# Supplementary material for: Electrical Pacing of Cardiac Tissue Including Potassium Inward Rectification
Source: PLoS One. 2015 Jun 9;10(6):e0127837. doi: 10.1371/journal.pone.0127837 (PMC4461281; doi:10.1371/journal.pone.0127837)
Supplement: S1 Data — (ZIP) [file pone.0127837.s001.zip › All-Data/Data-without-IK1/BDT45/Vm5ms.txt]

 -.873300171E+02 -.873444063E+02 -.873450932E+02 -.873463242E+02 -.873479824E+02 -.873499709E+02 -.873522126E+02 -.873546493E+02 -.873572380E+02 -.873599454E+02 -.873627432E+02 -.873656056E+02 -.873685072E+02 -.873714247E+02 -.873743385E+02 -.873772341E+02 -.873801024E+02 -.873829392E+02 -.873857420E+02 -.873885089E+02 -.873912362E+02 -.873939185E+02 -.873965491E+02 -.873991213E+02 -.874016294E+02 -.874040693E+02 -.874064382E+02 -.874087343E+02 -.874109560E+02 -.874131009E+02 -.874151661E+02 -.874171480E+02 -.874190430E+02 -.874208476E+02 -.874225588E+02 -.874241739E+02 -.874256909E+02 -.874271077E+02 -.874284223E+02 -.874296328E+02 -.874307372E+02 -.874317335E+02 -.874326199E+02 -.874333947E+02 -.874340567E+02 -.874346046E+02 -.874350376E+02 -.874353550E+02 -.874355564E+02 -.874356416E+02 -.874356106E+02 -.874354636E+02 -.874352009E+02 -.874348231E+02 -.874343307E+02 -.874337248E+02 -.874330063E+02 -.874321767E+02 -.874312374E+02 -.874301901E+02 -.874290369E+02 -.874277796E+02 -.874264206E+02 -.874249620E+02 -.874234064E+02 -.874217562E+02 -.874200140E+02 -.874181826E+02 -.874162649E+02 -.874142637E+02 -.874121821E+02 -.874100230E+02 -.874077897E+02 -.874054852E+02 -.874031129E+02 -.874006760E+02 -.873981778E+02 -.873956218E+02 -.873930117E+02 -.873903514E+02 -.873876449E+02 -.873848966E+02 -.873821117E+02 -.873792956E+02 -.873764548E+02 -.873735971E+02 -.873707315E+02 -.873678689E+02 -.873650229E+02 -.873622101E+02 -.873594509E+02 -.873567708E+02 -.873542014E+02 -.873517818E+02 -.873495607E+02 -.873475980E+02 -.873459676E+02 -.873447604E+02 -.873440880E+02 -.873440880E+02
 -.873444063E+02 -.873444063E+02 -.873450932E+02 -.873463242E+02 -.873479824E+02 -.873499709E+02 -.873522126E+02 -.873546493E+02 -.873572380E+02 -.873599454E+02 -.873627432E+02 -.873656056E+02 -.873685072E+02 -.873714247E+02 -.873743385E+02 -.873772341E+02 -.873801024E+02 -.873829392E+02 -.873857420E+02 -.873885089E+02 -.873912362E+02 -.873939185E+02 -.873965491E+02 -.873991213E+02 -.874016294E+02 -.874040693E+02 -.874064382E+02 -.874087343E+02 -.874109560E+02 -.874131009E+02 -.874151661E+02 -.874171480E+02 -.874190430E+02 -.874208476E+02 -.874225588E+02 -.874241739E+02 -.874256909E+02 -.874271077E+02 -.874284223E+02 -.874296328E+02 -.874307372E+02 -.874317335E+02 -.874326199E+02 -.874333947E+02 -.874340567E+02 -.874346046E+02 -.874350376E+02 -.874353550E+02 -.874355564E+02 -.874356416E+02 -.874356106E+02 -.874354636E+02 -.874352009E+02 -.874348231E+02 -.874343307E+02 -.874337248E+02 -.874330063E+02 -.874321767E+02 -.874312374E+02 -.874301901E+02 -.874290369E+02 -.874277796E+02 -.874264206E+02 -.874249620E+02 -.874234064E+02 -.874217562E+02 -.874200140E+02 -.874181826E+02 -.874162649E+02 -.874142637E+02 -.874121821E+02 -.874100230E+02 -.874077897E+02 -.874054852E+02 -.874031129E+02 -.874006760E+02 -.873981778E+02 -.873956218E+02 -.873930117E+02 -.873903514E+02 -.873876449E+02 -.873848966E+02 -.873821117E+02 -.873792956E+02 -.873764548E+02 -.873735971E+02 -.873707315E+02 -.873678689E+02 -.873650229E+02 -.873622101E+02 -.873594509E+02 -.873567708E+02 -.873542014E+02 -.873517818E+02 -.873495607E+02 -.873475980E+02 -.873459676E+02 -.873447604E+02 -.873440880E+02 -.873440880E+02
 -.873479347E+02 -.873479347E+02 -.873489306E+02 -.873506818E+02 -.873530027E+02 -.873557491E+02 -.873588153E+02 -.873621268E+02 -.873656302E+02 -.873692838E+02 -.873730496E+02 -.873768905E+02 -.873807705E+02 -.873846574E+02 -.873885268E+02 -.873923634E+02 -.873961599E+02 -.873999144E+02 -.874036263E+02 -.874072928E+02 -.874109079E+02 -.874144625E+02 -.874179463E+02 -.874213500E+02 -.874246670E+02 -.874278930E+02 -.874310259E+02 -.874340641E+02 -.874370055E+02 -.874398466E+02 -.874425828E+02 -.874452088E+02 -.874477192E+02 -.874501095E+02 -.874523758E+02 -.874545150E+02 -.874565245E+02 -.874584017E+02 -.874601440E+02 -.874617485E+02 -.874632125E+02 -.874645332E+02 -.874657080E+02 -.874667349E+02 -.874676120E+02 -.874683379E+02 -.874689114E+02 -.874693317E+02 -.874695984E+02 -.874697110E+02 -.874696696E+02 -.874694744E+02 -.874691258E+02 -.874686245E+02 -.874679712E+02 -.874671674E+02 -.874662143E+02 -.874651140E+02 -.874638683E+02 -.874624797E+02 -.874609507E+02 -.874592840E+02 -.874574826E+02 -.874555495E+02 -.874534879E+02 -.874513013E+02 -.874489930E+02 -.874465668E+02 -.874440265E+02 -.874413760E+02 -.874386192E+02 -.874357604E+02 -.874328035E+02 -.874297527E+02 -.874266124E+02 -.874233868E+02 -.874200803E+02 -.874166975E+02 -.874132430E+02 -.874097218E+02 -.874061391E+02 -.874025004E+02 -.873988118E+02 -.873950803E+02 -.873913138E+02 -.873875213E+02 -.873837139E+02 -.873799048E+02 -.873761102E+02 -.873723502E+02 -.873686501E+02 -.873650416E+02 -.873615645E+02 -.873582699E+02 -.873552223E+02 -.873525044E+02 -.873502217E+02 -.873485095E+02 -.873475417E+02 -.873475417E+02
 -.873535150E+02 -.873535150E+02 -.873549115E+02 -.873573498E+02 -.873605634E+02 -.873643541E+02 -.873685801E+02 -.873731409E+02 -.873779618E+02 -.873829803E+02 -.873881392E+02 -.873933838E+02 -.873986649E+02 -.874039427E+02 -.874091901E+02 -.874143922E+02 -.874195433E+02 -.874246420E+02 -.874296857E+02 -.874346677E+02 -.874395772E+02 -.874444005E+02 -.874491244E+02 -.874537382E+02 -.874582348E+02 -.874626104E+02 -.874668625E+02 -.874709886E+02 -.874749847E+02 -.874788450E+02 -.874825623E+02 -.874861292E+02 -.874895389E+02 -.874927855E+02 -.874958642E+02 -.874987711E+02 -.875015024E+02 -.875040546E+02 -.875064235E+02 -.875086053E+02 -.875105958E+02 -.875123913E+02 -.875139885E+02 -.875153844E+02 -.875165767E+02 -.875175633E+02 -.875183428E+02 -.875189141E+02 -.875192763E+02 -.875194290E+02 -.875193722E+02 -.875191061E+02 -.875186311E+02 -.875179483E+02 -.875170588E+02 -.875159645E+02 -.875146673E+02 -.875131698E+02 -.875114748E+02 -.875095857E+02 -.875075059E+02 -.875052392E+02 -.875027895E+02 -.875001610E+02 -.874973583E+02 -.874943858E+02 -.874912486E+02 -.874879517E+02 -.874845002E+02 -.874808996E+02 -.874771553E+02 -.874732730E+02 -.874692581E+02 -.874651165E+02 -.874608539E+02 -.874564761E+02 -.874519892E+02 -.874473991E+02 -.874427123E+02 -.874379351E+02 -.874330745E+02 -.874281377E+02 -.874231328E+02 -.874180687E+02 -.874129553E+02 -.874078047E+02 -.874026307E+02 -.873974504E+02 -.873922847E+02 -.873871598E+02 -.873821088E+02 -.873771734E+02 -.873724073E+02 -.873678794E+02 -.873636784E+02 -.873599189E+02 -.873567494E+02 -.873543623E+02 -.873530070E+02 -.873530070E+02
 -.873601773E+02 -.873601773E+02 -.873620072E+02 -.873651962E+02 -.873693975E+02 -.873743583E+02 -.873798966E+02 -.873858787E+02 -.873921997E+02 -.873987695E+02 -.874055070E+02 -.874123398E+02 -.874192077E+02 -.874260663E+02 -.874328875E+02 -.874396570E+02 -.874463685E+02 -.874530172E+02 -.874595955E+02 -.874660908E+02 -.874724871E+02 -.874787670E+02 -.874849155E+02 -.874909217E+02 -.874967786E+02 -.875024819E+02 -.875080279E+02 -.875134119E+02 -.875186268E+02 -.875236641E+02 -.875285142E+02 -.875331676E+02 -.875376162E+02 -.875418528E+02 -.875458716E+02 -.875496673E+02 -.875532347E+02 -.875565686E+02 -.875596635E+02 -.875625137E+02 -.875651140E+02 -.875674596E+02 -.875695460E+02 -.875713694E+02 -.875729269E+02 -.875742158E+02 -.875752340E+02 -.875759800E+02 -.875764528E+02 -.875766516E+02 -.875765764E+02 -.875762274E+02 -.875756053E+02 -.875747114E+02 -.875735472E+02 -.875721153E+02 -.875704184E+02 -.875684599E+02 -.875662436E+02 -.875637739E+02 -.875610553E+02 -.875580927E+02 -.875548915E+02 -.875514573E+02 -.875477960E+02 -.875439137E+02 -.875398169E+02 -.875355124E+02 -.875310072E+02 -.875263082E+02 -.875214227E+02 -.875163580E+02 -.875111216E+02 -.875057210E+02 -.875001637E+02 -.874944574E+02 -.874886099E+02 -.874826292E+02 -.874765233E+02 -.874703008E+02 -.874639705E+02 -.874575418E+02 -.874510248E+02 -.874444309E+02 -.874377731E+02 -.874310663E+02 -.874243283E+02 -.874175809E+02 -.874108508E+02 -.874041716E+02 -.873975855E+02 -.873911468E+02 -.873849249E+02 -.873790094E+02 -.873735162E+02 -.873685956E+02 -.873644426E+02 -.873613110E+02 -.873595306E+02 -.873595306E+02
 -.873674068E+02 -.873674068E+02 -.873696822E+02 -.873736522E+02 -.873788924E+02 -.873850934E+02 -.873920273E+02 -.873995198E+02 -.874074299E+02 -.874156372E+02 -.874240377E+02 -.874325443E+02 -.874410897E+02 -.874496271E+02 -.874581277E+02 -.874665753E+02 -.874749594E+02 -.874832691E+02 -.874914896E+02 -.874996022E+02 -.875075864E+02 -.875154232E+02 -.875230970E+02 -.875305969E+02 -.875379156E+02 -.875450473E+02 -.875519858E+02 -.875587231E+02 -.875652490E+02 -.875715520E+02 -.875776206E+02 -.875834435E+02 -.875890113E+02 -.875943157E+02 -.875993491E+02 -.876041046E+02 -.876085752E+02 -.876127536E+02 -.876166327E+02 -.876202053E+02 -.876234647E+02 -.876264047E+02 -.876290200E+02 -.876313059E+02 -.876332583E+02 -.876348740E+02 -.876361503E+02 -.876370851E+02 -.876376770E+02 -.876379252E+02 -.876378293E+02 -.876373898E+02 -.876366074E+02 -.876354839E+02 -.876340214E+02 -.876322232E+02 -.876300927E+02 -.876276345E+02 -.876248533E+02 -.876217546E+02 -.876183443E+02 -.876146287E+02 -.876106146E+02 -.876063091E+02 -.876017198E+02 -.875968547E+02 -.875917221E+02 -.875863306E+02 -.875806890E+02 -.875748063E+02 -.875686916E+02 -.875623543E+02 -.875558038E+02 -.875490496E+02 -.875421013E+02 -.875349685E+02 -.875276612E+02 -.875201893E+02 -.875125630E+02 -.875047928E+02 -.874968899E+02 -.874888657E+02 -.874807332E+02 -.874725062E+02 -.874642007E+02 -.874558354E+02 -.874474322E+02 -.874390179E+02 -.874306257E+02 -.874222970E+02 -.874140844E+02 -.874060551E+02 -.873982953E+02 -.873909166E+02 -.873840634E+02 -.873779230E+02 -.873727391E+02 -.873688286E+02 -.873666045E+02 -.873666045E+02
 -.873749545E+02 -.873749545E+02 -.873776838E+02 -.873824588E+02 -.873887775E+02 -.873962691E+02 -.874046526E+02 -.874137080E+02 -.874232556E+02 -.874331462E+02 -.874432564E+02 -.874534888E+02 -.874637716E+02 -.874740555E+02 -.874843087E+02 -.874945100E+02 -.875046412E+02 -.875146833E+02 -.875246146E+02 -.875344112E+02 -.875440504E+02 -.875535123E+02 -.875627816E+02 -.875718471E+02 -.875806997E+02 -.875893312E+02 -.875977317E+02 -.876058897E+02 -.876137920E+02 -.876214247E+02 -.876287743E+02 -.876358282E+02 -.876425755E+02 -.876490060E+02 -.876551104E+02 -.876608796E+02 -.876663042E+02 -.876713751E+02 -.876760830E+02 -.876804193E+02 -.876843756E+02 -.876879445E+02 -.876911195E+02 -.876938947E+02 -.876962651E+02 -.876982266E+02 -.876997758E+02 -.877009101E+02 -.877016275E+02 -.877019271E+02 -.877018083E+02 -.877012716E+02 -.877003181E+02 -.876989501E+02 -.876971703E+02 -.876949827E+02 -.876923918E+02 -.876894030E+02 -.876860225E+02 -.876822569E+02 -.876781135E+02 -.876736002E+02 -.876687254E+02 -.876634982E+02 -.876579279E+02 -.876520245E+02 -.876457983E+02 -.876392599E+02 -.876324203E+02 -.876252907E+02 -.876178822E+02 -.876102064E+02 -.876022749E+02 -.875940993E+02 -.875856916E+02 -.875770635E+02 -.875682272E+02 -.875591947E+02 -.875499786E+02 -.875405917E+02 -.875310472E+02 -.875213592E+02 -.875115432E+02 -.875016160E+02 -.874915967E+02 -.874815077E+02 -.874713753E+02 -.874612317E+02 -.874511167E+02 -.874410799E+02 -.874311844E+02 -.874215108E+02 -.874121629E+02 -.874032745E+02 -.873950193E+02 -.873876227E+02 -.873813780E+02 -.873766670E+02 -.873739872E+02 -.873739872E+02
 -.873827151E+02 -.873827151E+02 -.873859104E+02 -.873915168E+02 -.873989513E+02 -.874077745E+02 -.874176469E+02 -.874283000E+02 -.874395175E+02 -.874511248E+02 -.874629839E+02 -.874749895E+02 -.874870650E+02 -.874991567E+02 -.875112263E+02 -.875232437E+02 -.875351819E+02 -.875470136E+02 -.875587114E+02 -.875702485E+02 -.875816012E+02 -.875927498E+02 -.876036784E+02 -.876143743E+02 -.876248258E+02 -.876350207E+02 -.876449456E+02 -.876545854E+02 -.876639243E+02 -.876729462E+02 -.876816360E+02 -.876899796E+02 -.876979640E+02 -.877055769E+02 -.877128064E+02 -.877196409E+02 -.877260686E+02 -.877320782E+02 -.877376582E+02 -.877427984E+02 -.877474887E+02 -.877517202E+02 -.877554850E+02 -.877587760E+02 -.877615870E+02 -.877639129E+02 -.877657496E+02 -.877670936E+02 -.877679426E+02 -.877682953E+02 -.877681510E+02 -.877675103E+02 -.877663748E+02 -.877647470E+02 -.877626307E+02 -.877600306E+02 -.877569523E+02 -.877534023E+02 -.877493880E+02 -.877449177E+02 -.877400003E+02 -.877346453E+02 -.877288632E+02 -.877226649E+02 -.877160619E+02 -.877090665E+02 -.877016912E+02 -.876939488E+02 -.876858526E+02 -.876774161E+02 -.876686530E+02 -.876595772E+02 -.876502027E+02 -.876405436E+02 -.876306141E+02 -.876204285E+02 -.876100012E+02 -.875993466E+02 -.875884797E+02 -.875774156E+02 -.875661701E+02 -.875547599E+02 -.875432030E+02 -.875315193E+02 -.875197312E+02 -.875078648E+02 -.874959511E+02 -.874840277E+02 -.874721409E+02 -.874603490E+02 -.874487256E+02 -.874373650E+02 -.874263888E+02 -.874159536E+02 -.874062628E+02 -.873975807E+02 -.873902511E+02 -.873847217E+02 -.873815764E+02 -.873815764E+02
 -.873906556E+02 -.873906556E+02 -.873943340E+02 -.874008015E+02 -.874093870E+02 -.874195760E+02 -.874309679E+02 -.874432472E+02 -.874561648E+02 -.874695251E+02 -.874831779E+02 -.874970099E+02 -.875109376E+02 -.875248988E+02 -.875388454E+02 -.875527372E+02 -.875665379E+02 -.875802140E+02 -.875937341E+02 -.876070706E+02 -.876201992E+02 -.876330997E+02 -.876457549E+02 -.876581491E+02 -.876702667E+02 -.876820915E+02 -.876936063E+02 -.877047931E+02 -.877156336E+02 -.877261100E+02 -.877362052E+02 -.877459029E+02 -.877551876E+02 -.877640443E+02 -.877724582E+02 -.877804147E+02 -.877878995E+02 -.877948987E+02 -.878013990E+02 -.878073878E+02 -.878128534E+02 -.878177852E+02 -.878221736E+02 -.878260099E+02 -.878292869E+02 -.878319980E+02 -.878341383E+02 -.878357035E+02 -.878366907E+02 -.878370982E+02 -.878369254E+02 -.878361730E+02 -.878348429E+02 -.878329383E+02 -.878304638E+02 -.878274250E+02 -.878238288E+02 -.878196829E+02 -.878149963E+02 -.878097790E+02 -.878040415E+02 -.877977958E+02 -.877910542E+02 -.877838300E+02 -.877761373E+02 -.877679905E+02 -.877594047E+02 -.877503954E+02 -.877409784E+02 -.877311700E+02 -.877209864E+02 -.877104442E+02 -.876995601E+02 -.876883508E+02 -.876768332E+02 -.876650242E+02 -.876529406E+02 -.876405996E+02 -.876280185E+02 -.876152150E+02 -.876022076E+02 -.875890156E+02 -.875756597E+02 -.875621630E+02 -.875485513E+02 -.875348546E+02 -.875211083E+02 -.875073555E+02 -.874936495E+02 -.874800568E+02 -.874666622E+02 -.874535737E+02 -.874409306E+02 -.874289130E+02 -.874177545E+02 -.874077588E+02 -.873993210E+02 -.873929561E+02 -.873893356E+02 -.873893356E+02
 -.873987800E+02 -.873987800E+02 -.874029609E+02 -.874103184E+02 -.874200850E+02 -.874316678E+02 -.874446059E+02 -.874585409E+02 -.874731947E+02 -.874883534E+02 -.875038540E+02 -.875195729E+02 -.875354158E+02 -.875513089E+02 -.875671926E+02 -.875830166E+02 -.875987374E+02 -.876143172E+02 -.876297229E+02 -.876449261E+02 -.876599018E+02 -.876746282E+02 -.876890850E+02 -.877032525E+02 -.877171109E+02 -.877306399E+02 -.877438191E+02 -.877566277E+02 -.877690452E+02 -.877810517E+02 -.877926276E+02 -.878037538E+02 -.878144116E+02 -.878245827E+02 -.878342491E+02 -.878433932E+02 -.878519977E+02 -.878600462E+02 -.878675228E+02 -.878744128E+02 -.878807022E+02 -.878863785E+02 -.878914301E+02 -.878958466E+02 -.878996191E+02 -.879027400E+02 -.879052028E+02 -.879070026E+02 -.879081357E+02 -.879086002E+02 -.879083953E+02 -.879075220E+02 -.879059825E+02 -.879037810E+02 -.879009226E+02 -.878974143E+02 -.878932642E+02 -.878884816E+02 -.878830773E+02 -.878770631E+02 -.878704520E+02 -.878632580E+02 -.878554961E+02 -.878471822E+02 -.878383330E+02 -.878289657E+02 -.878190985E+02 -.878087495E+02 -.877979378E+02 -.877866823E+02 -.877750025E+02 -.877629178E+02 -.877504481E+02 -.877376129E+02 -.877244320E+02 -.877109251E+02 -.876971119E+02 -.876830123E+02 -.876686464E+02 -.876540345E+02 -.876391979E+02 -.876241586E+02 -.876089404E+02 -.875935693E+02 -.875780748E+02 -.875624905E+02 -.875468567E+02 -.875312220E+02 -.875156464E+02 -.875002052E+02 -.874849938E+02 -.874701345E+02 -.874557846E+02 -.874421478E+02 -.874294884E+02 -.874181499E+02 -.874085799E+02 -.874013618E+02 -.873972563E+02 -.873972563E+02
 -.874071018E+02 -.874071018E+02 -.874118028E+02 -.874200739E+02 -.874310458E+02 -.874440471E+02 -.874585601E+02 -.874741869E+02 -.874906228E+02 -.875076351E+02 -.875250456E+02 -.875427165E+02 -.875605393E+02 -.875784272E+02 -.875963093E+02 -.876141272E+02 -.876318326E+02 -.876493849E+02 -.876667502E+02 -.876838986E+02 -.877008035E+02 -.877174396E+02 -.877337824E+02 -.877498079E+02 -.877654919E+02 -.877808106E+02 -.877957406E+02 -.878102586E+02 -.878243416E+02 -.878379666E+02 -.878511111E+02 -.878637524E+02 -.878758682E+02 -.878874364E+02 -.878984353E+02 -.879088441E+02 -.879186424E+02 -.879278106E+02 -.879363303E+02 -.879441838E+02 -.879513548E+02 -.879578282E+02 -.879635901E+02 -.879686283E+02 -.879729317E+02 -.879764913E+02 -.879792992E+02 -.879813495E+02 -.879826379E+02 -.879831618E+02 -.879829206E+02 -.879819155E+02 -.879801492E+02 -.879776264E+02 -.879743537E+02 -.879703391E+02 -.879655922E+02 -.879601244E+02 -.879539483E+02 -.879470783E+02 -.879395297E+02 -.879313193E+02 -.879224651E+02 -.879129859E+02 -.879029015E+02 -.878922325E+02 -.878810001E+02 -.878692261E+02 -.878569327E+02 -.878441424E+02 -.878308780E+02 -.878171625E+02 -.878030189E+02 -.877884701E+02 -.877735391E+02 -.877582488E+02 -.877426219E+02 -.877266814E+02 -.877104502E+02 -.876939516E+02 -.876772098E+02 -.876602497E+02 -.876430982E+02 -.876257846E+02 -.876083415E+02 -.875908069E+02 -.875732256E+02 -.875556516E+02 -.875381520E+02 -.875208106E+02 -.875037338E+02 -.874870581E+02 -.874709590E+02 -.874556641E+02 -.874414687E+02 -.874287570E+02 -.874180298E+02 -.874099399E+02 -.874053391E+02 -.874053391E+02
 -.874156337E+02 -.874156337E+02 -.874208673E+02 -.874300690E+02 -.874422661E+02 -.874567115E+02 -.874728337E+02 -.874901974E+02 -.875084707E+02 -.875273991E+02 -.875467855E+02 -.875664745E+02 -.875863423E+02 -.876062892E+02 -.876262352E+02 -.876461161E+02 -.876658802E+02 -.876854856E+02 -.877048963E+02 -.877240801E+02 -.877430067E+02 -.877616466E+02 -.877799705E+02 -.877979498E+02 -.878155568E+02 -.878327644E+02 -.878495462E+02 -.878658759E+02 -.878817275E+02 -.878970744E+02 -.879118900E+02 -.879261476E+02 -.879398207E+02 -.879528829E+02 -.879653088E+02 -.879770737E+02 -.879881536E+02 -.879985255E+02 -.880081676E+02 -.880170590E+02 -.880251803E+02 -.880325135E+02 -.880390421E+02 -.880447512E+02 -.880496278E+02 -.880536607E+02 -.880568407E+02 -.880591606E+02 -.880606153E+02 -.880612018E+02 -.880609194E+02 -.880597694E+02 -.880577552E+02 -.880548825E+02 -.880511589E+02 -.880465940E+02 -.880411993E+02 -.880349883E+02 -.880279762E+02 -.880201800E+02 -.880116181E+02 -.880023106E+02 -.879922786E+02 -.879815446E+02 -.879701320E+02 -.879580651E+02 -.879453690E+02 -.879320693E+02 -.879181923E+02 -.879037643E+02 -.878888122E+02 -.878733626E+02 -.878574425E+02 -.878410784E+02 -.878242969E+02 -.878071245E+02 -.877895873E+02 -.877717116E+02 -.877535234E+02 -.877350494E+02 -.877163165E+02 -.876973530E+02 -.876781888E+02 -.876588564E+02 -.876393922E+02 -.876198381E+02 -.876002434E+02 -.875806679E+02 -.875611854E+02 -.875418884E+02 -.875228944E+02 -.875043538E+02 -.874864609E+02 -.874694671E+02 -.874536993E+02 -.874395829E+02 -.874276726E+02 -.874186918E+02 -.874135849E+02 -.874135849E+02
 -.874243760E+02 -.874243760E+02 -.874301491E+02 -.874402934E+02 -.874537352E+02 -.874696548E+02 -.874874284E+02 -.875065823E+02 -.875267541E+02 -.875476639E+02 -.875690922E+02 -.875908651E+02 -.876128437E+02 -.876349177E+02 -.876570002E+02 -.876790230E+02 -.877009320E+02 -.877226827E+02 -.877442361E+02 -.877655561E+02 -.877866075E+02 -.878073560E+02 -.878277678E+02 -.878478104E+02 -.878674525E+02 -.878866639E+02 -.879054147E+02 -.879236754E+02 -.879414156E+02 -.879586045E+02 -.879752108E+02 -.879912030E+02 -.880065497E+02 -.880212203E+02 -.880351847E+02 -.880484139E+02 -.880608796E+02 -.880725549E+02 -.880834138E+02 -.880934316E+02 -.881025852E+02 -.881108529E+02 -.881182151E+02 -.881246540E+02 -.881301540E+02 -.881347017E+02 -.881382860E+02 -.881408983E+02 -.881425327E+02 -.881431857E+02 -.881428562E+02 -.881415458E+02 -.881392588E+02 -.881360016E+02 -.881317835E+02 -.881266158E+02 -.881205123E+02 -.881134892E+02 -.881055645E+02 -.880967586E+02 -.880870934E+02 -.880765927E+02 -.880652816E+02 -.880531868E+02 -.880403359E+02 -.880267577E+02 -.880124818E+02 -.879975383E+02 -.879819581E+02 -.879657722E+02 -.879490117E+02 -.879317079E+02 -.879138920E+02 -.878955949E+02 -.878768472E+02 -.878576793E+02 -.878381211E+02 -.878182026E+02 -.877979534E+02 -.877774033E+02 -.877565828E+02 -.877355233E+02 -.877142579E+02 -.876928226E+02 -.876712573E+02 -.876496080E+02 -.876279286E+02 -.876062845E+02 -.875847562E+02 -.875634449E+02 -.875424789E+02 -.875220230E+02 -.875022900E+02 -.874835555E+02 -.874661781E+02 -.874506249E+02 -.874375053E+02 -.874276145E+02 -.874219909E+02 -.874219909E+02
 -.874333082E+02 -.874333082E+02 -.874396261E+02 -.874507263E+02 -.874654375E+02 -.874828686E+02 -.875023429E+02 -.875233446E+02 -.875454773E+02 -.875684324E+02 -.875919670E+02 -.876158891E+02 -.876400471E+02 -.876643224E+02 -.876886229E+02 -.877128772E+02 -.877370279E+02 -.877610267E+02 -.877848303E+02 -.878083972E+02 -.878316873E+02 -.878546615E+02 -.878772820E+02 -.878995127E+02 -.879213189E+02 -.879426668E+02 -.879635226E+02 -.879838522E+02 -.880036202E+02 -.880227907E+02 -.880413268E+02 -.880591918E+02 -.880763490E+02 -.880927625E+02 -.881083972E+02 -.881232188E+02 -.881371941E+02 -.881502911E+02 -.881624789E+02 -.881737282E+02 -.881840113E+02 -.881933025E+02 -.882015781E+02 -.882088170E+02 -.882150005E+02 -.882201124E+02 -.882241397E+02 -.882270721E+02 -.882289024E+02 -.882296264E+02 -.882292428E+02 -.882277537E+02 -.882251638E+02 -.882214810E+02 -.882167162E+02 -.882108830E+02 -.882039981E+02 -.881960807E+02 -.881871524E+02 -.881772373E+02 -.881663618E+02 -.881545539E+02 -.881418437E+02 -.881282626E+02 -.881138434E+02 -.880986201E+02 -.880826277E+02 -.880659017E+02 -.880484782E+02 -.880303936E+02 -.880116844E+02 -.879923868E+02 -.879725371E+02 -.879521709E+02 -.879313237E+02 -.879100302E+02 -.878883247E+02 -.878662411E+02 -.878438129E+02 -.878210737E+02 -.877980573E+02 -.877747987E+02 -.877513343E+02 -.877277036E+02 -.877039501E+02 -.876801237E+02 -.876562831E+02 -.876324990E+02 -.876088586E+02 -.875854716E+02 -.875624773E+02 -.875400545E+02 -.875184345E+02 -.874979173E+02 -.874788934E+02 -.874618720E+02 -.874475176E+02 -.874366981E+02 -.874305476E+02 -.874305476E+02
 -.874424039E+02 -.874424039E+02 -.874492730E+02 -.874613463E+02 -.874773571E+02 -.874963422E+02 -.875175686E+02 -.875404747E+02 -.875646269E+02 -.875896870E+02 -.876153898E+02 -.876415273E+02 -.876679376E+02 -.876944955E+02 -.877211046E+02 -.877476893E+02 -.877741878E+02 -.878005466E+02 -.878267168E+02 -.878526517E+02 -.878783064E+02 -.879036375E+02 -.879286036E+02 -.879531652E+02 -.879772837E+02 -.880009210E+02 -.880240384E+02 -.880465962E+02 -.880685531E+02 -.880898672E+02 -.881104956E+02 -.881303953E+02 -.881495238E+02 -.881678389E+02 -.881852995E+02 -.882018651E+02 -.882174965E+02 -.882321554E+02 -.882458052E+02 -.882584109E+02 -.882699394E+02 -.882803600E+02 -.882896444E+02 -.882977672E+02 -.883047060E+02 -.883104417E+02 -.883149585E+02 -.883182440E+02 -.883202897E+02 -.883210903E+02 -.883206445E+02 -.883189544E+02 -.883160258E+02 -.883118681E+02 -.883064943E+02 -.882999210E+02 -.882921679E+02 -.882832580E+02 -.882732175E+02 -.882620749E+02 -.882498617E+02 -.882366113E+02 -.882223595E+02 -.882071435E+02 -.881910024E+02 -.881739764E+02 -.881561067E+02 -.881374353E+02 -.881180044E+02 -.880978569E+02 -.880770351E+02 -.880555816E+02 -.880335382E+02 -.880109462E+02 -.879878464E+02 -.879642785E+02 -.879402818E+02 -.879158944E+02 -.878911544E+02 -.878660992E+02 -.878407664E+02 -.878151946E+02 -.877894237E+02 -.877634967E+02 -.877374608E+02 -.877113697E+02 -.876852867E+02 -.876592877E+02 -.876334666E+02 -.876079412E+02 -.875828616E+02 -.875584205E+02 -.875348676E+02 -.875125271E+02 -.874918214E+02 -.874733019E+02 -.874576889E+02 -.874459238E+02 -.874392369E+02 -.874392369E+02
 -.874516272E+02 -.874516272E+02 -.874590574E+02 -.874721262E+02 -.874894706E+02 -.875100526E+02 -.875330790E+02 -.875579400E+02 -.875841641E+02 -.876113844E+02 -.876393158E+02 -.876677369E+02 -.876964774E+02 -.877254062E+02 -.877544217E+02 -.877834430E+02 -.878124026E+02 -.878412412E+02 -.878699040E+02 -.878983395E+02 -.879264986E+02 -.879543342E+02 -.879818015E+02 -.880088570E+02 -.880354575E+02 -.880615596E+02 -.880871186E+02 -.881120883E+02 -.881364206E+02 -.881600668E+02 -.881829771E+02 -.882051014E+02 -.882263902E+02 -.882467941E+02 -.882662644E+02 -.882847534E+02 -.883022144E+02 -.883186018E+02 -.883338719E+02 -.883479828E+02 -.883608950E+02 -.883725716E+02 -.883829789E+02 -.883920862E+02 -.883998669E+02 -.884062978E+02 -.884113599E+02 -.884150385E+02 -.884173230E+02 -.884182072E+02 -.884176892E+02 -.884157715E+02 -.884124612E+02 -.884077696E+02 -.884017123E+02 -.883943092E+02 -.883855842E+02 -.883755648E+02 -.883642822E+02 -.883517709E+02 -.883380682E+02 -.883232143E+02 -.883072517E+02 -.882902248E+02 -.882721801E+02 -.882531651E+02 -.882332287E+02 -.882124204E+02 -.881907899E+02 -.881683874E+02 -.881452626E+02 -.881214649E+02 -.880970429E+02 -.880720445E+02 -.880465163E+02 -.880205042E+02 -.879940525E+02 -.879672048E+02 -.879400035E+02 -.879124906E+02 -.878847077E+02 -.878566970E+02 -.878285023E+02 -.878001699E+02 -.877717506E+02 -.877433021E+02 -.877148918E+02 -.876866007E+02 -.876585291E+02 -.876308026E+02 -.876035817E+02 -.875770728E+02 -.875515436E+02 -.875273421E+02 -.875049227E+02 -.874848789E+02 -.874679867E+02 -.874552611E+02 -.874480300E+02 -.874480300E+02
 -.874609394E+02 -.874609394E+02 -.874689437E+02 -.874830322E+02 -.875017427E+02 -.875239586E+02 -.875488244E+02 -.875756817E+02 -.876040223E+02 -.876334538E+02 -.876636733E+02 -.876944485E+02 -.877256009E+02 -.877569932E+02 -.877885176E+02 -.878200868E+02 -.878516269E+02 -.878830727E+02 -.879143644E+02 -.879454463E+02 -.879762656E+02 -.880067719E+02 -.880369165E+02 -.880666512E+02 -.880959272E+02 -.881246948E+02 -.881529021E+02 -.881804955E+02 -.882074194E+02 -.882336172E+02 -.882590311E+02 -.882836029E+02 -.883072745E+02 -.883299879E+02 -.883516855E+02 -.883723105E+02 -.883918072E+02 -.884101213E+02 -.884272005E+02 -.884429944E+02 -.884574558E+02 -.884705403E+02 -.884822075E+02 -.884924205E+02 -.885011470E+02 -.885083593E+02 -.885140344E+02 -.885181542E+02 -.885207059E+02 -.885216819E+02 -.885210798E+02 -.885189028E+02 -.885151592E+02 -.885098627E+02 -.885030324E+02 -.884946921E+02 -.884848705E+02 -.884736010E+02 -.884609211E+02 -.884468720E+02 -.884314987E+02 -.884148493E+02 -.883969745E+02 -.883779276E+02 -.883577637E+02 -.883365396E+02 -.883143130E+02 -.882911425E+02 -.882670869E+02 -.882422049E+02 -.882165549E+02 -.881901943E+02 -.881631799E+02 -.881355668E+02 -.881074089E+02 -.880787585E+02 -.880496663E+02 -.880201813E+02 -.879903513E+02 -.879602228E+02 -.879298420E+02 -.878992549E+02 -.878685090E+02 -.878376541E+02 -.878067446E+02 -.877758416E+02 -.877450166E+02 -.877143553E+02 -.876839638E+02 -.876539754E+02 -.876245603E+02 -.875959381E+02 -.875683939E+02 -.875422992E+02 -.875181396E+02 -.874965504E+02 -.874783631E+02 -.874646663E+02 -.874568852E+02 -.874568852E+02
 -.874702981E+02 -.874702981E+02 -.874788882E+02 -.874940160E+02 -.875141162E+02 -.875379915E+02 -.875647238E+02 -.875936080E+02 -.876241025E+02 -.876557916E+02 -.876883576E+02 -.877215574E+02 -.877552045E+02 -.877891542E+02 -.878232918E+02 -.878575232E+02 -.878917684E+02 -.879259571E+02 -.879600254E+02 -.879939141E+02 -.880275674E+02 -.880609309E+02 -.880939515E+02 -.881265752E+02 -.881587468E+02 -.881904090E+02 -.882215021E+02 -.882519640E+02 -.882817306E+02 -.883107361E+02 -.883389134E+02 -.883661947E+02 -.883925116E+02 -.884177955E+02 -.884419781E+02 -.884649918E+02 -.884867699E+02 -.885072473E+02 -.885263613E+02 -.885440515E+02 -.885602610E+02 -.885749364E+02 -.885880287E+02 -.885994936E+02 -.886092918E+02 -.886173897E+02 -.886237593E+02 -.886283786E+02 -.886312319E+02 -.886323099E+02 -.886316097E+02 -.886291349E+02 -.886248958E+02 -.886189091E+02 -.886111978E+02 -.886017907E+02 -.885907228E+02 -.885780342E+02 -.885637701E+02 -.885479806E+02 -.885307195E+02 -.885120449E+02 -.884920176E+02 -.884707015E+02 -.884481625E+02 -.884244681E+02 -.883996872E+02 -.883738890E+02 -.883471431E+02 -.883195186E+02 -.882910840E+02 -.882619065E+02 -.882320520E+02 -.882015844E+02 -.881705657E+02 -.881390559E+02 -.881071125E+02 -.880747911E+02 -.880421449E+02 -.880092258E+02 -.879760845E+02 -.879427711E+02 -.879093368E+02 -.878758349E+02 -.878423229E+02 -.878088654E+02 -.877755372E+02 -.877424287E+02 -.877096508E+02 -.876773438E+02 -.876456872E+02 -.876149127E+02 -.875853222E+02 -.875573099E+02 -.875313916E+02 -.875082437E+02 -.874887522E+02 -.874740787E+02 -.874657452E+02 -.874657452E+02
 -.874796421E+02 -.874796421E+02 -.874888250E+02 -.875050019E+02 -.875265021E+02 -.875520477E+02 -.875806603E+02 -.876115911E+02 -.876442685E+02 -.876782565E+02 -.877132230E+02 -.877489146E+02 -.877851360E+02 -.878217348E+02 -.878585890E+02 -.878955986E+02 -.879326784E+02 -.879697543E+02 -.880067593E+02 -.880436314E+02 -.880803111E+02 -.881167402E+02 -.881528599E+02 -.881886097E+02 -.882239269E+02 -.882587458E+02 -.882929978E+02 -.883266115E+02 -.883595127E+02 -.883916253E+02 -.884228711E+02 -.884531704E+02 -.884824427E+02 -.885106066E+02 -.885375808E+02 -.885632843E+02 -.885876373E+02 -.886105618E+02 -.886319820E+02 -.886518253E+02 -.886700228E+02 -.886865100E+02 -.887012275E+02 -.887141215E+02 -.887251441E+02 -.887342541E+02 -.887414175E+02 -.887466072E+02 -.887498041E+02 -.887509966E+02 -.887501812E+02 -.887473624E+02 -.887425526E+02 -.887357723E+02 -.887270492E+02 -.887164187E+02 -.887039230E+02 -.886896111E+02 -.886735378E+02 -.886557635E+02 -.886363537E+02 -.886153783E+02 -.885929107E+02 -.885690277E+02 -.885438083E+02 -.885173334E+02 -.884896849E+02 -.884609453E+02 -.884311969E+02 -.884005213E+02 -.883689991E+02 -.883367089E+02 -.883037273E+02 -.882701287E+02 -.882359844E+02 -.882013629E+02 -.881663298E+02 -.881309477E+02 -.880952762E+02 -.880593728E+02 -.880232928E+02 -.879870908E+02 -.879508215E+02 -.879145414E+02 -.878783109E+02 -.878421974E+02 -.878062790E+02 -.877706493E+02 -.877354239E+02 -.877007489E+02 -.876668120E+02 -.876338563E+02 -.876021990E+02 -.875722557E+02 -.875445715E+02 -.875198620E+02 -.874990666E+02 -.874834183E+02 -.874745340E+02 -.874745340E+02
 -.874888892E+02 -.874888892E+02 -.874986630E+02 -.875158846E+02 -.875387784E+02 -.875659884E+02 -.875964799E+02 -.876294647E+02 -.876643436E+02 -.877006620E+02 -.877380743E+02 -.877763161E+02 -.878151837E+02 -.878545168E+02 -.878941877E+02 -.879340915E+02 -.879741397E+02 -.880142557E+02 -.880543701E+02 -.880944181E+02 -.881343367E+02 -.881740626E+02 -.882135311E+02 -.882526742E+02 -.882914209E+02 -.883296963E+02 -.883674221E+02 -.884045159E+02 -.884408923E+02 -.884764627E+02 -.885111356E+02 -.885448174E+02 -.885774125E+02 -.886088244E+02 -.886389556E+02 -.886677094E+02 -.886949897E+02 -.887207025E+02 -.887447562E+02 -.887670630E+02 -.887875392E+02 -.888061065E+02 -.888226924E+02 -.888372310E+02 -.888496639E+02 -.888599405E+02 -.888680188E+02 -.888738658E+02 -.888774576E+02 -.888787803E+02 -.888778294E+02 -.888746104E+02 -.888691385E+02 -.888614385E+02 -.888515448E+02 -.888395003E+02 -.888253567E+02 -.888091738E+02 -.887910183E+02 -.887709640E+02 -.887490904E+02 -.887254822E+02 -.887002283E+02 -.886734215E+02 -.886451567E+02 -.886155312E+02 -.885846429E+02 -.885525902E+02 -.885194708E+02 -.884853814E+02 -.884504166E+02 -.884146689E+02 -.883782277E+02 -.883411790E+02 -.883036051E+02 -.882655846E+02 -.882271918E+02 -.881884973E+02 -.881495677E+02 -.881104663E+02 -.880712536E+02 -.880319883E+02 -.879927285E+02 -.879535337E+02 -.879144667E+02 -.878755970E+02 -.878370050E+02 -.877987868E+02 -.877610614E+02 -.877239799E+02 -.876877366E+02 -.876525844E+02 -.876188545E+02 -.875869821E+02 -.875575395E+02 -.875312797E+02 -.875091930E+02 -.874925812E+02 -.874831535E+02 -.874831535E+02
 -.874979233E+02 -.874979233E+02 -.875082757E+02 -.875265208E+02 -.875507831E+02 -.875796337E+02 -.876119859E+02 -.876470157E+02 -.876840994E+02 -.877227645E+02 -.877626521E+02 -.878034881E+02 -.878450605E+02 -.878872035E+02 -.879297850E+02 -.879726974E+02 -.880158509E+02 -.880591673E+02 -.881025754E+02 -.881460079E+02 -.881893978E+02 -.882326764E+02 -.882757723E+02 -.883186097E+02 -.883611086E+02 -.884031842E+02 -.884447468E+02 -.884857022E+02 -.885259513E+02 -.885653909E+02 -.886039138E+02 -.886414092E+02 -.886777639E+02 -.887128624E+02 -.887465884E+02 -.887788252E+02 -.888094572E+02 -.888383706E+02 -.888654543E+02 -.888906016E+02 -.889137103E+02 -.889346847E+02 -.889534358E+02 -.889698828E+02 -.889839537E+02 -.889955861E+02 -.890047283E+02 -.890113393E+02 -.890153897E+02 -.890168622E+02 -.890157511E+02 -.890120633E+02 -.890058173E+02 -.889970438E+02 -.889857849E+02 -.889720936E+02 -.889560334E+02 -.889376774E+02 -.889171079E+02 -.888944147E+02 -.888696952E+02 -.888430526E+02 -.888145950E+02 -.887844346E+02 -.887526866E+02 -.887194678E+02 -.886848959E+02 -.886490885E+02 -.886121621E+02 -.885742313E+02 -.885354080E+02 -.884958005E+02 -.884555133E+02 -.884146463E+02 -.883732944E+02 -.883315474E+02 -.882894898E+02 -.882472009E+02 -.882047547E+02 -.881622209E+02 -.881196652E+02 -.880771501E+02 -.880347372E+02 -.879924879E+02 -.879504668E+02 -.879087449E+02 -.878674034E+02 -.878265399E+02 -.877862755E+02 -.877467643E+02 -.877082057E+02 -.876708606E+02 -.876350720E+02 -.876012923E+02 -.875701183E+02 -.875423375E+02 -.875189879E+02 -.875014361E+02 -.874914794E+02 -.874914794E+02
 -.875065861E+02 -.875065861E+02 -.875174943E+02 -.875367255E+02 -.875623120E+02 -.875927583E+02 -.876269318E+02 -.876639761E+02 -.877032450E+02 -.877442497E+02 -.877866199E+02 -.878300727E+02 -.878743908E+02 -.879194049E+02 -.879649815E+02 -.880110127E+02 -.880574087E+02 -.881040909E+02 -.881509872E+02 -.881980276E+02 -.882451411E+02 -.882922537E+02 -.883392872E+02 -.883861576E+02 -.884327754E+02 -.884790448E+02 -.885248638E+02 -.885701239E+02 -.886147105E+02 -.886585029E+02 -.887013749E+02 -.887431956E+02 -.887838300E+02 -.888231402E+02 -.888609864E+02 -.888972280E+02 -.889317251E+02 -.889643393E+02 -.889949356E+02 -.890233831E+02 -.890495569E+02 -.890733390E+02 -.890946198E+02 -.891132995E+02 -.891292888E+02 -.891425107E+02 -.891529006E+02 -.891604078E+02 -.891649958E+02 -.891666426E+02 -.891653414E+02 -.891611004E+02 -.891539427E+02 -.891439063E+02 -.891310431E+02 -.891154189E+02 -.890971121E+02 -.890762132E+02 -.890528233E+02 -.890270533E+02 -.889990225E+02 -.889688574E+02 -.889366901E+02 -.889026571E+02 -.888668983E+02 -.888295548E+02 -.887907686E+02 -.887506807E+02 -.887094302E+02 -.886671535E+02 -.886239827E+02 -.885800453E+02 -.885354634E+02 -.884903530E+02 -.884448236E+02 -.883989777E+02 -.883529110E+02 -.883067125E+02 -.882604642E+02 -.882142423E+02 -.881681173E+02 -.881221559E+02 -.880764216E+02 -.880309777E+02 -.879858894E+02 -.879412274E+02 -.878970728E+02 -.878535228E+02 -.878106988E+02 -.877687559E+02 -.877278965E+02 -.876883868E+02 -.876505787E+02 -.876149390E+02 -.875820855E+02 -.875528362E+02 -.875282721E+02 -.875098193E+02 -.874993568E+02 -.874993568E+02
 -.875146811E+02 -.875146811E+02 -.875261110E+02 -.875462725E+02 -.875731157E+02 -.876050873E+02 -.876410142E+02 -.876800121E+02 -.877214148E+02 -.877647205E+02 -.878095495E+02 -.878556142E+02 -.879026947E+02 -.879506218E+02 -.879992637E+02 -.880485144E+02 -.880982858E+02 -.881485006E+02 -.881990861E+02 -.882499704E+02 -.883010794E+02 -.883523339E+02 -.884036491E+02 -.884549330E+02 -.885060859E+02 -.885570001E+02 -.886075596E+02 -.886576396E+02 -.887071072E+02 -.887558212E+02 -.888036330E+02 -.888503872E+02 -.888959230E+02 -.889400750E+02 -.889826750E+02 -.890235528E+02 -.890625385E+02 -.890994634E+02 -.891341619E+02 -.891664734E+02 -.891962437E+02 -.892233270E+02 -.892475875E+02 -.892689009E+02 -.892871564E+02 -.893022576E+02 -.893141239E+02 -.893226919E+02 -.893279158E+02 -.893297680E+02 -.893282398E+02 -.893233415E+02 -.893151017E+02 -.893035677E+02 -.892888045E+02 -.892708938E+02 -.892499333E+02 -.892260355E+02 -.891993257E+02 -.891699413E+02 -.891380295E+02 -.891037460E+02 -.890672531E+02 -.890287177E+02 -.889883101E+02 -.889462019E+02 -.889025647E+02 -.888575682E+02 -.888113790E+02 -.887641594E+02 -.887160660E+02 -.886672490E+02 -.886178511E+02 -.885680068E+02 -.885178422E+02 -.884674744E+02 -.884170116E+02 -.883665527E+02 -.883161885E+02 -.882660014E+02 -.882160668E+02 -.881664541E+02 -.881172286E+02 -.880684538E+02 -.880201938E+02 -.879725179E+02 -.879255048E+02 -.878792494E+02 -.878338707E+02 -.877895224E+02 -.877464069E+02 -.877047926E+02 -.876650371E+02 -.876276171E+02 -.875931673E+02 -.875625308E+02 -.875368255E+02 -.875175299E+02 -.875065960E+02 -.875065960E+02
 -.875219658E+02 -.875219658E+02 -.875338710E+02 -.875548856E+02 -.875828904E+02 -.876162838E+02 -.876538591E+02 -.876947093E+02 -.877381534E+02 -.877836801E+02 -.878309055E+02 -.878795411E+02 -.879293692E+02 -.879802247E+02 -.880319802E+02 -.880845347E+02 -.881378040E+02 -.881917133E+02 -.882461911E+02 -.883011653E+02 -.883565593E+02 -.884122903E+02 -.884682673E+02 -.885243905E+02 -.885805497E+02 -.886366242E+02 -.886924824E+02 -.887479810E+02 -.888029656E+02 -.888572712E+02 -.889107224E+02 -.889631351E+02 -.890143170E+02 -.890640696E+02 -.891121898E+02 -.891584711E+02 -.892027061E+02 -.892446881E+02 -.892842133E+02 -.893210834E+02 -.893551071E+02 -.893861031E+02 -.894139020E+02 -.894383484E+02 -.894593034E+02 -.894766460E+02 -.894902748E+02 -.895001098E+02 -.895060932E+02 -.895081902E+02 -.895063896E+02 -.895007040E+02 -.894911697E+02 -.894778459E+02 -.894608141E+02 -.894401772E+02 -.894160574E+02 -.893885954E+02 -.893579479E+02 -.893242857E+02 -.892877918E+02 -.892486588E+02 -.892070870E+02 -.891632816E+02 -.891174511E+02 -.890698046E+02 -.890205503E+02 -.889698930E+02 -.889180328E+02 -.888651633E+02 -.888114702E+02 -.887571303E+02 -.887023106E+02 -.886471669E+02 -.885918442E+02 -.885364756E+02 -.884811827E+02 -.884260756E+02 -.883712532E+02 -.883168040E+02 -.882628073E+02 -.882093346E+02 -.881564511E+02 -.881042186E+02 -.880526985E+02 -.880019560E+02 -.879520651E+02 -.879031155E+02 -.878552208E+02 -.878085303E+02 -.877632425E+02 -.877196243E+02 -.876780343E+02 -.876389545E+02 -.876030303E+02 -.875711235E+02 -.875443809E+02 -.875243242E+02 -.875129666E+02 -.875129666E+02
 -.875281487E+02 -.875281487E+02 -.875404687E+02 -.875622337E+02 -.875912701E+02 -.876259396E+02 -.876650108E+02 -.877075615E+02 -.877529022E+02 -.878005187E+02 -.878500289E+02 -.879011489E+02 -.879536683E+02 -.880074304E+02 -.880623162E+02 -.881182327E+02 -.881751023E+02 -.882328555E+02 -.882914246E+02 -.883507391E+02 -.884107226E+02 -.884712898E+02 -.885323453E+02 -.885937817E+02 -.886554783E+02 -.887173007E+02 -.887790997E+02 -.888407114E+02 -.889019570E+02 -.889626436E+02 -.890225646E+02 -.890815013E+02 -.891392240E+02 -.891954939E+02 -.892500648E+02 -.893026855E+02 -.893531017E+02 -.894010590E+02 -.894463056E+02 -.894885948E+02 -.895276883E+02 -.895633592E+02 -.895953949E+02 -.896235998E+02 -.896477984E+02 -.896678377E+02 -.896835893E+02 -.896949515E+02 -.897018507E+02 -.897042426E+02 -.897021129E+02 -.896954773E+02 -.896843817E+02 -.896689012E+02 -.896491389E+02 -.896252249E+02 -.895973138E+02 -.895655824E+02 -.895302280E+02 -.894914646E+02 -.894495209E+02 -.894046367E+02 -.893570604E+02 -.893070457E+02 -.892548488E+02 -.892007257E+02 -.891449298E+02 -.890877089E+02 -.890293037E+02 -.889699455E+02 -.889098548E+02 -.888492398E+02 -.887882952E+02 -.887272016E+02 -.886661247E+02 -.886052155E+02 -.885446097E+02 -.884844283E+02 -.884247783E+02 -.883657534E+02 -.883074354E+02 -.882498956E+02 -.881931973E+02 -.881373983E+02 -.880825542E+02 -.880287232E+02 -.879759713E+02 -.879243793E+02 -.878740520E+02 -.878251299E+02 -.877778034E+02 -.877323327E+02 -.876890722E+02 -.876485027E+02 -.876112736E+02 -.875782568E+02 -.875506183E+02 -.875299104E+02 -.875181933E+02 -.875181933E+02
 -.875328915E+02 -.875328915E+02 -.875455471E+02 -.875679269E+02 -.875978206E+02 -.876335671E+02 -.876739225E+02 -.877179587E+02 -.877649870E+02 -.878144984E+02 -.878661199E+02 -.879195791E+02 -.879746786E+02 -.880312751E+02 -.880892627E+02 -.881485603E+02 -.882091010E+02 -.882708244E+02 -.883336700E+02 -.883975727E+02 -.884624590E+02 -.885282440E+02 -.885948296E+02 -.886621021E+02 -.887299308E+02 -.887981670E+02 -.888666431E+02 -.889351723E+02 -.890035482E+02 -.890715460E+02 -.891389227E+02 -.892054188E+02 -.892707595E+02 -.893346568E+02 -.893968121E+02 -.894569180E+02 -.895146622E+02 -.895697301E+02 -.896218084E+02 -.896705892E+02 -.897157735E+02 -.897570757E+02 -.897942268E+02 -.898269790E+02 -.898551092E+02 -.898784221E+02 -.898967538E+02 -.899099739E+02 -.899179881E+02 -.899207395E+02 -.899182093E+02 -.899104177E+02 -.898974233E+02 -.898793219E+02 -.898562454E+02 -.898283595E+02 -.897958608E+02 -.897589743E+02 -.897179493E+02 -.896730563E+02 -.896245828E+02 -.895728293E+02 -.895181056E+02 -.894607268E+02 -.894010094E+02 -.893392679E+02 -.892758114E+02 -.892109408E+02 -.891449461E+02 -.890781039E+02 -.890106758E+02 -.889429066E+02 -.888750230E+02 -.888072334E+02 -.887397265E+02 -.886726719E+02 -.886062198E+02 -.885405019E+02 -.884756319E+02 -.884117068E+02 -.883488084E+02 -.882870056E+02 -.882263563E+02 -.881669107E+02 -.881087153E+02 -.880518170E+02 -.879962695E+02 -.879421407E+02 -.878895217E+02 -.878385388E+02 -.877893692E+02 -.877422606E+02 -.876975562E+02 -.876557284E+02 -.876174215E+02 -.875835074E+02 -.875551587E+02 -.875339436E+02 -.875219506E+02 -.875219506E+02
 -.875357994E+02 -.875357994E+02 -.875486882E+02 -.875715059E+02 -.876020276E+02 -.876385872E+02 -.876799426E+02 -.877251731E+02 -.877736016E+02 -.878247348E+02 -.878782169E+02 -.879337952E+02 -.879912920E+02 -.880505835E+02 -.881115824E+02 -.881742251E+02 -.882384607E+02 -.883042430E+02 -.883715239E+02 -.884402483E+02 -.885103500E+02 -.885817485E+02 -.886543456E+02 -.887280239E+02 -.888026442E+02 -.888780442E+02 -.889540372E+02 -.890304119E+02 -.891069320E+02 -.891833362E+02 -.892593396E+02 -.893346345E+02 -.894088922E+02 -.894817652E+02 -.895528899E+02 -.896218899E+02 -.896883795E+02 -.897519680E+02 -.898122640E+02 -.898688809E+02 -.899214412E+02 -.899695826E+02 -.900129628E+02 -.900512651E+02 -.900842033E+02 -.901115265E+02 -.901330233E+02 -.901485253E+02 -.901579103E+02 -.901611044E+02 -.901580834E+02 -.901488731E+02 -.901335489E+02 -.901122346E+02 -.900851001E+02 -.900523585E+02 -.900142623E+02 -.899710994E+02 -.899231882E+02 -.898708727E+02 -.898145169E+02 -.897544999E+02 -.896912105E+02 -.896250417E+02 -.895563864E+02 -.894856322E+02 -.894131578E+02 -.893393289E+02 -.892644953E+02 -.891889878E+02 -.891131164E+02 -.890371682E+02 -.889614065E+02 -.888860697E+02 -.888113714E+02 -.887375003E+02 -.886646203E+02 -.885928722E+02 -.885223739E+02 -.884532228E+02 -.883854974E+02 -.883192595E+02 -.882545576E+02 -.881914296E+02 -.881299076E+02 -.880700223E+02 -.880118100E+02 -.879553196E+02 -.879006227E+02 -.878478259E+02 -.877970861E+02 -.877486312E+02 -.877027858E+02 -.876600044E+02 -.876209159E+02 -.875863795E+02 -.875575595E+02 -.875360214E+02 -.875238589E+02 -.875238589E+02
 -.875364142E+02 -.875364142E+02 -.875494060E+02 -.875724356E+02 -.876032904E+02 -.876403213E+02 -.876823065E+02 -.877283485E+02 -.877777955E+02 -.878301809E+02 -.878851774E+02 -.879425602E+02 -.880021794E+02 -.880639381E+02 -.881277750E+02 -.881936508E+02 -.882615376E+02 -.883314105E+02 -.884032403E+02 -.884769886E+02 -.885526023E+02 -.886300105E+02 -.887091203E+02 -.887898143E+02 -.888719479E+02 -.889553474E+02 -.890398083E+02 -.891250941E+02 -.892109362E+02 -.892970335E+02 -.893830529E+02 -.894686305E+02 -.895533735E+02 -.896368623E+02 -.897186540E+02 -.897982860E+02 -.898752807E+02 -.899491506E+02 -.900194045E+02 -.900855536E+02 -.901471185E+02 -.902036363E+02 -.902546678E+02 -.902998050E+02 -.903386775E+02 -.903709598E+02 -.903963767E+02 -.904147086E+02 -.904257959E+02 -.904295416E+02 -.904259139E+02 -.904149463E+02 -.903967371E+02 -.903714476E+02 -.903392989E+02 -.903005679E+02 -.902555819E+02 -.902047128E+02 -.901483704E+02 -.900869956E+02 -.900210531E+02 -.899510241E+02 -.898773993E+02 -.898006719E+02 -.897213314E+02 -.896398576E+02 -.895567152E+02 -.894723495E+02 -.893871825E+02 -.893016093E+02 -.892159964E+02 -.891306792E+02 -.890459613E+02 -.889621137E+02 -.888793751E+02 -.887979523E+02 -.887180210E+02 -.886397274E+02 -.885631901E+02 -.884885016E+02 -.884157317E+02 -.883449296E+02 -.882761278E+02 -.882093459E+02 -.881445949E+02 -.880818828E+02 -.880212215E+02 -.879626342E+02 -.879061660E+02 -.878518961E+02 -.877999537E+02 -.877505383E+02 -.877039461E+02 -.876606036E+02 -.876211112E+02 -.875863010E+02 -.875573105E+02 -.875356804E+02 -.875234815E+02 -.875234815E+02
 -.875342149E+02 -.875342149E+02 -.875471462E+02 -.875701028E+02 -.876009183E+02 -.876379873E+02 -.876801306E+02 -.877264927E+02 -.877764628E+02 -.878296151E+02 -.878856617E+02 -.879444162E+02 -.880057662E+02 -.880696506E+02 -.881360430E+02 -.882049372E+02 -.882763374E+02 -.883502486E+02 -.884266696E+02 -.885055870E+02 -.885869695E+02 -.886707635E+02 -.887568886E+02 -.888452342E+02 -.889356560E+02 -.890279736E+02 -.891219674E+02 -.892173776E+02 -.893139027E+02 -.894111983E+02 -.895088779E+02 -.896065131E+02 -.897036353E+02 -.897997385E+02 -.898942826E+02 -.899866982E+02 -.900763919E+02 -.901627534E+02 -.902451624E+02 -.903229978E+02 -.903956462E+02 -.904625117E+02 -.905230260E+02 -.905766585E+02 -.906229257E+02 -.906614007E+02 -.906917217E+02 -.907135993E+02 -.907268224E+02 -.907312629E+02 -.907268782E+02 -.907137125E+02 -.906918954E+02 -.906616394E+02 -.906232357E+02 -.905770476E+02 -.905235037E+02 -.904630891E+02 -.903963361E+02 -.903238150E+02 -.902461232E+02 -.901638760E+02 -.900776966E+02 -.899882072E+02 -.898960202E+02 -.898017312E+02 -.897059119E+02 -.896091047E+02 -.895118181E+02 -.894145233E+02 -.893176511E+02 -.892215911E+02 -.891266900E+02 -.890332522E+02 -.889415402E+02 -.888517757E+02 -.887641416E+02 -.886787840E+02 -.885958151E+02 -.885153154E+02 -.884373380E+02 -.883619114E+02 -.882890438E+02 -.882187277E+02 -.881509447E+02 -.880856717E+02 -.880228877E+02 -.879625821E+02 -.879047647E+02 -.878494786E+02 -.877968160E+02 -.877469384E+02 -.877001027E+02 -.876566945E+02 -.876172717E+02 -.875826213E+02 -.875538330E+02 -.875323956E+02 -.875203240E+02 -.875203240E+02
 -.875286123E+02 -.875286123E+02 -.875412813E+02 -.875638133E+02 -.875941280E+02 -.876306966E+02 -.876724088E+02 -.877184727E+02 -.877683368E+02 -.878216311E+02 -.878781202E+02 -.879376683E+02 -.880002113E+02 -.880657350E+02 -.881342582E+02 -.882058193E+02 -.882804654E+02 -.883582428E+02 -.884391897E+02 -.885233292E+02 -.886106631E+02 -.887011662E+02 -.887947816E+02 -.888914159E+02 -.889909345E+02 -.890931582E+02 -.891978595E+02 -.893047595E+02 -.894135257E+02 -.895237699E+02 -.896350476E+02 -.897468579E+02 -.898586446E+02 -.899697986E+02 -.900796621E+02 -.901875333E+02 -.902926734E+02 -.903943148E+02 -.904916709E+02 -.905839471E+02 -.906703528E+02 -.907501151E+02 -.908224917E+02 -.908867860E+02 -.909423600E+02 -.909886480E+02 -.910251689E+02 -.910515367E+02 -.910674691E+02 -.910727945E+02 -.910674557E+02 -.910515114E+02 -.910251347E+02 -.909886094E+02 -.909423229E+02 -.908867582E+02 -.908224823E+02 -.907501348E+02 -.906704144E+02 -.905840646E+02 -.904918604E+02 -.903945942E+02 -.902930626E+02 -.901880543E+02 -.900803388E+02 -.899706572E+02 -.898597135E+02 -.897481681E+02 -.896366325E+02 -.895256655E+02 -.894157708E+02 -.893073959E+02 -.892009318E+02 -.890967139E+02 -.889950241E+02 -.888960927E+02 -.888001013E+02 -.887071867E+02 -.886174441E+02 -.885309315E+02 -.884476738E+02 -.883676673E+02 -.882908849E+02 -.882172808E+02 -.881467965E+02 -.880793670E+02 -.880149283E+02 -.879534257E+02 -.878948237E+02 -.878391193E+02 -.877863572E+02 -.877366494E+02 -.876902010E+02 -.876473426E+02 -.876085729E+02 -.875746136E+02 -.875464815E+02 -.875255828E+02 -.875138366E+02 -.875138366E+02
 -.875189520E+02 -.875189520E+02 -.875311152E+02 -.875527965E+02 -.875820499E+02 -.876174608E+02 -.876580188E+02 -.877030199E+02 -.877519924E+02 -.878046385E+02 -.878607907E+02 -.879203769E+02 -.879833941E+02 -.880498876E+02 -.881199346E+02 -.881936309E+02 -.882710803E+02 -.883523845E+02 -.884376356E+02 -.885269082E+02 -.886202525E+02 -.887176877E+02 -.888191959E+02 -.889247160E+02 -.890341381E+02 -.891472980E+02 -.892639719E+02 -.893838714E+02 -.895066396E+02 -.896318478E+02 -.897589921E+02 -.898874932E+02 -.900166955E+02 -.901458698E+02 -.902742161E+02 -.904008698E+02 -.905249095E+02 -.906453669E+02 -.907612392E+02 -.908715037E+02 -.909751341E+02 -.910711185E+02 -.911584788E+02 -.912362904E+02 -.913037021E+02 -.913599555E+02 -.914044026E+02 -.914365218E+02 -.914559309E+02 -.914623968E+02 -.914558415E+02 -.914363444E+02 -.914041400E+02 -.913596120E+02 -.913032834E+02 -.912358037E+02 -.911579329E+02 -.910705236E+02 -.909745022E+02 -.908708484E+02 -.907605759E+02 -.906447127E+02 -.905242835E+02 -.904002931E+02 -.902737119E+02 -.901454636E+02 -.900164149E+02 -.898873683E+02 -.897590556E+02 -.896321349E+02 -.895071886E+02 -.893847233E+02 -.892651709E+02 -.891488917E+02 -.890361769E+02 -.889272534E+02 -.888222885E+02 -.887213946E+02 -.886246348E+02 -.885320285E+02 -.884435571E+02 -.883591694E+02 -.882787878E+02 -.882023139E+02 -.881296356E+02 -.880606331E+02 -.879951868E+02 -.879331858E+02 -.878745383E+02 -.878191831E+02 -.877671056E+02 -.877183558E+02 -.876730732E+02 -.876315175E+02 -.875941093E+02 -.875614821E+02 -.875345515E+02 -.875146052E+02 -.875034207E+02 -.875034207E+02
 -.875045309E+02 -.875045309E+02 -.875158990E+02 -.875362221E+02 -.875637442E+02 -.875972086E+02 -.876357387E+02 -.876787462E+02 -.877258607E+02 -.877768758E+02 -.878317076E+02 -.878903628E+02 -.879529140E+02 -.880194804E+02 -.880902124E+02 -.881652788E+02 -.882448559E+02 -.883291186E+02 -.884182309E+02 -.885123384E+02 -.886115600E+02 -.887159806E+02 -.888256435E+02 -.889405423E+02 -.890606140E+02 -.891857304E+02 -.893156913E+02 -.894502163E+02 -.895889385E+02 -.897313983E+02 -.898770376E+02 -.900251969E+02 -.901751129E+02 -.903259185E+02 -.904766460E+02 -.906262323E+02 -.907735274E+02 -.909173067E+02 -.910562863E+02 -.911891420E+02 -.913145310E+02 -.914311173E+02 -.915375982E+02 -.916327331E+02 -.917153723E+02 -.917844854E+02 -.918391879E+02 -.918787649E+02 -.919026909E+02 -.919106448E+02 -.919025190E+02 -.918784223E+02 -.918386773E+02 -.917838108E+02 -.917145389E+02 -.916317476E+02 -.915364687E+02 -.914298533E+02 -.913131436E+02 -.911876438E+02 -.910546917E+02 -.909156317E+02 -.907717899E+02 -.906244521E+02 -.904748450E+02 -.903241206E+02 -.901733445E+02 -.900234867E+02 -.898754167E+02 -.897299006E+02 -.895876007E+02 -.894490780E+02 -.893147953E+02 -.891851231E+02 -.890603447E+02 -.889406640E+02 -.888262121E+02 -.887170553E+02 -.886132022E+02 -.885146118E+02 -.884212004E+02 -.883328487E+02 -.882494096E+02 -.881707142E+02 -.880965795E+02 -.880268153E+02 -.879612320E+02 -.878996491E+02 -.878419047E+02 -.877878672E+02 -.877374494E+02 -.876906259E+02 -.876474555E+02 -.876081097E+02 -.875729102E+02 -.875423772E+02 -.875172933E+02 -.874987867E+02 -.874884415E+02 -.874884415E+02
 -.874846156E+02 -.874846156E+02 -.874948509E+02 -.875132219E+02 -.875382252E+02 -.875688110E+02 -.876042741E+02 -.876441713E+02 -.876882574E+02 -.877364369E+02 -.877887272E+02 -.878452298E+02 -.879061084E+02 -.879715722E+02 -.880418608E+02 -.881172337E+02 -.881979590E+02 -.882843046E+02 -.883765294E+02 -.884748742E+02 -.885795535E+02 -.886907463E+02 -.888085870E+02 -.889331560E+02 -.890644687E+02 -.892024657E+02 -.893470014E+02 -.894978330E+02 -.896546098E+02 -.898168626E+02 -.899839948E+02 -.901552742E+02 -.903298277E+02 -.905066378E+02 -.906845428E+02 -.908622413E+02 -.910383004E+02 -.912111692E+02 -.913791980E+02 -.915406622E+02 -.916937922E+02 -.918368069E+02 -.919679530E+02 -.920855456E+02 -.921880110E+02 -.922739291E+02 -.923420742E+02 -.923914509E+02 -.924213250E+02 -.924312467E+02 -.924210646E+02 -.923909312E+02 -.923412976E+02 -.922728991E+02 -.921867323E+02 -.920840242E+02 -.919661962E+02 -.918348231E+02 -.916915913E+02 -.915382558E+02 -.913765987E+02 -.912083917E+02 -.910353608E+02 -.908591577E+02 -.906813351E+02 -.905033280E+02 -.903264401E+02 -.901518352E+02 -.899805333E+02 -.898134102E+02 -.896512009E+02 -.894945048E+02 -.893437944E+02 -.891994236E+02 -.890616387E+02 -.889305890E+02 -.888063374E+02 -.886888715E+02 -.885781143E+02 -.884739339E+02 -.883761531E+02 -.882845583E+02 -.881989081E+02 -.881189408E+02 -.880443826E+02 -.879749544E+02 -.879103799E+02 -.878503937E+02 -.877947500E+02 -.877432328E+02 -.876956691E+02 -.876519436E+02 -.876120187E+02 -.875759595E+02 -.875439669E+02 -.875164204E+02 -.874939345E+02 -.874774331E+02 -.874682480E+02 -.874682480E+02
 -.874584725E+02 -.874584725E+02 -.874671880E+02 -.874829238E+02 -.875044989E+02 -.875311228E+02 -.875623024E+02 -.875977705E+02 -.876374320E+02 -.876813231E+02 -.877295799E+02 -.877824153E+02 -.878401004E+02 -.879029501E+02 -.879713114E+02 -.880455529E+02 -.881260557E+02 -.882132048E+02 -.883073803E+02 -.884089487E+02 -.885182533E+02 -.886356045E+02 -.887612682E+02 -.888954543E+02 -.890383028E+02 -.891898701E+02 -.893501130E+02 -.895188733E+02 -.896958607E+02 -.898806371E+02 -.900726003E+02 -.902709699E+02 -.904747750E+02 -.906828447E+02 -.908938037E+02 -.911060719E+02 -.913178714E+02 -.915272397E+02 -.917320521E+02 -.919300516E+02 -.921188883E+02 -.922961663E+02 -.924594986E+02 -.926065670E+02 -.927351861E+02 -.928433684E+02 -.929293863E+02 -.929918293E+02 -.930296527E+02 -.930422146E+02 -.930292985E+02 -.929911219E+02 -.929283276E+02 -.928419616E+02 -.927334350E+02 -.926044766E+02 -.924570752E+02 -.922934172E+02 -.921158219E+02 -.919266777E+02 -.917283818E+02 -.915232856E+02 -.913136474E+02 -.911015938E+02 -.908890888E+02 -.906779124E+02 -.904696466E+02 -.902656691E+02 -.900671528E+02 -.898750713E+02 -.896902076E+02 -.895131666E+02 -.893443898E+02 -.891841704E+02 -.890326703E+02 -.888899362E+02 -.887559156E+02 -.886304720E+02 -.885133991E+02 -.884044341E+02 -.883032693E+02 -.882095634E+02 -.881229506E+02 -.880430498E+02 -.879694728E+02 -.879018311E+02 -.878397438E+02 -.877828441E+02 -.877307878E+02 -.876832611E+02 -.876399915E+02 -.876007598E+02 -.875654165E+02 -.875339019E+02 -.875062735E+02 -.874827409E+02 -.874637136E+02 -.874498624E+02 -.874422023E+02 -.874422023E+02
 -.874254134E+02 -.874254134E+02 -.874321739E+02 -.874445033E+02 -.874616178E+02 -.874830424E+02 -.875085379E+02 -.875380456E+02 -.875716451E+02 -.876095243E+02 -.876519555E+02 -.876992782E+02 -.877518859E+02 -.878102151E+02 -.878747368E+02 -.879459483E+02 -.880243661E+02 -.881105185E+02 -.882049374E+02 -.883081505E+02 -.884206710E+02 -.885429869E+02 -.886755480E+02 -.888187512E+02 -.889729240E+02 -.891383054E+02 -.893150253E+02 -.895030821E+02 -.897023180E+02 -.899123943E+02 -.901327663E+02 -.903626576E+02 -.906010380E+02 -.908466032E+02 -.910977599E+02 -.913526179E+02 -.916089896E+02 -.918644016E+02 -.921161167E+02 -.923611706E+02 -.925964222E+02 -.928186181E+02 -.930244704E+02 -.932107458E+02 -.933743619E+02 -.935124882E+02 -.936226445E+02 -.937027927E+02 -.937514157E+02 -.937675779E+02 -.937509633E+02 -.937018886E+02 -.936212902E+02 -.935106862E+02 -.933721152E+02 -.932080584E+02 -.930213472E+02 -.928150648E+02 -.925924456E+02 -.923567785E+02 -.921113180E+02 -.918592065E+02 -.916034095E+02 -.913466654E+02 -.910914495E+02 -.908399507E+02 -.905940613E+02 -.903553763E+02 -.901252023E+02 -.899045719E+02 -.896942636E+02 -.894948250E+02 -.893065978E+02 -.891297425E+02 -.889642644E+02 -.888100372E+02 -.886668255E+02 -.885343058E+02 -.884120851E+02 -.882997174E+02 -.881967183E+02 -.881025775E+02 -.880167698E+02 -.879387642E+02 -.878680320E+02 -.878040536E+02 -.877463245E+02 -.876943614E+02 -.876477074E+02 -.876059385E+02 -.875686707E+02 -.875355682E+02 -.875063552E+02 -.874808296E+02 -.874588832E+02 -.874405270E+02 -.874259262E+02 -.874154470E+02 -.874097189E+02 -.874097189E+02
 -.873848501E+02 -.873848501E+02 -.873891758E+02 -.873972456E+02 -.874087509E+02 -.874235903E+02 -.874418212E+02 -.874636242E+02 -.874892777E+02 -.875191391E+02 -.875536315E+02 -.875932338E+02 -.876384739E+02 -.876899230E+02 -.877481907E+02 -.878139209E+02 -.878877870E+02 -.879704875E+02 -.880627394E+02 -.881652710E+02 -.882788131E+02 -.884040871E+02 -.885417914E+02 -.886925843E+02 -.888570640E+02 -.890357447E+02 -.892290299E+02 -.894371812E+02 -.896602844E+02 -.898982126E+02 -.901505862E+02 -.904167330E+02 -.906956482E+02 -.909859564E+02 -.912858789E+02 -.915932089E+02 -.919052974E+02 -.922190536E+02 -.925309631E+02 -.928371271E+02 -.931333245E+02 -.934150986E+02 -.936778672E+02 -.939170545E+02 -.941282394E+02 -.943073144E+02 -.944506450E+02 -.945552208E+02 -.946187877E+02 -.946399494E+02 -.946182335E+02 -.945541130E+02 -.944489845E+02 -.943051028E+02 -.941254789E+02 -.939137478E+02 -.936740177E+02 -.934107102E+02 -.931284020E+02 -.928316760E+02 -.925249897E+02 -.922125653E+02 -.918983023E+02 -.915857165E+02 -.912778997E+02 -.909775024E+02 -.906867328E+02 -.904073713E+02 -.901407950E+02 -.898880109E+02 -.896496934E+02 -.894262243E+02 -.892177333E+02 -.890241374E+02 -.888451781E+02 -.886804553E+02 -.885294585E+02 -.883915936E+02 -.882662064E+02 -.881526030E+02 -.880500662E+02 -.879578697E+02 -.878752890E+02 -.878016106E+02 -.877361388E+02 -.876782015E+02 -.876271538E+02 -.875823819E+02 -.875433056E+02 -.875093809E+02 -.874801032E+02 -.874550104E+02 -.874336885E+02 -.874157781E+02 -.874009848E+02 -.873890926E+02 -.873799842E+02 -.873736679E+02 -.873703159E+02 -.873703159E+02
 -.873363607E+02 -.873363607E+02 -.873377362E+02 -.873406251E+02 -.873452741E+02 -.873520127E+02 -.873612356E+02 -.873733923E+02 -.873889796E+02 -.874085384E+02 -.874326524E+02 -.874619475E+02 -.874970927E+02 -.875388013E+02 -.875878310E+02 -.876449855E+02 -.877111133E+02 -.877871072E+02 -.878739008E+02 -.879724644E+02 -.880837973E+02 -.882089178E+02 -.883488494E+02 -.885046027E+02 -.886771531E+02 -.888674125E+02 -.890761958E+02 -.893041808E+02 -.895518620E+02 -.898194981E+02 -.901070531E+02 -.904141337E+02 -.907399232E+02 -.910831149E+02 -.914418492E+02 -.918136572E+02 -.921954181E+02 -.925833346E+02 -.929729340E+02 -.933591003E+02 -.937361443E+02 -.940979147E+02 -.944379515E+02 -.947496818E+02 -.950266494E+02 -.952627697E+02 -.954525940E+02 -.955915652E+02 -.956762453E+02 -.957044947E+02 -.956755870E+02 -.955902488E+02 -.954506199E+02 -.952601388E+02 -.950233626E+02 -.947457404E+02 -.944333571E+02 -.940926694E+02 -.937302506E+02 -.933525609E+02 -.929657525E+02 -.925755150E+02 -.921869650E+02 -.918045760E+02 -.914321463E+02 -.910727975E+02 -.907289997E+02 -.904026138E+02 -.900949478E+02 -.898068202E+02 -.895386262E+02 -.892904034E+02 -.890618958E+02 -.888526112E+02 -.886618745E+02 -.884888741E+02 -.883327015E+02 -.881923853E+02 -.880669193E+02 -.879552847E+02 -.878564686E+02 -.877694770E+02 -.876933456E+02 -.876271467E+02 -.875699940E+02 -.875210452E+02 -.874795028E+02 -.874446140E+02 -.874156695E+02 -.873920011E+02 -.873729796E+02 -.873580121E+02 -.873465394E+02 -.873380335E+02 -.873319968E+02 -.873279611E+02 -.873254898E+02 -.873241814E+02 -.873236778E+02 -.873236778E+02
 -.872797733E+02 -.872797733E+02 -.872776614E+02 -.872744041E+02 -.872708814E+02 -.872679083E+02 -.872662544E+02 -.872666612E+02 -.872698586E+02 -.872765783E+02 -.872875666E+02 -.873035958E+02 -.873254745E+02 -.873540561E+02 -.873902475E+02 -.874350158E+02 -.874893939E+02 -.875544849E+02 -.876314644E+02 -.877215801E+02 -.878261496E+02 -.879465530E+02 -.880842225E+02 -.882406259E+02 -.884172439E+02 -.886155401E+02 -.888369222E+02 -.890826934E+02 -.893539928E+02 -.896517249E+02 -.899764765E+02 -.903284235E+02 -.907072267E+02 -.911119216E+02 -.915408049E+02 -.919913249E+02 -.924599829E+02 -.929422563E+02 -.934325554E+02 -.939242247E+02 -.944096045E+02 -.948801602E+02 -.953266895E+02 -.957396078E+02 -.961093064E+02 -.964265679E+02 -.966830140E+02 -.968715521E+02 -.969867818E+02 -.970253211E+02 -.969860182E+02 -.968700249E+02 -.966807230E+02 -.964235129E+02 -.961054872E+02 -.957350241E+02 -.953213411E+02 -.948740470E+02 -.944027262E+02 -.939165814E+02 -.934241472E+02 -.929330837E+02 -.924500464E+02 -.919806257E+02 -.915293445E+02 -.910997020E+02 -.906942506E+02 -.903146945E+02 -.899619989E+02 -.896365043E+02 -.893380363E+02 -.890660094E+02 -.888195210E+02 -.885974339E+02 -.883984474E+02 -.882211565E+02 -.880641007E+02 -.879258031E+02 -.878048002E+02 -.876996650E+02 -.876090231E+02 -.875315640E+02 -.874660475E+02 -.874113071E+02 -.873662499E+02 -.873298550E+02 -.873011688E+02 -.872793006E+02 -.872634147E+02 -.872527232E+02 -.872464765E+02 -.872439532E+02 -.872444488E+02 -.872472619E+02 -.872516803E+02 -.872569632E+02 -.872623218E+02 -.872668963E+02 -.872697280E+02 -.872697280E+02
 -.872152569E+02 -.872152569E+02 -.872091184E+02 -.871987410E+02 -.871857103E+02 -.871713751E+02 -.871569096E+02 -.871433643E+02 -.871317072E+02 -.871228586E+02 -.871177199E+02 -.871171977E+02 -.871222257E+02 -.871337835E+02 -.871529128E+02 -.871807334E+02 -.872184558E+02 -.872673937E+02 -.873289736E+02 -.874047424E+02 -.874963723E+02 -.876056617E+02 -.877345313E+02 -.878850146E+02 -.880592399E+02 -.882594031E+02 -.884877287E+02 -.887464165E+02 -.890375717E+02 -.893631160E+02 -.897246781E+02 -.901234614E+02 -.905600903E+02 -.910344357E+02 -.915454238E+02 -.920908369E+02 -.926671153E+02 -.932691779E+02 -.938902794E+02 -.945219290E+02 -.951538963E+02 -.957743305E+02 -.963700154E+02 -.969267739E+02 -.974300217E+02 -.978654533E+02 -.982198180E+02 -.984817246E+02 -.986423974E+02 -.986962970E+02 -.986415289E+02 -.984799871E+02 -.982172108E+02 -.978619752E+02 -.974256711E+02 -.969215488E+02 -.963639138E+02 -.957673496E+02 -.951460333E+02 -.945131808E+02 -.938806426E+02 -.932586490E+02 -.926556905E+02 -.920785125E+02 -.915321962E+02 -.910203010E+02 -.905450451E+02 -.901075024E+02 -.897078024E+02 -.893453213E+02 -.890188564E+02 -.887267800E+02 -.884671715E+02 -.882379273E+02 -.880368493E+02 -.878617153E+02 -.877103320E+02 -.875805744E+02 -.874704134E+02 -.873779335E+02 -.873013427E+02 -.872389769E+02 -.871892987E+02 -.871508936E+02 -.871224627E+02 -.871028132E+02 -.870908480E+02 -.870855525E+02 -.870859815E+02 -.870912435E+02 -.871004838E+02 -.871128653E+02 -.871275467E+02 -.871436570E+02 -.871602654E+02 -.871763453E+02 -.871907300E+02 -.872020584E+02 -.872087074E+02 -.872087074E+02
 -.871434135E+02 -.871434135E+02 -.871327353E+02 -.871143043E+02 -.870904739E+02 -.870631647E+02 -.870339758E+02 -.870042720E+02 -.869752547E+02 -.869480185E+02 -.869235988E+02 -.869030103E+02 -.868872821E+02 -.868774868E+02 -.868747674E+02 -.868803627E+02 -.868956300E+02 -.869220668E+02 -.869613316E+02 -.870152628E+02 -.870858951E+02 -.871754743E+02 -.872864664E+02 -.874215624E+02 -.875836740E+02 -.877759187E+02 -.880015906E+02 -.882641129E+02 -.885669671E+02 -.889135932E+02 -.893072579E+02 -.897508825E+02 -.902468291E+02 -.907966416E+02 -.914007438E+02 -.920580984E+02 -.927658427E+02 -.935189183E+02 -.943097282E+02 -.951278604E+02 -.959599299E+02 -.967895949E+02 -.975978057E+02 -.983633338E+02 -.990636068E+02 -.996758416E+02 -.100178417E+03 -.100552373E+03 -.100782879E+03 -.100860474E+03 -.100781907E+03 -.100550429E+03 -.100175499E+03 -.996719474E+02 -.990587334E+02 -.983574776E+02 -.975909624E+02 -.967817593E+02 -.959510963E+02 -.951180224E+02 -.942988787E+02 -.935070496E+02 -.927529464E+02 -.920441657E+02 -.913857654E+02 -.907806077E+02 -.902297294E+02 -.897327065E+02 -.892879948E+02 -.888932322E+02 -.885454972E+02 -.882415238E+02 -.879778720E+02 -.877510613E+02 -.875576697E+02 -.873944046E+02 -.872581505E+02 -.871459988E+02 -.870552625E+02 -.869834805E+02 -.869284141E+02 -.868880375E+02 -.868605240E+02 -.868442302E+02 -.868376775E+02 -.868395334E+02 -.868485906E+02 -.868637464E+02 -.868839797E+02 -.869083277E+02 -.869358599E+02 -.869656486E+02 -.869967360E+02 -.870280950E+02 -.870585824E+02 -.870868814E+02 -.871114307E+02 -.871303350E+02 -.871412529E+02 -.871412529E+02
 -.870653652E+02 -.870653652E+02 -.870496947E+02 -.870223794E+02 -.869865865E+02 -.869448330E+02 -.868991497E+02 -.868512094E+02 -.868024285E+02 -.867540486E+02 -.867072030E+02 -.866629718E+02 -.866224298E+02 -.865866878E+02 -.865569305E+02 -.865344525E+02 -.865206922E+02 -.865172659E+02 -.865260015E+02 -.865489729E+02 -.865885341E+02 -.866473530E+02 -.867284435E+02 -.868351948E+02 -.869713936E+02 -.871412377E+02 -.873493346E+02 -.876006800E+02 -.879006075E+02 -.882547009E+02 -.886686583E+02 -.891480958E+02 -.896982783E+02 -.903237670E+02 -.910279745E+02 -.918126246E+02 -.926771246E+02 -.936178701E+02 -.946275216E+02 -.956943172E+02 -.968015089E+02 -.979270385E+02 -.990435847E+02 -.100119117E+03 -.101118068E+03 -.102003172E+03 -.102737918E+03 -.103289441E+03 -.103631499E+03 -.103747120E+03 -.103630428E+03 -.103287296E+03 -.102734699E+03 -.101998875E+03 -.101112689E+03 -.100112650E+03 -.990360227E+02 -.979183743E+02 -.967917339E+02 -.956834215E+02 -.946154943E+02 -.936046991E+02 -.926627970E+02 -.917971261E+02 -.910112900E+02 -.903058803E+02 -.896791721E+02 -.891277521E+02 -.886470580E+02 -.882318241E+02 -.878764337E+02 -.875751881E+02 -.873225031E+02 -.871130451E+02 -.869418189E+02 -.868042177E+02 -.866960452E+02 -.866135169E+02 -.865532473E+02 -.865122276E+02 -.864877969E+02 -.864776112E+02 -.864796100E+02 -.864919834E+02 -.865131389E+02 -.865416696E+02 -.865763223E+02 -.866159660E+02 -.866595604E+02 -.867061225E+02 -.867546913E+02 -.868042880E+02 -.868538711E+02 -.869022827E+02 -.869481837E+02 -.869899741E+02 -.870256925E+02 -.870528899E+02 -.870684670E+02 -.870684670E+02
 -.869828175E+02 -.869828175E+02 -.869618033E+02 -.869249494E+02 -.868762617E+02 -.868188610E+02 -.867552019E+02 -.866872448E+02 -.866165898E+02 -.865445840E+02 -.864724076E+02 -.864011458E+02 -.863318491E+02 -.862655869E+02 -.862034964E+02 -.861468289E+02 -.860969963E+02 -.860556172E+02 -.860245674E+02 -.860060317E+02 -.860025606E+02 -.860171312E+02 -.860532112E+02 -.861148259E+02 -.862066252E+02 -.863339472E+02 -.865028734E+02 -.867202666E+02 -.869937818E+02 -.873318355E+02 -.877435142E+02 -.882384020E+02 -.888262984E+02 -.895167988E+02 -.903187075E+02 -.912392555E+02 -.922831079E+02 -.934511598E+02 -.947391529E+02 -.961361888E+02 -.976232720E+02 -.991720882E+02 -.100744295E+03 -.102291659E+03 -.103757386E+03 -.105078919E+03 -.106192303E+03 -.107037873E+03 -.107566636E+03 -.107746270E+03 -.107565470E+03 -.107035538E+03 -.106188798E+03 -.105074239E+03 -.103751525E+03 -.102284610E+03 -.100736049E+03 -.991626352E+02 -.976126003E+02 -.961242850E+02 -.947260023E+02 -.934367461E+02 -.922674133E+02 -.912222604E+02 -.903003908E+02 -.894971379E+02 -.888052690E+02 -.882159782E+02 -.877196685E+02 -.873065388E+02 -.869670037E+02 -.866919750E+02 -.864730353E+02 -.863025285E+02 -.861735913E+02 -.860801422E+02 -.860168438E+02 -.859790479E+02 -.859627322E+02 -.859644339E+02 -.859811831E+02 -.860104401E+02 -.860500350E+02 -.860981131E+02 -.861530841E+02 -.862135746E+02 -.862783846E+02 -.863464449E+02 -.864167761E+02 -.864884464E+02 -.865605264E+02 -.866320399E+02 -.867019067E+02 -.867688747E+02 -.868314372E+02 -.868877292E+02 -.869353979E+02 -.869714352E+02 -.869919646E+02 -.869919646E+02
 -.868980826E+02 -.868980826E+02 -.868715188E+02 -.868247292E+02 -.867625590E+02 -.866887193E+02 -.866060655E+02 -.865168117E+02 -.864226983E+02 -.863251246E+02 -.862252541E+02 -.861241013E+02 -.860226043E+02 -.859216889E+02 -.858223262E+02 -.857255894E+02 -.856327092E+02 -.855451343E+02 -.854645953E+02 -.853931772E+02 -.853334009E+02 -.852883159E+02 -.852616055E+02 -.852577047E+02 -.852819313E+02 -.853406274E+02 -.854413078E+02 -.855928066E+02 -.858054125E+02 -.860909714E+02 -.864629343E+02 -.869363134E+02 -.875275016E+02 -.882538984E+02 -.891332730E+02 -.901827869E+02 -.914175997E+02 -.928489886E+02 -.944819502E+02 -.963123141E+02 -.983235054E+02 -.100483251E+03 -.102740726E+03 -.105024865E+03 -.107244763E+03 -.109293152E+03 -.111053728E+03 -.112412469E+03 -.113271895E+03 -.113565795E+03 -.113270640E+03 -.112409958E+03 -.111049957E+03 -.109288115E+03 -.107238454E+03 -.105017275E+03 -.102731843E+03 -.100473063E+03 -.983119971E+02 -.962994695E+02 -.944677507E+02 -.928334137E+02 -.914006268E+02 -.901643913E+02 -.891134277E+02 -.882325746E+02 -.875046678E+02 -.869119361E+02 -.864369777E+02 -.860633973E+02 -.857761804E+02 -.855618738E+02 -.854086294E+02 -.853061569E+02 -.852456204E+02 -.852195044E+02 -.852214665E+02 -.852461900E+02 -.852892421E+02 -.853469443E+02 -.854162544E+02 -.854946628E+02 -.855801011E+02 -.856708623E+02 -.857655307E+02 -.858629207E+02 -.859620205E+02 -.860619411E+02 -.861618668E+02 -.862610053E+02 -.863585355E+02 -.864535486E+02 -.865449811E+02 -.866315329E+02 -.867115672E+02 -.867829845E+02 -.868430616E+02 -.868882451E+02 -.869138843E+02 -.869138843E+02
 -.868140453E+02 -.868140453E+02 -.867819156E+02 -.867251335E+02 -.866493540E+02 -.865588456E+02 -.864568254E+02 -.863457168E+02 -.862273491E+02 -.861031134E+02 -.859740858E+02 -.858411264E+02 -.857049623E+02 -.855662581E+02 -.854256807E+02 -.852839609E+02 -.851419569E+02 -.850007218E+02 -.848615807E+02 -.847262190E+02 -.845967873E+02 -.844760265E+02 -.843674174E+02 -.842753586E+02 -.842053773E+02 -.841643746E+02 -.841609069E+02 -.842055004E+02 -.843109912E+02 -.844928747E+02 -.847696384E+02 -.851630347E+02 -.856982320E+02 -.864037519E+02 -.873110723E+02 -.884537363E+02 -.898657714E+02 -.915791944E+02 -.936203762E+02 -.960050808E+02 -.987321264E+02 -.101775871E+03 -.105078160E+03 -.108541011E+03 -.112022107E+03 -.115335955E+03 -.118263952E+03 -.120575894E+03 -.122062816E+03 -.122576099E+03 -.122061481E+03 -.120573223E+03 -.118259939E+03 -.115330594E+03 -.112015391E+03 -.108532928E+03 -.105068697E+03 -.101765014E+03 -.987198571E+02 -.959913797E+02 -.936052213E+02 -.915625613E+02 -.898476329E+02 -.884340628E+02 -.872898314E+02 -.863809084E+02 -.856737480E+02 -.851368693E+02 -.847417477E+02 -.844632118E+02 -.842795061E+02 -.841721400E+02 -.841256150E+02 -.841270923E+02 -.841660434E+02 -.842339098E+02 -.843237895E+02 -.844301553E+02 -.845486106E+02 -.846756787E+02 -.848086261E+02 -.849453141E+02 -.850840751E+02 -.852236105E+02 -.853629040E+02 -.855011493E+02 -.856376863E+02 -.857719442E+02 -.859033877E+02 -.860314627E+02 -.861555392E+02 -.862748465E+02 -.863883974E+02 -.864948950E+02 -.865926171E+02 -.866792685E+02 -.867517905E+02 -.868061161E+02 -.868368494E+02 -.868368494E+02
 -.867340567E+02 -.867340567E+02 -.866965736E+02 -.866301553E+02 -.865412073E+02 -.864345017E+02 -.863135666E+02 -.861809840E+02 -.860386184E+02 -.858877935E+02 -.857294302E+02 -.855641546E+02 -.853923872E+02 -.852144165E+02 -.850304648E+02 -.848407508E+02 -.846455525E+02 -.844452775E+02 -.842405426E+02 -.840322711E+02 -.838218123E+02 -.836110907E+02 -.834027939E+02 -.832006075E+02 -.830095089E+02 -.828361291E+02 -.826891951E+02 -.825800621E+02 -.825233406E+02 -.825376195E+02 -.826462706E+02 -.828783055E+02 -.832692229E+02 -.838617436E+02 -.847062674E+02 -.858608052E+02 -.873900271E+02 -.893629396E+02 -.918485646E+02 -.949088747E+02 -.985882197E+02 -.102898659E+03 -.107801202E+03 -.113184188E+03 -.118842171E+03 -.124461844E+03 -.129625200E+03 -.133842678E+03 -.136626634E+03 -.137602316E+03 -.136625229E+03 -.133839864E+03 -.129620974E+03 -.124456198E+03 -.118835095E+03 -.113175671E+03 -.107791229E+03 -.102887212E+03 -.985752791E+02 -.948944179E+02 -.918325663E+02 -.893453718E+02 -.873708585E+02 -.858400016E+02 -.846837914E+02 -.838375545E+02 -.832432767E+02 -.828505544E+02 -.826166634E+02 -.825061012E+02 -.824898523E+02 -.825445410E+02 -.826515747E+02 -.827963392E+02 -.829674759E+02 -.831562550E+02 -.833560434E+02 -.835618634E+02 -.837700302E+02 -.839778603E+02 -.841834363E+02 -.843854214E+02 -.845829115E+02 -.847753182E+02 -.849622750E+02 -.851435611E+02 -.853190379E+02 -.854885918E+02 -.856520819E+02 -.858092863E+02 -.859598438E+02 -.861031871E+02 -.862384611E+02 -.863644222E+02 -.864793082E+02 -.865806723E+02 -.866651666E+02 -.867282593E+02 -.867638660E+02 -.867638660E+02
 -.866617467E+02 -.866617467E+02 -.866193778E+02 -.865441448E+02 -.864431141E+02 -.863214903E+02 -.861830536E+02 -.860304936E+02 -.858656626E+02 -.856897696E+02 -.855035283E+02 -.853072717E+02 -.851010421E+02 -.848846630E+02 -.846578011E+02 -.844200219E+02 -.841708455E+02 -.839098081E+02 -.836365344E+02 -.833508296E+02 -.830527973E+02 -.827429962E+02 -.824226461E+02 -.820939007E+02 -.817602046E+02 -.814267575E+02 -.811011130E+02 -.807939395E+02 -.805199788E+02 -.802992315E+02 -.801584016E+02 -.801326160E+02 -.802674118E+02 -.806209422E+02 -.812662710E+02 -.822935028E+02 -.838112991E+02 -.859470375E+02 -.888444559E+02 -.926570723E+02 -.975350213E+02 -.103602327E+03 -.110921391E+03 -.119442329E+03 -.128938010E+03 -.138933192E+03 -.148650201E+03 -.157014564E+03 -.162785024E+03 -.164867592E+03 -.162783559E+03 -.157011631E+03 -.148645795E+03 -.138927305E+03 -.128930632E+03 -.119433445E+03 -.110910985E+03 -.103590380E+03 -.975215122E+02 -.926419754E+02 -.888277430E+02 -.859286772E+02 -.837912567E+02 -.822717401E+02 -.812427462E+02 -.805956098E+02 -.802402223E+02 -.801035159E+02 -.801273331E+02 -.802661323E+02 -.804847824E+02 -.807565746E+02 -.810615038E+02 -.813848238E+02 -.817158618E+02 -.820470608E+02 -.823732181E+02 -.826908878E+02 -.829979169E+02 -.832930887E+02 -.835758519E+02 -.838461156E+02 -.841040949E+02 -.843501954E+02 -.845849254E+02 -.848088275E+02 -.850224237E+02 -.852261677E+02 -.854203998E+02 -.856052989E+02 -.857808289E+02 -.859466725E+02 -.861021487E+02 -.862461057E+02 -.863767821E+02 -.864916243E+02 -.865870474E+02 -.866581207E+02 -.866981541E+02 -.866981541E+02
 -.866007591E+02 -.866007591E+02 -.865542359E+02 -.864714923E+02 -.863601399E+02 -.862257303E+02 -.860722344E+02 -.859024048E+02 -.857180489E+02 -.855202359E+02 -.853094512E+02 -.850857133E+02 -.848486608E+02 -.845976194E+02 -.843316541E+02 -.840496123E+02 -.837501646E+02 -.834318490E+02 -.830931231E+02 -.827324358E+02 -.823483257E+02 -.819395599E+02 -.815053302E+02 -.810455273E+02 -.805611188E+02 -.800546684E+02 -.795310365E+02 -.789983192E+02 -.784690923E+02 -.779620440E+02 -.775040946E+02 -.771331166E+02 -.769013796E+02 -.768798380E+02 -.771633477E+02 -.778768051E+02 -.791820129E+02 -.812846980E+02 -.844404443E+02 -.889571508E+02 -.951897771E+02 -.103520320E+03 -.114312063E+03 -.127822602E+03 -.144056931E+03 -.162545673E+03 -.182057114E+03 -.200320052E+03 -.213983099E+03 -.219276139E+03 -.213981586E+03 -.200317023E+03 -.182052564E+03 -.162539593E+03 -.144049310E+03 -.127813425E+03 -.114301312E+03 -.103507975E+03 -.951758137E+02 -.889415421E+02 -.844231597E+02 -.812657036E+02 -.791612711E+02 -.778542745E+02 -.771389827E+02 -.768535893E+02 -.768731932E+02 -.771029341E+02 -.774718529E+02 -.779276750E+02 -.784325229E+02 -.789594712E+02 -.794898264E+02 -.800110076E+02 -.805149139E+02 -.809966804E+02 -.814537401E+02 -.818851230E+02 -.822909388E+02 -.826719984E+02 -.830295419E+02 -.833650438E+02 -.836800763E+02 -.839762137E+02 -.842549653E+02 -.845177275E+02 -.847657468E+02 -.850000882E+02 -.852216035E+02 -.854308942E+02 -.856282651E+02 -.858136639E+02 -.859865993E+02 -.861460320E+02 -.862902291E+02 -.864165701E+02 -.865212891E+02 -.865991342E+02 -.866429168E+02 -.866429168E+02
 -.865544331E+02 -.865544331E+02 -.865047336E+02 -.864162388E+02 -.862969656E+02 -.861527189E+02 -.859876003E+02 -.858043924E+02 -.856048463E+02 -.853898968E+02 -.851598201E+02 -.849143505E+02 -.846527626E+02 -.843739310E+02 -.840763697E+02 -.837582619E+02 -.834174807E+02 -.830516112E+02 -.826579761E+02 -.822336767E+02 -.817756575E+02 -.812808087E+02 -.807461246E+02 -.801689428E+02 -.795472944E+02 -.788804104E+02 -.781694393E+02 -.774184518E+02 -.766358342E+02 -.758362031E+02 -.750430193E+02 -.742921367E+02 -.736365933E+02 -.731530449E+02 -.729503471E+02 -.731809008E+02 -.740554552E+02 -.758620342E+02 -.789893456E+02 -.839541205E+02 -.914296259E+02 -.102267866E+03 -.117498465E+03 -.138269169E+03 -.165661000E+03 -.200260407E+03 -.241307533E+03 -.285218501E+03 -.323523508E+03 -.341520605E+03 -.323521960E+03 -.285215403E+03 -.241302879E+03 -.200254188E+03 -.165653203E+03 -.138259779E+03 -.117487462E+03 -.102255230E+03 -.914153316E+02 -.839381388E+02 -.789716444E+02 -.758425775E+02 -.740342033E+02 -.731578097E+02 -.729253689E+02 -.731261270E+02 -.736076786E+02 -.742611631E+02 -.750099197E+02 -.758009051E+02 -.765982599E+02 -.773785177E+02 -.781270562E+02 -.788354835E+02 -.794997234E+02 -.801186227E+02 -.806929463E+02 -.812246604E+02 -.817164270E+02 -.821712545E+02 -.825922597E+02 -.829825114E+02 -.833449299E+02 -.836822258E+02 -.839968633E+02 -.842910395E+02 -.845666702E+02 -.848253783E+02 -.850684768E+02 -.852969458E+02 -.855113944E+02 -.857120071E+02 -.858984650E+02 -.860698365E+02 -.862244288E+02 -.863595848E+02 -.864714132E+02 -.865544273E+02 -.866010675E+02 -.866010675E+02
 -.865254671E+02 -.865254671E+02 -.864737726E+02 -.863816611E+02 -.862574000E+02 -.861069470E+02 -.859344794E+02 -.857427905E+02 -.855335859E+02 -.853077031E+02 -.850652710E+02 -.848058245E+02 -.845283835E+02 -.842315044E+02 -.839133117E+02 -.835715139E+02 -.832034092E+02 -.828058877E+02 -.823754339E+02 -.819081395E+02 -.813997348E+02 -.808456533E+02 -.802411462E+02 -.795814732E+02 -.788622005E+02 -.780796537E+02 -.772315872E+02 -.763181546E+02 -.753432993E+02 -.743167296E+02 -.732567070E+02 -.721939733E+02 -.711772765E+02 -.702811551E+02 -.696169308E+02 -.693482832E+02 -.697133978E+02 -.710565727E+02 -.738734263E+02 -.788755294E+02 -.870822633E+02 -.999492335E+02 -.119541062E+03 -.148744205E+03 -.191471361E+03 -.252676420E+03 -.337628660E+03 -.448900694E+03 -.576909239E+03 -.673049127E+03 -.576907671E+03 -.448897554E+03 -.337623942E+03 -.252670116E+03 -.191463457E+03 -.148734685E+03 -.119529908E+03 -.999364214E+02 -.870677680E+02 -.788593212E+02 -.738554720E+02 -.710368352E+02 -.696918359E+02 -.693248516E+02 -.695915797E+02 -.702538303E+02 -.711479188E+02 -.721625184E+02 -.732230853E+02 -.742808660E+02 -.753051130E+02 -.762775587E+02 -.771884891E+02 -.780339546E+02 -.788137960E+02 -.795302538E+02 -.801869979E+02 -.807884591E+02 -.813393772E+02 -.818445033E+02 -.823084108E+02 -.827353828E+02 -.831293496E+02 -.834938609E+02 -.838320770E+02 -.841467721E+02 -.844403395E+02 -.847147964E+02 -.849717799E+02 -.852125340E+02 -.854378796E+02 -.856481659E+02 -.858431949E+02 -.860221131E+02 -.861832605E+02 -.863239640E+02 -.864402588E+02 -.865265162E+02 -.865749474E+02 -.865749474E+02
 -.865156197E+02 -.865156197E+02 -.864632453E+02 -.863699006E+02 -.862439371E+02 -.860913639E+02 -.859163826E+02 -.857217888E+02 -.855092708E+02 -.852796306E+02 -.850329437E+02 -.847686734E+02 -.844857474E+02 -.841826075E+02 -.838572368E+02 -.835071711E+02 -.831294985E+02 -.827208532E+02 -.822774095E+02 -.817948822E+02 -.812685450E+02 -.806932775E+02 -.800636612E+02 -.793741462E+02 -.786193228E+02 -.777943436E+02 -.768955583E+02 -.759214475E+02 -.748739775E+02 -.737605448E+02 -.725967527E+02 -.714103658E+02 -.702469445E+02 -.691779012E+02 -.683120796E+02 -.678125351E+02 -.679211170E+02 -.689949821E+02 -.715618046E+02 -.764051490E+02 -.847002299E+02 -.982372975E+02 -.119804320E+03 -.153872995E+03 -.207889307E+03 -.294821163E+03 -.438419664E+03 -.684527130E+03 -.112621546E+04 -.196123283E+04 -.112621389E+04 -.684523976E+03 -.438414925E+03 -.294814830E+03 -.207881367E+03 -.153863432E+03 -.119793115E+03 -.982244269E+02 -.846856678E+02 -.763888655E+02 -.715437662E+02 -.689751512E+02 -.678994521E+02 -.677889902E+02 -.682866045E+02 -.691504410E+02 -.702174393E+02 -.713787506E+02 -.725629572E+02 -.737244928E+02 -.748355871E+02 -.758806310E+02 -.768522216E+02 -.777483868E+02 -.785706400E+02 -.793226263E+02 -.800091886E+02 -.806357335E+02 -.812078102E+02 -.817308396E+02 -.822099487E+02 -.826498774E+02 -.830549330E+02 -.834289756E+02 -.837754218E+02 -.840972568E+02 -.843970476E+02 -.846769541E+02 -.849387305E+02 -.851837156E+02 -.854128064E+02 -.856264112E+02 -.858243756E+02 -.860058744E+02 -.861692605E+02 -.863118565E+02 -.864296737E+02 -.865170356E+02 -.865660766E+02 -.865660766E+02
 -.865255018E+02 -.865255018E+02 -.864738096E+02 -.863817020E+02 -.862574457E+02 -.861069982E+02 -.859345367E+02 -.857428545E+02 -.855336571E+02 -.853077819E+02 -.850653577E+02 -.848059193E+02 -.845284862E+02 -.842316150E+02 -.839134300E+02 -.835716397E+02 -.832035425E+02 -.828060283E+02 -.823755818E+02 -.819082947E+02 -.813998972E+02 -.808458226E+02 -.802413224E+02 -.795816559E+02 -.788623895E+02 -.780798489E+02 -.772317884E+02 -.763183616E+02 -.753435119E+02 -.743169475E+02 -.732569301E+02 -.721942014E+02 -.711775094E+02 -.702813924E+02 -.696171724E+02 -.693485288E+02 -.697136472E+02 -.710568256E+02 -.738736825E+02 -.788757886E+02 -.870825253E+02 -.999494980E+02 -.119541329E+03 -.148744473E+03 -.191471632E+03 -.252676692E+03 -.337628933E+03 -.448900968E+03 -.576909513E+03 -.673049402E+03 -.576907945E+03 -.448897829E+03 -.337624216E+03 -.252670388E+03 -.191463728E+03 -.148734955E+03 -.119530176E+03 -.999366878E+02 -.870680321E+02 -.788595828E+02 -.738557308E+02 -.710370910E+02 -.696920884E+02 -.693251006E+02 -.695918250E+02 -.702540716E+02 -.711481558E+02 -.721627510E+02 -.732233132E+02 -.742810890E+02 -.753053308E+02 -.762777712E+02 -.771886960E+02 -.780341557E+02 -.788139911E+02 -.795304427E+02 -.801871804E+02 -.807886351E+02 -.813395465E+02 -.818446656E+02 -.823085661E+02 -.827355309E+02 -.831294904E+02 -.834939942E+02 -.838322028E+02 -.841468901E+02 -.844404499E+02 -.847148989E+02 -.849718747E+02 -.852126210E+02 -.854379590E+02 -.856482378E+02 -.858432595E+02 -.860221708E+02 -.861833117E+02 -.863240094E+02 -.864402993E+02 -.865265530E+02 -.865749821E+02 -.865749821E+02
 -.865545024E+02 -.865545024E+02 -.865048074E+02 -.864163201E+02 -.862970566E+02 -.861528211E+02 -.859877150E+02 -.858045206E+02 -.856049891E+02 -.853900548E+02 -.851599940E+02 -.849145404E+02 -.846529685E+02 -.843741526E+02 -.840766068E+02 -.837585141E+02 -.834177480E+02 -.830518932E+02 -.826582728E+02 -.822339879E+02 -.817759830E+02 -.812811482E+02 -.807464777E+02 -.801693091E+02 -.795476734E+02 -.788808018E+02 -.781698426E+02 -.774188667E+02 -.766362604E+02 -.758366400E+02 -.750434666E+02 -.742925940E+02 -.736370601E+02 -.731535206E+02 -.729508313E+02 -.731813930E+02 -.740559550E+02 -.758625410E+02 -.789898590E+02 -.839546400E+02 -.914301510E+02 -.102268396E+03 -.117498999E+03 -.138269708E+03 -.165661542E+03 -.200260952E+03 -.241308080E+03 -.285219050E+03 -.323524057E+03 -.341521156E+03 -.323522511E+03 -.285215953E+03 -.241303428E+03 -.200254734E+03 -.165653747E+03 -.138260320E+03 -.117488000E+03 -.102255764E+03 -.914158610E+02 -.839386632E+02 -.789721632E+02 -.758430903E+02 -.740347096E+02 -.731583090E+02 -.729258606E+02 -.731266108E+02 -.736081539E+02 -.742616294E+02 -.750103766E+02 -.758013521E+02 -.765986966E+02 -.773789436E+02 -.781274709E+02 -.788358866E+02 -.795001145E+02 -.801190014E+02 -.806933122E+02 -.812250131E+02 -.817167663E+02 -.821715800E+02 -.825925710E+02 -.829828082E+02 -.833452121E+02 -.836824930E+02 -.839971153E+02 -.842912761E+02 -.845668914E+02 -.848255839E+02 -.850686668E+02 -.852971203E+02 -.855115536E+02 -.857121512E+02 -.858985944E+02 -.860699521E+02 -.862245314E+02 -.863596758E+02 -.864714943E+02 -.865545011E+02 -.866011370E+02 -.866011370E+02
 -.866008628E+02 -.866008628E+02 -.865543462E+02 -.864716139E+02 -.863602761E+02 -.862258837E+02 -.860724069E+02 -.859025979E+02 -.857182641E+02 -.855204741E+02 -.853097130E+02 -.850859990E+02 -.848489705E+02 -.845979529E+02 -.843320109E+02 -.840499921E+02 -.837505671E+02 -.834322738E+02 -.830935700E+02 -.827329046E+02 -.823488159E+02 -.819400710E+02 -.815058619E+02 -.810460788E+02 -.805616895E+02 -.800552578E+02 -.795316439E+02 -.789989440E+02 -.784697340E+02 -.779627020E+02 -.775047682E+02 -.771338051E+02 -.769020823E+02 -.768805543E+02 -.771640767E+02 -.778775463E+02 -.791827653E+02 -.812854611E+02 -.844412173E+02 -.889579328E+02 -.951905675E+02 -.103521118E+03 -.114312868E+03 -.127823412E+03 -.144057747E+03 -.162546493E+03 -.182057937E+03 -.200320877E+03 -.213983926E+03 -.219276967E+03 -.213982414E+03 -.200317851E+03 -.182053390E+03 -.162540416E+03 -.144050130E+03 -.127814240E+03 -.114302122E+03 -.103508779E+03 -.951766109E+02 -.889423317E+02 -.844239411E+02 -.812664759E+02 -.791620335E+02 -.778550263E+02 -.771397232E+02 -.768543177E+02 -.768739088E+02 -.771036363E+02 -.774725409E+02 -.779283481E+02 -.784331804E+02 -.789601125E+02 -.794904509E+02 -.800116146E+02 -.805155028E+02 -.809972506E+02 -.814542910E+02 -.818856542E+02 -.822914496E+02 -.826724884E+02 -.830300106E+02 -.833654907E+02 -.836805011E+02 -.839766160E+02 -.842553447E+02 -.845180838E+02 -.847660798E+02 -.850003978E+02 -.852218896E+02 -.854311569E+02 -.856285047E+02 -.858138809E+02 -.859867943E+02 -.861462060E+02 -.862903836E+02 -.864167071E+02 -.865214113E+02 -.865992453E+02 -.866430214E+02 -.866430214E+02
 -.866618853E+02 -.866618853E+02 -.866195251E+02 -.865443070E+02 -.864432962E+02 -.863216957E+02 -.861832850E+02 -.860307530E+02 -.858659516E+02 -.856900892E+02 -.855038793E+02 -.853076546E+02 -.851014569E+02 -.848851096E+02 -.846582791E+02 -.844205309E+02 -.841713851E+02 -.839103778E+02 -.836371338E+02 -.833514581E+02 -.830534545E+02 -.827436814E+02 -.824233587E+02 -.820946400E+02 -.817609696E+02 -.814275476E+02 -.811019273E+02 -.807947772E+02 -.805208391E+02 -.803001135E+02 -.801593045E+02 -.801335388E+02 -.802683537E+02 -.806219022E+02 -.812672482E+02 -.822944961E+02 -.838123076E+02 -.859480603E+02 -.888454919E+02 -.926581204E+02 -.975360805E+02 -.103603396E+03 -.110922469E+03 -.119443415E+03 -.128939103E+03 -.138934291E+03 -.148651304E+03 -.157015670E+03 -.162786132E+03 -.164868702E+03 -.162784668E+03 -.157012740E+03 -.148646901E+03 -.138928408E+03 -.128931730E+03 -.119434537E+03 -.110912070E+03 -.103591458E+03 -.975225807E+02 -.926430338E+02 -.888287903E+02 -.859297124E+02 -.837922787E+02 -.822727479E+02 -.812437389E+02 -.805965863E+02 -.802411817E+02 -.801044572E+02 -.801282553E+02 -.802670346E+02 -.804856638E+02 -.807574343E+02 -.810623409E+02 -.813856374E+02 -.817166512E+02 -.820478251E+02 -.823739567E+02 -.826915998E+02 -.829986016E+02 -.832937455E+02 -.835764802E+02 -.838467147E+02 -.841046643E+02 -.843507347E+02 -.845854341E+02 -.848093051E+02 -.850228701E+02 -.852265827E+02 -.854207833E+02 -.856056511E+02 -.857811500E+02 -.859469633E+02 -.861024100E+02 -.862463390E+02 -.863769892E+02 -.864918079E+02 -.865872112E+02 -.866582695E+02 -.866982944E+02 -.866982944E+02
 -.867342312E+02 -.867342312E+02 -.866967587E+02 -.866303593E+02 -.865414364E+02 -.864347605E+02 -.863138585E+02 -.861813114E+02 -.860389830E+02 -.858881965E+02 -.857298723E+02 -.855646365E+02 -.853929090E+02 -.852149782E+02 -.850310662E+02 -.848413913E+02 -.846462317E+02 -.844459947E+02 -.842412971E+02 -.840330623E+02 -.838226395E+02 -.836119531E+02 -.834036906E+02 -.832015378E+02 -.830104718E+02 -.828371235E+02 -.826902200E+02 -.825811165E+02 -.825244234E+02 -.825387296E+02 -.826474069E+02 -.828794670E+02 -.832704084E+02 -.838629518E+02 -.847074972E+02 -.858620554E+02 -.873912964E+02 -.893642267E+02 -.918498682E+02 -.949101935E+02 -.985895525E+02 -.102900004E+03 -.107802559E+03 -.113185554E+03 -.118843545E+03 -.124463226E+03 -.129626588E+03 -.133844069E+03 -.136628029E+03 -.137603712E+03 -.136626625E+03 -.133841259E+03 -.129622366E+03 -.124457585E+03 -.118836477E+03 -.113177045E+03 -.107792595E+03 -.102888568E+03 -.985766238E+02 -.948957500E+02 -.918338845E+02 -.893466747E+02 -.873721448E+02 -.858412701E+02 -.846850408E+02 -.838387836E+02 -.832444842E+02 -.828517391E+02 -.826178242E+02 -.825072368E+02 -.824909617E+02 -.825456230E+02 -.826526283E+02 -.827973632E+02 -.829684694E+02 -.831572169E+02 -.833569729E+02 -.835627594E+02 -.837708920E+02 -.839786869E+02 -.841842270E+02 -.843861754E+02 -.845836282E+02 -.847759969E+02 -.849629151E+02 -.851441622E+02 -.853195997E+02 -.854891140E+02 -.856525646E+02 -.858097295E+02 -.859602480E+02 -.861035530E+02 -.862387900E+02 -.863647157E+02 -.864795688E+02 -.865809034E+02 -.866653727E+02 -.867284466E+02 -.867640426E+02 -.867640426E+02
 -.868142569E+02 -.868142569E+02 -.867821401E+02 -.867253809E+02 -.866496319E+02 -.865591596E+02 -.864571797E+02 -.863461142E+02 -.862277915E+02 -.861036021E+02 -.859746215E+02 -.858417098E+02 -.857055937E+02 -.855669376E+02 -.854264081E+02 -.852847359E+02 -.851427788E+02 -.850015899E+02 -.848624940E+02 -.847271766E+02 -.845977883E+02 -.844770700E+02 -.843685024E+02 -.842764842E+02 -.842065423E+02 -.841655779E+02 -.841621471E+02 -.842067764E+02 -.843123016E+02 -.844942181E+02 -.847710135E+02 -.851644402E+02 -.856996665E+02 -.864052139E+02 -.873125604E+02 -.884552491E+02 -.898673072E+02 -.915807517E+02 -.936219534E+02 -.960066764E+02 -.987337388E+02 -.101777499E+03 -.105079801E+03 -.108542664E+03 -.112023770E+03 -.115337626E+03 -.118265631E+03 -.120577578E+03 -.122064503E+03 -.122577788E+03 -.122063169E+03 -.120574909E+03 -.118261623E+03 -.115332272E+03 -.112017062E+03 -.108534591E+03 -.105070350E+03 -.101766654E+03 -.987214840E+02 -.959929914E+02 -.936068162E+02 -.915641377E+02 -.898491893E+02 -.884355977E+02 -.872913432E+02 -.863823956E+02 -.856752091E+02 -.851383029E+02 -.847431523E+02 -.844645860E+02 -.842808485E+02 -.841734492E+02 -.841268898E+02 -.841283315E+02 -.841672456E+02 -.842350738E+02 -.843249142E+02 -.844312396E+02 -.845496534E+02 -.846766789E+02 -.848095829E+02 -.849462264E+02 -.850849423E+02 -.852244317E+02 -.853636786E+02 -.855018767E+02 -.856383660E+02 -.857725761E+02 -.859039717E+02 -.860319990E+02 -.861560283E+02 -.862752893E+02 -.863887953E+02 -.864952501E+02 -.865929325E+02 -.866795481E+02 -.867520400E+02 -.868063428E+02 -.868370631E+02 -.868370631E+02
 -.868983327E+02 -.868983327E+02 -.868717841E+02 -.868250215E+02 -.867628871E+02 -.866890901E+02 -.866064838E+02 -.865172809E+02 -.864232206E+02 -.863257014E+02 -.862258862E+02 -.861247893E+02 -.860233486E+02 -.859224896E+02 -.858231833E+02 -.857265024E+02 -.856336776E+02 -.855461571E+02 -.854656715E+02 -.853943056E+02 -.853345804E+02 -.852895455E+02 -.852628839E+02 -.852590308E+02 -.852833039E+02 -.853420451E+02 -.854427690E+02 -.855943100E+02 -.858069564E+02 -.860925543E+02 -.864645545E+02 -.869379694E+02 -.875291917E+02 -.882556210E+02 -.891350262E+02 -.901845691E+02 -.914194091E+02 -.928508233E+02 -.944838084E+02 -.963141939E+02 -.983254049E+02 -.100485168E+03 -.102742660E+03 -.105026813E+03 -.107246723E+03 -.109295121E+03 -.111055706E+03 -.112414452E+03 -.113273882E+03 -.113567784E+03 -.113272629E+03 -.112411945E+03 -.111051940E+03 -.109290092E+03 -.107240423E+03 -.105019233E+03 -.102733790E+03 -.100474995E+03 -.983139137E+02 -.963013682E+02 -.944696297E+02 -.928352709E+02 -.914024605E+02 -.901661996E+02 -.891152089E+02 -.882343267E+02 -.875063892E+02 -.869136251E+02 -.864386325E+02 -.860650163E+02 -.857777619E+02 -.855634163E+02 -.854101314E+02 -.853076168E+02 -.852470367E+02 -.852208757E+02 -.852227915E+02 -.852474673E+02 -.852904706E+02 -.853481227E+02 -.854173816E+02 -.854957377E+02 -.855811227E+02 -.856718297E+02 -.857664432E+02 -.858637776E+02 -.859628213E+02 -.860626855E+02 -.861625548E+02 -.862616371E+02 -.863591116E+02 -.864540703E+02 -.865454499E+02 -.866319513E+02 -.867119388E+02 -.867833140E+02 -.868433555E+02 -.868885121E+02 -.869141360E+02 -.869141360E+02
 -.869831073E+02 -.869831073E+02 -.869621107E+02 -.869252878E+02 -.868766415E+02 -.868192898E+02 -.867556856E+02 -.866877875E+02 -.866171940E+02 -.865452514E+02 -.864731392E+02 -.864019420E+02 -.863327102E+02 -.862665130E+02 -.862044873E+02 -.861478843E+02 -.860981155E+02 -.860567993E+02 -.860258113E+02 -.860073360E+02 -.860039241E+02 -.860185525E+02 -.860546890E+02 -.861163588E+02 -.862082117E+02 -.863355857E+02 -.865045623E+02 -.867220042E+02 -.869955663E+02 -.873336650E+02 -.877453869E+02 -.882403160E+02 -.888282519E+02 -.895187898E+02 -.903207339E+02 -.912413154E+02 -.922851992E+02 -.934532803E+02 -.947413005E+02 -.961383614E+02 -.976254674E+02 -.991743041E+02 -.100746529E+03 -.102293909E+03 -.103759650E+03 -.105081195E+03 -.106194588E+03 -.107040164E+03 -.107568932E+03 -.107748569E+03 -.107567768E+03 -.107037835E+03 -.106191089E+03 -.105076524E+03 -.103753800E+03 -.102286873E+03 -.100738299E+03 -.991648687E+02 -.976148153E+02 -.961264794E+02 -.947281739E+02 -.934388927E+02 -.922695326E+02 -.912243504E+02 -.903024493E+02 -.894991630E+02 -.888072585E+02 -.882179302E+02 -.877215810E+02 -.873084100E+02 -.869688316E+02 -.866937578E+02 -.864747712E+02 -.863042158E+02 -.861752282E+02 -.860817272E+02 -.860183752E+02 -.859805242E+02 -.859641520E+02 -.859657958E+02 -.859824858E+02 -.860116824E+02 -.860512157E+02 -.860992312E+02 -.861541387E+02 -.862145650E+02 -.862793101E+02 -.863473053E+02 -.864175713E+02 -.864891766E+02 -.865611923E+02 -.866326428E+02 -.867024485E+02 -.867693583E+02 -.868318666E+02 -.868881100E+02 -.869357375E+02 -.869717437E+02 -.869922555E+02 -.869922555E+02
 -.870656957E+02 -.870656957E+02 -.870500453E+02 -.870227654E+02 -.869870193E+02 -.869453214E+02 -.868997004E+02 -.868518271E+02 -.868031165E+02 -.867548090E+02 -.867080368E+02 -.866638796E+02 -.866234117E+02 -.865877437E+02 -.865580601E+02 -.865356552E+02 -.865219674E+02 -.865186126E+02 -.865274187E+02 -.865504591E+02 -.865900878E+02 -.866489727E+02 -.867301276E+02 -.868369416E+02 -.869732013E+02 -.871431046E+02 -.873512589E+02 -.876026598E+02 -.879026407E+02 -.882567854E+02 -.886707922E+02 -.891502767E+02 -.897005041E+02 -.903260355E+02 -.910302834E+02 -.918149716E+02 -.926795073E+02 -.936202861E+02 -.946299685E+02 -.956967925E+02 -.968040102E+02 -.979295632E+02 -.990461302E+02 -.100121681E+03 -.101120648E+03 -.102005764E+03 -.102740521E+03 -.103292052E+03 -.103634115E+03 -.103749739E+03 -.103633046E+03 -.103289912E+03 -.102737310E+03 -.102001477E+03 -.101115281E+03 -.100115229E+03 -.990385857E+02 -.979209190E+02 -.967942575E+02 -.956859216E+02 -.946179684E+02 -.936071447E+02 -.926652116E+02 -.917995073E+02 -.910136354E+02 -.903081876E+02 -.896814390E+02 -.891299762E+02 -.886492371E+02 -.882339560E+02 -.878785163E+02 -.875772193E+02 -.873244809E+02 -.871149675E+02 -.869436839E+02 -.868060235E+02 -.866977899E+02 -.866151989E+02 -.865548650E+02 -.865137793E+02 -.864892811E+02 -.864790265E+02 -.864809552E+02 -.864932572E+02 -.865143404E+02 -.865427980E+02 -.865773768E+02 -.866169462E+02 -.866604663E+02 -.867069544E+02 -.867554499E+02 -.868049749E+02 -.868544884E+02 -.869028337E+02 -.869486729E+02 -.869904079E+02 -.870260795E+02 -.870532415E+02 -.870687985E+02 -.870687985E+02
 -.871437859E+02 -.871437859E+02 -.871331304E+02 -.871147393E+02 -.870909615E+02 -.870637147E+02 -.870345955E+02 -.870049669E+02 -.869760288E+02 -.869488744E+02 -.869245379E+02 -.869040333E+02 -.868883890E+02 -.868786772E+02 -.868760408E+02 -.868817184E+02 -.868970671E+02 -.869235844E+02 -.869629285E+02 -.870169375E+02 -.870876461E+02 -.871772997E+02 -.872883644E+02 -.874235310E+02 -.875857113E+02 -.877780226E+02 -.880037591E+02 -.882663439E+02 -.885692582E+02 -.889159423E+02 -.893096626E+02 -.897533403E+02 -.902493375E+02 -.907991981E+02 -.914033458E+02 -.920607433E+02 -.927685278E+02 -.935216410E+02 -.943124857E+02 -.951306499E+02 -.959627485E+02 -.967924399E+02 -.976006743E+02 -.983662229E+02 -.990665136E+02 -.996787632E+02 -.100181350E+03 -.100555315E+03 -.100785827E+03 -.100863425E+03 -.100784858E+03 -.100553377E+03 -.100178441E+03 -.996748802E+02 -.990616543E+02 -.983603836E+02 -.975938506E+02 -.967846267E+02 -.959539401E+02 -.951208398E+02 -.943016667E+02 -.935098055E+02 -.927556674E+02 -.920468491E+02 -.913884084E+02 -.907832077E+02 -.902322838E+02 -.897352127E+02 -.892904504E+02 -.888956346E+02 -.885478441E+02 -.882438127E+02 -.879801007E+02 -.877532275E+02 -.875597713E+02 -.873964395E+02 -.872601166E+02 -.871478942E+02 -.870570853E+02 -.869852290E+02 -.869300866E+02 -.868896324E+02 -.868620398E+02 -.868456656E+02 -.868390315E+02 -.868408049E+02 -.868497789E+02 -.868648510E+02 -.868850005E+02 -.869092651E+02 -.869367148E+02 -.869664225E+02 -.869974315E+02 -.870287159E+02 -.870591337E+02 -.870873703E+02 -.871118667E+02 -.871307312E+02 -.871416264E+02 -.871416264E+02
 -.872156729E+02 -.872156729E+02 -.872095600E+02 -.871992274E+02 -.871862556E+02 -.871719898E+02 -.871576018E+02 -.871441399E+02 -.871325709E+02 -.871238136E+02 -.871187679E+02 -.871183398E+02 -.871234620E+02 -.871351134E+02 -.871543356E+02 -.871822481E+02 -.872200614E+02 -.872690891E+02 -.873307574E+02 -.874066132E+02 -.874983283E+02 -.876077009E+02 -.877366518E+02 -.878872140E+02 -.880615160E+02 -.882617536E+02 -.884901513E+02 -.887489088E+02 -.890401313E+02 -.893657403E+02 -.897273645E+02 -.901262072E+02 -.905628927E+02 -.910372918E+02 -.915483308E+02 -.920937917E+02 -.926701151E+02 -.932722196E+02 -.938933600E+02 -.945250453E+02 -.951570452E+02 -.957775089E+02 -.963732201E+02 -.969300015E+02 -.974332691E+02 -.978687172E+02 -.982230951E+02 -.984850115E+02 -.986456909E+02 -.986995937E+02 -.986448255E+02 -.984832803E+02 -.982204973E+02 -.978652516E+02 -.974289342E+02 -.969247953E+02 -.963671403E+02 -.957705530E+02 -.951492103E+02 -.945163282E+02 -.938837573E+02 -.932617278E+02 -.926587303E+02 -.920815103E+02 -.915351488E+02 -.910232057E+02 -.905478988E+02 -.901103023E+02 -.897105456E+02 -.893480052E+02 -.890214782E+02 -.887293370E+02 -.884696613E+02 -.882403473E+02 -.880391971E+02 -.878639886E+02 -.877125284E+02 -.875826918E+02 -.874724498E+02 -.873798868E+02 -.873032111E+02 -.872407585E+02 -.871909920E+02 -.871524972E+02 -.871239752E+02 -.871042336E+02 -.870921754E+02 -.870867864E+02 -.870871219E+02 -.870922907E+02 -.871014388E+02 -.871137299E+02 -.871283237E+02 -.871443505E+02 -.871608812E+02 -.871768914E+02 -.871912171E+02 -.872025009E+02 -.872091246E+02 -.872091246E+02
 -.872802347E+02 -.872802347E+02 -.872781516E+02 -.872749444E+02 -.872714875E+02 -.872685916E+02 -.872670233E+02 -.872675224E+02 -.872708168E+02 -.872776371E+02 -.872887284E+02 -.873048619E+02 -.873268452E+02 -.873555311E+02 -.873918259E+02 -.874366964E+02 -.874911754E+02 -.875563659E+02 -.876334433E+02 -.877236554E+02 -.878283194E+02 -.879488153E+02 -.880865749E+02 -.882430660E+02 -.884197692E+02 -.886181480E+02 -.888396101E+02 -.890854585E+02 -.893568325E+02 -.896546364E+02 -.899794570E+02 -.903314699E+02 -.907103359E+02 -.911150904E+02 -.915440301E+02 -.919946033E+02 -.924633111E+02 -.929456310E+02 -.934359732E+02 -.939276822E+02 -.944130982E+02 -.948836865E+02 -.953302449E+02 -.957431887E+02 -.961129093E+02 -.964301890E+02 -.966866497E+02 -.968751988E+02 -.969904358E+02 -.970289787E+02 -.969896757E+02 -.968736785E+02 -.966843692E+02 -.964271479E+02 -.961091074E+02 -.957386259E+02 -.953249208E+02 -.948776010E+02 -.944062510E+02 -.939200733E+02 -.934276027E+02 -.929364994E+02 -.924534189E+02 -.919839516E+02 -.915326203E+02 -.911029245E+02 -.906974167E+02 -.903178008E+02 -.899650424E+02 -.896394819E+02 -.893409450E+02 -.890688463E+02 -.888222832E+02 -.886001187E+02 -.884010521E+02 -.882236785E+02 -.880665375E+02 -.879281522E+02 -.878070594E+02 -.877018320E+02 -.876110959E+02 -.875335406E+02 -.874679262E+02 -.874130861E+02 -.873679279E+02 -.873314307E+02 -.873026415E+02 -.872806695E+02 -.872646798E+02 -.872538849E+02 -.872475359E+02 -.872449124E+02 -.872453108E+02 -.872480313E+02 -.872523635E+02 -.872575690E+02 -.872628622E+02 -.872673872E+02 -.872701908E+02 -.872701908E+02
 -.873368694E+02 -.873368694E+02 -.873382769E+02 -.873412216E+02 -.873459437E+02 -.873527680E+02 -.873620858E+02 -.873743441E+02 -.873900380E+02 -.874097072E+02 -.874339340E+02 -.874633436E+02 -.874986041E+02 -.875404277E+02 -.875895718E+02 -.876468394E+02 -.877130788E+02 -.877891825E+02 -.878760841E+02 -.879747539E+02 -.880861909E+02 -.882114133E+02 -.883514444E+02 -.885072946E+02 -.886799391E+02 -.888702896E+02 -.890791612E+02 -.893072314E+02 -.895549949E+02 -.898227101E+02 -.901103411E+02 -.904174944E+02 -.907433533E+02 -.910866109E+02 -.914454074E+02 -.918172741E+02 -.921990900E+02 -.925870578E+02 -.929767047E+02 -.933629147E+02 -.937399987E+02 -.941018050E+02 -.944418739E+02 -.947536324E+02 -.950306242E+02 -.952667647E+02 -.954566051E+02 -.955955884E+02 -.956802765E+02 -.957085298E+02 -.956796220E+02 -.955942796E+02 -.954546425E+02 -.952641490E+02 -.950273565E+02 -.947497139E+02 -.944373063E+02 -.940965902E+02 -.937341391E+02 -.933564133E+02 -.929695647E+02 -.925792833E+02 -.921906855E+02 -.918082451E+02 -.914357602E+02 -.910763527E+02 -.907324925E+02 -.904060407E+02 -.900983054E+02 -.898101051E+02 -.895418350E+02 -.892935331E+02 -.890649431E+02 -.888555730E+02 -.886647480E+02 -.884916564E+02 -.883353897E+02 -.881949769E+02 -.880694116E+02 -.879576754E+02 -.878587552E+02 -.877716575E+02 -.876954180E+02 -.876291093E+02 -.875718451E+02 -.875227835E+02 -.874811274E+02 -.874461242E+02 -.874170652E+02 -.873932827E+02 -.873741484E+02 -.873590703E+02 -.873474903E+02 -.873388823E+02 -.873327505E+02 -.873286295E+02 -.873260859E+02 -.873247230E+02 -.873241884E+02 -.873241884E+02
 -.873854089E+02 -.873854089E+02 -.873897695E+02 -.873979005E+02 -.874094865E+02 -.874244208E+02 -.874427566E+02 -.874646717E+02 -.874904423E+02 -.875204244E+02 -.875550400E+02 -.875947673E+02 -.876401334E+02 -.876917087E+02 -.877501020E+02 -.878159565E+02 -.878899455E+02 -.879727668E+02 -.880651373E+02 -.881677855E+02 -.882814417E+02 -.884068275E+02 -.885446410E+02 -.886955403E+02 -.888601233E+02 -.890389043E+02 -.892322865E+02 -.894405314E+02 -.896637250E+02 -.899017400E+02 -.901541970E+02 -.904204237E+02 -.906994150E+02 -.909897954E+02 -.912897863E+02 -.915971808E+02 -.919093297E+02 -.922231423E+02 -.925351040E+02 -.928413160E+02 -.931375572E+02 -.934193709E+02 -.936821747E+02 -.939213929E+02 -.941326044E+02 -.943117015E+02 -.944550497E+02 -.945596389E+02 -.946232145E+02 -.946443806E+02 -.946226645E+02 -.945585394E+02 -.944534018E+02 -.943095067E+02 -.941298648E+02 -.939181113E+02 -.936783544E+02 -.934150158E+02 -.931326722E+02 -.928359064E+02 -.925291761E+02 -.922167034E+02 -.919023880E+02 -.915897456E+02 -.912818683E+02 -.909814064E+02 -.906905683E+02 -.904111344E+02 -.901444820E+02 -.898916181E+02 -.896532171E+02 -.894296610E+02 -.892210796E+02 -.890273899E+02 -.888483335E+02 -.886835105E+02 -.885324104E+02 -.883944393E+02 -.882689432E+02 -.881552281E+02 -.880525771E+02 -.879602641E+02 -.878775647E+02 -.878037656E+02 -.877381715E+02 -.876801103E+02 -.876289377E+02 -.875840402E+02 -.875448381E+02 -.875107882E+02 -.874813865E+02 -.874561723E+02 -.874347327E+02 -.874167102E+02 -.874018124E+02 -.873898265E+02 -.873806388E+02 -.873742626E+02 -.873708765E+02 -.873708765E+02
 -.874260261E+02 -.874260261E+02 -.874328241E+02 -.874452196E+02 -.874624218E+02 -.874839504E+02 -.875095615E+02 -.875391927E+02 -.875729211E+02 -.876109325E+02 -.876534983E+02 -.877009572E+02 -.877537020E+02 -.878121687E+02 -.878768275E+02 -.879481752E+02 -.880267275E+02 -.881130122E+02 -.882075612E+02 -.883109017E+02 -.884235470E+02 -.885459850E+02 -.886786653E+02 -.888219848E+02 -.889762707E+02 -.891417619E+02 -.893185881E+02 -.895067474E+02 -.897060821E+02 -.899162535E+02 -.901367166E+02 -.903666951E+02 -.906051587E+02 -.908508029E+02 -.911020345E+02 -.913569630E+02 -.916134008E+02 -.918688745E+02 -.921206467E+02 -.923657531E+02 -.926010527E+02 -.928232918E+02 -.930291827E+02 -.932154919E+02 -.933791370E+02 -.935172875E+02 -.936274631E+02 -.937076258E+02 -.937562585E+02 -.937724254E+02 -.937558106E+02 -.937067309E+02 -.936261226E+02 -.935155038E+02 -.933769132E+02 -.932128319E+02 -.930260914E+02 -.928197749E+02 -.925971169E+02 -.923614063E+02 -.921158976E+02 -.918637333E+02 -.916078789E+02 -.913510730E+02 -.910957908E+02 -.908442214E+02 -.905982570E+02 -.903594929E+02 -.901292356E+02 -.899085178E+02 -.896981182E+02 -.894985845E+02 -.893102582E+02 -.891333004E+02 -.889677161E+02 -.888133792E+02 -.886700546E+02 -.885374188E+02 -.884150789E+02 -.883025890E+02 -.881994650E+02 -.881051967E+02 -.880192591E+02 -.879411216E+02 -.878702555E+02 -.878061416E+02 -.877482758E+02 -.876961753E+02 -.876493837E+02 -.876074779E+02 -.875700745E+02 -.875368392E+02 -.875074974E+02 -.874818491E+02 -.874597885E+02 -.874413297E+02 -.874266422E+02 -.874160975E+02 -.874103321E+02 -.874103321E+02
 -.874591429E+02 -.874591429E+02 -.874678986E+02 -.874837050E+02 -.875053745E+02 -.875321111E+02 -.875634168E+02 -.875990204E+02 -.876388235E+02 -.876828597E+02 -.877312638E+02 -.877842477E+02 -.878420819E+02 -.879050811E+02 -.879735914E+02 -.880479811E+02 -.881286306E+02 -.882159243E+02 -.883102417E+02 -.884119492E+02 -.885213899E+02 -.886388740E+02 -.887646677E+02 -.888989804E+02 -.890419523E+02 -.891936393E+02 -.893539982E+02 -.895228704E+02 -.896999657E+02 -.898848457E+02 -.900769083E+02 -.902753729E+02 -.904792686E+02 -.906874245E+02 -.908984650E+02 -.911108102E+02 -.913226817E+02 -.915321173E+02 -.917369920E+02 -.919350488E+02 -.921239378E+02 -.923012630E+02 -.924646373E+02 -.926117425E+02 -.927403933E+02 -.928486019E+02 -.929346409E+02 -.929970997E+02 -.930349336E+02 -.930475007E+02 -.930345844E+02 -.929964022E+02 -.929335972E+02 -.928472150E+02 -.927386670E+02 -.926096819E+02 -.924622486E+02 -.922985534E+02 -.921209158E+02 -.919317241E+02 -.917333756E+02 -.915282218E+02 -.913185211E+02 -.911064000E+02 -.908938227E+02 -.906825693E+02 -.904742218E+02 -.902701579E+02 -.900715508E+02 -.898793740E+02 -.896944107E+02 -.895172660E+02 -.893483812E+02 -.891880499E+02 -.890364340E+02 -.888935803E+02 -.887594365E+02 -.886338663E+02 -.885166634E+02 -.884075652E+02 -.883062643E+02 -.882124193E+02 -.881256649E+02 -.880456202E+02 -.879718972E+02 -.879041078E+02 -.878418714E+02 -.877848219E+02 -.877326156E+02 -.876849396E+02 -.876415222E+02 -.876021456E+02 -.875666619E+02 -.875350135E+02 -.875072605E+02 -.874836162E+02 -.874644944E+02 -.874505717E+02 -.874428710E+02 -.874428710E+02
 -.874853491E+02 -.874853491E+02 -.874956272E+02 -.875140734E+02 -.875391773E+02 -.875698840E+02 -.876054834E+02 -.876455280E+02 -.876897688E+02 -.877381073E+02 -.877905588E+02 -.878472234E+02 -.879082645E+02 -.879738905E+02 -.880443409E+02 -.881198746E+02 -.882007592E+02 -.882872621E+02 -.883796413E+02 -.884781376E+02 -.885829649E+02 -.886943024E+02 -.888122844E+02 -.889369909E+02 -.890684376E+02 -.892065648E+02 -.893512266E+02 -.895021801E+02 -.896590742E+02 -.898214398E+02 -.899886801E+02 -.901600629E+02 -.903347150E+02 -.905116187E+02 -.906896124E+02 -.908673944E+02 -.910435319E+02 -.912164738E+02 -.913845704E+02 -.915460970E+02 -.916992838E+02 -.918423498E+02 -.919735417E+02 -.920911743E+02 -.921936740E+02 -.922796208E+02 -.923477888E+02 -.923971827E+02 -.924270682E+02 -.924369955E+02 -.924268132E+02 -.923966738E+02 -.923470284E+02 -.922786124E+02 -.921924222E+02 -.920896851E+02 -.919718223E+02 -.918404088E+02 -.916971309E+02 -.915437437E+02 -.913820295E+02 -.912137598E+02 -.910406609E+02 -.908643845E+02 -.906864833E+02 -.905083924E+02 -.903314155E+02 -.901567167E+02 -.899853160E+02 -.898180893E+02 -.896557717E+02 -.894989627E+02 -.893481349E+02 -.892036424E+02 -.890657316E+02 -.889345519E+02 -.888101662E+02 -.886925626E+02 -.885816641E+02 -.884773388E+02 -.883794099E+02 -.882876639E+02 -.882018597E+02 -.881217360E+02 -.880470189E+02 -.879774301E+02 -.879126936E+02 -.878525445E+02 -.877967376E+02 -.877450580E+02 -.876973336E+02 -.876534506E+02 -.876133730E+02 -.875771683E+02 -.875450403E+02 -.875173722E+02 -.874947834E+02 -.874782044E+02 -.874689751E+02 -.874689751E+02
 -.875053323E+02 -.875053323E+02 -.875167465E+02 -.875371503E+02 -.875647798E+02 -.875983732E+02 -.876370494E+02 -.876802157E+02 -.877274979E+02 -.877786861E+02 -.878336938E+02 -.878925259E+02 -.879552541E+02 -.880219968E+02 -.880929042E+02 -.881681447E+02 -.882478944E+02 -.883323274E+02 -.884216074E+02 -.885158793E+02 -.886152617E+02 -.887198395E+02 -.888296556E+02 -.889447037E+02 -.890649207E+02 -.891901782E+02 -.893202758E+02 -.894549330E+02 -.895937828E+02 -.897363650E+02 -.898821217E+02 -.900303933E+02 -.901804161E+02 -.903313233E+02 -.904821470E+02 -.906318239E+02 -.907792041E+02 -.909230627E+02 -.910621159E+02 -.911950392E+02 -.913204899E+02 -.914371319E+02 -.915436624E+02 -.916388408E+02 -.917215173E+02 -.917906615E+02 -.918453888E+02 -.918849844E+02 -.919089227E+02 -.919168827E+02 -.919087566E+02 -.918846534E+02 -.918448956E+02 -.917900100E+02 -.917207129E+02 -.916378900E+02 -.915425733E+02 -.914359141E+02 -.913191544E+02 -.911935985E+02 -.910605844E+02 -.909214564E+02 -.907775407E+02 -.906301233E+02 -.904804308E+02 -.903296155E+02 -.901787429E+02 -.900287832E+02 -.898806060E+02 -.897349774E+02 -.895925600E+02 -.894539148E+02 -.893195048E+02 -.891897004E+02 -.890647854E+02 -.889449636E+02 -.888303664E+02 -.887210601E+02 -.886170536E+02 -.885183061E+02 -.884247339E+02 -.883362182E+02 -.882526120E+02 -.881737467E+02 -.880994398E+02 -.880295013E+02 -.879637422E+02 -.879019825E+02 -.878440611E+02 -.877898474E+02 -.877392553E+02 -.876922608E+02 -.876489248E+02 -.876094211E+02 -.875740747E+02 -.875434098E+02 -.875182143E+02 -.874996235E+02 -.874892303E+02 -.874892303E+02
 -.875198230E+02 -.875198230E+02 -.875320368E+02 -.875538060E+02 -.875831755E+02 -.876187249E+02 -.876594392E+02 -.877046106E+02 -.877537634E+02 -.878065967E+02 -.878629398E+02 -.879227185E+02 -.879859281E+02 -.880526132E+02 -.881228504E+02 -.881967352E+02 -.882743710E+02 -.883558594E+02 -.884412919E+02 -.885307426E+02 -.886242612E+02 -.887218668E+02 -.888235410E+02 -.889292229E+02 -.890388023E+02 -.891521149E+02 -.892689368E+02 -.893889794E+02 -.895118857E+02 -.896372266E+02 -.897644982E+02 -.898931208E+02 -.900224390E+02 -.901517233E+02 -.902801737E+02 -.904069256E+02 -.905310574E+02 -.906516006E+02 -.907675526E+02 -.908778903E+02 -.909815875E+02 -.910776322E+02 -.911650463E+02 -.912429049E+02 -.913103571E+02 -.913666441E+02 -.914111182E+02 -.914432575E+02 -.914626799E+02 -.914691523E+02 -.914625968E+02 -.914430926E+02 -.914108743E+02 -.913663257E+02 -.913099696E+02 -.912424557E+02 -.911645440E+02 -.910770872E+02 -.909810116E+02 -.908772971E+02 -.907669573E+02 -.906510205E+02 -.905305114E+02 -.904064347E+02 -.902797611E+02 -.901514142E+02 -.900222610E+02 -.898931040E+02 -.897646752E+02 -.896376327E+02 -.895125591E+02 -.893899610E+02 -.892702708E+02 -.891538485E+02 -.890409857E+02 -.889319094E+02 -.888267871E+02 -.887257312E+02 -.886288053E+02 -.885360289E+02 -.884473834E+02 -.883628181E+02 -.882822555E+02 -.882055977E+02 -.881327329E+02 -.880635416E+02 -.879979049E+02 -.879357125E+02 -.878768733E+02 -.878213274E+02 -.877690610E+02 -.877201261E+02 -.876746641E+02 -.876329376E+02 -.875953702E+02 -.875626002E+02 -.875355489E+02 -.875155113E+02 -.875042748E+02 -.875042748E+02
 -.875295524E+02 -.875295524E+02 -.875422778E+02 -.875649071E+02 -.875953492E+02 -.876320679E+02 -.876739482E+02 -.877201943E+02 -.877702517E+02 -.878237470E+02 -.878804420E+02 -.879401985E+02 -.880029503E+02 -.880686818E+02 -.881374111E+02 -.882091762E+02 -.882840237E+02 -.883619999E+02 -.884431426E+02 -.885274745E+02 -.886149969E+02 -.887056843E+02 -.887994796E+02 -.888962889E+02 -.889959776E+02 -.890983664E+02 -.892032276E+02 -.893102823E+02 -.894191976E+02 -.895295853E+02 -.896410006E+02 -.897529424E+02 -.898648545E+02 -.899761276E+02 -.900861037E+02 -.901940810E+02 -.902993206E+02 -.904010548E+02 -.904984970E+02 -.905908524E+02 -.906773303E+02 -.907571577E+02 -.908295925E+02 -.908939377E+02 -.909495553E+02 -.909958798E+02 -.910324299E+02 -.910588194E+02 -.910747662E+02 -.910800987E+02 -.910747596E+02 -.910588076E+02 -.910324159E+02 -.909958682E+02 -.909495520E+02 -.908939503E+02 -.908296302E+02 -.907572313E+02 -.906774522E+02 -.905910367E+02 -.904987599E+02 -.904014140E+02 -.902997959E+02 -.901946942E+02 -.900868788E+02 -.899770907E+02 -.898660339E+02 -.897543692E+02 -.896427080E+02 -.895316093E+02 -.894215769E+02 -.893130585E+02 -.892064452E+02 -.891020727E+02 -.890002229E+02 -.889011262E+02 -.888049646E+02 -.887118750E+02 -.886219527E+02 -.885352561E+02 -.884518102E+02 -.883716118E+02 -.882946337E+02 -.882208307E+02 -.881501447E+02 -.880825112E+02 -.880178667E+02 -.879561571E+02 -.878973480E+02 -.878414373E+02 -.877884711E+02 -.877385631E+02 -.876919208E+02 -.876488777E+02 -.876099360E+02 -.875758223E+02 -.875475596E+02 -.875265623E+02 -.875147600E+02 -.875147600E+02
 -.875352232E+02 -.875352232E+02 -.875482173E+02 -.875712824E+02 -.876022388E+02 -.876394723E+02 -.876817978E+02 -.877283558E+02 -.877785329E+02 -.878319005E+02 -.878881680E+02 -.879471469E+02 -.880087225E+02 -.880728319E+02 -.881394474E+02 -.882085622E+02 -.882801800E+02 -.883543056E+02 -.884309376E+02 -.885100624E+02 -.885916483E+02 -.886756413E+02 -.887619607E+02 -.888504955E+02 -.889411013E+02 -.890335971E+02 -.891277635E+02 -.892233406E+02 -.893200265E+02 -.894174769E+02 -.895153051E+02 -.896130823E+02 -.897103399E+02 -.898065717E+02 -.899012376E+02 -.899937678E+02 -.900835690E+02 -.901700307E+02 -.902525327E+02 -.903304535E+02 -.904031798E+02 -.904701156E+02 -.905306927E+02 -.905843801E+02 -.906306945E+02 -.906692088E+02 -.906995613E+02 -.907214624E+02 -.907347010E+02 -.907391491E+02 -.907347641E+02 -.907215901E+02 -.906997567E+02 -.906694766E+02 -.906310408E+02 -.905848128E+02 -.905312211E+02 -.904707508E+02 -.904039346E+02 -.903313425E+02 -.902535721E+02 -.901712389E+02 -.900849661E+02 -.899953759E+02 -.899030810E+02 -.898086769E+02 -.897127356E+02 -.896157995E+02 -.895183773E+02 -.894209402E+02 -.893239194E+02 -.892277044E+02 -.891326422E+02 -.890390374E+02 -.889471526E+02 -.888572097E+02 -.887693918E+02 -.886838453E+02 -.886006823E+02 -.885199840E+02 -.884418035E+02 -.883661695E+02 -.882930907E+02 -.882225599E+02 -.881545592E+02 -.880890659E+02 -.880260597E+02 -.879655307E+02 -.879074896E+02 -.878519808E+02 -.877990979E+02 -.877490043E+02 -.877019593E+02 -.876583516E+02 -.876187431E+02 -.875839261E+02 -.875549968E+02 -.875334530E+02 -.875213208E+02 -.875213208E+02
 -.875374891E+02 -.875374891E+02 -.875505506E+02 -.875737006E+02 -.876047117E+02 -.876419239E+02 -.876841080E+02 -.877303622E+02 -.877800316E+02 -.878326476E+02 -.878878808E+02 -.879455043E+02 -.880053663E+02 -.880673679E+02 -.881314460E+02 -.881975604E+02 -.882656822E+02 -.883357863E+02 -.884078433E+02 -.884818147E+02 -.885576474E+02 -.886352701E+02 -.887145895E+02 -.887954878E+02 -.888778200E+02 -.889614120E+02 -.890460591E+02 -.891315248E+02 -.892175403E+02 -.893038043E+02 -.893899837E+02 -.894757144E+02 -.895606035E+02 -.896442311E+02 -.897261542E+02 -.898059099E+02 -.898830206E+02 -.899569986E+02 -.900273527E+02 -.900935939E+02 -.901552428E+02 -.902118364E+02 -.902629355E+02 -.903081319E+02 -.903470553E+02 -.903793801E+02 -.904048309E+02 -.904231881E+02 -.904342922E+02 -.904380461E+02 -.904344180E+02 -.904234414E+02 -.904052146E+02 -.903798990E+02 -.903477157E+02 -.903089416E+02 -.902639040E+02 -.902129750E+02 -.901565643E+02 -.900951129E+02 -.900290857E+02 -.899589638E+02 -.898852382E+02 -.898084022E+02 -.897289452E+02 -.896473472E+02 -.895640732E+02 -.894795685E+02 -.893942551E+02 -.893085286E+02 -.892227553E+02 -.891372710E+02 -.890523794E+02 -.889683516E+02 -.888854267E+02 -.888038115E+02 -.887236820E+02 -.886451846E+02 -.885684381E+02 -.884935354E+02 -.884205464E+02 -.883495207E+02 -.882804912E+02 -.882134778E+02 -.881484920E+02 -.880855424E+02 -.880246414E+02 -.879658133E+02 -.879091040E+02 -.878545939E+02 -.878024140E+02 -.877527657E+02 -.877059478E+02 -.876623902E+02 -.876226976E+02 -.875877077E+02 -.875585653E+02 -.875368204E+02 -.875245562E+02 -.875245562E+02
 -.875369438E+02 -.875369438E+02 -.875499084E+02 -.875728578E+02 -.876035513E+02 -.876403101E+02 -.876818834E+02 -.877273448E+02 -.877760136E+02 -.878273944E+02 -.878811301E+02 -.879369663E+02 -.879947238E+02 -.880542767E+02 -.881155360E+02 -.881784364E+02 -.882429259E+02 -.883089576E+02 -.883764833E+02 -.884454477E+02 -.885157848E+02 -.885874139E+02 -.886602367E+02 -.887341352E+02 -.888089696E+02 -.888845774E+02 -.889607713E+02 -.890373400E+02 -.891140467E+02 -.891906304E+02 -.892668060E+02 -.893422657E+02 -.894166806E+02 -.894897031E+02 -.895609694E+02 -.896301029E+02 -.896967176E+02 -.897604226E+02 -.898208267E+02 -.898775428E+02 -.899301936E+02 -.899784166E+02 -.900218696E+02 -.900602357E+02 -.900932286E+02 -.901205975E+02 -.901421308E+02 -.901576601E+02 -.901670632E+02 -.901702661E+02 -.901672446E+02 -.901580246E+02 -.901426814E+02 -.901213389E+02 -.900941671E+02 -.900613790E+02 -.900232272E+02 -.899799997E+02 -.899320150E+02 -.898796169E+02 -.898231698E+02 -.897630528E+02 -.896996547E+02 -.896333688E+02 -.895645879E+02 -.894937000E+02 -.894210837E+02 -.893471050E+02 -.892721137E+02 -.891964410E+02 -.891203968E+02 -.890442685E+02 -.889683196E+02 -.888927888E+02 -.888178898E+02 -.887438113E+02 -.886707179E+02 -.885987501E+02 -.885280265E+02 -.884586446E+02 -.883906832E+02 -.883242045E+02 -.882592573E+02 -.881958799E+02 -.881341050E+02 -.880739639E+02 -.880154935E+02 -.879587436E+02 -.879037870E+02 -.878507315E+02 -.877997359E+02 -.877510302E+02 -.877049416E+02 -.876619286E+02 -.876226245E+02 -.875878946E+02 -.875589109E+02 -.875372492E+02 -.875250163E+02 -.875250163E+02
 -.875341157E+02 -.875341157E+02 -.875468514E+02 -.875693719E+02 -.875994511E+02 -.876354145E+02 -.876760078E+02 -.877202957E+02 -.877675845E+02 -.878173630E+02 -.878692565E+02 -.879229918E+02 -.879783706E+02 -.880352479E+02 -.880935159E+02 -.881530916E+02 -.882139066E+02 -.882758992E+02 -.883390086E+02 -.884031696E+02 -.884683087E+02 -.885343414E+02 -.886011695E+02 -.886686787E+02 -.887367381E+02 -.888051983E+02 -.888738911E+02 -.889426293E+02 -.890112063E+02 -.890793973E+02 -.891469592E+02 -.892136325E+02 -.892791422E+02 -.893432004E+02 -.894055080E+02 -.894657576E+02 -.895236366E+02 -.895788300E+02 -.896310246E+02 -.896799123E+02 -.897251941E+02 -.897665841E+02 -.898038135E+02 -.898366343E+02 -.898648234E+02 -.898881855E+02 -.899065564E+02 -.899198060E+02 -.899278396E+02 -.899306004E+02 -.899280697E+02 -.899202676E+02 -.899072527E+02 -.898891209E+02 -.898660042E+02 -.898380682E+02 -.898055097E+02 -.897685536E+02 -.897274493E+02 -.896824675E+02 -.896338956E+02 -.895820344E+02 -.895271937E+02 -.894696888E+02 -.894098362E+02 -.893479506E+02 -.892843414E+02 -.892193095E+02 -.891531451E+02 -.890861249E+02 -.890185108E+02 -.889505478E+02 -.888824628E+02 -.888144642E+02 -.887467412E+02 -.886794635E+02 -.886127816E+02 -.885468273E+02 -.884817148E+02 -.884175412E+02 -.883543889E+02 -.882923269E+02 -.882314136E+02 -.881716996E+02 -.881132320E+02 -.880560583E+02 -.880002332E+02 -.879458252E+02 -.878929266E+02 -.878416654E+02 -.877922205E+02 -.877448419E+02 -.876998759E+02 -.876577989E+02 -.876192600E+02 -.875851376E+02 -.875566128E+02 -.875352648E+02 -.875231960E+02 -.875231960E+02
 -.875294664E+02 -.875294664E+02 -.875418693E+02 -.875637817E+02 -.875930149E+02 -.876279175E+02 -.876672468E+02 -.877100713E+02 -.877556951E+02 -.878036005E+02 -.878534033E+02 -.879048193E+02 -.879576376E+02 -.880117004E+02 -.880668873E+02 -.881231033E+02 -.881802687E+02 -.882383127E+02 -.882971663E+02 -.883567590E+02 -.884170144E+02 -.884778476E+02 -.885391632E+02 -.886008538E+02 -.886627984E+02 -.887248618E+02 -.887868942E+02 -.888487311E+02 -.889101934E+02 -.889710880E+02 -.890312082E+02 -.890903353E+02 -.891482397E+02 -.892046824E+02 -.892594171E+02 -.893121922E+02 -.893627534E+02 -.894108459E+02 -.894562177E+02 -.894986220E+02 -.895378203E+02 -.895735858E+02 -.896057056E+02 -.896339842E+02 -.896582461E+02 -.896783383E+02 -.896941321E+02 -.897055259E+02 -.897124461E+02 -.897148481E+02 -.897127177E+02 -.897060708E+02 -.896949531E+02 -.896794399E+02 -.896596343E+02 -.896356664E+02 -.896076907E+02 -.895758845E+02 -.895404447E+02 -.895015858E+02 -.894595362E+02 -.894145361E+02 -.893668339E+02 -.893166834E+02 -.892643411E+02 -.892100631E+02 -.891541028E+02 -.890967083E+02 -.890381205E+02 -.889785709E+02 -.889182802E+02 -.888574567E+02 -.887962953E+02 -.887349770E+02 -.886736677E+02 -.886125184E+02 -.885516654E+02 -.884912298E+02 -.884313190E+02 -.883720270E+02 -.883134358E+02 -.882556173E+02 -.881986350E+02 -.881425474E+02 -.880874106E+02 -.880332836E+02 -.879802330E+02 -.879283407E+02 -.878777130E+02 -.878284915E+02 -.877808690E+02 -.877351081E+02 -.876915663E+02 -.876507289E+02 -.876132503E+02 -.875800096E+02 -.875521817E+02 -.875313308E+02 -.875195323E+02 -.875195323E+02
 -.875233936E+02 -.875233936E+02 -.875353837E+02 -.875565504E+02 -.875847610E+02 -.876184017E+02 -.876562542E+02 -.876974007E+02 -.877411522E+02 -.877869920E+02 -.878345335E+02 -.878834871E+02 -.879336352E+02 -.879848123E+02 -.880368901E+02 -.880897660E+02 -.881433536E+02 -.881975763E+02 -.882523612E+02 -.883076353E+02 -.883633220E+02 -.884193388E+02 -.884755951E+02 -.885319909E+02 -.885884161E+02 -.886447495E+02 -.887008586E+02 -.887565995E+02 -.888118175E+02 -.888663470E+02 -.889200126E+02 -.889726300E+02 -.890240072E+02 -.890739455E+02 -.891222415E+02 -.891686888E+02 -.892130795E+02 -.892552068E+02 -.892948667E+02 -.893318605E+02 -.893659970E+02 -.893970946E+02 -.894249839E+02 -.894495097E+02 -.894705327E+02 -.894879320E+02 -.895016062E+02 -.895114751E+02 -.895174810E+02 -.895195888E+02 -.895177875E+02 -.895120897E+02 -.895025317E+02 -.894891726E+02 -.894720942E+02 -.894513992E+02 -.894272101E+02 -.893996675E+02 -.893689282E+02 -.893351632E+02 -.892985555E+02 -.892592978E+02 -.892175905E+02 -.891736392E+02 -.891276523E+02 -.890798392E+02 -.890304082E+02 -.889795643E+02 -.889275078E+02 -.888744324E+02 -.888205242E+02 -.887659602E+02 -.887109074E+02 -.886555222E+02 -.885999496E+02 -.885443231E+02 -.884887645E+02 -.884333842E+02 -.883782814E+02 -.883235451E+02 -.882692548E+02 -.882154825E+02 -.881622938E+02 -.881097512E+02 -.880579166E+02 -.880068560E+02 -.879566441E+02 -.879073719E+02 -.878591543E+02 -.878121422E+02 -.877665364E+02 -.877226063E+02 -.876807141E+02 -.876413463E+02 -.876051540E+02 -.875730066E+02 -.875460607E+02 -.875258503E+02 -.875144052E+02 -.875144052E+02
 -.875162350E+02 -.875162350E+02 -.875277522E+02 -.875480708E+02 -.875751280E+02 -.876073595E+02 -.876435808E+02 -.876828967E+02 -.877246317E+02 -.877682767E+02 -.878134479E+02 -.878598554E+02 -.879072793E+02 -.879555505E+02 -.880045367E+02 -.880541311E+02 -.881042439E+02 -.881547955E+02 -.882057117E+02 -.882569194E+02 -.883083437E+02 -.883599058E+02 -.884115209E+02 -.884630973E+02 -.885145354E+02 -.885657271E+02 -.886165558E+02 -.886668962E+02 -.887166147E+02 -.887655696E+02 -.888136120E+02 -.888605865E+02 -.889063321E+02 -.889506836E+02 -.889934724E+02 -.890345284E+02 -.890736813E+02 -.891107623E+02 -.891456054E+02 -.891780499E+02 -.892079414E+02 -.892351340E+02 -.892594917E+02 -.892808903E+02 -.892992188E+02 -.893143809E+02 -.893262959E+02 -.893349003E+02 -.893401482E+02 -.893420121E+02 -.893404832E+02 -.893355717E+02 -.893273063E+02 -.893157344E+02 -.893009210E+02 -.892829478E+02 -.892619128E+02 -.892379282E+02 -.892111198E+02 -.891816249E+02 -.891495908E+02 -.891151733E+02 -.890785347E+02 -.890398424E+02 -.889992668E+02 -.889569795E+02 -.889131524E+02 -.888679553E+02 -.888215552E+02 -.887741144E+02 -.887257900E+02 -.886767321E+02 -.886270838E+02 -.885769800E+02 -.885265469E+02 -.884759020E+02 -.884251537E+02 -.883744014E+02 -.883237360E+02 -.882732405E+02 -.882229905E+02 -.881730560E+02 -.881235029E+02 -.880743949E+02 -.880257972E+02 -.879777796E+02 -.879304218E+02 -.878838199E+02 -.878380944E+02 -.877934008E+02 -.877499437E+02 -.877079945E+02 -.876679145E+02 -.876301853E+02 -.875954477E+02 -.875645529E+02 -.875386291E+02 -.875191686E+02 -.875081407E+02 -.875081407E+02
 -.875082736E+02 -.875082736E+02 -.875192746E+02 -.875386714E+02 -.875644822E+02 -.875952010E+02 -.876296851E+02 -.876670679E+02 -.877066934E+02 -.877480646E+02 -.877908052E+02 -.878346290E+02 -.878793171E+02 -.879247003E+02 -.879706450E+02 -.880170431E+02 -.880638037E+02 -.881108466E+02 -.881580980E+02 -.882054862E+02 -.882529395E+02 -.883003834E+02 -.883477394E+02 -.883949240E+02 -.884418476E+02 -.884884144E+02 -.885345219E+02 -.885800612E+02 -.886249170E+02 -.886689682E+02 -.887120882E+02 -.887541457E+02 -.887950058E+02 -.888345302E+02 -.888725793E+02 -.889090121E+02 -.889436887E+02 -.889764704E+02 -.890072219E+02 -.890358122E+02 -.890621162E+02 -.890860156E+02 -.891074009E+02 -.891261720E+02 -.891422399E+02 -.891555271E+02 -.891659692E+02 -.891735154E+02 -.891781291E+02 -.891797884E+02 -.891784864E+02 -.891742312E+02 -.891670461E+02 -.891569689E+02 -.891440517E+02 -.891283603E+02 -.891099734E+02 -.890889812E+02 -.890654853E+02 -.890395965E+02 -.890114342E+02 -.889811251E+02 -.889488014E+02 -.889145999E+02 -.888786605E+02 -.888411246E+02 -.888021344E+02 -.887618311E+02 -.887203540E+02 -.886778397E+02 -.886344207E+02 -.885902246E+02 -.885453739E+02 -.884999848E+02 -.884541670E+02 -.884080236E+02 -.883616504E+02 -.883151368E+02 -.882685652E+02 -.882220121E+02 -.881755486E+02 -.881292417E+02 -.880831556E+02 -.880373542E+02 -.879919032E+02 -.879468744E+02 -.879023498E+02 -.878584280E+02 -.878152318E+02 -.877729183E+02 -.877316922E+02 -.876918230E+02 -.876536668E+02 -.876176951E+02 -.875845328E+02 -.875550063E+02 -.875302077E+02 -.875115779E+02 -.875010146E+02 -.875010146E+02
 -.874997438E+02 -.874997438E+02 -.875101989E+02 -.875286240E+02 -.875531261E+02 -.875822647E+02 -.876149441E+02 -.876503316E+02 -.876877948E+02 -.877268530E+02 -.877671406E+02 -.878083780E+02 -.878503506E+02 -.878928912E+02 -.879358675E+02 -.879791721E+02 -.880227145E+02 -.880664159E+02 -.881102040E+02 -.881540097E+02 -.881977649E+02 -.882414001E+02 -.882848433E+02 -.883280185E+02 -.883708457E+02 -.884132401E+02 -.884551118E+02 -.884963662E+02 -.885369039E+02 -.885766211E+02 -.886154102E+02 -.886531602E+02 -.886897573E+02 -.887250861E+02 -.887590299E+02 -.887914721E+02 -.888222966E+02 -.888513896E+02 -.888786399E+02 -.889039404E+02 -.889271889E+02 -.889482892E+02 -.889671525E+02 -.889836978E+02 -.889978529E+02 -.890095554E+02 -.890187536E+02 -.890254064E+02 -.890294844E+02 -.890309701E+02 -.890298581E+02 -.890261550E+02 -.890198795E+02 -.890110622E+02 -.889997453E+02 -.889859818E+02 -.889698354E+02 -.889513793E+02 -.889306958E+02 -.889078749E+02 -.888830142E+02 -.888562169E+02 -.888275914E+02 -.887972500E+02 -.887653080E+02 -.887318826E+02 -.886970916E+02 -.886610529E+02 -.886238832E+02 -.885856974E+02 -.885466076E+02 -.885067224E+02 -.884661466E+02 -.884249803E+02 -.883833190E+02 -.883412526E+02 -.882988660E+02 -.882562389E+02 -.882134457E+02 -.881705565E+02 -.881276375E+02 -.880847518E+02 -.880419613E+02 -.879993283E+02 -.879569182E+02 -.879148027E+02 -.878730642E+02 -.878318018E+02 -.877911381E+02 -.877512292E+02 -.877122773E+02 -.876745467E+02 -.876383845E+02 -.876042487E+02 -.875727434E+02 -.875446652E+02 -.875210642E+02 -.875033224E+02 -.874932575E+02 -.874932575E+02
 -.874908370E+02 -.874908370E+02 -.875007275E+02 -.875181501E+02 -.875413063E+02 -.875688256E+02 -.875996637E+02 -.876330255E+02 -.876683055E+02 -.877050422E+02 -.877428832E+02 -.877815583E+02 -.878208588E+02 -.878606219E+02 -.879007181E+02 -.879410423E+02 -.879815061E+02 -.880220327E+02 -.880625524E+02 -.881029995E+02 -.881433098E+02 -.881834191E+02 -.882232613E+02 -.882627680E+02 -.883018676E+02 -.883404853E+02 -.883785423E+02 -.884159564E+02 -.884526418E+02 -.884885096E+02 -.885234680E+02 -.885574229E+02 -.885902784E+02 -.886219376E+02 -.886523029E+02 -.886812772E+02 -.887087641E+02 -.887346696E+02 -.887589019E+02 -.887813729E+02 -.888019990E+02 -.888207015E+02 -.888374078E+02 -.888520519E+02 -.888645752E+02 -.888749271E+02 -.888830655E+02 -.888889572E+02 -.888925785E+02 -.888939153E+02 -.888929632E+02 -.888897277E+02 -.888842240E+02 -.888764770E+02 -.888665209E+02 -.888543990E+02 -.888401629E+02 -.888238723E+02 -.888055945E+02 -.887854030E+02 -.887633777E+02 -.887396033E+02 -.887141692E+02 -.886871679E+02 -.886586950E+02 -.886288477E+02 -.885977242E+02 -.885654231E+02 -.885320426E+02 -.884976794E+02 -.884624286E+02 -.884263829E+02 -.883896319E+02 -.883522621E+02 -.883143562E+02 -.882759929E+02 -.882372472E+02 -.881981898E+02 -.881588879E+02 -.881194052E+02 -.880798028E+02 -.880401399E+02 -.880004752E+02 -.879608688E+02 -.879213845E+02 -.878820928E+02 -.878430750E+02 -.878044289E+02 -.877662754E+02 -.877287674E+02 -.876921024E+02 -.876565367E+02 -.876224062E+02 -.875901521E+02 -.875603542E+02 -.875337755E+02 -.875114192E+02 -.874946037E+02 -.874850601E+02 -.874850601E+02
 -.874817075E+02 -.874817075E+02 -.874910235E+02 -.875074280E+02 -.875292207E+02 -.875551042E+02 -.875840887E+02 -.876154193E+02 -.876485197E+02 -.876829498E+02 -.877183724E+02 -.877545284E+02 -.877912170E+02 -.878282809E+02 -.878655949E+02 -.879030573E+02 -.879405828E+02 -.879780973E+02 -.880155346E+02 -.880528324E+02 -.880899309E+02 -.881267709E+02 -.881632922E+02 -.881994332E+02 -.882351302E+02 -.882703169E+02 -.883049245E+02 -.883388814E+02 -.883721135E+02 -.884045446E+02 -.884360961E+02 -.884666883E+02 -.884962400E+02 -.885246695E+02 -.885518950E+02 -.885778352E+02 -.886024101E+02 -.886255413E+02 -.886471530E+02 -.886671724E+02 -.886855304E+02 -.887021626E+02 -.887170093E+02 -.887300164E+02 -.887411361E+02 -.887503270E+02 -.887575548E+02 -.887627926E+02 -.887660209E+02 -.887672284E+02 -.887664116E+02 -.887635750E+02 -.887587310E+02 -.887519000E+02 -.887431100E+02 -.887323963E+02 -.887198012E+02 -.887053738E+02 -.886891690E+02 -.886712474E+02 -.886516747E+02 -.886305209E+02 -.886078598E+02 -.885837681E+02 -.885583252E+02 -.885316122E+02 -.885037113E+02 -.884747052E+02 -.884446765E+02 -.884137072E+02 -.883818780E+02 -.883492680E+02 -.883159542E+02 -.882820111E+02 -.882475105E+02 -.882125214E+02 -.881771097E+02 -.881413384E+02 -.881052676E+02 -.880689553E+02 -.880324574E+02 -.879958290E+02 -.879591255E+02 -.879224041E+02 -.878857262E+02 -.878491602E+02 -.878127854E+02 -.877766969E+02 -.877410124E+02 -.877058804E+02 -.876714914E+02 -.876380924E+02 -.876060057E+02 -.875756532E+02 -.875475882E+02 -.875225369E+02 -.875014526E+02 -.874855860E+02 -.874765775E+02 -.874765775E+02
 -.874724778E+02 -.874724778E+02 -.874812164E+02 -.874965991E+02 -.875170260E+02 -.875412749E+02 -.875684123E+02 -.875977250E+02 -.876286679E+02 -.876608237E+02 -.876938720E+02 -.877275660E+02 -.877617139E+02 -.877961653E+02 -.878308001E+02 -.878655209E+02 -.879002460E+02 -.879349050E+02 -.879694350E+02 -.880037778E+02 -.880378779E+02 -.880716808E+02 -.881051320E+02 -.881381760E+02 -.881707562E+02 -.882028140E+02 -.882342892E+02 -.882651194E+02 -.882952406E+02 -.883245872E+02 -.883530920E+02 -.883806870E+02 -.884073035E+02 -.884328724E+02 -.884573248E+02 -.884805927E+02 -.885026089E+02 -.885233082E+02 -.885426276E+02 -.885605066E+02 -.885768881E+02 -.885917188E+02 -.886049495E+02 -.886165358E+02 -.886264382E+02 -.886346229E+02 -.886410616E+02 -.886457325E+02 -.886486196E+02 -.886497135E+02 -.886490116E+02 -.886465175E+02 -.886422415E+02 -.886362004E+02 -.886284171E+02 -.886189206E+02 -.886077460E+02 -.885949333E+02 -.885805281E+02 -.885645804E+02 -.885471445E+02 -.885282783E+02 -.885080432E+02 -.884865031E+02 -.884637242E+02 -.884397744E+02 -.884147226E+02 -.883886385E+02 -.883615918E+02 -.883336522E+02 -.883048883E+02 -.882753677E+02 -.882451567E+02 -.882143197E+02 -.881829190E+02 -.881510149E+02 -.881186655E+02 -.880859267E+02 -.880528524E+02 -.880194949E+02 -.879859055E+02 -.879521351E+02 -.879182353E+02 -.878842604E+02 -.878502688E+02 -.878163262E+02 -.877825090E+02 -.877489088E+02 -.877156389E+02 -.876828421E+02 -.876507010E+02 -.876194516E+02 -.875894010E+02 -.875609501E+02 -.875346239E+02 -.875111097E+02 -.874913086E+02 -.874764012E+02 -.874679346E+02 -.874679346E+02
 -.874632434E+02 -.874632434E+02 -.874714070E+02 -.874857735E+02 -.875048441E+02 -.875274728E+02 -.875527834E+02 -.875801058E+02 -.876089269E+02 -.876388533E+02 -.876695825E+02 -.877008808E+02 -.877325665E+02 -.877644966E+02 -.877965570E+02 -.878286552E+02 -.878607136E+02 -.878926656E+02 -.879244522E+02 -.879560192E+02 -.879873152E+02 -.880182905E+02 -.880488956E+02 -.880790808E+02 -.881087958E+02 -.881379887E+02 -.881666068E+02 -.881945958E+02 -.882219003E+02 -.882484636E+02 -.882742283E+02 -.882991362E+02 -.883231289E+02 -.883461478E+02 -.883681349E+02 -.883890328E+02 -.884087852E+02 -.884273375E+02 -.884446370E+02 -.884606333E+02 -.884752792E+02 -.884885301E+02 -.885003455E+02 -.885106886E+02 -.885195267E+02 -.885268321E+02 -.885325814E+02 -.885367565E+02 -.885393444E+02 -.885403376E+02 -.885397336E+02 -.885375357E+02 -.885337522E+02 -.885283972E+02 -.885214895E+02 -.885130531E+02 -.885031170E+02 -.884917143E+02 -.884788828E+02 -.884646640E+02 -.884491029E+02 -.884322479E+02 -.884141500E+02 -.883948627E+02 -.883744414E+02 -.883529431E+02 -.883304259E+02 -.883069487E+02 -.882825704E+02 -.882573503E+02 -.882313471E+02 -.882046186E+02 -.881772218E+02 -.881492125E+02 -.881206450E+02 -.880915718E+02 -.880620443E+02 -.880321119E+02 -.880018229E+02 -.879712246E+02 -.879403635E+02 -.879092865E+02 -.878780417E+02 -.878466799E+02 -.878152565E+02 -.877838338E+02 -.877524846E+02 -.877212967E+02 -.876903781E+02 -.876598649E+02 -.876299308E+02 -.876007998E+02 -.875727627E+02 -.875461983E+02 -.875216016E+02 -.874996201E+02 -.874811011E+02 -.874671538E+02 -.874592301E+02 -.874592301E+02
 -.874540772E+02 -.874540772E+02 -.874616722E+02 -.874750348E+02 -.874927673E+02 -.875138001E+02 -.875373147E+02 -.875626845E+02 -.875894291E+02 -.876171797E+02 -.876456523E+02 -.876746269E+02 -.877039325E+02 -.877334342E+02 -.877630245E+02 -.877926157E+02 -.878221350E+02 -.878515199E+02 -.878807153E+02 -.879096708E+02 -.879383394E+02 -.879666755E+02 -.879946345E+02 -.880221720E+02 -.880492430E+02 -.880758019E+02 -.881018024E+02 -.881271972E+02 -.881519381E+02 -.881759763E+02 -.881992625E+02 -.882217469E+02 -.882433797E+02 -.882641111E+02 -.882838919E+02 -.883026737E+02 -.883204091E+02 -.883370522E+02 -.883525589E+02 -.883668870E+02 -.883799971E+02 -.883918520E+02 -.884024181E+02 -.884116647E+02 -.884195649E+02 -.884260954E+02 -.884312372E+02 -.884349751E+02 -.884372985E+02 -.884382011E+02 -.884376810E+02 -.884357408E+02 -.884323876E+02 -.884276328E+02 -.884214923E+02 -.884139860E+02 -.884051378E+02 -.883949754E+02 -.883835302E+02 -.883708366E+02 -.883569324E+02 -.883418578E+02 -.883256557E+02 -.883083708E+02 -.882900499E+02 -.882707407E+02 -.882504925E+02 -.882293550E+02 -.882073785E+02 -.881846134E+02 -.881611097E+02 -.881369174E+02 -.881120855E+02 -.880866622E+02 -.880606948E+02 -.880342294E+02 -.880073111E+02 -.879799838E+02 -.879522907E+02 -.879242741E+02 -.878959765E+02 -.878674409E+02 -.878387116E+02 -.878098361E+02 -.877808663E+02 -.877518611E+02 -.877228893E+02 -.876940341E+02 -.876653978E+02 -.876371092E+02 -.876093325E+02 -.875822787E+02 -.875562217E+02 -.875315172E+02 -.875086298E+02 -.874881659E+02 -.874709185E+02 -.874579247E+02 -.874505408E+02 -.874505408E+02
 -.874450328E+02 -.874450328E+02 -.874520686E+02 -.874644447E+02 -.874808636E+02 -.875003317E+02 -.875220883E+02 -.875455502E+02 -.875702700E+02 -.875959039E+02 -.876221865E+02 -.876489125E+02 -.876759214E+02 -.877030871E+02 -.877303087E+02 -.877575041E+02 -.877846051E+02 -.878115535E+02 -.878382981E+02 -.878647924E+02 -.878909934E+02 -.879168596E+02 -.879423509E+02 -.879674274E+02 -.879920492E+02 -.880161761E+02 -.880397673E+02 -.880627817E+02 -.880851775E+02 -.881069124E+02 -.881279440E+02 -.881482296E+02 -.881677265E+02 -.881863926E+02 -.882041859E+02 -.882210655E+02 -.882369913E+02 -.882519247E+02 -.882658285E+02 -.882786674E+02 -.882904083E+02 -.883010202E+02 -.883104749E+02 -.883187468E+02 -.883258136E+02 -.883316560E+02 -.883362579E+02 -.883396070E+02 -.883416943E+02 -.883425147E+02 -.883420666E+02 -.883403522E+02 -.883373775E+02 -.883331519E+02 -.883276886E+02 -.883210043E+02 -.883131188E+02 -.883040554E+02 -.882938401E+02 -.882825020E+02 -.882700724E+02 -.882565851E+02 -.882420763E+02 -.882265834E+02 -.882101459E+02 -.881928042E+02 -.881745999E+02 -.881555754E+02 -.881357733E+02 -.881152368E+02 -.880940088E+02 -.880721321E+02 -.880496492E+02 -.880266017E+02 -.880030310E+02 -.879789773E+02 -.879544803E+02 -.879295790E+02 -.879043119E+02 -.878787170E+02 -.878528328E+02 -.878266985E+02 -.878003550E+02 -.877738463E+02 -.877472206E+02 -.877205333E+02 -.876938490E+02 -.876672458E+02 -.876408201E+02 -.876146928E+02 -.875890180E+02 -.875639936E+02 -.875398755E+02 -.875169965E+02 -.874957897E+02 -.874768205E+02 -.874608274E+02 -.874487750E+02 -.874419247E+02 -.874419247E+02
 -.874361487E+02 -.874361487E+02 -.874426365E+02 -.874540468E+02 -.874691808E+02 -.874871201E+02 -.875071611E+02 -.875287642E+02 -.875515147E+02 -.875750938E+02 -.875992552E+02 -.876238081E+02 -.876486032E+02 -.876735230E+02 -.876984736E+02 -.877233785E+02 -.877481745E+02 -.877728075E+02 -.877972303E+02 -.878214003E+02 -.878452780E+02 -.878688261E+02 -.878920083E+02 -.879147892E+02 -.879371331E+02 -.879590048E+02 -.879803684E+02 -.880011879E+02 -.880214271E+02 -.880410494E+02 -.880600183E+02 -.880782970E+02 -.880958491E+02 -.881126386E+02 -.881286297E+02 -.881437878E+02 -.881580789E+02 -.881714702E+02 -.881839306E+02 -.881954303E+02 -.882059414E+02 -.882154379E+02 -.882238963E+02 -.882312951E+02 -.882376156E+02 -.882428417E+02 -.882469601E+02 -.882499605E+02 -.882518353E+02 -.882525803E+02 -.882521943E+02 -.882506790E+02 -.882480395E+02 -.882442837E+02 -.882394227E+02 -.882334702E+02 -.882264431E+02 -.882183606E+02 -.882092446E+02 -.881991195E+02 -.881880117E+02 -.881759496E+02 -.881629635E+02 -.881490852E+02 -.881343478E+02 -.881187858E+02 -.881024345E+02 -.880853297E+02 -.880675080E+02 -.880490062E+02 -.880298613E+02 -.880101099E+02 -.879897889E+02 -.879689344E+02 -.879475824E+02 -.879257682E+02 -.879035266E+02 -.878808922E+02 -.878578992E+02 -.878345818E+02 -.878109747E+02 -.877871136E+02 -.877630359E+02 -.877387821E+02 -.877143971E+02 -.876899321E+02 -.876654477E+02 -.876410167E+02 -.876167291E+02 -.875926977E+02 -.875690663E+02 -.875460191E+02 -.875237942E+02 -.875027006E+02 -.874831403E+02 -.874656376E+02 -.874508763E+02 -.874397495E+02 -.874334240E+02 -.874334240E+02
 -.874274499E+02 -.874274499E+02 -.874334025E+02 -.874438697E+02 -.874577500E+02 -.874741991E+02 -.874925698E+02 -.875123652E+02 -.875332036E+02 -.875547909E+02 -.875768998E+02 -.875993541E+02 -.876220159E+02 -.876447764E+02 -.876675487E+02 -.876902623E+02 -.877128587E+02 -.877352880E+02 -.877575069E+02 -.877794765E+02 -.878011610E+02 -.878225267E+02 -.878435411E+02 -.878641724E+02 -.878843893E+02 -.879041604E+02 -.879234546E+02 -.879422402E+02 -.879604859E+02 -.879781600E+02 -.879952308E+02 -.880116670E+02 -.880274373E+02 -.880425107E+02 -.880568571E+02 -.880704466E+02 -.880832507E+02 -.880952416E+02 -.881063928E+02 -.881166793E+02 -.881260776E+02 -.881345658E+02 -.881421242E+02 -.881487347E+02 -.881543817E+02 -.881590516E+02 -.881627334E+02 -.881654184E+02 -.881671003E+02 -.881677756E+02 -.881674432E+02 -.881661048E+02 -.881637644E+02 -.881604288E+02 -.881561072E+02 -.881508112E+02 -.881445548E+02 -.881373543E+02 -.881292281E+02 -.881201965E+02 -.881102820E+02 -.880995083E+02 -.880879011E+02 -.880754873E+02 -.880622949E+02 -.880483532E+02 -.880336921E+02 -.880183422E+02 -.880023348E+02 -.879857014E+02 -.879684737E+02 -.879506834E+02 -.879323622E+02 -.879135415E+02 -.878942527E+02 -.878745267E+02 -.878543940E+02 -.878338853E+02 -.878130309E+02 -.877918615E+02 -.877704082E+02 -.877487033E+02 -.877267811E+02 -.877046786E+02 -.876824372E+02 -.876601042E+02 -.876377356E+02 -.876153990E+02 -.875931779E+02 -.875711769E+02 -.875495291E+02 -.875284049E+02 -.875080246E+02 -.874886733E+02 -.874707220E+02 -.874546538E+02 -.874410988E+02 -.874308792E+02 -.874250684E+02 -.874250684E+02
 -.874189512E+02 -.874189512E+02 -.874243818E+02 -.874339298E+02 -.874465890E+02 -.874615877E+02 -.874783341E+02 -.874963737E+02 -.875153571E+02 -.875350147E+02 -.875551384E+02 -.875755664E+02 -.875961720E+02 -.876168553E+02 -.876375367E+02 -.876581512E+02 -.876786451E+02 -.876989730E+02 -.877190953E+02 -.877389767E+02 -.877585848E+02 -.877778892E+02 -.877968610E+02 -.878154719E+02 -.878336941E+02 -.878515002E+02 -.878688627E+02 -.878857543E+02 -.879021475E+02 -.879180149E+02 -.879333295E+02 -.879480639E+02 -.879621916E+02 -.879756860E+02 -.879885213E+02 -.880006722E+02 -.880121145E+02 -.880228245E+02 -.880327798E+02 -.880419594E+02 -.880503433E+02 -.880579133E+02 -.880646524E+02 -.880705458E+02 -.880755802E+02 -.880797442E+02 -.880830286E+02 -.880854260E+02 -.880869313E+02 -.880875416E+02 -.880872558E+02 -.880860754E+02 -.880840039E+02 -.880810468E+02 -.880772120E+02 -.880725091E+02 -.880669501E+02 -.880605484E+02 -.880533197E+02 -.880452811E+02 -.880364514E+02 -.880268508E+02 -.880165009E+02 -.880054244E+02 -.879936453E+02 -.879811883E+02 -.879680788E+02 -.879543431E+02 -.879400078E+02 -.879250998E+02 -.879096466E+02 -.878936752E+02 -.878772133E+02 -.878602880E+02 -.878429265E+02 -.878251559E+02 -.878070031E+02 -.877884950E+02 -.877696585E+02 -.877505210E+02 -.877311104E+02 -.877114558E+02 -.876915883E+02 -.876715415E+02 -.876513534E+02 -.876310675E+02 -.876107351E+02 -.875904186E+02 -.875701946E+02 -.875501597E+02 -.875304361E+02 -.875111805E+02 -.874925950E+02 -.874749414E+02 -.874585597E+02 -.874438924E+02 -.874315163E+02 -.874221838E+02 -.874168766E+02 -.874168766E+02
 -.874106588E+02 -.874106588E+02 -.874155808E+02 -.874242337E+02 -.874357044E+02 -.874492923E+02 -.874644602E+02 -.874807951E+02 -.874979793E+02 -.875157677E+02 -.875339708E+02 -.875524411E+02 -.875710635E+02 -.875897468E+02 -.876084183E+02 -.876270188E+02 -.876454996E+02 -.876638193E+02 -.876819421E+02 -.876998360E+02 -.877174720E+02 -.877348230E+02 -.877518631E+02 -.877685673E+02 -.877849112E+02 -.878008706E+02 -.878164215E+02 -.878315402E+02 -.878462029E+02 -.878603859E+02 -.878740658E+02 -.878872193E+02 -.878998234E+02 -.879118556E+02 -.879232938E+02 -.879341165E+02 -.879443031E+02 -.879538335E+02 -.879626888E+02 -.879708511E+02 -.879783037E+02 -.879850310E+02 -.879910190E+02 -.879962550E+02 -.880007279E+02 -.880044282E+02 -.880073480E+02 -.880094813E+02 -.880108236E+02 -.880113726E+02 -.880111275E+02 -.880100894E+02 -.880082612E+02 -.880056478E+02 -.880022555E+02 -.879980926E+02 -.879931690E+02 -.879874962E+02 -.879810873E+02 -.879739568E+02 -.879661204E+02 -.879575952E+02 -.879483996E+02 -.879385528E+02 -.879280750E+02 -.879169872E+02 -.879053112E+02 -.878930693E+02 -.878802842E+02 -.878669790E+02 -.878531771E+02 -.878389021E+02 -.878241776E+02 -.878090271E+02 -.877934744E+02 -.877775430E+02 -.877612565E+02 -.877446384E+02 -.877277127E+02 -.877105036E+02 -.876930359E+02 -.876753359E+02 -.876574314E+02 -.876393530E+02 -.876211351E+02 -.876028173E+02 -.875844466E+02 -.875660797E+02 -.875477869E+02 -.875296560E+02 -.875117989E+02 -.874943583E+02 -.874775185E+02 -.874615179E+02 -.874466660E+02 -.874333652E+02 -.874221399E+02 -.874136738E+02 -.874088588E+02 -.874088588E+02
 -.874025720E+02 -.874025720E+02 -.874069988E+02 -.874147802E+02 -.874250942E+02 -.874373102E+02 -.874509440E+02 -.874656233E+02 -.874810618E+02 -.874970384E+02 -.875133820E+02 -.875299595E+02 -.875466667E+02 -.875634214E+02 -.875801577E+02 -.875968223E+02 -.876133711E+02 -.876297669E+02 -.876459775E+02 -.876619742E+02 -.876777312E+02 -.876932242E+02 -.877084305E+02 -.877233280E+02 -.877378953E+02 -.877521112E+02 -.877659550E+02 -.877794059E+02 -.877924435E+02 -.878050472E+02 -.878171971E+02 -.878288731E+02 -.878400555E+02 -.878507252E+02 -.878608634E+02 -.878704517E+02 -.878794726E+02 -.878879092E+02 -.878957455E+02 -.879029663E+02 -.879095575E+02 -.879155061E+02 -.879208002E+02 -.879254291E+02 -.879293835E+02 -.879326554E+02 -.879352382E+02 -.879371269E+02 -.879383177E+02 -.879388087E+02 -.879385991E+02 -.879376900E+02 -.879360838E+02 -.879337845E+02 -.879307975E+02 -.879271298E+02 -.879227897E+02 -.879177869E+02 -.879121323E+02 -.879058381E+02 -.878989177E+02 -.878913855E+02 -.878832569E+02 -.878745483E+02 -.878652767E+02 -.878554600E+02 -.878451167E+02 -.878342656E+02 -.878229263E+02 -.878111185E+02 -.877988622E+02 -.877861776E+02 -.877730850E+02 -.877596049E+02 -.877457577E+02 -.877315638E+02 -.877170439E+02 -.877022185E+02 -.876871087E+02 -.876717359E+02 -.876561221E+02 -.876402906E+02 -.876242665E+02 -.876080771E+02 -.875917534E+02 -.875753312E+02 -.875588530E+02 -.875423701E+02 -.875259462E+02 -.875096607E+02 -.874936149E+02 -.874779378E+02 -.874627960E+02 -.874484048E+02 -.874350434E+02 -.874230751E+02 -.874129727E+02 -.874053524E+02 -.874010180E+02 -.874010180E+02
 -.873946853E+02 -.873946853E+02 -.873986295E+02 -.874055622E+02 -.874147503E+02 -.874256312E+02 -.874377730E+02 -.874508434E+02 -.874645867E+02 -.874788054E+02 -.874933465E+02 -.875080912E+02 -.875229461E+02 -.875378377E+02 -.875527071E+02 -.875675066E+02 -.875821968E+02 -.875967445E+02 -.876111209E+02 -.876253008E+02 -.876392611E+02 -.876529806E+02 -.876664392E+02 -.876796176E+02 -.876924971E+02 -.877050594E+02 -.877172865E+02 -.877291605E+02 -.877406638E+02 -.877517789E+02 -.877624884E+02 -.877727755E+02 -.877826233E+02 -.877920155E+02 -.878009361E+02 -.878093697E+02 -.878173013E+02 -.878247168E+02 -.878316026E+02 -.878379459E+02 -.878437348E+02 -.878489585E+02 -.878536068E+02 -.878576709E+02 -.878611429E+02 -.878640162E+02 -.878662852E+02 -.878679457E+02 -.878689946E+02 -.878694302E+02 -.878692520E+02 -.878684607E+02 -.878670584E+02 -.878650485E+02 -.878624356E+02 -.878592254E+02 -.878554250E+02 -.878510424E+02 -.878460868E+02 -.878405686E+02 -.878344989E+02 -.878278898E+02 -.878207544E+02 -.878131064E+02 -.878049603E+02 -.877963311E+02 -.877872345E+02 -.877776866E+02 -.877677038E+02 -.877573030E+02 -.877465013E+02 -.877353159E+02 -.877237642E+02 -.877118638E+02 -.876996324E+02 -.876870875E+02 -.876742470E+02 -.876611289E+02 -.876477515E+02 -.876341334E+02 -.876202943E+02 -.876062547E+02 -.875920366E+02 -.875776646E+02 -.875631662E+02 -.875485734E+02 -.875339243E+02 -.875192648E+02 -.875046520E+02 -.874901571E+02 -.874758707E+02 -.874619084E+02 -.874484192E+02 -.874355955E+02 -.874236872E+02 -.874130185E+02 -.874040118E+02 -.873972173E+02 -.873933523E+02 -.873933523E+02
 -.873869904E+02 -.873869904E+02 -.873904642E+02 -.873965695E+02 -.874046605E+02 -.874142411E+02 -.874249304E+02 -.874364355E+02 -.874485306E+02 -.874610413E+02 -.874738328E+02 -.874867997E+02 -.874998599E+02 -.875129481E+02 -.875260124E+02 -.875390107E+02 -.875519081E+02 -.875646754E+02 -.875772873E+02 -.875897215E+02 -.876019579E+02 -.876139780E+02 -.876257643E+02 -.876373001E+02 -.876485693E+02 -.876595560E+02 -.876702447E+02 -.876806203E+02 -.876906676E+02 -.877003716E+02 -.877097178E+02 -.877186917E+02 -.877272791E+02 -.877354662E+02 -.877432395E+02 -.877505860E+02 -.877574932E+02 -.877639491E+02 -.877699422E+02 -.877754621E+02 -.877804986E+02 -.877850426E+02 -.877890858E+02 -.877926207E+02 -.877956407E+02 -.877981404E+02 -.878001150E+02 -.878015611E+02 -.878024761E+02 -.878028585E+02 -.878027080E+02 -.878020251E+02 -.878008117E+02 -.877990705E+02 -.877968053E+02 -.877940209E+02 -.877907233E+02 -.877869191E+02 -.877826160E+02 -.877778227E+02 -.877725485E+02 -.877668036E+02 -.877605989E+02 -.877539459E+02 -.877468567E+02 -.877393440E+02 -.877314210E+02 -.877231013E+02 -.877143988E+02 -.877053277E+02 -.876959025E+02 -.876861379E+02 -.876760486E+02 -.876656497E+02 -.876549562E+02 -.876439832E+02 -.876327462E+02 -.876212605E+02 -.876095420E+02 -.875976071E+02 -.875854726E+02 -.875731565E+02 -.875606783E+02 -.875480594E+02 -.875353241E+02 -.875225008E+02 -.875096231E+02 -.874967316E+02 -.874838767E+02 -.874711217E+02 -.874585464E+02 -.874462534E+02 -.874343741E+02 -.874230787E+02 -.874125877E+02 -.874031875E+02 -.873952508E+02 -.873892629E+02 -.873858565E+02 -.873858565E+02
 -.873794805E+02 -.873794805E+02 -.873824950E+02 -.873877932E+02 -.873948139E+02 -.874031266E+02 -.874124004E+02 -.874223806E+02 -.874328710E+02 -.874437200E+02 -.874548102E+02 -.874660501E+02 -.874773680E+02 -.874887072E+02 -.875000224E+02 -.875112771E+02 -.875224409E+02 -.875334884E+02 -.875443977E+02 -.875551495E+02 -.875657264E+02 -.875761126E+02 -.875862929E+02 -.875962531E+02 -.876059794E+02 -.876154583E+02 -.876246767E+02 -.876336217E+02 -.876422804E+02 -.876506405E+02 -.876586894E+02 -.876664151E+02 -.876738056E+02 -.876808494E+02 -.876875353E+02 -.876938523E+02 -.876997900E+02 -.877053384E+02 -.877104881E+02 -.877152302E+02 -.877195564E+02 -.877234591E+02 -.877269315E+02 -.877299672E+02 -.877325609E+02 -.877347080E+02 -.877364046E+02 -.877376479E+02 -.877384357E+02 -.877387669E+02 -.877386410E+02 -.877380587E+02 -.877370213E+02 -.877355313E+02 -.877335916E+02 -.877312064E+02 -.877283805E+02 -.877251194E+02 -.877214296E+02 -.877173181E+02 -.877127928E+02 -.877078621E+02 -.877025350E+02 -.876968212E+02 -.876907307E+02 -.876842741E+02 -.876774624E+02 -.876703070E+02 -.876628194E+02 -.876550117E+02 -.876468959E+02 -.876384844E+02 -.876297897E+02 -.876208244E+02 -.876116013E+02 -.876021331E+02 -.875924330E+02 -.875825142E+02 -.875723901E+02 -.875620748E+02 -.875515827E+02 -.875409295E+02 -.875301318E+02 -.875192084E+02 -.875081803E+02 -.874970722E+02 -.874859133E+02 -.874747390E+02 -.874635933E+02 -.874525313E+02 -.874416226E+02 -.874309564E+02 -.874206473E+02 -.874108433E+02 -.874017362E+02 -.873935751E+02 -.873866840E+02 -.873814847E+02 -.873785267E+02 -.873785267E+02
 -.873721583E+02 -.873721583E+02 -.873747243E+02 -.873792341E+02 -.873852101E+02 -.873922857E+02 -.874001788E+02 -.874086724E+02 -.874175993E+02 -.874268301E+02 -.874362646E+02 -.874458247E+02 -.874554493E+02 -.874650900E+02 -.874747082E+02 -.874842724E+02 -.874937569E+02 -.875031401E+02 -.875124033E+02 -.875215301E+02 -.875305057E+02 -.875393168E+02 -.875479505E+02 -.875563949E+02 -.875646384E+02 -.875726697E+02 -.875804779E+02 -.875880521E+02 -.875953817E+02 -.876024564E+02 -.876092657E+02 -.876157998E+02 -.876220487E+02 -.876280030E+02 -.876336532E+02 -.876389905E+02 -.876440062E+02 -.876486922E+02 -.876530406E+02 -.876570443E+02 -.876606964E+02 -.876639907E+02 -.876669215E+02 -.876694837E+02 -.876716730E+02 -.876734856E+02 -.876749183E+02 -.876759687E+02 -.876766352E+02 -.876769167E+02 -.876768130E+02 -.876763245E+02 -.876754524E+02 -.876741986E+02 -.876725656E+02 -.876705568E+02 -.876681761E+02 -.876654280E+02 -.876623178E+02 -.876588513E+02 -.876550349E+02 -.876508755E+02 -.876463805E+02 -.876415579E+02 -.876364158E+02 -.876309630E+02 -.876252086E+02 -.876191619E+02 -.876128325E+02 -.876062302E+02 -.875993652E+02 -.875922476E+02 -.875848878E+02 -.875772963E+02 -.875694837E+02 -.875614608E+02 -.875532384E+02 -.875448277E+02 -.875362400E+02 -.875274870E+02 -.875185810E+02 -.875095353E+02 -.875003641E+02 -.874910832E+02 -.874817105E+02 -.874722672E+02 -.874627781E+02 -.874532737E+02 -.874437914E+02 -.874343782E+02 -.874250937E+02 -.874160141E+02 -.874072372E+02 -.873988893E+02 -.873911342E+02 -.873841841E+02 -.873783154E+02 -.873738873E+02 -.873713682E+02 -.873713682E+02
 -.873650538E+02 -.873650538E+02 -.873671818E+02 -.873709223E+02 -.873758795E+02 -.873817490E+02 -.873882968E+02 -.873953428E+02 -.874027480E+02 -.874104048E+02 -.874182299E+02 -.874261584E+02 -.874341393E+02 -.874421323E+02 -.874501054E+02 -.874580323E+02 -.874658916E+02 -.874736653E+02 -.874813379E+02 -.874888958E+02 -.874963268E+02 -.875036196E+02 -.875107640E+02 -.875177499E+02 -.875245678E+02 -.875312086E+02 -.875376632E+02 -.875439228E+02 -.875499788E+02 -.875558226E+02 -.875614460E+02 -.875668408E+02 -.875719990E+02 -.875769129E+02 -.875815750E+02 -.875859780E+02 -.875901150E+02 -.875939795E+02 -.875975650E+02 -.876008659E+02 -.876038766E+02 -.876065921E+02 -.876090079E+02 -.876111198E+02 -.876129245E+02 -.876144187E+02 -.876156001E+02 -.876164667E+02 -.876170171E+02 -.876172506E+02 -.876171669E+02 -.876167664E+02 -.876160500E+02 -.876150192E+02 -.876136762E+02 -.876120235E+02 -.876100642E+02 -.876078022E+02 -.876052415E+02 -.876023869E+02 -.875992434E+02 -.875958166E+02 -.875921126E+02 -.875881376E+02 -.875838983E+02 -.875794018E+02 -.875746553E+02 -.875696663E+02 -.875644428E+02 -.875589926E+02 -.875533239E+02 -.875474450E+02 -.875413644E+02 -.875350904E+02 -.875286319E+02 -.875219976E+02 -.875151964E+02 -.875082374E+02 -.875011300E+02 -.874938837E+02 -.874865089E+02 -.874790164E+02 -.874714179E+02 -.874637267E+02 -.874559578E+02 -.874481286E+02 -.874402598E+02 -.874323769E+02 -.874245111E+02 -.874167015E+02 -.874089978E+02 -.874014633E+02 -.873941796E+02 -.873872515E+02 -.873808153E+02 -.873750474E+02 -.873701771E+02 -.873665028E+02 -.873644127E+02 -.873644127E+02
 -.873582605E+02 -.873582605E+02 -.873599629E+02 -.873629565E+02 -.873669253E+02 -.873716260E+02 -.873768712E+02 -.873825167E+02 -.873884509E+02 -.873945875E+02 -.874008596E+02 -.874072148E+02 -.874136121E+02 -.874200191E+02 -.874264096E+02 -.874327628E+02 -.874390611E+02 -.874452901E+02 -.874514371E+02 -.874574914E+02 -.874634429E+02 -.874692829E+02 -.874750028E+02 -.874805948E+02 -.874860512E+02 -.874913648E+02 -.874965284E+02 -.875015350E+02 -.875063778E+02 -.875110500E+02 -.875155451E+02 -.875198566E+02 -.875239784E+02 -.875279042E+02 -.875316282E+02 -.875351448E+02 -.875384484E+02 -.875415340E+02 -.875443966E+02 -.875470316E+02 -.875494348E+02 -.875516023E+02 -.875535304E+02 -.875552160E+02 -.875566564E+02 -.875578492E+02 -.875587925E+02 -.875594846E+02 -.875599247E+02 -.875601120E+02 -.875600464E+02 -.875597281E+02 -.875591580E+02 -.875583371E+02 -.875572671E+02 -.875559501E+02 -.875543885E+02 -.875525851E+02 -.875505433E+02 -.875482667E+02 -.875457593E+02 -.875430255E+02 -.875400699E+02 -.875368975E+02 -.875335135E+02 -.875299234E+02 -.875261330E+02 -.875221481E+02 -.875179749E+02 -.875136197E+02 -.875090889E+02 -.875043890E+02 -.874995266E+02 -.874945085E+02 -.874893417E+02 -.874840329E+02 -.874785894E+02 -.874730183E+02 -.874673272E+02 -.874615237E+02 -.874556160E+02 -.874496129E+02 -.874435239E+02 -.874373596E+02 -.874311321E+02 -.874248556E+02 -.874185468E+02 -.874122263E+02 -.874059193E+02 -.873996574E+02 -.873934806E+02 -.873874400E+02 -.873816010E+02 -.873760481E+02 -.873708904E+02 -.873662694E+02 -.873623688E+02 -.873594270E+02 -.873577544E+02 -.873577544E+02
 -.873520055E+02 -.873520055E+02 -.873533007E+02 -.873555814E+02 -.873586088E+02 -.873621983E+02 -.873662077E+02 -.873705268E+02 -.873750704E+02 -.873797721E+02 -.873845803E+02 -.873894545E+02 -.873943629E+02 -.873992801E+02 -.874041857E+02 -.874090634E+02 -.874138994E+02 -.874186823E+02 -.874234022E+02 -.874280507E+02 -.874326201E+02 -.874371033E+02 -.874414939E+02 -.874457858E+02 -.874499730E+02 -.874540501E+02 -.874580114E+02 -.874618518E+02 -.874655658E+02 -.874691486E+02 -.874725950E+02 -.874759001E+02 -.874790593E+02 -.874820680E+02 -.874849216E+02 -.874876159E+02 -.874901468E+02 -.874925104E+02 -.874947030E+02 -.874967211E+02 -.874985615E+02 -.875002214E+02 -.875016979E+02 -.875029887E+02 -.875040918E+02 -.875050053E+02 -.875057278E+02 -.875062582E+02 -.875065956E+02 -.875067396E+02 -.875066902E+02 -.875064474E+02 -.875060118E+02 -.875053843E+02 -.875045662E+02 -.875035590E+02 -.875023645E+02 -.875009848E+02 -.874994225E+02 -.874976804E+02 -.874957613E+02 -.874936685E+02 -.874914057E+02 -.874889765E+02 -.874863849E+02 -.874836351E+02 -.874807312E+02 -.874776779E+02 -.874744798E+02 -.874711415E+02 -.874676680E+02 -.874640642E+02 -.874603352E+02 -.874564861E+02 -.874525222E+02 -.874484486E+02 -.874442710E+02 -.874399948E+02 -.874356258E+02 -.874311700E+02 -.874266336E+02 -.874220236E+02 -.874173474E+02 -.874126132E+02 -.874078306E+02 -.874030107E+02 -.873981666E+02 -.873933146E+02 -.873884742E+02 -.873836702E+02 -.873789338E+02 -.873743043E+02 -.873698324E+02 -.873655828E+02 -.873616392E+02 -.873581094E+02 -.873551331E+02 -.873528912E+02 -.873516182E+02 -.873516182E+02
 -.873467709E+02 -.873467709E+02 -.873476953E+02 -.873493304E+02 -.873515098E+02 -.873541037E+02 -.873570109E+02 -.873601522E+02 -.873634655E+02 -.873669018E+02 -.873704227E+02 -.873739974E+02 -.873776018E+02 -.873812163E+02 -.873848252E+02 -.873884157E+02 -.873919772E+02 -.873955007E+02 -.873989787E+02 -.874024046E+02 -.874057724E+02 -.874090767E+02 -.874123128E+02 -.874154760E+02 -.874185618E+02 -.874215662E+02 -.874244850E+02 -.874273143E+02 -.874300503E+02 -.874326893E+02 -.874352275E+02 -.874376614E+02 -.874399876E+02 -.874422027E+02 -.874443034E+02 -.874462867E+02 -.874481495E+02 -.874498890E+02 -.874515025E+02 -.874529876E+02 -.874543418E+02 -.874555630E+02 -.874566494E+02 -.874575992E+02 -.874584108E+02 -.874590830E+02 -.874596148E+02 -.874600052E+02 -.874602538E+02 -.874603601E+02 -.874603242E+02 -.874601461E+02 -.874598263E+02 -.874593653E+02 -.874587641E+02 -.874580238E+02 -.874571457E+02 -.874561315E+02 -.874549828E+02 -.874537016E+02 -.874522902E+02 -.874507510E+02 -.874490864E+02 -.874472991E+02 -.874453922E+02 -.874433685E+02 -.874412312E+02 -.874389836E+02 -.874366291E+02 -.874341710E+02 -.874316130E+02 -.874289587E+02 -.874262117E+02 -.874233759E+02 -.874204551E+02 -.874174533E+02 -.874143743E+02 -.874112225E+02 -.874080020E+02 -.874047174E+02 -.874013736E+02 -.873979756E+02 -.873945293E+02 -.873910410E+02 -.873875182E+02 -.873839695E+02 -.873804052E+02 -.873768378E+02 -.873732825E+02 -.873697584E+02 -.873662893E+02 -.873629049E+02 -.873596430E+02 -.873565514E+02 -.873536911E+02 -.873511397E+02 -.873489965E+02 -.873473888E+02 -.873464800E+02 -.873464800E+02
 -.873434650E+02 -.873434650E+02 -.873441070E+02 -.873452594E+02 -.873468152E+02 -.873486876E+02 -.873508055E+02 -.873531115E+02 -.873555590E+02 -.873581102E+02 -.873607348E+02 -.873634083E+02 -.873661108E+02 -.873688263E+02 -.873715419E+02 -.873742469E+02 -.873769324E+02 -.873795911E+02 -.873822168E+02 -.873848040E+02 -.873873479E+02 -.873898443E+02 -.873922893E+02 -.873946794E+02 -.873970110E+02 -.873992810E+02 -.874014862E+02 -.874036237E+02 -.874056905E+02 -.874076839E+02 -.874096010E+02 -.874114392E+02 -.874131959E+02 -.874148686E+02 -.874164547E+02 -.874179521E+02 -.874193584E+02 -.874206715E+02 -.874218895E+02 -.874230104E+02 -.874240326E+02 -.874249544E+02 -.874257743E+02 -.874264911E+02 -.874271037E+02 -.874276111E+02 -.874280125E+02 -.874283073E+02 -.874284951E+02 -.874285756E+02 -.874285488E+02 -.874284147E+02 -.874281736E+02 -.874278261E+02 -.874273728E+02 -.874268146E+02 -.874261523E+02 -.874253873E+02 -.874245207E+02 -.874235542E+02 -.874224893E+02 -.874213278E+02 -.874200717E+02 -.874187228E+02 -.874172835E+02 -.874157559E+02 -.874141424E+02 -.874124454E+02 -.874106675E+02 -.874088112E+02 -.874068793E+02 -.874048744E+02 -.874027993E+02 -.874006569E+02 -.873984501E+02 -.873961819E+02 -.873938554E+02 -.873914738E+02 -.873890404E+02 -.873865587E+02 -.873840326E+02 -.873814662E+02 -.873788641E+02 -.873762316E+02 -.873735748E+02 -.873709009E+02 -.873682184E+02 -.873655377E+02 -.873628715E+02 -.873602354E+02 -.873576487E+02 -.873551355E+02 -.873527254E+02 -.873504554E+02 -.873483710E+02 -.873465289E+02 -.873449985E+02 -.873438651E+02 -.873432338E+02 -.873432338E+02
 -.873434650E+02 -.873434650E+02 -.873441070E+02 -.873452594E+02 -.873468152E+02 -.873486876E+02 -.873508055E+02 -.873531115E+02 -.873555590E+02 -.873581102E+02 -.873607348E+02 -.873634083E+02 -.873661108E+02 -.873688263E+02 -.873715419E+02 -.873742469E+02 -.873769324E+02 -.873795911E+02 -.873822168E+02 -.873848040E+02 -.873873479E+02 -.873898443E+02 -.873922893E+02 -.873946794E+02 -.873970110E+02 -.873992810E+02 -.874014862E+02 -.874036237E+02 -.874056905E+02 -.874076839E+02 -.874096010E+02 -.874114392E+02 -.874131959E+02 -.874148686E+02 -.874164547E+02 -.874179521E+02 -.874193584E+02 -.874206715E+02 -.874218895E+02 -.874230104E+02 -.874240326E+02 -.874249544E+02 -.874257743E+02 -.874264911E+02 -.874271037E+02 -.874276111E+02 -.874280125E+02 -.874283073E+02 -.874284951E+02 -.874285756E+02 -.874285488E+02 -.874284147E+02 -.874281736E+02 -.874278261E+02 -.874273728E+02 -.874268146E+02 -.874261523E+02 -.874253873E+02 -.874245207E+02 -.874235542E+02 -.874224893E+02 -.874213278E+02 -.874200717E+02 -.874187228E+02 -.874172835E+02 -.874157559E+02 -.874141424E+02 -.874124454E+02 -.874106675E+02 -.874088112E+02 -.874068793E+02 -.874048744E+02 -.874027993E+02 -.874006569E+02 -.873984501E+02 -.873961819E+02 -.873938554E+02 -.873914738E+02 -.873890404E+02 -.873865587E+02 -.873840326E+02 -.873814662E+02 -.873788641E+02 -.873762316E+02 -.873735748E+02 -.873709009E+02 -.873682184E+02 -.873655377E+02 -.873628715E+02 -.873602354E+02 -.873576487E+02 -.873551355E+02 -.873527254E+02 -.873504554E+02 -.873483710E+02 -.873465289E+02 -.873449985E+02 -.873438651E+02 -.873432338E+02 -.873432338E+02
