# Supplementary material for: Electrical Pacing of Cardiac Tissue Including Potassium Inward Rectification
Source: PLoS One. 2015 Jun 9;10(6):e0127837. doi: 10.1371/journal.pone.0127837 (PMC4461281; doi:10.1371/journal.pone.0127837)
Supplement: S1 Data — (ZIP) [file pone.0127837.s001.zip › All-Data/Data-without-IK1/BDT45/Vmpoint5ms.txt]

 -.873300171E+02 -.873311821E+02 -.873314513E+02 -.873318718E+02 -.873323721E+02 -.873329114E+02 -.873334675E+02 -.873340287E+02 -.873345912E+02 -.873351576E+02 -.873357300E+02 -.873363054E+02 -.873368781E+02 -.873374443E+02 -.873380025E+02 -.873385510E+02 -.873390872E+02 -.873396098E+02 -.873401195E+02 -.873406180E+02 -.873411062E+02 -.873415838E+02 -.873420514E+02 -.873425107E+02 -.873429629E+02 -.873434064E+02 -.873438385E+02 -.873442579E+02 -.873446648E+02 -.873450586E+02 -.873454373E+02 -.873457991E+02 -.873461438E+02 -.873464715E+02 -.873467817E+02 -.873470732E+02 -.873473457E+02 -.873476000E+02 -.873478368E+02 -.873480558E+02 -.873482561E+02 -.873484369E+02 -.873485981E+02 -.873487394E+02 -.873488603E+02 -.873489602E+02 -.873490388E+02 -.873490963E+02 -.873491329E+02 -.873491485E+02 -.873491428E+02 -.873491158E+02 -.873490676E+02 -.873489986E+02 -.873489089E+02 -.873487985E+02 -.873486676E+02 -.873485166E+02 -.873483459E+02 -.873481557E+02 -.873479463E+02 -.873477180E+02 -.873474712E+02 -.873472064E+02 -.873469241E+02 -.873466246E+02 -.873463084E+02 -.873459760E+02 -.873456279E+02 -.873452648E+02 -.873448872E+02 -.873444955E+02 -.873440904E+02 -.873436724E+02 -.873432420E+02 -.873427999E+02 -.873423466E+02 -.873418827E+02 -.873414086E+02 -.873409250E+02 -.873404324E+02 -.873399313E+02 -.873394223E+02 -.873389058E+02 -.873383824E+02 -.873378527E+02 -.873373169E+02 -.873367758E+02 -.873362297E+02 -.873356791E+02 -.873351246E+02 -.873345670E+02 -.873340076E+02 -.873334490E+02 -.873328970E+02 -.873323634E+02 -.873318712E+02 -.873314623E+02 -.873312054E+02 -.873312054E+02
 -.873311821E+02 -.873311821E+02 -.873314513E+02 -.873318718E+02 -.873323721E+02 -.873329114E+02 -.873334675E+02 -.873340287E+02 -.873345912E+02 -.873351576E+02 -.873357300E+02 -.873363054E+02 -.873368781E+02 -.873374443E+02 -.873380025E+02 -.873385510E+02 -.873390872E+02 -.873396098E+02 -.873401195E+02 -.873406180E+02 -.873411062E+02 -.873415838E+02 -.873420514E+02 -.873425107E+02 -.873429629E+02 -.873434064E+02 -.873438385E+02 -.873442579E+02 -.873446648E+02 -.873450586E+02 -.873454373E+02 -.873457991E+02 -.873461438E+02 -.873464715E+02 -.873467817E+02 -.873470732E+02 -.873473457E+02 -.873476000E+02 -.873478368E+02 -.873480558E+02 -.873482561E+02 -.873484369E+02 -.873485981E+02 -.873487394E+02 -.873488603E+02 -.873489602E+02 -.873490388E+02 -.873490963E+02 -.873491329E+02 -.873491485E+02 -.873491428E+02 -.873491158E+02 -.873490676E+02 -.873489986E+02 -.873489089E+02 -.873487985E+02 -.873486676E+02 -.873485166E+02 -.873483459E+02 -.873481557E+02 -.873479463E+02 -.873477180E+02 -.873474712E+02 -.873472064E+02 -.873469241E+02 -.873466246E+02 -.873463084E+02 -.873459760E+02 -.873456279E+02 -.873452648E+02 -.873448872E+02 -.873444955E+02 -.873440904E+02 -.873436724E+02 -.873432420E+02 -.873427999E+02 -.873423466E+02 -.873418827E+02 -.873414086E+02 -.873409250E+02 -.873404324E+02 -.873399313E+02 -.873394223E+02 -.873389058E+02 -.873383824E+02 -.873378527E+02 -.873373169E+02 -.873367758E+02 -.873362297E+02 -.873356791E+02 -.873351246E+02 -.873345670E+02 -.873340076E+02 -.873334490E+02 -.873328970E+02 -.873323634E+02 -.873318712E+02 -.873314623E+02 -.873312054E+02 -.873312054E+02
 -.873320072E+02 -.873320072E+02 -.873324614E+02 -.873331697E+02 -.873340147E+02 -.873349318E+02 -.873358852E+02 -.873368565E+02 -.873378375E+02 -.873388234E+02 -.873398085E+02 -.873407874E+02 -.873417556E+02 -.873427099E+02 -.873436474E+02 -.873445659E+02 -.873454642E+02 -.873463438E+02 -.873472076E+02 -.873480580E+02 -.873488949E+02 -.873497174E+02 -.873505252E+02 -.873513174E+02 -.873520923E+02 -.873528482E+02 -.873535840E+02 -.873542994E+02 -.873549925E+02 -.873556611E+02 -.873563033E+02 -.873569177E+02 -.873575036E+02 -.873580604E+02 -.873585878E+02 -.873590855E+02 -.873595535E+02 -.873599911E+02 -.873603978E+02 -.873607727E+02 -.873611150E+02 -.873614242E+02 -.873616995E+02 -.873619403E+02 -.873621460E+02 -.873623161E+02 -.873624505E+02 -.873625487E+02 -.873626107E+02 -.873626366E+02 -.873626265E+02 -.873625804E+02 -.873624985E+02 -.873623808E+02 -.873622276E+02 -.873620393E+02 -.873618161E+02 -.873615585E+02 -.873612669E+02 -.873609420E+02 -.873605843E+02 -.873601945E+02 -.873597732E+02 -.873593211E+02 -.873588389E+02 -.873583274E+02 -.873577875E+02 -.873572201E+02 -.873566262E+02 -.873560065E+02 -.873553620E+02 -.873546937E+02 -.873540025E+02 -.873532893E+02 -.873525552E+02 -.873518010E+02 -.873510278E+02 -.873502365E+02 -.873494281E+02 -.873486034E+02 -.873477635E+02 -.873469092E+02 -.873460415E+02 -.873451611E+02 -.873442691E+02 -.873433661E+02 -.873424532E+02 -.873415310E+02 -.873406004E+02 -.873396622E+02 -.873387173E+02 -.873377670E+02 -.873368134E+02 -.873358606E+02 -.873349179E+02 -.873340046E+02 -.873331590E+02 -.873324520E+02 -.873320037E+02 -.873320037E+02
 -.873329803E+02 -.873329803E+02 -.873336444E+02 -.873346992E+02 -.873359695E+02 -.873373515E+02 -.873387895E+02 -.873402545E+02 -.873417287E+02 -.873432001E+02 -.873446612E+02 -.873461060E+02 -.873475284E+02 -.873489252E+02 -.873502964E+02 -.873516446E+02 -.873529732E+02 -.873542848E+02 -.873555792E+02 -.873568549E+02 -.873581107E+02 -.873593453E+02 -.873605559E+02 -.873617396E+02 -.873628954E+02 -.873640230E+02 -.873651203E+02 -.873661842E+02 -.873672126E+02 -.873682046E+02 -.873691591E+02 -.873700742E+02 -.873709480E+02 -.873717797E+02 -.873725688E+02 -.873733146E+02 -.873740156E+02 -.873746706E+02 -.873752786E+02 -.873758392E+02 -.873763512E+02 -.873768132E+02 -.873772239E+02 -.873775827E+02 -.873778891E+02 -.873781426E+02 -.873783426E+02 -.873784889E+02 -.873785814E+02 -.873786202E+02 -.873786054E+02 -.873785368E+02 -.873784145E+02 -.873782388E+02 -.873780101E+02 -.873777288E+02 -.873773955E+02 -.873770106E+02 -.873765751E+02 -.873760897E+02 -.873755553E+02 -.873749730E+02 -.873743436E+02 -.873736682E+02 -.873729481E+02 -.873721845E+02 -.873713786E+02 -.873705317E+02 -.873696452E+02 -.873687204E+02 -.873677588E+02 -.873667618E+02 -.873657307E+02 -.873646670E+02 -.873635722E+02 -.873624478E+02 -.873612951E+02 -.873601156E+02 -.873589107E+02 -.873576819E+02 -.873564304E+02 -.873551578E+02 -.873538652E+02 -.873525541E+02 -.873512257E+02 -.873498812E+02 -.873485219E+02 -.873471491E+02 -.873457639E+02 -.873443674E+02 -.873429612E+02 -.873415469E+02 -.873401278E+02 -.873387100E+02 -.873373071E+02 -.873359478E+02 -.873346891E+02 -.873336361E+02 -.873329680E+02 -.873329680E+02
 -.873339948E+02 -.873339948E+02 -.873348872E+02 -.873363073E+02 -.873380192E+02 -.873398851E+02 -.873418275E+02 -.873437997E+02 -.873457732E+02 -.873477308E+02 -.873496625E+02 -.873515639E+02 -.873534355E+02 -.873552801E+02 -.873571016E+02 -.873589045E+02 -.873606904E+02 -.873624566E+02 -.873642001E+02 -.873659199E+02 -.873676138E+02 -.873692770E+02 -.873709046E+02 -.873724946E+02 -.873740455E+02 -.873755551E+02 -.873770213E+02 -.873784433E+02 -.873798203E+02 -.873811508E+02 -.873824318E+02 -.873836609E+02 -.873848359E+02 -.873859552E+02 -.873870172E+02 -.873880206E+02 -.873889639E+02 -.873898457E+02 -.873906646E+02 -.873914188E+02 -.873921066E+02 -.873927267E+02 -.873932780E+02 -.873937596E+02 -.873941708E+02 -.873945109E+02 -.873947797E+02 -.873949767E+02 -.873951017E+02 -.873951542E+02 -.873951343E+02 -.873950421E+02 -.873948778E+02 -.873946415E+02 -.873943337E+02 -.873939550E+02 -.873935063E+02 -.873929884E+02 -.873924024E+02 -.873917494E+02 -.873910306E+02 -.873902473E+02 -.873894009E+02 -.873884930E+02 -.873875250E+02 -.873864986E+02 -.873854156E+02 -.873842777E+02 -.873830869E+02 -.873818449E+02 -.873805536E+02 -.873792151E+02 -.873778312E+02 -.873764038E+02 -.873749350E+02 -.873734267E+02 -.873718808E+02 -.873702993E+02 -.873686840E+02 -.873670370E+02 -.873653600E+02 -.873636549E+02 -.873619234E+02 -.873601674E+02 -.873583885E+02 -.873565885E+02 -.873547689E+02 -.873529315E+02 -.873510777E+02 -.873492092E+02 -.873473277E+02 -.873454358E+02 -.873435376E+02 -.873416413E+02 -.873397652E+02 -.873379475E+02 -.873362643E+02 -.873348562E+02 -.873339627E+02 -.873339627E+02
 -.873350352E+02 -.873350352E+02 -.873361690E+02 -.873379750E+02 -.873401540E+02 -.873425186E+02 -.873449587E+02 -.873474149E+02 -.873498572E+02 -.873522730E+02 -.873546613E+02 -.873570250E+02 -.873593657E+02 -.873616850E+02 -.873639857E+02 -.873662683E+02 -.873685301E+02 -.873707685E+02 -.873729807E+02 -.873751604E+02 -.873772997E+02 -.873793939E+02 -.873814412E+02 -.873834400E+02 -.873853884E+02 -.873872862E+02 -.873891336E+02 -.873909285E+02 -.873926674E+02 -.873943471E+02 -.873959649E+02 -.873975182E+02 -.873990042E+02 -.874004202E+02 -.874017638E+02 -.874030331E+02 -.874042262E+02 -.874053411E+02 -.874063755E+02 -.874073276E+02 -.874081961E+02 -.874089797E+02 -.874096766E+02 -.874102856E+02 -.874108056E+02 -.874112363E+02 -.874115767E+02 -.874118263E+02 -.874119845E+02 -.874120510E+02 -.874120258E+02 -.874119088E+02 -.874117002E+02 -.874114004E+02 -.874110101E+02 -.874105303E+02 -.874099620E+02 -.874093063E+02 -.874085644E+02 -.874077380E+02 -.874068284E+02 -.874058374E+02 -.874047668E+02 -.874036184E+02 -.874023945E+02 -.874010970E+02 -.873997284E+02 -.873982908E+02 -.873967866E+02 -.873952182E+02 -.873935881E+02 -.873918987E+02 -.873901524E+02 -.873883518E+02 -.873864993E+02 -.873845975E+02 -.873826489E+02 -.873806558E+02 -.873786209E+02 -.873765463E+02 -.873744346E+02 -.873722880E+02 -.873701088E+02 -.873678992E+02 -.873656614E+02 -.873633975E+02 -.873611094E+02 -.873587994E+02 -.873564692E+02 -.873541210E+02 -.873517569E+02 -.873493800E+02 -.873469954E+02 -.873446137E+02 -.873422575E+02 -.873399748E+02 -.873378612E+02 -.873360931E+02 -.873349712E+02 -.873349712E+02
 -.873361271E+02 -.873361271E+02 -.873375199E+02 -.873397176E+02 -.873423399E+02 -.873451609E+02 -.873480607E+02 -.873509812E+02 -.873538970E+02 -.873567985E+02 -.873596812E+02 -.873625423E+02 -.873653836E+02 -.873682076E+02 -.873710122E+02 -.873737928E+02 -.873765463E+02 -.873792679E+02 -.873819483E+02 -.873845801E+02 -.873871613E+02 -.873896912E+02 -.873921674E+02 -.873945876E+02 -.873969510E+02 -.873992565E+02 -.874015013E+02 -.874036818E+02 -.874057949E+02 -.874078368E+02 -.874098039E+02 -.874116926E+02 -.874134991E+02 -.874152200E+02 -.874168529E+02 -.874183957E+02 -.874198458E+02 -.874212010E+02 -.874224590E+02 -.874236178E+02 -.874246751E+02 -.874256288E+02 -.874264773E+02 -.874272192E+02 -.874278532E+02 -.874283779E+02 -.874287924E+02 -.874290960E+02 -.874292882E+02 -.874293686E+02 -.874293368E+02 -.874291931E+02 -.874289379E+02 -.874285718E+02 -.874280957E+02 -.874275105E+02 -.874268174E+02 -.874260180E+02 -.874251138E+02 -.874241067E+02 -.874229985E+02 -.874217914E+02 -.874204876E+02 -.874190897E+02 -.874176002E+02 -.874160218E+02 -.874143571E+02 -.874126091E+02 -.874107807E+02 -.874088748E+02 -.874068945E+02 -.874048427E+02 -.874027226E+02 -.874005372E+02 -.873982896E+02 -.873959830E+02 -.873936204E+02 -.873912047E+02 -.873887390E+02 -.873862262E+02 -.873836692E+02 -.873810708E+02 -.873784337E+02 -.873757607E+02 -.873730542E+02 -.873703170E+02 -.873675513E+02 -.873647597E+02 -.873619445E+02 -.873591081E+02 -.873562532E+02 -.873533833E+02 -.873505047E+02 -.873476298E+02 -.873447861E+02 -.873420315E+02 -.873394812E+02 -.873373477E+02 -.873359942E+02 -.873359942E+02
 -.873372329E+02 -.873372329E+02 -.873388636E+02 -.873414206E+02 -.873444681E+02 -.873477538E+02 -.873511415E+02 -.873545642E+02 -.873579912E+02 -.873614071E+02 -.873648062E+02 -.873681905E+02 -.873715597E+02 -.873749064E+02 -.873782231E+02 -.873815061E+02 -.873847498E+02 -.873879470E+02 -.873910941E+02 -.873941904E+02 -.873972327E+02 -.874002165E+02 -.874031396E+02 -.874060006E+02 -.874087966E+02 -.874115244E+02 -.874141809E+02 -.874167623E+02 -.874192635E+02 -.874216798E+02 -.874240068E+02 -.874262403E+02 -.874283768E+02 -.874304136E+02 -.874323476E+02 -.874341755E+02 -.874358944E+02 -.874375016E+02 -.874389945E+02 -.874403697E+02 -.874416247E+02 -.874427571E+02 -.874437649E+02 -.874446460E+02 -.874453985E+02 -.874460211E+02 -.874465127E+02 -.874468725E+02 -.874470999E+02 -.874471943E+02 -.874471555E+02 -.874469839E+02 -.874466798E+02 -.874462438E+02 -.874456770E+02 -.874449807E+02 -.874441563E+02 -.874432058E+02 -.874421310E+02 -.874409342E+02 -.874396179E+02 -.874381845E+02 -.874366368E+02 -.874349779E+02 -.874332107E+02 -.874313387E+02 -.874293651E+02 -.874272934E+02 -.874251271E+02 -.874228699E+02 -.874205253E+02 -.874180972E+02 -.874155892E+02 -.874130051E+02 -.874103485E+02 -.874076232E+02 -.874048328E+02 -.874019810E+02 -.873990714E+02 -.873961073E+02 -.873930922E+02 -.873900295E+02 -.873869223E+02 -.873837739E+02 -.873805873E+02 -.873773655E+02 -.873741114E+02 -.873708277E+02 -.873675173E+02 -.873641828E+02 -.873608273E+02 -.873574551E+02 -.873540733E+02 -.873506965E+02 -.873473568E+02 -.873441222E+02 -.873411276E+02 -.873386228E+02 -.873370337E+02 -.873370337E+02
 -.873383032E+02 -.873383032E+02 -.873401751E+02 -.873431109E+02 -.873466097E+02 -.873503818E+02 -.873542755E+02 -.873582191E+02 -.873621783E+02 -.873661379E+02 -.873700901E+02 -.873740240E+02 -.873779271E+02 -.873817938E+02 -.873856221E+02 -.873894071E+02 -.873931434E+02 -.873968300E+02 -.874004650E+02 -.874040431E+02 -.874075599E+02 -.874110143E+02 -.874144036E+02 -.874177236E+02 -.874209699E+02 -.874241380E+02 -.874272222E+02 -.874302172E+02 -.874331189E+02 -.874359224E+02 -.874386227E+02 -.874412162E+02 -.874436995E+02 -.874460685E+02 -.874483190E+02 -.874504476E+02 -.874524510E+02 -.874543250E+02 -.874560657E+02 -.874576695E+02 -.874591334E+02 -.874604542E+02 -.874616292E+02 -.874626563E+02 -.874635336E+02 -.874642596E+02 -.874648327E+02 -.874652518E+02 -.874655160E+02 -.874656248E+02 -.874655782E+02 -.874653762E+02 -.874650194E+02 -.874645087E+02 -.874638456E+02 -.874630315E+02 -.874620683E+02 -.874609579E+02 -.874597028E+02 -.874583057E+02 -.874567693E+02 -.874550970E+02 -.874532919E+02 -.874513577E+02 -.874492982E+02 -.874471173E+02 -.874448189E+02 -.874424073E+02 -.874398867E+02 -.874372615E+02 -.874345360E+02 -.874317146E+02 -.874288019E+02 -.874258021E+02 -.874227198E+02 -.874195592E+02 -.874163248E+02 -.874130207E+02 -.874096512E+02 -.874062202E+02 -.874027319E+02 -.873991901E+02 -.873955985E+02 -.873919608E+02 -.873882806E+02 -.873845611E+02 -.873808059E+02 -.873770179E+02 -.873732004E+02 -.873693564E+02 -.873654894E+02 -.873616041E+02 -.873577087E+02 -.873538200E+02 -.873499747E+02 -.873462509E+02 -.873428039E+02 -.873399209E+02 -.873380920E+02 -.873380920E+02
 -.873393826E+02 -.873393826E+02 -.873414910E+02 -.873448034E+02 -.873487632E+02 -.873530532E+02 -.873575013E+02 -.873620153E+02 -.873665484E+02 -.873710757E+02 -.873755782E+02 -.873800441E+02 -.873844714E+02 -.873888597E+02 -.873932034E+02 -.873974982E+02 -.874017441E+02 -.874059384E+02 -.874100764E+02 -.874141558E+02 -.874181734E+02 -.874221232E+02 -.874259992E+02 -.874297968E+02 -.874335098E+02 -.874371318E+02 -.874406582E+02 -.874440848E+02 -.874474057E+02 -.874506155E+02 -.874537106E+02 -.874566866E+02 -.874595379E+02 -.874622598E+02 -.874648481E+02 -.874672976E+02 -.874696027E+02 -.874717585E+02 -.874737612E+02 -.874756067E+02 -.874772911E+02 -.874788110E+02 -.874801637E+02 -.874813464E+02 -.874823568E+02 -.874831924E+02 -.874838517E+02 -.874843331E+02 -.874846359E+02 -.874847596E+02 -.874847041E+02 -.874844695E+02 -.874840567E+02 -.874834667E+02 -.874827010E+02 -.874817612E+02 -.874806495E+02 -.874793685E+02 -.874779209E+02 -.874763100E+02 -.874745392E+02 -.874726123E+02 -.874705336E+02 -.874683071E+02 -.874659374E+02 -.874634291E+02 -.874607872E+02 -.874580164E+02 -.874551219E+02 -.874521089E+02 -.874489824E+02 -.874457477E+02 -.874424101E+02 -.874389747E+02 -.874354467E+02 -.874318312E+02 -.874281334E+02 -.874243580E+02 -.874205101E+02 -.874165942E+02 -.874126150E+02 -.874085769E+02 -.874044843E+02 -.874003413E+02 -.873961519E+02 -.873919199E+02 -.873876491E+02 -.873833430E+02 -.873790051E+02 -.873746388E+02 -.873702479E+02 -.873658377E+02 -.873614172E+02 -.873570055E+02 -.873526440E+02 -.873484211E+02 -.873445126E+02 -.873412440E+02 -.873391705E+02 -.873391705E+02
 -.873404570E+02 -.873404570E+02 -.873428222E+02 -.873465579E+02 -.873510409E+02 -.873558995E+02 -.873609226E+02 -.873660030E+02 -.873710903E+02 -.873761575E+02 -.873811925E+02 -.873861929E+02 -.873911556E+02 -.873960747E+02 -.874009490E+02 -.874057792E+02 -.874105613E+02 -.874152900E+02 -.874199619E+02 -.874245711E+02 -.874291095E+02 -.874335718E+02 -.874379526E+02 -.874422449E+02 -.874464424E+02 -.874505409E+02 -.874545344E+02 -.874584161E+02 -.874621814E+02 -.874658262E+02 -.874693441E+02 -.874727279E+02 -.874759722E+02 -.874790711E+02 -.874820176E+02 -.874848055E+02 -.874874298E+02 -.874898857E+02 -.874921678E+02 -.874942715E+02 -.874961924E+02 -.874979266E+02 -.874994700E+02 -.875008193E+02 -.875019716E+02 -.875029245E+02 -.875036760E+02 -.875042246E+02 -.875045692E+02 -.875047091E+02 -.875046441E+02 -.875043747E+02 -.875039014E+02 -.875032255E+02 -.875023485E+02 -.875012728E+02 -.875000009E+02 -.874985357E+02 -.874968808E+02 -.874950400E+02 -.874930176E+02 -.874908181E+02 -.874884462E+02 -.874859072E+02 -.874832062E+02 -.874803489E+02 -.874773409E+02 -.874741880E+02 -.874708963E+02 -.874674718E+02 -.874639206E+02 -.874602488E+02 -.874564627E+02 -.874525681E+02 -.874485713E+02 -.874444780E+02 -.874402943E+02 -.874360256E+02 -.874316777E+02 -.874272560E+02 -.874227656E+02 -.874182118E+02 -.874135992E+02 -.874089327E+02 -.874042166E+02 -.873994554E+02 -.873946530E+02 -.873898134E+02 -.873849404E+02 -.873800376E+02 -.873751094E+02 -.873701613E+02 -.873652035E+02 -.873602569E+02 -.873553679E+02 -.873506352E+02 -.873462556E+02 -.873425934E+02 -.873402705E+02 -.873402705E+02
 -.873416375E+02 -.873416375E+02 -.873442774E+02 -.873484522E+02 -.873534505E+02 -.873588495E+02 -.873644233E+02 -.873700581E+02 -.873756955E+02 -.873813107E+02 -.873868972E+02 -.873924507E+02 -.873979670E+02 -.874034468E+02 -.874088891E+02 -.874142868E+02 -.874196333E+02 -.874249236E+02 -.874301500E+02 -.874353055E+02 -.874403856E+02 -.874453832E+02 -.874502899E+02 -.874551005E+02 -.874598107E+02 -.874644133E+02 -.874689016E+02 -.874732711E+02 -.874775152E+02 -.874816248E+02 -.874855923E+02 -.874894114E+02 -.874930744E+02 -.874965733E+02 -.874999018E+02 -.875030541E+02 -.875060231E+02 -.875088022E+02 -.875113857E+02 -.875137680E+02 -.875159436E+02 -.875179079E+02 -.875196565E+02 -.875211855E+02 -.875224915E+02 -.875235717E+02 -.875244235E+02 -.875250449E+02 -.875254345E+02 -.875255916E+02 -.875255158E+02 -.875252075E+02 -.875246675E+02 -.875238973E+02 -.875228990E+02 -.875216752E+02 -.875202290E+02 -.875185641E+02 -.875166847E+02 -.875145953E+02 -.875123010E+02 -.875098070E+02 -.875071191E+02 -.875042433E+02 -.875011859E+02 -.874979535E+02 -.874945528E+02 -.874909907E+02 -.874872742E+02 -.874834106E+02 -.874794069E+02 -.874752703E+02 -.874710079E+02 -.874666269E+02 -.874621341E+02 -.874575365E+02 -.874528409E+02 -.874480536E+02 -.874431812E+02 -.874382297E+02 -.874332052E+02 -.874281133E+02 -.874229596E+02 -.874177491E+02 -.874124870E+02 -.874071779E+02 -.874018263E+02 -.873964364E+02 -.873910122E+02 -.873855579E+02 -.873800779E+02 -.873745783E+02 -.873690699E+02 -.873635760E+02 -.873581477E+02 -.873528942E+02 -.873480337E+02 -.873439698E+02 -.873413923E+02 -.873413923E+02
 -.873428779E+02 -.873428779E+02 -.873457872E+02 -.873503859E+02 -.873558879E+02 -.873618318E+02 -.873679647E+02 -.873741566E+02 -.873803533E+02 -.873865375E+02 -.873927017E+02 -.873988399E+02 -.874049504E+02 -.874110276E+02 -.874170625E+02 -.874230493E+02 -.874289820E+02 -.874348518E+02 -.874406521E+02 -.874463777E+02 -.874520211E+02 -.874575754E+02 -.874630374E+02 -.874684016E+02 -.874736591E+02 -.874788026E+02 -.874838257E+02 -.874887184E+02 -.874934705E+02 -.874980750E+02 -.875025246E+02 -.875068095E+02 -.875109213E+02 -.875148525E+02 -.875185950E+02 -.875221398E+02 -.875254795E+02 -.875286074E+02 -.875315164E+02 -.875341997E+02 -.875366517E+02 -.875388669E+02 -.875408398E+02 -.875425653E+02 -.875440396E+02 -.875452588E+02 -.875462197E+02 -.875469198E+02 -.875473578E+02 -.875475326E+02 -.875474438E+02 -.875470919E+02 -.875464783E+02 -.875456046E+02 -.875444732E+02 -.875430874E+02 -.875414507E+02 -.875395678E+02 -.875374432E+02 -.875350826E+02 -.875324919E+02 -.875296774E+02 -.875266460E+02 -.875234048E+02 -.875199612E+02 -.875163230E+02 -.875124983E+02 -.875084950E+02 -.875043215E+02 -.874999862E+02 -.874954974E+02 -.874908635E+02 -.874860927E+02 -.874811934E+02 -.874761735E+02 -.874710410E+02 -.874658035E+02 -.874604688E+02 -.874550438E+02 -.874495357E+02 -.874439511E+02 -.874382964E+02 -.874325777E+02 -.874268008E+02 -.874209712E+02 -.874150939E+02 -.874091738E+02 -.874032155E+02 -.873972232E+02 -.873912013E+02 -.873851543E+02 -.873790888E+02 -.873730166E+02 -.873669627E+02 -.873609831E+02 -.873551978E+02 -.873498463E+02 -.873453727E+02 -.873425357E+02 -.873425357E+02
 -.873441099E+02 -.873441099E+02 -.873473009E+02 -.873523304E+02 -.873583394E+02 -.873648237E+02 -.873715136E+02 -.873782836E+02 -.873850793E+02 -.873918740E+02 -.873986529E+02 -.874054107E+02 -.874121396E+02 -.874188303E+02 -.874254770E+02 -.874320718E+02 -.874386056E+02 -.874450731E+02 -.874514705E+02 -.874577917E+02 -.874640320E+02 -.874701876E+02 -.874762495E+02 -.874822063E+02 -.874880499E+02 -.874937716E+02 -.874993602E+02 -.875048064E+02 -.875101030E+02 -.875152402E+02 -.875202068E+02 -.875249936E+02 -.875295914E+02 -.875339893E+02 -.875381776E+02 -.875421482E+02 -.875458925E+02 -.875494013E+02 -.875526670E+02 -.875556822E+02 -.875584392E+02 -.875609304E+02 -.875631497E+02 -.875650914E+02 -.875667499E+02 -.875681204E+02 -.875691999E+02 -.875699858E+02 -.875704760E+02 -.875706693E+02 -.875705658E+02 -.875701660E+02 -.875694709E+02 -.875684827E+02 -.875672043E+02 -.875656396E+02 -.875637929E+02 -.875616693E+02 -.875592749E+02 -.875566161E+02 -.875537000E+02 -.875505341E+02 -.875471267E+02 -.875434860E+02 -.875396210E+02 -.875355408E+02 -.875312549E+02 -.875267729E+02 -.875221044E+02 -.875172593E+02 -.875122474E+02 -.875070784E+02 -.875017620E+02 -.874963076E+02 -.874907247E+02 -.874850222E+02 -.874792092E+02 -.874732939E+02 -.874672847E+02 -.874611895E+02 -.874550157E+02 -.874487706E+02 -.874424608E+02 -.874360926E+02 -.874296720E+02 -.874232046E+02 -.874166955E+02 -.874101496E+02 -.874035713E+02 -.873969650E+02 -.873903356E+02 -.873836898E+02 -.873770402E+02 -.873704138E+02 -.873638713E+02 -.873575434E+02 -.873516915E+02 -.873468006E+02 -.873436992E+02 -.873436992E+02
 -.873453319E+02 -.873453319E+02 -.873487976E+02 -.873542552E+02 -.873607784E+02 -.873678283E+02 -.873751197E+02 -.873825117E+02 -.873899368E+02 -.873973629E+02 -.874047794E+02 -.874121739E+02 -.874195355E+02 -.874268559E+02 -.874341264E+02 -.874413407E+02 -.874484977E+02 -.874555952E+02 -.874626274E+02 -.874695885E+02 -.874764718E+02 -.874832654E+02 -.874899578E+02 -.874965411E+02 -.875030055E+02 -.875093393E+02 -.875155337E+02 -.875215792E+02 -.875274634E+02 -.875331744E+02 -.875387018E+02 -.875440340E+02 -.875491586E+02 -.875540655E+02 -.875587444E+02 -.875631840E+02 -.875673737E+02 -.875713042E+02 -.875749653E+02 -.875783466E+02 -.875814389E+02 -.875842343E+02 -.875867250E+02 -.875889034E+02 -.875907638E+02 -.875923018E+02 -.875935129E+02 -.875943935E+02 -.875949415E+02 -.875951559E+02 -.875950359E+02 -.875945818E+02 -.875937954E+02 -.875926794E+02 -.875912371E+02 -.875894730E+02 -.875873926E+02 -.875850021E+02 -.875823084E+02 -.875793192E+02 -.875760431E+02 -.875724892E+02 -.875686669E+02 -.875645863E+02 -.875602582E+02 -.875556933E+02 -.875509026E+02 -.875458977E+02 -.875406898E+02 -.875352906E+02 -.875297114E+02 -.875239636E+02 -.875180583E+02 -.875120067E+02 -.875058194E+02 -.874995069E+02 -.874930793E+02 -.874865462E+02 -.874799170E+02 -.874732006E+02 -.874664053E+02 -.874595390E+02 -.874526091E+02 -.874456227E+02 -.874385860E+02 -.874315051E+02 -.874243853E+02 -.874172317E+02 -.874100489E+02 -.874028413E+02 -.873956140E+02 -.873883737E+02 -.873811336E+02 -.873739227E+02 -.873668065E+02 -.873599262E+02 -.873535654E+02 -.873482503E+02 -.873448804E+02 -.873448804E+02
 -.873465297E+02 -.873465297E+02 -.873502864E+02 -.873561989E+02 -.873632664E+02 -.873709126E+02 -.873788292E+02 -.873868619E+02 -.873949350E+02 -.874030161E+02 -.874110803E+02 -.874191137E+02 -.874271093E+02 -.874350626E+02 -.874429724E+02 -.874508393E+02 -.874586603E+02 -.874664280E+02 -.874741352E+02 -.874817735E+02 -.874893308E+02 -.874967963E+02 -.875041621E+02 -.875114165E+02 -.875185471E+02 -.875255437E+02 -.875323945E+02 -.875390855E+02 -.875456046E+02 -.875519399E+02 -.875580776E+02 -.875640050E+02 -.875697102E+02 -.875751800E+02 -.875804007E+02 -.875853594E+02 -.875900439E+02 -.875944408E+02 -.875985374E+02 -.876023230E+02 -.876057874E+02 -.876089200E+02 -.876117115E+02 -.876141547E+02 -.876162424E+02 -.876179678E+02 -.876193256E+02 -.876203126E+02 -.876209255E+02 -.876211623E+02 -.876210225E+02 -.876205073E+02 -.876196184E+02 -.876183584E+02 -.876167319E+02 -.876147445E+02 -.876124022E+02 -.876097126E+02 -.876066841E+02 -.876033262E+02 -.875996488E+02 -.875956627E+02 -.875913796E+02 -.875868116E+02 -.875819711E+02 -.875768709E+02 -.875715243E+02 -.875659447E+02 -.875601456E+02 -.875541403E+02 -.875479421E+02 -.875415645E+02 -.875350204E+02 -.875283227E+02 -.875214835E+02 -.875145150E+02 -.875074287E+02 -.875002356E+02 -.874929463E+02 -.874855705E+02 -.874781177E+02 -.874705966E+02 -.874630153E+02 -.874553814E+02 -.874477016E+02 -.874399823E+02 -.874322292E+02 -.874244473E+02 -.874166414E+02 -.874088159E+02 -.874009755E+02 -.873931273E+02 -.873852848E+02 -.873774789E+02 -.873697795E+02 -.873623386E+02 -.873554618E+02 -.873497169E+02 -.873460752E+02 -.873460752E+02
 -.873477874E+02 -.873477874E+02 -.873518279E+02 -.873581965E+02 -.873658239E+02 -.873740881E+02 -.873826495E+02 -.873913313E+02 -.874000530E+02 -.874087696E+02 -.874174663E+02 -.874261384E+02 -.874347856E+02 -.874434077E+02 -.874520037E+02 -.874605678E+02 -.874690915E+02 -.874775673E+02 -.874859868E+02 -.874943383E+02 -.875026112E+02 -.875107970E+02 -.875188823E+02 -.875268541E+02 -.875347011E+02 -.875424097E+02 -.875499657E+02 -.875573566E+02 -.875645689E+02 -.875715879E+02 -.875783994E+02 -.875849882E+02 -.875913377E+02 -.875974313E+02 -.876032534E+02 -.876087884E+02 -.876140202E+02 -.876189343E+02 -.876235175E+02 -.876277564E+02 -.876316376E+02 -.876351494E+02 -.876382816E+02 -.876410237E+02 -.876433664E+02 -.876453026E+02 -.876468266E+02 -.876479329E+02 -.876486176E+02 -.876488794E+02 -.876487176E+02 -.876481324E+02 -.876471262E+02 -.876457031E+02 -.876438682E+02 -.876416275E+02 -.876389890E+02 -.876359620E+02 -.876325566E+02 -.876287837E+02 -.876246557E+02 -.876201857E+02 -.876153875E+02 -.876102752E+02 -.876048638E+02 -.875991688E+02 -.875932058E+02 -.875869904E+02 -.875805385E+02 -.875738660E+02 -.875669889E+02 -.875599223E+02 -.875526815E+02 -.875452812E+02 -.875377358E+02 -.875300590E+02 -.875222640E+02 -.875143632E+02 -.875063684E+02 -.874982909E+02 -.874901410E+02 -.874819282E+02 -.874736614E+02 -.874653486E+02 -.874569972E+02 -.874486138E+02 -.874402042E+02 -.874317734E+02 -.874233261E+02 -.874148665E+02 -.874063993E+02 -.873979312E+02 -.873894761E+02 -.873810664E+02 -.873727766E+02 -.873647691E+02 -.873573716E+02 -.873511934E+02 -.873472777E+02 -.873472777E+02
 -.873490936E+02 -.873490936E+02 -.873534152E+02 -.873602496E+02 -.873684457E+02 -.873773228E+02 -.873865071E+02 -.873958188E+02 -.874051688E+02 -.874145281E+02 -.874238851E+02 -.874332371E+02 -.874425807E+02 -.874519129E+02 -.874612275E+02 -.874705157E+02 -.874797713E+02 -.874889871E+02 -.874981524E+02 -.875072572E+02 -.875162923E+02 -.875252429E+02 -.875340955E+02 -.875428380E+02 -.875514564E+02 -.875599369E+02 -.875682665E+02 -.875764297E+02 -.875844097E+02 -.875921892E+02 -.875997493E+02 -.876070703E+02 -.876141329E+02 -.876209188E+02 -.876274096E+02 -.876335865E+02 -.876394323E+02 -.876449301E+02 -.876500626E+02 -.876548131E+02 -.876591666E+02 -.876631089E+02 -.876666261E+02 -.876697060E+02 -.876723387E+02 -.876745150E+02 -.876762265E+02 -.876774675E+02 -.876782343E+02 -.876785238E+02 -.876783346E+02 -.876776685E+02 -.876765285E+02 -.876749185E+02 -.876728448E+02 -.876703157E+02 -.876673409E+02 -.876639307E+02 -.876600975E+02 -.876558549E+02 -.876512179E+02 -.876462015E+02 -.876408224E+02 -.876350980E+02 -.876290464E+02 -.876226855E+02 -.876160338E+02 -.876091104E+02 -.876019340E+02 -.875945234E+02 -.875868967E+02 -.875790721E+02 -.875710675E+02 -.875628999E+02 -.875545858E+02 -.875461409E+02 -.875375802E+02 -.875289179E+02 -.875201675E+02 -.875113412E+02 -.875024504E+02 -.874935057E+02 -.874845167E+02 -.874754920E+02 -.874664392E+02 -.874573651E+02 -.874482756E+02 -.874391757E+02 -.874300698E+02 -.874209616E+02 -.874118554E+02 -.874027577E+02 -.873936825E+02 -.873846634E+02 -.873757791E+02 -.873672022E+02 -.873592823E+02 -.873526700E+02 -.873484800E+02 -.873484800E+02
 -.873503824E+02 -.873503824E+02 -.873550093E+02 -.873623178E+02 -.873710684E+02 -.873805330E+02 -.873903299E+02 -.874002661E+02 -.874102652E+02 -.874202930E+02 -.874303390E+02 -.874403943E+02 -.874504551E+02 -.874605150E+02 -.874705674E+02 -.874806084E+02 -.874906320E+02 -.875006276E+02 -.875105846E+02 -.875204927E+02 -.875303361E+02 -.875401031E+02 -.875497821E+02 -.875593600E+02 -.875688230E+02 -.875781561E+02 -.875873411E+02 -.875963581E+02 -.876051863E+02 -.876138043E+02 -.876221903E+02 -.876303226E+02 -.876381802E+02 -.876457415E+02 -.876529842E+02 -.876598870E+02 -.876664288E+02 -.876725879E+02 -.876783434E+02 -.876836763E+02 -.876885678E+02 -.876930000E+02 -.876969567E+02 -.877004240E+02 -.877033884E+02 -.877058379E+02 -.877077639E+02 -.877091594E+02 -.877100182E+02 -.877103373E+02 -.877101168E+02 -.877093576E+02 -.877080625E+02 -.877062376E+02 -.877038909E+02 -.877010316E+02 -.876976706E+02 -.876938215E+02 -.876894996E+02 -.876847209E+02 -.876795029E+02 -.876738647E+02 -.876678267E+02 -.876614094E+02 -.876546340E+02 -.876475225E+02 -.876400974E+02 -.876323809E+02 -.876243952E+02 -.876161621E+02 -.876077036E+02 -.875990411E+02 -.875901950E+02 -.875811852E+02 -.875720305E+02 -.875627493E+02 -.875533588E+02 -.875438747E+02 -.875343121E+02 -.875246848E+02 -.875150054E+02 -.875052854E+02 -.874955351E+02 -.874857634E+02 -.874759785E+02 -.874661871E+02 -.874563950E+02 -.874466069E+02 -.874368268E+02 -.874270578E+02 -.874173036E+02 -.874075699E+02 -.873978707E+02 -.873882405E+02 -.873787619E+02 -.873696173E+02 -.873611776E+02 -.873541338E+02 -.873496716E+02 -.873496716E+02
 -.873516998E+02 -.873516998E+02 -.873566055E+02 -.873643441E+02 -.873736071E+02 -.873836429E+02 -.873940459E+02 -.874046274E+02 -.874152967E+02 -.874260183E+02 -.874367710E+02 -.874475488E+02 -.874583460E+02 -.874691585E+02 -.874799839E+02 -.874908158E+02 -.875016427E+02 -.875124542E+02 -.875232412E+02 -.875339910E+02 -.875446952E+02 -.875553435E+02 -.875659231E+02 -.875764178E+02 -.875868100E+02 -.875970785E+02 -.876072011E+02 -.876171552E+02 -.876269177E+02 -.876364650E+02 -.876457724E+02 -.876548161E+02 -.876635703E+02 -.876720083E+02 -.876801043E+02 -.876878325E+02 -.876951661E+02 -.877020795E+02 -.877085484E+02 -.877145490E+02 -.877200577E+02 -.877250532E+02 -.877295165E+02 -.877334287E+02 -.877367735E+02 -.877395383E+02 -.877417115E+02 -.877432834E+02 -.877442485E+02 -.877446035E+02 -.877443464E+02 -.877434785E+02 -.877420047E+02 -.877399317E+02 -.877372679E+02 -.877340252E+02 -.877302183E+02 -.877258630E+02 -.877209773E+02 -.877155811E+02 -.877096966E+02 -.877033467E+02 -.876965551E+02 -.876893471E+02 -.876817486E+02 -.876737862E+02 -.876654861E+02 -.876568750E+02 -.876479795E+02 -.876388257E+02 -.876294394E+02 -.876198453E+02 -.876100673E+02 -.876001287E+02 -.875900515E+02 -.875798564E+02 -.875695627E+02 -.875591888E+02 -.875487515E+02 -.875382659E+02 -.875277458E+02 -.875172038E+02 -.875066507E+02 -.874960960E+02 -.874855479E+02 -.874750130E+02 -.874644968E+02 -.874540037E+02 -.874435366E+02 -.874330981E+02 -.874226906E+02 -.874123192E+02 -.874019972E+02 -.873917596E+02 -.873816925E+02 -.873719876E+02 -.873630360E+02 -.873555683E+02 -.873508389E+02 -.873508389E+02
 -.873528798E+02 -.873528798E+02 -.873580553E+02 -.873662182E+02 -.873760124E+02 -.873866431E+02 -.873976892E+02 -.874089356E+02 -.874202873E+02 -.874316994E+02 -.874431611E+02 -.874546667E+02 -.874662130E+02 -.874777967E+02 -.874894110E+02 -.875010462E+02 -.875126954E+02 -.875243543E+02 -.875360144E+02 -.875476699E+02 -.875593096E+02 -.875709196E+02 -.875824810E+02 -.875939745E+02 -.876053775E+02 -.876166674E+02 -.876278204E+02 -.876388123E+02 -.876496170E+02 -.876602067E+02 -.876705540E+02 -.876806282E+02 -.876903983E+02 -.876998339E+02 -.877089035E+02 -.877175749E+02 -.877258166E+02 -.877335981E+02 -.877408889E+02 -.877476586E+02 -.877538798E+02 -.877595271E+02 -.877645754E+02 -.877690029E+02 -.877727914E+02 -.877759235E+02 -.877783845E+02 -.877801644E+02 -.877812551E+02 -.877816508E+02 -.877813502E+02 -.877803560E+02 -.877786725E+02 -.877763075E+02 -.877732733E+02 -.877695845E+02 -.877652578E+02 -.877603130E+02 -.877547728E+02 -.877486619E+02 -.877420063E+02 -.877348342E+02 -.877271749E+02 -.877190593E+02 -.877105185E+02 -.877015841E+02 -.876922880E+02 -.876826623E+02 -.876727386E+02 -.876625479E+02 -.876521202E+02 -.876414850E+02 -.876306704E+02 -.876197033E+02 -.876086090E+02 -.875974112E+02 -.875861323E+02 -.875747927E+02 -.875634110E+02 -.875520041E+02 -.875405872E+02 -.875291734E+02 -.875177744E+02 -.875063998E+02 -.874950577E+02 -.874837546E+02 -.874724954E+02 -.874612834E+02 -.874501207E+02 -.874390086E+02 -.874279483E+02 -.874169434E+02 -.874060063E+02 -.873951721E+02 -.873845297E+02 -.873742791E+02 -.873648306E+02 -.873569523E+02 -.873519645E+02 -.873519645E+02
 -.873539790E+02 -.873539790E+02 -.873594294E+02 -.873680410E+02 -.873783754E+02 -.873895976E+02 -.874012572E+02 -.874131375E+02 -.874251400E+02 -.874372322E+02 -.874493984E+02 -.874616319E+02 -.874739276E+02 -.874862810E+02 -.874986877E+02 -.875111467E+02 -.875236592E+02 -.875362197E+02 -.875488226E+02 -.875614556E+02 -.875741039E+02 -.875867477E+02 -.875993681E+02 -.876119432E+02 -.876244507E+02 -.876368665E+02 -.876491648E+02 -.876613168E+02 -.876732914E+02 -.876850576E+02 -.876965802E+02 -.877078240E+02 -.877187534E+02 -.877293309E+02 -.877395175E+02 -.877492750E+02 -.877585648E+02 -.877673490E+02 -.877755898E+02 -.877832526E+02 -.877903043E+02 -.877967116E+02 -.878024459E+02 -.878074808E+02 -.878117911E+02 -.878153552E+02 -.878181566E+02 -.878201810E+02 -.878214171E+02 -.878218602E+02 -.878215087E+02 -.878203638E+02 -.878184321E+02 -.878157245E+02 -.878122548E+02 -.878080405E+02 -.878031034E+02 -.877974682E+02 -.877911624E+02 -.877842163E+02 -.877766622E+02 -.877685346E+02 -.877598698E+02 -.877507047E+02 -.877410771E+02 -.877310255E+02 -.877205887E+02 -.877098050E+02 -.876987119E+02 -.876873464E+02 -.876757446E+02 -.876639407E+02 -.876519678E+02 -.876398568E+02 -.876276372E+02 -.876153364E+02 -.876029793E+02 -.875905889E+02 -.875781861E+02 -.875657895E+02 -.875534152E+02 -.875410774E+02 -.875287879E+02 -.875165567E+02 -.875043915E+02 -.874922981E+02 -.874802803E+02 -.874683404E+02 -.874564792E+02 -.874446961E+02 -.874329905E+02 -.874213644E+02 -.874098283E+02 -.873984172E+02 -.873872218E+02 -.873764494E+02 -.873665278E+02 -.873582596E+02 -.873530270E+02 -.873530270E+02
 -.873550597E+02 -.873550597E+02 -.873607613E+02 -.873697782E+02 -.873806058E+02 -.873923715E+02 -.874046126E+02 -.874171045E+02 -.874297504E+02 -.874425075E+02 -.874553587E+02 -.874682978E+02 -.874813269E+02 -.874944489E+02 -.875076697E+02 -.875209946E+02 -.875344194E+02 -.875479384E+02 -.875615389E+02 -.875752071E+02 -.875889249E+02 -.876026769E+02 -.876164425E+02 -.876302009E+02 -.876439272E+02 -.876575941E+02 -.876711704E+02 -.876846230E+02 -.876979177E+02 -.877110153E+02 -.877238766E+02 -.877364591E+02 -.877487187E+02 -.877606089E+02 -.877720838E+02 -.877830967E+02 -.877936019E+02 -.878035530E+02 -.878129066E+02 -.878216194E+02 -.878296483E+02 -.878369548E+02 -.878435015E+02 -.878492536E+02 -.878541805E+02 -.878582573E+02 -.878614608E+02 -.878637731E+02 -.878651830E+02 -.878656826E+02 -.878652688E+02 -.878639448E+02 -.878617189E+02 -.878586034E+02 -.878546161E+02 -.878497798E+02 -.878441208E+02 -.878376700E+02 -.878304617E+02 -.878225330E+02 -.878139242E+02 -.878046779E+02 -.877948384E+02 -.877844508E+02 -.877735618E+02 -.877622183E+02 -.877504668E+02 -.877383533E+02 -.877259233E+02 -.877132209E+02 -.877002884E+02 -.876871663E+02 -.876738933E+02 -.876605056E+02 -.876470370E+02 -.876335184E+02 -.876199786E+02 -.876064432E+02 -.875929351E+02 -.875794745E+02 -.875660788E+02 -.875527627E+02 -.875395383E+02 -.875264152E+02 -.875134003E+02 -.875004985E+02 -.874877123E+02 -.874750423E+02 -.874624871E+02 -.874500440E+02 -.874377102E+02 -.874254850E+02 -.874133771E+02 -.874014200E+02 -.873897053E+02 -.873784465E+02 -.873680862E+02 -.873594582E+02 -.873540003E+02 -.873540003E+02
 -.873560362E+02 -.873560362E+02 -.873619642E+02 -.873713482E+02 -.873826294E+02 -.873949031E+02 -.874076897E+02 -.874207543E+02 -.874339917E+02 -.874473594E+02 -.874608484E+02 -.874744669E+02 -.874882255E+02 -.875021351E+02 -.875162028E+02 -.875304253E+02 -.875447968E+02 -.875593082E+02 -.875739494E+02 -.875887076E+02 -.876035709E+02 -.876185214E+02 -.876335391E+02 -.876485993E+02 -.876636746E+02 -.876787333E+02 -.876937413E+02 -.877086619E+02 -.877234519E+02 -.877380667E+02 -.877524573E+02 -.877665730E+02 -.877803603E+02 -.877937660E+02 -.878067355E+02 -.878192140E+02 -.878311443E+02 -.878424718E+02 -.878531406E+02 -.878630949E+02 -.878722839E+02 -.878806571E+02 -.878881681E+02 -.878947739E+02 -.879004380E+02 -.879051258E+02 -.879088094E+02 -.879114681E+02 -.879130850E+02 -.879136506E+02 -.879131625E+02 -.879116239E+02 -.879090447E+02 -.879054413E+02 -.879008358E+02 -.878952561E+02 -.878887362E+02 -.878813142E+02 -.878730327E+02 -.878639387E+02 -.878540826E+02 -.878435166E+02 -.878322954E+02 -.878204753E+02 -.878081132E+02 -.877952659E+02 -.877819901E+02 -.877683416E+02 -.877543750E+02 -.877401425E+02 -.877256948E+02 -.877110796E+02 -.876963421E+02 -.876815243E+02 -.876666648E+02 -.876517994E+02 -.876369600E+02 -.876221751E+02 -.876074699E+02 -.875928661E+02 -.875783821E+02 -.875640328E+02 -.875498300E+02 -.875357826E+02 -.875218965E+02 -.875081748E+02 -.874946180E+02 -.874812243E+02 -.874679899E+02 -.874549091E+02 -.874419760E+02 -.874291869E+02 -.874165474E+02 -.874040890E+02 -.873919031E+02 -.873802072E+02 -.873694559E+02 -.873605091E+02 -.873548524E+02 -.873548524E+02
 -.873568686E+02 -.873568686E+02 -.873629912E+02 -.873726940E+02 -.873843709E+02 -.873970892E+02 -.874103466E+02 -.874239026E+02 -.874376550E+02 -.874515783E+02 -.874656794E+02 -.874799715E+02 -.874944670E+02 -.875091733E+02 -.875240899E+02 -.875392152E+02 -.875545467E+02 -.875700808E+02 -.875858109E+02 -.876017290E+02 -.876178204E+02 -.876340679E+02 -.876504491E+02 -.876669396E+02 -.876835092E+02 -.877001228E+02 -.877167412E+02 -.877333174E+02 -.877498019E+02 -.877661412E+02 -.877822800E+02 -.877981589E+02 -.878137175E+02 -.878288921E+02 -.878436163E+02 -.878578202E+02 -.878714359E+02 -.878843929E+02 -.878966211E+02 -.879080546E+02 -.879186271E+02 -.879282768E+02 -.879369444E+02 -.879445781E+02 -.879511276E+02 -.879565516E+02 -.879608159E+02 -.879638915E+02 -.879657587E+02 -.879664055E+02 -.879658278E+02 -.879640297E+02 -.879610240E+02 -.879568308E+02 -.879514786E+02 -.879450036E+02 -.879374477E+02 -.879288593E+02 -.879192932E+02 -.879088079E+02 -.878974655E+02 -.878853318E+02 -.878724752E+02 -.878589647E+02 -.878448703E+02 -.878302619E+02 -.878152087E+02 -.877997782E+02 -.877840359E+02 -.877680446E+02 -.877518643E+02 -.877355513E+02 -.877191582E+02 -.877027337E+02 -.876863223E+02 -.876699643E+02 -.876536952E+02 -.876375466E+02 -.876215459E+02 -.876057158E+02 -.875900750E+02 -.875746385E+02 -.875594174E+02 -.875444190E+02 -.875296472E+02 -.875151029E+02 -.875007838E+02 -.874866851E+02 -.874727993E+02 -.874591172E+02 -.874456289E+02 -.874323268E+02 -.874192126E+02 -.874063146E+02 -.873937226E+02 -.873816556E+02 -.873705769E+02 -.873613658E+02 -.873555455E+02 -.873555455E+02
 -.873574734E+02 -.873574734E+02 -.873637772E+02 -.873737528E+02 -.873857492E+02 -.873988075E+02 -.874124290E+02 -.874263831E+02 -.874405885E+02 -.874550292E+02 -.874697117E+02 -.874846462E+02 -.874998422E+02 -.875153058E+02 -.875310425E+02 -.875470594E+02 -.875633606E+02 -.875799465E+02 -.875968136E+02 -.876139538E+02 -.876313552E+02 -.876490019E+02 -.876668734E+02 -.876849411E+02 -.877031697E+02 -.877215179E+02 -.877399378E+02 -.877583784E+02 -.877767851E+02 -.877950998E+02 -.878132572E+02 -.878311888E+02 -.878488200E+02 -.878660725E+02 -.878828630E+02 -.878991092E+02 -.879147247E+02 -.879296226E+02 -.879437183E+02 -.879569261E+02 -.879691645E+02 -.879803534E+02 -.879904217E+02 -.879992990E+02 -.880069250E+02 -.880132468E+02 -.880182181E+02 -.880218036E+02 -.880239767E+02 -.880247220E+02 -.880240341E+02 -.880219187E+02 -.880183919E+02 -.880134803E+02 -.880072208E+02 -.879996579E+02 -.879908463E+02 -.879808480E+02 -.879697313E+02 -.879575699E+02 -.879444435E+02 -.879304344E+02 -.879156272E+02 -.879001082E+02 -.878839644E+02 -.878672814E+02 -.878501438E+02 -.878326336E+02 -.878148298E+02 -.877968080E+02 -.877786389E+02 -.877603888E+02 -.877421192E+02 -.877238863E+02 -.877057404E+02 -.876877268E+02 -.876698851E+02 -.876522496E+02 -.876348489E+02 -.876177068E+02 -.876008419E+02 -.875842682E+02 -.875679948E+02 -.875520270E+02 -.875363660E+02 -.875210091E+02 -.875059503E+02 -.874911805E+02 -.874766880E+02 -.874624588E+02 -.874484783E+02 -.874347335E+02 -.874212217E+02 -.874079663E+02 -.873950538E+02 -.873827023E+02 -.873713784E+02 -.873619734E+02 -.873560346E+02 -.873560346E+02
 -.873579513E+02 -.873579513E+02 -.873643450E+02 -.873744552E+02 -.873866151E+02 -.873998754E+02 -.874137479E+02 -.874280161E+02 -.874426011E+02 -.874574846E+02 -.874726683E+02 -.874881641E+02 -.875039862E+02 -.875201503E+02 -.875366742E+02 -.875535700E+02 -.875708456E+02 -.875885051E+02 -.876065504E+02 -.876249790E+02 -.876437831E+02 -.876629459E+02 -.876824412E+02 -.877022350E+02 -.877222895E+02 -.877425611E+02 -.877630022E+02 -.877835590E+02 -.878041703E+02 -.878247656E+02 -.878452682E+02 -.878655944E+02 -.878856551E+02 -.879053543E+02 -.879245940E+02 -.879432700E+02 -.879612757E+02 -.879785045E+02 -.879948483E+02 -.880102016E+02 -.880244596E+02 -.880375256E+02 -.880493024E+02 -.880597041E+02 -.880686515E+02 -.880760744E+02 -.880819151E+02 -.880861264E+02 -.880886757E+02 -.880895419E+02 -.880887190E+02 -.880862138E+02 -.880820475E+02 -.880762543E+02 -.880688803E+02 -.880599850E+02 -.880496378E+02 -.880379182E+02 -.880249134E+02 -.880107187E+02 -.879954339E+02 -.879791633E+02 -.879620138E+02 -.879440932E+02 -.879255092E+02 -.879063681E+02 -.878867734E+02 -.878668249E+02 -.878466183E+02 -.878262433E+02 -.878057840E+02 -.877853186E+02 -.877649181E+02 -.877446463E+02 -.877245608E+02 -.877047117E+02 -.876851420E+02 -.876658881E+02 -.876469799E+02 -.876284409E+02 -.876102886E+02 -.875925346E+02 -.875751857E+02 -.875582434E+02 -.875417045E+02 -.875255620E+02 -.875098047E+02 -.874944183E+02 -.874793853E+02 -.874646857E+02 -.874502988E+02 -.874362057E+02 -.874223974E+02 -.874088913E+02 -.873957685E+02 -.873832425E+02 -.873717780E+02 -.873622679E+02 -.873562676E+02 -.873562676E+02
 -.873580486E+02 -.873580486E+02 -.873644320E+02 -.873745433E+02 -.873867382E+02 -.874000848E+02 -.874141059E+02 -.874285867E+02 -.874434430E+02 -.874586509E+02 -.874742196E+02 -.874901727E+02 -.875065372E+02 -.875233400E+02 -.875406010E+02 -.875583389E+02 -.875765713E+02 -.875953151E+02 -.876145782E+02 -.876343596E+02 -.876546463E+02 -.876754188E+02 -.876966524E+02 -.877183195E+02 -.877403858E+02 -.877628083E+02 -.877855351E+02 -.878085037E+02 -.878316421E+02 -.878548697E+02 -.878780968E+02 -.879012249E+02 -.879241452E+02 -.879467432E+02 -.879688969E+02 -.879904788E+02 -.880113591E+02 -.880314042E+02 -.880504798E+02 -.880684498E+02 -.880851844E+02 -.881005524E+02 -.881144339E+02 -.881267157E+02 -.881372953E+02 -.881460832E+02 -.881530029E+02 -.881579947E+02 -.881610132E+02 -.881620325E+02 -.881610431E+02 -.881580544E+02 -.881530941E+02 -.881462057E+02 -.881374514E+02 -.881269072E+02 -.881146643E+02 -.881008246E+02 -.880855023E+02 -.880688187E+02 -.880509023E+02 -.880318859E+02 -.880119043E+02 -.879910935E+02 -.879695880E+02 -.879475188E+02 -.879250137E+02 -.879021944E+02 -.878791756E+02 -.878560651E+02 -.878329626E+02 -.878099586E+02 -.877871350E+02 -.877645648E+02 -.877423118E+02 -.877204305E+02 -.876989671E+02 -.876779592E+02 -.876574366E+02 -.876374209E+02 -.876179271E+02 -.875989634E+02 -.875805317E+02 -.875626282E+02 -.875452441E+02 -.875283661E+02 -.875119763E+02 -.874960532E+02 -.874805724E+02 -.874655065E+02 -.874508275E+02 -.874365089E+02 -.874225340E+02 -.874089127E+02 -.873957182E+02 -.873831558E+02 -.873716807E+02 -.873621757E+02 -.873561844E+02 -.873561844E+02
 -.873576047E+02 -.873576047E+02 -.873639207E+02 -.873739458E+02 -.873860721E+02 -.873993858E+02 -.874134165E+02 -.874279448E+02 -.874428916E+02 -.874582527E+02 -.874740562E+02 -.874903348E+02 -.875071211E+02 -.875244481E+02 -.875423525E+02 -.875608709E+02 -.875800330E+02 -.875998541E+02 -.876203397E+02 -.876414886E+02 -.876632973E+02 -.876857578E+02 -.877088563E+02 -.877325684E+02 -.877568583E+02 -.877816812E+02 -.878069807E+02 -.878326893E+02 -.878587262E+02 -.878849984E+02 -.879113997E+02 -.879378118E+02 -.879641075E+02 -.879901497E+02 -.880157904E+02 -.880408750E+02 -.880652403E+02 -.880887177E+02 -.881111347E+02 -.881323214E+02 -.881521060E+02 -.881703251E+02 -.881868212E+02 -.882014476E+02 -.882140701E+02 -.882245699E+02 -.882328473E+02 -.882388205E+02 -.882424318E+02 -.882436442E+02 -.882424465E+02 -.882388509E+02 -.882328925E+02 -.882246313E+02 -.882141478E+02 -.882015438E+02 -.881869373E+02 -.881704644E+02 -.881522720E+02 -.881325186E+02 -.881113693E+02 -.880889942E+02 -.880655656E+02 -.880412549E+02 -.880162302E+02 -.879906556E+02 -.879646877E+02 -.879384744E+02 -.879121549E+02 -.878858574E+02 -.878596984E+02 -.878337835E+02 -.878082060E+02 -.877830475E+02 -.877583776E+02 -.877342548E+02 -.877107267E+02 -.876878303E+02 -.876655931E+02 -.876440333E+02 -.876231609E+02 -.876029780E+02 -.875834797E+02 -.875646549E+02 -.875464868E+02 -.875289534E+02 -.875120283E+02 -.874956812E+02 -.874798787E+02 -.874645844E+02 -.874497612E+02 -.874353738E+02 -.874213963E+02 -.874078291E+02 -.873947346E+02 -.873823053E+02 -.873709791E+02 -.873616138E+02 -.873557176E+02 -.873557176E+02
 -.873568004E+02 -.873568004E+02 -.873629399E+02 -.873727207E+02 -.873845848E+02 -.873976404E+02 -.874114295E+02 -.874257602E+02 -.874405804E+02 -.874558992E+02 -.874717440E+02 -.874881566E+02 -.875051917E+02 -.875229073E+02 -.875413537E+02 -.875605675E+02 -.875805739E+02 -.876013945E+02 -.876230504E+02 -.876455593E+02 -.876689306E+02 -.876931651E+02 -.877182539E+02 -.877441777E+02 -.877709072E+02 -.877983984E+02 -.878265917E+02 -.878554110E+02 -.878847661E+02 -.879145518E+02 -.879446488E+02 -.879749225E+02 -.880052235E+02 -.880353845E+02 -.880652254E+02 -.880945528E+02 -.881231627E+02 -.881508431E+02 -.881773780E+02 -.882025469E+02 -.882261313E+02 -.882479171E+02 -.882676981E+02 -.882852799E+02 -.883004847E+02 -.883131547E+02 -.883231544E+02 -.883303764E+02 -.883347404E+02 -.883361990E+02 -.883347362E+02 -.883303678E+02 -.883231431E+02 -.883131412E+02 -.883004713E+02 -.882852670E+02 -.882676883E+02 -.882479123E+02 -.882261343E+02 -.882025608E+02 -.881774072E+02 -.881508932E+02 -.881232394E+02 -.880946633E+02 -.880653776E+02 -.880355858E+02 -.880054809E+02 -.879752440E+02 -.879450416E+02 -.879150255E+02 -.878853323E+02 -.878560825E+02 -.878273808E+02 -.877993165E+02 -.877719641E+02 -.877453835E+02 -.877196213E+02 -.876947112E+02 -.876706758E+02 -.876475264E+02 -.876252649E+02 -.876038842E+02 -.875833698E+02 -.875637001E+02 -.875448471E+02 -.875267780E+02 -.875094553E+02 -.874928376E+02 -.874768800E+02 -.874615358E+02 -.874467568E+02 -.874324973E+02 -.874187204E+02 -.874054150E+02 -.873926299E+02 -.873805392E+02 -.873695539E+02 -.873604903E+02 -.873547922E+02 -.873547922E+02
 -.873554274E+02 -.873554274E+02 -.873612850E+02 -.873706225E+02 -.873819620E+02 -.873944775E+02 -.874077645E+02 -.874216540E+02 -.874360983E+02 -.874511122E+02 -.874667514E+02 -.874830911E+02 -.875002008E+02 -.875181373E+02 -.875369478E+02 -.875566789E+02 -.875773768E+02 -.875990859E+02 -.876218430E+02 -.876456784E+02 -.876706165E+02 -.876966743E+02 -.877238569E+02 -.877521543E+02 -.877815395E+02 -.878119688E+02 -.878433826E+02 -.878757064E+02 -.879088474E+02 -.879426925E+02 -.879771065E+02 -.880119336E+02 -.880469939E+02 -.880820882E+02 -.881169978E+02 -.881514852E+02 -.881852971E+02 -.882181670E+02 -.882498183E+02 -.882799666E+02 -.883083280E+02 -.883346194E+02 -.883585674E+02 -.883799125E+02 -.883984157E+02 -.884138632E+02 -.884260732E+02 -.884348984E+02 -.884402320E+02 -.884420084E+02 -.884402056E+02 -.884348464E+02 -.884259965E+02 -.884137646E+02 -.883982965E+02 -.883797762E+02 -.883584157E+02 -.883344549E+02 -.883081525E+02 -.882797826E+02 -.882496278E+02 -.882179743E+02 -.881851064E+02 -.881513027E+02 -.881168310E+02 -.880819455E+02 -.880468844E+02 -.880118666E+02 -.879770915E+02 -.879427377E+02 -.879089620E+02 -.878759003E+02 -.878436677E+02 -.878123590E+02 -.877820503E+02 -.877527998E+02 -.877246486E+02 -.876976235E+02 -.876717369E+02 -.876469891E+02 -.876233694E+02 -.876008576E+02 -.875794250E+02 -.875590356E+02 -.875396474E+02 -.875212131E+02 -.875036809E+02 -.874869956E+02 -.874710993E+02 -.874559319E+02 -.874414328E+02 -.874275437E+02 -.874142155E+02 -.874014231E+02 -.873891985E+02 -.873776916E+02 -.873672755E+02 -.873587050E+02 -.873533268E+02 -.873533268E+02
 -.873533547E+02 -.873533547E+02 -.873587800E+02 -.873674367E+02 -.873779919E+02 -.873897007E+02 -.874021900E+02 -.874153131E+02 -.874290583E+02 -.874434819E+02 -.874586619E+02 -.874746709E+02 -.874915769E+02 -.875094491E+02 -.875283592E+02 -.875483754E+02 -.875695624E+02 -.875919824E+02 -.876156970E+02 -.876407623E+02 -.876672255E+02 -.876951172E+02 -.877244528E+02 -.877552342E+02 -.877874486E+02 -.878210670E+02 -.878560417E+02 -.878923026E+02 -.879297542E+02 -.879682743E+02 -.880077146E+02 -.880478965E+02 -.880886134E+02 -.881296304E+02 -.881706836E+02 -.882114828E+02 -.882517125E+02 -.882910360E+02 -.883290954E+02 -.883655232E+02 -.883999424E+02 -.884319781E+02 -.884612636E+02 -.884874497E+02 -.885102122E+02 -.885292602E+02 -.885443440E+02 -.885552610E+02 -.885618627E+02 -.885640578E+02 -.885618155E+02 -.885551668E+02 -.885442033E+02 -.885290735E+02 -.885099812E+02 -.884871762E+02 -.884609509E+02 -.884316293E+02 -.883995616E+02 -.883651139E+02 -.883286612E+02 -.882905784E+02 -.882512353E+02 -.882109884E+02 -.881701767E+02 -.881291177E+02 -.880881035E+02 -.880473990E+02 -.880072402E+02 -.879678340E+02 -.879293580E+02 -.878919614E+02 -.878557656E+02 -.878208672E+02 -.877873379E+02 -.877552278E+02 -.877245675E+02 -.876953690E+02 -.876676290E+02 -.876413303E+02 -.876164440E+02 -.875929306E+02 -.875707422E+02 -.875498240E+02 -.875301149E+02 -.875115496E+02 -.874940587E+02 -.874775703E+02 -.874620101E+02 -.874473031E+02 -.874333740E+02 -.874201505E+02 -.874075691E+02 -.873955892E+02 -.873842220E+02 -.873735869E+02 -.873640068E+02 -.873561527E+02 -.873512361E+02 -.873512361E+02
 -.873506500E+02 -.873506500E+02 -.873554587E+02 -.873631663E+02 -.873725990E+02 -.873831069E+02 -.873943940E+02 -.874063798E+02 -.874190867E+02 -.874325778E+02 -.874469305E+02 -.874622300E+02 -.874785662E+02 -.874960281E+02 -.875147037E+02 -.875346849E+02 -.875560681E+02 -.875789492E+02 -.876034156E+02 -.876295438E+02 -.876573983E+02 -.876870332E+02 -.877184921E+02 -.877518047E+02 -.877869834E+02 -.878240201E+02 -.878628838E+02 -.879035153E+02 -.879458250E+02 -.879896909E+02 -.880349553E+02 -.880814235E+02 -.881288639E+02 -.881770039E+02 -.882255294E+02 -.882740852E+02 -.883222770E+02 -.883696731E+02 -.884158145E+02 -.884602178E+02 -.885023865E+02 -.885418192E+02 -.885780217E+02 -.886105171E+02 -.886388587E+02 -.886626431E+02 -.886815199E+02 -.886952054E+02 -.887034887E+02 -.887062409E+02 -.887034186E+02 -.886950654E+02 -.886813102E+02 -.886623639E+02 -.886385112E+02 -.886101024E+02 -.885775418E+02 -.885412769E+02 -.885017850E+02 -.884595618E+02 -.884151082E+02 -.883689215E+02 -.883214834E+02 -.882732532E+02 -.882246608E+02 -.881761012E+02 -.881279314E+02 -.880804678E+02 -.880339861E+02 -.879887207E+02 -.879448665E+02 -.879025803E+02 -.878619841E+02 -.878231667E+02 -.877861873E+02 -.877510792E+02 -.877178515E+02 -.876864937E+02 -.876569771E+02 -.876292589E+02 -.876032833E+02 -.875789849E+02 -.875562900E+02 -.875351187E+02 -.875153861E+02 -.874970041E+02 -.874798818E+02 -.874639272E+02 -.874490473E+02 -.874351495E+02 -.874221422E+02 -.874099375E+02 -.873984562E+02 -.873876395E+02 -.873774751E+02 -.873680448E+02 -.873596077E+02 -.873527258E+02 -.873484327E+02 -.873484327E+02
 -.873470985E+02 -.873470985E+02 -.873510846E+02 -.873574971E+02 -.873653983E+02 -.873742997E+02 -.873840005E+02 -.873944571E+02 -.874057070E+02 -.874178277E+02 -.874309130E+02 -.874450633E+02 -.874603833E+02 -.874769874E+02 -.874949988E+02 -.875145462E+02 -.875357542E+02 -.875587417E+02 -.875836222E+02 -.876105036E+02 -.876394861E+02 -.876706619E+02 -.877041122E+02 -.877399050E+02 -.877780902E+02 -.878186943E+02 -.878617141E+02 -.879071146E+02 -.879548261E+02 -.880047418E+02 -.880567103E+02 -.881105329E+02 -.881659553E+02 -.882226648E+02 -.882802884E+02 -.883383942E+02 -.883964912E+02 -.884540356E+02 -.885104358E+02 -.885650601E+02 -.886172477E+02 -.886663221E+02 -.887116056E+02 -.887524371E+02 -.887881909E+02 -.888182951E+02 -.888422525E+02 -.888596552E+02 -.888702012E+02 -.888737052E+02 -.888701048E+02 -.888594630E+02 -.888419660E+02 -.888179162E+02 -.887877202E+02 -.887518760E+02 -.887109545E+02 -.886655816E+02 -.886164192E+02 -.885641457E+02 -.885094397E+02 -.884529628E+02 -.883953474E+02 -.883371854E+02 -.882790201E+02 -.882213401E+02 -.881645767E+02 -.881091022E+02 -.880552303E+02 -.880032183E+02 -.879532699E+02 -.879055395E+02 -.878601357E+02 -.878171271E+02 -.877765464E+02 -.877383948E+02 -.877026478E+02 -.876692577E+02 -.876381595E+02 -.876092723E+02 -.875825043E+02 -.875577546E+02 -.875349158E+02 -.875138759E+02 -.874945205E+02 -.874767333E+02 -.874603982E+02 -.874453997E+02 -.874316234E+02 -.874189569E+02 -.874072912E+02 -.873965213E+02 -.873865510E+02 -.873773026E+02 -.873687362E+02 -.873608889E+02 -.873539416E+02 -.873483203E+02 -.873448326E+02 -.873448326E+02
 -.873424218E+02 -.873424218E+02 -.873453890E+02 -.873502020E+02 -.873562132E+02 -.873631082E+02 -.873707786E+02 -.873792295E+02 -.873885260E+02 -.873987607E+02 -.874100421E+02 -.874224939E+02 -.874362545E+02 -.874514716E+02 -.874682983E+02 -.874868880E+02 -.875073951E+02 -.875299720E+02 -.875547699E+02 -.875819363E+02 -.876116190E+02 -.876439635E+02 -.876791059E+02 -.877171665E+02 -.877582439E+02 -.878024130E+02 -.878497224E+02 -.879001898E+02 -.879537949E+02 -.880104668E+02 -.880700779E+02 -.881324344E+02 -.881972691E+02 -.882642368E+02 -.883329099E+02 -.884027756E+02 -.884732347E+02 -.885436067E+02 -.886131305E+02 -.886809767E+02 -.887462582E+02 -.888080501E+02 -.888654110E+02 -.889174103E+02 -.889631568E+02 -.890018296E+02 -.890327065E+02 -.890551926E+02 -.890688439E+02 -.890733857E+02 -.890687249E+02 -.890549536E+02 -.890323467E+02 -.890013482E+02 -.889625545E+02 -.889166880E+02 -.888645715E+02 -.888070957E+02 -.887451907E+02 -.886797973E+02 -.886118406E+02 -.885422076E+02 -.884717302E+02 -.884011704E+02 -.883312109E+02 -.882624503E+02 -.881954002E+02 -.881304865E+02 -.880680530E+02 -.880083657E+02 -.879516201E+02 -.878979475E+02 -.878474228E+02 -.878000723E+02 -.877558800E+02 -.877147962E+02 -.876767416E+02 -.876416155E+02 -.876092984E+02 -.875796589E+02 -.875525555E+02 -.875278414E+02 -.875053660E+02 -.874849778E+02 -.874665261E+02 -.874498617E+02 -.874348393E+02 -.874213163E+02 -.874091550E+02 -.873982225E+02 -.873883904E+02 -.873795365E+02 -.873715479E+02 -.873643258E+02 -.873578006E+02 -.873519579E+02 -.873468849E+02 -.873428419E+02 -.873403597E+02 -.873403597E+02
 -.873368585E+02 -.873368585E+02 -.873385602E+02 -.873413946E+02 -.873450645E+02 -.873494566E+02 -.873545649E+02 -.873604478E+02 -.873671988E+02 -.873749339E+02 -.873837887E+02 -.873939160E+02 -.874054815E+02 -.874186600E+02 -.874336318E+02 -.874505802E+02 -.874696901E+02 -.874911518E+02 -.875151639E+02 -.875419346E+02 -.875716755E+02 -.876045935E+02 -.876408858E+02 -.876807398E+02 -.877243328E+02 -.877718253E+02 -.878233532E+02 -.878790172E+02 -.879388706E+02 -.880029086E+02 -.880710566E+02 -.881431571E+02 -.882189600E+02 -.882981125E+02 -.883801502E+02 -.884644865E+02 -.885504083E+02 -.886370688E+02 -.887234931E+02 -.888085859E+02 -.888911510E+02 -.889699143E+02 -.890435566E+02 -.891107515E+02 -.891702080E+02 -.892207197E+02 -.892612121E+02 -.892907918E+02 -.893087876E+02 -.893147831E+02 -.893086374E+02 -.892904927E+02 -.892607655E+02 -.892201272E+02 -.891694703E+02 -.891098684E+02 -.890425280E+02 -.889687405E+02 -.888898334E+02 -.888071273E+02 -.887218952E+02 -.886353330E+02 -.885485348E+02 -.884624760E+02 -.883780045E+02 -.882958376E+02 -.882165633E+02 -.881406465E+02 -.880684376E+02 -.880001835E+02 -.879360388E+02 -.878760784E+02 -.878203097E+02 -.877686832E+02 -.877211044E+02 -.876774417E+02 -.876375374E+02 -.876012120E+02 -.875682737E+02 -.875385212E+02 -.875117497E+02 -.874877533E+02 -.874663289E+02 -.874472773E+02 -.874304050E+02 -.874155261E+02 -.874024615E+02 -.873910407E+02 -.873811013E+02 -.873724884E+02 -.873650554E+02 -.873586638E+02 -.873531835E+02 -.873484957E+02 -.873444986E+02 -.873411196E+02 -.873383369E+02 -.873362149E+02 -.873349536E+02 -.873349536E+02
 -.873302694E+02 -.873302694E+02 -.873304609E+02 -.873309214E+02 -.873317630E+02 -.873331034E+02 -.873350611E+02 -.873377569E+02 -.873413183E+02 -.873458893E+02 -.873516330E+02 -.873587273E+02 -.873673592E+02 -.873777244E+02 -.873900242E+02 -.874044691E+02 -.874212842E+02 -.874407137E+02 -.874630173E+02 -.874884648E+02 -.875173305E+02 -.875498943E+02 -.875864427E+02 -.876272669E+02 -.876726552E+02 -.877228856E+02 -.877782150E+02 -.878388669E+02 -.879050140E+02 -.879767660E+02 -.880541527E+02 -.881371110E+02 -.882254677E+02 -.883189178E+02 -.884169999E+02 -.885190767E+02 -.886243187E+02 -.887316952E+02 -.888399735E+02 -.889477245E+02 -.890533379E+02 -.891550505E+02 -.892509886E+02 -.893392249E+02 -.894178491E+02 -.894850457E+02 -.895391796E+02 -.895788757E+02 -.896030924E+02 -.896111794E+02 -.896029159E+02 -.895785228E+02 -.895386504E+02 -.894843409E+02 -.894169699E+02 -.893381731E+02 -.892497648E+02 -.891536542E+02 -.890517678E+02 -.889459794E+02 -.888380535E+02 -.887296026E+02 -.886220569E+02 -.885166485E+02 -.884144055E+02 -.883161562E+02 -.882225392E+02 -.881340194E+02 -.880509063E+02 -.879733740E+02 -.879014817E+02 -.878351940E+02 -.877743980E+02 -.877189210E+02 -.876685452E+02 -.876230201E+02 -.875820733E+02 -.875454204E+02 -.875127708E+02 -.874838349E+02 -.874583276E+02 -.874359722E+02 -.874165027E+02 -.873996651E+02 -.873852190E+02 -.873729371E+02 -.873626065E+02 -.873540274E+02 -.873470128E+02 -.873413882E+02 -.873369902E+02 -.873336655E+02 -.873312699E+02 -.873296653E+02 -.873287171E+02 -.873282888E+02 -.873282352E+02 -.873283936E+02 -.873285778E+02 -.873285778E+02
 -.873224616E+02 -.873224616E+02 -.873209235E+02 -.873186444E+02 -.873161899E+02 -.873139389E+02 -.873121488E+02 -.873110141E+02 -.873107098E+02 -.873114118E+02 -.873133010E+02 -.873165669E+02 -.873214095E+02 -.873280376E+02 -.873366749E+02 -.873475672E+02 -.873609879E+02 -.873772326E+02 -.873966153E+02 -.874194682E+02 -.874461448E+02 -.874770230E+02 -.875125034E+02 -.875530061E+02 -.875989638E+02 -.876508118E+02 -.877089723E+02 -.877738393E+02 -.878457682E+02 -.879250622E+02 -.880119525E+02 -.881065699E+02 -.882089093E+02 -.883187926E+02 -.884358352E+02 -.885594160E+02 -.886886425E+02 -.888223250E+02 -.889589511E+02 -.890966780E+02 -.892333405E+02 -.893664844E+02 -.894934229E+02 -.896113202E+02 -.897172979E+02 -.898085634E+02 -.898825528E+02 -.899370771E+02 -.899704576E+02 -.899816380E+02 -.899702579E+02 -.899366763E+02 -.898819492E+02 -.898077540E+02 -.897162808E+02 -.896100948E+02 -.894919905E+02 -.893648480E+02 -.892315034E+02 -.890946416E+02 -.889567142E+02 -.888198841E+02 -.886859947E+02 -.885565607E+02 -.884327754E+02 -.883155308E+02 -.882054469E+02 -.881029048E+02 -.880080826E+02 -.879209897E+02 -.878415010E+02 -.877693866E+02 -.877043383E+02 -.876459929E+02 -.875939513E+02 -.875477944E+02 -.875070954E+02 -.874714301E+02 -.874403840E+02 -.874135579E+02 -.873905714E+02 -.873710656E+02 -.873547043E+02 -.873411745E+02 -.873301859E+02 -.873214707E+02 -.873147824E+02 -.873098945E+02 -.873065989E+02 -.873047049E+02 -.873040363E+02 -.873044300E+02 -.873057307E+02 -.873077848E+02 -.873104254E+02 -.873134479E+02 -.873165700E+02 -.873193729E+02 -.873212298E+02 -.873212298E+02
 -.873137132E+02 -.873137132E+02 -.873101912E+02 -.873047609E+02 -.872984959E+02 -.872920708E+02 -.872859061E+02 -.872802843E+02 -.872754219E+02 -.872715104E+02 -.872687382E+02 -.872672972E+02 -.872673872E+02 -.872692265E+02 -.872730640E+02 -.872791808E+02 -.872878858E+02 -.872995137E+02 -.873144303E+02 -.873330387E+02 -.873557840E+02 -.873831560E+02 -.874156895E+02 -.874539593E+02 -.874985698E+02 -.875501446E+02 -.876093197E+02 -.876767392E+02 -.877530455E+02 -.878388522E+02 -.879347093E+02 -.880410629E+02 -.881582141E+02 -.882862725E+02 -.884251034E+02 -.885742604E+02 -.887329181E+02 -.888998061E+02 -.890731556E+02 -.892506611E+02 -.894294668E+02 -.896061831E+02 -.897769451E+02 -.899375216E+02 -.900834775E+02 -.902103912E+02 -.903141083E+02 -.903910155E+02 -.904383048E+02 -.904541931E+02 -.904380694E+02 -.903905465E+02 -.903134080E+02 -.902094624E+02 -.900823208E+02 -.899361353E+02 -.897753259E+02 -.896043270E+02 -.894273715E+02 -.892483275E+02 -.890705869E+02 -.888970049E+02 -.887298836E+02 -.885709882E+02 -.884215871E+02 -.882825084E+02 -.881542024E+02 -.880368071E+02 -.879302100E+02 -.878341065E+02 -.877480499E+02 -.876714948E+02 -.876038333E+02 -.875444239E+02 -.874926145E+02 -.874477592E+02 -.874092321E+02 -.873764351E+02 -.873488049E+02 -.873258154E+02 -.873069800E+02 -.872918517E+02 -.872800218E+02 -.872711186E+02 -.872648055E+02 -.872607783E+02 -.872587627E+02 -.872585118E+02 -.872598034E+02 -.872624371E+02 -.872662315E+02 -.872710197E+02 -.872766428E+02 -.872829357E+02 -.872897024E+02 -.872966682E+02 -.873034021E+02 -.873092025E+02 -.873129510E+02 -.873129510E+02
 -.873039422E+02 -.873039422E+02 -.872982123E+02 -.872892694E+02 -.872787408E+02 -.872676251E+02 -.872565203E+02 -.872457946E+02 -.872356989E+02 -.872264314E+02 -.872181695E+02 -.872110921E+02 -.872053968E+02 -.872013126E+02 -.871991011E+02 -.871990555E+02 -.872015008E+02 -.872068032E+02 -.872153778E+02 -.872276965E+02 -.872442963E+02 -.872657832E+02 -.872928290E+02 -.873261650E+02 -.873665818E+02 -.874149353E+02 -.874721518E+02 -.875392213E+02 -.876171734E+02 -.877070482E+02 -.878098656E+02 -.879265885E+02 -.880580690E+02 -.882049751E+02 -.883676974E+02 -.885462437E+02 -.887401285E+02 -.889482521E+02 -.891687792E+02 -.893990231E+02 -.896353562E+02 -.898731695E+02 -.901069059E+02 -.903301868E+02 -.905360522E+02 -.907173127E+02 -.908670071E+02 -.909789260E+02 -.910481467E+02 -.910714994E+02 -.910478888E+02 -.909784092E+02 -.908662300E+02 -.907162747E+02 -.905347538E+02 -.903286294E+02 -.901050904E+02 -.898710948E+02 -.896330175E+02 -.893964141E+02 -.891658941E+02 -.889450891E+02 -.887366901E+02 -.885425340E+02 -.883637166E+02 -.882007177E+02 -.880535256E+02 -.879217520E+02 -.878047346E+02 -.877016243E+02 -.876114556E+02 -.875332045E+02 -.874658304E+02 -.874083099E+02 -.873596578E+02 -.873189440E+02 -.872853014E+02 -.872579319E+02 -.872361063E+02 -.872191651E+02 -.872065139E+02 -.871976213E+02 -.871920132E+02 -.871892689E+02 -.871890157E+02 -.871909247E+02 -.871947055E+02 -.872001028E+02 -.872068915E+02 -.872148728E+02 -.872238703E+02 -.872337234E+02 -.872442778E+02 -.872553650E+02 -.872667644E+02 -.872781313E+02 -.872888781E+02 -.872979978E+02 -.873038367E+02 -.873038367E+02
 -.872935682E+02 -.872935682E+02 -.872854006E+02 -.872725779E+02 -.872573475E+02 -.872410619E+02 -.872244992E+02 -.872081036E+02 -.871921420E+02 -.871767988E+02 -.871622298E+02 -.871485961E+02 -.871360829E+02 -.871249076E+02 -.871153187E+02 -.871075981E+02 -.871020708E+02 -.870991165E+02 -.870991820E+02 -.871027931E+02 -.871105599E+02 -.871231777E+02 -.871414270E+02 -.871661858E+02 -.871984507E+02 -.872393515E+02 -.872901529E+02 -.873522454E+02 -.874271353E+02 -.875164385E+02 -.876218594E+02 -.877451467E+02 -.878880215E+02 -.880520868E+02 -.882387109E+02 -.884488856E+02 -.886830400E+02 -.889408171E+02 -.892208183E+02 -.895203412E+02 -.898351335E+02 -.901592019E+02 -.904847209E+02 -.908020990E+02 -.911002637E+02 -.913672064E+02 -.915908023E+02 -.917598539E+02 -.918652384E+02 -.919009697E+02 -.918649601E+02 -.917592955E+02 -.915899603E+02 -.913660761E+02 -.910988403E+02 -.908003792E+02 -.904827036E+02 -.901568892E+02 -.898325285E+02 -.895174450E+02 -.892176274E+02 -.889373235E+02 -.886792346E+02 -.884447629E+02 -.882342716E+02 -.880473337E+02 -.878829536E+02 -.877397541E+02 -.876161288E+02 -.875103598E+02 -.874207056E+02 -.873454641E+02 -.872830159E+02 -.872318498E+02 -.871905782E+02 -.871579426E+02 -.871328133E+02 -.871141839E+02 -.871011650E+02 -.870929740E+02 -.870889267E+02 -.870884269E+02 -.870909564E+02 -.870960675E+02 -.871033729E+02 -.871125396E+02 -.871232810E+02 -.871353511E+02 -.871485388E+02 -.871626626E+02 -.871775650E+02 -.871931044E+02 -.872091425E+02 -.872255169E+02 -.872419894E+02 -.872581483E+02 -.872732450E+02 -.872859515E+02 -.872940444E+02 -.872940444E+02
 -.872826248E+02 -.872826248E+02 -.872718757E+02 -.872549426E+02 -.872347224E+02 -.872129316E+02 -.871905246E+02 -.871680085E+02 -.871456527E+02 -.871236155E+02 -.871020210E+02 -.870809999E+02 -.870607057E+02 -.870413149E+02 -.870230324E+02 -.870061032E+02 -.869908260E+02 -.869775669E+02 -.869667723E+02 -.869589773E+02 -.869548089E+02 -.869549937E+02 -.869603795E+02 -.869719688E+02 -.869909447E+02 -.870186844E+02 -.870567725E+02 -.871070214E+02 -.871714969E+02 -.872525285E+02 -.873526983E+02 -.874748107E+02 -.876218471E+02 -.877968901E+02 -.880029978E+02 -.882430075E+02 -.885192599E+02 -.888332417E+02 -.891851453E+02 -.895733496E+02 -.899938448E+02 -.904396566E+02 -.909003622E+02 -.913618382E+02 -.918064027E+02 -.922135291E+02 -.925612559E+02 -.928282916E+02 -.929966051E+02 -.930540379E+02 -.929962885E+02 -.928276607E+02 -.925603142E+02 -.922122794E+02 -.918048453E+02 -.913599703E+02 -.908981779E+02 -.904371496E+02 -.899910109E+02 -.895701872E+02 -.891816552E+02 -.888294235E+02 -.885151078E+02 -.882385101E+02 -.879981424E+02 -.877916693E+02 -.876162608E+02 -.874688605E+02 -.873463790E+02 -.872458258E+02 -.871643938E+02 -.870995069E+02 -.870488423E+02 -.870103333E+02 -.869821623E+02 -.869627436E+02 -.869507049E+02 -.869448654E+02 -.869442145E+02 -.869478911E+02 -.869551645E+02 -.869654166E+02 -.869781265E+02 -.869928564E+02 -.870092398E+02 -.870269704E+02 -.870457936E+02 -.870654978E+02 -.870859082E+02 -.871068800E+02 -.871282920E+02 -.871500369E+02 -.871720055E+02 -.871940529E+02 -.872159322E+02 -.872371703E+02 -.872568580E+02 -.872733386E+02 -.872837983E+02 -.872837983E+02
 -.872713160E+02 -.872713160E+02 -.872579339E+02 -.872368008E+02 -.872114645E+02 -.871839998E+02 -.871555275E+02 -.871266057E+02 -.870974941E+02 -.870683189E+02 -.870391629E+02 -.870101053E+02 -.869812342E+02 -.869526565E+02 -.869245079E+02 -.868969664E+02 -.868702678E+02 -.868447190E+02 -.868207061E+02 -.867986988E+02 -.867792596E+02 -.867630717E+02 -.867509804E+02 -.867440265E+02 -.867434716E+02 -.867508316E+02 -.867679266E+02 -.867969382E+02 -.868404610E+02 -.869015447E+02 -.869837364E+02 -.870911229E+02 -.872283546E+02 -.874006188E+02 -.876135454E+02 -.878730212E+02 -.881848894E+02 -.885544865E+02 -.889859712E+02 -.894814062E+02 -.900395858E+02 -.906546509E+02 -.913146195E+02 -.920000789E+02 -.926834384E+02 -.933292801E+02 -.938963917E+02 -.943418918E+02 -.946273162E+02 -.947256116E+02 -.946269806E+02 -.943412204E+02 -.938953849E+02 -.933279396E+02 -.926817666E+02 -.919980765E+02 -.913122834E+02 -.906519728E+02 -.900365542E+02 -.894780106E+02 -.889822056E+02 -.885503500E+02 -.881803838E+02 -.878681456E+02 -.876082915E+02 -.873949720E+02 -.872223000E+02 -.870846528E+02 -.869768493E+02 -.868942371E+02 -.868327190E+02 -.867887410E+02 -.867592563E+02 -.867416778E+02 -.867338257E+02 -.867338755E+02 -.867403082E+02 -.867518653E+02 -.867675089E+02 -.867863862E+02 -.868077995E+02 -.868311804E+02 -.868560680E+02 -.868820904E+02 -.869089492E+02 -.869364071E+02 -.869642769E+02 -.869924125E+02 -.870207016E+02 -.870490588E+02 -.870774182E+02 -.871057237E+02 -.871339092E+02 -.871618594E+02 -.871893290E+02 -.872157910E+02 -.872401816E+02 -.872605166E+02 -.872733891E+02 -.872733891E+02
 -.872600912E+02 -.872600912E+02 -.872441185E+02 -.872188393E+02 -.871884304E+02 -.871553087E+02 -.871207472E+02 -.870853455E+02 -.870493489E+02 -.870128424E+02 -.869758489E+02 -.869383713E+02 -.869004090E+02 -.868619726E+02 -.868230981E+02 -.867838621E+02 -.867443920E+02 -.867048730E+02 -.866655488E+02 -.866267302E+02 -.865888222E+02 -.865523638E+02 -.865180633E+02 -.864868287E+02 -.864598099E+02 -.864384641E+02 -.864246342E+02 -.864206331E+02 -.864293346E+02 -.864542885E+02 -.864998635E+02 -.865714023E+02 -.866753625E+02 -.868194373E+02 -.870126379E+02 -.872652979E+02 -.875889265E+02 -.879958137E+02 -.884982618E+02 -.891072944E+02 -.898306832E+02 -.906701766E+02 -.916179238E+02 -.926523334E+02 -.937340550E+02 -.948034211E+02 -.957814067E+02 -.965765064E+02 -.970990696E+02 -.972816319E+02 -.970987454E+02 -.965758483E+02 -.957803979E+02 -.948020433E+02 -.937322949E+02 -.926501878E+02 -.916154002E+02 -.906672857E+02 -.898274294E+02 -.891036708E+02 -.884942528E+02 -.879914046E+02 -.875841099E+02 -.872600727E+02 -.870070033E+02 -.868133867E+02 -.866688811E+02 -.865644715E+02 -.864924689E+02 -.864464235E+02 -.864209941E+02 -.864118024E+02 -.864152893E+02 -.864285816E+02 -.864493735E+02 -.864758249E+02 -.865064749E+02 -.865401697E+02 -.865760035E+02 -.866132694E+02 -.866514205E+02 -.866900377E+02 -.867288036E+02 -.867674823E+02 -.868059025E+02 -.868439444E+02 -.868815287E+02 -.869186084E+02 -.869551615E+02 -.869911848E+02 -.870266874E+02 -.870616795E+02 -.870961520E+02 -.871300304E+02 -.871630809E+02 -.871947330E+02 -.872237780E+02 -.872479174E+02 -.872631671E+02 -.872631671E+02
 -.872495008E+02 -.872495008E+02 -.872310641E+02 -.872018352E+02 -.871665821E+02 -.871280360E+02 -.870876054E+02 -.870459220E+02 -.870032104E+02 -.869595030E+02 -.869147451E+02 -.868688421E+02 -.868216867E+02 -.867731745E+02 -.867232170E+02 -.866717508E+02 -.866187423E+02 -.865641836E+02 -.865080937E+02 -.864505366E+02 -.863916542E+02 -.863316964E+02 -.862710456E+02 -.862102496E+02 -.861500821E+02 -.860916206E+02 -.860363341E+02 -.859861897E+02 -.859438002E+02 -.859126267E+02 -.858972266E+02 -.859035439E+02 -.859392542E+02 -.860141824E+02 -.861407714E+02 -.863345683E+02 -.866146492E+02 -.870038424E+02 -.875285215E+02 -.882176343E+02 -.891004693E+02 -.902024801E+02 -.915383871E+02 -.931019563E+02 -.948526261E+02 -.967009927E+02 -.984984870E+02 -.100040952E+03 -.101098389E+03 -.101477107E+03 -.101097987E+03 -.100040163E+03 -.984973302E+02 -.966994834E+02 -.948507624E+02 -.930997198E+02 -.915357533E+02 -.901994349E+02 -.890970168E+02 -.882137877E+02 -.875242854E+02 -.869992033E+02 -.866095838E+02 -.863290592E+02 -.861348132E+02 -.860077740E+02 -.859323889E+02 -.858962058E+02 -.858893949E+02 -.859042821E+02 -.859349316E+02 -.859767884E+02 -.860263832E+02 -.860810924E+02 -.861389486E+02 -.861984890E+02 -.862586394E+02 -.863186215E+02 -.863778835E+02 -.864360453E+02 -.864928567E+02 -.865481655E+02 -.866018931E+02 -.866540154E+02 -.867045491E+02 -.867535405E+02 -.868010572E+02 -.868471822E+02 -.868920085E+02 -.869356352E+02 -.869781615E+02 -.870196771E+02 -.870602397E+02 -.870998247E+02 -.871382186E+02 -.871748178E+02 -.872082840E+02 -.872360280E+02 -.872535262E+02 -.872535262E+02
 -.872400491E+02 -.872400491E+02 -.872193787E+02 -.871865645E+02 -.871469077E+02 -.871034177E+02 -.870576188E+02 -.870101666E+02 -.869612569E+02 -.869108575E+02 -.868588259E+02 -.868049646E+02 -.867490503E+02 -.866908503E+02 -.866301323E+02 -.865666638E+02 -.865002038E+02 -.864304953E+02 -.863572701E+02 -.862802699E+02 -.861992652E+02 -.861140639E+02 -.860245239E+02 -.859305887E+02 -.858323389E+02 -.857300505E+02 -.856242696E+02 -.855159281E+02 -.854065190E+02 -.852983319E+02 -.851947602E+02 -.851007160E+02 -.850232037E+02 -.849720940E+02 -.849611514E+02 -.850093452E+02 -.851424563E+02 -.853949477E+02 -.858119636E+02 -.864510462E+02 -.873826723E+02 -.886879683E+02 -.904508458E+02 -.927403876E+02 -.955782703E+02 -.988875873E+02 -.102428224E+03 -.105745703E+03 -.108194368E+03 -.109116434E+03 -.108193960E+03 -.105744883E+03 -.102426992E+03 -.988859553E+02 -.955762645E+02 -.927380287E+02 -.904481297E+02 -.886848630E+02 -.873791371E+02 -.864470591E+02 -.858075309E+02 -.853900853E+02 -.851371640E+02 -.850036011E+02 -.849549303E+02 -.849653843E+02 -.850160032E+02 -.850930181E+02 -.851865471E+02 -.852895797E+02 -.853972058E+02 -.855060390E+02 -.856137916E+02 -.857189619E+02 -.858206079E+02 -.859181830E+02 -.860114171E+02 -.861002315E+02 -.861846777E+02 -.862648939E+02 -.863410736E+02 -.864134443E+02 -.864822517E+02 -.865477495E+02 -.866101918E+02 -.866698288E+02 -.867269036E+02 -.867816505E+02 -.868342935E+02 -.868850453E+02 -.869341043E+02 -.869816456E+02 -.870277989E+02 -.870725935E+02 -.871158425E+02 -.871569188E+02 -.871943740E+02 -.872253631E+02 -.872448826E+02 -.872448826E+02
 -.872320618E+02 -.872320618E+02 -.872095219E+02 -.871737000E+02 -.871303337E+02 -.870826606E+02 -.870323003E+02 -.869799254E+02 -.869256992E+02 -.868695244E+02 -.868111720E+02 -.867503462E+02 -.866867133E+02 -.866199149E+02 -.865495678E+02 -.864752555E+02 -.863965106E+02 -.863128063E+02 -.862235637E+02 -.861281574E+02 -.860259103E+02 -.859160814E+02 -.857978652E+02 -.856704045E+02 -.855328014E+02 -.853841286E+02 -.852234609E+02 -.850499460E+02 -.848629170E+02 -.846620512E+02 -.844476107E+02 -.842208251E+02 -.839844953E+02 -.837439166E+02 -.835082596E+02 -.832926157E+02 -.831210327E+02 -.830309743E+02 -.830797056E+02 -.833530861E+02 -.839769757E+02 -.851303498E+02 -.870560219E+02 -.900574438E+02 -.944564585E+02 -.100469688E+03 -.107957622E+03 -.116054288E+03 -.122863055E+03 -.125731222E+03 -.122862768E+03 -.116053669E+03 -.107956595E+03 -.100468185E+03 -.944544503E+02 -.900549573E+02 -.870531138E+02 -.851270613E+02 -.839733019E+02 -.833489864E+02 -.830751412E+02 -.830259358E+02 -.831155314E+02 -.832866556E+02 -.835018229E+02 -.837369765E+02 -.839770343E+02 -.842128367E+02 -.844390858E+02 -.846529693E+02 -.848532505E+02 -.850396708E+02 -.852125595E+02 -.853725834E+02 -.855205843E+02 -.856574790E+02 -.857841958E+02 -.859016378E+02 -.860106614E+02 -.861120663E+02 -.862065912E+02 -.862949139E+02 -.863776534E+02 -.864553741E+02 -.865285898E+02 -.865977686E+02 -.866633369E+02 -.867256844E+02 -.867851675E+02 -.868421118E+02 -.868968127E+02 -.869495283E+02 -.870004573E+02 -.870496817E+02 -.870970425E+02 -.871418981E+02 -.871827118E+02 -.872164279E+02 -.872376439E+02 -.872376439E+02
 -.872259393E+02 -.872259393E+02 -.872019934E+02 -.871639049E+02 -.871177321E+02 -.870668805E+02 -.870130415E+02 -.869568981E+02 -.868985821E+02 -.868379403E+02 -.867746740E+02 -.867084058E+02 -.866387090E+02 -.865651166E+02 -.864871116E+02 -.864041072E+02 -.863154292E+02 -.862203085E+02 -.861178798E+02 -.860071661E+02 -.858870481E+02 -.857562347E+02 -.856132412E+02 -.854563591E+02 -.852836074E+02 -.850926770E+02 -.848808830E+02 -.846451203E+02 -.843818068E+02 -.840868222E+02 -.837554736E+02 -.833825252E+02 -.829623451E+02 -.824892597E+02 -.819582893E+02 -.813666073E+02 -.807163631E+02 -.800200143E+02 -.793102552E+02 -.786583994E+02 -.782079586E+02 -.782334813E+02 -.792346640E+02 -.820613610E+02 -.880149313E+02 -.987602783E+02 -.115716512E+03 -.138484403E+03 -.162159809E+03 -.174911579E+03 -.162159455E+03 -.138483712E+03 -.115715481E+03 -.987588507E+02 -.880130193E+02 -.820589036E+02 -.792316747E+02 -.782300330E+02 -.782041176E+02 -.786541732E+02 -.793055992E+02 -.800148807E+02 -.807107361E+02 -.813604935E+02 -.819516874E+02 -.824821489E+02 -.829546998E+02 -.833743296E+02 -.837467185E+02 -.840774933E+02 -.843718795E+02 -.846345651E+02 -.848696745E+02 -.850807954E+02 -.852710296E+02 -.854430505E+02 -.855991608E+02 -.857413445E+02 -.858713139E+02 -.859905504E+02 -.861003387E+02 -.862017966E+02 -.862959005E+02 -.863835056E+02 -.864653647E+02 -.865421429E+02 -.866144304E+02 -.866827534E+02 -.867475831E+02 -.868093422E+02 -.868684084E+02 -.869251094E+02 -.869797019E+02 -.870323123E+02 -.870828062E+02 -.871305341E+02 -.871738952E+02 -.872096766E+02 -.872321763E+02 -.872321763E+02
 -.872221217E+02 -.872221217E+02 -.871972987E+02 -.871577925E+02 -.871098609E+02 -.870570154E+02 -.870009923E+02 -.869424778E+02 -.868815805E+02 -.868181084E+02 -.867517172E+02 -.866819776E+02 -.866084025E+02 -.865304490E+02 -.864475035E+02 -.863588581E+02 -.862636942E+02 -.861610752E+02 -.860499313E+02 -.859290256E+02 -.857969095E+02 -.856518811E+02 -.854919363E+02 -.853146955E+02 -.851173030E+02 -.848963096E+02 -.846475334E+02 -.843658723E+02 -.840450406E+02 -.836772191E+02 -.832526004E+02 -.827587942E+02 -.821800267E+02 -.814960582E+02 -.806807547E+02 -.797003540E+02 -.785117047E+02 -.770615358E+02 -.752900946E+02 -.731483060E+02 -.706503276E+02 -.680067617E+02 -.659160859E+02 -.661108078E+02 -.721940300E+02 -.905337899E+02 -.130325720E+03 -.200636478E+03 -.299657601E+03 -.385284672E+03 -.299657097E+03 -.200635545E+03 -.130324457E+03 -.905322443E+02 -.721921498E+02 -.661084703E+02 -.659131918E+02 -.680033083E+02 -.706463911E+02 -.731439585E+02 -.752853437E+02 -.770563355E+02 -.785060092E+02 -.796941504E+02 -.806740480E+02 -.814888407E+02 -.821722725E+02 -.827504774E+02 -.832437070E+02 -.836677382E+02 -.840349525E+02 -.843551471E+02 -.846361406E+02 -.848842243E+02 -.851045029E+02 -.853011503E+02 -.854776052E+02 -.856367208E+02 -.857808809E+02 -.859120897E+02 -.860320435E+02 -.861421861E+02 -.862437541E+02 -.863378123E+02 -.864252833E+02 -.865069706E+02 -.865835785E+02 -.866557272E+02 -.867239664E+02 -.867887846E+02 -.868506149E+02 -.869098318E+02 -.869667306E+02 -.870214671E+02 -.870739242E+02 -.871234487E+02 -.871684009E+02 -.872054710E+02 -.872287711E+02 -.872287711E+02
 -.872208436E+02 -.872208436E+02 -.871957225E+02 -.871557324E+02 -.871071993E+02 -.870536726E+02 -.869969048E+02 -.869375807E+02 -.868757986E+02 -.868113534E+02 -.867438852E+02 -.866729490E+02 -.865980393E+02 -.865185863E+02 -.864339372E+02 -.863433365E+02 -.862459145E+02 -.861406776E+02 -.860264829E+02 -.859019956E+02 -.857656440E+02 -.856155745E+02 -.854495886E+02 -.852650474E+02 -.850587532E+02 -.848268091E+02 -.845644372E+02 -.842657164E+02 -.839232174E+02 -.835275049E+02 -.830664509E+02 -.825242501E+02 -.818799685E+02 -.811053533E+02 -.801615027E+02 -.789938034E+02 -.775243594E+02 -.756414821E+02 -.731883125E+02 -.699613113E+02 -.657526916E+02 -.605230078E+02 -.548863562E+02 -.512323862E+02 -.559673096E+02 -.835052297E+02 -.162955837E+03 -.349758643E+03 -.748933350E+03 -.156843174E+04 -.748932813E+03 -.349757634E+03 -.162954458E+03 -.835035639E+02 -.559653605E+02 -.512300621E+02 -.548835301E+02 -.605196134E+02 -.657487621E+02 -.699569267E+02 -.731835162E+02 -.756362514E+02 -.775186441E+02 -.789875746E+02 -.801547595E+02 -.810980951E+02 -.818721763E+02 -.825158957E+02 -.830575137E+02 -.835179723E+02 -.839130732E+02 -.842549346E+02 -.845529855E+02 -.848146578E+02 -.850458777E+02 -.852514212E+02 -.854351742E+02 -.856003268E+02 -.857495194E+02 -.858849539E+02 -.860084805E+02 -.861216637E+02 -.862258360E+02 -.863221387E+02 -.864115559E+02 -.864949413E+02 -.865730399E+02 -.866465057E+02 -.867159163E+02 -.867817834E+02 -.868445598E+02 -.869046364E+02 -.869623220E+02 -.870177831E+02 -.870709083E+02 -.871210437E+02 -.871665365E+02 -.872040442E+02 -.872276160E+02 -.872276160E+02
 -.872221435E+02 -.872221435E+02 -.871973244E+02 -.871578201E+02 -.871098881E+02 -.870570438E+02 -.870010258E+02 -.869425154E+02 -.868816159E+02 -.868181347E+02 -.867517311E+02 -.866819833E+02 -.866084112E+02 -.865304719E+02 -.864475414E+02 -.863589012E+02 -.862637339E+02 -.861611117E+02 -.860499687E+02 -.859290638E+02 -.857969463E+02 -.856519194E+02 -.854919823E+02 -.853147493E+02 -.851173570E+02 -.848963586E+02 -.846475818E+02 -.843659273E+02 -.840451029E+02 -.836772811E+02 -.832526556E+02 -.827588465E+02 -.821800886E+02 -.814961312E+02 -.806808234E+02 -.797004065E+02 -.785117552E+02 -.770616126E+02 -.752902004E+02 -.731484001E+02 -.706503611E+02 -.680067373E+02 -.659160755E+02 -.661108941E+02 -.721942245E+02 -.905340185E+02 -.130325890E+03 -.200636552E+03 -.299657607E+03 -.385284663E+03 -.299657109E+03 -.200635586E+03 -.130324520E+03 -.905323179E+02 -.721922268E+02 -.661085480E+02 -.659132696E+02 -.680033858E+02 -.706464676E+02 -.731440334E+02 -.752854164E+02 -.770564058E+02 -.785060774E+02 -.796942168E+02 -.806741130E+02 -.814889045E+02 -.821723352E+02 -.827505390E+02 -.832437675E+02 -.836677976E+02 -.840350106E+02 -.843552040E+02 -.846361959E+02 -.848842782E+02 -.851045552E+02 -.853012009E+02 -.854776541E+02 -.856367679E+02 -.857809261E+02 -.859121331E+02 -.860320850E+02 -.861422257E+02 -.862437916E+02 -.863378479E+02 -.864253168E+02 -.865070021E+02 -.865836078E+02 -.866557544E+02 -.867239914E+02 -.867888075E+02 -.868506355E+02 -.869098502E+02 -.869667467E+02 -.870214810E+02 -.870739358E+02 -.871234582E+02 -.871684084E+02 -.872054768E+02 -.872287759E+02 -.872287759E+02
 -.872259327E+02 -.872259327E+02 -.872019996E+02 -.871639231E+02 -.871177581E+02 -.870669153E+02 -.870130897E+02 -.869569582E+02 -.868986435E+02 -.868379888E+02 -.867747015E+02 -.867084190E+02 -.866387282E+02 -.865651614E+02 -.864871849E+02 -.864041937E+02 -.863155125E+02 -.862203865E+02 -.861179583E+02 -.860072454E+02 -.858871247E+02 -.857563136E+02 -.856133331E+02 -.854564656E+02 -.852837164E+02 -.850927785E+02 -.848809823E+02 -.846452294E+02 -.843819288E+02 -.840869470E+02 -.837555889E+02 -.833826333E+02 -.829624644E+02 -.824894000E+02 -.819584315E+02 -.813667236E+02 -.807164622E+02 -.800201451E+02 -.793104496E+02 -.786586153E+02 -.782081020E+02 -.782335002E+02 -.792346202E+02 -.820613965E+02 -.880151479E+02 -.987606486E+02 -.115716906E+03 -.138484694E+03 -.162159957E+03 -.174911626E+03 -.162159476E+03 -.138483761E+03 -.115715577E+03 -.987589846E+02 -.880131726E+02 -.820590608E+02 -.792318278E+02 -.782301800E+02 -.782042596E+02 -.786543123E+02 -.793057368E+02 -.800150173E+02 -.807108716E+02 -.813606277E+02 -.819518197E+02 -.824822791E+02 -.829548276E+02 -.833744548E+02 -.837468410E+02 -.840776130E+02 -.843719963E+02 -.846346790E+02 -.848697853E+02 -.850809031E+02 -.852711340E+02 -.854431517E+02 -.855992585E+02 -.857414387E+02 -.858714046E+02 -.859906374E+02 -.861004219E+02 -.862018760E+02 -.862959758E+02 -.863835769E+02 -.864654319E+02 -.865422059E+02 -.866144891E+02 -.866828079E+02 -.867476332E+02 -.868093880E+02 -.868684497E+02 -.869251462E+02 -.869797342E+02 -.870323401E+02 -.870828295E+02 -.871305531E+02 -.871739102E+02 -.872096882E+02 -.872321858E+02 -.872321858E+02
 -.872319913E+02 -.872319913E+02 -.872094778E+02 -.871736876E+02 -.871303478E+02 -.870826976E+02 -.870323609E+02 -.869800063E+02 -.869257870E+02 -.868696002E+02 -.868112233E+02 -.867503778E+02 -.866867480E+02 -.866199787E+02 -.865496702E+02 -.864753824E+02 -.863966408E+02 -.863129309E+02 -.862236859E+02 -.861282797E+02 -.860260312E+02 -.859162050E+02 -.857980026E+02 -.856705603E+02 -.855329654E+02 -.853842877E+02 -.852236154E+02 -.850501087E+02 -.848630959E+02 -.846622383E+02 -.844477900E+02 -.842209943E+02 -.839846726E+02 -.837441185E+02 -.835084732E+02 -.832928077E+02 -.831211938E+02 -.830311447E+02 -.830799401E+02 -.833533876E+02 -.839772713E+02 -.851305468E+02 -.870560943E+02 -.900574674E+02 -.944565565E+02 -.100469937E+03 -.107958004E+03 -.116054716E+03 -.122863440E+03 -.125731519E+03 -.122862982E+03 -.116053832E+03 -.107956743E+03 -.100468342E+03 -.944546257E+02 -.900551506E+02 -.870533200E+02 -.851272747E+02 -.839735176E+02 -.833492014E+02 -.830753538E+02 -.830261452E+02 -.831157373E+02 -.832868580E+02 -.835020219E+02 -.837371719E+02 -.839772261E+02 -.842130247E+02 -.844392699E+02 -.846531492E+02 -.848534263E+02 -.850398421E+02 -.852127264E+02 -.853727456E+02 -.855207417E+02 -.856576315E+02 -.857843431E+02 -.859017798E+02 -.860107979E+02 -.861121973E+02 -.862067165E+02 -.862950333E+02 -.863777669E+02 -.864554815E+02 -.865286911E+02 -.865978635E+02 -.866634255E+02 -.867257665E+02 -.867852430E+02 -.868421807E+02 -.868968749E+02 -.869495838E+02 -.870005059E+02 -.870497236E+02 -.870970776E+02 -.871419267E+02 -.871827344E+02 -.872164453E+02 -.872376581E+02 -.872376581E+02
 -.872399878E+02 -.872399878E+02 -.872193457E+02 -.871865675E+02 -.871469430E+02 -.871034805E+02 -.870577074E+02 -.870102774E+02 -.869613780E+02 -.869109698E+02 -.868589135E+02 -.868050279E+02 -.867491096E+02 -.866909340E+02 -.866302562E+02 -.865668222E+02 -.865003782E+02 -.864306700E+02 -.863574404E+02 -.862804375E+02 -.861994326E+02 -.861142353E+02 -.860247077E+02 -.859307904E+02 -.858325542E+02 -.857302686E+02 -.856244851E+02 -.855161473E+02 -.854067519E+02 -.852985774E+02 -.851950055E+02 -.851009540E+02 -.850234435E+02 -.849723510E+02 -.849614268E+02 -.850096195E+02 -.851427075E+02 -.853951817E+02 -.858122185E+02 -.864513583E+02 -.873830348E+02 -.886883265E+02 -.904511386E+02 -.927405971E+02 -.955784357E+02 -.988877744E+02 -.102428481E+03 -.105746036E+03 -.108194749E+03 -.109116826E+03 -.108194335E+03 -.105745229E+03 -.102427309E+03 -.988862523E+02 -.955765489E+02 -.927383066E+02 -.904484048E+02 -.886851369E+02 -.873794103E+02 -.864473316E+02 -.858078025E+02 -.853903555E+02 -.851374324E+02 -.850038672E+02 -.849551935E+02 -.849656441E+02 -.850162591E+02 -.850932696E+02 -.851867937E+02 -.852898211E+02 -.853974416E+02 -.855062691E+02 -.856140156E+02 -.857191795E+02 -.858208190E+02 -.859183874E+02 -.860116145E+02 -.861004218E+02 -.861848607E+02 -.862650693E+02 -.863412414E+02 -.864136043E+02 -.864824037E+02 -.865478933E+02 -.866103274E+02 -.866699560E+02 -.867270223E+02 -.867817605E+02 -.868343947E+02 -.868851376E+02 -.869341876E+02 -.869817199E+02 -.870278641E+02 -.870726496E+02 -.871158896E+02 -.871569571E+02 -.871944042E+02 -.872253865E+02 -.872449017E+02 -.872449017E+02
 -.872495065E+02 -.872495065E+02 -.872310871E+02 -.872018808E+02 -.871666532E+02 -.871281321E+02 -.870877246E+02 -.870460615E+02 -.870033622E+02 -.869596512E+02 -.869148734E+02 -.868689472E+02 -.868217822E+02 -.867732834E+02 -.867233580E+02 -.866719297E+02 -.866189514E+02 -.865644070E+02 -.865083163E+02 -.864507525E+02 -.863918680E+02 -.863319167E+02 -.862712781E+02 -.862104963E+02 -.861503426E+02 -.860918926E+02 -.860366127E+02 -.859864716E+02 -.859440892E+02 -.859129269E+02 -.858975337E+02 -.859038512E+02 -.859395647E+02 -.860145040E+02 -.861411047E+02 -.863349051E+02 -.866149815E+02 -.870041705E+02 -.875288545E+02 -.882179843E+02 -.891008431E+02 -.902028729E+02 -.915387829E+02 -.931023368E+02 -.948529815E+02 -.967013271E+02 -.984988136E+02 -.100041286E+03 -.101098739E+03 -.101477475E+03 -.101098369E+03 -.100040553E+03 -.984977233E+02 -.966998745E+02 -.948511494E+02 -.931001015E+02 -.915361298E+02 -.901998063E+02 -.890973832E+02 -.882141489E+02 -.875246411E+02 -.869995532E+02 -.866099279E+02 -.863293974E+02 -.861351456E+02 -.860081006E+02 -.859327097E+02 -.858965207E+02 -.858897036E+02 -.859045844E+02 -.859352271E+02 -.859770769E+02 -.860266641E+02 -.860813656E+02 -.861392137E+02 -.861987458E+02 -.862588875E+02 -.863188608E+02 -.863781137E+02 -.864362661E+02 -.864930679E+02 -.865483669E+02 -.866020843E+02 -.866541964E+02 -.867047197E+02 -.867537005E+02 -.868012065E+02 -.868473206E+02 -.868921359E+02 -.869357514E+02 -.869782664E+02 -.870197706E+02 -.870603218E+02 -.870998953E+02 -.871382779E+02 -.871748660E+02 -.872083220E+02 -.872360575E+02 -.872535502E+02 -.872535502E+02
 -.872600763E+02 -.872600763E+02 -.872441217E+02 -.872188696E+02 -.871884961E+02 -.871554112E+02 -.871208809E+02 -.870855020E+02 -.870495198E+02 -.870130166E+02 -.869760139E+02 -.869385199E+02 -.869005461E+02 -.868621122E+02 -.868232568E+02 -.867840527E+02 -.867446205E+02 -.867051326E+02 -.866658212E+02 -.866269990E+02 -.865890857E+02 -.865526325E+02 -.865183459E+02 -.864871245E+02 -.864601159E+02 -.864387826E+02 -.864249690E+02 -.864209809E+02 -.864296892E+02 -.864546473E+02 -.865002278E+02 -.865717731E+02 -.866757430E+02 -.868198308E+02 -.870130425E+02 -.872657041E+02 -.875893266E+02 -.879962118E+02 -.884986715E+02 -.891077252E+02 -.898311315E+02 -.906706295E+02 -.916183701E+02 -.926527714E+02 -.937344914E+02 -.948038640E+02 -.957818591E+02 -.965769648E+02 -.970995272E+02 -.972820832E+02 -.970991884E+02 -.965762849E+02 -.957808317E+02 -.948024777E+02 -.937327317E+02 -.926506272E+02 -.916158409E+02 -.906677261E+02 -.898278680E+02 -.891041062E+02 -.884946841E+02 -.879918309E+02 -.875845307E+02 -.872604874E+02 -.870074113E+02 -.868137874E+02 -.866692743E+02 -.865648567E+02 -.864928458E+02 -.864467920E+02 -.864213538E+02 -.864121531E+02 -.864156307E+02 -.864289134E+02 -.864496953E+02 -.864761365E+02 -.865067759E+02 -.865404598E+02 -.865762824E+02 -.866135369E+02 -.866516764E+02 -.866902815E+02 -.867290352E+02 -.867677015E+02 -.868061092E+02 -.868441382E+02 -.868817095E+02 -.869187760E+02 -.869553157E+02 -.869913255E+02 -.870268144E+02 -.870617928E+02 -.870962514E+02 -.871301159E+02 -.871631526E+02 -.871947913E+02 -.872238240E+02 -.872479530E+02 -.872631961E+02 -.872631961E+02
 -.872712242E+02 -.872712242E+02 -.872578657E+02 -.872367703E+02 -.872114841E+02 -.871840744E+02 -.871556502E+02 -.871267622E+02 -.870976705E+02 -.870685049E+02 -.870393505E+02 -.870102889E+02 -.869814138E+02 -.869528357E+02 -.869246935E+02 -.868971706E+02 -.868705058E+02 -.868449988E+02 -.868210188E+02 -.867990230E+02 -.867795805E+02 -.867633932E+02 -.867513146E+02 -.867443766E+02 -.867438316E+02 -.867511999E+02 -.867683104E+02 -.867973439E+02 -.868408848E+02 -.869019761E+02 -.869841675E+02 -.870915550E+02 -.872287967E+02 -.874010801E+02 -.876140257E+02 -.878735096E+02 -.881853726E+02 -.885549604E+02 -.889864454E+02 -.894818963E+02 -.900401010E+02 -.906551867E+02 -.913151609E+02 -.920006108E+02 -.926839551E+02 -.933297870E+02 -.938969001E+02 -.943424116E+02 -.946278513E+02 -.947261587E+02 -.946275326E+02 -.943417693E+02 -.938959253E+02 -.933284692E+02 -.926822862E+02 -.919985886E+02 -.913127906E+02 -.906524770E+02 -.900370565E+02 -.894785110E+02 -.889827033E+02 -.885508440E+02 -.881808729E+02 -.878686287E+02 -.876087678E+02 -.873954408E+02 -.872227606E+02 -.870851048E+02 -.869772921E+02 -.868946703E+02 -.868331422E+02 -.867891537E+02 -.867596581E+02 -.867420683E+02 -.867342045E+02 -.867342422E+02 -.867406625E+02 -.867522069E+02 -.867678373E+02 -.867867012E+02 -.868081007E+02 -.868314676E+02 -.868563409E+02 -.868823486E+02 -.869091925E+02 -.869366353E+02 -.869644897E+02 -.869926098E+02 -.870208831E+02 -.870492244E+02 -.870775678E+02 -.871058570E+02 -.871340262E+02 -.871619601E+02 -.871894134E+02 -.872158598E+02 -.872402358E+02 -.872605586E+02 -.872734234E+02 -.872734234E+02
 -.872825212E+02 -.872825212E+02 -.872717840E+02 -.872548774E+02 -.872347026E+02 -.872129717E+02 -.871906263E+02 -.871681600E+02 -.871458353E+02 -.871238147E+02 -.871022307E+02 -.870812194E+02 -.870609335E+02 -.870415472E+02 -.870232661E+02 -.870063426E+02 -.869910854E+02 -.869778633E+02 -.869671119E+02 -.869593490E+02 -.869551936E+02 -.869553805E+02 -.869607726E+02 -.869723761E+02 -.869913659E+02 -.870191147E+02 -.870572122E+02 -.871074787E+02 -.871719786E+02 -.872530317E+02 -.873532108E+02 -.874753214E+02 -.876223563E+02 -.877974096E+02 -.880035398E+02 -.882435721E+02 -.885198344E+02 -.888338117E+02 -.891857060E+02 -.895739088E+02 -.899944162E+02 -.904402492E+02 -.909009753E+02 -.913624624E+02 -.918070259E+02 -.922141432E+02 -.925618593E+02 -.928288883E+02 -.929972016E+02 -.930546400E+02 -.929968991E+02 -.928282794E+02 -.925609382E+02 -.922129045E+02 -.918054675E+02 -.913605862E+02 -.908987858E+02 -.904377486E+02 -.899916011E+02 -.895707693E+02 -.891822299E+02 -.888299913E+02 -.885156690E+02 -.882390645E+02 -.879986895E+02 -.877922084E+02 -.876167911E+02 -.874693814E+02 -.873468896E+02 -.872463255E+02 -.871648819E+02 -.870999830E+02 -.870493058E+02 -.870107840E+02 -.869825996E+02 -.869631670E+02 -.869511140E+02 -.869452598E+02 -.869445938E+02 -.869482550E+02 -.869555125E+02 -.869657484E+02 -.869784417E+02 -.869931548E+02 -.870095210E+02 -.870272342E+02 -.870460396E+02 -.870657259E+02 -.870861181E+02 -.871070716E+02 -.871284649E+02 -.871501911E+02 -.871721408E+02 -.871941693E+02 -.872160299E+02 -.872372498E+02 -.872569206E+02 -.872733870E+02 -.872838379E+02 -.872838379E+02
 -.872935908E+02 -.872935908E+02 -.872854084E+02 -.872725764E+02 -.872573592E+02 -.872411130E+02 -.872246064E+02 -.872082671E+02 -.871923485E+02 -.871770309E+02 -.871624766E+02 -.871488569E+02 -.871363612E+02 -.871252013E+02 -.871156185E+02 -.871078976E+02 -.871023752E+02 -.870994415E+02 -.870995434E+02 -.871031961E+02 -.871109966E+02 -.871236333E+02 -.871418911E+02 -.871666573E+02 -.871989329E+02 -.872398467E+02 -.872906606E+02 -.873527657E+02 -.874276722E+02 -.875169974E+02 -.876224406E+02 -.877457420E+02 -.878886204E+02 -.880526852E+02 -.882393160E+02 -.884495079E+02 -.886836838E+02 -.889414759E+02 -.892214810E+02 -.895210000E+02 -.898357895E+02 -.901598625E+02 -.904853937E+02 -.908027874E+02 -.911009648E+02 -.913679137E+02 -.915915094E+02 -.917605565E+02 -.918659354E+02 -.919016625E+02 -.918656507E+02 -.917599862E+02 -.915906520E+02 -.913667690E+02 -.910995338E+02 -.908010719E+02 -.904833941E+02 -.901575759E+02 -.898332096E+02 -.895181192E+02 -.892182935E+02 -.889379804E+02 -.886798817E+02 -.884453997E+02 -.882348978E+02 -.880479491E+02 -.878835579E+02 -.877403470E+02 -.876167100E+02 -.875109286E+02 -.874212615E+02 -.873460066E+02 -.872835442E+02 -.872323633E+02 -.871910765E+02 -.871584251E+02 -.871332794E+02 -.871146333E+02 -.871015971E+02 -.870933885E+02 -.870893232E+02 -.870888048E+02 -.870913156E+02 -.870964074E+02 -.871036933E+02 -.871128401E+02 -.871235613E+02 -.871356109E+02 -.871487778E+02 -.871628807E+02 -.871777619E+02 -.871932800E+02 -.872092965E+02 -.872256494E+02 -.872421006E+02 -.872582388E+02 -.872733163E+02 -.872860068E+02 -.872940894E+02 -.872940894E+02
 -.873041101E+02 -.873041101E+02 -.872983459E+02 -.872893613E+02 -.872788099E+02 -.872677027E+02 -.872566349E+02 -.872459616E+02 -.872359170E+02 -.872266867E+02 -.872184477E+02 -.872113882E+02 -.872057150E+02 -.872016548E+02 -.871994603E+02 -.871994202E+02 -.872018670E+02 -.872071771E+02 -.872157719E+02 -.872281228E+02 -.872447618E+02 -.872662865E+02 -.872933604E+02 -.873267117E+02 -.873671350E+02 -.874154950E+02 -.874727242E+02 -.875398111E+02 -.876177810E+02 -.877076722E+02 -.878105068E+02 -.879272485E+02 -.880587468E+02 -.882056653E+02 -.883683943E+02 -.885469463E+02 -.887408403E+02 -.889489775E+02 -.891695192E+02 -.893997744E+02 -.896361136E+02 -.898739295E+02 -.901076679E+02 -.903309533E+02 -.905368255E+02 -.907180940E+02 -.908677952E+02 -.909797184E+02 -.910489404E+02 -.910722920E+02 -.910486790E+02 -.909791964E+02 -.908670142E+02 -.907170558E+02 -.905355316E+02 -.903294035E+02 -.901058601E+02 -.898718595E+02 -.896337767E+02 -.893971669E+02 -.891666399E+02 -.889458271E+02 -.887374195E+02 -.885432537E+02 -.883644256E+02 -.882014151E+02 -.880542105E+02 -.879224235E+02 -.878053921E+02 -.877022670E+02 -.876120832E+02 -.875338163E+02 -.874664261E+02 -.874088887E+02 -.873602194E+02 -.873194878E+02 -.872858269E+02 -.872584384E+02 -.872365935E+02 -.872196323E+02 -.872069608E+02 -.871980473E+02 -.871924179E+02 -.871896519E+02 -.871893767E+02 -.871912633E+02 -.871950214E+02 -.872003957E+02 -.872071609E+02 -.872151186E+02 -.872240923E+02 -.872339213E+02 -.872444515E+02 -.872555145E+02 -.872668898E+02 -.872782334E+02 -.872889585E+02 -.872980601E+02 -.873038874E+02 -.873038874E+02
 -.873138299E+02 -.873138299E+02 -.873102953E+02 -.873048496E+02 -.872985736E+02 -.872921525E+02 -.872860134E+02 -.872804360E+02 -.872756273E+02 -.872717672E+02 -.872690351E+02 -.872676223E+02 -.872677368E+02 -.872696038E+02 -.872734689E+02 -.872796050E+02 -.872883192E+02 -.872999529E+02 -.873148795E+02 -.873335062E+02 -.873562796E+02 -.873836891E+02 -.874162647E+02 -.874545712E+02 -.874992041E+02 -.875507870E+02 -.876099660E+02 -.876773964E+02 -.877537223E+02 -.878395516E+02 -.879354278E+02 -.880417961E+02 -.881589608E+02 -.882870353E+02 -.884258833E+02 -.885750557E+02 -.887337247E+02 -.889006206E+02 -.890739767E+02 -.892514901E+02 -.894303055E+02 -.896070323E+02 -.897778036E+02 -.899383870E+02 -.900843477E+02 -.902112645E+02 -.903149838E+02 -.903918931E+02 -.904391843E+02 -.904550741E+02 -.904389512E+02 -.903914279E+02 -.903142880E+02 -.902103397E+02 -.900831944E+02 -.899370041E+02 -.897761890E+02 -.896051834E+02 -.894282204E+02 -.892491680E+02 -.890714182E+02 -.888978263E+02 -.887306946E+02 -.885717880E+02 -.884223752E+02 -.882832840E+02 -.881549649E+02 -.880375555E+02 -.879309437E+02 -.878348246E+02 -.877487516E+02 -.876721792E+02 -.876044998E+02 -.875450716E+02 -.874932427E+02 -.874483674E+02 -.874098195E+02 -.873770013E+02 -.873493493E+02 -.873263375E+02 -.873074793E+02 -.872923277E+02 -.872804740E+02 -.872715467E+02 -.872652089E+02 -.872611567E+02 -.872591156E+02 -.872588389E+02 -.872601044E+02 -.872627117E+02 -.872664794E+02 -.872712408E+02 -.872768367E+02 -.872831026E+02 -.872898424E+02 -.872967822E+02 -.873034919E+02 -.873092720E+02 -.873130077E+02 -.873130077E+02
 -.873225908E+02 -.873225908E+02 -.873210600E+02 -.873187880E+02 -.873163323E+02 -.873140771E+02 -.873122917E+02 -.873111804E+02 -.873109177E+02 -.873116699E+02 -.873136086E+02 -.873169179E+02 -.873217963E+02 -.873284557E+02 -.873371223E+02 -.873480419E+02 -.873614845E+02 -.873777448E+02 -.873971390E+02 -.874200032E+02 -.874466955E+02 -.874775977E+02 -.875131129E+02 -.875536582E+02 -.875996576E+02 -.876515355E+02 -.877097104E+02 -.877745833E+02 -.878465202E+02 -.879258308E+02 -.880127446E+02 -.881073854E+02 -.882097426E+02 -.883196387E+02 -.884366937E+02 -.885602889E+02 -.886895329E+02 -.888232322E+02 -.889598717E+02 -.890976069E+02 -.892342744E+02 -.893674227E+02 -.894943675E+02 -.896122731E+02 -.897182600E+02 -.898095339E+02 -.898835293E+02 -.899380563E+02 -.899714370E+02 -.899826163E+02 -.899712340E+02 -.899376505E+02 -.898829213E+02 -.898087239E+02 -.897172478E+02 -.896110580E+02 -.894929486E+02 -.893657997E+02 -.892324474E+02 -.890955766E+02 -.889576391E+02 -.888207979E+02 -.886868966E+02 -.885574498E+02 -.884336507E+02 -.883163916E+02 -.882062924E+02 -.881037343E+02 -.880088951E+02 -.879217846E+02 -.878422777E+02 -.877701442E+02 -.877050761E+02 -.876467102E+02 -.875946474E+02 -.875484685E+02 -.875077469E+02 -.874720582E+02 -.874409881E+02 -.874141373E+02 -.873911255E+02 -.873715939E+02 -.873552062E+02 -.873416494E+02 -.873306335E+02 -.873218905E+02 -.873151739E+02 -.873102574E+02 -.873069329E+02 -.873050096E+02 -.873043115E+02 -.873046752E+02 -.873059460E+02 -.873079700E+02 -.873105808E+02 -.873135744E+02 -.873166697E+02 -.873194501E+02 -.873212927E+02 -.873212927E+02
 -.873303110E+02 -.873303110E+02 -.873305367E+02 -.873310402E+02 -.873319147E+02 -.873332735E+02 -.873352403E+02 -.873379467E+02 -.873415318E+02 -.873461430E+02 -.873519377E+02 -.873590855E+02 -.873677677E+02 -.873781760E+02 -.873905114E+02 -.874049865E+02 -.874218297E+02 -.874412857E+02 -.874636122E+02 -.874890767E+02 -.875179554E+02 -.875505339E+02 -.875871048E+02 -.876279615E+02 -.876733903E+02 -.877236623E+02 -.877790269E+02 -.878397025E+02 -.879058638E+02 -.879776257E+02 -.880550249E+02 -.881380016E+02 -.882263806E+02 -.883198522E+02 -.884179522E+02 -.885200430E+02 -.886252973E+02 -.887326873E+02 -.888409809E+02 -.889487472E+02 -.890543736E+02 -.891560954E+02 -.892520391E+02 -.893402792E+02 -.894189069E+02 -.894861086E+02 -.895402487E+02 -.895799511E+02 -.896041727E+02 -.896122624E+02 -.896039988E+02 -.895796032E+02 -.895397266E+02 -.894854119E+02 -.894180353E+02 -.893392328E+02 -.892508183E+02 -.891547010E+02 -.890528068E+02 -.889470095E+02 -.888390736E+02 -.887306112E+02 -.886230528E+02 -.885176304E+02 -.884153725E+02 -.883171073E+02 -.882234735E+02 -.881349359E+02 -.880518040E+02 -.879742521E+02 -.879023395E+02 -.878360305E+02 -.877752123E+02 -.877197124E+02 -.876693129E+02 -.876237633E+02 -.875827915E+02 -.875461126E+02 -.875134366E+02 -.874844735E+02 -.874589384E+02 -.874365546E+02 -.874170560E+02 -.874001889E+02 -.873857126E+02 -.873734001E+02 -.873630385E+02 -.873544278E+02 -.873473812E+02 -.873417243E+02 -.873372936E+02 -.873339361E+02 -.873315073E+02 -.873298696E+02 -.873288885E+02 -.873284283E+02 -.873283451E+02 -.873284787E+02 -.873286473E+02 -.873286473E+02
 -.873369605E+02 -.873369605E+02 -.873386899E+02 -.873415636E+02 -.873452717E+02 -.873496902E+02 -.873548123E+02 -.873607014E+02 -.873674605E+02 -.873752152E+02 -.873841049E+02 -.873942803E+02 -.874059018E+02 -.874191371E+02 -.874341593E+02 -.874511472E+02 -.874702881E+02 -.874917781E+02 -.875158205E+02 -.875426213E+02 -.875723865E+02 -.876053212E+02 -.876416280E+02 -.876815021E+02 -.877251247E+02 -.877726548E+02 -.878242228E+02 -.878799232E+02 -.879398062E+02 -.880038666E+02 -.880720313E+02 -.881441460E+02 -.882199636E+02 -.882991332E+02 -.883811899E+02 -.884655463E+02 -.885514861E+02 -.886381624E+02 -.887246000E+02 -.888097051E+02 -.888922822E+02 -.889710575E+02 -.890447109E+02 -.891119148E+02 -.891713779E+02 -.892218935E+02 -.892623885E+02 -.892919702E+02 -.893099680E+02 -.893159656E+02 -.893098218E+02 -.892916775E+02 -.892619492E+02 -.892213075E+02 -.891706453E+02 -.891110362E+02 -.890436873E+02 -.889698904E+02 -.888909734E+02 -.888082564E+02 -.887230129E+02 -.886364383E+02 -.885496266E+02 -.884635531E+02 -.883790658E+02 -.882968818E+02 -.882175892E+02 -.881416530E+02 -.880694237E+02 -.880011481E+02 -.879369810E+02 -.878769974E+02 -.878212044E+02 -.877695529E+02 -.877219480E+02 -.876782587E+02 -.876383265E+02 -.876019728E+02 -.875690052E+02 -.875392228E+02 -.875124205E+02 -.874883929E+02 -.874669365E+02 -.874478523E+02 -.874309470E+02 -.874160343E+02 -.874029356E+02 -.873914803E+02 -.873815057E+02 -.873728573E+02 -.873653886E+02 -.873589608E+02 -.873534442E+02 -.873487200E+02 -.873446868E+02 -.873412727E+02 -.873384576E+02 -.873363085E+02 -.873350298E+02 -.873350298E+02
 -.873425470E+02 -.873425470E+02 -.873455345E+02 -.873503855E+02 -.873564473E+02 -.873633926E+02 -.873711013E+02 -.873795748E+02 -.873888811E+02 -.873991228E+02 -.874104198E+02 -.874229026E+02 -.874367089E+02 -.874519813E+02 -.874688654E+02 -.874875079E+02 -.875080583E+02 -.875306694E+02 -.875554963E+02 -.875826926E+02 -.876124070E+02 -.876447810E+02 -.876799471E+02 -.877180263E+02 -.877591225E+02 -.878033159E+02 -.878506573E+02 -.879011619E+02 -.879548038E+02 -.880115092E+02 -.880711484E+02 -.881335275E+02 -.881983806E+02 -.882653643E+02 -.883340524E+02 -.884039334E+02 -.884744097E+02 -.885447992E+02 -.886143406E+02 -.886822026E+02 -.887474978E+02 -.888093009E+02 -.888666715E+02 -.889186794E+02 -.889644339E+02 -.890031136E+02 -.890339962E+02 -.890564862E+02 -.890701395E+02 -.890746817E+02 -.890700198E+02 -.890562467E+02 -.890336371E+02 -.890026353E+02 -.889638371E+02 -.889179651E+02 -.888658412E+02 -.888083563E+02 -.887464408E+02 -.886810352E+02 -.886130649E+02 -.885434174E+02 -.884729243E+02 -.884023478E+02 -.883323707E+02 -.882635914E+02 -.881965214E+02 -.881315868E+02 -.880691311E+02 -.880094206E+02 -.879526506E+02 -.878989526E+02 -.878484015E+02 -.878010234E+02 -.877568029E+02 -.877156896E+02 -.876776049E+02 -.876424476E+02 -.876100987E+02 -.875804264E+02 -.875532896E+02 -.875285412E+02 -.875060309E+02 -.874856071E+02 -.874671191E+02 -.874504180E+02 -.874353581E+02 -.874217972E+02 -.874095976E+02 -.873986262E+02 -.873887548E+02 -.873798615E+02 -.873718330E+02 -.873645711E+02 -.873580065E+02 -.873521254E+02 -.873470169E+02 -.873429441E+02 -.873404431E+02 -.873404431E+02
 -.873471153E+02 -.873471153E+02 -.873511286E+02 -.873575874E+02 -.873655539E+02 -.873745306E+02 -.873843007E+02 -.873948115E+02 -.874060988E+02 -.874182422E+02 -.874313424E+02 -.874455094E+02 -.874608588E+02 -.874775091E+02 -.874955798E+02 -.875151888E+02 -.875364531E+02 -.875594884E+02 -.875844092E+02 -.876113262E+02 -.876403425E+02 -.876715513E+02 -.877050335E+02 -.877408556E+02 -.877790670E+02 -.878196946E+02 -.878627383E+02 -.879081656E+02 -.879559083E+02 -.880058579E+02 -.880578616E+02 -.881117168E+02 -.881671675E+02 -.882239004E+02 -.882815432E+02 -.883396649E+02 -.883977767E+02 -.884553360E+02 -.885117515E+02 -.885663917E+02 -.886185952E+02 -.886676843E+02 -.887129804E+02 -.887538223E+02 -.887895840E+02 -.888196947E+02 -.888436569E+02 -.888610636E+02 -.888716128E+02 -.888751187E+02 -.888715187E+02 -.888608756E+02 -.888433755E+02 -.888193208E+02 -.887891185E+02 -.887532667E+02 -.887123365E+02 -.886669539E+02 -.886177805E+02 -.885654949E+02 -.885107751E+02 -.884542831E+02 -.883966510E+02 -.883384709E+02 -.882802859E+02 -.882225851E+02 -.881657996E+02 -.881103019E+02 -.880564056E+02 -.880043681E+02 -.879543932E+02 -.879066350E+02 -.878612025E+02 -.878181641E+02 -.877775524E+02 -.877393689E+02 -.877035889E+02 -.876701651E+02 -.876390319E+02 -.876101091E+02 -.875833046E+02 -.875585175E+02 -.875356406E+02 -.875145620E+02 -.874951670E+02 -.874773397E+02 -.874609640E+02 -.874459241E+02 -.874321059E+02 -.874193972E+02 -.874076887E+02 -.873968756E+02 -.873868621E+02 -.873775702E+02 -.873689607E+02 -.873610716E+02 -.873540857E+02 -.873484318E+02 -.873449236E+02 -.873449236E+02
 -.873507412E+02 -.873507412E+02 -.873555658E+02 -.873632919E+02 -.873727525E+02 -.873833104E+02 -.873946689E+02 -.874067291E+02 -.874194978E+02 -.874330334E+02 -.874474176E+02 -.874627417E+02 -.874791008E+02 -.874965910E+02 -.875153082E+02 -.875353456E+02 -.875567927E+02 -.875797353E+02 -.876042548E+02 -.876304276E+02 -.876583219E+02 -.876879948E+02 -.877194905E+02 -.877528380E+02 -.877880494E+02 -.878251168E+02 -.878640093E+02 -.879046683E+02 -.879470054E+02 -.879908992E+02 -.880361932E+02 -.880826936E+02 -.881301668E+02 -.881783385E+02 -.882268926E+02 -.882754725E+02 -.883236833E+02 -.883710958E+02 -.884172512E+02 -.884616681E+02 -.885038504E+02 -.885432971E+02 -.885795130E+02 -.886120206E+02 -.886403729E+02 -.886641655E+02 -.886830488E+02 -.886967383E+02 -.887050241E+02 -.887077773E+02 -.887049548E+02 -.886966000E+02 -.886828422E+02 -.886638916E+02 -.886400331E+02 -.886116165E+02 -.885790465E+02 -.885427704E+02 -.885032658E+02 -.884610282E+02 -.884165593E+02 -.883703557E+02 -.883228996E+02 -.882746501E+02 -.882260370E+02 -.881774553E+02 -.881292619E+02 -.880817733E+02 -.880352651E+02 -.879899719E+02 -.879460885E+02 -.879037721E+02 -.878631444E+02 -.878242943E+02 -.877872813E+02 -.877521383E+02 -.877188749E+02 -.876874802E+02 -.876579258E+02 -.876301687E+02 -.876041535E+02 -.875798145E+02 -.875570782E+02 -.875358647E+02 -.875160892E+02 -.874976635E+02 -.874804969E+02 -.874644974E+02 -.874495720E+02 -.874356281E+02 -.874225744E+02 -.874103228E+02 -.873987942E+02 -.873879304E+02 -.873777192E+02 -.873682435E+02 -.873597642E+02 -.873528471E+02 -.873485316E+02 -.873485316E+02
 -.873535181E+02 -.873535181E+02 -.873589601E+02 -.873676473E+02 -.873782336E+02 -.873899722E+02 -.874025015E+02 -.874156846E+02 -.874295028E+02 -.874439953E+02 -.874592265E+02 -.874752705E+02 -.874922041E+02 -.875101039E+02 -.875290451E+02 -.875490996E+02 -.875703348E+02 -.875928125E+02 -.876165889E+02 -.876417136E+02 -.876682281E+02 -.876961636E+02 -.877255389E+02 -.877563579E+02 -.877886093E+02 -.878222638E+02 -.878572729E+02 -.878935658E+02 -.879310475E+02 -.879695966E+02 -.880090646E+02 -.880492743E+02 -.880900199E+02 -.881310664E+02 -.881721498E+02 -.882129785E+02 -.882532354E+02 -.882925818E+02 -.883306612E+02 -.883671047E+02 -.884015374E+02 -.884335851E+02 -.884628822E+02 -.884890794E+02 -.885118523E+02 -.885309096E+02 -.885460010E+02 -.885569239E+02 -.885635293E+02 -.885657260E+02 -.885634836E+02 -.885568328E+02 -.885458654E+02 -.885307305E+02 -.885116312E+02 -.884888182E+02 -.884625828E+02 -.884332499E+02 -.884011691E+02 -.883667065E+02 -.883302369E+02 -.882921359E+02 -.882527727E+02 -.882125041E+02 -.881716695E+02 -.881305861E+02 -.880895461E+02 -.880488145E+02 -.880086273E+02 -.879691912E+02 -.879306839E+02 -.878932546E+02 -.878570249E+02 -.878220910E+02 -.877885251E+02 -.877563774E+02 -.877256780E+02 -.876964395E+02 -.876686584E+02 -.876423176E+02 -.876173881E+02 -.875938307E+02 -.875715974E+02 -.875506333E+02 -.875308777E+02 -.875122650E+02 -.874947261E+02 -.874781889E+02 -.874625794E+02 -.874478224E+02 -.874338429E+02 -.874205685E+02 -.874079360E+02 -.873959048E+02 -.873844868E+02 -.873738024E+02 -.873641766E+02 -.873562842E+02 -.873513433E+02 -.873513433E+02
 -.873555451E+02 -.873555451E+02 -.873614333E+02 -.873708117E+02 -.873822008E+02 -.873947705E+02 -.874081090E+02 -.874220484E+02 -.874365492E+02 -.874516336E+02 -.874673500E+02 -.874837574E+02 -.875009168E+02 -.875188884E+02 -.875377297E+02 -.875574948E+02 -.875782330E+02 -.875999878E+02 -.876227962E+02 -.876466880E+02 -.876716852E+02 -.876978003E+02 -.877250347E+02 -.877533769E+02 -.877828015E+02 -.878132676E+02 -.878447183E+02 -.878770790E+02 -.879102558E+02 -.879441346E+02 -.879785801E+02 -.880134358E+02 -.880485238E+02 -.880836455E+02 -.881185825E+02 -.881530976E+02 -.881869372E+02 -.882198336E+02 -.882515092E+02 -.882816796E+02 -.883100594E+02 -.883363662E+02 -.883603269E+02 -.883816826E+02 -.884001946E+02 -.884156501E+02 -.884278667E+02 -.884366976E+02 -.884420352E+02 -.884438139E+02 -.884420116E+02 -.884366508E+02 -.884277974E+02 -.884155596E+02 -.884000844E+02 -.883815545E+02 -.883601831E+02 -.883362093E+02 -.883098925E+02 -.882815064E+02 -.882513338E+02 -.882196607E+02 -.881867716E+02 -.881529449E+02 -.881184484E+02 -.880835366E+02 -.880484473E+02 -.880133998E+02 -.879785936E+02 -.879442070E+02 -.879103973E+02 -.878773001E+02 -.878450307E+02 -.878136839E+02 -.877833358E+02 -.877540443E+02 -.877258512E+02 -.876987828E+02 -.876728517E+02 -.876480583E+02 -.876243919E+02 -.876018324E+02 -.875803511E+02 -.875599121E+02 -.875404734E+02 -.875219878E+02 -.875044035E+02 -.874876655E+02 -.874717157E+02 -.874564942E+02 -.874419405E+02 -.874279964E+02 -.874146127E+02 -.874017649E+02 -.873894853E+02 -.873779250E+02 -.873674594E+02 -.873588475E+02 -.873534430E+02 -.873534430E+02
 -.873569206E+02 -.873569206E+02 -.873631069E+02 -.873729429E+02 -.873848568E+02 -.873979585E+02 -.874117987E+02 -.874261854E+02 -.874410621E+02 -.874564365E+02 -.874723437E+02 -.874888289E+02 -.875059397E+02 -.875237226E+02 -.875422208E+02 -.875614739E+02 -.875815166E+02 -.876023782E+02 -.876240814E+02 -.876466419E+02 -.876700680E+02 -.876943593E+02 -.877195056E+02 -.877454862E+02 -.877722682E+02 -.877998058E+02 -.878280398E+02 -.878568968E+02 -.878862884E+02 -.879161108E+02 -.879462442E+02 -.879765529E+02 -.880068855E+02 -.880370759E+02 -.880669439E+02 -.880962973E+02 -.881249329E+02 -.881526391E+02 -.881791985E+02 -.882043910E+02 -.882279972E+02 -.882498023E+02 -.882695998E+02 -.882871955E+02 -.883024117E+02 -.883150902E+02 -.883250967E+02 -.883323231E+02 -.883366904E+02 -.883381504E+02 -.883366872E+02 -.883323172E+02 -.883250888E+02 -.883150815E+02 -.883024036E+02 -.882871901E+02 -.882695993E+02 -.882498097E+02 -.882280159E+02 -.882044247E+02 -.881792516E+02 -.881527162E+02 -.881250391E+02 -.880964382E+02 -.880671258E+02 -.880373055E+02 -.880071707E+02 -.879769018E+02 -.879466659E+02 -.879166147E+02 -.878868846E+02 -.878575963E+02 -.878288546E+02 -.878007489E+02 -.877733536E+02 -.877467288E+02 -.877209210E+02 -.876959642E+02 -.876718807E+02 -.876486821E+02 -.876263701E+02 -.876049380E+02 -.875843710E+02 -.875646476E+02 -.875457401E+02 -.875276156E+02 -.875102366E+02 -.874935617E+02 -.874775464E+02 -.874621437E+02 -.874473057E+02 -.874329866E+02 -.874191498E+02 -.874057844E+02 -.873929399E+02 -.873807915E+02 -.873697527E+02 -.873606443E+02 -.873549178E+02 -.873549178E+02
 -.873577390E+02 -.873577390E+02 -.873640972E+02 -.873741929E+02 -.873863958E+02 -.873997775E+02 -.874138624E+02 -.874284402E+02 -.874434407E+02 -.874588600E+02 -.874747218E+02 -.874910600E+02 -.875079105E+02 -.875253082E+02 -.875432851E+02 -.875618693E+02 -.875810842E+02 -.876009481E+02 -.876214731E+02 -.876426653E+02 -.876645233E+02 -.876870384E+02 -.877101934E+02 -.877339624E+02 -.877583091E+02 -.877831870E+02 -.878085383E+02 -.878342941E+02 -.878603737E+02 -.878866845E+02 -.879131221E+02 -.879395704E+02 -.879659018E+02 -.879919780E+02 -.880176512E+02 -.880427653E+02 -.880671574E+02 -.880906595E+02 -.881131006E+02 -.881343093E+02 -.881541159E+02 -.881723553E+02 -.881888698E+02 -.882035124E+02 -.882161486E+02 -.882266598E+02 -.882349455E+02 -.882409250E+02 -.882445397E+02 -.882457537E+02 -.882445551E+02 -.882409563E+02 -.882349934E+02 -.882267254E+02 -.882162335E+02 -.882036187E+02 -.881890000E+02 -.881725123E+02 -.881543033E+02 -.881345310E+02 -.881133607E+02 -.880909628E+02 -.880675091E+02 -.880431713E+02 -.880181178E+02 -.879925123E+02 -.879665116E+02 -.879402640E+02 -.879139082E+02 -.878875726E+02 -.878613740E+02 -.878354177E+02 -.878097973E+02 -.877845941E+02 -.877598780E+02 -.877357075E+02 -.877121302E+02 -.876891832E+02 -.876668940E+02 -.876452810E+02 -.876243541E+02 -.876041154E+02 -.875845604E+02 -.875656777E+02 -.875474507E+02 -.875298575E+02 -.875128716E+02 -.874964630E+02 -.874805980E+02 -.874652406E+02 -.874503537E+02 -.874359020E+02 -.874218598E+02 -.874082279E+02 -.873950693E+02 -.873825777E+02 -.873711937E+02 -.873617801E+02 -.873558532E+02 -.873558532E+02
 -.873580883E+02 -.873580883E+02 -.873645132E+02 -.873747030E+02 -.873869990E+02 -.874004515E+02 -.874145692E+02 -.874291290E+02 -.874440499E+02 -.874593182E+02 -.874749486E+02 -.874909655E+02 -.875073954E+02 -.875242637E+02 -.875415931E+02 -.875594027E+02 -.875777075E+02 -.875965174E+02 -.876158372E+02 -.876356657E+02 -.876559957E+02 -.876768133E+02 -.876980975E+02 -.877198197E+02 -.877419434E+02 -.877644233E+02 -.877872055E+02 -.878102268E+02 -.878334153E+02 -.878566895E+02 -.878799596E+02 -.879031267E+02 -.879260838E+02 -.879487165E+02 -.879709035E+02 -.879925181E+02 -.880134292E+02 -.880335029E+02 -.880526042E+02 -.880705984E+02 -.880873533E+02 -.881027411E+02 -.881166405E+02 -.881289386E+02 -.881395328E+02 -.881483331E+02 -.881552632E+02 -.881602622E+02 -.881632859E+02 -.881643075E+02 -.881633181E+02 -.881603269E+02 -.881553611E+02 -.881484656E+02 -.881397015E+02 -.881291455E+02 -.881168882E+02 -.881030327E+02 -.880876920E+02 -.880709882E+02 -.880530493E+02 -.880340082E+02 -.880139998E+02 -.879931601E+02 -.879716233E+02 -.879495211E+02 -.879269808E+02 -.879041242E+02 -.878810663E+02 -.878579149E+02 -.878347693E+02 -.878117206E+02 -.877888506E+02 -.877662323E+02 -.877439293E+02 -.877219966E+02 -.877004803E+02 -.876794179E+02 -.876588393E+02 -.876387663E+02 -.876192138E+02 -.876001900E+02 -.875816970E+02 -.875637311E+02 -.875462835E+02 -.875293409E+02 -.875128855E+02 -.874968960E+02 -.874813479E+02 -.874662140E+02 -.874514662E+02 -.874370783E+02 -.874230337E+02 -.874093427E+02 -.873960790E+02 -.873834494E+02 -.873719121E+02 -.873623550E+02 -.873563306E+02 -.873563306E+02
 -.873580487E+02 -.873580487E+02 -.873644535E+02 -.873746019E+02 -.873868305E+02 -.874001834E+02 -.874141620E+02 -.874285356E+02 -.874432151E+02 -.874581789E+02 -.874734343E+02 -.874889979E+02 -.875048889E+02 -.875211248E+02 -.875377211E+02 -.875546899E+02 -.875720395E+02 -.875897742E+02 -.876078931E+02 -.876263906E+02 -.876452556E+02 -.876644714E+02 -.876840152E+02 -.877038580E+02 -.877239644E+02 -.877442919E+02 -.877647911E+02 -.877854056E+02 -.878060718E+02 -.878267192E+02 -.878472706E+02 -.878676424E+02 -.878877452E+02 -.879074842E+02 -.879267601E+02 -.879454698E+02 -.879635077E+02 -.879807664E+02 -.879971386E+02 -.880125180E+02 -.880268008E+02 -.880398873E+02 -.880516833E+02 -.880621013E+02 -.880710624E+02 -.880784973E+02 -.880843477E+02 -.880885671E+02 -.880911217E+02 -.880919911E+02 -.880911686E+02 -.880886613E+02 -.880844901E+02 -.880786891E+02 -.880713053E+02 -.880623974E+02 -.880520350E+02 -.880402977E+02 -.880272731E+02 -.880130561E+02 -.879977467E+02 -.879814493E+02 -.879642707E+02 -.879463189E+02 -.879277014E+02 -.879085246E+02 -.878888921E+02 -.878689037E+02 -.878486549E+02 -.878282357E+02 -.878077303E+02 -.877872168E+02 -.877667661E+02 -.877464425E+02 -.877263033E+02 -.877063986E+02 -.876867718E+02 -.876674592E+02 -.876484907E+02 -.876298898E+02 -.876116742E+02 -.875938557E+02 -.875764408E+02 -.875594312E+02 -.875428240E+02 -.875266119E+02 -.875107841E+02 -.874953261E+02 -.874802206E+02 -.874654477E+02 -.874509868E+02 -.874368191E+02 -.874229357E+02 -.874093544E+02 -.873961570E+02 -.873835588E+02 -.873720273E+02 -.873624609E+02 -.873564250E+02 -.873564250E+02
 -.873576920E+02 -.873576920E+02 -.873640065E+02 -.873740039E+02 -.873860361E+02 -.873991529E+02 -.874128557E+02 -.874269100E+02 -.874412217E+02 -.874557631E+02 -.874705350E+02 -.874855482E+02 -.875008155E+02 -.875163489E+02 -.875321578E+02 -.875482490E+02 -.875646260E+02 -.875812885E+02 -.875982324E+02 -.876154488E+02 -.876329247E+02 -.876506418E+02 -.876685772E+02 -.876867026E+02 -.877049847E+02 -.877233846E+02 -.877418576E+02 -.877603540E+02 -.877788180E+02 -.877971891E+02 -.878154014E+02 -.878333843E+02 -.878510632E+02 -.878683597E+02 -.878851921E+02 -.879014765E+02 -.879171273E+02 -.879320584E+02 -.879461840E+02 -.879594194E+02 -.879716828E+02 -.879828956E+02 -.879929840E+02 -.880018799E+02 -.880095219E+02 -.880158562E+02 -.880208377E+02 -.880244305E+02 -.880266086E+02 -.880273563E+02 -.880266685E+02 -.880245508E+02 -.880210191E+02 -.880161000E+02 -.880098297E+02 -.880022538E+02 -.879934265E+02 -.879834094E+02 -.879722712E+02 -.879600863E+02 -.879469334E+02 -.879328952E+02 -.879180566E+02 -.879025039E+02 -.878863237E+02 -.878696022E+02 -.878524237E+02 -.878348704E+02 -.878170214E+02 -.877989520E+02 -.877807332E+02 -.877624314E+02 -.877441080E+02 -.877258192E+02 -.877076155E+02 -.876895423E+02 -.876716391E+02 -.876539403E+02 -.876364747E+02 -.876192661E+02 -.876023331E+02 -.875856897E+02 -.875693453E+02 -.875533052E+02 -.875375705E+02 -.875221388E+02 -.875070040E+02 -.874921573E+02 -.874775868E+02 -.874632788E+02 -.874492186E+02 -.874353936E+02 -.874218009E+02 -.874084646E+02 -.873954720E+02 -.873830426E+02 -.873716466E+02 -.873621812E+02 -.873562040E+02 -.873562040E+02
 -.873570819E+02 -.873570819E+02 -.873632501E+02 -.873730094E+02 -.873847430E+02 -.873975165E+02 -.874108367E+02 -.874244691E+02 -.874383164E+02 -.874523467E+02 -.874665558E+02 -.874809493E+02 -.874955354E+02 -.875103214E+02 -.875253124E+02 -.875405112E+02 -.875559176E+02 -.875715282E+02 -.875873364E+02 -.876033318E+02 -.876195000E+02 -.876358229E+02 -.876522779E+02 -.876688384E+02 -.876854735E+02 -.877021480E+02 -.877188222E+02 -.877354524E+02 -.877519902E+02 -.877683837E+02 -.877845769E+02 -.878005104E+02 -.878161218E+02 -.878313461E+02 -.878461161E+02 -.878603633E+02 -.878740182E+02 -.878870112E+02 -.878992733E+02 -.879107370E+02 -.879213371E+02 -.879310112E+02 -.879397012E+02 -.879473535E+02 -.879539199E+02 -.879593583E+02 -.879636336E+02 -.879667178E+02 -.879685906E+02 -.879692399E+02 -.879686617E+02 -.879668604E+02 -.879638485E+02 -.879596467E+02 -.879542833E+02 -.879477940E+02 -.879402211E+02 -.879316133E+02 -.879220245E+02 -.879115136E+02 -.879001430E+02 -.878879785E+02 -.878750881E+02 -.878615412E+02 -.878474079E+02 -.878327580E+02 -.878176608E+02 -.878021838E+02 -.877863926E+02 -.877703502E+02 -.877541163E+02 -.877377476E+02 -.877212966E+02 -.877048121E+02 -.876883386E+02 -.876719163E+02 -.876555811E+02 -.876393646E+02 -.876232940E+02 -.876073923E+02 -.875916784E+02 -.875761671E+02 -.875608696E+02 -.875457933E+02 -.875309424E+02 -.875163176E+02 -.875019169E+02 -.874877353E+02 -.874737657E+02 -.874599988E+02 -.874464249E+02 -.874330364E+02 -.874198354E+02 -.874068504E+02 -.873941721E+02 -.873820215E+02 -.873708652E+02 -.873615892E+02 -.873557276E+02 -.873557276E+02
 -.873562737E+02 -.873562737E+02 -.873622519E+02 -.873717050E+02 -.873830609E+02 -.873954083E+02 -.874082645E+02 -.874213977E+02 -.874347091E+02 -.874481638E+02 -.874617539E+02 -.874754810E+02 -.874893496E+02 -.875033632E+02 -.875175238E+02 -.875318312E+02 -.875462826E+02 -.875608726E+02 -.875755929E+02 -.875904321E+02 -.876053758E+02 -.876204060E+02 -.876355015E+02 -.876506375E+02 -.876657860E+02 -.876809152E+02 -.876959903E+02 -.877109728E+02 -.877258212E+02 -.877404910E+02 -.877549346E+02 -.877691021E+02 -.877829412E+02 -.877963981E+02 -.878094173E+02 -.878219427E+02 -.878339174E+02 -.878452852E+02 -.878559903E+02 -.878659784E+02 -.878751972E+02 -.878835972E+02 -.878911320E+02 -.878977591E+02 -.879034405E+02 -.879081429E+02 -.879118388E+02 -.879145060E+02 -.879161288E+02 -.879166976E+02 -.879162093E+02 -.879146674E+02 -.879120817E+02 -.879084687E+02 -.879038505E+02 -.878982553E+02 -.878917167E+02 -.878842730E+02 -.878759672E+02 -.878668461E+02 -.878569596E+02 -.878463604E+02 -.878351033E+02 -.878232443E+02 -.878108403E+02 -.877979484E+02 -.877846254E+02 -.877709271E+02 -.877569078E+02 -.877426204E+02 -.877281151E+02 -.877134400E+02 -.876986402E+02 -.876837577E+02 -.876688315E+02 -.876538970E+02 -.876389865E+02 -.876241285E+02 -.876093483E+02 -.875946676E+02 -.875801049E+02 -.875656752E+02 -.875513904E+02 -.875372594E+02 -.875232881E+02 -.875094799E+02 -.874958354E+02 -.874823528E+02 -.874690283E+02 -.874558564E+02 -.874428313E+02 -.874299494E+02 -.874172166E+02 -.874046647E+02 -.873923862E+02 -.873806003E+02 -.873697657E+02 -.873607491E+02 -.873550481E+02 -.873550481E+02
 -.873553142E+02 -.873553142E+02 -.873610692E+02 -.873701648E+02 -.873810828E+02 -.873929422E+02 -.874052740E+02 -.874178514E+02 -.874305759E+02 -.874434104E+02 -.874563441E+02 -.874693758E+02 -.874825069E+02 -.874957383E+02 -.875090694E+02 -.875224979E+02 -.875360192E+02 -.875496267E+02 -.875633109E+02 -.875770604E+02 -.875908607E+02 -.876046948E+02 -.876185428E+02 -.876323822E+02 -.876461875E+02 -.876599307E+02 -.876735809E+02 -.876871047E+02 -.877004664E+02 -.877136279E+02 -.877265488E+02 -.877391871E+02 -.877514991E+02 -.877634400E+02 -.877749638E+02 -.877860244E+02 -.877965753E+02 -.878065705E+02 -.878159649E+02 -.878247145E+02 -.878327774E+02 -.878401135E+02 -.878466859E+02 -.878524605E+02 -.878574072E+02 -.878614995E+02 -.878647155E+02 -.878670377E+02 -.878684537E+02 -.878689559E+02 -.878685418E+02 -.878672144E+02 -.878649814E+02 -.878618557E+02 -.878578551E+02 -.878530020E+02 -.878473230E+02 -.878408490E+02 -.878336140E+02 -.878256557E+02 -.878170143E+02 -.878077322E+02 -.877978537E+02 -.877874243E+02 -.877764906E+02 -.877650992E+02 -.877532970E+02 -.877411300E+02 -.877286437E+02 -.877158821E+02 -.877028878E+02 -.876897013E+02 -.876763614E+02 -.876629043E+02 -.876493639E+02 -.876357712E+02 -.876221551E+02 -.876085411E+02 -.875949523E+02 -.875814091E+02 -.875679288E+02 -.875545264E+02 -.875412138E+02 -.875280009E+02 -.875148946E+02 -.875019000E+02 -.874890196E+02 -.874762540E+02 -.874636021E+02 -.874510612E+02 -.874386286E+02 -.874263037E+02 -.874140956E+02 -.874020381E+02 -.873902240E+02 -.873788687E+02 -.873684189E+02 -.873597159E+02 -.873542104E+02 -.873542104E+02
 -.873542428E+02 -.873542428E+02 -.873597500E+02 -.873684502E+02 -.873788869E+02 -.873902133E+02 -.874019777E+02 -.874139600E+02 -.874260630E+02 -.874382484E+02 -.874505034E+02 -.874628245E+02 -.874752108E+02 -.874876613E+02 -.875001735E+02 -.875127436E+02 -.875253659E+02 -.875380327E+02 -.875507345E+02 -.875634596E+02 -.875761942E+02 -.875889222E+02 -.876016255E+02 -.876142834E+02 -.876268732E+02 -.876393701E+02 -.876517471E+02 -.876639751E+02 -.876760234E+02 -.876878593E+02 -.876994487E+02 -.877107560E+02 -.877217448E+02 -.877323775E+02 -.877426161E+02 -.877524225E+02 -.877617583E+02 -.877705861E+02 -.877788690E+02 -.877865712E+02 -.877936587E+02 -.878000994E+02 -.878058632E+02 -.878109230E+02 -.878152545E+02 -.878188365E+02 -.878216515E+02 -.878236857E+02 -.878249289E+02 -.878253754E+02 -.878250231E+02 -.878238743E+02 -.878219354E+02 -.878192166E+02 -.878157321E+02 -.878114999E+02 -.878065414E+02 -.878008813E+02 -.877945471E+02 -.877875692E+02 -.877799800E+02 -.877718140E+02 -.877631072E+02 -.877538968E+02 -.877442210E+02 -.877341181E+02 -.877236267E+02 -.877127854E+02 -.877016318E+02 -.876902030E+02 -.876785348E+02 -.876666618E+02 -.876546170E+02 -.876424315E+02 -.876301349E+02 -.876177544E+02 -.876053153E+02 -.875928407E+02 -.875803514E+02 -.875678660E+02 -.875554009E+02 -.875429703E+02 -.875305863E+02 -.875182587E+02 -.875059954E+02 -.874938022E+02 -.874816833E+02 -.874696409E+02 -.874576758E+02 -.874457877E+02 -.874339761E+02 -.874222430E+02 -.874105994E+02 -.873990806E+02 -.873877784E+02 -.873769025E+02 -.873668848E+02 -.873585362E+02 -.873532526E+02 -.873532526E+02
 -.873530915E+02 -.873530915E+02 -.873583338E+02 -.873666122E+02 -.873765374E+02 -.873873003E+02 -.873984685E+02 -.874098301E+02 -.874212901E+02 -.874328102E+02 -.874443758E+02 -.874559819E+02 -.874676258E+02 -.874793049E+02 -.874910157E+02 -.875027532E+02 -.875145109E+02 -.875262809E+02 -.875380535E+02 -.875498172E+02 -.875615591E+02 -.875732642E+02 -.875849158E+02 -.875964954E+02 -.876079828E+02 -.876193559E+02 -.876305913E+02 -.876416637E+02 -.876525466E+02 -.876632121E+02 -.876736312E+02 -.876837738E+02 -.876936094E+02 -.877031064E+02 -.877122334E+02 -.877209585E+02 -.877292504E+02 -.877370781E+02 -.877444112E+02 -.877512208E+02 -.877574791E+02 -.877631598E+02 -.877682389E+02 -.877726941E+02 -.877765060E+02 -.877796575E+02 -.877821345E+02 -.877839259E+02 -.877850236E+02 -.877854229E+02 -.877851222E+02 -.877841235E+02 -.877824317E+02 -.877800552E+02 -.877770056E+02 -.877732971E+02 -.877689472E+02 -.877639757E+02 -.877584051E+02 -.877522599E+02 -.877455665E+02 -.877383531E+02 -.877306491E+02 -.877224850E+02 -.877138923E+02 -.877049026E+02 -.876955480E+02 -.876858605E+02 -.876758716E+02 -.876656126E+02 -.876551137E+02 -.876444044E+02 -.876335127E+02 -.876224656E+02 -.876112885E+02 -.876000054E+02 -.875886386E+02 -.875772085E+02 -.875657339E+02 -.875542318E+02 -.875427175E+02 -.875312042E+02 -.875197036E+02 -.875082256E+02 -.874967783E+02 -.874853682E+02 -.874740004E+02 -.874626784E+02 -.874514044E+02 -.874401796E+02 -.874290056E+02 -.874178860E+02 -.874068334E+02 -.873958837E+02 -.873851268E+02 -.873747651E+02 -.873652136E+02 -.873572490E+02 -.873522064E+02 -.873522064E+02
 -.873518869E+02 -.873518869E+02 -.873568527E+02 -.873646922E+02 -.873740865E+02 -.873842670E+02 -.873948218E+02 -.874055481E+02 -.874163545E+02 -.874272026E+02 -.874380772E+02 -.874489718E+02 -.874598827E+02 -.874708061E+02 -.874817376E+02 -.874926715E+02 -.875036011E+02 -.875145182E+02 -.875254133E+02 -.875362755E+02 -.875470925E+02 -.875578506E+02 -.875685346E+02 -.875791279E+02 -.875896125E+02 -.875999691E+02 -.876101770E+02 -.876202145E+02 -.876300586E+02 -.876396855E+02 -.876490705E+02 -.876581882E+02 -.876670127E+02 -.876755177E+02 -.876836768E+02 -.876914636E+02 -.876988522E+02 -.877058168E+02 -.877123325E+02 -.877183756E+02 -.877239232E+02 -.877289540E+02 -.877334483E+02 -.877373880E+02 -.877407574E+02 -.877435425E+02 -.877457321E+02 -.877473170E+02 -.877482908E+02 -.877486497E+02 -.877483925E+02 -.877475206E+02 -.877460382E+02 -.877439521E+02 -.877412716E+02 -.877380083E+02 -.877341765E+02 -.877297922E+02 -.877248737E+02 -.877194410E+02 -.877135159E+02 -.877071213E+02 -.877002815E+02 -.876930217E+02 -.876853676E+02 -.876773458E+02 -.876689828E+02 -.876603054E+02 -.876513401E+02 -.876421132E+02 -.876326503E+02 -.876229764E+02 -.876131157E+02 -.876030912E+02 -.875929252E+02 -.875826384E+02 -.875722504E+02 -.875617795E+02 -.875512425E+02 -.875406547E+02 -.875300302E+02 -.875193814E+02 -.875087194E+02 -.874980538E+02 -.874873928E+02 -.874767433E+02 -.874661107E+02 -.874554996E+02 -.874449130E+02 -.874343537E+02 -.874238243E+02 -.874133298E+02 -.874028840E+02 -.873925226E+02 -.873823327E+02 -.873725087E+02 -.873634466E+02 -.873558864E+02 -.873510983E+02 -.873510983E+02
 -.873506501E+02 -.873506501E+02 -.873553329E+02 -.873627235E+02 -.873715763E+02 -.873811644E+02 -.873910977E+02 -.874011832E+02 -.874113334E+02 -.874215106E+02 -.874316993E+02 -.874418923E+02 -.874520846E+02 -.874622719E+02 -.874724492E+02 -.874826105E+02 -.874927488E+02 -.875028561E+02 -.875129233E+02 -.875229399E+02 -.875328946E+02 -.875427748E+02 -.875525667E+02 -.875622555E+02 -.875718252E+02 -.875812588E+02 -.875905383E+02 -.875996447E+02 -.876085585E+02 -.876172590E+02 -.876257252E+02 -.876339356E+02 -.876418683E+02 -.876495011E+02 -.876568121E+02 -.876637791E+02 -.876703804E+02 -.876765948E+02 -.876824018E+02 -.876877816E+02 -.876927155E+02 -.876971859E+02 -.877011768E+02 -.877046733E+02 -.877076626E+02 -.877101334E+02 -.877120763E+02 -.877134841E+02 -.877143515E+02 -.877146754E+02 -.877144549E+02 -.877136911E+02 -.877123874E+02 -.877105495E+02 -.877081848E+02 -.877053029E+02 -.877019154E+02 -.876980356E+02 -.876936783E+02 -.876888600E+02 -.876835985E+02 -.876779128E+02 -.876718229E+02 -.876653497E+02 -.876585145E+02 -.876513395E+02 -.876438469E+02 -.876360591E+02 -.876279983E+02 -.876196868E+02 -.876111464E+02 -.876023984E+02 -.875934634E+02 -.875843614E+02 -.875751116E+02 -.875657321E+02 -.875562402E+02 -.875466519E+02 -.875369825E+02 -.875272457E+02 -.875174542E+02 -.875076198E+02 -.874977526E+02 -.874878620E+02 -.874779561E+02 -.874680417E+02 -.874581249E+02 -.874482103E+02 -.874383021E+02 -.874284037E+02 -.874185187E+02 -.874086531E+02 -.873988213E+02 -.873890583E+02 -.873794481E+02 -.873701758E+02 -.873616177E+02 -.873544748E+02 -.873499497E+02 -.873499497E+02
 -.873493981E+02 -.873493981E+02 -.873537950E+02 -.873607329E+02 -.873690402E+02 -.873780332E+02 -.873873438E+02 -.873967898E+02 -.874062875E+02 -.874158008E+02 -.874253139E+02 -.874348190E+02 -.874443108E+02 -.874537844E+02 -.874632344E+02 -.874726546E+02 -.874820382E+02 -.874913774E+02 -.875006634E+02 -.875098865E+02 -.875190361E+02 -.875281009E+02 -.875370683E+02 -.875459251E+02 -.875546571E+02 -.875632495E+02 -.875716865E+02 -.875799516E+02 -.875880278E+02 -.875958976E+02 -.876035429E+02 -.876109455E+02 -.876180867E+02 -.876249479E+02 -.876315106E+02 -.876377562E+02 -.876436667E+02 -.876492244E+02 -.876544122E+02 -.876592137E+02 -.876636134E+02 -.876675969E+02 -.876711509E+02 -.876742633E+02 -.876769234E+02 -.876791221E+02 -.876808517E+02 -.876821062E+02 -.876828813E+02 -.876831745E+02 -.876829851E+02 -.876823140E+02 -.876811641E+02 -.876795398E+02 -.876774474E+02 -.876748948E+02 -.876718914E+02 -.876684482E+02 -.876645774E+02 -.876602926E+02 -.876556086E+02 -.876505410E+02 -.876451064E+02 -.876393222E+02 -.876332063E+02 -.876267770E+02 -.876200530E+02 -.876130532E+02 -.876057964E+02 -.875983014E+02 -.875905867E+02 -.875826705E+02 -.875745706E+02 -.875663042E+02 -.875578879E+02 -.875493375E+02 -.875406683E+02 -.875318944E+02 -.875230293E+02 -.875140855E+02 -.875050746E+02 -.874960073E+02 -.874868931E+02 -.874777408E+02 -.874685583E+02 -.874593524E+02 -.874501292E+02 -.874408938E+02 -.874316506E+02 -.874224036E+02 -.874131573E+02 -.874039183E+02 -.873947010E+02 -.873855396E+02 -.873765143E+02 -.873678006E+02 -.873597539E+02 -.873530353E+02 -.873487780E+02 -.873487780E+02
 -.873481443E+02 -.873481443E+02 -.873522555E+02 -.873587411E+02 -.873665045E+02 -.873749049E+02 -.873835971E+02 -.873924098E+02 -.874012637E+02 -.874101240E+02 -.874189754E+02 -.874278097E+02 -.874366213E+02 -.874454050E+02 -.874541553E+02 -.874628660E+02 -.874715304E+02 -.874801410E+02 -.874886896E+02 -.874971672E+02 -.875055641E+02 -.875138698E+02 -.875220731E+02 -.875301623E+02 -.875381247E+02 -.875459473E+02 -.875536162E+02 -.875611173E+02 -.875684358E+02 -.875755566E+02 -.875824643E+02 -.875891432E+02 -.875955776E+02 -.876017517E+02 -.876076499E+02 -.876132565E+02 -.876185565E+02 -.876235350E+02 -.876281778E+02 -.876324712E+02 -.876364025E+02 -.876399595E+02 -.876431314E+02 -.876459081E+02 -.876482809E+02 -.876502420E+02 -.876517854E+02 -.876529060E+02 -.876536004E+02 -.876538664E+02 -.876537035E+02 -.876531125E+02 -.876520956E+02 -.876506567E+02 -.876488009E+02 -.876465347E+02 -.876438658E+02 -.876408034E+02 -.876373575E+02 -.876335395E+02 -.876293615E+02 -.876248367E+02 -.876199787E+02 -.876148022E+02 -.876093221E+02 -.876035538E+02 -.875975129E+02 -.875912155E+02 -.875846774E+02 -.875779147E+02 -.875709430E+02 -.875637781E+02 -.875564350E+02 -.875489289E+02 -.875412739E+02 -.875334841E+02 -.875255726E+02 -.875175521E+02 -.875094345E+02 -.875012311E+02 -.874929524E+02 -.874846081E+02 -.874762071E+02 -.874677577E+02 -.874592674E+02 -.874507427E+02 -.874421897E+02 -.874336137E+02 -.874250194E+02 -.874164112E+02 -.874077938E+02 -.873991743E+02 -.873905670E+02 -.873820049E+02 -.873735641E+02 -.873654100E+02 -.873578767E+02 -.873515847E+02 -.873475968E+02 -.873475968E+02
 -.873468990E+02 -.873468990E+02 -.873507268E+02 -.873567641E+02 -.873639888E+02 -.873718034E+02 -.873798856E+02 -.873880749E+02 -.873962968E+02 -.874045183E+02 -.874127243E+02 -.874209067E+02 -.874290598E+02 -.874371782E+02 -.874452564E+02 -.874532884E+02 -.874612677E+02 -.874691872E+02 -.874770392E+02 -.874848154E+02 -.874925069E+02 -.875001042E+02 -.875075974E+02 -.875149758E+02 -.875222284E+02 -.875293436E+02 -.875363093E+02 -.875431133E+02 -.875497427E+02 -.875561845E+02 -.875624255E+02 -.875684523E+02 -.875742516E+02 -.875798099E+02 -.875851139E+02 -.875901506E+02 -.875949072E+02 -.875993712E+02 -.876035308E+02 -.876073745E+02 -.876108917E+02 -.876140724E+02 -.876169074E+02 -.876193884E+02 -.876215081E+02 -.876232603E+02 -.876246398E+02 -.876256425E+02 -.876262655E+02 -.876265072E+02 -.876263669E+02 -.876258455E+02 -.876249448E+02 -.876236679E+02 -.876220191E+02 -.876200038E+02 -.876176285E+02 -.876149006E+02 -.876118287E+02 -.876084220E+02 -.876046908E+02 -.876006459E+02 -.875962989E+02 -.875916620E+02 -.875867477E+02 -.875815690E+02 -.875761392E+02 -.875704716E+02 -.875645799E+02 -.875584776E+02 -.875521782E+02 -.875456951E+02 -.875390415E+02 -.875322301E+02 -.875252735E+02 -.875181838E+02 -.875109727E+02 -.875036513E+02 -.874962303E+02 -.874887196E+02 -.874811288E+02 -.874734668E+02 -.874657418E+02 -.874579614E+02 -.874501327E+02 -.874422622E+02 -.874343555E+02 -.874264181E+02 -.874184547E+02 -.874104699E+02 -.874024688E+02 -.873944585E+02 -.873864530E+02 -.873784838E+02 -.873706227E+02 -.873630248E+02 -.873560026E+02 -.873501359E+02 -.873464168E+02 -.873464168E+02
 -.873456698E+02 -.873456698E+02 -.873492180E+02 -.873548134E+02 -.873615078E+02 -.873687463E+02 -.873762296E+02 -.873838082E+02 -.873914124E+02 -.873990110E+02 -.874065896E+02 -.874141401E+02 -.874216569E+02 -.874291346E+02 -.874365679E+02 -.874439509E+02 -.874512774E+02 -.874585407E+02 -.874657337E+02 -.874728489E+02 -.874798780E+02 -.874868126E+02 -.874936436E+02 -.875003617E+02 -.875069570E+02 -.875134193E+02 -.875197382E+02 -.875259029E+02 -.875319023E+02 -.875377252E+02 -.875433602E+02 -.875487959E+02 -.875540208E+02 -.875590236E+02 -.875637929E+02 -.875683177E+02 -.875725872E+02 -.875765910E+02 -.875803190E+02 -.875837617E+02 -.875869102E+02 -.875897560E+02 -.875922916E+02 -.875945100E+02 -.875964052E+02 -.875979720E+02 -.875992061E+02 -.876001040E+02 -.876006635E+02 -.876008830E+02 -.876007623E+02 -.876003017E+02 -.875995031E+02 -.875983689E+02 -.875969026E+02 -.875951089E+02 -.875929930E+02 -.875905613E+02 -.875878208E+02 -.875847792E+02 -.875814452E+02 -.875778279E+02 -.875739368E+02 -.875697824E+02 -.875653750E+02 -.875607258E+02 -.875558458E+02 -.875507466E+02 -.875454396E+02 -.875399365E+02 -.875342487E+02 -.875283877E+02 -.875223650E+02 -.875161916E+02 -.875098784E+02 -.875034359E+02 -.874968745E+02 -.874902039E+02 -.874834337E+02 -.874765727E+02 -.874696295E+02 -.874626123E+02 -.874555284E+02 -.874483851E+02 -.874411889E+02 -.874339459E+02 -.874266618E+02 -.874193415E+02 -.874119901E+02 -.874046121E+02 -.873972126E+02 -.873897987E+02 -.873823841E+02 -.873749985E+02 -.873677092E+02 -.873606609E+02 -.873541444E+02 -.873486988E+02 -.873452462E+02 -.873452462E+02
 -.873444619E+02 -.873444619E+02 -.873477355E+02 -.873528973E+02 -.873590717E+02 -.873657460E+02 -.873726435E+02 -.873796257E+02 -.873866279E+02 -.873936208E+02 -.874005907E+02 -.874075298E+02 -.874144325E+02 -.874212937E+02 -.874281082E+02 -.874348704E+02 -.874415744E+02 -.874482141E+02 -.874547828E+02 -.874612736E+02 -.874676792E+02 -.874739918E+02 -.874802034E+02 -.874863057E+02 -.874922900E+02 -.874981473E+02 -.875038684E+02 -.875094440E+02 -.875148644E+02 -.875201200E+02 -.875252010E+02 -.875300975E+02 -.875347998E+02 -.875392982E+02 -.875435831E+02 -.875476450E+02 -.875514749E+02 -.875550640E+02 -.875584037E+02 -.875614861E+02 -.875643037E+02 -.875668494E+02 -.875691168E+02 -.875711002E+02 -.875727946E+02 -.875741956E+02 -.875752995E+02 -.875761036E+02 -.875766059E+02 -.875768052E+02 -.875767012E+02 -.875762943E+02 -.875755860E+02 -.875745783E+02 -.875732743E+02 -.875716776E+02 -.875697928E+02 -.875676252E+02 -.875651806E+02 -.875624656E+02 -.875594873E+02 -.875562533E+02 -.875527720E+02 -.875490518E+02 -.875451017E+02 -.875409310E+02 -.875365492E+02 -.875319659E+02 -.875271911E+02 -.875222345E+02 -.875171062E+02 -.875118160E+02 -.875063736E+02 -.875007887E+02 -.874950708E+02 -.874892291E+02 -.874832726E+02 -.874772100E+02 -.874710496E+02 -.874647996E+02 -.874584674E+02 -.874520605E+02 -.874455857E+02 -.874390496E+02 -.874324582E+02 -.874258173E+02 -.874191322E+02 -.874124079E+02 -.874056490E+02 -.873988603E+02 -.873920466E+02 -.873852150E+02 -.873783785E+02 -.873715651E+02 -.873648373E+02 -.873583296E+02 -.873523111E+02 -.873472806E+02 -.873440907E+02 -.873440907E+02
 -.873432789E+02 -.873432789E+02 -.873462838E+02 -.873510214E+02 -.873566873E+02 -.873628106E+02 -.873691365E+02 -.873755377E+02 -.873819544E+02 -.873883592E+02 -.873947393E+02 -.874010873E+02 -.874073978E+02 -.874136658E+02 -.874198864E+02 -.874260544E+02 -.874321642E+02 -.874382102E+02 -.874441862E+02 -.874500861E+02 -.874559030E+02 -.874616302E+02 -.874672605E+02 -.874727864E+02 -.874782002E+02 -.874834942E+02 -.874886603E+02 -.874936902E+02 -.874985758E+02 -.875033085E+02 -.875078800E+02 -.875122819E+02 -.875165058E+02 -.875205433E+02 -.875243863E+02 -.875280269E+02 -.875314572E+02 -.875346699E+02 -.875376578E+02 -.875404141E+02 -.875429325E+02 -.875452071E+02 -.875472325E+02 -.875490040E+02 -.875505173E+02 -.875517687E+02 -.875527552E+02 -.875534745E+02 -.875539250E+02 -.875541056E+02 -.875540160E+02 -.875536568E+02 -.875530290E+02 -.875521344E+02 -.875509755E+02 -.875495554E+02 -.875478780E+02 -.875459476E+02 -.875437692E+02 -.875413482E+02 -.875386908E+02 -.875358033E+02 -.875326926E+02 -.875293660E+02 -.875258311E+02 -.875220958E+02 -.875181680E+02 -.875140561E+02 -.875097684E+02 -.875053135E+02 -.875006998E+02 -.874959358E+02 -.874910300E+02 -.874859907E+02 -.874808261E+02 -.874755444E+02 -.874701533E+02 -.874646606E+02 -.874590737E+02 -.874533997E+02 -.874476454E+02 -.874418175E+02 -.874359222E+02 -.874299654E+02 -.874239528E+02 -.874178898E+02 -.874117813E+02 -.874056320E+02 -.873994465E+02 -.873932292E+02 -.873869850E+02 -.873807207E+02 -.873744486E+02 -.873681946E+02 -.873620167E+02 -.873560390E+02 -.873505092E+02 -.873458863E+02 -.873429545E+02 -.873429545E+02
 -.873421228E+02 -.873421228E+02 -.873448653E+02 -.873491887E+02 -.873543585E+02 -.873599445E+02 -.873657138E+02 -.873715498E+02 -.873773976E+02 -.873832320E+02 -.873890410E+02 -.873948177E+02 -.874005569E+02 -.874062539E+02 -.874119041E+02 -.874175026E+02 -.874230444E+02 -.874285242E+02 -.874339364E+02 -.874392754E+02 -.874445352E+02 -.874497095E+02 -.874547921E+02 -.874597764E+02 -.874646555E+02 -.874694227E+02 -.874740709E+02 -.874785930E+02 -.874829817E+02 -.874872299E+02 -.874913302E+02 -.874952755E+02 -.874990586E+02 -.875026723E+02 -.875061097E+02 -.875093640E+02 -.875124287E+02 -.875152974E+02 -.875179641E+02 -.875204231E+02 -.875226690E+02 -.875246969E+02 -.875265023E+02 -.875280811E+02 -.875294298E+02 -.875305453E+02 -.875314250E+02 -.875320671E+02 -.875324702E+02 -.875326333E+02 -.875325564E+02 -.875322396E+02 -.875316841E+02 -.875308913E+02 -.875298633E+02 -.875286027E+02 -.875271127E+02 -.875253970E+02 -.875234598E+02 -.875213057E+02 -.875189397E+02 -.875163673E+02 -.875135944E+02 -.875106270E+02 -.875074716E+02 -.875041349E+02 -.875006237E+02 -.874969450E+02 -.874931061E+02 -.874891141E+02 -.874849765E+02 -.874807003E+02 -.874762931E+02 -.874717620E+02 -.874671141E+02 -.874623566E+02 -.874574962E+02 -.874525398E+02 -.874474938E+02 -.874423646E+02 -.874371584E+02 -.874318810E+02 -.874265381E+02 -.874211351E+02 -.874156772E+02 -.874101692E+02 -.874046158E+02 -.873990216E+02 -.873933907E+02 -.873877273E+02 -.873820363E+02 -.873763239E+02 -.873706017E+02 -.873648938E+02 -.873592534E+02 -.873537940E+02 -.873487427E+02 -.873445192E+02 -.873418403E+02 -.873418403E+02
 -.873409945E+02 -.873409945E+02 -.873434811E+02 -.873474007E+02 -.873520870E+02 -.873571496E+02 -.873623772E+02 -.873676637E+02 -.873729590E+02 -.873782403E+02 -.873834963E+02 -.873887206E+02 -.873939084E+02 -.873990553E+02 -.874041570E+02 -.874092090E+02 -.874142067E+02 -.874191453E+02 -.874240197E+02 -.874288249E+02 -.874335556E+02 -.874382061E+02 -.874427709E+02 -.874472441E+02 -.874516199E+02 -.874558922E+02 -.874600549E+02 -.874641018E+02 -.874680266E+02 -.874718232E+02 -.874754853E+02 -.874790066E+02 -.874823810E+02 -.874856025E+02 -.874886651E+02 -.874915630E+02 -.874942908E+02 -.874968429E+02 -.874992144E+02 -.875014003E+02 -.875033963E+02 -.875051980E+02 -.875068017E+02 -.875082041E+02 -.875094020E+02 -.875103930E+02 -.875111749E+02 -.875117460E+02 -.875121053E+02 -.875122521E+02 -.875121861E+02 -.875119076E+02 -.875114175E+02 -.875107170E+02 -.875098079E+02 -.875086924E+02 -.875073731E+02 -.875058532E+02 -.875041361E+02 -.875022258E+02 -.875001265E+02 -.874978429E+02 -.874953798E+02 -.874927425E+02 -.874899363E+02 -.874869670E+02 -.874838404E+02 -.874805625E+02 -.874771393E+02 -.874735772E+02 -.874698823E+02 -.874660610E+02 -.874621195E+02 -.874580640E+02 -.874539009E+02 -.874496362E+02 -.874452759E+02 -.874408260E+02 -.874362922E+02 -.874316800E+02 -.874269950E+02 -.874222425E+02 -.874174274E+02 -.874125547E+02 -.874076290E+02 -.874026550E+02 -.873976367E+02 -.873925785E+02 -.873874841E+02 -.873823578E+02 -.873772038E+02 -.873720282E+02 -.873668416E+02 -.873616661E+02 -.873565502E+02 -.873515974E+02 -.873470139E+02 -.873431809E+02 -.873407496E+02 -.873407496E+02
 -.873398941E+02 -.873398941E+02 -.873421312E+02 -.873456571E+02 -.873498723E+02 -.873544253E+02 -.873591257E+02 -.873638779E+02 -.873686367E+02 -.873733813E+02 -.873781014E+02 -.873827912E+02 -.873874462E+02 -.873920624E+02 -.873966358E+02 -.874011623E+02 -.874056378E+02 -.874100578E+02 -.874144180E+02 -.874187137E+02 -.874229401E+02 -.874270925E+02 -.874311658E+02 -.874351549E+02 -.874390547E+02 -.874428599E+02 -.874465652E+02 -.874501652E+02 -.874536546E+02 -.874570280E+02 -.874602800E+02 -.874634052E+02 -.874663985E+02 -.874692547E+02 -.874719687E+02 -.874745357E+02 -.874769508E+02 -.874792096E+02 -.874813077E+02 -.874832411E+02 -.874850060E+02 -.874865988E+02 -.874880163E+02 -.874892558E+02 -.874903146E+02 -.874911906E+02 -.874918821E+02 -.874923877E+02 -.874927064E+02 -.874928376E+02 -.874927812E+02 -.874925374E+02 -.874921069E+02 -.874914908E+02 -.874906905E+02 -.874897079E+02 -.874885452E+02 -.874872051E+02 -.874856905E+02 -.874840046E+02 -.874821512E+02 -.874801339E+02 -.874779571E+02 -.874756251E+02 -.874731425E+02 -.874705141E+02 -.874677448E+02 -.874648398E+02 -.874618043E+02 -.874586436E+02 -.874553629E+02 -.874519678E+02 -.874484636E+02 -.874448557E+02 -.874411495E+02 -.874373503E+02 -.874334633E+02 -.874294937E+02 -.874254465E+02 -.874213267E+02 -.874171390E+02 -.874128882E+02 -.874085787E+02 -.874042150E+02 -.873998013E+02 -.873953416E+02 -.873908398E+02 -.873862997E+02 -.873817251E+02 -.873771196E+02 -.873724873E+02 -.873678337E+02 -.873631686E+02 -.873585121E+02 -.873539081E+02 -.873494498E+02 -.873453233E+02 -.873418721E+02 -.873396827E+02 -.873396827E+02
 -.873388207E+02 -.873388207E+02 -.873408144E+02 -.873439566E+02 -.873477127E+02 -.873517692E+02 -.873559564E+02 -.873601888E+02 -.873644260E+02 -.873686494E+02 -.873728498E+02 -.873770216E+02 -.873811610E+02 -.873852643E+02 -.873893278E+02 -.873933479E+02 -.873973208E+02 -.874012427E+02 -.874051095E+02 -.874089172E+02 -.874126616E+02 -.874163384E+02 -.874199433E+02 -.874234718E+02 -.874269195E+02 -.874302817E+02 -.874335540E+02 -.874367316E+02 -.874398100E+02 -.874427845E+02 -.874456506E+02 -.874484037E+02 -.874510393E+02 -.874535531E+02 -.874559408E+02 -.874581982E+02 -.874603213E+02 -.874623063E+02 -.874641496E+02 -.874658477E+02 -.874673975E+02 -.874687959E+02 -.874700403E+02 -.874711283E+02 -.874720578E+02 -.874728269E+02 -.874734343E+02 -.874738787E+02 -.874741593E+02 -.874742757E+02 -.874742277E+02 -.874740156E+02 -.874736398E+02 -.874731014E+02 -.874724015E+02 -.874715416E+02 -.874705238E+02 -.874693500E+02 -.874680229E+02 -.874665452E+02 -.874649199E+02 -.874631503E+02 -.874612398E+02 -.874591922E+02 -.874570113E+02 -.874547013E+02 -.874522662E+02 -.874497105E+02 -.874470385E+02 -.874442548E+02 -.874413639E+02 -.874383705E+02 -.874352791E+02 -.874320943E+02 -.874288209E+02 -.874254634E+02 -.874220263E+02 -.874185140E+02 -.874149311E+02 -.874112817E+02 -.874075702E+02 -.874038005E+02 -.873999768E+02 -.873961029E+02 -.873921826E+02 -.873882194E+02 -.873842170E+02 -.873801788E+02 -.873761081E+02 -.873720083E+02 -.873678831E+02 -.873637377E+02 -.873595807E+02 -.873554303E+02 -.873513257E+02 -.873473504E+02 -.873436703E+02 -.873405922E+02 -.873386394E+02 -.873386394E+02
 -.873377729E+02 -.873377729E+02 -.873395291E+02 -.873422969E+02 -.873456051E+02 -.873491775E+02 -.873528645E+02 -.873565906E+02 -.873603202E+02 -.873640368E+02 -.873677320E+02 -.873714012E+02 -.873750406E+02 -.873786471E+02 -.873822173E+02 -.873857481E+02 -.873892360E+02 -.873926778E+02 -.873960698E+02 -.873994085E+02 -.874026902E+02 -.874059113E+02 -.874090679E+02 -.874121563E+02 -.874151725E+02 -.874181127E+02 -.874209728E+02 -.874237491E+02 -.874264374E+02 -.874290339E+02 -.874315347E+02 -.874339360E+02 -.874362339E+02 -.874384247E+02 -.874405049E+02 -.874424710E+02 -.874443195E+02 -.874460473E+02 -.874476513E+02 -.874491286E+02 -.874504767E+02 -.874516929E+02 -.874527750E+02 -.874537211E+02 -.874545294E+02 -.874551984E+02 -.874557269E+02 -.874561138E+02 -.874563586E+02 -.874564607E+02 -.874564202E+02 -.874562372E+02 -.874559121E+02 -.874554458E+02 -.874548391E+02 -.874540935E+02 -.874532105E+02 -.874521919E+02 -.874510398E+02 -.874497565E+02 -.874483445E+02 -.874468066E+02 -.874451457E+02 -.874433648E+02 -.874414673E+02 -.874394565E+02 -.874373360E+02 -.874351095E+02 -.874327806E+02 -.874303532E+02 -.874278311E+02 -.874252183E+02 -.874225187E+02 -.874197362E+02 -.874168747E+02 -.874139383E+02 -.874109307E+02 -.874078559E+02 -.874047176E+02 -.874015195E+02 -.873982654E+02 -.873949588E+02 -.873916031E+02 -.873882019E+02 -.873847584E+02 -.873812758E+02 -.873777574E+02 -.873742060E+02 -.873706248E+02 -.873670168E+02 -.873633854E+02 -.873597350E+02 -.873560736E+02 -.873524171E+02 -.873488004E+02 -.873452970E+02 -.873420533E+02 -.873393400E+02 -.873376186E+02 -.873376186E+02
 -.873367486E+02 -.873367486E+02 -.873382727E+02 -.873406747E+02 -.873435455E+02 -.873466452E+02 -.873498439E+02 -.873530761E+02 -.873563108E+02 -.873595335E+02 -.873627370E+02 -.873659171E+02 -.873690706E+02 -.873721946E+02 -.873752864E+02 -.873783429E+02 -.873813615E+02 -.873843389E+02 -.873872724E+02 -.873901586E+02 -.873929946E+02 -.873957771E+02 -.873985030E+02 -.874011688E+02 -.874037713E+02 -.874063073E+02 -.874087733E+02 -.874111660E+02 -.874134821E+02 -.874157183E+02 -.874178713E+02 -.874199379E+02 -.874219149E+02 -.874237992E+02 -.874255878E+02 -.874272778E+02 -.874288663E+02 -.874303508E+02 -.874317285E+02 -.874329973E+02 -.874341548E+02 -.874351990E+02 -.874361280E+02 -.874369402E+02 -.874376342E+02 -.874382086E+02 -.874386625E+02 -.874389951E+02 -.874392057E+02 -.874392942E+02 -.874392603E+02 -.874391043E+02 -.874388265E+02 -.874384275E+02 -.874379083E+02 -.874372698E+02 -.874365134E+02 -.874356405E+02 -.874346530E+02 -.874335526E+02 -.874323415E+02 -.874310220E+02 -.874295965E+02 -.874280676E+02 -.874264379E+02 -.874247104E+02 -.874228879E+02 -.874209736E+02 -.874189705E+02 -.874168818E+02 -.874147108E+02 -.874124607E+02 -.874101350E+02 -.874077368E+02 -.874052695E+02 -.874027365E+02 -.874001410E+02 -.873974863E+02 -.873947757E+02 -.873920123E+02 -.873891993E+02 -.873863398E+02 -.873834367E+02 -.873804931E+02 -.873775118E+02 -.873744956E+02 -.873714472E+02 -.873683694E+02 -.873652647E+02 -.873621360E+02 -.873589860E+02 -.873558189E+02 -.873526415E+02 -.873494678E+02 -.873463281E+02 -.873432864E+02 -.873404699E+02 -.873381138E+02 -.873366189E+02 -.873366189E+02
 -.873357456E+02 -.873357456E+02 -.873370426E+02 -.873390865E+02 -.873415291E+02 -.873441664E+02 -.873468876E+02 -.873496369E+02 -.873523879E+02 -.873551283E+02 -.873578518E+02 -.873605550E+02 -.873632349E+02 -.873658891E+02 -.873685153E+02 -.873711109E+02 -.873736734E+02 -.873762004E+02 -.873786893E+02 -.873811374E+02 -.873835421E+02 -.873859008E+02 -.873882106E+02 -.873904689E+02 -.873926729E+02 -.873948198E+02 -.873969068E+02 -.873989312E+02 -.874008901E+02 -.874027809E+02 -.874046008E+02 -.874063471E+02 -.874080173E+02 -.874096087E+02 -.874111190E+02 -.874125456E+02 -.874138863E+02 -.874151389E+02 -.874163013E+02 -.874173715E+02 -.874183478E+02 -.874192285E+02 -.874200119E+02 -.874206968E+02 -.874212821E+02 -.874217666E+02 -.874221495E+02 -.874224302E+02 -.874226083E+02 -.874226834E+02 -.874226555E+02 -.874225247E+02 -.874222914E+02 -.874219560E+02 -.874215192E+02 -.874209820E+02 -.874203453E+02 -.874196104E+02 -.874187787E+02 -.874178518E+02 -.874168313E+02 -.874157192E+02 -.874145174E+02 -.874132281E+02 -.874118534E+02 -.874103957E+02 -.874088575E+02 -.874072411E+02 -.874055493E+02 -.874037846E+02 -.874019498E+02 -.874000474E+02 -.873980804E+02 -.873960514E+02 -.873939632E+02 -.873918186E+02 -.873896203E+02 -.873873711E+02 -.873850736E+02 -.873827307E+02 -.873803448E+02 -.873779187E+02 -.873754548E+02 -.873729557E+02 -.873704237E+02 -.873678614E+02 -.873652711E+02 -.873626550E+02 -.873600155E+02 -.873573547E+02 -.873546754E+02 -.873519810E+02 -.873492774E+02 -.873465764E+02 -.873439040E+02 -.873413147E+02 -.873389170E+02 -.873369111E+02 -.873356383E+02 -.873356383E+02
 -.873347614E+02 -.873347614E+02 -.873358354E+02 -.873375280E+02 -.873395507E+02 -.873417344E+02 -.873439875E+02 -.873462636E+02 -.873485408E+02 -.873508089E+02 -.873530628E+02 -.873552993E+02 -.873575163E+02 -.873597116E+02 -.873618832E+02 -.873640290E+02 -.873661471E+02 -.873682353E+02 -.873702915E+02 -.873723136E+02 -.873742993E+02 -.873762464E+02 -.873781528E+02 -.873800161E+02 -.873818341E+02 -.873836046E+02 -.873853252E+02 -.873869938E+02 -.873886080E+02 -.873901657E+02 -.873916646E+02 -.873931026E+02 -.873944776E+02 -.873957875E+02 -.873970303E+02 -.873982040E+02 -.873993069E+02 -.874003371E+02 -.874012930E+02 -.874021730E+02 -.874029757E+02 -.874036997E+02 -.874043437E+02 -.874049068E+02 -.874053879E+02 -.874057862E+02 -.874061011E+02 -.874063321E+02 -.874064787E+02 -.874065409E+02 -.874065184E+02 -.874064115E+02 -.874062203E+02 -.874059453E+02 -.874055871E+02 -.874051462E+02 -.874046236E+02 -.874040203E+02 -.874033374E+02 -.874025761E+02 -.874017379E+02 -.874008241E+02 -.873998364E+02 -.873987765E+02 -.873976462E+02 -.873964474E+02 -.873951819E+02 -.873938519E+02 -.873924594E+02 -.873910066E+02 -.873894955E+02 -.873879284E+02 -.873863075E+02 -.873846351E+02 -.873829135E+02 -.873811447E+02 -.873793312E+02 -.873774751E+02 -.873755787E+02 -.873736441E+02 -.873716736E+02 -.873696692E+02 -.873676331E+02 -.873655674E+02 -.873634740E+02 -.873613549E+02 -.873592122E+02 -.873570477E+02 -.873548633E+02 -.873526610E+02 -.873504429E+02 -.873482119E+02 -.873459730E+02 -.873437360E+02 -.873415224E+02 -.873393774E+02 -.873373910E+02 -.873357291E+02 -.873346746E+02 -.873346746E+02
 -.873337931E+02 -.873337931E+02 -.873346479E+02 -.873359950E+02 -.873376048E+02 -.873393427E+02 -.873411356E+02 -.873429466E+02 -.873447584E+02 -.873465628E+02 -.873483556E+02 -.873501343E+02 -.873518973E+02 -.873536427E+02 -.873553691E+02 -.873570746E+02 -.873587578E+02 -.873604170E+02 -.873620504E+02 -.873636563E+02 -.873652331E+02 -.873667789E+02 -.873682921E+02 -.873697708E+02 -.873712132E+02 -.873726176E+02 -.873739822E+02 -.873753052E+02 -.873765849E+02 -.873778195E+02 -.873790073E+02 -.873801467E+02 -.873812358E+02 -.873822733E+02 -.873832575E+02 -.873841868E+02 -.873850599E+02 -.873858754E+02 -.873866320E+02 -.873873284E+02 -.873879635E+02 -.873885364E+02 -.873890460E+02 -.873894915E+02 -.873898722E+02 -.873901874E+02 -.873904367E+02 -.873906196E+02 -.873907358E+02 -.873907852E+02 -.873907678E+02 -.873906835E+02 -.873905327E+02 -.873903155E+02 -.873900326E+02 -.873896843E+02 -.873892713E+02 -.873887945E+02 -.873882547E+02 -.873876528E+02 -.873869899E+02 -.873862671E+02 -.873854858E+02 -.873846472E+02 -.873837528E+02 -.873828039E+02 -.873818020E+02 -.873807489E+02 -.873796460E+02 -.873784950E+02 -.873772977E+02 -.873760557E+02 -.873747708E+02 -.873734448E+02 -.873720793E+02 -.873706762E+02 -.873692372E+02 -.873677641E+02 -.873662587E+02 -.873647226E+02 -.873631576E+02 -.873615653E+02 -.873599476E+02 -.873583059E+02 -.873566419E+02 -.873549572E+02 -.873532533E+02 -.873515319E+02 -.873497943E+02 -.873480422E+02 -.873462773E+02 -.873445019E+02 -.873427199E+02 -.873409393E+02 -.873391772E+02 -.873374696E+02 -.873358882E+02 -.873345650E+02 -.873337254E+02 -.873337254E+02
 -.873328397E+02 -.873328397E+02 -.873334787E+02 -.873344855E+02 -.873356888E+02 -.873369877E+02 -.873383277E+02 -.873396812E+02 -.873410352E+02 -.873423834E+02 -.873437228E+02 -.873450517E+02 -.873463686E+02 -.873476723E+02 -.873489616E+02 -.873502352E+02 -.873514919E+02 -.873527304E+02 -.873539496E+02 -.873551481E+02 -.873563246E+02 -.873574779E+02 -.873586066E+02 -.873597095E+02 -.873607851E+02 -.873618322E+02 -.873628495E+02 -.873638356E+02 -.873647893E+02 -.873657092E+02 -.873665941E+02 -.873674428E+02 -.873682541E+02 -.873690267E+02 -.873697595E+02 -.873704514E+02 -.873711014E+02 -.873717084E+02 -.873722716E+02 -.873727899E+02 -.873732626E+02 -.873736889E+02 -.873740681E+02 -.873743997E+02 -.873746830E+02 -.873749176E+02 -.873751031E+02 -.873752393E+02 -.873753259E+02 -.873753628E+02 -.873753500E+02 -.873752875E+02 -.873751755E+02 -.873750142E+02 -.873748039E+02 -.873745450E+02 -.873742380E+02 -.873738835E+02 -.873734821E+02 -.873730344E+02 -.873725414E+02 -.873720037E+02 -.873714224E+02 -.873707984E+02 -.873701327E+02 -.873694264E+02 -.873686805E+02 -.873678964E+02 -.873670751E+02 -.873662178E+02 -.873653258E+02 -.873644004E+02 -.873634429E+02 -.873624545E+02 -.873614366E+02 -.873603904E+02 -.873593173E+02 -.873582185E+02 -.873570954E+02 -.873559493E+02 -.873547814E+02 -.873535929E+02 -.873523852E+02 -.873511595E+02 -.873499169E+02 -.873486586E+02 -.873473859E+02 -.873460998E+02 -.873448016E+02 -.873434923E+02 -.873421734E+02 -.873408464E+02 -.873395144E+02 -.873381833E+02 -.873368660E+02 -.873355893E+02 -.873344069E+02 -.873334176E+02 -.873327899E+02 -.873327899E+02
 -.873319167E+02 -.873319167E+02 -.873323452E+02 -.873330211E+02 -.873338291E+02 -.873347016E+02 -.873356017E+02 -.873365110E+02 -.873374205E+02 -.873383262E+02 -.873392259E+02 -.873401185E+02 -.873410030E+02 -.873418786E+02 -.873427443E+02 -.873435995E+02 -.873444433E+02 -.873452748E+02 -.873460932E+02 -.873468976E+02 -.873476872E+02 -.873484611E+02 -.873492185E+02 -.873499583E+02 -.873506799E+02 -.873513823E+02 -.873520645E+02 -.873527258E+02 -.873533653E+02 -.873539820E+02 -.873545753E+02 -.873551442E+02 -.873556879E+02 -.873562057E+02 -.873566968E+02 -.873571604E+02 -.873575959E+02 -.873580026E+02 -.873583799E+02 -.873587271E+02 -.873590438E+02 -.873593293E+02 -.873595834E+02 -.873598054E+02 -.873599952E+02 -.873601524E+02 -.873602767E+02 -.873603679E+02 -.873604260E+02 -.873604508E+02 -.873604423E+02 -.873604005E+02 -.873603256E+02 -.873602177E+02 -.873600770E+02 -.873599037E+02 -.873596983E+02 -.873594609E+02 -.873591922E+02 -.873588925E+02 -.873585623E+02 -.873582022E+02 -.873578129E+02 -.873573949E+02 -.873569490E+02 -.873564758E+02 -.873559761E+02 -.873554506E+02 -.873549002E+02 -.873543256E+02 -.873537276E+02 -.873531072E+02 -.873524652E+02 -.873518024E+02 -.873511197E+02 -.873504179E+02 -.873496980E+02 -.873489608E+02 -.873482072E+02 -.873474380E+02 -.873466541E+02 -.873458564E+02 -.873450456E+02 -.873442226E+02 -.873433882E+02 -.873425432E+02 -.873416884E+02 -.873408245E+02 -.873399524E+02 -.873390729E+02 -.873381867E+02 -.873372951E+02 -.873364002E+02 -.873355058E+02 -.873346207E+02 -.873337630E+02 -.873329688E+02 -.873323046E+02 -.873318835E+02 -.873318835E+02
 -.873311531E+02 -.873311531E+02 -.873313986E+02 -.873317894E+02 -.873322596E+02 -.873327692E+02 -.873332962E+02 -.873338292E+02 -.873343627E+02 -.873348940E+02 -.873354220E+02 -.873359457E+02 -.873364647E+02 -.873369784E+02 -.873374863E+02 -.873379880E+02 -.873384830E+02 -.873389708E+02 -.873394508E+02 -.873399226E+02 -.873403857E+02 -.873408396E+02 -.873412837E+02 -.873417175E+02 -.873421406E+02 -.873425524E+02 -.873429523E+02 -.873433400E+02 -.873437148E+02 -.873440763E+02 -.873444240E+02 -.873447574E+02 -.873450760E+02 -.873453794E+02 -.873456672E+02 -.873459388E+02 -.873461940E+02 -.873464322E+02 -.873466532E+02 -.873468567E+02 -.873470421E+02 -.873472094E+02 -.873473582E+02 -.873474883E+02 -.873475995E+02 -.873476915E+02 -.873477644E+02 -.873478178E+02 -.873478519E+02 -.873478664E+02 -.873478615E+02 -.873478370E+02 -.873477932E+02 -.873477300E+02 -.873476477E+02 -.873475462E+02 -.873474259E+02 -.873472870E+02 -.873471296E+02 -.873469541E+02 -.873467607E+02 -.873465498E+02 -.873463218E+02 -.873460770E+02 -.873458157E+02 -.873455385E+02 -.873452457E+02 -.873449379E+02 -.873446153E+02 -.873442786E+02 -.873439282E+02 -.873435646E+02 -.873431882E+02 -.873427997E+02 -.873423995E+02 -.873419880E+02 -.873415659E+02 -.873411337E+02 -.873406917E+02 -.873402406E+02 -.873397808E+02 -.873393129E+02 -.873388373E+02 -.873383545E+02 -.873378649E+02 -.873373691E+02 -.873368676E+02 -.873363607E+02 -.873358489E+02 -.873353328E+02 -.873348128E+02 -.873342896E+02 -.873337647E+02 -.873332403E+02 -.873327221E+02 -.873322210E+02 -.873317588E+02 -.873313747E+02 -.873311334E+02 -.873311334E+02
 -.873311531E+02 -.873311531E+02 -.873313986E+02 -.873317894E+02 -.873322596E+02 -.873327692E+02 -.873332962E+02 -.873338292E+02 -.873343627E+02 -.873348940E+02 -.873354220E+02 -.873359457E+02 -.873364647E+02 -.873369784E+02 -.873374863E+02 -.873379880E+02 -.873384830E+02 -.873389708E+02 -.873394508E+02 -.873399226E+02 -.873403857E+02 -.873408396E+02 -.873412837E+02 -.873417175E+02 -.873421406E+02 -.873425524E+02 -.873429523E+02 -.873433400E+02 -.873437148E+02 -.873440763E+02 -.873444240E+02 -.873447574E+02 -.873450760E+02 -.873453794E+02 -.873456672E+02 -.873459388E+02 -.873461940E+02 -.873464322E+02 -.873466532E+02 -.873468567E+02 -.873470421E+02 -.873472094E+02 -.873473582E+02 -.873474883E+02 -.873475995E+02 -.873476915E+02 -.873477644E+02 -.873478178E+02 -.873478519E+02 -.873478664E+02 -.873478615E+02 -.873478370E+02 -.873477932E+02 -.873477300E+02 -.873476477E+02 -.873475462E+02 -.873474259E+02 -.873472870E+02 -.873471296E+02 -.873469541E+02 -.873467607E+02 -.873465498E+02 -.873463218E+02 -.873460770E+02 -.873458157E+02 -.873455385E+02 -.873452457E+02 -.873449379E+02 -.873446153E+02 -.873442786E+02 -.873439282E+02 -.873435646E+02 -.873431882E+02 -.873427997E+02 -.873423995E+02 -.873419880E+02 -.873415659E+02 -.873411337E+02 -.873406917E+02 -.873402406E+02 -.873397808E+02 -.873393129E+02 -.873388373E+02 -.873383545E+02 -.873378649E+02 -.873373691E+02 -.873368676E+02 -.873363607E+02 -.873358489E+02 -.873353328E+02 -.873348128E+02 -.873342896E+02 -.873337647E+02 -.873332403E+02 -.873327221E+02 -.873322210E+02 -.873317588E+02 -.873313747E+02 -.873311334E+02 -.873311334E+02
