# Supplementary material for: Electrical Pacing of Cardiac Tissue Including Potassium Inward Rectification
Source: PLoS One. 2015 Jun 9;10(6):e0127837. doi: 10.1371/journal.pone.0127837 (PMC4461281; doi:10.1371/journal.pone.0127837)
Supplement: S1 Data — (ZIP) [file pone.0127837.s001.zip › All-Data/Data-without-IK1/BDT46/Vm10ms.txt]

 -.873300171E+02 -.873557041E+02 -.873567745E+02 -.873586993E+02 -.873613058E+02 -.873644546E+02 -.873680241E+02 -.873719175E+02 -.873760637E+02 -.873804019E+02 -.873848810E+02 -.873894627E+02 -.873941149E+02 -.873988062E+02 -.874035114E+02 -.874082106E+02 -.874128859E+02 -.874175225E+02 -.874221099E+02 -.874266390E+02 -.874311009E+02 -.874354877E+02 -.874397920E+02 -.874440056E+02 -.874481206E+02 -.874521303E+02 -.874560283E+02 -.874598088E+02 -.874634666E+02 -.874669971E+02 -.874703952E+02 -.874736559E+02 -.874767741E+02 -.874797447E+02 -.874825627E+02 -.874852235E+02 -.874877230E+02 -.874900573E+02 -.874922229E+02 -.874942165E+02 -.874960349E+02 -.874976752E+02 -.874991344E+02 -.875004102E+02 -.875015000E+02 -.875024023E+02 -.875031154E+02 -.875036384E+02 -.875039705E+02 -.875041113E+02 -.875040608E+02 -.875038191E+02 -.875033867E+02 -.875027645E+02 -.875019537E+02 -.875009557E+02 -.874997725E+02 -.874984064E+02 -.874968598E+02 -.874951356E+02 -.874932368E+02 -.874911668E+02 -.874889290E+02 -.874865273E+02 -.874839656E+02 -.874812482E+02 -.874783796E+02 -.874753642E+02 -.874722069E+02 -.874689126E+02 -.874654864E+02 -.874619333E+02 -.874582588E+02 -.874544684E+02 -.874505676E+02 -.874465622E+02 -.874424585E+02 -.874382625E+02 -.874339811E+02 -.874296213E+02 -.874251906E+02 -.874206973E+02 -.874161507E+02 -.874115610E+02 -.874069400E+02 -.874023012E+02 -.873976606E+02 -.873930371E+02 -.873884533E+02 -.873839366E+02 -.873795204E+02 -.873752451E+02 -.873711607E+02 -.873673283E+02 -.873638227E+02 -.873607361E+02 -.873581811E+02 -.873562956E+02 -.873552486E+02 -.873552486E+02
 -.873557041E+02 -.873557041E+02 -.873567745E+02 -.873586993E+02 -.873613058E+02 -.873644546E+02 -.873680241E+02 -.873719175E+02 -.873760637E+02 -.873804019E+02 -.873848810E+02 -.873894627E+02 -.873941149E+02 -.873988062E+02 -.874035114E+02 -.874082106E+02 -.874128859E+02 -.874175225E+02 -.874221099E+02 -.874266390E+02 -.874311009E+02 -.874354877E+02 -.874397920E+02 -.874440056E+02 -.874481206E+02 -.874521303E+02 -.874560283E+02 -.874598088E+02 -.874634666E+02 -.874669971E+02 -.874703952E+02 -.874736559E+02 -.874767741E+02 -.874797447E+02 -.874825627E+02 -.874852235E+02 -.874877230E+02 -.874900573E+02 -.874922229E+02 -.874942165E+02 -.874960349E+02 -.874976752E+02 -.874991344E+02 -.875004102E+02 -.875015000E+02 -.875024023E+02 -.875031154E+02 -.875036384E+02 -.875039705E+02 -.875041113E+02 -.875040608E+02 -.875038191E+02 -.875033867E+02 -.875027645E+02 -.875019537E+02 -.875009557E+02 -.874997725E+02 -.874984064E+02 -.874968598E+02 -.874951356E+02 -.874932368E+02 -.874911668E+02 -.874889290E+02 -.874865273E+02 -.874839656E+02 -.874812482E+02 -.874783796E+02 -.874753642E+02 -.874722069E+02 -.874689126E+02 -.874654864E+02 -.874619333E+02 -.874582588E+02 -.874544684E+02 -.874505676E+02 -.874465622E+02 -.874424585E+02 -.874382625E+02 -.874339811E+02 -.874296213E+02 -.874251906E+02 -.874206973E+02 -.874161507E+02 -.874115610E+02 -.874069400E+02 -.874023012E+02 -.873976606E+02 -.873930371E+02 -.873884533E+02 -.873839366E+02 -.873795204E+02 -.873752451E+02 -.873711607E+02 -.873673283E+02 -.873638227E+02 -.873607361E+02 -.873581811E+02 -.873562956E+02 -.873552486E+02 -.873552486E+02
 -.873612648E+02 -.873612648E+02 -.873627948E+02 -.873655061E+02 -.873691279E+02 -.873734454E+02 -.873782874E+02 -.873835279E+02 -.873890724E+02 -.873948427E+02 -.874007778E+02 -.874068305E+02 -.874129574E+02 -.874191197E+02 -.874252876E+02 -.874314361E+02 -.874375436E+02 -.874435948E+02 -.874495786E+02 -.874554839E+02 -.874613001E+02 -.874670179E+02 -.874726267E+02 -.874781156E+02 -.874834748E+02 -.874886959E+02 -.874937709E+02 -.874986930E+02 -.875034562E+02 -.875080542E+02 -.875124805E+02 -.875167284E+02 -.875207908E+02 -.875246609E+02 -.875283321E+02 -.875317986E+02 -.875350550E+02 -.875380965E+02 -.875409186E+02 -.875435169E+02 -.875458871E+02 -.875480252E+02 -.875499273E+02 -.875515901E+02 -.875530105E+02 -.875541861E+02 -.875551153E+02 -.875557965E+02 -.875562289E+02 -.875564120E+02 -.875563456E+02 -.875560298E+02 -.875554654E+02 -.875546533E+02 -.875535953E+02 -.875522932E+02 -.875507498E+02 -.875489680E+02 -.875469511E+02 -.875447028E+02 -.875422271E+02 -.875395284E+02 -.875366112E+02 -.875334807E+02 -.875301421E+02 -.875266008E+02 -.875228629E+02 -.875189342E+02 -.875148211E+02 -.875105299E+02 -.875060673E+02 -.875014399E+02 -.874966546E+02 -.874917186E+02 -.874866390E+02 -.874814233E+02 -.874760792E+02 -.874706147E+02 -.874650380E+02 -.874593580E+02 -.874535839E+02 -.874477258E+02 -.874417949E+02 -.874358033E+02 -.874297651E+02 -.874236965E+02 -.874176162E+02 -.874115467E+02 -.874055152E+02 -.873995543E+02 -.873937048E+02 -.873880166E+02 -.873825527E+02 -.873773917E+02 -.873726330E+02 -.873684027E+02 -.873648610E+02 -.873622129E+02 -.873607205E+02 -.873607205E+02
 -.873701880E+02 -.873701880E+02 -.873723230E+02 -.873760874E+02 -.873810868E+02 -.873870161E+02 -.873936424E+02 -.874007923E+02 -.874083346E+02 -.874161666E+02 -.874242075E+02 -.874323905E+02 -.874406581E+02 -.874489615E+02 -.874572616E+02 -.874655263E+02 -.874737309E+02 -.874818573E+02 -.874898907E+02 -.874978171E+02 -.875056235E+02 -.875132961E+02 -.875208207E+02 -.875281832E+02 -.875353714E+02 -.875423742E+02 -.875491817E+02 -.875557854E+02 -.875621770E+02 -.875683479E+02 -.875742891E+02 -.875799911E+02 -.875854445E+02 -.875906399E+02 -.875955687E+02 -.876002232E+02 -.876045962E+02 -.876086813E+02 -.876124722E+02 -.876159628E+02 -.876191472E+02 -.876220197E+02 -.876245752E+02 -.876268088E+02 -.876287168E+02 -.876302960E+02 -.876315439E+02 -.876324587E+02 -.876330391E+02 -.876332842E+02 -.876331938E+02 -.876327682E+02 -.876320081E+02 -.876309152E+02 -.876294917E+02 -.876277403E+02 -.876256646E+02 -.876232687E+02 -.876205571E+02 -.876175347E+02 -.876142071E+02 -.876105802E+02 -.876066603E+02 -.876024542E+02 -.875979692E+02 -.875932127E+02 -.875881928E+02 -.875829176E+02 -.875773956E+02 -.875716353E+02 -.875656457E+02 -.875594358E+02 -.875530149E+02 -.875463925E+02 -.875395782E+02 -.875325819E+02 -.875254138E+02 -.875180843E+02 -.875106043E+02 -.875029851E+02 -.874952388E+02 -.874873782E+02 -.874794174E+02 -.874713721E+02 -.874632599E+02 -.874551012E+02 -.874469199E+02 -.874387444E+02 -.874306092E+02 -.874225567E+02 -.874146395E+02 -.874069235E+02 -.873994921E+02 -.873924517E+02 -.873859378E+02 -.873801251E+02 -.873752384E+02 -.873715679E+02 -.873694895E+02 -.873694895E+02
 -.873809919E+02 -.873809919E+02 -.873837927E+02 -.873887182E+02 -.873952454E+02 -.874029770E+02 -.874116102E+02 -.874209179E+02 -.874307297E+02 -.874409122E+02 -.874513577E+02 -.874619786E+02 -.874727011E+02 -.874834630E+02 -.874942147E+02 -.875049180E+02 -.875155431E+02 -.875260669E+02 -.875364707E+02 -.875467367E+02 -.875568470E+02 -.875667832E+02 -.875765271E+02 -.875860616E+02 -.875953709E+02 -.876044415E+02 -.876132612E+02 -.876218189E+02 -.876301035E+02 -.876381034E+02 -.876458065E+02 -.876532002E+02 -.876602720E+02 -.876670101E+02 -.876734034E+02 -.876794419E+02 -.876851164E+02 -.876904180E+02 -.876953385E+02 -.876998697E+02 -.877040035E+02 -.877077325E+02 -.877110498E+02 -.877139493E+02 -.877164261E+02 -.877184760E+02 -.877200956E+02 -.877212826E+02 -.877220351E+02 -.877223520E+02 -.877222328E+02 -.877216780E+02 -.877206886E+02 -.877192669E+02 -.877174157E+02 -.877151388E+02 -.877124409E+02 -.877093274E+02 -.877058041E+02 -.877018776E+02 -.876975553E+02 -.876928450E+02 -.876877550E+02 -.876822943E+02 -.876764726E+02 -.876702997E+02 -.876637861E+02 -.876569426E+02 -.876497801E+02 -.876423101E+02 -.876345443E+02 -.876264943E+02 -.876181725E+02 -.876095910E+02 -.876007624E+02 -.875916996E+02 -.875824156E+02 -.875729240E+02 -.875632386E+02 -.875533738E+02 -.875433451E+02 -.875331686E+02 -.875228624E+02 -.875124460E+02 -.875019417E+02 -.874913752E+02 -.874807765E+02 -.874701816E+02 -.874596344E+02 -.874491886E+02 -.874389117E+02 -.874288883E+02 -.874192263E+02 -.874100634E+02 -.874015767E+02 -.873939942E+02 -.873876112E+02 -.873828101E+02 -.873800872E+02 -.873800872E+02
 -.873928668E+02 -.873928668E+02 -.873963599E+02 -.874024964E+02 -.874106267E+02 -.874202564E+02 -.874310083E+02 -.874426011E+02 -.874548224E+02 -.874675034E+02 -.874805084E+02 -.874937278E+02 -.875070694E+02 -.875204571E+02 -.875338317E+02 -.875471475E+02 -.875603686E+02 -.875734667E+02 -.875864183E+02 -.875992000E+02 -.876117888E+02 -.876241616E+02 -.876362962E+02 -.876481716E+02 -.876597689E+02 -.876710720E+02 -.876820657E+02 -.876927359E+02 -.877030680E+02 -.877130471E+02 -.877226575E+02 -.877318832E+02 -.877407087E+02 -.877491193E+02 -.877571011E+02 -.877646416E+02 -.877717290E+02 -.877783520E+02 -.877844997E+02 -.877901615E+02 -.877953271E+02 -.877999869E+02 -.878041323E+02 -.878077558E+02 -.878108509E+02 -.878134123E+02 -.878154360E+02 -.878169184E+02 -.878178574E+02 -.878182513E+02 -.878180996E+02 -.878174029E+02 -.878161626E+02 -.878143815E+02 -.878120634E+02 -.878092132E+02 -.878058368E+02 -.878019410E+02 -.877975333E+02 -.877926223E+02 -.877872171E+02 -.877813278E+02 -.877749652E+02 -.877681408E+02 -.877608666E+02 -.877531555E+02 -.877450207E+02 -.877364758E+02 -.877275349E+02 -.877182124E+02 -.877085230E+02 -.876984817E+02 -.876881038E+02 -.876774048E+02 -.876664006E+02 -.876551071E+02 -.876435409E+02 -.876317186E+02 -.876196577E+02 -.876073760E+02 -.875948925E+02 -.875822274E+02 -.875694027E+02 -.875564426E+02 -.875433745E+02 -.875302300E+02 -.875170459E+02 -.875038667E+02 -.874907462E+02 -.874777509E+02 -.874649640E+02 -.874524907E+02 -.874404645E+02 -.874290566E+02 -.874184873E+02 -.874090408E+02 -.874010854E+02 -.873950988E+02 -.873917016E+02 -.873917016E+02
 -.874053910E+02 -.874053910E+02 -.874095919E+02 -.874169740E+02 -.874267568E+02 -.874383444E+02 -.874512868E+02 -.874652473E+02 -.874799671E+02 -.874952408E+02 -.875109043E+02 -.875268242E+02 -.875428898E+02 -.875590118E+02 -.875751209E+02 -.875911636E+02 -.876070973E+02 -.876228884E+02 -.876385068E+02 -.876539236E+02 -.876691103E+02 -.876840390E+02 -.876986831E+02 -.877130180E+02 -.877270218E+02 -.877406751E+02 -.877539594E+02 -.877668568E+02 -.877793493E+02 -.877914179E+02 -.878030430E+02 -.878142051E+02 -.878248855E+02 -.878350662E+02 -.878447305E+02 -.878538629E+02 -.878624486E+02 -.878704732E+02 -.878779232E+02 -.878847851E+02 -.878910460E+02 -.878966944E+02 -.879017195E+02 -.879061120E+02 -.879098639E+02 -.879129688E+02 -.879154213E+02 -.879172171E+02 -.879183531E+02 -.879188276E+02 -.879186398E+02 -.879177903E+02 -.879162812E+02 -.879141159E+02 -.879112993E+02 -.879078374E+02 -.879037374E+02 -.878990079E+02 -.878936582E+02 -.878876990E+02 -.878811416E+02 -.878739987E+02 -.878662837E+02 -.878580108E+02 -.878491952E+02 -.878398526E+02 -.878299994E+02 -.878196525E+02 -.878088293E+02 -.877975475E+02 -.877858254E+02 -.877736815E+02 -.877611344E+02 -.877482033E+02 -.877349075E+02 -.877212666E+02 -.877073006E+02 -.876930300E+02 -.876784756E+02 -.876636593E+02 -.876486039E+02 -.876333338E+02 -.876178753E+02 -.876022575E+02 -.875865133E+02 -.875706802E+02 -.875548027E+02 -.875389337E+02 -.875231376E+02 -.875074943E+02 -.874921033E+02 -.874770907E+02 -.874626168E+02 -.874488871E+02 -.874361662E+02 -.874247961E+02 -.874152198E+02 -.874080123E+02 -.874039217E+02 -.874039217E+02
 -.874183641E+02 -.874183641E+02 -.874232908E+02 -.874319478E+02 -.874434203E+02 -.874570149E+02 -.874722084E+02 -.874886030E+02 -.875058927E+02 -.875238357E+02 -.875422374E+02 -.875609398E+02 -.875798147E+02 -.875987596E+02 -.876176951E+02 -.876365594E+02 -.876553034E+02 -.876738866E+02 -.876922724E+02 -.877104257E+02 -.877283125E+02 -.877459000E+02 -.877631574E+02 -.877800566E+02 -.877965721E+02 -.878126808E+02 -.878283606E+02 -.878435895E+02 -.878583451E+02 -.878726041E+02 -.878863430E+02 -.878995387E+02 -.879121685E+02 -.879242112E+02 -.879356467E+02 -.879464560E+02 -.879566209E+02 -.879661239E+02 -.879749479E+02 -.879830764E+02 -.879904941E+02 -.879971866E+02 -.880031410E+02 -.880083461E+02 -.880127922E+02 -.880164712E+02 -.880193764E+02 -.880215025E+02 -.880228457E+02 -.880234036E+02 -.880231756E+02 -.880221624E+02 -.880203666E+02 -.880177924E+02 -.880144457E+02 -.880103340E+02 -.880054661E+02 -.879998523E+02 -.879935041E+02 -.879864345E+02 -.879786576E+02 -.879701887E+02 -.879610442E+02 -.879512416E+02 -.879407993E+02 -.879297363E+02 -.879180728E+02 -.879058291E+02 -.878930264E+02 -.878796863E+02 -.878658306E+02 -.878514817E+02 -.878366623E+02 -.878213953E+02 -.878057038E+02 -.877896115E+02 -.877731421E+02 -.877563199E+02 -.877391699E+02 -.877217178E+02 -.877039907E+02 -.876860172E+02 -.876678284E+02 -.876494584E+02 -.876309456E+02 -.876123340E+02 -.875936755E+02 -.875750319E+02 -.875564787E+02 -.875381088E+02 -.875200389E+02 -.875024161E+02 -.874854282E+02 -.874693157E+02 -.874543884E+02 -.874410468E+02 -.874298103E+02 -.874213534E+02 -.874165534E+02 -.874165534E+02
 -.874317008E+02 -.874317008E+02 -.874373677E+02 -.874473247E+02 -.874605256E+02 -.874761785E+02 -.874936805E+02 -.875125731E+02 -.875325030E+02 -.875531888E+02 -.875744041E+02 -.875959680E+02 -.876177349E+02 -.876395888E+02 -.876614402E+02 -.876832194E+02 -.877048696E+02 -.877263428E+02 -.877475957E+02 -.877685869E+02 -.877892766E+02 -.878096274E+02 -.878296042E+02 -.878491752E+02 -.878683111E+02 -.878869846E+02 -.879051692E+02 -.879228384E+02 -.879399650E+02 -.879565214E+02 -.879724796E+02 -.879878122E+02 -.880024929E+02 -.880164964E+02 -.880297987E+02 -.880423769E+02 -.880542089E+02 -.880652734E+02 -.880755495E+02 -.880850175E+02 -.880936589E+02 -.881014564E+02 -.881083948E+02 -.881144604E+02 -.881196414E+02 -.881239281E+02 -.881273121E+02 -.881297870E+02 -.881313482E+02 -.881319927E+02 -.881317197E+02 -.881305304E+02 -.881284277E+02 -.881254170E+02 -.881215053E+02 -.881167015E+02 -.881110163E+02 -.881044623E+02 -.880970533E+02 -.880888049E+02 -.880797344E+02 -.880698601E+02 -.880592020E+02 -.880477809E+02 -.880356192E+02 -.880227397E+02 -.880091664E+02 -.879949240E+02 -.879800376E+02 -.879645331E+02 -.879484366E+02 -.879317748E+02 -.879145745E+02 -.878968629E+02 -.878786676E+02 -.878600161E+02 -.878409366E+02 -.878214575E+02 -.878016080E+02 -.877814182E+02 -.877609194E+02 -.877401449E+02 -.877191304E+02 -.876979154E+02 -.876765439E+02 -.876550667E+02 -.876335430E+02 -.876120438E+02 -.875906555E+02 -.875694848E+02 -.875486652E+02 -.875283656E+02 -.875088013E+02 -.874902485E+02 -.874730629E+02 -.874577049E+02 -.874447711E+02 -.874350374E+02 -.874295130E+02 -.874295130E+02
 -.874453654E+02 -.874453654E+02 -.874517854E+02 -.874630718E+02 -.874780448E+02 -.874958079E+02 -.875156793E+02 -.875371386E+02 -.875597809E+02 -.875832840E+02 -.876073918E+02 -.876319000E+02 -.876566452E+02 -.876814990E+02 -.877063619E+02 -.877311551E+02 -.877558136E+02 -.877802817E+02 -.878045089E+02 -.878284475E+02 -.878520522E+02 -.878752807E+02 -.878980940E+02 -.879204557E+02 -.879423324E+02 -.879636922E+02 -.879845037E+02 -.880047351E+02 -.880243542E+02 -.880433285E+02 -.880616252E+02 -.880792126E+02 -.880960596E+02 -.881121367E+02 -.881274152E+02 -.881418678E+02 -.881554677E+02 -.881681893E+02 -.881800076E+02 -.881908991E+02 -.882008416E+02 -.882098148E+02 -.882178003E+02 -.882247819E+02 -.882307453E+02 -.882356786E+02 -.882395718E+02 -.882424170E+02 -.882442085E+02 -.882449431E+02 -.882446196E+02 -.882432395E+02 -.882408066E+02 -.882373270E+02 -.882328093E+02 -.882272642E+02 -.882207045E+02 -.882131451E+02 -.882046028E+02 -.881950965E+02 -.881846465E+02 -.881732751E+02 -.881610061E+02 -.881478645E+02 -.881338768E+02 -.881190703E+02 -.881034737E+02 -.880871161E+02 -.880700275E+02 -.880522384E+02 -.880337798E+02 -.880146831E+02 -.879949800E+02 -.879747023E+02 -.879538823E+02 -.879325521E+02 -.879107446E+02 -.878884926E+02 -.878658299E+02 -.878427911E+02 -.878194122E+02 -.877957312E+02 -.877717888E+02 -.877476299E+02 -.877233043E+02 -.876988693E+02 -.876743921E+02 -.876499527E+02 -.876256485E+02 -.876015999E+02 -.875779579E+02 -.875549130E+02 -.875327086E+02 -.875116569E+02 -.874921603E+02 -.874747398E+02 -.874600712E+02 -.874490329E+02 -.874427685E+02 -.874427685E+02
 -.874593377E+02 -.874593377E+02 -.874665297E+02 -.874791804E+02 -.874959717E+02 -.875159025E+02 -.875382103E+02 -.875623080E+02 -.875877379E+02 -.876141384E+02 -.876412228E+02 -.876687635E+02 -.876965808E+02 -.877245339E+02 -.877525125E+02 -.877804280E+02 -.878082070E+02 -.878357857E+02 -.878631061E+02 -.878901143E+02 -.879167595E+02 -.879429949E+02 -.879687767E+02 -.879940641E+02 -.880188187E+02 -.880430034E+02 -.880665812E+02 -.880895146E+02 -.881117661E+02 -.881332976E+02 -.881540712E+02 -.881740501E+02 -.881931980E+02 -.882114802E+02 -.882288627E+02 -.882453129E+02 -.882607989E+02 -.882752899E+02 -.882887564E+02 -.883011703E+02 -.883125053E+02 -.883227375E+02 -.883318448E+02 -.883398079E+02 -.883466098E+02 -.883522358E+02 -.883566739E+02 -.883599148E+02 -.883619516E+02 -.883627803E+02 -.883623997E+02 -.883608115E+02 -.883580204E+02 -.883540337E+02 -.883488616E+02 -.883425167E+02 -.883350146E+02 -.883263729E+02 -.883166119E+02 -.883057539E+02 -.882938234E+02 -.882808470E+02 -.882668527E+02 -.882518707E+02 -.882359321E+02 -.882190695E+02 -.882013168E+02 -.881827083E+02 -.881632796E+02 -.881430665E+02 -.881221054E+02 -.881004333E+02 -.880780870E+02 -.880551038E+02 -.880315209E+02 -.880073759E+02 -.879827064E+02 -.879575503E+02 -.879319463E+02 -.879059338E+02 -.878795538E+02 -.878528491E+02 -.878258658E+02 -.877986540E+02 -.877712697E+02 -.877437770E+02 -.877162505E+02 -.876887797E+02 -.876614730E+02 -.876344647E+02 -.876079230E+02 -.875820607E+02 -.875571492E+02 -.875335373E+02 -.875116749E+02 -.874921443E+02 -.874757017E+02 -.874633300E+02 -.874563097E+02 -.874563097E+02
 -.874736202E+02 -.874736202E+02 -.874816043E+02 -.874956550E+02 -.875143150E+02 -.875364761E+02 -.875612894E+02 -.875880993E+02 -.876163960E+02 -.876457779E+02 -.876759277E+02 -.877065963E+02 -.877375879E+02 -.877687486E+02 -.877999564E+02 -.878311134E+02 -.878621366E+02 -.878929539E+02 -.879235000E+02 -.879537148E+02 -.879835425E+02 -.880129308E+02 -.880418315E+02 -.880701985E+02 -.880979878E+02 -.881251563E+02 -.881516609E+02 -.881774581E+02 -.882025041E+02 -.882267549E+02 -.882501669E+02 -.882726971E+02 -.882943035E+02 -.883149451E+02 -.883345818E+02 -.883531747E+02 -.883706860E+02 -.883870791E+02 -.884023191E+02 -.884163726E+02 -.884292088E+02 -.884407988E+02 -.884511168E+02 -.884601395E+02 -.884678463E+02 -.884742199E+02 -.884792457E+02 -.884829125E+02 -.884852121E+02 -.884861399E+02 -.884856943E+02 -.884838776E+02 -.884806951E+02 -.884761556E+02 -.884702713E+02 -.884630573E+02 -.884545321E+02 -.884447167E+02 -.884336353E+02 -.884213146E+02 -.884077838E+02 -.883930744E+02 -.883772199E+02 -.883602558E+02 -.883422192E+02 -.883231485E+02 -.883030837E+02 -.882820654E+02 -.882601353E+02 -.882373354E+02 -.882137086E+02 -.881892976E+02 -.881641456E+02 -.881382958E+02 -.881117912E+02 -.880846750E+02 -.880569905E+02 -.880287810E+02 -.880000904E+02 -.879709635E+02 -.879414462E+02 -.879115868E+02 -.878814366E+02 -.878510514E+02 -.878204933E+02 -.877898330E+02 -.877591532E+02 -.877285523E+02 -.876981501E+02 -.876680947E+02 -.876385715E+02 -.876098155E+02 -.875821268E+02 -.875558910E+02 -.875316057E+02 -.875099159E+02 -.874916589E+02 -.874779243E+02 -.874701315E+02 -.874701315E+02
 -.874882169E+02 -.874882169E+02 -.874970125E+02 -.875125013E+02 -.875330834E+02 -.875575375E+02 -.875849255E+02 -.876145231E+02 -.876457677E+02 -.876782178E+02 -.877115275E+02 -.877454266E+02 -.877797027E+02 -.878141880E+02 -.878487494E+02 -.878832778E+02 -.879176810E+02 -.879518783E+02 -.879857977E+02 -.880193730E+02 -.880525428E+02 -.880852498E+02 -.881174403E+02 -.881490623E+02 -.881800657E+02 -.882104005E+02 -.882400171E+02 -.882688650E+02 -.882968937E+02 -.883240527E+02 -.883502915E+02 -.883755602E+02 -.883998098E+02 -.884229919E+02 -.884450595E+02 -.884659662E+02 -.884856674E+02 -.885041198E+02 -.885212818E+02 -.885371143E+02 -.885515804E+02 -.885646461E+02 -.885762804E+02 -.885864554E+02 -.885951467E+02 -.886023333E+02 -.886079978E+02 -.886121268E+02 -.886147104E+02 -.886157432E+02 -.886152234E+02 -.886131535E+02 -.886095400E+02 -.886043934E+02 -.885977281E+02 -.885895622E+02 -.885799177E+02 -.885688198E+02 -.885562974E+02 -.885423821E+02 -.885271088E+02 -.885105149E+02 -.884926402E+02 -.884735267E+02 -.884532184E+02 -.884317606E+02 -.884092004E+02 -.883855857E+02 -.883609654E+02 -.883353888E+02 -.883089057E+02 -.882815661E+02 -.882534202E+02 -.882245177E+02 -.881949083E+02 -.881646417E+02 -.881337672E+02 -.881023342E+02 -.880703924E+02 -.880379920E+02 -.880051847E+02 -.879720242E+02 -.879385672E+02 -.879048754E+02 -.878710171E+02 -.878370699E+02 -.878031240E+02 -.877692871E+02 -.877356902E+02 -.877024949E+02 -.876699043E+02 -.876381755E+02 -.876076370E+02 -.875787116E+02 -.875519455E+02 -.875280465E+02 -.875079346E+02 -.874928074E+02 -.874842258E+02 -.874842258E+02
 -.875031212E+02 -.875031212E+02 -.875127501E+02 -.875297169E+02 -.875522734E+02 -.875790812E+02 -.876091119E+02 -.876415720E+02 -.876758461E+02 -.877114546E+02 -.877480239E+02 -.877852622E+02 -.878229402E+02 -.878608763E+02 -.878989248E+02 -.879369655E+02 -.879748969E+02 -.880126303E+02 -.880500867E+02 -.880871942E+02 -.881238857E+02 -.881600985E+02 -.881957724E+02 -.882308491E+02 -.882652714E+02 -.882989821E+02 -.883319237E+02 -.883640387E+02 -.883952688E+02 -.884255558E+02 -.884548413E+02 -.884830674E+02 -.885101766E+02 -.885361123E+02 -.885608186E+02 -.885842412E+02 -.886063269E+02 -.886270245E+02 -.886462850E+02 -.886640618E+02 -.886803112E+02 -.886949927E+02 -.887080693E+02 -.887195075E+02 -.887292781E+02 -.887373559E+02 -.887437202E+02 -.887483547E+02 -.887512478E+02 -.887523928E+02 -.887517876E+02 -.887494353E+02 -.887453436E+02 -.887395249E+02 -.887319965E+02 -.887227801E+02 -.887119018E+02 -.886993919E+02 -.886852847E+02 -.886696181E+02 -.886524335E+02 -.886337754E+02 -.886136910E+02 -.885922304E+02 -.885694452E+02 -.885453895E+02 -.885201184E+02 -.884936884E+02 -.884661568E+02 -.884375814E+02 -.884080204E+02 -.883775319E+02 -.883461739E+02 -.883140041E+02 -.882810797E+02 -.882474573E+02 -.882131932E+02 -.881783436E+02 -.881429643E+02 -.881071117E+02 -.880708434E+02 -.880342189E+02 -.879973006E+02 -.879601561E+02 -.879228599E+02 -.878854964E+02 -.878481635E+02 -.878109780E+02 -.877740818E+02 -.877376502E+02 -.877019033E+02 -.876671205E+02 -.876336588E+02 -.876019783E+02 -.875726735E+02 -.875465163E+02 -.875245099E+02 -.875079614E+02 -.874985751E+02 -.874985751E+02
 -.875183185E+02 -.875183185E+02 -.875288027E+02 -.875472849E+02 -.875718635E+02 -.876010814E+02 -.876338190E+02 -.876692136E+02 -.877065989E+02 -.877454584E+02 -.877853905E+02 -.878260817E+02 -.878672855E+02 -.879088056E+02 -.879504833E+02 -.879921876E+02 -.880338080E+02 -.880752483E+02 -.881164228E+02 -.881572537E+02 -.881976682E+02 -.882375970E+02 -.882769733E+02 -.883157316E+02 -.883538065E+02 -.883911330E+02 -.884276453E+02 -.884632774E+02 -.884979625E+02 -.885316332E+02 -.885642221E+02 -.885956617E+02 -.886258845E+02 -.886548240E+02 -.886824144E+02 -.887085912E+02 -.887332917E+02 -.887564554E+02 -.887780238E+02 -.887979418E+02 -.888161572E+02 -.888326216E+02 -.888472908E+02 -.888601246E+02 -.888710881E+02 -.888801508E+02 -.888872880E+02 -.888924801E+02 -.888957132E+02 -.888969792E+02 -.888962756E+02 -.888936060E+02 -.888889796E+02 -.888824113E+02 -.888739217E+02 -.888635368E+02 -.888512881E+02 -.888372116E+02 -.888213484E+02 -.888037438E+02 -.887844472E+02 -.887635115E+02 -.887409931E+02 -.887169511E+02 -.886914470E+02 -.886645446E+02 -.886363091E+02 -.886068068E+02 -.885761052E+02 -.885442720E+02 -.885113749E+02 -.884774817E+02 -.884426595E+02 -.884069750E+02 -.883704937E+02 -.883332807E+02 -.882954000E+02 -.882569148E+02 -.882178882E+02 -.881783832E+02 -.881384634E+02 -.880981946E+02 -.880576452E+02 -.880168886E+02 -.879760057E+02 -.879350874E+02 -.878942394E+02 -.878535871E+02 -.878132832E+02 -.877735162E+02 -.877345233E+02 -.876966055E+02 -.876601483E+02 -.876256488E+02 -.875937503E+02 -.875652884E+02 -.875413504E+02 -.875233540E+02 -.875131483E+02 -.875131483E+02
 -.875337759E+02 -.875337759E+02 -.875451343E+02 -.875651635E+02 -.875918054E+02 -.876234832E+02 -.876589863E+02 -.876973843E+02 -.877379616E+02 -.877801650E+02 -.878235648E+02 -.878678257E+02 -.879126832E+02 -.879579257E+02 -.880033822E+02 -.880489116E+02 -.880943945E+02 -.881397278E+02 -.881848197E+02 -.882295861E+02 -.882739477E+02 -.883178286E+02 -.883611544E+02 -.884038511E+02 -.884458451E+02 -.884870624E+02 -.885274281E+02 -.885668663E+02 -.886053004E+02 -.886426527E+02 -.886788447E+02 -.887137974E+02 -.887474320E+02 -.887796700E+02 -.888104338E+02 -.888396471E+02 -.888672358E+02 -.888931276E+02 -.889172533E+02 -.889395470E+02 -.889599464E+02 -.889783935E+02 -.889948352E+02 -.890092233E+02 -.890215157E+02 -.890316760E+02 -.890396740E+02 -.890454865E+02 -.890490965E+02 -.890504941E+02 -.890496766E+02 -.890466478E+02 -.890414191E+02 -.890340082E+02 -.890244400E+02 -.890127457E+02 -.889989629E+02 -.889831352E+02 -.889653116E+02 -.889455465E+02 -.889238988E+02 -.889004318E+02 -.888752128E+02 -.888483119E+02 -.888198025E+02 -.887897600E+02 -.887582614E+02 -.887253851E+02 -.886912104E+02 -.886558165E+02 -.886192828E+02 -.885816880E+02 -.885431100E+02 -.885036257E+02 -.884633105E+02 -.884222387E+02 -.883804830E+02 -.883381150E+02 -.882952052E+02 -.882518238E+02 -.882080414E+02 -.881639299E+02 -.881195638E+02 -.880750228E+02 -.880303936E+02 -.879857738E+02 -.879412764E+02 -.878970352E+02 -.878532132E+02 -.878100117E+02 -.877676843E+02 -.877265533E+02 -.876870321E+02 -.876496544E+02 -.876151118E+02 -.875843038E+02 -.875584020E+02 -.875389347E+02 -.875278975E+02 -.875278975E+02
 -.875494330E+02 -.875494330E+02 -.875616800E+02 -.875832804E+02 -.876120185E+02 -.876461978E+02 -.876845182E+02 -.877259838E+02 -.877698304E+02 -.878154683E+02 -.878624395E+02 -.879103865E+02 -.879590265E+02 -.880081335E+02 -.880575246E+02 -.881070493E+02 -.881565808E+02 -.882060091E+02 -.882552365E+02 -.883041724E+02 -.883527306E+02 -.884008275E+02 -.884483805E+02 -.884953068E+02 -.885415235E+02 -.885869466E+02 -.886314908E+02 -.886750693E+02 -.887175939E+02 -.887589745E+02 -.887991196E+02 -.888379371E+02 -.888753341E+02 -.889112182E+02 -.889454976E+02 -.889780822E+02 -.890088835E+02 -.890378158E+02 -.890647963E+02 -.890897460E+02 -.891125903E+02 -.891332596E+02 -.891516897E+02 -.891678228E+02 -.891816080E+02 -.891930013E+02 -.892019664E+02 -.892084749E+02 -.892125063E+02 -.892140487E+02 -.892130986E+02 -.892096607E+02 -.892037484E+02 -.891953833E+02 -.891845954E+02 -.891714224E+02 -.891559095E+02 -.891381092E+02 -.891180805E+02 -.890958887E+02 -.890716045E+02 -.890453038E+02 -.890170669E+02 -.889869777E+02 -.889551234E+02 -.889215937E+02 -.888864799E+02 -.888498746E+02 -.888118712E+02 -.887725627E+02 -.887320421E+02 -.886904009E+02 -.886477298E+02 -.886041174E+02 -.885596505E+02 -.885144139E+02 -.884684901E+02 -.884219600E+02 -.883749025E+02 -.883273957E+02 -.882795171E+02 -.882313454E+02 -.881829614E+02 -.881344506E+02 -.880859059E+02 -.880374310E+02 -.879891457E+02 -.879411918E+02 -.878937418E+02 -.878470094E+02 -.878012634E+02 -.877568469E+02 -.877142002E+02 -.876738929E+02 -.876366642E+02 -.876034767E+02 -.875755858E+02 -.875546305E+02 -.875427528E+02 -.875427528E+02
 -.875651986E+02 -.875651986E+02 -.875783428E+02 -.876015299E+02 -.876323866E+02 -.876690987E+02 -.877102794E+02 -.877548689E+02 -.878020549E+02 -.878512111E+02 -.879018517E+02 -.879535967E+02 -.880061461E+02 -.880592602E+02 -.881127459E+02 -.881664444E+02 -.882202222E+02 -.882739633E+02 -.883275636E+02 -.883809258E+02 -.884339565E+02 -.884865638E+02 -.885386563E+02 -.885901416E+02 -.886409266E+02 -.886909163E+02 -.887400136E+02 -.887881191E+02 -.888351307E+02 -.888809440E+02 -.889254522E+02 -.889685472E+02 -.890101198E+02 -.890500610E+02 -.890882620E+02 -.891246156E+02 -.891590165E+02 -.891913621E+02 -.892215533E+02 -.892494951E+02 -.892750977E+02 -.892982770E+02 -.893189558E+02 -.893370640E+02 -.893525399E+02 -.893653302E+02 -.893753907E+02 -.893826870E+02 -.893871940E+02 -.893888973E+02 -.893877924E+02 -.893838849E+02 -.893771913E+02 -.893677376E+02 -.893555600E+02 -.893407043E+02 -.893232253E+02 -.893031861E+02 -.892806584E+02 -.892557205E+02 -.892284580E+02 -.891989619E+02 -.891673286E+02 -.891336587E+02 -.890980562E+02 -.890606280E+02 -.890214827E+02 -.889807300E+02 -.889384800E+02 -.888948425E+02 -.888499261E+02 -.888038380E+02 -.887566832E+02 -.887085644E+02 -.886595814E+02 -.886098309E+02 -.885594068E+02 -.885084000E+02 -.884568989E+02 -.884049899E+02 -.883527582E+02 -.883002893E+02 -.882476703E+02 -.881949927E+02 -.881423547E+02 -.880898660E+02 -.880376525E+02 -.879858632E+02 -.879346792E+02 -.878843254E+02 -.878350852E+02 -.877873207E+02 -.877414982E+02 -.876982218E+02 -.876582770E+02 -.876226883E+02 -.875927933E+02 -.875703411E+02 -.875576187E+02 -.875576187E+02
 -.875809468E+02 -.875809468E+02 -.875949900E+02 -.876197681E+02 -.876527531E+02 -.876920166E+02 -.877360880E+02 -.877838448E+02 -.878344272E+02 -.878871734E+02 -.879415699E+02 -.879972157E+02 -.880537949E+02 -.881110566E+02 -.881687986E+02 -.882268556E+02 -.882850880E+02 -.883433743E+02 -.884016041E+02 -.884596733E+02 -.885174807E+02 -.885749260E+02 -.886319083E+02 -.886883252E+02 -.887440721E+02 -.887990419E+02 -.888531240E+02 -.889062040E+02 -.889581639E+02 -.890088822E+02 -.890582342E+02 -.891060928E+02 -.891523293E+02 -.891968147E+02 -.892394199E+02 -.892800170E+02 -.893184799E+02 -.893546857E+02 -.893885150E+02 -.894198533E+02 -.894485919E+02 -.894746291E+02 -.894978713E+02 -.895182332E+02 -.895356398E+02 -.895500261E+02 -.895613383E+02 -.895695340E+02 -.895745828E+02 -.895764668E+02 -.895751804E+02 -.895707306E+02 -.895631372E+02 -.895524320E+02 -.895386591E+02 -.895218740E+02 -.895021433E+02 -.894795440E+02 -.894541627E+02 -.894260945E+02 -.893954427E+02 -.893623173E+02 -.893268345E+02 -.892891150E+02 -.892492836E+02 -.892074682E+02 -.891637980E+02 -.891184036E+02 -.890714153E+02 -.890229623E+02 -.889731725E+02 -.889221711E+02 -.888700804E+02 -.888170191E+02 -.887631019E+02 -.887084396E+02 -.886531386E+02 -.885973013E+02 -.885410262E+02 -.884844088E+02 -.884275424E+02 -.883705194E+02 -.883134333E+02 -.882563807E+02 -.881994653E+02 -.881428017E+02 -.880865211E+02 -.880307785E+02 -.879757625E+02 -.879217077E+02 -.878689105E+02 -.878177506E+02 -.877687182E+02 -.877224501E+02 -.876797761E+02 -.876417802E+02 -.876098806E+02 -.875859332E+02 -.875723683E+02 -.875723683E+02
 -.875965150E+02 -.875965150E+02 -.876114501E+02 -.876378096E+02 -.876729166E+02 -.877147329E+02 -.877617065E+02 -.878126538E+02 -.878666697E+02 -.879230578E+02 -.879812789E+02 -.880409135E+02 -.881016325E+02 -.881631756E+02 -.882253341E+02 -.882879373E+02 -.883508410E+02 -.884139182E+02 -.884770526E+02 -.885401333E+02 -.886030516E+02 -.886656985E+02 -.887279633E+02 -.887897328E+02 -.888508900E+02 -.889113138E+02 -.889708780E+02 -.890294513E+02 -.890868968E+02 -.891430729E+02 -.891978336E+02 -.892510294E+02 -.893025084E+02 -.893521172E+02 -.893997022E+02 -.894451102E+02 -.894881901E+02 -.895287935E+02 -.895667761E+02 -.896019994E+02 -.896343315E+02 -.896636486E+02 -.896898364E+02 -.897127913E+02 -.897324211E+02 -.897486462E+02 -.897614007E+02 -.897706325E+02 -.897763041E+02 -.897783935E+02 -.897768936E+02 -.897718130E+02 -.897631758E+02 -.897510210E+02 -.897354025E+02 -.897163882E+02 -.896940596E+02 -.896685104E+02 -.896398461E+02 -.896081829E+02 -.895736459E+02 -.895363687E+02 -.894964917E+02 -.894541607E+02 -.894095259E+02 -.893627405E+02 -.893139593E+02 -.892633377E+02 -.892110304E+02 -.891571904E+02 -.891019680E+02 -.890455100E+02 -.889879587E+02 -.889294517E+02 -.888701212E+02 -.888100935E+02 -.887494895E+02 -.886884241E+02 -.886270071E+02 -.885653437E+02 -.885035355E+02 -.884416818E+02 -.883798820E+02 -.883182379E+02 -.882568574E+02 -.881958590E+02 -.881353779E+02 -.880755738E+02 -.880166410E+02 -.879588220E+02 -.879024241E+02 -.878478422E+02 -.877955882E+02 -.877463287E+02 -.877009349E+02 -.876605473E+02 -.876266608E+02 -.876012347E+02 -.875868380E+02 -.875868380E+02
 -.876116957E+02 -.876116957E+02 -.876275052E+02 -.876554203E+02 -.876926222E+02 -.877369681E+02 -.877868281E+02 -.878409609E+02 -.878984184E+02 -.879584727E+02 -.880205622E+02 -.880842524E+02 -.881492042E+02 -.882151510E+02 -.882818797E+02 -.883492160E+02 -.884170119E+02 -.884851362E+02 -.885534673E+02 -.886218883E+02 -.886902830E+02 -.887585340E+02 -.888265207E+02 -.888941181E+02 -.889611957E+02 -.890276166E+02 -.890932368E+02 -.891579051E+02 -.892214629E+02 -.892837449E+02 -.893445799E+02 -.894037917E+02 -.894612003E+02 -.895166234E+02 -.895698771E+02 -.896207776E+02 -.896691425E+02 -.897147924E+02 -.897575523E+02 -.897972536E+02 -.898337354E+02 -.898668465E+02 -.898964469E+02 -.899224094E+02 -.899446205E+02 -.899629823E+02 -.899774133E+02 -.899878491E+02 -.899942435E+02 -.899965690E+02 -.899948168E+02 -.899889975E+02 -.899791405E+02 -.899652940E+02 -.899475241E+02 -.899259145E+02 -.899005650E+02 -.898715909E+02 -.898391216E+02 -.898032988E+02 -.897642756E+02 -.897222147E+02 -.896772864E+02 -.896296678E+02 -.895795401E+02 -.895270879E+02 -.894724969E+02 -.894159528E+02 -.893576399E+02 -.892977395E+02 -.892364288E+02 -.891738800E+02 -.891102593E+02 -.890457260E+02 -.889804323E+02 -.889145227E+02 -.888481339E+02 -.887813949E+02 -.887144277E+02 -.886473475E+02 -.885802645E+02 -.885132847E+02 -.884465129E+02 -.883800549E+02 -.883140218E+02 -.882485346E+02 -.881837309E+02 -.881197729E+02 -.880568585E+02 -.879952355E+02 -.879352195E+02 -.878772177E+02 -.878217602E+02 -.877695399E+02 -.877214653E+02 -.876787290E+02 -.876428973E+02 -.876160274E+02 -.876008202E+02 -.876008202E+02
 -.876262303E+02 -.876262303E+02 -.876428844E+02 -.876723082E+02 -.877115500E+02 -.877583690E+02 -.878110631E+02 -.878683378E+02 -.879292065E+02 -.879929143E+02 -.880588826E+02 -.881266659E+02 -.881959192E+02 -.882663728E+02 -.883378120E+02 -.884100609E+02 -.884829696E+02 -.885564039E+02 -.886302386E+02 -.887043516E+02 -.887786204E+02 -.888529196E+02 -.889271184E+02 -.890010795E+02 -.890746574E+02 -.891476976E+02 -.892200358E+02 -.892914978E+02 -.893618998E+02 -.894310489E+02 -.894987439E+02 -.895647769E+02 -.896289342E+02 -.896909980E+02 -.897507477E+02 -.898079618E+02 -.898624196E+02 -.899139030E+02 -.899621989E+02 -.900071012E+02 -.900484127E+02 -.900859477E+02 -.901195337E+02 -.901490135E+02 -.901742469E+02 -.901951127E+02 -.902115093E+02 -.902233569E+02 -.902305981E+02 -.902331982E+02 -.902311465E+02 -.902244559E+02 -.902131627E+02 -.901973265E+02 -.901770294E+02 -.901523747E+02 -.901234859E+02 -.900905053E+02 -.900535921E+02 -.900129210E+02 -.899686797E+02 -.899210672E+02 -.898702919E+02 -.898165688E+02 -.897601181E+02 -.897011628E+02 -.896399265E+02 -.895766321E+02 -.895114993E+02 -.894447435E+02 -.893765743E+02 -.893071940E+02 -.892367964E+02 -.891655666E+02 -.890936795E+02 -.890213002E+02 -.889485830E+02 -.888756726E+02 -.888027036E+02 -.887298019E+02 -.886570857E+02 -.885846676E+02 -.885126565E+02 -.884411612E+02 -.883702940E+02 -.883001765E+02 -.882309463E+02 -.881627657E+02 -.880958333E+02 -.880303988E+02 -.879667827E+02 -.879054007E+02 -.878467966E+02 -.877916851E+02 -.877410065E+02 -.876959994E+02 -.876582949E+02 -.876300395E+02 -.876140566E+02 -.876140566E+02
 -.876398012E+02 -.876398012E+02 -.876572547E+02 -.876881126E+02 -.877293024E+02 -.877784947E+02 -.878339227E+02 -.878942456E+02 -.879584451E+02 -.880257466E+02 -.880955598E+02 -.881674339E+02 -.882410228E+02 -.883160577E+02 -.883923251E+02 -.884696506E+02 -.885478848E+02 -.886268933E+02 -.887065491E+02 -.887867270E+02 -.888672997E+02 -.889481342E+02 -.890290901E+02 -.891100170E+02 -.891907533E+02 -.892711247E+02 -.893509443E+02 -.894300118E+02 -.895081140E+02 -.895850256E+02 -.896605104E+02 -.897343221E+02 -.898062066E+02 -.898759030E+02 -.899431458E+02 -.900076670E+02 -.900691983E+02 -.901274740E+02 -.901822331E+02 -.902332223E+02 -.902801990E+02 -.903229334E+02 -.903612120E+02 -.903948396E+02 -.904236416E+02 -.904474667E+02 -.904661882E+02 -.904797062E+02 -.904879485E+02 -.904908720E+02 -.904884629E+02 -.904807371E+02 -.904677400E+02 -.904495457E+02 -.904262565E+02 -.903980012E+02 -.903649333E+02 -.903272295E+02 -.902850874E+02 -.902387229E+02 -.901883677E+02 -.901342669E+02 -.900766758E+02 -.900158576E+02 -.899520805E+02 -.898856150E+02 -.898167315E+02 -.897456980E+02 -.896727774E+02 -.895982264E+02 -.895222928E+02 -.894452145E+02 -.893672183E+02 -.892885183E+02 -.892093160E+02 -.891297993E+02 -.890501423E+02 -.889705061E+02 -.888910388E+02 -.888118768E+02 -.887331460E+02 -.886549641E+02 -.885774429E+02 -.885006918E+02 -.884248225E+02 -.883499543E+02 -.882762216E+02 -.882037833E+02 -.881328352E+02 -.880636250E+02 -.879964732E+02 -.879317993E+02 -.878701555E+02 -.878122719E+02 -.877591138E+02 -.877119579E+02 -.876724905E+02 -.876429370E+02 -.876262300E+02 -.876262300E+02
 -.876520200E+02 -.876520200E+02 -.876702079E+02 -.877023903E+02 -.877453895E+02 -.877967999E+02 -.878548009E+02 -.879180155E+02 -.879854034E+02 -.880561780E+02 -.881297450E+02 -.882056550E+02 -.882835661E+02 -.883632148E+02 -.884443936E+02 -.885269332E+02 -.886106887E+02 -.886955286E+02 -.887813276E+02 -.888679603E+02 -.889552963E+02 -.890431968E+02 -.891315122E+02 -.892200788E+02 -.893087178E+02 -.893972340E+02 -.894854150E+02 -.895730308E+02 -.896598346E+02 -.897455637E+02 -.898299399E+02 -.899126718E+02 -.899934558E+02 -.900719790E+02 -.901479206E+02 -.902209554E+02 -.902907563E+02 -.903569976E+02 -.904193583E+02 -.904775259E+02 -.905311996E+02 -.905800942E+02 -.906239431E+02 -.906625026E+02 -.906955538E+02 -.907229068E+02 -.907444023E+02 -.907599143E+02 -.907693520E+02 -.907726606E+02 -.907698225E+02 -.907608577E+02 -.907458230E+02 -.907248116E+02 -.906979519E+02 -.906654052E+02 -.906273640E+02 -.905840492E+02 -.905357073E+02 -.904826071E+02 -.904250362E+02 -.903632978E+02 -.902977068E+02 -.902285867E+02 -.901562656E+02 -.900810731E+02 -.900033370E+02 -.899233806E+02 -.898415196E+02 -.897580598E+02 -.896732951E+02 -.895875054E+02 -.895009555E+02 -.894138937E+02 -.893265509E+02 -.892391406E+02 -.891518585E+02 -.890648829E+02 -.889783755E+02 -.888924824E+02 -.888073363E+02 -.887230579E+02 -.886397596E+02 -.885575488E+02 -.884765330E+02 -.883968257E+02 -.883185542E+02 -.882418699E+02 -.881669604E+02 -.880940667E+02 -.880235037E+02 -.879556882E+02 -.878911742E+02 -.878306995E+02 -.877752456E+02 -.877261171E+02 -.876850437E+02 -.876543150E+02 -.876369559E+02 -.876369559E+02
 -.876624172E+02 -.876624172E+02 -.876812500E+02 -.877146034E+02 -.877592150E+02 -.878126199E+02 -.878729586E+02 -.879388313E+02 -.880091870E+02 -.880832376E+02 -.881603939E+02 -.882402152E+02 -.883223704E+02 -.884066075E+02 -.884927307E+02 -.885805811E+02 -.886700232E+02 -.887609339E+02 -.888531937E+02 -.889466804E+02 -.890412641E+02 -.891368023E+02 -.892331375E+02 -.893300936E+02 -.894274743E+02 -.895250621E+02 -.896226166E+02 -.897198751E+02 -.898165527E+02 -.899123426E+02 -.900069178E+02 -.900999325E+02 -.901910242E+02 -.902798160E+02 -.903659198E+02 -.904489395E+02 -.905284745E+02 -.906041242E+02 -.906754918E+02 -.907421895E+02 -.908038424E+02 -.908600939E+02 -.909106096E+02 -.909550827E+02 -.909932372E+02 -.910248327E+02 -.910496675E+02 -.910675819E+02 -.910784600E+02 -.910822324E+02 -.910788764E+02 -.910684170E+02 -.910509262E+02 -.910265219E+02 -.909953664E+02 -.909576638E+02 -.909136569E+02 -.908636239E+02 -.908078745E+02 -.907467453E+02 -.906805957E+02 -.906098030E+02 -.905347578E+02 -.904558593E+02 -.903735109E+02 -.902881158E+02 -.902000728E+02 -.901097730E+02 -.900175958E+02 -.899239068E+02 -.898290542E+02 -.897333675E+02 -.896371558E+02 -.895407058E+02 -.894442819E+02 -.893481254E+02 -.892524546E+02 -.891574656E+02 -.890633328E+02 -.889702109E+02 -.888782365E+02 -.887875309E+02 -.886982035E+02 -.886103559E+02 -.885240868E+02 -.884394992E+02 -.883567081E+02 -.882758516E+02 -.881971036E+02 -.881206914E+02 -.880469178E+02 -.879761891E+02 -.879090527E+02 -.878462443E+02 -.877887510E+02 -.877378923E+02 -.876954263E+02 -.876636887E+02 -.876457744E+02 -.876457744E+02
 -.876704318E+02 -.876704318E+02 -.876897896E+02 -.877241070E+02 -.877700628E+02 -.878251555E+02 -.878875062E+02 -.879557086E+02 -.880287152E+02 -.881057489E+02 -.881862359E+02 -.882697532E+02 -.883559891E+02 -.884447108E+02 -.885357412E+02 -.886289393E+02 -.887241860E+02 -.888213727E+02 -.889203918E+02 -.890211297E+02 -.891234611E+02 -.892272437E+02 -.893323148E+02 -.894384876E+02 -.895455495E+02 -.896532598E+02 -.897613490E+02 -.898695183E+02 -.899774395E+02 -.900847558E+02 -.901910826E+02 -.902960099E+02 -.903991040E+02 -.904999106E+02 -.905979586E+02 -.906927640E+02 -.907838347E+02 -.908706755E+02 -.909527937E+02 -.910297051E+02 -.911009399E+02 -.911660491E+02 -.912246105E+02 -.912762349E+02 -.913205717E+02 -.913573145E+02 -.913862058E+02 -.914070410E+02 -.914196719E+02 -.914240091E+02 -.914200234E+02 -.914077465E+02 -.913872701E+02 -.913587449E+02 -.913223780E+02 -.912784293E+02 -.912272078E+02 -.911690664E+02 -.911043971E+02 -.910336246E+02 -.909572007E+02 -.908755978E+02 -.907893031E+02 -.906988119E+02 -.906046223E+02 -.905072293E+02 -.904071198E+02 -.903047679E+02 -.902006308E+02 -.900951453E+02 -.899887244E+02 -.898817555E+02 -.897745982E+02 -.896675830E+02 -.895610108E+02 -.894551525E+02 -.893502496E+02 -.892465148E+02 -.891441338E+02 -.890432667E+02 -.889440507E+02 -.888466032E+02 -.887510256E+02 -.886574081E+02 -.885658349E+02 -.884763921E+02 -.883891759E+02 -.883043036E+02 -.882219283E+02 -.881422557E+02 -.880655677E+02 -.879922511E+02 -.879228360E+02 -.878580450E+02 -.877988568E+02 -.877465903E+02 -.877030132E+02 -.876704847E+02 -.876521414E+02 -.876521414E+02
 -.876754013E+02 -.876754013E+02 -.876951277E+02 -.877301371E+02 -.877770842E+02 -.878334592E+02 -.878973872E+02 -.879674759E+02 -.880426984E+02 -.881223029E+02 -.882057430E+02 -.882926252E+02 -.883826671E+02 -.884756650E+02 -.885714700E+02 -.886699684E+02 -.887710664E+02 -.888746779E+02 -.889807154E+02 -.890890811E+02 -.891996606E+02 -.893123174E+02 -.894268884E+02 -.895431801E+02 -.896609656E+02 -.897799828E+02 -.898999321E+02 -.900204763E+02 -.901412395E+02 -.902618078E+02 -.903817303E+02 -.905005208E+02 -.906176605E+02 -.907326014E+02 -.908447704E+02 -.909535746E+02 -.910584069E+02 -.911586528E+02 -.912536971E+02 -.913429320E+02 -.914257648E+02 -.915016265E+02 -.915699798E+02 -.916303276E+02 -.916822207E+02 -.917252654E+02 -.917591299E+02 -.917835502E+02 -.917983347E+02 -.918033673E+02 -.917986102E+02 -.917841039E+02 -.917599666E+02 -.917263925E+02 -.916836482E+02 -.916320680E+02 -.915720481E+02 -.915040403E+02 -.914285443E+02 -.913461001E+02 -.912572795E+02 -.911626782E+02 -.910629068E+02 -.909585834E+02 -.908503256E+02 -.907387435E+02 -.906244333E+02 -.905079709E+02 -.903899077E+02 -.902707658E+02 -.901510346E+02 -.900311683E+02 -.899115839E+02 -.897926601E+02 -.896747368E+02 -.895581153E+02 -.894430591E+02 -.893297955E+02 -.892185173E+02 -.891093854E+02 -.890025320E+02 -.888980640E+02 -.887960681E+02 -.886966153E+02 -.885997677E+02 -.885055860E+02 -.884141392E+02 -.883255154E+02 -.882398370E+02 -.881572790E+02 -.880780917E+02 -.880026315E+02 -.879313988E+02 -.878650887E+02 -.878046559E+02 -.877513994E+02 -.877070737E+02 -.876740333E+02 -.876554222E+02 -.876554222E+02
 -.876765546E+02 -.876765546E+02 -.876964495E+02 -.877318034E+02 -.877792892E+02 -.878364234E+02 -.879013644E+02 -.879727577E+02 -.880496168E+02 -.881312319E+02 -.882170996E+02 -.883068688E+02 -.884002991E+02 -.884972283E+02 -.885975478E+02 -.887011825E+02 -.888080751E+02 -.889181733E+02 -.890314197E+02 -.891477419E+02 -.892670460E+02 -.893892097E+02 -.895140772E+02 -.896414547E+02 -.897711064E+02 -.899027520E+02 -.900360636E+02 -.901706643E+02 -.903061272E+02 -.904419749E+02 -.905776807E+02 -.907126695E+02 -.908463214E+02 -.909779747E+02 -.911069317E+02 -.912324640E+02 -.913538205E+02 -.914702348E+02 -.915809350E+02 -.916851536E+02 -.917821379E+02 -.918711615E+02 -.919515353E+02 -.920226193E+02 -.920838328E+02 -.921346653E+02 -.921746855E+02 -.922035491E+02 -.922210060E+02 -.922269045E+02 -.922211945E+02 -.922039285E+02 -.921752607E+02 -.921354440E+02 -.920848248E+02 -.920238371E+02 -.919529941E+02 -.918728789E+02 -.917841344E+02 -.916874524E+02 -.915835620E+02 -.914732189E+02 -.913571936E+02 -.912362613E+02 -.911111911E+02 -.909827378E+02 -.908516328E+02 -.907185772E+02 -.905842360E+02 -.904492328E+02 -.903141459E+02 -.901795059E+02 -.900457935E+02 -.899134390E+02 -.897828223E+02 -.896542737E+02 -.895280756E+02 -.894044645E+02 -.892836340E+02 -.891657382E+02 -.890508957E+02 -.889391940E+02 -.888306950E+02 -.887254408E+02 -.886234608E+02 -.885247800E+02 -.884294292E+02 -.883374564E+02 -.882489425E+02 -.881640195E+02 -.880828945E+02 -.880058796E+02 -.879334312E+02 -.878662006E+02 -.878050988E+02 -.877513826E+02 -.877067655E+02 -.876735638E+02 -.876548867E+02 -.876548867E+02
 -.876730081E+02 -.876730081E+02 -.876928216E+02 -.877280847E+02 -.877755401E+02 -.878327732E+02 -.878980097E+02 -.879699605E+02 -.880477027E+02 -.881305887E+02 -.882181752E+02 -.883101699E+02 -.884063901E+02 -.885067298E+02 -.886111349E+02 -.887195835E+02 -.888320689E+02 -.889485865E+02 -.890691222E+02 -.891936429E+02 -.893220879E+02 -.894543617E+02 -.895903274E+02 -.897298015E+02 -.898725486E+02 -.900182769E+02 -.901666349E+02 -.903172085E+02 -.904695180E+02 -.906230179E+02 -.907770964E+02 -.909310765E+02 -.910842188E+02 -.912357256E+02 -.913847463E+02 -.915303850E+02 -.916717087E+02 -.918077583E+02 -.919375599E+02 -.920601383E+02 -.921745313E+02 -.922798044E+02 -.923750666E+02 -.924594861E+02 -.925323055E+02 -.925928562E+02 -.926405714E+02 -.926749980E+02 -.926958056E+02 -.927027937E+02 -.926958956E+02 -.926751805E+02 -.926408512E+02 -.925932407E+02 -.925328047E+02 -.924601123E+02 -.923758347E+02 -.922807320E+02 -.921756388E+02 -.920614486E+02 -.919390988E+02 -.918095547E+02 -.916737944E+02 -.915327950E+02 -.913875190E+02 -.912389026E+02 -.910878451E+02 -.909352007E+02 -.907817707E+02 -.906282980E+02 -.904754633E+02 -.903238824E+02 -.901741046E+02 -.900266132E+02 -.898818260E+02 -.897400977E+02 -.896017222E+02 -.894669366E+02 -.893359249E+02 -.892088228E+02 -.890857228E+02 -.889666800E+02 -.888517184E+02 -.887408378E+02 -.886340214E+02 -.885312452E+02 -.884324883E+02 -.883377456E+02 -.882470425E+02 -.881604547E+02 -.880781312E+02 -.880003247E+02 -.879274306E+02 -.878600368E+02 -.877989886E+02 -.877454736E+02 -.877011322E+02 -.876682020E+02 -.876497073E+02 -.876497073E+02
 -.876637675E+02 -.876637675E+02 -.876831928E+02 -.877178294E+02 -.877645523E+02 -.878210652E+02 -.878857004E+02 -.879572662E+02 -.880349307E+02 -.881181309E+02 -.882065046E+02 -.882998373E+02 -.883980218E+02 -.885010260E+02 -.886088681E+02 -.887215964E+02 -.888392723E+02 -.889619563E+02 -.890896959E+02 -.892225148E+02 -.893604037E+02 -.895033114E+02 -.896511376E+02 -.898037250E+02 -.899608531E+02 -.901222319E+02 -.902874963E+02 -.904562011E+02 -.906278173E+02 -.908017294E+02 -.909772334E+02 -.911535377E+02 -.913297646E+02 -.915049541E+02 -.916780704E+02 -.918480094E+02 -.920136100E+02 -.921736668E+02 -.923269449E+02 -.924721977E+02 -.926081859E+02 -.927336978E+02 -.928475712E+02 -.929487147E+02 -.930361299E+02 -.931089317E+02 -.931663674E+02 -.932078330E+02 -.932328875E+02 -.932412623E+02 -.932328680E+02 -.932077963E+02 -.931663182E+02 -.931088773E+02 -.930360797E+02 -.929486807E+02 -.928475681E+02 -.927337428E+02 -.926082986E+02 -.924724007E+02 -.923272634E+02 -.921741291E+02 -.920142474E+02 -.918488561E+02 -.916791643E+02 -.915063364E+02 -.913314799E+02 -.911556344E+02 -.909797635E+02 -.908047486E+02 -.906313855E+02 -.904603820E+02 -.902923577E+02 -.901278459E+02 -.899672955E+02 -.898110755E+02 -.896594789E+02 -.895127284E+02 -.893709825E+02 -.892343412E+02 -.891028537E+02 -.889765245E+02 -.888553221E+02 -.887391862E+02 -.886280368E+02 -.885217840E+02 -.884203391E+02 -.883236273E+02 -.882316031E+02 -.881442695E+02 -.880617008E+02 -.879840728E+02 -.879117001E+02 -.878450856E+02 -.877849831E+02 -.877324804E+02 -.876891068E+02 -.876569744E+02 -.876389631E+02 -.876389631E+02
 -.876477362E+02 -.876477362E+02 -.876664029E+02 -.876997651E+02 -.877449030E+02 -.877996951E+02 -.878626255E+02 -.879326373E+02 -.880090193E+02 -.880913198E+02 -.881792810E+02 -.882727881E+02 -.883718301E+02 -.884764692E+02 -.885868163E+02 -.887030106E+02 -.888252028E+02 -.889535408E+02 -.890881564E+02 -.892291541E+02 -.893766000E+02 -.895305126E+02 -.896908523E+02 -.898575124E+02 -.900303103E+02 -.902089785E+02 -.903931565E+02 -.905823829E+02 -.907760892E+02 -.909735941E+02 -.911740997E+02 -.913766895E+02 -.915803290E+02 -.917838683E+02 -.919860480E+02 -.921855084E+02 -.923808013E+02 -.925704066E+02 -.927527511E+02 -.929262312E+02 -.930892390E+02 -.932401900E+02 -.933775535E+02 -.934998830E+02 -.936058476E+02 -.936942618E+02 -.937641132E+02 -.938145868E+02 -.938450858E+02 -.938552460E+02 -.938449459E+02 -.938143092E+02 -.937637024E+02 -.936937246E+02 -.936051930E+02 -.934991224E+02 -.933767009E+02 -.932392618E+02 -.930882539E+02 -.929252108E+02 -.927517195E+02 -.925693911E+02 -.923798318E+02 -.921846180E+02 -.919852733E+02 -.917832490E+02 -.915799087E+02 -.913765153E+02 -.911742225E+02 -.909740688E+02 -.907769747E+02 -.905837422E+02 -.903950569E+02 -.902114920E+02 -.900335129E+02 -.898614843E+02 -.896956776E+02 -.895362783E+02 -.893833951E+02 -.892370682E+02 -.890972783E+02 -.889639557E+02 -.888369894E+02 -.887162366E+02 -.886015324E+02 -.884927003E+02 -.883895641E+02 -.882919605E+02 -.881997544E+02 -.881128577E+02 -.880312514E+02 -.879550144E+02 -.878843592E+02 -.878196789E+02 -.877616070E+02 -.877110967E+02 -.876695233E+02 -.876388190E+02 -.876216503E+02 -.876216503E+02
 -.876237348E+02 -.876237348E+02 -.876412034E+02 -.876725201E+02 -.877150528E+02 -.877669197E+02 -.878268086E+02 -.878938377E+02 -.879674509E+02 -.880473370E+02 -.881333684E+02 -.882255541E+02 -.883240025E+02 -.884288932E+02 -.885404528E+02 -.886589359E+02 -.887846082E+02 -.889177319E+02 -.890585523E+02 -.892072853E+02 -.893641053E+02 -.895291336E+02 -.897024262E+02 -.898839619E+02 -.900736304E+02 -.902712196E+02 -.904764041E+02 -.906887333E+02 -.909076206E+02 -.911323342E+02 -.913619889E+02 -.915955405E+02 -.918317831E+02 -.920693495E+02 -.923067155E+02 -.925422088E+02 -.927740227E+02 -.930002349E+02 -.932188322E+02 -.934277395E+02 -.936248549E+02 -.938080879E+02 -.939754019E+02 -.941248583E+02 -.942546615E+02 -.943632029E+02 -.944491023E+02 -.945112444E+02 -.945488096E+02 -.945612971E+02 -.945485390E+02 -.945107053E+02 -.944482988E+02 -.943621413E+02 -.942533502E+02 -.941233078E+02 -.939736251E+02 -.938061000E+02 -.936226733E+02 -.934253844E+02 -.932163260E+02 -.929976031E+02 -.927712934E+02 -.925394133E+02 -.923038880E+02 -.920665277E+02 -.918290082E+02 -.915928574E+02 -.913594463E+02 -.911299849E+02 -.909055214E+02 -.906869452E+02 -.904749927E+02 -.902702550E+02 -.900731872E+02 -.898841196E+02 -.897032682E+02 -.895307474E+02 -.893665811E+02 -.892107151E+02 -.890630284E+02 -.889233446E+02 -.887914430E+02 -.886670695E+02 -.885499475E+02 -.884397892E+02 -.883363074E+02 -.882392283E+02 -.881483068E+02 -.880633430E+02 -.879842043E+02 -.879108511E+02 -.878433703E+02 -.877820184E+02 -.877272772E+02 -.876799265E+02 -.876411391E+02 -.876126066E+02 -.875967032E+02 -.875967032E+02
 -.875905336E+02 -.875905336E+02 -.876062910E+02 -.876346577E+02 -.876733831E+02 -.877208983E+02 -.877761503E+02 -.878384780E+02 -.879075172E+02 -.879831286E+02 -.880653426E+02 -.881543174E+02 -.882503062E+02 -.883536303E+02 -.884646582E+02 -.885837876E+02 -.887114291E+02 -.888479920E+02 -.889938710E+02 -.891494322E+02 -.893150004E+02 -.894908445E+02 -.896771638E+02 -.898740715E+02 -.900815798E+02 -.902995820E+02 -.905278364E+02 -.907659483E+02 -.910133534E+02 -.912693022E+02 -.915328450E+02 -.918028210E+02 -.920778485E+02 -.923563212E+02 -.926364087E+02 -.929160629E+02 -.931930324E+02 -.934648833E+02 -.937290297E+02 -.939827711E+02 -.942233388E+02 -.944479492E+02 -.946538638E+02 -.948384530E+02 -.949992620E+02 -.951340774E+02 -.952409889E+02 -.953184461E+02 -.953653056E+02 -.953808671E+02 -.953648949E+02 -.953176265E+02 -.952397641E+02 -.951324530E+02 -.949972455E+02 -.948360538E+02 -.946510934E+02 -.944448211E+02 -.942198688E+02 -.939789773E+02 -.937249325E+02 -.934605056E+02 -.931883996E+02 -.929112036E+02 -.926313542E+02 -.923511061E+02 -.920725106E+02 -.917974018E+02 -.915273898E+02 -.912638601E+02 -.910079779E+02 -.907606968E+02 -.905227712E+02 -.902947698E+02 -.900770922E+02 -.898699850E+02 -.896735596E+02 -.894878083E+02 -.893126216E+02 -.891478034E+02 -.889930862E+02 -.888481451E+02 -.887126111E+02 -.885860834E+02 -.884681416E+02 -.883583572E+02 -.882563056E+02 -.881615782E+02 -.880737966E+02 -.879926281E+02 -.879178044E+02 -.878491451E+02 -.877865870E+02 -.877302219E+02 -.876803457E+02 -.876375232E+02 -.876026722E+02 -.875771752E+02 -.875630265E+02 -.875630265E+02
 -.875469024E+02 -.875469024E+02 -.875603587E+02 -.875847320E+02 -.876182575E+02 -.876597573E+02 -.877084990E+02 -.877640904E+02 -.878263980E+02 -.878954863E+02 -.879715722E+02 -.880549895E+02 -.881461605E+02 -.882455747E+02 -.883537702E+02 -.884713179E+02 -.885988071E+02 -.887368327E+02 -.888859811E+02 -.890468170E+02 -.892198683E+02 -.894056105E+02 -.896044486E+02 -.898166983E+02 -.900425653E+02 -.902821220E+02 -.905352843E+02 -.908017859E+02 -.910811536E+02 -.913726810E+02 -.916754052E+02 -.919880839E+02 -.923091769E+02 -.926368328E+02 -.929688812E+02 -.933028340E+02 -.936358965E+02 -.939649890E+02 -.942867816E+02 -.945977421E+02 -.948941970E+02 -.951724051E+02 -.954286423E+02 -.956592954E+02 -.958609607E+02 -.960305443E+02 -.961653585E+02 -.962632101E+02 -.963224752E+02 -.963421559E+02 -.963219160E+02 -.962620931E+02 -.961636869E+02 -.960283228E+02 -.958581957E+02 -.956559949E+02 -.954248161E+02 -.951680647E+02 -.948893559E+02 -.945924159E+02 -.942809877E+02 -.939587474E+02 -.936292294E+02 -.932957661E+02 -.929614400E+02 -.926290486E+02 -.923010833E+02 -.919797177E+02 -.916668069E+02 -.913638947E+02 -.910722276E+02 -.907927728E+02 -.905262410E+02 -.902731102E+02 -.900336515E+02 -.898079541E+02 -.895959505E+02 -.893974404E+02 -.892121127E+02 -.890395663E+02 -.888793291E+02 -.887308747E+02 -.885936382E+02 -.884670300E+02 -.883504481E+02 -.882432904E+02 -.881449656E+02 -.880549046E+02 -.879725722E+02 -.878974806E+02 -.878292046E+02 -.877674006E+02 -.877118308E+02 -.876623937E+02 -.876191649E+02 -.875824500E+02 -.875528552E+02 -.875313805E+02 -.875195434E+02 -.875195434E+02
 -.874916776E+02 -.874916776E+02 -.875021677E+02 -.875213667E+02 -.875481065E+02 -.875816851E+02 -.876217555E+02 -.876682429E+02 -.877212831E+02 -.877811766E+02 -.878483532E+02 -.879233463E+02 -.880067719E+02 -.880993123E+02 -.882017028E+02 -.883147187E+02 -.884391647E+02 -.885758632E+02 -.887256420E+02 -.888893206E+02 -.890676954E+02 -.892615212E+02 -.894714913E+02 -.896982143E+02 -.899421872E+02 -.902037663E+02 -.904831345E+02 -.907802661E+02 -.910948889E+02 -.914264460E+02 -.917740556E+02 -.921364738E+02 -.925120585E+02 -.928987404E+02 -.932939999E+02 -.936948560E+02 -.940978674E+02 -.944991507E+02 -.948944168E+02 -.952790280E+02 -.956480776E+02 -.959964899E+02 -.963191419E+02 -.966110005E+02 -.968672723E+02 -.970835586E+02 -.972560080E+02 -.973814573E+02 -.974575526E+02 -.974828427E+02 -.974568376E+02 -.973800285E+02 -.972538679E+02 -.970807109E+02 -.968637220E+02 -.966067539E+02 -.963142068E+02 -.959908753E+02 -.956417943E+02 -.952720884E+02 -.948868351E+02 -.944909429E+02 -.940890517E+02 -.936854525E+02 -.932840313E+02 -.928882319E+02 -.925010380E+02 -.921249722E+02 -.917621072E+02 -.914140885E+02 -.910821640E+02 -.907672193E+02 -.904698159E+02 -.901902303E+02 -.899284931E+02 -.896844266E+02 -.894576799E+02 -.892477612E+02 -.890540677E+02 -.888759112E+02 -.887125416E+02 -.885631664E+02 -.884269684E+02 -.883031203E+02 -.881907971E+02 -.880891877E+02 -.879975039E+02 -.879149904E+02 -.878409328E+02 -.877746678E+02 -.877155935E+02 -.876631832E+02 -.876170014E+02 -.875767265E+02 -.875421792E+02 -.875133619E+02 -.874905105E+02 -.874741647E+02 -.874652616E+02 -.874652616E+02
 -.874238557E+02 -.874238557E+02 -.874306455E+02 -.874433597E+02 -.874615454E+02 -.874850641E+02 -.875140182E+02 -.875486991E+02 -.875895483E+02 -.876371297E+02 -.876921093E+02 -.877552403E+02 -.878273519E+02 -.879093408E+02 -.880021634E+02 -.881068295E+02 -.882243948E+02 -.883559529E+02 -.885026261E+02 -.886655530E+02 -.888458736E+02 -.890447112E+02 -.892631499E+02 -.895022076E+02 -.897628040E+02 -.900457238E+02 -.903515733E+02 -.906807331E+02 -.910333039E+02 -.914090496E+02 -.918073359E+02 -.922270681E+02 -.926666298E+02 -.931238253E+02 -.935958309E+02 -.940791571E+02 -.945696293E+02 -.950623906E+02 -.955519317E+02 -.960321539E+02 -.964964669E+02 -.969379240E+02 -.973493937E+02 -.977237634E+02 -.980541690E+02 -.983342393E+02 -.985583411E+02 -.987218121E+02 -.988211619E+02 -.988542302E+02 -.988202856E+02 -.987200603E+02 -.985557156E+02 -.983307425E+02 -.980498044E+02 -.977185352E+02 -.973433073E+02 -.969309858E+02 -.964886844E+02 -.960235359E+02 -.955424882E+02 -.950521333E+02 -.945585714E+02 -.940673135E+02 -.935832184E+02 -.931104628E+02 -.926525385E+02 -.922122720E+02 -.917918614E+02 -.913929266E+02 -.910165656E+02 -.906634163E+02 -.903337191E+02 -.900273773E+02 -.897440154E+02 -.894830317E+02 -.892436472E+02 -.890249479E+02 -.888259221E+02 -.886454918E+02 -.884825403E+02 -.883359334E+02 -.882045380E+02 -.880872363E+02 -.879829375E+02 -.878905861E+02 -.878091697E+02 -.877377235E+02 -.876753356E+02 -.876211511E+02 -.875743766E+02 -.875342859E+02 -.875002279E+02 -.874716368E+02 -.874480472E+02 -.874291153E+02 -.874146485E+02 -.874046465E+02 -.873993578E+02 -.873993578E+02
 -.873427080E+02 -.873427080E+02 -.873450061E+02 -.873498171E+02 -.873575238E+02 -.873686376E+02 -.873837728E+02 -.874036309E+02 -.874289900E+02 -.874606988E+02 -.874996749E+02 -.875469041E+02 -.876034405E+02 -.876704081E+02 -.877490022E+02 -.878404892E+02 -.879462063E+02 -.880675591E+02 -.882060165E+02 -.883631024E+02 -.885403835E+02 -.887394529E+02 -.889619076E+02 -.892093191E+02 -.894831981E+02 -.897849495E+02 -.901158192E+02 -.904768314E+02 -.908687158E+02 -.912918254E+02 -.917460459E+02 -.922306987E+02 -.927444387E+02 -.932851534E+02 -.938498671E+02 -.944346564E+02 -.950345875E+02 -.956436814E+02 -.962549191E+02 -.968602956E+02 -.974509306E+02 -.980172430E+02 -.985491901E+02 -.990365699E+02 -.994693758E+02 -.998381880E+02 -.100134579E+03 -.100351508E+03 -.100483663E+03 -.100527741E+03 -.100482621E+03 -.100349425E+03 -.100131457E+03 -.998340263E+02 -.994641767E+02 -.990303356E+02 -.985419231E+02 -.980089465E+02 -.974416086E+02 -.968499526E+02 -.962435607E+02 -.956313140E+02 -.950212186E+02 -.944202949E+02 -.938345230E+02 -.932688385E+02 -.927271664E+02 -.922124844E+02 -.917269074E+02 -.912717827E+02 -.908477923E+02 -.904550535E+02 -.900932168E+02 -.897615565E+02 -.894590529E+02 -.891844648E+02 -.889363927E+02 -.887133320E+02 -.885137174E+02 -.883359595E+02 -.881784731E+02 -.880396995E+02 -.879181235E+02 -.878122853E+02 -.877207881E+02 -.876423031E+02 -.875755716E+02 -.875194050E+02 -.874726830E+02 -.874343511E+02 -.874034173E+02 -.873789478E+02 -.873600641E+02 -.873459389E+02 -.873357949E+02 -.873289039E+02 -.873245890E+02 -.873222316E+02 -.873212826E+02 -.873212826E+02
 -.872479179E+02 -.872479179E+02 -.872448971E+02 -.872403150E+02 -.872355070E+02 -.872317168E+02 -.872301268E+02 -.872318847E+02 -.872381262E+02 -.872499966E+02 -.872686693E+02 -.872953627E+02 -.873313548E+02 -.873779974E+02 -.874367272E+02 -.875090771E+02 -.875966833E+02 -.877012920E+02 -.878247616E+02 -.879690618E+02 -.881362677E+02 -.883285485E+02 -.885481492E+02 -.887973633E+02 -.890784966E+02 -.893938181E+02 -.897454983E+02 -.901355318E+02 -.905656439E+02 -.910371792E+02 -.915509727E+02 -.921072047E+02 -.927052408E+02 -.933434628E+02 -.940190961E+02 -.947280436E+02 -.954647392E+02 -.962220342E+02 -.969911367E+02 -.977616212E+02 -.985215288E+02 -.992575724E+02 -.999554598E+02 -.100600336E+03 -.101177333E+03 -.101672212E+03 -.102072044E+03 -.102365893E+03 -.102545440E+03 -.102605477E+03 -.102544232E+03 -.102363476E+03 -.102068418E+03 -.101667378E+03 -.101171290E+03 -.100593083E+03 -.999469971E+02 -.992478996E+02 -.985106457E+02 -.977495279E+02 -.969778335E+02 -.962075219E+02 -.954490190E+02 -.947111175E+02 -.940009666E+02 -.933241335E+02 -.926847163E+02 -.920854909E+02 -.915280771E+02 -.910131112E+02 -.905404150E+02 -.901091562E+02 -.897179932E+02 -.893652041E+02 -.890487981E+02 -.887666092E+02 -.885163736E+02 -.882957914E+02 -.881025760E+02 -.879344906E+02 -.877893751E+02 -.876651650E+02 -.875599028E+02 -.874717435E+02 -.873989568E+02 -.873399235E+02 -.872931312E+02 -.872571657E+02 -.872307012E+02 -.872124887E+02 -.872013423E+02 -.871961242E+02 -.871957269E+02 -.871990546E+02 -.872050000E+02 -.872124196E+02 -.872201037E+02 -.872267419E+02 -.872308820E+02 -.872308820E+02
 -.871397343E+02 -.871397343E+02 -.871305628E+02 -.871150800E+02 -.870956823E+02 -.870744186E+02 -.870530843E+02 -.870332971E+02 -.870165592E+02 -.870043094E+02 -.869979655E+02 -.869989615E+02 -.870087798E+02 -.870289795E+02 -.870612213E+02 -.871072906E+02 -.871691173E+02 -.872487933E+02 -.873485873E+02 -.874709547E+02 -.876185442E+02 -.877941970E+02 -.880009396E+02 -.882419657E+02 -.885206061E+02 -.888402834E+02 -.892044483E+02 -.896164933E+02 -.900796411E+02 -.905968043E+02 -.911704127E+02 -.918022081E+02 -.924930054E+02 -.932424252E+02 -.940486015E+02 -.949078795E+02 -.958145179E+02 -.967604213E+02 -.977349315E+02 -.987247143E+02 -.997137801E+02 -.100683678E+03 -.101613897E+03 -.102482493E+03 -.103266940E+03 -.103945185E+03 -.104496829E+03 -.104904355E+03 -.105154281E+03 -.105238100E+03 -.105152906E+03 -.104901604E+03 -.104492702E+03 -.103939680E+03 -.103260054E+03 -.102474223E+03 -.101604240E+03 -.100672629E+03 -.997013353E+02 -.987108688E+02 -.977196800E+02 -.967437584E+02 -.957964379E+02 -.948883769E+02 -.940276707E+02 -.932200607E+02 -.924692022E+02 -.917769615E+02 -.911437190E+02 -.905686608E+02 -.900500463E+02 -.895854477E+02 -.891719545E+02 -.888063468E+02 -.884852352E+02 -.882051730E+02 -.879627424E+02 -.877546183E+02 -.875776141E+02 -.874287122E+02 -.873050818E+02 -.872040870E+02 -.871232880E+02 -.870604348E+02 -.870134581E+02 -.869804554E+02 -.869596749E+02 -.869494968E+02 -.869484126E+02 -.869550022E+02 -.869679081E+02 -.869858064E+02 -.870073745E+02 -.870312525E+02 -.870559981E+02 -.870800325E+02 -.871015741E+02 -.871185573E+02 -.871285309E+02 -.871285309E+02
 -.870191330E+02 -.870191330E+02 -.870030158E+02 -.869751812E+02 -.869391794E+02 -.868979216E+02 -.868538453E+02 -.868090467E+02 -.867653867E+02 -.867245756E+02 -.866882445E+02 -.866580046E+02 -.866354982E+02 -.866224440E+02 -.866206785E+02 -.866321927E+02 -.866591681E+02 -.867040091E+02 -.867693741E+02 -.868582033E+02 -.869737435E+02 -.871195676E+02 -.872995870E+02 -.875180548E+02 -.877795548E+02 -.880889742E+02 -.884514519E+02 -.888722989E+02 -.893568817E+02 -.899104626E+02 -.905379885E+02 -.912438218E+02 -.920314062E+02 -.929028676E+02 -.938585510E+02 -.948965025E+02 -.960119184E+02 -.971965911E+02 -.984383998E+02 -.997209074E+02 -.101023140E+03 -.102319633E+03 -.103580832E+03 -.104773917E+03 -.105864087E+03 -.106816297E+03 -.107597348E+03 -.108178167E+03 -.108536035E+03 -.108656470E+03 -.108534496E+03 -.108175089E+03 -.107592728E+03 -.106810132E+03 -.105856371E+03 -.104764645E+03 -.103569998E+03 -.102307228E+03 -.101009156E+03 -.997053334E+02 -.984212249E+02 -.971778034E+02 -.959915050E+02 -.948744498E+02 -.938348446E+02 -.928774926E+02 -.920043470E+02 -.912150626E+02 -.905075135E+02 -.898782557E+02 -.893229276E+02 -.888365831E+02 -.884139611E+02 -.880496968E+02 -.877384817E+02 -.874751802E+02 -.872549094E+02 -.870730907E+02 -.869254784E+02 -.868081701E+02 -.867176049E+02 -.866505507E+02 -.866040865E+02 -.865755776E+02 -.865626498E+02 -.865631598E+02 -.865751644E+02 -.865968883E+02 -.866266904E+02 -.866630267E+02 -.867044118E+02 -.867493739E+02 -.867964055E+02 -.868439037E+02 -.868901005E+02 -.869329760E+02 -.869701524E+02 -.869987598E+02 -.870152671E+02 -.870152671E+02
 -.868879627E+02 -.868879627E+02 -.868641948E+02 -.868227096E+02 -.867682802E+02 -.867047150E+02 -.866351042E+02 -.865620119E+02 -.864876289E+02 -.864138957E+02 -.863426023E+02 -.862754723E+02 -.862142342E+02 -.861606855E+02 -.861167505E+02 -.860845350E+02 -.860663791E+02 -.860649092E+02 -.860830902E+02 -.861242769E+02 -.861922661E+02 -.862913456E+02 -.864263412E+02 -.866026558E+02 -.868262988E+02 -.871038981E+02 -.874426893E+02 -.878504702E+02 -.883355119E+02 -.889064102E+02 -.895718632E+02 -.903403567E+02 -.912197409E+02 -.922166819E+02 -.933359769E+02 -.945797305E+02 -.959464043E+02 -.974297713E+02 -.990178372E+02 -.100691822E+03 -.102425340E+03 -.104183942E+03 -.105925230E+03 -.107599731E+03 -.109152711E+03 -.110526980E+03 -.111666634E+03 -.112521429E+03 -.113051297E+03 -.113230342E+03 -.113049600E+03 -.112518033E+03 -.111661536E+03 -.110520175E+03 -.109144192E+03 -.107589490E+03 -.105913256E+03 -.104170223E+03 -.102409862E+03 -.100674571E+03 -.989987941E+02 -.974089182E+02 -.959237209E+02 -.945551948E+02 -.933095654E+02 -.921883698E+02 -.911895018E+02 -.903081629E+02 -.895376861E+02 -.888702201E+02 -.882972786E+02 -.878101633E+02 -.874002785E+02 -.870593539E+02 -.867795932E+02 -.865537631E+02 -.863752393E+02 -.862380175E+02 -.861367015E+02 -.860664754E+02 -.860230640E+02 -.860026876E+02 -.860020136E+02 -.860181066E+02 -.860483777E+02 -.860905360E+02 -.861425392E+02 -.862025454E+02 -.862688635E+02 -.863399027E+02 -.864141178E+02 -.864899494E+02 -.865657545E+02 -.866397267E+02 -.867097980E+02 -.867735189E+02 -.868279081E+02 -.868692620E+02 -.868929118E+02 -.868929118E+02
 -.867490591E+02 -.867490591E+02 -.867170882E+02 -.866609203E+02 -.865865877E+02 -.864988067E+02 -.864013066E+02 -.862970877E+02 -.861886226E+02 -.860780184E+02 -.859671466E+02 -.858577515E+02 -.857515432E+02 -.856502792E+02 -.855558401E+02 -.854703020E+02 -.853960081E+02 -.853356425E+02 -.852923067E+02 -.852696008E+02 -.852717100E+02 -.853034959E+02 -.853705915E+02 -.854794982E+02 -.856376803E+02 -.858536515E+02 -.861370443E+02 -.864986507E+02 -.869504174E+02 -.875053743E+02 -.881774701E+02 -.889812817E+02 -.899315589E+02 -.910425636E+02 -.923271588E+02 -.937956118E+02 -.954540867E+02 -.973028308E+02 -.993341037E+02 -.101529965E+03 -.103860118E+03 -.106280131E+03 -.108730422E+03 -.111136545E+03 -.113411261E+03 -.115458816E+03 -.117181572E+03 -.118488614E+03 -.119305392E+03 -.119582763E+03 -.119303545E+03 -.118484917E+03 -.117176020E+03 -.115451404E+03 -.113401978E+03 -.111125381E+03 -.108717362E+03 -.106265160E+03 -.103843218E+03 -.101511113E+03 -.993132785E+02 -.972800063E+02 -.954292350E+02 -.937687025E+02 -.922981591E+02 -.910114386E+02 -.898982713E+02 -.889457918E+02 -.881397362E+02 -.874653527E+02 -.869080628E+02 -.864539162E+02 -.860898821E+02 -.858040135E+02 -.855855188E+02 -.854247668E+02 -.853132465E+02 -.852434981E+02 -.852090268E+02 -.852042094E+02 -.852241982E+02 -.852648268E+02 -.853225206E+02 -.853942126E+02 -.854772643E+02 -.855693928E+02 -.856686015E+02 -.857731139E+02 -.858813094E+02 -.859916569E+02 -.861026460E+02 -.862127107E+02 -.863201426E+02 -.864229877E+02 -.865189218E+02 -.866050950E+02 -.866779357E+02 -.867329008E+02 -.867641547E+02 -.867641547E+02
 -.866062927E+02 -.866062927E+02 -.865657886E+02 -.864942992E+02 -.863991155E+02 -.862858409E+02 -.861588076E+02 -.860213993E+02 -.858763044E+02 -.857257145E+02 -.855714852E+02 -.854152676E+02 -.852586203E+02 -.851031081E+02 -.849503932E+02 -.848023238E+02 -.846610235E+02 -.845289858E+02 -.844091768E+02 -.843051477E+02 -.842211617E+02 -.841623354E+02 -.841347967E+02 -.841458601E+02 -.842042154E+02 -.843201302E+02 -.845056543E+02 -.847748178E+02 -.851438027E+02 -.856310618E+02 -.862573472E+02 -.870455970E+02 -.880206146E+02 -.892084557E+02 -.906354253E+02 -.923265693E+02 -.943035516E+02 -.965818161E+02 -.991669903E+02 -.102050576E+03 -.105205141E+03 -.108579439E+03 -.112094224E+03 -.115639823E+03 -.119076852E+03 -.122241565E+03 -.124956970E+03 -.127049914E+03 -.128372592E+03 -.128824698E+03 -.128370605E+03 -.127045936E+03 -.124950996E+03 -.122233586E+03 -.119066858E+03 -.115627799E+03 -.112080153E+03 -.108563300E+03 -.105186912E+03 -.102030232E+03 -.991445006E+02 -.965571491E+02 -.942766719E+02 -.922974384E+02 -.906040014E+02 -.891746940E+02 -.879844667E+02 -.870070115E+02 -.862162695E+02 -.855874343E+02 -.850975647E+02 -.847259063E+02 -.844540041E+02 -.842656744E+02 -.841468864E+02 -.840855905E+02 -.840715212E+02 -.840959918E+02 -.841516948E+02 -.842325117E+02 -.843333406E+02 -.844499390E+02 -.845787842E+02 -.847169497E+02 -.848619952E+02 -.850118686E+02 -.851648168E+02 -.853193044E+02 -.854739339E+02 -.856273677E+02 -.857782456E+02 -.859250948E+02 -.860662254E+02 -.861996078E+02 -.863227200E+02 -.864323580E+02 -.865243943E+02 -.865934671E+02 -.866325795E+02 -.866325795E+02
 -.864645204E+02 -.864645204E+02 -.864154441E+02 -.863285181E+02 -.862122479E+02 -.860730724E+02 -.859158668E+02 -.857443305E+02 -.855612877E+02 -.853689224E+02 -.851689664E+02 -.849628510E+02 -.847518349E+02 -.845371154E+02 -.843199315E+02 -.841016639E+02 -.838839375E+02 -.836687322E+02 -.834585069E+02 -.832563406E+02 -.830660984E+02 -.828926242E+02 -.827419689E+02 -.826216564E+02 -.825409927E+02 -.825114210E+02 -.825469220E+02 -.826644535E+02 -.828844195E+02 -.832311416E+02 -.837332961E+02 -.844242531E+02 -.853422255E+02 -.865300977E+02 -.880347539E+02 -.899056742E+02 -.921925105E+02 -.949413127E+02 -.981890693E+02 -.101956293E+03 -.106237574E+03 -.110990399E+03 -.116123208E+03 -.121484574E+03 -.126856623E+03 -.131956963E+03 -.136453975E+03 -.139999245E+03 -.142276989E+03 -.143062827E+03 -.142274874E+03 -.139995012E+03 -.136447617E+03 -.131948470E+03 -.126845981E+03 -.121471768E+03 -.116108216E+03 -.110973198E+03 -.106218137E+03 -.101934589E+03 -.981650634E+02 -.949149663E+02 -.921637814E+02 -.898745160E+02 -.880011163E+02 -.864939262E+02 -.853034615E+02 -.843828338E+02 -.836891546E+02 -.831842067E+02 -.828346163E+02 -.826117032E+02 -.824911423E+02 -.824525271E+02 -.824788976E+02 -.825562724E+02 -.826732091E+02 -.828204045E+02 -.829903406E+02 -.831769766E+02 -.833754833E+02 -.835820182E+02 -.837935337E+02 -.840076151E+02 -.842223430E+02 -.844361747E+02 -.846478402E+02 -.848562488E+02 -.850604005E+02 -.852592991E+02 -.854518608E+02 -.856368127E+02 -.858125760E+02 -.859771238E+02 -.861278054E+02 -.862611232E+02 -.863724471E+02 -.864556454E+02 -.865026048E+02 -.865026048E+02
 -.863294111E+02 -.863294111E+02 -.862720771E+02 -.861702404E+02 -.860335308E+02 -.858691412E+02 -.856824124E+02 -.854772814E+02 -.852566257E+02 -.850225318E+02 -.847765043E+02 -.845196341E+02 -.842527367E+02 -.839764707E+02 -.836914453E+02 -.833983246E+02 -.830979341E+02 -.827913789E+02 -.824801774E+02 -.821664211E+02 -.818529665E+02 -.815436704E+02 -.812436788E+02 -.809597811E+02 -.807008443E+02 -.804783408E+02 -.803069838E+02 -.802054837E+02 -.801974323E+02 -.803123141E+02 -.805866256E+02 -.810650595E+02 -.818016647E+02 -.828608333E+02 -.843178746E+02 -.862588101E+02 -.887788645E+02 -.919789287E+02 -.959590638E+02 -.100807935E+03 -.106587034E+03 -.113308804E+03 -.120908693E+03 -.129212935E+03 -.137907147E+03 -.146515482E+03 -.154405645E+03 -.160838877E+03 -.165080381E+03 -.166565955E+03 -.165078154E+03 -.160834419E+03 -.154398949E+03 -.146506536E+03 -.137895936E+03 -.129199439E+03 -.120892890E+03 -.113290667E+03 -.106566531E+03 -.100785032E+03 -.959337189E+02 -.919510987E+02 -.887485005E+02 -.862258589E+02 -.842822778E+02 -.828225278E+02 -.817605823E+02 -.810211271E+02 -.805397648E+02 -.802624414E+02 -.801444593E+02 -.801493170E+02 -.802475256E+02 -.804154894E+02 -.806344947E+02 -.808898265E+02 -.811700123E+02 -.814661870E+02 -.817715666E+02 -.820810150E+02 -.823906909E+02 -.826977615E+02 -.830001696E+02 -.832964450E+02 -.835855500E+02 -.838667510E+02 -.841395092E+02 -.844033838E+02 -.846579422E+02 -.849026704E+02 -.851368784E+02 -.853595933E+02 -.855694328E+02 -.857644494E+02 -.859419336E+02 -.860981624E+02 -.862280734E+02 -.863248401E+02 -.863793177E+02 -.863793177E+02
 -.862071319E+02 -.862071319E+02 -.861422514E+02 -.860267548E+02 -.858712617E+02 -.856836115E+02 -.854695213E+02 -.852330876E+02 -.849771695E+02 -.847036828E+02 -.844138264E+02 -.841082613E+02 -.837872524E+02 -.834507878E+02 -.830986828E+02 -.827306783E+02 -.823465416E+02 -.819461761E+02 -.815297510E+02 -.810978583E+02 -.806517104E+02 -.801933913E+02 -.797261789E+02 -.792549589E+02 -.787867556E+02 -.783314108E+02 -.779024466E+02 -.775181545E+02 -.772029567E+02 -.769890892E+02 -.769186484E+02 -.770460324E+02 -.774407704E+02 -.781906703E+02 -.794051031E+02 -.812180538E+02 -.837902769E+02 -.873094571E+02 -.919866482E+02 -.980464389E+02 -.105707313E+03 -.115147734E+03 -.126453127E+03 -.139540188E+03 -.154059790E+03 -.169291073E+03 -.184060337E+03 -.196749853E+03 -.205493189E+03 -.208646535E+03 -.205490867E+03 -.196745204E+03 -.184053354E+03 -.169281743E+03 -.154048097E+03 -.139526109E+03 -.126436638E+03 -.115128804E+03 -.105685907E+03 -.980225180E+02 -.919601682E+02 -.872803688E+02 -.837585259E+02 -.811835805E+02 -.793678424E+02 -.781505514E+02 -.773977168E+02 -.769999618E+02 -.768694723E+02 -.769367134E+02 -.771472809E+02 -.774590724E+02 -.778398467E+02 -.782651764E+02 -.787167659E+02 -.791810901E+02 -.796483062E+02 -.801113910E+02 -.805654639E+02 -.810072565E+02 -.814347009E+02 -.818466095E+02 -.822424266E+02 -.826220354E+02 -.829856055E+02 -.833334704E+02 -.836660272E+02 -.839836470E+02 -.842865934E+02 -.845749380E+02 -.848484693E+02 -.851065857E+02 -.853481651E+02 -.855713994E+02 -.857735822E+02 -.859508335E+02 -.860977383E+02 -.862068742E+02 -.862681901E+02 -.862681901E+02
 -.861038973E+02 -.861038973E+02 -.860325922E+02 -.859054420E+02 -.857338817E+02 -.855262689E+02 -.852886040E+02 -.850250760E+02 -.847384757E+02 -.844305096E+02 -.841020388E+02 -.837532612E+02 -.833838529E+02 -.829930816E+02 -.825798996E+02 -.821430286E+02 -.816810420E+02 -.811924547E+02 -.806758290E+02 -.801299086E+02 -.795537928E+02 -.789471688E+02 -.783106247E+02 -.776460691E+02 -.769572966E+02 -.762507449E+02 -.755365059E+02 -.748296672E+02 -.741520854E+02 -.735347113E+02 -.730206175E+02 -.726689012E+02 -.725596530E+02 -.728001800E+02 -.735326226E+02 -.749429731E+02 -.772712144E+02 -.808217407E+02 -.859722147E+02 -.931772953E+02 -.102960887E+03 -.115886329E+03 -.132488086E+03 -.153141679E+03 -.177843778E+03 -.205880023E+03 -.235393589E+03 -.262969908E+03 -.283576039E+03 -.291553156E+03 -.283573641E+03 -.262965108E+03 -.235386378E+03 -.205870387E+03 -.177831699E+03 -.153127134E+03 -.132471047E+03 -.115866764E+03 -.102938759E+03 -.931525612E+02 -.859448266E+02 -.807916454E+02 -.772383529E+02 -.749072808E+02 -.734940286E+02 -.727586074E+02 -.725150185E+02 -.726211148E+02 -.729695827E+02 -.734803247E+02 -.740942370E+02 -.747682402E+02 -.754713773E+02 -.761817857E+02 -.768843727E+02 -.775690428E+02 -.782293562E+02 -.788615191E+02 -.794636271E+02 -.800351017E+02 -.805762720E+02 -.810880643E+02 -.815717735E+02 -.820288923E+02 -.824609839E+02 -.828695829E+02 -.832561163E+02 -.836218333E+02 -.839677392E+02 -.842945239E+02 -.846024795E+02 -.848913984E+02 -.851604429E+02 -.854079756E+02 -.856313362E+02 -.858265474E+02 -.859879262E+02 -.861075711E+02 -.861746855E+02 -.861746855E+02
 -.860254183E+02 -.860254183E+02 -.859491966E+02 -.858131136E+02 -.856292108E+02 -.854062231E+02 -.851503447E+02 -.848658076E+02 -.845553168E+02 -.842203778E+02 -.838615413E+02 -.834785866E+02 -.830706585E+02 -.826363705E+02 -.821738846E+02 -.816809771E+02 -.811550970E+02 -.805934276E+02 -.799929582E+02 -.793505789E+02 -.786632101E+02 -.779279872E+02 -.771425218E+02 -.763052737E+02 -.754160753E+02 -.744768688E+02 -.734927358E+02 -.724733278E+02 -.714348445E+02 -.704027594E+02 -.694155584E+02 -.685298479E+02 -.678273017E+02 -.674240576E+02 -.674833365E+02 -.682322261E+02 -.699836899E+02 -.731648204E+02 -.783519005E+02 -.863114547E+02 -.980431733E+02 -.114813483E+03 -.138154248E+03 -.169774009E+03 -.211281252E+03 -.263543243E+03 -.325409020E+03 -.391493393E+03 -.449084575E+03 -.476125234E+03 -.449082122E+03 -.391488482E+03 -.325401642E+03 -.263533383E+03 -.211268893E+03 -.169759124E+03 -.138136809E+03 -.114793456E+03 -.980205190E+02 -.862861277E+02 -.783238503E+02 -.731339907E+02 -.699500183E+02 -.681956441E+02 -.674437692E+02 -.673814234E+02 -.677815122E+02 -.684808075E+02 -.693631645E+02 -.703469020E+02 -.713754061E+02 -.724101838E+02 -.734257546E+02 -.744059121E+02 -.753409993E+02 -.762259301E+02 -.770587597E+02 -.778396557E+02 -.785701626E+02 -.792526778E+02 -.798900827E+02 -.804854831E+02 -.810420287E+02 -.815627877E+02 -.820506586E+02 -.825083057E+02 -.829381093E+02 -.833421206E+02 -.837220148E+02 -.840790358E+02 -.844139251E+02 -.847268275E+02 -.850171642E+02 -.852834616E+02 -.855231218E+02 -.857321160E+02 -.859045758E+02 -.860322504E+02 -.861037885E+02 -.861037885E+02
 -.859763207E+02 -.859763207E+02 -.858970088E+02 -.857553049E+02 -.855636240E+02 -.853309293E+02 -.850635268E+02 -.847656629E+02 -.844399735E+02 -.840878186E+02 -.837095302E+02 -.833045943E+02 -.828717828E+02 -.824092491E+02 -.819145951E+02 -.813849212E+02 -.808168646E+02 -.802066349E+02 -.795500553E+02 -.788426196E+02 -.780795775E+02 -.772560653E+02 -.763673071E+02 -.754089155E+02 -.743773399E+02 -.732705226E+02 -.720888511E+02 -.708365294E+02 -.695235410E+02 -.681684469E+02 -.668023646E+02 -.654746173E+02 -.642607529E+02 -.632739342E+02 -.626811412E+02 -.627262668E+02 -.637631164E+02 -.663026627E+02 -.710807934E+02 -.791553053E+02 -.920438625E+02 -.111916917E+03 -.141857323E+03 -.186180096E+03 -.250739656E+03 -.342952907E+03 -.470711216E+03 -.637862975E+03 -.830025301E+03 -.974285486E+03 -.830022814E+03 -.637857998E+03 -.470703737E+03 -.342942912E+03 -.250727126E+03 -.186165005E+03 -.141839641E+03 -.111896609E+03 -.920208887E+02 -.791296183E+02 -.710523411E+02 -.662713868E+02 -.637289525E+02 -.626891442E+02 -.626409822E+02 -.632306544E+02 -.642142608E+02 -.654248140E+02 -.667491435E+02 -.681116938E+02 -.694631340E+02 -.707723391E+02 -.720207405E+02 -.731983478E+02 -.743009510E+02 -.753281575E+02 -.762820222E+02 -.771660956E+02 -.779847685E+02 -.787428265E+02 -.794451495E+02 -.800965148E+02 -.807014692E+02 -.812642485E+02 -.817887268E+02 -.822783840E+02 -.827362811E+02 -.831650365E+02 -.835667956E+02 -.839431888E+02 -.842952704E+02 -.846234304E+02 -.849272715E+02 -.852054382E+02 -.854553843E+02 -.856730588E+02 -.858524853E+02 -.859852014E+02 -.860595140E+02 -.860595140E+02
 -.859596243E+02 -.859596243E+02 -.858792590E+02 -.857356375E+02 -.855413011E+02 -.853052891E+02 -.850339436E+02 -.847315136E+02 -.844006089E+02 -.840425363E+02 -.836575487E+02 -.832450263E+02 -.828036069E+02 -.823312775E+02 -.818254371E+02 -.812829399E+02 -.807001259E+02 -.800728463E+02 -.793964916E+02 -.786660334E+02 -.778760904E+02 -.770210365E+02 -.760951728E+02 -.750929959E+02 -.740096056E+02 -.728413143E+02 -.715865471E+02 -.702471547E+02 -.688303174E+02 -.673512928E+02 -.658373679E+02 -.643335401E+02 -.629106892E+02 -.616773623E+02 -.607968440E+02 -.605120508E+02 -.611821702E+02 -.633372695E+02 -.677610429E+02 -.756189186E+02 -.886618739E+02 -.109561826E+03 -.142486098E+03 -.194126992E+03 -.275638275E+03 -.406457323E+03 -.622197738E+03 -.991612050E+03 -.165429983E+04 -.290687818E+04 -.165429733E+04 -.991607050E+03 -.622190226E+03 -.406447283E+03 -.275625688E+03 -.194111833E+03 -.142468336E+03 -.109541426E+03 -.886387941E+02 -.755931121E+02 -.677324571E+02 -.633058454E+02 -.611478428E+02 -.604747485E+02 -.607564883E+02 -.616338678E+02 -.628639634E+02 -.642834827E+02 -.657838713E+02 -.672942414E+02 -.687695877E+02 -.701826155E+02 -.715180597E+02 -.727687329E+02 -.739327781E+02 -.750117653E+02 -.760093788E+02 -.769305187E+02 -.777806920E+02 -.785656068E+02 -.792909057E+02 -.799619971E+02 -.805839503E+02 -.811614340E+02 -.816986819E+02 -.821994721E+02 -.826671136E+02 -.831044298E+02 -.835137360E+02 -.838968016E+02 -.842547931E+02 -.845881885E+02 -.848966559E+02 -.851788829E+02 -.854323431E+02 -.856529800E+02 -.858347820E+02 -.859692158E+02 -.860444732E+02 -.860444732E+02
 -.859763791E+02 -.859763791E+02 -.858970706E+02 -.857553724E+02 -.855636991E+02 -.853310133E+02 -.850636205E+02 -.847657670E+02 -.844400887E+02 -.840879455E+02 -.837096691E+02 -.833047453E+02 -.828719462E+02 -.824094247E+02 -.819147828E+02 -.813851209E+02 -.808170761E+02 -.802068580E+02 -.795502899E+02 -.788428656E+02 -.780798346E+02 -.772563334E+02 -.763675859E+02 -.754092047E+02 -.743776392E+02 -.732708316E+02 -.720891695E+02 -.708368569E+02 -.695238773E+02 -.681687917E+02 -.668027176E+02 -.654749782E+02 -.642611212E+02 -.632743095E+02 -.626815232E+02 -.627266552E+02 -.637635106E+02 -.663030625E+02 -.710811982E+02 -.791557148E+02 -.920442763E+02 -.111917334E+03 -.141857744E+03 -.186180520E+03 -.250740083E+03 -.342953336E+03 -.470711647E+03 -.637863407E+03 -.830025734E+03 -.974285919E+03 -.830023248E+03 -.637858431E+03 -.470704169E+03 -.342943343E+03 -.250727555E+03 -.186165432E+03 -.141840065E+03 -.111897031E+03 -.920213062E+02 -.791300320E+02 -.710527504E+02 -.662717915E+02 -.637293521E+02 -.626895382E+02 -.626413703E+02 -.632310362E+02 -.642146359E+02 -.654251820E+02 -.667495040E+02 -.681120466E+02 -.694634787E+02 -.707726752E+02 -.720210678E+02 -.731986660E+02 -.743012596E+02 -.753284564E+02 -.762823110E+02 -.771663740E+02 -.779850364E+02 -.787430834E+02 -.794453953E+02 -.800967493E+02 -.807016921E+02 -.812644597E+02 -.817889261E+02 -.822785713E+02 -.827364563E+02 -.831651996E+02 -.835669465E+02 -.839433277E+02 -.842953974E+02 -.846235458E+02 -.849273756E+02 -.852055316E+02 -.854554678E+02 -.856731334E+02 -.858525524E+02 -.859852628E+02 -.860595722E+02 -.860595722E+02
 -.860255350E+02 -.860255350E+02 -.859493200E+02 -.858132488E+02 -.856293613E+02 -.854063913E+02 -.851505325E+02 -.848660164E+02 -.845555479E+02 -.842206322E+02 -.838618197E+02 -.834788895E+02 -.830709860E+02 -.826367224E+02 -.821742609E+02 -.816813773E+02 -.811555209E+02 -.805938748E+02 -.799934285E+02 -.793510719E+02 -.786637255E+02 -.779285245E+02 -.771430806E+02 -.763058533E+02 -.754166750E+02 -.744774881E+02 -.734933741E+02 -.724739844E+02 -.714355188E+02 -.704034507E+02 -.694162661E+02 -.685305712E+02 -.678280400E+02 -.674248100E+02 -.674841023E+02 -.682330046E+02 -.699844802E+02 -.731656217E+02 -.783527120E+02 -.863122756E+02 -.980440028E+02 -.114814320E+03 -.138155092E+03 -.169774859E+03 -.211282108E+03 -.263544102E+03 -.325409883E+03 -.391494259E+03 -.449085443E+03 -.476126103E+03 -.449082991E+03 -.391489350E+03 -.325402508E+03 -.263534247E+03 -.211269752E+03 -.169759979E+03 -.138137659E+03 -.114794300E+03 -.980213560E+02 -.862869570E+02 -.783246709E+02 -.731348018E+02 -.699508192E+02 -.681964340E+02 -.674445471E+02 -.673821887E+02 -.677822641E+02 -.684815453E+02 -.693638873E+02 -.703476091E+02 -.713760969E+02 -.724108576E+02 -.734264106E+02 -.744065498E+02 -.753416180E+02 -.762265292E+02 -.770593386E+02 -.778402138E+02 -.785706994E+02 -.792531928E+02 -.798905754E+02 -.804859531E+02 -.810424756E+02 -.815632111E+02 -.820510581E+02 -.825086812E+02 -.829384606E+02 -.833424476E+02 -.837223174E+02 -.840793142E+02 -.844141796E+02 -.847270587E+02 -.850173729E+02 -.852836488E+02 -.855232891E+02 -.857322655E+02 -.859047101E+02 -.860323734E+02 -.861039051E+02 -.861039051E+02
 -.861040728E+02 -.861040728E+02 -.860327778E+02 -.859056452E+02 -.857341078E+02 -.855265218E+02 -.852888867E+02 -.850253906E+02 -.847388240E+02 -.844308929E+02 -.841024582E+02 -.837537172E+02 -.833843458E+02 -.829936113E+02 -.825804659E+02 -.821436311E+02 -.816816803E+02 -.811931282E+02 -.806765373E+02 -.801306511E+02 -.795545689E+02 -.789479779E+02 -.783114660E+02 -.776469417E+02 -.769581996E+02 -.762516775E+02 -.755374670E+02 -.748306559E+02 -.741531006E+02 -.735357522E+02 -.730216831E+02 -.726699903E+02 -.725607646E+02 -.728013129E+02 -.735337757E+02 -.749441452E+02 -.772724043E+02 -.808229472E+02 -.859734366E+02 -.931785314E+02 -.102962136E+03 -.115887589E+03 -.132489357E+03 -.153142959E+03 -.177845066E+03 -.205881318E+03 -.235394889E+03 -.262971212E+03 -.283577345E+03 -.291554463E+03 -.283574949E+03 -.262966415E+03 -.235387681E+03 -.205871687E+03 -.177832993E+03 -.153128422E+03 -.132472327E+03 -.115868035E+03 -.102940019E+03 -.931538098E+02 -.859460622E+02 -.807928668E+02 -.772395588E+02 -.749084700E+02 -.734952000E+02 -.727597597E+02 -.725161506E+02 -.726222256E+02 -.729706710E+02 -.734813895E+02 -.740952772E+02 -.747692548E+02 -.754723652E+02 -.761827460E+02 -.768853043E+02 -.775699449E+02 -.782302279E+02 -.788623595E+02 -.794644354E+02 -.800358772E+02 -.805770139E+02 -.810887720E+02 -.815724463E+02 -.820295297E+02 -.824615854E+02 -.828701483E+02 -.832566452E+02 -.836223256E+02 -.839681948E+02 -.842949431E+02 -.846028628E+02 -.848917465E+02 -.851607570E+02 -.854082574E+02 -.856315881E+02 -.858267724E+02 -.859881285E+02 -.861077563E+02 -.861748610E+02 -.861748610E+02
 -.862073671E+02 -.862073671E+02 -.861424999E+02 -.860270265E+02 -.858715642E+02 -.856839502E+02 -.854699001E+02 -.852335095E+02 -.849776368E+02 -.847041969E+02 -.844143888E+02 -.841088726E+02 -.837879130E+02 -.834514977E+02 -.830994417E+02 -.827314859E+02 -.823473971E+02 -.819470790E+02 -.815307005E+02 -.810988537E+02 -.806527508E+02 -.801944758E+02 -.797273065E+02 -.792561285E+02 -.787879660E+02 -.783326608E+02 -.779037349E+02 -.775194797E+02 -.772043177E+02 -.769904845E+02 -.769200767E+02 -.770474923E+02 -.774422604E+02 -.781921889E+02 -.794066488E+02 -.812196249E+02 -.837918719E+02 -.873110744E+02 -.919882861E+02 -.980480958E+02 -.105708987E+03 -.115149424E+03 -.126454831E+03 -.139541904E+03 -.154061517E+03 -.169292809E+03 -.184062079E+03 -.196751600E+03 -.205494940E+03 -.208648288E+03 -.205492620E+03 -.196746955E+03 -.184055102E+03 -.169283486E+03 -.154049832E+03 -.139527835E+03 -.126438353E+03 -.115130507E+03 -.105687596E+03 -.980241917E+02 -.919618244E+02 -.872820060E+02 -.837601424E+02 -.811851746E+02 -.793694125E+02 -.781520960E+02 -.773992344E+02 -.770014507E+02 -.768709312E+02 -.769381407E+02 -.771486752E+02 -.774604323E+02 -.778411709E+02 -.782664635E+02 -.787180147E+02 -.791822993E+02 -.796494746E+02 -.801125175E+02 -.805665474E+02 -.810082960E+02 -.814356954E+02 -.818475580E+02 -.822433285E+02 -.826228899E+02 -.829864118E+02 -.833342283E+02 -.836667361E+02 -.839843068E+02 -.842872041E+02 -.845754999E+02 -.848489831E+02 -.851070524E+02 -.853485863E+02 -.855717772E+02 -.857739198E+02 -.859511351E+02 -.860980095E+02 -.862071225E+02 -.862684253E+02 -.862684253E+02
 -.863297070E+02 -.863297070E+02 -.862723895E+02 -.861705818E+02 -.860339107E+02 -.858695667E+02 -.856828888E+02 -.854778123E+02 -.852572140E+02 -.850231793E+02 -.847772123E+02 -.845204036E+02 -.842535680E+02 -.839773639E+02 -.836924003E+02 -.833993407E+02 -.830990108E+02 -.827925153E+02 -.824813726E+02 -.821676740E+02 -.818542761E+02 -.815450354E+02 -.812450980E+02 -.809612531E+02 -.807023676E+02 -.804799139E+02 -.803086052E+02 -.802071517E+02 -.801991453E+02 -.803140702E+02 -.805884233E+02 -.810668969E+02 -.818035399E+02 -.828627445E+02 -.843198199E+02 -.862607874E+02 -.887808718E+02 -.919809641E+02 -.959611252E+02 -.100810021E+03 -.106589141E+03 -.113310931E+03 -.120910837E+03 -.129215094E+03 -.137909320E+03 -.146517666E+03 -.154407838E+03 -.160841076E+03 -.165082585E+03 -.166568161E+03 -.165080360E+03 -.160836623E+03 -.154401148E+03 -.146508728E+03 -.137898120E+03 -.129201612E+03 -.120895049E+03 -.113292811E+03 -.106568657E+03 -.100787138E+03 -.959358034E+02 -.919531591E+02 -.887505349E+02 -.862278651E+02 -.842842539E+02 -.828244718E+02 -.817624922E+02 -.810230010E+02 -.805416008E+02 -.802642377E+02 -.801462141E+02 -.801510285E+02 -.802491921E+02 -.804171092E+02 -.806360663E+02 -.808913483E+02 -.811714827E+02 -.814676047E+02 -.817729302E+02 -.820823232E+02 -.823919425E+02 -.826989553E+02 -.830013046E+02 -.832975203E+02 -.835865648E+02 -.838677047E+02 -.841404013E+02 -.844042142E+02 -.846587108E+02 -.849033776E+02 -.851375250E+02 -.853601806E+02 -.855699628E+02 -.857649249E+02 -.859423584E+02 -.860985420E+02 -.862284147E+02 -.863251526E+02 -.863796138E+02 -.863796138E+02
 -.864648788E+02 -.864648788E+02 -.864158222E+02 -.863289310E+02 -.862127071E+02 -.860735867E+02 -.859164427E+02 -.857449728E+02 -.855619995E+02 -.853697061E+02 -.851698234E+02 -.849637823E+02 -.847528408E+02 -.845381961E+02 -.843210868E+02 -.841028932E+02 -.838852401E+02 -.836701073E+02 -.834599531E+02 -.832578568E+02 -.830676830E+02 -.828942759E+02 -.827436861E+02 -.826234374E+02 -.825428358E+02 -.825133245E+02 -.825488838E+02 -.826664718E+02 -.828864922E+02 -.832332666E+02 -.837354713E+02 -.844264764E+02 -.853444946E+02 -.865324103E+02 -.880371076E+02 -.899080667E+02 -.921949394E+02 -.949437755E+02 -.981915637E+02 -.101958817E+03 -.106240124E+03 -.110992972E+03 -.116125802E+03 -.121487187E+03 -.126859252E+03 -.131959605E+03 -.136456628E+03 -.140001906E+03 -.142279655E+03 -.143065497E+03 -.142277543E+03 -.139997678E+03 -.136450278E+03 -.131951123E+03 -.126848624E+03 -.121474396E+03 -.116110829E+03 -.110975792E+03 -.106220710E+03 -.101937138E+03 -.981675856E+02 -.949174594E+02 -.921662430E+02 -.898769435E+02 -.880035073E+02 -.864962784E+02 -.853057725E+02 -.843851012E+02 -.836913762E+02 -.831863802E+02 -.828367395E+02 -.826137741E+02 -.824931588E+02 -.824544872E+02 -.824807992E+02 -.825581137E+02 -.826749883E+02 -.828221199E+02 -.829919906E+02 -.831785595E+02 -.833769977E+02 -.835834627E+02 -.837949070E+02 -.840089162E+02 -.842235710E+02 -.844373287E+02 -.846489197E+02 -.848572535E+02 -.850613305E+02 -.852601549E+02 -.854526432E+02 -.856375233E+02 -.858132173E+02 -.859776992E+02 -.861283195E+02 -.862615824E+02 -.863728601E+02 -.864560235E+02 -.865029631E+02 -.865029631E+02
 -.866067157E+02 -.866067157E+02 -.865662345E+02 -.864947856E+02 -.863996561E+02 -.862864463E+02 -.861594855E+02 -.860221556E+02 -.858771429E+02 -.857266380E+02 -.855724952E+02 -.854163650E+02 -.852598056E+02 -.851043814E+02 -.849517542E+02 -.848037720E+02 -.846625580E+02 -.845306057E+02 -.844108807E+02 -.843069340E+02 -.842230288E+02 -.841642814E+02 -.841368199E+02 -.841479583E+02 -.842063869E+02 -.843223727E+02 -.845079656E+02 -.847771956E+02 -.851462446E+02 -.856335655E+02 -.862599100E+02 -.870482164E+02 -.880232878E+02 -.892111802E+02 -.906381983E+02 -.923293880E+02 -.943064132E+02 -.965847178E+02 -.991699290E+02 -.102053549E+03 -.105208144E+03 -.108582471E+03 -.112097281E+03 -.115642902E+03 -.119079950E+03 -.122244678E+03 -.124960096E+03 -.127053050E+03 -.128375734E+03 -.128827843E+03 -.128373749E+03 -.127049078E+03 -.124954131E+03 -.122236712E+03 -.119069971E+03 -.115630896E+03 -.112083231E+03 -.108566356E+03 -.105189943E+03 -.102033234E+03 -.991474720E+02 -.965600863E+02 -.942795719E+02 -.923002984E+02 -.906068184E+02 -.891774652E+02 -.879871893E+02 -.870096828E+02 -.862188868E+02 -.855899949E+02 -.851000662E+02 -.847283461E+02 -.844563797E+02 -.842679836E+02 -.841491268E+02 -.840877598E+02 -.840736173E+02 -.840980128E+02 -.841536386E+02 -.842343766E+02 -.843351247E+02 -.844516408E+02 -.845804022E+02 -.847184826E+02 -.848634419E+02 -.850132281E+02 -.851660886E+02 -.853204881E+02 -.854750295E+02 -.856283758E+02 -.857791674E+02 -.859259320E+02 -.860669810E+02 -.862002856E+02 -.863233256E+02 -.864328991E+02 -.865248808E+02 -.865939125E+02 -.866330016E+02 -.866330016E+02
 -.867495487E+02 -.867495487E+02 -.867176044E+02 -.866614830E+02 -.865872127E+02 -.864995060E+02 -.864020896E+02 -.862979611E+02 -.861895914E+02 -.860790856E+02 -.859683140E+02 -.858590201E+02 -.857529134E+02 -.856517509E+02 -.855574131E+02 -.854719756E+02 -.853977816E+02 -.853375146E+02 -.852942759E+02 -.852716654E+02 -.852738680E+02 -.853057452E+02 -.853729299E+02 -.854819234E+02 -.856401900E+02 -.858562432E+02 -.861397156E+02 -.865013990E+02 -.869532398E+02 -.875082679E+02 -.881804321E+02 -.889843091E+02 -.899346486E+02 -.910457125E+02 -.923303638E+02 -.937988696E+02 -.954573941E+02 -.973061844E+02 -.993375002E+02 -.101533400E+03 -.103863590E+03 -.106283635E+03 -.108733955E+03 -.111140104E+03 -.113414841E+03 -.115462415E+03 -.117185185E+03 -.118492238E+03 -.119309024E+03 -.119586398E+03 -.119307180E+03 -.118488548E+03 -.117179644E+03 -.115455017E+03 -.113405576E+03 -.111128961E+03 -.108720920E+03 -.106268692E+03 -.103846721E+03 -.101514583E+03 -.993167128E+02 -.972834010E+02 -.954325867E+02 -.937720079E+02 -.923014149E+02 -.910146414E+02 -.899014179E+02 -.889488791E+02 -.881427611E+02 -.874683122E+02 -.869109538E+02 -.864567360E+02 -.860926278E+02 -.858066823E+02 -.855881081E+02 -.854272740E+02 -.853156691E+02 -.852458338E+02 -.852112733E+02 -.852063647E+02 -.852262602E+02 -.852667936E+02 -.853243906E+02 -.853959842E+02 -.854789363E+02 -.855709641E+02 -.856700713E+02 -.857744820E+02 -.858825757E+02 -.859928220E+02 -.861037113E+02 -.862136783E+02 -.863210157E+02 -.864237710E+02 -.865196218E+02 -.866057203E+02 -.866784980E+02 -.867334156E+02 -.867646425E+02 -.867646425E+02
 -.868885213E+02 -.868885213E+02 -.868647836E+02 -.868233516E+02 -.867689927E+02 -.867055119E+02 -.866359960E+02 -.865630066E+02 -.864887322E+02 -.864151113E+02 -.863439324E+02 -.862769178E+02 -.862157955E+02 -.861623625E+02 -.861185428E+02 -.860864418E+02 -.860683995E+02 -.860670420E+02 -.860853337E+02 -.861266292E+02 -.861947249E+02 -.862939085E+02 -.864290056E+02 -.866054191E+02 -.868291582E+02 -.871068511E+02 -.874457328E+02 -.878536013E+02 -.883387276E+02 -.889097072E+02 -.895752381E+02 -.903438061E+02 -.912232613E+02 -.922202697E+02 -.933396285E+02 -.945834423E+02 -.959501726E+02 -.974335923E+02 -.990217071E+02 -.100695737E+03 -.102429296E+03 -.104187935E+03 -.105929256E+03 -.107603786E+03 -.109156790E+03 -.110531080E+03 -.111670750E+03 -.112525558E+03 -.113055434E+03 -.113234483E+03 -.113053741E+03 -.112522170E+03 -.111665665E+03 -.110524291E+03 -.109148291E+03 -.107593568E+03 -.105917309E+03 -.104174247E+03 -.102413853E+03 -.100678524E+03 -.990027069E+02 -.974127860E+02 -.959275397E+02 -.945589608E+02 -.933132748E+02 -.921920189E+02 -.911930869E+02 -.903116805E+02 -.895411325E+02 -.888735920E+02 -.883005725E+02 -.878133759E+02 -.874034067E+02 -.870623945E+02 -.867825432E+02 -.865566196E+02 -.863779995E+02 -.862406786E+02 -.861392611E+02 -.860689309E+02 -.860254132E+02 -.860049284E+02 -.860041441E+02 -.860201250E+02 -.860502826E+02 -.860923262E+02 -.861442139E+02 -.862041040E+02 -.862703062E+02 -.863412301E+02 -.864153316E+02 -.864910518E+02 -.865667493E+02 -.866406192E+02 -.867105955E+02 -.867742313E+02 -.868285487E+02 -.868698485E+02 -.868934676E+02 -.868934676E+02
 -.870197629E+02 -.870197629E+02 -.870036801E+02 -.869759055E+02 -.869399833E+02 -.868988202E+02 -.868548504E+02 -.868101676E+02 -.867666297E+02 -.867259451E+02 -.866897432E+02 -.866596336E+02 -.866372579E+02 -.866243342E+02 -.866226985E+02 -.866343417E+02 -.866614450E+02 -.867064125E+02 -.867719021E+02 -.868608539E+02 -.869765143E+02 -.871224557E+02 -.873025896E+02 -.875211688E+02 -.877827772E+02 -.880923019E+02 -.884548817E+02 -.888758274E+02 -.893605054E+02 -.899141779E+02 -.905417917E+02 -.912477089E+02 -.920353733E+02 -.929069108E+02 -.938626660E+02 -.949006853E+02 -.960161648E+02 -.972008969E+02 -.984427606E+02 -.997253189E+02 -.101027598E+03 -.102324132E+03 -.103585368E+03 -.104778486E+03 -.105868684E+03 -.106820917E+03 -.107601987E+03 -.108182820E+03 -.108540697E+03 -.108661137E+03 -.108539163E+03 -.108179750E+03 -.107597380E+03 -.106814770E+03 -.105860991E+03 -.104769241E+03 -.103574566E+03 -.102311763E+03 -.101013653E+03 -.997097890E+02 -.984256341E+02 -.971821618E+02 -.959958083E+02 -.948786936E+02 -.938390246E+02 -.928816046E+02 -.920083869E+02 -.912190264E+02 -.905113971E+02 -.898820553E+02 -.893266394E+02 -.888402033E+02 -.884174861E+02 -.880531231E+02 -.877418060E+02 -.874783990E+02 -.872580196E+02 -.870760894E+02 -.869283626E+02 -.868109371E+02 -.867202521E+02 -.866530758E+02 -.866064872E+02 -.865778520E+02 -.865647963E+02 -.865651770E+02 -.865770514E+02 -.865986446E+02 -.866283160E+02 -.866645226E+02 -.867057794E+02 -.867506161E+02 -.867975264E+02 -.868449094E+02 -.868909991E+02 -.869337788E+02 -.869708743E+02 -.869994206E+02 -.870158933E+02 -.870158933E+02
 -.871404379E+02 -.871404379E+02 -.871313052E+02 -.871158898E+02 -.870965813E+02 -.870754234E+02 -.870542079E+02 -.870345494E+02 -.870179478E+02 -.870058391E+02 -.869996395E+02 -.870007813E+02 -.870107459E+02 -.870310915E+02 -.870634784E+02 -.871096917E+02 -.871716611E+02 -.872514783E+02 -.873514115E+02 -.874739159E+02 -.876216395E+02 -.877974236E+02 -.880042941E+02 -.882454448E+02 -.885242062E+02 -.888440011E+02 -.892082800E+02 -.896204352E+02 -.900836894E+02 -.906009550E+02 -.911746616E+02 -.918065507E+02 -.924974375E+02 -.932469422E+02 -.940531988E+02 -.949125525E+02 -.958192620E+02 -.967652317E+02 -.977398034E+02 -.987296428E+02 -.997187601E+02 -.100688705E+03 -.101618965E+03 -.102487597E+03 -.103272076E+03 -.103950347E+03 -.104502011E+03 -.104909553E+03 -.105159489E+03 -.105243314E+03 -.105158119E+03 -.104906812E+03 -.104497899E+03 -.103944861E+03 -.103265215E+03 -.102479357E+03 -.101609342E+03 -.100677695E+03 -.997063597E+02 -.987158464E+02 -.977246059E+02 -.967486274E+02 -.958012454E+02 -.948931178E+02 -.940323404E+02 -.932246544E+02 -.924737154E+02 -.917813896E+02 -.911480576E+02 -.905729055E+02 -.900541929E+02 -.895894919E+02 -.891758925E+02 -.888101744E+02 -.884889488E+02 -.882087689E+02 -.879662170E+02 -.877579682E+02 -.875808361E+02 -.874318033E+02 -.873080390E+02 -.872069078E+02 -.871259699E+02 -.870629756E+02 -.870158560E+02 -.869827089E+02 -.869617829E+02 -.869514587E+02 -.869502287E+02 -.869566733E+02 -.869694359E+02 -.869871941E+02 -.870086268E+02 -.870323760E+02 -.870570020E+02 -.870809292E+02 -.871023805E+02 -.871192956E+02 -.871292304E+02 -.871292304E+02
 -.872486974E+02 -.872486974E+02 -.872457201E+02 -.872412137E+02 -.872365051E+02 -.872328327E+02 -.872313745E+02 -.872332748E+02 -.872396668E+02 -.872516935E+02 -.872705262E+02 -.872973814E+02 -.873335360E+02 -.873803406E+02 -.874392317E+02 -.875117413E+02 -.875995058E+02 -.877042710E+02 -.878278950E+02 -.879723470E+02 -.881397018E+02 -.883321282E+02 -.885518709E+02 -.888012233E+02 -.890824910E+02 -.893979429E+02 -.897497495E+02 -.901399052E+02 -.905701354E+02 -.910417842E+02 -.915556866E+02 -.921120227E+02 -.927101581E+02 -.933484743E+02 -.940241967E+02 -.947332283E+02 -.954700027E+02 -.962273712E+02 -.969965419E+02 -.977670892E+02 -.985270540E+02 -.992631492E+02 -.999610827E+02 -.100605999E+03 -.101183031E+03 -.101677939E+03 -.102077793E+03 -.102371660E+03 -.102551218E+03 -.102611261E+03 -.102550016E+03 -.102369254E+03 -.102074184E+03 -.101673127E+03 -.101177015E+03 -.100598779E+03 -.999526583E+02 -.992535201E+02 -.985162200E+02 -.977550503E+02 -.969832984E+02 -.962129238E+02 -.954543526E+02 -.947163773E+02 -.940061473E+02 -.933292300E+02 -.926897234E+02 -.920904036E+02 -.915328905E+02 -.910178203E+02 -.905450153E+02 -.901136430E+02 -.897223620E+02 -.893694506E+02 -.890529180E+02 -.887705985E+02 -.885202283E+02 -.882995079E+02 -.881061506E+02 -.879379199E+02 -.877926559E+02 -.876682944E+02 -.875628780E+02 -.874745623E+02 -.874016170E+02 -.873424235E+02 -.872954698E+02 -.872593423E+02 -.872327159E+02 -.872143425E+02 -.872030373E+02 -.871976637E+02 -.871971162E+02 -.872003009E+02 -.872061136E+02 -.872134144E+02 -.872209983E+02 -.872275609E+02 -.872316581E+02 -.872316581E+02
 -.873435666E+02 -.873435666E+02 -.873459129E+02 -.873508081E+02 -.873586254E+02 -.873698696E+02 -.873851505E+02 -.874051656E+02 -.874306902E+02 -.874625709E+02 -.875017232E+02 -.875491308E+02 -.876058465E+02 -.876729933E+02 -.877517654E+02 -.878434289E+02 -.879493206E+02 -.880708460E+02 -.882094735E+02 -.883667266E+02 -.885441719E+02 -.887434021E+02 -.889660135E+02 -.892135777E+02 -.894876050E+02 -.897895003E+02 -.901205095E+02 -.904816565E+02 -.908736710E+02 -.912969057E+02 -.917512465E+02 -.922360141E+02 -.927498636E+02 -.932906824E+02 -.938554944E+02 -.944403764E+02 -.950403945E+02 -.956495695E+02 -.962608824E+02 -.968663281E+02 -.974570263E+02 -.980233956E+02 -.985553935E+02 -.990428178E+02 -.994756619E+02 -.998445059E+02 -.100140923E+03 -.100357870E+03 -.100490038E+03 -.100534122E+03 -.100489002E+03 -.100355800E+03 -.100137818E+03 -.998403684E+02 -.994704930E+02 -.990366197E+02 -.985481686E+02 -.980151473E+02 -.974477583E+02 -.968560450E+02 -.962495897E+02 -.956372735E+02 -.950271027E+02 -.944260976E+02 -.938402385E+02 -.932744610E+02 -.927326902E+02 -.922179041E+02 -.917322175E+02 -.912769779E+02 -.908528673E+02 -.904600033E+02 -.900980364E+02 -.897662412E+02 -.894635980E+02 -.891888658E+02 -.889406452E+02 -.887174319E+02 -.885176608E+02 -.883397426E+02 -.881820924E+02 -.880431517E+02 -.879214058E+02 -.878153949E+02 -.877237227E+02 -.876450610E+02 -.875781515E+02 -.875218062E+02 -.874749056E+02 -.874363962E+02 -.874052871E+02 -.873806461E+02 -.873615966E+02 -.873473138E+02 -.873370235E+02 -.873300013E+02 -.873255758E+02 -.873231351E+02 -.873221387E+02 -.873221387E+02
 -.874247967E+02 -.874247967E+02 -.874316395E+02 -.874444465E+02 -.874627548E+02 -.874864176E+02 -.875155322E+02 -.875503856E+02 -.875914163E+02 -.876391859E+02 -.876943583E+02 -.877576850E+02 -.878299935E+02 -.879121793E+02 -.880051978E+02 -.881100580E+02 -.882278152E+02 -.883595628E+02 -.885064226E+02 -.886695330E+02 -.888500338E+02 -.890490478E+02 -.892676587E+02 -.895068841E+02 -.897676436E+02 -.900507214E+02 -.903567241E+02 -.906860319E+02 -.910387456E+02 -.914146287E+02 -.918130469E+02 -.922329053E+02 -.926725872E+02 -.931298970E+02 -.936020107E+02 -.940854387E+02 -.945760064E+02 -.950688567E+02 -.955584803E+02 -.960387785E+02 -.965031609E+02 -.969446806E+02 -.973562060E+02 -.977306246E+02 -.980610722E+02 -.983411774E+02 -.985653072E+02 -.987287991E+02 -.988281629E+02 -.988612380E+02 -.988272932E+02 -.987270606E+02 -.985627016E+02 -.983377071E+02 -.980567406E+02 -.977254361E+02 -.973501658E+02 -.969377951E+02 -.964954376E+02 -.960302262E+02 -.955491089E+02 -.950586777E+02 -.945650329E+02 -.940736855E+02 -.935894947E+02 -.931166370E+02 -.926586044E+02 -.922182234E+02 -.917976925E+02 -.913986315E+02 -.910221385E+02 -.906688517E+02 -.903390115E+02 -.900325216E+02 -.897490063E+02 -.894878643E+02 -.892483168E+02 -.890294500E+02 -.888302522E+02 -.886496460E+02 -.884865146E+02 -.883397242E+02 -.882081421E+02 -.880906509E+02 -.879861599E+02 -.878936145E+02 -.878120025E+02 -.877403601E+02 -.876777761E+02 -.876233967E+02 -.875764297E+02 -.875361508E+02 -.875019108E+02 -.874731465E+02 -.874493961E+02 -.874303203E+02 -.874157321E+02 -.874056386E+02 -.874002978E+02 -.874002978E+02
 -.874927051E+02 -.874927051E+02 -.875032531E+02 -.875225537E+02 -.875494282E+02 -.875831656E+02 -.876234123E+02 -.876700889E+02 -.877233277E+02 -.877834266E+02 -.878508136E+02 -.879260202E+02 -.880096610E+02 -.881024169E+02 -.882050219E+02 -.883182505E+02 -.884429068E+02 -.885798127E+02 -.887297955E+02 -.888936748E+02 -.890722464E+02 -.892662650E+02 -.894764235E+02 -.897033300E+02 -.899474814E+02 -.902092336E+02 -.904887695E+02 -.907860630E+02 -.911008420E+02 -.914325494E+02 -.917803033E+02 -.921428594E+02 -.925185757E+02 -.929053826E+02 -.933007604E+02 -.937017279E+02 -.941048438E+02 -.945062245E+02 -.949015809E+02 -.952862752E+02 -.956554006E+02 -.960038814E+02 -.963265944E+02 -.966185064E+02 -.968748241E+02 -.970911487E+02 -.972636287E+02 -.973891008E+02 -.974652114E+02 -.974905090E+02 -.974645036E+02 -.973876866E+02 -.972615103E+02 -.970883299E+02 -.968713099E+02 -.966143031E+02 -.963217096E+02 -.959983243E+02 -.956491819E+02 -.952794072E+02 -.948940776E+02 -.944981020E+02 -.940961201E+02 -.936924231E+02 -.932908972E+02 -.928949860E+02 -.925076736E+02 -.921314826E+02 -.917684859E+02 -.914203291E+02 -.910882603E+02 -.907731651E+02 -.904756053E+02 -.901958575E+02 -.899339526E+02 -.896897130E+02 -.894627879E+02 -.892526860E+02 -.890588044E+02 -.888804554E+02 -.887168890E+02 -.885673131E+02 -.884309109E+02 -.883068553E+02 -.881943221E+02 -.880925003E+02 -.880006027E+02 -.879178745E+02 -.878436024E+02 -.877771241E+02 -.877178394E+02 -.876652231E+02 -.876188422E+02 -.875783779E+02 -.875436548E+02 -.875146800E+02 -.874916958E+02 -.874752499E+02 -.874662899E+02 -.874662899E+02
 -.875480217E+02 -.875480217E+02 -.875615402E+02 -.875860241E+02 -.876196966E+02 -.876613702E+02 -.877103054E+02 -.877661041E+02 -.878286285E+02 -.878979407E+02 -.879742556E+02 -.880579051E+02 -.881493103E+02 -.882489593E+02 -.883573890E+02 -.884751689E+02 -.886028878E+02 -.887411397E+02 -.888905108E+02 -.890515654E+02 -.892248312E+02 -.894107833E+02 -.896098267E+02 -.898222766E+02 -.900483383E+02 -.902880839E+02 -.905414291E+02 -.908081074E+02 -.910876454E+02 -.913793368E+02 -.916822182E+02 -.919950472E+02 -.923162837E+02 -.926440759E+02 -.929762533E+02 -.933103277E+02 -.936435041E+02 -.939727028E+02 -.942945939E+02 -.946056451E+02 -.949021826E+02 -.951804653E+02 -.954367690E+02 -.956674804E+02 -.958691958E+02 -.960388210E+02 -.961736686E+02 -.962715452E+02 -.963308269E+02 -.963505157E+02 -.963302755E+02 -.962704440E+02 -.961720206E+02 -.960366310E+02 -.958664700E+02 -.956642270E+02 -.954329976E+02 -.951761874E+02 -.948974117E+02 -.946003966E+02 -.942888853E+02 -.939665539E+02 -.936369371E+02 -.933033671E+02 -.929689266E+02 -.926364135E+02 -.923083189E+02 -.919868168E+02 -.916737623E+02 -.913706996E+02 -.910788750E+02 -.907992561E+02 -.905325538E+02 -.902792462E+02 -.900396045E+02 -.898137183E+02 -.896015203E+02 -.894028103E+02 -.892172775E+02 -.890445211E+02 -.888840693E+02 -.887353961E+02 -.885979370E+02 -.884711025E+02 -.883542915E+02 -.882469023E+02 -.881483443E+02 -.880580493E+02 -.879754830E+02 -.879001589E+02 -.878316534E+02 -.877696249E+02 -.877138379E+02 -.876641943E+02 -.876207738E+02 -.875838872E+02 -.875541476E+02 -.875325637E+02 -.875206646E+02 -.875206646E+02
 -.875917509E+02 -.875917509E+02 -.876075748E+02 -.876360605E+02 -.876749455E+02 -.877226503E+02 -.877781136E+02 -.878406678E+02 -.879099438E+02 -.879857989E+02 -.880682616E+02 -.881574885E+02 -.882537314E+02 -.883573104E+02 -.884685928E+02 -.885879751E+02 -.887158667E+02 -.888526762E+02 -.889987976E+02 -.891545966E+02 -.893203979E+02 -.894964703E+02 -.896830125E+02 -.898801379E+02 -.900878579E+02 -.903060657E+02 -.905345192E+02 -.907728233E+02 -.910204138E+02 -.912765407E+02 -.915402545E+02 -.918103939E+02 -.920855774E+02 -.923641984E+02 -.926444261E+02 -.929242126E+02 -.932013060E+02 -.934732726E+02 -.937375261E+02 -.939913660E+02 -.942320235E+02 -.944567151E+02 -.946627020E+02 -.948473546E+02 -.950082180E+02 -.951430788E+02 -.952500265E+02 -.953275109E+02 -.953743884E+02 -.953899587E+02 -.953739863E+02 -.953267083E+02 -.952488273E+02 -.951414885E+02 -.950062441E+02 -.948450064E+02 -.946599910E+02 -.944536548E+02 -.942286296E+02 -.939876565E+02 -.937335212E+02 -.934689953E+02 -.931967818E+02 -.929194697E+02 -.926394959E+02 -.923591153E+02 -.920803792E+02 -.918051219E+02 -.915349538E+02 -.912712602E+02 -.910152068E+02 -.907677473E+02 -.905296362E+02 -.903014425E+02 -.900835659E+02 -.898762534E+02 -.896796164E+02 -.894936478E+02 -.893182380E+02 -.891531915E+02 -.889982410E+02 -.888530619E+02 -.887172857E+02 -.885905121E+02 -.884723211E+02 -.883622850E+02 -.882599797E+02 -.881649978E+02 -.880769619E+02 -.879955406E+02 -.879204673E+02 -.878515638E+02 -.877887695E+02 -.877321799E+02 -.876820953E+02 -.876390861E+02 -.876040776E+02 -.875784618E+02 -.875642457E+02 -.875642457E+02
 -.876250567E+02 -.876250567E+02 -.876425966E+02 -.876740410E+02 -.877167455E+02 -.877688180E+02 -.878289367E+02 -.878962127E+02 -.879700839E+02 -.880502353E+02 -.881365367E+02 -.882289955E+02 -.883277191E+02 -.884328858E+02 -.885447213E+02 -.886634787E+02 -.887894227E+02 -.889228143E+02 -.890638981E+02 -.892128894E+02 -.893699624E+02 -.895352382E+02 -.897087725E+02 -.898905442E+02 -.900804423E+02 -.902782546E+02 -.904836553E+02 -.906961932E+02 -.909152818E+02 -.911401888E+02 -.913700289E+02 -.916037578E+02 -.918401696E+02 -.920778968E+02 -.923154151E+02 -.925510519E+02 -.927830003E+02 -.930093380E+02 -.932280515E+02 -.934370658E+02 -.936342787E+02 -.938175997E+02 -.939849921E+02 -.941345173E+02 -.942643795E+02 -.943729701E+02 -.944589089E+02 -.945210804E+02 -.945586652E+02 -.945711623E+02 -.945584038E+02 -.945205598E+02 -.944581330E+02 -.943719454E+02 -.942631142E+02 -.941330219E+02 -.939832795E+02 -.938156850E+02 -.936321793E+02 -.934348017E+02 -.932256452E+02 -.930068148E+02 -.927803883E+02 -.925483822E+02 -.923127220E+02 -.920752179E+02 -.918375458E+02 -.916012339E+02 -.913676533E+02 -.911380141E+02 -.909133647E+02 -.906945949E+02 -.904824411E+02 -.902774947E+02 -.900802111E+02 -.898909206E+02 -.897098397E+02 -.895370830E+02 -.893726747E+02 -.892165610E+02 -.890686211E+02 -.889286791E+02 -.887965147E+02 -.886718743E+02 -.885544820E+02 -.884440506E+02 -.883402936E+02 -.882429384E+02 -.881517408E+02 -.880665028E+02 -.879870933E+02 -.879134751E+02 -.878457381E+02 -.877841427E+02 -.877291753E+02 -.876816221E+02 -.876426638E+02 -.876140025E+02 -.875980260E+02 -.875980260E+02
 -.876491704E+02 -.876491704E+02 -.876679134E+02 -.877014126E+02 -.877467351E+02 -.878017485E+02 -.878649277E+02 -.879352074E+02 -.880118699E+02 -.880944588E+02 -.881827131E+02 -.882765161E+02 -.883758557E+02 -.884807932E+02 -.885914385E+02 -.887079296E+02 -.888304161E+02 -.889590445E+02 -.890939457E+02 -.892352234E+02 -.893829435E+02 -.895371241E+02 -.896977254E+02 -.898646408E+02 -.900376873E+02 -.902165971E+02 -.904010092E+02 -.905904618E+02 -.907843862E+02 -.909821007E+02 -.911828071E+02 -.913855890E+02 -.915894116E+02 -.917931250E+02 -.919954696E+02 -.921950853E+02 -.923905240E+02 -.925802652E+02 -.927627356E+02 -.929363316E+02 -.930994450E+02 -.932504913E+02 -.933879396E+02 -.935103436E+02 -.936163721E+02 -.937048396E+02 -.937747336E+02 -.938252391E+02 -.938557592E+02 -.938659298E+02 -.938556292E+02 -.938249814E+02 -.937743526E+02 -.937043421E+02 -.936157671E+02 -.935096425E+02 -.933871563E+02 -.932496419E+02 -.930985484E+02 -.929354093E+02 -.927618117E+02 -.925793668E+02 -.923896810E+02 -.921943308E+02 -.919948399E+02 -.917926598E+02 -.915891543E+02 -.913855863E+02 -.911831099E+02 -.909827637E+02 -.907854683E+02 -.905920260E+02 -.904031228E+02 -.902193318E+02 -.900411189E+02 -.898688490E+02 -.897027937E+02 -.895431390E+02 -.893899937E+02 -.892433984E+02 -.891033343E+02 -.889697321E+02 -.888424813E+02 -.887214395E+02 -.886064425E+02 -.884973147E+02 -.883938806E+02 -.882959778E+02 -.882034729E+02 -.881162791E+02 -.880343796E+02 -.879578557E+02 -.878869232E+02 -.878219791E+02 -.877636623E+02 -.877129327E+02 -.876711742E+02 -.876403305E+02 -.876230826E+02 -.876230826E+02
 -.876653214E+02 -.876653214E+02 -.876848292E+02 -.877196128E+02 -.877665339E+02 -.878232846E+02 -.878881876E+02 -.879600429E+02 -.880380113E+02 -.881215242E+02 -.882102157E+02 -.883038689E+02 -.884023752E+02 -.885057017E+02 -.886138657E+02 -.887269144E+02 -.888449082E+02 -.889679062E+02 -.890959549E+02 -.892290769E+02 -.893672625E+02 -.895104601E+02 -.896585692E+02 -.898114325E+02 -.899688292E+02 -.901304691E+02 -.902959865E+02 -.904649360E+02 -.906367881E+02 -.908109268E+02 -.909866481E+02 -.911631601E+02 -.913395850E+02 -.915149627E+02 -.916882571E+02 -.918583641E+02 -.920241223E+02 -.921843261E+02 -.923377403E+02 -.924831184E+02 -.926192208E+02 -.927448358E+02 -.928588009E+02 -.929600249E+02 -.930475091E+02 -.931203686E+02 -.931778503E+02 -.932193504E+02 -.932444277E+02 -.932528137E+02 -.932444189E+02 -.932193351E+02 -.931778332E+02 -.931203569E+02 -.930475123E+02 -.929600549E+02 -.928588723E+02 -.927449656E+02 -.926194288E+02 -.924834270E+02 -.923381748E+02 -.921849145E+02 -.920248959E+02 -.918593572E+02 -.916895072E+02 -.915165108E+02 -.913414756E+02 -.911654414E+02 -.909893719E+02 -.908141488E+02 -.906405681E+02 -.904693377E+02 -.903010777E+02 -.901363215E+02 -.899755183E+02 -.898190374E+02 -.896671720E+02 -.895201453E+02 -.893781160E+02 -.892411847E+02 -.891094007E+02 -.889827692E+02 -.888612592E+02 -.887448108E+02 -.886333449E+02 -.885267723E+02 -.884250053E+02 -.883279702E+02 -.882356230E+02 -.881479682E+02 -.880650825E+02 -.879871443E+02 -.879144718E+02 -.878475721E+02 -.877872049E+02 -.877344651E+02 -.876908915E+02 -.876586084E+02 -.876405114E+02 -.876405114E+02
 -.876746886E+02 -.876746886E+02 -.876945922E+02 -.877300143E+02 -.877776826E+02 -.878351709E+02 -.879006949E+02 -.879729570E+02 -.880510270E+02 -.881342510E+02 -.882221815E+02 -.883145233E+02 -.884110915E+02 -.885117791E+02 -.886165314E+02 -.887253254E+02 -.888381535E+02 -.889550098E+02 -.890758793E+02 -.892007275E+02 -.893294932E+02 -.894620802E+02 -.895983516E+02 -.897381235E+02 -.898811604E+02 -.900271704E+02 -.901758016E+02 -.903266392E+02 -.904792034E+02 -.906329482E+02 -.907872614E+02 -.909414658E+02 -.910948220E+02 -.912465319E+02 -.913957450E+02 -.915415650E+02 -.916830588E+02 -.918192671E+02 -.919492158E+02 -.920719295E+02 -.921864458E+02 -.922918301E+02 -.923871914E+02 -.924716978E+02 -.925445917E+02 -.926052045E+02 -.926529694E+02 -.926874332E+02 -.927082655E+02 -.927152656E+02 -.927083671E+02 -.926876388E+02 -.926532838E+02 -.926056350E+02 -.925451482E+02 -.924723926E+02 -.923880394E+02 -.922928489E+02 -.921876556E+02 -.920733532E+02 -.919508792E+02 -.918211990E+02 -.916852910E+02 -.915441323E+02 -.913986855E+02 -.912498871E+02 -.910986367E+02 -.909457884E+02 -.907921439E+02 -.906384464E+02 -.904853767E+02 -.903335509E+02 -.901835186E+02 -.900357632E+02 -.898907031E+02 -.897486930E+02 -.896100274E+02 -.894749435E+02 -.893436259E+02 -.892162105E+02 -.890927904E+02 -.889734213E+02 -.888581276E+02 -.887469096E+02 -.886397515E+02 -.885366301E+02 -.884375255E+02 -.883424337E+02 -.882513819E+02 -.881644475E+02 -.880817817E+02 -.880036404E+02 -.879304226E+02 -.878627210E+02 -.878013869E+02 -.877476160E+02 -.877030587E+02 -.876699658E+02 -.876513787E+02 -.876513787E+02
 -.876783678E+02 -.876783678E+02 -.876983616E+02 -.877338887E+02 -.877816045E+02 -.878390128E+02 -.879042620E+02 -.879759891E+02 -.880532003E+02 -.881351796E+02 -.882214187E+02 -.883115631E+02 -.884053696E+02 -.885026747E+02 -.886033685E+02 -.887073753E+02 -.888146368E+02 -.889250999E+02 -.890387058E+02 -.891553812E+02 -.892750313E+02 -.893975332E+02 -.895227306E+02 -.896504294E+02 -.897803937E+02 -.899123429E+02 -.900459488E+02 -.901808342E+02 -.903165717E+02 -.904526836E+02 -.905886425E+02 -.907238734E+02 -.908577559E+02 -.909896284E+02 -.911187928E+02 -.912445206E+02 -.913660605E+02 -.914826459E+02 -.915935047E+02 -.916978692E+02 -.917949865E+02 -.918841301E+02 -.919646108E+02 -.920357884E+02 -.920970823E+02 -.921479818E+02 -.921880555E+02 -.922169593E+02 -.922344427E+02 -.922403541E+02 -.922346435E+02 -.922173633E+02 -.921886678E+02 -.921488097E+02 -.920981357E+02 -.920370799E+02 -.919661553E+02 -.918859453E+02 -.917970928E+02 -.917002897E+02 -.915962653E+02 -.914857755E+02 -.913695908E+02 -.912484865E+02 -.911232322E+02 -.909945826E+02 -.908632693E+02 -.907299939E+02 -.905954215E+02 -.904601757E+02 -.903248354E+02 -.901899312E+02 -.900559442E+02 -.899233051E+02 -.897923940E+02 -.896635416E+02 -.895370305E+02 -.894130978E+02 -.892919374E+02 -.891737038E+02 -.890585162E+02 -.889464625E+02 -.888376053E+02 -.887319874E+02 -.886296389E+02 -.885305859E+02 -.884348601E+02 -.883425110E+02 -.882536211E+02 -.881683244E+02 -.880868303E+02 -.880094544E+02 -.879366571E+02 -.878690946E+02 -.878076846E+02 -.877536925E+02 -.877088426E+02 -.876754654E+02 -.876566887E+02 -.876566887E+02
 -.876773530E+02 -.876773530E+02 -.876971877E+02 -.877323864E+02 -.877795835E+02 -.878362541E+02 -.879005129E+02 -.879709591E+02 -.880465587E+02 -.881265540E+02 -.882103940E+02 -.882976809E+02 -.883881291E+02 -.884815329E+02 -.885777418E+02 -.886766411E+02 -.887781360E+02 -.888821399E+02 -.889885641E+02 -.890973100E+02 -.892082622E+02 -.893212836E+02 -.894362104E+02 -.895528485E+02 -.896709709E+02 -.897903151E+02 -.899105814E+02 -.900314321E+02 -.901524909E+02 -.902733437E+02 -.903935391E+02 -.905125905E+02 -.906299788E+02 -.907451558E+02 -.908575483E+02 -.909665631E+02 -.910715929E+02 -.911720231E+02 -.912672382E+02 -.913566303E+02 -.914396065E+02 -.915155975E+02 -.915840659E+02 -.916445146E+02 -.916964942E+02 -.917396111E+02 -.917735332E+02 -.917979967E+02 -.918128097E+02 -.918178564E+02 -.918130986E+02 -.917985768E+02 -.917744096E+02 -.917407910E+02 -.916979876E+02 -.916463338E+02 -.915862260E+02 -.915181159E+02 -.914425035E+02 -.913599288E+02 -.912709639E+02 -.911762043E+02 -.910762611E+02 -.909717525E+02 -.908632962E+02 -.907515026E+02 -.906369680E+02 -.905202687E+02 -.904019563E+02 -.902825531E+02 -.901625488E+02 -.900423979E+02 -.899225177E+02 -.898032872E+02 -.896850467E+02 -.895680978E+02 -.894527045E+02 -.893390944E+02 -.892274608E+02 -.891179651E+02 -.890107398E+02 -.889058927E+02 -.888035110E+02 -.887036664E+02 -.886064219E+02 -.885118393E+02 -.884199886E+02 -.883309594E+02 -.882448760E+02 -.881619154E+02 -.880823307E+02 -.880064816E+02 -.879348731E+02 -.878682056E+02 -.878074409E+02 -.877538872E+02 -.877093107E+02 -.876760814E+02 -.876573630E+02 -.876573630E+02
 -.876725278E+02 -.876725278E+02 -.876920038E+02 -.877265278E+02 -.877727558E+02 -.878281690E+02 -.878908759E+02 -.879594615E+02 -.880328717E+02 -.881103239E+02 -.881912397E+02 -.882751924E+02 -.883618664E+02 -.884510262E+02 -.885424923E+02 -.886361225E+02 -.887317964E+02 -.888294048E+02 -.889288393E+02 -.890299859E+02 -.891327182E+02 -.892368933E+02 -.893423476E+02 -.894488937E+02 -.895563185E+02 -.896643809E+02 -.897728112E+02 -.898813103E+02 -.899895496E+02 -.900971719E+02 -.902037924E+02 -.903090006E+02 -.904123624E+02 -.905134233E+02 -.906117119E+02 -.907067441E+02 -.907980274E+02 -.908850664E+02 -.909673685E+02 -.910444490E+02 -.911158381E+02 -.911810865E+02 -.912397719E+02 -.912915048E+02 -.913359348E+02 -.913727553E+02 -.914017086E+02 -.914225902E+02 -.914352518E+02 -.914396039E+02 -.914356174E+02 -.914233239E+02 -.914028152E+02 -.913742420E+02 -.913378115E+02 -.912937835E+02 -.912424673E+02 -.911842158E+02 -.911194211E+02 -.910485081E+02 -.909719286E+02 -.908901554E+02 -.908036757E+02 -.907129850E+02 -.906185817E+02 -.905209610E+02 -.904206099E+02 -.903180029E+02 -.902135975E+02 -.901078306E+02 -.900011157E+02 -.898938405E+02 -.897863647E+02 -.896790194E+02 -.895721057E+02 -.894658951E+02 -.893606293E+02 -.892565216E+02 -.891537580E+02 -.890524993E+02 -.889528831E+02 -.888550276E+02 -.887590348E+02 -.886649956E+02 -.885729953E+02 -.884831210E+02 -.883954701E+02 -.883101617E+02 -.882273505E+02 -.881472447E+02 -.880701290E+02 -.879963940E+02 -.879265744E+02 -.878613988E+02 -.878018534E+02 -.877492671E+02 -.877054203E+02 -.876726884E+02 -.876542296E+02 -.876542296E+02
 -.876646644E+02 -.876646644E+02 -.876836244E+02 -.877172025E+02 -.877621105E+02 -.878158635E+02 -.878765875E+02 -.879428725E+02 -.880136604E+02 -.880881586E+02 -.881657740E+02 -.882460622E+02 -.883286886E+02 -.884133979E+02 -.884999911E+02 -.885883072E+02 -.886782094E+02 -.887695734E+02 -.888622793E+02 -.889562047E+02 -.890512190E+02 -.891471791E+02 -.892439266E+02 -.893412846E+02 -.894390561E+02 -.895370229E+02 -.896349444E+02 -.897325575E+02 -.898295770E+02 -.899256958E+02 -.900205867E+02 -.901139035E+02 -.902052833E+02 -.902943488E+02 -.903807116E+02 -.904639752E+02 -.905437389E+02 -.906196018E+02 -.906911671E+02 -.907580466E+02 -.908198654E+02 -.908762666E+02 -.909269157E+02 -.909715056E+02 -.910097603E+02 -.910414393E+02 -.910663409E+02 -.910843050E+02 -.910952161E+02 -.910990045E+02 -.910956476E+02 -.910851703E+02 -.910676447E+02 -.910431887E+02 -.910119647E+02 -.909741767E+02 -.909300679E+02 -.908799164E+02 -.908240320E+02 -.907627516E+02 -.906964346E+02 -.906254586E+02 -.905502143E+02 -.904711012E+02 -.903885228E+02 -.903028826E+02 -.902145798E+02 -.901240055E+02 -.900315397E+02 -.899375479E+02 -.898423791E+02 -.897463629E+02 -.896498085E+02 -.895530034E+02 -.894562123E+02 -.893596768E+02 -.892636158E+02 -.891682256E+02 -.890736814E+02 -.889801383E+02 -.888877335E+02 -.887965891E+02 -.887068152E+02 -.886185141E+02 -.885317858E+02 -.884467341E+02 -.883634757E+02 -.882821502E+02 -.882029335E+02 -.881260555E+02 -.880518220E+02 -.879806435E+02 -.879130721E+02 -.878498502E+02 -.877919729E+02 -.877407703E+02 -.876980143E+02 -.876660581E+02 -.876480195E+02 -.876480195E+02
 -.876544272E+02 -.876544272E+02 -.876727505E+02 -.877051747E+02 -.877484956E+02 -.878002844E+02 -.878587032E+02 -.879223629E+02 -.879902152E+02 -.880614689E+02 -.881355269E+02 -.882119367E+02 -.882903533E+02 -.883705096E+02 -.884521948E+02 -.885352365E+02 -.886194873E+02 -.887048149E+02 -.887910933E+02 -.888781967E+02 -.889659947E+02 -.890543482E+02 -.891431065E+02 -.892321053E+02 -.893211649E+02 -.894100890E+02 -.894986647E+02 -.895866616E+02 -.896738329E+02 -.897599154E+02 -.898446308E+02 -.899276872E+02 -.900087810E+02 -.900875984E+02 -.901638185E+02 -.902371156E+02 -.903071624E+02 -.903736330E+02 -.904362061E+02 -.904945691E+02 -.905484211E+02 -.905974765E+02 -.906414688E+02 -.906801539E+02 -.907133129E+02 -.907407556E+02 -.907623227E+02 -.907778883E+02 -.907873613E+02 -.907906870E+02 -.907878479E+02 -.907788638E+02 -.907637916E+02 -.907427246E+02 -.907157910E+02 -.906831525E+02 -.906450016E+02 -.906015594E+02 -.905530724E+02 -.904998094E+02 -.904420585E+02 -.903801229E+02 -.903143179E+02 -.902449670E+02 -.901723986E+02 -.900969425E+02 -.900189271E+02 -.899386756E+02 -.898565042E+02 -.897727190E+02 -.896876142E+02 -.896014702E+02 -.895145521E+02 -.894271085E+02 -.893393710E+02 -.892515533E+02 -.891638517E+02 -.890764449E+02 -.889894953E+02 -.889031496E+02 -.888175410E+02 -.887327910E+02 -.886490128E+02 -.885663147E+02 -.884848053E+02 -.884045994E+02 -.883258257E+02 -.882486374E+02 -.881732243E+02 -.880998300E+02 -.880287729E+02 -.879604741E+02 -.878954928E+02 -.878345737E+02 -.877787073E+02 -.877292093E+02 -.876878242E+02 -.876568607E+02 -.876393682E+02 -.876393682E+02
 -.876423804E+02 -.876423804E+02 -.876599764E+02 -.876910923E+02 -.877326286E+02 -.877822310E+02 -.878381122E+02 -.878989168E+02 -.879636169E+02 -.880314327E+02 -.881017712E+02 -.881741798E+02 -.882483099E+02 -.883238894E+02 -.884007013E+02 -.884785674E+02 -.885573352E+02 -.886368684E+02 -.887170394E+02 -.887977227E+02 -.888787910E+02 -.889601113E+02 -.890415427E+02 -.891229339E+02 -.892041221E+02 -.892849322E+02 -.893651763E+02 -.894446535E+02 -.895231504E+02 -.896004416E+02 -.896762905E+02 -.897504508E+02 -.898226680E+02 -.898926805E+02 -.899602226E+02 -.900250258E+02 -.900868215E+02 -.901453435E+02 -.902003308E+02 -.902515299E+02 -.902986980E+02 -.903416052E+02 -.903800378E+02 -.904138003E+02 -.904427181E+02 -.904666396E+02 -.904854380E+02 -.904990135E+02 -.905072937E+02 -.905102355E+02 -.905078252E+02 -.905000786E+02 -.904870411E+02 -.904687869E+02 -.904454184E+02 -.904170643E+02 -.903838785E+02 -.903460376E+02 -.903037395E+02 -.902572001E+02 -.902066514E+02 -.901523386E+02 -.900945173E+02 -.900334511E+02 -.899694082E+02 -.899026595E+02 -.898334757E+02 -.897621251E+02 -.896888710E+02 -.896139703E+02 -.895376713E+02 -.894602124E+02 -.893818205E+02 -.893027104E+02 -.892230840E+02 -.891431296E+02 -.890630219E+02 -.889829226E+02 -.889029803E+02 -.888233320E+02 -.887441045E+02 -.886654160E+02 -.885873794E+02 -.885101050E+02 -.884337055E+02 -.883583018E+02 -.882840297E+02 -.882110502E+02 -.881395612E+02 -.880698135E+02 -.880021312E+02 -.879369382E+02 -.878747926E+02 -.878164318E+02 -.877628308E+02 -.877152781E+02 -.876754761E+02 -.876456704E+02 -.876288201E+02 -.876288201E+02
 -.876289968E+02 -.876289968E+02 -.876458003E+02 -.876754971E+02 -.877151093E+02 -.877623700E+02 -.878155545E+02 -.878733508E+02 -.879347601E+02 -.879990215E+02 -.880655532E+02 -.881339083E+02 -.882037404E+02 -.882747772E+02 -.883468006E+02 -.884196305E+02 -.884931133E+02 -.885671124E+02 -.886415011E+02 -.887161568E+02 -.887909575E+02 -.888657776E+02 -.889404863E+02 -.890149456E+02 -.890890088E+02 -.891625204E+02 -.892353148E+02 -.893072172E+02 -.893780433E+02 -.894475998E+02 -.895156858E+02 -.895820929E+02 -.896466073E+02 -.897090106E+02 -.897690818E+02 -.898265988E+02 -.898813406E+02 -.899330886E+02 -.899816296E+02 -.900267572E+02 -.900682743E+02 -.901059948E+02 -.901397461E+02 -.901693708E+02 -.901947285E+02 -.902156978E+02 -.902321770E+02 -.902440863E+02 -.902513680E+02 -.902539878E+02 -.902519346E+02 -.902452215E+02 -.902338849E+02 -.902179844E+02 -.901976020E+02 -.901728411E+02 -.901438255E+02 -.901106975E+02 -.900736166E+02 -.900327576E+02 -.899883083E+02 -.899404681E+02 -.898894455E+02 -.898354559E+02 -.897787197E+02 -.897194601E+02 -.896579012E+02 -.895942662E+02 -.895287751E+02 -.894616438E+02 -.893930822E+02 -.893232929E+02 -.892524705E+02 -.891808003E+02 -.891084578E+02 -.890356084E+02 -.889624074E+02 -.888889997E+02 -.888155207E+02 -.887420969E+02 -.886688474E+02 -.885958855E+02 -.885233211E+02 -.884512639E+02 -.883798277E+02 -.883091355E+02 -.882393263E+02 -.881705647E+02 -.881030518E+02 -.880370404E+02 -.879728549E+02 -.879109157E+02 -.878517731E+02 -.877961495E+02 -.877449955E+02 -.876995627E+02 -.876614989E+02 -.876329729E+02 -.876168362E+02 -.876168362E+02
 -.876146675E+02 -.876146675E+02 -.876306340E+02 -.876588371E+02 -.876964322E+02 -.877412504E+02 -.877916382E+02 -.878463344E+02 -.879043763E+02 -.879650275E+02 -.880277227E+02 -.880920258E+02 -.881575968E+02 -.882241674E+02 -.882915217E+02 -.883594813E+02 -.884278941E+02 -.884966258E+02 -.885655526E+02 -.886345568E+02 -.887035223E+02 -.887723320E+02 -.888408654E+02 -.889089969E+02 -.889765953E+02 -.890435222E+02 -.891096325E+02 -.891747739E+02 -.892387871E+02 -.893015067E+02 -.893627612E+02 -.894223745E+02 -.894801663E+02 -.895359537E+02 -.895895525E+02 -.896407783E+02 -.896894482E+02 -.897353822E+02 -.897784053E+02 -.898183485E+02 -.898550509E+02 -.898883611E+02 -.899181389E+02 -.899442568E+02 -.899666013E+02 -.899850743E+02 -.899995940E+02 -.900100959E+02 -.900165338E+02 -.900188802E+02 -.900171264E+02 -.900112828E+02 -.900013791E+02 -.899874633E+02 -.899696017E+02 -.899478780E+02 -.899223923E+02 -.898932599E+02 -.898606103E+02 -.898245856E+02 -.897853391E+02 -.897430335E+02 -.896978397E+02 -.896499347E+02 -.895995004E+02 -.895467215E+02 -.894917841E+02 -.894348743E+02 -.893761767E+02 -.893158730E+02 -.892541410E+02 -.891911532E+02 -.891270764E+02 -.890620703E+02 -.889962878E+02 -.889298737E+02 -.888629655E+02 -.887956929E+02 -.887281783E+02 -.886605379E+02 -.885928824E+02 -.885253191E+02 -.884579536E+02 -.883908928E+02 -.883242492E+02 -.882581452E+02 -.881927203E+02 -.881281390E+02 -.880646019E+02 -.880023600E+02 -.879417330E+02 -.878831336E+02 -.878270984E+02 -.877743288E+02 -.877257441E+02 -.876825511E+02 -.876463341E+02 -.876191739E+02 -.876038017E+02 -.876038017E+02
 -.875997121E+02 -.875997121E+02 -.876148139E+02 -.876414776E+02 -.876770004E+02 -.877193188E+02 -.877668568E+02 -.878184097E+02 -.878730558E+02 -.879300878E+02 -.879889612E+02 -.880492541E+02 -.881106365E+02 -.881728470E+02 -.882356748E+02 -.882989455E+02 -.883625109E+02 -.884262403E+02 -.884900149E+02 -.885537224E+02 -.886172536E+02 -.886804999E+02 -.887433508E+02 -.888056928E+02 -.888674084E+02 -.889283749E+02 -.889884651E+02 -.890475463E+02 -.891054809E+02 -.891621268E+02 -.892173378E+02 -.892709644E+02 -.893228543E+02 -.893728541E+02 -.894208094E+02 -.894665665E+02 -.895099738E+02 -.895508822E+02 -.895891473E+02 -.896246303E+02 -.896571990E+02 -.896867297E+02 -.897131078E+02 -.897362295E+02 -.897560024E+02 -.897723468E+02 -.897851964E+02 -.897944990E+02 -.898002173E+02 -.898023290E+02 -.898008272E+02 -.897957205E+02 -.897870329E+02 -.897748037E+02 -.897590866E+02 -.897399498E+02 -.897174747E+02 -.896917554E+02 -.896628976E+02 -.896310175E+02 -.895962406E+02 -.895587007E+02 -.895185385E+02 -.894759001E+02 -.894309361E+02 -.893837999E+02 -.893346468E+02 -.892836326E+02 -.892309124E+02 -.891766396E+02 -.891209650E+02 -.890640358E+02 -.890059951E+02 -.889469808E+02 -.888871256E+02 -.888265567E+02 -.887653954E+02 -.887037574E+02 -.886417532E+02 -.885794888E+02 -.885170666E+02 -.884545869E+02 -.883921503E+02 -.883298596E+02 -.882678243E+02 -.882061644E+02 -.881450171E+02 -.880845445E+02 -.880249439E+02 -.879664612E+02 -.879094081E+02 -.878541854E+02 -.878013119E+02 -.877514634E+02 -.877055227E+02 -.876646454E+02 -.876303458E+02 -.876046084E+02 -.875900348E+02 -.875900348E+02
 -.875843883E+02 -.875843883E+02 -.875986109E+02 -.876237125E+02 -.876571378E+02 -.876969335E+02 -.877416053E+02 -.877900094E+02 -.878412686E+02 -.878947082E+02 -.879498073E+02 -.880061612E+02 -.880634525E+02 -.881214291E+02 -.881798871E+02 -.882386582E+02 -.882975992E+02 -.883565849E+02 -.884155019E+02 -.884742441E+02 -.885327098E+02 -.885907985E+02 -.886484093E+02 -.887054400E+02 -.887617853E+02 -.888173370E+02 -.888719831E+02 -.889256080E+02 -.889780929E+02 -.890293155E+02 -.890791507E+02 -.891274714E+02 -.891741489E+02 -.892190535E+02 -.892620559E+02 -.893030274E+02 -.893418417E+02 -.893783748E+02 -.894125073E+02 -.894441242E+02 -.894731167E+02 -.894993831E+02 -.895228293E+02 -.895433701E+02 -.895609302E+02 -.895754444E+02 -.895868585E+02 -.895951302E+02 -.896002290E+02 -.896021368E+02 -.896008482E+02 -.895963702E+02 -.895887226E+02 -.895779373E+02 -.895640585E+02 -.895471417E+02 -.895272538E+02 -.895044719E+02 -.894788826E+02 -.894505815E+02 -.894196721E+02 -.893862647E+02 -.893504756E+02 -.893124262E+02 -.892722414E+02 -.892300495E+02 -.891859802E+02 -.891401644E+02 -.890927329E+02 -.890438155E+02 -.889935405E+02 -.889420336E+02 -.888894178E+02 -.888358122E+02 -.887813322E+02 -.887260894E+02 -.886701906E+02 -.886137391E+02 -.885568342E+02 -.884995722E+02 -.884420474E+02 -.883843532E+02 -.883265841E+02 -.882688383E+02 -.882112208E+02 -.881538480E+02 -.880968532E+02 -.880403940E+02 -.879846620E+02 -.879298957E+02 -.878763963E+02 -.878245494E+02 -.877748530E+02 -.877279535E+02 -.876846933E+02 -.876461725E+02 -.876138301E+02 -.875895490E+02 -.875757946E+02 -.875757946E+02
 -.875689004E+02 -.875689004E+02 -.875822398E+02 -.876057748E+02 -.876371006E+02 -.876743771E+02 -.877161949E+02 -.877614735E+02 -.878093827E+02 -.878592831E+02 -.879106795E+02 -.879631865E+02 -.880165012E+02 -.880703822E+02 -.881246346E+02 -.881790970E+02 -.882336329E+02 -.882881228E+02 -.883424597E+02 -.883965442E+02 -.884502815E+02 -.885035794E+02 -.885563463E+02 -.886084898E+02 -.886599160E+02 -.887105293E+02 -.887602312E+02 -.888089210E+02 -.888564957E+02 -.889028500E+02 -.889478768E+02 -.889914677E+02 -.890335132E+02 -.890739040E+02 -.891125309E+02 -.891492862E+02 -.891840638E+02 -.892167606E+02 -.892472771E+02 -.892755178E+02 -.893013928E+02 -.893248179E+02 -.893457155E+02 -.893640155E+02 -.893796560E+02 -.893925833E+02 -.894027532E+02 -.894101308E+02 -.894146914E+02 -.894164202E+02 -.894153127E+02 -.894113748E+02 -.894046228E+02 -.893950830E+02 -.893827916E+02 -.893677945E+02 -.893501465E+02 -.893299112E+02 -.893071602E+02 -.892819723E+02 -.892544331E+02 -.892246343E+02 -.891926723E+02 -.891586482E+02 -.891226664E+02 -.890848342E+02 -.890452605E+02 -.890040557E+02 -.889613303E+02 -.889171944E+02 -.888717575E+02 -.888251272E+02 -.887774091E+02 -.887287065E+02 -.886791199E+02 -.886287467E+02 -.885776816E+02 -.885260162E+02 -.884738399E+02 -.884212397E+02 -.883683022E+02 -.883151137E+02 -.882617627E+02 -.882083419E+02 -.881549513E+02 -.881017025E+02 -.880487236E+02 -.879961662E+02 -.879442150E+02 -.878930987E+02 -.878431059E+02 -.877946053E+02 -.877480713E+02 -.877041183E+02 -.876635454E+02 -.876273943E+02 -.875970250E+02 -.875742151E+02 -.875612897E+02 -.875612897E+02
 -.875534077E+02 -.875534077E+02 -.875658681E+02 -.875878457E+02 -.876170878E+02 -.876518688E+02 -.876908659E+02 -.877330637E+02 -.877776806E+02 -.878241139E+02 -.878718960E+02 -.879206621E+02 -.879701249E+02 -.880200556E+02 -.880702688E+02 -.881206113E+02 -.881709536E+02 -.882211831E+02 -.882711991E+02 -.883209089E+02 -.883702252E+02 -.884190632E+02 -.884673398E+02 -.885149721E+02 -.885618762E+02 -.886079675E+02 -.886531595E+02 -.886973643E+02 -.887404926E+02 -.887824535E+02 -.888231550E+02 -.888625044E+02 -.889004086E+02 -.889367750E+02 -.889715111E+02 -.890045263E+02 -.890357316E+02 -.890650405E+02 -.890923699E+02 -.891176404E+02 -.891407769E+02 -.891617097E+02 -.891803745E+02 -.891967133E+02 -.892106749E+02 -.892222150E+02 -.892312973E+02 -.892378930E+02 -.892419817E+02 -.892435513E+02 -.892425983E+02 -.892391275E+02 -.892331524E+02 -.892246947E+02 -.892137845E+02 -.892004595E+02 -.891847652E+02 -.891667542E+02 -.891464858E+02 -.891240255E+02 -.890994444E+02 -.890728186E+02 -.890442289E+02 -.890137596E+02 -.889814983E+02 -.889475350E+02 -.889119616E+02 -.888748713E+02 -.888363578E+02 -.887965148E+02 -.887554357E+02 -.887132130E+02 -.886699378E+02 -.886256993E+02 -.885805852E+02 -.885346810E+02 -.884880700E+02 -.884408338E+02 -.883930524E+02 -.883448048E+02 -.882961696E+02 -.882472266E+02 -.881980581E+02 -.881487510E+02 -.880993998E+02 -.880501104E+02 -.880010050E+02 -.879522282E+02 -.879039562E+02 -.878564068E+02 -.878098547E+02 -.877646496E+02 -.877212407E+02 -.876802086E+02 -.876423072E+02 -.876085173E+02 -.875801181E+02 -.875587799E+02 -.875466847E+02 -.875466847E+02
 -.875380316E+02 -.875380316E+02 -.875496231E+02 -.875700630E+02 -.875972503E+02 -.876295745E+02 -.876657999E+02 -.877049767E+02 -.877463735E+02 -.877894249E+02 -.878336918E+02 -.878788312E+02 -.879245727E+02 -.879707003E+02 -.880170392E+02 -.880634450E+02 -.881097958E+02 -.881559860E+02 -.882019216E+02 -.882475167E+02 -.882926907E+02 -.883373665E+02 -.883814687E+02 -.884249227E+02 -.884676539E+02 -.885095873E+02 -.885506471E+02 -.885907564E+02 -.886298375E+02 -.886678119E+02 -.887046005E+02 -.887401239E+02 -.887743027E+02 -.888070579E+02 -.888383114E+02 -.888679865E+02 -.888960082E+02 -.889223039E+02 -.889468038E+02 -.889694415E+02 -.889901543E+02 -.890088842E+02 -.890255775E+02 -.890401861E+02 -.890526676E+02 -.890629852E+02 -.890711087E+02 -.890770146E+02 -.890806858E+02 -.890821125E+02 -.890812917E+02 -.890782275E+02 -.890729312E+02 -.890654207E+02 -.890557210E+02 -.890438634E+02 -.890298858E+02 -.890138318E+02 -.889957508E+02 -.889756974E+02 -.889537309E+02 -.889299151E+02 -.889043174E+02 -.888770086E+02 -.888480624E+02 -.888175546E+02 -.887855629E+02 -.887521663E+02 -.887174444E+02 -.886814772E+02 -.886443446E+02 -.886061261E+02 -.885669003E+02 -.885267447E+02 -.884857356E+02 -.884439481E+02 -.884014557E+02 -.883583308E+02 -.883146452E+02 -.882704699E+02 -.882258767E+02 -.881809387E+02 -.881357320E+02 -.880903377E+02 -.880448446E+02 -.879993523E+02 -.879539763E+02 -.879088538E+02 -.878641512E+02 -.878200749E+02 -.877768841E+02 -.877349085E+02 -.876945710E+02 -.876564172E+02 -.876211542E+02 -.875897011E+02 -.875632551E+02 -.875433777E+02 -.875321075E+02 -.875321075E+02
 -.875228620E+02 -.875228620E+02 -.875335991E+02 -.875525283E+02 -.875776992E+02 -.876076156E+02 -.876411289E+02 -.876773554E+02 -.877156136E+02 -.877553763E+02 -.877962337E+02 -.878378649E+02 -.878800169E+02 -.879224875E+02 -.879651127E+02 -.880077574E+02 -.880503076E+02 -.880926649E+02 -.881347420E+02 -.881764596E+02 -.882177440E+02 -.882585247E+02 -.882987338E+02 -.883383043E+02 -.883771700E+02 -.884152642E+02 -.884525204E+02 -.884888715E+02 -.885242498E+02 -.885585873E+02 -.885918160E+02 -.886238676E+02 -.886546742E+02 -.886841685E+02 -.887122841E+02 -.887389560E+02 -.887641209E+02 -.887877175E+02 -.888096871E+02 -.888299740E+02 -.888485256E+02 -.888652933E+02 -.888802324E+02 -.888933027E+02 -.889044687E+02 -.889137001E+02 -.889209717E+02 -.889262638E+02 -.889295624E+02 -.889308593E+02 -.889301521E+02 -.889274442E+02 -.889227450E+02 -.889160696E+02 -.889074386E+02 -.888968783E+02 -.888844202E+02 -.888701007E+02 -.888539611E+02 -.888360470E+02 -.888164082E+02 -.887950980E+02 -.887721732E+02 -.887476934E+02 -.887217206E+02 -.886943190E+02 -.886655544E+02 -.886354939E+02 -.886042054E+02 -.885717572E+02 -.885382179E+02 -.885036559E+02 -.884681391E+02 -.884317348E+02 -.883945097E+02 -.883565295E+02 -.883178591E+02 -.882785629E+02 -.882387048E+02 -.881983491E+02 -.881575606E+02 -.881164064E+02 -.880749564E+02 -.880332860E+02 -.879914776E+02 -.879496248E+02 -.879078359E+02 -.878662398E+02 -.878249930E+02 -.877842892E+02 -.877443719E+02 -.877055498E+02 -.876682187E+02 -.876328883E+02 -.876002184E+02 -.875710659E+02 -.875465454E+02 -.875281100E+02 -.875176550E+02 -.875176550E+02
 -.875079624E+02 -.875079624E+02 -.875178627E+02 -.875353134E+02 -.875585124E+02 -.875860772E+02 -.876169450E+02 -.876502979E+02 -.876855047E+02 -.877220763E+02 -.877596323E+02 -.877978746E+02 -.878365677E+02 -.878755234E+02 -.879145892E+02 -.879536392E+02 -.879925677E+02 -.880312833E+02 -.880697056E+02 -.881077618E+02 -.881453844E+02 -.881825096E+02 -.882190762E+02 -.882550242E+02 -.882902946E+02 -.883248286E+02 -.883585677E+02 -.883914530E+02 -.884234259E+02 -.884544274E+02 -.884843987E+02 -.885132811E+02 -.885410165E+02 -.885675473E+02 -.885928172E+02 -.886167707E+02 -.886393543E+02 -.886605161E+02 -.886802066E+02 -.886983789E+02 -.887149889E+02 -.887299957E+02 -.887433618E+02 -.887550536E+02 -.887650415E+02 -.887733001E+02 -.887798083E+02 -.887845498E+02 -.887875129E+02 -.887886907E+02 -.887880814E+02 -.887856879E+02 -.887815179E+02 -.887755840E+02 -.887679036E+02 -.887584986E+02 -.887473954E+02 -.887346244E+02 -.887202203E+02 -.887042214E+02 -.886866694E+02 -.886676093E+02 -.886470888E+02 -.886251582E+02 -.886018701E+02 -.885772787E+02 -.885514400E+02 -.885244111E+02 -.884962499E+02 -.884670151E+02 -.884367653E+02 -.884055597E+02 -.883734569E+02 -.883405156E+02 -.883067937E+02 -.882723490E+02 -.882372387E+02 -.882015199E+02 -.881652497E+02 -.881284858E+02 -.880912869E+02 -.880537139E+02 -.880158311E+02 -.879777078E+02 -.879394206E+02 -.879010564E+02 -.878627161E+02 -.878245201E+02 -.877866144E+02 -.877491800E+02 -.877124435E+02 -.876766928E+02 -.876422957E+02 -.876097258E+02 -.875795956E+02 -.875526992E+02 -.875300693E+02 -.875130510E+02 -.875033978E+02 -.875033978E+02
 -.874933749E+02 -.874933749E+02 -.875024579E+02 -.875184652E+02 -.875397410E+02 -.875650140E+02 -.875933068E+02 -.876238664E+02 -.876561112E+02 -.876895905E+02 -.877239531E+02 -.877589237E+02 -.877942848E+02 -.878298621E+02 -.878655148E+02 -.879011265E+02 -.879365995E+02 -.879718497E+02 -.880068034E+02 -.880413939E+02 -.880755600E+02 -.881092440E+02 -.881423908E+02 -.881749469E+02 -.882068599E+02 -.882380779E+02 -.882685495E+02 -.882982231E+02 -.883270478E+02 -.883549724E+02 -.883819460E+02 -.884079184E+02 -.884328395E+02 -.884566602E+02 -.884793323E+02 -.885008086E+02 -.885210438E+02 -.885399939E+02 -.885576170E+02 -.885738735E+02 -.885887262E+02 -.886021407E+02 -.886140856E+02 -.886245327E+02 -.886334570E+02 -.886408373E+02 -.886466560E+02 -.886508995E+02 -.886535579E+02 -.886546257E+02 -.886541011E+02 -.886519866E+02 -.886482888E+02 -.886430183E+02 -.886361896E+02 -.886278211E+02 -.886179348E+02 -.886065565E+02 -.885937152E+02 -.885794431E+02 -.885637753E+02 -.885467498E+02 -.885284068E+02 -.885087890E+02 -.884879408E+02 -.884659084E+02 -.884427392E+02 -.884184820E+02 -.883931864E+02 -.883669024E+02 -.883396807E+02 -.883115722E+02 -.882826278E+02 -.882528982E+02 -.882224342E+02 -.881912863E+02 -.881595050E+02 -.881271407E+02 -.880942444E+02 -.880608677E+02 -.880270636E+02 -.879928873E+02 -.879583975E+02 -.879236576E+02 -.878887383E+02 -.878537198E+02 -.878186955E+02 -.877837769E+02 -.877490996E+02 -.877148311E+02 -.876811814E+02 -.876484168E+02 -.876168774E+02 -.875870004E+02 -.875593509E+02 -.875346610E+02 -.875138821E+02 -.874982523E+02 -.874893851E+02 -.874893851E+02
 -.874791243E+02 -.874791243E+02 -.874874103E+02 -.875020111E+02 -.875214140E+02 -.875444570E+02 -.875702465E+02 -.875980936E+02 -.876274658E+02 -.876579503E+02 -.876892250E+02 -.877210374E+02 -.877531877E+02 -.877855161E+02 -.878178931E+02 -.878502119E+02 -.878823829E+02 -.879143292E+02 -.879459835E+02 -.879772853E+02 -.880081791E+02 -.880386131E+02 -.880685380E+02 -.880979060E+02 -.881266707E+02 -.881547864E+02 -.881822079E+02 -.882088904E+02 -.882347894E+02 -.882598605E+02 -.882840600E+02 -.883073444E+02 -.883296709E+02 -.883509974E+02 -.883712827E+02 -.883904867E+02 -.884085708E+02 -.884254977E+02 -.884412320E+02 -.884557402E+02 -.884689908E+02 -.884809550E+02 -.884916061E+02 -.885009205E+02 -.885088773E+02 -.885154585E+02 -.885206496E+02 -.885244390E+02 -.885268185E+02 -.885277834E+02 -.885273323E+02 -.885254674E+02 -.885221941E+02 -.885175214E+02 -.885114613E+02 -.885040295E+02 -.884952444E+02 -.884851277E+02 -.884737038E+02 -.884609998E+02 -.884470454E+02 -.884318726E+02 -.884155154E+02 -.883980100E+02 -.883793940E+02 -.883597067E+02 -.883389884E+02 -.883172809E+02 -.882946264E+02 -.882710679E+02 -.882466490E+02 -.882214136E+02 -.881954056E+02 -.881686692E+02 -.881412486E+02 -.881131881E+02 -.880845319E+02 -.880553247E+02 -.880256117E+02 -.879954391E+02 -.879648543E+02 -.879339073E+02 -.879026512E+02 -.878711440E+02 -.878394502E+02 -.878076433E+02 -.877758094E+02 -.877440510E+02 -.877124928E+02 -.876812890E+02 -.876506328E+02 -.876207688E+02 -.875920093E+02 -.875647555E+02 -.875395254E+02 -.875169896E+02 -.874980190E+02 -.874837468E+02 -.874756486E+02 -.874756486E+02
 -.874652214E+02 -.874652214E+02 -.874727312E+02 -.874859626E+02 -.875035430E+02 -.875244176E+02 -.875477749E+02 -.875729890E+02 -.875995759E+02 -.876271599E+02 -.876554480E+02 -.876842103E+02 -.877132646E+02 -.877424654E+02 -.877716944E+02 -.878008546E+02 -.878298643E+02 -.878586538E+02 -.878871620E+02 -.879153342E+02 -.879431206E+02 -.879704748E+02 -.879973528E+02 -.880237123E+02 -.880495123E+02 -.880747126E+02 -.880992736E+02 -.881231564E+02 -.881463222E+02 -.881687327E+02 -.881903502E+02 -.882111372E+02 -.882310570E+02 -.882500736E+02 -.882681519E+02 -.882852577E+02 -.883013582E+02 -.883164217E+02 -.883304183E+02 -.883433196E+02 -.883550990E+02 -.883657322E+02 -.883751968E+02 -.883834728E+02 -.883905427E+02 -.883963914E+02 -.884010066E+02 -.884043787E+02 -.884065008E+02 -.884073689E+02 -.884069819E+02 -.884053417E+02 -.884024527E+02 -.883983226E+02 -.883929615E+02 -.883863825E+02 -.883786011E+02 -.883696356E+02 -.883595066E+02 -.883482368E+02 -.883358514E+02 -.883223774E+02 -.883078436E+02 -.882922805E+02 -.882757201E+02 -.882581958E+02 -.882397420E+02 -.882203942E+02 -.882001885E+02 -.881791618E+02 -.881573516E+02 -.881347955E+02 -.881115317E+02 -.880875983E+02 -.880630339E+02 -.880378770E+02 -.880121666E+02 -.879859420E+02 -.879592431E+02 -.879321109E+02 -.879045879E+02 -.878767190E+02 -.878485520E+02 -.878201394E+02 -.877915398E+02 -.877628203E+02 -.877340591E+02 -.877053500E+02 -.876768068E+02 -.876485703E+02 -.876208169E+02 -.875937696E+02 -.875677131E+02 -.875430127E+02 -.875201400E+02 -.874997048E+02 -.874824992E+02 -.874695526E+02 -.874622057E+02 -.874622057E+02
 -.874516668E+02 -.874516668E+02 -.874584208E+02 -.874703193E+02 -.874861265E+02 -.875048927E+02 -.875258867E+02 -.875485445E+02 -.875724296E+02 -.875972031E+02 -.876226006E+02 -.876484143E+02 -.876744798E+02 -.877006654E+02 -.877268644E+02 -.877529890E+02 -.877789657E+02 -.878047314E+02 -.878302314E+02 -.878554167E+02 -.878802427E+02 -.879046681E+02 -.879286540E+02 -.879521630E+02 -.879751591E+02 -.879976072E+02 -.880194727E+02 -.880407218E+02 -.880613209E+02 -.880812371E+02 -.881004377E+02 -.881188907E+02 -.881365647E+02 -.881534289E+02 -.881694534E+02 -.881846092E+02 -.881988682E+02 -.882122039E+02 -.882245906E+02 -.882360046E+02 -.882464234E+02 -.882558264E+02 -.882641948E+02 -.882715117E+02 -.882777626E+02 -.882829346E+02 -.882870175E+02 -.882900032E+02 -.882918859E+02 -.882926623E+02 -.882923314E+02 -.882908949E+02 -.882883565E+02 -.882847225E+02 -.882800017E+02 -.882742048E+02 -.882673450E+02 -.882594377E+02 -.882505001E+02 -.882405515E+02 -.882296130E+02 -.882177075E+02 -.882048592E+02 -.881910941E+02 -.881764393E+02 -.881609229E+02 -.881445743E+02 -.881274237E+02 -.881095020E+02 -.880908407E+02 -.880714718E+02 -.880514278E+02 -.880307415E+02 -.880094459E+02 -.879875744E+02 -.879651606E+02 -.879422384E+02 -.879188423E+02 -.878950075E+02 -.878707703E+02 -.878461683E+02 -.878212415E+02 -.877960329E+02 -.877705894E+02 -.877449640E+02 -.877192171E+02 -.876934196E+02 -.876676563E+02 -.876420302E+02 -.876166687E+02 -.875917314E+02 -.875674201E+02 -.875439919E+02 -.875217769E+02 -.875012006E+02 -.874828134E+02 -.874673294E+02 -.874556767E+02 -.874490632E+02 -.874490632E+02
 -.874384545E+02 -.874384545E+02 -.874444723E+02 -.874550728E+02 -.874691543E+02 -.874858695E+02 -.875045659E+02 -.875247401E+02 -.875460024E+02 -.875680499E+02 -.875906464E+02 -.876136061E+02 -.876367818E+02 -.876600558E+02 -.876833326E+02 -.877065336E+02 -.877295932E+02 -.877524552E+02 -.877750707E+02 -.877973963E+02 -.878193925E+02 -.878410228E+02 -.878622529E+02 -.878830502E+02 -.879033832E+02 -.879232214E+02 -.879425348E+02 -.879612941E+02 -.879794704E+02 -.879970355E+02 -.880139614E+02 -.880302207E+02 -.880457866E+02 -.880606329E+02 -.880747342E+02 -.880880660E+02 -.881006045E+02 -.881123271E+02 -.881232124E+02 -.881332403E+02 -.881423918E+02 -.881506497E+02 -.881579981E+02 -.881644229E+02 -.881699118E+02 -.881744542E+02 -.881780414E+02 -.881806666E+02 -.881823250E+02 -.881830139E+02 -.881827325E+02 -.881814820E+02 -.881792657E+02 -.881760889E+02 -.881719587E+02 -.881668844E+02 -.881608770E+02 -.881539493E+02 -.881461158E+02 -.881373928E+02 -.881277980E+02 -.881173506E+02 -.881060711E+02 -.880939813E+02 -.880811042E+02 -.880674636E+02 -.880530844E+02 -.880379921E+02 -.880222130E+02 -.880057740E+02 -.879887025E+02 -.879710262E+02 -.879527732E+02 -.879339719E+02 -.879146512E+02 -.878948401E+02 -.878745680E+02 -.878538650E+02 -.878327619E+02 -.878112905E+02 -.877894840E+02 -.877673777E+02 -.877450097E+02 -.877224220E+02 -.876996616E+02 -.876767826E+02 -.876538485E+02 -.876309352E+02 -.876081349E+02 -.875855620E+02 -.875633593E+02 -.875417073E+02 -.875208362E+02 -.875010413E+02 -.874827027E+02 -.874663124E+02 -.874525080E+02 -.874421181E+02 -.874362209E+02 -.874362209E+02
 -.874255770E+02 -.874255770E+02 -.874308771E+02 -.874402130E+02 -.874526135E+02 -.874673317E+02 -.874837924E+02 -.875015513E+02 -.875202647E+02 -.875396650E+02 -.875595437E+02 -.875797366E+02 -.876001137E+02 -.876205708E+02 -.876410236E+02 -.876614027E+02 -.876816500E+02 -.877017161E+02 -.877215579E+02 -.877411372E+02 -.877604194E+02 -.877793728E+02 -.877979673E+02 -.878161748E+02 -.878339679E+02 -.878513202E+02 -.878682061E+02 -.878846004E+02 -.879004785E+02 -.879158161E+02 -.879305896E+02 -.879447755E+02 -.879583513E+02 -.879712948E+02 -.879835845E+02 -.879951997E+02 -.880061205E+02 -.880163278E+02 -.880258037E+02 -.880345312E+02 -.880424946E+02 -.880496793E+02 -.880560721E+02 -.880616613E+02 -.880664365E+02 -.880703889E+02 -.880735112E+02 -.880757979E+02 -.880772448E+02 -.880778497E+02 -.880776120E+02 -.880765327E+02 -.880746145E+02 -.880718618E+02 -.880682807E+02 -.880638788E+02 -.880586652E+02 -.880526508E+02 -.880458476E+02 -.880382693E+02 -.880299306E+02 -.880208477E+02 -.880110378E+02 -.880005191E+02 -.879893108E+02 -.879774333E+02 -.879649072E+02 -.879517543E+02 -.879379966E+02 -.879236571E+02 -.879087588E+02 -.878933254E+02 -.878773808E+02 -.878609493E+02 -.878440556E+02 -.878267245E+02 -.878089814E+02 -.877908524E+02 -.877723640E+02 -.877535440E+02 -.877344213E+02 -.877150268E+02 -.876953939E+02 -.876755595E+02 -.876555652E+02 -.876354587E+02 -.876152962E+02 -.875951447E+02 -.875750861E+02 -.875552213E+02 -.875356768E+02 -.875166123E+02 -.874982312E+02 -.874807945E+02 -.874646380E+02 -.874501959E+02 -.874380309E+02 -.874288742E+02 -.874236765E+02 -.874236765E+02
 -.874130336E+02 -.874130336E+02 -.874176336E+02 -.874257360E+02 -.874364977E+02 -.874492700E+02 -.874635530E+02 -.874789608E+02 -.874951943E+02 -.875120209E+02 -.875292592E+02 -.875467662E+02 -.875644287E+02 -.875821561E+02 -.875998749E+02 -.876175246E+02 -.876350548E+02 -.876524225E+02 -.876695903E+02 -.876865251E+02 -.877031971E+02 -.877195787E+02 -.877356444E+02 -.877513697E+02 -.877667314E+02 -.877817070E+02 -.877962747E+02 -.878104130E+02 -.878241012E+02 -.878373188E+02 -.878500457E+02 -.878622625E+02 -.878739500E+02 -.878850898E+02 -.878956637E+02 -.879056545E+02 -.879150456E+02 -.879238212E+02 -.879319662E+02 -.879394665E+02 -.879463092E+02 -.879524820E+02 -.879579741E+02 -.879627756E+02 -.879668781E+02 -.879702742E+02 -.879729579E+02 -.879749245E+02 -.879761708E+02 -.879766948E+02 -.879764960E+02 -.879755753E+02 -.879739349E+02 -.879715784E+02 -.879685110E+02 -.879647388E+02 -.879602695E+02 -.879551120E+02 -.879492764E+02 -.879427739E+02 -.879356168E+02 -.879278185E+02 -.879193934E+02 -.879103565E+02 -.879007241E+02 -.878905127E+02 -.878797400E+02 -.878684239E+02 -.878565831E+02 -.878442366E+02 -.878314040E+02 -.878181050E+02 -.878043599E+02 -.877901892E+02 -.877756138E+02 -.877606549E+02 -.877453340E+02 -.877296734E+02 -.877136958E+02 -.876974249E+02 -.876808859E+02 -.876641053E+02 -.876471120E+02 -.876299381E+02 -.876126196E+02 -.875951982E+02 -.875777227E+02 -.875602516E+02 -.875428563E+02 -.875256247E+02 -.875086670E+02 -.874921224E+02 -.874761681E+02 -.874610311E+02 -.874470037E+02 -.874344635E+02 -.874238998E+02 -.874159479E+02 -.874114341E+02 -.874114341E+02
 -.874008455E+02 -.874008455E+02 -.874047621E+02 -.874116610E+02 -.874208244E+02 -.874316996E+02 -.874438608E+02 -.874569788E+02 -.874707987E+02 -.874851220E+02 -.874997937E+02 -.875146919E+02 -.875297197E+02 -.875447998E+02 -.875598694E+02 -.875748768E+02 -.875897790E+02 -.876045391E+02 -.876191255E+02 -.876335099E+02 -.876476669E+02 -.876615733E+02 -.876752074E+02 -.876885485E+02 -.877015771E+02 -.877142744E+02 -.877266220E+02 -.877386020E+02 -.877501971E+02 -.877613903E+02 -.877721648E+02 -.877825046E+02 -.877923937E+02 -.878018169E+02 -.878107594E+02 -.878192067E+02 -.878271453E+02 -.878345621E+02 -.878414447E+02 -.878477817E+02 -.878535622E+02 -.878587764E+02 -.878634153E+02 -.878674709E+02 -.878709362E+02 -.878738052E+02 -.878760730E+02 -.878777358E+02 -.878787908E+02 -.878792367E+02 -.878790728E+02 -.878782999E+02 -.878769198E+02 -.878749356E+02 -.878723513E+02 -.878691721E+02 -.878654043E+02 -.878610550E+02 -.878561326E+02 -.878506462E+02 -.878446060E+02 -.878380229E+02 -.878309087E+02 -.878232759E+02 -.878151376E+02 -.878065078E+02 -.877974006E+02 -.877878312E+02 -.877778148E+02 -.877673672E+02 -.877565046E+02 -.877452435E+02 -.877336006E+02 -.877215930E+02 -.877092382E+02 -.876965539E+02 -.876835583E+02 -.876702698E+02 -.876567078E+02 -.876428923E+02 -.876288445E+02 -.876145870E+02 -.876001444E+02 -.875855439E+02 -.875708165E+02 -.875559975E+02 -.875411289E+02 -.875262605E+02 -.875114535E+02 -.874967830E+02 -.874823434E+02 -.874682534E+02 -.874546645E+02 -.874417706E+02 -.874298209E+02 -.874191378E+02 -.874101384E+02 -.874033641E+02 -.873995189E+02 -.873995189E+02
 -.873890849E+02 -.873890849E+02 -.873923350E+02 -.873980609E+02 -.874056674E+02 -.874146959E+02 -.874247929E+02 -.874356848E+02 -.874471597E+02 -.874590525E+02 -.874712342E+02 -.874836031E+02 -.874960787E+02 -.875085963E+02 -.875211037E+02 -.875335577E+02 -.875459222E+02 -.875581668E+02 -.875702649E+02 -.875821930E+02 -.875939301E+02 -.876054567E+02 -.876167549E+02 -.876278078E+02 -.876385992E+02 -.876491135E+02 -.876593357E+02 -.876692512E+02 -.876788457E+02 -.876881055E+02 -.876970168E+02 -.877055666E+02 -.877137420E+02 -.877215305E+02 -.877289202E+02 -.877358995E+02 -.877424572E+02 -.877485830E+02 -.877542668E+02 -.877594993E+02 -.877642718E+02 -.877685765E+02 -.877724060E+02 -.877757540E+02 -.877786148E+02 -.877809836E+02 -.877828565E+02 -.877842303E+02 -.877851031E+02 -.877854734E+02 -.877853409E+02 -.877847063E+02 -.877835709E+02 -.877819373E+02 -.877798086E+02 -.877771890E+02 -.877740836E+02 -.877704981E+02 -.877664392E+02 -.877619144E+02 -.877569317E+02 -.877515000E+02 -.877456287E+02 -.877393279E+02 -.877326083E+02 -.877254811E+02 -.877179578E+02 -.877100505E+02 -.877017717E+02 -.876931342E+02 -.876841511E+02 -.876748358E+02 -.876652020E+02 -.876552637E+02 -.876450351E+02 -.876345307E+02 -.876237655E+02 -.876127548E+02 -.876015144E+02 -.875900609E+02 -.875784118E+02 -.875665861E+02 -.875546040E+02 -.875424885E+02 -.875302651E+02 -.875179635E+02 -.875056187E+02 -.874932724E+02 -.874809755E+02 -.874687909E+02 -.874567971E+02 -.874450933E+02 -.874338055E+02 -.874230951E+02 -.874131695E+02 -.874042965E+02 -.873968228E+02 -.873911978E+02 -.873880055E+02 -.873880055E+02
 -.873779300E+02 -.873779300E+02 -.873805333E+02 -.873851223E+02 -.873912215E+02 -.873984640E+02 -.874065665E+02 -.874153097E+02 -.874245235E+02 -.874340751E+02 -.874438605E+02 -.874537979E+02 -.874638221E+02 -.874738807E+02 -.874839315E+02 -.874939393E+02 -.875038750E+02 -.875137138E+02 -.875234340E+02 -.875330167E+02 -.875424447E+02 -.875517024E+02 -.875607752E+02 -.875696496E+02 -.875783124E+02 -.875867514E+02 -.875949544E+02 -.876029097E+02 -.876106062E+02 -.876180326E+02 -.876251784E+02 -.876320330E+02 -.876385862E+02 -.876448283E+02 -.876507498E+02 -.876563416E+02 -.876615949E+02 -.876665015E+02 -.876710536E+02 -.876752439E+02 -.876790655E+02 -.876825122E+02 -.876855784E+02 -.876882590E+02 -.876905497E+02 -.876924466E+02 -.876939467E+02 -.876950475E+02 -.876957474E+02 -.876960455E+02 -.876959414E+02 -.876954355E+02 -.876945291E+02 -.876932241E+02 -.876915228E+02 -.876894288E+02 -.876869457E+02 -.876840783E+02 -.876808317E+02 -.876772118E+02 -.876732248E+02 -.876688777E+02 -.876641780E+02 -.876591336E+02 -.876537527E+02 -.876480443E+02 -.876420174E+02 -.876356816E+02 -.876290467E+02 -.876221228E+02 -.876149202E+02 -.876074497E+02 -.875997220E+02 -.875917483E+02 -.875835400E+02 -.875751085E+02 -.875664658E+02 -.875576243E+02 -.875485966E+02 -.875393962E+02 -.875300372E+02 -.875205348E+02 -.875109056E+02 -.875011682E+02 -.874913433E+02 -.874814552E+02 -.874715322E+02 -.874616082E+02 -.874517245E+02 -.874419320E+02 -.874322943E+02 -.874228912E+02 -.874138245E+02 -.874052238E+02 -.873972559E+02 -.873901356E+02 -.873841407E+02 -.873796309E+02 -.873770729E+02 -.873770729E+02
 -.873677672E+02 -.873677672E+02 -.873697532E+02 -.873732596E+02 -.873779266E+02 -.873834757E+02 -.873896914E+02 -.873964060E+02 -.874034891E+02 -.874108385E+02 -.874183736E+02 -.874260310E+02 -.874337596E+02 -.874415184E+02 -.874492741E+02 -.874569991E+02 -.874646701E+02 -.874722675E+02 -.874797741E+02 -.874871750E+02 -.874944565E+02 -.875016064E+02 -.875086132E+02 -.875154663E+02 -.875221554E+02 -.875286709E+02 -.875350036E+02 -.875411443E+02 -.875470843E+02 -.875528152E+02 -.875583287E+02 -.875636169E+02 -.875686719E+02 -.875734862E+02 -.875780527E+02 -.875823644E+02 -.875864147E+02 -.875901974E+02 -.875937063E+02 -.875969361E+02 -.875998816E+02 -.876025380E+02 -.876049011E+02 -.876069670E+02 -.876087324E+02 -.876101945E+02 -.876113509E+02 -.876121999E+02 -.876127401E+02 -.876129708E+02 -.876128918E+02 -.876125035E+02 -.876118067E+02 -.876108028E+02 -.876094937E+02 -.876078820E+02 -.876059706E+02 -.876037629E+02 -.876012629E+02 -.875984750E+02 -.875954040E+02 -.875920551E+02 -.875884340E+02 -.875845467E+02 -.875803995E+02 -.875759990E+02 -.875713524E+02 -.875664667E+02 -.875613495E+02 -.875560085E+02 -.875504517E+02 -.875446871E+02 -.875387231E+02 -.875325683E+02 -.875262313E+02 -.875197212E+02 -.875130472E+02 -.875062188E+02 -.874992460E+02 -.874921394E+02 -.874849099E+02 -.874775698E+02 -.874701320E+02 -.874626112E+02 -.874550241E+02 -.874473898E+02 -.874397307E+02 -.874320737E+02 -.874244513E+02 -.874169035E+02 -.874094799E+02 -.874022427E+02 -.873952705E+02 -.873886633E+02 -.873825490E+02 -.873770918E+02 -.873725031E+02 -.873690561E+02 -.873671040E+02 -.873671040E+02
 -.873593670E+02 -.873593670E+02 -.873607923E+02 -.873633209E+02 -.873667016E+02 -.873707382E+02 -.873752768E+02 -.873801967E+02 -.873854022E+02 -.873908176E+02 -.873963825E+02 -.874020485E+02 -.874077765E+02 -.874135346E+02 -.874192967E+02 -.874250411E+02 -.874307494E+02 -.874364062E+02 -.874419978E+02 -.874475125E+02 -.874529395E+02 -.874582693E+02 -.874634931E+02 -.874686025E+02 -.874735897E+02 -.874784475E+02 -.874831688E+02 -.874877467E+02 -.874921746E+02 -.874964464E+02 -.875005557E+02 -.875044966E+02 -.875082635E+02 -.875118507E+02 -.875152529E+02 -.875184649E+02 -.875214820E+02 -.875242994E+02 -.875269129E+02 -.875293182E+02 -.875315117E+02 -.875334899E+02 -.875352495E+02 -.875367880E+02 -.875381027E+02 -.875391915E+02 -.875400529E+02 -.875406855E+02 -.875410882E+02 -.875412607E+02 -.875412027E+02 -.875409145E+02 -.875403966E+02 -.875396503E+02 -.875386768E+02 -.875374780E+02 -.875360561E+02 -.875344135E+02 -.875325532E+02 -.875304784E+02 -.875281926E+02 -.875256997E+02 -.875230038E+02 -.875201094E+02 -.875170210E+02 -.875137437E+02 -.875102825E+02 -.875066428E+02 -.875028301E+02 -.874988502E+02 -.874947089E+02 -.874904123E+02 -.874859665E+02 -.874813781E+02 -.874766535E+02 -.874717995E+02 -.874668231E+02 -.874617317E+02 -.874565328E+02 -.874512345E+02 -.874458455E+02 -.874403752E+02 -.874348339E+02 -.874292331E+02 -.874235860E+02 -.874179078E+02 -.874122161E+02 -.874065322E+02 -.874008815E+02 -.873952951E+02 -.873898110E+02 -.873844767E+02 -.873793513E+02 -.873745088E+02 -.873700428E+02 -.873660720E+02 -.873627470E+02 -.873602606E+02 -.873588592E+02 -.873588592E+02
 -.873541288E+02 -.873541288E+02 -.873551282E+02 -.873569276E+02 -.873593653E+02 -.873623092E+02 -.873656511E+02 -.873693028E+02 -.873731923E+02 -.873772609E+02 -.873814606E+02 -.873857522E+02 -.873901038E+02 -.873944887E+02 -.873988852E+02 -.874032750E+02 -.874076426E+02 -.874119750E+02 -.874162608E+02 -.874204900E+02 -.874246540E+02 -.874287448E+02 -.874327551E+02 -.874366783E+02 -.874405083E+02 -.874442390E+02 -.874478651E+02 -.874513810E+02 -.874547818E+02 -.874580624E+02 -.874612182E+02 -.874642445E+02 -.874671370E+02 -.874698913E+02 -.874725034E+02 -.874749694E+02 -.874772855E+02 -.874794483E+02 -.874814543E+02 -.874833006E+02 -.874849842E+02 -.874865024E+02 -.874878530E+02 -.874890337E+02 -.874900428E+02 -.874908786E+02 -.874915399E+02 -.874920256E+02 -.874923350E+02 -.874924677E+02 -.874924237E+02 -.874922030E+02 -.874918063E+02 -.874912342E+02 -.874904878E+02 -.874895686E+02 -.874884781E+02 -.874872182E+02 -.874857913E+02 -.874841996E+02 -.874824459E+02 -.874805332E+02 -.874784645E+02 -.874762432E+02 -.874738729E+02 -.874713573E+02 -.874687003E+02 -.874659060E+02 -.874629787E+02 -.874599227E+02 -.874567425E+02 -.874534428E+02 -.874500285E+02 -.874465044E+02 -.874428757E+02 -.874391477E+02 -.874353259E+02 -.874314162E+02 -.874274245E+02 -.874233575E+02 -.874192223E+02 -.874150264E+02 -.874107786E+02 -.874064884E+02 -.874021669E+02 -.873978268E+02 -.873934831E+02 -.873891537E+02 -.873848599E+02 -.873806275E+02 -.873764878E+02 -.873724791E+02 -.873686484E+02 -.873650531E+02 -.873617638E+02 -.873588670E+02 -.873564688E+02 -.873546988E+02 -.873537159E+02 -.873537159E+02
 -.873541288E+02 -.873541288E+02 -.873551282E+02 -.873569276E+02 -.873593653E+02 -.873623092E+02 -.873656511E+02 -.873693028E+02 -.873731923E+02 -.873772609E+02 -.873814606E+02 -.873857522E+02 -.873901038E+02 -.873944887E+02 -.873988852E+02 -.874032750E+02 -.874076426E+02 -.874119750E+02 -.874162608E+02 -.874204900E+02 -.874246540E+02 -.874287448E+02 -.874327551E+02 -.874366783E+02 -.874405083E+02 -.874442390E+02 -.874478651E+02 -.874513810E+02 -.874547818E+02 -.874580624E+02 -.874612182E+02 -.874642445E+02 -.874671370E+02 -.874698913E+02 -.874725034E+02 -.874749694E+02 -.874772855E+02 -.874794483E+02 -.874814543E+02 -.874833006E+02 -.874849842E+02 -.874865024E+02 -.874878530E+02 -.874890337E+02 -.874900428E+02 -.874908786E+02 -.874915399E+02 -.874920256E+02 -.874923350E+02 -.874924677E+02 -.874924237E+02 -.874922030E+02 -.874918063E+02 -.874912342E+02 -.874904878E+02 -.874895686E+02 -.874884781E+02 -.874872182E+02 -.874857913E+02 -.874841996E+02 -.874824459E+02 -.874805332E+02 -.874784645E+02 -.874762432E+02 -.874738729E+02 -.874713573E+02 -.874687003E+02 -.874659060E+02 -.874629787E+02 -.874599227E+02 -.874567425E+02 -.874534428E+02 -.874500285E+02 -.874465044E+02 -.874428757E+02 -.874391477E+02 -.874353259E+02 -.874314162E+02 -.874274245E+02 -.874233575E+02 -.874192223E+02 -.874150264E+02 -.874107786E+02 -.874064884E+02 -.874021669E+02 -.873978268E+02 -.873934831E+02 -.873891537E+02 -.873848599E+02 -.873806275E+02 -.873764878E+02 -.873724791E+02 -.873686484E+02 -.873650531E+02 -.873617638E+02 -.873588670E+02 -.873564688E+02 -.873546988E+02 -.873537159E+02 -.873537159E+02
