# Supplementary material for: Electrical Pacing of Cardiac Tissue Including Potassium Inward Rectification
Source: PLoS One. 2015 Jun 9;10(6):e0127837. doi: 10.1371/journal.pone.0127837 (PMC4461281; doi:10.1371/journal.pone.0127837)
Supplement: S1 Data — (ZIP) [file pone.0127837.s001.zip › All-Data/Data-without-IK1/BDT46/Vm1ms.txt]

 -.873300171E+02 -.873344139E+02 -.873350343E+02 -.873360779E+02 -.873374042E+02 -.873389099E+02 -.873405095E+02 -.873421421E+02 -.873437802E+02 -.873454160E+02 -.873470410E+02 -.873486453E+02 -.873502293E+02 -.873518011E+02 -.873533642E+02 -.873549139E+02 -.873564465E+02 -.873579637E+02 -.873594662E+02 -.873609486E+02 -.873624043E+02 -.873638308E+02 -.873652283E+02 -.873665947E+02 -.873679253E+02 -.873692175E+02 -.873704714E+02 -.873716872E+02 -.873728630E+02 -.873739965E+02 -.873750871E+02 -.873761348E+02 -.873771386E+02 -.873780961E+02 -.873790050E+02 -.873798639E+02 -.873806715E+02 -.873814262E+02 -.873821257E+02 -.873827689E+02 -.873833549E+02 -.873838831E+02 -.873843527E+02 -.873847629E+02 -.873851130E+02 -.873854030E+02 -.873856323E+02 -.873858006E+02 -.873859075E+02 -.873859528E+02 -.873859365E+02 -.873858587E+02 -.873857195E+02 -.873855190E+02 -.873852575E+02 -.873849357E+02 -.873845541E+02 -.873841135E+02 -.873836146E+02 -.873830584E+02 -.873824460E+02 -.873817785E+02 -.873810570E+02 -.873802827E+02 -.873794571E+02 -.873785814E+02 -.873776570E+02 -.873766854E+02 -.873756682E+02 -.873746068E+02 -.873735029E+02 -.873723580E+02 -.873711737E+02 -.873699516E+02 -.873686934E+02 -.873674007E+02 -.873660753E+02 -.873647186E+02 -.873633325E+02 -.873619184E+02 -.873604779E+02 -.873590127E+02 -.873575242E+02 -.873560140E+02 -.873544836E+02 -.873529346E+02 -.873513684E+02 -.873497868E+02 -.873481920E+02 -.873465866E+02 -.873449748E+02 -.873433632E+02 -.873417625E+02 -.873401907E+02 -.873386765E+02 -.873372646E+02 -.873360220E+02 -.873350451E+02 -.873344676E+02 -.873344676E+02
 -.873344139E+02 -.873344139E+02 -.873350343E+02 -.873360779E+02 -.873374042E+02 -.873389099E+02 -.873405095E+02 -.873421421E+02 -.873437802E+02 -.873454160E+02 -.873470410E+02 -.873486453E+02 -.873502293E+02 -.873518011E+02 -.873533642E+02 -.873549139E+02 -.873564465E+02 -.873579637E+02 -.873594662E+02 -.873609486E+02 -.873624043E+02 -.873638308E+02 -.873652283E+02 -.873665947E+02 -.873679253E+02 -.873692175E+02 -.873704714E+02 -.873716872E+02 -.873728630E+02 -.873739965E+02 -.873750871E+02 -.873761348E+02 -.873771386E+02 -.873780961E+02 -.873790050E+02 -.873798639E+02 -.873806715E+02 -.873814262E+02 -.873821257E+02 -.873827689E+02 -.873833549E+02 -.873838831E+02 -.873843527E+02 -.873847629E+02 -.873851130E+02 -.873854030E+02 -.873856323E+02 -.873858006E+02 -.873859075E+02 -.873859528E+02 -.873859365E+02 -.873858587E+02 -.873857195E+02 -.873855190E+02 -.873852575E+02 -.873849357E+02 -.873845541E+02 -.873841135E+02 -.873836146E+02 -.873830584E+02 -.873824460E+02 -.873817785E+02 -.873810570E+02 -.873802827E+02 -.873794571E+02 -.873785814E+02 -.873776570E+02 -.873766854E+02 -.873756682E+02 -.873746068E+02 -.873735029E+02 -.873723580E+02 -.873711737E+02 -.873699516E+02 -.873686934E+02 -.873674007E+02 -.873660753E+02 -.873647186E+02 -.873633325E+02 -.873619184E+02 -.873604779E+02 -.873590127E+02 -.873575242E+02 -.873560140E+02 -.873544836E+02 -.873529346E+02 -.873513684E+02 -.873497868E+02 -.873481920E+02 -.873465866E+02 -.873449748E+02 -.873433632E+02 -.873417625E+02 -.873401907E+02 -.873386765E+02 -.873372646E+02 -.873360220E+02 -.873350451E+02 -.873344676E+02 -.873344676E+02
 -.873367656E+02 -.873367656E+02 -.873377797E+02 -.873394568E+02 -.873415529E+02 -.873438918E+02 -.873463525E+02 -.873488653E+02 -.873513964E+02 -.873539269E+02 -.873564446E+02 -.873589466E+02 -.873614360E+02 -.873639133E+02 -.873663740E+02 -.873688134E+02 -.873712285E+02 -.873736162E+02 -.873759707E+02 -.873782861E+02 -.873805589E+02 -.873827865E+02 -.873849659E+02 -.873870934E+02 -.873891667E+02 -.873911843E+02 -.873931446E+02 -.873950454E+02 -.873968847E+02 -.873986607E+02 -.874003714E+02 -.874020142E+02 -.874035861E+02 -.874050846E+02 -.874065069E+02 -.874078503E+02 -.874091120E+02 -.874102897E+02 -.874113816E+02 -.874123861E+02 -.874133017E+02 -.874141270E+02 -.874148611E+02 -.874155028E+02 -.874160513E+02 -.874165056E+02 -.874168649E+02 -.874171285E+02 -.874172960E+02 -.874173670E+02 -.874173414E+02 -.874172193E+02 -.874170008E+02 -.874166866E+02 -.874162770E+02 -.874157731E+02 -.874151757E+02 -.874144861E+02 -.874137055E+02 -.874128355E+02 -.874118776E+02 -.874108335E+02 -.874097050E+02 -.874084942E+02 -.874072030E+02 -.874058335E+02 -.874043882E+02 -.874028691E+02 -.874012788E+02 -.873996197E+02 -.873978941E+02 -.873961046E+02 -.873942537E+02 -.873923440E+02 -.873903781E+02 -.873883586E+02 -.873862881E+02 -.873841691E+02 -.873820042E+02 -.873797958E+02 -.873775466E+02 -.873752588E+02 -.873729349E+02 -.873705774E+02 -.873681884E+02 -.873657705E+02 -.873633259E+02 -.873608573E+02 -.873583678E+02 -.873558612E+02 -.873533435E+02 -.873508239E+02 -.873483181E+02 -.873458520E+02 -.873434681E+02 -.873412341E+02 -.873392542E+02 -.873376830E+02 -.873367426E+02 -.873367426E+02
 -.873399653E+02 -.873399653E+02 -.873414317E+02 -.873438463E+02 -.873468471E+02 -.873501953E+02 -.873537416E+02 -.873573905E+02 -.873610810E+02 -.873647825E+02 -.873684843E+02 -.873721785E+02 -.873758537E+02 -.873795012E+02 -.873831183E+02 -.873867016E+02 -.873902425E+02 -.873937329E+02 -.873971693E+02 -.874005501E+02 -.874038707E+02 -.874071249E+02 -.874103086E+02 -.874134204E+02 -.874164574E+02 -.874194151E+02 -.874222889E+02 -.874250764E+02 -.874277752E+02 -.874303813E+02 -.874328900E+02 -.874352974E+02 -.874376000E+02 -.874397944E+02 -.874418764E+02 -.874438419E+02 -.874456879E+02 -.874474118E+02 -.874490112E+02 -.874504832E+02 -.874518255E+02 -.874530364E+02 -.874541139E+02 -.874550562E+02 -.874558614E+02 -.874565281E+02 -.874570551E+02 -.874574416E+02 -.874576866E+02 -.874577900E+02 -.874577515E+02 -.874575714E+02 -.874572502E+02 -.874567884E+02 -.874561871E+02 -.874554474E+02 -.874545710E+02 -.874535594E+02 -.874524145E+02 -.874511385E+02 -.874497337E+02 -.874482027E+02 -.874465481E+02 -.874447729E+02 -.874428801E+02 -.874408728E+02 -.874387545E+02 -.874365285E+02 -.874341983E+02 -.874317674E+02 -.874292397E+02 -.874266187E+02 -.874239083E+02 -.874211122E+02 -.874182343E+02 -.874152783E+02 -.874122481E+02 -.874091474E+02 -.874059801E+02 -.874027496E+02 -.873994597E+02 -.873961140E+02 -.873927159E+02 -.873892690E+02 -.873857767E+02 -.873822423E+02 -.873786695E+02 -.873750618E+02 -.873714237E+02 -.873677608E+02 -.873640816E+02 -.873603994E+02 -.873567366E+02 -.873531307E+02 -.873496432E+02 -.873463727E+02 -.873434713E+02 -.873411658E+02 -.873397837E+02 -.873397837E+02
 -.873433799E+02 -.873433799E+02 -.873452794E+02 -.873484210E+02 -.873523522E+02 -.873567747E+02 -.873614884E+02 -.873663583E+02 -.873713037E+02 -.873762827E+02 -.873812680E+02 -.873862349E+02 -.873911664E+02 -.873960552E+02 -.874008963E+02 -.874056811E+02 -.874104021E+02 -.874150560E+02 -.874196408E+02 -.874241522E+02 -.874285842E+02 -.874329318E+02 -.874371912E+02 -.874413572E+02 -.874454234E+02 -.874493841E+02 -.874532343E+02 -.874569693E+02 -.874605837E+02 -.874640722E+02 -.874674299E+02 -.874706522E+02 -.874737339E+02 -.874766700E+02 -.874794559E+02 -.874820872E+02 -.874845599E+02 -.874868698E+02 -.874890135E+02 -.874909875E+02 -.874927886E+02 -.874944136E+02 -.874958594E+02 -.874971233E+02 -.874982032E+02 -.874990970E+02 -.874998030E+02 -.875003201E+02 -.875006475E+02 -.875007849E+02 -.875007323E+02 -.875004897E+02 -.875000578E+02 -.874994377E+02 -.874986305E+02 -.874976379E+02 -.874964617E+02 -.874951043E+02 -.874935682E+02 -.874918565E+02 -.874899722E+02 -.874879189E+02 -.874857002E+02 -.874833201E+02 -.874807827E+02 -.874780924E+02 -.874752537E+02 -.874722711E+02 -.874691495E+02 -.874658938E+02 -.874625089E+02 -.874590000E+02 -.874553721E+02 -.874516303E+02 -.874477797E+02 -.874438257E+02 -.874397731E+02 -.874356271E+02 -.874313927E+02 -.874270748E+02 -.874226784E+02 -.874182081E+02 -.874136688E+02 -.874090651E+02 -.874044015E+02 -.873996826E+02 -.873949131E+02 -.873900978E+02 -.873852425E+02 -.873803548E+02 -.873754458E+02 -.873705334E+02 -.873656473E+02 -.873608373E+02 -.873561856E+02 -.873518232E+02 -.873479528E+02 -.873448769E+02 -.873430325E+02 -.873430325E+02
 -.873467701E+02 -.873467701E+02 -.873491008E+02 -.873529989E+02 -.873579171E+02 -.873634718E+02 -.873694044E+02 -.873755501E+02 -.873818058E+02 -.873881017E+02 -.873943916E+02 -.874006491E+02 -.874068591E+02 -.874130089E+02 -.874190884E+02 -.874250937E+02 -.874310237E+02 -.874368746E+02 -.874426403E+02 -.874483159E+02 -.874538969E+02 -.874593770E+02 -.874647472E+02 -.874699988E+02 -.874751251E+02 -.874801195E+02 -.874849748E+02 -.874896835E+02 -.874942397E+02 -.874986383E+02 -.875028733E+02 -.875069380E+02 -.875108260E+02 -.875145317E+02 -.875180494E+02 -.875213732E+02 -.875244974E+02 -.875274169E+02 -.875301270E+02 -.875326232E+02 -.875349006E+02 -.875369550E+02 -.875387827E+02 -.875403803E+02 -.875417448E+02 -.875428737E+02 -.875437653E+02 -.875444181E+02 -.875448312E+02 -.875450040E+02 -.875449364E+02 -.875446286E+02 -.875440814E+02 -.875432960E+02 -.875422738E+02 -.875410170E+02 -.875395281E+02 -.875378101E+02 -.875358664E+02 -.875337007E+02 -.875313172E+02 -.875287203E+02 -.875259150E+02 -.875229062E+02 -.875196992E+02 -.875162997E+02 -.875127134E+02 -.875089464E+02 -.875050047E+02 -.875008948E+02 -.874966229E+02 -.874921955E+02 -.874876193E+02 -.874829006E+02 -.874780462E+02 -.874730624E+02 -.874679559E+02 -.874627330E+02 -.874574001E+02 -.874519635E+02 -.874464294E+02 -.874408038E+02 -.874350927E+02 -.874293018E+02 -.874234371E+02 -.874175041E+02 -.874115086E+02 -.874054569E+02 -.873993561E+02 -.873932157E+02 -.873870495E+02 -.873808799E+02 -.873747442E+02 -.873687048E+02 -.873628647E+02 -.873573883E+02 -.873525297E+02 -.873486685E+02 -.873463533E+02 -.873463533E+02
 -.873501275E+02 -.873501275E+02 -.873529367E+02 -.873576540E+02 -.873636115E+02 -.873703412E+02 -.873775352E+02 -.873849913E+02 -.873925711E+02 -.874001856E+02 -.874077863E+02 -.874153460E+02 -.874228435E+02 -.874302646E+02 -.874376047E+02 -.874448630E+02 -.874520358E+02 -.874591163E+02 -.874660984E+02 -.874729761E+02 -.874797412E+02 -.874863828E+02 -.874928903E+02 -.874992548E+02 -.875054680E+02 -.875115215E+02 -.875174070E+02 -.875231174E+02 -.875286461E+02 -.875339858E+02 -.875391286E+02 -.875440666E+02 -.875487924E+02 -.875532982E+02 -.875575762E+02 -.875616191E+02 -.875654202E+02 -.875689731E+02 -.875722712E+02 -.875753085E+02 -.875780798E+02 -.875805800E+02 -.875828042E+02 -.875847482E+02 -.875864087E+02 -.875877827E+02 -.875888679E+02 -.875896623E+02 -.875901646E+02 -.875903740E+02 -.875902905E+02 -.875899141E+02 -.875892458E+02 -.875882870E+02 -.875870397E+02 -.875855067E+02 -.875836910E+02 -.875815964E+02 -.875792272E+02 -.875765882E+02 -.875736846E+02 -.875705219E+02 -.875671061E+02 -.875634436E+02 -.875595409E+02 -.875554050E+02 -.875510432E+02 -.875464629E+02 -.875416717E+02 -.875366775E+02 -.875314882E+02 -.875261117E+02 -.875205562E+02 -.875148297E+02 -.875089403E+02 -.875028960E+02 -.874967048E+02 -.874903747E+02 -.874839133E+02 -.874773284E+02 -.874706275E+02 -.874638180E+02 -.874569072E+02 -.874499020E+02 -.874428094E+02 -.874356362E+02 -.874283895E+02 -.874210766E+02 -.874137061E+02 -.874062894E+02 -.873988431E+02 -.873913941E+02 -.873839872E+02 -.873766978E+02 -.873696496E+02 -.873630410E+02 -.873571784E+02 -.873525195E+02 -.873497260E+02 -.873497260E+02
 -.873535505E+02 -.873535505E+02 -.873568845E+02 -.873624605E+02 -.873694898E+02 -.873774273E+02 -.873859037E+02 -.873946708E+02 -.874035708E+02 -.874125108E+02 -.874214357E+02 -.874303101E+02 -.874391146E+02 -.874478408E+02 -.874564833E+02 -.874650352E+02 -.874734900E+02 -.874818409E+02 -.874900792E+02 -.874981936E+02 -.875061721E+02 -.875140039E+02 -.875216791E+02 -.875291876E+02 -.875365194E+02 -.875436658E+02 -.875506190E+02 -.875573709E+02 -.875639116E+02 -.875702313E+02 -.875763209E+02 -.875821707E+02 -.875877704E+02 -.875931100E+02 -.875981805E+02 -.876029735E+02 -.876074806E+02 -.876116935E+02 -.876156050E+02 -.876192081E+02 -.876224961E+02 -.876254628E+02 -.876281023E+02 -.876304100E+02 -.876323813E+02 -.876340126E+02 -.876353006E+02 -.876362431E+02 -.876368384E+02 -.876370856E+02 -.876369841E+02 -.876365344E+02 -.876357376E+02 -.876345956E+02 -.876331109E+02 -.876312868E+02 -.876291272E+02 -.876266368E+02 -.876238210E+02 -.876206854E+02 -.876172363E+02 -.876134806E+02 -.876094257E+02 -.876050791E+02 -.876004491E+02 -.875955441E+02 -.875903728E+02 -.875849445E+02 -.875792683E+02 -.875733537E+02 -.875672104E+02 -.875608480E+02 -.875542763E+02 -.875475050E+02 -.875405438E+02 -.875334025E+02 -.875260906E+02 -.875186175E+02 -.875109926E+02 -.875032250E+02 -.874953237E+02 -.874872975E+02 -.874791547E+02 -.874709038E+02 -.874625530E+02 -.874541101E+02 -.874455834E+02 -.874369814E+02 -.874283142E+02 -.874195950E+02 -.874108433E+02 -.874020903E+02 -.873933885E+02 -.873848262E+02 -.873765485E+02 -.873687879E+02 -.873619041E+02 -.873564340E+02 -.873531541E+02 -.873531541E+02
 -.873571143E+02 -.873571143E+02 -.873609834E+02 -.873674339E+02 -.873755543E+02 -.873847077E+02 -.873944616E+02 -.874045405E+02 -.874147760E+02 -.874250627E+02 -.874353353E+02 -.874455591E+02 -.874557173E+02 -.874657974E+02 -.874757872E+02 -.874856762E+02 -.874954559E+02 -.875051162E+02 -.875146445E+02 -.875240274E+02 -.875332537E+02 -.875423136E+02 -.875511963E+02 -.875598906E+02 -.875683866E+02 -.875766752E+02 -.875847460E+02 -.875925872E+02 -.876001868E+02 -.876075334E+02 -.876146145E+02 -.876214177E+02 -.876279311E+02 -.876341439E+02 -.876400455E+02 -.876456253E+02 -.876508736E+02 -.876557813E+02 -.876603396E+02 -.876645396E+02 -.876683729E+02 -.876718323E+02 -.876749110E+02 -.876776028E+02 -.876799021E+02 -.876818043E+02 -.876833058E+02 -.876844039E+02 -.876850963E+02 -.876853816E+02 -.876852597E+02 -.876847310E+02 -.876837971E+02 -.876824601E+02 -.876807231E+02 -.876785902E+02 -.876760663E+02 -.876731570E+02 -.876698685E+02 -.876662078E+02 -.876621824E+02 -.876578008E+02 -.876530716E+02 -.876480041E+02 -.876426082E+02 -.876368940E+02 -.876308721E+02 -.876245535E+02 -.876179492E+02 -.876110706E+02 -.876039292E+02 -.875965365E+02 -.875889042E+02 -.875810439E+02 -.875729670E+02 -.875646851E+02 -.875562094E+02 -.875475511E+02 -.875387212E+02 -.875297303E+02 -.875205889E+02 -.875113071E+02 -.875018948E+02 -.874923617E+02 -.874827171E+02 -.874729702E+02 -.874631303E+02 -.874532073E+02 -.874432125E+02 -.874331609E+02 -.874230747E+02 -.874129899E+02 -.874029665E+02 -.873931056E+02 -.873835743E+02 -.873746398E+02 -.873667154E+02 -.873604190E+02 -.873566439E+02 -.873566439E+02
 -.873608256E+02 -.873608256E+02 -.873652256E+02 -.873725520E+02 -.873817588E+02 -.873921215E+02 -.874031635E+02 -.874145821E+02 -.874261856E+02 -.874378554E+02 -.874495239E+02 -.874611527E+02 -.874727165E+02 -.874841958E+02 -.874955755E+02 -.875068429E+02 -.875179859E+02 -.875289914E+02 -.875398467E+02 -.875505406E+02 -.875610627E+02 -.875714013E+02 -.875815445E+02 -.875914815E+02 -.876012009E+02 -.876106894E+02 -.876199325E+02 -.876289167E+02 -.876376281E+02 -.876460516E+02 -.876541724E+02 -.876619771E+02 -.876694530E+02 -.876765871E+02 -.876833664E+02 -.876897793E+02 -.876958144E+02 -.877014601E+02 -.877067051E+02 -.877115390E+02 -.877159522E+02 -.877199355E+02 -.877234805E+02 -.877265798E+02 -.877292269E+02 -.877314167E+02 -.877331446E+02 -.877344068E+02 -.877352010E+02 -.877355259E+02 -.877353812E+02 -.877347673E+02 -.877336859E+02 -.877321400E+02 -.877301333E+02 -.877276706E+02 -.877247577E+02 -.877214011E+02 -.877176084E+02 -.877133880E+02 -.877087490E+02 -.877037012E+02 -.876982552E+02 -.876924221E+02 -.876862137E+02 -.876796421E+02 -.876727201E+02 -.876654605E+02 -.876578765E+02 -.876499818E+02 -.876417897E+02 -.876333142E+02 -.876245686E+02 -.876155669E+02 -.876063223E+02 -.875968485E+02 -.875871586E+02 -.875772654E+02 -.875671818E+02 -.875569201E+02 -.875464924E+02 -.875359102E+02 -.875251850E+02 -.875143276E+02 -.875033487E+02 -.874922587E+02 -.874810679E+02 -.874697875E+02 -.874584301E+02 -.874470126E+02 -.874355598E+02 -.874241121E+02 -.874127374E+02 -.874015499E+02 -.873907386E+02 -.873806058E+02 -.873716199E+02 -.873644807E+02 -.873602007E+02 -.873602007E+02
 -.873646512E+02 -.873646512E+02 -.873695707E+02 -.873777595E+02 -.873880489E+02 -.873996433E+02 -.874120145E+02 -.874248184E+02 -.874378395E+02 -.874509495E+02 -.874640711E+02 -.874771542E+02 -.874901656E+02 -.875030834E+02 -.875158917E+02 -.875285758E+02 -.875411214E+02 -.875535163E+02 -.875657505E+02 -.875778131E+02 -.875896909E+02 -.876013705E+02 -.876128400E+02 -.876240854E+02 -.876350903E+02 -.876458382E+02 -.876563135E+02 -.876664999E+02 -.876763800E+02 -.876859376E+02 -.876951575E+02 -.877040244E+02 -.877125223E+02 -.877206364E+02 -.877283521E+02 -.877356550E+02 -.877425301E+02 -.877489636E+02 -.877549425E+02 -.877604543E+02 -.877654873E+02 -.877700302E+02 -.877740736E+02 -.877776090E+02 -.877806286E+02 -.877831259E+02 -.877850954E+02 -.877865332E+02 -.877874363E+02 -.877878030E+02 -.877876326E+02 -.877869261E+02 -.877856855E+02 -.877839142E+02 -.877816166E+02 -.877787982E+02 -.877754660E+02 -.877716279E+02 -.877672930E+02 -.877624710E+02 -.877571731E+02 -.877514109E+02 -.877451972E+02 -.877385451E+02 -.877314688E+02 -.877239826E+02 -.877161015E+02 -.877078409E+02 -.876992164E+02 -.876902438E+02 -.876809392E+02 -.876713186E+02 -.876613980E+02 -.876511933E+02 -.876407203E+02 -.876299947E+02 -.876190316E+02 -.876078460E+02 -.875964525E+02 -.875848654E+02 -.875730982E+02 -.875611644E+02 -.875490766E+02 -.875368473E+02 -.875244883E+02 -.875120111E+02 -.874994274E+02 -.874867493E+02 -.874739909E+02 -.874611705E+02 -.874483159E+02 -.874354717E+02 -.874227136E+02 -.874101692E+02 -.873980494E+02 -.873866926E+02 -.873766228E+02 -.873686235E+02 -.873638282E+02 -.873638282E+02
 -.873685231E+02 -.873685231E+02 -.873739558E+02 -.873830169E+02 -.873944283E+02 -.874073088E+02 -.874210641E+02 -.874353092E+02 -.874498055E+02 -.874644070E+02 -.874790222E+02 -.874935941E+02 -.875080878E+02 -.875224815E+02 -.875367584E+02 -.875509033E+02 -.875649040E+02 -.875787500E+02 -.875924295E+02 -.876059276E+02 -.876192298E+02 -.876323218E+02 -.876451866E+02 -.876578055E+02 -.876701608E+02 -.876822351E+02 -.876940097E+02 -.877054654E+02 -.877165846E+02 -.877273498E+02 -.877377425E+02 -.877477440E+02 -.877573363E+02 -.877665019E+02 -.877752223E+02 -.877834794E+02 -.877912561E+02 -.877985363E+02 -.878053042E+02 -.878115448E+02 -.878172444E+02 -.878223905E+02 -.878269720E+02 -.878309782E+02 -.878343999E+02 -.878372296E+02 -.878394607E+02 -.878410883E+02 -.878421087E+02 -.878425197E+02 -.878423208E+02 -.878415129E+02 -.878400985E+02 -.878380813E+02 -.878354666E+02 -.878322612E+02 -.878284734E+02 -.878241125E+02 -.878191894E+02 -.878137160E+02 -.878077054E+02 -.878011717E+02 -.877941299E+02 -.877865957E+02 -.877785857E+02 -.877701170E+02 -.877612074E+02 -.877518749E+02 -.877421380E+02 -.877320151E+02 -.877215251E+02 -.877106868E+02 -.876995187E+02 -.876880395E+02 -.876762675E+02 -.876642205E+02 -.876519163E+02 -.876393720E+02 -.876266042E+02 -.876136292E+02 -.876004624E+02 -.875871188E+02 -.875736128E+02 -.875599582E+02 -.875461680E+02 -.875322551E+02 -.875182321E+02 -.875041122E+02 -.874899108E+02 -.874756478E+02 -.874613535E+02 -.874470771E+02 -.874329018E+02 -.874189686E+02 -.874055109E+02 -.873929033E+02 -.873817265E+02 -.873728491E+02 -.873675279E+02 -.873675279E+02
 -.873724001E+02 -.873724001E+02 -.873783742E+02 -.873883620E+02 -.874009564E+02 -.874151771E+02 -.874303663E+02 -.874460995E+02 -.874621100E+02 -.874782330E+02 -.874943697E+02 -.875104626E+02 -.875264781E+02 -.875423935E+02 -.875581913E+02 -.875738588E+02 -.875893841E+02 -.876047526E+02 -.876199477E+02 -.876349532E+02 -.876497531E+02 -.876643279E+02 -.876786573E+02 -.876927228E+02 -.877065056E+02 -.877199847E+02 -.877331396E+02 -.877459503E+02 -.877583965E+02 -.877704562E+02 -.877821077E+02 -.877933297E+02 -.878041005E+02 -.878143979E+02 -.878242001E+02 -.878334865E+02 -.878422373E+02 -.878504329E+02 -.878580548E+02 -.878650858E+02 -.878715103E+02 -.878773131E+02 -.878824805E+02 -.878870000E+02 -.878908606E+02 -.878940532E+02 -.878965696E+02 -.878984038E+02 -.878995512E+02 -.879000095E+02 -.878997778E+02 -.878988573E+02 -.878972506E+02 -.878949625E+02 -.878919995E+02 -.878883696E+02 -.878840827E+02 -.878791501E+02 -.878735847E+02 -.878674008E+02 -.878606140E+02 -.878532409E+02 -.878452993E+02 -.878368080E+02 -.878277867E+02 -.878182555E+02 -.878082353E+02 -.877977474E+02 -.877868134E+02 -.877754552E+02 -.877636948E+02 -.877515539E+02 -.877390543E+02 -.877262175E+02 -.877130646E+02 -.876996164E+02 -.876858931E+02 -.876719142E+02 -.876576988E+02 -.876432651E+02 -.876286308E+02 -.876138124E+02 -.875988261E+02 -.875836870E+02 -.875684095E+02 -.875530076E+02 -.875374950E+02 -.875218858E+02 -.875061966E+02 -.874904490E+02 -.874746755E+02 -.874589296E+02 -.874433022E+02 -.874279477E+02 -.874131220E+02 -.873992367E+02 -.873869298E+02 -.873771563E+02 -.873712987E+02 -.873712987E+02
 -.873763391E+02 -.873763391E+02 -.873828990E+02 -.873938620E+02 -.874076785E+02 -.874232727E+02 -.874399257E+02 -.874571716E+02 -.874747174E+02 -.874923876E+02 -.875100811E+02 -.875277413E+02 -.875453322E+02 -.875628297E+02 -.875802175E+02 -.875974807E+02 -.876146022E+02 -.876315631E+02 -.876483459E+02 -.876649330E+02 -.876813038E+02 -.876974377E+02 -.877133156E+02 -.877289167E+02 -.877442181E+02 -.877591976E+02 -.877738326E+02 -.877880991E+02 -.878019717E+02 -.878154252E+02 -.878284348E+02 -.878409744E+02 -.878530180E+02 -.878645400E+02 -.878755157E+02 -.878859209E+02 -.878957319E+02 -.879049261E+02 -.879134820E+02 -.879213795E+02 -.879285991E+02 -.879351229E+02 -.879409341E+02 -.879460180E+02 -.879503612E+02 -.879539520E+02 -.879567810E+02 -.879588408E+02 -.879601263E+02 -.879606345E+02 -.879603643E+02 -.879593171E+02 -.879574966E+02 -.879549082E+02 -.879515599E+02 -.879474611E+02 -.879426237E+02 -.879370614E+02 -.879307894E+02 -.879238247E+02 -.879161859E+02 -.879078927E+02 -.878989665E+02 -.878894294E+02 -.878793047E+02 -.878686163E+02 -.878573887E+02 -.878456473E+02 -.878334172E+02 -.878207242E+02 -.878075939E+02 -.877940517E+02 -.877801230E+02 -.877658325E+02 -.877512048E+02 -.877362636E+02 -.877210320E+02 -.877055325E+02 -.876897864E+02 -.876738145E+02 -.876576364E+02 -.876412708E+02 -.876247354E+02 -.876080467E+02 -.875912207E+02 -.875742723E+02 -.875572161E+02 -.875400674E+02 -.875228435E+02 -.875055674E+02 -.874882739E+02 -.874710208E+02 -.874539063E+02 -.874370983E+02 -.874208754E+02 -.874056863E+02 -.873922270E+02 -.873815404E+02 -.873751363E+02 -.873751363E+02
 -.873803929E+02 -.873803929E+02 -.873875586E+02 -.873995150E+02 -.874145690E+02 -.874315523E+02 -.874496839E+02 -.874684597E+02 -.874875692E+02 -.875068286E+02 -.875261336E+02 -.875454212E+02 -.875646527E+02 -.875838030E+02 -.876028517E+02 -.876217785E+02 -.876405629E+02 -.876591874E+02 -.876776337E+02 -.876958806E+02 -.877139083E+02 -.877316967E+02 -.877492234E+02 -.877664637E+02 -.877833927E+02 -.877999848E+02 -.878162123E+02 -.878320464E+02 -.878474586E+02 -.878624197E+02 -.878768998E+02 -.878908688E+02 -.879042970E+02 -.879171552E+02 -.879294144E+02 -.879410458E+02 -.879520219E+02 -.879623159E+02 -.879719024E+02 -.879807565E+02 -.879888549E+02 -.879961757E+02 -.880026991E+02 -.880084068E+02 -.880132826E+02 -.880173129E+02 -.880204864E+02 -.880227945E+02 -.880242311E+02 -.880247924E+02 -.880244775E+02 -.880232882E+02 -.880212285E+02 -.880183052E+02 -.880145275E+02 -.880099071E+02 -.880044581E+02 -.879981967E+02 -.879911411E+02 -.879833116E+02 -.879747305E+02 -.879654215E+02 -.879554097E+02 -.879447214E+02 -.879333844E+02 -.879214269E+02 -.879088782E+02 -.878957677E+02 -.878821254E+02 -.878679813E+02 -.878533653E+02 -.878383072E+02 -.878228363E+02 -.878069815E+02 -.877907707E+02 -.877742315E+02 -.877573901E+02 -.877402721E+02 -.877229018E+02 -.877053023E+02 -.876874957E+02 -.876695026E+02 -.876513425E+02 -.876330335E+02 -.876145928E+02 -.875960364E+02 -.875773797E+02 -.875586388E+02 -.875398318E+02 -.875209828E+02 -.875021287E+02 -.874833311E+02 -.874646958E+02 -.874464036E+02 -.874287560E+02 -.874122388E+02 -.873976070E+02 -.873859918E+02 -.873790323E+02 -.873790323E+02
 -.873845554E+02 -.873845554E+02 -.873923221E+02 -.874052677E+02 -.874215620E+02 -.874399432E+02 -.874595713E+02 -.874799105E+02 -.875006310E+02 -.875215388E+02 -.875425159E+02 -.875634939E+02 -.875844306E+02 -.876052964E+02 -.876260670E+02 -.876467203E+02 -.876672397E+02 -.876876073E+02 -.877078023E+02 -.877278054E+02 -.877475956E+02 -.877671489E+02 -.877864385E+02 -.878054369E+02 -.878241155E+02 -.878424429E+02 -.878603871E+02 -.878779159E+02 -.878949968E+02 -.879115957E+02 -.879276783E+02 -.879432104E+02 -.879581577E+02 -.879724859E+02 -.879861604E+02 -.879991473E+02 -.880114140E+02 -.880229283E+02 -.880336587E+02 -.880435754E+02 -.880526504E+02 -.880608576E+02 -.880681726E+02 -.880745739E+02 -.880800425E+02 -.880845620E+02 -.880881193E+02 -.880907038E+02 -.880923081E+02 -.880929277E+02 -.880925617E+02 -.880912117E+02 -.880888827E+02 -.880855828E+02 -.880813232E+02 -.880761178E+02 -.880699835E+02 -.880629397E+02 -.880550084E+02 -.880462140E+02 -.880365829E+02 -.880261435E+02 -.880149259E+02 -.880029616E+02 -.879902833E+02 -.879769248E+02 -.879629206E+02 -.879483054E+02 -.879331147E+02 -.879173835E+02 -.879011469E+02 -.878844397E+02 -.878672958E+02 -.878497487E+02 -.878318308E+02 -.878135735E+02 -.877950069E+02 -.877761600E+02 -.877570601E+02 -.877377333E+02 -.877182041E+02 -.876984952E+02 -.876786280E+02 -.876586223E+02 -.876384962E+02 -.876182668E+02 -.875979503E+02 -.875775632E+02 -.875571241E+02 -.875366582E+02 -.875162041E+02 -.874958269E+02 -.874756394E+02 -.874558355E+02 -.874367391E+02 -.874188733E+02 -.874030520E+02 -.873904956E+02 -.873829735E+02 -.873829735E+02
 -.873887701E+02 -.873887701E+02 -.873971247E+02 -.874110554E+02 -.874285956E+02 -.874483940E+02 -.874695551E+02 -.874915052E+02 -.875138927E+02 -.875365002E+02 -.875592018E+02 -.875819223E+02 -.876046161E+02 -.876272515E+02 -.876498041E+02 -.876722581E+02 -.876945957E+02 -.877167973E+02 -.877388442E+02 -.877607144E+02 -.877823825E+02 -.878038197E+02 -.878249967E+02 -.878458819E+02 -.878664414E+02 -.878866401E+02 -.879064429E+02 -.879258136E+02 -.879447142E+02 -.879631059E+02 -.879809496E+02 -.879982056E+02 -.880148329E+02 -.880307902E+02 -.880460368E+02 -.880605324E+02 -.880742370E+02 -.880871115E+02 -.880991185E+02 -.881102225E+02 -.881203899E+02 -.881295894E+02 -.881377922E+02 -.881449725E+02 -.881511077E+02 -.881561781E+02 -.881601675E+02 -.881630630E+02 -.881648557E+02 -.881655403E+02 -.881651150E+02 -.881635819E+02 -.881609472E+02 -.881572207E+02 -.881524155E+02 -.881465486E+02 -.881396402E+02 -.881317141E+02 -.881227966E+02 -.881129170E+02 -.881021071E+02 -.880904010E+02 -.880778347E+02 -.880644458E+02 -.880502734E+02 -.880353576E+02 -.880197393E+02 -.880034597E+02 -.879865605E+02 -.879690830E+02 -.879510684E+02 -.879325572E+02 -.879135890E+02 -.878942025E+02 -.878744350E+02 -.878543227E+02 -.878338998E+02 -.878131992E+02 -.877922518E+02 -.877710866E+02 -.877497308E+02 -.877282096E+02 -.877065461E+02 -.876847616E+02 -.876628754E+02 -.876409053E+02 -.876188680E+02 -.875967804E+02 -.875746613E+02 -.875525363E+02 -.875304455E+02 -.875084572E+02 -.874866907E+02 -.874653524E+02 -.874447884E+02 -.874255588E+02 -.874085361E+02 -.873950302E+02 -.873869408E+02 -.873869408E+02
 -.873929711E+02 -.873929711E+02 -.874019141E+02 -.874168379E+02 -.874356457E+02 -.874568961E+02 -.874796300E+02 -.875032346E+02 -.875273224E+02 -.875516647E+02 -.875761254E+02 -.876006273E+02 -.876251235E+02 -.876495836E+02 -.876739911E+02 -.876983276E+02 -.877225744E+02 -.877467133E+02 -.877707216E+02 -.877945736E+02 -.878182392E+02 -.878416880E+02 -.878648868E+02 -.878877997E+02 -.879103897E+02 -.879326190E+02 -.879544479E+02 -.879758344E+02 -.879967353E+02 -.880171057E+02 -.880368995E+02 -.880560687E+02 -.880745642E+02 -.880923373E+02 -.881093392E+02 -.881255212E+02 -.881408354E+02 -.881552358E+02 -.881686780E+02 -.881811194E+02 -.881925197E+02 -.882028414E+02 -.882120498E+02 -.882201140E+02 -.882270062E+02 -.882327023E+02 -.882371824E+02 -.882404313E+02 -.882424375E+02 -.882431944E+02 -.882426998E+02 -.882409566E+02 -.882379720E+02 -.882337576E+02 -.882283297E+02 -.882217090E+02 -.882139200E+02 -.882049912E+02 -.881949546E+02 -.881838456E+02 -.881717026E+02 -.881585665E+02 -.881444806E+02 -.881294900E+02 -.881136415E+02 -.880969829E+02 -.880795628E+02 -.880614304E+02 -.880426346E+02 -.880232244E+02 -.880032480E+02 -.879827528E+02 -.879617850E+02 -.879403894E+02 -.879186091E+02 -.878964855E+02 -.878740577E+02 -.878513628E+02 -.878284357E+02 -.878053089E+02 -.877820123E+02 -.877585734E+02 -.877350175E+02 -.877113670E+02 -.876876424E+02 -.876638621E+02 -.876400429E+02 -.876162016E+02 -.875923569E+02 -.875685345E+02 -.875447753E+02 -.875211502E+02 -.874977845E+02 -.874748965E+02 -.874528537E+02 -.874322527E+02 -.874140239E+02 -.873995657E+02 -.873909080E+02 -.873909080E+02
 -.873971484E+02 -.873971484E+02 -.874066854E+02 -.874226185E+02 -.874427150E+02 -.874654369E+02 -.874897624E+02 -.875150277E+02 -.875408277E+02 -.875669180E+02 -.875931618E+02 -.876194796E+02 -.876458262E+02 -.876721793E+02 -.876985175E+02 -.877248227E+02 -.877510765E+02 -.877772561E+02 -.878033369E+02 -.878292886E+02 -.878550815E+02 -.878806819E+02 -.879060534E+02 -.879311578E+02 -.879559553E+02 -.879804034E+02 -.880044558E+02 -.880280645E+02 -.880511782E+02 -.880737442E+02 -.880957064E+02 -.881170075E+02 -.881375903E+02 -.881573967E+02 -.881763684E+02 -.881944478E+02 -.882115787E+02 -.882277060E+02 -.882427762E+02 -.882567380E+02 -.882695429E+02 -.882811452E+02 -.882915032E+02 -.883005785E+02 -.883083370E+02 -.883147495E+02 -.883197918E+02 -.883234446E+02 -.883256940E+02 -.883265319E+02 -.883259561E+02 -.883239696E+02 -.883205811E+02 -.883158051E+02 -.883096615E+02 -.883021753E+02 -.882933763E+02 -.882832993E+02 -.882719832E+02 -.882594709E+02 -.882458088E+02 -.882310465E+02 -.882152361E+02 -.881984322E+02 -.881806905E+02 -.881620686E+02 -.881426243E+02 -.881224162E+02 -.881015023E+02 -.880799404E+02 -.880577873E+02 -.880350985E+02 -.880119278E+02 -.879883274E+02 -.879643468E+02 -.879400335E+02 -.879154322E+02 -.878905849E+02 -.878655307E+02 -.878403058E+02 -.878149432E+02 -.877894728E+02 -.877639218E+02 -.877383139E+02 -.877126703E+02 -.876870097E+02 -.876613488E+02 -.876357036E+02 -.876100925E+02 -.875845403E+02 -.875590883E+02 -.875338092E+02 -.875088336E+02 -.874843906E+02 -.874608685E+02 -.874388986E+02 -.874194683E+02 -.874040629E+02 -.873948404E+02 -.873948404E+02
 -.874012956E+02 -.874012956E+02 -.874114303E+02 -.874283710E+02 -.874497475E+02 -.874739293E+02 -.874998244E+02 -.875267397E+02 -.875542462E+02 -.875820968E+02 -.876101478E+02 -.876383208E+02 -.876665768E+02 -.876948864E+02 -.877232299E+02 -.877515880E+02 -.877799399E+02 -.878082627E+02 -.878365279E+02 -.878647087E+02 -.878927723E+02 -.879206837E+02 -.879484046E+02 -.879758941E+02 -.880031068E+02 -.880299925E+02 -.880564981E+02 -.880825659E+02 -.881081363E+02 -.881331452E+02 -.881575272E+02 -.881812161E+02 -.882041438E+02 -.882262420E+02 -.882474417E+02 -.882676748E+02 -.882868736E+02 -.883049718E+02 -.883219045E+02 -.883376095E+02 -.883520276E+02 -.883651033E+02 -.883767848E+02 -.883870251E+02 -.883957827E+02 -.884030219E+02 -.884087123E+02 -.884128305E+02 -.884153597E+02 -.884162900E+02 -.884156181E+02 -.884133478E+02 -.884094902E+02 -.884040628E+02 -.883970899E+02 -.883886020E+02 -.883786359E+02 -.883672340E+02 -.883544438E+02 -.883403176E+02 -.883249120E+02 -.883082871E+02 -.882905061E+02 -.882716347E+02 -.882517403E+02 -.882308919E+02 -.882091588E+02 -.881866107E+02 -.881633169E+02 -.881393456E+02 -.881147639E+02 -.880896369E+02 -.880640274E+02 -.880379960E+02 -.880115999E+02 -.879848935E+02 -.879579280E+02 -.879307507E+02 -.879034054E+02 -.878759321E+02 -.878483672E+02 -.878207431E+02 -.877930885E+02 -.877654283E+02 -.877377843E+02 -.877101746E+02 -.876826155E+02 -.876551218E+02 -.876277104E+02 -.876004051E+02 -.875732462E+02 -.875463076E+02 -.875197240E+02 -.874937343E+02 -.874687457E+02 -.874454231E+02 -.874248082E+02 -.874084707E+02 -.873986931E+02 -.873986931E+02
 -.874053445E+02 -.874053445E+02 -.874160660E+02 -.874339898E+02 -.874566154E+02 -.874822163E+02 -.875096531E+02 -.875381969E+02 -.875674085E+02 -.875970269E+02 -.876269070E+02 -.876569731E+02 -.876871788E+02 -.877174973E+02 -.877479080E+02 -.877783922E+02 -.878089309E+02 -.878394992E+02 -.878700752E+02 -.879006291E+02 -.879311290E+02 -.879615375E+02 -.879918134E+02 -.880219091E+02 -.880517710E+02 -.880813418E+02 -.881105577E+02 -.881393534E+02 -.881676572E+02 -.881953961E+02 -.882224947E+02 -.882488747E+02 -.882744564E+02 -.882991583E+02 -.883228989E+02 -.883455957E+02 -.883671669E+02 -.883875318E+02 -.884066114E+02 -.884243296E+02 -.884406142E+02 -.884553965E+02 -.884686129E+02 -.884802065E+02 -.884901258E+02 -.884983262E+02 -.885047708E+02 -.885094309E+02 -.885122854E+02 -.885133216E+02 -.885125358E+02 -.885099328E+02 -.885055259E+02 -.884993368E+02 -.884913954E+02 -.884817397E+02 -.884704147E+02 -.884574724E+02 -.884429714E+02 -.884269757E+02 -.884095542E+02 -.883907804E+02 -.883707312E+02 -.883494861E+02 -.883271270E+02 -.883037366E+02 -.882793986E+02 -.882541963E+02 -.882282123E+02 -.882015277E+02 -.881742217E+02 -.881463708E+02 -.881180485E+02 -.880893250E+02 -.880602668E+02 -.880309360E+02 -.880013908E+02 -.879716845E+02 -.879418661E+02 -.879119799E+02 -.878820653E+02 -.878521571E+02 -.878222856E+02 -.877924765E+02 -.877627511E+02 -.877331273E+02 -.877036195E+02 -.876742409E+02 -.876450060E+02 -.876159365E+02 -.875870709E+02 -.875584829E+02 -.875303100E+02 -.875027993E+02 -.874763752E+02 -.874517333E+02 -.874299666E+02 -.874127248E+02 -.874024097E+02 -.874024097E+02
 -.874091985E+02 -.874091985E+02 -.874204827E+02 -.874393487E+02 -.874631689E+02 -.874901437E+02 -.875190819E+02 -.875492310E+02 -.875801294E+02 -.876115095E+02 -.876432247E+02 -.876751926E+02 -.877073694E+02 -.877397295E+02 -.877722563E+02 -.878049348E+02 -.878377472E+02 -.878706777E+02 -.879037019E+02 -.879367926E+02 -.879699144E+02 -.880030269E+02 -.880360823E+02 -.880690246E+02 -.881017942E+02 -.881343234E+02 -.881665425E+02 -.881983732E+02 -.882297360E+02 -.882605461E+02 -.882907148E+02 -.883201507E+02 -.883487582E+02 -.883764409E+02 -.884030995E+02 -.884286344E+02 -.884529459E+02 -.884759354E+02 -.884975067E+02 -.885175668E+02 -.885360262E+02 -.885528008E+02 -.885678130E+02 -.885809915E+02 -.885922725E+02 -.886016011E+02 -.886089316E+02 -.886142278E+02 -.886174634E+02 -.886186229E+02 -.886177018E+02 -.886147056E+02 -.886096510E+02 -.886025650E+02 -.885934847E+02 -.885824568E+02 -.885695373E+02 -.885547906E+02 -.885382886E+02 -.885201102E+02 -.885003403E+02 -.884790689E+02 -.884563899E+02 -.884324005E+02 -.884071999E+02 -.883808885E+02 -.883535672E+02 -.883253361E+02 -.882962938E+02 -.882665371E+02 -.882361594E+02 -.882052509E+02 -.881738976E+02 -.881421811E+02 -.881101779E+02 -.880779594E+02 -.880455913E+02 -.880131338E+02 -.879806414E+02 -.879481625E+02 -.879157398E+02 -.878834104E+02 -.878512054E+02 -.878191507E+02 -.877872671E+02 -.877555706E+02 -.877240734E+02 -.876927858E+02 -.876617190E+02 -.876308910E+02 -.876003377E+02 -.875701307E+02 -.875404089E+02 -.875114255E+02 -.874836191E+02 -.874577132E+02 -.874348474E+02 -.874167452E+02 -.874059197E+02 -.874059197E+02
 -.874127527E+02 -.874127527E+02 -.874245658E+02 -.874443176E+02 -.874692738E+02 -.874975626E+02 -.875279499E+02 -.875596512E+02 -.875921899E+02 -.876252932E+02 -.876588089E+02 -.876926568E+02 -.877267980E+02 -.877612143E+02 -.877958956E+02 -.878308322E+02 -.878660158E+02 -.879014296E+02 -.879370522E+02 -.879728520E+02 -.880087922E+02 -.880448262E+02 -.880808996E+02 -.881169525E+02 -.881529162E+02 -.881887187E+02 -.882242773E+02 -.882595069E+02 -.882943144E+02 -.883286011E+02 -.883622632E+02 -.883951907E+02 -.884272707E+02 -.884583855E+02 -.884884157E+02 -.885172399E+02 -.885447370E+02 -.885707866E+02 -.885952711E+02 -.886180753E+02 -.886390894E+02 -.886582098E+02 -.886753393E+02 -.886903892E+02 -.887032806E+02 -.887139450E+02 -.887223249E+02 -.887283749E+02 -.887320625E+02 -.887333682E+02 -.887322857E+02 -.887288223E+02 -.887229986E+02 -.887148481E+02 -.887044171E+02 -.886917639E+02 -.886769582E+02 -.886600802E+02 -.886412191E+02 -.886204729E+02 -.885979466E+02 -.885737510E+02 -.885480017E+02 -.885208177E+02 -.884923201E+02 -.884626311E+02 -.884318726E+02 -.884001652E+02 -.883676272E+02 -.883343736E+02 -.883005154E+02 -.882661587E+02 -.882314044E+02 -.881963469E+02 -.881610746E+02 -.881256691E+02 -.880902048E+02 -.880547490E+02 -.880193618E+02 -.879840960E+02 -.879489974E+02 -.879141044E+02 -.878794488E+02 -.878450558E+02 -.878109442E+02 -.877771276E+02 -.877436145E+02 -.877104111E+02 -.876775236E+02 -.876449653E+02 -.876127673E+02 -.875809979E+02 -.875497949E+02 -.875194149E+02 -.874903080E+02 -.874632203E+02 -.874393324E+02 -.874204335E+02 -.874091367E+02 -.874091367E+02
 -.874159398E+02 -.874159398E+02 -.874282308E+02 -.874487941E+02 -.874747985E+02 -.875043069E+02 -.875360427E+02 -.875691956E+02 -.876032808E+02 -.876380196E+02 -.876732623E+02 -.877089382E+02 -.877450179E+02 -.877814933E+02 -.878183617E+02 -.878556231E+02 -.878932697E+02 -.879312877E+02 -.879696524E+02 -.880083334E+02 -.880472897E+02 -.880864718E+02 -.881258237E+02 -.881652789E+02 -.882047665E+02 -.882442021E+02 -.882834974E+02 -.883225521E+02 -.883612593E+02 -.883995030E+02 -.884371588E+02 -.884740974E+02 -.885101815E+02 -.885452706E+02 -.885792193E+02 -.886118809E+02 -.886431071E+02 -.886727510E+02 -.887006665E+02 -.887267119E+02 -.887507514E+02 -.887726550E+02 -.887923020E+02 -.888095817E+02 -.888243950E+02 -.888366555E+02 -.888462909E+02 -.888532440E+02 -.888574736E+02 -.888589544E+02 -.888576787E+02 -.888536551E+02 -.888469096E+02 -.888374843E+02 -.888254376E+02 -.888108429E+02 -.887937876E+02 -.887743721E+02 -.887527085E+02 -.887289188E+02 -.887031336E+02 -.886754903E+02 -.886461318E+02 -.886152044E+02 -.885828566E+02 -.885492374E+02 -.885144948E+02 -.884787744E+02 -.884422184E+02 -.884049642E+02 -.883671435E+02 -.883288814E+02 -.882902958E+02 -.882514964E+02 -.882125849E+02 -.881736540E+02 -.881347876E+02 -.880960606E+02 -.880575387E+02 -.880192787E+02 -.879813287E+02 -.879437280E+02 -.879065077E+02 -.878696912E+02 -.878332943E+02 -.877973263E+02 -.877617907E+02 -.877266877E+02 -.876920171E+02 -.876577854E+02 -.876240169E+02 -.875907744E+02 -.875581920E+02 -.875265267E+02 -.874962353E+02 -.874680814E+02 -.874432783E+02 -.874236704E+02 -.874119561E+02 -.874119561E+02
 -.874186621E+02 -.874186621E+02 -.874313621E+02 -.874526298E+02 -.874795487E+02 -.875101287E+02 -.875430558E+02 -.875775083E+02 -.876129944E+02 -.876492388E+02 -.876861046E+02 -.877235323E+02 -.877615060E+02 -.878000256E+02 -.878390982E+02 -.878787269E+02 -.879189075E+02 -.879596268E+02 -.880008646E+02 -.880425903E+02 -.880847643E+02 -.881273389E+02 -.881702551E+02 -.882134465E+02 -.882568313E+02 -.883003206E+02 -.883438106E+02 -.883871880E+02 -.884303268E+02 -.884730905E+02 -.885153336E+02 -.885569001E+02 -.885976275E+02 -.886373450E+02 -.886758775E+02 -.887130455E+02 -.887486681E+02 -.887825629E+02 -.888145502E+02 -.888444543E+02 -.888721048E+02 -.888973398E+02 -.889200073E+02 -.889399678E+02 -.889570959E+02 -.889712815E+02 -.889824331E+02 -.889904775E+02 -.889953616E+02 -.889970537E+02 -.889955432E+02 -.889908415E+02 -.889829814E+02 -.889720166E+02 -.889580213E+02 -.889410886E+02 -.889213291E+02 -.888988697E+02 -.888738514E+02 -.888464272E+02 -.888167606E+02 -.887850230E+02 -.887513916E+02 -.887160476E+02 -.886791738E+02 -.886409528E+02 -.886015649E+02 -.885611865E+02 -.885199890E+02 -.884781366E+02 -.884357857E+02 -.883930836E+02 -.883501680E+02 -.883071660E+02 -.882641940E+02 -.882213569E+02 -.881787485E+02 -.881364512E+02 -.880945363E+02 -.880530636E+02 -.880120827E+02 -.879716323E+02 -.879317417E+02 -.878924306E+02 -.878537098E+02 -.878155825E+02 -.877780451E+02 -.877410898E+02 -.877047077E+02 -.876688962E+02 -.876336706E+02 -.875990853E+02 -.875652675E+02 -.875324706E+02 -.875011531E+02 -.874720887E+02 -.874465137E+02 -.874263135E+02 -.874142529E+02 -.874142529E+02
 -.874207855E+02 -.874207855E+02 -.874338043E+02 -.874556233E+02 -.874832675E+02 -.875147039E+02 -.875486059E+02 -.875841457E+02 -.876208367E+02 -.876584186E+02 -.876967675E+02 -.877358390E+02 -.877756254E+02 -.878161375E+02 -.878573892E+02 -.878993884E+02 -.879421379E+02 -.879856322E+02 -.880298573E+02 -.880747890E+02 -.881203935E+02 -.881666247E+02 -.882134258E+02 -.882607233E+02 -.883084315E+02 -.883564486E+02 -.884046590E+02 -.884529312E+02 -.885011199E+02 -.885490665E+02 -.885965984E+02 -.886435318E+02 -.886896704E+02 -.887348096E+02 -.887787360E+02 -.888212310E+02 -.888620709E+02 -.889010314E+02 -.889378894E+02 -.889724242E+02 -.890044225E+02 -.890336794E+02 -.890600027E+02 -.890832145E+02 -.891031540E+02 -.891196816E+02 -.891326789E+02 -.891420521E+02 -.891477337E+02 -.891496824E+02 -.891478851E+02 -.891423563E+02 -.891331381E+02 -.891202996E+02 -.891039353E+02 -.890841641E+02 -.890611274E+02 -.890349860E+02 -.890059188E+02 -.889741196E+02 -.889397943E+02 -.889031581E+02 -.888644325E+02 -.888238430E+02 -.887816157E+02 -.887379750E+02 -.886931415E+02 -.886473296E+02 -.886007455E+02 -.885535858E+02 -.885060361E+02 -.884582697E+02 -.884104468E+02 -.883627141E+02 -.883152039E+02 -.882680344E+02 -.882213092E+02 -.881751180E+02 -.881295363E+02 -.880846261E+02 -.880404366E+02 -.879970041E+02 -.879543536E+02 -.879124989E+02 -.878714434E+02 -.878311815E+02 -.877917000E+02 -.877529803E+02 -.877150022E+02 -.876777511E+02 -.876412306E+02 -.876054831E+02 -.875706254E+02 -.875369023E+02 -.875047678E+02 -.874749969E+02 -.874488361E+02 -.874281947E+02 -.874158796E+02 -.874158796E+02
 -.874220896E+02 -.874220896E+02 -.874353071E+02 -.874574774E+02 -.874855939E+02 -.875176159E+02 -.875522188E+02 -.875885841E+02 -.876262424E+02 -.876649491E+02 -.877045953E+02 -.877451466E+02 -.877866078E+02 -.878290003E+02 -.878723470E+02 -.879166698E+02 -.879619835E+02 -.880082972E+02 -.880556077E+02 -.881039024E+02 -.881531543E+02 -.882033225E+02 -.882543485E+02 -.883061569E+02 -.883586548E+02 -.884117311E+02 -.884652557E+02 -.885190804E+02 -.885730388E+02 -.886269461E+02 -.886806005E+02 -.887337829E+02 -.887862602E+02 -.888377843E+02 -.888880973E+02 -.889369299E+02 -.889840072E+02 -.890290504E+02 -.890717792E+02 -.891119166E+02 -.891491915E+02 -.891833440E+02 -.892141277E+02 -.892413144E+02 -.892646985E+02 -.892840990E+02 -.892993640E+02 -.893103725E+02 -.893170364E+02 -.893193027E+02 -.893171541E+02 -.893106090E+02 -.892997218E+02 -.892845814E+02 -.892653101E+02 -.892420612E+02 -.892150161E+02 -.891843820E+02 -.891503879E+02 -.891132806E+02 -.890733216E+02 -.890307830E+02 -.889859434E+02 -.889390843E+02 -.888904865E+02 -.888404272E+02 -.887891767E+02 -.887369956E+02 -.886841329E+02 -.886308238E+02 -.885772882E+02 -.885237294E+02 -.884703333E+02 -.884172678E+02 -.883646825E+02 -.883127087E+02 -.882614594E+02 -.882110301E+02 -.881614991E+02 -.881129280E+02 -.880653629E+02 -.880188352E+02 -.879733621E+02 -.879289484E+02 -.878855867E+02 -.878432595E+02 -.878019404E+02 -.877615967E+02 -.877221935E+02 -.876837012E+02 -.876461076E+02 -.876094399E+02 -.875737996E+02 -.875394177E+02 -.875067355E+02 -.874765187E+02 -.874500090E+02 -.874291177E+02 -.874166643E+02 -.874166643E+02
 -.874222978E+02 -.874222978E+02 -.874355692E+02 -.874578479E+02 -.874861400E+02 -.875184278E+02 -.875534065E+02 -.875902824E+02 -.876286076E+02 -.876681546E+02 -.877088293E+02 -.877506123E+02 -.877935251E+02 -.878376042E+02 -.878828930E+02 -.879294323E+02 -.879772594E+02 -.880263994E+02 -.880768675E+02 -.881286629E+02 -.881817689E+02 -.882361505E+02 -.882917514E+02 -.883484976E+02 -.884062911E+02 -.884650135E+02 -.885245219E+02 -.885846512E+02 -.886452123E+02 -.887059926E+02 -.887667563E+02 -.888272460E+02 -.888871825E+02 -.889462685E+02 -.890041877E+02 -.890606105E+02 -.891151953E+02 -.891675927E+02 -.892174499E+02 -.892644152E+02 -.893081441E+02 -.893483027E+02 -.893845748E+02 -.894166665E+02 -.894443109E+02 -.894672733E+02 -.894853552E+02 -.894983981E+02 -.895062865E+02 -.895089504E+02 -.895063664E+02 -.894985588E+02 -.894855983E+02 -.894676015E+02 -.894447285E+02 -.894171788E+02 -.893851888E+02 -.893490269E+02 -.893089882E+02 -.892653903E+02 -.892185674E+02 -.891688655E+02 -.891166369E+02 -.890622350E+02 -.890060107E+02 -.889483072E+02 -.888894566E+02 -.888297765E+02 -.887695674E+02 -.887091105E+02 -.886486656E+02 -.885884700E+02 -.885287379E+02 -.884696599E+02 -.884114028E+02 -.883541102E+02 -.882979028E+02 -.882428793E+02 -.881891174E+02 -.881366751E+02 -.880855915E+02 -.880358884E+02 -.879875716E+02 -.879406319E+02 -.878950471E+02 -.878507832E+02 -.878077964E+02 -.877660361E+02 -.877254484E+02 -.876859846E+02 -.876476130E+02 -.876103409E+02 -.875742494E+02 -.875395489E+02 -.875066590E+02 -.874763233E+02 -.874497602E+02 -.874288573E+02 -.874164097E+02 -.874164097E+02
 -.874211913E+02 -.874211913E+02 -.874343382E+02 -.874564301E+02 -.874845405E+02 -.875167008E+02 -.875516514E+02 -.875886335E+02 -.876272249E+02 -.876672210E+02 -.877085478E+02 -.877512103E+02 -.877952524E+02 -.878407378E+02 -.878877370E+02 -.879363193E+02 -.879865451E+02 -.880384639E+02 -.880921097E+02 -.881474994E+02 -.882046311E+02 -.882634796E+02 -.883240003E+02 -.883861215E+02 -.884497482E+02 -.885147557E+02 -.885809933E+02 -.886482798E+02 -.887164039E+02 -.887851243E+02 -.888541685E+02 -.889232340E+02 -.889919891E+02 -.890600734E+02 -.891271014E+02 -.891926659E+02 -.892563410E+02 -.893176879E+02 -.893762605E+02 -.894316119E+02 -.894832998E+02 -.895308946E+02 -.895739866E+02 -.896121921E+02 -.896451615E+02 -.896725857E+02 -.896942022E+02 -.897098012E+02 -.897192292E+02 -.897223936E+02 -.897192635E+02 -.897098709E+02 -.896943102E+02 -.896727358E+02 -.896453582E+02 -.896124412E+02 -.895742946E+02 -.895312693E+02 -.894837501E+02 -.894321482E+02 -.893768950E+02 -.893184334E+02 -.892572121E+02 -.891936779E+02 -.891282705E+02 -.890614166E+02 -.889935250E+02 -.889249828E+02 -.888561524E+02 -.887873684E+02 -.887189364E+02 -.886511315E+02 -.885841979E+02 -.885183488E+02 -.884537672E+02 -.883906062E+02 -.883289906E+02 -.882690181E+02 -.882107611E+02 -.881542679E+02 -.880995652E+02 -.880466594E+02 -.879955386E+02 -.879461742E+02 -.878985233E+02 -.878525299E+02 -.878081277E+02 -.877652426E+02 -.877237975E+02 -.876837197E+02 -.876449532E+02 -.876074804E+02 -.875713562E+02 -.875367623E+02 -.875040867E+02 -.874740354E+02 -.874477820E+02 -.874271588E+02 -.874148929E+02 -.874148929E+02
 -.874185028E+02 -.874185028E+02 -.874313124E+02 -.874528732E+02 -.874803706E+02 -.875119245E+02 -.875463412E+02 -.875829093E+02 -.876212445E+02 -.876611736E+02 -.877026569E+02 -.877457311E+02 -.877904742E+02 -.878369853E+02 -.878853686E+02 -.879357248E+02 -.879881442E+02 -.880427044E+02 -.880994655E+02 -.881584697E+02 -.882197359E+02 -.882832615E+02 -.883490165E+02 -.884169441E+02 -.884869557E+02 -.885589313E+02 -.886327159E+02 -.887081175E+02 -.887849058E+02 -.888628096E+02 -.889415172E+02 -.890206745E+02 -.890998867E+02 -.891787192E+02 -.892567019E+02 -.893333317E+02 -.894080784E+02 -.894803902E+02 -.895497013E+02 -.896154391E+02 -.896770324E+02 -.897339223E+02 -.897855709E+02 -.898314724E+02 -.898711636E+02 -.899042329E+02 -.899303305E+02 -.899491756E+02 -.899605629E+02 -.899643678E+02 -.899605487E+02 -.899491484E+02 -.899302931E+02 -.899041888E+02 -.898711179E+02 -.898314308E+02 -.897855399E+02 -.897339093E+02 -.896770455E+02 -.896154878E+02 -.895497964E+02 -.894805440E+02 -.894083050E+02 -.893336474E+02 -.892571243E+02 -.891792668E+02 -.891005790E+02 -.890215321E+02 -.889425613E+02 -.888640634E+02 -.887863948E+02 -.887098707E+02 -.886347655E+02 -.885613134E+02 -.884897092E+02 -.884201108E+02 -.883526408E+02 -.882873887E+02 -.882244136E+02 -.881637466E+02 -.881053936E+02 -.880493374E+02 -.879955403E+02 -.879439470E+02 -.878944861E+02 -.878470729E+02 -.878016119E+02 -.877579998E+02 -.877161305E+02 -.876759019E+02 -.876372285E+02 -.876000620E+02 -.875644244E+02 -.875304605E+02 -.874985142E+02 -.874692369E+02 -.874437319E+02 -.874237395E+02 -.874118668E+02 -.874118668E+02
 -.874139484E+02 -.874139484E+02 -.874261724E+02 -.874467888E+02 -.874731526E+02 -.875035118E+02 -.875367636E+02 -.875722646E+02 -.876096847E+02 -.876488998E+02 -.876899149E+02 -.877328089E+02 -.877777026E+02 -.878247344E+02 -.878740476E+02 -.879257788E+02 -.879800564E+02 -.880369934E+02 -.880966869E+02 -.881592129E+02 -.882246252E+02 -.882929525E+02 -.883641945E+02 -.884383188E+02 -.885152585E+02 -.885949076E+02 -.886771174E+02 -.887616926E+02 -.888483876E+02 -.889369041E+02 -.890268881E+02 -.891179304E+02 -.892095647E+02 -.893012725E+02 -.893924826E+02 -.894825762E+02 -.895708926E+02 -.896567354E+02 -.897393817E+02 -.898180915E+02 -.898921212E+02 -.899607361E+02 -.900232246E+02 -.900789138E+02 -.901271831E+02 -.901674793E+02 -.901993292E+02 -.902223513E+02 -.902362660E+02 -.902409023E+02 -.902362029E+02 -.902222255E+02 -.901991414E+02 -.901672315E+02 -.901268780E+02 -.900785559E+02 -.900228198E+02 -.899602919E+02 -.898916469E+02 -.898175970E+02 -.897388781E+02 -.896562349E+02 -.895704081E+02 -.894821224E+02 -.893920759E+02 -.893009315E+02 -.892093095E+02 -.891177822E+02 -.890268700E+02 -.889370390E+02 -.888487001E+02 -.887622088E+02 -.886778664E+02 -.885959223E+02 -.885165760E+02 -.884399807E+02 -.883662462E+02 -.882954429E+02 -.882276053E+02 -.881627356E+02 -.881008073E+02 -.880417686E+02 -.879855460E+02 -.879320469E+02 -.878811623E+02 -.878327705E+02 -.877867389E+02 -.877429281E+02 -.877011963E+02 -.876614061E+02 -.876234368E+02 -.875872031E+02 -.875526871E+02 -.875199872E+02 -.874893898E+02 -.874614720E+02 -.874372375E+02 -.874182924E+02 -.874070632E+02 -.874070632E+02
 -.874072681E+02 -.874072681E+02 -.874186083E+02 -.874377801E+02 -.874623793E+02 -.874908257E+02 -.875221421E+02 -.875557803E+02 -.875914852E+02 -.876291974E+02 -.876689753E+02 -.877109489E+02 -.877552854E+02 -.878021687E+02 -.878517850E+02 -.879043181E+02 -.879599412E+02 -.880188162E+02 -.880810878E+02 -.881468809E+02 -.882162999E+02 -.882894204E+02 -.883662899E+02 -.884469187E+02 -.885312784E+02 -.886192926E+02 -.887108327E+02 -.888057117E+02 -.889036785E+02 -.890044145E+02 -.891075300E+02 -.892125607E+02 -.893189684E+02 -.894261385E+02 -.895333820E+02 -.896399386E+02 -.897449827E+02 -.898476320E+02 -.899469580E+02 -.900420010E+02 -.901317857E+02 -.902153393E+02 -.902917115E+02 -.903599952E+02 -.904193482E+02 -.904690142E+02 -.905083424E+02 -.905368066E+02 -.905540191E+02 -.905597427E+02 -.905538982E+02 -.905365655E+02 -.905079826E+02 -.904685375E+02 -.904187576E+02 -.903592940E+02 -.902909042E+02 -.902144321E+02 -.901307861E+02 -.900409183E+02 -.899458029E+02 -.898464167E+02 -.897437206E+02 -.896386435E+02 -.895320690E+02 -.894248240E+02 -.893176707E+02 -.892113000E+02 -.891063289E+02 -.890032977E+02 -.889026714E+02 -.888048408E+02 -.887101257E+02 -.886187790E+02 -.885309910E+02 -.884468950E+02 -.883665720E+02 -.882900567E+02 -.882173423E+02 -.881483859E+02 -.880831134E+02 -.880214239E+02 -.879631939E+02 -.879082812E+02 -.878565284E+02 -.878077658E+02 -.877618151E+02 -.877184926E+02 -.876776136E+02 -.876389992E+02 -.876024870E+02 -.875679487E+02 -.875353190E+02 -.875046395E+02 -.874761250E+02 -.874502561E+02 -.874279043E+02 -.874104932E+02 -.874001993E+02 -.874001993E+02
 -.873981957E+02 -.873981957E+02 -.874082934E+02 -.874254232E+02 -.874475001E+02 -.874731748E+02 -.875016391E+02 -.875324695E+02 -.875655083E+02 -.876007693E+02 -.876383740E+02 -.876785071E+02 -.877213870E+02 -.877672479E+02 -.878163290E+02 -.878688685E+02 -.879250985E+02 -.879852416E+02 -.880495065E+02 -.881180875E+02 -.881911566E+02 -.882688623E+02 -.883513198E+02 -.884386072E+02 -.885307549E+02 -.886277388E+02 -.887294720E+02 -.888357970E+02 -.889464797E+02 -.890612007E+02 -.891795493E+02 -.893010167E+02 -.894249914E+02 -.895507547E+02 -.896774813E+02 -.898042412E+02 -.899300062E+02 -.900536584E+02 -.901740050E+02 -.902897943E+02 -.903997372E+02 -.905025321E+02 -.905968930E+02 -.906815804E+02 -.907554337E+02 -.908174030E+02 -.908665809E+02 -.909022293E+02 -.909238037E+02 -.909309703E+02 -.909236170E+02 -.909018574E+02 -.908660266E+02 -.908166702E+02 -.907545268E+02 -.906805040E+02 -.905956518E+02 -.905011307E+02 -.903981808E+02 -.902880887E+02 -.901721578E+02 -.900516792E+02 -.899279066E+02 -.898020351E+02 -.896751837E+02 -.895483819E+02 -.894225605E+02 -.892985464E+02 -.891770596E+02 -.890587140E+02 -.889440209E+02 -.888333929E+02 -.887271505E+02 -.886255295E+02 -.885286884E+02 -.884367163E+02 -.883496413E+02 -.882674382E+02 -.881900359E+02 -.881173244E+02 -.880491614E+02 -.879853778E+02 -.879257832E+02 -.878701705E+02 -.878183199E+02 -.877700023E+02 -.877249834E+02 -.876830261E+02 -.876438957E+02 -.876073649E+02 -.875732240E+02 -.875412954E+02 -.875114585E+02 -.874836885E+02 -.874581126E+02 -.874350917E+02 -.874153288E+02 -.874000110E+02 -.873909871E+02 -.873909871E+02
 -.873863543E+02 -.873863543E+02 -.873948020E+02 -.874092055E+02 -.874278936E+02 -.874498165E+02 -.874743809E+02 -.875013187E+02 -.875305840E+02 -.875622742E+02 -.875965791E+02 -.876337421E+02 -.876740383E+02 -.877177587E+02 -.877652049E+02 -.878166803E+02 -.878724894E+02 -.879329319E+02 -.879983024E+02 -.880688849E+02 -.881449469E+02 -.882267327E+02 -.883144554E+02 -.884082870E+02 -.885083494E+02 -.886147044E+02 -.887273442E+02 -.888461804E+02 -.889710314E+02 -.891016106E+02 -.892375127E+02 -.893782039E+02 -.895230098E+02 -.896711098E+02 -.898215324E+02 -.899731542E+02 -.901247028E+02 -.902747661E+02 -.904218066E+02 -.905641817E+02 -.907001730E+02 -.908280205E+02 -.909459634E+02 -.910522864E+02 -.911453673E+02 -.912237271E+02 -.912860776E+02 -.913313651E+02 -.913588083E+02 -.913679263E+02 -.913585572E+02 -.913308637E+02 -.912853273E+02 -.912227306E+02 -.911441279E+02 -.910508088E+02 -.909442530E+02 -.908260828E+02 -.906980140E+02 -.905618071E+02 -.904192221E+02 -.902719781E+02 -.901217187E+02 -.899699838E+02 -.898181881E+02 -.896676060E+02 -.895193631E+02 -.893744324E+02 -.892336355E+02 -.890976475E+02 -.889670042E+02 -.888421130E+02 -.887232631E+02 -.886106382E+02 -.885043286E+02 -.884043434E+02 -.883106222E+02 -.882230461E+02 -.881414480E+02 -.880656217E+02 -.879953300E+02 -.879303122E+02 -.878702902E+02 -.878149736E+02 -.877640648E+02 -.877172623E+02 -.876742645E+02 -.876347725E+02 -.875984936E+02 -.875651468E+02 -.875344691E+02 -.875062283E+02 -.874802421E+02 -.874564088E+02 -.874347529E+02 -.874154903E+02 -.873991167E+02 -.873865240E+02 -.873791469E+02 -.873791469E+02
 -.873713981E+02 -.873713981E+02 -.873777454E+02 -.873886630E+02 -.874030003E+02 -.874200792E+02 -.874395674E+02 -.874613792E+02 -.874855937E+02 -.875124018E+02 -.875420647E+02 -.875748896E+02 -.876112121E+02 -.876513884E+02 -.876957887E+02 -.877447954E+02 -.877987993E+02 -.878581980E+02 -.879233933E+02 -.879947830E+02 -.880727567E+02 -.881576847E+02 -.882499114E+02 -.883497438E+02 -.884574419E+02 -.885732064E+02 -.886971635E+02 -.888293488E+02 -.889696885E+02 -.891179796E+02 -.892738728E+02 -.894368516E+02 -.896062161E+02 -.897810669E+02 -.899602917E+02 -.901425564E+02 -.903263018E+02 -.905097506E+02 -.906909199E+02 -.908676485E+02 -.910376320E+02 -.911984708E+02 -.913477284E+02 -.914829972E+02 -.916019731E+02 -.917025321E+02 -.917828068E+02 -.918412588E+02 -.918767403E+02 -.918885418E+02 -.918764238E+02 -.918406258E+02 -.917818574E+02 -.917012665E+02 -.916003928E+02 -.914811046E+02 -.913455273E+02 -.911959666E+02 -.910348310E+02 -.908645579E+02 -.906875469E+02 -.905061014E+02 -.903223828E+02 -.901383731E+02 -.899558511E+02 -.897763778E+02 -.896012901E+02 -.894317035E+02 -.892685201E+02 -.891124414E+02 -.889639848E+02 -.888235013E+02 -.886911946E+02 -.885671410E+02 -.884513077E+02 -.883435707E+02 -.882437311E+02 -.881515305E+02 -.880666641E+02 -.879887918E+02 -.879175491E+02 -.878525551E+02 -.877934194E+02 -.877397486E+02 -.876911501E+02 -.876472365E+02 -.876076282E+02 -.875719561E+02 -.875398639E+02 -.875110114E+02 -.874850790E+02 -.874617758E+02 -.874408524E+02 -.874221217E+02 -.874054900E+02 -.873910031E+02 -.873789085E+02 -.873697402E+02 -.873644259E+02 -.873644259E+02
 -.873530846E+02 -.873530846E+02 -.873568418E+02 -.873634495E+02 -.873723879E+02 -.873834238E+02 -.873965317E+02 -.874118311E+02 -.874295418E+02 -.874499532E+02 -.874734021E+02 -.875002609E+02 -.875309292E+02 -.875658327E+02 -.876054192E+02 -.876501602E+02 -.877005484E+02 -.877570971E+02 -.878203331E+02 -.878907936E+02 -.879690170E+02 -.880555381E+02 -.881508775E+02 -.882555332E+02 -.883699659E+02 -.884945829E+02 -.886297184E+02 -.887756101E+02 -.889323748E+02 -.890999821E+02 -.892782254E+02 -.894666905E+02 -.896647248E+02 -.898714057E+02 -.900855131E+02 -.903055065E+02 -.905295118E+02 -.907553173E+02 -.909803839E+02 -.912018701E+02 -.914166753E+02 -.916215013E+02 -.918129335E+02 -.919875400E+02 -.921419856E+02 -.922731553E+02 -.923782807E+02 -.924550605E+02 -.925017664E+02 -.925173266E+02 -.925013776E+02 -.924542835E+02 -.923771165E+02 -.922716051E+02 -.921400505E+02 -.919852213E+02 -.918102325E+02 -.916184200E+02 -.914132171E+02 -.911980395E+02 -.909761870E+02 -.907507613E+02 -.905246037E+02 -.903002528E+02 -.900799194E+02 -.898654769E+02 -.896584662E+02 -.894601096E+02 -.892713328E+02 -.890927920E+02 -.889249045E+02 -.887678789E+02 -.886217470E+02 -.884863926E+02 -.883615794E+02 -.882469755E+02 -.881421764E+02 -.880467234E+02 -.879601207E+02 -.878818494E+02 -.878113785E+02 -.877481745E+02 -.876917090E+02 -.876414635E+02 -.875969346E+02 -.875576363E+02 -.875231021E+02 -.874928866E+02 -.874665659E+02 -.874437389E+02 -.874240282E+02 -.874070829E+02 -.873925835E+02 -.873802508E+02 -.873698594E+02 -.873612602E+02 -.873544116E+02 -.873494242E+02 -.873466215E+02 -.873466215E+02
 -.873312542E+02 -.873312542E+02 -.873319037E+02 -.873333282E+02 -.873357501E+02 -.873394531E+02 -.873447612E+02 -.873520237E+02 -.873616123E+02 -.873739183E+02 -.873893542E+02 -.874083559E+02 -.874313880E+02 -.874589457E+02 -.874915602E+02 -.875297978E+02 -.875742626E+02 -.876255926E+02 -.876844573E+02 -.877515546E+02 -.878276065E+02 -.879133551E+02 -.880095532E+02 -.881169532E+02 -.882362914E+02 -.883682679E+02 -.885135234E+02 -.886726119E+02 -.888459678E+02 -.890338693E+02 -.892363923E+02 -.894533636E+02 -.896843084E+02 -.899283985E+02 -.901844006E+02 -.904506312E+02 -.907249184E+02 -.910045755E+02 -.912863939E+02 -.915666573E+02 -.918411858E+02 -.921054120E+02 -.923544936E+02 -.925834600E+02 -.927873907E+02 -.929616159E+02 -.931019296E+02 -.932047966E+02 -.932675401E+02 -.932884899E+02 -.932670784E+02 -.932038736E+02 -.931005459E+02 -.929597726E+02 -.927850888E+02 -.925807009E+02 -.923512780E+02 -.921017406E+02 -.918370591E+02 -.915620761E+02 -.912813600E+02 -.909990924E+02 -.907189909E+02 -.904442656E+02 -.901776031E+02 -.899211744E+02 -.896766619E+02 -.894452972E+02 -.892279091E+02 -.890249745E+02 -.888366702E+02 -.886629239E+02 -.885034615E+02 -.883578505E+02 -.882255377E+02 -.881058832E+02 -.879981883E+02 -.879017190E+02 -.878157252E+02 -.877394563E+02 -.876721725E+02 -.876131544E+02 -.875617090E+02 -.875171744E+02 -.874789222E+02 -.874463591E+02 -.874189270E+02 -.873961023E+02 -.873773942E+02 -.873623428E+02 -.873505158E+02 -.873415052E+02 -.873349222E+02 -.873303918E+02 -.873275464E+02 -.873260194E+02 -.873254399E+02 -.873254301E+02 -.873256097E+02 -.873256097E+02
 -.873057946E+02 -.873057946E+02 -.873028125E+02 -.872981655E+02 -.872929242E+02 -.872879572E+02 -.872839755E+02 -.872815801E+02 -.872813009E+02 -.872836313E+02 -.872890546E+02 -.872980660E+02 -.873111883E+02 -.873289832E+02 -.873520591E+02 -.873810750E+02 -.874167436E+02 -.874598309E+02 -.875111603E+02 -.875716112E+02 -.876421221E+02 -.877236841E+02 -.878173367E+02 -.879241553E+02 -.880452376E+02 -.881816845E+02 -.883345745E+02 -.885049315E+02 -.886936834E+02 -.889016091E+02 -.891292788E+02 -.893769836E+02 -.896446589E+02 -.899317995E+02 -.902373716E+02 -.905597240E+02 -.908965015E+02 -.912445743E+02 -.915999866E+02 -.919579401E+02 -.923128218E+02 -.926582860E+02 -.929874004E+02 -.932928584E+02 -.935672561E+02 -.938034231E+02 -.939947881E+02 -.941357498E+02 -.942220210E+02 -.942509067E+02 -.942214877E+02 -.941346830E+02 -.939931873E+02 -.938012878E+02 -.935645859E+02 -.932896534E+02 -.929836607E+02 -.926540120E+02 -.923080134E+02 -.919525970E+02 -.915941076E+02 -.912381585E+02 -.908895485E+02 -.905522348E+02 -.902293492E+02 -.899232475E+02 -.896355816E+02 -.893673838E+02 -.891191570E+02 -.888909646E+02 -.886825157E+02 -.884932424E+02 -.883223698E+02 -.881689747E+02 -.880320364E+02 -.879104781E+02 -.878031995E+02 -.877091036E+02 -.876271161E+02 -.875561999E+02 -.874953653E+02 -.874436769E+02 -.874002570E+02 -.873642869E+02 -.873350073E+02 -.873117159E+02 -.872937654E+02 -.872805593E+02 -.872715473E+02 -.872662193E+02 -.872640972E+02 -.872647236E+02 -.872676462E+02 -.872723956E+02 -.872784550E+02 -.872852218E+02 -.872919588E+02 -.872977378E+02 -.873013775E+02 -.873013775E+02
 -.872768432E+02 -.872768432E+02 -.872697146E+02 -.872581183E+02 -.872440723E+02 -.872290893E+02 -.872143025E+02 -.872005786E+02 -.871886083E+02 -.871789816E+02 -.871722427E+02 -.871689336E+02 -.871696204E+02 -.871749152E+02 -.871854856E+02 -.872020663E+02 -.872254643E+02 -.872565676E+02 -.872963528E+02 -.873458921E+02 -.874063562E+02 -.874790168E+02 -.875652446E+02 -.876665054E+02 -.877843516E+02 -.879204065E+02 -.880763405E+02 -.882538353E+02 -.884545362E+02 -.886799905E+02 -.889315725E+02 -.892103902E+02 -.895171752E+02 -.898521520E+02 -.902148915E+02 -.906041496E+02 -.910177022E+02 -.914521856E+02 -.919029581E+02 -.923640032E+02 -.928278941E+02 -.932858461E+02 -.937278789E+02 -.941431052E+02 -.945201560E+02 -.948477293E+02 -.951152345E+02 -.953134804E+02 -.954353327E+02 -.954762655E+02 -.954347271E+02 -.953122687E+02 -.951134163E+02 -.948453032E+02 -.945171207E+02 -.941394588E+02 -.937236196E+02 -.932809720E+02 -.928224033E+02 -.923578940E+02 -.918962284E+02 -.914448325E+02 -.910097223E+02 -.905955390E+02 -.902056469E+02 -.898422714E+02 -.895066579E+02 -.891992368E+02 -.889197829E+02 -.886675627E+02 -.884414656E+02 -.882401158E+02 -.880619663E+02 -.879053749E+02 -.877686647E+02 -.876501695E+02 -.875482685E+02 -.874614105E+02 -.873881295E+02 -.873270551E+02 -.872769168E+02 -.872365454E+02 -.872048707E+02 -.871809182E+02 -.871638037E+02 -.871527270E+02 -.871469652E+02 -.871458646E+02 -.871488325E+02 -.871553257E+02 -.871648368E+02 -.871768742E+02 -.871909340E+02 -.872064591E+02 -.872227826E+02 -.872390525E+02 -.872541343E+02 -.872664933E+02 -.872740566E+02 -.872740566E+02
 -.872447143E+02 -.872447143E+02 -.872329605E+02 -.872135938E+02 -.871896655E+02 -.871633824E+02 -.871363265E+02 -.871096371E+02 -.870841620E+02 -.870605751E+02 -.870394646E+02 -.870213950E+02 -.870069498E+02 -.869967580E+02 -.869915153E+02 -.869919984E+02 -.869990802E+02 -.870137453E+02 -.870371024E+02 -.870703990E+02 -.871150305E+02 -.871725535E+02 -.872446946E+02 -.873333584E+02 -.874406295E+02 -.875687661E+02 -.877201845E+02 -.878974319E+02 -.881031431E+02 -.883399817E+02 -.886105551E+02 -.889173021E+02 -.892623444E+02 -.896472999E+02 -.900730578E+02 -.905395141E+02 -.910452775E+02 -.915873556E+02 -.921608422E+02 -.927586385E+02 -.933712474E+02 -.939866947E+02 -.945906320E+02 -.951666786E+02 -.956970392E+02 -.961634089E+02 -.965481299E+02 -.968355066E+02 -.970131304E+02 -.970730295E+02 -.970124532E+02 -.968341517E+02 -.965460963E+02 -.961606948E+02 -.956936424E+02 -.951625963E+02 -.945858608E+02 -.939812305E+02 -.933650860E+02 -.927517752E+02 -.921532724E+02 -.915790742E+02 -.910362791E+02 -.905297922E+02 -.900626051E+02 -.896361085E+02 -.892504066E+02 -.889046117E+02 -.885971067E+02 -.883257702E+02 -.880881622E+02 -.878816721E+02 -.877036333E+02 -.875514095E+02 -.874224555E+02 -.873143585E+02 -.872248648E+02 -.871518935E+02 -.870935410E+02 -.870480805E+02 -.870139546E+02 -.869897675E+02 -.869742731E+02 -.869663633E+02 -.869650557E+02 -.869694810E+02 -.869788707E+02 -.869925442E+02 -.870098949E+02 -.870303748E+02 -.870534728E+02 -.870786863E+02 -.871054787E+02 -.871332190E+02 -.871610956E+02 -.871880009E+02 -.872123802E+02 -.872320462E+02 -.872439567E+02 -.872439567E+02
 -.872099551E+02 -.872099551E+02 -.871931666E+02 -.871653212E+02 -.871305698E+02 -.870918521E+02 -.870512123E+02 -.870100624E+02 -.869693949E+02 -.869299475E+02 -.868923239E+02 -.868570759E+02 -.868247618E+02 -.867959824E+02 -.867714117E+02 -.867518183E+02 -.867380900E+02 -.867312526E+02 -.867324924E+02 -.867431765E+02 -.867648773E+02 -.867993977E+02 -.868487970E+02 -.869154152E+02 -.870018929E+02 -.871111869E+02 -.872465786E+02 -.874116724E+02 -.876103792E+02 -.878468761E+02 -.881255335E+02 -.884507986E+02 -.888270257E+02 -.892582418E+02 -.897478366E+02 -.902981680E+02 -.909100791E+02 -.915823325E+02 -.923109820E+02 -.930887226E+02 -.939042875E+02 -.947419898E+02 -.955815333E+02 -.963982397E+02 -.971638272E+02 -.978478406E+02 -.984197332E+02 -.988514635E+02 -.991203012E+02 -.992113886E+02 -.991195539E+02 -.988499684E+02 -.984174889E+02 -.978448451E+02 -.971600777E+02 -.963937327E+02 -.955762643E+02 -.947359532E+02 -.938974770E+02 -.930811307E+02 -.923026008E+02 -.915731534E+02 -.909000930E+02 -.902873654E+02 -.897362070E+02 -.892457734E+02 -.888137056E+02 -.884366134E+02 -.881104700E+02 -.878309220E+02 -.875935225E+02 -.873939000E+02 -.872278745E+02 -.870915312E+02 -.869812625E+02 -.868937869E+02 -.868261504E+02 -.867757164E+02 -.867401486E+02 -.867173889E+02 -.867056335E+02 -.867033083E+02 -.867090445E+02 -.867216557E+02 -.867401162E+02 -.867635406E+02 -.867911650E+02 -.868223287E+02 -.868564555E+02 -.868930315E+02 -.869315782E+02 -.869716131E+02 -.870125939E+02 -.870538359E+02 -.870943959E+02 -.871329126E+02 -.871673990E+02 -.871949828E+02 -.872115935E+02 -.872115935E+02
 -.871733674E+02 -.871733674E+02 -.871512422E+02 -.871143876E+02 -.870680972E+02 -.870160627E+02 -.869607925E+02 -.869039609E+02 -.868466849E+02 -.867897366E+02 -.867336955E+02 -.866790553E+02 -.866262941E+02 -.865759258E+02 -.865285366E+02 -.864848158E+02 -.864455839E+02 -.864118186E+02 -.863846847E+02 -.863655662E+02 -.863561047E+02 -.863582410E+02 -.863742603E+02 -.864068391E+02 -.864590954E+02 -.865346417E+02 -.866376388E+02 -.867728435E+02 -.869456477E+02 -.871620923E+02 -.874288487E+02 -.877531503E+02 -.881426546E+02 -.886052110E+02 -.891485033E+02 -.897795355E+02 -.905039270E+02 -.913249955E+02 -.922426213E+02 -.932519193E+02 -.943418021E+02 -.954935842E+02 -.966798744E+02 -.978640937E+02 -.990010235E+02 -.100038778E+03 -.100922444E+03 -.101599318E+03 -.102025154E+03 -.102170312E+03 -.102024342E+03 -.101597692E+03 -.100920003E+03 -.100035519E+03 -.989969433E+02 -.978591870E+02 -.966741354E+02 -.954870060E+02 -.943343762E+02 -.932436360E+02 -.922334697E+02 -.913149637E+02 -.904930017E+02 -.897677030E+02 -.891357492E+02 -.885915195E+02 -.881280089E+02 -.877375317E+02 -.874122374E+02 -.871444677E+02 -.869269895E+02 -.867531313E+02 -.866168510E+02 -.865127538E+02 -.864360776E+02 -.863826578E+02 -.863488800E+02 -.863316273E+02 -.863282265E+02 -.863363956E+02 -.863541946E+02 -.863799802E+02 -.864123650E+02 -.864501819E+02 -.864924512E+02 -.865383529E+02 -.865872010E+02 -.866384205E+02 -.866915230E+02 -.867460807E+02 -.868016924E+02 -.868579348E+02 -.869142929E+02 -.869700554E+02 -.870241670E+02 -.870750242E+02 -.871202074E+02 -.871561452E+02 -.871777045E+02 -.871777045E+02
 -.871359852E+02 -.871359852E+02 -.871083710E+02 -.870622286E+02 -.870040049E+02 -.869381400E+02 -.868675950E+02 -.867942855E+02 -.867194244E+02 -.866437809E+02 -.865678654E+02 -.864920587E+02 -.864166985E+02 -.863421414E+02 -.862688053E+02 -.861972058E+02 -.861279853E+02 -.860619473E+02 -.860000903E+02 -.859436530E+02 -.858941628E+02 -.858534935E+02 -.858239308E+02 -.858082487E+02 -.858097998E+02 -.858326200E+02 -.858815458E+02 -.859623413E+02 -.860818288E+02 -.862480155E+02 -.864702031E+02 -.867590631E+02 -.871266465E+02 -.875862851E+02 -.881523293E+02 -.888396457E+02 -.896627871E+02 -.906347335E+02 -.917651043E+02 -.930577755E+02 -.945079003E+02 -.960984788E+02 -.977968396E+02 -.995517028E+02 -.101291838E+03 -.102927597E+03 -.104356571E+03 -.105474038E+03 -.106187515E+03 -.106432752E+03 -.106186647E+03 -.105472299E+03 -.104353958E+03 -.102924105E+03 -.101287460E+03 -.995464316E+02 -.977906674E+02 -.960913967E+02 -.944998986E+02 -.930488431E+02 -.917552286E+02 -.906238999E+02 -.896509799E+02 -.888268470E+02 -.881385203E+02 -.875714456E+02 -.871107550E+02 -.867420964E+02 -.864521358E+02 -.862288205E+02 -.860614772E+02 -.859408034E+02 -.858587916E+02 -.858086177E+02 -.857845139E+02 -.857816382E+02 -.857959492E+02 -.858240909E+02 -.858632892E+02 -.859112605E+02 -.859661331E+02 -.860263792E+02 -.860907574E+02 -.861582641E+02 -.862280925E+02 -.862995975E+02 -.863722660E+02 -.864456900E+02 -.865195392E+02 -.865935317E+02 -.866673947E+02 -.867408082E+02 -.868133213E+02 -.868842277E+02 -.869523854E+02 -.870159686E+02 -.870721393E+02 -.871166325E+02 -.871432494E+02 -.871432494E+02
 -.870990788E+02 -.870990788E+02 -.870660117E+02 -.870106228E+02 -.869404838E+02 -.868607556E+02 -.867748243E+02 -.866848169E+02 -.865920082E+02 -.864971239E+02 -.864005591E+02 -.863025279E+02 -.862031659E+02 -.861025974E+02 -.860009827E+02 -.858985541E+02 -.857956467E+02 -.856927327E+02 -.855904605E+02 -.854897017E+02 -.853916062E+02 -.852976695E+02 -.852098154E+02 -.851305004E+02 -.850628437E+02 -.850107866E+02 -.849792822E+02 -.849745217E+02 -.850041964E+02 -.850777992E+02 -.852069598E+02 -.854058007E+02 -.856912873E+02 -.860835218E+02 -.866059062E+02 -.872850528E+02 -.881502672E+02 -.892323633E+02 -.905614938E+02 -.921636287E+02 -.940553197E+02 -.962365244E+02 -.986816466E+02 -.101329679E+03 -.104075490E+03 -.106765720E+03 -.109203954E+03 -.111169739E+03 -.112453123E+03 -.112899737E+03 -.112452199E+03 -.111167890E+03 -.109201175E+03 -.106762005E+03 -.104070832E+03 -.101324068E+03 -.986750729E+02 -.962289771E+02 -.940467871E+02 -.921540983E+02 -.905509514E+02 -.892207930E+02 -.881376507E+02 -.872713693E+02 -.865911329E+02 -.860676336E+02 -.856742575E+02 -.853876009E+02 -.851875592E+02 -.850571648E+02 -.849822924E+02 -.849513101E+02 -.849547234E+02 -.849848395E+02 -.850354651E+02 -.851016419E+02 -.851794225E+02 -.852656810E+02 -.853579559E+02 -.854543221E+02 -.855532847E+02 -.856536944E+02 -.857546777E+02 -.858555815E+02 -.859559278E+02 -.860553771E+02 -.861536973E+02 -.862507376E+02 -.863464007E+02 -.864406129E+02 -.865332815E+02 -.866242334E+02 -.867131191E+02 -.867992689E+02 -.868814834E+02 -.869577421E+02 -.870248157E+02 -.870777752E+02 -.871093872E+02 -.871093872E+02
 -.870641096E+02 -.870641096E+02 -.870258450E+02 -.869616264E+02 -.868800783E+02 -.867870293E+02 -.866862472E+02 -.865800342E+02 -.864696913E+02 -.863558649E+02 -.862387949E+02 -.861184841E+02 -.859948112E+02 -.858676005E+02 -.857366699E+02 -.856018618E+02 -.854630720E+02 -.853202775E+02 -.851735713E+02 -.850232008E+02 -.848696187E+02 -.847135474E+02 -.845560652E+02 -.843987217E+02 -.842436882E+02 -.840939501E+02 -.839535537E+02 -.838279203E+02 -.837242464E+02 -.836520078E+02 -.836235895E+02 -.836550551E+02 -.837670649E+02 -.839859336E+02 -.843447823E+02 -.848846772E+02 -.856555414E+02 -.867164554E+02 -.881347110E+02 -.899826414E+02 -.923308600E+02 -.952362419E+02 -.987230760E+02 -.102756862E+03 -.107212911E+03 -.111846841E+03 -.116280855E+03 -.120025894E+03 -.122559112E+03 -.123458897E+03 -.122558129E+03 -.120023927E+03 -.116277903E+03 -.111842903E+03 -.107207982E+03 -.102750934E+03 -.987161389E+02 -.952282827E+02 -.923218635E+02 -.899725909E+02 -.881235887E+02 -.867042420E+02 -.856422160E+02 -.848702167E+02 -.843291606E+02 -.839691219E+02 -.837490317E+02 -.836357668E+02 -.836030101E+02 -.836300986E+02 -.837009659E+02 -.838032235E+02 -.839273926E+02 -.840662743E+02 -.842144448E+02 -.843678544E+02 -.845235117E+02 -.846792378E+02 -.848334751E+02 -.849851390E+02 -.851335047E+02 -.852781187E+02 -.854187317E+02 -.855552473E+02 -.856876819E+02 -.858161337E+02 -.859407584E+02 -.860617468E+02 -.861793029E+02 -.862936152E+02 -.864048157E+02 -.865129139E+02 -.866176930E+02 -.867185486E+02 -.868142529E+02 -.869026229E+02 -.869800786E+02 -.870410793E+02 -.870774274E+02 -.870774274E+02
 -.870326151E+02 -.870326151E+02 -.869896487E+02 -.869174289E+02 -.868255177E+02 -.867203311E+02 -.866059628E+02 -.864848502E+02 -.863582896E+02 -.862268234E+02 -.860905118E+02 -.859491199E+02 -.858022338E+02 -.856493335E+02 -.854898332E+02 -.853231067E+02 -.851485053E+02 -.849653732E+02 -.847730644E+02 -.845709626E+02 -.843585092E+02 -.841352467E+02 -.839008810E+02 -.836553729E+02 -.833990632E+02 -.831328455E+02 -.828584056E+02 -.825785508E+02 -.822976677E+02 -.820223495E+02 -.817622561E+02 -.815312807E+02 -.813491223E+02 -.812433831E+02 -.812523187E+02 -.814283577E+02 -.818424248E+02 -.825888797E+02 -.837904049E+02 -.856012586E+02 -.882057887E+02 -.918069607E+02 -.965973137E+02 -.102703567E+03 -.110098781E+03 -.118486753E+03 -.127186744E+03 -.135083934E+03 -.140750572E+03 -.142843158E+03 -.140749556E+03 -.135081900E+03 -.127183684E+03 -.118482661E+03 -.110093651E+03 -.102697390E+03 -.965900818E+02 -.917986617E+02 -.881964072E+02 -.855907759E+02 -.837787994E+02 -.825761283E+02 -.818285032E+02 -.814132400E+02 -.812359766E+02 -.812257855E+02 -.813302346E+02 -.815110652E+02 -.817406721E+02 -.819993533E+02 -.822732125E+02 -.825525859E+02 -.828308762E+02 -.831036933E+02 -.833682262E+02 -.836227859E+02 -.838664736E+02 -.840989413E+02 -.843202190E+02 -.845305913E+02 -.847305091E+02 -.849205267E+02 -.851012581E+02 -.852733456E+02 -.854374393E+02 -.855941809E+02 -.857441936E+02 -.858880703E+02 -.860263613E+02 -.861595519E+02 -.862880245E+02 -.864119926E+02 -.865313902E+02 -.866456982E+02 -.867536849E+02 -.868530399E+02 -.869398838E+02 -.870081395E+02 -.870487540E+02 -.870487540E+02
 -.870061231E+02 -.870061231E+02 -.869591907E+02 -.868802120E+02 -.867795297E+02 -.866640421E+02 -.865381036E+02 -.864042469E+02 -.862637445E+02 -.861170254E+02 -.859639691E+02 -.858041019E+02 -.856367167E+02 -.854609414E+02 -.852757725E+02 -.850800901E+02 -.848726586E+02 -.846521234E+02 -.844169994E+02 -.841656605E+02 -.838963295E+02 -.836070752E+02 -.832958187E+02 -.829603530E+02 -.825983797E+02 -.822075784E+02 -.817857215E+02 -.813308677E+02 -.808416697E+02 -.803178615E+02 -.797610149E+02 -.791757134E+02 -.785713664E+02 -.779650100E+02 -.773856209E+02 -.768807051E+02 -.765261934E+02 -.764408369E+02 -.768060349E+02 -.778907261E+02 -.800776642E+02 -.838809254E+02 -.899341111E+02 -.989153559E+02 -.111363729E+03 -.127343804E+03 -.145954440E+03 -.164793561E+03 -.179734280E+03 -.185748035E+03 -.179733275E+03 -.164791537E+03 -.145951375E+03 -.127339671E+03 -.111358505E+03 -.989090232E+02 -.899266599E+02 -.838723496E+02 -.800679565E+02 -.778798746E+02 -.767940217E+02 -.764276386E+02 -.765117829E+02 -.768650530E+02 -.773686958E+02 -.779467779E+02 -.785517900E+02 -.791547519E+02 -.797386234E+02 -.802939919E+02 -.808162704E+02 -.813038830E+02 -.817570915E+02 -.821772382E+02 -.825662600E+02 -.829263803E+02 -.832599149E+02 -.835691553E+02 -.838562998E+02 -.841234164E+02 -.843724260E+02 -.846050981E+02 -.848230540E+02 -.850277741E+02 -.852206081E+02 -.854027846E+02 -.855754202E+02 -.857395248E+02 -.858960014E+02 -.860456330E+02 -.861890512E+02 -.863266711E+02 -.864585782E+02 -.865843450E+02 -.867027527E+02 -.868113979E+02 -.869061612E+02 -.869805252E+02 -.870247271E+02 -.870247271E+02
 -.869860416E+02 -.869860416E+02 -.869360966E+02 -.868519785E+02 -.867446165E+02 -.866212679E+02 -.864864751E+02 -.863428323E+02 -.861915807E+02 -.860330477E+02 -.858669568E+02 -.856926285E+02 -.855091014E+02 -.853151956E+02 -.851095385E+02 -.848905663E+02 -.846565091E+02 -.844053614E+02 -.841348428E+02 -.838423488E+02 -.835248944E+02 -.831790500E+02 -.828008655E+02 -.823857814E+02 -.819285238E+02 -.814229850E+02 -.808620927E+02 -.802376762E+02 -.795403461E+02 -.787594232E+02 -.778829890E+02 -.768982054E+02 -.757921957E+02 -.745540496E+02 -.731790072E+02 -.716767022E+02 -.700866165E+02 -.685055674E+02 -.671337055E+02 -.663459528E+02 -.667926567E+02 -.695225995E+02 -.760981643E+02 -.886307372E+02 -.109599829E+03 -.141232546E+03 -.184130064E+03 -.234823229E+03 -.282350902E+03 -.305889166E+03 -.282349889E+03 -.234821190E+03 -.184126974E+03 -.141228373E+03 -.109594540E+03 -.886243037E+02 -.760905679E+02 -.695138312E+02 -.667827127E+02 -.663348281E+02 -.671213885E+02 -.684920381E+02 -.700718474E+02 -.716606609E+02 -.731616585E+02 -.745353563E+02 -.757721178E+02 -.768766995E+02 -.778600078E+02 -.787349155E+02 -.795142565E+02 -.802099455E+02 -.808326569E+02 -.813917748E+02 -.818954646E+02 -.823507933E+02 -.827638638E+02 -.831399435E+02 -.834835839E+02 -.837987240E+02 -.840887816E+02 -.843567308E+02 -.846051679E+02 -.848363676E+02 -.850523297E+02 -.852548184E+02 -.854453939E+02 -.856254354E+02 -.857961542E+02 -.859585912E+02 -.861135911E+02 -.862617419E+02 -.864032592E+02 -.865377972E+02 -.866641573E+02 -.867798739E+02 -.868806531E+02 -.869596503E+02 -.870065705E+02 -.870065705E+02
 -.869735010E+02 -.869735010E+02 -.869216724E+02 -.868343391E+02 -.867227941E+02 -.865945156E+02 -.864541593E+02 -.863043526E+02 -.861463108E+02 -.859802913E+02 -.858059112E+02 -.856223511E+02 -.854284762E+02 -.852228949E+02 -.850039796E+02 -.847698565E+02 -.845183775E+02 -.842470707E+02 -.839530771E+02 -.836330713E+02 -.832831643E+02 -.828987833E+02 -.824745205E+02 -.820039382E+02 -.814793199E+02 -.808913504E+02 -.802287038E+02 -.794775092E+02 -.786206586E+02 -.776369155E+02 -.764997979E+02 -.751762634E+02 -.736253801E+02 -.717975510E+02 -.696356703E+02 -.670811843E+02 -.640908276E+02 -.606742142E+02 -.569684934E+02 -.533729615E+02 -.507712035E+02 -.508660343E+02 -.566354359E+02 -.728733664E+02 -.106681614E+03 -.167556893E+03 -.266166848E+03 -.409463150E+03 -.585938452E+03 -.724723318E+03 -.585937398E+03 -.409461040E+03 -.266163675E+03 -.167552640E+03 -.106676254E+03 -.728668656E+02 -.566277641E+02 -.508571698E+02 -.507611348E+02 -.533616822E+02 -.569559957E+02 -.606604827E+02 -.640758377E+02 -.670649042E+02 -.696180631E+02 -.717785770E+02 -.736049973E+02 -.751544267E+02 -.764764584E+02 -.776120198E+02 -.785941494E+02 -.794493246E+02 -.801987773E+02 -.808596102E+02 -.814456882E+02 -.819683314E+02 -.824368492E+02 -.828589520E+02 -.832410699E+02 -.835886005E+02 -.839061042E+02 -.841974573E+02 -.844659745E+02 -.847145068E+02 -.849455197E+02 -.851611564E+02 -.853632876E+02 -.855535485E+02 -.857333623E+02 -.859039454E+02 -.860662876E+02 -.862210931E+02 -.863686663E+02 -.865087176E+02 -.866400657E+02 -.867602100E+02 -.868647507E+02 -.869466419E+02 -.869952588E+02 -.869952588E+02
 -.869692329E+02 -.869692329E+02 -.869167640E+02 -.868283377E+02 -.867153706E+02 -.865854155E+02 -.864431649E+02 -.862912565E+02 -.861308947E+02 -.859623124E+02 -.857850884E+02 -.855983542E+02 -.854009129E+02 -.851912980E+02 -.849677910E+02 -.847284077E+02 -.844708627E+02 -.841925135E+02 -.838902878E+02 -.835605927E+02 -.831992016E+02 -.828011117E+02 -.823603595E+02 -.818697808E+02 -.813206990E+02 -.807025139E+02 -.800021565E+02 -.792033579E+02 -.782856575E+02 -.772230600E+02 -.759822284E+02 -.745201277E+02 -.727811568E+02 -.706941889E+02 -.681708653E+02 -.651084250E+02 -.614040004E+02 -.569934703E+02 -.519373168E+02 -.465887001E+02 -.418950122E+02 -.399047679E+02 -.445852812E+02 -.631321453E+02 -.108146275E+03 -.201550191E+03 -.382325170E+03 -.723022592E+03 -.136678253E+04 -.261274665E+04 -.136678144E+04 -.723020418E+03 -.382321920E+03 -.201545865E+03 -.108140855E+03 -.631256032E+02 -.445775812E+02 -.398958790E+02 -.418849137E+02 -.465773800E+02 -.519247658E+02 -.569796749E+02 -.613889384E+02 -.650920657E+02 -.681531721E+02 -.706751214E+02 -.727606723E+02 -.744981805E+02 -.759587692E+02 -.771980352E+02 -.782590088E+02 -.791750225E+02 -.799720670E+02 -.806705975E+02 -.812868770E+02 -.818339682E+02 -.823224649E+02 -.827610377E+02 -.831568435E+02 -.835158365E+02 -.838430079E+02 -.841425708E+02 -.844181057E+02 -.846726752E+02 -.849089144E+02 -.851291039E+02 -.853352263E+02 -.855290085E+02 -.857119492E+02 -.858853274E+02 -.860501841E+02 -.862072650E+02 -.863569056E+02 -.864988366E+02 -.866318833E+02 -.867535339E+02 -.868593534E+02 -.869422279E+02 -.869914210E+02 -.869914210E+02
 -.869734972E+02 -.869734972E+02 -.869216704E+02 -.868343410E+02 -.867228032E+02 -.865945352E+02 -.864541910E+02 -.863043962E+02 -.861463642E+02 -.859803526E+02 -.858059781E+02 -.856224215E+02 -.854285478E+02 -.852229670E+02 -.850040528E+02 -.847699346E+02 -.845184641E+02 -.842471681E+02 -.839531846E+02 -.836331858E+02 -.832832825E+02 -.828989036E+02 -.824746432E+02 -.820040644E+02 -.814794505E+02 -.808914856E+02 -.802288433E+02 -.794776528E+02 -.786208064E+02 -.776370676E+02 -.764999541E+02 -.751764231E+02 -.736255427E+02 -.717977164E+02 -.696358389E+02 -.670813564E+02 -.640910026E+02 -.606743899E+02 -.569686663E+02 -.533731292E+02 -.507713679E+02 -.508662026E+02 -.566356186E+02 -.728735724E+02 -.106681845E+03 -.167557141E+03 -.266167100E+03 -.409463389E+03 -.585938669E+03 -.724723510E+03 -.585937569E+03 -.409461199E+03 -.266163832E+03 -.167552801E+03 -.106676421E+03 -.728670404E+02 -.566279445E+02 -.508573538E+02 -.507613203E+02 -.533618676E+02 -.569561797E+02 -.606606644E+02 -.640760166E+02 -.670650800E+02 -.696182357E+02 -.717787464E+02 -.736051634E+02 -.751545895E+02 -.764766178E+02 -.776121758E+02 -.785943018E+02 -.794494734E+02 -.801989222E+02 -.808597511E+02 -.814458249E+02 -.819684638E+02 -.824369771E+02 -.828590753E+02 -.832411884E+02 -.835887142E+02 -.839062129E+02 -.841975609E+02 -.844660730E+02 -.847146000E+02 -.849456076E+02 -.851612388E+02 -.853633645E+02 -.855536198E+02 -.857334279E+02 -.859040052E+02 -.860663416E+02 -.862211414E+02 -.863687088E+02 -.865087544E+02 -.866400970E+02 -.867602360E+02 -.868647722E+02 -.869466597E+02 -.869952744E+02 -.869952744E+02
 -.869860415E+02 -.869860415E+02 -.869360995E+02 -.868519881E+02 -.867446387E+02 -.866213088E+02 -.864865387E+02 -.863429186E+02 -.861916867E+02 -.860331696E+02 -.858670903E+02 -.856927694E+02 -.855092456E+02 -.853153409E+02 -.851096865E+02 -.848907231E+02 -.846566819E+02 -.844055550E+02 -.841350565E+02 -.838425772E+02 -.835251315E+02 -.831792921E+02 -.828011124E+02 -.823860351E+02 -.819287861E+02 -.814232564E+02 -.808623727E+02 -.802379644E+02 -.795406426E+02 -.787597281E+02 -.778833020E+02 -.768985256E+02 -.757925218E+02 -.745543813E+02 -.731793449E+02 -.716770473E+02 -.700869690E+02 -.685059242E+02 -.671340603E+02 -.663462992E+02 -.667929932E+02 -.695229336E+02 -.760985119E+02 -.886311161E+02 -.109600250E+03 -.141233004E+03 -.184130543E+03 -.234823704E+03 -.282351351E+03 -.305889579E+03 -.282350266E+03 -.234821542E+03 -.184127314E+03 -.141228713E+03 -.109594886E+03 -.886246583E+02 -.760909297E+02 -.695141973E+02 -.667830802E+02 -.663351944E+02 -.671217521E+02 -.684923979E+02 -.700722028E+02 -.716610114E+02 -.731620038E+02 -.745356960E+02 -.757724514E+02 -.768770268E+02 -.778603284E+02 -.787352289E+02 -.795145626E+02 -.802102439E+02 -.808329474E+02 -.813920572E+02 -.818957385E+02 -.823510586E+02 -.827641200E+02 -.831401906E+02 -.834838215E+02 -.837989519E+02 -.840889995E+02 -.843569386E+02 -.846053653E+02 -.848365545E+02 -.850525058E+02 -.852549836E+02 -.854455480E+02 -.856255783E+02 -.857962857E+02 -.859587111E+02 -.861136995E+02 -.862618386E+02 -.864033444E+02 -.865378709E+02 -.866642199E+02 -.867799261E+02 -.868806960E+02 -.869596859E+02 -.870066017E+02 -.870066017E+02
 -.870061312E+02 -.870061312E+02 -.869592029E+02 -.868802327E+02 -.867795665E+02 -.866641040E+02 -.865381969E+02 -.864043731E+02 -.862639008E+02 -.861172064E+02 -.859641691E+02 -.858043145E+02 -.856369361E+02 -.854611639E+02 -.852759997E+02 -.850803287E+02 -.848729186E+02 -.846524120E+02 -.844173175E+02 -.841660022E+02 -.838966865E+02 -.836074416E+02 -.832961930E+02 -.829607368E+02 -.825987756E+02 -.822079874E+02 -.817861435E+02 -.813313021E+02 -.808421164E+02 -.803183206E+02 -.797614861E+02 -.791761956E+02 -.785718578E+02 -.779655095E+02 -.773861288E+02 -.768812234E+02 -.765267238E+02 -.764413783E+02 -.768065816E+02 -.778912690E+02 -.800781956E+02 -.838814447E+02 -.899346281E+02 -.989158882E+02 -.111364295E+03 -.127344412E+03 -.145955087E+03 -.164794230E+03 -.179734949E+03 -.185748685E+03 -.179733894E+03 -.164792125E+03 -.145951938E+03 -.127340218E+03 -.111359045E+03 -.989095635E+02 -.899272028E+02 -.838728952E+02 -.800685035E+02 -.778804210E+02 -.767945654E+02 -.764281779E+02 -.765123165E+02 -.768655797E+02 -.773692148E+02 -.779472886E+02 -.785522917E+02 -.791552441E+02 -.797391056E+02 -.802944636E+02 -.808167312E+02 -.813043324E+02 -.817575290E+02 -.821776633E+02 -.825666725E+02 -.829267796E+02 -.832603007E+02 -.835695272E+02 -.838566575E+02 -.841237595E+02 -.843727541E+02 -.846054110E+02 -.848233512E+02 -.850280554E+02 -.852208732E+02 -.854030333E+02 -.855756522E+02 -.857397399E+02 -.858961993E+02 -.860458136E+02 -.861892143E+02 -.863268167E+02 -.864587064E+02 -.865844559E+02 -.867028470E+02 -.868114765E+02 -.869062259E+02 -.869805788E+02 -.870247741E+02 -.870247741E+02
 -.870326439E+02 -.870326439E+02 -.869896823E+02 -.869174713E+02 -.868255771E+02 -.867204180E+02 -.866060866E+02 -.864850149E+02 -.863584945E+02 -.862270629E+02 -.860907791E+02 -.859494066E+02 -.858025327E+02 -.856496393E+02 -.854901460E+02 -.853234330E+02 -.851488555E+02 -.849657568E+02 -.847734847E+02 -.845714155E+02 -.843589864E+02 -.841357399E+02 -.839013864E+02 -.836558907E+02 -.833995956E+02 -.831333945E+02 -.828589716E+02 -.825791336E+02 -.822982667E+02 -.820229648E+02 -.817628874E+02 -.815319270E+02 -.813497817E+02 -.812440537E+02 -.812529996E+02 -.814290502E+02 -.818431313E+02 -.825896019E+02 -.837911411E+02 -.856020025E+02 -.882065310E+02 -.918076940E+02 -.965980366E+02 -.102704286E+03 -.110099509E+03 -.118487503E+03 -.127187523E+03 -.135084742E+03 -.140751400E+03 -.142843993E+03 -.140750387E+03 -.135082717E+03 -.127184485E+03 -.118483445E+03 -.110094420E+03 -.102698148E+03 -.965908319E+02 -.917994055E+02 -.881971453E+02 -.855915081E+02 -.837795253E+02 -.825768469E+02 -.818292138E+02 -.814139416E+02 -.812366685E+02 -.812264668E+02 -.813309045E+02 -.815117229E+02 -.817413170E+02 -.819999846E+02 -.822738293E+02 -.825531877E+02 -.828314623E+02 -.831042630E+02 -.833687789E+02 -.836233211E+02 -.838669907E+02 -.840994397E+02 -.843206983E+02 -.845310511E+02 -.847309488E+02 -.849209460E+02 -.851016564E+02 -.852737227E+02 -.854377946E+02 -.855945142E+02 -.857445045E+02 -.858883585E+02 -.860266266E+02 -.861597940E+02 -.862882432E+02 -.864121878E+02 -.865315620E+02 -.866458469E+02 -.867538112E+02 -.868531452E+02 -.869399705E+02 -.870082113E+02 -.870488170E+02 -.870488170E+02
 -.870641835E+02 -.870641835E+02 -.870259231E+02 -.869617115E+02 -.868801773E+02 -.867871532E+02 -.866864077E+02 -.865802396E+02 -.864699441E+02 -.863561619E+02 -.862391289E+02 -.861188464E+02 -.859951924E+02 -.858679944E+02 -.857370748E+02 -.856022824E+02 -.854635174E+02 -.853207579E+02 -.851740925E+02 -.850237624E+02 -.848702144E+02 -.847141686E+02 -.845567054E+02 -.843993782E+02 -.842443617E+02 -.840946425E+02 -.839542666E+02 -.838286541E+02 -.837250006E+02 -.836527821E+02 -.836243835E+02 -.836558680E+02 -.837678952E+02 -.839867791E+02 -.843456412E+02 -.848855489E+02 -.856564272E+02 -.867173575E+02 -.881356304E+02 -.899835762E+02 -.923318051E+02 -.952371902E+02 -.987240216E+02 -.102757802E+03 -.107213849E+03 -.111847782E+03 -.116281806E+03 -.120026859E+03 -.122560091E+03 -.123459888E+03 -.122559126E+03 -.120024925E+03 -.116278898E+03 -.111843891E+03 -.107208962E+03 -.102751905E+03 -.987171020E+02 -.952292370E+02 -.923228087E+02 -.899735264E+02 -.881245138E+02 -.867051558E+02 -.856431177E+02 -.848711054E+02 -.843300355E+02 -.839699822E+02 -.837498767E+02 -.836365957E+02 -.836038221E+02 -.836308931E+02 -.837017420E+02 -.838039806E+02 -.839281299E+02 -.840669910E+02 -.842151403E+02 -.843685279E+02 -.845241625E+02 -.846798652E+02 -.848340784E+02 -.849857178E+02 -.851340582E+02 -.852786464E+02 -.854192331E+02 -.855557219E+02 -.856881291E+02 -.858165532E+02 -.859411497E+02 -.860621096E+02 -.861796367E+02 -.862939198E+02 -.864050909E+02 -.865131596E+02 -.866179093E+02 -.867187358E+02 -.868144120E+02 -.869027555E+02 -.869801877E+02 -.870411697E+02 -.870775067E+02 -.870775067E+02
 -.870992041E+02 -.870992041E+02 -.870661413E+02 -.870107585E+02 -.869406305E+02 -.868609233E+02 -.867750253E+02 -.866850629E+02 -.865923061E+02 -.864974745E+02 -.864009569E+02 -.863029641E+02 -.862036303E+02 -.861030823E+02 -.860014849E+02 -.858990755E+02 -.857961940E+02 -.856933145E+02 -.855910841E+02 -.854903702E+02 -.853923175E+02 -.852984173E+02 -.852105922E+02 -.851313003E+02 -.850636642E+02 -.850116280E+02 -.849801463E+02 -.849754099E+02 -.850051093E+02 -.850787363E+02 -.852079203E+02 -.854067837E+02 -.856922915E+02 -.860845455E+02 -.866069474E+02 -.872861099E+02 -.881513398E+02 -.892334520E+02 -.905625994E+02 -.921647515E+02 -.940564577E+02 -.962376740E+02 -.986828031E+02 -.101330839E+03 -.104076651E+03 -.106766882E+03 -.109205119E+03 -.111170908E+03 -.112454297E+03 -.112900916E+03 -.112453381E+03 -.111169072E+03 -.109202355E+03 -.106763181E+03 -.104072003E+03 -.101325232E+03 -.986762298E+02 -.962301260E+02 -.940479271E+02 -.921552284E+02 -.905520704E+02 -.892218996E+02 -.881387435E+02 -.872724471E+02 -.865921944E+02 -.860686776E+02 -.856752830E+02 -.853886067E+02 -.851885444E+02 -.850581285E+02 -.849832336E+02 -.849522279E+02 -.849556169E+02 -.849857080E+02 -.850363075E+02 -.851024575E+02 -.851802105E+02 -.852664406E+02 -.853586864E+02 -.854550227E+02 -.855539547E+02 -.856543332E+02 -.857552846E+02 -.858561559E+02 -.859564692E+02 -.860558848E+02 -.861541709E+02 -.862511766E+02 -.863468047E+02 -.864409815E+02 -.865336146E+02 -.866245308E+02 -.867133808E+02 -.867994954E+02 -.868816759E+02 -.869579026E+02 -.870249478E+02 -.870778846E+02 -.871094831E+02 -.871094831E+02
 -.871361456E+02 -.871361456E+02 -.871085387E+02 -.870624061E+02 -.870041962E+02 -.869383522E+02 -.868678388E+02 -.867945731E+02 -.867197661E+02 -.866441817E+02 -.865683236E+02 -.864925665E+02 -.864172460E+02 -.863427193E+02 -.862694089E+02 -.861978345E+02 -.861286429E+02 -.860626390E+02 -.860008224E+02 -.859444306E+02 -.858949880E+02 -.858543648E+02 -.858248428E+02 -.858091944E+02 -.858107731E+02 -.858336177E+02 -.858825679E+02 -.859633894E+02 -.860829047E+02 -.862491196E+02 -.864713347E+02 -.867602210E+02 -.871278291E+02 -.875874909E+02 -.881535565E+02 -.888408926E+02 -.896640526E+02 -.906360167E+02 -.917664052E+02 -.930590938E+02 -.945092349E+02 -.960998277E+02 -.977981999E+02 -.995530713E+02 -.101293212E+03 -.102928976E+03 -.104357954E+03 -.105475424E+03 -.106188905E+03 -.106434145E+03 -.106188041E+03 -.105473692E+03 -.104355348E+03 -.102925489E+03 -.101288837E+03 -.995478000E+02 -.977920261E+02 -.960927448E+02 -.945012354E+02 -.930501678E+02 -.917565402E+02 -.906251973E+02 -.896522616E+02 -.888281119E+02 -.881397668E+02 -.875726724E+02 -.871119606E+02 -.867432795E+02 -.864532951E+02 -.862299546E+02 -.860625851E+02 -.859418840E+02 -.858598437E+02 -.858096403E+02 -.857855060E+02 -.857825987E+02 -.857968772E+02 -.858249856E+02 -.858641496E+02 -.859120857E+02 -.859669223E+02 -.860271316E+02 -.860914723E+02 -.861589407E+02 -.862287301E+02 -.863001955E+02 -.863728239E+02 -.864462071E+02 -.865200151E+02 -.865939660E+02 -.866677870E+02 -.867411584E+02 -.868136296E+02 -.868844946E+02 -.869526121E+02 -.870161576E+02 -.870722948E+02 -.871167615E+02 -.871433623E+02 -.871433623E+02
 -.871735499E+02 -.871735499E+02 -.871514376E+02 -.871146017E+02 -.870683337E+02 -.870163254E+02 -.869610880E+02 -.869042986E+02 -.868470757E+02 -.867901890E+02 -.867342126E+02 -.866796328E+02 -.866269234E+02 -.865765975E+02 -.865292440E+02 -.864855567E+02 -.864463590E+02 -.864126303E+02 -.863855360E+02 -.863664611E+02 -.863570475E+02 -.863592346E+02 -.863753042E+02 -.864079288E+02 -.864602239E+02 -.865358023E+02 -.866388272E+02 -.867740595E+02 -.869468928E+02 -.871633683E+02 -.874301562E+02 -.877544884E+02 -.881440214E+02 -.886066045E+02 -.891499216E+02 -.897809768E+02 -.905053901E+02 -.913264793E+02 -.922441247E+02 -.932534416E+02 -.943433421E+02 -.954951402E+02 -.966814440E+02 -.978656741E+02 -.990026121E+02 -.100040372E+03 -.100924043E+03 -.101600921E+03 -.102026761E+03 -.102171922E+03 -.102025953E+03 -.101599303E+03 -.100921612E+03 -.100037123E+03 -.989985407E+02 -.978607752E+02 -.966757123E+02 -.954885699E+02 -.943359258E+02 -.932451702E+02 -.922349872E+02 -.913164633E+02 -.904944824E+02 -.897691634E+02 -.891371880E+02 -.885929353E+02 -.881294003E+02 -.877388973E+02 -.874135756E+02 -.871457773E+02 -.869282689E+02 -.867543793E+02 -.866180662E+02 -.865139350E+02 -.864372237E+02 -.863837675E+02 -.863499522E+02 -.863326609E+02 -.863292205E+02 -.863373490E+02 -.863551064E+02 -.863808495E+02 -.864131910E+02 -.864509637E+02 -.864931880E+02 -.865390440E+02 -.865878457E+02 -.866390181E+02 -.866920730E+02 -.867465827E+02 -.868021458E+02 -.868583396E+02 -.869146491E+02 -.869703638E+02 -.870244291E+02 -.870752426E+02 -.871203872E+02 -.871562942E+02 -.871778350E+02 -.871778350E+02
 -.872101419E+02 -.872101419E+02 -.871933741E+02 -.871655609E+02 -.871308465E+02 -.870921670E+02 -.870515665E+02 -.870104598E+02 -.869698434E+02 -.869304563E+02 -.868928998E+02 -.868577202E+02 -.868254695E+02 -.867967456E+02 -.867722226E+02 -.867526730E+02 -.867389868E+02 -.867321916E+02 -.867334736E+02 -.867442009E+02 -.867659475E+02 -.868005181E+02 -.868499715E+02 -.869166446E+02 -.870031736E+02 -.871125118E+02 -.872479402E+02 -.874130658E+02 -.876118030E+02 -.878483317E+02 -.881270226E+02 -.884523219E+02 -.888285824E+02 -.892598297E+02 -.897494530E+02 -.902998106E+02 -.909117462E+02 -.915840227E+02 -.923126943E+02 -.930904558E+02 -.939060404E+02 -.947437607E+02 -.955833201E+02 -.964000397E+02 -.971656378E+02 -.978496591E+02 -.984215571E+02 -.988532912E+02 -.991221314E+02 -.992132202E+02 -.991213861E+02 -.988517998E+02 -.984193180E+02 -.978466701E+02 -.971618964E+02 -.963955426E+02 -.955780632E+02 -.947377388E+02 -.938992472E+02 -.930828837E+02 -.923043347E+02 -.915748666E+02 -.909017839E+02 -.902890324E+02 -.897378486E+02 -.892473882E+02 -.888152920E+02 -.884381699E+02 -.881119951E+02 -.878324142E+02 -.875949802E+02 -.873953219E+02 -.872292591E+02 -.870928770E+02 -.869825682E+02 -.868950512E+02 -.868273720E+02 -.867768941E+02 -.867412812E+02 -.867184752E+02 -.867066725E+02 -.867042988E+02 -.867099856E+02 -.867225465E+02 -.867409557E+02 -.867643280E+02 -.867918995E+02 -.868230096E+02 -.868570821E+02 -.868936034E+02 -.869320948E+02 -.869720743E+02 -.870129998E+02 -.870541873E+02 -.870946945E+02 -.871331615E+02 -.871676038E+02 -.871951525E+02 -.872117422E+02 -.872117422E+02
 -.872448799E+02 -.872448799E+02 -.872331559E+02 -.872138384E+02 -.871899666E+02 -.871637403E+02 -.871367375E+02 -.871100989E+02 -.870846761E+02 -.870611476E+02 -.870401032E+02 -.870221051E+02 -.870077317E+02 -.869976078E+02 -.869924264E+02 -.869929652E+02 -.870000995E+02 -.870148149E+02 -.870382209E+02 -.870715643E+02 -.871162422E+02 -.871738136E+02 -.872460074E+02 -.873347283E+02 -.874420583E+02 -.875702512E+02 -.877217197E+02 -.878990094E+02 -.881047569E+02 -.883416289E+02 -.886122360E+02 -.889190182E+02 -.892640967E+02 -.896490880E+02 -.900748794E+02 -.905413663E+02 -.910471574E+02 -.915892608E+02 -.921627713E+02 -.927605903E+02 -.933732207E+02 -.939886879E+02 -.945926432E+02 -.951687055E+02 -.956990790E+02 -.961654589E+02 -.965501873E+02 -.968375688E+02 -.970151953E+02 -.970750951E+02 -.970145180E+02 -.968362141E+02 -.965481547E+02 -.961627476E+02 -.956956877E+02 -.951646321E+02 -.945878848E+02 -.939832405E+02 -.933670798E+02 -.927537505E+02 -.921552269E+02 -.915810060E+02 -.910381862E+02 -.905316725E+02 -.900644569E+02 -.896379300E+02 -.892521960E+02 -.889063672E+02 -.885988266E+02 -.883274529E+02 -.880898059E+02 -.878832751E+02 -.877051942E+02 -.875529267E+02 -.874239273E+02 -.873157836E+02 -.872262417E+02 -.871532208E+02 -.870948175E+02 -.870493047E+02 -.870151255E+02 -.869908838E+02 -.869753336E+02 -.869673671E+02 -.869660017E+02 -.869703683E+02 -.869796984E+02 -.869933115E+02 -.870106011E+02 -.870310192E+02 -.870540550E+02 -.870792060E+02 -.871059361E+02 -.871336149E+02 -.871614320E+02 -.871882814E+02 -.872126110E+02 -.872322375E+02 -.872441243E+02 -.872441243E+02
 -.872769801E+02 -.872769801E+02 -.872698889E+02 -.872583563E+02 -.872443862E+02 -.872294801E+02 -.872147651E+02 -.872011058E+02 -.871891955E+02 -.871796287E+02 -.871729544E+02 -.871697158E+02 -.871704780E+02 -.871758488E+02 -.871864931E+02 -.872031430E+02 -.872266056E+02 -.872577697E+02 -.872976126E+02 -.873472062E+02 -.874077220E+02 -.874804329E+02 -.875667121E+02 -.876680278E+02 -.877859330E+02 -.879220495E+02 -.880780441E+02 -.882555947E+02 -.884563441E+02 -.886818402E+02 -.889334592E+02 -.892123124E+02 -.895191333E+02 -.898541473E+02 -.902169239E+02 -.906062178E+02 -.910198032E+02 -.914543161E+02 -.919051150E+02 -.923661841E+02 -.928300974E+02 -.932880706E+02 -.937301228E+02 -.941453668E+02 -.945224328E+02 -.948500183E+02 -.951175331E+02 -.953157854E+02 -.954376414E+02 -.954785755E+02 -.954370360E+02 -.953145745E+02 -.951157169E+02 -.948475965E+02 -.945194048E+02 -.941417315E+02 -.937258787E+02 -.932832153E+02 -.928246284E+02 -.923600987E+02 -.918984103E+02 -.914469894E+02 -.910118519E+02 -.905976391E+02 -.902077154E+02 -.898443062E+02 -.895086570E+02 -.892011981E+02 -.889217045E+02 -.886694427E+02 -.884433021E+02 -.882419069E+02 -.880637102E+02 -.879070700E+02 -.877703092E+02 -.876517618E+02 -.875498070E+02 -.874628936E+02 -.873895557E+02 -.873284230E+02 -.872782250E+02 -.872377925E+02 -.872060556E+02 -.871820397E+02 -.871648606E+02 -.871537183E+02 -.871478899E+02 -.871467218E+02 -.871496214E+02 -.871560456E+02 -.871654872E+02 -.871774548E+02 -.871914450E+02 -.872069014E+02 -.872231584E+02 -.872393659E+02 -.872543921E+02 -.872667070E+02 -.872742437E+02 -.872742437E+02
 -.873059133E+02 -.873059133E+02 -.873029722E+02 -.872983964E+02 -.872932436E+02 -.872883701E+02 -.872844789E+02 -.872821661E+02 -.872819611E+02 -.872843601E+02 -.872898507E+02 -.872989321E+02 -.873121289E+02 -.873300028E+02 -.873531600E+02 -.873822571E+02 -.874180035E+02 -.874611644E+02 -.875125620E+02 -.875730770E+02 -.876436476E+02 -.877252666E+02 -.878189744E+02 -.879258483E+02 -.880469879E+02 -.881834949E+02 -.883364477E+02 -.885068682E+02 -.886956807E+02 -.889036615E+02 -.891313794E+02 -.893791263E+02 -.896468395E+02 -.899340165E+02 -.902396255E+02 -.905620150E+02 -.908988293E+02 -.912469368E+02 -.916023806E+02 -.919603621E+02 -.923152684E+02 -.926607545E+02 -.929898888E+02 -.932953649E+02 -.935697789E+02 -.938059600E+02 -.939973363E+02 -.941383063E+02 -.942245827E+02 -.942534706E+02 -.942240508E+02 -.941372428E+02 -.939957411E+02 -.938038334E+02 -.935671209E+02 -.932921753E+02 -.929861672E+02 -.926565006E+02 -.923104817E+02 -.919550424E+02 -.915965277E+02 -.912405508E+02 -.908919106E+02 -.905545642E+02 -.902316435E+02 -.899255045E+02 -.896377990E+02 -.893695593E+02 -.891212885E+02 -.888930500E+02 -.886845528E+02 -.884952293E+02 -.883243044E+02 -.881708551E+02 -.880338607E+02 -.879122444E+02 -.878049062E+02 -.877107489E+02 -.876286982E+02 -.875577173E+02 -.874968166E+02 -.874450606E+02 -.874015716E+02 -.873655311E+02 -.873361799E+02 -.873128158E+02 -.872947914E+02 -.872815104E+02 -.872724226E+02 -.872670180E+02 -.872648187E+02 -.872653677E+02 -.872682132E+02 -.872728863E+02 -.872788719E+02 -.872855694E+02 -.872922448E+02 -.872979749E+02 -.873015851E+02 -.873015851E+02
 -.873313803E+02 -.873313803E+02 -.873320692E+02 -.873335632E+02 -.873360756E+02 -.873398808E+02 -.873452931E+02 -.873526560E+02 -.873623371E+02 -.873747272E+02 -.873902407E+02 -.874093172E+02 -.874324244E+02 -.874600609E+02 -.874927585E+02 -.875310837E+02 -.875756373E+02 -.876270542E+02 -.876860008E+02 -.877531738E+02 -.878292958E+02 -.879151101E+02 -.880113709E+02 -.881188320E+02 -.882382303E+02 -.883702669E+02 -.885155835E+02 -.886747349E+02 -.888481552E+02 -.890361202E+02 -.892387036E+02 -.894557297E+02 -.896867228E+02 -.899308550E+02 -.901868954E+02 -.904531623E+02 -.907274852E+02 -.910071781E+02 -.912890313E+02 -.915693275E+02 -.918438856E+02 -.921081377E+02 -.923572415E+02 -.925862268E+02 -.927901737E+02 -.929644129E+02 -.931047382E+02 -.932076144E+02 -.932703643E+02 -.932913175E+02 -.932699062E+02 -.932066984E+02 -.931033645E+02 -.929625821E+02 -.927878864E+02 -.925834838E+02 -.923540437E+02 -.921044864E+02 -.918397823E+02 -.915647741E+02 -.912840300E+02 -.910017317E+02 -.907215968E+02 -.904468355E+02 -.901801343E+02 -.899236645E+02 -.896791082E+02 -.894476973E+02 -.892302607E+02 -.890272751E+02 -.888389175E+02 -.886651157E+02 -.885055957E+02 -.883599248E+02 -.882275501E+02 -.881078317E+02 -.880000709E+02 -.879035338E+02 -.878174705E+02 -.877411302E+02 -.876737734E+02 -.876146807E+02 -.875631592E+02 -.875185469E+02 -.874802157E+02 -.874475723E+02 -.874200588E+02 -.873971514E+02 -.873783597E+02 -.873632238E+02 -.873513118E+02 -.873422158E+02 -.873355476E+02 -.873309332E+02 -.873280064E+02 -.873264029E+02 -.873257554E+02 -.873256916E+02 -.873258388E+02 -.873258388E+02
 -.873532771E+02 -.873532771E+02 -.873570672E+02 -.873637332E+02 -.873727522E+02 -.873838862E+02 -.873971026E+02 -.874125132E+02 -.874303322E+02 -.874508450E+02 -.874743873E+02 -.875013322E+02 -.875320822E+02 -.875670658E+02 -.876067349E+02 -.876515632E+02 -.877020442E+02 -.877586883E+02 -.878220189E+02 -.878925688E+02 -.879708750E+02 -.880574721E+02 -.881528828E+02 -.882576070E+02 -.883721064E+02 -.884967888E+02 -.886319881E+02 -.887779426E+02 -.889347703E+02 -.891024413E+02 -.892807487E+02 -.894692768E+02 -.896673708E+02 -.898741060E+02 -.900882613E+02 -.903082967E+02 -.905323396E+02 -.907581800E+02 -.909832801E+02 -.912047990E+02 -.914196359E+02 -.916244914E+02 -.918159502E+02 -.919905796E+02 -.921450442E+02 -.922762291E+02 -.923813662E+02 -.924581546E+02 -.925048664E+02 -.925204296E+02 -.925044810E+02 -.924573840E+02 -.923802111E+02 -.922746905E+02 -.921431234E+02 -.919882782E+02 -.918132704E+02 -.916214359E+02 -.914162079E+02 -.912010024E+02 -.909791190E+02 -.907536595E+02 -.905274653E+02 -.903030749E+02 -.900826991E+02 -.898682114E+02 -.896611528E+02 -.894627455E+02 -.892739153E+02 -.890953186E+02 -.889273725E+02 -.887702860E+02 -.886240907E+02 -.884886706E+02 -.883637893E+02 -.882491152E+02 -.881442437E+02 -.880487163E+02 -.879620372E+02 -.878836876E+02 -.878131365E+02 -.877498506E+02 -.876933013E+02 -.876429706E+02 -.875983550E+02 -.875589685E+02 -.875243448E+02 -.874940386E+02 -.874676261E+02 -.874447064E+02 -.874249022E+02 -.874078631E+02 -.873932702E+02 -.873808452E+02 -.873703644E+02 -.873616813E+02 -.873547581E+02 -.873497114E+02 -.873468730E+02 -.873468730E+02
 -.873716559E+02 -.873716559E+02 -.873780319E+02 -.873889983E+02 -.874034054E+02 -.874205750E+02 -.874401716E+02 -.874621012E+02 -.874864371E+02 -.875133640E+02 -.875431394E+02 -.875760683E+02 -.876124869E+02 -.876527527E+02 -.876972397E+02 -.877463336E+02 -.878004291E+02 -.878599253E+02 -.879252214E+02 -.879967122E+02 -.880747825E+02 -.881598006E+02 -.882521101E+02 -.883520198E+02 -.884597920E+02 -.885756286E+02 -.886996562E+02 -.888319098E+02 -.889723154E+02 -.891206709E+02 -.892766273E+02 -.894396692E+02 -.896090966E+02 -.897840089E+02 -.899632918E+02 -.901456094E+02 -.903294021E+02 -.905128919E+02 -.906940975E+02 -.908708586E+02 -.910408723E+02 -.912017398E+02 -.913510243E+02 -.914863181E+02 -.916053161E+02 -.917058937E+02 -.917861832E+02 -.918446457E+02 -.918801336E+02 -.918919379E+02 -.918798190E+02 -.918440171E+02 -.917852414E+02 -.917046403E+02 -.916037530E+02 -.914844479E+02 -.913488503E+02 -.911992660E+02 -.910381032E+02 -.908677996E+02 -.906907547E+02 -.905092722E+02 -.903255132E+02 -.901414601E+02 -.899588918E+02 -.897793690E+02 -.896042288E+02 -.894345868E+02 -.892713451E+02 -.891152053E+02 -.889666848E+02 -.888261345E+02 -.886937585E+02 -.885696330E+02 -.884537253E+02 -.883459114E+02 -.882459927E+02 -.881537107E+02 -.880687606E+02 -.879908026E+02 -.879194722E+02 -.878543884E+02 -.877951613E+02 -.877413972E+02 -.876927038E+02 -.876486938E+02 -.876089876E+02 -.875732163E+02 -.875410237E+02 -.875120697E+02 -.874860350E+02 -.874626293E+02 -.874416036E+02 -.874227719E+02 -.874060425E+02 -.873914637E+02 -.873792875E+02 -.873700543E+02 -.873647010E+02 -.873647010E+02
 -.873866862E+02 -.873866862E+02 -.873951620E+02 -.874096099E+02 -.874283595E+02 -.874503634E+02 -.874750287E+02 -.875020832E+02 -.875314748E+02 -.875632956E+02 -.875977295E+02 -.876350159E+02 -.876754272E+02 -.877192545E+02 -.877667998E+02 -.878183698E+02 -.878742724E+02 -.879348116E+02 -.880002835E+02 -.880709711E+02 -.881471391E+02 -.882290282E+02 -.883168484E+02 -.884107705E+02 -.885109169E+02 -.886173516E+02 -.887300685E+02 -.888489795E+02 -.889739033E+02 -.891045526E+02 -.892405221E+02 -.893812778E+02 -.895261465E+02 -.896743081E+02 -.898247912E+02 -.899764715E+02 -.901280755E+02 -.902781898E+02 -.904252755E+02 -.905676901E+02 -.907037156E+02 -.908315926E+02 -.909495617E+02 -.910559081E+02 -.911490102E+02 -.912273887E+02 -.912897552E+02 -.913350553E+02 -.913625073E+02 -.913716300E+02 -.913622612E+02 -.913345637E+02 -.912890193E+02 -.912264106E+02 -.911477924E+02 -.910544542E+02 -.909478757E+02 -.908296796E+02 -.907015813E+02 -.905653413E+02 -.904227197E+02 -.902754356E+02 -.901251325E+02 -.899733504E+02 -.898215040E+02 -.896708679E+02 -.895225677E+02 -.893775765E+02 -.892367160E+02 -.891006611E+02 -.889699482E+02 -.888449842E+02 -.887260588E+02 -.886133555E+02 -.885069648E+02 -.884068958E+02 -.883130882E+02 -.882254233E+02 -.881437341E+02 -.880678143E+02 -.879974269E+02 -.879323114E+02 -.878721895E+02 -.878167713E+02 -.877657590E+02 -.877188513E+02 -.876757468E+02 -.876361465E+02 -.875997582E+02 -.875663007E+02 -.875355115E+02 -.875071589E+02 -.874810611E+02 -.874571178E+02 -.874353553E+02 -.874159925E+02 -.873995300E+02 -.873868665E+02 -.873794470E+02 -.873794470E+02
 -.873986183E+02 -.873986183E+02 -.874087478E+02 -.874259277E+02 -.874480674E+02 -.874738181E+02 -.875023737E+02 -.875333122E+02 -.875664728E+02 -.876018656E+02 -.876396074E+02 -.876798775E+02 -.877228900E+02 -.877688760E+02 -.878180739E+02 -.878707222E+02 -.879270554E+02 -.879872990E+02 -.880516658E+02 -.881203512E+02 -.881935283E+02 -.882713431E+02 -.883539090E+02 -.884413004E+02 -.885335463E+02 -.886306218E+02 -.887324409E+02 -.888388477E+02 -.889496090E+02 -.890644062E+02 -.891828284E+02 -.893043666E+02 -.894284086E+02 -.895542360E+02 -.896810238E+02 -.898078427E+02 -.899336642E+02 -.900573709E+02 -.901777688E+02 -.902936053E+02 -.904035903E+02 -.905064219E+02 -.906008138E+02 -.906855271E+02 -.907594016E+02 -.908213886E+02 -.908705807E+02 -.909062404E+02 -.909278230E+02 -.909349944E+02 -.909276422E+02 -.909058797E+02 -.908700415E+02 -.908206733E+02 -.907585136E+02 -.906844703E+02 -.905995932E+02 -.905050433E+02 -.904020606E+02 -.902919321E+02 -.901759611E+02 -.900554385E+02 -.899316184E+02 -.898056957E+02 -.896787893E+02 -.895519290E+02 -.894260455E+02 -.893019657E+02 -.891804097E+02 -.890619916E+02 -.889472225E+02 -.888365153E+02 -.887301908E+02 -.886284845E+02 -.885315551E+02 -.884394918E+02 -.883523230E+02 -.882700233E+02 -.881925219E+02 -.881197087E+02 -.880514417E+02 -.879875517E+02 -.879278486E+02 -.878721254E+02 -.878201622E+02 -.877717303E+02 -.877265952E+02 -.876845203E+02 -.876452708E+02 -.876086197E+02 -.875743576E+02 -.875423073E+02 -.875123492E+02 -.874844595E+02 -.874587676E+02 -.874356378E+02 -.874157782E+02 -.874003835E+02 -.873913134E+02 -.873913134E+02
 -.874077514E+02 -.874077514E+02 -.874191343E+02 -.874383759E+02 -.874630570E+02 -.874915910E+02 -.875230006E+02 -.875567409E+02 -.875925601E+02 -.876303977E+02 -.876703113E+02 -.877124270E+02 -.877569071E+02 -.878039307E+02 -.878536815E+02 -.879063410E+02 -.879620831E+02 -.880210704E+02 -.880834504E+02 -.881493514E+02 -.882188783E+02 -.882921089E+02 -.883690893E+02 -.884498293E+02 -.885342977E+02 -.886224165E+02 -.887140556E+02 -.888090273E+02 -.889070812E+02 -.890078997E+02 -.891110938E+02 -.892162007E+02 -.893226815E+02 -.894299216E+02 -.895372314E+02 -.896438506E+02 -.897489534E+02 -.898516577E+02 -.899510357E+02 -.900461277E+02 -.901359581E+02 -.902195535E+02 -.902959629E+02 -.903642787E+02 -.904236583E+02 -.904733452E+02 -.905126892E+02 -.905411643E+02 -.905583835E+02 -.905641100E+02 -.905582645E+02 -.905409273E+02 -.905123359E+02 -.904728783E+02 -.904230815E+02 -.903635966E+02 -.902951810E+02 -.902186783E+02 -.901349973E+02 -.900450900E+02 -.899499308E+02 -.898504967E+02 -.897477485E+02 -.896426154E+02 -.895359810E+02 -.894286723E+02 -.893214514E+02 -.892150095E+02 -.891099634E+02 -.890068536E+02 -.889061451E+02 -.888082287E+02 -.887134244E+02 -.886219852E+02 -.885341015E+02 -.884499066E+02 -.883694817E+02 -.882928615E+02 -.882200395E+02 -.881509728E+02 -.880855874E+02 -.880237825E+02 -.879654348E+02 -.879104021E+02 -.878585272E+02 -.878096405E+02 -.877635639E+02 -.877201137E+02 -.876791055E+02 -.876403605E+02 -.876037168E+02 -.875690466E+02 -.875362853E+02 -.875054760E+02 -.874768357E+02 -.874508486E+02 -.874283918E+02 -.874108972E+02 -.874005533E+02 -.874005533E+02
 -.874144077E+02 -.874144077E+02 -.874266919E+02 -.874474072E+02 -.874738884E+02 -.875043682E+02 -.875377371E+02 -.875733526E+02 -.876108891E+02 -.876502270E+02 -.876913733E+02 -.877344079E+02 -.877794488E+02 -.878266307E+02 -.878760919E+02 -.879279668E+02 -.879823808E+02 -.880394472E+02 -.880992632E+02 -.881619068E+02 -.882274339E+02 -.882958744E+02 -.883672291E+02 -.884414665E+02 -.885185191E+02 -.885982800E+02 -.886805990E+02 -.887652791E+02 -.888520737E+02 -.889406834E+02 -.890307548E+02 -.891218790E+02 -.892135915E+02 -.893053737E+02 -.893966549E+02 -.894868164E+02 -.895751969E+02 -.896610994E+02 -.897438007E+02 -.898225612E+02 -.898966374E+02 -.899652947E+02 -.900278220E+02 -.900835458E+02 -.901318455E+02 -.901721671E+02 -.902040371E+02 -.902270738E+02 -.902409975E+02 -.902456373E+02 -.902409363E+02 -.902269524E+02 -.902038575E+02 -.901719322E+02 -.901315592E+02 -.900832132E+02 -.900274490E+02 -.899648884E+02 -.898962060E+02 -.898221141E+02 -.897433484E+02 -.896606538E+02 -.895747710E+02 -.894864248E+02 -.893963134E+02 -.893050998E+02 -.892134043E+02 -.891217995E+02 -.890308058E+02 -.889408895E+02 -.888524615E+02 -.887658772E+02 -.886814383E+02 -.885993940E+02 -.885199441E+02 -.884432418E+02 -.883693970E+02 -.882984803E+02 -.882305261E+02 -.881655369E+02 -.881034864E+02 -.880443228E+02 -.879879727E+02 -.879343435E+02 -.878833268E+02 -.878348005E+02 -.877886325E+02 -.877446835E+02 -.877028118E+02 -.876628803E+02 -.876247685E+02 -.875883919E+02 -.875537335E+02 -.875208929E+02 -.874901593E+02 -.874621135E+02 -.874377654E+02 -.874187299E+02 -.874074464E+02 -.874074464E+02
 -.874189122E+02 -.874189122E+02 -.874317936E+02 -.874534758E+02 -.874811209E+02 -.875128312E+02 -.875474001E+02 -.875841108E+02 -.876225798E+02 -.876626394E+02 -.877042545E+02 -.877474662E+02 -.877923552E+02 -.878390190E+02 -.878875588E+02 -.879380712E+02 -.879906437E+02 -.880453510E+02 -.881022527E+02 -.881613904E+02 -.882227849E+02 -.882864337E+02 -.883523088E+02 -.884203537E+02 -.884904815E+02 -.885625721E+02 -.886364705E+02 -.887119841E+02 -.887888813E+02 -.888668899E+02 -.889456966E+02 -.890249468E+02 -.891042455E+02 -.891831590E+02 -.892612176E+02 -.893379192E+02 -.894127339E+02 -.894851100E+02 -.895544813E+02 -.896202744E+02 -.896819182E+02 -.897388533E+02 -.897905420E+02 -.898364788E+02 -.898762005E+02 -.899092960E+02 -.899354151E+02 -.899542768E+02 -.899656757E+02 -.899694867E+02 -.899656679E+02 -.899542623E+02 -.899353958E+02 -.899092751E+02 -.898761822E+02 -.898364683E+02 -.897905456E+02 -.897388784E+02 -.896819736E+02 -.896203699E+02 -.895546279E+02 -.894853200E+02 -.894130209E+02 -.893382983E+02 -.892617054E+02 -.891837735E+02 -.891050066E+02 -.890258760E+02 -.889468172E+02 -.888682270E+02 -.887904618E+02 -.887138371E+02 -.886386273E+02 -.885650667E+02 -.884933504E+02 -.884236362E+02 -.883560469E+02 -.882906721E+02 -.882275710E+02 -.881667750E+02 -.881082898E+02 -.880520985E+02 -.879981636E+02 -.879464299E+02 -.878968260E+02 -.878492675E+02 -.878036590E+02 -.877598975E+02 -.877178769E+02 -.876774955E+02 -.876386682E+02 -.876013472E+02 -.875655556E+02 -.875314397E+02 -.874993461E+02 -.874699305E+02 -.874443026E+02 -.874242124E+02 -.874122811E+02 -.874122811E+02
 -.874215787E+02 -.874215787E+02 -.874347990E+02 -.874570188E+02 -.874852904E+02 -.875176304E+02 -.875527652E+02 -.875899249E+02 -.876286822E+02 -.876688319E+02 -.877103047E+02 -.877531098E+02 -.877972968E+02 -.878429331E+02 -.878900898E+02 -.879388337E+02 -.879892227E+02 -.880413028E+02 -.880951056E+02 -.881506464E+02 -.882079223E+02 -.882669098E+02 -.883275632E+02 -.883898127E+02 -.884535628E+02 -.885186911E+02 -.885850468E+02 -.886524491E+02 -.887206872E+02 -.887895188E+02 -.888586709E+02 -.889278398E+02 -.889966923E+02 -.890648678E+02 -.891319807E+02 -.891976237E+02 -.892613717E+02 -.893227866E+02 -.893814227E+02 -.894368330E+02 -.894885752E+02 -.895362196E+02 -.895793556E+02 -.896175996E+02 -.896506017E+02 -.896780529E+02 -.896996911E+02 -.897153063E+02 -.897247455E+02 -.897279159E+02 -.897247864E+02 -.897153891E+02 -.896998180E+02 -.896782272E+02 -.896508275E+02 -.896178824E+02 -.895797019E+02 -.895366371E+02 -.894890728E+02 -.894374207E+02 -.893821119E+02 -.893235898E+02 -.892623028E+02 -.891986981E+02 -.891332153E+02 -.890662810E+02 -.889983041E+02 -.889296719E+02 -.888607466E+02 -.887918632E+02 -.887233272E+02 -.886554138E+02 -.885883673E+02 -.885224013E+02 -.884576985E+02 -.883944125E+02 -.883326680E+02 -.882725630E+02 -.882141698E+02 -.881575372E+02 -.881026917E+02 -.880496401E+02 -.879983704E+02 -.879488544E+02 -.879010492E+02 -.878548990E+02 -.878103376E+02 -.877672911E+02 -.877256828E+02 -.876854400E+02 -.876465074E+02 -.876088678E+02 -.875725773E+02 -.875378193E+02 -.875049847E+02 -.874747841E+02 -.874483981E+02 -.874276694E+02 -.874153402E+02 -.874153402E+02
 -.874227004E+02 -.874227004E+02 -.874360436E+02 -.874584432E+02 -.874868949E+02 -.875193676E+02 -.875545472E+02 -.875916290E+02 -.876301545E+02 -.876698901E+02 -.877107399E+02 -.877526872E+02 -.877957567E+02 -.878399911E+02 -.878854378E+02 -.879321404E+02 -.879801342E+02 -.880294437E+02 -.880800806E+02 -.881320419E+02 -.881853088E+02 -.882398448E+02 -.882955946E+02 -.883524829E+02 -.884104131E+02 -.884692663E+02 -.885289010E+02 -.885891526E+02 -.886498324E+02 -.887107282E+02 -.887716047E+02 -.888322036E+02 -.888922455E+02 -.889514315E+02 -.890094454E+02 -.890659564E+02 -.891206227E+02 -.891730949E+02 -.892230207E+02 -.892700490E+02 -.893138350E+02 -.893540457E+02 -.893903647E+02 -.894224979E+02 -.894501781E+02 -.894731704E+02 -.894912761E+02 -.895043366E+02 -.895122364E+02 -.895149056E+02 -.895123212E+02 -.895045072E+02 -.894915347E+02 -.894735202E+02 -.894506235E+02 -.894230443E+02 -.893910189E+02 -.893548153E+02 -.893147289E+02 -.892710774E+02 -.892241950E+02 -.891744277E+02 -.891221280E+02 -.890676497E+02 -.890113434E+02 -.889535527E+02 -.888946098E+02 -.888348322E+02 -.887745208E+02 -.887139565E+02 -.886533994E+02 -.885930869E+02 -.885332333E+02 -.884740292E+02 -.884156416E+02 -.883582143E+02 -.883018679E+02 -.882467016E+02 -.881927930E+02 -.881402003E+02 -.880889628E+02 -.880391024E+02 -.879906250E+02 -.879435217E+02 -.878977705E+02 -.878533375E+02 -.878101791E+02 -.877682447E+02 -.877274810E+02 -.876878394E+02 -.876492886E+02 -.876118366E+02 -.875755659E+02 -.875406884E+02 -.875076272E+02 -.874771305E+02 -.874504245E+02 -.874294078E+02 -.874168919E+02 -.874168919E+02
 -.874225443E+02 -.874225443E+02 -.874358330E+02 -.874581186E+02 -.874863855E+02 -.875185866E+02 -.875533898E+02 -.875899708E+02 -.876278515E+02 -.876667778E+02 -.877066336E+02 -.877473820E+02 -.877890276E+02 -.878315938E+02 -.878751092E+02 -.879195994E+02 -.879650830E+02 -.880115689E+02 -.880590545E+02 -.881075246E+02 -.881569504E+02 -.882072881E+02 -.882584784E+02 -.883104450E+02 -.883630947E+02 -.884163160E+02 -.884699794E+02 -.885239372E+02 -.885780232E+02 -.886320533E+02 -.886858258E+02 -.887391225E+02 -.887917098E+02 -.888433400E+02 -.888937538E+02 -.889426822E+02 -.889898495E+02 -.890349759E+02 -.890777812E+02 -.891179881E+02 -.891553259E+02 -.891895344E+02 -.892203677E+02 -.892475980E+02 -.892710196E+02 -.892904517E+02 -.893057423E+02 -.893167699E+02 -.893234467E+02 -.893257194E+02 -.893235705E+02 -.893170184E+02 -.893061177E+02 -.892909573E+02 -.892716597E+02 -.892483781E+02 -.892212944E+02 -.891906154E+02 -.891565700E+02 -.891194054E+02 -.890793829E+02 -.890367746E+02 -.889918591E+02 -.889449179E+02 -.888962321E+02 -.888460790E+02 -.887947288E+02 -.887424426E+02 -.886894692E+02 -.886360442E+02 -.885823874E+02 -.885287024E+02 -.884751752E+02 -.884219738E+02 -.883692478E+02 -.883171288E+02 -.882657300E+02 -.882151469E+02 -.881654578E+02 -.881167248E+02 -.880689940E+02 -.880222968E+02 -.879766509E+02 -.879320610E+02 -.878885201E+02 -.878460108E+02 -.878045068E+02 -.877639756E+02 -.877243828E+02 -.876856989E+02 -.876479123E+02 -.876110509E+02 -.875752175E+02 -.875406451E+02 -.875077783E+02 -.874773881E+02 -.874507243E+02 -.874297106E+02 -.874171837E+02 -.874171837E+02
 -.874213487E+02 -.874213487E+02 -.874344392E+02 -.874563740E+02 -.874841626E+02 -.875157688E+02 -.875498608E+02 -.875856083E+02 -.876225223E+02 -.876603357E+02 -.876989176E+02 -.877382157E+02 -.877782190E+02 -.878189358E+02 -.878603800E+02 -.879025636E+02 -.879454929E+02 -.879891655E+02 -.880335692E+02 -.880786809E+02 -.881244660E+02 -.881708775E+02 -.882178551E+02 -.882653252E+02 -.883132001E+02 -.883613776E+02 -.884097412E+02 -.884581599E+02 -.885064887E+02 -.885545687E+02 -.886022282E+02 -.886492832E+02 -.886955384E+02 -.887407889E+02 -.887848216E+02 -.888274174E+02 -.888683529E+02 -.889074032E+02 -.889443444E+02 -.889789559E+02 -.890110237E+02 -.890403430E+02 -.890667211E+02 -.890899804E+02 -.891099605E+02 -.891265213E+02 -.891395451E+02 -.891489383E+02 -.891546331E+02 -.891565883E+02 -.891547908E+02 -.891492549E+02 -.891400227E+02 -.891271630E+02 -.891107706E+02 -.890909643E+02 -.890678853E+02 -.890416949E+02 -.890125720E+02 -.889807105E+02 -.889463164E+02 -.889096049E+02 -.888707977E+02 -.888301202E+02 -.887877985E+02 -.887440572E+02 -.886991169E+02 -.886531921E+02 -.886064891E+02 -.885592047E+02 -.885115246E+02 -.884636223E+02 -.884156581E+02 -.883677789E+02 -.883201172E+02 -.882727913E+02 -.882259050E+02 -.881795481E+02 -.881337962E+02 -.880887117E+02 -.880443437E+02 -.880007290E+02 -.879578925E+02 -.879158482E+02 -.878745998E+02 -.878341419E+02 -.877944615E+02 -.877555402E+02 -.877173580E+02 -.876799008E+02 -.876431726E+02 -.876072167E+02 -.875721511E+02 -.875382231E+02 -.875058899E+02 -.874759324E+02 -.874496059E+02 -.874288326E+02 -.874164385E+02 -.874164385E+02
 -.874193225E+02 -.874193225E+02 -.874321007E+02 -.874534970E+02 -.874805759E+02 -.875113334E+02 -.875444535E+02 -.875791106E+02 -.876148129E+02 -.876512859E+02 -.876883889E+02 -.877260579E+02 -.877642705E+02 -.878030230E+02 -.878423182E+02 -.878821580E+02 -.879225396E+02 -.879634527E+02 -.880048790E+02 -.880467907E+02 -.880891503E+02 -.881319098E+02 -.881750109E+02 -.882183840E+02 -.882619481E+02 -.883056111E+02 -.883492691E+02 -.883928072E+02 -.884360995E+02 -.884790098E+02 -.885213919E+02 -.885630909E+02 -.886039436E+02 -.886437804E+02 -.886824258E+02 -.887197007E+02 -.887554237E+02 -.887894130E+02 -.888214887E+02 -.888514744E+02 -.888791998E+02 -.889045025E+02 -.889272304E+02 -.889472436E+02 -.889644164E+02 -.889786392E+02 -.889898199E+02 -.889978857E+02 -.890027837E+02 -.890044821E+02 -.890029707E+02 -.889982607E+02 -.889903851E+02 -.889793976E+02 -.889653722E+02 -.889484019E+02 -.889285975E+02 -.889060857E+02 -.888810076E+02 -.888535163E+02 -.888237754E+02 -.887919564E+02 -.887582367E+02 -.887227976E+02 -.886858220E+02 -.886474925E+02 -.886079896E+02 -.885674899E+02 -.885261647E+02 -.884841784E+02 -.884416875E+02 -.883988394E+02 -.883557721E+02 -.883126127E+02 -.882694777E+02 -.882264724E+02 -.881836907E+02 -.881412152E+02 -.880991172E+02 -.880574569E+02 -.880162840E+02 -.879756376E+02 -.879355469E+02 -.878960319E+02 -.878571036E+02 -.878187655E+02 -.877810142E+02 -.877438420E+02 -.877072405E+02 -.876712074E+02 -.876357586E+02 -.876009492E+02 -.875669079E+02 -.875338906E+02 -.875023595E+02 -.874730946E+02 -.874473414E+02 -.874269994E+02 -.874148538E+02 -.874148538E+02
 -.874166459E+02 -.874166459E+02 -.874290231E+02 -.874497355E+02 -.874759259E+02 -.875056399E+02 -.875375898E+02 -.875709633E+02 -.876052725E+02 -.876402403E+02 -.876757199E+02 -.877116395E+02 -.877479676E+02 -.877846921E+02 -.878218073E+02 -.878593076E+02 -.878971837E+02 -.879354201E+02 -.879739945E+02 -.880128768E+02 -.880520286E+02 -.880914030E+02 -.881309444E+02 -.881705884E+02 -.882102615E+02 -.882498810E+02 -.882893552E+02 -.883285839E+02 -.883674583E+02 -.884058617E+02 -.884436700E+02 -.884807528E+02 -.885169737E+02 -.885521918E+02 -.885862624E+02 -.886190386E+02 -.886503725E+02 -.886801165E+02 -.887081253E+02 -.887342572E+02 -.887583755E+02 -.887803509E+02 -.888000622E+02 -.888173985E+02 -.888322605E+02 -.888445616E+02 -.888542295E+02 -.888612067E+02 -.888654519E+02 -.888669401E+02 -.888656634E+02 -.888616308E+02 -.888548681E+02 -.888454178E+02 -.888333382E+02 -.888187027E+02 -.888015988E+02 -.887821270E+02 -.887603993E+02 -.887365377E+02 -.887106729E+02 -.886829424E+02 -.886534890E+02 -.886224593E+02 -.885900019E+02 -.885562659E+02 -.885213994E+02 -.884855483E+02 -.884488547E+02 -.884114564E+02 -.883734851E+02 -.883350661E+02 -.882963173E+02 -.882573489E+02 -.882182624E+02 -.881791508E+02 -.881400983E+02 -.881011798E+02 -.880624612E+02 -.880239997E+02 -.879858434E+02 -.879480319E+02 -.879105966E+02 -.878735609E+02 -.878369411E+02 -.878007465E+02 -.877649810E+02 -.877296449E+02 -.876947385E+02 -.876602686E+02 -.876262603E+02 -.875927770E+02 -.875599545E+02 -.875280523E+02 -.874975314E+02 -.874691620E+02 -.874441675E+02 -.874244073E+02 -.874126017E+02 -.874126017E+02
 -.874134723E+02 -.874134723E+02 -.874253813E+02 -.874452996E+02 -.874704673E+02 -.874989926E+02 -.875296259E+02 -.875615755E+02 -.875943623E+02 -.876277109E+02 -.876614714E+02 -.876955669E+02 -.877299599E+02 -.877646315E+02 -.877995703E+02 -.878347650E+02 -.878702018E+02 -.879058620E+02 -.879417211E+02 -.879777480E+02 -.880139049E+02 -.880501470E+02 -.880864224E+02 -.881226721E+02 -.881588297E+02 -.881948219E+02 -.882305680E+02 -.882659808E+02 -.883009666E+02 -.883354256E+02 -.883692526E+02 -.884023375E+02 -.884345663E+02 -.884658216E+02 -.884959839E+02 -.885249321E+02 -.885525451E+02 -.885787029E+02 -.886032872E+02 -.886261834E+02 -.886472817E+02 -.886664779E+02 -.886836752E+02 -.886987849E+02 -.887117279E+02 -.887224354E+02 -.887308500E+02 -.887369261E+02 -.887406312E+02 -.887419455E+02 -.887408628E+02 -.887373903E+02 -.887315486E+02 -.887233713E+02 -.887129048E+02 -.887002076E+02 -.886853494E+02 -.886684103E+02 -.886494800E+02 -.886286563E+02 -.886060443E+02 -.885817549E+02 -.885559037E+02 -.885286100E+02 -.884999948E+02 -.884701804E+02 -.884392889E+02 -.884074410E+02 -.883747552E+02 -.883413466E+02 -.883073265E+02 -.882728011E+02 -.882378713E+02 -.882026319E+02 -.881671716E+02 -.881315719E+02 -.880959076E+02 -.880602461E+02 -.880246477E+02 -.879891656E+02 -.879538454E+02 -.879187261E+02 -.878838396E+02 -.878492113E+02 -.878148603E+02 -.877808004E+02 -.877470404E+02 -.877135867E+02 -.876804460E+02 -.876476319E+02 -.876151763E+02 -.875831483E+02 -.875516875E+02 -.875210532E+02 -.874916998E+02 -.874643807E+02 -.874402872E+02 -.874212248E+02 -.874098299E+02 -.874098299E+02
 -.874099305E+02 -.874099305E+02 -.874213219E+02 -.874403658E+02 -.874644132E+02 -.874916455E+02 -.875208587E+02 -.875512871E+02 -.875824648E+02 -.876141208E+02 -.876461053E+02 -.876783382E+02 -.877107779E+02 -.877434012E+02 -.877761920E+02 -.878091355E+02 -.878422150E+02 -.878754096E+02 -.879086937E+02 -.879420367E+02 -.879754021E+02 -.880087477E+02 -.880420258E+02 -.880751827E+02 -.881081589E+02 -.881408895E+02 -.881733038E+02 -.882053263E+02 -.882368761E+02 -.882678680E+02 -.882982127E+02 -.883278173E+02 -.883565862E+02 -.883844214E+02 -.884112237E+02 -.884368933E+02 -.884613305E+02 -.884844369E+02 -.885061162E+02 -.885262752E+02 -.885448248E+02 -.885616810E+02 -.885767656E+02 -.885900074E+02 -.886013429E+02 -.886107172E+02 -.886180841E+02 -.886234076E+02 -.886266615E+02 -.886278303E+02 -.886269089E+02 -.886239032E+02 -.886188297E+02 -.886117154E+02 -.886025975E+02 -.885915227E+02 -.885785470E+02 -.885637348E+02 -.885471583E+02 -.885288965E+02 -.885090343E+02 -.884876618E+02 -.884648732E+02 -.884407656E+02 -.884154385E+02 -.883889925E+02 -.883615283E+02 -.883331464E+02 -.883039456E+02 -.882740225E+02 -.882434710E+02 -.882123813E+02 -.881808397E+02 -.881489279E+02 -.881167226E+02 -.880842955E+02 -.880517125E+02 -.880190341E+02 -.879863149E+02 -.879536036E+02 -.879209431E+02 -.878883706E+02 -.878559177E+02 -.878236105E+02 -.877914699E+02 -.877595123E+02 -.877277501E+02 -.876961940E+02 -.876648554E+02 -.876337529E+02 -.876029230E+02 -.875724385E+02 -.875424400E+02 -.875131837E+02 -.874851129E+02 -.874589586E+02 -.874358721E+02 -.874175945E+02 -.874066636E+02 -.874066636E+02
 -.874061268E+02 -.874061268E+02 -.874169660E+02 -.874350797E+02 -.874579398E+02 -.874838084E+02 -.875115327E+02 -.875403775E+02 -.875698930E+02 -.875998157E+02 -.876299973E+02 -.876603569E+02 -.876908501E+02 -.877214508E+02 -.877521400E+02 -.877829005E+02 -.878137136E+02 -.878445575E+02 -.878754065E+02 -.879062307E+02 -.879369957E+02 -.879676624E+02 -.879981869E+02 -.880285208E+02 -.880586112E+02 -.880884006E+02 -.881178274E+02 -.881468259E+02 -.881753266E+02 -.882032565E+02 -.882305399E+02 -.882570983E+02 -.882828511E+02 -.883077166E+02 -.883316121E+02 -.883544548E+02 -.883761624E+02 -.883966540E+02 -.884158507E+02 -.884336763E+02 -.884500582E+02 -.884649281E+02 -.884782227E+02 -.884898845E+02 -.884998620E+02 -.885081111E+02 -.885145946E+02 -.885192836E+02 -.885221571E+02 -.885232025E+02 -.885224161E+02 -.885198025E+02 -.885153750E+02 -.885091555E+02 -.885011739E+02 -.884914679E+02 -.884800827E+02 -.884670706E+02 -.884524899E+02 -.884364047E+02 -.884188843E+02 -.884000021E+02 -.883798350E+02 -.883584630E+02 -.883359679E+02 -.883124327E+02 -.882879411E+02 -.882625768E+02 -.882364223E+02 -.882095592E+02 -.881820665E+02 -.881540211E+02 -.881254967E+02 -.880965638E+02 -.880672887E+02 -.880377342E+02 -.880079583E+02 -.879780149E+02 -.879479531E+02 -.879178174E+02 -.878876476E+02 -.878574786E+02 -.878273410E+02 -.877972608E+02 -.877672597E+02 -.877373556E+02 -.877075635E+02 -.876778968E+02 -.876483704E+02 -.876190063E+02 -.875898441E+02 -.875609584E+02 -.875324887E+02 -.875046852E+02 -.874779774E+02 -.874530692E+02 -.874310659E+02 -.874136358E+02 -.874032077E+02 -.874032077E+02
 -.874021484E+02 -.874021484E+02 -.874124129E+02 -.874295604E+02 -.874511907E+02 -.874756519E+02 -.875018466E+02 -.875290731E+02 -.875569003E+02 -.875850740E+02 -.876134494E+02 -.876419459E+02 -.876705178E+02 -.876991371E+02 -.877277832E+02 -.877564372E+02 -.877850796E+02 -.878136882E+02 -.878422379E+02 -.878707000E+02 -.878990423E+02 -.879272287E+02 -.879552195E+02 -.879829711E+02 -.880104364E+02 -.880375649E+02 -.880643026E+02 -.880905925E+02 -.881163749E+02 -.881415873E+02 -.881661652E+02 -.881900421E+02 -.882131502E+02 -.882354209E+02 -.882567851E+02 -.882771739E+02 -.882965191E+02 -.883147538E+02 -.883318131E+02 -.883476343E+02 -.883621582E+02 -.883753287E+02 -.883870945E+02 -.883974085E+02 -.884062291E+02 -.884135204E+02 -.884192524E+02 -.884234017E+02 -.884259513E+02 -.884268912E+02 -.884262182E+02 -.884239363E+02 -.884200563E+02 -.884145958E+02 -.884075792E+02 -.883990371E+02 -.883890064E+02 -.883775293E+02 -.883646536E+02 -.883504316E+02 -.883349199E+02 -.883181789E+02 -.883002716E+02 -.882812641E+02 -.882612239E+02 -.882402200E+02 -.882183220E+02 -.881956000E+02 -.881721231E+02 -.881479601E+02 -.881231779E+02 -.880978421E+02 -.880720157E+02 -.880457592E+02 -.880191305E+02 -.879921841E+02 -.879649712E+02 -.879375395E+02 -.879099331E+02 -.878821922E+02 -.878543536E+02 -.878264497E+02 -.877985097E+02 -.877705589E+02 -.877426190E+02 -.877147088E+02 -.876868447E+02 -.876590420E+02 -.876313179E+02 -.876036967E+02 -.875762197E+02 -.875489619E+02 -.875220600E+02 -.874957564E+02 -.874704637E+02 -.874468554E+02 -.874259868E+02 -.874094474E+02 -.873995487E+02 -.873995487E+02
 -.873980657E+02 -.873980657E+02 -.874077427E+02 -.874239038E+02 -.874442813E+02 -.874673130E+02 -.874919596E+02 -.875175549E+02 -.875436887E+02 -.875701173E+02 -.875967008E+02 -.876233599E+02 -.876500490E+02 -.876767388E+02 -.877034079E+02 -.877300367E+02 -.877566053E+02 -.877830918E+02 -.878094720E+02 -.878357187E+02 -.878618021E+02 -.878876890E+02 -.879133435E+02 -.879387266E+02 -.879637965E+02 -.879885088E+02 -.880128162E+02 -.880366694E+02 -.880600168E+02 -.880828048E+02 -.881049785E+02 -.881264814E+02 -.881472562E+02 -.881672453E+02 -.881863907E+02 -.882046348E+02 -.882219210E+02 -.882381936E+02 -.882533990E+02 -.882674855E+02 -.882804042E+02 -.882921094E+02 -.883025586E+02 -.883117136E+02 -.883195403E+02 -.883260094E+02 -.883310966E+02 -.883347827E+02 -.883370540E+02 -.883379024E+02 -.883373253E+02 -.883353260E+02 -.883319134E+02 -.883271017E+02 -.883209111E+02 -.883133663E+02 -.883044977E+02 -.882943397E+02 -.882829316E+02 -.882703162E+02 -.882565402E+02 -.882416532E+02 -.882257074E+02 -.882087574E+02 -.881908593E+02 -.881720707E+02 -.881524497E+02 -.881320548E+02 -.881109446E+02 -.880891770E+02 -.880668089E+02 -.880438960E+02 -.880204926E+02 -.879966507E+02 -.879724205E+02 -.879478495E+02 -.879229828E+02 -.878978627E+02 -.878725285E+02 -.878470166E+02 -.878213603E+02 -.877955900E+02 -.877697330E+02 -.877438134E+02 -.877178528E+02 -.876918700E+02 -.876658821E+02 -.876399056E+02 -.876139592E+02 -.875880686E+02 -.875622755E+02 -.875366542E+02 -.875113375E+02 -.874865580E+02 -.874627098E+02 -.874404338E+02 -.874207314E+02 -.874051097E+02 -.873957574E+02 -.873957574E+02
 -.873939347E+02 -.873939347E+02 -.874030188E+02 -.874181860E+02 -.874373032E+02 -.874589001E+02 -.874819971E+02 -.875059654E+02 -.875304165E+02 -.875551186E+02 -.875799376E+02 -.876047966E+02 -.876296503E+02 -.876544695E+02 -.876792322E+02 -.877039187E+02 -.877285094E+02 -.877529830E+02 -.877773163E+02 -.878014840E+02 -.878254584E+02 -.878492094E+02 -.878727044E+02 -.878959088E+02 -.879187855E+02 -.879412953E+02 -.879633970E+02 -.879850477E+02 -.880062029E+02 -.880268167E+02 -.880468418E+02 -.880662305E+02 -.880849343E+02 -.881029042E+02 -.881200918E+02 -.881364486E+02 -.881519274E+02 -.881664819E+02 -.881800673E+02 -.881926410E+02 -.882041625E+02 -.882145939E+02 -.882239004E+02 -.882320505E+02 -.882390163E+02 -.882447737E+02 -.882493028E+02 -.882525879E+02 -.882546178E+02 -.882553859E+02 -.882548902E+02 -.882531334E+02 -.882501227E+02 -.882458699E+02 -.882403915E+02 -.882337079E+02 -.882258439E+02 -.882168281E+02 -.882066925E+02 -.881954728E+02 -.881832073E+02 -.881699371E+02 -.881557057E+02 -.881405584E+02 -.881245419E+02 -.881077044E+02 -.880900947E+02 -.880717620E+02 -.880527556E+02 -.880331247E+02 -.880129177E+02 -.879921823E+02 -.879709648E+02 -.879493104E+02 -.879272624E+02 -.879048625E+02 -.878821501E+02 -.878591626E+02 -.878359352E+02 -.878125006E+02 -.877888892E+02 -.877651287E+02 -.877412447E+02 -.877172601E+02 -.876931957E+02 -.876690700E+02 -.876449004E+02 -.876207040E+02 -.875965001E+02 -.875723149E+02 -.875481903E+02 -.875241985E+02 -.875004673E+02 -.874772187E+02 -.874548266E+02 -.874338975E+02 -.874153773E+02 -.874006874E+02 -.873918905E+02 -.873918905E+02
 -.873897988E+02 -.873897988E+02 -.873982907E+02 -.874124660E+02 -.874303275E+02 -.874504973E+02 -.874720565E+02 -.874944146E+02 -.875172057E+02 -.875402106E+02 -.875633019E+02 -.875864056E+02 -.876094775E+02 -.876324888E+02 -.876554177E+02 -.876782447E+02 -.877009506E+02 -.877235151E+02 -.877459164E+02 -.877681309E+02 -.877901332E+02 -.878118958E+02 -.878333895E+02 -.878545834E+02 -.878754445E+02 -.878959386E+02 -.879160295E+02 -.879356800E+02 -.879548516E+02 -.879735047E+02 -.879915990E+02 -.880090937E+02 -.880259474E+02 -.880421191E+02 -.880575675E+02 -.880722522E+02 -.880861334E+02 -.880991723E+02 -.881113318E+02 -.881225761E+02 -.881328718E+02 -.881421874E+02 -.881504942E+02 -.881577660E+02 -.881639799E+02 -.881691160E+02 -.881731580E+02 -.881760928E+02 -.881779115E+02 -.881786084E+02 -.881781821E+02 -.881766346E+02 -.881739721E+02 -.881702044E+02 -.881653448E+02 -.881594103E+02 -.881524215E+02 -.881444019E+02 -.881353781E+02 -.881253796E+02 -.881144382E+02 -.881025881E+02 -.880898656E+02 -.880763083E+02 -.880619556E+02 -.880468478E+02 -.880310258E+02 -.880145314E+02 -.879974062E+02 -.879796919E+02 -.879614300E+02 -.879426611E+02 -.879234252E+02 -.879037612E+02 -.878837067E+02 -.878632982E+02 -.878425702E+02 -.878215559E+02 -.878002866E+02 -.877787916E+02 -.877570983E+02 -.877352324E+02 -.877132174E+02 -.876910747E+02 -.876688242E+02 -.876464841E+02 -.876240714E+02 -.876016033E+02 -.875790993E+02 -.875565857E+02 -.875341034E+02 -.875117223E+02 -.874895643E+02 -.874678397E+02 -.874469015E+02 -.874273205E+02 -.874099857E+02 -.873962315E+02 -.873879932E+02 -.873879932E+02
 -.873856913E+02 -.873856913E+02 -.873935962E+02 -.874067892E+02 -.874234082E+02 -.874421682E+02 -.874622112E+02 -.874829853E+02 -.875041477E+02 -.875254925E+02 -.875468991E+02 -.875682973E+02 -.875896444E+02 -.876109124E+02 -.876320800E+02 -.876531282E+02 -.876740387E+02 -.876947921E+02 -.877153682E+02 -.877357450E+02 -.877558993E+02 -.877758064E+02 -.877954399E+02 -.878147722E+02 -.878337742E+02 -.878524158E+02 -.878706653E+02 -.878884904E+02 -.879058578E+02 -.879227332E+02 -.879390823E+02 -.879548699E+02 -.879700610E+02 -.879846206E+02 -.879985140E+02 -.880117069E+02 -.880241658E+02 -.880358583E+02 -.880467532E+02 -.880568207E+02 -.880660328E+02 -.880743634E+02 -.880817885E+02 -.880882865E+02 -.880938384E+02 -.880984277E+02 -.881020408E+02 -.881046671E+02 -.881062990E+02 -.881069321E+02 -.881065651E+02 -.881051998E+02 -.881028411E+02 -.880994973E+02 -.880951794E+02 -.880899016E+02 -.880836809E+02 -.880765367E+02 -.880684913E+02 -.880595692E+02 -.880497969E+02 -.880392029E+02 -.880278176E+02 -.880156726E+02 -.880028009E+02 -.879892363E+02 -.879750136E+02 -.879601679E+02 -.879447347E+02 -.879287494E+02 -.879122475E+02 -.878952638E+02 -.878778329E+02 -.878599882E+02 -.878417626E+02 -.878231877E+02 -.878042941E+02 -.877851109E+02 -.877656660E+02 -.877459858E+02 -.877260949E+02 -.877060167E+02 -.876857729E+02 -.876653835E+02 -.876448672E+02 -.876242414E+02 -.876035227E+02 -.875827280E+02 -.875618767E+02 -.875409945E+02 -.875201212E+02 -.874993233E+02 -.874787165E+02 -.874584989E+02 -.874390018E+02 -.874207597E+02 -.874046042E+02 -.873917820E+02 -.873841004E+02 -.873841004E+02
 -.873816368E+02 -.873816368E+02 -.873889632E+02 -.874011886E+02 -.874165852E+02 -.874339597E+02 -.874525151E+02 -.874717380E+02 -.874913088E+02 -.875110354E+02 -.875308045E+02 -.875505496E+02 -.875702303E+02 -.875898197E+02 -.876092970E+02 -.876286443E+02 -.876478440E+02 -.876668780E+02 -.876857275E+02 -.877043723E+02 -.877227913E+02 -.877409621E+02 -.877588611E+02 -.877764636E+02 -.877937441E+02 -.878106759E+02 -.878272314E+02 -.878433825E+02 -.878591002E+02 -.878743551E+02 -.878891174E+02 -.879033573E+02 -.879170448E+02 -.879301500E+02 -.879426435E+02 -.879544964E+02 -.879656804E+02 -.879761681E+02 -.879859333E+02 -.879949511E+02 -.880031981E+02 -.880106523E+02 -.880172938E+02 -.880231046E+02 -.880280688E+02 -.880321728E+02 -.880354052E+02 -.880377574E+02 -.880392229E+02 -.880397982E+02 -.880394820E+02 -.880382761E+02 -.880361845E+02 -.880332140E+02 -.880293739E+02 -.880246760E+02 -.880191343E+02 -.880127652E+02 -.880055872E+02 -.879976208E+02 -.879888881E+02 -.879794131E+02 -.879692212E+02 -.879583391E+02 -.879467944E+02 -.879346158E+02 -.879218327E+02 -.879084749E+02 -.878945725E+02 -.878801559E+02 -.878652553E+02 -.878499008E+02 -.878341220E+02 -.878179480E+02 -.878014073E+02 -.877845276E+02 -.877673357E+02 -.877498574E+02 -.877321173E+02 -.877141390E+02 -.876959450E+02 -.876775562E+02 -.876589925E+02 -.876402726E+02 -.876214139E+02 -.876024329E+02 -.875833456E+02 -.875641683E+02 -.875449198E+02 -.875256250E+02 -.875063221E+02 -.874870741E+02 -.874679898E+02 -.874492548E+02 -.874311783E+02 -.874142583E+02 -.873992686E+02 -.873873689E+02 -.873802386E+02 -.873802386E+02
 -.873776529E+02 -.873776529E+02 -.873844116E+02 -.873956881E+02 -.874098866E+02 -.874259048E+02 -.874430057E+02 -.874607143E+02 -.874787345E+02 -.874968876E+02 -.875150683E+02 -.875332140E+02 -.875512868E+02 -.875692608E+02 -.875871166E+02 -.876048369E+02 -.876224054E+02 -.876398051E+02 -.876570187E+02 -.876740277E+02 -.876908130E+02 -.877073543E+02 -.877236307E+02 -.877396202E+02 -.877553001E+02 -.877706471E+02 -.877856369E+02 -.878002451E+02 -.878144465E+02 -.878282158E+02 -.878415274E+02 -.878543556E+02 -.878666747E+02 -.878784593E+02 -.878896844E+02 -.879003253E+02 -.879103583E+02 -.879197602E+02 -.879285090E+02 -.879365836E+02 -.879439643E+02 -.879506328E+02 -.879565724E+02 -.879617681E+02 -.879662065E+02 -.879698763E+02 -.879727681E+02 -.879748746E+02 -.879761904E+02 -.879767127E+02 -.879764404E+02 -.879753749E+02 -.879735197E+02 -.879708805E+02 -.879674649E+02 -.879632828E+02 -.879583460E+02 -.879526682E+02 -.879462649E+02 -.879391531E+02 -.879313516E+02 -.879228805E+02 -.879137611E+02 -.879040159E+02 -.878936683E+02 -.878827426E+02 -.878712636E+02 -.878592568E+02 -.878467478E+02 -.878337626E+02 -.878203270E+02 -.878064670E+02 -.877922080E+02 -.877775755E+02 -.877625940E+02 -.877472879E+02 -.877316806E+02 -.877157949E+02 -.876996526E+02 -.876832749E+02 -.876666817E+02 -.876498922E+02 -.876329245E+02 -.876157957E+02 -.875985220E+02 -.875811190E+02 -.875636016E+02 -.875459857E+02 -.875282892E+02 -.875105359E+02 -.874927619E+02 -.874750267E+02 -.874574317E+02 -.874401497E+02 -.874234678E+02 -.874078475E+02 -.873940053E+02 -.873830141E+02 -.873764273E+02 -.873764273E+02
 -.873737512E+02 -.873737512E+02 -.873799545E+02 -.873903030E+02 -.874033308E+02 -.874180247E+02 -.874337072E+02 -.874499410E+02 -.874664532E+02 -.874830791E+02 -.874997208E+02 -.875163205E+02 -.875328423E+02 -.875492622E+02 -.875655618E+02 -.875817250E+02 -.875977363E+02 -.876135802E+02 -.876292408E+02 -.876447014E+02 -.876599445E+02 -.876749521E+02 -.876897053E+02 -.877041848E+02 -.877183706E+02 -.877322419E+02 -.877457778E+02 -.877589569E+02 -.877717574E+02 -.877841573E+02 -.877961347E+02 -.878076674E+02 -.878187334E+02 -.878293112E+02 -.878393793E+02 -.878489169E+02 -.878579036E+02 -.878663201E+02 -.878741475E+02 -.878813682E+02 -.878879657E+02 -.878939245E+02 -.878992305E+02 -.879038712E+02 -.879078355E+02 -.879111137E+02 -.879136982E+02 -.879155826E+02 -.879167627E+02 -.879172360E+02 -.879170016E+02 -.879160608E+02 -.879144164E+02 -.879120731E+02 -.879090375E+02 -.879053178E+02 -.879009238E+02 -.878958671E+02 -.878901607E+02 -.878838189E+02 -.878768574E+02 -.878692932E+02 -.878611444E+02 -.878524298E+02 -.878431693E+02 -.878333835E+02 -.878230936E+02 -.878123210E+02 -.878010878E+02 -.877894162E+02 -.877773284E+02 -.877648466E+02 -.877519930E+02 -.877387895E+02 -.877252574E+02 -.877114181E+02 -.876972921E+02 -.876828994E+02 -.876682595E+02 -.876533910E+02 -.876383120E+02 -.876230397E+02 -.876075904E+02 -.875919799E+02 -.875762232E+02 -.875603345E+02 -.875443281E+02 -.875282189E+02 -.875120238E+02 -.874957654E+02 -.874794776E+02 -.874632157E+02 -.874470741E+02 -.874312125E+02 -.874158956E+02 -.874015490E+02 -.873888324E+02 -.873787331E+02 -.873726799E+02 -.873726799E+02
 -.873699384E+02 -.873699384E+02 -.873755995E+02 -.873850425E+02 -.873969284E+02 -.874103317E+02 -.874246330E+02 -.874394322E+02 -.874544798E+02 -.874696244E+02 -.874847761E+02 -.874998815E+02 -.875149075E+02 -.875298315E+02 -.875446365E+02 -.875593074E+02 -.875738301E+02 -.875881903E+02 -.876023734E+02 -.876163643E+02 -.876301474E+02 -.876437066E+02 -.876570250E+02 -.876700855E+02 -.876828704E+02 -.876953618E+02 -.877075411E+02 -.877193898E+02 -.877308890E+02 -.877420197E+02 -.877527629E+02 -.877630998E+02 -.877730114E+02 -.877824792E+02 -.877914850E+02 -.878000111E+02 -.878080403E+02 -.878155560E+02 -.878225424E+02 -.878289845E+02 -.878348685E+02 -.878401813E+02 -.878449111E+02 -.878490473E+02 -.878525805E+02 -.878555029E+02 -.878578077E+02 -.878594899E+02 -.878605459E+02 -.878609735E+02 -.878607720E+02 -.878599425E+02 -.878584873E+02 -.878564106E+02 -.878537176E+02 -.878504154E+02 -.878465123E+02 -.878420178E+02 -.878369429E+02 -.878312997E+02 -.878251015E+02 -.878183625E+02 -.878110980E+02 -.878033241E+02 -.877950574E+02 -.877863156E+02 -.877771165E+02 -.877674786E+02 -.877574207E+02 -.877469616E+02 -.877361206E+02 -.877249168E+02 -.877133692E+02 -.877014968E+02 -.876893183E+02 -.876768521E+02 -.876641164E+02 -.876511286E+02 -.876379060E+02 -.876244652E+02 -.876108222E+02 -.875969924E+02 -.875829907E+02 -.875688314E+02 -.875545281E+02 -.875400941E+02 -.875255426E+02 -.875108874E+02 -.874961446E+02 -.874813352E+02 -.874664906E+02 -.874516621E+02 -.874369367E+02 -.874224609E+02 -.874084777E+02 -.873953766E+02 -.873837616E+02 -.873745356E+02 -.873690052E+02 -.873690052E+02
 -.873662176E+02 -.873662176E+02 -.873713500E+02 -.873799101E+02 -.873906835E+02 -.874028300E+02 -.874157875E+02 -.874291924E+02 -.874428179E+02 -.874565261E+02 -.874702351E+02 -.874838959E+02 -.874974781E+02 -.875109610E+02 -.875243287E+02 -.875375675E+02 -.875506644E+02 -.875636064E+02 -.875763804E+02 -.875889726E+02 -.876013693E+02 -.876135558E+02 -.876255175E+02 -.876372392E+02 -.876487053E+02 -.876599001E+02 -.876708076E+02 -.876814114E+02 -.876916955E+02 -.877016432E+02 -.877112384E+02 -.877204647E+02 -.877293060E+02 -.877377465E+02 -.877457707E+02 -.877533634E+02 -.877605101E+02 -.877671967E+02 -.877734098E+02 -.877791369E+02 -.877843661E+02 -.877890865E+02 -.877932882E+02 -.877969622E+02 -.878001007E+02 -.878026970E+02 -.878047456E+02 -.878062421E+02 -.878071836E+02 -.878075681E+02 -.878073954E+02 -.878066660E+02 -.878053821E+02 -.878035471E+02 -.878011655E+02 -.877982431E+02 -.877947869E+02 -.877908051E+02 -.877863067E+02 -.877813021E+02 -.877758023E+02 -.877698195E+02 -.877633665E+02 -.877564569E+02 -.877491050E+02 -.877413254E+02 -.877331337E+02 -.877245453E+02 -.877155765E+02 -.877062433E+02 -.876965622E+02 -.876865496E+02 -.876762220E+02 -.876655958E+02 -.876546871E+02 -.876435122E+02 -.876320866E+02 -.876204259E+02 -.876085452E+02 -.875964591E+02 -.875841819E+02 -.875717274E+02 -.875591089E+02 -.875463393E+02 -.875334310E+02 -.875203961E+02 -.875072468E+02 -.874939959E+02 -.874806582E+02 -.874672531E+02 -.874538098E+02 -.874403751E+02 -.874270286E+02 -.874139038E+02 -.874012220E+02 -.873893375E+02 -.873787990E+02 -.873704270E+02 -.873654080E+02 -.873654080E+02
 -.873625885E+02 -.873625885E+02 -.873672055E+02 -.873749055E+02 -.873845952E+02 -.873955182E+02 -.874071683E+02 -.874192179E+02 -.874314622E+02 -.874437771E+02 -.874560882E+02 -.874683511E+02 -.874805383E+02 -.874926308E+02 -.875046143E+02 -.875164760E+02 -.875282044E+02 -.875397876E+02 -.875512138E+02 -.875624708E+02 -.875735464E+02 -.875844276E+02 -.875951015E+02 -.876055547E+02 -.876157738E+02 -.876257448E+02 -.876354539E+02 -.876448871E+02 -.876540303E+02 -.876628694E+02 -.876713903E+02 -.876795791E+02 -.876874221E+02 -.876949058E+02 -.877020168E+02 -.877087424E+02 -.877150703E+02 -.877209885E+02 -.877264857E+02 -.877315513E+02 -.877361753E+02 -.877403485E+02 -.877440625E+02 -.877473099E+02 -.877500841E+02 -.877523794E+02 -.877541911E+02 -.877555158E+02 -.877563509E+02 -.877566947E+02 -.877565470E+02 -.877559085E+02 -.877547807E+02 -.877531666E+02 -.877510700E+02 -.877484958E+02 -.877454498E+02 -.877419388E+02 -.877379707E+02 -.877335539E+02 -.877286979E+02 -.877234129E+02 -.877177097E+02 -.877115998E+02 -.877050953E+02 -.876982087E+02 -.876909530E+02 -.876833415E+02 -.876753880E+02 -.876671063E+02 -.876585103E+02 -.876496143E+02 -.876404323E+02 -.876309786E+02 -.876212670E+02 -.876113116E+02 -.876011261E+02 -.875907239E+02 -.875801183E+02 -.875693222E+02 -.875583482E+02 -.875472085E+02 -.875359150E+02 -.875244793E+02 -.875129125E+02 -.875012256E+02 -.874894296E+02 -.874775364E+02 -.874655594E+02 -.874535164E+02 -.874414340E+02 -.874293548E+02 -.874173508E+02 -.874055428E+02 -.873941305E+02 -.873834334E+02 -.873739464E+02 -.873664088E+02 -.873618896E+02 -.873618896E+02
 -.873590485E+02 -.873590485E+02 -.873631630E+02 -.873700246E+02 -.873786583E+02 -.873883898E+02 -.873987672E+02 -.874094984E+02 -.874204005E+02 -.874313623E+02 -.874423174E+02 -.874532260E+02 -.874640632E+02 -.874748120E+02 -.874854594E+02 -.874959940E+02 -.875064054E+02 -.875166830E+02 -.875268164E+02 -.875367947E+02 -.875466071E+02 -.875562422E+02 -.875656888E+02 -.875749352E+02 -.875839696E+02 -.875927800E+02 -.876013546E+02 -.876096811E+02 -.876177474E+02 -.876255416E+02 -.876330515E+02 -.876402653E+02 -.876471713E+02 -.876537580E+02 -.876600142E+02 -.876659290E+02 -.876714919E+02 -.876766930E+02 -.876815226E+02 -.876859719E+02 -.876900324E+02 -.876936964E+02 -.876969569E+02 -.876998075E+02 -.877022429E+02 -.877042582E+02 -.877058495E+02 -.877070140E+02 -.877077493E+02 -.877080544E+02 -.877079288E+02 -.877073731E+02 -.877063887E+02 -.877049780E+02 -.877031443E+02 -.877008916E+02 -.876982249E+02 -.876951497E+02 -.876916728E+02 -.876878012E+02 -.876835428E+02 -.876789063E+02 -.876739007E+02 -.876685358E+02 -.876628217E+02 -.876567691E+02 -.876503889E+02 -.876436924E+02 -.876366913E+02 -.876293973E+02 -.876218224E+02 -.876139787E+02 -.876058782E+02 -.875975332E+02 -.875889556E+02 -.875801574E+02 -.875711506E+02 -.875619469E+02 -.875525577E+02 -.875429944E+02 -.875332680E+02 -.875233893E+02 -.875133687E+02 -.875032165E+02 -.874929428E+02 -.874825572E+02 -.874720699E+02 -.874614913E+02 -.874508337E+02 -.874401133E+02 -.874293538E+02 -.874185938E+02 -.874078976E+02 -.873973734E+02 -.873871997E+02 -.873776620E+02 -.873692020E+02 -.873624796E+02 -.873584490E+02 -.873584490E+02
 -.873555927E+02 -.873555927E+02 -.873592170E+02 -.873652606E+02 -.873728646E+02 -.873814343E+02 -.873905717E+02 -.874000189E+02 -.874096146E+02 -.874192606E+02 -.874288983E+02 -.874384923E+02 -.874480205E+02 -.874574678E+02 -.874668227E+02 -.874760750E+02 -.874852155E+02 -.874942350E+02 -.875031241E+02 -.875118734E+02 -.875204734E+02 -.875289144E+02 -.875371864E+02 -.875452794E+02 -.875531833E+02 -.875608878E+02 -.875683826E+02 -.875756573E+02 -.875827018E+02 -.875895055E+02 -.875960584E+02 -.876023504E+02 -.876083716E+02 -.876141122E+02 -.876195629E+02 -.876247144E+02 -.876295579E+02 -.876340851E+02 -.876382879E+02 -.876421589E+02 -.876456909E+02 -.876488776E+02 -.876517130E+02 -.876541920E+02 -.876563099E+02 -.876580628E+02 -.876594475E+02 -.876604613E+02 -.876611027E+02 -.876613705E+02 -.876612644E+02 -.876607849E+02 -.876599333E+02 -.876587115E+02 -.876571221E+02 -.876551686E+02 -.876528551E+02 -.876501864E+02 -.876471679E+02 -.876438055E+02 -.876401060E+02 -.876360765E+02 -.876317246E+02 -.876270585E+02 -.876220867E+02 -.876168181E+02 -.876112620E+02 -.876054279E+02 -.875993256E+02 -.875929651E+02 -.875863565E+02 -.875795100E+02 -.875724360E+02 -.875651448E+02 -.875576466E+02 -.875499519E+02 -.875420706E+02 -.875340130E+02 -.875257890E+02 -.875174083E+02 -.875088806E+02 -.875002151E+02 -.874914212E+02 -.874825078E+02 -.874734836E+02 -.874643575E+02 -.874551382E+02 -.874458351E+02 -.874364592E+02 -.874270249E+02 -.874175533E+02 -.874080786E+02 -.873986577E+02 -.873893864E+02 -.873804222E+02 -.873720172E+02 -.873645609E+02 -.873586357E+02 -.873550828E+02 -.873550828E+02
 -.873522148E+02 -.873522148E+02 -.873553600E+02 -.873606046E+02 -.873672028E+02 -.873746383E+02 -.873825654E+02 -.873907601E+02 -.873990822E+02 -.874074463E+02 -.874158014E+02 -.874241165E+02 -.874323725E+02 -.874405560E+02 -.874486571E+02 -.874566668E+02 -.874645771E+02 -.874723799E+02 -.874800673E+02 -.874876311E+02 -.874950630E+02 -.875023547E+02 -.875094977E+02 -.875164835E+02 -.875233035E+02 -.875299488E+02 -.875364108E+02 -.875426807E+02 -.875487499E+02 -.875546096E+02 -.875602512E+02 -.875656664E+02 -.875708468E+02 -.875757843E+02 -.875804709E+02 -.875848991E+02 -.875890615E+02 -.875929511E+02 -.875965612E+02 -.875998856E+02 -.876029186E+02 -.876056546E+02 -.876080889E+02 -.876102171E+02 -.876120354E+02 -.876135405E+02 -.876147298E+02 -.876156012E+02 -.876161533E+02 -.876163851E+02 -.876162964E+02 -.876158877E+02 -.876151599E+02 -.876141147E+02 -.876127542E+02 -.876110813E+02 -.876090994E+02 -.876068125E+02 -.876042250E+02 -.876013419E+02 -.875981688E+02 -.875947114E+02 -.875909764E+02 -.875869702E+02 -.875827002E+02 -.875781737E+02 -.875733983E+02 -.875683822E+02 -.875631335E+02 -.875576605E+02 -.875519717E+02 -.875460757E+02 -.875399813E+02 -.875336970E+02 -.875272317E+02 -.875205940E+02 -.875137925E+02 -.875068359E+02 -.874997326E+02 -.874924910E+02 -.874851193E+02 -.874776255E+02 -.874700176E+02 -.874623034E+02 -.874544905E+02 -.874465864E+02 -.874385989E+02 -.874305363E+02 -.874224081E+02 -.874142270E+02 -.874060114E+02 -.873977911E+02 -.873896159E+02 -.873815689E+02 -.873737874E+02 -.873664903E+02 -.873600163E+02 -.873548713E+02 -.873517860E+02 -.873517860E+02
 -.873489072E+02 -.873489072E+02 -.873515836E+02 -.873560461E+02 -.873616601E+02 -.873679861E+02 -.873747296E+02 -.873816999E+02 -.873887777E+02 -.873958900E+02 -.874029932E+02 -.874100611E+02 -.874170772E+02 -.874240301E+02 -.874309112E+02 -.874377129E+02 -.874444284E+02 -.874510507E+02 -.874575731E+02 -.874639886E+02 -.874702904E+02 -.874764714E+02 -.874825245E+02 -.874884424E+02 -.874942179E+02 -.874998437E+02 -.875053127E+02 -.875106174E+02 -.875157506E+02 -.875207052E+02 -.875254741E+02 -.875300502E+02 -.875344266E+02 -.875385968E+02 -.875425541E+02 -.875462923E+02 -.875498054E+02 -.875530876E+02 -.875561334E+02 -.875589378E+02 -.875614959E+02 -.875638034E+02 -.875658563E+02 -.875676510E+02 -.875691844E+02 -.875704539E+02 -.875714574E+02 -.875721930E+02 -.875726595E+02 -.875728564E+02 -.875727834E+02 -.875724409E+02 -.875718296E+02 -.875709508E+02 -.875698064E+02 -.875683988E+02 -.875667305E+02 -.875648050E+02 -.875626259E+02 -.875601971E+02 -.875575234E+02 -.875546094E+02 -.875514604E+02 -.875480820E+02 -.875444800E+02 -.875406605E+02 -.875366298E+02 -.875323945E+02 -.875279614E+02 -.875233373E+02 -.875185292E+02 -.875135444E+02 -.875083899E+02 -.875030730E+02 -.874976009E+02 -.874919810E+02 -.874862204E+02 -.874803262E+02 -.874743057E+02 -.874681657E+02 -.874619133E+02 -.874555553E+02 -.874490983E+02 -.874425490E+02 -.874359138E+02 -.874291992E+02 -.874224118E+02 -.874155588E+02 -.874086482E+02 -.874016910E+02 -.873947029E+02 -.873877096E+02 -.873807533E+02 -.873739051E+02 -.873672820E+02 -.873610705E+02 -.873555593E+02 -.873511791E+02 -.873485524E+02 -.873485524E+02
 -.873456618E+02 -.873456618E+02 -.873478782E+02 -.873515737E+02 -.873562226E+02 -.873614608E+02 -.873670443E+02 -.873728151E+02 -.873786740E+02 -.873845608E+02 -.873904392E+02 -.873962874E+02 -.874020916E+02 -.874078425E+02 -.874135328E+02 -.874191562E+02 -.874247071E+02 -.874301797E+02 -.874355684E+02 -.874408675E+02 -.874460714E+02 -.874511742E+02 -.874561701E+02 -.874610532E+02 -.874658175E+02 -.874704572E+02 -.874749662E+02 -.874793388E+02 -.874835689E+02 -.874876509E+02 -.874915788E+02 -.874953471E+02 -.874989502E+02 -.875023827E+02 -.875056394E+02 -.875087151E+02 -.875116051E+02 -.875143048E+02 -.875168096E+02 -.875191156E+02 -.875212189E+02 -.875231160E+02 -.875248037E+02 -.875262791E+02 -.875275398E+02 -.875285836E+02 -.875294088E+02 -.875300141E+02 -.875303984E+02 -.875305613E+02 -.875305025E+02 -.875302223E+02 -.875297215E+02 -.875290009E+02 -.875280622E+02 -.875269071E+02 -.875255378E+02 -.875239570E+02 -.875221676E+02 -.875201728E+02 -.875179762E+02 -.875155818E+02 -.875129938E+02 -.875102165E+02 -.875072546E+02 -.875041132E+02 -.875007972E+02 -.874973120E+02 -.874936631E+02 -.874898558E+02 -.874858961E+02 -.874817895E+02 -.874775420E+02 -.874731594E+02 -.874686476E+02 -.874640125E+02 -.874592599E+02 -.874543958E+02 -.874494259E+02 -.874443560E+02 -.874391918E+02 -.874339389E+02 -.874286028E+02 -.874231890E+02 -.874177028E+02 -.874121496E+02 -.874065349E+02 -.874008646E+02 -.873951455E+02 -.873893867E+02 -.873836014E+02 -.873778107E+02 -.873720498E+02 -.873663778E+02 -.873608916E+02 -.873557460E+02 -.873511801E+02 -.873475512E+02 -.873453750E+02 -.873453750E+02
 -.873424734E+02 -.873424734E+02 -.873442379E+02 -.873471799E+02 -.873508810E+02 -.873550510E+02 -.873594957E+02 -.873640891E+02 -.873687522E+02 -.873734369E+02 -.873781144E+02 -.873827672E+02 -.873873844E+02 -.873919584E+02 -.873964835E+02 -.874009547E+02 -.874053673E+02 -.874097170E+02 -.874139992E+02 -.874182093E+02 -.874223430E+02 -.874263955E+02 -.874303623E+02 -.874342388E+02 -.874380201E+02 -.874417018E+02 -.874452791E+02 -.874487473E+02 -.874521020E+02 -.874553384E+02 -.874584522E+02 -.874614389E+02 -.874642941E+02 -.874670137E+02 -.874695935E+02 -.874720297E+02 -.874743184E+02 -.874764560E+02 -.874784393E+02 -.874802648E+02 -.874819298E+02 -.874834315E+02 -.874847673E+02 -.874859352E+02 -.874869331E+02 -.874877594E+02 -.874884128E+02 -.874888922E+02 -.874891969E+02 -.874893265E+02 -.874892807E+02 -.874890600E+02 -.874886646E+02 -.874880955E+02 -.874873538E+02 -.874864409E+02 -.874853585E+02 -.874841086E+02 -.874826936E+02 -.874811158E+02 -.874793782E+02 -.874774838E+02 -.874754357E+02 -.874732375E+02 -.874708928E+02 -.874684054E+02 -.874657793E+02 -.874630186E+02 -.874601276E+02 -.874571105E+02 -.874539718E+02 -.874507160E+02 -.874473477E+02 -.874438714E+02 -.874402918E+02 -.874366136E+02 -.874328412E+02 -.874289794E+02 -.874250328E+02 -.874210058E+02 -.874169029E+02 -.874127287E+02 -.874084874E+02 -.874041835E+02 -.873998211E+02 -.873954046E+02 -.873909384E+02 -.873864272E+02 -.873818764E+02 -.873772932E+02 -.873726883E+02 -.873680785E+02 -.873634919E+02 -.873589756E+02 -.873546068E+02 -.873505090E+02 -.873468728E+02 -.873439827E+02 -.873422496E+02 -.873422496E+02
 -.873393593E+02 -.873393593E+02 -.873406809E+02 -.873428851E+02 -.873456582E+02 -.873487831E+02 -.873521137E+02 -.873555557E+02 -.873590499E+02 -.873625599E+02 -.873660643E+02 -.873695498E+02 -.873730083E+02 -.873764341E+02 -.873798228E+02 -.873831707E+02 -.873864744E+02 -.873897305E+02 -.873929355E+02 -.873960862E+02 -.873991792E+02 -.874022110E+02 -.874051782E+02 -.874080774E+02 -.874109050E+02 -.874136575E+02 -.874163317E+02 -.874189239E+02 -.874214308E+02 -.874238491E+02 -.874261753E+02 -.874284063E+02 -.874305387E+02 -.874325696E+02 -.874344959E+02 -.874363148E+02 -.874380233E+02 -.874396190E+02 -.874410992E+02 -.874424617E+02 -.874437042E+02 -.874448248E+02 -.874458216E+02 -.874466931E+02 -.874474378E+02 -.874480545E+02 -.874485422E+02 -.874489001E+02 -.874491278E+02 -.874492248E+02 -.874491912E+02 -.874490270E+02 -.874487326E+02 -.874483086E+02 -.874477559E+02 -.874470755E+02 -.874462686E+02 -.874453368E+02 -.874442816E+02 -.874431050E+02 -.874418090E+02 -.874403958E+02 -.874388678E+02 -.874372275E+02 -.874354777E+02 -.874336211E+02 -.874316607E+02 -.874295994E+02 -.874274405E+02 -.874251870E+02 -.874228423E+02 -.874204098E+02 -.874178927E+02 -.874152945E+02 -.874126186E+02 -.874098684E+02 -.874070474E+02 -.874041590E+02 -.874012065E+02 -.873981935E+02 -.873951231E+02 -.873919988E+02 -.873888239E+02 -.873856015E+02 -.873823348E+02 -.873790272E+02 -.873756818E+02 -.873723023E+02 -.873688927E+02 -.873654585E+02 -.873620077E+02 -.873585528E+02 -.873551152E+02 -.873517300E+02 -.873484553E+02 -.873453838E+02 -.873426584E+02 -.873404926E+02 -.873391941E+02 -.873391941E+02
 -.873364480E+02 -.873364480E+02 -.873373469E+02 -.873388485E+02 -.873407402E+02 -.873428739E+02 -.873451499E+02 -.873475031E+02 -.873498928E+02 -.873522938E+02 -.873546912E+02 -.873570757E+02 -.873594418E+02 -.873617853E+02 -.873641034E+02 -.873663933E+02 -.873686528E+02 -.873708796E+02 -.873730712E+02 -.873752254E+02 -.873773399E+02 -.873794124E+02 -.873814405E+02 -.873834218E+02 -.873853540E+02 -.873872347E+02 -.873890617E+02 -.873908324E+02 -.873925447E+02 -.873941963E+02 -.873957848E+02 -.873973081E+02 -.873987640E+02 -.874001505E+02 -.874014654E+02 -.874027068E+02 -.874038729E+02 -.874049619E+02 -.874059720E+02 -.874069017E+02 -.874077495E+02 -.874085141E+02 -.874091943E+02 -.874097889E+02 -.874102970E+02 -.874107178E+02 -.874110507E+02 -.874112950E+02 -.874114505E+02 -.874115169E+02 -.874114942E+02 -.874113824E+02 -.874111819E+02 -.874108930E+02 -.874105162E+02 -.874100524E+02 -.874095023E+02 -.874088669E+02 -.874081473E+02 -.874073449E+02 -.874064609E+02 -.874054969E+02 -.874044545E+02 -.874033354E+02 -.874021414E+02 -.874008744E+02 -.873995364E+02 -.873981294E+02 -.873966556E+02 -.873951170E+02 -.873935160E+02 -.873918548E+02 -.873901356E+02 -.873883607E+02 -.873865326E+02 -.873846534E+02 -.873827256E+02 -.873807515E+02 -.873787334E+02 -.873766735E+02 -.873745743E+02 -.873724379E+02 -.873702666E+02 -.873680626E+02 -.873658281E+02 -.873635653E+02 -.873612766E+02 -.873589643E+02 -.873566313E+02 -.873542814E+02 -.873519202E+02 -.873495565E+02 -.873472050E+02 -.873448902E+02 -.873426520E+02 -.873405542E+02 -.873386948E+02 -.873372190E+02 -.873363356E+02 -.873363356E+02
 -.873342717E+02 -.873342717E+02 -.873348235E+02 -.873357568E+02 -.873369438E+02 -.873382920E+02 -.873397374E+02 -.873412369E+02 -.873427630E+02 -.873442984E+02 -.873458329E+02 -.873473598E+02 -.873488752E+02 -.873503764E+02 -.873518613E+02 -.873533282E+02 -.873547755E+02 -.873562018E+02 -.873576055E+02 -.873589851E+02 -.873603392E+02 -.873616663E+02 -.873629648E+02 -.873642333E+02 -.873654703E+02 -.873666742E+02 -.873678436E+02 -.873689769E+02 -.873700728E+02 -.873711296E+02 -.873721461E+02 -.873731208E+02 -.873740523E+02 -.873749393E+02 -.873757805E+02 -.873765746E+02 -.873773205E+02 -.873780170E+02 -.873786631E+02 -.873792577E+02 -.873797999E+02 -.873802889E+02 -.873807239E+02 -.873811042E+02 -.873814291E+02 -.873816983E+02 -.873819112E+02 -.873820675E+02 -.873821670E+02 -.873822095E+02 -.873821951E+02 -.873821237E+02 -.873819956E+02 -.873818110E+02 -.873815703E+02 -.873812738E+02 -.873809222E+02 -.873805160E+02 -.873800560E+02 -.873795430E+02 -.873789778E+02 -.873783614E+02 -.873776948E+02 -.873769791E+02 -.873762155E+02 -.873754051E+02 -.873745493E+02 -.873736492E+02 -.873727063E+02 -.873717220E+02 -.873706975E+02 -.873696344E+02 -.873685342E+02 -.873673983E+02 -.873662281E+02 -.873650251E+02 -.873637910E+02 -.873625270E+02 -.873612348E+02 -.873599157E+02 -.873585713E+02 -.873572030E+02 -.873558122E+02 -.873544004E+02 -.873529690E+02 -.873515194E+02 -.873500531E+02 -.873485717E+02 -.873470773E+02 -.873455724E+02 -.873440609E+02 -.873425491E+02 -.873410471E+02 -.873395719E+02 -.873381503E+02 -.873368246E+02 -.873356577E+02 -.873347403E+02 -.873341979E+02 -.873341979E+02
 -.873342717E+02 -.873342717E+02 -.873348235E+02 -.873357568E+02 -.873369438E+02 -.873382920E+02 -.873397374E+02 -.873412369E+02 -.873427630E+02 -.873442984E+02 -.873458329E+02 -.873473598E+02 -.873488752E+02 -.873503764E+02 -.873518613E+02 -.873533282E+02 -.873547755E+02 -.873562018E+02 -.873576055E+02 -.873589851E+02 -.873603392E+02 -.873616663E+02 -.873629648E+02 -.873642333E+02 -.873654703E+02 -.873666742E+02 -.873678436E+02 -.873689769E+02 -.873700728E+02 -.873711296E+02 -.873721461E+02 -.873731208E+02 -.873740523E+02 -.873749393E+02 -.873757805E+02 -.873765746E+02 -.873773205E+02 -.873780170E+02 -.873786631E+02 -.873792577E+02 -.873797999E+02 -.873802889E+02 -.873807239E+02 -.873811042E+02 -.873814291E+02 -.873816983E+02 -.873819112E+02 -.873820675E+02 -.873821670E+02 -.873822095E+02 -.873821951E+02 -.873821237E+02 -.873819956E+02 -.873818110E+02 -.873815703E+02 -.873812738E+02 -.873809222E+02 -.873805160E+02 -.873800560E+02 -.873795430E+02 -.873789778E+02 -.873783614E+02 -.873776948E+02 -.873769791E+02 -.873762155E+02 -.873754051E+02 -.873745493E+02 -.873736492E+02 -.873727063E+02 -.873717220E+02 -.873706975E+02 -.873696344E+02 -.873685342E+02 -.873673983E+02 -.873662281E+02 -.873650251E+02 -.873637910E+02 -.873625270E+02 -.873612348E+02 -.873599157E+02 -.873585713E+02 -.873572030E+02 -.873558122E+02 -.873544004E+02 -.873529690E+02 -.873515194E+02 -.873500531E+02 -.873485717E+02 -.873470773E+02 -.873455724E+02 -.873440609E+02 -.873425491E+02 -.873410471E+02 -.873395719E+02 -.873381503E+02 -.873368246E+02 -.873356577E+02 -.873347403E+02 -.873341979E+02 -.873341979E+02
