# Supplementary material for: Electrical Pacing of Cardiac Tissue Including Potassium Inward Rectification
Source: PLoS One. 2015 Jun 9;10(6):e0127837. doi: 10.1371/journal.pone.0127837 (PMC4461281; doi:10.1371/journal.pone.0127837)
Supplement: S1 Data — (ZIP) [file pone.0127837.s001.zip › All-Data/Data-without-IK1/BDT46/Vm20ms.txt]

 -.873300171E+02 -.873561897E+02 -.873572575E+02 -.873591680E+02 -.873617534E+02 -.873648814E+02 -.873684439E+02 -.873723496E+02 -.873765202E+02 -.873808884E+02 -.873853977E+02 -.873900030E+02 -.873946691E+02 -.873993694E+02 -.874040834E+02 -.874087943E+02 -.874134876E+02 -.874181490E+02 -.874227652E+02 -.874273237E+02 -.874318134E+02 -.874362247E+02 -.874405499E+02 -.874447826E+02 -.874489169E+02 -.874529473E+02 -.874568679E+02 -.874606726E+02 -.874643550E+02 -.874679090E+02 -.874713288E+02 -.874746091E+02 -.874777452E+02 -.874807324E+02 -.874835667E+02 -.874862437E+02 -.874887592E+02 -.874911091E+02 -.874932893E+02 -.874952962E+02 -.874971263E+02 -.874987766E+02 -.875002445E+02 -.875015277E+02 -.875026242E+02 -.875035321E+02 -.875042501E+02 -.875047768E+02 -.875051114E+02 -.875052533E+02 -.875052025E+02 -.875049591E+02 -.875045238E+02 -.875038974E+02 -.875030813E+02 -.875020771E+02 -.875008866E+02 -.874995119E+02 -.874979557E+02 -.874962206E+02 -.874943098E+02 -.874922266E+02 -.874899747E+02 -.874875578E+02 -.874849801E+02 -.874822457E+02 -.874793592E+02 -.874763253E+02 -.874731485E+02 -.874698340E+02 -.874663869E+02 -.874628124E+02 -.874591158E+02 -.874553029E+02 -.874513792E+02 -.874473507E+02 -.874432236E+02 -.874390042E+02 -.874346992E+02 -.874303159E+02 -.874258619E+02 -.874213456E+02 -.874167763E+02 -.874121645E+02 -.874075220E+02 -.874028624E+02 -.873982018E+02 -.873935593E+02 -.873889576E+02 -.873844242E+02 -.873799925E+02 -.873757032E+02 -.873716062E+02 -.873677628E+02 -.873642479E+02 -.873611536E+02 -.873585927E+02 -.873567032E+02 -.873556542E+02 -.873556542E+02
 -.873561897E+02 -.873561897E+02 -.873572575E+02 -.873591680E+02 -.873617534E+02 -.873648814E+02 -.873684439E+02 -.873723496E+02 -.873765202E+02 -.873808884E+02 -.873853977E+02 -.873900030E+02 -.873946691E+02 -.873993694E+02 -.874040834E+02 -.874087943E+02 -.874134876E+02 -.874181490E+02 -.874227652E+02 -.874273237E+02 -.874318134E+02 -.874362247E+02 -.874405499E+02 -.874447826E+02 -.874489169E+02 -.874529473E+02 -.874568679E+02 -.874606726E+02 -.874643550E+02 -.874679090E+02 -.874713288E+02 -.874746091E+02 -.874777452E+02 -.874807324E+02 -.874835667E+02 -.874862437E+02 -.874887592E+02 -.874911091E+02 -.874932893E+02 -.874952962E+02 -.874971263E+02 -.874987766E+02 -.875002445E+02 -.875015277E+02 -.875026242E+02 -.875035321E+02 -.875042501E+02 -.875047768E+02 -.875051114E+02 -.875052533E+02 -.875052025E+02 -.875049591E+02 -.875045238E+02 -.875038974E+02 -.875030813E+02 -.875020771E+02 -.875008866E+02 -.874995119E+02 -.874979557E+02 -.874962206E+02 -.874943098E+02 -.874922266E+02 -.874899747E+02 -.874875578E+02 -.874849801E+02 -.874822457E+02 -.874793592E+02 -.874763253E+02 -.874731485E+02 -.874698340E+02 -.874663869E+02 -.874628124E+02 -.874591158E+02 -.874553029E+02 -.874513792E+02 -.874473507E+02 -.874432236E+02 -.874390042E+02 -.874346992E+02 -.874303159E+02 -.874258619E+02 -.874213456E+02 -.874167763E+02 -.874121645E+02 -.874075220E+02 -.874028624E+02 -.873982018E+02 -.873935593E+02 -.873889576E+02 -.873844242E+02 -.873799925E+02 -.873757032E+02 -.873716062E+02 -.873677628E+02 -.873642479E+02 -.873611536E+02 -.873585927E+02 -.873567032E+02 -.873556542E+02 -.873556542E+02
 -.873618117E+02 -.873618117E+02 -.873633220E+02 -.873659930E+02 -.873695698E+02 -.873738574E+02 -.873787000E+02 -.873839686E+02 -.873895547E+02 -.873953684E+02 -.874013379E+02 -.874074083E+02 -.874135393E+02 -.874197017E+02 -.874258728E+02 -.874320333E+02 -.874381648E+02 -.874442491E+02 -.874502686E+02 -.874562074E+02 -.874620522E+02 -.874677921E+02 -.874734185E+02 -.874789243E+02 -.874843027E+02 -.874895463E+02 -.874946473E+02 -.874995973E+02 -.875043878E+02 -.875090108E+02 -.875134591E+02 -.875177260E+02 -.875218056E+02 -.875256923E+02 -.875293804E+02 -.875328645E+02 -.875361386E+02 -.875391973E+02 -.875420351E+02 -.875446472E+02 -.875470292E+02 -.875491773E+02 -.875510880E+02 -.875527584E+02 -.875541858E+02 -.875553677E+02 -.875563022E+02 -.875569876E+02 -.875574227E+02 -.875576069E+02 -.875575399E+02 -.875572222E+02 -.875566544E+02 -.875558380E+02 -.875547745E+02 -.875534661E+02 -.875519150E+02 -.875501244E+02 -.875480973E+02 -.875458375E+02 -.875433492E+02 -.875406366E+02 -.875377045E+02 -.875345581E+02 -.875312026E+02 -.875276437E+02 -.875238871E+02 -.875199389E+02 -.875158054E+02 -.875114930E+02 -.875070084E+02 -.875023585E+02 -.874975501E+02 -.874925905E+02 -.874874869E+02 -.874822470E+02 -.874768784E+02 -.874713893E+02 -.874657879E+02 -.874600833E+02 -.874542847E+02 -.874484025E+02 -.874424478E+02 -.874364330E+02 -.874303723E+02 -.874242818E+02 -.874181807E+02 -.874120913E+02 -.874060409E+02 -.874000626E+02 -.873941968E+02 -.873884939E+02 -.873830168E+02 -.873778442E+02 -.873730758E+02 -.873688374E+02 -.873652897E+02 -.873626373E+02 -.873611429E+02 -.873611429E+02
 -.873708013E+02 -.873708013E+02 -.873728953E+02 -.873765956E+02 -.873815380E+02 -.873874422E+02 -.873940838E+02 -.874012787E+02 -.874088765E+02 -.874167569E+02 -.874248271E+02 -.874330184E+02 -.874412813E+02 -.874495794E+02 -.874578832E+02 -.874661666E+02 -.874744044E+02 -.874825719E+02 -.874906466E+02 -.874986087E+02 -.875064423E+02 -.875141346E+02 -.875216755E+02 -.875290556E+02 -.875362656E+02 -.875432953E+02 -.875501337E+02 -.875567692E+02 -.875631908E+02 -.875693880E+02 -.875753515E+02 -.875810729E+02 -.875865441E+02 -.875917577E+02 -.875967056E+02 -.876013801E+02 -.876057733E+02 -.876098774E+02 -.876136853E+02 -.876171905E+02 -.876203871E+02 -.876232701E+02 -.876258347E+02 -.876280769E+02 -.876299928E+02 -.876315792E+02 -.876328332E+02 -.876337525E+02 -.876343357E+02 -.876345818E+02 -.876344906E+02 -.876340626E+02 -.876332990E+02 -.876322014E+02 -.876307720E+02 -.876290137E+02 -.876269298E+02 -.876245242E+02 -.876218014E+02 -.876187665E+02 -.876154249E+02 -.876117829E+02 -.876078467E+02 -.876036234E+02 -.875991200E+02 -.875943443E+02 -.875893041E+02 -.875840075E+02 -.875784632E+02 -.875726798E+02 -.875666663E+02 -.875604318E+02 -.875539857E+02 -.875473376E+02 -.875404972E+02 -.875334745E+02 -.875262797E+02 -.875189234E+02 -.875114165E+02 -.875037704E+02 -.874959974E+02 -.874881105E+02 -.874801239E+02 -.874720533E+02 -.874639166E+02 -.874557342E+02 -.874475301E+02 -.874393330E+02 -.874311773E+02 -.874231057E+02 -.874151709E+02 -.874074388E+02 -.873999932E+02 -.873929402E+02 -.873864157E+02 -.873805944E+02 -.873757010E+02 -.873720261E+02 -.873699454E+02 -.873699454E+02
 -.873816620E+02 -.873816620E+02 -.873844032E+02 -.873892520E+02 -.873957249E+02 -.874034450E+02 -.874121105E+02 -.874214776E+02 -.874313513E+02 -.874415789E+02 -.874520451E+02 -.874626655E+02 -.874733780E+02 -.874841352E+02 -.874948976E+02 -.875056295E+02 -.875162972E+02 -.875268692E+02 -.875373177E+02 -.875476194E+02 -.875577554E+02 -.875677107E+02 -.875774723E+02 -.875870278E+02 -.875963643E+02 -.876054677E+02 -.876143235E+02 -.876229169E+02 -.876312339E+02 -.876392616E+02 -.876469881E+02 -.876544027E+02 -.876614948E+02 -.876682540E+02 -.876746698E+02 -.876807316E+02 -.876864289E+02 -.876917517E+02 -.876966907E+02 -.877012375E+02 -.877053846E+02 -.877091252E+02 -.877124530E+02 -.877153624E+02 -.877178484E+02 -.877199066E+02 -.877215331E+02 -.877227250E+02 -.877234804E+02 -.877237981E+02 -.877236779E+02 -.877231205E+02 -.877221272E+02 -.877207003E+02 -.877188427E+02 -.877165581E+02 -.877138510E+02 -.877107265E+02 -.877071906E+02 -.877032500E+02 -.876989120E+02 -.876941847E+02 -.876890765E+02 -.876835966E+02 -.876777543E+02 -.876715598E+02 -.876650235E+02 -.876581560E+02 -.876509686E+02 -.876434727E+02 -.876356800E+02 -.876276025E+02 -.876192525E+02 -.876106423E+02 -.876017845E+02 -.875926921E+02 -.875833783E+02 -.875738567E+02 -.875641411E+02 -.875542464E+02 -.875441878E+02 -.875339820E+02 -.875236468E+02 -.875132022E+02 -.875026705E+02 -.874920775E+02 -.874814534E+02 -.874708343E+02 -.874602643E+02 -.874497972E+02 -.874395006E+02 -.874294594E+02 -.874197815E+02 -.874106047E+02 -.874021062E+02 -.873945142E+02 -.873881239E+02 -.873833179E+02 -.873805925E+02 -.873805925E+02
 -.873935729E+02 -.873935729E+02 -.873969984E+02 -.874030619E+02 -.874111515E+02 -.874207876E+02 -.874315885E+02 -.874432501E+02 -.874555325E+02 -.874682514E+02 -.874812686E+02 -.874944817E+02 -.875078135E+02 -.875212031E+02 -.875345987E+02 -.875479539E+02 -.875612262E+02 -.875743774E+02 -.875873751E+02 -.876001921E+02 -.876128066E+02 -.876252004E+02 -.876373567E+02 -.876492592E+02 -.876608907E+02 -.876722332E+02 -.876832681E+02 -.876939776E+02 -.877043447E+02 -.877143536E+02 -.877239898E+02 -.877332395E+02 -.877420891E+02 -.877505250E+02 -.877585334E+02 -.877661009E+02 -.877732141E+02 -.877798605E+02 -.877860286E+02 -.877917077E+02 -.877968882E+02 -.878015614E+02 -.878057193E+02 -.878093545E+02 -.878124604E+02 -.878150313E+02 -.878170626E+02 -.878185504E+02 -.878194924E+02 -.878198871E+02 -.878197342E+02 -.878190346E+02 -.878177901E+02 -.878160033E+02 -.878136780E+02 -.878108190E+02 -.878074319E+02 -.878035235E+02 -.877991014E+02 -.877941742E+02 -.877887512E+02 -.877828427E+02 -.877764595E+02 -.877696131E+02 -.877623156E+02 -.877545799E+02 -.877464191E+02 -.877378470E+02 -.877288776E+02 -.877195256E+02 -.877098058E+02 -.876997332E+02 -.876893233E+02 -.876785917E+02 -.876675543E+02 -.876562273E+02 -.876446272E+02 -.876327708E+02 -.876206757E+02 -.876083599E+02 -.875958426E+02 -.875831442E+02 -.875702868E+02 -.875572947E+02 -.875441955E+02 -.875310210E+02 -.875178082E+02 -.875046015E+02 -.874914552E+02 -.874784358E+02 -.874656268E+02 -.874531334E+02 -.874410892E+02 -.874296657E+02 -.874190831E+02 -.874096259E+02 -.874016623E+02 -.873956701E+02 -.873922702E+02 -.873922702E+02
 -.874061250E+02 -.874061250E+02 -.874102623E+02 -.874175841E+02 -.874273444E+02 -.874389581E+02 -.874519630E+02 -.874659948E+02 -.874807706E+02 -.874960743E+02 -.875117436E+02 -.875276559E+02 -.875437173E+02 -.875598514E+02 -.875759932E+02 -.875920853E+02 -.876080769E+02 -.876239239E+02 -.876395891E+02 -.876550416E+02 -.876702561E+02 -.876852100E+02 -.876998825E+02 -.877142524E+02 -.877282980E+02 -.877419970E+02 -.877553274E+02 -.877682677E+02 -.877807980E+02 -.877928994E+02 -.878045541E+02 -.878157447E+02 -.878264541E+02 -.878366652E+02 -.878463607E+02 -.878555238E+02 -.878641384E+02 -.878721890E+02 -.878796616E+02 -.878865431E+02 -.878928215E+02 -.878984857E+02 -.879035255E+02 -.879079318E+02 -.879116963E+02 -.879148119E+02 -.879172728E+02 -.879190744E+02 -.879202138E+02 -.879206891E+02 -.879205001E+02 -.879196475E+02 -.879181337E+02 -.879159620E+02 -.879131371E+02 -.879096649E+02 -.879055526E+02 -.879008086E+02 -.878954423E+02 -.878894645E+02 -.878828868E+02 -.878757219E+02 -.878679833E+02 -.878596853E+02 -.878508430E+02 -.878414722E+02 -.878315892E+02 -.878212111E+02 -.878103554E+02 -.877990399E+02 -.877872830E+02 -.877751033E+02 -.877625197E+02 -.877495513E+02 -.877362176E+02 -.877225384E+02 -.877085337E+02 -.876942241E+02 -.876796307E+02 -.876647756E+02 -.876496817E+02 -.876343736E+02 -.876188777E+02 -.876032235E+02 -.875874438E+02 -.875715766E+02 -.875556663E+02 -.875397662E+02 -.875239408E+02 -.875082701E+02 -.874928539E+02 -.874778184E+02 -.874633242E+02 -.874495767E+02 -.874368409E+02 -.874254586E+02 -.874158730E+02 -.874086594E+02 -.874045656E+02 -.874045656E+02
 -.874191303E+02 -.874191303E+02 -.874240016E+02 -.874326155E+02 -.874440878E+02 -.874577267E+02 -.874729898E+02 -.874894542E+02 -.875067938E+02 -.875247599E+02 -.875431643E+02 -.875618630E+02 -.875807429E+02 -.875997117E+02 -.876186910E+02 -.876376132E+02 -.876564196E+02 -.876750604E+02 -.876934939E+02 -.877116850E+02 -.877296038E+02 -.877472233E+02 -.877645174E+02 -.877814600E+02 -.877980247E+02 -.878141853E+02 -.878299157E+02 -.878451912E+02 -.878599882E+02 -.878742843E+02 -.878880578E+02 -.879012875E+02 -.879139521E+02 -.879260306E+02 -.879375020E+02 -.879483460E+02 -.879585431E+02 -.879680750E+02 -.879769245E+02 -.879850756E+02 -.879925136E+02 -.879992249E+02 -.880051968E+02 -.880104180E+02 -.880148783E+02 -.880185693E+02 -.880214837E+02 -.880236163E+02 -.880249631E+02 -.880255222E+02 -.880252929E+02 -.880242765E+02 -.880224754E+02 -.880198938E+02 -.880165376E+02 -.880124140E+02 -.880075317E+02 -.880019011E+02 -.879955340E+02 -.879884432E+02 -.879806430E+02 -.879721490E+02 -.879629775E+02 -.879531461E+02 -.879426731E+02 -.879315778E+02 -.879198801E+02 -.879076008E+02 -.878947608E+02 -.878813821E+02 -.878674867E+02 -.878530970E+02 -.878382358E+02 -.878229262E+02 -.878071914E+02 -.877910552E+02 -.877745416E+02 -.877576750E+02 -.877404805E+02 -.877229841E+02 -.877052131E+02 -.876871963E+02 -.876689650E+02 -.876505535E+02 -.876320003E+02 -.876133498E+02 -.875946541E+02 -.875759751E+02 -.875573885E+02 -.875389875E+02 -.875208890E+02 -.875032403E+02 -.874862293E+02 -.874700967E+02 -.874551523E+02 -.874417970E+02 -.874305501E+02 -.874220861E+02 -.874172827E+02 -.874172827E+02
 -.874325108E+02 -.874325108E+02 -.874381353E+02 -.874480709E+02 -.874612923E+02 -.874770011E+02 -.874945757E+02 -.875135343E+02 -.875335069E+02 -.875542110E+02 -.875754304E+02 -.875969979E+02 -.876187807E+02 -.876406702E+02 -.876625753E+02 -.876844186E+02 -.877061341E+02 -.877276665E+02 -.877489690E+02 -.877700019E+02 -.877907301E+02 -.878111212E+02 -.878311437E+02 -.878507666E+02 -.878699588E+02 -.878886897E+02 -.879069295E+02 -.879246495E+02 -.879418222E+02 -.879584210E+02 -.879744198E+02 -.879897929E+02 -.880045146E+02 -.880185594E+02 -.880319025E+02 -.880445195E+02 -.880563874E+02 -.880674841E+02 -.880777892E+02 -.880872832E+02 -.880959484E+02 -.881037680E+02 -.881107267E+02 -.881168107E+02 -.881220079E+02 -.881263079E+02 -.881297022E+02 -.881321843E+02 -.881337496E+02 -.881343955E+02 -.881341214E+02 -.881329285E+02 -.881308199E+02 -.881278007E+02 -.881238779E+02 -.881190603E+02 -.881133586E+02 -.881067853E+02 -.880993546E+02 -.880910821E+02 -.880819851E+02 -.880720821E+02 -.880613931E+02 -.880499392E+02 -.880377423E+02 -.880248258E+02 -.880112136E+02 -.879969304E+02 -.879820016E+02 -.879664531E+02 -.879503114E+02 -.879336030E+02 -.879163551E+02 -.878985951E+02 -.878803504E+02 -.878616490E+02 -.878425192E+02 -.878229895E+02 -.878030895E+02 -.877828493E+02 -.877623007E+02 -.877414770E+02 -.877204143E+02 -.876991521E+02 -.876777349E+02 -.876562136E+02 -.876346476E+02 -.876131084E+02 -.875916823E+02 -.875704764E+02 -.875496244E+02 -.875292955E+02 -.875097051E+02 -.874911295E+02 -.874739247E+02 -.874585511E+02 -.874456057E+02 -.874358640E+02 -.874303357E+02 -.874303357E+02
 -.874462398E+02 -.874462398E+02 -.874526343E+02 -.874639195E+02 -.874789278E+02 -.874967539E+02 -.875166967E+02 -.875382151E+02 -.875608938E+02 -.875844141E+02 -.876085305E+02 -.876330515E+02 -.876578243E+02 -.876827245E+02 -.877076487E+02 -.877325103E+02 -.877572365E+02 -.877817658E+02 -.878060463E+02 -.878300324E+02 -.878536835E+02 -.878769615E+02 -.878998295E+02 -.879222512E+02 -.879441908E+02 -.879656135E+02 -.879864850E+02 -.880067722E+02 -.880264431E+02 -.880454662E+02 -.880638105E+02 -.880814451E+02 -.880983396E+02 -.881144636E+02 -.881297878E+02 -.881442835E+02 -.881579233E+02 -.881706812E+02 -.881825325E+02 -.881934540E+02 -.882034242E+02 -.882124229E+02 -.882204317E+02 -.882274341E+02 -.882334156E+02 -.882383637E+02 -.882422684E+02 -.882451216E+02 -.882469180E+02 -.882476543E+02 -.882473297E+02 -.882459457E+02 -.882435059E+02 -.882400166E+02 -.882354861E+02 -.882299252E+02 -.882233466E+02 -.882157653E+02 -.882071983E+02 -.881976645E+02 -.881871844E+02 -.881757804E+02 -.881634763E+02 -.881502972E+02 -.881362696E+02 -.881214210E+02 -.881057801E+02 -.880893762E+02 -.880722394E+02 -.880544005E+02 -.880358905E+02 -.880167411E+02 -.879969840E+02 -.879766513E+02 -.879557754E+02 -.879343888E+02 -.879125242E+02 -.878902151E+02 -.878674952E+02 -.878443996E+02 -.878209643E+02 -.877972278E+02 -.877732309E+02 -.877490187E+02 -.877246415E+02 -.877001569E+02 -.876756320E+02 -.876511474E+02 -.876268006E+02 -.876027125E+02 -.875790340E+02 -.875559561E+02 -.875337223E+02 -.875126450E+02 -.874931268E+02 -.874756889E+02 -.874610070E+02 -.874499599E+02 -.874436911E+02 -.874436911E+02
 -.874603099E+02 -.874603099E+02 -.874674902E+02 -.874801538E+02 -.874969895E+02 -.875169846E+02 -.875393575E+02 -.875635064E+02 -.875889686E+02 -.876153874E+02 -.876424871E+02 -.876700512E+02 -.876979073E+02 -.877259156E+02 -.877539611E+02 -.877819484E+02 -.878097974E+02 -.878374403E+02 -.878648191E+02 -.878918821E+02 -.879185828E+02 -.879448770E+02 -.879707223E+02 -.879960772E+02 -.880209011E+02 -.880451542E+02 -.880687975E+02 -.880917928E+02 -.881141027E+02 -.881356903E+02 -.881565189E+02 -.881765522E+02 -.881957540E+02 -.882140890E+02 -.882315223E+02 -.882480204E+02 -.882635508E+02 -.882780827E+02 -.882915867E+02 -.883040351E+02 -.883154019E+02 -.883256632E+02 -.883347970E+02 -.883427835E+02 -.883496054E+02 -.883552479E+02 -.883596989E+02 -.883629489E+02 -.883649912E+02 -.883658221E+02 -.883654403E+02 -.883638477E+02 -.883610488E+02 -.883570509E+02 -.883518642E+02 -.883455013E+02 -.883379776E+02 -.883293112E+02 -.883195222E+02 -.883086331E+02 -.882966685E+02 -.882836551E+02 -.882696211E+02 -.882545965E+02 -.882386128E+02 -.882217026E+02 -.882038997E+02 -.881852390E+02 -.881657558E+02 -.881454865E+02 -.881244675E+02 -.881027358E+02 -.880803286E+02 -.880572834E+02 -.880336376E+02 -.880094289E+02 -.879846953E+02 -.879594749E+02 -.879338067E+02 -.879077303E+02 -.878812870E+02 -.878545199E+02 -.878274754E+02 -.878002039E+02 -.877727617E+02 -.877452132E+02 -.877176333E+02 -.876901118E+02 -.876627575E+02 -.876357049E+02 -.876091224E+02 -.875832231E+02 -.875582788E+02 -.875346383E+02 -.875127517E+02 -.874932016E+02 -.874767442E+02 -.874643626E+02 -.874573373E+02 -.874573373E+02
 -.874747186E+02 -.874747186E+02 -.874827005E+02 -.874967729E+02 -.875154798E+02 -.875376999E+02 -.875625694E+02 -.875894236E+02 -.876177504E+02 -.876471543E+02 -.876773283E+02 -.877080312E+02 -.877390713E+02 -.877702944E+02 -.878015739E+02 -.878328055E+02 -.878639016E+02 -.878947876E+02 -.879253987E+02 -.879556770E+02 -.879855695E+02 -.880150261E+02 -.880439988E+02 -.880724406E+02 -.881003056E+02 -.881275486E+02 -.881541252E+02 -.881799912E+02 -.882051032E+02 -.882294181E+02 -.882528929E+02 -.882754849E+02 -.882971519E+02 -.883178523E+02 -.883375453E+02 -.883561914E+02 -.883737524E+02 -.883901915E+02 -.884054740E+02 -.884195669E+02 -.884324392E+02 -.884440622E+02 -.884544099E+02 -.884634586E+02 -.884711878E+02 -.884775798E+02 -.884826200E+02 -.884862971E+02 -.884886032E+02 -.884895334E+02 -.884890866E+02 -.884872648E+02 -.884840734E+02 -.884795212E+02 -.884736202E+02 -.884663857E+02 -.884578362E+02 -.884479929E+02 -.884368799E+02 -.884245242E+02 -.884109550E+02 -.883962039E+02 -.883803045E+02 -.883632924E+02 -.883452049E+02 -.883260805E+02 -.883059594E+02 -.882848822E+02 -.882628910E+02 -.882400279E+02 -.882163360E+02 -.881918582E+02 -.881666379E+02 -.881407185E+02 -.881141434E+02 -.880869559E+02 -.880591996E+02 -.880309182E+02 -.880021557E+02 -.879729573E+02 -.879433693E+02 -.879134402E+02 -.878832217E+02 -.878527699E+02 -.878221472E+02 -.877914247E+02 -.877606854E+02 -.877300281E+02 -.876995729E+02 -.876694680E+02 -.876398995E+02 -.876111024E+02 -.875833771E+02 -.875571094E+02 -.875327973E+02 -.875110858E+02 -.874928124E+02 -.874790668E+02 -.874712685E+02 -.874712685E+02
 -.874894599E+02 -.874894599E+02 -.874982596E+02 -.875137732E+02 -.875343980E+02 -.875589020E+02 -.875863374E+02 -.876159742E+02 -.876472497E+02 -.876797286E+02 -.877130726E+02 -.877470164E+02 -.877813495E+02 -.878159033E+02 -.878505402E+02 -.878851464E+02 -.879196266E+02 -.879538988E+02 -.879878912E+02 -.880215393E+02 -.880547837E+02 -.880875683E+02 -.881198391E+02 -.881515434E+02 -.881826294E+02 -.882130457E+02 -.882427416E+02 -.882716664E+02 -.882997697E+02 -.883270012E+02 -.883533109E+02 -.883786490E+02 -.884029661E+02 -.884262136E+02 -.884483435E+02 -.884693094E+02 -.884890662E+02 -.885075703E+02 -.885247804E+02 -.885406573E+02 -.885551641E+02 -.885682669E+02 -.885799343E+02 -.885901384E+02 -.885988546E+02 -.886060617E+02 -.886117424E+02 -.886158830E+02 -.886184740E+02 -.886195096E+02 -.886189884E+02 -.886169127E+02 -.886132890E+02 -.886081279E+02 -.886014438E+02 -.885932548E+02 -.885835830E+02 -.885724537E+02 -.885598958E+02 -.885459411E+02 -.885306246E+02 -.885139838E+02 -.884960587E+02 -.884768913E+02 -.884565258E+02 -.884350079E+02 -.884123845E+02 -.883887040E+02 -.883640152E+02 -.883383678E+02 -.883118119E+02 -.882843977E+02 -.882561755E+02 -.882271953E+02 -.881975073E+02 -.881671612E+02 -.881362067E+02 -.881046936E+02 -.880726718E+02 -.880401919E+02 -.880073060E+02 -.879740680E+02 -.879405351E+02 -.879067694E+02 -.878728394E+02 -.878388232E+02 -.878048113E+02 -.877709119E+02 -.877372562E+02 -.877040063E+02 -.876713654E+02 -.876395911E+02 -.876090121E+02 -.875800515E+02 -.875532557E+02 -.875293327E+02 -.875092027E+02 -.874940633E+02 -.874854756E+02 -.874854756E+02
 -.875045187E+02 -.875045187E+02 -.875141536E+02 -.875311421E+02 -.875537327E+02 -.875805806E+02 -.876106517E+02 -.876431493E+02 -.876774590E+02 -.877131055E+02 -.877497196E+02 -.877870121E+02 -.878247546E+02 -.878627640E+02 -.879008917E+02 -.879390144E+02 -.879770284E+02 -.880148442E+02 -.880523829E+02 -.880895733E+02 -.881263495E+02 -.881626490E+02 -.881984117E+02 -.882335786E+02 -.882680912E+02 -.883018913E+02 -.883349208E+02 -.883671216E+02 -.883984354E+02 -.884288039E+02 -.884581688E+02 -.884864723E+02 -.885136565E+02 -.885396646E+02 -.885644402E+02 -.885879286E+02 -.886100763E+02 -.886308321E+02 -.886501466E+02 -.886679733E+02 -.886842684E+02 -.886989912E+02 -.887121047E+02 -.887235754E+02 -.887333737E+02 -.887414745E+02 -.887478569E+02 -.887525045E+02 -.887554058E+02 -.887565540E+02 -.887559472E+02 -.887535883E+02 -.887494851E+02 -.887436500E+02 -.887361004E+02 -.887268580E+02 -.887159491E+02 -.887034039E+02 -.886892569E+02 -.886735461E+02 -.886563131E+02 -.886376024E+02 -.886174616E+02 -.885959406E+02 -.885730916E+02 -.885489685E+02 -.885236269E+02 -.884971233E+02 -.884695154E+02 -.884408612E+02 -.884112190E+02 -.883806474E+02 -.883492045E+02 -.883169483E+02 -.882839364E+02 -.882502257E+02 -.882158730E+02 -.881809344E+02 -.881454664E+02 -.881095259E+02 -.880731705E+02 -.880364602E+02 -.879994580E+02 -.879622318E+02 -.879248564E+02 -.878874167E+02 -.878500111E+02 -.878127566E+02 -.877757956E+02 -.877393037E+02 -.877035015E+02 -.876686685E+02 -.876351623E+02 -.876034429E+02 -.875741055E+02 -.875479219E+02 -.875258955E+02 -.875093336E+02 -.874999406E+02 -.874999406E+02
 -.875198682E+02 -.875198682E+02 -.875303559E+02 -.875488526E+02 -.875734562E+02 -.876027067E+02 -.876354817E+02 -.876709170E+02 -.877083462E+02 -.877472542E+02 -.877872412E+02 -.878279950E+02 -.878692694E+02 -.879108672E+02 -.879526285E+02 -.879944204E+02 -.880361308E+02 -.880776625E+02 -.881189294E+02 -.881598538E+02 -.882003629E+02 -.882403879E+02 -.882798619E+02 -.883187188E+02 -.883568927E+02 -.883943178E+02 -.884309275E+02 -.884666552E+02 -.885014337E+02 -.885351954E+02 -.885678728E+02 -.885993982E+02 -.886297042E+02 -.886587240E+02 -.886863913E+02 -.887126414E+02 -.887374113E+02 -.887606399E+02 -.887822688E+02 -.888022426E+02 -.888205090E+02 -.888370195E+02 -.888517298E+02 -.888645998E+02 -.888755942E+02 -.888846826E+02 -.888918401E+02 -.888970469E+02 -.889002892E+02 -.889015587E+02 -.889008532E+02 -.888981761E+02 -.888935367E+02 -.888869499E+02 -.888784365E+02 -.888680226E+02 -.888557394E+02 -.888416234E+02 -.888257157E+02 -.888080616E+02 -.887887108E+02 -.887677164E+02 -.887451348E+02 -.887210255E+02 -.886954501E+02 -.886684726E+02 -.886401585E+02 -.886105744E+02 -.885797878E+02 -.885478668E+02 -.885148796E+02 -.884808941E+02 -.884459777E+02 -.884101974E+02 -.883736193E+02 -.883363086E+02 -.882983297E+02 -.882597462E+02 -.882206217E+02 -.881810195E+02 -.881410037E+02 -.881006404E+02 -.880599985E+02 -.880191520E+02 -.879781819E+02 -.879371799E+02 -.878962519E+02 -.878555238E+02 -.878151487E+02 -.877753156E+02 -.877362620E+02 -.876982892E+02 -.876617831E+02 -.876272411E+02 -.875953068E+02 -.875668159E+02 -.875428561E+02 -.875248450E+02 -.875146320E+02 -.875146320E+02
 -.875354654E+02 -.875354654E+02 -.875468227E+02 -.875668591E+02 -.875935195E+02 -.876252270E+02 -.876607701E+02 -.876992164E+02 -.877398479E+02 -.877821102E+02 -.878255740E+02 -.878699043E+02 -.879148375E+02 -.879601626E+02 -.880057083E+02 -.880513325E+02 -.880969144E+02 -.881423494E+02 -.881875445E+02 -.882324150E+02 -.882768816E+02 -.883208684E+02 -.883643011E+02 -.884071060E+02 -.884492089E+02 -.884905349E+02 -.885310085E+02 -.885705529E+02 -.886090908E+02 -.886465441E+02 -.886828342E+02 -.887178821E+02 -.887516089E+02 -.887839359E+02 -.888147852E+02 -.888440802E+02 -.888717461E+02 -.888977105E+02 -.889219037E+02 -.889442595E+02 -.889647157E+02 -.889832143E+02 -.889997018E+02 -.890141303E+02 -.890264573E+02 -.890366462E+02 -.890446669E+02 -.890504957E+02 -.890541159E+02 -.890555175E+02 -.890546976E+02 -.890516604E+02 -.890464170E+02 -.890389855E+02 -.890293906E+02 -.890176637E+02 -.890038424E+02 -.889879705E+02 -.889700970E+02 -.889502766E+02 -.889285683E+02 -.889050357E+02 -.888797462E+02 -.888527703E+02 -.888241815E+02 -.887940553E+02 -.887624693E+02 -.887295020E+02 -.886952329E+02 -.886597417E+02 -.886231080E+02 -.885854109E+02 -.885467286E+02 -.885071385E+02 -.884667162E+02 -.884255365E+02 -.883836725E+02 -.883411961E+02 -.882981785E+02 -.882546902E+02 -.882108021E+02 -.881665867E+02 -.881221192E+02 -.880774794E+02 -.880327547E+02 -.879880431E+02 -.879434580E+02 -.878991339E+02 -.878552340E+02 -.878119602E+02 -.877695664E+02 -.877283753E+02 -.876888007E+02 -.876513766E+02 -.876167950E+02 -.875859554E+02 -.875600297E+02 -.875405464E+02 -.875295012E+02 -.875295012E+02
 -.875512472E+02 -.875512472E+02 -.875634889E+02 -.875850918E+02 -.876138464E+02 -.876480582E+02 -.876864261E+02 -.877279502E+02 -.877718615E+02 -.878175675E+02 -.878646098E+02 -.879126316E+02 -.879613523E+02 -.880105477E+02 -.880600353E+02 -.881096638E+02 -.881593046E+02 -.882088458E+02 -.882581874E+02 -.883072381E+02 -.883559116E+02 -.884041246E+02 -.884517948E+02 -.884988399E+02 -.885451764E+02 -.885907196E+02 -.886353832E+02 -.886790793E+02 -.887217188E+02 -.887632111E+02 -.888034649E+02 -.888423878E+02 -.888798870E+02 -.889158699E+02 -.889502445E+02 -.889829198E+02 -.890138072E+02 -.890428202E+02 -.890698758E+02 -.890948948E+02 -.891178024E+02 -.891385289E+02 -.891570103E+02 -.891731885E+02 -.891870123E+02 -.891984376E+02 -.892074279E+02 -.892139546E+02 -.892179974E+02 -.892195441E+02 -.892185913E+02 -.892151438E+02 -.892092150E+02 -.892008268E+02 -.891900090E+02 -.891767995E+02 -.891612435E+02 -.891433937E+02 -.891233092E+02 -.891010555E+02 -.890767037E+02 -.890503298E+02 -.890220143E+02 -.889918415E+02 -.889598988E+02 -.889262761E+02 -.888910651E+02 -.888543587E+02 -.888162506E+02 -.887768343E+02 -.887362029E+02 -.886944486E+02 -.886516622E+02 -.886079329E+02 -.885633479E+02 -.885179923E+02 -.884719493E+02 -.884253000E+02 -.883781240E+02 -.883304997E+02 -.882825053E+02 -.882342197E+02 -.881857246E+02 -.881371057E+02 -.880884565E+02 -.880398813E+02 -.879915003E+02 -.879434559E+02 -.878959210E+02 -.878491096E+02 -.878032914E+02 -.877588094E+02 -.877161046E+02 -.876757467E+02 -.876384755E+02 -.876052537E+02 -.875773368E+02 -.875563642E+02 -.875444778E+02 -.875444778E+02
 -.875671257E+02 -.875671257E+02 -.875802625E+02 -.876034513E+02 -.876343278E+02 -.876710802E+02 -.877123188E+02 -.877569771E+02 -.878042366E+02 -.878534678E+02 -.879041845E+02 -.879560093E+02 -.880086450E+02 -.880618548E+02 -.881154462E+02 -.881692590E+02 -.882231574E+02 -.882770226E+02 -.883307483E+02 -.883842362E+02 -.884373928E+02 -.884901271E+02 -.885423482E+02 -.885939641E+02 -.886448812E+02 -.886950034E+02 -.887442325E+02 -.887924677E+02 -.888396062E+02 -.888855430E+02 -.889301713E+02 -.889733831E+02 -.890150692E+02 -.890551201E+02 -.890934268E+02 -.891298814E+02 -.891643780E+02 -.891968134E+02 -.892270882E+02 -.892551071E+02 -.892807803E+02 -.893040236E+02 -.893247596E+02 -.893429182E+02 -.893584372E+02 -.893712632E+02 -.893813518E+02 -.893886684E+02 -.893931880E+02 -.893948960E+02 -.893937879E+02 -.893898697E+02 -.893831576E+02 -.893736779E+02 -.893614668E+02 -.893465701E+02 -.893290427E+02 -.893089482E+02 -.892863580E+02 -.892613511E+02 -.892340130E+02 -.892044352E+02 -.891727143E+02 -.891389512E+02 -.891032503E+02 -.890657187E+02 -.890264654E+02 -.889856004E+02 -.889432344E+02 -.888994774E+02 -.888544384E+02 -.888082252E+02 -.887609432E+02 -.887126955E+02 -.886635823E+02 -.886137009E+02 -.885631457E+02 -.885120080E+02 -.884603769E+02 -.884083391E+02 -.883559805E+02 -.883033871E+02 -.882506467E+02 -.881978510E+02 -.881450990E+02 -.880925009E+02 -.880401832E+02 -.879882953E+02 -.879370190E+02 -.878865794E+02 -.878372606E+02 -.877894251E+02 -.877435395E+02 -.877002083E+02 -.876602174E+02 -.876245914E+02 -.875946683E+02 -.875721972E+02 -.875594654E+02 -.875594654E+02
 -.875829820E+02 -.875829820E+02 -.875970180E+02 -.876218014E+02 -.876548141E+02 -.876941283E+02 -.877382676E+02 -.877861014E+02 -.878367634E+02 -.878895889E+02 -.879440657E+02 -.879997965E+02 -.880564694E+02 -.881138359E+02 -.881716944E+02 -.882298772E+02 -.882882419E+02 -.883466636E+02 -.884050298E+02 -.884632357E+02 -.885211804E+02 -.885787647E+02 -.886358883E+02 -.886924490E+02 -.887483415E+02 -.888034574E+02 -.888576845E+02 -.889109074E+02 -.889630071E+02 -.890138618E+02 -.890633467E+02 -.891113348E+02 -.891576973E+02 -.892023047E+02 -.892450273E+02 -.892857366E+02 -.893243060E+02 -.893606117E+02 -.893945340E+02 -.894259583E+02 -.894547758E+02 -.894808846E+02 -.895041907E+02 -.895246089E+02 -.895420637E+02 -.895564899E+02 -.895678334E+02 -.895760517E+02 -.895811145E+02 -.895830037E+02 -.895817137E+02 -.895772518E+02 -.895696376E+02 -.895589031E+02 -.895450925E+02 -.895282613E+02 -.895084765E+02 -.894858151E+02 -.894603638E+02 -.894322184E+02 -.894014821E+02 -.893682655E+02 -.893326849E+02 -.892948615E+02 -.892549205E+02 -.892129900E+02 -.891691999E+02 -.891236808E+02 -.890765637E+02 -.890279784E+02 -.889780531E+02 -.889269135E+02 -.888746823E+02 -.888214788E+02 -.887674184E+02 -.887126122E+02 -.886571671E+02 -.886011862E+02 -.885447686E+02 -.884880103E+02 -.884310052E+02 -.883738462E+02 -.883166274E+02 -.882594462E+02 -.882024068E+02 -.881456242E+02 -.880892302E+02 -.880333806E+02 -.879782643E+02 -.879241165E+02 -.878712341E+02 -.878199973E+02 -.877708966E+02 -.877245692E+02 -.876818453E+02 -.876438092E+02 -.876118791E+02 -.875879114E+02 -.875743363E+02 -.875743363E+02
 -.875986589E+02 -.875986589E+02 -.876135900E+02 -.876399624E+02 -.876751071E+02 -.877169838E+02 -.877640328E+02 -.878150622E+02 -.878691609E+02 -.879256312E+02 -.879839370E+02 -.880436633E+02 -.881044852E+02 -.881661441E+02 -.882284310E+02 -.882911720E+02 -.883542194E+02 -.884174432E+02 -.884807252E+02 -.885439543E+02 -.886070225E+02 -.886698217E+02 -.887322420E+02 -.887941699E+02 -.888554874E+02 -.889160719E+02 -.889757957E+02 -.890345261E+02 -.890921257E+02 -.891484525E+02 -.892033604E+02 -.892566999E+02 -.893083188E+02 -.893580633E+02 -.894057789E+02 -.894513118E+02 -.894945100E+02 -.895352247E+02 -.895733112E+02 -.896086306E+02 -.896410508E+02 -.896704480E+02 -.896967075E+02 -.897197253E+02 -.897394090E+02 -.897556788E+02 -.897684683E+02 -.897777253E+02 -.897834125E+02 -.897855075E+02 -.897840036E+02 -.897789093E+02 -.897702486E+02 -.897580609E+02 -.897423999E+02 -.897233338E+02 -.897009443E+02 -.896753253E+02 -.896465827E+02 -.896148328E+02 -.895802013E+02 -.895428221E+02 -.895028359E+02 -.894603889E+02 -.894156318E+02 -.893687183E+02 -.893198036E+02 -.892690435E+02 -.892165934E+02 -.891626067E+02 -.891072343E+02 -.890506235E+02 -.889929172E+02 -.889342536E+02 -.888747653E+02 -.888145794E+02 -.887538173E+02 -.886925945E+02 -.886310214E+02 -.885692039E+02 -.885072442E+02 -.884452422E+02 -.883832979E+02 -.883215138E+02 -.882599984E+02 -.881988707E+02 -.881382667E+02 -.880783465E+02 -.880193052E+02 -.879613855E+02 -.879048955E+02 -.878502305E+02 -.877979027E+02 -.877485793E+02 -.877031316E+02 -.876627006E+02 -.876287813E+02 -.876033332E+02 -.875889256E+02 -.875889256E+02
 -.876139533E+02 -.876139533E+02 -.876297643E+02 -.876577012E+02 -.876949502E+02 -.877393636E+02 -.877893032E+02 -.878435199E+02 -.879010616E+02 -.879612011E+02 -.880233813E+02 -.880871720E+02 -.881522377E+02 -.882183126E+02 -.882851819E+02 -.883526679E+02 -.884206189E+02 -.884889010E+02 -.885573916E+02 -.886259737E+02 -.886945323E+02 -.887629508E+02 -.888311087E+02 -.888988805E+02 -.889661343E+02 -.890327318E+02 -.890985273E+02 -.891633684E+02 -.892270961E+02 -.892895447E+02 -.893505430E+02 -.894099145E+02 -.894674788E+02 -.895230529E+02 -.895764520E+02 -.896274915E+02 -.896759883E+02 -.897217624E+02 -.897646384E+02 -.898044472E+02 -.898410279E+02 -.898742289E+02 -.899039097E+02 -.899299428E+02 -.899522143E+02 -.899706261E+02 -.899850963E+02 -.899955604E+02 -.900019722E+02 -.900043040E+02 -.900025471E+02 -.899967122E+02 -.899868287E+02 -.899729449E+02 -.899551271E+02 -.899334591E+02 -.899080410E+02 -.898789885E+02 -.898464311E+02 -.898105110E+02 -.897713818E+02 -.897292065E+02 -.896841561E+02 -.896364077E+02 -.895861435E+02 -.895335484E+02 -.894788086E+02 -.894221106E+02 -.893636390E+02 -.893035759E+02 -.892420991E+02 -.891793813E+02 -.891155894E+02 -.890508834E+02 -.889854160E+02 -.889193325E+02 -.888527701E+02 -.887858586E+02 -.887187206E+02 -.886514720E+02 -.885842236E+02 -.885170822E+02 -.884501531E+02 -.883835430E+02 -.883173634E+02 -.882517360E+02 -.881867991E+02 -.881227155E+02 -.880596838E+02 -.879979521E+02 -.879378367E+02 -.878797452E+02 -.878242083E+02 -.877719191E+02 -.877237865E+02 -.876810035E+02 -.876451366E+02 -.876182431E+02 -.876030241E+02 -.876030241E+02
 -.876286073E+02 -.876286073E+02 -.876452691E+02 -.876747230E+02 -.877140185E+02 -.877609085E+02 -.878136830E+02 -.878710415E+02 -.879319957E+02 -.879957934E+02 -.880618603E+02 -.881297549E+02 -.881991345E+02 -.882697290E+02 -.883413210E+02 -.884137312E+02 -.884868063E+02 -.885604104E+02 -.886344175E+02 -.887087061E+02 -.887831546E+02 -.888576379E+02 -.889320252E+02 -.890061781E+02 -.890799496E+02 -.891531835E+02 -.892257143E+02 -.892973667E+02 -.893679564E+02 -.894372902E+02 -.895051666E+02 -.895713774E+02 -.896357081E+02 -.896979402E+02 -.897578520E+02 -.898152212E+02 -.898698263E+02 -.899214487E+02 -.899698747E+02 -.900148977E+02 -.900563204E+02 -.900939564E+02 -.901276328E+02 -.901571921E+02 -.901824935E+02 -.902034153E+02 -.902198560E+02 -.902317355E+02 -.902389960E+02 -.902416032E+02 -.902395461E+02 -.902328377E+02 -.902215145E+02 -.902056361E+02 -.901852847E+02 -.901605640E+02 -.901315977E+02 -.900985286E+02 -.900615162E+02 -.900207356E+02 -.899763750E+02 -.899286341E+02 -.898777216E+02 -.898238532E+02 -.897672497E+02 -.897081347E+02 -.896467324E+02 -.895832664E+02 -.895179571E+02 -.894510207E+02 -.893826672E+02 -.893130998E+02 -.892425131E+02 -.891710926E+02 -.890990142E+02 -.890264436E+02 -.889535359E+02 -.888804364E+02 -.888072805E+02 -.887341948E+02 -.886612983E+02 -.885887041E+02 -.885165221E+02 -.884448614E+02 -.883738354E+02 -.883035662E+02 -.882341919E+02 -.881658756E+02 -.880988165E+02 -.880332649E+02 -.879695417E+02 -.879080632E+02 -.878493737E+02 -.877941882E+02 -.877434474E+02 -.876983902E+02 -.876606478E+02 -.876323672E+02 -.876163716E+02 -.876163716E+02
 -.876422994E+02 -.876422994E+02 -.876597662E+02 -.876906600E+02 -.877319067E+02 -.877811702E+02 -.878366772E+02 -.878970838E+02 -.879613720E+02 -.880287702E+02 -.880986921E+02 -.881706900E+02 -.882444182E+02 -.883196065E+02 -.883960388E+02 -.884735371E+02 -.885519497E+02 -.886311410E+02 -.887109839E+02 -.887913537E+02 -.888721236E+02 -.889531607E+02 -.890343239E+02 -.891154615E+02 -.891964102E+02 -.892769944E+02 -.893570259E+02 -.894363035E+02 -.895146135E+02 -.895917303E+02 -.896674170E+02 -.897414270E+02 -.898135050E+02 -.898833892E+02 -.899508131E+02 -.900155077E+02 -.900772042E+02 -.901356359E+02 -.901905412E+02 -.902416665E+02 -.902887684E+02 -.903316168E+02 -.903699975E+02 -.904037146E+02 -.904325933E+02 -.904564817E+02 -.904752529E+02 -.904888068E+02 -.904970710E+02 -.905000024E+02 -.904975870E+02 -.904898409E+02 -.904768096E+02 -.904585673E+02 -.904352165E+02 -.904068863E+02 -.903737306E+02 -.903359266E+02 -.902936724E+02 -.902471842E+02 -.901966946E+02 -.901424490E+02 -.900847035E+02 -.900237221E+02 -.899597735E+02 -.898931291E+02 -.898240600E+02 -.897528349E+02 -.896797177E+02 -.896049655E+02 -.895288273E+02 -.894515416E+02 -.893733360E+02 -.892944255E+02 -.892150123E+02 -.891352850E+02 -.890554188E+02 -.889755753E+02 -.888959035E+02 -.888165405E+02 -.887376131E+02 -.886592395E+02 -.885815325E+02 -.885046021E+02 -.884285607E+02 -.883535283E+02 -.882796400E+02 -.882070555E+02 -.881359708E+02 -.880666346E+02 -.879993677E+02 -.879345902E+02 -.878728547E+02 -.878148917E+02 -.877616670E+02 -.877144575E+02 -.876749497E+02 -.876453691E+02 -.876286485E+02 -.876286485E+02
 -.876546350E+02 -.876546350E+02 -.876728401E+02 -.877050612E+02 -.877481174E+02 -.877995971E+02 -.878576759E+02 -.879209758E+02 -.879884577E+02 -.880593381E+02 -.881330258E+02 -.882090726E+02 -.882871358E+02 -.883669502E+02 -.884483056E+02 -.885310301E+02 -.886149770E+02 -.887000145E+02 -.887860173E+02 -.888728600E+02 -.889604126E+02 -.890485359E+02 -.891370789E+02 -.892258767E+02 -.893147490E+02 -.894034992E+02 -.894919138E+02 -.895797620E+02 -.896667967E+02 -.897527542E+02 -.898373557E+02 -.899203089E+02 -.900013093E+02 -.900800426E+02 -.901561872E+02 -.902294167E+02 -.902994032E+02 -.903658202E+02 -.904283460E+02 -.904866674E+02 -.905404828E+02 -.905895063E+02 -.906334708E+02 -.906721317E+02 -.907052698E+02 -.907326946E+02 -.907542464E+02 -.907697991E+02 -.907792615E+02 -.907825788E+02 -.907797335E+02 -.907707455E+02 -.907556716E+02 -.907346055E+02 -.907076755E+02 -.906750435E+02 -.906369025E+02 -.905934740E+02 -.905450048E+02 -.904917645E+02 -.904340413E+02 -.903721393E+02 -.903063741E+02 -.902370700E+02 -.901645560E+02 -.900891625E+02 -.900112183E+02 -.899310475E+02 -.898489667E+02 -.897652827E+02 -.896802902E+02 -.895942702E+02 -.895074882E+02 -.894201935E+02 -.893326179E+02 -.892449758E+02 -.891574636E+02 -.890702606E+02 -.889835294E+02 -.888974168E+02 -.888120562E+02 -.887275693E+02 -.886440692E+02 -.885616640E+02 -.884804620E+02 -.884005773E+02 -.883221381E+02 -.882452961E+02 -.881702399E+02 -.880972107E+02 -.880265243E+02 -.879585978E+02 -.878939857E+02 -.878334261E+02 -.877779010E+02 -.877287152E+02 -.876875986E+02 -.876568411E+02 -.876394676E+02 -.876394676E+02
 -.876651368E+02 -.876651368E+02 -.876839886E+02 -.877173809E+02 -.877620476E+02 -.878155199E+02 -.878759367E+02 -.879418987E+02 -.880123562E+02 -.880865237E+02 -.881638132E+02 -.882437840E+02 -.883261038E+02 -.884105186E+02 -.884968304E+02 -.885848787E+02 -.886745271E+02 -.887656521E+02 -.888581342E+02 -.889518512E+02 -.890466726E+02 -.891424553E+02 -.892390403E+02 -.893362501E+02 -.894338873E+02 -.895317329E+02 -.896295457E+02 -.897270623E+02 -.898239966E+02 -.899200414E+02 -.900148685E+02 -.901081310E+02 -.901994651E+02 -.902884928E+02 -.903748248E+02 -.904580638E+02 -.905378083E+02 -.906136566E+02 -.906852113E+02 -.907520834E+02 -.908138973E+02 -.908702954E+02 -.909209425E+02 -.909655310E+02 -.910037843E+02 -.910354616E+02 -.910603606E+02 -.910783212E+02 -.910892275E+02 -.910930097E+02 -.910896453E+02 -.910791591E+02 -.910616233E+02 -.910371562E+02 -.910059204E+02 -.909681203E+02 -.909239995E+02 -.908738367E+02 -.908179422E+02 -.907566536E+02 -.906903311E+02 -.906193527E+02 -.905441102E+02 -.904650036E+02 -.903824374E+02 -.902968158E+02 -.902085387E+02 -.901179982E+02 -.900255748E+02 -.899316351E+02 -.898365285E+02 -.897405855E+02 -.896441161E+02 -.895474081E+02 -.894507269E+02 -.893543147E+02 -.892583909E+02 -.891631523E+02 -.890687744E+02 -.889754126E+02 -.888832044E+02 -.887922720E+02 -.887027256E+02 -.886146674E+02 -.885281970E+02 -.884434180E+02 -.883604462E+02 -.882794202E+02 -.882005146E+02 -.881239572E+02 -.880500514E+02 -.879792041E+02 -.879119628E+02 -.878490640E+02 -.877914948E+02 -.877405751E+02 -.876980632E+02 -.876662949E+02 -.876483652E+02 -.876483652E+02
 -.876732358E+02 -.876732358E+02 -.876926127E+02 -.877269673E+02 -.877729761E+02 -.878281359E+02 -.878905674E+02 -.879588656E+02 -.880319838E+02 -.881091461E+02 -.881897786E+02 -.882734578E+02 -.883598701E+02 -.884487816E+02 -.885400135E+02 -.886334241E+02 -.887288937E+02 -.888263134E+02 -.889255753E+02 -.890265654E+02 -.891291574E+02 -.892332081E+02 -.893385531E+02 -.894450048E+02 -.895523490E+02 -.896603442E+02 -.897687198E+02 -.898771762E+02 -.899853840E+02 -.900929853E+02 -.901995944E+02 -.903047997E+02 -.904081663E+02 -.905092385E+02 -.906075440E+02 -.907025975E+02 -.907939057E+02 -.908809722E+02 -.909633033E+02 -.910404134E+02 -.911118318E+02 -.911771083E+02 -.912358198E+02 -.912875762E+02 -.913320261E+02 -.913688624E+02 -.913978272E+02 -.914187154E+02 -.914313784E+02 -.914357268E+02 -.914317312E+02 -.914194232E+02 -.913988950E+02 -.913702976E+02 -.913338382E+02 -.912897777E+02 -.912384254E+02 -.911801353E+02 -.911153000E+02 -.910443453E+02 -.909677240E+02 -.908859097E+02 -.907993905E+02 -.907086631E+02 -.906142267E+02 -.905165775E+02 -.904162038E+02 -.903135809E+02 -.902091672E+02 -.901034007E+02 -.899966958E+02 -.898894410E+02 -.897819969E+02 -.896746954E+02 -.895678383E+02 -.894616977E+02 -.893565161E+02 -.892525072E+02 -.891498576E+02 -.890487283E+02 -.889492575E+02 -.888515633E+02 -.887557481E+02 -.886619026E+02 -.885701120E+02 -.884804630E+02 -.883930523E+02 -.883079982E+02 -.882254540E+02 -.881456262E+02 -.880687970E+02 -.879953538E+02 -.879258272E+02 -.878609398E+02 -.878016710E+02 -.877493397E+02 -.877057139E+02 -.876731529E+02 -.876547933E+02 -.876547933E+02
 -.876782624E+02 -.876782624E+02 -.876980067E+02 -.877330516E+02 -.877800510E+02 -.878364948E+02 -.879005090E+02 -.879707018E+02 -.880460465E+02 -.881257908E+02 -.882093882E+02 -.882964437E+02 -.883866737E+02 -.884798740E+02 -.885758949E+02 -.886746221E+02 -.887759614E+02 -.888798266E+02 -.889861292E+02 -.890947705E+02 -.892056352E+02 -.893185856E+02 -.894334574E+02 -.895500558E+02 -.896681531E+02 -.897874859E+02 -.899077537E+02 -.900286181E+02 -.901497018E+02 -.902705895E+02 -.903908290E+02 -.905099325E+02 -.906273797E+02 -.907426209E+02 -.908550818E+02 -.909641679E+02 -.910692706E+02 -.911697740E+02 -.912650616E+02 -.913545239E+02 -.914375671E+02 -.915136208E+02 -.915821465E+02 -.916426460E+02 -.916946692E+02 -.917378216E+02 -.917717707E+02 -.917962520E+02 -.918110734E+02 -.918161188E+02 -.918113500E+02 -.917968076E+02 -.917726103E+02 -.917389526E+02 -.916961015E+02 -.916443921E+02 -.915842215E+02 -.915160424E+02 -.914403556E+02 -.913577022E+02 -.912686554E+02 -.911738120E+02 -.910737842E+02 -.909691914E+02 -.908606528E+02 -.907487800E+02 -.906341704E+02 -.905174018E+02 -.903990268E+02 -.902795691E+02 -.901595194E+02 -.900393333E+02 -.899194291E+02 -.898001869E+02 -.896819477E+02 -.895650140E+02 -.894496505E+02 -.893360856E+02 -.892245129E+02 -.891150944E+02 -.890079631E+02 -.889032271E+02 -.888009734E+02 -.887012741E+02 -.886041919E+02 -.885097884E+02 -.884181328E+02 -.883293141E+02 -.882434553E+02 -.881607316E+02 -.880813940E+02 -.880057992E+02 -.879344480E+02 -.878680359E+02 -.878075176E+02 -.877541926E+02 -.877098154E+02 -.876767407E+02 -.876581124E+02 -.876581124E+02
 -.876794394E+02 -.876794394E+02 -.876993512E+02 -.877347398E+02 -.877822788E+02 -.878394860E+02 -.879045202E+02 -.879760266E+02 -.880530179E+02 -.881347835E+02 -.882208189E+02 -.883107724E+02 -.884044029E+02 -.885015481E+02 -.886020992E+02 -.887059806E+02 -.888131348E+02 -.889235088E+02 -.890370439E+02 -.891536670E+02 -.892732829E+02 -.893957683E+02 -.895209662E+02 -.896486820E+02 -.897786787E+02 -.899106750E+02 -.900443415E+02 -.901793001E+02 -.903151223E+02 -.904513291E+02 -.905873921E+02 -.907227345E+02 -.908567345E+02 -.909887290E+02 -.911180183E+02 -.912438725E+02 -.913655383E+02 -.914822479E+02 -.915932274E+02 -.916977077E+02 -.917949343E+02 -.918841793E+02 -.919647523E+02 -.920360117E+02 -.920973758E+02 -.921483331E+02 -.921884512E+02 -.922173855E+02 -.922348851E+02 -.922407981E+02 -.922350743E+02 -.922177663E+02 -.921890286E+02 -.921491145E+02 -.920983713E+02 -.920372337E+02 -.919662161E+02 -.918859026E+02 -.917969375E+02 -.917000140E+02 -.915958629E+02 -.914852414E+02 -.913689219E+02 -.912476810E+02 -.911222899E+02 -.909935051E+02 -.908620597E+02 -.907286567E+02 -.905939629E+02 -.904586034E+02 -.903231582E+02 -.901881596E+02 -.900540897E+02 -.899213803E+02 -.897904126E+02 -.896615184E+02 -.895349810E+02 -.894110382E+02 -.892898847E+02 -.891716755E+02 -.890565302E+02 -.889445371E+02 -.888357589E+02 -.887302384E+02 -.886280057E+02 -.885290866E+02 -.884335121E+02 -.883413311E+02 -.882526247E+02 -.881675255E+02 -.880862409E+02 -.880090833E+02 -.879365097E+02 -.878691712E+02 -.878079793E+02 -.877541909E+02 -.877095196E+02 -.876762818E+02 -.876575867E+02 -.876575867E+02
 -.876758777E+02 -.876758777E+02 -.876957076E+02 -.877310060E+02 -.877785180E+02 -.878358298E+02 -.879011669E+02 -.879732392E+02 -.880511227E+02 -.881341684E+02 -.882219324E+02 -.883141223E+02 -.884105552E+02 -.885111256E+02 -.886157794E+02 -.887244942E+02 -.888372627E+02 -.889540794E+02 -.890749291E+02 -.891997777E+02 -.893285634E+02 -.894611898E+02 -.895975193E+02 -.897373671E+02 -.898804968E+02 -.900266155E+02 -.901753701E+02 -.903263447E+02 -.904790581E+02 -.906329629E+02 -.907874452E+02 -.909418263E+02 -.910953647E+02 -.912472608E+02 -.913966618E+02 -.915426696E+02 -.916843491E+02 -.918207389E+02 -.919508631E+02 -.920737443E+02 -.921884180E+02 -.922939481E+02 -.923894417E+02 -.924740654E+02 -.925470602E+02 -.926077562E+02 -.926555857E+02 -.926900947E+02 -.927109520E+02 -.927179569E+02 -.927110425E+02 -.926902780E+02 -.926558668E+02 -.926081424E+02 -.925475614E+02 -.924746940E+02 -.923902127E+02 -.922948792E+02 -.921895294E+02 -.920750591E+02 -.919524072E+02 -.918225412E+02 -.916864414E+02 -.915450869E+02 -.913994424E+02 -.912504462E+02 -.910990001E+02 -.909459600E+02 -.907921295E+02 -.906382534E+02 -.904850145E+02 -.903330302E+02 -.901828517E+02 -.900349638E+02 -.898897859E+02 -.897476740E+02 -.896089236E+02 -.894737726E+02 -.893424064E+02 -.892149615E+02 -.890915315E+02 -.889721722E+02 -.888569085E+02 -.887457406E+02 -.886386525E+02 -.885356207E+02 -.884366249E+02 -.883416602E+02 -.882507526E+02 -.881639779E+02 -.880814856E+02 -.880035286E+02 -.879305025E+02 -.878629953E+02 -.878018525E+02 -.877482618E+02 -.877038637E+02 -.876708957E+02 -.876523821E+02 -.876523821E+02
 -.876665773E+02 -.876665773E+02 -.876860195E+02 -.877206939E+02 -.877674779E+02 -.878240754E+02 -.878888180E+02 -.879605127E+02 -.880383259E+02 -.881216939E+02 -.882102544E+02 -.883037933E+02 -.884022038E+02 -.885054544E+02 -.886135632E+02 -.887265781E+02 -.888445596E+02 -.889675673E+02 -.890956477E+02 -.892288235E+02 -.893670847E+02 -.895103795E+02 -.896586065E+02 -.898116076E+02 -.899691611E+02 -.901309755E+02 -.902966839E+02 -.904658393E+02 -.906379109E+02 -.908122810E+02 -.909882435E+02 -.911650047E+02 -.913416844E+02 -.915173203E+02 -.916908739E+02 -.918612386E+02 -.920272507E+02 -.921877018E+02 -.923413545E+02 -.924869596E+02 -.926232753E+02 -.927490874E+02 -.928632315E+02 -.929646141E+02 -.930522351E+02 -.931252076E+02 -.931827775E+02 -.932243398E+02 -.932494526E+02 -.932578469E+02 -.932494331E+02 -.932243032E+02 -.931827285E+02 -.931251534E+02 -.930521853E+02 -.929645807E+02 -.928632291E+02 -.927491332E+02 -.926233890E+02 -.924871638E+02 -.923416745E+02 -.921881659E+02 -.920278902E+02 -.918620880E+02 -.916919708E+02 -.915187059E+02 -.913434033E+02 -.911671051E+02 -.909907775E+02 -.908153043E+02 -.906414833E+02 -.904700246E+02 -.903015498E+02 -.901365938E+02 -.899756076E+02 -.898189613E+02 -.896669496E+02 -.895197963E+02 -.893776611E+02 -.892406450E+02 -.891087978E+02 -.889821253E+02 -.888605962E+02 -.887441509E+02 -.886327100E+02 -.885261840E+02 -.884244844E+02 -.883275369E+02 -.882352962E+02 -.881477653E+02 -.880650189E+02 -.879872328E+02 -.879147218E+02 -.878479887E+02 -.877877875E+02 -.877352060E+02 -.876917733E+02 -.876596016E+02 -.876415707E+02 -.876415707E+02
 -.876504354E+02 -.876504354E+02 -.876691205E+02 -.877025240E+02 -.877477275E+02 -.878026094E+02 -.878656527E+02 -.879357989E+02 -.880123357E+02 -.880948112E+02 -.881829682E+02 -.882766926E+02 -.883759744E+02 -.884808761E+02 -.885915085E+02 -.887080103E+02 -.888305314E+02 -.889592188E+02 -.890942036E+02 -.892355896E+02 -.893834427E+02 -.895377804E+02 -.896985626E+02 -.898656814E+02 -.900389531E+02 -.902181083E+02 -.904027848E+02 -.905925192E+02 -.907867408E+02 -.909847660E+02 -.911857945E+02 -.913889073E+02 -.915930671E+02 -.917971210E+02 -.919998066E+02 -.921997608E+02 -.923955323E+02 -.925855975E+02 -.927683800E+02 -.929422729E+02 -.931056653E+02 -.932569695E+02 -.933946520E+02 -.935172638E+02 -.936234715E+02 -.937120875E+02 -.937820977E+02 -.938326858E+02 -.938632538E+02 -.938734369E+02 -.938631135E+02 -.938324076E+02 -.937816860E+02 -.937115491E+02 -.936228154E+02 -.935165016E+02 -.933937976E+02 -.932560392E+02 -.931046779E+02 -.929412501E+02 -.927673459E+02 -.925845794E+02 -.923945601E+02 -.921988678E+02 -.919990293E+02 -.917964993E+02 -.915926442E+02 -.913887304E+02 -.911859144E+02 -.909852375E+02 -.907876228E+02 -.905938748E+02 -.904046814E+02 -.902206177E+02 -.900421510E+02 -.898696479E+02 -.897033810E+02 -.895435372E+02 -.893902262E+02 -.892434893E+02 -.891033079E+02 -.889696130E+02 -.888422942E+02 -.887212089E+02 -.886061928E+02 -.884970695E+02 -.883936630E+02 -.882958100E+02 -.882033757E+02 -.881162719E+02 -.880344795E+02 -.879580775E+02 -.878872783E+02 -.878224749E+02 -.877643008E+02 -.877137089E+02 -.876720744E+02 -.876413296E+02 -.876241407E+02 -.876241407E+02
 -.876262648E+02 -.876262648E+02 -.876437538E+02 -.876751150E+02 -.877177171E+02 -.877696778E+02 -.878296831E+02 -.878968504E+02 -.879706232E+02 -.880506907E+02 -.881369266E+02 -.882293408E+02 -.883280428E+02 -.884332122E+02 -.885450757E+02 -.886638874E+02 -.887899123E+02 -.889234123E+02 -.890646322E+02 -.892137877E+02 -.893710530E+02 -.895365489E+02 -.897103307E+02 -.898923760E+02 -.900825732E+02 -.902807084E+02 -.904864543E+02 -.906993581E+02 -.909188309E+02 -.911441384E+02 -.913743926E+02 -.916085463E+02 -.918453902E+02 -.920835535E+02 -.923215083E+02 -.925575782E+02 -.927899525E+02 -.930167050E+02 -.932358181E+02 -.934452129E+02 -.936427834E+02 -.938264353E+02 -.939941283E+02 -.941439206E+02 -.942740134E+02 -.943827955E+02 -.944688845E+02 -.945311631E+02 -.945688107E+02 -.945813255E+02 -.945685394E+02 -.945306226E+02 -.944680789E+02 -.943817312E+02 -.942726986E+02 -.941423660E+02 -.939923468E+02 -.938244420E+02 -.936405960E+02 -.934428513E+02 -.932333050E+02 -.930140657E+02 -.927872154E+02 -.925547743E+02 -.923186721E+02 -.920807227E+02 -.918426060E+02 -.916058535E+02 -.913718398E+02 -.911417782E+02 -.909167201E+02 -.906975577E+02 -.904850299E+02 -.902797302E+02 -.900821157E+02 -.898925184E+02 -.897111561E+02 -.895381440E+02 -.893735075E+02 -.892171931E+02 -.890690804E+02 -.889289936E+02 -.887967122E+02 -.886719823E+02 -.885545276E+02 -.884440601E+02 -.883402926E+02 -.882429513E+02 -.881517906E+02 -.880666107E+02 -.879872785E+02 -.879137543E+02 -.878461248E+02 -.877846461E+02 -.877297999E+02 -.876823655E+02 -.876435157E+02 -.876149417E+02 -.875990177E+02 -.875990177E+02
 -.875928265E+02 -.875928265E+02 -.876086061E+02 -.876370197E+02 -.876758171E+02 -.877234277E+02 -.877787978E+02 -.878412660E+02 -.879104684E+02 -.879862670E+02 -.880686936E+02 -.881579076E+02 -.882541629E+02 -.883577813E+02 -.884691312E+02 -.885886101E+02 -.887166284E+02 -.888535957E+02 -.889999065E+02 -.891559274E+02 -.893219830E+02 -.894983421E+02 -.896852029E+02 -.898826779E+02 -.900907777E+02 -.903093941E+02 -.905382831E+02 -.907770480E+02 -.910251219E+02 -.912817523E+02 -.915459865E+02 -.918166599E+02 -.920923869E+02 -.923715567E+02 -.926523344E+02 -.929326670E+02 -.932102981E+02 -.934827888E+02 -.937475478E+02 -.940018697E+02 -.942429807E+02 -.944680923E+02 -.946744613E+02 -.948594537E+02 -.950206110E+02 -.951557162E+02 -.952628560E+02 -.953404778E+02 -.953874367E+02 -.954030309E+02 -.953870248E+02 -.953396560E+02 -.952616278E+02 -.951540873E+02 -.950185889E+02 -.948570478E+02 -.946716831E+02 -.944649554E+02 -.942395009E+02 -.939980652E+02 -.937434389E+02 -.934783983E+02 -.932056517E+02 -.929277933E+02 -.926472646E+02 -.923663256E+02 -.920870322E+02 -.918112232E+02 -.915405130E+02 -.912762909E+02 -.910197259E+02 -.907717750E+02 -.905331952E+02 -.903045581E+02 -.900862653E+02 -.898785655E+02 -.896815713E+02 -.894952766E+02 -.893195725E+02 -.891542638E+02 -.889990833E+02 -.888537065E+02 -.887177642E+02 -.885908557E+02 -.884725603E+02 -.883624491E+02 -.882600972E+02 -.881650955E+02 -.880770651E+02 -.879956728E+02 -.879206497E+02 -.878518149E+02 -.877891046E+02 -.877326102E+02 -.876826272E+02 -.876397200E+02 -.876048058E+02 -.875792669E+02 -.875650974E+02 -.875650974E+02
 -.875488794E+02 -.875488794E+02 -.875623592E+02 -.875867808E+02 -.876203784E+02 -.876619734E+02 -.877108333E+02 -.877665661E+02 -.878290394E+02 -.878983195E+02 -.879746251E+02 -.880582908E+02 -.881497401E+02 -.882494628E+02 -.883579975E+02 -.884759151E+02 -.886038060E+02 -.887422653E+02 -.888918804E+02 -.890532165E+02 -.892268018E+02 -.894131117E+02 -.896125507E+02 -.898254337E+02 -.900519649E+02 -.902922153E+02 -.905460987E+02 -.908133466E+02 -.910934828E+02 -.913857980E+02 -.916893251E+02 -.920028176E+02 -.923247307E+02 -.926532074E+02 -.929860717E+02 -.933208297E+02 -.936546803E+02 -.939845374E+02 -.943070646E+02 -.946187231E+02 -.949158330E+02 -.951946467E+02 -.954514342E+02 -.956825765E+02 -.958846650E+02 -.960546010E+02 -.961896933E+02 -.962877456E+02 -.963471316E+02 -.963668522E+02 -.963465708E+02 -.962866254E+02 -.961880169E+02 -.960523732E+02 -.958818920E+02 -.956792666E+02 -.954475970E+02 -.951902939E+02 -.949109780E+02 -.946133815E+02 -.943012539E+02 -.939782775E+02 -.936479935E+02 -.933137408E+02 -.929786081E+02 -.926453996E+02 -.923166123E+02 -.919944255E+02 -.916806996E+02 -.913769833E+02 -.910845270E+02 -.908043021E+02 -.905370225E+02 -.902831691E+02 -.900430153E+02 -.898166522E+02 -.896040139E+02 -.894049011E+02 -.892190033E+02 -.890459201E+02 -.888851791E+02 -.887362541E+02 -.885985798E+02 -.884715658E+02 -.883546096E+02 -.882471084E+02 -.881484699E+02 -.880581241E+02 -.879755350E+02 -.879002138E+02 -.878317343E+02 -.877697521E+02 -.877140285E+02 -.876644614E+02 -.876211254E+02 -.875843258E+02 -.875546681E+02 -.875331518E+02 -.875212940E+02 -.875212940E+02
 -.874932495E+02 -.874932495E+02 -.875037636E+02 -.875230102E+02 -.875498207E+02 -.875834926E+02 -.876236794E+02 -.876703075E+02 -.877235146E+02 -.877836029E+02 -.878510042E+02 -.879262530E+02 -.880099665E+02 -.881028280E+02 -.882055736E+02 -.883189798E+02 -.884438527E+02 -.885810160E+02 -.887312990E+02 -.888955224E+02 -.890744832E+02 -.892689365E+02 -.894795756E+02 -.897070084E+02 -.899517309E+02 -.902140981E+02 -.904942911E+02 -.907922815E+02 -.911077945E+02 -.914402690E+02 -.917888191E+02 -.921521955E+02 -.925287505E+02 -.929164081E+02 -.933126418E+02 -.937144632E+02 -.941184232E+02 -.945206301E+02 -.949167865E+02 -.953022464E+02 -.956720944E+02 -.960212469E+02 -.963445728E+02 -.966370317E+02 -.968938234E+02 -.971105436E+02 -.972833356E+02 -.974090322E+02 -.974852767E+02 -.975106161E+02 -.974845597E+02 -.974075993E+02 -.972811893E+02 -.971076876E+02 -.968902628E+02 -.966327726E+02 -.963396232E+02 -.960156159E+02 -.956657928E+02 -.952952865E+02 -.949091826E+02 -.945123982E+02 -.941095814E+02 -.937050318E+02 -.933026435E+02 -.929058680E+02 -.925176968E+02 -.921406592E+02 -.917768344E+02 -.914278736E+02 -.910950299E+02 -.907791932E+02 -.904809289E+02 -.902005166E+02 -.899379895E+02 -.896931717E+02 -.894657135E+02 -.892551241E+02 -.890608010E+02 -.888820560E+02 -.887181385E+02 -.885682554E+02 -.884315885E+02 -.883073094E+02 -.881945918E+02 -.880926231E+02 -.880006139E+02 -.879178072E+02 -.878434872E+02 -.877769891E+02 -.877177098E+02 -.876651209E+02 -.876187861E+02 -.875783823E+02 -.875437295E+02 -.875148290E+02 -.874919161E+02 -.874755297E+02 -.874666065E+02 -.874666065E+02
 -.874249234E+02 -.874249234E+02 -.874317364E+02 -.874444961E+02 -.874627495E+02 -.874863578E+02 -.875154250E+02 -.875502443E+02 -.875912593E+02 -.876390362E+02 -.876942429E+02 -.877576342E+02 -.878300410E+02 -.879123615E+02 -.880055541E+02 -.881106305E+02 -.882286488E+02 -.883607051E+02 -.885079238E+02 -.886714452E+02 -.888524109E+02 -.890519450E+02 -.892711322E+02 -.895109903E+02 -.897724387E+02 -.900562608E+02 -.903630615E+02 -.906932187E+02 -.910468300E+02 -.914236549E+02 -.918230539E+02 -.922439262E+02 -.926846482E+02 -.931430165E+02 -.936161985E+02 -.941006955E+02 -.945923228E+02 -.950862131E+02 -.955768462E+02 -.960581126E+02 -.965234108E+02 -.969657834E+02 -.973780886E+02 -.977532040E+02 -.980842568E+02 -.983648676E+02 -.985893968E+02 -.987531766E+02 -.988527129E+02 -.988858427E+02 -.988518340E+02 -.987514197E+02 -.985867635E+02 -.983613604E+02 -.980798792E+02 -.977479603E+02 -.973719842E+02 -.969588248E+02 -.965156054E+02 -.960494692E+02 -.955673750E+02 -.950759256E+02 -.945812323E+02 -.940888168E+02 -.936035486E+02 -.931296143E+02 -.926705151E+02 -.922290861E+02 -.918075335E+02 -.914074839E+02 -.910300416E+02 -.906758497E+02 -.903451528E+02 -.900378576E+02 -.897535911E+02 -.894917535E+02 -.892515668E+02 -.890321173E+02 -.888323930E+02 -.886513156E+02 -.884877670E+02 -.883406115E+02 -.882087143E+02 -.880909557E+02 -.879862428E+02 -.878935179E+02 -.878117661E+02 -.877400208E+02 -.876773676E+02 -.876229496E+02 -.875759714E+02 -.875357049E+02 -.875014973E+02 -.874727811E+02 -.874490897E+02 -.874300780E+02 -.874155525E+02 -.874055118E+02 -.874002040E+02 -.874002040E+02
 -.873431649E+02 -.873431649E+02 -.873454844E+02 -.873503377E+02 -.873581072E+02 -.873693053E+02 -.873845485E+02 -.874045405E+02 -.874300618E+02 -.874619638E+02 -.875011664E+02 -.875486575E+02 -.876054937E+02 -.876728018E+02 -.877517798E+02 -.878436974E+02 -.879498956E+02 -.880717833E+02 -.882108326E+02 -.883685701E+02 -.885465652E+02 -.887464128E+02 -.889697112E+02 -.892180331E+02 -.894928893E+02 -.897956841E+02 -.901276623E+02 -.904898454E+02 -.908829597E+02 -.913073533E+02 -.917629059E+02 -.922489313E+02 -.927640760E+02 -.933062177E+02 -.938723696E+02 -.944585967E+02 -.950599521E+02 -.956704434E+02 -.962830375E+02 -.968897149E+02 -.974815809E+02 -.980490401E+02 -.985820361E+02 -.990703540E+02 -.995039752E+02 -.998734695E+02 -.100170401E+03 -.100387720E+03 -.100520111E+03 -.100564267E+03 -.100519066E+03 -.100385631E+03 -.100167269E+03 -.998692954E+02 -.994987606E+02 -.990641010E+02 -.985747474E+02 -.980407189E+02 -.974722312E+02 -.968793413E+02 -.962716455E+02 -.956580395E+02 -.950465438E+02 -.944441928E+02 -.938569803E+02 -.932898547E+02 -.927467529E+02 -.922306636E+02 -.917437114E+02 -.912872524E+02 -.908619756E+02 -.904680044E+02 -.901049942E+02 -.897722230E+02 -.894686735E+02 -.891931060E+02 -.889441216E+02 -.887202153E+02 -.885198210E+02 -.883413475E+02 -.881832074E+02 -.880438396E+02 -.879217260E+02 -.878154036E+02 -.877234726E+02 -.876446008E+02 -.875775263E+02 -.875210571E+02 -.874740700E+02 -.874355076E+02 -.874043748E+02 -.873797355E+02 -.873607088E+02 -.873464653E+02 -.873362258E+02 -.873292604E+02 -.873248911E+02 -.873224981E+02 -.873215316E+02 -.873215316E+02
 -.872476533E+02 -.872476533E+02 -.872446516E+02 -.872401073E+02 -.872353559E+02 -.872316432E+02 -.872301540E+02 -.872320386E+02 -.872384357E+02 -.872504938E+02 -.872693892E+02 -.872963433E+02 -.873326377E+02 -.873796281E+02 -.874387559E+02 -.875115584E+02 -.875996770E+02 -.877048626E+02 -.878289782E+02 -.879739980E+02 -.881420007E+02 -.883351592E+02 -.885557209E+02 -.888059818E+02 -.890882489E+02 -.894047914E+02 -.897577791E+02 -.901492044E+02 -.905807887E+02 -.910538710E+02 -.915692794E+02 -.921271852E+02 -.927269434E+02 -.933669237E+02 -.940443375E+02 -.947550727E+02 -.954935464E+02 -.962525923E+02 -.970234000E+02 -.977955250E+02 -.985569890E+02 -.992944862E+02 -.999937060E+02 -.100639776E+03 -.101217813E+03 -.101713562E+03 -.102114084E+03 -.102408432E+03 -.102588282E+03 -.102648419E+03 -.102587070E+03 -.102406008E+03 -.102110448E+03 -.101708714E+03 -.101211751E+03 -.100632501E+03 -.999852179E+02 -.992847845E+02 -.985460735E+02 -.977833957E+02 -.970100574E+02 -.962380371E+02 -.954777799E+02 -.947380968E+02 -.940261548E+02 -.933475377E+02 -.927063590E+02 -.921054084E+02 -.915463179E+02 -.910297343E+02 -.905554884E+02 -.901227548E+02 -.897301973E+02 -.893760979E+02 -.890584683E+02 -.887751433E+02 -.885238588E+02 -.883023139E+02 -.881082196E+02 -.879393361E+02 -.877934998E+02 -.876686422E+02 -.875628014E+02 -.874741279E+02 -.874008865E+02 -.873414536E+02 -.872943121E+02 -.872580431E+02 -.872313167E+02 -.872128799E+02 -.872015430E+02 -.871961646E+02 -.871956344E+02 -.871988535E+02 -.872047124E+02 -.872120655E+02 -.872197014E+02 -.872263083E+02 -.872304330E+02 -.872304330E+02
 -.871386393E+02 -.871386393E+02 -.871294839E+02 -.871140333E+02 -.870946850E+02 -.870734902E+02 -.870522471E+02 -.870325768E+02 -.870159851E+02 -.870039143E+02 -.869977863E+02 -.869990395E+02 -.870091614E+02 -.870297165E+02 -.870623717E+02 -.871089190E+02 -.871712951E+02 -.872515986E+02 -.873521046E+02 -.874752750E+02 -.876237642E+02 -.878004188E+02 -.880082701E+02 -.882505155E+02 -.885304887E+02 -.888516138E+02 -.892173413E+02 -.896310619E+02 -.900959944E+02 -.906150451E+02 -.911906355E+02 -.918244965E+02 -.925174303E+02 -.932690417E+02 -.940774474E+02 -.949389727E+02 -.958478548E+02 -.967959751E+02 -.977726511E+02 -.987645232E+02 -.997555764E+02 -.100727335E+03 -.101659262E+03 -.102529392E+03 -.103315176E+03 -.103994543E+03 -.104547076E+03 -.104955246E+03 -.105205562E+03 -.105289511E+03 -.105204183E+03 -.104952488E+03 -.104542936E+03 -.103989021E+03 -.103308269E+03 -.102521097E+03 -.101649576E+03 -.100716253E+03 -.997430944E+02 -.987506364E+02 -.977573543E+02 -.967792629E+02 -.958297216E+02 -.949194129E+02 -.940564554E+02 -.932466121E+02 -.924935582E+02 -.917991775E+02 -.911638659E+02 -.905868225E+02 -.900663175E+02 -.895999313E+02 -.891847597E+02 -.888175865E+02 -.884950244E+02 -.882136271E+02 -.879699752E+02 -.877607409E+02 -.875827339E+02 -.874329316E+02 -.873084978E+02 -.872067906E+02 -.871253637E+02 -.870619607E+02 -.870145056E+02 -.869810893E+02 -.869599537E+02 -.869494728E+02 -.869481325E+02 -.869545072E+02 -.869672342E+02 -.869849854E+02 -.870064340E+02 -.870302164E+02 -.870548874E+02 -.870788654E+02 -.871003667E+02 -.871173241E+02 -.871272851E+02 -.871272851E+02
 -.870171060E+02 -.870171060E+02 -.870010016E+02 -.869731931E+02 -.869372323E+02 -.868960331E+02 -.868520364E+02 -.868073426E+02 -.867638166E+02 -.867231734E+02 -.866870497E+02 -.866570625E+02 -.866348611E+02 -.866221718E+02 -.866208392E+02 -.866328632E+02 -.866604343E+02 -.867059662E+02 -.867721262E+02 -.868618636E+02 -.869784337E+02 -.871254174E+02 -.873067333E+02 -.875266407E+02 -.877897282E+02 -.881008861E+02 -.884652543E+02 -.888881424E+02 -.893749129E+02 -.899308213E+02 -.905608047E+02 -.912692122E+02 -.920594713E+02 -.929336887E+02 -.938921864E+02 -.949329853E+02 -.960512534E+02 -.972387527E+02 -.984833305E+02 -.997685161E+02 -.101073302E+03 -.102372189E+03 -.103635591E+03 -.104830656E+03 -.105922556E+03 -.106876218E+03 -.107658421E+03 -.108240076E+03 -.108598450E+03 -.108719053E+03 -.108596907E+03 -.108236989E+03 -.107653787E+03 -.106870034E+03 -.105914817E+03 -.104821357E+03 -.103624725E+03 -.102359747E+03 -.101059275E+03 -.997528955E+02 -.984661045E+02 -.972199095E+02 -.960307800E+02 -.949108681E+02 -.938684111E+02 -.929082403E+02 -.920323346E+02 -.912403714E+02 -.905302441E+02 -.898985253E+02 -.893408663E+02 -.888523309E+02 -.884276647E+02 -.880615071E+02 -.877485510E+02 -.874836597E+02 -.872619475E+02 -.870788311E+02 -.869300586E+02 -.868117204E+02 -.867202474E+02 -.866523990E+02 -.866052450E+02 -.865761417E+02 -.865627056E+02 -.865627846E+02 -.865744268E+02 -.865958488E+02 -.866254017E+02 -.866615346E+02 -.867027553E+02 -.867475864E+02 -.867945148E+02 -.868419334E+02 -.868880699E+02 -.869309014E+02 -.869680472E+02 -.869966353E+02 -.870131335E+02 -.870131335E+02
 -.868849181E+02 -.868849181E+02 -.868611594E+02 -.868196937E+02 -.867652959E+02 -.867017779E+02 -.866322336E+02 -.865592319E+02 -.864849690E+02 -.864113916E+02 -.863402966E+02 -.862734158E+02 -.862124866E+02 -.861593167E+02 -.861158410E+02 -.860841770E+02 -.860666768E+02 -.860659791E+02 -.860850611E+02 -.861272903E+02 -.861964751E+02 -.862969150E+02 -.864334461E+02 -.866114806E+02 -.868370352E+02 -.871167432E+02 -.874578425E+02 -.878681306E+02 -.883558747E+02 -.889296629E+02 -.895981814E+02 -.903699002E+02 -.912526492E+02 -.922530697E+02 -.933759300E+02 -.946233019E+02 -.959936104E+02 -.974805888E+02 -.990722005E+02 -.100749622E+03 -.102486422E+03 -.104248108E+03 -.105992237E+03 -.107669296E+03 -.109224510E+03 -.110600658E+03 -.111741805E+03 -.112597683E+03 -.113128207E+03 -.113307470E+03 -.113126505E+03 -.112594277E+03 -.111736692E+03 -.110593833E+03 -.109215966E+03 -.107659023E+03 -.105980227E+03 -.104234348E+03 -.102470898E+03 -.100732319E+03 -.990531007E+02 -.974596740E+02 -.959708603E+02 -.945986946E+02 -.933494420E+02 -.922246762E+02 -.912223240E+02 -.903376159E+02 -.895639095E+02 -.888933740E+02 -.883175389E+02 -.878277177E+02 -.874153225E+02 -.870720870E+02 -.867902152E+02 -.865624715E+02 -.863822263E+02 -.862434681E+02 -.861407918E+02 -.860693707E+02 -.860249183E+02 -.860036429E+02 -.860021995E+02 -.860176399E+02 -.860473633E+02 -.860890666E+02 -.861406962E+02 -.862003993E+02 -.862664748E+02 -.863373227E+02 -.864113894E+02 -.864871078E+02 -.865628285E+02 -.866367390E+02 -.867067666E+02 -.867704575E+02 -.868248272E+02 -.868661695E+02 -.868898140E+02 -.868898140E+02
 -.867449353E+02 -.867449353E+02 -.867129702E+02 -.866568147E+02 -.865825040E+02 -.864947577E+02 -.863973101E+02 -.862931670E+02 -.861848079E+02 -.860743477E+02 -.859636670E+02 -.858545206E+02 -.857486302E+02 -.856477662E+02 -.855538231E+02 -.854688919E+02 -.853953315E+02 -.853358424E+02 -.852935424E+02 -.852720484E+02 -.852755619E+02 -.853089602E+02 -.853778908E+02 -.854888680E+02 -.856493669E+02 -.858679090E+02 -.861541316E+02 -.865188274E+02 -.869739392E+02 -.875324883E+02 -.882084097E+02 -.890162605E+02 -.899707654E+02 -.910861550E+02 -.923752556E+02 -.938482923E+02 -.955113822E+02 -.973647210E+02 -.994005137E+02 -.101600762E+03 -.103935114E+03 -.106359074E+03 -.108813008E+03 -.111222414E+03 -.113500000E+03 -.115549971E+03 -.117274646E+03 -.118583083E+03 -.119400705E+03 -.119678358E+03 -.119398852E+03 -.118579374E+03 -.117269078E+03 -.115542536E+03 -.113490690E+03 -.111211216E+03 -.108799909E+03 -.106344058E+03 -.103918162E+03 -.101581855E+03 -.993796266E+02 -.973418289E+02 -.954864574E+02 -.938213046E+02 -.923461722E+02 -.910549410E+02 -.899373837E+02 -.889806717E+02 -.881705723E+02 -.874923589E+02 -.869314726E+02 -.864739773E+02 -.861068506E+02 -.858181494E+02 -.855970814E+02 -.854340110E+02 -.853204192E+02 -.852488355E+02 -.852127524E+02 -.852065323E+02 -.852253117E+02 -.852649078E+02 -.853217296E+02 -.853926932E+02 -.854751442E+02 -.855667838E+02 -.856656005E+02 -.857698041E+02 -.858777608E+02 -.859879279E+02 -.860987843E+02 -.862087544E+02 -.863161214E+02 -.864189242E+02 -.865148323E+02 -.866009907E+02 -.866738239E+02 -.867287857E+02 -.867600385E+02 -.867600385E+02
 -.866010607E+02 -.866010607E+02 -.865605588E+02 -.864890751E+02 -.863939034E+02 -.862806513E+02 -.861536564E+02 -.860163098E+02 -.858713079E+02 -.857208525E+02 -.855668106E+02 -.854108464E+02 -.852545333E+02 -.850994521E+02 -.849472827E+02 -.847998922E+02 -.846594243E+02 -.845283936E+02 -.844097875E+02 -.843071790E+02 -.842248529E+02 -.841679463E+02 -.841426069E+02 -.841561662E+02 -.842173292E+02 -.843363746E+02 -.845253593E+02 -.847983157E+02 -.851714224E+02 -.856631225E+02 -.862941515E+02 -.870874238E+02 -.880677113E+02 -.892610312E+02 -.906936420E+02 -.923905364E+02 -.943733184E+02 -.966573665E+02 -.992482382E+02 -.102137363E+03 -.105297231E+03 -.108676524E+03 -.112195922E+03 -.115745680E+03 -.119186350E+03 -.122354127E+03 -.125071969E+03 -.127166683E+03 -.128490434E+03 -.128942898E+03 -.128488440E+03 -.127162693E+03 -.125065976E+03 -.122346124E+03 -.119176325E+03 -.115733619E+03 -.112181808E+03 -.108660337E+03 -.105278948E+03 -.102116957E+03 -.992256816E+02 -.966326266E+02 -.943463598E+02 -.923613208E+02 -.906621277E+02 -.892271734E+02 -.880314619E+02 -.870487315E+02 -.862529622E+02 -.856193787E+02 -.851250639E+02 -.847492799E+02 -.844735814E+02 -.842817884E+02 -.841598677E+02 -.840957628E+02 -.840791969E+02 -.841014688E+02 -.841552533E+02 -.842344130E+02 -.843338249E+02 -.844492252E+02 -.845770696E+02 -.847144100E+02 -.848587852E+02 -.850081229E+02 -.851606514E+02 -.853148174E+02 -.854692071E+02 -.856224681E+02 -.857732270E+02 -.859199989E+02 -.860610838E+02 -.861944430E+02 -.863175471E+02 -.864271860E+02 -.865192270E+02 -.865883050E+02 -.866274206E+02 -.866274206E+02
 -.864581910E+02 -.864581910E+02 -.864091137E+02 -.863221870E+02 -.862059195E+02 -.860667549E+02 -.859095751E+02 -.857380880E+02 -.855551280E+02 -.853628916E+02 -.851631244E+02 -.849572740E+02 -.847466168E+02 -.845323703E+02 -.843157953E+02 -.840982960E+02 -.838815223E+02 -.836674805E+02 -.834586566E+02 -.832581572E+02 -.830698746E+02 -.828986796E+02 -.827506479E+02 -.826333260E+02 -.825560396E+02 -.825302470E+02 -.825699389E+02 -.826920772E+02 -.829170628E+02 -.832692065E+02 -.837771651E+02 -.844742800E+02 -.853987261E+02 -.865933400E+02 -.881049487E+02 -.899829663E+02 -.922769702E+02 -.950329287E+02 -.982877429E+02 -.102061834E+03 -.106349697E+03 -.111108725E+03 -.116247266E+03 -.121613804E+03 -.126990383E+03 -.132094537E+03 -.136594584E+03 -.140142059E+03 -.142421140E+03 -.143207425E+03 -.142419018E+03 -.140137813E+03 -.136588207E+03 -.132086018E+03 -.126979709E+03 -.121600959E+03 -.116232229E+03 -.111091473E+03 -.106330202E+03 -.102040065E+03 -.982636655E+02 -.950065045E+02 -.922481569E+02 -.899517177E+02 -.880712145E+02 -.865570659E+02 -.853598538E+02 -.844327470E+02 -.837329046E+02 -.832221479E+02 -.828671314E+02 -.826391947E+02 -.825140237E+02 -.824712149E+02 -.824938044E+02 -.825678010E+02 -.826817470E+02 -.828263199E+02 -.829939792E+02 -.831786589E+02 -.833755037E+02 -.835806435E+02 -.837910034E+02 -.840041415E+02 -.842181123E+02 -.844313479E+02 -.846425548E+02 -.848506205E+02 -.850545248E+02 -.852532533E+02 -.854457058E+02 -.856305952E+02 -.858063300E+02 -.859708726E+02 -.861215631E+02 -.862548966E+02 -.863662372E+02 -.864494490E+02 -.864964157E+02 -.864964157E+02
 -.863220407E+02 -.863220407E+02 -.862647028E+02 -.861628597E+02 -.860261444E+02 -.858617558E+02 -.856750423E+02 -.854699509E+02 -.852493718E+02 -.850154056E+02 -.847695740E+02 -.845129871E+02 -.842464819E+02 -.839707410E+02 -.836863999E+02 -.833941512E+02 -.830948509E+02 -.827896361E+02 -.824800587E+02 -.821682436E+02 -.818570813E+02 -.815504614E+02 -.812535610E+02 -.809731978E+02 -.807182633E+02 -.805002495E+02 -.803338829E+02 -.802378798E+02 -.802358295E+02 -.803572041E+02 -.806384777E+02 -.811243090E+02 -.818687013E+02 -.829359896E+02 -.844014141E+02 -.863509163E+02 -.888796303E+02 -.920883482E+02 -.960770242E+02 -.100934212E+03 -.106721287E+03 -.113450580E+03 -.121057422E+03 -.129367940E+03 -.138067653E+03 -.146680620E+03 -.154574470E+03 -.161010380E+03 -.165253509E+03 -.166739626E+03 -.165251275E+03 -.161005909E+03 -.154567753E+03 -.146671646E+03 -.138056407E+03 -.129354404E+03 -.121041571E+03 -.113432388E+03 -.106700723E+03 -.100911240E+03 -.960516039E+02 -.920604360E+02 -.888491776E+02 -.863178695E+02 -.843657154E+02 -.828975759E+02 -.818275047E+02 -.810802566E+02 -.805914915E+02 -.803072010E+02 -.801827215E+02 -.801815742E+02 -.802742824E+02 -.804372532E+02 -.806517672E+02 -.809030960E+02 -.811797477E+02 -.814728331E+02 -.817755396E+02 -.820827003E+02 -.823904412E+02 -.826958956E+02 -.829969727E+02 -.832921694E+02 -.835804159E+02 -.838609481E+02 -.841331987E+02 -.843967007E+02 -.846509971E+02 -.848955521E+02 -.851296563E+02 -.853523196E+02 -.855621448E+02 -.857571715E+02 -.859346796E+02 -.860909376E+02 -.862208762E+02 -.863176638E+02 -.863721526E+02 -.863721526E+02
 -.861988246E+02 -.861988246E+02 -.861339378E+02 -.860184299E+02 -.858629244E+02 -.856752672E+02 -.854611844E+02 -.852247843E+02 -.849689401E+02 -.846955844E+02 -.844059360E+02 -.841006779E+02 -.837801003E+02 -.834442191E+02 -.830928805E+02 -.827258592E+02 -.823429581E+02 -.819441186E+02 -.815295493E+02 -.810998821E+02 -.806563697E+02 -.802011353E+02 -.797374940E+02 -.792703654E+02 -.788068037E+02 -.783566744E+02 -.779335163E+02 -.775556288E+02 -.772474319E+02 -.770411482E+02 -.769788481E+02 -.771148907E+02 -.775187521E+02 -.782781731E+02 -.795024438E+02 -.813254549E+02 -.839078548E+02 -.874372107E+02 -.921244504E+02 -.981940304E+02 -.105864298E+03 -.115313581E+03 -.126627169E+03 -.139721630E+03 -.154247718E+03 -.169484464E+03 -.184258077E+03 -.196950754E+03 -.205696007E+03 -.208849995E+03 -.205693678E+03 -.196946091E+03 -.184251073E+03 -.169475106E+03 -.154235988E+03 -.139707508E+03 -.126610629E+03 -.115294593E+03 -.105842828E+03 -.981700379E+02 -.920978916E+02 -.874080365E+02 -.838760109E+02 -.812908819E+02 -.794650766E+02 -.782379411E+02 -.774755792E+02 -.770686948E+02 -.769295413E+02 -.769886365E+02 -.771916155E+02 -.774964022E+02 -.778707686E+02 -.782902897E+02 -.787366622E+02 -.791963445E+02 -.796594701E+02 -.801189863E+02 -.805699785E+02 -.810091412E+02 -.814343674E+02 -.818444293E+02 -.822387316E+02 -.826171181E+02 -.829797206E+02 -.833268370E+02 -.836588307E+02 -.839760420E+02 -.842787062E+02 -.845668695E+02 -.848402976E+02 -.850983691E+02 -.853399446E+02 -.855632012E+02 -.857654204E+02 -.859427121E+02 -.860896537E+02 -.861988170E+02 -.862601473E+02 -.862601473E+02
 -.860948034E+02 -.860948034E+02 -.860234901E+02 -.858963250E+02 -.857247472E+02 -.855171216E+02 -.852794591E+02 -.850159614E+02 -.847294356E+02 -.844216071E+02 -.840933588E+02 -.837449139E+02 -.833759770E+02 -.829858473E+02 -.825735123E+02 -.821377319E+02 -.816771204E+02 -.811902357E+02 -.806756853E+02 -.801322587E+02 -.795591011E+02 -.789559449E+02 -.783234209E+02 -.776634773E+02 -.769799430E+02 -.762792836E+02 -.755716106E+02 -.748720214E+02 -.742023708E+02 -.735935950E+02 -.730887377E+02 -.727468520E+02 -.726479686E+02 -.728993185E+02 -.736429501E+02 -.750647484E+02 -.774045749E+02 -.809666900E+02 -.861286125E+02 -.933448500E+02 -.103139151E+03 -.116074698E+03 -.132685803E+03 -.153347838E+03 -.178057337E+03 -.206099818E+03 -.235618348E+03 -.263198276E+03 -.283806596E+03 -.291784444E+03 -.283804190E+03 -.263193461E+03 -.235611115E+03 -.206090153E+03 -.178045221E+03 -.153333249E+03 -.132668712E+03 -.116055074E+03 -.103116956E+03 -.933200418E+02 -.861011430E+02 -.809365060E+02 -.773716175E+02 -.750289530E+02 -.736042461E+02 -.728576291E+02 -.726032108E+02 -.726989362E+02 -.730375678E+02 -.735390681E+02 -.741443774E+02 -.748104454E+02 -.755063297E+02 -.762101698E+02 -.769068632E+02 -.775862951E+02 -.782419979E+02 -.788701436E+02 -.794687884E+02 -.800373113E+02 -.805759962E+02 -.810857236E+02 -.815677427E+02 -.820235013E+02 -.824545197E+02 -.828622918E+02 -.832482062E+02 -.836134773E+02 -.839590782E+02 -.842856702E+02 -.845935197E+02 -.848823967E+02 -.851514441E+02 -.853990080E+02 -.856224144E+02 -.858176748E+02 -.859790975E+02 -.860987749E+02 -.861659064E+02 -.861659064E+02
 -.860157295E+02 -.860157295E+02 -.859394982E+02 -.858033977E+02 -.856194740E+02 -.853964700E+02 -.851405910E+02 -.848560833E+02 -.845456693E+02 -.842108750E+02 -.838522752E+02 -.834696765E+02 -.830622549E+02 -.826286586E+02 -.821670882E+02 -.816753617E+02 -.811509733E+02 -.805911537E+02 -.799929417E+02 -.793532780E+02 -.786691337E+02 -.779376941E+02 -.771566183E+02 -.763244098E+02 -.754409392E+02 -.745081800E+02 -.735312359E+02 -.725197695E+02 -.714899791E+02 -.704673226E+02 -.694902546E+02 -.686153335E+02 -.679241674E+02 -.675328106E+02 -.676043831E+02 -.683658546E+02 -.701300549E+02 -.733239292E+02 -.785236019E+02 -.864954305E+02 -.982389335E+02 -.115020365E+03 -.138371419E+03 -.170000474E+03 -.211515866E+03 -.263784722E+03 -.325655966E+03 -.391744313E+03 -.449337906E+03 -.476379371E+03 -.449335446E+03 -.391739387E+03 -.325648565E+03 -.263774832E+03 -.211503468E+03 -.169985544E+03 -.138353927E+03 -.115000277E+03 -.982162109E+02 -.864700276E+02 -.784954683E+02 -.732930087E+02 -.700962850E+02 -.683291671E+02 -.675647031E+02 -.674900568E+02 -.678782516E+02 -.685661607E+02 -.694377225E+02 -.704113216E+02 -.714303925E+02 -.724564732E+02 -.734640993E+02 -.744370657E+02 -.753657045E+02 -.762449076E+02 -.770726993E+02 -.778492091E+02 -.785759378E+02 -.792552357E+02 -.798899342E+02 -.804830885E+02 -.810377980E+02 -.815570814E+02 -.820437900E+02 -.825005432E+02 -.829296796E+02 -.833332118E+02 -.837127800E+02 -.840695967E+02 -.844043754E+02 -.847172365E+02 -.850075799E+02 -.852739142E+02 -.855136266E+02 -.857226761E+02 -.858951849E+02 -.860228956E+02 -.860944527E+02 -.860944527E+02
 -.859662613E+02 -.859662613E+02 -.858869389E+02 -.857452158E+02 -.855535120E+02 -.853207992E+02 -.850533949E+02 -.847555605E+02 -.844299502E+02 -.840779457E+02 -.836999041E+02 -.832953404E+02 -.828630595E+02 -.824012515E+02 -.819075591E+02 -.813791270E+02 -.808126398E+02 -.802043578E+02 -.795501565E+02 -.788455833E+02 -.780859418E+02 -.772664213E+02 -.763822964E+02 -.754292263E+02 -.744037012E+02 -.733036967E+02 -.721296239E+02 -.708856992E+02 -.695819047E+02 -.682367853E+02 -.668814255E+02 -.655650978E+02 -.643632808E+02 -.633890490E+02 -.628092755E+02 -.628677282E+02 -.639180707E+02 -.664711197E+02 -.712625945E+02 -.793501150E+02 -.922511629E+02 -.112136006E+03 -.142087320E+03 -.186419947E+03 -.250988147E+03 -.343208677E+03 -.470972784E+03 -.638128757E+03 -.830293639E+03 -.974554679E+03 -.830291145E+03 -.638123764E+03 -.470965282E+03 -.343198652E+03 -.250975578E+03 -.186404810E+03 -.142069585E+03 -.112115638E+03 -.922281198E+02 -.793243511E+02 -.712340576E+02 -.664397517E+02 -.638838072E+02 -.628304985E+02 -.627690023E+02 -.633456480E+02 -.643166608E+02 -.655151602E+02 -.668280642E+02 -.681798868E+02 -.695213477E+02 -.708213548E+02 -.720613560E+02 -.732313624E+02 -.743271518E+02 -.753483081E+02 -.762968532E+02 -.771762968E+02 -.779909836E+02 -.787456485E+02 -.794451187E+02 -.800941177E+02 -.806971388E+02 -.812583655E+02 -.817816217E+02 -.822703398E+02 -.827275368E+02 -.831557902E+02 -.835572085E+02 -.839333888E+02 -.842853560E+02 -.846134742E+02 -.849173239E+02 -.851955306E+02 -.854455324E+02 -.856632657E+02 -.858427444E+02 -.859754987E+02 -.860498315E+02 -.860498315E+02
 -.859494390E+02 -.859494390E+02 -.858690628E+02 -.857254216E+02 -.855310617E+02 -.852950311E+02 -.850236835E+02 -.847212833E+02 -.843904587E+02 -.840325386E+02 -.836478014E+02 -.832356570E+02 -.827947768E+02 -.823231851E+02 -.818183225E+02 -.812770885E+02 -.806958715E+02 -.800705739E+02 -.793966398E+02 -.786690956E+02 -.778826149E+02 -.770316256E+02 -.761104804E+02 -.751137235E+02 -.740364964E+02 -.728751456E+02 -.716281204E+02 -.702972840E+02 -.688898156E+02 -.674209563E+02 -.659179596E+02 -.644257713E+02 -.630152007E+02 -.617947048E+02 -.609274594E+02 -.606562532E+02 -.613401295E+02 -.635089962E+02 -.679463761E+02 -.758175164E+02 -.888732088E+02 -.109785183E+03 -.142720578E+03 -.194371522E+03 -.275891615E+03 -.406718088E+03 -.622464415E+03 -.991883024E+03 -.165457341E+04 -.290715264E+04 -.165457091E+04 -.991878009E+03 -.622456880E+03 -.406708017E+03 -.275878990E+03 -.194356316E+03 -.142702763E+03 -.109764721E+03 -.888500594E+02 -.757916327E+02 -.679177053E+02 -.634774796E+02 -.613057020E+02 -.606188434E+02 -.608869889E+02 -.617510886E+02 -.629683464E+02 -.643755791E+02 -.658643222E+02 -.673637588E+02 -.688289351E+02 -.702325900E+02 -.715594752E+02 -.728024042E+02 -.739595079E+02 -.750323322E+02 -.760245277E+02 -.769409527E+02 -.777870671E+02 -.785685272E+02 -.792909221E+02 -.799596050E+02 -.805795907E+02 -.811554948E+02 -.816914994E+02 -.821913347E+02 -.826582643E+02 -.830950704E+02 -.835040304E+02 -.838868799E+02 -.842447554E+02 -.845781087E+02 -.848865851E+02 -.851688531E+02 -.854223703E+02 -.856430672E+02 -.858249223E+02 -.859593951E+02 -.860346729E+02 -.860346729E+02
 -.859663199E+02 -.859663199E+02 -.858870008E+02 -.857452833E+02 -.855535871E+02 -.853208832E+02 -.850534888E+02 -.847556652E+02 -.844300662E+02 -.840780733E+02 -.837000437E+02 -.832954921E+02 -.828632234E+02 -.824014275E+02 -.819077473E+02 -.813793272E+02 -.808128520E+02 -.802045816E+02 -.795503919E+02 -.788458301E+02 -.780861997E+02 -.772666902E+02 -.763825760E+02 -.754295162E+02 -.744040012E+02 -.733040065E+02 -.721299433E+02 -.708860277E+02 -.695822421E+02 -.682371312E+02 -.668817796E+02 -.655654597E+02 -.643636502E+02 -.633894255E+02 -.628096587E+02 -.628681176E+02 -.639184661E+02 -.664715206E+02 -.712630006E+02 -.793505257E+02 -.922515779E+02 -.112136425E+03 -.142087743E+03 -.186420372E+03 -.250988575E+03 -.343209107E+03 -.470973216E+03 -.638129190E+03 -.830294073E+03 -.974555114E+03 -.830291580E+03 -.638124198E+03 -.470965715E+03 -.343199084E+03 -.250976008E+03 -.186405238E+03 -.142070010E+03 -.112116060E+03 -.922285385E+02 -.793247659E+02 -.712344682E+02 -.664401575E+02 -.638842079E+02 -.628308937E+02 -.627693915E+02 -.633460309E+02 -.643170370E+02 -.655155293E+02 -.668284259E+02 -.681802406E+02 -.695216933E+02 -.708216919E+02 -.720616843E+02 -.732316815E+02 -.743274613E+02 -.753486079E+02 -.762971429E+02 -.771765761E+02 -.779912523E+02 -.787459062E+02 -.794453653E+02 -.800943530E+02 -.806973625E+02 -.812585774E+02 -.817818216E+02 -.822705278E+02 -.827277127E+02 -.831559539E+02 -.835573600E+02 -.839335283E+02 -.842854835E+02 -.846135901E+02 -.849174285E+02 -.851956245E+02 -.854456163E+02 -.856633408E+02 -.858428119E+02 -.859755606E+02 -.860498901E+02 -.860498901E+02
 -.860158471E+02 -.860158471E+02 -.859396223E+02 -.858035331E+02 -.856196245E+02 -.853966384E+02 -.851407794E+02 -.848562932E+02 -.845459018E+02 -.842111309E+02 -.838525550E+02 -.834699806E+02 -.830625834E+02 -.826290115E+02 -.821674654E+02 -.816757631E+02 -.811513985E+02 -.805916025E+02 -.799934137E+02 -.793537727E+02 -.786696509E+02 -.779382331E+02 -.771571787E+02 -.763249910E+02 -.754415407E+02 -.745088012E+02 -.735318761E+02 -.725204280E+02 -.714906554E+02 -.704680160E+02 -.694909644E+02 -.686160589E+02 -.679249078E+02 -.675335652E+02 -.676051511E+02 -.683666353E+02 -.701308475E+02 -.733247329E+02 -.785244158E+02 -.864962538E+02 -.982397655E+02 -.115021204E+03 -.138372266E+03 -.170001327E+03 -.211516724E+03 -.263785584E+03 -.325656832E+03 -.391745181E+03 -.449338776E+03 -.476380242E+03 -.449336317E+03 -.391740257E+03 -.325649434E+03 -.263775698E+03 -.211504330E+03 -.169986402E+03 -.138354780E+03 -.115001124E+03 -.982170504E+02 -.864708593E+02 -.784962913E+02 -.732938222E+02 -.700970883E+02 -.683299592E+02 -.675654834E+02 -.674908244E+02 -.678790058E+02 -.685669006E+02 -.694384475E+02 -.704120309E+02 -.714310854E+02 -.724571491E+02 -.734647573E+02 -.744377054E+02 -.753663251E+02 -.762455085E+02 -.770732799E+02 -.778497690E+02 -.785764763E+02 -.792557523E+02 -.798904285E+02 -.804835600E+02 -.810382463E+02 -.815575062E+02 -.820441908E+02 -.825009200E+02 -.829300321E+02 -.833335399E+02 -.837130838E+02 -.840698762E+02 -.844046310E+02 -.847174688E+02 -.850077896E+02 -.852741024E+02 -.855137948E+02 -.857228265E+02 -.858953202E+02 -.860230196E+02 -.860945702E+02 -.860945702E+02
 -.860949807E+02 -.860949807E+02 -.860236770E+02 -.858965289E+02 -.857249738E+02 -.855173752E+02 -.852797427E+02 -.850162775E+02 -.847297857E+02 -.844219925E+02 -.840937803E+02 -.837453718E+02 -.833764716E+02 -.829863786E+02 -.825740803E+02 -.821383362E+02 -.816777606E+02 -.811909114E+02 -.806763960E+02 -.801330037E+02 -.795598798E+02 -.789567565E+02 -.783242647E+02 -.776643524E+02 -.769808486E+02 -.762802189E+02 -.755725745E+02 -.748730130E+02 -.742033892E+02 -.735946391E+02 -.730898065E+02 -.727479444E+02 -.726490835E+02 -.729004547E+02 -.736441066E+02 -.750659239E+02 -.774057683E+02 -.809679001E+02 -.861298380E+02 -.933460897E+02 -.103140404E+03 -.116075962E+03 -.132687078E+03 -.153349122E+03 -.178058629E+03 -.206101117E+03 -.235619652E+03 -.263199584E+03 -.283807906E+03 -.291785755E+03 -.283805502E+03 -.263194771E+03 -.235612422E+03 -.206091456E+03 -.178046519E+03 -.153334541E+03 -.132669996E+03 -.116056349E+03 -.103118220E+03 -.933212940E+02 -.861023822E+02 -.809377309E+02 -.773728269E+02 -.750301458E+02 -.736054209E+02 -.728587848E+02 -.726043463E+02 -.727000503E+02 -.730386594E+02 -.735401361E+02 -.741454207E+02 -.748114630E+02 -.755073206E+02 -.762111329E+02 -.769077976E+02 -.775871999E+02 -.782428722E+02 -.788709865E+02 -.794695993E+02 -.800380892E+02 -.805767404E+02 -.810864336E+02 -.815684177E+02 -.820241409E+02 -.824551233E+02 -.828628591E+02 -.832487370E+02 -.836139713E+02 -.839595356E+02 -.842860911E+02 -.845939047E+02 -.848827465E+02 -.851517599E+02 -.853992914E+02 -.856226678E+02 -.858179012E+02 -.859793013E+02 -.860989616E+02 -.861660834E+02 -.861660834E+02
 -.861990624E+02 -.861990624E+02 -.861341885E+02 -.860187033E+02 -.858632282E+02 -.856756071E+02 -.854615646E+02 -.852252080E+02 -.849694096E+02 -.846961012E+02 -.844065010E+02 -.841012918E+02 -.837807633E+02 -.834449313E+02 -.830936418E+02 -.827266691E+02 -.823438162E+02 -.819450244E+02 -.815305019E+02 -.811008809E+02 -.806574136E+02 -.802022233E+02 -.797386250E+02 -.792715385E+02 -.788080177E+02 -.783579281E+02 -.779348085E+02 -.775569580E+02 -.772487970E+02 -.770425477E+02 -.769802807E+02 -.771163550E+02 -.775202464E+02 -.782796961E+02 -.795039939E+02 -.813270307E+02 -.839094544E+02 -.874388327E+02 -.921260931E+02 -.981956922E+02 -.105865977E+03 -.115315276E+03 -.126628878E+03 -.139723351E+03 -.154249449E+03 -.169486205E+03 -.184259825E+03 -.196952507E+03 -.205697764E+03 -.208851753E+03 -.205695436E+03 -.196947848E+03 -.184252826E+03 -.169476853E+03 -.154237728E+03 -.139709239E+03 -.126612350E+03 -.115296302E+03 -.105844522E+03 -.981717165E+02 -.920995527E+02 -.874096785E+02 -.838776321E+02 -.812924807E+02 -.794666514E+02 -.782394903E+02 -.774771012E+02 -.770701882E+02 -.769310044E+02 -.769900680E+02 -.771930140E+02 -.774977661E+02 -.778720967E+02 -.782915807E+02 -.787379147E+02 -.791975574E+02 -.796606420E+02 -.801201162E+02 -.805710653E+02 -.810101839E+02 -.814353649E+02 -.818453809E+02 -.822396364E+02 -.826179753E+02 -.829805297E+02 -.833275974E+02 -.836595421E+02 -.839767043E+02 -.842793193E+02 -.845674337E+02 -.848408136E+02 -.850988380E+02 -.853403678E+02 -.855635810E+02 -.857657600E+02 -.859430156E+02 -.860899268E+02 -.861990672E+02 -.862603845E+02 -.862603845E+02
 -.863223402E+02 -.863223402E+02 -.862650185E+02 -.861632039E+02 -.860265267E+02 -.858621834E+02 -.856755208E+02 -.854704843E+02 -.852499628E+02 -.850160561E+02 -.847702853E+02 -.845137598E+02 -.842473164E+02 -.839716373E+02 -.836873580E+02 -.833951705E+02 -.830959310E+02 -.827907762E+02 -.824812577E+02 -.821695006E+02 -.818583950E+02 -.815518307E+02 -.812549845E+02 -.809746741E+02 -.807197912E+02 -.805018273E+02 -.803355091E+02 -.802395528E+02 -.802375475E+02 -.803589655E+02 -.806402807E+02 -.811261518E+02 -.818705821E+02 -.829379065E+02 -.844033651E+02 -.863528994E+02 -.888816436E+02 -.920903896E+02 -.960790917E+02 -.100936304E+03 -.106723400E+03 -.113452713E+03 -.121059572E+03 -.129370107E+03 -.138069832E+03 -.146682810E+03 -.154576669E+03 -.161012586E+03 -.165255719E+03 -.166741838E+03 -.165253487E+03 -.161008119E+03 -.154569959E+03 -.146673845E+03 -.138058597E+03 -.129356583E+03 -.121043736E+03 -.113434538E+03 -.106702855E+03 -.100913352E+03 -.960536945E+02 -.920625025E+02 -.888512179E+02 -.863198817E+02 -.843676973E+02 -.828995256E+02 -.818294203E+02 -.810821360E+02 -.805933329E+02 -.803090026E+02 -.801844815E+02 -.801832908E+02 -.802759539E+02 -.804388779E+02 -.806533435E+02 -.809046224E+02 -.811812227E+02 -.814742551E+02 -.817769074E+02 -.820840126E+02 -.823916967E+02 -.826970932E+02 -.829981114E+02 -.832932483E+02 -.835814341E+02 -.838619051E+02 -.841340941E+02 -.843975341E+02 -.846517687E+02 -.848962622E+02 -.851303057E+02 -.853529097E+02 -.855626774E+02 -.857576495E+02 -.859351070E+02 -.860913196E+02 -.862212199E+02 -.863179787E+02 -.863724511E+02 -.863724511E+02
 -.864585535E+02 -.864585535E+02 -.864094958E+02 -.863226036E+02 -.862063821E+02 -.860672723E+02 -.859101541E+02 -.857387334E+02 -.855558432E+02 -.853636788E+02 -.851639851E+02 -.849582090E+02 -.847476266E+02 -.845334549E+02 -.843169546E+02 -.840995294E+02 -.838828292E+02 -.836688600E+02 -.834601074E+02 -.832596782E+02 -.830714643E+02 -.829003364E+02 -.827523703E+02 -.826351125E+02 -.825578883E+02 -.825321561E+02 -.825719066E+02 -.826941016E+02 -.829191418E+02 -.832713380E+02 -.837793469E+02 -.844765099E+02 -.854010019E+02 -.865956594E+02 -.881073094E+02 -.899853659E+02 -.922794063E+02 -.950353988E+02 -.982902446E+02 -.102064365E+03 -.106352254E+03 -.111111307E+03 -.116249869E+03 -.121616425E+03 -.126993020E+03 -.132097188E+03 -.136597245E+03 -.140144728E+03 -.142423814E+03 -.143210102E+03 -.142421695E+03 -.140140487E+03 -.136590876E+03 -.132088679E+03 -.126982359E+03 -.121603596E+03 -.116234850E+03 -.111094075E+03 -.106332782E+03 -.102042621E+03 -.982661951E+02 -.950090050E+02 -.922506257E+02 -.899541524E+02 -.880736126E+02 -.865594251E+02 -.853621716E+02 -.844350211E+02 -.837351328E+02 -.832243279E+02 -.828692610E+02 -.826412718E+02 -.825160462E+02 -.824731808E+02 -.824957118E+02 -.825696479E+02 -.826835316E+02 -.828280405E+02 -.829956342E+02 -.831802468E+02 -.833770228E+02 -.835820926E+02 -.837923812E+02 -.840054469E+02 -.842193444E+02 -.844325059E+02 -.846436382E+02 -.848516289E+02 -.850554584E+02 -.852541125E+02 -.854464916E+02 -.856313092E+02 -.858069745E+02 -.859714510E+02 -.861220802E+02 -.862553588E+02 -.863666531E+02 -.864498299E+02 -.864967769E+02 -.864967769E+02
 -.866014878E+02 -.866014878E+02 -.865610090E+02 -.864895658E+02 -.863944484E+02 -.862812609E+02 -.861543385E+02 -.860170701E+02 -.858721505E+02 -.857217800E+02 -.855678247E+02 -.854119481E+02 -.852557230E+02 -.851007299E+02 -.849486484E+02 -.848013453E+02 -.846609641E+02 -.845300189E+02 -.844114969E+02 -.843089710E+02 -.842267257E+02 -.841698983E+02 -.841446362E+02 -.841582709E+02 -.842195072E+02 -.843386238E+02 -.845276775E+02 -.848007006E+02 -.851738717E+02 -.856656336E+02 -.862967219E+02 -.870900509E+02 -.880703925E+02 -.892637638E+02 -.906964232E+02 -.923933634E+02 -.943761884E+02 -.966602767E+02 -.992511856E+02 -.102140344E+03 -.105300244E+03 -.108679565E+03 -.112198988E+03 -.115748768E+03 -.119189456E+03 -.122357249E+03 -.125075104E+03 -.127169828E+03 -.128493585E+03 -.128946052E+03 -.128491594E+03 -.127165844E+03 -.125069121E+03 -.122349258E+03 -.119179447E+03 -.115736725E+03 -.112184895E+03 -.108663402E+03 -.105281988E+03 -.102119969E+03 -.992286618E+02 -.966355724E+02 -.943492684E+02 -.923641892E+02 -.906649530E+02 -.892299528E+02 -.880341925E+02 -.870514107E+02 -.862555872E+02 -.856219469E+02 -.851275728E+02 -.847517269E+02 -.844759641E+02 -.842841044E+02 -.841621148E+02 -.840979387E+02 -.840812994E+02 -.841034959E+02 -.841572031E+02 -.842362836E+02 -.843356146E+02 -.844509324E+02 -.845786928E+02 -.847159479E+02 -.848602367E+02 -.850094872E+02 -.851619278E+02 -.853160054E+02 -.854703070E+02 -.856234803E+02 -.857741527E+02 -.859208400E+02 -.860618431E+02 -.861951245E+02 -.863181563E+02 -.864277305E+02 -.865197170E+02 -.865887538E+02 -.866278461E+02 -.866278461E+02
 -.867454287E+02 -.867454287E+02 -.867134902E+02 -.866573819E+02 -.865831339E+02 -.864954623E+02 -.863980985E+02 -.862940457E+02 -.861857817E+02 -.860754196E+02 -.859648390E+02 -.858557939E+02 -.857500053E+02 -.856492431E+02 -.855554016E+02 -.854705714E+02 -.853971111E+02 -.853377207E+02 -.852955180E+02 -.852741195E+02 -.852777266E+02 -.853112163E+02 -.853802363E+02 -.854913006E+02 -.856518842E+02 -.858705086E+02 -.861568110E+02 -.865215839E+02 -.869767700E+02 -.875353906E+02 -.882113805E+02 -.890192969E+02 -.899738643E+02 -.910893132E+02 -.923784701E+02 -.938515598E+02 -.955146993E+02 -.973680845E+02 -.994039202E+02 -.101604208E+03 -.103938596E+03 -.106362589E+03 -.108816552E+03 -.111225983E+03 -.113503591E+03 -.115553580E+03 -.117278270E+03 -.118586717E+03 -.119404347E+03 -.119682003E+03 -.119402498E+03 -.118583016E+03 -.117272712E+03 -.115546159E+03 -.113494298E+03 -.111214806E+03 -.108803477E+03 -.106347601E+03 -.103921675E+03 -.101585335E+03 -.993830709E+02 -.973452336E+02 -.954898190E+02 -.938246197E+02 -.923494376E+02 -.910581533E+02 -.899405397E+02 -.889837682E+02 -.881736062E+02 -.874953272E+02 -.869343723E+02 -.864768054E+02 -.861096045E+02 -.858208262E+02 -.855996785E+02 -.854365257E+02 -.853228491E+02 -.852511783E+02 -.852150059E+02 -.852086943E+02 -.852273801E+02 -.852668809E+02 -.853236056E+02 -.853944707E+02 -.854768218E+02 -.855683605E+02 -.856670756E+02 -.857711772E+02 -.858790320E+02 -.859890978E+02 -.860998542E+02 -.862097265E+02 -.863169989E+02 -.864197117E+02 -.865155364E+02 -.866016201E+02 -.866743902E+02 -.867293045E+02 -.867605302E+02 -.867605302E+02
 -.868854797E+02 -.868854797E+02 -.868617516E+02 -.868203397E+02 -.867660135E+02 -.867025807E+02 -.866331318E+02 -.865602330E+02 -.864860784E+02 -.864126127E+02 -.863416319E+02 -.862748664E+02 -.862140533E+02 -.861609994E+02 -.861176396E+02 -.860860907E+02 -.860687044E+02 -.860681192E+02 -.860873120E+02 -.861296499E+02 -.861989413E+02 -.862994855E+02 -.864361184E+02 -.866142521E+02 -.868399033E+02 -.871197051E+02 -.874608953E+02 -.878712712E+02 -.883591000E+02 -.889329696E+02 -.896015663E+02 -.903733597E+02 -.912561799E+02 -.922566681E+02 -.933795925E+02 -.946270248E+02 -.959973899E+02 -.974844211E+02 -.990760818E+02 -.100753548E+03 -.102490390E+03 -.104252112E+03 -.105996274E+03 -.107673362E+03 -.109228602E+03 -.110604770E+03 -.111745934E+03 -.112601824E+03 -.113132357E+03 -.113311624E+03 -.113130659E+03 -.112598426E+03 -.111740833E+03 -.110597961E+03 -.109220077E+03 -.107663114E+03 -.105984292E+03 -.104238384E+03 -.102474901E+03 -.100736284E+03 -.990570251E+02 -.974635531E+02 -.959746903E+02 -.946024717E+02 -.933531624E+02 -.922283361E+02 -.912259197E+02 -.903411438E+02 -.895673661E+02 -.888967558E+02 -.883208426E+02 -.878309399E+02 -.874184601E+02 -.870751367E+02 -.867931740E+02 -.865653366E+02 -.863849949E+02 -.862461374E+02 -.861433592E+02 -.860718339E+02 -.860272749E+02 -.860058908E+02 -.860043368E+02 -.860196650E+02 -.860492746E+02 -.860908630E+02 -.861423768E+02 -.862019636E+02 -.862679230E+02 -.863386555E+02 -.864126083E+02 -.864882153E+02 -.865638282E+02 -.866376363E+02 -.867075687E+02 -.867711745E+02 -.868254723E+02 -.868667605E+02 -.868903743E+02 -.868903743E+02
 -.870177383E+02 -.870177383E+02 -.870016684E+02 -.869739207E+02 -.869380408E+02 -.868969377E+02 -.868530486E+02 -.868084708E+02 -.867650666E+02 -.867245495E+02 -.866885543E+02 -.866586971E+02 -.866366265E+02 -.866240681E+02 -.866228660E+02 -.866350197E+02 -.866627192E+02 -.867083779E+02 -.867746627E+02 -.868645227E+02 -.869812129E+02 -.871283141E+02 -.873097447E+02 -.875297639E+02 -.877929603E+02 -.881042239E+02 -.884686945E+02 -.888916816E+02 -.893785475E+02 -.899345476E+02 -.905646191E+02 -.912731107E+02 -.920634501E+02 -.929377437E+02 -.938963136E+02 -.949371805E+02 -.960555125E+02 -.972430714E+02 -.984877042E+02 -.997729406E+02 -.101077772E+03 -.102376702E+03 -.103640141E+03 -.104835239E+03 -.105927166E+03 -.106880852E+03 -.107663074E+03 -.108244743E+03 -.108603126E+03 -.108723734E+03 -.108601587E+03 -.108241664E+03 -.107658453E+03 -.106874685E+03 -.105919450E+03 -.104825966E+03 -.103629306E+03 -.102364295E+03 -.101063786E+03 -.997573643E+02 -.984705268E+02 -.972242808E+02 -.960350959E+02 -.949151244E+02 -.938726034E+02 -.929123645E+02 -.920363865E+02 -.912443469E+02 -.905341393E+02 -.899023362E+02 -.893445891E+02 -.888559618E+02 -.884312002E+02 -.880649437E+02 -.877518852E+02 -.874868883E+02 -.872650672E+02 -.870818390E+02 -.869329517E+02 -.868144960E+02 -.867229029E+02 -.866549321E+02 -.866076534E+02 -.865784236E+02 -.865648594E+02 -.865648088E+02 -.865763205E+02 -.865976116E+02 -.866270337E+02 -.866630365E+02 -.867041289E+02 -.867488343E+02 -.867956414E+02 -.868429445E+02 -.868889738E+02 -.869317093E+02 -.869687741E+02 -.869973013E+02 -.870137648E+02 -.870137648E+02
 -.871393452E+02 -.871393452E+02 -.871302284E+02 -.871148458E+02 -.870955879E+02 -.870745006E+02 -.870533778E+02 -.870338370E+02 -.870173816E+02 -.870054515E+02 -.869994671E+02 -.870008656E+02 -.870111336E+02 -.870318349E+02 -.870646360E+02 -.871113282E+02 -.871738477E+02 -.872542929E+02 -.873549384E+02 -.874782457E+02 -.876268690E+02 -.878036549E+02 -.880116344E+02 -.882540047E+02 -.885340995E+02 -.888553427E+02 -.892211847E+02 -.896350159E+02 -.901000549E+02 -.906192081E+02 -.911948968E+02 -.918288519E+02 -.925218753E+02 -.932735719E+02 -.940820583E+02 -.949436596E+02 -.958526130E+02 -.968007998E+02 -.977775374E+02 -.987694662E+02 -.997605711E+02 -.100732376E+03 -.101664345E+03 -.102534511E+03 -.103320327E+03 -.103999720E+03 -.104552273E+03 -.104960460E+03 -.105210786E+03 -.105294740E+03 -.105209412E+03 -.104957711E+03 -.104548149E+03 -.103994218E+03 -.103313445E+03 -.102526246E+03 -.101654694E+03 -.100721334E+03 -.997481336E+02 -.987556287E+02 -.977622947E+02 -.967841464E+02 -.958345432E+02 -.949241678E+02 -.940611389E+02 -.932512195E+02 -.924980848E+02 -.918036187E+02 -.911682174E+02 -.905910798E+02 -.900704764E+02 -.896039876E+02 -.891887094E+02 -.888214256E+02 -.884987492E+02 -.882172338E+02 -.879734603E+02 -.877641010E+02 -.875859658E+02 -.874360323E+02 -.873114643E+02 -.872096204E+02 -.871280543E+02 -.870645099E+02 -.870169116E+02 -.869833506E+02 -.869620692E+02 -.869514421E+02 -.869499556E+02 -.869561850E+02 -.869687686E+02 -.869863795E+02 -.870076925E+02 -.870313459E+02 -.870558971E+02 -.870797679E+02 -.871011788E+02 -.871180681E+02 -.871279903E+02 -.871279903E+02
 -.872484361E+02 -.872484361E+02 -.872454773E+02 -.872410083E+02 -.872363573E+02 -.872327639E+02 -.872314083E+02 -.872334367E+02 -.872399851E+02 -.872521993E+02 -.872712539E+02 -.872983692E+02 -.873348257E+02 -.873819784E+02 -.874412680E+02 -.875142312E+02 -.876025090E+02 -.877078518E+02 -.878321222E+02 -.879772938E+02 -.881454455E+02 -.883387495E+02 -.885594535E+02 -.888098530E+02 -.890922550E+02 -.894089286E+02 -.897620432E+02 -.901535912E+02 -.905852937E+02 -.910584898E+02 -.915740073E+02 -.921320173E+02 -.927318751E+02 -.933719498E+02 -.940494532E+02 -.947602727E+02 -.954988255E+02 -.962579452E+02 -.970288212E+02 -.978010091E+02 -.985625305E+02 -.993000795E+02 -.999993454E+02 -.100645456E+03 -.101223527E+03 -.101719306E+03 -.102119850E+03 -.102414217E+03 -.102594077E+03 -.102654220E+03 -.102592871E+03 -.102411804E+03 -.102116231E+03 -.101714479E+03 -.101217494E+03 -.100638214E+03 -.999908958E+02 -.992904216E+02 -.985516642E+02 -.977889344E+02 -.970155384E+02 -.962434551E+02 -.954831293E+02 -.947433721E+02 -.940313509E+02 -.933526493E+02 -.927113810E+02 -.921103357E+02 -.915511456E+02 -.910344575E+02 -.905601024E+02 -.901272549E+02 -.897345791E+02 -.893803571E+02 -.890626006E+02 -.887791446E+02 -.885277253E+02 -.883060417E+02 -.881118051E+02 -.879427760E+02 -.877967909E+02 -.876717816E+02 -.875657863E+02 -.874769559E+02 -.874035557E+02 -.873439623E+02 -.872966590E+02 -.872602278E+02 -.872333392E+02 -.872147412E+02 -.872032452E+02 -.871977112E+02 -.871970305E+02 -.872001066E+02 -.872058326E+02 -.872130668E+02 -.872206023E+02 -.872271336E+02 -.872312154E+02 -.872312154E+02
 -.873440288E+02 -.873440288E+02 -.873463954E+02 -.873513317E+02 -.873592118E+02 -.873705415E+02 -.873859320E+02 -.874060828E+02 -.874317710E+02 -.874638454E+02 -.875032238E+02 -.875508927E+02 -.876079077E+02 -.876753947E+02 -.877545511E+02 -.878466462E+02 -.879530200E+02 -.880750812E+02 -.882143011E+02 -.883722063E+02 -.885503656E+02 -.887503739E+02 -.889738292E+02 -.892223040E+02 -.894973090E+02 -.898002484E+02 -.901323666E+02 -.904946851E+02 -.908879299E+02 -.913124490E+02 -.917681219E+02 -.922542624E+02 -.927695169E+02 -.933117628E+02 -.938780135E+02 -.944643336E+02 -.950657763E+02 -.956763489E+02 -.962890185E+02 -.968957653E+02 -.974876945E+02 -.980552108E+02 -.985882577E+02 -.990766202E+02 -.995102798E+02 -.998798061E+02 -.100176763E+03 -.100394101E+03 -.100526504E+03 -.100570667E+03 -.100525466E+03 -.100392025E+03 -.100173649E+03 -.998756563E+02 -.995050955E+02 -.990704036E+02 -.985810114E+02 -.980469379E+02 -.974783990E+02 -.968854517E+02 -.962776923E+02 -.956640166E+02 -.950524453E+02 -.944500126E+02 -.938627126E+02 -.932954938E+02 -.927522931E+02 -.922360994E+02 -.917490373E+02 -.912924630E+02 -.908670657E+02 -.904729689E+02 -.901098283E+02 -.897769217E+02 -.894732322E+02 -.891975203E+02 -.889483870E+02 -.887243277E+02 -.885237765E+02 -.883451423E+02 -.881868380E+02 -.880473028E+02 -.879250188E+02 -.878185234E+02 -.877264171E+02 -.876473682E+02 -.875801153E+02 -.875234672E+02 -.874763012E+02 -.874375609E+02 -.874062526E+02 -.873814417E+02 -.873622489E+02 -.873478476E+02 -.873374615E+02 -.873303649E+02 -.873258850E+02 -.873234086E+02 -.873223947E+02 -.873223947E+02
 -.874258730E+02 -.874258730E+02 -.874327374E+02 -.874455880E+02 -.874639624E+02 -.874877151E+02 -.875169440E+02 -.875519378E+02 -.875931363E+02 -.876411026E+02 -.876965024E+02 -.877600890E+02 -.878326920E+02 -.879152090E+02 -.880085974E+02 -.881138686E+02 -.882320798E+02 -.883643266E+02 -.885117328E+02 -.886754384E+02 -.888565844E+02 -.890562950E+02 -.892756545E+02 -.895156805E+02 -.897772923E+02 -.900612731E+02 -.903682276E+02 -.906985335E+02 -.910522881E+02 -.914292508E+02 -.918287820E+02 -.922497807E+02 -.926906232E+02 -.931491060E+02 -.936223964E+02 -.941069955E+02 -.945987187E+02 -.950926983E+02 -.955834143E+02 -.960647569E+02 -.965301246E+02 -.969725600E+02 -.973849210E+02 -.977600854E+02 -.980911802E+02 -.983718261E+02 -.985963834E+02 -.987601842E+02 -.988597345E+02 -.988928712E+02 -.988588623E+02 -.987584407E+02 -.985937701E+02 -.983683456E+02 -.980868359E+02 -.977548816E+02 -.973788630E+02 -.969656542E+02 -.965223785E+02 -.960561793E+02 -.955740152E+02 -.950824893E+02 -.945877129E+02 -.940952077E+02 -.936098434E+02 -.931358068E+02 -.926765989E+02 -.922350552E+02 -.918133819E+02 -.914132058E+02 -.910356311E+02 -.906813013E+02 -.903504611E+02 -.900430173E+02 -.897585970E+02 -.894966007E+02 -.892562506E+02 -.890366331E+02 -.888367365E+02 -.886554827E+02 -.884917537E+02 -.883444144E+02 -.882123301E+02 -.880943815E+02 -.879894761E+02 -.878965567E+02 -.878146091E+02 -.877426671E+02 -.876798175E+02 -.876252043E+02 -.875780334E+02 -.875375784E+02 -.875031885E+02 -.874742990E+02 -.874504466E+02 -.874312909E+02 -.874166438E+02 -.874065115E+02 -.874011517E+02 -.874011517E+02
 -.874942894E+02 -.874942894E+02 -.875048598E+02 -.875242054E+02 -.875511480E+02 -.875849775E+02 -.876253410E+02 -.876721599E+02 -.877255678E+02 -.877858634E+02 -.878534761E+02 -.879289386E+02 -.880128668E+02 -.881059432E+02 -.882089029E+02 -.883225220E+02 -.884476060E+02 -.885849777E+02 -.887354659E+02 -.888998908E+02 -.890790490E+02 -.892736953E+02 -.894845229E+02 -.897121393E+02 -.899570406E+02 -.902195814E+02 -.904999426E+02 -.907980957E+02 -.911137655E+02 -.914463908E+02 -.917950855E+02 -.921586002E+02 -.925352869E+02 -.929230698E+02 -.933194221E+02 -.937213553E+02 -.941254201E+02 -.945277248E+02 -.949239719E+02 -.953095151E+02 -.956794391E+02 -.960286602E+02 -.963520472E+02 -.966445597E+02 -.969013975E+02 -.971181560E+02 -.972909787E+02 -.974166983E+02 -.974929581E+02 -.975183050E+02 -.974922483E+02 -.974152800E+02 -.972888542E+02 -.971153290E+02 -.968978731E+02 -.966403441E+02 -.963471482E+02 -.960230869E+02 -.956732022E+02 -.953026269E+02 -.949164466E+02 -.945195785E+02 -.941166707E+02 -.937120230E+02 -.933095296E+02 -.929126421E+02 -.925243520E+02 -.921471889E+02 -.917832320E+02 -.914341328E+02 -.911011443E+02 -.907851567E+02 -.904867356E+02 -.902061608E+02 -.899434654E+02 -.896984740E+02 -.894708370E+02 -.892600639E+02 -.890655523E+02 -.888866143E+02 -.887224995E+02 -.885724153E+02 -.884355437E+02 -.883110567E+02 -.881981286E+02 -.880959472E+02 -.880037237E+02 -.879207020E+02 -.878461671E+02 -.877794555E+02 -.877199653E+02 -.876671702E+02 -.876206360E+02 -.875800427E+02 -.875452138E+02 -.875161557E+02 -.874931099E+02 -.874766233E+02 -.874676431E+02 -.874676431E+02
 -.875500147E+02 -.875500147E+02 -.875635558E+02 -.875880853E+02 -.876218266E+02 -.876635929E+02 -.877126452E+02 -.877685859E+02 -.878312781E+02 -.879007845E+02 -.879773207E+02 -.880612196E+02 -.881529030E+02 -.882528600E+02 -.883616281E+02 -.884797779E+02 -.886078988E+02 -.887465853E+02 -.888964242E+02 -.890579801E+02 -.892317807E+02 -.894183011E+02 -.896179456E+02 -.898310289E+02 -.900577550E+02 -.902981947E+02 -.905522616E+02 -.908196868E+02 -.910999941E+02 -.913924737E+02 -.916961585E+02 -.920098018E+02 -.923318586E+02 -.926604719E+02 -.929934655E+02 -.933283454E+02 -.936623103E+02 -.939922740E+02 -.943149000E+02 -.946266495E+02 -.949238423E+02 -.952027308E+02 -.954595849E+02 -.956907857E+02 -.958929243E+02 -.960629022E+02 -.961980279E+02 -.962961053E+02 -.963555080E+02 -.963752367E+02 -.963549550E+02 -.962950009E+02 -.961963752E+02 -.960607059E+02 -.958901908E+02 -.956875229E+02 -.954558027E+02 -.951984406E+02 -.949190576E+02 -.946213858E+02 -.943091748E+02 -.939861071E+02 -.936557239E+02 -.933213642E+02 -.929861170E+02 -.926527863E+02 -.923238694E+02 -.920015457E+02 -.916876757E+02 -.913838083E+02 -.910911942E+02 -.908108048E+02 -.905433541E+02 -.902893234E+02 -.900489862E+02 -.898224338E+02 -.896096006E+02 -.894102873E+02 -.892241840E+02 -.890508903E+02 -.888899343E+02 -.887407900E+02 -.886028924E+02 -.884756518E+02 -.883584660E+02 -.882507328E+02 -.881518607E+02 -.880612805E+02 -.879784571E+02 -.879029030E+02 -.878341936E+02 -.877719865E+02 -.877160456E+02 -.876662717E+02 -.876227439E+02 -.875857724E+02 -.875559697E+02 -.875343441E+02 -.875224243E+02 -.875224243E+02
 -.875940621E+02 -.875940621E+02 -.876099086E+02 -.876384396E+02 -.876773930E+02 -.877251896E+02 -.877807686E+02 -.878434626E+02 -.879129030E+02 -.879889476E+02 -.880716252E+02 -.881610929E+02 -.882576030E+02 -.883614761E+02 -.884730799E+02 -.885928111E+02 -.887210795E+02 -.888582939E+02 -.890048481E+02 -.891611080E+02 -.893273978E+02 -.895039858E+02 -.896910702E+02 -.898887630E+02 -.900970748E+02 -.903158970E+02 -.905449855E+02 -.907839433E+02 -.910322032E+02 -.912890125E+02 -.915534182E+02 -.918242556E+02 -.921001389E+02 -.923794573E+02 -.926603756E+02 -.929408407E+02 -.932185961E+02 -.934912028E+02 -.937560693E+02 -.940104901E+02 -.942516912E+02 -.944768841E+02 -.946833256E+02 -.948683816E+02 -.950295935E+02 -.951647441E+02 -.952719203E+02 -.953495694E+02 -.953965463E+02 -.954121494E+02 -.953961430E+02 -.953487647E+02 -.952707178E+02 -.951631494E+02 -.950276140E+02 -.948660268E+02 -.946806070E+02 -.944738152E+02 -.942482877E+02 -.940067700E+02 -.937520530E+02 -.934869131E+02 -.932140586E+02 -.929360838E+02 -.926554304E+02 -.923743585E+02 -.920949241E+02 -.918189662E+02 -.915480993E+02 -.912837130E+02 -.910269763E+02 -.907788464E+02 -.905400807E+02 -.903112507E+02 -.900927585E+02 -.898848528E+02 -.896876466E+02 -.895011339E+02 -.893252062E+02 -.891596686E+02 -.890042543E+02 -.888586389E+02 -.887224539E+02 -.885952989E+02 -.884767538E+02 -.883663904E+02 -.882637844E+02 -.881685277E+02 -.880802426E+02 -.879985970E+02 -.879233240E+02 -.878542446E+02 -.877912979E+02 -.877345787E+02 -.876843871E+02 -.876412930E+02 -.876062212E+02 -.875805635E+02 -.875663265E+02 -.875663265E+02
 -.876276054E+02 -.876276054E+02 -.876451674E+02 -.876766563E+02 -.877194280E+02 -.877715903E+02 -.878318220E+02 -.878992340E+02 -.879732647E+02 -.880535992E+02 -.881401075E+02 -.882327971E+02 -.883317756E+02 -.884372216E+02 -.885493606E+02 -.886684460E+02 -.887947422E+02 -.889285101E+02 -.890699941E+02 -.892194090E+02 -.893769285E+02 -.895426729E+02 -.897166972E+02 -.898989789E+02 -.900894061E+02 -.902877646E+02 -.904937270E+02 -.907068400E+02 -.909265147E+02 -.911520163E+02 -.913824566E+02 -.916167882E+02 -.918538018E+02 -.920921263E+02 -.923302337E+02 -.925664474E+02 -.927989567E+02 -.930258349E+02 -.932450647E+02 -.934545668E+02 -.936522351E+02 -.938359752E+02 -.940037469E+02 -.941536081E+02 -.942837601E+02 -.943925916E+02 -.944787200E+02 -.945410282E+02 -.945786953E+02 -.945912198E+02 -.945784333E+02 -.945405062E+02 -.944779421E+02 -.943915641E+02 -.942824914E+02 -.941521088E+02 -.940020298E+02 -.938340554E+02 -.936501300E+02 -.934522965E+02 -.932426517E+02 -.930233046E+02 -.927963371E+02 -.925637698E+02 -.923275322E+02 -.920894386E+02 -.918511689E+02 -.916142548E+02 -.913800711E+02 -.911498313E+02 -.909245868E+02 -.907052302E+02 -.904925006E+02 -.902869916E+02 -.900891607E+02 -.898993400E+02 -.897177475E+02 -.895444990E+02 -.893796199E+02 -.892230571E+02 -.890746907E+02 -.889343450E+02 -.888018002E+02 -.886768030E+02 -.885590773E+02 -.884483362E+02 -.883442930E+02 -.882466750E+02 -.881552379E+02 -.880697832E+02 -.879901799E+02 -.879163904E+02 -.878485044E+02 -.877867819E+02 -.877317092E+02 -.876840720E+02 -.876450512E+02 -.876163484E+02 -.876003512E+02 -.876003512E+02
 -.876518859E+02 -.876518859E+02 -.876706505E+02 -.877041930E+02 -.877495807E+02 -.878046812E+02 -.878679696E+02 -.879383805E+02 -.880151964E+02 -.880979608E+02 -.881864128E+02 -.882804355E+02 -.883800170E+02 -.884852183E+02 -.885961491E+02 -.887129473E+02 -.888357621E+02 -.889647397E+02 -.891000104E+02 -.892416772E+02 -.893898056E+02 -.895444125E+02 -.897054574E+02 -.898728323E+02 -.900463530E+02 -.902257502E+02 -.904106610E+02 -.906006221E+02 -.907950622E+02 -.909932976E+02 -.911945277E+02 -.913978333E+02 -.916021768E+02 -.918064053E+02 -.920092562E+02 -.922093662E+02 -.924052838E+02 -.925954852E+02 -.927783940E+02 -.929524031E+02 -.931159014E+02 -.932673012E+02 -.934050689E+02 -.935277553E+02 -.936340271E+02 -.937226966E+02 -.937927495E+02 -.938433696E+02 -.938739587E+02 -.938841523E+02 -.938738284E+02 -.938431113E+02 -.937923677E+02 -.937221980E+02 -.936334208E+02 -.935270527E+02 -.934042838E+02 -.932664500E+02 -.931150028E+02 -.929514787E+02 -.927774679E+02 -.925945846E+02 -.924044385E+02 -.922086094E+02 -.920086242E+02 -.918059379E+02 -.916019172E+02 -.913978284E+02 -.911948282E+02 -.909939582E+02 -.907961417E+02 -.906021833E+02 -.904127713E+02 -.902284809E+02 -.900497799E+02 -.898770348E+02 -.897105187E+02 -.895504188E+02 -.893968451E+02 -.892498392E+02 -.891093830E+02 -.889754078E+02 -.888478038E+02 -.887264289E+02 -.886111194E+02 -.885016998E+02 -.883979948E+02 -.882998422E+02 -.882071086E+02 -.881197072E+02 -.880376212E+02 -.879609319E+02 -.878898550E+02 -.878247875E+02 -.877663682E+02 -.877155568E+02 -.876737371E+02 -.876428527E+02 -.876255846E+02 -.876255846E+02
 -.876681432E+02 -.876681432E+02 -.876876718E+02 -.877224972E+02 -.877694810E+02 -.878263155E+02 -.878913232E+02 -.879633042E+02 -.880414190E+02 -.881250991E+02 -.882139784E+02 -.883078398E+02 -.884065744E+02 -.885101490E+02 -.886185807E+02 -.887319161E+02 -.888502152E+02 -.889735366E+02 -.891019259E+02 -.892354054E+02 -.893739642E+02 -.895175500E+02 -.896660611E+02 -.898193391E+02 -.899771620E+02 -.901392379E+02 -.903051998E+02 -.904746003E+02 -.906469082E+02 -.908215055E+02 -.909976860E+02 -.911746556E+02 -.913515340E+02 -.915273586E+02 -.917010909E+02 -.918716241E+02 -.920377941E+02 -.921983925E+02 -.923521818E+02 -.924979126E+02 -.926343427E+02 -.927602582E+02 -.928744943E+02 -.929759577E+02 -.930636480E+02 -.931366782E+02 -.931942943E+02 -.932358912E+02 -.932610269E+02 -.932694324E+02 -.932610181E+02 -.932358761E+02 -.931942775E+02 -.931366669E+02 -.930636517E+02 -.929759885E+02 -.928745667E+02 -.927603892E+02 -.926345521E+02 -.924982227E+02 -.923526181E+02 -.921989831E+02 -.920385702E+02 -.918726201E+02 -.917023443E+02 -.915289104E+02 -.913534286E+02 -.911769412E+02 -.910004144E+02 -.908247324E+02 -.906506932E+02 -.904790070E+02 -.903102958E+02 -.901450948E+02 -.899838551E+02 -.898269472E+02 -.896746661E+02 -.895272359E+02 -.893848165E+02 -.892475096E+02 -.891153654E+02 -.889883898E+02 -.888665524E+02 -.887497941E+02 -.886380360E+02 -.885311895E+02 -.884291673E+02 -.883318958E+02 -.882393315E+02 -.881514790E+02 -.880684152E+02 -.879903185E+02 -.879175073E+02 -.878504887E+02 -.877900225E+02 -.877372036E+02 -.876935707E+02 -.876612482E+02 -.876431315E+02 -.876431315E+02
 -.876775654E+02 -.876775654E+02 -.876974890E+02 -.877329510E+02 -.877806794E+02 -.878382476E+02 -.879038714E+02 -.879762530E+02 -.880544621E+02 -.881378447E+02 -.882259528E+02 -.883184908E+02 -.884152737E+02 -.885161940E+02 -.886211964E+02 -.887302574E+02 -.888433688E+02 -.889605242E+02 -.890817076E+02 -.892068839E+02 -.893359909E+02 -.894689316E+02 -.896055678E+02 -.897457146E+02 -.898891352E+02 -.900355363E+02 -.901845646E+02 -.903358038E+02 -.904887724E+02 -.906429225E+02 -.907976402E+02 -.909522463E+02 -.911059993E+02 -.912580992E+02 -.914076931E+02 -.915538828E+02 -.916957329E+02 -.918322818E+02 -.919625534E+02 -.920855702E+02 -.922003676E+02 -.923060093E+02 -.924016023E+02 -.924863131E+02 -.925593827E+02 -.926201411E+02 -.926680204E+02 -.927025667E+02 -.927234487E+02 -.927304656E+02 -.927235507E+02 -.927027730E+02 -.926683361E+02 -.926205733E+02 -.925599414E+02 -.924870106E+02 -.924024535E+02 -.923070318E+02 -.922015817E+02 -.920869988E+02 -.919642224E+02 -.918342200E+02 -.916979719E+02 -.915564577E+02 -.914106419E+02 -.912614633E+02 -.911098236E+02 -.909565791E+02 -.908025335E+02 -.906484320E+02 -.904949574E+02 -.903427275E+02 -.901922937E+02 -.900441412E+02 -.898986896E+02 -.897562953E+02 -.896172539E+02 -.894818040E+02 -.893501310E+02 -.892223722E+02 -.890986213E+02 -.889789350E+02 -.888633383E+02 -.887518324E+02 -.886444019E+02 -.885410242E+02 -.884416800E+02 -.883463656E+02 -.882551087E+02 -.881679869E+02 -.880851518E+02 -.880068596E+02 -.879335093E+02 -.878656939E+02 -.878042650E+02 -.877504182E+02 -.877058040E+02 -.876726731E+02 -.876540670E+02 -.876540670E+02
 -.876812569E+02 -.876812569E+02 -.877012697E+02 -.877368349E+02 -.877846077E+02 -.878420919E+02 -.879074358E+02 -.879792762E+02 -.880566189E+02 -.881387478E+02 -.882251541E+02 -.883154829E+02 -.884094907E+02 -.885070132E+02 -.886079403E+02 -.887121952E+02 -.888197193E+02 -.889304586E+02 -.890443536E+02 -.891613301E+02 -.892812924E+02 -.894041166E+02 -.895296454E+02 -.896576836E+02 -.897879941E+02 -.899202949E+02 -.900542567E+02 -.901895007E+02 -.903255980E+02 -.904620695E+02 -.905983862E+02 -.907339713E+02 -.908682028E+02 -.910004171E+02 -.911299145E+02 -.912559648E+02 -.913778146E+02 -.914946957E+02 -.916058343E+02 -.917104608E+02 -.918078208E+02 -.918971861E+02 -.919778663E+02 -.920492197E+02 -.921106644E+02 -.921616889E+02 -.922018608E+02 -.922308352E+02 -.922483615E+02 -.922542874E+02 -.922485630E+02 -.922312408E+02 -.922024752E+02 -.921625197E+02 -.921117216E+02 -.920505156E+02 -.919794161E+02 -.918990075E+02 -.918099341E+02 -.917128892E+02 -.916086038E+02 -.914978351E+02 -.913813556E+02 -.912599423E+02 -.911343666E+02 -.910053849E+02 -.908737307E+02 -.907401073E+02 -.906051815E+02 -.904695788E+02 -.903338795E+02 -.901986159E+02 -.900642707E+02 -.899312759E+02 -.898000131E+02 -.896708142E+02 -.895439631E+02 -.894196978E+02 -.892982136E+02 -.891796658E+02 -.890641746E+02 -.889518287E+02 -.888426915E+02 -.887368066E+02 -.886342047E+02 -.885349125E+02 -.884389624E+02 -.883464044E+02 -.882573213E+02 -.881718478E+02 -.880901936E+02 -.880126746E+02 -.879397515E+02 -.878720808E+02 -.878105804E+02 -.877565158E+02 -.877116115E+02 -.876781981E+02 -.876594032E+02 -.876594032E+02
 -.876802194E+02 -.876802194E+02 -.877000722E+02 -.877353069E+02 -.877825579E+02 -.878393003E+02 -.879036486E+02 -.879742016E+02 -.880499251E+02 -.881300611E+02 -.882140581E+02 -.883015178E+02 -.883921541E+02 -.884857608E+02 -.885821866E+02 -.886813162E+02 -.887830542E+02 -.888873130E+02 -.889940033E+02 -.891030255E+02 -.892142634E+02 -.893275788E+02 -.894428070E+02 -.895597527E+02 -.896781880E+02 -.897978490E+02 -.899184349E+02 -.900396067E+02 -.901609869E+02 -.902821599E+02 -.904026728E+02 -.905220378E+02 -.906397342E+02 -.907552123E+02 -.908678973E+02 -.909771947E+02 -.910824957E+02 -.911831840E+02 -.912786428E+02 -.913682627E+02 -.914514496E+02 -.915276329E+02 -.915962740E+02 -.916568747E+02 -.917089848E+02 -.917522096E+02 -.917862166E+02 -.918107411E+02 -.918255912E+02 -.918306505E+02 -.918258810E+02 -.918113232E+02 -.917870959E+02 -.917533935E+02 -.917104832E+02 -.916587000E+02 -.915984413E+02 -.915301596E+02 -.914543560E+02 -.913715718E+02 -.912823802E+02 -.911873781E+02 -.910871779E+02 -.909823994E+02 -.908736617E+02 -.907615768E+02 -.906467423E+02 -.905297360E+02 -.904111111E+02 -.902913913E+02 -.901710677E+02 -.900505962E+02 -.899303955E+02 -.898108458E+02 -.896922885E+02 -.895750266E+02 -.894593252E+02 -.893454129E+02 -.892334839E+02 -.891237007E+02 -.890161967E+02 -.889110806E+02 -.888084403E+02 -.887083484E+02 -.886108685E+02 -.885160632E+02 -.884240030E+02 -.883347783E+02 -.882485137E+02 -.881653868E+02 -.880856512E+02 -.880096670E+02 -.879379395E+02 -.878711695E+02 -.878103190E+02 -.877566965E+02 -.877120684E+02 -.876788045E+02 -.876600689E+02 -.876600689E+02
 -.876753432E+02 -.876753432E+02 -.876948362E+02 -.877293942E+02 -.877756732E+02 -.878311540E+02 -.878939451E+02 -.879626312E+02 -.880361578E+02 -.881137419E+02 -.881948048E+02 -.882789190E+02 -.883657684E+02 -.884551170E+02 -.885467847E+02 -.886406283E+02 -.887365271E+02 -.888343706E+02 -.889340500E+02 -.890354501E+02 -.891384439E+02 -.892428874E+02 -.893486160E+02 -.894554414E+02 -.895631494E+02 -.896714979E+02 -.897802159E+02 -.898890033E+02 -.899975303E+02 -.901054386E+02 -.902123420E+02 -.903178288E+02 -.904214637E+02 -.905227909E+02 -.906213377E+02 -.907166187E+02 -.908081402E+02 -.908954057E+02 -.909779212E+02 -.910552009E+02 -.911267740E+02 -.911921900E+02 -.912510258E+02 -.913028910E+02 -.913474344E+02 -.913843487E+02 -.914133757E+02 -.914343104E+02 -.914470043E+02 -.914513676E+02 -.914473712E+02 -.914350466E+02 -.914144860E+02 -.913858404E+02 -.913493172E+02 -.913051772E+02 -.912537299E+02 -.911953294E+02 -.911303684E+02 -.910592728E+02 -.909824955E+02 -.909005103E+02 -.908138056E+02 -.907228781E+02 -.906282273E+02 -.905303498E+02 -.904297338E+02 -.903268551E+02 -.902221723E+02 -.901161237E+02 -.900091239E+02 -.899015619E+02 -.897937986E+02 -.896861660E+02 -.895789666E+02 -.894724727E+02 -.893669273E+02 -.892625445E+02 -.891595114E+02 -.890579896E+02 -.889581176E+02 -.888600145E+02 -.887637831E+02 -.886695151E+02 -.885772965E+02 -.884872151E+02 -.883993690E+02 -.883138779E+02 -.882308971E+02 -.881506354E+02 -.880733779E+02 -.879995158E+02 -.879295841E+02 -.878643117E+02 -.878046854E+02 -.877520340E+02 -.877081382E+02 -.876753736E+02 -.876568985E+02 -.876568985E+02
 -.876674064E+02 -.876674064E+02 -.876863825E+02 -.877199925E+02 -.877649484E+02 -.878187650E+02 -.878795680E+02 -.879459473E+02 -.880168442E+02 -.880914659E+02 -.881692186E+02 -.882496575E+02 -.883324473E+02 -.884173321E+02 -.885041122E+02 -.885926261E+02 -.886827359E+02 -.887743167E+02 -.888672479E+02 -.889614061E+02 -.890566598E+02 -.891528651E+02 -.892498625E+02 -.893474744E+02 -.894455027E+02 -.895437282E+02 -.896419093E+02 -.897397820E+02 -.898370597E+02 -.899334347E+02 -.900285784E+02 -.901221437E+02 -.902137664E+02 -.903030683E+02 -.903896599E+02 -.904731435E+02 -.905531175E+02 -.906291799E+02 -.907009330E+02 -.907679876E+02 -.908299678E+02 -.908865159E+02 -.909372967E+02 -.909820023E+02 -.910203561E+02 -.910521171E+02 -.910770831E+02 -.910950937E+02 -.911060331E+02 -.911098314E+02 -.911064660E+02 -.910959618E+02 -.910783912E+02 -.910538722E+02 -.910225676E+02 -.909846820E+02 -.909404589E+02 -.908901773E+02 -.908341475E+02 -.907727072E+02 -.907062167E+02 -.906350546E+02 -.905596123E+02 -.904802905E+02 -.903974937E+02 -.903116263E+02 -.902230886E+02 -.901322729E+02 -.900395600E+02 -.899453168E+02 -.898498930E+02 -.897536196E+02 -.896568066E+02 -.895597426E+02 -.894626932E+02 -.893659010E+02 -.892695859E+02 -.891739452E+02 -.890791548E+02 -.889853708E+02 -.888927313E+02 -.888013591E+02 -.887113651E+02 -.886228525E+02 -.885359218E+02 -.884506779E+02 -.883672379E+02 -.882857420E+02 -.882063669E+02 -.881293430E+02 -.880549767E+02 -.879836789E+02 -.879160022E+02 -.878526893E+02 -.877947358E+02 -.877434718E+02 -.877006696E+02 -.876686826E+02 -.876506286E+02 -.876506286E+02
 -.876570786E+02 -.876570786E+02 -.876754169E+02 -.877078711E+02 -.877512369E+02 -.878030853E+02 -.878615781E+02 -.879253261E+02 -.879932802E+02 -.880646492E+02 -.881388352E+02 -.882153853E+02 -.882939538E+02 -.883742731E+02 -.884561316E+02 -.885393561E+02 -.886237988E+02 -.887093262E+02 -.887958118E+02 -.888831289E+02 -.889711462E+02 -.890597237E+02 -.891487101E+02 -.892379399E+02 -.893272326E+02 -.894163912E+02 -.895052015E+02 -.895934326E+02 -.896808364E+02 -.897671489E+02 -.898520908E+02 -.899353695E+02 -.900166801E+02 -.900957081E+02 -.901721317E+02 -.902456242E+02 -.903158574E+02 -.903825045E+02 -.904452436E+02 -.905037611E+02 -.905577553E+02 -.906069401E+02 -.906510483E+02 -.906898351E+02 -.907230812E+02 -.907505959E+02 -.907722197E+02 -.907878261E+02 -.907973240E+02 -.908006585E+02 -.907978121E+02 -.907888047E+02 -.907736932E+02 -.907525712E+02 -.907255673E+02 -.906928433E+02 -.906545923E+02 -.906110358E+02 -.905624211E+02 -.905090176E+02 -.904511139E+02 -.903890142E+02 -.903230343E+02 -.902534987E+02 -.901807366E+02 -.901050789E+02 -.900268545E+02 -.899463877E+02 -.898639957E+02 -.897799854E+02 -.896946519E+02 -.896082766E+02 -.895211254E+02 -.894334479E+02 -.893454765E+02 -.892574259E+02 -.891694932E+02 -.890818580E+02 -.889946834E+02 -.889081171E+02 -.888222929E+02 -.887373333E+02 -.886533522E+02 -.885704588E+02 -.884887622E+02 -.884083779E+02 -.883294355E+02 -.882520886E+02 -.881765279E+02 -.881029974E+02 -.880318162E+02 -.879634056E+02 -.878983256E+02 -.878373212E+02 -.877813831E+02 -.877318275E+02 -.876903990E+02 -.876594065E+02 -.876418994E+02 -.876418994E+02
 -.876449280E+02 -.876449280E+02 -.876625381E+02 -.876936821E+02 -.877352604E+02 -.877849185E+02 -.878408690E+02 -.879017559E+02 -.879665511E+02 -.880344742E+02 -.881049319E+02 -.881774709E+02 -.882517421E+02 -.883274726E+02 -.884044450E+02 -.884824801E+02 -.885614249E+02 -.886411423E+02 -.887215038E+02 -.888023832E+02 -.888836525E+02 -.889651778E+02 -.890468173E+02 -.891284190E+02 -.892098192E+02 -.892908420E+02 -.893712987E+02 -.894509874E+02 -.895296941E+02 -.896071923E+02 -.896832448E+02 -.897576045E+02 -.898300158E+02 -.899002166E+02 -.899679402E+02 -.900329174E+02 -.900948789E+02 -.901535578E+02 -.902086923E+02 -.902600283E+02 -.903073223E+02 -.903503440E+02 -.903888790E+02 -.904227313E+02 -.904517260E+02 -.904757111E+02 -.904945595E+02 -.905081710E+02 -.905164733E+02 -.905194231E+02 -.905170065E+02 -.905092395E+02 -.904961676E+02 -.904778653E+02 -.904544349E+02 -.904260057E+02 -.903927317E+02 -.903547903E+02 -.903123795E+02 -.902657159E+02 -.902150322E+02 -.901605740E+02 -.901025978E+02 -.900413676E+02 -.899771524E+02 -.899102240E+02 -.898408538E+02 -.897693107E+02 -.896958589E+02 -.896207562E+02 -.895442515E+02 -.894665841E+02 -.893879818E+02 -.893086601E+02 -.892288216E+02 -.891486555E+02 -.890683375E+02 -.889880297E+02 -.889078817E+02 -.888280312E+02 -.887486059E+02 -.886697246E+02 -.885915010E+02 -.885140462E+02 -.884374736E+02 -.883619047E+02 -.882874760E+02 -.882143492E+02 -.881427228E+02 -.880728482E+02 -.880050500E+02 -.879397527E+02 -.878775148E+02 -.878190741E+02 -.877654059E+02 -.877177993E+02 -.876779566E+02 -.876481236E+02 -.876312596E+02 -.876312596E+02
 -.876314312E+02 -.876314312E+02 -.876482479E+02 -.876779709E+02 -.877176223E+02 -.877649350E+02 -.878181840E+02 -.878760570E+02 -.879375549E+02 -.880019162E+02 -.880685586E+02 -.881370347E+02 -.882069976E+02 -.882781744E+02 -.883503461E+02 -.884233322E+02 -.884969782E+02 -.885711470E+02 -.886457108E+02 -.887205467E+02 -.887955315E+02 -.888705391E+02 -.889454379E+02 -.890200891E+02 -.890943454E+02 -.891680501E+02 -.892410374E+02 -.893131313E+02 -.893841469E+02 -.894538903E+02 -.895221596E+02 -.895887460E+02 -.896534346E+02 -.897160067E+02 -.897762404E+02 -.898339130E+02 -.898888027E+02 -.899406906E+02 -.899893626E+02 -.900346120E+02 -.900762409E+02 -.901140630E+02 -.901479051E+02 -.901776095E+02 -.902030355E+02 -.902240611E+02 -.902405846E+02 -.902525259E+02 -.902598273E+02 -.902624542E+02 -.902603957E+02 -.902536648E+02 -.902422979E+02 -.902263549E+02 -.902059179E+02 -.901810908E+02 -.901519974E+02 -.901187804E+02 -.900815998E+02 -.900406307E+02 -.899960616E+02 -.899480923E+02 -.898969318E+02 -.898427961E+02 -.897859062E+02 -.897264861E+02 -.896647603E+02 -.896009527E+02 -.895352842E+02 -.894679711E+02 -.893992242E+02 -.893292467E+02 -.892582339E+02 -.891863719E+02 -.891138369E+02 -.890407950E+02 -.889674022E+02 -.888938042E+02 -.888201370E+02 -.887465280E+02 -.886730969E+02 -.885999577E+02 -.885272210E+02 -.884549974E+02 -.883834012E+02 -.883125560E+02 -.882426018E+02 -.881737035E+02 -.881060629E+02 -.880399335E+02 -.879756400E+02 -.879136036E+02 -.878543749E+02 -.877986767E+02 -.877474599E+02 -.877019765E+02 -.876638747E+02 -.876353232E+02 -.876191737E+02 -.876191737E+02
 -.876169820E+02 -.876169820E+02 -.876329609E+02 -.876611884E+02 -.876988200E+02 -.877436866E+02 -.877941345E+02 -.878489020E+02 -.879070262E+02 -.879677701E+02 -.880305681E+02 -.880949834E+02 -.881606755E+02 -.882273756E+02 -.882948670E+02 -.883629707E+02 -.884315340E+02 -.885004218E+02 -.885695097E+02 -.886386792E+02 -.887078135E+02 -.887767948E+02 -.888455019E+02 -.889138086E+02 -.889815827E+02 -.890486854E+02 -.891149707E+02 -.891802857E+02 -.892444706E+02 -.893073590E+02 -.893687790E+02 -.894285537E+02 -.894865024E+02 -.895424414E+02 -.895961860E+02 -.896475512E+02 -.896963535E+02 -.897424126E+02 -.897855527E+02 -.898256045E+02 -.898624067E+02 -.898958074E+02 -.899256661E+02 -.899518549E+02 -.899742601E+02 -.899927832E+02 -.900073423E+02 -.900178727E+02 -.900243282E+02 -.900266811E+02 -.900249226E+02 -.900190634E+02 -.900091330E+02 -.899951797E+02 -.899772699E+02 -.899554874E+02 -.899299327E+02 -.899007214E+02 -.898679832E+02 -.898318607E+02 -.897925075E+02 -.897500868E+02 -.897047700E+02 -.896567346E+02 -.896061628E+02 -.895532400E+02 -.894981528E+02 -.894410880E+02 -.893822307E+02 -.893217632E+02 -.892598639E+02 -.891967060E+02 -.891324567E+02 -.890672766E+02 -.890013191E+02 -.889347298E+02 -.888676467E+02 -.888002002E+02 -.887325134E+02 -.886647033E+02 -.885968811E+02 -.885291549E+02 -.884616307E+02 -.883944165E+02 -.883276251E+02 -.882613798E+02 -.881958206E+02 -.881311126E+02 -.880674570E+02 -.880051055E+02 -.879443782E+02 -.878856883E+02 -.878295729E+02 -.877767337E+02 -.877280906E+02 -.876848504E+02 -.876485979E+02 -.876214139E+02 -.876060298E+02 -.876060298E+02
 -.876019026E+02 -.876019026E+02 -.876170159E+02 -.876437023E+02 -.876792591E+02 -.877216225E+02 -.877692162E+02 -.878208354E+02 -.878755577E+02 -.879326757E+02 -.879916443E+02 -.880520410E+02 -.881135355E+02 -.881758656E+02 -.882388199E+02 -.883022236E+02 -.883659275E+02 -.884298006E+02 -.884937231E+02 -.885575823E+02 -.886212682E+02 -.886846716E+02 -.887476813E+02 -.888101832E+02 -.888720589E+02 -.889331854E+02 -.889934347E+02 -.890526735E+02 -.891107636E+02 -.891675624E+02 -.892229229E+02 -.892766952E+02 -.893287265E+02 -.893788628E+02 -.894269491E+02 -.894728315E+02 -.895163576E+02 -.895573781E+02 -.895957480E+02 -.896313282E+02 -.896639861E+02 -.896935976E+02 -.897200480E+02 -.897432330E+02 -.897630600E+02 -.897794491E+02 -.897923339E+02 -.898016621E+02 -.898073961E+02 -.898095137E+02 -.898080079E+02 -.898028874E+02 -.897941762E+02 -.897819137E+02 -.897661538E+02 -.897469648E+02 -.897244284E+02 -.896986389E+02 -.896697022E+02 -.896377348E+02 -.896028627E+02 -.895652200E+02 -.895249478E+02 -.894821925E+02 -.894371053E+02 -.893898399E+02 -.893405523E+02 -.892893985E+02 -.892365343E+02 -.891821136E+02 -.891262878E+02 -.890692045E+02 -.890110074E+02 -.889518351E+02 -.888918208E+02 -.888310923E+02 -.887697714E+02 -.887079746E+02 -.886458129E+02 -.885833929E+02 -.885208177E+02 -.884581883E+02 -.883956058E+02 -.883331737E+02 -.882710021E+02 -.882092117E+02 -.881479402E+02 -.880873504E+02 -.880276401E+02 -.879690557E+02 -.879119095E+02 -.878566028E+02 -.878036548E+02 -.877537416E+02 -.877077465E+02 -.876668253E+02 -.876324925E+02 -.876067330E+02 -.875921483E+02 -.875921483E+02
 -.875864525E+02 -.875864525E+02 -.876006857E+02 -.876258084E+02 -.876592653E+02 -.876991026E+02 -.877438261E+02 -.877922916E+02 -.878436214E+02 -.878971406E+02 -.879523277E+02 -.880087777E+02 -.880661724E+02 -.881242593E+02 -.881828340E+02 -.882417275E+02 -.883007960E+02 -.883599137E+02 -.884189666E+02 -.884778480E+02 -.885364553E+02 -.885946877E+02 -.886524437E+02 -.887096203E+02 -.887661117E+02 -.888218090E+02 -.888765997E+02 -.889303678E+02 -.889829938E+02 -.890343548E+02 -.890843253E+02 -.891327778E+02 -.891795828E+02 -.892246106E+02 -.892677310E+02 -.893088152E+02 -.893477363E+02 -.893843701E+02 -.894185966E+02 -.894503007E+02 -.894793731E+02 -.895057119E+02 -.895292228E+02 -.895498203E+02 -.895674288E+02 -.895819830E+02 -.895934287E+02 -.896017232E+02 -.896068362E+02 -.896087494E+02 -.896074573E+02 -.896029671E+02 -.895952986E+02 -.895844837E+02 -.895705668E+02 -.895536036E+02 -.895336610E+02 -.895108163E+02 -.894851566E+02 -.894567776E+02 -.894257830E+02 -.893922836E+02 -.893563959E+02 -.893182415E+02 -.892779461E+02 -.892356380E+02 -.891914476E+02 -.891455060E+02 -.890979445E+02 -.890488935E+02 -.889984816E+02 -.889468351E+02 -.888940773E+02 -.888403281E+02 -.887857034E+02 -.887303151E+02 -.886742708E+02 -.886176742E+02 -.885606252E+02 -.885032208E+02 -.884455557E+02 -.883877239E+02 -.883298207E+02 -.882719448E+02 -.882142018E+02 -.881567086E+02 -.880995991E+02 -.880430316E+02 -.879871982E+02 -.879323377E+02 -.878787520E+02 -.878268273E+02 -.877770617E+02 -.877301022E+02 -.876867915E+02 -.876482300E+02 -.876158568E+02 -.875915551E+02 -.875777904E+02 -.875777904E+02
 -.875708374E+02 -.875708374E+02 -.875841867E+02 -.876077412E+02 -.876390962E+02 -.876764113E+02 -.877182769E+02 -.877636122E+02 -.878115868E+02 -.878615606E+02 -.879130383E+02 -.879656339E+02 -.880190439E+02 -.880730266E+02 -.881273864E+02 -.881819615E+02 -.882366145E+02 -.882912256E+02 -.883456872E+02 -.883998991E+02 -.884537661E+02 -.885071955E+02 -.885600949E+02 -.886123715E+02 -.886639310E+02 -.887146768E+02 -.887645103E+02 -.888133301E+02 -.888610329E+02 -.889075127E+02 -.889526620E+02 -.889963720E+02 -.890385329E+02 -.890790347E+02 -.891177682E+02 -.891546249E+02 -.891894987E+02 -.892222861E+02 -.892528871E+02 -.892812062E+02 -.893071529E+02 -.893306430E+02 -.893515986E+02 -.893699494E+02 -.893856332E+02 -.893985965E+02 -.894087946E+02 -.894161929E+02 -.894207662E+02 -.894224998E+02 -.894213894E+02 -.894174407E+02 -.894106701E+02 -.894011039E+02 -.893887786E+02 -.893737400E+02 -.893560432E+02 -.893357519E+02 -.893129378E+02 -.892876801E+02 -.892600647E+02 -.892301833E+02 -.891981327E+02 -.891640144E+02 -.891279331E+02 -.890899963E+02 -.890503134E+02 -.890089951E+02 -.889661522E+02 -.889218955E+02 -.888763346E+02 -.888295777E+02 -.887817308E+02 -.887328978E+02 -.886831794E+02 -.886326737E+02 -.885814758E+02 -.885296780E+02 -.884773698E+02 -.884246393E+02 -.883715732E+02 -.883182586E+02 -.882647844E+02 -.882112440E+02 -.881577380E+02 -.881043783E+02 -.880512937E+02 -.879986364E+02 -.879465915E+02 -.878953882E+02 -.878453158E+02 -.877967431E+02 -.877501451E+02 -.877061366E+02 -.876655169E+02 -.876293280E+02 -.875989301E+02 -.875761012E+02 -.875631661E+02 -.875631661E+02
 -.875552180E+02 -.875552180E+02 -.875676875E+02 -.875896832E+02 -.876189522E+02 -.876537688E+02 -.876928101E+02 -.877350601E+02 -.877797373E+02 -.878262384E+02 -.878740953E+02 -.879229429E+02 -.879724935E+02 -.880225177E+02 -.880728296E+02 -.881232755E+02 -.881737254E+02 -.882240660E+02 -.882741962E+02 -.883240227E+02 -.883734576E+02 -.884224157E+02 -.884708134E+02 -.885185670E+02 -.885655925E+02 -.886118044E+02 -.886571160E+02 -.887014390E+02 -.887446834E+02 -.887867581E+02 -.888275705E+02 -.888670278E+02 -.889050363E+02 -.889415030E+02 -.889763352E+02 -.890094420E+02 -.890407339E+02 -.890701244E+02 -.890975298E+02 -.891228707E+02 -.891460717E+02 -.891670629E+02 -.891857798E+02 -.892021642E+02 -.892161648E+02 -.892277372E+02 -.892368448E+02 -.892434590E+02 -.892475592E+02 -.892491333E+02 -.892481777E+02 -.892446974E+02 -.892387057E+02 -.892302246E+02 -.892192840E+02 -.892059220E+02 -.891901840E+02 -.891721228E+02 -.891517980E+02 -.891292751E+02 -.891046255E+02 -.890779257E+02 -.890492564E+02 -.890187024E+02 -.889863514E+02 -.889522939E+02 -.889166220E+02 -.888794292E+02 -.888408095E+02 -.888008572E+02 -.887596659E+02 -.887173284E+02 -.886739363E+02 -.886295792E+02 -.885843453E+02 -.885383204E+02 -.884915884E+02 -.884442313E+02 -.883963296E+02 -.883479627E+02 -.882992099E+02 -.882501513E+02 -.882008699E+02 -.881514530E+02 -.881019957E+02 -.880526044E+02 -.880034017E+02 -.879545330E+02 -.879061746E+02 -.878585451E+02 -.878119195E+02 -.877666479E+02 -.877231799E+02 -.876820965E+02 -.876441518E+02 -.876103270E+02 -.875819015E+02 -.875605456E+02 -.875484415E+02 -.875484415E+02
 -.875397166E+02 -.875397166E+02 -.875513164E+02 -.875717729E+02 -.875989850E+02 -.876313420E+02 -.876676080E+02 -.877068330E+02 -.877482852E+02 -.877913988E+02 -.878357346E+02 -.878809490E+02 -.879267710E+02 -.879729844E+02 -.880194138E+02 -.880659144E+02 -.881123637E+02 -.881586557E+02 -.882046957E+02 -.882503974E+02 -.882956798E+02 -.883404652E+02 -.883846777E+02 -.884282422E+02 -.884710839E+02 -.885131271E+02 -.885542955E+02 -.885945120E+02 -.886336985E+02 -.886717760E+02 -.887086651E+02 -.887442860E+02 -.887785591E+02 -.888114049E+02 -.888427452E+02 -.888725028E+02 -.889006026E+02 -.889269717E+02 -.889515401E+02 -.889742412E+02 -.889950120E+02 -.890137943E+02 -.890305345E+02 -.890451842E+02 -.890577006E+02 -.890680472E+02 -.890761936E+02 -.890821161E+02 -.890857977E+02 -.890872285E+02 -.890864055E+02 -.890833328E+02 -.890780217E+02 -.890704902E+02 -.890607634E+02 -.890488727E+02 -.890348559E+02 -.890187570E+02 -.890006255E+02 -.889805160E+02 -.889584881E+02 -.889346056E+02 -.889089364E+02 -.888815514E+02 -.888525244E+02 -.888219317E+02 -.887898512E+02 -.887563621E+02 -.887215442E+02 -.886854781E+02 -.886482439E+02 -.886099214E+02 -.885705896E+02 -.885303263E+02 -.884892084E+02 -.884473110E+02 -.884047084E+02 -.883614734E+02 -.883176779E+02 -.882733938E+02 -.882286931E+02 -.881836494E+02 -.881383393E+02 -.880928445E+02 -.880472540E+02 -.880016682E+02 -.879562030E+02 -.879109959E+02 -.878662140E+02 -.878220640E+02 -.877788055E+02 -.877367688E+02 -.876963768E+02 -.876581758E+02 -.876228729E+02 -.875913876E+02 -.875649172E+02 -.875450236E+02 -.875337452E+02 -.875337452E+02
 -.875244235E+02 -.875244235E+02 -.875351683E+02 -.875541128E+02 -.875793064E+02 -.876092530E+02 -.876428035E+02 -.876790742E+02 -.877173832E+02 -.877572031E+02 -.877981235E+02 -.878398234E+02 -.878820492E+02 -.879245983E+02 -.879673064E+02 -.880100378E+02 -.880526780E+02 -.880951282E+02 -.881373006E+02 -.881791155E+02 -.882204986E+02 -.882613792E+02 -.883016887E+02 -.883413598E+02 -.883803257E+02 -.884185197E+02 -.884558745E+02 -.884923228E+02 -.885277965E+02 -.885622274E+02 -.885955470E+02 -.886276867E+02 -.886585785E+02 -.886881546E+02 -.887163485E+02 -.887430949E+02 -.887683301E+02 -.887919928E+02 -.888140241E+02 -.888343679E+02 -.888529717E+02 -.888697866E+02 -.888847678E+02 -.888978749E+02 -.889090725E+02 -.889183299E+02 -.889256220E+02 -.889309291E+02 -.889342371E+02 -.889355377E+02 -.889348286E+02 -.889321132E+02 -.889274008E+02 -.889207067E+02 -.889120515E+02 -.889014615E+02 -.888889684E+02 -.888746087E+02 -.888584237E+02 -.888404593E+02 -.888207653E+02 -.887993953E+02 -.887764062E+02 -.887518578E+02 -.887258124E+02 -.886983343E+02 -.886694896E+02 -.886393456E+02 -.886079705E+02 -.885754329E+02 -.885418017E+02 -.885071455E+02 -.884715327E+02 -.884350308E+02 -.883977068E+02 -.883596269E+02 -.883208563E+02 -.882814598E+02 -.882415018E+02 -.882010468E+02 -.881601603E+02 -.881189096E+02 -.880773652E+02 -.880356028E+02 -.879937055E+02 -.879517671E+02 -.879098965E+02 -.878682229E+02 -.878269033E+02 -.877861320E+02 -.877461525E+02 -.877072743E+02 -.876698932E+02 -.876345193E+02 -.876018129E+02 -.875726307E+02 -.875480879E+02 -.875296375E+02 -.875191750E+02 -.875191750E+02
 -.875094029E+02 -.875094029E+02 -.875193103E+02 -.875367749E+02 -.875599948E+02 -.875875871E+02 -.876184891E+02 -.876518824E+02 -.876871357E+02 -.877237595E+02 -.877613732E+02 -.877996782E+02 -.878384387E+02 -.878774661E+02 -.879166074E+02 -.879557365E+02 -.879947470E+02 -.880335473E+02 -.880720564E+02 -.881102010E+02 -.881479134E+02 -.881851294E+02 -.882217871E+02 -.882578264E+02 -.882931878E+02 -.883278122E+02 -.883616406E+02 -.883946139E+02 -.884266732E+02 -.884577590E+02 -.884878124E+02 -.885167744E+02 -.885445866E+02 -.885711912E+02 -.885965316E+02 -.886205522E+02 -.886431991E+02 -.886644204E+02 -.886841664E+02 -.887023899E+02 -.887190468E+02 -.887340959E+02 -.887474999E+02 -.887592248E+02 -.887692409E+02 -.887775229E+02 -.887840496E+02 -.887888045E+02 -.887917761E+02 -.887929574E+02 -.887923464E+02 -.887899461E+02 -.887857644E+02 -.887798138E+02 -.887721118E+02 -.887626802E+02 -.887515457E+02 -.887387387E+02 -.887242940E+02 -.887082499E+02 -.886906485E+02 -.886715347E+02 -.886509564E+02 -.886289642E+02 -.886056107E+02 -.885809506E+02 -.885550397E+02 -.885279356E+02 -.884996964E+02 -.884703808E+02 -.884400480E+02 -.884087573E+02 -.883765677E+02 -.883435379E+02 -.883097265E+02 -.882751914E+02 -.882399902E+02 -.882041804E+02 -.881678194E+02 -.881309652E+02 -.880936771E+02 -.880560162E+02 -.880180474E+02 -.879798403E+02 -.879414720E+02 -.879030297E+02 -.878646148E+02 -.878263480E+02 -.877883759E+02 -.877508796E+02 -.877140864E+02 -.876782842E+02 -.876438413E+02 -.876112317E+02 -.875810679E+02 -.875541444E+02 -.875314941E+02 -.875144620E+02 -.875048019E+02 -.875048019E+02
 -.874946974E+02 -.874946974E+02 -.875037868E+02 -.875198068E+02 -.875411017E+02 -.875663998E+02 -.875947237E+02 -.876253202E+02 -.876576073E+02 -.876911342E+02 -.877255493E+02 -.877605770E+02 -.877959993E+02 -.878316419E+02 -.878673633E+02 -.879030468E+02 -.879385943E+02 -.879739214E+02 -.880089539E+02 -.880436247E+02 -.880778722E+02 -.881116384E+02 -.881448678E+02 -.881775065E+02 -.882095018E+02 -.882408015E+02 -.882713538E+02 -.883011069E+02 -.883300094E+02 -.883580101E+02 -.883850578E+02 -.884111019E+02 -.884360921E+02 -.884599792E+02 -.884827147E+02 -.885042513E+02 -.885245434E+02 -.885435469E+02 -.885612198E+02 -.885775222E+02 -.885924170E+02 -.886058696E+02 -.886178484E+02 -.886283251E+02 -.886372748E+02 -.886446761E+02 -.886505114E+02 -.886547670E+02 -.886574330E+02 -.886585039E+02 -.886579778E+02 -.886558574E+02 -.886521492E+02 -.886468638E+02 -.886400158E+02 -.886316235E+02 -.886217093E+02 -.886102988E+02 -.885974211E+02 -.885831086E+02 -.885673965E+02 -.885503229E+02 -.885319282E+02 -.885122551E+02 -.884913482E+02 -.884692539E+02 -.884460200E+02 -.884216951E+02 -.883963292E+02 -.883699726E+02 -.883426761E+02 -.883144908E+02 -.882854680E+02 -.882556586E+02 -.882251137E+02 -.881938840E+02 -.881620205E+02 -.881295738E+02 -.880965952E+02 -.880631367E+02 -.880292517E+02 -.879949957E+02 -.879604278E+02 -.879256118E+02 -.878906187E+02 -.878555291E+02 -.878204369E+02 -.877854539E+02 -.877507161E+02 -.877163912E+02 -.876826898E+02 -.876498783E+02 -.876182972E+02 -.875883839E+02 -.875607038E+02 -.875359892E+02 -.875151916E+02 -.874995492E+02 -.874906758E+02 -.874906758E+02
 -.874803320E+02 -.874803320E+02 -.874886238E+02 -.875032362E+02 -.875226563E+02 -.875457222E+02 -.875715399E+02 -.875994205E+02 -.876288311E+02 -.876593587E+02 -.876906810E+02 -.877225452E+02 -.877547511E+02 -.877871386E+02 -.878195778E+02 -.878519616E+02 -.878842001E+02 -.879162159E+02 -.879479414E+02 -.879793158E+02 -.880102832E+02 -.880407914E+02 -.880707907E+02 -.881002332E+02 -.881290722E+02 -.881572615E+02 -.881847557E+02 -.882115097E+02 -.882374787E+02 -.882626183E+02 -.882868843E+02 -.883102331E+02 -.883326217E+02 -.883540077E+02 -.883743499E+02 -.883936080E+02 -.884117431E+02 -.884287179E+02 -.884444968E+02 -.884590461E+02 -.884723344E+02 -.884843326E+02 -.884950140E+02 -.885043550E+02 -.885123344E+02 -.885189345E+02 -.885241404E+02 -.885279406E+02 -.885303270E+02 -.885312947E+02 -.885308424E+02 -.885289722E+02 -.885256897E+02 -.885210036E+02 -.885149264E+02 -.885074735E+02 -.884986634E+02 -.884885179E+02 -.884770616E+02 -.884643215E+02 -.884503275E+02 -.884351116E+02 -.884187082E+02 -.884011533E+02 -.883824848E+02 -.883627421E+02 -.883419657E+02 -.883201975E+02 -.882974799E+02 -.882738562E+02 -.882493701E+02 -.882240657E+02 -.881979872E+02 -.881711790E+02 -.881436855E+02 -.881155513E+02 -.880868209E+02 -.880575394E+02 -.880277521E+02 -.879975056E+02 -.879668477E+02 -.879358287E+02 -.879045019E+02 -.878729258E+02 -.878411651E+02 -.878092939E+02 -.877773985E+02 -.877455817E+02 -.877139686E+02 -.876827137E+02 -.876520105E+02 -.876221039E+02 -.875933066E+02 -.875660198E+02 -.875407619E+02 -.875182036E+02 -.874992161E+02 -.874849325E+02 -.874768285E+02 -.874768285E+02
 -.874663179E+02 -.874663179E+02 -.874738330E+02 -.874870748E+02 -.875046708E+02 -.875255661E+02 -.875489489E+02 -.875741931E+02 -.876008147E+02 -.876284377E+02 -.876567688E+02 -.876855778E+02 -.877146822E+02 -.877439363E+02 -.877732215E+02 -.878024402E+02 -.878315107E+02 -.878603628E+02 -.878889351E+02 -.879171726E+02 -.879450252E+02 -.879724461E+02 -.879993911E+02 -.880258175E+02 -.880516841E+02 -.880769504E+02 -.881015767E+02 -.881255236E+02 -.881487522E+02 -.881712240E+02 -.881929010E+02 -.882137456E+02 -.882337210E+02 -.882527909E+02 -.882709200E+02 -.882880741E+02 -.883042201E+02 -.883193264E+02 -.883333628E+02 -.883463008E+02 -.883581139E+02 -.883687774E+02 -.883782691E+02 -.883865688E+02 -.883936589E+02 -.883995244E+02 -.884041528E+02 -.884075346E+02 -.884096628E+02 -.884105335E+02 -.884101455E+02 -.884085006E+02 -.884056034E+02 -.884014615E+02 -.883960851E+02 -.883894873E+02 -.883816837E+02 -.883726927E+02 -.883625347E+02 -.883512328E+02 -.883388122E+02 -.883252998E+02 -.883107247E+02 -.882951175E+02 -.882785103E+02 -.882609365E+02 -.882424308E+02 -.882230287E+02 -.882027666E+02 -.881816816E+02 -.881598112E+02 -.881371933E+02 -.881138663E+02 -.880898685E+02 -.880652387E+02 -.880400157E+02 -.880142387E+02 -.879879473E+02 -.879611816E+02 -.879339830E+02 -.879063942E+02 -.878784604E+02 -.878502298E+02 -.878217551E+02 -.877930953E+02 -.877643177E+02 -.877355011E+02 -.877067392E+02 -.876781465E+02 -.876498639E+02 -.876220680E+02 -.875949823E+02 -.875688915E+02 -.875441614E+02 -.875212635E+02 -.875008081E+02 -.874835871E+02 -.874706302E+02 -.874632781E+02 -.874632781E+02
 -.874526562E+02 -.874526562E+02 -.874594149E+02 -.874713227E+02 -.874871440E+02 -.875059287E+02 -.875269457E+02 -.875496306E+02 -.875735468E+02 -.875983553E+02 -.876237914E+02 -.876496470E+02 -.876757575E+02 -.877019909E+02 -.877282403E+02 -.877544174E+02 -.877804485E+02 -.878062704E+02 -.878318278E+02 -.878570715E+02 -.878819567E+02 -.879064418E+02 -.879304876E+02 -.879540565E+02 -.879771121E+02 -.879996192E+02 -.880215429E+02 -.880428492E+02 -.880635044E+02 -.880834752E+02 -.881027289E+02 -.881212333E+02 -.881389568E+02 -.881558684E+02 -.881719382E+02 -.881871369E+02 -.882014365E+02 -.882148101E+02 -.882272323E+02 -.882386789E+02 -.882491275E+02 -.882585575E+02 -.882669499E+02 -.882742880E+02 -.882805568E+02 -.882857437E+02 -.882898384E+02 -.882928327E+02 -.882947209E+02 -.882954995E+02 -.882951678E+02 -.882937272E+02 -.882911815E+02 -.882875372E+02 -.882828027E+02 -.882769892E+02 -.882701098E+02 -.882621798E+02 -.882532166E+02 -.882432395E+02 -.882322697E+02 -.882203301E+02 -.882074452E+02 -.881936409E+02 -.881789444E+02 -.881633840E+02 -.881469893E+02 -.881297904E+02 -.881118185E+02 -.880931052E+02 -.880736827E+02 -.880535836E+02 -.880328409E+02 -.880114879E+02 -.879895580E+02 -.879670851E+02 -.879441034E+02 -.879206476E+02 -.878967530E+02 -.878724563E+02 -.878477955E+02 -.878228106E+02 -.877975449E+02 -.877720458E+02 -.877463664E+02 -.877205675E+02 -.876947202E+02 -.876689095E+02 -.876432389E+02 -.876178360E+02 -.875928606E+02 -.875685147E+02 -.875450557E+02 -.875228140E+02 -.875022150E+02 -.874838096E+02 -.874683118E+02 -.874566498E+02 -.874500317E+02 -.874500317E+02
 -.874393413E+02 -.874393413E+02 -.874453633E+02 -.874559722E+02 -.874700662E+02 -.874867980E+02 -.875055149E+02 -.875257133E+02 -.875470034E+02 -.875690823E+02 -.875917132E+02 -.876147103E+02 -.876379262E+02 -.876612428E+02 -.876845645E+02 -.877078124E+02 -.877309205E+02 -.877538325E+02 -.877764991E+02 -.877988768E+02 -.878209256E+02 -.878426090E+02 -.878638925E+02 -.878847430E+02 -.879051289E+02 -.879250195E+02 -.879443845E+02 -.879631947E+02 -.879814208E+02 -.879990343E+02 -.880160073E+02 -.880323121E+02 -.880479219E+02 -.880628102E+02 -.880769516E+02 -.880903214E+02 -.881028958E+02 -.881146521E+02 -.881255687E+02 -.881356255E+02 -.881448034E+02 -.881530851E+02 -.881604548E+02 -.881668983E+02 -.881724031E+02 -.881769587E+02 -.881805563E+02 -.881831891E+02 -.881848524E+02 -.881855433E+02 -.881852611E+02 -.881840070E+02 -.881817844E+02 -.881785984E+02 -.881744563E+02 -.881693673E+02 -.881633426E+02 -.881563948E+02 -.881485388E+02 -.881397906E+02 -.881301681E+02 -.881196906E+02 -.881083787E+02 -.880962543E+02 -.880833403E+02 -.880696608E+02 -.880552407E+02 -.880401056E+02 -.880242821E+02 -.880077970E+02 -.879906779E+02 -.879729527E+02 -.879546497E+02 -.879357974E+02 -.879164249E+02 -.878965612E+02 -.878762363E+02 -.878554802E+02 -.878343239E+02 -.878127996E+02 -.877909406E+02 -.877687826E+02 -.877463638E+02 -.877237265E+02 -.877009179E+02 -.876779925E+02 -.876550140E+02 -.876320584E+02 -.876092185E+02 -.875866086E+02 -.875643717E+02 -.875426889E+02 -.875217903E+02 -.875019714E+02 -.874836127E+02 -.874672060E+02 -.874533893E+02 -.874429911E+02 -.874370897E+02 -.874370897E+02
 -.874263667E+02 -.874263667E+02 -.874316706E+02 -.874410139E+02 -.874534255E+02 -.874681585E+02 -.874846374E+02 -.875024179E+02 -.875211559E+02 -.875405841E+02 -.875604934E+02 -.875807195E+02 -.876011322E+02 -.876216271E+02 -.876421197E+02 -.876625403E+02 -.876828307E+02 -.877029410E+02 -.877228281E+02 -.877424534E+02 -.877617823E+02 -.877807827E+02 -.877994244E+02 -.878176788E+02 -.878355187E+02 -.878529174E+02 -.878698489E+02 -.878862881E+02 -.879022101E+02 -.879175905E+02 -.879324055E+02 -.879466316E+02 -.879602461E+02 -.879732266E+02 -.879855517E+02 -.879972004E+02 -.880081527E+02 -.880183897E+02 -.880278931E+02 -.880366461E+02 -.880446327E+02 -.880518384E+02 -.880582500E+02 -.880638556E+02 -.880686448E+02 -.880726088E+02 -.880757403E+02 -.880780337E+02 -.880794849E+02 -.880800916E+02 -.880798532E+02 -.880787708E+02 -.880768470E+02 -.880740863E+02 -.880704947E+02 -.880660799E+02 -.880608511E+02 -.880548191E+02 -.880479961E+02 -.880403957E+02 -.880320327E+02 -.880229233E+02 -.880130848E+02 -.880025356E+02 -.879912950E+02 -.879793831E+02 -.879668211E+02 -.879536305E+02 -.879398336E+02 -.879254535E+02 -.879105132E+02 -.878950367E+02 -.878790479E+02 -.878625714E+02 -.878456318E+02 -.878282544E+02 -.878104646E+02 -.877922886E+02 -.877737532E+02 -.877548863E+02 -.877357172E+02 -.877162768E+02 -.876965989E+02 -.876767206E+02 -.876566836E+02 -.876365360E+02 -.876163340E+02 -.875961451E+02 -.875760512E+02 -.875561535E+02 -.875365788E+02 -.875174868E+02 -.874990814E+02 -.874816234E+02 -.874654489E+02 -.874509922E+02 -.874388162E+02 -.874296521E+02 -.874244508E+02 -.874244508E+02
 -.874137328E+02 -.874137328E+02 -.874183361E+02 -.874264451E+02 -.874372167E+02 -.874500020E+02 -.874643012E+02 -.874797280E+02 -.874959833E+02 -.875128345E+02 -.875300998E+02 -.875476362E+02 -.875653301E+02 -.875830909E+02 -.876008447E+02 -.876185311E+02 -.876360992E+02 -.876535059E+02 -.876707136E+02 -.876876890E+02 -.877044020E+02 -.877208250E+02 -.877369321E+02 -.877526988E+02 -.877681017E+02 -.877831180E+02 -.877977258E+02 -.878119036E+02 -.878256303E+02 -.878388855E+02 -.878516489E+02 -.878639009E+02 -.878756224E+02 -.878867946E+02 -.878973995E+02 -.879074197E+02 -.879168386E+02 -.879256401E+02 -.879338092E+02 -.879413319E+02 -.879481949E+02 -.879543861E+02 -.879598946E+02 -.879647105E+02 -.879688253E+02 -.879722315E+02 -.879749232E+02 -.879768958E+02 -.879781458E+02 -.879786714E+02 -.879784721E+02 -.879775486E+02 -.879759034E+02 -.879735399E+02 -.879704633E+02 -.879666799E+02 -.879621973E+02 -.879570244E+02 -.879511714E+02 -.879446496E+02 -.879374712E+02 -.879296498E+02 -.879211997E+02 -.879121361E+02 -.879024752E+02 -.878922339E+02 -.878814296E+02 -.878700805E+02 -.878582053E+02 -.878458231E+02 -.878329536E+02 -.878196168E+02 -.878058329E+02 -.877916227E+02 -.877770070E+02 -.877620073E+02 -.877466453E+02 -.877309433E+02 -.877149244E+02 -.876986123E+02 -.876820324E+02 -.876652114E+02 -.876481785E+02 -.876309658E+02 -.876136097E+02 -.875961520E+02 -.875786417E+02 -.875611376E+02 -.875437111E+02 -.875264504E+02 -.875094660E+02 -.874928972E+02 -.874769212E+02 -.874617654E+02 -.874477221E+02 -.874351690E+02 -.874245956E+02 -.874166372E+02 -.874121201E+02 -.874121201E+02
 -.874014622E+02 -.874014622E+02 -.874053817E+02 -.874122865E+02 -.874214586E+02 -.874323454E+02 -.874445208E+02 -.874576556E+02 -.874714947E+02 -.874858397E+02 -.875005352E+02 -.875154591E+02 -.875305146E+02 -.875456240E+02 -.875607245E+02 -.875757640E+02 -.875906995E+02 -.876054939E+02 -.876201153E+02 -.876345353E+02 -.876487283E+02 -.876626710E+02 -.876763414E+02 -.876897188E+02 -.877027834E+02 -.877155164E+02 -.877278991E+02 -.877399137E+02 -.877515425E+02 -.877627685E+02 -.877735750E+02 -.877839456E+02 -.877938644E+02 -.878033161E+02 -.878122856E+02 -.878207586E+02 -.878287214E+02 -.878361609E+02 -.878430646E+02 -.878494211E+02 -.878552194E+02 -.878604497E+02 -.878651029E+02 -.878691711E+02 -.878726471E+02 -.878755250E+02 -.878777998E+02 -.878794677E+02 -.878805261E+02 -.878809733E+02 -.878808089E+02 -.878800337E+02 -.878786494E+02 -.878766591E+02 -.878740669E+02 -.878708779E+02 -.878670984E+02 -.878627357E+02 -.878577981E+02 -.878522949E+02 -.878462361E+02 -.878396328E+02 -.878324968E+02 -.878248407E+02 -.878166776E+02 -.878080215E+02 -.877988868E+02 -.877892885E+02 -.877792420E+02 -.877687633E+02 -.877578684E+02 -.877465742E+02 -.877348973E+02 -.877228551E+02 -.877104651E+02 -.876977451E+02 -.876847133E+02 -.876713887E+02 -.876577904E+02 -.876439388E+02 -.876298551E+02 -.876155621E+02 -.876010847E+02 -.875864503E+02 -.875716897E+02 -.875568389E+02 -.875419396E+02 -.875270422E+02 -.875122078E+02 -.874975118E+02 -.874830486E+02 -.874689373E+02 -.874553293E+02 -.874424187E+02 -.874304551E+02 -.874197606E+02 -.874107525E+02 -.874039724E+02 -.874001243E+02 -.874001243E+02
 -.873896289E+02 -.873896289E+02 -.873928816E+02 -.873986127E+02 -.874062269E+02 -.874152656E+02 -.874253752E+02 -.874362819E+02 -.874477738E+02 -.874596856E+02 -.874718882E+02 -.874842798E+02 -.874967797E+02 -.875093231E+02 -.875218576E+02 -.875343398E+02 -.875467336E+02 -.875590083E+02 -.875711371E+02 -.875830964E+02 -.875948650E+02 -.876064234E+02 -.876177535E+02 -.876288381E+02 -.876396611E+02 -.876502066E+02 -.876604596E+02 -.876704053E+02 -.876800294E+02 -.876893179E+02 -.876982572E+02 -.877068340E+02 -.877150353E+02 -.877228487E+02 -.877302621E+02 -.877372638E+02 -.877438427E+02 -.877499883E+02 -.877556906E+02 -.877609401E+02 -.877657282E+02 -.877700469E+02 -.877738890E+02 -.877772479E+02 -.877801181E+02 -.877824946E+02 -.877843737E+02 -.877857521E+02 -.877866277E+02 -.877869992E+02 -.877868664E+02 -.877862297E+02 -.877850906E+02 -.877834516E+02 -.877813160E+02 -.877786879E+02 -.877755723E+02 -.877719752E+02 -.877679031E+02 -.877633635E+02 -.877583646E+02 -.877529153E+02 -.877470249E+02 -.877407038E+02 -.877339625E+02 -.877268123E+02 -.877192649E+02 -.877113324E+02 -.877030273E+02 -.876943625E+02 -.876853512E+02 -.876760069E+02 -.876663434E+02 -.876563748E+02 -.876461153E+02 -.876355797E+02 -.876247829E+02 -.876137404E+02 -.876024682E+02 -.875909831E+02 -.875793026E+02 -.875674457E+02 -.875554331E+02 -.875432877E+02 -.875310353E+02 -.875187057E+02 -.875063340E+02 -.874939621E+02 -.874816412E+02 -.874694341E+02 -.874574196E+02 -.874456969E+02 -.874343923E+02 -.874236672E+02 -.874137292E+02 -.874048462E+02 -.873973649E+02 -.873917348E+02 -.873885399E+02 -.873885399E+02
 -.873784129E+02 -.873784129E+02 -.873810186E+02 -.873856123E+02 -.873917183E+02 -.873989698E+02 -.874070835E+02 -.874158399E+02 -.874250688E+02 -.874346372E+02 -.874444412E+02 -.874543986E+02 -.874644442E+02 -.874745257E+02 -.874846003E+02 -.874946331E+02 -.875045946E+02 -.875144599E+02 -.875242072E+02 -.875338174E+02 -.875432732E+02 -.875525589E+02 -.875616598E+02 -.875705622E+02 -.875792529E+02 -.875877193E+02 -.875959494E+02 -.876039314E+02 -.876116539E+02 -.876191057E+02 -.876262760E+02 -.876331543E+02 -.876397304E+02 -.876459944E+02 -.876519367E+02 -.876575482E+02 -.876628202E+02 -.876677443E+02 -.876723126E+02 -.876765178E+02 -.876803531E+02 -.876838122E+02 -.876868894E+02 -.876895797E+02 -.876918785E+02 -.876937823E+02 -.876952878E+02 -.876963926E+02 -.876970951E+02 -.876973942E+02 -.876972898E+02 -.876967821E+02 -.876958725E+02 -.876945628E+02 -.876928555E+02 -.876907539E+02 -.876882620E+02 -.876853843E+02 -.876821261E+02 -.876784932E+02 -.876744920E+02 -.876701294E+02 -.876654130E+02 -.876603506E+02 -.876549507E+02 -.876492221E+02 -.876431740E+02 -.876368160E+02 -.876301580E+02 -.876232100E+02 -.876159827E+02 -.876084867E+02 -.876007328E+02 -.875927324E+02 -.875844968E+02 -.875760378E+02 -.875673674E+02 -.875584978E+02 -.875494422E+02 -.875402138E+02 -.875308270E+02 -.875212972E+02 -.875116411E+02 -.875018773E+02 -.874920269E+02 -.874821140E+02 -.874721672E+02 -.874622207E+02 -.874523157E+02 -.874425033E+02 -.874328472E+02 -.874234275E+02 -.874143458E+02 -.874057322E+02 -.873977532E+02 -.873906240E+02 -.873846223E+02 -.873801078E+02 -.873775475E+02 -.873775475E+02
 -.873682027E+02 -.873682027E+02 -.873701908E+02 -.873737014E+02 -.873783746E+02 -.873839320E+02 -.873901577E+02 -.873968842E+02 -.874039808E+02 -.874113453E+02 -.874188971E+02 -.874265724E+02 -.874343202E+02 -.874420995E+02 -.874498766E+02 -.874576239E+02 -.874653180E+02 -.874729391E+02 -.874804700E+02 -.874878955E+02 -.874952019E+02 -.875023768E+02 -.875094087E+02 -.875162868E+02 -.875230008E+02 -.875295409E+02 -.875358978E+02 -.875420622E+02 -.875480255E+02 -.875537791E+02 -.875593146E+02 -.875646239E+02 -.875696993E+02 -.875745332E+02 -.875791183E+02 -.875834477E+02 -.875875147E+02 -.875913128E+02 -.875948363E+02 -.875980795E+02 -.876010372E+02 -.876037046E+02 -.876060775E+02 -.876081520E+02 -.876099248E+02 -.876113930E+02 -.876125543E+02 -.876134068E+02 -.876139493E+02 -.876141810E+02 -.876141017E+02 -.876137118E+02 -.876130121E+02 -.876120040E+02 -.876106896E+02 -.876090712E+02 -.876071518E+02 -.876049350E+02 -.876024246E+02 -.875996252E+02 -.875965415E+02 -.875931787E+02 -.875895427E+02 -.875856394E+02 -.875814751E+02 -.875770567E+02 -.875723911E+02 -.875674856E+02 -.875623478E+02 -.875569853E+02 -.875514063E+02 -.875456189E+02 -.875396316E+02 -.875334528E+02 -.875270916E+02 -.875205568E+02 -.875138580E+02 -.875070046E+02 -.875000068E+02 -.874928751E+02 -.874856209E+02 -.874782562E+02 -.874707943E+02 -.874632500E+02 -.874556399E+02 -.874479834E+02 -.874403031E+02 -.874326258E+02 -.874249844E+02 -.874174187E+02 -.874099787E+02 -.874027265E+02 -.873957409E+02 -.873891220E+02 -.873829977E+02 -.873775324E+02 -.873729376E+02 -.873694864E+02 -.873675322E+02 -.873675322E+02
 -.873597703E+02 -.873597703E+02 -.873611975E+02 -.873637300E+02 -.873671165E+02 -.873711606E+02 -.873757085E+02 -.873806393E+02 -.873858572E+02 -.873912866E+02 -.873968668E+02 -.874025493E+02 -.874082950E+02 -.874140718E+02 -.874198536E+02 -.874256185E+02 -.874313480E+02 -.874370265E+02 -.874426404E+02 -.874481777E+02 -.874536276E+02 -.874589804E+02 -.874642272E+02 -.874693595E+02 -.874743696E+02 -.874792500E+02 -.874839935E+02 -.874885932E+02 -.874930425E+02 -.874973350E+02 -.875014645E+02 -.875054249E+02 -.875092105E+02 -.875128156E+02 -.875162349E+02 -.875194631E+02 -.875224955E+02 -.875253272E+02 -.875279539E+02 -.875303715E+02 -.875325762E+02 -.875345645E+02 -.875363332E+02 -.875378795E+02 -.875392010E+02 -.875402955E+02 -.875411613E+02 -.875417971E+02 -.875422020E+02 -.875423754E+02 -.875423171E+02 -.875420274E+02 -.875415069E+02 -.875407568E+02 -.875397783E+02 -.875385734E+02 -.875371442E+02 -.875354932E+02 -.875336235E+02 -.875315381E+02 -.875292406E+02 -.875267351E+02 -.875240255E+02 -.875211164E+02 -.875180124E+02 -.875147186E+02 -.875112400E+02 -.875075821E+02 -.875037505E+02 -.874997508E+02 -.874955892E+02 -.874912716E+02 -.874868045E+02 -.874821941E+02 -.874774472E+02 -.874725706E+02 -.874675714E+02 -.874624570E+02 -.874572351E+02 -.874519139E+02 -.874465021E+02 -.874410093E+02 -.874354458E+02 -.874298234E+02 -.874241553E+02 -.874184567E+02 -.874127455E+02 -.874070430E+02 -.874013747E+02 -.873957719E+02 -.873902727E+02 -.873849247E+02 -.873797869E+02 -.873749336E+02 -.873704584E+02 -.873664801E+02 -.873631495E+02 -.873606591E+02 -.873592558E+02 -.873592558E+02
 -.873545158E+02 -.873545158E+02 -.873555172E+02 -.873573204E+02 -.873597636E+02 -.873627147E+02 -.873660654E+02 -.873697276E+02 -.873736290E+02 -.873777108E+02 -.873819251E+02 -.873862325E+02 -.873906009E+02 -.873950037E+02 -.873994190E+02 -.874038283E+02 -.874082161E+02 -.874125693E+02 -.874168763E+02 -.874211271E+02 -.874253128E+02 -.874294255E+02 -.874334578E+02 -.874374030E+02 -.874412547E+02 -.874450070E+02 -.874486542E+02 -.874521910E+02 -.874556121E+02 -.874589126E+02 -.874620876E+02 -.874651325E+02 -.874680428E+02 -.874708142E+02 -.874734426E+02 -.874759240E+02 -.874782547E+02 -.874804311E+02 -.874824499E+02 -.874843078E+02 -.874860021E+02 -.874875300E+02 -.874888892E+02 -.874900775E+02 -.874910930E+02 -.874919341E+02 -.874925996E+02 -.874930884E+02 -.874933999E+02 -.874935335E+02 -.874934892E+02 -.874932672E+02 -.874928679E+02 -.874922922E+02 -.874915411E+02 -.874906160E+02 -.874895186E+02 -.874882507E+02 -.874868147E+02 -.874852130E+02 -.874834482E+02 -.874815233E+02 -.874794416E+02 -.874772063E+02 -.874748211E+02 -.874722897E+02 -.874696162E+02 -.874668046E+02 -.874638591E+02 -.874607844E+02 -.874575848E+02 -.874542652E+02 -.874508304E+02 -.874472854E+02 -.874436354E+02 -.874398859E+02 -.874360423E+02 -.874321106E+02 -.874280970E+02 -.874240082E+02 -.874198512E+02 -.874156339E+02 -.874113649E+02 -.874070540E+02 -.874027124E+02 -.873983529E+02 -.873939907E+02 -.873896435E+02 -.873853330E+02 -.873810849E+02 -.873769308E+02 -.873729090E+02 -.873690665E+02 -.873654609E+02 -.873621628E+02 -.873592589E+02 -.873568552E+02 -.873550815E+02 -.873540967E+02 -.873540967E+02
 -.873545158E+02 -.873545158E+02 -.873555172E+02 -.873573204E+02 -.873597636E+02 -.873627147E+02 -.873660654E+02 -.873697276E+02 -.873736290E+02 -.873777108E+02 -.873819251E+02 -.873862325E+02 -.873906009E+02 -.873950037E+02 -.873994190E+02 -.874038283E+02 -.874082161E+02 -.874125693E+02 -.874168763E+02 -.874211271E+02 -.874253128E+02 -.874294255E+02 -.874334578E+02 -.874374030E+02 -.874412547E+02 -.874450070E+02 -.874486542E+02 -.874521910E+02 -.874556121E+02 -.874589126E+02 -.874620876E+02 -.874651325E+02 -.874680428E+02 -.874708142E+02 -.874734426E+02 -.874759240E+02 -.874782547E+02 -.874804311E+02 -.874824499E+02 -.874843078E+02 -.874860021E+02 -.874875300E+02 -.874888892E+02 -.874900775E+02 -.874910930E+02 -.874919341E+02 -.874925996E+02 -.874930884E+02 -.874933999E+02 -.874935335E+02 -.874934892E+02 -.874932672E+02 -.874928679E+02 -.874922922E+02 -.874915411E+02 -.874906160E+02 -.874895186E+02 -.874882507E+02 -.874868147E+02 -.874852130E+02 -.874834482E+02 -.874815233E+02 -.874794416E+02 -.874772063E+02 -.874748211E+02 -.874722897E+02 -.874696162E+02 -.874668046E+02 -.874638591E+02 -.874607844E+02 -.874575848E+02 -.874542652E+02 -.874508304E+02 -.874472854E+02 -.874436354E+02 -.874398859E+02 -.874360423E+02 -.874321106E+02 -.874280970E+02 -.874240082E+02 -.874198512E+02 -.874156339E+02 -.874113649E+02 -.874070540E+02 -.874027124E+02 -.873983529E+02 -.873939907E+02 -.873896435E+02 -.873853330E+02 -.873810849E+02 -.873769308E+02 -.873729090E+02 -.873690665E+02 -.873654609E+02 -.873621628E+02 -.873592589E+02 -.873568552E+02 -.873550815E+02 -.873540967E+02 -.873540967E+02
