# Supplementary material for: Electrical Pacing of Cardiac Tissue Including Potassium Inward Rectification
Source: PLoS One. 2015 Jun 9;10(6):e0127837. doi: 10.1371/journal.pone.0127837 (PMC4461281; doi:10.1371/journal.pone.0127837)
Supplement: S1 Data — (ZIP) [file pone.0127837.s001.zip › All-Data/Data-without-IK1/BDT46/Vm2ms.txt]

 -.873300171E+02 -.873402208E+02 -.873410674E+02 -.873425496E+02 -.873444959E+02 -.873467689E+02 -.873492612E+02 -.873518927E+02 -.873546083E+02 -.873573740E+02 -.873601705E+02 -.873629866E+02 -.873658135E+02 -.873686417E+02 -.873714598E+02 -.873742555E+02 -.873770177E+02 -.873797377E+02 -.873824103E+02 -.873850332E+02 -.873876061E+02 -.873901292E+02 -.873926018E+02 -.873950223E+02 -.873973874E+02 -.873996925E+02 -.874019327E+02 -.874041033E+02 -.874062002E+02 -.874082208E+02 -.874101628E+02 -.874120248E+02 -.874138056E+02 -.874155035E+02 -.874171163E+02 -.874186415E+02 -.874200759E+02 -.874214164E+02 -.874226601E+02 -.874238044E+02 -.874248470E+02 -.874257864E+02 -.874266213E+02 -.874273504E+02 -.874279731E+02 -.874284885E+02 -.874288959E+02 -.874291949E+02 -.874293849E+02 -.874294655E+02 -.874294364E+02 -.874292977E+02 -.874290496E+02 -.874286928E+02 -.874282279E+02 -.874276559E+02 -.874269781E+02 -.874261955E+02 -.874253097E+02 -.874243221E+02 -.874232346E+02 -.874220489E+02 -.874207673E+02 -.874193918E+02 -.874179249E+02 -.874163690E+02 -.874147264E+02 -.874129999E+02 -.874111921E+02 -.874093058E+02 -.874073437E+02 -.874053088E+02 -.874032039E+02 -.874010319E+02 -.873987957E+02 -.873964982E+02 -.873941424E+02 -.873917310E+02 -.873892669E+02 -.873867532E+02 -.873841928E+02 -.873815885E+02 -.873789434E+02 -.873762608E+02 -.873735440E+02 -.873707972E+02 -.873680250E+02 -.873652338E+02 -.873624315E+02 -.873596294E+02 -.873568427E+02 -.873540930E+02 -.873514096E+02 -.873488329E+02 -.873464174E+02 -.873442354E+02 -.873423814E+02 -.873409774E+02 -.873401781E+02 -.873401781E+02
 -.873402208E+02 -.873402208E+02 -.873410674E+02 -.873425496E+02 -.873444959E+02 -.873467689E+02 -.873492612E+02 -.873518927E+02 -.873546083E+02 -.873573740E+02 -.873601705E+02 -.873629866E+02 -.873658135E+02 -.873686417E+02 -.873714598E+02 -.873742555E+02 -.873770177E+02 -.873797377E+02 -.873824103E+02 -.873850332E+02 -.873876061E+02 -.873901292E+02 -.873926018E+02 -.873950223E+02 -.873973874E+02 -.873996925E+02 -.874019327E+02 -.874041033E+02 -.874062002E+02 -.874082208E+02 -.874101628E+02 -.874120248E+02 -.874138056E+02 -.874155035E+02 -.874171163E+02 -.874186415E+02 -.874200759E+02 -.874214164E+02 -.874226601E+02 -.874238044E+02 -.874248470E+02 -.874257864E+02 -.874266213E+02 -.874273504E+02 -.874279731E+02 -.874284885E+02 -.874288959E+02 -.874291949E+02 -.874293849E+02 -.874294655E+02 -.874294364E+02 -.874292977E+02 -.874290496E+02 -.874286928E+02 -.874282279E+02 -.874276559E+02 -.874269781E+02 -.874261955E+02 -.874253097E+02 -.874243221E+02 -.874232346E+02 -.874220489E+02 -.874207673E+02 -.874193918E+02 -.874179249E+02 -.874163690E+02 -.874147264E+02 -.874129999E+02 -.874111921E+02 -.874093058E+02 -.874073437E+02 -.874053088E+02 -.874032039E+02 -.874010319E+02 -.873987957E+02 -.873964982E+02 -.873941424E+02 -.873917310E+02 -.873892669E+02 -.873867532E+02 -.873841928E+02 -.873815885E+02 -.873789434E+02 -.873762608E+02 -.873735440E+02 -.873707972E+02 -.873680250E+02 -.873652338E+02 -.873624315E+02 -.873596294E+02 -.873568427E+02 -.873540930E+02 -.873514096E+02 -.873488329E+02 -.873464174E+02 -.873442354E+02 -.873423814E+02 -.873409774E+02 -.873401781E+02 -.873401781E+02
 -.873440060E+02 -.873440060E+02 -.873453096E+02 -.873475349E+02 -.873504060E+02 -.873537162E+02 -.873573138E+02 -.873610936E+02 -.873649875E+02 -.873689542E+02 -.873729695E+02 -.873770162E+02 -.873810781E+02 -.873851371E+02 -.873891743E+02 -.873931721E+02 -.873971160E+02 -.874009970E+02 -.874048104E+02 -.874085552E+02 -.874122318E+02 -.874158402E+02 -.874193785E+02 -.874228425E+02 -.874262262E+02 -.874295223E+02 -.874327238E+02 -.874358246E+02 -.874388200E+02 -.874417070E+02 -.874444834E+02 -.874471472E+02 -.874496962E+02 -.874521274E+02 -.874544368E+02 -.874566202E+02 -.874586727E+02 -.874605899E+02 -.874623679E+02 -.874640033E+02 -.874654936E+02 -.874668365E+02 -.874680304E+02 -.874690736E+02 -.874699649E+02 -.874707031E+02 -.874712870E+02 -.874717155E+02 -.874719876E+02 -.874721029E+02 -.874720608E+02 -.874718617E+02 -.874715059E+02 -.874709945E+02 -.874703284E+02 -.874695092E+02 -.874685383E+02 -.874674175E+02 -.874661490E+02 -.874647348E+02 -.874631777E+02 -.874614803E+02 -.874596457E+02 -.874576771E+02 -.874555778E+02 -.874533512E+02 -.874510009E+02 -.874485308E+02 -.874459446E+02 -.874432464E+02 -.874404402E+02 -.874375301E+02 -.874345203E+02 -.874314148E+02 -.874282179E+02 -.874249337E+02 -.874215663E+02 -.874181200E+02 -.874145989E+02 -.874110071E+02 -.874073489E+02 -.874036283E+02 -.873998497E+02 -.873960174E+02 -.873921362E+02 -.873882114E+02 -.873842494E+02 -.873802583E+02 -.873762485E+02 -.873722344E+02 -.873682361E+02 -.873642816E+02 -.873604100E+02 -.873566762E+02 -.873531556E+02 -.873499515E+02 -.873472033E+02 -.873450978E+02 -.873438824E+02 -.873438824E+02
 -.873496375E+02 -.873496375E+02 -.873514925E+02 -.873546445E+02 -.873586996E+02 -.873633700E+02 -.873684504E+02 -.873737997E+02 -.873793258E+02 -.873849690E+02 -.873906887E+02 -.873964522E+02 -.874022293E+02 -.874079912E+02 -.874137110E+02 -.874193668E+02 -.874249429E+02 -.874304302E+02 -.874358250E+02 -.874411268E+02 -.874463355E+02 -.874514495E+02 -.874564642E+02 -.874613724E+02 -.874661651E+02 -.874708325E+02 -.874753659E+02 -.874797579E+02 -.874840031E+02 -.874880972E+02 -.874920369E+02 -.874958186E+02 -.874994377E+02 -.875028891E+02 -.875061666E+02 -.875092637E+02 -.875121742E+02 -.875148923E+02 -.875174130E+02 -.875197320E+02 -.875218458E+02 -.875237514E+02 -.875254462E+02 -.875269279E+02 -.875281943E+02 -.875292432E+02 -.875300727E+02 -.875306812E+02 -.875310672E+02 -.875312300E+02 -.875311694E+02 -.875308856E+02 -.875303796E+02 -.875296524E+02 -.875287058E+02 -.875275415E+02 -.875261619E+02 -.875245695E+02 -.875227674E+02 -.875207588E+02 -.875185475E+02 -.875161374E+02 -.875135328E+02 -.875107381E+02 -.875077583E+02 -.875045981E+02 -.875012630E+02 -.874977583E+02 -.874940895E+02 -.874902623E+02 -.874862826E+02 -.874821561E+02 -.874778887E+02 -.874734864E+02 -.874689550E+02 -.874643007E+02 -.874595293E+02 -.874546469E+02 -.874496593E+02 -.874445724E+02 -.874393921E+02 -.874341242E+02 -.874287747E+02 -.874233497E+02 -.874178559E+02 -.874123005E+02 -.874066925E+02 -.874010426E+02 -.873953653E+02 -.873896802E+02 -.873840147E+02 -.873784072E+02 -.873729123E+02 -.873676063E+02 -.873625955E+02 -.873580265E+02 -.873540988E+02 -.873510817E+02 -.873493349E+02 -.873493349E+02
 -.873559921E+02 -.873559921E+02 -.873584131E+02 -.873625384E+02 -.873678595E+02 -.873740068E+02 -.873807168E+02 -.873878066E+02 -.873951510E+02 -.874026623E+02 -.874102751E+02 -.874179371E+02 -.874256035E+02 -.874332358E+02 -.874408024E+02 -.874482797E+02 -.874556526E+02 -.874629127E+02 -.874700565E+02 -.874770827E+02 -.874839891E+02 -.874907712E+02 -.874974210E+02 -.875039284E+02 -.875102817E+02 -.875164695E+02 -.875224813E+02 -.875283088E+02 -.875339448E+02 -.875393834E+02 -.875446190E+02 -.875496452E+02 -.875544550E+02 -.875590407E+02 -.875633940E+02 -.875675069E+02 -.875713717E+02 -.875749813E+02 -.875783295E+02 -.875814110E+02 -.875842210E+02 -.875867553E+02 -.875890102E+02 -.875909820E+02 -.875926672E+02 -.875940628E+02 -.875951658E+02 -.875959741E+02 -.875964862E+02 -.875967013E+02 -.875966192E+02 -.875962404E+02 -.875955659E+02 -.875945973E+02 -.875933367E+02 -.875917866E+02 -.875899502E+02 -.875878310E+02 -.875854330E+02 -.875827608E+02 -.875798193E+02 -.875766138E+02 -.875731501E+02 -.875694342E+02 -.875654726E+02 -.875612722E+02 -.875568399E+02 -.875521832E+02 -.875473094E+02 -.875422262E+02 -.875369413E+02 -.875314625E+02 -.875257977E+02 -.875199550E+02 -.875139424E+02 -.875077678E+02 -.875014394E+02 -.874949651E+02 -.874883526E+02 -.874816099E+02 -.874747446E+02 -.874677645E+02 -.874606776E+02 -.874534919E+02 -.874462161E+02 -.874388601E+02 -.874314351E+02 -.874239557E+02 -.874164405E+02 -.874089153E+02 -.874014160E+02 -.873939933E+02 -.873867188E+02 -.873796932E+02 -.873730571E+02 -.873670041E+02 -.873617986E+02 -.873577980E+02 -.873554803E+02 -.873554803E+02
 -.873626078E+02 -.873626078E+02 -.873655969E+02 -.873707201E+02 -.873773548E+02 -.873850463E+02 -.873934682E+02 -.874023880E+02 -.874116392E+02 -.874211004E+02 -.874306802E+02 -.874403074E+02 -.874499252E+02 -.874594893E+02 -.874689666E+02 -.874783338E+02 -.874875763E+02 -.874966860E+02 -.875056582E+02 -.875144890E+02 -.875231725E+02 -.875317005E+02 -.875400619E+02 -.875482437E+02 -.875562323E+02 -.875640145E+02 -.875715787E+02 -.875789147E+02 -.875860133E+02 -.875928661E+02 -.875994645E+02 -.876057993E+02 -.876118609E+02 -.876176394E+02 -.876231248E+02 -.876283074E+02 -.876331781E+02 -.876377284E+02 -.876419508E+02 -.876458383E+02 -.876493847E+02 -.876525841E+02 -.876554312E+02 -.876579206E+02 -.876600478E+02 -.876618085E+02 -.876631994E+02 -.876642179E+02 -.876648624E+02 -.876651319E+02 -.876650263E+02 -.876645462E+02 -.876636929E+02 -.876624681E+02 -.876608747E+02 -.876589159E+02 -.876565958E+02 -.876539189E+02 -.876508905E+02 -.876475162E+02 -.876438024E+02 -.876397560E+02 -.876353845E+02 -.876306957E+02 -.876256980E+02 -.876204003E+02 -.876148116E+02 -.876089411E+02 -.876027984E+02 -.875963933E+02 -.875897356E+02 -.875828355E+02 -.875757030E+02 -.875683485E+02 -.875607821E+02 -.875530142E+02 -.875450548E+02 -.875369139E+02 -.875286016E+02 -.875201276E+02 -.875115018E+02 -.875027339E+02 -.874938339E+02 -.874848121E+02 -.874756793E+02 -.874664476E+02 -.874571315E+02 -.874477488E+02 -.874383229E+02 -.874288860E+02 -.874194829E+02 -.874101769E+02 -.874010577E+02 -.873922513E+02 -.873839333E+02 -.873763464E+02 -.873698216E+02 -.873648065E+02 -.873619007E+02 -.873619007E+02
 -.873693414E+02 -.873693414E+02 -.873729134E+02 -.873790672E+02 -.873870629E+02 -.873963560E+02 -.874065493E+02 -.874173537E+02 -.874285585E+02 -.874400085E+02 -.874515884E+02 -.874632115E+02 -.874748134E+02 -.874863472E+02 -.874977791E+02 -.875090863E+02 -.875202540E+02 -.875312726E+02 -.875421338E+02 -.875528294E+02 -.875633494E+02 -.875736818E+02 -.875838121E+02 -.875937252E+02 -.876034059E+02 -.876128396E+02 -.876220131E+02 -.876309139E+02 -.876395305E+02 -.876478515E+02 -.876558651E+02 -.876635596E+02 -.876709229E+02 -.876779430E+02 -.876846080E+02 -.876909064E+02 -.876968273E+02 -.877023606E+02 -.877074969E+02 -.877122273E+02 -.877165437E+02 -.877204382E+02 -.877239037E+02 -.877269334E+02 -.877295214E+02 -.877316629E+02 -.877333540E+02 -.877345918E+02 -.877353742E+02 -.877357001E+02 -.877355692E+02 -.877349822E+02 -.877339405E+02 -.877324466E+02 -.877305036E+02 -.877281159E+02 -.877252883E+02 -.877220265E+02 -.877183369E+02 -.877142269E+02 -.877097043E+02 -.877047779E+02 -.876994570E+02 -.876937516E+02 -.876876721E+02 -.876812294E+02 -.876744346E+02 -.876672994E+02 -.876598355E+02 -.876520551E+02 -.876439705E+02 -.876355941E+02 -.876269386E+02 -.876180166E+02 -.876088407E+02 -.875994233E+02 -.875897770E+02 -.875799140E+02 -.875698465E+02 -.875595865E+02 -.875491460E+02 -.875385369E+02 -.875277713E+02 -.875168616E+02 -.875058208E+02 -.874946636E+02 -.874834072E+02 -.874720732E+02 -.874606897E+02 -.874492953E+02 -.874379440E+02 -.874267121E+02 -.874157073E+02 -.874050813E+02 -.873950458E+02 -.873858929E+02 -.873780219E+02 -.873719722E+02 -.873684668E+02 -.873684668E+02
 -.873761745E+02 -.873761745E+02 -.873803551E+02 -.873875799E+02 -.873969854E+02 -.874079291E+02 -.874199371E+02 -.874326623E+02 -.874458504E+02 -.874593151E+02 -.874729210E+02 -.874865706E+02 -.875001941E+02 -.875137422E+02 -.875271807E+02 -.875404859E+02 -.875536404E+02 -.875666303E+02 -.875794425E+02 -.875920640E+02 -.876044802E+02 -.876166752E+02 -.876286323E+02 -.876403346E+02 -.876517658E+02 -.876629098E+02 -.876737514E+02 -.876842760E+02 -.876944690E+02 -.877043159E+02 -.877138020E+02 -.877229126E+02 -.877316333E+02 -.877399494E+02 -.877478468E+02 -.877553120E+02 -.877623319E+02 -.877688943E+02 -.877749876E+02 -.877806007E+02 -.877857232E+02 -.877903453E+02 -.877944578E+02 -.877980529E+02 -.878011236E+02 -.878036642E+02 -.878056701E+02 -.878071376E+02 -.878080643E+02 -.878084487E+02 -.878082902E+02 -.878075896E+02 -.878063487E+02 -.878045705E+02 -.878022588E+02 -.877994188E+02 -.877960564E+02 -.877921786E+02 -.877877935E+02 -.877829100E+02 -.877775380E+02 -.877716882E+02 -.877653721E+02 -.877586018E+02 -.877513899E+02 -.877437496E+02 -.877356945E+02 -.877272388E+02 -.877183967E+02 -.877091832E+02 -.876996131E+02 -.876897015E+02 -.876794638E+02 -.876689150E+02 -.876580702E+02 -.876469446E+02 -.876355530E+02 -.876239101E+02 -.876120305E+02 -.875999286E+02 -.875876187E+02 -.875751147E+02 -.875624310E+02 -.875495821E+02 -.875365834E+02 -.875234520E+02 -.875102081E+02 -.874968769E+02 -.874834914E+02 -.874700966E+02 -.874567556E+02 -.874435578E+02 -.874306294E+02 -.874181480E+02 -.874063619E+02 -.873956136E+02 -.873863713E+02 -.873792681E+02 -.873751525E+02 -.873751525E+02
 -.873831259E+02 -.873831259E+02 -.873879453E+02 -.873962821E+02 -.874071393E+02 -.874197715E+02 -.874336277E+02 -.874483032E+02 -.874635026E+02 -.874790127E+02 -.874946819E+02 -.875104029E+02 -.875261008E+02 -.875417237E+02 -.875572348E+02 -.875726066E+02 -.875878168E+02 -.876028461E+02 -.876176759E+02 -.876322880E+02 -.876466638E+02 -.876607849E+02 -.876746331E+02 -.876881903E+02 -.877014388E+02 -.877143612E+02 -.877269400E+02 -.877391575E+02 -.877509959E+02 -.877624374E+02 -.877734642E+02 -.877840583E+02 -.877942021E+02 -.878038783E+02 -.878130703E+02 -.878217620E+02 -.878299379E+02 -.878375834E+02 -.878446843E+02 -.878512269E+02 -.878571984E+02 -.878625869E+02 -.878673817E+02 -.878715734E+02 -.878751538E+02 -.878781160E+02 -.878804543E+02 -.878821642E+02 -.878832424E+02 -.878836871E+02 -.878834977E+02 -.878826752E+02 -.878812216E+02 -.878791405E+02 -.878764367E+02 -.878731161E+02 -.878691862E+02 -.878646556E+02 -.878595340E+02 -.878538323E+02 -.878475627E+02 -.878407380E+02 -.878333720E+02 -.878254791E+02 -.878170745E+02 -.878081742E+02 -.877987944E+02 -.877889521E+02 -.877786647E+02 -.877679500E+02 -.877568256E+02 -.877453098E+02 -.877334204E+02 -.877211755E+02 -.877085930E+02 -.876956907E+02 -.876824864E+02 -.876689973E+02 -.876552405E+02 -.876412330E+02 -.876269912E+02 -.876125315E+02 -.875978705E+02 -.875830249E+02 -.875680125E+02 -.875528530E+02 -.875375695E+02 -.875221907E+02 -.875067545E+02 -.874913124E+02 -.874759369E+02 -.874607302E+02 -.874458373E+02 -.874314624E+02 -.874178904E+02 -.874055152E+02 -.873948751E+02 -.873866982E+02 -.873819608E+02 -.873819608E+02
 -.873902222E+02 -.873902222E+02 -.873957073E+02 -.874051878E+02 -.874175286E+02 -.874318812E+02 -.874476171E+02 -.874642759E+02 -.874815248E+02 -.874991264E+02 -.875169129E+02 -.875347673E+02 -.875526086E+02 -.875703797E+02 -.875880382E+02 -.876055507E+02 -.876228893E+02 -.876400288E+02 -.876569454E+02 -.876736170E+02 -.876900228E+02 -.877061425E+02 -.877219568E+02 -.877374466E+02 -.877525926E+02 -.877673749E+02 -.877817730E+02 -.877957659E+02 -.878093321E+02 -.878224500E+02 -.878350979E+02 -.878472545E+02 -.878588990E+02 -.878700110E+02 -.878805710E+02 -.878905602E+02 -.878999603E+02 -.879087536E+02 -.879169227E+02 -.879244514E+02 -.879313243E+02 -.879375273E+02 -.879430477E+02 -.879478743E+02 -.879519971E+02 -.879554076E+02 -.879580989E+02 -.879600654E+02 -.879613033E+02 -.879618103E+02 -.879615859E+02 -.879606311E+02 -.879589485E+02 -.879565422E+02 -.879534180E+02 -.879495832E+02 -.879450467E+02 -.879398191E+02 -.879339121E+02 -.879273388E+02 -.879201137E+02 -.879122520E+02 -.879037701E+02 -.878946853E+02 -.878850157E+02 -.878747804E+02 -.878639990E+02 -.878526917E+02 -.878408791E+02 -.878285821E+02 -.878158218E+02 -.878026195E+02 -.877889965E+02 -.877749738E+02 -.877605726E+02 -.877458138E+02 -.877307180E+02 -.877153053E+02 -.876995956E+02 -.876836084E+02 -.876673628E+02 -.876508775E+02 -.876341713E+02 -.876172635E+02 -.876001741E+02 -.875829254E+02 -.875655434E+02 -.875480605E+02 -.875305194E+02 -.875129781E+02 -.874955184E+02 -.874782556E+02 -.874613536E+02 -.874450432E+02 -.874296470E+02 -.874156108E+02 -.874035441E+02 -.873942720E+02 -.873889004E+02 -.873889004E+02
 -.873974812E+02 -.873974812E+02 -.874036498E+02 -.874142980E+02 -.874281511E+02 -.874442560E+02 -.874619087E+02 -.874805959E+02 -.874999482E+02 -.875197029E+02 -.875396755E+02 -.875597381E+02 -.875798006E+02 -.875997977E+02 -.876196801E+02 -.876394085E+02 -.876589491E+02 -.876782717E+02 -.876973496E+02 -.877161584E+02 -.877346754E+02 -.877528795E+02 -.877707498E+02 -.877882652E+02 -.878054038E+02 -.878221423E+02 -.878384564E+02 -.878543211E+02 -.878697109E+02 -.878845999E+02 -.878989629E+02 -.879127748E+02 -.879260113E+02 -.879386490E+02 -.879506651E+02 -.879620371E+02 -.879727432E+02 -.879827619E+02 -.879920726E+02 -.880006559E+02 -.880084936E+02 -.880155689E+02 -.880218668E+02 -.880273735E+02 -.880320771E+02 -.880359674E+02 -.880390358E+02 -.880412760E+02 -.880426833E+02 -.880432553E+02 -.880429911E+02 -.880418920E+02 -.880399608E+02 -.880372028E+02 -.880336247E+02 -.880292355E+02 -.880240460E+02 -.880180686E+02 -.880113175E+02 -.880038082E+02 -.879955578E+02 -.879865844E+02 -.879769077E+02 -.879665481E+02 -.879555275E+02 -.879438684E+02 -.879315940E+02 -.879187284E+02 -.879052957E+02 -.878913206E+02 -.878768279E+02 -.878618425E+02 -.878463894E+02 -.878304934E+02 -.878141789E+02 -.877974704E+02 -.877803915E+02 -.877629657E+02 -.877452156E+02 -.877271636E+02 -.877088315E+02 -.876902406E+02 -.876714123E+02 -.876523679E+02 -.876331301E+02 -.876137238E+02 -.875941778E+02 -.875745282E+02 -.875548223E+02 -.875351248E+02 -.875155266E+02 -.874961564E+02 -.874771970E+02 -.874589064E+02 -.874416449E+02 -.874259113E+02 -.874123875E+02 -.874019970E+02 -.873959781E+02 -.873959781E+02
 -.874049165E+02 -.874049165E+02 -.874117803E+02 -.874236173E+02 -.874390111E+02 -.874569057E+02 -.874765228E+02 -.874972955E+02 -.875188159E+02 -.875407949E+02 -.875630301E+02 -.875853789E+02 -.876077401E+02 -.876300398E+02 -.876522222E+02 -.876742419E+02 -.876960611E+02 -.877176473E+02 -.877389717E+02 -.877600085E+02 -.877807336E+02 -.878011239E+02 -.878211561E+02 -.878408057E+02 -.878600467E+02 -.878788520E+02 -.878971930E+02 -.879150404E+02 -.879323644E+02 -.879491352E+02 -.879653236E+02 -.879809008E+02 -.879958387E+02 -.880101099E+02 -.880236872E+02 -.880365436E+02 -.880486530E+02 -.880599897E+02 -.880705293E+02 -.880802487E+02 -.880891265E+02 -.880971427E+02 -.881042792E+02 -.881105195E+02 -.881158496E+02 -.881202570E+02 -.881237320E+02 -.881262668E+02 -.881278561E+02 -.881284966E+02 -.881281872E+02 -.881269294E+02 -.881247267E+02 -.881215853E+02 -.881175134E+02 -.881125219E+02 -.881066235E+02 -.880998331E+02 -.880921674E+02 -.880836449E+02 -.880742857E+02 -.880641118E+02 -.880531462E+02 -.880414137E+02 -.880289399E+02 -.880157517E+02 -.880018764E+02 -.879873422E+02 -.879721776E+02 -.879564115E+02 -.879400732E+02 -.879231917E+02 -.879057962E+02 -.878879154E+02 -.878695780E+02 -.878508117E+02 -.878316441E+02 -.878121019E+02 -.877922113E+02 -.877719974E+02 -.877514850E+02 -.877306982E+02 -.877096609E+02 -.876883969E+02 -.876669313E+02 -.876452915E+02 -.876235094E+02 -.876016245E+02 -.875796887E+02 -.875577734E+02 -.875359786E+02 -.875144464E+02 -.874933786E+02 -.874730605E+02 -.874538909E+02 -.874364220E+02 -.874214095E+02 -.874098769E+02 -.874031970E+02 -.874031970E+02
 -.874125374E+02 -.874125374E+02 -.874201048E+02 -.874331505E+02 -.874501174E+02 -.874698464E+02 -.874914824E+02 -.875144024E+02 -.875381592E+02 -.875624356E+02 -.875870078E+02 -.876117175E+02 -.876364525E+02 -.876611311E+02 -.876856909E+02 -.877100833E+02 -.877342681E+02 -.877582113E+02 -.877818827E+02 -.878052548E+02 -.878283011E+02 -.878509953E+02 -.878733099E+02 -.878952164E+02 -.879166845E+02 -.879376825E+02 -.879581775E+02 -.879781359E+02 -.879975237E+02 -.880163069E+02 -.880344519E+02 -.880519255E+02 -.880686949E+02 -.880847271E+02 -.880999895E+02 -.881144500E+02 -.881280773E+02 -.881408411E+02 -.881527126E+02 -.881636646E+02 -.881736716E+02 -.881827099E+02 -.881907578E+02 -.881977961E+02 -.882038076E+02 -.882087781E+02 -.882126955E+02 -.882155508E+02 -.882173370E+02 -.882180503E+02 -.882176894E+02 -.882162558E+02 -.882137540E+02 -.882101914E+02 -.882055781E+02 -.881999268E+02 -.881932526E+02 -.881855734E+02 -.881769088E+02 -.881672810E+02 -.881567140E+02 -.881452339E+02 -.881328682E+02 -.881196464E+02 -.881055988E+02 -.880907568E+02 -.880751530E+02 -.880588204E+02 -.880417925E+02 -.880241034E+02 -.880057872E+02 -.879868779E+02 -.879674092E+02 -.879474148E+02 -.879269273E+02 -.879059790E+02 -.878846014E+02 -.878628251E+02 -.878406798E+02 -.878181940E+02 -.877953957E+02 -.877723117E+02 -.877489685E+02 -.877253927E+02 -.877016117E+02 -.876776556E+02 -.876535590E+02 -.876293649E+02 -.876051299E+02 -.875809316E+02 -.875568791E+02 -.875331279E+02 -.875098990E+02 -.874875050E+02 -.874663836E+02 -.874471412E+02 -.874306081E+02 -.874179094E+02 -.874105551E+02 -.874105551E+02
 -.874203406E+02 -.874203406E+02 -.874286199E+02 -.874428979E+02 -.874614747E+02 -.874830843E+02 -.875067927E+02 -.875319205E+02 -.875579792E+02 -.875846210E+02 -.876116001E+02 -.876387436E+02 -.876659287E+02 -.876930661E+02 -.877200896E+02 -.877469479E+02 -.877735993E+02 -.878000082E+02 -.878261424E+02 -.878519718E+02 -.878774665E+02 -.879025958E+02 -.879273279E+02 -.879516297E+02 -.879754664E+02 -.879988017E+02 -.880215984E+02 -.880438182E+02 -.880654225E+02 -.880863724E+02 -.881066290E+02 -.881261533E+02 -.881449061E+02 -.881628480E+02 -.881799403E+02 -.881961449E+02 -.882114248E+02 -.882257446E+02 -.882390702E+02 -.882513695E+02 -.882626122E+02 -.882727700E+02 -.882818173E+02 -.882897310E+02 -.882964909E+02 -.883020796E+02 -.883064828E+02 -.883096890E+02 -.883116901E+02 -.883124811E+02 -.883120608E+02 -.883104310E+02 -.883075972E+02 -.883035683E+02 -.882983563E+02 -.882919764E+02 -.882844465E+02 -.882757878E+02 -.882660240E+02 -.882551814E+02 -.882432888E+02 -.882303772E+02 -.882164797E+02 -.882016307E+02 -.881858662E+02 -.881692236E+02 -.881517410E+02 -.881334574E+02 -.881144125E+02 -.880946459E+02 -.880741976E+02 -.880531072E+02 -.880314139E+02 -.880091564E+02 -.879863727E+02 -.879630998E+02 -.879393737E+02 -.879152293E+02 -.878907002E+02 -.878658186E+02 -.878406158E+02 -.878151217E+02 -.877893657E+02 -.877633769E+02 -.877371852E+02 -.877108231E+02 -.876843280E+02 -.876577463E+02 -.876311389E+02 -.876045897E+02 -.875782167E+02 -.875521886E+02 -.875267455E+02 -.875022274E+02 -.874791112E+02 -.874580579E+02 -.874399734E+02 -.874260858E+02 -.874180441E+02 -.874180441E+02
 -.874283160E+02 -.874283160E+02 -.874373170E+02 -.874528506E+02 -.874730707E+02 -.874966021E+02 -.875224318E+02 -.875498223E+02 -.875782422E+02 -.876073131E+02 -.876367687E+02 -.876664211E+02 -.876961375E+02 -.877258229E+02 -.877554075E+02 -.877848374E+02 -.878140692E+02 -.878430652E+02 -.878717907E+02 -.879002121E+02 -.879282954E+02 -.879560057E+02 -.879833070E+02 -.880101613E+02 -.880365292E+02 -.880623696E+02 -.880876401E+02 -.881122971E+02 -.881362964E+02 -.881595929E+02 -.881821412E+02 -.882038947E+02 -.882248071E+02 -.882448320E+02 -.882639237E+02 -.882820375E+02 -.882991300E+02 -.883151592E+02 -.883300851E+02 -.883438691E+02 -.883564751E+02 -.883678696E+02 -.883780219E+02 -.883869044E+02 -.883944926E+02 -.884007654E+02 -.884057055E+02 -.884092989E+02 -.884115359E+02 -.884124107E+02 -.884119217E+02 -.884100714E+02 -.884068664E+02 -.884023171E+02 -.883964380E+02 -.883892469E+02 -.883807657E+02 -.883710195E+02 -.883600367E+02 -.883478490E+02 -.883344909E+02 -.883199992E+02 -.883044130E+02 -.882877734E+02 -.882701232E+02 -.882515063E+02 -.882319681E+02 -.882115546E+02 -.881903123E+02 -.881682879E+02 -.881455277E+02 -.881220781E+02 -.880979846E+02 -.880732920E+02 -.880480441E+02 -.880222833E+02 -.879960509E+02 -.879693864E+02 -.879423278E+02 -.879149115E+02 -.878871723E+02 -.878591433E+02 -.878308569E+02 -.878023447E+02 -.877736392E+02 -.877447752E+02 -.877157928E+02 -.876867415E+02 -.876576863E+02 -.876287170E+02 -.875999606E+02 -.875715983E+02 -.875438893E+02 -.875172009E+02 -.874920493E+02 -.874691503E+02 -.874494860E+02 -.874343886E+02 -.874256478E+02 -.874256478E+02
 -.874364304E+02 -.874364304E+02 -.874461624E+02 -.874629711E+02 -.874848624E+02 -.875103522E+02 -.875383473E+02 -.875680504E+02 -.875988881E+02 -.876304525E+02 -.876624561E+02 -.876946966E+02 -.877270324E+02 -.877593628E+02 -.877916142E+02 -.878237304E+02 -.878556657E+02 -.878873803E+02 -.879188366E+02 -.879499973E+02 -.879808249E+02 -.880112805E+02 -.880413230E+02 -.880709096E+02 -.880999956E+02 -.881285342E+02 -.881564768E+02 -.881837737E+02 -.882103737E+02 -.882362243E+02 -.882612718E+02 -.882854619E+02 -.883087400E+02 -.883310518E+02 -.883523438E+02 -.883725635E+02 -.883916594E+02 -.884095818E+02 -.884262825E+02 -.884417157E+02 -.884558381E+02 -.884686096E+02 -.884799933E+02 -.884899558E+02 -.884984677E+02 -.885055032E+02 -.885110414E+02 -.885150656E+02 -.885175641E+02 -.885185300E+02 -.885179616E+02 -.885158618E+02 -.885122383E+02 -.885071037E+02 -.885004751E+02 -.884923742E+02 -.884828272E+02 -.884718643E+02 -.884595199E+02 -.884458317E+02 -.884308411E+02 -.884145919E+02 -.883971309E+02 -.883785069E+02 -.883587707E+02 -.883379749E+02 -.883161729E+02 -.882934190E+02 -.882697680E+02 -.882452745E+02 -.882199930E+02 -.881939773E+02 -.881672805E+02 -.881399544E+02 -.881120494E+02 -.880836144E+02 -.880546962E+02 -.880253398E+02 -.879955881E+02 -.879654819E+02 -.879350598E+02 -.879043585E+02 -.878734133E+02 -.878422586E+02 -.878109291E+02 -.877794619E+02 -.877478996E+02 -.877162943E+02 -.876847151E+02 -.876532572E+02 -.876220558E+02 -.875913048E+02 -.875612817E+02 -.875323811E+02 -.875051579E+02 -.874803830E+02 -.874591148E+02 -.874427903E+02 -.874333408E+02 -.874333408E+02
 -.874446244E+02 -.874446244E+02 -.874550980E+02 -.874731995E+02 -.874967880E+02 -.875242698E+02 -.875544699E+02 -.875865330E+02 -.876198440E+02 -.876539652E+02 -.876885881E+02 -.877234974E+02 -.877585427E+02 -.877936179E+02 -.878286460E+02 -.878635687E+02 -.878983384E+02 -.879329128E+02 -.879672516E+02 -.880013146E+02 -.880350605E+02 -.880684454E+02 -.881014234E+02 -.881339460E+02 -.881659622E+02 -.881974184E+02 -.882282597E+02 -.882584286E+02 -.882878658E+02 -.883165102E+02 -.883442991E+02 -.883711692E+02 -.883970566E+02 -.884218979E+02 -.884456297E+02 -.884681898E+02 -.884895170E+02 -.885095514E+02 -.885282356E+02 -.885455145E+02 -.885613363E+02 -.885756527E+02 -.885884191E+02 -.885995951E+02 -.886091450E+02 -.886170378E+02 -.886232480E+02 -.886277557E+02 -.886305470E+02 -.886316135E+02 -.886309528E+02 -.886285684E+02 -.886244696E+02 -.886186714E+02 -.886111945E+02 -.886020653E+02 -.885913152E+02 -.885789809E+02 -.885651038E+02 -.885497291E+02 -.885329063E+02 -.885146881E+02 -.884951303E+02 -.884742916E+02 -.884522324E+02 -.884290153E+02 -.884047036E+02 -.883793615E+02 -.883530535E+02 -.883258440E+02 -.882977968E+02 -.882689748E+02 -.882394397E+02 -.882092515E+02 -.881784683E+02 -.881471461E+02 -.881153384E+02 -.880830963E+02 -.880504680E+02 -.880174990E+02 -.879842324E+02 -.879507084E+02 -.879169653E+02 -.878830401E+02 -.878489700E+02 -.878147940E+02 -.877805566E+02 -.877463125E+02 -.877121341E+02 -.876781216E+02 -.876444179E+02 -.876112289E+02 -.875788498E+02 -.875477019E+02 -.875183782E+02 -.874917043E+02 -.874688146E+02 -.874512506E+02 -.874410859E+02 -.874410859E+02
 -.874528355E+02 -.874528355E+02 -.874640615E+02 -.874834731E+02 -.875087818E+02 -.875382831E+02 -.875707224E+02 -.876051869E+02 -.876410196E+02 -.876777536E+02 -.877150614E+02 -.877527151E+02 -.877905565E+02 -.878284751E+02 -.878663915E+02 -.879042457E+02 -.879419881E+02 -.879795741E+02 -.880169613E+02 -.880541059E+02 -.880909619E+02 -.881274808E+02 -.881636110E+02 -.881992976E+02 -.882344827E+02 -.882691065E+02 -.883031055E+02 -.883364139E+02 -.883689629E+02 -.884006817E+02 -.884314972E+02 -.884613354E+02 -.884901215E+02 -.885177804E+02 -.885442369E+02 -.885694167E+02 -.885932463E+02 -.886156541E+02 -.886365711E+02 -.886559312E+02 -.886736720E+02 -.886897350E+02 -.887040662E+02 -.887166165E+02 -.887273426E+02 -.887362071E+02 -.887431793E+02 -.887482351E+02 -.887513573E+02 -.887525357E+02 -.887517672E+02 -.887490560E+02 -.887444132E+02 -.887378570E+02 -.887294127E+02 -.887191123E+02 -.887069940E+02 -.886931021E+02 -.886774863E+02 -.886602015E+02 -.886413071E+02 -.886208667E+02 -.885989475E+02 -.885756196E+02 -.885509555E+02 -.885250296E+02 -.884979172E+02 -.884696945E+02 -.884404377E+02 -.884102229E+02 -.883791248E+02 -.883472171E+02 -.883145715E+02 -.882812577E+02 -.882473426E+02 -.882128904E+02 -.881779623E+02 -.881426159E+02 -.881069056E+02 -.880708822E+02 -.880345931E+02 -.879980825E+02 -.879613918E+02 -.879245605E+02 -.878876277E+02 -.878506342E+02 -.878136260E+02 -.877766598E+02 -.877398107E+02 -.877031831E+02 -.876669270E+02 -.876312590E+02 -.875964916E+02 -.875630713E+02 -.875316287E+02 -.875030427E+02 -.874785229E+02 -.874597145E+02 -.874488324E+02 -.874488324E+02
 -.874610126E+02 -.874610126E+02 -.874729987E+02 -.874937305E+02 -.875207710E+02 -.875523075E+02 -.875870069E+02 -.876238989E+02 -.876622862E+02 -.877016755E+02 -.877417215E+02 -.877821859E+02 -.878229043E+02 -.878637629E+02 -.879046806E+02 -.879455954E+02 -.879864558E+02 -.880272156E+02 -.880678291E+02 -.881082487E+02 -.881484243E+02 -.881883023E+02 -.882278250E+02 -.882669314E+02 -.883055574E+02 -.883436345E+02 -.883810905E+02 -.884178495E+02 -.884538318E+02 -.884889549E+02 -.885231336E+02 -.885562810E+02 -.885883086E+02 -.886191271E+02 -.886486468E+02 -.886767786E+02 -.887034344E+02 -.887285286E+02 -.887519779E+02 -.887737026E+02 -.887936270E+02 -.888116801E+02 -.888277963E+02 -.888419159E+02 -.888539864E+02 -.888639624E+02 -.888718062E+02 -.888774885E+02 -.888809881E+02 -.888822924E+02 -.888813975E+02 -.888783082E+02 -.888730382E+02 -.888656098E+02 -.888560540E+02 -.888444095E+02 -.888307230E+02 -.888150481E+02 -.887974452E+02 -.887779807E+02 -.887567268E+02 -.887337604E+02 -.887091625E+02 -.886830173E+02 -.886554119E+02 -.886264351E+02 -.885961770E+02 -.885647281E+02 -.885321790E+02 -.884986191E+02 -.884641367E+02 -.884288179E+02 -.883927465E+02 -.883560030E+02 -.883186650E+02 -.882808060E+02 -.882424956E+02 -.882037992E+02 -.881647777E+02 -.881254877E+02 -.880859814E+02 -.880463069E+02 -.880065086E+02 -.879666285E+02 -.879267072E+02 -.878867866E+02 -.878469138E+02 -.878071467E+02 -.877675621E+02 -.877282679E+02 -.876894198E+02 -.876512444E+02 -.876140696E+02 -.875783662E+02 -.875448005E+02 -.875143032E+02 -.874881571E+02 -.874681091E+02 -.874565131E+02 -.874565131E+02
 -.874690875E+02 -.874690875E+02 -.874818334E+02 -.875038819E+02 -.875326495E+02 -.875662176E+02 -.876031758E+02 -.876424990E+02 -.876834542E+02 -.877255236E+02 -.877683475E+02 -.878116785E+02 -.878553481E+02 -.878992398E+02 -.879432704E+02 -.879873760E+02 -.880315042E+02 -.880756062E+02 -.881196333E+02 -.881635353E+02 -.882072581E+02 -.882507432E+02 -.882939279E+02 -.883367453E+02 -.883791230E+02 -.884209833E+02 -.884622437E+02 -.885028161E+02 -.885426080E+02 -.885815231E+02 -.886194616E+02 -.886563206E+02 -.886919953E+02 -.887263792E+02 -.887593651E+02 -.887908463E+02 -.888207171E+02 -.888488741E+02 -.888752169E+02 -.888996487E+02 -.889220774E+02 -.889424164E+02 -.889605856E+02 -.889765126E+02 -.889901329E+02 -.890013909E+02 -.890102406E+02 -.890166455E+02 -.890205794E+02 -.890220269E+02 -.890209828E+02 -.890174532E+02 -.890114550E+02 -.890030155E+02 -.889921726E+02 -.889789737E+02 -.889634757E+02 -.889457442E+02 -.889258528E+02 -.889038828E+02 -.888799217E+02 -.888540631E+02 -.888264047E+02 -.887970486E+02 -.887660993E+02 -.887336636E+02 -.886998494E+02 -.886647648E+02 -.886285173E+02 -.885912129E+02 -.885529555E+02 -.885138463E+02 -.884739830E+02 -.884334592E+02 -.883923644E+02 -.883507829E+02 -.883087939E+02 -.882664714E+02 -.882238837E+02 -.881810934E+02 -.881381577E+02 -.880951288E+02 -.880520538E+02 -.880089767E+02 -.879659392E+02 -.879229837E+02 -.878801576E+02 -.878375187E+02 -.877951448E+02 -.877531457E+02 -.877116817E+02 -.876709873E+02 -.876314046E+02 -.875934264E+02 -.875577525E+02 -.875253627E+02 -.874976101E+02 -.874763399E+02 -.874640411E+02 -.874640411E+02
 -.874769651E+02 -.874769651E+02 -.874904581E+02 -.875138002E+02 -.875442662E+02 -.875798348E+02 -.876190223E+02 -.876607559E+02 -.877042691E+02 -.877490243E+02 -.877946492E+02 -.878408899E+02 -.878875738E+02 -.879345820E+02 -.879818295E+02 -.880292523E+02 -.880767965E+02 -.881244121E+02 -.881720495E+02 -.882196563E+02 -.882671753E+02 -.883145444E+02 -.883616960E+02 -.884085553E+02 -.884550411E+02 -.885010649E+02 -.885465314E+02 -.885913388E+02 -.886353796E+02 -.886785410E+02 -.887207055E+02 -.887617517E+02 -.888015547E+02 -.888399875E+02 -.888769219E+02 -.889122299E+02 -.889457841E+02 -.889774593E+02 -.890071333E+02 -.890346884E+02 -.890600117E+02 -.890829976E+02 -.891035480E+02 -.891215738E+02 -.891369959E+02 -.891497456E+02 -.891597659E+02 -.891670115E+02 -.891714501E+02 -.891730621E+02 -.891718416E+02 -.891677959E+02 -.891609459E+02 -.891513252E+02 -.891389803E+02 -.891239696E+02 -.891063630E+02 -.890862411E+02 -.890636945E+02 -.890388226E+02 -.890117326E+02 -.889825382E+02 -.889513584E+02 -.889183168E+02 -.888835402E+02 -.888471573E+02 -.888092976E+02 -.887700905E+02 -.887296641E+02 -.886881441E+02 -.886456535E+02 -.886023109E+02 -.885582308E+02 -.885135218E+02 -.884682872E+02 -.884226236E+02 -.883766212E+02 -.883303634E+02 -.882839264E+02 -.882373795E+02 -.881907849E+02 -.881441985E+02 -.880976700E+02 -.880512446E+02 -.880049646E+02 -.879588719E+02 -.879130128E+02 -.878674441E+02 -.878222427E+02 -.877775191E+02 -.877334360E+02 -.876902343E+02 -.876482674E+02 -.876080475E+02 -.875703049E+02 -.875360648E+02 -.875067463E+02 -.874842875E+02 -.874713065E+02 -.874713065E+02
 -.874845149E+02 -.874845149E+02 -.874987255E+02 -.875233135E+02 -.875554187E+02 -.875929243E+02 -.876342828E+02 -.876783768E+02 -.877244127E+02 -.877718349E+02 -.878202616E+02 -.878694331E+02 -.879191737E+02 -.879693630E+02 -.880199173E+02 -.880707728E+02 -.881218766E+02 -.881731803E+02 -.882246346E+02 -.882761859E+02 -.883277754E+02 -.883793376E+02 -.884307982E+02 -.884820743E+02 -.885330740E+02 -.885836964E+02 -.886338319E+02 -.886833630E+02 -.887321647E+02 -.887801049E+02 -.888270452E+02 -.888728419E+02 -.889173463E+02 -.889604069E+02 -.890018699E+02 -.890415808E+02 -.890793854E+02 -.891151316E+02 -.891486700E+02 -.891798562E+02 -.892085523E+02 -.892346282E+02 -.892579631E+02 -.892784469E+02 -.892959814E+02 -.893104815E+02 -.893218759E+02 -.893301085E+02 -.893351389E+02 -.893369428E+02 -.893355128E+02 -.893308579E+02 -.893230039E+02 -.893119925E+02 -.892978810E+02 -.892807419E+02 -.892606617E+02 -.892377403E+02 -.892120895E+02 -.891838315E+02 -.891530979E+02 -.891200280E+02 -.890847676E+02 -.890474671E+02 -.890082806E+02 -.889673638E+02 -.889248728E+02 -.888809630E+02 -.888357873E+02 -.887894956E+02 -.887422332E+02 -.886941398E+02 -.886453490E+02 -.885959874E+02 -.885461738E+02 -.884960191E+02 -.884456258E+02 -.883950873E+02 -.883444886E+02 -.882939055E+02 -.882434054E+02 -.881930475E+02 -.881428835E+02 -.880929590E+02 -.880433155E+02 -.879939933E+02 -.879450361E+02 -.878964980E+02 -.878484534E+02 -.878010110E+02 -.877543338E+02 -.877086661E+02 -.876643701E+02 -.876219736E+02 -.875822331E+02 -.875462145E+02 -.875153966E+02 -.874918034E+02 -.874781727E+02 -.874781727E+02
 -.874915623E+02 -.874915623E+02 -.875064435E+02 -.875322012E+02 -.875658535E+02 -.876052001E+02 -.876486360E+02 -.876950067E+02 -.877434946E+02 -.877935306E+02 -.878447248E+02 -.878968142E+02 -.879496221E+02 -.880030312E+02 -.880569604E+02 -.881113498E+02 -.881661511E+02 -.882213190E+02 -.882768059E+02 -.883325590E+02 -.883885183E+02 -.884446134E+02 -.885007634E+02 -.885568764E+02 -.886128488E+02 -.886685660E+02 -.887239030E+02 -.887787243E+02 -.888328846E+02 -.888862295E+02 -.889385958E+02 -.889898132E+02 -.890397046E+02 -.890880887E+02 -.891347802E+02 -.891795920E+02 -.892223366E+02 -.892628278E+02 -.893008827E+02 -.893363238E+02 -.893689811E+02 -.893986936E+02 -.894253115E+02 -.894486978E+02 -.894687300E+02 -.894853015E+02 -.894983236E+02 -.895077256E+02 -.895134570E+02 -.895154874E+02 -.895138074E+02 -.895084282E+02 -.894993815E+02 -.894867194E+02 -.894705135E+02 -.894508543E+02 -.894278498E+02 -.894016241E+02 -.893723158E+02 -.893400766E+02 -.893050687E+02 -.892674641E+02 -.892274417E+02 -.891851860E+02 -.891408846E+02 -.890947268E+02 -.890469014E+02 -.889975956E+02 -.889469926E+02 -.888952711E+02 -.888426031E+02 -.887891533E+02 -.887350780E+02 -.886805242E+02 -.886256289E+02 -.885705189E+02 -.885153099E+02 -.884601067E+02 -.884050030E+02 -.883500815E+02 -.882954140E+02 -.882410626E+02 -.881870797E+02 -.881335102E+02 -.880803934E+02 -.880277658E+02 -.879756670E+02 -.879241461E+02 -.878732724E+02 -.878231503E+02 -.877739403E+02 -.877258867E+02 -.876793563E+02 -.876348884E+02 -.875932603E+02 -.875555717E+02 -.875233534E+02 -.874987050E+02 -.874844719E+02 -.874844719E+02
 -.874978898E+02 -.874978898E+02 -.875133768E+02 -.875401993E+02 -.875752719E+02 -.876163224E+02 -.876616983E+02 -.877102144E+02 -.877610352E+02 -.878135817E+02 -.878674604E+02 -.879224084E+02 -.879782545E+02 -.880348872E+02 -.880922325E+02 -.881502388E+02 -.882088645E+02 -.882680693E+02 -.883278097E+02 -.883880347E+02 -.884486824E+02 -.885096786E+02 -.885709360E+02 -.886323533E+02 -.886938150E+02 -.887551926E+02 -.888163437E+02 -.888771125E+02 -.889373308E+02 -.889968179E+02 -.890553814E+02 -.891128192E+02 -.891689204E+02 -.892234667E+02 -.892762342E+02 -.893269956E+02 -.893755217E+02 -.894215841E+02 -.894649578E+02 -.895054234E+02 -.895427699E+02 -.895767971E+02 -.896073178E+02 -.896341604E+02 -.896571712E+02 -.896762162E+02 -.896911833E+02 -.897019837E+02 -.897085536E+02 -.897108546E+02 -.897088743E+02 -.897026266E+02 -.896921515E+02 -.896775142E+02 -.896588053E+02 -.896361383E+02 -.896096488E+02 -.895794921E+02 -.895458414E+02 -.895088855E+02 -.894688266E+02 -.894258776E+02 -.893802596E+02 -.893321993E+02 -.892819268E+02 -.892296727E+02 -.891756665E+02 -.891201340E+02 -.890632956E+02 -.890053643E+02 -.889465443E+02 -.888870296E+02 -.888270030E+02 -.887666352E+02 -.887060837E+02 -.886454928E+02 -.885849928E+02 -.885247002E+02 -.884647177E+02 -.884051341E+02 -.883460254E+02 -.882874548E+02 -.882294741E+02 -.881721255E+02 -.881154439E+02 -.880594601E+02 -.880042066E+02 -.879497247E+02 -.878960759E+02 -.878433569E+02 -.877917218E+02 -.877414109E+02 -.876927910E+02 -.876464069E+02 -.876030497E+02 -.875638450E+02 -.875303646E+02 -.875047710E+02 -.874900009E+02 -.874900009E+02
 -.875032424E+02 -.875032424E+02 -.875192513E+02 -.875470008E+02 -.875833221E+02 -.876258866E+02 -.876730058E+02 -.877234732E+02 -.877764425E+02 -.878313316E+02 -.878877496E+02 -.879454416E+02 -.880042463E+02 -.880640632E+02 -.881248308E+02 -.881865087E+02 -.882490646E+02 -.883124664E+02 -.883766767E+02 -.884416470E+02 -.885073157E+02 -.885736064E+02 -.886404261E+02 -.887076652E+02 -.887751973E+02 -.888428786E+02 -.889105483E+02 -.889780281E+02 -.890451232E+02 -.891116223E+02 -.891772991E+02 -.892419137E+02 -.893052136E+02 -.893669358E+02 -.894268092E+02 -.894845561E+02 -.895398957E+02 -.895925468E+02 -.896422310E+02 -.896886758E+02 -.897316177E+02 -.897708060E+02 -.898060051E+02 -.898369989E+02 -.898635928E+02 -.898856172E+02 -.899029299E+02 -.899154181E+02 -.899230005E+02 -.899256279E+02 -.899232842E+02 -.899159869E+02 -.899037866E+02 -.898867667E+02 -.898650415E+02 -.898387550E+02 -.898080785E+02 -.897732078E+02 -.897343610E+02 -.896917751E+02 -.896457030E+02 -.895964102E+02 -.895441710E+02 -.894892659E+02 -.894319778E+02 -.893725895E+02 -.893113802E+02 -.892486236E+02 -.891845848E+02 -.891195183E+02 -.890536665E+02 -.889872582E+02 -.889205068E+02 -.888536097E+02 -.887867475E+02 -.887200836E+02 -.886537637E+02 -.885879163E+02 -.885226523E+02 -.884580661E+02 -.883942354E+02 -.883312232E+02 -.882690784E+02 -.882078376E+02 -.881475286E+02 -.880881733E+02 -.880297938E+02 -.879724201E+02 -.879161020E+02 -.878609245E+02 -.878070308E+02 -.877546522E+02 -.877041492E+02 -.876560652E+02 -.876111969E+02 -.875706846E+02 -.875361285E+02 -.875097370E+02 -.874945169E+02 -.874945169E+02
 -.875073237E+02 -.875073237E+02 -.875237472E+02 -.875522429E+02 -.875895834E+02 -.876334038E+02 -.876819940E+02 -.877341391E+02 -.877889923E+02 -.878459777E+02 -.879047166E+02 -.879649691E+02 -.880265898E+02 -.880894957E+02 -.881536421E+02 -.882190029E+02 -.882855594E+02 -.883532916E+02 -.884221701E+02 -.884921528E+02 -.885631817E+02 -.886351805E+02 -.887080533E+02 -.887816843E+02 -.888559365E+02 -.889306513E+02 -.890056478E+02 -.890807233E+02 -.891556526E+02 -.892301898E+02 -.893040687E+02 -.893770041E+02 -.894486937E+02 -.895188206E+02 -.895870546E+02 -.896530566E+02 -.897164811E+02 -.897769803E+02 -.898342078E+02 -.898878231E+02 -.899374952E+02 -.899829076E+02 -.900237625E+02 -.900597849E+02 -.900907273E+02 -.901163731E+02 -.901365403E+02 -.901510846E+02 -.901599010E+02 -.901629263E+02 -.901601397E+02 -.901515634E+02 -.901372623E+02 -.901173432E+02 -.900919524E+02 -.900612735E+02 -.900255247E+02 -.899849552E+02 -.899398415E+02 -.898904834E+02 -.898371992E+02 -.897803217E+02 -.897201937E+02 -.896571637E+02 -.895915816E+02 -.895237948E+02 -.894541448E+02 -.893829634E+02 -.893105703E+02 -.892372701E+02 -.891633504E+02 -.890890803E+02 -.890147085E+02 -.889404624E+02 -.888665479E+02 -.887931485E+02 -.887204258E+02 -.886485193E+02 -.885775471E+02 -.885076067E+02 -.884387756E+02 -.883711132E+02 -.883046620E+02 -.882394498E+02 -.881754929E+02 -.881128005E+02 -.880513799E+02 -.879912456E+02 -.879324307E+02 -.878750036E+02 -.878190911E+02 -.877649091E+02 -.877128050E+02 -.876633121E+02 -.876172219E+02 -.875756767E+02 -.875402883E+02 -.875132904E+02 -.874977330E+02 -.874977330E+02
 -.875097834E+02 -.875097834E+02 -.875264845E+02 -.875554914E+02 -.875935506E+02 -.876382847E+02 -.876879831E+02 -.877414377E+02 -.877978152E+02 -.878565586E+02 -.879173111E+02 -.879798552E+02 -.880440691E+02 -.881098935E+02 -.881773045E+02 -.882462964E+02 -.883168698E+02 -.883890203E+02 -.884627325E+02 -.885379755E+02 -.886146994E+02 -.886928326E+02 -.887722806E+02 -.888529238E+02 -.889346167E+02 -.890171863E+02 -.891004318E+02 -.891841236E+02 -.892680038E+02 -.893517870E+02 -.894351606E+02 -.895177865E+02 -.895993030E+02 -.896793267E+02 -.897574561E+02 -.898332754E+02 -.899063580E+02 -.899762716E+02 -.900425833E+02 -.901048644E+02 -.901626967E+02 -.902156781E+02 -.902634287E+02 -.903055966E+02 -.903418641E+02 -.903719523E+02 -.903956263E+02 -.904126990E+02 -.904230346E+02 -.904265507E+02 -.904232202E+02 -.904130720E+02 -.903961900E+02 -.903727119E+02 -.903428265E+02 -.903067705E+02 -.902648244E+02 -.902173079E+02 -.901645746E+02 -.901070060E+02 -.900450060E+02 -.899789948E+02 -.899094030E+02 -.898366659E+02 -.897612182E+02 -.896834885E+02 -.896038952E+02 -.895228418E+02 -.894407141E+02 -.893578765E+02 -.892746699E+02 -.891914098E+02 -.891083847E+02 -.890258553E+02 -.889440541E+02 -.888631853E+02 -.887834253E+02 -.887049228E+02 -.886278004E+02 -.885521553E+02 -.884780608E+02 -.884055682E+02 -.883347088E+02 -.882654967E+02 -.881979316E+02 -.881320044E+02 -.880677023E+02 -.880050186E+02 -.879439641E+02 -.878845844E+02 -.878269833E+02 -.877713539E+02 -.877180218E+02 -.876675000E+02 -.876205624E+02 -.875783370E+02 -.875424274E+02 -.875150665E+02 -.874993149E+02 -.874993149E+02
 -.875102173E+02 -.875102173E+02 -.875270214E+02 -.875562393E+02 -.875946310E+02 -.876398385E+02 -.876901753E+02 -.877444606E+02 -.878018917E+02 -.878619442E+02 -.879242925E+02 -.879887517E+02 -.880552318E+02 -.881237027E+02 -.881941691E+02 -.882666533E+02 -.883411808E+02 -.884177703E+02 -.884964277E+02 -.885771403E+02 -.886598730E+02 -.887445655E+02 -.888311300E+02 -.889194479E+02 -.890093686E+02 -.891007075E+02 -.891932444E+02 -.892867230E+02 -.893808506E+02 -.894752979E+02 -.895696996E+02 -.896636560E+02 -.897567342E+02 -.898484715E+02 -.899383787E+02 -.900259445E+02 -.901106404E+02 -.901919267E+02 -.902692588E+02 -.903420945E+02 -.904099015E+02 -.904721654E+02 -.905283979E+02 -.905781450E+02 -.906209948E+02 -.906565851E+02 -.906846094E+02 -.907048231E+02 -.907170482E+02 -.907211768E+02 -.907171732E+02 -.907050751E+02 -.906849919E+02 -.906571033E+02 -.906216557E+02 -.905789570E+02 -.905293716E+02 -.904733133E+02 -.904112379E+02 -.903436354E+02 -.902710219E+02 -.901939315E+02 -.901129087E+02 -.900285001E+02 -.899412479E+02 -.898516828E+02 -.897603186E+02 -.896676471E+02 -.895741335E+02 -.894802133E+02 -.893862893E+02 -.892927300E+02 -.891998676E+02 -.891079984E+02 -.890173820E+02 -.889282420E+02 -.888407667E+02 -.887551107E+02 -.886713960E+02 -.885897143E+02 -.885101287E+02 -.884326759E+02 -.883573696E+02 -.882842029E+02 -.882131524E+02 -.881441837E+02 -.880772572E+02 -.880123379E+02 -.879494073E+02 -.878884810E+02 -.878296318E+02 -.877730216E+02 -.877189438E+02 -.876678791E+02 -.876205685E+02 -.875781073E+02 -.875420661E+02 -.875146463E+02 -.874988785E+02 -.874988785E+02
 -.875081660E+02 -.875081660E+02 -.875248541E+02 -.875539066E+02 -.875921459E+02 -.876372727E+02 -.876876548E+02 -.877421632E+02 -.878000451E+02 -.878608220E+02 -.879242128E+02 -.879900755E+02 -.880583601E+02 -.881290747E+02 -.882022625E+02 -.882779815E+02 -.883562912E+02 -.884372435E+02 -.885208746E+02 -.886071992E+02 -.886962070E+02 -.887878577E+02 -.888820779E+02 -.889787578E+02 -.890777483E+02 -.891788580E+02 -.892818515E+02 -.893864478E+02 -.894923184E+02 -.895990875E+02 -.897063314E+02 -.898135792E+02 -.899203149E+02 -.900259805E+02 -.901299795E+02 -.902316820E+02 -.903304312E+02 -.904255504E+02 -.905163513E+02 -.906021436E+02 -.906822453E+02 -.907559932E+02 -.908227543E+02 -.908819376E+02 -.909330040E+02 -.909754774E+02 -.910089541E+02 -.910331106E+02 -.910477113E+02 -.910526130E+02 -.910477685E+02 -.910332269E+02 -.910091330E+02 -.909757242E+02 -.909333251E+02 -.908823415E+02 -.908232514E+02 -.907565956E+02 -.906829674E+02 -.906030015E+02 -.905173628E+02 -.904267353E+02 -.903318114E+02 -.902332813E+02 -.901318241E+02 -.900280990E+02 -.899227384E+02 -.898163413E+02 -.897094687E+02 -.896026394E+02 -.894963270E+02 -.893909586E+02 -.892869137E+02 -.891845242E+02 -.890840750E+02 -.889858052E+02 -.888899101E+02 -.887965432E+02 -.887058186E+02 -.886178140E+02 -.885325734E+02 -.884501103E+02 -.883704112E+02 -.882934395E+02 -.882191396E+02 -.881474430E+02 -.880782749E+02 -.880115634E+02 -.879472525E+02 -.878853191E+02 -.878257958E+02 -.877688032E+02 -.877145910E+02 -.876635932E+02 -.876165007E+02 -.875743535E+02 -.875386611E+02 -.875115556E+02 -.874959895E+02 -.874959895E+02
 -.875031099E+02 -.875031099E+02 -.875194132E+02 -.875478380E+02 -.875853297E+02 -.876296932E+02 -.876793867E+02 -.877333610E+02 -.877909333E+02 -.878516880E+02 -.879154028E+02 -.879819895E+02 -.880514486E+02 -.881238388E+02 -.881992513E+02 -.882777907E+02 -.883595628E+02 -.884446641E+02 -.885331732E+02 -.886251455E+02 -.887206075E+02 -.888195513E+02 -.889219303E+02 -.890276550E+02 -.891365882E+02 -.892485415E+02 -.893632722E+02 -.894804797E+02 -.895998029E+02 -.897208189E+02 -.898430408E+02 -.899659187E+02 -.900888404E+02 -.902111348E+02 -.903320748E+02 -.904508844E+02 -.905667448E+02 -.906788044E+02 -.907861891E+02 -.908880148E+02 -.909834011E+02 -.910714860E+02 -.911514418E+02 -.912224903E+02 -.912839187E+02 -.913350943E+02 -.913754786E+02 -.914046392E+02 -.914222602E+02 -.914281493E+02 -.914222424E+02 -.914046053E+02 -.913754318E+02 -.913350395E+02 -.912838623E+02 -.912224405E+02 -.911514085E+02 -.910714809E+02 -.909834378E+02 -.908881091E+02 -.907863586E+02 -.906790688E+02 -.905671258E+02 -.904514056E+02 -.903327621E+02 -.902120163E+02 -.900899472E+02 -.899672841E+02 -.898447012E+02 -.897228134E+02 -.896021738E+02 -.894832722E+02 -.893665356E+02 -.892523287E+02 -.891409563E+02 -.890326653E+02 -.889276484E+02 -.888260473E+02 -.887279565E+02 -.886334275E+02 -.885424726E+02 -.884550697E+02 -.883711658E+02 -.882906825E+02 -.882135208E+02 -.881395670E+02 -.880687004E+02 -.880008025E+02 -.879357696E+02 -.878735299E+02 -.878140659E+02 -.877574449E+02 -.877038596E+02 -.876536818E+02 -.876075317E+02 -.875663687E+02 -.875316074E+02 -.875052675E+02 -.874901660E+02 -.874901660E+02
 -.874944753E+02 -.874944753E+02 -.875100701E+02 -.875373119E+02 -.875733383E+02 -.876161124E+02 -.876642238E+02 -.877167338E+02 -.877730524E+02 -.878328468E+02 -.878959683E+02 -.879623951E+02 -.880321928E+02 -.881054822E+02 -.881824147E+02 -.882631557E+02 -.883478711E+02 -.884367164E+02 -.885298290E+02 -.886273211E+02 -.887292727E+02 -.888357258E+02 -.889466783E+02 -.890620779E+02 -.891818162E+02 -.893057237E+02 -.894335639E+02 -.895650279E+02 -.896997302E+02 -.898372046E+02 -.899769009E+02 -.901181841E+02 -.902603340E+02 -.904025472E+02 -.905439404E+02 -.906835574E+02 -.908203764E+02 -.909533224E+02 -.910812799E+02 -.912031094E+02 -.913176659E+02 -.914238194E+02 -.915204760E+02 -.916066004E+02 -.916812387E+02 -.917435401E+02 -.917927768E+02 -.918283632E+02 -.918498698E+02 -.918570344E+02 -.918497696E+02 -.918281643E+02 -.917924821E+02 -.917431540E+02 -.916807676E+02 -.916060520E+02 -.915198595E+02 -.914231459E+02 -.913169480E+02 -.912023619E+02 -.910805199E+02 -.909525688E+02 -.908196501E+02 -.906828811E+02 -.905433395E+02 -.904020492E+02 -.902599690E+02 -.901179850E+02 -.899769031E+02 -.898374466E+02 -.897002535E+02 -.895658771E+02 -.894347872E+02 -.893073735E+02 -.891839489E+02 -.890647544E+02 -.889499645E+02 -.888396924E+02 -.887339955E+02 -.886328815E+02 -.885363139E+02 -.884442174E+02 -.883564837E+02 -.882729774E+02 -.881935410E+02 -.881180026E+02 -.880461829E+02 -.879779047E+02 -.879130057E+02 -.878513538E+02 -.877928696E+02 -.877375548E+02 -.876855305E+02 -.876370881E+02 -.875927549E+02 -.875533804E+02 -.875202462E+02 -.874952090E+02 -.874808844E+02 -.874808844E+02
 -.874816498E+02 -.874816498E+02 -.874961545E+02 -.875215567E+02 -.875552664E+02 -.875954662E+02 -.876409230E+02 -.876908412E+02 -.877447517E+02 -.878024245E+02 -.878638003E+02 -.879289405E+02 -.879979895E+02 -.880711435E+02 -.881486295E+02 -.882306892E+02 -.883175648E+02 -.884094897E+02 -.885066795E+02 -.886093238E+02 -.887175791E+02 -.888315606E+02 -.889513351E+02 -.890769127E+02 -.892082393E+02 -.893451881E+02 -.894875515E+02 -.896350330E+02 -.897872393E+02 -.899436732E+02 -.901037284E+02 -.902666844E+02 -.904317045E+02 -.905978354E+02 -.907640099E+02 -.909290522E+02 -.910916875E+02 -.912505552E+02 -.914042257E+02 -.915512215E+02 -.916900421E+02 -.918191915E+02 -.919372092E+02 -.920427021E+02 -.921343771E+02 -.922110744E+02 -.922717974E+02 -.923157400E+02 -.923423095E+02 -.923511432E+02 -.923421196E+02 -.923153616E+02 -.922712330E+02 -.922103283E+02 -.921334551E+02 -.920416113E+02 -.919359584E+02 -.918177907E+02 -.916885029E+02 -.915495576E+02 -.914024527E+02 -.912486907E+02 -.910897508E+02 -.909270649E+02 -.907619958E+02 -.905958207E+02 -.904297178E+02 -.902647571E+02 -.901018946E+02 -.899419701E+02 -.897857068E+02 -.896337145E+02 -.894864937E+02 -.893444413E+02 -.892078583E+02 -.890769569E+02 -.889518688E+02 -.888326534E+02 -.887193061E+02 -.886117660E+02 -.885099238E+02 -.884136291E+02 -.883226971E+02 -.882369153E+02 -.881560508E+02 -.880798568E+02 -.880080805E+02 -.879404729E+02 -.878767997E+02 -.878168570E+02 -.877604907E+02 -.877076232E+02 -.876582884E+02 -.876126780E+02 -.875712018E+02 -.875345666E+02 -.875038784E+02 -.874807739E+02 -.874675912E+02 -.874675912E+02
 -.874639993E+02 -.874639993E+02 -.874769710E+02 -.874997691E+02 -.875301679E+02 -.875666367E+02 -.876081690E+02 -.876541509E+02 -.877042623E+02 -.877583971E+02 -.878166048E+02 -.878790462E+02 -.879459586E+02 -.880176293E+02 -.880943773E+02 -.881765374E+02 -.882644479E+02 -.883584417E+02 -.884588363E+02 -.885659255E+02 -.886799708E+02 -.888011922E+02 -.889297589E+02 -.890657786E+02 -.892092878E+02 -.893602390E+02 -.895184895E+02 -.896837893E+02 -.898557681E+02 -.900339243E+02 -.902176144E+02 -.904060436E+02 -.905982587E+02 -.907931445E+02 -.909894225E+02 -.911856551E+02 -.913802546E+02 -.915714975E+02 -.917575451E+02 -.919364709E+02 -.921062930E+02 -.922650127E+02 -.924106580E+02 -.925413304E+02 -.926552536E+02 -.927508229E+02 -.928266513E+02 -.928816112E+02 -.929148704E+02 -.929259186E+02 -.929145842E+02 -.928810399E+02 -.928257974E+02 -.927496903E+02 -.926538473E+02 -.925396568E+02 -.924087251E+02 -.922628295E+02 -.921038700E+02 -.919338204E+02 -.917546807E+02 -.915684348E+02 -.913770112E+02 -.911822504E+02 -.909858781E+02 -.907894844E+02 -.905945091E+02 -.904022334E+02 -.902137755E+02 -.900300915E+02 -.898519792E+02 -.896800853E+02 -.895149146E+02 -.893568410E+02 -.892061187E+02 -.890628949E+02 -.889272219E+02 -.887990687E+02 -.886783332E+02 -.885648523E+02 -.884584124E+02 -.883587586E+02 -.882656030E+02 -.881786328E+02 -.880975176E+02 -.880219170E+02 -.879514884E+02 -.878858954E+02 -.878248188E+02 -.877679696E+02 -.877151064E+02 -.876660584E+02 -.876207561E+02 -.875792712E+02 -.875418695E+02 -.875090804E+02 -.874817868E+02 -.874613418E+02 -.874497212E+02 -.874497212E+02
 -.874408896E+02 -.874408896E+02 -.874518227E+02 -.874711430E+02 -.874970888E+02 -.875284897E+02 -.875646194E+02 -.876050870E+02 -.876497500E+02 -.876986495E+02 -.877519627E+02 -.878099653E+02 -.878730024E+02 -.879414684E+02 -.880157904E+02 -.880964150E+02 -.881837985E+02 -.882783975E+02 -.883806597E+02 -.884910153E+02 -.886098672E+02 -.887375807E+02 -.888744716E+02 -.890207940E+02 -.891767258E+02 -.893423525E+02 -.895176514E+02 -.897024730E+02 -.898965222E+02 -.900993412E+02 -.903102897E+02 -.905285290E+02 -.907530073E+02 -.909824477E+02 -.912153419E+02 -.914499490E+02 -.916843012E+02 -.919162184E+02 -.921433317E+02 -.923631167E+02 -.925729363E+02 -.927700947E+02 -.929518986E+02 -.931157261E+02 -.932591004E+02 -.933797646E+02 -.934757538E+02 -.935454620E+02 -.935876981E+02 -.936017296E+02 -.935873097E+02 -.935446864E+02 -.934745932E+02 -.933782221E+02 -.932571804E+02 -.931134340E+02 -.929492411E+02 -.927670798E+02 -.925695730E+02 -.923594154E+02 -.921393043E+02 -.919118780E+02 -.916796628E+02 -.914450296E+02 -.912101603E+02 -.909770245E+02 -.907473655E+02 -.905226942E+02 -.903042900E+02 -.900932080E+02 -.898902898E+02 -.896961787E+02 -.895113361E+02 -.893360604E+02 -.891705049E+02 -.890146967E+02 -.888685549E+02 -.887319067E+02 -.886045038E+02 -.884860364E+02 -.883761457E+02 -.882744357E+02 -.881804830E+02 -.880938459E+02 -.880140723E+02 -.879407071E+02 -.878732994E+02 -.878114105E+02 -.877546223E+02 -.877025485E+02 -.876548482E+02 -.876112440E+02 -.875715471E+02 -.875356888E+02 -.875037639E+02 -.874760874E+02 -.874532683E+02 -.874363073E+02 -.874267240E+02 -.874267240E+02
 -.874117279E+02 -.874117279E+02 -.874200581E+02 -.874349201E+02 -.874551246E+02 -.874799397E+02 -.875089781E+02 -.875421117E+02 -.875794057E+02 -.876210716E+02 -.876674314E+02 -.877188892E+02 -.877759124E+02 -.878390160E+02 -.879087506E+02 -.879856938E+02 -.880704418E+02 -.881636015E+02 -.882657828E+02 -.883775897E+02 -.884996105E+02 -.886324061E+02 -.887764966E+02 -.889323463E+02 -.891003446E+02 -.892807865E+02 -.894738493E+02 -.896795670E+02 -.898978041E+02 -.901282265E+02 -.903702725E+02 -.906231238E+02 -.908856786E+02 -.911565272E+02 -.914339336E+02 -.917158239E+02 -.919997842E+02 -.922830704E+02 -.925626320E+02 -.928351503E+02 -.930970946E+02 -.933447942E+02 -.935745266E+02 -.937826195E+02 -.939655625E+02 -.941201240E+02 -.942434661E+02 -.943332531E+02 -.943877438E+02 -.944058633E+02 -.943872487E+02 -.943322639E+02 -.942419844E+02 -.941181523E+02 -.939631042E+02 -.937796787E+02 -.935711087E+02 -.933409055E+02 -.930927426E+02 -.928303432E+02 -.925573792E+02 -.922773826E+02 -.919936735E+02 -.917093041E+02 -.914270200E+02 -.911492367E+02 -.908780301E+02 -.906151384E+02 -.903619738E+02 -.901196407E+02 -.898889605E+02 -.896704980E+02 -.894645905E+02 -.892713772E+02 -.890908275E+02 -.889227681E+02 -.887669087E+02 -.886228642E+02 -.884901762E+02 -.883683302E+02 -.882567715E+02 -.881549189E+02 -.880621754E+02 -.879779385E+02 -.879016073E+02 -.878325902E+02 -.877703101E+02 -.877142112E+02 -.876637645E+02 -.876184754E+02 -.875778931E+02 -.875416224E+02 -.875093408E+02 -.874808203E+02 -.874559579E+02 -.874348164E+02 -.874176783E+02 -.874051183E+02 -.873980991E+02 -.873980991E+02
 -.873760172E+02 -.873760172E+02 -.873811276E+02 -.873904543E+02 -.874034941E+02 -.874200366E+02 -.874400920E+02 -.874638356E+02 -.874915692E+02 -.875236944E+02 -.875606912E+02 -.876031037E+02 -.876515311E+02 -.877066193E+02 -.877690553E+02 -.878395636E+02 -.879189007E+02 -.880078506E+02 -.881072186E+02 -.882178241E+02 -.883404908E+02 -.884760356E+02 -.886252540E+02 -.887889015E+02 -.889676728E+02 -.891621757E+02 -.893729010E+02 -.896001891E+02 -.898441913E+02 -.901048280E+02 -.903817438E+02 -.906742609E+02 -.909813317E+02 -.913014949E+02 -.916328348E+02 -.919729496E+02 -.923189320E+02 -.926673646E+02 -.930143367E+02 -.933554837E+02 -.936860550E+02 -.940010094E+02 -.942951401E+02 -.945632265E+02 -.948002053E+02 -.950013569E+02 -.951624936E+02 -.952801389E+02 -.953516846E+02 -.953755139E+02 -.953510792E+02 -.952789286E+02 -.951606797E+02 -.949989409E+02 -.947971895E+02 -.945596137E+02 -.942909340E+02 -.939962142E+02 -.936806760E+02 -.933495268E+02 -.930078085E+02 -.926602730E+02 -.923112856E+02 -.919647586E+02 -.916241103E+02 -.912922496E+02 -.909715798E+02 -.906640182E+02 -.903710283E+02 -.900936598E+02 -.898325932E+02 -.895881868E+02 -.893605232E+02 -.891494546E+02 -.889546441E+02 -.887756045E+02 -.886117321E+02 -.884623370E+02 -.883266683E+02 -.882039361E+02 -.880933295E+02 -.879940311E+02 -.879052289E+02 -.878261255E+02 -.877559448E+02 -.876939377E+02 -.876393855E+02 -.875916034E+02 -.875499428E+02 -.875137941E+02 -.874825897E+02 -.874558088E+02 -.874329844E+02 -.874137128E+02 -.873976686E+02 -.873846257E+02 -.873744870E+02 -.873673255E+02 -.873634416E+02 -.873634416E+02
 -.873334140E+02 -.873334140E+02 -.873346468E+02 -.873372839E+02 -.873416258E+02 -.873480674E+02 -.873570726E+02 -.873691584E+02 -.873848882E+02 -.874048678E+02 -.874297433E+02 -.874602041E+02 -.874969841E+02 -.875408637E+02 -.875926730E+02 -.876532932E+02 -.877236564E+02 -.878047461E+02 -.878975943E+02 -.880032767E+02 -.881229063E+02 -.882576232E+02 -.884085799E+02 -.885769227E+02 -.887637683E+02 -.889701726E+02 -.891970950E+02 -.894453543E+02 -.897155771E+02 -.900081392E+02 -.903230999E+02 -.906601292E+02 -.910184318E+02 -.913966692E+02 -.917928835E+02 -.922044282E+02 -.926279132E+02 -.930591683E+02 -.934932354E+02 -.939243973E+02 -.943462489E+02 -.947518178E+02 -.951337376E+02 -.954844715E+02 -.957965794E+02 -.960630187E+02 -.962774595E+02 -.964345913E+02 -.965303986E+02 -.965623785E+02 -.965296804E+02 -.964331550E+02 -.962753056E+02 -.960601480E+02 -.957929929E+02 -.954801706E+02 -.951287240E+02 -.947460934E+02 -.943398164E+02 -.939172599E+02 -.934853966E+02 -.930506323E+02 -.926186851E+02 -.921945135E+02 -.917822890E+02 -.913854027E+02 -.910065021E+02 -.906475463E+02 -.903098752E+02 -.899942859E+02 -.897011101E+02 -.894302913E+02 -.891814563E+02 -.889539811E+02 -.887470505E+02 -.885597085E+02 -.883909028E+02 -.882395210E+02 -.881044212E+02 -.879844555E+02 -.878784897E+02 -.877854169E+02 -.877041680E+02 -.876337196E+02 -.875730975E+02 -.875213794E+02 -.874776953E+02 -.874412262E+02 -.874112015E+02 -.873868957E+02 -.873676242E+02 -.873527387E+02 -.873416218E+02 -.873336828E+02 -.873283532E+02 -.873250848E+02 -.873233492E+02 -.873226430E+02 -.873224974E+02 -.873224974E+02
 -.872837971E+02 -.872837971E+02 -.872804719E+02 -.872752210E+02 -.872692650E+02 -.872636832E+02 -.872594454E+02 -.872574435E+02 -.872585196E+02 -.872634901E+02 -.872731679E+02 -.872883826E+02 -.873099962E+02 -.873389175E+02 -.873761148E+02 -.874226245E+02 -.874795596E+02 -.875481152E+02 -.876295718E+02 -.877252961E+02 -.878367394E+02 -.879654314E+02 -.881129690E+02 -.882810005E+02 -.884712019E+02 -.886852450E+02 -.889247568E+02 -.891912668E+02 -.894861427E+02 -.898105124E+02 -.901651722E+02 -.905504811E+02 -.909662424E+02 -.914115754E+02 -.918847811E+02 -.923832092E+02 -.929031346E+02 -.934396555E+02 -.939866268E+02 -.945366452E+02 -.950811005E+02 -.956103109E+02 -.961137497E+02 -.965803706E+02 -.969990251E+02 -.973589564E+02 -.976503375E+02 -.978648157E+02 -.979960114E+02 -.980399209E+02 -.979951792E+02 -.978631511E+02 -.976478402E+02 -.973556262E+02 -.969948618E+02 -.965753738E+02 -.961079191E+02 -.956036460E+02 -.950736011E+02 -.945283111E+02 -.939774583E+02 -.934296528E+02 -.928922983E+02 -.923715402E+02 -.918722810E+02 -.913982463E+02 -.909520872E+02 -.905355032E+02 -.901493758E+02 -.897939029E+02 -.894687267E+02 -.891730526E+02 -.889057546E+02 -.886654673E+02 -.884506637E+02 -.882597200E+02 -.880909673E+02 -.879427333E+02 -.878133738E+02 -.877012960E+02 -.876049751E+02 -.875229656E+02 -.874539073E+02 -.873965279E+02 -.873496428E+02 -.873121520E+02 -.872830350E+02 -.872613437E+02 -.872461935E+02 -.872367523E+02 -.872322269E+02 -.872318477E+02 -.872348494E+02 -.872404495E+02 -.872478223E+02 -.872560692E+02 -.872641849E+02 -.872710179E+02 -.872752262E+02 -.872752262E+02
 -.872273502E+02 -.872273502E+02 -.872187919E+02 -.872044584E+02 -.871865989E+02 -.871670481E+02 -.871473263E+02 -.871287239E+02 -.871123691E+02 -.870992855E+02 -.870904415E+02 -.870867895E+02 -.870892994E+02 -.870989872E+02 -.871169378E+02 -.871443251E+02 -.871824289E+02 -.872326492E+02 -.872965178E+02 -.873757084E+02 -.874720424E+02 -.875874918E+02 -.877241765E+02 -.878843557E+02 -.880704113E+02 -.882848206E+02 -.885301172E+02 -.888088358E+02 -.891234388E+02 -.894762219E+02 -.898691945E+02 -.903039353E+02 -.907814193E+02 -.913018179E+02 -.918642778E+02 -.924666817E+02 -.931054060E+02 -.937750910E+02 -.944684473E+02 -.951761266E+02 -.958866915E+02 -.965867172E+02 -.972610573E+02 -.978932958E+02 -.984663916E+02 -.989634961E+02 -.993688977E+02 -.996690155E+02 -.998533431E+02 -.999152296E+02 -.998523972E+02 -.996671232E+02 -.993660580E+02 -.989597078E+02 -.984616529E+02 -.978876046E+02 -.972544110E+02 -.965791128E+02 -.958781256E+02 -.951665958E+02 -.944579479E+02 -.937636191E+02 -.930929572E+02 -.924532519E+02 -.918498627E+02 -.912864135E+02 -.907650217E+02 -.902865408E+02 -.898507994E+02 -.894568231E+02 -.891030338E+02 -.887874225E+02 -.885076949E+02 -.882613897E+02 -.880459740E+02 -.878589164E+02 -.876977418E+02 -.875600712E+02 -.874436484E+02 -.873463572E+02 -.872662297E+02 -.872014496E+02 -.871503495E+02 -.871114057E+02 -.870832295E+02 -.870645567E+02 -.870542349E+02 -.870512083E+02 -.870545010E+02 -.870631965E+02 -.870764140E+02 -.870932798E+02 -.871128930E+02 -.871342840E+02 -.871563640E+02 -.871778650E+02 -.871972658E+02 -.872127043E+02 -.872218693E+02 -.872218693E+02
 -.871646399E+02 -.871646399E+02 -.871502142E+02 -.871256704E+02 -.870943788E+02 -.870589882E+02 -.870216022E+02 -.869839202E+02 -.869473518E+02 -.869131124E+02 -.868822995E+02 -.868559558E+02 -.868351219E+02 -.868208792E+02 -.868143865E+02 -.868169119E+02 -.868298606E+02 -.868547998E+02 -.868934829E+02 -.869478704E+02 -.870201497E+02 -.871127517E+02 -.872283640E+02 -.873699381E+02 -.875406891E+02 -.877440851E+02 -.879838216E+02 -.882637766E+02 -.885879424E+02 -.889603246E+02 -.893848058E+02 -.898649638E+02 -.904038389E+02 -.910036472E+02 -.916654361E+02 -.923886865E+02 -.931708735E+02 -.940070053E+02 -.948891756E+02 -.958061770E+02 -.967432389E+02 -.976819638E+02 -.986005410E+02 -.994743091E+02 -.100276713E+03 -.100980658E+03 -.101560194E+03 -.101992396E+03 -.102259229E+03 -.102349147E+03 -.102258172E+03 -.101990280E+03 -.101557018E+03 -.100976419E+03 -.100271409E+03 -.994679348E+02 -.985930919E+02 -.976734342E+02 -.967336224E+02 -.957954666E+02 -.948773634E+02 -.939940829E+02 -.931568317E+02 -.923735155E+02 -.916491255E+02 -.909861863E+02 -.903852164E+02 -.898451682E+02 -.893638251E+02 -.889381463E+02 -.885645540E+02 -.882391653E+02 -.879579746E+02 -.877169901E+02 -.875123343E+02 -.873403124E+02 -.871974578E+02 -.870805568E+02 -.869866600E+02 -.869130826E+02 -.868573967E+02 -.868174193E+02 -.867911955E+02 -.867769802E+02 -.867732181E+02 -.867785223E+02 -.867916515E+02 -.868114860E+02 -.868370003E+02 -.868672332E+02 -.869012519E+02 -.869381095E+02 -.869767935E+02 -.870161630E+02 -.870548715E+02 -.870912723E+02 -.871233021E+02 -.871483370E+02 -.871630153E+02 -.871630153E+02
 -.870966834E+02 -.870966834E+02 -.870758422E+02 -.870401047E+02 -.869940336E+02 -.869411328E+02 -.868841045E+02 -.868250537E+02 -.867656536E+02 -.867072801E+02 -.866511186E+02 -.865982522E+02 -.865497341E+02 -.865066466E+02 -.864701519E+02 -.864415366E+02 -.864222521E+02 -.864139522E+02 -.864185311E+02 -.864381604E+02 -.864753260E+02 -.865328669E+02 -.866140111E+02 -.867224111E+02 -.868621743E+02 -.870378852E+02 -.872546151E+02 -.875179121E+02 -.878337641E+02 -.882085229E+02 -.886487782E+02 -.891611659E+02 -.897520940E+02 -.904273710E+02 -.911917191E+02 -.920481639E+02 -.929972985E+02 -.940364374E+02 -.951586988E+02 -.963520841E+02 -.975986613E+02 -.988739998E+02 -.100147035E+03 -.101380556E+03 -.102532493E+03 -.103558093E+03 -.104412956E+03 -.105056707E+03 -.105456862E+03 -.105592303E+03 -.105455697E+03 -.105054375E+03 -.104409455E+03 -.103553419E+03 -.102526642E+03 -.101373521E+03 -.100138808E+03 -.988645741E+02 -.975880267E+02 -.963402297E+02 -.951456127E+02 -.940221064E+02 -.929817083E+02 -.920312991E+02 -.911735629E+02 -.904079056E+02 -.897313005E+02 -.891390244E+02 -.886252679E+02 -.881836216E+02 -.878074486E+02 -.874901582E+02 -.872253975E+02 -.870071780E+02 -.868299508E+02 -.866886440E+02 -.865786730E+02 -.864959306E+02 -.864367651E+02 -.863979493E+02 -.863766468E+02 -.863703743E+02 -.863769656E+02 -.863945345E+02 -.864214399E+02 -.864562512E+02 -.864977142E+02 -.865447155E+02 -.865962458E+02 -.866513583E+02 -.867091205E+02 -.867685575E+02 -.868285825E+02 -.868879114E+02 -.869449571E+02 -.869976984E+02 -.870435170E+02 -.870789943E+02 -.870996570E+02 -.870996570E+02
 -.870249980E+02 -.870249980E+02 -.869973299E+02 -.869496496E+02 -.868877550E+02 -.868160223E+02 -.867377488E+02 -.866554259E+02 -.865709577E+02 -.864858350E+02 -.864012746E+02 -.863183330E+02 -.862379976E+02 -.861612618E+02 -.860891906E+02 -.860229764E+02 -.859639917E+02 -.859138407E+02 -.858744113E+02 -.858479302E+02 -.858370220E+02 -.858447738E+02 -.858748045E+02 -.859313398E+02 -.860192902E+02 -.861443292E+02 -.863129682E+02 -.865326193E+02 -.868116370E+02 -.871593234E+02 -.875858790E+02 -.881022711E+02 -.887199912E+02 -.894506589E+02 -.903054324E+02 -.912941770E+02 -.924243547E+02 -.936996095E+02 -.951180605E+02 -.966703687E+02 -.983377230E+02 -.100089999E+03 -.101884455E+03 -.103665443E+03 -.105365638E+03 -.106909249E+03 -.108217415E+03 -.109215536E+03 -.109841714E+03 -.110054829E+03 -.109840446E+03 -.109212998E+03 -.108213605E+03 -.106904162E+03 -.105359266E+03 -.103657779E+03 -.101875490E+03 -.100079721E+03 -.983261195E+02 -.966574250E+02 -.951037604E+02 -.936839351E+02 -.924072866E+02 -.912756940E+02 -.902855114E+02 -.894292751E+02 -.886971179E+02 -.880778801E+02 -.875599399E+02 -.871318043E+02 -.867825038E+02 -.865018359E+02 -.862804965E+02 -.861101292E+02 -.859833198E+02 -.858935550E+02 -.858351596E+02 -.858032216E+02 -.857935144E+02 -.858024183E+02 -.858268469E+02 -.858641773E+02 -.859121869E+02 -.859689956E+02 -.860330129E+02 -.861028893E+02 -.861774700E+02 -.862557497E+02 -.863368246E+02 -.864198413E+02 -.865039366E+02 -.865881667E+02 -.866714200E+02 -.867523088E+02 -.868290350E+02 -.868992206E+02 -.869596969E+02 -.870062380E+02 -.870332262E+02 -.870332262E+02
 -.869516132E+02 -.869516132E+02 -.869168965E+02 -.868568558E+02 -.867785301E+02 -.866871570E+02 -.865866054E+02 -.864797185E+02 -.863685849E+02 -.862547534E+02 -.861394041E+02 -.860234856E+02 -.859078241E+02 -.857932140E+02 -.856804936E+02 -.855706115E+02 -.854646896E+02 -.853640849E+02 -.852704545E+02 -.851858273E+02 -.851126850E+02 -.850540546E+02 -.850136155E+02 -.849958232E+02 -.850060494E+02 -.850507399E+02 -.851375886E+02 -.852757222E+02 -.854758882E+02 -.857506323E+02 -.861144409E+02 -.865838159E+02 -.871772330E+02 -.879149114E+02 -.888183092E+02 -.899092277E+02 -.912083960E+02 -.927334014E+02 -.944958550E+02 -.964977533E+02 -.987271324E+02 -.101153337E+03 -.103722535E+03 -.106354486E+03 -.108941905E+03 -.111353963E+03 -.113445193E+03 -.115070212E+03 -.116102976E+03 -.116457061E+03 -.116101613E+03 -.115067484E+03 -.113441096E+03 -.111348491E+03 -.108935051E+03 -.106346238E+03 -.103712882E+03 -.101142265E+03 -.987146250E+02 -.964837927E+02 -.944804210E+02 -.927164715E+02 -.911899458E+02 -.898892304E+02 -.887967355E+02 -.878917296E+02 -.871524089E+02 -.865573129E+02 -.860862195E+02 -.857206506E+02 -.854441012E+02 -.852420819E+02 -.851020441E+02 -.850132370E+02 -.849665306E+02 -.849542278E+02 -.849698793E+02 -.850081101E+02 -.850644620E+02 -.851352531E+02 -.852174549E+02 -.853085860E+02 -.854066204E+02 -.855099080E+02 -.856171061E+02 -.857271185E+02 -.858390394E+02 -.859520999E+02 -.860656131E+02 -.861789139E+02 -.862912899E+02 -.864018976E+02 -.865096591E+02 -.866131323E+02 -.867103479E+02 -.867986029E+02 -.868742001E+02 -.869321190E+02 -.869655971E+02 -.869655971E+02
 -.868790328E+02 -.868790328E+02 -.868372881E+02 -.867648954E+02 -.866700982E+02 -.865589552E+02 -.864358634E+02 -.863039693E+02 -.861654910E+02 -.860219725E+02 -.858744838E+02 -.857237790E+02 -.855704207E+02 -.854148816E+02 -.852576267E+02 -.850991858E+02 -.849402203E+02 -.847815900E+02 -.846244241E+02 -.844702021E+02 -.843208497E+02 -.841788526E+02 -.840473959E+02 -.839305339E+02 -.838333952E+02 -.837624322E+02 -.837257184E+02 -.837333005E+02 -.837976072E+02 -.839339120E+02 -.841608377E+02 -.845008746E+02 -.849808585E+02 -.856323185E+02 -.864915501E+02 -.875992033E+02 -.889990904E+02 -.907358414E+02 -.928509690E+02 -.953769187E+02 -.983288100E+02 -.101693927E+03 -.105419658E+03 -.109401590E+03 -.113474747E+03 -.117412311E+03 -.120936886E+03 -.123748498E+03 -.125569706E+03 -.126200758E+03 -.125568257E+03 -.123745597E+03 -.120932528E+03 -.117406490E+03 -.113467452E+03 -.109392810E+03 -.105409378E+03 -.101682131E+03 -.983154792E+02 -.953620314E+02 -.928345013E+02 -.907177666E+02 -.889793793E+02 -.875778237E+02 -.864684670E+02 -.856074936E+02 -.849542505E+02 -.844724387E+02 -.841305259E+02 -.839016726E+02 -.837633848E+02 -.836970356E+02 -.836873476E+02 -.837218876E+02 -.837906043E+02 -.838854196E+02 -.839998762E+02 -.841288402E+02 -.842682528E+02 -.844149243E+02 -.845663657E+02 -.847206497E+02 -.848762980E+02 -.850321878E+02 -.851874740E+02 -.853415228E+02 -.854938526E+02 -.856440773E+02 -.857918486E+02 -.859367918E+02 -.860784307E+02 -.862160943E+02 -.863487998E+02 -.864751043E+02 -.865929144E+02 -.866992446E+02 -.867899097E+02 -.868591328E+02 -.868990449E+02 -.868990449E+02
 -.868101350E+02 -.868101350E+02 -.867616691E+02 -.866774393E+02 -.865668109E+02 -.864365940E+02 -.862916524E+02 -.861353784E+02 -.859700625E+02 -.857971833E+02 -.856176333E+02 -.854318930E+02 -.852401669E+02 -.850424897E+02 -.848388106E+02 -.846290632E+02 -.844132287E+02 -.841913963E+02 -.839638285E+02 -.837310374E+02 -.834938762E+02 -.832536560E+02 -.830122947E+02 -.827725085E+02 -.825380593E+02 -.823140745E+02 -.821074580E+02 -.819274168E+02 -.817861326E+02 -.816996056E+02 -.816887016E+02 -.817804190E+02 -.820093659E+02 -.824193904E+02 -.830652141E+02 -.840137821E+02 -.853448351E+02 -.871499457E+02 -.895289412E+02 -.925823341E+02 -.963982162E+02 -.101032238E+03 -.106480138E+03 -.112644184E+03 -.119298286E+03 -.126061565E+03 -.132396054E+03 -.137648380E+03 -.141151980E+03 -.142386738E+03 -.141150455E+03 -.137645327E+03 -.132391468E+03 -.126055438E+03 -.119290605E+03 -.112634936E+03 -.106469307E+03 -.101019805E+03 -.963841597E+02 -.925666296E+02 -.895115613E+02 -.871308601E+02 -.853240101E+02 -.839911808E+02 -.830407961E+02 -.823931114E+02 -.819811780E+02 -.817502702E+02 -.816565356E+02 -.816653619E+02 -.817497461E+02 -.818888175E+02 -.820665705E+02 -.822708184E+02 -.824923481E+02 -.827242497E+02 -.829613895E+02 -.831999989E+02 -.834373550E+02 -.836715336E+02 -.839012181E+02 -.841255518E+02 -.843440224E+02 -.845563726E+02 -.847625278E+02 -.849625366E+02 -.851565181E+02 -.853446111E+02 -.855269207E+02 -.857034559E+02 -.858740529E+02 -.860382775E+02 -.861952977E+02 -.863437198E+02 -.864813754E+02 -.866050471E+02 -.867101174E+02 -.867901180E+02 -.868361523E+02 -.868361523E+02
 -.867480069E+02 -.867480069E+02 -.866934406E+02 -.865984466E+02 -.864733840E+02 -.863257172E+02 -.861607015E+02 -.859819142E+02 -.857916673E+02 -.855913271E+02 -.853815593E+02 -.851625160E+02 -.849339775E+02 -.846954568E+02 -.844462790E+02 -.841856412E+02 -.839126604E+02 -.836264153E+02 -.833259890E+02 -.830105183E+02 -.826792554E+02 -.823316520E+02 -.819674755E+02 -.815869695E+02 -.811910814E+02 -.807817794E+02 -.803624996E+02 -.799387719E+02 -.795190970E+02 -.791161630E+02 -.787485216E+02 -.784428558E+02 -.782369805E+02 -.781836873E+02 -.783554499E+02 -.788498125E+02 -.797949287E+02 -.813541568E+02 -.837277982E+02 -.871489855E+02 -.918694711E+02 -.981298962E+02 -.106108637E+03 -.115844673E+03 -.127135065E+03 -.139419526E+03 -.151686330E+03 -.162466057E+03 -.170011737E+03 -.172757144E+03 -.170010151E+03 -.162462881E+03 -.151681557E+03 -.139413146E+03 -.127127066E+03 -.115835038E+03 -.106097347E+03 -.981169296E+02 -.918548044E+02 -.871325918E+02 -.837096474E+02 -.813342154E+02 -.797731597E+02 -.788261748E+02 -.783298986E+02 -.781561731E+02 -.782074497E+02 -.784112499E+02 -.787147775E+02 -.790802123E+02 -.794808660E+02 -.798981812E+02 -.803194634E+02 -.807362060E+02 -.811428719E+02 -.815360178E+02 -.819136678E+02 -.822748665E+02 -.826193618E+02 -.829473783E+02 -.832594571E+02 -.835563403E+02 -.838388895E+02 -.841080258E+02 -.843646848E+02 -.846097807E+02 -.848441733E+02 -.850686334E+02 -.852838014E+02 -.854901336E+02 -.856878296E+02 -.858767344E+02 -.860562056E+02 -.862249381E+02 -.863807321E+02 -.865201917E+02 -.866383354E+02 -.867280935E+02 -.867796609E+02 -.867796609E+02
 -.866957214E+02 -.866957214E+02 -.866359932E+02 -.865318761E+02 -.863945524E+02 -.862320199E+02 -.860498408E+02 -.858517211E+02 -.856399570E+02 -.854157780E+02 -.851796068E+02 -.849312534E+02 -.846700573E+02 -.843949867E+02 -.841047060E+02 -.837976189E+02 -.834718912E+02 -.831254625E+02 -.827560492E+02 -.823611439E+02 -.819380174E+02 -.814837289E+02 -.809951526E+02 -.804690358E+02 -.799021070E+02 -.792912675E+02 -.786339183E+02 -.779285001E+02 -.771753669E+02 -.763781715E+02 -.755460125E+02 -.746966846E+02 -.738614655E+02 -.730919474E+02 -.724694304E+02 -.721172703E+02 -.722162099E+02 -.730219659E+02 -.748830080E+02 -.782542885E+02 -.836993820E+02 -.918687884E+02 -.103436025E+03 -.118966372E+03 -.138688859E+03 -.162148695E+03 -.187754107E+03 -.212335373E+03 -.231058001E+03 -.238392556E+03 -.231056369E+03 -.212332105E+03 -.187749194E+03 -.162142125E+03 -.138680616E+03 -.118956436E+03 -.103424376E+03 -.918554024E+02 -.836842328E+02 -.782373472E+02 -.748642425E+02 -.730013406E+02 -.721936851E+02 -.720928020E+02 -.724429703E+02 -.730634423E+02 -.738308571E+02 -.746639093E+02 -.755110012E+02 -.763408495E+02 -.771356534E+02 -.778863078E+02 -.785891531E+02 -.792438279E+02 -.798518839E+02 -.804159118E+02 -.809390014E+02 -.814244149E+02 -.818753955E+02 -.822950593E+02 -.826863382E+02 -.830519544E+02 -.833944119E+02 -.837159976E+02 -.840187862E+02 -.843046437E+02 -.845752269E+02 -.848319737E+02 -.850760809E+02 -.853084645E+02 -.855296957E+02 -.857399065E+02 -.859386561E+02 -.861247477E+02 -.862959826E+02 -.864488378E+02 -.865780444E+02 -.866760424E+02 -.867322752E+02 -.867322752E+02
 -.866560749E+02 -.866560749E+02 -.865924161E+02 -.864813430E+02 -.863346543E+02 -.861607412E+02 -.859653850E+02 -.857523717E+02 -.855239642E+02 -.852812613E+02 -.850244671E+02 -.847530888E+02 -.844660756E+02 -.841619100E+02 -.838386617E+02 -.834940091E+02 -.831252354E+02 -.827292027E+02 -.823023070E+02 -.818404156E+02 -.813387889E+02 -.807919874E+02 -.801937668E+02 -.795369687E+02 -.788134210E+02 -.780138762E+02 -.771280421E+02 -.761447997E+02 -.750527674E+02 -.738414734E+02 -.725035345E+02 -.710384342E+02 -.694587330E+02 -.677998186E+02 -.661345795E+02 -.645945974E+02 -.633994800E+02 -.628956407E+02 -.636048604E+02 -.662808738E+02 -.719680686E+02 -.820484897E+02 -.982485404E+02 -.122549734E+03 -.156900722E+03 -.202553370E+03 -.258752851E+03 -.320482177E+03 -.375329283E+03 -.401432794E+03 -.375327619E+03 -.320478844E+03 -.258747838E+03 -.202546664E+03 -.156892304E+03 -.122539584E+03 -.982366339E+02 -.820348012E+02 -.719525702E+02 -.662635349E+02 -.635856475E+02 -.628745166E+02 -.633764035E+02 -.645695224E+02 -.661074554E+02 -.677705891E+02 -.694273367E+02 -.710048036E+02 -.724675964E+02 -.738031481E+02 -.750119688E+02 -.761014348E+02 -.770820103E+02 -.779650689E+02 -.787617212E+02 -.794822505E+02 -.801358945E+02 -.807308152E+02 -.812741603E+02 -.817721633E+02 -.822302539E+02 -.826531632E+02 -.830450194E+02 -.834094290E+02 -.837495438E+02 -.840681133E+02 -.843675217E+02 -.846498068E+02 -.849166597E+02 -.851694007E+02 -.854089264E+02 -.856356207E+02 -.858492224E+02 -.860486383E+02 -.862316882E+02 -.863947664E+02 -.865323981E+02 -.866366612E+02 -.866964371E+02 -.866964371E+02
 -.866313141E+02 -.866313141E+02 -.865651939E+02 -.864497606E+02 -.862971945E+02 -.861161274E+02 -.859124711E+02 -.856900540E+02 -.854511084E+02 -.851966389E+02 -.849266975E+02 -.846405820E+02 -.843369710E+02 -.840140092E+02 -.836693488E+02 -.833001547E+02 -.829030773E+02 -.824741961E+02 -.820089342E+02 -.815019411E+02 -.809469430E+02 -.803365545E+02 -.796620477E+02 -.789130764E+02 -.780773588E+02 -.771403358E+02 -.760848513E+02 -.748909443E+02 -.735359316E+02 -.719950854E+02 -.702434088E+02 -.682592949E+02 -.660312390E+02 -.635692662E+02 -.609233452E+02 -.582117808E+02 -.556634084E+02 -.536784072E+02 -.529137615E+02 -.544009513E+02 -.597052501E+02 -.711371833E+02 -.920236947E+02 -.127028283E+03 -.182444265E+03 -.266188360E+03 -.386669377E+03 -.548218422E+03 -.736846541E+03 -.879898992E+03 -.736844856E+03 -.548215046E+03 -.386664300E+03 -.266181567E+03 -.182435737E+03 -.127017999E+03 -.920116290E+02 -.711233093E+02 -.596895387E+02 -.543833705E+02 -.528942768E+02 -.536569801E+02 -.556399967E+02 -.581863372E+02 -.608958174E+02 -.635395963E+02 -.659993635E+02 -.682251440E+02 -.702069065E+02 -.719561494E+02 -.734944724E+02 -.748468651E+02 -.760380477E+02 -.770906948E+02 -.780247584E+02 -.788573856E+02 -.796031248E+02 -.802742472E+02 -.808810877E+02 -.814323630E+02 -.819354476E+02 -.823966063E+02 -.828211842E+02 -.832137603E+02 -.835782685E+02 -.839180918E+02 -.842361291E+02 -.845348387E+02 -.848162553E+02 -.850819783E+02 -.853331277E+02 -.855702605E+02 -.857932402E+02 -.860010479E+02 -.861915227E+02 -.863610138E+02 -.865039228E+02 -.866121058E+02 -.866740967E+02 -.866740967E+02
 -.866228975E+02 -.866228975E+02 -.865559404E+02 -.864390235E+02 -.862844561E+02 -.861009506E+02 -.858944619E+02 -.856688314E+02 -.854262791E+02 -.851677754E+02 -.848933178E+02 -.846021287E+02 -.842927904E+02 -.839633260E+02 -.836112372E+02 -.832335026E+02 -.828265416E+02 -.823861465E+02 -.819073796E+02 -.813844356E+02 -.808104619E+02 -.801773305E+02 -.794753542E+02 -.786929385E+02 -.778161680E+02 -.768283380E+02 -.757094679E+02 -.744358852E+02 -.729800536E+02 -.713109588E+02 -.693955830E+02 -.672023088E+02 -.647075307E+02 -.619073257E+02 -.588367818E+02 -.556005408E+02 -.524194043E+02 -.496997696E+02 -.481358737E+02 -.488607926E+02 -.536739847E+02 -.653974236E+02 -.884631712E+02 -.129943745E+03 -.201473494E+03 -.323038410E+03 -.530821028E+03 -.894105275E+03 -.155292475E+04 -.280418093E+04 -.155292306E+04 -.894101880E+03 -.530815922E+03 -.323031580E+03 -.201464921E+03 -.129933409E+03 -.884510470E+02 -.653834839E+02 -.536581998E+02 -.488431300E+02 -.481162981E+02 -.496782420E+02 -.523958814E+02 -.555749750E+02 -.588091202E+02 -.618775097E+02 -.646754961E+02 -.671679850E+02 -.693588931E+02 -.712718195E+02 -.729383743E+02 -.743915680E+02 -.756624069E+02 -.767784188E+02 -.777632672E+02 -.786369229E+02 -.794160803E+02 -.801146438E+02 -.807441964E+02 -.813144138E+02 -.818334129E+02 -.823080371E+02 -.827440863E+02 -.831464994E+02 -.835194981E+02 -.838666961E+02 -.841911792E+02 -.844955574E+02 -.847819884E+02 -.850521716E+02 -.853073067E+02 -.855480126E+02 -.857741974E+02 -.859848691E+02 -.861778750E+02 -.863495500E+02 -.864942547E+02 -.866037708E+02 -.866665147E+02 -.866665147E+02
 -.866313316E+02 -.866313316E+02 -.865652158E+02 -.864497895E+02 -.862972321E+02 -.861161747E+02 -.859125282E+02 -.856901211E+02 -.854511849E+02 -.851967245E+02 -.849267919E+02 -.846406847E+02 -.843370820E+02 -.840141286E+02 -.836694766E+02 -.833002909E+02 -.829032218E+02 -.824743491E+02 -.820090953E+02 -.815021101E+02 -.809471198E+02 -.803367389E+02 -.796622395E+02 -.789132754E+02 -.780775647E+02 -.771405486E+02 -.760850708E+02 -.748911700E+02 -.735361634E+02 -.719953230E+02 -.702436518E+02 -.682595432E+02 -.660314923E+02 -.635695241E+02 -.609236074E+02 -.582120470E+02 -.556636785E+02 -.536786809E+02 -.529140391E+02 -.544012330E+02 -.597055363E+02 -.711374744E+02 -.920239910E+02 -.127028585E+03 -.182444571E+03 -.266188670E+03 -.386669689E+03 -.548218735E+03 -.736846853E+03 -.879899302E+03 -.736845162E+03 -.548215348E+03 -.386664598E+03 -.266181861E+03 -.182436028E+03 -.127018287E+03 -.920119150E+02 -.711235937E+02 -.596898214E+02 -.543836516E+02 -.528945559E+02 -.536572570E+02 -.556402708E+02 -.581866081E+02 -.608960846E+02 -.635398595E+02 -.659996222E+02 -.682253979E+02 -.702071554E+02 -.719563929E+02 -.734947102E+02 -.748470971E+02 -.760382735E+02 -.770909143E+02 -.780249714E+02 -.788575918E+02 -.796033240E+02 -.802744392E+02 -.808812724E+02 -.814325402E+02 -.819356171E+02 -.823967679E+02 -.828213377E+02 -.832139055E+02 -.835784054E+02 -.839182202E+02 -.842362489E+02 -.845349499E+02 -.848163577E+02 -.850820719E+02 -.853332124E+02 -.855703365E+02 -.857933077E+02 -.860011071E+02 -.861915740E+02 -.863610579E+02 -.865039607E+02 -.866121389E+02 -.866741271E+02 -.866741271E+02
 -.866561120E+02 -.866561120E+02 -.865924613E+02 -.864814015E+02 -.863347298E+02 -.861608356E+02 -.859654990E+02 -.857525055E+02 -.855241171E+02 -.852814325E+02 -.850246559E+02 -.847532948E+02 -.844662983E+02 -.841621494E+02 -.838389179E+02 -.834942821E+02 -.831255254E+02 -.827295095E+02 -.823026302E+02 -.818407549E+02 -.813391439E+02 -.807923575E+02 -.801941516E+02 -.795373678E+02 -.788138341E+02 -.780143029E+02 -.771284820E+02 -.761452521E+02 -.750532320E+02 -.738419497E+02 -.725040219E+02 -.710389322E+02 -.694592411E+02 -.678003360E+02 -.661351057E+02 -.645951317E+02 -.634000220E+02 -.628961900E+02 -.636054169E+02 -.662814376E+02 -.719686403E+02 -.820490698E+02 -.982491294E+02 -.122550332E+03 -.156901329E+03 -.202553984E+03 -.258753470E+03 -.320482799E+03 -.375329905E+03 -.401433413E+03 -.375328234E+03 -.320479452E+03 -.258748440E+03 -.202547259E+03 -.156892893E+03 -.122540167E+03 -.982372118E+02 -.820353749E+02 -.719531398E+02 -.662641003E+02 -.635862083E+02 -.628750722E+02 -.633769531E+02 -.645700654E+02 -.661079909E+02 -.677711164E+02 -.694278551E+02 -.710053124E+02 -.724680950E+02 -.738036360E+02 -.750124455E+02 -.761018997E+02 -.770824630E+02 -.779655089E+02 -.787621481E+02 -.794826638E+02 -.801362939E+02 -.807312002E+02 -.812745305E+02 -.817725184E+02 -.822305935E+02 -.826534870E+02 -.830453271E+02 -.834097202E+02 -.837498182E+02 -.840683708E+02 -.843677620E+02 -.846500296E+02 -.849168649E+02 -.851695883E+02 -.854090963E+02 -.856357730E+02 -.858493576E+02 -.860487569E+02 -.862317910E+02 -.863948548E+02 -.865324740E+02 -.866367276E+02 -.866964980E+02 -.866964980E+02
 -.866957817E+02 -.866957817E+02 -.866360646E+02 -.865319661E+02 -.863946667E+02 -.862321617E+02 -.860500119E+02 -.858519217E+02 -.856401866E+02 -.854160356E+02 -.851798912E+02 -.849315638E+02 -.846703930E+02 -.843953475E+02 -.841050920E+02 -.837980302E+02 -.834723280E+02 -.831259247E+02 -.827565363E+02 -.823616554E+02 -.819385526E+02 -.814842868E+02 -.809957327E+02 -.804696374E+02 -.799027294E+02 -.792919102E+02 -.786345807E+02 -.779291815E+02 -.771760666E+02 -.763788888E+02 -.755467466E+02 -.746974349E+02 -.738622311E+02 -.730927274E+02 -.724702238E+02 -.721180763E+02 -.722170276E+02 -.730227945E+02 -.748838468E+02 -.782551373E+02 -.837002408E+02 -.918696575E+02 -.103436905E+03 -.118967263E+03 -.138689760E+03 -.162149606E+03 -.187755025E+03 -.212336297E+03 -.231058927E+03 -.238393482E+03 -.231057291E+03 -.212333022E+03 -.187750104E+03 -.162143027E+03 -.138681509E+03 -.118957322E+03 -.103425254E+03 -.918562730E+02 -.836850959E+02 -.782382026E+02 -.748650897E+02 -.730021789E+02 -.721945137E+02 -.720936200E+02 -.724437767E+02 -.730642361E+02 -.738316373E+02 -.746646751E+02 -.755117518E+02 -.763415839E+02 -.771363709E+02 -.778870076E+02 -.785898346E+02 -.792444903E+02 -.798525265E+02 -.804165341E+02 -.809396026E+02 -.814249945E+02 -.818759529E+02 -.822955939E+02 -.826868495E+02 -.830524420E+02 -.833948751E+02 -.837164361E+02 -.840191994E+02 -.843050313E+02 -.845755886E+02 -.848323091E+02 -.850763899E+02 -.853087469E+02 -.855299515E+02 -.857401359E+02 -.859388597E+02 -.861249261E+02 -.862961373E+02 -.864489708E+02 -.865781587E+02 -.866761424E+02 -.867323668E+02 -.867323668E+02
 -.867480961E+02 -.867480961E+02 -.866935430E+02 -.865985721E+02 -.864735399E+02 -.863259086E+02 -.861609312E+02 -.859821831E+02 -.857919752E+02 -.855916728E+02 -.853819413E+02 -.851629332E+02 -.849344287E+02 -.846959415E+02 -.844467972E+02 -.841861931E+02 -.839132462E+02 -.836270348E+02 -.833266421E+02 -.830112042E+02 -.826799732E+02 -.823324006E+02 -.819682537E+02 -.815877765E+02 -.811919162E+02 -.807826413E+02 -.803633876E+02 -.799396854E+02 -.795200350E+02 -.791171246E+02 -.787495059E+02 -.784438619E+02 -.782380073E+02 -.781847338E+02 -.783565148E+02 -.788508947E+02 -.797960269E+02 -.813552699E+02 -.837289250E+02 -.871501250E+02 -.918706227E+02 -.981310594E+02 -.106109812E+03 -.115845859E+03 -.127136262E+03 -.139420732E+03 -.151687545E+03 -.162467279E+03 -.170012963E+03 -.172758372E+03 -.170011378E+03 -.162464105E+03 -.151682775E+03 -.139414357E+03 -.127128269E+03 -.115836231E+03 -.106098531E+03 -.981181036E+02 -.918559677E+02 -.871337437E+02 -.837107872E+02 -.813353424E+02 -.797742727E+02 -.788272728E+02 -.783309805E+02 -.781572377E+02 -.782084959E+02 -.784122766E+02 -.787157836E+02 -.790811967E+02 -.794818277E+02 -.798991193E+02 -.803203769E+02 -.807370939E+02 -.811437333E+02 -.815368520E+02 -.819144738E+02 -.822756435E+02 -.826201090E+02 -.829480950E+02 -.832601425E+02 -.835569938E+02 -.838395104E+02 -.841086135E+02 -.843652387E+02 -.846103003E+02 -.848446581E+02 -.850690830E+02 -.852842156E+02 -.854905122E+02 -.856881726E+02 -.858770420E+02 -.860564785E+02 -.862251773E+02 -.863809395E+02 -.865203700E+02 -.866384887E+02 -.867282276E+02 -.867797837E+02 -.867797837E+02
 -.868102600E+02 -.868102600E+02 -.867618087E+02 -.866776054E+02 -.865670127E+02 -.864368383E+02 -.862919435E+02 -.861357181E+02 -.859704509E+02 -.857976197E+02 -.856181159E+02 -.854324199E+02 -.852407368E+02 -.850431017E+02 -.848394643E+02 -.846297587E+02 -.844139663E+02 -.841921760E+02 -.839646502E+02 -.837319004E+02 -.834947794E+02 -.832545982E+02 -.830132745E+02 -.827735245E+02 -.825391104E+02 -.823151597E+02 -.821085761E+02 -.819285669E+02 -.817873134E+02 -.817008161E+02 -.816899408E+02 -.817816856E+02 -.820106588E+02 -.824207081E+02 -.830665554E+02 -.840151455E+02 -.853462191E+02 -.871513490E+02 -.895303620E+02 -.925837711E+02 -.963996679E+02 -.101033703E+03 -.106481616E+03 -.112645673E+03 -.119299786E+03 -.126063075E+03 -.132397571E+03 -.137649904E+03 -.141153509E+03 -.142388270E+03 -.141151987E+03 -.137646858E+03 -.132392995E+03 -.126056958E+03 -.119292118E+03 -.112636439E+03 -.106470800E+03 -.101021286E+03 -.963856272E+02 -.925680828E+02 -.895129990E+02 -.871322811E+02 -.853254131E+02 -.839925645E+02 -.830421591E+02 -.823944523E+02 -.819824955E+02 -.817515630E+02 -.816578024E+02 -.816666012E+02 -.817509569E+02 -.818899984E+02 -.820677204E+02 -.822719361E+02 -.824934324E+02 -.827252996E+02 -.829624040E+02 -.832009768E+02 -.834382954E+02 -.836724356E+02 -.839020808E+02 -.841263743E+02 -.843448038E+02 -.845571122E+02 -.847632249E+02 -.849631906E+02 -.851571283E+02 -.853451770E+02 -.855274420E+02 -.857039323E+02 -.858744845E+02 -.860386646E+02 -.861956410E+02 -.863440209E+02 -.864816364E+02 -.866052715E+02 -.867103103E+02 -.867902866E+02 -.868363069E+02 -.868363069E+02
 -.868791991E+02 -.868791991E+02 -.868374700E+02 -.867651067E+02 -.866703498E+02 -.865592553E+02 -.864362179E+02 -.863043814E+02 -.861659617E+02 -.860225013E+02 -.858750690E+02 -.857244185E+02 -.855711128E+02 -.854156246E+02 -.852584198E+02 -.851000288E+02 -.849411135E+02 -.847825335E+02 -.846254178E+02 -.844712455E+02 -.843219418E+02 -.841799921E+02 -.840485812E+02 -.839317633E+02 -.838346674E+02 -.837637456E+02 -.837270718E+02 -.837346925E+02 -.837990365E+02 -.839353772E+02 -.841623375E+02 -.845024076E+02 -.849824232E+02 -.856339134E+02 -.864931737E+02 -.876008537E+02 -.890007661E+02 -.907375407E+02 -.928526901E+02 -.953786597E+02 -.983305691E+02 -.101695702E+03 -.105421448E+03 -.109403393E+03 -.113476561E+03 -.117414135E+03 -.120938718E+03 -.123750336E+03 -.125571549E+03 -.126202604E+03 -.125570103E+03 -.123747441E+03 -.120934369E+03 -.117408324E+03 -.113469279E+03 -.109394626E+03 -.105411183E+03 -.101683922E+03 -.983172548E+02 -.953637901E+02 -.928362414E+02 -.907194866E+02 -.889810775E+02 -.875794984E+02 -.864701166E+02 -.856091165E+02 -.849558450E+02 -.844740033E+02 -.841320589E+02 -.839031725E+02 -.837648500E+02 -.836984647E+02 -.836887390E+02 -.837232400E+02 -.837919165E+02 -.838866901E+02 -.840011037E+02 -.841300235E+02 -.842693907E+02 -.844160158E+02 -.845674095E+02 -.847216449E+02 -.848772436E+02 -.850330828E+02 -.851883175E+02 -.853423141E+02 -.854945910E+02 -.856447621E+02 -.857924794E+02 -.859373683E+02 -.860789530E+02 -.862165626E+02 -.863492153E+02 -.864754686E+02 -.865932302E+02 -.866995162E+02 -.867901431E+02 -.868593368E+02 -.868992320E+02 -.868992320E+02
 -.869518235E+02 -.869518235E+02 -.869171238E+02 -.868571150E+02 -.867788338E+02 -.866875148E+02 -.865870245E+02 -.864802036E+02 -.863691382E+02 -.862553752E+02 -.861400931E+02 -.860242398E+02 -.859086411E+02 -.857940918E+02 -.856814306E+02 -.855716070E+02 -.854657434E+02 -.853651971E+02 -.852716251E+02 -.851870560E+02 -.851139709E+02 -.850553963E+02 -.850150114E+02 -.849972715E+02 -.850075483E+02 -.850522877E+02 -.851391836E+02 -.852773627E+02 -.854775727E+02 -.857523591E+02 -.861162082E+02 -.865856224E+02 -.871790768E+02 -.879167908E+02 -.888202223E+02 -.899111725E+02 -.912103706E+02 -.927354038E+02 -.944978833E+02 -.964998054E+02 -.987292060E+02 -.101155430E+03 -.103724646E+03 -.106356612E+03 -.108944044E+03 -.111356112E+03 -.113447350E+03 -.115072376E+03 -.116105145E+03 -.116459233E+03 -.116103784E+03 -.115069654E+03 -.113443261E+03 -.111350650E+03 -.108937200E+03 -.106348376E+03 -.103715007E+03 -.101144374E+03 -.987167162E+02 -.964858642E+02 -.944824707E+02 -.927184975E+02 -.911919461E+02 -.898912030E+02 -.887986785E+02 -.878936411E+02 -.871542870E+02 -.865591557E+02 -.860880251E+02 -.857224173E+02 -.854458271E+02 -.852437652E+02 -.851036832E+02 -.850148302E+02 -.849680763E+02 -.849557244E+02 -.849713253E+02 -.850095042E+02 -.850658026E+02 -.851365389E+02 -.852186846E+02 -.853097584E+02 -.854077343E+02 -.855109623E+02 -.856180999E+02 -.857280507E+02 -.858399092E+02 -.859529066E+02 -.860663562E+02 -.861795931E+02 -.862919051E+02 -.864024494E+02 -.865101485E+02 -.866135615E+02 -.867107200E+02 -.867989228E+02 -.868744751E+02 -.869323594E+02 -.869658174E+02 -.869658174E+02
 -.870252526E+02 -.870252526E+02 -.869976039E+02 -.869499587E+02 -.868881128E+02 -.868164396E+02 -.867382338E+02 -.866559848E+02 -.865715941E+02 -.864865501E+02 -.864020681E+02 -.863192031E+02 -.862389417E+02 -.861622776E+02 -.860902760E+02 -.860241297E+02 -.859652122E+02 -.859151280E+02 -.858757653E+02 -.858493504E+02 -.858385078E+02 -.858463238E+02 -.858764172E+02 -.859330134E+02 -.860210225E+02 -.861461183E+02 -.863148121E+02 -.865345160E+02 -.868135844E+02 -.871613197E+02 -.875879221E+02 -.881043593E+02 -.887221224E+02 -.894528312E+02 -.903076436E+02 -.912964249E+02 -.924266370E+02 -.937019239E+02 -.951204048E+02 -.966727406E+02 -.983401199E+02 -.100092418E+03 -.101886895E+03 -.103667900E+03 -.105368110E+03 -.106911734E+03 -.108219909E+03 -.109218037E+03 -.109844221E+03 -.110057338E+03 -.109842955E+03 -.109215505E+03 -.108216107E+03 -.106906656E+03 -.105361750E+03 -.103660250E+03 -.101877946E+03 -.100082159E+03 -.983285369E+02 -.966598196E+02 -.951061298E+02 -.936862771E+02 -.924095988E+02 -.912779742E+02 -.902877572E+02 -.894314844E+02 -.886992886E+02 -.880800099E+02 -.875620267E+02 -.871338460E+02 -.867844983E+02 -.865037813E+02 -.862823908E+02 -.861119704E+02 -.859851061E+02 -.858952846E+02 -.858368308E+02 -.858048327E+02 -.857950637E+02 -.858039043E+02 -.858282680E+02 -.858655322E+02 -.859134743E+02 -.859702141E+02 -.860341614E+02 -.861039666E+02 -.861784753E+02 -.862566820E+02 -.863376834E+02 -.864206262E+02 -.865046477E+02 -.865888044E+02 -.866719857E+02 -.867528048E+02 -.868294649E+02 -.868995903E+02 -.869600146E+02 -.870065158E+02 -.870334808E+02 -.870334808E+02
 -.870969810E+02 -.870969810E+02 -.870761625E+02 -.870404646E+02 -.869944471E+02 -.869416116E+02 -.868846577E+02 -.868256883E+02 -.867663745E+02 -.867080897E+02 -.866520174E+02 -.865992394E+02 -.865508075E+02 -.865078035E+02 -.864713897E+02 -.864428530E+02 -.864236454E+02 -.864154214E+02 -.864200755E+02 -.864397793E+02 -.864770189E+02 -.865346324E+02 -.866158478E+02 -.867243172E+02 -.868641478E+02 -.870399237E+02 -.872567163E+02 -.875200737E+02 -.878359836E+02 -.882107981E+02 -.886511068E+02 -.891635455E+02 -.897545225E+02 -.904298462E+02 -.911942386E+02 -.920507251E+02 -.929998988E+02 -.940390743E+02 -.951613696E+02 -.963547862E+02 -.976013920E+02 -.988767562E+02 -.100149814E+03 -.101383356E+03 -.102535310E+03 -.103560924E+03 -.104415798E+03 -.105059557E+03 -.105459718E+03 -.105595162E+03 -.105458556E+03 -.105057230E+03 -.104412305E+03 -.103556260E+03 -.102529471E+03 -.101376336E+03 -.100141606E+03 -.988673519E+02 -.975907815E+02 -.963429587E+02 -.951483131E+02 -.940247756E+02 -.929843436E+02 -.920338978E+02 -.911761224E+02 -.904104234E+02 -.897337742E+02 -.891414514E+02 -.886276458E+02 -.881859480E+02 -.878097212E+02 -.874923748E+02 -.872275559E+02 -.870092759E+02 -.868319860E+02 -.866906146E+02 -.865805770E+02 -.864977662E+02 -.864385303E+02 -.863996424E+02 -.863782660E+02 -.863719181E+02 -.863784323E+02 -.863959228E+02 -.864227484E+02 -.864574787E+02 -.864988595E+02 -.865457777E+02 -.865972243E+02 -.866522526E+02 -.867099306E+02 -.867692841E+02 -.868292270E+02 -.868884765E+02 -.869454470E+02 -.869981196E+02 -.870438790E+02 -.870793108E+02 -.870999471E+02 -.870999471E+02
 -.871649782E+02 -.871649782E+02 -.871505789E+02 -.871260807E+02 -.870948493E+02 -.870595310E+02 -.870222269E+02 -.869846340E+02 -.869481605E+02 -.869140193E+02 -.868833063E+02 -.868570624E+02 -.868363269E+02 -.868221802E+02 -.868157808E+02 -.868183966E+02 -.868314331E+02 -.868564582E+02 -.868952256E+02 -.869496964E+02 -.870220579E+02 -.871147410E+02 -.872304331E+02 -.873720851E+02 -.875429120E+02 -.877463817E+02 -.879861893E+02 -.882662128E+02 -.885904441E+02 -.889628892E+02 -.893874306E+02 -.898676460E+02 -.904065761E+02 -.910064367E+02 -.916682753E+02 -.923915727E+02 -.931738038E+02 -.940099767E+02 -.948921851E+02 -.958092216E+02 -.967463157E+02 -.976850696E+02 -.986036727E+02 -.994774634E+02 -.100279887E+03 -.100983848E+03 -.101563396E+03 -.101995608E+03 -.102262447E+03 -.102352368E+03 -.102261393E+03 -.101993498E+03 -.101560229E+03 -.100979621E+03 -.100274597E+03 -.994711068E+02 -.985962445E+02 -.976765643E+02 -.967367267E+02 -.957985419E+02 -.948804067E+02 -.939970911E+02 -.931598017E+02 -.923764444E+02 -.916520103E+02 -.909890241E+02 -.903880044E+02 -.898479035E+02 -.893665051E+02 -.889407683E+02 -.885671153E+02 -.882416634E+02 -.879604070E+02 -.877193544E+02 -.875146279E+02 -.873425332E+02 -.871996036E+02 -.870826253E+02 -.869886492E+02 -.869149905E+02 -.868592214E+02 -.868191589E+02 -.867928483E+02 -.867785446E+02 -.867746926E+02 -.867799055E+02 -.867929422E+02 -.868126830E+02 -.868381029E+02 -.868682409E+02 -.869021648E+02 -.869389283E+02 -.869775198E+02 -.870167997E+02 -.870554235E+02 -.870917470E+02 -.871237101E+02 -.871486937E+02 -.871633423E+02 -.871633423E+02
 -.872277267E+02 -.872277267E+02 -.872191994E+02 -.872049191E+02 -.871871283E+02 -.871676582E+02 -.871480269E+02 -.871295223E+02 -.871132708E+02 -.871002947E+02 -.870915607E+02 -.870880194E+02 -.870906396E+02 -.871004360E+02 -.871184927E+02 -.871459831E+02 -.871841869E+02 -.872345041E+02 -.872984673E+02 -.873777506E+02 -.874741757E+02 -.875897147E+02 -.877264876E+02 -.878867533E+02 -.880728935E+02 -.882873851E+02 -.885327615E+02 -.888115570E+02 -.891262338E+02 -.894790874E+02 -.898721275E+02 -.903069326E+02 -.907844778E+02 -.913049348E+02 -.918674500E+02 -.924699062E+02 -.931086797E+02 -.937784106E+02 -.944718093E+02 -.951795277E+02 -.958901285E+02 -.965901866E+02 -.972645555E+02 -.978968193E+02 -.984699367E+02 -.989670593E+02 -.993724753E+02 -.996726039E+02 -.998569386E+02 -.999188284E+02 -.998559958E+02 -.996707180E+02 -.993696453E+02 -.989632841E+02 -.984652146E+02 -.978911480E+02 -.972579327E+02 -.965826092E+02 -.958815933E+02 -.951700312E+02 -.944613475E+02 -.937669796E+02 -.930962752E+02 -.924565239E+02 -.918530856E+02 -.912895839E+02 -.907681364E+02 -.902895968E+02 -.898537936E+02 -.894597524E+02 -.891058953E+02 -.887902134E+02 -.885104123E+02 -.882640310E+02 -.880485365E+02 -.878613975E+02 -.877001390E+02 -.875623820E+02 -.874458707E+02 -.873484886E+02 -.872682682E+02 -.872033931E+02 -.871521960E+02 -.871131534E+02 -.870848767E+02 -.870661019E+02 -.870556767E+02 -.870525455E+02 -.870557327E+02 -.870643222E+02 -.870774338E+02 -.870941945E+02 -.871137044E+02 -.871349953E+02 -.871569807E+02 -.871783952E+02 -.871977216E+02 -.872131028E+02 -.872222345E+02 -.872222345E+02
 -.872842105E+02 -.872842105E+02 -.872809221E+02 -.872757328E+02 -.872698558E+02 -.872643650E+02 -.872602274E+02 -.872583328E+02 -.872595214E+02 -.872646085E+02 -.872744058E+02 -.872897416E+02 -.873114767E+02 -.873405189E+02 -.873778351E+02 -.874244610E+02 -.874815091E+02 -.875501742E+02 -.876317368E+02 -.877275645E+02 -.878391087E+02 -.879678994E+02 -.881155339E+02 -.882836605E+02 -.884739549E+02 -.886880889E+02 -.889276891E+02 -.891942846E+02 -.894892428E+02 -.898136913E+02 -.901684264E+02 -.905538070E+02 -.909696365E+02 -.914150341E+02 -.918883011E+02 -.923867871E+02 -.929067669E+02 -.934433385E+02 -.939903569E+02 -.945404185E+02 -.950849135E+02 -.956141597E+02 -.961176305E+02 -.965842794E+02 -.970029580E+02 -.973629092E+02 -.976543063E+02 -.978687966E+02 -.980000003E+02 -.980439136E+02 -.979991716E+02 -.978671393E+02 -.976518201E+02 -.973595939E+02 -.969988134E+02 -.965793051E+02 -.961118261E+02 -.956075250E+02 -.950774481E+02 -.945321224E+02 -.939812299E+02 -.934333809E+02 -.928959792E+02 -.923751703E+02 -.918758565E+02 -.914017637E+02 -.909555428E+02 -.905388936E+02 -.901526977E+02 -.897971528E+02 -.894719015E+02 -.891761490E+02 -.889087695E+02 -.886683976E+02 -.884535066E+02 -.882624725E+02 -.880936268E+02 -.879452971E+02 -.878158393E+02 -.877036606E+02 -.876072366E+02 -.875251217E+02 -.874559558E+02 -.873984669E+02 -.873514703E+02 -.873138663E+02 -.872846345E+02 -.872628272E+02 -.872475600E+02 -.872380012E+02 -.872333583E+02 -.872328624E+02 -.872357495E+02 -.872412387E+02 -.872485065E+02 -.872566575E+02 -.872646905E+02 -.872714600E+02 -.872756314E+02 -.872756314E+02
 -.873338656E+02 -.873338656E+02 -.873351409E+02 -.873378488E+02 -.873422809E+02 -.873488256E+02 -.873579424E+02 -.873701461E+02 -.873859986E+02 -.874061042E+02 -.874311088E+02 -.874617005E+02 -.874986125E+02 -.875426243E+02 -.875945649E+02 -.876553142E+02 -.877258038E+02 -.878070164E+02 -.878999836E+02 -.880057814E+02 -.881255231E+02 -.882603491E+02 -.884114121E+02 -.885798591E+02 -.887668062E+02 -.889733098E+02 -.892003290E+02 -.894486822E+02 -.897189957E+02 -.900116452E+02 -.903266894E+02 -.906637983E+02 -.910221766E+02 -.914004856E+02 -.917967675E+02 -.922083760E+02 -.926319210E+02 -.930632319E+02 -.934973509E+02 -.939285604E+02 -.943504554E+02 -.947560637E+02 -.951380188E+02 -.954887836E+02 -.958009179E+02 -.960673794E+02 -.962818378E+02 -.964389829E+02 -.965347990E+02 -.965667832E+02 -.965340849E+02 -.964375549E+02 -.962796964E+02 -.960645254E+02 -.957973524E+02 -.954845078E+02 -.951330345E+02 -.947503729E+02 -.943440606E+02 -.939214646E+02 -.934895575E+02 -.930547453E+02 -.926227459E+02 -.921985182E+02 -.917862335E+02 -.913892831E+02 -.910103144E+02 -.906512866E+02 -.903135399E+02 -.899978712E+02 -.897046125E+02 -.894337072E+02 -.891847822E+02 -.889572139E+02 -.887501868E+02 -.885627451E+02 -.883938367E+02 -.882423493E+02 -.881071410E+02 -.879870642E+02 -.878809846E+02 -.877877954E+02 -.877064279E+02 -.876358586E+02 -.875751135E+02 -.875232705E+02 -.874794599E+02 -.874428628E+02 -.874127089E+02 -.873882734E+02 -.873688723E+02 -.873538581E+02 -.873426147E+02 -.873345533E+02 -.873291080E+02 -.873257337E+02 -.873239070E+02 -.873231307E+02 -.873229444E+02 -.873229444E+02
 -.873765100E+02 -.873765100E+02 -.873816681E+02 -.873910749E+02 -.874042165E+02 -.874208753E+02 -.874410555E+02 -.874649293E+02 -.874927971E+02 -.875250591E+02 -.875621948E+02 -.876047483E+02 -.876533177E+02 -.877085485E+02 -.877711272E+02 -.878417770E+02 -.879212535E+02 -.880103398E+02 -.881098406E+02 -.882205748E+02 -.883433663E+02 -.884790321E+02 -.886283678E+02 -.887921295E+02 -.889710118E+02 -.891656226E+02 -.893764530E+02 -.896038433E+02 -.898479444E+02 -.901086767E+02 -.903856843E+02 -.906782891E+02 -.909854435E+02 -.913056858E+02 -.916371003E+02 -.919772854E+02 -.923233336E+02 -.926718277E+02 -.930188566E+02 -.933600559E+02 -.936906747E+02 -.940056721E+02 -.942998414E+02 -.945679616E+02 -.948049695E+02 -.950061453E+02 -.951673014E+02 -.952849612E+02 -.953565166E+02 -.953803508E+02 -.953559159E+02 -.952837602E+02 -.951655014E+02 -.950037479E+02 -.948019768E+02 -.945643766E+02 -.942956676E+02 -.940009137E+02 -.936853367E+02 -.933541441E+02 -.930123778E+02 -.926647896E+02 -.923157450E+02 -.919691562E+02 -.916284418E+02 -.912965108E+02 -.909757662E+02 -.906681256E+02 -.903750526E+02 -.900975969E+02 -.898364392E+02 -.895919379E+02 -.893641756E+02 -.891530045E+02 -.889580880E+02 -.887789390E+02 -.886149539E+02 -.884654428E+02 -.883296550E+02 -.882068006E+02 -.880960690E+02 -.879966429E+02 -.879077104E+02 -.878284743E+02 -.877581586E+02 -.876960143E+02 -.876413231E+02 -.875934005E+02 -.875515981E+02 -.875153070E+02 -.874839602E+02 -.874570380E+02 -.874340747E+02 -.874146687E+02 -.873984973E+02 -.873853383E+02 -.873750995E+02 -.873678609E+02 -.873639325E+02 -.873639325E+02
 -.874122644E+02 -.874122644E+02 -.874206460E+02 -.874355966E+02 -.874559148E+02 -.874808598E+02 -.875100380E+02 -.875433163E+02 -.875807581E+02 -.876225738E+02 -.876690843E+02 -.877206938E+02 -.877778696E+02 -.878411261E+02 -.879110139E+02 -.879881100E+02 -.880730096E+02 -.881663187E+02 -.882686464E+02 -.883805960E+02 -.885027552E+02 -.886356849E+02 -.887799054E+02 -.889358807E+02 -.891040008E+02 -.892845606E+02 -.894777375E+02 -.896835659E+02 -.899019102E+02 -.901324363E+02 -.903745822E+02 -.906275294E+02 -.908901756E+02 -.911611110E+02 -.914385994E+02 -.917205669E+02 -.920045995E+02 -.922879532E+02 -.925675771E+02 -.928401526E+02 -.931021490E+02 -.933498955E+02 -.935796698E+02 -.937877996E+02 -.939707743E+02 -.941253622E+02 -.942487255E+02 -.943385283E+02 -.943930295E+02 -.944111544E+02 -.943925397E+02 -.943375494E+02 -.942472591E+02 -.941234108E+02 -.939683413E+02 -.937848891E+02 -.935762870E+02 -.933460467E+02 -.930978412E+02 -.928353943E+02 -.925623777E+02 -.922823235E+02 -.919985518E+02 -.917141149E+02 -.914317584E+02 -.911538980E+02 -.908826096E+02 -.906196316E+02 -.903663760E+02 -.901239476E+02 -.898931678E+02 -.896746014E+02 -.894685859E+02 -.892752606E+02 -.890945949E+02 -.889264158E+02 -.887704330E+02 -.886262617E+02 -.884934434E+02 -.883714637E+02 -.882597683E+02 -.881577759E+02 -.880648899E+02 -.879805078E+02 -.879040289E+02 -.878348617E+02 -.877724297E+02 -.877161770E+02 -.876655752E+02 -.876201303E+02 -.875793922E+02 -.875429670E+02 -.875105334E+02 -.874818659E+02 -.874568644E+02 -.874355958E+02 -.874183483E+02 -.874057040E+02 -.873986360E+02 -.873986360E+02
 -.874414742E+02 -.874414742E+02 -.874524610E+02 -.874718766E+02 -.874979471E+02 -.875294914E+02 -.875657766E+02 -.876064056E+02 -.876512323E+02 -.877002968E+02 -.877537752E+02 -.878119424E+02 -.878751439E+02 -.879437741E+02 -.880182599E+02 -.880990480E+02 -.881865944E+02 -.882813549E+02 -.883837763E+02 -.884942880E+02 -.886132922E+02 -.887411536E+02 -.888781880E+02 -.890246492E+02 -.891807149E+02 -.893464710E+02 -.895218946E+02 -.897068364E+02 -.899010018E+02 -.901039329E+02 -.903149894E+02 -.905333326E+02 -.907579102E+02 -.909874452E+02 -.912204289E+02 -.914551203E+02 -.916895516E+02 -.919215426E+02 -.921487242E+02 -.923685718E+02 -.925784485E+02 -.927756582E+02 -.929575077E+02 -.931213752E+02 -.932647839E+02 -.933854768E+02 -.934814891E+02 -.935512144E+02 -.935934619E+02 -.936074991E+02 -.935930791E+02 -.935504499E+02 -.934803449E+02 -.933839562E+02 -.932628911E+02 -.931191155E+02 -.929548878E+02 -.927726860E+02 -.925751329E+02 -.923649234E+02 -.921447549E+02 -.919172657E+02 -.916849824E+02 -.914502755E+02 -.912153272E+02 -.909821073E+02 -.907523591E+02 -.905275936E+02 -.903090904E+02 -.900979044E+02 -.898948775E+02 -.897006530E+02 -.895156927E+02 -.893402948E+02 -.891746129E+02 -.890186742E+02 -.888723978E+02 -.887356112E+02 -.886080663E+02 -.884894532E+02 -.883794134E+02 -.882775510E+02 -.881834429E+02 -.880966475E+02 -.880167128E+02 -.879431839E+02 -.878756105E+02 -.878135539E+02 -.877565966E+02 -.877043530E+02 -.876564828E+02 -.876127101E+02 -.875728475E+02 -.875368289E+02 -.875047523E+02 -.874769373E+02 -.874539988E+02 -.874369460E+02 -.874273094E+02 -.874273094E+02
 -.874646375E+02 -.874646375E+02 -.874776649E+02 -.875005639E+02 -.875310966E+02 -.875677217E+02 -.876094244E+02 -.876555851E+02 -.877058784E+02 -.877601958E+02 -.878185855E+02 -.878812073E+02 -.879482982E+02 -.880201460E+02 -.880970698E+02 -.881794047E+02 -.882674894E+02 -.883616561E+02 -.884622220E+02 -.885694799E+02 -.886836907E+02 -.888050735E+02 -.889337972E+02 -.890699693E+02 -.892136257E+02 -.893647190E+02 -.895231064E+02 -.896885376E+02 -.898606427E+02 -.900389205E+02 -.902227274E+02 -.904112687E+02 -.906035912E+02 -.907985793E+02 -.909949542E+02 -.911912784E+02 -.913859638E+02 -.915772869E+02 -.917634090E+02 -.919424033E+02 -.921122877E+02 -.922710635E+02 -.924167585E+02 -.925474744E+02 -.926614351E+02 -.927570356E+02 -.928328889E+02 -.928878674E+02 -.929211390E+02 -.929321932E+02 -.929208585E+02 -.928873077E+02 -.928320524E+02 -.927559262E+02 -.926600577E+02 -.925458356E+02 -.924148659E+02 -.922689263E+02 -.921099166E+02 -.919398105E+02 -.917606084E+02 -.915742941E+02 -.913827962E+02 -.911879554E+02 -.909914973E+02 -.907950120E+02 -.905999397E+02 -.904075615E+02 -.902189958E+02 -.900351987E+02 -.898569682E+02 -.896849510E+02 -.895196523E+02 -.893614458E+02 -.892105860E+02 -.890672203E+02 -.889314009E+02 -.888030972E+02 -.886822071E+02 -.885685678E+02 -.884619659E+02 -.883621464E+02 -.882688217E+02 -.881816793E+02 -.881003889E+02 -.880246105E+02 -.879540015E+02 -.878882262E+02 -.878269657E+02 -.877699317E+02 -.877168839E+02 -.876676526E+02 -.876221703E+02 -.875805110E+02 -.875429443E+02 -.875100046E+02 -.874825811E+02 -.874620363E+02 -.874503578E+02 -.874503578E+02
 -.874823440E+02 -.874823440E+02 -.874969078E+02 -.875224163E+02 -.875562681E+02 -.875966357E+02 -.876422773E+02 -.876923911E+02 -.877465026E+02 -.878043774E+02 -.878659542E+02 -.879312933E+02 -.880005380E+02 -.880738847E+02 -.881515610E+02 -.882338087E+02 -.883208707E+02 -.884129806E+02 -.885103536E+02 -.886131790E+02 -.887216124E+02 -.888357683E+02 -.889557131E+02 -.890814563E+02 -.892129436E+02 -.893500477E+02 -.894925609E+02 -.896401863E+02 -.897925306E+02 -.899490970E+02 -.901092790E+02 -.902723564E+02 -.904374925E+02 -.906037338E+02 -.907700129E+02 -.909351540E+02 -.910978821E+02 -.912568365E+02 -.914105875E+02 -.915576577E+02 -.916965460E+02 -.918257567E+02 -.919438288E+02 -.920493691E+02 -.921410848E+02 -.922178160E+02 -.922785661E+02 -.923225290E+02 -.923491117E+02 -.923579519E+02 -.923489279E+02 -.923221627E+02 -.922780202E+02 -.922170947E+02 -.921401938E+02 -.920483156E+02 -.919426215E+02 -.918244059E+02 -.916950636E+02 -.915560573E+02 -.914088846E+02 -.912550483E+02 -.910960278E+02 -.909332550E+02 -.907680928E+02 -.906018184E+02 -.904356102E+02 -.902705382E+02 -.901075587E+02 -.899475115E+02 -.897911199E+02 -.896389939E+02 -.894916340E+02 -.893494375E+02 -.892127053E+02 -.890816498E+02 -.889564029E+02 -.888370242E+02 -.887235092E+02 -.886157972E+02 -.885137792E+02 -.884173047E+02 -.883261892E+02 -.882402206E+02 -.881591660E+02 -.880827790E+02 -.880108071E+02 -.879430017E+02 -.878791290E+02 -.878189859E+02 -.877624192E+02 -.877093528E+02 -.876598226E+02 -.876140231E+02 -.875723679E+02 -.875355692E+02 -.875047402E+02 -.874815273E+02 -.874682818E+02 -.874682818E+02
 -.874952254E+02 -.874952254E+02 -.875108842E+02 -.875382394E+02 -.875744162E+02 -.876173686E+02 -.876656785E+02 -.877183998E+02 -.877749377E+02 -.878349544E+02 -.878982973E+02 -.879649432E+02 -.880349566E+02 -.881084574E+02 -.881855974E+02 -.882665425E+02 -.883514590E+02 -.884405029E+02 -.885338120E+02 -.886314980E+02 -.887336406E+02 -.888402812E+02 -.889514169E+02 -.890669951E+02 -.891869073E+02 -.893109834E+02 -.894389865E+02 -.895706075E+02 -.897054606E+02 -.898430793E+02 -.899829138E+02 -.901243289E+02 -.902666046E+02 -.904089371E+02 -.905504434E+02 -.906901669E+02 -.908270859E+02 -.909601253E+02 -.910881694E+02 -.912100789E+02 -.913247088E+02 -.914309285E+02 -.915276442E+02 -.916138203E+02 -.916885029E+02 -.917508410E+02 -.918001073E+02 -.918357157E+02 -.918572369E+02 -.918644086E+02 -.918571433E+02 -.918355301E+02 -.917998326E+02 -.917504819E+02 -.916880655E+02 -.916133125E+02 -.915270753E+02 -.914303098E+02 -.913240529E+02 -.912094006E+02 -.910874853E+02 -.909594538E+02 -.908264477E+02 -.906895846E+02 -.905499422E+02 -.904085443E+02 -.902663501E+02 -.901242455E+02 -.899830369E+02 -.898434474E+02 -.897061154E+02 -.895715942E+02 -.894403537E+02 -.893127838E+02 -.891891976E+02 -.890698363E+02 -.889548745E+02 -.888444255E+02 -.887385470E+02 -.886372468E+02 -.885404887E+02 -.884481975E+02 -.883602653E+02 -.882765565E+02 -.881969143E+02 -.881211669E+02 -.880491354E+02 -.879806430E+02 -.879155279E+02 -.878536590E+02 -.877949578E+02 -.877394276E+02 -.876871918E+02 -.876385446E+02 -.875940177E+02 -.875544661E+02 -.875211794E+02 -.874960249E+02 -.874816322E+02 -.874816322E+02
 -.875039180E+02 -.875039180E+02 -.875202920E+02 -.875488393E+02 -.875864915E+02 -.876310443E+02 -.876809489E+02 -.877351495E+02 -.877929576E+02 -.878539533E+02 -.879179101E+02 -.879847367E+02 -.880544326E+02 -.881270552E+02 -.882026950E+02 -.882814572E+02 -.883634479E+02 -.884487638E+02 -.885374844E+02 -.886296651E+02 -.887253320E+02 -.888244769E+02 -.889270529E+02 -.890329697E+02 -.891420899E+02 -.892542250E+02 -.893691317E+02 -.894865093E+02 -.896059964E+02 -.897271694E+02 -.898495416E+02 -.899725630E+02 -.900956213E+02 -.902180452E+02 -.903391078E+02 -.904580326E+02 -.905740010E+02 -.906861611E+02 -.907936390E+02 -.908955506E+02 -.909910156E+02 -.910791718E+02 -.911591914E+02 -.912302958E+02 -.912917721E+02 -.913429877E+02 -.913834039E+02 -.914125885E+02 -.914302254E+02 -.914361223E+02 -.914302151E+02 -.914125695E+02 -.913833794E+02 -.913429626E+02 -.912917530E+02 -.912302908E+02 -.911592103E+02 -.910792265E+02 -.909911194E+02 -.908957191E+02 -.907938893E+02 -.906865126E+02 -.905744751E+02 -.904586530E+02 -.903399004E+02 -.902190384E+02 -.900968460E+02 -.899740526E+02 -.898513326E+02 -.897293011E+02 -.896085112E+02 -.894894530E+02 -.893725536E+02 -.892581779E+02 -.891466307E+02 -.890381593E+02 -.889329565E+02 -.888311642E+02 -.887328770E+02 -.886381467E+02 -.885469859E+02 -.884593725E+02 -.883752538E+02 -.882945518E+02 -.882171675E+02 -.881429878E+02 -.880718922E+02 -.880037626E+02 -.879384962E+02 -.878760219E+02 -.878163233E+02 -.877594695E+02 -.877056555E+02 -.876552563E+02 -.876088967E+02 -.875675423E+02 -.875326162E+02 -.875061495E+02 -.874909745E+02 -.874909745E+02
 -.875090350E+02 -.875090350E+02 -.875258029E+02 -.875549898E+02 -.875934029E+02 -.876387324E+02 -.876893388E+02 -.877440876E+02 -.878022206E+02 -.878632551E+02 -.879269068E+02 -.879930299E+02 -.880615721E+02 -.881325409E+02 -.882059777E+02 -.882819403E+02 -.883604883E+02 -.884416738E+02 -.885255334E+02 -.886120824E+02 -.887013106E+02 -.887931774E+02 -.888876091E+02 -.889844956E+02 -.890836871E+02 -.891849922E+02 -.892881753E+02 -.893929548E+02 -.894990024E+02 -.896059415E+02 -.897133483E+02 -.898207516E+02 -.899276355E+02 -.900334417E+02 -.901375735E+02 -.902394011E+02 -.903382672E+02 -.904334952E+02 -.905243967E+02 -.906102815E+02 -.906904675E+02 -.907642918E+02 -.908311214E+02 -.908903648E+02 -.909414828E+02 -.909839993E+02 -.910175103E+02 -.910416927E+02 -.910563106E+02 -.910612210E+02 -.910563763E+02 -.910418257E+02 -.910177140E+02 -.909842786E+02 -.909418445E+02 -.908908173E+02 -.908316750E+02 -.907649585E+02 -.906912611E+02 -.906112178E+02 -.905254934E+02 -.904347720E+02 -.903397461E+02 -.902411060E+02 -.901395309E+02 -.900356802E+02 -.899301864E+02 -.898236487E+02 -.897166281E+02 -.896096434E+02 -.895031688E+02 -.893976313E+02 -.892934106E+02 -.891908388E+02 -.890902010E+02 -.889917364E+02 -.888956405E+02 -.888020671E+02 -.887111305E+02 -.886229086E+02 -.885374456E+02 -.884547553E+02 -.883748244E+02 -.882976164E+02 -.882230763E+02 -.881511358E+02 -.880817204E+02 -.880147589E+02 -.879501959E+02 -.878880091E+02 -.878282327E+02 -.877709888E+02 -.877165296E+02 -.876652929E+02 -.876179742E+02 -.875756204E+02 -.875397501E+02 -.875125077E+02 -.874968622E+02 -.874968622E+02
 -.875111492E+02 -.875111492E+02 -.875280431E+02 -.875574106E+02 -.875959934E+02 -.876414210E+02 -.876919982E+02 -.877465388E+02 -.878042361E+02 -.878645616E+02 -.879271875E+02 -.879919260E+02 -.880586843E+02 -.881274306E+02 -.881981685E+02 -.882709188E+02 -.883457062E+02 -.884225496E+02 -.885014548E+02 -.885824096E+02 -.886653795E+02 -.887503044E+02 -.888370961E+02 -.889256359E+02 -.890157728E+02 -.891073218E+02 -.892000624E+02 -.892937382E+02 -.893880562E+02 -.894826867E+02 -.895772642E+02 -.896713885E+02 -.897646267E+02 -.898565161E+02 -.899465671E+02 -.900342683E+02 -.901190910E+02 -.902004953E+02 -.902779364E+02 -.903508721E+02 -.904187701E+02 -.904811161E+02 -.905374218E+02 -.905872333E+02 -.906301386E+02 -.906657751E+02 -.906938363E+02 -.907140776E+02 -.907263211E+02 -.907304588E+02 -.907264552E+02 -.907143474E+02 -.906942452E+02 -.906663282E+02 -.906308427E+02 -.905880970E+02 -.905384554E+02 -.904823316E+02 -.904201817E+02 -.903524955E+02 -.902797895E+02 -.902025979E+02 -.901214650E+02 -.900369378E+02 -.899495584E+02 -.898598578E+02 -.897683499E+02 -.896755266E+02 -.895818533E+02 -.894877657E+02 -.893936668E+02 -.892999250E+02 -.892068730E+02 -.891148072E+02 -.890239874E+02 -.889346372E+02 -.888469455E+02 -.887610668E+02 -.886771235E+02 -.885952075E+02 -.885153820E+02 -.884376842E+02 -.883621279E+02 -.882887065E+02 -.882173970E+02 -.881481652E+02 -.880809721E+02 -.880157832E+02 -.879525808E+02 -.878913814E+02 -.878322591E+02 -.877753780E+02 -.877210340E+02 -.876697116E+02 -.876221572E+02 -.875794732E+02 -.875432402E+02 -.875156728E+02 -.874998194E+02 -.874998194E+02
 -.875107816E+02 -.875107816E+02 -.875275820E+02 -.875567550E+02 -.875950257E+02 -.876400014E+02 -.876899607E+02 -.877436888E+02 -.878003486E+02 -.878593810E+02 -.879204267E+02 -.879832671E+02 -.880477786E+02 -.881138992E+02 -.881816036E+02 -.882508848E+02 -.883217414E+02 -.883941683E+02 -.884681498E+02 -.885436552E+02 -.886206349E+02 -.886990179E+02 -.887787100E+02 -.888595915E+02 -.889415167E+02 -.890243121E+02 -.891077765E+02 -.891916801E+02 -.892757650E+02 -.893597453E+02 -.894433080E+02 -.895261149E+02 -.896078036E+02 -.896879910E+02 -.897662754E+02 -.898422408E+02 -.899154604E+02 -.899855019E+02 -.900519317E+02 -.901143212E+02 -.901722520E+02 -.902253220E+02 -.902731514E+02 -.903153886E+02 -.903517154E+02 -.903818532E+02 -.904055668E+02 -.904226691E+02 -.904330242E+02 -.904365498E+02 -.904332190E+02 -.904230603E+02 -.904061579E+02 -.903826492E+02 -.903527231E+02 -.903166163E+02 -.902746097E+02 -.902270228E+02 -.901742091E+02 -.901165505E+02 -.900544508E+02 -.899883304E+02 -.899186201E+02 -.898457552E+02 -.897701705E+02 -.896922947E+02 -.896125465E+02 -.895313296E+02 -.894490298E+02 -.893660118E+02 -.892826166E+02 -.891991600E+02 -.891159306E+02 -.890331893E+02 -.889511689E+02 -.888700738E+02 -.887900805E+02 -.887113382E+02 -.886339695E+02 -.885580719E+02 -.884837190E+02 -.884109625E+02 -.883398339E+02 -.882703473E+02 -.882025033E+02 -.881362927E+02 -.880717035E+02 -.880087294E+02 -.879473821E+02 -.878877082E+02 -.878298130E+02 -.877738918E+02 -.877202730E+02 -.876694737E+02 -.876222734E+02 -.875798081E+02 -.875436919E+02 -.875161720E+02 -.875003282E+02 -.875003282E+02
 -.875083965E+02 -.875083965E+02 -.875249264E+02 -.875536032E+02 -.875911761E+02 -.876352619E+02 -.876841374E+02 -.877365788E+02 -.877917343E+02 -.878490266E+02 -.879080758E+02 -.879686413E+02 -.880305772E+02 -.880937991E+02 -.881582600E+02 -.882239325E+02 -.882907962E+02 -.883588289E+02 -.884280004E+02 -.884982680E+02 -.885695737E+02 -.886418418E+02 -.887149770E+02 -.887888639E+02 -.888633653E+02 -.889383225E+02 -.890135542E+02 -.890888571E+02 -.891640062E+02 -.892387551E+02 -.893128372E+02 -.893859670E+02 -.894578420E+02 -.895281448E+02 -.895965453E+02 -.896627043E+02 -.897262763E+02 -.897869131E+02 -.898442683E+02 -.898980009E+02 -.899477797E+02 -.899932881E+02 -.900342282E+02 -.900703253E+02 -.901013316E+02 -.901270307E+02 -.901472406E+02 -.901618166E+02 -.901706538E+02 -.901736891E+02 -.901709017E+02 -.901623139E+02 -.901479907E+02 -.901280386E+02 -.901026039E+02 -.900718704E+02 -.900360563E+02 -.899954109E+02 -.899502108E+02 -.899007557E+02 -.898473642E+02 -.897903692E+02 -.897301135E+02 -.896669459E+02 -.896012163E+02 -.895332724E+02 -.894634556E+02 -.893920981E+02 -.893195197E+02 -.892460253E+02 -.891719027E+02 -.890974210E+02 -.890228292E+02 -.889483550E+02 -.888742045E+02 -.888005615E+02 -.887275878E+02 -.886554231E+02 -.885841858E+02 -.885139736E+02 -.884448645E+02 -.883769180E+02 -.883101769E+02 -.882446695E+02 -.881804124E+02 -.881174150E+02 -.880556854E+02 -.879952387E+02 -.879361086E+02 -.878783650E+02 -.878221360E+02 -.877676400E+02 -.877152273E+02 -.876654358E+02 -.876190630E+02 -.875772597E+02 -.875416490E+02 -.875144800E+02 -.874988234E+02 -.874988234E+02
 -.875044005E+02 -.875044005E+02 -.875205199E+02 -.875484623E+02 -.875850344E+02 -.876278879E+02 -.876753186E+02 -.877261092E+02 -.877794066E+02 -.878346255E+02 -.878913745E+02 -.879493988E+02 -.880085368E+02 -.880686885E+02 -.881297909E+02 -.881918020E+02 -.882546878E+02 -.883184146E+02 -.883829427E+02 -.884482224E+02 -.885141917E+02 -.885807739E+02 -.886478768E+02 -.887153912E+02 -.887831909E+02 -.888511323E+02 -.889190543E+02 -.889867783E+02 -.890541091E+02 -.891208352E+02 -.891867302E+02 -.892515535E+02 -.893150524E+02 -.893769637E+02 -.894370158E+02 -.894949312E+02 -.895504289E+02 -.896032279E+02 -.896530493E+02 -.896996204E+02 -.897426775E+02 -.897819694E+02 -.898172608E+02 -.898483351E+02 -.898749981E+02 -.898970800E+02 -.899144387E+02 -.899269612E+02 -.899345662E+02 -.899372042E+02 -.899348595E+02 -.899275495E+02 -.899153251E+02 -.898982695E+02 -.898764971E+02 -.898501517E+02 -.898194048E+02 -.897844523E+02 -.897455124E+02 -.897028222E+02 -.896566348E+02 -.896072154E+02 -.895548389E+02 -.894997857E+02 -.894423389E+02 -.893827815E+02 -.893213930E+02 -.892584469E+02 -.891942087E+02 -.891289332E+02 -.890628631E+02 -.889962272E+02 -.889292392E+02 -.888620968E+02 -.887949808E+02 -.887280548E+02 -.886614650E+02 -.885953398E+02 -.885297908E+02 -.884649122E+02 -.884007826E+02 -.883374648E+02 -.882750083E+02 -.882134500E+02 -.881528181E+02 -.880931349E+02 -.880344231E+02 -.879767134E+02 -.879200565E+02 -.878645386E+02 -.878103046E+02 -.877575883E+02 -.877067536E+02 -.876583486E+02 -.876131765E+02 -.875723866E+02 -.875375914E+02 -.875110160E+02 -.874956893E+02 -.874956893E+02
 -.874991440E+02 -.874991440E+02 -.875147442E+02 -.875417686E+02 -.875771070E+02 -.876184670E+02 -.876641796E+02 -.877130474E+02 -.877642261E+02 -.878171316E+02 -.878713681E+02 -.879266729E+02 -.879828747E+02 -.880398626E+02 -.880975628E+02 -.881559230E+02 -.882149002E+02 -.882744528E+02 -.883345355E+02 -.883950952E+02 -.884560688E+02 -.885173815E+02 -.885789456E+02 -.886406602E+02 -.887024105E+02 -.887640678E+02 -.888254899E+02 -.888865210E+02 -.889469921E+02 -.890067225E+02 -.890655197E+02 -.891231813E+02 -.891794960E+02 -.892342452E+02 -.892872047E+02 -.893381469E+02 -.893868426E+02 -.894330634E+02 -.894765841E+02 -.895171852E+02 -.895546554E+02 -.895887943E+02 -.896194143E+02 -.896463438E+02 -.896694290E+02 -.896885360E+02 -.897035526E+02 -.897143902E+02 -.897209846E+02 -.897232974E+02 -.897213161E+02 -.897150548E+02 -.897045534E+02 -.896898776E+02 -.896711177E+02 -.896483874E+02 -.896218221E+02 -.895915773E+02 -.895578263E+02 -.895207582E+02 -.894805751E+02 -.894374901E+02 -.893917243E+02 -.893435048E+02 -.892930616E+02 -.892406257E+02 -.891864267E+02 -.891306906E+02 -.890736379E+02 -.890154819E+02 -.889564271E+02 -.888966678E+02 -.888363869E+02 -.887757553E+02 -.887149310E+02 -.886540584E+02 -.885932682E+02 -.885326771E+02 -.884723882E+02 -.884124906E+02 -.883530605E+02 -.882941614E+02 -.882358458E+02 -.881781560E+02 -.881211273E+02 -.880647912E+02 -.880091806E+02 -.879543377E+02 -.879003248E+02 -.878472401E+02 -.877952393E+02 -.877445657E+02 -.876955893E+02 -.876488602E+02 -.876051766E+02 -.875656736E+02 -.875319364E+02 -.875061452E+02 -.874912606E+02 -.874912606E+02
 -.874929246E+02 -.874929246E+02 -.875079238E+02 -.875338920E+02 -.875678229E+02 -.876074959E+02 -.876512902E+02 -.876980389E+02 -.877469150E+02 -.877973425E+02 -.878489272E+02 -.879014039E+02 -.879545961E+02 -.880083860E+02 -.880626931E+02 -.881174581E+02 -.881726321E+02 -.882281692E+02 -.882840208E+02 -.883401328E+02 -.883964432E+02 -.884528804E+02 -.885093628E+02 -.885657979E+02 -.886220823E+02 -.886781017E+02 -.887337308E+02 -.887888342E+02 -.888432663E+02 -.888968724E+02 -.889494893E+02 -.890009464E+02 -.890510667E+02 -.890996684E+02 -.891465659E+02 -.891915718E+02 -.892344983E+02 -.892751591E+02 -.893133715E+02 -.893489577E+02 -.893817476E+02 -.894115799E+02 -.894383044E+02 -.894617842E+02 -.894818964E+02 -.894985346E+02 -.895116098E+02 -.895210516E+02 -.895268095E+02 -.895288529E+02 -.895271722E+02 -.895217785E+02 -.895127037E+02 -.895000001E+02 -.894837393E+02 -.894640120E+02 -.894409260E+02 -.894146057E+02 -.893851896E+02 -.893528294E+02 -.893176879E+02 -.892799370E+02 -.892397558E+02 -.891973289E+02 -.891528440E+02 -.891064907E+02 -.890584582E+02 -.890089335E+02 -.889581004E+02 -.889061375E+02 -.888532172E+02 -.887995045E+02 -.887451559E+02 -.886903188E+02 -.886351304E+02 -.885797178E+02 -.885241970E+02 -.884686732E+02 -.884132403E+02 -.883579814E+02 -.883029687E+02 -.882482646E+02 -.881939219E+02 -.881399860E+02 -.880864964E+02 -.880334905E+02 -.879810082E+02 -.879290995E+02 -.878778348E+02 -.878273200E+02 -.877777174E+02 -.877292742E+02 -.876823611E+02 -.876375227E+02 -.875955440E+02 -.875575352E+02 -.875250411E+02 -.875001805E+02 -.874858244E+02 -.874858244E+02
 -.874859922E+02 -.874859922E+02 -.875003307E+02 -.875251426E+02 -.875575408E+02 -.875953893E+02 -.876371252E+02 -.876816202E+02 -.877280715E+02 -.877759169E+02 -.878247685E+02 -.878743628E+02 -.879245215E+02 -.879751238E+02 -.880260849E+02 -.880773416E+02 -.881288417E+02 -.881805367E+02 -.882323771E+02 -.882843092E+02 -.883362735E+02 -.883882026E+02 -.884400212E+02 -.884916454E+02 -.885429826E+02 -.885939315E+02 -.886443826E+02 -.886942181E+02 -.887433127E+02 -.887915341E+02 -.888387437E+02 -.888847977E+02 -.889295475E+02 -.889728414E+02 -.890145253E+02 -.890544446E+02 -.890924445E+02 -.891283727E+02 -.891620797E+02 -.891934213E+02 -.892222593E+02 -.892484634E+02 -.892719127E+02 -.892924968E+02 -.893101172E+02 -.893246887E+02 -.893361402E+02 -.893444154E+02 -.893494740E+02 -.893512918E+02 -.893498611E+02 -.893451911E+02 -.893373071E+02 -.893262512E+02 -.893120807E+02 -.892948683E+02 -.892747006E+02 -.892516776E+02 -.892259110E+02 -.891975231E+02 -.891666459E+02 -.891334187E+02 -.890979875E+02 -.890605031E+02 -.890211195E+02 -.889799926E+02 -.889372790E+02 -.888931340E+02 -.888477111E+02 -.888011602E+02 -.887536268E+02 -.887052510E+02 -.886561667E+02 -.886065008E+02 -.885563725E+02 -.885058929E+02 -.884551648E+02 -.884042821E+02 -.883533299E+02 -.883023846E+02 -.882515139E+02 -.882007774E+02 -.881502271E+02 -.880999093E+02 -.880498657E+02 -.880001373E+02 -.879507685E+02 -.879018142E+02 -.878533499E+02 -.878054860E+02 -.877583874E+02 -.877123016E+02 -.876675947E+02 -.876248007E+02 -.875846840E+02 -.875483217E+02 -.875172079E+02 -.874933869E+02 -.874796242E+02 -.874796242E+02
 -.874785538E+02 -.874785538E+02 -.874921901E+02 -.875157767E+02 -.875465571E+02 -.875824889E+02 -.876220748E+02 -.876642315E+02 -.877081853E+02 -.877533923E+02 -.877994748E+02 -.878461740E+02 -.878933132E+02 -.879407706E+02 -.879884600E+02 -.880363161E+02 -.880842852E+02 -.881323180E+02 -.881803653E+02 -.882283753E+02 -.882762911E+02 -.883240505E+02 -.883715843E+02 -.884188170E+02 -.884656660E+02 -.885120418E+02 -.885578487E+02 -.886029845E+02 -.886473413E+02 -.886908059E+02 -.887332606E+02 -.887745837E+02 -.888146503E+02 -.888533336E+02 -.888905052E+02 -.889260367E+02 -.889598006E+02 -.889916713E+02 -.890215264E+02 -.890492478E+02 -.890747230E+02 -.890978461E+02 -.891185189E+02 -.891366522E+02 -.891521665E+02 -.891649929E+02 -.891750744E+02 -.891823656E+02 -.891868342E+02 -.891884608E+02 -.891872394E+02 -.891831774E+02 -.891762953E+02 -.891666269E+02 -.891542187E+02 -.891391292E+02 -.891214285E+02 -.891011975E+02 -.890785266E+02 -.890535155E+02 -.890262713E+02 -.889969079E+02 -.889655447E+02 -.889323055E+02 -.888973172E+02 -.888607087E+02 -.888226099E+02 -.887831503E+02 -.887424582E+02 -.887006599E+02 -.886578784E+02 -.886142328E+02 -.885698375E+02 -.885248019E+02 -.884792294E+02 -.884332170E+02 -.883868553E+02 -.883402280E+02 -.882934118E+02 -.882464761E+02 -.881994838E+02 -.881524910E+02 -.881055481E+02 -.880587007E+02 -.880119914E+02 -.879654628E+02 -.879191621E+02 -.878731469E+02 -.878274953E+02 -.877823195E+02 -.877377843E+02 -.876941340E+02 -.876517265E+02 -.876110801E+02 -.875729339E+02 -.875383251E+02 -.875086892E+02 -.874859861E+02 -.874728635E+02 -.874728635E+02
 -.874707784E+02 -.874707784E+02 -.874836859E+02 -.875060036E+02 -.875351134E+02 -.875690729E+02 -.876064564E+02 -.876462295E+02 -.876876522E+02 -.877302017E+02 -.877735139E+02 -.878173371E+02 -.878614983E+02 -.879058771E+02 -.879503872E+02 -.879949632E+02 -.880395510E+02 -.880841020E+02 -.881285681E+02 -.881728997E+02 -.882170438E+02 -.882609426E+02 -.883045336E+02 -.883477486E+02 -.883905142E+02 -.884327518E+02 -.884743776E+02 -.885153029E+02 -.885554349E+02 -.885946765E+02 -.886329276E+02 -.886700851E+02 -.887060437E+02 -.887406970E+02 -.887739377E+02 -.888056590E+02 -.888357551E+02 -.888641222E+02 -.888906594E+02 -.889152699E+02 -.889378613E+02 -.889583471E+02 -.889766473E+02 -.889926892E+02 -.890064083E+02 -.890177487E+02 -.890266640E+02 -.890331179E+02 -.890370839E+02 -.890385467E+02 -.890375014E+02 -.890339539E+02 -.890279212E+02 -.890194305E+02 -.890085196E+02 -.889952361E+02 -.889796370E+02 -.889617881E+02 -.889417633E+02 -.889196437E+02 -.888955173E+02 -.888694773E+02 -.888416221E+02 -.888120538E+02 -.887808772E+02 -.887481993E+02 -.887141285E+02 -.886787728E+02 -.886422402E+02 -.886046370E+02 -.885660674E+02 -.885266328E+02 -.884864314E+02 -.884455571E+02 -.884040997E+02 -.883621439E+02 -.883197694E+02 -.882770504E+02 -.882340557E+02 -.881908484E+02 -.881474862E+02 -.881040214E+02 -.880605019E+02 -.880169720E+02 -.879734740E+02 -.879300512E+02 -.878867514E+02 -.878436337E+02 -.878007769E+02 -.877582929E+02 -.877163441E+02 -.876751687E+02 -.876351135E+02 -.875966780E+02 -.875605713E+02 -.875277862E+02 -.874996932E+02 -.874781611E+02 -.874657104E+02 -.874657104E+02
 -.874628026E+02 -.874628026E+02 -.874749666E+02 -.874959918E+02 -.875234038E+02 -.875553647E+02 -.875905237E+02 -.876278993E+02 -.876667873E+02 -.877066893E+02 -.877472562E+02 -.877882458E+02 -.878294905E+02 -.878708727E+02 -.879123077E+02 -.879537309E+02 -.879950892E+02 -.880363349E+02 -.880774222E+02 -.881183040E+02 -.881589310E+02 -.881992504E+02 -.882392054E+02 -.882787350E+02 -.883177741E+02 -.883562533E+02 -.883940996E+02 -.884312360E+02 -.884675823E+02 -.885030555E+02 -.885375700E+02 -.885710384E+02 -.886033716E+02 -.886344801E+02 -.886642740E+02 -.886926640E+02 -.887195620E+02 -.887448820E+02 -.887685403E+02 -.887904571E+02 -.888105564E+02 -.888287669E+02 -.888450233E+02 -.888592659E+02 -.888714420E+02 -.888815061E+02 -.888894204E+02 -.888951552E+02 -.888986893E+02 -.889000100E+02 -.888991134E+02 -.888960046E+02 -.888906973E+02 -.888832138E+02 -.888735849E+02 -.888618496E+02 -.888480545E+02 -.888322535E+02 -.888145070E+02 -.887948820E+02 -.887734504E+02 -.887502895E+02 -.887254803E+02 -.886991075E+02 -.886712581E+02 -.886420214E+02 -.886114878E+02 -.885797480E+02 -.885468930E+02 -.885130124E+02 -.884781950E+02 -.884425271E+02 -.884060929E+02 -.883689735E+02 -.883312465E+02 -.882929860E+02 -.882542620E+02 -.882151403E+02 -.881756824E+02 -.881359451E+02 -.880959813E+02 -.880558394E+02 -.880155645E+02 -.879751989E+02 -.879347839E+02 -.878943622E+02 -.878539816E+02 -.878137011E+02 -.877735989E+02 -.877337849E+02 -.876944172E+02 -.876557261E+02 -.876180449E+02 -.875818513E+02 -.875478218E+02 -.875169008E+02 -.874903898E+02 -.874700611E+02 -.874583023E+02 -.874583023E+02
 -.874547349E+02 -.874547349E+02 -.874661499E+02 -.874858749E+02 -.875115821E+02 -.875415407E+02 -.875744772E+02 -.876094649E+02 -.876458380E+02 -.876831236E+02 -.877209897E+02 -.877592049E+02 -.877976084E+02 -.878360865E+02 -.878745571E+02 -.879129574E+02 -.879512358E+02 -.879893466E+02 -.880272461E+02 -.880648903E+02 -.881022337E+02 -.881392280E+02 -.881758219E+02 -.882119609E+02 -.882475873E+02 -.882826401E+02 -.883170553E+02 -.883507662E+02 -.883837037E+02 -.884157962E+02 -.884469706E+02 -.884771526E+02 -.885062667E+02 -.885342373E+02 -.885609888E+02 -.885864463E+02 -.886105362E+02 -.886331868E+02 -.886543286E+02 -.886738954E+02 -.886918242E+02 -.887080565E+02 -.887225380E+02 -.887352200E+02 -.887460590E+02 -.887550178E+02 -.887620654E+02 -.887671774E+02 -.887703366E+02 -.887715327E+02 -.887707624E+02 -.887680300E+02 -.887633468E+02 -.887567311E+02 -.887482083E+02 -.887378103E+02 -.887255755E+02 -.887115481E+02 -.886957782E+02 -.886783208E+02 -.886592355E+02 -.886385863E+02 -.886164404E+02 -.885928681E+02 -.885679423E+02 -.885417374E+02 -.885143293E+02 -.884857945E+02 -.884562096E+02 -.884256507E+02 -.883941932E+02 -.883619111E+02 -.883288764E+02 -.882951592E+02 -.882608270E+02 -.882259443E+02 -.881905726E+02 -.881547703E+02 -.881185920E+02 -.880820890E+02 -.880453094E+02 -.880082977E+02 -.879710960E+02 -.879337444E+02 -.878962824E+02 -.878587518E+02 -.878211994E+02 -.877836830E+02 -.877462792E+02 -.877090945E+02 -.876722815E+02 -.876360610E+02 -.876007508E+02 -.875668053E+02 -.875348657E+02 -.875058258E+02 -.874809151E+02 -.874618059E+02 -.874507494E+02 -.874507494E+02
 -.874466596E+02 -.874466596E+02 -.874573275E+02 -.874757570E+02 -.874997677E+02 -.875277376E+02 -.875584716E+02 -.875910994E+02 -.876249942E+02 -.876597103E+02 -.876949339E+02 -.877304455E+02 -.877660918E+02 -.878017642E+02 -.878373839E+02 -.878728903E+02 -.879082343E+02 -.879433721E+02 -.879782628E+02 -.880128653E+02 -.880471379E+02 -.880810365E+02 -.881145150E+02 -.881475248E+02 -.881800146E+02 -.882119309E+02 -.882432177E+02 -.882738171E+02 -.883036691E+02 -.883327124E+02 -.883608843E+02 -.883881212E+02 -.884143592E+02 -.884395342E+02 -.884635824E+02 -.884864408E+02 -.885080476E+02 -.885283429E+02 -.885472687E+02 -.885647698E+02 -.885807939E+02 -.885952925E+02 -.886082207E+02 -.886195381E+02 -.886292089E+02 -.886372024E+02 -.886434932E+02 -.886480611E+02 -.886508920E+02 -.886519774E+02 -.886513148E+02 -.886489077E+02 -.886447653E+02 -.886389030E+02 -.886313415E+02 -.886221073E+02 -.886112321E+02 -.885987525E+02 -.885847099E+02 -.885691499E+02 -.885521220E+02 -.885336795E+02 -.885138783E+02 -.884927773E+02 -.884704373E+02 -.884469210E+02 -.884222920E+02 -.883966150E+02 -.883699549E+02 -.883423763E+02 -.883139436E+02 -.882847200E+02 -.882547676E+02 -.882241469E+02 -.881929164E+02 -.881611326E+02 -.881288494E+02 -.880961184E+02 -.880629884E+02 -.880295055E+02 -.879957130E+02 -.879616520E+02 -.879273612E+02 -.878928784E+02 -.878582413E+02 -.878234897E+02 -.877886692E+02 -.877538356E+02 -.877190629E+02 -.876844535E+02 -.876501534E+02 -.876163724E+02 -.875834120E+02 -.875517014E+02 -.875218454E+02 -.874946852E+02 -.874713768E+02 -.874534907E+02 -.874431392E+02 -.874431392E+02
 -.874386413E+02 -.874386413E+02 -.874485693E+02 -.874657171E+02 -.874880516E+02 -.875140592E+02 -.875426241E+02 -.875729326E+02 -.876043982E+02 -.876366028E+02 -.876692514E+02 -.877021374E+02 -.877351157E+02 -.877680834E+02 -.878009653E+02 -.878337041E+02 -.878662528E+02 -.878985704E+02 -.879306185E+02 -.879623592E+02 -.879937542E+02 -.880247636E+02 -.880553460E+02 -.880854580E+02 -.881150542E+02 -.881440875E+02 -.881725090E+02 -.882002683E+02 -.882273133E+02 -.882535913E+02 -.882790485E+02 -.883036305E+02 -.883272829E+02 -.883499511E+02 -.883715813E+02 -.883921202E+02 -.884115160E+02 -.884297181E+02 -.884466781E+02 -.884623498E+02 -.884766896E+02 -.884896571E+02 -.885012150E+02 -.885113297E+02 -.885199716E+02 -.885271152E+02 -.885327395E+02 -.885368279E+02 -.885393686E+02 -.885403547E+02 -.885397843E+02 -.885376600E+02 -.885339898E+02 -.885287862E+02 -.885220666E+02 -.885138528E+02 -.885041712E+02 -.884930522E+02 -.884805302E+02 -.884666431E+02 -.884514325E+02 -.884349424E+02 -.884172200E+02 -.883983144E+02 -.883782769E+02 -.883571600E+02 -.883350177E+02 -.883119046E+02 -.882878758E+02 -.882629864E+02 -.882372913E+02 -.882108449E+02 -.881837006E+02 -.881559108E+02 -.881275262E+02 -.880985963E+02 -.880691684E+02 -.880392880E+02 -.880089987E+02 -.879783416E+02 -.879473560E+02 -.879160793E+02 -.878845473E+02 -.878527950E+02 -.878208581E+02 -.877887744E+02 -.877565873E+02 -.877243507E+02 -.876921349E+02 -.876600377E+02 -.876281975E+02 -.875968126E+02 -.875661669E+02 -.875366638E+02 -.875088705E+02 -.874835749E+02 -.874618583E+02 -.874451888E+02 -.874355393E+02 -.874355393E+02
 -.874307276E+02 -.874307276E+02 -.874399272E+02 -.874558138E+02 -.874765004E+02 -.875005816E+02 -.875270202E+02 -.875550594E+02 -.875841530E+02 -.876139111E+02 -.876440581E+02 -.876744004E+02 -.877048019E+02 -.877351657E+02 -.877654208E+02 -.877955132E+02 -.878253986E+02 -.878550388E+02 -.878843979E+02 -.879134412E+02 -.879421337E+02 -.879704394E+02 -.879983211E+02 -.880257402E+02 -.880526566E+02 -.880790287E+02 -.881048137E+02 -.881299678E+02 -.881544459E+02 -.881782024E+02 -.882011910E+02 -.882233653E+02 -.882446786E+02 -.882650847E+02 -.882845377E+02 -.883029926E+02 -.883204056E+02 -.883367342E+02 -.883519376E+02 -.883659771E+02 -.883788162E+02 -.883904211E+02 -.884007607E+02 -.884098069E+02 -.884175352E+02 -.884239244E+02 -.884289568E+02 -.884326189E+02 -.884349009E+02 -.884357970E+02 -.884353056E+02 -.884334291E+02 -.884301740E+02 -.884255507E+02 -.884195737E+02 -.884122613E+02 -.884036354E+02 -.883937213E+02 -.883825478E+02 -.883701466E+02 -.883565523E+02 -.883418021E+02 -.883259354E+02 -.883089935E+02 -.882910197E+02 -.882720583E+02 -.882521551E+02 -.882313562E+02 -.882097088E+02 -.881872597E+02 -.881640560E+02 -.881401445E+02 -.881155711E+02 -.880903813E+02 -.880646192E+02 -.880383279E+02 -.880115492E+02 -.879843231E+02 -.879566883E+02 -.879286817E+02 -.879003387E+02 -.878716933E+02 -.878427782E+02 -.878136260E+02 -.877842698E+02 -.877547455E+02 -.877250941E+02 -.876953666E+02 -.876656298E+02 -.876359760E+02 -.876065355E+02 -.875774946E+02 -.875491189E+02 -.875217855E+02 -.874960236E+02 -.874725671E+02 -.874524229E+02 -.874369562E+02 -.874280013E+02 -.874280013E+02
 -.874229526E+02 -.874229526E+02 -.874314378E+02 -.874460883E+02 -.874651614E+02 -.874873581E+02 -.875117195E+02 -.875375451E+02 -.875643291E+02 -.875917097E+02 -.876194312E+02 -.876473132E+02 -.876752288E+02 -.877030874E+02 -.877308227E+02 -.877583841E+02 -.877857302E+02 -.878128254E+02 -.878396368E+02 -.878661325E+02 -.878922806E+02 -.879180489E+02 -.879434039E+02 -.879683114E+02 -.879927359E+02 -.880166408E+02 -.880399887E+02 -.880627413E+02 -.880848596E+02 -.881063042E+02 -.881270353E+02 -.881470128E+02 -.881661971E+02 -.881845485E+02 -.882020282E+02 -.882185979E+02 -.882342205E+02 -.882488602E+02 -.882624825E+02 -.882750550E+02 -.882865469E+02 -.882969298E+02 -.883061778E+02 -.883142674E+02 -.883211780E+02 -.883268919E+02 -.883313946E+02 -.883346746E+02 -.883367238E+02 -.883375374E+02 -.883371142E+02 -.883354560E+02 -.883325684E+02 -.883284601E+02 -.883231432E+02 -.883166329E+02 -.883089476E+02 -.883001084E+02 -.882901396E+02 -.882790676E+02 -.882669215E+02 -.882537325E+02 -.882395339E+02 -.882243605E+02 -.882082487E+02 -.881912363E+02 -.881733619E+02 -.881546649E+02 -.881351854E+02 -.881149635E+02 -.880940396E+02 -.880724538E+02 -.880502460E+02 -.880274554E+02 -.880041205E+02 -.879802790E+02 -.879559673E+02 -.879312211E+02 -.879060745E+02 -.878805605E+02 -.878547109E+02 -.878285564E+02 -.878021271E+02 -.877754528E+02 -.877485643E+02 -.877214950E+02 -.876942836E+02 -.876669779E+02 -.876396408E+02 -.876123588E+02 -.875852536E+02 -.875584990E+02 -.875323424E+02 -.875071339E+02 -.874833645E+02 -.874617146E+02 -.874431164E+02 -.874288336E+02 -.874205627E+02 -.874205627E+02
 -.874153385E+02 -.874153385E+02 -.874231252E+02 -.874365680E+02 -.874540653E+02 -.874744234E+02 -.874967602E+02 -.875204312E+02 -.875449704E+02 -.875700444E+02 -.875954169E+02 -.876209212E+02 -.876464397E+02 -.876718885E+02 -.876972058E+02 -.877223447E+02 -.877472669E+02 -.877719395E+02 -.877963322E+02 -.878204161E+02 -.878441624E+02 -.878675420E+02 -.878905251E+02 -.879130812E+02 -.879351791E+02 -.879567866E+02 -.879778709E+02 -.879983988E+02 -.880183364E+02 -.880376496E+02 -.880563041E+02 -.880742655E+02 -.880914998E+02 -.881079733E+02 -.881236526E+02 -.881385054E+02 -.881525002E+02 -.881656066E+02 -.881777956E+02 -.881890396E+02 -.881993130E+02 -.882085918E+02 -.882168542E+02 -.882240805E+02 -.882302535E+02 -.882353583E+02 -.882393828E+02 -.882423174E+02 -.882441554E+02 -.882448928E+02 -.882445285E+02 -.882430641E+02 -.882405043E+02 -.882368563E+02 -.882321304E+02 -.882263392E+02 -.882194982E+02 -.882116252E+02 -.882027403E+02 -.881928660E+02 -.881820266E+02 -.881702486E+02 -.881575598E+02 -.881439899E+02 -.881295695E+02 -.881143307E+02 -.880983064E+02 -.880815301E+02 -.880640360E+02 -.880458585E+02 -.880270323E+02 -.880075918E+02 -.879875716E+02 -.879670055E+02 -.879459272E+02 -.879243694E+02 -.879023643E+02 -.878799432E+02 -.878571363E+02 -.878339730E+02 -.878104818E+02 -.877866904E+02 -.877626261E+02 -.877383162E+02 -.877137892E+02 -.876890760E+02 -.876642125E+02 -.876392435E+02 -.876142274E+02 -.875892447E+02 -.875644086E+02 -.875398799E+02 -.875158874E+02 -.874927546E+02 -.874709343E+02 -.874510535E+02 -.874339708E+02 -.874208493E+02 -.874132497E+02 -.874132497E+02
 -.874078987E+02 -.874078987E+02 -.874150038E+02 -.874272685E+02 -.874432298E+02 -.874617969E+02 -.874821634E+02 -.875037399E+02 -.875260996E+02 -.875489373E+02 -.875720360E+02 -.875952430E+02 -.876184498E+02 -.876415793E+02 -.876645746E+02 -.876873923E+02 -.877099973E+02 -.877323593E+02 -.877544509E+02 -.877762458E+02 -.877977181E+02 -.878188417E+02 -.878395901E+02 -.878599364E+02 -.878798529E+02 -.878993115E+02 -.879182836E+02 -.879367401E+02 -.879546519E+02 -.879719892E+02 -.879887226E+02 -.880048225E+02 -.880202599E+02 -.880350057E+02 -.880490318E+02 -.880623105E+02 -.880748150E+02 -.880865196E+02 -.880973999E+02 -.881074324E+02 -.881165956E+02 -.881248692E+02 -.881322348E+02 -.881386761E+02 -.881441785E+02 -.881487295E+02 -.881523190E+02 -.881549389E+02 -.881565837E+02 -.881572499E+02 -.881569367E+02 -.881556455E+02 -.881533801E+02 -.881501467E+02 -.881459539E+02 -.881408122E+02 -.881347347E+02 -.881277363E+02 -.881198341E+02 -.881110467E+02 -.881013950E+02 -.880909010E+02 -.880795883E+02 -.880674821E+02 -.880546084E+02 -.880409942E+02 -.880266677E+02 -.880116574E+02 -.879959925E+02 -.879797025E+02 -.879628171E+02 -.879453660E+02 -.879273790E+02 -.879088856E+02 -.878899148E+02 -.878704953E+02 -.878506552E+02 -.878304220E+02 -.878098226E+02 -.877888829E+02 -.877676285E+02 -.877460842E+02 -.877242746E+02 -.877022246E+02 -.876799602E+02 -.876575100E+02 -.876349071E+02 -.876121927E+02 -.875894211E+02 -.875666665E+02 -.875440332E+02 -.875216691E+02 -.874997844E+02 -.874786759E+02 -.874587586E+02 -.874406068E+02 -.874250064E+02 -.874130214E+02 -.874060792E+02 -.874060792E+02
 -.874006387E+02 -.874006387E+02 -.874070795E+02 -.874181962E+02 -.874326617E+02 -.874494856E+02 -.874679360E+02 -.874874773E+02 -.875077218E+02 -.875283915E+02 -.875492893E+02 -.875702756E+02 -.875912518E+02 -.876121471E+02 -.876329096E+02 -.876534997E+02 -.876738853E+02 -.876940390E+02 -.877139358E+02 -.877335521E+02 -.877528647E+02 -.877718503E+02 -.877904856E+02 -.878087467E+02 -.878266093E+02 -.878440488E+02 -.878610403E+02 -.878775585E+02 -.878935781E+02 -.879090736E+02 -.879240196E+02 -.879383906E+02 -.879521618E+02 -.879653084E+02 -.879778064E+02 -.879896321E+02 -.880007630E+02 -.880111772E+02 -.880208539E+02 -.880297735E+02 -.880379176E+02 -.880452693E+02 -.880518130E+02 -.880575350E+02 -.880624230E+02 -.880664666E+02 -.880696572E+02 -.880719881E+02 -.880734546E+02 -.880740539E+02 -.880737852E+02 -.880726498E+02 -.880706509E+02 -.880677937E+02 -.880640852E+02 -.880595346E+02 -.880541527E+02 -.880479520E+02 -.880409469E+02 -.880331533E+02 -.880245886E+02 -.880152713E+02 -.880052217E+02 -.879944607E+02 -.879830107E+02 -.879708944E+02 -.879581359E+02 -.879447594E+02 -.879307899E+02 -.879162526E+02 -.879011730E+02 -.878855768E+02 -.878694894E+02 -.878529364E+02 -.878359431E+02 -.878185344E+02 -.878007349E+02 -.877825686E+02 -.877640593E+02 -.877452298E+02 -.877261030E+02 -.877067008E+02 -.876870457E+02 -.876671598E+02 -.876470670E+02 -.876267933E+02 -.876063689E+02 -.875858317E+02 -.875652314E+02 -.875446360E+02 -.875241407E+02 -.875038807E+02 -.874840475E+02 -.874649116E+02 -.874468504E+02 -.874303864E+02 -.874162339E+02 -.874053597E+02 -.873990602E+02 -.873990602E+02
 -.873935581E+02 -.873935581E+02 -.873993515E+02 -.874093501E+02 -.874223590E+02 -.874374866E+02 -.874540736E+02 -.874716373E+02 -.874898281E+02 -.875083954E+02 -.875271611E+02 -.875459991E+02 -.875648201E+02 -.875835602E+02 -.876021724E+02 -.876206206E+02 -.876388759E+02 -.876569136E+02 -.876747112E+02 -.876922478E+02 -.877095025E+02 -.877264548E+02 -.877430842E+02 -.877593695E+02 -.877752897E+02 -.877908233E+02 -.878059485E+02 -.878206436E+02 -.878348867E+02 -.878486558E+02 -.878619290E+02 -.878746847E+02 -.878869014E+02 -.878985582E+02 -.879096345E+02 -.879201104E+02 -.879299665E+02 -.879391845E+02 -.879477466E+02 -.879556364E+02 -.879628384E+02 -.879693383E+02 -.879751230E+02 -.879801809E+02 -.879845017E+02 -.879880767E+02 -.879908987E+02 -.879929621E+02 -.879942629E+02 -.879947988E+02 -.879945692E+02 -.879935750E+02 -.879918190E+02 -.879893056E+02 -.879860407E+02 -.879820319E+02 -.879772884E+02 -.879718207E+02 -.879656408E+02 -.879587623E+02 -.879511995E+02 -.879429685E+02 -.879340860E+02 -.879245700E+02 -.879144391E+02 -.879037130E+02 -.878924117E+02 -.878805562E+02 -.878681676E+02 -.878552674E+02 -.878418775E+02 -.878280199E+02 -.878137166E+02 -.877989895E+02 -.877838605E+02 -.877683513E+02 -.877524831E+02 -.877362772E+02 -.877197541E+02 -.877029341E+02 -.876858373E+02 -.876684833E+02 -.876508920E+02 -.876330834E+02 -.876150788E+02 -.875969018E+02 -.875785799E+02 -.875601475E+02 -.875416496E+02 -.875231478E+02 -.875047287E+02 -.874865143E+02 -.874686779E+02 -.874514636E+02 -.874352123E+02 -.874203952E+02 -.874076562E+02 -.873978669E+02 -.873921954E+02 -.873921954E+02
 -.873866513E+02 -.873866513E+02 -.873918138E+02 -.874007229E+02 -.874123130E+02 -.874257891E+02 -.874405628E+02 -.874562034E+02 -.874723987E+02 -.874889250E+02 -.875056229E+02 -.875223797E+02 -.875391154E+02 -.875557728E+02 -.875723096E+02 -.875886936E+02 -.876048990E+02 -.876209036E+02 -.876366876E+02 -.876522322E+02 -.876675191E+02 -.876825304E+02 -.876972479E+02 -.877116533E+02 -.877257283E+02 -.877394542E+02 -.877528122E+02 -.877657837E+02 -.877783497E+02 -.877904915E+02 -.878021903E+02 -.878134276E+02 -.878241853E+02 -.878344454E+02 -.878441906E+02 -.878534039E+02 -.878620691E+02 -.878701704E+02 -.878776932E+02 -.878846234E+02 -.878909481E+02 -.878966551E+02 -.879017337E+02 -.879061739E+02 -.879099672E+02 -.879131063E+02 -.879155851E+02 -.879173990E+02 -.879185446E+02 -.879190200E+02 -.879188247E+02 -.879179595E+02 -.879164267E+02 -.879142299E+02 -.879113742E+02 -.879078659E+02 -.879037127E+02 -.878989235E+02 -.878935083E+02 -.878874784E+02 -.878808461E+02 -.878736247E+02 -.878658283E+02 -.878574722E+02 -.878485720E+02 -.878391443E+02 -.878292063E+02 -.878187755E+02 -.878078699E+02 -.877965079E+02 -.877847081E+02 -.877724893E+02 -.877598703E+02 -.877468699E+02 -.877335071E+02 -.877198004E+02 -.877057683E+02 -.876914292E+02 -.876768010E+02 -.876619015E+02 -.876467483E+02 -.876313585E+02 -.876157499E+02 -.875999402E+02 -.875839484E+02 -.875677957E+02 -.875515066E+02 -.875351120E+02 -.875186525E+02 -.875021833E+02 -.874857819E+02 -.874695578E+02 -.874536659E+02 -.874383247E+02 -.874238387E+02 -.874106288E+02 -.873992701E+02 -.873905404E+02 -.873854825E+02 -.873854825E+02
 -.873799091E+02 -.873799091E+02 -.873844562E+02 -.873923026E+02 -.874025095E+02 -.874143759E+02 -.874273831E+02 -.874411514E+02 -.874554052E+02 -.874699471E+02 -.874846363E+02 -.874993732E+02 -.875140872E+02 -.875287274E+02 -.875432565E+02 -.875576462E+02 -.875718735E+02 -.875859188E+02 -.875997647E+02 -.876133948E+02 -.876267932E+02 -.876399441E+02 -.876528318E+02 -.876654406E+02 -.876777545E+02 -.876897577E+02 -.877014339E+02 -.877127672E+02 -.877237415E+02 -.877343407E+02 -.877445490E+02 -.877543507E+02 -.877637304E+02 -.877726729E+02 -.877811636E+02 -.877891883E+02 -.877967331E+02 -.878037851E+02 -.878103318E+02 -.878163615E+02 -.878218633E+02 -.878268271E+02 -.878312439E+02 -.878351053E+02 -.878384044E+02 -.878411348E+02 -.878432918E+02 -.878448712E+02 -.878458704E+02 -.878462877E+02 -.878461228E+02 -.878453762E+02 -.878440500E+02 -.878421472E+02 -.878396719E+02 -.878366295E+02 -.878330263E+02 -.878288698E+02 -.878241683E+02 -.878189314E+02 -.878131692E+02 -.878068928E+02 -.878001143E+02 -.877928463E+02 -.877851019E+02 -.877768952E+02 -.877682405E+02 -.877591526E+02 -.877496468E+02 -.877397386E+02 -.877294438E+02 -.877187782E+02 -.877077579E+02 -.876963990E+02 -.876847175E+02 -.876727295E+02 -.876604508E+02 -.876478972E+02 -.876350841E+02 -.876220269E+02 -.876087410E+02 -.875952414E+02 -.875815434E+02 -.875676627E+02 -.875536161E+02 -.875394222E+02 -.875251028E+02 -.875106853E+02 -.874962056E+02 -.874817127E+02 -.874672752E+02 -.874529899E+02 -.874389939E+02 -.874254800E+02 -.874127172E+02 -.874010770E+02 -.873910669E+02 -.873833731E+02 -.873789149E+02 -.873789149E+02
 -.873733193E+02 -.873733193E+02 -.873772652E+02 -.873840738E+02 -.873929300E+02 -.874032253E+02 -.874145091E+02 -.874264514E+02 -.874388129E+02 -.874514218E+02 -.874641558E+02 -.874769281E+02 -.874896773E+02 -.875023590E+02 -.875149408E+02 -.875273980E+02 -.875397105E+02 -.875518615E+02 -.875638357E+02 -.875756190E+02 -.875871977E+02 -.875985583E+02 -.876096873E+02 -.876205714E+02 -.876311968E+02 -.876415501E+02 -.876516176E+02 -.876613858E+02 -.876708410E+02 -.876799698E+02 -.876887588E+02 -.876971949E+02 -.877052651E+02 -.877129567E+02 -.877202576E+02 -.877271558E+02 -.877336399E+02 -.877396990E+02 -.877453227E+02 -.877505014E+02 -.877552259E+02 -.877594879E+02 -.877632800E+02 -.877665952E+02 -.877694276E+02 -.877717723E+02 -.877736250E+02 -.877749826E+02 -.877758427E+02 -.877762039E+02 -.877760661E+02 -.877754296E+02 -.877742962E+02 -.877726683E+02 -.877705494E+02 -.877679439E+02 -.877648570E+02 -.877612950E+02 -.877572647E+02 -.877527740E+02 -.877478314E+02 -.877424461E+02 -.877366280E+02 -.877303877E+02 -.877237362E+02 -.877166851E+02 -.877092463E+02 -.877014324E+02 -.876932559E+02 -.876847299E+02 -.876758676E+02 -.876666824E+02 -.876571879E+02 -.876473974E+02 -.876373247E+02 -.876269833E+02 -.876163866E+02 -.876055481E+02 -.875944809E+02 -.875831982E+02 -.875717131E+02 -.875600387E+02 -.875481880E+02 -.875361747E+02 -.875240134E+02 -.875117201E+02 -.874993141E+02 -.874868190E+02 -.874742663E+02 -.874616987E+02 -.874491760E+02 -.874367826E+02 -.874246376E+02 -.874129090E+02 -.874018307E+02 -.873917256E+02 -.873830347E+02 -.873763544E+02 -.873724833E+02 -.873724833E+02
 -.873668689E+02 -.873668689E+02 -.873702265E+02 -.873760198E+02 -.873835551E+02 -.873923142E+02 -.874019134E+02 -.874120717E+02 -.874225851E+02 -.874333073E+02 -.874441339E+02 -.874549910E+02 -.874658260E+02 -.874766013E+02 -.874872890E+02 -.874978680E+02 -.875083214E+02 -.875186347E+02 -.875287950E+02 -.875387902E+02 -.875486089E+02 -.875582396E+02 -.875676711E+02 -.875768920E+02 -.875858909E+02 -.875946566E+02 -.876031776E+02 -.876114426E+02 -.876194405E+02 -.876271598E+02 -.876345897E+02 -.876417192E+02 -.876485376E+02 -.876550345E+02 -.876611998E+02 -.876670237E+02 -.876724968E+02 -.876776101E+02 -.876823552E+02 -.876867241E+02 -.876907094E+02 -.876943042E+02 -.876975024E+02 -.877002984E+02 -.877026873E+02 -.877046652E+02 -.877062284E+02 -.877073745E+02 -.877081015E+02 -.877084084E+02 -.877082949E+02 -.877077614E+02 -.877068093E+02 -.877054406E+02 -.877036581E+02 -.877014654E+02 -.876988668E+02 -.876958674E+02 -.876924729E+02 -.876886895E+02 -.876845244E+02 -.876799850E+02 -.876750795E+02 -.876698165E+02 -.876642051E+02 -.876582547E+02 -.876519754E+02 -.876453772E+02 -.876384706E+02 -.876312665E+02 -.876237757E+02 -.876160092E+02 -.876079784E+02 -.875996944E+02 -.875911686E+02 -.875824121E+02 -.875734364E+02 -.875642525E+02 -.875548716E+02 -.875453048E+02 -.875355629E+02 -.875256571E+02 -.875155985E+02 -.875053986E+02 -.874950699E+02 -.874846260E+02 -.874740833E+02 -.874634622E+02 -.874527894E+02 -.874421015E+02 -.874314495E+02 -.874209054E+02 -.874105710E+02 -.874005894E+02 -.873911601E+02 -.873825583E+02 -.873751599E+02 -.873694727E+02 -.873661771E+02 -.873661771E+02
 -.873605508E+02 -.873605508E+02 -.873633319E+02 -.873681307E+02 -.873743723E+02 -.873816273E+02 -.873895778E+02 -.873979906E+02 -.874066966E+02 -.874155743E+02 -.874245371E+02 -.874335237E+02 -.874424904E+02 -.874514060E+02 -.874602474E+02 -.874689970E+02 -.874776408E+02 -.874861666E+02 -.874945640E+02 -.875028230E+02 -.875109341E+02 -.875188878E+02 -.875266750E+02 -.875342863E+02 -.875417125E+02 -.875489442E+02 -.875559724E+02 -.875627876E+02 -.875693809E+02 -.875757430E+02 -.875818651E+02 -.875877383E+02 -.875933540E+02 -.875987037E+02 -.876037793E+02 -.876085730E+02 -.876130771E+02 -.876172845E+02 -.876211884E+02 -.876247822E+02 -.876280602E+02 -.876310168E+02 -.876336470E+02 -.876359465E+02 -.876379113E+02 -.876395381E+02 -.876408243E+02 -.876417677E+02 -.876423667E+02 -.876426207E+02 -.876425292E+02 -.876420928E+02 -.876413124E+02 -.876401897E+02 -.876387269E+02 -.876369269E+02 -.876347932E+02 -.876323298E+02 -.876295413E+02 -.876264327E+02 -.876230096E+02 -.876192782E+02 -.876152449E+02 -.876109167E+02 -.876063008E+02 -.876014050E+02 -.875962371E+02 -.875908054E+02 -.875851183E+02 -.875791846E+02 -.875730130E+02 -.875666126E+02 -.875599923E+02 -.875531614E+02 -.875461290E+02 -.875389043E+02 -.875314965E+02 -.875239147E+02 -.875161680E+02 -.875082655E+02 -.875002162E+02 -.874920292E+02 -.874837136E+02 -.874752791E+02 -.874667358E+02 -.874580952E+02 -.874493709E+02 -.874405797E+02 -.874317439E+02 -.874228939E+02 -.874140721E+02 -.874053383E+02 -.873967771E+02 -.873885071E+02 -.873806940E+02 -.873735662E+02 -.873674352E+02 -.873627222E+02 -.873599912E+02 -.873599912E+02
 -.873543862E+02 -.873543862E+02 -.873566030E+02 -.873604287E+02 -.873654050E+02 -.873711897E+02 -.873775289E+02 -.873842365E+02 -.873911775E+02 -.873982548E+02 -.874053993E+02 -.874125620E+02 -.874197079E+02 -.874268120E+02 -.874338558E+02 -.874408255E+02 -.874477095E+02 -.874544985E+02 -.874611839E+02 -.874677578E+02 -.874742127E+02 -.874805411E+02 -.874867358E+02 -.874927892E+02 -.874986942E+02 -.875044434E+02 -.875100296E+02 -.875154455E+02 -.875206839E+02 -.875257377E+02 -.875305998E+02 -.875352634E+02 -.875397218E+02 -.875439682E+02 -.875479965E+02 -.875518004E+02 -.875553740E+02 -.875587118E+02 -.875618084E+02 -.875646589E+02 -.875672585E+02 -.875696032E+02 -.875716890E+02 -.875735125E+02 -.875750706E+02 -.875763609E+02 -.875773811E+02 -.875781298E+02 -.875786056E+02 -.875788080E+02 -.875787367E+02 -.875783921E+02 -.875777750E+02 -.875768866E+02 -.875757287E+02 -.875743035E+02 -.875726137E+02 -.875706624E+02 -.875684532E+02 -.875659899E+02 -.875632771E+02 -.875603193E+02 -.875571217E+02 -.875536896E+02 -.875500287E+02 -.875461449E+02 -.875420446E+02 -.875377340E+02 -.875332198E+02 -.875285087E+02 -.875236078E+02 -.875185239E+02 -.875132642E+02 -.875078359E+02 -.875022461E+02 -.874965022E+02 -.874906113E+02 -.874845807E+02 -.874784174E+02 -.874721288E+02 -.874657219E+02 -.874592040E+02 -.874525823E+02 -.874458645E+02 -.874390588E+02 -.874321742E+02 -.874252217E+02 -.874182147E+02 -.874111710E+02 -.874041151E+02 -.873970807E+02 -.873901158E+02 -.873832878E+02 -.873766918E+02 -.873704600E+02 -.873647747E+02 -.873598847E+02 -.873561261E+02 -.873539484E+02 -.873539484E+02
 -.873484953E+02 -.873484953E+02 -.873501652E+02 -.873530488E+02 -.873568019E+02 -.873611662E+02 -.873659505E+02 -.873710141E+02 -.873762548E+02 -.873815991E+02 -.873869944E+02 -.873924036E+02 -.873977999E+02 -.874031645E+02 -.874084831E+02 -.874137452E+02 -.874189421E+02 -.874240665E+02 -.874291121E+02 -.874340729E+02 -.874389431E+02 -.874437172E+02 -.874483896E+02 -.874529548E+02 -.874574073E+02 -.874617416E+02 -.874659524E+02 -.874700341E+02 -.874739815E+02 -.874777892E+02 -.874814519E+02 -.874849646E+02 -.874883222E+02 -.874915198E+02 -.874945527E+02 -.874974163E+02 -.875001064E+02 -.875026186E+02 -.875049491E+02 -.875070942E+02 -.875090504E+02 -.875108147E+02 -.875123841E+02 -.875137561E+02 -.875149286E+02 -.875158995E+02 -.875166674E+02 -.875172310E+02 -.875175895E+02 -.875177424E+02 -.875176896E+02 -.875174312E+02 -.875169679E+02 -.875163005E+02 -.875154305E+02 -.875143595E+02 -.875130893E+02 -.875116224E+02 -.875099614E+02 -.875081091E+02 -.875060688E+02 -.875038441E+02 -.875014385E+02 -.874988562E+02 -.874961014E+02 -.874931784E+02 -.874900918E+02 -.874868465E+02 -.874834474E+02 -.874798993E+02 -.874762077E+02 -.874723775E+02 -.874684142E+02 -.874643231E+02 -.874601095E+02 -.874557790E+02 -.874513368E+02 -.874467884E+02 -.874421392E+02 -.874373946E+02 -.874325600E+02 -.874276407E+02 -.874226424E+02 -.874175707E+02 -.874124319E+02 -.874072330E+02 -.874019821E+02 -.873966897E+02 -.873913693E+02 -.873860394E+02 -.873807259E+02 -.873754651E+02 -.873703084E+02 -.873653277E+02 -.873606231E+02 -.873563325E+02 -.873526436E+02 -.873498096E+02 -.873481686E+02 -.873481686E+02
 -.873432745E+02 -.873432745E+02 -.873444359E+02 -.873464475E+02 -.873490725E+02 -.873521319E+02 -.873554921E+02 -.873590541E+02 -.873627453E+02 -.873665129E+02 -.873703193E+02 -.873741373E+02 -.873779476E+02 -.873817362E+02 -.873854929E+02 -.873892097E+02 -.873928805E+02 -.873965000E+02 -.874000635E+02 -.874035668E+02 -.874070058E+02 -.874103765E+02 -.874136751E+02 -.874168976E+02 -.874200402E+02 -.874230991E+02 -.874260703E+02 -.874289502E+02 -.874317349E+02 -.874344208E+02 -.874370041E+02 -.874394813E+02 -.874418489E+02 -.874441035E+02 -.874462417E+02 -.874482604E+02 -.874501566E+02 -.874519273E+02 -.874535698E+02 -.874550815E+02 -.874564601E+02 -.874577034E+02 -.874588093E+02 -.874597761E+02 -.874606024E+02 -.874612866E+02 -.874618278E+02 -.874622252E+02 -.874624781E+02 -.874625861E+02 -.874625493E+02 -.874623677E+02 -.874620418E+02 -.874615722E+02 -.874609598E+02 -.874602058E+02 -.874593115E+02 -.874582785E+02 -.874571087E+02 -.874558041E+02 -.874543669E+02 -.874527996E+02 -.874511048E+02 -.874492852E+02 -.874473438E+02 -.874452836E+02 -.874431080E+02 -.874408201E+02 -.874384235E+02 -.874359215E+02 -.874333179E+02 -.874306163E+02 -.874278204E+02 -.874249340E+02 -.874219607E+02 -.874189044E+02 -.874157690E+02 -.874125581E+02 -.874092756E+02 -.874059254E+02 -.874025111E+02 -.873990367E+02 -.873955061E+02 -.873919234E+02 -.873882931E+02 -.873846203E+02 -.873809109E+02 -.873771725E+02 -.873734151E+02 -.873696523E+02 -.873659029E+02 -.873621933E+02 -.873585606E+02 -.873550561E+02 -.873517511E+02 -.873487427E+02 -.873461621E+02 -.873441847E+02 -.873430431E+02 -.873430431E+02
 -.873397300E+02 -.873397300E+02 -.873404936E+02 -.873418345E+02 -.873436048E+02 -.873456876E+02 -.873479924E+02 -.873504497E+02 -.873530073E+02 -.873556264E+02 -.873582786E+02 -.873609432E+02 -.873636055E+02 -.873662546E+02 -.873688827E+02 -.873714836E+02 -.873740527E+02 -.873765861E+02 -.873790803E+02 -.873815324E+02 -.873839393E+02 -.873862983E+02 -.873886066E+02 -.873908615E+02 -.873930603E+02 -.873952003E+02 -.873972788E+02 -.873992933E+02 -.874012410E+02 -.874031194E+02 -.874049259E+02 -.874066581E+02 -.874083136E+02 -.874098898E+02 -.874113847E+02 -.874127959E+02 -.874141213E+02 -.874153590E+02 -.874165070E+02 -.874175636E+02 -.874185270E+02 -.874193959E+02 -.874201688E+02 -.874208445E+02 -.874214219E+02 -.874219001E+02 -.874222784E+02 -.874225562E+02 -.874227331E+02 -.874228088E+02 -.874227832E+02 -.874226566E+02 -.874224291E+02 -.874221012E+02 -.874216736E+02 -.874211470E+02 -.874205224E+02 -.874198009E+02 -.874189837E+02 -.874180723E+02 -.874170682E+02 -.874159731E+02 -.874147888E+02 -.874135172E+02 -.874121604E+02 -.874107204E+02 -.874091996E+02 -.874076002E+02 -.874059246E+02 -.874041752E+02 -.874023546E+02 -.874004652E+02 -.873985097E+02 -.873964907E+02 -.873944107E+02 -.873922725E+02 -.873900786E+02 -.873878317E+02 -.873855346E+02 -.873831898E+02 -.873808000E+02 -.873783680E+02 -.873758965E+02 -.873733886E+02 -.873708475E+02 -.873682771E+02 -.873656818E+02 -.873630674E+02 -.873604417E+02 -.873578152E+02 -.873552023E+02 -.873526232E+02 -.873501056E+02 -.873476875E+02 -.873454202E+02 -.873433717E+02 -.873416310E+02 -.873403126E+02 -.873395619E+02 -.873395619E+02
 -.873397300E+02 -.873397300E+02 -.873404936E+02 -.873418345E+02 -.873436048E+02 -.873456876E+02 -.873479924E+02 -.873504497E+02 -.873530073E+02 -.873556264E+02 -.873582786E+02 -.873609432E+02 -.873636055E+02 -.873662546E+02 -.873688827E+02 -.873714836E+02 -.873740527E+02 -.873765861E+02 -.873790803E+02 -.873815324E+02 -.873839393E+02 -.873862983E+02 -.873886066E+02 -.873908615E+02 -.873930603E+02 -.873952003E+02 -.873972788E+02 -.873992933E+02 -.874012410E+02 -.874031194E+02 -.874049259E+02 -.874066581E+02 -.874083136E+02 -.874098898E+02 -.874113847E+02 -.874127959E+02 -.874141213E+02 -.874153590E+02 -.874165070E+02 -.874175636E+02 -.874185270E+02 -.874193959E+02 -.874201688E+02 -.874208445E+02 -.874214219E+02 -.874219001E+02 -.874222784E+02 -.874225562E+02 -.874227331E+02 -.874228088E+02 -.874227832E+02 -.874226566E+02 -.874224291E+02 -.874221012E+02 -.874216736E+02 -.874211470E+02 -.874205224E+02 -.874198009E+02 -.874189837E+02 -.874180723E+02 -.874170682E+02 -.874159731E+02 -.874147888E+02 -.874135172E+02 -.874121604E+02 -.874107204E+02 -.874091996E+02 -.874076002E+02 -.874059246E+02 -.874041752E+02 -.874023546E+02 -.874004652E+02 -.873985097E+02 -.873964907E+02 -.873944107E+02 -.873922725E+02 -.873900786E+02 -.873878317E+02 -.873855346E+02 -.873831898E+02 -.873808000E+02 -.873783680E+02 -.873758965E+02 -.873733886E+02 -.873708475E+02 -.873682771E+02 -.873656818E+02 -.873630674E+02 -.873604417E+02 -.873578152E+02 -.873552023E+02 -.873526232E+02 -.873501056E+02 -.873476875E+02 -.873454202E+02 -.873433717E+02 -.873416310E+02 -.873403126E+02 -.873395619E+02 -.873395619E+02
