# Supplementary material for: Electrical Pacing of Cardiac Tissue Including Potassium Inward Rectification
Source: PLoS One. 2015 Jun 9;10(6):e0127837. doi: 10.1371/journal.pone.0127837 (PMC4461281; doi:10.1371/journal.pone.0127837)
Supplement: S1 Data — (ZIP) [file pone.0127837.s001.zip › All-Data/Data-without-IK1/BDT46/Vm50ms.txt]

 -.873300171E+02 -.873561728E+02 -.873572505E+02 -.873591795E+02 -.873617803E+02 -.873649130E+02 -.873684686E+02 -.873723603E+02 -.873765162E+02 -.873808749E+02 -.873853827E+02 -.873899934E+02 -.873946685E+02 -.873993770E+02 -.874040956E+02 -.874088065E+02 -.874134960E+02 -.874181522E+02 -.874227641E+02 -.874273206E+02 -.874318109E+02 -.874362247E+02 -.874405531E+02 -.874447880E+02 -.874489232E+02 -.874529530E+02 -.874568720E+02 -.874606751E+02 -.874643564E+02 -.874679103E+02 -.874713308E+02 -.874746122E+02 -.874777492E+02 -.874807371E+02 -.874835714E+02 -.874862480E+02 -.874887630E+02 -.874911125E+02 -.874932926E+02 -.874952996E+02 -.874971300E+02 -.874987807E+02 -.875002489E+02 -.875015322E+02 -.875026287E+02 -.875035365E+02 -.875042542E+02 -.875047809E+02 -.875051154E+02 -.875052575E+02 -.875052068E+02 -.875049635E+02 -.875045282E+02 -.875039018E+02 -.875030857E+02 -.875020813E+02 -.875008907E+02 -.874995161E+02 -.874979598E+02 -.874962247E+02 -.874943139E+02 -.874922307E+02 -.874899787E+02 -.874875618E+02 -.874849840E+02 -.874822496E+02 -.874793630E+02 -.874763290E+02 -.874731522E+02 -.874698377E+02 -.874663905E+02 -.874628159E+02 -.874591193E+02 -.874553062E+02 -.874513825E+02 -.874473539E+02 -.874432267E+02 -.874390072E+02 -.874347022E+02 -.874303188E+02 -.874258648E+02 -.874213484E+02 -.874167791E+02 -.874121672E+02 -.874075246E+02 -.874028649E+02 -.873982043E+02 -.873935618E+02 -.873889600E+02 -.873844266E+02 -.873799948E+02 -.873757055E+02 -.873716085E+02 -.873677650E+02 -.873642500E+02 -.873611557E+02 -.873585948E+02 -.873567053E+02 -.873556564E+02 -.873556564E+02
 -.873561728E+02 -.873561728E+02 -.873572505E+02 -.873591795E+02 -.873617803E+02 -.873649130E+02 -.873684686E+02 -.873723603E+02 -.873765162E+02 -.873808749E+02 -.873853827E+02 -.873899934E+02 -.873946685E+02 -.873993770E+02 -.874040956E+02 -.874088065E+02 -.874134960E+02 -.874181522E+02 -.874227641E+02 -.874273206E+02 -.874318109E+02 -.874362247E+02 -.874405531E+02 -.874447880E+02 -.874489232E+02 -.874529530E+02 -.874568720E+02 -.874606751E+02 -.874643564E+02 -.874679103E+02 -.874713308E+02 -.874746122E+02 -.874777492E+02 -.874807371E+02 -.874835714E+02 -.874862480E+02 -.874887630E+02 -.874911125E+02 -.874932926E+02 -.874952996E+02 -.874971300E+02 -.874987807E+02 -.875002489E+02 -.875015322E+02 -.875026287E+02 -.875035365E+02 -.875042542E+02 -.875047809E+02 -.875051154E+02 -.875052575E+02 -.875052068E+02 -.875049635E+02 -.875045282E+02 -.875039018E+02 -.875030857E+02 -.875020813E+02 -.875008907E+02 -.874995161E+02 -.874979598E+02 -.874962247E+02 -.874943139E+02 -.874922307E+02 -.874899787E+02 -.874875618E+02 -.874849840E+02 -.874822496E+02 -.874793630E+02 -.874763290E+02 -.874731522E+02 -.874698377E+02 -.874663905E+02 -.874628159E+02 -.874591193E+02 -.874553062E+02 -.874513825E+02 -.874473539E+02 -.874432267E+02 -.874390072E+02 -.874347022E+02 -.874303188E+02 -.874258648E+02 -.874213484E+02 -.874167791E+02 -.874121672E+02 -.874075246E+02 -.874028649E+02 -.873982043E+02 -.873935618E+02 -.873889600E+02 -.873844266E+02 -.873799948E+02 -.873757055E+02 -.873716085E+02 -.873677650E+02 -.873642500E+02 -.873611557E+02 -.873585948E+02 -.873567053E+02 -.873556564E+02 -.873556564E+02
 -.873618079E+02 -.873618079E+02 -.873633388E+02 -.873660364E+02 -.873696275E+02 -.873739098E+02 -.873787313E+02 -.873839733E+02 -.873895382E+02 -.873953431E+02 -.874013172E+02 -.874074009E+02 -.874135472E+02 -.874197204E+02 -.874258946E+02 -.874320507E+02 -.874381736E+02 -.874442492E+02 -.874502633E+02 -.874562014E+02 -.874620493E+02 -.874677943E+02 -.874734254E+02 -.874789336E+02 -.874843117E+02 -.874895530E+02 -.874946510E+02 -.874995986E+02 -.875043881E+02 -.875090117E+02 -.875134615E+02 -.875177302E+02 -.875218111E+02 -.875256981E+02 -.875293859E+02 -.875328690E+02 -.875361422E+02 -.875392004E+02 -.875420382E+02 -.875446507E+02 -.875470333E+02 -.875491819E+02 -.875510929E+02 -.875527633E+02 -.875541905E+02 -.875553721E+02 -.875563064E+02 -.875569917E+02 -.875574269E+02 -.875576112E+02 -.875575444E+02 -.875572268E+02 -.875566591E+02 -.875558426E+02 -.875547790E+02 -.875534704E+02 -.875519193E+02 -.875501286E+02 -.875481015E+02 -.875458418E+02 -.875433534E+02 -.875406408E+02 -.875377087E+02 -.875345622E+02 -.875312067E+02 -.875276476E+02 -.875238910E+02 -.875199427E+02 -.875158092E+02 -.875114968E+02 -.875070121E+02 -.875023621E+02 -.874975536E+02 -.874925939E+02 -.874874903E+02 -.874822503E+02 -.874768816E+02 -.874713924E+02 -.874657910E+02 -.874600863E+02 -.874542877E+02 -.874484054E+02 -.874424506E+02 -.874364357E+02 -.874303750E+02 -.874242844E+02 -.874181832E+02 -.874120938E+02 -.874060434E+02 -.874000650E+02 -.873941992E+02 -.873884963E+02 -.873830191E+02 -.873778465E+02 -.873730780E+02 -.873688396E+02 -.873652919E+02 -.873626395E+02 -.873611451E+02 -.873611451E+02
 -.873708249E+02 -.873708249E+02 -.873729456E+02 -.873766698E+02 -.873816151E+02 -.873874984E+02 -.873941053E+02 -.874012667E+02 -.874088448E+02 -.874167237E+02 -.874248077E+02 -.874330196E+02 -.874413007E+02 -.874496077E+02 -.874579097E+02 -.874661834E+02 -.874744088E+02 -.874825667E+02 -.874906376E+02 -.874986019E+02 -.875064416E+02 -.875141408E+02 -.875216864E+02 -.875290677E+02 -.875362756E+02 -.875433014E+02 -.875501359E+02 -.875567691E+02 -.875631906E+02 -.875693894E+02 -.875753552E+02 -.875810787E+02 -.875865510E+02 -.875917643E+02 -.875967113E+02 -.876013845E+02 -.876057766E+02 -.876098804E+02 -.876136886E+02 -.876171945E+02 -.876203919E+02 -.876232754E+02 -.876258402E+02 -.876280821E+02 -.876299977E+02 -.876315837E+02 -.876328374E+02 -.876337568E+02 -.876343401E+02 -.876345864E+02 -.876344954E+02 -.876340676E+02 -.876333039E+02 -.876322062E+02 -.876307767E+02 -.876290182E+02 -.876269342E+02 -.876245286E+02 -.876218059E+02 -.876187710E+02 -.876154295E+02 -.876117874E+02 -.876078511E+02 -.876036277E+02 -.875991242E+02 -.875943484E+02 -.875893081E+02 -.875840116E+02 -.875784672E+02 -.875726837E+02 -.875666701E+02 -.875604356E+02 -.875539894E+02 -.875473412E+02 -.875405007E+02 -.875334780E+02 -.875262831E+02 -.875189267E+02 -.875114197E+02 -.875037736E+02 -.874960005E+02 -.874881136E+02 -.874801269E+02 -.874720562E+02 -.874639194E+02 -.874557370E+02 -.874475328E+02 -.874393356E+02 -.874311799E+02 -.874231083E+02 -.874151733E+02 -.874074413E+02 -.873999956E+02 -.873929425E+02 -.873864181E+02 -.873805967E+02 -.873757033E+02 -.873720284E+02 -.873699477E+02 -.873699477E+02
 -.873817124E+02 -.873817124E+02 -.873844796E+02 -.873893419E+02 -.873958022E+02 -.874034876E+02 -.874121118E+02 -.874214474E+02 -.874313093E+02 -.874415456E+02 -.874520336E+02 -.874626777E+02 -.874734064E+02 -.874841674E+02 -.874949224E+02 -.875056407E+02 -.875162951E+02 -.875268592E+02 -.875373072E+02 -.875476144E+02 -.875577585E+02 -.875677208E+02 -.875774858E+02 -.875870405E+02 -.875963732E+02 -.876054719E+02 -.876143240E+02 -.876229161E+02 -.876312341E+02 -.876392642E+02 -.876469935E+02 -.876544099E+02 -.876615025E+02 -.876682609E+02 -.876746752E+02 -.876807356E+02 -.876864320E+02 -.876917548E+02 -.876966945E+02 -.877012423E+02 -.877053902E+02 -.877091311E+02 -.877124589E+02 -.877153679E+02 -.877178534E+02 -.877199112E+02 -.877215376E+02 -.877227296E+02 -.877234853E+02 -.877238032E+02 -.877236832E+02 -.877231258E+02 -.877221325E+02 -.877207054E+02 -.877188477E+02 -.877165629E+02 -.877138558E+02 -.877107313E+02 -.877071954E+02 -.877032549E+02 -.876989169E+02 -.876941895E+02 -.876890813E+02 -.876836012E+02 -.876777589E+02 -.876715643E+02 -.876650278E+02 -.876581603E+02 -.876509729E+02 -.876434769E+02 -.876356842E+02 -.876276066E+02 -.876192565E+02 -.876106461E+02 -.876017883E+02 -.875926958E+02 -.875833820E+02 -.875738602E+02 -.875641446E+02 -.875542498E+02 -.875441911E+02 -.875339852E+02 -.875236500E+02 -.875132053E+02 -.875026735E+02 -.874920804E+02 -.874814562E+02 -.874708372E+02 -.874602670E+02 -.874497999E+02 -.874395033E+02 -.874294620E+02 -.874197841E+02 -.874106073E+02 -.874021087E+02 -.873945166E+02 -.873881264E+02 -.873833203E+02 -.873805949E+02 -.873805949E+02
 -.873936399E+02 -.873936399E+02 -.873970856E+02 -.874031488E+02 -.874112123E+02 -.874208070E+02 -.874315686E+02 -.874432072E+02 -.874554889E+02 -.874682254E+02 -.874812681E+02 -.874945032E+02 -.875078457E+02 -.875212331E+02 -.875346169E+02 -.875479573E+02 -.875612182E+02 -.875743652E+02 -.875873659E+02 -.876001907E+02 -.876128137E+02 -.876252131E+02 -.876373708E+02 -.876492707E+02 -.876608974E+02 -.876722353E+02 -.876832676E+02 -.876939770E+02 -.877043461E+02 -.877143579E+02 -.877239967E+02 -.877332476E+02 -.877420969E+02 -.877505315E+02 -.877585384E+02 -.877661046E+02 -.877732174E+02 -.877798642E+02 -.877860332E+02 -.877917133E+02 -.877968945E+02 -.878015679E+02 -.878057255E+02 -.878093601E+02 -.878124656E+02 -.878150363E+02 -.878170675E+02 -.878185556E+02 -.878194979E+02 -.878198928E+02 -.878197401E+02 -.878190405E+02 -.878177957E+02 -.878160087E+02 -.878136833E+02 -.878108242E+02 -.878074371E+02 -.878035288E+02 -.877991068E+02 -.877941795E+02 -.877887565E+02 -.877828479E+02 -.877764646E+02 -.877696180E+02 -.877623205E+02 -.877545847E+02 -.877464239E+02 -.877378517E+02 -.877288823E+02 -.877195302E+02 -.877098103E+02 -.876997376E+02 -.876893276E+02 -.876785959E+02 -.876675584E+02 -.876562313E+02 -.876446311E+02 -.876327747E+02 -.876206795E+02 -.876083636E+02 -.875958462E+02 -.875831477E+02 -.875702902E+02 -.875572980E+02 -.875441988E+02 -.875310242E+02 -.875178113E+02 -.875046046E+02 -.874914582E+02 -.874784388E+02 -.874656297E+02 -.874531362E+02 -.874410920E+02 -.874296684E+02 -.874190858E+02 -.874096286E+02 -.874016650E+02 -.873956728E+02 -.873922729E+02 -.873922729E+02
 -.874061945E+02 -.874061945E+02 -.874103432E+02 -.874176529E+02 -.874273802E+02 -.874389539E+02 -.874519281E+02 -.874659488E+02 -.874807339E+02 -.874960600E+02 -.875117536E+02 -.875276827E+02 -.875437481E+02 -.875598748E+02 -.875760030E+02 -.875920819E+02 -.876080658E+02 -.876239125E+02 -.876395834E+02 -.876550444E+02 -.876702661E+02 -.876852236E+02 -.876998954E+02 -.877142614E+02 -.877283022E+02 -.877419977E+02 -.877553268E+02 -.877682683E+02 -.877808012E+02 -.877929054E+02 -.878045620E+02 -.878157531E+02 -.878264617E+02 -.878366712E+02 -.878463653E+02 -.878555277E+02 -.878641423E+02 -.878721937E+02 -.878796673E+02 -.878865496E+02 -.878928284E+02 -.878984925E+02 -.879035320E+02 -.879079378E+02 -.879117019E+02 -.879148174E+02 -.879172784E+02 -.879190803E+02 -.879202200E+02 -.879206955E+02 -.879205065E+02 -.879196538E+02 -.879181398E+02 -.879159680E+02 -.879131430E+02 -.879096707E+02 -.879055585E+02 -.879008145E+02 -.878954482E+02 -.878894704E+02 -.878828927E+02 -.878757277E+02 -.878679889E+02 -.878596908E+02 -.878508484E+02 -.878414775E+02 -.878315945E+02 -.878212163E+02 -.878103605E+02 -.877990450E+02 -.877872880E+02 -.877751082E+02 -.877625244E+02 -.877495559E+02 -.877362221E+02 -.877225428E+02 -.877085380E+02 -.876942283E+02 -.876796349E+02 -.876647796E+02 -.876496856E+02 -.876343774E+02 -.876188815E+02 -.876032271E+02 -.875874474E+02 -.875715801E+02 -.875556698E+02 -.875397695E+02 -.875239441E+02 -.875082733E+02 -.874928571E+02 -.874778215E+02 -.874633272E+02 -.874495797E+02 -.874368438E+02 -.874254616E+02 -.874158760E+02 -.874086623E+02 -.874045685E+02 -.874045685E+02
 -.874191896E+02 -.874191896E+02 -.874240639E+02 -.874326591E+02 -.874440990E+02 -.874577059E+02 -.874729502E+02 -.874894144E+02 -.875067694E+02 -.875247579E+02 -.875431817E+02 -.875618902E+02 -.875807684E+02 -.875997271E+02 -.876186937E+02 -.876376061E+02 -.876564088E+02 -.876750524E+02 -.876934927E+02 -.877116914E+02 -.877296154E+02 -.877472361E+02 -.877645280E+02 -.877814665E+02 -.877980274E+02 -.878141857E+02 -.878299162E+02 -.878451935E+02 -.878599932E+02 -.878742916E+02 -.878880662E+02 -.879012957E+02 -.879139592E+02 -.879260363E+02 -.879375067E+02 -.879483505E+02 -.879585480E+02 -.879680807E+02 -.879769311E+02 -.879850828E+02 -.879925210E+02 -.879992320E+02 -.880052035E+02 -.880104243E+02 -.880148845E+02 -.880185755E+02 -.880214901E+02 -.880236230E+02 -.880249701E+02 -.880255292E+02 -.880252999E+02 -.880242833E+02 -.880224820E+02 -.880199004E+02 -.880165441E+02 -.880124204E+02 -.880075382E+02 -.880019077E+02 -.879955405E+02 -.879884497E+02 -.879806494E+02 -.879721553E+02 -.879629837E+02 -.879531522E+02 -.879426791E+02 -.879315837E+02 -.879198860E+02 -.879076065E+02 -.878947665E+02 -.878813877E+02 -.878674921E+02 -.878531023E+02 -.878382410E+02 -.878229313E+02 -.878071964E+02 -.877910601E+02 -.877745464E+02 -.877576796E+02 -.877404851E+02 -.877229886E+02 -.877052175E+02 -.876872006E+02 -.876689691E+02 -.876505575E+02 -.876320042E+02 -.876133537E+02 -.875946578E+02 -.875759788E+02 -.875573921E+02 -.875389911E+02 -.875208925E+02 -.875032438E+02 -.874862327E+02 -.874701000E+02 -.874551556E+02 -.874418003E+02 -.874305533E+02 -.874220893E+02 -.874172859E+02 -.874172859E+02
 -.874325528E+02 -.874325528E+02 -.874381743E+02 -.874480905E+02 -.874612860E+02 -.874769741E+02 -.874945410E+02 -.875135066E+02 -.875334960E+02 -.875542184E+02 -.875754506E+02 -.875970217E+02 -.876187993E+02 -.876406788E+02 -.876625740E+02 -.876844114E+02 -.877061265E+02 -.877276632E+02 -.877489721E+02 -.877700106E+02 -.877907416E+02 -.878111323E+02 -.878311520E+02 -.878507715E+02 -.878699610E+02 -.878886911E+02 -.879069318E+02 -.879246539E+02 -.879418288E+02 -.879584291E+02 -.879744283E+02 -.879898008E+02 -.880045214E+02 -.880185653E+02 -.880319078E+02 -.880445249E+02 -.880563934E+02 -.880674909E+02 -.880777967E+02 -.880872911E+02 -.880959562E+02 -.881037755E+02 -.881107339E+02 -.881168176E+02 -.881220148E+02 -.881263149E+02 -.881297095E+02 -.881321918E+02 -.881337573E+02 -.881344033E+02 -.881341290E+02 -.881329359E+02 -.881308272E+02 -.881278079E+02 -.881238851E+02 -.881190675E+02 -.881133659E+02 -.881067926E+02 -.880993619E+02 -.880910893E+02 -.880819921E+02 -.880720891E+02 -.880613999E+02 -.880499459E+02 -.880377490E+02 -.880248324E+02 -.880112201E+02 -.879969368E+02 -.879820079E+02 -.879664593E+02 -.879503174E+02 -.879336089E+02 -.879163609E+02 -.878986007E+02 -.878803559E+02 -.878616544E+02 -.878425245E+02 -.878229947E+02 -.878030945E+02 -.877828543E+02 -.877623055E+02 -.877414817E+02 -.877204188E+02 -.876991566E+02 -.876777393E+02 -.876562178E+02 -.876346518E+02 -.876131124E+02 -.875916863E+02 -.875704803E+02 -.875496282E+02 -.875292993E+02 -.875097088E+02 -.874911332E+02 -.874739283E+02 -.874585547E+02 -.874456092E+02 -.874358676E+02 -.874303392E+02 -.874303392E+02
 -.874462633E+02 -.874462633E+02 -.874526525E+02 -.874639225E+02 -.874789142E+02 -.874967301E+02 -.875166730E+02 -.875382009E+02 -.875608935E+02 -.875844263E+02 -.876085494E+02 -.876330699E+02 -.876578368E+02 -.876827291E+02 -.877076470E+02 -.877325060E+02 -.877572336E+02 -.877817671E+02 -.878060522E+02 -.878300417E+02 -.878536939E+02 -.878769707E+02 -.878998363E+02 -.879222556E+02 -.879441939E+02 -.879656166E+02 -.879864893E+02 -.880067783E+02 -.880264507E+02 -.880454746E+02 -.880638189E+02 -.880814529E+02 -.880983465E+02 -.881144701E+02 -.881297941E+02 -.881442902E+02 -.881579306E+02 -.881706891E+02 -.881825408E+02 -.881934625E+02 -.882034325E+02 -.882124310E+02 -.882204396E+02 -.882274419E+02 -.882334234E+02 -.882383718E+02 -.882422766E+02 -.882451300E+02 -.882469265E+02 -.882476628E+02 -.882473381E+02 -.882459539E+02 -.882435141E+02 -.882400247E+02 -.882354942E+02 -.882299333E+02 -.882233547E+02 -.882157734E+02 -.882072063E+02 -.881976724E+02 -.881871922E+02 -.881757881E+02 -.881634839E+02 -.881503047E+02 -.881362770E+02 -.881214283E+02 -.881057873E+02 -.880893833E+02 -.880722464E+02 -.880544073E+02 -.880358972E+02 -.880167476E+02 -.879969904E+02 -.879766576E+02 -.879557815E+02 -.879343948E+02 -.879125301E+02 -.878902208E+02 -.878675008E+02 -.878444050E+02 -.878209696E+02 -.877972329E+02 -.877732360E+02 -.877490237E+02 -.877246463E+02 -.877001616E+02 -.876756366E+02 -.876511518E+02 -.876268050E+02 -.876027168E+02 -.875790382E+02 -.875559603E+02 -.875337264E+02 -.875126490E+02 -.874931308E+02 -.874756928E+02 -.874610109E+02 -.874499637E+02 -.874436949E+02 -.874436949E+02
 -.874603193E+02 -.874603193E+02 -.874674952E+02 -.874801499E+02 -.874969777E+02 -.875169699E+02 -.875393461E+02 -.875635029E+02 -.875889740E+02 -.876153998E+02 -.876425020E+02 -.876700643E+02 -.876979159E+02 -.877259194E+02 -.877539617E+02 -.877819484E+02 -.878097990E+02 -.878374449E+02 -.878648263E+02 -.878918910E+02 -.879185917E+02 -.879448849E+02 -.879707286E+02 -.879960824E+02 -.880209059E+02 -.880451594E+02 -.880688037E+02 -.880918001E+02 -.881141109E+02 -.881356988E+02 -.881565273E+02 -.881765601E+02 -.881957616E+02 -.882140964E+02 -.882315298E+02 -.882480283E+02 -.882635592E+02 -.882780914E+02 -.882915956E+02 -.883040441E+02 -.883154108E+02 -.883256720E+02 -.883348057E+02 -.883427923E+02 -.883496143E+02 -.883552570E+02 -.883597081E+02 -.883629582E+02 -.883650005E+02 -.883658313E+02 -.883654495E+02 -.883638568E+02 -.883610579E+02 -.883570600E+02 -.883518732E+02 -.883455103E+02 -.883379866E+02 -.883293201E+02 -.883195310E+02 -.883086418E+02 -.882966772E+02 -.882836636E+02 -.882696295E+02 -.882546048E+02 -.882386210E+02 -.882217107E+02 -.882039077E+02 -.881852468E+02 -.881657635E+02 -.881454940E+02 -.881244748E+02 -.881027430E+02 -.880803357E+02 -.880572903E+02 -.880336444E+02 -.880094355E+02 -.879847017E+02 -.879594812E+02 -.879338128E+02 -.879077363E+02 -.878812928E+02 -.878545256E+02 -.878274810E+02 -.878002093E+02 -.877727670E+02 -.877452183E+02 -.877176384E+02 -.876901167E+02 -.876627623E+02 -.876357096E+02 -.876091271E+02 -.875832277E+02 -.875582833E+02 -.875346427E+02 -.875127561E+02 -.874932059E+02 -.874767485E+02 -.874643669E+02 -.874573416E+02 -.874573416E+02
 -.874747207E+02 -.874747207E+02 -.874827010E+02 -.874967706E+02 -.875154754E+02 -.875376954E+02 -.875625673E+02 -.875894255E+02 -.876177566E+02 -.876471636E+02 -.876773386E+02 -.877080407E+02 -.877390789E+02 -.877702998E+02 -.878015781E+02 -.878328095E+02 -.878639064E+02 -.878947936E+02 -.879254058E+02 -.879556848E+02 -.879855773E+02 -.880150336E+02 -.880440057E+02 -.880724472E+02 -.881003122E+02 -.881275556E+02 -.881541326E+02 -.881799992E+02 -.882051117E+02 -.882294268E+02 -.882529015E+02 -.882754935E+02 -.882971604E+02 -.883178609E+02 -.883375541E+02 -.883562004E+02 -.883737616E+02 -.883902010E+02 -.884054837E+02 -.884195766E+02 -.884324489E+02 -.884440719E+02 -.884544196E+02 -.884634685E+02 -.884711978E+02 -.884775898E+02 -.884826301E+02 -.884863073E+02 -.884886133E+02 -.884895436E+02 -.884890968E+02 -.884872749E+02 -.884840835E+02 -.884795312E+02 -.884736302E+02 -.884663957E+02 -.884578461E+02 -.884480027E+02 -.884368897E+02 -.884245338E+02 -.884109645E+02 -.883962133E+02 -.883803138E+02 -.883633016E+02 -.883452139E+02 -.883260895E+02 -.883059681E+02 -.882848909E+02 -.882628994E+02 -.882400362E+02 -.882163441E+02 -.881918662E+02 -.881666457E+02 -.881407261E+02 -.881141508E+02 -.880869632E+02 -.880592067E+02 -.880309251E+02 -.880021625E+02 -.879729639E+02 -.879433757E+02 -.879134465E+02 -.878832278E+02 -.878527758E+02 -.878221530E+02 -.877914304E+02 -.877606910E+02 -.877300335E+02 -.876995782E+02 -.876694732E+02 -.876399046E+02 -.876111074E+02 -.875833821E+02 -.875571143E+02 -.875328021E+02 -.875110905E+02 -.874928171E+02 -.874790715E+02 -.874712732E+02 -.874712732E+02
 -.874894610E+02 -.874894610E+02 -.874982625E+02 -.875137772E+02 -.875344020E+02 -.875589051E+02 -.875863396E+02 -.876159764E+02 -.876472530E+02 -.876797337E+02 -.877130796E+02 -.877470246E+02 -.877813583E+02 -.878159117E+02 -.878505477E+02 -.878851531E+02 -.879196327E+02 -.879539048E+02 -.879878975E+02 -.880215463E+02 -.880547913E+02 -.880875764E+02 -.881198474E+02 -.881515517E+02 -.881826376E+02 -.882130539E+02 -.882427498E+02 -.882716748E+02 -.882997784E+02 -.883270102E+02 -.883533202E+02 -.883786586E+02 -.884029758E+02 -.884262234E+02 -.884483535E+02 -.884693195E+02 -.884890763E+02 -.885075806E+02 -.885247908E+02 -.885406678E+02 -.885551748E+02 -.885682777E+02 -.885799452E+02 -.885901494E+02 -.885988656E+02 -.886060728E+02 -.886117535E+02 -.886158941E+02 -.886184851E+02 -.886195208E+02 -.886189995E+02 -.886169238E+02 -.886133002E+02 -.886081390E+02 -.886014548E+02 -.885932658E+02 -.885835939E+02 -.885724645E+02 -.885599065E+02 -.885459517E+02 -.885306351E+02 -.885139942E+02 -.884960689E+02 -.884769015E+02 -.884565358E+02 -.884350177E+02 -.884123942E+02 -.883887135E+02 -.883640245E+02 -.883383770E+02 -.883118209E+02 -.882844065E+02 -.882561840E+02 -.882272037E+02 -.881975155E+02 -.881671692E+02 -.881362145E+02 -.881047012E+02 -.880726792E+02 -.880401991E+02 -.880073130E+02 -.879740748E+02 -.879405418E+02 -.879067759E+02 -.878728458E+02 -.878388294E+02 -.878048174E+02 -.877709179E+02 -.877372620E+02 -.877040120E+02 -.876713710E+02 -.876395965E+02 -.876090175E+02 -.875800569E+02 -.875532609E+02 -.875293379E+02 -.875092078E+02 -.874940685E+02 -.874854807E+02 -.874854807E+02
 -.875045236E+02 -.875045236E+02 -.875141626E+02 -.875311532E+02 -.875537426E+02 -.875805867E+02 -.876106535E+02 -.876431485E+02 -.876774584E+02 -.877131076E+02 -.877497255E+02 -.877870214E+02 -.878247657E+02 -.878627752E+02 -.879009014E+02 -.879390221E+02 -.879770344E+02 -.880148495E+02 -.880523886E+02 -.880895801E+02 -.881263577E+02 -.881626584E+02 -.881984216E+02 -.882335884E+02 -.882681006E+02 -.883019002E+02 -.883349295E+02 -.883671304E+02 -.883984445E+02 -.884288136E+02 -.884581791E+02 -.884864830E+02 -.885136675E+02 -.885396756E+02 -.885644512E+02 -.885879395E+02 -.886100873E+02 -.886308432E+02 -.886501580E+02 -.886679849E+02 -.886842802E+02 -.886990032E+02 -.887121168E+02 -.887235875E+02 -.887333858E+02 -.887414866E+02 -.887478690E+02 -.887525167E+02 -.887554181E+02 -.887565663E+02 -.887559596E+02 -.887536007E+02 -.887494974E+02 -.887436622E+02 -.887361126E+02 -.887268701E+02 -.887159610E+02 -.887034158E+02 -.886892687E+02 -.886735578E+02 -.886563246E+02 -.886376138E+02 -.886174729E+02 -.885959517E+02 -.885731025E+02 -.885489793E+02 -.885236375E+02 -.884971337E+02 -.884695256E+02 -.884408712E+02 -.884112288E+02 -.883806570E+02 -.883492139E+02 -.883169575E+02 -.882839454E+02 -.882502345E+02 -.882158815E+02 -.881809427E+02 -.881454746E+02 -.881095338E+02 -.880731782E+02 -.880364677E+02 -.879994653E+02 -.879622389E+02 -.879248634E+02 -.878874235E+02 -.878500177E+02 -.878127631E+02 -.877758019E+02 -.877393099E+02 -.877035076E+02 -.876686745E+02 -.876351681E+02 -.876034487E+02 -.875741113E+02 -.875479275E+02 -.875259012E+02 -.875093392E+02 -.874999462E+02 -.874999462E+02
 -.875198786E+02 -.875198786E+02 -.875303711E+02 -.875488688E+02 -.875734683E+02 -.876027118E+02 -.876354804E+02 -.876709125E+02 -.877083430E+02 -.877472555E+02 -.877872483E+02 -.878280067E+02 -.878692831E+02 -.879108802E+02 -.879526388E+02 -.879944278E+02 -.880361360E+02 -.880776671E+02 -.881189351E+02 -.881598614E+02 -.882003725E+02 -.882403989E+02 -.882798733E+02 -.883187297E+02 -.883569028E+02 -.883943271E+02 -.884309366E+02 -.884666645E+02 -.885014436E+02 -.885352062E+02 -.885678844E+02 -.885994102E+02 -.886297164E+02 -.886587360E+02 -.886864031E+02 -.887126532E+02 -.887374232E+02 -.887606520E+02 -.887822813E+02 -.888022554E+02 -.888205221E+02 -.888370328E+02 -.888517431E+02 -.888646131E+02 -.888756074E+02 -.888846959E+02 -.888918533E+02 -.888970603E+02 -.889003026E+02 -.889015723E+02 -.889008668E+02 -.888981896E+02 -.888935501E+02 -.888869633E+02 -.888784498E+02 -.888680358E+02 -.888557525E+02 -.888416365E+02 -.888257286E+02 -.888080745E+02 -.887887235E+02 -.887677289E+02 -.887451472E+02 -.887210376E+02 -.886954621E+02 -.886684844E+02 -.886401701E+02 -.886105857E+02 -.885797990E+02 -.885478778E+02 -.885148903E+02 -.884809046E+02 -.884459880E+02 -.884102074E+02 -.883736291E+02 -.883363181E+02 -.882983390E+02 -.882597553E+02 -.882206306E+02 -.881810281E+02 -.881410121E+02 -.881006486E+02 -.880600065E+02 -.880191598E+02 -.879781895E+02 -.879371873E+02 -.878962591E+02 -.878555309E+02 -.878151556E+02 -.877753223E+02 -.877362686E+02 -.876982956E+02 -.876617895E+02 -.876272474E+02 -.875953130E+02 -.875668221E+02 -.875428622E+02 -.875248511E+02 -.875146381E+02 -.875146381E+02
 -.875354807E+02 -.875354807E+02 -.875468422E+02 -.875668769E+02 -.875935302E+02 -.876252287E+02 -.876607651E+02 -.876992096E+02 -.877398445E+02 -.877821133E+02 -.878255839E+02 -.878699187E+02 -.879148529E+02 -.879601761E+02 -.880057182E+02 -.880513390E+02 -.880969190E+02 -.881423542E+02 -.881875511E+02 -.882324241E+02 -.882768929E+02 -.883208808E+02 -.883643135E+02 -.884071175E+02 -.884492193E+02 -.884905447E+02 -.885310181E+02 -.885705631E+02 -.886091019E+02 -.886465563E+02 -.886828471E+02 -.887178954E+02 -.887516222E+02 -.887839489E+02 -.888147980E+02 -.888440930E+02 -.888717591E+02 -.888977238E+02 -.889219174E+02 -.889442737E+02 -.889647302E+02 -.889832288E+02 -.889997163E+02 -.890141447E+02 -.890264717E+02 -.890366606E+02 -.890446814E+02 -.890505104E+02 -.890541307E+02 -.890555324E+02 -.890547125E+02 -.890516752E+02 -.890464317E+02 -.890390001E+02 -.890294051E+02 -.890176781E+02 -.890038568E+02 -.889879847E+02 -.889701112E+02 -.889502906E+02 -.889285822E+02 -.889050494E+02 -.888797597E+02 -.888527836E+02 -.888241946E+02 -.887940682E+02 -.887624819E+02 -.887295144E+02 -.886952451E+02 -.886597537E+02 -.886231197E+02 -.885854223E+02 -.885467398E+02 -.885071494E+02 -.884667269E+02 -.884255469E+02 -.883836826E+02 -.883412060E+02 -.882981881E+02 -.882546995E+02 -.882108112E+02 -.881665956E+02 -.881221278E+02 -.880774878E+02 -.880327628E+02 -.879880511E+02 -.879434658E+02 -.878991415E+02 -.878552414E+02 -.878119675E+02 -.877695736E+02 -.877283823E+02 -.876888076E+02 -.876513834E+02 -.876168017E+02 -.875859620E+02 -.875600362E+02 -.875405529E+02 -.875295077E+02 -.875295077E+02
 -.875512658E+02 -.875512658E+02 -.875635097E+02 -.875851082E+02 -.876138538E+02 -.876480564E+02 -.876864191E+02 -.877279438E+02 -.877718605E+02 -.878175741E+02 -.878646229E+02 -.879126482E+02 -.879613685E+02 -.880105606E+02 -.880600442E+02 -.881096696E+02 -.881593093E+02 -.882088515E+02 -.882581957E+02 -.883072491E+02 -.883559245E+02 -.884041381E+02 -.884518078E+02 -.884988518E+02 -.885451872E+02 -.885907299E+02 -.886353937E+02 -.886790907E+02 -.887217313E+02 -.887632247E+02 -.888034791E+02 -.888424021E+02 -.888799012E+02 -.889158838E+02 -.889502582E+02 -.889829337E+02 -.890138214E+02 -.890428349E+02 -.890698910E+02 -.890949103E+02 -.891178181E+02 -.891385447E+02 -.891570260E+02 -.891732042E+02 -.891870280E+02 -.891984534E+02 -.892074438E+02 -.892139707E+02 -.892180136E+02 -.892195604E+02 -.892186075E+02 -.892151599E+02 -.892092311E+02 -.892008428E+02 -.891900249E+02 -.891768152E+02 -.891612592E+02 -.891434092E+02 -.891233247E+02 -.891010708E+02 -.890767188E+02 -.890503447E+02 -.890220290E+02 -.889918560E+02 -.889599131E+02 -.889262901E+02 -.888910789E+02 -.888543723E+02 -.888162639E+02 -.887768473E+02 -.887362156E+02 -.886944610E+02 -.886516743E+02 -.886079447E+02 -.885633594E+02 -.885180036E+02 -.884719603E+02 -.884253107E+02 -.883781344E+02 -.883305098E+02 -.882825151E+02 -.882342293E+02 -.881857339E+02 -.881371148E+02 -.880884654E+02 -.880398899E+02 -.879915087E+02 -.879434641E+02 -.878959290E+02 -.878491174E+02 -.878032990E+02 -.877588169E+02 -.877161120E+02 -.876757540E+02 -.876384828E+02 -.876052609E+02 -.875773439E+02 -.875563712E+02 -.875444848E+02 -.875444848E+02
 -.875671452E+02 -.875671452E+02 -.875802819E+02 -.876034644E+02 -.876343317E+02 -.876710764E+02 -.877123121E+02 -.877569733E+02 -.878042396E+02 -.878534782E+02 -.879042004E+02 -.879560268E+02 -.880086607E+02 -.880618667E+02 -.881154542E+02 -.881692647E+02 -.882231630E+02 -.882770301E+02 -.883307585E+02 -.883842489E+02 -.884374069E+02 -.884901413E+02 -.885423615E+02 -.885939763E+02 -.886448925E+02 -.886950146E+02 -.887442443E+02 -.887924806E+02 -.888396202E+02 -.888855579E+02 -.889301867E+02 -.889733985E+02 -.890150843E+02 -.890551350E+02 -.890934417E+02 -.891298966E+02 -.891643936E+02 -.891968296E+02 -.892271048E+02 -.892551241E+02 -.892807974E+02 -.893040407E+02 -.893247767E+02 -.893429352E+02 -.893584543E+02 -.893712804E+02 -.893813693E+02 -.893886860E+02 -.893932057E+02 -.893949137E+02 -.893938056E+02 -.893898873E+02 -.893831751E+02 -.893736952E+02 -.893614841E+02 -.893465873E+02 -.893290598E+02 -.893089651E+02 -.892863748E+02 -.892613677E+02 -.892340294E+02 -.892044514E+02 -.891727303E+02 -.891389669E+02 -.891032657E+02 -.890657339E+02 -.890264803E+02 -.889856151E+02 -.889432488E+02 -.888994914E+02 -.888544522E+02 -.888082387E+02 -.887609563E+02 -.887127083E+02 -.886635948E+02 -.886137131E+02 -.885631575E+02 -.885120196E+02 -.884603881E+02 -.884083500E+02 -.883559912E+02 -.883033975E+02 -.882506567E+02 -.881978607E+02 -.881451085E+02 -.880925102E+02 -.880401922E+02 -.879883041E+02 -.879370276E+02 -.878865878E+02 -.878372688E+02 -.877894331E+02 -.877435474E+02 -.877002161E+02 -.876602251E+02 -.876245990E+02 -.875946759E+02 -.875722048E+02 -.875594729E+02 -.875594729E+02
 -.875830005E+02 -.875830005E+02 -.875970346E+02 -.876218110E+02 -.876548155E+02 -.876941244E+02 -.877382634E+02 -.877861017E+02 -.878367707E+02 -.878896026E+02 -.879440830E+02 -.879998139E+02 -.880564840E+02 -.881138467E+02 -.881717020E+02 -.882298836E+02 -.882882491E+02 -.883466730E+02 -.884050419E+02 -.884632497E+02 -.885211953E+02 -.885787792E+02 -.886359018E+02 -.886924615E+02 -.887483536E+02 -.888034697E+02 -.888576977E+02 -.889109218E+02 -.889630226E+02 -.890138780E+02 -.890633631E+02 -.891113511E+02 -.891577134E+02 -.892023207E+02 -.892450435E+02 -.892857532E+02 -.893243231E+02 -.893606294E+02 -.893945522E+02 -.894259767E+02 -.894547943E+02 -.894809031E+02 -.895042092E+02 -.895246275E+02 -.895420824E+02 -.895565088E+02 -.895678524E+02 -.895760709E+02 -.895811338E+02 -.895830229E+02 -.895817329E+02 -.895772709E+02 -.895696566E+02 -.895589220E+02 -.895451113E+02 -.895282801E+02 -.895084951E+02 -.894858335E+02 -.894603821E+02 -.894322364E+02 -.894015000E+02 -.893682831E+02 -.893327022E+02 -.892948786E+02 -.892549373E+02 -.892130065E+02 -.891692161E+02 -.891236967E+02 -.890765793E+02 -.890279937E+02 -.889780680E+02 -.889269280E+02 -.888746965E+02 -.888214926E+02 -.887674319E+02 -.887126253E+02 -.886571799E+02 -.886011987E+02 -.885447807E+02 -.884880220E+02 -.884310166E+02 -.883738573E+02 -.883166382E+02 -.882594567E+02 -.882024170E+02 -.881456341E+02 -.880892399E+02 -.880333900E+02 -.879782735E+02 -.879241255E+02 -.878712429E+02 -.878200059E+02 -.877709051E+02 -.877245776E+02 -.876818535E+02 -.876438173E+02 -.876118872E+02 -.875879194E+02 -.875743444E+02 -.875743444E+02
 -.875986750E+02 -.875986750E+02 -.876136032E+02 -.876399690E+02 -.876751076E+02 -.877169815E+02 -.877640322E+02 -.878150667E+02 -.878691716E+02 -.879256467E+02 -.879839545E+02 -.880436797E+02 -.881044986E+02 -.881661543E+02 -.882284390E+02 -.882911798E+02 -.883542285E+02 -.884174545E+02 -.884807387E+02 -.885439692E+02 -.886070378E+02 -.886698365E+02 -.887322559E+02 -.887941832E+02 -.888555006E+02 -.889160856E+02 -.889758104E+02 -.890345419E+02 -.890921424E+02 -.891484697E+02 -.892033778E+02 -.892567172E+02 -.893083361E+02 -.893580807E+02 -.894057966E+02 -.894513300E+02 -.894945288E+02 -.895352439E+02 -.895733308E+02 -.896086504E+02 -.896410707E+02 -.896704680E+02 -.896967276E+02 -.897197455E+02 -.897394294E+02 -.897556993E+02 -.897684890E+02 -.897777461E+02 -.897834334E+02 -.897855284E+02 -.897840244E+02 -.897789300E+02 -.897702693E+02 -.897580814E+02 -.897424204E+02 -.897233542E+02 -.897009645E+02 -.896753453E+02 -.896466025E+02 -.896148524E+02 -.895802207E+02 -.895428412E+02 -.895028546E+02 -.894604074E+02 -.894156500E+02 -.893687361E+02 -.893198211E+02 -.892690607E+02 -.892166102E+02 -.891626232E+02 -.891072504E+02 -.890506392E+02 -.889929325E+02 -.889342685E+02 -.888747798E+02 -.888145935E+02 -.887538310E+02 -.886926078E+02 -.886310344E+02 -.885692165E+02 -.885072564E+02 -.884452541E+02 -.883833095E+02 -.883215250E+02 -.882600093E+02 -.881988813E+02 -.881382770E+02 -.880783565E+02 -.880193150E+02 -.879613951E+02 -.879049048E+02 -.878502396E+02 -.877979117E+02 -.877485881E+02 -.877031403E+02 -.876627093E+02 -.876287898E+02 -.876033418E+02 -.875889341E+02 -.875889341E+02
 -.876139665E+02 -.876139665E+02 -.876297745E+02 -.876577062E+02 -.876949513E+02 -.877393639E+02 -.877893062E+02 -.878435277E+02 -.879010743E+02 -.879612170E+02 -.880233979E+02 -.880871871E+02 -.881522502E+02 -.882183227E+02 -.882851909E+02 -.883526772E+02 -.884206297E+02 -.884889138E+02 -.885574061E+02 -.886259891E+02 -.886945478E+02 -.887629658E+02 -.888311231E+02 -.888988947E+02 -.889661488E+02 -.890327470E+02 -.890985435E+02 -.891633856E+02 -.892271140E+02 -.892895630E+02 -.893505614E+02 -.894099330E+02 -.894674975E+02 -.895230718E+02 -.895764713E+02 -.896275113E+02 -.896760087E+02 -.897217832E+02 -.897646595E+02 -.898044686E+02 -.898410494E+02 -.898742505E+02 -.899039315E+02 -.899299647E+02 -.899522365E+02 -.899706485E+02 -.899851188E+02 -.899955830E+02 -.900019948E+02 -.900043266E+02 -.900025697E+02 -.899967347E+02 -.899868511E+02 -.899729672E+02 -.899551493E+02 -.899334812E+02 -.899080630E+02 -.898790102E+02 -.898464526E+02 -.898105323E+02 -.897714028E+02 -.897292272E+02 -.896841764E+02 -.896364277E+02 -.895861632E+02 -.895335676E+02 -.894788275E+02 -.894221291E+02 -.893636572E+02 -.893035936E+02 -.892421163E+02 -.891793981E+02 -.891156058E+02 -.890508993E+02 -.889854316E+02 -.889193476E+02 -.888527848E+02 -.887858729E+02 -.887187345E+02 -.886514855E+02 -.885842366E+02 -.885170949E+02 -.884501654E+02 -.883835549E+02 -.883173750E+02 -.882517473E+02 -.881868101E+02 -.881227262E+02 -.880596942E+02 -.879979623E+02 -.879378466E+02 -.878797549E+02 -.878242178E+02 -.877719284E+02 -.877237958E+02 -.876810126E+02 -.876451456E+02 -.876182521E+02 -.876030330E+02 -.876030330E+02
 -.876286179E+02 -.876286179E+02 -.876452772E+02 -.876747276E+02 -.877140210E+02 -.877609115E+02 -.878136886E+02 -.878710511E+02 -.879320088E+02 -.879958086E+02 -.880618756E+02 -.881297689E+02 -.881991467E+02 -.882697397E+02 -.883413313E+02 -.884137421E+02 -.884868186E+02 -.885604242E+02 -.886344325E+02 -.887087218E+02 -.887831703E+02 -.888576535E+02 -.889320406E+02 -.890061936E+02 -.890799655E+02 -.891532002E+02 -.892257319E+02 -.892973851E+02 -.893679754E+02 -.894373096E+02 -.895051863E+02 -.895713972E+02 -.896357283E+02 -.896979607E+02 -.897578730E+02 -.898152427E+02 -.898698483E+02 -.899214711E+02 -.899698974E+02 -.900149208E+02 -.900563436E+02 -.900939798E+02 -.901276564E+02 -.901572159E+02 -.901825175E+02 -.902034396E+02 -.902198804E+02 -.902317599E+02 -.902390205E+02 -.902416277E+02 -.902395706E+02 -.902328621E+02 -.902215388E+02 -.902056603E+02 -.901853088E+02 -.901605879E+02 -.901316215E+02 -.900985521E+02 -.900615394E+02 -.900207585E+02 -.899763977E+02 -.899286564E+02 -.898777436E+02 -.898238748E+02 -.897672709E+02 -.897081555E+02 -.896467528E+02 -.895832863E+02 -.895179766E+02 -.894510397E+02 -.893826858E+02 -.893131179E+02 -.892425307E+02 -.891711098E+02 -.890990309E+02 -.890264598E+02 -.889535516E+02 -.888804517E+02 -.888072953E+02 -.887342091E+02 -.886613122E+02 -.885887176E+02 -.885165351E+02 -.884448741E+02 -.883738477E+02 -.883035781E+02 -.882342035E+02 -.881658869E+02 -.880988275E+02 -.880332756E+02 -.879695522E+02 -.879080734E+02 -.878493838E+02 -.877941981E+02 -.877434571E+02 -.876983998E+02 -.876606574E+02 -.876323766E+02 -.876163810E+02 -.876163810E+02
 -.876423079E+02 -.876423079E+02 -.876597732E+02 -.876906651E+02 -.877319109E+02 -.877811751E+02 -.878366845E+02 -.878970940E+02 -.879613847E+02 -.880287843E+02 -.880987064E+02 -.881707035E+02 -.882444308E+02 -.883196183E+02 -.883960504E+02 -.884735494E+02 -.885519631E+02 -.886311555E+02 -.887109993E+02 -.887913697E+02 -.888721398E+02 -.889531771E+02 -.890343404E+02 -.891154783E+02 -.891964275E+02 -.892770125E+02 -.893570447E+02 -.894363230E+02 -.895146336E+02 -.895917509E+02 -.896674380E+02 -.897414484E+02 -.898135268E+02 -.898834114E+02 -.899508358E+02 -.900155310E+02 -.900772279E+02 -.901356600E+02 -.901905658E+02 -.902416914E+02 -.902887935E+02 -.903316422E+02 -.903700231E+02 -.904037405E+02 -.904326194E+02 -.904565080E+02 -.904752793E+02 -.904888333E+02 -.904970976E+02 -.905000289E+02 -.904976136E+02 -.904898674E+02 -.904768359E+02 -.904585935E+02 -.904352426E+02 -.904069122E+02 -.903737563E+02 -.903359521E+02 -.902936975E+02 -.902472091E+02 -.901967190E+02 -.901424731E+02 -.900847273E+02 -.900237454E+02 -.899597964E+02 -.898931515E+02 -.898240820E+02 -.897528564E+02 -.896797386E+02 -.896049860E+02 -.895288472E+02 -.894515610E+02 -.893733549E+02 -.892944439E+02 -.892150301E+02 -.891353023E+02 -.890554355E+02 -.889755915E+02 -.888959192E+02 -.888165557E+02 -.887376278E+02 -.886592538E+02 -.885815463E+02 -.885046155E+02 -.884285737E+02 -.883535409E+02 -.882796523E+02 -.882070673E+02 -.881359824E+02 -.880666458E+02 -.879993787E+02 -.879346009E+02 -.878728652E+02 -.878149021E+02 -.877616772E+02 -.877144675E+02 -.876749597E+02 -.876453790E+02 -.876286584E+02 -.876286584E+02
 -.876546425E+02 -.876546425E+02 -.876728471E+02 -.877050673E+02 -.877481230E+02 -.877996034E+02 -.878576837E+02 -.879209857E+02 -.879884696E+02 -.880593515E+02 -.881330397E+02 -.882090863E+02 -.882871492E+02 -.883669632E+02 -.884483185E+02 -.885310434E+02 -.886149911E+02 -.887000295E+02 -.887860331E+02 -.888728766E+02 -.889604297E+02 -.890485534E+02 -.891370967E+02 -.892258949E+02 -.893147677E+02 -.894035186E+02 -.894919338E+02 -.895797828E+02 -.896668181E+02 -.897527762E+02 -.898373783E+02 -.899203320E+02 -.900013328E+02 -.900800666E+02 -.901562117E+02 -.902294417E+02 -.902994287E+02 -.903658462E+02 -.904283725E+02 -.904866942E+02 -.905405100E+02 -.905895338E+02 -.906334986E+02 -.906721598E+02 -.907052981E+02 -.907327230E+02 -.907542750E+02 -.907698278E+02 -.907792903E+02 -.907826076E+02 -.907797623E+02 -.907707742E+02 -.907557002E+02 -.907346339E+02 -.907077038E+02 -.906750716E+02 -.906369304E+02 -.905935015E+02 -.905450320E+02 -.904917913E+02 -.904340678E+02 -.903721653E+02 -.903063997E+02 -.902370952E+02 -.901645806E+02 -.900891866E+02 -.900112419E+02 -.899310705E+02 -.898489892E+02 -.897653046E+02 -.896803115E+02 -.895942909E+02 -.895075084E+02 -.894202131E+02 -.893326369E+02 -.892449942E+02 -.891574815E+02 -.890702779E+02 -.889835461E+02 -.888974330E+02 -.888120719E+02 -.887275845E+02 -.886440838E+02 -.885616782E+02 -.884804757E+02 -.884005906E+02 -.883221509E+02 -.882453086E+02 -.881702520E+02 -.880972225E+02 -.880265358E+02 -.879586090E+02 -.878939967E+02 -.878334369E+02 -.877779116E+02 -.877287257E+02 -.876876090E+02 -.876568515E+02 -.876394779E+02 -.876394779E+02
 -.876651445E+02 -.876651445E+02 -.876839964E+02 -.877173883E+02 -.877620544E+02 -.878155267E+02 -.878759445E+02 -.879419082E+02 -.880123677E+02 -.880865368E+02 -.881638274E+02 -.882437985E+02 -.883261181E+02 -.884105327E+02 -.884968443E+02 -.885848928E+02 -.886745418E+02 -.887656676E+02 -.888581507E+02 -.889518686E+02 -.890466908E+02 -.891424740E+02 -.892390594E+02 -.893362696E+02 -.894339073E+02 -.895317534E+02 -.896295670E+02 -.897270843E+02 -.898240195E+02 -.899200650E+02 -.900148927E+02 -.901081558E+02 -.901994905E+02 -.902885187E+02 -.903748512E+02 -.904580908E+02 -.905378358E+02 -.906136847E+02 -.906852399E+02 -.907521125E+02 -.908139268E+02 -.908703252E+02 -.909209727E+02 -.909655614E+02 -.910038150E+02 -.910354924E+02 -.910603916E+02 -.910783523E+02 -.910892587E+02 -.910930410E+02 -.910896765E+02 -.910791902E+02 -.910616544E+02 -.910371871E+02 -.910059511E+02 -.909681508E+02 -.909240296E+02 -.908738665E+02 -.908179717E+02 -.907566827E+02 -.906903597E+02 -.906193809E+02 -.905441378E+02 -.904650307E+02 -.903824640E+02 -.902968418E+02 -.902085641E+02 -.901180229E+02 -.900255990E+02 -.899316586E+02 -.898365514E+02 -.897406077E+02 -.896441376E+02 -.895474290E+02 -.894507471E+02 -.893543343E+02 -.892584099E+02 -.891631706E+02 -.890687921E+02 -.889754297E+02 -.888832209E+02 -.887922880E+02 -.887027410E+02 -.886146822E+02 -.885282113E+02 -.884434318E+02 -.883604596E+02 -.882794332E+02 -.882005272E+02 -.881239695E+02 -.880500634E+02 -.879792157E+02 -.879119743E+02 -.878490752E+02 -.877915058E+02 -.877405859E+02 -.876980739E+02 -.876663056E+02 -.876483758E+02 -.876483758E+02
 -.876732446E+02 -.876732446E+02 -.876926218E+02 -.877269758E+02 -.877729836E+02 -.878281430E+02 -.878905751E+02 -.879588749E+02 -.880319954E+02 -.881091597E+02 -.881897936E+02 -.882734733E+02 -.883598855E+02 -.884487964E+02 -.885400280E+02 -.886334387E+02 -.887289089E+02 -.888263296E+02 -.889255927E+02 -.890265839E+02 -.891291768E+02 -.892332280E+02 -.893385735E+02 -.894450255E+02 -.895523702E+02 -.896603660E+02 -.897687425E+02 -.898771998E+02 -.899854085E+02 -.900930106E+02 -.901996205E+02 -.903048264E+02 -.904081936E+02 -.905092664E+02 -.906075725E+02 -.907026266E+02 -.907939355E+02 -.908810026E+02 -.909633342E+02 -.910404449E+02 -.911118638E+02 -.911771407E+02 -.912358525E+02 -.912876091E+02 -.913320593E+02 -.913688959E+02 -.913978609E+02 -.914187492E+02 -.914314124E+02 -.914357607E+02 -.914317651E+02 -.914194571E+02 -.913989287E+02 -.913703311E+02 -.913338715E+02 -.912898107E+02 -.912384581E+02 -.911801676E+02 -.911153319E+02 -.910443768E+02 -.909677550E+02 -.908859401E+02 -.907994203E+02 -.907086923E+02 -.906142553E+02 -.905166055E+02 -.904162311E+02 -.903136075E+02 -.902091931E+02 -.901034259E+02 -.899967202E+02 -.898894647E+02 -.897820199E+02 -.896747176E+02 -.895678598E+02 -.894617185E+02 -.893565362E+02 -.892525266E+02 -.891498763E+02 -.890487463E+02 -.889492748E+02 -.888515801E+02 -.887557642E+02 -.886619182E+02 -.885701270E+02 -.884804775E+02 -.883930663E+02 -.883080117E+02 -.882254671E+02 -.881456389E+02 -.880688093E+02 -.879953659E+02 -.879258389E+02 -.878609514E+02 -.878016823E+02 -.877493509E+02 -.877057250E+02 -.876731639E+02 -.876548042E+02 -.876548042E+02
 -.876782729E+02 -.876782729E+02 -.876980173E+02 -.877330611E+02 -.877800589E+02 -.878365020E+02 -.879005168E+02 -.879707115E+02 -.880460587E+02 -.881258053E+02 -.882094041E+02 -.882964601E+02 -.883866898E+02 -.884798894E+02 -.885759098E+02 -.886746371E+02 -.887759773E+02 -.888798437E+02 -.889861476E+02 -.890947902E+02 -.892056558E+02 -.893186068E+02 -.894334789E+02 -.895500777E+02 -.896681755E+02 -.897875091E+02 -.899077779E+02 -.900286433E+02 -.901497280E+02 -.902706168E+02 -.903908571E+02 -.905099613E+02 -.906274090E+02 -.907426509E+02 -.908551125E+02 -.909641993E+02 -.910693028E+02 -.911698069E+02 -.912650951E+02 -.913545581E+02 -.914376018E+02 -.915136559E+02 -.915821819E+02 -.916426818E+02 -.916947053E+02 -.917378580E+02 -.917718073E+02 -.917962888E+02 -.918111103E+02 -.918161557E+02 -.918113869E+02 -.917968444E+02 -.917726469E+02 -.917389890E+02 -.916961377E+02 -.916444280E+02 -.915842570E+02 -.915160775E+02 -.914403902E+02 -.913577363E+02 -.912686889E+02 -.911738449E+02 -.910738164E+02 -.909692229E+02 -.908606836E+02 -.907488101E+02 -.906341998E+02 -.905174304E+02 -.903990546E+02 -.902795960E+02 -.901595455E+02 -.900393586E+02 -.899194536E+02 -.898002105E+02 -.896819705E+02 -.895650360E+02 -.894496718E+02 -.893361060E+02 -.892245326E+02 -.891151133E+02 -.890079813E+02 -.889032446E+02 -.888009902E+02 -.887012903E+02 -.886042075E+02 -.885098034E+02 -.884181473E+02 -.883293281E+02 -.882434688E+02 -.881607447E+02 -.880814067E+02 -.880058115E+02 -.879344601E+02 -.878680477E+02 -.878075292E+02 -.877542040E+02 -.877098267E+02 -.876767519E+02 -.876581236E+02 -.876581236E+02
 -.876794515E+02 -.876794515E+02 -.876993628E+02 -.877347497E+02 -.877822870E+02 -.878394934E+02 -.879045285E+02 -.879760371E+02 -.880530312E+02 -.881347991E+02 -.882208358E+02 -.883107894E+02 -.884044194E+02 -.885015638E+02 -.886021145E+02 -.887059962E+02 -.888131514E+02 -.889235268E+02 -.890370635E+02 -.891536878E+02 -.892733046E+02 -.893957905E+02 -.895209889E+02 -.896487051E+02 -.897787025E+02 -.899106996E+02 -.900443673E+02 -.901793272E+02 -.903151505E+02 -.904513584E+02 -.905874222E+02 -.907227653E+02 -.908567661E+02 -.909887613E+02 -.911180514E+02 -.912439064E+02 -.913655732E+02 -.914822836E+02 -.915932639E+02 -.916977448E+02 -.917949720E+02 -.918842175E+02 -.919647909E+02 -.920360507E+02 -.920974152E+02 -.921483728E+02 -.921884912E+02 -.922174257E+02 -.922349254E+02 -.922408384E+02 -.922351146E+02 -.922178065E+02 -.921890686E+02 -.921491543E+02 -.920984107E+02 -.920372728E+02 -.919662547E+02 -.918859407E+02 -.917969751E+02 -.917000510E+02 -.915958993E+02 -.914852771E+02 -.913689567E+02 -.912477151E+02 -.911223232E+02 -.909935375E+02 -.908620913E+02 -.907286874E+02 -.905939927E+02 -.904586322E+02 -.903231862E+02 -.901881866E+02 -.900541157E+02 -.899214054E+02 -.897904368E+02 -.896615417E+02 -.895350034E+02 -.894110597E+02 -.892899053E+02 -.891716954E+02 -.890565492E+02 -.889445554E+02 -.888357764E+02 -.887302552E+02 -.886280219E+02 -.885291021E+02 -.884335270E+02 -.883413454E+02 -.882526385E+02 -.881675389E+02 -.880862538E+02 -.880090959E+02 -.879365219E+02 -.878691832E+02 -.878079911E+02 -.877542025E+02 -.877095310E+02 -.876762931E+02 -.876575979E+02 -.876575979E+02
 -.876758910E+02 -.876758910E+02 -.876957198E+02 -.877310161E+02 -.877785262E+02 -.878358375E+02 -.879011759E+02 -.879732507E+02 -.880511370E+02 -.881341848E+02 -.882219498E+02 -.883141396E+02 -.884105718E+02 -.885111414E+02 -.886157950E+02 -.887245104E+02 -.888372801E+02 -.889540984E+02 -.890749497E+02 -.891997996E+02 -.893285862E+02 -.894612131E+02 -.895975430E+02 -.897373914E+02 -.898805220E+02 -.900266418E+02 -.901753977E+02 -.903263737E+02 -.904790884E+02 -.906329942E+02 -.907874775E+02 -.909418594E+02 -.910953987E+02 -.912472957E+02 -.913966977E+02 -.915427065E+02 -.916843870E+02 -.918207778E+02 -.919509028E+02 -.920737847E+02 -.921884591E+02 -.922939897E+02 -.923894838E+02 -.924741080E+02 -.925471033E+02 -.926077997E+02 -.926556295E+02 -.926901387E+02 -.927109962E+02 -.927180010E+02 -.927110866E+02 -.926903219E+02 -.926559106E+02 -.926081859E+02 -.925476045E+02 -.924747367E+02 -.923902549E+02 -.922949208E+02 -.921895704E+02 -.920750994E+02 -.919524467E+02 -.918225799E+02 -.916864793E+02 -.915451239E+02 -.913994784E+02 -.912504813E+02 -.910990341E+02 -.909459931E+02 -.907921615E+02 -.906382844E+02 -.904850444E+02 -.903330590E+02 -.901828794E+02 -.900349905E+02 -.898898116E+02 -.897476987E+02 -.896089472E+02 -.894737953E+02 -.893424280E+02 -.892149822E+02 -.890915513E+02 -.889721912E+02 -.888569266E+02 -.887457579E+02 -.886386691E+02 -.885356367E+02 -.884366402E+02 -.883416748E+02 -.882507667E+02 -.881639915E+02 -.880814988E+02 -.880035414E+02 -.879305149E+02 -.878630073E+02 -.878018643E+02 -.877482734E+02 -.877038751E+02 -.876709070E+02 -.876523934E+02 -.876523934E+02
 -.876665909E+02 -.876665909E+02 -.876860316E+02 -.877207036E+02 -.877674860E+02 -.878240836E+02 -.878888278E+02 -.879605252E+02 -.880383410E+02 -.881217108E+02 -.882102719E+02 -.883038104E+02 -.884022201E+02 -.885054702E+02 -.886135792E+02 -.887265949E+02 -.888445780E+02 -.889675874E+02 -.890956693E+02 -.892288463E+02 -.893671084E+02 -.895104038E+02 -.896586314E+02 -.898116333E+02 -.899691879E+02 -.901310036E+02 -.902967135E+02 -.904658704E+02 -.906379434E+02 -.908123146E+02 -.909882782E+02 -.911650404E+02 -.913417211E+02 -.915173581E+02 -.916909129E+02 -.918612788E+02 -.920272920E+02 -.921877441E+02 -.923413978E+02 -.924870038E+02 -.926233202E+02 -.927491330E+02 -.928632777E+02 -.929646609E+02 -.930522824E+02 -.931252554E+02 -.931828256E+02 -.932243882E+02 -.932495011E+02 -.932578954E+02 -.932494816E+02 -.932243516E+02 -.931827766E+02 -.931252012E+02 -.930522326E+02 -.929646276E+02 -.928632754E+02 -.927491788E+02 -.926234339E+02 -.924872079E+02 -.923417177E+02 -.921882081E+02 -.920279314E+02 -.918621282E+02 -.916920099E+02 -.915187439E+02 -.913434401E+02 -.911671408E+02 -.909908120E+02 -.908153375E+02 -.906415154E+02 -.904700554E+02 -.903015794E+02 -.901366223E+02 -.899756348E+02 -.898189874E+02 -.896669745E+02 -.895198201E+02 -.893776838E+02 -.892406666E+02 -.891088185E+02 -.889821450E+02 -.888606150E+02 -.887441688E+02 -.886327271E+02 -.885262003E+02 -.884245000E+02 -.883275518E+02 -.882353104E+02 -.881477790E+02 -.880650321E+02 -.879872456E+02 -.879147342E+02 -.878480007E+02 -.877877993E+02 -.877352175E+02 -.876917846E+02 -.876596128E+02 -.876415818E+02 -.876415818E+02
 -.876504484E+02 -.876504484E+02 -.876691318E+02 -.877025332E+02 -.877477356E+02 -.878026180E+02 -.878656633E+02 -.879358121E+02 -.880123512E+02 -.880948281E+02 -.881829853E+02 -.882767093E+02 -.883759904E+02 -.884808919E+02 -.885915248E+02 -.887080278E+02 -.888305506E+02 -.889592397E+02 -.890942260E+02 -.892356133E+02 -.893834672E+02 -.895378058E+02 -.896985887E+02 -.898657087E+02 -.900389817E+02 -.902181385E+02 -.904028166E+02 -.905925526E+02 -.907867756E+02 -.909848022E+02 -.911858319E+02 -.913889460E+02 -.915931070E+02 -.917971623E+02 -.919998492E+02 -.921998048E+02 -.923955776E+02 -.925856440E+02 -.927684275E+02 -.929423215E+02 -.931057147E+02 -.932570198E+02 -.933947030E+02 -.935173155E+02 -.936235238E+02 -.937121404E+02 -.937821510E+02 -.938327393E+02 -.938633074E+02 -.938734907E+02 -.938631672E+02 -.938324611E+02 -.937817392E+02 -.937116019E+02 -.936228678E+02 -.935165533E+02 -.933938486E+02 -.932560894E+02 -.931047273E+02 -.929412985E+02 -.927673933E+02 -.925846257E+02 -.923946053E+02 -.921989118E+02 -.919990720E+02 -.917965406E+02 -.915926843E+02 -.913887691E+02 -.911859517E+02 -.909852734E+02 -.907876573E+02 -.905939079E+02 -.904047131E+02 -.902206480E+02 -.900421800E+02 -.898696755E+02 -.897034073E+02 -.895435622E+02 -.893902500E+02 -.892435119E+02 -.891033294E+02 -.889696334E+02 -.888423135E+02 -.887212273E+02 -.886062102E+02 -.884970861E+02 -.883936788E+02 -.882958250E+02 -.882033900E+02 -.881162855E+02 -.880344927E+02 -.879580901E+02 -.878872905E+02 -.878224867E+02 -.877643123E+02 -.877137201E+02 -.876720855E+02 -.876413405E+02 -.876241516E+02 -.876241516E+02
 -.876262764E+02 -.876262764E+02 -.876437640E+02 -.876751236E+02 -.877177252E+02 -.877696869E+02 -.878296943E+02 -.878968640E+02 -.879706387E+02 -.880507072E+02 -.881369432E+02 -.882293570E+02 -.883280586E+02 -.884332282E+02 -.885450925E+02 -.886639056E+02 -.887899323E+02 -.889234340E+02 -.890646555E+02 -.892138122E+02 -.893710786E+02 -.895365755E+02 -.897103583E+02 -.898924051E+02 -.900826038E+02 -.902807408E+02 -.904864885E+02 -.906993940E+02 -.909188686E+02 -.911441776E+02 -.913744333E+02 -.916085884E+02 -.918454338E+02 -.920835987E+02 -.923215551E+02 -.925576266E+02 -.927900024E+02 -.930167563E+02 -.932358707E+02 -.934452667E+02 -.936428382E+02 -.938264911E+02 -.939941850E+02 -.941439781E+02 -.942740716E+02 -.943828544E+02 -.944689438E+02 -.945312228E+02 -.945688705E+02 -.945813854E+02 -.945685992E+02 -.945306822E+02 -.944681381E+02 -.943817900E+02 -.942727569E+02 -.941424236E+02 -.939924036E+02 -.938244978E+02 -.936406507E+02 -.934429050E+02 -.932333574E+02 -.930141169E+02 -.927872651E+02 -.925548227E+02 -.923187189E+02 -.920807680E+02 -.918426497E+02 -.916058956E+02 -.913718803E+02 -.911418171E+02 -.909167573E+02 -.906975933E+02 -.904850639E+02 -.902797626E+02 -.900821466E+02 -.898925478E+02 -.897111839E+02 -.895381704E+02 -.893735325E+02 -.892172167E+02 -.890691027E+02 -.889290146E+02 -.887967321E+02 -.886720011E+02 -.885545453E+02 -.884440769E+02 -.883403085E+02 -.882429663E+02 -.881518048E+02 -.880666242E+02 -.879872915E+02 -.879137667E+02 -.878461367E+02 -.877846576E+02 -.877298110E+02 -.876823763E+02 -.876435263E+02 -.876149522E+02 -.875990282E+02 -.875990282E+02
 -.875928366E+02 -.875928366E+02 -.876086150E+02 -.876370277E+02 -.876758251E+02 -.877234371E+02 -.877788093E+02 -.878412795E+02 -.879104835E+02 -.879862827E+02 -.880687094E+02 -.881579233E+02 -.882541786E+02 -.883577975E+02 -.884691486E+02 -.885886290E+02 -.887166492E+02 -.888536182E+02 -.889999306E+02 -.891559529E+02 -.893220097E+02 -.894983700E+02 -.896852323E+02 -.898827090E+02 -.900908107E+02 -.903094290E+02 -.905383201E+02 -.907770869E+02 -.910251627E+02 -.912817949E+02 -.915460310E+02 -.918167061E+02 -.920924349E+02 -.923716067E+02 -.926523862E+02 -.929327207E+02 -.932103534E+02 -.934828458E+02 -.937476064E+02 -.940019296E+02 -.942430419E+02 -.944681547E+02 -.946745248E+02 -.948595182E+02 -.950206764E+02 -.951557822E+02 -.952629226E+02 -.953405448E+02 -.953875039E+02 -.954030982E+02 -.953870920E+02 -.953397229E+02 -.952616944E+02 -.951541533E+02 -.950186542E+02 -.948571123E+02 -.946717467E+02 -.944650179E+02 -.942395621E+02 -.939981250E+02 -.937434973E+02 -.934784552E+02 -.932057070E+02 -.929278468E+02 -.926473164E+02 -.923663755E+02 -.920870803E+02 -.918112694E+02 -.915405573E+02 -.912763333E+02 -.910197664E+02 -.907718136E+02 -.905332320E+02 -.903045930E+02 -.900862984E+02 -.898785968E+02 -.896816009E+02 -.894953045E+02 -.893195988E+02 -.891542885E+02 -.889991066E+02 -.888537283E+02 -.887177847E+02 -.885908749E+02 -.884725783E+02 -.883624660E+02 -.882601131E+02 -.881651104E+02 -.880770792E+02 -.879956861E+02 -.879206623E+02 -.878518268E+02 -.877891160E+02 -.877326212E+02 -.876826378E+02 -.876397303E+02 -.876048159E+02 -.875792768E+02 -.875651073E+02 -.875651073E+02
 -.875488879E+02 -.875488879E+02 -.875623670E+02 -.875867882E+02 -.876203864E+02 -.876619828E+02 -.877108446E+02 -.877665791E+02 -.878290536E+02 -.878983344E+02 -.879746402E+02 -.880583060E+02 -.881497557E+02 -.882494794E+02 -.883580154E+02 -.884759348E+02 -.886038275E+02 -.887422886E+02 -.888919054E+02 -.890532430E+02 -.892268299E+02 -.894131414E+02 -.896125822E+02 -.898254672E+02 -.900520006E+02 -.902922533E+02 -.905461389E+02 -.908133890E+02 -.910935275E+02 -.913858448E+02 -.916893741E+02 -.920028689E+02 -.923247841E+02 -.926532630E+02 -.929861295E+02 -.933208897E+02 -.936547423E+02 -.939846013E+02 -.943071303E+02 -.946187906E+02 -.949159020E+02 -.951947172E+02 -.954515060E+02 -.956826495E+02 -.958847389E+02 -.960546758E+02 -.961897687E+02 -.962878215E+02 -.963472078E+02 -.963669285E+02 -.963466469E+02 -.962867013E+02 -.961880923E+02 -.960524480E+02 -.958819660E+02 -.956793395E+02 -.954476688E+02 -.951903643E+02 -.949110470E+02 -.946134489E+02 -.943013195E+02 -.939783413E+02 -.936480554E+02 -.933138006E+02 -.929786659E+02 -.926454552E+02 -.923166657E+02 -.919944767E+02 -.916807486E+02 -.913770299E+02 -.910845714E+02 -.908043443E+02 -.905370625E+02 -.902832069E+02 -.900430509E+02 -.898166858E+02 -.896040455E+02 -.894049307E+02 -.892190311E+02 -.890459460E+02 -.888852034E+02 -.887362768E+02 -.885986009E+02 -.884715854E+02 -.883546279E+02 -.882471254E+02 -.881484858E+02 -.880581389E+02 -.879755489E+02 -.879002267E+02 -.878317464E+02 -.877697636E+02 -.877140394E+02 -.876644717E+02 -.876211353E+02 -.875843354E+02 -.875546774E+02 -.875331609E+02 -.875213031E+02 -.875213031E+02
 -.874932568E+02 -.874932568E+02 -.875037705E+02 -.875230172E+02 -.875498285E+02 -.875835018E+02 -.876236902E+02 -.876703197E+02 -.877235279E+02 -.877836169E+02 -.878510186E+02 -.879262680E+02 -.880099823E+02 -.881028450E+02 -.882055921E+02 -.883190001E+02 -.884438749E+02 -.885810402E+02 -.887313251E+02 -.888955504E+02 -.890745130E+02 -.892689684E+02 -.894796097E+02 -.897070448E+02 -.899517698E+02 -.902141396E+02 -.904943352E+02 -.907923283E+02 -.911078438E+02 -.914403210E+02 -.917888737E+02 -.921522527E+02 -.925288103E+02 -.929164706E+02 -.933127069E+02 -.937145308E+02 -.941184932E+02 -.945207025E+02 -.949168611E+02 -.953023230E+02 -.956721729E+02 -.960213271E+02 -.963446546E+02 -.966371149E+02 -.968939079E+02 -.971106290E+02 -.972834218E+02 -.974091190E+02 -.974853639E+02 -.975107033E+02 -.974846468E+02 -.974076861E+02 -.972812755E+02 -.971077730E+02 -.968903472E+02 -.966328559E+02 -.963397050E+02 -.960156961E+02 -.956658712E+02 -.952953631E+02 -.949092571E+02 -.945124705E+02 -.941096513E+02 -.937050993E+02 -.933027085E+02 -.929059304E+02 -.925177566E+02 -.921407163E+02 -.917768889E+02 -.914279254E+02 -.910950790E+02 -.907792397E+02 -.904809728E+02 -.902005579E+02 -.899380283E+02 -.896932080E+02 -.894657475E+02 -.892551559E+02 -.890608306E+02 -.888820835E+02 -.887181640E+02 -.885682790E+02 -.884316104E+02 -.883073295E+02 -.881946104E+02 -.880926403E+02 -.880006298E+02 -.879178218E+02 -.878435007E+02 -.877770016E+02 -.877177213E+02 -.876651317E+02 -.876187962E+02 -.875783919E+02 -.875437386E+02 -.875148377E+02 -.874919245E+02 -.874755379E+02 -.874666146E+02 -.874666146E+02
 -.874249298E+02 -.874249298E+02 -.874317427E+02 -.874445027E+02 -.874627568E+02 -.874863663E+02 -.875154348E+02 -.875502554E+02 -.875912715E+02 -.876390493E+02 -.876942568E+02 -.877576491E+02 -.878300570E+02 -.879123789E+02 -.880055732E+02 -.881106515E+02 -.882286719E+02 -.883607304E+02 -.885079513E+02 -.886714749E+02 -.888524429E+02 -.890519795E+02 -.892711693E+02 -.895110302E+02 -.897724815E+02 -.900563066E+02 -.903631103E+02 -.906932706E+02 -.910468851E+02 -.914237131E+02 -.918231153E+02 -.922439907E+02 -.926847159E+02 -.931430874E+02 -.936162725E+02 -.941007724E+02 -.945924027E+02 -.950862957E+02 -.955769315E+02 -.960582003E+02 -.965235009E+02 -.969658756E+02 -.973781827E+02 -.977532998E+02 -.980843540E+02 -.983649660E+02 -.985894962E+02 -.987532767E+02 -.988528134E+02 -.988859433E+02 -.988519345E+02 -.987515198E+02 -.985868629E+02 -.983614589E+02 -.980799764E+02 -.977480561E+02 -.973720783E+02 -.969589169E+02 -.965156954E+02 -.960495569E+02 -.955674602E+02 -.950760081E+02 -.945813120E+02 -.940888936E+02 -.936036224E+02 -.931296850E+02 -.926705827E+02 -.922291505E+02 -.918075947E+02 -.914075420E+02 -.910300965E+02 -.906759014E+02 -.903452014E+02 -.900379032E+02 -.897536337E+02 -.894917932E+02 -.892516037E+02 -.890321516E+02 -.888324248E+02 -.886513449E+02 -.884877939E+02 -.883406363E+02 -.882087370E+02 -.880909765E+02 -.879862617E+02 -.878935352E+02 -.878117819E+02 -.877400351E+02 -.876773807E+02 -.876229616E+02 -.875759823E+02 -.875357149E+02 -.875015065E+02 -.874727897E+02 -.874490977E+02 -.874300856E+02 -.874155597E+02 -.874055188E+02 -.874002109E+02 -.874002109E+02
 -.873431706E+02 -.873431706E+02 -.873454902E+02 -.873503437E+02 -.873581138E+02 -.873693128E+02 -.873845572E+02 -.874045504E+02 -.874300730E+02 -.874619762E+02 -.875011800E+02 -.875486724E+02 -.876055100E+02 -.876728196E+02 -.877517994E+02 -.878437193E+02 -.879499198E+02 -.880718100E+02 -.882108619E+02 -.883686021E+02 -.885466000E+02 -.887464505E+02 -.889697520E+02 -.892180771E+02 -.894929367E+02 -.897957350E+02 -.901277168E+02 -.904899037E+02 -.908830217E+02 -.913074191E+02 -.917629755E+02 -.922490047E+02 -.927641532E+02 -.933062986E+02 -.938724542E+02 -.944586849E+02 -.950600439E+02 -.956705385E+02 -.962831358E+02 -.968898162E+02 -.974816850E+02 -.980491467E+02 -.985821450E+02 -.990704650E+02 -.995040879E+02 -.998735837E+02 -.100170516E+03 -.100387836E+03 -.100520227E+03 -.100564384E+03 -.100519183E+03 -.100385747E+03 -.100167384E+03 -.998694096E+02 -.994988733E+02 -.990642119E+02 -.985748563E+02 -.980408255E+02 -.974723352E+02 -.968794425E+02 -.962717437E+02 -.956581345E+02 -.950466354E+02 -.944442809E+02 -.938570648E+02 -.932899355E+02 -.927468299E+02 -.922307369E+02 -.917437809E+02 -.912873180E+02 -.908620374E+02 -.904680625E+02 -.901050486E+02 -.897722738E+02 -.894687208E+02 -.891931499E+02 -.889441622E+02 -.887202528E+02 -.885198554E+02 -.883413790E+02 -.881832362E+02 -.880438658E+02 -.879217499E+02 -.878154253E+02 -.877234921E+02 -.876446184E+02 -.875775421E+02 -.875210713E+02 -.874740828E+02 -.874355189E+02 -.874043850E+02 -.873797447E+02 -.873607170E+02 -.873464728E+02 -.873362327E+02 -.873292668E+02 -.873248972E+02 -.873225039E+02 -.873215373E+02 -.873215373E+02
 -.872476583E+02 -.872476583E+02 -.872446566E+02 -.872401123E+02 -.872353613E+02 -.872316494E+02 -.872301614E+02 -.872320474E+02 -.872384461E+02 -.872505057E+02 -.872694026E+02 -.872963581E+02 -.873326542E+02 -.873796464E+02 -.874387763E+02 -.875115812E+02 -.875997025E+02 -.877048911E+02 -.878290099E+02 -.879740328E+02 -.881420389E+02 -.883352008E+02 -.885557661E+02 -.888060309E+02 -.890883019E+02 -.894048487E+02 -.897578407E+02 -.901492704E+02 -.905808591E+02 -.910539460E+02 -.915693589E+02 -.921272692E+02 -.927270319E+02 -.933670167E+02 -.940444350E+02 -.947551745E+02 -.954936524E+02 -.962527024E+02 -.970235138E+02 -.977956425E+02 -.985571099E+02 -.992946102E+02 -.999938327E+02 -.100639905E+03 -.101217944E+03 -.101713696E+03 -.102114218E+03 -.102408568E+03 -.102588418E+03 -.102648555E+03 -.102587206E+03 -.102406144E+03 -.102110582E+03 -.101708847E+03 -.101211883E+03 -.100632630E+03 -.999853446E+02 -.992849083E+02 -.985461942E+02 -.977835131E+02 -.970101711E+02 -.962381470E+02 -.954778858E+02 -.947381984E+02 -.940262521E+02 -.933476306E+02 -.927064474E+02 -.921054922E+02 -.915463972E+02 -.910298090E+02 -.905555586E+02 -.901228205E+02 -.897302586E+02 -.893761550E+02 -.890585212E+02 -.887751922E+02 -.885239038E+02 -.883023552E+02 -.881082573E+02 -.879393704E+02 -.877935310E+02 -.876686704E+02 -.875628267E+02 -.874741506E+02 -.874009068E+02 -.873414717E+02 -.872943280E+02 -.872580572E+02 -.872313291E+02 -.872128907E+02 -.872015525E+02 -.871961729E+02 -.871956417E+02 -.871988599E+02 -.872047181E+02 -.872120706E+02 -.872197061E+02 -.872263126E+02 -.872304373E+02 -.872304373E+02
 -.871386435E+02 -.871386435E+02 -.871294880E+02 -.871140372E+02 -.870946891E+02 -.870734950E+02 -.870522533E+02 -.870325847E+02 -.870159949E+02 -.870039259E+02 -.869977996E+02 -.869990545E+02 -.870091782E+02 -.870297353E+02 -.870623931E+02 -.871089432E+02 -.871713225E+02 -.872516295E+02 -.873521392E+02 -.874753133E+02 -.876238064E+02 -.878004651E+02 -.880083206E+02 -.882505705E+02 -.885305484E+02 -.888516785E+02 -.892174112E+02 -.896311370E+02 -.900960748E+02 -.906151309E+02 -.911907266E+02 -.918245930E+02 -.925175322E+02 -.932691490E+02 -.940775600E+02 -.949390905E+02 -.958479776E+02 -.967961028E+02 -.977727834E+02 -.987646598E+02 -.997557170E+02 -.100727479E+03 -.101659410E+03 -.102529542E+03 -.103315329E+03 -.103994698E+03 -.104547233E+03 -.104955405E+03 -.105205721E+03 -.105289670E+03 -.105204342E+03 -.104952646E+03 -.104543093E+03 -.103989176E+03 -.103308422E+03 -.102521247E+03 -.101649723E+03 -.100716397E+03 -.997432349E+02 -.987507729E+02 -.977574864E+02 -.967793904E+02 -.958298443E+02 -.949195305E+02 -.940565679E+02 -.932467193E+02 -.924936600E+02 -.917992739E+02 -.911639569E+02 -.905869080E+02 -.900663977E+02 -.896000062E+02 -.891848293E+02 -.888176511E+02 -.884950841E+02 -.882136820E+02 -.879700255E+02 -.877607868E+02 -.875827756E+02 -.874329694E+02 -.873085318E+02 -.872068212E+02 -.871253910E+02 -.870619849E+02 -.870145269E+02 -.869811080E+02 -.869599700E+02 -.869494869E+02 -.869481447E+02 -.869545175E+02 -.869672430E+02 -.869849929E+02 -.870064402E+02 -.870302217E+02 -.870548918E+02 -.870788691E+02 -.871003700E+02 -.871173271E+02 -.871272879E+02 -.871272879E+02
 -.870171091E+02 -.870171091E+02 -.870010044E+02 -.869731955E+02 -.869372350E+02 -.868960367E+02 -.868520417E+02 -.868073499E+02 -.867638259E+02 -.867231849E+02 -.866870631E+02 -.866570778E+02 -.866348784E+02 -.866221915E+02 -.866208618E+02 -.866328892E+02 -.866604641E+02 -.867060000E+02 -.867721643E+02 -.868619061E+02 -.869784807E+02 -.871254692E+02 -.873067901E+02 -.875267027E+02 -.877897959E+02 -.881009596E+02 -.884653339E+02 -.888882282E+02 -.893750050E+02 -.899309197E+02 -.905609095E+02 -.912693233E+02 -.920595889E+02 -.929338126E+02 -.938923166E+02 -.949331216E+02 -.960513957E+02 -.972389008E+02 -.984834840E+02 -.997686748E+02 -.101073465E+03 -.102372357E+03 -.103635763E+03 -.104830832E+03 -.105922734E+03 -.106876399E+03 -.107658604E+03 -.108240260E+03 -.108598635E+03 -.108719239E+03 -.108597092E+03 -.108237173E+03 -.107653970E+03 -.106870215E+03 -.105914995E+03 -.104821532E+03 -.103624896E+03 -.102359915E+03 -.101059439E+03 -.997530541E+02 -.984662579E+02 -.972200574E+02 -.960309221E+02 -.949110043E+02 -.938685411E+02 -.929083641E+02 -.920324520E+02 -.912404823E+02 -.905303486E+02 -.898986234E+02 -.893409581E+02 -.888524164E+02 -.884277441E+02 -.880615805E+02 -.877486186E+02 -.874837217E+02 -.872620041E+02 -.870788826E+02 -.869301052E+02 -.868117623E+02 -.867202849E+02 -.866524325E+02 -.866052746E+02 -.865761677E+02 -.865627284E+02 -.865628043E+02 -.865744437E+02 -.865958632E+02 -.866254138E+02 -.866615447E+02 -.867027636E+02 -.867475930E+02 -.867945201E+02 -.868419375E+02 -.868880731E+02 -.869309038E+02 -.869680490E+02 -.869966368E+02 -.870131348E+02 -.870131348E+02
 -.868849198E+02 -.868849198E+02 -.868611608E+02 -.868196948E+02 -.867652974E+02 -.867017806E+02 -.866322382E+02 -.865592388E+02 -.864849782E+02 -.864114030E+02 -.863403101E+02 -.862734313E+02 -.862125046E+02 -.861593375E+02 -.861158653E+02 -.860842053E+02 -.860667095E+02 -.860660164E+02 -.860851034E+02 -.861273376E+02 -.861965277E+02 -.862969731E+02 -.864335100E+02 -.866115508E+02 -.868371119E+02 -.871168268E+02 -.874579332E+02 -.878682285E+02 -.883559800E+02 -.889297756E+02 -.895983016E+02 -.903700279E+02 -.912527843E+02 -.922532123E+02 -.933760801E+02 -.946234593E+02 -.959937747E+02 -.974807599E+02 -.990723781E+02 -.100749806E+03 -.102486612E+03 -.104248303E+03 -.105992436E+03 -.107669499E+03 -.109224717E+03 -.110600868E+03 -.111742017E+03 -.112597897E+03 -.113128422E+03 -.113307686E+03 -.113126720E+03 -.112594491E+03 -.111736904E+03 -.110594043E+03 -.109216173E+03 -.107659227E+03 -.105980426E+03 -.104234542E+03 -.102471087E+03 -.100732502E+03 -.990532781E+02 -.974598449E+02 -.959710245E+02 -.945988518E+02 -.933495919E+02 -.922248187E+02 -.912224590E+02 -.903377434E+02 -.895640294E+02 -.888934864E+02 -.883176438E+02 -.878278153E+02 -.874154130E+02 -.870721705E+02 -.867902919E+02 -.865625416E+02 -.863822902E+02 -.862435260E+02 -.861408439E+02 -.860694175E+02 -.860249600E+02 -.860036798E+02 -.860022319E+02 -.860176682E+02 -.860473878E+02 -.860890876E+02 -.861407140E+02 -.862004141E+02 -.862664870E+02 -.863373325E+02 -.864113971E+02 -.864871137E+02 -.865628328E+02 -.866367420E+02 -.867067685E+02 -.867704585E+02 -.868248276E+02 -.868661695E+02 -.868898138E+02 -.868898138E+02
 -.867449356E+02 -.867449356E+02 -.867129701E+02 -.866568146E+02 -.865825045E+02 -.864947598E+02 -.863973144E+02 -.862931737E+02 -.861848170E+02 -.860743591E+02 -.859636807E+02 -.858545368E+02 -.857486492E+02 -.856477886E+02 -.855538495E+02 -.854689229E+02 -.853953676E+02 -.853358838E+02 -.852935894E+02 -.852721012E+02 -.852756208E+02 -.853090255E+02 -.853779629E+02 -.854889473E+02 -.856494537E+02 -.858680038E+02 -.861542346E+02 -.865189387E+02 -.869740590E+02 -.875326168E+02 -.882085468E+02 -.890164064E+02 -.899709200E+02 -.910863183E+02 -.923754275E+02 -.938484727E+02 -.955115707E+02 -.973649174E+02 -.994007176E+02 -.101600973E+03 -.103935331E+03 -.106359298E+03 -.108813237E+03 -.111222648E+03 -.113500239E+03 -.115550213E+03 -.117274891E+03 -.118583329E+03 -.119400953E+03 -.119678605E+03 -.119399100E+03 -.118579621E+03 -.117269322E+03 -.115542778E+03 -.113490928E+03 -.111211450E+03 -.108800138E+03 -.106344282E+03 -.103918380E+03 -.101582065E+03 -.993798303E+02 -.973420251E+02 -.954866457E+02 -.938214847E+02 -.923463440E+02 -.910551042E+02 -.899375382E+02 -.889808174E+02 -.881707092E+02 -.874924870E+02 -.869315921E+02 -.864740883E+02 -.861069533E+02 -.858182440E+02 -.855971682E+02 -.854340902E+02 -.853204911E+02 -.852489005E+02 -.852128109E+02 -.852065846E+02 -.852253580E+02 -.852649487E+02 -.853217653E+02 -.853927243E+02 -.854751708E+02 -.855668064E+02 -.856656194E+02 -.857698197E+02 -.858777734E+02 -.859879378E+02 -.860987918E+02 -.862087598E+02 -.863161250E+02 -.864189262E+02 -.865148331E+02 -.866009905E+02 -.866738230E+02 -.867287843E+02 -.867600368E+02 -.867600368E+02
 -.866010597E+02 -.866010597E+02 -.865605575E+02 -.864890739E+02 -.863939033E+02 -.862806530E+02 -.861536606E+02 -.860163164E+02 -.858713171E+02 -.857208641E+02 -.855668247E+02 -.854108633E+02 -.852545535E+02 -.850994763E+02 -.849473117E+02 -.847999264E+02 -.846594642E+02 -.845284395E+02 -.844098397E+02 -.843072377E+02 -.842249185E+02 -.841680193E+02 -.841426877E+02 -.841562553E+02 -.842174270E+02 -.843364814E+02 -.845254755E+02 -.847984414E+02 -.851715578E+02 -.856632678E+02 -.862943067E+02 -.870875890E+02 -.880678866E+02 -.892612165E+02 -.906938371E+02 -.923907412E+02 -.943735326E+02 -.966575898E+02 -.992484701E+02 -.102137603E+03 -.105297479E+03 -.108676779E+03 -.112196183E+03 -.115745946E+03 -.119186621E+03 -.122354402E+03 -.125072247E+03 -.127166964E+03 -.128490716E+03 -.128943180E+03 -.128488722E+03 -.127162974E+03 -.125066255E+03 -.122346399E+03 -.119176596E+03 -.115733885E+03 -.112182069E+03 -.108660592E+03 -.105279195E+03 -.102117197E+03 -.992259133E+02 -.966328496E+02 -.943465738E+02 -.923615254E+02 -.906623226E+02 -.892273585E+02 -.880316370E+02 -.870488966E+02 -.862531172E+02 -.856195237E+02 -.851251990E+02 -.847494053E+02 -.844736973E+02 -.842818950E+02 -.841599654E+02 -.840958518E+02 -.840792776E+02 -.841015416E+02 -.841553186E+02 -.842344712E+02 -.843338765E+02 -.844492705E+02 -.845771090E+02 -.847144440E+02 -.848588142E+02 -.850081474E+02 -.851606717E+02 -.853148339E+02 -.854692201E+02 -.856224781E+02 -.857732343E+02 -.859200038E+02 -.860610868E+02 -.861944442E+02 -.863175469E+02 -.864271847E+02 -.865192249E+02 -.865883023E+02 -.866274176E+02 -.866274176E+02
 -.864581887E+02 -.864581887E+02 -.864091113E+02 -.863221852E+02 -.862059190E+02 -.860667565E+02 -.859095792E+02 -.857380947E+02 -.855551372E+02 -.853629033E+02 -.851631390E+02 -.849572919E+02 -.847466387E+02 -.845323968E+02 -.843158271E+02 -.840983336E+02 -.838815662E+02 -.836675310E+02 -.834587141E+02 -.832582220E+02 -.830699473E+02 -.828987605E+02 -.827507377E+02 -.826334252E+02 -.825561486E+02 -.825303662E+02 -.825700686E+02 -.826922177E+02 -.829172142E+02 -.832693690E+02 -.837773389E+02 -.844744651E+02 -.853989226E+02 -.865935477E+02 -.881051676E+02 -.899831961E+02 -.922772107E+02 -.950331793E+02 -.982880033E+02 -.102062104E+03 -.106349975E+03 -.111109011E+03 -.116247559E+03 -.121614104E+03 -.126990688E+03 -.132094847E+03 -.136594897E+03 -.140142375E+03 -.142421457E+03 -.143207742E+03 -.142419335E+03 -.140138128E+03 -.136588520E+03 -.132086328E+03 -.126980014E+03 -.121601259E+03 -.116232522E+03 -.111091759E+03 -.106330480E+03 -.102040335E+03 -.982639258E+02 -.950067549E+02 -.922483971E+02 -.899519473E+02 -.880714332E+02 -.865572735E+02 -.853600501E+02 -.844329319E+02 -.837330782E+02 -.832223101E+02 -.828672825E+02 -.826393348E+02 -.825141530E+02 -.824713338E+02 -.824939133E+02 -.825679001E+02 -.826818367E+02 -.828264007E+02 -.829940516E+02 -.831787234E+02 -.833755606E+02 -.835806934E+02 -.837910467E+02 -.840041788E+02 -.842181440E+02 -.844313745E+02 -.846425767E+02 -.848506381E+02 -.850545386E+02 -.852532637E+02 -.854457132E+02 -.856306000E+02 -.858063325E+02 -.859708732E+02 -.861215621E+02 -.862548943E+02 -.863662340E+02 -.864494451E+02 -.864964116E+02 -.864964116E+02
 -.863220375E+02 -.863220375E+02 -.862646998E+02 -.861628574E+02 -.860261438E+02 -.858617573E+02 -.856750463E+02 -.854699575E+02 -.852493809E+02 -.850154176E+02 -.847695892E+02 -.845130061E+02 -.842465055E+02 -.839707698E+02 -.836864346E+02 -.833941922E+02 -.830948988E+02 -.827896913E+02 -.824801215E+02 -.821683146E+02 -.818571610E+02 -.815505504E+02 -.812536598E+02 -.809733070E+02 -.807183834E+02 -.805003809E+02 -.803340259E+02 -.802380347E+02 -.802359965E+02 -.803573834E+02 -.806386696E+02 -.811245135E+02 -.818689185E+02 -.829362193E+02 -.844016562E+02 -.863511705E+02 -.888798964E+02 -.920886256E+02 -.960773124E+02 -.100934511E+03 -.106721595E+03 -.113450896E+03 -.121057746E+03 -.129368272E+03 -.138067990E+03 -.146680962E+03 -.154574817E+03 -.161010730E+03 -.165253860E+03 -.166739978E+03 -.165251626E+03 -.161006258E+03 -.154568100E+03 -.146671989E+03 -.138056745E+03 -.129354735E+03 -.121041895E+03 -.113432704E+03 -.106701030E+03 -.100911538E+03 -.960518920E+02 -.920607132E+02 -.888494434E+02 -.863181236E+02 -.843659573E+02 -.828978054E+02 -.818277217E+02 -.810804609E+02 -.805916831E+02 -.803073801E+02 -.801828882E+02 -.801817287E+02 -.802744250E+02 -.804373842E+02 -.806518870E+02 -.809032050E+02 -.811798464E+02 -.814729219E+02 -.817756191E+02 -.820827710E+02 -.823905035E+02 -.826959501E+02 -.829970201E+02 -.832922100E+02 -.835804503E+02 -.838609768E+02 -.841332223E+02 -.843967196E+02 -.846510118E+02 -.848955630E+02 -.851296639E+02 -.853523243E+02 -.855621469E+02 -.857571715E+02 -.859346779E+02 -.860909345E+02 -.862208720E+02 -.863176590E+02 -.863721474E+02 -.863721474E+02
 -.861988208E+02 -.861988208E+02 -.861339343E+02 -.860184274E+02 -.858629237E+02 -.856752686E+02 -.854611882E+02 -.852247906E+02 -.849689492E+02 -.846955967E+02 -.844059520E+02 -.841006982E+02 -.837801256E+02 -.834442501E+02 -.830929179E+02 -.827259034E+02 -.823430096E+02 -.819441780E+02 -.815296170E+02 -.810999588E+02 -.806564560E+02 -.802012317E+02 -.797376011E+02 -.792704839E+02 -.788069340E+02 -.783568170E+02 -.779336716E+02 -.775557970E+02 -.772476134E+02 -.770413431E+02 -.769790568E+02 -.771151132E+02 -.775189883E+02 -.782784230E+02 -.795027073E+02 -.813257317E+02 -.839081444E+02 -.874375127E+02 -.921247642E+02 -.981943555E+02 -.105864634E+03 -.115313926E+03 -.126627523E+03 -.139721991E+03 -.154248086E+03 -.169484838E+03 -.184258455E+03 -.196951135E+03 -.205696390E+03 -.208850378E+03 -.205694061E+03 -.196946472E+03 -.184251451E+03 -.169475479E+03 -.154236356E+03 -.139707869E+03 -.126610983E+03 -.115294938E+03 -.105843163E+03 -.981703628E+02 -.920982053E+02 -.874083384E+02 -.838763004E+02 -.812911584E+02 -.794653398E+02 -.782381909E+02 -.774758152E+02 -.770689171E+02 -.769297497E+02 -.769888312E+02 -.771917968E+02 -.774965701E+02 -.778709235E+02 -.782904320E+02 -.787367922E+02 -.791964628E+02 -.796595771E+02 -.801190826E+02 -.805700646E+02 -.810092177E+02 -.814344348E+02 -.818444883E+02 -.822387826E+02 -.826171618E+02 -.829797576E+02 -.833268678E+02 -.836588559E+02 -.839760622E+02 -.842787218E+02 -.845668809E+02 -.848403054E+02 -.850983738E+02 -.853399466E+02 -.855632008E+02 -.857654182E+02 -.859427084E+02 -.860896488E+02 -.861988114E+02 -.862601413E+02 -.862601413E+02
 -.860947992E+02 -.860947992E+02 -.860234863E+02 -.858963224E+02 -.857247462E+02 -.855171227E+02 -.852794625E+02 -.850159676E+02 -.847294447E+02 -.844216197E+02 -.840933756E+02 -.837449354E+02 -.833760039E+02 -.829858803E+02 -.825735520E+02 -.821377789E+02 -.816771751E+02 -.811902988E+02 -.806757574E+02 -.801323404E+02 -.795591930E+02 -.789560477E+02 -.783235353E+02 -.776636038E+02 -.769800821E+02 -.762794359E+02 -.755717764E+02 -.748722010E+02 -.742025647E+02 -.735938033E+02 -.730889608E+02 -.727470899E+02 -.726482212E+02 -.728995858E+02 -.736432320E+02 -.750650445E+02 -.774048847E+02 -.809670132E+02 -.861289483E+02 -.933451978E+02 -.103139510E+03 -.116075067E+03 -.132686181E+03 -.153348225E+03 -.178057731E+03 -.206100218E+03 -.235618753E+03 -.263198684E+03 -.283807005E+03 -.291784854E+03 -.283804600E+03 -.263193869E+03 -.235611519E+03 -.206090552E+03 -.178045615E+03 -.153333636E+03 -.132669091E+03 -.116055443E+03 -.103117315E+03 -.933203894E+02 -.861014787E+02 -.809368289E+02 -.773719271E+02 -.750292488E+02 -.736045277E+02 -.728578962E+02 -.726034632E+02 -.726991739E+02 -.730377906E+02 -.735392762E+02 -.741445710E+02 -.748106248E+02 -.755064952E+02 -.762103218E+02 -.769070021E+02 -.775864213E+02 -.782421121E+02 -.788702463E+02 -.794688802E+02 -.800373928E+02 -.805760680E+02 -.810857864E+02 -.815677970E+02 -.820235479E+02 -.824545590E+02 -.828623245E+02 -.832482329E+02 -.836134986E+02 -.839590946E+02 -.842856822E+02 -.845935278E+02 -.848824015E+02 -.851514460E+02 -.853990074E+02 -.856224118E+02 -.858176706E+02 -.859790921E+02 -.860987687E+02 -.861658998E+02 -.861658998E+02
 -.860157251E+02 -.860157251E+02 -.859394943E+02 -.858033949E+02 -.856194728E+02 -.853964707E+02 -.851405942E+02 -.848560893E+02 -.845456785E+02 -.842108880E+02 -.838522926E+02 -.834696990E+02 -.830622831E+02 -.826286931E+02 -.821671297E+02 -.816754108E+02 -.811510305E+02 -.805912197E+02 -.799930172E+02 -.793533635E+02 -.786692301E+02 -.779378020E+02 -.771567383E+02 -.763245424E+02 -.754410851E+02 -.745083397E+02 -.735314098E+02 -.725199580E+02 -.714901826E+02 -.704675413E+02 -.694904888E+02 -.686155831E+02 -.679244326E+02 -.675330912E+02 -.676046790E+02 -.683661655E+02 -.701303803E+02 -.733242686E+02 -.785239546E+02 -.864957958E+02 -.982393106E+02 -.115020753E+03 -.138371817E+03 -.170000881E+03 -.211516280E+03 -.263785142E+03 -.325656391E+03 -.391744741E+03 -.449338337E+03 -.476379803E+03 -.449335876E+03 -.391739816E+03 -.325648990E+03 -.263775252E+03 -.211503882E+03 -.169985950E+03 -.138354325E+03 -.115000665E+03 -.982165879E+02 -.864703928E+02 -.784958208E+02 -.732933478E+02 -.700966102E+02 -.683294777E+02 -.675649988E+02 -.674903373E+02 -.678785166E+02 -.685664101E+02 -.694379564E+02 -.704115401E+02 -.714305957E+02 -.724566615E+02 -.734642729E+02 -.744372251E+02 -.753658502E+02 -.762450400E+02 -.770728190E+02 -.778493168E+02 -.785760341E+02 -.792553211E+02 -.798900094E+02 -.804831542E+02 -.810378548E+02 -.815571301E+02 -.820438311E+02 -.825005774E+02 -.829297075E+02 -.833332340E+02 -.837127971E+02 -.840696091E+02 -.844043838E+02 -.847172414E+02 -.850075818E+02 -.852739135E+02 -.855136237E+02 -.857226715E+02 -.858951791E+02 -.860228890E+02 -.860944457E+02 -.860944457E+02
 -.859662568E+02 -.859662568E+02 -.858869350E+02 -.857452128E+02 -.855535105E+02 -.853207997E+02 -.850533978E+02 -.847555663E+02 -.844299595E+02 -.840779590E+02 -.836999221E+02 -.832953635E+02 -.828630885E+02 -.824012869E+02 -.819076016E+02 -.813791773E+02 -.808126986E+02 -.802044256E+02 -.795502341E+02 -.788456714E+02 -.780860410E+02 -.772665323E+02 -.763824199E+02 -.754293628E+02 -.744038514E+02 -.733038610E+02 -.721298029E+02 -.708858933E+02 -.695821142E+02 -.682370105E+02 -.668816666E+02 -.655653550E+02 -.643635540E+02 -.633893381E+02 -.628095803E+02 -.628680484E+02 -.639184059E+02 -.664714693E+02 -.712629579E+02 -.793504913E+02 -.922515514E+02 -.112136406E+03 -.142087730E+03 -.186420366E+03 -.250988573E+03 -.343209110E+03 -.470973222E+03 -.638129199E+03 -.830294083E+03 -.974555124E+03 -.830291589E+03 -.638124205E+03 -.470965720E+03 -.343199085E+03 -.250976004E+03 -.186405229E+03 -.142069995E+03 -.112116037E+03 -.922285081E+02 -.793247273E+02 -.712344208E+02 -.664401011E+02 -.638841422E+02 -.628308184E+02 -.627693068E+02 -.633459369E+02 -.643169337E+02 -.655154171E+02 -.668283051E+02 -.681801118E+02 -.695215569E+02 -.708215486E+02 -.720615348E+02 -.732315266E+02 -.743273017E+02 -.753484444E+02 -.762969764E+02 -.771764077E+02 -.779910826E+02 -.787457364E+02 -.794451961E+02 -.800941853E+02 -.806971973E+02 -.812584155E+02 -.817816639E+02 -.822703750E+02 -.827275655E+02 -.831558130E+02 -.835572260E+02 -.839334016E+02 -.842853646E+02 -.846134792E+02 -.849173257E+02 -.851955297E+02 -.854455294E+02 -.856632610E+02 -.858427383E+02 -.859754919E+02 -.860498242E+02 -.860498242E+02
 -.859494345E+02 -.859494345E+02 -.858690588E+02 -.857254185E+02 -.855310600E+02 -.852950313E+02 -.850236862E+02 -.847212892E+02 -.843904682E+02 -.840325521E+02 -.836478196E+02 -.832356805E+02 -.827948061E+02 -.823232208E+02 -.818183654E+02 -.812771392E+02 -.806959308E+02 -.800706424E+02 -.793967182E+02 -.786691846E+02 -.778827151E+02 -.770317377E+02 -.761106051E+02 -.751138614E+02 -.740366480E+02 -.728753116E+02 -.716283012E+02 -.702974799E+02 -.688900272E+02 -.674211838E+02 -.659182031E+02 -.644260310E+02 -.630154766E+02 -.617949968E+02 -.609277672E+02 -.606565766E+02 -.613404680E+02 -.635093493E+02 -.679467431E+02 -.758178965E+02 -.888736012E+02 -.109785587E+03 -.142720992E+03 -.194371945E+03 -.275892046E+03 -.406718525E+03 -.622464858E+03 -.991883470E+03 -.165457386E+04 -.290715309E+04 -.165457136E+04 -.991878455E+03 -.622457322E+03 -.406708454E+03 -.275879420E+03 -.194356739E+03 -.142703176E+03 -.109765125E+03 -.888504516E+02 -.757920126E+02 -.679180721E+02 -.634778325E+02 -.613060403E+02 -.606191665E+02 -.608872965E+02 -.617513803E+02 -.629686220E+02 -.643758386E+02 -.658645655E+02 -.673639860E+02 -.688291464E+02 -.702327858E+02 -.715596557E+02 -.728025700E+02 -.739596593E+02 -.750324699E+02 -.760246521E+02 -.769410646E+02 -.777871671E+02 -.785686159E+02 -.792910002E+02 -.799596733E+02 -.805796498E+02 -.811555453E+02 -.816915421E+02 -.821913702E+02 -.826582932E+02 -.830950934E+02 -.835040480E+02 -.838868928E+02 -.842447641E+02 -.845781137E+02 -.848865870E+02 -.851688523E+02 -.854223672E+02 -.856430624E+02 -.858249162E+02 -.859593881E+02 -.860346656E+02 -.860346656E+02
 -.859663156E+02 -.859663156E+02 -.858869968E+02 -.857452801E+02 -.855535853E+02 -.853208834E+02 -.850534916E+02 -.847556711E+02 -.844300757E+02 -.840780869E+02 -.837000618E+02 -.832955153E+02 -.828632523E+02 -.824014629E+02 -.819077897E+02 -.813793774E+02 -.808129107E+02 -.802046495E+02 -.795504696E+02 -.788459182E+02 -.780862990E+02 -.772668012E+02 -.763826994E+02 -.754296527E+02 -.744041514E+02 -.733041708E+02 -.721301223E+02 -.708862218E+02 -.695824516E+02 -.682373565E+02 -.668820207E+02 -.655657169E+02 -.643639233E+02 -.633897145E+02 -.628099634E+02 -.628684378E+02 -.639188013E+02 -.664718702E+02 -.712633639E+02 -.793509021E+02 -.922519664E+02 -.112136825E+03 -.142088152E+03 -.186420791E+03 -.250989001E+03 -.343209540E+03 -.470973654E+03 -.638129632E+03 -.830294517E+03 -.974555558E+03 -.830292023E+03 -.638124639E+03 -.470966153E+03 -.343199516E+03 -.250976434E+03 -.186405657E+03 -.142070420E+03 -.112116459E+03 -.922289269E+02 -.793251421E+02 -.712348314E+02 -.664405069E+02 -.638845429E+02 -.628312136E+02 -.627696961E+02 -.633463198E+02 -.643173099E+02 -.655157862E+02 -.668286668E+02 -.681804656E+02 -.695219026E+02 -.708218858E+02 -.720618631E+02 -.732318456E+02 -.743276113E+02 -.753487442E+02 -.762972661E+02 -.771766869E+02 -.779913513E+02 -.787459941E+02 -.794454427E+02 -.800944206E+02 -.806974210E+02 -.812586274E+02 -.817818639E+02 -.822705630E+02 -.827277414E+02 -.831559767E+02 -.835573775E+02 -.839335411E+02 -.842854921E+02 -.846135951E+02 -.849174303E+02 -.851956236E+02 -.854456133E+02 -.856633360E+02 -.858428059E+02 -.859755537E+02 -.860498828E+02 -.860498828E+02
 -.860158430E+02 -.860158430E+02 -.859396184E+02 -.858035300E+02 -.856196228E+02 -.853966386E+02 -.851407823E+02 -.848562991E+02 -.845459112E+02 -.842111443E+02 -.838525727E+02 -.834700032E+02 -.830626115E+02 -.826290459E+02 -.821675067E+02 -.816758119E+02 -.811514557E+02 -.805916685E+02 -.799934893E+02 -.793538584E+02 -.786697473E+02 -.779383410E+02 -.771572986E+02 -.763251236E+02 -.754416865E+02 -.745089608E+02 -.735320500E+02 -.725206166E+02 -.714908589E+02 -.704682348E+02 -.694911986E+02 -.686163086E+02 -.679251730E+02 -.675338458E+02 -.676054470E+02 -.683669462E+02 -.701311728E+02 -.733250723E+02 -.785247685E+02 -.864966192E+02 -.982401426E+02 -.115021592E+03 -.138372663E+03 -.170001733E+03 -.211517138E+03 -.263786004E+03 -.325657257E+03 -.391745610E+03 -.449339207E+03 -.476380674E+03 -.449336747E+03 -.391740686E+03 -.325649859E+03 -.263776118E+03 -.211504744E+03 -.169986808E+03 -.138355178E+03 -.115001511E+03 -.982174273E+02 -.864712245E+02 -.784966439E+02 -.732941614E+02 -.700974135E+02 -.683302699E+02 -.675657791E+02 -.674911048E+02 -.678792708E+02 -.685671501E+02 -.694386814E+02 -.704122494E+02 -.714312886E+02 -.724573373E+02 -.734649309E+02 -.744378648E+02 -.753664707E+02 -.762456410E+02 -.770733997E+02 -.778498766E+02 -.785765725E+02 -.792558377E+02 -.798905037E+02 -.804836257E+02 -.810383031E+02 -.815575549E+02 -.820442320E+02 -.825009542E+02 -.829300600E+02 -.833335621E+02 -.837131008E+02 -.840698887E+02 -.844046395E+02 -.847174737E+02 -.850077915E+02 -.852741017E+02 -.855137920E+02 -.857228219E+02 -.858953144E+02 -.860230130E+02 -.860945632E+02 -.860945632E+02
 -.860949769E+02 -.860949769E+02 -.860236734E+02 -.858965261E+02 -.857249724E+02 -.855173758E+02 -.852797458E+02 -.850162835E+02 -.847297950E+02 -.844220054E+02 -.840937973E+02 -.837453935E+02 -.833764985E+02 -.829864115E+02 -.825741198E+02 -.821383830E+02 -.816778152E+02 -.811909746E+02 -.806764682E+02 -.801330855E+02 -.795599718E+02 -.789568594E+02 -.783243791E+02 -.776644789E+02 -.769809877E+02 -.762803711E+02 -.755727403E+02 -.748731927E+02 -.742035831E+02 -.735948475E+02 -.730900296E+02 -.727481822E+02 -.726493361E+02 -.729007220E+02 -.736443884E+02 -.750662200E+02 -.774060781E+02 -.809682232E+02 -.861301739E+02 -.933464376E+02 -.103140763E+03 -.116076332E+03 -.132687456E+03 -.153349509E+03 -.178059023E+03 -.206101517E+03 -.235620056E+03 -.263199991E+03 -.283808316E+03 -.291786166E+03 -.283805912E+03 -.263195179E+03 -.235612827E+03 -.206091856E+03 -.178046913E+03 -.153334927E+03 -.132670375E+03 -.116056718E+03 -.103118579E+03 -.933216417E+02 -.861027179E+02 -.809380539E+02 -.773731366E+02 -.750304416E+02 -.736057025E+02 -.728590519E+02 -.726045987E+02 -.727002880E+02 -.730388822E+02 -.735403442E+02 -.741456143E+02 -.748116424E+02 -.755074861E+02 -.762112849E+02 -.769079365E+02 -.775873261E+02 -.782429864E+02 -.788710892E+02 -.794696910E+02 -.800381707E+02 -.805768122E+02 -.810864963E+02 -.815684720E+02 -.820241874E+02 -.824551627E+02 -.828628918E+02 -.832487637E+02 -.836139926E+02 -.839595520E+02 -.842861031E+02 -.845939128E+02 -.848827512E+02 -.851517617E+02 -.853992908E+02 -.856226651E+02 -.858178970E+02 -.859792959E+02 -.860989554E+02 -.861660768E+02 -.861660768E+02
 -.861990591E+02 -.861990591E+02 -.861341854E+02 -.860187010E+02 -.858632273E+02 -.856756081E+02 -.854615680E+02 -.852252140E+02 -.849694186E+02 -.846961135E+02 -.844065172E+02 -.841013123E+02 -.837807887E+02 -.834449623E+02 -.830936791E+02 -.827267132E+02 -.823438677E+02 -.819450838E+02 -.815305697E+02 -.811009576E+02 -.806574999E+02 -.802023197E+02 -.797387322E+02 -.792716570E+02 -.788081480E+02 -.783580707E+02 -.779349637E+02 -.775571263E+02 -.772489785E+02 -.770427427E+02 -.769804894E+02 -.771165774E+02 -.775204827E+02 -.782799461E+02 -.795042574E+02 -.813273074E+02 -.839097441E+02 -.874391347E+02 -.921264070E+02 -.981960173E+02 -.105866313E+03 -.115315621E+03 -.126629232E+03 -.139723712E+03 -.154249817E+03 -.169486578E+03 -.184260202E+03 -.196952888E+03 -.205698147E+03 -.208852136E+03 -.205695819E+03 -.196948229E+03 -.184253203E+03 -.169477226E+03 -.154238096E+03 -.139709600E+03 -.126612704E+03 -.115296647E+03 -.105844857E+03 -.981720414E+02 -.920998664E+02 -.874099803E+02 -.838779216E+02 -.812927572E+02 -.794669146E+02 -.782397401E+02 -.774773373E+02 -.770704105E+02 -.769312129E+02 -.769902627E+02 -.771931952E+02 -.774979341E+02 -.778722516E+02 -.782917230E+02 -.787380448E+02 -.791976757E+02 -.796607490E+02 -.801202125E+02 -.805711514E+02 -.810102604E+02 -.814354324E+02 -.818454399E+02 -.822396874E+02 -.826180191E+02 -.829805667E+02 -.833276283E+02 -.836595673E+02 -.839767244E+02 -.842793349E+02 -.845674452E+02 -.848408214E+02 -.850988426E+02 -.853403698E+02 -.855635807E+02 -.857657578E+02 -.859430119E+02 -.860899219E+02 -.861990616E+02 -.862603785E+02 -.862603785E+02
 -.863223375E+02 -.863223375E+02 -.862650161E+02 -.861632023E+02 -.860265265E+02 -.858621850E+02 -.856755245E+02 -.854704903E+02 -.852499714E+02 -.850160678E+02 -.847703005E+02 -.845137790E+02 -.842473402E+02 -.839716663E+02 -.836873927E+02 -.833952115E+02 -.830959788E+02 -.827908312E+02 -.824813204E+02 -.821695715E+02 -.818584747E+02 -.815519197E+02 -.812550834E+02 -.809747834E+02 -.807199113E+02 -.805019586E+02 -.803356520E+02 -.802397076E+02 -.802377145E+02 -.803591449E+02 -.806404726E+02 -.811263564E+02 -.818707993E+02 -.829381362E+02 -.844036072E+02 -.863531536E+02 -.888819097E+02 -.920906670E+02 -.960793799E+02 -.100936602E+03 -.106723708E+03 -.113453030E+03 -.121059897E+03 -.129370438E+03 -.138070170E+03 -.146683153E+03 -.154577016E+03 -.161012936E+03 -.165256071E+03 -.166742190E+03 -.165253839E+03 -.161008468E+03 -.154570305E+03 -.146674188E+03 -.138058935E+03 -.129356914E+03 -.121044061E+03 -.113434854E+03 -.106703163E+03 -.100913650E+03 -.960539826E+02 -.920627797E+02 -.888514837E+02 -.863201357E+02 -.843679392E+02 -.828997552E+02 -.818296373E+02 -.810823404E+02 -.805935246E+02 -.803091818E+02 -.801846482E+02 -.801834453E+02 -.802760965E+02 -.804390090E+02 -.806534634E+02 -.809047314E+02 -.811813214E+02 -.814743440E+02 -.817769869E+02 -.820840832E+02 -.823917590E+02 -.826971478E+02 -.829981588E+02 -.832932889E+02 -.835814686E+02 -.838619339E+02 -.841341177E+02 -.843975530E+02 -.846517834E+02 -.848962731E+02 -.851303133E+02 -.853529143E+02 -.855626796E+02 -.857576496E+02 -.859351053E+02 -.860913165E+02 -.862212158E+02 -.863179738E+02 -.863724459E+02 -.863724459E+02
 -.864585517E+02 -.864585517E+02 -.864094942E+02 -.863226028E+02 -.862063826E+02 -.860672744E+02 -.859101581E+02 -.857387395E+02 -.855558516E+02 -.853636899E+02 -.851639994E+02 -.849582270E+02 -.847476488E+02 -.845334818E+02 -.843169867E+02 -.840995671E+02 -.838828730E+02 -.836689103E+02 -.834601647E+02 -.832597429E+02 -.830715369E+02 -.829004175E+02 -.827524603E+02 -.826352118E+02 -.825579974E+02 -.825322754E+02 -.825720362E+02 -.826942419E+02 -.829192931E+02 -.832715004E+02 -.837795207E+02 -.844766951E+02 -.854011984E+02 -.865958672E+02 -.881075283E+02 -.899855957E+02 -.922796468E+02 -.950356495E+02 -.982905050E+02 -.102064634E+03 -.106352532E+03 -.111111593E+03 -.116250162E+03 -.121616725E+03 -.126993325E+03 -.132097497E+03 -.136597558E+03 -.140145044E+03 -.142424131E+03 -.143210419E+03 -.142422013E+03 -.140140803E+03 -.136591189E+03 -.132088988E+03 -.126982664E+03 -.121603895E+03 -.116235143E+03 -.111094361E+03 -.106333060E+03 -.102042891E+03 -.982664554E+02 -.950092554E+02 -.922508660E+02 -.899543820E+02 -.880738314E+02 -.865596327E+02 -.853623679E+02 -.844352060E+02 -.837353064E+02 -.832244901E+02 -.828694121E+02 -.826414119E+02 -.825161756E+02 -.824732997E+02 -.824958206E+02 -.825697470E+02 -.826836214E+02 -.828281214E+02 -.829957066E+02 -.831803112E+02 -.833770798E+02 -.835821426E+02 -.837924246E+02 -.840054843E+02 -.842193761E+02 -.844325325E+02 -.846436601E+02 -.848516466E+02 -.850554722E+02 -.852541229E+02 -.854464990E+02 -.856313139E+02 -.858069770E+02 -.859714516E+02 -.861220792E+02 -.862553565E+02 -.863666499E+02 -.864498261E+02 -.864967727E+02 -.864967727E+02
 -.866014870E+02 -.866014870E+02 -.865610085E+02 -.864895661E+02 -.863944497E+02 -.862812636E+02 -.861543429E+02 -.860170762E+02 -.858721587E+02 -.857217906E+02 -.855678382E+02 -.854119649E+02 -.852557436E+02 -.851007548E+02 -.849486779E+02 -.848013798E+02 -.846610040E+02 -.845300645E+02 -.844115487E+02 -.843090295E+02 -.842267913E+02 -.841699714E+02 -.841447172E+02 -.841583602E+02 -.842196052E+02 -.843387307E+02 -.845277937E+02 -.848008263E+02 -.851740070E+02 -.856657789E+02 -.862968772E+02 -.870902162E+02 -.880705678E+02 -.892639491E+02 -.906966184E+02 -.923935683E+02 -.943764026E+02 -.966604999E+02 -.992514175E+02 -.102140584E+03 -.105300492E+03 -.108679820E+03 -.112199249E+03 -.115749034E+03 -.119189728E+03 -.122357524E+03 -.125075382E+03 -.127170109E+03 -.128493867E+03 -.128946334E+03 -.128491876E+03 -.127166124E+03 -.125069399E+03 -.122349534E+03 -.119179718E+03 -.115736991E+03 -.112185156E+03 -.108663657E+03 -.105282235E+03 -.102120209E+03 -.992288935E+02 -.966357955E+02 -.943494824E+02 -.923643938E+02 -.906651480E+02 -.892301379E+02 -.880343677E+02 -.870515758E+02 -.862557422E+02 -.856220920E+02 -.851277079E+02 -.847518523E+02 -.844760800E+02 -.842842110E+02 -.841622124E+02 -.840980277E+02 -.840813801E+02 -.841035688E+02 -.841572685E+02 -.842363418E+02 -.843356662E+02 -.844509777E+02 -.845787323E+02 -.847159820E+02 -.848602658E+02 -.850095116E+02 -.851619481E+02 -.853160220E+02 -.854703201E+02 -.856234904E+02 -.857741600E+02 -.859208449E+02 -.860618460E+02 -.861951257E+02 -.863181561E+02 -.864277292E+02 -.865197149E+02 -.865887511E+02 -.866278431E+02 -.866278431E+02
 -.867454290E+02 -.867454290E+02 -.867134909E+02 -.866573832E+02 -.865831362E+02 -.864954658E+02 -.863981033E+02 -.862940521E+02 -.861857898E+02 -.860754300E+02 -.859648520E+02 -.858558098E+02 -.857500246E+02 -.856492661E+02 -.855554287E+02 -.854706029E+02 -.853971473E+02 -.853377620E+02 -.852955647E+02 -.852741720E+02 -.852777853E+02 -.853112816E+02 -.853803085E+02 -.854913801E+02 -.856519713E+02 -.858706036E+02 -.861569140E+02 -.865216952E+02 -.869768897E+02 -.875355190E+02 -.882115177E+02 -.890194428E+02 -.899740190E+02 -.910894766E+02 -.923786421E+02 -.938517402E+02 -.955148879E+02 -.973682809E+02 -.994041241E+02 -.101604419E+03 -.103938813E+03 -.106362813E+03 -.108816781E+03 -.111226217E+03 -.113503829E+03 -.115553822E+03 -.117278514E+03 -.118586964E+03 -.119404595E+03 -.119682251E+03 -.119402745E+03 -.118583262E+03 -.117272957E+03 -.115546401E+03 -.113494536E+03 -.111215040E+03 -.108803706E+03 -.106347824E+03 -.103921893E+03 -.101585546E+03 -.993832747E+02 -.973454299E+02 -.954900074E+02 -.938247999E+02 -.923496094E+02 -.910583165E+02 -.899406942E+02 -.889839139E+02 -.881737431E+02 -.874954554E+02 -.869344918E+02 -.864769165E+02 -.861097072E+02 -.858209208E+02 -.855997653E+02 -.854366050E+02 -.853229211E+02 -.852512434E+02 -.852150644E+02 -.852087465E+02 -.852274265E+02 -.852669218E+02 -.853236414E+02 -.853945017E+02 -.854768484E+02 -.855683831E+02 -.856670945E+02 -.857711928E+02 -.858790446E+02 -.859891077E+02 -.860998617E+02 -.862097319E+02 -.863170025E+02 -.864197138E+02 -.865155372E+02 -.866016199E+02 -.866743893E+02 -.867293031E+02 -.867605286E+02 -.867605286E+02
 -.868854813E+02 -.868854813E+02 -.868617535E+02 -.868203422E+02 -.867660168E+02 -.867025849E+02 -.866331372E+02 -.865602398E+02 -.864860868E+02 -.864126231E+02 -.863416445E+02 -.862748817E+02 -.862140715E+02 -.861610209E+02 -.861176645E+02 -.860861194E+02 -.860687372E+02 -.860681564E+02 -.860873540E+02 -.861296970E+02 -.861989938E+02 -.862995436E+02 -.864361825E+02 -.866143226E+02 -.868399803E+02 -.871197888E+02 -.874609860E+02 -.878713691E+02 -.883592052E+02 -.889330822E+02 -.896016864E+02 -.903734875E+02 -.912563152E+02 -.922568108E+02 -.933797426E+02 -.946271822E+02 -.959975542E+02 -.974845922E+02 -.990762593E+02 -.100753732E+03 -.102490579E+03 -.104252307E+03 -.105996474E+03 -.107673566E+03 -.109228809E+03 -.110604980E+03 -.111746146E+03 -.112602038E+03 -.113132572E+03 -.113311839E+03 -.113130874E+03 -.112598640E+03 -.111741045E+03 -.110598171E+03 -.109220284E+03 -.107663317E+03 -.105984491E+03 -.104238578E+03 -.102475090E+03 -.100736468E+03 -.990572025E+02 -.974637241E+02 -.959748545E+02 -.946026289E+02 -.933533124E+02 -.922284786E+02 -.912260548E+02 -.903412714E+02 -.895674861E+02 -.888968683E+02 -.883209476E+02 -.878310376E+02 -.874185505E+02 -.870752202E+02 -.867932508E+02 -.865654068E+02 -.863850587E+02 -.862461953E+02 -.861434114E+02 -.860718806E+02 -.860273166E+02 -.860059278E+02 -.860043693E+02 -.860196933E+02 -.860492991E+02 -.860908840E+02 -.861423946E+02 -.862019785E+02 -.862679353E+02 -.863386654E+02 -.864126161E+02 -.864882212E+02 -.865638326E+02 -.866376394E+02 -.867075707E+02 -.867711756E+02 -.868254727E+02 -.868667605E+02 -.868903741E+02 -.868903741E+02
 -.870177413E+02 -.870177413E+02 -.870016717E+02 -.869739244E+02 -.869380451E+02 -.868969428E+02 -.868530548E+02 -.868084782E+02 -.867650755E+02 -.867245600E+02 -.866885669E+02 -.866587120E+02 -.866366438E+02 -.866240882E+02 -.866228892E+02 -.866350461E+02 -.866627492E+02 -.867084116E+02 -.867747006E+02 -.868645649E+02 -.869812598E+02 -.871283658E+02 -.873098016E+02 -.875298262E+02 -.877930282E+02 -.881042976E+02 -.884687741E+02 -.888917673E+02 -.893786395E+02 -.899346460E+02 -.905647238E+02 -.912732219E+02 -.920635677E+02 -.929378677E+02 -.938964439E+02 -.949373169E+02 -.960556548E+02 -.972432194E+02 -.984878578E+02 -.997730993E+02 -.101077936E+03 -.102376870E+03 -.103640313E+03 -.104835414E+03 -.105927345E+03 -.106881033E+03 -.107663257E+03 -.108244927E+03 -.108603311E+03 -.108723919E+03 -.108601772E+03 -.108241849E+03 -.107658636E+03 -.106874866E+03 -.105919628E+03 -.104826142E+03 -.103629477E+03 -.102364463E+03 -.101063950E+03 -.997575229E+02 -.984706802E+02 -.972244288E+02 -.960352382E+02 -.949152606E+02 -.938727335E+02 -.929124883E+02 -.920365039E+02 -.912444579E+02 -.905342438E+02 -.899024343E+02 -.893446809E+02 -.888560474E+02 -.884312796E+02 -.880650171E+02 -.877519529E+02 -.874869503E+02 -.872651239E+02 -.870818905E+02 -.869329983E+02 -.868145379E+02 -.867229405E+02 -.866549656E+02 -.866076831E+02 -.865784497E+02 -.865648821E+02 -.865648285E+02 -.865763374E+02 -.865976260E+02 -.866270458E+02 -.866630466E+02 -.867041371E+02 -.867488410E+02 -.867956467E+02 -.868429486E+02 -.868889770E+02 -.869317117E+02 -.869687760E+02 -.869973028E+02 -.870137661E+02 -.870137661E+02
 -.871393495E+02 -.871393495E+02 -.871302330E+02 -.871148507E+02 -.870955934E+02 -.870745068E+02 -.870533848E+02 -.870338452E+02 -.870173911E+02 -.870054625E+02 -.869994798E+02 -.870008802E+02 -.870111504E+02 -.870318541E+02 -.870646578E+02 -.871113528E+02 -.871738754E+02 -.872543238E+02 -.873549728E+02 -.874782838E+02 -.876269111E+02 -.878037012E+02 -.880116850E+02 -.882540599E+02 -.885341594E+02 -.888554076E+02 -.892212546E+02 -.896350910E+02 -.901001353E+02 -.906192939E+02 -.911949880E+02 -.918289485E+02 -.925219773E+02 -.932736793E+02 -.940821710E+02 -.949437774E+02 -.958527358E+02 -.968009275E+02 -.977776697E+02 -.987696028E+02 -.997607118E+02 -.100732520E+03 -.101664493E+03 -.102534662E+03 -.103320480E+03 -.103999875E+03 -.104552430E+03 -.104960618E+03 -.105210945E+03 -.105294899E+03 -.105209571E+03 -.104957870E+03 -.104548306E+03 -.103994373E+03 -.103313598E+03 -.102526396E+03 -.101654841E+03 -.100721478E+03 -.997482742E+02 -.987557652E+02 -.977624268E+02 -.967842739E+02 -.958346660E+02 -.949242856E+02 -.940612514E+02 -.932513267E+02 -.924981866E+02 -.918037152E+02 -.911683084E+02 -.905911654E+02 -.900705566E+02 -.896040625E+02 -.891887791E+02 -.888214902E+02 -.884988089E+02 -.882172887E+02 -.879735107E+02 -.877641470E+02 -.875860076E+02 -.874360701E+02 -.873114984E+02 -.872096510E+02 -.871280816E+02 -.870645341E+02 -.870169329E+02 -.869833693E+02 -.869620855E+02 -.869514562E+02 -.869499678E+02 -.869561954E+02 -.869687774E+02 -.869863870E+02 -.870076987E+02 -.870313512E+02 -.870559016E+02 -.870797717E+02 -.871011821E+02 -.871180710E+02 -.871279931E+02 -.871279931E+02
 -.872484419E+02 -.872484419E+02 -.872454832E+02 -.872410145E+02 -.872363640E+02 -.872327712E+02 -.872314164E+02 -.872334458E+02 -.872399953E+02 -.872522108E+02 -.872712669E+02 -.872983838E+02 -.873348422E+02 -.873819969E+02 -.874412887E+02 -.875142543E+02 -.876025347E+02 -.877078803E+02 -.878321537E+02 -.879773285E+02 -.881454835E+02 -.883387911E+02 -.885594988E+02 -.888099022E+02 -.890923082E+02 -.894089859E+02 -.897621048E+02 -.901536572E+02 -.905853642E+02 -.910585647E+02 -.915740868E+02 -.921321014E+02 -.927319636E+02 -.933720429E+02 -.940495507E+02 -.947603746E+02 -.954989316E+02 -.962580552E+02 -.970289351E+02 -.978011266E+02 -.985626514E+02 -.993002035E+02 -.999994722E+02 -.100645585E+03 -.101223659E+03 -.101719439E+03 -.102119985E+03 -.102414352E+03 -.102594213E+03 -.102654356E+03 -.102593007E+03 -.102411939E+03 -.102116365E+03 -.101714613E+03 -.101217625E+03 -.100638343E+03 -.999910225E+02 -.992905455E+02 -.985517850E+02 -.977890518E+02 -.970156522E+02 -.962435650E+02 -.954832352E+02 -.947434739E+02 -.940314482E+02 -.933527423E+02 -.927114694E+02 -.921104195E+02 -.915512249E+02 -.910345322E+02 -.905601726E+02 -.901273207E+02 -.897346405E+02 -.893804142E+02 -.890626535E+02 -.887791936E+02 -.885277703E+02 -.883060830E+02 -.881118429E+02 -.879428104E+02 -.877968221E+02 -.876718098E+02 -.875658117E+02 -.874769787E+02 -.874035760E+02 -.873439803E+02 -.872966750E+02 -.872602419E+02 -.872333516E+02 -.872147521E+02 -.872032548E+02 -.871977195E+02 -.871970378E+02 -.872001130E+02 -.872058383E+02 -.872130719E+02 -.872206070E+02 -.872271380E+02 -.872312197E+02 -.872312197E+02
 -.873440359E+02 -.873440359E+02 -.873464026E+02 -.873513391E+02 -.873592196E+02 -.873705499E+02 -.873859412E+02 -.874060928E+02 -.874317820E+02 -.874638575E+02 -.875032371E+02 -.875509074E+02 -.876079240E+02 -.876754127E+02 -.877545710E+02 -.878466682E+02 -.879530443E+02 -.880751078E+02 -.882143303E+02 -.883722382E+02 -.885504004E+02 -.887504116E+02 -.889738701E+02 -.892223481E+02 -.894973565E+02 -.898002994E+02 -.901324212E+02 -.904947434E+02 -.908879919E+02 -.913125148E+02 -.917681915E+02 -.922543359E+02 -.927695941E+02 -.933118438E+02 -.938780981E+02 -.944644219E+02 -.950658681E+02 -.956764441E+02 -.962891168E+02 -.968958666E+02 -.974877987E+02 -.980553175E+02 -.985883667E+02 -.990767313E+02 -.995103926E+02 -.998799203E+02 -.100176878E+03 -.100394217E+03 -.100526621E+03 -.100570784E+03 -.100525583E+03 -.100392141E+03 -.100173765E+03 -.998757705E+02 -.995052083E+02 -.990705146E+02 -.985811203E+02 -.980470446E+02 -.974785031E+02 -.968855529E+02 -.962777906E+02 -.956641117E+02 -.950525370E+02 -.944501008E+02 -.938627972E+02 -.932955747E+02 -.927523702E+02 -.922361727E+02 -.917491068E+02 -.912925286E+02 -.908671275E+02 -.904730271E+02 -.901098827E+02 -.897769725E+02 -.894732795E+02 -.891975642E+02 -.889484276E+02 -.887243652E+02 -.885238110E+02 -.883451739E+02 -.881868669E+02 -.880473291E+02 -.879250427E+02 -.878185451E+02 -.877264367E+02 -.876473859E+02 -.875801312E+02 -.875234814E+02 -.874763139E+02 -.874375723E+02 -.874062629E+02 -.873814509E+02 -.873622572E+02 -.873478552E+02 -.873374685E+02 -.873303714E+02 -.873258911E+02 -.873234144E+02 -.873224004E+02 -.873224004E+02
 -.874258813E+02 -.874258813E+02 -.874327458E+02 -.874455966E+02 -.874639714E+02 -.874877246E+02 -.875169542E+02 -.875519487E+02 -.875931480E+02 -.876411152E+02 -.876965161E+02 -.877601038E+02 -.878327083E+02 -.879152267E+02 -.880086168E+02 -.881138898E+02 -.882321029E+02 -.883643518E+02 -.885117602E+02 -.886754680E+02 -.888566165E+02 -.890563296E+02 -.892756917E+02 -.895157205E+02 -.897773351E+02 -.900613189E+02 -.903682765E+02 -.906985854E+02 -.910523432E+02 -.914293091E+02 -.918288434E+02 -.922498453E+02 -.926906910E+02 -.931491769E+02 -.936224704E+02 -.941070725E+02 -.945987986E+02 -.950927810E+02 -.955834997E+02 -.960648447E+02 -.965302147E+02 -.969726522E+02 -.973850152E+02 -.977601813E+02 -.980912775E+02 -.983719247E+02 -.985964829E+02 -.987602844E+02 -.988598350E+02 -.988929719E+02 -.988589628E+02 -.987585408E+02 -.985938696E+02 -.983684441E+02 -.980869332E+02 -.977549774E+02 -.973789571E+02 -.969657464E+02 -.965224686E+02 -.960562670E+02 -.955741005E+02 -.950825719E+02 -.945877926E+02 -.940952846E+02 -.936099173E+02 -.931358776E+02 -.926766666E+02 -.922351197E+02 -.918134432E+02 -.914132638E+02 -.910356860E+02 -.906813531E+02 -.903505097E+02 -.900430629E+02 -.897586397E+02 -.894966405E+02 -.892562876E+02 -.890366674E+02 -.888367683E+02 -.886555120E+02 -.884917807E+02 -.883444392E+02 -.882123528E+02 -.880944023E+02 -.879894951E+02 -.878965740E+02 -.878146249E+02 -.877426816E+02 -.876798307E+02 -.876252163E+02 -.875780443E+02 -.875375884E+02 -.875031977E+02 -.874743076E+02 -.874504547E+02 -.874312985E+02 -.874166511E+02 -.874065186E+02 -.874011587E+02 -.874011587E+02
 -.874942988E+02 -.874942988E+02 -.875048692E+02 -.875242150E+02 -.875511580E+02 -.875849879E+02 -.876253520E+02 -.876721716E+02 -.877255801E+02 -.877858766E+02 -.878534901E+02 -.879289537E+02 -.880128831E+02 -.881059607E+02 -.882089219E+02 -.883225426E+02 -.884476282E+02 -.885850017E+02 -.887354918E+02 -.888999186E+02 -.890790788E+02 -.892737273E+02 -.894845571E+02 -.897121759E+02 -.899570796E+02 -.902196230E+02 -.904999867E+02 -.907981424E+02 -.911138148E+02 -.914464428E+02 -.917951402E+02 -.921586575E+02 -.925353469E+02 -.929231324E+02 -.933194873E+02 -.937214230E+02 -.941254902E+02 -.945277972E+02 -.949240464E+02 -.953095917E+02 -.956795177E+02 -.960287405E+02 -.963521291E+02 -.966446430E+02 -.969014820E+02 -.971182415E+02 -.972910650E+02 -.974167852E+02 -.974930453E+02 -.975183923E+02 -.974923355E+02 -.974153668E+02 -.972889405E+02 -.971154146E+02 -.968979576E+02 -.966404274E+02 -.963472301E+02 -.960231671E+02 -.956732807E+02 -.953027035E+02 -.949165211E+02 -.945196508E+02 -.941167407E+02 -.937120906E+02 -.933095946E+02 -.929127046E+02 -.925244119E+02 -.921472461E+02 -.917832866E+02 -.914341846E+02 -.911011934E+02 -.907852033E+02 -.904867795E+02 -.902062021E+02 -.899435043E+02 -.896985104E+02 -.894708711E+02 -.892600957E+02 -.890655819E+02 -.888866418E+02 -.887225250E+02 -.885724389E+02 -.884355656E+02 -.883110769E+02 -.881981472E+02 -.880959644E+02 -.880037396E+02 -.879207166E+02 -.878461806E+02 -.877794680E+02 -.877199769E+02 -.876671810E+02 -.876206461E+02 -.875800522E+02 -.875452229E+02 -.875161644E+02 -.874931183E+02 -.874766315E+02 -.874676512E+02 -.874676512E+02
 -.875500249E+02 -.875500249E+02 -.875635661E+02 -.875880958E+02 -.876218375E+02 -.876636042E+02 -.877126569E+02 -.877685981E+02 -.878312910E+02 -.879007980E+02 -.879773351E+02 -.880612348E+02 -.881529193E+02 -.882528774E+02 -.883616468E+02 -.884797980E+02 -.886079203E+02 -.887466083E+02 -.888964488E+02 -.890580063E+02 -.892318088E+02 -.894183310E+02 -.896179774E+02 -.898310627E+02 -.900577910E+02 -.902982328E+02 -.905523017E+02 -.908197292E+02 -.911000387E+02 -.913925205E+02 -.916962076E+02 -.920098532E+02 -.923319122E+02 -.926605276E+02 -.929935234E+02 -.933284054E+02 -.936623723E+02 -.939923379E+02 -.943149658E+02 -.946267170E+02 -.949239114E+02 -.952028014E+02 -.954596568E+02 -.956908587E+02 -.958929983E+02 -.960629770E+02 -.961981034E+02 -.962961812E+02 -.963555842E+02 -.963753131E+02 -.963550312E+02 -.962950768E+02 -.961964507E+02 -.960607807E+02 -.958902648E+02 -.956875959E+02 -.954558745E+02 -.951985111E+02 -.949191267E+02 -.946214532E+02 -.943092406E+02 -.939861710E+02 -.936557859E+02 -.933214241E+02 -.929861748E+02 -.926528419E+02 -.923239228E+02 -.920015969E+02 -.916877247E+02 -.913838551E+02 -.910912387E+02 -.908108470E+02 -.905433942E+02 -.902893613E+02 -.900490219E+02 -.898224675E+02 -.896096322E+02 -.894103170E+02 -.892242118E+02 -.890509163E+02 -.888899586E+02 -.887408127E+02 -.886029136E+02 -.884756715E+02 -.883584844E+02 -.882507499E+02 -.881518766E+02 -.880612953E+02 -.879784709E+02 -.879029160E+02 -.878342058E+02 -.877719980E+02 -.877160564E+02 -.876662820E+02 -.876227538E+02 -.875857820E+02 -.875559790E+02 -.875343533E+02 -.875224334E+02 -.875224334E+02
 -.875940730E+02 -.875940730E+02 -.876099196E+02 -.876384508E+02 -.876774045E+02 -.877252015E+02 -.877807809E+02 -.878434753E+02 -.879129162E+02 -.879889614E+02 -.880716397E+02 -.881611083E+02 -.882576193E+02 -.883614934E+02 -.884730983E+02 -.885928307E+02 -.887211004E+02 -.888583160E+02 -.890048716E+02 -.891611330E+02 -.893274243E+02 -.895040139E+02 -.896911000E+02 -.898887946E+02 -.900971081E+02 -.903159321E+02 -.905450225E+02 -.907839821E+02 -.910322439E+02 -.912890551E+02 -.915534627E+02 -.918243020E+02 -.921001871E+02 -.923795074E+02 -.926604275E+02 -.929408944E+02 -.932186515E+02 -.934912598E+02 -.937561279E+02 -.940105501E+02 -.942517525E+02 -.944769466E+02 -.946833892E+02 -.948684462E+02 -.950296589E+02 -.951648102E+02 -.952719870E+02 -.953496365E+02 -.953966136E+02 -.954122168E+02 -.953962103E+02 -.953488317E+02 -.952707845E+02 -.951632155E+02 -.950276794E+02 -.948660914E+02 -.946806706E+02 -.944738777E+02 -.942483489E+02 -.940068299E+02 -.937521115E+02 -.934869700E+02 -.932141139E+02 -.929361374E+02 -.926554823E+02 -.923744085E+02 -.920949723E+02 -.918190126E+02 -.915481438E+02 -.912837555E+02 -.910270169E+02 -.907788851E+02 -.905401175E+02 -.903112857E+02 -.900927916E+02 -.898848841E+02 -.896876762E+02 -.895011618E+02 -.893252326E+02 -.891596934E+02 -.890042775E+02 -.888586607E+02 -.887224744E+02 -.885953182E+02 -.884767719E+02 -.883664074E+02 -.882638003E+02 -.881685427E+02 -.880802567E+02 -.879986104E+02 -.879233366E+02 -.878542566E+02 -.877913094E+02 -.877345898E+02 -.876843977E+02 -.876413033E+02 -.876062313E+02 -.875805735E+02 -.875663364E+02 -.875663364E+02
 -.876276168E+02 -.876276168E+02 -.876451789E+02 -.876766681E+02 -.877194400E+02 -.877716027E+02 -.878318347E+02 -.878992471E+02 -.879732782E+02 -.880536132E+02 -.881401222E+02 -.882328125E+02 -.883317919E+02 -.884372387E+02 -.885493787E+02 -.886684651E+02 -.887947624E+02 -.889285315E+02 -.890700167E+02 -.892194328E+02 -.893769537E+02 -.895426995E+02 -.897167252E+02 -.898990085E+02 -.900894371E+02 -.902877973E+02 -.904937612E+02 -.907068758E+02 -.909265522E+02 -.911520554E+02 -.913824973E+02 -.916168305E+02 -.918538457E+02 -.920921718E+02 -.923302806E+02 -.925664959E+02 -.927990065E+02 -.930258862E+02 -.932451172E+02 -.934546205E+02 -.936522899E+02 -.938360311E+02 -.940038037E+02 -.941536657E+02 -.942838184E+02 -.943926505E+02 -.944787793E+02 -.945410879E+02 -.945787552E+02 -.945912797E+02 -.945784932E+02 -.945405659E+02 -.944780015E+02 -.943916230E+02 -.942825498E+02 -.941521664E+02 -.940020866E+02 -.938341112E+02 -.936501848E+02 -.934523502E+02 -.932427042E+02 -.930233558E+02 -.927963870E+02 -.925638182E+02 -.923275791E+02 -.920894840E+02 -.918512127E+02 -.916142970E+02 -.913801117E+02 -.911498702E+02 -.909246241E+02 -.907052659E+02 -.904925347E+02 -.902870241E+02 -.900891916E+02 -.898993694E+02 -.897177754E+02 -.895445255E+02 -.893796449E+02 -.892230808E+02 -.890747130E+02 -.889343661E+02 -.888018202E+02 -.886768218E+02 -.885590952E+02 -.884483530E+02 -.883443089E+02 -.882466901E+02 -.881552522E+02 -.880697969E+02 -.879901929E+02 -.879164028E+02 -.878485163E+02 -.877867934E+02 -.877317204E+02 -.876840829E+02 -.876450619E+02 -.876163589E+02 -.876003617E+02 -.876003617E+02
 -.876518977E+02 -.876518977E+02 -.876706624E+02 -.877042051E+02 -.877495930E+02 -.878046938E+02 -.878679825E+02 -.879383938E+02 -.880152100E+02 -.880979749E+02 -.881864275E+02 -.882804509E+02 -.883800331E+02 -.884852352E+02 -.885961669E+02 -.887129660E+02 -.888357818E+02 -.889647604E+02 -.891000321E+02 -.892417001E+02 -.893898296E+02 -.895444378E+02 -.897054839E+02 -.898728601E+02 -.900463821E+02 -.902257806E+02 -.904106929E+02 -.906006553E+02 -.907950969E+02 -.909933337E+02 -.911945651E+02 -.913978721E+02 -.916022170E+02 -.918064468E+02 -.920092990E+02 -.922094102E+02 -.924053290E+02 -.925955317E+02 -.927784415E+02 -.929524517E+02 -.931159509E+02 -.932673516E+02 -.934051200E+02 -.935278071E+02 -.936340795E+02 -.937227495E+02 -.937928028E+02 -.938434232E+02 -.938740125E+02 -.938842061E+02 -.938738822E+02 -.938431649E+02 -.937924210E+02 -.937222509E+02 -.936334732E+02 -.935271045E+02 -.934043350E+02 -.932665004E+02 -.931150523E+02 -.929515272E+02 -.927775154E+02 -.925946310E+02 -.924044837E+02 -.922086534E+02 -.920086670E+02 -.918059794E+02 -.916019573E+02 -.913978671E+02 -.911948655E+02 -.909939941E+02 -.907961762E+02 -.906022165E+02 -.904128031E+02 -.902285113E+02 -.900498089E+02 -.898770625E+02 -.897105451E+02 -.895504439E+02 -.893968690E+02 -.892498619E+02 -.891094045E+02 -.889754283E+02 -.888478232E+02 -.887264474E+02 -.886111369E+02 -.885017164E+02 -.883980106E+02 -.882998573E+02 -.882071229E+02 -.881197209E+02 -.880376344E+02 -.879609446E+02 -.878898672E+02 -.878247994E+02 -.877663797E+02 -.877155681E+02 -.876737482E+02 -.876428637E+02 -.876255955E+02 -.876255955E+02
 -.876681552E+02 -.876681552E+02 -.876876839E+02 -.877225095E+02 -.877694935E+02 -.878263282E+02 -.878913362E+02 -.879633175E+02 -.880414326E+02 -.881251132E+02 -.882139930E+02 -.883078551E+02 -.884065904E+02 -.885101657E+02 -.886185981E+02 -.887319343E+02 -.888502343E+02 -.889735565E+02 -.891019468E+02 -.892354273E+02 -.893739871E+02 -.895175740E+02 -.896660863E+02 -.898193654E+02 -.899771894E+02 -.901392665E+02 -.903052295E+02 -.904746313E+02 -.906469404E+02 -.908215389E+02 -.909977206E+02 -.911746914E+02 -.913515709E+02 -.915273968E+02 -.917011302E+02 -.918716644E+02 -.920378355E+02 -.921984349E+02 -.923522251E+02 -.924979567E+02 -.926343877E+02 -.927603040E+02 -.928745407E+02 -.929760047E+02 -.930636954E+02 -.931367261E+02 -.931943425E+02 -.932359397E+02 -.932610755E+02 -.932694810E+02 -.932610667E+02 -.932359245E+02 -.931943257E+02 -.931367148E+02 -.930636992E+02 -.929760355E+02 -.928746130E+02 -.927604349E+02 -.926345970E+02 -.924982669E+02 -.923526614E+02 -.921990255E+02 -.920386116E+02 -.918726604E+02 -.917023835E+02 -.915289485E+02 -.913534655E+02 -.911769769E+02 -.910004489E+02 -.908247657E+02 -.906507253E+02 -.904790379E+02 -.903103255E+02 -.901451233E+02 -.899838824E+02 -.898269734E+02 -.896746910E+02 -.895272598E+02 -.893848393E+02 -.892475314E+02 -.891153861E+02 -.889884096E+02 -.888665713E+02 -.887498120E+02 -.886380531E+02 -.885312059E+02 -.884291829E+02 -.883319108E+02 -.882393458E+02 -.881514928E+02 -.880684284E+02 -.879903313E+02 -.879175197E+02 -.878505008E+02 -.877900342E+02 -.877372151E+02 -.876935821E+02 -.876612595E+02 -.876431427E+02 -.876431427E+02
 -.876775775E+02 -.876775775E+02 -.876975012E+02 -.877329633E+02 -.877806919E+02 -.878382603E+02 -.879038843E+02 -.879762663E+02 -.880544757E+02 -.881378587E+02 -.882259672E+02 -.883185059E+02 -.884152893E+02 -.885162102E+02 -.886212133E+02 -.887302751E+02 -.888433873E+02 -.889605434E+02 -.890817276E+02 -.892069049E+02 -.893360128E+02 -.894689544E+02 -.896055916E+02 -.897457394E+02 -.898891610E+02 -.900355631E+02 -.901845925E+02 -.903358328E+02 -.904888024E+02 -.906429536E+02 -.907976723E+02 -.909522794E+02 -.911060335E+02 -.912581343E+02 -.914077293E+02 -.915539199E+02 -.916957709E+02 -.918323206E+02 -.919625930E+02 -.920856106E+02 -.922004087E+02 -.923060510E+02 -.924016446E+02 -.924863559E+02 -.925594259E+02 -.926201846E+02 -.926680643E+02 -.927026107E+02 -.927234929E+02 -.927305099E+02 -.927235949E+02 -.927028171E+02 -.926683799E+02 -.926206169E+02 -.925599846E+02 -.924870534E+02 -.924024958E+02 -.923070736E+02 -.922016228E+02 -.920870392E+02 -.919642621E+02 -.918342588E+02 -.916980099E+02 -.915564947E+02 -.914106780E+02 -.912614984E+02 -.911098577E+02 -.909566122E+02 -.908025656E+02 -.906484630E+02 -.904949874E+02 -.903427564E+02 -.901923216E+02 -.900441680E+02 -.898987154E+02 -.897563200E+02 -.896172776E+02 -.894818267E+02 -.893501528E+02 -.892223930E+02 -.890986412E+02 -.889789540E+02 -.888633565E+02 -.887518498E+02 -.886444186E+02 -.885410402E+02 -.884416953E+02 -.883463804E+02 -.882551229E+02 -.881680005E+02 -.880851650E+02 -.880068723E+02 -.879335217E+02 -.878657060E+02 -.878042769E+02 -.877504298E+02 -.877058154E+02 -.876726845E+02 -.876540784E+02 -.876540784E+02
 -.876812690E+02 -.876812690E+02 -.877012818E+02 -.877368471E+02 -.877846201E+02 -.878421045E+02 -.879074486E+02 -.879792892E+02 -.880566323E+02 -.881387615E+02 -.882251684E+02 -.883154976E+02 -.884095059E+02 -.885070290E+02 -.886079567E+02 -.887122123E+02 -.888197371E+02 -.889304771E+02 -.890443728E+02 -.891613501E+02 -.892813133E+02 -.894041383E+02 -.895296680E+02 -.896577070E+02 -.897880184E+02 -.899203202E+02 -.900542829E+02 -.901895278E+02 -.903256261E+02 -.904620985E+02 -.905984161E+02 -.907340021E+02 -.908682344E+02 -.910004497E+02 -.911299479E+02 -.912559990E+02 -.913778496E+02 -.914947315E+02 -.916058707E+02 -.917104979E+02 -.918078585E+02 -.918972244E+02 -.919779051E+02 -.920492588E+02 -.921107040E+02 -.921617287E+02 -.922019009E+02 -.922308755E+02 -.922484019E+02 -.922543279E+02 -.922486034E+02 -.922312811E+02 -.922025153E+02 -.921625596E+02 -.921117611E+02 -.920505548E+02 -.919794549E+02 -.918990458E+02 -.918099718E+02 -.917129263E+02 -.916086402E+02 -.914978708E+02 -.913813906E+02 -.912599766E+02 -.911344000E+02 -.910054174E+02 -.908737624E+02 -.907401381E+02 -.906052114E+02 -.904696077E+02 -.903339075E+02 -.901986430E+02 -.900642969E+02 -.899313011E+02 -.898000374E+02 -.896708376E+02 -.895439856E+02 -.894197194E+02 -.892982343E+02 -.891796858E+02 -.890641937E+02 -.889518471E+02 -.888427091E+02 -.887368234E+02 -.886342209E+02 -.885349281E+02 -.884389774E+02 -.883464188E+02 -.882573353E+02 -.881718612E+02 -.880902066E+02 -.880126872E+02 -.879397638E+02 -.878720928E+02 -.878105922E+02 -.877565274E+02 -.877116230E+02 -.876782094E+02 -.876594145E+02 -.876594145E+02
 -.876802313E+02 -.876802313E+02 -.877000841E+02 -.877353189E+02 -.877825700E+02 -.878393127E+02 -.879036611E+02 -.879742144E+02 -.880499382E+02 -.881300746E+02 -.882140720E+02 -.883015321E+02 -.883921689E+02 -.884857761E+02 -.885822025E+02 -.886813327E+02 -.887830712E+02 -.888873307E+02 -.889940217E+02 -.891030446E+02 -.892142833E+02 -.893275994E+02 -.894428283E+02 -.895597749E+02 -.896782110E+02 -.897978728E+02 -.899184595E+02 -.900396321E+02 -.901610132E+02 -.902821869E+02 -.904027007E+02 -.905220664E+02 -.906397636E+02 -.907552425E+02 -.908679283E+02 -.909772264E+02 -.910825280E+02 -.911832170E+02 -.912786764E+02 -.913682969E+02 -.914514843E+02 -.915276681E+02 -.915963097E+02 -.916569107E+02 -.917090211E+02 -.917522462E+02 -.917862534E+02 -.918107781E+02 -.918256282E+02 -.918306876E+02 -.918259180E+02 -.918113602E+02 -.917871327E+02 -.917534301E+02 -.917105195E+02 -.916587360E+02 -.915984769E+02 -.915301948E+02 -.914543908E+02 -.913716060E+02 -.912824138E+02 -.911874111E+02 -.910872103E+02 -.909824311E+02 -.908736927E+02 -.907616070E+02 -.906467717E+02 -.905297647E+02 -.904111390E+02 -.902914184E+02 -.901710940E+02 -.900506216E+02 -.899304201E+02 -.898108695E+02 -.896923114E+02 -.895750488E+02 -.894593465E+02 -.893454334E+02 -.892335037E+02 -.891237197E+02 -.890162150E+02 -.889110982E+02 -.888084572E+02 -.887083647E+02 -.886108842E+02 -.885160783E+02 -.884240176E+02 -.883347923E+02 -.882485273E+02 -.881654000E+02 -.880856640E+02 -.880096795E+02 -.879379516E+02 -.878711814E+02 -.878103307E+02 -.877567080E+02 -.877120798E+02 -.876788158E+02 -.876600801E+02 -.876600801E+02
 -.876753548E+02 -.876753548E+02 -.876948479E+02 -.877294060E+02 -.877756850E+02 -.878311660E+02 -.878939573E+02 -.879626437E+02 -.880361705E+02 -.881137550E+02 -.881948182E+02 -.882789328E+02 -.883657827E+02 -.884551318E+02 -.885467999E+02 -.886406441E+02 -.887365434E+02 -.888343875E+02 -.889340675E+02 -.890354683E+02 -.891384627E+02 -.892429069E+02 -.893486362E+02 -.894554623E+02 -.895631710E+02 -.896715202E+02 -.897802390E+02 -.898890271E+02 -.899975549E+02 -.901054638E+02 -.902123680E+02 -.903178555E+02 -.904214911E+02 -.905228189E+02 -.906213664E+02 -.907166480E+02 -.908081702E+02 -.908954362E+02 -.909779522E+02 -.910552325E+02 -.911268060E+02 -.911922225E+02 -.912510586E+02 -.913029242E+02 -.913474678E+02 -.913843823E+02 -.914134095E+02 -.914343444E+02 -.914470383E+02 -.914514017E+02 -.914474052E+02 -.914350806E+02 -.914145198E+02 -.913858740E+02 -.913493507E+02 -.913052103E+02 -.912537628E+02 -.911953618E+02 -.911304004E+02 -.910593043E+02 -.909825266E+02 -.909005408E+02 -.908138355E+02 -.907229074E+02 -.906282561E+02 -.905303779E+02 -.904297612E+02 -.903268818E+02 -.902221983E+02 -.901161490E+02 -.900091485E+02 -.899015857E+02 -.897938216E+02 -.896861884E+02 -.895789882E+02 -.894724936E+02 -.893669474E+02 -.892625640E+02 -.891595302E+02 -.890580077E+02 -.889581351E+02 -.888600313E+02 -.887637993E+02 -.886695307E+02 -.885773116E+02 -.884872297E+02 -.883993831E+02 -.883138915E+02 -.882309103E+02 -.881506481E+02 -.880733903E+02 -.879995279E+02 -.879295959E+02 -.878643233E+02 -.878046968E+02 -.877520452E+02 -.877081493E+02 -.876753847E+02 -.876569095E+02 -.876569095E+02
 -.876674177E+02 -.876674177E+02 -.876863938E+02 -.877200039E+02 -.877649599E+02 -.878187767E+02 -.878795799E+02 -.879459593E+02 -.880168565E+02 -.880914785E+02 -.881692315E+02 -.882496708E+02 -.883324609E+02 -.884173462E+02 -.885041268E+02 -.885926411E+02 -.886827514E+02 -.887743328E+02 -.888672646E+02 -.889614233E+02 -.890566776E+02 -.891528835E+02 -.892498816E+02 -.893474941E+02 -.894455231E+02 -.895437492E+02 -.896419310E+02 -.897398043E+02 -.898370827E+02 -.899334583E+02 -.900286027E+02 -.901221685E+02 -.902137919E+02 -.903030944E+02 -.903896865E+02 -.904731707E+02 -.905531453E+02 -.906292082E+02 -.907009617E+02 -.907680167E+02 -.908299974E+02 -.908865458E+02 -.909373270E+02 -.909820329E+02 -.910203870E+02 -.910521482E+02 -.910771143E+02 -.910951250E+02 -.911060644E+02 -.911098628E+02 -.911064973E+02 -.910959931E+02 -.910784223E+02 -.910539032E+02 -.910225985E+02 -.909847126E+02 -.909404892E+02 -.908902072E+02 -.908341771E+02 -.907727364E+02 -.907062455E+02 -.906350828E+02 -.905596401E+02 -.904803178E+02 -.903975204E+02 -.903116524E+02 -.902231141E+02 -.901322978E+02 -.900395843E+02 -.899453404E+02 -.898499160E+02 -.897536419E+02 -.896568283E+02 -.895597636E+02 -.894627135E+02 -.893659207E+02 -.892696050E+02 -.891739636E+02 -.890791726E+02 -.889853880E+02 -.888927478E+02 -.888013751E+02 -.887113806E+02 -.886228674E+02 -.885359363E+02 -.884506919E+02 -.883672514E+02 -.882857551E+02 -.882063796E+02 -.881293554E+02 -.880549888E+02 -.879836906E+02 -.879160137E+02 -.878527006E+02 -.877947468E+02 -.877434828E+02 -.877006804E+02 -.876686933E+02 -.876506393E+02 -.876506393E+02
 -.876570894E+02 -.876570894E+02 -.876754277E+02 -.877078821E+02 -.877512480E+02 -.878030965E+02 -.878615895E+02 -.879253377E+02 -.879932921E+02 -.880646613E+02 -.881388476E+02 -.882153981E+02 -.882939669E+02 -.883742866E+02 -.884561455E+02 -.885393704E+02 -.886238135E+02 -.887093415E+02 -.887958275E+02 -.888831452E+02 -.889711630E+02 -.890597411E+02 -.891487280E+02 -.892379584E+02 -.893272517E+02 -.894164109E+02 -.895052218E+02 -.895934534E+02 -.896808578E+02 -.897671709E+02 -.898521134E+02 -.899353927E+02 -.900167038E+02 -.900957324E+02 -.901721565E+02 -.902456495E+02 -.903158831E+02 -.903825307E+02 -.904452702E+02 -.905037881E+02 -.905577827E+02 -.906069678E+02 -.906510763E+02 -.906898633E+02 -.907231096E+02 -.907506245E+02 -.907722484E+02 -.907878549E+02 -.907973529E+02 -.908006875E+02 -.907978411E+02 -.907888336E+02 -.907737220E+02 -.907525999E+02 -.907255957E+02 -.906928715E+02 -.906546203E+02 -.906110635E+02 -.905624485E+02 -.905090446E+02 -.904511406E+02 -.903890404E+02 -.903230600E+02 -.902535240E+02 -.901807614E+02 -.901051032E+02 -.900268782E+02 -.899464109E+02 -.898640183E+02 -.897800074E+02 -.896946734E+02 -.896082975E+02 -.895211457E+02 -.894334676E+02 -.893454957E+02 -.892574445E+02 -.891695111E+02 -.890818754E+02 -.889947002E+02 -.889081333E+02 -.888223086E+02 -.887373486E+02 -.886533670E+02 -.885704730E+02 -.884887759E+02 -.884083912E+02 -.883294484E+02 -.882521012E+02 -.881765401E+02 -.881030093E+02 -.880318277E+02 -.879634169E+02 -.878983367E+02 -.878373321E+02 -.877813938E+02 -.877318380E+02 -.876904095E+02 -.876594169E+02 -.876419097E+02 -.876419097E+02
 -.876449385E+02 -.876449385E+02 -.876625486E+02 -.876936926E+02 -.877352711E+02 -.877849293E+02 -.878408799E+02 -.879017670E+02 -.879665624E+02 -.880344857E+02 -.881049437E+02 -.881774830E+02 -.882517545E+02 -.883274854E+02 -.884044582E+02 -.884824937E+02 -.885614389E+02 -.886411568E+02 -.887215187E+02 -.888023986E+02 -.888836683E+02 -.889651942E+02 -.890468342E+02 -.891284364E+02 -.892098371E+02 -.892908605E+02 -.893713176E+02 -.894510069E+02 -.895297141E+02 -.896072128E+02 -.896832659E+02 -.897576260E+02 -.898300378E+02 -.899002391E+02 -.899679632E+02 -.900329409E+02 -.900949028E+02 -.901535821E+02 -.902087169E+02 -.902600533E+02 -.903073476E+02 -.903503696E+02 -.903889048E+02 -.904227574E+02 -.904517523E+02 -.904757375E+02 -.904945860E+02 -.905081977E+02 -.905165000E+02 -.905194498E+02 -.905170332E+02 -.905092662E+02 -.904961942E+02 -.904778917E+02 -.904544612E+02 -.904260318E+02 -.903927576E+02 -.903548159E+02 -.903124048E+02 -.902657409E+02 -.902150569E+02 -.901605983E+02 -.901026217E+02 -.900413910E+02 -.899771755E+02 -.899102466E+02 -.898408759E+02 -.897693323E+02 -.896958800E+02 -.896207768E+02 -.895442716E+02 -.894666037E+02 -.893880008E+02 -.893086786E+02 -.892288396E+02 -.891486730E+02 -.890683543E+02 -.889880460E+02 -.889078975E+02 -.888280466E+02 -.887486207E+02 -.886697390E+02 -.885915150E+02 -.885140597E+02 -.884374867E+02 -.883619174E+02 -.882874883E+02 -.882143612E+02 -.881427345E+02 -.880728596E+02 -.880050611E+02 -.879397635E+02 -.878775254E+02 -.878190846E+02 -.877654162E+02 -.877178094E+02 -.876779666E+02 -.876481336E+02 -.876312696E+02 -.876312696E+02
 -.876314411E+02 -.876314411E+02 -.876482578E+02 -.876779809E+02 -.877176324E+02 -.877649452E+02 -.878181944E+02 -.878760676E+02 -.879375657E+02 -.880019271E+02 -.880685698E+02 -.881370462E+02 -.882070094E+02 -.882781865E+02 -.883503586E+02 -.884233450E+02 -.884969915E+02 -.885711606E+02 -.886457249E+02 -.887205611E+02 -.887955464E+02 -.888705545E+02 -.889454538E+02 -.890201054E+02 -.890943621E+02 -.891680674E+02 -.892410551E+02 -.893131495E+02 -.893841656E+02 -.894539095E+02 -.895221792E+02 -.895887660E+02 -.896534551E+02 -.897160276E+02 -.897762617E+02 -.898339347E+02 -.898888248E+02 -.899407130E+02 -.899893854E+02 -.900346351E+02 -.900762643E+02 -.901140867E+02 -.901479290E+02 -.901776336E+02 -.902030597E+02 -.902240855E+02 -.902406091E+02 -.902525505E+02 -.902598520E+02 -.902624789E+02 -.902604204E+02 -.902536894E+02 -.902423224E+02 -.902263793E+02 -.902059422E+02 -.901811149E+02 -.901520213E+02 -.901188041E+02 -.900816232E+02 -.900406538E+02 -.899960844E+02 -.899481148E+02 -.898969539E+02 -.898428179E+02 -.897859276E+02 -.897265070E+02 -.896647809E+02 -.896009728E+02 -.895353038E+02 -.894679903E+02 -.893992429E+02 -.893292650E+02 -.892582517E+02 -.891863892E+02 -.891138537E+02 -.890408113E+02 -.889674180E+02 -.888938195E+02 -.888201519E+02 -.887465424E+02 -.886731109E+02 -.885999713E+02 -.885272342E+02 -.884550102E+02 -.883834136E+02 -.883125681E+02 -.882426135E+02 -.881737148E+02 -.881060739E+02 -.880399443E+02 -.879756505E+02 -.879136139E+02 -.878543850E+02 -.877986866E+02 -.877474697E+02 -.877019863E+02 -.876638844E+02 -.876353328E+02 -.876191833E+02 -.876191833E+02
 -.876169914E+02 -.876169914E+02 -.876329703E+02 -.876611979E+02 -.876988296E+02 -.877436964E+02 -.877941443E+02 -.878489121E+02 -.879070364E+02 -.879677805E+02 -.880305787E+02 -.880949942E+02 -.881606867E+02 -.882273870E+02 -.882948787E+02 -.883629828E+02 -.884315465E+02 -.885004346E+02 -.885695229E+02 -.886386928E+02 -.887078275E+02 -.887768092E+02 -.888455167E+02 -.889138238E+02 -.889815983E+02 -.890487015E+02 -.891149872E+02 -.891803027E+02 -.892444880E+02 -.893073768E+02 -.893687972E+02 -.894285724E+02 -.894865214E+02 -.895424608E+02 -.895962058E+02 -.896475713E+02 -.896963740E+02 -.897424334E+02 -.897855738E+02 -.898256259E+02 -.898624283E+02 -.898958292E+02 -.899256881E+02 -.899518772E+02 -.899742825E+02 -.899928057E+02 -.900073649E+02 -.900178954E+02 -.900243510E+02 -.900267038E+02 -.900249454E+02 -.900190861E+02 -.900091556E+02 -.899952022E+02 -.899772923E+02 -.899555097E+02 -.899299548E+02 -.899007433E+02 -.898680049E+02 -.898318821E+02 -.897925286E+02 -.897501077E+02 -.897047905E+02 -.896567547E+02 -.896061826E+02 -.895532594E+02 -.894981719E+02 -.894411067E+02 -.893822490E+02 -.893217811E+02 -.892598813E+02 -.891967230E+02 -.891324733E+02 -.890672928E+02 -.890013348E+02 -.889347451E+02 -.888676615E+02 -.888002146E+02 -.887325274E+02 -.886647169E+02 -.885968943E+02 -.885291677E+02 -.884616432E+02 -.883944285E+02 -.883276368E+02 -.882613912E+02 -.881958317E+02 -.881311234E+02 -.880674675E+02 -.880051157E+02 -.879443882E+02 -.878856981E+02 -.878295825E+02 -.877767432E+02 -.877280999E+02 -.876848597E+02 -.876486071E+02 -.876214230E+02 -.876060389E+02 -.876060389E+02
 -.876019116E+02 -.876019116E+02 -.876170248E+02 -.876437113E+02 -.876792682E+02 -.877216317E+02 -.877692255E+02 -.878208448E+02 -.878755673E+02 -.879326855E+02 -.879916543E+02 -.880520513E+02 -.881135460E+02 -.881758764E+02 -.882388310E+02 -.883022349E+02 -.883659392E+02 -.884298126E+02 -.884937355E+02 -.885575950E+02 -.886212813E+02 -.886846851E+02 -.887476951E+02 -.888101974E+02 -.888720735E+02 -.889332004E+02 -.889934501E+02 -.890526893E+02 -.891107798E+02 -.891675789E+02 -.892229398E+02 -.892767125E+02 -.893287442E+02 -.893788808E+02 -.894269675E+02 -.894728502E+02 -.895163765E+02 -.895573973E+02 -.895957675E+02 -.896313479E+02 -.896640061E+02 -.896936178E+02 -.897200684E+02 -.897432535E+02 -.897630807E+02 -.897794699E+02 -.897923548E+02 -.898016830E+02 -.898074171E+02 -.898095347E+02 -.898080289E+02 -.898029083E+02 -.897941971E+02 -.897819345E+02 -.897661745E+02 -.897469854E+02 -.897244488E+02 -.896986591E+02 -.896697222E+02 -.896377546E+02 -.896028823E+02 -.895652393E+02 -.895249668E+02 -.894822112E+02 -.894371236E+02 -.893898580E+02 -.893405700E+02 -.892894159E+02 -.892365513E+02 -.891821302E+02 -.891263040E+02 -.890692204E+02 -.890110229E+02 -.889518501E+02 -.888918355E+02 -.888311065E+02 -.887697853E+02 -.887079880E+02 -.886458260E+02 -.885834056E+02 -.885208301E+02 -.884582003E+02 -.883956174E+02 -.883331851E+02 -.882710131E+02 -.882092224E+02 -.881479506E+02 -.880873606E+02 -.880276500E+02 -.879690653E+02 -.879119190E+02 -.878566121E+02 -.878036639E+02 -.877537506E+02 -.877077553E+02 -.876668341E+02 -.876325012E+02 -.876067416E+02 -.875921569E+02 -.875921569E+02
 -.875864609E+02 -.875864609E+02 -.876006941E+02 -.876258169E+02 -.876592738E+02 -.876991113E+02 -.877438349E+02 -.877923005E+02 -.878436304E+02 -.878971498E+02 -.879523371E+02 -.880087873E+02 -.880661823E+02 -.881242694E+02 -.881828444E+02 -.882417381E+02 -.883008069E+02 -.883599249E+02 -.884189781E+02 -.884778598E+02 -.885364675E+02 -.885947003E+02 -.886524566E+02 -.887096335E+02 -.887661252E+02 -.888218229E+02 -.888766140E+02 -.889303825E+02 -.889830087E+02 -.890343701E+02 -.890843410E+02 -.891327938E+02 -.891795992E+02 -.892246272E+02 -.892677479E+02 -.893088324E+02 -.893477538E+02 -.893843878E+02 -.894186146E+02 -.894503189E+02 -.894793916E+02 -.895057305E+02 -.895292415E+02 -.895498392E+02 -.895674479E+02 -.895820022E+02 -.895934479E+02 -.896017425E+02 -.896068555E+02 -.896087687E+02 -.896074766E+02 -.896029864E+02 -.895953178E+02 -.895845029E+02 -.895705858E+02 -.895536225E+02 -.895336798E+02 -.895108350E+02 -.894851751E+02 -.894567959E+02 -.894258011E+02 -.893923014E+02 -.893564134E+02 -.893182588E+02 -.892779631E+02 -.892356547E+02 -.891914640E+02 -.891455221E+02 -.890979603E+02 -.890489089E+02 -.889984966E+02 -.889468498E+02 -.888940917E+02 -.888403421E+02 -.887857171E+02 -.887303284E+02 -.886742837E+02 -.886176867E+02 -.885606374E+02 -.885032326E+02 -.884455672E+02 -.883877352E+02 -.883298317E+02 -.882719554E+02 -.882142121E+02 -.881567186E+02 -.880996089E+02 -.880430411E+02 -.879872075E+02 -.879323468E+02 -.878787610E+02 -.878268360E+02 -.877770703E+02 -.877301107E+02 -.876867998E+02 -.876482383E+02 -.876158650E+02 -.875915633E+02 -.875777985E+02 -.875777985E+02
 -.875708453E+02 -.875708453E+02 -.875841946E+02 -.876077492E+02 -.876391043E+02 -.876764194E+02 -.877182851E+02 -.877636205E+02 -.878115952E+02 -.878615692E+02 -.879130471E+02 -.879656429E+02 -.880190531E+02 -.880730361E+02 -.881273961E+02 -.881819714E+02 -.882366246E+02 -.882912361E+02 -.883456979E+02 -.883999101E+02 -.884537775E+02 -.885072072E+02 -.885601069E+02 -.886123838E+02 -.886639436E+02 -.887146897E+02 -.887645235E+02 -.888133437E+02 -.888610468E+02 -.889075269E+02 -.889526765E+02 -.889963868E+02 -.890385480E+02 -.890790501E+02 -.891177838E+02 -.891546408E+02 -.891895149E+02 -.892223025E+02 -.892529037E+02 -.892812230E+02 -.893071699E+02 -.893306601E+02 -.893516159E+02 -.893699668E+02 -.893856508E+02 -.893986141E+02 -.894088124E+02 -.894162106E+02 -.894207840E+02 -.894225176E+02 -.894214072E+02 -.894174585E+02 -.894106878E+02 -.894011216E+02 -.893887962E+02 -.893737574E+02 -.893560605E+02 -.893357691E+02 -.893129548E+02 -.892876970E+02 -.892600813E+02 -.892301997E+02 -.891981489E+02 -.891640304E+02 -.891279488E+02 -.890900117E+02 -.890503286E+02 -.890090100E+02 -.889661668E+02 -.889219098E+02 -.888763486E+02 -.888295913E+02 -.887817442E+02 -.887329107E+02 -.886831920E+02 -.886326861E+02 -.885814879E+02 -.885296897E+02 -.884773812E+02 -.884246504E+02 -.883715840E+02 -.883182691E+02 -.882647946E+02 -.882112539E+02 -.881577476E+02 -.881043877E+02 -.880513028E+02 -.879986453E+02 -.879466002E+02 -.878953967E+02 -.878453241E+02 -.877967513E+02 -.877501531E+02 -.877061445E+02 -.876655247E+02 -.876293357E+02 -.875989378E+02 -.875761088E+02 -.875631737E+02 -.875631737E+02
 -.875552254E+02 -.875552254E+02 -.875676949E+02 -.875896906E+02 -.876189597E+02 -.876537764E+02 -.876928177E+02 -.877350679E+02 -.877797452E+02 -.878262464E+02 -.878741035E+02 -.879229513E+02 -.879725021E+02 -.880225265E+02 -.880728386E+02 -.881232847E+02 -.881737348E+02 -.882240757E+02 -.882742061E+02 -.883240330E+02 -.883734681E+02 -.884224265E+02 -.884708245E+02 -.885185784E+02 -.885656041E+02 -.886118164E+02 -.886571283E+02 -.887014515E+02 -.887446963E+02 -.887867712E+02 -.888275839E+02 -.888670414E+02 -.889050502E+02 -.889415171E+02 -.889763497E+02 -.890094566E+02 -.890407488E+02 -.890701394E+02 -.890975451E+02 -.891228861E+02 -.891460874E+02 -.891670787E+02 -.891857957E+02 -.892021803E+02 -.892161809E+02 -.892277534E+02 -.892368611E+02 -.892434753E+02 -.892475756E+02 -.892491497E+02 -.892481941E+02 -.892447137E+02 -.892387220E+02 -.892302408E+02 -.892193002E+02 -.892059380E+02 -.891901999E+02 -.891721387E+02 -.891518137E+02 -.891292906E+02 -.891046408E+02 -.890779408E+02 -.890492713E+02 -.890187171E+02 -.889863659E+02 -.889523081E+02 -.889166360E+02 -.888794429E+02 -.888408230E+02 -.888008704E+02 -.887596788E+02 -.887173410E+02 -.886739486E+02 -.886295913E+02 -.885843570E+02 -.885383318E+02 -.884915995E+02 -.884442421E+02 -.883963401E+02 -.883479730E+02 -.882992199E+02 -.882501611E+02 -.882008793E+02 -.881514622E+02 -.881020047E+02 -.880526132E+02 -.880034103E+02 -.879545413E+02 -.879061827E+02 -.878585531E+02 -.878119273E+02 -.877666555E+02 -.877231874E+02 -.876821039E+02 -.876441591E+02 -.876103342E+02 -.875819087E+02 -.875605527E+02 -.875484486E+02 -.875484486E+02
 -.875397234E+02 -.875397234E+02 -.875513233E+02 -.875717798E+02 -.875989920E+02 -.876313490E+02 -.876676151E+02 -.877068402E+02 -.877482925E+02 -.877914063E+02 -.878357422E+02 -.878809568E+02 -.879267790E+02 -.879729926E+02 -.880194222E+02 -.880659230E+02 -.881123725E+02 -.881586647E+02 -.882047049E+02 -.882504069E+02 -.882956896E+02 -.883404752E+02 -.883846879E+02 -.884282527E+02 -.884710946E+02 -.885131381E+02 -.885543068E+02 -.885945236E+02 -.886337103E+02 -.886717881E+02 -.887086774E+02 -.887442986E+02 -.887785719E+02 -.888114180E+02 -.888427585E+02 -.888725163E+02 -.889006163E+02 -.889269856E+02 -.889515542E+02 -.889742554E+02 -.889950264E+02 -.890138088E+02 -.890305491E+02 -.890451989E+02 -.890577154E+02 -.890680621E+02 -.890762086E+02 -.890821311E+02 -.890858128E+02 -.890872435E+02 -.890864205E+02 -.890833478E+02 -.890780366E+02 -.890705051E+02 -.890607782E+02 -.890488874E+02 -.890348706E+02 -.890187716E+02 -.890006399E+02 -.889805302E+02 -.889585021E+02 -.889346195E+02 -.889089501E+02 -.888815649E+02 -.888525378E+02 -.888219449E+02 -.887898641E+02 -.887563747E+02 -.887215566E+02 -.886854903E+02 -.886482558E+02 -.886099330E+02 -.885706009E+02 -.885303374E+02 -.884892192E+02 -.884473216E+02 -.884047187E+02 -.883614834E+02 -.883176877E+02 -.882734033E+02 -.882287023E+02 -.881836584E+02 -.881383481E+02 -.880928531E+02 -.880472624E+02 -.880016764E+02 -.879562110E+02 -.879110037E+02 -.878662216E+02 -.878220714E+02 -.877788128E+02 -.877367759E+02 -.876963839E+02 -.876581827E+02 -.876228797E+02 -.875913943E+02 -.875649239E+02 -.875450302E+02 -.875337519E+02 -.875337519E+02
 -.875244298E+02 -.875244298E+02 -.875351747E+02 -.875541192E+02 -.875793128E+02 -.876092595E+02 -.876428101E+02 -.876790809E+02 -.877173900E+02 -.877572100E+02 -.877981305E+02 -.878398306E+02 -.878820566E+02 -.879246059E+02 -.879673141E+02 -.880100457E+02 -.880526861E+02 -.880951365E+02 -.881373091E+02 -.881791243E+02 -.882205076E+02 -.882613884E+02 -.883016981E+02 -.883413695E+02 -.883803357E+02 -.884185298E+02 -.884558849E+02 -.884923334E+02 -.885278074E+02 -.885622385E+02 -.885955583E+02 -.886276983E+02 -.886585903E+02 -.886881666E+02 -.887163607E+02 -.887431072E+02 -.887683427E+02 -.887920056E+02 -.888140370E+02 -.888343810E+02 -.888529849E+02 -.888697999E+02 -.888847812E+02 -.888978884E+02 -.889090861E+02 -.889183436E+02 -.889256357E+02 -.889309429E+02 -.889342509E+02 -.889355515E+02 -.889348424E+02 -.889321269E+02 -.889274146E+02 -.889207203E+02 -.889120651E+02 -.889014750E+02 -.888889818E+02 -.888746220E+02 -.888584369E+02 -.888404724E+02 -.888207782E+02 -.887994081E+02 -.887764188E+02 -.887518702E+02 -.887258246E+02 -.886983463E+02 -.886695015E+02 -.886393573E+02 -.886079819E+02 -.885754441E+02 -.885418127E+02 -.885071562E+02 -.884715431E+02 -.884350410E+02 -.883977168E+02 -.883596366E+02 -.883208658E+02 -.882814691E+02 -.882415108E+02 -.882010556E+02 -.881601689E+02 -.881189179E+02 -.880773733E+02 -.880356107E+02 -.879937132E+02 -.879517746E+02 -.879099038E+02 -.878682301E+02 -.878269103E+02 -.877861389E+02 -.877461593E+02 -.877072809E+02 -.876698997E+02 -.876345258E+02 -.876018192E+02 -.875726370E+02 -.875480941E+02 -.875296437E+02 -.875191811E+02 -.875191811E+02
 -.875094088E+02 -.875094088E+02 -.875193162E+02 -.875367808E+02 -.875600008E+02 -.875875931E+02 -.876184951E+02 -.876518886E+02 -.876871419E+02 -.877237659E+02 -.877613797E+02 -.877996848E+02 -.878384454E+02 -.878774730E+02 -.879166145E+02 -.879557438E+02 -.879947545E+02 -.880335549E+02 -.880720642E+02 -.881102091E+02 -.881479217E+02 -.881851378E+02 -.882217958E+02 -.882578353E+02 -.882931969E+02 -.883278215E+02 -.883616501E+02 -.883946237E+02 -.884266831E+02 -.884577692E+02 -.884878228E+02 -.885167850E+02 -.885445974E+02 -.885712022E+02 -.885965427E+02 -.886205635E+02 -.886432105E+02 -.886644320E+02 -.886841781E+02 -.887024018E+02 -.887190588E+02 -.887341081E+02 -.887475121E+02 -.887592371E+02 -.887692534E+02 -.887775354E+02 -.887840621E+02 -.887888171E+02 -.887917886E+02 -.887929699E+02 -.887923590E+02 -.887899587E+02 -.887857769E+02 -.887798263E+02 -.887721242E+02 -.887626926E+02 -.887515579E+02 -.887387509E+02 -.887243061E+02 -.887082619E+02 -.886906603E+02 -.886715463E+02 -.886509679E+02 -.886289756E+02 -.886056219E+02 -.885809616E+02 -.885550506E+02 -.885279463E+02 -.884997068E+02 -.884703910E+02 -.884400581E+02 -.884087671E+02 -.883765773E+02 -.883435473E+02 -.883097357E+02 -.882752004E+02 -.882399990E+02 -.882041889E+02 -.881678277E+02 -.881309733E+02 -.880936850E+02 -.880560239E+02 -.880180549E+02 -.879798476E+02 -.879414791E+02 -.879030366E+02 -.878646216E+02 -.878263546E+02 -.877883824E+02 -.877508860E+02 -.877140926E+02 -.876782903E+02 -.876438474E+02 -.876112377E+02 -.875810738E+02 -.875541502E+02 -.875314999E+02 -.875144678E+02 -.875048076E+02 -.875048076E+02
 -.874947028E+02 -.874947028E+02 -.875037922E+02 -.875198123E+02 -.875411071E+02 -.875664054E+02 -.875947293E+02 -.876253258E+02 -.876576131E+02 -.876911400E+02 -.877255552E+02 -.877605831E+02 -.877960056E+02 -.878316483E+02 -.878673698E+02 -.879030535E+02 -.879386012E+02 -.879739285E+02 -.880089611E+02 -.880436321E+02 -.880778798E+02 -.881116461E+02 -.881448757E+02 -.881775147E+02 -.882095102E+02 -.882408101E+02 -.882713625E+02 -.883011158E+02 -.883300186E+02 -.883580194E+02 -.883850673E+02 -.884111116E+02 -.884361020E+02 -.884599892E+02 -.884827248E+02 -.885042616E+02 -.885245539E+02 -.885435575E+02 -.885612305E+02 -.885775331E+02 -.885924280E+02 -.886058807E+02 -.886178596E+02 -.886283364E+02 -.886372861E+02 -.886446875E+02 -.886505228E+02 -.886547784E+02 -.886574445E+02 -.886585153E+02 -.886579893E+02 -.886558689E+02 -.886521606E+02 -.886468752E+02 -.886400271E+02 -.886316348E+02 -.886217205E+02 -.886103099E+02 -.885974321E+02 -.885831195E+02 -.885674073E+02 -.885503335E+02 -.885319387E+02 -.885122655E+02 -.884913585E+02 -.884692640E+02 -.884460299E+02 -.884217049E+02 -.883963387E+02 -.883699819E+02 -.883426853E+02 -.883144998E+02 -.882854768E+02 -.882556672E+02 -.882251221E+02 -.881938923E+02 -.881620285E+02 -.881295816E+02 -.880966028E+02 -.880631442E+02 -.880292589E+02 -.879950028E+02 -.879604346E+02 -.879256185E+02 -.878906252E+02 -.878555355E+02 -.878204431E+02 -.877854600E+02 -.877507220E+02 -.877163971E+02 -.876826955E+02 -.876498839E+02 -.876183027E+02 -.875883894E+02 -.875607092E+02 -.875359946E+02 -.875151969E+02 -.874995545E+02 -.874906810E+02 -.874906810E+02
 -.874803369E+02 -.874803369E+02 -.874886288E+02 -.875032412E+02 -.875226613E+02 -.875457273E+02 -.875715451E+02 -.875994257E+02 -.876288364E+02 -.876593641E+02 -.876906865E+02 -.877225508E+02 -.877547568E+02 -.877871444E+02 -.878195838E+02 -.878519677E+02 -.878842063E+02 -.879162223E+02 -.879479480E+02 -.879793225E+02 -.880102901E+02 -.880407985E+02 -.880707980E+02 -.881002407E+02 -.881290798E+02 -.881572692E+02 -.881847636E+02 -.882115178E+02 -.882374870E+02 -.882626268E+02 -.882868930E+02 -.883102419E+02 -.883326307E+02 -.883540169E+02 -.883743592E+02 -.883936174E+02 -.884117526E+02 -.884287275E+02 -.884445065E+02 -.884590560E+02 -.884723444E+02 -.884843426E+02 -.884950242E+02 -.885043652E+02 -.885123447E+02 -.885189449E+02 -.885241508E+02 -.885279510E+02 -.885303374E+02 -.885313051E+02 -.885308528E+02 -.885289826E+02 -.885257001E+02 -.885210140E+02 -.885149367E+02 -.885074837E+02 -.884986736E+02 -.884885281E+02 -.884770716E+02 -.884643314E+02 -.884503373E+02 -.884351214E+02 -.884187178E+02 -.884011628E+02 -.883824941E+02 -.883627512E+02 -.883419748E+02 -.883202064E+02 -.882974886E+02 -.882738648E+02 -.882493785E+02 -.882240739E+02 -.881979952E+02 -.881711868E+02 -.881436932E+02 -.881155588E+02 -.880868282E+02 -.880575465E+02 -.880277591E+02 -.879975124E+02 -.879668544E+02 -.879358351E+02 -.879045082E+02 -.878729319E+02 -.878411711E+02 -.878092998E+02 -.877774042E+02 -.877455873E+02 -.877139740E+02 -.876827190E+02 -.876520158E+02 -.876221091E+02 -.875933116E+02 -.875660249E+02 -.875407668E+02 -.875182085E+02 -.874992210E+02 -.874849373E+02 -.874768334E+02 -.874768334E+02
 -.874663224E+02 -.874663224E+02 -.874738375E+02 -.874870794E+02 -.875046754E+02 -.875255707E+02 -.875489536E+02 -.875741979E+02 -.876008195E+02 -.876284426E+02 -.876567738E+02 -.876855828E+02 -.877146874E+02 -.877439416E+02 -.877732269E+02 -.878024458E+02 -.878315164E+02 -.878603687E+02 -.878889411E+02 -.879171787E+02 -.879450315E+02 -.879724526E+02 -.879993977E+02 -.880258242E+02 -.880516910E+02 -.880769575E+02 -.881015839E+02 -.881255310E+02 -.881487597E+02 -.881712317E+02 -.881929089E+02 -.882137536E+02 -.882337291E+02 -.882527991E+02 -.882709284E+02 -.882880826E+02 -.883042288E+02 -.883193352E+02 -.883333717E+02 -.883463098E+02 -.883581229E+02 -.883687865E+02 -.883782783E+02 -.883865780E+02 -.883936682E+02 -.883995338E+02 -.884041622E+02 -.884075440E+02 -.884096723E+02 -.884105429E+02 -.884101549E+02 -.884085100E+02 -.884056128E+02 -.884014709E+02 -.883960945E+02 -.883894966E+02 -.883816930E+02 -.883727018E+02 -.883625438E+02 -.883512418E+02 -.883388211E+02 -.883253086E+02 -.883107334E+02 -.882951261E+02 -.882785187E+02 -.882609448E+02 -.882424390E+02 -.882230368E+02 -.882027745E+02 -.881816894E+02 -.881598188E+02 -.881372008E+02 -.881138736E+02 -.880898757E+02 -.880652457E+02 -.880400226E+02 -.880142454E+02 -.879879538E+02 -.879611879E+02 -.879339892E+02 -.879064003E+02 -.878784663E+02 -.878502356E+02 -.878217607E+02 -.877931008E+02 -.877643231E+02 -.877355063E+02 -.877067443E+02 -.876781515E+02 -.876498688E+02 -.876220728E+02 -.875949870E+02 -.875688962E+02 -.875441660E+02 -.875212680E+02 -.875008126E+02 -.874835915E+02 -.874706346E+02 -.874632825E+02 -.874632825E+02
 -.874526603E+02 -.874526603E+02 -.874594190E+02 -.874713268E+02 -.874871481E+02 -.875059329E+02 -.875269499E+02 -.875496349E+02 -.875735512E+02 -.875983598E+02 -.876237959E+02 -.876496517E+02 -.876757622E+02 -.877019958E+02 -.877282452E+02 -.877544225E+02 -.877804537E+02 -.878062757E+02 -.878318332E+02 -.878570771E+02 -.878819624E+02 -.879064477E+02 -.879304936E+02 -.879540626E+02 -.879771184E+02 -.879996256E+02 -.880215495E+02 -.880428559E+02 -.880635113E+02 -.880834822E+02 -.881027360E+02 -.881212406E+02 -.881389642E+02 -.881558759E+02 -.881719458E+02 -.881871446E+02 -.882014443E+02 -.882148181E+02 -.882272403E+02 -.882386870E+02 -.882491357E+02 -.882585658E+02 -.882669583E+02 -.882742964E+02 -.882805652E+02 -.882857522E+02 -.882898469E+02 -.882928412E+02 -.882947294E+02 -.882955081E+02 -.882951764E+02 -.882937357E+02 -.882911900E+02 -.882875457E+02 -.882828112E+02 -.882769976E+02 -.882701182E+02 -.882621881E+02 -.882532248E+02 -.882432476E+02 -.882322778E+02 -.882203381E+02 -.882074531E+02 -.881936487E+02 -.881789521E+02 -.881633916E+02 -.881469967E+02 -.881297977E+02 -.881118257E+02 -.880931122E+02 -.880736896E+02 -.880535904E+02 -.880328475E+02 -.880114943E+02 -.879895643E+02 -.879670913E+02 -.879441094E+02 -.879206535E+02 -.878967588E+02 -.878724620E+02 -.878478009E+02 -.878228159E+02 -.877975501E+02 -.877720509E+02 -.877463714E+02 -.877205723E+02 -.876947249E+02 -.876689142E+02 -.876432435E+02 -.876178405E+02 -.875928650E+02 -.875685190E+02 -.875450600E+02 -.875228181E+02 -.875022192E+02 -.874838137E+02 -.874683158E+02 -.874566538E+02 -.874500357E+02 -.874500357E+02
 -.874393450E+02 -.874393450E+02 -.874453670E+02 -.874559760E+02 -.874700700E+02 -.874868018E+02 -.875055188E+02 -.875257173E+02 -.875470074E+02 -.875690863E+02 -.875917173E+02 -.876147145E+02 -.876379305E+02 -.876612472E+02 -.876845690E+02 -.877078170E+02 -.877309252E+02 -.877538373E+02 -.877765041E+02 -.877988818E+02 -.878209308E+02 -.878426143E+02 -.878638979E+02 -.878847485E+02 -.879051346E+02 -.879250253E+02 -.879443905E+02 -.879632007E+02 -.879814270E+02 -.879990406E+02 -.880160137E+02 -.880323187E+02 -.880479285E+02 -.880628170E+02 -.880769585E+02 -.880903284E+02 -.881029029E+02 -.881146592E+02 -.881255760E+02 -.881356328E+02 -.881448108E+02 -.881530926E+02 -.881604623E+02 -.881669058E+02 -.881724107E+02 -.881769663E+02 -.881805639E+02 -.881831968E+02 -.881848601E+02 -.881855511E+02 -.881852688E+02 -.881840148E+02 -.881817920E+02 -.881786060E+02 -.881744639E+02 -.881693749E+02 -.881633501E+02 -.881564023E+02 -.881485462E+02 -.881397980E+02 -.881301754E+02 -.881196978E+02 -.881083859E+02 -.880962613E+02 -.880833472E+02 -.880696676E+02 -.880552474E+02 -.880401122E+02 -.880242886E+02 -.880078034E+02 -.879906842E+02 -.879729589E+02 -.879546557E+02 -.879358033E+02 -.879164306E+02 -.878965668E+02 -.878762417E+02 -.878554855E+02 -.878343291E+02 -.878128047E+02 -.877909456E+02 -.877687874E+02 -.877463686E+02 -.877237311E+02 -.877009224E+02 -.876779969E+02 -.876550183E+02 -.876320626E+02 -.876092226E+02 -.875866126E+02 -.875643757E+02 -.875426928E+02 -.875217942E+02 -.875019752E+02 -.874836164E+02 -.874672097E+02 -.874533930E+02 -.874429947E+02 -.874370933E+02 -.874370933E+02
 -.874263701E+02 -.874263701E+02 -.874316739E+02 -.874410173E+02 -.874534290E+02 -.874681620E+02 -.874846409E+02 -.875024214E+02 -.875211595E+02 -.875405877E+02 -.875604971E+02 -.875807233E+02 -.876011361E+02 -.876216311E+02 -.876421238E+02 -.876625445E+02 -.876828349E+02 -.877029453E+02 -.877228325E+02 -.877424580E+02 -.877617870E+02 -.877807875E+02 -.877994293E+02 -.878176839E+02 -.878355238E+02 -.878529226E+02 -.878698543E+02 -.878862936E+02 -.879022157E+02 -.879175962E+02 -.879324113E+02 -.879466375E+02 -.879602521E+02 -.879732327E+02 -.879855579E+02 -.879972067E+02 -.880081591E+02 -.880183962E+02 -.880278997E+02 -.880366527E+02 -.880446394E+02 -.880518452E+02 -.880582568E+02 -.880638624E+02 -.880686517E+02 -.880726157E+02 -.880757472E+02 -.880780406E+02 -.880794918E+02 -.880800986E+02 -.880798602E+02 -.880787777E+02 -.880768539E+02 -.880740932E+02 -.880705016E+02 -.880660867E+02 -.880608579E+02 -.880548259E+02 -.880480028E+02 -.880404023E+02 -.880320392E+02 -.880229298E+02 -.880130913E+02 -.880025420E+02 -.879913012E+02 -.879793893E+02 -.879668271E+02 -.879536364E+02 -.879398395E+02 -.879254592E+02 -.879105189E+02 -.878950422E+02 -.878790534E+02 -.878625767E+02 -.878456370E+02 -.878282594E+02 -.878104695E+02 -.877922934E+02 -.877737579E+02 -.877548909E+02 -.877357217E+02 -.877162812E+02 -.876966032E+02 -.876767248E+02 -.876566877E+02 -.876365400E+02 -.876163379E+02 -.875961489E+02 -.875760549E+02 -.875561572E+02 -.875365824E+02 -.875174904E+02 -.874990848E+02 -.874816268E+02 -.874654522E+02 -.874509955E+02 -.874388196E+02 -.874296554E+02 -.874244541E+02 -.874244541E+02
 -.874137358E+02 -.874137358E+02 -.874183391E+02 -.874264482E+02 -.874372198E+02 -.874500052E+02 -.874643043E+02 -.874797312E+02 -.874959866E+02 -.875128379E+02 -.875301032E+02 -.875476396E+02 -.875653336E+02 -.875830945E+02 -.876008484E+02 -.876185349E+02 -.876361031E+02 -.876535098E+02 -.876707176E+02 -.876876931E+02 -.877044062E+02 -.877208293E+02 -.877369365E+02 -.877527034E+02 -.877681063E+02 -.877831227E+02 -.877977306E+02 -.878119085E+02 -.878256354E+02 -.878388906E+02 -.878516541E+02 -.878639063E+02 -.878756278E+02 -.878868001E+02 -.878974051E+02 -.879074254E+02 -.879168443E+02 -.879256459E+02 -.879338151E+02 -.879413378E+02 -.879482009E+02 -.879543922E+02 -.879599007E+02 -.879647167E+02 -.879688314E+02 -.879722377E+02 -.879749295E+02 -.879769020E+02 -.879781521E+02 -.879786777E+02 -.879784783E+02 -.879775549E+02 -.879759096E+02 -.879735461E+02 -.879704695E+02 -.879666860E+02 -.879622034E+02 -.879570305E+02 -.879511775E+02 -.879446556E+02 -.879374772E+02 -.879296557E+02 -.879212055E+02 -.879121418E+02 -.879024809E+02 -.878922394E+02 -.878814350E+02 -.878700858E+02 -.878582105E+02 -.878458283E+02 -.878329587E+02 -.878196218E+02 -.878058378E+02 -.877916275E+02 -.877770117E+02 -.877620119E+02 -.877466498E+02 -.877309477E+02 -.877149286E+02 -.876986165E+02 -.876820365E+02 -.876652154E+02 -.876481823E+02 -.876309696E+02 -.876136134E+02 -.875961556E+02 -.875786453E+02 -.875611410E+02 -.875437145E+02 -.875264537E+02 -.875094693E+02 -.874929004E+02 -.874769244E+02 -.874617685E+02 -.874477252E+02 -.874351721E+02 -.874245986E+02 -.874166402E+02 -.874121231E+02 -.874121231E+02
 -.874014650E+02 -.874014650E+02 -.874053845E+02 -.874122893E+02 -.874214614E+02 -.874323482E+02 -.874445236E+02 -.874576585E+02 -.874714977E+02 -.874858427E+02 -.875005382E+02 -.875154622E+02 -.875305178E+02 -.875456273E+02 -.875607278E+02 -.875757674E+02 -.875907030E+02 -.876054975E+02 -.876201189E+02 -.876345390E+02 -.876487322E+02 -.876626749E+02 -.876763454E+02 -.876897229E+02 -.877027876E+02 -.877155207E+02 -.877279035E+02 -.877399181E+02 -.877515471E+02 -.877627732E+02 -.877735798E+02 -.877839504E+02 -.877938693E+02 -.878033210E+02 -.878122906E+02 -.878207637E+02 -.878287266E+02 -.878361661E+02 -.878430700E+02 -.878494265E+02 -.878552249E+02 -.878604552E+02 -.878651084E+02 -.878691766E+02 -.878726527E+02 -.878755306E+02 -.878778054E+02 -.878794734E+02 -.878805318E+02 -.878809790E+02 -.878808146E+02 -.878800394E+02 -.878786551E+02 -.878766647E+02 -.878740725E+02 -.878708834E+02 -.878671039E+02 -.878627412E+02 -.878578036E+02 -.878523003E+02 -.878462415E+02 -.878396381E+02 -.878325021E+02 -.878248458E+02 -.878166827E+02 -.878080265E+02 -.877988917E+02 -.877892934E+02 -.877792468E+02 -.877687680E+02 -.877578731E+02 -.877465787E+02 -.877349017E+02 -.877228594E+02 -.877104693E+02 -.876977492E+02 -.876847174E+02 -.876713926E+02 -.876577943E+02 -.876439426E+02 -.876298588E+02 -.876155657E+02 -.876010882E+02 -.875864537E+02 -.875716931E+02 -.875568422E+02 -.875419428E+02 -.875270454E+02 -.875122109E+02 -.874975148E+02 -.874830515E+02 -.874689402E+02 -.874553322E+02 -.874424216E+02 -.874304579E+02 -.874197633E+02 -.874107552E+02 -.874039752E+02 -.874001270E+02 -.874001270E+02
 -.873896315E+02 -.873896315E+02 -.873928841E+02 -.873986153E+02 -.874062295E+02 -.874152682E+02 -.874253778E+02 -.874362845E+02 -.874477764E+02 -.874596883E+02 -.874718910E+02 -.874842827E+02 -.874967826E+02 -.875093261E+02 -.875218606E+02 -.875343429E+02 -.875467368E+02 -.875590115E+02 -.875711404E+02 -.875830998E+02 -.875948685E+02 -.876064270E+02 -.876177571E+02 -.876288419E+02 -.876396649E+02 -.876502105E+02 -.876604636E+02 -.876704094E+02 -.876800336E+02 -.876893222E+02 -.876982615E+02 -.877068384E+02 -.877150398E+02 -.877228533E+02 -.877302667E+02 -.877372685E+02 -.877438475E+02 -.877499931E+02 -.877556954E+02 -.877609450E+02 -.877657331E+02 -.877700519E+02 -.877738940E+02 -.877772530E+02 -.877801232E+02 -.877824998E+02 -.877843788E+02 -.877857572E+02 -.877866328E+02 -.877870044E+02 -.877868715E+02 -.877862348E+02 -.877850958E+02 -.877834568E+02 -.877813211E+02 -.877786930E+02 -.877755774E+02 -.877719802E+02 -.877679081E+02 -.877633684E+02 -.877583695E+02 -.877529201E+02 -.877470297E+02 -.877407085E+02 -.877339672E+02 -.877268169E+02 -.877192694E+02 -.877113368E+02 -.877030317E+02 -.876943668E+02 -.876853554E+02 -.876760110E+02 -.876663475E+02 -.876563787E+02 -.876461192E+02 -.876355835E+02 -.876247866E+02 -.876137440E+02 -.876024718E+02 -.875909865E+02 -.875793059E+02 -.875674490E+02 -.875554363E+02 -.875432908E+02 -.875310383E+02 -.875187087E+02 -.875063369E+02 -.874939650E+02 -.874816440E+02 -.874694368E+02 -.874574223E+02 -.874456996E+02 -.874343949E+02 -.874236698E+02 -.874137318E+02 -.874048488E+02 -.873973674E+02 -.873917373E+02 -.873885424E+02 -.873885424E+02
 -.873784153E+02 -.873784153E+02 -.873810209E+02 -.873856146E+02 -.873917207E+02 -.873989722E+02 -.874070859E+02 -.874158424E+02 -.874250712E+02 -.874346397E+02 -.874444437E+02 -.874544012E+02 -.874644469E+02 -.874745284E+02 -.874846031E+02 -.874946360E+02 -.875045976E+02 -.875144629E+02 -.875242103E+02 -.875338206E+02 -.875432765E+02 -.875525622E+02 -.875616632E+02 -.875705656E+02 -.875792564E+02 -.875877229E+02 -.875959531E+02 -.876039352E+02 -.876116577E+02 -.876191096E+02 -.876262800E+02 -.876331583E+02 -.876397345E+02 -.876459986E+02 -.876519410E+02 -.876575525E+02 -.876628245E+02 -.876677487E+02 -.876723170E+02 -.876765223E+02 -.876803576E+02 -.876838168E+02 -.876868940E+02 -.876895843E+02 -.876918832E+02 -.876937870E+02 -.876952925E+02 -.876963973E+02 -.876970998E+02 -.876973990E+02 -.876972945E+02 -.876967869E+02 -.876958772E+02 -.876945675E+02 -.876928601E+02 -.876907585E+02 -.876882666E+02 -.876853889E+02 -.876821307E+02 -.876784977E+02 -.876744964E+02 -.876701338E+02 -.876654173E+02 -.876603549E+02 -.876549550E+02 -.876492263E+02 -.876431782E+02 -.876368201E+02 -.876301620E+02 -.876232140E+02 -.876159866E+02 -.876084904E+02 -.876007365E+02 -.875927361E+02 -.875845004E+02 -.875760413E+02 -.875673708E+02 -.875585012E+02 -.875494454E+02 -.875402170E+02 -.875308301E+02 -.875213002E+02 -.875116441E+02 -.875018802E+02 -.874920297E+02 -.874821168E+02 -.874721699E+02 -.874622233E+02 -.874523183E+02 -.874425059E+02 -.874328497E+02 -.874234300E+02 -.874143483E+02 -.874057345E+02 -.873977556E+02 -.873906263E+02 -.873846246E+02 -.873801102E+02 -.873775498E+02 -.873775498E+02
 -.873682048E+02 -.873682048E+02 -.873701930E+02 -.873737036E+02 -.873783769E+02 -.873839342E+02 -.873901599E+02 -.873968865E+02 -.874039831E+02 -.874113476E+02 -.874188995E+02 -.874265748E+02 -.874343227E+02 -.874421020E+02 -.874498792E+02 -.874576265E+02 -.874653207E+02 -.874729419E+02 -.874804728E+02 -.874878984E+02 -.874952049E+02 -.875023799E+02 -.875094119E+02 -.875162900E+02 -.875230041E+02 -.875295443E+02 -.875359012E+02 -.875420657E+02 -.875480291E+02 -.875537827E+02 -.875593183E+02 -.875646277E+02 -.875697031E+02 -.875745371E+02 -.875791223E+02 -.875834517E+02 -.875875187E+02 -.875913169E+02 -.875948405E+02 -.875980837E+02 -.876010414E+02 -.876037089E+02 -.876060818E+02 -.876081564E+02 -.876099292E+02 -.876113974E+02 -.876125587E+02 -.876134112E+02 -.876139537E+02 -.876141854E+02 -.876141061E+02 -.876137162E+02 -.876130165E+02 -.876120084E+02 -.876106939E+02 -.876090755E+02 -.876071561E+02 -.876049393E+02 -.876024289E+02 -.875996294E+02 -.875965456E+02 -.875931829E+02 -.875895468E+02 -.875856434E+02 -.875814791E+02 -.875770606E+02 -.875723950E+02 -.875674894E+02 -.875623515E+02 -.875569890E+02 -.875514099E+02 -.875456225E+02 -.875396350E+02 -.875334562E+02 -.875270949E+02 -.875205601E+02 -.875138611E+02 -.875070077E+02 -.875000098E+02 -.874928781E+02 -.874856238E+02 -.874782590E+02 -.874707971E+02 -.874632527E+02 -.874556426E+02 -.874479860E+02 -.874403056E+02 -.874326283E+02 -.874249868E+02 -.874174211E+02 -.874099810E+02 -.874027288E+02 -.873957431E+02 -.873891242E+02 -.873829999E+02 -.873775346E+02 -.873729397E+02 -.873694886E+02 -.873675344E+02 -.873675344E+02
 -.873597723E+02 -.873597723E+02 -.873611996E+02 -.873637321E+02 -.873671186E+02 -.873711627E+02 -.873757107E+02 -.873806415E+02 -.873858595E+02 -.873912888E+02 -.873968691E+02 -.874025516E+02 -.874082973E+02 -.874140743E+02 -.874198561E+02 -.874256210E+02 -.874313506E+02 -.874370292E+02 -.874426432E+02 -.874481805E+02 -.874536304E+02 -.874589833E+02 -.874642301E+02 -.874693626E+02 -.874743727E+02 -.874792532E+02 -.874839967E+02 -.874885965E+02 -.874930459E+02 -.874973384E+02 -.875014680E+02 -.875054285E+02 -.875092141E+02 -.875128193E+02 -.875162386E+02 -.875194669E+02 -.875224993E+02 -.875253311E+02 -.875279578E+02 -.875303755E+02 -.875325802E+02 -.875345686E+02 -.875363373E+02 -.875378836E+02 -.875392051E+02 -.875402996E+02 -.875411655E+02 -.875418013E+02 -.875422062E+02 -.875423795E+02 -.875423212E+02 -.875420316E+02 -.875415111E+02 -.875407609E+02 -.875397825E+02 -.875385775E+02 -.875371483E+02 -.875354973E+02 -.875336275E+02 -.875315421E+02 -.875292446E+02 -.875267390E+02 -.875240294E+02 -.875211202E+02 -.875180162E+02 -.875147223E+02 -.875112437E+02 -.875075857E+02 -.875037540E+02 -.874997543E+02 -.874955926E+02 -.874912750E+02 -.874868077E+02 -.874821973E+02 -.874774504E+02 -.874725737E+02 -.874675744E+02 -.874624600E+02 -.874572380E+02 -.874519167E+02 -.874465049E+02 -.874410120E+02 -.874354485E+02 -.874298260E+02 -.874241578E+02 -.874184591E+02 -.874127479E+02 -.874070453E+02 -.874013771E+02 -.873957742E+02 -.873902750E+02 -.873849269E+02 -.873797890E+02 -.873749357E+02 -.873704606E+02 -.873664822E+02 -.873631515E+02 -.873606612E+02 -.873592579E+02 -.873592579E+02
 -.873545179E+02 -.873545179E+02 -.873555192E+02 -.873573225E+02 -.873597657E+02 -.873627168E+02 -.873660676E+02 -.873697297E+02 -.873736311E+02 -.873777130E+02 -.873819273E+02 -.873862348E+02 -.873906032E+02 -.873950061E+02 -.873994214E+02 -.874038308E+02 -.874082187E+02 -.874125719E+02 -.874168789E+02 -.874211298E+02 -.874253156E+02 -.874294284E+02 -.874334607E+02 -.874374060E+02 -.874412577E+02 -.874450101E+02 -.874486574E+02 -.874521942E+02 -.874556154E+02 -.874589159E+02 -.874620910E+02 -.874651360E+02 -.874680463E+02 -.874708178E+02 -.874734463E+02 -.874759277E+02 -.874782585E+02 -.874804349E+02 -.874824537E+02 -.874843117E+02 -.874860060E+02 -.874875339E+02 -.874888932E+02 -.874900815E+02 -.874910970E+02 -.874919382E+02 -.874926037E+02 -.874930925E+02 -.874934039E+02 -.874935376E+02 -.874934933E+02 -.874932712E+02 -.874928720E+02 -.874922962E+02 -.874915451E+02 -.874906200E+02 -.874895225E+02 -.874882547E+02 -.874868186E+02 -.874852168E+02 -.874834520E+02 -.874815271E+02 -.874794453E+02 -.874772100E+02 -.874748248E+02 -.874722934E+02 -.874696198E+02 -.874668081E+02 -.874638626E+02 -.874607878E+02 -.874575881E+02 -.874542685E+02 -.874508336E+02 -.874472885E+02 -.874436385E+02 -.874398889E+02 -.874360452E+02 -.874321135E+02 -.874280999E+02 -.874240109E+02 -.874198539E+02 -.874156365E+02 -.874113675E+02 -.874070566E+02 -.874027149E+02 -.873983553E+02 -.873939930E+02 -.873896458E+02 -.873853352E+02 -.873810871E+02 -.873769330E+02 -.873729111E+02 -.873690686E+02 -.873654629E+02 -.873621649E+02 -.873592609E+02 -.873568572E+02 -.873550835E+02 -.873540987E+02 -.873540987E+02
 -.873545179E+02 -.873545179E+02 -.873555192E+02 -.873573225E+02 -.873597657E+02 -.873627168E+02 -.873660676E+02 -.873697297E+02 -.873736311E+02 -.873777130E+02 -.873819273E+02 -.873862348E+02 -.873906032E+02 -.873950061E+02 -.873994214E+02 -.874038308E+02 -.874082187E+02 -.874125719E+02 -.874168789E+02 -.874211298E+02 -.874253156E+02 -.874294284E+02 -.874334607E+02 -.874374060E+02 -.874412577E+02 -.874450101E+02 -.874486574E+02 -.874521942E+02 -.874556154E+02 -.874589159E+02 -.874620910E+02 -.874651360E+02 -.874680463E+02 -.874708178E+02 -.874734463E+02 -.874759277E+02 -.874782585E+02 -.874804349E+02 -.874824537E+02 -.874843117E+02 -.874860060E+02 -.874875339E+02 -.874888932E+02 -.874900815E+02 -.874910970E+02 -.874919382E+02 -.874926037E+02 -.874930925E+02 -.874934039E+02 -.874935376E+02 -.874934933E+02 -.874932712E+02 -.874928720E+02 -.874922962E+02 -.874915451E+02 -.874906200E+02 -.874895225E+02 -.874882547E+02 -.874868186E+02 -.874852168E+02 -.874834520E+02 -.874815271E+02 -.874794453E+02 -.874772100E+02 -.874748248E+02 -.874722934E+02 -.874696198E+02 -.874668081E+02 -.874638626E+02 -.874607878E+02 -.874575881E+02 -.874542685E+02 -.874508336E+02 -.874472885E+02 -.874436385E+02 -.874398889E+02 -.874360452E+02 -.874321135E+02 -.874280999E+02 -.874240109E+02 -.874198539E+02 -.874156365E+02 -.874113675E+02 -.874070566E+02 -.874027149E+02 -.873983553E+02 -.873939930E+02 -.873896458E+02 -.873853352E+02 -.873810871E+02 -.873769330E+02 -.873729111E+02 -.873690686E+02 -.873654629E+02 -.873621649E+02 -.873592609E+02 -.873568572E+02 -.873550835E+02 -.873540987E+02 -.873540987E+02
