# Supplementary material for: Electrical Pacing of Cardiac Tissue Including Potassium Inward Rectification
Source: PLoS One. 2015 Jun 9;10(6):e0127837. doi: 10.1371/journal.pone.0127837 (PMC4461281; doi:10.1371/journal.pone.0127837)
Supplement: S1 Data — (ZIP) [file pone.0127837.s001.zip › All-Data/Data-without-IK1/BDT46/Vm5ms.txt]

 -.873300171E+02 -.873516414E+02 -.873526497E+02 -.873544563E+02 -.873569011E+02 -.873598591E+02 -.873632271E+02 -.873669162E+02 -.873708482E+02 -.873749549E+02 -.873791789E+02 -.873834743E+02 -.873878073E+02 -.873921541E+02 -.873964984E+02 -.874008284E+02 -.874051333E+02 -.874094024E+02 -.874136240E+02 -.874177867E+02 -.874218802E+02 -.874258963E+02 -.874298292E+02 -.874336744E+02 -.874374281E+02 -.874410862E+02 -.874446436E+02 -.874480944E+02 -.874514326E+02 -.874546523E+02 -.874577488E+02 -.874607178E+02 -.874635560E+02 -.874662600E+02 -.874688261E+02 -.874712504E+02 -.874735284E+02 -.874756561E+02 -.874776295E+02 -.874794452E+02 -.874811006E+02 -.874825934E+02 -.874839214E+02 -.874850827E+02 -.874860753E+02 -.874868975E+02 -.874875476E+02 -.874880243E+02 -.874883269E+02 -.874884550E+02 -.874884085E+02 -.874881879E+02 -.874877937E+02 -.874872268E+02 -.874864881E+02 -.874855790E+02 -.874845013E+02 -.874832568E+02 -.874818478E+02 -.874802769E+02 -.874785470E+02 -.874766611E+02 -.874746225E+02 -.874724346E+02 -.874701011E+02 -.874676258E+02 -.874650125E+02 -.874622655E+02 -.874593889E+02 -.874563871E+02 -.874532646E+02 -.874500261E+02 -.874466761E+02 -.874432194E+02 -.874396608E+02 -.874360054E+02 -.874322581E+02 -.874284242E+02 -.874245091E+02 -.874205186E+02 -.874164588E+02 -.874123365E+02 -.874081590E+02 -.874039349E+02 -.873996738E+02 -.873953871E+02 -.873910887E+02 -.873867948E+02 -.873825258E+02 -.873783066E+02 -.873741678E+02 -.873701476E+02 -.873662935E+02 -.873626642E+02 -.873593325E+02 -.873563884E+02 -.873539429E+02 -.873521321E+02 -.873511234E+02 -.873511234E+02
 -.873516414E+02 -.873516414E+02 -.873526497E+02 -.873544563E+02 -.873569011E+02 -.873598591E+02 -.873632271E+02 -.873669162E+02 -.873708482E+02 -.873749549E+02 -.873791789E+02 -.873834743E+02 -.873878073E+02 -.873921541E+02 -.873964984E+02 -.874008284E+02 -.874051333E+02 -.874094024E+02 -.874136240E+02 -.874177867E+02 -.874218802E+02 -.874258963E+02 -.874298292E+02 -.874336744E+02 -.874374281E+02 -.874410862E+02 -.874446436E+02 -.874480944E+02 -.874514326E+02 -.874546523E+02 -.874577488E+02 -.874607178E+02 -.874635560E+02 -.874662600E+02 -.874688261E+02 -.874712504E+02 -.874735284E+02 -.874756561E+02 -.874776295E+02 -.874794452E+02 -.874811006E+02 -.874825934E+02 -.874839214E+02 -.874850827E+02 -.874860753E+02 -.874868975E+02 -.874875476E+02 -.874880243E+02 -.874883269E+02 -.874884550E+02 -.874884085E+02 -.874881879E+02 -.874877937E+02 -.874872268E+02 -.874864881E+02 -.874855790E+02 -.874845013E+02 -.874832568E+02 -.874818478E+02 -.874802769E+02 -.874785470E+02 -.874766611E+02 -.874746225E+02 -.874724346E+02 -.874701011E+02 -.874676258E+02 -.874650125E+02 -.874622655E+02 -.874593889E+02 -.874563871E+02 -.874532646E+02 -.874500261E+02 -.874466761E+02 -.874432194E+02 -.874396608E+02 -.874360054E+02 -.874322581E+02 -.874284242E+02 -.874245091E+02 -.874205186E+02 -.874164588E+02 -.874123365E+02 -.874081590E+02 -.874039349E+02 -.873996738E+02 -.873953871E+02 -.873910887E+02 -.873867948E+02 -.873825258E+02 -.873783066E+02 -.873741678E+02 -.873701476E+02 -.873662935E+02 -.873626642E+02 -.873593325E+02 -.873563884E+02 -.873539429E+02 -.873521321E+02 -.873511234E+02 -.873511234E+02
 -.873568916E+02 -.873568916E+02 -.873583386E+02 -.873609050E+02 -.873643440E+02 -.873684656E+02 -.873731155E+02 -.873781637E+02 -.873835004E+02 -.873890343E+02 -.873946934E+02 -.874004245E+02 -.874061912E+02 -.874119690E+02 -.874177409E+02 -.874234921E+02 -.874292075E+02 -.874348707E+02 -.874404654E+02 -.874459765E+02 -.874513921E+02 -.874567041E+02 -.874619069E+02 -.874669959E+02 -.874719662E+02 -.874768114E+02 -.874815233E+02 -.874860933E+02 -.874905130E+02 -.874947751E+02 -.874988740E+02 -.875028052E+02 -.875065644E+02 -.875101471E+02 -.875135480E+02 -.875167611E+02 -.875197803E+02 -.875225996E+02 -.875252141E+02 -.875276197E+02 -.875298130E+02 -.875317911E+02 -.875335513E+02 -.875350909E+02 -.875364069E+02 -.875374968E+02 -.875383584E+02 -.875389899E+02 -.875393904E+02 -.875395595E+02 -.875394972E+02 -.875392041E+02 -.875386808E+02 -.875379285E+02 -.875369485E+02 -.875357426E+02 -.875343131E+02 -.875326625E+02 -.875307941E+02 -.875287112E+02 -.875264177E+02 -.875239177E+02 -.875212156E+02 -.875183158E+02 -.875152234E+02 -.875119434E+02 -.875084809E+02 -.875048417E+02 -.875010313E+02 -.874970555E+02 -.874929204E+02 -.874886321E+02 -.874841967E+02 -.874796205E+02 -.874749100E+02 -.874700716E+02 -.874651119E+02 -.874600377E+02 -.874548560E+02 -.874495743E+02 -.874442001E+02 -.874387421E+02 -.874332092E+02 -.874276120E+02 -.874219621E+02 -.874162734E+02 -.874105623E+02 -.874048486E+02 -.873991567E+02 -.873935168E+02 -.873879667E+02 -.873825538E+02 -.873773383E+02 -.873723963E+02 -.873678250E+02 -.873637481E+02 -.873603240E+02 -.873577557E+02 -.873563041E+02 -.873563041E+02
 -.873651795E+02 -.873651795E+02 -.873672154E+02 -.873708190E+02 -.873756314E+02 -.873813704E+02 -.873878087E+02 -.873947601E+02 -.874020730E+02 -.874096282E+02 -.874173361E+02 -.874251335E+02 -.874329775E+02 -.874408378E+02 -.874486906E+02 -.874565131E+02 -.874642819E+02 -.874719733E+02 -.874795653E+02 -.874870401E+02 -.874943848E+02 -.875015907E+02 -.875086512E+02 -.875155601E+02 -.875223092E+02 -.875288882E+02 -.875352853E+02 -.875414885E+02 -.875474874E+02 -.875532733E+02 -.875588392E+02 -.875641793E+02 -.875692875E+02 -.875741568E+02 -.875787792E+02 -.875831461E+02 -.875872490E+02 -.875910804E+02 -.875946337E+02 -.875979037E+02 -.876008858E+02 -.876035759E+02 -.876059699E+02 -.876080637E+02 -.876098533E+02 -.876113351E+02 -.876125060E+02 -.876133639E+02 -.876139077E+02 -.876141366E+02 -.876140510E+02 -.876136512E+02 -.876129383E+02 -.876119137E+02 -.876105794E+02 -.876089378E+02 -.876069921E+02 -.876047460E+02 -.876022038E+02 -.875993702E+02 -.875962506E+02 -.875928504E+02 -.875891758E+02 -.875852330E+02 -.875810288E+02 -.875765702E+02 -.875718643E+02 -.875669190E+02 -.875617418E+02 -.875563410E+02 -.875507246E+02 -.875449010E+02 -.875388787E+02 -.875326662E+02 -.875262722E+02 -.875197056E+02 -.875129752E+02 -.875060902E+02 -.874990599E+02 -.874918942E+02 -.874846033E+02 -.874771981E+02 -.874696908E+02 -.874620945E+02 -.874544245E+02 -.874466985E+02 -.874389375E+02 -.874311670E+02 -.874234185E+02 -.874157312E+02 -.874081546E+02 -.874007516E+02 -.873936025E+02 -.873868106E+02 -.873805090E+02 -.873748698E+02 -.873701156E+02 -.873665349E+02 -.873645019E+02 -.873645019E+02
 -.873750818E+02 -.873750818E+02 -.873777788E+02 -.873825432E+02 -.873888895E+02 -.873964322E+02 -.874048643E+02 -.874139405E+02 -.874234686E+02 -.874333023E+02 -.874433349E+02 -.874534908E+02 -.874637159E+02 -.874739686E+02 -.874842128E+02 -.874944138E+02 -.875045379E+02 -.875145545E+02 -.875244377E+02 -.875341681E+02 -.875437320E+02 -.875531197E+02 -.875623224E+02 -.875713300E+02 -.875801298E+02 -.875887069E+02 -.875970458E+02 -.876051320E+02 -.876129530E+02 -.876204986E+02 -.876277604E+02 -.876347300E+02 -.876413985E+02 -.876477559E+02 -.876537910E+02 -.876594924E+02 -.876648493E+02 -.876698521E+02 -.876744928E+02 -.876787645E+02 -.876826609E+02 -.876861763E+02 -.876893049E+02 -.876920408E+02 -.876943789E+02 -.876963143E+02 -.876978433E+02 -.876989633E+02 -.876996726E+02 -.876999705E+02 -.876998570E+02 -.876993327E+02 -.876983990E+02 -.876970577E+02 -.876953115E+02 -.876931637E+02 -.876906187E+02 -.876876812E+02 -.876843571E+02 -.876806526E+02 -.876765746E+02 -.876721307E+02 -.876673288E+02 -.876621773E+02 -.876566852E+02 -.876508618E+02 -.876447168E+02 -.876382602E+02 -.876315023E+02 -.876244538E+02 -.876171256E+02 -.876095286E+02 -.876016739E+02 -.875935729E+02 -.875852369E+02 -.875766775E+02 -.875679063E+02 -.875589352E+02 -.875497765E+02 -.875404428E+02 -.875309473E+02 -.875213042E+02 -.875115287E+02 -.875016379E+02 -.874916511E+02 -.874815908E+02 -.874714839E+02 -.874613628E+02 -.874512677E+02 -.874412488E+02 -.874313698E+02 -.874217117E+02 -.874123789E+02 -.874035056E+02 -.873952658E+02 -.873878848E+02 -.873816554E+02 -.873769580E+02 -.873742874E+02 -.873742874E+02
 -.873858610E+02 -.873858610E+02 -.873892575E+02 -.873952414E+02 -.874031922E+02 -.874126185E+02 -.874231334E+02 -.874344356E+02 -.874462950E+02 -.874585397E+02 -.874710441E+02 -.874837163E+02 -.874964859E+02 -.875092947E+02 -.875220909E+02 -.875348267E+02 -.875474596E+02 -.875599538E+02 -.875722816E+02 -.875844230E+02 -.875963633E+02 -.876080904E+02 -.876195911E+02 -.876308502E+02 -.876418498E+02 -.876525705E+02 -.876629937E+02 -.876731026E+02 -.876828832E+02 -.876923233E+02 -.877014121E+02 -.877101382E+02 -.877184891E+02 -.877264512E+02 -.877340099E+02 -.877411510E+02 -.877478615E+02 -.877541297E+02 -.877599456E+02 -.877653002E+02 -.877701854E+02 -.877745932E+02 -.877785159E+02 -.877819460E+02 -.877848768E+02 -.877873025E+02 -.877892184E+02 -.877906213E+02 -.877915091E+02 -.877918806E+02 -.877917359E+02 -.877910756E+02 -.877899015E+02 -.877882159E+02 -.877860225E+02 -.877833255E+02 -.877801303E+02 -.877764434E+02 -.877722718E+02 -.877676238E+02 -.877625082E+02 -.877569346E+02 -.877509132E+02 -.877444548E+02 -.877375709E+02 -.877302734E+02 -.877225746E+02 -.877144875E+02 -.877060251E+02 -.876972010E+02 -.876880289E+02 -.876785229E+02 -.876686971E+02 -.876585657E+02 -.876481433E+02 -.876374442E+02 -.876264832E+02 -.876152754E+02 -.876038360E+02 -.875921808E+02 -.875803263E+02 -.875682901E+02 -.875560912E+02 -.875437507E+02 -.875312926E+02 -.875187445E+02 -.875061397E+02 -.874935183E+02 -.874809300E+02 -.874684370E+02 -.874561181E+02 -.874440741E+02 -.874324345E+02 -.874213664E+02 -.874110865E+02 -.874018759E+02 -.873941001E+02 -.873882344E+02 -.873848982E+02 -.873848982E+02
 -.873971720E+02 -.873971720E+02 -.874012866E+02 -.874085181E+02 -.874181077E+02 -.874294588E+02 -.874421085E+02 -.874557021E+02 -.874699725E+02 -.874847206E+02 -.874997982E+02 -.875150916E+02 -.875305095E+02 -.875459743E+02 -.875614183E+02 -.875767826E+02 -.875920185E+02 -.876070877E+02 -.876219617E+02 -.876366197E+02 -.876510443E+02 -.876652190E+02 -.876791248E+02 -.876927406E+02 -.877060431E+02 -.877190093E+02 -.877316179E+02 -.877438503E+02 -.877556905E+02 -.877671240E+02 -.877781367E+02 -.877887132E+02 -.877988371E+02 -.878084907E+02 -.878176564E+02 -.878263169E+02 -.878344567E+02 -.878420619E+02 -.878491201E+02 -.878556200E+02 -.878615510E+02 -.878669029E+02 -.878716657E+02 -.878758302E+02 -.878793881E+02 -.878823324E+02 -.878846574E+02 -.878863591E+02 -.878874347E+02 -.878878830E+02 -.878877037E+02 -.878868977E+02 -.878854672E+02 -.878834151E+02 -.878807459E+02 -.878774651E+02 -.878735793E+02 -.878690966E+02 -.878640259E+02 -.878583773E+02 -.878521619E+02 -.878453916E+02 -.878380792E+02 -.878302383E+02 -.878218830E+02 -.878130281E+02 -.878036889E+02 -.877938815E+02 -.877836222E+02 -.877729276E+02 -.877618148E+02 -.877503010E+02 -.877384037E+02 -.877261403E+02 -.877135288E+02 -.877005867E+02 -.876873323E+02 -.876737836E+02 -.876599595E+02 -.876458790E+02 -.876315622E+02 -.876170303E+02 -.876023063E+02 -.875874154E+02 -.875723865E+02 -.875572530E+02 -.875420544E+02 -.875268391E+02 -.875116665E+02 -.874966113E+02 -.874817680E+02 -.874672577E+02 -.874532357E+02 -.874399032E+02 -.874275204E+02 -.874164255E+02 -.874070585E+02 -.873999920E+02 -.873959723E+02 -.873959723E+02
 -.874088633E+02 -.874088633E+02 -.874137046E+02 -.874222011E+02 -.874334541E+02 -.874467651E+02 -.874615973E+02 -.874775436E+02 -.874942979E+02 -.875116300E+02 -.875293638E+02 -.875473597E+02 -.875655032E+02 -.875836977E+02 -.876018618E+02 -.876199289E+02 -.876378467E+02 -.876555759E+02 -.876730867E+02 -.876903554E+02 -.877073602E+02 -.877240778E+02 -.877404829E+02 -.877565481E+02 -.877722458E+02 -.877875500E+02 -.878024372E+02 -.878168868E+02 -.878308803E+02 -.878444000E+02 -.878574274E+02 -.878699428E+02 -.878819252E+02 -.878933532E+02 -.879042055E+02 -.879144619E+02 -.879241042E+02 -.879331159E+02 -.879414817E+02 -.879491877E+02 -.879562204E+02 -.879625669E+02 -.879682150E+02 -.879731535E+02 -.879773722E+02 -.879808628E+02 -.879836186E+02 -.879856344E+02 -.879869070E+02 -.879874347E+02 -.879872171E+02 -.879862554E+02 -.879845520E+02 -.879821108E+02 -.879789371E+02 -.879750376E+02 -.879704206E+02 -.879650958E+02 -.879590743E+02 -.879523685E+02 -.879449919E+02 -.879369591E+02 -.879282858E+02 -.879189883E+02 -.879090841E+02 -.878985912E+02 -.878875284E+02 -.878759148E+02 -.878637706E+02 -.878511157E+02 -.878379710E+02 -.878243573E+02 -.878102955E+02 -.877958068E+02 -.877809126E+02 -.877656342E+02 -.877499932E+02 -.877340114E+02 -.877177111E+02 -.877011149E+02 -.876842467E+02 -.876671313E+02 -.876497960E+02 -.876322704E+02 -.876145882E+02 -.875967887E+02 -.875789182E+02 -.875610330E+02 -.875432028E+02 -.875255149E+02 -.875080798E+02 -.874910390E+02 -.874745746E+02 -.874589218E+02 -.874443857E+02 -.874313625E+02 -.874203681E+02 -.874120740E+02 -.874073561E+02 -.874073561E+02
 -.874208704E+02 -.874208704E+02 -.874264453E+02 -.874362243E+02 -.874491690E+02 -.874644803E+02 -.874815484E+02 -.874999121E+02 -.875192228E+02 -.875392144E+02 -.875596785E+02 -.875804480E+02 -.876013856E+02 -.876223781E+02 -.876433342E+02 -.876641820E+02 -.876848670E+02 -.877053479E+02 -.877255918E+02 -.877455699E+02 -.877652534E+02 -.877846117E+02 -.878036128E+02 -.878222242E+02 -.878404147E+02 -.878581558E+02 -.878754219E+02 -.878921899E+02 -.879084378E+02 -.879241435E+02 -.879392838E+02 -.879538338E+02 -.879677680E+02 -.879810608E+02 -.879936872E+02 -.880056241E+02 -.880168499E+02 -.880273451E+02 -.880370912E+02 -.880460708E+02 -.880542674E+02 -.880616652E+02 -.880682492E+02 -.880740059E+02 -.880789232E+02 -.880829912E+02 -.880862018E+02 -.880885489E+02 -.880900285E+02 -.880906385E+02 -.880903784E+02 -.880892494E+02 -.880872545E+02 -.880843983E+02 -.880806874E+02 -.880761298E+02 -.880707357E+02 -.880645168E+02 -.880574866E+02 -.880496601E+02 -.880410535E+02 -.880316847E+02 -.880215723E+02 -.880107362E+02 -.879991973E+02 -.879869773E+02 -.879740987E+02 -.879605848E+02 -.879464594E+02 -.879317466E+02 -.879164711E+02 -.879006578E+02 -.878843316E+02 -.878675177E+02 -.878502413E+02 -.878325277E+02 -.878144024E+02 -.877958909E+02 -.877770192E+02 -.877578140E+02 -.877383029E+02 -.877185148E+02 -.876984811E+02 -.876782360E+02 -.876578185E+02 -.876372734E+02 -.876166539E+02 -.875960248E+02 -.875754657E+02 -.875550767E+02 -.875349847E+02 -.875153519E+02 -.874963873E+02 -.874783610E+02 -.874616233E+02 -.874466296E+02 -.874339729E+02 -.874244256E+02 -.874189949E+02 -.874189949E+02
 -.874331644E+02 -.874331644E+02 -.874394821E+02 -.874505657E+02 -.874652369E+02 -.874825962E+02 -.875019599E+02 -.875228095E+02 -.875447497E+02 -.875674741E+02 -.875907407E+02 -.876143547E+02 -.876381585E+02 -.876620256E+02 -.876858572E+02 -.877095775E+02 -.877331286E+02 -.877564655E+02 -.877795496E+02 -.878023445E+02 -.878248135E+02 -.878469190E+02 -.878686230E+02 -.878898888E+02 -.879106825E+02 -.879309733E+02 -.879507329E+02 -.879699347E+02 -.879885522E+02 -.880065579E+02 -.880239229E+02 -.880406173E+02 -.880566105E+02 -.880718727E+02 -.880863751E+02 -.881000909E+02 -.881129949E+02 -.881250636E+02 -.881362748E+02 -.881466074E+02 -.881560410E+02 -.881645563E+02 -.881721355E+02 -.881787623E+02 -.881844225E+02 -.881891043E+02 -.881927981E+02 -.881954967E+02 -.881971952E+02 -.881978909E+02 -.881975830E+02 -.881962731E+02 -.881939645E+02 -.881906630E+02 -.881863762E+02 -.881811141E+02 -.881748888E+02 -.881677147E+02 -.881596078E+02 -.881505860E+02 -.881406691E+02 -.881298780E+02 -.881182353E+02 -.881057646E+02 -.880924910E+02 -.880784403E+02 -.880636395E+02 -.880481160E+02 -.880318983E+02 -.880150150E+02 -.879974952E+02 -.879793682E+02 -.879606636E+02 -.879414108E+02 -.879216395E+02 -.879013791E+02 -.878806594E+02 -.878595100E+02 -.878379611E+02 -.878160433E+02 -.877937883E+02 -.877712293E+02 -.877484021E+02 -.877253455E+02 -.877021036E+02 -.876787273E+02 -.876552766E+02 -.876318245E+02 -.876084611E+02 -.875852993E+02 -.875624822E+02 -.875401932E+02 -.875186684E+02 -.874982132E+02 -.874792240E+02 -.874622163E+02 -.874478613E+02 -.874370341E+02 -.874308759E+02 -.874308759E+02
 -.874457289E+02 -.874457289E+02 -.874528020E+02 -.874652166E+02 -.874816553E+02 -.875011173E+02 -.875228421E+02 -.875462499E+02 -.875708946E+02 -.875964275E+02 -.876225725E+02 -.876491090E+02 -.876758620E+02 -.877026942E+02 -.877295003E+02 -.877561998E+02 -.877827298E+02 -.878090387E+02 -.878350801E+02 -.878608091E+02 -.878861813E+02 -.879111526E+02 -.879356805E+02 -.879597251E+02 -.879832499E+02 -.880062212E+02 -.880286071E+02 -.880503763E+02 -.880714964E+02 -.880919340E+02 -.881116540E+02 -.881306209E+02 -.881487991E+02 -.881661541E+02 -.881826528E+02 -.881982640E+02 -.882129582E+02 -.882267072E+02 -.882394843E+02 -.882512636E+02 -.882620207E+02 -.882717323E+02 -.882803770E+02 -.882879358E+02 -.882943917E+02 -.882997309E+02 -.883039418E+02 -.883070161E+02 -.883089476E+02 -.883097330E+02 -.883093712E+02 -.883078639E+02 -.883052151E+02 -.883014317E+02 -.882965231E+02 -.882905012E+02 -.882833806E+02 -.882751785E+02 -.882659140E+02 -.882556086E+02 -.882442856E+02 -.882319702E+02 -.882186890E+02 -.882044704E+02 -.881893440E+02 -.881733406E+02 -.881564919E+02 -.881388308E+02 -.881203906E+02 -.881012051E+02 -.880813085E+02 -.880607353E+02 -.880395198E+02 -.880176966E+02 -.879953001E+02 -.879723646E+02 -.879489243E+02 -.879250135E+02 -.879006667E+02 -.878759189E+02 -.878508062E+02 -.878253661E+02 -.877996389E+02 -.877736683E+02 -.877475037E+02 -.877212018E+02 -.876948298E+02 -.876684689E+02 -.876422195E+02 -.876162073E+02 -.875905922E+02 -.875655786E+02 -.875414300E+02 -.875184876E+02 -.874971945E+02 -.874781270E+02 -.874620362E+02 -.874499013E+02 -.874430001E+02 -.874430001E+02
 -.874585517E+02 -.874585517E+02 -.874663950E+02 -.874801715E+02 -.874984254E+02 -.875200518E+02 -.875442089E+02 -.875702515E+02 -.875976794E+02 -.876261007E+02 -.876552065E+02 -.876847532E+02 -.877145505E+02 -.877444517E+02 -.877743446E+02 -.878041423E+02 -.878337745E+02 -.878631811E+02 -.878923067E+02 -.879210983E+02 -.879495044E+02 -.879774759E+02 -.880049667E+02 -.880319340E+02 -.880583383E+02 -.880841420E+02 -.881093082E+02 -.881337994E+02 -.881575765E+02 -.881805994E+02 -.882028266E+02 -.882242164E+02 -.882447281E+02 -.882643217E+02 -.882829592E+02 -.883006041E+02 -.883172213E+02 -.883327773E+02 -.883472396E+02 -.883605771E+02 -.883727605E+02 -.883837619E+02 -.883935561E+02 -.884021205E+02 -.884094353E+02 -.884154839E+02 -.884202529E+02 -.884237318E+02 -.884259132E+02 -.884267930E+02 -.884263698E+02 -.884246454E+02 -.884216248E+02 -.884173161E+02 -.884117308E+02 -.884048832E+02 -.883967908E+02 -.883874739E+02 -.883769556E+02 -.883652612E+02 -.883524184E+02 -.883384573E+02 -.883234094E+02 -.883073085E+02 -.882901897E+02 -.882720893E+02 -.882530451E+02 -.882330956E+02 -.882122799E+02 -.881906380E+02 -.881682098E+02 -.881450354E+02 -.881211552E+02 -.880966090E+02 -.880714369E+02 -.880456782E+02 -.880193725E+02 -.879925588E+02 -.879652766E+02 -.879375656E+02 -.879094663E+02 -.878810211E+02 -.878522747E+02 -.878232761E+02 -.877940798E+02 -.877647486E+02 -.877353566E+02 -.877059934E+02 -.876767696E+02 -.876478241E+02 -.876193330E+02 -.875915221E+02 -.875646828E+02 -.875391921E+02 -.875155404E+02 -.874943658E+02 -.874765003E+02 -.874630292E+02 -.874553688E+02 -.874553688E+02
 -.874716227E+02 -.874716227E+02 -.874802551E+02 -.874954305E+02 -.875155540E+02 -.875394120E+02 -.875660766E+02 -.875948325E+02 -.876251240E+02 -.876565170E+02 -.876886720E+02 -.877213247E+02 -.877542713E+02 -.877873558E+02 -.878204577E+02 -.878534816E+02 -.878863481E+02 -.879189876E+02 -.879513357E+02 -.879833319E+02 -.880149192E+02 -.880460445E+02 -.880766583E+02 -.881067148E+02 -.881361703E+02 -.881649818E+02 -.881931059E+02 -.882204977E+02 -.882471109E+02 -.882728976E+02 -.882978098E+02 -.883217995E+02 -.883448195E+02 -.883668241E+02 -.883877688E+02 -.884076107E+02 -.884263082E+02 -.884438208E+02 -.884601097E+02 -.884751376E+02 -.884888693E+02 -.885012721E+02 -.885123160E+02 -.885219742E+02 -.885302235E+02 -.885370441E+02 -.885424198E+02 -.885463379E+02 -.885487895E+02 -.885497693E+02 -.885492756E+02 -.885473106E+02 -.885438804E+02 -.885389947E+02 -.885326673E+02 -.885249154E+02 -.885157599E+02 -.885052250E+02 -.884933380E+02 -.884801292E+02 -.884656316E+02 -.884498806E+02 -.884329141E+02 -.884147718E+02 -.883954955E+02 -.883751281E+02 -.883537142E+02 -.883312990E+02 -.883079286E+02 -.882836497E+02 -.882585090E+02 -.882325534E+02 -.882058296E+02 -.881783839E+02 -.881502623E+02 -.881215104E+02 -.880921732E+02 -.880622954E+02 -.880319215E+02 -.880010965E+02 -.879698657E+02 -.879382764E+02 -.879063784E+02 -.878742254E+02 -.878418775E+02 -.878094035E+02 -.877768844E+02 -.877444183E+02 -.877121258E+02 -.876801588E+02 -.876487098E+02 -.876180260E+02 -.875884264E+02 -.875603247E+02 -.875342586E+02 -.875109288E+02 -.874912494E+02 -.874764132E+02 -.874679779E+02 -.874679779E+02
 -.874849376E+02 -.874849376E+02 -.874943819E+02 -.875109986E+02 -.875330501E+02 -.875592083E+02 -.875884536E+02 -.876199986E+02 -.876532328E+02 -.876876815E+02 -.877229775E+02 -.877588381E+02 -.877950466E+02 -.878314364E+02 -.878678773E+02 -.879042636E+02 -.879405057E+02 -.879765242E+02 -.880122467E+02 -.880476065E+02 -.880825422E+02 -.881169970E+02 -.881509181E+02 -.881842553E+02 -.882169592E+02 -.882489799E+02 -.882802660E+02 -.883107644E+02 -.883404206E+02 -.883691791E+02 -.883969843E+02 -.884237812E+02 -.884495155E+02 -.884741340E+02 -.884975846E+02 -.885198163E+02 -.885407796E+02 -.885604260E+02 -.885787090E+02 -.885955842E+02 -.886110097E+02 -.886249467E+02 -.886373599E+02 -.886482176E+02 -.886574920E+02 -.886651593E+02 -.886711999E+02 -.886755987E+02 -.886783445E+02 -.886794310E+02 -.886788561E+02 -.886766226E+02 -.886727377E+02 -.886672133E+02 -.886600658E+02 -.886513159E+02 -.886409884E+02 -.886291122E+02 -.886157199E+02 -.886008475E+02 -.885845343E+02 -.885668225E+02 -.885477571E+02 -.885273854E+02 -.885057566E+02 -.884829217E+02 -.884589330E+02 -.884338440E+02 -.884077088E+02 -.883805820E+02 -.883525181E+02 -.883235717E+02 -.882937971E+02 -.882632479E+02 -.882319770E+02 -.882000368E+02 -.881674785E+02 -.881343531E+02 -.881007108E+02 -.880666020E+02 -.880320775E+02 -.879971895E+02 -.879619930E+02 -.879265468E+02 -.878909166E+02 -.878551771E+02 -.878194161E+02 -.877837399E+02 -.877482794E+02 -.877131988E+02 -.876787074E+02 -.876450732E+02 -.876126432E+02 -.875818674E+02 -.875533316E+02 -.875277994E+02 -.875062678E+02 -.874900387E+02 -.874808129E+02 -.874808129E+02
 -.874984921E+02 -.874984921E+02 -.875087740E+02 -.875268764E+02 -.875509119E+02 -.875794323E+02 -.876113238E+02 -.876457271E+02 -.876819784E+02 -.877195662E+02 -.877580980E+02 -.877972734E+02 -.878368624E+02 -.878766865E+02 -.879166037E+02 -.879564970E+02 -.879962662E+02 -.880358231E+02 -.880750883E+02 -.881139904E+02 -.881524640E+02 -.881904488E+02 -.882278875E+02 -.882647237E+02 -.883009009E+02 -.883363605E+02 -.883710424E+02 -.884048845E+02 -.884378235E+02 -.884697957E+02 -.885007372E+02 -.885305846E+02 -.885592751E+02 -.885867464E+02 -.886129369E+02 -.886377860E+02 -.886612344E+02 -.886832243E+02 -.887037003E+02 -.887226094E+02 -.887399022E+02 -.887555325E+02 -.887694583E+02 -.887816418E+02 -.887920495E+02 -.888006529E+02 -.888074283E+02 -.888123572E+02 -.888154262E+02 -.888166275E+02 -.888159589E+02 -.888134236E+02 -.888090303E+02 -.888027935E+02 -.887947326E+02 -.887848726E+02 -.887732430E+02 -.887598785E+02 -.887448178E+02 -.887281041E+02 -.887097842E+02 -.886899086E+02 -.886685307E+02 -.886457067E+02 -.886214950E+02 -.885959560E+02 -.885691515E+02 -.885411444E+02 -.885119982E+02 -.884817768E+02 -.884505443E+02 -.884183640E+02 -.883852988E+02 -.883514109E+02 -.883167611E+02 -.882814093E+02 -.882454141E+02 -.882088332E+02 -.881717231E+02 -.881341403E+02 -.880961411E+02 -.880577834E+02 -.880191271E+02 -.879802365E+02 -.879411826E+02 -.879020461E+02 -.878629215E+02 -.878239230E+02 -.877851914E+02 -.877469033E+02 -.877092838E+02 -.876726222E+02 -.876372929E+02 -.876037821E+02 -.875727235E+02 -.875449443E+02 -.875215249E+02 -.875038771E+02 -.874938468E+02 -.874938468E+02
 -.875122712E+02 -.875122712E+02 -.875234163E+02 -.875430434E+02 -.875691088E+02 -.876000414E+02 -.876346334E+02 -.876719555E+02 -.877112945E+02 -.877521048E+02 -.877939699E+02 -.878365715E+02 -.878796648E+02 -.879230576E+02 -.879665950E+02 -.880101481E+02 -.880536072E+02 -.880968763E+02 -.881398710E+02 -.881825155E+02 -.882247409E+02 -.882664822E+02 -.883076759E+02 -.883482581E+02 -.883881634E+02 -.884273237E+02 -.884656692E+02 -.885031282E+02 -.885396282E+02 -.885750960E+02 -.886094584E+02 -.886426419E+02 -.886745731E+02 -.887051784E+02 -.887343848E+02 -.887621201E+02 -.887883133E+02 -.888128958E+02 -.888358015E+02 -.888569676E+02 -.888763351E+02 -.888938490E+02 -.889094590E+02 -.889231196E+02 -.889347906E+02 -.889444373E+02 -.889520312E+02 -.889575497E+02 -.889609768E+02 -.889623030E+02 -.889615258E+02 -.889586489E+02 -.889536830E+02 -.889466454E+02 -.889375594E+02 -.889264550E+02 -.889133676E+02 -.888983388E+02 -.888814151E+02 -.888626481E+02 -.888420940E+02 -.888198131E+02 -.887958690E+02 -.887703286E+02 -.887432615E+02 -.887147391E+02 -.886848345E+02 -.886536221E+02 -.886211765E+02 -.885875727E+02 -.885528855E+02 -.885171889E+02 -.884805559E+02 -.884430582E+02 -.884047660E+02 -.883657478E+02 -.883260703E+02 -.882857987E+02 -.882449968E+02 -.882037273E+02 -.881620530E+02 -.881200370E+02 -.880777449E+02 -.880352463E+02 -.879926174E+02 -.879499447E+02 -.879073292E+02 -.878648926E+02 -.878227851E+02 -.877811953E+02 -.877403640E+02 -.877006007E+02 -.876623068E+02 -.876260046E+02 -.875923755E+02 -.875623098E+02 -.875369715E+02 -.875178831E+02 -.875070364E+02 -.875070364E+02
 -.875262372E+02 -.875262372E+02 -.875382647E+02 -.875594438E+02 -.875875707E+02 -.876209514E+02 -.876582865E+02 -.876985809E+02 -.877410753E+02 -.877851913E+02 -.878304886E+02 -.878766298E+02 -.879233536E+02 -.879704526E+02 -.880177586E+02 -.880651322E+02 -.881124551E+02 -.881596258E+02 -.882065556E+02 -.882531653E+02 -.882993812E+02 -.883451323E+02 -.883903475E+02 -.884349538E+02 -.884788757E+02 -.885220350E+02 -.885643514E+02 -.886057433E+02 -.886461277E+02 -.886854207E+02 -.887235375E+02 -.887603925E+02 -.887958989E+02 -.888299698E+02 -.888625181E+02 -.888934578E+02 -.889227044E+02 -.889501762E+02 -.889757945E+02 -.889994843E+02 -.890211751E+02 -.890408010E+02 -.890583012E+02 -.890736209E+02 -.890867113E+02 -.890975304E+02 -.891060436E+02 -.891122237E+02 -.891160512E+02 -.891175149E+02 -.891166113E+02 -.891133453E+02 -.891077296E+02 -.890997849E+02 -.890895396E+02 -.890770294E+02 -.890622974E+02 -.890453934E+02 -.890263735E+02 -.890052998E+02 -.889822397E+02 -.889572654E+02 -.889304531E+02 -.889018827E+02 -.888716370E+02 -.888398008E+02 -.888064611E+02 -.887717054E+02 -.887356220E+02 -.886982990E+02 -.886598239E+02 -.886202830E+02 -.885797613E+02 -.885383417E+02 -.884961049E+02 -.884531293E+02 -.884094909E+02 -.883652635E+02 -.883205184E+02 -.882753257E+02 -.882297545E+02 -.881838739E+02 -.881377550E+02 -.880914727E+02 -.880451084E+02 -.879987539E+02 -.879525163E+02 -.879065245E+02 -.878609372E+02 -.878159546E+02 -.877718320E+02 -.877288986E+02 -.876875823E+02 -.876484402E+02 -.876122009E+02 -.875798170E+02 -.875525360E+02 -.875319909E+02 -.875203193E+02 -.875203193E+02
 -.875403182E+02 -.875403182E+02 -.875532372E+02 -.875759814E+02 -.876061857E+02 -.876420366E+02 -.876821474E+02 -.877254613E+02 -.877711745E+02 -.878186765E+02 -.878675022E+02 -.879172937E+02 -.879677714E+02 -.880187131E+02 -.880699386E+02 -.881212992E+02 -.881726708E+02 -.882239478E+02 -.882750382E+02 -.883258583E+02 -.883763289E+02 -.884263715E+02 -.884759060E+02 -.885248491E+02 -.885731148E+02 -.886206141E+02 -.886672559E+02 -.887129471E+02 -.887575928E+02 -.888010963E+02 -.888433587E+02 -.888842790E+02 -.889237549E+02 -.889616828E+02 -.889979591E+02 -.890324815E+02 -.890651495E+02 -.890958653E+02 -.891245351E+02 -.891510690E+02 -.891753820E+02 -.891973945E+02 -.892170330E+02 -.892342310E+02 -.892489292E+02 -.892610768E+02 -.892706316E+02 -.892775605E+02 -.892818401E+02 -.892834565E+02 -.892824057E+02 -.892786932E+02 -.892723346E+02 -.892633547E+02 -.892517879E+02 -.892376777E+02 -.892210760E+02 -.892020432E+02 -.891806470E+02 -.891569625E+02 -.891310708E+02 -.891030587E+02 -.890730178E+02 -.890410436E+02 -.890072351E+02 -.889716937E+02 -.889345223E+02 -.888958251E+02 -.888557062E+02 -.888142695E+02 -.887716175E+02 -.887278513E+02 -.886830695E+02 -.886373681E+02 -.885908401E+02 -.885435754E+02 -.884956603E+02 -.884471781E+02 -.883982088E+02 -.883488302E+02 -.882991182E+02 -.882491482E+02 -.881989968E+02 -.881487439E+02 -.880984759E+02 -.880482895E+02 -.879982973E+02 -.879486345E+02 -.878994677E+02 -.878510072E+02 -.878035222E+02 -.877573606E+02 -.877129748E+02 -.876709563E+02 -.876320789E+02 -.875973570E+02 -.875681197E+02 -.875461095E+02 -.875336093E+02 -.875336093E+02
 -.875544027E+02 -.875544027E+02 -.875682116E+02 -.875925189E+02 -.876248016E+02 -.876631320E+02 -.877060408E+02 -.877524117E+02 -.878013981E+02 -.878523571E+02 -.879047974E+02 -.879583396E+02 -.880126868E+02 -.880676029E+02 -.881228979E+02 -.881784171E+02 -.882340325E+02 -.882896356E+02 -.883451306E+02 -.884004291E+02 -.884554451E+02 -.885100912E+02 -.885642774E+02 -.886179101E+02 -.886708920E+02 -.887231228E+02 -.887744993E+02 -.888249155E+02 -.888742622E+02 -.889224268E+02 -.889692934E+02 -.890147426E+02 -.890586530E+02 -.891009015E+02 -.891413649E+02 -.891799214E+02 -.892164508E+02 -.892508363E+02 -.892829650E+02 -.893127286E+02 -.893400241E+02 -.893647549E+02 -.893868317E+02 -.894061735E+02 -.894227082E+02 -.894363738E+02 -.894471189E+02 -.894549032E+02 -.894596980E+02 -.894614862E+02 -.894602628E+02 -.894560345E+02 -.894488200E+02 -.894386497E+02 -.894255653E+02 -.894096198E+02 -.893908765E+02 -.893694086E+02 -.893452984E+02 -.893186369E+02 -.892895221E+02 -.892580588E+02 -.892243575E+02 -.891885330E+02 -.891507040E+02 -.891109916E+02 -.890695189E+02 -.890264095E+02 -.889817869E+02 -.889357735E+02 -.888884901E+02 -.888400548E+02 -.887905825E+02 -.887401845E+02 -.886889681E+02 -.886370359E+02 -.885844863E+02 -.885314130E+02 -.884779058E+02 -.884240506E+02 -.883699307E+02 -.883156277E+02 -.882612238E+02 -.882068036E+02 -.881524578E+02 -.880982876E+02 -.880444100E+02 -.879909654E+02 -.879381272E+02 -.878861148E+02 -.878352095E+02 -.877857758E+02 -.877382899E+02 -.876933750E+02 -.876518487E+02 -.876147844E+02 -.875835914E+02 -.875601188E+02 -.875467925E+02 -.875467925E+02
 -.875683383E+02 -.875683383E+02 -.875830245E+02 -.876088784E+02 -.876432260E+02 -.876840303E+02 -.877297437E+02 -.877791932E+02 -.878314900E+02 -.878859583E+02 -.879420807E+02 -.879994572E+02 -.880577755E+02 -.881167888E+02 -.881763008E+02 -.882361532E+02 -.882962159E+02 -.883563780E+02 -.884165399E+02 -.884766075E+02 -.885364869E+02 -.885960816E+02 -.886552916E+02 -.887140122E+02 -.887721349E+02 -.888295470E+02 -.888861316E+02 -.889417672E+02 -.889963274E+02 -.890496805E+02 -.891016898E+02 -.891522143E+02 -.892011097E+02 -.892482299E+02 -.892934283E+02 -.893365591E+02 -.893774786E+02 -.894160461E+02 -.894521253E+02 -.894855845E+02 -.895162987E+02 -.895441501E+02 -.895690297E+02 -.895908384E+02 -.896094883E+02 -.896249033E+02 -.896370206E+02 -.896457907E+02 -.896511780E+02 -.896531617E+02 -.896517352E+02 -.896469067E+02 -.896386990E+02 -.896271494E+02 -.896123089E+02 -.895942423E+02 -.895730270E+02 -.895487525E+02 -.895215192E+02 -.894914376E+02 -.894586271E+02 -.894232147E+02 -.893853340E+02 -.893451237E+02 -.893027267E+02 -.892582884E+02 -.892119559E+02 -.891638768E+02 -.891141977E+02 -.890630636E+02 -.890106165E+02 -.889569949E+02 -.889023331E+02 -.888467600E+02 -.887903992E+02 -.887333684E+02 -.886757793E+02 -.886177375E+02 -.885593431E+02 -.885006909E+02 -.884418719E+02 -.883829739E+02 -.883240843E+02 -.882652921E+02 -.882066915E+02 -.881483870E+02 -.880904990E+02 -.880331716E+02 -.879765836E+02 -.879209614E+02 -.878665964E+02 -.878138681E+02 -.877632733E+02 -.877154647E+02 -.876713008E+02 -.876319110E+02 -.875987810E+02 -.875738632E+02 -.875597217E+02 -.875597217E+02
 -.875819288E+02 -.875819288E+02 -.875974699E+02 -.876248392E+02 -.876612194E+02 -.877044709E+02 -.877529724E+02 -.878054965E+02 -.878611130E+02 -.879191144E+02 -.879789592E+02 -.880402299E+02 -.881026020E+02 -.881658227E+02 -.882296926E+02 -.882940526E+02 -.883587716E+02 -.884237366E+02 -.884888440E+02 -.885539933E+02 -.886190829E+02 -.886840076E+02 -.887486571E+02 -.888129161E+02 -.888766639E+02 -.889397740E+02 -.890021133E+02 -.890635422E+02 -.891239134E+02 -.891830725E+02 -.892408584E+02 -.892971041E+02 -.893516386E+02 -.894042881E+02 -.894548774E+02 -.895032319E+02 -.895491786E+02 -.895925471E+02 -.896331718E+02 -.896708923E+02 -.897055557E+02 -.897370179E+02 -.897651454E+02 -.897898164E+02 -.898109230E+02 -.898283716E+02 -.898420845E+02 -.898520006E+02 -.898580760E+02 -.898602845E+02 -.898586179E+02 -.898530863E+02 -.898437175E+02 -.898305575E+02 -.898136692E+02 -.897931323E+02 -.897690418E+02 -.897415078E+02 -.897106533E+02 -.896766136E+02 -.896395343E+02 -.895995703E+02 -.895568840E+02 -.895116435E+02 -.894640214E+02 -.894141932E+02 -.893623354E+02 -.893086243E+02 -.892532347E+02 -.891963385E+02 -.891381035E+02 -.890786923E+02 -.890182615E+02 -.889569610E+02 -.888949331E+02 -.888323126E+02 -.887692263E+02 -.887057928E+02 -.886421236E+02 -.885783229E+02 -.885144892E+02 -.884507167E+02 -.883870973E+02 -.883237233E+02 -.882606917E+02 -.881981088E+02 -.881360965E+02 -.880748013E+02 -.880144047E+02 -.879551379E+02 -.878973000E+02 -.878412824E+02 -.877875995E+02 -.877369298E+02 -.876901689E+02 -.876484977E+02 -.876134733E+02 -.875871455E+02 -.875722105E+02 -.875722105E+02
 -.875949321E+02 -.875949321E+02 -.876112954E+02 -.876401297E+02 -.876784855E+02 -.877241283E+02 -.877753675E+02 -.878309247E+02 -.878898312E+02 -.879513513E+02 -.880149231E+02 -.880801163E+02 -.881466004E+02 -.882141202E+02 -.882824772E+02 -.883515135E+02 -.884210981E+02 -.884911163E+02 -.885614607E+02 -.886320253E+02 -.887027017E+02 -.887733762E+02 -.888439296E+02 -.889142353E+02 -.889841595E+02 -.890535598E+02 -.891222847E+02 -.891901727E+02 -.892570522E+02 -.893227420E+02 -.893870523E+02 -.894497856E+02 -.895107389E+02 -.895697047E+02 -.896264735E+02 -.896808349E+02 -.897325792E+02 -.897814996E+02 -.898273936E+02 -.898700649E+02 -.899093261E+02 -.899449999E+02 -.899769217E+02 -.900049415E+02 -.900289256E+02 -.900487582E+02 -.900643428E+02 -.900756034E+02 -.900824851E+02 -.900849553E+02 -.900830036E+02 -.900766422E+02 -.900659058E+02 -.900508512E+02 -.900315564E+02 -.900081201E+02 -.899806598E+02 -.899493114E+02 -.899142265E+02 -.898755715E+02 -.898335253E+02 -.897882777E+02 -.897400267E+02 -.896889773E+02 -.896353389E+02 -.895793237E+02 -.895211444E+02 -.894610125E+02 -.893991369E+02 -.893357217E+02 -.892709655E+02 -.892050595E+02 -.891381867E+02 -.890705211E+02 -.890022269E+02 -.889334580E+02 -.888643581E+02 -.887950603E+02 -.887256879E+02 -.886563549E+02 -.885871675E+02 -.885182253E+02 -.884496239E+02 -.883814581E+02 -.883138255E+02 -.882468325E+02 -.881806006E+02 -.881152757E+02 -.880510397E+02 -.879881254E+02 -.879268363E+02 -.878675716E+02 -.878108596E+02 -.877573999E+02 -.877081197E+02 -.876642458E+02 -.876273996E+02 -.875997204E+02 -.875840267E+02 -.875840267E+02
 -.876070557E+02 -.876070557E+02 -.876241948E+02 -.876544190E+02 -.876946601E+02 -.877425974E+02 -.877964777E+02 -.878549766E+02 -.879170929E+02 -.879820678E+02 -.880493258E+02 -.881184308E+02 -.881890514E+02 -.882609355E+02 -.883338885E+02 -.884077556E+02 -.884824076E+02 -.885577292E+02 -.886336110E+02 -.887099431E+02 -.887866117E+02 -.888634969E+02 -.889404703E+02 -.890173945E+02 -.890941210E+02 -.891704895E+02 -.892463269E+02 -.893214467E+02 -.893956491E+02 -.894687219E+02 -.895404414E+02 -.896105740E+02 -.896788782E+02 -.897451059E+02 -.898090050E+02 -.898703208E+02 -.899287986E+02 -.899841855E+02 -.900362333E+02 -.900847009E+02 -.901293568E+02 -.901699822E+02 -.902063732E+02 -.902383435E+02 -.902657266E+02 -.902883782E+02 -.903061776E+02 -.903190294E+02 -.903268651E+02 -.903296435E+02 -.903273513E+02 -.903200038E+02 -.903076442E+02 -.902903432E+02 -.902681983E+02 -.902413322E+02 -.902098915E+02 -.901740447E+02 -.901339801E+02 -.900899035E+02 -.900420359E+02 -.899906106E+02 -.899358712E+02 -.898780680E+02 -.898174566E+02 -.897542944E+02 -.896888386E+02 -.896213438E+02 -.895520600E+02 -.894812306E+02 -.894090906E+02 -.893358651E+02 -.892617682E+02 -.891870017E+02 -.891117548E+02 -.890362032E+02 -.889605088E+02 -.888848206E+02 -.888092743E+02 -.887339936E+02 -.886590916E+02 -.885846726E+02 -.885108344E+02 -.884376721E+02 -.883652822E+02 -.882937684E+02 -.882232487E+02 -.881538656E+02 -.880857975E+02 -.880192751E+02 -.879546018E+02 -.878921803E+02 -.878325471E+02 -.877764172E+02 -.877247424E+02 -.876787877E+02 -.876402297E+02 -.876112863E+02 -.875948854E+02 -.875948854E+02
 -.876179488E+02 -.876179488E+02 -.876357994E+02 -.876673062E+02 -.877092978E+02 -.877593790E+02 -.878157436E+02 -.878770298E+02 -.879422115E+02 -.880105160E+02 -.880813630E+02 -.881543177E+02 -.882290547E+02 -.883053293E+02 -.883829544E+02 -.884617811E+02 -.885416843E+02 -.886225512E+02 -.887042728E+02 -.887867389E+02 -.888698330E+02 -.889534303E+02 -.890373948E+02 -.891215775E+02 -.892058142E+02 -.892899249E+02 -.893737120E+02 -.894569607E+02 -.895394390E+02 -.896208986E+02 -.897010763E+02 -.897796955E+02 -.898564680E+02 -.899310965E+02 -.900032761E+02 -.900726976E+02 -.901390498E+02 -.902020229E+02 -.902613110E+02 -.903166164E+02 -.903676523E+02 -.904141465E+02 -.904558448E+02 -.904925145E+02 -.905239469E+02 -.905499606E+02 -.905704038E+02 -.905851563E+02 -.905941314E+02 -.905972768E+02 -.905945760E+02 -.905860476E+02 -.905717461E+02 -.905517603E+02 -.905262127E+02 -.904952572E+02 -.904590777E+02 -.904178847E+02 -.903719134E+02 -.903214202E+02 -.902666793E+02 -.902079798E+02 -.901456220E+02 -.900799139E+02 -.900111681E+02 -.899396985E+02 -.898658170E+02 -.897898311E+02 -.897120407E+02 -.896327364E+02 -.895521968E+02 -.894706870E+02 -.893884573E+02 -.893057419E+02 -.892227578E+02 -.891397049E+02 -.890567656E+02 -.889741049E+02 -.888918712E+02 -.888101975E+02 -.887292025E+02 -.886489934E+02 -.885696681E+02 -.884913193E+02 -.884140392E+02 -.883379255E+02 -.882630892E+02 -.881896647E+02 -.881178227E+02 -.880477869E+02 -.879798553E+02 -.879144279E+02 -.878520430E+02 -.877934232E+02 -.877395369E+02 -.876916767E+02 -.876515628E+02 -.876214777E+02 -.876044414E+02 -.876044414E+02
 -.876271925E+02 -.876271925E+02 -.876456675E+02 -.876783074E+02 -.877218574E+02 -.877738640E+02 -.878324810E+02 -.878963213E+02 -.879643459E+02 -.880357796E+02 -.881100470E+02 -.881867231E+02 -.882654951E+02 -.883461311E+02 -.884284553E+02 -.885123292E+02 -.885976361E+02 -.886842700E+02 -.887721277E+02 -.888611020E+02 -.889510779E+02 -.890419278E+02 -.891335095E+02 -.892256626E+02 -.893182069E+02 -.894109407E+02 -.895036400E+02 -.895960585E+02 -.896879276E+02 -.897789577E+02 -.898688391E+02 -.899572436E+02 -.900438273E+02 -.901282318E+02 -.902100881E+02 -.902890191E+02 -.903646436E+02 -.904365799E+02 -.905044500E+02 -.905678839E+02 -.906265242E+02 -.906800306E+02 -.907280839E+02 -.907703912E+02 -.908066890E+02 -.908367480E+02 -.908603754E+02 -.908774188E+02 -.908877677E+02 -.908913556E+02 -.908881609E+02 -.908782075E+02 -.908615640E+02 -.908383432E+02 -.908086999E+02 -.907728289E+02 -.907309622E+02 -.906833652E+02 -.906303336E+02 -.905721885E+02 -.905092729E+02 -.904419466E+02 -.903705821E+02 -.902955600E+02 -.902172647E+02 -.901360801E+02 -.900523862E+02 -.899665549E+02 -.898789470E+02 -.897899098E+02 -.896997738E+02 -.896088512E+02 -.895174343E+02 -.894257939E+02 -.893341786E+02 -.892428148E+02 -.891519060E+02 -.890616339E+02 -.889721590E+02 -.888836216E+02 -.887961446E+02 -.887098349E+02 -.886247875E+02 -.885410889E+02 -.884588228E+02 -.883780763E+02 -.882989484E+02 -.882215604E+02 -.881460695E+02 -.880726863E+02 -.880016965E+02 -.879334905E+02 -.878685997E+02 -.878077456E+02 -.877519019E+02 -.877023767E+02 -.876609189E+02 -.876298570E+02 -.876122814E+02 -.876122814E+02
 -.876342896E+02 -.876342896E+02 -.876532716E+02 -.876868415E+02 -.877316871E+02 -.877853172E+02 -.878458633E+02 -.879119300E+02 -.879824805E+02 -.880567499E+02 -.881341789E+02 -.882143617E+02 -.882970050E+02 -.883818960E+02 -.884688770E+02 -.885578257E+02 -.886486403E+02 -.887412287E+02 -.888354989E+02 -.889313530E+02 -.890286811E+02 -.891273572E+02 -.892272345E+02 -.893281429E+02 -.894298865E+02 -.895322418E+02 -.896349569E+02 -.897377509E+02 -.898403146E+02 -.899423107E+02 -.900433751E+02 -.901431187E+02 -.902411296E+02 -.903369758E+02 -.904302091E+02 -.905203685E+02 -.906069851E+02 -.906895870E+02 -.907677045E+02 -.908408755E+02 -.909086519E+02 -.909706049E+02 -.910263315E+02 -.910754598E+02 -.911176550E+02 -.911526245E+02 -.911801221E+02 -.911999525E+02 -.912119738E+02 -.912161008E+02 -.912123055E+02 -.912006181E+02 -.911811264E+02 -.911539743E+02 -.911193596E+02 -.910775307E+02 -.910287828E+02 -.909734530E+02 -.909119156E+02 -.908445761E+02 -.907718657E+02 -.906942355E+02 -.906121500E+02 -.905260818E+02 -.904365056E+02 -.903438933E+02 -.902487086E+02 -.901514027E+02 -.900524107E+02 -.899521474E+02 -.898510052E+02 -.897493513E+02 -.896475261E+02 -.895458416E+02 -.894445813E+02 -.893439994E+02 -.892443213E+02 -.891457444E+02 -.890484393E+02 -.889525516E+02 -.888582042E+02 -.887654999E+02 -.886745260E+02 -.885853576E+02 -.884980644E+02 -.884127169E+02 -.883293958E+02 -.882482026E+02 -.881692740E+02 -.880927997E+02 -.880190453E+02 -.879483823E+02 -.878813257E+02 -.878185841E+02 -.877611237E+02 -.877102526E+02 -.876677295E+02 -.876359069E+02 -.876179174E+02 -.876179174E+02
 -.876386510E+02 -.876386510E+02 -.876579858E+02 -.876922185E+02 -.877380117E+02 -.877928635E+02 -.878549074E+02 -.879227600E+02 -.879954043E+02 -.880721008E+02 -.881523185E+02 -.882356809E+02 -.883219233E+02 -.884108606E+02 -.885023615E+02 -.885963289E+02 -.886926850E+02 -.887913595E+02 -.888922802E+02 -.889953651E+02 -.891005159E+02 -.892076124E+02 -.893165081E+02 -.894270264E+02 -.895389581E+02 -.896520590E+02 -.897660488E+02 -.898806105E+02 -.899953897E+02 -.901099951E+02 -.902239996E+02 -.903369418E+02 -.904483286E+02 -.905576388E+02 -.906643265E+02 -.907678270E+02 -.908675616E+02 -.909629442E+02 -.910533881E+02 -.911383130E+02 -.912171532E+02 -.912893651E+02 -.913544353E+02 -.914118888E+02 -.914612963E+02 -.915022813E+02 -.915345265E+02 -.915577796E+02 -.915718571E+02 -.915766483E+02 -.915721167E+02 -.915583012E+02 -.915353148E+02 -.915033434E+02 -.914626416E+02 -.914135292E+02 -.913563850E+02 -.912916407E+02 -.912197740E+02 -.911413006E+02 -.910567669E+02 -.909667414E+02 -.908718072E+02 -.907725541E+02 -.906695711E+02 -.905634398E+02 -.904547282E+02 -.903439849E+02 -.902317345E+02 -.901184733E+02 -.900046661E+02 -.898907438E+02 -.897771012E+02 -.896640961E+02 -.895520487E+02 -.894412419E+02 -.893319220E+02 -.892242998E+02 -.891185523E+02 -.890148257E+02 -.889132375E+02 -.888138808E+02 -.887168279E+02 -.886221359E+02 -.885298528E+02 -.884400250E+02 -.883527065E+02 -.882679709E+02 -.881859256E+02 -.881067303E+02 -.880306206E+02 -.879579383E+02 -.878891701E+02 -.878249981E+02 -.877663653E+02 -.877145608E+02 -.876713307E+02 -.876390236E+02 -.876207798E+02 -.876207798E+02
 -.876395873E+02 -.876395873E+02 -.876590779E+02 -.876936304E+02 -.877399233E+02 -.877954790E+02 -.878584621E+02 -.879275254E+02 -.880016919E+02 -.880802646E+02 -.881627546E+02 -.882488265E+02 -.883382561E+02 -.884308971E+02 -.885266559E+02 -.886254721E+02 -.887273030E+02 -.888321111E+02 -.889398536E+02 -.890504736E+02 -.891638929E+02 -.892800051E+02 -.893986708E+02 -.895197133E+02 -.896429149E+02 -.897680147E+02 -.898947055E+02 -.900226333E+02 -.901513954E+02 -.902805405E+02 -.904095693E+02 -.905379361E+02 -.906650512E+02 -.907902852E+02 -.909129734E+02 -.910324216E+02 -.911479136E+02 -.912587181E+02 -.913640985E+02 -.914633218E+02 -.915556688E+02 -.916404454E+02 -.917169928E+02 -.917846987E+02 -.918430077E+02 -.918914314E+02 -.919295568E+02 -.919570547E+02 -.919736855E+02 -.919793041E+02 -.919738625E+02 -.919574110E+02 -.919300971E+02 -.918921628E+02 -.918439399E+02 -.917858435E+02 -.917183645E+02 -.916420608E+02 -.915575472E+02 -.914654850E+02 -.913665712E+02 -.912615277E+02 -.911510905E+02 -.910359994E+02 -.909169887E+02 -.907947779E+02 -.906700643E+02 -.905435158E+02 -.904157652E+02 -.902874055E+02 -.901589862E+02 -.900310104E+02 -.899039334E+02 -.897781620E+02 -.896540542E+02 -.895319199E+02 -.894120230E+02 -.892945827E+02 -.891797766E+02 -.890677439E+02 -.889585890E+02 -.888523859E+02 -.887491833E+02 -.886490104E+02 -.885518838E+02 -.884578157E+02 -.883668237E+02 -.882789428E+02 -.881942405E+02 -.881128357E+02 -.880349220E+02 -.879607989E+02 -.878909106E+02 -.878258968E+02 -.877666583E+02 -.877144430E+02 -.876709573E+02 -.876385121E+02 -.876202137E+02 -.876202137E+02
 -.876363063E+02 -.876363063E+02 -.876557061E+02 -.876901481E+02 -.877363785E+02 -.877919858E+02 -.878551999E+02 -.879247383E+02 -.879996874E+02 -.880794109E+02 -.881634785E+02 -.882516114E+02 -.883436397E+02 -.884394702E+02 -.885390614E+02 -.886424035E+02 -.887495024E+02 -.888603666E+02 -.889749955E+02 -.890933699E+02 -.892154433E+02 -.893411352E+02 -.894703244E+02 -.896028443E+02 -.897384778E+02 -.898769539E+02 -.900179438E+02 -.901610581E+02 -.903058447E+02 -.904517878E+02 -.905983073E+02 -.907447606E+02 -.908904446E+02 -.910346000E+02 -.911764165E+02 -.913150399E+02 -.914495802E+02 -.915791220E+02 -.917027352E+02 -.918194880E+02 -.919284603E+02 -.920287586E+02 -.921195303E+02 -.921999792E+02 -.922693802E+02 -.923270928E+02 -.923725744E+02 -.924053908E+02 -.924252253E+02 -.924318860E+02 -.924253089E+02 -.924055603E+02 -.923728346E+02 -.923274507E+02 -.922698451E+02 -.922005631E+02 -.921202472E+02 -.920296252E+02 -.919294958E+02 -.918207141E+02 -.917041763E+02 -.915808055E+02 -.914515365E+02 -.913173023E+02 -.911790219E+02 -.910375884E+02 -.908938594E+02 -.907486486E+02 -.906027188E+02 -.904567764E+02 -.903114682E+02 -.901673782E+02 -.900250265E+02 -.898848699E+02 -.897473018E+02 -.896126550E+02 -.894812039E+02 -.893531676E+02 -.892287141E+02 -.891079647E+02 -.889909986E+02 -.888778586E+02 -.887685572E+02 -.886630830E+02 -.885614085E+02 -.884634991E+02 -.883693231E+02 -.882788646E+02 -.881921385E+02 -.881092093E+02 -.880302154E+02 -.879553991E+02 -.878851455E+02 -.878200332E+02 -.877608991E+02 -.877089235E+02 -.876657409E+02 -.876335849E+02 -.876154775E+02 -.876154775E+02
 -.876279152E+02 -.876279152E+02 -.876469217E+02 -.876807246E+02 -.877261995E+02 -.877810508E+02 -.878436139E+02 -.879127030E+02 -.879874936E+02 -.880674323E+02 -.881521667E+02 -.882414921E+02 -.883353106E+02 -.884335992E+02 -.885363851E+02 -.886437257E+02 -.887556924E+02 -.888723558E+02 -.889937743E+02 -.891199829E+02 -.892509843E+02 -.893867404E+02 -.895271651E+02 -.896721174E+02 -.898213955E+02 -.899747305E+02 -.901317815E+02 -.902921307E+02 -.904552794E+02 -.906206456E+02 -.907875625E+02 -.909552785E+02 -.911229590E+02 -.912896904E+02 -.914544857E+02 -.916162924E+02 -.917740022E+02 -.919264639E+02 -.920724978E+02 -.922109119E+02 -.923405204E+02 -.924601639E+02 -.925687290E+02 -.926651706E+02 -.927485317E+02 -.928179639E+02 -.928727453E+02 -.929122969E+02 -.929361954E+02 -.929441834E+02 -.929361751E+02 -.929122586E+02 -.928726936E+02 -.928179056E+02 -.927484760E+02 -.926651289E+02 -.925687151E+02 -.924601939E+02 -.923406131E+02 -.922110884E+02 -.920727822E+02 -.919268829E+02 -.917745855E+02 -.916170729E+02 -.914554997E+02 -.912909773E+02 -.911245618E+02 -.909572437E+02 -.907899403E+02 -.906234898E+02 -.904586478E+02 -.902960854E+02 -.901363892E+02 -.899800624E+02 -.898275278E+02 -.896791305E+02 -.895351435E+02 -.893957715E+02 -.892611576E+02 -.891313887E+02 -.890065022E+02 -.888864925E+02 -.887713188E+02 -.886609127E+02 -.885551862E+02 -.884540420E+02 -.883573840E+02 -.882651300E+02 -.881772270E+02 -.880936705E+02 -.880145272E+02 -.879399655E+02 -.878702929E+02 -.878060054E+02 -.877478508E+02 -.876969119E+02 -.876547137E+02 -.876233657E+02 -.876057463E+02 -.876057463E+02
 -.876134310E+02 -.876134310E+02 -.876316794E+02 -.876642041E+02 -.877080831E+02 -.877611946E+02 -.878220247E+02 -.878895202E+02 -.879629752E+02 -.880419442E+02 -.881261749E+02 -.882155577E+02 -.883100866E+02 -.884098283E+02 -.885148984E+02 -.886254411E+02 -.887416127E+02 -.888635673E+02 -.889914431E+02 -.891253523E+02 -.892653698E+02 -.894115238E+02 -.895637869E+02 -.897220675E+02 -.898862005E+02 -.900559398E+02 -.902309498E+02 -.904107985E+02 -.905949507E+02 -.907827630E+02 -.909734798E+02 -.911662316E+02 -.913600354E+02 -.915537970E+02 -.917463164E+02 -.919362969E+02 -.921223562E+02 -.923030420E+02 -.924768503E+02 -.926422469E+02 -.927976925E+02 -.929416692E+02 -.930727098E+02 -.931894274E+02 -.932905451E+02 -.933749252E+02 -.934415958E+02 -.934897745E+02 -.935188881E+02 -.935285867E+02 -.935187538E+02 -.934895081E+02 -.934412015E+02 -.933744095E+02 -.932899167E+02 -.931886972E+02 -.930718909E+02 -.929407771E+02 -.927967449E+02 -.926412642E+02 -.924758554E+02 -.923020606E+02 -.921214168E+02 -.919354313E+02 -.917455595E+02 -.915531869E+02 -.913596140E+02 -.911660440E+02 -.909735750E+02 -.907831939E+02 -.905957745E+02 -.904120764E+02 -.902327480E+02 -.900583291E+02 -.898892568E+02 -.897258717E+02 -.895684243E+02 -.894170834E+02 -.892719437E+02 -.891330343E+02 -.890003272E+02 -.888737456E+02 -.887531731E+02 -.886384624E+02 -.885294449E+02 -.884259411E+02 -.883277717E+02 -.882347702E+02 -.881467989E+02 -.880637662E+02 -.879856498E+02 -.879125251E+02 -.878446012E+02 -.877822677E+02 -.877261554E+02 -.876772146E+02 -.876368187E+02 -.876068992E+02 -.875901224E+02 -.875901224E+02
 -.875917989E+02 -.875917989E+02 -.876088555E+02 -.876393417E+02 -.876806218E+02 -.877308126E+02 -.877886016E+02 -.878531084E+02 -.879237786E+02 -.880003022E+02 -.880825523E+02 -.881705376E+02 -.882643659E+02 -.883642157E+02 -.884703127E+02 -.885829108E+02 -.887022753E+02 -.888286686E+02 -.889623371E+02 -.891034988E+02 -.892523319E+02 -.894089634E+02 -.895734580E+02 -.897458063E+02 -.899259136E+02 -.901135879E+02 -.903085288E+02 -.905103161E+02 -.907183995E+02 -.909320890E+02 -.911505481E+02 -.913727871E+02 -.915976611E+02 -.918238696E+02 -.920499610E+02 -.922743404E+02 -.924952829E+02 -.927109517E+02 -.929194210E+02 -.931187045E+02 -.933067880E+02 -.934816676E+02 -.936413890E+02 -.937840915E+02 -.939080503E+02 -.940117199E+02 -.940937736E+02 -.941531390E+02 -.941890280E+02 -.942009588E+02 -.941887700E+02 -.941526249E+02 -.940930075E+02 -.940107077E+02 -.939068000E+02 -.937826130E+02 -.936396947E+02 -.934797716E+02 -.933047070E+02 -.931164573E+02 -.929170291E+02 -.927084391E+02 -.924926763E+02 -.922716696E+02 -.920472590E+02 -.918211725E+02 -.915950083E+02 -.913702216E+02 -.911481166E+02 -.909298424E+02 -.907163926E+02 -.905086085E+02 -.903071846E+02 -.901126761E+02 -.899255086E+02 -.897459875E+02 -.895743097E+02 -.894105744E+02 -.892547949E+02 -.891069093E+02 -.889667921E+02 -.888342646E+02 -.887091059E+02 -.885910628E+02 -.884798607E+02 -.883752144E+02 -.882768395E+02 -.881844651E+02 -.880978485E+02 -.880167922E+02 -.879411656E+02 -.878709303E+02 -.878061747E+02 -.877471560E+02 -.876943567E+02 -.876485572E+02 -.876109314E+02 -.875831716E+02 -.875676536E+02 -.875676536E+02
 -.875619213E+02 -.875619213E+02 -.875772794E+02 -.876048371E+02 -.876423394E+02 -.876882134E+02 -.877414038E+02 -.878012469E+02 -.878673754E+02 -.879396455E+02 -.880180821E+02 -.881028369E+02 -.881941553E+02 -.882923507E+02 -.883977833E+02 -.885108422E+02 -.886319300E+02 -.887614485E+02 -.888997858E+02 -.890473031E+02 -.892043221E+02 -.893711112E+02 -.895478724E+02 -.897347258E+02 -.899316949E+02 -.901386905E+02 -.903554941E+02 -.905817415E+02 -.908169064E+02 -.910602854E+02 -.913109836E+02 -.915679027E+02 -.918297330E+02 -.920949482E+02 -.923618059E+02 -.926283538E+02 -.928924423E+02 -.931517455E+02 -.934037886E+02 -.936459849E+02 -.938756798E+02 -.940902019E+02 -.942869212E+02 -.944633101E+02 -.946170081E+02 -.947458853E+02 -.948481029E+02 -.949221680E+02 -.949669791E+02 -.949818616E+02 -.949665884E+02 -.949213884E+02 -.948469379E+02 -.947443402E+02 -.946150900E+02 -.944610279E+02 -.942842858E+02 -.940872262E+02 -.938723786E+02 -.936423752E+02 -.933998897E+02 -.931475791E+02 -.928880328E+02 -.926237281E+02 -.923569943E+02 -.920899836E+02 -.918246517E+02 -.915627443E+02 -.913057915E+02 -.910551069E+02 -.908117928E+02 -.905767488E+02 -.903506831E+02 -.901341269E+02 -.899274496E+02 -.897308750E+02 -.895444975E+02 -.893682988E+02 -.892021630E+02 -.890458923E+02 -.888992211E+02 -.887618289E+02 -.886333536E+02 -.885134027E+02 -.884015654E+02 -.882974230E+02 -.882005614E+02 -.881105821E+02 -.880271164E+02 -.879498407E+02 -.878784952E+02 -.878129069E+02 -.877530195E+02 -.876989307E+02 -.876509419E+02 -.876096221E+02 -.875758931E+02 -.875511411E+02 -.875373635E+02 -.875373635E+02
 -.875227020E+02 -.875227020E+02 -.875357807E+02 -.875593862E+02 -.875917472E+02 -.876316801E+02 -.876784467E+02 -.877316470E+02 -.877911383E+02 -.878569745E+02 -.879293596E+02 -.880086129E+02 -.880951409E+02 -.881894161E+02 -.882919587E+02 -.884033215E+02 -.885240761E+02 -.886547998E+02 -.887960626E+02 -.889484145E+02 -.891123709E+02 -.892883973E+02 -.894768930E+02 -.896781725E+02 -.898924459E+02 -.901197972E+02 -.903601618E+02 -.906133020E+02 -.908787828E+02 -.911559470E+02 -.914438915E+02 -.917414459E+02 -.920471535E+02 -.923592584E+02 -.926756971E+02 -.929940997E+02 -.933117989E+02 -.936258513E+02 -.939330698E+02 -.942300690E+02 -.945133240E+02 -.947792410E+02 -.950242394E+02 -.952448420E+02 -.954377708E+02 -.956000443E+02 -.957290710E+02 -.958227355E+02 -.958794707E+02 -.958983135E+02 -.958789394E+02 -.958216744E+02 -.957274830E+02 -.955979339E+02 -.954351441E+02 -.952417065E+02 -.950206045E+02 -.947751175E+02 -.945087245E+02 -.942250082E+02 -.939275643E+02 -.936199199E+02 -.933054627E+02 -.929873823E+02 -.926686248E+02 -.923518602E+02 -.920394615E+02 -.917334952E+02 -.914357208E+02 -.911475985E+02 -.908703029E+02 -.906047415E+02 -.903515762E+02 -.901112471E+02 -.898839970E+02 -.896698958E+02 -.894688649E+02 -.892806995E+02 -.891050901E+02 -.889416426E+02 -.887898955E+02 -.886493366E+02 -.885194173E+02 -.883995663E+02 -.882892007E+02 -.881877382E+02 -.880946071E+02 -.880092577E+02 -.879311731E+02 -.878598831E+02 -.877949787E+02 -.877361312E+02 -.876831162E+02 -.876358443E+02 -.875944016E+02 -.875591029E+02 -.875305619E+02 -.875097850E+02 -.874982950E+02 -.874982950E+02
 -.874731103E+02 -.874731103E+02 -.874832560E+02 -.875017525E+02 -.875274237E+02 -.875595589E+02 -.875978001E+02 -.876420594E+02 -.876924569E+02 -.877492744E+02 -.878129206E+02 -.878839051E+02 -.879628179E+02 -.880503135E+02 -.881470977E+02 -.882539160E+02 -.883715428E+02 -.885007705E+02 -.886423977E+02 -.887972161E+02 -.889659962E+02 -.891494700E+02 -.893483122E+02 -.895631179E+02 -.897943779E+02 -.900424505E+02 -.903075304E+02 -.905896152E+02 -.908884684E+02 -.912035825E+02 -.915341401E+02 -.918789772E+02 -.922365480E+02 -.926048961E+02 -.929816316E+02 -.933639186E+02 -.937484763E+02 -.941315942E+02 -.945091667E+02 -.948767474E+02 -.952296247E+02 -.955629185E+02 -.958716971E+02 -.961511102E+02 -.963965344E+02 -.966037239E+02 -.967689583E+02 -.968891806E+02 -.969621152E+02 -.969863584E+02 -.969614365E+02 -.968878244E+02 -.967669269E+02 -.966010208E+02 -.963931644E+02 -.961470792E+02 -.958670124E+02 -.955575888E+02 -.952236600E+02 -.948701594E+02 -.945019686E+02 -.941238013E+02 -.937401057E+02 -.933549897E+02 -.929721658E+02 -.925949176E+02 -.922260835E+02 -.918680561E+02 -.915227951E+02 -.911918494E+02 -.908763869E+02 -.905772291E+02 -.902948882E+02 -.900296053E+02 -.897813882E+02 -.895500473E+02 -.893352297E+02 -.891364502E+02 -.889531192E+02 -.887845677E+02 -.886300690E+02 -.884888577E+02 -.883601462E+02 -.882431378E+02 -.881370395E+02 -.880410719E+02 -.879544783E+02 -.878765335E+02 -.878065525E+02 -.877438992E+02 -.876879975E+02 -.876383438E+02 -.875945242E+02 -.875562359E+02 -.875233163E+02 -.874957819E+02 -.874738808E+02 -.874581619E+02 -.874495698E+02 -.874495698E+02
 -.874122632E+02 -.874122632E+02 -.874187561E+02 -.874308633E+02 -.874481217E+02 -.874703796E+02 -.874977235E+02 -.875304254E+02 -.875689034E+02 -.876136943E+02 -.876654330E+02 -.877248381E+02 -.877927007E+02 -.878698769E+02 -.879572801E+02 -.880558757E+02 -.881666741E+02 -.882907232E+02 -.884290993E+02 -.885828955E+02 -.887532084E+02 -.889411200E+02 -.891476775E+02 -.893738681E+02 -.896205885E+02 -.898886098E+02 -.901785373E+02 -.904907637E+02 -.908254179E+02 -.911823096E+02 -.915608699E+02 -.919600903E+02 -.923784635E+02 -.928139261E+02 -.932638101E+02 -.937248053E+02 -.941929381E+02 -.946635722E+02 -.951314363E+02 -.955906822E+02 -.960349782E+02 -.964576393E+02 -.968517923E+02 -.972105732E+02 -.975273507E+02 -.977959632E+02 -.980109591E+02 -.981678229E+02 -.982631732E+02 -.982949158E+02 -.982623418E+02 -.981661611E+02 -.980084683E+02 -.977926458E+02 -.975232100E+02 -.972056133E+02 -.968460181E+02 -.964510569E+02 -.960275946E+02 -.955825056E+02 -.951224762E+02 -.946538395E+02 -.941824451E+02 -.937135663E+02 -.932518411E+02 -.928012451E+02 -.923650907E+02 -.919460484E+02 -.915461840E+02 -.911670079E+02 -.908095317E+02 -.904743281E+02 -.901615915E+02 -.898711977E+02 -.896027587E+02 -.893556745E+02 -.891291793E+02 -.889223819E+02 -.887343011E+02 -.885638960E+02 -.884100908E+02 -.882717960E+02 -.881479249E+02 -.880374073E+02 -.879391997E+02 -.878522937E+02 -.877757222E+02 -.877085644E+02 -.876499499E+02 -.875990629E+02 -.875551462E+02 -.875175070E+02 -.874855242E+02 -.874586587E+02 -.874364687E+02 -.874186304E+02 -.874049677E+02 -.873954933E+02 -.873904653E+02 -.873904653E+02
 -.873395288E+02 -.873395288E+02 -.873415954E+02 -.873459311E+02 -.873529049E+02 -.873630111E+02 -.873768429E+02 -.873950752E+02 -.874184543E+02 -.874477924E+02 -.874839649E+02 -.875279103E+02 -.875806312E+02 -.876431963E+02 -.877167418E+02 -.878024728E+02 -.879016628E+02 -.880156515E+02 -.881458403E+02 -.882936850E+02 -.884606848E+02 -.886483667E+02 -.888582654E+02 -.890918966E+02 -.893507227E+02 -.896361117E+02 -.899492861E+02 -.902912628E+02 -.906627841E+02 -.910642378E+02 -.914955703E+02 -.919561915E+02 -.924448762E+02 -.929596641E+02 -.934977657E+02 -.940554778E+02 -.946281191E+02 -.952099937E+02 -.957943926E+02 -.963736419E+02 -.969392079E+02 -.974818634E+02 -.979919187E+02 -.984595142E+02 -.988749657E+02 -.992291462E+02 -.995138827E+02 -.997223395E+02 -.998493597E+02 -.998917337E+02 -.998483721E+02 -.997203647E+02 -.995109215E+02 -.992251997E+02 -.988700354E+02 -.984536021E+02 -.979850273E+02 -.974739957E+02 -.969303675E+02 -.963638330E+02 -.957836203E+02 -.951982640E+02 -.946154390E+02 -.940418556E+02 -.934832110E+02 -.929441879E+02 -.924284911E+02 -.919389122E+02 -.914774133E+02 -.910452219E+02 -.906429308E+02 -.902705967E+02 -.899278352E+02 -.896139083E+02 -.893278033E+02 -.890683027E+02 -.888340438E+02 -.886235695E+02 -.884353704E+02 -.882679186E+02 -.881196944E+02 -.879892069E+02 -.878750098E+02 -.877757116E+02 -.876899826E+02 -.876165593E+02 -.875542457E+02 -.875019125E+02 -.874584957E+02 -.874229931E+02 -.873944609E+02 -.873720097E+02 -.873548005E+02 -.873420417E+02 -.873329866E+02 -.873269332E+02 -.873232262E+02 -.873212635E+02 -.873205082E+02 -.873205082E+02
 -.872546489E+02 -.872546489E+02 -.872514832E+02 -.872465985E+02 -.872413140E+02 -.872368525E+02 -.872343690E+02 -.872349772E+02 -.872397728E+02 -.872498536E+02 -.872663388E+02 -.872903858E+02 -.873232063E+02 -.873660798E+02 -.874203665E+02 -.874875173E+02 -.875690823E+02 -.876667170E+02 -.877821853E+02 -.879173591E+02 -.880742143E+02 -.882548208E+02 -.884613262E+02 -.886959320E+02 -.889608590E+02 -.892583029E+02 -.895903754E+02 -.899590315E+02 -.903659802E+02 -.908125782E+02 -.912997059E+02 -.918276266E+02 -.923958317E+02 -.930028742E+02 -.936461993E+02 -.943219793E+02 -.950249662E+02 -.957483762E+02 -.964838247E+02 -.972213286E+02 -.979493983E+02 -.986552318E+02 -.993250258E+02 -.999444033E+02 -.100498951E+03 -.100974844E+03 -.101359513E+03 -.101642320E+03 -.101815164E+03 -.101872973E+03 -.101814019E+03 -.101640029E+03 -.101356076E+03 -.100970261E+03 -.100493222E+03 -.999375278E+02 -.993170033E+02 -.986460621E+02 -.979390810E+02 -.972098637E+02 -.964712124E+02 -.957346171E+02 -.950100612E+02 -.943059302E+02 -.936290083E+02 -.929845445E+02 -.923763675E+02 -.918070332E+02 -.912779900E+02 -.907897481E+02 -.903420460E+02 -.899340056E+02 -.895642730E+02 -.892311424E+02 -.889326626E+02 -.886667263E+02 -.884311426E+02 -.882236962E+02 -.880421918E+02 -.878844890E+02 -.877485262E+02 -.876323375E+02 -.875340628E+02 -.874519522E+02 -.873843664E+02 -.873297739E+02 -.872867447E+02 -.872539424E+02 -.872301135E+02 -.872140762E+02 -.872047062E+02 -.872009213E+02 -.872016646E+02 -.872058843E+02 -.872125119E+02 -.872204362E+02 -.872284742E+02 -.872353358E+02 -.872395835E+02 -.872395835E+02
 -.871578757E+02 -.871578757E+02 -.871486689E+02 -.871331029E+02 -.871135555E+02 -.870920507E+02 -.870703506E+02 -.870500319E+02 -.870325473E+02 -.870192769E+02 -.870115717E+02 -.870107909E+02 -.870183342E+02 -.870356705E+02 -.870643632E+02 -.871060920E+02 -.871626739E+02 -.872360799E+02 -.873284497E+02 -.874421036E+02 -.875795496E+02 -.877434848E+02 -.879367899E+02 -.881625150E+02 -.884238527E+02 -.887240969E+02 -.890665847E+02 -.894546160E+02 -.898913486E+02 -.903796652E+02 -.909220085E+02 -.915201836E+02 -.921751272E+02 -.928866454E+02 -.936531276E+02 -.944712472E+02 -.953356648E+02 -.962387586E+02 -.971704108E+02 -.981178851E+02 -.990658359E+02 -.999964873E+02 -.100890015E+03 -.101725152E+03 -.102480024E+03 -.103133172E+03 -.103664719E+03 -.104057579E+03 -.104298588E+03 -.104379437E+03 -.104297285E+03 -.104054972E+03 -.103660808E+03 -.103127954E+03 -.102473498E+03 -.101717315E+03 -.100880862E+03 -.999860160E+02 -.990540415E+02 -.981047628E+02 -.971559555E+02 -.962229650E+02 -.953185274E+02 -.944527604E+02 -.936332858E+02 -.928654431E+02 -.921525592E+02 -.914962451E+02 -.908966951E+02 -.903529735E+02 -.898632761E+02 -.894251615E+02 -.890357488E+02 -.886918825E+02 -.883902655E+02 -.881275645E+02 -.879004895E+02 -.877058531E+02 -.875406117E+02 -.874018918E+02 -.872870056E+02 -.871934568E+02 -.871189395E+02 -.870613319E+02 -.870186855E+02 -.869892113E+02 -.869712634E+02 -.869633202E+02 -.869639637E+02 -.869718567E+02 -.869857172E+02 -.870042894E+02 -.870263115E+02 -.870504769E+02 -.870753896E+02 -.870995094E+02 -.871210865E+02 -.871380790E+02 -.871480525E+02 -.871480525E+02
 -.870501119E+02 -.870501119E+02 -.870340944E+02 -.870064469E+02 -.869706995E+02 -.869297340E+02 -.868859499E+02 -.868413950E+02 -.867978711E+02 -.867570195E+02 -.867203920E+02 -.866895106E+02 -.866659181E+02 -.866512237E+02 -.866471430E+02 -.866555344E+02 -.866784345E+02 -.867180898E+02 -.867769877E+02 -.868578854E+02 -.869638347E+02 -.870982040E+02 -.872646923E+02 -.874673361E+02 -.877105031E+02 -.879988697E+02 -.883373773E+02 -.887311608E+02 -.891854419E+02 -.897053812E+02 -.902958784E+02 -.909613153E+02 -.917052353E+02 -.925299542E+02 -.934361074E+02 -.944221394E+02 -.954837558E+02 -.966133692E+02 -.977995840E+02 -.990267823E+02 -.100274886E+03 -.101519384E+03 -.102731700E+03 -.103879992E+03 -.104930402E+03 -.105848754E+03 -.106602617E+03 -.107163551E+03 -.107509310E+03 -.107625703E+03 -.107507852E+03 -.107160635E+03 -.106598240E+03 -.105842913E+03 -.104923092E+03 -.103871208E+03 -.102721435E+03 -.101507631E+03 -.100261636E+03 -.990120252E+02 -.977833096E+02 -.965955659E+02 -.954644112E+02 -.944012402E+02 -.934136396E+02 -.925059031E+02 -.916795856E+02 -.909340513E+02 -.902669838E+02 -.896748398E+02 -.891532374E+02 -.886972772E+02 -.883017995E+02 -.879615835E+02 -.876714961E+02 -.874265984E+02 -.872222173E+02 -.870539897E+02 -.869178852E+02 -.868102122E+02 -.867276127E+02 -.866670478E+02 -.866257775E+02 -.866013367E+02 -.865915078E+02 -.865942916E+02 -.866078775E+02 -.866306110E+02 -.866609610E+02 -.866974830E+02 -.867387813E+02 -.867834643E+02 -.868300954E+02 -.868771340E+02 -.869228651E+02 -.869653136E+02 -.870021375E+02 -.870304940E+02 -.870468709E+02 -.870468709E+02
 -.869330398E+02 -.869330398E+02 -.869095329E+02 -.868685584E+02 -.868148673E+02 -.867522362E+02 -.866837118E+02 -.866118031E+02 -.865386340E+02 -.864660661E+02 -.863957986E+02 -.863294516E+02 -.862686374E+02 -.862150229E+02 -.861703858E+02 -.861366682E+02 -.861160280E+02 -.861108892E+02 -.861239935E+02 -.861584512E+02 -.862177933E+02 -.863060216E+02 -.864276572E+02 -.865877839E+02 -.867920819E+02 -.870468479E+02 -.873589933E+02 -.877360115E+02 -.881859027E+02 -.887170428E+02 -.893379790E+02 -.900571352E+02 -.908824089E+02 -.918206421E+02 -.928769534E+02 -.940539286E+02 -.953506787E+02 -.967617968E+02 -.982762740E+02 -.998764674E+02 -.101537255E+03 -.103225549E+03 -.104900369E+03 -.106513667E+03 -.108012094E+03 -.109339749E+03 -.110441869E+03 -.111269152E+03 -.111782240E+03 -.111955672E+03 -.111780633E+03 -.111265936E+03 -.110437040E+03 -.109333304E+03 -.108004025E+03 -.106503966E+03 -.104889026E+03 -.103212553E+03 -.101522592E+03 -.998601238E+02 -.982582330E+02 -.967420403E+02 -.953291870E+02 -.940306807E+02 -.928519265E+02 -.917938120E+02 -.908537498E+02 -.900266197E+02 -.893055786E+02 -.886827277E+02 -.881496420E+02 -.876977736E+02 -.873187462E+02 -.870045592E+02 -.867477199E+02 -.865413181E+02 -.863790592E+02 -.862552668E+02 -.861648625E+02 -.861033329E+02 -.860666869E+02 -.860514083E+02 -.860544065E+02 -.860729665E+02 -.861046999E+02 -.861474959E+02 -.861994749E+02 -.862589404E+02 -.863243320E+02 -.863941752E+02 -.864670284E+02 -.865414235E+02 -.866157982E+02 -.866884155E+02 -.867572670E+02 -.868199525E+02 -.868735302E+02 -.869143263E+02 -.869376920E+02 -.869376920E+02
 -.868092170E+02 -.868092170E+02 -.867776942E+02 -.867224117E+02 -.866493793E+02 -.865632786E+02 -.864677916E+02 -.863658580E+02 -.862598772E+02 -.861518692E+02 -.860436043E+02 -.859367104E+02 -.858327639E+02 -.857333697E+02 -.856402337E+02 -.855552331E+02 -.854804849E+02 -.854184172E+02 -.853718430E+02 -.853440394E+02 -.853388325E+02 -.853606881E+02 -.854148078E+02 -.855072299E+02 -.856449289E+02 -.858359121E+02 -.860893016E+02 -.864153915E+02 -.868256644E+02 -.873327447E+02 -.879502627E+02 -.886925943E+02 -.895744389E+02 -.906101897E+02 -.918130528E+02 -.931938749E+02 -.947596536E+02 -.965117314E+02 -.984437210E+02 -.100539275E+03 -.102769900E+03 -.105093124E+03 -.107451434E+03 -.109772480E+03 -.111971070E+03 -.113953370E+03 -.115623446E+03 -.116891801E+03 -.117684946E+03 -.117954397E+03 -.117683196E+03 -.116888299E+03 -.115618188E+03 -.113946350E+03 -.111962279E+03 -.109761907E+03 -.107439065E+03 -.105078944E+03 -.102753892E+03 -.100521419E+03 -.984239951E+02 -.964901108E+02 -.947361115E+02 -.931683821E+02 -.917855777E+02 -.905806984E+02 -.895428950E+02 -.886589588E+02 -.879144943E+02 -.872947998E+02 -.867854971E+02 -.863729541E+02 -.860445445E+02 -.857887843E+02 -.855953785E+02 -.854552049E+02 -.853602573E+02 -.853035634E+02 -.852790898E+02 -.852816423E+02 -.853067662E+02 -.853506516E+02 -.854100439E+02 -.854821612E+02 -.855646176E+02 -.856553534E+02 -.857525683E+02 -.858546588E+02 -.859601557E+02 -.860676611E+02 -.861757811E+02 -.862830513E+02 -.863878515E+02 -.864883036E+02 -.865821472E+02 -.866665853E+02 -.867380882E+02 -.867921442E+02 -.868229383E+02 -.868229383E+02
 -.866821121E+02 -.866821121E+02 -.866422652E+02 -.865720804E+02 -.864788255E+02 -.863680676E+02 -.862440890E+02 -.861102098E+02 -.859690404E+02 -.858226792E+02 -.856728721E+02 -.855211415E+02 -.853688951E+02 -.852175219E+02 -.850684788E+02 -.849233746E+02 -.847840554E+02 -.846526937E+02 -.845318851E+02 -.844247575E+02 -.843350924E+02 -.842674645E+02 -.842273988E+02 -.842215478E+02 -.842578880E+02 -.843459326E+02 -.844969534E+02 -.847242017E+02 -.850431104E+02 -.854714486E+02 -.860293929E+02 -.867394614E+02 -.876262437E+02 -.887158391E+02 -.900349010E+02 -.916091720E+02 -.934613912E+02 -.956084746E+02 -.980579170E+02 -.100803463E+03 -.103820250E+03 -.107059868E+03 -.110446081E+03 -.113872290E+03 -.117202137E+03 -.120274719E+03 -.122915584E+03 -.124953695E+03 -.126242834E+03 -.126683685E+03 -.126240952E+03 -.124949928E+03 -.122909928E+03 -.120267164E+03 -.117192673E+03 -.113860904E+03 -.110432756E+03 -.107044586E+03 -.103802987E+03 -.100784196E+03 -.980366177E+02 -.955851121E+02 -.934359317E+02 -.915815784E+02 -.900051332E+02 -.886838534E+02 -.875919932E+02 -.867028957E+02 -.859904581E+02 -.854300875E+02 -.849992622E+02 -.846778023E+02 -.844479357E+02 -.842942269E+02 -.842034222E+02 -.841642481E+02 -.841671913E+02 -.842042765E+02 -.842688547E+02 -.843554080E+02 -.844593731E+02 -.845769857E+02 -.847051432E+02 -.848412849E+02 -.849832876E+02 -.851293725E+02 -.852780222E+02 -.854279031E+02 -.855777916E+02 -.857264994E+02 -.858727947E+02 -.860153144E+02 -.861524631E+02 -.862822908E+02 -.864023423E+02 -.865094683E+02 -.865995839E+02 -.866673592E+02 -.867058179E+02 -.867058179E+02
 -.865560537E+02 -.865560537E+02 -.865078593E+02 -.864226872E+02 -.863090199E+02 -.861732596E+02 -.860202311E+02 -.858535688E+02 -.856760166E+02 -.854896615E+02 -.852961183E+02 -.850966782E+02 -.848924319E+02 -.846843765E+02 -.844735117E+02 -.842609333E+02 -.840479280E+02 -.838360754E+02 -.836273632E+02 -.834243198E+02 -.832301716E+02 -.830490301E+02 -.828861165E+02 -.827480288E+02 -.826430573E+02 -.825815536E+02 -.825763523E+02 -.826432425E+02 -.828014786E+02 -.830743036E+02 -.834894488E+02 -.840795434E+02 -.848823394E+02 -.859406193E+02 -.873016001E+02 -.890155962E+02 -.911336488E+02 -.937037833E+02 -.967655559E+02 -.100342613E+03 -.104433181E+03 -.108998798E+03 -.113952232E+03 -.119146509E+03 -.124368152E+03 -.129338923E+03 -.133730920E+03 -.137198833E+03 -.139429215E+03 -.140199140E+03 -.139427213E+03 -.137194825E+03 -.133724901E+03 -.129330883E+03 -.124358078E+03 -.119134384E+03 -.113938038E+03 -.108982512E+03 -.104414777E+03 -.100322061E+03 -.967428236E+02 -.936788335E+02 -.911064409E+02 -.889860858E+02 -.872697386E+02 -.859063542E+02 -.848456136E+02 -.840402956E+02 -.834476131E+02 -.830298093E+02 -.827542507E+02 -.825932015E+02 -.825234140E+02 -.825256301E+02 -.825840566E+02 -.826858563E+02 -.828206757E+02 -.829802245E+02 -.831579074E+02 -.833485096E+02 -.835479307E+02 -.837529626E+02 -.839611042E+02 -.841704073E+02 -.843793476E+02 -.845867154E+02 -.847915209E+02 -.849929077E+02 -.851900730E+02 -.853821855E+02 -.855683003E+02 -.857472613E+02 -.859175875E+02 -.860773339E+02 -.862239172E+02 -.863538942E+02 -.864626773E+02 -.865441656E+02 -.865902656E+02 -.865902656E+02
 -.864360704E+02 -.864360704E+02 -.863798471E+02 -.862802222E+02 -.861468030E+02 -.859867470E+02 -.858053452E+02 -.856064705E+02 -.853929203E+02 -.851666809E+02 -.849291343E+02 -.846812206E+02 -.844235702E+02 -.841566156E+02 -.838806896E+02 -.835961194E+02 -.833033222E+02 -.830029091E+02 -.826958058E+02 -.823833977E+02 -.820677089E+02 -.817516265E+02 -.814391815E+02 -.811359025E+02 -.808492552E+02 -.805891857E+02 -.803687848E+02 -.802050851E+02 -.801200026E+02 -.801414207E+02 -.803043972E+02 -.806524496E+02 -.812388258E+02 -.821276069E+02 -.833943927E+02 -.851261995E+02 -.874200324E+02 -.903794012E+02 -.941078385E+02 -.986983037E+02 -.104217321E+03 -.110682980E+03 -.118036795E+03 -.126111273E+03 -.134598247E+03 -.143027758E+03 -.150772792E+03 -.157099008E+03 -.161274943E+03 -.162738466E+03 -.161272835E+03 -.157094788E+03 -.150766453E+03 -.143019289E+03 -.134587634E+03 -.126098497E+03 -.118021835E+03 -.110665810E+03 -.104197910E+03 -.986766185E+02 -.940838411E+02 -.903530493E+02 -.873912793E+02 -.850949940E+02 -.833606787E+02 -.820913233E+02 -.811999066E+02 -.806108232E+02 -.802599866E+02 -.800941433E+02 -.800697700E+02 -.801518030E+02 -.803123536E+02 -.805295003E+02 -.807862054E+02 -.810693740E+02 -.813690566E+02 -.816777865E+02 -.819900369E+02 -.823017819E+02 -.826101459E+02 -.829131236E+02 -.832093588E+02 -.834979688E+02 -.837784039E+02 -.840503332E+02 -.843135483E+02 -.845678792E+02 -.848131144E+02 -.850489209E+02 -.852747572E+02 -.854897721E+02 -.856926832E+02 -.858816247E+02 -.860539537E+02 -.862059999E+02 -.863327413E+02 -.864273804E+02 -.864807905E+02 -.864807905E+02
 -.863276074E+02 -.863276074E+02 -.862640567E+02 -.861512104E+02 -.859996672E+02 -.858172327E+02 -.856095771E+02 -.853807351E+02 -.851334861E+02 -.848696444E+02 -.845902816E+02 -.842958973E+02 -.839865541E+02 -.836619871E+02 -.833216955E+02 -.829650270E+02 -.825912619E+02 -.821997048E+02 -.817897933E+02 -.813612352E+02 -.809141865E+02 -.804494849E+02 -.799689603E+02 -.794758428E+02 -.789752990E+02 -.784751285E+02 -.779866616E+02 -.775259013E+02 -.771149599E+02 -.767838387E+02 -.765725938E+02 -.765339154E+02 -.767361092E+02 -.772664049E+02 -.782343982E+02 -.797752459E+02 -.820519404E+02 -.852555481E+02 -.896016756E+02 -.953206001E+02 -.102637524E+03 -.111738482E+03 -.122717077E+03 -.135498485E+03 -.149742007E+03 -.164734780E+03 -.179310293E+03 -.191856838E+03 -.200512527E+03 -.203636380E+03 -.200510330E+03 -.191852438E+03 -.179303684E+03 -.164725950E+03 -.149730939E+03 -.135485159E+03 -.122701469E+03 -.111720562E+03 -.102617260E+03 -.952979546E+02 -.895766060E+02 -.852280074E+02 -.820218766E+02 -.797426017E+02 -.781991109E+02 -.772284063E+02 -.766953250E+02 -.764902654E+02 -.765259912E+02 -.767341900E+02 -.770621651E+02 -.774698535E+02 -.779272472E+02 -.784122272E+02 -.789087842E+02 -.794055827E+02 -.798948187E+02 -.803713233E+02 -.808318669E+02 -.812746245E+02 -.816987694E+02 -.821041648E+02 -.824911338E+02 -.828602846E+02 -.832123796E+02 -.835482327E+02 -.838686270E+02 -.841742430E+02 -.844655911E+02 -.847429398E+02 -.850062348E+02 -.852550002E+02 -.854882145E+02 -.857041501E+02 -.859001646E+02 -.860724279E+02 -.862155625E+02 -.863221725E+02 -.863822226E+02 -.863822226E+02
 -.862361305E+02 -.862361305E+02 -.861663485E+02 -.860422361E+02 -.858752090E+02 -.856735940E+02 -.854433481E+02 -.851886009E+02 -.849120646E+02 -.846153438E+02 -.842991669E+02 -.839635611E+02 -.836079839E+02 -.832314232E+02 -.828324758E+02 -.824094127E+02 -.819602403E+02 -.814827657E+02 -.809746759E+02 -.804336445E+02 -.798574793E+02 -.792443309E+02 -.785929869E+02 -.779032829E+02 -.771766705E+02 -.764169949E+02 -.756315469E+02 -.748324707E+02 -.740386301E+02 -.732780575E+02 -.725911334E+02 -.720346664E+02 -.716870609E+02 -.716547487E+02 -.720800132E+02 -.731501995E+02 -.751080111E+02 -.782620387E+02 -.829956582E+02 -.897707179E+02 -.991196573E+02 -.111615471E+03 -.127803086E+03 -.148068894E+03 -.172420388E+03 -.200153501E+03 -.229420662E+03 -.256815069E+03 -.277309640E+03 -.285249200E+03 -.277307371E+03 -.256810527E+03 -.229413838E+03 -.200144381E+03 -.172408957E+03 -.148055128E+03 -.127786960E+03 -.111596954E+03 -.990987122E+02 -.897473047E+02 -.829697312E+02 -.782335470E+02 -.750768981E+02 -.731164033E+02 -.720434657E+02 -.716153755E+02 -.716447813E+02 -.719893927E+02 -.725427709E+02 -.732265041E+02 -.739837759E+02 -.747741983E+02 -.755697312E+02 -.763515030E+02 -.771073623E+02 -.778300121E+02 -.785156016E+02 -.791626761E+02 -.797713997E+02 -.803429891E+02 -.808793044E+02 -.813825572E+02 -.818551059E+02 -.822993120E+02 -.827174394E+02 -.831115827E+02 -.834836116E+02 -.838351238E+02 -.841673968E+02 -.844813327E+02 -.847773891E+02 -.850554874E+02 -.853148905E+02 -.855540395E+02 -.857703351E+02 -.859598465E+02 -.861169251E+02 -.862336928E+02 -.862993666E+02 -.862993666E+02
 -.861666463E+02 -.861666463E+02 -.860920993E+02 -.859593584E+02 -.857804482E+02 -.855640760E+02 -.853163952E+02 -.850415806E+02 -.847422599E+02 -.844198354E+02 -.840747213E+02 -.837065183E+02 -.833141379E+02 -.828958910E+02 -.824495490E+02 -.819723864E+02 -.814612137E+02 -.809124085E+02 -.803219551E+02 -.796855059E+02 -.789984773E+02 -.782562044E+02 -.774541788E+02 -.765884063E+02 -.756559338E+02 -.746556078E+02 -.735891509E+02 -.724626694E+02 -.712887429E+02 -.700892961E+02 -.688995204E+02 -.677731966E+02 -.667898816E+02 -.660645591E+02 -.657605124E+02 -.661063429E+02 -.674181746E+02 -.701280430E+02 -.748190101E+02 -.822661724E+02 -.934794306E+02 -.109736791E+03 -.132582688E+03 -.163738745E+03 -.204826492E+03 -.256725602E+03 -.318296291E+03 -.384162743E+03 -.441620253E+03 -.468615900E+03 -.441617932E+03 -.384158097E+03 -.318289310E+03 -.256716273E+03 -.204814796E+03 -.163724660E+03 -.132566185E+03 -.109717837E+03 -.934579889E+02 -.822421998E+02 -.747924581E+02 -.700988578E+02 -.673862965E+02 -.660717061E+02 -.657230449E+02 -.660241821E+02 -.667465095E+02 -.677267363E+02 -.688498711E+02 -.700363492E+02 -.712323814E+02 -.724027681E+02 -.735255758E+02 -.745882167E+02 -.755845766E+02 -.765129255E+02 -.773744109E+02 -.781719820E+02 -.789096321E+02 -.795918733E+02 -.802233811E+02 -.808087586E+02 -.813523864E+02 -.818583302E+02 -.823302864E+02 -.827715507E+02 -.831849968E+02 -.835730589E+02 -.839377067E+02 -.842804101E+02 -.846020831E+02 -.849030022E+02 -.851826889E+02 -.854397463E+02 -.856716347E+02 -.858743687E+02 -.860421112E+02 -.861666325E+02 -.862365927E+02 -.862365927E+02
 -.861232005E+02 -.861232005E+02 -.860456595E+02 -.859074919E+02 -.857210980E+02 -.854954156E+02 -.852367114E+02 -.849491762E+02 -.846353690E+02 -.842965456E+02 -.839328988E+02 -.835437303E+02 -.831275695E+02 -.826822508E+02 -.822049612E+02 -.816922635E+02 -.811401056E+02 -.805438228E+02 -.798981418E+02 -.791972003E+02 -.784345936E+02 -.776034716E+02 -.766967113E+02 -.757072019E+02 -.746282928E+02 -.734544726E+02 -.721823727E+02 -.708122236E+02 -.693499405E+02 -.678100859E+02 -.662200520E+02 -.646259516E+02 -.631009064E+02 -.617567243E+02 -.607603880E+02 -.603574166E+02 -.609050885E+02 -.629198509E+02 -.671451312E+02 -.746482858E+02 -.869583866E+02 -.106258842E+03 -.135646585E+03 -.179451298E+03 -.243542033E+03 -.335349622E+03 -.462777982E+03 -.629686033E+03 -.821698850E+03 -.965908683E+03 -.821696498E+03 -.629681323E+03 -.462770905E+03 -.335340165E+03 -.243530177E+03 -.179437018E+03 -.135629853E+03 -.106239624E+03 -.869366436E+02 -.746239734E+02 -.671181996E+02 -.628902443E+02 -.608727454E+02 -.603222689E+02 -.607223612E+02 -.617157370E+02 -.630568697E+02 -.645787692E+02 -.661696195E+02 -.677562905E+02 -.692926610E+02 -.707513296E+02 -.721177252E+02 -.733859234E+02 -.745556855E+02 -.756303722E+02 -.766154884E+02 -.775176802E+02 -.783440574E+02 -.791017464E+02 -.797976077E+02 -.804380657E+02 -.810290159E+02 -.815757828E+02 -.820831070E+02 -.825551496E+02 -.829955008E+02 -.834071860E+02 -.837926613E+02 -.841537924E+02 -.844918109E+02 -.848072404E+02 -.850997838E+02 -.853681611E+02 -.856098822E+02 -.858209374E+02 -.859953797E+02 -.861247657E+02 -.861974126E+02 -.861974126E+02
 -.861084296E+02 -.861084296E+02 -.860298676E+02 -.858898486E+02 -.857009005E+02 -.854720380E+02 -.852095645E+02 -.849176733E+02 -.845988970E+02 -.842544379E+02 -.838844088E+02 -.834880040E+02 -.830636150E+02 -.826089047E+02 -.821208479E+02 -.815957487E+02 -.810292392E+02 -.804162711E+02 -.797511055E+02 -.790273148E+02 -.782378091E+02 -.773749080E+02 -.764304838E+02 -.753962113E+02 -.742639761E+02 -.730265073E+02 -.716783292E+02 -.702171629E+02 -.686459578E+02 -.669758087E+02 -.652301206E+02 -.634505402E+02 -.617054084E+02 -.601018435E+02 -.588031110E+02 -.580537943E+02 -.582166673E+02 -.598274649E+02 -.636776986E+02 -.709427151E+02 -.833853365E+02 -.103690938E+03 -.136041472E+03 -.187144484E+03 -.268168952E+03 -.398566736E+03 -.613964488E+03 -.983125687E+03 -.164565818E+04 -.289818424E+04 -.164565582E+04 -.983120956E+03 -.613957380E+03 -.398557237E+03 -.268157042E+03 -.187130139E+03 -.136024663E+03 -.103671632E+03 -.833634933E+02 -.709182899E+02 -.636506408E+02 -.597977184E+02 -.581841696E+02 -.580184768E+02 -.587648983E+02 -.600606531E+02 -.616611505E+02 -.634031174E+02 -.651794273E+02 -.669217307E+02 -.685883722E+02 -.701559380E+02 -.716133239E+02 -.729575717E+02 -.741909515E+02 -.753189309E+02 -.763487744E+02 -.772885918E+02 -.781467068E+02 -.789312509E+02 -.796499146E+02 -.803098076E+02 -.809173909E+02 -.814784549E+02 -.819981242E+02 -.824808766E+02 -.829305629E+02 -.833504227E+02 -.837430873E+02 -.841105649E+02 -.844542011E+02 -.847746083E+02 -.850715548E+02 -.853438031E+02 -.855888822E+02 -.858027762E+02 -.859795020E+02 -.861105449E+02 -.861841063E+02 -.861841063E+02
 -.861232506E+02 -.861232506E+02 -.860457110E+02 -.859075472E+02 -.857211604E+02 -.854954878E+02 -.852367953E+02 -.849492725E+02 -.846354776E+02 -.842966659E+02 -.839330303E+02 -.835438727E+02 -.831277227E+02 -.826824152E+02 -.822051371E+02 -.816924512E+02 -.811403052E+02 -.805440339E+02 -.798983643E+02 -.791974337E+02 -.784348375E+02 -.776037257E+02 -.766969754E+02 -.757074757E+02 -.746285761E+02 -.734547652E+02 -.721826744E+02 -.708125340E+02 -.693502594E+02 -.678104129E+02 -.662203868E+02 -.646262938E+02 -.631012557E+02 -.617570803E+02 -.607607503E+02 -.603577849E+02 -.609054625E+02 -.629202301E+02 -.671455154E+02 -.746486745E+02 -.869587796E+02 -.106259239E+03 -.135646985E+03 -.179451701E+03 -.243542439E+03 -.335350030E+03 -.462778391E+03 -.629686444E+03 -.821699262E+03 -.965909094E+03 -.821696909E+03 -.629681734E+03 -.462771316E+03 -.335340574E+03 -.243530584E+03 -.179437423E+03 -.135630256E+03 -.106240023E+03 -.869370397E+02 -.746243658E+02 -.671185878E+02 -.628906281E+02 -.608731242E+02 -.603226425E+02 -.607227291E+02 -.617160989E+02 -.630572253E+02 -.645791181E+02 -.661699613E+02 -.677566250E+02 -.692929877E+02 -.707516483E+02 -.721180355E+02 -.733862251E+02 -.745559782E+02 -.756306556E+02 -.766157622E+02 -.775179442E+02 -.783443112E+02 -.791019899E+02 -.797978406E+02 -.804382878E+02 -.810292271E+02 -.815759828E+02 -.820832956E+02 -.825553267E+02 -.829956663E+02 -.834073399E+02 -.837928035E+02 -.841539230E+02 -.844919299E+02 -.848073482E+02 -.850998807E+02 -.853682476E+02 -.856099590E+02 -.858210055E+02 -.859954405E+02 -.861248209E+02 -.861974646E+02 -.861974646E+02
 -.861667485E+02 -.861667485E+02 -.860922047E+02 -.859594719E+02 -.857805756E+02 -.855642222E+02 -.853165635E+02 -.850417730E+02 -.847424768E+02 -.844200759E+02 -.840749847E+02 -.837068039E+02 -.833144455E+02 -.828962211E+02 -.824499021E+02 -.819727629E+02 -.814616137E+02 -.809128316E+02 -.803224010E+02 -.796859737E+02 -.789989663E+02 -.782567140E+02 -.774547083E+02 -.765889553E+02 -.756565018E+02 -.746561944E+02 -.735897556E+02 -.724632918E+02 -.712893822E+02 -.700899516E+02 -.689001915E+02 -.677738826E+02 -.667905817E+02 -.660652726E+02 -.657612386E+02 -.661070812E+02 -.674189242E+02 -.701288032E+02 -.748197802E+02 -.822669516E+02 -.934802181E+02 -.109737586E+03 -.132583490E+03 -.163739553E+03 -.204827305E+03 -.256726420E+03 -.318297112E+03 -.384163566E+03 -.441621078E+03 -.468616725E+03 -.441618757E+03 -.384158921E+03 -.318290133E+03 -.256717093E+03 -.204815613E+03 -.163725472E+03 -.132566992E+03 -.109718638E+03 -.934587831E+02 -.822429864E+02 -.747932364E+02 -.700996270E+02 -.673870559E+02 -.660724550E+02 -.657237825E+02 -.660249077E+02 -.667472224E+02 -.677274357E+02 -.688505565E+02 -.700370197E+02 -.712330364E+02 -.724034069E+02 -.735261979E+02 -.745888214E+02 -.755851633E+02 -.765134936E+02 -.773749598E+02 -.781725112E+02 -.789101409E+02 -.795923614E+02 -.802238480E+02 -.808092039E+02 -.813528096E+02 -.818587309E+02 -.823306645E+02 -.827719057E+02 -.831853286E+02 -.835733673E+02 -.839379917E+02 -.842806719E+02 -.846023218E+02 -.849032183E+02 -.851828831E+02 -.854399196E+02 -.856717886E+02 -.858745052E+02 -.860422330E+02 -.861667431E+02 -.862366970E+02 -.862366970E+02
 -.862362870E+02 -.862362870E+02 -.861665111E+02 -.860424119E+02 -.858754051E+02 -.856738170E+02 -.854436028E+02 -.851888903E+02 -.849123899E+02 -.846157048E+02 -.842995630E+02 -.839639914E+02 -.836084481E+02 -.832319214E+02 -.828330084E+02 -.824099800E+02 -.819608426E+02 -.814834027E+02 -.809753469E+02 -.804343486E+02 -.798582155E+02 -.792450982E+02 -.785937844E+02 -.779041098E+02 -.771775260E+02 -.764178784E+02 -.756324576E+02 -.748334078E+02 -.740395926E+02 -.732790446E+02 -.725921439E+02 -.720356992E+02 -.716881150E+02 -.716558230E+02 -.720811067E+02 -.731513111E+02 -.751091397E+02 -.782631833E+02 -.829968175E+02 -.897718909E+02 -.991208428E+02 -.111616668E+03 -.127804293E+03 -.148070110E+03 -.172421612E+03 -.200154730E+03 -.229421897E+03 -.256816308E+03 -.277310881E+03 -.285250443E+03 -.277308613E+03 -.256811767E+03 -.229415076E+03 -.200145616E+03 -.172410186E+03 -.148056351E+03 -.127788175E+03 -.111598160E+03 -.990999079E+02 -.897484891E+02 -.829709032E+02 -.782347054E+02 -.750780418E+02 -.731175310E+02 -.720445764E+02 -.716164682E+02 -.716458548E+02 -.719904460E+02 -.725438028E+02 -.732275137E+02 -.739847622E+02 -.747751603E+02 -.755706679E+02 -.763524135E+02 -.771082457E+02 -.778308674E+02 -.785164281E+02 -.791634728E+02 -.797721659E+02 -.803437241E+02 -.808800074E+02 -.813832276E+02 -.818557431E+02 -.822999154E+02 -.827180086E+02 -.831121172E+02 -.834841112E+02 -.838355882E+02 -.841678259E+02 -.844817268E+02 -.847777485E+02 -.850558128E+02 -.853151829E+02 -.855543005E+02 -.857705669E+02 -.859600521E+02 -.861171084E+02 -.862338593E+02 -.862995236E+02 -.862995236E+02
 -.863278198E+02 -.863278198E+02 -.862642790E+02 -.861514520E+02 -.859999361E+02 -.858175361E+02 -.856099209E+02 -.853811233E+02 -.851339210E+02 -.848701271E+02 -.845908118E+02 -.842964743E+02 -.839871775E+02 -.836626564E+02 -.833224108E+02 -.829657885E+02 -.825920697E+02 -.822005586E+02 -.817906924E+02 -.813621788E+02 -.809151732E+02 -.804505135E+02 -.799700295E+02 -.794769516E+02 -.789764462E+02 -.784763132E+02 -.779878826E+02 -.775271576E+02 -.771162502E+02 -.767851618E+02 -.765739483E+02 -.765352998E+02 -.767375221E+02 -.772678450E+02 -.782358639E+02 -.797767359E+02 -.820534531E+02 -.852570821E+02 -.896032294E+02 -.953221722E+02 -.102639112E+03 -.111740086E+03 -.122718695E+03 -.135500114E+03 -.149743647E+03 -.164736428E+03 -.179311947E+03 -.191858497E+03 -.200514190E+03 -.203638045E+03 -.200511994E+03 -.191854101E+03 -.179305343E+03 -.164727604E+03 -.149732586E+03 -.135486797E+03 -.122703097E+03 -.111722178E+03 -.102618863E+03 -.952995423E+02 -.895781771E+02 -.852295602E+02 -.820234096E+02 -.797441135E+02 -.782005999E+02 -.772298711E+02 -.766967641E+02 -.764916773E+02 -.765273745E+02 -.767355435E+02 -.770634873E+02 -.774711431E+02 -.779285028E+02 -.784134477E+02 -.789099683E+02 -.794067292E+02 -.798959265E+02 -.803723913E+02 -.808328940E+02 -.812756098E+02 -.816997118E+02 -.821050635E+02 -.824919879E+02 -.828610935E+02 -.832131426E+02 -.835489492E+02 -.838692966E+02 -.841748655E+02 -.844661664E+02 -.847434681E+02 -.850067165E+02 -.852554364E+02 -.854886065E+02 -.857044999E+02 -.859004753E+02 -.860727034E+02 -.862158083E+02 -.863223958E+02 -.863824330E+02 -.863824330E+02
 -.864363388E+02 -.864363388E+02 -.863801300E+02 -.862805312E+02 -.861471473E+02 -.859871340E+02 -.858057813E+02 -.856069606E+02 -.853934675E+02 -.851672875E+02 -.849298008E+02 -.846819468E+02 -.844243555E+02 -.841574594E+02 -.838815914E+02 -.835970790E+02 -.833043395E+02 -.830039838E+02 -.826969373E+02 -.823845849E+02 -.820689506E+02 -.817529211E+02 -.814405275E+02 -.811372984E+02 -.808506994E+02 -.805906770E+02 -.803703218E+02 -.802066664E+02 -.801216267E+02 -.801430860E+02 -.803061020E+02 -.806541921E+02 -.812406042E+02 -.821294194E+02 -.833962375E+02 -.851280747E+02 -.874219362E+02 -.903813317E+02 -.941097939E+02 -.987002819E+02 -.104219320E+03 -.110684998E+03 -.118038830E+03 -.126113323E+03 -.134600310E+03 -.143029830E+03 -.150774873E+03 -.157101096E+03 -.161277035E+03 -.162740560E+03 -.161274929E+03 -.157096880E+03 -.150768540E+03 -.143021370E+03 -.134589707E+03 -.126100559E+03 -.118023884E+03 -.110667843E+03 -.104199927E+03 -.986786166E+02 -.940858183E+02 -.903550036E+02 -.873932087E+02 -.850968967E+02 -.833625527E+02 -.820931669E+02 -.812017178E+02 -.806126003E+02 -.802617278E+02 -.800958467E+02 -.800714340E+02 -.801534260E+02 -.803139340E+02 -.805310364E+02 -.807876957E+02 -.810708169E+02 -.813704509E+02 -.816791307E+02 -.819913295E+02 -.823030219E+02 -.826113320E+02 -.829142546E+02 -.832104338E+02 -.834989868E+02 -.837793641E+02 -.840512349E+02 -.843143910E+02 -.845686625E+02 -.848138383E+02 -.850495858E+02 -.852753635E+02 -.854903210E+02 -.856931765E+02 -.858820650E+02 -.860543447E+02 -.862063466E+02 -.863330505E+02 -.864276614E+02 -.864810554E+02 -.864810554E+02
 -.865563776E+02 -.865563776E+02 -.865082025E+02 -.864230641E+02 -.863094408E+02 -.861737326E+02 -.860207626E+02 -.858541640E+02 -.856766796E+02 -.854903952E+02 -.852969242E+02 -.850975566E+02 -.848933825E+02 -.846853984E+02 -.844746042E+02 -.842620958E+02 -.840491599E+02 -.838373764E+02 -.836287324E+02 -.834257563E+02 -.832316739E+02 -.830505965E+02 -.828877453E+02 -.827497180E+02 -.826448053E+02 -.825833585E+02 -.825782124E+02 -.826451562E+02 -.828034439E+02 -.830763187E+02 -.834915118E+02 -.840816519E+02 -.848844914E+02 -.859428125E+02 -.873038323E+02 -.890178653E+02 -.911359524E+02 -.937061192E+02 -.967679218E+02 -.100345006E+03 -.104435600E+03 -.109001239E+03 -.113954693E+03 -.119148988E+03 -.124370647E+03 -.129341431E+03 -.133733438E+03 -.137201359E+03 -.139431746E+03 -.140201673E+03 -.139429746E+03 -.137197356E+03 -.133727426E+03 -.129333400E+03 -.124360585E+03 -.119136878E+03 -.113940516E+03 -.108984973E+03 -.104417218E+03 -.100324479E+03 -.967452159E+02 -.936811982E+02 -.911087756E+02 -.889883881E+02 -.872720063E+02 -.859085850E+02 -.848478053E+02 -.840424459E+02 -.834497199E+02 -.830318706E+02 -.827562643E+02 -.825951654E+02 -.825253262E+02 -.825274887E+02 -.825858599E+02 -.826876023E+02 -.828223627E+02 -.829818509E+02 -.831594716E+02 -.833500099E+02 -.835493658E+02 -.837543311E+02 -.839624049E+02 -.841716390E+02 -.843805094E+02 -.845878065E+02 -.847925405E+02 -.849938556E+02 -.851909490E+02 -.853829899E+02 -.855690339E+02 -.857479254E+02 -.859181844E+02 -.860778667E+02 -.862243902E+02 -.863543136E+02 -.864630514E+02 -.865445056E+02 -.865905861E+02 -.865905861E+02
 -.866824913E+02 -.866824913E+02 -.866426686E+02 -.865725250E+02 -.864793234E+02 -.863686278E+02 -.862447182E+02 -.861109134E+02 -.859698227E+02 -.858235438E+02 -.856738211E+02 -.855221758E+02 -.853700149E+02 -.852187263E+02 -.850697668E+02 -.849247453E+02 -.847855080E+02 -.846542271E+02 -.845334986E+02 -.844264499E+02 -.843368622E+02 -.842693098E+02 -.842293176E+02 -.842235380E+02 -.842599475E+02 -.843480593E+02 -.844991452E+02 -.847264566E+02 -.850454262E+02 -.854738230E+02 -.860318234E+02 -.867419456E+02 -.876287791E+02 -.887184231E+02 -.900375310E+02 -.916118453E+02 -.934641052E+02 -.956112266E+02 -.980607043E+02 -.100806282E+03 -.103823099E+03 -.107062744E+03 -.110448981E+03 -.113875211E+03 -.117205075E+03 -.120277673E+03 -.122918550E+03 -.124956669E+03 -.126245815E+03 -.126686668E+03 -.126243936E+03 -.124952908E+03 -.122912902E+03 -.120270130E+03 -.117195626E+03 -.113863842E+03 -.110435676E+03 -.107047484E+03 -.103805862E+03 -.100787044E+03 -.980394361E+02 -.955878979E+02 -.934386822E+02 -.915842909E+02 -.900078048E+02 -.886864816E+02 -.875945753E+02 -.867054291E+02 -.859929403E+02 -.854325160E+02 -.850016344E+02 -.846801160E+02 -.844501886E+02 -.842964167E+02 -.842055466E+02 -.841663051E+02 -.841691788E+02 -.842061925E+02 -.842706974E+02 -.843571756E+02 -.844610639E+02 -.845785980E+02 -.847066755E+02 -.848427360E+02 -.849846563E+02 -.851306579E+02 -.852792234E+02 -.854290198E+02 -.855788236E+02 -.857274471E+02 -.858736589E+02 -.860160969E+02 -.861531663E+02 -.862829185E+02 -.864028997E+02 -.865099625E+02 -.866000247E+02 -.866677597E+02 -.867061955E+02 -.867061955E+02
 -.868096531E+02 -.868096531E+02 -.867781586E+02 -.867229243E+02 -.866499546E+02 -.865639270E+02 -.864685204E+02 -.863666728E+02 -.862607826E+02 -.861528687E+02 -.860447005E+02 -.859379048E+02 -.858340572E+02 -.857347613E+02 -.856417227E+02 -.855568181E+02 -.854821648E+02 -.854201905E+02 -.853737084E+02 -.853459956E+02 -.853408778E+02 -.853628204E+02 -.854170252E+02 -.855095299E+02 -.856473092E+02 -.858383703E+02 -.860918351E+02 -.864179978E+02 -.868283411E+02 -.873354891E+02 -.879530720E+02 -.886954657E+02 -.895773694E+02 -.906131763E+02 -.918160925E+02 -.931969647E+02 -.947627905E+02 -.965149121E+02 -.984469424E+02 -.100542534E+03 -.102773193E+03 -.105096448E+03 -.107454785E+03 -.109775856E+03 -.111974466E+03 -.113956784E+03 -.115626873E+03 -.116895238E+03 -.117688390E+03 -.117957845E+03 -.117686644E+03 -.116891744E+03 -.115621625E+03 -.113949777E+03 -.111965692E+03 -.109765302E+03 -.107442440E+03 -.105082295E+03 -.102757215E+03 -.100524711E+03 -.984272524E+02 -.964933305E+02 -.947392905E+02 -.931715171E+02 -.917886656E+02 -.905837360E+02 -.895458793E+02 -.886618869E+02 -.879173631E+02 -.872976065E+02 -.867882389E+02 -.863756283E+02 -.860471483E+02 -.857913152E+02 -.855978339E+02 -.854575823E+02 -.853625544E+02 -.853057779E+02 -.852812195E+02 -.852836852E+02 -.853087203E+02 -.853525150E+02 -.854118150E+02 -.854838383E+02 -.855661995E+02 -.856568389E+02 -.857539566E+02 -.858559494E+02 -.859613484E+02 -.860687563E+02 -.861767799E+02 -.862839556E+02 -.863886642E+02 -.864890289E+02 -.865827913E+02 -.866671565E+02 -.867385977E+02 -.867926071E+02 -.868233747E+02 -.868233747E+02
 -.869335357E+02 -.869335357E+02 -.869100604E+02 -.868691405E+02 -.868155212E+02 -.867529741E+02 -.866845422E+02 -.866127321E+02 -.865396663E+02 -.864672050E+02 -.863970469E+02 -.863308112E+02 -.862701094E+02 -.862166072E+02 -.861720817E+02 -.861384745E+02 -.861179428E+02 -.861129106E+02 -.861261196E+02 -.861606804E+02 -.862201235E+02 -.863084507E+02 -.864301831E+02 -.865904040E+02 -.867947936E+02 -.870496485E+02 -.873618799E+02 -.877389812E+02 -.881889526E+02 -.887201698E+02 -.893411799E+02 -.900604067E+02 -.908857478E+02 -.918240450E+02 -.928804168E+02 -.940574490E+02 -.953542526E+02 -.967654208E+02 -.982799444E+02 -.998801804E+02 -.101541007E+03 -.103229336E+03 -.104904187E+03 -.106517513E+03 -.108015964E+03 -.109343638E+03 -.110445773E+03 -.111273069E+03 -.111786165E+03 -.111959600E+03 -.111784561E+03 -.111269860E+03 -.110440956E+03 -.109337208E+03 -.108007913E+03 -.106507835E+03 -.104892870E+03 -.103216370E+03 -.101526378E+03 -.998638740E+02 -.982619441E+02 -.967457087E+02 -.953328090E+02 -.940342526E+02 -.928554447E+02 -.917972729E+02 -.908571500E+02 -.900299558E+02 -.893088472E+02 -.886859256E+02 -.881527659E+02 -.877008204E+02 -.873217128E+02 -.870074427E+02 -.867505174E+02 -.865440267E+02 -.863816764E+02 -.862577899E+02 -.861672890E+02 -.861056604E+02 -.860689132E+02 -.860535313E+02 -.860564243E+02 -.860748773E+02 -.861065021E+02 -.861491884E+02 -.862010566E+02 -.862604108E+02 -.863256909E+02 -.863954230E+02 -.864681664E+02 -.865424538E+02 -.866167241E+02 -.866892420E+02 -.867580009E+02 -.868206033E+02 -.868741107E+02 -.869148537E+02 -.869381891E+02 -.869381891E+02
 -.870506712E+02 -.870506712E+02 -.870346882E+02 -.870071014E+02 -.869714344E+02 -.869305638E+02 -.868868847E+02 -.868424418E+02 -.867990346E+02 -.867583031E+02 -.867217984E+02 -.866910417E+02 -.866675752E+02 -.866530075E+02 -.866490528E+02 -.866575693E+02 -.866805923E+02 -.867203682E+02 -.867793845E+02 -.868603980E+02 -.869664607E+02 -.871009411E+02 -.872675382E+02 -.874702881E+02 -.877135585E+02 -.880020254E+02 -.883406302E+02 -.887345074E+02 -.891888790E+02 -.897089051E+02 -.902994855E+02 -.909650021E+02 -.917089978E+02 -.925337888E+02 -.934400103E+02 -.944261066E+02 -.954877833E+02 -.966174531E+02 -.978037201E+02 -.990309665E+02 -.100279114E+03 -.101523651E+03 -.102736003E+03 -.103884326E+03 -.104934762E+03 -.105853136E+03 -.106607017E+03 -.107167965E+03 -.107513732E+03 -.107630129E+03 -.107512279E+03 -.107165057E+03 -.106602653E+03 -.105847312E+03 -.104927473E+03 -.103875567E+03 -.102725767E+03 -.101511932E+03 -.100265902E+03 -.990162512E+02 -.977874916E+02 -.965996997E+02 -.954684927E+02 -.944052652E+02 -.934176041E+02 -.925098031E+02 -.916834172E+02 -.909378107E+02 -.902706671E+02 -.896784434E+02 -.891567577E+02 -.887007106E+02 -.883051425E+02 -.879648328E+02 -.876746485E+02 -.874296507E+02 -.872251665E+02 -.870568329E+02 -.869206195E+02 -.868128350E+02 -.867301214E+02 -.866694401E+02 -.866280513E+02 -.866034899E+02 -.865935387E+02 -.865961988E+02 -.866096598E+02 -.866322679E+02 -.866624922E+02 -.866988891E+02 -.867400636E+02 -.867846253E+02 -.868311388E+02 -.868780653E+02 -.869236920E+02 -.869660469E+02 -.870027915E+02 -.870310882E+02 -.870474311E+02 -.870474311E+02
 -.871585019E+02 -.871585019E+02 -.871493326E+02 -.871338333E+02 -.871143752E+02 -.870929762E+02 -.870713939E+02 -.870512011E+02 -.870338477E+02 -.870207118E+02 -.870131435E+02 -.870125013E+02 -.870201846E+02 -.870376617E+02 -.870664951E+02 -.871083639E+02 -.871650838E+02 -.872386253E+02 -.873311278E+02 -.874449113E+02 -.875824840E+02 -.877465429E+02 -.879399692E+02 -.881658126E+02 -.884272656E+02 -.887276220E+02 -.890702185E+02 -.894583548E+02 -.898951885E+02 -.903836022E+02 -.909260384E+02 -.915243024E+02 -.921793307E+02 -.928909293E+02 -.936574878E+02 -.944756792E+02 -.953401643E+02 -.962433211E+02 -.971750316E+02 -.981225596E+02 -.990705594E+02 -.100001255E+03 -.100894822E+03 -.101729994E+03 -.102484895E+03 -.103138067E+03 -.103669634E+03 -.104062509E+03 -.104303528E+03 -.104384382E+03 -.104302230E+03 -.104059912E+03 -.103665737E+03 -.103132869E+03 -.102478393E+03 -.101722185E+03 -.100885702E+03 -.999908211E+02 -.990588070E+02 -.981094839E+02 -.971606275E+02 -.962275832E+02 -.953230870E+02 -.944572570E+02 -.936377148E+02 -.928698001E+02 -.921568398E+02 -.915004449E+02 -.909008100E+02 -.903569993E+02 -.898672088E+02 -.894289971E+02 -.890394835E+02 -.886955125E+02 -.883937872E+02 -.881309743E+02 -.879037841E+02 -.877090293E+02 -.875436662E+02 -.874048218E+02 -.872898082E+02 -.871961293E+02 -.871214795E+02 -.870637373E+02 -.870209543E+02 -.869913419E+02 -.869732545E+02 -.869651711E+02 -.869656743E+02 -.869734275E+02 -.869871497E+02 -.870055863E+02 -.870274770E+02 -.870515172E+02 -.870763133E+02 -.871003286E+02 -.871218171E+02 -.871387428E+02 -.871486783E+02 -.871486783E+02
 -.872553449E+02 -.872553449E+02 -.872522198E+02 -.872474085E+02 -.872422228E+02 -.872378786E+02 -.872355260E+02 -.872362747E+02 -.872412165E+02 -.872514471E+02 -.872680841E+02 -.872922845E+02 -.873252594E+02 -.873682882E+02 -.874227304E+02 -.874900362E+02 -.875717547E+02 -.876695404E+02 -.877851566E+02 -.879204747E+02 -.880774706E+02 -.882582145E+02 -.884648539E+02 -.886995906E+02 -.889646454E+02 -.892622136E+02 -.895944067E+02 -.899631794E+02 -.903702404E+02 -.908169462E+02 -.913041771E+02 -.918321964E+02 -.924004954E+02 -.930076272E+02 -.936510368E+02 -.943268965E+02 -.950299582E+02 -.957534382E+02 -.964889513E+02 -.972265149E+02 -.979546389E+02 -.986605214E+02 -.993303590E+02 -.999497747E+02 -.100504355E+03 -.100980275E+03 -.101364966E+03 -.101647790E+03 -.101820645E+03 -.101878460E+03 -.101819505E+03 -.101645509E+03 -.101361545E+03 -.100975713E+03 -.100498653E+03 -.999429304E+02 -.993223728E+02 -.986513930E+02 -.979443680E+02 -.972151015E+02 -.964763957E+02 -.957397407E+02 -.950151199E+02 -.943109189E+02 -.936339221E+02 -.929893784E+02 -.923811165E+02 -.918116927E+02 -.912825552E+02 -.907942144E+02 -.903464090E+02 -.899382609E+02 -.895684163E+02 -.892351696E+02 -.889365697E+02 -.886705092E+02 -.884347978E+02 -.882272199E+02 -.880455806E+02 -.878877395E+02 -.877516354E+02 -.876353024E+02 -.875368808E+02 -.874546207E+02 -.873868834E+02 -.873321375E+02 -.872889537E+02 -.872559958E+02 -.872320112E+02 -.872158188E+02 -.872062954E+02 -.872023601E+02 -.872029576E+02 -.872070384E+02 -.872135367E+02 -.872213450E+02 -.872292848E+02 -.872360723E+02 -.872402777E+02 -.872402777E+02
 -.873402966E+02 -.873402966E+02 -.873424074E+02 -.873468240E+02 -.873539068E+02 -.873641429E+02 -.873781197E+02 -.873965073E+02 -.874200482E+02 -.874495521E+02 -.874858926E+02 -.875300071E+02 -.875828978E+02 -.876456332E+02 -.877193493E+02 -.878052507E+02 -.879046097E+02 -.880187652E+02 -.881491177E+02 -.882971223E+02 -.884642778E+02 -.886521115E+02 -.888621581E+02 -.890959334E+02 -.893549002E+02 -.896404261E+02 -.899537334E+02 -.902958388E+02 -.906674840E+02 -.910690568E+02 -.915005032E+02 -.919612332E+02 -.924500214E+02 -.929649079E+02 -.935031027E+02 -.940609027E+02 -.946336265E+02 -.952155783E+02 -.958000486E+02 -.963793637E+02 -.969449896E+02 -.974876991E+02 -.979978025E+02 -.984654402E+02 -.988809278E+02 -.992351386E+02 -.995198992E+02 -.997283741E+02 -.998554063E+02 -.998977863E+02 -.998544246E+02 -.997264110E+02 -.995169553E+02 -.992312151E+02 -.988760263E+02 -.984595625E+02 -.979909511E+02 -.974798769E+02 -.969362003E+02 -.963696115E+02 -.957893386E+02 -.952039164E+02 -.946210198E+02 -.940473592E+02 -.934886319E+02 -.929495206E+02 -.924337303E+02 -.919440526E+02 -.914824496E+02 -.910501492E+02 -.906477441E+02 -.902752911E+02 -.899324061E+02 -.896183511E+02 -.893321136E+02 -.890724761E+02 -.888380761E+02 -.886274568E+02 -.884391089E+02 -.882715046E+02 -.881231244E+02 -.879924778E+02 -.878781185E+02 -.877786554E+02 -.876927592E+02 -.876191668E+02 -.875566825E+02 -.875041778E+02 -.874605892E+02 -.874249155E+02 -.873962141E+02 -.873735969E+02 -.873562269E+02 -.873433149E+02 -.873341172E+02 -.873279357E+02 -.873241204E+02 -.873220759E+02 -.873212740E+02 -.873212740E+02
 -.874131054E+02 -.874131054E+02 -.874196459E+02 -.874318419E+02 -.874492207E+02 -.874716220E+02 -.874991258E+02 -.875319987E+02 -.875706549E+02 -.876156282E+02 -.876675517E+02 -.877271426E+02 -.877951918E+02 -.878725546E+02 -.879601445E+02 -.880589263E+02 -.881699097E+02 -.882941416E+02 -.884326975E+02 -.885866697E+02 -.887571541E+02 -.889452328E+02 -.891519530E+02 -.893783020E+02 -.896251766E+02 -.898933480E+02 -.901834213E+02 -.904957887E+02 -.908305791E+02 -.911876016E+02 -.915662871E+02 -.919656270E+02 -.923841140E+02 -.928196847E+02 -.932696711E+02 -.937307628E+02 -.941989862E+02 -.946697050E+02 -.951376476E+02 -.955969656E+02 -.960413274E+02 -.964640479E+02 -.968582537E+02 -.972170809E+02 -.975338982E+02 -.978025438E+02 -.980175662E+02 -.981744499E+02 -.982698134E+02 -.983015625E+02 -.982689884E+02 -.981728007E+02 -.980150943E+02 -.977992516E+02 -.975297888E+02 -.972121586E+02 -.968525232E+02 -.964575153E+02 -.960339998E+02 -.955888511E+02 -.951287557E+02 -.946600466E+02 -.941885736E+02 -.937196100E+02 -.932577939E+02 -.928071011E+02 -.923708440E+02 -.919516931E+02 -.915517145E+02 -.911724187E+02 -.908148173E+02 -.904794831E+02 -.901666109E+02 -.898760763E+02 -.896074917E+02 -.893602572E+02 -.891336072E+02 -.889266505E+02 -.887384062E+02 -.885678336E+02 -.884138572E+02 -.882753876E+02 -.881513385E+02 -.880406399E+02 -.879422487E+02 -.878551570E+02 -.877783980E+02 -.877110518E+02 -.876522487E+02 -.876011738E+02 -.875570713E+02 -.875192499E+02 -.874870905E+02 -.874600567E+02 -.874377101E+02 -.874197312E+02 -.874059496E+02 -.873963854E+02 -.873913062E+02 -.873913062E+02
 -.874740306E+02 -.874740306E+02 -.874842272E+02 -.875028204E+02 -.875286237E+02 -.875609166E+02 -.875993335E+02 -.876437805E+02 -.876943732E+02 -.877513906E+02 -.878152392E+02 -.878864275E+02 -.879655447E+02 -.880532446E+02 -.881502328E+02 -.882572543E+02 -.883750827E+02 -.885045098E+02 -.886463333E+02 -.888013440E+02 -.889703120E+02 -.891539691E+02 -.893529895E+02 -.895679688E+02 -.897993976E+02 -.900476344E+02 -.903128737E+02 -.905951126E+02 -.908941147E+02 -.912093718E+02 -.915400664E+02 -.918850342E+02 -.922427296E+02 -.926111959E+02 -.929880433E+02 -.933704360E+02 -.937550928E+02 -.941383033E+02 -.945159616E+02 -.948836213E+02 -.952365706E+02 -.955699293E+02 -.958787656E+02 -.961582294E+02 -.964036971E+02 -.966109228E+02 -.967761863E+02 -.968964303E+02 -.969693793E+02 -.969936297E+02 -.969687075E+02 -.968950879E+02 -.967741755E+02 -.966082472E+02 -.964003613E+02 -.961542394E+02 -.958741286E+02 -.955646539E+02 -.952306669E+02 -.948771010E+02 -.945088380E+02 -.941305915E+02 -.937468099E+02 -.933616011E+02 -.929786778E+02 -.926013236E+02 -.922323771E+02 -.918742309E+02 -.915288450E+02 -.911977682E+02 -.908821688E+02 -.905828682E+02 -.903003789E+02 -.900349421E+02 -.897865657E+02 -.895550604E+02 -.893400734E+02 -.891411196E+02 -.889576098E+02 -.887888750E+02 -.886341890E+02 -.884927866E+02 -.883638802E+02 -.882466738E+02 -.881403747E+02 -.880442039E+02 -.879574052E+02 -.878792544E+02 -.878090670E+02 -.877462083E+02 -.876901032E+02 -.876402503E+02 -.875962375E+02 -.875577651E+02 -.875246742E+02 -.874969860E+02 -.874749548E+02 -.874591377E+02 -.874504897E+02 -.874504897E+02
 -.875237056E+02 -.875237056E+02 -.875368389E+02 -.875605486E+02 -.875930529E+02 -.876331580E+02 -.876801168E+02 -.877335224E+02 -.877932271E+02 -.878592815E+02 -.879318876E+02 -.880113633E+02 -.880981146E+02 -.881926132E+02 -.882953787E+02 -.884069632E+02 -.885279374E+02 -.886588779E+02 -.888003542E+02 -.889529153E+02 -.891170764E+02 -.892933027E+02 -.894819931E+02 -.896834622E+02 -.898979200E+02 -.901254505E+02 -.903659888E+02 -.906192971E+02 -.908849400E+02 -.911622601E+02 -.914503540E+02 -.917480509E+02 -.920538944E+02 -.923661283E+02 -.926826891E+02 -.930012068E+02 -.933190142E+02 -.936331675E+02 -.939404795E+02 -.942375648E+02 -.945208983E+02 -.947868861E+02 -.950319475E+02 -.952526053E+02 -.954455815E+02 -.956078945E+02 -.957369529E+02 -.958306411E+02 -.958873920E+02 -.959062426E+02 -.958868682E+02 -.958295949E+02 -.957353874E+02 -.956058140E+02 -.954429920E+02 -.952495144E+02 -.950283644E+02 -.947828216E+02 -.945163652E+02 -.942325777E+02 -.939350550E+02 -.936273242E+02 -.933127732E+02 -.929945916E+02 -.926757257E+02 -.923588455E+02 -.920463242E+02 -.917402284E+02 -.914423177E+02 -.911540525E+02 -.908766076E+02 -.906108905E+02 -.903575633E+02 -.901170663E+02 -.898896425E+02 -.896753620E+02 -.894741463E+02 -.892857909E+02 -.891099866E+02 -.889463393E+02 -.887943879E+02 -.886536205E+02 -.885234888E+02 -.884034218E+02 -.882928373E+02 -.881911532E+02 -.880977986E+02 -.880122244E+02 -.879339149E+02 -.878624008E+02 -.877972747E+02 -.877382099E+02 -.876849843E+02 -.876375117E+02 -.875958822E+02 -.875604158E+02 -.875317330E+02 -.875108490E+02 -.874992980E+02 -.874992980E+02
 -.875630149E+02 -.875630149E+02 -.875784320E+02 -.876061014E+02 -.876437576E+02 -.876898177E+02 -.877432170E+02 -.878032840E+02 -.878696451E+02 -.879421529E+02 -.880208300E+02 -.881058270E+02 -.881973885E+02 -.882958274E+02 -.884015030E+02 -.885148034E+02 -.886361303E+02 -.887658846E+02 -.889044536E+02 -.890521980E+02 -.892094390E+02 -.893764452E+02 -.895534182E+02 -.897404780E+02 -.899376480E+02 -.901448388E+02 -.903618315E+02 -.905882616E+02 -.908236029E+02 -.910671513E+02 -.913180118E+02 -.915750860E+02 -.918370640E+02 -.921024196E+02 -.923694101E+02 -.926360832E+02 -.929002894E+02 -.931597023E+02 -.934118472E+02 -.936541371E+02 -.938839173E+02 -.940985164E+02 -.942953041E+02 -.944717530E+02 -.946255026E+02 -.947544228E+02 -.948566748E+02 -.949307656E+02 -.949755939E+02 -.949904848E+02 -.949752114E+02 -.949300023E+02 -.948555342E+02 -.947529101E+02 -.946236249E+02 -.944695192E+02 -.942927250E+02 -.940956047E+02 -.938806880E+02 -.936506072E+02 -.934080359E+02 -.931556313E+02 -.928959830E+02 -.926315683E+02 -.923647165E+02 -.920975801E+02 -.918321148E+02 -.915700666E+02 -.913129656E+02 -.910621255E+02 -.908186490E+02 -.905834356E+02 -.903571938E+02 -.901404551E+02 -.899335889E+02 -.897368193E+02 -.895502409E+02 -.893738355E+02 -.892074876E+02 -.890509997E+02 -.889041063E+02 -.887664874E+02 -.886377811E+02 -.885175954E+02 -.884055199E+02 -.883011366E+02 -.882040319E+02 -.881138082E+02 -.880300979E+02 -.879525785E+02 -.878809919E+02 -.878151673E+02 -.877550509E+02 -.877007439E+02 -.876525519E+02 -.876110497E+02 -.875771666E+02 -.875522981E+02 -.875384542E+02 -.875384542E+02
 -.875929898E+02 -.875929898E+02 -.876101113E+02 -.876407172E+02 -.876821616E+02 -.877325518E+02 -.877905662E+02 -.878553157E+02 -.879262389E+02 -.880030212E+02 -.880855326E+02 -.881737807E+02 -.882678729E+02 -.883679869E+02 -.884743479E+02 -.885872087E+02 -.887068332E+02 -.888334828E+02 -.889674027E+02 -.891088106E+02 -.892578843E+02 -.894147509E+02 -.895794750E+02 -.897520472E+02 -.899323726E+02 -.901202589E+02 -.903154053E+02 -.905173911E+02 -.907256657E+02 -.909395391E+02 -.911581742E+02 -.913805815E+02 -.916056158E+02 -.918319766E+02 -.920582121E+02 -.922827275E+02 -.925037977E+02 -.927195856E+02 -.929281654E+02 -.931275503E+02 -.933157265E+02 -.934906894E+02 -.936504852E+02 -.937932527E+02 -.939172675E+02 -.940209838E+02 -.941030748E+02 -.941624681E+02 -.941983757E+02 -.942103157E+02 -.941981265E+02 -.941619717E+02 -.941023350E+02 -.940200066E+02 -.939160609E+02 -.937918266E+02 -.936488516E+02 -.934888627E+02 -.933137231E+02 -.931253893E+02 -.929258681E+02 -.927171761E+02 -.925013026E+02 -.922801765E+02 -.920556378E+02 -.918294149E+02 -.916031059E+02 -.913781664E+02 -.911559006E+02 -.909374577E+02 -.907238316E+02 -.905158637E+02 -.903142487E+02 -.901195422E+02 -.899321696E+02 -.897524369E+02 -.895805411E+02 -.894165816E+02 -.892605719E+02 -.891124506E+02 -.889720923E+02 -.888393188E+02 -.887139095E+02 -.885956116E+02 -.884841511E+02 -.883792434E+02 -.882806048E+02 -.881879652E+02 -.881010831E+02 -.880197625E+02 -.879438744E+02 -.878733827E+02 -.878083786E+02 -.877491231E+02 -.876961034E+02 -.876501061E+02 -.876123130E+02 -.875844268E+02 -.875688369E+02 -.875688369E+02
 -.876147263E+02 -.876147263E+02 -.876330472E+02 -.876657011E+02 -.877097555E+02 -.877630796E+02 -.878241509E+02 -.878919079E+02 -.879656371E+02 -.880448870E+02 -.881294016E+02 -.882190695E+02 -.883138839E+02 -.884139114E+02 -.885192671E+02 -.886300944E+02 -.887465481E+02 -.888687807E+02 -.889969295E+02 -.891311056E+02 -.892713836E+02 -.894177918E+02 -.895703032E+02 -.897288259E+02 -.898931950E+02 -.900631640E+02 -.902383967E+02 -.904184606E+02 -.906028201E+02 -.907908314E+02 -.909817388E+02 -.911746728E+02 -.913686502E+02 -.915625766E+02 -.917552522E+02 -.919453800E+02 -.921315777E+02 -.923123925E+02 -.924863204E+02 -.926518270E+02 -.928073728E+02 -.929514399E+02 -.930825610E+02 -.931993490E+02 -.933005272E+02 -.933849578E+02 -.934516688E+02 -.934998778E+02 -.935290115E+02 -.935387201E+02 -.935288867E+02 -.934996305E+02 -.934513031E+02 -.933844800E+02 -.932999460E+02 -.931986752E+02 -.930818076E+02 -.929506224E+02 -.928065090E+02 -.926509372E+02 -.924854275E+02 -.923115223E+02 -.921307586E+02 -.919446436E+02 -.917546331E+02 -.915621128E+02 -.913683831E+02 -.911746475E+02 -.909820043E+02 -.907914406E+02 -.906038301E+02 -.904199331E+02 -.902403977E+02 -.900657642E+02 -.898964700E+02 -.897328556E+02 -.895751721E+02 -.894235884E+02 -.892781995E+02 -.891390348E+02 -.890060666E+02 -.888792186E+02 -.887583747E+02 -.886433881E+02 -.885340908E+02 -.884303039E+02 -.883318488E+02 -.882385603E+02 -.881503015E+02 -.880669825E+02 -.879885830E+02 -.879151806E+02 -.878469877E+02 -.877843978E+02 -.877280467E+02 -.876788917E+02 -.876383147E+02 -.876082584E+02 -.875914037E+02 -.875914037E+02
 -.876293208E+02 -.876293208E+02 -.876484089E+02 -.876823530E+02 -.877280161E+02 -.877830939E+02 -.878459143E+02 -.879152834E+02 -.879903695E+02 -.880706123E+02 -.881556548E+02 -.882452895E+02 -.883394171E+02 -.884380143E+02 -.885411082E+02 -.886487559E+02 -.887610272E+02 -.888779915E+02 -.889997056E+02 -.891262034E+02 -.892574870E+02 -.893935182E+02 -.895342110E+02 -.896794249E+02 -.898289580E+02 -.899825411E+02 -.901398330E+02 -.903004149E+02 -.904637880E+02 -.906293695E+02 -.907964925E+02 -.909644053E+02 -.911322733E+02 -.912991830E+02 -.914641471E+02 -.916261131E+02 -.917839725E+02 -.919365738E+02 -.920827371E+02 -.922212701E+02 -.923509871E+02 -.924707282E+02 -.925793803E+02 -.926758981E+02 -.927593246E+02 -.928288113E+02 -.928836363E+02 -.929232206E+02 -.929471409E+02 -.929551396E+02 -.929471309E+02 -.929232029E+02 -.928836154E+02 -.928287938E+02 -.927593196E+02 -.926759170E+02 -.925794368E+02 -.924708385E+02 -.923511698E+02 -.922215466E+02 -.920831313E+02 -.919371126E+02 -.917846854E+02 -.916270329E+02 -.914653097E+02 -.913006275E+02 -.911340424E+02 -.909665453E+02 -.907990535E+02 -.906324054E+02 -.904673569E+02 -.903045793E+02 -.901446594E+02 -.899881006E+02 -.898353259E+02 -.896866808E+02 -.895424384E+02 -.894028039E+02 -.892679206E+02 -.891378757E+02 -.890127069E+02 -.888924091E+02 -.887769421E+02 -.886662376E+02 -.885602086E+02 -.884587583E+02 -.883617916E+02 -.882692271E+02 -.881810134E+02 -.880971474E+02 -.880176981E+02 -.879428362E+02 -.878728727E+02 -.878083080E+02 -.877498955E+02 -.876987249E+02 -.876563309E+02 -.876248350E+02 -.876071314E+02 -.876071314E+02
 -.876378272E+02 -.876378272E+02 -.876573183E+02 -.876919158E+02 -.877383503E+02 -.877942003E+02 -.878576884E+02 -.879275255E+02 -.880027911E+02 -.880828425E+02 -.881672438E+02 -.882557121E+02 -.883480753E+02 -.884442395E+02 -.885441627E+02 -.886478350E+02 -.887552617E+02 -.888664500E+02 -.889813981E+02 -.891000852E+02 -.892224641E+02 -.893484536E+02 -.894779326E+02 -.896107348E+02 -.897466434E+02 -.898853871E+02 -.900266368E+02 -.901700024E+02 -.903150313E+02 -.904612070E+02 -.906079492E+02 -.907546150E+02 -.909005014E+02 -.910448492E+02 -.911868479E+02 -.913256432E+02 -.914603451E+02 -.915900376E+02 -.917137906E+02 -.918306718E+02 -.919397613E+02 -.920401650E+02 -.921310306E+02 -.922115618E+02 -.922810333E+02 -.923388048E+02 -.923843335E+02 -.924171851E+02 -.924370431E+02 -.924437152E+02 -.924371377E+02 -.924173767E+02 -.923846266E+02 -.923392064E+02 -.922815527E+02 -.922122107E+02 -.921318231E+02 -.920411178E+02 -.919408935E+02 -.918320053E+02 -.917153497E+02 -.915918499E+02 -.914624407E+02 -.913280554E+02 -.911896130E+02 -.910480069E+02 -.909040949E+02 -.907586907E+02 -.906125574E+02 -.904664018E+02 -.903208706E+02 -.901765481E+02 -.900339549E+02 -.898935477E+02 -.897557204E+02 -.896208061E+02 -.894890792E+02 -.893607594E+02 -.892360150E+02 -.891149676E+02 -.889976967E+02 -.888842458E+02 -.887746276E+02 -.886688313E+02 -.885668302E+02 -.884685904E+02 -.883740811E+02 -.882832875E+02 -.881962259E+02 -.881129627E+02 -.880336383E+02 -.879584979E+02 -.878879304E+02 -.878225188E+02 -.877631062E+02 -.877108806E+02 -.876674867E+02 -.876351710E+02 -.876169726E+02 -.876169726E+02
 -.876412260E+02 -.876412260E+02 -.876608180E+02 -.876955429E+02 -.877420595E+02 -.877978775E+02 -.878611536E+02 -.879305348E+02 -.880050390E+02 -.880839631E+02 -.881668128E+02 -.882532481E+02 -.883430411E+02 -.884360434E+02 -.885321606E+02 -.886313321E+02 -.887335150E+02 -.888386710E+02 -.889467566E+02 -.890577137E+02 -.891714627E+02 -.892878967E+02 -.894068758E+02 -.895282232E+02 -.896517215E+02 -.897771096E+02 -.899040802E+02 -.900322788E+02 -.901613020E+02 -.902906980E+02 -.904199671E+02 -.905485632E+02 -.906758967E+02 -.908013382E+02 -.909242228E+02 -.910438564E+02 -.911595224E+02 -.912704895E+02 -.913760206E+02 -.914753824E+02 -.915678558E+02 -.916527462E+02 -.917293949E+02 -.917971895E+02 -.918555746E+02 -.919040617E+02 -.919422379E+02 -.919697738E+02 -.919864298E+02 -.919920607E+02 -.919866185E+02 -.919701536E+02 -.919428134E+02 -.919048400E+02 -.918565651E+02 -.917984039E+02 -.917308476E+02 -.916544540E+02 -.915698379E+02 -.914776609E+02 -.913786200E+02 -.912734373E+02 -.911628489E+02 -.910475948E+02 -.909284093E+02 -.908060124E+02 -.906811013E+02 -.905543442E+02 -.904263742E+02 -.902977844E+02 -.901691245E+02 -.900408981E+02 -.899135606E+02 -.897875190E+02 -.896631315E+02 -.895407087E+02 -.894205145E+02 -.893027684E+02 -.891876486E+02 -.890752946E+02 -.889658110E+02 -.888592726E+02 -.887557283E+02 -.886552082E+02 -.885577294E+02 -.884633051E+02 -.883719536E+02 -.882837114E+02 -.881986475E+02 -.881168824E+02 -.880386124E+02 -.879641400E+02 -.878939132E+02 -.878285767E+02 -.877690379E+02 -.877165531E+02 -.876728394E+02 -.876402221E+02 -.876218257E+02 -.876218257E+02
 -.876404079E+02 -.876404079E+02 -.876598545E+02 -.876942785E+02 -.877403185E+02 -.877954566E+02 -.878578165E+02 -.879260086E+02 -.879990120E+02 -.880760832E+02 -.881566867E+02 -.882404410E+02 -.883270772E+02 -.884164066E+02 -.885082955E+02 -.886026462E+02 -.886993804E+02 -.887984280E+02 -.888997165E+02 -.890031631E+02 -.891086688E+02 -.892161123E+02 -.893253465E+02 -.894361942E+02 -.895484460E+02 -.896618576E+02 -.897761486E+02 -.898910015E+02 -.900060617E+02 -.901209372E+02 -.902352006E+02 -.903483901E+02 -.904600125E+02 -.905695462E+02 -.906764457E+02 -.907801458E+02 -.908800679E+02 -.909756255E+02 -.910662316E+02 -.911513057E+02 -.912302820E+02 -.913026165E+02 -.913677959E+02 -.914253450E+02 -.914748345E+02 -.915158879E+02 -.915481878E+02 -.915714817E+02 -.915855863E+02 -.915903907E+02 -.915858585E+02 -.915720284E+02 -.915490137E+02 -.915170000E+02 -.914762422E+02 -.914270600E+02 -.913698324E+02 -.913049911E+02 -.912330140E+02 -.911544169E+02 -.910697462E+02 -.909795707E+02 -.908844736E+02 -.907850447E+02 -.906818734E+02 -.905755415E+02 -.904666171E+02 -.903556490E+02 -.902431621E+02 -.901296530E+02 -.900155867E+02 -.899013943E+02 -.897874709E+02 -.896741747E+02 -.895618261E+02 -.894507085E+02 -.893410683E+02 -.892331167E+02 -.891270312E+02 -.890229584E+02 -.889210163E+02 -.888212983E+02 -.887238774E+02 -.886288114E+02 -.885361489E+02 -.884459373E+02 -.883582317E+02 -.882731069E+02 -.881906720E+02 -.881110887E+02 -.880345953E+02 -.879615367E+02 -.878924039E+02 -.878278844E+02 -.877689282E+02 -.877168333E+02 -.876733578E+02 -.876408653E+02 -.876225159E+02 -.876225159E+02
 -.876361653E+02 -.876361653E+02 -.876552686E+02 -.876890492E+02 -.877341679E+02 -.877881130E+02 -.878490030E+02 -.879154350E+02 -.879863684E+02 -.880610361E+02 -.881388763E+02 -.882194794E+02 -.883025475E+02 -.883878634E+02 -.884752654E+02 -.885646290E+02 -.886558514E+02 -.887488404E+02 -.888435045E+02 -.889397459E+02 -.890374546E+02 -.891365037E+02 -.892367457E+02 -.893380096E+02 -.894400987E+02 -.895427890E+02 -.896458282E+02 -.897489355E+02 -.898518011E+02 -.899540875E+02 -.900554304E+02 -.901554403E+02 -.902537049E+02 -.903497922E+02 -.904432535E+02 -.905336280E+02 -.906204464E+02 -.907032366E+02 -.907815285E+02 -.908548601E+02 -.909227827E+02 -.909848677E+02 -.910407118E+02 -.910899430E+02 -.911322266E+02 -.911672697E+02 -.911948262E+02 -.912147005E+02 -.912267510E+02 -.912308922E+02 -.912270961E+02 -.912153930E+02 -.911958706E+02 -.911686730E+02 -.911339979E+02 -.910920939E+02 -.910432561E+02 -.909878219E+02 -.909261655E+02 -.908586927E+02 -.907858349E+02 -.907080431E+02 -.906257821E+02 -.905395247E+02 -.904497458E+02 -.903569175E+02 -.902615036E+02 -.901639558E+02 -.900647091E+02 -.899641789E+02 -.898627578E+02 -.897608131E+02 -.896586857E+02 -.895566878E+02 -.894551033E+02 -.893541867E+02 -.892541639E+02 -.891552325E+02 -.890575637E+02 -.889613033E+02 -.888665749E+02 -.887734818E+02 -.886821118E+02 -.885925409E+02 -.885048394E+02 -.884190790E+02 -.883353412E+02 -.882537292E+02 -.881743813E+02 -.880974895E+02 -.880233222E+02 -.879522543E+02 -.878848053E+02 -.878216898E+02 -.877638814E+02 -.877126979E+02 -.876699107E+02 -.876378886E+02 -.876197855E+02 -.876197855E+02
 -.876291911E+02 -.876291911E+02 -.876477952E+02 -.876806638E+02 -.877245137E+02 -.877768675E+02 -.878358616E+02 -.879000985E+02 -.879685343E+02 -.880403924E+02 -.881150967E+02 -.881922207E+02 -.882714480E+02 -.883525422E+02 -.884353225E+02 -.885196464E+02 -.886053946E+02 -.886924605E+02 -.887807410E+02 -.888701300E+02 -.889605131E+02 -.890517629E+02 -.891437364E+02 -.892362723E+02 -.893291891E+02 -.894222842E+02 -.895153328E+02 -.896080882E+02 -.897002817E+02 -.897916235E+02 -.898818038E+02 -.899704945E+02 -.900573511E+02 -.901420152E+02 -.902241172E+02 -.903032799E+02 -.903791216E+02 -.904512604E+02 -.905193181E+02 -.905829245E+02 -.906417221E+02 -.906953702E+02 -.907435499E+02 -.907859678E+02 -.908223607E+02 -.908524989E+02 -.908761897E+02 -.908932805E+02 -.909036606E+02 -.909072637E+02 -.909040682E+02 -.908940978E+02 -.908774212E+02 -.908541513E+02 -.908244430E+02 -.907884911E+02 -.907465276E+02 -.906988183E+02 -.906456587E+02 -.905873702E+02 -.905242958E+02 -.904567956E+02 -.903852423E+02 -.903100166E+02 -.902315032E+02 -.901500862E+02 -.900661457E+02 -.899800540E+02 -.898921723E+02 -.898028479E+02 -.897124118E+02 -.896211765E+02 -.895294345E+02 -.894374569E+02 -.893454930E+02 -.892537692E+02 -.891624896E+02 -.890718362E+02 -.889819700E+02 -.888930320E+02 -.888051452E+02 -.887184174E+02 -.886329440E+02 -.885488126E+02 -.884661074E+02 -.883849168E+02 -.883053409E+02 -.882275026E+02 -.881515609E+02 -.880777287E+02 -.880062950E+02 -.879376535E+02 -.878723409E+02 -.878110848E+02 -.877548669E+02 -.877050059E+02 -.876632640E+02 -.876319877E+02 -.876142899E+02 -.876142899E+02
 -.876200816E+02 -.876200816E+02 -.876380667E+02 -.876698169E+02 -.877121329E+02 -.877625940E+02 -.878193728E+02 -.878810927E+02 -.879467200E+02 -.880154797E+02 -.880867919E+02 -.881602223E+02 -.882354444E+02 -.883122100E+02 -.883903267E+02 -.884696405E+02 -.885500220E+02 -.886313560E+02 -.887135333E+02 -.887964445E+02 -.888799746E+02 -.889639997E+02 -.890483841E+02 -.891329779E+02 -.892176157E+02 -.893021158E+02 -.893862794E+02 -.894698908E+02 -.895527178E+02 -.896345120E+02 -.897150104E+02 -.897939366E+02 -.898710023E+02 -.899459097E+02 -.900183538E+02 -.900880247E+02 -.901546108E+02 -.902178018E+02 -.902772916E+02 -.903327823E+02 -.903839870E+02 -.904306334E+02 -.904724675E+02 -.905092561E+02 -.905407906E+02 -.905668895E+02 -.905874008E+02 -.906022043E+02 -.906112130E+02 -.906143748E+02 -.906116729E+02 -.906031262E+02 -.905887890E+02 -.905687504E+02 -.905431328E+02 -.905120903E+02 -.904758067E+02 -.904344928E+02 -.903883838E+02 -.903377363E+02 -.902828247E+02 -.902239382E+02 -.901613773E+02 -.900954503E+02 -.900264699E+02 -.899547503E+02 -.898806038E+02 -.898043380E+02 -.897262532E+02 -.896466401E+02 -.895657779E+02 -.894839318E+02 -.894013527E+02 -.893182748E+02 -.892349159E+02 -.891514761E+02 -.890681382E+02 -.889850677E+02 -.889024135E+02 -.888203091E+02 -.887388737E+02 -.886582152E+02 -.885784322E+02 -.884996183E+02 -.884218664E+02 -.883452754E+02 -.882699577E+02 -.881960492E+02 -.881237229E+02 -.880532047E+02 -.879847960E+02 -.879189008E+02 -.878560626E+02 -.877970109E+02 -.877427225E+02 -.876945014E+02 -.876540825E+02 -.876237669E+02 -.876065993E+02 -.876065993E+02
 -.876093438E+02 -.876093438E+02 -.876266196E+02 -.876570975E+02 -.876976834E+02 -.877460307E+02 -.878003627E+02 -.878593367E+02 -.879219393E+02 -.879874067E+02 -.880551635E+02 -.881247748E+02 -.881959106E+02 -.882683173E+02 -.883417966E+02 -.884161882E+02 -.884913573E+02 -.885671847E+02 -.886435590E+02 -.887203706E+02 -.887975071E+02 -.888748503E+02 -.889522730E+02 -.890296376E+02 -.891067947E+02 -.891835822E+02 -.892598253E+02 -.893353359E+02 -.894099136E+02 -.894833459E+02 -.895554095E+02 -.896258713E+02 -.896944898E+02 -.897610169E+02 -.898252001E+02 -.898867842E+02 -.899455136E+02 -.900011350E+02 -.900533997E+02 -.901020664E+02 -.901469037E+02 -.901876925E+02 -.902242290E+02 -.902563270E+02 -.902838198E+02 -.903065628E+02 -.903244354E+02 -.903373420E+02 -.903452139E+02 -.903480097E+02 -.903457164E+02 -.903383491E+02 -.903259510E+02 -.903085932E+02 -.902863730E+02 -.902594133E+02 -.902278607E+02 -.901918839E+02 -.901516713E+02 -.901074288E+02 -.900593777E+02 -.900077514E+02 -.899527936E+02 -.898947552E+02 -.898338917E+02 -.897704608E+02 -.897047201E+02 -.896369245E+02 -.895673243E+02 -.894961632E+02 -.894236765E+02 -.893500897E+02 -.892756172E+02 -.892004615E+02 -.891248119E+02 -.890488445E+02 -.889727220E+02 -.888965936E+02 -.888205955E+02 -.887448522E+02 -.886694772E+02 -.885945755E+02 -.885202458E+02 -.884465839E+02 -.883736872E+02 -.883016608E+02 -.882306242E+02 -.881607214E+02 -.880921330E+02 -.880250926E+02 -.879599070E+02 -.878969832E+02 -.878368633E+02 -.877802694E+02 -.877281630E+02 -.876818208E+02 -.876429351E+02 -.876137443E+02 -.875972025E+02 -.875972025E+02
 -.875974018E+02 -.875974018E+02 -.876139033E+02 -.876429986E+02 -.876817149E+02 -.877277932E+02 -.877795193E+02 -.878355936E+02 -.878950317E+02 -.879570886E+02 -.880211994E+02 -.880869350E+02 -.881539672E+02 -.882220419E+02 -.882909590E+02 -.883605561E+02 -.884306970E+02 -.885012614E+02 -.885721385E+02 -.886432209E+02 -.887144009E+02 -.887855667E+02 -.888566007E+02 -.889273776E+02 -.889977630E+02 -.890676131E+02 -.891367744E+02 -.892050833E+02 -.892723670E+02 -.893384438E+02 -.894031238E+02 -.894662101E+02 -.895275002E+02 -.895867869E+02 -.896438604E+02 -.896985098E+02 -.897505246E+02 -.897996971E+02 -.898458244E+02 -.898887099E+02 -.899281658E+02 -.899640150E+02 -.899960929E+02 -.900242496E+02 -.900483513E+02 -.900682821E+02 -.900839453E+02 -.900952647E+02 -.901021852E+02 -.901046741E+02 -.901027211E+02 -.900963383E+02 -.900855606E+02 -.900704448E+02 -.900510691E+02 -.900275321E+02 -.899999516E+02 -.899684634E+02 -.899332195E+02 -.898943862E+02 -.898521429E+02 -.898066792E+02 -.897581937E+02 -.897068914E+02 -.896529822E+02 -.895966784E+02 -.895381931E+02 -.894777381E+02 -.894155226E+02 -.893517511E+02 -.892866225E+02 -.892203285E+02 -.891530524E+02 -.890849687E+02 -.890162421E+02 -.889470268E+02 -.888774671E+02 -.888076967E+02 -.887378393E+02 -.886680096E+02 -.885983144E+02 -.885288540E+02 -.884597249E+02 -.883910227E+02 -.883228463E+02 -.882553030E+02 -.881885162E+02 -.881226335E+02 -.880578391E+02 -.879943689E+02 -.879325298E+02 -.878727260E+02 -.878154916E+02 -.877615342E+02 -.877117906E+02 -.876675009E+02 -.876303030E+02 -.876023583E+02 -.875865133E+02 -.875865133E+02
 -.875846071E+02 -.875846071E+02 -.876002898E+02 -.876279275E+02 -.876646808E+02 -.877083888E+02 -.877574078E+02 -.878104890E+02 -.878666838E+02 -.879252712E+02 -.879857024E+02 -.880475586E+02 -.881105174E+02 -.881743283E+02 -.882387927E+02 -.883037495E+02 -.883690633E+02 -.884346154E+02 -.885002975E+02 -.885660061E+02 -.886316389E+02 -.886970918E+02 -.887622564E+02 -.888270193E+02 -.888912601E+02 -.889548517E+02 -.890176593E+02 -.890795409E+02 -.891403474E+02 -.891999232E+02 -.892581069E+02 -.893147318E+02 -.893696275E+02 -.894226207E+02 -.894735364E+02 -.895221996E+02 -.895684365E+02 -.896120760E+02 -.896529515E+02 -.896909021E+02 -.897257748E+02 -.897574254E+02 -.897857204E+02 -.898105382E+02 -.898317708E+02 -.898493247E+02 -.898631219E+02 -.898731011E+02 -.898792181E+02 -.898814467E+02 -.898797787E+02 -.898742240E+02 -.898648107E+02 -.898515848E+02 -.898346094E+02 -.898139643E+02 -.897897446E+02 -.897620605E+02 -.897310351E+02 -.896968039E+02 -.896595128E+02 -.896193168E+02 -.895763785E+02 -.895308665E+02 -.894829535E+02 -.894328154E+02 -.893806289E+02 -.893265709E+02 -.892708164E+02 -.892135376E+02 -.891549028E+02 -.890950751E+02 -.890342113E+02 -.889724620E+02 -.889099699E+02 -.888468703E+02 -.887832905E+02 -.887193498E+02 -.886551600E+02 -.885908263E+02 -.885264477E+02 -.884621191E+02 -.883979334E+02 -.883339839E+02 -.882703688E+02 -.882071955E+02 -.881445878E+02 -.880826941E+02 -.880216985E+02 -.879618353E+02 -.879034075E+02 -.878468114E+02 -.877925682E+02 -.877413645E+02 -.876941065E+02 -.876519893E+02 -.876165877E+02 -.875899750E+02 -.875748778E+02 -.875748778E+02
 -.875712471E+02 -.875712471E+02 -.875860828E+02 -.876122166E+02 -.876469511E+02 -.876882300E+02 -.877344871E+02 -.877845298E+02 -.878374499E+02 -.878925549E+02 -.879493163E+02 -.880073289E+02 -.880662797E+02 -.881259242E+02 -.881860686E+02 -.882465549E+02 -.883072507E+02 -.883680406E+02 -.884288202E+02 -.884894908E+02 -.885499563E+02 -.886101202E+02 -.886698834E+02 -.887291434E+02 -.887877930E+02 -.888457195E+02 -.889028050E+02 -.889589261E+02 -.890139542E+02 -.890677559E+02 -.891201935E+02 -.891711259E+02 -.892204092E+02 -.892678980E+02 -.893134459E+02 -.893569073E+02 -.893981377E+02 -.894369959E+02 -.894733444E+02 -.895070510E+02 -.895379901E+02 -.895660438E+02 -.895911033E+02 -.896130694E+02 -.896318543E+02 -.896473822E+02 -.896595897E+02 -.896684273E+02 -.896738593E+02 -.896758645E+02 -.896744364E+02 -.896695831E+02 -.896613276E+02 -.896497071E+02 -.896347729E+02 -.896165900E+02 -.895952358E+02 -.895708000E+02 -.895433832E+02 -.895130960E+02 -.894800580E+02 -.894443965E+02 -.894062453E+02 -.893657434E+02 -.893230340E+02 -.892782630E+02 -.892315778E+02 -.891831262E+02 -.891330553E+02 -.890815105E+02 -.890286344E+02 -.889745658E+02 -.889194394E+02 -.888633846E+02 -.888065257E+02 -.887489809E+02 -.886908622E+02 -.886322762E+02 -.885733233E+02 -.885140993E+02 -.884546957E+02 -.883952013E+02 -.883357043E+02 -.882762947E+02 -.882170682E+02 -.881581306E+02 -.880996040E+02 -.880416349E+02 -.879844045E+02 -.879281426E+02 -.878731450E+02 -.878197965E+02 -.877686008E+02 -.877202196E+02 -.876755227E+02 -.876356547E+02 -.876021203E+02 -.875768970E+02 -.875625816E+02 -.875625816E+02
 -.875575528E+02 -.875575528E+02 -.875715268E+02 -.875961336E+02 -.876288226E+02 -.876676478E+02 -.877111247E+02 -.877581205E+02 -.878077711E+02 -.878594162E+02 -.879125502E+02 -.879667841E+02 -.880218169E+02 -.880774127E+02 -.881333839E+02 -.881895775E+02 -.882458657E+02 -.883021376E+02 -.883582934E+02 -.884142401E+02 -.884698880E+02 -.885251479E+02 -.885799298E+02 -.886341413E+02 -.886876868E+02 -.887404668E+02 -.887923782E+02 -.888433136E+02 -.888931618E+02 -.889418084E+02 -.889891358E+02 -.890350240E+02 -.890793516E+02 -.891219958E+02 -.891628340E+02 -.892017444E+02 -.892386067E+02 -.892733035E+02 -.893057210E+02 -.893357501E+02 -.893632872E+02 -.893882355E+02 -.894105055E+02 -.894300162E+02 -.894466957E+02 -.894604820E+02 -.894713237E+02 -.894791804E+02 -.894840229E+02 -.894858342E+02 -.894846090E+02 -.894803540E+02 -.894730880E+02 -.894628415E+02 -.894496565E+02 -.894335859E+02 -.894146934E+02 -.893930522E+02 -.893687450E+02 -.893418626E+02 -.893125036E+02 -.892807729E+02 -.892467811E+02 -.892106436E+02 -.891724793E+02 -.891324098E+02 -.890905584E+02 -.890470493E+02 -.890020062E+02 -.889555523E+02 -.889078085E+02 -.888588935E+02 -.888089227E+02 -.887580081E+02 -.887062572E+02 -.886537736E+02 -.886006560E+02 -.885469990E+02 -.884928929E+02 -.884384244E+02 -.883836776E+02 -.883287350E+02 -.882736797E+02 -.882185976E+02 -.881635808E+02 -.881087318E+02 -.880541696E+02 -.880000369E+02 -.879465101E+02 -.878938120E+02 -.878422285E+02 -.877921301E+02 -.877440001E+02 -.876984713E+02 -.876563738E+02 -.876187968E+02 -.875871703E+02 -.875633704E+02 -.875498576E+02 -.875498576E+02
 -.875437082E+02 -.875437082E+02 -.875568161E+02 -.875798902E+02 -.876105305E+02 -.876469039E+02 -.876876099E+02 -.877315790E+02 -.877779933E+02 -.878262270E+02 -.878757995E+02 -.879263404E+02 -.879775623E+02 -.880292393E+02 -.880811916E+02 -.881332729E+02 -.881853606E+02 -.882373491E+02 -.882891441E+02 -.883406583E+02 -.883918084E+02 -.884425127E+02 -.884926894E+02 -.885422555E+02 -.885911258E+02 -.886392125E+02 -.886864253E+02 -.887326706E+02 -.887778524E+02 -.888218723E+02 -.888646295E+02 -.889060221E+02 -.889459468E+02 -.889843001E+02 -.890209787E+02 -.890558805E+02 -.890889048E+02 -.891199539E+02 -.891489329E+02 -.891757514E+02 -.892003237E+02 -.892225697E+02 -.892424158E+02 -.892597952E+02 -.892746488E+02 -.892869258E+02 -.892965840E+02 -.893035902E+02 -.893079208E+02 -.893095618E+02 -.893085089E+02 -.893047678E+02 -.892983538E+02 -.892892921E+02 -.892776171E+02 -.892633725E+02 -.892466104E+02 -.892273915E+02 -.892057837E+02 -.891818621E+02 -.891557082E+02 -.891274090E+02 -.890970563E+02 -.890647462E+02 -.890305779E+02 -.889946531E+02 -.889570754E+02 -.889179492E+02 -.888773792E+02 -.888354698E+02 -.887923239E+02 -.887480431E+02 -.887027266E+02 -.886564710E+02 -.886093700E+02 -.885615138E+02 -.885129897E+02 -.884638815E+02 -.884142701E+02 -.883642339E+02 -.883138497E+02 -.882631941E+02 -.882123444E+02 -.881613821E+02 -.881103947E+02 -.880594808E+02 -.880087549E+02 -.879583546E+02 -.879084498E+02 -.878592546E+02 -.878110429E+02 -.877641688E+02 -.877190929E+02 -.876764167E+02 -.876369273E+02 -.876016560E+02 -.875719543E+02 -.875495933E+02 -.875368933E+02 -.875368933E+02
 -.875298566E+02 -.875298566E+02 -.875421020E+02 -.875636517E+02 -.875922576E+02 -.876262007E+02 -.876641666E+02 -.877051502E+02 -.877483819E+02 -.877932714E+02 -.878393652E+02 -.878863127E+02 -.879338411E+02 -.879817362E+02 -.880298271E+02 -.880779743E+02 -.881260618E+02 -.881739899E+02 -.882216699E+02 -.882690203E+02 -.883159643E+02 -.883624272E+02 -.884083348E+02 -.884536127E+02 -.884981851E+02 -.885419746E+02 -.885849017E+02 -.886268853E+02 -.886678419E+02 -.887076869E+02 -.887463339E+02 -.887836958E+02 -.888196848E+02 -.888542132E+02 -.888871939E+02 -.889185407E+02 -.889481693E+02 -.889759977E+02 -.890019470E+02 -.890259416E+02 -.890479103E+02 -.890677867E+02 -.890855098E+02 -.891010244E+02 -.891142816E+02 -.891252396E+02 -.891338635E+02 -.891401262E+02 -.891440082E+02 -.891454979E+02 -.891445919E+02 -.891412950E+02 -.891356199E+02 -.891275873E+02 -.891172257E+02 -.891045712E+02 -.890896669E+02 -.890725630E+02 -.890533157E+02 -.890319875E+02 -.890086459E+02 -.889833633E+02 -.889562165E+02 -.889272856E+02 -.888966536E+02 -.888644062E+02 -.888306304E+02 -.887954145E+02 -.887588471E+02 -.887210170E+02 -.886820121E+02 -.886419194E+02 -.886008243E+02 -.885588103E+02 -.885159589E+02 -.884723492E+02 -.884280579E+02 -.883831593E+02 -.883377259E+02 -.882918283E+02 -.882455367E+02 -.881989212E+02 -.881520540E+02 -.881050114E+02 -.880578762E+02 -.880107421E+02 -.879637184E+02 -.879169365E+02 -.878705586E+02 -.878247888E+02 -.877798876E+02 -.877361911E+02 -.876941355E+02 -.876542889E+02 -.876173939E+02 -.875844216E+02 -.875566432E+02 -.875357222E+02 -.875238367E+02 -.875238367E+02
 -.875161072E+02 -.875161072E+02 -.875274996E+02 -.875475436E+02 -.875741424E+02 -.876056915E+02 -.876409635E+02 -.876790183E+02 -.877191352E+02 -.877607610E+02 -.878034698E+02 -.878469319E+02 -.878908902E+02 -.879351428E+02 -.879795282E+02 -.880239151E+02 -.880681941E+02 -.881122715E+02 -.881560645E+02 -.881994978E+02 -.882425006E+02 -.882850047E+02 -.883269433E+02 -.883682495E+02 -.884088560E+02 -.884486944E+02 -.884876951E+02 -.885257873E+02 -.885628987E+02 -.885989560E+02 -.886338853E+02 -.886676119E+02 -.887000610E+02 -.887311581E+02 -.887608293E+02 -.887890020E+02 -.888156051E+02 -.888405698E+02 -.888638298E+02 -.888853221E+02 -.889049871E+02 -.889227696E+02 -.889386187E+02 -.889524886E+02 -.889643388E+02 -.889741347E+02 -.889818473E+02 -.889874542E+02 -.889909393E+02 -.889922931E+02 -.889915129E+02 -.889886027E+02 -.889835729E+02 -.889764408E+02 -.889672300E+02 -.889559705E+02 -.889426982E+02 -.889274546E+02 -.889102867E+02 -.888912464E+02 -.888703901E+02 -.888477782E+02 -.888234750E+02 -.887975478E+02 -.887700663E+02 -.887411026E+02 -.887107302E+02 -.886790240E+02 -.886460593E+02 -.886119115E+02 -.885766561E+02 -.885403676E+02 -.885031197E+02 -.884649848E+02 -.884260337E+02 -.883863356E+02 -.883459582E+02 -.883049672E+02 -.882634275E+02 -.882214026E+02 -.881789563E+02 -.881361528E+02 -.880930589E+02 -.880497457E+02 -.880062910E+02 -.879627831E+02 -.879193255E+02 -.878760426E+02 -.878330882E+02 -.877906553E+02 -.877489902E+02 -.877084096E+02 -.876693240E+02 -.876322673E+02 -.875979361E+02 -.875672403E+02 -.875413692E+02 -.875218785E+02 -.875108027E+02 -.875108027E+02
 -.875025406E+02 -.875025406E+02 -.875130943E+02 -.875316585E+02 -.875562868E+02 -.875854890E+02 -.876181239E+02 -.876533167E+02 -.876903965E+02 -.877288473E+02 -.877682712E+02 -.878083601E+02 -.878488736E+02 -.878896222E+02 -.879304545E+02 -.879712477E+02 -.880118992E+02 -.880523218E+02 -.880924386E+02 -.881321802E+02 -.881714815E+02 -.882102809E+02 -.882485178E+02 -.882861326E+02 -.883230653E+02 -.883592556E+02 -.883946425E+02 -.884291641E+02 -.884627578E+02 -.884953601E+02 -.885269075E+02 -.885573358E+02 -.885865813E+02 -.886145804E+02 -.886412704E+02 -.886665898E+02 -.886904785E+02 -.887128786E+02 -.887337343E+02 -.887529927E+02 -.887706040E+02 -.887865218E+02 -.888007038E+02 -.888131118E+02 -.888237120E+02 -.888324755E+02 -.888393784E+02 -.888444020E+02 -.888475330E+02 -.888487636E+02 -.888480914E+02 -.888455198E+02 -.888410577E+02 -.888347193E+02 -.888265244E+02 -.888164979E+02 -.888046698E+02 -.887910746E+02 -.887757517E+02 -.887587444E+02 -.887401000E+02 -.887198692E+02 -.886981059E+02 -.886748666E+02 -.886502103E+02 -.886241977E+02 -.885968914E+02 -.885683546E+02 -.885386515E+02 -.885078467E+02 -.884760047E+02 -.884431897E+02 -.884094652E+02 -.883748941E+02 -.883395379E+02 -.883034574E+02 -.882667120E+02 -.882293600E+02 -.881914593E+02 -.881530670E+02 -.881142407E+02 -.880750392E+02 -.880355240E+02 -.879957609E+02 -.879558224E+02 -.879157914E+02 -.878757649E+02 -.878358602E+02 -.877962216E+02 -.877570307E+02 -.877185185E+02 -.876809818E+02 -.876448048E+02 -.876104862E+02 -.875786760E+02 -.875502223E+02 -.875262325E+02 -.875081540E+02 -.874978785E+02 -.874978785E+02
 -.874892144E+02 -.874892144E+02 -.874989463E+02 -.875160617E+02 -.875387625E+02 -.875656716E+02 -.875957332E+02 -.876281377E+02 -.876622636E+02 -.876976322E+02 -.877338743E+02 -.877707036E+02 -.878078963E+02 -.878452760E+02 -.878827018E+02 -.879200593E+02 -.879572533E+02 -.879942028E+02 -.880308369E+02 -.880670919E+02 -.881029084E+02 -.881382306E+02 -.881730040E+02 -.882071752E+02 -.882406912E+02 -.882734987E+02 -.883055441E+02 -.883367733E+02 -.883671321E+02 -.883965656E+02 -.884250189E+02 -.884524370E+02 -.884787652E+02 -.885039494E+02 -.885279361E+02 -.885506732E+02 -.885721098E+02 -.885921969E+02 -.886108875E+02 -.886281370E+02 -.886439036E+02 -.886581484E+02 -.886708359E+02 -.886819341E+02 -.886914149E+02 -.886992541E+02 -.887054317E+02 -.887099322E+02 -.887127445E+02 -.887138620E+02 -.887132829E+02 -.887110101E+02 -.887070508E+02 -.887014171E+02 -.886941255E+02 -.886851968E+02 -.886746561E+02 -.886625323E+02 -.886488585E+02 -.886336708E+02 -.886170091E+02 -.885989159E+02 -.885794368E+02 -.885586193E+02 -.885365133E+02 -.885131703E+02 -.884886432E+02 -.884629860E+02 -.884362535E+02 -.884085008E+02 -.883797834E+02 -.883501564E+02 -.883196748E+02 -.882883931E+02 -.882563651E+02 -.882236437E+02 -.881902814E+02 -.881563298E+02 -.881218403E+02 -.880868642E+02 -.880514535E+02 -.880156618E+02 -.879795453E+02 -.879431646E+02 -.879065871E+02 -.878698897E+02 -.878331630E+02 -.877965165E+02 -.877600851E+02 -.877240380E+02 -.876885909E+02 -.876540201E+02 -.876206827E+02 -.875890423E+02 -.875597020E+02 -.875334478E+02 -.875113059E+02 -.874946157E+02 -.874851275E+02 -.874851275E+02
 -.874761663E+02 -.874761663E+02 -.874850952E+02 -.875007960E+02 -.875216164E+02 -.875462902E+02 -.875738462E+02 -.876035394E+02 -.876347969E+02 -.876671778E+02 -.877003412E+02 -.877340227E+02 -.877680153E+02 -.878021561E+02 -.878363146E+02 -.878703850E+02 -.879042795E+02 -.879379234E+02 -.879712518E+02 -.880042062E+02 -.880367330E+02 -.880687816E+02 -.881003031E+02 -.881312501E+02 -.881615754E+02 -.881912322E+02 -.882201734E+02 -.882483518E+02 -.882757203E+02 -.883022314E+02 -.883278377E+02 -.883524920E+02 -.883761474E+02 -.883987576E+02 -.884202771E+02 -.884406615E+02 -.884598676E+02 -.884778539E+02 -.884945807E+02 -.885100105E+02 -.885241079E+02 -.885368403E+02 -.885481778E+02 -.885580936E+02 -.885665640E+02 -.885735690E+02 -.885790916E+02 -.885831190E+02 -.885856419E+02 -.885866549E+02 -.885861564E+02 -.885841487E+02 -.885806381E+02 -.885756347E+02 -.885691523E+02 -.885612082E+02 -.885518237E+02 -.885410229E+02 -.885288336E+02 -.885152863E+02 -.885004144E+02 -.884842540E+02 -.884668432E+02 -.884482224E+02 -.884284339E+02 -.884075213E+02 -.883855296E+02 -.883625048E+02 -.883384937E+02 -.883135436E+02 -.882877020E+02 -.882610166E+02 -.882335347E+02 -.882053038E+02 -.881763706E+02 -.881467815E+02 -.881165825E+02 -.880858195E+02 -.880545379E+02 -.880227837E+02 -.879906038E+02 -.879580465E+02 -.879251632E+02 -.878920094E+02 -.878586472E+02 -.878251477E+02 -.877915949E+02 -.877580900E+02 -.877247583E+02 -.876917569E+02 -.876592851E+02 -.876275989E+02 -.875970283E+02 -.875680014E+02 -.875410745E+02 -.875169722E+02 -.874966397E+02 -.874813102E+02 -.874725941E+02 -.874725941E+02
 -.874634183E+02 -.874634183E+02 -.874715641E+02 -.874858862E+02 -.875048749E+02 -.875273729E+02 -.875524926E+02 -.875795521E+02 -.876080271E+02 -.876375136E+02 -.876676992E+02 -.876983410E+02 -.877292494E+02 -.877602745E+02 -.877912965E+02 -.878222182E+02 -.878529592E+02 -.878834510E+02 -.879136345E+02 -.879434565E+02 -.879728687E+02 -.880018253E+02 -.880302830E+02 -.880581993E+02 -.880855327E+02 -.881122418E+02 -.881382856E+02 -.881636229E+02 -.881882127E+02 -.882120139E+02 -.882349857E+02 -.882570874E+02 -.882782788E+02 -.882985204E+02 -.883177734E+02 -.883359998E+02 -.883531632E+02 -.883692282E+02 -.883841613E+02 -.883979306E+02 -.884105065E+02 -.884218614E+02 -.884319702E+02 -.884408102E+02 -.884483618E+02 -.884546078E+02 -.884595344E+02 -.884631305E+02 -.884653885E+02 -.884663038E+02 -.884658752E+02 -.884641047E+02 -.884609973E+02 -.884565617E+02 -.884508095E+02 -.884437552E+02 -.884354166E+02 -.884258141E+02 -.884149711E+02 -.884029131E+02 -.883896686E+02 -.883752676E+02 -.883597428E+02 -.883431281E+02 -.883254595E+02 -.883067739E+02 -.882871097E+02 -.882665061E+02 -.882450031E+02 -.882226413E+02 -.881994613E+02 -.881755043E+02 -.881508114E+02 -.881254234E+02 -.880993812E+02 -.880727253E+02 -.880454961E+02 -.880177340E+02 -.879894793E+02 -.879607730E+02 -.879316571E+02 -.879021752E+02 -.878723739E+02 -.878423038E+02 -.878120216E+02 -.877815927E+02 -.877510941E+02 -.877206193E+02 -.876902834E+02 -.876602310E+02 -.876306456E+02 -.876017622E+02 -.875738840E+02 -.875474036E+02 -.875228310E+02 -.875008300E+02 -.874822659E+02 -.874682671E+02 -.874603064E+02 -.874603064E+02
 -.874509796E+02 -.874509796E+02 -.874583627E+02 -.874713420E+02 -.874885479E+02 -.875089300E+02 -.875316819E+02 -.875561842E+02 -.875819605E+02 -.876086431E+02 -.876359476E+02 -.876636532E+02 -.876915867E+02 -.877196116E+02 -.877476188E+02 -.877755197E+02 -.878032409E+02 -.878307204E+02 -.878579046E+02 -.878847455E+02 -.879111996E+02 -.879372260E+02 -.879627862E+02 -.879878425E+02 -.880123583E+02 -.880362973E+02 -.880596238E+02 -.880823018E+02 -.881042958E+02 -.881255704E+02 -.881460902E+02 -.881658204E+02 -.881847266E+02 -.882027749E+02 -.882199322E+02 -.882361663E+02 -.882514461E+02 -.882657417E+02 -.882790247E+02 -.882912682E+02 -.883024470E+02 -.883125380E+02 -.883215200E+02 -.883293740E+02 -.883360834E+02 -.883416338E+02 -.883460135E+02 -.883492134E+02 -.883512270E+02 -.883520504E+02 -.883516828E+02 -.883501256E+02 -.883473834E+02 -.883434631E+02 -.883383747E+02 -.883321303E+02 -.883247450E+02 -.883162358E+02 -.883066225E+02 -.882959266E+02 -.882841720E+02 -.882713843E+02 -.882575909E+02 -.882428207E+02 -.882271040E+02 -.882104723E+02 -.881929583E+02 -.881745954E+02 -.881554177E+02 -.881354600E+02 -.881147572E+02 -.880933446E+02 -.880712578E+02 -.880485322E+02 -.880252031E+02 -.880013060E+02 -.879768762E+02 -.879519491E+02 -.879265606E+02 -.879007468E+02 -.878745453E+02 -.878479953E+02 -.878211385E+02 -.877940210E+02 -.877666941E+02 -.877392175E+02 -.877116614E+02 -.876841110E+02 -.876566718E+02 -.876294755E+02 -.876026898E+02 -.875765289E+02 -.875512693E+02 -.875272684E+02 -.875049904E+02 -.874850392E+02 -.874682013E+02 -.874555022E+02 -.874482796E+02 -.874482796E+02
 -.874388494E+02 -.874388494E+02 -.874454896E+02 -.874571617E+02 -.874726328E+02 -.874909568E+02 -.875114074E+02 -.875334265E+02 -.875565843E+02 -.875805491E+02 -.876050645E+02 -.876299307E+02 -.876549915E+02 -.876801235E+02 -.877052280E+02 -.877302249E+02 -.877550481E+02 -.877796419E+02 -.878039577E+02 -.878279528E+02 -.878515883E+02 -.878748278E+02 -.878976373E+02 -.879199835E+02 -.879418344E+02 -.879631583E+02 -.879839240E+02 -.880041004E+02 -.880236567E+02 -.880425624E+02 -.880607871E+02 -.880783011E+02 -.880950748E+02 -.881110793E+02 -.881262865E+02 -.881406690E+02 -.881542003E+02 -.881668553E+02 -.881786097E+02 -.881894409E+02 -.881993278E+02 -.882082506E+02 -.882161917E+02 -.882231351E+02 -.882290667E+02 -.882339745E+02 -.882378488E+02 -.882406818E+02 -.882424681E+02 -.882432045E+02 -.882428902E+02 -.882415265E+02 -.882391172E+02 -.882356682E+02 -.882311878E+02 -.882256862E+02 -.882191761E+02 -.882116718E+02 -.882031899E+02 -.881937486E+02 -.881833680E+02 -.881720697E+02 -.881598769E+02 -.881468139E+02 -.881329065E+02 -.881181815E+02 -.881026665E+02 -.880863899E+02 -.880693810E+02 -.880516692E+02 -.880332847E+02 -.880142578E+02 -.879946190E+02 -.879743988E+02 -.879536280E+02 -.879323372E+02 -.879105573E+02 -.878883193E+02 -.878656546E+02 -.878425953E+02 -.878191746E+02 -.877954274E+02 -.877713912E+02 -.877471071E+02 -.877226216E+02 -.876979883E+02 -.876732709E+02 -.876485466E+02 -.876239107E+02 -.875994826E+02 -.875754137E+02 -.875518982E+02 -.875291855E+02 -.875075986E+02 -.874875566E+02 -.874696041E+02 -.874544505E+02 -.874430201E+02 -.874365185E+02 -.874365185E+02
 -.874270193E+02 -.874270193E+02 -.874329357E+02 -.874433347E+02 -.874571169E+02 -.874734383E+02 -.874916510E+02 -.875112567E+02 -.875318716E+02 -.875531996E+02 -.875750113E+02 -.875971283E+02 -.876194106E+02 -.876417480E+02 -.876640521E+02 -.876862514E+02 -.877082867E+02 -.877301082E+02 -.877516729E+02 -.877729427E+02 -.877938832E+02 -.878144624E+02 -.878346502E+02 -.878544178E+02 -.878737371E+02 -.878925806E+02 -.879109212E+02 -.879287323E+02 -.879459872E+02 -.879626598E+02 -.879787242E+02 -.879941547E+02 -.880089264E+02 -.880230147E+02 -.880363956E+02 -.880490460E+02 -.880609435E+02 -.880720667E+02 -.880823954E+02 -.880919103E+02 -.881005937E+02 -.881084292E+02 -.881154017E+02 -.881214979E+02 -.881267059E+02 -.881310158E+02 -.881344193E+02 -.881369101E+02 -.881384834E+02 -.881391368E+02 -.881388694E+02 -.881376825E+02 -.881355791E+02 -.881325643E+02 -.881286449E+02 -.881238296E+02 -.881181290E+02 -.881115551E+02 -.881041217E+02 -.880958444E+02 -.880867398E+02 -.880768262E+02 -.880661231E+02 -.880546511E+02 -.880424319E+02 -.880294882E+02 -.880158432E+02 -.880015213E+02 -.879865472E+02 -.879709460E+02 -.879547434E+02 -.879379653E+02 -.879206378E+02 -.879027872E+02 -.878844400E+02 -.878656227E+02 -.878463619E+02 -.878266848E+02 -.878066186E+02 -.877861916E+02 -.877654330E+02 -.877443735E+02 -.877230464E+02 -.877014884E+02 -.876797408E+02 -.876578516E+02 -.876358779E+02 -.876138887E+02 -.875919694E+02 -.875702271E+02 -.875487975E+02 -.875278540E+02 -.875076202E+02 -.874883848E+02 -.874705222E+02 -.874545192E+02 -.874410092E+02 -.874308174E+02 -.874250198E+02 -.874250198E+02
 -.874154770E+02 -.874154770E+02 -.874206877E+02 -.874298458E+02 -.874419822E+02 -.874563532E+02 -.874723872E+02 -.874896448E+02 -.875077874E+02 -.875265536E+02 -.875457407E+02 -.875651911E+02 -.875847812E+02 -.876044136E+02 -.876240101E+02 -.876435075E+02 -.876628536E+02 -.876820046E+02 -.877009224E+02 -.877195737E+02 -.877379284E+02 -.877559585E+02 -.877736380E+02 -.877909417E+02 -.878078454E+02 -.878243254E+02 -.878403586E+02 -.878559219E+02 -.878709928E+02 -.878855489E+02 -.878995683E+02 -.879130291E+02 -.879259102E+02 -.879381908E+02 -.879498508E+02 -.879608705E+02 -.879712313E+02 -.879809151E+02 -.879899048E+02 -.879981846E+02 -.880057394E+02 -.880125554E+02 -.880186202E+02 -.880239225E+02 -.880284526E+02 -.880322021E+02 -.880351640E+02 -.880373332E+02 -.880387056E+02 -.880392793E+02 -.880390534E+02 -.880380292E+02 -.880362090E+02 -.880335972E+02 -.880301994E+02 -.880260228E+02 -.880210764E+02 -.880153701E+02 -.880089155E+02 -.880017256E+02 -.879938143E+02 -.879851969E+02 -.879758898E+02 -.879659103E+02 -.879552765E+02 -.879440075E+02 -.879321230E+02 -.879196435E+02 -.879065897E+02 -.878929831E+02 -.878788453E+02 -.878641983E+02 -.878490644E+02 -.878334660E+02 -.878174257E+02 -.878009663E+02 -.877841107E+02 -.877668822E+02 -.877493045E+02 -.877314021E+02 -.877132003E+02 -.876947262E+02 -.876760088E+02 -.876570805E+02 -.876379777E+02 -.876187427E+02 -.875994261E+02 -.875800888E+02 -.875608065E+02 -.875416739E+02 -.875228111E+02 -.875043715E+02 -.874865526E+02 -.874696095E+02 -.874538730E+02 -.874397728E+02 -.874278677E+02 -.874188858E+02 -.874137762E+02 -.874137762E+02
 -.874042121E+02 -.874042121E+02 -.874087341E+02 -.874166812E+02 -.874272124E+02 -.874396815E+02 -.874535921E+02 -.874685625E+02 -.874842981E+02 -.875005716E+02 -.875172068E+02 -.875340666E+02 -.875510433E+02 -.875680521E+02 -.875850251E+02 -.876019071E+02 -.876186528E+02 -.876352241E+02 -.876515880E+02 -.876677157E+02 -.876835812E+02 -.876991603E+02 -.877144308E+02 -.877293711E+02 -.877439605E+02 -.877581789E+02 -.877720065E+02 -.877854240E+02 -.877984122E+02 -.878109522E+02 -.878230256E+02 -.878346141E+02 -.878456999E+02 -.878562656E+02 -.878662944E+02 -.878757699E+02 -.878846764E+02 -.878929991E+02 -.879007236E+02 -.879078368E+02 -.879143261E+02 -.879201802E+02 -.879253887E+02 -.879299422E+02 -.879338328E+02 -.879370534E+02 -.879395984E+02 -.879414633E+02 -.879426451E+02 -.879431418E+02 -.879429530E+02 -.879420795E+02 -.879405235E+02 -.879382884E+02 -.879353789E+02 -.879318011E+02 -.879275622E+02 -.879226706E+02 -.879171359E+02 -.879109687E+02 -.879041807E+02 -.878967847E+02 -.878887940E+02 -.878802233E+02 -.878710875E+02 -.878614026E+02 -.878511851E+02 -.878404519E+02 -.878292206E+02 -.878175089E+02 -.878053353E+02 -.877927181E+02 -.877796760E+02 -.877662281E+02 -.877523934E+02 -.877381912E+02 -.877236410E+02 -.877087627E+02 -.876935766E+02 -.876781036E+02 -.876623655E+02 -.876463857E+02 -.876301892E+02 -.876138041E+02 -.875972620E+02 -.875805998E+02 -.875638613E+02 -.875471000E+02 -.875303815E+02 -.875137884E+02 -.874974254E+02 -.874814261E+02 -.874659624E+02 -.874512564E+02 -.874375957E+02 -.874253541E+02 -.874150175E+02 -.874072184E+02 -.874027815E+02 -.874027815E+02
 -.873932289E+02 -.873932289E+02 -.873970779E+02 -.874038426E+02 -.874128067E+02 -.874234201E+02 -.874352597E+02 -.874480002E+02 -.874613904E+02 -.874752366E+02 -.874893883E+02 -.875037285E+02 -.875181654E+02 -.875326265E+02 -.875470537E+02 -.875614001E+02 -.875756269E+02 -.875897017E+02 -.876035965E+02 -.876172866E+02 -.876307501E+02 -.876439666E+02 -.876569172E+02 -.876695838E+02 -.876819491E+02 -.876939961E+02 -.877057083E+02 -.877170696E+02 -.877280641E+02 -.877386760E+02 -.877488901E+02 -.877586912E+02 -.877680646E+02 -.877769959E+02 -.877854712E+02 -.877934772E+02 -.878010008E+02 -.878080297E+02 -.878145524E+02 -.878205580E+02 -.878260361E+02 -.878309775E+02 -.878353737E+02 -.878392171E+02 -.878425010E+02 -.878452198E+02 -.878473688E+02 -.878489445E+02 -.878499442E+02 -.878503665E+02 -.878502109E+02 -.878494782E+02 -.878481701E+02 -.878462893E+02 -.878438399E+02 -.878408267E+02 -.878372556E+02 -.878331335E+02 -.878284682E+02 -.878232684E+02 -.878175438E+02 -.878113047E+02 -.878045623E+02 -.877973282E+02 -.877896151E+02 -.877814360E+02 -.877728044E+02 -.877637343E+02 -.877542402E+02 -.877443368E+02 -.877340392E+02 -.877233629E+02 -.877123232E+02 -.877009359E+02 -.876892171E+02 -.876771827E+02 -.876648491E+02 -.876522330E+02 -.876393514E+02 -.876262219E+02 -.876128630E+02 -.875992945E+02 -.875855376E+02 -.875716162E+02 -.875575573E+02 -.875433923E+02 -.875291587E+02 -.875149020E+02 -.875006785E+02 -.874865587E+02 -.874726320E+02 -.874590126E+02 -.874458473E+02 -.874333255E+02 -.874216927E+02 -.874112676E+02 -.874024645E+02 -.873958224E+02 -.873920437E+02 -.873920437E+02
 -.873825721E+02 -.873825721E+02 -.873857642E+02 -.873913750E+02 -.873988107E+02 -.874076150E+02 -.874174368E+02 -.874280058E+02 -.874391134E+02 -.874505986E+02 -.874623363E+02 -.874742290E+02 -.874862003E+02 -.874981899E+02 -.875101495E+02 -.875220399E+02 -.875338290E+02 -.875454895E+02 -.875569984E+02 -.875683352E+02 -.875794816E+02 -.875904209E+02 -.876011374E+02 -.876116163E+02 -.876218432E+02 -.876318043E+02 -.876414863E+02 -.876508757E+02 -.876599596E+02 -.876687254E+02 -.876771605E+02 -.876852527E+02 -.876929900E+02 -.877003608E+02 -.877073539E+02 -.877139585E+02 -.877201640E+02 -.877259606E+02 -.877313390E+02 -.877362903E+02 -.877408063E+02 -.877448796E+02 -.877485033E+02 -.877516712E+02 -.877543782E+02 -.877566196E+02 -.877583916E+02 -.877596915E+02 -.877605172E+02 -.877608674E+02 -.877607418E+02 -.877601411E+02 -.877590665E+02 -.877575203E+02 -.877555058E+02 -.877530267E+02 -.877500878E+02 -.877466948E+02 -.877428537E+02 -.877385718E+02 -.877338566E+02 -.877287164E+02 -.877231603E+02 -.877171978E+02 -.877108389E+02 -.877040941E+02 -.876969743E+02 -.876894910E+02 -.876816557E+02 -.876734804E+02 -.876649774E+02 -.876561590E+02 -.876470380E+02 -.876376271E+02 -.876279394E+02 -.876179879E+02 -.876077861E+02 -.875973476E+02 -.875866864E+02 -.875758171E+02 -.875647549E+02 -.875535160E+02 -.875421184E+02 -.875305816E+02 -.875189282E+02 -.875071843E+02 -.874953812E+02 -.874835568E+02 -.874717581E+02 -.874600437E+02 -.874484881E+02 -.874371864E+02 -.874262608E+02 -.874158688E+02 -.874062145E+02 -.873975626E+02 -.873902572E+02 -.873847456E+02 -.873816105E+02 -.873816105E+02
 -.873723823E+02 -.873723823E+02 -.873749359E+02 -.873794263E+02 -.873853795E+02 -.873924305E+02 -.874002984E+02 -.874087666E+02 -.874176678E+02 -.874268728E+02 -.874362808E+02 -.874458136E+02 -.874554096E+02 -.874650201E+02 -.874746059E+02 -.874841357E+02 -.874935832E+02 -.875029266E+02 -.875121472E+02 -.875212285E+02 -.875301559E+02 -.875389157E+02 -.875474956E+02 -.875558836E+02 -.875640683E+02 -.875720387E+02 -.875797841E+02 -.875872940E+02 -.875945581E+02 -.876015664E+02 -.876083091E+02 -.876147764E+02 -.876209590E+02 -.876268477E+02 -.876324338E+02 -.876377087E+02 -.876426641E+02 -.876472925E+02 -.876515864E+02 -.876555389E+02 -.876591437E+02 -.876623949E+02 -.876652870E+02 -.876678155E+02 -.876699761E+02 -.876717653E+02 -.876731802E+02 -.876742184E+02 -.876748785E+02 -.876751594E+02 -.876750610E+02 -.876745837E+02 -.876737284E+02 -.876724971E+02 -.876708922E+02 -.876689166E+02 -.876665742E+02 -.876638691E+02 -.876608064E+02 -.876573915E+02 -.876536305E+02 -.876495297E+02 -.876450963E+02 -.876403377E+02 -.876352617E+02 -.876298766E+02 -.876241909E+02 -.876182136E+02 -.876119539E+02 -.876054210E+02 -.875986248E+02 -.875915749E+02 -.875842813E+02 -.875767543E+02 -.875690040E+02 -.875610408E+02 -.875528756E+02 -.875445189E+02 -.875359822E+02 -.875272770E+02 -.875184155E+02 -.875094108E+02 -.875002773E+02 -.874910309E+02 -.874816896E+02 -.874722748E+02 -.874628117E+02 -.874533309E+02 -.874438704E+02 -.874344775E+02 -.874252123E+02 -.874161514E+02 -.874073929E+02 -.873990636E+02 -.873913271E+02 -.873843956E+02 -.873785446E+02 -.873741320E+02 -.873716230E+02 -.873716230E+02
 -.873629997E+02 -.873629997E+02 -.873649425E+02 -.873683637E+02 -.873729047E+02 -.873782890E+02 -.873843031E+02 -.873907817E+02 -.873975970E+02 -.874046496E+02 -.874118619E+02 -.874191732E+02 -.874265358E+02 -.874339116E+02 -.874412701E+02 -.874485866E+02 -.874558405E+02 -.874630149E+02 -.874700948E+02 -.874770676E+02 -.874839216E+02 -.874906464E+02 -.874972323E+02 -.875036701E+02 -.875099510E+02 -.875160666E+02 -.875220086E+02 -.875277691E+02 -.875333402E+02 -.875387143E+02 -.875438839E+02 -.875488417E+02 -.875535805E+02 -.875580935E+02 -.875623739E+02 -.875664154E+02 -.875702117E+02 -.875737571E+02 -.875770460E+02 -.875800731E+02 -.875828338E+02 -.875853235E+02 -.875875383E+02 -.875894745E+02 -.875911291E+02 -.875924994E+02 -.875935831E+02 -.875943787E+02 -.875948849E+02 -.875951009E+02 -.875950267E+02 -.875946625E+02 -.875940091E+02 -.875930680E+02 -.875918408E+02 -.875903299E+02 -.875885382E+02 -.875864687E+02 -.875841253E+02 -.875815120E+02 -.875786334E+02 -.875754943E+02 -.875721000E+02 -.875684563E+02 -.875645689E+02 -.875604440E+02 -.875560883E+02 -.875515083E+02 -.875467111E+02 -.875417037E+02 -.875364935E+02 -.875310878E+02 -.875254943E+02 -.875197206E+02 -.875137747E+02 -.875076644E+02 -.875013980E+02 -.874949837E+02 -.874884301E+02 -.874817464E+02 -.874749419E+02 -.874680269E+02 -.874610125E+02 -.874539112E+02 -.874467373E+02 -.874395074E+02 -.874322414E+02 -.874249633E+02 -.874177028E+02 -.874104968E+02 -.874033921E+02 -.873964479E+02 -.873897400E+02 -.873833657E+02 -.873774503E+02 -.873721556E+02 -.873676911E+02 -.873643283E+02 -.873624188E+02 -.873624188E+02
 -.873551478E+02 -.873551478E+02 -.873565344E+02 -.873589871E+02 -.873622561E+02 -.873661470E+02 -.873705078E+02 -.873752198E+02 -.873801897E+02 -.873853442E+02 -.873906254E+02 -.873959876E+02 -.874013941E+02 -.874068159E+02 -.874122293E+02 -.874176150E+02 -.874229573E+02 -.874282426E+02 -.874334596E+02 -.874385983E+02 -.874436500E+02 -.874486066E+02 -.874534607E+02 -.874582054E+02 -.874628342E+02 -.874673407E+02 -.874717189E+02 -.874759629E+02 -.874800670E+02 -.874840254E+02 -.874878327E+02 -.874914836E+02 -.874949729E+02 -.874982955E+02 -.875014466E+02 -.875044215E+02 -.875072157E+02 -.875098250E+02 -.875122452E+02 -.875144728E+02 -.875165041E+02 -.875183360E+02 -.875199656E+02 -.875213902E+02 -.875226077E+02 -.875236160E+02 -.875244136E+02 -.875249993E+02 -.875253721E+02 -.875255316E+02 -.875254777E+02 -.875252106E+02 -.875247308E+02 -.875240394E+02 -.875231376E+02 -.875220272E+02 -.875207101E+02 -.875191887E+02 -.875174656E+02 -.875155439E+02 -.875134268E+02 -.875111179E+02 -.875086210E+02 -.875059402E+02 -.875030797E+02 -.875000442E+02 -.874968383E+02 -.874934669E+02 -.874899351E+02 -.874862480E+02 -.874824110E+02 -.874784295E+02 -.874743091E+02 -.874700554E+02 -.874656742E+02 -.874611714E+02 -.874565529E+02 -.874518252E+02 -.874469945E+02 -.874420676E+02 -.874370518E+02 -.874319549E+02 -.874267854E+02 -.874215530E+02 -.874162688E+02 -.874109457E+02 -.874055992E+02 -.874002481E+02 -.873949152E+02 -.873896291E+02 -.873844254E+02 -.873793488E+02 -.873744559E+02 -.873698186E+02 -.873655281E+02 -.873617010E+02 -.873584862E+02 -.873560747E+02 -.873547115E+02 -.873547115E+02
 -.873501890E+02 -.873501890E+02 -.873511520E+02 -.873528805E+02 -.873552143E+02 -.873580228E+02 -.873611997E+02 -.873646588E+02 -.873683300E+02 -.873721568E+02 -.873760937E+02 -.873801039E+02 -.873841576E+02 -.873882310E+02 -.873923043E+02 -.873963618E+02 -.874003901E+02 -.874043782E+02 -.874083166E+02 -.874121974E+02 -.874160133E+02 -.874197579E+02 -.874234255E+02 -.874270105E+02 -.874305079E+02 -.874339129E+02 -.874372208E+02 -.874404270E+02 -.874435273E+02 -.874465173E+02 -.874493930E+02 -.874521503E+02 -.874547853E+02 -.874572943E+02 -.874596735E+02 -.874619196E+02 -.874640290E+02 -.874659987E+02 -.874678257E+02 -.874695071E+02 -.874710403E+02 -.874724230E+02 -.874736529E+02 -.874747282E+02 -.874756471E+02 -.874764082E+02 -.874770103E+02 -.874774525E+02 -.874777341E+02 -.874778549E+02 -.874778146E+02 -.874776135E+02 -.874772519E+02 -.874767307E+02 -.874760507E+02 -.874752133E+02 -.874742199E+02 -.874730724E+02 -.874717726E+02 -.874703228E+02 -.874687254E+02 -.874669832E+02 -.874650989E+02 -.874630757E+02 -.874609167E+02 -.874586253E+02 -.874562050E+02 -.874536596E+02 -.874509927E+02 -.874482083E+02 -.874453103E+02 -.874423030E+02 -.874391904E+02 -.874359768E+02 -.874326666E+02 -.874292644E+02 -.874257746E+02 -.874222022E+02 -.874185520E+02 -.874148295E+02 -.874110403E+02 -.874071907E+02 -.874032876E+02 -.873993389E+02 -.873953537E+02 -.873913428E+02 -.873873190E+02 -.873832980E+02 -.873792987E+02 -.873753446E+02 -.873714646E+02 -.873676947E+02 -.873640796E+02 -.873606745E+02 -.873575480E+02 -.873547848E+02 -.873524892E+02 -.873507892E+02 -.873498422E+02 -.873498422E+02
 -.873501890E+02 -.873501890E+02 -.873511520E+02 -.873528805E+02 -.873552143E+02 -.873580228E+02 -.873611997E+02 -.873646588E+02 -.873683300E+02 -.873721568E+02 -.873760937E+02 -.873801039E+02 -.873841576E+02 -.873882310E+02 -.873923043E+02 -.873963618E+02 -.874003901E+02 -.874043782E+02 -.874083166E+02 -.874121974E+02 -.874160133E+02 -.874197579E+02 -.874234255E+02 -.874270105E+02 -.874305079E+02 -.874339129E+02 -.874372208E+02 -.874404270E+02 -.874435273E+02 -.874465173E+02 -.874493930E+02 -.874521503E+02 -.874547853E+02 -.874572943E+02 -.874596735E+02 -.874619196E+02 -.874640290E+02 -.874659987E+02 -.874678257E+02 -.874695071E+02 -.874710403E+02 -.874724230E+02 -.874736529E+02 -.874747282E+02 -.874756471E+02 -.874764082E+02 -.874770103E+02 -.874774525E+02 -.874777341E+02 -.874778549E+02 -.874778146E+02 -.874776135E+02 -.874772519E+02 -.874767307E+02 -.874760507E+02 -.874752133E+02 -.874742199E+02 -.874730724E+02 -.874717726E+02 -.874703228E+02 -.874687254E+02 -.874669832E+02 -.874650989E+02 -.874630757E+02 -.874609167E+02 -.874586253E+02 -.874562050E+02 -.874536596E+02 -.874509927E+02 -.874482083E+02 -.874453103E+02 -.874423030E+02 -.874391904E+02 -.874359768E+02 -.874326666E+02 -.874292644E+02 -.874257746E+02 -.874222022E+02 -.874185520E+02 -.874148295E+02 -.874110403E+02 -.874071907E+02 -.874032876E+02 -.873993389E+02 -.873953537E+02 -.873913428E+02 -.873873190E+02 -.873832980E+02 -.873792987E+02 -.873753446E+02 -.873714646E+02 -.873676947E+02 -.873640796E+02 -.873606745E+02 -.873575480E+02 -.873547848E+02 -.873524892E+02 -.873507892E+02 -.873498422E+02 -.873498422E+02
