# Supplementary material for: Electrical Pacing of Cardiac Tissue Including Potassium Inward Rectification
Source: PLoS One. 2015 Jun 9;10(6):e0127837. doi: 10.1371/journal.pone.0127837 (PMC4461281; doi:10.1371/journal.pone.0127837)
Supplement: S1 Data — (ZIP) [file pone.0127837.s001.zip › All-Data/Data-without-IK1/BDT46/Vmpoint5ms.txt]

 -.873300171E+02 -.873316813E+02 -.873320746E+02 -.873327231E+02 -.873335265E+02 -.873344060E+02 -.873353044E+02 -.873361971E+02 -.873370842E+02 -.873379647E+02 -.873388262E+02 -.873396573E+02 -.873404610E+02 -.873412477E+02 -.873420242E+02 -.873427933E+02 -.873435592E+02 -.873443260E+02 -.873450931E+02 -.873458553E+02 -.873466074E+02 -.873473471E+02 -.873480731E+02 -.873487834E+02 -.873494746E+02 -.873501435E+02 -.873507881E+02 -.873514088E+02 -.873520072E+02 -.873525841E+02 -.873531394E+02 -.873536729E+02 -.873541849E+02 -.873546750E+02 -.873551413E+02 -.873555816E+02 -.873559953E+02 -.873563825E+02 -.873567428E+02 -.873570745E+02 -.873573761E+02 -.873576474E+02 -.873578886E+02 -.873580996E+02 -.873582796E+02 -.873584280E+02 -.873585451E+02 -.873586313E+02 -.873586865E+02 -.873587102E+02 -.873587020E+02 -.873586621E+02 -.873585909E+02 -.873584885E+02 -.873583547E+02 -.873581896E+02 -.873579936E+02 -.873577672E+02 -.873575111E+02 -.873572257E+02 -.873569112E+02 -.873565684E+02 -.873561980E+02 -.873558009E+02 -.873553774E+02 -.873549282E+02 -.873544538E+02 -.873539552E+02 -.873534332E+02 -.873528886E+02 -.873523222E+02 -.873517348E+02 -.873511272E+02 -.873505002E+02 -.873498546E+02 -.873491915E+02 -.873485116E+02 -.873478156E+02 -.873471045E+02 -.873463790E+02 -.873456401E+02 -.873448885E+02 -.873441250E+02 -.873433503E+02 -.873425653E+02 -.873417706E+02 -.873409670E+02 -.873401553E+02 -.873393361E+02 -.873385102E+02 -.873376785E+02 -.873368420E+02 -.873360029E+02 -.873351650E+02 -.873343369E+02 -.873335365E+02 -.873327983E+02 -.873321849E+02 -.873317996E+02 -.873317996E+02
 -.873316813E+02 -.873316813E+02 -.873320746E+02 -.873327231E+02 -.873335265E+02 -.873344060E+02 -.873353044E+02 -.873361971E+02 -.873370842E+02 -.873379647E+02 -.873388262E+02 -.873396573E+02 -.873404610E+02 -.873412477E+02 -.873420242E+02 -.873427933E+02 -.873435592E+02 -.873443260E+02 -.873450931E+02 -.873458553E+02 -.873466074E+02 -.873473471E+02 -.873480731E+02 -.873487834E+02 -.873494746E+02 -.873501435E+02 -.873507881E+02 -.873514088E+02 -.873520072E+02 -.873525841E+02 -.873531394E+02 -.873536729E+02 -.873541849E+02 -.873546750E+02 -.873551413E+02 -.873555816E+02 -.873559953E+02 -.873563825E+02 -.873567428E+02 -.873570745E+02 -.873573761E+02 -.873576474E+02 -.873578886E+02 -.873580996E+02 -.873582796E+02 -.873584280E+02 -.873585451E+02 -.873586313E+02 -.873586865E+02 -.873587102E+02 -.873587020E+02 -.873586621E+02 -.873585909E+02 -.873584885E+02 -.873583547E+02 -.873581896E+02 -.873579936E+02 -.873577672E+02 -.873575111E+02 -.873572257E+02 -.873569112E+02 -.873565684E+02 -.873561980E+02 -.873558009E+02 -.873553774E+02 -.873549282E+02 -.873544538E+02 -.873539552E+02 -.873534332E+02 -.873528886E+02 -.873523222E+02 -.873517348E+02 -.873511272E+02 -.873505002E+02 -.873498546E+02 -.873491915E+02 -.873485116E+02 -.873478156E+02 -.873471045E+02 -.873463790E+02 -.873456401E+02 -.873448885E+02 -.873441250E+02 -.873433503E+02 -.873425653E+02 -.873417706E+02 -.873409670E+02 -.873401553E+02 -.873393361E+02 -.873385102E+02 -.873376785E+02 -.873368420E+02 -.873360029E+02 -.873351650E+02 -.873343369E+02 -.873335365E+02 -.873327983E+02 -.873321849E+02 -.873317996E+02 -.873317996E+02
 -.873328841E+02 -.873328841E+02 -.873335943E+02 -.873347311E+02 -.873361070E+02 -.873375943E+02 -.873391113E+02 -.873406154E+02 -.873420888E+02 -.873435245E+02 -.873449240E+02 -.873462971E+02 -.873476569E+02 -.873490112E+02 -.873503611E+02 -.873517054E+02 -.873530446E+02 -.873543788E+02 -.873557056E+02 -.873570186E+02 -.873583101E+02 -.873595737E+02 -.873608057E+02 -.873620040E+02 -.873631669E+02 -.873642943E+02 -.873653874E+02 -.873664472E+02 -.873674733E+02 -.873684640E+02 -.873694183E+02 -.873703357E+02 -.873712151E+02 -.873720545E+02 -.873728516E+02 -.873736048E+02 -.873743129E+02 -.873749743E+02 -.873755873E+02 -.873761507E+02 -.873766642E+02 -.873771273E+02 -.873775393E+02 -.873778991E+02 -.873782064E+02 -.873784609E+02 -.873786622E+02 -.873788100E+02 -.873789039E+02 -.873789440E+02 -.873789301E+02 -.873788621E+02 -.873787400E+02 -.873785640E+02 -.873783343E+02 -.873780518E+02 -.873777169E+02 -.873773303E+02 -.873768927E+02 -.873764051E+02 -.873758684E+02 -.873752835E+02 -.873746514E+02 -.873739731E+02 -.873732497E+02 -.873724824E+02 -.873716727E+02 -.873708217E+02 -.873699309E+02 -.873690014E+02 -.873680348E+02 -.873670323E+02 -.873659955E+02 -.873649257E+02 -.873638245E+02 -.873626932E+02 -.873615333E+02 -.873603463E+02 -.873591337E+02 -.873578967E+02 -.873566369E+02 -.873553555E+02 -.873540539E+02 -.873527334E+02 -.873513953E+02 -.873500408E+02 -.873486714E+02 -.873472880E+02 -.873458921E+02 -.873444848E+02 -.873430675E+02 -.873416420E+02 -.873402115E+02 -.873387824E+02 -.873373683E+02 -.873359983E+02 -.873347300E+02 -.873336694E+02 -.873329970E+02 -.873329970E+02
 -.873344443E+02 -.873344443E+02 -.873355226E+02 -.873372098E+02 -.873392068E+02 -.873413392E+02 -.873435109E+02 -.873456721E+02 -.873478045E+02 -.873499105E+02 -.873519986E+02 -.873540734E+02 -.873561371E+02 -.873581934E+02 -.873602448E+02 -.873622884E+02 -.873643175E+02 -.873663252E+02 -.873683054E+02 -.873702517E+02 -.873721586E+02 -.873740227E+02 -.873758421E+02 -.873776163E+02 -.873793450E+02 -.873810281E+02 -.873826644E+02 -.873842520E+02 -.873857892E+02 -.873872748E+02 -.873887067E+02 -.873900812E+02 -.873913952E+02 -.873926468E+02 -.873938348E+02 -.873949572E+02 -.873960113E+02 -.873969953E+02 -.873979084E+02 -.873987498E+02 -.873995175E+02 -.874002096E+02 -.874008248E+02 -.874013629E+02 -.874018231E+02 -.874022042E+02 -.874025050E+02 -.874027252E+02 -.874028649E+02 -.874029239E+02 -.874029020E+02 -.874027989E+02 -.874026151E+02 -.874023514E+02 -.874020083E+02 -.874015863E+02 -.874010860E+02 -.874005085E+02 -.873998549E+02 -.873991267E+02 -.873983251E+02 -.873974515E+02 -.873965072E+02 -.873954941E+02 -.873944139E+02 -.873932686E+02 -.873920598E+02 -.873907895E+02 -.873894597E+02 -.873880725E+02 -.873866301E+02 -.873851345E+02 -.873835878E+02 -.873819923E+02 -.873803501E+02 -.873786633E+02 -.873769343E+02 -.873751651E+02 -.873733578E+02 -.873715146E+02 -.873696374E+02 -.873677284E+02 -.873657895E+02 -.873638228E+02 -.873618301E+02 -.873598134E+02 -.873577744E+02 -.873557151E+02 -.873536372E+02 -.873515426E+02 -.873494332E+02 -.873473119E+02 -.873451831E+02 -.873430564E+02 -.873409521E+02 -.873389132E+02 -.873370251E+02 -.873354456E+02 -.873344434E+02 -.873344434E+02
 -.873361272E+02 -.873361272E+02 -.873375188E+02 -.873396870E+02 -.873422576E+02 -.873450223E+02 -.873478660E+02 -.873507283E+02 -.873535858E+02 -.873564343E+02 -.873592730E+02 -.873621001E+02 -.873649151E+02 -.873677177E+02 -.873705038E+02 -.873732640E+02 -.873759876E+02 -.873786665E+02 -.873812983E+02 -.873838832E+02 -.873864201E+02 -.873889061E+02 -.873913385E+02 -.873937171E+02 -.873960407E+02 -.873983060E+02 -.874005087E+02 -.874026463E+02 -.874047167E+02 -.874067161E+02 -.874086393E+02 -.874104827E+02 -.874122446E+02 -.874139235E+02 -.874155168E+02 -.874170216E+02 -.874184360E+02 -.874197586E+02 -.874209871E+02 -.874221186E+02 -.874231506E+02 -.874240817E+02 -.874249101E+02 -.874256341E+02 -.874262520E+02 -.874267628E+02 -.874271660E+02 -.874274613E+02 -.874276481E+02 -.874277261E+02 -.874276955E+02 -.874275566E+02 -.874273098E+02 -.874269551E+02 -.874264932E+02 -.874259250E+02 -.874252518E+02 -.874244750E+02 -.874235960E+02 -.874226164E+02 -.874215380E+02 -.874203630E+02 -.874190934E+02 -.874177314E+02 -.874162794E+02 -.874147398E+02 -.874131152E+02 -.874114085E+02 -.874096222E+02 -.874077592E+02 -.874058224E+02 -.874038145E+02 -.874017386E+02 -.873995976E+02 -.873973944E+02 -.873951318E+02 -.873928129E+02 -.873904407E+02 -.873880178E+02 -.873855472E+02 -.873830317E+02 -.873804740E+02 -.873778768E+02 -.873752427E+02 -.873725744E+02 -.873698743E+02 -.873671449E+02 -.873643887E+02 -.873616079E+02 -.873588052E+02 -.873559831E+02 -.873531453E+02 -.873502979E+02 -.873474535E+02 -.873446393E+02 -.873419127E+02 -.873393879E+02 -.873372757E+02 -.873359355E+02 -.873359355E+02
 -.873376958E+02 -.873376958E+02 -.873393923E+02 -.873420628E+02 -.873452530E+02 -.873486960E+02 -.873522507E+02 -.873558518E+02 -.873594729E+02 -.873631025E+02 -.873667311E+02 -.873703463E+02 -.873739344E+02 -.873774843E+02 -.873809900E+02 -.873844473E+02 -.873878522E+02 -.873912024E+02 -.873944983E+02 -.873977395E+02 -.874009243E+02 -.874040508E+02 -.874071178E+02 -.874101223E+02 -.874130587E+02 -.874159213E+02 -.874187052E+02 -.874214057E+02 -.874240172E+02 -.874265356E+02 -.874289587E+02 -.874312840E+02 -.874335081E+02 -.874356271E+02 -.874376384E+02 -.874395399E+02 -.874413290E+02 -.874430018E+02 -.874445548E+02 -.874459852E+02 -.874472905E+02 -.874484676E+02 -.874495138E+02 -.874504271E+02 -.874512067E+02 -.874518520E+02 -.874523618E+02 -.874527350E+02 -.874529710E+02 -.874530697E+02 -.874530312E+02 -.874528553E+02 -.874525421E+02 -.874520922E+02 -.874515069E+02 -.874507875E+02 -.874499353E+02 -.874489518E+02 -.874478390E+02 -.874465991E+02 -.874452346E+02 -.874437479E+02 -.874421419E+02 -.874404194E+02 -.874385836E+02 -.874366375E+02 -.874345847E+02 -.874324283E+02 -.874301721E+02 -.874278195E+02 -.874253742E+02 -.874228399E+02 -.874202204E+02 -.874175194E+02 -.874147406E+02 -.874118879E+02 -.874089649E+02 -.874059754E+02 -.874029229E+02 -.873998111E+02 -.873966435E+02 -.873934237E+02 -.873901549E+02 -.873868405E+02 -.873834837E+02 -.873800877E+02 -.873766557E+02 -.873731905E+02 -.873696953E+02 -.873661730E+02 -.873626269E+02 -.873590616E+02 -.873554847E+02 -.873519121E+02 -.873483777E+02 -.873449536E+02 -.873417832E+02 -.873391310E+02 -.873374482E+02 -.873374482E+02
 -.873391984E+02 -.873391984E+02 -.873412224E+02 -.873444237E+02 -.873482614E+02 -.873524269E+02 -.873567582E+02 -.873611691E+02 -.873656090E+02 -.873700464E+02 -.873744612E+02 -.873788385E+02 -.873831665E+02 -.873874383E+02 -.873916513E+02 -.873958055E+02 -.873999024E+02 -.874039424E+02 -.874079243E+02 -.874118466E+02 -.874157085E+02 -.874195062E+02 -.874232319E+02 -.874268773E+02 -.874304370E+02 -.874339071E+02 -.874372814E+02 -.874405533E+02 -.874437180E+02 -.874467733E+02 -.874497155E+02 -.874525401E+02 -.874552425E+02 -.874578199E+02 -.874602688E+02 -.874625845E+02 -.874647620E+02 -.874667969E+02 -.874686856E+02 -.874704247E+02 -.874720108E+02 -.874734408E+02 -.874747128E+02 -.874758250E+02 -.874767751E+02 -.874775613E+02 -.874781819E+02 -.874786363E+02 -.874789238E+02 -.874790438E+02 -.874789960E+02 -.874787805E+02 -.874783980E+02 -.874778494E+02 -.874771356E+02 -.874762580E+02 -.874752184E+02 -.874740191E+02 -.874726626E+02 -.874711517E+02 -.874694893E+02 -.874676788E+02 -.874657234E+02 -.874636267E+02 -.874613926E+02 -.874590250E+02 -.874565280E+02 -.874539059E+02 -.874511632E+02 -.874483041E+02 -.874453334E+02 -.874422556E+02 -.874390753E+02 -.874357972E+02 -.874324259E+02 -.874289660E+02 -.874254221E+02 -.874217986E+02 -.874181001E+02 -.874143310E+02 -.874104955E+02 -.874065979E+02 -.874026423E+02 -.873986327E+02 -.873945730E+02 -.873904670E+02 -.873863186E+02 -.873821312E+02 -.873779084E+02 -.873736538E+02 -.873693714E+02 -.873650665E+02 -.873607485E+02 -.873564362E+02 -.873521706E+02 -.873480387E+02 -.873442131E+02 -.873410130E+02 -.873389826E+02 -.873389826E+02
 -.873406714E+02 -.873406714E+02 -.873430573E+02 -.873468489E+02 -.873514178E+02 -.873563878E+02 -.873615455E+02 -.873667719E+02 -.873720026E+02 -.873772058E+02 -.873823672E+02 -.873874788E+02 -.873925345E+02 -.873975295E+02 -.874024639E+02 -.874073421E+02 -.874121663E+02 -.874169333E+02 -.874216381E+02 -.874262760E+02 -.874308410E+02 -.874353241E+02 -.874397174E+02 -.874440160E+02 -.874482151E+02 -.874523084E+02 -.874562895E+02 -.874601540E+02 -.874638975E+02 -.874675148E+02 -.874710001E+02 -.874743484E+02 -.874775546E+02 -.874806128E+02 -.874835163E+02 -.874862597E+02 -.874888388E+02 -.874912496E+02 -.874934878E+02 -.874955492E+02 -.874974304E+02 -.874991282E+02 -.875006394E+02 -.875019605E+02 -.875030886E+02 -.875040220E+02 -.875047594E+02 -.875052993E+02 -.875056405E+02 -.875057823E+02 -.875057244E+02 -.875054672E+02 -.875050112E+02 -.875043574E+02 -.875035072E+02 -.875024627E+02 -.875012263E+02 -.874998005E+02 -.874981884E+02 -.874963933E+02 -.874944189E+02 -.874922688E+02 -.874899474E+02 -.874874589E+02 -.874848082E+02 -.874820001E+02 -.874790396E+02 -.874759319E+02 -.874726823E+02 -.874692963E+02 -.874657795E+02 -.874621373E+02 -.874583753E+02 -.874544991E+02 -.874505144E+02 -.874464265E+02 -.874422411E+02 -.874379634E+02 -.874335990E+02 -.874291528E+02 -.874246302E+02 -.874200360E+02 -.874153752E+02 -.874106525E+02 -.874058726E+02 -.874010399E+02 -.873961587E+02 -.873912332E+02 -.873862675E+02 -.873812657E+02 -.873762326E+02 -.873711742E+02 -.873661013E+02 -.873610361E+02 -.873560266E+02 -.873511746E+02 -.873466828E+02 -.873429257E+02 -.873405420E+02 -.873405420E+02
 -.873422297E+02 -.873422297E+02 -.873450378E+02 -.873494814E+02 -.873548065E+02 -.873605659E+02 -.873665114E+02 -.873725136E+02 -.873785085E+02 -.873844646E+02 -.873903698E+02 -.873962228E+02 -.874020242E+02 -.874077759E+02 -.874134786E+02 -.874191286E+02 -.874247189E+02 -.874302422E+02 -.874356922E+02 -.874410611E+02 -.874463408E+02 -.874515254E+02 -.874566100E+02 -.874615875E+02 -.874664502E+02 -.874711932E+02 -.874758128E+02 -.874803035E+02 -.874846572E+02 -.874888654E+02 -.874929208E+02 -.874968165E+02 -.875005451E+02 -.875041001E+02 -.875074759E+02 -.875106682E+02 -.875136718E+02 -.875164810E+02 -.875190901E+02 -.875214942E+02 -.875236888E+02 -.875256695E+02 -.875274320E+02 -.875289729E+02 -.875302896E+02 -.875313793E+02 -.875322395E+02 -.875328684E+02 -.875332647E+02 -.875334281E+02 -.875333581E+02 -.875330553E+02 -.875325204E+02 -.875317550E+02 -.875307607E+02 -.875295398E+02 -.875280949E+02 -.875264293E+02 -.875245466E+02 -.875224508E+02 -.875201461E+02 -.875176373E+02 -.875149296E+02 -.875120283E+02 -.875089390E+02 -.875056675E+02 -.875022199E+02 -.874986025E+02 -.874948218E+02 -.874908840E+02 -.874867958E+02 -.874825639E+02 -.874781948E+02 -.874736952E+02 -.874690717E+02 -.874643309E+02 -.874594792E+02 -.874545231E+02 -.874494687E+02 -.874443222E+02 -.874390897E+02 -.874337768E+02 -.874283894E+02 -.874229329E+02 -.874174125E+02 -.874118334E+02 -.874062004E+02 -.874005185E+02 -.873947921E+02 -.873890261E+02 -.873832256E+02 -.873773976E+02 -.873715545E+02 -.873657214E+02 -.873599535E+02 -.873543678E+02 -.873491973E+02 -.873448728E+02 -.873421294E+02 -.873421294E+02
 -.873439629E+02 -.873439629E+02 -.873471861E+02 -.873522579E+02 -.873583115E+02 -.873648321E+02 -.873715404E+02 -.873782997E+02 -.873850479E+02 -.873917641E+02 -.873984439E+02 -.874050868E+02 -.874116924E+02 -.874182557E+02 -.874247661E+02 -.874312134E+02 -.874375908E+02 -.874438927E+02 -.874501092E+02 -.874562303E+02 -.874622505E+02 -.874681657E+02 -.874739703E+02 -.874796577E+02 -.874852223E+02 -.874906576E+02 -.874959544E+02 -.875011022E+02 -.875060913E+02 -.875109135E+02 -.875155612E+02 -.875200274E+02 -.875243050E+02 -.875283875E+02 -.875322683E+02 -.875359398E+02 -.875393946E+02 -.875426262E+02 -.875456289E+02 -.875483968E+02 -.875509238E+02 -.875532045E+02 -.875552344E+02 -.875570094E+02 -.875585254E+02 -.875597790E+02 -.875607678E+02 -.875614903E+02 -.875619450E+02 -.875621311E+02 -.875620484E+02 -.875616973E+02 -.875610786E+02 -.875601937E+02 -.875590448E+02 -.875576348E+02 -.875559670E+02 -.875540450E+02 -.875518732E+02 -.875494565E+02 -.875468002E+02 -.875439100E+02 -.875407919E+02 -.875374523E+02 -.875338978E+02 -.875301356E+02 -.875261728E+02 -.875220169E+02 -.875176752E+02 -.875131556E+02 -.875084659E+02 -.875036138E+02 -.874986073E+02 -.874934542E+02 -.874881621E+02 -.874827389E+02 -.874771921E+02 -.874715290E+02 -.874657569E+02 -.874598830E+02 -.874539141E+02 -.874478570E+02 -.874417181E+02 -.874355035E+02 -.874292194E+02 -.874228715E+02 -.874164653E+02 -.874100061E+02 -.874034992E+02 -.873969497E+02 -.873903633E+02 -.873837480E+02 -.873771173E+02 -.873704998E+02 -.873639576E+02 -.873576231E+02 -.873517604E+02 -.873468574E+02 -.873437472E+02 -.873437472E+02
 -.873457926E+02 -.873457926E+02 -.873494077E+02 -.873550766E+02 -.873618166E+02 -.873690635E+02 -.873765236E+02 -.873840586E+02 -.873916139E+02 -.873991626E+02 -.874066879E+02 -.874141812E+02 -.874216338E+02 -.874290350E+02 -.874363741E+02 -.874436418E+02 -.874508295E+02 -.874579267E+02 -.874649262E+02 -.874718254E+02 -.874786212E+02 -.874853077E+02 -.874918776E+02 -.874983219E+02 -.875046293E+02 -.875107874E+02 -.875167856E+02 -.875226152E+02 -.875282688E+02 -.875337384E+02 -.875390151E+02 -.875440896E+02 -.875489537E+02 -.875535989E+02 -.875580161E+02 -.875621966E+02 -.875661326E+02 -.875698169E+02 -.875732414E+02 -.875763982E+02 -.875792801E+02 -.875818814E+02 -.875841964E+02 -.875862202E+02 -.875879487E+02 -.875893783E+02 -.875905063E+02 -.875913300E+02 -.875918475E+02 -.875920579E+02 -.875919608E+02 -.875915563E+02 -.875908457E+02 -.875898311E+02 -.875885151E+02 -.875869011E+02 -.875849928E+02 -.875827948E+02 -.875803125E+02 -.875775515E+02 -.875745182E+02 -.875712191E+02 -.875676615E+02 -.875638531E+02 -.875598019E+02 -.875555160E+02 -.875510039E+02 -.875462746E+02 -.875413369E+02 -.875362001E+02 -.875308732E+02 -.875253654E+02 -.875196861E+02 -.875138443E+02 -.875078489E+02 -.875017090E+02 -.874954332E+02 -.874890302E+02 -.874825083E+02 -.874758757E+02 -.874691401E+02 -.874623093E+02 -.874553904E+02 -.874483906E+02 -.874413166E+02 -.874341747E+02 -.874269711E+02 -.874197117E+02 -.874124021E+02 -.874050480E+02 -.873976557E+02 -.873902335E+02 -.873827967E+02 -.873753768E+02 -.873680433E+02 -.873609442E+02 -.873543748E+02 -.873488815E+02 -.873453971E+02 -.873453971E+02
 -.873476397E+02 -.873476397E+02 -.873515961E+02 -.873578113E+02 -.873652346E+02 -.873732550E+02 -.873815451E+02 -.873899469E+02 -.873983794E+02 -.874068051E+02 -.874152081E+02 -.874235739E+02 -.874318897E+02 -.874401425E+02 -.874483216E+02 -.874564192E+02 -.874644285E+02 -.874723482E+02 -.874801782E+02 -.874879114E+02 -.874955362E+02 -.875030400E+02 -.875104110E+02 -.875176381E+02 -.875247110E+02 -.875316201E+02 -.875383567E+02 -.875449118E+02 -.875512754E+02 -.875574364E+02 -.875633842E+02 -.875691091E+02 -.875746012E+02 -.875798496E+02 -.875848437E+02 -.875895733E+02 -.875940282E+02 -.875981978E+02 -.876020728E+02 -.876056455E+02 -.876089085E+02 -.876118547E+02 -.876144776E+02 -.876167715E+02 -.876187311E+02 -.876203519E+02 -.876216297E+02 -.876225618E+02 -.876231460E+02 -.876233810E+02 -.876232665E+02 -.876228032E+02 -.876219926E+02 -.876208371E+02 -.876193396E+02 -.876175039E+02 -.876153350E+02 -.876128382E+02 -.876100196E+02 -.876068859E+02 -.876034445E+02 -.875997035E+02 -.875956717E+02 -.875913579E+02 -.875867717E+02 -.875819229E+02 -.875768216E+02 -.875714784E+02 -.875659036E+02 -.875601080E+02 -.875541023E+02 -.875478974E+02 -.875415038E+02 -.875349322E+02 -.875281930E+02 -.875212965E+02 -.875142529E+02 -.875070721E+02 -.874997635E+02 -.874923363E+02 -.874847996E+02 -.874771618E+02 -.874694312E+02 -.874616155E+02 -.874537223E+02 -.874457586E+02 -.874377311E+02 -.874296462E+02 -.874215100E+02 -.874133285E+02 -.874051084E+02 -.873968589E+02 -.873885963E+02 -.873803555E+02 -.873722130E+02 -.873643327E+02 -.873570419E+02 -.873509461E+02 -.873470799E+02 -.873470799E+02
 -.873493585E+02 -.873493585E+02 -.873536873E+02 -.873605268E+02 -.873687176E+02 -.873775812E+02 -.873867544E+02 -.873960482E+02 -.874053798E+02 -.874147094E+02 -.874240064E+02 -.874332509E+02 -.874424289E+02 -.874515366E+02 -.874605750E+02 -.874695407E+02 -.874784309E+02 -.874872387E+02 -.874959499E+02 -.875045502E+02 -.875130272E+02 -.875213705E+02 -.875295712E+02 -.875376198E+02 -.875455060E+02 -.875532186E+02 -.875607465E+02 -.875680781E+02 -.875752011E+02 -.875821044E+02 -.875887767E+02 -.875952045E+02 -.876013736E+02 -.876072711E+02 -.876128849E+02 -.876182027E+02 -.876232126E+02 -.876279041E+02 -.876322677E+02 -.876362937E+02 -.876399726E+02 -.876432957E+02 -.876462551E+02 -.876488434E+02 -.876510541E+02 -.876528818E+02 -.876543222E+02 -.876553718E+02 -.876560280E+02 -.876562894E+02 -.876561560E+02 -.876556286E+02 -.876547086E+02 -.876533985E+02 -.876517021E+02 -.876496240E+02 -.876471697E+02 -.876443454E+02 -.876411586E+02 -.876376175E+02 -.876337313E+02 -.876295093E+02 -.876249618E+02 -.876200996E+02 -.876149340E+02 -.876094767E+02 -.876037393E+02 -.875977343E+02 -.875914740E+02 -.875849711E+02 -.875782379E+02 -.875712870E+02 -.875641309E+02 -.875567818E+02 -.875492520E+02 -.875415534E+02 -.875336973E+02 -.875256951E+02 -.875175577E+02 -.875092955E+02 -.875009186E+02 -.874924365E+02 -.874838584E+02 -.874751930E+02 -.874664485E+02 -.874576325E+02 -.874487524E+02 -.874398148E+02 -.874308264E+02 -.874217935E+02 -.874127230E+02 -.874036247E+02 -.873945163E+02 -.873854354E+02 -.873764661E+02 -.873677880E+02 -.873597608E+02 -.873530505E+02 -.873487949E+02 -.873487949E+02
 -.873511080E+02 -.873511080E+02 -.873558496E+02 -.873633433E+02 -.873723292E+02 -.873820702E+02 -.873921544E+02 -.874023767E+02 -.874126280E+02 -.874228505E+02 -.874330239E+02 -.874431410E+02 -.874532070E+02 -.874632247E+02 -.874731847E+02 -.874830783E+02 -.874928916E+02 -.875026088E+02 -.875122197E+02 -.875217145E+02 -.875310842E+02 -.875403183E+02 -.875494040E+02 -.875583294E+02 -.875670832E+02 -.875756546E+02 -.875840308E+02 -.875921978E+02 -.876001417E+02 -.876078477E+02 -.876152990E+02 -.876224797E+02 -.876293753E+02 -.876359722E+02 -.876422561E+02 -.876482136E+02 -.876538316E+02 -.876590974E+02 -.876639980E+02 -.876685212E+02 -.876726559E+02 -.876763918E+02 -.876797191E+02 -.876826293E+02 -.876851151E+02 -.876871702E+02 -.876887893E+02 -.876899681E+02 -.876907038E+02 -.876909949E+02 -.876908407E+02 -.876902416E+02 -.876891995E+02 -.876877177E+02 -.876858005E+02 -.876834534E+02 -.876806830E+02 -.876774974E+02 -.876739055E+02 -.876699169E+02 -.876655424E+02 -.876607933E+02 -.876556818E+02 -.876502207E+02 -.876444230E+02 -.876383026E+02 -.876318738E+02 -.876251509E+02 -.876181484E+02 -.876108809E+02 -.876033631E+02 -.875956097E+02 -.875876352E+02 -.875794538E+02 -.875710793E+02 -.875625256E+02 -.875538059E+02 -.875449330E+02 -.875359191E+02 -.875267762E+02 -.875175154E+02 -.875081476E+02 -.874986828E+02 -.874891306E+02 -.874794997E+02 -.874697986E+02 -.874600350E+02 -.874502160E+02 -.874403485E+02 -.874304391E+02 -.874204949E+02 -.874105262E+02 -.874005517E+02 -.873906121E+02 -.873807984E+02 -.873713065E+02 -.873625287E+02 -.873551922E+02 -.873505402E+02 -.873505402E+02
 -.873528871E+02 -.873528871E+02 -.873580668E+02 -.873662695E+02 -.873761089E+02 -.873867511E+02 -.873977457E+02 -.874088563E+02 -.874199822E+02 -.874310946E+02 -.874421818E+02 -.874532449E+02 -.874642739E+02 -.874752501E+02 -.874861651E+02 -.874970063E+02 -.875077622E+02 -.875184246E+02 -.875289809E+02 -.875394217E+02 -.875497355E+02 -.875599101E+02 -.875699352E+02 -.875797993E+02 -.875894898E+02 -.875989906E+02 -.876082840E+02 -.876173533E+02 -.876261804E+02 -.876347474E+02 -.876430379E+02 -.876510361E+02 -.876587255E+02 -.876660890E+02 -.876731098E+02 -.876797718E+02 -.876860587E+02 -.876919545E+02 -.876974443E+02 -.877025139E+02 -.877071502E+02 -.877113407E+02 -.877150746E+02 -.877183420E+02 -.877211337E+02 -.877234417E+02 -.877252595E+02 -.877265821E+02 -.877274058E+02 -.877277281E+02 -.877275481E+02 -.877268669E+02 -.877256872E+02 -.877240128E+02 -.877218489E+02 -.877192023E+02 -.877160813E+02 -.877124953E+02 -.877084544E+02 -.877039704E+02 -.876990561E+02 -.876937251E+02 -.876879917E+02 -.876818709E+02 -.876753787E+02 -.876685316E+02 -.876613461E+02 -.876538389E+02 -.876460273E+02 -.876379285E+02 -.876295598E+02 -.876209380E+02 -.876120800E+02 -.876030023E+02 -.875937213E+02 -.875842524E+02 -.875746108E+02 -.875648111E+02 -.875548673E+02 -.875447926E+02 -.875345997E+02 -.875243003E+02 -.875139055E+02 -.875034258E+02 -.874928708E+02 -.874822493E+02 -.874715696E+02 -.874608391E+02 -.874500649E+02 -.874392535E+02 -.874284125E+02 -.874175520E+02 -.874066919E+02 -.873958755E+02 -.873852012E+02 -.873748807E+02 -.873653395E+02 -.873573667E+02 -.873523119E+02 -.873523119E+02
 -.873547581E+02 -.873547581E+02 -.873604266E+02 -.873693471E+02 -.873799880E+02 -.873914721E+02 -.874033271E+02 -.874153377E+02 -.874274092E+02 -.874394911E+02 -.874515663E+02 -.874636130E+02 -.874756140E+02 -.874875669E+02 -.874994584E+02 -.875112798E+02 -.875230219E+02 -.875346710E+02 -.875462212E+02 -.875576623E+02 -.875689839E+02 -.875801752E+02 -.875912204E+02 -.876021026E+02 -.876128013E+02 -.876232974E+02 -.876335735E+02 -.876436106E+02 -.876533899E+02 -.876628935E+02 -.876721029E+02 -.876809983E+02 -.876895594E+02 -.876977660E+02 -.877055978E+02 -.877130352E+02 -.877200590E+02 -.877266509E+02 -.877327936E+02 -.877384706E+02 -.877436661E+02 -.877483657E+02 -.877525557E+02 -.877562231E+02 -.877593565E+02 -.877619463E+02 -.877639846E+02 -.877654654E+02 -.877663842E+02 -.877667386E+02 -.877665283E+02 -.877657546E+02 -.877644202E+02 -.877625297E+02 -.877600896E+02 -.877571081E+02 -.877535945E+02 -.877495600E+02 -.877450174E+02 -.877399807E+02 -.877344649E+02 -.877284862E+02 -.877220618E+02 -.877152101E+02 -.877079496E+02 -.877002995E+02 -.876922796E+02 -.876839101E+02 -.876752111E+02 -.876662029E+02 -.876569055E+02 -.876473389E+02 -.876375227E+02 -.876274760E+02 -.876172173E+02 -.876067645E+02 -.875961350E+02 -.875853453E+02 -.875744113E+02 -.875633477E+02 -.875521685E+02 -.875408868E+02 -.875295149E+02 -.875180640E+02 -.875065443E+02 -.874949652E+02 -.874833354E+02 -.874716626E+02 -.874599537E+02 -.874482154E+02 -.874364548E+02 -.874246824E+02 -.874129187E+02 -.874012097E+02 -.873896606E+02 -.873784992E+02 -.873681841E+02 -.873595667E+02 -.873541041E+02 -.873541041E+02
 -.873567425E+02 -.873567425E+02 -.873628160E+02 -.873723657E+02 -.873837862E+02 -.873961408E+02 -.874089395E+02 -.874219288E+02 -.874349840E+02 -.874480600E+02 -.874611235E+02 -.874741608E+02 -.874871681E+02 -.875001271E+02 -.875130323E+02 -.875258755E+02 -.875386475E+02 -.875513479E+02 -.875639639E+02 -.875764835E+02 -.875888921E+02 -.876011697E+02 -.876132988E+02 -.876252578E+02 -.876370280E+02 -.876485921E+02 -.876599295E+02 -.876710205E+02 -.876818441E+02 -.876923782E+02 -.877025991E+02 -.877124828E+02 -.877220052E+02 -.877311426E+02 -.877398717E+02 -.877481699E+02 -.877560152E+02 -.877633864E+02 -.877702625E+02 -.877766229E+02 -.877824482E+02 -.877877196E+02 -.877924200E+02 -.877965340E+02 -.878000486E+02 -.878029527E+02 -.878052373E+02 -.878068950E+02 -.878079208E+02 -.878083122E+02 -.878080682E+02 -.878071895E+02 -.878056799E+02 -.878035451E+02 -.878007926E+02 -.877974320E+02 -.877934749E+02 -.877889352E+02 -.877838277E+02 -.877781690E+02 -.877719773E+02 -.877652724E+02 -.877580749E+02 -.877504062E+02 -.877422888E+02 -.877337459E+02 -.877248010E+02 -.877154777E+02 -.877057998E+02 -.876957911E+02 -.876854753E+02 -.876748755E+02 -.876640144E+02 -.876529140E+02 -.876415958E+02 -.876300806E+02 -.876183880E+02 -.876065368E+02 -.875945447E+02 -.875824284E+02 -.875702035E+02 -.875578843E+02 -.875454840E+02 -.875330148E+02 -.875204876E+02 -.875079124E+02 -.874952979E+02 -.874826517E+02 -.874699808E+02 -.874572914E+02 -.874445904E+02 -.874318882E+02 -.874192056E+02 -.874065910E+02 -.873941563E+02 -.873821450E+02 -.873710487E+02 -.873617814E+02 -.873559079E+02 -.873559079E+02
 -.873586392E+02 -.873586392E+02 -.873651194E+02 -.873753462E+02 -.873875999E+02 -.874008832E+02 -.874146467E+02 -.874286176E+02 -.874426769E+02 -.874567557E+02 -.874708284E+02 -.874848834E+02 -.874989044E+02 -.875128954E+02 -.875268503E+02 -.875407648E+02 -.875546396E+02 -.875684565E+02 -.875822041E+02 -.875958639E+02 -.876094149E+02 -.876228418E+02 -.876361218E+02 -.876492381E+02 -.876621721E+02 -.876749011E+02 -.876874032E+02 -.876996534E+02 -.877116259E+02 -.877232933E+02 -.877346277E+02 -.877456020E+02 -.877561896E+02 -.877663641E+02 -.877760981E+02 -.877853648E+02 -.877941371E+02 -.878023875E+02 -.878100897E+02 -.878172189E+02 -.878237510E+02 -.878296643E+02 -.878349390E+02 -.878395576E+02 -.878435048E+02 -.878467670E+02 -.878493325E+02 -.878511927E+02 -.878523416E+02 -.878527749E+02 -.878524912E+02 -.878514925E+02 -.878497831E+02 -.878473691E+02 -.878442599E+02 -.878404674E+02 -.878360057E+02 -.878308908E+02 -.878251408E+02 -.878187766E+02 -.878118203E+02 -.878042952E+02 -.877962262E+02 -.877876394E+02 -.877785616E+02 -.877690202E+02 -.877590429E+02 -.877486578E+02 -.877378933E+02 -.877267773E+02 -.877153374E+02 -.877036007E+02 -.876915937E+02 -.876793422E+02 -.876668710E+02 -.876542036E+02 -.876413625E+02 -.876283691E+02 -.876152433E+02 -.876020038E+02 -.875886675E+02 -.875752504E+02 -.875617668E+02 -.875482297E+02 -.875346505E+02 -.875210394E+02 -.875074051E+02 -.874937552E+02 -.874800963E+02 -.874664340E+02 -.874527747E+02 -.874391281E+02 -.874255152E+02 -.874119865E+02 -.873986600E+02 -.873857948E+02 -.873739149E+02 -.873639963E+02 -.873577114E+02 -.873577114E+02
 -.873604922E+02 -.873604922E+02 -.873674214E+02 -.873783642E+02 -.873914856E+02 -.874057030E+02 -.874204341E+02 -.874353919E+02 -.874504307E+02 -.874654962E+02 -.874805673E+02 -.874956338E+02 -.875107054E+02 -.875257757E+02 -.875408437E+02 -.875559056E+02 -.875709391E+02 -.875859344E+02 -.876008697E+02 -.876157271E+02 -.876304935E+02 -.876451461E+02 -.876596711E+02 -.876740473E+02 -.876882498E+02 -.877022535E+02 -.877160291E+02 -.877295484E+02 -.877427816E+02 -.877556987E+02 -.877682702E+02 -.877804653E+02 -.877922523E+02 -.878035973E+02 -.878144669E+02 -.878248270E+02 -.878346431E+02 -.878438837E+02 -.878525179E+02 -.878605161E+02 -.878678512E+02 -.878744970E+02 -.878804299E+02 -.878856285E+02 -.878900729E+02 -.878937460E+02 -.878966344E+02 -.878987275E+02 -.879000165E+02 -.879004970E+02 -.879001678E+02 -.878990304E+02 -.878970891E+02 -.878943525E+02 -.878908323E+02 -.878865425E+02 -.878815004E+02 -.878757260E+02 -.878692422E+02 -.878620735E+02 -.878542464E+02 -.878457894E+02 -.878367323E+02 -.878271063E+02 -.878169435E+02 -.878062765E+02 -.877951389E+02 -.877835640E+02 -.877715854E+02 -.877592359E+02 -.877465482E+02 -.877335542E+02 -.877202849E+02 -.877067700E+02 -.876930379E+02 -.876791161E+02 -.876650301E+02 -.876508040E+02 -.876364601E+02 -.876220191E+02 -.876075000E+02 -.875929199E+02 -.875782944E+02 -.875636369E+02 -.875489595E+02 -.875342724E+02 -.875195842E+02 -.875049021E+02 -.874902318E+02 -.874755783E+02 -.874609469E+02 -.874463464E+02 -.874317976E+02 -.874173523E+02 -.874031343E+02 -.873894174E+02 -.873767577E+02 -.873661920E+02 -.873594988E+02 -.873594988E+02
 -.873624390E+02 -.873624390E+02 -.873697975E+02 -.873814321E+02 -.873953798E+02 -.874104917E+02 -.874261530E+02 -.874420523E+02 -.874580573E+02 -.874741169E+02 -.874902151E+02 -.875063572E+02 -.875225348E+02 -.875387471E+02 -.875549840E+02 -.875712236E+02 -.875874592E+02 -.876036699E+02 -.876198460E+02 -.876359769E+02 -.876520406E+02 -.876680245E+02 -.876839018E+02 -.876996461E+02 -.877152302E+02 -.877306224E+02 -.877457949E+02 -.877607159E+02 -.877753537E+02 -.877896742E+02 -.878036405E+02 -.878172135E+02 -.878303518E+02 -.878430153E+02 -.878551631E+02 -.878667551E+02 -.878777541E+02 -.878881218E+02 -.878978216E+02 -.879068186E+02 -.879150783E+02 -.879225691E+02 -.879292619E+02 -.879351293E+02 -.879401474E+02 -.879442963E+02 -.879475582E+02 -.879499190E+02 -.879513689E+02 -.879519023E+02 -.879515168E+02 -.879502146E+02 -.879480027E+02 -.879448915E+02 -.879408948E+02 -.879360302E+02 -.879303193E+02 -.879237861E+02 -.879164578E+02 -.879083641E+02 -.878995375E+02 -.878900126E+02 -.878798254E+02 -.878690135E+02 -.878576159E+02 -.878456721E+02 -.878332219E+02 -.878203053E+02 -.878069619E+02 -.877932310E+02 -.877791513E+02 -.877647599E+02 -.877500929E+02 -.877351850E+02 -.877200691E+02 -.877047765E+02 -.876893362E+02 -.876737754E+02 -.876581192E+02 -.876423907E+02 -.876266107E+02 -.876107976E+02 -.875949679E+02 -.875791359E+02 -.875633137E+02 -.875475113E+02 -.875317371E+02 -.875159972E+02 -.875002966E+02 -.874846388E+02 -.874690276E+02 -.874534704E+02 -.874379873E+02 -.874226309E+02 -.874075302E+02 -.873929728E+02 -.873795453E+02 -.873683437E+02 -.873612495E+02 -.873612495E+02
 -.873642953E+02 -.873642953E+02 -.873720838E+02 -.873843927E+02 -.873991428E+02 -.874151255E+02 -.874316890E+02 -.874485240E+02 -.874655046E+02 -.874825844E+02 -.874997527E+02 -.875169958E+02 -.875343074E+02 -.875516754E+02 -.875690855E+02 -.875865358E+02 -.876040111E+02 -.876215089E+02 -.876390170E+02 -.876565137E+02 -.876739852E+02 -.876914006E+02 -.877087355E+02 -.877259624E+02 -.877430513E+02 -.877599762E+02 -.877767021E+02 -.877931935E+02 -.878094092E+02 -.878253047E+02 -.878408345E+02 -.878559507E+02 -.878706083E+02 -.878847601E+02 -.878983599E+02 -.879113625E+02 -.879237199E+02 -.879353867E+02 -.879463182E+02 -.879564699E+02 -.879658012E+02 -.879742734E+02 -.879818489E+02 -.879884947E+02 -.879941813E+02 -.879988820E+02 -.880025752E+02 -.880052448E+02 -.880068792E+02 -.880074710E+02 -.880070187E+02 -.880055258E+02 -.880029997E+02 -.879994526E+02 -.879949017E+02 -.879893686E+02 -.879828789E+02 -.879754623E+02 -.879671524E+02 -.879579859E+02 -.879480025E+02 -.879372443E+02 -.879257555E+02 -.879135817E+02 -.879007701E+02 -.878873684E+02 -.878734243E+02 -.878589856E+02 -.878440999E+02 -.878288138E+02 -.878131723E+02 -.877972195E+02 -.877809977E+02 -.877645471E+02 -.877479057E+02 -.877311091E+02 -.877141907E+02 -.876971812E+02 -.876801087E+02 -.876629984E+02 -.876458729E+02 -.876287522E+02 -.876116536E+02 -.875945917E+02 -.875775785E+02 -.875606237E+02 -.875437348E+02 -.875269167E+02 -.875101727E+02 -.874935046E+02 -.874769140E+02 -.874604066E+02 -.874440009E+02 -.874277496E+02 -.874117858E+02 -.873964099E+02 -.873822372E+02 -.873704197E+02 -.873629380E+02 -.873629380E+02
 -.873660928E+02 -.873660928E+02 -.873742826E+02 -.873872081E+02 -.874026956E+02 -.874194862E+02 -.874369248E+02 -.874547056E+02 -.874726878E+02 -.874908154E+02 -.875090580E+02 -.875274023E+02 -.875458418E+02 -.875643704E+02 -.875829905E+02 -.876016949E+02 -.876204844E+02 -.876393455E+02 -.876582586E+02 -.876772085E+02 -.876961657E+02 -.877151125E+02 -.877340240E+02 -.877528742E+02 -.877716357E+02 -.877902672E+02 -.878087279E+02 -.878269687E+02 -.878449411E+02 -.878625953E+02 -.878798795E+02 -.878967437E+02 -.879131326E+02 -.879289913E+02 -.879442645E+02 -.879588938E+02 -.879728239E+02 -.879859989E+02 -.879983625E+02 -.880098623E+02 -.880204459E+02 -.880300629E+02 -.880386686E+02 -.880462222E+02 -.880526864E+02 -.880580308E+02 -.880622301E+02 -.880652639E+02 -.880671173E+02 -.880677816E+02 -.880672541E+02 -.880655374E+02 -.880626409E+02 -.880585798E+02 -.880533754E+02 -.880470544E+02 -.880396488E+02 -.880311960E+02 -.880217370E+02 -.880113173E+02 -.879999859E+02 -.879877944E+02 -.879747967E+02 -.879610488E+02 -.879466077E+02 -.879315306E+02 -.879158753E+02 -.878996997E+02 -.878830603E+02 -.878660122E+02 -.878486093E+02 -.878309035E+02 -.878129442E+02 -.877947779E+02 -.877764485E+02 -.877579970E+02 -.877394613E+02 -.877208758E+02 -.877022715E+02 -.876836763E+02 -.876651148E+02 -.876466081E+02 -.876281739E+02 -.876098269E+02 -.875915790E+02 -.875734387E+02 -.875554121E+02 -.875375023E+02 -.875197104E+02 -.875020357E+02 -.874844773E+02 -.874670380E+02 -.874497339E+02 -.874326172E+02 -.874158240E+02 -.873996655E+02 -.873847830E+02 -.873723808E+02 -.873645318E+02 -.873645318E+02
 -.873676832E+02 -.873676832E+02 -.873762273E+02 -.873897229E+02 -.874059269E+02 -.874235448E+02 -.874418902E+02 -.874606179E+02 -.874795781E+02 -.874987051E+02 -.875179742E+02 -.875373836E+02 -.875569337E+02 -.875766349E+02 -.875964902E+02 -.876164997E+02 -.876366500E+02 -.876569233E+02 -.876773065E+02 -.876977816E+02 -.877183396E+02 -.877389583E+02 -.877596119E+02 -.877802655E+02 -.878008722E+02 -.878213888E+02 -.878417639E+02 -.878619493E+02 -.878818920E+02 -.879015346E+02 -.879208198E+02 -.879396830E+02 -.879580612E+02 -.879758890E+02 -.879930976E+02 -.880096197E+02 -.880253842E+02 -.880403197E+02 -.880543584E+02 -.880674323E+02 -.880794772E+02 -.880904353E+02 -.881002516E+02 -.881088757E+02 -.881162639E+02 -.881223768E+02 -.881271812E+02 -.881306506E+02 -.881327662E+02 -.881335163E+02 -.881328966E+02 -.881309115E+02 -.881275724E+02 -.881228991E+02 -.881169180E+02 -.881096628E+02 -.881011740E+02 -.880914972E+02 -.880806842E+02 -.880687912E+02 -.880558782E+02 -.880420088E+02 -.880272497E+02 -.880116689E+02 -.879953355E+02 -.879783202E+02 -.879606931E+02 -.879425231E+02 -.879238780E+02 -.879048242E+02 -.878854254E+02 -.878657424E+02 -.878458327E+02 -.878257510E+02 -.878055479E+02 -.877852701E+02 -.877649602E+02 -.877446568E+02 -.877243946E+02 -.877042037E+02 -.876841101E+02 -.876641358E+02 -.876442992E+02 -.876246144E+02 -.876050921E+02 -.875857394E+02 -.875665601E+02 -.875475551E+02 -.875287223E+02 -.875100577E+02 -.874915569E+02 -.874732190E+02 -.874550571E+02 -.874371214E+02 -.874195494E+02 -.874026612E+02 -.873871207E+02 -.873741786E+02 -.873659917E+02 -.873659917E+02
 -.873690765E+02 -.873690765E+02 -.873779683E+02 -.873920246E+02 -.874089179E+02 -.874273047E+02 -.874464645E+02 -.874660488E+02 -.874858967E+02 -.875059457E+02 -.875261906E+02 -.875466402E+02 -.875673134E+02 -.875882137E+02 -.876093335E+02 -.876306640E+02 -.876521970E+02 -.876739345E+02 -.876958743E+02 -.877180089E+02 -.877403136E+02 -.877627584E+02 -.877853047E+02 -.878079100E+02 -.878305341E+02 -.878531268E+02 -.878756388E+02 -.878980114E+02 -.879201824E+02 -.879420889E+02 -.879636599E+02 -.879848254E+02 -.880055077E+02 -.880256240E+02 -.880450905E+02 -.880638186E+02 -.880817213E+02 -.880987150E+02 -.881147155E+02 -.881296429E+02 -.881434217E+02 -.881559776E+02 -.881672416E+02 -.881771507E+02 -.881856466E+02 -.881926796E+02 -.881982069E+02 -.882021956E+02 -.882046218E+02 -.882054707E+02 -.882047383E+02 -.882024294E+02 -.881985599E+02 -.881931539E+02 -.881862450E+02 -.881778758E+02 -.881680956E+02 -.881569628E+02 -.881445414E+02 -.881309008E+02 -.881161167E+02 -.881002683E+02 -.880834368E+02 -.880657066E+02 -.880471634E+02 -.880278925E+02 -.880079786E+02 -.879875056E+02 -.879665554E+02 -.879452066E+02 -.879235348E+02 -.879016118E+02 -.878795053E+02 -.878572784E+02 -.878349893E+02 -.878126910E+02 -.877904317E+02 -.877682545E+02 -.877461968E+02 -.877242912E+02 -.877025650E+02 -.876810411E+02 -.876597370E+02 -.876386659E+02 -.876178367E+02 -.875972540E+02 -.875769188E+02 -.875568283E+02 -.875369765E+02 -.875173553E+02 -.874979556E+02 -.874787719E+02 -.874598127E+02 -.874411250E+02 -.874228461E+02 -.874053021E+02 -.873891751E+02 -.873757549E+02 -.873672699E+02 -.873672699E+02
 -.873702467E+02 -.873702467E+02 -.873794298E+02 -.873939685E+02 -.874114746E+02 -.874305492E+02 -.874504364E+02 -.874707707E+02 -.874914088E+02 -.875123247E+02 -.875335214E+02 -.875550059E+02 -.875767725E+02 -.875988184E+02 -.876211577E+02 -.876438039E+02 -.876667745E+02 -.876900701E+02 -.877136762E+02 -.877375703E+02 -.877617259E+02 -.877861134E+02 -.878106987E+02 -.878354415E+02 -.878602920E+02 -.878851994E+02 -.879101047E+02 -.879349470E+02 -.879596602E+02 -.879841662E+02 -.880083829E+02 -.880322170E+02 -.880555703E+02 -.880783436E+02 -.881004337E+02 -.881217387E+02 -.881421574E+02 -.881615863E+02 -.881799243E+02 -.881970712E+02 -.882129290E+02 -.882274039E+02 -.882404080E+02 -.882518592E+02 -.882616856E+02 -.882698226E+02 -.882762184E+02 -.882808313E+02 -.882836309E+02 -.882846001E+02 -.882837322E+02 -.882810351E+02 -.882765264E+02 -.882702371E+02 -.882622102E+02 -.882524978E+02 -.882411646E+02 -.882282831E+02 -.882139338E+02 -.881982058E+02 -.881811926E+02 -.881629921E+02 -.881437066E+02 -.881234407E+02 -.881022988E+02 -.880803856E+02 -.880578054E+02 -.880346595E+02 -.880110457E+02 -.879870587E+02 -.879627882E+02 -.879383187E+02 -.879137292E+02 -.878890926E+02 -.878644756E+02 -.878399385E+02 -.878155351E+02 -.877913124E+02 -.877673111E+02 -.877435659E+02 -.877201048E+02 -.876969501E+02 -.876741182E+02 -.876516205E+02 -.876294628E+02 -.876076462E+02 -.875861675E+02 -.875650193E+02 -.875441905E+02 -.875236674E+02 -.875034349E+02 -.874834816E+02 -.874638104E+02 -.874444633E+02 -.874255752E+02 -.874074747E+02 -.873908566E+02 -.873770400E+02 -.873683095E+02 -.873683095E+02
 -.873711773E+02 -.873711773E+02 -.873806337E+02 -.873956021E+02 -.874135907E+02 -.874331608E+02 -.874535821E+02 -.874745311E+02 -.874958876E+02 -.875175991E+02 -.875396441E+02 -.875620261E+02 -.875847711E+02 -.876079196E+02 -.876314960E+02 -.876555164E+02 -.876799795E+02 -.877048772E+02 -.877302024E+02 -.877559380E+02 -.877820627E+02 -.878085445E+02 -.878353453E+02 -.878624243E+02 -.878897378E+02 -.879172339E+02 -.879448518E+02 -.879725178E+02 -.880001443E+02 -.880276363E+02 -.880548896E+02 -.880817960E+02 -.881082440E+02 -.881341170E+02 -.881592957E+02 -.881836576E+02 -.882070755E+02 -.882294209E+02 -.882505648E+02 -.882703790E+02 -.882887389E+02 -.883055257E+02 -.883206277E+02 -.883339439E+02 -.883453814E+02 -.883548619E+02 -.883623176E+02 -.883676946E+02 -.883709548E+02 -.883720727E+02 -.883710426E+02 -.883678703E+02 -.883625814E+02 -.883552155E+02 -.883458257E+02 -.883344824E+02 -.883212651E+02 -.883062668E+02 -.882895914E+02 -.882713493E+02 -.882516588E+02 -.882306442E+02 -.882084331E+02 -.881851543E+02 -.881609379E+02 -.881359135E+02 -.881102072E+02 -.880839421E+02 -.880572369E+02 -.880302042E+02 -.880029507E+02 -.879755759E+02 -.879481718E+02 -.879208222E+02 -.878936034E+02 -.878665830E+02 -.878398204E+02 -.878133668E+02 -.877872657E+02 -.877615524E+02 -.877362550E+02 -.877113942E+02 -.876869841E+02 -.876630324E+02 -.876395408E+02 -.876165053E+02 -.875939170E+02 -.875717623E+02 -.875500235E+02 -.875286798E+02 -.875077089E+02 -.874870918E+02 -.874668240E+02 -.874469408E+02 -.874275721E+02 -.874090448E+02 -.873920590E+02 -.873779514E+02 -.873690432E+02 -.873690432E+02
 -.873719297E+02 -.873719297E+02 -.873814770E+02 -.873965905E+02 -.874147951E+02 -.874346976E+02 -.874555653E+02 -.874770391E+02 -.874989563E+02 -.875212706E+02 -.875440062E+02 -.875672065E+02 -.875909147E+02 -.876151555E+02 -.876399496E+02 -.876653129E+02 -.876912558E+02 -.877177821E+02 -.877448796E+02 -.877725349E+02 -.878007272E+02 -.878294366E+02 -.878586397E+02 -.878883014E+02 -.879183737E+02 -.879487913E+02 -.879794755E+02 -.880103347E+02 -.880412685E+02 -.880721690E+02 -.881029208E+02 -.881334020E+02 -.881634824E+02 -.881930233E+02 -.882218782E+02 -.882498920E+02 -.882769038E+02 -.883027508E+02 -.883272700E+02 -.883503006E+02 -.883716878E+02 -.883912827E+02 -.884089460E+02 -.884245458E+02 -.884379658E+02 -.884491005E+02 -.884578623E+02 -.884641818E+02 -.884680065E+02 -.884693084E+02 -.884680745E+02 -.884643179E+02 -.884580688E+02 -.884493775E+02 -.884383169E+02 -.884249725E+02 -.884094503E+02 -.883918700E+02 -.883723621E+02 -.883510691E+02 -.883281418E+02 -.883037362E+02 -.882780120E+02 -.882511315E+02 -.882232562E+02 -.881945449E+02 -.881651531E+02 -.881352310E+02 -.881049209E+02 -.880743582E+02 -.880436696E+02 -.880129712E+02 -.879823699E+02 -.879519623E+02 -.879218339E+02 -.878920598E+02 -.878627051E+02 -.878338242E+02 -.878054618E+02 -.877776532E+02 -.877504247E+02 -.877237938E+02 -.876977704E+02 -.876723568E+02 -.876475486E+02 -.876233347E+02 -.875996989E+02 -.875766192E+02 -.875540696E+02 -.875320203E+02 -.875104398E+02 -.874893002E+02 -.874685876E+02 -.874483284E+02 -.874286441E+02 -.874098552E+02 -.873926584E+02 -.873783930E+02 -.873693925E+02 -.873693925E+02
 -.873719218E+02 -.873719218E+02 -.873814793E+02 -.873966734E+02 -.874150484E+02 -.874351642E+02 -.874562561E+02 -.874779802E+02 -.875002250E+02 -.875229913E+02 -.875463072E+02 -.875702147E+02 -.875947558E+02 -.876199712E+02 -.876458957E+02 -.876725470E+02 -.876999339E+02 -.877280604E+02 -.877569349E+02 -.877865624E+02 -.878169449E+02 -.878480713E+02 -.878799137E+02 -.879124295E+02 -.879455555E+02 -.879792175E+02 -.880133267E+02 -.880477849E+02 -.880824871E+02 -.881173158E+02 -.881521432E+02 -.881868258E+02 -.882212033E+02 -.882551028E+02 -.882883383E+02 -.883207157E+02 -.883520381E+02 -.883821047E+02 -.884107139E+02 -.884376662E+02 -.884627635E+02 -.884858151E+02 -.885066374E+02 -.885250622E+02 -.885409342E+02 -.885541186E+02 -.885645014E+02 -.885719895E+02 -.885765195E+02 -.885780472E+02 -.885765628E+02 -.885720783E+02 -.885646347E+02 -.885543016E+02 -.885411677E+02 -.885253508E+02 -.885069861E+02 -.884862270E+02 -.884632441E+02 -.884382198E+02 -.884113463E+02 -.883828222E+02 -.883528505E+02 -.883216348E+02 -.882893761E+02 -.882562725E+02 -.882225147E+02 -.881882848E+02 -.881537564E+02 -.881190907E+02 -.880844362E+02 -.880499300E+02 -.880156947E+02 -.879818393E+02 -.879484595E+02 -.879156376E+02 -.878834426E+02 -.878519309E+02 -.878211469E+02 -.877911235E+02 -.877618829E+02 -.877334372E+02 -.877057896E+02 -.876789344E+02 -.876528582E+02 -.876275411E+02 -.876029563E+02 -.875790717E+02 -.875558503E+02 -.875332514E+02 -.875112327E+02 -.874897547E+02 -.874687923E+02 -.874483605E+02 -.874285686E+02 -.874097249E+02 -.873925123E+02 -.873782548E+02 -.873692679E+02 -.873692679E+02
 -.873713866E+02 -.873713866E+02 -.873808981E+02 -.873960058E+02 -.874142456E+02 -.874342178E+02 -.874552240E+02 -.874769601E+02 -.874993296E+02 -.875223324E+02 -.875460172E+02 -.875704439E+02 -.875956608E+02 -.876217080E+02 -.876486126E+02 -.876764076E+02 -.877051282E+02 -.877348096E+02 -.877654825E+02 -.877971670E+02 -.878298692E+02 -.878635765E+02 -.878982573E+02 -.879338580E+02 -.879703154E+02 -.880075547E+02 -.880454935E+02 -.880840397E+02 -.881230797E+02 -.881624800E+02 -.882020822E+02 -.882417062E+02 -.882811568E+02 -.883202236E+02 -.883586845E+02 -.883963079E+02 -.884328509E+02 -.884680624E+02 -.885016869E+02 -.885334662E+02 -.885631463E+02 -.885904783E+02 -.886152269E+02 -.886371699E+02 -.886561062E+02 -.886718576E+02 -.886842719E+02 -.886932309E+02 -.886986433E+02 -.887004599E+02 -.886986604E+02 -.886932643E+02 -.886843274E+02 -.886719349E+02 -.886562115E+02 -.886373066E+02 -.886153990E+02 -.885906909E+02 -.885634033E+02 -.885337736E+02 -.885020495E+02 -.884684866E+02 -.884333430E+02 -.883968759E+02 -.883593385E+02 -.883209761E+02 -.882820232E+02 -.882427036E+02 -.882032244E+02 -.881637776E+02 -.881245396E+02 -.880856676E+02 -.880473014E+02 -.880095636E+02 -.879725589E+02 -.879363748E+02 -.879010826E+02 -.878667380E+02 -.878333822E+02 -.878010424E+02 -.877697336E+02 -.877394591E+02 -.877102116E+02 -.876819742E+02 -.876547220E+02 -.876284219E+02 -.876030341E+02 -.875785135E+02 -.875548096E+02 -.875318681E+02 -.875096333E+02 -.874880522E+02 -.874670859E+02 -.874467351E+02 -.874270933E+02 -.874084493E+02 -.873914599E+02 -.873774120E+02 -.873685677E+02 -.873685677E+02
 -.873702657E+02 -.873702657E+02 -.873795060E+02 -.873941905E+02 -.874119644E+02 -.874315013E+02 -.874521303E+02 -.874735770E+02 -.874957775E+02 -.875187556E+02 -.875425618E+02 -.875672439E+02 -.875928573E+02 -.876194594E+02 -.876471138E+02 -.876758831E+02 -.877058282E+02 -.877370108E+02 -.877694782E+02 -.878032598E+02 -.878383578E+02 -.878747526E+02 -.879124128E+02 -.879513037E+02 -.879913845E+02 -.880326007E+02 -.880748746E+02 -.881180978E+02 -.881621339E+02 -.882068202E+02 -.882519718E+02 -.882973845E+02 -.883428324E+02 -.883880680E+02 -.884328233E+02 -.884768103E+02 -.885197243E+02 -.885612478E+02 -.886010546E+02 -.886388144E+02 -.886741968E+02 -.887068797E+02 -.887365526E+02 -.887629240E+02 -.887857280E+02 -.888047275E+02 -.888197232E+02 -.888305513E+02 -.888370965E+02 -.888392840E+02 -.888370908E+02 -.888305417E+02 -.888197066E+02 -.888047070E+02 -.887857030E+02 -.887628982E+02 -.887365295E+02 -.887068648E+02 -.886741967E+02 -.886388350E+02 -.886011035E+02 -.885613318E+02 -.885198503E+02 -.884769864E+02 -.884330580E+02 -.883883702E+02 -.883432138E+02 -.882978586E+02 -.882525550E+02 -.882075316E+02 -.881629917E+02 -.881191168E+02 -.880760643E+02 -.880339676E+02 -.879929387E+02 -.879530677E+02 -.879144240E+02 -.878770590E+02 -.878410056E+02 -.878062814E+02 -.877728892E+02 -.877408182E+02 -.877100466E+02 -.876805420E+02 -.876522626E+02 -.876251589E+02 -.875991749E+02 -.875742482E+02 -.875503117E+02 -.875272953E+02 -.875051269E+02 -.874837374E+02 -.874630720E+02 -.874431139E+02 -.874239362E+02 -.874058000E+02 -.873893222E+02 -.873757267E+02 -.873671795E+02 -.873671795E+02
 -.873681996E+02 -.873681996E+02 -.873769972E+02 -.873909748E+02 -.874079309E+02 -.874266462E+02 -.874465314E+02 -.874673538E+02 -.874890491E+02 -.875116375E+02 -.875351736E+02 -.875597345E+02 -.875854024E+02 -.876122615E+02 -.876404061E+02 -.876699384E+02 -.877009575E+02 -.877335362E+02 -.877677185E+02 -.878035231E+02 -.878409631E+02 -.878800550E+02 -.879208120E+02 -.879632347E+02 -.880072949E+02 -.880529333E+02 -.881000592E+02 -.881485531E+02 -.881982704E+02 -.882490380E+02 -.883006542E+02 -.883528869E+02 -.884054704E+02 -.884581084E+02 -.885104741E+02 -.885622110E+02 -.886129377E+02 -.886622519E+02 -.887097354E+02 -.887549613E+02 -.887975014E+02 -.888369333E+02 -.888728477E+02 -.889048584E+02 -.889326075E+02 -.889557770E+02 -.889740922E+02 -.889873339E+02 -.889953385E+02 -.889980071E+02 -.889953066E+02 -.889872689E+02 -.889739946E+02 -.889556447E+02 -.889324416E+02 -.889046582E+02 -.888726159E+02 -.888366736E+02 -.887972192E+02 -.887546645E+02 -.887094329E+02 -.886619531E+02 -.886126523E+02 -.885619473E+02 -.885102398E+02 -.884579124E+02 -.884053203E+02 -.883527933E+02 -.883006308E+02 -.882490993E+02 -.881984356E+02 -.881488428E+02 -.881004934E+02 -.880535305E+02 -.880080676E+02 -.879641915E+02 -.879219652E+02 -.878814274E+02 -.878425976E+02 -.878054760E+02 -.877700463E+02 -.877362786E+02 -.877041297E+02 -.876735455E+02 -.876444630E+02 -.876168115E+02 -.875905131E+02 -.875654851E+02 -.875416406E+02 -.875188895E+02 -.874971407E+02 -.874763071E+02 -.874563147E+02 -.874371262E+02 -.874187892E+02 -.874015287E+02 -.873859046E+02 -.873730487E+02 -.873649814E+02 -.873649814E+02
 -.873650528E+02 -.873650528E+02 -.873731733E+02 -.873861144E+02 -.874018953E+02 -.874194234E+02 -.874381654E+02 -.874579067E+02 -.874786098E+02 -.875003196E+02 -.875231152E+02 -.875470951E+02 -.875723759E+02 -.875991015E+02 -.876274171E+02 -.876574452E+02 -.876892726E+02 -.877229628E+02 -.877585772E+02 -.877961871E+02 -.878358671E+02 -.878776794E+02 -.879216646E+02 -.879678306E+02 -.880161573E+02 -.880665948E+02 -.881190631E+02 -.881734537E+02 -.882296234E+02 -.882873932E+02 -.883465447E+02 -.884068142E+02 -.884678936E+02 -.885294294E+02 -.885910224E+02 -.886522331E+02 -.887125849E+02 -.887715691E+02 -.888286524E+02 -.888832830E+02 -.889349012E+02 -.889829465E+02 -.890268719E+02 -.890661526E+02 -.891003019E+02 -.891288811E+02 -.891515129E+02 -.891678932E+02 -.891777967E+02 -.891810884E+02 -.891777221E+02 -.891677455E+02 -.891512968E+02 -.891286007E+02 -.890999606E+02 -.890657538E+02 -.890264167E+02 -.889824355E+02 -.889343354E+02 -.888826649E+02 -.888279861E+02 -.887708624E+02 -.887118474E+02 -.886514762E+02 -.885902586E+02 -.885286692E+02 -.884671475E+02 -.884060907E+02 -.883458522E+02 -.882867433E+02 -.882290294E+02 -.881729344E+02 -.881186413E+02 -.880662936E+02 -.880159995E+02 -.879678348E+02 -.879218438E+02 -.878780460E+02 -.878364359E+02 -.877969876E+02 -.877596581E+02 -.877243879E+02 -.876911052E+02 -.876597278E+02 -.876301644E+02 -.876023161E+02 -.875760798E+02 -.875513472E+02 -.875280068E+02 -.875059462E+02 -.874850526E+02 -.874652173E+02 -.874463451E+02 -.874283752E+02 -.874113243E+02 -.873953716E+02 -.873810014E+02 -.873692202E+02 -.873618453E+02 -.873618453E+02
 -.873609448E+02 -.873609448E+02 -.873681141E+02 -.873796208E+02 -.873937430E+02 -.874095360E+02 -.874265492E+02 -.874446211E+02 -.874637419E+02 -.874839750E+02 -.875054392E+02 -.875282949E+02 -.875527263E+02 -.875789015E+02 -.876069543E+02 -.876369936E+02 -.876691251E+02 -.877034707E+02 -.877401615E+02 -.877793279E+02 -.878210858E+02 -.878655285E+02 -.879127210E+02 -.879627003E+02 -.880154759E+02 -.880710296E+02 -.881293150E+02 -.881902483E+02 -.882537021E+02 -.883194987E+02 -.883874028E+02 -.884571213E+02 -.885283004E+02 -.886005248E+02 -.886733187E+02 -.887461476E+02 -.888184216E+02 -.888895003E+02 -.889586986E+02 -.890252973E+02 -.890885516E+02 -.891477088E+02 -.892020228E+02 -.892507753E+02 -.892932940E+02 -.893289711E+02 -.893572845E+02 -.893778068E+02 -.893902269E+02 -.893943510E+02 -.893901150E+02 -.893775853E+02 -.893569539E+02 -.893285365E+02 -.892927599E+02 -.892501482E+02 -.892013083E+02 -.891469110E+02 -.890876726E+02 -.890243366E+02 -.889576555E+02 -.888883746E+02 -.888172167E+02 -.887448717E+02 -.886719831E+02 -.885991442E+02 -.885268900E+02 -.884556950E+02 -.883859729E+02 -.883180745E+02 -.882522931E+02 -.881888638E+02 -.881279689E+02 -.880697424E+02 -.880142736E+02 -.879616107E+02 -.879117696E+02 -.878647326E+02 -.878204576E+02 -.877788804E+02 -.877399170E+02 -.877034693E+02 -.876694270E+02 -.876376700E+02 -.876080709E+02 -.875804979E+02 -.875548146E+02 -.875308823E+02 -.875085626E+02 -.874877159E+02 -.874682048E+02 -.874498977E+02 -.874326757E+02 -.874164507E+02 -.874012041E+02 -.873870585E+02 -.873744028E+02 -.873640800E+02 -.873576403E+02 -.873576403E+02
 -.873555237E+02 -.873555237E+02 -.873614673E+02 -.873710935E+02 -.873830150E+02 -.873964730E+02 -.874111177E+02 -.874268446E+02 -.874436858E+02 -.874617728E+02 -.874812977E+02 -.875024661E+02 -.875254592E+02 -.875504269E+02 -.875775129E+02 -.876068741E+02 -.876386886E+02 -.876731454E+02 -.877104369E+02 -.877507424E+02 -.877942173E+02 -.878409928E+02 -.878911773E+02 -.879448652E+02 -.880021306E+02 -.880630187E+02 -.881275340E+02 -.881956311E+02 -.882672087E+02 -.883421029E+02 -.884200796E+02 -.885008304E+02 -.885839672E+02 -.886690198E+02 -.887554345E+02 -.888425711E+02 -.889297026E+02 -.890160169E+02 -.891006258E+02 -.891825766E+02 -.892608724E+02 -.893344932E+02 -.894024203E+02 -.894636637E+02 -.895172862E+02 -.895624356E+02 -.895983653E+02 -.896244674E+02 -.896402875E+02 -.896455461E+02 -.896401493E+02 -.896241894E+02 -.895979459E+02 -.895618711E+02 -.895165764E+02 -.894628086E+02 -.894014246E+02 -.893333643E+02 -.892596200E+02 -.891812101E+02 -.890991518E+02 -.890144371E+02 -.889280151E+02 -.888407725E+02 -.887535244E+02 -.886670043E+02 -.885818587E+02 -.884986464E+02 -.884178380E+02 -.883398197E+02 -.882648970E+02 -.881933012E+02 -.881251957E+02 -.880606831E+02 -.879998115E+02 -.879425848E+02 -.878889639E+02 -.878388788E+02 -.877922314E+02 -.877489004E+02 -.877087485E+02 -.876716240E+02 -.876373657E+02 -.876058057E+02 -.875767727E+02 -.875500919E+02 -.875255891E+02 -.875030915E+02 -.874824269E+02 -.874634271E+02 -.874459285E+02 -.874297735E+02 -.874148181E+02 -.874009454E+02 -.873880956E+02 -.873763247E+02 -.873659038E+02 -.873574717E+02 -.873522401E+02 -.873522401E+02
 -.873485872E+02 -.873485872E+02 -.873530513E+02 -.873603275E+02 -.873694299E+02 -.873798440E+02 -.873913596E+02 -.874039643E+02 -.874177884E+02 -.874330407E+02 -.874499334E+02 -.874686529E+02 -.874893666E+02 -.875122537E+02 -.875375176E+02 -.875653878E+02 -.875961151E+02 -.876299543E+02 -.876671447E+02 -.877079041E+02 -.877524398E+02 -.878009562E+02 -.878536566E+02 -.879107269E+02 -.879723242E+02 -.880385713E+02 -.881095461E+02 -.881852739E+02 -.882657127E+02 -.883507424E+02 -.884401612E+02 -.885336774E+02 -.886308998E+02 -.887313246E+02 -.888343210E+02 -.889391232E+02 -.890448291E+02 -.891504072E+02 -.892547086E+02 -.893564832E+02 -.894544015E+02 -.895470788E+02 -.896331092E+02 -.897110998E+02 -.897797171E+02 -.898377279E+02 -.898840480E+02 -.899177826E+02 -.899382630E+02 -.899450772E+02 -.899380849E+02 -.899174261E+02 -.898835128E+02 -.898370138E+02 -.897788224E+02 -.897100234E+02 -.896318500E+02 -.895456375E+02 -.894527811E+02 -.893546916E+02 -.892527558E+02 -.891483058E+02 -.890425888E+02 -.889367480E+02 -.888318085E+02 -.887286672E+02 -.886280921E+02 -.885307218E+02 -.884370717E+02 -.883475410E+02 -.882624228E+02 -.881819138E+02 -.881061270E+02 -.880351007E+02 -.879688129E+02 -.879071866E+02 -.878501050E+02 -.877974157E+02 -.877489400E+02 -.877044808E+02 -.876638258E+02 -.876267545E+02 -.875930411E+02 -.875624590E+02 -.875347810E+02 -.875097845E+02 -.874872508E+02 -.874669661E+02 -.874487242E+02 -.874323254E+02 -.874175770E+02 -.874042962E+02 -.873923133E+02 -.873814801E+02 -.873716922E+02 -.873629282E+02 -.873553186E+02 -.873492541E+02 -.873455309E+02 -.873455309E+02
 -.873401699E+02 -.873401699E+02 -.873428042E+02 -.873471684E+02 -.873527544E+02 -.873593364E+02 -.873669054E+02 -.873756064E+02 -.873856546E+02 -.873972559E+02 -.874105971E+02 -.874258655E+02 -.874432694E+02 -.874630481E+02 -.874854785E+02 -.875108665E+02 -.875395161E+02 -.875717160E+02 -.876077485E+02 -.876479100E+02 -.876925124E+02 -.877418690E+02 -.877962844E+02 -.878560522E+02 -.879214494E+02 -.879927184E+02 -.880700508E+02 -.881535763E+02 -.882433589E+02 -.883393912E+02 -.884415747E+02 -.885496933E+02 -.886633857E+02 -.887821252E+02 -.889052061E+02 -.890317364E+02 -.891606339E+02 -.892906257E+02 -.894202509E+02 -.895478750E+02 -.896717096E+02 -.897898493E+02 -.899003151E+02 -.900011142E+02 -.900903069E+02 -.901660786E+02 -.902268185E+02 -.902711856E+02 -.902981756E+02 -.903071659E+02 -.902979462E+02 -.902707297E+02 -.902261412E+02 -.901651857E+02 -.900892020E+02 -.899997994E+02 -.898987878E+02 -.897881051E+02 -.896697432E+02 -.895456824E+02 -.894178338E+02 -.892879908E+02 -.891577936E+02 -.890287062E+02 -.889019995E+02 -.887787496E+02 -.886598383E+02 -.885459630E+02 -.884376497E+02 -.883352684E+02 -.882390511E+02 -.881491109E+02 -.880654574E+02 -.879880180E+02 -.879166493E+02 -.878511556E+02 -.877912986E+02 -.877368106E+02 -.876874028E+02 -.876427739E+02 -.876026165E+02 -.875666218E+02 -.875344853E+02 -.875059076E+02 -.874805993E+02 -.874582809E+02 -.874386839E+02 -.874215528E+02 -.874066436E+02 -.873937241E+02 -.873825747E+02 -.873729873E+02 -.873647666E+02 -.873577349E+02 -.873517393E+02 -.873466706E+02 -.873424967E+02 -.873393137E+02 -.873374215E+02 -.873374215E+02
 -.873304174E+02 -.873304174E+02 -.873307960E+02 -.873315560E+02 -.873327938E+02 -.873346997E+02 -.873375185E+02 -.873414978E+02 -.873468532E+02 -.873537807E+02 -.873624792E+02 -.873731666E+02 -.873861069E+02 -.874016163E+02 -.874200365E+02 -.874416995E+02 -.874669324E+02 -.874960835E+02 -.875295350E+02 -.875676895E+02 -.876109604E+02 -.876597812E+02 -.877146013E+02 -.877758670E+02 -.878439991E+02 -.879193854E+02 -.880023881E+02 -.880933382E+02 -.881925133E+02 -.883001021E+02 -.884161680E+02 -.885406196E+02 -.886731860E+02 -.888133913E+02 -.889605298E+02 -.891136406E+02 -.892714856E+02 -.894325302E+02 -.895949357E+02 -.897565616E+02 -.899149898E+02 -.900675693E+02 -.902114832E+02 -.903438390E+02 -.904617709E+02 -.905625615E+02 -.906437589E+02 -.907033028E+02 -.907396305E+02 -.907517644E+02 -.907393718E+02 -.907027825E+02 -.906429726E+02 -.905615058E+02 -.904604468E+02 -.903422501E+02 -.902096371E+02 -.900654718E+02 -.899126433E+02 -.897539617E+02 -.895920741E+02 -.894293980E+02 -.892680797E+02 -.891099670E+02 -.889566023E+02 -.888092282E+02 -.886688025E+02 -.885360228E+02 -.884113528E+02 -.882950540E+02 -.881872157E+02 -.880877835E+02 -.879965893E+02 -.879133737E+02 -.878378097E+02 -.877695219E+02 -.877081020E+02 -.876531224E+02 -.876041482E+02 -.875607445E+02 -.875224833E+02 -.874889505E+02 -.874597460E+02 -.874344897E+02 -.874128204E+02 -.873943975E+02 -.873789017E+02 -.873660328E+02 -.873555109E+02 -.873470739E+02 -.873404768E+02 -.873354897E+02 -.873318964E+02 -.873294894E+02 -.873280670E+02 -.873274247E+02 -.873273439E+02 -.873275816E+02 -.873278580E+02 -.873278580E+02
 -.873188810E+02 -.873188810E+02 -.873165772E+02 -.873131036E+02 -.873093053E+02 -.873058106E+02 -.873030683E+02 -.873013942E+02 -.873010215E+02 -.873021555E+02 -.873050203E+02 -.873098993E+02 -.873171279E+02 -.873270513E+02 -.873400083E+02 -.873563550E+02 -.873764913E+02 -.874008529E+02 -.874299032E+02 -.874641472E+02 -.875041433E+02 -.875504810E+02 -.876037551E+02 -.876645631E+02 -.877335210E+02 -.878112717E+02 -.878984633E+02 -.879957152E+02 -.881035853E+02 -.882225376E+02 -.883529092E+02 -.884948737E+02 -.886484013E+02 -.888132182E+02 -.889887577E+02 -.891741044E+02 -.893679344E+02 -.895684637E+02 -.897734164E+02 -.899800172E+02 -.901850136E+02 -.903847246E+02 -.905751261E+02 -.907519686E+02 -.909109364E+02 -.910478394E+02 -.911588280E+02 -.912406163E+02 -.912906855E+02 -.913074528E+02 -.912903781E+02 -.912400036E+02 -.911579119E+02 -.910466204E+02 -.909094127E+02 -.907501357E+02 -.905729809E+02 -.903822678E+02 -.901822507E+02 -.899769578E+02 -.897700660E+02 -.895648203E+02 -.893639860E+02 -.891698345E+02 -.889841560E+02 -.888082887E+02 -.886431624E+02 -.884893490E+02 -.883471154E+02 -.882164761E+02 -.880972432E+02 -.879890718E+02 -.878914997E+02 -.878039816E+02 -.877259196E+02 -.876566842E+02 -.875956356E+02 -.875421378E+02 -.874955686E+02 -.874553290E+02 -.874208494E+02 -.873915905E+02 -.873670485E+02 -.873467537E+02 -.873302707E+02 -.873171978E+02 -.873071653E+02 -.872998334E+02 -.872948900E+02 -.872920489E+02 -.872910460E+02 -.872916366E+02 -.872935875E+02 -.872966686E+02 -.873006295E+02 -.873051631E+02 -.873098462E+02 -.873140506E+02 -.873168358E+02 -.873168358E+02
 -.873057784E+02 -.873057784E+02 -.873004058E+02 -.872921260E+02 -.872826119E+02 -.872729313E+02 -.872637286E+02 -.872553867E+02 -.872481708E+02 -.872423295E+02 -.872381507E+02 -.872359573E+02 -.872360747E+02 -.872388341E+02 -.872445998E+02 -.872537814E+02 -.872668247E+02 -.872842284E+02 -.873065666E+02 -.873344790E+02 -.873686423E+02 -.874097632E+02 -.874586055E+02 -.875160093E+02 -.875828842E+02 -.876601889E+02 -.877489100E+02 -.878500383E+02 -.879645353E+02 -.880932942E+02 -.882371068E+02 -.883966286E+02 -.885723242E+02 -.887643846E+02 -.889726235E+02 -.891963702E+02 -.894343719E+02 -.896847112E+02 -.899447319E+02 -.902109827E+02 -.904791873E+02 -.907442644E+02 -.910004144E+02 -.912412843E+02 -.914602198E+02 -.916505863E+02 -.918061558E+02 -.919215117E+02 -.919924434E+02 -.920162769E+02 -.919920946E+02 -.919208134E+02 -.918051085E+02 -.916491912E+02 -.914584786E+02 -.912391996E+02 -.909979844E+02 -.907414846E+02 -.904760505E+02 -.902074836E+02 -.899408716E+02 -.896804983E+02 -.894298162E+02 -.891914731E+02 -.889673719E+02 -.887587544E+02 -.885662961E+02 -.883902034E+02 -.882303082E+02 -.880861533E+02 -.879570682E+02 -.878422356E+02 -.877407430E+02 -.876516289E+02 -.875739143E+02 -.875066313E+02 -.874488405E+02 -.873996450E+02 -.873581995E+02 -.873237153E+02 -.872954623E+02 -.872727696E+02 -.872550248E+02 -.872416700E+02 -.872322003E+02 -.872261595E+02 -.872231359E+02 -.872227594E+02 -.872246968E+02 -.872286472E+02 -.872343388E+02 -.872415211E+02 -.872499557E+02 -.872593951E+02 -.872695449E+02 -.872799937E+02 -.872900945E+02 -.872987950E+02 -.873044178E+02 -.873044178E+02
 -.872911420E+02 -.872911420E+02 -.872824089E+02 -.872688463E+02 -.872529834E+02 -.872363347E+02 -.872197575E+02 -.872037410E+02 -.871886185E+02 -.871746913E+02 -.871622645E+02 -.871516327E+02 -.871430944E+02 -.871369807E+02 -.871336650E+02 -.871335706E+02 -.871371953E+02 -.871451226E+02 -.871580016E+02 -.871765348E+02 -.872014948E+02 -.872337562E+02 -.872743079E+02 -.873242538E+02 -.873848151E+02 -.874573189E+02 -.875431723E+02 -.876438343E+02 -.877608028E+02 -.878956124E+02 -.880498059E+02 -.882248598E+02 -.884220741E+02 -.886424457E+02 -.888865420E+02 -.891543636E+02 -.894451840E+02 -.897573640E+02 -.900881572E+02 -.904335317E+02 -.907880389E+02 -.911447605E+02 -.914953590E+02 -.918302724E+02 -.921390638E+02 -.924109529E+02 -.926354973E+02 -.928033806E+02 -.929072165E+02 -.929422481E+02 -.929068329E+02 -.928026122E+02 -.926343412E+02 -.924094060E+02 -.921371224E+02 -.918279344E+02 -.914926249E+02 -.911416312E+02 -.907845160E+02 -.904296116E+02 -.900838331E+02 -.897526269E+02 -.894400296E+02 -.891487960E+02 -.888805700E+02 -.886360715E+02 -.884152828E+02 -.882176218E+02 -.880420954E+02 -.878874293E+02 -.877521764E+02 -.876347994E+02 -.875337384E+02 -.874474575E+02 -.873744795E+02 -.873134086E+02 -.872629449E+02 -.872218904E+02 -.871891520E+02 -.871637401E+02 -.871447631E+02 -.871314241E+02 -.871230119E+02 -.871188953E+02 -.871185156E+02 -.871213789E+02 -.871270501E+02 -.871351461E+02 -.871453288E+02 -.871573009E+02 -.871707970E+02 -.871855767E+02 -.872014082E+02 -.872180389E+02 -.872351380E+02 -.872521883E+02 -.872683083E+02 -.872819879E+02 -.872907461E+02 -.872907461E+02
 -.872752657E+02 -.872752657E+02 -.872629465E+02 -.872436776E+02 -.872208737E+02 -.871965376E+02 -.871717738E+02 -.871472045E+02 -.871232402E+02 -.871001968E+02 -.870783323E+02 -.870578876E+02 -.870391291E+02 -.870223634E+02 -.870079513E+02 -.869963289E+02 -.869880180E+02 -.869836119E+02 -.869837725E+02 -.869892527E+02 -.870009271E+02 -.870198186E+02 -.870471192E+02 -.870842000E+02 -.871325979E+02 -.871940012E+02 -.872702584E+02 -.873634122E+02 -.874757227E+02 -.876096459E+02 -.877677652E+02 -.879527029E+02 -.881670240E+02 -.884131213E+02 -.886930525E+02 -.890083141E+02 -.893595540E+02 -.897462297E+02 -.901662362E+02 -.906155160E+02 -.910876948E+02 -.915737885E+02 -.920620634E+02 -.925381338E+02 -.929853868E+02 -.933858072E+02 -.937212047E+02 -.939747823E+02 -.941328563E+02 -.941864496E+02 -.941324307E+02 -.939739309E+02 -.937199266E+02 -.933841007E+02 -.929832491E+02 -.925355601E+02 -.920590495E+02 -.915703305E+02 -.910837904E+02 -.906111653E+02 -.901614384E+02 -.897409813E+02 -.893538467E+02 -.890021381E+02 -.886864005E+02 -.884059934E+02 -.881594231E+02 -.879446239E+02 -.877591861E+02 -.876005325E+02 -.874660511E+02 -.873531888E+02 -.872595163E+02 -.871827669E+02 -.871208594E+02 -.870719061E+02 -.870342119E+02 -.870062678E+02 -.869867394E+02 -.869744528E+02 -.869683820E+02 -.869676321E+02 -.869714264E+02 -.869790929E+02 -.869900511E+02 -.870038011E+02 -.870199131E+02 -.870380182E+02 -.870577997E+02 -.870789854E+02 -.871013388E+02 -.871246481E+02 -.871487051E+02 -.871732666E+02 -.871979754E+02 -.872222137E+02 -.872448587E+02 -.872639185E+02 -.872760578E+02 -.872760578E+02
 -.872586217E+02 -.872586217E+02 -.872425306E+02 -.872172097E+02 -.871869886E+02 -.871543918E+02 -.871208138E+02 -.870870244E+02 -.870534632E+02 -.870203955E+02 -.869880109E+02 -.869564934E+02 -.869260507E+02 -.868969349E+02 -.868694687E+02 -.868440581E+02 -.868211755E+02 -.868013561E+02 -.867852270E+02 -.867735467E+02 -.867672451E+02 -.867674475E+02 -.867754831E+02 -.867928856E+02 -.868214058E+02 -.868630591E+02 -.869201930E+02 -.869955401E+02 -.870922302E+02 -.872137723E+02 -.873640310E+02 -.875472016E+02 -.877677552E+02 -.880303224E+02 -.883394927E+02 -.886995167E+02 -.891138982E+02 -.895848651E+02 -.901127100E+02 -.906950078E+02 -.913257492E+02 -.919944717E+02 -.926855391E+02 -.933777598E+02 -.940446083E+02 -.946552942E+02 -.951768771E+02 -.955774237E+02 -.958298898E+02 -.959160391E+02 -.958294189E+02 -.955764830E+02 -.951754690E+02 -.946534205E+02 -.940422707E+02 -.933749571E+02 -.926822661E+02 -.919907208E+02 -.913215101E+02 -.906902731E+02 -.901074745E+02 -.895791268E+02 -.891076535E+02 -.886927572E+02 -.883322059E+02 -.880224961E+02 -.877593832E+02 -.875382828E+02 -.873545604E+02 -.872037308E+02 -.870815827E+02 -.869842526E+02 -.869082557E+02 -.868504927E+02 -.868082361E+02 -.867791081E+02 -.867610501E+02 -.867522908E+02 -.867513144E+02 -.867568293E+02 -.867677393E+02 -.867831173E+02 -.868021820E+02 -.868242769E+02 -.868488519E+02 -.868754478E+02 -.869036824E+02 -.869332386E+02 -.869638542E+02 -.869953118E+02 -.870274297E+02 -.870600470E+02 -.870929997E+02 -.871260708E+02 -.871588897E+02 -.871907467E+02 -.872202783E+02 -.872449990E+02 -.872606887E+02 -.872606887E+02
 -.872416733E+02 -.872416733E+02 -.872216935E+02 -.871901165E+02 -.871522138E+02 -.871110574E+02 -.870683332E+02 -.870249172E+02 -.869812326E+02 -.869374731E+02 -.868937481E+02 -.868501559E+02 -.868068173E+02 -.867639078E+02 -.867216681E+02 -.866803896E+02 -.866404105E+02 -.866021474E+02 -.865661371E+02 -.865330749E+02 -.865038418E+02 -.864795207E+02 -.864614075E+02 -.864510350E+02 -.864502425E+02 -.864612781E+02 -.864868912E+02 -.865303872E+02 -.865956683E+02 -.866872982E+02 -.868105880E+02 -.869716696E+02 -.871775232E+02 -.874359295E+02 -.877553260E+02 -.881445372E+02 -.886123283E+02 -.891667125E+02 -.898139361E+02 -.905570962E+02 -.913943778E+02 -.923169836E+02 -.933069343E+02 -.943351125E+02 -.953601395E+02 -.963288956E+02 -.971795655E+02 -.978478248E+02 -.982759729E+02 -.984234240E+02 -.982754807E+02 -.978468382E+02 -.971780796E+02 -.963269059E+02 -.953576416E+02 -.943321039E+02 -.933034137E+02 -.923129480E+02 -.913898211E+02 -.905520066E+02 -.898082996E+02 -.891605167E+02 -.886055677E+02 -.881372107E+02 -.877474299E+02 -.874274510E+02 -.871684433E+02 -.869619727E+02 -.868002676E+02 -.866763491E+02 -.865840718E+02 -.865181047E+02 -.864738773E+02 -.864475092E+02 -.864357310E+02 -.864358054E+02 -.864454543E+02 -.864627900E+02 -.864862551E+02 -.865145711E+02 -.865466910E+02 -.865817623E+02 -.866190937E+02 -.866581272E+02 -.866984154E+02 -.867396023E+02 -.867814068E+02 -.868236103E+02 -.868660439E+02 -.869085796E+02 -.869511189E+02 -.869935770E+02 -.870358552E+02 -.870777805E+02 -.871189848E+02 -.871586778E+02 -.871952636E+02 -.872257662E+02 -.872450750E+02 -.872450750E+02
 -.872249857E+02 -.872249857E+02 -.872011211E+02 -.871632979E+02 -.871177292E+02 -.870680342E+02 -.870161583E+02 -.869630335E+02 -.869090362E+02 -.868542830E+02 -.867987896E+02 -.867425437E+02 -.866855554E+02 -.866278775E+02 -.865695929E+02 -.865108053E+02 -.864516617E+02 -.863923937E+02 -.863333547E+02 -.862750504E+02 -.862181498E+02 -.861634887E+02 -.861120969E+02 -.860652801E+02 -.860247425E+02 -.859926950E+02 -.859719327E+02 -.859659292E+02 -.859789835E+02 -.860164144E+02 -.860847804E+02 -.861920986E+02 -.863480507E+02 -.865641658E+02 -.868539564E+02 -.872329305E+02 -.877183664E+02 -.883287058E+02 -.890823946E+02 -.899959522E+02 -.910810270E+02 -.923402491E+02 -.937618554E+02 -.953134703E+02 -.969360668E+02 -.985401344E+02 -.100007126E+03 -.101199778E+03 -.101983616E+03 -.102257449E+03 -.101983109E+03 -.101198757E+03 -.100005580E+03 -.985380489E+02 -.969334284E+02 -.953102702E+02 -.937580906E+02 -.923359202E+02 -.910761370E+02 -.899904998E+02 -.890763735E+02 -.883221014E+02 -.877111594E+02 -.872251033E+02 -.868454986E+02 -.865550731E+02 -.863383143E+02 -.861816995E+02 -.860736954E+02 -.860046272E+02 -.859664833E+02 -.859526958E+02 -.859579265E+02 -.859778650E+02 -.860090529E+02 -.860487301E+02 -.860947051E+02 -.861452473E+02 -.861989979E+02 -.862548967E+02 -.863121233E+02 -.863700489E+02 -.864281976E+02 -.864862156E+02 -.865438459E+02 -.866009086E+02 -.866572850E+02 -.867129044E+02 -.867677339E+02 -.868217689E+02 -.868750226E+02 -.869275108E+02 -.869792195E+02 -.870300369E+02 -.870796126E+02 -.871270907E+02 -.871706582E+02 -.872068673E+02 -.872297418E+02 -.872297418E+02
 -.872092629E+02 -.872092629E+02 -.871816642E+02 -.871378565E+02 -.870849648E+02 -.870271073E+02 -.869664311E+02 -.869038985E+02 -.868398375E+02 -.867742755E+02 -.867071131E+02 -.866382153E+02 -.865674549E+02 -.864947064E+02 -.864198324E+02 -.863426968E+02 -.862632014E+02 -.861813179E+02 -.860971088E+02 -.860107300E+02 -.859224258E+02 -.858325441E+02 -.857416042E+02 -.856504050E+02 -.855601271E+02 -.854724150E+02 -.853894801E+02 -.853142648E+02 -.852506832E+02 -.852039293E+02 -.851808407E+02 -.851903255E+02 -.852438884E+02 -.853562661E+02 -.855461368E+02 -.858368352E+02 -.862569730E+02 -.868407732E+02 -.876277828E+02 -.886614300E+02 -.899856682E+02 -.916386907E+02 -.936425739E+02 -.959879508E+02 -.986139654E+02 -.101386509E+03 -.104082735E+03 -.106396417E+03 -.107982562E+03 -.108550637E+03 -.107981959E+03 -.106395228E+03 -.104080984E+03 -.101384218E+03 -.986111397E+02 -.959845773E+02 -.936386277E+02 -.916341497E+02 -.899805215E+02 -.886556767E+02 -.876214222E+02 -.868337983E+02 -.862493688E+02 -.858285819E+02 -.855372133E+02 -.853466548E+02 -.852335773E+02 -.851793029E+02 -.851690863E+02 -.851914170E+02 -.852373910E+02 -.853001759E+02 -.853745676E+02 -.854566313E+02 -.855434152E+02 -.856327259E+02 -.857229513E+02 -.858129243E+02 -.859018174E+02 -.859890600E+02 -.860742770E+02 -.861572402E+02 -.862378315E+02 -.863160150E+02 -.863918155E+02 -.864653025E+02 -.865365776E+02 -.866057650E+02 -.866730045E+02 -.867384444E+02 -.868022338E+02 -.868645072E+02 -.869253511E+02 -.869847285E+02 -.870423193E+02 -.870972180E+02 -.871474172E+02 -.871890332E+02 -.872152805E+02 -.872152805E+02
 -.871951054E+02 -.871951054E+02 -.871641238E+02 -.871149051E+02 -.870553961E+02 -.869901382E+02 -.869214341E+02 -.868502630E+02 -.867769024E+02 -.867012876E+02 -.866232017E+02 -.865423754E+02 -.864585098E+02 -.863712634E+02 -.862802534E+02 -.861850812E+02 -.860853595E+02 -.859807249E+02 -.858708348E+02 -.857553434E+02 -.856338895E+02 -.855061302E+02 -.853718199E+02 -.852308899E+02 -.850834935E+02 -.849300560E+02 -.847713869E+02 -.846088764E+02 -.844447679E+02 -.842824985E+02 -.841271500E+02 -.839860804E+02 -.838697973E+02 -.837931232E+02 -.837767161E+02 -.838490208E+02 -.840486878E+02 -.844274072E+02 -.850529132E+02 -.860115380E+02 -.874089992E+02 -.893669694E+02 -.920112985E+02 -.954456032E+02 -.997024059E+02 -.104666360E+03 -.109977305E+03 -.114953525E+03 -.118626532E+03 -.120009643E+03 -.118625942E+03 -.114952331E+03 -.109975494E+03 -.104663937E+03 -.996993971E+02 -.954420401E+02 -.920071898E+02 -.893622887E+02 -.874036996E+02 -.860055829E+02 -.850462907E+02 -.844201222E+02 -.840407398E+02 -.838403949E+02 -.837673881E+02 -.837830686E+02 -.838589966E+02 -.839745190E+02 -.841148125E+02 -.842693616E+02 -.844308008E+02 -.845940510E+02 -.847556800E+02 -.849134355E+02 -.850659046E+02 -.852122672E+02 -.853521182E+02 -.854853399E+02 -.856120091E+02 -.857323332E+02 -.858466027E+02 -.859551586E+02 -.860583696E+02 -.861566162E+02 -.862502795E+02 -.863397350E+02 -.864253472E+02 -.865074674E+02 -.865864319E+02 -.866625595E+02 -.867361479E+02 -.868074599E+02 -.868766897E+02 -.869438816E+02 -.870087551E+02 -.870703695E+02 -.871265523E+02 -.871730359E+02 -.872023151E+02 -.872023151E+02
 -.871831325E+02 -.871831325E+02 -.871493139E+02 -.870955604E+02 -.870304891E+02 -.869589724E+02 -.868834414E+02 -.868048912E+02 -.867235472E+02 -.866392546E+02 -.865516893E+02 -.864604443E+02 -.863650363E+02 -.862649049E+02 -.861594285E+02 -.860479464E+02 -.859297658E+02 -.858041492E+02 -.856702775E+02 -.855272121E+02 -.853738890E+02 -.852091558E+02 -.850318101E+02 -.848405964E+02 -.846341828E+02 -.844111734E+02 -.841701740E+02 -.839099081E+02 -.836293761E+02 -.833280863E+02 -.830064220E+02 -.826662301E+02 -.823117268E+02 -.819508653E+02 -.815973906E+02 -.812739222E+02 -.810165305E+02 -.808814293E+02 -.809545334E+02 -.813646309E+02 -.823004902E+02 -.840305540E+02 -.869190398E+02 -.914211431E+02 -.980196501E+02 -.107039502E+03 -.118271424E+03 -.130416443E+03 -.140629602E+03 -.144931850E+03 -.140629161E+03 -.130415502E+03 -.118269885E+03 -.107037266E+03 -.980166631E+02 -.914174237E+02 -.869146589E+02 -.840255805E+02 -.822949416E+02 -.813584686E+02 -.809477014E+02 -.808738941E+02 -.810082884E+02 -.812649756E+02 -.815877274E+02 -.819404581E+02 -.823005451E+02 -.826542485E+02 -.829936220E+02 -.833144469E+02 -.836148685E+02 -.838944985E+02 -.841538316E+02 -.843938672E+02 -.846158686E+02 -.848212107E+02 -.850112859E+02 -.851874488E+02 -.853509842E+02 -.855030916E+02 -.856448790E+02 -.857773629E+02 -.859014722E+02 -.860180532E+02 -.861278767E+02 -.862316448E+02 -.863299972E+02 -.864235184E+02 -.865127429E+02 -.865981594E+02 -.866802107E+02 -.867592840E+02 -.868356774E+02 -.869095139E+02 -.869805550E+02 -.870478384E+02 -.871090590E+02 -.871596330E+02 -.871914571E+02 -.871914571E+02
 -.871740333E+02 -.871740333E+02 -.871380716E+02 -.870808911E+02 -.870116017E+02 -.869353173E+02 -.868545643E+02 -.867703482E+02 -.866828530E+02 -.865918534E+02 -.864969317E+02 -.863975509E+02 -.862930656E+02 -.861827339E+02 -.860657361E+02 -.859411829E+02 -.858081000E+02 -.856653907E+02 -.855117774E+02 -.853457586E+02 -.851656057E+02 -.849693711E+02 -.847548550E+02 -.845195189E+02 -.842603914E+02 -.839739986E+02 -.836563115E+02 -.833026761E+02 -.829077161E+02 -.824652405E+02 -.819682069E+02 -.814087737E+02 -.807785059E+02 -.800688879E+02 -.792724324E+02 -.783848937E+02 -.774095131E+02 -.763649981E+02 -.753003878E+02 -.743226268E+02 -.736469593E+02 -.736852138E+02 -.751869629E+02 -.794270114E+02 -.883573943E+02 -.104475444E+03 -.129909804E+03 -.164061625E+03 -.199574709E+03 -.218702343E+03 -.199574149E+03 -.164060536E+03 -.129908196E+03 -.104473258E+03 -.883545172E+02 -.794233480E+02 -.751825074E+02 -.736800463E+02 -.736411738E+02 -.743162570E+02 -.752933951E+02 -.763573162E+02 -.774010981E+02 -.783757334E+02 -.792625236E+02 -.800582156E+02 -.807670421E+02 -.813964869E+02 -.819550705E+02 -.824512328E+02 -.828928122E+02 -.832868407E+02 -.836395047E+02 -.839561860E+02 -.842415371E+02 -.844995683E+02 -.847337336E+02 -.849470090E+02 -.851419631E+02 -.853208177E+02 -.854855001E+02 -.856376870E+02 -.857788426E+02 -.859102503E+02 -.860330389E+02 -.861482061E+02 -.862566373E+02 -.863591218E+02 -.864563663E+02 -.865490050E+02 -.866376041E+02 -.867226556E+02 -.868045443E+02 -.868834598E+02 -.869592006E+02 -.870307925E+02 -.870958341E+02 -.871495061E+02 -.871832557E+02 -.871832557E+02
 -.871683319E+02 -.871683319E+02 -.871310437E+02 -.870717350E+02 -.869998120E+02 -.869205396E+02 -.868365062E+02 -.867487209E+02 -.866573405E+02 -.865620985E+02 -.864625112E+02 -.863579444E+02 -.862476408E+02 -.861307416E+02 -.860062995E+02 -.858732697E+02 -.857304766E+02 -.855765544E+02 -.854098849E+02 -.852285637E+02 -.850303893E+02 -.848128239E+02 -.845728891E+02 -.843070233E+02 -.840109355E+02 -.836794484E+02 -.833062921E+02 -.828838116E+02 -.824025685E+02 -.818508281E+02 -.812138881E+02 -.804731772E+02 -.796050358E+02 -.785790870E+02 -.773561196E+02 -.758855030E+02 -.741025317E+02 -.719273012E+02 -.692701618E+02 -.660574781E+02 -.623104871E+02 -.583451174E+02 -.552091094E+02 -.555012222E+02 -.646260826E+02 -.921357188E+02 -.151823576E+03 -.257289670E+03 -.405821335E+03 -.534261954E+03 -.405820621E+03 -.257288319E+03 -.151821699E+03 -.921333798E+02 -.646232316E+02 -.554977053E+02 -.552047824E+02 -.583399543E+02 -.623045775E+02 -.660509290E+02 -.692630076E+02 -.719194962E+02 -.740940076E+02 -.758762196E+02 -.773460660E+02 -.785682548E+02 -.795934021E+02 -.804607090E+02 -.812005532E+02 -.818365997E+02 -.823874211E+02 -.828677132E+02 -.832892033E+02 -.836613289E+02 -.839917469E+02 -.842867180E+02 -.845514003E+02 -.847900737E+02 -.850063137E+02 -.852031269E+02 -.853830575E+02 -.855482714E+02 -.857006232E+02 -.858417104E+02 -.859729168E+02 -.860954477E+02 -.862103595E+02 -.863185825E+02 -.864209412E+02 -.865181685E+02 -.866109139E+02 -.866997392E+02 -.867850873E+02 -.868671920E+02 -.869458776E+02 -.870201644E+02 -.870875926E+02 -.871431977E+02 -.871781479E+02 -.871781479E+02
 -.871663601E+02 -.871663601E+02 -.871286335E+02 -.870686170E+02 -.869958082E+02 -.869155214E+02 -.868303681E+02 -.867413618E+02 -.866486544E+02 -.865519668E+02 -.864507852E+02 -.863444346E+02 -.862321182E+02 -.861129429E+02 -.859859234E+02 -.858499629E+02 -.857038079E+02 -.855459825E+02 -.853747361E+02 -.851880225E+02 -.849834788E+02 -.847583521E+02 -.845093639E+02 -.842325531E+02 -.839231140E+02 -.835752014E+02 -.831816520E+02 -.827335800E+02 -.822198308E+02 -.816262510E+02 -.809346615E+02 -.801213650E+02 -.791549516E+02 -.779930254E+02 -.765772334E+02 -.748256758E+02 -.726215239E+02 -.697972346E+02 -.661174923E+02 -.612769736E+02 -.549640178E+02 -.471194866E+02 -.386645339E+02 -.331836092E+02 -.402859945E+02 -.815928379E+02 -.200768706E+03 -.480972901E+03 -.107973499E+04 -.230898261E+04 -.107973424E+04 -.480971473E+03 -.200766698E+03 -.815903440E+02 -.402830330E+02 -.331800846E+02 -.386602878E+02 -.471144139E+02 -.549581371E+02 -.612703833E+02 -.661102669E+02 -.697893691E+02 -.726129581E+02 -.748163541E+02 -.765671317E+02 -.779821356E+02 -.791432576E+02 -.801088368E+02 -.809212638E+02 -.816119516E+02 -.822046027E+02 -.827173946E+02 -.831644709E+02 -.835569792E+02 -.839038089E+02 -.842121241E+02 -.844877536E+02 -.847354825E+02 -.849592713E+02 -.851624231E+02 -.853477129E+02 -.855174877E+02 -.856737460E+02 -.858182000E+02 -.859523258E+02 -.860774039E+02 -.861945517E+02 -.863047503E+02 -.864088661E+02 -.865076668E+02 -.866018313E+02 -.866919461E+02 -.867784745E+02 -.868616660E+02 -.869413538E+02 -.870165569E+02 -.870847960E+02 -.871410575E+02 -.871764153E+02 -.871764153E+02
 -.871682774E+02 -.871682774E+02 -.871310120E+02 -.870717338E+02 -.869998333E+02 -.869205705E+02 -.868365352E+02 -.867487426E+02 -.866573643E+02 -.865621410E+02 -.864625724E+02 -.863580046E+02 -.862476781E+02 -.861307519E+02 -.860063025E+02 -.858732980E+02 -.857305496E+02 -.855766566E+02 -.854099766E+02 -.852286197E+02 -.850304226E+02 -.848128659E+02 -.845729559E+02 -.843071072E+02 -.840110211E+02 -.836795299E+02 -.833063739E+02 -.828838968E+02 -.824026538E+02 -.818509099E+02 -.812139694E+02 -.804732652E+02 -.796051332E+02 -.785791869E+02 -.773562100E+02 -.758855847E+02 -.741026277E+02 -.719274357E+02 -.692703190E+02 -.660575971E+02 -.623105163E+02 -.583450816E+02 -.552091158E+02 -.555013718E+02 -.646263674E+02 -.921360242E+02 -.151823791E+03 -.257289771E+03 -.405821375E+03 -.534261992E+03 -.405820682E+03 -.257288399E+03 -.151821788E+03 -.921334723E+02 -.646233285E+02 -.554978087E+02 -.552048928E+02 -.583400696E+02 -.623046944E+02 -.660510442E+02 -.692631190E+02 -.719196030E+02 -.740941099E+02 -.758763183E+02 -.773461622E+02 -.785683491E+02 -.795934952E+02 -.804608009E+02 -.812006439E+02 -.818366891E+02 -.823875088E+02 -.828677988E+02 -.832892867E+02 -.836614100E+02 -.839918254E+02 -.842867939E+02 -.845514735E+02 -.847901442E+02 -.850063814E+02 -.852031918E+02 -.853831196E+02 -.855483306E+02 -.857006794E+02 -.858417637E+02 -.859729670E+02 -.860954949E+02 -.862104035E+02 -.863186233E+02 -.864209788E+02 -.865182028E+02 -.866109449E+02 -.866997668E+02 -.867851114E+02 -.868672129E+02 -.869458951E+02 -.870201786E+02 -.870876038E+02 -.871432063E+02 -.871781550E+02 -.871781550E+02
 -.871739605E+02 -.871739605E+02 -.871380308E+02 -.870808982E+02 -.870116464E+02 -.869353793E+02 -.868546247E+02 -.867703965E+02 -.866829017E+02 -.865919310E+02 -.864970446E+02 -.863976678E+02 -.862931454E+02 -.861827632E+02 -.860657457E+02 -.859412320E+02 -.858082305E+02 -.856655833E+02 -.855119626E+02 -.853458827E+02 -.851656816E+02 -.849694553E+02 -.847549849E+02 -.845196845E+02 -.842605619E+02 -.839741616E+02 -.836564766E+02 -.833028496E+02 -.829078896E+02 -.824654064E+02 -.819683708E+02 -.814089482E+02 -.807786975E+02 -.800690878E+02 -.792726205E+02 -.783850631E+02 -.774096937E+02 -.763652377E+02 -.753006904E+02 -.743229150E+02 -.736471245E+02 -.736852240E+02 -.751869270E+02 -.794271156E+02 -.883577482E+02 -.104475980E+03 -.129910339E+03 -.164062003E+03 -.199574901E+03 -.218702422E+03 -.199574213E+03 -.164060649E+03 -.129908371E+03 -.104473478E+03 -.883547547E+02 -.794235837E+02 -.751827326E+02 -.736802605E+02 -.736413805E+02 -.743164603E+02 -.752935977E+02 -.763575191E+02 -.774013011E+02 -.783759352E+02 -.792627232E+02 -.800584120E+02 -.807672345E+02 -.813966750E+02 -.819552541E+02 -.824514120E+02 -.828929869E+02 -.832870109E+02 -.836396705E+02 -.839563472E+02 -.842416936E+02 -.844997200E+02 -.847338802E+02 -.849471505E+02 -.851420992E+02 -.853209483E+02 -.854856250E+02 -.856378060E+02 -.857789557E+02 -.859103573E+02 -.860331397E+02 -.861483007E+02 -.862567255E+02 -.863592036E+02 -.864564415E+02 -.865490735E+02 -.866376660E+02 -.867227109E+02 -.868045928E+02 -.868835015E+02 -.869592356E+02 -.870308210E+02 -.870958566E+02 -.871495235E+02 -.871832699E+02 -.871832699E+02
 -.871830367E+02 -.871830367E+02 -.871492454E+02 -.870955498E+02 -.870305379E+02 -.869590553E+02 -.868835283E+02 -.868049666E+02 -.867236243E+02 -.866393644E+02 -.865518435E+02 -.864606117E+02 -.863651659E+02 -.862649720E+02 -.861594629E+02 -.860480189E+02 -.859299350E+02 -.858044070E+02 -.856705501E+02 -.855274259E+02 -.853740362E+02 -.852092911E+02 -.850319890E+02 -.848408272E+02 -.846344374E+02 -.844114273E+02 -.841704263E+02 -.839101661E+02 -.836296376E+02 -.833283431E+02 -.830066748E+02 -.826664914E+02 -.823120096E+02 -.819511654E+02 -.815976843E+02 -.812741897E+02 -.810167898E+02 -.808817360E+02 -.809549279E+02 -.813650774E+02 -.823008807E+02 -.840307904E+02 -.869191279E+02 -.914212092E+02 -.980198533E+02 -.107039918E+03 -.118272001E+03 -.130417055E+03 -.140630135E+03 -.144932258E+03 -.140629461E+03 -.130415743E+03 -.118270113E+03 -.107037511E+03 -.980169360E+02 -.914177219E+02 -.869149747E+02 -.840259056E+02 -.822952693E+02 -.813587944E+02 -.809480228E+02 -.808742100E+02 -.810085984E+02 -.812652797E+02 -.815880258E+02 -.819407510E+02 -.823008323E+02 -.826545303E+02 -.829938978E+02 -.833147168E+02 -.836151321E+02 -.838947557E+02 -.841540821E+02 -.843941107E+02 -.846161050E+02 -.848214395E+02 -.850115070E+02 -.851876619E+02 -.853511891E+02 -.855032881E+02 -.856450669E+02 -.857775421E+02 -.859016424E+02 -.860182142E+02 -.861280285E+02 -.862317871E+02 -.863301299E+02 -.864236415E+02 -.865128562E+02 -.865982627E+02 -.866803039E+02 -.867593672E+02 -.868357504E+02 -.869095767E+02 -.869806077E+02 -.870478813E+02 -.871090928E+02 -.871596592E+02 -.871914784E+02 -.871914784E+02
 -.871950091E+02 -.871950091E+02 -.871640340E+02 -.871148631E+02 -.870554274E+02 -.869902260E+02 -.869215426E+02 -.868503713E+02 -.867770181E+02 -.867014331E+02 -.866233907E+02 -.865425886E+02 -.864586996E+02 -.863713935E+02 -.862803390E+02 -.861851873E+02 -.860855531E+02 -.859810200E+02 -.858711772E+02 -.857556565E+02 -.856341365E+02 -.855063383E+02 -.853720476E+02 -.852311716E+02 -.850838201E+02 -.849303994E+02 -.847717310E+02 -.846092226E+02 -.844451192E+02 -.842828505E+02 -.841274986E+02 -.839864323E+02 -.838701667E+02 -.837935155E+02 -.837771171E+02 -.838494076E+02 -.840490562E+02 -.844277854E+02 -.850533449E+02 -.860120407E+02 -.874095353E+02 -.893674626E+02 -.920116866E+02 -.954458897E+02 -.997026607E+02 -.104666672E+03 -.109977725E+03 -.114954047E+03 -.118627110E+03 -.120010223E+03 -.118626489E+03 -.114952834E+03 -.109975957E+03 -.104664373E+03 -.996998187E+02 -.954424552E+02 -.920076021E+02 -.893626998E+02 -.874041095E+02 -.860059911E+02 -.850466970E+02 -.844205262E+02 -.840411413E+02 -.838407933E+02 -.837677828E+02 -.837834587E+02 -.838593812E+02 -.839748971E+02 -.841151834E+02 -.842697245E+02 -.844311553E+02 -.845943964E+02 -.847560161E+02 -.849137619E+02 -.850662210E+02 -.852125734E+02 -.853524140E+02 -.854856249E+02 -.856122832E+02 -.857325961E+02 -.858468542E+02 -.859553985E+02 -.860585976E+02 -.861568320E+02 -.862504830E+02 -.863399258E+02 -.864255252E+02 -.865076325E+02 -.865865837E+02 -.866626981E+02 -.867362730E+02 -.868075713E+02 -.868767875E+02 -.869439658E+02 -.870088257E+02 -.870704270E+02 -.871265976E+02 -.871730709E+02 -.872023437E+02 -.872023437E+02
 -.872092671E+02 -.872092671E+02 -.871816341E+02 -.871378266E+02 -.870849870E+02 -.870271967E+02 -.869665626E+02 -.869040465E+02 -.868399995E+02 -.867744630E+02 -.867073349E+02 -.866384645E+02 -.865676998E+02 -.864949104E+02 -.864199918E+02 -.863428560E+02 -.862634207E+02 -.861816276E+02 -.860974883E+02 -.860111259E+02 -.859227889E+02 -.858328621E+02 -.857419058E+02 -.856507321E+02 -.855605028E+02 -.854728344E+02 -.853899214E+02 -.853147090E+02 -.852511254E+02 -.852043741E+02 -.851812894E+02 -.851907774E+02 -.852443502E+02 -.853567480E+02 -.855466365E+02 -.858373358E+02 -.862574627E+02 -.868412618E+02 -.876282950E+02 -.886619834E+02 -.899862575E+02 -.916392904E+02 -.936431532E+02 -.959884908E+02 -.986144680E+02 -.101386993E+03 -.104083224E+03 -.106396929E+03 -.107983103E+03 -.108551203E+03 -.107982543E+03 -.106395819E+03 -.104081575E+03 -.101384804E+03 -.986117174E+02 -.959851463E+02 -.936391889E+02 -.916347036E+02 -.899810686E+02 -.886562170E+02 -.876219552E+02 -.868343233E+02 -.862498851E+02 -.858290892E+02 -.855377114E+02 -.853471438E+02 -.852340572E+02 -.851797736E+02 -.851695480E+02 -.851918692E+02 -.852378333E+02 -.853006079E+02 -.853749887E+02 -.854570410E+02 -.855438130E+02 -.856331112E+02 -.857233237E+02 -.858132835E+02 -.859021628E+02 -.859893913E+02 -.860745939E+02 -.861575423E+02 -.862381185E+02 -.863162866E+02 -.863920715E+02 -.864655426E+02 -.865368015E+02 -.866059726E+02 -.866731955E+02 -.867386187E+02 -.868023911E+02 -.868646474E+02 -.869254742E+02 -.869848344E+02 -.870424082E+02 -.870972903E+02 -.871474743E+02 -.871890774E+02 -.872153166E+02 -.872153166E+02
 -.872251040E+02 -.872251040E+02 -.872011753E+02 -.871633050E+02 -.871177484E+02 -.870681113E+02 -.870162939E+02 -.869632087E+02 -.869092415E+02 -.868545161E+02 -.867990457E+02 -.867428177E+02 -.866858374E+02 -.866281489E+02 -.865698419E+02 -.865110457E+02 -.864519274E+02 -.863927146E+02 -.863337428E+02 -.862754945E+02 -.862186161E+02 -.861639366E+02 -.861125085E+02 -.860656759E+02 -.860251639E+02 -.859931691E+02 -.859724545E+02 -.859664727E+02 -.859795270E+02 -.860169557E+02 -.860853284E+02 -.861926579E+02 -.863486187E+02 -.865647433E+02 -.868545473E+02 -.872335342E+02 -.877189754E+02 -.883293169E+02 -.890830158E+02 -.899965956E+02 -.910816962E+02 -.923409330E+02 -.937625383E+02 -.953141413E+02 -.969367267E+02 -.985407914E+02 -.100007787E+03 -.101200447E+03 -.101984289E+03 -.102258120E+03 -.101983775E+03 -.101199419E+03 -.100006239E+03 -.985387079E+02 -.969340896E+02 -.953109336E+02 -.937587546E+02 -.923365828E+02 -.910767956E+02 -.899911528E+02 -.890770195E+02 -.883227396E+02 -.877117893E+02 -.872257242E+02 -.868461100E+02 -.865556742E+02 -.863389044E+02 -.861822779E+02 -.860742615E+02 -.860051805E+02 -.859670232E+02 -.859532222E+02 -.859584385E+02 -.859783625E+02 -.860095354E+02 -.860491971E+02 -.860951562E+02 -.861456821E+02 -.861994159E+02 -.862552976E+02 -.863125067E+02 -.863704144E+02 -.864285449E+02 -.864865442E+02 -.865441556E+02 -.866011992E+02 -.866575561E+02 -.867131557E+02 -.867679652E+02 -.868219798E+02 -.868752131E+02 -.869276806E+02 -.869793685E+02 -.870301652E+02 -.870797203E+02 -.871271783E+02 -.871707272E+02 -.872069208E+02 -.872297854E+02 -.872297854E+02
 -.872418145E+02 -.872418145E+02 -.872217837E+02 -.871901516E+02 -.871522283E+02 -.871111046E+02 -.870684477E+02 -.870251017E+02 -.869814726E+02 -.869377521E+02 -.868940497E+02 -.868504666E+02 -.868071337E+02 -.867642319E+02 -.867219993E+02 -.866807264E+02 -.866407567E+02 -.866025118E+02 -.865665358E+02 -.865335289E+02 -.865043593E+02 -.864800793E+02 -.864619622E+02 -.864515541E+02 -.864507373E+02 -.864617943E+02 -.864874658E+02 -.865310173E+02 -.865963226E+02 -.866879508E+02 -.868112364E+02 -.869723264E+02 -.871781980E+02 -.874366220E+02 -.877560294E+02 -.881452455E+02 -.886130402E+02 -.891674318E+02 -.898146703E+02 -.905578512E+02 -.913951546E+02 -.923177752E+02 -.933077296E+02 -.943359020E+02 -.953609201E+02 -.963296717E+02 -.971803448E+02 -.978486141E+02 -.982767739E+02 -.984242342E+02 -.982762937E+02 -.978476475E+02 -.971788806E+02 -.963276960E+02 -.953584214E+02 -.943328752E+02 -.933041785E+02 -.923137085E+02 -.913905780E+02 -.905527599E+02 -.898090483E+02 -.891612592E+02 -.886063025E+02 -.881379361E+02 -.877481447E+02 -.874281541E+02 -.871691338E+02 -.869626500E+02 -.868009310E+02 -.866769982E+02 -.865847059E+02 -.865187232E+02 -.864744797E+02 -.864480948E+02 -.864362991E+02 -.864363556E+02 -.864459860E+02 -.864633025E+02 -.864867482E+02 -.865150439E+02 -.865471432E+02 -.865821935E+02 -.866195033E+02 -.866585148E+02 -.866987807E+02 -.867399448E+02 -.867817264E+02 -.868239064E+02 -.868663164E+02 -.869088282E+02 -.869513432E+02 -.869937770E+02 -.870360308E+02 -.870779315E+02 -.871191115E+02 -.871587810E+02 -.871953449E+02 -.872258292E+02 -.872451263E+02 -.872451263E+02
 -.872587542E+02 -.872587542E+02 -.872426575E+02 -.872173094E+02 -.871870534E+02 -.871544492E+02 -.871209127E+02 -.870872015E+02 -.870537231E+02 -.870207176E+02 -.869883675E+02 -.869568584E+02 -.869264113E+02 -.868973004E+02 -.868698609E+02 -.868444860E+02 -.868216259E+02 -.868018074E+02 -.867856741E+02 -.867740167E+02 -.867677784E+02 -.867680611E+02 -.867761508E+02 -.867935543E+02 -.868220382E+02 -.868636645E+02 -.869208164E+02 -.869962190E+02 -.870929657E+02 -.872145377E+02 -.873648016E+02 -.875479713E+02 -.877685326E+02 -.880311172E+02 -.883403078E+02 -.887003465E+02 -.891147342E+02 -.895857028E+02 -.901135527E+02 -.906958648E+02 -.913266280E+02 -.919953739E+02 -.926864570E+02 -.933786828E+02 -.940455266E+02 -.946562039E+02 -.951777806E+02 -.955783265E+02 -.958307978E+02 -.959169555E+02 -.958303437E+02 -.955774135E+02 -.951764010E+02 -.946543499E+02 -.940431941E+02 -.933758721E+02 -.926831713E+02 -.919916156E+02 -.913223944E+02 -.906911468E+02 -.901083380E+02 -.895799800E+02 -.891084965E+02 -.886935898E+02 -.883330272E+02 -.880233054E+02 -.877601795E+02 -.875390648E+02 -.873553271E+02 -.872044809E+02 -.870823156E+02 -.869849671E+02 -.869089513E+02 -.868511685E+02 -.868088918E+02 -.867797429E+02 -.867616633E+02 -.867528820E+02 -.867518829E+02 -.867573746E+02 -.867682608E+02 -.867836146E+02 -.868026545E+02 -.868247241E+02 -.868492734E+02 -.868758432E+02 -.869040512E+02 -.869335806E+02 -.869641688E+02 -.869955990E+02 -.870276889E+02 -.870602781E+02 -.870932026E+02 -.871262453E+02 -.871590362E+02 -.871908660E+02 -.872203722E+02 -.872450718E+02 -.872607480E+02 -.872607480E+02
 -.872753480E+02 -.872753480E+02 -.872630871E+02 -.872438541E+02 -.872210359E+02 -.871966605E+02 -.871718846E+02 -.871473657E+02 -.871234955E+02 -.871005412E+02 -.870787326E+02 -.870583105E+02 -.870395520E+02 -.870227846E+02 -.870083932E+02 -.869968193E+02 -.869885584E+02 -.869841728E+02 -.869843219E+02 -.869897884E+02 -.870014827E+02 -.870204397E+02 -.870478292E+02 -.870849776E+02 -.871333893E+02 -.871947612E+02 -.872709863E+02 -.873641474E+02 -.874765069E+02 -.876104898E+02 -.877686491E+02 -.879536004E+02 -.881679232E+02 -.884140268E+02 -.886939744E+02 -.890092573E+02 -.893605142E+02 -.897471992E+02 -.901672094E+02 -.906164943E+02 -.910886838E+02 -.915747947E+02 -.920630890E+02 -.925391753E+02 -.929864379E+02 -.933868599E+02 -.937222541E+02 -.939758266E+02 -.941338965E+02 -.941874883E+02 -.941334709E+02 -.939749738E+02 -.937209720E+02 -.933851471E+02 -.929842940E+02 -.925366010E+02 -.920600841E+02 -.915713567E+02 -.910848073E+02 -.906121716E+02 -.901624331E+02 -.897419635E+02 -.893548154E+02 -.890030925E+02 -.886873397E+02 -.884069166E+02 -.881603296E+02 -.879455133E+02 -.877600577E+02 -.876013856E+02 -.874668848E+02 -.873540024E+02 -.872603088E+02 -.871835375E+02 -.871216071E+02 -.870726301E+02 -.870349115E+02 -.870069422E+02 -.869873878E+02 -.869750749E+02 -.869689769E+02 -.869681992E+02 -.869719653E+02 -.869796030E+02 -.869905318E+02 -.870042520E+02 -.870203337E+02 -.870384080E+02 -.870581584E+02 -.870793126E+02 -.871016343E+02 -.871249114E+02 -.871489362E+02 -.871734655E+02 -.871981422E+02 -.872223495E+02 -.872449657E+02 -.872640014E+02 -.872761254E+02 -.872761254E+02
 -.872911162E+02 -.872911162E+02 -.872824841E+02 -.872690256E+02 -.872532093E+02 -.872365451E+02 -.872199298E+02 -.872039107E+02 -.871888502E+02 -.871750239E+02 -.871626857E+02 -.871521043E+02 -.871435823E+02 -.871374681E+02 -.871341599E+02 -.871341042E+02 -.871377933E+02 -.871457732E+02 -.871586642E+02 -.871771800E+02 -.872021315E+02 -.872344193E+02 -.872750331E+02 -.873250601E+02 -.873856933E+02 -.874582334E+02 -.875440801E+02 -.876447138E+02 -.877616694E+02 -.878965037E+02 -.880507514E+02 -.882258614E+02 -.884231103E+02 -.886434925E+02 -.888875895E+02 -.891554174E+02 -.894462544E+02 -.897584558E+02 -.900892666E+02 -.904346513E+02 -.907891642E+02 -.911458916E+02 -.914965005E+02 -.918314272E+02 -.921402329E+02 -.924121331E+02 -.926366835E+02 -.928045684E+02 -.929084024E+02 -.929434310E+02 -.929080124E+02 -.928037890E+02 -.926355155E+02 -.924105777E+02 -.921382910E+02 -.918290986E+02 -.914937833E+02 -.911427824E+02 -.907856580E+02 -.904307433E+02 -.900849527E+02 -.897537335E+02 -.894411220E+02 -.891498733E+02 -.888816312E+02 -.886371155E+02 -.884163085E+02 -.882186280E+02 -.880430809E+02 -.878883932E+02 -.877531174E+02 -.876357170E+02 -.875346316E+02 -.874483255E+02 -.873753215E+02 -.873142240E+02 -.872637326E+02 -.872226498E+02 -.871898824E+02 -.871644405E+02 -.871454332E+02 -.871320629E+02 -.871236189E+02 -.871194698E+02 -.871190570E+02 -.871218867E+02 -.871275239E+02 -.871355852E+02 -.871457330E+02 -.871576695E+02 -.871711299E+02 -.871858735E+02 -.872016686E+02 -.872182631E+02 -.872353261E+02 -.872523414E+02 -.872684290E+02 -.872820814E+02 -.872908224E+02 -.872908224E+02
 -.873057009E+02 -.873057009E+02 -.873004100E+02 -.872922568E+02 -.872828533E+02 -.872732198E+02 -.872639999E+02 -.872556253E+02 -.872484164E+02 -.872426423E+02 -.872385625E+02 -.872364524E+02 -.872366161E+02 -.872393957E+02 -.872451762E+02 -.872543814E+02 -.872674689E+02 -.872849343E+02 -.873073254E+02 -.873352563E+02 -.873694089E+02 -.874105231E+02 -.874593898E+02 -.875168503E+02 -.875837976E+02 -.876611709E+02 -.877499413E+02 -.878510903E+02 -.879655809E+02 -.880943237E+02 -.882381349E+02 -.883976845E+02 -.885734312E+02 -.887655450E+02 -.889738201E+02 -.891975805E+02 -.894355832E+02 -.896859243E+02 -.899459557E+02 -.902122248E+02 -.904804492E+02 -.907455417E+02 -.910017012E+02 -.912425774E+02 -.914615180E+02 -.916518915E+02 -.918074687E+02 -.919228315E+02 -.919937680E+02 -.920176031E+02 -.919934194E+02 -.919221352E+02 -.918064259E+02 -.916505035E+02 -.914597853E+02 -.912404996E+02 -.909992768E+02 -.907427682E+02 -.904773236E+02 -.902087450E+02 -.899421202E+02 -.896817324E+02 -.894310348E+02 -.891926748E+02 -.889685556E+02 -.887599188E+02 -.885674401E+02 -.883913259E+02 -.882314082E+02 -.880872296E+02 -.879581199E+02 -.878432614E+02 -.877417421E+02 -.876525999E+02 -.875748564E+02 -.875075434E+02 -.874497215E+02 -.874004942E+02 -.873590161E+02 -.873244983E+02 -.872962111E+02 -.872734836E+02 -.872557030E+02 -.872423119E+02 -.872328052E+02 -.872267268E+02 -.872236652E+02 -.872232501E+02 -.872251482E+02 -.872290591E+02 -.872347106E+02 -.872418527E+02 -.872502465E+02 -.872596453E+02 -.872697550E+02 -.872801646E+02 -.872902291E+02 -.872988993E+02 -.873045028E+02 -.873045028E+02
 -.873188612E+02 -.873188612E+02 -.873165709E+02 -.873131712E+02 -.873094937E+02 -.873061082E+02 -.873034195E+02 -.873017441E+02 -.873013523E+02 -.873024932E+02 -.873054171E+02 -.873103914E+02 -.873177059E+02 -.873276786E+02 -.873406611E+02 -.873570367E+02 -.873772128E+02 -.874016188E+02 -.874307149E+02 -.874650040E+02 -.875050336E+02 -.875513850E+02 -.876046614E+02 -.876654820E+02 -.877344798E+02 -.878122941E+02 -.878995563E+02 -.879968684E+02 -.881047767E+02 -.882237432E+02 -.883541118E+02 -.884960701E+02 -.886496044E+02 -.888144491E+02 -.889900336E+02 -.891754286E+02 -.893692953E+02 -.895698435E+02 -.897748008E+02 -.899814018E+02 -.901864025E+02 -.903861256E+02 -.905765443E+02 -.907534043E+02 -.909123856E+02 -.910492963E+02 -.911602886E+02 -.912420780E+02 -.912921482E+02 -.913089166E+02 -.912918431E+02 -.912414683E+02 -.911593749E+02 -.910480793E+02 -.909108653E+02 -.907515806E+02 -.905744164E+02 -.903836928E+02 -.901836641E+02 -.899783579E+02 -.897714516E+02 -.895661898E+02 -.893653378E+02 -.891711676E+02 -.889854689E+02 -.888095802E+02 -.886444313E+02 -.884905941E+02 -.883483353E+02 -.882176695E+02 -.880984090E+02 -.879902088E+02 -.878926066E+02 -.878050577E+02 -.877269635E+02 -.876576951E+02 -.875966126E+02 -.875430795E+02 -.874964743E+02 -.874561980E+02 -.874216803E+02 -.873923828E+02 -.873678012E+02 -.873474660E+02 -.873309420E+02 -.873178275E+02 -.873077527E+02 -.873003778E+02 -.872953910E+02 -.872925059E+02 -.872914587E+02 -.872920043E+02 -.872939105E+02 -.872969464E+02 -.873008625E+02 -.873053529E+02 -.873099958E+02 -.873141664E+02 -.873169303E+02 -.873169303E+02
 -.873304574E+02 -.873304574E+02 -.873307982E+02 -.873315572E+02 -.873328719E+02 -.873349067E+02 -.873378464E+02 -.873418964E+02 -.873472741E+02 -.873542006E+02 -.873629058E+02 -.873736370E+02 -.873866611E+02 -.874022631E+02 -.874207507E+02 -.874424553E+02 -.874677264E+02 -.874969247E+02 -.875304235E+02 -.875686173E+02 -.876119264E+02 -.876607888E+02 -.877156468E+02 -.877769362E+02 -.878450807E+02 -.879204865E+02 -.880035311E+02 -.880945449E+02 -.881937897E+02 -.883014349E+02 -.884175337E+02 -.885419966E+02 -.886745627E+02 -.888147691E+02 -.889619200E+02 -.891150579E+02 -.892729409E+02 -.894340263E+02 -.895964659E+02 -.897581140E+02 -.899165525E+02 -.900691349E+02 -.902130508E+02 -.903454117E+02 -.904633542E+02 -.905641574E+02 -.906453678E+02 -.907049210E+02 -.907412528E+02 -.907533868E+02 -.907409909E+02 -.907043972E+02 -.906445824E+02 -.905631106E+02 -.904620460E+02 -.903438424E+02 -.902112208E+02 -.900670448E+02 -.899142035E+02 -.897555074E+02 -.895936034E+02 -.894309097E+02 -.892695720E+02 -.891114384E+02 -.889580516E+02 -.888106537E+02 -.886702029E+02 -.885373965E+02 -.884126986E+02 -.882963707E+02 -.881885018E+02 -.880890382E+02 -.879978109E+02 -.879145610E+02 -.878389617E+02 -.877706372E+02 -.877091794E+02 -.876541611E+02 -.876051470E+02 -.875617023E+02 -.875233996E+02 -.874898238E+02 -.874605760E+02 -.874352752E+02 -.874135607E+02 -.873950920E+02 -.873795494E+02 -.873666333E+02 -.873560635E+02 -.873475780E+02 -.873409320E+02 -.873358956E+02 -.873322524E+02 -.873297958E+02 -.873283241E+02 -.873276338E+02 -.873275089E+02 -.873277093E+02 -.873279621E+02 -.873279621E+02
 -.873404361E+02 -.873404361E+02 -.873430306E+02 -.873473432E+02 -.873529082E+02 -.873595349E+02 -.873672098E+02 -.873760331E+02 -.873861689E+02 -.873978078E+02 -.874111535E+02 -.874264252E+02 -.874438594E+02 -.874637063E+02 -.874862280E+02 -.875117005E+02 -.875404121E+02 -.875726573E+02 -.876087318E+02 -.876489355E+02 -.876935772E+02 -.877429719E+02 -.877974300E+02 -.878572445E+02 -.879226820E+02 -.879939775E+02 -.880713271E+02 -.881548758E+02 -.882447009E+02 -.883407940E+02 -.884430428E+02 -.885512147E+02 -.886649393E+02 -.887836918E+02 -.889067761E+02 -.890333114E+02 -.891622226E+02 -.892922382E+02 -.894218948E+02 -.895495521E+02 -.896734167E+02 -.897915787E+02 -.899020585E+02 -.900028645E+02 -.900920597E+02 -.901678337E+02 -.902285767E+02 -.902729495E+02 -.902999461E+02 -.903089422E+02 -.902997260E+02 -.902725093E+02 -.902279165E+02 -.901669539E+02 -.900909606E+02 -.900015471E+02 -.899005240E+02 -.897898288E+02 -.896714533E+02 -.895473778E+02 -.894195123E+02 -.892896505E+02 -.891594328E+02 -.890303224E+02 -.889035914E+02 -.887803154E+02 -.886613765E+02 -.885474721E+02 -.884391282E+02 -.883367147E+02 -.882404640E+02 -.881504886E+02 -.880667990E+02 -.879893217E+02 -.879179143E+02 -.878523803E+02 -.877924820E+02 -.877379514E+02 -.876884999E+02 -.876438262E+02 -.876036228E+02 -.875675813E+02 -.875353967E+02 -.875067703E+02 -.874814123E+02 -.874590432E+02 -.874393952E+02 -.874222121E+02 -.874072502E+02 -.873942776E+02 -.873830744E+02 -.873734327E+02 -.873651577E+02 -.873580713E+02 -.873520215E+02 -.873469004E+02 -.873426777E+02 -.873394539E+02 -.873375360E+02 -.873375360E+02
 -.873488152E+02 -.873488152E+02 -.873532957E+02 -.873605731E+02 -.873696684E+02 -.873800879E+02 -.873916468E+02 -.874043482E+02 -.874183023E+02 -.874336683E+02 -.874506235E+02 -.874693562E+02 -.874900685E+02 -.875129735E+02 -.875382912E+02 -.875662462E+02 -.875970686E+02 -.876309902E+02 -.876682398E+02 -.877090403E+02 -.877536106E+02 -.878021653E+02 -.878549097E+02 -.879120286E+02 -.879736761E+02 -.880399690E+02 -.881109809E+02 -.881867357E+02 -.882671971E+02 -.883522558E+02 -.884417165E+02 -.885352865E+02 -.886325661E+02 -.887330403E+02 -.888360709E+02 -.889408918E+02 -.890466067E+02 -.891521921E+02 -.892565051E+02 -.893582984E+02 -.894562408E+02 -.895489449E+02 -.896350000E+02 -.897130116E+02 -.897816434E+02 -.898396633E+02 -.898859875E+02 -.899197229E+02 -.899402031E+02 -.899470162E+02 -.899400232E+02 -.899193635E+02 -.898854488E+02 -.898389459E+02 -.897807484E+02 -.897119404E+02 -.896337545E+02 -.895475274E+02 -.894546541E+02 -.893565458E+02 -.892545903E+02 -.891501190E+02 -.890443794E+02 -.889385145E+02 -.888335488E+02 -.887303797E+02 -.886297747E+02 -.885323728E+02 -.884386892E+02 -.883491234E+02 -.882639684E+02 -.881834213E+02 -.881075946E+02 -.880365274E+02 -.879701966E+02 -.879085266E+02 -.878513996E+02 -.877986635E+02 -.877501401E+02 -.877056317E+02 -.876649264E+02 -.876278038E+02 -.875940383E+02 -.875634026E+02 -.875356705E+02 -.875106188E+02 -.874880288E+02 -.874676875E+02 -.874493881E+02 -.874329309E+02 -.874181237E+02 -.874047837E+02 -.873927409E+02 -.873818481E+02 -.873720010E+02 -.873631795E+02 -.873555166E+02 -.873494074E+02 -.873456559E+02 -.873456559E+02
 -.873556680E+02 -.873556680E+02 -.873616868E+02 -.873713749E+02 -.873833258E+02 -.873967923E+02 -.874114463E+02 -.874272068E+02 -.874441316E+02 -.874623468E+02 -.874820040E+02 -.875032632E+02 -.875262920E+02 -.875512661E+02 -.875783658E+02 -.876077720E+02 -.876396637E+02 -.876742178E+02 -.877116050E+02 -.877519869E+02 -.877955137E+02 -.878423239E+02 -.878925422E+02 -.879462727E+02 -.880035907E+02 -.880645350E+02 -.881291023E+02 -.881972429E+02 -.882688554E+02 -.883437788E+02 -.884217846E+02 -.885025688E+02 -.885857459E+02 -.886708453E+02 -.887573086E+02 -.888444900E+02 -.889316571E+02 -.890179962E+02 -.891026203E+02 -.891845814E+02 -.892628870E+02 -.893365204E+02 -.894044642E+02 -.894657265E+02 -.895193687E+02 -.895645348E+02 -.896004782E+02 -.896265885E+02 -.896424126E+02 -.896476716E+02 -.896422716E+02 -.896263069E+02 -.896000566E+02 -.895639743E+02 -.895186708E+02 -.894648930E+02 -.894034976E+02 -.893354236E+02 -.892616635E+02 -.891832351E+02 -.891011555E+02 -.890164175E+02 -.889299694E+02 -.888426992E+02 -.887554217E+02 -.886688704E+02 -.885836921E+02 -.885004454E+02 -.884196009E+02 -.883415446E+02 -.882665822E+02 -.881949449E+02 -.881267961E+02 -.880622384E+02 -.880013208E+02 -.879440457E+02 -.878903756E+02 -.878402397E+02 -.877935399E+02 -.877501556E+02 -.877099488E+02 -.876727683E+02 -.876384528E+02 -.876068348E+02 -.875777423E+02 -.875510014E+02 -.875264376E+02 -.875038778E+02 -.874831505E+02 -.874640874E+02 -.874465245E+02 -.874303049E+02 -.874152845E+02 -.874013466E+02 -.873884323E+02 -.873765988E+02 -.873661198E+02 -.873576390E+02 -.873523766E+02 -.873523766E+02
 -.873611084E+02 -.873611084E+02 -.873683438E+02 -.873799329E+02 -.873941237E+02 -.874099608E+02 -.874269979E+02 -.874450850E+02 -.874642329E+02 -.874845339E+02 -.875061138E+02 -.875291074E+02 -.875536523E+02 -.875798889E+02 -.876079608E+02 -.876380106E+02 -.876701763E+02 -.877045888E+02 -.877413712E+02 -.877806356E+02 -.878224808E+02 -.878669903E+02 -.879142306E+02 -.879642483E+02 -.880170639E+02 -.880726663E+02 -.881310072E+02 -.881919971E+02 -.882555024E+02 -.883213419E+02 -.883892820E+02 -.884590327E+02 -.885302435E+02 -.886025019E+02 -.886753332E+02 -.887482025E+02 -.888205179E+02 -.888916361E+02 -.889608692E+02 -.890274950E+02 -.890907691E+02 -.891499395E+02 -.892042633E+02 -.892530245E+02 -.892955525E+02 -.893312412E+02 -.893595660E+02 -.893801003E+02 -.893925291E+02 -.893966592E+02 -.893924254E+02 -.893798933E+02 -.893592565E+02 -.893308307E+02 -.892950427E+02 -.892524178E+02 -.892035627E+02 -.891491485E+02 -.890898915E+02 -.890265351E+02 -.889598317E+02 -.888905264E+02 -.888193422E+02 -.887469680E+02 -.886740483E+02 -.886011756E+02 -.885288854E+02 -.884576525E+02 -.883878902E+02 -.883199503E+02 -.882541252E+02 -.881906506E+02 -.881297089E+02 -.880714337E+02 -.880159142E+02 -.879631997E+02 -.879133045E+02 -.878662123E+02 -.878218808E+02 -.877802451E+02 -.877412222E+02 -.877047137E+02 -.876706092E+02 -.876387889E+02 -.876091256E+02 -.875814870E+02 -.875557371E+02 -.875317377E+02 -.875093496E+02 -.874884338E+02 -.874688531E+02 -.874504756E+02 -.874331828E+02 -.874168870E+02 -.874015702E+02 -.873873565E+02 -.873746376E+02 -.873642620E+02 -.873577887E+02 -.873577887E+02
 -.873652750E+02 -.873652750E+02 -.873734360E+02 -.873864666E+02 -.874023462E+02 -.874199537E+02 -.874387468E+02 -.874585192E+02 -.874792429E+02 -.875009786E+02 -.875238259E+02 -.875478967E+02 -.875733031E+02 -.876001564E+02 -.876285671E+02 -.876586444E+02 -.876904922E+02 -.877242061E+02 -.877598715E+02 -.877975620E+02 -.878373376E+02 -.878792428E+02 -.879233046E+02 -.879695305E+02 -.880179051E+02 -.880683863E+02 -.881209010E+02 -.881753421E+02 -.882315655E+02 -.882893890E+02 -.883485900E+02 -.884089039E+02 -.884700224E+02 -.885315927E+02 -.885932184E+02 -.886544616E+02 -.887148468E+02 -.887738659E+02 -.888309845E+02 -.888856496E+02 -.889372988E+02 -.889853709E+02 -.890293168E+02 -.890686127E+02 -.891027719E+02 -.891313577E+02 -.891539945E+02 -.891703787E+02 -.891802868E+02 -.891835819E+02 -.891802183E+02 -.891702423E+02 -.891537912E+02 -.891310890E+02 -.891024400E+02 -.890682203E+02 -.890288672E+02 -.889848678E+02 -.889367464E+02 -.888850525E+02 -.888303481E+02 -.887731965E+02 -.887141517E+02 -.886537488E+02 -.885924969E+02 -.885308717E+02 -.884693118E+02 -.884082143E+02 -.883479334E+02 -.882887793E+02 -.882310183E+02 -.881748742E+02 -.881205297E+02 -.880681288E+02 -.880177800E+02 -.879695583E+02 -.879235092E+02 -.878796513E+02 -.878379796E+02 -.877984684E+02 -.877610742E+02 -.877257379E+02 -.876923879E+02 -.876609418E+02 -.876313083E+02 -.876033893E+02 -.875770808E+02 -.875522749E+02 -.875288607E+02 -.875067252E+02 -.874857558E+02 -.874658443E+02 -.874468954E+02 -.874288486E+02 -.874117216E+02 -.873956949E+02 -.873812562E+02 -.873694176E+02 -.873620062E+02 -.873620062E+02
 -.873683158E+02 -.873683158E+02 -.873771455E+02 -.873912123E+02 -.874082966E+02 -.874271514E+02 -.874471584E+02 -.874680659E+02 -.874898146E+02 -.875124383E+02 -.875360119E+02 -.875606250E+02 -.875863687E+02 -.876133302E+02 -.876415934E+02 -.876712388E+02 -.877023420E+02 -.877349708E+02 -.877691825E+02 -.878050220E+02 -.878425209E+02 -.878816962E+02 -.879225484E+02 -.879650605E+02 -.880091952E+02 -.880548928E+02 -.881020687E+02 -.881506107E+02 -.882003771E+02 -.882511959E+02 -.883028640E+02 -.883551469E+02 -.884077783E+02 -.884604608E+02 -.885128667E+02 -.885646398E+02 -.886153994E+02 -.886647440E+02 -.887122570E+02 -.887575124E+02 -.888000818E+02 -.888395421E+02 -.888754833E+02 -.889075171E+02 -.889352854E+02 -.889584685E+02 -.889767932E+02 -.889900395E+02 -.889980458E+02 -.890007137E+02 -.889980103E+02 -.889899691E+02 -.889766891E+02 -.889583324E+02 -.889351197E+02 -.889073247E+02 -.888752676E+02 -.888393069E+02 -.887998316E+02 -.887572524E+02 -.887119934E+02 -.886644837E+02 -.886151501E+02 -.885644099E+02 -.885126652E+02 -.884602975E+02 -.884076634E+02 -.883550922E+02 -.883028829E+02 -.882513030E+02 -.882005883E+02 -.881509425E+02 -.881025383E+02 -.880555181E+02 -.880099958E+02 -.879660587E+02 -.879237689E+02 -.878831662E+02 -.878442696E+02 -.878070794E+02 -.877715799E+02 -.877377406E+02 -.877055185E+02 -.876748600E+02 -.876457019E+02 -.876179734E+02 -.875915969E+02 -.875664899E+02 -.875425651E+02 -.875197328E+02 -.874979022E+02 -.874769860E+02 -.874569105E+02 -.874376387E+02 -.874192193E+02 -.874018788E+02 -.873861804E+02 -.873732625E+02 -.873651558E+02 -.873651558E+02
 -.873703782E+02 -.873703782E+02 -.873796548E+02 -.873944078E+02 -.874122791E+02 -.874319327E+02 -.874526930E+02 -.874742721E+02 -.874965852E+02 -.875196446E+02 -.875435039E+02 -.875682321E+02 -.875939010E+02 -.876205788E+02 -.876483285E+02 -.876772079E+02 -.877072694E+02 -.877385584E+02 -.877711111E+02 -.878049521E+02 -.878400932E+02 -.878765326E+02 -.879142538E+02 -.879532249E+02 -.879933967E+02 -.880347015E+02 -.880770515E+02 -.881203369E+02 -.881644250E+02 -.882091595E+02 -.882543601E+02 -.882998230E+02 -.883453215E+02 -.883906066E+02 -.884354085E+02 -.884794388E+02 -.885223925E+02 -.885639520E+02 -.886037912E+02 -.886415797E+02 -.886769888E+02 -.887096962E+02 -.887393925E+02 -.887657862E+02 -.887886106E+02 -.888076286E+02 -.888226384E+02 -.888334779E+02 -.888400286E+02 -.888422186E+02 -.888400237E+02 -.888334686E+02 -.888226261E+02 -.888076151E+02 -.887885983E+02 -.887657780E+02 -.887393919E+02 -.887097074E+02 -.886770166E+02 -.886416299E+02 -.886038701E+02 -.885640670E+02 -.885225513E+02 -.884796500E+02 -.884356812E+02 -.883909508E+02 -.883457485E+02 -.883003452E+02 -.882549913E+02 -.882099144E+02 -.881653193E+02 -.881213868E+02 -.880782742E+02 -.880361156E+02 -.879950226E+02 -.879550853E+02 -.879163736E+02 -.878789384E+02 -.878428131E+02 -.878080151E+02 -.877745471E+02 -.877423989E+02 -.877115484E+02 -.876819632E+02 -.876536019E+02 -.876264152E+02 -.876003466E+02 -.875753343E+02 -.875513112E+02 -.875282071E+02 -.875059501E+02 -.874844714E+02 -.874637161E+02 -.874436681E+02 -.874244012E+02 -.874061785E+02 -.873896204E+02 -.873759577E+02 -.873673679E+02 -.873673679E+02
 -.873716045E+02 -.873716045E+02 -.873811394E+02 -.873962815E+02 -.874145863E+02 -.874346601E+02 -.874557882E+02 -.874776546E+02 -.875001541E+02 -.875232813E+02 -.875470725E+02 -.875715792E+02 -.875968561E+02 -.876229551E+02 -.876499230E+02 -.876778004E+02 -.877066219E+02 -.877364153E+02 -.877672005E+02 -.877989875E+02 -.878317751E+02 -.878655495E+02 -.879002840E+02 -.879359385E+02 -.879724584E+02 -.880097742E+02 -.880478002E+02 -.880864332E+02 -.881255525E+02 -.881650193E+02 -.882046764E+02 -.882443492E+02 -.882838462E+02 -.883229602E+02 -.883614697E+02 -.883991407E+02 -.884357289E+02 -.884709822E+02 -.885046442E+02 -.885364573E+02 -.885661671E+02 -.885935259E+02 -.886182977E+02 -.886402614E+02 -.886592157E+02 -.886749827E+02 -.886874113E+02 -.886963807E+02 -.887018026E+02 -.887036235E+02 -.887018256E+02 -.886964274E+02 -.886874829E+02 -.886750809E+02 -.886593430E+02 -.886404208E+02 -.886184929E+02 -.885937613E+02 -.885664478E+02 -.885367892E+02 -.885050338E+02 -.884714368E+02 -.884362563E+02 -.883997495E+02 -.883621693E+02 -.883237610E+02 -.882847599E+02 -.882453884E+02 -.882058547E+02 -.881663512E+02 -.881270533E+02 -.880881189E+02 -.880496881E+02 -.880118833E+02 -.879748091E+02 -.879385534E+02 -.879031873E+02 -.878687668E+02 -.878353330E+02 -.878029134E+02 -.877715230E+02 -.877411651E+02 -.877118324E+02 -.876835084E+02 -.876561678E+02 -.876297779E+02 -.876042991E+02 -.875796861E+02 -.875558886E+02 -.875328525E+02 -.875105220E+02 -.874888445E+02 -.874677812E+02 -.874473333E+02 -.874275953E+02 -.874088578E+02 -.873917819E+02 -.873776615E+02 -.873687711E+02 -.873687711E+02
 -.873721275E+02 -.873721275E+02 -.873817628E+02 -.873970461E+02 -.874154900E+02 -.874356699E+02 -.874568476E+02 -.874786877E+02 -.875010684E+02 -.875239695E+02 -.875474137E+02 -.875714382E+02 -.875960833E+02 -.876213871E+02 -.876473832E+02 -.876740993E+02 -.877015568E+02 -.877297706E+02 -.877587484E+02 -.877884895E+02 -.878189839E+02 -.878502110E+02 -.878821387E+02 -.879147234E+02 -.879479095E+02 -.879816291E+02 -.880158016E+02 -.880503328E+02 -.880851150E+02 -.881200265E+02 -.881549320E+02 -.881896831E+02 -.882241191E+02 -.882580681E+02 -.882913484E+02 -.883237701E+02 -.883551366E+02 -.883852472E+02 -.884138992E+02 -.884408907E+02 -.884660231E+02 -.884891049E+02 -.885099539E+02 -.885284008E+02 -.885442921E+02 -.885574924E+02 -.885678876E+02 -.885753862E+02 -.885799219E+02 -.885814543E+02 -.885799701E+02 -.885754832E+02 -.885680345E+02 -.885576911E+02 -.885445449E+02 -.885287109E+02 -.885103251E+02 -.884895417E+02 -.884665307E+02 -.884414749E+02 -.884145666E+02 -.883860049E+02 -.883559924E+02 -.883247327E+02 -.882924274E+02 -.882592741E+02 -.882254636E+02 -.881911786E+02 -.881565918E+02 -.881218646E+02 -.880871463E+02 -.880525732E+02 -.880182682E+02 -.879843406E+02 -.879508861E+02 -.879179870E+02 -.878857125E+02 -.878541189E+02 -.878232509E+02 -.877931413E+02 -.877638126E+02 -.877352768E+02 -.877075373E+02 -.876805884E+02 -.876544170E+02 -.876290030E+02 -.876043199E+02 -.875803357E+02 -.875570134E+02 -.875343126E+02 -.875121909E+02 -.874906090E+02 -.874695420E+02 -.874490054E+02 -.874291098E+02 -.874101654E+02 -.873928595E+02 -.873785237E+02 -.873694872E+02 -.873694872E+02
 -.873720679E+02 -.873720679E+02 -.873816734E+02 -.873968944E+02 -.874152368E+02 -.874352668E+02 -.874562359E+02 -.874777970E+02 -.874998161E+02 -.875222612E+02 -.875451431E+02 -.875684876E+02 -.875923237E+02 -.876166782E+02 -.876415740E+02 -.876670287E+02 -.876930542E+02 -.877196560E+02 -.877468334E+02 -.877745782E+02 -.878028746E+02 -.878316980E+02 -.878610144E+02 -.878907797E+02 -.879209402E+02 -.879514318E+02 -.879821805E+02 -.880131017E+02 -.880441004E+02 -.880750711E+02 -.881058982E+02 -.881364562E+02 -.881666108E+02 -.881962196E+02 -.882251335E+02 -.882531979E+02 -.882802544E+02 -.883061424E+02 -.883307007E+02 -.883537698E+02 -.883751942E+02 -.883948240E+02 -.884125179E+02 -.884281449E+02 -.884415864E+02 -.884527388E+02 -.884615143E+02 -.884678434E+02 -.884716753E+02 -.884729795E+02 -.884717458E+02 -.884679849E+02 -.884617280E+02 -.884530265E+02 -.884419507E+02 -.884285887E+02 -.884130452E+02 -.883954392E+02 -.883759024E+02 -.883545767E+02 -.883316127E+02 -.883071666E+02 -.882813986E+02 -.882544708E+02 -.882265446E+02 -.881977794E+02 -.881683305E+02 -.881383479E+02 -.881079746E+02 -.880773458E+02 -.880465878E+02 -.880158174E+02 -.879851413E+02 -.879546559E+02 -.879244471E+02 -.878945900E+02 -.878651497E+02 -.878361808E+02 -.878077280E+02 -.877798267E+02 -.877525032E+02 -.877257753E+02 -.876996530E+02 -.876741386E+02 -.876492277E+02 -.876249096E+02 -.876011678E+02 -.875779808E+02 -.875553225E+02 -.875331632E+02 -.875114717E+02 -.874902202E+02 -.874693949E+02 -.874490230E+02 -.874292269E+02 -.874103295E+02 -.873930322E+02 -.873786827E+02 -.873696287E+02 -.873696287E+02
 -.873715332E+02 -.873715332E+02 -.873810034E+02 -.873959980E+02 -.874140454E+02 -.874337207E+02 -.874542755E+02 -.874753579E+02 -.874968258E+02 -.875186377E+02 -.875407949E+02 -.875633138E+02 -.875862143E+02 -.876095143E+02 -.876332284E+02 -.876573664E+02 -.876819329E+02 -.877069273E+02 -.877323427E+02 -.877581665E+02 -.877843792E+02 -.878109541E+02 -.878378571E+02 -.878650459E+02 -.878924699E+02 -.879200703E+02 -.879477802E+02 -.879755245E+02 -.880032201E+02 -.880307763E+02 -.880580944E+02 -.880850688E+02 -.881115874E+02 -.881375324E+02 -.881627812E+02 -.881872079E+02 -.882106841E+02 -.882330806E+02 -.882542688E+02 -.882741219E+02 -.882925170E+02 -.883093363E+02 -.883244690E+02 -.883378129E+02 -.883492758E+02 -.883587772E+02 -.883662494E+02 -.883716386E+02 -.883749057E+02 -.883760273E+02 -.883749956E+02 -.883718189E+02 -.883665215E+02 -.883591428E+02 -.883497373E+02 -.883383735E+02 -.883251323E+02 -.883101067E+02 -.882933994E+02 -.882751220E+02 -.882553927E+02 -.882343354E+02 -.882120774E+02 -.881887483E+02 -.881644780E+02 -.881393957E+02 -.881136279E+02 -.880872980E+02 -.880605244E+02 -.880334202E+02 -.880060920E+02 -.879786393E+02 -.879511542E+02 -.879237209E+02 -.878964154E+02 -.878693055E+02 -.878424507E+02 -.878159025E+02 -.877897040E+02 -.877638910E+02 -.877384915E+02 -.877135263E+02 -.876890098E+02 -.876649496E+02 -.876413475E+02 -.876181998E+02 -.875954977E+02 -.875732275E+02 -.875513718E+02 -.875299098E+02 -.875088194E+02 -.874880818E+02 -.874676928E+02 -.874476884E+02 -.874281993E+02 -.874095553E+02 -.873924613E+02 -.873782631E+02 -.873692973E+02 -.873692973E+02
 -.873706185E+02 -.873706185E+02 -.873798695E+02 -.873945068E+02 -.874121061E+02 -.874312660E+02 -.874512466E+02 -.874716959E+02 -.874924675E+02 -.875135131E+02 -.875348263E+02 -.875564160E+02 -.875782946E+02 -.876004733E+02 -.876229600E+02 -.876457589E+02 -.876688693E+02 -.876922860E+02 -.877159986E+02 -.877399913E+02 -.877642430E+02 -.877887265E+02 -.878134086E+02 -.878382494E+02 -.878632025E+02 -.878882148E+02 -.879132266E+02 -.879381720E+02 -.879629787E+02 -.879875686E+02 -.880118580E+02 -.880357580E+02 -.880591751E+02 -.880820117E+02 -.881041670E+02 -.881255379E+02 -.881460204E+02 -.881655098E+02 -.881839029E+02 -.882010984E+02 -.882169984E+02 -.882315096E+02 -.882445447E+02 -.882560231E+02 -.882658727E+02 -.882740304E+02 -.882804433E+02 -.882850695E+02 -.882878787E+02 -.882888526E+02 -.882879852E+02 -.882852832E+02 -.882807654E+02 -.882744627E+02 -.882664176E+02 -.882566836E+02 -.882453243E+02 -.882324125E+02 -.882180294E+02 -.882022628E+02 -.881852069E+02 -.881669602E+02 -.881476246E+02 -.881273043E+02 -.881061042E+02 -.880841294E+02 -.880614836E+02 -.880382680E+02 -.880145812E+02 -.879905175E+02 -.879661667E+02 -.879416135E+02 -.879169370E+02 -.878922102E+02 -.878674999E+02 -.878428665E+02 -.878183637E+02 -.877940389E+02 -.877699330E+02 -.877460804E+02 -.877225094E+02 -.876992425E+02 -.876762962E+02 -.876536818E+02 -.876314053E+02 -.876094681E+02 -.875878670E+02 -.875665946E+02 -.875456401E+02 -.875249897E+02 -.875046288E+02 -.874845460E+02 -.874647445E+02 -.874452670E+02 -.874262496E+02 -.874080236E+02 -.873912892E+02 -.873773751E+02 -.873685827E+02 -.873685827E+02
 -.873694060E+02 -.873694060E+02 -.873783725E+02 -.873925509E+02 -.874095834E+02 -.874281040E+02 -.874473883E+02 -.874670885E+02 -.874870562E+02 -.875072386E+02 -.875276235E+02 -.875482139E+02 -.875690163E+02 -.875900363E+02 -.876112772E+02 -.876327385E+02 -.876544162E+02 -.876763019E+02 -.876983828E+02 -.877206417E+02 -.877430569E+02 -.877656017E+02 -.877882444E+02 -.878109482E+02 -.878336709E+02 -.878563651E+02 -.878789781E+02 -.879014523E+02 -.879237251E+02 -.879457296E+02 -.879673948E+02 -.879886458E+02 -.880094044E+02 -.880295897E+02 -.880491186E+02 -.880679067E+02 -.880858690E+02 -.881029207E+02 -.881189783E+02 -.881339604E+02 -.881477886E+02 -.881603886E+02 -.881716908E+02 -.881816314E+02 -.881901535E+02 -.881972072E+02 -.882027509E+02 -.882067518E+02 -.882091859E+02 -.882100390E+02 -.882093066E+02 -.882069937E+02 -.882031152E+02 -.881976956E+02 -.881907683E+02 -.881823756E+02 -.881725676E+02 -.881614021E+02 -.881489434E+02 -.881352616E+02 -.881204318E+02 -.881045331E+02 -.880876473E+02 -.880698588E+02 -.880512528E+02 -.880319150E+02 -.880119304E+02 -.879913829E+02 -.879703540E+02 -.879489228E+02 -.879271649E+02 -.879051522E+02 -.878829524E+02 -.878606286E+02 -.878382392E+02 -.878158375E+02 -.877934717E+02 -.877711847E+02 -.877490144E+02 -.877269933E+02 -.877051492E+02 -.876835045E+02 -.876620773E+02 -.876408808E+02 -.876199239E+02 -.875992116E+02 -.875787447E+02 -.875585208E+02 -.875385340E+02 -.875187761E+02 -.874992384E+02 -.874799155E+02 -.874608163E+02 -.874419884E+02 -.874235706E+02 -.874058918E+02 -.873896398E+02 -.873761150E+02 -.873675635E+02 -.873675635E+02
 -.873679661E+02 -.873679661E+02 -.873765983E+02 -.873902409E+02 -.874066170E+02 -.874244051E+02 -.874429026E+02 -.874617689E+02 -.874808561E+02 -.875001081E+02 -.875195088E+02 -.875390562E+02 -.875587525E+02 -.875785992E+02 -.875985957E+02 -.876187385E+02 -.876390208E+02 -.876594324E+02 -.876799593E+02 -.877005838E+02 -.877212843E+02 -.877420352E+02 -.877628068E+02 -.877835655E+02 -.878042734E+02 -.878248881E+02 -.878453637E+02 -.878656498E+02 -.878856926E+02 -.879054349E+02 -.879248162E+02 -.879437735E+02 -.879622414E+02 -.879801525E+02 -.879974382E+02 -.880140291E+02 -.880298556E+02 -.880448485E+02 -.880589401E+02 -.880720646E+02 -.880841588E+02 -.880951630E+02 -.881050215E+02 -.881136835E+02 -.881211034E+02 -.881272419E+02 -.881320659E+02 -.881355493E+02 -.881376732E+02 -.881384265E+02 -.881378054E+02 -.881358142E+02 -.881324646E+02 -.881277761E+02 -.881217752E+02 -.881144955E+02 -.881059771E+02 -.880962660E+02 -.880854135E+02 -.880734761E+02 -.880605139E+02 -.880465907E+02 -.880317729E+02 -.880161288E+02 -.879997282E+02 -.879826411E+02 -.879649377E+02 -.879466873E+02 -.879279578E+02 -.879088153E+02 -.878893238E+02 -.878695441E+02 -.878495342E+02 -.878293485E+02 -.878090378E+02 -.877886489E+02 -.877682245E+02 -.877478035E+02 -.877274204E+02 -.877071055E+02 -.876868851E+02 -.876667813E+02 -.876468125E+02 -.876269930E+02 -.876073336E+02 -.875878416E+02 -.875685210E+02 -.875493726E+02 -.875303947E+02 -.875115833E+02 -.874929344E+02 -.874744471E+02 -.874561348E+02 -.874380485E+02 -.874203274E+02 -.874032943E+02 -.873876196E+02 -.873745652E+02 -.873663069E+02 -.873663069E+02
 -.873663575E+02 -.873663575E+02 -.873746187E+02 -.873876691E+02 -.874033236E+02 -.874203124E+02 -.874379584E+02 -.874559317E+02 -.874740863E+02 -.874923648E+02 -.875107475E+02 -.875292293E+02 -.875478086E+02 -.875664840E+02 -.875852521E+02 -.876041072E+02 -.876230407E+02 -.876420412E+02 -.876610942E+02 -.876801822E+02 -.876992843E+02 -.877183764E+02 -.877374311E+02 -.877564176E+02 -.877753021E+02 -.877940474E+02 -.878126129E+02 -.878309551E+02 -.878490277E+02 -.878667818E+02 -.878841659E+02 -.879011270E+02 -.879176100E+02 -.879335589E+02 -.879489168E+02 -.879636262E+02 -.879776301E+02 -.879908718E+02 -.880032962E+02 -.880148496E+02 -.880254809E+02 -.880351418E+02 -.880437875E+02 -.880513772E+02 -.880578743E+02 -.880632474E+02 -.880674699E+02 -.880705211E+02 -.880723860E+02 -.880730557E+02 -.880725273E+02 -.880708041E+02 -.880678956E+02 -.880638174E+02 -.880585906E+02 -.880522423E+02 -.880448046E+02 -.880363144E+02 -.880268131E+02 -.880163462E+02 -.880049624E+02 -.879927133E+02 -.879796531E+02 -.879658376E+02 -.879513237E+02 -.879361693E+02 -.879204323E+02 -.879041703E+02 -.878874399E+02 -.878702966E+02 -.878527943E+02 -.878349848E+02 -.878169175E+02 -.877986393E+02 -.877801944E+02 -.877616236E+02 -.877429649E+02 -.877242529E+02 -.877055189E+02 -.876867908E+02 -.876680931E+02 -.876494473E+02 -.876308712E+02 -.876123797E+02 -.875939847E+02 -.875756950E+02 -.875575166E+02 -.875394530E+02 -.875215053E+02 -.875036731E+02 -.874859557E+02 -.874683560E+02 -.874508905E+02 -.874336123E+02 -.874166590E+02 -.874003451E+02 -.873853185E+02 -.873727956E+02 -.873648701E+02 -.873648701E+02
 -.873646291E+02 -.873646291E+02 -.873724932E+02 -.873849115E+02 -.873997993E+02 -.874159433E+02 -.874326950E+02 -.874497369E+02 -.874669269E+02 -.874842072E+02 -.875015560E+02 -.875189653E+02 -.875364311E+02 -.875539496E+02 -.875715156E+02 -.875891217E+02 -.876067583E+02 -.876244133E+02 -.876420724E+02 -.876597183E+02 -.876773314E+02 -.876948891E+02 -.877123665E+02 -.877297358E+02 -.877469667E+02 -.877640262E+02 -.877808792E+02 -.877974879E+02 -.878138123E+02 -.878298107E+02 -.878454395E+02 -.878606536E+02 -.878754068E+02 -.878896524E+02 -.879033427E+02 -.879164303E+02 -.879288681E+02 -.879406096E+02 -.879516094E+02 -.879618239E+02 -.879712113E+02 -.879797324E+02 -.879873510E+02 -.879940338E+02 -.879997516E+02 -.880044789E+02 -.880081943E+02 -.880108814E+02 -.880125279E+02 -.880131268E+02 -.880126759E+02 -.880111777E+02 -.880086401E+02 -.880050753E+02 -.880005008E+02 -.879949381E+02 -.879884132E+02 -.879809559E+02 -.879726000E+02 -.879633821E+02 -.879533421E+02 -.879425219E+02 -.879309659E+02 -.879187198E+02 -.879058306E+02 -.878923461E+02 -.878783142E+02 -.878637829E+02 -.878487996E+02 -.878334110E+02 -.878176627E+02 -.878015986E+02 -.877852610E+02 -.877686904E+02 -.877519248E+02 -.877350001E+02 -.877179498E+02 -.877008046E+02 -.876835927E+02 -.876663395E+02 -.876490680E+02 -.876317980E+02 -.876145471E+02 -.875973301E+02 -.875801591E+02 -.875630440E+02 -.875459923E+02 -.875290092E+02 -.875120981E+02 -.874952610E+02 -.874784998E+02 -.874618204E+02 -.874452415E+02 -.874288170E+02 -.874126815E+02 -.873971390E+02 -.873828117E+02 -.873708648E+02 -.873633009E+02 -.873633009E+02
 -.873628209E+02 -.873628209E+02 -.873702705E+02 -.873820306E+02 -.873961226E+02 -.874113934E+02 -.874272252E+02 -.874433142E+02 -.874595235E+02 -.874757957E+02 -.874921079E+02 -.875084501E+02 -.875248165E+02 -.875412016E+02 -.875575986E+02 -.875739994E+02 -.875903936E+02 -.876067693E+02 -.876231120E+02 -.876394055E+02 -.876556312E+02 -.876717685E+02 -.876877946E+02 -.877036846E+02 -.877194114E+02 -.877349461E+02 -.877502579E+02 -.877653140E+02 -.877800802E+02 -.877945207E+02 -.878085983E+02 -.878222749E+02 -.878355117E+02 -.878482692E+02 -.878605078E+02 -.878721880E+02 -.878832708E+02 -.878937176E+02 -.879034913E+02 -.879125559E+02 -.879208774E+02 -.879284236E+02 -.879351650E+02 -.879410746E+02 -.879461286E+02 -.879503064E+02 -.879535906E+02 -.879559680E+02 -.879574287E+02 -.879579671E+02 -.879575812E+02 -.879562734E+02 -.879540498E+02 -.879509206E+02 -.879468998E+02 -.879420049E+02 -.879362571E+02 -.879296806E+02 -.879223028E+02 -.879141539E+02 -.879052662E+02 -.878956743E+02 -.878854145E+02 -.878745247E+02 -.878630436E+02 -.878510108E+02 -.878384664E+02 -.878254502E+02 -.878120023E+02 -.877981619E+02 -.877839675E+02 -.877694566E+02 -.877546655E+02 -.877396288E+02 -.877243797E+02 -.877089495E+02 -.876933675E+02 -.876776611E+02 -.876618555E+02 -.876459739E+02 -.876300371E+02 -.876140639E+02 -.875980709E+02 -.875820724E+02 -.875660809E+02 -.875501065E+02 -.875341577E+02 -.875182409E+02 -.875023611E+02 -.874865221E+02 -.874707279E+02 -.874549862E+02 -.874393175E+02 -.874237753E+02 -.874084905E+02 -.873937544E+02 -.873801613E+02 -.873688209E+02 -.873616387E+02 -.873616387E+02
 -.873609652E+02 -.873609652E+02 -.873679901E+02 -.873790769E+02 -.873923568E+02 -.874067393E+02 -.874216391E+02 -.874367672E+02 -.874519921E+02 -.874672578E+02 -.874825410E+02 -.874978306E+02 -.875131193E+02 -.875284003E+02 -.875436662E+02 -.875589079E+02 -.875741153E+02 -.875892762E+02 -.876043769E+02 -.876194020E+02 -.876343342E+02 -.876491546E+02 -.876638426E+02 -.876783758E+02 -.876927303E+02 -.877068807E+02 -.877207998E+02 -.877344594E+02 -.877478300E+02 -.877608808E+02 -.877735802E+02 -.877858958E+02 -.877977950E+02 -.878092443E+02 -.878202107E+02 -.878306612E+02 -.878405631E+02 -.878498847E+02 -.878585952E+02 -.878666649E+02 -.878740657E+02 -.878807714E+02 -.878867576E+02 -.878920025E+02 -.878964864E+02 -.879001925E+02 -.879031069E+02 -.879052186E+02 -.879065197E+02 -.879070055E+02 -.879066747E+02 -.879055290E+02 -.879035735E+02 -.879008166E+02 -.878972695E+02 -.878929467E+02 -.878878655E+02 -.878820457E+02 -.878755097E+02 -.878682822E+02 -.878603900E+02 -.878518614E+02 -.878427266E+02 -.878330167E+02 -.878227640E+02 -.878120015E+02 -.878007625E+02 -.877890807E+02 -.877769895E+02 -.877645223E+02 -.877517116E+02 -.877385895E+02 -.877251870E+02 -.877115340E+02 -.876976593E+02 -.876835900E+02 -.876693521E+02 -.876549697E+02 -.876404655E+02 -.876258603E+02 -.876111731E+02 -.875964214E+02 -.875816206E+02 -.875667847E+02 -.875519258E+02 -.875370542E+02 -.875221789E+02 -.875073070E+02 -.874924447E+02 -.874775970E+02 -.874627695E+02 -.874479712E+02 -.874332234E+02 -.874185789E+02 -.874041635E+02 -.873902551E+02 -.873774179E+02 -.873667035E+02 -.873599159E+02 -.873599159E+02
 -.873590873E+02 -.873590873E+02 -.873656832E+02 -.873760907E+02 -.873885523E+02 -.874020422E+02 -.874160082E+02 -.874301771E+02 -.874444235E+02 -.874586932E+02 -.874729628E+02 -.874872206E+02 -.875014584E+02 -.875156689E+02 -.875298439E+02 -.875439742E+02 -.875580496E+02 -.875720582E+02 -.875859871E+02 -.875998217E+02 -.876135463E+02 -.876271435E+02 -.876405948E+02 -.876538801E+02 -.876669782E+02 -.876798668E+02 -.876925222E+02 -.877049197E+02 -.877170340E+02 -.877288387E+02 -.877403067E+02 -.877514105E+02 -.877621224E+02 -.877724143E+02 -.877822584E+02 -.877916269E+02 -.878004926E+02 -.878088291E+02 -.878166107E+02 -.878238129E+02 -.878304125E+02 -.878363878E+02 -.878417188E+02 -.878463874E+02 -.878503776E+02 -.878536756E+02 -.878562699E+02 -.878581517E+02 -.878593143E+02 -.878597542E+02 -.878594700E+02 -.878584633E+02 -.878567384E+02 -.878543020E+02 -.878511634E+02 -.878473345E+02 -.878428294E+02 -.878376645E+02 -.878318583E+02 -.878254311E+02 -.878184050E+02 -.878108036E+02 -.878026517E+02 -.877939754E+02 -.877848015E+02 -.877751576E+02 -.877650716E+02 -.877545718E+02 -.877436866E+02 -.877324441E+02 -.877208720E+02 -.877089977E+02 -.876968478E+02 -.876844482E+02 -.876718237E+02 -.876589982E+02 -.876459943E+02 -.876328334E+02 -.876195358E+02 -.876061201E+02 -.875926037E+02 -.875790026E+02 -.875653313E+02 -.875516029E+02 -.875378291E+02 -.875240203E+02 -.875101854E+02 -.874963322E+02 -.874824674E+02 -.874685970E+02 -.874547275E+02 -.874408690E+02 -.874270430E+02 -.874133008E+02 -.873997628E+02 -.873866923E+02 -.873746222E+02 -.873645443E+02 -.873581583E+02 -.873581583E+02
 -.873572070E+02 -.873572070E+02 -.873633741E+02 -.873731029E+02 -.873847484E+02 -.873973494E+02 -.874103880E+02 -.874236070E+02 -.874368878E+02 -.874501781E+02 -.874634550E+02 -.874767065E+02 -.874899240E+02 -.875030997E+02 -.875162252E+02 -.875292913E+02 -.875422879E+02 -.875552038E+02 -.875680266E+02 -.875807429E+02 -.875933382E+02 -.876057968E+02 -.876181019E+02 -.876302357E+02 -.876421794E+02 -.876539133E+02 -.876654167E+02 -.876766684E+02 -.876876461E+02 -.876983272E+02 -.877086887E+02 -.877187071E+02 -.877283587E+02 -.877376200E+02 -.877464672E+02 -.877548772E+02 -.877628272E+02 -.877702950E+02 -.877772591E+02 -.877836992E+02 -.877895961E+02 -.877949317E+02 -.877996895E+02 -.878038545E+02 -.878074136E+02 -.878103554E+02 -.878126705E+02 -.878143514E+02 -.878153929E+02 -.878157920E+02 -.878155476E+02 -.878146610E+02 -.878131357E+02 -.878109774E+02 -.878081936E+02 -.878047942E+02 -.878007909E+02 -.877961973E+02 -.877910285E+02 -.877853014E+02 -.877790344E+02 -.877722471E+02 -.877649602E+02 -.877571954E+02 -.877489752E+02 -.877403227E+02 -.877312614E+02 -.877218153E+02 -.877120082E+02 -.877018640E+02 -.876914065E+02 -.876806590E+02 -.876696445E+02 -.876583852E+02 -.876469027E+02 -.876352179E+02 -.876233506E+02 -.876113199E+02 -.875991435E+02 -.875868384E+02 -.875744203E+02 -.875619038E+02 -.875493024E+02 -.875366283E+02 -.875238927E+02 -.875111056E+02 -.874982762E+02 -.874854121E+02 -.874725206E+02 -.874596083E+02 -.874466821E+02 -.874337529E+02 -.874208419E+02 -.874079988E+02 -.873953375E+02 -.873831064E+02 -.873718063E+02 -.873623684E+02 -.873563866E+02 -.873563866E+02
 -.873553396E+02 -.873553396E+02 -.873610812E+02 -.873701372E+02 -.873809746E+02 -.873926969E+02 -.874048204E+02 -.874171045E+02 -.874294374E+02 -.874417696E+02 -.874540784E+02 -.874663520E+02 -.874785816E+02 -.874907593E+02 -.875028768E+02 -.875149249E+02 -.875268939E+02 -.875387731E+02 -.875505510E+02 -.875622152E+02 -.875737524E+02 -.875851485E+02 -.875963883E+02 -.876074560E+02 -.876183349E+02 -.876290077E+02 -.876394564E+02 -.876496623E+02 -.876596063E+02 -.876692690E+02 -.876786305E+02 -.876876708E+02 -.876963696E+02 -.877047071E+02 -.877126632E+02 -.877202182E+02 -.877273531E+02 -.877340492E+02 -.877402886E+02 -.877460542E+02 -.877513299E+02 -.877561009E+02 -.877603533E+02 -.877640748E+02 -.877672544E+02 -.877698827E+02 -.877719520E+02 -.877734560E+02 -.877743906E+02 -.877747530E+02 -.877745427E+02 -.877737605E+02 -.877724094E+02 -.877704941E+02 -.877680209E+02 -.877649979E+02 -.877614349E+02 -.877573431E+02 -.877527352E+02 -.877476251E+02 -.877420283E+02 -.877359609E+02 -.877294405E+02 -.877224851E+02 -.877151136E+02 -.877073456E+02 -.876992008E+02 -.876906994E+02 -.876818618E+02 -.876727084E+02 -.876632593E+02 -.876535346E+02 -.876435541E+02 -.876333370E+02 -.876229021E+02 -.876122676E+02 -.876014509E+02 -.875904687E+02 -.875793371E+02 -.875680711E+02 -.875566850E+02 -.875451919E+02 -.875336043E+02 -.875219338E+02 -.875101907E+02 -.874983848E+02 -.874865248E+02 -.874746187E+02 -.874626736E+02 -.874506964E+02 -.874386947E+02 -.874266792E+02 -.874146709E+02 -.874027171E+02 -.873909254E+02 -.873795286E+02 -.873689953E+02 -.873601952E+02 -.873546166E+02 -.873546166E+02
 -.873534962E+02 -.873534962E+02 -.873588182E+02 -.873672112E+02 -.873772529E+02 -.873881110E+02 -.873993362E+02 -.874107043E+02 -.874221107E+02 -.874335087E+02 -.874448764E+02 -.874562022E+02 -.874674773E+02 -.874786939E+02 -.874898439E+02 -.875009184E+02 -.875119082E+02 -.875228033E+02 -.875335928E+02 -.875442654E+02 -.875548091E+02 -.875652109E+02 -.875754575E+02 -.875855346E+02 -.875954276E+02 -.876051212E+02 -.876145996E+02 -.876238467E+02 -.876328458E+02 -.876415801E+02 -.876500326E+02 -.876581861E+02 -.876660235E+02 -.876735276E+02 -.876806816E+02 -.876874688E+02 -.876938731E+02 -.876998788E+02 -.877054708E+02 -.877106349E+02 -.877153575E+02 -.877196263E+02 -.877234296E+02 -.877267572E+02 -.877296001E+02 -.877319503E+02 -.877338013E+02 -.877351483E+02 -.877359875E+02 -.877363168E+02 -.877361356E+02 -.877354448E+02 -.877342468E+02 -.877325454E+02 -.877303461E+02 -.877276555E+02 -.877244817E+02 -.877208341E+02 -.877167233E+02 -.877121609E+02 -.877071599E+02 -.877017338E+02 -.876958973E+02 -.876896656E+02 -.876830545E+02 -.876760807E+02 -.876687607E+02 -.876611119E+02 -.876531514E+02 -.876448966E+02 -.876363649E+02 -.876275735E+02 -.876185394E+02 -.876092792E+02 -.875998094E+02 -.875901457E+02 -.875803035E+02 -.875702976E+02 -.875601422E+02 -.875498507E+02 -.875394360E+02 -.875289100E+02 -.875182843E+02 -.875075693E+02 -.874967750E+02 -.874859105E+02 -.874749842E+02 -.874640039E+02 -.874529767E+02 -.874419096E+02 -.874308103E+02 -.874196895E+02 -.874085676E+02 -.873974892E+02 -.873865551E+02 -.873759827E+02 -.873662079E+02 -.873580396E+02 -.873528606E+02 -.873528606E+02
 -.873516847E+02 -.873516847E+02 -.873565949E+02 -.873643374E+02 -.873735987E+02 -.873836104E+02 -.873939569E+02 -.874044304E+02 -.874149339E+02 -.874254233E+02 -.874358781E+02 -.874462867E+02 -.874566407E+02 -.874669325E+02 -.874771542E+02 -.874872975E+02 -.874973536E+02 -.875073132E+02 -.875171663E+02 -.875269025E+02 -.875365108E+02 -.875459797E+02 -.875552972E+02 -.875644506E+02 -.875734270E+02 -.875822130E+02 -.875907948E+02 -.875991581E+02 -.876072888E+02 -.876151722E+02 -.876227937E+02 -.876301385E+02 -.876371919E+02 -.876439395E+02 -.876503668E+02 -.876564597E+02 -.876622046E+02 -.876675882E+02 -.876725978E+02 -.876772214E+02 -.876814477E+02 -.876852662E+02 -.876886674E+02 -.876916426E+02 -.876941841E+02 -.876962855E+02 -.876979414E+02 -.876991475E+02 -.876999010E+02 -.877001999E+02 -.877000439E+02 -.876994336E+02 -.876983711E+02 -.876968596E+02 -.876949035E+02 -.876925085E+02 -.876896813E+02 -.876864298E+02 -.876827629E+02 -.876786904E+02 -.876742229E+02 -.876693720E+02 -.876641500E+02 -.876585697E+02 -.876526446E+02 -.876463885E+02 -.876398157E+02 -.876329408E+02 -.876257785E+02 -.876183437E+02 -.876106512E+02 -.876027158E+02 -.875945522E+02 -.875861749E+02 -.875775980E+02 -.875688354E+02 -.875599007E+02 -.875508067E+02 -.875415662E+02 -.875321910E+02 -.875226928E+02 -.875130824E+02 -.875033702E+02 -.874935660E+02 -.874836789E+02 -.874737175E+02 -.874636898E+02 -.874536033E+02 -.874434651E+02 -.874332819E+02 -.874230613E+02 -.874128140E+02 -.874025592E+02 -.873923391E+02 -.873822474E+02 -.873724858E+02 -.873634580E+02 -.873559123E+02 -.873511274E+02 -.873511274E+02
 -.873499104E+02 -.873499104E+02 -.873544176E+02 -.873615237E+02 -.873700224E+02 -.873792072E+02 -.873886963E+02 -.873982983E+02 -.874079235E+02 -.874175309E+02 -.874271010E+02 -.874366230E+02 -.874460887E+02 -.874554907E+02 -.874648215E+02 -.874740734E+02 -.874832382E+02 -.874923073E+02 -.875012714E+02 -.875101212E+02 -.875188466E+02 -.875274374E+02 -.875358828E+02 -.875441716E+02 -.875522924E+02 -.875602334E+02 -.875679825E+02 -.875755275E+02 -.875828558E+02 -.875899549E+02 -.875968122E+02 -.876034150E+02 -.876097508E+02 -.876158071E+02 -.876215716E+02 -.876270324E+02 -.876321779E+02 -.876369970E+02 -.876414788E+02 -.876456132E+02 -.876493908E+02 -.876528027E+02 -.876558409E+02 -.876584982E+02 -.876607680E+02 -.876626451E+02 -.876641249E+02 -.876652039E+02 -.876658795E+02 -.876661504E+02 -.876660161E+02 -.876654772E+02 -.876645355E+02 -.876631936E+02 -.876614552E+02 -.876593252E+02 -.876568090E+02 -.876539134E+02 -.876506458E+02 -.876470143E+02 -.876430281E+02 -.876386969E+02 -.876340309E+02 -.876290410E+02 -.876237386E+02 -.876181355E+02 -.876122439E+02 -.876060760E+02 -.875996445E+02 -.875929621E+02 -.875860415E+02 -.875788955E+02 -.875715367E+02 -.875639777E+02 -.875562309E+02 -.875483083E+02 -.875402217E+02 -.875319826E+02 -.875236022E+02 -.875150912E+02 -.875064598E+02 -.874977179E+02 -.874888749E+02 -.874799397E+02 -.874709208E+02 -.874618262E+02 -.874526634E+02 -.874434395E+02 -.874341612E+02 -.874248353E+02 -.874154690E+02 -.874060726E+02 -.873966643E+02 -.873872833E+02 -.873780165E+02 -.873690498E+02 -.873607552E+02 -.873538208E+02 -.873494231E+02 -.873494231E+02
 -.873481763E+02 -.873481763E+02 -.873522900E+02 -.873587749E+02 -.873665295E+02 -.873749083E+02 -.873835622E+02 -.873923163E+02 -.874010881E+02 -.874098398E+02 -.874185535E+02 -.874272185E+02 -.874358273E+02 -.874443728E+02 -.874528481E+02 -.874612458E+02 -.874695585E+02 -.874777782E+02 -.874858966E+02 -.874939051E+02 -.875017948E+02 -.875095563E+02 -.875171802E+02 -.875246565E+02 -.875319753E+02 -.875391261E+02 -.875460984E+02 -.875528815E+02 -.875594646E+02 -.875658369E+02 -.875719875E+02 -.875779054E+02 -.875835799E+02 -.875890005E+02 -.875941566E+02 -.875990381E+02 -.876036351E+02 -.876079382E+02 -.876119382E+02 -.876156267E+02 -.876189956E+02 -.876220375E+02 -.876247456E+02 -.876271138E+02 -.876291368E+02 -.876308100E+02 -.876321296E+02 -.876330927E+02 -.876336973E+02 -.876339420E+02 -.876338266E+02 -.876333515E+02 -.876325182E+02 -.876313290E+02 -.876297869E+02 -.876278960E+02 -.876256611E+02 -.876230875E+02 -.876201817E+02 -.876169505E+02 -.876134015E+02 -.876095429E+02 -.876053835E+02 -.876009324E+02 -.875961993E+02 -.875911942E+02 -.875859274E+02 -.875804094E+02 -.875746510E+02 -.875686630E+02 -.875624565E+02 -.875560423E+02 -.875494314E+02 -.875426347E+02 -.875356629E+02 -.875285266E+02 -.875212360E+02 -.875138013E+02 -.875062323E+02 -.874985386E+02 -.874907292E+02 -.874828131E+02 -.874747988E+02 -.874666942E+02 -.874585073E+02 -.874502453E+02 -.874419153E+02 -.874335239E+02 -.874250775E+02 -.874165825E+02 -.874080459E+02 -.873994773E+02 -.873908940E+02 -.873823321E+02 -.873738714E+02 -.873656824E+02 -.873581055E+02 -.873517701E+02 -.873477518E+02 -.873477518E+02
 -.873464838E+02 -.873464838E+02 -.873502137E+02 -.873560930E+02 -.873631223E+02 -.873707161E+02 -.873785573E+02 -.873864870E+02 -.873944301E+02 -.874023520E+02 -.874102362E+02 -.874180727E+02 -.874258544E+02 -.874335748E+02 -.874412273E+02 -.874488053E+02 -.874563019E+02 -.874637098E+02 -.874710215E+02 -.874782294E+02 -.874853253E+02 -.874923011E+02 -.874991483E+02 -.875058581E+02 -.875124218E+02 -.875188302E+02 -.875250743E+02 -.875311446E+02 -.875370319E+02 -.875427268E+02 -.875482199E+02 -.875535019E+02 -.875585635E+02 -.875633957E+02 -.875679896E+02 -.875723366E+02 -.875764282E+02 -.875802564E+02 -.875838136E+02 -.875870925E+02 -.875900864E+02 -.875927890E+02 -.875951946E+02 -.875972981E+02 -.875990950E+02 -.876005814E+02 -.876017543E+02 -.876026110E+02 -.876031500E+02 -.876033701E+02 -.876032711E+02 -.876028534E+02 -.876021182E+02 -.876010675E+02 -.875997038E+02 -.875980305E+02 -.875960516E+02 -.875937717E+02 -.875911960E+02 -.875883306E+02 -.875851817E+02 -.875817562E+02 -.875780616E+02 -.875741056E+02 -.875698963E+02 -.875654423E+02 -.875607524E+02 -.875558355E+02 -.875507008E+02 -.875453575E+02 -.875398152E+02 -.875340832E+02 -.875281709E+02 -.875220878E+02 -.875158431E+02 -.875094460E+02 -.875029056E+02 -.874962306E+02 -.874894299E+02 -.874825117E+02 -.874754842E+02 -.874683553E+02 -.874611327E+02 -.874538236E+02 -.874464351E+02 -.874389740E+02 -.874314466E+02 -.874238592E+02 -.874162177E+02 -.874085282E+02 -.874007972E+02 -.873930338E+02 -.873852538E+02 -.873774905E+02 -.873698167E+02 -.873623875E+02 -.873555122E+02 -.873497627E+02 -.873461157E+02 -.873461157E+02
 -.873448331E+02 -.873448331E+02 -.873481886E+02 -.873534776E+02 -.873598003E+02 -.873666297E+02 -.873736802E+02 -.873808084E+02 -.873879466E+02 -.873950635E+02 -.874021438E+02 -.874091786E+02 -.874161612E+02 -.874230855E+02 -.874299456E+02 -.874367353E+02 -.874434485E+02 -.874500786E+02 -.874566188E+02 -.874630624E+02 -.874694021E+02 -.874756306E+02 -.874817406E+02 -.874877243E+02 -.874935739E+02 -.874992817E+02 -.875048397E+02 -.875102397E+02 -.875154738E+02 -.875205339E+02 -.875254119E+02 -.875300998E+02 -.875345898E+02 -.875388740E+02 -.875429451E+02 -.875467955E+02 -.875504181E+02 -.875538063E+02 -.875569535E+02 -.875598536E+02 -.875625009E+02 -.875648901E+02 -.875670164E+02 -.875688756E+02 -.875704638E+02 -.875717779E+02 -.875728151E+02 -.875735735E+02 -.875740515E+02 -.875742483E+02 -.875741637E+02 -.875737980E+02 -.875731523E+02 -.875722281E+02 -.875710276E+02 -.875695537E+02 -.875678097E+02 -.875657995E+02 -.875635276E+02 -.875609988E+02 -.875582186E+02 -.875551927E+02 -.875519275E+02 -.875484295E+02 -.875447056E+02 -.875407629E+02 -.875366090E+02 -.875322515E+02 -.875276982E+02 -.875229571E+02 -.875180361E+02 -.875129434E+02 -.875076871E+02 -.875022752E+02 -.874967159E+02 -.874910171E+02 -.874851866E+02 -.874792321E+02 -.874731613E+02 -.874669816E+02 -.874607001E+02 -.874543239E+02 -.874478597E+02 -.874413141E+02 -.874346934E+02 -.874280039E+02 -.874212512E+02 -.874144411E+02 -.874075791E+02 -.874006708E+02 -.873937224E+02 -.873867420E+02 -.873797444E+02 -.873727596E+02 -.873658535E+02 -.873591661E+02 -.873529763E+02 -.873477995E+02 -.873445154E+02 -.873445154E+02
 -.873432228E+02 -.873432228E+02 -.873462134E+02 -.873509268E+02 -.873565609E+02 -.873626456E+02 -.873689263E+02 -.873752748E+02 -.873816307E+02 -.873879657E+02 -.873942663E+02 -.874005242E+02 -.874067334E+02 -.874128883E+02 -.874189836E+02 -.874250137E+02 -.874309731E+02 -.874368558E+02 -.874426560E+02 -.874483676E+02 -.874539842E+02 -.874594994E+02 -.874649068E+02 -.874701996E+02 -.874753711E+02 -.874804144E+02 -.874853228E+02 -.874900892E+02 -.874947068E+02 -.874991686E+02 -.875034678E+02 -.875075974E+02 -.875115509E+02 -.875153216E+02 -.875189031E+02 -.875222892E+02 -.875254739E+02 -.875284514E+02 -.875312163E+02 -.875337635E+02 -.875360881E+02 -.875381857E+02 -.875400523E+02 -.875416843E+02 -.875430785E+02 -.875442323E+02 -.875451433E+02 -.875458099E+02 -.875462308E+02 -.875464054E+02 -.875463334E+02 -.875460152E+02 -.875454516E+02 -.875446439E+02 -.875435940E+02 -.875423043E+02 -.875407774E+02 -.875390168E+02 -.875370262E+02 -.875348096E+02 -.875323716E+02 -.875297172E+02 -.875268514E+02 -.875237800E+02 -.875205087E+02 -.875170436E+02 -.875133910E+02 -.875095575E+02 -.875055495E+02 -.875013739E+02 -.874970376E+02 -.874925474E+02 -.874879102E+02 -.874831332E+02 -.874782230E+02 -.874731867E+02 -.874680310E+02 -.874627627E+02 -.874573882E+02 -.874519142E+02 -.874463468E+02 -.874406923E+02 -.874349568E+02 -.874291459E+02 -.874232653E+02 -.874173206E+02 -.874113171E+02 -.874052597E+02 -.873991536E+02 -.873930039E+02 -.873868161E+02 -.873805980E+02 -.873743625E+02 -.873681368E+02 -.873619800E+02 -.873560170E+02 -.873504969E+02 -.873458797E+02 -.873429504E+02 -.873429504E+02
 -.873416510E+02 -.873416510E+02 -.873442853E+02 -.873484370E+02 -.873533994E+02 -.873587580E+02 -.873642884E+02 -.873698776E+02 -.873754720E+02 -.873810468E+02 -.873865897E+02 -.873920934E+02 -.873975527E+02 -.874029624E+02 -.874083178E+02 -.874136139E+02 -.874188458E+02 -.874240084E+02 -.874290964E+02 -.874341044E+02 -.874390271E+02 -.874438587E+02 -.874485937E+02 -.874532263E+02 -.874577506E+02 -.874621608E+02 -.874664511E+02 -.874706154E+02 -.874746479E+02 -.874785427E+02 -.874822939E+02 -.874858958E+02 -.874893426E+02 -.874926289E+02 -.874957492E+02 -.874986983E+02 -.875014711E+02 -.875040628E+02 -.875064688E+02 -.875086848E+02 -.875107068E+02 -.875125311E+02 -.875141544E+02 -.875155735E+02 -.875167860E+02 -.875177895E+02 -.875185821E+02 -.875191625E+02 -.875195297E+02 -.875196829E+02 -.875196221E+02 -.875193476E+02 -.875188600E+02 -.875181604E+02 -.875172504E+02 -.875161320E+02 -.875148075E+02 -.875132796E+02 -.875115515E+02 -.875096265E+02 -.875075085E+02 -.875052016E+02 -.875027102E+02 -.875000389E+02 -.874971926E+02 -.874941765E+02 -.874909957E+02 -.874876559E+02 -.874841626E+02 -.874805214E+02 -.874767383E+02 -.874728191E+02 -.874687696E+02 -.874645959E+02 -.874603037E+02 -.874558990E+02 -.874513877E+02 -.874467754E+02 -.874420679E+02 -.874372708E+02 -.874323896E+02 -.874274297E+02 -.874223962E+02 -.874172943E+02 -.874121291E+02 -.874069052E+02 -.874016275E+02 -.873963005E+02 -.873909287E+02 -.873855167E+02 -.873800695E+02 -.873745940E+02 -.873691018E+02 -.873636171E+02 -.873581920E+02 -.873529368E+02 -.873480714E+02 -.873440015E+02 -.873414193E+02 -.873414193E+02
 -.873401145E+02 -.873401145E+02 -.873424008E+02 -.873460037E+02 -.873503099E+02 -.873549595E+02 -.873597576E+02 -.873646059E+02 -.873694578E+02 -.873742918E+02 -.873790971E+02 -.873838672E+02 -.873885975E+02 -.873932836E+02 -.873979213E+02 -.874025062E+02 -.874070339E+02 -.874115001E+02 -.874159003E+02 -.874202297E+02 -.874244836E+02 -.874286574E+02 -.874327462E+02 -.874367449E+02 -.874406488E+02 -.874444527E+02 -.874481517E+02 -.874517408E+02 -.874552149E+02 -.874585692E+02 -.874617988E+02 -.874648987E+02 -.874678642E+02 -.874706906E+02 -.874733735E+02 -.874759085E+02 -.874782913E+02 -.874805179E+02 -.874825846E+02 -.874844877E+02 -.874862240E+02 -.874877903E+02 -.874891838E+02 -.874904021E+02 -.874914430E+02 -.874923047E+02 -.874929855E+02 -.874934843E+02 -.874938003E+02 -.874939330E+02 -.874938822E+02 -.874936482E+02 -.874932315E+02 -.874926330E+02 -.874918541E+02 -.874908964E+02 -.874897617E+02 -.874884525E+02 -.874869711E+02 -.874853206E+02 -.874835040E+02 -.874815247E+02 -.874793864E+02 -.874770930E+02 -.874746485E+02 -.874720572E+02 -.874693235E+02 -.874664520E+02 -.874634474E+02 -.874603143E+02 -.874570578E+02 -.874536827E+02 -.874501940E+02 -.874465967E+02 -.874428958E+02 -.874390963E+02 -.874352030E+02 -.874312210E+02 -.874271551E+02 -.874230100E+02 -.874187905E+02 -.874145012E+02 -.874101466E+02 -.874057311E+02 -.874012591E+02 -.873967348E+02 -.873921623E+02 -.873875455E+02 -.873828886E+02 -.873781954E+02 -.873734705E+02 -.873687198E+02 -.873639537E+02 -.873591932E+02 -.873544836E+02 -.873499210E+02 -.873456963E+02 -.873421621E+02 -.873399197E+02 -.873399197E+02
 -.873386100E+02 -.873386100E+02 -.873405555E+02 -.873436213E+02 -.873472853E+02 -.873512412E+02 -.873553230E+02 -.873594470E+02 -.873635735E+02 -.873676840E+02 -.873717694E+02 -.873758241E+02 -.873798440E+02 -.873838253E+02 -.873877646E+02 -.873916580E+02 -.873955018E+02 -.873992923E+02 -.874030256E+02 -.874066978E+02 -.874103049E+02 -.874138429E+02 -.874173076E+02 -.874206951E+02 -.874240011E+02 -.874272214E+02 -.874303519E+02 -.874333884E+02 -.874363268E+02 -.874391630E+02 -.874418928E+02 -.874445124E+02 -.874470176E+02 -.874494048E+02 -.874516702E+02 -.874538101E+02 -.874558212E+02 -.874577001E+02 -.874594437E+02 -.874610490E+02 -.874625134E+02 -.874638344E+02 -.874650096E+02 -.874660370E+02 -.874669148E+02 -.874676415E+02 -.874682159E+02 -.874686370E+02 -.874689041E+02 -.874690168E+02 -.874689749E+02 -.874687788E+02 -.874684288E+02 -.874679257E+02 -.874672705E+02 -.874664646E+02 -.874655096E+02 -.874644072E+02 -.874631597E+02 -.874617693E+02 -.874602386E+02 -.874585705E+02 -.874567678E+02 -.874548337E+02 -.874527717E+02 -.874505852E+02 -.874482778E+02 -.874458533E+02 -.874433156E+02 -.874406685E+02 -.874379162E+02 -.874350627E+02 -.874321121E+02 -.874290686E+02 -.874259363E+02 -.874227194E+02 -.874194220E+02 -.874160481E+02 -.874126020E+02 -.874090875E+02 -.874055087E+02 -.874018695E+02 -.873981737E+02 -.873944250E+02 -.873906271E+02 -.873867837E+02 -.873828981E+02 -.873789740E+02 -.873750146E+02 -.873710236E+02 -.873670046E+02 -.873629630E+02 -.873589075E+02 -.873548560E+02 -.873508474E+02 -.873469635E+02 -.873433670E+02 -.873403580E+02 -.873384488E+02 -.873384488E+02
 -.873371336E+02 -.873371336E+02 -.873387447E+02 -.873412836E+02 -.873443177E+02 -.873475933E+02 -.873509728E+02 -.873543870E+02 -.873578028E+02 -.873612050E+02 -.873645857E+02 -.873679405E+02 -.873712660E+02 -.873745589E+02 -.873778163E+02 -.873810352E+02 -.873842123E+02 -.873873446E+02 -.873904290E+02 -.873934620E+02 -.873964405E+02 -.873993613E+02 -.874022208E+02 -.874050158E+02 -.874077428E+02 -.874103985E+02 -.874129795E+02 -.874154823E+02 -.874179037E+02 -.874202402E+02 -.874224886E+02 -.874246456E+02 -.874267080E+02 -.874286729E+02 -.874305370E+02 -.874322977E+02 -.874339520E+02 -.874354973E+02 -.874369312E+02 -.874382512E+02 -.874394552E+02 -.874405411E+02 -.874415072E+02 -.874423518E+02 -.874430734E+02 -.874436709E+02 -.874441433E+02 -.874444898E+02 -.874447097E+02 -.874448029E+02 -.874447693E+02 -.874446089E+02 -.874443221E+02 -.874439096E+02 -.874433722E+02 -.874427109E+02 -.874419271E+02 -.874410221E+02 -.874399977E+02 -.874388558E+02 -.874375984E+02 -.874362277E+02 -.874347462E+02 -.874331564E+02 -.874314609E+02 -.874296626E+02 -.874277645E+02 -.874257695E+02 -.874236807E+02 -.874215014E+02 -.874192348E+02 -.874168842E+02 -.874144529E+02 -.874119443E+02 -.874093617E+02 -.874067086E+02 -.874039883E+02 -.874012042E+02 -.873983596E+02 -.873954577E+02 -.873925019E+02 -.873894953E+02 -.873864412E+02 -.873833425E+02 -.873802024E+02 -.873770239E+02 -.873738098E+02 -.873705630E+02 -.873672864E+02 -.873639830E+02 -.873606558E+02 -.873573093E+02 -.873539509E+02 -.873505954E+02 -.873472750E+02 -.873440575E+02 -.873410780E+02 -.873385851E+02 -.873370033E+02 -.873370033E+02
 -.873356811E+02 -.873356811E+02 -.873369634E+02 -.873389841E+02 -.873413988E+02 -.873440056E+02 -.873466949E+02 -.873494116E+02 -.873521292E+02 -.873548357E+02 -.873575249E+02 -.873601930E+02 -.873628375E+02 -.873654556E+02 -.873680451E+02 -.873706035E+02 -.873731283E+02 -.873756171E+02 -.873780672E+02 -.873804761E+02 -.873828413E+02 -.873851600E+02 -.873874297E+02 -.873896477E+02 -.873918114E+02 -.873939180E+02 -.873959649E+02 -.873979494E+02 -.873998690E+02 -.874017209E+02 -.874035026E+02 -.874052116E+02 -.874068454E+02 -.874084015E+02 -.874098778E+02 -.874112718E+02 -.874125814E+02 -.874138047E+02 -.874149395E+02 -.874159842E+02 -.874169369E+02 -.874177962E+02 -.874185606E+02 -.874192289E+02 -.874197999E+02 -.874202727E+02 -.874206466E+02 -.874209209E+02 -.874210953E+02 -.874211694E+02 -.874211432E+02 -.874210168E+02 -.874207906E+02 -.874204649E+02 -.874200404E+02 -.874195180E+02 -.874188986E+02 -.874181833E+02 -.874173735E+02 -.874164707E+02 -.874154763E+02 -.874143923E+02 -.874132203E+02 -.874119624E+02 -.874106207E+02 -.874091973E+02 -.874076946E+02 -.874061148E+02 -.874044605E+02 -.874027341E+02 -.874009381E+02 -.873990751E+02 -.873971477E+02 -.873951586E+02 -.873931104E+02 -.873910058E+02 -.873888473E+02 -.873866376E+02 -.873843795E+02 -.873820753E+02 -.873797278E+02 -.873773395E+02 -.873749128E+02 -.873724503E+02 -.873699543E+02 -.873674272E+02 -.873648715E+02 -.873622893E+02 -.873596829E+02 -.873570548E+02 -.873544074E+02 -.873517443E+02 -.873490713E+02 -.873464004E+02 -.873437572E+02 -.873411958E+02 -.873388237E+02 -.873368389E+02 -.873355795E+02 -.873355795E+02
 -.873342510E+02 -.873342510E+02 -.873352094E+02 -.873367198E+02 -.873385247E+02 -.873404731E+02 -.873424831E+02 -.873445134E+02 -.873465443E+02 -.873485666E+02 -.873505758E+02 -.873525691E+02 -.873545445E+02 -.873565000E+02 -.873584339E+02 -.873603443E+02 -.873622293E+02 -.873640872E+02 -.873659159E+02 -.873677137E+02 -.873694785E+02 -.873712084E+02 -.873729015E+02 -.873745558E+02 -.873761692E+02 -.873777398E+02 -.873792657E+02 -.873807449E+02 -.873821754E+02 -.873835553E+02 -.873848827E+02 -.873861558E+02 -.873873726E+02 -.873885315E+02 -.873896308E+02 -.873906687E+02 -.873916436E+02 -.873925542E+02 -.873933989E+02 -.873941764E+02 -.873948854E+02 -.873955249E+02 -.873960937E+02 -.873965910E+02 -.873970160E+02 -.873973679E+02 -.873976462E+02 -.873978504E+02 -.873979803E+02 -.873980357E+02 -.873980165E+02 -.873979228E+02 -.873977548E+02 -.873975128E+02 -.873971974E+02 -.873968090E+02 -.873963486E+02 -.873958168E+02 -.873952146E+02 -.873945431E+02 -.873938035E+02 -.873929971E+02 -.873921251E+02 -.873911891E+02 -.873901905E+02 -.873891310E+02 -.873880123E+02 -.873868361E+02 -.873856041E+02 -.873843182E+02 -.873829802E+02 -.873815921E+02 -.873801558E+02 -.873786733E+02 -.873771464E+02 -.873755771E+02 -.873739674E+02 -.873723193E+02 -.873706346E+02 -.873689154E+02 -.873671635E+02 -.873653809E+02 -.873635693E+02 -.873617307E+02 -.873598668E+02 -.873579794E+02 -.873560703E+02 -.873541412E+02 -.873521938E+02 -.873502299E+02 -.873482515E+02 -.873462610E+02 -.873442631E+02 -.873422664E+02 -.873402904E+02 -.873383754E+02 -.873366018E+02 -.873351178E+02 -.873341763E+02 -.873341763E+02
 -.873328665E+02 -.873328665E+02 -.873335093E+02 -.873345231E+02 -.873357351E+02 -.873370438E+02 -.873383941E+02 -.873397580E+02 -.873411223E+02 -.873424808E+02 -.873438305E+02 -.873451694E+02 -.873464961E+02 -.873478094E+02 -.873491080E+02 -.873503908E+02 -.873516564E+02 -.873529036E+02 -.873541312E+02 -.873553379E+02 -.873565223E+02 -.873576832E+02 -.873588192E+02 -.873599290E+02 -.873610114E+02 -.873620649E+02 -.873630882E+02 -.873640802E+02 -.873650394E+02 -.873659645E+02 -.873668544E+02 -.873677077E+02 -.873685234E+02 -.873693000E+02 -.873700367E+02 -.873707321E+02 -.873713854E+02 -.873719954E+02 -.873725613E+02 -.873730822E+02 -.873735571E+02 -.873739855E+02 -.873743665E+02 -.873746996E+02 -.873749843E+02 -.873752200E+02 -.873754065E+02 -.873755434E+02 -.873756305E+02 -.873756676E+02 -.873756549E+02 -.873755923E+02 -.873754799E+02 -.873753180E+02 -.873751069E+02 -.873748471E+02 -.873745388E+02 -.873741829E+02 -.873737797E+02 -.873733301E+02 -.873728349E+02 -.873722948E+02 -.873717108E+02 -.873710839E+02 -.873704149E+02 -.873697051E+02 -.873689556E+02 -.873681673E+02 -.873673417E+02 -.873664798E+02 -.873655829E+02 -.873646523E+02 -.873636892E+02 -.873626950E+02 -.873616710E+02 -.873606183E+02 -.873595385E+02 -.873584327E+02 -.873573022E+02 -.873561485E+02 -.873549726E+02 -.873537760E+02 -.873525598E+02 -.873513253E+02 -.873500737E+02 -.873488062E+02 -.873475240E+02 -.873462282E+02 -.873449201E+02 -.873436007E+02 -.873422715E+02 -.873409342E+02 -.873395917E+02 -.873382501E+02 -.873369224E+02 -.873356359E+02 -.873344447E+02 -.873334484E+02 -.873328167E+02 -.873328167E+02
 -.873317211E+02 -.873317211E+02 -.873320894E+02 -.873326756E+02 -.873333808E+02 -.873341453E+02 -.873349359E+02 -.873357353E+02 -.873365356E+02 -.873373326E+02 -.873381245E+02 -.873389100E+02 -.873396885E+02 -.873404590E+02 -.873412209E+02 -.873419735E+02 -.873427160E+02 -.873434476E+02 -.873441677E+02 -.873448754E+02 -.873455701E+02 -.873462509E+02 -.873469170E+02 -.873475678E+02 -.873482024E+02 -.873488200E+02 -.873494199E+02 -.873500014E+02 -.873505636E+02 -.873511059E+02 -.873516274E+02 -.873521275E+02 -.873526055E+02 -.873530606E+02 -.873534922E+02 -.873538997E+02 -.873542824E+02 -.873546398E+02 -.873549713E+02 -.873552764E+02 -.873555547E+02 -.873558056E+02 -.873560288E+02 -.873562239E+02 -.873563906E+02 -.873565287E+02 -.873566380E+02 -.873567182E+02 -.873567692E+02 -.873567910E+02 -.873567836E+02 -.873567470E+02 -.873566812E+02 -.873565865E+02 -.873564629E+02 -.873563108E+02 -.873561303E+02 -.873559219E+02 -.873556858E+02 -.873554225E+02 -.873551325E+02 -.873548162E+02 -.873544741E+02 -.873541069E+02 -.873537150E+02 -.873532992E+02 -.873528600E+02 -.873523982E+02 -.873519144E+02 -.873514093E+02 -.873508837E+02 -.873503383E+02 -.873497738E+02 -.873491910E+02 -.873485906E+02 -.873479735E+02 -.873473403E+02 -.873466919E+02 -.873460290E+02 -.873453523E+02 -.873446627E+02 -.873439608E+02 -.873432473E+02 -.873425231E+02 -.873417888E+02 -.873410451E+02 -.873402928E+02 -.873395325E+02 -.873387648E+02 -.873379906E+02 -.873372106E+02 -.873364259E+02 -.873356384E+02 -.873348520E+02 -.873340746E+02 -.873333229E+02 -.873326297E+02 -.873320535E+02 -.873316916E+02 -.873316916E+02
 -.873317211E+02 -.873317211E+02 -.873320894E+02 -.873326756E+02 -.873333808E+02 -.873341453E+02 -.873349359E+02 -.873357353E+02 -.873365356E+02 -.873373326E+02 -.873381245E+02 -.873389100E+02 -.873396885E+02 -.873404590E+02 -.873412209E+02 -.873419735E+02 -.873427160E+02 -.873434476E+02 -.873441677E+02 -.873448754E+02 -.873455701E+02 -.873462509E+02 -.873469170E+02 -.873475678E+02 -.873482024E+02 -.873488200E+02 -.873494199E+02 -.873500014E+02 -.873505636E+02 -.873511059E+02 -.873516274E+02 -.873521275E+02 -.873526055E+02 -.873530606E+02 -.873534922E+02 -.873538997E+02 -.873542824E+02 -.873546398E+02 -.873549713E+02 -.873552764E+02 -.873555547E+02 -.873558056E+02 -.873560288E+02 -.873562239E+02 -.873563906E+02 -.873565287E+02 -.873566380E+02 -.873567182E+02 -.873567692E+02 -.873567910E+02 -.873567836E+02 -.873567470E+02 -.873566812E+02 -.873565865E+02 -.873564629E+02 -.873563108E+02 -.873561303E+02 -.873559219E+02 -.873556858E+02 -.873554225E+02 -.873551325E+02 -.873548162E+02 -.873544741E+02 -.873541069E+02 -.873537150E+02 -.873532992E+02 -.873528600E+02 -.873523982E+02 -.873519144E+02 -.873514093E+02 -.873508837E+02 -.873503383E+02 -.873497738E+02 -.873491910E+02 -.873485906E+02 -.873479735E+02 -.873473403E+02 -.873466919E+02 -.873460290E+02 -.873453523E+02 -.873446627E+02 -.873439608E+02 -.873432473E+02 -.873425231E+02 -.873417888E+02 -.873410451E+02 -.873402928E+02 -.873395325E+02 -.873387648E+02 -.873379906E+02 -.873372106E+02 -.873364259E+02 -.873356384E+02 -.873348520E+02 -.873340746E+02 -.873333229E+02 -.873326297E+02 -.873320535E+02 -.873316916E+02 -.873316916E+02
