# Supplementary material for: Electrical Pacing of Cardiac Tissue Including Potassium Inward Rectification
Source: PLoS One. 2015 Jun 9;10(6):e0127837. doi: 10.1371/journal.pone.0127837 (PMC4461281; doi:10.1371/journal.pone.0127837)
Supplement: S1 Data — (ZIP) [file pone.0127837.s001.zip › All-Data/Data-without-IK1/BDT47/Vm10ms.txt]

 -.873300171E+02 -.873643557E+02 -.873657637E+02 -.873683029E+02 -.873717458E+02 -.873759140E+02 -.873806617E+02 -.873858556E+02 -.873913953E+02 -.873971976E+02 -.874031860E+02 -.874093011E+02 -.874155021E+02 -.874217483E+02 -.874280087E+02 -.874342639E+02 -.874404934E+02 -.874466762E+02 -.874527987E+02 -.874588459E+02 -.874648012E+02 -.874706527E+02 -.874763908E+02 -.874820046E+02 -.874874860E+02 -.874928287E+02 -.874980250E+02 -.875030668E+02 -.875079471E+02 -.875126579E+02 -.875171909E+02 -.875215390E+02 -.875256956E+02 -.875296544E+02 -.875334096E+02 -.875369562E+02 -.875402888E+02 -.875434021E+02 -.875462910E+02 -.875489505E+02 -.875513757E+02 -.875535627E+02 -.875555078E+02 -.875572077E+02 -.875586601E+02 -.875598627E+02 -.875608136E+02 -.875615114E+02 -.875619548E+02 -.875621432E+02 -.875620760E+02 -.875617537E+02 -.875611768E+02 -.875603468E+02 -.875592654E+02 -.875579346E+02 -.875563572E+02 -.875545359E+02 -.875524740E+02 -.875501753E+02 -.875476436E+02 -.875448835E+02 -.875418997E+02 -.875386972E+02 -.875352816E+02 -.875316584E+02 -.875278335E+02 -.875238131E+02 -.875196035E+02 -.875152112E+02 -.875106429E+02 -.875059055E+02 -.875010061E+02 -.874959521E+02 -.874907510E+02 -.874854105E+02 -.874799389E+02 -.874743443E+02 -.874686358E+02 -.874628227E+02 -.874569151E+02 -.874509241E+02 -.874448619E+02 -.874387423E+02 -.874325809E+02 -.874263959E+02 -.874202084E+02 -.874140437E+02 -.874079320E+02 -.874019098E+02 -.873960215E+02 -.873903211E+02 -.873848753E+02 -.873797653E+02 -.873750913E+02 -.873709758E+02 -.873675691E+02 -.873650550E+02 -.873636591E+02 -.873636591E+02
 -.873643557E+02 -.873643557E+02 -.873657637E+02 -.873683029E+02 -.873717458E+02 -.873759140E+02 -.873806617E+02 -.873858556E+02 -.873913953E+02 -.873971976E+02 -.874031860E+02 -.874093011E+02 -.874155021E+02 -.874217483E+02 -.874280087E+02 -.874342639E+02 -.874404934E+02 -.874466762E+02 -.874527987E+02 -.874588459E+02 -.874648012E+02 -.874706527E+02 -.874763908E+02 -.874820046E+02 -.874874860E+02 -.874928287E+02 -.874980250E+02 -.875030668E+02 -.875079471E+02 -.875126579E+02 -.875171909E+02 -.875215390E+02 -.875256956E+02 -.875296544E+02 -.875334096E+02 -.875369562E+02 -.875402888E+02 -.875434021E+02 -.875462910E+02 -.875489505E+02 -.875513757E+02 -.875535627E+02 -.875555078E+02 -.875572077E+02 -.875586601E+02 -.875598627E+02 -.875608136E+02 -.875615114E+02 -.875619548E+02 -.875621432E+02 -.875620760E+02 -.875617537E+02 -.875611768E+02 -.875603468E+02 -.875592654E+02 -.875579346E+02 -.875563572E+02 -.875545359E+02 -.875524740E+02 -.875501753E+02 -.875476436E+02 -.875448835E+02 -.875418997E+02 -.875386972E+02 -.875352816E+02 -.875316584E+02 -.875278335E+02 -.875238131E+02 -.875196035E+02 -.875152112E+02 -.875106429E+02 -.875059055E+02 -.875010061E+02 -.874959521E+02 -.874907510E+02 -.874854105E+02 -.874799389E+02 -.874743443E+02 -.874686358E+02 -.874628227E+02 -.874569151E+02 -.874509241E+02 -.874448619E+02 -.874387423E+02 -.874325809E+02 -.874263959E+02 -.874202084E+02 -.874140437E+02 -.874079320E+02 -.874019098E+02 -.873960215E+02 -.873903211E+02 -.873848753E+02 -.873797653E+02 -.873750913E+02 -.873709758E+02 -.873675691E+02 -.873650550E+02 -.873636591E+02 -.873636591E+02
 -.873718037E+02 -.873718037E+02 -.873738046E+02 -.873773637E+02 -.873821390E+02 -.873878651E+02 -.873943197E+02 -.874013247E+02 -.874087471E+02 -.874164713E+02 -.874244018E+02 -.874324727E+02 -.874406300E+02 -.874488260E+02 -.874570300E+02 -.874652172E+02 -.874733599E+02 -.874814363E+02 -.874894283E+02 -.874973142E+02 -.875050755E+02 -.875126991E+02 -.875201717E+02 -.875274812E+02 -.875346195E+02 -.875415776E+02 -.875483451E+02 -.875549124E+02 -.875612692E+02 -.875674046E+02 -.875733081E+02 -.875789709E+02 -.875843845E+02 -.875895408E+02 -.875944331E+02 -.875990543E+02 -.876033972E+02 -.876074548E+02 -.876112199E+02 -.876146859E+02 -.876178466E+02 -.876206966E+02 -.876232313E+02 -.876254467E+02 -.876273396E+02 -.876289071E+02 -.876301466E+02 -.876310559E+02 -.876316334E+02 -.876318781E+02 -.876317895E+02 -.876313681E+02 -.876306148E+02 -.876295315E+02 -.876281204E+02 -.876263845E+02 -.876243269E+02 -.876219516E+02 -.876192627E+02 -.876162651E+02 -.876129642E+02 -.876093656E+02 -.876054759E+02 -.876013016E+02 -.875968500E+02 -.875921284E+02 -.875871446E+02 -.875819066E+02 -.875764226E+02 -.875707010E+02 -.875647508E+02 -.875585808E+02 -.875522004E+02 -.875456189E+02 -.875388461E+02 -.875318919E+02 -.875247665E+02 -.875174806E+02 -.875100451E+02 -.875024717E+02 -.874947729E+02 -.874869621E+02 -.874790541E+02 -.874710653E+02 -.874630144E+02 -.874549229E+02 -.874468159E+02 -.874387233E+02 -.874306812E+02 -.874227334E+02 -.874149340E+02 -.874073498E+02 -.874000646E+02 -.873931832E+02 -.873868383E+02 -.873811979E+02 -.873764757E+02 -.873729448E+02 -.873709550E+02 -.873709550E+02
 -.873837276E+02 -.873837276E+02 -.873865165E+02 -.873914604E+02 -.873980687E+02 -.874059482E+02 -.874147906E+02 -.874243554E+02 -.874344516E+02 -.874449250E+02 -.874556590E+02 -.874665623E+02 -.874775630E+02 -.874886068E+02 -.874996525E+02 -.875106635E+02 -.875216082E+02 -.875324586E+02 -.875431873E+02 -.875537688E+02 -.875641817E+02 -.875744074E+02 -.875844295E+02 -.875942349E+02 -.876038113E+02 -.876131463E+02 -.876222266E+02 -.876310387E+02 -.876395679E+02 -.876478003E+02 -.876557225E+02 -.876633223E+02 -.876705886E+02 -.876775112E+02 -.876840805E+02 -.876902865E+02 -.876961194E+02 -.877015693E+02 -.877066265E+02 -.877112820E+02 -.877155275E+02 -.877193560E+02 -.877227611E+02 -.877257376E+02 -.877282809E+02 -.877303869E+02 -.877320518E+02 -.877332729E+02 -.877340477E+02 -.877343749E+02 -.877342541E+02 -.877336858E+02 -.877326715E+02 -.877312137E+02 -.877293154E+02 -.877269805E+02 -.877242135E+02 -.877210194E+02 -.877174043E+02 -.877133745E+02 -.877089375E+02 -.877041013E+02 -.876988745E+02 -.876932662E+02 -.876872861E+02 -.876809443E+02 -.876742513E+02 -.876672179E+02 -.876598553E+02 -.876521749E+02 -.876441887E+02 -.876359087E+02 -.876273474E+02 -.876185175E+02 -.876094317E+02 -.876001034E+02 -.875905460E+02 -.875807734E+02 -.875708001E+02 -.875606412E+02 -.875503127E+02 -.875398318E+02 -.875292174E+02 -.875184904E+02 -.875076741E+02 -.874967959E+02 -.874858875E+02 -.874749869E+02 -.874641400E+02 -.874534033E+02 -.874428469E+02 -.874325589E+02 -.874226505E+02 -.874132632E+02 -.874045781E+02 -.873968278E+02 -.873903121E+02 -.873854182E+02 -.873826470E+02 -.873826470E+02
 -.873981373E+02 -.873981373E+02 -.874018070E+02 -.874082985E+02 -.874169458E+02 -.874272324E+02 -.874387598E+02 -.874512082E+02 -.874643299E+02 -.874779345E+02 -.874918689E+02 -.875060133E+02 -.875202809E+02 -.875346014E+02 -.875489173E+02 -.875631842E+02 -.875773626E+02 -.875914136E+02 -.876053038E+02 -.876190035E+02 -.876324845E+02 -.876457237E+02 -.876587024E+02 -.876714029E+02 -.876838083E+02 -.876959027E+02 -.877076687E+02 -.877190874E+02 -.877301408E+02 -.877408109E+02 -.877510804E+02 -.877609340E+02 -.877703574E+02 -.877793369E+02 -.877878594E+02 -.877959119E+02 -.878034809E+02 -.878105533E+02 -.878171166E+02 -.878231588E+02 -.878286695E+02 -.878336393E+02 -.878380600E+02 -.878419245E+02 -.878452265E+02 -.878479604E+02 -.878501214E+02 -.878517054E+02 -.878527096E+02 -.878531322E+02 -.878529727E+02 -.878522319E+02 -.878509119E+02 -.878490157E+02 -.878465475E+02 -.878435121E+02 -.878399155E+02 -.878357646E+02 -.878310671E+02 -.878258318E+02 -.878200685E+02 -.878137876E+02 -.878070006E+02 -.877997196E+02 -.877919574E+02 -.877837271E+02 -.877750425E+02 -.877659179E+02 -.877563681E+02 -.877464081E+02 -.877360534E+02 -.877253200E+02 -.877142241E+02 -.877027821E+02 -.876910107E+02 -.876789270E+02 -.876665485E+02 -.876538931E+02 -.876409792E+02 -.876278261E+02 -.876144544E+02 -.876008858E+02 -.875871441E+02 -.875732555E+02 -.875592499E+02 -.875451612E+02 -.875310296E+02 -.875169032E+02 -.875028402E+02 -.874889125E+02 -.874752098E+02 -.874618454E+02 -.874489627E+02 -.874367455E+02 -.874254299E+02 -.874153199E+02 -.874068093E+02 -.874004078E+02 -.873967773E+02 -.873967773E+02
 -.874139540E+02 -.874139540E+02 -.874185542E+02 -.874266665E+02 -.874374540E+02 -.874502769E+02 -.874646334E+02 -.874801283E+02 -.874964621E+02 -.875133950E+02 -.875307350E+02 -.875483392E+02 -.875660977E+02 -.875839193E+02 -.876017355E+02 -.876194917E+02 -.876371353E+02 -.876546202E+02 -.876719072E+02 -.876889584E+02 -.877057400E+02 -.877222254E+02 -.877383906E+02 -.877542126E+02 -.877696708E+02 -.877847445E+02 -.877994107E+02 -.878136465E+02 -.878274294E+02 -.878407369E+02 -.878535478E+02 -.878658431E+02 -.878776045E+02 -.878888145E+02 -.878994561E+02 -.879095122E+02 -.879189657E+02 -.879277999E+02 -.879359990E+02 -.879435481E+02 -.879504338E+02 -.879566444E+02 -.879621694E+02 -.879669995E+02 -.879711264E+02 -.879745428E+02 -.879772425E+02 -.879792204E+02 -.879804729E+02 -.879809979E+02 -.879807948E+02 -.879798648E+02 -.879782103E+02 -.879758352E+02 -.879727446E+02 -.879689449E+02 -.879644437E+02 -.879592497E+02 -.879533729E+02 -.879468247E+02 -.879396174E+02 -.879317646E+02 -.879232809E+02 -.879141816E+02 -.879044829E+02 -.878942016E+02 -.878833554E+02 -.878719623E+02 -.878600411E+02 -.878476110E+02 -.878346916E+02 -.878213031E+02 -.878074658E+02 -.877932005E+02 -.877785283E+02 -.877634705E+02 -.877480489E+02 -.877322859E+02 -.877162046E+02 -.876998290E+02 -.876831843E+02 -.876662975E+02 -.876491978E+02 -.876319177E+02 -.876144937E+02 -.875969676E+02 -.875793889E+02 -.875618166E+02 -.875443225E+02 -.875269955E+02 -.875099463E+02 -.874933152E+02 -.874772803E+02 -.874620698E+02 -.874479774E+02 -.874353821E+02 -.874247749E+02 -.874167927E+02 -.874122631E+02 -.874122631E+02
 -.874306436E+02 -.874306436E+02 -.874361906E+02 -.874459640E+02 -.874589568E+02 -.874743930E+02 -.874916705E+02 -.875103242E+02 -.875299898E+02 -.875503760E+02 -.875712577E+02 -.875924614E+02 -.876138504E+02 -.876353192E+02 -.876567862E+02 -.876781815E+02 -.876994439E+02 -.877205202E+02 -.877413614E+02 -.877619225E+02 -.877821655E+02 -.878020574E+02 -.878215684E+02 -.878406714E+02 -.878593409E+02 -.878775500E+02 -.878952711E+02 -.879124766E+02 -.879291387E+02 -.879452305E+02 -.879607267E+02 -.879756036E+02 -.879898385E+02 -.880034097E+02 -.880162956E+02 -.880284748E+02 -.880399262E+02 -.880506290E+02 -.880605637E+02 -.880697123E+02 -.880780583E+02 -.880855870E+02 -.880922851E+02 -.880981410E+02 -.881031441E+02 -.881072853E+02 -.881105567E+02 -.881129521E+02 -.881144672E+02 -.881150993E+02 -.881148480E+02 -.881137144E+02 -.881117017E+02 -.881088146E+02 -.881050594E+02 -.881004441E+02 -.880949780E+02 -.880886723E+02 -.880815394E+02 -.880735934E+02 -.880648499E+02 -.880553257E+02 -.880450388E+02 -.880340083E+02 -.880222543E+02 -.880097978E+02 -.879966603E+02 -.879828645E+02 -.879684336E+02 -.879533911E+02 -.879377615E+02 -.879215695E+02 -.879048400E+02 -.878875985E+02 -.878698709E+02 -.878516831E+02 -.878330619E+02 -.878140344E+02 -.877946285E+02 -.877748734E+02 -.877547995E+02 -.877344393E+02 -.877138280E+02 -.876930043E+02 -.876720120E+02 -.876509013E+02 -.876297313E+02 -.876085726E+02 -.875875112E+02 -.875666533E+02 -.875461320E+02 -.875261152E+02 -.875068166E+02 -.874885104E+02 -.874715493E+02 -.874563892E+02 -.874436207E+02 -.874340107E+02 -.874285565E+02 -.874285565E+02
 -.874479303E+02 -.874479303E+02 -.874544386E+02 -.874659095E+02 -.874811566E+02 -.874992707E+02 -.875195545E+02 -.875414595E+02 -.875645531E+02 -.875884981E+02 -.876130298E+02 -.876379411E+02 -.876630753E+02 -.876883108E+02 -.877135490E+02 -.877387088E+02 -.877637204E+02 -.877885192E+02 -.878130476E+02 -.878372553E+02 -.878610970E+02 -.878845333E+02 -.879075298E+02 -.879300542E+02 -.879520744E+02 -.879735587E+02 -.879944742E+02 -.880147875E+02 -.880344656E+02 -.880534769E+02 -.880717911E+02 -.880893794E+02 -.881062144E+02 -.881222693E+02 -.881375176E+02 -.881519331E+02 -.881654899E+02 -.881781633E+02 -.881899294E+02 -.882007666E+02 -.882106547E+02 -.882195758E+02 -.882275136E+02 -.882344534E+02 -.882403822E+02 -.882452888E+02 -.882491637E+02 -.882519993E+02 -.882537903E+02 -.882545336E+02 -.882542287E+02 -.882528770E+02 -.882504822E+02 -.882470500E+02 -.882425882E+02 -.882371064E+02 -.882306163E+02 -.882231314E+02 -.882146671E+02 -.882052407E+02 -.881948711E+02 -.881835790E+02 -.881713863E+02 -.881583162E+02 -.881443932E+02 -.881296429E+02 -.881140916E+02 -.880977667E+02 -.880806964E+02 -.880629094E+02 -.880444350E+02 -.880253031E+02 -.880055439E+02 -.879851879E+02 -.879642661E+02 -.879428097E+02 -.879208505E+02 -.878984209E+02 -.878755542E+02 -.878522847E+02 -.878286486E+02 -.878046839E+02 -.877804322E+02 -.877559388E+02 -.877312551E+02 -.877064397E+02 -.876815617E+02 -.876567036E+02 -.876319659E+02 -.876074727E+02 -.875833795E+02 -.875598825E+02 -.875372319E+02 -.875157486E+02 -.874958455E+02 -.874780568E+02 -.874630748E+02 -.874517988E+02 -.874453989E+02 -.874453989E+02
 -.874656874E+02 -.874656874E+02 -.874731766E+02 -.874863788E+02 -.875039321E+02 -.875247989E+02 -.875481723E+02 -.875734153E+02 -.876000322E+02 -.876276342E+02 -.876559138E+02 -.876846373E+02 -.877136276E+02 -.877427431E+02 -.877718716E+02 -.878009211E+02 -.878298088E+02 -.878584599E+02 -.878868095E+02 -.879147993E+02 -.879423770E+02 -.879694979E+02 -.879961222E+02 -.880222109E+02 -.880477264E+02 -.880726313E+02 -.880968863E+02 -.881204521E+02 -.881432906E+02 -.881653642E+02 -.881866372E+02 -.882070755E+02 -.882266460E+02 -.882453162E+02 -.882630541E+02 -.882798282E+02 -.882956074E+02 -.883103621E+02 -.883240640E+02 -.883366869E+02 -.883482068E+02 -.883586017E+02 -.883678518E+02 -.883759392E+02 -.883828482E+02 -.883885649E+02 -.883930780E+02 -.883963784E+02 -.883984598E+02 -.883993186E+02 -.883989539E+02 -.883973675E+02 -.883945638E+02 -.883905496E+02 -.883853344E+02 -.883789298E+02 -.883713499E+02 -.883626112E+02 -.883527324E+02 -.883417344E+02 -.883296401E+02 -.883164742E+02 -.883022633E+02 -.882870354E+02 -.882708198E+02 -.882536473E+02 -.882355497E+02 -.882165598E+02 -.881967113E+02 -.881760385E+02 -.881545764E+02 -.881323606E+02 -.881094269E+02 -.880858115E+02 -.880615511E+02 -.880366825E+02 -.880112432E+02 -.879852710E+02 -.879588050E+02 -.879318852E+02 -.879045534E+02 -.878768541E+02 -.878488348E+02 -.878205481E+02 -.877920529E+02 -.877634166E+02 -.877347183E+02 -.877060528E+02 -.876775350E+02 -.876493073E+02 -.876215479E+02 -.875944818E+02 -.875683961E+02 -.875436590E+02 -.875207449E+02 -.875002674E+02 -.874830225E+02 -.874700442E+02 -.874626783E+02 -.874626783E+02
 -.874838710E+02 -.874838710E+02 -.874923594E+02 -.875073333E+02 -.875272598E+02 -.875509574E+02 -.875775029E+02 -.876061749E+02 -.876364097E+02 -.876677632E+02 -.876998930E+02 -.877325390E+02 -.877654998E+02 -.877986170E+02 -.878317647E+02 -.878648358E+02 -.878977349E+02 -.879303784E+02 -.879626922E+02 -.879946098E+02 -.880260733E+02 -.880570323E+02 -.880874398E+02 -.881172512E+02 -.881464227E+02 -.881749095E+02 -.882026660E+02 -.882296470E+02 -.882558078E+02 -.882811048E+02 -.883054961E+02 -.883289415E+02 -.883514014E+02 -.883728371E+02 -.883932102E+02 -.884124831E+02 -.884306191E+02 -.884475827E+02 -.884633405E+02 -.884778614E+02 -.884911164E+02 -.885030792E+02 -.885137259E+02 -.885230348E+02 -.885309869E+02 -.885375657E+02 -.885427574E+02 -.885465513E+02 -.885489398E+02 -.885499188E+02 -.885494869E+02 -.885476464E+02 -.885444024E+02 -.885397631E+02 -.885337398E+02 -.885263467E+02 -.885176006E+02 -.885075214E+02 -.884961316E+02 -.884834563E+02 -.884695228E+02 -.884543609E+02 -.884380022E+02 -.884204802E+02 -.884018300E+02 -.883820882E+02 -.883612927E+02 -.883394825E+02 -.883166977E+02 -.882929788E+02 -.882683673E+02 -.882429050E+02 -.882166342E+02 -.881895974E+02 -.881618374E+02 -.881333972E+02 -.881043204E+02 -.880746511E+02 -.880444341E+02 -.880137157E+02 -.879825439E+02 -.879509692E+02 -.879190461E+02 -.878868341E+02 -.878544000E+02 -.878218201E+02 -.877891838E+02 -.877565979E+02 -.877241923E+02 -.876921275E+02 -.876606048E+02 -.876298783E+02 -.876002724E+02 -.875722034E+02 -.875462080E+02 -.875229807E+02 -.875034225E+02 -.874887048E+02 -.874803523E+02 -.874803523E+02
 -.875024647E+02 -.875024647E+02 -.875119793E+02 -.875287816E+02 -.875511524E+02 -.875777581E+02 -.876075624E+02 -.876397547E+02 -.876736996E+02 -.877089061E+02 -.877449973E+02 -.877816831E+02 -.878187405E+02 -.878559944E+02 -.878933008E+02 -.879305371E+02 -.879675971E+02 -.880043864E+02 -.880408215E+02 -.880768298E+02 -.881123472E+02 -.881473160E+02 -.881816831E+02 -.882153972E+02 -.882484066E+02 -.882806594E+02 -.883121034E+02 -.883426859E+02 -.883723555E+02 -.884010619E+02 -.884287564E+02 -.884553912E+02 -.884809198E+02 -.885052960E+02 -.885284745E+02 -.885504104E+02 -.885710605E+02 -.885903829E+02 -.886083380E+02 -.886248888E+02 -.886400010E+02 -.886536429E+02 -.886657856E+02 -.886764034E+02 -.886854732E+02 -.886929753E+02 -.886988934E+02 -.887032147E+02 -.887059302E+02 -.887070347E+02 -.887065269E+02 -.887044092E+02 -.887006877E+02 -.886953722E+02 -.886884762E+02 -.886800167E+02 -.886700140E+02 -.886584917E+02 -.886454770E+02 -.886309995E+02 -.886150921E+02 -.885977901E+02 -.885791311E+02 -.885591551E+02 -.885379037E+02 -.885154204E+02 -.884917500E+02 -.884669388E+02 -.884410337E+02 -.884140829E+02 -.883861349E+02 -.883572386E+02 -.883274436E+02 -.882967993E+02 -.882653555E+02 -.882331622E+02 -.882002695E+02 -.881667280E+02 -.881325894E+02 -.880979061E+02 -.880627327E+02 -.880271265E+02 -.879911487E+02 -.879548663E+02 -.879183540E+02 -.878816969E+02 -.878449950E+02 -.878083672E+02 -.877719583E+02 -.877359473E+02 -.877005583E+02 -.876660752E+02 -.876328599E+02 -.876013774E+02 -.875722275E+02 -.875461868E+02 -.875242632E+02 -.875077676E+02 -.874984072E+02 -.874984072E+02
 -.875214706E+02 -.875214706E+02 -.875320523E+02 -.875507428E+02 -.875756267E+02 -.876052202E+02 -.876383688E+02 -.876741691E+02 -.877119225E+02 -.877510921E+02 -.877912635E+02 -.878321187E+02 -.878734131E+02 -.879149499E+02 -.879565663E+02 -.879981261E+02 -.880395104E+02 -.880806141E+02 -.881213467E+02 -.881616289E+02 -.882013892E+02 -.882405633E+02 -.882790909E+02 -.883169124E+02 -.883539682E+02 -.883901988E+02 -.884255440E+02 -.884599435E+02 -.884933384E+02 -.885256707E+02 -.885568835E+02 -.885869210E+02 -.886157281E+02 -.886432504E+02 -.886694341E+02 -.886942265E+02 -.887175764E+02 -.887394346E+02 -.887597544E+02 -.887784917E+02 -.887956056E+02 -.888110583E+02 -.888248154E+02 -.888368458E+02 -.888471221E+02 -.888556207E+02 -.888623222E+02 -.888672113E+02 -.888702774E+02 -.888715142E+02 -.888709199E+02 -.888684974E+02 -.888642540E+02 -.888582015E+02 -.888503559E+02 -.888407374E+02 -.888293704E+02 -.888162833E+02 -.888015081E+02 -.887850805E+02 -.887670394E+02 -.887474268E+02 -.887262874E+02 -.887036686E+02 -.886796198E+02 -.886541923E+02 -.886274392E+02 -.885994149E+02 -.885701747E+02 -.885397749E+02 -.885082724E+02 -.884757244E+02 -.884421885E+02 -.884077220E+02 -.883723826E+02 -.883362277E+02 -.882993149E+02 -.882617023E+02 -.882234482E+02 -.881846122E+02 -.881452559E+02 -.881054434E+02 -.880652431E+02 -.880247295E+02 -.879839853E+02 -.879431050E+02 -.879021986E+02 -.878613974E+02 -.878208611E+02 -.877807872E+02 -.877414230E+02 -.877030817E+02 -.876661634E+02 -.876311823E+02 -.875988019E+02 -.875698821E+02 -.875455395E+02 -.875272267E+02 -.875168364E+02 -.875168364E+02
 -.875409088E+02 -.875409088E+02 -.875525938E+02 -.875732266E+02 -.876006916E+02 -.876333482E+02 -.876699206E+02 -.877094206E+02 -.877510885E+02 -.877943383E+02 -.878387196E+02 -.878838867E+02 -.879295680E+02 -.879755440E+02 -.880216351E+02 -.880676897E+02 -.881135766E+02 -.881591825E+02 -.882044097E+02 -.882491710E+02 -.882933882E+02 -.883369893E+02 -.883799053E+02 -.884220677E+02 -.884634088E+02 -.885038601E+02 -.885433529E+02 -.885818190E+02 -.886191905E+02 -.886554007E+02 -.886903832E+02 -.887240727E+02 -.887564045E+02 -.887873142E+02 -.888167386E+02 -.888446156E+02 -.888708849E+02 -.888954884E+02 -.889183710E+02 -.889394805E+02 -.889587680E+02 -.889761885E+02 -.889917006E+02 -.890052674E+02 -.890168561E+02 -.890264385E+02 -.890339915E+02 -.890394969E+02 -.890429417E+02 -.890443186E+02 -.890436254E+02 -.890408654E+02 -.890360474E+02 -.890291853E+02 -.890202982E+02 -.890094105E+02 -.889965512E+02 -.889817541E+02 -.889650575E+02 -.889465038E+02 -.889261394E+02 -.889040142E+02 -.888801812E+02 -.888546965E+02 -.888276187E+02 -.887990084E+02 -.887689282E+02 -.887374420E+02 -.887046148E+02 -.886705126E+02 -.886352019E+02 -.885987492E+02 -.885612212E+02 -.885226845E+02 -.884832054E+02 -.884428499E+02 -.884016839E+02 -.883597733E+02 -.883171842E+02 -.882739837E+02 -.882302406E+02 -.881860265E+02 -.881414172E+02 -.880964949E+02 -.880513505E+02 -.880060874E+02 -.879608263E+02 -.879157105E+02 -.878709145E+02 -.878266542E+02 -.877832001E+02 -.877408949E+02 -.877001770E+02 -.876616098E+02 -.876259216E+02 -.875940563E+02 -.875672404E+02 -.875470709E+02 -.875356287E+02 -.875356287E+02
 -.875607820E+02 -.875607820E+02 -.875736004E+02 -.875962251E+02 -.876263309E+02 -.876621172E+02 -.877021941E+02 -.877454911E+02 -.877911840E+02 -.878386398E+02 -.878873714E+02 -.879369999E+02 -.879872255E+02 -.880378079E+02 -.880885491E+02 -.881392829E+02 -.881898685E+02 -.882401848E+02 -.882901255E+02 -.883395964E+02 -.883885114E+02 -.884367892E+02 -.884843515E+02 -.885311208E+02 -.885770196E+02 -.886219704E+02 -.886658954E+02 -.887087167E+02 -.887503566E+02 -.887907379E+02 -.888297835E+02 -.888674168E+02 -.889035617E+02 -.889381425E+02 -.889710849E+02 -.890023157E+02 -.890317639E+02 -.890593612E+02 -.890850419E+02 -.891087440E+02 -.891304095E+02 -.891499845E+02 -.891674196E+02 -.891826705E+02 -.891956981E+02 -.892064687E+02 -.892149546E+02 -.892211340E+02 -.892249916E+02 -.892265182E+02 -.892257113E+02 -.892225748E+02 -.892171190E+02 -.892093607E+02 -.891993229E+02 -.891870343E+02 -.891725300E+02 -.891558502E+02 -.891370406E+02 -.891161518E+02 -.890932390E+02 -.890683615E+02 -.890415823E+02 -.890129680E+02 -.889825879E+02 -.889505136E+02 -.889168188E+02 -.888815788E+02 -.888448700E+02 -.888067695E+02 -.887673549E+02 -.887267035E+02 -.886848929E+02 -.886419998E+02 -.885981005E+02 -.885532706E+02 -.885075853E+02 -.884611191E+02 -.884139467E+02 -.883661433E+02 -.883177856E+02 -.882689528E+02 -.882197284E+02 -.881702024E+02 -.881204742E+02 -.880706561E+02 -.880208790E+02 -.879712983E+02 -.879221034E+02 -.878735279E+02 -.878258654E+02 -.877794883E+02 -.877348727E+02 -.876926320E+02 -.876535590E+02 -.876186827E+02 -.875893408E+02 -.875672762E+02 -.875547611E+02 -.875547611E+02
 -.875810674E+02 -.875810674E+02 -.875950442E+02 -.876196997E+02 -.876524949E+02 -.876914754E+02 -.877351399E+02 -.877823329E+02 -.878321673E+02 -.878839617E+02 -.879371871E+02 -.879914300E+02 -.880463643E+02 -.881017275E+02 -.881573043E+02 -.882129171E+02 -.882684161E+02 -.883236712E+02 -.883785687E+02 -.884330062E+02 -.884868880E+02 -.885401230E+02 -.885926232E+02 -.886443009E+02 -.886950686E+02 -.887448389E+02 -.887935236E+02 -.888410339E+02 -.888872806E+02 -.889321744E+02 -.889756253E+02 -.890175436E+02 -.890578400E+02 -.890964256E+02 -.891332128E+02 -.891681156E+02 -.892010502E+02 -.892319355E+02 -.892606936E+02 -.892872509E+02 -.893115379E+02 -.893334901E+02 -.893530486E+02 -.893701602E+02 -.893847780E+02 -.893968618E+02 -.894063783E+02 -.894133013E+02 -.894176122E+02 -.894193002E+02 -.894183621E+02 -.894148025E+02 -.894086337E+02 -.893998759E+02 -.893885564E+02 -.893747100E+02 -.893583783E+02 -.893396098E+02 -.893184589E+02 -.892949862E+02 -.892692573E+02 -.892413430E+02 -.892113184E+02 -.891792623E+02 -.891452569E+02 -.891093871E+02 -.890717397E+02 -.890324034E+02 -.889914680E+02 -.889490236E+02 -.889051609E+02 -.888599699E+02 -.888135403E+02 -.887659609E+02 -.887173193E+02 -.886677019E+02 -.886171943E+02 -.885658807E+02 -.885138453E+02 -.884611719E+02 -.884079456E+02 -.883542538E+02 -.883001879E+02 -.882458458E+02 -.881913352E+02 -.881367775E+02 -.880823135E+02 -.880281105E+02 -.879743718E+02 -.879213493E+02 -.878693587E+02 -.878188016E+02 -.877701921E+02 -.877241927E+02 -.876816614E+02 -.876437121E+02 -.876117949E+02 -.875877996E+02 -.875741921E+02 -.875741921E+02
 -.876017122E+02 -.876017122E+02 -.876168621E+02 -.876435752E+02 -.876791036E+02 -.877213422E+02 -.877686762E+02 -.878198661E+02 -.878739605E+02 -.879302244E+02 -.879880857E+02 -.880470975E+02 -.881069070E+02 -.881672310E+02 -.882278406E+02 -.882885475E+02 -.883491922E+02 -.884096370E+02 -.884697594E+02 -.885294474E+02 -.885885952E+02 -.886471016E+02 -.887048679E+02 -.887617958E+02 -.888177874E+02 -.888727441E+02 -.889265657E+02 -.889791510E+02 -.890303972E+02 -.890802005E+02 -.891284560E+02 -.891750589E+02 -.892199041E+02 -.892628873E+02 -.893039054E+02 -.893428567E+02 -.893796419E+02 -.894141649E+02 -.894463330E+02 -.894760581E+02 -.895032571E+02 -.895278529E+02 -.895497746E+02 -.895689585E+02 -.895853482E+02 -.895988953E+02 -.896095596E+02 -.896173098E+02 -.896221233E+02 -.896239869E+02 -.896228967E+02 -.896188583E+02 -.896118864E+02 -.896020051E+02 -.895892474E+02 -.895736551E+02 -.895552782E+02 -.895341747E+02 -.895104100E+02 -.894840564E+02 -.894551928E+02 -.894239035E+02 -.893902780E+02 -.893544102E+02 -.893163976E+02 -.892763409E+02 -.892343428E+02 -.891905078E+02 -.891449415E+02 -.890977497E+02 -.890490381E+02 -.889989116E+02 -.889474743E+02 -.888948285E+02 -.888410750E+02 -.887863126E+02 -.887306383E+02 -.886741476E+02 -.886169346E+02 -.885590928E+02 -.885007162E+02 -.884419008E+02 -.883827460E+02 -.883233580E+02 -.882638524E+02 -.882043594E+02 -.881450295E+02 -.880860413E+02 -.880276119E+02 -.879700099E+02 -.879135734E+02 -.878587320E+02 -.878060371E+02 -.877562001E+02 -.877101434E+02 -.876690661E+02 -.876345302E+02 -.876085738E+02 -.875938576E+02 -.875938576E+02
 -.876226239E+02 -.876226239E+02 -.876389522E+02 -.876677437E+02 -.877060458E+02 -.877516019E+02 -.878026846E+02 -.878579689E+02 -.879164342E+02 -.879772908E+02 -.880399247E+02 -.881038560E+02 -.881687071E+02 -.882341782E+02 -.883000278E+02 -.883660573E+02 -.884320986E+02 -.884980053E+02 -.885636451E+02 -.886288957E+02 -.886936411E+02 -.887577696E+02 -.888211712E+02 -.888837371E+02 -.889453574E+02 -.890059210E+02 -.890653140E+02 -.891234204E+02 -.891801214E+02 -.892352964E+02 -.892888233E+02 -.893405790E+02 -.893904404E+02 -.894382848E+02 -.894839901E+02 -.895274363E+02 -.895685053E+02 -.896070824E+02 -.896430570E+02 -.896763236E+02 -.897067825E+02 -.897343410E+02 -.897589139E+02 -.897804244E+02 -.897988045E+02 -.898139957E+02 -.898259494E+02 -.898346277E+02 -.898400032E+02 -.898420598E+02 -.898407928E+02 -.898362087E+02 -.898283254E+02 -.898171719E+02 -.898027880E+02 -.897852241E+02 -.897645404E+02 -.897408067E+02 -.897141018E+02 -.896845127E+02 -.896521337E+02 -.896170661E+02 -.895794168E+02 -.895392978E+02 -.894968255E+02 -.894521192E+02 -.894053008E+02 -.893564939E+02 -.893058226E+02 -.892534113E+02 -.891993837E+02 -.891438622E+02 -.890869674E+02 -.890288175E+02 -.889695283E+02 -.889092128E+02 -.888479812E+02 -.887859410E+02 -.887231977E+02 -.886598552E+02 -.885960171E+02 -.885317881E+02 -.884672761E+02 -.884025951E+02 -.883378688E+02 -.882732357E+02 -.882088552E+02 -.881449168E+02 -.880816501E+02 -.880193401E+02 -.879583456E+02 -.878991235E+02 -.878422612E+02 -.877885181E+02 -.877388799E+02 -.876946299E+02 -.876574420E+02 -.876295016E+02 -.876136647E+02 -.876136647E+02
 -.876436667E+02 -.876436667E+02 -.876611763E+02 -.876920627E+02 -.877331725E+02 -.877820985E+02 -.878369996E+02 -.878964616E+02 -.879593937E+02 -.880249527E+02 -.880924841E+02 -.881614779E+02 -.882315357E+02 -.883023434E+02 -.883736478E+02 -.884452410E+02 -.885169460E+02 -.885886065E+02 -.886600804E+02 -.887312353E+02 -.888019448E+02 -.888720862E+02 -.889415389E+02 -.890101819E+02 -.890778925E+02 -.891445449E+02 -.892100095E+02 -.892741526E+02 -.893368371E+02 -.893979228E+02 -.894572670E+02 -.895147258E+02 -.895701545E+02 -.896234080E+02 -.896743420E+02 -.897228137E+02 -.897686824E+02 -.898118108E+02 -.898520664E+02 -.898893224E+02 -.899234590E+02 -.899543642E+02 -.899819353E+02 -.900060792E+02 -.900267136E+02 -.900437675E+02 -.900571819E+02 -.900669105E+02 -.900729202E+02 -.900751912E+02 -.900737178E+02 -.900685077E+02 -.900595826E+02 -.900469775E+02 -.900307408E+02 -.900109333E+02 -.899876280E+02 -.899609093E+02 -.899308723E+02 -.898976218E+02 -.898612717E+02 -.898219435E+02 -.897797657E+02 -.897348725E+02 -.896874025E+02 -.896374983E+02 -.895853046E+02 -.895309677E+02 -.894746344E+02 -.894164510E+02 -.893565625E+02 -.892951116E+02 -.892322386E+02 -.891680802E+02 -.891027695E+02 -.890364355E+02 -.889692034E+02 -.889011943E+02 -.888325262E+02 -.887633141E+02 -.886936719E+02 -.886237134E+02 -.885535548E+02 -.884833178E+02 -.884131339E+02 -.883431490E+02 -.882735310E+02 -.882044786E+02 -.881362333E+02 -.880690948E+02 -.880034412E+02 -.879397552E+02 -.878786586E+02 -.878209567E+02 -.877676970E+02 -.877202453E+02 -.876803854E+02 -.876504490E+02 -.876334859E+02 -.876334859E+02
 -.876646662E+02 -.876646662E+02 -.876833578E+02 -.877163493E+02 -.877602898E+02 -.878126231E+02 -.878713918E+02 -.879350914E+02 -.880025633E+02 -.880729136E+02 -.881454506E+02 -.882196391E+02 -.882950635E+02 -.883713964E+02 -.884483748E+02 -.885257814E+02 -.886034298E+02 -.886811542E+02 -.887588032E+02 -.888362346E+02 -.889133120E+02 -.889899022E+02 -.890658731E+02 -.891410907E+02 -.892154174E+02 -.892887107E+02 -.893608225E+02 -.894315992E+02 -.895008818E+02 -.895685075E+02 -.896343097E+02 -.896981195E+02 -.897597665E+02 -.898190789E+02 -.898758854E+02 -.899300152E+02 -.899813002E+02 -.900295756E+02 -.900746820E+02 -.901164665E+02 -.901547844E+02 -.901895001E+02 -.902204890E+02 -.902476380E+02 -.902708468E+02 -.902900288E+02 -.903051120E+02 -.903160399E+02 -.903227718E+02 -.903252838E+02 -.903235684E+02 -.903176352E+02 -.903075104E+02 -.902932367E+02 -.902748729E+02 -.902524928E+02 -.902261854E+02 -.901960531E+02 -.901622113E+02 -.901247871E+02 -.900839179E+02 -.900397507E+02 -.899924402E+02 -.899421475E+02 -.898890391E+02 -.898332852E+02 -.897750584E+02 -.897145325E+02 -.896518813E+02 -.895872774E+02 -.895208910E+02 -.894528891E+02 -.893834348E+02 -.893126864E+02 -.892407968E+02 -.891679138E+02 -.890941791E+02 -.890197294E+02 -.889446959E+02 -.888692061E+02 -.887933842E+02 -.887173536E+02 -.886412386E+02 -.885651686E+02 -.884892814E+02 -.884137300E+02 -.883386891E+02 -.882643656E+02 -.881910110E+02 -.881189379E+02 -.880485416E+02 -.879803284E+02 -.879149520E+02 -.878532611E+02 -.877963624E+02 -.877457013E+02 -.877031684E+02 -.876712385E+02 -.876531521E+02 -.876531521E+02
 -.876854056E+02 -.876854056E+02 -.877052750E+02 -.877403694E+02 -.877871453E+02 -.878428964E+02 -.879055497E+02 -.879735144E+02 -.880455682E+02 -.881207709E+02 -.881983998E+02 -.882778991E+02 -.883588381E+02 -.884408785E+02 -.885237481E+02 -.886072208E+02 -.886911014E+02 -.887752161E+02 -.888594048E+02 -.889435168E+02 -.890274064E+02 -.891109302E+02 -.891939436E+02 -.892762981E+02 -.893578395E+02 -.894384060E+02 -.895178284E+02 -.895959297E+02 -.896725263E+02 -.897474285E+02 -.898204418E+02 -.898913676E+02 -.899600043E+02 -.900261483E+02 -.900895948E+02 -.901501396E+02 -.902075806E+02 -.902617194E+02 -.903123636E+02 -.903593279E+02 -.904024369E+02 -.904415258E+02 -.904764424E+02 -.905070486E+02 -.905332217E+02 -.905548556E+02 -.905718619E+02 -.905841712E+02 -.905917335E+02 -.905945192E+02 -.905925192E+02 -.905857449E+02 -.905742285E+02 -.905580221E+02 -.905371975E+02 -.905118452E+02 -.904820738E+02 -.904480082E+02 -.904097893E+02 -.903675715E+02 -.903215222E+02 -.902718193E+02 -.902186498E+02 -.901622085E+02 -.901026955E+02 -.900403149E+02 -.899752734E+02 -.899077779E+02 -.898380349E+02 -.897662482E+02 -.896926183E+02 -.896173409E+02 -.895406059E+02 -.894625966E+02 -.893834892E+02 -.893034523E+02 -.892226469E+02 -.891412264E+02 -.890593371E+02 -.889771193E+02 -.888947083E+02 -.888122367E+02 -.887298370E+02 -.886476449E+02 -.885658042E+02 -.884844729E+02 -.884038315E+02 -.883240926E+02 -.882455157E+02 -.881684236E+02 -.880932264E+02 -.880204506E+02 -.879507786E+02 -.878850993E+02 -.878245742E+02 -.877707241E+02 -.877255420E+02 -.876916405E+02 -.876724449E+02 -.876724449E+02
 -.877056157E+02 -.877056157E+02 -.877266488E+02 -.877638246E+02 -.878134092E+02 -.878725492E+02 -.879390623E+02 -.880112776E+02 -.880879154E+02 -.881679969E+02 -.882507747E+02 -.883356756E+02 -.884222572E+02 -.885101722E+02 -.885991404E+02 -.886889284E+02 -.887793346E+02 -.888701788E+02 -.889612944E+02 -.890525238E+02 -.891437129E+02 -.892347078E+02 -.893253506E+02 -.894154770E+02 -.895049137E+02 -.895934776E+02 -.896809750E+02 -.897672028E+02 -.898519483E+02 -.899349908E+02 -.900161026E+02 -.900950497E+02 -.901715930E+02 -.902454897E+02 -.903164949E+02 -.903843631E+02 -.904488508E+02 -.905097182E+02 -.905667317E+02 -.906196666E+02 -.906683084E+02 -.907124561E+02 -.907519229E+02 -.907865394E+02 -.908161544E+02 -.908406372E+02 -.908598788E+02 -.908737934E+02 -.908823193E+02 -.908854198E+02 -.908830834E+02 -.908753242E+02 -.908621815E+02 -.908437194E+02 -.908200263E+02 -.907912135E+02 -.907574143E+02 -.907187823E+02 -.906754898E+02 -.906277261E+02 -.905756951E+02 -.905196138E+02 -.904597095E+02 -.903962180E+02 -.903293811E+02 -.902594448E+02 -.901866568E+02 -.901112648E+02 -.900335142E+02 -.899536470E+02 -.898718994E+02 -.897885010E+02 -.897036733E+02 -.896176289E+02 -.895305707E+02 -.894426912E+02 -.893541728E+02 -.892651875E+02 -.891758979E+02 -.890864577E+02 -.889970136E+02 -.889077072E+02 -.888186781E+02 -.887300675E+02 -.886420234E+02 -.885547071E+02 -.884683021E+02 -.883830248E+02 -.882991390E+02 -.882169750E+02 -.881369536E+02 -.880596179E+02 -.879856746E+02 -.879160475E+02 -.878519480E+02 -.877949663E+02 -.877471907E+02 -.877113642E+02 -.876910879E+02 -.876910879E+02
 -.877249629E+02 -.877249629E+02 -.877471309E+02 -.877863348E+02 -.878386570E+02 -.879011069E+02 -.879714020E+02 -.880478006E+02 -.881289755E+02 -.882139178E+02 -.883018600E+02 -.883922167E+02 -.884845369E+02 -.885784668E+02 -.886737210E+02 -.887700622E+02 -.888672855E+02 -.889652072E+02 -.890636574E+02 -.891624731E+02 -.892614929E+02 -.893605522E+02 -.894594793E+02 -.895580925E+02 -.896561977E+02 -.897535878E+02 -.898500422E+02 -.899453274E+02 -.900391975E+02 -.901313953E+02 -.902216537E+02 -.903096959E+02 -.903952379E+02 -.904779894E+02 -.905576563E+02 -.906339427E+02 -.907065540E+02 -.907751991E+02 -.908395937E+02 -.908994631E+02 -.909545446E+02 -.910045908E+02 -.910493719E+02 -.910886784E+02 -.911223232E+02 -.911501444E+02 -.911720068E+02 -.911878038E+02 -.911974586E+02 -.912009253E+02 -.911981896E+02 -.911892687E+02 -.911742111E+02 -.911530962E+02 -.911260335E+02 -.910931606E+02 -.910546422E+02 -.910106681E+02 -.909614505E+02 -.909072223E+02 -.908482339E+02 -.907847506E+02 -.907170501E+02 -.906454194E+02 -.905701518E+02 -.904915447E+02 -.904098963E+02 -.903255037E+02 -.902386600E+02 -.901496523E+02 -.900587601E+02 -.899662529E+02 -.898723896E+02 -.897774164E+02 -.896815670E+02 -.895850612E+02 -.894881050E+02 -.893908911E+02 -.892935991E+02 -.891963968E+02 -.890994419E+02 -.890028845E+02 -.889068697E+02 -.888115425E+02 -.887170530E+02 -.886235630E+02 -.885312561E+02 -.884403486E+02 -.883511053E+02 -.882638594E+02 -.881790379E+02 -.880971952E+02 -.880190565E+02 -.879455745E+02 -.878780030E+02 -.878179936E+02 -.877677208E+02 -.877300469E+02 -.877087364E+02 -.877087364E+02
 -.877430351E+02 -.877430351E+02 -.877662841E+02 -.878074190E+02 -.878623526E+02 -.879279712E+02 -.880019056E+02 -.880823564E+02 -.881679602E+02 -.882576854E+02 -.883507517E+02 -.884465661E+02 -.885446735E+02 -.886447179E+02 -.887464137E+02 -.888495241E+02 -.889538456E+02 -.890591955E+02 -.891654036E+02 -.892723038E+02 -.893797285E+02 -.894875031E+02 -.895954418E+02 -.897033445E+02 -.898109950E+02 -.899181599E+02 -.900245886E+02 -.901300130E+02 -.902341490E+02 -.903366966E+02 -.904373413E+02 -.905357558E+02 -.906316014E+02 -.907245301E+02 -.908141879E+02 -.909002169E+02 -.909822593E+02 -.910599604E+02 -.911329724E+02 -.912009576E+02 -.912635927E+02 -.913205718E+02 -.913716099E+02 -.914164467E+02 -.914548497E+02 -.914866166E+02 -.915115787E+02 -.915296027E+02 -.915405924E+02 -.915444903E+02 -.915412781E+02 -.915309770E+02 -.915136475E+02 -.914893885E+02 -.914583363E+02 -.914206625E+02 -.913765720E+02 -.913263004E+02 -.912701109E+02 -.912082915E+02 -.911411513E+02 -.910690168E+02 -.909922287E+02 -.909111377E+02 -.908261016E+02 -.907374810E+02 -.906456363E+02 -.905509249E+02 -.904536976E+02 -.903542962E+02 -.902530514E+02 -.901502804E+02 -.900462853E+02 -.899413521E+02 -.898357490E+02 -.897297267E+02 -.896235174E+02 -.895173358E+02 -.894113794E+02 -.893058300E+02 -.892008557E+02 -.890966131E+02 -.889932515E+02 -.888909168E+02 -.887897577E+02 -.886899333E+02 -.885916231E+02 -.884950387E+02 -.884004412E+02 -.883081609E+02 -.882186253E+02 -.881323933E+02 -.880502016E+02 -.879730235E+02 -.879021460E+02 -.878392715E+02 -.877866483E+02 -.877472436E+02 -.877249676E+02 -.877249676E+02
 -.877593204E+02 -.877593204E+02 -.877835641E+02 -.878264800E+02 -.878838324E+02 -.879524038E+02 -.880297570E+02 -.881140504E+02 -.882038954E+02 -.882982479E+02 -.883963222E+02 -.884975245E+02 -.886014017E+02 -.887076026E+02 -.888158480E+02 -.889259083E+02 -.890375872E+02 -.891507084E+02 -.892651049E+02 -.893806109E+02 -.894970548E+02 -.896142530E+02 -.897320063E+02 -.898500964E+02 -.899682840E+02 -.900863077E+02 -.902038834E+02 -.903207044E+02 -.904364421E+02 -.905507463E+02 -.906632469E+02 -.907735555E+02 -.908812677E+02 -.909859657E+02 -.910872218E+02 -.911846020E+02 -.912776700E+02 -.913659916E+02 -.914491390E+02 -.915266955E+02 -.915982602E+02 -.916634529E+02 -.917219183E+02 -.917733310E+02 -.918173995E+02 -.918538702E+02 -.918825308E+02 -.919032135E+02 -.919157969E+02 -.919202083E+02 -.919164242E+02 -.919044712E+02 -.918844249E+02 -.918564098E+02 -.918205968E+02 -.917772012E+02 -.917264796E+02 -.916687266E+02 -.916042707E+02 -.915334704E+02 -.914567092E+02 -.913743913E+02 -.912869367E+02 -.911947766E+02 -.910983484E+02 -.909980917E+02 -.908944437E+02 -.907878351E+02 -.906786871E+02 -.905674074E+02 -.904543877E+02 -.903400015E+02 -.902246017E+02 -.901085192E+02 -.899920622E+02 -.898755151E+02 -.897591390E+02 -.896431715E+02 -.895278282E+02 -.894133042E+02 -.892997760E+02 -.891874048E+02 -.890763404E+02 -.889667260E+02 -.888587050E+02 -.887524285E+02 -.886480666E+02 -.885458208E+02 -.884459415E+02 -.883487499E+02 -.882546659E+02 -.881642452E+02 -.880782266E+02 -.879975936E+02 -.879236552E+02 -.878581504E+02 -.878033859E+02 -.877624144E+02 -.877392689E+02 -.877392689E+02
 -.877731921E+02 -.877731921E+02 -.877983072E+02 -.878427917E+02 -.879022909E+02 -.879735107E+02 -.880539678E+02 -.881417948E+02 -.882355926E+02 -.883343154E+02 -.884371819E+02 -.885436066E+02 -.886531481E+02 -.887654690E+02 -.888803051E+02 -.889974424E+02 -.891166995E+02 -.892379120E+02 -.893609219E+02 -.894855679E+02 -.896116776E+02 -.897390617E+02 -.898675095E+02 -.899967858E+02 -.901266283E+02 -.902567459E+02 -.903868184E+02 -.905164957E+02 -.906453982E+02 -.907731173E+02 -.908992172E+02 -.910232370E+02 -.911446930E+02 -.912630826E+02 -.913778880E+02 -.914885809E+02 -.915946274E+02 -.916954933E+02 -.917906500E+02 -.918795800E+02 -.919617840E+02 -.920367860E+02 -.921041405E+02 -.921634380E+02 -.922143107E+02 -.922564380E+02 -.922895511E+02 -.923134368E+02 -.923279409E+02 -.923329707E+02 -.923284961E+02 -.923145503E+02 -.922912292E+02 -.922586902E+02 -.922171496E+02 -.921668794E+02 -.921082035E+02 -.920414928E+02 -.919671602E+02 -.918856547E+02 -.917974552E+02 -.917030650E+02 -.916030047E+02 -.914978067E+02 -.913880089E+02 -.912741487E+02 -.911567581E+02 -.910363582E+02 -.909134554E+02 -.907885366E+02 -.906620665E+02 -.905344844E+02 -.904062020E+02 -.902776020E+02 -.901490368E+02 -.900208281E+02 -.898932671E+02 -.897666151E+02 -.896411047E+02 -.895169421E+02 -.893943096E+02 -.892733688E+02 -.891542657E+02 -.890371355E+02 -.889221100E+02 -.888093265E+02 -.886989385E+02 -.885911298E+02 -.884861324E+02 -.883842495E+02 -.882858847E+02 -.881915798E+02 -.881020645E+02 -.880183200E+02 -.879416623E+02 -.878738507E+02 -.878172294E+02 -.877749126E+02 -.877510268E+02 -.877510268E+02
 -.877838970E+02 -.877838970E+02 -.878097167E+02 -.878554843E+02 -.879167664E+02 -.879902247E+02 -.880733539E+02 -.881642823E+02 -.882616163E+02 -.883643226E+02 -.884716374E+02 -.885829963E+02 -.886979813E+02 -.888162805E+02 -.889376560E+02 -.890619195E+02 -.891889129E+02 -.893184924E+02 -.894505156E+02 -.895848320E+02 -.897212743E+02 -.898596524E+02 -.899997486E+02 -.901413133E+02 -.902840626E+02 -.904276757E+02 -.905717937E+02 -.907160185E+02 -.908599130E+02 -.910030013E+02 -.911447708E+02 -.912846744E+02 -.914221336E+02 -.915565426E+02 -.916872732E+02 -.918136801E+02 -.919351073E+02 -.920508947E+02 -.921603856E+02 -.922629342E+02 -.923579142E+02 -.924447266E+02 -.925228086E+02 -.925916411E+02 -.926507568E+02 -.926997471E+02 -.927382687E+02 -.927660489E+02 -.927828901E+02 -.927886731E+02 -.927833589E+02 -.927669897E+02 -.927396879E+02 -.927016543E+02 -.926531651E+02 -.925945667E+02 -.925262713E+02 -.924487495E+02 -.923625238E+02 -.922681604E+02 -.921662619E+02 -.920574581E+02 -.919423985E+02 -.918217436E+02 -.916961574E+02 -.915663001E+02 -.914328207E+02 -.912963515E+02 -.911575021E+02 -.910168547E+02 -.908749602E+02 -.907323350E+02 -.905894586E+02 -.904467717E+02 -.903046754E+02 -.901635310E+02 -.900236604E+02 -.898853474E+02 -.897488394E+02 -.896143499E+02 -.894820619E+02 -.893521319E+02 -.892246952E+02 -.890998717E+02 -.889777742E+02 -.888585171E+02 -.887422288E+02 -.886290658E+02 -.885192320E+02 -.884130019E+02 -.883107512E+02 -.882129957E+02 -.881204423E+02 -.880340542E+02 -.879551367E+02 -.878854480E+02 -.878273452E+02 -.877839738E+02 -.877595161E+02 -.877595161E+02
 -.877905433E+02 -.877905433E+02 -.878168515E+02 -.878635339E+02 -.879261268E+02 -.880012849E+02 -.880865124E+02 -.881799569E+02 -.882802510E+02 -.883863921E+02 -.884976505E+02 -.886134989E+02 -.887335580E+02 -.888575558E+02 -.889852938E+02 -.891166214E+02 -.892514151E+02 -.893895619E+02 -.895309450E+02 -.896754338E+02 -.898228753E+02 -.899730863E+02 -.901258486E+02 -.902809040E+02 -.904379503E+02 -.905966384E+02 -.907565697E+02 -.909172947E+02 -.910783125E+02 -.912390708E+02 -.913989683E+02 -.915573563E+02 -.917135428E+02 -.918667971E+02 -.920163553E+02 -.921614271E+02 -.923012031E+02 -.924348642E+02 -.925615900E+02 -.926805701E+02 -.927910142E+02 -.928921633E+02 -.929833011E+02 -.930637647E+02 -.931329553E+02 -.931903481E+02 -.932355007E+02 -.932680611E+02 -.932877737E+02 -.932944841E+02 -.932881414E+02 -.932687996E+02 -.932366165E+02 -.931918511E+02 -.931348587E+02 -.930660849E+02 -.929860584E+02 -.928953813E+02 -.927947200E+02 -.926847944E+02 -.925663671E+02 -.924402319E+02 -.923072034E+02 -.921681055E+02 -.920237618E+02 -.918749857E+02 -.917225720E+02 -.915672888E+02 -.914098713E+02 -.912510154E+02 -.910913738E+02 -.909315521E+02 -.907721062E+02 -.906135411E+02 -.904563100E+02 -.903008146E+02 -.901474064E+02 -.899963883E+02 -.898480174E+02 -.897025082E+02 -.895600369E+02 -.894207463E+02 -.892847517E+02 -.891521480E+02 -.890230178E+02 -.888974424E+02 -.887755132E+02 -.886573481E+02 -.885431104E+02 -.884330330E+02 -.883274499E+02 -.882268363E+02 -.881318594E+02 -.880434459E+02 -.879628688E+02 -.878918602E+02 -.878327593E+02 -.877887054E+02 -.877638906E+02 -.877638906E+02
 -.877920950E+02 -.877920950E+02 -.878186216E+02 -.878657537E+02 -.879290557E+02 -.880052215E+02 -.880918006E+02 -.881869895E+02 -.882894723E+02 -.883983000E+02 -.885127981E+02 -.886324953E+02 -.887570698E+02 -.888863060E+02 -.890200605E+02 -.891582353E+02 -.893007559E+02 -.894475534E+02 -.895985503E+02 -.897536496E+02 -.899127244E+02 -.900756108E+02 -.902421008E+02 -.904119362E+02 -.905848034E+02 -.907603293E+02 -.909380772E+02 -.911175449E+02 -.912981628E+02 -.914792942E+02 -.916602361E+02 -.918402217E+02 -.920184240E+02 -.921939613E+02 -.923659033E+02 -.925332793E+02 -.926950876E+02 -.928503068E+02 -.929979074E+02 -.931368658E+02 -.932661785E+02 -.933848767E+02 -.934920418E+02 -.935868202E+02 -.936684381E+02 -.937362146E+02 -.937895747E+02 -.938280596E+02 -.938513356E+02 -.938592003E+02 -.938515870E+02 -.938285658E+02 -.937903421E+02 -.937372530E+02 -.936697607E+02 -.935884437E+02 -.934939864E+02 -.933871661E+02 -.932688402E+02 -.931399308E+02 -.930014104E+02 -.928542862E+02 -.926995859E+02 -.925383427E+02 -.923715825E+02 -.922003114E+02 -.920255046E+02 -.918480972E+02 -.916689757E+02 -.914889714E+02 -.913088556E+02 -.911293355E+02 -.909510523E+02 -.907745796E+02 -.906004240E+02 -.904290259E+02 -.902607618E+02 -.900959470E+02 -.899348396E+02 -.897776453E+02 -.896245219E+02 -.894755864E+02 -.893309210E+02 -.891905820E+02 -.890546086E+02 -.889230343E+02 -.887958999E+02 -.886732695E+02 -.885552510E+02 -.884420203E+02 -.883338536E+02 -.882311671E+02 -.881345693E+02 -.880449284E+02 -.879634594E+02 -.878918377E+02 -.878323483E+02 -.877880793E+02 -.877631766E+02 -.877631766E+02
 -.877873710E+02 -.877873710E+02 -.878137821E+02 -.878607852E+02 -.879240428E+02 -.880003414E+02 -.880873190E+02 -.881832573E+02 -.882869228E+02 -.883974474E+02 -.885142368E+02 -.886368990E+02 -.887651901E+02 -.888989708E+02 -.890381719E+02 -.891827660E+02 -.893327455E+02 -.894881040E+02 -.896488217E+02 -.898148528E+02 -.899861151E+02 -.901624806E+02 -.903437672E+02 -.905297307E+02 -.907200581E+02 -.909143612E+02 -.911121719E+02 -.913129373E+02 -.915160178E+02 -.917206855E+02 -.919261241E+02 -.921314309E+02 -.923356202E+02 -.925376286E+02 -.927363223E+02 -.929305069E+02 -.931189385E+02 -.933003382E+02 -.934734074E+02 -.936368457E+02 -.937893698E+02 -.939297339E+02 -.940567500E+02 -.941693092E+02 -.942664015E+02 -.943471356E+02 -.944107559E+02 -.944566582E+02 -.944844018E+02 -.944937193E+02 -.944845220E+02 -.944569017E+02 -.944111294E+02 -.943476486E+02 -.942670672E+02 -.941701439E+02 -.940577738E+02 -.939309703E+02 -.937908460E+02 -.936385925E+02 -.934754594E+02 -.933027339E+02 -.931217202E+02 -.929337210E+02 -.927400197E+02 -.925418644E+02 -.923404545E+02 -.921369286E+02 -.919323552E+02 -.917277250E+02 -.915239454E+02 -.913218375E+02 -.911221338E+02 -.909254786E+02 -.907324290E+02 -.905434579E+02 -.903589573E+02 -.901792432E+02 -.900045608E+02 -.898350913E+02 -.896709580E+02 -.895122343E+02 -.893589522E+02 -.892111113E+02 -.890686895E+02 -.889316546E+02 -.887999788E+02 -.886736551E+02 -.885527177E+02 -.884372673E+02 -.883275026E+02 -.882237606E+02 -.881265685E+02 -.880367100E+02 -.879553124E+02 -.878839591E+02 -.878248372E+02 -.877809303E+02 -.877562707E+02 -.877562707E+02
 -.877750454E+02 -.877750454E+02 -.878009338E+02 -.878470987E+02 -.879093809E+02 -.879847238E+02 -.880709054E+02 -.881663352E+02 -.882698991E+02 -.883808420E+02 -.884986782E+02 -.886231210E+02 -.887540287E+02 -.888913614E+02 -.890351459E+02 -.891854481E+02 -.893423503E+02 -.895059321E+02 -.896762553E+02 -.898533501E+02 -.900372032E+02 -.902277463E+02 -.904248460E+02 -.906282938E+02 -.908377964E+02 -.910529676E+02 -.912733206E+02 -.914982615E+02 -.917270843E+02 -.919589678E+02 -.921929735E+02 -.924280456E+02 -.926630141E+02 -.928965995E+02 -.931274208E+02 -.933540060E+02 -.935748071E+02 -.937882164E+02 -.939925876E+02 -.941862583E+02 -.943675759E+02 -.945349250E+02 -.946867559E+02 -.948216138E+02 -.949381673E+02 -.950352364E+02 -.951118173E+02 -.951671050E+02 -.952005110E+02 -.952116774E+02 -.952004850E+02 -.951670562E+02 -.951117520E+02 -.950351639E+02 -.949381005E+02 -.948215686E+02 -.946867517E+02 -.945349847E+02 -.943677258E+02 -.941865286E+02 -.939930122E+02 -.937888331E+02 -.935756574E+02 -.933551358E+02 -.931288800E+02 -.928984428E+02 -.926653008E+02 -.924308402E+02 -.921963456E+02 -.919629925E+02 -.917318417E+02 -.915038369E+02 -.912798046E+02 -.910604555E+02 -.908463884E+02 -.906380950E+02 -.904359661E+02 -.902402989E+02 -.900513043E+02 -.898691159E+02 -.896937992E+02 -.895253604E+02 -.893637572E+02 -.892089092E+02 -.890607100E+02 -.889190396E+02 -.887837797E+02 -.886548307E+02 -.885321318E+02 -.884156870E+02 -.883055954E+02 -.882020913E+02 -.881055945E+02 -.880167751E+02 -.879366384E+02 -.878666348E+02 -.878088034E+02 -.877659602E+02 -.877419451E+02 -.877419451E+02
 -.877536595E+02 -.877536595E+02 -.877785354E+02 -.878230031E+02 -.878831767E+02 -.879562308E+02 -.880401441E+02 -.881335036E+02 -.882353564E+02 -.883450968E+02 -.884623795E+02 -.885870521E+02 -.887191022E+02 -.888586157E+02 -.890057420E+02 -.891606676E+02 -.893235930E+02 -.894947139E+02 -.896742045E+02 -.898622031E+02 -.900587978E+02 -.902640132E+02 -.904777974E+02 -.907000092E+02 -.909304056E+02 -.911686301E+02 -.914142016E+02 -.916665046E+02 -.919247807E+02 -.921881209E+02 -.924554616E+02 -.927255808E+02 -.929970995E+02 -.932684848E+02 -.935380576E+02 -.938040049E+02 -.940643958E+02 -.943172032E+02 -.945603293E+02 -.947916362E+02 -.950089799E+02 -.952102478E+02 -.953933989E+02 -.955565047E+02 -.956977909E+02 -.958156765E+02 -.959088118E+02 -.959761101E+02 -.960167754E+02 -.960303224E+02 -.960165889E+02 -.959757400E+02 -.959082641E+02 -.958149603E+02 -.956969182E+02 -.955554909E+02 -.953922622E+02 -.952090100E+02 -.950076662E+02 -.947902753E+02 -.945589537E+02 -.943158491E+02 -.940631034E+02 -.938028183E+02 -.935370253E+02 -.932676597E+02 -.929965392E+02 -.927253480E+02 -.924556243E+02 -.921887527E+02 -.919259605E+02 -.916683172E+02 -.914167369E+02 -.911719836E+02 -.909346781E+02 -.907053067E+02 -.904842311E+02 -.902716987E+02 -.900678544E+02 -.898727519E+02 -.896863653E+02 -.895086019E+02 -.893393135E+02 -.891783098E+02 -.890253708E+02 -.888802614E+02 -.887427465E+02 -.886126083E+02 -.884896668E+02 -.883738045E+02 -.882649962E+02 -.881633468E+02 -.880691399E+02 -.879828994E+02 -.879054703E+02 -.878381233E+02 -.877826920E+02 -.877417530E+02 -.877188614E+02 -.877188614E+02
 -.877216460E+02 -.877216460E+02 -.877449269E+02 -.877866721E+02 -.878433780E+02 -.879125368E+02 -.879923966E+02 -.880817780E+02 -.881799358E+02 -.882864531E+02 -.884011598E+02 -.885240694E+02 -.886553289E+02 -.887951797E+02 -.889439249E+02 -.891019038E+02 -.892694697E+02 -.894469709E+02 -.896347333E+02 -.898330443E+02 -.900421368E+02 -.902621730E+02 -.904932282E+02 -.907352750E+02 -.909881662E+02 -.912516191E+02 -.915251994E+02 -.918083058E+02 -.921001560E+02 -.923997741E+02 -.927059800E+02 -.930173816E+02 -.933323713E+02 -.936491264E+02 -.939656145E+02 -.942796058E+02 -.945886912E+02 -.948903077E+02 -.951817708E+02 -.954603139E+02 -.957231343E+02 -.959674448E+02 -.961905301E+02 -.963898052E+02 -.965628762E+02 -.967075981E+02 -.968221307E+02 -.969049869E+02 -.969550739E+02 -.969717239E+02 -.969547130E+02 -.969042680E+02 -.968210594E+02 -.967061827E+02 -.965611278E+02 -.963877380E+02 -.961881611E+02 -.959647943E+02 -.957202254E+02 -.954571735E+02 -.951784290E+02 -.948867985E+02 -.945850522E+02 -.942758787E+02 -.939618450E+02 -.936453646E+02 -.933286719E+02 -.930138042E+02 -.927025894E+02 -.923966409E+02 -.920973561E+02 -.918059212E+02 -.915233179E+02 -.912503342E+02 -.909875773E+02 -.907354871E+02 -.904943519E+02 -.902643241E+02 -.900454357E+02 -.898376144E+02 -.896406988E+02 -.894544538E+02 -.892785850E+02 -.891127536E+02 -.889565910E+02 -.888097132E+02 -.886717375E+02 -.885422988E+02 -.884210700E+02 -.883077850E+02 -.882022667E+02 -.881044624E+02 -.880144880E+02 -.879326855E+02 -.878596973E+02 -.877965630E+02 -.877448465E+02 -.877068031E+02 -.876855986E+02 -.876855986E+02
 -.876773693E+02 -.876773693E+02 -.876983726E+02 -.877361902E+02 -.877878251E+02 -.878511839E+02 -.879248603E+02 -.880079699E+02 -.881000251E+02 -.882008395E+02 -.883104549E+02 -.884290840E+02 -.885570658E+02 -.886948299E+02 -.888428680E+02 -.890017092E+02 -.891719001E+02 -.893539857E+02 -.895484914E+02 -.897559057E+02 -.899766621E+02 -.902111198E+02 -.904595446E+02 -.907220882E+02 -.909987663E+02 -.912894367E+02 -.915937766E+02 -.919112594E+02 -.922411329E+02 -.925823976E+02 -.929337877E+02 -.932937552E+02 -.936604584E+02 -.940317555E+02 -.944052057E+02 -.947780782E+02 -.951473710E+02 -.955098390E+02 -.958620341E+02 -.962003559E+02 -.965211126E+02 -.968205931E+02 -.970951459E+02 -.973412648E+02 -.975556770E+02 -.977354309E+02 -.978779795E+02 -.979812558E+02 -.980437352E+02 -.980644837E+02 -.980431875E+02 -.979801629E+02 -.978763464E+02 -.977332650E+02 -.975529883E+02 -.973380660E+02 -.970914522E+02 -.968164225E+02 -.965164860E+02 -.961952974E+02 -.958565709E+02 -.955040017E+02 -.951411938E+02 -.947715992E+02 -.943984666E+02 -.940248024E+02 -.936533417E+02 -.932865300E+02 -.929265141E+02 -.925751411E+02 -.922339648E+02 -.919042568E+02 -.915870226E+02 -.912830208E+02 -.909927839E+02 -.907166410E+02 -.904547404E+02 -.902070721E+02 -.899734898E+02 -.897537322E+02 -.895474426E+02 -.893541878E+02 -.891734758E+02 -.890047722E+02 -.888475165E+02 -.887011373E+02 -.885650684E+02 -.884387652E+02 -.883217231E+02 -.882134985E+02 -.881137336E+02 -.880221878E+02 -.879387770E+02 -.878636234E+02 -.877971219E+02 -.877400253E+02 -.876935573E+02 -.876595612E+02 -.876406963E+02 -.876406963E+02
 -.876191901E+02 -.876191901E+02 -.876371298E+02 -.876696283E+02 -.877143325E+02 -.877696704E+02 -.878346639E+02 -.879087880E+02 -.879918642E+02 -.880839795E+02 -.881854244E+02 -.882966449E+02 -.884182053E+02 -.885507581E+02 -.886950203E+02 -.888517522E+02 -.890217389E+02 -.892057732E+02 -.894046372E+02 -.896190840E+02 -.898498182E+02 -.900974738E+02 -.903625913E+02 -.906455915E+02 -.909467481E+02 -.912661575E+02 -.916037074E+02 -.919590428E+02 -.923315327E+02 -.927202356E+02 -.931238676E+02 -.935407724E+02 -.939688966E+02 -.944057713E+02 -.948485026E+02 -.952937733E+02 -.957378566E+02 -.961766465E+02 -.966057031E+02 -.970203170E+02 -.974155902E+02 -.977865343E+02 -.981281840E+02 -.984357215E+02 -.987046087E+02 -.989307201E+02 -.991104723E+02 -.992409412E+02 -.993199613E+02 -.993462021E+02 -.993192155E+02 -.992394518E+02 -.991082435E+02 -.989277581E+02 -.987009220E+02 -.984313209E+02 -.981230825E+02 -.977807472E+02 -.974091356E+02 -.970132154E+02 -.965979779E+02 -.961683241E+02 -.957289669E+02 -.952843492E+02 -.948385809E+02 -.943953925E+02 -.939581054E+02 -.935296179E+02 -.931124034E+02 -.927085206E+02 -.923196311E+02 -.919470247E+02 -.915916489E+02 -.912541413E+02 -.909348630E+02 -.906339331E+02 -.903512617E+02 -.900865816E+02 -.898394779E+02 -.896094161E+02 -.893957664E+02 -.891978272E+02 -.890148453E+02 -.888460342E+02 -.886905917E+02 -.885477148E+02 -.884166151E+02 -.882965337E+02 -.881867572E+02 -.880866351E+02 -.879956005E+02 -.879131952E+02 -.878391020E+02 -.877731859E+02 -.877155475E+02 -.876665943E+02 -.876271345E+02 -.875985016E+02 -.875827189E+02 -.875827189E+02
 -.875455576E+02 -.875455576E+02 -.875595461E+02 -.875851480E+02 -.876208051E+02 -.876655796E+02 -.877190077E+02 -.877809898E+02 -.878517077E+02 -.879315630E+02 -.880211301E+02 -.881211205E+02 -.882323554E+02 -.883557442E+02 -.884922662E+02 -.886429548E+02 -.888088826E+02 -.889911465E+02 -.891908504E+02 -.894090877E+02 -.896469203E+02 -.899053549E+02 -.901853157E+02 -.904876137E+02 -.908129114E+02 -.911616836E+02 -.915341744E+02 -.919303493E+02 -.923498460E+02 -.927919218E+02 -.932554013E+02 -.937386257E+02 -.942394056E+02 -.947549817E+02 -.952819946E+02 -.958164693E+02 -.963538177E+02 -.968888620E+02 -.974158832E+02 -.979286981E+02 -.984207642E+02 -.988853141E+02 -.993155169E+02 -.997046618E+02 -.100046357E+03 -.100334739E+03 -.100564672E+03 -.100731937E+03 -.100833398E+03 -.100867118E+03 -.100832444E+03 -.100730032E+03 -.100561818E+03 -.100330942E+03 -.100041624E+03 -.996989996E+02 -.993089367E+02 -.988778281E+02 -.984123867E+02 -.979194455E+02 -.974057744E+02 -.968779182E+02 -.963420632E+02 -.958039310E+02 -.952687028E+02 -.947409701E+02 -.942247116E+02 -.937232905E+02 -.932394706E+02 -.927754457E+02 -.923328797E+02 -.919129534E+02 -.915164155E+02 -.911436346E+02 -.907946518E+02 -.904692298E+02 -.901669008E+02 -.898870093E+02 -.896287512E+02 -.893912093E+02 -.891733831E+02 -.889742162E+02 -.887926189E+02 -.886274880E+02 -.884777238E+02 -.883422445E+02 -.882199996E+02 -.881099815E+02 -.880112381E+02 -.879228847E+02 -.878441190E+02 -.877742385E+02 -.877126628E+02 -.876589629E+02 -.876128999E+02 -.875744768E+02 -.875440083E+02 -.875222139E+02 -.875103431E+02 -.875103431E+02
 -.874551321E+02 -.874551321E+02 -.874641884E+02 -.874811446E+02 -.875053950E+02 -.875367533E+02 -.875753568E+02 -.876215950E+02 -.876760577E+02 -.877394979E+02 -.878128041E+02 -.878969801E+02 -.879931309E+02 -.881024510E+02 -.882262152E+02 -.883657695E+02 -.885225220E+02 -.886979314E+02 -.888934947E+02 -.891107301E+02 -.893511579E+02 -.896162755E+02 -.899075280E+02 -.902262721E+02 -.905737342E+02 -.909509602E+02 -.913587591E+02 -.917976382E+02 -.922677323E+02 -.927687265E+02 -.932997751E+02 -.938594184E+02 -.944455009E+02 -.950550952E+02 -.956844359E+02 -.963288707E+02 -.969828335E+02 -.976398483E+02 -.982925696E+02 -.989328659E+02 -.995519500E+02 -.100140560E+03 -.100689186E+03 -.101188346E+03 -.101628887E+03 -.102002313E+03 -.102301116E+03 -.102519077E+03 -.102651543E+03 -.102695635E+03 -.102650375E+03 -.102516741E+03 -.102297615E+03 -.101997651E+03 -.101623067E+03 -.101181375E+03 -.100681071E+03 -.100131309E+03 -.995415735E+02 -.989213754E+02 -.982799786E+02 -.976261720E+02 -.969680895E+02 -.963130789E+02 -.956676188E+02 -.950372781E+02 -.944267123E+02 -.938396902E+02 -.932791429E+02 -.927472298E+02 -.922454150E+02 -.917745494E+02 -.913349531E+02 -.909264974E+02 -.905486815E+02 -.902007032E+02 -.898815239E+02 -.895899249E+02 -.893245571E+02 -.890839834E+02 -.888667147E+02 -.886712388E+02 -.884960449E+02 -.883396427E+02 -.882005776E+02 -.880774425E+02 -.879688872E+02 -.878736256E+02 -.877904418E+02 -.877181958E+02 -.876558297E+02 -.876023756E+02 -.875569649E+02 -.875188433E+02 -.874873905E+02 -.874621480E+02 -.874428590E+02 -.874295229E+02 -.874224713E+02 -.874224713E+02
 -.873469396E+02 -.873469396E+02 -.873500073E+02 -.873564251E+02 -.873667009E+02 -.873815168E+02 -.874016934E+02 -.874281673E+02 -.874619771E+02 -.875042555E+02 -.875562254E+02 -.876192000E+02 -.876945840E+02 -.877838753E+02 -.878886671E+02 -.880106484E+02 -.881516029E+02 -.883134053E+02 -.884980145E+02 -.887074625E+02 -.889438382E+02 -.892092652E+02 -.895058722E+02 -.898357545E+02 -.902009263E+02 -.906032609E+02 -.910444198E+02 -.915257690E+02 -.920482813E+02 -.926124275E+02 -.932180553E+02 -.938642594E+02 -.945492463E+02 -.952701994E+02 -.960231508E+02 -.968028697E+02 -.976027776E+02 -.984149026E+02 -.992298862E+02 -.100037055E+03 -.100824568E+03 -.101579652E+03 -.102288915E+03 -.102938754E+03 -.103515829E+03 -.104007578E+03 -.104402767E+03 -.104692004E+03 -.104868211E+03 -.104926982E+03 -.104866823E+03 -.104689228E+03 -.104398603E+03 -.104002029E+03 -.103508897E+03 -.102930442E+03 -.102279225E+03 -.101568590E+03 -.100812139E+03 -.100023264E+03 -.992147419E+02 -.983984129E+02 -.975849525E+02 -.967837208E+02 -.960026916E+02 -.952484457E+02 -.945262161E+02 -.938399735E+02 -.931925374E+02 -.925857046E+02 -.920203841E+02 -.914967323E+02 -.910142834E+02 -.905720697E+02 -.901687315E+02 -.898026141E+02 -.894718513E+02 -.891744369E+02 -.889082842E+02 -.886712737E+02 -.884612917E+02 -.882762603E+02 -.881141590E+02 -.879730414E+02 -.878510450E+02 -.877463984E+02 -.876574231E+02 -.875825343E+02 -.875202383E+02 -.874691291E+02 -.874278840E+02 -.873952581E+02 -.873700797E+02 -.873512462E+02 -.873377209E+02 -.873285328E+02 -.873227796E+02 -.873196364E+02 -.873183710E+02 -.873183710E+02
 -.872205564E+02 -.872205564E+02 -.872165315E+02 -.872104233E+02 -.872040107E+02 -.871989531E+02 -.871968289E+02 -.871991696E+02 -.872074907E+02 -.872233192E+02 -.872482189E+02 -.872838128E+02 -.873318041E+02 -.873939944E+02 -.874722999E+02 -.875687645E+02 -.876855711E+02 -.878250484E+02 -.879896745E+02 -.881820754E+02 -.884050177E+02 -.886613932E+02 -.889541946E+02 -.892864801E+02 -.896613240E+02 -.900817519E+02 -.905506582E+02 -.910707026E+02 -.916441855E+02 -.922728995E+02 -.929579580E+02 -.936996009E+02 -.944969826E+02 -.953479452E+02 -.962487893E+02 -.971940525E+02 -.981763130E+02 -.991860396E+02 -.100211510E+03 -.101238823E+03 -.102252033E+03 -.103233424E+03 -.104163941E+03 -.105023775E+03 -.105793106E+03 -.106452944E+03 -.106986052E+03 -.107377851E+03 -.107617247E+03 -.107697297E+03 -.107615636E+03 -.107374629E+03 -.106981219E+03 -.106446498E+03 -.105785048E+03 -.105014105E+03 -.104152657E+03 -.103220527E+03 -.102237522E+03 -.101222698E+03 -.100193772E+03 -.991666902E+02 -.981553530E+02 -.971714843E+02 -.962246164E+02 -.953221723E+02 -.944696160E+02 -.936706488E+02 -.929274304E+02 -.922408092E+02 -.916105477E+02 -.910355360E+02 -.905139852E+02 -.900435998E+02 -.896217251E+02 -.892454733E+02 -.889118257E+02 -.886177162E+02 -.883600957E+02 -.881359818E+02 -.879424945E+02 -.877768810E+02 -.876365313E+02 -.875189857E+02 -.874219366E+02 -.873432257E+02 -.872808360E+02 -.872328819E+02 -.871975959E+02 -.871733126E+02 -.871584508E+02 -.871514932E+02 -.871509635E+02 -.871554004E+02 -.871633276E+02 -.871732204E+02 -.871834659E+02 -.871923168E+02 -.871978370E+02 -.871978370E+02
 -.870763140E+02 -.870763140E+02 -.870640868E+02 -.870434424E+02 -.870175756E+02 -.869892194E+02 -.869607697E+02 -.869343848E+02 -.869120681E+02 -.868957373E+02 -.868872816E+02 -.868886120E+02 -.869017042E+02 -.869286367E+02 -.869716243E+02 -.870330482E+02 -.871154824E+02 -.872217167E+02 -.873547757E+02 -.875179332E+02 -.877147202E+02 -.879489247E+02 -.882245818E+02 -.885459496E+02 -.889174695E+02 -.893437053E+02 -.898292580E+02 -.903786513E+02 -.909961819E+02 -.916857333E+02 -.924505448E+02 -.932929388E+02 -.942140020E+02 -.952132282E+02 -.962881297E+02 -.974338335E+02 -.986426845E+02 -.999038891E+02 -.101203236E+03 -.102522947E+03 -.103841701E+03 -.105134899E+03 -.106375191E+03 -.107533318E+03 -.108579248E+03 -.109483574E+03 -.110219099E+03 -.110762467E+03 -.111095702E+03 -.111207461E+03 -.111093869E+03 -.110758800E+03 -.110213597E+03 -.109476234E+03 -.108570067E+03 -.107522291E+03 -.106362314E+03 -.105120167E+03 -.103825108E+03 -.102504486E+03 -.101182901E+03 -.998816721E+02 -.986185782E+02 -.974078302E+02 -.962602219E+02 -.951834085E+02 -.941822638E+02 -.932592762E+02 -.924149530E+02 -.916482087E+02 -.909567228E+02 -.903372579E+02 -.897859337E+02 -.892984567E+02 -.888703079E+02 -.884968916E+02 -.881736508E+02 -.878961520E+02 -.876601464E+02 -.874616106E+02 -.872967700E+02 -.871621104E+02 -.870543783E+02 -.869705740E+02 -.869079384E+02 -.868639348E+02 -.868362275E+02 -.868226566E+02 -.868212111E+02 -.868299973E+02 -.868472051E+02 -.868710695E+02 -.868998270E+02 -.869316643E+02 -.869646585E+02 -.869967043E+02 -.870254265E+02 -.870480708E+02 -.870613688E+02 -.870613688E+02
 -.869155125E+02 -.869155125E+02 -.868940232E+02 -.868569087E+02 -.868089026E+02 -.867538879E+02 -.866951165E+02 -.866353844E+02 -.865771723E+02 -.865227601E+02 -.864743213E+02 -.864340031E+02 -.864039948E+02 -.863865885E+02 -.863842329E+02 -.863995837E+02 -.864355500E+02 -.864953380E+02 -.865824919E+02 -.867009318E+02 -.868549863E+02 -.870494188E+02 -.872894447E+02 -.875807346E+02 -.879294008E+02 -.883419595E+02 -.888252629E+02 -.893863923E+02 -.900325029E+02 -.907706111E+02 -.916073127E+02 -.925484238E+02 -.935985362E+02 -.947604847E+02 -.960347289E+02 -.974186641E+02 -.989058852E+02 -.100485449E+03 -.102141194E+03 -.103851204E+03 -.105587514E+03 -.107316172E+03 -.108997770E+03 -.110588550E+03 -.112042110E+03 -.113311724E+03 -.114353125E+03 -.115127550E+03 -.115604707E+03 -.115765288E+03 -.115602656E+03 -.115123446E+03 -.114346965E+03 -.113303503E+03 -.112031823E+03 -.110576188E+03 -.108983325E+03 -.107299632E+03 -.105568868E+03 -.103830439E+03 -.102118294E+03 -.100460399E+03 -.988786677E+02 -.973892607E+02 -.960031205E+02 -.947266511E+02 -.935624569E+02 -.925100778E+02 -.915666789E+02 -.907276686E+02 -.899872312E+02 -.893387718E+02 -.887752758E+02 -.882895900E+02 -.878746366E+02 -.875235679E+02 -.872298735E+02 -.869874486E+02 -.867906322E+02 -.866342212E+02 -.865134675E+02 -.864240620E+02 -.863621096E+02 -.863240978E+02 -.863068608E+02 -.863075407E+02 -.863235468E+02 -.863525121E+02 -.863922481E+02 -.864406966E+02 -.864958766E+02 -.865558262E+02 -.866185349E+02 -.866818659E+02 -.867434616E+02 -.868006290E+02 -.868501975E+02 -.868883407E+02 -.869103504E+02 -.869103504E+02
 -.867406177E+02 -.867406177E+02 -.867089268E+02 -.866536111E+02 -.865810349E+02 -.864962780E+02 -.864034618E+02 -.863060055E+02 -.862068299E+02 -.861085212E+02 -.860134654E+02 -.859239596E+02 -.858423087E+02 -.857709094E+02 -.857123282E+02 -.856693732E+02 -.856451648E+02 -.856432053E+02 -.856674472E+02 -.857223637E+02 -.858130164E+02 -.859451227E+02 -.861251166E+02 -.863602023E+02 -.866583925E+02 -.870285247E+02 -.874802462E+02 -.880239542E+02 -.886706767E+02 -.894318748E+02 -.903191456E+02 -.913438036E+02 -.925163157E+02 -.938455702E+02 -.953379634E+02 -.969963015E+02 -.988185332E+02 -.100796356E+03 -.102913777E+03 -.105145758E+03 -.107457115E+03 -.109801918E+03 -.112123634E+03 -.114356303E+03 -.116426942E+03 -.118259301E+03 -.119778839E+03 -.120918566E+03 -.121625057E+03 -.121863784E+03 -.121622795E+03 -.120914038E+03 -.119772043E+03 -.118250228E+03 -.116415584E+03 -.114342648E+03 -.112107669E+03 -.109783625E+03 -.107436478E+03 -.105122755E+03 -.102888386E+03 -.100768552E+03 -.987882888E+02 -.969635874E+02 -.953027482E+02 -.938078207E+02 -.924759966E+02 -.913008782E+02 -.902735758E+02 -.893836212E+02 -.886196991E+02 -.879702120E+02 -.874236989E+02 -.869691329E+02 -.865961185E+02 -.862950118E+02 -.860569801E+02 -.858740176E+02 -.857389297E+02 -.856452949E+02 -.855874129E+02 -.855602444E+02 -.855593458E+02 -.855808030E+02 -.856211646E+02 -.856773756E+02 -.857467133E+02 -.858267215E+02 -.859151456E+02 -.860098645E+02 -.861088181E+02 -.862099268E+02 -.863110003E+02 -.864096299E+02 -.865030583E+02 -.865880195E+02 -.866605384E+02 -.867156770E+02 -.867472101E+02 -.867472101E+02
 -.865554113E+02 -.865554113E+02 -.865127828E+02 -.864378900E+02 -.863387772E+02 -.862217336E+02 -.860917327E+02 -.859527746E+02 -.858081561E+02 -.856606855E+02 -.855128577E+02 -.853669980E+02 -.852253866E+02 -.850903671E+02 -.849644474E+02 -.848503960E+02 -.847513374E+02 -.846708503E+02 -.846130697E+02 -.845827956E+02 -.845856082E+02 -.846279894E+02 -.847174500E+02 -.848626587E+02 -.850735679E+02 -.853615293E+02 -.857393865E+02 -.862215285E+02 -.868238842E+02 -.875638268E+02 -.884599546E+02 -.895317033E+02 -.907987396E+02 -.922800790E+02 -.939928726E+02 -.959508100E+02 -.981621099E+02 -.100627102E+03 -.103335466E+03 -.106263280E+03 -.109370152E+03 -.112596835E+03 -.115863890E+03 -.119072055E+03 -.122105009E+03 -.124835083E+03 -.127132090E+03 -.128874813E+03 -.129963851E+03 -.130333679E+03 -.129961388E+03 -.128869884E+03 -.127124688E+03 -.124825200E+03 -.122092632E+03 -.119057169E+03 -.115846477E+03 -.112576874E+03 -.109347618E+03 -.106238145E+03 -.103307699E+03 -.100596669E+03 -.981289743E+02 -.959149309E+02 -.939542065E+02 -.922385791E+02 -.907543560E+02 -.894843833E+02 -.884096426E+02 -.875104646E+02 -.867674113E+02 -.861618826E+02 -.856765038E+02 -.852953457E+02 -.850040194E+02 -.847896834E+02 -.846409897E+02 -.845479917E+02 -.845020300E+02 -.844956069E+02 -.845222586E+02 -.845764300E+02 -.846533551E+02 -.847489444E+02 -.848596801E+02 -.849825181E+02 -.851147963E+02 -.852541462E+02 -.853984068E+02 -.855455368E+02 -.856935223E+02 -.858402752E+02 -.859835177E+02 -.861206445E+02 -.862485567E+02 -.863634543E+02 -.864605752E+02 -.865338620E+02 -.865755339E+02 -.865755339E+02
 -.863650543E+02 -.863650543E+02 -.863110482E+02 -.862157274E+02 -.860888141E+02 -.859377800E+02 -.857684019E+02 -.855851916E+02 -.853917327E+02 -.851909472E+02 -.849853088E+02 -.847770188E+02 -.845681554E+02 -.843608053E+02 -.841571850E+02 -.839597588E+02 -.837713584E+02 -.835953085E+02 -.834355634E+02 -.832968581E+02 -.831848768E+02 -.831064417E+02 -.830697234E+02 -.830844743E+02 -.831622814E+02 -.833168345E+02 -.835641999E+02 -.839230846E+02 -.844150646E+02 -.850647435E+02 -.858997907E+02 -.869507904E+02 -.882508137E+02 -.898346019E+02 -.917372279E+02 -.939920867E+02 -.966280631E+02 -.996657492E+02 -.103112648E+03 -.106957429E+03 -.111163515E+03 -.115662579E+03 -.120348960E+03 -.125076425E+03 -.129659130E+03 -.133878748E+03 -.137499287E+03 -.140289880E+03 -.142053450E+03 -.142656259E+03 -.142050800E+03 -.140284576E+03 -.137491322E+03 -.133868110E+03 -.129645805E+03 -.125060392E+03 -.120330198E+03 -.115641062E+03 -.111139210E+03 -.106930303E+03 -.103082662E+03 -.996328598E+02 -.965922235E+02 -.939532455E+02 -.916953295E+02 -.897895863E+02 -.882026165E+02 -.868993430E+02 -.858450204E+02 -.850065733E+02 -.843534139E+02 -.838578694E+02 -.834953331E+02 -.832442269E+02 -.830858429E+02 -.830041150E+02 -.829853558E+02 -.830179834E+02 -.830922540E+02 -.832000099E+02 -.833344485E+02 -.834899130E+02 -.836617066E+02 -.838459273E+02 -.840393213E+02 -.842391524E+02 -.844430834E+02 -.846490669E+02 -.848552395E+02 -.850598179E+02 -.852609885E+02 -.854567873E+02 -.856449615E+02 -.858228047E+02 -.859869543E+02 -.861331384E+02 -.862558534E+02 -.863479504E+02 -.864001003E+02 -.864001003E+02
 -.861760229E+02 -.861760229E+02 -.861105875E+02 -.859946855E+02 -.858396577E+02 -.856540897E+02 -.854444822E+02 -.852157675E+02 -.849717108E+02 -.847152242E+02 -.844486164E+02 -.841737960E+02 -.838924410E+02 -.836061482E+02 -.833165695E+02 -.830255460E+02 -.827352442E+02 -.824483039E+02 -.821680035E+02 -.818984485E+02 -.816447921E+02 -.814134932E+02 -.812126195E+02 -.810522028E+02 -.809446512E+02 -.809052224E+02 -.809525570E+02 -.811092657E+02 -.814025536E+02 -.818648497E+02 -.825343891E+02 -.834556651E+02 -.846796283E+02 -.862634579E+02 -.882696662E+02 -.907642266E+02 -.938133417E+02 -.974784112E+02 -.101808753E+03 -.106831719E+03 -.112540093E+03 -.118877193E+03 -.125720938E+03 -.132869426E+03 -.140032158E+03 -.146832611E+03 -.152828627E+03 -.157555654E+03 -.160592646E+03 -.161640431E+03 -.160589826E+03 -.157550010E+03 -.152820150E+03 -.146821287E+03 -.140017970E+03 -.132852351E+03 -.125700949E+03 -.118854259E+03 -.112514177E+03 -.106802780E+03 -.101776746E+03 -.974432827E+02 -.937750362E+02 -.907226823E+02 -.882248160E+02 -.862152293E+02 -.846279430E+02 -.834004394E+02 -.824755337E+02 -.818022699E+02 -.813361493E+02 -.810389319E+02 -.808781840E+02 -.808266972E+02 -.808618578E+02 -.809650242E+02 -.811209398E+02 -.813172003E+02 -.815437818E+02 -.817926297E+02 -.820573054E+02 -.823326852E+02 -.826147059E+02 -.829001477E+02 -.831864516E+02 -.834715605E+02 -.837537813E+02 -.840316593E+02 -.843038616E+02 -.845690598E+02 -.848258086E+02 -.850724112E+02 -.853067623E+02 -.855261594E+02 -.857270682E+02 -.859048252E+02 -.860532571E+02 -.861641882E+02 -.862268007E+02 -.862268007E+02
 -.859958761E+02 -.859958761E+02 -.859194308E+02 -.857836484E+02 -.856013688E+02 -.853821825E+02 -.851332106E+02 -.848597025E+02 -.845654949E+02 -.842533697E+02 -.839253331E+02 -.835828396E+02 -.832269766E+02 -.828586220E+02 -.824785883E+02 -.820877606E+02 -.816872399E+02 -.812784995E+02 -.808635641E+02 -.804452223E+02 -.800272828E+02 -.796148881E+02 -.792148994E+02 -.788363692E+02 -.784911202E+02 -.781944489E+02 -.779659728E+02 -.778306393E+02 -.778199040E+02 -.779730796E+02 -.783388283E+02 -.789767403E+02 -.799588805E+02 -.813711054E+02 -.833138272E+02 -.859017412E+02 -.892618136E+02 -.935285659E+02 -.988354127E+02 -.105300575E+03 -.113006039E+03 -.121968400E+03 -.132101585E+03 -.143173907E+03 -.154766191E+03 -.166243970E+03 -.176764188E+03 -.185341830E+03 -.190997169E+03 -.192977935E+03 -.190994199E+03 -.185335886E+03 -.176755260E+03 -.166232042E+03 -.154751242E+03 -.143155913E+03 -.132080514E+03 -.121944217E+03 -.112978702E+03 -.105270036E+03 -.988016195E+02 -.934914592E+02 -.892213284E+02 -.858578062E+02 -.832663647E+02 -.813200314E+02 -.799041041E+02 -.789181638E+02 -.782763473E+02 -.779065828E+02 -.777492734E+02 -.777557503E+02 -.778866951E+02 -.781106468E+02 -.784026539E+02 -.787430963E+02 -.791166773E+02 -.795115769E+02 -.799187498E+02 -.803313476E+02 -.807442489E+02 -.811536763E+02 -.815568871E+02 -.819519209E+02 -.823373943E+02 -.827123289E+02 -.830760065E+02 -.834278393E+02 -.837672505E+02 -.840935548E+02 -.844058321E+02 -.847027853E+02 -.849825714E+02 -.852425935E+02 -.854792391E+02 -.856875442E+02 -.858607589E+02 -.859897811E+02 -.860624179E+02 -.860624179E+02
 -.858328366E+02 -.858328366E+02 -.857463297E+02 -.855923347E+02 -.853850108E+02 -.851348104E+02 -.848493564E+02 -.845341109E+02 -.841928864E+02 -.838282372E+02 -.834417622E+02 -.830343424E+02 -.826063310E+02 -.821577118E+02 -.816882385E+02 -.811975658E+02 -.806853832E+02 -.801515624E+02 -.795963287E+02 -.790204716E+02 -.784256078E+02 -.778145158E+02 -.771915662E+02 -.765632730E+02 -.759390020E+02 -.753318756E+02 -.747599232E+02 -.742475335E+02 -.738272698E+02 -.735421130E+02 -.734481920E+02 -.736180375E+02 -.741443549E+02 -.751442215E+02 -.767634653E+02 -.791807327E+02 -.826103635E+02 -.873026038E+02 -.935388585E+02 -.101618579E+03 -.111833078E+03 -.124420306E+03 -.139494164E+03 -.156943578E+03 -.176303048E+03 -.196611425E+03 -.216303777E+03 -.233223131E+03 -.244880912E+03 -.249085375E+03 -.244877816E+03 -.233216934E+03 -.216294466E+03 -.196598986E+03 -.176287456E+03 -.156924806E+03 -.139472178E+03 -.124395066E+03 -.111804537E+03 -.101586685E+03 -.935035519E+02 -.872638194E+02 -.825680289E+02 -.791347682E+02 -.767137841E+02 -.750907295E+02 -.740869500E+02 -.735566100E+02 -.733826241E+02 -.734722788E+02 -.737530355E+02 -.741687575E+02 -.746764566E+02 -.752435629E+02 -.758456822E+02 -.764647812E+02 -.770877359E+02 -.777051823E+02 -.783106128E+02 -.788996697E+02 -.794695955E+02 -.800188069E+02 -.805465631E+02 -.810527082E+02 -.815374682E+02 -.820012882E+02 -.824446972E+02 -.828681903E+02 -.832721189E+02 -.836565783E+02 -.840212867E+02 -.843654419E+02 -.846875478E+02 -.849851934E+02 -.852547706E+02 -.854911056E+02 -.856869787E+02 -.858324933E+02 -.859142477E+02 -.859142477E+02
 -.856951902E+02 -.856951902E+02 -.856001175E+02 -.854305849E+02 -.852018381E+02 -.849250207E+02 -.846081335E+02 -.842567620E+02 -.838746276E+02 -.834640060E+02 -.830260452E+02 -.825610089E+02 -.820684651E+02 -.815474370E+02 -.809965278E+02 -.804140329E+02 -.797980504E+02 -.791466003E+02 -.784577659E+02 -.777298720E+02 -.769617176E+02 -.761528860E+02 -.753041607E+02 -.744180867E+02 -.734997233E+02 -.725576544E+02 -.716053355E+02 -.706628838E+02 -.697594413E+02 -.689362758E+02 -.682508175E+02 -.677818626E+02 -.676361984E+02 -.679569010E+02 -.689334912E+02 -.708139585E+02 -.739182801E+02 -.786523152E+02 -.855196138E+02 -.951263880E+02 -.108171177E+03 -.125405099E+03 -.147540775E+03 -.175078900E+03 -.208015031E+03 -.245396692E+03 -.284748113E+03 -.321516539E+03 -.348991379E+03 -.359627535E+03 -.348988182E+03 -.321510139E+03 -.284738498E+03 -.245383844E+03 -.207998926E+03 -.175059506E+03 -.147518057E+03 -.125379013E+03 -.108141673E+03 -.950934092E+02 -.854830964E+02 -.786121882E+02 -.738744649E+02 -.707663687E+02 -.688820325E+02 -.679014708E+02 -.675766856E+02 -.677181474E+02 -.681827712E+02 -.688637606E+02 -.696823103E+02 -.705809813E+02 -.715184974E+02 -.724657086E+02 -.734024913E+02 -.743153847E+02 -.751958026E+02 -.760386864E+02 -.768414971E+02 -.776034633E+02 -.783250236E+02 -.790074134E+02 -.796523589E+02 -.802618507E+02 -.808379728E+02 -.813827716E+02 -.818981494E+02 -.823857721E+02 -.828469799E+02 -.832826928E+02 -.836933003E+02 -.840785254E+02 -.844372515E+02 -.847672951E+02 -.850651093E+02 -.853253909E+02 -.855405626E+02 -.857000891E+02 -.857895750E+02 -.857895750E+02
 -.855905516E+02 -.855905516E+02 -.854889237E+02 -.853074807E+02 -.850622773E+02 -.847649598E+02 -.844237876E+02 -.840444038E+02 -.836304154E+02 -.831838300E+02 -.827053818E+02 -.821947762E+02 -.816508728E+02 -.810718224E+02 -.804551746E+02 -.797979642E+02 -.790967903E+02 -.783478973E+02 -.775472714E+02 -.766907656E+02 -.757742741E+02 -.747939772E+02 -.737466903E+02 -.726303595E+02 -.714447616E+02 -.701924861E+02 -.688803087E+02 -.675210979E+02 -.661364535E+02 -.647603401E+02 -.634440721E+02 -.622631249E+02 -.613263967E+02 -.607887378E+02 -.608677763E+02 -.618662958E+02 -.642015808E+02 -.684430881E+02 -.753591949E+02 -.859719339E+02 -.101614225E+03 -.123974638E+03 -.155095658E+03 -.197255339E+03 -.252598331E+03 -.322280985E+03 -.404768687E+03 -.492881185E+03 -.569669428E+03 -.605723640E+03 -.569666157E+03 -.492874637E+03 -.404758850E+03 -.322267839E+03 -.252581851E+03 -.197235493E+03 -.155072407E+03 -.123947936E+03 -.101584020E+03 -.859381646E+02 -.753217947E+02 -.684019819E+02 -.641566854E+02 -.618175198E+02 -.608150199E+02 -.607318921E+02 -.612653439E+02 -.621977377E+02 -.633742137E+02 -.646858636E+02 -.660572024E+02 -.674369060E+02 -.687910004E+02 -.700978771E+02 -.713446601E+02 -.725245678E+02 -.736350072E+02 -.746762019E+02 -.756502110E+02 -.765602314E+02 -.774101046E+02 -.782039717E+02 -.789460326E+02 -.796403780E+02 -.802908724E+02 -.809010686E+02 -.814741401E+02 -.820128218E+02 -.825193474E+02 -.829953753E+02 -.834418944E+02 -.838590976E+02 -.842462132E+02 -.846012764E+02 -.849208234E+02 -.851994824E+02 -.854294287E+02 -.855996614E+02 -.856950456E+02 -.856950456E+02
 -.855250886E+02 -.855250886E+02 -.854193405E+02 -.852304028E+02 -.849748284E+02 -.846645681E+02 -.843080301E+02 -.839108772E+02 -.834766241E+02 -.830070844E+02 -.825027005E+02 -.819627866E+02 -.813857053E+02 -.807689939E+02 -.801094552E+02 -.794032230E+02 -.786458137E+02 -.778321737E+02 -.769567341E+02 -.760134867E+02 -.749960974E+02 -.738980815E+02 -.727130707E+02 -.714352153E+02 -.700597811E+02 -.685840245E+02 -.670084623E+02 -.653387000E+02 -.635880487E+02 -.617812567E+02 -.599598137E+02 -.581894841E+02 -.565709983E+02 -.552552400E+02 -.544648493E+02 -.545250167E+02 -.559074828E+02 -.592935445E+02 -.656643854E+02 -.764304013E+02 -.936151443E+02 -.120112550E+03 -.160033091E+03 -.219130122E+03 -.305209536E+03 -.428160537E+03 -.598504949E+03 -.821373962E+03 -.107759040E+04 -.126993731E+04 -.107758708E+04 -.821367325E+03 -.598494978E+03 -.428147211E+03 -.305192829E+03 -.219110001E+03 -.160009516E+03 -.120085474E+03 -.935845125E+02 -.763961521E+02 -.656264490E+02 -.592518434E+02 -.558619310E+02 -.544755198E+02 -.544113039E+02 -.551975335E+02 -.565090088E+02 -.581230796E+02 -.598888522E+02 -.617055860E+02 -.635075064E+02 -.652531131E+02 -.669176483E+02 -.684877914E+02 -.699579289E+02 -.713275376E+02 -.725993573E+02 -.737781217E+02 -.748696857E+02 -.758804296E+02 -.768168603E+02 -.776853474E+02 -.784919533E+02 -.792423256E+02 -.799416300E+02 -.805945063E+02 -.812050358E+02 -.817767096E+02 -.823123884E+02 -.828142461E+02 -.832836882E+02 -.837212349E+02 -.841263564E+02 -.844972453E+02 -.848305067E+02 -.851207394E+02 -.853599748E+02 -.855369295E+02 -.856360130E+02 -.856360130E+02
 -.855028272E+02 -.855028272E+02 -.853956745E+02 -.852041799E+02 -.849450645E+02 -.846303809E+02 -.842685855E+02 -.838653447E+02 -.834241380E+02 -.829467081E+02 -.824333919E+02 -.818833628E+02 -.812948042E+02 -.806650318E+02 -.799905777E+02 -.792672477E+02 -.784901620E+02 -.776537889E+02 -.767519825E+02 -.757780384E+02 -.747247814E+02 -.735847097E+02 -.723502250E+02 -.710139892E+02 -.695694686E+02 -.680117467E+02 -.663387237E+02 -.645528670E+02 -.626637507E+02 -.606917180E+02 -.586731515E+02 -.566680478E+02 -.547709134E+02 -.531264774E+02 -.519524530E+02 -.515727287E+02 -.524662212E+02 -.553396869E+02 -.612380515E+02 -.717152190E+02 -.891058262E+02 -.116972429E+03 -.160871458E+03 -.229725984E+03 -.338407694E+03 -.512833091E+03 -.800486979E+03 -.129303939E+04 -.217662310E+04 -.384672757E+04 -.217661977E+04 -.129303273E+04 -.800476962E+03 -.512819705E+03 -.338390912E+03 -.229705772E+03 -.160847775E+03 -.116945229E+03 -.890750531E+02 -.716808105E+02 -.611999371E+02 -.552977882E+02 -.524204514E+02 -.515229923E+02 -.518986454E+02 -.530684847E+02 -.547086121E+02 -.566013046E+02 -.586018227E+02 -.606156495E+02 -.625827779E+02 -.644668150E+02 -.662474073E+02 -.679149715E+02 -.694670317E+02 -.709056813E+02 -.722358327E+02 -.734640192E+02 -.745975837E+02 -.756441367E+02 -.766112019E+02 -.775059905E+02 -.783352613E+02 -.791052397E+02 -.798215701E+02 -.804892905E+02 -.811128124E+02 -.816959007E+02 -.822416423E+02 -.827523964E+02 -.832297184E+02 -.836742456E+02 -.840855355E+02 -.844618381E+02 -.847997851E+02 -.850939676E+02 -.853363703E+02 -.855156153E+02 -.856159585E+02 -.856159585E+02
 -.855251673E+02 -.855251673E+02 -.854194236E+02 -.852304932E+02 -.849749283E+02 -.846646795E+02 -.843081545E+02 -.839110157E+02 -.834767778E+02 -.830072539E+02 -.825028860E+02 -.819629884E+02 -.813859233E+02 -.807692280E+02 -.801097053E+02 -.794034890E+02 -.786460955E+02 -.778324712E+02 -.769570471E+02 -.760138149E+02 -.749964404E+02 -.738984390E+02 -.727134424E+02 -.714356008E+02 -.700601800E+02 -.685844364E+02 -.670088869E+02 -.653391367E+02 -.635884973E+02 -.617817166E+02 -.599602845E+02 -.581899653E+02 -.565714893E+02 -.552557404E+02 -.544653586E+02 -.545255345E+02 -.559080084E+02 -.592940775E+02 -.656649252E+02 -.764309474E+02 -.936156961E+02 -.120113107E+03 -.160033653E+03 -.219130687E+03 -.305210105E+03 -.428161109E+03 -.598505524E+03 -.821374537E+03 -.107759097E+04 -.126993789E+04 -.107758766E+04 -.821367902E+03 -.598495553E+03 -.428147785E+03 -.305193401E+03 -.219110570E+03 -.160010081E+03 -.120086035E+03 -.935850693E+02 -.763967036E+02 -.656269949E+02 -.592523830E+02 -.558624638E+02 -.544760452E+02 -.544118214E+02 -.551980426E+02 -.565095089E+02 -.581235703E+02 -.598893330E+02 -.617060564E+02 -.635079659E+02 -.652535613E+02 -.669180847E+02 -.684882156E+02 -.699583405E+02 -.713279361E+02 -.725997423E+02 -.737784930E+02 -.748700428E+02 -.758807722E+02 -.768171881E+02 -.776856600E+02 -.784922505E+02 -.792426072E+02 -.799418957E+02 -.805947560E+02 -.812052694E+02 -.817769271E+02 -.823125897E+02 -.828144313E+02 -.832838575E+02 -.837213887E+02 -.841264951E+02 -.844973698E+02 -.848306180E+02 -.851208388E+02 -.853600641E+02 -.855370113E+02 -.856360906E+02 -.856360906E+02
 -.855907089E+02 -.855907089E+02 -.854890897E+02 -.853076616E+02 -.850624775E+02 -.847651830E+02 -.844240369E+02 -.840446816E+02 -.836307236E+02 -.831841697E+02 -.827057537E+02 -.821951807E+02 -.816513096E+02 -.810722915E+02 -.804556758E+02 -.797984974E+02 -.790973552E+02 -.783484937E+02 -.775478987E+02 -.766914234E+02 -.757749617E+02 -.747946938E+02 -.737474353E+02 -.726311322E+02 -.714455611E+02 -.701933117E+02 -.688811597E+02 -.675219734E+02 -.661373526E+02 -.647612620E+02 -.634450158E+02 -.622640894E+02 -.613273810E+02 -.607897410E+02 -.608687974E+02 -.618673337E+02 -.642026345E+02 -.684441565E+02 -.753602770E+02 -.859730285E+02 -.101615331E+03 -.123975754E+03 -.155096784E+03 -.197256473E+03 -.252599472E+03 -.322282131E+03 -.404769838E+03 -.492882339E+03 -.569670584E+03 -.605724798E+03 -.569667315E+03 -.492875794E+03 -.404760005E+03 -.322268990E+03 -.252582997E+03 -.197236634E+03 -.155073540E+03 -.123949061E+03 -.101585136E+03 -.859392703E+02 -.753228889E+02 -.684030634E+02 -.641577532E+02 -.618185729E+02 -.608160572E+02 -.607329126E+02 -.612663464E+02 -.621987213E+02 -.633751774E+02 -.646868065E+02 -.660581235E+02 -.674378044E+02 -.687918752E+02 -.700987274E+02 -.713454850E+02 -.725253666E+02 -.736357791E+02 -.746769461E+02 -.756509268E+02 -.765609181E+02 -.774107616E+02 -.782045984E+02 -.789466284E+02 -.796409424E+02 -.802914051E+02 -.809015692E+02 -.814746084E+02 -.820132577E+02 -.825197509E+02 -.829957466E+02 -.834422338E+02 -.838594059E+02 -.842464914E+02 -.846015260E+02 -.849210464E+02 -.851996816E+02 -.854296078E+02 -.855998255E+02 -.856952011E+02 -.856952011E+02
 -.856954264E+02 -.856954264E+02 -.856003667E+02 -.854308564E+02 -.852021391E+02 -.849253567E+02 -.846085091E+02 -.842571806E+02 -.838750919E+02 -.834645177E+02 -.830266052E+02 -.825616176E+02 -.820691227E+02 -.815481433E+02 -.809972824E+02 -.804148357E+02 -.797989011E+02 -.791474982E+02 -.784587105E+02 -.777308624E+02 -.769627529E+02 -.761539650E+02 -.753052825E+02 -.744192500E+02 -.735009272E+02 -.725588976E+02 -.716066169E+02 -.706642020E+02 -.697607951E+02 -.689376639E+02 -.682522384E+02 -.677833148E+02 -.676376805E+02 -.679584115E+02 -.689350286E+02 -.708155212E+02 -.739198667E+02 -.786539239E+02 -.855212431E+02 -.951280362E+02 -.108172842E+03 -.125406780E+03 -.147542470E+03 -.175080607E+03 -.208016749E+03 -.245398418E+03 -.284749846E+03 -.321518277E+03 -.348993121E+03 -.359629279E+03 -.348989926E+03 -.321511881E+03 -.284740236E+03 -.245385577E+03 -.208000652E+03 -.175061223E+03 -.147519764E+03 -.125380707E+03 -.108143353E+03 -.950950740E+02 -.854847439E+02 -.786138167E+02 -.738760728E+02 -.707679543E+02 -.688835943E+02 -.679030073E+02 -.675781951E+02 -.677196285E+02 -.681842224E+02 -.688651803E+02 -.696836972E+02 -.705823340E+02 -.715198145E+02 -.724669889E+02 -.734037334E+02 -.743165875E+02 -.751969648E+02 -.760398070E+02 -.768425748E+02 -.776044972E+02 -.783260128E+02 -.790083569E+02 -.796532560E+02 -.802627006E+02 -.808387749E+02 -.813835254E+02 -.818988545E+02 -.823864284E+02 -.828475874E+02 -.832832518E+02 -.836938114E+02 -.840789897E+02 -.844376704E+02 -.847676709E+02 -.850654451E+02 -.853256908E+02 -.855408323E+02 -.857003361E+02 -.857898090E+02 -.857898090E+02
 -.858331521E+02 -.858331521E+02 -.857466625E+02 -.855926977E+02 -.853854138E+02 -.851352609E+02 -.848498602E+02 -.845346726E+02 -.841935092E+02 -.838289232E+02 -.834425128E+02 -.830351582E+02 -.826072122E+02 -.821586583E+02 -.816892501E+02 -.811986420E+02 -.806865235E+02 -.801527660E+02 -.795975948E+02 -.790217992E+02 -.784269954E+02 -.778159622E+02 -.771930698E+02 -.765648324E+02 -.759406157E+02 -.753335420E+02 -.747616408E+02 -.742493006E+02 -.738290846E+02 -.735439737E+02 -.734500966E+02 -.736199841E+02 -.741463416E+02 -.751462462E+02 -.767655260E+02 -.791828275E+02 -.826124902E+02 -.873047602E+02 -.935410424E+02 -.101620789E+03 -.111835310E+03 -.124422560E+03 -.139496436E+03 -.156945866E+03 -.176305350E+03 -.196613739E+03 -.216306100E+03 -.233225461E+03 -.244883247E+03 -.249087712E+03 -.244880154E+03 -.233219268E+03 -.216296796E+03 -.196601308E+03 -.176289770E+03 -.156927108E+03 -.139474465E+03 -.124397337E+03 -.111806789E+03 -.101588917E+03 -.935057602E+02 -.872660023E+02 -.825701841E+02 -.791368937E+02 -.767158777E+02 -.750927890E+02 -.740889734E+02 -.735585953E+02 -.733845692E+02 -.734741819E+02 -.737548945E+02 -.741705707E+02 -.746782222E+02 -.752452790E+02 -.758473472E+02 -.764663934E+02 -.770892937E+02 -.777066843E+02 -.783120575E+02 -.789010556E+02 -.794709215E+02 -.800200717E+02 -.805477656E+02 -.810538475E+02 -.815385434E+02 -.820022986E+02 -.824456424E+02 -.828690701E+02 -.832729332E+02 -.836573276E+02 -.840219717E+02 -.843660642E+02 -.846881093E+02 -.849856972E+02 -.852552207E+02 -.854915077E+02 -.856873403E+02 -.858328243E+02 -.859145614E+02 -.859145614E+02
 -.859962717E+02 -.859962717E+02 -.859198482E+02 -.857841041E+02 -.856018753E+02 -.853827494E+02 -.851338452E+02 -.848604099E+02 -.845662790E+02 -.842542332E+02 -.839262776E+02 -.835838660E+02 -.832280853E+02 -.828598130E+02 -.824798613E+02 -.820891151E+02 -.816886751E+02 -.812800145E+02 -.808651576E+02 -.804468930E+02 -.800290291E+02 -.796167083E+02 -.792167917E+02 -.788383317E+02 -.784931511E+02 -.781965462E+02 -.779681345E+02 -.778328632E+02 -.778221880E+02 -.779754213E+02 -.783412253E+02 -.789791902E+02 -.799613809E+02 -.813736537E+02 -.833164208E+02 -.859043775E+02 -.892644901E+02 -.935312798E+02 -.988381613E+02 -.105303355E+03 -.113008849E+03 -.121971236E+03 -.132104444E+03 -.143176787E+03 -.154769088E+03 -.166246882E+03 -.176767112E+03 -.185344763E+03 -.191000107E+03 -.192980876E+03 -.190997141E+03 -.185338825E+03 -.176758192E+03 -.166234966E+03 -.154754154E+03 -.143158810E+03 -.132083393E+03 -.121947076E+03 -.112981537E+03 -.105272845E+03 -.988043988E+02 -.934942065E+02 -.892240408E+02 -.858604811E+02 -.832689995E+02 -.813226234E+02 -.799066506E+02 -.789206623E+02 -.782787954E+02 -.779089779E+02 -.777516131E+02 -.777580323E+02 -.778889171E+02 -.781128066E+02 -.784047494E+02 -.787451254E+02 -.791186379E+02 -.795134672E+02 -.799205679E+02 -.803330919E+02 -.807459176E+02 -.811552681E+02 -.815584004E+02 -.819533547E+02 -.823387474E+02 -.827136006E+02 -.830771961E+02 -.834289465E+02 -.837682754E+02 -.840944978E+02 -.844066943E+02 -.847035685E+02 -.849832781E+02 -.852432274E+02 -.854798056E+02 -.856880503E+02 -.858612139E+02 -.859901977E+02 -.860628127E+02 -.860628127E+02
 -.861765002E+02 -.861765002E+02 -.861110911E+02 -.859952358E+02 -.858402701E+02 -.856547759E+02 -.854452506E+02 -.852166241E+02 -.849726600E+02 -.847162690E+02 -.844497590E+02 -.841750376E+02 -.838937822E+02 -.836075891E+02 -.833181099E+02 -.830271851E+02 -.827369810E+02 -.824501372E+02 -.821699317E+02 -.819004700E+02 -.816469050E+02 -.814156955E+02 -.812149091E+02 -.810545775E+02 -.809471087E+02 -.809077602E+02 -.809551727E+02 -.811119567E+02 -.814053172E+02 -.818676831E+02 -.825372894E+02 -.834586294E+02 -.846826537E+02 -.862665413E+02 -.882728045E+02 -.907674166E+02 -.938165802E+02 -.974816950E+02 -.101812079E+03 -.106835083E+03 -.112543492E+03 -.118880624E+03 -.125724397E+03 -.132872910E+03 -.140035664E+03 -.146836135E+03 -.152832165E+03 -.157559203E+03 -.160596202E+03 -.161643990E+03 -.160593385E+03 -.157553565E+03 -.152823698E+03 -.146824825E+03 -.140021492E+03 -.132855856E+03 -.125704433E+03 -.118857717E+03 -.112517607E+03 -.106806179E+03 -.101780108E+03 -.974466069E+02 -.937783182E+02 -.907259190E+02 -.882280041E+02 -.862183655E+02 -.846310243E+02 -.834034626E+02 -.824784959E+02 -.818051680E+02 -.813389804E+02 -.810416931E+02 -.808808727E+02 -.808293105E+02 -.808643933E+02 -.809674793E+02 -.811233121E+02 -.813194875E+02 -.815459817E+02 -.817947403E+02 -.820593245E+02 -.823346112E+02 -.826165370E+02 -.829018826E+02 -.831880889E+02 -.834730992E+02 -.837552206E+02 -.840329990E+02 -.843051017E+02 -.845702008E+02 -.848268519E+02 -.850733588E+02 -.853076174E+02 -.855269265E+02 -.857277537E+02 -.859054375E+02 -.860538077E+02 -.861646923E+02 -.862272784E+02 -.862272784E+02
 -.863656154E+02 -.863656154E+02 -.863116404E+02 -.862163749E+02 -.860895354E+02 -.859385888E+02 -.857693078E+02 -.855862014E+02 -.853928514E+02 -.851921782E+02 -.849866546E+02 -.847784810E+02 -.845697351E+02 -.843625027E+02 -.841589998E+02 -.839616902E+02 -.837734050E+02 -.835974686E+02 -.834378352E+02 -.832992396E+02 -.831873660E+02 -.831090361E+02 -.830724208E+02 -.830872721E+02 -.831651768E+02 -.833198245E+02 -.835672817E+02 -.839262551E+02 -.844183205E+02 -.850680816E+02 -.859032077E+02 -.869542828E+02 -.882543780E+02 -.898382346E+02 -.917409253E+02 -.939958450E+02 -.966318786E+02 -.996696180E+02 -.103116566E+03 -.106961393E+03 -.111167520E+03 -.115666622E+03 -.120353036E+03 -.125080530E+03 -.129663261E+03 -.133882899E+03 -.137503455E+03 -.140294061E+03 -.142057640E+03 -.142660452E+03 -.142054993E+03 -.140288765E+03 -.137495502E+03 -.133872277E+03 -.129649955E+03 -.125064522E+03 -.120334303E+03 -.115645136E+03 -.111143252E+03 -.106934307E+03 -.103086624E+03 -.996367761E+02 -.965960902E+02 -.939570588E+02 -.916990855E+02 -.897932812E+02 -.882062466E+02 -.869029047E+02 -.858485101E+02 -.850099875E+02 -.843567492E+02 -.838611224E+02 -.834985006E+02 -.832473057E+02 -.830888300E+02 -.830070074E+02 -.829881507E+02 -.830206780E+02 -.830948458E+02 -.832024964E+02 -.833368273E+02 -.834921820E+02 -.836638639E+02 -.838479711E+02 -.840412502E+02 -.842409651E+02 -.844447791E+02 -.846506451E+02 -.848567004E+02 -.850611621E+02 -.852622175E+02 -.854579036E+02 -.856459689E+02 -.858237084E+02 -.859877618E+02 -.861338597E+02 -.862565021E+02 -.863485443E+02 -.864006630E+02 -.864006630E+02
 -.865560590E+02 -.865560590E+02 -.865134664E+02 -.864386380E+02 -.863396109E+02 -.862226688E+02 -.860927803E+02 -.859539424E+02 -.858094494E+02 -.856621084E+02 -.855144129E+02 -.853686877E+02 -.852272121E+02 -.850923288E+02 -.849665450E+02 -.848526284E+02 -.847537031E+02 -.846733471E+02 -.846156955E+02 -.845855481E+02 -.845884849E+02 -.846309879E+02 -.847205675E+02 -.848658922E+02 -.850769143E+02 -.853649853E+02 -.857429485E+02 -.862251929E+02 -.868276473E+02 -.875676849E+02 -.884639038E+02 -.895357397E+02 -.908028591E+02 -.922842776E+02 -.939971460E+02 -.959551538E+02 -.981665198E+02 -.100631574E+03 -.103339995E+03 -.106267862E+03 -.109374781E+03 -.112601507E+03 -.115868601E+03 -.119076800E+03 -.122109783E+03 -.124839881E+03 -.127136907E+03 -.128879645E+03 -.129968692E+03 -.130338525E+03 -.129966234E+03 -.128874725E+03 -.127129519E+03 -.124830016E+03 -.122097429E+03 -.119061942E+03 -.115851221E+03 -.112581583E+03 -.109352288E+03 -.106242772E+03 -.103312278E+03 -.100601196E+03 -.981334433E+02 -.959193381E+02 -.939585475E+02 -.922428495E+02 -.907585516E+02 -.894884998E+02 -.884136758E+02 -.875144106E+02 -.867712661E+02 -.861656423E+02 -.856801647E+02 -.852989040E+02 -.850074717E+02 -.847930263E+02 -.846442198E+02 -.845511060E+02 -.845050254E+02 -.844984806E+02 -.845250078E+02 -.845790524E+02 -.846558484E+02 -.847513065E+02 -.848619093E+02 -.849846131E+02 -.851167561E+02 -.852559702E+02 -.854000952E+02 -.855470903E+02 -.856949427E+02 -.858415654E+02 -.859846819E+02 -.861216890E+02 -.862494900E+02 -.863642880E+02 -.864613249E+02 -.865345484E+02 -.865761843E+02 -.865761843E+02
 -.867413554E+02 -.867413554E+02 -.867097054E+02 -.866544629E+02 -.865819846E+02 -.864973437E+02 -.864046559E+02 -.863073366E+02 -.862083039E+02 -.861101426E+02 -.860152373E+02 -.859258846E+02 -.858443882E+02 -.857731443E+02 -.857147181E+02 -.856719168E+02 -.856478604E+02 -.856460503E+02 -.856704392E+02 -.857254999E+02 -.858162941E+02 -.859485389E+02 -.861286684E+02 -.863638864E+02 -.866622053E+02 -.870324624E+02 -.874843047E+02 -.880281294E+02 -.886749644E+02 -.894362705E+02 -.903236451E+02 -.913484024E+02 -.925210094E+02 -.938503539E+02 -.953428324E+02 -.970012508E+02 -.988235577E+02 -.100801451E+03 -.102918937E+03 -.105150977E+03 -.107462389E+03 -.109807241E+03 -.112129002E+03 -.114361709E+03 -.116432381E+03 -.118264767E+03 -.119784328E+03 -.120924071E+03 -.121630573E+03 -.121869305E+03 -.121628316E+03 -.120919554E+03 -.119777547E+03 -.118255716E+03 -.116421049E+03 -.114348085E+03 -.112113073E+03 -.109788991E+03 -.107441799E+03 -.105128027E+03 -.102893604E+03 -.100773709E+03 -.987933805E+02 -.969686087E+02 -.953076941E+02 -.938126861E+02 -.924807768E+02 -.913055682E+02 -.902781710E+02 -.893881170E+02 -.886240910E+02 -.879744955E+02 -.874278698E+02 -.869731870E+02 -.866000519E+02 -.862988205E+02 -.860606603E+02 -.858775658E+02 -.857423424E+02 -.856485689E+02 -.855905452E+02 -.855632321E+02 -.855621865E+02 -.855834943E+02 -.856237044E+02 -.856797625E+02 -.857489461E+02 -.858287996E+02 -.859170692E+02 -.860116345E+02 -.861104364E+02 -.862113967E+02 -.863123267E+02 -.864108199E+02 -.865041216E+02 -.865889694E+02 -.866613926E+02 -.867164589E+02 -.867479511E+02 -.867479511E+02
 -.869163443E+02 -.869163443E+02 -.868949008E+02 -.868578684E+02 -.868099725E+02 -.867550884E+02 -.866964619E+02 -.866368845E+02 -.865788338E+02 -.865245876E+02 -.864763184E+02 -.864361723E+02 -.864063381E+02 -.863891066E+02 -.863869258E+02 -.864024500E+02 -.864385877E+02 -.864985443E+02 -.865858638E+02 -.867044661E+02 -.868586799E+02 -.870532685E+02 -.872934471E+02 -.875848860E+02 -.879336973E+02 -.883463968E+02 -.888298366E+02 -.893910975E+02 -.900373348E+02 -.907755648E+02 -.916123832E+02 -.925536062E+02 -.936038254E+02 -.947658753E+02 -.960402157E+02 -.974242414E+02 -.989115474E+02 -.100491190E+03 -.102147008E+03 -.103857086E+03 -.105593458E+03 -.107322171E+03 -.109003819E+03 -.110594642E+03 -.112048239E+03 -.113317884E+03 -.114359310E+03 -.115133754E+03 -.115610923E+03 -.115771510E+03 -.115608878E+03 -.115129661E+03 -.114353168E+03 -.113309687E+03 -.112037982E+03 -.110582316E+03 -.108989415E+03 -.107305678E+03 -.105574865E+03 -.103836380E+03 -.102124173E+03 -.100466210E+03 -.988844054E+02 -.973949191E+02 -.960086938E+02 -.947321338E+02 -.935678435E+02 -.925153628E+02 -.915718571E+02 -.907327347E+02 -.899921802E+02 -.893435987E+02 -.887799758E+02 -.882941584E+02 -.878790689E+02 -.875278597E+02 -.872340205E+02 -.869914468E+02 -.867944778E+02 -.866379105E+02 -.865169971E+02 -.864274287E+02 -.863653105E+02 -.863271304E+02 -.863097228E+02 -.863102303E+02 -.863260628E+02 -.863548538E+02 -.863944157E+02 -.864426911E+02 -.864977002E+02 -.865574825E+02 -.866200296E+02 -.866832068E+02 -.867446598E+02 -.868016993E+02 -.868511600E+02 -.868892218E+02 -.869111854E+02 -.869111854E+02
 -.870772446E+02 -.870772446E+02 -.870650680E+02 -.870445146E+02 -.870187701E+02 -.869905595E+02 -.869622719E+02 -.869360603E+02 -.869139244E+02 -.868977795E+02 -.868895134E+02 -.868910360E+02 -.869043222E+02 -.869314498E+02 -.869746324E+02 -.870362501E+02 -.871188758E+02 -.872252987E+02 -.873585429E+02 -.875218821E+02 -.877188469E+02 -.879532257E+02 -.882290532E+02 -.885505874E+02 -.889222693E+02 -.893486625E+02 -.898343676E+02 -.903839079E+02 -.910015802E+02 -.916912676E+02 -.924562097E+02 -.932987286E+02 -.942199110E+02 -.952192506E+02 -.962942594E+02 -.974400643E+02 -.986490102E+02 -.999103032E+02 -.101209732E+03 -.102529518E+03 -.103848341E+03 -.105141601E+03 -.106381948E+03 -.107540124E+03 -.108586096E+03 -.109490457E+03 -.110226009E+03 -.110769398E+03 -.111102646E+03 -.111214413E+03 -.111100820E+03 -.110765744E+03 -.110220526E+03 -.109483143E+03 -.108576947E+03 -.107529137E+03 -.106369117E+03 -.105126921E+03 -.103831807E+03 -.102511123E+03 -.101189469E+03 -.998881642E+02 -.986249881E+02 -.974141514E+02 -.962664481E+02 -.951895336E+02 -.941882815E+02 -.932651804E+02 -.924207378E+02 -.916538683E+02 -.909622515E+02 -.903426502E+02 -.897911843E+02 -.893035602E+02 -.888752593E+02 -.885016861E+02 -.881782836E+02 -.879006186E+02 -.876644425E+02 -.874657320E+02 -.873007130E+02 -.871658714E+02 -.870579541E+02 -.869739618E+02 -.869111356E+02 -.868669395E+02 -.868390381E+02 -.868252726E+02 -.868236325E+02 -.868322253E+02 -.868492422E+02 -.868729198E+02 -.869014967E+02 -.869331623E+02 -.869659969E+02 -.869978999E+02 -.870265016E+02 -.870490551E+02 -.870623016E+02 -.870623016E+02
 -.872215910E+02 -.872215910E+02 -.872176216E+02 -.872116133E+02 -.872053353E+02 -.872004384E+02 -.871984938E+02 -.872010272E+02 -.872095498E+02 -.872255853E+02 -.872506957E+02 -.872865029E+02 -.873347092E+02 -.873971154E+02 -.874756368E+02 -.875723162E+02 -.876893355E+02 -.878290223E+02 -.879938542E+02 -.881864569E+02 -.884095966E+02 -.886661653E+02 -.889591556E+02 -.892916255E+02 -.896666490E+02 -.900872516E+02 -.905563269E+02 -.910765346E+02 -.916501748E+02 -.922790398E+02 -.929642431E+02 -.937060246E+02 -.945035385E+02 -.953546267E+02 -.962555899E+02 -.972009654E+02 -.981833312E+02 -.991931559E+02 -.100218717E+03 -.101246113E+03 -.102259400E+03 -.103240860E+03 -.104171438E+03 -.105031326E+03 -.105800703E+03 -.106460580E+03 -.106993719E+03 -.107385541E+03 -.107624952E+03 -.107705010E+03 -.107623349E+03 -.107382333E+03 -.106988907E+03 -.106454163E+03 -.105792681E+03 -.105021700E+03 -.104160205E+03 -.103228021E+03 -.102244954E+03 -.101230061E+03 -.100201059E+03 -.991738928E+02 -.981624644E+02 -.971784974E+02 -.962315241E+02 -.953289676E+02 -.944762922E+02 -.936771991E+02 -.929338483E+02 -.922470881E+02 -.916166814E+02 -.910415183E+02 -.905198103E+02 -.900492617E+02 -.896272183E+02 -.892507924E+02 -.889169654E+02 -.886226714E+02 -.883648617E+02 -.881405541E+02 -.879468689E+02 -.877810535E+02 -.876404984E+02 -.875227440E+02 -.874254836E+02 -.873465590E+02 -.872839541E+02 -.872357841E+02 -.872002822E+02 -.871757843E+02 -.871607107E+02 -.871535459E+02 -.871528159E+02 -.871570622E+02 -.871648125E+02 -.871745468E+02 -.871846587E+02 -.871934088E+02 -.871988717E+02 -.871988717E+02
 -.873480836E+02 -.873480836E+02 -.873512122E+02 -.873577393E+02 -.873681622E+02 -.873831541E+02 -.874035282E+02 -.874302148E+02 -.874642476E+02 -.875067553E+02 -.875589585E+02 -.876221688E+02 -.876977899E+02 -.877873189E+02 -.878923484E+02 -.880145662E+02 -.881557551E+02 -.883177889E+02 -.885026255E+02 -.887122964E+02 -.889488902E+02 -.892145304E+02 -.895113457E+02 -.898414313E+02 -.902068010E+02 -.906093281E+02 -.910506736E+02 -.915322030E+02 -.920548889E+02 -.926192020E+02 -.932249896E+02 -.938713465E+02 -.945564792E+02 -.952775708E+02 -.960306535E+02 -.968104962E+02 -.976105203E+02 -.984227536E+02 -.992378375E+02 -.100045098E+03 -.100832696E+03 -.101587855E+03 -.102297186E+03 -.102947085E+03 -.103524210E+03 -.104016002E+03 -.104411225E+03 -.104700488E+03 -.104876711E+03 -.104935491E+03 -.104875331E+03 -.104697727E+03 -.104407085E+03 -.104010486E+03 -.103517318E+03 -.102938821E+03 -.102287552E+03 -.101576857E+03 -.100820339E+03 -.100031388E+03 -.992227806E+02 -.984063590E+02 -.975927979E+02 -.967914577E+02 -.960103123E+02 -.952559423E+02 -.945335813E+02 -.938471998E+02 -.931996176E+02 -.925926315E+02 -.920271508E+02 -.915033320E+02 -.910207095E+02 -.905783159E+02 -.901747916E+02 -.898084820E+02 -.894775212E+02 -.891799035E+02 -.889135420E+02 -.886763178E+02 -.884661175E+02 -.882808633E+02 -.881185353E+02 -.879771874E+02 -.878549579E+02 -.877500756E+02 -.876608629E+02 -.875857358E+02 -.875232017E+02 -.874718559E+02 -.874303770E+02 -.873975225E+02 -.873721231E+02 -.873530794E+02 -.873393589E+02 -.873299960E+02 -.873240954E+02 -.873208411E+02 -.873195125E+02 -.873195125E+02
 -.874563906E+02 -.874563906E+02 -.874655144E+02 -.874825903E+02 -.875070010E+02 -.875385512E+02 -.875773703E+02 -.876238413E+02 -.876785490E+02 -.877422420E+02 -.878158054E+02 -.879002411E+02 -.879966526E+02 -.881062336E+02 -.882302582E+02 -.883700717E+02 -.885270811E+02 -.887027445E+02 -.888985577E+02 -.891160383E+02 -.893567060E+02 -.896220580E+02 -.899135393E+02 -.902325065E+02 -.905801857E+02 -.909576229E+02 -.913656265E+02 -.918047035E+02 -.922749884E+02 -.927761659E+02 -.933073902E+02 -.938672014E+02 -.944534439E+02 -.950631903E+02 -.956926752E+02 -.963372459E+02 -.969913361E+02 -.976484699E+02 -.983013014E+02 -.989416990E+02 -.995608755E+02 -.100149568E+03 -.100698269E+03 -.101197494E+03 -.101638091E+03 -.102011564E+03 -.102310404E+03 -.102528393E+03 -.102660878E+03 -.102704978E+03 -.102659719E+03 -.102526075E+03 -.102306930E+03 -.102006937E+03 -.101632315E+03 -.101190576E+03 -.100690215E+03 -.100140388E+03 -.995505778E+02 -.989302958E+02 -.982888062E+02 -.976348979E+02 -.969767048E+02 -.963215750E+02 -.956759872E+02 -.950455103E+02 -.944348002E+02 -.938476255E+02 -.932869177E+02 -.927548363E+02 -.922528456E+02 -.917817966E+02 -.913420097E+02 -.909333564E+02 -.905553360E+02 -.902071467E+02 -.898877501E+02 -.895959276E+02 -.893303306E+02 -.890895223E+02 -.888720138E+02 -.886762933E+02 -.885008505E+02 -.883441954E+02 -.882048742E+02 -.880814803E+02 -.879726644E+02 -.878771411E+02 -.877936958E+02 -.877211899E+02 -.876585673E+02 -.876048621E+02 -.875592087E+02 -.875208563E+02 -.874891892E+02 -.874637547E+02 -.874443038E+02 -.874308457E+02 -.874237248E+02 -.874237248E+02
 -.875469351E+02 -.875469351E+02 -.875609990E+02 -.875867330E+02 -.876225652E+02 -.876675481E+02 -.877212103E+02 -.877834457E+02 -.878544310E+02 -.879345630E+02 -.880244125E+02 -.881246881E+02 -.882362091E+02 -.883598836E+02 -.884966902E+02 -.886476616E+02 -.888138700E+02 -.889964111E+02 -.891963883E+02 -.894148941E+02 -.896529896E+02 -.899116810E+02 -.901918923E+02 -.904944344E+02 -.908199695E+02 -.911689725E+02 -.915416869E+02 -.919380783E+02 -.923577837E+02 -.928000602E+02 -.932637320E+02 -.937471402E+02 -.942480953E+02 -.947638378E+02 -.952910082E+02 -.958256315E+02 -.963631193E+02 -.968982937E+02 -.974254355E+02 -.979383613E+02 -.984305284E+02 -.988951695E+02 -.993254535E+02 -.997146696E+02 -.100056426E+03 -.100344859E+03 -.100574833E+03 -.100742129E+03 -.100843609E+03 -.100877340E+03 -.100842666E+03 -.100740243E+03 -.100572008E+03 -.100341101E+03 -.100051741E+03 -.997090651E+02 -.993189405E+02 -.988877601E+02 -.984222368E+02 -.979292039E+02 -.974154312E+02 -.968874637E+02 -.963514877E+02 -.958132252E+02 -.952778572E+02 -.947499756E+02 -.942335591E+02 -.937319711E+02 -.932479756E+02 -.927837665E+02 -.923410080E+02 -.919208811E+02 -.915241347E+02 -.911511377E+02 -.908019311E+02 -.904762783E+02 -.901737115E+02 -.898935756E+02 -.896350668E+02 -.893972681E+02 -.891791796E+02 -.889797451E+02 -.887978755E+02 -.886324681E+02 -.884824237E+02 -.883466614E+02 -.882241312E+02 -.881138270E+02 -.880147975E+02 -.879261598E+02 -.878471135E+02 -.877769584E+02 -.877151172E+02 -.876611648E+02 -.876148673E+02 -.875762343E+02 -.875455887E+02 -.875236608E+02 -.875117141E+02 -.875117141E+02
 -.876206903E+02 -.876206903E+02 -.876387148E+02 -.876713597E+02 -.877162561E+02 -.877718208E+02 -.878370678E+02 -.879114661E+02 -.879948322E+02 -.880872487E+02 -.881890019E+02 -.883005346E+02 -.884224081E+02 -.885552734E+02 -.886998462E+02 -.888568861E+02 -.890271779E+02 -.892115139E+02 -.894106753E+02 -.896254148E+02 -.898564359E+02 -.901043721E+02 -.903697632E+02 -.906530298E+02 -.909544453E+02 -.912741062E+02 -.916118997E+02 -.919674709E+02 -.923401882E+02 -.927291100E+02 -.931329519E+02 -.935500573E+02 -.939783726E+02 -.944154288E+02 -.948583320E+02 -.953037645E+02 -.957479998E+02 -.961869314E+02 -.966161195E+02 -.970308544E+02 -.974262378E+02 -.977972814E+02 -.981390197E+02 -.984466349E+02 -.987155886E+02 -.989417557E+02 -.991215524E+02 -.992520546E+02 -.993310968E+02 -.993573486E+02 -.993303616E+02 -.992505862E+02 -.991193551E+02 -.989388357E+02 -.987119544E+02 -.984422970E+02 -.981339911E+02 -.977915776E+02 -.974198766E+02 -.970238564E+02 -.966085081E+02 -.961787329E+02 -.957392437E+02 -.952944838E+02 -.948485631E+02 -.944052123E+02 -.939677529E+02 -.935390833E+02 -.931216774E+02 -.927175937E+02 -.923284943E+02 -.919556692E+02 -.916000660E+02 -.912623225E+02 -.909428003E+02 -.906416187E+02 -.903586880E+02 -.900937414E+02 -.898463643E+02 -.896160225E+02 -.894020867E+02 -.892038558E+02 -.890205769E+02 -.888514644E+02 -.886957163E+02 -.885525307E+02 -.884211201E+02 -.883007267E+02 -.881906383E+02 -.880902062E+02 -.879988655E+02 -.879161608E+02 -.878417782E+02 -.877755867E+02 -.877176927E+02 -.876685106E+02 -.876288577E+02 -.876000792E+02 -.875842138E+02 -.875842138E+02
 -.876789956E+02 -.876789956E+02 -.877000940E+02 -.877380747E+02 -.877899213E+02 -.878535276E+02 -.879274788E+02 -.880108846E+02 -.881032527E+02 -.882043930E+02 -.883143432E+02 -.884333124E+02 -.885616361E+02 -.886997414E+02 -.888481180E+02 -.890072943E+02 -.891778165E+02 -.893602293E+02 -.895550577E+02 -.897627899E+02 -.899838582E+02 -.902186214E+02 -.904673444E+02 -.907301781E+02 -.910071381E+02 -.912980819E+02 -.916026865E+02 -.919204254E+02 -.922505460E+02 -.925920486E+02 -.929436670E+02 -.933038529E+02 -.936707642E+02 -.940422588E+02 -.944158958E+02 -.947889444E+02 -.951584023E+02 -.955210244E+02 -.958733625E+02 -.962118157E+02 -.965326924E+02 -.968322811E+02 -.971069303E+02 -.973531337E+02 -.975676183E+02 -.977474326E+02 -.978900297E+02 -.979933421E+02 -.980558456E+02 -.980766059E+02 -.980553093E+02 -.979922721E+02 -.978884308E+02 -.977453123E+02 -.975649864E+02 -.973500028E+02 -.971033157E+02 -.968282007E+02 -.965281671E+02 -.962068696E+02 -.958680226E+02 -.955153213E+02 -.951523700E+02 -.947826206E+02 -.944093222E+02 -.940354813E+02 -.936638332E+02 -.932968235E+02 -.929365993E+02 -.925850079E+02 -.922436033E+02 -.919136574E+02 -.915961759E+02 -.912919176E+02 -.910014155E+02 -.907249988E+02 -.904628162E+02 -.902148580E+02 -.899809784E+02 -.897609163E+02 -.895543156E+02 -.893607435E+02 -.891797086E+02 -.890106771E+02 -.888530891E+02 -.887063743E+02 -.885699672E+02 -.884433247E+02 -.883259435E+02 -.882173817E+02 -.881172840E+02 -.880254127E+02 -.879416870E+02 -.878662341E+02 -.877994547E+02 -.877421091E+02 -.876954311E+02 -.876612768E+02 -.876423219E+02 -.876423219E+02
 -.877234031E+02 -.877234031E+02 -.877467895E+02 -.877887152E+02 -.878456547E+02 -.879150847E+02 -.879952432E+02 -.880849446E+02 -.881834396E+02 -.882903081E+02 -.884053767E+02 -.885286550E+02 -.886602864E+02 -.888005086E+02 -.889496226E+02 -.891079659E+02 -.892758912E+02 -.894537468E+02 -.896418585E+02 -.898405136E+02 -.900499442E+02 -.902703118E+02 -.905016910E+02 -.907440531E+02 -.909972507E+02 -.912610005E+02 -.915348680E+02 -.918182520E+02 -.921103700E+02 -.924102460E+02 -.927166995E+02 -.930283381E+02 -.933435538E+02 -.936605234E+02 -.939772144E+02 -.942913968E+02 -.946006614E+02 -.949024450E+02 -.951940630E+02 -.954727487E+02 -.957356992E+02 -.959801273E+02 -.962033171E+02 -.964026840E+02 -.965758336E+02 -.967206211E+02 -.968352061E+02 -.969181015E+02 -.969682145E+02 -.969848773E+02 -.969678661E+02 -.969174073E+02 -.968341717E+02 -.967192548E+02 -.965741465E+02 -.964006902E+02 -.962010337E+02 -.959775743E+02 -.957329000E+02 -.954697298E+02 -.951908546E+02 -.948990807E+02 -.945971787E+02 -.942878373E+02 -.939736237E+02 -.936569515E+02 -.933400554E+02 -.930249728E+02 -.927135320E+02 -.924073464E+02 -.921078140E+02 -.918161208E+02 -.915332491E+02 -.912599872E+02 -.909969424E+02 -.907445551E+02 -.905031140E+02 -.902727716E+02 -.900535606E+02 -.898454089E+02 -.896481557E+02 -.894615664E+02 -.892853472E+02 -.891191601E+02 -.889626370E+02 -.888153951E+02 -.886770524E+02 -.885472455E+02 -.884256488E+02 -.883119980E+02 -.882061187E+02 -.881079611E+02 -.880176451E+02 -.879355179E+02 -.878622281E+02 -.877988237E+02 -.877468794E+02 -.877086643E+02 -.876873623E+02 -.876873623E+02
 -.877555545E+02 -.877555545E+02 -.877805452E+02 -.878252107E+02 -.878856408E+02 -.879589922E+02 -.880432313E+02 -.881369377E+02 -.882391543E+02 -.883492728E+02 -.884669451E+02 -.885920157E+02 -.887244684E+02 -.888643851E+02 -.890119122E+02 -.891672338E+02 -.893305491E+02 -.895020537E+02 -.896819220E+02 -.898702922E+02 -.900672523E+02 -.902728264E+02 -.904869615E+02 -.907095153E+02 -.909402440E+02 -.911787904E+02 -.914246732E+02 -.916772768E+02 -.919358426E+02 -.921994619E+02 -.924670704E+02 -.927374463E+02 -.930092098E+02 -.932808276E+02 -.935506204E+02 -.938167747E+02 -.940773597E+02 -.943303480E+02 -.945736418E+02 -.948051031E+02 -.950225876E+02 -.952239827E+02 -.954072471E+02 -.955704524E+02 -.957118237E+02 -.958297804E+02 -.959229724E+02 -.959903132E+02 -.960310066E+02 -.960445674E+02 -.960308333E+02 -.959899695E+02 -.959224644E+02 -.958291171E+02 -.957110171E+02 -.955695176E+02 -.954062027E+02 -.952228502E+02 -.950213922E+02 -.948038733E+02 -.945724100E+02 -.943291500E+02 -.940762357E+02 -.938157687E+02 -.935497808E+02 -.932802074E+02 -.930088666E+02 -.927374427E+02 -.924674742E+02 -.922003458E+02 -.919372853E+02 -.916793623E+02 -.914274914E+02 -.911824367E+02 -.909448194E+02 -.907151263E+02 -.904937193E+02 -.902808463E+02 -.900766525E+02 -.898811922E+02 -.896944401E+02 -.895163038E+02 -.893466360E+02 -.891852470E+02 -.890319177E+02 -.888864139E+02 -.887485017E+02 -.886179647E+02 -.884946248E+02 -.883783665E+02 -.882691671E+02 -.881671352E+02 -.880725585E+02 -.879859664E+02 -.879082107E+02 -.878405713E+02 -.877848933E+02 -.877437683E+02 -.877207711E+02 -.877207711E+02
 -.877770892E+02 -.877770892E+02 -.878030996E+02 -.878494779E+02 -.879120394E+02 -.879877072E+02 -.880742446E+02 -.881700517E+02 -.882740094E+02 -.883853599E+02 -.885036151E+02 -.886284861E+02 -.887598279E+02 -.888975965E+02 -.890418152E+02 -.891925469E+02 -.893498720E+02 -.895138693E+02 -.896846008E+02 -.898620969E+02 -.900463442E+02 -.902372744E+02 -.904347532E+02 -.906385709E+02 -.908484332E+02 -.910639531E+02 -.912846430E+02 -.915099089E+02 -.917390451E+02 -.919712300E+02 -.922055250E+02 -.924408744E+02 -.926761076E+02 -.929099445E+02 -.931410037E+02 -.933678131E+02 -.935888241E+02 -.938024290E+02 -.940069814E+02 -.942008189E+02 -.943822887E+02 -.945497753E+02 -.947017288E+02 -.948366941E+02 -.949533398E+02 -.950504857E+02 -.951271281E+02 -.951824616E+02 -.952158980E+02 -.952270792E+02 -.952158862E+02 -.951824412E+02 -.951271053E+02 -.950504701E+02 -.949533441E+02 -.948367342E+02 -.947018241E+02 -.945499485E+02 -.943825661E+02 -.942012304E+02 -.940075607E+02 -.938032136E+02 -.935898555E+02 -.933691372E+02 -.931426706E+02 -.929120088E+02 -.926786285E+02 -.924439162E+02 -.922091568E+02 -.919755261E+02 -.917440851E+02 -.915157780E+02 -.912914313E+02 -.910717563E+02 -.908573521E+02 -.906487108E+02 -.904462237E+02 -.902501881E+02 -.900608156E+02 -.898782405E+02 -.897025285E+02 -.895336866E+02 -.893716732E+02 -.892164087E+02 -.890677875E+02 -.889256907E+02 -.887900013E+02 -.886606212E+02 -.885374916E+02 -.884206186E+02 -.883101044E+02 -.882061867E+02 -.881092901E+02 -.880200905E+02 -.879396008E+02 -.878692811E+02 -.878111830E+02 -.877681388E+02 -.877440095E+02 -.877440095E+02
 -.877895789E+02 -.877895789E+02 -.878161171E+02 -.878633467E+02 -.879269046E+02 -.880035557E+02 -.880909210E+02 -.881872704E+02 -.882913636E+02 -.884023289E+02 -.885195696E+02 -.886426920E+02 -.887714496E+02 -.889056998E+02 -.890453696E+02 -.891904282E+02 -.893408657E+02 -.894966741E+02 -.896578333E+02 -.898242977E+02 -.899959852E+02 -.901727679E+02 -.903544631E+02 -.905408257E+02 -.907315415E+02 -.909262215E+02 -.911243964E+02 -.913255133E+02 -.915289322E+02 -.917339253E+02 -.919396762E+02 -.921452821E+02 -.923497569E+02 -.925520368E+02 -.927509876E+02 -.929454143E+02 -.931340727E+02 -.933156837E+02 -.934889486E+02 -.936525670E+02 -.938052554E+02 -.939457678E+02 -.940729162E+02 -.941855913E+02 -.942827833E+02 -.943636003E+02 -.944272869E+02 -.944732386E+02 -.945010150E+02 -.945103485E+02 -.945011504E+02 -.944735126E+02 -.944277060E+02 -.943641743E+02 -.942835253E+02 -.941865178E+02 -.940740469E+02 -.939471262E+02 -.938068684E+02 -.936544653E+02 -.934911666E+02 -.933182597E+02 -.931370490E+02 -.929488373E+02 -.927549083E+02 -.925565104E+02 -.923548432E+02 -.921510456E+02 -.919461862E+02 -.917412562E+02 -.915371633E+02 -.913347288E+02 -.911346857E+02 -.909376786E+02 -.907442651E+02 -.905549183E+02 -.903700308E+02 -.901899190E+02 -.900148288E+02 -.898449416E+02 -.896803816E+02 -.895212227E+02 -.893674977E+02 -.892192071E+02 -.890763296E+02 -.889388344E+02 -.888066950E+02 -.886799059E+02 -.885585035E+02 -.884425909E+02 -.883323699E+02 -.882281815E+02 -.881305578E+02 -.880402889E+02 -.879585102E+02 -.878868157E+02 -.878274059E+02 -.877832820E+02 -.877584992E+02 -.877584992E+02
 -.877944847E+02 -.877944847E+02 -.878211431E+02 -.878685127E+02 -.879321338E+02 -.880086782E+02 -.880956771E+02 -.881913132E+02 -.882942613E+02 -.884035670E+02 -.885185526E+02 -.886387450E+02 -.887638204E+02 -.888935606E+02 -.890278191E+02 -.891664948E+02 -.893095101E+02 -.894567942E+02 -.896082686E+02 -.897638359E+02 -.899233694E+02 -.900867052E+02 -.902536351E+02 -.904239001E+02 -.905971859E+02 -.907731182E+02 -.909512594E+02 -.911311066E+02 -.913120899E+02 -.914935724E+02 -.916748510E+02 -.918551589E+02 -.920336689E+02 -.922094989E+02 -.923817180E+02 -.925493551E+02 -.927114083E+02 -.928668555E+02 -.930146672E+02 -.931538199E+02 -.932833096E+02 -.934021677E+02 -.935094754E+02 -.936043789E+02 -.936861041E+02 -.937539701E+02 -.938074017E+02 -.938459400E+02 -.938692512E+02 -.938771332E+02 -.938695190E+02 -.938464787E+02 -.938082180E+02 -.937550739E+02 -.936875086E+02 -.936061008E+02 -.935115347E+02 -.934045880E+02 -.932861180E+02 -.931570472E+02 -.930183481E+02 -.928710283E+02 -.927161154E+02 -.925546430E+02 -.923876372E+02 -.922161044E+02 -.920410201E+02 -.918633195E+02 -.916838896E+02 -.915035619E+02 -.913231081E+02 -.911432359E+02 -.909645866E+02 -.907877344E+02 -.906131863E+02 -.904413831E+02 -.902727017E+02 -.901074580E+02 -.899459108E+02 -.897882661E+02 -.896346825E+02 -.894852777E+02 -.893401348E+02 -.891993108E+02 -.890628462E+02 -.889307756E+02 -.888031411E+02 -.886800090E+02 -.885614891E+02 -.884477601E+02 -.883391014E+02 -.882359335E+02 -.881388704E+02 -.880487871E+02 -.879669071E+02 -.878949176E+02 -.878351178E+02 -.877906148E+02 -.877655792E+02 -.877655792E+02
 -.877931317E+02 -.877931317E+02 -.878195781E+02 -.878665097E+02 -.879294391E+02 -.880049999E+02 -.880906782E+02 -.881846064E+02 -.882854058E+02 -.883920662E+02 -.885038529E+02 -.886202355E+02 -.887408331E+02 -.888653715E+02 -.889936501E+02 -.891255158E+02 -.892608423E+02 -.893995141E+02 -.895414131E+02 -.896864076E+02 -.898343439E+02 -.899850391E+02 -.901382748E+02 -.902937923E+02 -.904512889E+02 -.906104144E+02 -.907707695E+02 -.909319037E+02 -.910933156E+02 -.912544526E+02 -.914147131E+02 -.915734483E+02 -.917299661E+02 -.918835354E+02 -.920333920E+02 -.921787451E+02 -.923187849E+02 -.924526918E+02 -.925796453E+02 -.926988347E+02 -.928094696E+02 -.929107909E+02 -.930020822E+02 -.930826804E+02 -.931519866E+02 -.932094757E+02 -.932547053E+02 -.932873232E+02 -.933070739E+02 -.933138028E+02 -.933074590E+02 -.932880967E+02 -.932558737E+02 -.932110489E+02 -.931539778E+02 -.930851060E+02 -.930049623E+02 -.929141489E+02 -.928133323E+02 -.927032327E+02 -.925846128E+02 -.924582668E+02 -.923250091E+02 -.921856642E+02 -.920410559E+02 -.918919978E+02 -.917392850E+02 -.915836859E+02 -.914259360E+02 -.912667317E+02 -.911067260E+02 -.909465248E+02 -.907866845E+02 -.906277105E+02 -.904700565E+02 -.903141247E+02 -.901602670E+02 -.900087869E+02 -.898599421E+02 -.897139477E+02 -.895709807E+02 -.894311846E+02 -.892946756E+02 -.891615494E+02 -.890318901E+02 -.889057800E+02 -.887833124E+02 -.886646069E+02 -.885498290E+02 -.884392148E+02 -.883331019E+02 -.882319698E+02 -.881364917E+02 -.880476017E+02 -.879665821E+02 -.878951772E+02 -.878357420E+02 -.877914361E+02 -.877664782E+02 -.877664782E+02
 -.877866982E+02 -.877866982E+02 -.878126661E+02 -.878586982E+02 -.879203355E+02 -.879942196E+02 -.880778287E+02 -.881692763E+02 -.882671564E+02 -.883704261E+02 -.884783140E+02 -.885902509E+02 -.887058162E+02 -.888246959E+02 -.889466508E+02 -.890714909E+02 -.891990562E+02 -.893292007E+02 -.894617801E+02 -.895966421E+02 -.897336186E+02 -.898725187E+02 -.900131244E+02 -.901551860E+02 -.902984190E+02 -.904425022E+02 -.905870760E+02 -.907317413E+02 -.908760604E+02 -.910195568E+02 -.911617175E+02 -.913019951E+02 -.914398108E+02 -.915745587E+02 -.917056102E+02 -.918323197E+02 -.919540308E+02 -.920700829E+02 -.921798189E+02 -.922825930E+02 -.923777785E+02 -.924647763E+02 -.925430235E+02 -.926120008E+02 -.926712407E+02 -.927203347E+02 -.927589391E+02 -.927867812E+02 -.928036633E+02 -.928094662E+02 -.928041509E+02 -.927877595E+02 -.927604146E+02 -.927223170E+02 -.926737429E+02 -.926150390E+02 -.925466173E+02 -.924689487E+02 -.923825558E+02 -.922880051E+02 -.921858992E+02 -.920768682E+02 -.919615619E+02 -.918406410E+02 -.917147699E+02 -.915846089E+02 -.914508075E+02 -.913139982E+02 -.911747910E+02 -.910337684E+02 -.908914819E+02 -.907484483E+02 -.906051473E+02 -.904620202E+02 -.903194686E+02 -.901778544E+02 -.900375000E+02 -.898986898E+02 -.897616717E+02 -.896266600E+02 -.894938385E+02 -.893633644E+02 -.892353740E+02 -.891099884E+02 -.889873214E+02 -.888674890E+02 -.887506211E+02 -.886368766E+02 -.885264616E+02 -.884196539E+02 -.883168329E+02 -.882185196E+02 -.881254269E+02 -.880385260E+02 -.879591322E+02 -.878890171E+02 -.878305547E+02 -.877869122E+02 -.877623004E+02 -.877623004E+02
 -.877762136E+02 -.877762136E+02 -.878014936E+02 -.878462643E+02 -.879061417E+02 -.879778123E+02 -.880587775E+02 -.881471575E+02 -.882415414E+02 -.883408724E+02 -.884443596E+02 -.885514106E+02 -.886615791E+02 -.887745248E+02 -.888899824E+02 -.890077372E+02 -.891276067E+02 -.892494254E+02 -.893730334E+02 -.894982673E+02 -.896249530E+02 -.897528998E+02 -.898818964E+02 -.900117071E+02 -.901420692E+02 -.902726915E+02 -.904032535E+02 -.905334043E+02 -.906627636E+02 -.907909220E+02 -.909174433E+02 -.910418657E+02 -.911637054E+02 -.912824594E+02 -.913976098E+02 -.915086279E+02 -.916149795E+02 -.917161300E+02 -.918115504E+02 -.919007231E+02 -.919831482E+02 -.920583498E+02 -.921258820E+02 -.921853351E+02 -.922363414E+02 -.922785801E+02 -.923117821E+02 -.923357343E+02 -.923502825E+02 -.923553336E+02 -.923508578E+02 -.923368881E+02 -.923135205E+02 -.922809126E+02 -.922392805E+02 -.921888966E+02 -.921300848E+02 -.920632162E+02 -.919887036E+02 -.919069964E+02 -.918185738E+02 -.917239391E+02 -.916236134E+02 -.915181292E+02 -.914080247E+02 -.912938378E+02 -.911761007E+02 -.910553350E+02 -.909320472E+02 -.908067249E+02 -.906798331E+02 -.905518114E+02 -.904230724E+02 -.902939989E+02 -.901649440E+02 -.900362301E+02 -.899081487E+02 -.897809618E+02 -.896549028E+02 -.895301787E+02 -.894069723E+02 -.892854465E+02 -.891657479E+02 -.890480132E+02 -.889323753E+02 -.888189731E+02 -.887079620E+02 -.885995279E+02 -.884939056E+02 -.883914016E+02 -.882924236E+02 -.881975189E+02 -.881074238E+02 -.880231279E+02 -.879459582E+02 -.878776881E+02 -.878206800E+02 -.877780718E+02 -.877540204E+02 -.877540204E+02
 -.877625640E+02 -.877625640E+02 -.877869949E+02 -.878302272E+02 -.878879883E+02 -.879570401E+02 -.880349318E+02 -.881198115E+02 -.882102812E+02 -.883052862E+02 -.884040302E+02 -.885059100E+02 -.886104653E+02 -.887173405E+02 -.888262541E+02 -.889369762E+02 -.890493107E+02 -.891630809E+02 -.892781187E+02 -.893942566E+02 -.895113206E+02 -.896291252E+02 -.897474697E+02 -.898661348E+02 -.899848808E+02 -.901034463E+02 -.902215472E+02 -.903388765E+02 -.904551049E+02 -.905698815E+02 -.906828353E+02 -.907935773E+02 -.909017022E+02 -.910067921E+02 -.911084189E+02 -.912061485E+02 -.912995442E+02 -.913881716E+02 -.914716025E+02 -.915494198E+02 -.916212224E+02 -.916866297E+02 -.917452861E+02 -.917968661E+02 -.918410781E+02 -.918776684E+02 -.919064246E+02 -.919271787E+02 -.919398093E+02 -.919442436E+02 -.919404581E+02 -.919284793E+02 -.919083831E+02 -.918802937E+02 -.918443824E+02 -.918008644E+02 -.917499965E+02 -.916920735E+02 -.916274241E+02 -.915564069E+02 -.914794057E+02 -.913968249E+02 -.913090848E+02 -.912166169E+02 -.911198590E+02 -.910192510E+02 -.909152304E+02 -.908082284E+02 -.906986665E+02 -.905869530E+02 -.904734799E+02 -.903586213E+02 -.902427304E+02 -.901261390E+02 -.900091556E+02 -.898920654E+02 -.897751299E+02 -.896585875E+02 -.895426547E+02 -.894275271E+02 -.893133823E+02 -.892003823E+02 -.890886780E+02 -.889784139E+02 -.888697347E+02 -.887627935E+02 -.886577619E+02 -.885548441E+02 -.884542933E+02 -.883564343E+02 -.882616915E+02 -.881706264E+02 -.880839847E+02 -.880027592E+02 -.879282707E+02 -.878622733E+02 -.878070933E+02 -.877658086E+02 -.877424852E+02 -.877424852E+02
 -.877465015E+02 -.877465015E+02 -.877699628E+02 -.878114506E+02 -.878668324E+02 -.879329689E+02 -.880074772E+02 -.880885500E+02 -.881748169E+02 -.882652379E+02 -.883590226E+02 -.884555674E+02 -.885544075E+02 -.886551802E+02 -.887575960E+02 -.888614174E+02 -.889664412E+02 -.890724856E+02 -.891793802E+02 -.892869579E+02 -.893950489E+02 -.895034761E+02 -.896120513E+02 -.897205728E+02 -.898288238E+02 -.899365706E+02 -.900435627E+02 -.901495324E+02 -.902541949E+02 -.903572497E+02 -.904583816E+02 -.905572621E+02 -.906535516E+02 -.907469017E+02 -.908369578E+02 -.909233620E+02 -.910057562E+02 -.910837856E+02 -.911571020E+02 -.912253675E+02 -.912882583E+02 -.913454679E+02 -.913967114E+02 -.914417281E+02 -.914802851E+02 -.915121804E+02 -.915372450E+02 -.915553456E+02 -.915663859E+02 -.915703084E+02 -.915670946E+02 -.915567657E+02 -.915393824E+02 -.915150436E+02 -.914838855E+02 -.914460801E+02 -.914018323E+02 -.913513778E+02 -.912949803E+02 -.912329277E+02 -.911655295E+02 -.910931124E+02 -.910160174E+02 -.909345957E+02 -.908492052E+02 -.907602070E+02 -.906679619E+02 -.905728277E+02 -.904751556E+02 -.903752880E+02 -.902735561E+02 -.901702774E+02 -.900657549E+02 -.899602749E+02 -.898541063E+02 -.897475004E+02 -.896406902E+02 -.895338911E+02 -.894273013E+02 -.893211036E+02 -.892154669E+02 -.891105490E+02 -.890065001E+02 -.889034676E+02 -.888016017E+02 -.887010634E+02 -.886020339E+02 -.885047279E+02 -.884094093E+02 -.883164124E+02 -.882261693E+02 -.881392452E+02 -.880563845E+02 -.879785701E+02 -.879071020E+02 -.878436985E+02 -.877906291E+02 -.877508882E+02 -.877284211E+02 -.877284211E+02
 -.877286566E+02 -.877286566E+02 -.877510613E+02 -.877906570E+02 -.878434732E+02 -.879064875E+02 -.879774003E+02 -.880544620E+02 -.881363412E+02 -.882220230E+02 -.883107319E+02 -.884018720E+02 -.884949814E+02 -.885896972E+02 -.886857283E+02 -.887828349E+02 -.888808120E+02 -.889794775E+02 -.890786624E+02 -.891782034E+02 -.892779376E+02 -.893776977E+02 -.894773093E+02 -.895765884E+02 -.896753394E+02 -.897733548E+02 -.898704140E+02 -.899662839E+02 -.900607187E+02 -.901534608E+02 -.902442420E+02 -.903327848E+02 -.904188040E+02 -.905020084E+02 -.905821034E+02 -.906587928E+02 -.907317817E+02 -.908007791E+02 -.908655005E+02 -.909256706E+02 -.909810267E+02 -.910313206E+02 -.910763224E+02 -.911158220E+02 -.911496324E+02 -.911775913E+02 -.911995637E+02 -.912154427E+02 -.912251517E+02 -.912286447E+02 -.912259072E+02 -.912169564E+02 -.912018409E+02 -.911806401E+02 -.911534636E+02 -.911204491E+02 -.910817617E+02 -.910375910E+02 -.909881498E+02 -.909336710E+02 -.908744054E+02 -.908106185E+02 -.907425883E+02 -.906706022E+02 -.905949539E+02 -.905159411E+02 -.904338626E+02 -.903490159E+02 -.902616944E+02 -.901721860E+02 -.900807705E+02 -.899877182E+02 -.898932883E+02 -.897977280E+02 -.897012713E+02 -.896041389E+02 -.895065375E+02 -.894086606E+02 -.893106885E+02 -.892127902E+02 -.891151242E+02 -.890178416E+02 -.889210891E+02 -.888250129E+02 -.887297646E+02 -.886355082E+02 -.885424294E+02 -.884507473E+02 -.883607300E+02 -.882727149E+02 -.881871341E+02 -.881045486E+02 -.880256918E+02 -.879515270E+02 -.878833216E+02 -.878227445E+02 -.877719929E+02 -.877339581E+02 -.877124425E+02 -.877124425E+02
 -.877095508E+02 -.877095508E+02 -.877308396E+02 -.877684437E+02 -.878185705E+02 -.878783281E+02 -.879455119E+02 -.880184402E+02 -.880958294E+02 -.881766976E+02 -.882602913E+02 -.883460286E+02 -.884334566E+02 -.885222175E+02 -.886120232E+02 -.887026360E+02 -.887938532E+02 -.888854954E+02 -.889773978E+02 -.890694034E+02 -.891613574E+02 -.892531036E+02 -.893444814E+02 -.894353235E+02 -.895254546E+02 -.896146906E+02 -.897028376E+02 -.897896928E+02 -.898750438E+02 -.899586699E+02 -.900403426E+02 -.901198269E+02 -.901968827E+02 -.902712659E+02 -.903427310E+02 -.904110321E+02 -.904759252E+02 -.905371706E+02 -.905945347E+02 -.906477923E+02 -.906967288E+02 -.907411424E+02 -.907808462E+02 -.908156701E+02 -.908454628E+02 -.908700934E+02 -.908894529E+02 -.909034555E+02 -.909120394E+02 -.909151679E+02 -.909128295E+02 -.909050381E+02 -.908918331E+02 -.908732787E+02 -.908494633E+02 -.908204983E+02 -.907865174E+02 -.907476742E+02 -.907041414E+02 -.906561085E+02 -.906037797E+02 -.905473723E+02 -.904871139E+02 -.904232406E+02 -.903559949E+02 -.902856229E+02 -.902123730E+02 -.901364933E+02 -.900582298E+02 -.899778250E+02 -.898955156E+02 -.898115319E+02 -.897260961E+02 -.896394214E+02 -.895517113E+02 -.894631593E+02 -.893739483E+02 -.892842514E+02 -.891942320E+02 -.891040448E+02 -.890138376E+02 -.889237531E+02 -.888339324E+02 -.887445180E+02 -.886556598E+02 -.885675213E+02 -.884802881E+02 -.883941796E+02 -.883094635E+02 -.882264743E+02 -.881456383E+02 -.880675058E+02 -.879927922E+02 -.879224327E+02 -.878576531E+02 -.878000624E+02 -.877517732E+02 -.877155595E+02 -.876950633E+02 -.876950633E+02
 -.876896104E+02 -.876896104E+02 -.877097461E+02 -.877452977E+02 -.877926615E+02 -.878490861E+02 -.879124701E+02 -.879812073E+02 -.880540687E+02 -.881301114E+02 -.882086092E+02 -.882889997E+02 -.883708429E+02 -.884537903E+02 -.885375607E+02 -.886219217E+02 -.887066755E+02 -.887916481E+02 -.888766808E+02 -.889616241E+02 -.890463324E+02 -.891306608E+02 -.892144620E+02 -.892975848E+02 -.893798721E+02 -.894611609E+02 -.895412811E+02 -.896200561E+02 -.896973022E+02 -.897728301E+02 -.898464448E+02 -.899179468E+02 -.899871334E+02 -.900537997E+02 -.901177401E+02 -.901787497E+02 -.902366260E+02 -.902911706E+02 -.903421908E+02 -.903895013E+02 -.904329263E+02 -.904723005E+02 -.905074714E+02 -.905383003E+02 -.905646641E+02 -.905864567E+02 -.906035895E+02 -.906159930E+02 -.906236174E+02 -.906264329E+02 -.906244305E+02 -.906176216E+02 -.906060382E+02 -.905897325E+02 -.905687765E+02 -.905432607E+02 -.905132939E+02 -.904790015E+02 -.904405244E+02 -.903980176E+02 -.903516484E+02 -.903015953E+02 -.902480456E+02 -.901911944E+02 -.901312424E+02 -.900683942E+02 -.900028567E+02 -.899348378E+02 -.898645441E+02 -.897921804E+02 -.897179476E+02 -.896420421E+02 -.895646544E+02 -.894859687E+02 -.894061618E+02 -.893254033E+02 -.892438548E+02 -.891616708E+02 -.890789986E+02 -.889959793E+02 -.889127497E+02 -.888294436E+02 -.887461947E+02 -.886631405E+02 -.885804266E+02 -.884982134E+02 -.884166838E+02 -.883360537E+02 -.882565862E+02 -.881786092E+02 -.881025385E+02 -.880289082E+02 -.879584102E+02 -.878919455E+02 -.878306912E+02 -.877761882E+02 -.877304553E+02 -.876961388E+02 -.876767073E+02 -.876767073E+02
 -.876691786E+02 -.876691786E+02 -.876881421E+02 -.877216109E+02 -.877661781E+02 -.878192390E+02 -.878788014E+02 -.879433403E+02 -.880116858E+02 -.880829385E+02 -.881564040E+02 -.882315426E+02 -.883079310E+02 -.883852331E+02 -.884631771E+02 -.885415385E+02 -.886201266E+02 -.886987742E+02 -.887773301E+02 -.888556532E+02 -.889336074E+02 -.890110589E+02 -.890878734E+02 -.891639143E+02 -.892390414E+02 -.893131103E+02 -.893859717E+02 -.894574717E+02 -.895274515E+02 -.895957483E+02 -.896621953E+02 -.897266229E+02 -.897888595E+02 -.898487323E+02 -.899060688E+02 -.899606976E+02 -.900124498E+02 -.900611608E+02 -.901066707E+02 -.901488265E+02 -.901874833E+02 -.902225051E+02 -.902537666E+02 -.902811545E+02 -.903045679E+02 -.903239201E+02 -.903391390E+02 -.903501679E+02 -.903569663E+02 -.903595101E+02 -.903577919E+02 -.903518213E+02 -.903416244E+02 -.903272441E+02 -.903087389E+02 -.902861833E+02 -.902596661E+02 -.902292901E+02 -.901951711E+02 -.901574363E+02 -.901162238E+02 -.900716806E+02 -.900239618E+02 -.899732292E+02 -.899196496E+02 -.898633936E+02 -.898046346E+02 -.897435469E+02 -.896803049E+02 -.896150817E+02 -.895480483E+02 -.894793725E+02 -.894092180E+02 -.893377438E+02 -.892651040E+02 -.891914468E+02 -.891169151E+02 -.890416464E+02 -.889657732E+02 -.888894240E+02 -.888127242E+02 -.887357986E+02 -.886587731E+02 -.885817787E+02 -.885049554E+02 -.884284583E+02 -.883524652E+02 -.882771863E+02 -.882028770E+02 -.881298552E+02 -.880585227E+02 -.879893935E+02 -.879231316E+02 -.878605990E+02 -.878029187E+02 -.877515577E+02 -.877084344E+02 -.876760597E+02 -.876577205E+02 -.876577205E+02
 -.876485281E+02 -.876485281E+02 -.876663140E+02 -.876976940E+02 -.877394618E+02 -.877891638E+02 -.878449208E+02 -.879052923E+02 -.879691713E+02 -.880357051E+02 -.881042336E+02 -.881742430E+02 -.882453292E+02 -.883171706E+02 -.883895071E+02 -.884621237E+02 -.885348381E+02 -.886074914E+02 -.886799406E+02 -.887520532E+02 -.888237030E+02 -.888947669E+02 -.889651227E+02 -.890346473E+02 -.891032157E+02 -.891707000E+02 -.892369692E+02 -.893018890E+02 -.893653219E+02 -.894271277E+02 -.894871634E+02 -.895452845E+02 -.896013452E+02 -.896551996E+02 -.897067022E+02 -.897557092E+02 -.898020794E+02 -.898456751E+02 -.898863637E+02 -.899240181E+02 -.899585181E+02 -.899897515E+02 -.900176150E+02 -.900420150E+02 -.900628689E+02 -.900801053E+02 -.900936652E+02 -.901035021E+02 -.901095829E+02 -.901118879E+02 -.901104112E+02 -.901051607E+02 -.900961580E+02 -.900834383E+02 -.900670498E+02 -.900470536E+02 -.900235230E+02 -.899965426E+02 -.899662078E+02 -.899326240E+02 -.898959051E+02 -.898561733E+02 -.898135573E+02 -.897681919E+02 -.897202162E+02 -.896697732E+02 -.896170084E+02 -.895620686E+02 -.895051013E+02 -.894462536E+02 -.893856710E+02 -.893234972E+02 -.892598731E+02 -.891949363E+02 -.891288208E+02 -.890616566E+02 -.889935698E+02 -.889246826E+02 -.888551141E+02 -.887849806E+02 -.887143972E+02 -.886434792E+02 -.885723445E+02 -.885011168E+02 -.884299294E+02 -.883589310E+02 -.882882924E+02 -.882182159E+02 -.881489476E+02 -.880807925E+02 -.880141355E+02 -.879494681E+02 -.878874227E+02 -.878288187E+02 -.877747216E+02 -.877265200E+02 -.876860276E+02 -.876556145E+02 -.876383805E+02 -.876383805E+02
 -.876278712E+02 -.876278712E+02 -.876444850E+02 -.876737886E+02 -.877127781E+02 -.877591528E+02 -.878111489E+02 -.878674125E+02 -.879269018E+02 -.879888128E+02 -.880525223E+02 -.881175437E+02 -.881834942E+02 -.882500684E+02 -.883170193E+02 -.883841427E+02 -.884512658E+02 -.885182384E+02 -.885849264E+02 -.886512062E+02 -.887169612E+02 -.887820786E+02 -.888464474E+02 -.889099571E+02 -.889724960E+02 -.890339509E+02 -.890942069E+02 -.891531467E+02 -.892106511E+02 -.892665989E+02 -.893208676E+02 -.893733334E+02 -.894238725E+02 -.894723609E+02 -.895186758E+02 -.895626961E+02 -.896043031E+02 -.896433817E+02 -.896798209E+02 -.897135148E+02 -.897443635E+02 -.897722739E+02 -.897971603E+02 -.898189454E+02 -.898375608E+02 -.898529477E+02 -.898650573E+02 -.898738516E+02 -.898793032E+02 -.898813961E+02 -.898801253E+02 -.898754976E+02 -.898675308E+02 -.898562540E+02 -.898417070E+02 -.898239403E+02 -.898030146E+02 -.897790000E+02 -.897519754E+02 -.897220283E+02 -.896892535E+02 -.896537525E+02 -.896156329E+02 -.895750071E+02 -.895319921E+02 -.894867077E+02 -.894392765E+02 -.893898227E+02 -.893384713E+02 -.892853473E+02 -.892305753E+02 -.891742784E+02 -.891165780E+02 -.890575934E+02 -.889974413E+02 -.889362356E+02 -.888740876E+02 -.888111060E+02 -.887473975E+02 -.886830673E+02 -.886182204E+02 -.885529631E+02 -.884874051E+02 -.884216622E+02 -.883558607E+02 -.882901415E+02 -.882246676E+02 -.881596319E+02 -.880952692E+02 -.880318701E+02 -.879698006E+02 -.879095271E+02 -.878516485E+02 -.877969391E+02 -.877464039E+02 -.877013507E+02 -.876634852E+02 -.876350342E+02 -.876189072E+02 -.876189072E+02
 -.876073698E+02 -.876073698E+02 -.876228251E+02 -.876500783E+02 -.876863281E+02 -.877294270E+02 -.877777275E+02 -.878299633E+02 -.878851590E+02 -.879425608E+02 -.880015834E+02 -.880617693E+02 -.881227579E+02 -.881842614E+02 -.882460466E+02 -.883079210E+02 -.883697221E+02 -.884313090E+02 -.884925565E+02 -.885533499E+02 -.886135820E+02 -.886731496E+02 -.887319525E+02 -.887898912E+02 -.888468662E+02 -.889027774E+02 -.889575237E+02 -.890110028E+02 -.890631109E+02 -.891137435E+02 -.891627950E+02 -.892101595E+02 -.892557312E+02 -.892994048E+02 -.893410762E+02 -.893806430E+02 -.894180053E+02 -.894530662E+02 -.894857327E+02 -.895159163E+02 -.895435334E+02 -.895685065E+02 -.895907643E+02 -.896102425E+02 -.896268844E+02 -.896406412E+02 -.896514726E+02 -.896593471E+02 -.896642421E+02 -.896661443E+02 -.896650499E+02 -.896609644E+02 -.896539025E+02 -.896438886E+02 -.896309556E+02 -.896151455E+02 -.895965087E+02 -.895751033E+02 -.895509954E+02 -.895242575E+02 -.894949689E+02 -.894632144E+02 -.894290841E+02 -.893926724E+02 -.893540775E+02 -.893134004E+02 -.892707449E+02 -.892262160E+02 -.891799201E+02 -.891319639E+02 -.890824538E+02 -.890314958E+02 -.889791947E+02 -.889256539E+02 -.888709752E+02 -.888152584E+02 -.887586019E+02 -.887011021E+02 -.886428545E+02 -.885839542E+02 -.885244965E+02 -.884645792E+02 -.884043036E+02 -.883437779E+02 -.882831204E+02 -.882224640E+02 -.881619627E+02 -.881017993E+02 -.880421959E+02 -.879834275E+02 -.879258397E+02 -.878698723E+02 -.878160890E+02 -.877652172E+02 -.877181999E+02 -.876762624E+02 -.876410010E+02 -.876144979E+02 -.875994710E+02 -.875994710E+02
 -.875871436E+02 -.875871436E+02 -.876014598E+02 -.876266987E+02 -.876602599E+02 -.877001485E+02 -.877448329E+02 -.877931348E+02 -.878441458E+02 -.878971627E+02 -.879516392E+02 -.880071475E+02 -.880633502E+02 -.881199776E+02 -.881768112E+02 -.882336709E+02 -.882904045E+02 -.883468809E+02 -.884029836E+02 -.884586072E+02 -.885136529E+02 -.885680272E+02 -.886216394E+02 -.886744001E+02 -.887262209E+02 -.887770133E+02 -.888266882E+02 -.888751563E+02 -.889223273E+02 -.889681107E+02 -.890124156E+02 -.890551510E+02 -.890962265E+02 -.891355523E+02 -.891730398E+02 -.892086024E+02 -.892421555E+02 -.892736177E+02 -.893029105E+02 -.893299596E+02 -.893546951E+02 -.893770520E+02 -.893969708E+02 -.894143979E+02 -.894292859E+02 -.894415945E+02 -.894512899E+02 -.894583460E+02 -.894627442E+02 -.894644734E+02 -.894635304E+02 -.894599199E+02 -.894536544E+02 -.894447538E+02 -.894332458E+02 -.894191654E+02 -.894025546E+02 -.893834619E+02 -.893619425E+02 -.893380570E+02 -.893118719E+02 -.892834584E+02 -.892528919E+02 -.892202522E+02 -.891856218E+02 -.891490863E+02 -.891107336E+02 -.890706529E+02 -.890289348E+02 -.889856706E+02 -.889409515E+02 -.888948688E+02 -.888475131E+02 -.887989741E+02 -.887493406E+02 -.886987003E+02 -.886471398E+02 -.885947448E+02 -.885416008E+02 -.884877931E+02 -.884334085E+02 -.883785362E+02 -.883232696E+02 -.882677089E+02 -.882119645E+02 -.881561607E+02 -.881004422E+02 -.880449807E+02 -.879899849E+02 -.879357133E+02 -.878824901E+02 -.878307274E+02 -.877809525E+02 -.877338454E+02 -.876902856E+02 -.876514155E+02 -.876187216E+02 -.875941410E+02 -.875802010E+02 -.875802010E+02
 -.875672774E+02 -.875672774E+02 -.875804779E+02 -.876037454E+02 -.876346775E+02 -.876714305E+02 -.877125876E+02 -.877570582E+02 -.878040006E+02 -.878527627E+02 -.879028374E+02 -.879538271E+02 -.880054179E+02 -.880573588E+02 -.881094465E+02 -.881615133E+02 -.882134179E+02 -.882650388E+02 -.883162685E+02 -.883670100E+02 -.884171735E+02 -.884666738E+02 -.885154292E+02 -.885633599E+02 -.886103871E+02 -.886564324E+02 -.887014179E+02 -.887452650E+02 -.887878955E+02 -.888292308E+02 -.888691925E+02 -.889077024E+02 -.889446829E+02 -.889800574E+02 -.890137505E+02 -.890456886E+02 -.890758000E+02 -.891040158E+02 -.891302698E+02 -.891544996E+02 -.891766462E+02 -.891966552E+02 -.892144767E+02 -.892300658E+02 -.892433830E+02 -.892543944E+02 -.892630720E+02 -.892693940E+02 -.892733448E+02 -.892749153E+02 -.892741029E+02 -.892709115E+02 -.892653515E+02 -.892574396E+02 -.892471991E+02 -.892346591E+02 -.892198548E+02 -.892028269E+02 -.891836214E+02 -.891622895E+02 -.891388869E+02 -.891134734E+02 -.890861127E+02 -.890568719E+02 -.890258210E+02 -.889930326E+02 -.889585810E+02 -.889225425E+02 -.888849942E+02 -.888460144E+02 -.888056814E+02 -.887640739E+02 -.887212702E+02 -.886773484E+02 -.886323859E+02 -.885864596E+02 -.885396459E+02 -.884920209E+02 -.884436606E+02 -.883946420E+02 -.883450434E+02 -.882949461E+02 -.882444357E+02 -.881936047E+02 -.881425551E+02 -.880914028E+02 -.880402824E+02 -.879893544E+02 -.879388136E+02 -.878889010E+02 -.878399190E+02 -.877922513E+02 -.877463885E+02 -.877029621E+02 -.876627884E+02 -.876269265E+02 -.875967534E+02 -.875740623E+02 -.875611913E+02 -.875611913E+02
 -.875478275E+02 -.875478275E+02 -.875599381E+02 -.875812812E+02 -.876096490E+02 -.876433464E+02 -.876810701E+02 -.877218162E+02 -.877648093E+02 -.878094483E+02 -.878552651E+02 -.879018926E+02 -.879490406E+02 -.879964771E+02 -.880440140E+02 -.880914963E+02 -.881387936E+02 -.881857939E+02 -.882323988E+02 -.882785195E+02 -.883240743E+02 -.883689863E+02 -.884131820E+02 -.884565902E+02 -.884991409E+02 -.885407649E+02 -.885813936E+02 -.886209585E+02 -.886593914E+02 -.886966241E+02 -.887325890E+02 -.887672188E+02 -.888004470E+02 -.888322079E+02 -.888624373E+02 -.888910725E+02 -.889180527E+02 -.889433195E+02 -.889668169E+02 -.889884922E+02 -.890082959E+02 -.890261819E+02 -.890421085E+02 -.890560379E+02 -.890679370E+02 -.890777773E+02 -.890855357E+02 -.890911936E+02 -.890947382E+02 -.890961618E+02 -.890954624E+02 -.890926431E+02 -.890877127E+02 -.890806854E+02 -.890715804E+02 -.890604224E+02 -.890472407E+02 -.890320697E+02 -.890149479E+02 -.889959184E+02 -.889750280E+02 -.889523273E+02 -.889278701E+02 -.889017130E+02 -.888739154E+02 -.888445388E+02 -.888136466E+02 -.887813037E+02 -.887475761E+02 -.887125308E+02 -.886762353E+02 -.886387573E+02 -.886001647E+02 -.885605253E+02 -.885199066E+02 -.884783760E+02 -.884360009E+02 -.883928486E+02 -.883489869E+02 -.883044846E+02 -.882594124E+02 -.882138441E+02 -.881678576E+02 -.881215378E+02 -.880749787E+02 -.880282873E+02 -.879815883E+02 -.879350302E+02 -.878887938E+02 -.878431024E+02 -.877982362E+02 -.877545500E+02 -.877124974E+02 -.876726615E+02 -.876357955E+02 -.876028757E+02 -.875751705E+02 -.875543307E+02 -.875425078E+02 -.875425078E+02
 -.875288266E+02 -.875288266E+02 -.875398747E+02 -.875593424E+02 -.875852129E+02 -.876159370E+02 -.876503230E+02 -.876874525E+02 -.877266154E+02 -.877672613E+02 -.878089609E+02 -.878513775E+02 -.878942446E+02 -.879373492E+02 -.879805184E+02 -.880236102E+02 -.880665048E+02 -.881090999E+02 -.881513057E+02 -.881930414E+02 -.882342332E+02 -.882748118E+02 -.883147116E+02 -.883538689E+02 -.883922219E+02 -.884297095E+02 -.884662715E+02 -.885018482E+02 -.885363801E+02 -.885698083E+02 -.886020743E+02 -.886331202E+02 -.886628888E+02 -.886913241E+02 -.887183712E+02 -.887439766E+02 -.887680887E+02 -.887906579E+02 -.888116370E+02 -.888309812E+02 -.888486487E+02 -.888646009E+02 -.888788024E+02 -.888912216E+02 -.889018307E+02 -.889106057E+02 -.889175271E+02 -.889225796E+02 -.889257523E+02 -.889270388E+02 -.889264374E+02 -.889239508E+02 -.889195865E+02 -.889133561E+02 -.889052761E+02 -.888953670E+02 -.888836536E+02 -.888701646E+02 -.888549327E+02 -.888379940E+02 -.888193882E+02 -.887991577E+02 -.887773482E+02 -.887540076E+02 -.887291863E+02 -.887029365E+02 -.886753122E+02 -.886463688E+02 -.886161628E+02 -.885847515E+02 -.885521930E+02 -.885185458E+02 -.884838685E+02 -.884482200E+02 -.884116592E+02 -.883742450E+02 -.883360368E+02 -.882970939E+02 -.882574766E+02 -.882172464E+02 -.881764667E+02 -.881352041E+02 -.880935293E+02 -.880515197E+02 -.880092612E+02 -.879668521E+02 -.879244069E+02 -.878820623E+02 -.878399847E+02 -.877983796E+02 -.877575047E+02 -.877176860E+02 -.876793400E+02 -.876430017E+02 -.876093615E+02 -.875793137E+02 -.875540197E+02 -.875349900E+02 -.875241924E+02 -.875241924E+02
 -.875102895E+02 -.875102895E+02 -.875203026E+02 -.875379444E+02 -.875613849E+02 -.875892178E+02 -.876203609E+02 -.876539797E+02 -.876894288E+02 -.877262075E+02 -.877639250E+02 -.878022747E+02 -.878410138E+02 -.878799481E+02 -.879189202E+02 -.879578005E+02 -.879964801E+02 -.880348661E+02 -.880728769E+02 -.881104399E+02 -.881474885E+02 -.881839608E+02 -.882197980E+02 -.882549440E+02 -.882893440E+02 -.883229444E+02 -.883556925E+02 -.883875362E+02 -.884184239E+02 -.884483046E+02 -.884771279E+02 -.885048438E+02 -.885314036E+02 -.885567591E+02 -.885808634E+02 -.886036712E+02 -.886251385E+02 -.886452233E+02 -.886638854E+02 -.886810870E+02 -.886967930E+02 -.887109705E+02 -.887235900E+02 -.887346247E+02 -.887440512E+02 -.887518495E+02 -.887580031E+02 -.887624992E+02 -.887653286E+02 -.887664862E+02 -.887659702E+02 -.887637832E+02 -.887599313E+02 -.887544244E+02 -.887472763E+02 -.887385043E+02 -.887281291E+02 -.887161751E+02 -.887026697E+02 -.886876434E+02 -.886711295E+02 -.886531641E+02 -.886337857E+02 -.886130349E+02 -.885909545E+02 -.885675887E+02 -.885429837E+02 -.885171865E+02 -.884902456E+02 -.884622101E+02 -.884331298E+02 -.884030550E+02 -.883720366E+02 -.883401254E+02 -.883073729E+02 -.882738304E+02 -.882395498E+02 -.882045836E+02 -.881689851E+02 -.881328088E+02 -.880961116E+02 -.880589530E+02 -.880213970E+02 -.879835136E+02 -.879453808E+02 -.879070880E+02 -.878687398E+02 -.878304610E+02 -.877924034E+02 -.877547548E+02 -.877177502E+02 -.876816871E+02 -.876469451E+02 -.876140113E+02 -.875835142E+02 -.875562674E+02 -.875333266E+02 -.875160645E+02 -.875062686E+02 -.875062686E+02
 -.874922167E+02 -.874922167E+02 -.875012220E+02 -.875170866E+02 -.875381629E+02 -.875631846E+02 -.875911766E+02 -.876213870E+02 -.876532337E+02 -.876862651E+02 -.877201284E+02 -.877545467E+02 -.877893006E+02 -.878242148E+02 -.878591468E+02 -.878939797E+02 -.879286152E+02 -.879629695E+02 -.879969695E+02 -.880305498E+02 -.880636512E+02 -.880962184E+02 -.881281996E+02 -.881595449E+02 -.881902064E+02 -.882201372E+02 -.882492913E+02 -.882776234E+02 -.883050889E+02 -.883316437E+02 -.883572446E+02 -.883818486E+02 -.884054139E+02 -.884278996E+02 -.884492655E+02 -.884694732E+02 -.884884853E+02 -.885062661E+02 -.885227818E+02 -.885380004E+02 -.885518921E+02 -.885644295E+02 -.885755873E+02 -.885853433E+02 -.885936777E+02 -.886005738E+02 -.886060176E+02 -.886099985E+02 -.886125088E+02 -.886135440E+02 -.886131029E+02 -.886111875E+02 -.886078030E+02 -.886029577E+02 -.885966632E+02 -.885889340E+02 -.885797877E+02 -.885692445E+02 -.885573277E+02 -.885440630E+02 -.885294783E+02 -.885136043E+02 -.884964733E+02 -.884781198E+02 -.884585800E+02 -.884378915E+02 -.884160934E+02 -.883932259E+02 -.883693303E+02 -.883444485E+02 -.883186234E+02 -.882918981E+02 -.882643163E+02 -.882359222E+02 -.882067602E+02 -.881768751E+02 -.881463122E+02 -.881151174E+02 -.880833377E+02 -.880510213E+02 -.880182187E+02 -.879849830E+02 -.879513715E+02 -.879174469E+02 -.878832796E+02 -.878489505E+02 -.878145538E+02 -.877802027E+02 -.877460345E+02 -.877122193E+02 -.876789696E+02 -.876465544E+02 -.876153168E+02 -.875856968E+02 -.875582617E+02 -.875337455E+02 -.875131002E+02 -.874975632E+02 -.874887453E+02 -.874887453E+02
 -.874746003E+02 -.874746003E+02 -.874826240E+02 -.874967581E+02 -.875155333E+02 -.875378202E+02 -.875627488E+02 -.875896478E+02 -.876179975E+02 -.876473942E+02 -.876775228E+02 -.877081357E+02 -.877390367E+02 -.877700687E+02 -.878011044E+02 -.878320392E+02 -.878627853E+02 -.878932679E+02 -.879234220E+02 -.879531894E+02 -.879825176E+02 -.880113580E+02 -.880396648E+02 -.880673946E+02 -.880945053E+02 -.881209562E+02 -.881467073E+02 -.881717197E+02 -.881959549E+02 -.882193750E+02 -.882419428E+02 -.882636219E+02 -.882843764E+02 -.883041715E+02 -.883229733E+02 -.883407489E+02 -.883574669E+02 -.883730971E+02 -.883876109E+02 -.884009813E+02 -.884131834E+02 -.884241938E+02 -.884339917E+02 -.884425582E+02 -.884498767E+02 -.884559332E+02 -.884607161E+02 -.884642164E+02 -.884664277E+02 -.884673462E+02 -.884669710E+02 -.884653036E+02 -.884623486E+02 -.884581128E+02 -.884526059E+02 -.884458402E+02 -.884378303E+02 -.884285934E+02 -.884181488E+02 -.884065181E+02 -.883937250E+02 -.883797951E+02 -.883647558E+02 -.883486361E+02 -.883314666E+02 -.883132791E+02 -.882941068E+02 -.882739837E+02 -.882529450E+02 -.882310264E+02 -.882082643E+02 -.881846959E+02 -.881603585E+02 -.881352902E+02 -.881095292E+02 -.880831144E+02 -.880560849E+02 -.880284810E+02 -.880003435E+02 -.879717149E+02 -.879426396E+02 -.879131646E+02 -.878833406E+02 -.878532236E+02 -.878228764E+02 -.877923711E+02 -.877617923E+02 -.877312412E+02 -.877008409E+02 -.876707437E+02 -.876411400E+02 -.876122707E+02 -.875844426E+02 -.875580493E+02 -.875335980E+02 -.875117442E+02 -.874933384E+02 -.874794852E+02 -.874716222E+02 -.874716222E+02
 -.874574303E+02 -.874574303E+02 -.874644971E+02 -.874769449E+02 -.874934789E+02 -.875131033E+02 -.875350508E+02 -.875587294E+02 -.875836805E+02 -.876095477E+02 -.876360526E+02 -.876629765E+02 -.876901459E+02 -.877174221E+02 -.877446925E+02 -.877718646E+02 -.877988610E+02 -.878256158E+02 -.878520715E+02 -.878781772E+02 -.879038869E+02 -.879291580E+02 -.879539507E+02 -.879782273E+02 -.880019515E+02 -.880250879E+02 -.880476025E+02 -.880694616E+02 -.880906323E+02 -.881110825E+02 -.881307804E+02 -.881496950E+02 -.881677961E+02 -.881850541E+02 -.882014403E+02 -.882169272E+02 -.882314883E+02 -.882450980E+02 -.882577325E+02 -.882693692E+02 -.882799870E+02 -.882895667E+02 -.882980905E+02 -.883055427E+02 -.883119097E+02 -.883171795E+02 -.883213426E+02 -.883243915E+02 -.883263207E+02 -.883271273E+02 -.883268103E+02 -.883253712E+02 -.883228136E+02 -.883191434E+02 -.883143685E+02 -.883084993E+02 -.883015479E+02 -.882935287E+02 -.882844578E+02 -.882743534E+02 -.882632351E+02 -.882511246E+02 -.882380446E+02 -.882240197E+02 -.882090754E+02 -.881932387E+02 -.881765372E+02 -.881590000E+02 -.881406565E+02 -.881215371E+02 -.881016727E+02 -.880810948E+02 -.880598354E+02 -.880379267E+02 -.880154017E+02 -.879922936E+02 -.879686362E+02 -.879444642E+02 -.879198130E+02 -.878947196E+02 -.878692227E+02 -.878433633E+02 -.878171861E+02 -.877907403E+02 -.877640812E+02 -.877372726E+02 -.877103892E+02 -.876835206E+02 -.876567757E+02 -.876302893E+02 -.876042300E+02 -.875788106E+02 -.875543026E+02 -.875310536E+02 -.875095116E+02 -.874902554E+02 -.874740355E+02 -.874618265E+02 -.874548963E+02 -.874548963E+02
 -.874407058E+02 -.874407058E+02 -.874468390E+02 -.874576423E+02 -.874719912E+02 -.874890210E+02 -.875080650E+02 -.875286087E+02 -.875502533E+02 -.875726889E+02 -.875956733E+02 -.876190159E+02 -.876425659E+02 -.876662024E+02 -.876898275E+02 -.877133605E+02 -.877367341E+02 -.877598910E+02 -.877827814E+02 -.878053611E+02 -.878275904E+02 -.878494326E+02 -.878708534E+02 -.878918205E+02 -.879123028E+02 -.879322703E+02 -.879516939E+02 -.879705450E+02 -.879887959E+02 -.880064194E+02 -.880233886E+02 -.880396777E+02 -.880552610E+02 -.880701140E+02 -.880842126E+02 -.880975337E+02 -.881100552E+02 -.881217559E+02 -.881326159E+02 -.881426164E+02 -.881517398E+02 -.881599703E+02 -.881672931E+02 -.881736951E+02 -.881791651E+02 -.881836932E+02 -.881872714E+02 -.881898936E+02 -.881915553E+02 -.881922540E+02 -.881919889E+02 -.881907613E+02 -.881885741E+02 -.881854322E+02 -.881813422E+02 -.881763127E+02 -.881703536E+02 -.881634770E+02 -.881556962E+02 -.881470262E+02 -.881374834E+02 -.881270857E+02 -.881158521E+02 -.881038030E+02 -.880909597E+02 -.880773446E+02 -.880629810E+02 -.880478929E+02 -.880321051E+02 -.880156431E+02 -.879985329E+02 -.879808010E+02 -.879624742E+02 -.879435800E+02 -.879241461E+02 -.879042008E+02 -.878837730E+02 -.878628921E+02 -.878415887E+02 -.878198942E+02 -.877978422E+02 -.877754680E+02 -.877528103E+02 -.877299118E+02 -.877068205E+02 -.876835919E+02 -.876602913E+02 -.876369965E+02 -.876138027E+02 -.875908272E+02 -.875682169E+02 -.875461575E+02 -.875248851E+02 -.875047024E+02 -.874859992E+02 -.874692789E+02 -.874551940E+02 -.874445915E+02 -.874385731E+02 -.874385731E+02
 -.874244550E+02 -.874244550E+02 -.874296771E+02 -.874388756E+02 -.874510934E+02 -.874655938E+02 -.874818087E+02 -.874992994E+02 -.875177259E+02 -.875368237E+02 -.875563860E+02 -.875762502E+02 -.875962873E+02 -.876163941E+02 -.876364868E+02 -.876564967E+02 -.876763663E+02 -.876960465E+02 -.877154950E+02 -.877346742E+02 -.877535502E+02 -.877720921E+02 -.877902708E+02 -.878080590E+02 -.878254305E+02 -.878423602E+02 -.878588236E+02 -.878747970E+02 -.878902571E+02 -.879051813E+02 -.879195474E+02 -.879333338E+02 -.879465193E+02 -.879590836E+02 -.879710068E+02 -.879822699E+02 -.879928547E+02 -.880027437E+02 -.880119206E+02 -.880203699E+02 -.880280773E+02 -.880350295E+02 -.880412147E+02 -.880466222E+02 -.880512426E+02 -.880550679E+02 -.880580916E+02 -.880603087E+02 -.880617154E+02 -.880623098E+02 -.880620913E+02 -.880610608E+02 -.880592207E+02 -.880565751E+02 -.880531294E+02 -.880488905E+02 -.880438666E+02 -.880380676E+02 -.880315044E+02 -.880241892E+02 -.880161356E+02 -.880073582E+02 -.879978726E+02 -.879876955E+02 -.879768445E+02 -.879653380E+02 -.879531952E+02 -.879404359E+02 -.879270807E+02 -.879131506E+02 -.878986671E+02 -.878836523E+02 -.878681284E+02 -.878521183E+02 -.878356453E+02 -.878187329E+02 -.878014053E+02 -.877836874E+02 -.877656047E+02 -.877471841E+02 -.877284537E+02 -.877094436E+02 -.876901868E+02 -.876707196E+02 -.876510830E+02 -.876313244E+02 -.876114995E+02 -.875916750E+02 -.875719323E+02 -.875523717E+02 -.875331188E+02 -.875143322E+02 -.874962137E+02 -.874790217E+02 -.874630889E+02 -.874488447E+02 -.874368455E+02 -.874278131E+02 -.874226861E+02 -.874226861E+02
 -.874087742E+02 -.874087742E+02 -.874131076E+02 -.874207421E+02 -.874308841E+02 -.874429222E+02 -.874563848E+02 -.874709074E+02 -.874862072E+02 -.875020643E+02 -.875183065E+02 -.875347984E+02 -.875514325E+02 -.875681228E+02 -.875847992E+02 -.876014045E+02 -.876178906E+02 -.876342168E+02 -.876503475E+02 -.876662517E+02 -.876819011E+02 -.876972699E+02 -.877123342E+02 -.877270714E+02 -.877414598E+02 -.877554789E+02 -.877691085E+02 -.877823292E+02 -.877951219E+02 -.878074683E+02 -.878193501E+02 -.878307498E+02 -.878416503E+02 -.878520350E+02 -.878618879E+02 -.878711936E+02 -.878799373E+02 -.878881050E+02 -.878956833E+02 -.879026600E+02 -.879090234E+02 -.879147630E+02 -.879198690E+02 -.879243330E+02 -.879281474E+02 -.879313058E+02 -.879338029E+02 -.879356348E+02 -.879367984E+02 -.879372921E+02 -.879371155E+02 -.879362693E+02 -.879347555E+02 -.879325773E+02 -.879297391E+02 -.879262463E+02 -.879221057E+02 -.879173251E+02 -.879119133E+02 -.879058802E+02 -.878992366E+02 -.878919943E+02 -.878841659E+02 -.878757649E+02 -.878668054E+02 -.878573024E+02 -.878472713E+02 -.878367283E+02 -.878256899E+02 -.878141732E+02 -.878021957E+02 -.877897753E+02 -.877769303E+02 -.877636792E+02 -.877500411E+02 -.877360353E+02 -.877216817E+02 -.877070007E+02 -.876920135E+02 -.876767421E+02 -.876612101E+02 -.876454424E+02 -.876294664E+02 -.876133123E+02 -.875970144E+02 -.875806123E+02 -.875641525E+02 -.875476908E+02 -.875312950E+02 -.875150488E+02 -.874990571E+02 -.874834520E+02 -.874684016E+02 -.874541211E+02 -.874408869E+02 -.874290563E+02 -.874190914E+02 -.874115914E+02 -.874073350E+02 -.874073350E+02
 -.873939009E+02 -.873939009E+02 -.873973720E+02 -.874034907E+02 -.874116229E+02 -.874212796E+02 -.874320829E+02 -.874437406E+02 -.874560257E+02 -.874687611E+02 -.874818084E+02 -.874950582E+02 -.875084237E+02 -.875218353E+02 -.875352362E+02 -.875485800E+02 -.875618277E+02 -.875749461E+02 -.875879064E+02 -.876006832E+02 -.876132539E+02 -.876255974E+02 -.876376946E+02 -.876495270E+02 -.876610775E+02 -.876723295E+02 -.876832668E+02 -.876938740E+02 -.877041359E+02 -.877140378E+02 -.877235655E+02 -.877327049E+02 -.877414426E+02 -.877497654E+02 -.877576607E+02 -.877651164E+02 -.877721209E+02 -.877786630E+02 -.877847325E+02 -.877903195E+02 -.877954149E+02 -.878000106E+02 -.878040989E+02 -.878076730E+02 -.878107272E+02 -.878132564E+02 -.878152565E+02 -.878167243E+02 -.878176576E+02 -.878180550E+02 -.878179161E+02 -.878172417E+02 -.878160332E+02 -.878142930E+02 -.878120248E+02 -.878092327E+02 -.878059220E+02 -.878020987E+02 -.877977700E+02 -.877929433E+02 -.877876274E+02 -.877818313E+02 -.877755650E+02 -.877688391E+02 -.877616646E+02 -.877540534E+02 -.877460175E+02 -.877375698E+02 -.877287232E+02 -.877194913E+02 -.877098880E+02 -.876999272E+02 -.876896237E+02 -.876789921E+02 -.876680476E+02 -.876568056E+02 -.876452821E+02 -.876334934E+02 -.876214565E+02 -.876091892E+02 -.875967105E+02 -.875840406E+02 -.875712018E+02 -.875582185E+02 -.875451187E+02 -.875319346E+02 -.875187039E+02 -.875054719E+02 -.874922937E+02 -.874792370E+02 -.874663867E+02 -.874538493E+02 -.874417603E+02 -.874302927E+02 -.874196689E+02 -.874101752E+02 -.874021819E+02 -.873961688E+02 -.873927581E+02 -.873927581E+02
 -.873803505E+02 -.873803505E+02 -.873829985E+02 -.873876738E+02 -.873938964E+02 -.874012952E+02 -.874095828E+02 -.874185357E+02 -.874279798E+02 -.874377789E+02 -.874478258E+02 -.874580356E+02 -.874683404E+02 -.874786855E+02 -.874890265E+02 -.874993264E+02 -.875095544E+02 -.875196843E+02 -.875296932E+02 -.875395610E+02 -.875492697E+02 -.875588029E+02 -.875681453E+02 -.875772827E+02 -.875862015E+02 -.875948889E+02 -.876033324E+02 -.876115200E+02 -.876194400E+02 -.876270812E+02 -.876344326E+02 -.876414834E+02 -.876482234E+02 -.876546426E+02 -.876607313E+02 -.876664802E+02 -.876718806E+02 -.876769241E+02 -.876816027E+02 -.876859091E+02 -.876898364E+02 -.876933783E+02 -.876965291E+02 -.876992836E+02 -.877016375E+02 -.877035870E+02 -.877051289E+02 -.877062608E+02 -.877069811E+02 -.877072887E+02 -.877071834E+02 -.877066656E+02 -.877057365E+02 -.877043980E+02 -.877026526E+02 -.877005037E+02 -.876979551E+02 -.876950115E+02 -.876916782E+02 -.876879610E+02 -.876838663E+02 -.876794011E+02 -.876745730E+02 -.876693899E+02 -.876638602E+02 -.876579930E+02 -.876517975E+02 -.876452832E+02 -.876384603E+02 -.876313390E+02 -.876239299E+02 -.876162437E+02 -.876082918E+02 -.876000853E+02 -.875916360E+02 -.875829559E+02 -.875740572E+02 -.875649527E+02 -.875556557E+02 -.875461801E+02 -.875365409E+02 -.875267540E+02 -.875168369E+02 -.875068093E+02 -.874966931E+02 -.874865140E+02 -.874763019E+02 -.874660926E+02 -.874559294E+02 -.874458657E+02 -.874359675E+02 -.874263179E+02 -.874170216E+02 -.874082120E+02 -.874000596E+02 -.873927833E+02 -.873866651E+02 -.873820691E+02 -.873794663E+02 -.873794663E+02
 -.873691503E+02 -.873691503E+02 -.873710508E+02 -.873744222E+02 -.873789298E+02 -.873843119E+02 -.873903634E+02 -.873969232E+02 -.874038639E+02 -.874110844E+02 -.874185043E+02 -.874260590E+02 -.874336962E+02 -.874413737E+02 -.874490565E+02 -.874567157E+02 -.874643269E+02 -.874718692E+02 -.874793247E+02 -.874866776E+02 -.874939137E+02 -.875010201E+02 -.875079851E+02 -.875147976E+02 -.875214473E+02 -.875279243E+02 -.875342193E+02 -.875403232E+02 -.875462272E+02 -.875519228E+02 -.875574019E+02 -.875626565E+02 -.875676790E+02 -.875724619E+02 -.875769981E+02 -.875812809E+02 -.875853036E+02 -.875890602E+02 -.875925448E+02 -.875957519E+02 -.875986766E+02 -.876013141E+02 -.876036604E+02 -.876057116E+02 -.876074645E+02 -.876089164E+02 -.876100649E+02 -.876109083E+02 -.876114453E+02 -.876116752E+02 -.876115979E+02 -.876112136E+02 -.876105232E+02 -.876095280E+02 -.876082301E+02 -.876066317E+02 -.876047357E+02 -.876025456E+02 -.876000653E+02 -.875972988E+02 -.875942511E+02 -.875909273E+02 -.875873328E+02 -.875834735E+02 -.875793557E+02 -.875749859E+02 -.875703710E+02 -.875655181E+02 -.875604345E+02 -.875551279E+02 -.875496061E+02 -.875438773E+02 -.875379497E+02 -.875318317E+02 -.875255323E+02 -.875190603E+02 -.875124251E+02 -.875056365E+02 -.874987047E+02 -.874916403E+02 -.874844550E+02 -.874771612E+02 -.874697728E+02 -.874623051E+02 -.874547757E+02 -.874472046E+02 -.874396158E+02 -.874320372E+02 -.874245030E+02 -.874170544E+02 -.874097423E+02 -.874026300E+02 -.873957960E+02 -.873893394E+02 -.873833847E+02 -.873780903E+02 -.873736570E+02 -.873703418E+02 -.873684733E+02 -.873684733E+02
 -.873621660E+02 -.873621660E+02 -.873634985E+02 -.873658978E+02 -.873691481E+02 -.873730732E+02 -.873775291E+02 -.873823980E+02 -.873875840E+02 -.873930088E+02 -.873986084E+02 -.874043306E+02 -.874101327E+02 -.874159793E+02 -.874218413E+02 -.874276943E+02 -.874335178E+02 -.874392943E+02 -.874450087E+02 -.874506477E+02 -.874561996E+02 -.874616540E+02 -.874670011E+02 -.874722321E+02 -.874773387E+02 -.874823130E+02 -.874871477E+02 -.874918357E+02 -.874963700E+02 -.875007442E+02 -.875049519E+02 -.875089870E+02 -.875128436E+02 -.875165161E+02 -.875199989E+02 -.875232868E+02 -.875263750E+02 -.875292587E+02 -.875319334E+02 -.875343951E+02 -.875366398E+02 -.875386642E+02 -.875404649E+02 -.875420393E+02 -.875433847E+02 -.875444991E+02 -.875453808E+02 -.875460284E+02 -.875464409E+02 -.875466180E+02 -.875465592E+02 -.875462650E+02 -.875457360E+02 -.875449732E+02 -.875439781E+02 -.875427524E+02 -.875412984E+02 -.875396186E+02 -.875377160E+02 -.875355938E+02 -.875332556E+02 -.875307052E+02 -.875279469E+02 -.875249852E+02 -.875218248E+02 -.875184707E+02 -.875149280E+02 -.875112023E+02 -.875072992E+02 -.875032245E+02 -.874989843E+02 -.874945848E+02 -.874900323E+02 -.874853335E+02 -.874804953E+02 -.874755246E+02 -.874704289E+02 -.874652159E+02 -.874598937E+02 -.874544710E+02 -.874489573E+02 -.874433629E+02 -.874376991E+02 -.874319788E+02 -.874262168E+02 -.874204300E+02 -.874146385E+02 -.874088659E+02 -.874031408E+02 -.873974976E+02 -.873919780E+02 -.873866331E+02 -.873815255E+02 -.873767317E+02 -.873723460E+02 -.873684837E+02 -.873652860E+02 -.873629260E+02 -.873616155E+02 -.873616155E+02
 -.873621660E+02 -.873621660E+02 -.873634985E+02 -.873658978E+02 -.873691481E+02 -.873730732E+02 -.873775291E+02 -.873823980E+02 -.873875840E+02 -.873930088E+02 -.873986084E+02 -.874043306E+02 -.874101327E+02 -.874159793E+02 -.874218413E+02 -.874276943E+02 -.874335178E+02 -.874392943E+02 -.874450087E+02 -.874506477E+02 -.874561996E+02 -.874616540E+02 -.874670011E+02 -.874722321E+02 -.874773387E+02 -.874823130E+02 -.874871477E+02 -.874918357E+02 -.874963700E+02 -.875007442E+02 -.875049519E+02 -.875089870E+02 -.875128436E+02 -.875165161E+02 -.875199989E+02 -.875232868E+02 -.875263750E+02 -.875292587E+02 -.875319334E+02 -.875343951E+02 -.875366398E+02 -.875386642E+02 -.875404649E+02 -.875420393E+02 -.875433847E+02 -.875444991E+02 -.875453808E+02 -.875460284E+02 -.875464409E+02 -.875466180E+02 -.875465592E+02 -.875462650E+02 -.875457360E+02 -.875449732E+02 -.875439781E+02 -.875427524E+02 -.875412984E+02 -.875396186E+02 -.875377160E+02 -.875355938E+02 -.875332556E+02 -.875307052E+02 -.875279469E+02 -.875249852E+02 -.875218248E+02 -.875184707E+02 -.875149280E+02 -.875112023E+02 -.875072992E+02 -.875032245E+02 -.874989843E+02 -.874945848E+02 -.874900323E+02 -.874853335E+02 -.874804953E+02 -.874755246E+02 -.874704289E+02 -.874652159E+02 -.874598937E+02 -.874544710E+02 -.874489573E+02 -.874433629E+02 -.874376991E+02 -.874319788E+02 -.874262168E+02 -.874204300E+02 -.874146385E+02 -.874088659E+02 -.874031408E+02 -.873974976E+02 -.873919780E+02 -.873866331E+02 -.873815255E+02 -.873767317E+02 -.873723460E+02 -.873684837E+02 -.873652860E+02 -.873629260E+02 -.873616155E+02 -.873616155E+02
