# Supplementary material for: Electrical Pacing of Cardiac Tissue Including Potassium Inward Rectification
Source: PLoS One. 2015 Jun 9;10(6):e0127837. doi: 10.1371/journal.pone.0127837 (PMC4461281; doi:10.1371/journal.pone.0127837)
Supplement: S1 Data — (ZIP) [file pone.0127837.s001.zip › All-Data/Data-without-IK1/BDT47/Vm1ms.txt]

 -.873300171E+02 -.873360455E+02 -.873368338E+02 -.873381429E+02 -.873398011E+02 -.873416935E+02 -.873437383E+02 -.873458744E+02 -.873480594E+02 -.873502677E+02 -.873524835E+02 -.873546922E+02 -.873568792E+02 -.873590355E+02 -.873611590E+02 -.873632496E+02 -.873653056E+02 -.873673244E+02 -.873693072E+02 -.873712576E+02 -.873731784E+02 -.873750682E+02 -.873769234E+02 -.873787414E+02 -.873805204E+02 -.873822574E+02 -.873839470E+02 -.873855836E+02 -.873871636E+02 -.873886853E+02 -.873901470E+02 -.873915461E+02 -.873928806E+02 -.873941501E+02 -.873953545E+02 -.873964926E+02 -.873975623E+02 -.873985615E+02 -.873994892E+02 -.874003443E+02 -.874011254E+02 -.874018305E+02 -.874024581E+02 -.874030073E+02 -.874034771E+02 -.874038664E+02 -.874041741E+02 -.874043992E+02 -.874045418E+02 -.874046018E+02 -.874045793E+02 -.874044747E+02 -.874042881E+02 -.874040200E+02 -.874036712E+02 -.874032421E+02 -.874027335E+02 -.874021461E+02 -.874014810E+02 -.874007395E+02 -.873999229E+02 -.873990328E+02 -.873980707E+02 -.873970384E+02 -.873959375E+02 -.873947699E+02 -.873935374E+02 -.873922419E+02 -.873908855E+02 -.873894701E+02 -.873879980E+02 -.873864713E+02 -.873848921E+02 -.873832627E+02 -.873815852E+02 -.873798617E+02 -.873780945E+02 -.873762858E+02 -.873744376E+02 -.873725521E+02 -.873706315E+02 -.873686779E+02 -.873666932E+02 -.873646796E+02 -.873626391E+02 -.873605737E+02 -.873584855E+02 -.873563768E+02 -.873542504E+02 -.873521099E+02 -.873499608E+02 -.873478119E+02 -.873456777E+02 -.873435820E+02 -.873415630E+02 -.873396804E+02 -.873380236E+02 -.873367211E+02 -.873359511E+02 -.873359511E+02
 -.873360455E+02 -.873360455E+02 -.873368338E+02 -.873381429E+02 -.873398011E+02 -.873416935E+02 -.873437383E+02 -.873458744E+02 -.873480594E+02 -.873502677E+02 -.873524835E+02 -.873546922E+02 -.873568792E+02 -.873590355E+02 -.873611590E+02 -.873632496E+02 -.873653056E+02 -.873673244E+02 -.873693072E+02 -.873712576E+02 -.873731784E+02 -.873750682E+02 -.873769234E+02 -.873787414E+02 -.873805204E+02 -.873822574E+02 -.873839470E+02 -.873855836E+02 -.873871636E+02 -.873886853E+02 -.873901470E+02 -.873915461E+02 -.873928806E+02 -.873941501E+02 -.873953545E+02 -.873964926E+02 -.873975623E+02 -.873985615E+02 -.873994892E+02 -.874003443E+02 -.874011254E+02 -.874018305E+02 -.874024581E+02 -.874030073E+02 -.874034771E+02 -.874038664E+02 -.874041741E+02 -.874043992E+02 -.874045418E+02 -.874046018E+02 -.874045793E+02 -.874044747E+02 -.874042881E+02 -.874040200E+02 -.874036712E+02 -.874032421E+02 -.874027335E+02 -.874021461E+02 -.874014810E+02 -.874007395E+02 -.873999229E+02 -.873990328E+02 -.873980707E+02 -.873970384E+02 -.873959375E+02 -.873947699E+02 -.873935374E+02 -.873922419E+02 -.873908855E+02 -.873894701E+02 -.873879980E+02 -.873864713E+02 -.873848921E+02 -.873832627E+02 -.873815852E+02 -.873798617E+02 -.873780945E+02 -.873762858E+02 -.873744376E+02 -.873725521E+02 -.873706315E+02 -.873686779E+02 -.873666932E+02 -.873646796E+02 -.873626391E+02 -.873605737E+02 -.873584855E+02 -.873563768E+02 -.873542504E+02 -.873521099E+02 -.873499608E+02 -.873478119E+02 -.873456777E+02 -.873435820E+02 -.873415630E+02 -.873396804E+02 -.873380236E+02 -.873367211E+02 -.873359511E+02 -.873359511E+02
 -.873391376E+02 -.873391376E+02 -.873404007E+02 -.873425024E+02 -.873451592E+02 -.873481765E+02 -.873514170E+02 -.873547852E+02 -.873582184E+02 -.873616771E+02 -.873651329E+02 -.873685628E+02 -.873719520E+02 -.873752947E+02 -.873785901E+02 -.873818380E+02 -.873850372E+02 -.873881884E+02 -.873912940E+02 -.873943551E+02 -.873973698E+02 -.874003332E+02 -.874032406E+02 -.874060877E+02 -.874088694E+02 -.874115793E+02 -.874142109E+02 -.874167589E+02 -.874192199E+02 -.874215906E+02 -.874238682E+02 -.874260503E+02 -.874281357E+02 -.874301230E+02 -.874320096E+02 -.874337925E+02 -.874354687E+02 -.874370356E+02 -.874384904E+02 -.874398303E+02 -.874410530E+02 -.874421562E+02 -.874431382E+02 -.874439972E+02 -.874447313E+02 -.874453388E+02 -.874458187E+02 -.874461702E+02 -.874463928E+02 -.874464862E+02 -.874464508E+02 -.874462870E+02 -.874459952E+02 -.874455760E+02 -.874450301E+02 -.874443585E+02 -.874435624E+02 -.874426431E+02 -.874416024E+02 -.874404422E+02 -.874391648E+02 -.874377724E+02 -.874362677E+02 -.874346533E+02 -.874329317E+02 -.874311059E+02 -.874291787E+02 -.874271532E+02 -.874250326E+02 -.874228202E+02 -.874205192E+02 -.874181331E+02 -.874156653E+02 -.874131192E+02 -.874104982E+02 -.874078057E+02 -.874050451E+02 -.874022198E+02 -.873993332E+02 -.873963888E+02 -.873933897E+02 -.873903393E+02 -.873872409E+02 -.873840975E+02 -.873809123E+02 -.873776884E+02 -.873744290E+02 -.873711376E+02 -.873678181E+02 -.873644760E+02 -.873611190E+02 -.873577596E+02 -.873544185E+02 -.873511303E+02 -.873479518E+02 -.873449731E+02 -.873423332E+02 -.873402382E+02 -.873389844E+02 -.873389844E+02
 -.873432565E+02 -.873432565E+02 -.873451082E+02 -.873482165E+02 -.873521499E+02 -.873566046E+02 -.873613711E+02 -.873663094E+02 -.873713260E+02 -.873763588E+02 -.873813690E+02 -.873863358E+02 -.873912500E+02 -.873961077E+02 -.874009075E+02 -.874056501E+02 -.874103370E+02 -.874149673E+02 -.874195365E+02 -.874240381E+02 -.874284654E+02 -.874328122E+02 -.874370715E+02 -.874412355E+02 -.874452964E+02 -.874492483E+02 -.874530864E+02 -.874568056E+02 -.874604003E+02 -.874638661E+02 -.874672005E+02 -.874704008E+02 -.874734630E+02 -.874763820E+02 -.874791528E+02 -.874817714E+02 -.874842330E+02 -.874865329E+02 -.874886665E+02 -.874906304E+02 -.874924222E+02 -.874940390E+02 -.874954778E+02 -.874967358E+02 -.874978107E+02 -.874987005E+02 -.874994037E+02 -.874999187E+02 -.875002449E+02 -.875003819E+02 -.875003300E+02 -.875000896E+02 -.874996612E+02 -.874990457E+02 -.874982442E+02 -.874972582E+02 -.874960897E+02 -.874947407E+02 -.874932140E+02 -.874915123E+02 -.874896390E+02 -.874875975E+02 -.874853913E+02 -.874830244E+02 -.874805007E+02 -.874778245E+02 -.874750000E+02 -.874720319E+02 -.874689249E+02 -.874656837E+02 -.874623134E+02 -.874588188E+02 -.874552050E+02 -.874514770E+02 -.874476400E+02 -.874436988E+02 -.874396586E+02 -.874355244E+02 -.874313012E+02 -.874269939E+02 -.874226073E+02 -.874181464E+02 -.874136157E+02 -.874090198E+02 -.874043634E+02 -.873996509E+02 -.873948871E+02 -.873900769E+02 -.873852260E+02 -.873803422E+02 -.873754365E+02 -.873705268E+02 -.873656431E+02 -.873608351E+02 -.873561852E+02 -.873518246E+02 -.873479560E+02 -.873448820E+02 -.873430392E+02 -.873430392E+02
 -.873476920E+02 -.873476920E+02 -.873501793E+02 -.873543603E+02 -.873596402E+02 -.873656017E+02 -.873719617E+02 -.873785303E+02 -.873851828E+02 -.873918445E+02 -.873984783E+02 -.874050683E+02 -.874116061E+02 -.874180864E+02 -.874245070E+02 -.874308667E+02 -.874371609E+02 -.874433791E+02 -.874495088E+02 -.874555394E+02 -.874614631E+02 -.874672720E+02 -.874729572E+02 -.874785104E+02 -.874839260E+02 -.874891994E+02 -.874943249E+02 -.874992954E+02 -.875041048E+02 -.875087485E+02 -.875132212E+02 -.875175159E+02 -.875216250E+02 -.875255417E+02 -.875292593E+02 -.875327711E+02 -.875360703E+02 -.875391514E+02 -.875420100E+02 -.875446420E+02 -.875470432E+02 -.875492097E+02 -.875511376E+02 -.875528236E+02 -.875542644E+02 -.875554569E+02 -.875563989E+02 -.875570888E+02 -.875575257E+02 -.875577090E+02 -.875576386E+02 -.875573150E+02 -.875567391E+02 -.875559121E+02 -.875548356E+02 -.875535118E+02 -.875519432E+02 -.875501330E+02 -.875480847E+02 -.875458022E+02 -.875432898E+02 -.875405520E+02 -.875375938E+02 -.875344205E+02 -.875310374E+02 -.875274505E+02 -.875236655E+02 -.875196889E+02 -.875155268E+02 -.875111859E+02 -.875066729E+02 -.875019944E+02 -.874971572E+02 -.874921682E+02 -.874870342E+02 -.874817621E+02 -.874763587E+02 -.874708307E+02 -.874651848E+02 -.874594276E+02 -.874535656E+02 -.874476053E+02 -.874415529E+02 -.874354146E+02 -.874291965E+02 -.874229046E+02 -.874165452E+02 -.874101247E+02 -.874036510E+02 -.873971341E+02 -.873905887E+02 -.873840388E+02 -.873775239E+02 -.873711106E+02 -.873649083E+02 -.873590918E+02 -.873539313E+02 -.873498302E+02 -.873473710E+02 -.873473710E+02
 -.873522680E+02 -.873522680E+02 -.873554126E+02 -.873606772E+02 -.873673077E+02 -.873747770E+02 -.873827277E+02 -.873909255E+02 -.873992275E+02 -.874075557E+02 -.874158705E+02 -.874241511E+02 -.874323848E+02 -.874405629E+02 -.874486766E+02 -.874567142E+02 -.874646605E+02 -.874724995E+02 -.874802178E+02 -.874878053E+02 -.874952528E+02 -.875025521E+02 -.875096963E+02 -.875166801E+02 -.875234975E+02 -.875301409E+02 -.875366020E+02 -.875428736E+02 -.875489481E+02 -.875548164E+02 -.875604682E+02 -.875658940E+02 -.875710854E+02 -.875760334E+02 -.875807284E+02 -.875851622E+02 -.875893282E+02 -.875932203E+02 -.875968325E+02 -.876001586E+02 -.876031932E+02 -.876059316E+02 -.876083686E+02 -.876104995E+02 -.876123198E+02 -.876138262E+02 -.876150160E+02 -.876158872E+02 -.876164383E+02 -.876166686E+02 -.876165780E+02 -.876161671E+02 -.876154369E+02 -.876143890E+02 -.876130256E+02 -.876113495E+02 -.876093642E+02 -.876070735E+02 -.876044819E+02 -.876015945E+02 -.875984166E+02 -.875949543E+02 -.875912140E+02 -.875872023E+02 -.875829265E+02 -.875783939E+02 -.875736123E+02 -.875685897E+02 -.875633343E+02 -.875578544E+02 -.875521586E+02 -.875462555E+02 -.875401538E+02 -.875338623E+02 -.875273896E+02 -.875207446E+02 -.875139358E+02 -.875069719E+02 -.874998614E+02 -.874926125E+02 -.874852336E+02 -.874777328E+02 -.874701179E+02 -.874623968E+02 -.874545771E+02 -.874466665E+02 -.874386725E+02 -.874306035E+02 -.874224691E+02 -.874142818E+02 -.874060602E+02 -.873978341E+02 -.873896532E+02 -.873816007E+02 -.873738139E+02 -.873665120E+02 -.873600339E+02 -.873548857E+02 -.873517986E+02 -.873517986E+02
 -.873568928E+02 -.873568928E+02 -.873607006E+02 -.873670471E+02 -.873750248E+02 -.873840013E+02 -.873935538E+02 -.874034155E+02 -.874134275E+02 -.874234970E+02 -.874335698E+02 -.874436140E+02 -.874536094E+02 -.874635382E+02 -.874733807E+02 -.874831165E+02 -.874927280E+02 -.875022022E+02 -.875115283E+02 -.875206962E+02 -.875296976E+02 -.875385267E+02 -.875471787E+02 -.875556453E+02 -.875639157E+02 -.875719791E+02 -.875798260E+02 -.875874462E+02 -.875948269E+02 -.876019555E+02 -.876088211E+02 -.876154133E+02 -.876217209E+02 -.876277323E+02 -.876334376E+02 -.876388280E+02 -.876438952E+02 -.876486305E+02 -.876530257E+02 -.876570739E+02 -.876607680E+02 -.876641011E+02 -.876670667E+02 -.876696593E+02 -.876718740E+02 -.876737067E+02 -.876751539E+02 -.876762130E+02 -.876768823E+02 -.876771610E+02 -.876770488E+02 -.876765462E+02 -.876756544E+02 -.876743756E+02 -.876727124E+02 -.876706685E+02 -.876682480E+02 -.876654556E+02 -.876622972E+02 -.876587788E+02 -.876549075E+02 -.876506907E+02 -.876461363E+02 -.876412529E+02 -.876360493E+02 -.876305349E+02 -.876247192E+02 -.876186122E+02 -.876122240E+02 -.876055651E+02 -.875986459E+02 -.875914772E+02 -.875840697E+02 -.875764343E+02 -.875685816E+02 -.875605225E+02 -.875522676E+02 -.875438273E+02 -.875352121E+02 -.875264322E+02 -.875174977E+02 -.875084184E+02 -.874992039E+02 -.874898636E+02 -.874804068E+02 -.874708426E+02 -.874611803E+02 -.874514297E+02 -.874416024E+02 -.874317135E+02 -.874217851E+02 -.874118532E+02 -.874019773E+02 -.873922580E+02 -.873828605E+02 -.873740490E+02 -.873662322E+02 -.873600203E+02 -.873562956E+02 -.873562956E+02
 -.873615245E+02 -.873615245E+02 -.873659964E+02 -.873734354E+02 -.873827821E+02 -.873933057E+02 -.874045248E+02 -.874161334E+02 -.874279403E+02 -.874398263E+02 -.874517193E+02 -.874635757E+02 -.874753650E+02 -.874870606E+02 -.874986387E+02 -.875100811E+02 -.875213757E+02 -.875325130E+02 -.875434829E+02 -.875542769E+02 -.875648884E+02 -.875753102E+02 -.875855310E+02 -.875955368E+02 -.876053141E+02 -.876148504E+02 -.876241319E+02 -.876331434E+02 -.876418715E+02 -.876503041E+02 -.876584284E+02 -.876662304E+02 -.876736970E+02 -.876808164E+02 -.876875774E+02 -.876939679E+02 -.876999763E+02 -.877055926E+02 -.877108072E+02 -.877156107E+02 -.877199938E+02 -.877239483E+02 -.877274670E+02 -.877305434E+02 -.877331713E+02 -.877353457E+02 -.877370625E+02 -.877383186E+02 -.877391118E+02 -.877394407E+02 -.877393048E+02 -.877387050E+02 -.877376425E+02 -.877361201E+02 -.877341410E+02 -.877317095E+02 -.877288308E+02 -.877255109E+02 -.877217568E+02 -.877175761E+02 -.877129774E+02 -.877079698E+02 -.877025630E+02 -.876967674E+02 -.876905940E+02 -.876840539E+02 -.876771589E+02 -.876699210E+02 -.876623527E+02 -.876544665E+02 -.876462753E+02 -.876377920E+02 -.876290296E+02 -.876200011E+02 -.876107195E+02 -.876011977E+02 -.875914484E+02 -.875814843E+02 -.875713178E+02 -.875609610E+02 -.875504260E+02 -.875397243E+02 -.875288673E+02 -.875178661E+02 -.875067316E+02 -.874954744E+02 -.874841055E+02 -.874726362E+02 -.874610800E+02 -.874494544E+02 -.874377854E+02 -.874261147E+02 -.874145124E+02 -.874030959E+02 -.873920590E+02 -.873817115E+02 -.873725330E+02 -.873652396E+02 -.873608665E+02 -.873608665E+02
 -.873662115E+02 -.873662115E+02 -.873713550E+02 -.873799185E+02 -.873906901E+02 -.874028383E+02 -.874158080E+02 -.874292367E+02 -.874428931E+02 -.874566340E+02 -.874703727E+02 -.874840548E+02 -.874976433E+02 -.875111117E+02 -.875244427E+02 -.875376251E+02 -.875506493E+02 -.875635051E+02 -.875761832E+02 -.875886748E+02 -.876009682E+02 -.876130474E+02 -.876248954E+02 -.876364972E+02 -.876478378E+02 -.876588999E+02 -.876696665E+02 -.876801233E+02 -.876902567E+02 -.877000514E+02 -.877094906E+02 -.877185592E+02 -.877272431E+02 -.877355274E+02 -.877433967E+02 -.877508370E+02 -.877578353E+02 -.877643790E+02 -.877704556E+02 -.877760538E+02 -.877811630E+02 -.877857738E+02 -.877898771E+02 -.877934645E+02 -.877965292E+02 -.877990650E+02 -.878010669E+02 -.878025307E+02 -.878034537E+02 -.878038343E+02 -.878036720E+02 -.878029675E+02 -.878017228E+02 -.877999407E+02 -.877976256E+02 -.877947825E+02 -.877914179E+02 -.877875390E+02 -.877831544E+02 -.877782734E+02 -.877729061E+02 -.877670636E+02 -.877607576E+02 -.877540007E+02 -.877468059E+02 -.877391868E+02 -.877311575E+02 -.877227325E+02 -.877139266E+02 -.877047551E+02 -.876952332E+02 -.876853763E+02 -.876751999E+02 -.876647194E+02 -.876539503E+02 -.876429078E+02 -.876316069E+02 -.876200625E+02 -.876082893E+02 -.875963015E+02 -.875841129E+02 -.875717372E+02 -.875591875E+02 -.875464767E+02 -.875336172E+02 -.875206213E+02 -.875075015E+02 -.874942707E+02 -.874809443E+02 -.874675422E+02 -.874540940E+02 -.874406475E+02 -.874272829E+02 -.874141352E+02 -.874014268E+02 -.873895140E+02 -.873789481E+02 -.873705529E+02 -.873655195E+02 -.873655195E+02
 -.873710311E+02 -.873710311E+02 -.873768680E+02 -.873866047E+02 -.873988680E+02 -.874127060E+02 -.874274744E+02 -.874427520E+02 -.874582737E+02 -.874738781E+02 -.874894680E+02 -.875049842E+02 -.875203918E+02 -.875356722E+02 -.875508140E+02 -.875658057E+02 -.875806344E+02 -.875952881E+02 -.876097549E+02 -.876240184E+02 -.876380583E+02 -.876518553E+02 -.876653930E+02 -.876786542E+02 -.876916196E+02 -.877042710E+02 -.877165927E+02 -.877285681E+02 -.877401785E+02 -.877514050E+02 -.877622301E+02 -.877726362E+02 -.877826047E+02 -.877921173E+02 -.878011573E+02 -.878097086E+02 -.878177551E+02 -.878252810E+02 -.878322720E+02 -.878387150E+02 -.878445972E+02 -.878499064E+02 -.878546318E+02 -.878587637E+02 -.878622935E+02 -.878652136E+02 -.878675178E+02 -.878692014E+02 -.878702611E+02 -.878706949E+02 -.878705023E+02 -.878696843E+02 -.878682432E+02 -.878661826E+02 -.878635074E+02 -.878602240E+02 -.878563401E+02 -.878518647E+02 -.878468076E+02 -.878411800E+02 -.878349942E+02 -.878282634E+02 -.878210017E+02 -.878132240E+02 -.878049459E+02 -.877961836E+02 -.877869541E+02 -.877772745E+02 -.877671627E+02 -.877566365E+02 -.877457139E+02 -.877344132E+02 -.877227526E+02 -.877107502E+02 -.876984243E+02 -.876857925E+02 -.876728725E+02 -.876596817E+02 -.876462369E+02 -.876325547E+02 -.876186509E+02 -.876045414E+02 -.875902410E+02 -.875757645E+02 -.875611259E+02 -.875463392E+02 -.875314183E+02 -.875163777E+02 -.875012345E+02 -.874860112E+02 -.874707408E+02 -.874554772E+02 -.874403109E+02 -.874253943E+02 -.874109791E+02 -.873974687E+02 -.873854874E+02 -.873759686E+02 -.873702619E+02 -.873702619E+02
 -.873760476E+02 -.873760476E+02 -.873826066E+02 -.873935576E+02 -.874073472E+02 -.874228924E+02 -.874394642E+02 -.874565912E+02 -.874739823E+02 -.874914626E+02 -.875089294E+02 -.875263251E+02 -.875436197E+02 -.875607955E+02 -.875778356E+02 -.875947229E+02 -.876114411E+02 -.876279742E+02 -.876443019E+02 -.876604015E+02 -.876762530E+02 -.876918387E+02 -.877071393E+02 -.877221337E+02 -.877368030E+02 -.877511295E+02 -.877650927E+02 -.877786700E+02 -.877918399E+02 -.878045824E+02 -.878168760E+02 -.878286985E+02 -.878400289E+02 -.878508474E+02 -.878611342E+02 -.878708695E+02 -.878800340E+02 -.878886101E+02 -.878965805E+02 -.879039283E+02 -.879106382E+02 -.879166958E+02 -.879220880E+02 -.879268029E+02 -.879308301E+02 -.879341608E+02 -.879367880E+02 -.879387058E+02 -.879399104E+02 -.879403997E+02 -.879401730E+02 -.879392313E+02 -.879375774E+02 -.879352155E+02 -.879321517E+02 -.879283936E+02 -.879239504E+02 -.879188326E+02 -.879130522E+02 -.879066226E+02 -.878995585E+02 -.878918754E+02 -.878835903E+02 -.878747207E+02 -.878652855E+02 -.878553039E+02 -.878447959E+02 -.878337819E+02 -.878222827E+02 -.878103194E+02 -.877979134E+02 -.877850860E+02 -.877718585E+02 -.877582523E+02 -.877442883E+02 -.877299874E+02 -.877153699E+02 -.877004558E+02 -.876852644E+02 -.876698148E+02 -.876541253E+02 -.876382135E+02 -.876220966E+02 -.876057908E+02 -.875893122E+02 -.875726760E+02 -.875558977E+02 -.875389935E+02 -.875219822E+02 -.875048884E+02 -.874877489E+02 -.874706233E+02 -.874536125E+02 -.874368866E+02 -.874207268E+02 -.874055844E+02 -.873921580E+02 -.873814922E+02 -.873750985E+02 -.873750985E+02
 -.873812547E+02 -.873812547E+02 -.873885537E+02 -.874007259E+02 -.874160353E+02 -.874332782E+02 -.874516520E+02 -.874706445E+02 -.874899402E+02 -.875093512E+02 -.875287700E+02 -.875481375E+02 -.875674175E+02 -.875865816E+02 -.876056060E+02 -.876244703E+02 -.876431549E+02 -.876616366E+02 -.876798918E+02 -.876979009E+02 -.877156459E+02 -.877331050E+02 -.877502554E+02 -.877670767E+02 -.877835484E+02 -.877996462E+02 -.878153444E+02 -.878306186E+02 -.878454453E+02 -.878597991E+02 -.878736545E+02 -.878869878E+02 -.878997753E+02 -.879119931E+02 -.879236170E+02 -.879346241E+02 -.879449922E+02 -.879546991E+02 -.879637236E+02 -.879720460E+02 -.879796478E+02 -.879865117E+02 -.879926221E+02 -.879979652E+02 -.880025289E+02 -.880063027E+02 -.880092780E+02 -.880114482E+02 -.880128088E+02 -.880133569E+02 -.880130915E+02 -.880120139E+02 -.880101272E+02 -.880074369E+02 -.880039501E+02 -.879996758E+02 -.879946250E+02 -.879888102E+02 -.879822461E+02 -.879749484E+02 -.879669344E+02 -.879582229E+02 -.879488337E+02 -.879387882E+02 -.879281084E+02 -.879168170E+02 -.879049376E+02 -.878924944E+02 -.878795118E+02 -.878660148E+02 -.878520281E+02 -.878375769E+02 -.878226862E+02 -.878073806E+02 -.877916845E+02 -.877756219E+02 -.877592162E+02 -.877424904E+02 -.877254667E+02 -.877081667E+02 -.876906110E+02 -.876728196E+02 -.876548117E+02 -.876366055E+02 -.876182186E+02 -.875996680E+02 -.875809706E+02 -.875621441E+02 -.875432088E+02 -.875241915E+02 -.875051324E+02 -.874860971E+02 -.874671967E+02 -.874486190E+02 -.874306754E+02 -.874138653E+02 -.873989629E+02 -.873871264E+02 -.873800314E+02 -.873800314E+02
 -.873865888E+02 -.873865888E+02 -.873946201E+02 -.874080000E+02 -.874248231E+02 -.874437771E+02 -.874639926E+02 -.874849127E+02 -.875061927E+02 -.875276276E+02 -.875490988E+02 -.875705334E+02 -.875918818E+02 -.876131089E+02 -.876341893E+02 -.876551011E+02 -.876758198E+02 -.876963220E+02 -.877165885E+02 -.877366001E+02 -.877563330E+02 -.877757628E+02 -.877948675E+02 -.878136230E+02 -.878320016E+02 -.878499752E+02 -.878675169E+02 -.878845995E+02 -.879011933E+02 -.879172697E+02 -.879328012E+02 -.879477599E+02 -.879621169E+02 -.879758435E+02 -.879889120E+02 -.880012947E+02 -.880129643E+02 -.880238945E+02 -.880340608E+02 -.880434394E+02 -.880520083E+02 -.880597476E+02 -.880666389E+02 -.880726658E+02 -.880778135E+02 -.880820699E+02 -.880854246E+02 -.880878695E+02 -.880893989E+02 -.880900091E+02 -.880896993E+02 -.880884709E+02 -.880863279E+02 -.880832765E+02 -.880793254E+02 -.880744854E+02 -.880687697E+02 -.880621932E+02 -.880547732E+02 -.880465283E+02 -.880374794E+02 -.880276488E+02 -.880170602E+02 -.880057386E+02 -.879937102E+02 -.879810019E+02 -.879676417E+02 -.879536578E+02 -.879390792E+02 -.879239349E+02 -.879082542E+02 -.878920664E+02 -.878754003E+02 -.878582846E+02 -.878407475E+02 -.878228165E+02 -.878045187E+02 -.877858803E+02 -.877669264E+02 -.877476815E+02 -.877281690E+02 -.877084111E+02 -.876884293E+02 -.876682437E+02 -.876478737E+02 -.876273378E+02 -.876066543E+02 -.875858421E+02 -.875649231E+02 -.875439262E+02 -.875228948E+02 -.875019002E+02 -.874810637E+02 -.874605911E+02 -.874408236E+02 -.874223099E+02 -.874059007E+02 -.873928694E+02 -.873850593E+02 -.873850593E+02
 -.873919626E+02 -.873919626E+02 -.874007171E+02 -.874153118E+02 -.874336820E+02 -.874544087E+02 -.874765456E+02 -.874994828E+02 -.875228406E+02 -.875463901E+02 -.875699916E+02 -.875935581E+02 -.876170350E+02 -.876403881E+02 -.876635924E+02 -.876866223E+02 -.877094549E+02 -.877320714E+02 -.877544503E+02 -.877765657E+02 -.877983920E+02 -.878199055E+02 -.878410792E+02 -.878618826E+02 -.878822857E+02 -.879022593E+02 -.879217724E+02 -.879407916E+02 -.879592845E+02 -.879772189E+02 -.879945614E+02 -.880112780E+02 -.880273347E+02 -.880426984E+02 -.880573353E+02 -.880712123E+02 -.880842978E+02 -.880965613E+02 -.881079732E+02 -.881185059E+02 -.881281337E+02 -.881368326E+02 -.881445806E+02 -.881513580E+02 -.881571474E+02 -.881619337E+02 -.881657045E+02 -.881684499E+02 -.881701629E+02 -.881708395E+02 -.881704786E+02 -.881690821E+02 -.881666545E+02 -.881632034E+02 -.881587391E+02 -.881532746E+02 -.881468254E+02 -.881394094E+02 -.881310470E+02 -.881217609E+02 -.881115759E+02 -.881005184E+02 -.880886168E+02 -.880759006E+02 -.880624010E+02 -.880481498E+02 -.880331798E+02 -.880175245E+02 -.880012177E+02 -.879842938E+02 -.879667867E+02 -.879487305E+02 -.879301589E+02 -.879111049E+02 -.878916012E+02 -.878716795E+02 -.878513707E+02 -.878307046E+02 -.878097098E+02 -.877884138E+02 -.877668429E+02 -.877450220E+02 -.877229747E+02 -.877007232E+02 -.876782884E+02 -.876556906E+02 -.876329491E+02 -.876100841E+02 -.875871189E+02 -.875640841E+02 -.875410261E+02 -.875180220E+02 -.874952028E+02 -.874727921E+02 -.874511616E+02 -.874309094E+02 -.874129637E+02 -.873987149E+02 -.873901761E+02 -.873901761E+02
 -.873973209E+02 -.873973209E+02 -.874068207E+02 -.874226833E+02 -.874426781E+02 -.874652622E+02 -.874894042E+02 -.875144355E+02 -.875399387E+02 -.875656568E+02 -.875914348E+02 -.876171817E+02 -.876428458E+02 -.876683939E+02 -.876937965E+02 -.877190307E+02 -.877440769E+02 -.877689118E+02 -.877935075E+02 -.878178374E+02 -.878418765E+02 -.878655957E+02 -.878889630E+02 -.879119471E+02 -.879345163E+02 -.879566358E+02 -.879782685E+02 -.879993776E+02 -.880199255E+02 -.880398729E+02 -.880591797E+02 -.880778065E+02 -.880957138E+02 -.881128618E+02 -.881292113E+02 -.881447241E+02 -.881593629E+02 -.881730911E+02 -.881858744E+02 -.881976800E+02 -.882084767E+02 -.882182359E+02 -.882269312E+02 -.882345390E+02 -.882410381E+02 -.882464105E+02 -.882506411E+02 -.882537182E+02 -.882556334E+02 -.882563820E+02 -.882559626E+02 -.882543772E+02 -.882516313E+02 -.882477340E+02 -.882426976E+02 -.882365375E+02 -.882292723E+02 -.882209237E+02 -.882115162E+02 -.882010770E+02 -.881896355E+02 -.881772234E+02 -.881638743E+02 -.881496235E+02 -.881345076E+02 -.881185644E+02 -.881018328E+02 -.880843521E+02 -.880661624E+02 -.880473035E+02 -.880278155E+02 -.880077378E+02 -.879871098E+02 -.879659698E+02 -.879443554E+02 -.879223030E+02 -.878998478E+02 -.878770237E+02 -.878538632E+02 -.878303973E+02 -.878066551E+02 -.877826643E+02 -.877584508E+02 -.877340390E+02 -.877094514E+02 -.876847096E+02 -.876598341E+02 -.876348461E+02 -.876097701E+02 -.875846381E+02 -.875594994E+02 -.875344359E+02 -.875095889E+02 -.874851992E+02 -.874616691E+02 -.874396461E+02 -.874201370E+02 -.874046500E+02 -.873953707E+02 -.873953707E+02
 -.874027156E+02 -.874027156E+02 -.874130040E+02 -.874302010E+02 -.874518872E+02 -.874763897E+02 -.875025861E+02 -.875297529E+02 -.875574337E+02 -.875853532E+02 -.876133502E+02 -.876413360E+02 -.876692579E+02 -.876970768E+02 -.877247665E+02 -.877523051E+02 -.877796678E+02 -.878068259E+02 -.878337528E+02 -.878604227E+02 -.878868054E+02 -.879128681E+02 -.879385784E+02 -.879639023E+02 -.879888011E+02 -.880132337E+02 -.880371586E+02 -.880605326E+02 -.880833103E+02 -.881054459E+02 -.881268938E+02 -.881476080E+02 -.881675419E+02 -.881866495E+02 -.882048852E+02 -.882222033E+02 -.882385595E+02 -.882539108E+02 -.882682160E+02 -.882814354E+02 -.882935320E+02 -.883044716E+02 -.883142225E+02 -.883227559E+02 -.883300468E+02 -.883360731E+02 -.883408168E+02 -.883442636E+02 -.883464036E+02 -.883472308E+02 -.883467433E+02 -.883449436E+02 -.883418386E+02 -.883374391E+02 -.883317596E+02 -.883248190E+02 -.883166397E+02 -.883072478E+02 -.882966728E+02 -.882849469E+02 -.882721056E+02 -.882581866E+02 -.882432300E+02 -.882272777E+02 -.882103733E+02 -.881925619E+02 -.881738893E+02 -.881544023E+02 -.881341477E+02 -.881131725E+02 -.880915235E+02 -.880692470E+02 -.880463884E+02 -.880229923E+02 -.879991018E+02 -.879747588E+02 -.879500034E+02 -.879248743E+02 -.878994079E+02 -.878736389E+02 -.878475999E+02 -.878213215E+02 -.877948320E+02 -.877681577E+02 -.877413230E+02 -.877143504E+02 -.876872617E+02 -.876600788E+02 -.876328267E+02 -.876055388E+02 -.875782666E+02 -.875510969E+02 -.875241803E+02 -.874977749E+02 -.874723130E+02 -.874484919E+02 -.874273968E+02 -.874106551E+02 -.874006256E+02 -.874006256E+02
 -.874081986E+02 -.874081986E+02 -.874193128E+02 -.874378813E+02 -.874612911E+02 -.874877341E+02 -.875160063E+02 -.875453264E+02 -.875752114E+02 -.876053722E+02 -.876356464E+02 -.876659398E+02 -.876961920E+02 -.877263672E+02 -.877564384E+02 -.877863796E+02 -.878161619E+02 -.878457603E+02 -.878751493E+02 -.879042986E+02 -.879331751E+02 -.879617450E+02 -.879899718E+02 -.880178133E+02 -.880452245E+02 -.880721595E+02 -.880985698E+02 -.881244046E+02 -.881496123E+02 -.881741413E+02 -.881979383E+02 -.882209495E+02 -.882431208E+02 -.882643978E+02 -.882847258E+02 -.883040508E+02 -.883223201E+02 -.883394823E+02 -.883554877E+02 -.883702895E+02 -.883838434E+02 -.883961078E+02 -.884070445E+02 -.884166192E+02 -.884248007E+02 -.884315627E+02 -.884368832E+02 -.884407453E+02 -.884431364E+02 -.884440494E+02 -.884434824E+02 -.884414384E+02 -.884379256E+02 -.884329566E+02 -.884265495E+02 -.884187269E+02 -.884095159E+02 -.883989478E+02 -.883870577E+02 -.883738850E+02 -.883594718E+02 -.883438637E+02 -.883271084E+02 -.883092561E+02 -.882903593E+02 -.882704713E+02 -.882496466E+02 -.882279402E+02 -.882054077E+02 -.881821044E+02 -.881580850E+02 -.881334035E+02 -.881081128E+02 -.880822643E+02 -.880559079E+02 -.880290916E+02 -.880018613E+02 -.879742605E+02 -.879463306E+02 -.879181104E+02 -.878896360E+02 -.878609410E+02 -.878320562E+02 -.878030100E+02 -.877738283E+02 -.877445348E+02 -.877151518E+02 -.876857015E+02 -.876562094E+02 -.876267094E+02 -.875972550E+02 -.875679371E+02 -.875389151E+02 -.875104640E+02 -.874830453E+02 -.874574059E+02 -.874347091E+02 -.874167012E+02 -.874059154E+02 -.874059154E+02
 -.874137924E+02 -.874137924E+02 -.874257340E+02 -.874456728E+02 -.874708007E+02 -.874991877E+02 -.875295413E+02 -.875610355E+02 -.875931587E+02 -.876256127E+02 -.876582230E+02 -.876908851E+02 -.877235418E+02 -.877561557E+02 -.877886982E+02 -.878211407E+02 -.878534604E+02 -.878856334E+02 -.879176299E+02 -.879494168E+02 -.879809591E+02 -.880122181E+02 -.880431485E+02 -.880737023E+02 -.881038302E+02 -.881334793E+02 -.881625940E+02 -.881911176E+02 -.882189919E+02 -.882461563E+02 -.882725486E+02 -.882981060E+02 -.883227639E+02 -.883464572E+02 -.883691215E+02 -.883906927E+02 -.884111076E+02 -.884303049E+02 -.884482257E+02 -.884648132E+02 -.884800138E+02 -.884937773E+02 -.885060572E+02 -.885168113E+02 -.885260022E+02 -.885335982E+02 -.885395727E+02 -.885439047E+02 -.885465795E+02 -.885475886E+02 -.885469295E+02 -.885446053E+02 -.885406258E+02 -.885350067E+02 -.885277696E+02 -.885189419E+02 -.885085562E+02 -.884966507E+02 -.884832682E+02 -.884684558E+02 -.884522647E+02 -.884347494E+02 -.884159678E+02 -.883959802E+02 -.883748489E+02 -.883526375E+02 -.883294108E+02 -.883052343E+02 -.882801736E+02 -.882542936E+02 -.882276587E+02 -.882003320E+02 -.881723751E+02 -.881438478E+02 -.881148074E+02 -.880853091E+02 -.880554053E+02 -.880251453E+02 -.879945758E+02 -.879637399E+02 -.879326776E+02 -.879014257E+02 -.878700176E+02 -.878384836E+02 -.878068508E+02 -.877751437E+02 -.877433848E+02 -.877115964E+02 -.876798035E+02 -.876480403E+02 -.876163613E+02 -.875848612E+02 -.875537069E+02 -.875231896E+02 -.874937993E+02 -.874663313E+02 -.874420262E+02 -.874227486E+02 -.874112049E+02 -.874112049E+02
 -.874194378E+02 -.874194378E+02 -.874321900E+02 -.874534759E+02 -.874803113E+02 -.875106345E+02 -.875430788E+02 -.875767659E+02 -.876111622E+02 -.876459476E+02 -.876809342E+02 -.877160201E+02 -.877511465E+02 -.877862776E+02 -.878213827E+02 -.878564414E+02 -.878914310E+02 -.879263231E+02 -.879610851E+02 -.879956815E+02 -.880300728E+02 -.880642117E+02 -.880980492E+02 -.881315335E+02 -.881646087E+02 -.881972155E+02 -.882292919E+02 -.882607734E+02 -.882915915E+02 -.883216757E+02 -.883509533E+02 -.883793489E+02 -.884067865E+02 -.884331894E+02 -.884584810E+02 -.884825845E+02 -.885054247E+02 -.885269280E+02 -.885470227E+02 -.885656403E+02 -.885827156E+02 -.885981875E+02 -.886119993E+02 -.886241004E+02 -.886344457E+02 -.886429961E+02 -.886497191E+02 -.886545894E+02 -.886575890E+02 -.886587067E+02 -.886579391E+02 -.886552902E+02 -.886507720E+02 -.886444036E+02 -.886362114E+02 -.886262288E+02 -.886144960E+02 -.886010593E+02 -.885859708E+02 -.885692874E+02 -.885510712E+02 -.885313883E+02 -.885103083E+02 -.884879035E+02 -.884642485E+02 -.884394196E+02 -.884134943E+02 -.883865504E+02 -.883586653E+02 -.883299162E+02 -.883003787E+02 -.882701268E+02 -.882392325E+02 -.882077649E+02 -.881757905E+02 -.881433725E+02 -.881105707E+02 -.880774409E+02 -.880440353E+02 -.880104020E+02 -.879765851E+02 -.879426247E+02 -.879085566E+02 -.878744128E+02 -.878402215E+02 -.878060074E+02 -.877717928E+02 -.877375993E+02 -.877034511E+02 -.876693815E+02 -.876354455E+02 -.876017400E+02 -.875684392E+02 -.875358486E+02 -.875044856E+02 -.874751924E+02 -.874492853E+02 -.874287447E+02 -.874164480E+02 -.874164480E+02
 -.874250454E+02 -.874250454E+02 -.874385819E+02 -.874611935E+02 -.874897114E+02 -.875219595E+02 -.875564868E+02 -.875923741E+02 -.876290518E+02 -.876661817E+02 -.877035758E+02 -.877411308E+02 -.877787909E+02 -.878165176E+02 -.878542900E+02 -.878920860E+02 -.879298788E+02 -.879676376E+02 -.880053282E+02 -.880429122E+02 -.880803432E+02 -.881175725E+02 -.881545479E+02 -.881912116E+02 -.882275013E+02 -.882633505E+02 -.882986887E+02 -.883334399E+02 -.883675251E+02 -.884008619E+02 -.884333640E+02 -.884649434E+02 -.884955101E+02 -.885249732E+02 -.885532400E+02 -.885802193E+02 -.886058203E+02 -.886299534E+02 -.886525325E+02 -.886734745E+02 -.886926999E+02 -.887101346E+02 -.887257101E+02 -.887393644E+02 -.887510416E+02 -.887606937E+02 -.887682811E+02 -.887737723E+02 -.887771445E+02 -.887783844E+02 -.887774876E+02 -.887744596E+02 -.887693150E+02 -.887620773E+02 -.887527790E+02 -.887414613E+02 -.887281732E+02 -.887129710E+02 -.886959179E+02 -.886770837E+02 -.886565438E+02 -.886343781E+02 -.886106708E+02 -.885855092E+02 -.885589835E+02 -.885311855E+02 -.885022078E+02 -.884721434E+02 -.884410846E+02 -.884091226E+02 -.883763467E+02 -.883428437E+02 -.883086976E+02 -.882739887E+02 -.882387939E+02 -.882031856E+02 -.881672316E+02 -.881309952E+02 -.880945349E+02 -.880579040E+02 -.880211508E+02 -.879843188E+02 -.879474460E+02 -.879105658E+02 -.878737070E+02 -.878368941E+02 -.878001485E+02 -.877634902E+02 -.877269416E+02 -.876905344E+02 -.876543226E+02 -.876184044E+02 -.875829596E+02 -.875483066E+02 -.875149885E+02 -.874838917E+02 -.874564052E+02 -.874346218E+02 -.874215850E+02 -.874215850E+02
 -.874305024E+02 -.874305024E+02 -.874448047E+02 -.874687071E+02 -.874988752E+02 -.875330100E+02 -.875695940E+02 -.876076542E+02 -.876465949E+02 -.876860718E+02 -.877258939E+02 -.877659603E+02 -.878062108E+02 -.878466167E+02 -.878871539E+02 -.879277980E+02 -.879685211E+02 -.880092929E+02 -.880500791E+02 -.880908368E+02 -.881315203E+02 -.881720784E+02 -.882124533E+02 -.882525810E+02 -.882923913E+02 -.883318094E+02 -.883707527E+02 -.884091351E+02 -.884468644E+02 -.884838437E+02 -.885199725E+02 -.885551460E+02 -.885892576E+02 -.886221970E+02 -.886538547E+02 -.886841203E+02 -.887128839E+02 -.887400386E+02 -.887654793E+02 -.887891045E+02 -.888108175E+02 -.888305276E+02 -.888481504E+02 -.888636086E+02 -.888768338E+02 -.888877670E+02 -.888963590E+02 -.889025711E+02 -.889063754E+02 -.889077554E+02 -.889067064E+02 -.889032350E+02 -.888973588E+02 -.888891069E+02 -.888785192E+02 -.888656461E+02 -.888505474E+02 -.888332921E+02 -.888139583E+02 -.887926312E+02 -.887694030E+02 -.887443712E+02 -.887176384E+02 -.886893110E+02 -.886594982E+02 -.886283105E+02 -.885958593E+02 -.885622559E+02 -.885276104E+02 -.884920309E+02 -.884556229E+02 -.884184884E+02 -.883807255E+02 -.883424278E+02 -.883036837E+02 -.882645761E+02 -.882251825E+02 -.881855741E+02 -.881458163E+02 -.881059680E+02 -.880660818E+02 -.880262042E+02 -.879863754E+02 -.879466298E+02 -.879069959E+02 -.878674974E+02 -.878281536E+02 -.877889821E+02 -.877500023E+02 -.877112429E+02 -.876727554E+02 -.876346381E+02 -.875970742E+02 -.875603933E+02 -.875251611E+02 -.874923053E+02 -.874632831E+02 -.874402941E+02 -.874265405E+02 -.874265405E+02
 -.874356700E+02 -.874356700E+02 -.874507111E+02 -.874758625E+02 -.875076209E+02 -.875435863E+02 -.875821668E+02 -.876223501E+02 -.876635246E+02 -.877053389E+02 -.877476000E+02 -.877902002E+02 -.878330885E+02 -.878762329E+02 -.879196102E+02 -.879631967E+02 -.880069692E+02 -.880509007E+02 -.880949545E+02 -.881390909E+02 -.881832620E+02 -.882274125E+02 -.882714785E+02 -.883153891E+02 -.883590671E+02 -.884024253E+02 -.884453720E+02 -.884878065E+02 -.885296214E+02 -.885707034E+02 -.886109325E+02 -.886501857E+02 -.886883338E+02 -.887252477E+02 -.887607951E+02 -.887948428E+02 -.888272593E+02 -.888579132E+02 -.888866760E+02 -.889134232E+02 -.889380361E+02 -.889604024E+02 -.889804174E+02 -.889979866E+02 -.890130257E+02 -.890254616E+02 -.890352336E+02 -.890422935E+02 -.890466069E+02 -.890481533E+02 -.890469262E+02 -.890429327E+02 -.890361950E+02 -.890267488E+02 -.890146432E+02 -.889999404E+02 -.889827147E+02 -.889630521E+02 -.889410490E+02 -.889168105E+02 -.888904497E+02 -.888620869E+02 -.888318475E+02 -.887998611E+02 -.887662601E+02 -.887311782E+02 -.886947500E+02 -.886571088E+02 -.886183862E+02 -.885787108E+02 -.885382074E+02 -.884969962E+02 -.884551919E+02 -.884129033E+02 -.883702322E+02 -.883272740E+02 -.882841164E+02 -.882408397E+02 -.881975164E+02 -.881542111E+02 -.881109808E+02 -.880678748E+02 -.880249348E+02 -.879821952E+02 -.879396837E+02 -.878974217E+02 -.878554256E+02 -.878137089E+02 -.877722865E+02 -.877311825E+02 -.876904446E+02 -.876501686E+02 -.876105395E+02 -.875718950E+02 -.875348199E+02 -.875002787E+02 -.874697908E+02 -.874456546E+02 -.874312205E+02 -.874312205E+02
 -.874404272E+02 -.874404272E+02 -.874561690E+02 -.874824965E+02 -.875157616E+02 -.875534652E+02 -.875939555E+02 -.876361909E+02 -.876795450E+02 -.877236574E+02 -.877683268E+02 -.878134526E+02 -.878589832E+02 -.879048912E+02 -.879511573E+02 -.879977674E+02 -.880447043E+02 -.880919415E+02 -.881394475E+02 -.881871813E+02 -.882350934E+02 -.882831239E+02 -.883312044E+02 -.883792587E+02 -.884271979E+02 -.884749264E+02 -.885223366E+02 -.885693122E+02 -.886157279E+02 -.886614498E+02 -.887063389E+02 -.887502466E+02 -.887930232E+02 -.888345118E+02 -.888745532E+02 -.889129872E+02 -.889496511E+02 -.889843849E+02 -.890170301E+02 -.890474346E+02 -.890754513E+02 -.891009417E+02 -.891237776E+02 -.891438413E+02 -.891610282E+02 -.891752469E+02 -.891864208E+02 -.891944894E+02 -.891994088E+02 -.892011525E+02 -.891997113E+02 -.891950950E+02 -.891873309E+02 -.891764636E+02 -.891625548E+02 -.891456827E+02 -.891259405E+02 -.891034352E+02 -.890782863E+02 -.890506240E+02 -.890205886E+02 -.889883278E+02 -.889539957E+02 -.889177508E+02 -.888797545E+02 -.888401696E+02 -.887991586E+02 -.887568823E+02 -.887134982E+02 -.886691600E+02 -.886240156E+02 -.885782066E+02 -.885318672E+02 -.884851236E+02 -.884380938E+02 -.883908863E+02 -.883436005E+02 -.882963262E+02 -.882491434E+02 -.882021225E+02 -.881553244E+02 -.881088004E+02 -.880625929E+02 -.880167356E+02 -.879712536E+02 -.879261647E+02 -.878814807E+02 -.878372094E+02 -.877933594E+02 -.877499483E+02 -.877070175E+02 -.876646583E+02 -.876230542E+02 -.875825476E+02 -.875437383E+02 -.875076214E+02 -.874757706E+02 -.874505721E+02 -.874355098E+02 -.874355098E+02
 -.874446725E+02 -.874446725E+02 -.874610466E+02 -.874884429E+02 -.875230874E+02 -.875623953E+02 -.876046698E+02 -.876488426E+02 -.876942703E+02 -.877405821E+02 -.877875814E+02 -.878351717E+02 -.878833088E+02 -.879319736E+02 -.879811603E+02 -.880308635E+02 -.880810697E+02 -.881317592E+02 -.881829029E+02 -.882344616E+02 -.882863841E+02 -.883386096E+02 -.883910660E+02 -.884436666E+02 -.884963152E+02 -.885489007E+02 -.886013009E+02 -.886533818E+02 -.887049979E+02 -.887559955E+02 -.888062074E+02 -.888554623E+02 -.889035770E+02 -.889503638E+02 -.889956301E+02 -.890391784E+02 -.890808121E+02 -.891203333E+02 -.891575501E+02 -.891922733E+02 -.892243219E+02 -.892535245E+02 -.892797200E+02 -.893027613E+02 -.893225153E+02 -.893388662E+02 -.893517170E+02 -.893609909E+02 -.893666321E+02 -.893686069E+02 -.893669053E+02 -.893615391E+02 -.893525433E+02 -.893399744E+02 -.893239105E+02 -.893044498E+02 -.892817091E+02 -.892558220E+02 -.892269376E+02 -.891952187E+02 -.891608391E+02 -.891239821E+02 -.890848378E+02 -.890436014E+02 -.890004710E+02 -.889556453E+02 -.889093215E+02 -.888616939E+02 -.888129523E+02 -.887632799E+02 -.887128522E+02 -.886618360E+02 -.886103884E+02 -.885586561E+02 -.885067742E+02 -.884548666E+02 -.884030449E+02 -.883514090E+02 -.883000466E+02 -.882490333E+02 -.881984331E+02 -.881482988E+02 -.880986717E+02 -.880495830E+02 -.880010538E+02 -.879530964E+02 -.879057155E+02 -.878589113E+02 -.878126838E+02 -.877670414E+02 -.877220168E+02 -.876776935E+02 -.876342502E+02 -.875920298E+02 -.875516411E+02 -.875141026E+02 -.874810318E+02 -.874548880E+02 -.874392690E+02 -.874392690E+02
 -.874482392E+02 -.874482392E+02 -.874651545E+02 -.874934807E+02 -.875293338E+02 -.875700678E+02 -.876139456E+02 -.876598747E+02 -.877071987E+02 -.877555495E+02 -.878047404E+02 -.878546840E+02 -.879053496E+02 -.879567341E+02 -.880088437E+02 -.880616809E+02 -.881152420E+02 -.881695155E+02 -.882244780E+02 -.882800932E+02 -.883363123E+02 -.883930728E+02 -.884502957E+02 -.885078890E+02 -.885657440E+02 -.886237379E+02 -.886817328E+02 -.887395753E+02 -.887970998E+02 -.888541222E+02 -.889104501E+02 -.889658740E+02 -.890201770E+02 -.890731318E+02 -.891245041E+02 -.891740564E+02 -.892215463E+02 -.892667348E+02 -.893093817E+02 -.893492531E+02 -.893861227E+02 -.894197732E+02 -.894500020E+02 -.894766209E+02 -.894994619E+02 -.895183782E+02 -.895332472E+02 -.895439717E+02 -.895504814E+02 -.895527348E+02 -.895507184E+02 -.895444478E+02 -.895339666E+02 -.895193468E+02 -.895006870E+02 -.894781111E+02 -.894517663E+02 -.894218213E+02 -.893884641E+02 -.893518988E+02 -.893123432E+02 -.892700260E+02 -.892251837E+02 -.891780580E+02 -.891288926E+02 -.890779310E+02 -.890254136E+02 -.889715760E+02 -.889166462E+02 -.888608433E+02 -.888043756E+02 -.887474397E+02 -.886902191E+02 -.886328833E+02 -.885755872E+02 -.885184711E+02 -.884616599E+02 -.884052634E+02 -.883493766E+02 -.882940795E+02 -.882394381E+02 -.881855042E+02 -.881323167E+02 -.880799018E+02 -.880282740E+02 -.879774375E+02 -.879273877E+02 -.878781138E+02 -.878296044E+02 -.877818558E+02 -.877348884E+02 -.876887747E+02 -.876436842E+02 -.875999550E+02 -.875581983E+02 -.875194459E+02 -.874853459E+02 -.874584123E+02 -.874423315E+02 -.874423315E+02
 -.874509614E+02 -.874509614E+02 -.874683061E+02 -.874973733E+02 -.875342067E+02 -.875761122E+02 -.876213251E+02 -.876687393E+02 -.877177014E+02 -.877678587E+02 -.878190354E+02 -.878711629E+02 -.879242276E+02 -.879782439E+02 -.880332306E+02 -.880892049E+02 -.881461778E+02 -.882041476E+02 -.882630991E+02 -.883230017E+02 -.883838097E+02 -.884454588E+02 -.885078692E+02 -.885709425E+02 -.886345622E+02 -.886985930E+02 -.887628798E+02 -.888272489E+02 -.888915043E+02 -.889554353E+02 -.890188096E+02 -.890813825E+02 -.891428937E+02 -.892030709E+02 -.892616325E+02 -.893182866E+02 -.893727391E+02 -.894246888E+02 -.894738377E+02 -.895198908E+02 -.895625614E+02 -.896015760E+02 -.896366761E+02 -.896676250E+02 -.896942090E+02 -.897162424E+02 -.897335684E+02 -.897460628E+02 -.897536363E+02 -.897562337E+02 -.897538378E+02 -.897464670E+02 -.897341774E+02 -.897170607E+02 -.896952428E+02 -.896688818E+02 -.896381658E+02 -.896033102E+02 -.895645534E+02 -.895221539E+02 -.894763863E+02 -.894275378E+02 -.893759038E+02 -.893217848E+02 -.892654821E+02 -.892072949E+02 -.891475173E+02 -.890864352E+02 -.890243232E+02 -.889614435E+02 -.888980438E+02 -.888343551E+02 -.887705911E+02 -.887069472E+02 -.886436000E+02 -.885807071E+02 -.885184068E+02 -.884568183E+02 -.883960425E+02 -.883361622E+02 -.882772428E+02 -.882193330E+02 -.881624657E+02 -.881066594E+02 -.880519187E+02 -.879982363E+02 -.879455944E+02 -.878939681E+02 -.878433307E+02 -.877936627E+02 -.877449686E+02 -.876973052E+02 -.876508282E+02 -.876058642E+02 -.875630181E+02 -.875233236E+02 -.874884425E+02 -.874609205E+02 -.874445004E+02 -.874445004E+02
 -.874526235E+02 -.874526235E+02 -.874702443E+02 -.874998013E+02 -.875372998E+02 -.875800256E+02 -.876262070E+02 -.876747462E+02 -.877250104E+02 -.877766618E+02 -.878295469E+02 -.878836173E+02 -.879388836E+02 -.879953780E+02 -.880531400E+02 -.881122072E+02 -.881726057E+02 -.882343479E+02 -.882974293E+02 -.883618301E+02 -.884275103E+02 -.884944119E+02 -.885624568E+02 -.886315437E+02 -.887015491E+02 -.887723237E+02 -.888436945E+02 -.889154611E+02 -.889874022E+02 -.890592706E+02 -.891307990E+02 -.892016983E+02 -.892716595E+02 -.893403550E+02 -.894074391E+02 -.894725554E+02 -.895353332E+02 -.895953991E+02 -.896523775E+02 -.897058973E+02 -.897555978E+02 -.898011314E+02 -.898421718E+02 -.898784159E+02 -.899095908E+02 -.899354558E+02 -.899558082E+02 -.899704870E+02 -.899793737E+02 -.899823976E+02 -.899795340E+02 -.899708080E+02 -.899562919E+02 -.899361044E+02 -.899104086E+02 -.898794091E+02 -.898433486E+02 -.898025030E+02 -.897571775E+02 -.897077016E+02 -.896544237E+02 -.895977062E+02 -.895379207E+02 -.894754421E+02 -.894106451E+02 -.893438994E+02 -.892755651E+02 -.892059899E+02 -.891355057E+02 -.890644265E+02 -.889930453E+02 -.889216333E+02 -.888504383E+02 -.887796843E+02 -.887095706E+02 -.886402722E+02 -.885719399E+02 -.885047010E+02 -.884386597E+02 -.883738984E+02 -.883104785E+02 -.882484416E+02 -.881878109E+02 -.881285925E+02 -.880707770E+02 -.880143407E+02 -.879592486E+02 -.879054569E+02 -.878529193E+02 -.878015961E+02 -.877514712E+02 -.877025809E+02 -.876550605E+02 -.876092180E+02 -.875656417E+02 -.875253525E+02 -.874900061E+02 -.874621511E+02 -.874455466E+02 -.874455466E+02
 -.874529130E+02 -.874529130E+02 -.874706181E+02 -.875003458E+02 -.875381099E+02 -.875812128E+02 -.876279063E+02 -.876771234E+02 -.877282565E+02 -.877809952E+02 -.878352135E+02 -.878908939E+02 -.879480718E+02 -.880068061E+02 -.880671627E+02 -.881292007E+02 -.881929672E+02 -.882584933E+02 -.883257949E+02 -.883948678E+02 -.884656873E+02 -.885382064E+02 -.886123508E+02 -.886880197E+02 -.887650818E+02 -.888433774E+02 -.889227155E+02 -.890028766E+02 -.890836112E+02 -.891646387E+02 -.892456489E+02 -.893262999E+02 -.894062202E+02 -.894850097E+02 -.895622465E+02 -.896374861E+02 -.897102716E+02 -.897801357E+02 -.898466089E+02 -.899092243E+02 -.899675230E+02 -.900210629E+02 -.900694224E+02 -.901122107E+02 -.901490710E+02 -.901796894E+02 -.902038010E+02 -.902211929E+02 -.902317118E+02 -.902352632E+02 -.902318171E+02 -.902214059E+02 -.902041247E+02 -.901801289E+02 -.901496315E+02 -.901128994E+02 -.900702471E+02 -.900220320E+02 -.899686478E+02 -.899105176E+02 -.898480872E+02 -.897818177E+02 -.897121788E+02 -.896396422E+02 -.895646759E+02 -.894877373E+02 -.894092692E+02 -.893296955E+02 -.892494167E+02 -.891688075E+02 -.890882144E+02 -.890079539E+02 -.889283115E+02 -.888495411E+02 -.887718652E+02 -.886954752E+02 -.886205320E+02 -.885471674E+02 -.884754850E+02 -.884055619E+02 -.883374504E+02 -.882711795E+02 -.882067568E+02 -.881441705E+02 -.880833907E+02 -.880243721E+02 -.879670564E+02 -.879113758E+02 -.878572588E+02 -.878046403E+02 -.877534782E+02 -.877037821E+02 -.876556602E+02 -.876093927E+02 -.875655395E+02 -.875250919E+02 -.874896745E+02 -.874618040E+02 -.874452072E+02 -.874452072E+02
 -.874515087E+02 -.874515087E+02 -.874690592E+02 -.874985573E+02 -.875360896E+02 -.875790202E+02 -.876256590E+02 -.876749861E+02 -.877264334E+02 -.877797310E+02 -.878347912E+02 -.878916307E+02 -.879503171E+02 -.880109419E+02 -.880736004E+02 -.881383807E+02 -.882053591E+02 -.882745978E+02 -.883461399E+02 -.884200062E+02 -.884961933E+02 -.885746677E+02 -.886553663E+02 -.887381927E+02 -.888230188E+02 -.889096814E+02 -.889979815E+02 -.890876833E+02 -.891785078E+02 -.892701359E+02 -.893622030E+02 -.894543030E+02 -.895459886E+02 -.896367768E+02 -.897261514E+02 -.898135686E+02 -.898984626E+02 -.899802508E+02 -.900583411E+02 -.901321383E+02 -.902010542E+02 -.902645148E+02 -.903219734E+02 -.903729167E+02 -.904168775E+02 -.904534438E+02 -.904822652E+02 -.905030631E+02 -.905156326E+02 -.905198514E+02 -.905156780E+02 -.905031557E+02 -.904824094E+02 -.904536445E+02 -.904171424E+02 -.903732534E+02 -.903223911E+02 -.902650234E+02 -.902016633E+02 -.901328598E+02 -.900591877E+02 -.899812381E+02 -.898996090E+02 -.898148967E+02 -.897276871E+02 -.896385487E+02 -.895480269E+02 -.894566379E+02 -.893648645E+02 -.892731529E+02 -.891819106E+02 -.890915043E+02 -.890022595E+02 -.889144608E+02 -.888283518E+02 -.887441369E+02 -.886619826E+02 -.885820191E+02 -.885043429E+02 -.884290185E+02 -.883560814E+02 -.882855402E+02 -.882173790E+02 -.881515599E+02 -.880880254E+02 -.880267009E+02 -.879674979E+02 -.879103177E+02 -.878550576E+02 -.878016206E+02 -.877499321E+02 -.876999683E+02 -.876518026E+02 -.876056774E+02 -.875621098E+02 -.875220414E+02 -.874870370E+02 -.874595394E+02 -.874431848E+02 -.874431848E+02
 -.874480129E+02 -.874480129E+02 -.874651179E+02 -.874939075E+02 -.875306102E+02 -.875727067E+02 -.876185979E+02 -.876673325E+02 -.877184046E+02 -.877715957E+02 -.878268650E+02 -.878842677E+02 -.879439122E+02 -.880059285E+02 -.880704504E+02 -.881376071E+02 -.882075167E+02 -.882802805E+02 -.883559771E+02 -.884346604E+02 -.885163542E+02 -.886010519E+02 -.886887135E+02 -.887792653E+02 -.888725949E+02 -.889685468E+02 -.890669200E+02 -.891674585E+02 -.892698547E+02 -.893737419E+02 -.894786995E+02 -.895842510E+02 -.896898682E+02 -.897949737E+02 -.898989417E+02 -.900011058E+02 -.901007612E+02 -.901971742E+02 -.902895894E+02 -.903772421E+02 -.904593694E+02 -.905352248E+02 -.906040903E+02 -.906652917E+02 -.907182122E+02 -.907623037E+02 -.907971007E+02 -.908222280E+02 -.908374129E+02 -.908424877E+02 -.908373973E+02 -.908221977E+02 -.907970570E+02 -.907622507E+02 -.907181543E+02 -.906652366E+02 -.906040470E+02 -.905352050E+02 -.904593861E+02 -.903773089E+02 -.902897208E+02 -.901973848E+02 -.901010672E+02 -.900015246E+02 -.898994943E+02 -.897956850E+02 -.896907682E+02 -.895853724E+02 -.894800780E+02 -.893754139E+02 -.892718554E+02 -.891698230E+02 -.890696824E+02 -.889717458E+02 -.888762733E+02 -.887834753E+02 -.886935153E+02 -.886065125E+02 -.885225457E+02 -.884416564E+02 -.883638525E+02 -.882891109E+02 -.882173816E+02 -.881485906E+02 -.880826427E+02 -.880194250E+02 -.879588103E+02 -.879006609E+02 -.878448352E+02 -.877911970E+02 -.877396325E+02 -.876900770E+02 -.876425602E+02 -.875972750E+02 -.875546799E+02 -.875156435E+02 -.874816368E+02 -.874549802E+02 -.874391499E+02 -.874391499E+02
 -.874420426E+02 -.874420426E+02 -.874583565E+02 -.874858640E+02 -.875210225E+02 -.875614870E+02 -.876057867E+02 -.876530718E+02 -.877029155E+02 -.877551646E+02 -.878098294E+02 -.878670163E+02 -.879268826E+02 -.879896078E+02 -.880553776E+02 -.881243728E+02 -.881967622E+02 -.882726933E+02 -.883522919E+02 -.884356572E+02 -.885228603E+02 -.886139423E+02 -.887089086E+02 -.888077242E+02 -.889103036E+02 -.890165085E+02 -.891261362E+02 -.892389217E+02 -.893545307E+02 -.894725609E+02 -.895925389E+02 -.897139205E+02 -.898360898E+02 -.899583569E+02 -.900799644E+02 -.902000875E+02 -.903178445E+02 -.904323047E+02 -.905425021E+02 -.906474497E+02 -.907461558E+02 -.908376415E+02 -.909209589E+02 -.909952116E+02 -.910595723E+02 -.911133029E+02 -.911557715E+02 -.911864692E+02 -.912050224E+02 -.912112035E+02 -.912049357E+02 -.911862967E+02 -.911555158E+02 -.911129672E+02 -.910591617E+02 -.909947319E+02 -.909204178E+02 -.908370485E+02 -.907455230E+02 -.906467912E+02 -.905418336E+02 -.904316435E+02 -.903172081E+02 -.901994936E+02 -.900794313E+02 -.899579049E+02 -.898357416E+02 -.897137046E+02 -.895924878E+02 -.894727130E+02 -.893549276E+02 -.892396057E+02 -.891271493E+02 -.890178905E+02 -.889120956E+02 -.888099687E+02 -.887116562E+02 -.886172519E+02 -.885268018E+02 -.884403089E+02 -.883577378E+02 -.882790196E+02 -.882040562E+02 -.881327238E+02 -.880648777E+02 -.880003551E+02 -.879389796E+02 -.878805653E+02 -.878249228E+02 -.877718692E+02 -.877212433E+02 -.876729317E+02 -.876269105E+02 -.875833105E+02 -.875425140E+02 -.875052902E+02 -.874729775E+02 -.874477174E+02 -.874327451E+02 -.874327451E+02
 -.874331950E+02 -.874331950E+02 -.874483090E+02 -.874738554E+02 -.875066214E+02 -.875445016E+02 -.875862015E+02 -.876310032E+02 -.876785776E+02 -.877288469E+02 -.877818871E+02 -.878378671E+02 -.878970047E+02 -.879595404E+02 -.880257203E+02 -.880957854E+02 -.881699627E+02 -.882484630E+02 -.883314790E+02 -.884191806E+02 -.885117130E+02 -.886091868E+02 -.887116715E+02 -.888191833E+02 -.889316805E+02 -.890490544E+02 -.891711253E+02 -.892976392E+02 -.894282598E+02 -.895625652E+02 -.897000401E+02 -.898400717E+02 -.899819433E+02 -.901248362E+02 -.902678296E+02 -.904099081E+02 -.905499689E+02 -.906868349E+02 -.908192693E+02 -.909459931E+02 -.910657074E+02 -.911771143E+02 -.912789469E+02 -.913699947E+02 -.914491337E+02 -.915153548E+02 -.915677905E+02 -.916057397E+02 -.916286864E+02 -.916363152E+02 -.916285206E+02 -.916054100E+02 -.915673002E+02 -.915147084E+02 -.914483370E+02 -.913690542E+02 -.912778695E+02 -.911759075E+02 -.910643797E+02 -.909445555E+02 -.908177344E+02 -.906852186E+02 -.905482894E+02 -.904081858E+02 -.902660859E+02 -.901230924E+02 -.899802211E+02 -.898383938E+02 -.896984326E+02 -.895610580E+02 -.894268899E+02 -.892964493E+02 -.891701626E+02 -.890483670E+02 -.889313165E+02 -.888191884E+02 -.887120910E+02 -.886100704E+02 -.885131178E+02 -.884211758E+02 -.883341458E+02 -.882518931E+02 -.881742531E+02 -.881010361E+02 -.880320322E+02 -.879670154E+02 -.879057479E+02 -.878479845E+02 -.877934791E+02 -.877419932E+02 -.876933103E+02 -.876472593E+02 -.876037530E+02 -.875628470E+02 -.875248276E+02 -.874903356E+02 -.874605333E+02 -.874373185E+02 -.874235933E+02 -.874235933E+02
 -.874210661E+02 -.874210661E+02 -.874345070E+02 -.874573052E+02 -.874866885E+02 -.875208677E+02 -.875587773E+02 -.875998608E+02 -.876439086E+02 -.876909344E+02 -.877410960E+02 -.877946351E+02 -.878518382E+02 -.879130135E+02 -.879784749E+02 -.880485346E+02 -.881234986E+02 -.882036664E+02 -.882893243E+02 -.883807407E+02 -.884781547E+02 -.885817673E+02 -.886917297E+02 -.888081371E+02 -.889310215E+02 -.890603430E+02 -.891959857E+02 -.893377422E+02 -.894853063E+02 -.896382569E+02 -.897960499E+02 -.899580062E+02 -.901233076E+02 -.902909944E+02 -.904599645E+02 -.906289783E+02 -.907966653E+02 -.909615366E+02 -.911220018E+02 -.912763917E+02 -.914229856E+02 -.915600473E+02 -.916858614E+02 -.917987752E+02 -.918972421E+02 -.919798633E+02 -.920454304E+02 -.920929600E+02 -.921217261E+02 -.921312832E+02 -.921214816E+02 -.920924718E+02 -.920446997E+02 -.919788927E+02 -.918960352E+02 -.917973377E+02 -.916842002E+02 -.915581707E+02 -.914209025E+02 -.912741122E+02 -.911195371E+02 -.909588987E+02 -.907938687E+02 -.906260405E+02 -.904569058E+02 -.902878372E+02 -.901200759E+02 -.899547240E+02 -.897927416E+02 -.896349475E+02 -.894820232E+02 -.893345189E+02 -.891928623E+02 -.890573676E+02 -.889282459E+02 -.888056163E+02 -.886895162E+02 -.885799121E+02 -.884767090E+02 -.883797604E+02 -.882888764E+02 -.882038316E+02 -.881243721E+02 -.880502218E+02 -.879810876E+02 -.879166643E+02 -.878566390E+02 -.878006959E+02 -.877485219E+02 -.876998143E+02 -.876542930E+02 -.876117215E+02 -.875719391E+02 -.875349123E+02 -.875008111E+02 -.874701165E+02 -.874437660E+02 -.874233423E+02 -.874113104E+02 -.874113104E+02
 -.874052289E+02 -.874052289E+02 -.874164619E+02 -.874356157E+02 -.874604804E+02 -.874896706E+02 -.875224032E+02 -.875583213E+02 -.875973573E+02 -.876396374E+02 -.876854095E+02 -.877349932E+02 -.877887485E+02 -.878470579E+02 -.879103175E+02 -.879789319E+02 -.880533133E+02 -.881338734E+02 -.882210160E+02 -.883151260E+02 -.884165589E+02 -.885256329E+02 -.886426201E+02 -.887677425E+02 -.889011587E+02 -.890429554E+02 -.891931279E+02 -.893515646E+02 -.895180260E+02 -.896921301E+02 -.898733347E+02 -.900609242E+02 -.902540000E+02 -.904514676E+02 -.906520335E+02 -.908541995E+02 -.910562693E+02 -.912563586E+02 -.914524154E+02 -.916422486E+02 -.918235670E+02 -.919940250E+02 -.921512766E+02 -.922930364E+02 -.924171421E+02 -.925216226E+02 -.926047592E+02 -.926651466E+02 -.927017411E+02 -.927139012E+02 -.927014103E+02 -.926644853E+02 -.926037688E+02 -.925203044E+02 -.924154989E+02 -.922910719E+02 -.921489966E+02 -.919914361E+02 -.918206783E+02 -.916390698E+02 -.914489572E+02 -.912526326E+02 -.910522872E+02 -.908499743E+02 -.906475799E+02 -.904468037E+02 -.902491462E+02 -.900559051E+02 -.898681756E+02 -.896868580E+02 -.895126669E+02 -.893461452E+02 -.891876787E+02 -.890375122E+02 -.888957661E+02 -.887624524E+02 -.886374909E+02 -.885207228E+02 -.884119254E+02 -.883108236E+02 -.882171014E+02 -.881304109E+02 -.880503814E+02 -.879766260E+02 -.879087476E+02 -.878463444E+02 -.877890138E+02 -.877363577E+02 -.876879860E+02 -.876435234E+02 -.876026198E+02 -.875649654E+02 -.875303171E+02 -.874985394E+02 -.874696649E+02 -.874439813E+02 -.874221499E+02 -.874053596E+02 -.873955235E+02 -.873955235E+02
 -.873852235E+02 -.873852235E+02 -.873936594E+02 -.874081757E+02 -.874272571E+02 -.874500113E+02 -.874759981E+02 -.875050983E+02 -.875374126E+02 -.875731908E+02 -.876127747E+02 -.876565652E+02 -.877050028E+02 -.877585591E+02 -.878177311E+02 -.878830387E+02 -.879550171E+02 -.880342069E+02 -.881211454E+02 -.882163570E+02 -.883203492E+02 -.884336049E+02 -.885565781E+02 -.886896797E+02 -.888332629E+02 -.889876024E+02 -.891528702E+02 -.893291140E+02 -.895162331E+02 -.897139560E+02 -.899218146E+02 -.901391219E+02 -.903649452E+02 -.905980858E+02 -.908370586E+02 -.910800828E+02 -.913250782E+02 -.915696736E+02 -.918112269E+02 -.920468576E+02 -.922734965E+02 -.924879454E+02 -.926869561E+02 -.928673179E+02 -.930259573E+02 -.931600405E+02 -.932670768E+02 -.933450137E+02 -.933923212E+02 -.934080544E+02 -.933918943E+02 -.933441615E+02 -.932658020E+02 -.931583472E+02 -.930238495E+02 -.928647995E+02 -.926840308E+02 -.924846176E+02 -.922697708E+02 -.920427402E+02 -.918067253E+02 -.915647978E+02 -.913198391E+02 -.910744924E+02 -.908311296E+02 -.905918317E+02 -.903583813E+02 -.901322658E+02 -.899146880E+02 -.897065833E+02 -.895086412E+02 -.893213299E+02 -.891449210E+02 -.889795163E+02 -.888250718E+02 -.886814224E+02 -.885483029E+02 -.884253689E+02 -.883122135E+02 -.882083838E+02 -.881133935E+02 -.880267347E+02 -.879478872E+02 -.878763260E+02 -.878115280E+02 -.877529764E+02 -.877001654E+02 -.876526026E+02 -.876098129E+02 -.875713429E+02 -.875367663E+02 -.875056953E+02 -.874777975E+02 -.874528232E+02 -.874306476E+02 -.874113316E+02 -.873952056E+02 -.873829811E+02 -.873758954E+02 -.873758954E+02
 -.873607185E+02 -.873607185E+02 -.873657135E+02 -.873745069E+02 -.873864174E+02 -.874011394E+02 -.874186382E+02 -.874390683E+02 -.874627185E+02 -.874899663E+02 -.875212515E+02 -.875570633E+02 -.875979343E+02 -.876444383E+02 -.876971863E+02 -.877568212E+02 -.878240075E+02 -.878994265E+02 -.879837705E+02 -.880777423E+02 -.881820514E+02 -.882974091E+02 -.884245157E+02 -.885640416E+02 -.887166077E+02 -.888827580E+02 -.890629369E+02 -.892574590E+02 -.894664804E+02 -.896899604E+02 -.899276239E+02 -.901789187E+02 -.904429720E+02 -.907185513E+02 -.910040274E+02 -.912973468E+02 -.915960123E+02 -.918970785E+02 -.921971620E+02 -.924924763E+02 -.927788866E+02 -.930519937E+02 -.933072424E+02 -.935400548E+02 -.937459836E+02 -.939208751E+02 -.940610394E+02 -.941634090E+02 -.942256812E+02 -.942464268E+02 -.942251618E+02 -.941623706E+02 -.940594828E+02 -.939188023E+02 -.937433971E+02 -.935369583E+02 -.933036397E+02 -.930478895E+02 -.927742848E+02 -.924873810E+02 -.921915774E+02 -.918910096E+02 -.915894662E+02 -.912903318E+02 -.909965540E+02 -.907106309E+02 -.904346168E+02 -.901701414E+02 -.899184388E+02 -.896803845E+02 -.894565344E+02 -.892471669E+02 -.890523243E+02 -.888718517E+02 -.887054339E+02 -.885526287E+02 -.884128966E+02 -.882856258E+02 -.881701557E+02 -.880657938E+02 -.879718325E+02 -.878875606E+02 -.878122731E+02 -.877452792E+02 -.876859072E+02 -.876335095E+02 -.875874639E+02 -.875471765E+02 -.875120823E+02 -.874816463E+02 -.874553652E+02 -.874327715E+02 -.874134390E+02 -.873969953E+02 -.873831401E+02 -.873716746E+02 -.873625431E+02 -.873558932E+02 -.873521562E+02 -.873521562E+02
 -.873315190E+02 -.873315190E+02 -.873323870E+02 -.873342983E+02 -.873375508E+02 -.873425220E+02 -.873496391E+02 -.873593632E+02 -.873721815E+02 -.873886062E+02 -.874091811E+02 -.874344901E+02 -.874651630E+02 -.875018757E+02 -.875453493E+02 -.875963439E+02 -.876556572E+02 -.877241268E+02 -.878026329E+02 -.878921002E+02 -.879934938E+02 -.881078106E+02 -.882360607E+02 -.883792518E+02 -.885383651E+02 -.887143327E+02 -.889080080E+02 -.891201302E+02 -.893512792E+02 -.896018236E+02 -.898718632E+02 -.901611628E+02 -.904690882E+02 -.907945346E+02 -.911358611E+02 -.914908270E+02 -.918565392E+02 -.922294167E+02 -.926051800E+02 -.929788715E+02 -.933449150E+02 -.936972191E+02 -.940293268E+02 -.943346123E+02 -.946065159E+02 -.948388136E+02 -.950258971E+02 -.951630536E+02 -.952467131E+02 -.952746479E+02 -.952461006E+02 -.951618281E+02 -.950240579E+02 -.948363597E+02 -.946034473E+02 -.943309295E+02 -.940250321E+02 -.936923155E+02 -.933394068E+02 -.929727631E+02 -.925984752E+02 -.922221185E+02 -.918486500E+02 -.914823496E+02 -.911267994E+02 -.907848945E+02 -.904588776E+02 -.901503912E+02 -.898605403E+02 -.895899608E+02 -.893388883E+02 -.891072265E+02 -.888946100E+02 -.887004619E+02 -.885240448E+02 -.883645055E+02 -.882209123E+02 -.880922865E+02 -.879776281E+02 -.878759362E+02 -.877862245E+02 -.877075337E+02 -.876389400E+02 -.875795603E+02 -.875285574E+02 -.874851399E+02 -.874485638E+02 -.874181309E+02 -.873931866E+02 -.873731181E+02 -.873573488E+02 -.873453347E+02 -.873365573E+02 -.873305167E+02 -.873267228E+02 -.873246868E+02 -.873239141E+02 -.873239010E+02 -.873241405E+02 -.873241405E+02
 -.872975625E+02 -.872975625E+02 -.872936001E+02 -.872874349E+02 -.872804886E+02 -.872739125E+02 -.872686474E+02 -.872654863E+02 -.872651264E+02 -.872682212E+02 -.872754202E+02 -.872873972E+02 -.873048656E+02 -.873285860E+02 -.873593707E+02 -.873980882E+02 -.874456736E+02 -.875031377E+02 -.875715751E+02 -.876521637E+02 -.877461621E+02 -.878548983E+02 -.879797601E+02 -.881221815E+02 -.882836248E+02 -.884655580E+02 -.886694190E+02 -.888965727E+02 -.891482516E+02 -.894254915E+02 -.897290496E+02 -.900593152E+02 -.904162048E+02 -.907990500E+02 -.912064762E+02 -.916362818E+02 -.920853253E+02 -.925494294E+02 -.930233173E+02 -.935005896E+02 -.939737628E+02 -.944343777E+02 -.948731934E+02 -.952804689E+02 -.956463328E+02 -.959612235E+02 -.962163787E+02 -.964043292E+02 -.965193580E+02 -.965578723E+02 -.965186463E+02 -.964029062E+02 -.962142447E+02 -.959583786E+02 -.956427761E+02 -.952761997E+02 -.948682098E+02 -.944286782E+02 -.939673469E+02 -.934934581E+02 -.930154722E+02 -.925408731E+02 -.920760596E+02 -.916263079E+02 -.911957936E+02 -.907876579E+02 -.904041034E+02 -.900465062E+02 -.897155372E+02 -.894112808E+02 -.891333489E+02 -.888809846E+02 -.886531544E+02 -.884486276E+02 -.882660433E+02 -.881039656E+02 -.879609275E+02 -.878354663E+02 -.877261495E+02 -.876315946E+02 -.875504818E+02 -.874815640E+02 -.874236705E+02 -.873757105E+02 -.873366709E+02 -.873056158E+02 -.872816818E+02 -.872640736E+02 -.872520575E+02 -.872449534E+02 -.872421240E+02 -.872429592E+02 -.872468560E+02 -.872531884E+02 -.872612676E+02 -.872702900E+02 -.872792726E+02 -.872869780E+02 -.872918308E+02 -.872918308E+02
 -.872589809E+02 -.872589809E+02 -.872494988E+02 -.872340787E+02 -.872154008E+02 -.871954701E+02 -.871757879E+02 -.871574997E+02 -.871415236E+02 -.871286528E+02 -.871196292E+02 -.871151922E+02 -.871161070E+02 -.871231876E+02 -.871373124E+02 -.871594451E+02 -.871906524E+02 -.872321178E+02 -.872851498E+02 -.873511856E+02 -.874317918E+02 -.875286649E+02 -.876436332E+02 -.877786499E+02 -.879357856E+02 -.881172029E+02 -.883251266E+02 -.885617938E+02 -.888293950E+02 -.891299936E+02 -.894654249E+02 -.898371723E+02 -.902462146E+02 -.906928529E+02 -.911765123E+02 -.916955304E+02 -.922469381E+02 -.928262496E+02 -.934272766E+02 -.940419995E+02 -.946605178E+02 -.952711195E+02 -.958604975E+02 -.964141343E+02 -.969168703E+02 -.973536355E+02 -.977103094E+02 -.979746368E+02 -.981371061E+02 -.981916828E+02 -.981362982E+02 -.979730205E+02 -.977078841E+02 -.973504000E+02 -.969128233E+02 -.964092740E+02 -.958548213E+02 -.952646243E+02 -.946531991E+02 -.940338532E+02 -.934182989E+02 -.928164377E+02 -.922362909E+02 -.916840467E+02 -.911641906E+02 -.906796901E+02 -.902322055E+02 -.898223108E+02 -.894497056E+02 -.891134121E+02 -.888119493E+02 -.885434828E+02 -.883059501E+02 -.880971615E+02 -.879148812E+02 -.877568875E+02 -.876210196E+02 -.875052087E+02 -.874075007E+02 -.873260681E+02 -.872592171E+02 -.872053884E+02 -.871631554E+02 -.871312188E+02 -.871083994E+02 -.870936305E+02 -.870859480E+02 -.870844806E+02 -.870884377E+02 -.870970953E+02 -.871097767E+02 -.871258267E+02 -.871445730E+02 -.871652730E+02 -.871870378E+02 -.872087309E+02 -.872288400E+02 -.872453186E+02 -.872554030E+02 -.872554030E+02
 -.872161944E+02 -.872161944E+02 -.872005500E+02 -.871747702E+02 -.871429094E+02 -.871078970E+02 -.870718313E+02 -.870362280E+02 -.870022251E+02 -.869707379E+02 -.869425682E+02 -.869184777E+02 -.868992405E+02 -.868856825E+02 -.868787154E+02 -.868793664E+02 -.868888004E+02 -.869083372E+02 -.869394632E+02 -.869838460E+02 -.870433478E+02 -.871200443E+02 -.872162376E+02 -.873344663E+02 -.874775069E+02 -.876483660E+02 -.878502611E+02 -.880865858E+02 -.883608568E+02 -.886766303E+02 -.890373889E+02 -.894463857E+02 -.899064481E+02 -.904197294E+02 -.909874113E+02 -.916093536E+02 -.922837021E+02 -.930064693E+02 -.937711155E+02 -.945681767E+02 -.953849895E+02 -.962055875E+02 -.970108386E+02 -.977789015E+02 -.984860488E+02 -.991078750E+02 -.996208362E+02 -.100004005E+03 -.100240837E+03 -.100320702E+03 -.100239934E+03 -.100002198E+03 -.996181235E+02 -.991042545E+02 -.984815177E+02 -.977734561E+02 -.970044754E+02 -.961983019E+02 -.953767761E+02 -.945590286E+02 -.937610250E+02 -.929954276E+02 -.922717010E+02 -.915963851E+02 -.909734689E+02 -.904048068E+02 -.898905375E+02 -.894294775E+02 -.890194707E+02 -.886576886E+02 -.883408778E+02 -.880655575E+02 -.878281724E+02 -.876252074E+02 -.874532686E+02 -.873091393E+02 -.871898143E+02 -.870925192E+02 -.870147160E+02 -.869541019E+02 -.869086007E+02 -.868763512E+02 -.868556920E+02 -.868451455E+02 -.868434020E+02 -.868493025E+02 -.868618220E+02 -.868800533E+02 -.869031877E+02 -.869304941E+02 -.869612915E+02 -.869949094E+02 -.870306326E+02 -.870676196E+02 -.871047884E+02 -.871406621E+02 -.871731679E+02 -.871993892E+02 -.872152699E+02 -.872152699E+02
 -.871699292E+02 -.871699292E+02 -.871475692E+02 -.871104726E+02 -.870641601E+02 -.870125401E+02 -.869583332E+02 -.869034289E+02 -.868491671E+02 -.867965490E+02 -.867463874E+02 -.866994143E+02 -.866563595E+02 -.866180090E+02 -.865852531E+02 -.865591187E+02 -.865407967E+02 -.865316627E+02 -.865333030E+02 -.865475424E+02 -.865764772E+02 -.866225118E+02 -.866883894E+02 -.867772264E+02 -.868925380E+02 -.870382634E+02 -.872187772E+02 -.874388904E+02 -.877038237E+02 -.880191505E+02 -.883906978E+02 -.888243916E+02 -.893260333E+02 -.899009900E+02 -.905537814E+02 -.912875531E+02 -.921034321E+02 -.929997691E+02 -.939713026E+02 -.950082913E+02 -.960957126E+02 -.972126498E+02 -.983320416E+02 -.994209834E+02 -.100441767E+03 -.101353784E+03 -.102116307E+03 -.102691947E+03 -.103050397E+03 -.103171846E+03 -.103049400E+03 -.102689952E+03 -.102113313E+03 -.101349788E+03 -.100436765E+03 -.994149722E+02 -.983250147E+02 -.972046001E+02 -.960866318E+02 -.949981701E+02 -.939601301E+02 -.929875333E+02 -.920901192E+02 -.912731488E+02 -.905382707E+02 -.898843591E+02 -.893082687E+02 -.888054790E+02 -.883706212E+02 -.879978905E+02 -.876813578E+02 -.874151946E+02 -.871938273E+02 -.870120362E+02 -.868650113E+02 -.867483772E+02 -.866581951E+02 -.865909498E+02 -.865435261E+02 -.865131799E+02 -.864975059E+02 -.864944056E+02 -.865020538E+02 -.865188688E+02 -.865434828E+02 -.865747152E+02 -.866115477E+02 -.866530994E+02 -.866986017E+02 -.867473697E+02 -.867987653E+02 -.868521451E+02 -.869067861E+02 -.869617755E+02 -.870158555E+02 -.870672111E+02 -.871131929E+02 -.871499713E+02 -.871721189E+02 -.871721189E+02
 -.871212297E+02 -.871212297E+02 -.870917435E+02 -.870426128E+02 -.869808859E+02 -.869114797E+02 -.868377447E+02 -.867619281E+02 -.866855363E+02 -.866096074E+02 -.865349095E+02 -.864620861E+02 -.863917596E+02 -.863246066E+02 -.862614105E+02 -.862030979E+02 -.861507708E+02 -.861057376E+02 -.860695534E+02 -.860440637E+02 -.860314570E+02 -.860343184E+02 -.860556898E+02 -.860991341E+02 -.861688065E+02 -.862695251E+02 -.864068427E+02 -.865871088E+02 -.868175144E+02 -.871061128E+02 -.874617945E+02 -.878942005E+02 -.884135395E+02 -.890302787E+02 -.897546655E+02 -.905960402E+02 -.915618957E+02 -.926566552E+02 -.938801577E+02 -.952258895E+02 -.966790674E+02 -.982147770E+02 -.997964971E+02 -.101375455E+03 -.102891361E+03 -.104275032E+03 -.105453253E+03 -.106355752E+03 -.106923533E+03 -.107117077E+03 -.106922451E+03 -.106353585E+03 -.105449999E+03 -.104270688E+03 -.102885920E+03 -.101368912E+03 -.997888425E+02 -.982060028E+02 -.966691627E+02 -.952148422E+02 -.938679537E+02 -.926432790E+02 -.915473297E+02 -.905802650E+02 -.897376600E+02 -.890120206E+02 -.883940066E+02 -.878733704E+02 -.874396447E+02 -.870826185E+02 -.867926475E+02 -.865608365E+02 -.863791294E+02 -.862403331E+02 -.861380982E+02 -.860668718E+02 -.860218347E+02 -.859988311E+02 -.859942967E+02 -.860051887E+02 -.860289207E+02 -.860633014E+02 -.861064812E+02 -.861569037E+02 -.862132627E+02 -.862744649E+02 -.863395958E+02 -.864078884E+02 -.864786916E+02 -.865514354E+02 -.866255842E+02 -.867005741E+02 -.867757181E+02 -.868500682E+02 -.869222170E+02 -.869900264E+02 -.870502708E+02 -.870981878E+02 -.871269336E+02 -.871269336E+02
 -.870714511E+02 -.870714511E+02 -.870346305E+02 -.869730909E+02 -.868954253E+02 -.868075581E+02 -.867134515E+02 -.866156765E+02 -.865158597E+02 -.864150226E+02 -.863138315E+02 -.862127781E+02 -.861123036E+02 -.860128842E+02 -.859150846E+02 -.858196002E+02 -.857272932E+02 -.856392368E+02 -.855567631E+02 -.854815226E+02 -.854155490E+02 -.853613351E+02 -.853219231E+02 -.853010094E+02 -.853030671E+02 -.853334831E+02 -.853987120E+02 -.855064409E+02 -.856657636E+02 -.858873515E+02 -.861836041E+02 -.865687497E+02 -.870588581E+02 -.876717073E+02 -.884264321E+02 -.893428550E+02 -.904403786E+02 -.917363088E+02 -.932434710E+02 -.949670330E+02 -.969005324E+02 -.990213029E+02 -.101285783E+03 -.103625599E+03 -.105945779E+03 -.108126791E+03 -.110032089E+03 -.111522045E+03 -.112473349E+03 -.112800332E+03 -.112472191E+03 -.111519727E+03 -.110028605E+03 -.108122134E+03 -.105939940E+03 -.103618569E+03 -.101277550E+03 -.990118560E+02 -.968898589E+02 -.949551187E+02 -.932302996E+02 -.917218617E+02 -.904246350E+02 -.893257913E+02 -.884080223E+02 -.876519228E+02 -.870376685E+02 -.865461237E+02 -.861595095E+02 -.858617556E+02 -.856386312E+02 -.854777328E+02 -.853683837E+02 -.853014852E+02 -.852693467E+02 -.852655124E+02 -.852845937E+02 -.853221160E+02 -.853743803E+02 -.854383420E+02 -.855115055E+02 -.855918335E+02 -.856776711E+02 -.857676800E+02 -.858607845E+02 -.859561245E+02 -.860530159E+02 -.861509144E+02 -.862493800E+02 -.863480366E+02 -.864465206E+02 -.865444052E+02 -.866410894E+02 -.867356312E+02 -.868265081E+02 -.869112857E+02 -.869861799E+02 -.870455043E+02 -.870809934E+02 -.870809934E+02
 -.870222606E+02 -.870222606E+02 -.869781543E+02 -.869042673E+02 -.868106994E+02 -.867043448E+02 -.865897348E+02 -.864697167E+02 -.863459885E+02 -.862195042E+02 -.860907745E+02 -.859600742E+02 -.858275834E+02 -.856934746E+02 -.855579700E+02 -.854213850E+02 -.852841690E+02 -.851469527E+02 -.850105991E+02 -.848762675E+02 -.847454853E+02 -.846202411E+02 -.845030976E+02 -.843973338E+02 -.843071146E+02 -.842377002E+02 -.841956964E+02 -.841893548E+02 -.842289264E+02 -.843270651E+02 -.844992778E+02 -.847643964E+02 -.851450433E+02 -.856680226E+02 -.863645367E+02 -.872700674E+02 -.884236884E+02 -.898664841E+02 -.916386579E+02 -.937748371E+02 -.962970905E+02 -.992053623E+02 -.102465524E+03 -.105996234E+03 -.109657315E+03 -.113244288E+03 -.116495266E+03 -.119116313E+03 -.120827491E+03 -.121422976E+03 -.120826258E+03 -.119113846E+03 -.116491560E+03 -.113239334E+03 -.109651104E+03 -.105988753E+03 -.102456760E+03 -.991952988E+02 -.962857123E+02 -.937621272E+02 -.916245978E+02 -.898510532E+02 -.884068632E+02 -.872518213E+02 -.863448393E+02 -.856468401E+02 -.851223386E+02 -.847401297E+02 -.844734073E+02 -.842995481E+02 -.841997181E+02 -.841584083E+02 -.841629593E+02 -.842031142E+02 -.842706148E+02 -.843588506E+02 -.844625581E+02 -.845775693E+02 -.847006025E+02 -.848290907E+02 -.849610408E+02 -.850949204E+02 -.852295648E+02 -.853641032E+02 -.854978983E+02 -.856304972E+02 -.857615909E+02 -.858909778E+02 -.860185287E+02 -.861441448E+02 -.862677031E+02 -.863889722E+02 -.865074864E+02 -.866223527E+02 -.867319722E+02 -.868336504E+02 -.869230819E+02 -.869936945E+02 -.870358439E+02 -.870358439E+02
 -.869755898E+02 -.869755898E+02 -.869245455E+02 -.868388799E+02 -.867301030E+02 -.866060024E+02 -.864716147E+02 -.863300111E+02 -.861829151E+02 -.860311725E+02 -.858750912E+02 -.857146723E+02 -.855497595E+02 -.853801272E+02 -.852055391E+02 -.850257882E+02 -.848407366E+02 -.846503530E+02 -.844547579E+02 -.842542762E+02 -.840495056E+02 -.838414068E+02 -.836314203E+02 -.834216190E+02 -.832149028E+02 -.830152539E+02 -.828280642E+02 -.826605580E+02 -.825223275E+02 -.824260079E+02 -.823881143E+02 -.824300670E+02 -.825794138E+02 -.828712405E+02 -.833497078E+02 -.840695692E+02 -.850973889E+02 -.865119405E+02 -.884029470E+02 -.908668527E+02 -.939978096E+02 -.978716508E+02 -.102520762E+03 -.107899142E+03 -.113840540E+03 -.120019113E+03 -.125931131E+03 -.130924517E+03 -.134302141E+03 -.135501856E+03 -.134300833E+03 -.130921899E+03 -.125927202E+03 -.120013868E+03 -.113833973E+03 -.107891242E+03 -.102511515E+03 -.978610399E+02 -.939858140E+02 -.908534501E+02 -.883881136E+02 -.864956511E+02 -.850796164E+02 -.840502838E+02 -.833288756E+02 -.828488239E+02 -.825553704E+02 -.824043504E+02 -.823606749E+02 -.823967929E+02 -.824912826E+02 -.826276261E+02 -.827931848E+02 -.829783604E+02 -.831759212E+02 -.833804673E+02 -.835880104E+02 -.837956451E+02 -.840012948E+02 -.842035134E+02 -.844013342E+02 -.845941529E+02 -.847816369E+02 -.849636576E+02 -.851402370E+02 -.853115061E+02 -.854776723E+02 -.856389902E+02 -.857957315E+02 -.859481479E+02 -.860964152E+02 -.862405462E+02 -.863802516E+02 -.865147258E+02 -.866423315E+02 -.867601580E+02 -.868634323E+02 -.869447666E+02 -.869932308E+02 -.869932308E+02
 -.869335207E+02 -.869335207E+02 -.868762069E+02 -.867798789E+02 -.866573006E+02 -.865170402E+02 -.863645617E+02 -.862031068E+02 -.860343895E+02 -.858591190E+02 -.856773712E+02 -.854888364E+02 -.852929714E+02 -.850890900E+02 -.848764151E+02 -.846541132E+02 -.844213193E+02 -.841771561E+02 -.839207574E+02 -.836512953E+02 -.833680223E+02 -.830703297E+02 -.827578321E+02 -.824304824E+02 -.820887372E+02 -.817337856E+02 -.813678705E+02 -.809947328E+02 -.806202206E+02 -.802531275E+02 -.799063350E+02 -.795983683E+02 -.793554924E+02 -.792145092E+02 -.792264250E+02 -.794611444E+02 -.800132335E+02 -.810085054E+02 -.826105375E+02 -.850250073E+02 -.884977121E+02 -.932992727E+02 -.996864085E+02 -.107828078E+03 -.117688364E+03 -.128872327E+03 -.140472317E+03 -.151001907E+03 -.158557426E+03 -.161347542E+03 -.158556074E+03 -.150999198E+03 -.140468244E+03 -.128866879E+03 -.117681531E+03 -.107819849E+03 -.996767703E+02 -.932882099E+02 -.884852038E+02 -.850110286E+02 -.825950600E+02 -.809914986E+02 -.799946653E+02 -.794409812E+02 -.792046301E+02 -.791910421E+02 -.793303076E+02 -.795714149E+02 -.798775576E+02 -.802224659E+02 -.805876113E+02 -.809601092E+02 -.813311630E+02 -.816949191E+02 -.820476296E+02 -.823870425E+02 -.827119594E+02 -.830219163E+02 -.833169533E+02 -.835974496E+02 -.838640067E+02 -.841173635E+02 -.843583386E+02 -.845877887E+02 -.848065802E+02 -.850155691E+02 -.852155859E+02 -.854074215E+02 -.855918095E+02 -.857693969E+02 -.859406937E+02 -.861059845E+02 -.862651812E+02 -.864175919E+02 -.865615741E+02 -.866940474E+02 -.868098393E+02 -.869008468E+02 -.869549996E+02 -.869549996E+02
 -.868981359E+02 -.868981359E+02 -.868355385E+02 -.867302106E+02 -.865959567E+02 -.864419831E+02 -.862740928E+02 -.860956502E+02 -.859083374E+02 -.857127190E+02 -.855086360E+02 -.852954643E+02 -.850722690E+02 -.848378924E+02 -.845909987E+02 -.843300946E+02 -.840535313E+02 -.837594976E+02 -.834460081E+02 -.831108900E+02 -.827517746E+02 -.823660920E+02 -.819510770E+02 -.815037889E+02 -.810211627E+02 -.805000994E+02 -.799376261E+02 -.793311536E+02 -.786788876E+02 -.779804752E+02 -.772380136E+02 -.764576137E+02 -.756518200E+02 -.748433468E+02 -.740708288E+02 -.733976075E+02 -.729249240E+02 -.728111134E+02 -.732980415E+02 -.747442937E+02 -.776602085E+02 -.827312216E+02 -.908021354E+02 -.102777130E+03 -.119374963E+03 -.140681734E+03 -.165495918E+03 -.190614748E+03 -.210535708E+03 -.218554048E+03 -.210534366E+03 -.190612047E+03 -.165491828E+03 -.140676222E+03 -.119368000E+03 -.102768691E+03 -.907922074E+02 -.827197940E+02 -.776472702E+02 -.747298280E+02 -.732820243E+02 -.727935136E+02 -.729057060E+02 -.733767327E+02 -.740482564E+02 -.748190325E+02 -.756257152E+02 -.764296643E+02 -.772081596E+02 -.779486510E+02 -.786450222E+02 -.792951723E+02 -.798994502E+02 -.804596458E+02 -.809783415E+02 -.814585018E+02 -.819032145E+02 -.823155351E+02 -.826983944E+02 -.830545498E+02 -.833865626E+02 -.836967921E+02 -.839873998E+02 -.842603600E+02 -.845174720E+02 -.847603739E+02 -.849905547E+02 -.852093608E+02 -.854179962E+02 -.856175051E+02 -.858087293E+02 -.859922224E+02 -.861680986E+02 -.863357876E+02 -.864936645E+02 -.866385248E+02 -.867648758E+02 -.868640278E+02 -.869229637E+02 -.869229637E+02
 -.868713260E+02 -.868713260E+02 -.868047193E+02 -.866925526E+02 -.865494093E+02 -.863849680E+02 -.862052770E+02 -.860137815E+02 -.858121260E+02 -.856007458E+02 -.853792779E+02 -.851468245E+02 -.849021098E+02 -.846435638E+02 -.843693569E+02 -.840774036E+02 -.837653400E+02 -.834304872E+02 -.830697991E+02 -.826798022E+02 -.822565201E+02 -.817953864E+02 -.812911381E+02 -.807376961E+02 -.801280247E+02 -.794539763E+02 -.787061202E+02 -.778735629E+02 -.769437879E+02 -.759025575E+02 -.747339804E+02 -.734209380E+02 -.719462606E+02 -.702954004E+02 -.684620104E+02 -.664589358E+02 -.643388195E+02 -.622307512E+02 -.604015988E+02 -.593512589E+02 -.599468621E+02 -.635867858E+02 -.723542078E+02 -.890643091E+02 -.117023103E+03 -.159200063E+03 -.216396756E+03 -.283987643E+03 -.347357872E+03 -.378742221E+03 -.347356516E+03 -.283984915E+03 -.216392626E+03 -.159194491E+03 -.117016047E+03 -.890557323E+02 -.723440849E+02 -.635751028E+02 -.599336116E+02 -.593364322E+02 -.603851794E+02 -.622127121E+02 -.643191246E+02 -.664375426E+02 -.684388729E+02 -.702704699E+02 -.719194852E+02 -.733922609E+02 -.747033386E+02 -.758698821E+02 -.769090035E+02 -.778365888E+02 -.786668707E+02 -.794123612E+02 -.800839475E+02 -.806910526E+02 -.812418131E+02 -.817432528E+02 -.822014398E+02 -.826216266E+02 -.830083700E+02 -.833656356E+02 -.836968851E+02 -.840051513E+02 -.842931008E+02 -.845630857E+02 -.848171863E+02 -.850572417E+02 -.852848667E+02 -.855014492E+02 -.857081159E+02 -.859056501E+02 -.860943400E+02 -.862737238E+02 -.864422040E+02 -.865964927E+02 -.867308650E+02 -.868361946E+02 -.868987548E+02 -.868987548E+02
 -.868545920E+02 -.868545920E+02 -.867854825E+02 -.866690414E+02 -.865203326E+02 -.863493241E+02 -.861622123E+02 -.859624890E+02 -.857517696E+02 -.855304002E+02 -.852978778E+02 -.850531172E+02 -.847946090E+02 -.845204996E+02 -.842286186E+02 -.839164658E+02 -.835811719E+02 -.832194360E+02 -.828274427E+02 -.824007602E+02 -.819342083E+02 -.814216958E+02 -.808560134E+02 -.802285752E+02 -.795290883E+02 -.787451303E+02 -.778616002E+02 -.768600057E+02 -.757175376E+02 -.744058814E+02 -.728897270E+02 -.711250166E+02 -.690571738E+02 -.666200687E+02 -.637375603E+02 -.603315770E+02 -.563444320E+02 -.517889443E+02 -.468479800E+02 -.420539350E+02 -.385849241E+02 -.387113672E+02 -.464039070E+02 -.680544863E+02 -.113132154E+03 -.194299196E+03 -.325779136E+03 -.516840870E+03 -.752141271E+03 -.937187755E+03 -.752139859E+03 -.516838045E+03 -.325774892E+03 -.194293512E+03 -.113124997E+03 -.680458142E+02 -.463936797E+02 -.386995548E+02 -.385715083E+02 -.420389051E+02 -.468313231E+02 -.517706390E+02 -.563244455E+02 -.603098673E+02 -.637140791E+02 -.665947643E+02 -.690299913E+02 -.710958970E+02 -.728586060E+02 -.743726879E+02 -.756821940E+02 -.768224276E+02 -.778216979E+02 -.787028083E+02 -.794842456E+02 -.801811032E+02 -.808057936E+02 -.813685974E+02 -.818780878E+02 -.823414619E+02 -.827648001E+02 -.831532709E+02 -.835112939E+02 -.838426703E+02 -.841506874E+02 -.844382031E+02 -.847077113E+02 -.849613925E+02 -.852011441E+02 -.854285882E+02 -.856450444E+02 -.858514518E+02 -.860482161E+02 -.862349511E+02 -.864100819E+02 -.865702742E+02 -.867096619E+02 -.868188501E+02 -.868836726E+02 -.868836726E+02
 -.868488983E+02 -.868488983E+02 -.867789432E+02 -.866610548E+02 -.865104569E+02 -.863372132E+02 -.861475693E+02 -.859450341E+02 -.857312135E+02 -.855064232E+02 -.852701095E+02 -.850211193E+02 -.847578593E+02 -.844783750E+02 -.841803742E+02 -.838612077E+02 -.835178235E+02 -.831466934E+02 -.827437204E+02 -.823041176E+02 -.818222559E+02 -.812914680E+02 -.807038018E+02 -.800497017E+02 -.793175952E+02 -.784933481E+02 -.775595363E+02 -.764944702E+02 -.752708701E+02 -.738540752E+02 -.721996354E+02 -.702501697E+02 -.679315426E+02 -.651489185E+02 -.617844857E+02 -.577012298E+02 -.527619942E+02 -.468812842E+02 -.401397435E+02 -.330082532E+02 -.267500036E+02 -.240963479E+02 -.303370373E+02 -.550661945E+02 -.115085037E+03 -.239623594E+03 -.480656897E+03 -.934920124E+03 -.179326671E+04 -.345455220E+04 -.179326525E+04 -.934917213E+03 -.480652550E+03 -.239617811E+03 -.115077799E+03 -.550574647E+02 -.303267696E+02 -.240845005E+02 -.267365469E+02 -.329931687E+02 -.401230165E+02 -.468628952E+02 -.527419131E+02 -.576794162E+02 -.617608912E+02 -.651234903E+02 -.679042247E+02 -.702209024E+02 -.721683539E+02 -.738207085E+02 -.752353399E+02 -.764566915E+02 -.775194175E+02 -.784507914E+02 -.792724974E+02 -.800019522E+02 -.806532812E+02 -.812380449E+02 -.817657859E+02 -.822444433E+02 -.826806717E+02 -.830800889E+02 -.834474689E+02 -.837868947E+02 -.841018803E+02 -.843954663E+02 -.846702962E+02 -.849286724E+02 -.851725933E+02 -.854037642E+02 -.856235732E+02 -.858330144E+02 -.860325351E+02 -.862217764E+02 -.863991720E+02 -.865613727E+02 -.867024654E+02 -.868129647E+02 -.868785555E+02 -.868785555E+02
 -.868545785E+02 -.868545785E+02 -.867854864E+02 -.866690684E+02 -.865203804E+02 -.863493844E+02 -.861622761E+02 -.859625522E+02 -.857518337E+02 -.855304706E+02 -.852979582E+02 -.850532080E+02 -.847947080E+02 -.845206049E+02 -.842287290E+02 -.839165817E+02 -.835812940E+02 -.832195646E+02 -.828275792E+02 -.824009055E+02 -.819343633E+02 -.814218592E+02 -.808561830E+02 -.802287485E+02 -.795292644E+02 -.787453099E+02 -.778617850E+02 -.768601970E+02 -.757177361E+02 -.744060863E+02 -.728899369E+02 -.711252303E+02 -.690573901E+02 -.666202878E+02 -.637377829E+02 -.603318043E+02 -.563446632E+02 -.517891769E+02 -.468482098E+02 -.420541597E+02 -.385851461E+02 -.387115958E+02 -.464041548E+02 -.680547637E+02 -.113132463E+03 -.194299525E+03 -.325779468E+03 -.516841184E+03 -.752141554E+03 -.937188006E+03 -.752140084E+03 -.516838257E+03 -.325775101E+03 -.194293727E+03 -.113125222E+03 -.680460487E+02 -.463939215E+02 -.386998009E+02 -.385717561E+02 -.420391523E+02 -.468315682E+02 -.517708810E+02 -.563246839E+02 -.603101017E+02 -.637143092E+02 -.665949902E+02 -.690302128E+02 -.710961142E+02 -.728588187E+02 -.743728960E+02 -.756823973E+02 -.768226260E+02 -.778218911E+02 -.787029962E+02 -.794844279E+02 -.801812798E+02 -.808059642E+02 -.813687618E+02 -.818782459E+02 -.823416135E+02 -.827649451E+02 -.831534091E+02 -.835114252E+02 -.838427945E+02 -.841508046E+02 -.844383129E+02 -.847078138E+02 -.849614875E+02 -.852012315E+02 -.854286680E+02 -.856451165E+02 -.858515162E+02 -.860482727E+02 -.862350001E+02 -.864101236E+02 -.865703089E+02 -.867096905E+02 -.868188738E+02 -.868836934E+02 -.868836934E+02
 -.868712961E+02 -.868712961E+02 -.868047220E+02 -.866925998E+02 -.865494981E+02 -.863850838E+02 -.862054029E+02 -.860139083E+02 -.858122555E+02 -.856008867E+02 -.853794376E+02 -.851470047E+02 -.849023071E+02 -.846437740E+02 -.843695780E+02 -.840776357E+02 -.837655843E+02 -.834307447E+02 -.830700718E+02 -.826800923E+02 -.822568291E+02 -.817957125E+02 -.812914776E+02 -.807380439E+02 -.801283785E+02 -.794543370E+02 -.787064906E+02 -.778739460E+02 -.769441848E+02 -.759029675E+02 -.747344010E+02 -.734213667E+02 -.719466950E+02 -.702958402E+02 -.684624572E+02 -.664593920E+02 -.643392854E+02 -.622312233E+02 -.604020696E+02 -.593517210E+02 -.599473144E+02 -.635872378E+02 -.723546791E+02 -.890648208E+02 -.117023667E+03 -.159200673E+03 -.216397390E+03 -.283988269E+03 -.347358464E+03 -.378742766E+03 -.347357015E+03 -.283985382E+03 -.216393078E+03 -.159194944E+03 -.117016509E+03 -.890562059E+02 -.723445682E+02 -.635755919E+02 -.599341025E+02 -.593369215E+02 -.603856649E+02 -.622131924E+02 -.643195988E+02 -.664380102E+02 -.684393333E+02 -.702709228E+02 -.719199300E+02 -.733926972E+02 -.747037660E+02 -.758703001E+02 -.769094117E+02 -.778369867E+02 -.786672580E+02 -.794127377E+02 -.800843127E+02 -.806914062E+02 -.812421547E+02 -.817435822E+02 -.822017566E+02 -.826219304E+02 -.830086606E+02 -.833659126E+02 -.836971483E+02 -.840054005E+02 -.842933356E+02 -.845633059E+02 -.848173917E+02 -.850574321E+02 -.852850420E+02 -.855016092E+02 -.857082603E+02 -.859057791E+02 -.860944535E+02 -.862738221E+02 -.864422875E+02 -.865965623E+02 -.867309223E+02 -.868362421E+02 -.868987964E+02 -.868987964E+02
 -.868980823E+02 -.868980823E+02 -.868355289E+02 -.867302632E+02 -.865960711E+02 -.864421427E+02 -.862742750E+02 -.860958398E+02 -.859085335E+02 -.857129307E+02 -.855088736E+02 -.852957315E+02 -.850725629E+02 -.848382075E+02 -.845913315E+02 -.843304443E+02 -.840538987E+02 -.837598847E+02 -.834464173E+02 -.831113247E+02 -.827522366E+02 -.823665802E+02 -.819515862E+02 -.815043131E+02 -.810216974E+02 -.805006446E+02 -.799381848E+02 -.793317298E+02 -.786794836E+02 -.779810908E+02 -.772386463E+02 -.764582595E+02 -.756524757E+02 -.748440106E+02 -.740715021E+02 -.733982935E+02 -.729256257E+02 -.728118299E+02 -.732987660E+02 -.747450153E+02 -.776609184E+02 -.827319195E+02 -.908028334E+02 -.102777849E+03 -.119375726E+03 -.140682549E+03 -.165496780E+03 -.190615636E+03 -.210536594E+03 -.218554908E+03 -.210535187E+03 -.190612828E+03 -.165492578E+03 -.140676952E+03 -.119368722E+03 -.102769413E+03 -.907929319E+02 -.827205220E+02 -.776479998E+02 -.747305566E+02 -.732827492E+02 -.727942325E+02 -.729064171E+02 -.733774347E+02 -.740489481E+02 -.748197130E+02 -.756263839E+02 -.764303203E+02 -.772088023E+02 -.779492797E+02 -.786456364E+02 -.792957713E+02 -.799000334E+02 -.804602125E+02 -.809788914E+02 -.814590342E+02 -.819037290E+02 -.823160310E+02 -.826988713E+02 -.830550072E+02 -.833870001E+02 -.836972092E+02 -.839877961E+02 -.842607351E+02 -.845178255E+02 -.847607055E+02 -.849908640E+02 -.852096476E+02 -.854182601E+02 -.856177459E+02 -.858089468E+02 -.859924166E+02 -.861682695E+02 -.863359355E+02 -.864937902E+02 -.866386296E+02 -.867649621E+02 -.868640993E+02 -.869230263E+02 -.869230263E+02
 -.869334427E+02 -.869334427E+02 -.868761786E+02 -.867799237E+02 -.866574240E+02 -.865172286E+02 -.863647912E+02 -.862033572E+02 -.860346540E+02 -.858594033E+02 -.856776861E+02 -.854891884E+02 -.852933601E+02 -.850895099E+02 -.848768611E+02 -.846545830E+02 -.844218127E+02 -.841776752E+02 -.839213052E+02 -.836518754E+02 -.833686372E+02 -.830709792E+02 -.827585115E+02 -.824311851E+02 -.820894570E+02 -.817345204E+02 -.813686222E+02 -.809955052E+02 -.806210174E+02 -.802539497E+02 -.799071810E+02 -.795992341E+02 -.793563736E+02 -.792154023E+02 -.792273296E+02 -.794620628E+02 -.800141699E+02 -.810094625E+02 -.826115134E+02 -.850259943E+02 -.884986994E+02 -.933002516E+02 -.996873772E+02 -.107829045E+03 -.117689344E+03 -.128873335E+03 -.140473362E+03 -.151002986E+03 -.158558529E+03 -.161348653E+03 -.158557177E+03 -.151000284E+03 -.140469308E+03 -.128867921E+03 -.117682555E+03 -.107820859E+03 -.996777709E+02 -.932892022E+02 -.884861887E+02 -.850120058E+02 -.825960286E+02 -.809924576E+02 -.799956134E+02 -.794419172E+02 -.792055530E+02 -.791919507E+02 -.793312010E+02 -.795722922E+02 -.798784176E+02 -.802233076E+02 -.805884339E+02 -.809609117E+02 -.813319445E+02 -.816956787E+02 -.820483666E+02 -.823877561E+02 -.827126489E+02 -.830225810E+02 -.833175924E+02 -.835980627E+02 -.838645930E+02 -.841179225E+02 -.843588697E+02 -.845882914E+02 -.848070539E+02 -.850160134E+02 -.852160004E+02 -.854078058E+02 -.855921632E+02 -.857697196E+02 -.859409853E+02 -.861062447E+02 -.862654103E+02 -.864177902E+02 -.865617426E+02 -.866941879E+02 -.868099549E+02 -.869009426E+02 -.869550835E+02 -.869550835E+02
 -.869755099E+02 -.869755099E+02 -.869245132E+02 -.868389214E+02 -.867302306E+02 -.866062108E+02 -.864718847E+02 -.863303211E+02 -.861832518E+02 -.860315349E+02 -.858754868E+02 -.857151096E+02 -.855502415E+02 -.853806515E+02 -.852061001E+02 -.850263814E+02 -.848413602E+02 -.846510081E+02 -.844554477E+02 -.842550044E+02 -.840502752E+02 -.838422182E+02 -.836322704E+02 -.834225016E+02 -.832158115E+02 -.830161843E+02 -.828290155E+02 -.826615326E+02 -.825233292E+02 -.824270392E+02 -.823891753E+02 -.824311550E+02 -.825805243E+02 -.828723690E+02 -.833508513E+02 -.840707278E+02 -.850985650E+02 -.865131377E+02 -.884041671E+02 -.908680938E+02 -.939990654E+02 -.978729129E+02 -.102522023E+03 -.107900399E+03 -.113841796E+03 -.120020374E+03 -.125932405E+03 -.130925809E+03 -.134303450E+03 -.135503179E+03 -.134302162E+03 -.130923228E+03 -.125928525E+03 -.120015183E+03 -.113835277E+03 -.107892536E+03 -.102512798E+03 -.978623110E+02 -.939870733E+02 -.908546968E+02 -.883893466E+02 -.864968693E+02 -.850808185E+02 -.840514688E+02 -.833300423E+02 -.828499712E+02 -.825564972E+02 -.824054558E+02 -.823617577E+02 -.823978524E+02 -.824923175E+02 -.826286356E+02 -.827941679E+02 -.829793161E+02 -.831768485E+02 -.833813652E+02 -.835888780E+02 -.837964816E+02 -.840020992E+02 -.842042850E+02 -.844020722E+02 -.845948564E+02 -.847823053E+02 -.849642904E+02 -.851408333E+02 -.853120654E+02 -.854781941E+02 -.856394739E+02 -.857961767E+02 -.859485541E+02 -.860967822E+02 -.862408739E+02 -.863805400E+02 -.865149754E+02 -.866425435E+02 -.867603349E+02 -.868635779E+02 -.869448872E+02 -.869933364E+02 -.869933364E+02
 -.870222208E+02 -.870222208E+02 -.869781522E+02 -.869043286E+02 -.868108415E+02 -.867045732E+02 -.865900413E+02 -.864700846E+02 -.863464009E+02 -.862199525E+02 -.860912589E+02 -.859606016E+02 -.858281603E+02 -.856941031E+02 -.855586471E+02 -.854221051E+02 -.852849279E+02 -.851477493E+02 -.850114361E+02 -.848771485E+02 -.847464134E+02 -.846212169E+02 -.845041196E+02 -.843983976E+02 -.843082148E+02 -.842388314E+02 -.841968551E+02 -.841905404E+02 -.842301405E+02 -.843283111E+02 -.845005572E+02 -.847657088E+02 -.851463856E+02 -.856693904E+02 -.863659259E+02 -.872714755E+02 -.884251151E+02 -.898679311E+02 -.916401270E+02 -.937763288E+02 -.962986031E+02 -.992068914E+02 -.102467064E+03 -.105997780E+03 -.109658864E+03 -.113245839E+03 -.116496822E+03 -.119117874E+03 -.120829059E+03 -.121424550E+03 -.120827836E+03 -.119115424E+03 -.116493135E+03 -.113240903E+03 -.109652665E+03 -.105990305E+03 -.102458301E+03 -.991968298E+02 -.962872313E+02 -.937636329E+02 -.916260888E+02 -.898525277E+02 -.884083196E+02 -.872532577E+02 -.863462541E+02 -.856482317E+02 -.851237055E+02 -.847414705E+02 -.844747208E+02 -.843008329E+02 -.842009729E+02 -.841596320E+02 -.841641507E+02 -.842042720E+02 -.842717380E+02 -.843599380E+02 -.844636087E+02 -.845785821E+02 -.847015765E+02 -.848300248E+02 -.849619342E+02 -.850957721E+02 -.852303740E+02 -.853648690E+02 -.854986200E+02 -.856311742E+02 -.857622224E+02 -.858915632E+02 -.860190674E+02 -.861446364E+02 -.862681472E+02 -.863893687E+02 -.865078353E+02 -.866226548E+02 -.867322288E+02 -.868338643E+02 -.869232580E+02 -.869938404E+02 -.870359717E+02 -.870359717E+02
 -.870714934E+02 -.870714934E+02 -.870346972E+02 -.869732033E+02 -.868956023E+02 -.868078145E+02 -.867137930E+02 -.866160979E+02 -.865163478E+02 -.864155631E+02 -.863144158E+02 -.862134063E+02 -.861129822E+02 -.860136197E+02 -.859158790E+02 -.858204498E+02 -.857281924E+02 -.856401817E+02 -.855577541E+02 -.854825628E+02 -.854166413E+02 -.853624805E+02 -.853231206E+02 -.853022564E+02 -.853043600E+02 -.853348178E+02 -.854000839E+02 -.855078464E+02 -.856672010E+02 -.858888217E+02 -.861851093E+02 -.865702914E+02 -.870604354E+02 -.876733174E+02 -.884280710E+02 -.893445190E+02 -.904420655E+02 -.917380177E+02 -.932452022E+02 -.949687863E+02 -.969023071E+02 -.990230970E+02 -.101287593E+03 -.103627422E+03 -.105947612E+03 -.108128630E+03 -.110033935E+03 -.111523895E+03 -.112475203E+03 -.112802189E+03 -.112474050E+03 -.111521584E+03 -.110030459E+03 -.108123980E+03 -.105941778E+03 -.103620395E+03 -.101279363E+03 -.990136548E+02 -.968916423E+02 -.949568855E+02 -.932320486E+02 -.917235914E+02 -.904263439E+02 -.893274774E+02 -.884096840E+02 -.876535581E+02 -.870392756E+02 -.865477008E+02 -.861610549E+02 -.858632676E+02 -.856401083E+02 -.854791734E+02 -.853697863E+02 -.853028485E+02 -.852706694E+02 -.852667930E+02 -.852858310E+02 -.853233088E+02 -.853755274E+02 -.854394422E+02 -.855125577E+02 -.855928367E+02 -.856786242E+02 -.857685821E+02 -.858616346E+02 -.859569218E+02 -.860537597E+02 -.861516039E+02 -.862500145E+02 -.863486157E+02 -.864470437E+02 -.865448722E+02 -.866415004E+02 -.867359870E+02 -.868268104E+02 -.869115377E+02 -.869863873E+02 -.870456762E+02 -.870811440E+02 -.870811440E+02
 -.871213794E+02 -.871213794E+02 -.870919072E+02 -.870428055E+02 -.869811237E+02 -.869117805E+02 -.868381257E+02 -.867623988E+02 -.866860945E+02 -.866102405E+02 -.865356023E+02 -.864628290E+02 -.863925528E+02 -.863254573E+02 -.862623254E+02 -.862040789E+02 -.861518135E+02 -.861068368E+02 -.860707060E+02 -.860452707E+02 -.860327208E+02 -.860356403E+02 -.860570691E+02 -.861005690E+02 -.861702945E+02 -.862710642E+02 -.864084299E+02 -.865887397E+02 -.868191849E+02 -.871078197E+02 -.874635376E+02 -.878959809E+02 -.884153583E+02 -.890321354E+02 -.897565578E+02 -.905979644E+02 -.915638486E+02 -.926586343E+02 -.938821616E+02 -.952279174E+02 -.966811177E+02 -.982168479E+02 -.997985859E+02 -.101377559E+03 -.102893477E+03 -.104277158E+03 -.105455386E+03 -.106357891E+03 -.106925677E+03 -.107119225E+03 -.106924600E+03 -.106355733E+03 -.105452144E+03 -.104272826E+03 -.102888049E+03 -.101371028E+03 -.997909447E+02 -.982080882E+02 -.966712295E+02 -.952168886E+02 -.938699780E+02 -.926452795E+02 -.915493048E+02 -.905822129E+02 -.897395789E+02 -.890139087E+02 -.883958619E+02 -.878751912E+02 -.874414290E+02 -.870843645E+02 -.867943533E+02 -.865625005E+02 -.863807497E+02 -.862419081E+02 -.861396263E+02 -.860683514E+02 -.860232643E+02 -.860002092E+02 -.859956220E+02 -.860064600E+02 -.860301365E+02 -.860644606E+02 -.861075826E+02 -.861579461E+02 -.862142452E+02 -.862753864E+02 -.863404554E+02 -.864086852E+02 -.864794250E+02 -.865521046E+02 -.866261888E+02 -.867011138E+02 -.867761931E+02 -.868504794E+02 -.869225663E+02 -.869903177E+02 -.870505105E+02 -.870983865E+02 -.871271076E+02 -.871271076E+02
 -.871701763E+02 -.871701763E+02 -.871478286E+02 -.871107549E+02 -.870644755E+02 -.870129027E+02 -.869587633E+02 -.869039471E+02 -.868497854E+02 -.867972649E+02 -.867471867E+02 -.867002801E+02 -.866572814E+02 -.866189879E+02 -.865862961E+02 -.865602331E+02 -.865419837E+02 -.865329189E+02 -.865346233E+02 -.865489241E+02 -.865779209E+02 -.866240181E+02 -.866899586E+02 -.867788567E+02 -.868942276E+02 -.870400104E+02 -.872205808E+02 -.874407483E+02 -.877057318E+02 -.880211040E+02 -.883926925E+02 -.888264253E+02 -.893281061E+02 -.899031023E+02 -.905559332E+02 -.912897428E+02 -.921056566E+02 -.930020253E+02 -.939735875E+02 -.950106031E+02 -.960980492E+02 -.972150093E+02 -.983344215E+02 -.994233806E+02 -.100444178E+03 -.101356206E+03 -.102118738E+03 -.102694384E+03 -.103052838E+03 -.103174290E+03 -.103051844E+03 -.102692395E+03 -.102115753E+03 -.101352222E+03 -.100439190E+03 -.994173850E+02 -.983274125E+02 -.972069800E+02 -.960889913E+02 -.950005065E+02 -.939624413E+02 -.929898171E+02 -.920923735E+02 -.912753715E+02 -.905404598E+02 -.898865125E+02 -.893103843E+02 -.888075547E+02 -.883726550E+02 -.879998804E+02 -.876833018E+02 -.874170907E+02 -.871956736E+02 -.870138308E+02 -.868667523E+02 -.867500630E+02 -.866598240E+02 -.865925201E+02 -.865450362E+02 -.865146282E+02 -.864988912E+02 -.864957263E+02 -.865033087E+02 -.865200565E+02 -.865446021E+02 -.865757651E+02 -.866125271E+02 -.866540072E+02 -.866994372E+02 -.867481322E+02 -.867994541E+02 -.868527600E+02 -.869073273E+02 -.869622440E+02 -.870162536E+02 -.870675430E+02 -.871134660E+02 -.871501976E+02 -.871723172E+02 -.871723172E+02
 -.872164971E+02 -.872164971E+02 -.872008732E+02 -.871751256E+02 -.871433018E+02 -.871083326E+02 -.870723237E+02 -.870367988E+02 -.870028962E+02 -.869715210E+02 -.869434593E+02 -.869194611E+02 -.869002981E+02 -.868868036E+02 -.868799002E+02 -.868806219E+02 -.868901338E+02 -.869097504E+02 -.869409537E+02 -.869854090E+02 -.870449803E+02 -.871217450E+02 -.872180061E+02 -.873363016E+02 -.874794075E+02 -.876503299E+02 -.878522870E+02 -.880886731E+02 -.883630036E+02 -.886788335E+02 -.890396434E+02 -.894486867E+02 -.899087915E+02 -.904221133E+02 -.909898350E+02 -.916118172E+02 -.922862051E+02 -.930090094E+02 -.937736900E+02 -.945707821E+02 -.953876229E+02 -.962082459E+02 -.970135195E+02 -.977816022E+02 -.984887666E+02 -.991106063E+02 -.996235776E+02 -.100006753E+03 -.100243589E+03 -.100323456E+03 -.100242686E+03 -.100004948E+03 -.996208685E+02 -.991069921E+02 -.984842454E+02 -.977761711E+02 -.970071746E+02 -.962009823E+02 -.953794346E+02 -.945616622E+02 -.937636308E+02 -.929980029E+02 -.922742432E+02 -.915988917E+02 -.909759374E+02 -.904072348E+02 -.898929229E+02 -.894318178E+02 -.890217636E+02 -.886599320E+02 -.883430693E+02 -.880676949E+02 -.878302537E+02 -.876272303E+02 -.874552311E+02 -.873110394E+02 -.871916503E+02 -.870942890E+02 -.870164179E+02 -.869557342E+02 -.869101618E+02 -.868778396E+02 -.868571060E+02 -.868464839E+02 -.868446634E+02 -.868504856E+02 -.868629257E+02 -.868810764E+02 -.869041292E+02 -.869313533E+02 -.869620677E+02 -.869956023E+02 -.870312425E+02 -.870681475E+02 -.871052370E+02 -.871410361E+02 -.871734756E+02 -.871996442E+02 -.872154933E+02 -.872154933E+02
 -.872592977E+02 -.872592977E+02 -.872498501E+02 -.872344815E+02 -.872158595E+02 -.871959840E+02 -.871763593E+02 -.871581409E+02 -.871422556E+02 -.871294965E+02 -.871205954E+02 -.871162761E+02 -.871172932E+02 -.871244575E+02 -.871386546E+02 -.871608580E+02 -.871921418E+02 -.872336908E+02 -.872868103E+02 -.873529322E+02 -.874336199E+02 -.875305702E+02 -.876456119E+02 -.877807009E+02 -.879379074E+02 -.881193948E+02 -.883273865E+02 -.885641202E+02 -.888317865E+02 -.891324484E+02 -.894679409E+02 -.898397454E+02 -.902488401E+02 -.906955254E+02 -.911792277E+02 -.916982860E+02 -.922497330E+02 -.928290832E+02 -.934301482E+02 -.940449071E+02 -.946634583E+02 -.952740893E+02 -.958634925E+02 -.964171510E+02 -.969199054E+02 -.973566860E+02 -.977133721E+02 -.979777085E+02 -.981401834E+02 -.981947623E+02 -.981393765E+02 -.979760947E+02 -.977109512E+02 -.973534574E+02 -.969158683E+02 -.964123039E+02 -.958578333E+02 -.952676153E+02 -.946561662E+02 -.940367931E+02 -.934212086E+02 -.928193140E+02 -.922391308E+02 -.916868471E+02 -.911669488E+02 -.906824031E+02 -.902348708E+02 -.898249257E+02 -.894522674E+02 -.891159184E+02 -.888143975E+02 -.885458706E+02 -.883082751E+02 -.880994214E+02 -.879170736E+02 -.877590104E+02 -.876230706E+02 -.875071860E+02 -.874094022E+02 -.873278919E+02 -.872609612E+02 -.872070513E+02 -.871647353E+02 -.871327141E+02 -.871098087E+02 -.870949522E+02 -.870871809E+02 -.870856235E+02 -.870894896E+02 -.870980552E+02 -.871106439E+02 -.871266007E+02 -.871452543E+02 -.871658628E+02 -.871875389E+02 -.872091487E+02 -.872291838E+02 -.872456035E+02 -.872556525E+02 -.872556525E+02
 -.872978718E+02 -.872978718E+02 -.872939574E+02 -.872878645E+02 -.872809993E+02 -.872745014E+02 -.872693093E+02 -.872662205E+02 -.872659431E+02 -.872691390E+02 -.872764580E+02 -.872885652E+02 -.873061612E+02 -.873299954E+02 -.873608758E+02 -.873996755E+02 -.874473386E+02 -.875048843E+02 -.875734107E+02 -.876540940E+02 -.877481875E+02 -.878570146E+02 -.879819610E+02 -.881244613E+02 -.882859808E+02 -.884679891E+02 -.886719249E+02 -.888991516E+02 -.891509017E+02 -.894282100E+02 -.897318344E+02 -.900621638E+02 -.904191148E+02 -.908020175E+02 -.912094962E+02 -.916393489E+02 -.920884345E+02 -.925525777E+02 -.930265026E+02 -.935038111E+02 -.939770195E+02 -.944376677E+02 -.948765136E+02 -.952838152E+02 -.956497005E+02 -.959646085E+02 -.962197767E+02 -.964077366E+02 -.965227716E+02 -.965612889E+02 -.965220627E+02 -.964063188E+02 -.962176500E+02 -.959617731E+02 -.956461564E+02 -.952795623E+02 -.948715515E+02 -.944319959E+02 -.939706373E+02 -.934967181E+02 -.930186985E+02 -.925440626E+02 -.920792090E+02 -.916294138E+02 -.911988529E+02 -.907906676E+02 -.904070602E+02 -.900494073E+02 -.897183795E+02 -.894140615E+02 -.891360652E+02 -.888836338E+02 -.886557339E+02 -.884511348E+02 -.882684757E+02 -.881063206E+02 -.879632028E+02 -.878376598E+02 -.877282589E+02 -.876336177E+02 -.875524167E+02 -.874834086E+02 -.874254233E+02 -.873773693E+02 -.873382343E+02 -.873070821E+02 -.872830496E+02 -.872653416E+02 -.872532245E+02 -.872460184E+02 -.872430860E+02 -.872438180E+02 -.872476118E+02 -.872538427E+02 -.872618235E+02 -.872707535E+02 -.872796540E+02 -.872872941E+02 -.872921078E+02 -.872921078E+02
 -.873318216E+02 -.873318216E+02 -.873327472E+02 -.873347477E+02 -.873381036E+02 -.873431788E+02 -.873503929E+02 -.873602062E+02 -.873731110E+02 -.873896290E+02 -.874103121E+02 -.874357463E+02 -.874665556E+02 -.875034057E+02 -.875470057E+02 -.875981096E+02 -.876575164E+02 -.877260713E+02 -.878046637E+02 -.878942242E+02 -.879957188E+02 -.881101386E+02 -.882384888E+02 -.883817724E+02 -.885409708E+02 -.887170188E+02 -.889107731E+02 -.891229740E+02 -.893542010E+02 -.896048214E+02 -.898749331E+02 -.901643015E+02 -.904722923E+02 -.907978020E+02 -.911391891E+02 -.914942118E+02 -.918599758E+02 -.922328995E+02 -.926087036E+02 -.929824317E+02 -.933485090E+02 -.937008452E+02 -.940329837E+02 -.943382976E+02 -.946102268E+02 -.948425457E+02 -.950296461E+02 -.951668142E+02 -.952504807E+02 -.952784182E+02 -.952498698E+02 -.951655927E+02 -.950278143E+02 -.948401045E+02 -.946071770E+02 -.943346403E+02 -.940287201E+02 -.936959770E+02 -.933430381E+02 -.929763604E+02 -.926020350E+02 -.922256371E+02 -.918521240E+02 -.914857756E+02 -.911301739E+02 -.907882141E+02 -.904621391E+02 -.901535912E+02 -.898636757E+02 -.895930282E+02 -.893418848E+02 -.891101490E+02 -.888974556E+02 -.887032277E+02 -.885267281E+02 -.883671036E+02 -.882234225E+02 -.880947064E+02 -.879799552E+02 -.878781682E+02 -.877883591E+02 -.877095688E+02 -.876408734E+02 -.875813903E+02 -.875302821E+02 -.874867575E+02 -.874500728E+02 -.874195296E+02 -.873944740E+02 -.873742928E+02 -.873584100E+02 -.873462820E+02 -.873373911E+02 -.873312385E+02 -.873273361E+02 -.873251981E+02 -.873243348E+02 -.873242497E+02 -.873244460E+02 -.873244460E+02
 -.873610109E+02 -.873610109E+02 -.873660714E+02 -.873749683E+02 -.873870007E+02 -.874018492E+02 -.874194700E+02 -.874400148E+02 -.874637710E+02 -.874911198E+02 -.875225085E+02 -.875584341E+02 -.875994336E+02 -.876460790E+02 -.876989733E+02 -.877587476E+02 -.878260581E+02 -.879015837E+02 -.879860222E+02 -.880800856E+02 -.881844917E+02 -.882999543E+02 -.884271704E+02 -.885668047E+02 -.887194720E+02 -.888857151E+02 -.890659798E+02 -.892605847E+02 -.894696878E+02 -.896932494E+02 -.899309930E+02 -.901823643E+02 -.904464897E+02 -.907221366E+02 -.910076769E+02 -.913010575E+02 -.915997814E+02 -.919009020E+02 -.922010354E+02 -.924963940E+02 -.927828429E+02 -.930559835E+02 -.933112619E+02 -.935441012E+02 -.937500540E+02 -.939249673E+02 -.940651501E+02 -.941675346E+02 -.942298169E+02 -.942505678E+02 -.942293029E+02 -.941665069E+02 -.940636097E+02 -.939229156E+02 -.937474928E+02 -.935410327E+02 -.933076890E+02 -.930519096E+02 -.927782722E+02 -.924913315E+02 -.921954870E+02 -.918948742E+02 -.915932819E+02 -.912940947E+02 -.910002602E+02 -.907142767E+02 -.904381985E+02 -.901736554E+02 -.899218818E+02 -.896837529E+02 -.894598248E+02 -.892503761E+02 -.890554490E+02 -.888748888E+02 -.887083804E+02 -.885554816E+02 -.884156529E+02 -.882882830E+02 -.881727109E+02 -.880682446E+02 -.879741765E+02 -.878897953E+02 -.878143963E+02 -.877472887E+02 -.876878011E+02 -.876352858E+02 -.875891209E+02 -.875487125E+02 -.875134959E+02 -.874829362E+02 -.874565306E+02 -.874338118E+02 -.874143546E+02 -.873977879E+02 -.873838135E+02 -.873722360E+02 -.873630051E+02 -.873562760E+02 -.873524916E+02 -.873524916E+02
 -.873855118E+02 -.873855118E+02 -.873940197E+02 -.874086506E+02 -.874278678E+02 -.874507649E+02 -.874768939E+02 -.875061315E+02 -.875385774E+02 -.875744787E+02 -.876141788E+02 -.876580834E+02 -.877066407E+02 -.877603285E+02 -.878196457E+02 -.878851069E+02 -.879572368E+02 -.880365661E+02 -.881236264E+02 -.882189449E+02 -.883230361E+02 -.884363925E+02 -.885594726E+02 -.886926875E+02 -.888363855E+02 -.889908348E+02 -.891562044E+02 -.893325415E+02 -.895197481E+02 -.897175553E+02 -.899254976E+02 -.901428873E+02 -.903687908E+02 -.906020072E+02 -.908410510E+02 -.910841410E+02 -.913291979E+02 -.915738511E+02 -.918154586E+02 -.920511402E+02 -.922778250E+02 -.924923148E+02 -.926913607E+02 -.928717524E+02 -.930304164E+02 -.931645200E+02 -.932715726E+02 -.933495228E+02 -.933968399E+02 -.934125790E+02 -.933964204E+02 -.933486844E+02 -.932703168E+02 -.931628486E+02 -.930283322E+02 -.928692588E+02 -.926884621E+02 -.924890162E+02 -.922741326E+02 -.920470611E+02 -.918110012E+02 -.915690245E+02 -.913240125E+02 -.910786084E+02 -.908351839E+02 -.905958201E+02 -.903622999E+02 -.901361105E+02 -.899184548E+02 -.897102685E+02 -.895122411E+02 -.893248407E+02 -.891483394E+02 -.889828387E+02 -.888282951E+02 -.886845432E+02 -.885513182E+02 -.884282755E+02 -.883150087E+02 -.882110647E+02 -.881159574E+02 -.880291791E+02 -.879502095E+02 -.878785241E+02 -.878135995E+02 -.877549195E+02 -.877019779E+02 -.876542828E+02 -.876113592E+02 -.875727539E+02 -.875380410E+02 -.875068333E+02 -.874787991E+02 -.874536902E+02 -.874313843E+02 -.874119458E+02 -.873957110E+02 -.873833999E+02 -.873762623E+02 -.873762623E+02
 -.874055513E+02 -.874055513E+02 -.874168583E+02 -.874361306E+02 -.874611379E+02 -.874904813E+02 -.875233694E+02 -.875594408E+02 -.875986278E+02 -.876410545E+02 -.876869660E+02 -.877366809E+02 -.877905620E+02 -.878489980E+02 -.879123921E+02 -.879811539E+02 -.880556930E+02 -.881364138E+02 -.882237096E+02 -.883179580E+02 -.884195128E+02 -.885286966E+02 -.886457900E+02 -.887710207E+02 -.889045511E+02 -.890464653E+02 -.891967545E+02 -.893553018E+02 -.895218659E+02 -.896960643E+02 -.898773571E+02 -.900650317E+02 -.902581904E+02 -.904557395E+02 -.906563836E+02 -.908586238E+02 -.910607624E+02 -.912609147E+02 -.914570291E+02 -.916469154E+02 -.918282827E+02 -.919987853E+02 -.921560774E+02 -.922978725E+02 -.924220085E+02 -.925265133E+02 -.926096685E+02 -.926700688E+02 -.927066715E+02 -.927188351E+02 -.927063433E+02 -.926694133E+02 -.926086874E+02 -.925252091E+02 -.924203848E+02 -.922959338E+02 -.921538292E+02 -.919962343E+02 -.918254367E+02 -.916437834E+02 -.914536212E+02 -.912572423E+02 -.910568382E+02 -.908544621E+02 -.906520002E+02 -.904511520E+02 -.902534184E+02 -.900600968E+02 -.898722827E+02 -.896908762E+02 -.895165923E+02 -.893499737E+02 -.891914064E+02 -.890411353E+02 -.888992810E+02 -.887658557E+02 -.886407789E+02 -.885238924E+02 -.884149733E+02 -.883137469E+02 -.882198971E+02 -.881330763E+02 -.880529138E+02 -.879790228E+02 -.879110064E+02 -.878484629E+02 -.877909901E+02 -.877381897E+02 -.876896719E+02 -.876450620E+02 -.876040097E+02 -.875662061E+02 -.875314091E+02 -.874994847E+02 -.874704680E+02 -.874446509E+02 -.874227009E+02 -.874058163E+02 -.873959235E+02 -.873959235E+02
 -.874214628E+02 -.874214628E+02 -.874349738E+02 -.874578877E+02 -.874874145E+02 -.875217537E+02 -.875598295E+02 -.876010798E+02 -.876452922E+02 -.876924814E+02 -.877428035E+02 -.877964968E+02 -.878538463E+02 -.879151605E+02 -.879807575E+02 -.880509562E+02 -.881260689E+02 -.882063957E+02 -.882922191E+02 -.883837989E+02 -.884813666E+02 -.885851176E+02 -.886952044E+02 -.888117267E+02 -.889347225E+02 -.890641581E+02 -.891999176E+02 -.893417933E+02 -.894894742E+02 -.896425362E+02 -.898004321E+02 -.899624831E+02 -.901278728E+02 -.902956432E+02 -.904646938E+02 -.906337855E+02 -.908015475E+02 -.909664895E+02 -.911270200E+02 -.912814687E+02 -.914281156E+02 -.915652244E+02 -.916910802E+02 -.918040312E+02 -.919025305E+02 -.919851797E+02 -.920507692E+02 -.920983155E+02 -.921270923E+02 -.921366542E+02 -.921268514E+02 -.920978346E+02 -.920500504E+02 -.919842261E+02 -.919013464E+02 -.918026220E+02 -.916894525E+02 -.915633860E+02 -.914260757E+02 -.912792377E+02 -.911246096E+02 -.909639129E+02 -.907988194E+02 -.906309224E+02 -.904617140E+02 -.902925668E+02 -.901247222E+02 -.899592824E+02 -.897972076E+02 -.896393168E+02 -.894862914E+02 -.893386818E+02 -.891969157E+02 -.890613073E+02 -.889320681E+02 -.888093171E+02 -.886930919E+02 -.885833590E+02 -.884800237E+02 -.883829395E+02 -.882919167E+02 -.882067301E+02 -.881271260E+02 -.880528283E+02 -.879835440E+02 -.879189681E+02 -.878587881E+02 -.878026881E+02 -.877503554E+02 -.877014873E+02 -.876558045E+02 -.876130708E+02 -.875731266E+02 -.875359402E+02 -.875016845E+02 -.874708446E+02 -.874443651E+02 -.874238389E+02 -.874117454E+02 -.874117454E+02
 -.874336443E+02 -.874336443E+02 -.874488252E+02 -.874744865E+02 -.875074010E+02 -.875454509E+02 -.875873323E+02 -.876323186E+02 -.876800758E+02 -.877305245E+02 -.877837422E+02 -.878398963E+02 -.878992030E+02 -.879619006E+02 -.880282347E+02 -.880984475E+02 -.881727715E+02 -.882514230E+02 -.883345977E+02 -.884224659E+02 -.885151675E+02 -.886128066E+02 -.887154456E+02 -.888230986E+02 -.889357237E+02 -.890532167E+02 -.891754033E+02 -.893020327E+02 -.894327710E+02 -.895671949E+02 -.897047863E+02 -.898449285E+02 -.899869031E+02 -.901298903E+02 -.902729704E+02 -.904151294E+02 -.905552665E+02 -.906922054E+02 -.908247093E+02 -.909514986E+02 -.910712724E+02 -.911827330E+02 -.912846123E+02 -.913757001E+02 -.914548728E+02 -.915211220E+02 -.915735806E+02 -.916115474E+02 -.916345063E+02 -.916421416E+02 -.916343477E+02 -.916112314E+02 -.915731096E+02 -.915204995E+02 -.914541037E+02 -.913747904E+02 -.912835696E+02 -.911815660E+02 -.910699912E+02 -.909501148E+02 -.908232359E+02 -.906906571E+02 -.905536595E+02 -.904134821E+02 -.902713028E+02 -.901282245E+02 -.899852633E+02 -.898433408E+02 -.897032792E+02 -.895657995E+02 -.894315215E+02 -.893009663E+02 -.891745606E+02 -.890526416E+02 -.889354633E+02 -.888232034E+02 -.887159702E+02 -.886138100E+02 -.885167139E+02 -.884246249E+02 -.883374444E+02 -.882550379E+02 -.881772409E+02 -.881038640E+02 -.880346973E+02 -.879695151E+02 -.879080796E+02 -.878501460E+02 -.877954683E+02 -.877438084E+02 -.876949501E+02 -.876487232E+02 -.876050414E+02 -.875639623E+02 -.875257751E+02 -.874911257E+02 -.874611834E+02 -.874378572E+02 -.874240653E+02 -.874240653E+02
 -.874425237E+02 -.874425237E+02 -.874589051E+02 -.874865296E+02 -.875218430E+02 -.875624869E+02 -.876069809E+02 -.876544681E+02 -.877045152E+02 -.877569640E+02 -.878118249E+02 -.878692042E+02 -.879292589E+02 -.879921679E+02 -.880581157E+02 -.881272819E+02 -.881998346E+02 -.882759243E+02 -.883556804E+02 -.884392061E+02 -.885265754E+02 -.886178283E+02 -.887129665E+02 -.888119487E+02 -.889146854E+02 -.890210339E+02 -.891307936E+02 -.892437013E+02 -.893594277E+02 -.894775737E+02 -.895976683E+02 -.897191666E+02 -.898414497E+02 -.899638261E+02 -.900855347E+02 -.902057504E+02 -.903235911E+02 -.904381278E+02 -.905483961E+02 -.906534099E+02 -.907521781E+02 -.908437212E+02 -.909270910E+02 -.910013895E+02 -.910657891E+02 -.911195513E+02 -.911620445E+02 -.911927601E+02 -.912113249E+02 -.912175113E+02 -.912112433E+02 -.911925982E+02 -.911618049E+02 -.911192379E+02 -.910654073E+02 -.910009459E+02 -.909265935E+02 -.908431794E+02 -.907516028E+02 -.906528136E+02 -.905477927E+02 -.904375333E+02 -.903230229E+02 -.902052279E+02 -.900850793E+02 -.899634611E+02 -.898412005E+02 -.897190608E+02 -.895977359E+02 -.894778474E+02 -.893599433E+02 -.892444976E+02 -.891319124E+02 -.890225200E+02 -.889165868E+02 -.888143170E+02 -.887158572E+02 -.886213016E+02 -.885306961E+02 -.884440438E+02 -.883613097E+02 -.882824249E+02 -.882072914E+02 -.881357858E+02 -.880677635E+02 -.880030618E+02 -.879415044E+02 -.878829057E+02 -.878270767E+02 -.877738347E+02 -.877230190E+02 -.876745169E+02 -.876283056E+02 -.875845182E+02 -.875435400E+02 -.875061456E+02 -.874736814E+02 -.874483007E+02 -.874332562E+02 -.874332562E+02
 -.874485335E+02 -.874485335E+02 -.874657100E+02 -.874946222E+02 -.875314861E+02 -.875737703E+02 -.876198645E+02 -.876688125E+02 -.877201033E+02 -.877735145E+02 -.878290002E+02 -.878866155E+02 -.879464676E+02 -.880086861E+02 -.880734056E+02 -.881407551E+02 -.882108516E+02 -.882837954E+02 -.883596655E+02 -.884385168E+02 -.885203765E+02 -.886052413E+02 -.886930737E+02 -.887837991E+02 -.888773021E+02 -.889734229E+02 -.890719548E+02 -.891726405E+02 -.892751708E+02 -.893791825E+02 -.894842578E+02 -.895899242E+02 -.896956553E+02 -.898008731E+02 -.899049514E+02 -.900072204E+02 -.901069736E+02 -.902034753E+02 -.902959703E+02 -.903836943E+02 -.904658859E+02 -.905417993E+02 -.906107175E+02 -.906719667E+02 -.907249290E+02 -.907690563E+02 -.908038818E+02 -.908290308E+02 -.908442293E+02 -.908493105E+02 -.908442188E+02 -.908290112E+02 -.908038560E+02 -.907690283E+02 -.907249045E+02 -.906719526E+02 -.906107223E+02 -.905418328E+02 -.904659597E+02 -.903838213E+02 -.902961653E+02 -.902037548E+02 -.901073560E+02 -.900077258E+02 -.899056019E+02 -.898016928E+02 -.896966702E+02 -.895911627E+02 -.894857510E+02 -.893809640E+02 -.892772771E+02 -.891751108E+02 -.890748311E+02 -.889767502E+02 -.888811284E+02 -.887881762E+02 -.886980571E+02 -.886108907E+02 -.885267559E+02 -.884456945E+02 -.883677142E+02 -.882927925E+02 -.882208793E+02 -.881519009E+02 -.880857624E+02 -.880223511E+02 -.879615397E+02 -.879031910E+02 -.878471636E+02 -.877933217E+02 -.877415519E+02 -.876917905E+02 -.876440684E+02 -.875985805E+02 -.875557891E+02 -.875165683E+02 -.874823977E+02 -.874556108E+02 -.874397023E+02 -.874397023E+02
 -.874520917E+02 -.874520917E+02 -.874697192E+02 -.874993470E+02 -.875370450E+02 -.875801682E+02 -.876270171E+02 -.876765645E+02 -.877282404E+02 -.877817718E+02 -.878370676E+02 -.878941404E+02 -.879530565E+02 -.880139052E+02 -.880767807E+02 -.881417723E+02 -.882089573E+02 -.882783974E+02 -.883501351E+02 -.884241906E+02 -.885005592E+02 -.885792094E+02 -.886600801E+02 -.887430785E+02 -.888280778E+02 -.889149152E+02 -.890033895E+02 -.890932599E+02 -.891842447E+02 -.892760207E+02 -.893682237E+02 -.894604485E+02 -.895522514E+02 -.896431517E+02 -.897326354E+02 -.898201595E+02 -.899051570E+02 -.899870438E+02 -.900652255E+02 -.901391058E+02 -.902080954E+02 -.902716211E+02 -.903291357E+02 -.903801277E+02 -.904241305E+02 -.904607322E+02 -.904895831E+02 -.905104034E+02 -.905229891E+02 -.905272162E+02 -.905230435E+02 -.905105138E+02 -.904897522E+02 -.904609644E+02 -.904244316E+02 -.903805047E+02 -.903295974E+02 -.902721777E+02 -.902087586E+02 -.901398891E+02 -.900661440E+02 -.899881145E+02 -.899063985E+02 -.898215923E+02 -.897342818E+02 -.896450361E+02 -.895544002E+02 -.894628906E+02 -.893709902E+02 -.892791456E+02 -.891877642E+02 -.890972130E+02 -.890078178E+02 -.889198630E+02 -.888335926E+02 -.887492112E+02 -.886668852E+02 -.885867452E+02 -.885088876E+02 -.884333774E+02 -.883602501E+02 -.882895146E+02 -.882211550E+02 -.881551337E+02 -.880913934E+02 -.880298597E+02 -.879704445E+02 -.879130492E+02 -.878575714E+02 -.878039144E+02 -.877520042E+02 -.877018180E+02 -.876534307E+02 -.876070867E+02 -.875633072E+02 -.875230397E+02 -.874878583E+02 -.874602201E+02 -.874437811E+02 -.874437811E+02
 -.874535896E+02 -.874535896E+02 -.874713803E+02 -.875012468E+02 -.875391839E+02 -.875824833E+02 -.876293921E+02 -.876788360E+02 -.877302035E+02 -.877831833E+02 -.878376484E+02 -.878935773E+02 -.879510031E+02 -.880099826E+02 -.880705784E+02 -.881328483E+02 -.881968397E+02 -.882625855E+02 -.883301015E+02 -.883993838E+02 -.884704071E+02 -.885431223E+02 -.886174556E+02 -.886933062E+02 -.887705456E+02 -.888490158E+02 -.889285286E+02 -.890088641E+02 -.890897710E+02 -.891709661E+02 -.892521351E+02 -.893329337E+02 -.894129894E+02 -.894919037E+02 -.895692552E+02 -.896446031E+02 -.897174915E+02 -.897874547E+02 -.898540226E+02 -.899167271E+02 -.899751085E+02 -.900287227E+02 -.900771480E+02 -.901199921E+02 -.901568990E+02 -.901875554E+02 -.902116964E+02 -.902291104E+02 -.902396435E+02 -.902432025E+02 -.902397565E+02 -.902293378E+02 -.902120411E+02 -.901880218E+02 -.901574929E+02 -.901207206E+02 -.900780200E+02 -.900297485E+02 -.899763001E+02 -.899180980E+02 -.898555882E+02 -.897892318E+02 -.897194988E+02 -.896468610E+02 -.895717860E+02 -.894947317E+02 -.894161411E+02 -.893364377E+02 -.892560224E+02 -.891752700E+02 -.890945272E+02 -.890141105E+02 -.889343057E+02 -.888553669E+02 -.887775168E+02 -.887009469E+02 -.886258185E+02 -.885522633E+02 -.884803852E+02 -.884102616E+02 -.883419449E+02 -.882754643E+02 -.882108278E+02 -.881480234E+02 -.880870218E+02 -.880277778E+02 -.879702332E+02 -.879143207E+02 -.878599690E+02 -.878071135E+02 -.877557125E+02 -.877057765E+02 -.876574155E+02 -.876109122E+02 -.875668305E+02 -.875261682E+02 -.874905602E+02 -.874625380E+02 -.874458502E+02 -.874458502E+02
 -.874533836E+02 -.874533836E+02 -.874711010E+02 -.875008148E+02 -.875385044E+02 -.875814410E+02 -.876278475E+02 -.876766242E+02 -.877271325E+02 -.877790338E+02 -.878321739E+02 -.878865040E+02 -.879420310E+02 -.879987860E+02 -.880568068E+02 -.881161272E+02 -.881767718E+02 -.882387527E+02 -.883020667E+02 -.883666937E+02 -.884325952E+02 -.884997129E+02 -.885679669E+02 -.886372558E+02 -.887074549E+02 -.887784161E+02 -.888499668E+02 -.889219103E+02 -.889940252E+02 -.890660656E+02 -.891377628E+02 -.892088254E+02 -.892789418E+02 -.893477819E+02 -.894150001E+02 -.894802377E+02 -.895431273E+02 -.896032959E+02 -.896603698E+02 -.897139791E+02 -.897637630E+02 -.898093743E+02 -.898504853E+02 -.898867923E+02 -.899180210E+02 -.899439305E+02 -.899643179E+02 -.899790215E+02 -.899879239E+02 -.899909541E+02 -.899880889E+02 -.899793528E+02 -.899648185E+02 -.899446047E+02 -.899188745E+02 -.898878324E+02 -.898517206E+02 -.898108153E+02 -.897654215E+02 -.897158687E+02 -.896625054E+02 -.896056943E+02 -.895458068E+02 -.894832186E+02 -.894183042E+02 -.893514334E+02 -.892829665E+02 -.892132514E+02 -.891426203E+02 -.890713869E+02 -.889998445E+02 -.889282645E+02 -.888568949E+02 -.887859596E+02 -.887156584E+02 -.886461663E+02 -.885776345E+02 -.885101903E+02 -.884439383E+02 -.883789609E+02 -.883153198E+02 -.882530569E+02 -.881921957E+02 -.881327425E+02 -.880746879E+02 -.880180088E+02 -.879626701E+02 -.879086286E+02 -.878558381E+02 -.878042596E+02 -.877538774E+02 -.877047289E+02 -.876569510E+02 -.876108544E+02 -.875670320E+02 -.875265117E+02 -.874909600E+02 -.874629417E+02 -.874462392E+02 -.874462392E+02
 -.874517913E+02 -.874517913E+02 -.874692442E+02 -.874984896E+02 -.875355409E+02 -.875776833E+02 -.876231411E+02 -.876708062E+02 -.877200261E+02 -.877704443E+02 -.878218862E+02 -.878742827E+02 -.879276198E+02 -.879819086E+02 -.880371677E+02 -.880934128E+02 -.881506519E+02 -.882088819E+02 -.882680865E+02 -.883282354E+02 -.883892825E+02 -.884511648E+02 -.885138021E+02 -.885770960E+02 -.886409291E+02 -.887051654E+02 -.887696497E+02 -.888342076E+02 -.888986457E+02 -.889627526E+02 -.890262990E+02 -.890890393E+02 -.891507131E+02 -.892110471E+02 -.892697574E+02 -.893265515E+02 -.893811320E+02 -.894331990E+02 -.894824538E+02 -.895286026E+02 -.895713598E+02 -.896104523E+02 -.896456232E+02 -.896766355E+02 -.897032756E+02 -.897253567E+02 -.897427217E+02 -.897552460E+02 -.897628389E+02 -.897654460E+02 -.897630493E+02 -.897556681E+02 -.897433585E+02 -.897262122E+02 -.897043556E+02 -.896779472E+02 -.896471752E+02 -.896122546E+02 -.895734242E+02 -.895309422E+02 -.894850833E+02 -.894361346E+02 -.893843917E+02 -.893301550E+02 -.892737260E+02 -.892154043E+02 -.891554839E+02 -.890942508E+02 -.890319801E+02 -.889689342E+02 -.889053608E+02 -.888414910E+02 -.887775388E+02 -.887136998E+02 -.886501509E+02 -.885870496E+02 -.885245345E+02 -.884627253E+02 -.884017228E+02 -.883416101E+02 -.882824528E+02 -.882242998E+02 -.881671845E+02 -.881111253E+02 -.880561275E+02 -.880021836E+02 -.879492764E+02 -.878973812E+02 -.878464717E+02 -.877965287E+02 -.877475577E+02 -.876996165E+02 -.876528624E+02 -.876076251E+02 -.875645141E+02 -.875245708E+02 -.874894688E+02 -.874617711E+02 -.874452456E+02 -.874452456E+02
 -.874490912E+02 -.874490912E+02 -.874661277E+02 -.874946549E+02 -.875307593E+02 -.875717693E+02 -.876159305E+02 -.876621415E+02 -.877097460E+02 -.877583775E+02 -.878078480E+02 -.878580728E+02 -.879090221E+02 -.879606916E+02 -.880130852E+02 -.880662052E+02 -.881200475E+02 -.881745985E+02 -.882298334E+02 -.882857154E+02 -.883421947E+02 -.883992077E+02 -.884566761E+02 -.885145072E+02 -.885725930E+02 -.886308102E+02 -.886890206E+02 -.887470710E+02 -.888047938E+02 -.888620074E+02 -.889185170E+02 -.889741158E+02 -.890285865E+02 -.890817023E+02 -.891332297E+02 -.891829295E+02 -.892305600E+02 -.892758789E+02 -.893186463E+02 -.893586272E+02 -.893955945E+02 -.894293315E+02 -.894596355E+02 -.894863198E+02 -.895092169E+02 -.895281806E+02 -.895430882E+02 -.895538424E+02 -.895603731E+02 -.895626376E+02 -.895606224E+02 -.895543425E+02 -.895438416E+02 -.895291916E+02 -.895104911E+02 -.894878641E+02 -.894614582E+02 -.894314424E+02 -.893980048E+02 -.893613498E+02 -.893216952E+02 -.892792699E+02 -.892343103E+02 -.891870582E+02 -.891377574E+02 -.890866514E+02 -.890339808E+02 -.889799812E+02 -.889248809E+02 -.888688992E+02 -.888122446E+02 -.887551139E+02 -.886976907E+02 -.886401448E+02 -.885826315E+02 -.885252911E+02 -.884682488E+02 -.884116148E+02 -.883554841E+02 -.882999371E+02 -.882450398E+02 -.881908446E+02 -.881373903E+02 -.880847036E+02 -.880327992E+02 -.879816817E+02 -.879313467E+02 -.878817837E+02 -.878329817E+02 -.877849375E+02 -.877376724E+02 -.876912599E+02 -.876458715E+02 -.876018484E+02 -.875598069E+02 -.875207870E+02 -.874864494E+02 -.874593268E+02 -.874431327E+02 -.874431327E+02
 -.874455236E+02 -.874455236E+02 -.874620257E+02 -.874896408E+02 -.875245602E+02 -.875641784E+02 -.876067786E+02 -.876512777E+02 -.876970246E+02 -.877436494E+02 -.877909559E+02 -.878388484E+02 -.878872854E+02 -.879362507E+02 -.879857374E+02 -.880357379E+02 -.880862395E+02 -.881372216E+02 -.881886542E+02 -.882404971E+02 -.882926993E+02 -.883451984E+02 -.883979205E+02 -.884507795E+02 -.885036771E+02 -.885565033E+02 -.886091356E+02 -.886614403E+02 -.887132725E+02 -.887644768E+02 -.888148878E+02 -.888643316E+02 -.889126263E+02 -.889595839E+02 -.890050116E+02 -.890487133E+02 -.890904917E+02 -.891301503E+02 -.891674953E+02 -.892023376E+02 -.892344954E+02 -.892637959E+02 -.892900777E+02 -.893131929E+02 -.893330089E+02 -.893494104E+02 -.893623009E+02 -.893716038E+02 -.893772640E+02 -.893792483E+02 -.893775460E+02 -.893721692E+02 -.893631523E+02 -.893505519E+02 -.893344457E+02 -.893149317E+02 -.892921265E+02 -.892661642E+02 -.892371938E+02 -.892053784E+02 -.891708919E+02 -.891339179E+02 -.890946467E+02 -.890532738E+02 -.890099973E+02 -.889650159E+02 -.889185272E+02 -.888707257E+02 -.888218010E+02 -.887719365E+02 -.887213081E+02 -.886700827E+02 -.886184177E+02 -.885664597E+02 -.885143444E+02 -.884621956E+02 -.884101256E+02 -.883582342E+02 -.883066095E+02 -.882553274E+02 -.882044523E+02 -.881540369E+02 -.881041232E+02 -.880547423E+02 -.880059159E+02 -.879576564E+02 -.879099691E+02 -.878628543E+02 -.878163124E+02 -.877703525E+02 -.877250080E+02 -.876803637E+02 -.876366003E+02 -.875940640E+02 -.875533695E+02 -.875155436E+02 -.874822176E+02 -.874558707E+02 -.874401298E+02 -.874401298E+02
 -.874412930E+02 -.874412930E+02 -.874571709E+02 -.874837275E+02 -.875172832E+02 -.875553160E+02 -.875961603E+02 -.876387603E+02 -.876824771E+02 -.877269429E+02 -.877719576E+02 -.878174184E+02 -.878632754E+02 -.879095037E+02 -.879560882E+02 -.880030143E+02 -.880502636E+02 -.880978107E+02 -.881456230E+02 -.881936588E+02 -.882418678E+02 -.882901905E+02 -.883385577E+02 -.883868908E+02 -.884351012E+02 -.884830909E+02 -.885307525E+02 -.885779696E+02 -.886246172E+02 -.886705623E+02 -.887156647E+02 -.887597779E+02 -.888027496E+02 -.888444235E+02 -.888846400E+02 -.889232377E+02 -.889600552E+02 -.889949322E+02 -.890277112E+02 -.890582395E+02 -.890863704E+02 -.891119653E+02 -.891348950E+02 -.891550413E+02 -.891722987E+02 -.891865754E+02 -.891977948E+02 -.892058964E+02 -.892108365E+02 -.892125889E+02 -.892111452E+02 -.892065152E+02 -.891987262E+02 -.891878231E+02 -.891738678E+02 -.891569382E+02 -.891371273E+02 -.891145419E+02 -.890893014E+02 -.890615365E+02 -.890313871E+02 -.889990012E+02 -.889645330E+02 -.889281413E+02 -.888899877E+02 -.888502352E+02 -.888090466E+02 -.887665827E+02 -.887230016E+02 -.886784568E+02 -.886330966E+02 -.885870627E+02 -.885404896E+02 -.884935038E+02 -.884462233E+02 -.883987571E+02 -.883512046E+02 -.883036560E+02 -.882561915E+02 -.882088819E+02 -.881617884E+02 -.881149626E+02 -.880684472E+02 -.880222761E+02 -.879764748E+02 -.879310615E+02 -.878860482E+02 -.878414433E+02 -.877972557E+02 -.877535036E+02 -.877102293E+02 -.876675254E+02 -.876255776E+02 -.875847319E+02 -.875455940E+02 -.875091686E+02 -.874770438E+02 -.874516273E+02 -.874364341E+02 -.874364341E+02
 -.874365707E+02 -.874365707E+02 -.874517587E+02 -.874771499E+02 -.875092122E+02 -.875455210E+02 -.875844713E+02 -.876250425E+02 -.876666133E+02 -.877088222E+02 -.877514689E+02 -.877944466E+02 -.878376995E+02 -.878811967E+02 -.879249173E+02 -.879688418E+02 -.880129476E+02 -.880572072E+02 -.881015863E+02 -.881460437E+02 -.881905309E+02 -.882349917E+02 -.882793624E+02 -.883235715E+02 -.883675399E+02 -.884111808E+02 -.884544001E+02 -.884970968E+02 -.885391632E+02 -.885804856E+02 -.886209450E+02 -.886604177E+02 -.886987761E+02 -.887358898E+02 -.887716263E+02 -.888058525E+02 -.888384356E+02 -.888692442E+02 -.888981499E+02 -.889250285E+02 -.889497613E+02 -.889722361E+02 -.889923488E+02 -.890100046E+02 -.890251187E+02 -.890376176E+02 -.890474403E+02 -.890545383E+02 -.890588769E+02 -.890604352E+02 -.890592066E+02 -.890551990E+02 -.890484344E+02 -.890389487E+02 -.890267914E+02 -.890120250E+02 -.889947240E+02 -.889749745E+02 -.889528724E+02 -.889285233E+02 -.889020404E+02 -.888735438E+02 -.888431589E+02 -.888110155E+02 -.887772460E+02 -.887419846E+02 -.887053657E+02 -.886675232E+02 -.886285888E+02 -.885886913E+02 -.885479559E+02 -.885065030E+02 -.884644475E+02 -.884218984E+02 -.883789580E+02 -.883357218E+02 -.882922779E+02 -.882487067E+02 -.882050810E+02 -.881614659E+02 -.881179186E+02 -.880744886E+02 -.880312181E+02 -.879881417E+02 -.879452876E+02 -.879026774E+02 -.878603279E+02 -.878182530E+02 -.877764682E+02 -.877349982E+02 -.876938916E+02 -.876532457E+02 -.876132477E+02 -.875742392E+02 -.875368115E+02 -.875019391E+02 -.874711571E+02 -.874467869E+02 -.874322124E+02 -.874322124E+02
 -.874314988E+02 -.874314988E+02 -.874459509E+02 -.874701022E+02 -.875005817E+02 -.875350724E+02 -.875720374E+02 -.876104967E+02 -.876498508E+02 -.876897482E+02 -.877299910E+02 -.877704710E+02 -.878111288E+02 -.878519296E+02 -.878928482E+02 -.879338619E+02 -.879749458E+02 -.880160710E+02 -.880572031E+02 -.880983023E+02 -.881393224E+02 -.881802113E+02 -.882209106E+02 -.882613557E+02 -.883014762E+02 -.883411955E+02 -.883804314E+02 -.884190961E+02 -.884570971E+02 -.884943371E+02 -.885307148E+02 -.885661258E+02 -.886004628E+02 -.886336168E+02 -.886654774E+02 -.886959344E+02 -.887248780E+02 -.887522002E+02 -.887777958E+02 -.888015633E+02 -.888234058E+02 -.888432323E+02 -.888609584E+02 -.888765074E+02 -.888898108E+02 -.889008095E+02 -.889094542E+02 -.889157062E+02 -.889195375E+02 -.889209315E+02 -.889198829E+02 -.889163981E+02 -.889104948E+02 -.889022021E+02 -.888915599E+02 -.888786185E+02 -.888634383E+02 -.888460888E+02 -.888266478E+02 -.888052010E+02 -.887818404E+02 -.887566641E+02 -.887297747E+02 -.887012787E+02 -.886712851E+02 -.886399048E+02 -.886072494E+02 -.885734303E+02 -.885385577E+02 -.885027401E+02 -.884660832E+02 -.884286894E+02 -.883906569E+02 -.883520795E+02 -.883130461E+02 -.882736401E+02 -.882339389E+02 -.881940144E+02 -.881539320E+02 -.881137510E+02 -.880735245E+02 -.880332992E+02 -.879931158E+02 -.879530088E+02 -.879130073E+02 -.878731352E+02 -.878334124E+02 -.877938567E+02 -.877544881E+02 -.877153360E+02 -.876764531E+02 -.876379388E+02 -.875999792E+02 -.875629079E+02 -.875272975E+02 -.874940865E+02 -.874647487E+02 -.874415087E+02 -.874276045E+02 -.874276045E+02
 -.874261939E+02 -.874261939E+02 -.874398799E+02 -.874627432E+02 -.874915832E+02 -.875241976E+02 -.875591232E+02 -.875954246E+02 -.876325273E+02 -.876700924E+02 -.877079267E+02 -.877459225E+02 -.877840188E+02 -.878221780E+02 -.878603726E+02 -.878985778E+02 -.879367673E+02 -.879749120E+02 -.880129782E+02 -.880509279E+02 -.880887177E+02 -.881262997E+02 -.881636207E+02 -.882006228E+02 -.882372432E+02 -.882734144E+02 -.883090647E+02 -.883441181E+02 -.883784948E+02 -.884121114E+02 -.884448819E+02 -.884767177E+02 -.885075284E+02 -.885372226E+02 -.885657081E+02 -.885928932E+02 -.886186868E+02 -.886429998E+02 -.886657456E+02 -.886868406E+02 -.887062058E+02 -.887237665E+02 -.887394541E+02 -.887532061E+02 -.887649669E+02 -.887746886E+02 -.887823313E+02 -.887878636E+02 -.887912631E+02 -.887925163E+02 -.887916190E+02 -.887885765E+02 -.887834031E+02 -.887761225E+02 -.887667670E+02 -.887553775E+02 -.887420032E+02 -.887267004E+02 -.887095328E+02 -.886905701E+02 -.886698879E+02 -.886475665E+02 -.886236901E+02 -.885983467E+02 -.885716264E+02 -.885436212E+02 -.885144240E+02 -.884841279E+02 -.884528254E+02 -.884206080E+02 -.883875651E+02 -.883537840E+02 -.883193488E+02 -.882843402E+02 -.882488352E+02 -.882129066E+02 -.881766227E+02 -.881400471E+02 -.881032385E+02 -.880662508E+02 -.880291325E+02 -.879919274E+02 -.879546741E+02 -.879174062E+02 -.878801531E+02 -.878429395E+02 -.878057873E+02 -.877687170E+02 -.877317515E+02 -.876949233E+02 -.876582873E+02 -.876219435E+02 -.875860743E+02 -.875510028E+02 -.875172791E+02 -.874858015E+02 -.874579767E+02 -.874359241E+02 -.874227259E+02 -.874227259E+02
 -.874207498E+02 -.874207498E+02 -.874336525E+02 -.874552008E+02 -.874823707E+02 -.875130793E+02 -.875459408E+02 -.875800674E+02 -.876149120E+02 -.876501500E+02 -.876855949E+02 -.877211409E+02 -.877567267E+02 -.877923135E+02 -.878278723E+02 -.878633773E+02 -.878988018E+02 -.879341169E+02 -.879692904E+02 -.880042861E+02 -.880390640E+02 -.880735800E+02 -.881077860E+02 -.881416302E+02 -.881750567E+02 -.882080063E+02 -.882404162E+02 -.882722205E+02 -.883033504E+02 -.883337346E+02 -.883632995E+02 -.883919700E+02 -.884196699E+02 -.884463219E+02 -.884718490E+02 -.884961744E+02 -.885192226E+02 -.885409195E+02 -.885611934E+02 -.885799754E+02 -.885972004E+02 -.886128073E+02 -.886267396E+02 -.886389462E+02 -.886493818E+02 -.886580073E+02 -.886647902E+02 -.886697050E+02 -.886727334E+02 -.886738645E+02 -.886730951E+02 -.886704294E+02 -.886658792E+02 -.886594637E+02 -.886512094E+02 -.886411498E+02 -.886293249E+02 -.886157810E+02 -.886005701E+02 -.885837496E+02 -.885653816E+02 -.885455322E+02 -.885242711E+02 -.885016711E+02 -.884778070E+02 -.884527555E+02 -.884265941E+02 -.883994010E+02 -.883712541E+02 -.883422305E+02 -.883124064E+02 -.882818559E+02 -.882506513E+02 -.882188621E+02 -.881865552E+02 -.881537939E+02 -.881206383E+02 -.880871447E+02 -.880533657E+02 -.880193498E+02 -.879851415E+02 -.879507811E+02 -.879163051E+02 -.878817456E+02 -.878471314E+02 -.878124876E+02 -.877778371E+02 -.877432019E+02 -.877086067E+02 -.876740858E+02 -.876396950E+02 -.876055333E+02 -.875717776E+02 -.875387383E+02 -.875069407E+02 -.874772393E+02 -.874509695E+02 -.874301405E+02 -.874176708E+02 -.874176708E+02
 -.874152412E+02 -.874152412E+02 -.874273535E+02 -.874475766E+02 -.874730664E+02 -.875018621E+02 -.875326578E+02 -.875646151E+02 -.875972161E+02 -.876301520E+02 -.876632440E+02 -.876963896E+02 -.877295282E+02 -.877626208E+02 -.877956380E+02 -.878285534E+02 -.878613408E+02 -.878939720E+02 -.879264163E+02 -.879586398E+02 -.879906057E+02 -.880222737E+02 -.880536006E+02 -.880845398E+02 -.881150421E+02 -.881450551E+02 -.881745240E+02 -.882033916E+02 -.882315986E+02 -.882590836E+02 -.882857839E+02 -.883116355E+02 -.883365738E+02 -.883605338E+02 -.883834504E+02 -.884052595E+02 -.884258979E+02 -.884453038E+02 -.884634178E+02 -.884801827E+02 -.884955447E+02 -.885094532E+02 -.885218619E+02 -.885327287E+02 -.885420165E+02 -.885496930E+02 -.885557317E+02 -.885601119E+02 -.885628184E+02 -.885638426E+02 -.885631817E+02 -.885608392E+02 -.885568249E+02 -.885511546E+02 -.885438500E+02 -.885349386E+02 -.885244532E+02 -.885124321E+02 -.884989180E+02 -.884839584E+02 -.884676043E+02 -.884499108E+02 -.884309356E+02 -.884107391E+02 -.883893838E+02 -.883669338E+02 -.883434542E+02 -.883190105E+02 -.882936687E+02 -.882674941E+02 -.882405515E+02 -.882129042E+02 -.881846143E+02 -.881557417E+02 -.881263444E+02 -.880964778E+02 -.880661945E+02 -.880355446E+02 -.880045747E+02 -.879733286E+02 -.879418467E+02 -.879101661E+02 -.878783207E+02 -.878463412E+02 -.878142552E+02 -.877820877E+02 -.877498616E+02 -.877175997E+02 -.876853278E+02 -.876530809E+02 -.876209147E+02 -.875889257E+02 -.875572840E+02 -.875262859E+02 -.874964298E+02 -.874685243E+02 -.874438307E+02 -.874242441E+02 -.874125150E+02 -.874125150E+02
 -.874097263E+02 -.874097263E+02 -.874210490E+02 -.874399497E+02 -.874637651E+02 -.874906581E+02 -.875194037E+02 -.875492143E+02 -.875796020E+02 -.876102751E+02 -.876410633E+02 -.876718682E+02 -.877026310E+02 -.877333130E+02 -.877638851E+02 -.877943212E+02 -.878245958E+02 -.878546817E+02 -.878845499E+02 -.879141691E+02 -.879435054E+02 -.879725222E+02 -.880011806E+02 -.880294392E+02 -.880572541E+02 -.880845795E+02 -.881113674E+02 -.881375680E+02 -.881631301E+02 -.881880009E+02 -.882121267E+02 -.882354529E+02 -.882579247E+02 -.882794869E+02 -.883000848E+02 -.883196644E+02 -.883381725E+02 -.883555578E+02 -.883717703E+02 -.883867628E+02 -.884004904E+02 -.884129113E+02 -.884239870E+02 -.884336828E+02 -.884419679E+02 -.884488161E+02 -.884542053E+02 -.884581185E+02 -.884605433E+02 -.884614726E+02 -.884609041E+02 -.884588408E+02 -.884552908E+02 -.884502671E+02 -.884437877E+02 -.884358751E+02 -.884265567E+02 -.884158638E+02 -.884038321E+02 -.883905007E+02 -.883759121E+02 -.883601121E+02 -.883431486E+02 -.883250723E+02 -.883059354E+02 -.882857916E+02 -.882646957E+02 -.882427031E+02 -.882198695E+02 -.881962504E+02 -.881719012E+02 -.881468759E+02 -.881212280E+02 -.880950094E+02 -.880682701E+02 -.880410587E+02 -.880134214E+02 -.879854024E+02 -.879570432E+02 -.879283832E+02 -.878994589E+02 -.878703043E+02 -.878409509E+02 -.878114273E+02 -.877817600E+02 -.877519732E+02 -.877220895E+02 -.876921321E+02 -.876621268E+02 -.876321086E+02 -.876021322E+02 -.875722907E+02 -.875427466E+02 -.875137805E+02 -.874858630E+02 -.874597550E+02 -.874366419E+02 -.874183030E+02 -.874073186E+02 -.874073186E+02
 -.874042495E+02 -.874042495E+02 -.874147895E+02 -.874323803E+02 -.874545392E+02 -.874795525E+02 -.875062767E+02 -.875339754E+02 -.875621916E+02 -.875906512E+02 -.876191932E+02 -.876477239E+02 -.876761867E+02 -.877045443E+02 -.877327679E+02 -.877608324E+02 -.877887131E+02 -.878163843E+02 -.878438190E+02 -.878709880E+02 -.878978603E+02 -.879244030E+02 -.879505811E+02 -.879763575E+02 -.880016936E+02 -.880265490E+02 -.880508818E+02 -.880746486E+02 -.880978050E+02 -.881203056E+02 -.881421043E+02 -.881631545E+02 -.881834094E+02 -.882028222E+02 -.882213467E+02 -.882389372E+02 -.882555491E+02 -.882711391E+02 -.882856656E+02 -.882990889E+02 -.883113717E+02 -.883224792E+02 -.883323793E+02 -.883410434E+02 -.883484459E+02 -.883545649E+02 -.883593824E+02 -.883628841E+02 -.883650600E+02 -.883659042E+02 -.883654148E+02 -.883635943E+02 -.883604494E+02 -.883559910E+02 -.883502338E+02 -.883431968E+02 -.883349024E+02 -.883253769E+02 -.883146497E+02 -.883027535E+02 -.882897237E+02 -.882755985E+02 -.882604181E+02 -.882442247E+02 -.882270624E+02 -.882089763E+02 -.881900127E+02 -.881702184E+02 -.881496408E+02 -.881283271E+02 -.881063245E+02 -.880836796E+02 -.880604383E+02 -.880366454E+02 -.880123446E+02 -.879875781E+02 -.879623866E+02 -.879368090E+02 -.879108825E+02 -.878846421E+02 -.878581209E+02 -.878313500E+02 -.878043582E+02 -.877771723E+02 -.877498173E+02 -.877223162E+02 -.876946912E+02 -.876669650E+02 -.876391633E+02 -.876113204E+02 -.875834892E+02 -.875557587E+02 -.875282829E+02 -.875013262E+02 -.874753300E+02 -.874510073E+02 -.874294665E+02 -.874123703E+02 -.874021281E+02 -.874021281E+02
 -.873988435E+02 -.873988435E+02 -.874086121E+02 -.874249127E+02 -.874454416E+02 -.874686077E+02 -.874933484E+02 -.875189788E+02 -.875450732E+02 -.875713751E+02 -.875977337E+02 -.876240605E+02 -.876503014E+02 -.876764205E+02 -.877023905E+02 -.877281870E+02 -.877537867E+02 -.877791655E+02 -.878042981E+02 -.878291578E+02 -.878537164E+02 -.878779440E+02 -.879018093E+02 -.879252794E+02 -.879483201E+02 -.879708958E+02 -.879929699E+02 -.880145047E+02 -.880354616E+02 -.880558014E+02 -.880754845E+02 -.880944710E+02 -.881127210E+02 -.881301947E+02 -.881468527E+02 -.881626566E+02 -.881775685E+02 -.881915521E+02 -.882045724E+02 -.882165962E+02 -.882275920E+02 -.882375310E+02 -.882463863E+02 -.882541341E+02 -.882607530E+02 -.882662250E+02 -.882705350E+02 -.882736712E+02 -.882756252E+02 -.882763922E+02 -.882759707E+02 -.882743627E+02 -.882715739E+02 -.882676133E+02 -.882624932E+02 -.882562292E+02 -.882488403E+02 -.882403482E+02 -.882307776E+02 -.882201556E+02 -.882085120E+02 -.881958787E+02 -.881822895E+02 -.881677800E+02 -.881523871E+02 -.881361489E+02 -.881191048E+02 -.881012943E+02 -.880827579E+02 -.880635357E+02 -.880436683E+02 -.880231955E+02 -.880021571E+02 -.879805918E+02 -.879585375E+02 -.879360313E+02 -.879131087E+02 -.878898042E+02 -.878661508E+02 -.878421798E+02 -.878179210E+02 -.877934026E+02 -.877686511E+02 -.877436912E+02 -.877185463E+02 -.876932382E+02 -.876677884E+02 -.876422187E+02 -.876165540E+02 -.875908277E+02 -.875650904E+02 -.875394265E+02 -.875139808E+02 -.874890007E+02 -.874648986E+02 -.874423386E+02 -.874223524E+02 -.874064861E+02 -.873969791E+02 -.873969791E+02
 -.873935316E+02 -.873935316E+02 -.874025432E+02 -.874175785E+02 -.874365100E+02 -.874578676E+02 -.874806690E+02 -.875042805E+02 -.875283074E+02 -.875525115E+02 -.875767522E+02 -.876009465E+02 -.876250433E+02 -.876490087E+02 -.876728164E+02 -.876964437E+02 -.877198684E+02 -.877430682E+02 -.877660196E+02 -.877886983E+02 -.878110786E+02 -.878331337E+02 -.878548355E+02 -.878761548E+02 -.878970614E+02 -.879175240E+02 -.879375105E+02 -.879569881E+02 -.879759234E+02 -.879942824E+02 -.880120312E+02 -.880291353E+02 -.880455608E+02 -.880612736E+02 -.880762404E+02 -.880904284E+02 -.881038057E+02 -.881163416E+02 -.881280066E+02 -.881387727E+02 -.881486136E+02 -.881575050E+02 -.881654245E+02 -.881723520E+02 -.881782699E+02 -.881831630E+02 -.881870188E+02 -.881898274E+02 -.881915819E+02 -.881922782E+02 -.881919152E+02 -.881904945E+02 -.881880209E+02 -.881845019E+02 -.881799477E+02 -.881743716E+02 -.881677893E+02 -.881602189E+02 -.881516811E+02 -.881421987E+02 -.881317967E+02 -.881205019E+02 -.881083427E+02 -.880953491E+02 -.880815523E+02 -.880669847E+02 -.880516794E+02 -.880356702E+02 -.880189916E+02 -.880016779E+02 -.879837638E+02 -.879652838E+02 -.879462719E+02 -.879267618E+02 -.879067865E+02 -.878863783E+02 -.878655686E+02 -.878443876E+02 -.878228645E+02 -.878010275E+02 -.877789033E+02 -.877565173E+02 -.877338937E+02 -.877110553E+02 -.876880237E+02 -.876648196E+02 -.876414632E+02 -.876179752E+02 -.875943799E+02 -.875707089E+02 -.875470102E+02 -.875233632E+02 -.874999032E+02 -.874768606E+02 -.874546180E+02 -.874337909E+02 -.874153347E+02 -.874006797E+02 -.873918973E+02 -.873918973E+02
 -.873883292E+02 -.873883292E+02 -.873966003E+02 -.874103983E+02 -.874277688E+02 -.874473607E+02 -.874682708E+02 -.874899159E+02 -.875119323E+02 -.875341001E+02 -.875562891E+02 -.875784218E+02 -.876004508E+02 -.876223440E+02 -.876440767E+02 -.876656276E+02 -.876869761E+02 -.877081015E+02 -.877289824E+02 -.877495965E+02 -.877699206E+02 -.877899307E+02 -.878096017E+02 -.878289077E+02 -.878478219E+02 -.878663170E+02 -.878843650E+02 -.879019371E+02 -.879190044E+02 -.879355377E+02 -.879515075E+02 -.879668844E+02 -.879816392E+02 -.879957429E+02 -.880091670E+02 -.880218837E+02 -.880338661E+02 -.880450880E+02 -.880555246E+02 -.880651522E+02 -.880739488E+02 -.880818939E+02 -.880889686E+02 -.880951562E+02 -.881004419E+02 -.881048129E+02 -.881082588E+02 -.881107714E+02 -.881123449E+02 -.881129759E+02 -.881126634E+02 -.881114089E+02 -.881092164E+02 -.881060920E+02 -.881020445E+02 -.880970849E+02 -.880912263E+02 -.880844840E+02 -.880768754E+02 -.880684197E+02 -.880591377E+02 -.880490522E+02 -.880381870E+02 -.880265676E+02 -.880142203E+02 -.880011725E+02 -.879874526E+02 -.879730891E+02 -.879581116E+02 -.879425494E+02 -.879264323E+02 -.879097900E+02 -.878926518E+02 -.878750470E+02 -.878570043E+02 -.878385519E+02 -.878197172E+02 -.878005269E+02 -.877810070E+02 -.877611824E+02 -.877410771E+02 -.877207139E+02 -.877001149E+02 -.876793010E+02 -.876582919E+02 -.876371070E+02 -.876157651E+02 -.875942861E+02 -.875726927E+02 -.875510149E+02 -.875292977E+02 -.875076153E+02 -.874860931E+02 -.874649442E+02 -.874445218E+02 -.874253930E+02 -.874084375E+02 -.873949717E+02 -.873869008E+02 -.873869008E+02
 -.873832455E+02 -.873832455E+02 -.873907936E+02 -.874033842E+02 -.874192322E+02 -.874371032E+02 -.874561717E+02 -.874759042E+02 -.874959677E+02 -.875161605E+02 -.875363628E+02 -.875565033E+02 -.875765378E+02 -.875964364E+02 -.876161763E+02 -.876357376E+02 -.876551012E+02 -.876742482E+02 -.876931591E+02 -.877118137E+02 -.877301912E+02 -.877482701E+02 -.877660279E+02 -.877834419E+02 -.878004885E+02 -.878171436E+02 -.878333827E+02 -.878491809E+02 -.878645132E+02 -.878793542E+02 -.878936785E+02 -.879074609E+02 -.879206764E+02 -.879333002E+02 -.879453079E+02 -.879566761E+02 -.879673816E+02 -.879774025E+02 -.879867177E+02 -.879953073E+02 -.880031525E+02 -.880102363E+02 -.880165426E+02 -.880220576E+02 -.880267686E+02 -.880306650E+02 -.880337382E+02 -.880359811E+02 -.880373891E+02 -.880379592E+02 -.880376905E+02 -.880365845E+02 -.880346443E+02 -.880318753E+02 -.880282847E+02 -.880238818E+02 -.880186775E+02 -.880126848E+02 -.880059183E+02 -.879983941E+02 -.879901298E+02 -.879811445E+02 -.879714585E+02 -.879610932E+02 -.879500711E+02 -.879384153E+02 -.879261498E+02 -.879132993E+02 -.878998887E+02 -.878859433E+02 -.878714886E+02 -.878565501E+02 -.878411533E+02 -.878253235E+02 -.878090855E+02 -.877924639E+02 -.877754829E+02 -.877581659E+02 -.877405357E+02 -.877226146E+02 -.877044239E+02 -.876859842E+02 -.876673154E+02 -.876484363E+02 -.876293652E+02 -.876101198E+02 -.875907178E+02 -.875711776E+02 -.875515205E+02 -.875317745E+02 -.875119817E+02 -.874922105E+02 -.874725765E+02 -.874532755E+02 -.874346312E+02 -.874171631E+02 -.874016764E+02 -.873893751E+02 -.873820013E+02 -.873820013E+02
 -.873782844E+02 -.873782844E+02 -.873851275E+02 -.873965411E+02 -.874109057E+02 -.874271010E+02 -.874443777E+02 -.874622510E+02 -.874804184E+02 -.874986960E+02 -.875169747E+02 -.875351891E+02 -.875532986E+02 -.875712757E+02 -.875890993E+02 -.876067510E+02 -.876242136E+02 -.876414696E+02 -.876585016E+02 -.876752914E+02 -.876918202E+02 -.877080690E+02 -.877240180E+02 -.877396468E+02 -.877549350E+02 -.877698613E+02 -.877844046E+02 -.877985431E+02 -.878122551E+02 -.878255188E+02 -.878383124E+02 -.878506141E+02 -.878624026E+02 -.878736566E+02 -.878843555E+02 -.878944791E+02 -.879040080E+02 -.879129234E+02 -.879212076E+02 -.879288438E+02 -.879358160E+02 -.879421099E+02 -.879477122E+02 -.879526108E+02 -.879567955E+02 -.879602572E+02 -.879629886E+02 -.879649840E+02 -.879662393E+02 -.879667520E+02 -.879665217E+02 -.879655492E+02 -.879638374E+02 -.879613907E+02 -.879582152E+02 -.879543187E+02 -.879497104E+02 -.879444013E+02 -.879384034E+02 -.879317306E+02 -.879243976E+02 -.879164205E+02 -.879078165E+02 -.878986037E+02 -.878888011E+02 -.878784284E+02 -.878675060E+02 -.878560549E+02 -.878440964E+02 -.878316521E+02 -.878187440E+02 -.878053938E+02 -.877916237E+02 -.877774554E+02 -.877629106E+02 -.877480106E+02 -.877327765E+02 -.877172289E+02 -.877013880E+02 -.876852732E+02 -.876689036E+02 -.876522976E+02 -.876354729E+02 -.876184467E+02 -.876012357E+02 -.875838558E+02 -.875663234E+02 -.875486555E+02 -.875308719E+02 -.875129985E+02 -.874950740E+02 -.874771611E+02 -.874593657E+02 -.874418661E+02 -.874249570E+02 -.874091109E+02 -.873950596E+02 -.873838969E+02 -.873772049E+02 -.873772049E+02
 -.873734456E+02 -.873734456E+02 -.873796016E+02 -.873898683E+02 -.874027879E+02 -.874173520E+02 -.874328854E+02 -.874489515E+02 -.874652774E+02 -.874816972E+02 -.874981120E+02 -.875144627E+02 -.875307123E+02 -.875468356E+02 -.875628135E+02 -.875786291E+02 -.875942669E+02 -.876097111E+02 -.876249461E+02 -.876399556E+02 -.876547230E+02 -.876692314E+02 -.876834632E+02 -.876974009E+02 -.877110262E+02 -.877243209E+02 -.877372664E+02 -.877498440E+02 -.877620349E+02 -.877738204E+02 -.877851816E+02 -.877961000E+02 -.878065574E+02 -.878165355E+02 -.878260169E+02 -.878349845E+02 -.878434216E+02 -.878513125E+02 -.878586421E+02 -.878653962E+02 -.878715615E+02 -.878771258E+02 -.878820779E+02 -.878864077E+02 -.878901066E+02 -.878931670E+02 -.878955827E+02 -.878973489E+02 -.878984623E+02 -.878989208E+02 -.878987239E+02 -.878978724E+02 -.878963688E+02 -.878942166E+02 -.878914212E+02 -.878879888E+02 -.878839275E+02 -.878792462E+02 -.878739554E+02 -.878680663E+02 -.878615917E+02 -.878545450E+02 -.878469407E+02 -.878387942E+02 -.878301215E+02 -.878209393E+02 -.878112651E+02 -.878011165E+02 -.877905118E+02 -.877794694E+02 -.877680082E+02 -.877561468E+02 -.877439042E+02 -.877312991E+02 -.877183504E+02 -.877050766E+02 -.876914958E+02 -.876776263E+02 -.876634854E+02 -.876490906E+02 -.876344586E+02 -.876196057E+02 -.876045477E+02 -.875893001E+02 -.875738776E+02 -.875582951E+02 -.875425672E+02 -.875267095E+02 -.875107401E+02 -.874946829E+02 -.874785730E+02 -.874624674E+02 -.874464620E+02 -.874307180E+02 -.874155016E+02 -.874012389E+02 -.873885895E+02 -.873785393E+02 -.873725138E+02 -.873725138E+02
 -.873687255E+02 -.873687255E+02 -.873742116E+02 -.873833604E+02 -.873948721E+02 -.874078474E+02 -.874216840E+02 -.874359922E+02 -.874505283E+02 -.874651441E+02 -.874797510E+02 -.874942958E+02 -.875087455E+02 -.875230772E+02 -.875372737E+02 -.875513199E+02 -.875652016E+02 -.875789051E+02 -.875924162E+02 -.876057207E+02 -.876188039E+02 -.876316508E+02 -.876442463E+02 -.876565748E+02 -.876686206E+02 -.876803679E+02 -.876918006E+02 -.877029026E+02 -.877136577E+02 -.877240499E+02 -.877340632E+02 -.877436816E+02 -.877528896E+02 -.877616719E+02 -.877700134E+02 -.877778998E+02 -.877853171E+02 -.877922518E+02 -.877986914E+02 -.878046237E+02 -.878100377E+02 -.878149230E+02 -.878192703E+02 -.878230712E+02 -.878263183E+02 -.878290054E+02 -.878311272E+02 -.878326798E+02 -.878336603E+02 -.878340670E+02 -.878338995E+02 -.878331585E+02 -.878318461E+02 -.878299652E+02 -.878275202E+02 -.878245166E+02 -.878209609E+02 -.878168608E+02 -.878122248E+02 -.878070627E+02 -.878013849E+02 -.877952028E+02 -.877885287E+02 -.877813755E+02 -.877737567E+02 -.877656865E+02 -.877571796E+02 -.877482510E+02 -.877389162E+02 -.877291908E+02 -.877190910E+02 -.877086327E+02 -.876978320E+02 -.876867053E+02 -.876752685E+02 -.876635376E+02 -.876515285E+02 -.876392569E+02 -.876267380E+02 -.876139869E+02 -.876010183E+02 -.875878467E+02 -.875744859E+02 -.875609497E+02 -.875472513E+02 -.875334039E+02 -.875194208E+02 -.875053160E+02 -.874911059E+02 -.874768120E+02 -.874624661E+02 -.874481193E+02 -.874338577E+02 -.874198255E+02 -.874062605E+02 -.873935436E+02 -.873822636E+02 -.873733004E+02 -.873679263E+02 -.873679263E+02
 -.873641178E+02 -.873641178E+02 -.873689502E+02 -.873770084E+02 -.873871471E+02 -.873985734E+02 -.874107566E+02 -.874233529E+02 -.874361472E+02 -.874490086E+02 -.874618588E+02 -.874746509E+02 -.874873552E+02 -.874999516E+02 -.875124248E+02 -.875247612E+02 -.875369485E+02 -.875489744E+02 -.875608265E+02 -.875724922E+02 -.875839589E+02 -.875952136E+02 -.876062430E+02 -.876170337E+02 -.876275722E+02 -.876378449E+02 -.876478379E+02 -.876575376E+02 -.876669301E+02 -.876760018E+02 -.876847390E+02 -.876931284E+02 -.877011566E+02 -.877088108E+02 -.877160783E+02 -.877229470E+02 -.877294050E+02 -.877354413E+02 -.877410450E+02 -.877462063E+02 -.877509157E+02 -.877551646E+02 -.877589452E+02 -.877622505E+02 -.877650744E+02 -.877674115E+02 -.877692577E+02 -.877706096E+02 -.877714647E+02 -.877718217E+02 -.877716803E+02 -.877710410E+02 -.877699055E+02 -.877682764E+02 -.877661572E+02 -.877635526E+02 -.877604679E+02 -.877569096E+02 -.877528849E+02 -.877484018E+02 -.877434691E+02 -.877380964E+02 -.877322939E+02 -.877260724E+02 -.877194433E+02 -.877124185E+02 -.877050103E+02 -.876972316E+02 -.876890952E+02 -.876806145E+02 -.876718030E+02 -.876626744E+02 -.876532424E+02 -.876435208E+02 -.876335232E+02 -.876232635E+02 -.876127552E+02 -.876020117E+02 -.875910463E+02 -.875798721E+02 -.875685018E+02 -.875569479E+02 -.875452226E+02 -.875333381E+02 -.875213059E+02 -.875091376E+02 -.874968452E+02 -.874844411E+02 -.874719399E+02 -.874593608E+02 -.874467321E+02 -.874340991E+02 -.874215379E+02 -.874091762E+02 -.873972239E+02 -.873860172E+02 -.873760755E+02 -.873681752E+02 -.873634380E+02 -.873634380E+02
 -.873596140E+02 -.873596140E+02 -.873638077E+02 -.873708005E+02 -.873795980E+02 -.873895121E+02 -.874000815E+02 -.874110078E+02 -.874221040E+02 -.874332562E+02 -.874443963E+02 -.874554831E+02 -.874664911E+02 -.874774025E+02 -.874882039E+02 -.874988835E+02 -.875094306E+02 -.875198343E+02 -.875300841E+02 -.875401691E+02 -.875500783E+02 -.875598006E+02 -.875693247E+02 -.875786391E+02 -.875877324E+02 -.875965929E+02 -.876052089E+02 -.876135688E+02 -.876216610E+02 -.876294739E+02 -.876369961E+02 -.876442163E+02 -.876511235E+02 -.876577068E+02 -.876639556E+02 -.876698599E+02 -.876754097E+02 -.876805959E+02 -.876854094E+02 -.876898420E+02 -.876938858E+02 -.876975339E+02 -.877007796E+02 -.877036172E+02 -.877060416E+02 -.877080485E+02 -.877096342E+02 -.877107961E+02 -.877115321E+02 -.877118412E+02 -.877117230E+02 -.877111780E+02 -.877102076E+02 -.877088139E+02 -.877070000E+02 -.877047695E+02 -.877021270E+02 -.876990777E+02 -.876956277E+02 -.876917836E+02 -.876875527E+02 -.876829430E+02 -.876779629E+02 -.876726214E+02 -.876669280E+02 -.876608926E+02 -.876545255E+02 -.876478374E+02 -.876408390E+02 -.876335417E+02 -.876259566E+02 -.876180954E+02 -.876099694E+02 -.876015904E+02 -.875929699E+02 -.875841196E+02 -.875750510E+02 -.875657756E+02 -.875563045E+02 -.875466490E+02 -.875368200E+02 -.875268283E+02 -.875166845E+02 -.875063989E+02 -.874959816E+02 -.874854429E+02 -.874747929E+02 -.874640427E+02 -.874532051E+02 -.874422969E+02 -.874313428E+02 -.874203824E+02 -.874094821E+02 -.873987529E+02 -.873883775E+02 -.873786480E+02 -.873700160E+02 -.873631560E+02 -.873590423E+02 -.873590423E+02
 -.873552039E+02 -.873552039E+02 -.873587724E+02 -.873647225E+02 -.873722078E+02 -.873806424E+02 -.873896338E+02 -.873989276E+02 -.874083646E+02 -.874178477E+02 -.874273187E+02 -.874367426E+02 -.874460974E+02 -.874553679E+02 -.874645427E+02 -.874736117E+02 -.874825656E+02 -.874913953E+02 -.875000918E+02 -.875086459E+02 -.875170483E+02 -.875252896E+02 -.875333603E+02 -.875412509E+02 -.875489516E+02 -.875564527E+02 -.875637447E+02 -.875708176E+02 -.875776619E+02 -.875842681E+02 -.875906265E+02 -.875967279E+02 -.876025632E+02 -.876081234E+02 -.876133999E+02 -.876183842E+02 -.876230683E+02 -.876274445E+02 -.876315056E+02 -.876352448E+02 -.876386556E+02 -.876417322E+02 -.876444694E+02 -.876468624E+02 -.876489070E+02 -.876505997E+02 -.876519375E+02 -.876529183E+02 -.876535405E+02 -.876538030E+02 -.876537057E+02 -.876532489E+02 -.876524338E+02 -.876512621E+02 -.876497363E+02 -.876478594E+02 -.876456351E+02 -.876430677E+02 -.876401622E+02 -.876369239E+02 -.876333589E+02 -.876294736E+02 -.876252749E+02 -.876207704E+02 -.876159677E+02 -.876108750E+02 -.876055007E+02 -.875998537E+02 -.875939428E+02 -.875877774E+02 -.875813667E+02 -.875747202E+02 -.875678475E+02 -.875607583E+02 -.875534623E+02 -.875459690E+02 -.875382882E+02 -.875304293E+02 -.875224019E+02 -.875142153E+02 -.875058788E+02 -.874974014E+02 -.874887921E+02 -.874800596E+02 -.874712127E+02 -.874622599E+02 -.874532101E+02 -.874440727E+02 -.874348586E+02 -.874255823E+02 -.874162649E+02 -.874069404E+02 -.873976653E+02 -.873885345E+02 -.873797036E+02 -.873714216E+02 -.873640733E+02 -.873582331E+02 -.873547308E+02 -.873547308E+02
 -.873508768E+02 -.873508768E+02 -.873538320E+02 -.873587593E+02 -.873649578E+02 -.873719421E+02 -.873793868E+02 -.873870811E+02 -.873948931E+02 -.874027421E+02 -.874105800E+02 -.874183776E+02 -.874261165E+02 -.874337843E+02 -.874413714E+02 -.874488693E+02 -.874562704E+02 -.874635672E+02 -.874707522E+02 -.874778177E+02 -.874847563E+02 -.874915600E+02 -.874982212E+02 -.875047319E+02 -.875110844E+02 -.875172706E+02 -.875232827E+02 -.875291128E+02 -.875347530E+02 -.875401956E+02 -.875454328E+02 -.875504572E+02 -.875552613E+02 -.875598380E+02 -.875641802E+02 -.875682812E+02 -.875721346E+02 -.875757341E+02 -.875790739E+02 -.875821485E+02 -.875849529E+02 -.875874824E+02 -.875897326E+02 -.875916999E+02 -.875933808E+02 -.875947725E+02 -.875958728E+02 -.875966798E+02 -.875971923E+02 -.875974094E+02 -.875973310E+02 -.875969575E+02 -.875962897E+02 -.875953290E+02 -.875940773E+02 -.875925372E+02 -.875907115E+02 -.875886037E+02 -.875862178E+02 -.875835581E+02 -.875806293E+02 -.875774368E+02 -.875739860E+02 -.875702830E+02 -.875663339E+02 -.875621453E+02 -.875577240E+02 -.875530771E+02 -.875482118E+02 -.875431355E+02 -.875378558E+02 -.875323804E+02 -.875267170E+02 -.875208735E+02 -.875148578E+02 -.875086776E+02 -.875023409E+02 -.874958554E+02 -.874892289E+02 -.874824690E+02 -.874755834E+02 -.874685795E+02 -.874614647E+02 -.874542463E+02 -.874469313E+02 -.874395271E+02 -.874320408E+02 -.874244804E+02 -.874168550E+02 -.874091766E+02 -.874014628E+02 -.873937419E+02 -.873860607E+02 -.873784981E+02 -.873711831E+02 -.873643223E+02 -.873582345E+02 -.873533959E+02 -.873504942E+02 -.873504942E+02
 -.873466257E+02 -.873466257E+02 -.873489782E+02 -.873529009E+02 -.873578356E+02 -.873633957E+02 -.873693219E+02 -.873754464E+02 -.873816639E+02 -.873879103E+02 -.873941469E+02 -.874003506E+02 -.874065069E+02 -.874126055E+02 -.874186390E+02 -.874246005E+02 -.874304841E+02 -.874362837E+02 -.874419933E+02 -.874476068E+02 -.874531184E+02 -.874585217E+02 -.874638108E+02 -.874689793E+02 -.874740212E+02 -.874789301E+02 -.874836998E+02 -.874883242E+02 -.874927970E+02 -.874971123E+02 -.875012640E+02 -.875052462E+02 -.875090531E+02 -.875126792E+02 -.875161190E+02 -.875193672E+02 -.875224188E+02 -.875252691E+02 -.875279134E+02 -.875303475E+02 -.875325675E+02 -.875345697E+02 -.875363508E+02 -.875379079E+02 -.875392385E+02 -.875403402E+02 -.875412114E+02 -.875418507E+02 -.875422569E+02 -.875424296E+02 -.875423687E+02 -.875420743E+02 -.875415472E+02 -.875407884E+02 -.875397994E+02 -.875385822E+02 -.875371390E+02 -.875354725E+02 -.875335858E+02 -.875314821E+02 -.875291653E+02 -.875266394E+02 -.875239087E+02 -.875209777E+02 -.875178515E+02 -.875145349E+02 -.875110335E+02 -.875073525E+02 -.875034977E+02 -.874994749E+02 -.874952900E+02 -.874909490E+02 -.874864579E+02 -.874818229E+02 -.874770501E+02 -.874721457E+02 -.874671160E+02 -.874619669E+02 -.874567047E+02 -.874513353E+02 -.874458649E+02 -.874402992E+02 -.874346442E+02 -.874289056E+02 -.874230891E+02 -.874172005E+02 -.874112455E+02 -.874052305E+02 -.873991628E+02 -.873930520E+02 -.873869121E+02 -.873807656E+02 -.873746502E+02 -.873686284E+02 -.873628034E+02 -.873573396E+02 -.873524914E+02 -.873486379E+02 -.873463271E+02 -.873463271E+02
 -.873424735E+02 -.873424735E+02 -.873442356E+02 -.873471744E+02 -.873508719E+02 -.873550383E+02 -.873594792E+02 -.873640686E+02 -.873687274E+02 -.873734075E+02 -.873780800E+02 -.873827274E+02 -.873873387E+02 -.873919064E+02 -.873964247E+02 -.874008886E+02 -.874052936E+02 -.874096350E+02 -.874139084E+02 -.874181094E+02 -.874222333E+02 -.874262757E+02 -.874302320E+02 -.874340975E+02 -.874378676E+02 -.874415377E+02 -.874451032E+02 -.874485596E+02 -.874519021E+02 -.874551265E+02 -.874582281E+02 -.874612027E+02 -.874640460E+02 -.874667538E+02 -.874693223E+02 -.874717474E+02 -.874740254E+02 -.874761530E+02 -.874781266E+02 -.874799432E+02 -.874815999E+02 -.874830940E+02 -.874844232E+02 -.874855851E+02 -.874865780E+02 -.874874003E+02 -.874880506E+02 -.874885278E+02 -.874888314E+02 -.874889608E+02 -.874889159E+02 -.874886970E+02 -.874883045E+02 -.874877392E+02 -.874870022E+02 -.874860950E+02 -.874850192E+02 -.874837767E+02 -.874823698E+02 -.874808010E+02 -.874790730E+02 -.874771887E+02 -.874751514E+02 -.874729644E+02 -.874706313E+02 -.874681558E+02 -.874655419E+02 -.874627935E+02 -.874599149E+02 -.874569103E+02 -.874537841E+02 -.874505407E+02 -.874471846E+02 -.874437203E+02 -.874401524E+02 -.874364855E+02 -.874327242E+02 -.874288729E+02 -.874249363E+02 -.874209189E+02 -.874168251E+02 -.874126594E+02 -.874084261E+02 -.874041296E+02 -.873997741E+02 -.873953639E+02 -.873909034E+02 -.873863973E+02 -.873818513E+02 -.873772723E+02 -.873726712E+02 -.873680647E+02 -.873634812E+02 -.873589676E+02 -.873546013E+02 -.873505060E+02 -.873468722E+02 -.873439844E+02 -.873422531E+02 -.873422531E+02
 -.873385917E+02 -.873385917E+02 -.873397902E+02 -.873417923E+02 -.873443145E+02 -.873471595E+02 -.873501941E+02 -.873533318E+02 -.873565180E+02 -.873597194E+02 -.873629159E+02 -.873660953E+02 -.873692500E+02 -.873723747E+02 -.873754655E+02 -.873785188E+02 -.873815315E+02 -.873845004E+02 -.873874226E+02 -.873902949E+02 -.873931143E+02 -.873958775E+02 -.873985816E+02 -.874012234E+02 -.874037996E+02 -.874063073E+02 -.874087432E+02 -.874111042E+02 -.874133873E+02 -.874155893E+02 -.874177074E+02 -.874197384E+02 -.874216797E+02 -.874235283E+02 -.874252815E+02 -.874269368E+02 -.874284916E+02 -.874299435E+02 -.874312903E+02 -.874325299E+02 -.874336604E+02 -.874346798E+02 -.874355867E+02 -.874363795E+02 -.874370570E+02 -.874376181E+02 -.874380619E+02 -.874383876E+02 -.874385950E+02 -.874386835E+02 -.874386532E+02 -.874385042E+02 -.874382368E+02 -.874378516E+02 -.874373493E+02 -.874367308E+02 -.874359973E+02 -.874351502E+02 -.874341908E+02 -.874331208E+02 -.874319422E+02 -.874306569E+02 -.874292670E+02 -.874277749E+02 -.874261829E+02 -.874244935E+02 -.874227095E+02 -.874208335E+02 -.874188684E+02 -.874168170E+02 -.874146823E+02 -.874124673E+02 -.874101750E+02 -.874078086E+02 -.874053710E+02 -.874028655E+02 -.874002951E+02 -.873976630E+02 -.873949721E+02 -.873922257E+02 -.873894267E+02 -.873865781E+02 -.873836831E+02 -.873807444E+02 -.873777651E+02 -.873747481E+02 -.873716964E+02 -.873686133E+02 -.873655027E+02 -.873623696E+02 -.873592213E+02 -.873560697E+02 -.873529343E+02 -.873498478E+02 -.873468636E+02 -.873440666E+02 -.873415873E+02 -.873396196E+02 -.873384418E+02 -.873384418E+02
 -.873356899E+02 -.873356899E+02 -.873364257E+02 -.873376701E+02 -.873392527E+02 -.873410503E+02 -.873429774E+02 -.873449768E+02 -.873470116E+02 -.873490589E+02 -.873511048E+02 -.873531407E+02 -.873551613E+02 -.873571629E+02 -.873591428E+02 -.873610986E+02 -.873630284E+02 -.873649300E+02 -.873668016E+02 -.873686411E+02 -.873704466E+02 -.873722160E+02 -.873739474E+02 -.873756387E+02 -.873772880E+02 -.873788932E+02 -.873804524E+02 -.873819635E+02 -.873834247E+02 -.873848338E+02 -.873861891E+02 -.873874887E+02 -.873887307E+02 -.873899134E+02 -.873910350E+02 -.873920938E+02 -.873930883E+02 -.873940170E+02 -.873948784E+02 -.873956712E+02 -.873963942E+02 -.873970462E+02 -.873976262E+02 -.873981332E+02 -.873985665E+02 -.873989253E+02 -.873992092E+02 -.873994176E+02 -.873995502E+02 -.873996070E+02 -.873995877E+02 -.873994926E+02 -.873993218E+02 -.873990757E+02 -.873987547E+02 -.873983594E+02 -.873978905E+02 -.873973490E+02 -.873967356E+02 -.873960516E+02 -.873952980E+02 -.873944762E+02 -.873935874E+02 -.873926332E+02 -.873916150E+02 -.873905345E+02 -.873893933E+02 -.873881933E+02 -.873869361E+02 -.873856236E+02 -.873842577E+02 -.873828402E+02 -.873813732E+02 -.873798586E+02 -.873782984E+02 -.873766945E+02 -.873750489E+02 -.873733636E+02 -.873716406E+02 -.873698819E+02 -.873680894E+02 -.873662649E+02 -.873644106E+02 -.873625282E+02 -.873606196E+02 -.873586868E+02 -.873567317E+02 -.873547566E+02 -.873527640E+02 -.873507575E+02 -.873487422E+02 -.873467264E+02 -.873447238E+02 -.873427568E+02 -.873408614E+02 -.873390938E+02 -.873375379E+02 -.873363147E+02 -.873355915E+02 -.873355915E+02
 -.873356899E+02 -.873356899E+02 -.873364257E+02 -.873376701E+02 -.873392527E+02 -.873410503E+02 -.873429774E+02 -.873449768E+02 -.873470116E+02 -.873490589E+02 -.873511048E+02 -.873531407E+02 -.873551613E+02 -.873571629E+02 -.873591428E+02 -.873610986E+02 -.873630284E+02 -.873649300E+02 -.873668016E+02 -.873686411E+02 -.873704466E+02 -.873722160E+02 -.873739474E+02 -.873756387E+02 -.873772880E+02 -.873788932E+02 -.873804524E+02 -.873819635E+02 -.873834247E+02 -.873848338E+02 -.873861891E+02 -.873874887E+02 -.873887307E+02 -.873899134E+02 -.873910350E+02 -.873920938E+02 -.873930883E+02 -.873940170E+02 -.873948784E+02 -.873956712E+02 -.873963942E+02 -.873970462E+02 -.873976262E+02 -.873981332E+02 -.873985665E+02 -.873989253E+02 -.873992092E+02 -.873994176E+02 -.873995502E+02 -.873996070E+02 -.873995877E+02 -.873994926E+02 -.873993218E+02 -.873990757E+02 -.873987547E+02 -.873983594E+02 -.873978905E+02 -.873973490E+02 -.873967356E+02 -.873960516E+02 -.873952980E+02 -.873944762E+02 -.873935874E+02 -.873926332E+02 -.873916150E+02 -.873905345E+02 -.873893933E+02 -.873881933E+02 -.873869361E+02 -.873856236E+02 -.873842577E+02 -.873828402E+02 -.873813732E+02 -.873798586E+02 -.873782984E+02 -.873766945E+02 -.873750489E+02 -.873733636E+02 -.873716406E+02 -.873698819E+02 -.873680894E+02 -.873662649E+02 -.873644106E+02 -.873625282E+02 -.873606196E+02 -.873586868E+02 -.873567317E+02 -.873547566E+02 -.873527640E+02 -.873507575E+02 -.873487422E+02 -.873467264E+02 -.873447238E+02 -.873427568E+02 -.873408614E+02 -.873390938E+02 -.873375379E+02 -.873363147E+02 -.873355915E+02 -.873355915E+02
