# Supplementary material for: Electrical Pacing of Cardiac Tissue Including Potassium Inward Rectification
Source: PLoS One. 2015 Jun 9;10(6):e0127837. doi: 10.1371/journal.pone.0127837 (PMC4461281; doi:10.1371/journal.pone.0127837)
Supplement: S1 Data — (ZIP) [file pone.0127837.s001.zip › All-Data/Data-without-IK1/BDT47/Vm20ms.txt]

 -.873300171E+02 -.873648437E+02 -.873662699E+02 -.873688364E+02 -.873723104E+02 -.873765040E+02 -.873812653E+02 -.873864713E+02 -.873920213E+02 -.873978324E+02 -.874038358E+02 -.874099743E+02 -.874162009E+02 -.874224771E+02 -.874287715E+02 -.874350586E+02 -.874413173E+02 -.874475296E+02 -.874536796E+02 -.874597532E+02 -.874657371E+02 -.874716194E+02 -.874773890E+02 -.874830360E+02 -.874885512E+02 -.874939264E+02 -.874991534E+02 -.875042248E+02 -.875091329E+02 -.875138703E+02 -.875184297E+02 -.875228040E+02 -.875269866E+02 -.875309708E+02 -.875347505E+02 -.875383200E+02 -.875416737E+02 -.875448063E+02 -.875477127E+02 -.875503882E+02 -.875528284E+02 -.875550291E+02 -.875569867E+02 -.875586980E+02 -.875601602E+02 -.875613708E+02 -.875623278E+02 -.875630299E+02 -.875634759E+02 -.875636651E+02 -.875635973E+02 -.875632730E+02 -.875626926E+02 -.875618576E+02 -.875607695E+02 -.875594305E+02 -.875578431E+02 -.875560102E+02 -.875539351E+02 -.875516217E+02 -.875490740E+02 -.875462964E+02 -.875432939E+02 -.875400714E+02 -.875366344E+02 -.875329886E+02 -.875291400E+02 -.875250946E+02 -.875208590E+02 -.875164397E+02 -.875118435E+02 -.875070774E+02 -.875021488E+02 -.874970648E+02 -.874918332E+02 -.874864619E+02 -.874809591E+02 -.874753332E+02 -.874695932E+02 -.874637488E+02 -.874578101E+02 -.874517884E+02 -.874456961E+02 -.874395470E+02 -.874333569E+02 -.874271441E+02 -.874209301E+02 -.874147401E+02 -.874086045E+02 -.874025600E+02 -.873966510E+02 -.873909319E+02 -.873854693E+02 -.873803446E+02 -.873756581E+02 -.873715324E+02 -.873681179E+02 -.873655986E+02 -.873641999E+02 -.873641999E+02
 -.873648437E+02 -.873648437E+02 -.873662699E+02 -.873688364E+02 -.873723104E+02 -.873765040E+02 -.873812653E+02 -.873864713E+02 -.873920213E+02 -.873978324E+02 -.874038358E+02 -.874099743E+02 -.874162009E+02 -.874224771E+02 -.874287715E+02 -.874350586E+02 -.874413173E+02 -.874475296E+02 -.874536796E+02 -.874597532E+02 -.874657371E+02 -.874716194E+02 -.874773890E+02 -.874830360E+02 -.874885512E+02 -.874939264E+02 -.874991534E+02 -.875042248E+02 -.875091329E+02 -.875138703E+02 -.875184297E+02 -.875228040E+02 -.875269866E+02 -.875309708E+02 -.875347505E+02 -.875383200E+02 -.875416737E+02 -.875448063E+02 -.875477127E+02 -.875503882E+02 -.875528284E+02 -.875550291E+02 -.875569867E+02 -.875586980E+02 -.875601602E+02 -.875613708E+02 -.875623278E+02 -.875630299E+02 -.875634759E+02 -.875636651E+02 -.875635973E+02 -.875632730E+02 -.875626926E+02 -.875618576E+02 -.875607695E+02 -.875594305E+02 -.875578431E+02 -.875560102E+02 -.875539351E+02 -.875516217E+02 -.875490740E+02 -.875462964E+02 -.875432939E+02 -.875400714E+02 -.875366344E+02 -.875329886E+02 -.875291400E+02 -.875250946E+02 -.875208590E+02 -.875164397E+02 -.875118435E+02 -.875070774E+02 -.875021488E+02 -.874970648E+02 -.874918332E+02 -.874864619E+02 -.874809591E+02 -.874753332E+02 -.874695932E+02 -.874637488E+02 -.874578101E+02 -.874517884E+02 -.874456961E+02 -.874395470E+02 -.874333569E+02 -.874271441E+02 -.874209301E+02 -.874147401E+02 -.874086045E+02 -.874025600E+02 -.873966510E+02 -.873909319E+02 -.873854693E+02 -.873803446E+02 -.873756581E+02 -.873715324E+02 -.873681179E+02 -.873655986E+02 -.873641999E+02 -.873641999E+02
 -.873723275E+02 -.873723275E+02 -.873743568E+02 -.873779550E+02 -.873827636E+02 -.873885054E+02 -.873949651E+02 -.874019740E+02 -.874093978E+02 -.874171284E+02 -.874250779E+02 -.874331753E+02 -.874413631E+02 -.874495955E+02 -.874578358E+02 -.874660543E+02 -.874742264E+02 -.874823305E+02 -.874903476E+02 -.874982601E+02 -.875060519E+02 -.875137082E+02 -.875212156E+02 -.875285619E+02 -.875357362E+02 -.875427279E+02 -.875495270E+02 -.875561238E+02 -.875625084E+02 -.875686711E+02 -.875746024E+02 -.875802932E+02 -.875857347E+02 -.875909185E+02 -.875958367E+02 -.876004818E+02 -.876048463E+02 -.876089235E+02 -.876127065E+02 -.876161891E+02 -.876193654E+02 -.876222301E+02 -.876247784E+02 -.876270060E+02 -.876289093E+02 -.876304850E+02 -.876317307E+02 -.876326442E+02 -.876332241E+02 -.876334697E+02 -.876333805E+02 -.876329571E+02 -.876322003E+02 -.876311119E+02 -.876296939E+02 -.876279492E+02 -.876258810E+02 -.876234933E+02 -.876207906E+02 -.876177776E+02 -.876144598E+02 -.876108431E+02 -.876069337E+02 -.876027385E+02 -.875982646E+02 -.875935193E+02 -.875885104E+02 -.875832462E+02 -.875777348E+02 -.875719850E+02 -.875660055E+02 -.875598056E+02 -.875533944E+02 -.875467816E+02 -.875399769E+02 -.875329903E+02 -.875258322E+02 -.875185133E+02 -.875110449E+02 -.875034386E+02 -.874957073E+02 -.874878643E+02 -.874799247E+02 -.874719050E+02 -.874638240E+02 -.874557034E+02 -.874475685E+02 -.874394494E+02 -.874313822E+02 -.874234110E+02 -.874155900E+02 -.874079862E+02 -.874006834E+02 -.873937866E+02 -.873874286E+02 -.873817775E+02 -.873770472E+02 -.873735108E+02 -.873715181E+02 -.873715181E+02
 -.873843222E+02 -.873843222E+02 -.873871445E+02 -.873921262E+02 -.873987571E+02 -.874066454E+02 -.874154887E+02 -.874250518E+02 -.874351496E+02 -.874456350E+02 -.874563909E+02 -.874673243E+02 -.874783616E+02 -.874894447E+02 -.875005273E+02 -.875115719E+02 -.875225468E+02 -.875334245E+02 -.875441803E+02 -.875547916E+02 -.875652379E+02 -.875755003E+02 -.875855621E+02 -.875954078E+02 -.876050232E+02 -.876143945E+02 -.876235083E+02 -.876323515E+02 -.876409107E+02 -.876491731E+02 -.876571258E+02 -.876647568E+02 -.876720542E+02 -.876790070E+02 -.876856044E+02 -.876918361E+02 -.876976922E+02 -.877031630E+02 -.877082396E+02 -.877129132E+02 -.877171761E+02 -.877210209E+02 -.877244412E+02 -.877274310E+02 -.877299855E+02 -.877321002E+02 -.877337717E+02 -.877349972E+02 -.877357746E+02 -.877361028E+02 -.877359815E+02 -.877354112E+02 -.877343932E+02 -.877329298E+02 -.877310239E+02 -.877286793E+02 -.877259006E+02 -.877226930E+02 -.877190626E+02 -.877150161E+02 -.877105608E+02 -.877057048E+02 -.877004567E+02 -.876948255E+02 -.876888210E+02 -.876824534E+02 -.876757330E+02 -.876686710E+02 -.876612785E+02 -.876535673E+02 -.876455493E+02 -.876372367E+02 -.876286420E+02 -.876197778E+02 -.876106573E+02 -.876012936E+02 -.875917006E+02 -.875818921E+02 -.875718829E+02 -.875616882E+02 -.875513242E+02 -.875408084E+02 -.875301595E+02 -.875193988E+02 -.875085498E+02 -.874976399E+02 -.874867011E+02 -.874757716E+02 -.874648974E+02 -.874541353E+02 -.874435554E+02 -.874332461E+02 -.874233185E+02 -.874139145E+02 -.874052153E+02 -.873974535E+02 -.873909290E+02 -.873860291E+02 -.873832549E+02 -.873832549E+02
 -.873988249E+02 -.873988249E+02 -.874025210E+02 -.874090362E+02 -.874176995E+02 -.874279943E+02 -.874395220E+02 -.874519727E+02 -.874651036E+02 -.874787237E+02 -.874926825E+02 -.875068617E+02 -.875211685E+02 -.875355294E+02 -.875498858E+02 -.875641898E+02 -.875784005E+02 -.875924826E+02 -.876064046E+02 -.876201379E+02 -.876336570E+02 -.876469387E+02 -.876599618E+02 -.876727071E+02 -.876851558E+02 -.876972904E+02 -.877090932E+02 -.877205467E+02 -.877316339E+02 -.877423379E+02 -.877526423E+02 -.877625312E+02 -.877719897E+02 -.877810029E+02 -.877895568E+02 -.877976376E+02 -.878052323E+02 -.878123282E+02 -.878189132E+02 -.878249761E+02 -.878305065E+02 -.878354949E+02 -.878399325E+02 -.878438119E+02 -.878471263E+02 -.878498699E+02 -.878520380E+02 -.878536270E+02 -.878546341E+02 -.878550580E+02 -.878548981E+02 -.878541551E+02 -.878528309E+02 -.878509284E+02 -.878484515E+02 -.878454051E+02 -.878417954E+02 -.878376293E+02 -.878329148E+02 -.878276608E+02 -.878218770E+02 -.878155740E+02 -.878087631E+02 -.878014565E+02 -.877936668E+02 -.877854074E+02 -.877766922E+02 -.877675356E+02 -.877579524E+02 -.877479579E+02 -.877375677E+02 -.877267977E+02 -.877156643E+02 -.877041840E+02 -.876923737E+02 -.876802505E+02 -.876678321E+02 -.876551365E+02 -.876421824E+02 -.876289895E+02 -.876155781E+02 -.876019703E+02 -.875881901E+02 -.875742639E+02 -.875602216E+02 -.875460976E+02 -.875319321E+02 -.875177734E+02 -.875036800E+02 -.874897239E+02 -.874759951E+02 -.874626069E+02 -.874497030E+02 -.874374673E+02 -.874261359E+02 -.874160132E+02 -.874074928E+02 -.874010848E+02 -.873974509E+02 -.873974509E+02
 -.874147317E+02 -.874147317E+02 -.874193449E+02 -.874274740E+02 -.874382796E+02 -.874511152E+02 -.874654808E+02 -.874809885E+02 -.874973356E+02 -.875142854E+02 -.875316530E+02 -.875492931E+02 -.875670918E+02 -.875849588E+02 -.876028211E+02 -.876206187E+02 -.876383005E+02 -.876558224E+02 -.876731458E+02 -.876902359E+02 -.877070618E+02 -.877235953E+02 -.877398106E+02 -.877556834E+02 -.877711905E+02 -.877863093E+02 -.878010175E+02 -.878152932E+02 -.878291148E+02 -.878424614E+02 -.878553125E+02 -.878676482E+02 -.878794495E+02 -.878906976E+02 -.879013745E+02 -.879114627E+02 -.879209453E+02 -.879298064E+02 -.879380305E+02 -.879456034E+02 -.879525118E+02 -.879587436E+02 -.879642878E+02 -.879691346E+02 -.879732753E+02 -.879767027E+02 -.879794105E+02 -.879813941E+02 -.879826502E+02 -.879831768E+02 -.879829734E+02 -.879820408E+02 -.879803814E+02 -.879779989E+02 -.879748984E+02 -.879710861E+02 -.879665699E+02 -.879613587E+02 -.879554627E+02 -.879488932E+02 -.879416627E+02 -.879337847E+02 -.879252737E+02 -.879161451E+02 -.879064151E+02 -.878961008E+02 -.878852197E+02 -.878737902E+02 -.878618311E+02 -.878493618E+02 -.878364020E+02 -.878229719E+02 -.878090921E+02 -.877947833E+02 -.877800667E+02 -.877649640E+02 -.877494972E+02 -.877336887E+02 -.877175619E+02 -.877011409E+02 -.876844512E+02 -.876675200E+02 -.876503767E+02 -.876330539E+02 -.876155884E+02 -.875980223E+02 -.875804052E+02 -.875627964E+02 -.875452679E+02 -.875279088E+02 -.875108301E+02 -.874941721E+02 -.874781132E+02 -.874628819E+02 -.874487717E+02 -.874361621E+02 -.874255440E+02 -.874175545E+02 -.874130213E+02 -.874130213E+02
 -.874314893E+02 -.874314893E+02 -.874370498E+02 -.874468468E+02 -.874598672E+02 -.874753297E+02 -.874926306E+02 -.875113023E+02 -.875309815E+02 -.875513857E+02 -.875722942E+02 -.875935341E+02 -.876149693E+02 -.876364907E+02 -.876580103E+02 -.876794549E+02 -.877007629E+02 -.877218815E+02 -.877427645E+02 -.877633711E+02 -.877836644E+02 -.878036109E+02 -.878231795E+02 -.878423404E+02 -.878610651E+02 -.878793257E+02 -.878970950E+02 -.879143463E+02 -.879310532E+02 -.879471904E+02 -.879627327E+02 -.879776559E+02 -.879919363E+02 -.880055508E+02 -.880184768E+02 -.880306927E+02 -.880421774E+02 -.880529111E+02 -.880628749E+02 -.880720511E+02 -.880804232E+02 -.880879761E+02 -.880946961E+02 -.881005709E+02 -.881055897E+02 -.881097433E+02 -.881130241E+02 -.881154262E+02 -.881169456E+02 -.881175797E+02 -.881173279E+02 -.881161914E+02 -.881141729E+02 -.881112772E+02 -.881075105E+02 -.881028807E+02 -.880973976E+02 -.880910722E+02 -.880839173E+02 -.880759470E+02 -.880671768E+02 -.880576237E+02 -.880473055E+02 -.880362414E+02 -.880244516E+02 -.880119571E+02 -.879987798E+02 -.879849424E+02 -.879704681E+02 -.879553809E+02 -.879397051E+02 -.879234655E+02 -.879066873E+02 -.878893961E+02 -.878716178E+02 -.878533788E+02 -.878347059E+02 -.878156264E+02 -.877961686E+02 -.877763618E+02 -.877562366E+02 -.877358257E+02 -.877151646E+02 -.876942923E+02 -.876732527E+02 -.876520964E+02 -.876308827E+02 -.876096825E+02 -.875885820E+02 -.875676878E+02 -.875471329E+02 -.875270856E+02 -.875077598E+02 -.874894299E+02 -.874724488E+02 -.874572725E+02 -.874444917E+02 -.874348735E+02 -.874294151E+02 -.874294151E+02
 -.874488436E+02 -.874488436E+02 -.874553764E+02 -.874668857E+02 -.874821790E+02 -.875003373E+02 -.875206514E+02 -.875425733E+02 -.875656789E+02 -.875896389E+02 -.876141963E+02 -.876391495E+02 -.876643386E+02 -.876896354E+02 -.877149357E+02 -.877401534E+02 -.877652163E+02 -.877900627E+02 -.878146393E+02 -.878388985E+02 -.878627974E+02 -.878862967E+02 -.879093591E+02 -.879319490E+02 -.879540321E+02 -.879755752E+02 -.879965455E+02 -.880169112E+02 -.880366411E+02 -.880557047E+02 -.880740719E+02 -.880917132E+02 -.881086000E+02 -.881247040E+02 -.881399979E+02 -.881544552E+02 -.881680504E+02 -.881807594E+02 -.881925592E+02 -.882034282E+02 -.882133463E+02 -.882222950E+02 -.882302576E+02 -.882372188E+02 -.882431655E+02 -.882480864E+02 -.882519721E+02 -.882548155E+02 -.882566115E+02 -.882573572E+02 -.882570518E+02 -.882556966E+02 -.882532950E+02 -.882498529E+02 -.882453777E+02 -.882398794E+02 -.882333697E+02 -.882258624E+02 -.882173729E+02 -.882079186E+02 -.881975184E+02 -.881861931E+02 -.881739644E+02 -.881608558E+02 -.881468918E+02 -.881320980E+02 -.881165011E+02 -.881001286E+02 -.880830088E+02 -.880651705E+02 -.880466432E+02 -.880274570E+02 -.880076420E+02 -.879872292E+02 -.879662495E+02 -.879447346E+02 -.879227164E+02 -.879002276E+02 -.878773016E+02 -.878539732E+02 -.878302785E+02 -.878062561E+02 -.877819477E+02 -.877573989E+02 -.877326613E+02 -.877077941E+02 -.876828664E+02 -.876579611E+02 -.876331789E+02 -.876086444E+02 -.875845130E+02 -.875609814E+02 -.875383001E+02 -.875167898E+02 -.874968641E+02 -.874790570E+02 -.874640611E+02 -.874527758E+02 -.874463712E+02 -.874463712E+02
 -.874666911E+02 -.874666911E+02 -.874742195E+02 -.874874816E+02 -.875051016E+02 -.875260201E+02 -.875494213E+02 -.875746763E+02 -.876012993E+02 -.876289133E+02 -.876572238E+02 -.876859991E+02 -.877150548E+02 -.877442429E+02 -.877734432E+02 -.878025566E+02 -.878315006E+02 -.878602049E+02 -.878886084E+02 -.879166569E+02 -.879443008E+02 -.879714941E+02 -.879981932E+02 -.880243561E+02 -.880499426E+02 -.880749135E+02 -.880992306E+02 -.881228564E+02 -.881457542E+02 -.881678879E+02 -.881892216E+02 -.882097204E+02 -.882293495E+02 -.882480752E+02 -.882658648E+02 -.882826864E+02 -.882985096E+02 -.883133052E+02 -.883270458E+02 -.883397053E+02 -.883512594E+02 -.883616857E+02 -.883709639E+02 -.883790756E+02 -.883860048E+02 -.883917378E+02 -.883962635E+02 -.883995730E+02 -.884016603E+02 -.884025218E+02 -.884021564E+02 -.884005658E+02 -.883977543E+02 -.883937286E+02 -.883884981E+02 -.883820745E+02 -.883744723E+02 -.883657080E+02 -.883558004E+02 -.883447705E+02 -.883326411E+02 -.883194372E+02 -.883051852E+02 -.882899132E+02 -.882736507E+02 -.882564287E+02 -.882382791E+02 -.882192348E+02 -.881993298E+02 -.881785985E+02 -.881570761E+02 -.881347983E+02 -.881118011E+02 -.880881210E+02 -.880637948E+02 -.880388596E+02 -.880133532E+02 -.879873137E+02 -.879607803E+02 -.879337934E+02 -.879063952E+02 -.878786303E+02 -.878505467E+02 -.878221971E+02 -.877936409E+02 -.877649457E+02 -.877361912E+02 -.877074721E+02 -.876789040E+02 -.876506295E+02 -.876228269E+02 -.875957217E+02 -.875696011E+02 -.875448337E+02 -.875218940E+02 -.875013958E+02 -.874841352E+02 -.874711463E+02 -.874637752E+02 -.874637752E+02
 -.874849980E+02 -.874849980E+02 -.874935442E+02 -.875085990E+02 -.875285994E+02 -.875523438E+02 -.875789088E+02 -.876075835E+02 -.876378191E+02 -.876691895E+02 -.877013612E+02 -.877340714E+02 -.877671108E+02 -.878003114E+02 -.878335372E+02 -.878666767E+02 -.878996368E+02 -.879323388E+02 -.879647135E+02 -.879966993E+02 -.880282394E+02 -.880592808E+02 -.880897730E+02 -.881196675E+02 -.881489177E+02 -.881774783E+02 -.882053049E+02 -.882323541E+02 -.882585828E+02 -.882839486E+02 -.883084092E+02 -.883319230E+02 -.883544490E+02 -.883759471E+02 -.883963784E+02 -.884157052E+02 -.884338911E+02 -.884509017E+02 -.884667038E+02 -.884812664E+02 -.884945604E+02 -.885065588E+02 -.885172371E+02 -.885265734E+02 -.885345484E+02 -.885411457E+02 -.885463518E+02 -.885501563E+02 -.885525516E+02 -.885535335E+02 -.885531008E+02 -.885512554E+02 -.885480023E+02 -.885433498E+02 -.885373091E+02 -.885298944E+02 -.885211230E+02 -.885110146E+02 -.884995920E+02 -.884868803E+02 -.884729070E+02 -.884577016E+02 -.884412961E+02 -.884237239E+02 -.884050204E+02 -.883852223E+02 -.883643677E+02 -.883424959E+02 -.883196469E+02 -.882958616E+02 -.882711817E+02 -.882456491E+02 -.882193063E+02 -.881921961E+02 -.881643615E+02 -.881358460E+02 -.881066933E+02 -.880769477E+02 -.880466546E+02 -.880158604E+02 -.879846134E+02 -.879529646E+02 -.879209689E+02 -.878886860E+02 -.878561830E+02 -.878235368E+02 -.877908370E+02 -.877581908E+02 -.877257285E+02 -.876936110E+02 -.876620396E+02 -.876312691E+02 -.876016241E+02 -.875735209E+02 -.875474967E+02 -.875242461E+02 -.875046703E+02 -.874899408E+02 -.874815824E+02 -.874815824E+02
 -.875037569E+02 -.875037569E+02 -.875133435E+02 -.875302317E+02 -.875526685E+02 -.875793086E+02 -.876091194E+02 -.876413063E+02 -.876752559E+02 -.877104912E+02 -.877466387E+02 -.877834038E+02 -.878205522E+02 -.878578963E+02 -.878952845E+02 -.879325929E+02 -.879697183E+02 -.880065727E+02 -.880430786E+02 -.880791665E+02 -.881147719E+02 -.881498341E+02 -.881842957E+02 -.882181013E+02 -.882511975E+02 -.882835325E+02 -.883150552E+02 -.883457153E+02 -.883754627E+02 -.884042475E+02 -.884320203E+02 -.884587321E+02 -.884843346E+02 -.885087807E+02 -.885320243E+02 -.885540211E+02 -.885747280E+02 -.885941039E+02 -.886121095E+02 -.886287078E+02 -.886438639E+02 -.886575458E+02 -.886697241E+02 -.886803726E+02 -.886894682E+02 -.886969914E+02 -.887029259E+02 -.887072593E+02 -.887099826E+02 -.887110905E+02 -.887105816E+02 -.887084581E+02 -.887047262E+02 -.886993956E+02 -.886924798E+02 -.886839959E+02 -.886739644E+02 -.886624092E+02 -.886493572E+02 -.886348385E+02 -.886188858E+02 -.886015345E+02 -.885828225E+02 -.885627897E+02 -.885414780E+02 -.885189310E+02 -.884951939E+02 -.884703129E+02 -.884443354E+02 -.884173096E+02 -.883892843E+02 -.883603087E+02 -.883304325E+02 -.882997055E+02 -.882681778E+02 -.882358995E+02 -.882029214E+02 -.881692942E+02 -.881350699E+02 -.881003014E+02 -.880650436E+02 -.880293542E+02 -.879932948E+02 -.879569328E+02 -.879203433E+02 -.878836118E+02 -.878468387E+02 -.878101434E+02 -.877736710E+02 -.877376008E+02 -.877021575E+02 -.876676251E+02 -.876343660E+02 -.876028453E+02 -.875736632E+02 -.875475964E+02 -.875256532E+02 -.875091444E+02 -.874997774E+02 -.874997774E+02
 -.875229659E+02 -.875229659E+02 -.875336160E+02 -.875523800E+02 -.875773127E+02 -.876069229E+02 -.876400667E+02 -.876758640E+02 -.877136347E+02 -.877528497E+02 -.877930946E+02 -.878340428E+02 -.878754354E+02 -.879170654E+02 -.879587663E+02 -.880004016E+02 -.880418575E+02 -.880830365E+02 -.881238523E+02 -.881642267E+02 -.882040873E+02 -.882433656E+02 -.882819969E+02 -.883199184E+02 -.883570698E+02 -.883933917E+02 -.884288257E+02 -.884633134E+02 -.884967968E+02 -.885292179E+02 -.885605187E+02 -.885906421E+02 -.886195315E+02 -.886471315E+02 -.886733882E+02 -.886982491E+02 -.887216634E+02 -.887435823E+02 -.887639593E+02 -.887827501E+02 -.887999135E+02 -.888154110E+02 -.888292079E+02 -.888412727E+02 -.888515781E+02 -.888601005E+02 -.888668207E+02 -.888717236E+02 -.888747985E+02 -.888760389E+02 -.888754433E+02 -.888730142E+02 -.888687589E+02 -.888626892E+02 -.888548212E+02 -.888451752E+02 -.888337758E+02 -.888206514E+02 -.888058342E+02 -.887893599E+02 -.887712677E+02 -.887515995E+02 -.887304003E+02 -.887077175E+02 -.886836008E+02 -.886581017E+02 -.886312734E+02 -.886031706E+02 -.885738489E+02 -.885433649E+02 -.885117756E+02 -.884791386E+02 -.884455115E+02 -.884109523E+02 -.883755188E+02 -.883392689E+02 -.883022604E+02 -.882645518E+02 -.882262019E+02 -.881872707E+02 -.881478201E+02 -.881079146E+02 -.880676232E+02 -.880270208E+02 -.879861905E+02 -.879452273E+02 -.879042415E+02 -.878633651E+02 -.878227581E+02 -.877826184E+02 -.877431936E+02 -.877047975E+02 -.876678305E+02 -.876328069E+02 -.876003907E+02 -.875714420E+02 -.875470775E+02 -.875287500E+02 -.875183523E+02 -.875183523E+02
 -.875426169E+02 -.875426169E+02 -.875543550E+02 -.875750394E+02 -.876025305E+02 -.876351888E+02 -.876717567E+02 -.877112665E+02 -.877529697E+02 -.877962841E+02 -.878407543E+02 -.878860223E+02 -.879318045E+02 -.879778753E+02 -.880240530E+02 -.880701886E+02 -.881161575E+02 -.881618518E+02 -.882071761E+02 -.882520434E+02 -.882963728E+02 -.883400882E+02 -.883831167E+02 -.884253883E+02 -.884668344E+02 -.885073877E+02 -.885469809E+02 -.885855471E+02 -.886230187E+02 -.886593286E+02 -.886944093E+02 -.887281941E+02 -.887606170E+02 -.887916131E+02 -.888211191E+02 -.888490731E+02 -.888754151E+02 -.889000873E+02 -.889230344E+02 -.889442039E+02 -.889635467E+02 -.889810172E+02 -.889965737E+02 -.890101791E+02 -.890218004E+02 -.890314098E+02 -.890389839E+02 -.890445048E+02 -.890479595E+02 -.890493405E+02 -.890486456E+02 -.890458780E+02 -.890410464E+02 -.890341649E+02 -.890252527E+02 -.890143340E+02 -.890014382E+02 -.889865992E+02 -.889698553E+02 -.889512491E+02 -.889308272E+02 -.889086394E+02 -.888847392E+02 -.888591828E+02 -.888320288E+02 -.888033381E+02 -.887731737E+02 -.887415996E+02 -.887086812E+02 -.886744848E+02 -.886390769E+02 -.886025246E+02 -.885648949E+02 -.885262547E+02 -.884866707E+02 -.884462092E+02 -.884049366E+02 -.883629191E+02 -.883202233E+02 -.882769169E+02 -.882330689E+02 -.881887516E+02 -.881440411E+02 -.880990202E+02 -.880537802E+02 -.880084252E+02 -.879630761E+02 -.879178769E+02 -.878730026E+02 -.878286694E+02 -.877851482E+02 -.877427824E+02 -.877020105E+02 -.876633964E+02 -.876276686E+02 -.875957712E+02 -.875689312E+02 -.875487454E+02 -.875372951E+02 -.875372951E+02
 -.875626909E+02 -.875626909E+02 -.875755418E+02 -.875981927E+02 -.876283061E+02 -.876640919E+02 -.877041764E+02 -.877475022E+02 -.877932514E+02 -.878407886E+02 -.878896177E+02 -.879393493E+02 -.879896763E+02 -.880403545E+02 -.880911869E+02 -.881420118E+02 -.881926931E+02 -.882431127E+02 -.882931656E+02 -.883427557E+02 -.883917939E+02 -.884401955E+02 -.884878798E+02 -.885347680E+02 -.885807831E+02 -.886258482E+02 -.886698865E+02 -.887128207E+02 -.887545731E+02 -.887950655E+02 -.888342198E+02 -.888719583E+02 -.889082040E+02 -.889428810E+02 -.889759145E+02 -.890072319E+02 -.890367620E+02 -.890644363E+02 -.890901893E+02 -.891139586E+02 -.891356857E+02 -.891553163E+02 -.891728009E+02 -.891880949E+02 -.892011592E+02 -.892119601E+02 -.892204699E+02 -.892266667E+02 -.892305353E+02 -.892320664E+02 -.892312574E+02 -.892281122E+02 -.892226412E+02 -.892148610E+02 -.892047948E+02 -.891924716E+02 -.891779263E+02 -.891611994E+02 -.891423368E+02 -.891213891E+02 -.890984117E+02 -.890734642E+02 -.890466098E+02 -.890179151E+02 -.889874497E+02 -.889552856E+02 -.889214968E+02 -.888861587E+02 -.888493482E+02 -.888111425E+02 -.887716197E+02 -.887308575E+02 -.886889336E+02 -.886459254E+02 -.886019095E+02 -.885569619E+02 -.885111582E+02 -.884645735E+02 -.884172829E+02 -.883693621E+02 -.883208883E+02 -.882719413E+02 -.882226050E+02 -.881729700E+02 -.881231362E+02 -.880732166E+02 -.880233424E+02 -.879736698E+02 -.879243884E+02 -.878757326E+02 -.878279963E+02 -.877815523E+02 -.877368773E+02 -.876945849E+02 -.876554684E+02 -.876205568E+02 -.875911884E+02 -.875691058E+02 -.875565818E+02 -.875565818E+02
 -.875831524E+02 -.875831524E+02 -.875971410E+02 -.876218037E+02 -.876546026E+02 -.876935937E+02 -.877372853E+02 -.877845290E+02 -.878344375E+02 -.878863224E+02 -.879396474E+02 -.879939928E+02 -.880490282E+02 -.881044907E+02 -.881601682E+02 -.882158861E+02 -.882714965E+02 -.883268711E+02 -.883818951E+02 -.884364637E+02 -.884904787E+02 -.885438473E+02 -.885964796E+02 -.886482878E+02 -.886991848E+02 -.887490833E+02 -.887978955E+02 -.888455324E+02 -.888919044E+02 -.889369211E+02 -.889804918E+02 -.890225262E+02 -.890629341E+02 -.891016266E+02 -.891385158E+02 -.891735156E+02 -.892065419E+02 -.892375135E+02 -.892663524E+02 -.892929844E+02 -.893173398E+02 -.893393540E+02 -.893589676E+02 -.893761274E+02 -.893907864E+02 -.894029042E+02 -.894124475E+02 -.894193900E+02 -.894237131E+02 -.894254060E+02 -.894244654E+02 -.894208959E+02 -.894147099E+02 -.894059275E+02 -.893945763E+02 -.893806910E+02 -.893643135E+02 -.893454922E+02 -.893242819E+02 -.893007432E+02 -.892749421E+02 -.892469495E+02 -.892168407E+02 -.891846949E+02 -.891505945E+02 -.891146245E+02 -.890768723E+02 -.890374268E+02 -.889963781E+02 -.889538168E+02 -.889098338E+02 -.888645197E+02 -.888179646E+02 -.887702575E+02 -.887214867E+02 -.886717391E+02 -.886211005E+02 -.885696560E+02 -.885174899E+02 -.884646869E+02 -.884113326E+02 -.883575148E+02 -.883033257E+02 -.882488636E+02 -.881942369E+02 -.881395675E+02 -.880849968E+02 -.880306927E+02 -.879768592E+02 -.879237485E+02 -.878716769E+02 -.878210465E+02 -.877723718E+02 -.877263158E+02 -.876837367E+02 -.876457488E+02 -.876138025E+02 -.875897876E+02 -.875761703E+02 -.875761703E+02
 -.876039453E+02 -.876039453E+02 -.876190949E+02 -.876458117E+02 -.876813543E+02 -.877236230E+02 -.877710065E+02 -.878222655E+02 -.878764433E+02 -.879327996E+02 -.879907588E+02 -.880498716E+02 -.881097847E+02 -.881702168E+02 -.882309408E+02 -.882917689E+02 -.883525420E+02 -.884131214E+02 -.884733830E+02 -.885332127E+02 -.885925039E+02 -.886511544E+02 -.887090648E+02 -.887661370E+02 -.888222728E+02 -.888773729E+02 -.889313370E+02 -.889840630E+02 -.890354476E+02 -.890853863E+02 -.891337738E+02 -.891805046E+02 -.892254736E+02 -.892685758E+02 -.893097077E+02 -.893487673E+02 -.893856551E+02 -.894202744E+02 -.894525323E+02 -.894823404E+02 -.895096155E+02 -.895342802E+02 -.895562635E+02 -.895755013E+02 -.895919371E+02 -.896055223E+02 -.896162166E+02 -.896239885E+02 -.896288155E+02 -.896306844E+02 -.896295912E+02 -.896255416E+02 -.896185503E+02 -.896086415E+02 -.895958483E+02 -.895802124E+02 -.895617841E+02 -.895406215E+02 -.895167903E+02 -.894903631E+02 -.894614187E+02 -.894300420E+02 -.893963226E+02 -.893603547E+02 -.893222363E+02 -.892820681E+02 -.892399533E+02 -.891959970E+02 -.891503049E+02 -.891029833E+02 -.890541383E+02 -.890038755E+02 -.889522992E+02 -.888995122E+02 -.888456159E+02 -.887907097E+02 -.887348910E+02 -.886782558E+02 -.886208989E+02 -.885629145E+02 -.885043971E+02 -.884454433E+02 -.883861532E+02 -.883266335E+02 -.882670005E+02 -.882073851E+02 -.881479384E+02 -.880888396E+02 -.880303063E+02 -.879726079E+02 -.879160829E+02 -.878611614E+02 -.878083953E+02 -.877584965E+02 -.877123876E+02 -.876712681E+02 -.876367005E+02 -.876107228E+02 -.875959959E+02 -.875959959E+02
 -.876249869E+02 -.876249869E+02 -.876413168E+02 -.876701234E+02 -.877084594E+02 -.877540681E+02 -.878052188E+02 -.878605814E+02 -.879191316E+02 -.879800781E+02 -.880428073E+02 -.881068412E+02 -.881718039E+02 -.882373965E+02 -.883033768E+02 -.883695447E+02 -.884357302E+02 -.885017845E+02 -.885675746E+02 -.886329776E+02 -.886978775E+02 -.887621625E+02 -.888257228E+02 -.888884487E+02 -.889502295E+02 -.890109527E+02 -.890705037E+02 -.891287653E+02 -.891856186E+02 -.892409425E+02 -.892946147E+02 -.893465121E+02 -.893965109E+02 -.894444877E+02 -.894903200E+02 -.895338869E+02 -.895750700E+02 -.896137542E+02 -.896498286E+02 -.896831874E+02 -.897137311E+02 -.897413664E+02 -.897660081E+02 -.897875789E+02 -.898060105E+02 -.898212442E+02 -.898332313E+02 -.898419337E+02 -.898473242E+02 -.898493865E+02 -.898481161E+02 -.898435194E+02 -.898356144E+02 -.898244300E+02 -.898100063E+02 -.897923935E+02 -.897716522E+02 -.897478525E+02 -.897210732E+02 -.896914017E+02 -.896589326E+02 -.896237674E+02 -.895860134E+02 -.895457830E+02 -.895031927E+02 -.894583624E+02 -.894114144E+02 -.893624726E+02 -.893116618E+02 -.892591067E+02 -.892049315E+02 -.891492590E+02 -.890922105E+02 -.890339048E+02 -.889744581E+02 -.889139841E+02 -.888525934E+02 -.887903944E+02 -.887274930E+02 -.886639939E+02 -.886000013E+02 -.885356206E+02 -.884709604E+02 -.884061353E+02 -.883412697E+02 -.882765027E+02 -.882119947E+02 -.881479355E+02 -.880845556E+02 -.880221405E+02 -.879610494E+02 -.879017402E+02 -.878448004E+02 -.877909900E+02 -.877412950E+02 -.876969993E+02 -.876597767E+02 -.876318132E+02 -.876159647E+02 -.876159647E+02
 -.876461604E+02 -.876461604E+02 -.876636839E+02 -.876946055E+02 -.877357714E+02 -.877847679E+02 -.878397461E+02 -.878992872E+02 -.879623008E+02 -.880279465E+02 -.880955742E+02 -.881646780E+02 -.882348606E+02 -.883058060E+02 -.883772585E+02 -.884490060E+02 -.885208684E+02 -.885926881E+02 -.886643233E+02 -.887356420E+02 -.888065191E+02 -.888768324E+02 -.889464604E+02 -.890152810E+02 -.890831694E+02 -.891499982E+02 -.892156366E+02 -.892799503E+02 -.893428021E+02 -.894040518E+02 -.894635566E+02 -.895211724E+02 -.895767537E+02 -.896301546E+02 -.896812299E+02 -.897298358E+02 -.897758312E+02 -.898190786E+02 -.898594452E+02 -.898968039E+02 -.899310349E+02 -.899620260E+02 -.899896739E+02 -.900138851E+02 -.900345771E+02 -.900516784E+02 -.900651300E+02 -.900748855E+02 -.900809117E+02 -.900831890E+02 -.900817116E+02 -.900764873E+02 -.900675378E+02 -.900548981E+02 -.900386166E+02 -.900187544E+02 -.899953846E+02 -.899685918E+02 -.899384716E+02 -.899051291E+02 -.898686783E+02 -.898292412E+02 -.897869467E+02 -.897419292E+02 -.896943280E+02 -.896442858E+02 -.895919481E+02 -.895374616E+02 -.894809735E+02 -.894226308E+02 -.893625789E+02 -.893009613E+02 -.892379186E+02 -.891735883E+02 -.891081040E+02 -.890415955E+02 -.889741885E+02 -.889060050E+02 -.888371634E+02 -.887677798E+02 -.886979684E+02 -.886278438E+02 -.885575232E+02 -.884871289E+02 -.884167930E+02 -.883466622E+02 -.882769052E+02 -.882077214E+02 -.881393529E+02 -.880721001E+02 -.880063417E+02 -.879425610E+02 -.878813803E+02 -.878236054E+02 -.877702841E+02 -.877227828E+02 -.876828854E+02 -.876529239E+02 -.876359482E+02 -.876359482E+02
 -.876673063E+02 -.876673063E+02 -.876860284E+02 -.877190757E+02 -.877630895E+02 -.878155014E+02 -.878743469E+02 -.879381214E+02 -.880056710E+02 -.880761086E+02 -.881487492E+02 -.882230609E+02 -.882986265E+02 -.883751145E+02 -.884522567E+02 -.885298310E+02 -.886076485E+02 -.886855434E+02 -.887633656E+02 -.888409748E+02 -.889182358E+02 -.889950157E+02 -.890711805E+02 -.891465942E+02 -.892211167E+02 -.892946038E+02 -.893669063E+02 -.894378701E+02 -.895073369E+02 -.895751436E+02 -.896411238E+02 -.897051079E+02 -.897669245E+02 -.898264007E+02 -.898833640E+02 -.899376430E+02 -.899890687E+02 -.900374764E+02 -.900827064E+02 -.901246055E+02 -.901630289E+02 -.901978406E+02 -.902289153E+02 -.902561395E+02 -.902794125E+02 -.902986474E+02 -.903137721E+02 -.903247299E+02 -.903314803E+02 -.903339992E+02 -.903322793E+02 -.903263301E+02 -.903161777E+02 -.903018651E+02 -.902834509E+02 -.902610094E+02 -.902346296E+02 -.902044144E+02 -.901704794E+02 -.901329521E+02 -.900919705E+02 -.900476817E+02 -.900002408E+02 -.899498096E+02 -.898965550E+02 -.898406477E+02 -.897822608E+02 -.897215688E+02 -.896587460E+02 -.895939656E+02 -.895273984E+02 -.894592122E+02 -.893895707E+02 -.893186327E+02 -.892465521E+02 -.891734772E+02 -.890995505E+02 -.890249093E+02 -.889496858E+02 -.888740080E+02 -.887980012E+02 -.887217893E+02 -.886454976E+02 -.885692560E+02 -.884932033E+02 -.884174932E+02 -.883423013E+02 -.882678351E+02 -.881943468E+02 -.881221497E+02 -.880516398E+02 -.879833240E+02 -.879178565E+02 -.878560866E+02 -.877991214E+02 -.877484065E+02 -.877058331E+02 -.876738761E+02 -.876557761E+02 -.876557761E+02
 -.876882137E+02 -.876882137E+02 -.877081279E+02 -.877432926E+02 -.877901480E+02 -.878459760E+02 -.879087007E+02 -.879767358E+02 -.880488675E+02 -.881241649E+02 -.882019109E+02 -.882815501E+02 -.883626477E+02 -.884448590E+02 -.885279058E+02 -.886115578E+02 -.886956188E+02 -.887799163E+02 -.888642928E+02 -.889485996E+02 -.890326918E+02 -.891164250E+02 -.891996523E+02 -.892822223E+02 -.893639782E+02 -.894447567E+02 -.895243880E+02 -.896026952E+02 -.896794949E+02 -.897545977E+02 -.898278085E+02 -.898989280E+02 -.899677532E+02 -.900340790E+02 -.900976995E+02 -.901584099E+02 -.902160075E+02 -.902702938E+02 -.903210758E+02 -.903681685E+02 -.904113955E+02 -.904505918E+02 -.904856044E+02 -.905162948E+02 -.905425397E+02 -.905642327E+02 -.905812853E+02 -.905936280E+02 -.906012110E+02 -.906040044E+02 -.906019991E+02 -.905952067E+02 -.905836592E+02 -.905674088E+02 -.905465275E+02 -.905211061E+02 -.904912533E+02 -.904570947E+02 -.904187712E+02 -.903764381E+02 -.903302628E+02 -.902804238E+02 -.902271088E+02 -.901705128E+02 -.901108367E+02 -.900482853E+02 -.899830657E+02 -.899153857E+02 -.898454522E+02 -.897734700E+02 -.896996401E+02 -.896241590E+02 -.895472173E+02 -.894689991E+02 -.893896814E+02 -.893094335E+02 -.892284173E+02 -.891467869E+02 -.890646896E+02 -.889822662E+02 -.888996532E+02 -.888169839E+02 -.887343916E+02 -.886520127E+02 -.885699921E+02 -.884884886E+02 -.884076832E+02 -.883277896E+02 -.882490679E+02 -.881718417E+02 -.880965216E+02 -.880236349E+02 -.879538646E+02 -.878881000E+02 -.878275031E+02 -.877735951E+02 -.877283693E+02 -.876944386E+02 -.876752284E+02 -.876752284E+02
 -.877086100E+02 -.877086100E+02 -.877296955E+02 -.877669446E+02 -.878166044E+02 -.878758140E+02 -.879423927E+02 -.880146780E+02 -.880914010E+02 -.881715912E+02 -.882545032E+02 -.883395617E+02 -.884263178E+02 -.885144169E+02 -.886035735E+02 -.886935518E+02 -.887841510E+02 -.888751930E+02 -.889665144E+02 -.890579586E+02 -.891493715E+02 -.892405971E+02 -.893314745E+02 -.894218364E+02 -.895115074E+02 -.896003031E+02 -.896880300E+02 -.897744848E+02 -.898594554E+02 -.899427206E+02 -.900240520E+02 -.901032142E+02 -.901799666E+02 -.902540652E+02 -.903252637E+02 -.903933162E+02 -.904579786E+02 -.905190107E+02 -.905761787E+02 -.906292574E+02 -.906780317E+02 -.907222996E+02 -.907618741E+02 -.907965847E+02 -.908262801E+02 -.908508291E+02 -.908701227E+02 -.908840749E+02 -.908926239E+02 -.908957329E+02 -.908933905E+02 -.908856106E+02 -.908724327E+02 -.908539209E+02 -.908301638E+02 -.908012731E+02 -.907673823E+02 -.907286456E+02 -.906852357E+02 -.906373424E+02 -.905851701E+02 -.905289363E+02 -.904688691E+02 -.904052046E+02 -.903381857E+02 -.902680588E+02 -.901950724E+02 -.901194751E+02 -.900415130E+02 -.899614288E+02 -.898794597E+02 -.897958360E+02 -.897107801E+02 -.896245054E+02 -.895372156E+02 -.894491042E+02 -.893603544E+02 -.892711391E+02 -.891816218E+02 -.890919570E+02 -.890022924E+02 -.889127706E+02 -.888235318E+02 -.887347182E+02 -.886464788E+02 -.885589757E+02 -.884723931E+02 -.883869483E+02 -.883029060E+02 -.882205971E+02 -.881404432E+02 -.880629879E+02 -.879889386E+02 -.879192197E+02 -.878550430E+02 -.877979989E+02 -.877501764E+02 -.877143184E+02 -.876940264E+02 -.876940264E+02
 -.877281502E+02 -.877281502E+02 -.877503683E+02 -.877896380E+02 -.878420254E+02 -.879045370E+02 -.879748962E+02 -.880513715E+02 -.881326456E+02 -.882177141E+02 -.883058087E+02 -.883963390E+02 -.884888466E+02 -.885829715E+02 -.886784248E+02 -.887749687E+02 -.888724001E+02 -.889705383E+02 -.890692153E+02 -.891682683E+02 -.892675346E+02 -.893668467E+02 -.894660299E+02 -.895648998E+02 -.896632609E+02 -.897609053E+02 -.898576125E+02 -.899531491E+02 -.900472690E+02 -.901397145E+02 -.902302169E+02 -.903184981E+02 -.904042724E+02 -.904872482E+02 -.905671303E+02 -.906436224E+02 -.907164291E+02 -.907852590E+02 -.908498271E+02 -.909098580E+02 -.909650883E+02 -.910152697E+02 -.910601716E+02 -.910995838E+02 -.911333189E+02 -.911612147E+02 -.911831356E+02 -.911989749E+02 -.912086557E+02 -.912121319E+02 -.912093892E+02 -.912004447E+02 -.911853470E+02 -.911641758E+02 -.911370406E+02 -.911040796E+02 -.910654579E+02 -.910213657E+02 -.909720159E+02 -.909176417E+02 -.908584944E+02 -.907948398E+02 -.907269564E+02 -.906551319E+02 -.905796606E+02 -.905008405E+02 -.904189709E+02 -.903343495E+02 -.902472705E+02 -.901580219E+02 -.900668840E+02 -.899741274E+02 -.898800117E+02 -.897847844E+02 -.896886800E+02 -.895919191E+02 -.894947088E+02 -.893972428E+02 -.892997016E+02 -.892022540E+02 -.891050587E+02 -.890082665E+02 -.889120237E+02 -.888164762E+02 -.887217748E+02 -.886280825E+02 -.885355835E+02 -.884444951E+02 -.883550830E+02 -.882676809E+02 -.881827166E+02 -.881007452E+02 -.880224926E+02 -.879489119E+02 -.878812575E+02 -.878211812E+02 -.877708581E+02 -.877331505E+02 -.877118231E+02 -.877118231E+02
 -.877464052E+02 -.877464052E+02 -.877696949E+02 -.878108832E+02 -.878658717E+02 -.879315484E+02 -.880055522E+02 -.880860932E+02 -.881718138E+02 -.882616835E+02 -.883549183E+02 -.884509191E+02 -.885492244E+02 -.886494738E+02 -.887513805E+02 -.888547088E+02 -.889592572E+02 -.890648455E+02 -.891713038E+02 -.892784653E+02 -.893861600E+02 -.894942104E+02 -.896024280E+02 -.897106107E+02 -.898185413E+02 -.899259861E+02 -.900326944E+02 -.901383980E+02 -.902428118E+02 -.903456347E+02 -.904465508E+02 -.905452309E+02 -.906413348E+02 -.907345135E+02 -.908244117E+02 -.909106710E+02 -.909929329E+02 -.910708419E+02 -.911440492E+02 -.912122164E+02 -.912750190E+02 -.913321503E+02 -.913833244E+02 -.914282805E+02 -.914667854E+02 -.914986365E+02 -.915236648E+02 -.915417366E+02 -.915527557E+02 -.915566642E+02 -.915534437E+02 -.915431156E+02 -.915257404E+02 -.915014173E+02 -.914702829E+02 -.914325093E+02 -.913883017E+02 -.913378965E+02 -.912815575E+02 -.912195733E+02 -.911522537E+02 -.910799263E+02 -.910029324E+02 -.909216238E+02 -.908363590E+02 -.907474998E+02 -.906554077E+02 -.905604408E+02 -.904629512E+02 -.903632817E+02 -.902617640E+02 -.901587165E+02 -.900544423E+02 -.899492283E+02 -.898433440E+02 -.897370410E+02 -.896305527E+02 -.895240947E+02 -.894178656E+02 -.893120483E+02 -.892068117E+02 -.891023137E+02 -.889987043E+02 -.888961305E+02 -.887947419E+02 -.886946987E+02 -.885961810E+02 -.884994016E+02 -.884046220E+02 -.883121737E+02 -.882224846E+02 -.881361145E+02 -.880538006E+02 -.879765166E+02 -.879055503E+02 -.878426043E+02 -.877899272E+02 -.877504864E+02 -.877281924E+02 -.877281924E+02
 -.877628496E+02 -.877628496E+02 -.877871226E+02 -.878300800E+02 -.878874812E+02 -.879561141E+02 -.880335487E+02 -.881179489E+02 -.882079288E+02 -.883024418E+02 -.884006972E+02 -.885020958E+02 -.886061803E+02 -.887125975E+02 -.888210684E+02 -.889313651E+02 -.890432932E+02 -.891566768E+02 -.892713486E+02 -.893871408E+02 -.895038790E+02 -.896213773E+02 -.897394343E+02 -.898578305E+02 -.899763260E+02 -.900946589E+02 -.902125447E+02 -.903296760E+02 -.904457228E+02 -.905603333E+02 -.906731358E+02 -.907837402E+02 -.908917405E+02 -.909967179E+02 -.910982437E+02 -.911958828E+02 -.912891982E+02 -.913777543E+02 -.914611223E+02 -.915388842E+02 -.916106382E+02 -.916760029E+02 -.917346222E+02 -.917861699E+02 -.918303540E+02 -.918669203E+02 -.918956561E+02 -.919163930E+02 -.919290096E+02 -.919334328E+02 -.919296391E+02 -.919176550E+02 -.918975565E+02 -.918694682E+02 -.918335616E+02 -.917900523E+02 -.917391977E+02 -.916812929E+02 -.916166674E+02 -.915456803E+02 -.914687161E+02 -.913861800E+02 -.912984932E+02 -.912060877E+02 -.911094023E+02 -.910088776E+02 -.909049520E+02 -.907980576E+02 -.906886165E+02 -.905770379E+02 -.904637146E+02 -.903490212E+02 -.902333119E+02 -.901169189E+02 -.900001515E+02 -.898832953E+02 -.897666125E+02 -.896503418E+02 -.895347001E+02 -.894198834E+02 -.893060693E+02 -.891934201E+02 -.890820866E+02 -.889722130E+02 -.888639436E+02 -.887574307E+02 -.886528451E+02 -.885503891E+02 -.884503141E+02 -.883529419E+02 -.882586933E+02 -.881681246E+02 -.880819752E+02 -.880012291E+02 -.879271957E+02 -.878616145E+02 -.878067925E+02 -.877657825E+02 -.877426178E+02 -.877426178E+02
 -.877768484E+02 -.877768484E+02 -.878019832E+02 -.878465021E+02 -.879060515E+02 -.879773426E+02 -.880578962E+02 -.881458472E+02 -.882397951E+02 -.883386906E+02 -.884417477E+02 -.885483775E+02 -.886581366E+02 -.887706875E+02 -.888857671E+02 -.890031628E+02 -.891226933E+02 -.892441940E+02 -.893675051E+02 -.894924628E+02 -.896188925E+02 -.897466031E+02 -.898753825E+02 -.900049947E+02 -.901351767E+02 -.902656369E+02 -.903960540E+02 -.905260765E+02 -.906553229E+02 -.907833831E+02 -.909098195E+02 -.910341695E+02 -.911559480E+02 -.912746513E+02 -.913897604E+02 -.915007456E+02 -.916070716E+02 -.917082030E+02 -.918036094E+02 -.918927724E+02 -.919751909E+02 -.920503883E+02 -.921179177E+02 -.921773689E+02 -.922283733E+02 -.922706096E+02 -.923038083E+02 -.923277558E+02 -.923422976E+02 -.923473406E+02 -.923428547E+02 -.923288731E+02 -.923054921E+02 -.922728693E+02 -.922312215E+02 -.921808214E+02 -.921219936E+02 -.920551099E+02 -.919805840E+02 -.918988658E+02 -.918104357E+02 -.917157979E+02 -.916154745E+02 -.915099991E+02 -.913999108E+02 -.912857487E+02 -.911680459E+02 -.910473252E+02 -.909240941E+02 -.907988411E+02 -.906720323E+02 -.905441084E+02 -.904154824E+02 -.902865384E+02 -.901576302E+02 -.900290806E+02 -.899011822E+02 -.897741974E+02 -.896483602E+02 -.895238777E+02 -.894009335E+02 -.892796904E+02 -.891602951E+02 -.890428841E+02 -.889275902E+02 -.888145516E+02 -.887039225E+02 -.885958879E+02 -.884906804E+02 -.883886040E+02 -.882900629E+02 -.881955998E+02 -.881059448E+02 -.880220796E+02 -.879453207E+02 -.878774277E+02 -.878207452E+02 -.877783875E+02 -.877544812E+02 -.877544812E+02
 -.877876441E+02 -.877876441E+02 -.878134789E+02 -.878592813E+02 -.879206214E+02 -.879941640E+02 -.880774053E+02 -.881684719E+02 -.882659675E+02 -.883688554E+02 -.884763688E+02 -.885879421E+02 -.887031575E+02 -.888217038E+02 -.889433440E+02 -.890678899E+02 -.891951826E+02 -.893250765E+02 -.894574273E+02 -.895920822E+02 -.897288723E+02 -.898676065E+02 -.900080659E+02 -.901500005E+02 -.902931254E+02 -.904371187E+02 -.905816197E+02 -.907262286E+02 -.908705063E+02 -.910139751E+02 -.911561207E+02 -.912963943E+02 -.914342161E+02 -.915689788E+02 -.917000526E+02 -.918267906E+02 -.919485350E+02 -.920646238E+02 -.921743987E+02 -.922772124E+02 -.923724369E+02 -.924594722E+02 -.925377541E+02 -.926067624E+02 -.926660289E+02 -.927151441E+02 -.927537638E+02 -.927816148E+02 -.927984989E+02 -.928042967E+02 -.927989692E+02 -.927825586E+02 -.927551877E+02 -.927170577E+02 -.926684453E+02 -.926096978E+02 -.925412282E+02 -.924635080E+02 -.923770610E+02 -.922824548E+02 -.921802930E+02 -.920712073E+02 -.919558483E+02 -.918348784E+02 -.917089632E+02 -.915787643E+02 -.914449327E+02 -.913081021E+02 -.911688839E+02 -.910278619E+02 -.908855887E+02 -.907425823E+02 -.905993236E+02 -.904562548E+02 -.903137787E+02 -.901722579E+02 -.900320158E+02 -.898933373E+02 -.897564711E+02 -.896216321E+02 -.894890043E+02 -.893587454E+02 -.892309918E+02 -.891058645E+02 -.889834770E+02 -.888639450E+02 -.887473974E+02 -.886339919E+02 -.885239329E+02 -.884174959E+02 -.883150569E+02 -.882171327E+02 -.881244305E+02 -.880379141E+02 -.879588890E+02 -.878891139E+02 -.878309462E+02 -.877875315E+02 -.877630521E+02 -.877630521E+02
 -.877943448E+02 -.877943448E+02 -.878206697E+02 -.878673931E+02 -.879300551E+02 -.880053109E+02 -.880906632E+02 -.881842563E+02 -.882847199E+02 -.883910496E+02 -.885025151E+02 -.886185895E+02 -.887388949E+02 -.888631598E+02 -.889911857E+02 -.891228210E+02 -.892579403E+02 -.893964283E+02 -.895381664E+02 -.896830226E+02 -.898308427E+02 -.899814429E+02 -.901346046E+02 -.902900684E+02 -.904475309E+02 -.906066411E+02 -.907669985E+02 -.909281514E+02 -.910895968E+02 -.912507808E+02 -.914111002E+02 -.915699046E+02 -.917265006E+02 -.918801553E+02 -.920301030E+02 -.921755511E+02 -.923156883E+02 -.924496930E+02 -.925767432E+02 -.926960264E+02 -.928067506E+02 -.929081554E+02 -.929995229E+02 -.930801888E+02 -.931495531E+02 -.932070896E+02 -.932523552E+02 -.932849970E+02 -.933047589E+02 -.933114860E+02 -.933051276E+02 -.932857378E+02 -.932534747E+02 -.932085977E+02 -.931514630E+02 -.930825171E+02 -.930022897E+02 -.929113842E+02 -.928104684E+02 -.927002639E+02 -.925815348E+02 -.924550769E+02 -.923217065E+02 -.921822495E+02 -.920375314E+02 -.918883676E+02 -.917355548E+02 -.915798634E+02 -.914220301E+02 -.912627531E+02 -.911026868E+02 -.909424386E+02 -.907825664E+02 -.906235768E+02 -.904659245E+02 -.903100130E+02 -.901561950E+02 -.900047751E+02 -.898560115E+02 -.897101202E+02 -.895672785E+02 -.894276304E+02 -.892912922E+02 -.891583598E+02 -.890289169E+02 -.889030455E+02 -.887808380E+02 -.886624131E+02 -.885479347E+02 -.884376364E+02 -.883318530E+02 -.882310599E+02 -.881359250E+02 -.880473754E+02 -.879666845E+02 -.878955845E+02 -.878364149E+02 -.877923152E+02 -.877674776E+02 -.877674776E+02
 -.877959142E+02 -.877959142E+02 -.878224626E+02 -.878696449E+02 -.879330273E+02 -.880093017E+02 -.880960143E+02 -.881913586E+02 -.882940170E+02 -.884030407E+02 -.885177561E+02 -.886376940E+02 -.887625333E+02 -.888920584E+02 -.890261250E+02 -.891646331E+02 -.893075057E+02 -.894546720E+02 -.896060532E+02 -.897615514E+02 -.899210394E+02 -.900843529E+02 -.902512828E+02 -.904215698E+02 -.905948985E+02 -.907708935E+02 -.909491158E+02 -.911290611E+02 -.913101577E+02 -.914917669E+02 -.916731841E+02 -.918536404E+02 -.920323069E+02 -.922082994E+02 -.923806851E+02 -.925484907E+02 -.927107120E+02 -.928663249E+02 -.930142977E+02 -.931536047E+02 -.932832402E+02 -.934022334E+02 -.935096640E+02 -.936046765E+02 -.936864953E+02 -.937544383E+02 -.938079293E+02 -.938465084E+02 -.938698412E+02 -.938777252E+02 -.938700934E+02 -.938470161E+02 -.938086991E+02 -.937554803E+02 -.936878227E+02 -.936063059E+02 -.935116157E+02 -.934045311E+02 -.932859110E+02 -.931566796E+02 -.930178115E+02 -.928703162E+02 -.927152234E+02 -.925535689E+02 -.923863808E+02 -.922146677E+02 -.920394072E+02 -.918615366E+02 -.916819448E+02 -.915014655E+02 -.913208720E+02 -.911408737E+02 -.909621138E+02 -.907851680E+02 -.906105445E+02 -.904386855E+02 -.902699690E+02 -.901047119E+02 -.899431739E+02 -.897855617E+02 -.896320346E+02 -.894827105E+02 -.893376728E+02 -.891969788E+02 -.890606686E+02 -.889287764E+02 -.888013438E+02 -.886784357E+02 -.885601606E+02 -.884466950E+02 -.883383154E+02 -.882354387E+02 -.881386739E+02 -.880488892E+02 -.879673001E+02 -.878955822E+02 -.878360205E+02 -.877917033E+02 -.877667765E+02 -.877667765E+02
 -.877911665E+02 -.877911665E+02 -.878176059E+02 -.878646683E+02 -.879280151E+02 -.880044293E+02 -.880915457E+02 -.881876441E+02 -.882914912E+02 -.884022209E+02 -.885192405E+02 -.886421600E+02 -.887707360E+02 -.889048284E+02 -.890443657E+02 -.891893184E+02 -.893396768E+02 -.894954332E+02 -.896565670E+02 -.898230323E+02 -.899947466E+02 -.901715814E+02 -.903533534E+02 -.905398167E+02 -.907306561E+02 -.909254811E+02 -.911238209E+02 -.913251207E+02 -.915287388E+02 -.917339452E+02 -.919399215E+02 -.921457628E+02 -.923504805E+02 -.925530085E+02 -.927522098E+02 -.929468870E+02 -.931357931E+02 -.933176463E+02 -.934911452E+02 -.936549868E+02 -.938078851E+02 -.939485917E+02 -.940759165E+02 -.941887480E+02 -.942860745E+02 -.943670026E+02 -.944307753E+02 -.944767872E+02 -.945045971E+02 -.945139368E+02 -.945047176E+02 -.944770316E+02 -.944311500E+02 -.943675175E+02 -.942867428E+02 -.941895863E+02 -.940769446E+02 -.939498332E+02 -.938093669E+02 -.936567397E+02 -.934932039E+02 -.933200492E+02 -.931385828E+02 -.929501102E+02 -.927559175E+02 -.925572559E+02 -.923553277E+02 -.921512743E+02 -.919461669E+02 -.917409989E+02 -.915366803E+02 -.913340345E+02 -.911337965E+02 -.909366127E+02 -.907430422E+02 -.905535597E+02 -.903685591E+02 -.901883578E+02 -.900132028E+02 -.898432763E+02 -.896787029E+02 -.895195573E+02 -.893658723E+02 -.892176484E+02 -.890748643E+02 -.889374886E+02 -.888054942E+02 -.886788745E+02 -.885576644E+02 -.884419649E+02 -.883319751E+02 -.882280325E+02 -.881306643E+02 -.880406547E+02 -.879591310E+02 -.878876768E+02 -.878284792E+02 -.877845219E+02 -.877598372E+02 -.877598372E+02
 -.877787675E+02 -.877787675E+02 -.878046898E+02 -.878509204E+02 -.879132967E+02 -.879887587E+02 -.880750823E+02 -.881706766E+02 -.882744294E+02 -.883855882E+02 -.885036694E+02 -.886283876E+02 -.887596006E+02 -.888972669E+02 -.890414112E+02 -.891920975E+02 -.893494065E+02 -.895134173E+02 -.896841917E+02 -.898617598E+02 -.900461081E+02 -.902371675E+02 -.904348031E+02 -.906388042E+02 -.908488754E+02 -.910646280E+02 -.912855727E+02 -.915111136E+02 -.917405425E+02 -.919730359E+02 -.922076525E+02 -.924433339E+02 -.926789067E+02 -.929130879E+02 -.931444927E+02 -.933716458E+02 -.935929952E+02 -.938069301E+02 -.940118004E+02 -.942059405E+02 -.943876947E+02 -.945554442E+02 -.947076362E+02 -.948428131E+02 -.949596410E+02 -.950569377E+02 -.951336976E+02 -.951891141E+02 -.952225978E+02 -.952337902E+02 -.952225718E+02 -.951890653E+02 -.951336323E+02 -.950568655E+02 -.949595747E+02 -.948427686E+02 -.947076331E+02 -.945555052E+02 -.943878463E+02 -.942062128E+02 -.940122270E+02 -.938075488E+02 -.935938479E+02 -.933727783E+02 -.931459554E+02 -.929149355E+02 -.926811986E+02 -.924461345E+02 -.922110309E+02 -.919770666E+02 -.917453054E+02 -.915166937E+02 -.912920606E+02 -.910721194E+02 -.908574711E+02 -.906486094E+02 -.904459271E+02 -.902497228E+02 -.900602090E+02 -.898775209E+02 -.897017248E+02 -.895328280E+02 -.893707893E+02 -.892155289E+02 -.890669410E+02 -.889249063E+02 -.887893069E+02 -.886600435E+02 -.885370559E+02 -.884203481E+02 -.883100196E+02 -.882063047E+02 -.881096234E+02 -.880206460E+02 -.879403777E+02 -.878702689E+02 -.878123587E+02 -.877694632E+02 -.877454219E+02 -.877454219E+02
 -.877572459E+02 -.877572459E+02 -.877821587E+02 -.878266948E+02 -.878869640E+02 -.879601384E+02 -.880441961E+02 -.881377252E+02 -.882397757E+02 -.883497442E+02 -.884672873E+02 -.885922530E+02 -.887246278E+02 -.888644959E+02 -.890120051E+02 -.891673406E+02 -.893307023E+02 -.895022859E+02 -.896822661E+02 -.898707810E+02 -.900679185E+02 -.902737019E+02 -.904880778E+02 -.907109028E+02 -.909419315E+02 -.911808052E+02 -.914270406E+02 -.916800200E+02 -.919389822E+02 -.922030158E+02 -.924710538E+02 -.927418708E+02 -.930140837E+02 -.932861556E+02 -.935564031E+02 -.938230087E+02 -.940840374E+02 -.943374578E+02 -.945811677E+02 -.948130249E+02 -.950308813E+02 -.952326203E+02 -.954161970E+02 -.955796793E+02 -.957212896E+02 -.958394444E+02 -.959327913E+02 -.960002421E+02 -.960409993E+02 -.960545769E+02 -.960408123E+02 -.959998711E+02 -.959322423E+02 -.958387264E+02 -.957204149E+02 -.955786631E+02 -.954150577E+02 -.952313799E+02 -.950295648E+02 -.948116611E+02 -.945797888E+02 -.943361001E+02 -.940827411E+02 -.938218181E+02 -.935553667E+02 -.932853266E+02 -.930135200E+02 -.927416349E+02 -.924712135E+02 -.922036443E+02 -.919401580E+02 -.916818273E+02 -.914295695E+02 -.911841512E+02 -.909461957E+02 -.907161915E+02 -.904945023E+02 -.902813772E+02 -.900769626E+02 -.898813133E+02 -.896944048E+02 -.895161450E+02 -.893463865E+02 -.891849395E+02 -.890315846E+02 -.888860870E+02 -.887482116E+02 -.886177410E+02 -.884944952E+02 -.883783568E+02 -.882693004E+02 -.881674310E+02 -.880730321E+02 -.879866275E+02 -.879090620E+02 -.878416061E+02 -.877860935E+02 -.877451004E+02 -.877221819E+02 -.877221819E+02
 -.877250185E+02 -.877250185E+02 -.877483366E+02 -.877901497E+02 -.878469504E+02 -.879162298E+02 -.879962367E+02 -.880857939E+02 -.881841587E+02 -.882909165E+02 -.884058982E+02 -.885291169E+02 -.886607189E+02 -.888009441E+02 -.889500948E+02 -.891085101E+02 -.892765435E+02 -.894545438E+02 -.896428374E+02 -.898417117E+02 -.900513988E+02 -.902720599E+02 -.905037687E+02 -.907464956E+02 -.910000917E+02 -.912642720E+02 -.915385999E+02 -.918224718E+02 -.921151023E+02 -.924155124E+02 -.927225179E+02 -.930347227E+02 -.933505145E+02 -.936680656E+02 -.939853386E+02 -.943000986E+02 -.946099310E+02 -.949122677E+02 -.952044185E+02 -.954836116E+02 -.957470389E+02 -.959919080E+02 -.962154987E+02 -.964152217E+02 -.965886788E+02 -.967337217E+02 -.968485069E+02 -.969315452E+02 -.969817419E+02 -.969984283E+02 -.969813802E+02 -.969308245E+02 -.968474328E+02 -.967323025E+02 -.965869258E+02 -.964131490E+02 -.962131234E+02 -.959892504E+02 -.957441222E+02 -.954804628E+02 -.952010677E+02 -.949087486E+02 -.946062814E+02 -.942963601E+02 -.939815571E+02 -.936642913E+02 -.933468023E+02 -.930311323E+02 -.927191141E+02 -.924123653E+02 -.921122878E+02 -.918200712E+02 -.915367008E+02 -.912629679E+02 -.909994820E+02 -.907466856E+02 -.905048690E+02 -.902741864E+02 -.900546710E+02 -.898462518E+02 -.896487682E+02 -.894619857E+02 -.892856105E+02 -.891193041E+02 -.889626977E+02 -.888154078E+02 -.886770511E+02 -.885472627E+02 -.884257151E+02 -.883121418E+02 -.882063657E+02 -.881083334E+02 -.880181607E+02 -.879361891E+02 -.878630608E+02 -.877998149E+02 -.877480152E+02 -.877099165E+02 -.876886846E+02 -.876886846E+02
 -.876804337E+02 -.876804337E+02 -.877014723E+02 -.877393554E+02 -.877910832E+02 -.878545627E+02 -.879283893E+02 -.880116809E+02 -.881039520E+02 -.882050178E+02 -.883149204E+02 -.884338725E+02 -.885622124E+02 -.887003695E+02 -.888488355E+02 -.890081404E+02 -.891788316E+02 -.893614549E+02 -.895565364E+02 -.897645645E+02 -.899859721E+02 -.902211174E+02 -.904702650E+02 -.907335648E+02 -.910110311E+02 -.913025195E+02 -.916077050E+02 -.919260582E+02 -.922568235E+02 -.925989975E+02 -.929513098E+02 -.933122076E+02 -.936798435E+02 -.940520699E+02 -.944264401E+02 -.948002170E+02 -.951703917E+02 -.955337127E+02 -.958867248E+02 -.962258207E+02 -.965473019E+02 -.968474507E+02 -.971226094E+02 -.973692659E+02 -.975841423E+02 -.977642825E+02 -.979071356E+02 -.980106314E+02 -.980732432E+02 -.980940355E+02 -.980726941E+02 -.980095356E+02 -.979054981E+02 -.977621106E+02 -.975814462E+02 -.973660581E+02 -.971189051E+02 -.968432682E+02 -.965426622E+02 -.962207479E+02 -.958812461E+02 -.955278587E+02 -.951641966E+02 -.947937187E+02 -.944196805E+02 -.940450951E+02 -.936727039E+02 -.933049586E+02 -.929440116E+02 -.925917155E+02 -.922496288E+02 -.919190276E+02 -.916009213E+02 -.912960718E+02 -.910050147E+02 -.907280816E+02 -.904654228E+02 -.902170298E+02 -.899827577E+02 -.897623460E+02 -.895554387E+02 -.893616029E+02 -.891803465E+02 -.890111352E+02 -.888534080E+02 -.887065931E+02 -.885701238E+02 -.884434550E+02 -.883260811E+02 -.882175580E+02 -.881175272E+02 -.880257475E+02 -.879421337E+02 -.878668079E+02 -.878001640E+02 -.877429543E+02 -.876964020E+02 -.876623502E+02 -.876434575E+02 -.876434575E+02
 -.876218365E+02 -.876218365E+02 -.876398088E+02 -.876723692E+02 -.877171643E+02 -.877726232E+02 -.878377696E+02 -.879120807E+02 -.879953796E+02 -.880877543E+02 -.881894956E+02 -.883010499E+02 -.884229818E+02 -.885559448E+02 -.887006571E+02 -.888578804E+02 -.890284016E+02 -.892130143E+02 -.894125015E+02 -.896276165E+02 -.898590638E+02 -.901074769E+02 -.903733954E+02 -.906572392E+02 -.909592807E+02 -.912796145E+02 -.916181257E+02 -.919744563E+02 -.923479714E+02 -.927377250E+02 -.931424279E+02 -.935604179E+02 -.939896353E+02 -.944276041E+02 -.948714232E+02 -.953177672E+02 -.957629013E+02 -.962027108E+02 -.966327471E+02 -.970482919E+02 -.974444384E+02 -.978161900E+02 -.981585733E+02 -.984667630E+02 -.987362142E+02 -.989627956E+02 -.991429187E+02 -.992736550E+02 -.993528365E+02 -.993791306E+02 -.993520887E+02 -.992721615E+02 -.991406835E+02 -.989598252E+02 -.987325170E+02 -.984623497E+02 -.981534570E+02 -.978103861E+02 -.974379650E+02 -.970411696E+02 -.966249995E+02 -.961943643E+02 -.957539856E+02 -.953083153E+02 -.948614718E+02 -.944171938E+02 -.939788108E+02 -.935492284E+02 -.931309272E+02 -.927259720E+02 -.923360303E+02 -.919623971E+02 -.916060243E+02 -.912675531E+02 -.909473480E+02 -.906455306E+02 -.903620128E+02 -.900965291E+02 -.898486654E+02 -.896178877E+02 -.894035665E+02 -.892049998E+02 -.890214340E+02 -.888520820E+02 -.886961405E+02 -.885528055E+02 -.884212875E+02 -.883008265E+02 -.881907077E+02 -.880902794E+02 -.879989734E+02 -.879163305E+02 -.878420323E+02 -.877759428E+02 -.877181616E+02 -.876690954E+02 -.876295517E+02 -.876008633E+02 -.875850530E+02 -.875850530E+02
 -.875476624E+02 -.875476624E+02 -.875616803E+02 -.875873409E+02 -.876230867E+02 -.876679817E+02 -.877215641E+02 -.877837357E+02 -.878546798E+02 -.879347987E+02 -.880246676E+02 -.881249994E+02 -.882366170E+02 -.883604317E+02 -.884974251E+02 -.886486331E+02 -.888151304E+02 -.889980152E+02 -.891983930E+02 -.894173578E+02 -.896559723E+02 -.899152433E+02 -.901960953E+02 -.904993387E+02 -.908256353E+02 -.911754582E+02 -.915490489E+02 -.919463696E+02 -.923670536E+02 -.928103531E+02 -.932750866E+02 -.937595884E+02 -.942616616E+02 -.947785383E+02 -.953068500E+02 -.958426119E+02 -.963812252E+02 -.969175011E+02 -.974457097E+02 -.979596562E+02 -.984527869E+02 -.989183235E+02 -.993494247E+02 -.997393698E+02 -.100081759E+03 -.100370719E+03 -.100601108E+03 -.100768704E+03 -.100870363E+03 -.100904149E+03 -.100869407E+03 -.100766793E+03 -.100598247E+03 -.100366911E+03 -.100077011E+03 -.997336911E+02 -.993428252E+02 -.989108155E+02 -.984443847E+02 -.979503764E+02 -.974355712E+02 -.969065253E+02 -.963694362E+02 -.958300367E+02 -.952935189E+02 -.947644850E+02 -.942469233E+02 -.937442065E+02 -.932591069E+02 -.927938258E+02 -.923500341E+02 -.919289186E+02 -.915312328E+02 -.911573498E+02 -.908073137E+02 -.904808899E+02 -.901776123E+02 -.898968265E+02 -.896377290E+02 -.893994023E+02 -.891808456E+02 -.889810015E+02 -.887987790E+02 -.886330735E+02 -.884827834E+02 -.883468251E+02 -.882241462E+02 -.881137372E+02 -.880146439E+02 -.879259798E+02 -.878469407E+02 -.877768222E+02 -.877150424E+02 -.876611708E+02 -.876149670E+02 -.875764330E+02 -.875458824E+02 -.875240339E+02 -.875121363E+02 -.875121363E+02
 -.874565604E+02 -.874565604E+02 -.874656434E+02 -.874826549E+02 -.875069912E+02 -.875384682E+02 -.875772247E+02 -.876236513E+02 -.876783394E+02 -.877420431E+02 -.878156526E+02 -.879001744E+02 -.879967163E+02 -.881064762E+02 -.882307324E+02 -.883708340E+02 -.885281919E+02 -.887042674E+02 -.889005594E+02 -.891185883E+02 -.893598759E+02 -.896259214E+02 -.899181707E+02 -.902379813E+02 -.905865789E+02 -.909650084E+02 -.913740761E+02 -.918142858E+02 -.922857677E+02 -.927882010E+02 -.933207330E+02 -.938818960E+02 -.944695253E+02 -.950806829E+02 -.957115923E+02 -.963575882E+02 -.970130914E+02 -.976716117E+02 -.983257893E+02 -.989674778E+02 -.995878754E+02 -.100177706E+03 -.100727446E+03 -.101227600E+03 -.101669003E+03 -.102043151E+03 -.102342523E+03 -.102560896E+03 -.102693611E+03 -.102737785E+03 -.102692440E+03 -.102558554E+03 -.102339012E+03 -.102038475E+03 -.101663167E+03 -.101220608E+03 -.100719307E+03 -.100168427E+03 -.995774682E+02 -.989559533E+02 -.983131610E+02 -.976578951E+02 -.969983040E+02 -.963417500E+02 -.956947257E+02 -.950628134E+02 -.944506811E+02 -.938621091E+02 -.933000390E+02 -.927666396E+02 -.922633831E+02 -.917911273E+02 -.913501980E+02 -.909404711E+02 -.905614491E+02 -.902123323E+02 -.898920833E+02 -.895994840E+02 -.893331850E+02 -.890917485E+02 -.888736836E+02 -.886774763E+02 -.885016134E+02 -.883446020E+02 -.882049846E+02 -.880813514E+02 -.879723491E+02 -.878766886E+02 -.877931511E+02 -.877205938E+02 -.876579561E+02 -.876042675E+02 -.875586573E+02 -.875203691E+02 -.874887805E+02 -.874634316E+02 -.874440642E+02 -.874306767E+02 -.874235996E+02 -.874235996E+02
 -.873475487E+02 -.873475487E+02 -.873506405E+02 -.873571101E+02 -.873674680E+02 -.873823982E+02 -.874027227E+02 -.874293798E+02 -.874634095E+02 -.875059467E+02 -.875582174E+02 -.876215388E+02 -.876973198E+02 -.877870631E+02 -.878923665E+02 -.880149233E+02 -.881565211E+02 -.883190384E+02 -.885044378E+02 -.887147548E+02 -.889520817E+02 -.892185450E+02 -.895162760E+02 -.898473716E+02 -.902138463E+02 -.906175728E+02 -.910602105E+02 -.915431215E+02 -.920672740E+02 -.926331322E+02 -.932405356E+02 -.938885695E+02 -.945754290E+02 -.952982845E+02 -.960531537E+02 -.968347898E+02 -.976365971E+02 -.984505855E+02 -.992673777E+02 -.100076281E+03 -.100865436E+03 -.101622048E+03 -.102332709E+03 -.102983800E+03 -.103561961E+03 -.104054620E+03 -.104450529E+03 -.104740287E+03 -.104916808E+03 -.104975683E+03 -.104915416E+03 -.104737502E+03 -.104446353E+03 -.104049055E+03 -.103555008E+03 -.102975462E+03 -.102322991E+03 -.101610953E+03 -.100852969E+03 -.100062449E+03 -.992521883E+02 -.984340470E+02 -.976187194E+02 -.968155847E+02 -.960326346E+02 -.952764672E+02 -.945523314E+02 -.938642125E+02 -.932149429E+02 -.926063308E+02 -.920392951E+02 -.915140002E+02 -.910299866E+02 -.905862916E+02 -.901815590E+02 -.898141357E+02 -.894821564E+02 -.891836147E+02 -.889164223E+02 -.886784576E+02 -.884676041E+02 -.882817804E+02 -.881189623E+02 -.879771992E+02 -.878546244E+02 -.877494620E+02 -.876600293E+02 -.875847372E+02 -.875220877E+02 -.874706710E+02 -.874291607E+02 -.873963083E+02 -.873709393E+02 -.873519480E+02 -.873382953E+02 -.873290081E+02 -.873231825E+02 -.873199918E+02 -.873187031E+02 -.873187031E+02
 -.872201999E+02 -.872201999E+02 -.872161967E+02 -.872101361E+02 -.872037996E+02 -.871988487E+02 -.871968636E+02 -.871993775E+02 -.872079085E+02 -.872239870E+02 -.872491812E+02 -.872851197E+02 -.873335116E+02 -.873961648E+02 -.874750013E+02 -.875720712E+02 -.876895629E+02 -.878298108E+02 -.879952989E+02 -.881886587E+02 -.884126624E+02 -.886702068E+02 -.889642888E+02 -.892979698E+02 -.896743258E+02 -.900963826E+02 -.905670330E+02 -.910889335E+02 -.916643794E+02 -.922951558E+02 -.929823670E+02 -.937262412E+02 -.945259188E+02 -.953792258E+02 -.962824442E+02 -.972300912E+02 -.982147229E+02 -.992267841E+02 -.100254528E+03 -.101284028E+03 -.102299313E+03 -.103282643E+03 -.104214936E+03 -.105076362E+03 -.105847078E+03 -.106508078E+03 -.107042106E+03 -.107434571E+03 -.107674370E+03 -.107754553E+03 -.107672754E+03 -.107431339E+03 -.107037258E+03 -.106501613E+03 -.105838996E+03 -.105066663E+03 -.104203618E+03 -.103269707E+03 -.102284759E+03 -.101267855E+03 -.100236737E+03 -.992073772E+02 -.981937009E+02 -.972074567E+02 -.962582007E+02 -.953533780E+02 -.944984730E+02 -.936972055E+02 -.929517515E+02 -.922629734E+02 -.916306455E+02 -.910536673E+02 -.905302573E+02 -.900581249E+02 -.896346187E+02 -.892568520E+02 -.889218061E+02 -.886264128E+02 -.883676204E+02 -.881424424E+02 -.879479941E+02 -.877815173E+02 -.876403962E+02 -.875221648E+02 -.874245097E+02 -.873452658E+02 -.872824104E+02 -.872340518E+02 -.871984166E+02 -.871738342E+02 -.871587183E+02 -.871515471E+02 -.871508402E+02 -.871551323E+02 -.871629442E+02 -.871727483E+02 -.871829295E+02 -.871917386E+02 -.871972383E+02 -.871972383E+02
 -.870748481E+02 -.870748481E+02 -.870626399E+02 -.870420375E+02 -.870162384E+02 -.869879783E+02 -.869596548E+02 -.869334290E+02 -.869113081E+02 -.868952146E+02 -.868870441E+02 -.868887146E+02 -.869022097E+02 -.869296157E+02 -.869731557E+02 -.870352188E+02 -.871183872E+02 -.872254590E+02 -.873594675E+02 -.875236948E+02 -.877216803E+02 -.879572196E+02 -.882343543E+02 -.885573480E+02 -.889306455E+02 -.893588124E+02 -.898464493E+02 -.903980770E+02 -.910179870E+02 -.917100546E+02 -.924775084E+02 -.933226563E+02 -.942465679E+02 -.952487165E+02 -.963265907E+02 -.974752912E+02 -.986871340E+02 -.999512945E+02 -.101253529E+03 -.102576025E+03 -.103897430E+03 -.105193107E+03 -.106435677E+03 -.107595850E+03 -.108643563E+03 -.109549385E+03 -.110286095E+03 -.110830323E+03 -.111164077E+03 -.111276009E+03 -.111162239E+03 -.110826645E+03 -.110280576E+03 -.109542022E+03 -.108634353E+03 -.107584790E+03 -.106422762E+03 -.105178331E+03 -.103880787E+03 -.102557510E+03 -.101233133E+03 -.999290115E+02 -.986629564E+02 -.974492115E+02 -.962986015E+02 -.952188105E+02 -.942147385E+02 -.932888976E+02 -.924418156E+02 -.916724243E+02 -.909784177E+02 -.903565694E+02 -.898030072E+02 -.893134429E+02 -.888833602E+02 -.885081638E+02 -.881832945E+02 -.879043155E+02 -.876669728E+02 -.874672364E+02 -.873013247E+02 -.871657152E+02 -.870571460E+02 -.869726086E+02 -.869093351E+02 -.868647800E+02 -.868365992E+02 -.868226247E+02 -.868208376E+02 -.868293372E+02 -.868463066E+02 -.868699749E+02 -.868985730E+02 -.869302829E+02 -.869631775E+02 -.869951481E+02 -.870238166E+02 -.870464265E+02 -.870597078E+02 -.870597078E+02
 -.869128037E+02 -.869128037E+02 -.868913301E+02 -.868542505E+02 -.868063018E+02 -.867513694E+02 -.866927080E+02 -.866331175E+02 -.865750839E+02 -.865208937E+02 -.864727287E+02 -.864327452E+02 -.864031424E+02 -.863862227E+02 -.863844456E+02 -.864004778E+02 -.864372397E+02 -.864979493E+02 -.865861630E+02 -.867058129E+02 -.868612396E+02 -.870572176E+02 -.872989719E+02 -.875921815E+02 -.879429649E+02 -.883578422E+02 -.888436667E+02 -.894075176E+02 -.900565450E+02 -.907977562E+02 -.916377340E+02 -.925822772E+02 -.936359560E+02 -.948015791E+02 -.960795761E+02 -.974673080E+02 -.989583322E+02 -.100541665E+03 -.102201102E+03 -.103914682E+03 -.105654397E+03 -.107386246E+03 -.109070783E+03 -.110664203E+03 -.112120069E+03 -.113391618E+03 -.114434556E+03 -.115210096E+03 -.115687927E+03 -.115848732E+03 -.115685870E+03 -.115205979E+03 -.114428377E+03 -.113383373E+03 -.112109750E+03 -.110651804E+03 -.109056294E+03 -.107369657E+03 -.105635695E+03 -.103893855E+03 -.102178134E+03 -.100516540E+03 -.989310342E+02 -.974378184E+02 -.960478757E+02 -.947676481E+02 -.935997737E+02 -.925438228E+02 -.915969864E+02 -.907546947E+02 -.900111494E+02 -.893597688E+02 -.887935472E+02 -.883053371E+02 -.878880623E+02 -.875348740E+02 -.872392577E+02 -.869951025E+02 -.867967391E+02 -.866389548E+02 -.865169908E+02 -.864265263E+02 -.863636543E+02 -.863248499E+02 -.863069352E+02 -.863070404E+02 -.863225633E+02 -.863511261E+02 -.863905300E+02 -.864387071E+02 -.864936681E+02 -.865534428E+02 -.866160141E+02 -.866792388E+02 -.867407542E+02 -.867978628E+02 -.868473905E+02 -.868855081E+02 -.869075057E+02 -.869075057E+02
 -.867365530E+02 -.867365530E+02 -.867048738E+02 -.866495849E+02 -.865770537E+02 -.864923631E+02 -.863996383E+02 -.863023039E+02 -.862032876E+02 -.861051847E+02 -.860103911E+02 -.859212159E+02 -.858399762E+02 -.857690824E+02 -.857111148E+02 -.856688964E+02 -.856455631E+02 -.856446333E+02 -.856700763E+02 -.857263818E+02 -.858186280E+02 -.859525476E+02 -.861345889E+02 -.863719681E+02 -.866727076E+02 -.870456517E+02 -.875004509E+02 -.880475019E+02 -.886978274E+02 -.894628783E+02 -.903542362E+02 -.913831946E+02 -.925601931E+02 -.938940871E+02 -.953912343E+02 -.970543969E+02 -.988814748E+02 -.100864113E+03 -.102986262E+03 -.105222824E+03 -.107538557E+03 -.109887472E+03 -.112212977E+03 -.114449055E+03 -.116522675E+03 -.118357538E+03 -.119879068E+03 -.121020238E+03 -.121727604E+03 -.121966621E+03 -.121725335E+03 -.121015697E+03 -.119872250E+03 -.118348438E+03 -.116511282E+03 -.114435359E+03 -.112196963E+03 -.109869124E+03 -.107517858E+03 -.105199753E+03 -.102960795E+03 -.100836226E+03 -.988511413E+02 -.970215871E+02 -.953559170E+02 -.938562292E+02 -.925197596E+02 -.913401488E+02 -.903085403E+02 -.894144929E+02 -.886467128E+02 -.879936179E+02 -.874437577E+02 -.869861103E+02 -.866102812E+02 -.863066229E+02 -.860662961E+02 -.858812851E+02 -.857443833E+02 -.856491552E+02 -.855898854E+02 -.855615182E+02 -.855595936E+02 -.855801809E+02 -.856198120E+02 -.856754165E+02 -.857442559E+02 -.858238600E+02 -.859119607E+02 -.860064245E+02 -.861051801E+02 -.862061380E+02 -.863070989E+02 -.864056463E+02 -.864990164E+02 -.865839376E+02 -.866564305E+02 -.867115536E+02 -.867430797E+02 -.867430797E+02
 -.865499090E+02 -.865499090E+02 -.865072880E+02 -.864324130E+02 -.863333316E+02 -.862163370E+02 -.860864078E+02 -.859475512E+02 -.858030731E+02 -.856557928E+02 -.855082181E+02 -.853626888E+02 -.852215009E+02 -.850870151E+02 -.849617576E+02 -.848485163E+02 -.847504364E+02 -.846711178E+02 -.846147180E+02 -.845860593E+02 -.845907438E+02 -.846352746E+02 -.847271818E+02 -.848751514E+02 -.850891499E+02 -.853805396E+02 -.857621699E+02 -.862484309E+02 -.868552467E+02 -.875999788E+02 -.885012072E+02 -.895783416E+02 -.908510147E+02 -.923382009E+02 -.940570017E+02 -.960210508E+02 -.982385039E+02 -.100709622E+03 -.103424013E+03 -.106357678E+03 -.109470146E+03 -.112702093E+03 -.115974005E+03 -.119186546E+03 -.122223328E+03 -.124956622E+03 -.127256189E+03 -.129000771E+03 -.130090935E+03 -.130461138E+03 -.130088464E+03 -.128995827E+03 -.127248765E+03 -.124946709E+03 -.122210914E+03 -.119171615E+03 -.115956540E+03 -.112682072E+03 -.109447544E+03 -.106332467E+03 -.103396163E+03 -.100679100E+03 -.982052708E+02 -.959850670E+02 -.940182239E+02 -.922965824E+02 -.908065059E+02 -.895308899E+02 -.884507573E+02 -.875464728E+02 -.867986244E+02 -.861886307E+02 -.856991285E+02 -.853141935E+02 -.850194362E+02 -.848020089E+02 -.846505532E+02 -.845551083E+02 -.845069976E+02 -.844987041E+02 -.845237432E+02 -.845765381E+02 -.846523004E+02 -.847469186E+02 -.848568532E+02 -.849790394E+02 -.851107950E+02 -.852497331E+02 -.853936754E+02 -.855405649E+02 -.856883734E+02 -.858350002E+02 -.859781562E+02 -.861152265E+02 -.862431040E+02 -.863579819E+02 -.864550928E+02 -.865283753E+02 -.865700456E+02 -.865700456E+02
 -.863580760E+02 -.863580760E+02 -.863040727E+02 -.862087604E+02 -.860818647E+02 -.859308624E+02 -.857615368E+02 -.855784086E+02 -.853850731E+02 -.851844657E+02 -.849790759E+02 -.847711230E+02 -.845627049E+02 -.843559297E+02 -.841530373E+02 -.839565170E+02 -.837692269E+02 -.835945196E+02 -.834363781E+02 -.832995667E+02 -.831897982E+02 -.831139226E+02 -.830801366E+02 -.830982157E+02 -.831797665E+02 -.833384937E+02 -.835904734E+02 -.839544154E+02 -.844518910E+02 -.851074911E+02 -.859488630E+02 -.870065593E+02 -.883136093E+02 -.899047025E+02 -.918148502E+02 -.940773762E+02 -.967210855E+02 -.997664831E+02 -.103220979E+03 -.107073145E+03 -.111286303E+03 -.115792027E+03 -.120484557E+03 -.125217567E+03 -.129805127E+03 -.134028830E+03 -.137652619E+03 -.140445572E+03 -.142210573E+03 -.142813858E+03 -.142207915E+03 -.140440252E+03 -.137644630E+03 -.134018159E+03 -.129791761E+03 -.125201486E+03 -.120465739E+03 -.115770444E+03 -.111261925E+03 -.107045937E+03 -.103190903E+03 -.997334964E+02 -.966851407E+02 -.940384220E+02 -.917728312E+02 -.898595588E+02 -.882652768E+02 -.869549697E+02 -.858939438E+02 -.850491659E+02 -.843900795E+02 -.838890341E+02 -.835214362E+02 -.832657121E+02 -.831031513E+02 -.830176781E+02 -.829955902E+02 -.830252860E+02 -.830969988E+02 -.832025449E+02 -.833350942E+02 -.834889613E+02 -.836594204E+02 -.838425410E+02 -.840350412E+02 -.842341582E+02 -.844375296E+02 -.846430841E+02 -.848489371E+02 -.850532851E+02 -.852542969E+02 -.854499928E+02 -.856381061E+02 -.858159183E+02 -.859800571E+02 -.861262423E+02 -.862489637E+02 -.863410676E+02 -.863932218E+02 -.863932218E+02
 -.861675828E+02 -.861675828E+02 -.861021459E+02 -.859862433E+02 -.858312200E+02 -.856456677E+02 -.854360953E+02 -.852074464E+02 -.849634997E+02 -.847071841E+02 -.844408273E+02 -.841663595E+02 -.838854830E+02 -.835998209E+02 -.833110544E+02 -.830210555E+02 -.827320242E+02 -.824466354E+02 -.821682034E+02 -.819008708E+02 -.816498272E+02 -.814215669E+02 -.812241913E+02 -.810677622E+02 -.809647137E+02 -.809303237E+02 -.809832462E+02 -.811460974E+02 -.814460782E+02 -.819156031E+02 -.825928812E+02 -.835223677E+02 -.847549624E+02 -.863477809E+02 -.883632592E+02 -.908672827E+02 -.939259546E+02 -.976005659E+02 -.101940318E+03 -.106972440E+03 -.112689590E+03 -.119034962E+03 -.125886349E+03 -.133041733E+03 -.140210505E+03 -.147016044E+03 -.153016107E+03 -.157746073E+03 -.160784847E+03 -.161833227E+03 -.160782019E+03 -.157740412E+03 -.153007603E+03 -.147004685E+03 -.140196274E+03 -.133024607E+03 -.125866300E+03 -.119011958E+03 -.112663597E+03 -.106943414E+03 -.101908215E+03 -.975653336E+02 -.938875368E+02 -.908256178E+02 -.883182803E+02 -.862994156E+02 -.847031328E+02 -.834669903E+02 -.825338672E+02 -.818528582E+02 -.813795029E+02 -.810755872E+02 -.809086925E+02 -.808516142E+02 -.808817336E+02 -.809803956E+02 -.811323236E+02 -.813250875E+02 -.815486332E+02 -.817948729E+02 -.820573326E+02 -.823308523E+02 -.826113321E+02 -.828955163E+02 -.831808107E+02 -.834651248E+02 -.837467341E+02 -.840241549E+02 -.842960273E+02 -.845609987E+02 -.848176021E+02 -.850641213E+02 -.852984343E+02 -.855178244E+02 -.857187451E+02 -.858965231E+02 -.860449772E+02 -.861559262E+02 -.862185486E+02 -.862185486E+02
 -.859860490E+02 -.859860490E+02 -.859095982E+02 -.857738071E+02 -.855915203E+02 -.853723358E+02 -.851233849E+02 -.848499300E+02 -.845558243E+02 -.842438691E+02 -.839160932E+02 -.835739770E+02 -.832186365E+02 -.828509820E+02 -.824718607E+02 -.820821959E+02 -.816831291E+02 -.812761761E+02 -.808634061E+02 -.804476526E+02 -.800327694E+02 -.796239428E+02 -.792280755E+02 -.788542579E+02 -.785143454E+02 -.782236604E+02 -.780018383E+02 -.778738341E+02 -.778711003E+02 -.780329331E+02 -.784079645E+02 -.790557396E+02 -.800482627E+02 -.814713138E+02 -.834252131E+02 -.860245494E+02 -.893961681E+02 -.936744586E+02 -.989926933E+02 -.105468944E+03 -.113185044E+03 -.122157434E+03 -.132299890E+03 -.143380581E+03 -.154980198E+03 -.166464154E+03 -.176989287E+03 -.185570501E+03 -.191228006E+03 -.193209495E+03 -.191225028E+03 -.185564539E+03 -.176980331E+03 -.166452189E+03 -.154965204E+03 -.143362533E+03 -.132278755E+03 -.122133178E+03 -.113157624E+03 -.105438314E+03 -.989587996E+02 -.936372423E+02 -.893555644E+02 -.859804870E+02 -.833776148E+02 -.814200955E+02 -.799933340E+02 -.789970031E+02 -.783453162E+02 -.779662623E+02 -.778002896E+02 -.777987598E+02 -.779223709E+02 -.781396652E+02 -.784256839E+02 -.787607890E+02 -.791296579E+02 -.795204384E+02 -.799240472E+02 -.803335947E+02 -.807439158E+02 -.811511884E+02 -.815526246E+02 -.819462202E+02 -.823305488E+02 -.827045918E+02 -.830675926E+02 -.834189286E+02 -.837579904E+02 -.840840638E+02 -.843962027E+02 -.846930871E+02 -.849728540E+02 -.852328896E+02 -.854695672E+02 -.856779112E+02 -.858511625E+02 -.859802127E+02 -.860528644E+02 -.860528644E+02
 -.858217609E+02 -.858217609E+02 -.857352449E+02 -.855812343E+02 -.853738938E+02 -.851236844E+02 -.848382408E+02 -.845230407E+02 -.841819150E+02 -.838174405E+02 -.834312424E+02 -.830242314E+02 -.825967944E+02 -.821489529E+02 -.816805016E+02 -.811911399E+02 -.806806052E+02 -.801488193E+02 -.795960601E+02 -.790231705E+02 -.784318206E+02 -.778248413E+02 -.772066529E+02 -.765838149E+02 -.759657326E+02 -.753655603E+02 -.748013495E+02 -.742974994E+02 -.738865703E+02 -.736115252E+02 -.735284584E+02 -.737098486E+02 -.742483304E+02 -.752608917E+02 -.768932527E+02 -.793239343E+02 -.827671340E+02 -.874729419E+02 -.937225948E+02 -.101815368E+03 -.112042392E+03 -.124641436E+03 -.139726220E+03 -.157185501E+03 -.176553618E+03 -.196869280E+03 -.216567430E+03 -.233490999E+03 -.245151337E+03 -.249356654E+03 -.245148232E+03 -.233484783E+03 -.216558092E+03 -.196856802E+03 -.176537978E+03 -.157166671E+03 -.139704167E+03 -.124616119E+03 -.112013765E+03 -.101783378E+03 -.936871831E+02 -.874340430E+02 -.827246756E+02 -.792778369E+02 -.768434297E+02 -.752072491E+02 -.741907665E+02 -.736482541E+02 -.734627160E+02 -.735415096E+02 -.738121484E+02 -.742185305E+02 -.747176857E+02 -.752770472E+02 -.758722106E+02 -.764851203E+02 -.771026211E+02 -.777153094E+02 -.783166323E+02 -.789021826E+02 -.794691508E+02 -.800159001E+02 -.805416364E+02 -.810461518E+02 -.815296217E+02 -.819924436E+02 -.824351019E+02 -.828580504E+02 -.832616026E+02 -.836458202E+02 -.840103911E+02 -.843544865E+02 -.846765871E+02 -.849742626E+02 -.852438882E+02 -.854802771E+02 -.856761992E+02 -.858217503E+02 -.859035241E+02 -.859035241E+02
 -.856830661E+02 -.856830661E+02 -.855879814E+02 -.854184278E+02 -.851896573E+02 -.849128232E+02 -.845959399E+02 -.842446097E+02 -.838625752E+02 -.834521372E+02 -.830144728E+02 -.825498794E+02 -.820579635E+02 -.815377906E+02 -.809880107E+02 -.804069702E+02 -.797928215E+02 -.791436420E+02 -.784575748E+02 -.777330059E+02 -.769687957E+02 -.761645875E+02 -.753212222E+02 -.744412973E+02 -.735299182E+02 -.725957058E+02 -.716521418E+02 -.707193562E+02 -.698264887E+02 -.690147876E+02 -.683416446E+02 -.678857970E+02 -.677539524E+02 -.680890856E+02 -.690805945E+02 -.709763256E+02 -.740960942E+02 -.788455810E+02 -.857281443E+02 -.953497943E+02 -.108408862E+03 -.125656258E+03 -.147804398E+03 -.175353779E+03 -.208299777E+03 -.245689752E+03 -.285047792E+03 -.321821029E+03 -.349298788E+03 -.359935919E+03 -.349295582E+03 -.321814609E+03 -.285038147E+03 -.245676864E+03 -.208283623E+03 -.175334326E+03 -.147781611E+03 -.125630093E+03 -.108379269E+03 -.953167167E+02 -.856915183E+02 -.788053356E+02 -.740521510E+02 -.709285983E+02 -.690289891E+02 -.680334998E+02 -.676942754E+02 -.678219093E+02 -.682734180E+02 -.689420851E+02 -.697491642E+02 -.706372549E+02 -.715651006E+02 -.725035541E+02 -.734324786E+02 -.743383877E+02 -.752126582E+02 -.760501857E+02 -.768483789E+02 -.776064094E+02 -.783246559E+02 -.790042925E+02 -.796469845E+02 -.802546628E+02 -.808293539E+02 -.813730500E+02 -.818876026E+02 -.823746307E+02 -.828354319E+02 -.832708879E+02 -.836813539E+02 -.840665232E+02 -.844252531E+02 -.847553383E+02 -.850532135E+02 -.853135607E+02 -.855287910E+02 -.856883609E+02 -.857778695E+02 -.857778695E+02
 -.855776342E+02 -.855776342E+02 -.854759923E+02 -.852945246E+02 -.850492928E+02 -.847519540E+02 -.844107821E+02 -.840314386E+02 -.836175534E+02 -.831711611E+02 -.826930280E+02 -.821828964E+02 -.816396675E+02 -.810615390E+02 -.804461118E+02 -.797904765E+02 -.790912920E+02 -.783448659E+02 -.775472500E+02 -.766943650E+02 -.757821726E+02 -.748069198E+02 -.737654854E+02 -.726558740E+02 -.714779132E+02 -.702342343E+02 -.689316421E+02 -.675830202E+02 -.662099664E+02 -.648464245E+02 -.635436672E+02 -.623771056E+02 -.614555508E+02 -.609337417E+02 -.610291717E+02 -.620444671E+02 -.643967342E+02 -.686552333E+02 -.755881301E+02 -.862172349E+02 -.101875239E+03 -.124250480E+03 -.155385220E+03 -.197557293E+03 -.252911149E+03 -.322602957E+03 -.405097949E+03 -.493215745E+03 -.570007203E+03 -.606062489E+03 -.570003922E+03 -.493209177E+03 -.405088081E+03 -.322589771E+03 -.252894618E+03 -.197537386E+03 -.155361897E+03 -.124223697E+03 -.101844942E+03 -.861833645E+02 -.755506187E+02 -.686140058E+02 -.643517077E+02 -.619955504E+02 -.609762651E+02 -.608767367E+02 -.613943298E+02 -.623115419E+02 -.634736243E+02 -.647717565E+02 -.661305176E+02 -.674986253E+02 -.688421266E+02 -.701394153E+02 -.713776003E+02 -.725498711E+02 -.736535933E+02 -.746889398E+02 -.756579114E+02 -.765636419E+02 -.774099066E+02 -.782007790E+02 -.789403916E+02 -.796327696E+02 -.802817142E+02 -.808907185E+02 -.814629004E+02 -.820009434E+02 -.825070343E+02 -.829827899E+02 -.834291615E+02 -.838463096E+02 -.842334342E+02 -.845885466E+02 -.849081631E+02 -.851868958E+02 -.854169075E+02 -.855871885E+02 -.856825980E+02 -.856825980E+02
 -.855116765E+02 -.855116765E+02 -.854059131E+02 -.852169485E+02 -.849613431E+02 -.846510593E+02 -.842945203E+02 -.838974080E+02 -.834632613E+02 -.829939221E+02 -.824898667E+02 -.819504483E+02 -.813740736E+02 -.807583295E+02 -.801000728E+02 -.793954967E+02 -.786401806E+02 -.778291380E+02 -.769568696E+02 -.760174388E+02 -.750045834E+02 -.739118894E+02 -.727330561E+02 -.714622959E+02 -.700949292E+02 -.686282564E+02 -.670628261E+02 -.654042599E+02 -.636658673E+02 -.618723747E+02 -.600652283E+02 -.583101247E+02 -.567077020E+02 -.554087263E+02 -.546356950E+02 -.547136319E+02 -.561140886E+02 -.595181540E+02 -.659067870E+02 -.766901476E+02 -.938915448E+02 -.120404669E+03 -.160339754E+03 -.219449924E+03 -.305540856E+03 -.428501564E+03 -.598853706E+03 -.821728337E+03 -.107794818E+04 -.127029623E+04 -.107794485E+04 -.821721680E+03 -.598843704E+03 -.428488197E+03 -.305524098E+03 -.219429741E+03 -.160316108E+03 -.120377511E+03 -.938608206E+02 -.766557957E+02 -.658687378E+02 -.594763299E+02 -.560684039E+02 -.546639923E+02 -.545819973E+02 -.553508583E+02 -.566455420E+02 -.582435412E+02 -.599940800E+02 -.617965100E+02 -.635851245E+02 -.653184673E+02 -.669718024E+02 -.685318109E+02 -.699928633E+02 -.713544051E+02 -.726191319E+02 -.737917234E+02 -.748779725E+02 -.758841923E+02 -.768168193E+02 -.776821513E+02 -.784861794E+02 -.792344816E+02 -.799321565E+02 -.805837808E+02 -.811933768E+02 -.817643813E+02 -.822996056E+02 -.828011794E+02 -.832704689E+02 -.837079599E+02 -.841130928E+02 -.844840351E+02 -.848173708E+02 -.851076820E+02 -.853469868E+02 -.855239926E+02 -.856231029E+02 -.856231029E+02
 -.854892467E+02 -.854892467E+02 -.853820781E+02 -.851905560E+02 -.849314092E+02 -.846167016E+02 -.842549050E+02 -.838517052E+02 -.834106061E+02 -.829333794E+02 -.824203965E+02 -.818708705E+02 -.812830300E+02 -.806542409E+02 -.799810907E+02 -.792594454E+02 -.784844895E+02 -.776507595E+02 -.767521809E+02 -.757821219E+02 -.747334809E+02 -.735988284E+02 -.723706348E+02 -.710416256E+02 -.696053228E+02 -.680568551E+02 -.663941549E+02 -.646197063E+02 -.627430818E+02 -.607846028E+02 -.587806071E+02 -.567910227E+02 -.549102619E+02 -.532829340E+02 -.521266068E+02 -.517649986E+02 -.526768337E+02 -.555686560E+02 -.614851625E+02 -.719800162E+02 -.893876061E+02 -.117270238E+03 -.161184099E+03 -.230052023E+03 -.338745481E+03 -.513180778E+03 -.800842548E+03 -.129340069E+04 -.217698788E+04 -.384709351E+04 -.217698454E+04 -.129339401E+04 -.800832501E+03 -.513167351E+03 -.338728647E+03 -.230031750E+03 -.161160344E+03 -.117242956E+03 -.893567401E+02 -.719455045E+02 -.614469347E+02 -.555266338E+02 -.526309304E+02 -.517151188E+02 -.520726462E+02 -.532247791E+02 -.548477895E+02 -.567240998E+02 -.587090906E+02 -.607083393E+02 -.626619077E+02 -.645334477E+02 -.663026279E+02 -.679598666E+02 -.695026715E+02 -.709331040E+02 -.722560312E+02 -.734779313E+02 -.746060838E+02 -.756480306E+02 -.766112237E+02 -.775028010E+02 -.783294486E+02 -.790973206E+02 -.798119936E+02 -.804784406E+02 -.811010134E+02 -.816834215E+02 -.822287015E+02 -.827391675E+02 -.832163349E+02 -.836608059E+02 -.840721078E+02 -.844484651E+02 -.847864880E+02 -.850807506E+02 -.853232240E+02 -.855025211E+02 -.856028916E+02 -.856028916E+02
 -.855117545E+02 -.855117545E+02 -.854059952E+02 -.852170381E+02 -.849614429E+02 -.846511712E+02 -.842946458E+02 -.838975480E+02 -.834634163E+02 -.829940926E+02 -.824900529E+02 -.819506505E+02 -.813742920E+02 -.807585640E+02 -.801003236E+02 -.793957636E+02 -.786404635E+02 -.778294366E+02 -.769571837E+02 -.760177680E+02 -.750049274E+02 -.739122479E+02 -.727334288E+02 -.714626825E+02 -.700953292E+02 -.686286696E+02 -.670632520E+02 -.654046980E+02 -.636663172E+02 -.618728360E+02 -.600657004E+02 -.583106072E+02 -.567081945E+02 -.554092282E+02 -.546362058E+02 -.547141511E+02 -.561146158E+02 -.595186885E+02 -.659073284E+02 -.766906953E+02 -.938920982E+02 -.120405228E+03 -.160340318E+03 -.219450491E+03 -.305541427E+03 -.428502138E+03 -.598854282E+03 -.821728915E+03 -.107794876E+04 -.127029681E+04 -.107794543E+04 -.821722258E+03 -.598844281E+03 -.428488773E+03 -.305524671E+03 -.219430312E+03 -.160316675E+03 -.120378074E+03 -.938613790E+02 -.766563489E+02 -.658692852E+02 -.594768710E+02 -.560689382E+02 -.546645192E+02 -.545825163E+02 -.553513689E+02 -.566460436E+02 -.582440334E+02 -.599945622E+02 -.617969818E+02 -.635855854E+02 -.653189168E+02 -.669722401E+02 -.685322363E+02 -.699932761E+02 -.713548048E+02 -.726195181E+02 -.737920958E+02 -.748783307E+02 -.758845359E+02 -.768171480E+02 -.776824649E+02 -.784864776E+02 -.792347641E+02 -.799324232E+02 -.805840314E+02 -.811936112E+02 -.817645995E+02 -.822998077E+02 -.828013654E+02 -.832706390E+02 -.837081144E+02 -.841132323E+02 -.844841602E+02 -.848174828E+02 -.851077820E+02 -.853470768E+02 -.855240751E+02 -.856231811E+02 -.856231811E+02
 -.855777906E+02 -.855777906E+02 -.854761571E+02 -.852947045E+02 -.850494929E+02 -.847521784E+02 -.844110335E+02 -.840317190E+02 -.836178641E+02 -.831715028E+02 -.826934014E+02 -.821833018E+02 -.816401052E+02 -.810620092E+02 -.804466145E+02 -.797910115E+02 -.790918590E+02 -.783454644E+02 -.775478795E+02 -.766950248E+02 -.757828622E+02 -.748076384E+02 -.737662325E+02 -.726566488E+02 -.714787151E+02 -.702350625E+02 -.689324958E+02 -.675838984E+02 -.662108683E+02 -.648473491E+02 -.635446136E+02 -.623780729E+02 -.614565379E+02 -.609347478E+02 -.610301958E+02 -.620455080E+02 -.643977909E+02 -.686563049E+02 -.755892154E+02 -.862183328E+02 -.101876348E+03 -.124251600E+03 -.155386349E+03 -.197558430E+03 -.252912293E+03 -.322604107E+03 -.405099103E+03 -.493216903E+03 -.570008363E+03 -.606063651E+03 -.570005083E+03 -.493210337E+03 -.405089239E+03 -.322590925E+03 -.252895768E+03 -.197538530E+03 -.155363034E+03 -.124224826E+03 -.101846061E+03 -.861844734E+02 -.755517160E+02 -.686150906E+02 -.643527787E+02 -.619966066E+02 -.609773055E+02 -.608777602E+02 -.613953353E+02 -.623125284E+02 -.634745909E+02 -.647727022E+02 -.661314414E+02 -.674995264E+02 -.688430040E+02 -.701402681E+02 -.713784277E+02 -.725506723E+02 -.736543676E+02 -.746896862E+02 -.756586294E+02 -.765643307E+02 -.774105656E+02 -.782014076E+02 -.789409893E+02 -.796333359E+02 -.802822488E+02 -.808912209E+02 -.814633704E+02 -.820013809E+02 -.825074393E+02 -.829831626E+02 -.834295024E+02 -.838466193E+02 -.842337138E+02 -.845887976E+02 -.849083874E+02 -.851870963E+02 -.854170880E+02 -.855873538E+02 -.856827546E+02 -.856827546E+02
 -.856833019E+02 -.856833019E+02 -.855882300E+02 -.854186990E+02 -.851899589E+02 -.849131612E+02 -.845963183E+02 -.842450317E+02 -.838630428E+02 -.834526516E+02 -.830150349E+02 -.825504900E+02 -.820586228E+02 -.815384988E+02 -.809887677E+02 -.804077758E+02 -.797936752E+02 -.791445431E+02 -.784585226E+02 -.777339994E+02 -.769698340E+02 -.761656696E+02 -.753223471E+02 -.744424641E+02 -.735311257E+02 -.725969528E+02 -.716534271E+02 -.707206784E+02 -.698278466E+02 -.690161798E+02 -.683430696E+02 -.678872534E+02 -.677554389E+02 -.680906006E+02 -.690821364E+02 -.709778929E+02 -.740976854E+02 -.788471944E+02 -.857297784E+02 -.953514472E+02 -.108410533E+03 -.125657944E+03 -.147806098E+03 -.175355491E+03 -.208301500E+03 -.245691483E+03 -.285049530E+03 -.321822772E+03 -.349300535E+03 -.359937668E+03 -.349297330E+03 -.321816356E+03 -.285039891E+03 -.245678602E+03 -.208285353E+03 -.175336048E+03 -.147783322E+03 -.125631793E+03 -.108380955E+03 -.953183863E+02 -.856931706E+02 -.788069689E+02 -.740537636E+02 -.709301886E+02 -.690305555E+02 -.680350408E+02 -.676957894E+02 -.678233948E+02 -.682748735E+02 -.689435090E+02 -.697505552E+02 -.706386116E+02 -.715664217E+02 -.725048382E+02 -.734337245E+02 -.743395941E+02 -.752138239E+02 -.760513097E+02 -.768494600E+02 -.776074466E+02 -.783256482E+02 -.790052391E+02 -.796478845E+02 -.802555155E+02 -.808301587E+02 -.813738064E+02 -.818883102E+02 -.823752894E+02 -.828360418E+02 -.832714491E+02 -.836818672E+02 -.840669896E+02 -.844256741E+02 -.847557162E+02 -.850535513E+02 -.853138626E+02 -.855290627E+02 -.856886097E+02 -.857781055E+02 -.857781055E+02
 -.858220775E+02 -.858220775E+02 -.857355787E+02 -.855815984E+02 -.853742985E+02 -.851241374E+02 -.848387479E+02 -.845236059E+02 -.841825413E+02 -.838181298E+02 -.834319958E+02 -.830250498E+02 -.825976783E+02 -.821499024E+02 -.816815165E+02 -.811922199E+02 -.806817495E+02 -.801500271E+02 -.795973304E+02 -.790245022E+02 -.784332124E+02 -.778262919E+02 -.772081609E+02 -.765853789E+02 -.759673512E+02 -.753672318E+02 -.748030723E+02 -.742992718E+02 -.738883904E+02 -.736133913E+02 -.735303686E+02 -.737118009E+02 -.742503229E+02 -.752629224E+02 -.768953196E+02 -.793260352E+02 -.827692669E+02 -.874751046E+02 -.937247851E+02 -.101817584E+03 -.112044631E+03 -.124643696E+03 -.139728498E+03 -.157187795E+03 -.176555927E+03 -.196871600E+03 -.216569760E+03 -.233493336E+03 -.245153679E+03 -.249358998E+03 -.245150576E+03 -.233487124E+03 -.216560428E+03 -.196859132E+03 -.176540299E+03 -.157168980E+03 -.139706461E+03 -.124618396E+03 -.112016024E+03 -.101785616E+03 -.936893979E+02 -.874362323E+02 -.827268372E+02 -.792799686E+02 -.768455295E+02 -.752093147E+02 -.741927959E+02 -.736502452E+02 -.734646669E+02 -.735434183E+02 -.738140130E+02 -.742203491E+02 -.747194566E+02 -.752787685E+02 -.758738806E+02 -.764867374E+02 -.771041837E+02 -.777168160E+02 -.783180814E+02 -.789035728E+02 -.794704809E+02 -.800171689E+02 -.805428428E+02 -.810472948E+02 -.815307005E+02 -.819934576E+02 -.824360504E+02 -.828589334E+02 -.832624201E+02 -.836465726E+02 -.840110791E+02 -.843551116E+02 -.846771514E+02 -.849747690E+02 -.852443410E+02 -.854806818E+02 -.856765634E+02 -.858220839E+02 -.859038403E+02 -.859038403E+02
 -.859864480E+02 -.859864480E+02 -.859100188E+02 -.857742661E+02 -.855920302E+02 -.853729061E+02 -.851240229E+02 -.848506409E+02 -.845566120E+02 -.842447362E+02 -.839170413E+02 -.835750072E+02 -.832197492E+02 -.828521772E+02 -.824731383E+02 -.820835552E+02 -.816845692E+02 -.812776961E+02 -.808650047E+02 -.804493285E+02 -.800345210E+02 -.796257685E+02 -.792299735E+02 -.788562264E+02 -.785163825E+02 -.782257641E+02 -.780040065E+02 -.778760647E+02 -.778733911E+02 -.780352817E+02 -.784103686E+02 -.790581967E+02 -.800507704E+02 -.814738696E+02 -.834278144E+02 -.860271935E+02 -.893988525E+02 -.936771805E+02 -.989954499E+02 -.105471733E+03 -.113187862E+03 -.122160278E+03 -.132302757E+03 -.143383470E+03 -.154983104E+03 -.166467074E+03 -.176992220E+03 -.185573442E+03 -.191230953E+03 -.193212445E+03 -.191227978E+03 -.185567486E+03 -.176983272E+03 -.166455121E+03 -.154968124E+03 -.143365438E+03 -.132281643E+03 -.122136045E+03 -.113160467E+03 -.105441131E+03 -.989615870E+02 -.936399977E+02 -.893582848E+02 -.859831699E+02 -.833802574E+02 -.814226952E+02 -.799958880E+02 -.789995090E+02 -.783477715E+02 -.779686645E+02 -.778026363E+02 -.778010486E+02 -.779245995E+02 -.781418315E+02 -.784277856E+02 -.787628241E+02 -.791316245E+02 -.795223345E+02 -.799258709E+02 -.803353444E+02 -.807455898E+02 -.811527852E+02 -.815541429E+02 -.819476587E+02 -.823319065E+02 -.827058678E+02 -.830687864E+02 -.834200398E+02 -.837590192E+02 -.840850106E+02 -.843970686E+02 -.846938738E+02 -.849735642E+02 -.852335270E+02 -.854701370E+02 -.856784205E+02 -.858516208E+02 -.859806325E+02 -.860532624E+02 -.860532624E+02
 -.861680658E+02 -.861680658E+02 -.861026554E+02 -.859867992E+02 -.858318375E+02 -.856463581E+02 -.854368672E+02 -.852083062E+02 -.849644524E+02 -.847082328E+02 -.844419744E+02 -.841676061E+02 -.838868296E+02 -.836012674E+02 -.833126004E+02 -.830227003E+02 -.827337668E+02 -.824484745E+02 -.821701376E+02 -.819028985E+02 -.816519466E+02 -.814237761E+02 -.812264880E+02 -.810701442E+02 -.809671787E+02 -.809328692E+02 -.809858698E+02 -.811487964E+02 -.814488500E+02 -.819184449E+02 -.825957901E+02 -.835253408E+02 -.847579968E+02 -.863508735E+02 -.883664068E+02 -.908704822E+02 -.939292027E+02 -.976038594E+02 -.101943654E+03 -.106975814E+03 -.112693000E+03 -.119038403E+03 -.125889819E+03 -.133045228E+03 -.140214021E+03 -.147019578E+03 -.153019655E+03 -.157749632E+03 -.160788413E+03 -.161836797E+03 -.160785588E+03 -.157743977E+03 -.153011162E+03 -.147008233E+03 -.140199807E+03 -.133028122E+03 -.125869794E+03 -.119015427E+03 -.112667037E+03 -.106946823E+03 -.101911588E+03 -.975686676E+02 -.938908286E+02 -.908288641E+02 -.883214778E+02 -.863025611E+02 -.847062232E+02 -.834700224E+02 -.825368380E+02 -.818557648E+02 -.813823423E+02 -.810783567E+02 -.809113892E+02 -.808542354E+02 -.808842767E+02 -.809828582E+02 -.811347031E+02 -.813273817E+02 -.815508399E+02 -.817969900E+02 -.820593581E+02 -.823327845E+02 -.826131692E+02 -.828972569E+02 -.831824535E+02 -.834666688E+02 -.837481786E+02 -.840254995E+02 -.842972721E+02 -.845621443E+02 -.848186498E+02 -.850650732E+02 -.852992937E+02 -.855185957E+02 -.857194346E+02 -.858971393E+02 -.860455318E+02 -.861564342E+02 -.862190301E+02 -.862190301E+02
 -.863586449E+02 -.863586449E+02 -.863046730E+02 -.862094157E+02 -.860825926E+02 -.859316761E+02 -.857624463E+02 -.855794216E+02 -.853861952E+02 -.851857009E+02 -.849804271E+02 -.847725916E+02 -.845642915E+02 -.843576341E+02 -.841548590E+02 -.839584549E+02 -.837712799E+02 -.835966862E+02 -.834386568E+02 -.833019556E+02 -.831922952E+02 -.831165254E+02 -.830828425E+02 -.831010222E+02 -.831826707E+02 -.833414928E+02 -.835935644E+02 -.839575952E+02 -.844551565E+02 -.851108391E+02 -.859522902E+02 -.870100621E+02 -.883171843E+02 -.899083460E+02 -.918185586E+02 -.940811456E+02 -.967249122E+02 -.997703632E+02 -.103224908E+03 -.107077120E+03 -.111290320E+03 -.115796081E+03 -.120488645E+03 -.125221684E+03 -.129809270E+03 -.134032993E+03 -.137656800E+03 -.140449765E+03 -.142214774E+03 -.142818064E+03 -.142212120E+03 -.140444453E+03 -.137648822E+03 -.134022339E+03 -.129795923E+03 -.125205627E+03 -.120469855E+03 -.115774531E+03 -.111265978E+03 -.107049953E+03 -.103194877E+03 -.997374242E+02 -.966890188E+02 -.940422465E+02 -.917765983E+02 -.898632647E+02 -.882689177E+02 -.869585419E+02 -.858974439E+02 -.850525902E+02 -.843934247E+02 -.838922969E+02 -.835246132E+02 -.832688002E+02 -.831061474E+02 -.830205792E+02 -.829983935E+02 -.830279889E+02 -.830995985E+02 -.832050391E+02 -.833374805E+02 -.834912375E+02 -.836615847E+02 -.838445915E+02 -.840369766E+02 -.842359772E+02 -.844392313E+02 -.846446682E+02 -.848504036E+02 -.850546347E+02 -.852555312E+02 -.854511142E+02 -.856391184E+02 -.858168270E+02 -.859808694E+02 -.861269683E+02 -.862496170E+02 -.863416661E+02 -.863937891E+02 -.863937891E+02
 -.865505660E+02 -.865505660E+02 -.865079815E+02 -.864331704E+02 -.863341731E+02 -.862172778E+02 -.860874593E+02 -.859487221E+02 -.858043699E+02 -.856572203E+02 -.855097795E+02 -.853643860E+02 -.852233346E+02 -.850889851E+02 -.849638632E+02 -.848507563E+02 -.847528092E+02 -.846736220E+02 -.846173516E+02 -.845888202E+02 -.845936297E+02 -.846382827E+02 -.847303093E+02 -.848783951E+02 -.850925066E+02 -.853840058E+02 -.857657423E+02 -.862521061E+02 -.868590209E+02 -.876038484E+02 -.885051683E+02 -.895823901E+02 -.908551467E+02 -.923424120E+02 -.940612878E+02 -.960254074E+02 -.982429268E+02 -.100714107E+03 -.103428555E+03 -.106362272E+03 -.109474789E+03 -.112706780E+03 -.115978730E+03 -.119191305E+03 -.122228116E+03 -.124961434E+03 -.127261021E+03 -.129005617E+03 -.130095790E+03 -.130465998E+03 -.130093324E+03 -.129000682E+03 -.127253611E+03 -.124951540E+03 -.122215725E+03 -.119176402E+03 -.115961297E+03 -.112686795E+03 -.109452228E+03 -.106337108E+03 -.103400756E+03 -.100683639E+03 -.982097530E+02 -.959894873E+02 -.940225777E+02 -.923008654E+02 -.908107139E+02 -.895350186E+02 -.884548025E+02 -.875504305E+02 -.868024907E+02 -.861924016E+02 -.857028003E+02 -.853177625E+02 -.850228989E+02 -.848053619E+02 -.846537931E+02 -.845582321E+02 -.845100022E+02 -.845015867E+02 -.845265011E+02 -.845791688E+02 -.846548018E+02 -.847492885E+02 -.848590900E+02 -.849811416E+02 -.851127618E+02 -.852515639E+02 -.853953703E+02 -.855421247E+02 -.856897999E+02 -.858362963E+02 -.859793262E+02 -.861162766E+02 -.862440428E+02 -.863588210E+02 -.864558479E+02 -.865290669E+02 -.865707013E+02 -.865707013E+02
 -.867373007E+02 -.867373007E+02 -.867056633E+02 -.866504474E+02 -.865780125E+02 -.864934353E+02 -.864008368E+02 -.863036384E+02 -.862047654E+02 -.861068112E+02 -.860121700E+02 -.859231494E+02 -.858420653E+02 -.857713269E+02 -.857135138E+02 -.856714485E+02 -.856482668E+02 -.856474866E+02 -.856730770E+02 -.857295275E+02 -.858219161E+02 -.859559749E+02 -.861381521E+02 -.863756638E+02 -.866765321E+02 -.870496011E+02 -.875045213E+02 -.880516893E+02 -.887021276E+02 -.894672871E+02 -.903587493E+02 -.913878073E+02 -.925649008E+02 -.938988851E+02 -.953961176E+02 -.970593607E+02 -.988865141E+02 -.100869222E+03 -.102991437E+03 -.105228059E+03 -.107543847E+03 -.109892811E+03 -.112218360E+03 -.114454477E+03 -.116528130E+03 -.118363021E+03 -.119884573E+03 -.121025760E+03 -.121733136E+03 -.121972159E+03 -.121730872E+03 -.121021229E+03 -.119877771E+03 -.118353942E+03 -.116516764E+03 -.114440813E+03 -.112202383E+03 -.109874506E+03 -.107523195E+03 -.105205040E+03 -.102966028E+03 -.100841398E+03 -.988562481E+02 -.970266232E+02 -.953608775E+02 -.938611091E+02 -.925245539E+02 -.913448528E+02 -.903131491E+02 -.894190021E+02 -.886511177E+02 -.879979142E+02 -.874479411E+02 -.869901766E+02 -.866142264E+02 -.863104431E+02 -.860699874E+02 -.858848441E+02 -.857478066E+02 -.856524394E+02 -.855930275E+02 -.855645154E+02 -.855624434E+02 -.855828809E+02 -.856223604E+02 -.856778116E+02 -.857464967E+02 -.858259458E+02 -.859138917E+02 -.860082017E+02 -.861068054E+02 -.862076147E+02 -.863084319E+02 -.864068427E+02 -.865000859E+02 -.865848936E+02 -.866572907E+02 -.867123416E+02 -.867438267E+02 -.867438267E+02
 -.869136455E+02 -.869136455E+02 -.868922189E+02 -.868552219E+02 -.868073820E+02 -.867525778E+02 -.866940591E+02 -.866346220E+02 -.865767497E+02 -.865227269E+02 -.864747333E+02 -.864349238E+02 -.864054962E+02 -.863887517E+02 -.863871489E+02 -.864033539E+02 -.864402866E+02 -.865011648E+02 -.865895445E+02 -.867093579E+02 -.868649448E+02 -.870610797E+02 -.873029873E+02 -.875963462E+02 -.879472747E+02 -.883622928E+02 -.888482536E+02 -.894122364E+02 -.900613910E+02 -.908027245E+02 -.916428197E+02 -.925874752E+02 -.936412611E+02 -.948069859E+02 -.960850792E+02 -.974729017E+02 -.989640109E+02 -.100547423E+03 -.102206933E+03 -.103920582E+03 -.105660358E+03 -.107392263E+03 -.109076849E+03 -.110670313E+03 -.112126216E+03 -.113397797E+03 -.114440759E+03 -.115216318E+03 -.115694162E+03 -.115854972E+03 -.115692110E+03 -.115212213E+03 -.114434599E+03 -.113389575E+03 -.112115927E+03 -.110657949E+03 -.109062402E+03 -.107375721E+03 -.105641709E+03 -.103899813E+03 -.102184030E+03 -.100522369E+03 -.989367889E+02 -.974434935E+02 -.960534656E+02 -.947731470E+02 -.936051763E+02 -.925491235E+02 -.916021800E+02 -.907597759E+02 -.900161131E+02 -.893646101E+02 -.887982613E+02 -.883099192E+02 -.878925079E+02 -.875391787E+02 -.872434173E+02 -.869991129E+02 -.868005965E+02 -.866426556E+02 -.865205315E+02 -.864299037E+02 -.863668655E+02 -.863278924E+02 -.863098068E+02 -.863097393E+02 -.863250883E+02 -.863534765E+02 -.863927059E+02 -.864407097E+02 -.864954995E+02 -.865551067E+02 -.866175161E+02 -.866805870E+02 -.867419594E+02 -.867989401E+02 -.868483598E+02 -.868863961E+02 -.869083474E+02 -.869083474E+02
 -.870757879E+02 -.870757879E+02 -.870636321E+02 -.870431219E+02 -.870174447E+02 -.869893283E+02 -.869611646E+02 -.869351104E+02 -.869131698E+02 -.868972630E+02 -.868892837E+02 -.868911484E+02 -.869048390E+02 -.869324408E+02 -.869761756E+02 -.870384319E+02 -.871217913E+02 -.872290515E+02 -.873632455E+02 -.875276552E+02 -.877258196E+02 -.879615342E+02 -.882388401E+02 -.885620006E+02 -.889354603E+02 -.893637846E+02 -.898515739E+02 -.904033488E+02 -.910234009E+02 -.917156051E+02 -.924831900E+02 -.933284634E+02 -.942524947E+02 -.952547569E+02 -.963327387E+02 -.974815404E+02 -.986934783E+02 -.999577274E+02 -.101260044E+03 -.102582616E+03 -.103904089E+03 -.105199829E+03 -.106442455E+03 -.107602676E+03 -.108650430E+03 -.109556287E+03 -.110293026E+03 -.110837274E+03 -.111171043E+03 -.111282981E+03 -.111169211E+03 -.110833609E+03 -.110287527E+03 -.109548951E+03 -.108641254E+03 -.107591655E+03 -.106429586E+03 -.105185106E+03 -.103887506E+03 -.102564166E+03 -.101239721E+03 -.999355228E+02 -.986693853E+02 -.974555514E+02 -.963048462E+02 -.952249537E+02 -.942207740E+02 -.932948193E+02 -.924476175E+02 -.916781007E+02 -.909839629E+02 -.903619778E+02 -.898082734E+02 -.893185618E+02 -.888883266E+02 -.885129727E+02 -.881879414E+02 -.879087957E+02 -.876712821E+02 -.874713707E+02 -.873052801E+02 -.871694882E+02 -.870607333E+02 -.869760075E+02 -.869125430E+02 -.868677951E+02 -.868394199E+02 -.868252504E+02 -.868232684E+02 -.868315742E+02 -.868483524E+02 -.868718337E+02 -.869002509E+02 -.869317889E+02 -.869645238E+02 -.869963515E+02 -.870248994E+02 -.870474184E+02 -.870606481E+02 -.870606481E+02
 -.872212425E+02 -.872212425E+02 -.872172972E+02 -.872113385E+02 -.872051372E+02 -.872003461E+02 -.871985387E+02 -.872012433E+02 -.872099745E+02 -.872262601E+02 -.872516663E+02 -.872878199E+02 -.873364286E+02 -.873992988E+02 -.874783515E+02 -.875756359E+02 -.876933396E+02 -.878337967E+02 -.879994906E+02 -.881930528E+02 -.884172549E+02 -.886749937E+02 -.889692656E+02 -.893031317E+02 -.896796676E+02 -.901018991E+02 -.905727186E+02 -.910947826E+02 -.916703860E+02 -.923013141E+02 -.929886707E+02 -.937326841E+02 -.945324944E+02 -.953859274E+02 -.962892652E+02 -.972370246E+02 -.982217617E+02 -.992339212E+02 -.100261756E+03 -.101291340E+03 -.102306702E+03 -.103290100E+03 -.104222455E+03 -.105083935E+03 -.105854698E+03 -.106515736E+03 -.107049795E+03 -.107442283E+03 -.107682097E+03 -.107762288E+03 -.107680489E+03 -.107439066E+03 -.107044969E+03 -.106509300E+03 -.105846652E+03 -.105074280E+03 -.104211189E+03 -.103277223E+03 -.102292213E+03 -.101275240E+03 -.100244046E+03 -.992146011E+02 -.982008333E+02 -.972144905E+02 -.962651288E+02 -.953601934E+02 -.945051689E+02 -.937037752E+02 -.929581884E+02 -.922692709E+02 -.916367975E+02 -.910596676E+02 -.905360998E+02 -.900638038E+02 -.896401284E+02 -.892621872E+02 -.889269613E+02 -.886313832E+02 -.883724011E+02 -.881470289E+02 -.879523822E+02 -.877857031E+02 -.876443760E+02 -.875259356E+02 -.874280685E+02 -.873486107E+02 -.872855396E+02 -.872369646E+02 -.872011133E+02 -.871763159E+02 -.871609879E+02 -.871536092E+02 -.871527017E+02 -.871568030E+02 -.871644378E+02 -.871740834E+02 -.871841308E+02 -.871928391E+02 -.871982815E+02 -.871982815E+02
 -.873486994E+02 -.873486994E+02 -.873518547E+02 -.873584364E+02 -.873689432E+02 -.873840496E+02 -.874045705E+02 -.874314383E+02 -.874656892E+02 -.875084550E+02 -.875609595E+02 -.876245179E+02 -.877005378E+02 -.877905205E+02 -.878960624E+02 -.880188558E+02 -.881606877E+02 -.883234359E+02 -.885090625E+02 -.887196027E+02 -.889571485E+02 -.892238261E+02 -.895217665E+02 -.898530663E+02 -.902197396E+02 -.906236588E+02 -.910664831E+02 -.915495745E+02 -.920739009E+02 -.926399263E+02 -.932474902E+02 -.938956775E+02 -.945826834E+02 -.953056781E+02 -.960606789E+02 -.968424391E+02 -.976443627E+02 -.984584596E+02 -.992753523E+02 -.100084348E+03 -.100873587E+03 -.101630275E+03 -.102341005E+03 -.102992155E+03 -.103570367E+03 -.104063069E+03 -.104459012E+03 -.104748796E+03 -.104925334E+03 -.104984217E+03 -.104923949E+03 -.104746027E+03 -.104454860E+03 -.104057536E+03 -.103563455E+03 -.102983866E+03 -.102331343E+03 -.101619245E+03 -.100861193E+03 -.100070597E+03 -.992602507E+02 -.984420165E+02 -.976265880E+02 -.968233445E+02 -.960402778E+02 -.952839860E+02 -.945597184E+02 -.938714602E+02 -.932220440E+02 -.926132783E+02 -.920460819E+02 -.915206196E+02 -.910364320E+02 -.905925566E+02 -.901876372E+02 -.898200213E+02 -.894878436E+02 -.891890980E+02 -.889216963E+02 -.886835174E+02 -.884724450E+02 -.882863980E+02 -.881233527E+02 -.879813589E+02 -.878585504E+02 -.877531519E+02 -.876634814E+02 -.875879505E+02 -.875250625E+02 -.874734088E+02 -.874316645E+02 -.873985832E+02 -.873729928E+02 -.873537911E+02 -.873399430E+02 -.873304809E+02 -.873245076E+02 -.873212058E+02 -.873198539E+02 -.873198539E+02
 -.874578249E+02 -.874578249E+02 -.874669774E+02 -.874841115E+02 -.875086109E+02 -.875402812E+02 -.875792532E+02 -.876259116E+02 -.876808429E+02 -.877447979E+02 -.878186642E+02 -.879034462E+02 -.880002502E+02 -.881102728E+02 -.882347908E+02 -.883751524E+02 -.885327675E+02 -.887090966E+02 -.889056381E+02 -.891239122E+02 -.893654402E+02 -.896317210E+02 -.899242002E+02 -.902442349E+02 -.905930507E+02 -.909716918E+02 -.913809645E+02 -.918213723E+02 -.922930451E+02 -.927956621E+02 -.933283703E+02 -.938897019E+02 -.944774919E+02 -.950888023E+02 -.957198562E+02 -.963659884E+02 -.970216193E+02 -.976802588E+02 -.983345468E+02 -.989763368E+02 -.995968271E+02 -.100186741E+03 -.100736556E+03 -.101236775E+03 -.101678235E+03 -.102052429E+03 -.102351839E+03 -.102570240E+03 -.102702974E+03 -.102747156E+03 -.102701811E+03 -.102567915E+03 -.102348354E+03 -.102047788E+03 -.101672442E+03 -.101229836E+03 -.100728478E+03 -.100177533E+03 -.995864990E+02 -.989649000E+02 -.983220146E+02 -.976666467E+02 -.970069448E+02 -.963502713E+02 -.957031189E+02 -.950710700E+02 -.944587929E+02 -.938700679E+02 -.933078368E+02 -.927742686E+02 -.922708358E+02 -.917983961E+02 -.913572757E+02 -.909473507E+02 -.905681237E+02 -.902187953E+02 -.898983284E+02 -.896055051E+02 -.893389763E+02 -.890973045E+02 -.888789992E+02 -.886825468E+02 -.885064344E+02 -.883491697E+02 -.882092957E+02 -.880854032E+02 -.879761398E+02 -.878802171E+02 -.877964177E+02 -.877236000E+02 -.876607054E+02 -.876067655E+02 -.875609122E+02 -.875223929E+02 -.874905898E+02 -.874650488E+02 -.874455193E+02 -.874320097E+02 -.874248632E+02 -.874248632E+02
 -.875490469E+02 -.875490469E+02 -.875631406E+02 -.875889348E+02 -.876248584E+02 -.876699645E+02 -.877237826E+02 -.877862079E+02 -.878574183E+02 -.879378123E+02 -.880279624E+02 -.881285790E+02 -.882404833E+02 -.883645851E+02 -.885018648E+02 -.886533571E+02 -.888201357E+02 -.890032980E+02 -.892039489E+02 -.894231821E+02 -.896620596E+02 -.899215880E+02 -.902026914E+02 -.905061800E+02 -.908327151E+02 -.911827696E+02 -.915565845E+02 -.919541220E+02 -.923750150E+02 -.928185154E+02 -.932834416E+02 -.937681278E+02 -.942703769E+02 -.947874207E+02 -.953158905E+02 -.958518014E+02 -.963905545E+02 -.969269608E+02 -.974552901E+02 -.979693477E+02 -.984625798E+02 -.989282079E+02 -.993593906E+02 -.997494072E+02 -.100091858E+03 -.100380869E+03 -.100611299E+03 -.100778925E+03 -.100880605E+03 -.100914401E+03 -.100879659E+03 -.100777034E+03 -.100608467E+03 -.100377100E+03 -.100087158E+03 -.997437864E+02 -.993528585E+02 -.989207768E+02 -.984542639E+02 -.979601636E+02 -.974452565E+02 -.969160990E+02 -.963788886E+02 -.958393583E+02 -.953027004E+02 -.947735171E+02 -.942557970E+02 -.937529128E+02 -.932676370E+02 -.928021713E+02 -.923581866E+02 -.919368700E+02 -.915389751E+02 -.911648753E+02 -.908146149E+02 -.904879597E+02 -.901844437E+02 -.899034128E+02 -.896440640E+02 -.894054800E+02 -.891866603E+02 -.889865480E+02 -.888040526E+02 -.886380699E+02 -.884874991E+02 -.883512572E+02 -.882282926E+02 -.881175969E+02 -.880182171E+02 -.879292682E+02 -.878499480E+02 -.877795546E+02 -.877175090E+02 -.876633845E+02 -.876169461E+02 -.875782020E+02 -.875474741E+02 -.875254920E+02 -.875135185E+02 -.875135185E+02
 -.876233472E+02 -.876233472E+02 -.876414021E+02 -.876741080E+02 -.877190966E+02 -.877747851E+02 -.878401882E+02 -.879147758E+02 -.879983653E+02 -.880910404E+02 -.881930886E+02 -.883049536E+02 -.884271982E+02 -.885604742E+02 -.887054985E+02 -.888630316E+02 -.890338594E+02 -.892187748E+02 -.894185600E+02 -.896339678E+02 -.898657019E+02 -.901143957E+02 -.903805884E+02 -.906646995E+02 -.909670010E+02 -.912875873E+02 -.916263431E+02 -.919829101E+02 -.923566531E+02 -.927466259E+02 -.931515390E+02 -.935697301E+02 -.939991391E+02 -.944372901E+02 -.948812817E+02 -.953277882E+02 -.957730747E+02 -.962130263E+02 -.966431943E+02 -.970588603E+02 -.974551174E+02 -.978269687E+02 -.981694409E+02 -.984777086E+02 -.987472267E+02 -.989738639E+02 -.991540315E+02 -.992848013E+02 -.993640049E+02 -.993903100E+02 -.993632676E+02 -.992833288E+02 -.991518279E+02 -.989709355E+02 -.987435820E+02 -.984733582E+02 -.981643979E+02 -.978212485E+02 -.974487378E+02 -.970518420E+02 -.966355608E+02 -.962048038E+02 -.957642929E+02 -.953184799E+02 -.948714836E+02 -.944270426E+02 -.939884868E+02 -.935587219E+02 -.931402286E+02 -.927350721E+02 -.923449199E+02 -.919710674E+02 -.916144665E+02 -.912757589E+02 -.909553092E+02 -.906532394E+02 -.903694617E+02 -.901037107E+02 -.898555730E+02 -.896245147E+02 -.894099067E+02 -.892110476E+02 -.890271842E+02 -.888575300E+02 -.887012824E+02 -.885576381E+02 -.884258086E+02 -.883050349E+02 -.881946037E+02 -.880938649E+02 -.880022524E+02 -.879193097E+02 -.878447217E+02 -.877783565E+02 -.877203194E+02 -.876710241E+02 -.876312872E+02 -.876024531E+02 -.875865601E+02 -.875865601E+02
 -.876820771E+02 -.876820771E+02 -.877032058E+02 -.877412472E+02 -.877931852E+02 -.878569141E+02 -.879310193E+02 -.880146113E+02 -.881071984E+02 -.882085911E+02 -.883188278E+02 -.884381181E+02 -.885667982E+02 -.887052957E+02 -.888541009E+02 -.890137425E+02 -.891847671E+02 -.893677195E+02 -.895631251E+02 -.897714717E+02 -.899931913E+02 -.902286420E+02 -.904780878E+02 -.907416784E+02 -.910194273E+02 -.913111903E+02 -.916166417E+02 -.919352520E+02 -.922662652E+02 -.926086776E+02 -.929612186E+02 -.933223351E+02 -.936901795E+02 -.940626040E+02 -.944371617E+02 -.948111153E+02 -.951814558E+02 -.955449314E+02 -.958980868E+02 -.962373144E+02 -.965589159E+02 -.968591731E+02 -.971344285E+02 -.973811698E+02 -.975961189E+02 -.977763197E+02 -.979192214E+02 -.980227535E+02 -.980853894E+02 -.981061935E+02 -.980848516E+02 -.980216805E+02 -.979176180E+02 -.977741935E+02 -.975934797E+02 -.973780301E+02 -.971308037E+02 -.968550812E+02 -.965543778E+02 -.962323543E+02 -.958927316E+02 -.955392118E+02 -.951754058E+02 -.948047727E+02 -.944305682E+02 -.940558056E+02 -.936832265E+02 -.933152826E+02 -.929541268E+02 -.926016116E+02 -.922592960E+02 -.919284562E+02 -.916101019E+02 -.913049953E+02 -.910136723E+02 -.907364647E+02 -.904735231E+02 -.902248395E+02 -.899902693E+02 -.897695525E+02 -.895623333E+02 -.893681795E+02 -.891865995E+02 -.890170595E+02 -.888589994E+02 -.887118482E+02 -.885750402E+02 -.884480313E+02 -.883303178E+02 -.882214570E+02 -.881210929E+02 -.880289871E+02 -.879450582E+02 -.878694326E+02 -.878025104E+02 -.877450516E+02 -.876982892E+02 -.876640790E+02 -.876450963E+02 -.876450963E+02
 -.877268014E+02 -.877268014E+02 -.877502175E+02 -.877922028E+02 -.878492318E+02 -.879187817E+02 -.879990905E+02 -.880889731E+02 -.881876807E+02 -.882947932E+02 -.884101375E+02 -.885337237E+02 -.886656951E+02 -.888062897E+02 -.889558084E+02 -.891145890E+02 -.892829839E+02 -.894613412E+02 -.896499864E+02 -.898492062E+02 -.900592322E+02 -.902802248E+02 -.905122572E+02 -.907552996E+02 -.910092024E+02 -.912736805E+02 -.915482969E+02 -.918324477E+02 -.921253473E+02 -.924260161E+02 -.927332698E+02 -.930457119E+02 -.933617300E+02 -.936794961E+02 -.939969725E+02 -.943119242E+02 -.946219365E+02 -.949244409E+02 -.952167472E+02 -.954960833E+02 -.957596411E+02 -.960046279E+02 -.962283235E+02 -.964281384E+02 -.966016744E+02 -.967467831E+02 -.968616209E+02 -.969446986E+02 -.969949214E+02 -.970116207E+02 -.969945720E+02 -.969440025E+02 -.968605838E+02 -.967454132E+02 -.965999829E+02 -.964261394E+02 -.962260340E+02 -.960020681E+02 -.957568343E+02 -.954930562E+02 -.952135299E+02 -.949210671E+02 -.946184438E+02 -.943083540E+02 -.939933706E+02 -.936759125E+02 -.933582195E+02 -.930423340E+02 -.927300891E+02 -.924231027E+02 -.921227767E+02 -.918303012E+02 -.915466617E+02 -.912726497E+02 -.910088752E+02 -.907557810E+02 -.905136577E+02 -.902826597E+02 -.900628209E+02 -.898540705E+02 -.896562485E+02 -.894691210E+02 -.892923946E+02 -.891257316E+02 -.889687641E+02 -.888211092E+02 -.886823850E+02 -.885522277E+02 -.884303115E+02 -.883163720E+02 -.882102342E+02 -.881118482E+02 -.880213335E+02 -.879390368E+02 -.878656065E+02 -.878020904E+02 -.877500626E+02 -.877117921E+02 -.876904625E+02 -.876904625E+02
 -.877591755E+02 -.877591755E+02 -.877841950E+02 -.878289184E+02 -.878894353E+02 -.879629028E+02 -.880472872E+02 -.881411684E+02 -.882435895E+02 -.883539420E+02 -.884718779E+02 -.885972416E+02 -.887300169E+02 -.888702853E+02 -.890181931E+02 -.891739241E+02 -.893376772E+02 -.895096472E+02 -.896900081E+02 -.898788973E+02 -.900764017E+02 -.902825443E+02 -.904972708E+02 -.907204374E+02 -.909517983E+02 -.911909945E+02 -.914375423E+02 -.916908237E+02 -.919500773E+02 -.922143912E+02 -.924826979E+02 -.927537720E+02 -.930262301E+02 -.932985348E+02 -.935690026E+02 -.938358158E+02 -.940970393E+02 -.943506413E+02 -.945945196E+02 -.948265318E+02 -.950445295E+02 -.952463959E+02 -.954300861E+02 -.955936680E+02 -.957353637E+02 -.958535897E+02 -.959469936E+02 -.960144871E+02 -.960552726E+02 -.960688640E+02 -.960550989E+02 -.960141427E+02 -.959464845E+02 -.958529249E+02 -.957345553E+02 -.955927312E+02 -.954290394E+02 -.952452610E+02 -.950433314E+02 -.948252992E+02 -.945932848E+02 -.943494404E+02 -.940959123E+02 -.938348068E+02 -.935681600E+02 -.932979115E+02 -.930258839E+02 -.927537654E+02 -.924830985E+02 -.922152719E+02 -.919515165E+02 -.916929054E+02 -.914403561E+02 -.911946356E+02 -.909563675E+02 -.907260407E+02 -.905040192E+02 -.902905527E+02 -.900857878E+02 -.898897799E+02 -.897025049E+02 -.895238714E+02 -.893537327E+02 -.891918996E+02 -.890381535E+02 -.888922607E+02 -.887539874E+02 -.886231173E+02 -.884994724E+02 -.883829372E+02 -.882734893E+02 -.881712369E+02 -.880764677E+02 -.879897110E+02 -.879118186E+02 -.878440700E+02 -.877883105E+02 -.877471313E+02 -.877241071E+02 -.877241071E+02
 -.877808519E+02 -.877808519E+02 -.878068901E+02 -.878533240E+02 -.879159691E+02 -.879917483E+02 -.880784253E+02 -.881743999E+02 -.882785529E+02 -.883901264E+02 -.885086321E+02 -.886337807E+02 -.887654269E+02 -.889035264E+02 -.890481019E+02 -.891992158E+02 -.893569479E+02 -.895213764E+02 -.896925622E+02 -.898705348E+02 -.900552799E+02 -.902467276E+02 -.904447425E+02 -.906491132E+02 -.908595436E+02 -.910756448E+02 -.912969273E+02 -.915227947E+02 -.917525386E+02 -.919853350E+02 -.922202423E+02 -.924562017E+02 -.926920396E+02 -.929264725E+02 -.931581155E+02 -.933854931E+02 -.936070531E+02 -.938211843E+02 -.940262367E+02 -.942205444E+02 -.944024513E+02 -.945703386E+02 -.947226534E+02 -.948579380E+02 -.949748583E+02 -.950722319E+02 -.951490534E+02 -.952045159E+02 -.952380302E+02 -.952492375E+02 -.952380185E+02 -.952044957E+02 -.951490310E+02 -.950722169E+02 -.949748632E+02 -.948579790E+02 -.947227498E+02 -.945705132E+02 -.944027304E+02 -.942209580E+02 -.940268185E+02 -.938219718E+02 -.936080879E+02 -.933868210E+02 -.931597867E+02 -.929285415E+02 -.926945658E+02 -.924592492E+02 -.922238802E+02 -.919896375E+02 -.917575852E+02 -.915286703E+02 -.913037221E+02 -.910834541E+02 -.908684678E+02 -.906592573E+02 -.904562157E+02 -.902596422E+02 -.900697497E+02 -.898866738E+02 -.897104815E+02 -.895411808E+02 -.893787309E+02 -.892230530E+02 -.890740423E+02 -.889315803E+02 -.887955507E+02 -.886658554E+02 -.885424363E+02 -.884252997E+02 -.883145479E+02 -.882104190E+02 -.881133373E+02 -.880239792E+02 -.879433576E+02 -.878729324E+02 -.878147553E+02 -.877716586E+02 -.877475030E+02 -.877475030E+02
 -.877934149E+02 -.877934149E+02 -.878199796E+02 -.878672624E+02 -.879309002E+02 -.880076578E+02 -.880951562E+02 -.881916650E+02 -.882959438E+02 -.884071205E+02 -.885245979E+02 -.886479821E+02 -.887770259E+02 -.889115863E+02 -.890515895E+02 -.891970042E+02 -.893478194E+02 -.895040266E+02 -.896656044E+02 -.898325062E+02 -.900046489E+02 -.901819031E+02 -.903640847E+02 -.905509471E+02 -.907421745E+02 -.909373760E+02 -.911360804E+02 -.913377327E+02 -.915416908E+02 -.917472243E+02 -.919535145E+02 -.921596560E+02 -.923646600E+02 -.925674599E+02 -.927669185E+02 -.929618380E+02 -.931509715E+02 -.933330367E+02 -.935067322E+02 -.936707545E+02 -.938238178E+02 -.939646733E+02 -.940921306E+02 -.942050784E+02 -.943025045E+02 -.943835157E+02 -.944473549E+02 -.944934165E+02 -.945212593E+02 -.945306151E+02 -.945213952E+02 -.944936917E+02 -.944477757E+02 -.943840921E+02 -.943032495E+02 -.942060084E+02 -.940932657E+02 -.939660367E+02 -.938254366E+02 -.936726594E+02 -.935089575E+02 -.933356209E+02 -.931539569E+02 -.929652712E+02 -.927708502E+02 -.925719453E+02 -.923697590E+02 -.921654331E+02 -.919600390E+02 -.917545703E+02 -.915499375E+02 -.913469643E+02 -.911463859E+02 -.909488492E+02 -.907549138E+02 -.905650547E+02 -.903796662E+02 -.901990663E+02 -.900235023E+02 -.898531572E+02 -.896881561E+02 -.895285742E+02 -.893744454E+02 -.892257708E+02 -.890825302E+02 -.889446933E+02 -.888122343E+02 -.886851485E+02 -.885634726E+02 -.884473101E+02 -.883368634E+02 -.882324737E+02 -.881346734E+02 -.880442529E+02 -.879623477E+02 -.878905519E+02 -.878310662E+02 -.877868918E+02 -.877620837E+02 -.877620837E+02
 -.877983369E+02 -.877983369E+02 -.878250206E+02 -.878724408E+02 -.879361379E+02 -.880127836E+02 -.880999088E+02 -.881956958E+02 -.882988195E+02 -.884083246E+02 -.885235331E+02 -.886439715E+02 -.887693152E+02 -.888993453E+02 -.890339147E+02 -.891729213E+02 -.893162867E+02 -.894639391E+02 -.896157991E+02 -.897717678E+02 -.899317176E+02 -.900954831E+02 -.902628549E+02 -.904335724E+02 -.906073197E+02 -.907837209E+02 -.909623365E+02 -.911426618E+02 -.913241250E+02 -.915060870E+02 -.916878426E+02 -.918686227E+02 -.920475980E+02 -.922238838E+02 -.923965470E+02 -.925646140E+02 -.927270804E+02 -.928829219E+02 -.930311067E+02 -.931706087E+02 -.933004220E+02 -.934195758E+02 -.935271494E+02 -.936222872E+02 -.937042135E+02 -.937722461E+02 -.938258087E+02 -.938644413E+02 -.938878096E+02 -.938957109E+02 -.938880783E+02 -.938649820E+02 -.938266280E+02 -.937733539E+02 -.937056230E+02 -.936240151E+02 -.935292158E+02 -.934220043E+02 -.933032398E+02 -.931738466E+02 -.930347993E+02 -.928871077E+02 -.927318018E+02 -.925699174E+02 -.924024831E+02 -.922305075E+02 -.920549686E+02 -.918768040E+02 -.916969029E+02 -.915160993E+02 -.913351669E+02 -.911548155E+02 -.909756886E+02 -.907983622E+02 -.906233451E+02 -.904510799E+02 -.902819451E+02 -.901162581E+02 -.899542791E+02 -.897962154E+02 -.896422271E+02 -.894924326E+02 -.893469164E+02 -.892057364E+02 -.890689339E+02 -.889365444E+02 -.888086109E+02 -.886852001E+02 -.885664228E+02 -.884524580E+02 -.883435858E+02 -.882402271E+02 -.881429963E+02 -.880527687E+02 -.879707682E+02 -.878986820E+02 -.878388097E+02 -.877942584E+02 -.877691986E+02 -.877691986E+02
 -.877969535E+02 -.877969535E+02 -.878234238E+02 -.878704035E+02 -.879334048E+02 -.880090614E+02 -.880948590E+02 -.881889297E+02 -.882898945E+02 -.883967425E+02 -.885087384E+02 -.886253514E+02 -.887461998E+02 -.888710087E+02 -.889995765E+02 -.891317493E+02 -.892673999E+02 -.894064117E+02 -.895486654E+02 -.896940283E+02 -.898423456E+02 -.899934328E+02 -.901470702E+02 -.903029980E+02 -.904609116E+02 -.906204596E+02 -.907812409E+02 -.909428033E+02 -.911046435E+02 -.912662074E+02 -.914268914E+02 -.915860447E+02 -.917429732E+02 -.918969440E+02 -.920471908E+02 -.921929206E+02 -.923333219E+02 -.924675729E+02 -.925948514E+02 -.927143446E+02 -.928252605E+02 -.929268382E+02 -.930183597E+02 -.930991606E+02 -.931686407E+02 -.932262737E+02 -.932716164E+02 -.933043158E+02 -.933241159E+02 -.933308617E+02 -.933245023E+02 -.933050920E+02 -.932727888E+02 -.932278523E+02 -.931706386E+02 -.931015944E+02 -.930212493E+02 -.929302071E+02 -.928291357E+02 -.927187567E+02 -.925998345E+02 -.924731651E+02 -.923395649E+02 -.921998602E+02 -.920548766E+02 -.919054300E+02 -.917523173E+02 -.915963090E+02 -.914381425E+02 -.912785161E+02 -.911180846E+02 -.909574560E+02 -.907971883E+02 -.906377886E+02 -.904797123E+02 -.903233632E+02 -.901690946E+02 -.900172115E+02 -.898679728E+02 -.897215952E+02 -.895782566E+02 -.894381018E+02 -.893012481E+02 -.891677922E+02 -.890378190E+02 -.889114119E+02 -.887886650E+02 -.886696987E+02 -.885546793E+02 -.884438434E+02 -.883375293E+02 -.882362170E+02 -.881405803E+02 -.880515536E+02 -.879704197E+02 -.878989230E+02 -.878394189E+02 -.877950670E+02 -.877700861E+02 -.877700861E+02
 -.877904519E+02 -.877904519E+02 -.878164426E+02 -.878625199E+02 -.879242252E+02 -.879981996E+02 -.880819211E+02 -.881735026E+02 -.882715380E+02 -.883749835E+02 -.884830673E+02 -.885952196E+02 -.887110188E+02 -.888301503E+02 -.889523739E+02 -.890774988E+02 -.892053637E+02 -.893358218E+02 -.894687276E+02 -.896039278E+02 -.897412528E+02 -.898805108E+02 -.900214823E+02 -.901639162E+02 -.903075269E+02 -.904519915E+02 -.905969489E+02 -.907419987E+02 -.908867014E+02 -.910305791E+02 -.911731170E+02 -.913137660E+02 -.914519459E+02 -.915870488E+02 -.917184446E+02 -.918454859E+02 -.919675146E+02 -.920838686E+02 -.921938892E+02 -.922969289E+02 -.923923596E+02 -.924795810E+02 -.925580287E+02 -.926271824E+02 -.926865735E+02 -.927357925E+02 -.927744952E+02 -.928024082E+02 -.928193333E+02 -.928251511E+02 -.928198225E+02 -.928033898E+02 -.927759756E+02 -.927377815E+02 -.926890839E+02 -.926302305E+02 -.925616342E+02 -.924837668E+02 -.923971521E+02 -.923023580E+02 -.921999883E+02 -.920906747E+02 -.919750684E+02 -.918538317E+02 -.917276307E+02 -.915971273E+02 -.914629727E+02 -.913258011E+02 -.911862240E+02 -.910448259E+02 -.909021596E+02 -.907587435E+02 -.906150591E+02 -.904715490E+02 -.903286165E+02 -.901866246E+02 -.900458974E+02 -.899067204E+02 -.897693429E+02 -.896339804E+02 -.895008178E+02 -.893700137E+02 -.892417051E+02 -.891160144E+02 -.889930564E+02 -.888729478E+02 -.887558196E+02 -.886418315E+02 -.885311904E+02 -.884241748E+02 -.883211648E+02 -.882226820E+02 -.881294398E+02 -.880424099E+02 -.879629081E+02 -.878927063E+02 -.878341785E+02 -.877904925E+02 -.877658589E+02 -.877658589E+02
 -.877798695E+02 -.877798695E+02 -.878051710E+02 -.878499843E+02 -.879099256E+02 -.879816810E+02 -.880627517E+02 -.881512574E+02 -.882457867E+02 -.883452822E+02 -.884489524E+02 -.885562043E+02 -.886665906E+02 -.887797704E+02 -.888954773E+02 -.890134957E+02 -.891336421E+02 -.892557500E+02 -.893796582E+02 -.895052024E+02 -.896322073E+02 -.897604811E+02 -.898898110E+02 -.900199601E+02 -.901506646E+02 -.902816319E+02 -.904125401E+02 -.905430369E+02 -.906727406E+02 -.908012406E+02 -.909280989E+02 -.910528525E+02 -.911750161E+02 -.912940854E+02 -.914095408E+02 -.915208523E+02 -.916274843E+02 -.917289009E+02 -.918245716E+02 -.919139777E+02 -.919966180E+02 -.920720155E+02 -.921397232E+02 -.921993307E+02 -.922504692E+02 -.922928172E+02 -.923261051E+02 -.923501193E+02 -.923647051E+02 -.923697695E+02 -.923652823E+02 -.923512768E+02 -.923278492E+02 -.922951572E+02 -.922534178E+02 -.922029037E+02 -.921439395E+02 -.920768973E+02 -.920021909E+02 -.919202705E+02 -.918316166E+02 -.917367337E+02 -.916361441E+02 -.915303817E+02 -.914199859E+02 -.913054961E+02 -.911874458E+02 -.910663581E+02 -.909427410E+02 -.908170834E+02 -.906898517E+02 -.905614871E+02 -.904324031E+02 -.903029844E+02 -.901735852E+02 -.900445290E+02 -.899161089E+02 -.897885879E+02 -.896622007E+02 -.895371553E+02 -.894136360E+02 -.892918064E+02 -.891718144E+02 -.890537976E+02 -.889378901E+02 -.888242315E+02 -.887129782E+02 -.886043170E+02 -.884984835E+02 -.883957850E+02 -.882966299E+02 -.882015662E+02 -.881113306E+02 -.880269134E+02 -.879496420E+02 -.878812901E+02 -.878242204E+02 -.877815711E+02 -.877574991E+02 -.877574991E+02
 -.877660991E+02 -.877660991E+02 -.877905501E+02 -.878338225E+02 -.878916435E+02 -.879607748E+02 -.880387652E+02 -.881237625E+02 -.882143680E+02 -.883095266E+02 -.884084413E+02 -.885105081E+02 -.886152660E+02 -.887223584E+02 -.888315031E+02 -.889424691E+02 -.890550593E+02 -.891690959E+02 -.892844100E+02 -.894008328E+02 -.895181892E+02 -.896362926E+02 -.897549411E+02 -.898739142E+02 -.899929711E+02 -.901118492E+02 -.902302630E+02 -.903479044E+02 -.904644428E+02 -.905795261E+02 -.906927821E+02 -.908038203E+02 -.909122345E+02 -.910176052E+02 -.911195032E+02 -.912174933E+02 -.913111375E+02 -.914000003E+02 -.914836524E+02 -.915616757E+02 -.916336680E+02 -.916992478E+02 -.917580587E+02 -.918097744E+02 -.918541025E+02 -.918907889E+02 -.919196205E+02 -.919404291E+02 -.919530929E+02 -.919575390E+02 -.919537438E+02 -.919417339E+02 -.919215853E+02 -.918934226E+02 -.918574173E+02 -.918137853E+02 -.917627840E+02 -.917047088E+02 -.916398891E+02 -.915686845E+02 -.914914796E+02 -.914086798E+02 -.913207067E+02 -.912279926E+02 -.911309765E+02 -.910300995E+02 -.909258003E+02 -.908185113E+02 -.907086552E+02 -.905966415E+02 -.904828635E+02 -.903676964E+02 -.902514948E+02 -.901345915E+02 -.900172963E+02 -.898998956E+02 -.897826519E+02 -.896658050E+02 -.895495722E+02 -.894341504E+02 -.893197182E+02 -.892064388E+02 -.890944640E+02 -.889839393E+02 -.888750105E+02 -.887678315E+02 -.886625749E+02 -.885594458E+02 -.884586981E+02 -.883606575E+02 -.882657492E+02 -.881745351E+02 -.880877618E+02 -.880064225E+02 -.879318385E+02 -.878657643E+02 -.878105263E+02 -.877692029E+02 -.877458601E+02 -.877458601E+02
 -.877498984E+02 -.877498984E+02 -.877733785E+02 -.878149038E+02 -.878703416E+02 -.879365524E+02 -.880111530E+02 -.880923356E+02 -.881787291E+02 -.882692932E+02 -.883632368E+02 -.884599555E+02 -.885589837E+02 -.886599578E+02 -.887625876E+02 -.888666344E+02 -.889718942E+02 -.890781841E+02 -.891853327E+02 -.892931720E+02 -.894015309E+02 -.895102314E+02 -.896190841E+02 -.897278863E+02 -.898364199E+02 -.899444503E+02 -.900517258E+02 -.901579776E+02 -.902629197E+02 -.903662507E+02 -.904676541E+02 -.905668003E+02 -.906633487E+02 -.907569498E+02 -.908472480E+02 -.909338842E+02 -.910164995E+02 -.910947381E+02 -.911682507E+02 -.912366987E+02 -.912997574E+02 -.913571197E+02 -.914084996E+02 -.914536361E+02 -.914922957E+02 -.915242757E+02 -.915494070E+02 -.915675557E+02 -.915786254E+02 -.915825585E+02 -.915793363E+02 -.915689804E+02 -.915515512E+02 -.915271480E+02 -.914959075E+02 -.914580019E+02 -.914136366E+02 -.913630480E+02 -.913065003E+02 -.912442822E+02 -.911767039E+02 -.911040930E+02 -.910267914E+02 -.909451510E+02 -.908595309E+02 -.907702930E+02 -.906777994E+02 -.905824085E+02 -.904844729E+02 -.903843359E+02 -.902823297E+02 -.901787731E+02 -.900739700E+02 -.899682077E+02 -.898617565E+02 -.897548684E+02 -.896477776E+02 -.895407005E+02 -.894338365E+02 -.893273693E+02 -.892214688E+02 -.891162938E+02 -.890119957E+02 -.889087226E+02 -.888066258E+02 -.887058672E+02 -.886066290E+02 -.885091266E+02 -.884136247E+02 -.883204586E+02 -.882300610E+02 -.881429979E+02 -.880600140E+02 -.879820931E+02 -.879105356E+02 -.878470600E+02 -.877939364E+02 -.877541591E+02 -.877316738E+02 -.877316738E+02
 -.877319025E+02 -.877319025E+02 -.877543248E+02 -.877939555E+02 -.878468240E+02 -.879099076E+02 -.879809064E+02 -.880580704E+02 -.881400676E+02 -.882258825E+02 -.883147391E+02 -.884060406E+02 -.884993244E+02 -.885942268E+02 -.886904558E+02 -.887877705E+02 -.888859653E+02 -.889848569E+02 -.890842754E+02 -.891840565E+02 -.892840363E+02 -.893840464E+02 -.894839116E+02 -.895834465E+02 -.896824548E+02 -.897807278E+02 -.898780441E+02 -.899741694E+02 -.900688569E+02 -.901618481E+02 -.902528738E+02 -.903416556E+02 -.904279072E+02 -.905113366E+02 -.905916481E+02 -.906685450E+02 -.907417312E+02 -.908109151E+02 -.908758111E+02 -.909361436E+02 -.909916489E+02 -.910420783E+02 -.910872012E+02 -.911268070E+02 -.911607083E+02 -.911887424E+02 -.912107738E+02 -.912266956E+02 -.912364307E+02 -.912399332E+02 -.912371886E+02 -.912282140E+02 -.912130582E+02 -.911918008E+02 -.911645516E+02 -.911314487E+02 -.910926574E+02 -.910483682E+02 -.909987941E+02 -.909441686E+02 -.908847431E+02 -.908207841E+02 -.907525700E+02 -.906803891E+02 -.906045360E+02 -.905253091E+02 -.904430081E+02 -.903579313E+02 -.902703732E+02 -.901806225E+02 -.900889598E+02 -.899956566E+02 -.899009729E+02 -.898051568E+02 -.897084435E+02 -.896110543E+02 -.895131972E+02 -.894150665E+02 -.893168436E+02 -.892186982E+02 -.891207901E+02 -.890232712E+02 -.889262890E+02 -.888299909E+02 -.887345292E+02 -.886400690E+02 -.885467967E+02 -.884549323E+02 -.883647448E+02 -.882765722E+02 -.881908476E+02 -.881081324E+02 -.880291608E+02 -.879548965E+02 -.878866075E+02 -.878259630E+02 -.877751606E+02 -.877370919E+02 -.877155593E+02 -.877155593E+02
 -.877126370E+02 -.877126370E+02 -.877339421E+02 -.877715789E+02 -.878217544E+02 -.878815765E+02 -.879488403E+02 -.880218637E+02 -.880993626E+02 -.881803544E+02 -.882640851E+02 -.883499721E+02 -.884375616E+02 -.885264951E+02 -.886164836E+02 -.887072886E+02 -.887987064E+02 -.888905567E+02 -.889826739E+02 -.890748999E+02 -.891670790E+02 -.892590541E+02 -.893506635E+02 -.894417390E+02 -.895321045E+02 -.896215748E+02 -.897099553E+02 -.897970419E+02 -.898826217E+02 -.899664730E+02 -.900483663E+02 -.901280659E+02 -.902053308E+02 -.902799162E+02 -.903515757E+02 -.904200626E+02 -.904851323E+02 -.905465444E+02 -.906040646E+02 -.906574670E+02 -.907065365E+02 -.907510708E+02 -.907908824E+02 -.908258009E+02 -.908556744E+02 -.908803719E+02 -.908997840E+02 -.909138246E+02 -.909224320E+02 -.909255691E+02 -.909232245E+02 -.909154122E+02 -.909021716E+02 -.908835672E+02 -.908596874E+02 -.908306442E+02 -.907965712E+02 -.907576228E+02 -.907139719E+02 -.906658086E+02 -.906133376E+02 -.905567767E+02 -.904963543E+02 -.904323071E+02 -.903648780E+02 -.902943143E+02 -.902208648E+02 -.901447784E+02 -.900663019E+02 -.899856786E+02 -.899031462E+02 -.898189356E+02 -.897332699E+02 -.896463631E+02 -.895584198E+02 -.894696340E+02 -.893801899E+02 -.892902612E+02 -.892000122E+02 -.891095987E+02 -.890191692E+02 -.889288675E+02 -.888388353E+02 -.887492163E+02 -.886601611E+02 -.885718341E+02 -.884844218E+02 -.883981444E+02 -.883132703E+02 -.882301349E+02 -.881491652E+02 -.880709120E+02 -.879960915E+02 -.879256393E+02 -.878607818E+02 -.878031282E+02 -.877547915E+02 -.877185462E+02 -.876980340E+02 -.876980340E+02
 -.876925311E+02 -.876925311E+02 -.877126821E+02 -.877482640E+02 -.877956731E+02 -.878521577E+02 -.879156160E+02 -.879844415E+02 -.880574046E+02 -.881335619E+02 -.882121867E+02 -.882927157E+02 -.883747083E+02 -.884578151E+02 -.885417543E+02 -.886262924E+02 -.887112310E+02 -.887963951E+02 -.888816251E+02 -.889667707E+02 -.890516853E+02 -.891362231E+02 -.892202360E+02 -.893035718E+02 -.893860728E+02 -.894675749E+02 -.895479072E+02 -.896268923E+02 -.897043458E+02 -.897800774E+02 -.898538915E+02 -.899255879E+02 -.899949630E+02 -.900618113E+02 -.901259265E+02 -.901871030E+02 -.902451378E+02 -.902998317E+02 -.903509917E+02 -.903984319E+02 -.904419758E+02 -.904814578E+02 -.905167250E+02 -.905476382E+02 -.905740743E+02 -.905959265E+02 -.906131062E+02 -.906255438E+02 -.906331891E+02 -.906360125E+02 -.906340048E+02 -.906271775E+02 -.906155626E+02 -.905992126E+02 -.905781994E+02 -.905526141E+02 -.905225655E+02 -.904881795E+02 -.904495972E+02 -.904069741E+02 -.903604780E+02 -.903102877E+02 -.902565913E+02 -.901995843E+02 -.901394680E+02 -.900764476E+02 -.900107307E+02 -.899425257E+02 -.898720401E+02 -.897994791E+02 -.897250447E+02 -.896489337E+02 -.895713375E+02 -.894924411E+02 -.894124221E+02 -.893314507E+02 -.892496895E+02 -.891672937E+02 -.890844114E+02 -.890011848E+02 -.889177512E+02 -.888342454E+02 -.887508020E+02 -.886675593E+02 -.885846638E+02 -.885022765E+02 -.884205813E+02 -.883397949E+02 -.882601811E+02 -.881820685E+02 -.881058737E+02 -.880321314E+02 -.879615340E+02 -.878949831E+02 -.878336563E+02 -.877790947E+02 -.877333177E+02 -.876989716E+02 -.876795253E+02 -.876795253E+02
 -.876719309E+02 -.876719309E+02 -.876909085E+02 -.877244055E+02 -.877690147E+02 -.878221311E+02 -.878817625E+02 -.879463831E+02 -.880148228E+02 -.880861817E+02 -.881597646E+02 -.882350312E+02 -.883115575E+02 -.883890067E+02 -.884671063E+02 -.885456309E+02 -.886243890E+02 -.887032126E+02 -.887819497E+02 -.888604582E+02 -.889386014E+02 -.890162446E+02 -.890932526E+02 -.891694880E+02 -.892448098E+02 -.893190729E+02 -.893921272E+02 -.894638181E+02 -.895339860E+02 -.896024673E+02 -.896690948E+02 -.897336980E+02 -.897961048E+02 -.898561417E+02 -.899136356E+02 -.899684146E+02 -.900203093E+02 -.900691544E+02 -.901147898E+02 -.901570618E+02 -.901958252E+02 -.902309435E+02 -.902622913E+02 -.902897547E+02 -.903132327E+02 -.903326383E+02 -.903478992E+02 -.903589586E+02 -.903657758E+02 -.903683268E+02 -.903666040E+02 -.903606171E+02 -.903503924E+02 -.903359726E+02 -.903174167E+02 -.902947990E+02 -.902682089E+02 -.902377494E+02 -.902035365E+02 -.901656978E+02 -.901243717E+02 -.900797057E+02 -.900318555E+02 -.899809830E+02 -.899272558E+02 -.898708450E+02 -.898119244E+02 -.897506690E+02 -.896872537E+02 -.896218523E+02 -.895546364E+02 -.894857744E+02 -.894154308E+02 -.893437652E+02 -.892709322E+02 -.891970811E+02 -.891223553E+02 -.890468932E+02 -.889708279E+02 -.888942886E+02 -.888174019E+02 -.887402929E+02 -.886630886E+02 -.885859207E+02 -.885089300E+02 -.884322724E+02 -.883561265E+02 -.882807031E+02 -.882062585E+02 -.881331113E+02 -.880616637E+02 -.879924307E+02 -.879260766E+02 -.878634640E+02 -.878057163E+02 -.877543010E+02 -.877111367E+02 -.876787345E+02 -.876603815E+02 -.876603815E+02
 -.876511109E+02 -.876511109E+02 -.876689099E+02 -.877003160E+02 -.877421226E+02 -.877918760E+02 -.878476968E+02 -.879081439E+02 -.879721099E+02 -.880387417E+02 -.881073787E+02 -.881775062E+02 -.882487195E+02 -.883206965E+02 -.883931762E+02 -.884659429E+02 -.885388136E+02 -.886116285E+02 -.886842438E+02 -.887565264E+02 -.888283492E+02 -.888995883E+02 -.889701209E+02 -.890398230E+02 -.891085689E+02 -.891762300E+02 -.892426746E+02 -.893077678E+02 -.893713715E+02 -.894333445E+02 -.894935437E+02 -.895518236E+02 -.896080381E+02 -.896620406E+02 -.897136852E+02 -.897628275E+02 -.898093259E+02 -.898530424E+02 -.898938438E+02 -.899316025E+02 -.899661982E+02 -.899975182E+02 -.900254590E+02 -.900499268E+02 -.900708386E+02 -.900881229E+02 -.901017205E+02 -.901115848E+02 -.901176825E+02 -.901199941E+02 -.901185135E+02 -.901132486E+02 -.901042211E+02 -.900914662E+02 -.900750324E+02 -.900549809E+02 -.900313852E+02 -.900043301E+02 -.899739114E+02 -.899402345E+02 -.899034139E+02 -.898635720E+02 -.898208379E+02 -.897753468E+02 -.897272384E+02 -.896766560E+02 -.896237455E+02 -.895686544E+02 -.895115306E+02 -.894525217E+02 -.893917738E+02 -.893294312E+02 -.892656354E+02 -.892005246E+02 -.891342335E+02 -.890668926E+02 -.889986287E+02 -.889295649E+02 -.888598207E+02 -.887895134E+02 -.887187586E+02 -.886476724E+02 -.885763735E+02 -.885049863E+02 -.884336449E+02 -.883624987E+02 -.882917192E+02 -.882215095E+02 -.881521162E+02 -.880838452E+02 -.880170820E+02 -.879523184E+02 -.878901878E+02 -.878315097E+02 -.877773502E+02 -.877290982E+02 -.876885678E+02 -.876581292E+02 -.876408824E+02 -.876408824E+02
 -.876302850E+02 -.876302850E+02 -.876469109E+02 -.876762386E+02 -.877152639E+02 -.877616861E+02 -.878137411E+02 -.878700745E+02 -.879296441E+02 -.879916454E+02 -.880554547E+02 -.881205849E+02 -.881866524E+02 -.882533513E+02 -.883204338E+02 -.883876950E+02 -.884549614E+02 -.885220823E+02 -.885889225E+02 -.886553579E+02 -.887212711E+02 -.887865486E+02 -.888510788E+02 -.889147503E+02 -.889774509E+02 -.890390668E+02 -.890994823E+02 -.891585796E+02 -.892162389E+02 -.892723384E+02 -.893267550E+02 -.893793646E+02 -.894300427E+02 -.894786649E+02 -.895251080E+02 -.895692503E+02 -.896109729E+02 -.896501601E+02 -.896867007E+02 -.897204885E+02 -.897514233E+02 -.897794115E+02 -.898043674E+02 -.898262133E+02 -.898448807E+02 -.898603105E+02 -.898724541E+02 -.898812730E+02 -.898867399E+02 -.898888387E+02 -.898875646E+02 -.898829241E+02 -.898749352E+02 -.898636271E+02 -.898490396E+02 -.898312236E+02 -.898102396E+02 -.897861581E+02 -.897590583E+02 -.897290278E+02 -.896961617E+02 -.896605619E+02 -.896223362E+02 -.895815975E+02 -.895384629E+02 -.894930528E+02 -.894454903E+02 -.893958999E+02 -.893444070E+02 -.892911372E+02 -.892362155E+02 -.891797655E+02 -.891219093E+02 -.890627666E+02 -.890024547E+02 -.889410881E+02 -.888787788E+02 -.888156360E+02 -.887517670E+02 -.886872779E+02 -.886222741E+02 -.885568627E+02 -.884911541E+02 -.884252649E+02 -.883593219E+02 -.882934668E+02 -.882278633E+02 -.881627049E+02 -.880982271E+02 -.880347211E+02 -.879725536E+02 -.879121915E+02 -.878542341E+02 -.877994563E+02 -.877488633E+02 -.877037636E+02 -.876658629E+02 -.876373884E+02 -.876212496E+02 -.876212496E+02
 -.876096164E+02 -.876096164E+02 -.876250828E+02 -.876523582E+02 -.876886410E+02 -.877317836E+02 -.877801383E+02 -.878324383E+02 -.878877079E+02 -.879451927E+02 -.880043071E+02 -.880645929E+02 -.881256890E+02 -.881873069E+02 -.882492128E+02 -.883112135E+02 -.883731460E+02 -.884348685E+02 -.884962552E+02 -.885571909E+02 -.886175674E+02 -.886772812E+02 -.887362312E+02 -.887943173E+02 -.888514395E+02 -.889074970E+02 -.889623883E+02 -.890160103E+02 -.890682589E+02 -.891190290E+02 -.891682144E+02 -.892157090E+02 -.892614064E+02 -.893052009E+02 -.893469879E+02 -.893866648E+02 -.894241312E+02 -.894592900E+02 -.894920478E+02 -.895223158E+02 -.895500103E+02 -.895750534E+02 -.895973736E+02 -.896169065E+02 -.896335951E+02 -.896473906E+02 -.896582525E+02 -.896661491E+02 -.896710579E+02 -.896729656E+02 -.896718683E+02 -.896677714E+02 -.896606899E+02 -.896506479E+02 -.896376788E+02 -.896218245E+02 -.896031356E+02 -.895816704E+02 -.895574949E+02 -.895306822E+02 -.895013117E+02 -.894694685E+02 -.894352428E+02 -.893987295E+02 -.893600269E+02 -.893192366E+02 -.892764626E+02 -.892318104E+02 -.891853866E+02 -.891372985E+02 -.890876529E+02 -.890365562E+02 -.889841137E+02 -.889304294E+02 -.888756054E+02 -.888197424E+02 -.887629389E+02 -.887052921E+02 -.886468982E+02 -.885878527E+02 -.885282517E+02 -.884681935E+02 -.884077801E+02 -.883471203E+02 -.882863330E+02 -.882255520E+02 -.881649317E+02 -.881046556E+02 -.880449464E+02 -.879860796E+02 -.879284017E+02 -.878723527E+02 -.878184968E+02 -.877675620E+02 -.877204915E+02 -.876785110E+02 -.876432173E+02 -.876166924E+02 -.876016546E+02 -.876016546E+02
 -.875892256E+02 -.875892256E+02 -.876035520E+02 -.876288113E+02 -.876624028E+02 -.877023316E+02 -.877470657E+02 -.877954265E+02 -.878465052E+02 -.878995984E+02 -.879541590E+02 -.880097589E+02 -.880660600E+02 -.881227921E+02 -.881797362E+02 -.882367113E+02 -.882935650E+02 -.883501652E+02 -.884063951E+02 -.884621483E+02 -.885173258E+02 -.885718332E+02 -.886255792E+02 -.886784740E+02 -.887304286E+02 -.887813539E+02 -.888311603E+02 -.888797580E+02 -.889270563E+02 -.889729642E+02 -.890173903E+02 -.890602433E+02 -.891014323E+02 -.891408671E+02 -.891784590E+02 -.892141208E+02 -.892477678E+02 -.892793181E+02 -.893086931E+02 -.893358182E+02 -.893606233E+02 -.893830431E+02 -.894030180E+02 -.894204942E+02 -.894354243E+02 -.894477675E+02 -.894574904E+02 -.894645665E+02 -.894689771E+02 -.894707113E+02 -.894697658E+02 -.894661452E+02 -.894598621E+02 -.894509365E+02 -.894393963E+02 -.894252763E+02 -.894086188E+02 -.893894725E+02 -.893678926E+02 -.893439400E+02 -.893176814E+02 -.892891881E+02 -.892585359E+02 -.892258047E+02 -.891910775E+02 -.891544400E+02 -.891159805E+02 -.890757885E+02 -.890339550E+02 -.889905715E+02 -.889457299E+02 -.888995217E+02 -.888520378E+02 -.888033687E+02 -.887536034E+02 -.887028301E+02 -.886511360E+02 -.885986074E+02 -.885453300E+02 -.884913900E+02 -.884368747E+02 -.883818737E+02 -.883264813E+02 -.882707980E+02 -.882149349E+02 -.881590171E+02 -.881031896E+02 -.880476248E+02 -.879925321E+02 -.879381703E+02 -.878848643E+02 -.878330267E+02 -.877831852E+02 -.877360201E+02 -.876924115E+02 -.876535019E+02 -.876207782E+02 -.875961776E+02 -.875822276E+02 -.875822276E+02
 -.875691982E+02 -.875691982E+02 -.875824080E+02 -.876056941E+02 -.876366540E+02 -.876734438E+02 -.877146464E+02 -.877591709E+02 -.878061752E+02 -.878550070E+02 -.879051585E+02 -.879562319E+02 -.880079125E+02 -.880599490E+02 -.881121375E+02 -.881643096E+02 -.882163236E+02 -.882680573E+02 -.883194028E+02 -.883702623E+02 -.884205455E+02 -.884701668E+02 -.885190438E+02 -.885670962E+02 -.886142447E+02 -.886604105E+02 -.887055151E+02 -.887494796E+02 -.887922252E+02 -.888336730E+02 -.888737442E+02 -.889123602E+02 -.889494431E+02 -.889849160E+02 -.890187031E+02 -.890507305E+02 -.890809264E+02 -.891092215E+02 -.891355494E+02 -.891598475E+02 -.891820567E+02 -.892021222E+02 -.892199941E+02 -.892356273E+02 -.892489822E+02 -.892600248E+02 -.892687270E+02 -.892750670E+02 -.892790291E+02 -.892806041E+02 -.892797895E+02 -.892765892E+02 -.892710135E+02 -.892630794E+02 -.892528100E+02 -.892402346E+02 -.892253885E+02 -.892083126E+02 -.891890529E+02 -.891676609E+02 -.891441923E+02 -.891187072E+02 -.890912695E+02 -.890619466E+02 -.890308086E+02 -.889979284E+02 -.889633806E+02 -.889272418E+02 -.888895895E+02 -.888505020E+02 -.888100584E+02 -.887683374E+02 -.887254178E+02 -.886813782E+02 -.886362963E+02 -.885902495E+02 -.885433146E+02 -.884955682E+02 -.884470868E+02 -.883979479E+02 -.883482304E+02 -.882980160E+02 -.882473909E+02 -.881964481E+02 -.881452903E+02 -.880940339E+02 -.880428140E+02 -.879917916E+02 -.879411621E+02 -.878911671E+02 -.878421095E+02 -.877943732E+02 -.877484494E+02 -.877049699E+02 -.876647515E+02 -.876288535E+02 -.875986531E+02 -.875759437E+02 -.875630635E+02 -.875630635E+02
 -.875495908E+02 -.875495908E+02 -.875617100E+02 -.875830701E+02 -.876114632E+02 -.876451941E+02 -.876829593E+02 -.877237545E+02 -.877668041E+02 -.878115065E+02 -.878573933E+02 -.879040970E+02 -.879513268E+02 -.879988502E+02 -.880464787E+02 -.880940567E+02 -.881414534E+02 -.881885562E+02 -.882352661E+02 -.882814939E+02 -.883271572E+02 -.883721788E+02 -.884164847E+02 -.884600030E+02 -.885026634E+02 -.885443963E+02 -.885851326E+02 -.886248035E+02 -.886633402E+02 -.887006745E+02 -.887367381E+02 -.887714635E+02 -.888047838E+02 -.888366332E+02 -.888669472E+02 -.888956627E+02 -.889227188E+02 -.889480568E+02 -.889716206E+02 -.889933573E+02 -.890132170E+02 -.890311538E+02 -.890471255E+02 -.890610945E+02 -.890730274E+02 -.890828958E+02 -.890906762E+02 -.890963503E+02 -.890999050E+02 -.891013328E+02 -.891006314E+02 -.890978042E+02 -.890928599E+02 -.890858127E+02 -.890766820E+02 -.890654923E+02 -.890522733E+02 -.890370593E+02 -.890198891E+02 -.890008057E+02 -.889798563E+02 -.889570915E+02 -.889325652E+02 -.889063344E+02 -.888784586E+02 -.888489996E+02 -.888180209E+02 -.887855878E+02 -.887517665E+02 -.887166244E+02 -.886802291E+02 -.886426488E+02 -.886039516E+02 -.885642058E+02 -.885234792E+02 -.884818397E+02 -.884393549E+02 -.883960927E+02 -.883521213E+02 -.883075100E+02 -.882623299E+02 -.882166552E+02 -.881705646E+02 -.881241433E+02 -.880774859E+02 -.880306998E+02 -.879839102E+02 -.879372662E+02 -.878909491E+02 -.878451826E+02 -.878002474E+02 -.877564987E+02 -.877143905E+02 -.876745062E+02 -.876375994E+02 -.876046466E+02 -.875769164E+02 -.875560599E+02 -.875442286E+02 -.875442286E+02
 -.875304369E+02 -.875304369E+02 -.875414928E+02 -.875609759E+02 -.875868694E+02 -.876176239E+02 -.876520476E+02 -.876892216E+02 -.877284358E+02 -.877691392E+02 -.878109023E+02 -.878533879E+02 -.878963291E+02 -.879395125E+02 -.879827647E+02 -.880259431E+02 -.880689277E+02 -.881116155E+02 -.881539162E+02 -.881957487E+02 -.882370385E+02 -.882777161E+02 -.883177153E+02 -.883569720E+02 -.883954238E+02 -.884330096E+02 -.884696685E+02 -.885053406E+02 -.885399659E+02 -.885734854E+02 -.886058401E+02 -.886369718E+02 -.886668232E+02 -.886953380E+02 -.887224608E+02 -.887481383E+02 -.887723184E+02 -.887949515E+02 -.888159900E+02 -.888353891E+02 -.888531068E+02 -.888691044E+02 -.888833463E+02 -.888958009E+02 -.889064402E+02 -.889152403E+02 -.889221815E+02 -.889272485E+02 -.889304303E+02 -.889317206E+02 -.889311175E+02 -.889286239E+02 -.889242472E+02 -.889179992E+02 -.889098962E+02 -.888999589E+02 -.888882122E+02 -.888746849E+02 -.888594097E+02 -.888424230E+02 -.888237643E+02 -.888034765E+02 -.887816052E+02 -.887581987E+02 -.887333074E+02 -.887069837E+02 -.886792819E+02 -.886502576E+02 -.886199675E+02 -.885884693E+02 -.885558211E+02 -.885220819E+02 -.884873106E+02 -.884515663E+02 -.884149083E+02 -.883773960E+02 -.883390888E+02 -.883000468E+02 -.882603305E+02 -.882200018E+02 -.881791246E+02 -.881377658E+02 -.880959969E+02 -.880538954E+02 -.880115478E+02 -.879690529E+02 -.879265256E+02 -.878841032E+02 -.878419524E+02 -.878002792E+02 -.877593416E+02 -.877194662E+02 -.876810697E+02 -.876446874E+02 -.876110101E+02 -.875809324E+02 -.875556158E+02 -.875365709E+02 -.875257657E+02 -.875257657E+02
 -.875117515E+02 -.875117515E+02 -.875217716E+02 -.875394274E+02 -.875628887E+02 -.875907491E+02 -.876219261E+02 -.876555852E+02 -.876910806E+02 -.877279112E+02 -.877656860E+02 -.878040980E+02 -.878429040E+02 -.878819094E+02 -.879209563E+02 -.879599146E+02 -.879986753E+02 -.880371447E+02 -.880752411E+02 -.881128911E+02 -.881500279E+02 -.881865891E+02 -.882225157E+02 -.882577509E+02 -.882922397E+02 -.883259282E+02 -.883587632E+02 -.883906924E+02 -.884216639E+02 -.884516263E+02 -.884805290E+02 -.885083218E+02 -.885349556E+02 -.885603821E+02 -.885845543E+02 -.886074264E+02 -.886289545E+02 -.886490962E+02 -.886678114E+02 -.886850620E+02 -.887008128E+02 -.887150308E+02 -.887276864E+02 -.887387526E+02 -.887482061E+02 -.887560268E+02 -.887621981E+02 -.887667071E+02 -.887695447E+02 -.887707056E+02 -.887701883E+02 -.887679951E+02 -.887641322E+02 -.887586096E+02 -.887514411E+02 -.887426440E+02 -.887322393E+02 -.887202512E+02 -.887067072E+02 -.886916381E+02 -.886750772E+02 -.886570607E+02 -.886376272E+02 -.886168176E+02 -.885946746E+02 -.885712430E+02 -.885465687E+02 -.885206992E+02 -.884936831E+02 -.884655698E+02 -.884364092E+02 -.884062521E+02 -.883751494E+02 -.883431524E+02 -.883103126E+02 -.882766820E+02 -.882423126E+02 -.882072573E+02 -.881715698E+02 -.881353049E+02 -.880985200E+02 -.880612749E+02 -.880236341E+02 -.879856678E+02 -.879474547E+02 -.879090846E+02 -.878706624E+02 -.878323133E+02 -.877941896E+02 -.877564795E+02 -.877194184E+02 -.876833040E+02 -.876485163E+02 -.876155429E+02 -.875850123E+02 -.875577384E+02 -.875347771E+02 -.875175012E+02 -.875076984E+02 -.875076984E+02
 -.874935358E+02 -.874935358E+02 -.875025474E+02 -.875184246E+02 -.875395196E+02 -.875645659E+02 -.875925885E+02 -.876228351E+02 -.876547234E+02 -.876878014E+02 -.877217161E+02 -.877561903E+02 -.877910043E+02 -.878259822E+02 -.878609813E+02 -.878958842E+02 -.879305924E+02 -.879650215E+02 -.879990980E+02 -.880327563E+02 -.880659366E+02 -.880985834E+02 -.881306444E+02 -.881620696E+02 -.881928105E+02 -.882228199E+02 -.882520515E+02 -.882804599E+02 -.883080002E+02 -.883346279E+02 -.883602995E+02 -.883849721E+02 -.884086033E+02 -.884311522E+02 -.884525785E+02 -.884728435E+02 -.884919096E+02 -.885097411E+02 -.885263040E+02 -.885415662E+02 -.885554977E+02 -.885680710E+02 -.885792609E+02 -.885890449E+02 -.885974034E+02 -.886043193E+02 -.886097789E+02 -.886137712E+02 -.886162888E+02 -.886173270E+02 -.886168847E+02 -.886149639E+02 -.886115697E+02 -.886067105E+02 -.886003980E+02 -.885926466E+02 -.885834740E+02 -.885729007E+02 -.885609497E+02 -.885476469E+02 -.885330206E+02 -.885171012E+02 -.884999213E+02 -.884815155E+02 -.884619202E+02 -.884411730E+02 -.884193134E+02 -.883963815E+02 -.883724190E+02 -.883474679E+02 -.883215712E+02 -.882947724E+02 -.882671155E+02 -.882386448E+02 -.882094049E+02 -.881794411E+02 -.881487988E+02 -.881175244E+02 -.880856650E+02 -.880532694E+02 -.880203882E+02 -.879870751E+02 -.879533875E+02 -.879193887E+02 -.878851495E+02 -.878507509E+02 -.878162879E+02 -.877818737E+02 -.877476462E+02 -.877137757E+02 -.876804751E+02 -.876480139E+02 -.876167353E+02 -.875870796E+02 -.875596144E+02 -.875350737E+02 -.875144100E+02 -.874988607E+02 -.874900365E+02 -.874900365E+02
 -.874757827E+02 -.874757827E+02 -.874838120E+02 -.874979573E+02 -.875167493E+02 -.875390583E+02 -.875640142E+02 -.875909454E+02 -.876193322E+02 -.876487706E+02 -.876789452E+02 -.877096080E+02 -.877405625E+02 -.877716514E+02 -.878027469E+02 -.878337442E+02 -.878645550E+02 -.878951043E+02 -.879253265E+02 -.879551633E+02 -.879845618E+02 -.880134730E+02 -.880418509E+02 -.880696516E+02 -.880968328E+02 -.881233536E+02 -.881491737E+02 -.881742538E+02 -.881985553E+02 -.882220401E+02 -.882446707E+02 -.882664105E+02 -.882872234E+02 -.883070746E+02 -.883259298E+02 -.883437562E+02 -.883605220E+02 -.883761971E+02 -.883907526E+02 -.884041616E+02 -.884163988E+02 -.884274411E+02 -.884372674E+02 -.884458587E+02 -.884531984E+02 -.884592725E+02 -.884640693E+02 -.884675798E+02 -.884697975E+02 -.884707188E+02 -.884703425E+02 -.884686704E+02 -.884657068E+02 -.884614588E+02 -.884559360E+02 -.884491508E+02 -.884411177E+02 -.884318541E+02 -.884213793E+02 -.884097151E+02 -.883968851E+02 -.883829152E+02 -.883678326E+02 -.883516667E+02 -.883344481E+02 -.883162087E+02 -.882969819E+02 -.882768018E+02 -.882557037E+02 -.882337237E+02 -.882108982E+02 -.881872646E+02 -.881628606E+02 -.881377242E+02 -.881118941E+02 -.880854093E+02 -.880583093E+02 -.880306345E+02 -.880024262E+02 -.879737271E+02 -.879445818E+02 -.879150378E+02 -.878851461E+02 -.878549629E+02 -.878245516E+02 -.877939844E+02 -.877633463E+02 -.877327389E+02 -.877022856E+02 -.876721390E+02 -.876424900E+02 -.876135795E+02 -.875857147E+02 -.875592895E+02 -.875348112E+02 -.875129357E+02 -.874945133E+02 -.874806491E+02 -.874727805E+02 -.874727805E+02
 -.874584832E+02 -.874584832E+02 -.874655550E+02 -.874780128E+02 -.874945617E+02 -.875142057E+02 -.875361775E+02 -.875598848E+02 -.875848689E+02 -.876107731E+02 -.876373188E+02 -.876642870E+02 -.876915039E+02 -.877188305E+02 -.877461539E+02 -.877733814E+02 -.878004352E+02 -.878272490E+02 -.878537651E+02 -.878799322E+02 -.879057041E+02 -.879310379E+02 -.879558934E+02 -.879802328E+02 -.880040192E+02 -.880272175E+02 -.880497929E+02 -.880717118E+02 -.880929411E+02 -.881134483E+02 -.881332016E+02 -.881521698E+02 -.881703224E+02 -.881876298E+02 -.882040632E+02 -.882195948E+02 -.882341980E+02 -.882478472E+02 -.882605185E+02 -.882721891E+02 -.882828379E+02 -.882924455E+02 -.883009943E+02 -.883084684E+02 -.883148540E+02 -.883201394E+02 -.883243147E+02 -.883273725E+02 -.883293075E+02 -.883301165E+02 -.883297986E+02 -.883283554E+02 -.883257903E+02 -.883221093E+02 -.883173206E+02 -.883114342E+02 -.883044625E+02 -.882964198E+02 -.882873224E+02 -.882771885E+02 -.882660379E+02 -.882538920E+02 -.882407741E+02 -.882267085E+02 -.882117210E+02 -.881958385E+02 -.881790891E+02 -.881615016E+02 -.881431058E+02 -.881239322E+02 -.881040119E+02 -.880833766E+02 -.880620582E+02 -.880400895E+02 -.880175034E+02 -.879943335E+02 -.879706137E+02 -.879463791E+02 -.879216652E+02 -.878965094E+02 -.878709505E+02 -.878450301E+02 -.878187929E+02 -.877922885E+02 -.877655725E+02 -.877387090E+02 -.877117730E+02 -.876848544E+02 -.876580625E+02 -.876315323E+02 -.876054327E+02 -.875799767E+02 -.875554361E+02 -.875321588E+02 -.875105928E+02 -.874913172E+02 -.874750826E+02 -.874628638E+02 -.874559286E+02 -.874559286E+02
 -.874416380E+02 -.874416380E+02 -.874477757E+02 -.874585878E+02 -.874729499E+02 -.874899970E+02 -.875090625E+02 -.875296316E+02 -.875513054E+02 -.875737737E+02 -.875967941E+02 -.876201758E+02 -.876437678E+02 -.876674488E+02 -.876911206E+02 -.877147024E+02 -.877381266E+02 -.877613355E+02 -.877842791E+02 -.878069130E+02 -.878291970E+02 -.878510943E+02 -.878725705E+02 -.878935927E+02 -.879141299E+02 -.879341516E+02 -.879536287E+02 -.879725324E+02 -.879908347E+02 -.880085083E+02 -.880255262E+02 -.880418622E+02 -.880574908E+02 -.880723871E+02 -.880865270E+02 -.880998873E+02 -.881124457E+02 -.881241811E+02 -.881350733E+02 -.881451035E+02 -.881542541E+02 -.881625091E+02 -.881698538E+02 -.881762750E+02 -.881817613E+02 -.881863030E+02 -.881898920E+02 -.881925220E+02 -.881941887E+02 -.881948895E+02 -.881946237E+02 -.881933925E+02 -.881911988E+02 -.881880475E+02 -.881839454E+02 -.881789008E+02 -.881729240E+02 -.881660269E+02 -.881582229E+02 -.881495271E+02 -.881399560E+02 -.881295274E+02 -.881182605E+02 -.881061758E+02 -.880932946E+02 -.880796395E+02 -.880652337E+02 -.880501016E+02 -.880342680E+02 -.880177585E+02 -.880005992E+02 -.879828167E+02 -.879644382E+02 -.879454912E+02 -.879260037E+02 -.879060040E+02 -.878855214E+02 -.878645854E+02 -.878432268E+02 -.878214774E+02 -.877993708E+02 -.877769428E+02 -.877542323E+02 -.877312821E+02 -.877081406E+02 -.876848637E+02 -.876615166E+02 -.876381778E+02 -.876149424E+02 -.875919282E+02 -.875692823E+02 -.875471905E+02 -.875258893E+02 -.875056815E+02 -.874869571E+02 -.874702197E+02 -.874561218E+02 -.874455105E+02 -.874394877E+02 -.874394877E+02
 -.874252773E+02 -.874252773E+02 -.874305033E+02 -.874397097E+02 -.874519391E+02 -.874664548E+02 -.874826887E+02 -.875002018E+02 -.875186539E+02 -.875377805E+02 -.875573745E+02 -.875772731E+02 -.875973471E+02 -.876174930E+02 -.876376269E+02 -.876576797E+02 -.876775936E+02 -.876973195E+02 -.877168147E+02 -.877360413E+02 -.877549654E+02 -.877735556E+02 -.877917828E+02 -.878096193E+02 -.878270389E+02 -.878440161E+02 -.878605264E+02 -.878765458E+02 -.878920510E+02 -.879070190E+02 -.879214277E+02 -.879352551E+02 -.879484802E+02 -.879610824E+02 -.879730417E+02 -.879843391E+02 -.879949562E+02 -.880048755E+02 -.880140805E+02 -.880225558E+02 -.880302869E+02 -.880372606E+02 -.880434649E+02 -.880488891E+02 -.880535237E+02 -.880573609E+02 -.880603940E+02 -.880626180E+02 -.880640291E+02 -.880646254E+02 -.880644062E+02 -.880633726E+02 -.880615269E+02 -.880588731E+02 -.880554168E+02 -.880511648E+02 -.880461255E+02 -.880403086E+02 -.880337251E+02 -.880263875E+02 -.880183091E+02 -.880095047E+02 -.879999901E+02 -.879897819E+02 -.879788978E+02 -.879673563E+02 -.879551767E+02 -.879423790E+02 -.879289837E+02 -.879150120E+02 -.879004856E+02 -.878854265E+02 -.878698574E+02 -.878538011E+02 -.878372811E+02 -.878203210E+02 -.878029454E+02 -.877851792E+02 -.877670482E+02 -.877485793E+02 -.877298011E+02 -.877107438E+02 -.876914406E+02 -.876719280E+02 -.876522473E+02 -.876324462E+02 -.876125805E+02 -.875927173E+02 -.875729380E+02 -.875533434E+02 -.875340591E+02 -.875152440E+02 -.874971001E+02 -.874798859E+02 -.874639344E+02 -.874496750E+02 -.874376643E+02 -.874286242E+02 -.874234933E+02 -.874234933E+02
 -.874094996E+02 -.874094996E+02 -.874138364E+02 -.874214779E+02 -.874316302E+02 -.874436818E+02 -.874571612E+02 -.874717035E+02 -.874870260E+02 -.875029084E+02 -.875191785E+02 -.875357007E+02 -.875523673E+02 -.875690918E+02 -.875858044E+02 -.876024474E+02 -.876189724E+02 -.876353386E+02 -.876515104E+02 -.876674561E+02 -.876831476E+02 -.876985588E+02 -.877136656E+02 -.877284452E+02 -.877428757E+02 -.877569364E+02 -.877706071E+02 -.877838680E+02 -.877967002E+02 -.878090849E+02 -.878210039E+02 -.878324396E+02 -.878433747E+02 -.878537926E+02 -.878636771E+02 -.878730127E+02 -.878817846E+02 -.878899787E+02 -.878975817E+02 -.879045811E+02 -.879109652E+02 -.879167235E+02 -.879218463E+02 -.879263248E+02 -.879301517E+02 -.879333205E+02 -.879358259E+02 -.879376637E+02 -.879388312E+02 -.879393266E+02 -.879391494E+02 -.879383005E+02 -.879367818E+02 -.879345965E+02 -.879317490E+02 -.879282448E+02 -.879240907E+02 -.879192945E+02 -.879138651E+02 -.879078123E+02 -.879011471E+02 -.878938813E+02 -.878860276E+02 -.878775994E+02 -.878686110E+02 -.878590774E+02 -.878490142E+02 -.878384375E+02 -.878273641E+02 -.878158110E+02 -.878037959E+02 -.877913369E+02 -.877784522E+02 -.877651607E+02 -.877514814E+02 -.877374339E+02 -.877230382E+02 -.877083149E+02 -.876932853E+02 -.876779717E+02 -.876623977E+02 -.876465886E+02 -.876305718E+02 -.876143779E+02 -.875980413E+02 -.875816019E+02 -.875651063E+02 -.875486105E+02 -.875321825E+02 -.875159064E+02 -.874998871E+02 -.874842569E+02 -.874691841E+02 -.874548840E+02 -.874416333E+02 -.874297893E+02 -.874198141E+02 -.874123073E+02 -.874080475E+02 -.874080475E+02
 -.873945449E+02 -.873945449E+02 -.873980191E+02 -.874041440E+02 -.874122854E+02 -.874219541E+02 -.874327723E+02 -.874444475E+02 -.874567526E+02 -.874695105E+02 -.874825825E+02 -.874958591E+02 -.875092533E+02 -.875226952E+02 -.875361281E+02 -.875495051E+02 -.875627872E+02 -.875759408E+02 -.875889373E+02 -.876017509E+02 -.876143586E+02 -.876267395E+02 -.876388741E+02 -.876507439E+02 -.876623315E+02 -.876736201E+02 -.876845935E+02 -.876952362E+02 -.877055328E+02 -.877154685E+02 -.877250290E+02 -.877342001E+02 -.877429682E+02 -.877513202E+02 -.877592433E+02 -.877667253E+02 -.877737546E+02 -.877803200E+02 -.877864111E+02 -.877920180E+02 -.877971318E+02 -.878017439E+02 -.878058468E+02 -.878094339E+02 -.878124990E+02 -.878150374E+02 -.878170447E+02 -.878185178E+02 -.878194544E+02 -.878198533E+02 -.878197140E+02 -.878190372E+02 -.878178243E+02 -.878160780E+02 -.878138016E+02 -.878109995E+02 -.878076769E+02 -.878038400E+02 -.877994958E+02 -.877946519E+02 -.877893169E+02 -.877835002E+02 -.877772116E+02 -.877704618E+02 -.877632619E+02 -.877556238E+02 -.877475597E+02 -.877390823E+02 -.877302049E+02 -.877209410E+02 -.877113046E+02 -.877013098E+02 -.876909714E+02 -.876803042E+02 -.876693234E+02 -.876580447E+02 -.876464841E+02 -.876346581E+02 -.876225838E+02 -.876102793E+02 -.875977637E+02 -.875850573E+02 -.875721825E+02 -.875591641E+02 -.875460301E+02 -.875328130E+02 -.875195506E+02 -.875062885E+02 -.874930819E+02 -.874799987E+02 -.874671239E+02 -.874545643E+02 -.874424554E+02 -.874309705E+02 -.874203319E+02 -.874108263E+02 -.874028240E+02 -.873968048E+02 -.873933910E+02 -.873933910E+02
 -.873809312E+02 -.873809312E+02 -.873835821E+02 -.873882629E+02 -.873944938E+02 -.874019036E+02 -.874102045E+02 -.874191732E+02 -.874286354E+02 -.874384546E+02 -.874485237E+02 -.874587575E+02 -.874690879E+02 -.874794603E+02 -.874898298E+02 -.875001594E+02 -.875104182E+02 -.875205797E+02 -.875306209E+02 -.875405216E+02 -.875502635E+02 -.875598301E+02 -.875692059E+02 -.875783767E+02 -.875873287E+02 -.875960488E+02 -.876045246E+02 -.876127440E+02 -.876206950E+02 -.876283664E+02 -.876357470E+02 -.876428262E+02 -.876495934E+02 -.876560386E+02 -.876621521E+02 -.876679246E+02 -.876733472E+02 -.876784114E+02 -.876831094E+02 -.876874336E+02 -.876913772E+02 -.876949338E+02 -.876980976E+02 -.877008637E+02 -.877032274E+02 -.877051850E+02 -.877067334E+02 -.877078701E+02 -.877085934E+02 -.877089023E+02 -.877087966E+02 -.877082767E+02 -.877073437E+02 -.877059997E+02 -.877042471E+02 -.877020892E+02 -.876995301E+02 -.876965743E+02 -.876932272E+02 -.876894945E+02 -.876853829E+02 -.876808993E+02 -.876760512E+02 -.876708468E+02 -.876652945E+02 -.876594033E+02 -.876531825E+02 -.876466418E+02 -.876397913E+02 -.876326414E+02 -.876252027E+02 -.876174862E+02 -.876095031E+02 -.876012648E+02 -.875927831E+02 -.875840701E+02 -.875751382E+02 -.875660004E+02 -.875566700E+02 -.875471611E+02 -.875374888E+02 -.875276692E+02 -.875177200E+02 -.875076609E+02 -.874975142E+02 -.874873055E+02 -.874770651E+02 -.874668288E+02 -.874566401E+02 -.874465526E+02 -.874366325E+02 -.874269629E+02 -.874176488E+02 -.874088236E+02 -.874006579E+02 -.873933708E+02 -.873872444E+02 -.873826428E+02 -.873800372E+02 -.873800372E+02
 -.873696880E+02 -.873696880E+02 -.873715910E+02 -.873749677E+02 -.873794830E+02 -.873848751E+02 -.873909390E+02 -.873975134E+02 -.874044706E+02 -.874117097E+02 -.874191500E+02 -.874267267E+02 -.874343876E+02 -.874420901E+02 -.874497991E+02 -.874574856E+02 -.874651250E+02 -.874726963E+02 -.874801815E+02 -.874875645E+02 -.874948311E+02 -.875019682E+02 -.875089638E+02 -.875158070E+02 -.875224871E+02 -.875289943E+02 -.875353189E+02 -.875414519E+02 -.875473843E+02 -.875531076E+02 -.875586136E+02 -.875638942E+02 -.875689416E+02 -.875737484E+02 -.875783075E+02 -.875826118E+02 -.875866549E+02 -.875904305E+02 -.875939328E+02 -.875971563E+02 -.876000959E+02 -.876027470E+02 -.876051053E+02 -.876071670E+02 -.876089290E+02 -.876103883E+02 -.876115427E+02 -.876123905E+02 -.876129303E+02 -.876131614E+02 -.876130837E+02 -.876126975E+02 -.876120036E+02 -.876110033E+02 -.876096987E+02 -.876080922E+02 -.876061866E+02 -.876039853E+02 -.876014922E+02 -.875987117E+02 -.875956485E+02 -.875923077E+02 -.875886949E+02 -.875848161E+02 -.875806775E+02 -.875762857E+02 -.875716476E+02 -.875667704E+02 -.875616616E+02 -.875563288E+02 -.875507799E+02 -.875450232E+02 -.875390669E+02 -.875329198E+02 -.875265906E+02 -.875200884E+02 -.875134229E+02 -.875066036E+02 -.874996411E+02 -.874925461E+02 -.874853305E+02 -.874780067E+02 -.874705887E+02 -.874630922E+02 -.874555347E+02 -.874479365E+02 -.874403216E+02 -.874327183E+02 -.874251606E+02 -.874176902E+02 -.874103580E+02 -.874032272E+02 -.873963768E+02 -.873899057E+02 -.873839389E+02 -.873786344E+02 -.873741936E+02 -.873708731E+02 -.873690020E+02 -.873690020E+02
 -.873626821E+02 -.873626821E+02 -.873640172E+02 -.873664215E+02 -.873696792E+02 -.873736139E+02 -.873780816E+02 -.873829644E+02 -.873881662E+02 -.873936087E+02 -.873992277E+02 -.874049710E+02 -.874107955E+02 -.874166659E+02 -.874225530E+02 -.874284320E+02 -.874342825E+02 -.874400867E+02 -.874458293E+02 -.874514971E+02 -.874570781E+02 -.874625617E+02 -.874679381E+02 -.874731983E+02 -.874783339E+02 -.874833369E+02 -.874881999E+02 -.874929156E+02 -.874974771E+02 -.875018777E+02 -.875061111E+02 -.875101709E+02 -.875140514E+02 -.875177466E+02 -.875212511E+02 -.875245597E+02 -.875276673E+02 -.875305691E+02 -.875332608E+02 -.875357381E+02 -.875379971E+02 -.875400343E+02 -.875418465E+02 -.875434309E+02 -.875447849E+02 -.875459065E+02 -.875467938E+02 -.875474456E+02 -.875478608E+02 -.875480390E+02 -.875479799E+02 -.875476839E+02 -.875471515E+02 -.875463839E+02 -.875453824E+02 -.875441490E+02 -.875426857E+02 -.875409953E+02 -.875390806E+02 -.875369449E+02 -.875345919E+02 -.875320254E+02 -.875292497E+02 -.875262694E+02 -.875230891E+02 -.875197139E+02 -.875161492E+02 -.875124004E+02 -.875084732E+02 -.875043735E+02 -.875001074E+02 -.874956812E+02 -.874911015E+02 -.874863748E+02 -.874815082E+02 -.874765088E+02 -.874713840E+02 -.874661418E+02 -.874607904E+02 -.874553385E+02 -.874497959E+02 -.874441728E+02 -.874384808E+02 -.874327330E+02 -.874269442E+02 -.874211316E+02 -.874153152E+02 -.874095190E+02 -.874037716E+02 -.873981075E+02 -.873925687E+02 -.873872063E+02 -.873820829E+02 -.873772754E+02 -.873728780E+02 -.873690062E+02 -.873658013E+02 -.873634363E+02 -.873621232E+02 -.873621232E+02
 -.873626821E+02 -.873626821E+02 -.873640172E+02 -.873664215E+02 -.873696792E+02 -.873736139E+02 -.873780816E+02 -.873829644E+02 -.873881662E+02 -.873936087E+02 -.873992277E+02 -.874049710E+02 -.874107955E+02 -.874166659E+02 -.874225530E+02 -.874284320E+02 -.874342825E+02 -.874400867E+02 -.874458293E+02 -.874514971E+02 -.874570781E+02 -.874625617E+02 -.874679381E+02 -.874731983E+02 -.874783339E+02 -.874833369E+02 -.874881999E+02 -.874929156E+02 -.874974771E+02 -.875018777E+02 -.875061111E+02 -.875101709E+02 -.875140514E+02 -.875177466E+02 -.875212511E+02 -.875245597E+02 -.875276673E+02 -.875305691E+02 -.875332608E+02 -.875357381E+02 -.875379971E+02 -.875400343E+02 -.875418465E+02 -.875434309E+02 -.875447849E+02 -.875459065E+02 -.875467938E+02 -.875474456E+02 -.875478608E+02 -.875480390E+02 -.875479799E+02 -.875476839E+02 -.875471515E+02 -.875463839E+02 -.875453824E+02 -.875441490E+02 -.875426857E+02 -.875409953E+02 -.875390806E+02 -.875369449E+02 -.875345919E+02 -.875320254E+02 -.875292497E+02 -.875262694E+02 -.875230891E+02 -.875197139E+02 -.875161492E+02 -.875124004E+02 -.875084732E+02 -.875043735E+02 -.875001074E+02 -.874956812E+02 -.874911015E+02 -.874863748E+02 -.874815082E+02 -.874765088E+02 -.874713840E+02 -.874661418E+02 -.874607904E+02 -.874553385E+02 -.874497959E+02 -.874441728E+02 -.874384808E+02 -.874327330E+02 -.874269442E+02 -.874211316E+02 -.874153152E+02 -.874095190E+02 -.874037716E+02 -.873981075E+02 -.873925687E+02 -.873872063E+02 -.873820829E+02 -.873772754E+02 -.873728780E+02 -.873690062E+02 -.873658013E+02 -.873634363E+02 -.873621232E+02 -.873621232E+02
