# Supplementary material for: Electrical Pacing of Cardiac Tissue Including Potassium Inward Rectification
Source: PLoS One. 2015 Jun 9;10(6):e0127837. doi: 10.1371/journal.pone.0127837 (PMC4461281; doi:10.1371/journal.pone.0127837)
Supplement: S1 Data — (ZIP) [file pone.0127837.s001.zip › All-Data/Data-without-IK1/BDT47/Vm2ms.txt]

 -.873300171E+02 -.873438694E+02 -.873449501E+02 -.873468442E+02 -.873493532E+02 -.873523076E+02 -.873555746E+02 -.873590594E+02 -.873626872E+02 -.873663986E+02 -.873701567E+02 -.873739426E+02 -.873777400E+02 -.873815293E+02 -.873852939E+02 -.873890220E+02 -.873927035E+02 -.873963293E+02 -.873998946E+02 -.874033976E+02 -.874068363E+02 -.874102071E+02 -.874135060E+02 -.874167295E+02 -.874198744E+02 -.874229371E+02 -.874259135E+02 -.874287997E+02 -.874315919E+02 -.874342863E+02 -.874368790E+02 -.874393668E+02 -.874417465E+02 -.874440142E+02 -.874461658E+02 -.874481972E+02 -.874501047E+02 -.874518853E+02 -.874535369E+02 -.874550578E+02 -.874564461E+02 -.874576996E+02 -.874588158E+02 -.874597920E+02 -.874606257E+02 -.874613152E+02 -.874618596E+02 -.874622582E+02 -.874625108E+02 -.874626173E+02 -.874625777E+02 -.874623920E+02 -.874620605E+02 -.874615840E+02 -.874609637E+02 -.874602008E+02 -.874592969E+02 -.874582536E+02 -.874570726E+02 -.874557561E+02 -.874543061E+02 -.874527252E+02 -.874510163E+02 -.874491824E+02 -.874472266E+02 -.874451523E+02 -.874429627E+02 -.874406611E+02 -.874382511E+02 -.874357362E+02 -.874331202E+02 -.874304068E+02 -.874276001E+02 -.874247040E+02 -.874217223E+02 -.874186589E+02 -.874155177E+02 -.874123025E+02 -.874090171E+02 -.874056655E+02 -.874022514E+02 -.873987790E+02 -.873952521E+02 -.873916752E+02 -.873880528E+02 -.873843903E+02 -.873806941E+02 -.873769724E+02 -.873732361E+02 -.873695000E+02 -.873657845E+02 -.873621183E+02 -.873585405E+02 -.873551049E+02 -.873518842E+02 -.873489748E+02 -.873465029E+02 -.873446309E+02 -.873435651E+02 -.873435651E+02
 -.873438694E+02 -.873438694E+02 -.873449501E+02 -.873468442E+02 -.873493532E+02 -.873523076E+02 -.873555746E+02 -.873590594E+02 -.873626872E+02 -.873663986E+02 -.873701567E+02 -.873739426E+02 -.873777400E+02 -.873815293E+02 -.873852939E+02 -.873890220E+02 -.873927035E+02 -.873963293E+02 -.873998946E+02 -.874033976E+02 -.874068363E+02 -.874102071E+02 -.874135060E+02 -.874167295E+02 -.874198744E+02 -.874229371E+02 -.874259135E+02 -.874287997E+02 -.874315919E+02 -.874342863E+02 -.874368790E+02 -.874393668E+02 -.874417465E+02 -.874440142E+02 -.874461658E+02 -.874481972E+02 -.874501047E+02 -.874518853E+02 -.874535369E+02 -.874550578E+02 -.874564461E+02 -.874576996E+02 -.874588158E+02 -.874597920E+02 -.874606257E+02 -.874613152E+02 -.874618596E+02 -.874622582E+02 -.874625108E+02 -.874626173E+02 -.874625777E+02 -.874623920E+02 -.874620605E+02 -.874615840E+02 -.874609637E+02 -.874602008E+02 -.874592969E+02 -.874582536E+02 -.874570726E+02 -.874557561E+02 -.874543061E+02 -.874527252E+02 -.874510163E+02 -.874491824E+02 -.874472266E+02 -.874451523E+02 -.874429627E+02 -.874406611E+02 -.874382511E+02 -.874357362E+02 -.874331202E+02 -.874304068E+02 -.874276001E+02 -.874247040E+02 -.874217223E+02 -.874186589E+02 -.874155177E+02 -.874123025E+02 -.874090171E+02 -.874056655E+02 -.874022514E+02 -.873987790E+02 -.873952521E+02 -.873916752E+02 -.873880528E+02 -.873843903E+02 -.873806941E+02 -.873769724E+02 -.873732361E+02 -.873695000E+02 -.873657845E+02 -.873621183E+02 -.873585405E+02 -.873551049E+02 -.873518842E+02 -.873489748E+02 -.873465029E+02 -.873446309E+02 -.873435651E+02 -.873435651E+02
 -.873489257E+02 -.873489257E+02 -.873505621E+02 -.873533961E+02 -.873571011E+02 -.873614314E+02 -.873661979E+02 -.873712519E+02 -.873764848E+02 -.873818281E+02 -.873872388E+02 -.873926825E+02 -.873981301E+02 -.874035573E+02 -.874089430E+02 -.874142678E+02 -.874195184E+02 -.874246884E+02 -.874297748E+02 -.874347743E+02 -.874396827E+02 -.874444956E+02 -.874492081E+02 -.874538146E+02 -.874583098E+02 -.874626882E+02 -.874669447E+02 -.874710733E+02 -.874750681E+02 -.874789236E+02 -.874826347E+02 -.874861963E+02 -.874896028E+02 -.874928481E+02 -.874959264E+02 -.874988320E+02 -.875015606E+02 -.875041084E+02 -.875064728E+02 -.875086508E+02 -.875106391E+02 -.875124339E+02 -.875140310E+02 -.875154268E+02 -.875166184E+02 -.875176037E+02 -.875183816E+02 -.875189514E+02 -.875193127E+02 -.875194649E+02 -.875194078E+02 -.875191415E+02 -.875186667E+02 -.875179845E+02 -.875170964E+02 -.875160043E+02 -.875147103E+02 -.875132165E+02 -.875115255E+02 -.875096403E+02 -.875075641E+02 -.875053009E+02 -.875028547E+02 -.875002299E+02 -.874974311E+02 -.874944627E+02 -.874913295E+02 -.874880363E+02 -.874845883E+02 -.874809906E+02 -.874772489E+02 -.874733685E+02 -.874693551E+02 -.874652143E+02 -.874609516E+02 -.874565726E+02 -.874520828E+02 -.874474877E+02 -.874427929E+02 -.874380038E+02 -.874331261E+02 -.874281653E+02 -.874231270E+02 -.874180172E+02 -.874128422E+02 -.874076092E+02 -.874023266E+02 -.873970051E+02 -.873916588E+02 -.873863069E+02 -.873809759E+02 -.873757032E+02 -.873705411E+02 -.873655626E+02 -.873608685E+02 -.873565963E+02 -.873529321E+02 -.873501247E+02 -.873485042E+02 -.873485042E+02
 -.873563386E+02 -.873563386E+02 -.873586875E+02 -.873627446E+02 -.873680498E+02 -.873742450E+02 -.873810431E+02 -.873882354E+02 -.873956825E+02 -.874032857E+02 -.874109705E+02 -.874186848E+02 -.874263919E+02 -.874340594E+02 -.874416590E+02 -.874491718E+02 -.874565877E+02 -.874638994E+02 -.874710992E+02 -.874781800E+02 -.874851356E+02 -.874919580E+02 -.874986384E+02 -.875051688E+02 -.875115419E+02 -.875177501E+02 -.875237854E+02 -.875296398E+02 -.875353054E+02 -.875407748E+02 -.875460400E+02 -.875510927E+02 -.875559245E+02 -.875605270E+02 -.875648928E+02 -.875690149E+02 -.875728875E+02 -.875765055E+02 -.875798638E+02 -.875829570E+02 -.875857795E+02 -.875883255E+02 -.875905900E+02 -.875925685E+02 -.875942579E+02 -.875956557E+02 -.875967599E+02 -.875975692E+02 -.875980822E+02 -.875982982E+02 -.875982167E+02 -.875978382E+02 -.875971637E+02 -.875961947E+02 -.875949333E+02 -.875933818E+02 -.875915431E+02 -.875894205E+02 -.875870179E+02 -.875843398E+02 -.875813912E+02 -.875781776E+02 -.875747047E+02 -.875709787E+02 -.875670058E+02 -.875627927E+02 -.875583461E+02 -.875536731E+02 -.875487813E+02 -.875436781E+02 -.875383715E+02 -.875328692E+02 -.875271791E+02 -.875213092E+02 -.875152674E+02 -.875090617E+02 -.875027000E+02 -.874961901E+02 -.874895400E+02 -.874827574E+02 -.874758503E+02 -.874688264E+02 -.874616937E+02 -.874544603E+02 -.874471352E+02 -.874397281E+02 -.874322508E+02 -.874247177E+02 -.874171481E+02 -.874095680E+02 -.874020140E+02 -.873945374E+02 -.873872108E+02 -.873801361E+02 -.873734551E+02 -.873673630E+02 -.873621260E+02 -.873581032E+02 -.873557742E+02 -.873557742E+02
 -.873646737E+02 -.873646737E+02 -.873677908E+02 -.873731988E+02 -.873802611E+02 -.873884829E+02 -.873974992E+02 -.874070457E+02 -.874169263E+02 -.874269992E+02 -.874371697E+02 -.874473712E+02 -.874575514E+02 -.874676721E+02 -.874777091E+02 -.874876451E+02 -.874974647E+02 -.875071541E+02 -.875167017E+02 -.875260961E+02 -.875353246E+02 -.875443750E+02 -.875532370E+02 -.875619008E+02 -.875703564E+02 -.875785937E+02 -.875866029E+02 -.875943744E+02 -.876018974E+02 -.876091606E+02 -.876161525E+02 -.876228618E+02 -.876292774E+02 -.876353893E+02 -.876411884E+02 -.876466662E+02 -.876518148E+02 -.876566261E+02 -.876610916E+02 -.876652033E+02 -.876689535E+02 -.876723355E+02 -.876753434E+02 -.876779724E+02 -.876802183E+02 -.876820774E+02 -.876835466E+02 -.876846233E+02 -.876853054E+02 -.876855921E+02 -.876854830E+02 -.876849787E+02 -.876840805E+02 -.876827902E+02 -.876811105E+02 -.876790445E+02 -.876765962E+02 -.876737706E+02 -.876705730E+02 -.876670097E+02 -.876630874E+02 -.876588133E+02 -.876541950E+02 -.876492405E+02 -.876439585E+02 -.876383579E+02 -.876324482E+02 -.876262390E+02 -.876197403E+02 -.876129624E+02 -.876059157E+02 -.875986105E+02 -.875910575E+02 -.875832672E+02 -.875752505E+02 -.875670179E+02 -.875585801E+02 -.875499477E+02 -.875411311E+02 -.875321408E+02 -.875229870E+02 -.875136803E+02 -.875042310E+02 -.874946501E+02 -.874849491E+02 -.874751411E+02 -.874652412E+02 -.874552686E+02 -.874452484E+02 -.874352148E+02 -.874252157E+02 -.874153187E+02 -.874056194E+02 -.873962520E+02 -.873874038E+02 -.873793331E+02 -.873723925E+02 -.873670583E+02 -.873639681E+02 -.873639681E+02
 -.873733714E+02 -.873733714E+02 -.873773112E+02 -.873841235E+02 -.873929921E+02 -.874033136E+02 -.874146355E+02 -.874266139E+02 -.874390011E+02 -.874516278E+02 -.874643724E+02 -.874771467E+02 -.874898930E+02 -.875025760E+02 -.875151678E+02 -.875276430E+02 -.875399802E+02 -.875521607E+02 -.875641655E+02 -.875759758E+02 -.875875760E+02 -.875989533E+02 -.876100953E+02 -.876209897E+02 -.876316250E+02 -.876419897E+02 -.876520717E+02 -.876618570E+02 -.876713309E+02 -.876804782E+02 -.876892839E+02 -.876977338E+02 -.877058149E+02 -.877135159E+02 -.877208259E+02 -.877277336E+02 -.877342277E+02 -.877402964E+02 -.877459283E+02 -.877511132E+02 -.877558422E+02 -.877601073E+02 -.877639018E+02 -.877672196E+02 -.877700546E+02 -.877724017E+02 -.877742562E+02 -.877756147E+02 -.877764747E+02 -.877768350E+02 -.877766955E+02 -.877760567E+02 -.877749201E+02 -.877732880E+02 -.877711638E+02 -.877685519E+02 -.877654578E+02 -.877618879E+02 -.877578494E+02 -.877533499E+02 -.877483980E+02 -.877430028E+02 -.877371740E+02 -.877309222E+02 -.877242585E+02 -.877171946E+02 -.877097427E+02 -.877019152E+02 -.876937249E+02 -.876851847E+02 -.876763079E+02 -.876671078E+02 -.876575980E+02 -.876477922E+02 -.876377039E+02 -.876273467E+02 -.876167342E+02 -.876058797E+02 -.875947965E+02 -.875834978E+02 -.875719967E+02 -.875603062E+02 -.875484396E+02 -.875364105E+02 -.875242335E+02 -.875119247E+02 -.874995032E+02 -.874869928E+02 -.874744249E+02 -.874618423E+02 -.874493048E+02 -.874368968E+02 -.874247379E+02 -.874129960E+02 -.874019054E+02 -.873917895E+02 -.873830897E+02 -.873764030E+02 -.873725286E+02 -.873725286E+02
 -.873822906E+02 -.873822906E+02 -.873870627E+02 -.873952962E+02 -.874060166E+02 -.874184869E+02 -.874321502E+02 -.874466021E+02 -.874615530E+02 -.874767907E+02 -.874921659E+02 -.875075833E+02 -.875229812E+02 -.875383129E+02 -.875535410E+02 -.875686350E+02 -.875835668E+02 -.875983083E+02 -.876128344E+02 -.876271258E+02 -.876411659E+02 -.876549396E+02 -.876684328E+02 -.876816326E+02 -.876945255E+02 -.877070964E+02 -.877193280E+02 -.877312021E+02 -.877426994E+02 -.877538008E+02 -.877644887E+02 -.877747471E+02 -.877845617E+02 -.877939188E+02 -.878028041E+02 -.878112026E+02 -.878190990E+02 -.878264786E+02 -.878333275E+02 -.878396337E+02 -.878453865E+02 -.878505767E+02 -.878551953E+02 -.878592340E+02 -.878626850E+02 -.878655415E+02 -.878677977E+02 -.878694497E+02 -.878704944E+02 -.878709303E+02 -.878707569E+02 -.878699749E+02 -.878685862E+02 -.878665939E+02 -.878640024E+02 -.878608177E+02 -.878570464E+02 -.878526965E+02 -.878477767E+02 -.878422965E+02 -.878362665E+02 -.878296980E+02 -.878226035E+02 -.878149961E+02 -.878068899E+02 -.877982995E+02 -.877892397E+02 -.877797260E+02 -.877697743E+02 -.877594006E+02 -.877486214E+02 -.877374531E+02 -.877259126E+02 -.877140168E+02 -.877017822E+02 -.876892258E+02 -.876763639E+02 -.876632132E+02 -.876497897E+02 -.876361097E+02 -.876221891E+02 -.876080437E+02 -.875936896E+02 -.875791433E+02 -.875644222E+02 -.875495459E+02 -.875345374E+02 -.875194252E+02 -.875042472E+02 -.874890547E+02 -.874739196E+02 -.874589436E+02 -.874442706E+02 -.874301026E+02 -.874167220E+02 -.874045182E+02 -.873940235E+02 -.873859572E+02 -.873812834E+02 -.873812834E+02
 -.873913986E+02 -.873913986E+02 -.873970082E+02 -.874066962E+02 -.874192984E+02 -.874339420E+02 -.874499894E+02 -.874669712E+02 -.874845382E+02 -.875024434E+02 -.875205235E+02 -.875386675E+02 -.875567955E+02 -.875748499E+02 -.875927870E+02 -.876105671E+02 -.876281531E+02 -.876455138E+02 -.876626247E+02 -.876794648E+02 -.876960156E+02 -.877122610E+02 -.877281860E+02 -.877437747E+02 -.877590084E+02 -.877738668E+02 -.877883275E+02 -.878023673E+02 -.878159629E+02 -.878290932E+02 -.878417388E+02 -.878538821E+02 -.878655060E+02 -.878765926E+02 -.878871232E+02 -.878970789E+02 -.879064409E+02 -.879151916E+02 -.879233151E+02 -.879307970E+02 -.879376245E+02 -.879437853E+02 -.879492680E+02 -.879540618E+02 -.879581575E+02 -.879615469E+02 -.879642233E+02 -.879661817E+02 -.879674185E+02 -.879679316E+02 -.879677202E+02 -.879667853E+02 -.879651295E+02 -.879627570E+02 -.879596733E+02 -.879558855E+02 -.879514016E+02 -.879462311E+02 -.879403845E+02 -.879338735E+02 -.879267111E+02 -.879189115E+02 -.879104901E+02 -.879014629E+02 -.878918470E+02 -.878816599E+02 -.878709199E+02 -.878596456E+02 -.878478565E+02 -.878355720E+02 -.878228121E+02 -.878095969E+02 -.877959466E+02 -.877818815E+02 -.877674218E+02 -.877525874E+02 -.877373985E+02 -.877218745E+02 -.877060350E+02 -.876898992E+02 -.876734860E+02 -.876568141E+02 -.876399025E+02 -.876227706E+02 -.876054389E+02 -.875879304E+02 -.875702719E+02 -.875524968E+02 -.875346494E+02 -.875167896E+02 -.874990017E+02 -.874814047E+02 -.874641668E+02 -.874475250E+02 -.874318102E+02 -.874174792E+02 -.874051561E+02 -.873956851E+02 -.873901976E+02 -.873901976E+02
 -.874007257E+02 -.874007257E+02 -.874071940E+02 -.874183483E+02 -.874328503E+02 -.874497130E+02 -.874682002E+02 -.874877621E+02 -.875080047E+02 -.875286549E+02 -.875495204E+02 -.875704651E+02 -.875913960E+02 -.876122458E+02 -.876329584E+02 -.876534865E+02 -.876737926E+02 -.876938460E+02 -.877136200E+02 -.877330921E+02 -.877522428E+02 -.877710543E+02 -.877895068E+02 -.878075789E+02 -.878252462E+02 -.878424827E+02 -.878592610E+02 -.878755542E+02 -.878913374E+02 -.879065876E+02 -.879212835E+02 -.879354038E+02 -.879489263E+02 -.879618283E+02 -.879740868E+02 -.879856786E+02 -.879965819E+02 -.880067765E+02 -.880162437E+02 -.880249659E+02 -.880329266E+02 -.880401105E+02 -.880465036E+02 -.880520932E+02 -.880568682E+02 -.880608192E+02 -.880639381E+02 -.880662187E+02 -.880676565E+02 -.880682487E+02 -.880679948E+02 -.880668963E+02 -.880649563E+02 -.880621801E+02 -.880585741E+02 -.880541466E+02 -.880489070E+02 -.880428668E+02 -.880360386E+02 -.880284370E+02 -.880200778E+02 -.880109784E+02 -.880011571E+02 -.879906332E+02 -.879794271E+02 -.879675599E+02 -.879550536E+02 -.879419307E+02 -.879282144E+02 -.879139281E+02 -.878990958E+02 -.878837413E+02 -.878678887E+02 -.878515620E+02 -.878347852E+02 -.878175821E+02 -.877999762E+02 -.877819907E+02 -.877636483E+02 -.877449716E+02 -.877259826E+02 -.877067032E+02 -.876871551E+02 -.876673610E+02 -.876473444E+02 -.876271317E+02 -.876067536E+02 -.875862485E+02 -.875656669E+02 -.875450775E+02 -.875245768E+02 -.875043013E+02 -.874844441E+02 -.874652775E+02 -.874471815E+02 -.874306812E+02 -.874164944E+02 -.874055920E+02 -.873992754E+02 -.873992754E+02
 -.874102992E+02 -.874102992E+02 -.874176244E+02 -.874302612E+02 -.874467098E+02 -.874658425E+02 -.874868158E+02 -.875090187E+02 -.875320133E+02 -.875554834E+02 -.875792049E+02 -.876030247E+02 -.876268340E+02 -.876505501E+02 -.876741100E+02 -.876974662E+02 -.877205805E+02 -.877434195E+02 -.877659552E+02 -.877881639E+02 -.878100229E+02 -.878315086E+02 -.878525957E+02 -.878732566E+02 -.878934612E+02 -.879131786E+02 -.879323785E+02 -.879510322E+02 -.879691129E+02 -.879865949E+02 -.880034522E+02 -.880196578E+02 -.880351841E+02 -.880500031E+02 -.880640871E+02 -.880774097E+02 -.880899457E+02 -.881016714E+02 -.881125640E+02 -.881226019E+02 -.881317649E+02 -.881400346E+02 -.881473944E+02 -.881538294E+02 -.881593265E+02 -.881638742E+02 -.881674629E+02 -.881700847E+02 -.881717345E+02 -.881724091E+02 -.881721082E+02 -.881708336E+02 -.881685891E+02 -.881653804E+02 -.881612152E+02 -.881561029E+02 -.881500552E+02 -.881430859E+02 -.881352105E+02 -.881264465E+02 -.881168132E+02 -.881063309E+02 -.880950217E+02 -.880829086E+02 -.880700158E+02 -.880563687E+02 -.880419935E+02 -.880269171E+02 -.880111669E+02 -.879947709E+02 -.879777572E+02 -.879601540E+02 -.879419898E+02 -.879232928E+02 -.879040911E+02 -.878844127E+02 -.878642849E+02 -.878437347E+02 -.878227885E+02 -.878014723E+02 -.877798114E+02 -.877578310E+02 -.877355561E+02 -.877130123E+02 -.876902264E+02 -.876672281E+02 -.876440522E+02 -.876207417E+02 -.875973535E+02 -.875739652E+02 -.875506855E+02 -.875276685E+02 -.875051325E+02 -.874833853E+02 -.874628570E+02 -.874441420E+02 -.874280531E+02 -.874156903E+02 -.874085281E+02 -.874085281E+02
 -.874200865E+02 -.874200865E+02 -.874282854E+02 -.874424514E+02 -.874608918E+02 -.874823375E+02 -.875058584E+02 -.875307758E+02 -.875565923E+02 -.875829523E+02 -.876096078E+02 -.876363829E+02 -.876631493E+02 -.876898160E+02 -.877163179E+02 -.877426042E+02 -.877686330E+02 -.877943695E+02 -.878197842E+02 -.878448488E+02 -.878695351E+02 -.878938137E+02 -.879176533E+02 -.879410205E+02 -.879638811E+02 -.879862015E+02 -.880079493E+02 -.880290938E+02 -.880496046E+02 -.880694501E+02 -.880885979E+02 -.881070148E+02 -.881246674E+02 -.881415226E+02 -.881575487E+02 -.881727152E+02 -.881869926E+02 -.882003522E+02 -.882127665E+02 -.882242098E+02 -.882346582E+02 -.882440897E+02 -.882524849E+02 -.882598259E+02 -.882660968E+02 -.882712837E+02 -.882753749E+02 -.882783615E+02 -.882802373E+02 -.882809990E+02 -.882806460E+02 -.882791801E+02 -.882766056E+02 -.882729289E+02 -.882681591E+02 -.882623078E+02 -.882553892E+02 -.882474198E+02 -.882384186E+02 -.882284063E+02 -.882174057E+02 -.882054411E+02 -.881925387E+02 -.881787258E+02 -.881640316E+02 -.881484860E+02 -.881321201E+02 -.881149658E+02 -.880970555E+02 -.880784219E+02 -.880590982E+02 -.880391177E+02 -.880185135E+02 -.879973187E+02 -.879755662E+02 -.879532881E+02 -.879305164E+02 -.879072819E+02 -.878836152E+02 -.878595459E+02 -.878351031E+02 -.878103152E+02 -.877852107E+02 -.877598182E+02 -.877341678E+02 -.877082927E+02 -.876822315E+02 -.876560320E+02 -.876297574E+02 -.876034941E+02 -.875773631E+02 -.875515361E+02 -.875262570E+02 -.875018694E+02 -.874788542E+02 -.874578760E+02 -.874398443E+02 -.874259903E+02 -.874179650E+02 -.874179650E+02
 -.874300634E+02 -.874300634E+02 -.874391751E+02 -.874549077E+02 -.874753804E+02 -.874992012E+02 -.875253413E+02 -.875530413E+02 -.875817527E+02 -.876110861E+02 -.876407616E+02 -.876705782E+02 -.877003966E+02 -.877301193E+02 -.877596742E+02 -.877890054E+02 -.878180691E+02 -.878468284E+02 -.878752489E+02 -.879032973E+02 -.879309400E+02 -.879581416E+02 -.879848656E+02 -.880110748E+02 -.880367322E+02 -.880618021E+02 -.880862496E+02 -.881100390E+02 -.881331330E+02 -.881554932E+02 -.881770804E+02 -.881978549E+02 -.882177773E+02 -.882368100E+02 -.882549166E+02 -.882720609E+02 -.882882075E+02 -.883033225E+02 -.883173736E+02 -.883303303E+02 -.883421643E+02 -.883528500E+02 -.883623635E+02 -.883706833E+02 -.883777900E+02 -.883836669E+02 -.883883006E+02 -.883916805E+02 -.883937996E+02 -.883946536E+02 -.883942416E+02 -.883925652E+02 -.883896292E+02 -.883854414E+02 -.883800128E+02 -.883733578E+02 -.883654935E+02 -.883564396E+02 -.883462186E+02 -.883348551E+02 -.883223761E+02 -.883088107E+02 -.882941898E+02 -.882785464E+02 -.882619146E+02 -.882443301E+02 -.882258297E+02 -.882064506E+02 -.881862310E+02 -.881652096E+02 -.881434251E+02 -.881209164E+02 -.880977224E+02 -.880738815E+02 -.880494316E+02 -.880244100E+02 -.879988533E+02 -.879727971E+02 -.879462761E+02 -.879193243E+02 -.878919744E+02 -.878642586E+02 -.878362088E+02 -.878078568E+02 -.877792360E+02 -.877503830E+02 -.877213402E+02 -.876921603E+02 -.876629127E+02 -.876336922E+02 -.876046325E+02 -.875759228E+02 -.875478325E+02 -.875207416E+02 -.874951822E+02 -.874718903E+02 -.874518737E+02 -.874364968E+02 -.874275902E+02 -.874275902E+02
 -.874402234E+02 -.874402234E+02 -.874502682E+02 -.874676022E+02 -.874901688E+02 -.875164349E+02 -.875452627E+02 -.875758232E+02 -.876075187E+02 -.876399152E+02 -.876727012E+02 -.877056594E+02 -.877386387E+02 -.877715302E+02 -.878042550E+02 -.878367547E+02 -.878689822E+02 -.879008961E+02 -.879324578E+02 -.879636291E+02 -.879943705E+02 -.880246422E+02 -.880544038E+02 -.880836149E+02 -.881122365E+02 -.881402293E+02 -.881675525E+02 -.881941625E+02 -.882200149E+02 -.882450639E+02 -.882692626E+02 -.882925651E+02 -.883149272E+02 -.883363051E+02 -.883566552E+02 -.883759349E+02 -.883941027E+02 -.884111186E+02 -.884269444E+02 -.884415443E+02 -.884548850E+02 -.884669352E+02 -.884776659E+02 -.884870508E+02 -.884950671E+02 -.885016952E+02 -.885069191E+02 -.885107266E+02 -.885131090E+02 -.885140608E+02 -.885135804E+02 -.885116697E+02 -.885083344E+02 -.885035845E+02 -.884974333E+02 -.884898979E+02 -.884809989E+02 -.884707596E+02 -.884592067E+02 -.884463694E+02 -.884322800E+02 -.884169730E+02 -.884004855E+02 -.883828563E+02 -.883641261E+02 -.883443368E+02 -.883235316E+02 -.883017547E+02 -.882790509E+02 -.882554655E+02 -.882310438E+02 -.882058314E+02 -.881798733E+02 -.881532141E+02 -.881258975E+02 -.880979665E+02 -.880694631E+02 -.880404279E+02 -.880109007E+02 -.879809197E+02 -.879505218E+02 -.879197432E+02 -.878886190E+02 -.878571846E+02 -.878254767E+02 -.877935352E+02 -.877614064E+02 -.877291476E+02 -.876968342E+02 -.876645697E+02 -.876324998E+02 -.876008315E+02 -.875698597E+02 -.875400009E+02 -.875118391E+02 -.874861825E+02 -.874641384E+02 -.874472069E+02 -.874374011E+02 -.874374011E+02
 -.874505590E+02 -.874505590E+02 -.874615555E+02 -.874805424E+02 -.875052646E+02 -.875340406E+02 -.875656344E+02 -.875991445E+02 -.876339116E+02 -.876694597E+02 -.877054538E+02 -.877416583E+02 -.877779061E+02 -.878140801E+02 -.878500972E+02 -.878858946E+02 -.879214213E+02 -.879566319E+02 -.879914834E+02 -.880259321E+02 -.880599344E+02 -.880934465E+02 -.881264243E+02 -.881588253E+02 -.881906060E+02 -.882217199E+02 -.882521179E+02 -.882817492E+02 -.883105609E+02 -.883384989E+02 -.883655102E+02 -.883915429E+02 -.884165452E+02 -.884404649E+02 -.884632512E+02 -.884848540E+02 -.885052243E+02 -.885243148E+02 -.885420807E+02 -.885584796E+02 -.885734707E+02 -.885870159E+02 -.885990806E+02 -.886096337E+02 -.886186477E+02 -.886260998E+02 -.886319710E+02 -.886362465E+02 -.886389152E+02 -.886399707E+02 -.886394106E+02 -.886372377E+02 -.886334592E+02 -.886280870E+02 -.886211372E+02 -.886126302E+02 -.886025901E+02 -.885910450E+02 -.885780263E+02 -.885635694E+02 -.885477127E+02 -.885304973E+02 -.885119672E+02 -.884921685E+02 -.884711493E+02 -.884489591E+02 -.884256490E+02 -.884012709E+02 -.883758777E+02 -.883495223E+02 -.883222579E+02 -.882941374E+02 -.882652130E+02 -.882355364E+02 -.882051581E+02 -.881741275E+02 -.881424927E+02 -.881103001E+02 -.880775945E+02 -.880444191E+02 -.880108154E+02 -.879768233E+02 -.879424820E+02 -.879078302E+02 -.878729079E+02 -.878377584E+02 -.878024316E+02 -.877669894E+02 -.877315129E+02 -.876961139E+02 -.876609500E+02 -.876262459E+02 -.875923217E+02 -.875596308E+02 -.875288092E+02 -.875007381E+02 -.874766255E+02 -.874581087E+02 -.874473864E+02 -.874473864E+02
 -.874610871E+02 -.874610871E+02 -.874730657E+02 -.874937473E+02 -.875206752E+02 -.875520289E+02 -.875864674E+02 -.876230034E+02 -.876609201E+02 -.876997073E+02 -.877390032E+02 -.877785518E+02 -.878181751E+02 -.878577498E+02 -.878971874E+02 -.879364205E+02 -.879753942E+02 -.880140587E+02 -.880523655E+02 -.880902673E+02 -.881277161E+02 -.881646642E+02 -.882010653E+02 -.882368714E+02 -.882720307E+02 -.883064886E+02 -.883401884E+02 -.883730700E+02 -.884050719E+02 -.884361337E+02 -.884661954E+02 -.884951958E+02 -.885230736E+02 -.885497684E+02 -.885752201E+02 -.885993689E+02 -.886221573E+02 -.886435299E+02 -.886634329E+02 -.886818142E+02 -.886986251E+02 -.887138204E+02 -.887273584E+02 -.887392022E+02 -.887493196E+02 -.887576831E+02 -.887642697E+02 -.887690611E+02 -.887720440E+02 -.887732106E+02 -.887725586E+02 -.887700912E+02 -.887658174E+02 -.887597513E+02 -.887519121E+02 -.887423238E+02 -.887310153E+02 -.887180202E+02 -.887033765E+02 -.886871263E+02 -.886693154E+02 -.886499932E+02 -.886292116E+02 -.886070256E+02 -.885834919E+02 -.885586695E+02 -.885326186E+02 -.885054007E+02 -.884770776E+02 -.884477116E+02 -.884173648E+02 -.883860986E+02 -.883539739E+02 -.883210504E+02 -.882873865E+02 -.882530388E+02 -.882180622E+02 -.881825095E+02 -.881464315E+02 -.881098765E+02 -.880728908E+02 -.880355188E+02 -.879978036E+02 -.879597873E+02 -.879215133E+02 -.878830280E+02 -.878443848E+02 -.878056497E+02 -.877669095E+02 -.877282838E+02 -.876899418E+02 -.876521255E+02 -.876151800E+02 -.875795956E+02 -.875460600E+02 -.875155280E+02 -.874893089E+02 -.874691791E+02 -.874575247E+02 -.874575247E+02
 -.874718266E+02 -.874718266E+02 -.874848040E+02 -.875072081E+02 -.875363893E+02 -.875703793E+02 -.876077188E+02 -.876473408E+02 -.876884785E+02 -.877305839E+02 -.877732674E+02 -.878162586E+02 -.878593704E+02 -.879024718E+02 -.879454687E+02 -.879882891E+02 -.880308726E+02 -.880731643E+02 -.881151122E+02 -.881566639E+02 -.881977683E+02 -.882383752E+02 -.882784323E+02 -.883178826E+02 -.883566665E+02 -.883947218E+02 -.884319817E+02 -.884683773E+02 -.885038410E+02 -.885383037E+02 -.885716944E+02 -.886039416E+02 -.886349741E+02 -.886647200E+02 -.886931075E+02 -.887200668E+02 -.887455300E+02 -.887694300E+02 -.887917014E+02 -.888122826E+02 -.888311155E+02 -.888481455E+02 -.888633236E+02 -.888766060E+02 -.888879540E+02 -.888973339E+02 -.889047177E+02 -.889100831E+02 -.889134144E+02 -.889147023E+02 -.889139442E+02 -.889111442E+02 -.889063127E+02 -.888994663E+02 -.888906280E+02 -.888798267E+02 -.888670972E+02 -.888524800E+02 -.888360207E+02 -.888177699E+02 -.887977824E+02 -.887761169E+02 -.887528355E+02 -.887280035E+02 -.887016887E+02 -.886739610E+02 -.886448917E+02 -.886145532E+02 -.885830185E+02 -.885503605E+02 -.885166518E+02 -.884819642E+02 -.884463684E+02 -.884099336E+02 -.883727270E+02 -.883348136E+02 -.882962560E+02 -.882571142E+02 -.882174454E+02 -.881773037E+02 -.881367409E+02 -.880958058E+02 -.880545455E+02 -.880130058E+02 -.879712331E+02 -.879292769E+02 -.878871938E+02 -.878450534E+02 -.878029478E+02 -.877610039E+02 -.877194020E+02 -.876784007E+02 -.876383699E+02 -.875998357E+02 -.875635381E+02 -.875305049E+02 -.875021474E+02 -.874803813E+02 -.874677820E+02 -.874677820E+02
 -.874827382E+02 -.874827382E+02 -.874967214E+02 -.875208736E+02 -.875523435E+02 -.875890023E+02 -.876292811E+02 -.876720415E+02 -.877164626E+02 -.877619581E+02 -.878081179E+02 -.878546573E+02 -.879013782E+02 -.879481419E+02 -.879948480E+02 -.880414182E+02 -.880877866E+02 -.881338946E+02 -.881796853E+02 -.882251040E+02 -.882700975E+02 -.883146092E+02 -.883585781E+02 -.884019402E+02 -.884446282E+02 -.884865688E+02 -.885276869E+02 -.885679073E+02 -.886071518E+02 -.886453387E+02 -.886823857E+02 -.887182096E+02 -.887527250E+02 -.887858463E+02 -.888174901E+02 -.888475734E+02 -.888760136E+02 -.889027301E+02 -.889276460E+02 -.889506870E+02 -.889717834E+02 -.889908709E+02 -.890078912E+02 -.890227910E+02 -.890355227E+02 -.890460456E+02 -.890543256E+02 -.890603359E+02 -.890640574E+02 -.890654794E+02 -.890645985E+02 -.890614194E+02 -.890559543E+02 -.890482233E+02 -.890382540E+02 -.890260815E+02 -.890117480E+02 -.889953022E+02 -.889767993E+02 -.889562997E+02 -.889338693E+02 -.889095784E+02 -.888835014E+02 -.888557165E+02 -.888263045E+02 -.887953483E+02 -.887629327E+02 -.887291433E+02 -.886940660E+02 -.886577866E+02 -.886203903E+02 -.885819609E+02 -.885425807E+02 -.885023298E+02 -.884612856E+02 -.884195227E+02 -.883771125E+02 -.883341230E+02 -.882906185E+02 -.882466599E+02 -.882023042E+02 -.881576055E+02 -.881126147E+02 -.880673812E+02 -.880219544E+02 -.879763864E+02 -.879307364E+02 -.878850777E+02 -.878395064E+02 -.877941564E+02 -.877492182E+02 -.877049661E+02 -.876617941E+02 -.876202634E+02 -.875811652E+02 -.875456000E+02 -.875150804E+02 -.874916618E+02 -.874781089E+02 -.874781089E+02
 -.874937378E+02 -.874937378E+02 -.875087342E+02 -.875346486E+02 -.875684161E+02 -.876077596E+02 -.876510094E+02 -.876969513E+02 -.877447113E+02 -.877936716E+02 -.878434001E+02 -.878935960E+02 -.879440501E+02 -.879946154E+02 -.880451835E+02 -.880956703E+02 -.881460068E+02 -.881961295E+02 -.882459803E+02 -.882955037E+02 -.883446402E+02 -.883933256E+02 -.884414929E+02 -.884890702E+02 -.885359790E+02 -.885821381E+02 -.886274651E+02 -.886718726E+02 -.887152683E+02 -.887575582E+02 -.887986461E+02 -.888384317E+02 -.888768146E+02 -.889136955E+02 -.889489745E+02 -.889825509E+02 -.890143268E+02 -.890442066E+02 -.890720974E+02 -.890979104E+02 -.891215632E+02 -.891429786E+02 -.891620850E+02 -.891788173E+02 -.891931180E+02 -.892049372E+02 -.892142334E+02 -.892209743E+02 -.892251373E+02 -.892267087E+02 -.892256843E+02 -.892220694E+02 -.892158790E+02 -.892071373E+02 -.891958782E+02 -.891821441E+02 -.891659863E+02 -.891474637E+02 -.891266426E+02 -.891035962E+02 -.890784037E+02 -.890511500E+02 -.890219245E+02 -.889908207E+02 -.889579354E+02 -.889233675E+02 -.888872176E+02 -.888495874E+02 -.888105784E+02 -.887702918E+02 -.887288276E+02 -.886862839E+02 -.886427565E+02 -.885983381E+02 -.885531180E+02 -.885071818E+02 -.884606109E+02 -.884134823E+02 -.883658685E+02 -.883178373E+02 -.882694518E+02 -.882207710E+02 -.881718501E+02 -.881227417E+02 -.880734980E+02 -.880241733E+02 -.879748290E+02 -.879255408E+02 -.878764086E+02 -.878275718E+02 -.877792303E+02 -.877316730E+02 -.876853164E+02 -.876407560E+02 -.875988325E+02 -.875607179E+02 -.875280248E+02 -.875029470E+02 -.874884376E+02 -.874884376E+02
 -.875047139E+02 -.875047139E+02 -.875207250E+02 -.875483917E+02 -.875844521E+02 -.876264902E+02 -.876727325E+02 -.877218901E+02 -.877730421E+02 -.878255376E+02 -.878789207E+02 -.879328742E+02 -.879871780E+02 -.880416756E+02 -.880962529E+02 -.881508230E+02 -.882053126E+02 -.882596590E+02 -.883138045E+02 -.883676883E+02 -.884212447E+02 -.884744051E+02 -.885270947E+02 -.885792303E+02 -.886307259E+02 -.886814923E+02 -.887314331E+02 -.887804456E+02 -.888284242E+02 -.888752589E+02 -.889208341E+02 -.889650331E+02 -.890077393E+02 -.890488334E+02 -.890881951E+02 -.891257057E+02 -.891612483E+02 -.891947072E+02 -.892259715E+02 -.892549358E+02 -.892814998E+02 -.893055689E+02 -.893270559E+02 -.893458818E+02 -.893619757E+02 -.893752770E+02 -.893857355E+02 -.893933121E+02 -.893979784E+02 -.893997175E+02 -.893985244E+02 -.893944054E+02 -.893873787E+02 -.893774742E+02 -.893647330E+02 -.893492070E+02 -.893309583E+02 -.893100584E+02 -.892865878E+02 -.892606354E+02 -.892322971E+02 -.892016753E+02 -.891688781E+02 -.891340180E+02 -.890972108E+02 -.890585750E+02 -.890182308E+02 -.889762989E+02 -.889328999E+02 -.888881533E+02 -.888421767E+02 -.887950850E+02 -.887469898E+02 -.886979986E+02 -.886482146E+02 -.885977358E+02 -.885466552E+02 -.884950599E+02 -.884430312E+02 -.883906446E+02 -.883379696E+02 -.882850702E+02 -.882320059E+02 -.881788324E+02 -.881256039E+02 -.880723765E+02 -.880192128E+02 -.879661899E+02 -.879134104E+02 -.878610182E+02 -.878092208E+02 -.877583202E+02 -.877087538E+02 -.876611493E+02 -.876163950E+02 -.875757319E+02 -.875408704E+02 -.875141397E+02 -.874986784E+02 -.874986784E+02
 -.875155331E+02 -.875155331E+02 -.875325411E+02 -.875619406E+02 -.876002830E+02 -.876450127E+02 -.876942537E+02 -.877466497E+02 -.878012310E+02 -.878573124E+02 -.879144147E+02 -.879722060E+02 -.880304552E+02 -.880890001E+02 -.881477248E+02 -.882065393E+02 -.882653732E+02 -.883241660E+02 -.883828560E+02 -.884413780E+02 -.884996637E+02 -.885576369E+02 -.886152121E+02 -.886722991E+02 -.887288034E+02 -.887846206E+02 -.888396383E+02 -.888937401E+02 -.889468021E+02 -.889986934E+02 -.890492804E+02 -.890984278E+02 -.891459954E+02 -.891918408E+02 -.892358221E+02 -.892777970E+02 -.893176237E+02 -.893551644E+02 -.893902861E+02 -.894228602E+02 -.894527637E+02 -.894798816E+02 -.895041074E+02 -.895253435E+02 -.895435039E+02 -.895585148E+02 -.895703145E+02 -.895788545E+02 -.895840999E+02 -.895860298E+02 -.895846379E+02 -.895799318E+02 -.895719343E+02 -.895606818E+02 -.895462246E+02 -.895286261E+02 -.895079621E+02 -.894843202E+02 -.894577985E+02 -.894285052E+02 -.893965573E+02 -.893620791E+02 -.893252013E+02 -.892860596E+02 -.892447938E+02 -.892015462E+02 -.891564605E+02 -.891096809E+02 -.890613507E+02 -.890116115E+02 -.889606018E+02 -.889084563E+02 -.888553052E+02 -.888012735E+02 -.887464804E+02 -.886910382E+02 -.886350529E+02 -.885786229E+02 -.885218393E+02 -.884647856E+02 -.884075381E+02 -.883501662E+02 -.882927329E+02 -.882352967E+02 -.881779133E+02 -.881206394E+02 -.880635378E+02 -.880066860E+02 -.879501874E+02 -.878941886E+02 -.878389032E+02 -.877846440E+02 -.877318672E+02 -.876812295E+02 -.876336643E+02 -.875904779E+02 -.875534744E+02 -.875251141E+02 -.875087157E+02 -.875087157E+02
 -.875260321E+02 -.875260321E+02 -.875440150E+02 -.875751212E+02 -.876157179E+02 -.876631124E+02 -.877153355E+02 -.877709624E+02 -.878289756E+02 -.878886572E+02 -.879495089E+02 -.880111854E+02 -.880734499E+02 -.881361397E+02 -.881991374E+02 -.882623585E+02 -.883257364E+02 -.883892087E+02 -.884527111E+02 -.885161775E+02 -.885795331E+02 -.886426921E+02 -.887055629E+02 -.887680473E+02 -.888300352E+02 -.888914064E+02 -.889520347E+02 -.890117841E+02 -.890705087E+02 -.891280582E+02 -.891842781E+02 -.892390059E+02 -.892920751E+02 -.893433176E+02 -.893925628E+02 -.894396384E+02 -.894843751E+02 -.895266070E+02 -.895661711E+02 -.896029102E+02 -.896366745E+02 -.896673227E+02 -.896947236E+02 -.897187582E+02 -.897393211E+02 -.897563210E+02 -.897696814E+02 -.897793423E+02 -.897852606E+02 -.897874102E+02 -.897857831E+02 -.897803891E+02 -.897712559E+02 -.897584285E+02 -.897419687E+02 -.897219544E+02 -.896984789E+02 -.896716498E+02 -.896415877E+02 -.896084252E+02 -.895723051E+02 -.895333790E+02 -.894918059E+02 -.894477504E+02 -.894013815E+02 -.893528708E+02 -.893023911E+02 -.892501149E+02 -.891962130E+02 -.891408532E+02 -.890841992E+02 -.890264092E+02 -.889676356E+02 -.889080236E+02 -.888477107E+02 -.887868259E+02 -.887254894E+02 -.886638124E+02 -.886018964E+02 -.885398338E+02 -.884777077E+02 -.884155924E+02 -.883535544E+02 -.882916539E+02 -.882299472E+02 -.881684902E+02 -.881073447E+02 -.880465864E+02 -.879863180E+02 -.879266865E+02 -.878679091E+02 -.878103067E+02 -.877543509E+02 -.877007243E+02 -.876504008E+02 -.876047474E+02 -.875656560E+02 -.875357110E+02 -.875184030E+02 -.875184030E+02
 -.875360372E+02 -.875360372E+02 -.875549685E+02 -.875877350E+02 -.876305252E+02 -.876805225E+02 -.877356659E+02 -.877944664E+02 -.878558628E+02 -.879191119E+02 -.879836985E+02 -.880492715E+02 -.881155949E+02 -.881825062E+02 -.882498956E+02 -.883176848E+02 -.883858077E+02 -.884542011E+02 -.885228023E+02 -.885915404E+02 -.886603327E+02 -.887290894E+02 -.887977125E+02 -.888660894E+02 -.889340953E+02 -.890015971E+02 -.890684487E+02 -.891344913E+02 -.891995589E+02 -.892634778E+02 -.893260631E+02 -.893871227E+02 -.894464603E+02 -.895038734E+02 -.895591557E+02 -.896121016E+02 -.896625065E+02 -.897101672E+02 -.897548845E+02 -.897964664E+02 -.898347286E+02 -.898694969E+02 -.899006103E+02 -.899279223E+02 -.899513020E+02 -.899706355E+02 -.899858284E+02 -.899968056E+02 -.900035130E+02 -.900059185E+02 -.900040120E+02 -.899978058E+02 -.899873339E+02 -.899726519E+02 -.899538365E+02 -.899309842E+02 -.899042106E+02 -.898736487E+02 -.898394474E+02 -.898017700E+02 -.897607917E+02 -.897166985E+02 -.896696846E+02 -.896199506E+02 -.895677018E+02 -.895131460E+02 -.894564914E+02 -.893979450E+02 -.893377110E+02 -.892759889E+02 -.892129723E+02 -.891488477E+02 -.890837932E+02 -.890179776E+02 -.889515595E+02 -.888846866E+02 -.888174955E+02 -.887501109E+02 -.886826459E+02 -.886152018E+02 -.885478683E+02 -.884807244E+02 -.884138390E+02 -.883472731E+02 -.882810817E+02 -.882153187E+02 -.881500425E+02 -.880853250E+02 -.880212655E+02 -.879580090E+02 -.878957727E+02 -.878348825E+02 -.877758211E+02 -.877192924E+02 -.876663051E+02 -.876182803E+02 -.875771898E+02 -.875457322E+02 -.875275579E+02 -.875275579E+02
 -.875453586E+02 -.875453586E+02 -.875651917E+02 -.875995328E+02 -.876444105E+02 -.876968908E+02 -.877548296E+02 -.878166818E+02 -.878813532E+02 -.879480801E+02 -.880163402E+02 -.880857839E+02 -.881561767E+02 -.882273658E+02 -.882992507E+02 -.883717561E+02 -.884448175E+02 -.885183764E+02 -.885923685E+02 -.886667179E+02 -.887413411E+02 -.888161451E+02 -.888910203E+02 -.889658417E+02 -.890404740E+02 -.891147647E+02 -.891885456E+02 -.892616369E+02 -.893338479E+02 -.894049717E+02 -.894747909E+02 -.895430792E+02 -.896096007E+02 -.896741116E+02 -.897363655E+02 -.897961138E+02 -.898531061E+02 -.899070941E+02 -.899578346E+02 -.900050904E+02 -.900486341E+02 -.900882511E+02 -.901237421E+02 -.901549243E+02 -.901816341E+02 -.902037300E+02 -.902210930E+02 -.902336293E+02 -.902412713E+02 -.902439787E+02 -.902417388E+02 -.902345663E+02 -.902225038E+02 -.902056207E+02 -.901840127E+02 -.901578004E+02 -.901271276E+02 -.900921599E+02 -.900530822E+02 -.900100965E+02 -.899634194E+02 -.899132800E+02 -.898599168E+02 -.898035758E+02 -.897445072E+02 -.896829634E+02 -.896191964E+02 -.895534554E+02 -.894859849E+02 -.894170229E+02 -.893467988E+02 -.892755323E+02 -.892034318E+02 -.891306934E+02 -.890574997E+02 -.889840197E+02 -.889104078E+02 -.888368035E+02 -.887633318E+02 -.886901031E+02 -.886172131E+02 -.885447445E+02 -.884727674E+02 -.884013414E+02 -.883305189E+02 -.882603488E+02 -.881908838E+02 -.881221892E+02 -.880543575E+02 -.879875281E+02 -.879219147E+02 -.878578433E+02 -.877958028E+02 -.877365122E+02 -.876810080E+02 -.876307566E+02 -.875877988E+02 -.875549342E+02 -.875359568E+02 -.875359568E+02
 -.875537514E+02 -.875537514E+02 -.875744067E+02 -.876101898E+02 -.876569855E+02 -.877117567E+02 -.877722910E+02 -.878370022E+02 -.879047720E+02 -.879748271E+02 -.880466473E+02 -.881198859E+02 -.881943197E+02 -.882698085E+02 -.883462579E+02 -.884235979E+02 -.885017730E+02 -.885807278E+02 -.886603972E+02 -.887407095E+02 -.888215830E+02 -.889029174E+02 -.889845947E+02 -.890664829E+02 -.891484298E+02 -.892302622E+02 -.893117915E+02 -.893928135E+02 -.894731021E+02 -.895524160E+02 -.896305003E+02 -.897070845E+02 -.897818855E+02 -.898546131E+02 -.899249695E+02 -.899926512E+02 -.900573526E+02 -.901187700E+02 -.901766028E+02 -.902305577E+02 -.902803537E+02 -.903257239E+02 -.903664187E+02 -.904022091E+02 -.904328905E+02 -.904582840E+02 -.904782401E+02 -.904926406E+02 -.905014005E+02 -.905044683E+02 -.905018276E+02 -.904934970E+02 -.904795298E+02 -.904600134E+02 -.904350681E+02 -.904048454E+02 -.903695261E+02 -.903293171E+02 -.902844496E+02 -.902351753E+02 -.901817635E+02 -.901244982E+02 -.900636741E+02 -.899995936E+02 -.899325635E+02 -.898628915E+02 -.897908834E+02 -.897168401E+02 -.896410555E+02 -.895638136E+02 -.894853869E+02 -.894060339E+02 -.893259985E+02 -.892455081E+02 -.891647728E+02 -.890839849E+02 -.890033182E+02 -.889229281E+02 -.888429514E+02 -.887635067E+02 -.886846950E+02 -.886066008E+02 -.885292932E+02 -.884528284E+02 -.883772529E+02 -.883026079E+02 -.882289365E+02 -.881562940E+02 -.880847622E+02 -.880144702E+02 -.879456233E+02 -.878785422E+02 -.878137157E+02 -.877518701E+02 -.876940606E+02 -.876417876E+02 -.875971471E+02 -.875630223E+02 -.875433289E+02 -.875433289E+02
 -.875608915E+02 -.875608915E+02 -.875822556E+02 -.876192895E+02 -.876677586E+02 -.877245478E+02 -.877873971E+02 -.878546941E+02 -.879253093E+02 -.879984726E+02 -.880736683E+02 -.881505626E+02 -.882289488E+02 -.883086975E+02 -.883897240E+02 -.884719731E+02 -.885553990E+02 -.886399519E+02 -.887255770E+02 -.888122114E+02 -.888997725E+02 -.889881570E+02 -.890772451E+02 -.891668926E+02 -.892569297E+02 -.893471657E+02 -.894373891E+02 -.895273607E+02 -.896168200E+02 -.897054860E+02 -.897930567E+02 -.898792096E+02 -.899636090E+02 -.900459054E+02 -.901257366E+02 -.902027326E+02 -.902765197E+02 -.903467227E+02 -.904129692E+02 -.904748962E+02 -.905321528E+02 -.905844041E+02 -.906313364E+02 -.906726614E+02 -.907081199E+02 -.907374854E+02 -.907605687E+02 -.907772195E+02 -.907873291E+02 -.907908319E+02 -.907877067E+02 -.907779768E+02 -.907617097E+02 -.907390165E+02 -.907100497E+02 -.906750012E+02 -.906340992E+02 -.905876050E+02 -.905358094E+02 -.904790283E+02 -.904175988E+02 -.903518749E+02 -.902822226E+02 -.902090157E+02 -.901326317E+02 -.900534474E+02 -.899718351E+02 -.898881596E+02 -.898027743E+02 -.897160188E+02 -.896282165E+02 -.895396722E+02 -.894506703E+02 -.893614742E+02 -.892723246E+02 -.891834393E+02 -.890950128E+02 -.890072162E+02 -.889201976E+02 -.888340825E+02 -.887489750E+02 -.886649587E+02 -.885820989E+02 -.885004446E+02 -.884200325E+02 -.883408921E+02 -.882630527E+02 -.881865545E+02 -.881114636E+02 -.880378937E+02 -.879660354E+02 -.878961972E+02 -.878288598E+02 -.877647479E+02 -.877049235E+02 -.876509072E+02 -.876048323E+02 -.875696436E+02 -.875493502E+02 -.875493502E+02
 -.875663716E+02 -.875663716E+02 -.875882932E+02 -.876263199E+02 -.876761381E+02 -.877345850E+02 -.877993771E+02 -.878688928E+02 -.879420088E+02 -.880179638E+02 -.880962576E+02 -.881765784E+02 -.882587364E+02 -.883426180E+02 -.884281603E+02 -.885153268E+02 -.886040854E+02 -.886944041E+02 -.887862463E+02 -.888795561E+02 -.889742554E+02 -.890702465E+02 -.891674045E+02 -.892655736E+02 -.893645714E+02 -.894641893E+02 -.895641846E+02 -.896642854E+02 -.897641927E+02 -.898635779E+02 -.899620836E+02 -.900593307E+02 -.901549172E+02 -.902484198E+02 -.903393987E+02 -.904274025E+02 -.905119699E+02 -.905926364E+02 -.906689403E+02 -.907404278E+02 -.908066574E+02 -.908672069E+02 -.909216797E+02 -.909697092E+02 -.910109651E+02 -.910451590E+02 -.910720485E+02 -.910914407E+02 -.911031957E+02 -.911072294E+02 -.911035138E+02 -.910920788E+02 -.910730109E+02 -.910464522E+02 -.910125978E+02 -.909716927E+02 -.909240278E+02 -.908699352E+02 -.908097837E+02 -.907439727E+02 -.906729269E+02 -.905970901E+02 -.905169195E+02 -.904328796E+02 -.903454369E+02 -.902550545E+02 -.901621878E+02 -.900672792E+02 -.899707549E+02 -.898730213E+02 -.897744618E+02 -.896754350E+02 -.895762726E+02 -.894772777E+02 -.893787250E+02 -.892808591E+02 -.891838955E+02 -.890880202E+02 -.889933906E+02 -.889001366E+02 -.888083619E+02 -.887181454E+02 -.886295437E+02 -.885425941E+02 -.884573183E+02 -.883737284E+02 -.882918343E+02 -.882116552E+02 -.881332353E+02 -.880566659E+02 -.879821158E+02 -.879098731E+02 -.878404009E+02 -.877744104E+02 -.877129568E+02 -.876575632E+02 -.876103787E+02 -.875743814E+02 -.875536383E+02 -.875536383E+02
 -.875696998E+02 -.875696998E+02 -.875919854E+02 -.876306787E+02 -.876814342E+02 -.877410792E+02 -.878073316E+02 -.878785853E+02 -.879537352E+02 -.880320419E+02 -.881130353E+02 -.881964291E+02 -.882820578E+02 -.883698381E+02 -.884597368E+02 -.885517406E+02 -.886458449E+02 -.887420465E+02 -.888403266E+02 -.889406433E+02 -.890429336E+02 -.891471057E+02 -.892530317E+02 -.893605519E+02 -.894694751E+02 -.895795690E+02 -.896905639E+02 -.898021547E+02 -.899139976E+02 -.900257094E+02 -.901368742E+02 -.902470424E+02 -.903557313E+02 -.904624297E+02 -.905666034E+02 -.906676971E+02 -.907651412E+02 -.908583596E+02 -.909467753E+02 -.910298165E+02 -.911069255E+02 -.911775667E+02 -.912412336E+02 -.912974569E+02 -.913458131E+02 -.913859307E+02 -.914174960E+02 -.914402597E+02 -.914540405E+02 -.914587287E+02 -.914542882E+02 -.914407573E+02 -.914182481E+02 -.913869440E+02 -.913470968E+02 -.912990222E+02 -.912430941E+02 -.911797389E+02 -.911094276E+02 -.910326694E+02 -.909500026E+02 -.908619877E+02 -.907691987E+02 -.906722161E+02 -.905716191E+02 -.904679794E+02 -.903618548E+02 -.902537836E+02 -.901442799E+02 -.900338298E+02 -.899228878E+02 -.898118743E+02 -.897011741E+02 -.895911348E+02 -.894820666E+02 -.893742416E+02 -.892678948E+02 -.891632249E+02 -.890603950E+02 -.889595348E+02 -.888607421E+02 -.887640853E+02 -.886696062E+02 -.885773233E+02 -.884872366E+02 -.883993336E+02 -.883135975E+02 -.882300192E+02 -.881486132E+02 -.880694403E+02 -.879926387E+02 -.879184662E+02 -.878473567E+02 -.877799943E+02 -.877174108E+02 -.876611103E+02 -.876132308E+02 -.875767496E+02 -.875557475E+02 -.875557475E+02
 -.875703136E+02 -.875703136E+02 -.875927245E+02 -.876316803E+02 -.876828601E+02 -.877431210E+02 -.878102183E+02 -.878825835E+02 -.879591474E+02 -.880392136E+02 -.881223511E+02 -.882083094E+02 -.882969638E+02 -.883882735E+02 -.884822407E+02 -.885788902E+02 -.886782583E+02 -.887803736E+02 -.888852425E+02 -.889928512E+02 -.891031567E+02 -.892160769E+02 -.893314932E+02 -.894492503E+02 -.895691464E+02 -.896909327E+02 -.898143170E+02 -.899389577E+02 -.900644621E+02 -.901903917E+02 -.903162610E+02 -.904415365E+02 -.905656408E+02 -.906879581E+02 -.908078355E+02 -.909245902E+02 -.910375179E+02 -.911458994E+02 -.912490084E+02 -.913461218E+02 -.914365306E+02 -.915195486E+02 -.915945247E+02 -.916608540E+02 -.917179873E+02 -.917654411E+02 -.918028070E+02 -.918297587E+02 -.918460589E+02 -.918515638E+02 -.918462259E+02 -.918300950E+02 -.918033174E+02 -.917661327E+02 -.917188691E+02 -.916619376E+02 -.915958237E+02 -.915210792E+02 -.914383119E+02 -.913481751E+02 -.912513570E+02 -.911485700E+02 -.910405397E+02 -.909279949E+02 -.908116585E+02 -.906922382E+02 -.905704193E+02 -.904468572E+02 -.903221725E+02 -.901969456E+02 -.900717136E+02 -.899469678E+02 -.898231513E+02 -.897006591E+02 -.895798372E+02 -.894609838E+02 -.893443501E+02 -.892301421E+02 -.891185225E+02 -.890096136E+02 -.889034994E+02 -.888002290E+02 -.886998206E+02 -.886022649E+02 -.885075310E+02 -.884155726E+02 -.883263373E+02 -.882397782E+02 -.881558707E+02 -.880746357E+02 -.879961700E+02 -.879206898E+02 -.878485860E+02 -.877804998E+02 -.877174189E+02 -.876608040E+02 -.876127491E+02 -.875761894E+02 -.875551656E+02 -.875551656E+02
 -.875675882E+02 -.875675882E+02 -.875898329E+02 -.876285548E+02 -.876795212E+02 -.877396708E+02 -.878068338E+02 -.878795056E+02 -.879566826E+02 -.880377284E+02 -.881222645E+02 -.882100957E+02 -.883011547E+02 -.883954506E+02 -.884930360E+02 -.885939907E+02 -.886983986E+02 -.888063277E+02 -.889178281E+02 -.890329237E+02 -.891515987E+02 -.892737976E+02 -.893994245E+02 -.895283333E+02 -.896603217E+02 -.897951361E+02 -.899324632E+02 -.900719259E+02 -.902130866E+02 -.903554457E+02 -.904984378E+02 -.906414347E+02 -.907837495E+02 -.909246378E+02 -.910633031E+02 -.911989060E+02 -.913305713E+02 -.914573963E+02 -.915784633E+02 -.916928527E+02 -.917996546E+02 -.918979849E+02 -.919869998E+02 -.920659111E+02 -.921339999E+02 -.921906313E+02 -.922352669E+02 -.922674757E+02 -.922869433E+02 -.922934791E+02 -.922870198E+02 -.922676309E+02 -.922355056E+02 -.921909605E+02 -.921344284E+02 -.920664503E+02 -.919876633E+02 -.918987887E+02 -.918006177E+02 -.916939965E+02 -.915798116E+02 -.914589751E+02 -.913324099E+02 -.912010363E+02 -.910657599E+02 -.909274598E+02 -.907869790E+02 -.906451163E+02 -.905026196E+02 -.903601804E+02 -.902184305E+02 -.900779393E+02 -.899392129E+02 -.898026935E+02 -.896687612E+02 -.895377348E+02 -.894098747E+02 -.892853854E+02 -.891644192E+02 -.890470798E+02 -.889334256E+02 -.888234748E+02 -.887172094E+02 -.886145803E+02 -.885155139E+02 -.884199184E+02 -.883276942E+02 -.882387456E+02 -.881529977E+02 -.880704198E+02 -.879910555E+02 -.879150653E+02 -.878427823E+02 -.877747853E+02 -.877119952E+02 -.876557990E+02 -.876082091E+02 -.875720685E+02 -.875513137E+02 -.875513137E+02
 -.875608316E+02 -.875608316E+02 -.875825571E+02 -.876204389E+02 -.876704092E+02 -.877295487E+02 -.877958035E+02 -.878677733E+02 -.879445483E+02 -.880255710E+02 -.881105385E+02 -.881993318E+02 -.882919519E+02 -.883884725E+02 -.884890168E+02 -.885937298E+02 -.887027522E+02 -.888162130E+02 -.889342212E+02 -.890568499E+02 -.891841310E+02 -.893160559E+02 -.894525636E+02 -.895935312E+02 -.897387766E+02 -.898880500E+02 -.900410258E+02 -.901973022E+02 -.903564001E+02 -.905177549E+02 -.906807171E+02 -.908445543E+02 -.910084505E+02 -.911715095E+02 -.913327622E+02 -.914911746E+02 -.916456548E+02 -.917950669E+02 -.919382463E+02 -.920740139E+02 -.922011955E+02 -.923186423E+02 -.924252504E+02 -.925199820E+02 -.926018866E+02 -.926701208E+02 -.927239665E+02 -.927628473E+02 -.927863420E+02 -.927941941E+02 -.927863182E+02 -.927628019E+02 -.927239039E+02 -.926700475E+02 -.926018112E+02 -.925199153E+02 -.924252057E+02 -.923186355E+02 -.922012447E+02 -.920741399E+02 -.919384728E+02 -.917954198E+02 -.916461623E+02 -.914918686E+02 -.913336773E+02 -.911726830E+02 -.910099242E+02 -.908463735E+02 -.906829296E+02 -.905204125E+02 -.903595596E+02 -.902010242E+02 -.900453754E+02 -.898930996E+02 -.897446030E+02 -.896002150E+02 -.894601924E+02 -.893247242E+02 -.891939365E+02 -.890678977E+02 -.889466246E+02 -.888300873E+02 -.887182155E+02 -.886109045E+02 -.885080221E+02 -.884094171E+02 -.883149282E+02 -.882243977E+02 -.881376872E+02 -.880547010E+02 -.879754156E+02 -.878999208E+02 -.878284738E+02 -.877615700E+02 -.877000366E+02 -.876451526E+02 -.875988042E+02 -.875636843E+02 -.875435490E+02 -.875435490E+02
 -.875492920E+02 -.875492920E+02 -.875700740E+02 -.876063829E+02 -.876544094E+02 -.877114412E+02 -.877755960E+02 -.878456218E+02 -.879207300E+02 -.880004702E+02 -.880846415E+02 -.881732167E+02 -.882662797E+02 -.883639917E+02 -.884665606E+02 -.885742080E+02 -.886871540E+02 -.888056100E+02 -.889297594E+02 -.890597481E+02 -.891956835E+02 -.893376235E+02 -.894855622E+02 -.896394295E+02 -.897990830E+02 -.899642950E+02 -.901347484E+02 -.903100337E+02 -.904896370E+02 -.906729355E+02 -.908591968E+02 -.910475747E+02 -.912371078E+02 -.914267245E+02 -.916152486E+02 -.918014043E+02 -.919838293E+02 -.921610905E+02 -.923317007E+02 -.924941402E+02 -.926468825E+02 -.927884209E+02 -.929172965E+02 -.930321291E+02 -.931316469E+02 -.932147152E+02 -.932803641E+02 -.933278125E+02 -.933564879E+02 -.933660406E+02 -.933563541E+02 -.933275470E+02 -.932799707E+02 -.932141999E+02 -.931310180E+02 -.930313970E+02 -.929164736E+02 -.927875221E+02 -.926459252E+02 -.924931439E+02 -.923306879E+02 -.921600865E+02 -.919828614E+02 -.918005028E+02 -.916144474E+02 -.914260603E+02 -.912366201E+02 -.910473080E+02 -.908591988E+02 -.906732567E+02 -.904903326E+02 -.903111640E+02 -.901363776E+02 -.899664926E+02 -.898019263E+02 -.896430004E+02 -.894899472E+02 -.893429177E+02 -.892019885E+02 -.890671698E+02 -.889384130E+02 -.888156176E+02 -.886986395E+02 -.885872976E+02 -.884813824E+02 -.883806646E+02 -.882849049E+02 -.881938674E+02 -.881073352E+02 -.880251327E+02 -.879471538E+02 -.878734007E+02 -.878040349E+02 -.877394450E+02 -.876803342E+02 -.876278349E+02 -.875836559E+02 -.875502730E+02 -.875311734E+02 -.875311734E+02
 -.875321676E+02 -.875321676E+02 -.875515005E+02 -.875853662E+02 -.876303165E+02 -.876839253E+02 -.877445474E+02 -.878111214E+02 -.878830157E+02 -.879599204E+02 -.880417586E+02 -.881286107E+02 -.882206676E+02 -.883181968E+02 -.884215037E+02 -.885309086E+02 -.886467376E+02 -.887693035E+02 -.888988901E+02 -.890357497E+02 -.891800931E+02 -.893320717E+02 -.894917728E+02 -.896592121E+02 -.898343165E+02 -.900169150E+02 -.902067324E+02 -.904033743E+02 -.906063152E+02 -.908148929E+02 -.910282998E+02 -.912455744E+02 -.914656005E+02 -.916871081E+02 -.919086741E+02 -.921287303E+02 -.923455774E+02 -.925574014E+02 -.927622956E+02 -.929582902E+02 -.931433846E+02 -.933155841E+02 -.934729410E+02 -.936135979E+02 -.937358311E+02 -.938380940E+02 -.939190578E+02 -.939776478E+02 -.940130736E+02 -.940248519E+02 -.940128205E+02 -.939771432E+02 -.939183052E+02 -.938370990E+02 -.937346013E+02 -.936121429E+02 -.934712724E+02 -.933137155E+02 -.931413320E+02 -.929560717E+02 -.927599318E+02 -.925549156E+02 -.923429958E+02 -.921260812E+02 -.919059892E+02 -.916844224E+02 -.914629517E+02 -.912430040E+02 -.910258541E+02 -.908126214E+02 -.906042704E+02 -.904016140E+02 -.902053195E+02 -.900159163E+02 -.898338056E+02 -.896592704E+02 -.894924862E+02 -.893335324E+02 -.891824026E+02 -.890390158E+02 -.889032263E+02 -.887748333E+02 -.886535905E+02 -.885392148E+02 -.884313955E+02 -.883298034E+02 -.882341018E+02 -.881439582E+02 -.880590607E+02 -.879791370E+02 -.879039819E+02 -.878334919E+02 -.877677122E+02 -.877068983E+02 -.876515966E+02 -.876027498E+02 -.875618322E+02 -.875310261E+02 -.875134492E+02 -.875134492E+02
 -.875086207E+02 -.875086207E+02 -.875259156E+02 -.875563204E+02 -.875968647E+02 -.876455044E+02 -.877008968E+02 -.877622191E+02 -.878290403E+02 -.879012213E+02 -.879788288E+02 -.880620750E+02 -.881512806E+02 -.882468332E+02 -.883491563E+02 -.884586975E+02 -.885759113E+02 -.887012379E+02 -.888350987E+02 -.889778878E+02 -.891299527E+02 -.892915836E+02 -.894630082E+02 -.896443702E+02 -.898357159E+02 -.900369830E+02 -.902479833E+02 -.904683821E+02 -.906976859E+02 -.909352273E+02 -.911801475E+02 -.914313859E+02 -.916876725E+02 -.919475204E+02 -.922092243E+02 -.924708678E+02 -.927303341E+02 -.929853248E+02 -.932333884E+02 -.934719564E+02 -.936983860E+02 -.939100121E+02 -.941042055E+02 -.942784351E+02 -.944303325E+02 -.945577581E+02 -.946588625E+02 -.947321424E+02 -.947764880E+02 -.947912191E+02 -.947761067E+02 -.947313811E+02 -.946577245E+02 -.945562484E+02 -.944284577E+02 -.942762037E+02 -.941016282E+02 -.939071009E+02 -.936951550E+02 -.934684220E+02 -.932295690E+02 -.929812411E+02 -.927260096E+02 -.924663287E+02 -.922044989E+02 -.919426405E+02 -.916826734E+02 -.914263058E+02 -.911750287E+02 -.909301167E+02 -.906926335E+02 -.904634416E+02 -.902432140E+02 -.900324492E+02 -.898314861E+02 -.896405211E+02 -.894596237E+02 -.892887528E+02 -.891277720E+02 -.889764642E+02 -.888345444E+02 -.887016726E+02 -.885774652E+02 -.884615048E+02 -.883533512E+02 -.882525504E+02 -.881586456E+02 -.880711883E+02 -.879897528E+02 -.879139538E+02 -.878434695E+02 -.877780722E+02 -.877176692E+02 -.876623559E+02 -.876124870E+02 -.875687682E+02 -.875323767E+02 -.875051167E+02 -.874896226E+02 -.874896226E+02
 -.874778100E+02 -.874778100E+02 -.874923944E+02 -.875181686E+02 -.875527783E+02 -.875946615E+02 -.876428470E+02 -.876968086E+02 -.877563578E+02 -.878215528E+02 -.878926277E+02 -.879699528E+02 -.880539935E+02 -.881452751E+02 -.882443660E+02 -.883518656E+02 -.884683801E+02 -.885945147E+02 -.887308682E+02 -.888780141E+02 -.890364862E+02 -.892067726E+02 -.893892957E+02 -.895843923E+02 -.897922995E+02 -.900131341E+02 -.902468649E+02 -.904932923E+02 -.907520243E+02 -.910224500E+02 -.913037144E+02 -.915947000E+02 -.918940046E+02 -.921999252E+02 -.925104506E+02 -.928232602E+02 -.931357299E+02 -.934449527E+02 -.937477705E+02 -.940408172E+02 -.943205765E+02 -.945834542E+02 -.948258591E+02 -.950442956E+02 -.952354612E+02 -.953963469E+02 -.955243326E+02 -.956172769E+02 -.956735918E+02 -.956923008E+02 -.956730745E+02 -.956162434E+02 -.955227858E+02 -.953942909E+02 -.952329020E+02 -.950412402E+02 -.948223164E+02 -.945794347E+02 -.943160923E+02 -.940358820E+02 -.937424004E+02 -.934391654E+02 -.931295452E+02 -.928167009E+02 -.925035417E+02 -.921926939E+02 -.918864819E+02 -.915869202E+02 -.912957147E+02 -.910142720E+02 -.907437143E+02 -.904848994E+02 -.902384427E+02 -.900047417E+02 -.897840010E+02 -.895762568E+02 -.893814010E+02 -.891992034E+02 -.890293330E+02 -.888713764E+02 -.887248554E+02 -.885892421E+02 -.884639718E+02 -.883484557E+02 -.882420909E+02 -.881442705E+02 -.880543936E+02 -.879718750E+02 -.878961575E+02 -.878267257E+02 -.877631252E+02 -.877049864E+02 -.876520571E+02 -.876042460E+02 -.875616795E+02 -.875247775E+02 -.874943521E+02 -.874717374E+02 -.874589596E+02 -.874589596E+02
 -.874389439E+02 -.874389439E+02 -.874500620E+02 -.874698916E+02 -.874968441E+02 -.875299416E+02 -.875686630E+02 -.876128377E+02 -.876625569E+02 -.877181021E+02 -.877799033E+02 -.878485050E+02 -.879245310E+02 -.880086656E+02 -.881016459E+02 -.882042416E+02 -.883172431E+02 -.884414599E+02 -.885777067E+02 -.887267857E+02 -.888894808E+02 -.890665425E+02 -.892586629E+02 -.894664602E+02 -.896904563E+02 -.899310446E+02 -.901884604E+02 -.904627504E+02 -.907537340E+02 -.910609641E+02 -.913836920E+02 -.917208274E+02 -.920709004E+02 -.924320314E+02 -.928019064E+02 -.931777600E+02 -.935563734E+02 -.939340883E+02 -.943068370E+02 -.946701946E+02 -.950194535E+02 -.953497196E+02 -.956560294E+02 -.959334867E+02 -.961774109E+02 -.963834930E+02 -.965479494E+02 -.966676655E+02 -.967403200E+02 -.967644795E+02 -.967396601E+02 -.966663469E+02 -.965459742E+02 -.963808647E+02 -.961741339E+02 -.959295666E+02 -.956514733E+02 -.953445357E+02 -.950136516E+02 -.946637856E+02 -.942998336E+02 -.939265049E+02 -.935482260E+02 -.931690668E+02 -.927926879E+02 -.924223101E+02 -.920607014E+02 -.917101792E+02 -.913726263E+02 -.910495156E+02 -.907419420E+02 -.904506586E+02 -.901761153E+02 -.899184975E+02 -.896777645E+02 -.894536853E+02 -.892458727E+02 -.890538135E+02 -.888768962E+02 -.887144348E+02 -.885656898E+02 -.884298863E+02 -.883062283E+02 -.881939124E+02 -.880921375E+02 -.880001146E+02 -.879170746E+02 -.878422760E+02 -.877750137E+02 -.877146282E+02 -.876605184E+02 -.876121576E+02 -.875691154E+02 -.875310880E+02 -.874979382E+02 -.874697495E+02 -.874468987E+02 -.874301520E+02 -.874207931E+02 -.874207931E+02
 -.873913512E+02 -.873913512E+02 -.873981744E+02 -.874106187E+02 -.874280122E+02 -.874500708E+02 -.874768062E+02 -.875084565E+02 -.875454258E+02 -.875882485E+02 -.876375691E+02 -.876941160E+02 -.877586847E+02 -.878321371E+02 -.879153912E+02 -.880094080E+02 -.881151949E+02 -.882337991E+02 -.883662928E+02 -.885137664E+02 -.886773216E+02 -.888580474E+02 -.890570028E+02 -.892751974E+02 -.895135586E+02 -.897728951E+02 -.900538621E+02 -.903569139E+02 -.906822510E+02 -.910297666E+02 -.913989878E+02 -.917890104E+02 -.921984376E+02 -.926253213E+02 -.930671075E+02 -.935205935E+02 -.939819030E+02 -.944464799E+02 -.949091094E+02 -.953639721E+02 -.958047339E+02 -.962246732E+02 -.966168478E+02 -.969742965E+02 -.972902685E+02 -.975584708E+02 -.977733198E+02 -.979301803E+02 -.980255748E+02 -.980573472E+02 -.980247674E+02 -.979285665E+02 -.977709011E+02 -.975552495E+02 -.972862476E+02 -.969694799E+02 -.966112402E+02 -.962182803E+02 -.957975627E+02 -.953560304E+02 -.949004061E+02 -.944370253E+02 -.939717088E+02 -.935096727E+02 -.930554750E+02 -.926129942E+02 -.921854344E+02 -.917753523E+02 -.913846991E+02 -.910148744E+02 -.906667855E+02 -.903409103E+02 -.900373589E+02 -.897559340E+02 -.894961867E+02 -.892574671E+02 -.890389707E+02 -.888397772E+02 -.886588856E+02 -.884952426E+02 -.883477671E+02 -.882153692E+02 -.880969663E+02 -.879914951E+02 -.878979209E+02 -.878152447E+02 -.877425084E+02 -.876787989E+02 -.876232515E+02 -.875750531E+02 -.875334472E+02 -.874977394E+02 -.874673068E+02 -.874416113E+02 -.874202191E+02 -.874028286E+02 -.873893103E+02 -.873797616E+02 -.873745831E+02 -.873745831E+02
 -.873345649E+02 -.873345649E+02 -.873362124E+02 -.873397308E+02 -.873455191E+02 -.873541010E+02 -.873660983E+02 -.873822041E+02 -.874031679E+02 -.874297996E+02 -.874629651E+02 -.875035808E+02 -.875526235E+02 -.876111363E+02 -.876802226E+02 -.877610537E+02 -.878548747E+02 -.879629970E+02 -.880867936E+02 -.882277018E+02 -.883872068E+02 -.885668272E+02 -.887681004E+02 -.889925572E+02 -.892416847E+02 -.895168907E+02 -.898194551E+02 -.901504686E+02 -.905107658E+02 -.909008485E+02 -.913207959E+02 -.917701675E+02 -.922479034E+02 -.927522195E+02 -.932805046E+02 -.938292307E+02 -.943938775E+02 -.949688846E+02 -.955476410E+02 -.961225239E+02 -.966849928E+02 -.972257516E+02 -.977349784E+02 -.982026238E+02 -.986187678E+02 -.989740203E+02 -.992599413E+02 -.994694505E+02 -.995971936E+02 -.996398332E+02 -.995962355E+02 -.994675349E+02 -.992570690E+02 -.989701922E+02 -.986139854E+02 -.981968890E+02 -.977282934E+02 -.972181192E+02 -.966764165E+02 -.961130079E+02 -.955371902E+02 -.949575045E+02 -.943815747E+02 -.938160127E+02 -.932663799E+02 -.927371983E+02 -.922319975E+02 -.917533897E+02 -.913031616E+02 -.908823757E+02 -.904914747E+02 -.901303830E+02 -.897986029E+02 -.894953027E+02 -.892193952E+02 -.889696059E+02 -.887445316E+02 -.885426892E+02 -.883625560E+02 -.882026019E+02 -.880613141E+02 -.879372169E+02 -.878288852E+02 -.877349539E+02 -.876541243E+02 -.875851669E+02 -.875269215E+02 -.874782960E+02 -.874382630E+02 -.874058553E+02 -.873801600E+02 -.873603126E+02 -.873454901E+02 -.873349047E+02 -.873277986E+02 -.873234406E+02 -.873211266E+02 -.873201850E+02 -.873199909E+02 -.873199909E+02
 -.872684203E+02 -.872684203E+02 -.872639853E+02 -.872569801E+02 -.872490300E+02 -.872415758E+02 -.872359156E+02 -.872332382E+02 -.872346661E+02 -.872412919E+02 -.872541988E+02 -.872744890E+02 -.873033135E+02 -.873418833E+02 -.873914844E+02 -.874534998E+02 -.875294153E+02 -.876208219E+02 -.877294278E+02 -.878570586E+02 -.880056481E+02 -.881772353E+02 -.883739517E+02 -.885979944E+02 -.888515967E+02 -.891369885E+02 -.894563389E+02 -.898116857E+02 -.902048530E+02 -.906373455E+02 -.911102244E+02 -.916239685E+02 -.921783164E+02 -.927720935E+02 -.934030342E+02 -.940676052E+02 -.947608397E+02 -.954762013E+02 -.962054968E+02 -.969388549E+02 -.976647957E+02 -.983704098E+02 -.990416617E+02 -.996638229E+02 -.100222029E+03 -.100701937E+03 -.101090445E+03 -.101376416E+03 -.101551344E+03 -.101609890E+03 -.101550234E+03 -.101374196E+03 -.101087115E+03 -.100697496E+03 -.100216477E+03 -.996571598E+02 -.990338867E+02 -.983615227E+02 -.976547961E+02 -.969277428E+02 -.961932725E+02 -.954628651E+02 -.947463924E+02 -.940520483E+02 -.933863693E+02 -.927543231E+02 -.921594442E+02 -.916039988E+02 -.910891624E+02 -.906151985E+02 -.901816303E+02 -.897873981E+02 -.894310007E+02 -.891106176E+02 -.888242128E+02 -.885696212E+02 -.883446176E+02 -.881469723E+02 -.879744929E+02 -.878250558E+02 -.876966280E+02 -.875872820E+02 -.874952042E+02 -.874186983E+02 -.873561849E+02 -.873061971E+02 -.872673744E+02 -.872384527E+02 -.872182524E+02 -.872056641E+02 -.871996303E+02 -.871991246E+02 -.872031269E+02 -.872105937E+02 -.872204240E+02 -.872314199E+02 -.872422408E+02 -.872513515E+02 -.872569626E+02 -.872569626E+02
 -.871931614E+02 -.871931614E+02 -.871817452E+02 -.871626246E+02 -.871387988E+02 -.871127192E+02 -.870864154E+02 -.870616058E+02 -.870397973E+02 -.870223561E+02 -.870105690E+02 -.870057055E+02 -.870090598E+02 -.870219822E+02 -.870459183E+02 -.870824358E+02 -.871332404E+02 -.872001976E+02 -.872853537E+02 -.873909399E+02 -.875193837E+02 -.876733155E+02 -.878555628E+02 -.880691358E+02 -.883172105E+02 -.886030905E+02 -.889301528E+02 -.893017767E+02 -.897212466E+02 -.901916232E+02 -.907155857E+02 -.912952397E+02 -.919318849E+02 -.926257498E+02 -.933756967E+02 -.941789027E+02 -.950305357E+02 -.959234495E+02 -.968479249E+02 -.977914975E+02 -.987389176E+02 -.996722853E+02 -.100571405E+03 -.101414390E+03 -.102178518E+03 -.102841324E+03 -.103381859E+03 -.103782016E+03 -.104027786E+03 -.104110301E+03 -.104026524E+03 -.103779492E+03 -.103378072E+03 -.102836272E+03 -.102172199E+03 -.101406801E+03 -.100562543E+03 -.996621450E+02 -.987274955E+02 -.977787891E+02 -.968339252E+02 -.959081534E+02 -.950139377E+02 -.941609972E+02 -.933564783E+02 -.926052127E+02 -.919100235E+02 -.912720490E+02 -.906910606E+02 -.901657588E+02 -.896940397E+02 -.892732247E+02 -.889002544E+02 -.885718475E+02 -.882846266E+02 -.880352165E+02 -.878203169E+02 -.876367561E+02 -.874815257E+02 -.873518040E+02 -.872449675E+02 -.871585940E+02 -.870904605E+02 -.870385353E+02 -.870009670E+02 -.869760700E+02 -.869623075E+02 -.869582721E+02 -.869626623E+02 -.869742563E+02 -.869918797E+02 -.870143674E+02 -.870405184E+02 -.870690396E+02 -.870984797E+02 -.871271476E+02 -.871530154E+02 -.871736000E+02 -.871858200E+02 -.871858200E+02
 -.871095457E+02 -.871095457E+02 -.870903042E+02 -.870575669E+02 -.870158318E+02 -.869686354E+02 -.869187811E+02 -.868685351E+02 -.868197799E+02 -.867741327E+02 -.867330539E+02 -.866979357E+02 -.866701629E+02 -.866511743E+02 -.866425176E+02 -.866458845E+02 -.866631466E+02 -.866963961E+02 -.867479726E+02 -.868204883E+02 -.869168599E+02 -.870403302E+02 -.871944808E+02 -.873832464E+02 -.876109147E+02 -.878821095E+02 -.882017570E+02 -.885750294E+02 -.890072497E+02 -.895037586E+02 -.900697332E+02 -.907099441E+02 -.914284447E+02 -.922281896E+02 -.931105756E+02 -.940749102E+02 -.951178267E+02 -.962326694E+02 -.974088966E+02 -.986315651E+02 -.998809810E+02 -.101132614E+03 -.102357384E+03 -.103522408E+03 -.104592280E+03 -.105530873E+03 -.106303587E+03 -.106879856E+03 -.107235633E+03 -.107355524E+03 -.107234223E+03 -.106877034E+03 -.106299352E+03 -.105525221E+03 -.104585206E+03 -.103513908E+03 -.102347451E+03 -.101121240E+03 -.998681580E+02 -.986172835E+02 -.973931459E+02 -.962154386E+02 -.950991037E+02 -.940546821E+02 -.930888288E+02 -.922049098E+02 -.914036166E+02 -.906835522E+02 -.900417615E+02 -.894741898E+02 -.889760666E+02 -.885422151E+02 -.881672941E+02 -.878459815E+02 -.875731069E+02 -.873437444E+02 -.871532716E+02 -.869974036E+02 -.868722079E+02 -.867741046E+02 -.866998568E+02 -.866465535E+02 -.866115884E+02 -.865926347E+02 -.865876186E+02 -.865946908E+02 -.866121964E+02 -.866386423E+02 -.866726614E+02 -.867129720E+02 -.867583303E+02 -.868074737E+02 -.868590523E+02 -.869115450E+02 -.869631563E+02 -.870116907E+02 -.870543971E+02 -.870877770E+02 -.871073481E+02 -.871073481E+02
 -.870189328E+02 -.870189328E+02 -.869911363E+02 -.869434743E+02 -.868820366E+02 -.868114962E+02 -.867354543E+02 -.866567206E+02 -.865775253E+02 -.864996985E+02 -.864248212E+02 -.863543380E+02 -.862896489E+02 -.862321980E+02 -.861835376E+02 -.861453819E+02 -.861196660E+02 -.861085985E+02 -.861147033E+02 -.861408750E+02 -.861904296E+02 -.862671517E+02 -.863753439E+02 -.865198770E+02 -.867062278E+02 -.869405080E+02 -.872294798E+02 -.875805419E+02 -.880016775E+02 -.885013557E+02 -.890883633E+02 -.897715477E+02 -.905594524E+02 -.914598226E+02 -.924789542E+02 -.936208811E+02 -.948863940E+02 -.962719126E+02 -.977682611E+02 -.993594413E+02 -.101021544E+03 -.102721995E+03 -.104419375E+03 -.106064070E+03 -.107599986E+03 -.108967452E+03 -.110107270E+03 -.110965604E+03 -.111499144E+03 -.111679732E+03 -.111497591E+03 -.110962494E+03 -.110102601E+03 -.108961220E+03 -.107592183E+03 -.106054689E+03 -.104408406E+03 -.102709427E+03 -.101007364E+03 -.993436344E+02 -.977508117E+02 -.962528033E+02 -.948656059E+02 -.935983935E+02 -.924547452E+02 -.914338687E+02 -.905317287E+02 -.897420272E+02 -.890570185E+02 -.884681567E+02 -.879665927E+02 -.875435388E+02 -.871905246E+02 -.868995653E+02 -.866632622E+02 -.864748532E+02 -.863282252E+02 -.862179020E+02 -.861390146E+02 -.860872603E+02 -.860588569E+02 -.860504936E+02 -.860592819E+02 -.860827070E+02 -.861185809E+02 -.861649960E+02 -.862202799E+02 -.862829484E+02 -.863516555E+02 -.864251387E+02 -.865021550E+02 -.865814043E+02 -.866614376E+02 -.867405428E+02 -.868166037E+02 -.868869255E+02 -.869480169E+02 -.869953200E+02 -.870228703E+02 -.870228703E+02
 -.869233462E+02 -.869233462E+02 -.868864474E+02 -.868228651E+02 -.867403337E+02 -.866446863E+02 -.865403207E+02 -.864305604E+02 -.863179403E+02 -.862044464E+02 -.860917031E+02 -.859811161E+02 -.858740005E+02 -.857716843E+02 -.856755876E+02 -.855872989E+02 -.855086509E+02 -.854417831E+02 -.853892104E+02 -.853539022E+02 -.853393589E+02 -.853496945E+02 -.853897348E+02 -.854651146E+02 -.855823810E+02 -.857490982E+02 -.859739495E+02 -.862668176E+02 -.866388412E+02 -.871024236E+02 -.876711654E+02 -.883596892E+02 -.891833166E+02 -.901575410E+02 -.912972394E+02 -.926155656E+02 -.941224693E+02 -.958228088E+02 -.977140767E+02 -.997838208E+02 -.102006960E+03 -.104343327E+03 -.106735935E+03 -.109110585E+03 -.111377512E+03 -.113435661E+03 -.115179881E+03 -.116510709E+03 -.117345613E+03 -.117629767E+03 -.117343923E+03 -.116507326E+03 -.115174802E+03 -.113428877E+03 -.111369016E+03 -.109100367E+03 -.106723982E+03 -.104329623E+03 -.101991487E+03 -.997665613E+02 -.976950085E+02 -.958019081E+02 -.940997101E+02 -.925909199E+02 -.912706764E+02 -.901290280E+02 -.891528185E+02 -.883271680E+02 -.876365811E+02 -.870657337E+02 -.865999996E+02 -.862257758E+02 -.859306566E+02 -.857035001E+02 -.855344209E+02 -.854147346E+02 -.853368740E+02 -.852942900E+02 -.852813470E+02 -.852932188E+02 -.853257903E+02 -.853755641E+02 -.854395770E+02 -.855153219E+02 -.856006783E+02 -.856938468E+02 -.857932878E+02 -.858976606E+02 -.860057605E+02 -.861164494E+02 -.862285765E+02 -.863408833E+02 -.864518876E+02 -.865597394E+02 -.866620409E+02 -.867556218E+02 -.868362568E+02 -.868983116E+02 -.869342958E+02 -.869342958E+02
 -.868254903E+02 -.868254903E+02 -.867791957E+02 -.866991376E+02 -.865947015E+02 -.864728697E+02 -.863388034E+02 -.861962917E+02 -.860481161E+02 -.858963429E+02 -.857425456E+02 -.855879859E+02 -.854337675E+02 -.852809521E+02 -.851306555E+02 -.849841437E+02 -.848429147E+02 -.847087755E+02 -.845839350E+02 -.844710994E+02 -.843735767E+02 -.842954019E+02 -.842414822E+02 -.842177584E+02 -.842313919E+02 -.842909784E+02 -.844067767E+02 -.845909551E+02 -.848578437E+02 -.852241702E+02 -.857092493E+02 -.863350834E+02 -.871263068E+02 -.881098784E+02 -.893144089E+02 -.907689667E+02 -.925011910E+02 -.945345312E+02 -.968844692E+02 -.995536667E+02 -.102526172E+03 -.105761111E+03 -.109186709E+03 -.112695976E+03 -.116145869E+03 -.119361945E+03 -.122150251E+03 -.124316944E+03 -.125693962E+03 -.126166076E+03 -.125692145E+03 -.124313307E+03 -.122144789E+03 -.119354650E+03 -.116136729E+03 -.112684979E+03 -.109173838E+03 -.105746347E+03 -.102509495E+03 -.995350515E+02 -.968638892E+02 -.945119566E+02 -.924765890E+02 -.907423017E+02 -.892856419E+02 -.880789674E+02 -.870932064E+02 -.862997451E+02 -.856716205E+02 -.851841954E+02 -.848154628E+02 -.845461038E+02 -.843593867E+02 -.842409772E+02 -.841787020E+02 -.841622983E+02 -.841831669E+02 -.842341413E+02 -.843092772E+02 -.844036653E+02 -.845132676E+02 -.846347758E+02 -.847654883E+02 -.849032050E+02 -.850461359E+02 -.851928191E+02 -.853420469E+02 -.854927943E+02 -.856441451E+02 -.857952129E+02 -.859450475E+02 -.860925244E+02 -.862362064E+02 -.863741707E+02 -.865037915E+02 -.866214648E+02 -.867222611E+02 -.867994863E+02 -.868441237E+02 -.868441237E+02
 -.867287020E+02 -.867287020E+02 -.866730407E+02 -.865765178E+02 -.864501225E+02 -.863019345E+02 -.861378170E+02 -.859619618E+02 -.857773257E+02 -.855859693E+02 -.853893170E+02 -.851883739E+02 -.849838936E+02 -.847765062E+02 -.845668305E+02 -.843555756E+02 -.841436227E+02 -.839321161E+02 -.837225618E+02 -.835169333E+02 -.833177960E+02 -.831284653E+02 -.829531888E+02 -.827973717E+02 -.826678523E+02 -.825732348E+02 -.825242836E+02 -.825343936E+02 -.826201368E+02 -.828018778E+02 -.831044460E+02 -.835578290E+02 -.841978080E+02 -.850664213E+02 -.862120633E+02 -.876889340E+02 -.895554499E+02 -.918711176E+02 -.946912876E+02 -.980592203E+02 -.101995075E+03 -.106481897E+03 -.111449538E+03 -.116758781E+03 -.122189657E+03 -.127439743E+03 -.132139175E+03 -.135887991E+03 -.138316270E+03 -.139157672E+03 -.138314337E+03 -.135884123E+03 -.132133365E+03 -.127431981E+03 -.122179931E+03 -.116747074E+03 -.111435832E+03 -.106466169E+03 -.101977300E+03 -.980393700E+02 -.946693298E+02 -.918470170E+02 -.895291672E+02 -.876604264E+02 -.861812841E+02 -.850333195E+02 -.841623287E+02 -.835199130E+02 -.830640293E+02 -.827588915E+02 -.825745077E+02 -.824860422E+02 -.824731247E+02 -.825191780E+02 -.826108004E+02 -.827372207E+02 -.828898294E+02 -.830617815E+02 -.832476649E+02 -.834432269E+02 -.836451487E+02 -.838508608E+02 -.840583918E+02 -.842662448E+02 -.844732930E+02 -.846786915E+02 -.848817979E+02 -.850820975E+02 -.852791258E+02 -.854723835E+02 -.856612353E+02 -.858447867E+02 -.860217274E+02 -.861901334E+02 -.863472135E+02 -.864889871E+02 -.866098739E+02 -.867021713E+02 -.867553875E+02 -.867553875E+02
 -.866368209E+02 -.866368209E+02 -.865722019E+02 -.864598992E+02 -.863123988E+02 -.861387824E+02 -.859455330E+02 -.857371707E+02 -.855167516E+02 -.852862471E+02 -.850468450E+02 -.847991885E+02 -.845435523E+02 -.842799810E+02 -.840084078E+02 -.837287459E+02 -.834409676E+02 -.831451914E+02 -.828417684E+02 -.825313801E+02 -.822151638E+02 -.818948690E+02 -.815730531E+02 -.812533369E+02 -.809407375E+02 -.806420917E+02 -.803666036E+02 -.801265496E+02 -.799381718E+02 -.798228033E+02 -.798082651E+02 -.799305554E+02 -.802358180E+02 -.807825170E+02 -.816436151E+02 -.829083722E+02 -.846831092E+02 -.870899232E+02 -.902619168E+02 -.943331071E+02 -.994209496E+02 -.105599645E+03 -.112863512E+03 -.121082239E+03 -.129954375E+03 -.138972081E+03 -.147418066E+03 -.154421167E+03 -.159092634E+03 -.160738978E+03 -.159090601E+03 -.154417098E+03 -.147411952E+03 -.138963912E+03 -.129944135E+03 -.121069910E+03 -.112849072E+03 -.105583069E+03 -.994022080E+02 -.943121678E+02 -.902387434E+02 -.870644751E+02 -.846553417E+02 -.828782359E+02 -.816110563E+02 -.807474766E+02 -.801982321E+02 -.798903550E+02 -.797653756E+02 -.797771439E+02 -.798896562E+02 -.800750846E+02 -.803120887E+02 -.805844191E+02 -.808797920E+02 -.811889942E+02 -.815051806E+02 -.818233264E+02 -.821398011E+02 -.824520392E+02 -.827582853E+02 -.830573969E+02 -.833486910E+02 -.836318245E+02 -.839066981E+02 -.841733766E+02 -.844320185E+02 -.846828092E+02 -.849258886E+02 -.851612689E+02 -.853887316E+02 -.856076976E+02 -.858170579E+02 -.860149540E+02 -.861984948E+02 -.863633904E+02 -.865034841E+02 -.866101516E+02 -.866715307E+02 -.866715307E+02
 -.865539686E+02 -.865539686E+02 -.864812182E+02 -.863545651E+02 -.861878221E+02 -.859909413E+02 -.857709263E+02 -.855325466E+02 -.852788870E+02 -.850117670E+02 -.847320746E+02 -.844400160E+02 -.841352973E+02 -.838172686E+02 -.834850324E+02 -.831375169E+02 -.827735431E+02 -.823918832E+02 -.819913153E+02 -.815706865E+02 -.811290013E+02 -.806655292E+02 -.801799596E+02 -.796726176E+02 -.791447671E+02 -.785990319E+02 -.780399930E+02 -.774750239E+02 -.769154584E+02 -.763782135E+02 -.758880253E+02 -.754804710E+02 -.752059705E+02 -.751349126E+02 -.753639292E+02 -.760230790E+02 -.772832337E+02 -.793622042E+02 -.825270591E+02 -.870886419E+02 -.933826224E+02 -.101729856E+03 -.112368177E+03 -.125349558E+03 -.140403415E+03 -.156782695E+03 -.173138434E+03 -.187511404E+03 -.197572311E+03 -.201232854E+03 -.197570196E+03 -.187507170E+03 -.173132071E+03 -.156774190E+03 -.140392750E+03 -.125336712E+03 -.112353124E+03 -.101712568E+03 -.933630675E+02 -.870667840E+02 -.825028580E+02 -.793356154E+02 -.772542076E+02 -.759915611E+02 -.753298595E+02 -.750982254E+02 -.751665942E+02 -.754383279E+02 -.758430313E+02 -.763302777E+02 -.768644825E+02 -.774209028E+02 -.779826125E+02 -.785382692E+02 -.790804904E+02 -.796046850E+02 -.801082183E+02 -.805898165E+02 -.810491435E+02 -.814864989E+02 -.819026039E+02 -.822984482E+02 -.826751805E+02 -.830340288E+02 -.833762408E+02 -.837030353E+02 -.840155588E+02 -.843148389E+02 -.846017296E+02 -.848768391E+02 -.851404339E+02 -.853923068E+02 -.856316018E+02 -.858565785E+02 -.860643037E+02 -.862502499E+02 -.864077749E+02 -.865274523E+02 -.865962088E+02 -.865962088E+02
 -.864842482E+02 -.864842482E+02 -.864046156E+02 -.862657994E+02 -.860827100E+02 -.858660082E+02 -.856231081E+02 -.853589525E+02 -.850766030E+02 -.847776974E+02 -.844628016E+02 -.841316641E+02 -.837834022E+02 -.834166414E+02 -.830296022E+02 -.826201537E+02 -.821858502E+02 -.817239456E+02 -.812313941E+02 -.807048522E+02 -.801406824E+02 -.795349637E+02 -.788835280E+02 -.781820391E+02 -.774261349E+02 -.766116832E+02 -.757352187E+02 -.747946622E+02 -.737904853E+02 -.727275583E+02 -.716180132E+02 -.704855759E+02 -.693719502E+02 -.683459258E+02 -.675159028E+02 -.670463557E+02 -.671782749E+02 -.682526161E+02 -.707340051E+02 -.752290455E+02 -.824891700E+02 -.933817118E+02 -.108804694E+03 -.129511824E+03 -.155808473E+03 -.187088255E+03 -.221228804E+03 -.254003826E+03 -.278967330E+03 -.288746737E+03 -.278965154E+03 -.253999469E+03 -.221222254E+03 -.187079495E+03 -.155797482E+03 -.129498577E+03 -.108789163E+03 -.933638645E+02 -.824689717E+02 -.752064576E+02 -.707089846E+02 -.682251154E+02 -.671482413E+02 -.670137306E+02 -.674806216E+02 -.683079177E+02 -.693311373E+02 -.704418736E+02 -.715713296E+02 -.726777939E+02 -.737375324E+02 -.747384049E+02 -.756755320E+02 -.765484317E+02 -.773591730E+02 -.781112102E+02 -.788086630E+02 -.794558810E+02 -.800571885E+02 -.806167402E+02 -.811384454E+02 -.816259337E+02 -.820825437E+02 -.825113246E+02 -.829150426E+02 -.832961860E+02 -.836569636E+02 -.839992926E+02 -.843247689E+02 -.846346137E+02 -.849295885E+02 -.852098696E+02 -.854748691E+02 -.857229912E+02 -.859513045E+02 -.861551114E+02 -.863273868E+02 -.864580509E+02 -.865330279E+02 -.865330279E+02
 -.864313887E+02 -.864313887E+02 -.863465147E+02 -.861984242E+02 -.860028478E+02 -.857709702E+02 -.855104995E+02 -.852264856E+02 -.849219439E+02 -.845983397E+02 -.842559478E+02 -.838941108E+02 -.835114263E+02 -.831058733E+02 -.826748769E+02 -.822153403E+02 -.817236419E+02 -.811955983E+02 -.806264028E+02 -.800105463E+02 -.793417101E+02 -.786126410E+02 -.778150133E+02 -.769392834E+02 -.759745542E+02 -.749084955E+02 -.737273845E+02 -.724163954E+02 -.709603526E+02 -.693452942E+02 -.675613757E+02 -.656079084E+02 -.635016399E+02 -.612897537E+02 -.590694348E+02 -.570161249E+02 -.554226349E+02 -.547508489E+02 -.556964748E+02 -.592644924E+02 -.668474188E+02 -.802879803E+02 -.101888048E+03 -.134289640E+03 -.180090957E+03 -.240961155E+03 -.315893796E+03 -.398199565E+03 -.471329040E+03 -.506133720E+03 -.471326821E+03 -.398195120E+03 -.315887112E+03 -.240952213E+03 -.180079734E+03 -.134276106E+03 -.101872173E+03 -.802697295E+02 -.668267549E+02 -.592413745E+02 -.556708580E+02 -.547226834E+02 -.553918659E+02 -.569826912E+02 -.590332685E+02 -.612507801E+02 -.634597769E+02 -.655630661E+02 -.675134564E+02 -.692941921E+02 -.709059530E+02 -.723585743E+02 -.736660083E+02 -.748434197E+02 -.759056229E+02 -.768663285E+02 -.777378539E+02 -.785310814E+02 -.792555416E+02 -.799195456E+02 -.805303329E+02 -.810942120E+02 -.816166870E+02 -.821025664E+02 -.825560528E+02 -.829808122E+02 -.833800234E+02 -.837564034E+02 -.841122073E+02 -.844491953E+02 -.847685628E+02 -.850708219E+02 -.853556242E+02 -.856215121E+02 -.858655786E+02 -.860830162E+02 -.862665251E+02 -.864055426E+02 -.864852438E+02 -.864852438E+02
 -.863983823E+02 -.863983823E+02 -.863102253E+02 -.861563206E+02 -.859529056E+02 -.857114869E+02 -.854399487E+02 -.851433955E+02 -.848248020E+02 -.844855096E+02 -.841255890E+02 -.837441019E+02 -.833392876E+02 -.829086733E+02 -.824491267E+02 -.819568676E+02 -.814274308E+02 -.808555886E+02 -.802352380E+02 -.795592463E+02 -.788192486E+02 -.780053971E+02 -.771060552E+02 -.761074279E+02 -.749931387E+02 -.737437757E+02 -.723364640E+02 -.707445884E+02 -.689379049E+02 -.668834435E+02 -.645478745E+02 -.619023891E+02 -.589316478E+02 -.556490171E+02 -.521211222E+02 -.485057026E+02 -.451078725E+02 -.424612039E+02 -.414416761E+02 -.434245957E+02 -.504969942E+02 -.657395720E+02 -.935882540E+02 -.140261039E+03 -.214149014E+03 -.325807809E+03 -.486449164E+03 -.701847891E+03 -.953352050E+03 -.114408865E+04 -.953349802E+03 -.701843389E+03 -.486442394E+03 -.325798751E+03 -.214137644E+03 -.140247326E+03 -.935721667E+02 -.657210739E+02 -.504760463E+02 -.434011555E+02 -.414156971E+02 -.424326350E+02 -.450766570E+02 -.484717776E+02 -.520844179E+02 -.556094564E+02 -.588891460E+02 -.618568533E+02 -.644992034E+02 -.668315272E+02 -.688826244E+02 -.706858147E+02 -.722740581E+02 -.736775876E+02 -.749230058E+02 -.760331753E+02 -.770274942E+02 -.779223241E+02 -.787314448E+02 -.794664785E+02 -.801372580E+02 -.807521362E+02 -.813182401E+02 -.818416748E+02 -.823276858E+02 -.827807834E+02 -.832048331E+02 -.836031127E+02 -.839783348E+02 -.843326321E+02 -.846674979E+02 -.849836750E+02 -.852809813E+02 -.855580582E+02 -.858120246E+02 -.860380127E+02 -.862285580E+02 -.863728020E+02 -.864554566E+02 -.864554566E+02
 -.863871686E+02 -.863871686E+02 -.862978948E+02 -.861420103E+02 -.859359242E+02 -.856912528E+02 -.854159376E+02 -.851150988E+02 -.847916962E+02 -.844470257E+02 -.840810835E+02 -.836928317E+02 -.832803815E+02 -.828410966E+02 -.823716448E+02 -.818679980E+02 -.813253831E+02 -.807381884E+02 -.800998316E+02 -.794025726E+02 -.786372743E+02 -.777930992E+02 -.768571315E+02 -.758139116E+02 -.746448850E+02 -.733277791E+02 -.718359530E+02 -.701378429E+02 -.681967342E+02 -.659712745E+02 -.634174399E+02 -.604930742E+02 -.571667032E+02 -.534330962E+02 -.493390375E+02 -.450240491E+02 -.407825334E+02 -.371563537E+02 -.350711589E+02 -.360377174E+02 -.424553071E+02 -.580865592E+02 -.888408896E+02 -.144148322E+03 -.239521320E+03 -.401607875E+03 -.678651366E+03 -.116303036E+04 -.204145633E+04 -.370979791E+04 -.204145407E+04 -.116302583E+04 -.678644558E+03 -.401598768E+03 -.239509890E+03 -.144134541E+03 -.888247243E+02 -.580679735E+02 -.424342613E+02 -.360141682E+02 -.350450589E+02 -.371276508E+02 -.407511700E+02 -.449899615E+02 -.493021550E+02 -.533933410E+02 -.571239894E+02 -.604473080E+02 -.633685188E+02 -.659190873E+02 -.681411603E+02 -.700787519E+02 -.717732037E+02 -.732612196E+02 -.745743508E+02 -.757392250E+02 -.767781015E+02 -.777095195E+02 -.785489230E+02 -.793092129E+02 -.800012117E+02 -.806340440E+02 -.812154428E+02 -.817519936E+02 -.822493252E+02 -.827122559E+02 -.831449000E+02 -.835507375E+02 -.839326456E+02 -.842928898E+02 -.846330700E+02 -.849540112E+02 -.852555908E+02 -.855364865E+02 -.857938276E+02 -.860227276E+02 -.862156672E+02 -.863616886E+02 -.864453471E+02 -.864453471E+02
 -.863984193E+02 -.863984193E+02 -.863102665E+02 -.861563677E+02 -.859529598E+02 -.857115521E+02 -.854400262E+02 -.851434847E+02 -.848249043E+02 -.844856255E+02 -.841257164E+02 -.837442406E+02 -.833394381E+02 -.829088337E+02 -.824492972E+02 -.819570492E+02 -.814276232E+02 -.808557918E+02 -.802354528E+02 -.795594725E+02 -.788194854E+02 -.780056445E+02 -.771063128E+02 -.761076947E+02 -.749934144E+02 -.737440603E+02 -.723367568E+02 -.707448892E+02 -.689382138E+02 -.668837600E+02 -.645481983E+02 -.619027199E+02 -.589319852E+02 -.556493606E+02 -.521214714E+02 -.485060573E+02 -.451082323E+02 -.424615687E+02 -.414420462E+02 -.434249714E+02 -.504973760E+02 -.657399604E+02 -.935886493E+02 -.140261441E+03 -.214149423E+03 -.325808222E+03 -.486449581E+03 -.701848308E+03 -.953352466E+03 -.114408906E+04 -.953350211E+03 -.701843792E+03 -.486442792E+03 -.325799143E+03 -.214138032E+03 -.140247711E+03 -.935725483E+02 -.657214531E+02 -.504764234E+02 -.434015303E+02 -.414160693E+02 -.424330041E+02 -.450770224E+02 -.484721388E+02 -.520847742E+02 -.556098073E+02 -.588894909E+02 -.618571918E+02 -.644995351E+02 -.668318518E+02 -.688829416E+02 -.706861240E+02 -.722743593E+02 -.736778803E+02 -.749232898E+02 -.760334502E+02 -.770277599E+02 -.779225802E+02 -.787316911E+02 -.794667147E+02 -.801374839E+02 -.807523516E+02 -.813184447E+02 -.818418685E+02 -.823278683E+02 -.827809546E+02 -.832049929E+02 -.836032609E+02 -.839784713E+02 -.843327569E+02 -.846676109E+02 -.849837764E+02 -.852810712E+02 -.855581371E+02 -.858120929E+02 -.860380715E+02 -.862286085E+02 -.863728462E+02 -.864554971E+02 -.864554971E+02
 -.864314617E+02 -.864314617E+02 -.863465955E+02 -.861985173E+02 -.860029564E+02 -.857711000E+02 -.855106537E+02 -.852266638E+02 -.849221479E+02 -.845985703E+02 -.842562021E+02 -.838943879E+02 -.835117266E+02 -.831061945E+02 -.826752186E+02 -.822157041E+02 -.817240276E+02 -.811960057E+02 -.806268331E+02 -.800109994E+02 -.793421846E+02 -.786131366E+02 -.778155293E+02 -.769398181E+02 -.759751069E+02 -.749090659E+02 -.737279715E+02 -.724169986E+02 -.709609718E+02 -.693459288E+02 -.675620249E+02 -.656085719E+02 -.635023168E+02 -.612904431E+02 -.590701357E+02 -.570168368E+02 -.554233570E+02 -.547515808E+02 -.556972167E+02 -.592652444E+02 -.668481814E+02 -.802887544E+02 -.101888834E+03 -.134290438E+03 -.180091766E+03 -.240961973E+03 -.315894621E+03 -.398200393E+03 -.471329868E+03 -.506134545E+03 -.471327640E+03 -.398195931E+03 -.315887914E+03 -.240953006E+03 -.180080519E+03 -.134276884E+03 -.101872944E+03 -.802704947E+02 -.668275145E+02 -.592421285E+02 -.556716058E+02 -.547234243E+02 -.553925988E+02 -.569834152E+02 -.590339825E+02 -.612514832E+02 -.634604680E+02 -.655637445E+02 -.675141213E+02 -.692948427E+02 -.709065886E+02 -.723591941E+02 -.736666119E+02 -.748440064E+02 -.759061921E+02 -.768668796E+02 -.777383863E+02 -.785315948E+02 -.792560352E+02 -.799200191E+02 -.805307858E+02 -.810946437E+02 -.816170972E+02 -.821029547E+02 -.825564187E+02 -.829811554E+02 -.833803437E+02 -.837567005E+02 -.841124809E+02 -.844494454E+02 -.847687894E+02 -.850710251E+02 -.853558045E+02 -.856216701E+02 -.858657156E+02 -.860831340E+02 -.862666263E+02 -.864056311E+02 -.864853249E+02 -.864853249E+02
 -.864843561E+02 -.864843561E+02 -.864047342E+02 -.862659371E+02 -.860828728E+02 -.858662023E+02 -.856233379E+02 -.853592194E+02 -.850769081E+02 -.847780413E+02 -.844631824E+02 -.841320800E+02 -.837838524E+02 -.834171246E+02 -.830301171E+02 -.826207012E+02 -.821864309E+02 -.817245595E+02 -.812320416E+02 -.807055336E+02 -.801413964E+02 -.795357092E+02 -.788843041E+02 -.781828440E+02 -.774269672E+02 -.766125421E+02 -.757361030E+02 -.747955709E+02 -.737914179E+02 -.727285141E+02 -.716189912E+02 -.704865754E+02 -.693729700E+02 -.683469649E+02 -.675169598E+02 -.670474296E+02 -.671793644E+02 -.682537203E+02 -.707351233E+02 -.752301774E+02 -.824903156E+02 -.933828714E+02 -.108805868E+03 -.129513012E+03 -.155809675E+03 -.187089470E+03 -.221230029E+03 -.254005057E+03 -.278968564E+03 -.288747971E+03 -.278966383E+03 -.254000691E+03 -.221223466E+03 -.187080697E+03 -.155798674E+03 -.129499758E+03 -.108790333E+03 -.933650255E+02 -.824701227E+02 -.752075983E+02 -.707101144E+02 -.682262333E+02 -.671493463E+02 -.670148214E+02 -.674816969E+02 -.683089761E+02 -.693321777E+02 -.704428947E+02 -.715723303E+02 -.726787732E+02 -.737384891E+02 -.747393381E+02 -.756764407E+02 -.765493150E+02 -.773600299E+02 -.781120399E+02 -.788094647E+02 -.794566539E+02 -.800579317E+02 -.806174530E+02 -.811391272E+02 -.816265837E+02 -.820831613E+02 -.825119092E+02 -.829155936E+02 -.832967028E+02 -.836574458E+02 -.839997399E+02 -.843251809E+02 -.846349902E+02 -.849299297E+02 -.852101755E+02 -.854751405E+02 -.857232291E+02 -.859515108E+02 -.861552887E+02 -.863275393E+02 -.864581842E+02 -.865331501E+02 -.865331501E+02
 -.865541110E+02 -.865541110E+02 -.864813741E+02 -.863547469E+02 -.861880393E+02 -.859912000E+02 -.857712317E+02 -.855329026E+02 -.852792936E+02 -.850122242E+02 -.847325824E+02 -.844405720E+02 -.841358993E+02 -.838179160E+02 -.834857237E+02 -.831382514E+02 -.827743217E+02 -.823927065E+02 -.819921828E+02 -.815715987E+02 -.811299573E+02 -.806665276E+02 -.801809987E+02 -.796736960E+02 -.791458829E+02 -.786001833E+02 -.780411788E+02 -.774762428E+02 -.769167090E+02 -.763794951E+02 -.758893369E+02 -.754818112E+02 -.752073383E+02 -.751363066E+02 -.753653479E+02 -.760245209E+02 -.772846970E+02 -.793636875E+02 -.825285609E+02 -.870901611E+02 -.933841581E+02 -.101731407E+03 -.112369744E+03 -.125351140E+03 -.140405011E+03 -.156784304E+03 -.173140054E+03 -.187513033E+03 -.197573945E+03 -.201234490E+03 -.197571832E+03 -.187508801E+03 -.173133695E+03 -.156775804E+03 -.140394353E+03 -.125338303E+03 -.112354703E+03 -.101714133E+03 -.933646183E+02 -.870683198E+02 -.825043777E+02 -.793371179E+02 -.772556916E+02 -.759930251E+02 -.753313019E+02 -.750996449E+02 -.751679891E+02 -.754396968E+02 -.758443728E+02 -.763315903E+02 -.768657649E+02 -.774221536E+02 -.779838305E+02 -.785394531E+02 -.790816390E+02 -.796057971E+02 -.801092929E+02 -.805908525E+02 -.810501398E+02 -.814874545E+02 -.819035178E+02 -.822993195E+02 -.826760083E+02 -.830348124E+02 -.833769793E+02 -.837037281E+02 -.840162052E+02 -.843154384E+02 -.846022818E+02 -.848773439E+02 -.851408911E+02 -.853927169E+02 -.856319656E+02 -.858568974E+02 -.860645803E+02 -.862504876E+02 -.864079792E+02 -.865276310E+02 -.865963725E+02 -.865963725E+02
 -.866370001E+02 -.866370001E+02 -.865723985E+02 -.864601282E+02 -.863126732E+02 -.861391088E+02 -.859459168E+02 -.857376175E+02 -.855172621E+02 -.852868201E+02 -.850474818E+02 -.847998872E+02 -.845443095E+02 -.842807959E+02 -.840092797E+02 -.837296720E+02 -.834419486E+02 -.831462282E+02 -.828428603E+02 -.825325269E+02 -.822163657E+02 -.818961243E+02 -.815743596E+02 -.812546934E+02 -.809421418E+02 -.806435412E+02 -.803680967E+02 -.801280847E+02 -.799397469E+02 -.798244170E+02 -.798099166E+02 -.799322428E+02 -.802375401E+02 -.807842724E+02 -.816454021E+02 -.829101886E+02 -.846849534E+02 -.870917931E+02 -.902638105E+02 -.943350226E+02 -.994228851E+02 -.105601599E+03 -.112865483E+03 -.121084225E+03 -.129956376E+03 -.138974095E+03 -.147420090E+03 -.154423201E+03 -.159094674E+03 -.160741021E+03 -.159092645E+03 -.154419139E+03 -.147413987E+03 -.138965939E+03 -.129946152E+03 -.121071914E+03 -.112851061E+03 -.105585043E+03 -.994041643E+02 -.943141052E+02 -.902406601E+02 -.870663696E+02 -.846572122E+02 -.828800806E+02 -.816128734E+02 -.807492644E+02 -.801999887E+02 -.798920786E+02 -.797670644E+02 -.797787963E+02 -.798912704E+02 -.800766591E+02 -.803136218E+02 -.805859093E+02 -.808812377E+02 -.811903940E+02 -.815065331E+02 -.818246303E+02 -.821410550E+02 -.824532419E+02 -.827594355E+02 -.830584935E+02 -.833497329E+02 -.836328107E+02 -.839076276E+02 -.841742485E+02 -.844328321E+02 -.846835638E+02 -.849265837E+02 -.851619041E+02 -.853893071E+02 -.856082137E+02 -.858175157E+02 -.860153554E+02 -.861988428E+02 -.863636896E+02 -.865037413E+02 -.866103764E+02 -.866717368E+02 -.866717368E+02
 -.867289234E+02 -.867289234E+02 -.866732843E+02 -.865768006E+02 -.864504595E+02 -.863023343E+02 -.861382850E+02 -.859625036E+02 -.857779438E+02 -.855866625E+02 -.853900861E+02 -.851892185E+02 -.849848105E+02 -.847774932E+02 -.845678871E+02 -.843566990E+02 -.841448119E+02 -.839333718E+02 -.837238838E+02 -.835183206E+02 -.833192491E+02 -.831299829E+02 -.829547686E+02 -.827990119E+02 -.826695511E+02 -.825749892E+02 -.825260910E+02 -.825362522E+02 -.826220442E+02 -.828038318E+02 -.831064453E+02 -.835598719E+02 -.841998926E+02 -.850685461E+02 -.862142264E+02 -.876911330E+02 -.895576828E+02 -.918733821E+02 -.946935813E+02 -.980615407E+02 -.101997420E+03 -.106484264E+03 -.111451925E+03 -.116761185E+03 -.122192076E+03 -.127442175E+03 -.132141619E+03 -.135890443E+03 -.138318727E+03 -.139160133E+03 -.138316799E+03 -.135886583E+03 -.132135820E+03 -.127434427E+03 -.122182366E+03 -.116749496E+03 -.111438238E+03 -.106468557E+03 -.101979668E+03 -.980417148E+02 -.946716499E+02 -.918493102E+02 -.895314313E+02 -.876626592E+02 -.861834835E+02 -.850354833E+02 -.841644546E+02 -.835219990E+02 -.830660731E+02 -.827608912E+02 -.825764612E+02 -.824879475E+02 -.824749800E+02 -.825209813E+02 -.826125498E+02 -.827389146E+02 -.828914661E+02 -.830633592E+02 -.832491821E+02 -.834446822E+02 -.836465405E+02 -.838521877E+02 -.840596526E+02 -.842674381E+02 -.844744177E+02 -.846797465E+02 -.848827823E+02 -.850830105E+02 -.852799668E+02 -.854731521E+02 -.856619316E+02 -.858454112E+02 -.860222814E+02 -.861906191E+02 -.863476346E+02 -.864893492E+02 -.866101851E+02 -.867024434E+02 -.867556369E+02 -.867556369E+02
 -.868257601E+02 -.868257601E+02 -.867794935E+02 -.866994826E+02 -.865951084E+02 -.864733497E+02 -.863393626E+02 -.861969346E+02 -.860488464E+02 -.858971614E+02 -.857434517E+02 -.855889801E+02 -.854348485E+02 -.852821166E+02 -.851319018E+02 -.849854704E+02 -.848443189E+02 -.847102570E+02 -.845854939E+02 -.844727349E+02 -.843752880E+02 -.842971886E+02 -.842433423E+02 -.842196896E+02 -.842333924E+02 -.842930453E+02 -.844089067E+02 -.845931457E+02 -.848600923E+02 -.852264740E+02 -.857116061E+02 -.863374916E+02 -.871287640E+02 -.881123826E+02 -.893169579E+02 -.907715582E+02 -.925038222E+02 -.945371998E+02 -.968871724E+02 -.995564018E+02 -.102528936E+03 -.105763901E+03 -.109189522E+03 -.112698810E+03 -.116148720E+03 -.119364811E+03 -.122153129E+03 -.124319830E+03 -.125696854E+03 -.126168972E+03 -.125695041E+03 -.124316200E+03 -.122147676E+03 -.119357528E+03 -.116139595E+03 -.112687830E+03 -.109176671E+03 -.105749159E+03 -.102512283E+03 -.995378136E+02 -.968666222E+02 -.945146580E+02 -.924792561E+02 -.907449320E+02 -.892882327E+02 -.880815162E+02 -.870957107E+02 -.863022022E+02 -.856740281E+02 -.851865509E+02 -.848177640E+02 -.845483482E+02 -.843615722E+02 -.842431015E+02 -.841807629E+02 -.841642938E+02 -.841850950E+02 -.842360000E+02 -.843110646E+02 -.844053796E+02 -.845149072E+02 -.846363390E+02 -.847669735E+02 -.849046108E+02 -.850474609E+02 -.851940620E+02 -.853432067E+02 -.854938699E+02 -.856451359E+02 -.857961184E+02 -.859458679E+02 -.860932602E+02 -.862368590E+02 -.863747429E+02 -.865042876E+02 -.866218913E+02 -.867226278E+02 -.867998068E+02 -.868444175E+02 -.868444175E+02
 -.869236688E+02 -.869236688E+02 -.868868038E+02 -.868232776E+02 -.867408165E+02 -.866452517E+02 -.865409768E+02 -.864313104E+02 -.863187879E+02 -.862053950E+02 -.860927518E+02 -.859822648E+02 -.858752498E+02 -.857730316E+02 -.856770295E+02 -.855888345E+02 -.855102777E+02 -.854434985E+02 -.853910143E+02 -.853557943E+02 -.853413373E+02 -.853517588E+02 -.853918836E+02 -.854673456E+02 -.855846914E+02 -.857514861E+02 -.859764114E+02 -.862693499E+02 -.866414410E+02 -.871050880E+02 -.876738912E+02 -.883624740E+02 -.891861582E+02 -.901604365E+02 -.913001863E+02 -.926185613E+02 -.941255107E+02 -.958258932E+02 -.977172011E+02 -.997869821E+02 -.102010155E+03 -.104346552E+03 -.106739187E+03 -.109113861E+03 -.111380807E+03 -.113438973E+03 -.115183207E+03 -.116514045E+03 -.117348956E+03 -.117633113E+03 -.117347269E+03 -.116510668E+03 -.115178137E+03 -.113432203E+03 -.111372328E+03 -.109103662E+03 -.106727256E+03 -.104332873E+03 -.101994710E+03 -.997697541E+02 -.976981678E+02 -.958050307E+02 -.941027931E+02 -.925939602E+02 -.912736710E+02 -.901319739E+02 -.891557127E+02 -.883300078E+02 -.876393636E+02 -.870684559E+02 -.866026590E+02 -.862283696E+02 -.859331823E+02 -.857059551E+02 -.855368026E+02 -.854170407E+02 -.853391022E+02 -.852964381E+02 -.852834127E+02 -.852952001E+02 -.853276852E+02 -.853773707E+02 -.854412935E+02 -.855169466E+02 -.856022096E+02 -.856952832E+02 -.857946281E+02 -.858989037E+02 -.860069056E+02 -.861174960E+02 -.862295245E+02 -.863417336E+02 -.864526419E+02 -.865604007E+02 -.866626142E+02 -.867561147E+02 -.868366805E+02 -.868986821E+02 -.869346354E+02 -.869346354E+02
 -.870193087E+02 -.870193087E+02 -.869915510E+02 -.869439543E+02 -.868825971E+02 -.868121489E+02 -.867362094E+02 -.866575819E+02 -.865784952E+02 -.865007814E+02 -.864260179E+02 -.863556469E+02 -.862910715E+02 -.862337332E+02 -.861851816E+02 -.861471326E+02 -.861215223E+02 -.861105564E+02 -.861167614E+02 -.861430329E+02 -.861926855E+02 -.862695036E+02 -.863777911E+02 -.865224174E+02 -.867088583E+02 -.869432265E+02 -.872322834E+02 -.875834266E+02 -.880046398E+02 -.885043924E+02 -.890914706E+02 -.897747222E+02 -.905626916E+02 -.914631231E+02 -.924823130E+02 -.936242950E+02 -.948898599E+02 -.962754271E+02 -.977718209E+02 -.993630430E+02 -.101025184E+03 -.102725670E+03 -.104423080E+03 -.106067802E+03 -.107603741E+03 -.108971226E+03 -.110111059E+03 -.110969404E+03 -.111502953E+03 -.111683544E+03 -.111501402E+03 -.110966302E+03 -.110106401E+03 -.108965008E+03 -.107595956E+03 -.106058443E+03 -.104412137E+03 -.102713131E+03 -.101011037E+03 -.993472729E+02 -.977544122E+02 -.962563621E+02 -.948691194E+02 -.936018583E+02 -.924581578E+02 -.914372258E+02 -.905350268E+02 -.897452632E+02 -.890601890E+02 -.884712586E+02 -.879696229E+02 -.875464943E+02 -.871934024E+02 -.869023624E+02 -.866659759E+02 -.864774807E+02 -.863307639E+02 -.862203494E+02 -.861413682E+02 -.860895177E+02 -.860610158E+02 -.860525519E+02 -.860612375E+02 -.860845581E+02 -.861203256E+02 -.861666326E+02 -.862218070E+02 -.862843647E+02 -.863529601E+02 -.864263311E+02 -.865032351E+02 -.865823731E+02 -.866622970E+02 -.867412962E+02 -.868172569E+02 -.868874871E+02 -.869484997E+02 -.869957420E+02 -.870232571E+02 -.870232571E+02
 -.871099725E+02 -.871099725E+02 -.870907740E+02 -.870581100E+02 -.870164672E+02 -.869693748E+02 -.869196347E+02 -.868695091E+02 -.868208764E+02 -.867753542E+02 -.867344032E+02 -.866994113E+02 -.866717645E+02 -.866529025E+02 -.866443699E+02 -.866478575E+02 -.866652391E+02 -.866986053E+02 -.867502948E+02 -.868229222E+02 -.869194042E+02 -.870429818E+02 -.871972382E+02 -.873861078E+02 -.876138773E+02 -.878851704E+02 -.882049139E+02 -.885782786E+02 -.890105871E+02 -.895071805E+02 -.900732357E+02 -.907135229E+02 -.914320964E+02 -.922319106E+02 -.931143620E+02 -.940787584E+02 -.951217331E+02 -.962366303E+02 -.974129081E+02 -.986356236E+02 -.998850823E+02 -.101136754E+03 -.102361558E+03 -.103526613E+03 -.104596510E+03 -.105535125E+03 -.106307857E+03 -.106884139E+03 -.107239925E+03 -.107359819E+03 -.107238518E+03 -.106881325E+03 -.106303633E+03 -.105529489E+03 -.104589457E+03 -.103518137E+03 -.102351654E+03 -.101125414E+03 -.998722970E+02 -.986213839E+02 -.973972036E+02 -.962194494E+02 -.951030636E+02 -.940585871E+02 -.930926750E+02 -.922086934E+02 -.914073338E+02 -.906871993E+02 -.900453347E+02 -.894776857E+02 -.889794816E+02 -.885455458E+02 -.881705372E+02 -.878491337E+02 -.875761651E+02 -.873467055E+02 -.871561326E+02 -.870001616E+02 -.868748601E+02 -.867766484E+02 -.867022896E+02 -.866488730E+02 -.866137922E+02 -.865947206E+02 -.865895846E+02 -.865965350E+02 -.866139172E+02 -.866402383E+02 -.866741315E+02 -.867143156E+02 -.867595474E+02 -.868085653E+02 -.868600207E+02 -.869123939E+02 -.869638923E+02 -.870123236E+02 -.870549410E+02 -.870882526E+02 -.871077840E+02 -.871077840E+02
 -.871936372E+02 -.871936372E+02 -.871822680E+02 -.871632271E+02 -.871395050E+02 -.871135435E+02 -.870873671E+02 -.870626928E+02 -.870410232E+02 -.870237214E+02 -.870120758E+02 -.870073541E+02 -.870108482E+02 -.870239102E+02 -.870479856E+02 -.870846392E+02 -.871355772E+02 -.872026664E+02 -.872879504E+02 -.873936613E+02 -.875222281E+02 -.876762802E+02 -.878586443E+02 -.880723321E+02 -.883205192E+02 -.886065082E+02 -.889336768E+02 -.893054041E+02 -.897249733E+02 -.901954448E+02 -.907194983E+02 -.912992385E+02 -.919359653E+02 -.926299079E+02 -.933799282E+02 -.941832031E+02 -.950349010E+02 -.959278754E+02 -.968524071E+02 -.977960317E+02 -.987434994E+02 -.996769103E+02 -.100576069E+03 -.101419087E+03 -.102183244E+03 -.102846074E+03 -.103386628E+03 -.103786800E+03 -.104032579E+03 -.104115099E+03 -.104031322E+03 -.103784285E+03 -.103382855E+03 -.102841040E+03 -.102176947E+03 -.101411525E+03 -.100567238E+03 -.996668070E+02 -.987321191E+02 -.977833696E+02 -.968384581E+02 -.959126341E+02 -.950183616E+02 -.941653599E+02 -.933607754E+02 -.926094398E+02 -.919141765E+02 -.912761236E+02 -.906950527E+02 -.901696645E+02 -.896978550E+02 -.892769458E+02 -.889038776E+02 -.885753692E+02 -.882880432E+02 -.880385245E+02 -.878235131E+02 -.876398372E+02 -.874844887E+02 -.873546459E+02 -.872476854E+02 -.871611852E+02 -.870929225E+02 -.870408656E+02 -.870031634E+02 -.869781303E+02 -.869642299E+02 -.869600550E+02 -.869643046E+02 -.869757573E+02 -.869932394E+02 -.870155869E+02 -.870416001E+02 -.870699881E+02 -.870993019E+02 -.871278545E+02 -.871536231E+02 -.871741313E+02 -.871863070E+02 -.871863070E+02
 -.872689477E+02 -.872689477E+02 -.872645632E+02 -.872576435E+02 -.872498064E+02 -.872424844E+02 -.872369665E+02 -.872344393E+02 -.872360236E+02 -.872428061E+02 -.872558691E+02 -.872763171E+02 -.873052974E+02 -.873440204E+02 -.873937751E+02 -.874559429E+02 -.875320067E+02 -.876235598E+02 -.877323098E+02 -.878600800E+02 -.880088056E+02 -.881805266E+02 -.883773728E+02 -.886015417E+02 -.888552678E+02 -.891407799E+02 -.894602469E+02 -.898157076E+02 -.902089852E+02 -.906415834E+02 -.911145635E+02 -.916284043E+02 -.921828436E+02 -.927767071E+02 -.934077296E+02 -.940723775E+02 -.947656839E+02 -.954811127E+02 -.962104705E+02 -.969438861E+02 -.976698794E+02 -.983755411E+02 -.990468354E+02 -.996690339E+02 -.100227272E+03 -.100707207E+03 -.101095736E+03 -.101381724E+03 -.101556662E+03 -.101615213E+03 -.101555557E+03 -.101379514E+03 -.101092422E+03 -.100702787E+03 -.100221746E+03 -.996624014E+02 -.990390962E+02 -.983666947E+02 -.976599256E+02 -.969328245E+02 -.961983012E+02 -.954678359E+02 -.947513003E+02 -.940568883E+02 -.933911366E+02 -.927590128E+02 -.921640516E+02 -.916085193E+02 -.910935915E+02 -.906195317E+02 -.901858632E+02 -.897915265E+02 -.894350205E+02 -.891145247E+02 -.888280033E+02 -.885732912E+02 -.883481635E+02 -.881503906E+02 -.879777801E+02 -.878282086E+02 -.876996433E+02 -.875901567E+02 -.874979355E+02 -.874212836E+02 -.873586215E+02 -.873084828E+02 -.872695071E+02 -.872404306E+02 -.872200744E+02 -.872073293E+02 -.872011387E+02 -.872004775E+02 -.872043270E+02 -.872116459E+02 -.872213362E+02 -.872322042E+02 -.872429150E+02 -.872519409E+02 -.872575029E+02 -.872575029E+02
 -.873351522E+02 -.873351522E+02 -.873368525E+02 -.873404623E+02 -.873463710E+02 -.873550968E+02 -.873672517E+02 -.873835228E+02 -.874046592E+02 -.874314667E+02 -.874648060E+02 -.875055953E+02 -.875548114E+02 -.876134939E+02 -.876827480E+02 -.877637470E+02 -.878577330E+02 -.879660162E+02 -.880899724E+02 -.882310361E+02 -.883906917E+02 -.885704597E+02 -.887718772E+02 -.889964732E+02 -.892457362E+02 -.895210744E+02 -.898237667E+02 -.901549043E+02 -.905153225E+02 -.909055219E+02 -.913255808E+02 -.917750593E+02 -.922528970E+02 -.927573089E+02 -.932856847E+02 -.938344962E+02 -.943992227E+02 -.949743039E+02 -.955531292E+02 -.961280753E+02 -.966906020E+02 -.972314130E+02 -.977406865E+02 -.982083728E+02 -.986245520E+02 -.989798339E+02 -.992657784E+02 -.994753052E+02 -.996030601E+02 -.996457056E+02 -.996021079E+02 -.994734012E+02 -.992629233E+02 -.989760286E+02 -.986197979E+02 -.982026718E+02 -.977340407E+02 -.972238252E+02 -.966820755E+02 -.961186141E+02 -.955427381E+02 -.949629884E+02 -.943869892E+02 -.938213522E+02 -.932716392E+02 -.927423720E+02 -.922370804E+02 -.917583767E+02 -.913080477E+02 -.908871561E+02 -.904961445E+02 -.901349375E+02 -.898030375E+02 -.894996130E+02 -.892235769E+02 -.889736547E+02 -.887484434E+02 -.885464602E+02 -.883661824E+02 -.882060800E+02 -.880646405E+02 -.879403883E+02 -.878318983E+02 -.877378058E+02 -.876568123E+02 -.875876884E+02 -.875292742E+02 -.874804781E+02 -.874402729E+02 -.874076922E+02 -.873818241E+02 -.873618051E+02 -.873468140E+02 -.873360654E+02 -.873288049E+02 -.873243058E+02 -.873218703E+02 -.873208352E+02 -.873205868E+02 -.873205868E+02
 -.873920086E+02 -.873920086E+02 -.873988860E+02 -.874114279E+02 -.874289497E+02 -.874511614E+02 -.874780680E+02 -.875098996E+02 -.875470566E+02 -.875900728E+02 -.876395872E+02 -.876963253E+02 -.877610849E+02 -.878347260E+02 -.879181642E+02 -.880123640E+02 -.881183327E+02 -.882371143E+02 -.883697820E+02 -.885174275E+02 -.886811493E+02 -.888620371E+02 -.890611514E+02 -.892795003E+02 -.895180101E+02 -.897774913E+02 -.900585986E+02 -.903617857E+02 -.906872540E+02 -.910348971E+02 -.914042406E+02 -.917943804E+02 -.922039195E+02 -.926309092E+02 -.930727952E+02 -.935263753E+02 -.939877729E+02 -.944524316E+02 -.949151368E+02 -.953700692E+02 -.958108944E+02 -.962308909E+02 -.966231166E+02 -.969806102E+02 -.972966207E+02 -.975648552E+02 -.977797299E+02 -.979366096E+02 -.980320169E+02 -.980637958E+02 -.980312159E+02 -.979350083E+02 -.977773298E+02 -.975616585E+02 -.972926304E+02 -.969758301E+02 -.966175515E+02 -.962245463E+02 -.958037770E+02 -.953621868E+02 -.949064984E+02 -.944430474E+02 -.939776547E+02 -.935155363E+02 -.930612504E+02 -.926186756E+02 -.921910162E+02 -.917808287E+02 -.913900647E+02 -.910201238E+02 -.906719135E+02 -.903459117E+02 -.900422286E+02 -.897606672E+02 -.895007785E+02 -.892619131E+02 -.890432663E+02 -.888439182E+02 -.886628677E+02 -.884990620E+02 -.883514198E+02 -.882188516E+02 -.881002750E+02 -.879946268E+02 -.879008725E+02 -.878180135E+02 -.877450919E+02 -.876811950E+02 -.876254585E+02 -.875770703E+02 -.875352745E+02 -.874993783E+02 -.874687606E+02 -.874428859E+02 -.874213240E+02 -.874037786E+02 -.873901269E+02 -.873804755E+02 -.873752376E+02 -.873752376E+02
 -.874396789E+02 -.874396789E+02 -.874508542E+02 -.874707881E+02 -.874978790E+02 -.875311394E+02 -.875700438E+02 -.876144151E+02 -.876643377E+02 -.877200921E+02 -.877821063E+02 -.878509192E+02 -.879271539E+02 -.880114960E+02 -.881046799E+02 -.882074747E+02 -.883206741E+02 -.884450862E+02 -.885815230E+02 -.887307891E+02 -.888936680E+02 -.890709076E+02 -.892632015E+02 -.894711687E+02 -.896953288E+02 -.899360752E+02 -.901936445E+02 -.904680824E+02 -.907592083E+02 -.910665764E+02 -.913894377E+02 -.917267006E+02 -.920768956E+02 -.924381428E+02 -.928081274E+02 -.931840840E+02 -.935627941E+02 -.939405989E+02 -.943134308E+02 -.946768649E+02 -.950261934E+02 -.953565221E+02 -.956628878E+02 -.959403941E+02 -.961843605E+02 -.963904777E+02 -.965549621E+02 -.966746992E+02 -.967473675E+02 -.967715339E+02 -.967467142E+02 -.966733938E+02 -.965530068E+02 -.963878757E+02 -.961811163E+02 -.959365134E+02 -.956583774E+02 -.953513902E+02 -.950204496E+02 -.946705203E+02 -.943064982E+02 -.939330927E+02 -.935547304E+02 -.931754811E+02 -.927990058E+02 -.924285253E+02 -.920668074E+02 -.917161701E+02 -.913784959E+02 -.910552581E+02 -.907475516E+02 -.904561297E+02 -.901814424E+02 -.899236752E+02 -.896827877E+02 -.894585489E+02 -.892505718E+02 -.890583433E+02 -.888812523E+02 -.887186127E+02 -.885696855E+02 -.884336957E+02 -.883098477E+02 -.881973381E+02 -.880953663E+02 -.880031434E+02 -.879199006E+02 -.878448970E+02 -.877774279E+02 -.877168347E+02 -.876625173E+02 -.876139503E+02 -.875707056E+02 -.875324822E+02 -.874991469E+02 -.874707887E+02 -.874477920E+02 -.874309330E+02 -.874215089E+02 -.874215089E+02
 -.874786237E+02 -.874786237E+02 -.874932727E+02 -.875191603E+02 -.875539213E+02 -.875959810E+02 -.876443617E+02 -.876985340E+02 -.877583034E+02 -.878237228E+02 -.878950275E+02 -.879725839E+02 -.880568529E+02 -.881483599E+02 -.882476744E+02 -.883553920E+02 -.884721206E+02 -.885984677E+02 -.887350296E+02 -.888823785E+02 -.890410507E+02 -.892115325E+02 -.893942451E+02 -.895895266E+02 -.897976143E+02 -.900186224E+02 -.902525207E+02 -.904991097E+02 -.907579971E+02 -.910285719E+02 -.913099806E+02 -.916011049E+02 -.919005417E+02 -.922065884E+02 -.925172334E+02 -.928301552E+02 -.931427302E+02 -.934520515E+02 -.937549603E+02 -.940480905E+02 -.943279261E+02 -.945908723E+02 -.948333383E+02 -.950518282E+02 -.952430399E+02 -.954039638E+02 -.955319801E+02 -.956249473E+02 -.956812773E+02 -.956999935E+02 -.956807669E+02 -.956239279E+02 -.955304545E+02 -.954019363E+02 -.952405161E+02 -.950488153E+02 -.948298451E+02 -.945869092E+02 -.943235052E+02 -.940432259E+02 -.937496678E+02 -.934463489E+02 -.931366377E+02 -.928236953E+02 -.925104309E+02 -.921994710E+02 -.918931401E+02 -.915934527E+02 -.913021150E+02 -.910205337E+02 -.907498312E+02 -.904908652E+02 -.902442514E+02 -.900103876E+02 -.897894783E+02 -.895815600E+02 -.893865248E+02 -.892041428E+02 -.890340828E+02 -.888759320E+02 -.887292123E+02 -.885933958E+02 -.884679183E+02 -.883521910E+02 -.882456114E+02 -.881475730E+02 -.880574750E+02 -.879747328E+02 -.878987899E+02 -.878291316E+02 -.877653047E+02 -.877069411E+02 -.876537910E+02 -.876057661E+02 -.875629974E+02 -.875259106E+02 -.874953261E+02 -.874725890E+02 -.874597402E+02 -.874597402E+02
 -.875095074E+02 -.875095074E+02 -.875268774E+02 -.875574097E+02 -.875981206E+02 -.876469549E+02 -.877025591E+02 -.877641069E+02 -.878311650E+02 -.879035883E+02 -.879814413E+02 -.880649371E+02 -.881543917E+02 -.882501889E+02 -.883527541E+02 -.884625341E+02 -.885799804E+02 -.887055360E+02 -.888396238E+02 -.889826344E+02 -.891349154E+02 -.892967591E+02 -.894683907E+02 -.896499535E+02 -.898414954E+02 -.900429531E+02 -.902541363E+02 -.904747113E+02 -.907041849E+02 -.909418887E+02 -.911869646E+02 -.914383531E+02 -.916947831E+02 -.919547671E+02 -.922166004E+02 -.924783659E+02 -.927379464E+02 -.929930438E+02 -.932412066E+02 -.934798657E+02 -.937063783E+02 -.939180794E+02 -.941123394E+02 -.942866273E+02 -.944385748E+02 -.945660422E+02 -.946671799E+02 -.947404846E+02 -.947848467E+02 -.947995856E+02 -.947844727E+02 -.947397383E+02 -.946660646E+02 -.945645629E+02 -.944367383E+02 -.942844421E+02 -.941098159E+02 -.939152297E+02 -.937032168E+02 -.934764086E+02 -.932374725E+02 -.929890534E+02 -.927337229E+02 -.924739351E+02 -.922119909E+02 -.919500106E+02 -.916899142E+02 -.914334099E+02 -.911819890E+02 -.909369262E+02 -.906992854E+02 -.904699292E+02 -.902495309E+02 -.900385888E+02 -.898374425E+02 -.896462882E+02 -.894651956E+02 -.892941241E+02 -.891329373E+02 -.889814182E+02 -.888392822E+02 -.887061896E+02 -.885817567E+02 -.884655668E+02 -.883571796E+02 -.882561417E+02 -.881619964E+02 -.880742960E+02 -.879926153E+02 -.879165700E+02 -.878458395E+02 -.877801978E+02 -.877195546E+02 -.876640089E+02 -.876139201E+02 -.875700004E+02 -.875334358E+02 -.875060427E+02 -.874904714E+02 -.874904714E+02
 -.875331161E+02 -.875331161E+02 -.875525348E+02 -.875865466E+02 -.876316831E+02 -.876855074E+02 -.877463634E+02 -.878131820E+02 -.878853308E+02 -.879624972E+02 -.880445995E+02 -.881317183E+02 -.882240447E+02 -.883218403E+02 -.884254089E+02 -.885350726E+02 -.886511555E+02 -.887739687E+02 -.889037995E+02 -.890409000E+02 -.891854778E+02 -.893376856E+02 -.894976119E+02 -.896652695E+02 -.898405859E+02 -.900233914E+02 -.902134091E+02 -.904102430E+02 -.906133688E+02 -.908221240E+02 -.910357000E+02 -.912531366E+02 -.914733181E+02 -.916949732E+02 -.919166787E+02 -.921368667E+02 -.923538375E+02 -.925657767E+02 -.927707781E+02 -.929668716E+02 -.931520561E+02 -.933243370E+02 -.934817664E+02 -.936224868E+02 -.937447744E+02 -.938470827E+02 -.939280828E+02 -.939867000E+02 -.940221437E+02 -.940339306E+02 -.940218985E+02 -.939862116E+02 -.939273549E+02 -.938461209E+02 -.937435864E+02 -.936210821E+02 -.934801566E+02 -.933225358E+02 -.931500795E+02 -.929647376E+02 -.927685074E+02 -.925633923E+02 -.923513650E+02 -.921343346E+02 -.919141183E+02 -.916924191E+02 -.914708081E+02 -.912507121E+02 -.910334062E+02 -.908200098E+02 -.906114878E+02 -.904086531E+02 -.902121732E+02 -.900225778E+02 -.898402682E+02 -.896655276E+02 -.894985317E+02 -.893393601E+02 -.891880067E+02 -.890443908E+02 -.889083667E+02 -.887797340E+02 -.886582467E+02 -.885436219E+02 -.884355491E+02 -.883336997E+02 -.882377372E+02 -.881473299E+02 -.880621664E+02 -.879819755E+02 -.879065532E+02 -.878357980E+02 -.877697578E+02 -.877086917E+02 -.876531515E+02 -.876040866E+02 -.875629812E+02 -.875320307E+02 -.875143700E+02 -.875143700E+02
 -.875502916E+02 -.875502916E+02 -.875711704E+02 -.876076446E+02 -.876558810E+02 -.877131517E+02 -.877775653E+02 -.878478606E+02 -.879232444E+02 -.880032666E+02 -.880877236E+02 -.881765849E+02 -.882699361E+02 -.883679373E+02 -.884707908E+02 -.885787178E+02 -.886919399E+02 -.888106653E+02 -.889350774E+02 -.890653254E+02 -.892015155E+02 -.893437028E+02 -.894918838E+02 -.896459880E+02 -.898058708E+02 -.899713056E+02 -.901419764E+02 -.903174712E+02 -.904972753E+02 -.906807671E+02 -.908672131E+02 -.910557666E+02 -.912454675E+02 -.914352443E+02 -.916239193E+02 -.918102172E+02 -.919927759E+02 -.921701617E+02 -.923408872E+02 -.925034332E+02 -.926562731E+02 -.927978994E+02 -.929268536E+02 -.930417551E+02 -.931413318E+02 -.932244493E+02 -.932901377E+02 -.933376157E+02 -.933663105E+02 -.933758728E+02 -.933661857E+02 -.933373681E+02 -.932897714E+02 -.932239705E+02 -.931407486E+02 -.930410779E+02 -.929260951E+02 -.927970743E+02 -.926553985E+02 -.925025288E+02 -.923399749E+02 -.921692663E+02 -.919919248E+02 -.918094407E+02 -.916232508E+02 -.914347203E+02 -.912451280E+02 -.910556552E+02 -.908673770E+02 -.906812578E+02 -.904981484E+02 -.903187867E+02 -.901437995E+02 -.899737062E+02 -.898089246E+02 -.896497762E+02 -.894964938E+02 -.893492284E+02 -.892080571E+02 -.890729902E+02 -.889439793E+02 -.888209244E+02 -.887036814E+02 -.885920697E+02 -.884858801E+02 -.883848836E+02 -.882888415E+02 -.881975184E+02 -.881106982E+02 -.880282063E+02 -.879499381E+02 -.878758978E+02 -.878062500E+02 -.877413870E+02 -.876820178E+02 -.876292824E+02 -.875849002E+02 -.875513608E+02 -.875321706E+02 -.875321706E+02
 -.875618821E+02 -.875618821E+02 -.875837146E+02 -.876217782E+02 -.876719818E+02 -.877313863E+02 -.877979261E+02 -.878701937E+02 -.879472710E+02 -.880285986E+02 -.881138741E+02 -.882029762E+02 -.882959042E+02 -.883927345E+02 -.884935878E+02 -.885986042E+02 -.887079253E+02 -.888216799E+02 -.889399740E+02 -.890628815E+02 -.891904373E+02 -.893226305E+02 -.894593984E+02 -.896006208E+02 -.897461143E+02 -.898956277E+02 -.900488368E+02 -.902053403E+02 -.903646564E+02 -.905262205E+02 -.906893835E+02 -.908534120E+02 -.910174898E+02 -.911807217E+02 -.913421384E+02 -.915007048E+02 -.916553293E+02 -.918048762E+02 -.919481801E+02 -.920840622E+02 -.922113488E+02 -.923288905E+02 -.924355832E+02 -.925303891E+02 -.926123575E+02 -.926806449E+02 -.927345332E+02 -.927734460E+02 -.927969619E+02 -.928048244E+02 -.927969481E+02 -.927734206E+02 -.927345005E+02 -.926806115E+02 -.926123320E+02 -.925303823E+02 -.924356084E+02 -.923289633E+02 -.922114872E+02 -.920842867E+02 -.919485137E+02 -.918053447E+02 -.916559614E+02 -.915015319E+02 -.913431951E+02 -.911820458E+02 -.910191225E+02 -.908553980E+02 -.906917714E+02 -.905290627E+02 -.903680094E+02 -.902092652E+02 -.900533993E+02 -.899008984E+02 -.897521688E+02 -.896075403E+02 -.894672698E+02 -.893315466E+02 -.892004971E+02 -.890741900E+02 -.889526423E+02 -.888358244E+02 -.887236662E+02 -.886160634E+02 -.885128844E+02 -.884139781E+02 -.883191839E+02 -.882283445E+02 -.881413227E+02 -.880580236E+02 -.879784254E+02 -.879026203E+02 -.878308683E+02 -.877636693E+02 -.877018566E+02 -.876467174E+02 -.876001492E+02 -.875648602E+02 -.875446269E+02 -.875446269E+02
 -.875687053E+02 -.875687053E+02 -.875910627E+02 -.876299792E+02 -.876811973E+02 -.877416374E+02 -.878091127E+02 -.878821113E+02 -.879596218E+02 -.880410011E+02 -.881258699E+02 -.882140340E+02 -.883054238E+02 -.884000489E+02 -.884979649E+02 -.885992484E+02 -.887039792E+02 -.888122265E+02 -.889240392E+02 -.890394379E+02 -.891584087E+02 -.892808978E+02 -.894068068E+02 -.895359887E+02 -.896682440E+02 -.898033175E+02 -.899408949E+02 -.900806010E+02 -.902219977E+02 -.903645833E+02 -.905077923E+02 -.906509968E+02 -.907935087E+02 -.909345836E+02 -.910734260E+02 -.912091961E+02 -.913410177E+02 -.914679883E+02 -.915891903E+02 -.917037033E+02 -.918106181E+02 -.919090504E+02 -.919981565E+02 -.920771477E+02 -.921453051E+02 -.922019938E+02 -.922466751E+02 -.922789182E+02 -.922984088E+02 -.923049560E+02 -.922984964E+02 -.922790955E+02 -.922469466E+02 -.922023662E+02 -.921457874E+02 -.920777510E+02 -.919988946E+02 -.919099393E+02 -.918116761E+02 -.917049516E+02 -.915906524E+02 -.914696906E+02 -.913429894E+02 -.912114692E+02 -.910760357E+02 -.909375681E+02 -.907969097E+02 -.906548594E+02 -.905121653E+02 -.903695191E+02 -.902275529E+02 -.900868362E+02 -.899478754E+02 -.898111129E+02 -.896769291E+02 -.895456430E+02 -.894175151E+02 -.892927506E+02 -.891715018E+02 -.890538726E+02 -.889399219E+02 -.888296681E+02 -.887230935E+02 -.886201496E+02 -.885207628E+02 -.884248421E+02 -.883322882E+02 -.882430062E+02 -.881569222E+02 -.880740065E+02 -.879943046E+02 -.879179794E+02 -.878453671E+02 -.877770515E+02 -.877139599E+02 -.876574882E+02 -.876096611E+02 -.875733379E+02 -.875524773E+02 -.875524773E+02
 -.875715245E+02 -.875715245E+02 -.875940499E+02 -.876332072E+02 -.876846514E+02 -.877452222E+02 -.878126587E+02 -.878853796E+02 -.879623092E+02 -.880427432E+02 -.881262443E+02 -.882125623E+02 -.883015736E+02 -.883932354E+02 -.884875526E+02 -.885845531E+02 -.886842696E+02 -.887867274E+02 -.888919344E+02 -.889998741E+02 -.891105006E+02 -.892237338E+02 -.893394561E+02 -.894575092E+02 -.895776917E+02 -.896997569E+02 -.898234110E+02 -.899483122E+02 -.900740695E+02 -.902002435E+02 -.903263469E+02 -.904518460E+02 -.905761637E+02 -.906986827E+02 -.908187508E+02 -.909356857E+02 -.910487827E+02 -.911573217E+02 -.912605766E+02 -.913578242E+02 -.914483548E+02 -.915314828E+02 -.916065571E+02 -.916729724E+02 -.917301794E+02 -.917776947E+02 -.918151097E+02 -.918420981E+02 -.918584228E+02 -.918639397E+02 -.918586015E+02 -.918424579E+02 -.918156549E+02 -.917784322E+02 -.917311182E+02 -.916741239E+02 -.916079351E+02 -.915331034E+02 -.914502368E+02 -.913599886E+02 -.912630472E+02 -.911601251E+02 -.910519480E+02 -.909392450E+02 -.908227391E+02 -.907031383E+02 -.905811278E+02 -.904573633E+02 -.903324656E+02 -.902070155E+02 -.900815502E+02 -.899565611E+02 -.898324919E+02 -.897097374E+02 -.895886443E+02 -.894695108E+02 -.893525884E+02 -.892380835E+02 -.891261592E+02 -.890169378E+02 -.889105038E+02 -.888069067E+02 -.887061649E+02 -.886082697E+02 -.885131904E+02 -.884208813E+02 -.883312905E+02 -.882443720E+02 -.881601021E+02 -.880785028E+02 -.879996732E+02 -.879238316E+02 -.878513729E+02 -.877829431E+02 -.877195372E+02 -.876626252E+02 -.876143146E+02 -.875775581E+02 -.875564201E+02 -.875564201E+02
 -.875710346E+02 -.875710346E+02 -.875934354E+02 -.876323332E+02 -.876833613E+02 -.877433294E+02 -.878099420E+02 -.878815794E+02 -.879571258E+02 -.880358357E+02 -.881172300E+02 -.882010172E+02 -.882870327E+02 -.883751935E+02 -.884654660E+02 -.885578409E+02 -.886523164E+02 -.887488856E+02 -.888475277E+02 -.889482015E+02 -.890508411E+02 -.891553519E+02 -.892616079E+02 -.893694500E+02 -.894786835E+02 -.895890774E+02 -.897003632E+02 -.898122347E+02 -.899243479E+02 -.900363216E+02 -.901477387E+02 -.902581478E+02 -.903670661E+02 -.904739826E+02 -.905783618E+02 -.906796490E+02 -.907772752E+02 -.908706638E+02 -.909592369E+02 -.910424229E+02 -.911196640E+02 -.911904240E+02 -.912541966E+02 -.913105127E+02 -.913589486E+02 -.913991323E+02 -.914307504E+02 -.914535535E+02 -.914673602E+02 -.914720610E+02 -.914676199E+02 -.914540751E+02 -.914315385E+02 -.914001935E+02 -.913602920E+02 -.913121497E+02 -.912561408E+02 -.911926916E+02 -.911222734E+02 -.910453952E+02 -.909625957E+02 -.908744351E+02 -.907814880E+02 -.906843348E+02 -.905835551E+02 -.904797209E+02 -.903733898E+02 -.902651006E+02 -.901553675E+02 -.900446769E+02 -.899334834E+02 -.898222078E+02 -.897112352E+02 -.896009135E+02 -.894915530E+02 -.893834262E+02 -.892767685E+02 -.891717787E+02 -.890686204E+02 -.889674236E+02 -.888682865E+02 -.887712777E+02 -.886764395E+02 -.885837908E+02 -.884933321E+02 -.884050513E+02 -.883189324E+02 -.882349669E+02 -.881531705E+02 -.880736053E+02 -.879964117E+02 -.879218501E+02 -.878503582E+02 -.877826259E+02 -.877196922E+02 -.876630718E+02 -.876149168E+02 -.875782237E+02 -.875570986E+02 -.875570986E+02
 -.875678550E+02 -.875678550E+02 -.875898951E+02 -.876281310E+02 -.876782286E+02 -.877370099E+02 -.878021775E+02 -.878720992E+02 -.879456401E+02 -.880220298E+02 -.881007622E+02 -.881815163E+02 -.882640975E+02 -.883483933E+02 -.884343412E+02 -.885219045E+02 -.886110560E+02 -.887017663E+02 -.887939950E+02 -.888876853E+02 -.889827596E+02 -.890791170E+02 -.891766307E+02 -.892751465E+02 -.893744817E+02 -.894744246E+02 -.895747335E+02 -.896751374E+02 -.897753362E+02 -.898750014E+02 -.899737775E+02 -.900712839E+02 -.901671173E+02 -.902608543E+02 -.903520550E+02 -.904402671E+02 -.905250297E+02 -.906058788E+02 -.906823524E+02 -.907539958E+02 -.908203676E+02 -.908810455E+02 -.909356323E+02 -.909837616E+02 -.910251034E+02 -.910593689E+02 -.910863154E+02 -.911057501E+02 -.911175331E+02 -.911215801E+02 -.911178635E+02 -.911064131E+02 -.910873156E+02 -.910607128E+02 -.910267998E+02 -.909858218E+02 -.909380696E+02 -.908838758E+02 -.908236090E+02 -.907576689E+02 -.906864802E+02 -.906104868E+02 -.905301459E+02 -.904459224E+02 -.903582829E+02 -.902676910E+02 -.901746020E+02 -.900794587E+02 -.899826874E+02 -.898846948E+02 -.897858647E+02 -.896865558E+02 -.895871000E+02 -.894878011E+02 -.893889338E+02 -.892907431E+02 -.891934448E+02 -.890972252E+02 -.890022422E+02 -.889086259E+02 -.888164804E+02 -.887258851E+02 -.886368970E+02 -.885495537E+02 -.884638775E+02 -.883798811E+02 -.882975749E+02 -.882169792E+02 -.881381392E+02 -.880611477E+02 -.879861757E+02 -.879135143E+02 -.878436307E+02 -.877772420E+02 -.877154117E+02 -.876596739E+02 -.876121929E+02 -.875759676E+02 -.875550922E+02 -.875550922E+02
 -.875625273E+02 -.875625273E+02 -.875840200E+02 -.876212766E+02 -.876700396E+02 -.877271777E+02 -.877904187E+02 -.878581397E+02 -.879292030E+02 -.880028284E+02 -.880784939E+02 -.881558596E+02 -.882347103E+02 -.883149125E+02 -.883963823E+02 -.884790637E+02 -.885629116E+02 -.886478807E+02 -.887339181E+02 -.888209578E+02 -.889089169E+02 -.889976932E+02 -.890871637E+02 -.891771828E+02 -.892675825E+02 -.893581711E+02 -.894487336E+02 -.895390323E+02 -.896288067E+02 -.897177749E+02 -.898056348E+02 -.898920659E+02 -.899767311E+02 -.900592795E+02 -.901393490E+02 -.902165695E+02 -.902905665E+02 -.903609651E+02 -.904273937E+02 -.904894885E+02 -.905468979E+02 -.905992872E+02 -.906463423E+02 -.906877748E+02 -.907233254E+02 -.907527679E+02 -.907759128E+02 -.907926096E+02 -.908027495E+02 -.908062669E+02 -.908031406E+02 -.907933940E+02 -.907770948E+02 -.907543539E+02 -.907253240E+02 -.906901969E+02 -.906492010E+02 -.906025976E+02 -.905506778E+02 -.904937575E+02 -.904321742E+02 -.903662818E+02 -.902964464E+02 -.902230421E+02 -.901464464E+02 -.900670366E+02 -.899851851E+02 -.899012571E+02 -.898156061E+02 -.897285721E+02 -.896404787E+02 -.895516308E+02 -.894623135E+02 -.893727902E+02 -.892833022E+02 -.891940676E+02 -.891052811E+02 -.890171142E+02 -.889297154E+02 -.888432107E+02 -.887577045E+02 -.886732808E+02 -.885900054E+02 -.885079278E+02 -.884270852E+02 -.883475076E+02 -.882692251E+02 -.881922789E+02 -.881167363E+02 -.880427125E+02 -.879704005E+02 -.879001121E+02 -.878323324E+02 -.877677924E+02 -.877075629E+02 -.876531764E+02 -.876067829E+02 -.875713490E+02 -.875509134E+02 -.875509134E+02
 -.875555189E+02 -.875555189E+02 -.875763193E+02 -.876123516E+02 -.876594696E+02 -.877146164E+02 -.877755667E+02 -.878407239E+02 -.879089625E+02 -.879795034E+02 -.880518187E+02 -.881255585E+02 -.882004942E+02 -.882764779E+02 -.883534115E+02 -.884312251E+02 -.885098614E+02 -.885892649E+02 -.886693752E+02 -.887501216E+02 -.888314197E+02 -.889131699E+02 -.889952554E+02 -.890775415E+02 -.891598752E+02 -.892420851E+02 -.893239812E+02 -.894053558E+02 -.894859841E+02 -.895656245E+02 -.896440208E+02 -.897209030E+02 -.897959893E+02 -.898689882E+02 -.899396009E+02 -.900075238E+02 -.900724514E+02 -.901340791E+02 -.901921067E+02 -.902462415E+02 -.902962018E+02 -.903417203E+02 -.903825470E+02 -.904184531E+02 -.904492333E+02 -.904747093E+02 -.904947314E+02 -.905091815E+02 -.905179740E+02 -.905210577E+02 -.905184161E+02 -.905100676E+02 -.904960658E+02 -.904764981E+02 -.904514849E+02 -.904211778E+02 -.903857574E+02 -.903454310E+02 -.903004297E+02 -.902510055E+02 -.901974280E+02 -.901399813E+02 -.900789603E+02 -.900146675E+02 -.899474099E+02 -.898774954E+02 -.898052301E+02 -.897309153E+02 -.896548450E+02 -.895773037E+02 -.894985640E+02 -.894188848E+02 -.893385103E+02 -.892576682E+02 -.891765691E+02 -.890954056E+02 -.890143520E+02 -.889335639E+02 -.888531786E+02 -.887733152E+02 -.886940750E+02 -.886155430E+02 -.885377887E+02 -.884608690E+02 -.883848308E+02 -.883097160E+02 -.882355685E+02 -.881624446E+02 -.880904274E+02 -.880196477E+02 -.879503134E+02 -.878827485E+02 -.878174467E+02 -.877551412E+02 -.876968964E+02 -.876442257E+02 -.875992428E+02 -.875648546E+02 -.875450084E+02 -.875450084E+02
 -.875472265E+02 -.875472265E+02 -.875672255E+02 -.876018496E+02 -.876470908E+02 -.876999883E+02 -.877583809E+02 -.878207127E+02 -.878858811E+02 -.879531179E+02 -.880218976E+02 -.880918665E+02 -.881627893E+02 -.882345091E+02 -.883069185E+02 -.883799385E+02 -.884535040E+02 -.885275534E+02 -.886020223E+02 -.886768383E+02 -.887519188E+02 -.888271685E+02 -.889024784E+02 -.889777251E+02 -.890527710E+02 -.891274635E+02 -.892016356E+02 -.892751068E+02 -.893476829E+02 -.894191577E+02 -.894893136E+02 -.895579230E+02 -.896247502E+02 -.896895524E+02 -.897520824E+02 -.898120903E+02 -.898693256E+02 -.899235401E+02 -.899744899E+02 -.900219382E+02 -.900656580E+02 -.901054344E+02 -.901410672E+02 -.901723735E+02 -.901991898E+02 -.902213740E+02 -.902388076E+02 -.902513968E+02 -.902590739E+02 -.902617984E+02 -.902595574E+02 -.902523659E+02 -.902402662E+02 -.902233280E+02 -.902016470E+02 -.901753439E+02 -.901445626E+02 -.901094688E+02 -.900702473E+02 -.900271005E+02 -.899802451E+02 -.899299105E+02 -.898763356E+02 -.898197663E+02 -.897604532E+02 -.896986488E+02 -.896346054E+02 -.895685725E+02 -.895007950E+02 -.894315111E+02 -.893609507E+02 -.892893338E+02 -.892168690E+02 -.891437528E+02 -.890701683E+02 -.889962848E+02 -.889222571E+02 -.888482254E+02 -.887743148E+02 -.887006363E+02 -.886272860E+02 -.885543472E+02 -.884818903E+02 -.884099757E+02 -.883386562E+02 -.882679817E+02 -.881980053E+02 -.881287937E+02 -.880604408E+02 -.879930877E+02 -.879269508E+02 -.878623599E+02 -.877998091E+02 -.877400246E+02 -.876840530E+02 -.876333746E+02 -.875900491E+02 -.875569016E+02 -.875377602E+02 -.875377602E+02
 -.875379835E+02 -.875379835E+02 -.875571014E+02 -.875901838E+02 -.876333816E+02 -.876838463E+02 -.877394944E+02 -.877988213E+02 -.878607565E+02 -.879245504E+02 -.879896860E+02 -.880558116E+02 -.881226898E+02 -.881901595E+02 -.882581077E+02 -.883264500E+02 -.883951168E+02 -.884640434E+02 -.885331639E+02 -.886024069E+02 -.886716925E+02 -.887409313E+02 -.888100228E+02 -.888788550E+02 -.889473046E+02 -.890152366E+02 -.890825047E+02 -.891489521E+02 -.892144115E+02 -.892787067E+02 -.893416529E+02 -.894030581E+02 -.894627245E+02 -.895204497E+02 -.895760284E+02 -.896292540E+02 -.896799206E+02 -.897278248E+02 -.897727676E+02 -.898145563E+02 -.898530070E+02 -.898879458E+02 -.899192115E+02 -.899466569E+02 -.899701509E+02 -.899895796E+02 -.900048482E+02 -.900158818E+02 -.900226266E+02 -.900250503E+02 -.900231428E+02 -.900169160E+02 -.900064041E+02 -.899916628E+02 -.899727688E+02 -.899498189E+02 -.899229287E+02 -.898922313E+02 -.898578758E+02 -.898200254E+02 -.897788557E+02 -.897345528E+02 -.896873112E+02 -.896373319E+02 -.895848204E+02 -.895299846E+02 -.894730331E+02 -.894141732E+02 -.893536093E+02 -.892915414E+02 -.892281635E+02 -.891636625E+02 -.890982168E+02 -.890319955E+02 -.889651577E+02 -.888978516E+02 -.888302141E+02 -.887623705E+02 -.886944343E+02 -.886265072E+02 -.885586796E+02 -.884910309E+02 -.884236305E+02 -.883565400E+02 -.882898153E+02 -.882235107E+02 -.881576856E+02 -.880924133E+02 -.880277942E+02 -.879639756E+02 -.879011775E+02 -.878397298E+02 -.877801206E+02 -.877230619E+02 -.876695729E+02 -.876210899E+02 -.875796048E+02 -.875478435E+02 -.875294932E+02 -.875294932E+02
 -.875280657E+02 -.875280657E+02 -.875462474E+02 -.875776962E+02 -.876187369E+02 -.876666462E+02 -.877194276E+02 -.877756365E+02 -.878342417E+02 -.878945176E+02 -.879559609E+02 -.880182265E+02 -.880810788E+02 -.881443554E+02 -.882079411E+02 -.882717493E+02 -.883357081E+02 -.883997518E+02 -.884638149E+02 -.885278282E+02 -.885917161E+02 -.886553952E+02 -.887187736E+02 -.887817506E+02 -.888442158E+02 -.889060503E+02 -.889671262E+02 -.890273073E+02 -.890864497E+02 -.891444025E+02 -.892010088E+02 -.892561061E+02 -.893095283E+02 -.893611060E+02 -.894106681E+02 -.894580435E+02 -.895030620E+02 -.895455563E+02 -.895853631E+02 -.896223250E+02 -.896562919E+02 -.896871227E+02 -.897146864E+02 -.897388642E+02 -.897595499E+02 -.897766518E+02 -.897900937E+02 -.897998153E+02 -.898057735E+02 -.898079423E+02 -.898063138E+02 -.898008977E+02 -.897917216E+02 -.897788304E+02 -.897622861E+02 -.897421668E+02 -.897185659E+02 -.896915912E+02 -.896613634E+02 -.896280152E+02 -.895916896E+02 -.895525383E+02 -.895107208E+02 -.894664018E+02 -.894197508E+02 -.893709394E+02 -.893201410E+02 -.892675282E+02 -.892132721E+02 -.891575410E+02 -.891004990E+02 -.890423048E+02 -.889831111E+02 -.889230637E+02 -.888623002E+02 -.888009504E+02 -.887391348E+02 -.886769651E+02 -.886145434E+02 -.885519625E+02 -.884893061E+02 -.884266491E+02 -.883640585E+02 -.883015953E+02 -.882393162E+02 -.881772781E+02 -.881155438E+02 -.880541901E+02 -.879933214E+02 -.879330869E+02 -.878737068E+02 -.878155063E+02 -.877589629E+02 -.877047677E+02 -.876539061E+02 -.876077612E+02 -.875682465E+02 -.875379758E+02 -.875204789E+02 -.875204789E+02
 -.875176987E+02 -.875176987E+02 -.875349088E+02 -.875646657E+02 -.876034790E+02 -.876487585E+02 -.876986031E+02 -.877516339E+02 -.878068641E+02 -.878635968E+02 -.879213463E+02 -.879797773E+02 -.880386589E+02 -.880978306E+02 -.881571774E+02 -.882166121E+02 -.882760625E+02 -.883354638E+02 -.883947520E+02 -.884538608E+02 -.885127195E+02 -.885712514E+02 -.886293726E+02 -.886869926E+02 -.887440135E+02 -.888003304E+02 -.888558314E+02 -.889103985E+02 -.889639078E+02 -.890162300E+02 -.890672314E+02 -.891167747E+02 -.891647195E+02 -.892109238E+02 -.892552448E+02 -.892975399E+02 -.893376680E+02 -.893754908E+02 -.894108738E+02 -.894436878E+02 -.894738096E+02 -.895011241E+02 -.895255243E+02 -.895469136E+02 -.895652056E+02 -.895803261E+02 -.895922133E+02 -.896008183E+02 -.896061065E+02 -.896080568E+02 -.896066630E+02 -.896019331E+02 -.895938894E+02 -.895825685E+02 -.895680207E+02 -.895503094E+02 -.895295106E+02 -.895057120E+02 -.894790122E+02 -.894495195E+02 -.894173509E+02 -.893826310E+02 -.893454907E+02 -.893060662E+02 -.892644973E+02 -.892209269E+02 -.891754991E+02 -.891283582E+02 -.890796481E+02 -.890295104E+02 -.889780843E+02 -.889255049E+02 -.888719030E+02 -.888174039E+02 -.887621273E+02 -.887061862E+02 -.886496869E+02 -.885927283E+02 -.885354020E+02 -.884777923E+02 -.884199759E+02 -.883620229E+02 -.883039969E+02 -.882459570E+02 -.881879597E+02 -.881300626E+02 -.880723296E+02 -.880148392E+02 -.879576969E+02 -.879010515E+02 -.878451198E+02 -.877902192E+02 -.877368123E+02 -.876855649E+02 -.876374227E+02 -.875937093E+02 -.875562519E+02 -.875275424E+02 -.875109416E+02 -.875109416E+02
 -.875070646E+02 -.875070646E+02 -.875232833E+02 -.875513170E+02 -.875878664E+02 -.876304810E+02 -.876773595E+02 -.877271935E+02 -.877790442E+02 -.878322467E+02 -.878863360E+02 -.879409889E+02 -.879959818E+02 -.880511581E+02 -.881064048E+02 -.881616357E+02 -.882167800E+02 -.882717744E+02 -.883265574E+02 -.883810665E+02 -.884352359E+02 -.884889951E+02 -.885422684E+02 -.885949745E+02 -.886470266E+02 -.886983323E+02 -.887487940E+02 -.887983092E+02 -.888467710E+02 -.888940686E+02 -.889400879E+02 -.889847124E+02 -.890278234E+02 -.890693013E+02 -.891090265E+02 -.891468799E+02 -.891827439E+02 -.892165038E+02 -.892480483E+02 -.892772707E+02 -.893040697E+02 -.893283505E+02 -.893500256E+02 -.893690157E+02 -.893852505E+02 -.893986693E+02 -.894092217E+02 -.894168681E+02 -.894215802E+02 -.894233412E+02 -.894221458E+02 -.894180007E+02 -.894109242E+02 -.894009462E+02 -.893881077E+02 -.893724607E+02 -.893540672E+02 -.893329991E+02 -.893093372E+02 -.892831704E+02 -.892545951E+02 -.892237138E+02 -.891906349E+02 -.891554711E+02 -.891183386E+02 -.890793563E+02 -.890386448E+02 -.889963252E+02 -.889525184E+02 -.889073444E+02 -.888609211E+02 -.888133640E+02 -.887647850E+02 -.887152924E+02 -.886649897E+02 -.886139757E+02 -.885623437E+02 -.885101815E+02 -.884575709E+02 -.884045879E+02 -.883513028E+02 -.882977803E+02 -.882440804E+02 -.881902596E+02 -.881363729E+02 -.880824772E+02 -.880286365E+02 -.879749292E+02 -.879214596E+02 -.878683741E+02 -.878158839E+02 -.877642958E+02 -.877140541E+02 -.876657960E+02 -.876204233E+02 -.875791953E+02 -.875438473E+02 -.875167424E+02 -.875010640E+02 -.875010640E+02
 -.874963077E+02 -.874963077E+02 -.875115278E+02 -.875378280E+02 -.875721041E+02 -.876120488E+02 -.876559640E+02 -.877026143E+02 -.877511116E+02 -.878008258E+02 -.878513140E+02 -.879022677E+02 -.879534723E+02 -.880047766E+02 -.880560707E+02 -.881072710E+02 -.881583089E+02 -.882091233E+02 -.882596559E+02 -.883098482E+02 -.883596394E+02 -.884089651E+02 -.884577570E+02 -.885059424E+02 -.885534443E+02 -.886001813E+02 -.886460683E+02 -.886910162E+02 -.887349327E+02 -.887777228E+02 -.888192887E+02 -.888595313E+02 -.888983502E+02 -.889356443E+02 -.889713129E+02 -.890052562E+02 -.890373761E+02 -.890675769E+02 -.890957661E+02 -.891218551E+02 -.891457602E+02 -.891674032E+02 -.891867119E+02 -.892036212E+02 -.892180732E+02 -.892300182E+02 -.892394150E+02 -.892462311E+02 -.892504434E+02 -.892520381E+02 -.892510111E+02 -.892473679E+02 -.892411236E+02 -.892323027E+02 -.892209389E+02 -.892070749E+02 -.891907618E+02 -.891720587E+02 -.891510321E+02 -.891277555E+02 -.891023085E+02 -.890747762E+02 -.890452483E+02 -.890138186E+02 -.889805842E+02 -.889456443E+02 -.889091002E+02 -.888710538E+02 -.888316072E+02 -.887908620E+02 -.887489187E+02 -.887058758E+02 -.886618296E+02 -.886168734E+02 -.885710971E+02 -.885245868E+02 -.884774246E+02 -.884296881E+02 -.883814503E+02 -.883327798E+02 -.882837402E+02 -.882343913E+02 -.881847890E+02 -.881349868E+02 -.880850376E+02 -.880349967E+02 -.879849269E+02 -.879349050E+02 -.878850332E+02 -.878354536E+02 -.877863697E+02 -.877380756E+02 -.876909954E+02 -.876457347E+02 -.876031486E+02 -.875644287E+02 -.875312144E+02 -.875057355E+02 -.874909935E+02 -.874909935E+02
 -.874855408E+02 -.874855408E+02 -.874997647E+02 -.875243374E+02 -.875563516E+02 -.875936446E+02 -.876346231E+02 -.876781267E+02 -.877233199E+02 -.877696081E+02 -.878165729E+02 -.878639218E+02 -.879114503E+02 -.879590135E+02 -.880065064E+02 -.880538484E+02 -.881009736E+02 -.881478240E+02 -.881943448E+02 -.882404816E+02 -.882861783E+02 -.883313764E+02 -.883760145E+02 -.884200275E+02 -.884633473E+02 -.885059024E+02 -.885476182E+02 -.885884173E+02 -.886282200E+02 -.886669444E+02 -.887045069E+02 -.887408228E+02 -.887758068E+02 -.888093734E+02 -.888414377E+02 -.888719155E+02 -.889007247E+02 -.889277850E+02 -.889530194E+02 -.889763542E+02 -.889977197E+02 -.890170511E+02 -.890342887E+02 -.890493786E+02 -.890622731E+02 -.890729311E+02 -.890813187E+02 -.890874093E+02 -.890911838E+02 -.890926310E+02 -.890917476E+02 -.890885381E+02 -.890830150E+02 -.890751985E+02 -.890651165E+02 -.890528043E+02 -.890383039E+02 -.890216645E+02 -.890029410E+02 -.889821943E+02 -.889594905E+02 -.889349004E+02 -.889084989E+02 -.888803642E+02 -.888505776E+02 -.888192224E+02 -.887863838E+02 -.887521478E+02 -.887166009E+02 -.886798295E+02 -.886419192E+02 -.886029544E+02 -.885630179E+02 -.885221902E+02 -.884805496E+02 -.884381711E+02 -.883951269E+02 -.883514856E+02 -.883073123E+02 -.882626684E+02 -.882176117E+02 -.881721970E+02 -.881264760E+02 -.880804989E+02 -.880343161E+02 -.879879806E+02 -.879415532E+02 -.878951085E+02 -.878487449E+02 -.878025990E+02 -.877568655E+02 -.877118242E+02 -.876678769E+02 -.876255962E+02 -.875857882E+02 -.875495745E+02 -.875184966E+02 -.874946485E+02 -.874808465E+02 -.874808465E+02
 -.874748497E+02 -.874748497E+02 -.874880871E+02 -.875109507E+02 -.875407299E+02 -.875754066E+02 -.876134930E+02 -.876539045E+02 -.876958586E+02 -.877387981E+02 -.877823297E+02 -.878261778E+02 -.878701488E+02 -.879141057E+02 -.879579483E+02 -.880016000E+02 -.880449982E+02 -.880880884E+02 -.881308191E+02 -.881731401E+02 -.882150000E+02 -.882563460E+02 -.882971225E+02 -.883372718E+02 -.883767334E+02 -.884154445E+02 -.884533399E+02 -.884903522E+02 -.885264123E+02 -.885614496E+02 -.885953925E+02 -.886281686E+02 -.886597050E+02 -.886899293E+02 -.887187695E+02 -.887461548E+02 -.887720158E+02 -.887962853E+02 -.888188986E+02 -.888397942E+02 -.888589140E+02 -.888762040E+02 -.888916145E+02 -.889051008E+02 -.889166233E+02 -.889261482E+02 -.889336471E+02 -.889390983E+02 -.889424859E+02 -.889438008E+02 -.889430402E+02 -.889402079E+02 -.889353142E+02 -.889283761E+02 -.889194166E+02 -.889084649E+02 -.888955561E+02 -.888807307E+02 -.888640347E+02 -.888455186E+02 -.888252377E+02 -.888032510E+02 -.887796211E+02 -.887544137E+02 -.887276969E+02 -.886995411E+02 -.886700180E+02 -.886392006E+02 -.886071621E+02 -.885739763E+02 -.885397162E+02 -.885044543E+02 -.884682619E+02 -.884312088E+02 -.883933627E+02 -.883547894E+02 -.883155522E+02 -.882757118E+02 -.882353259E+02 -.881944498E+02 -.881531357E+02 -.881114334E+02 -.880693907E+02 -.880270543E+02 -.879844717E+02 -.879416935E+02 -.878987775E+02 -.878557952E+02 -.878128409E+02 -.877700446E+02 -.877275910E+02 -.876857444E+02 -.876448835E+02 -.876055460E+02 -.875684883E+02 -.875347608E+02 -.875058054E+02 -.874835794E+02 -.874707134E+02 -.874707134E+02
 -.874642980E+02 -.874642980E+02 -.874765640E+02 -.874977462E+02 -.875253283E+02 -.875574363E+02 -.875926879E+02 -.876300736E+02 -.876688650E+02 -.877085424E+02 -.877487386E+02 -.877891950E+02 -.878297303E+02 -.878702153E+02 -.879105556E+02 -.879506786E+02 -.879905259E+02 -.880300462E+02 -.880691917E+02 -.881079161E+02 -.881461728E+02 -.881839137E+02 -.882210893E+02 -.882576481E+02 -.882935366E+02 -.883286993E+02 -.883630794E+02 -.883966182E+02 -.884292557E+02 -.884609310E+02 -.884915825E+02 -.885211482E+02 -.885495660E+02 -.885767740E+02 -.886027114E+02 -.886273179E+02 -.886505353E+02 -.886723067E+02 -.886925779E+02 -.887112973E+02 -.887284161E+02 -.887438893E+02 -.887576754E+02 -.887697371E+02 -.887800415E+02 -.887885603E+02 -.887952702E+02 -.888001530E+02 -.888031957E+02 -.888043905E+02 -.888037353E+02 -.888012333E+02 -.887968931E+02 -.887907287E+02 -.887827595E+02 -.887730096E+02 -.887615083E+02 -.887482895E+02 -.887333915E+02 -.887168566E+02 -.886987309E+02 -.886790639E+02 -.886579083E+02 -.886353191E+02 -.886113540E+02 -.885860722E+02 -.885595345E+02 -.885318027E+02 -.885029394E+02 -.884730073E+02 -.884420691E+02 -.884101870E+02 -.883774225E+02 -.883438361E+02 -.883094866E+02 -.882744316E+02 -.882387266E+02 -.882024252E+02 -.881655788E+02 -.881282367E+02 -.880904460E+02 -.880522520E+02 -.880136986E+02 -.879748289E+02 -.879356874E+02 -.878963216E+02 -.878567865E+02 -.878171498E+02 -.877775007E+02 -.877379623E+02 -.876987084E+02 -.876599871E+02 -.876221529E+02 -.875857084E+02 -.875513591E+02 -.875200838E+02 -.874932248E+02 -.874726026E+02 -.874606627E+02 -.874606627E+02
 -.874539311E+02 -.874539311E+02 -.874652447E+02 -.874847788E+02 -.875102095E+02 -.875398051E+02 -.875722870E+02 -.876067212E+02 -.876424331E+02 -.876789407E+02 -.877159026E+02 -.877530787E+02 -.877902995E+02 -.878274443E+02 -.878644247E+02 -.879011732E+02 -.879376347E+02 -.879737617E+02 -.880095102E+02 -.880448378E+02 -.880797020E+02 -.881140597E+02 -.881478664E+02 -.881810763E+02 -.882136422E+02 -.882455155E+02 -.882766460E+02 -.883069828E+02 -.883364740E+02 -.883650668E+02 -.883927082E+02 -.884193449E+02 -.884449239E+02 -.884693925E+02 -.884926987E+02 -.885147917E+02 -.885356219E+02 -.885551414E+02 -.885733046E+02 -.885900678E+02 -.886053903E+02 -.886192342E+02 -.886315649E+02 -.886423510E+02 -.886515651E+02 -.886591837E+02 -.886651872E+02 -.886695606E+02 -.886722928E+02 -.886733777E+02 -.886728133E+02 -.886706025E+02 -.886667523E+02 -.886612746E+02 -.886541854E+02 -.886455050E+02 -.886352578E+02 -.886234723E+02 -.886101805E+02 -.885954178E+02 -.885792231E+02 -.885616378E+02 -.885427063E+02 -.885224751E+02 -.885009927E+02 -.884783095E+02 -.884544770E+02 -.884295477E+02 -.884035749E+02 -.883766124E+02 -.883487138E+02 -.883199328E+02 -.882903224E+02 -.882599349E+02 -.882288217E+02 -.881970330E+02 -.881646175E+02 -.881316225E+02 -.880980937E+02 -.880640751E+02 -.880296089E+02 -.879947363E+02 -.879594971E+02 -.879239313E+02 -.878880800E+02 -.878519877E+02 -.878157058E+02 -.877792982E+02 -.877428488E+02 -.877064727E+02 -.876703325E+02 -.876346597E+02 -.875997842E+02 -.875661728E+02 -.875344803E+02 -.875056137E+02 -.874808161E+02 -.874617724E+02 -.874507445E+02 -.874507445E+02
 -.874437791E+02 -.874437791E+02 -.874541613E+02 -.874720849E+02 -.874954149E+02 -.875225589E+02 -.875523413E+02 -.875839027E+02 -.876166217E+02 -.876500536E+02 -.876838835E+02 -.877178893E+02 -.877519141E+02 -.877858456E+02 -.878196022E+02 -.878531207E+02 -.878863503E+02 -.879192471E+02 -.879517708E+02 -.879838827E+02 -.880155444E+02 -.880467171E+02 -.880773612E+02 -.881074360E+02 -.881368998E+02 -.881657098E+02 -.881938223E+02 -.882211929E+02 -.882477764E+02 -.882735273E+02 -.882983999E+02 -.883223485E+02 -.883453276E+02 -.883672921E+02 -.883881979E+02 -.884080017E+02 -.884266614E+02 -.884441366E+02 -.884603886E+02 -.884753807E+02 -.884890785E+02 -.885014502E+02 -.885124667E+02 -.885221018E+02 -.885303324E+02 -.885371389E+02 -.885425049E+02 -.885464177E+02 -.885488684E+02 -.885498515E+02 -.885493657E+02 -.885474132E+02 -.885440001E+02 -.885391362E+02 -.885328349E+02 -.885251134E+02 -.885159920E+02 -.885054946E+02 -.884936481E+02 -.884804824E+02 -.884660299E+02 -.884503259E+02 -.884334075E+02 -.884153142E+02 -.883960871E+02 -.883757687E+02 -.883544030E+02 -.883320346E+02 -.883087091E+02 -.882844724E+02 -.882593707E+02 -.882334501E+02 -.882067565E+02 -.881793351E+02 -.881512306E+02 -.881224869E+02 -.880931468E+02 -.880632519E+02 -.880328427E+02 -.880019583E+02 -.879706367E+02 -.879389149E+02 -.879068292E+02 -.878744160E+02 -.878417133E+02 -.878087623E+02 -.877756110E+02 -.877423189E+02 -.877089641E+02 -.876756539E+02 -.876425391E+02 -.876098342E+02 -.875778442E+02 -.875470005E+02 -.875179067E+02 -.874913990E+02 -.874686220E+02 -.874511266E+02 -.874409939E+02 -.874409939E+02
 -.874338593E+02 -.874338593E+02 -.874433328E+02 -.874596857E+02 -.874809676E+02 -.875057235E+02 -.875328789E+02 -.875616476E+02 -.875914606E+02 -.876219107E+02 -.876527092E+02 -.876836518E+02 -.877145942E+02 -.877454335E+02 -.877760939E+02 -.878065175E+02 -.878366575E+02 -.878664736E+02 -.878959291E+02 -.879249889E+02 -.879536185E+02 -.879817833E+02 -.880094478E+02 -.880365762E+02 -.880631316E+02 -.880890764E+02 -.881143726E+02 -.881389813E+02 -.881628636E+02 -.881859800E+02 -.882082912E+02 -.882297578E+02 -.882503410E+02 -.882700021E+02 -.882887035E+02 -.883064084E+02 -.883230811E+02 -.883386873E+02 -.883531943E+02 -.883665710E+02 -.883787885E+02 -.883898200E+02 -.883996409E+02 -.884082293E+02 -.884155658E+02 -.884216338E+02 -.884264198E+02 -.884299130E+02 -.884321060E+02 -.884329943E+02 -.884325767E+02 -.884308551E+02 -.884278346E+02 -.884235234E+02 -.884179329E+02 -.884110774E+02 -.884029740E+02 -.883936428E+02 -.883831065E+02 -.883713901E+02 -.883585210E+02 -.883445290E+02 -.883294455E+02 -.883133039E+02 -.882961389E+02 -.882779867E+02 -.882588847E+02 -.882388709E+02 -.882179844E+02 -.881962644E+02 -.881737505E+02 -.881504824E+02 -.881264998E+02 -.881018418E+02 -.880765474E+02 -.880506547E+02 -.880242013E+02 -.879972237E+02 -.879697578E+02 -.879418383E+02 -.879134990E+02 -.878847732E+02 -.878556937E+02 -.878262938E+02 -.877966080E+02 -.877666743E+02 -.877365371E+02 -.877062513E+02 -.876758891E+02 -.876455496E+02 -.876153718E+02 -.875855531E+02 -.875563735E+02 -.875282289E+02 -.875016725E+02 -.874774701E+02 -.874566695E+02 -.874406895E+02 -.874314332E+02 -.874314332E+02
 -.874241793E+02 -.874241793E+02 -.874327671E+02 -.874475895E+02 -.874668767E+02 -.874893085E+02 -.875139091E+02 -.875399642E+02 -.875669568E+02 -.875945165E+02 -.876223802E+02 -.876503619E+02 -.876783301E+02 -.877061905E+02 -.877338738E+02 -.877613273E+02 -.877885082E+02 -.878153798E+02 -.878419088E+02 -.878680639E+02 -.878938140E+02 -.879191282E+02 -.879439752E+02 -.879683233E+02 -.879921401E+02 -.880153928E+02 -.880380481E+02 -.880600725E+02 -.880814320E+02 -.881020926E+02 -.881220205E+02 -.881411820E+02 -.881595435E+02 -.881770723E+02 -.881937362E+02 -.882095039E+02 -.882243451E+02 -.882382307E+02 -.882511330E+02 -.882630258E+02 -.882738846E+02 -.882836868E+02 -.882924118E+02 -.883000411E+02 -.883065584E+02 -.883119498E+02 -.883162040E+02 -.883193119E+02 -.883212672E+02 -.883220663E+02 -.883217081E+02 -.883201942E+02 -.883175290E+02 -.883137193E+02 -.883087747E+02 -.883027072E+02 -.882955313E+02 -.882872637E+02 -.882779236E+02 -.882675322E+02 -.882561125E+02 -.882436895E+02 -.882302900E+02 -.882159421E+02 -.882006753E+02 -.881845203E+02 -.881675089E+02 -.881496736E+02 -.881310476E+02 -.881116645E+02 -.880915584E+02 -.880707634E+02 -.880493135E+02 -.880272429E+02 -.880045852E+02 -.879813736E+02 -.879576409E+02 -.879334192E+02 -.879087400E+02 -.878836341E+02 -.878581316E+02 -.878322621E+02 -.878060552E+02 -.877795408E+02 -.877527504E+02 -.877257187E+02 -.876984862E+02 -.876711033E+02 -.876436362E+02 -.876161756E+02 -.875888485E+02 -.875618352E+02 -.875353910E+02 -.875098764E+02 -.874857949E+02 -.874638429E+02 -.874449728E+02 -.874304738E+02 -.874220745E+02 -.874220745E+02
 -.874147386E+02 -.874147386E+02 -.874224633E+02 -.874357946E+02 -.874531398E+02 -.874733100E+02 -.874954259E+02 -.875188441E+02 -.875430986E+02 -.875678550E+02 -.875928758E+02 -.876179932E+02 -.876430879E+02 -.876680747E+02 -.876928908E+02 -.877174885E+02 -.877418289E+02 -.877658792E+02 -.877896094E+02 -.878129914E+02 -.878359977E+02 -.878586008E+02 -.878807733E+02 -.879024871E+02 -.879237140E+02 -.879444254E+02 -.879645925E+02 -.879841860E+02 -.880031767E+02 -.880215355E+02 -.880392331E+02 -.880562407E+02 -.880725297E+02 -.880880720E+02 -.881028405E+02 -.881168083E+02 -.881299498E+02 -.881422404E+02 -.881536566E+02 -.881641763E+02 -.881737790E+02 -.881824454E+02 -.881901584E+02 -.881969022E+02 -.882026633E+02 -.882074300E+02 -.882111927E+02 -.882139439E+02 -.882156783E+02 -.882163928E+02 -.882160866E+02 -.882147611E+02 -.882124198E+02 -.882090685E+02 -.882047153E+02 -.881993703E+02 -.881930456E+02 -.881857553E+02 -.881775155E+02 -.881683441E+02 -.881582604E+02 -.881472857E+02 -.881354424E+02 -.881227543E+02 -.881092465E+02 -.880949450E+02 -.880798767E+02 -.880640693E+02 -.880475511E+02 -.880303509E+02 -.880124978E+02 -.879940209E+02 -.879749498E+02 -.879553137E+02 -.879351417E+02 -.879144627E+02 -.878933052E+02 -.878716973E+02 -.878496664E+02 -.878272398E+02 -.878044441E+02 -.877813054E+02 -.877578503E+02 -.877341055E+02 -.877100994E+02 -.876858634E+02 -.876614342E+02 -.876368577E+02 -.876121938E+02 -.875875248E+02 -.875629658E+02 -.875386800E+02 -.875148981E+02 -.874919458E+02 -.874702774E+02 -.874505212E+02 -.874335359E+02 -.874204835E+02 -.874129215E+02 -.874129215E+02
 -.874055296E+02 -.874055296E+02 -.874124130E+02 -.874242917E+02 -.874397453E+02 -.874577132E+02 -.874774114E+02 -.874982656E+02 -.875198594E+02 -.875418943E+02 -.875641582E+02 -.875865006E+02 -.876088149E+02 -.876310247E+02 -.876530738E+02 -.876749192E+02 -.876965264E+02 -.877178659E+02 -.877389112E+02 -.877596373E+02 -.877800199E+02 -.878000350E+02 -.878196583E+02 -.878388655E+02 -.878576321E+02 -.878759333E+02 -.878937440E+02 -.879110393E+02 -.879277940E+02 -.879439830E+02 -.879595814E+02 -.879745646E+02 -.879889081E+02 -.880025883E+02 -.880155819E+02 -.880278663E+02 -.880394198E+02 -.880502216E+02 -.880602520E+02 -.880694923E+02 -.880779252E+02 -.880855346E+02 -.880923059E+02 -.880982262E+02 -.881032840E+02 -.881074694E+02 -.881107745E+02 -.881131930E+02 -.881147205E+02 -.881153544E+02 -.881150940E+02 -.881139404E+02 -.881118966E+02 -.881089676E+02 -.881051600E+02 -.881004823E+02 -.880949447E+02 -.880885590E+02 -.880813388E+02 -.880732989E+02 -.880644558E+02 -.880548273E+02 -.880444321E+02 -.880332906E+02 -.880214237E+02 -.880088535E+02 -.879956028E+02 -.879816950E+02 -.879671542E+02 -.879520049E+02 -.879362718E+02 -.879199801E+02 -.879031547E+02 -.878858209E+02 -.878680038E+02 -.878497282E+02 -.878310188E+02 -.878119000E+02 -.877923957E+02 -.877725297E+02 -.877523253E+02 -.877318057E+02 -.877109942E+02 -.876899146E+02 -.876685922E+02 -.876470552E+02 -.876253364E+02 -.876034770E+02 -.875815309E+02 -.875595720E+02 -.875377035E+02 -.875160713E+02 -.874948822E+02 -.874744272E+02 -.874551126E+02 -.874374993E+02 -.874223544E+02 -.874107149E+02 -.874039709E+02 -.874039709E+02
 -.873965399E+02 -.873965399E+02 -.874026027E+02 -.874130647E+02 -.874266738E+02 -.874424955E+02 -.874598386E+02 -.874781962E+02 -.874972013E+02 -.875165904E+02 -.875361761E+02 -.875558253E+02 -.875754438E+02 -.875949642E+02 -.876143364E+02 -.876335226E+02 -.876524923E+02 -.876712194E+02 -.876896807E+02 -.877078541E+02 -.877257186E+02 -.877432532E+02 -.877604368E+02 -.877772485E+02 -.877936671E+02 -.878096713E+02 -.878252396E+02 -.878403507E+02 -.878549831E+02 -.878691154E+02 -.878827264E+02 -.878957953E+02 -.879083015E+02 -.879202249E+02 -.879315459E+02 -.879422454E+02 -.879523052E+02 -.879617079E+02 -.879704368E+02 -.879784764E+02 -.879858121E+02 -.879924306E+02 -.879983196E+02 -.880034682E+02 -.880078669E+02 -.880115075E+02 -.880143834E+02 -.880164893E+02 -.880178216E+02 -.880183780E+02 -.880181581E+02 -.880171627E+02 -.880153944E+02 -.880128573E+02 -.880095569E+02 -.880055004E+02 -.880006961E+02 -.879951541E+02 -.879888855E+02 -.879819029E+02 -.879742199E+02 -.879658515E+02 -.879568135E+02 -.879471227E+02 -.879367969E+02 -.879258546E+02 -.879143150E+02 -.879021979E+02 -.878895235E+02 -.878763125E+02 -.878625860E+02 -.878483653E+02 -.878336715E+02 -.878185263E+02 -.878029511E+02 -.877869670E+02 -.877705954E+02 -.877538572E+02 -.877367731E+02 -.877193636E+02 -.877016490E+02 -.876836495E+02 -.876653855E+02 -.876468780E+02 -.876281492E+02 -.876092239E+02 -.875901314E+02 -.875709081E+02 -.875516018E+02 -.875322779E+02 -.875130279E+02 -.874939808E+02 -.874753194E+02 -.874573009E+02 -.874402839E+02 -.874247637E+02 -.874114169E+02 -.874011584E+02 -.873952142E+02 -.873952142E+02
 -.873877536E+02 -.873877536E+02 -.873930147E+02 -.874020928E+02 -.874139011E+02 -.874276281E+02 -.874426731E+02 -.874585961E+02 -.874750781E+02 -.874918900E+02 -.875088687E+02 -.875258985E+02 -.875428974E+02 -.875598064E+02 -.875765822E+02 -.875931917E+02 -.876096084E+02 -.876258097E+02 -.876417753E+02 -.876574864E+02 -.876729247E+02 -.876880721E+02 -.877029108E+02 -.877174228E+02 -.877315901E+02 -.877453945E+02 -.877588179E+02 -.877718421E+02 -.877844490E+02 -.877966208E+02 -.878083395E+02 -.878195875E+02 -.878303478E+02 -.878406034E+02 -.878503379E+02 -.878595355E+02 -.878681809E+02 -.878762597E+02 -.878837580E+02 -.878906629E+02 -.878969622E+02 -.879026450E+02 -.879077010E+02 -.879121213E+02 -.879158979E+02 -.879190241E+02 -.879214944E+02 -.879233045E+02 -.879244512E+02 -.879249330E+02 -.879247491E+02 -.879239005E+02 -.879223893E+02 -.879202188E+02 -.879173936E+02 -.879139196E+02 -.879098037E+02 -.879050543E+02 -.878996806E+02 -.878936930E+02 -.878871028E+02 -.878799225E+02 -.878721651E+02 -.878638447E+02 -.878549760E+02 -.878455745E+02 -.878356561E+02 -.878252375E+02 -.878143355E+02 -.878029675E+02 -.877911512E+02 -.877789043E+02 -.877662448E+02 -.877531909E+02 -.877397606E+02 -.877259721E+02 -.877118432E+02 -.876973917E+02 -.876826355E+02 -.876675920E+02 -.876522785E+02 -.876367125E+02 -.876209116E+02 -.876048940E+02 -.875886788E+02 -.875722878E+02 -.875557464E+02 -.875390863E+02 -.875223494E+02 -.875055926E+02 -.874888957E+02 -.874723710E+02 -.874561778E+02 -.874405396E+02 -.874257685E+02 -.874122950E+02 -.874007072E+02 -.873918001E+02 -.873866387E+02 -.873866387E+02
 -.873791531E+02 -.873791531E+02 -.873836297E+02 -.873913542E+02 -.874014012E+02 -.874130799E+02 -.874258787E+02 -.874394231E+02 -.874534411E+02 -.874677374E+02 -.874821729E+02 -.874966491E+02 -.875110958E+02 -.875254627E+02 -.875397130E+02 -.875538184E+02 -.875677562E+02 -.875815073E+02 -.875950543E+02 -.876083814E+02 -.876214729E+02 -.876343139E+02 -.876468891E+02 -.876591836E+02 -.876711822E+02 -.876828698E+02 -.876942311E+02 -.877052512E+02 -.877159150E+02 -.877262075E+02 -.877361140E+02 -.877456200E+02 -.877547112E+02 -.877633737E+02 -.877715941E+02 -.877793593E+02 -.877866568E+02 -.877934745E+02 -.877998014E+02 -.878056265E+02 -.878109402E+02 -.878157333E+02 -.878199975E+02 -.878237255E+02 -.878269108E+02 -.878295479E+02 -.878316323E+02 -.878331604E+02 -.878341297E+02 -.878345389E+02 -.878343876E+02 -.878336763E+02 -.878324068E+02 -.878305818E+02 -.878282051E+02 -.878252816E+02 -.878218168E+02 -.878178176E+02 -.878132915E+02 -.878082470E+02 -.878026935E+02 -.877966410E+02 -.877901003E+02 -.877830830E+02 -.877756011E+02 -.877676673E+02 -.877592948E+02 -.877504972E+02 -.877412885E+02 -.877316830E+02 -.877216952E+02 -.877113400E+02 -.877006322E+02 -.876895869E+02 -.876782191E+02 -.876665438E+02 -.876545762E+02 -.876423310E+02 -.876298231E+02 -.876170673E+02 -.876040782E+02 -.875908705E+02 -.875774590E+02 -.875638592E+02 -.875500875E+02 -.875361623E+02 -.875221054E+02 -.875079439E+02 -.874937135E+02 -.874794629E+02 -.874652602E+02 -.874512015E+02 -.874374223E+02 -.874241135E+02 -.874115411E+02 -.874000721E+02 -.873902075E+02 -.873826246E+02 -.873782304E+02 -.873782304E+02
 -.873707288E+02 -.873707288E+02 -.873744369E+02 -.873808353E+02 -.873891575E+02 -.873988307E+02 -.874094313E+02 -.874206484E+02 -.874322564E+02 -.874440933E+02 -.874560439E+02 -.874680260E+02 -.874799816E+02 -.874918691E+02 -.875036576E+02 -.875153237E+02 -.875268487E+02 -.875382166E+02 -.875494131E+02 -.875604251E+02 -.875712398E+02 -.875818448E+02 -.875922276E+02 -.876023760E+02 -.876122776E+02 -.876219200E+02 -.876312909E+02 -.876403779E+02 -.876491689E+02 -.876576517E+02 -.876658145E+02 -.876736454E+02 -.876811330E+02 -.876882659E+02 -.876950335E+02 -.877014250E+02 -.877074305E+02 -.877130404E+02 -.877182455E+02 -.877230373E+02 -.877274080E+02 -.877313501E+02 -.877348571E+02 -.877379230E+02 -.877405427E+02 -.877427119E+02 -.877444267E+02 -.877456846E+02 -.877464833E+02 -.877468219E+02 -.877467000E+02 -.877461181E+02 -.877450775E+02 -.877435806E+02 -.877416302E+02 -.877392303E+02 -.877363853E+02 -.877331008E+02 -.877293827E+02 -.877252379E+02 -.877206738E+02 -.877156986E+02 -.877103209E+02 -.877045499E+02 -.876983954E+02 -.876918676E+02 -.876849771E+02 -.876777348E+02 -.876701521E+02 -.876622405E+02 -.876540117E+02 -.876454778E+02 -.876366508E+02 -.876275429E+02 -.876181663E+02 -.876085334E+02 -.875986563E+02 -.875885472E+02 -.875782183E+02 -.875676816E+02 -.875569492E+02 -.875460332E+02 -.875349458E+02 -.875236997E+02 -.875123087E+02 -.875007879E+02 -.874891554E+02 -.874774339E+02 -.874656528E+02 -.874538529E+02 -.874420905E+02 -.874304454E+02 -.874190304E+02 -.874080038E+02 -.873975864E+02 -.873880825E+02 -.873799078E+02 -.873736239E+02 -.873699825E+02 -.873699825E+02
 -.873625092E+02 -.873625092E+02 -.873654650E+02 -.873705659E+02 -.873772010E+02 -.873849139E+02 -.873933661E+02 -.874023096E+02 -.874115643E+02 -.874210008E+02 -.874305269E+02 -.874400770E+02 -.874496048E+02 -.874590769E+02 -.874684688E+02 -.874777616E+02 -.874869403E+02 -.874959923E+02 -.875049062E+02 -.875136714E+02 -.875222780E+02 -.875307158E+02 -.875389753E+02 -.875470466E+02 -.875549200E+02 -.875625856E+02 -.875700338E+02 -.875772550E+02 -.875842395E+02 -.875909779E+02 -.875974608E+02 -.876036789E+02 -.876096233E+02 -.876152853E+02 -.876206563E+02 -.876257282E+02 -.876304930E+02 -.876349434E+02 -.876390722E+02 -.876428728E+02 -.876463391E+02 -.876494653E+02 -.876522463E+02 -.876546776E+02 -.876567552E+02 -.876584755E+02 -.876598358E+02 -.876608340E+02 -.876614685E+02 -.876617383E+02 -.876616433E+02 -.876611838E+02 -.876603610E+02 -.876591765E+02 -.876576326E+02 -.876557323E+02 -.876534792E+02 -.876508775E+02 -.876479319E+02 -.876446476E+02 -.876410304E+02 -.876370867E+02 -.876328232E+02 -.876282471E+02 -.876233659E+02 -.876181876E+02 -.876127204E+02 -.876069730E+02 -.876009540E+02 -.875946726E+02 -.875881380E+02 -.875813595E+02 -.875743466E+02 -.875671088E+02 -.875596558E+02 -.875519973E+02 -.875441427E+02 -.875361018E+02 -.875278842E+02 -.875194994E+02 -.875109569E+02 -.875022663E+02 -.874934374E+02 -.874844803E+02 -.874754060E+02 -.874662266E+02 -.874569565E+02 -.874476138E+02 -.874382223E+02 -.874288144E+02 -.874194352E+02 -.874101486E+02 -.874010447E+02 -.873922501E+02 -.873839409E+02 -.873763606E+02 -.873698406E+02 -.873648291E+02 -.873619255E+02 -.873619255E+02
 -.873546547E+02 -.873546547E+02 -.873568812E+02 -.873607261E+02 -.873657302E+02 -.873715493E+02 -.873779284E+02 -.873846798E+02 -.873916675E+02 -.873987932E+02 -.874059870E+02 -.874131991E+02 -.874203942E+02 -.874275469E+02 -.874346385E+02 -.874416546E+02 -.874485838E+02 -.874554164E+02 -.874621439E+02 -.874687582E+02 -.874752518E+02 -.874816172E+02 -.874878471E+02 -.874939340E+02 -.874998707E+02 -.875056498E+02 -.875112642E+02 -.875167065E+02 -.875219697E+02 -.875270466E+02 -.875319302E+02 -.875366138E+02 -.875410905E+02 -.875453540E+02 -.875493979E+02 -.875532161E+02 -.875568028E+02 -.875601524E+02 -.875632598E+02 -.875661199E+02 -.875687282E+02 -.875710805E+02 -.875731731E+02 -.875750025E+02 -.875765658E+02 -.875778604E+02 -.875788842E+02 -.875796357E+02 -.875801137E+02 -.875803175E+02 -.875802471E+02 -.875799026E+02 -.875792848E+02 -.875783950E+02 -.875772350E+02 -.875758069E+02 -.875741134E+02 -.875721575E+02 -.875699428E+02 -.875674731E+02 -.875647528E+02 -.875617864E+02 -.875585790E+02 -.875551359E+02 -.875514628E+02 -.875475655E+02 -.875434501E+02 -.875391230E+02 -.875345908E+02 -.875298601E+02 -.875249378E+02 -.875198310E+02 -.875145466E+02 -.875090917E+02 -.875034737E+02 -.874976996E+02 -.874917767E+02 -.874857122E+02 -.874795133E+02 -.874731871E+02 -.874667409E+02 -.874601819E+02 -.874535175E+02 -.874467552E+02 -.874399035E+02 -.874329716E+02 -.874259705E+02 -.874189139E+02 -.874118200E+02 -.874047135E+02 -.873976288E+02 -.873906144E+02 -.873837388E+02 -.873770979E+02 -.873708251E+02 -.873651043E+02 -.873601857E+02 -.873564071E+02 -.873542192E+02 -.873542192E+02
 -.873476937E+02 -.873476937E+02 -.873492422E+02 -.873519244E+02 -.873554243E+02 -.873595035E+02 -.873639838E+02 -.873687332E+02 -.873736547E+02 -.873786782E+02 -.873837534E+02 -.873888441E+02 -.873939244E+02 -.873989759E+02 -.874039848E+02 -.874089406E+02 -.874138350E+02 -.874186609E+02 -.874234123E+02 -.874280833E+02 -.874326687E+02 -.874371630E+02 -.874415611E+02 -.874458578E+02 -.874500480E+02 -.874541264E+02 -.874580881E+02 -.874619279E+02 -.874656409E+02 -.874692220E+02 -.874726665E+02 -.874759694E+02 -.874791262E+02 -.874821323E+02 -.874849833E+02 -.874876749E+02 -.874902031E+02 -.874925640E+02 -.874947540E+02 -.874967697E+02 -.874986078E+02 -.875002655E+02 -.875017401E+02 -.875030292E+02 -.875041308E+02 -.875050431E+02 -.875057648E+02 -.875062946E+02 -.875066317E+02 -.875067758E+02 -.875067267E+02 -.875064846E+02 -.875060500E+02 -.875054239E+02 -.875046074E+02 -.875036020E+02 -.875024096E+02 -.875010323E+02 -.874994726E+02 -.874977331E+02 -.874958169E+02 -.874937271E+02 -.874914673E+02 -.874890412E+02 -.874864527E+02 -.874837058E+02 -.874808049E+02 -.874777545E+02 -.874745589E+02 -.874712230E+02 -.874677516E+02 -.874641494E+02 -.874604215E+02 -.874565729E+02 -.874526086E+02 -.874485335E+02 -.874443529E+02 -.874400718E+02 -.874356952E+02 -.874312281E+02 -.874266758E+02 -.874220432E+02 -.874173358E+02 -.874125589E+02 -.874077185E+02 -.874028213E+02 -.873978755E+02 -.873928910E+02 -.873878812E+02 -.873828641E+02 -.873778649E+02 -.873729187E+02 -.873680750E+02 -.873634025E+02 -.873589958E+02 -.873549846E+02 -.873515437E+02 -.873489072E+02 -.873473851E+02 -.873473851E+02
 -.873429676E+02 -.873429676E+02 -.873439857E+02 -.873457737E+02 -.873481340E+02 -.873509111E+02 -.873539842E+02 -.873572606E+02 -.873606707E+02 -.873641628E+02 -.873676991E+02 -.873712519E+02 -.873748016E+02 -.873783338E+02 -.873818379E+02 -.873853058E+02 -.873887313E+02 -.873921091E+02 -.873954348E+02 -.873987042E+02 -.874019134E+02 -.874050587E+02 -.874081364E+02 -.874111430E+02 -.874140747E+02 -.874169280E+02 -.874196994E+02 -.874223853E+02 -.874249823E+02 -.874274868E+02 -.874298956E+02 -.874322052E+02 -.874344124E+02 -.874365141E+02 -.874385072E+02 -.874403888E+02 -.874421561E+02 -.874438063E+02 -.874453370E+02 -.874467457E+02 -.874480303E+02 -.874491888E+02 -.874502194E+02 -.874511203E+02 -.874518902E+02 -.874525278E+02 -.874530322E+02 -.874534026E+02 -.874536384E+02 -.874537393E+02 -.874537053E+02 -.874535364E+02 -.874532331E+02 -.874527960E+02 -.874522258E+02 -.874515237E+02 -.874506908E+02 -.874497288E+02 -.874486392E+02 -.874474240E+02 -.874460852E+02 -.874446251E+02 -.874430460E+02 -.874413506E+02 -.874395415E+02 -.874376215E+02 -.874355938E+02 -.874334613E+02 -.874312271E+02 -.874288946E+02 -.874264671E+02 -.874239480E+02 -.874213406E+02 -.874186485E+02 -.874158753E+02 -.874130243E+02 -.874100991E+02 -.874071033E+02 -.874040404E+02 -.874009140E+02 -.873977276E+02 -.873944849E+02 -.873911896E+02 -.873878458E+02 -.873844577E+02 -.873810304E+02 -.873775700E+02 -.873740842E+02 -.873705833E+02 -.873670812E+02 -.873635974E+02 -.873601585E+02 -.873568018E+02 -.873535777E+02 -.873505546E+02 -.873478233E+02 -.873455023E+02 -.873437444E+02 -.873427436E+02 -.873427436E+02
 -.873429676E+02 -.873429676E+02 -.873439857E+02 -.873457737E+02 -.873481340E+02 -.873509111E+02 -.873539842E+02 -.873572606E+02 -.873606707E+02 -.873641628E+02 -.873676991E+02 -.873712519E+02 -.873748016E+02 -.873783338E+02 -.873818379E+02 -.873853058E+02 -.873887313E+02 -.873921091E+02 -.873954348E+02 -.873987042E+02 -.874019134E+02 -.874050587E+02 -.874081364E+02 -.874111430E+02 -.874140747E+02 -.874169280E+02 -.874196994E+02 -.874223853E+02 -.874249823E+02 -.874274868E+02 -.874298956E+02 -.874322052E+02 -.874344124E+02 -.874365141E+02 -.874385072E+02 -.874403888E+02 -.874421561E+02 -.874438063E+02 -.874453370E+02 -.874467457E+02 -.874480303E+02 -.874491888E+02 -.874502194E+02 -.874511203E+02 -.874518902E+02 -.874525278E+02 -.874530322E+02 -.874534026E+02 -.874536384E+02 -.874537393E+02 -.874537053E+02 -.874535364E+02 -.874532331E+02 -.874527960E+02 -.874522258E+02 -.874515237E+02 -.874506908E+02 -.874497288E+02 -.874486392E+02 -.874474240E+02 -.874460852E+02 -.874446251E+02 -.874430460E+02 -.874413506E+02 -.874395415E+02 -.874376215E+02 -.874355938E+02 -.874334613E+02 -.874312271E+02 -.874288946E+02 -.874264671E+02 -.874239480E+02 -.874213406E+02 -.874186485E+02 -.874158753E+02 -.874130243E+02 -.874100991E+02 -.874071033E+02 -.874040404E+02 -.874009140E+02 -.873977276E+02 -.873944849E+02 -.873911896E+02 -.873878458E+02 -.873844577E+02 -.873810304E+02 -.873775700E+02 -.873740842E+02 -.873705833E+02 -.873670812E+02 -.873635974E+02 -.873601585E+02 -.873568018E+02 -.873535777E+02 -.873505546E+02 -.873478233E+02 -.873455023E+02 -.873437444E+02 -.873427436E+02 -.873427436E+02
