# Supplementary material for: Electrical Pacing of Cardiac Tissue Including Potassium Inward Rectification
Source: PLoS One. 2015 Jun 9;10(6):e0127837. doi: 10.1371/journal.pone.0127837 (PMC4461281; doi:10.1371/journal.pone.0127837)
Supplement: S1 Data — (ZIP) [file pone.0127837.s001.zip › All-Data/Data-without-IK1/BDT47/Vm50ms.txt]

 -.873300171E+02 -.873648843E+02 -.873662976E+02 -.873688488E+02 -.873723127E+02 -.873765030E+02 -.873812666E+02 -.873864774E+02 -.873920317E+02 -.873978445E+02 -.874038465E+02 -.874099818E+02 -.874162046E+02 -.874224782E+02 -.874287718E+02 -.874350601E+02 -.874413210E+02 -.874475355E+02 -.874536870E+02 -.874597607E+02 -.874657438E+02 -.874716247E+02 -.874773930E+02 -.874830394E+02 -.874885547E+02 -.874939305E+02 -.874991584E+02 -.875042305E+02 -.875091390E+02 -.875138764E+02 -.875184354E+02 -.875228093E+02 -.875269915E+02 -.875309756E+02 -.875347555E+02 -.875383253E+02 -.875416794E+02 -.875448122E+02 -.875477187E+02 -.875503942E+02 -.875528342E+02 -.875550348E+02 -.875569924E+02 -.875587037E+02 -.875601659E+02 -.875613766E+02 -.875623337E+02 -.875630359E+02 -.875634818E+02 -.875636710E+02 -.875636032E+02 -.875632788E+02 -.875626984E+02 -.875618634E+02 -.875607753E+02 -.875594363E+02 -.875578488E+02 -.875560159E+02 -.875539408E+02 -.875516273E+02 -.875490795E+02 -.875463019E+02 -.875432993E+02 -.875400767E+02 -.875366397E+02 -.875329938E+02 -.875291451E+02 -.875250996E+02 -.875208639E+02 -.875164445E+02 -.875118482E+02 -.875070821E+02 -.875021533E+02 -.874970693E+02 -.874918376E+02 -.874864662E+02 -.874809633E+02 -.874753373E+02 -.874695972E+02 -.874637527E+02 -.874578140E+02 -.874517922E+02 -.874456998E+02 -.874395506E+02 -.874333604E+02 -.874271476E+02 -.874209334E+02 -.874147434E+02 -.874086077E+02 -.874025631E+02 -.873966541E+02 -.873909350E+02 -.873854723E+02 -.873803476E+02 -.873756610E+02 -.873715353E+02 -.873681208E+02 -.873656014E+02 -.873642028E+02 -.873642028E+02
 -.873648843E+02 -.873648843E+02 -.873662976E+02 -.873688488E+02 -.873723127E+02 -.873765030E+02 -.873812666E+02 -.873864774E+02 -.873920317E+02 -.873978445E+02 -.874038465E+02 -.874099818E+02 -.874162046E+02 -.874224782E+02 -.874287718E+02 -.874350601E+02 -.874413210E+02 -.874475355E+02 -.874536870E+02 -.874597607E+02 -.874657438E+02 -.874716247E+02 -.874773930E+02 -.874830394E+02 -.874885547E+02 -.874939305E+02 -.874991584E+02 -.875042305E+02 -.875091390E+02 -.875138764E+02 -.875184354E+02 -.875228093E+02 -.875269915E+02 -.875309756E+02 -.875347555E+02 -.875383253E+02 -.875416794E+02 -.875448122E+02 -.875477187E+02 -.875503942E+02 -.875528342E+02 -.875550348E+02 -.875569924E+02 -.875587037E+02 -.875601659E+02 -.875613766E+02 -.875623337E+02 -.875630359E+02 -.875634818E+02 -.875636710E+02 -.875636032E+02 -.875632788E+02 -.875626984E+02 -.875618634E+02 -.875607753E+02 -.875594363E+02 -.875578488E+02 -.875560159E+02 -.875539408E+02 -.875516273E+02 -.875490795E+02 -.875463019E+02 -.875432993E+02 -.875400767E+02 -.875366397E+02 -.875329938E+02 -.875291451E+02 -.875250996E+02 -.875208639E+02 -.875164445E+02 -.875118482E+02 -.875070821E+02 -.875021533E+02 -.874970693E+02 -.874918376E+02 -.874864662E+02 -.874809633E+02 -.874753373E+02 -.874695972E+02 -.874637527E+02 -.874578140E+02 -.874517922E+02 -.874456998E+02 -.874395506E+02 -.874333604E+02 -.874271476E+02 -.874209334E+02 -.874147434E+02 -.874086077E+02 -.874025631E+02 -.873966541E+02 -.873909350E+02 -.873854723E+02 -.873803476E+02 -.873756610E+02 -.873715353E+02 -.873681208E+02 -.873656014E+02 -.873642028E+02 -.873642028E+02
 -.873723574E+02 -.873723574E+02 -.873743684E+02 -.873779504E+02 -.873827531E+02 -.873884987E+02 -.873949673E+02 -.874019847E+02 -.874094127E+02 -.874171421E+02 -.874250865E+02 -.874331774E+02 -.874413603E+02 -.874495911E+02 -.874578331E+02 -.874660555E+02 -.874742317E+02 -.874823387E+02 -.874903566E+02 -.874982680E+02 -.875060575E+02 -.875137115E+02 -.875212176E+02 -.875285639E+02 -.875357391E+02 -.875427323E+02 -.875495329E+02 -.875561304E+02 -.875625150E+02 -.875686772E+02 -.875746078E+02 -.875802979E+02 -.875857391E+02 -.875909231E+02 -.875958418E+02 -.876004874E+02 -.876048524E+02 -.876089297E+02 -.876127127E+02 -.876161950E+02 -.876193712E+02 -.876222357E+02 -.876247840E+02 -.876270117E+02 -.876289152E+02 -.876304911E+02 -.876317368E+02 -.876326504E+02 -.876332303E+02 -.876334757E+02 -.876333865E+02 -.876329630E+02 -.876322062E+02 -.876311178E+02 -.876296998E+02 -.876279551E+02 -.876258869E+02 -.876234992E+02 -.876207963E+02 -.876177833E+02 -.876144654E+02 -.876108486E+02 -.876069392E+02 -.876027440E+02 -.875982699E+02 -.875935246E+02 -.875885157E+02 -.875832513E+02 -.875777399E+02 -.875719899E+02 -.875660104E+02 -.875598104E+02 -.875533991E+02 -.875467862E+02 -.875399814E+02 -.875329947E+02 -.875258365E+02 -.875185175E+02 -.875110490E+02 -.875034427E+02 -.874957112E+02 -.874878681E+02 -.874799284E+02 -.874719086E+02 -.874638276E+02 -.874557069E+02 -.874475719E+02 -.874394527E+02 -.874313855E+02 -.874234143E+02 -.874155932E+02 -.874079893E+02 -.874006864E+02 -.873937897E+02 -.873874316E+02 -.873817805E+02 -.873770501E+02 -.873735137E+02 -.873715211E+02 -.873715211E+02
 -.873843317E+02 -.873843317E+02 -.873871363E+02 -.873921069E+02 -.873987390E+02 -.874066375E+02 -.874154932E+02 -.874250648E+02 -.874351644E+02 -.874456454E+02 -.874563938E+02 -.874673202E+02 -.874783539E+02 -.874894377E+02 -.875005245E+02 -.875115745E+02 -.875225540E+02 -.875334339E+02 -.875441892E+02 -.875547982E+02 -.875652415E+02 -.875755017E+02 -.875855629E+02 -.875954095E+02 -.876050266E+02 -.876143998E+02 -.876235150E+02 -.876323586E+02 -.876409174E+02 -.876491788E+02 -.876571306E+02 -.876647611E+02 -.876720586E+02 -.876790118E+02 -.876856099E+02 -.876918423E+02 -.876976987E+02 -.877031696E+02 -.877082459E+02 -.877129193E+02 -.877171819E+02 -.877210267E+02 -.877244470E+02 -.877274371E+02 -.877299918E+02 -.877321067E+02 -.877337782E+02 -.877350037E+02 -.877357810E+02 -.877361091E+02 -.877359877E+02 -.877354173E+02 -.877343994E+02 -.877329360E+02 -.877310301E+02 -.877286856E+02 -.877259068E+02 -.877226992E+02 -.877190687E+02 -.877150221E+02 -.877105668E+02 -.877057107E+02 -.877004625E+02 -.876948313E+02 -.876888267E+02 -.876824590E+02 -.876757385E+02 -.876686764E+02 -.876612838E+02 -.876535726E+02 -.876455544E+02 -.876372417E+02 -.876286469E+02 -.876197826E+02 -.876106620E+02 -.876012983E+02 -.875917051E+02 -.875818965E+02 -.875718872E+02 -.875616924E+02 -.875513284E+02 -.875408124E+02 -.875301635E+02 -.875194026E+02 -.875085535E+02 -.874976436E+02 -.874867047E+02 -.874757751E+02 -.874649009E+02 -.874541387E+02 -.874435588E+02 -.874332493E+02 -.874233218E+02 -.874139177E+02 -.874052184E+02 -.873974566E+02 -.873909321E+02 -.873860322E+02 -.873832580E+02 -.873832580E+02
 -.873988117E+02 -.873988117E+02 -.874024951E+02 -.874090076E+02 -.874176792E+02 -.874279880E+02 -.874395281E+02 -.874519850E+02 -.874651149E+02 -.874787287E+02 -.874926799E+02 -.875068538E+02 -.875211594E+02 -.875355233E+02 -.875498852E+02 -.875641947E+02 -.875784090E+02 -.875924919E+02 -.876064122E+02 -.876201426E+02 -.876336590E+02 -.876469393E+02 -.876599628E+02 -.876727095E+02 -.876851604E+02 -.876972967E+02 -.877091004E+02 -.877205538E+02 -.877316403E+02 -.877423432E+02 -.877526469E+02 -.877625357E+02 -.877719945E+02 -.877810084E+02 -.877895630E+02 -.877976444E+02 -.878052392E+02 -.878123350E+02 -.878189197E+02 -.878249824E+02 -.878305126E+02 -.878355010E+02 -.878399389E+02 -.878438185E+02 -.878471331E+02 -.878498768E+02 -.878520449E+02 -.878536338E+02 -.878546409E+02 -.878550647E+02 -.878549047E+02 -.878541618E+02 -.878528376E+02 -.878509351E+02 -.878484582E+02 -.878454118E+02 -.878418021E+02 -.878376359E+02 -.878329213E+02 -.878276672E+02 -.878218834E+02 -.878155803E+02 -.878087694E+02 -.878014627E+02 -.877936729E+02 -.877854134E+02 -.877766981E+02 -.877675414E+02 -.877579581E+02 -.877479635E+02 -.877375732E+02 -.877268031E+02 -.877156696E+02 -.877041892E+02 -.876923787E+02 -.876802554E+02 -.876678369E+02 -.876551412E+02 -.876421871E+02 -.876289940E+02 -.876155825E+02 -.876019746E+02 -.875881943E+02 -.875742680E+02 -.875602256E+02 -.875461015E+02 -.875319360E+02 -.875177772E+02 -.875036837E+02 -.874897275E+02 -.874759987E+02 -.874626104E+02 -.874497064E+02 -.874374707E+02 -.874261392E+02 -.874160165E+02 -.874074961E+02 -.874010881E+02 -.873974542E+02 -.873974542E+02
 -.874147012E+02 -.874147012E+02 -.874193088E+02 -.874274430E+02 -.874382614E+02 -.874511112E+02 -.874654871E+02 -.874809982E+02 -.874973425E+02 -.875142863E+02 -.875316481E+02 -.875492854E+02 -.875670852E+02 -.875849562E+02 -.876028237E+02 -.876206253E+02 -.876383091E+02 -.876558306E+02 -.876731518E+02 -.876902393E+02 -.877070634E+02 -.877235965E+02 -.877398128E+02 -.877556874E+02 -.877711963E+02 -.877863163E+02 -.878010248E+02 -.878153001E+02 -.878291209E+02 -.878424667E+02 -.878553174E+02 -.878676533E+02 -.878794551E+02 -.878907039E+02 -.879013814E+02 -.879114699E+02 -.879209526E+02 -.879298135E+02 -.879380373E+02 -.879456100E+02 -.879525185E+02 -.879587504E+02 -.879642948E+02 -.879691418E+02 -.879732827E+02 -.879767101E+02 -.879794180E+02 -.879814015E+02 -.879826575E+02 -.879831841E+02 -.879829806E+02 -.879820481E+02 -.879803887E+02 -.879780063E+02 -.879749057E+02 -.879710934E+02 -.879665772E+02 -.879613659E+02 -.879554697E+02 -.879489002E+02 -.879416696E+02 -.879337915E+02 -.879252805E+02 -.879161518E+02 -.879064218E+02 -.878961073E+02 -.878852261E+02 -.878737965E+02 -.878618373E+02 -.878493679E+02 -.878364080E+02 -.878229778E+02 -.878090978E+02 -.877947889E+02 -.877800723E+02 -.877649694E+02 -.877495024E+02 -.877336938E+02 -.877175669E+02 -.877011458E+02 -.876844560E+02 -.876675246E+02 -.876503812E+02 -.876330584E+02 -.876155927E+02 -.875980265E+02 -.875804093E+02 -.875628004E+02 -.875452719E+02 -.875279127E+02 -.875108339E+02 -.874941759E+02 -.874781170E+02 -.874628855E+02 -.874487754E+02 -.874361657E+02 -.874255476E+02 -.874175580E+02 -.874130248E+02 -.874130248E+02
 -.874314512E+02 -.874314512E+02 -.874370123E+02 -.874468193E+02 -.874598533E+02 -.874753277E+02 -.874926359E+02 -.875113091E+02 -.875309858E+02 -.875513857E+02 -.875722910E+02 -.875935303E+02 -.876149673E+02 -.876364922E+02 -.876580153E+02 -.876794622E+02 -.877007708E+02 -.877218884E+02 -.877427696E+02 -.877633745E+02 -.877836670E+02 -.878036139E+02 -.878231836E+02 -.878423459E+02 -.878610718E+02 -.878793330E+02 -.878971023E+02 -.879143530E+02 -.879310594E+02 -.879471962E+02 -.879627386E+02 -.879776621E+02 -.879919431E+02 -.880055580E+02 -.880184844E+02 -.880307004E+02 -.880421851E+02 -.880529187E+02 -.880628824E+02 -.880720585E+02 -.880804307E+02 -.880879838E+02 -.880947040E+02 -.881005789E+02 -.881055978E+02 -.881097514E+02 -.881130322E+02 -.881154343E+02 -.881169536E+02 -.881175877E+02 -.881173359E+02 -.881161994E+02 -.881141810E+02 -.881112853E+02 -.881075185E+02 -.881028887E+02 -.880974055E+02 -.880910800E+02 -.880839250E+02 -.880759547E+02 -.880671845E+02 -.880576312E+02 -.880473130E+02 -.880362488E+02 -.880244589E+02 -.880119643E+02 -.879987869E+02 -.879849493E+02 -.879704749E+02 -.879553876E+02 -.879397116E+02 -.879234719E+02 -.879066936E+02 -.878894023E+02 -.878716238E+02 -.878533847E+02 -.878347116E+02 -.878156320E+02 -.877961741E+02 -.877763672E+02 -.877562418E+02 -.877358308E+02 -.877151696E+02 -.876942972E+02 -.876732575E+02 -.876521011E+02 -.876308873E+02 -.876096870E+02 -.875885864E+02 -.875676920E+02 -.875471371E+02 -.875270897E+02 -.875077639E+02 -.874894339E+02 -.874724528E+02 -.874572764E+02 -.874444956E+02 -.874348773E+02 -.874294190E+02 -.874294190E+02
 -.874488075E+02 -.874488075E+02 -.874553446E+02 -.874668648E+02 -.874821694E+02 -.875003365E+02 -.875206555E+02 -.875425788E+02 -.875656835E+02 -.875896417E+02 -.876141980E+02 -.876391513E+02 -.876643415E+02 -.876896400E+02 -.877149418E+02 -.877401602E+02 -.877652230E+02 -.877900688E+02 -.878146445E+02 -.878389032E+02 -.878628022E+02 -.878863020E+02 -.879093651E+02 -.879319557E+02 -.879540393E+02 -.879755825E+02 -.879965527E+02 -.880169182E+02 -.880366480E+02 -.880557116E+02 -.880740790E+02 -.880917207E+02 -.881086078E+02 -.881247121E+02 -.881400061E+02 -.881544634E+02 -.881680587E+02 -.881807676E+02 -.881925674E+02 -.882034365E+02 -.882133548E+02 -.882223037E+02 -.882302664E+02 -.882372277E+02 -.882431744E+02 -.882480952E+02 -.882519810E+02 -.882548244E+02 -.882566204E+02 -.882573662E+02 -.882570607E+02 -.882557055E+02 -.882533040E+02 -.882498618E+02 -.882453866E+02 -.882398882E+02 -.882333785E+02 -.882258710E+02 -.882173815E+02 -.882079271E+02 -.881975269E+02 -.881862014E+02 -.881739727E+02 -.881608639E+02 -.881468998E+02 -.881321059E+02 -.881165089E+02 -.881001363E+02 -.880830163E+02 -.880651779E+02 -.880466505E+02 -.880274641E+02 -.880076490E+02 -.879872360E+02 -.879662562E+02 -.879447411E+02 -.879227228E+02 -.879002338E+02 -.878773077E+02 -.878539791E+02 -.878302843E+02 -.878062618E+02 -.877819532E+02 -.877574043E+02 -.877326666E+02 -.877077992E+02 -.876828714E+02 -.876579660E+02 -.876331837E+02 -.876086491E+02 -.875845176E+02 -.875609860E+02 -.875383045E+02 -.875167943E+02 -.874968684E+02 -.874790613E+02 -.874640654E+02 -.874527801E+02 -.874463755E+02 -.874463755E+02
 -.874666632E+02 -.874666632E+02 -.874741967E+02 -.874874674E+02 -.875050951E+02 -.875260197E+02 -.875494252E+02 -.875746829E+02 -.876013072E+02 -.876289214E+02 -.876572315E+02 -.876860061E+02 -.877150611E+02 -.877442488E+02 -.877734488E+02 -.878025623E+02 -.878315066E+02 -.878602112E+02 -.878886150E+02 -.879166638E+02 -.879443080E+02 -.879715014E+02 -.879982005E+02 -.880243634E+02 -.880499500E+02 -.880749209E+02 -.880992381E+02 -.881228641E+02 -.881457622E+02 -.881678961E+02 -.881892301E+02 -.882097290E+02 -.882293582E+02 -.882480840E+02 -.882658736E+02 -.882826953E+02 -.882985186E+02 -.883133144E+02 -.883270551E+02 -.883397148E+02 -.883512690E+02 -.883616954E+02 -.883709736E+02 -.883790853E+02 -.883860146E+02 -.883917476E+02 -.883962733E+02 -.883995829E+02 -.884016702E+02 -.884025317E+02 -.884021664E+02 -.884005758E+02 -.883977642E+02 -.883937384E+02 -.883885079E+02 -.883820843E+02 -.883744820E+02 -.883657176E+02 -.883558100E+02 -.883447800E+02 -.883326505E+02 -.883194465E+02 -.883051943E+02 -.882899222E+02 -.882736596E+02 -.882564375E+02 -.882382877E+02 -.882192433E+02 -.881993382E+02 -.881786067E+02 -.881570842E+02 -.881348062E+02 -.881118088E+02 -.880881286E+02 -.880638022E+02 -.880388668E+02 -.880133602E+02 -.879873206E+02 -.879607870E+02 -.879338000E+02 -.879064016E+02 -.878786365E+02 -.878505527E+02 -.878222031E+02 -.877936467E+02 -.877649514E+02 -.877361967E+02 -.877074775E+02 -.876789093E+02 -.876506347E+02 -.876228320E+02 -.875957267E+02 -.875696061E+02 -.875448385E+02 -.875218988E+02 -.875014006E+02 -.874841399E+02 -.874711510E+02 -.874637799E+02 -.874637799E+02
 -.874849798E+02 -.874849798E+02 -.874935296E+02 -.875085895E+02 -.875285945E+02 -.875523439E+02 -.875789142E+02 -.876075936E+02 -.876378323E+02 -.876692035E+02 -.877013739E+02 -.877340815E+02 -.877671181E+02 -.878003166E+02 -.878335416E+02 -.878666815E+02 -.878996430E+02 -.879323464E+02 -.879647223E+02 -.879967086E+02 -.880282486E+02 -.880592894E+02 -.880897809E+02 -.881196749E+02 -.881489251E+02 -.881774860E+02 -.882053132E+02 -.882323630E+02 -.882585923E+02 -.882839583E+02 -.883084189E+02 -.883319326E+02 -.883544585E+02 -.883759566E+02 -.883963879E+02 -.884157149E+02 -.884339012E+02 -.884509120E+02 -.884667144E+02 -.884812771E+02 -.884945711E+02 -.885065695E+02 -.885172478E+02 -.885265841E+02 -.885345592E+02 -.885411566E+02 -.885463628E+02 -.885501673E+02 -.885525627E+02 -.885535446E+02 -.885531119E+02 -.885512664E+02 -.885480133E+02 -.885433607E+02 -.885373200E+02 -.885299052E+02 -.885211337E+02 -.885110253E+02 -.884996027E+02 -.884868909E+02 -.884729174E+02 -.884577119E+02 -.884413062E+02 -.884237339E+02 -.884050303E+02 -.883852320E+02 -.883643773E+02 -.883425053E+02 -.883196561E+02 -.882958707E+02 -.882711906E+02 -.882456578E+02 -.882193148E+02 -.881922044E+02 -.881643697E+02 -.881358540E+02 -.881067011E+02 -.880769553E+02 -.880466620E+02 -.880158676E+02 -.879846205E+02 -.879529715E+02 -.879209756E+02 -.878886925E+02 -.878561894E+02 -.878235430E+02 -.877908431E+02 -.877581968E+02 -.877257343E+02 -.876936167E+02 -.876620453E+02 -.876312746E+02 -.876016295E+02 -.875735263E+02 -.875475020E+02 -.875242514E+02 -.875046755E+02 -.874899460E+02 -.874815876E+02 -.874815876E+02
 -.875037463E+02 -.875037463E+02 -.875133343E+02 -.875302243E+02 -.875526644E+02 -.875793102E+02 -.876091281E+02 -.876413213E+02 -.876752745E+02 -.877105097E+02 -.877466541E+02 -.877834145E+02 -.878205585E+02 -.878578999E+02 -.878952878E+02 -.879325978E+02 -.879697257E+02 -.880065824E+02 -.880430897E+02 -.880791777E+02 -.881147822E+02 -.881498431E+02 -.881843036E+02 -.882181087E+02 -.882512052E+02 -.882835410E+02 -.883150648E+02 -.883457257E+02 -.883754736E+02 -.884042585E+02 -.884320310E+02 -.884587425E+02 -.884843448E+02 -.885087909E+02 -.885320348E+02 -.885540319E+02 -.885747393E+02 -.885941155E+02 -.886121213E+02 -.886287197E+02 -.886438758E+02 -.886575576E+02 -.886697359E+02 -.886803844E+02 -.886894801E+02 -.886970035E+02 -.887029382E+02 -.887072716E+02 -.887099949E+02 -.887111028E+02 -.887105938E+02 -.887084703E+02 -.887047383E+02 -.886994077E+02 -.886924919E+02 -.886840079E+02 -.886739764E+02 -.886624211E+02 -.886493690E+02 -.886348501E+02 -.886188973E+02 -.886015459E+02 -.885828337E+02 -.885628008E+02 -.885414889E+02 -.885189418E+02 -.884952045E+02 -.884703233E+02 -.884443456E+02 -.884173196E+02 -.883892941E+02 -.883603183E+02 -.883304419E+02 -.882997147E+02 -.882681868E+02 -.882359084E+02 -.882029300E+02 -.881693026E+02 -.881350781E+02 -.881003094E+02 -.880650514E+02 -.880293618E+02 -.879933022E+02 -.879569401E+02 -.879203503E+02 -.878836187E+02 -.878468455E+02 -.878101500E+02 -.877736774E+02 -.877376071E+02 -.877021637E+02 -.876676312E+02 -.876343720E+02 -.876028512E+02 -.875736691E+02 -.875476022E+02 -.875256589E+02 -.875091501E+02 -.874997830E+02 -.874997830E+02
 -.875229593E+02 -.875229593E+02 -.875336089E+02 -.875523731E+02 -.875773095E+02 -.876069272E+02 -.876400797E+02 -.876758838E+02 -.877136572E+02 -.877528701E+02 -.877931097E+02 -.878340518E+02 -.878754396E+02 -.879170677E+02 -.879587694E+02 -.880004076E+02 -.880418670E+02 -.880830485E+02 -.881238652E+02 -.881642390E+02 -.882040979E+02 -.882433746E+02 -.882820047E+02 -.883199261E+02 -.883570783E+02 -.883934015E+02 -.884288367E+02 -.884633254E+02 -.884968091E+02 -.885292299E+02 -.885605303E+02 -.885906533E+02 -.886195425E+02 -.886471427E+02 -.886733999E+02 -.886982613E+02 -.887216761E+02 -.887435954E+02 -.887639724E+02 -.887827632E+02 -.887999265E+02 -.888154239E+02 -.888292208E+02 -.888412857E+02 -.888515913E+02 -.888601139E+02 -.888668343E+02 -.888717373E+02 -.888748121E+02 -.888760525E+02 -.888754568E+02 -.888730276E+02 -.888687723E+02 -.888627026E+02 -.888548345E+02 -.888451885E+02 -.888337891E+02 -.888206646E+02 -.888058472E+02 -.887893728E+02 -.887712804E+02 -.887516120E+02 -.887304127E+02 -.887077297E+02 -.886836129E+02 -.886581136E+02 -.886312851E+02 -.886031821E+02 -.885738602E+02 -.885433760E+02 -.885117864E+02 -.884791492E+02 -.884455219E+02 -.884109625E+02 -.883755288E+02 -.883392786E+02 -.883022699E+02 -.882645611E+02 -.882262109E+02 -.881872795E+02 -.881478286E+02 -.881079230E+02 -.880676314E+02 -.880270287E+02 -.879861983E+02 -.879452348E+02 -.879042489E+02 -.878633723E+02 -.878227652E+02 -.877826253E+02 -.877432004E+02 -.877048042E+02 -.876678370E+02 -.876328134E+02 -.876003971E+02 -.875714483E+02 -.875470838E+02 -.875287563E+02 -.875183586E+02 -.875183586E+02
 -.875426111E+02 -.875426111E+02 -.875543475E+02 -.875750325E+02 -.876025290E+02 -.876351965E+02 -.876717738E+02 -.877112895E+02 -.877529934E+02 -.877963037E+02 -.878407672E+02 -.878860286E+02 -.879318069E+02 -.879778772E+02 -.880240573E+02 -.880701968E+02 -.881161692E+02 -.881618656E+02 -.882071901E+02 -.882520559E+02 -.882963833E+02 -.883400969E+02 -.883831248E+02 -.884253968E+02 -.884668442E+02 -.885073990E+02 -.885469935E+02 -.885855604E+02 -.886230321E+02 -.886593414E+02 -.886944216E+02 -.887282060E+02 -.887606290E+02 -.887916255E+02 -.888211321E+02 -.888490867E+02 -.888754292E+02 -.889001017E+02 -.889230488E+02 -.889442182E+02 -.889635609E+02 -.889810313E+02 -.889965880E+02 -.890101935E+02 -.890218151E+02 -.890314247E+02 -.890389989E+02 -.890445198E+02 -.890479745E+02 -.890493554E+02 -.890486604E+02 -.890458928E+02 -.890410612E+02 -.890341797E+02 -.890252674E+02 -.890143487E+02 -.890014528E+02 -.889866137E+02 -.889698696E+02 -.889512633E+02 -.889308412E+02 -.889086533E+02 -.888847529E+02 -.888591962E+02 -.888320421E+02 -.888033513E+02 -.887731866E+02 -.887416123E+02 -.887086936E+02 -.886744969E+02 -.886390888E+02 -.886025363E+02 -.885649064E+02 -.885262659E+02 -.884866816E+02 -.884462199E+02 -.884049470E+02 -.883629293E+02 -.883202332E+02 -.882769265E+02 -.882330783E+02 -.881887607E+02 -.881440501E+02 -.880990289E+02 -.880537887E+02 -.880084335E+02 -.879630842E+02 -.879178848E+02 -.878730103E+02 -.878286769E+02 -.877851556E+02 -.877427897E+02 -.877020176E+02 -.876634035E+02 -.876276756E+02 -.875957781E+02 -.875689381E+02 -.875487523E+02 -.875373020E+02 -.875373020E+02
 -.875626837E+02 -.875626837E+02 -.875755332E+02 -.875981863E+02 -.876283072E+02 -.876641032E+02 -.877041964E+02 -.877475262E+02 -.877932739E+02 -.878408054E+02 -.878896274E+02 -.879393534E+02 -.879896780E+02 -.880403574E+02 -.880911933E+02 -.881420224E+02 -.881927068E+02 -.882431276E+02 -.882931797E+02 -.883427680E+02 -.883918040E+02 -.884402044E+02 -.884878885E+02 -.885347778E+02 -.885807945E+02 -.886258612E+02 -.886699005E+02 -.887128351E+02 -.887545872E+02 -.887950791E+02 -.888342329E+02 -.888719713E+02 -.889082173E+02 -.889428948E+02 -.889759291E+02 -.890072470E+02 -.890367775E+02 -.890644520E+02 -.890902050E+02 -.891139742E+02 -.891357012E+02 -.891553319E+02 -.891728166E+02 -.891881109E+02 -.892011755E+02 -.892119765E+02 -.892204864E+02 -.892266833E+02 -.892305517E+02 -.892320827E+02 -.892312737E+02 -.892281285E+02 -.892226574E+02 -.892148773E+02 -.892048111E+02 -.891924878E+02 -.891779424E+02 -.891612154E+02 -.891423525E+02 -.891214047E+02 -.890984271E+02 -.890734794E+02 -.890466248E+02 -.890179299E+02 -.889874644E+02 -.889553000E+02 -.889215109E+02 -.888861726E+02 -.888493618E+02 -.888111559E+02 -.887716327E+02 -.887308703E+02 -.886889461E+02 -.886459376E+02 -.886019215E+02 -.885569736E+02 -.885111696E+02 -.884645846E+02 -.884172937E+02 -.883693727E+02 -.883208986E+02 -.882719513E+02 -.882226148E+02 -.881729796E+02 -.881231455E+02 -.880732256E+02 -.880233512E+02 -.879736784E+02 -.879243968E+02 -.878757408E+02 -.878280044E+02 -.877815603E+02 -.877368851E+02 -.876945926E+02 -.876554760E+02 -.876205644E+02 -.875911959E+02 -.875691133E+02 -.875565892E+02 -.875565892E+02
 -.875831437E+02 -.875831437E+02 -.875971321E+02 -.876217991E+02 -.876546067E+02 -.876936077E+02 -.877373063E+02 -.877845518E+02 -.878344570E+02 -.878863357E+02 -.879396544E+02 -.879939959E+02 -.880490308E+02 -.881044957E+02 -.881601772E+02 -.882158988E+02 -.882715115E+02 -.883268863E+02 -.883819089E+02 -.884364754E+02 -.884904889E+02 -.885438568E+02 -.885964897E+02 -.886482993E+02 -.886991980E+02 -.887490979E+02 -.887979107E+02 -.888455477E+02 -.888919192E+02 -.889369354E+02 -.889805059E+02 -.890225404E+02 -.890629489E+02 -.891016421E+02 -.891385320E+02 -.891735323E+02 -.892065589E+02 -.892375305E+02 -.892663693E+02 -.892930013E+02 -.893173567E+02 -.893393711E+02 -.893589850E+02 -.893761451E+02 -.893908043E+02 -.894029223E+02 -.894124655E+02 -.894194080E+02 -.894237311E+02 -.894254239E+02 -.894244833E+02 -.894209138E+02 -.894147278E+02 -.894059454E+02 -.893945941E+02 -.893807087E+02 -.893643310E+02 -.893455096E+02 -.893242991E+02 -.893007602E+02 -.892749589E+02 -.892469662E+02 -.892168572E+02 -.891847112E+02 -.891506105E+02 -.891146402E+02 -.890768877E+02 -.890374420E+02 -.889963929E+02 -.889538314E+02 -.889098481E+02 -.888645337E+02 -.888179783E+02 -.887702709E+02 -.887214998E+02 -.886717518E+02 -.886211129E+02 -.885696681E+02 -.885175017E+02 -.884646984E+02 -.884113438E+02 -.883575257E+02 -.883033363E+02 -.882488740E+02 -.881942470E+02 -.881395773E+02 -.880850064E+02 -.880307021E+02 -.879768684E+02 -.879237574E+02 -.878716857E+02 -.878210552E+02 -.877723803E+02 -.877263242E+02 -.876837450E+02 -.876457570E+02 -.876138106E+02 -.875897957E+02 -.875761784E+02 -.875761784E+02
 -.876039360E+02 -.876039360E+02 -.876190867E+02 -.876458095E+02 -.876813612E+02 -.877236384E+02 -.877710267E+02 -.878222855E+02 -.878764594E+02 -.879328100E+02 -.879907646E+02 -.880498755E+02 -.881097895E+02 -.881702246E+02 -.882309523E+02 -.882917832E+02 -.883525574E+02 -.884131363E+02 -.884733963E+02 -.885332244E+02 -.885925146E+02 -.886511652E+02 -.887090767E+02 -.887661504E+02 -.888222876E+02 -.888773887E+02 -.889313531E+02 -.889840790E+02 -.890354632E+02 -.890854016E+02 -.891337892E+02 -.891805204E+02 -.892254900E+02 -.892685929E+02 -.893097255E+02 -.893487855E+02 -.893856734E+02 -.894202927E+02 -.894525506E+02 -.894823588E+02 -.895096341E+02 -.895342991E+02 -.895562826E+02 -.895755207E+02 -.895919567E+02 -.896055420E+02 -.896162363E+02 -.896240081E+02 -.896288351E+02 -.896307040E+02 -.896296108E+02 -.896255612E+02 -.896185700E+02 -.896086611E+02 -.895958678E+02 -.895802318E+02 -.895618033E+02 -.895406406E+02 -.895168092E+02 -.894903817E+02 -.894614372E+02 -.894300602E+02 -.893963406E+02 -.893603725E+02 -.893222537E+02 -.892820852E+02 -.892399702E+02 -.891960135E+02 -.891503211E+02 -.891029992E+02 -.890541539E+02 -.890038907E+02 -.889523141E+02 -.888995268E+02 -.888456301E+02 -.887907235E+02 -.887349045E+02 -.886782690E+02 -.886209118E+02 -.885629270E+02 -.885044093E+02 -.884454551E+02 -.883861647E+02 -.883266447E+02 -.882670114E+02 -.882073957E+02 -.881479487E+02 -.880888497E+02 -.880303162E+02 -.879726176E+02 -.879160924E+02 -.878611707E+02 -.878084045E+02 -.877585055E+02 -.877123965E+02 -.876712770E+02 -.876367093E+02 -.876107315E+02 -.875960046E+02 -.875960046E+02
 -.876249784E+02 -.876249784E+02 -.876413107E+02 -.876701240E+02 -.877084683E+02 -.877540835E+02 -.878052369E+02 -.878605984E+02 -.879191448E+02 -.879800872E+02 -.880428137E+02 -.881068472E+02 -.881718116E+02 -.882374070E+02 -.883033901E+02 -.883695597E+02 -.884357454E+02 -.885017990E+02 -.885675878E+02 -.886329897E+02 -.886978894E+02 -.887621750E+02 -.888257365E+02 -.888884638E+02 -.889502457E+02 -.890109695E+02 -.890705206E+02 -.891287821E+02 -.891856352E+02 -.892409591E+02 -.892946317E+02 -.893465296E+02 -.893965291E+02 -.894445065E+02 -.894903393E+02 -.895339065E+02 -.895750897E+02 -.896137740E+02 -.896498485E+02 -.896832075E+02 -.897137514E+02 -.897413871E+02 -.897660291E+02 -.897876001E+02 -.898060318E+02 -.898212656E+02 -.898332528E+02 -.898419552E+02 -.898473456E+02 -.898494080E+02 -.898481375E+02 -.898435409E+02 -.898356358E+02 -.898244514E+02 -.898100275E+02 -.897924146E+02 -.897716732E+02 -.897478732E+02 -.897210938E+02 -.896914220E+02 -.896589527E+02 -.896237872E+02 -.895860330E+02 -.895458023E+02 -.895032117E+02 -.894583811E+02 -.894114328E+02 -.893624906E+02 -.893116794E+02 -.892591240E+02 -.892049484E+02 -.891492756E+02 -.890922267E+02 -.890339206E+02 -.889744735E+02 -.889139991E+02 -.888526080E+02 -.887904086E+02 -.887275069E+02 -.886640074E+02 -.886000145E+02 -.885356334E+02 -.884709728E+02 -.884061474E+02 -.883412815E+02 -.882765142E+02 -.882120059E+02 -.881479464E+02 -.880845662E+02 -.880221509E+02 -.879610597E+02 -.879017502E+02 -.878448103E+02 -.877909997E+02 -.877413046E+02 -.876970088E+02 -.876597862E+02 -.876318226E+02 -.876159740E+02 -.876159740E+02
 -.876461537E+02 -.876461537E+02 -.876636806E+02 -.876946088E+02 -.877357813E+02 -.877847824E+02 -.878397619E+02 -.878993018E+02 -.879623127E+02 -.880279560E+02 -.880955825E+02 -.881646868E+02 -.882348711E+02 -.883058187E+02 -.883772728E+02 -.884490210E+02 -.885208833E+02 -.885927024E+02 -.886643368E+02 -.887356553E+02 -.888065328E+02 -.888768469E+02 -.889464760E+02 -.890152975E+02 -.890831867E+02 -.891500159E+02 -.892156543E+02 -.892799681E+02 -.893428200E+02 -.894040700E+02 -.894635753E+02 -.895211918E+02 -.895767737E+02 -.896301751E+02 -.896812507E+02 -.897298569E+02 -.897758525E+02 -.898191001E+02 -.898594668E+02 -.898968259E+02 -.899310572E+02 -.899620486E+02 -.899896967E+02 -.900139082E+02 -.900346002E+02 -.900517016E+02 -.900651533E+02 -.900749088E+02 -.900809351E+02 -.900832124E+02 -.900817351E+02 -.900765108E+02 -.900675612E+02 -.900549214E+02 -.900386398E+02 -.900187774E+02 -.899954073E+02 -.899686144E+02 -.899384940E+02 -.899051512E+02 -.898687002E+02 -.898292629E+02 -.897869680E+02 -.897419502E+02 -.896943486E+02 -.896443061E+02 -.895919680E+02 -.895374811E+02 -.894809927E+02 -.894226495E+02 -.893625972E+02 -.893009792E+02 -.892379361E+02 -.891736054E+02 -.891081206E+02 -.890416117E+02 -.889742043E+02 -.889060204E+02 -.888371784E+02 -.887677943E+02 -.886979825E+02 -.886278576E+02 -.885575366E+02 -.884871419E+02 -.884168057E+02 -.883466746E+02 -.882769173E+02 -.882077331E+02 -.881393644E+02 -.880721113E+02 -.880063527E+02 -.879425718E+02 -.878813909E+02 -.878236158E+02 -.877702944E+02 -.877227930E+02 -.876828955E+02 -.876529340E+02 -.876359582E+02 -.876359582E+02
 -.876673024E+02 -.876673024E+02 -.876860280E+02 -.877190810E+02 -.877630996E+02 -.878155146E+02 -.878743610E+02 -.879381349E+02 -.880056833E+02 -.880761199E+02 -.881487603E+02 -.882230726E+02 -.882986393E+02 -.883751284E+02 -.884522713E+02 -.885298459E+02 -.886076633E+02 -.886855581E+02 -.887633802E+02 -.888409897E+02 -.889182514E+02 -.889950320E+02 -.890711977E+02 -.891466120E+02 -.892211350E+02 -.892946224E+02 -.893669250E+02 -.894378892E+02 -.895073563E+02 -.895751635E+02 -.896411443E+02 -.897051291E+02 -.897669462E+02 -.898264228E+02 -.898833864E+02 -.899376657E+02 -.899890917E+02 -.900374997E+02 -.900827300E+02 -.901246295E+02 -.901630532E+02 -.901978652E+02 -.902289402E+02 -.902561646E+02 -.902794377E+02 -.902986727E+02 -.903137974E+02 -.903247553E+02 -.903315058E+02 -.903340247E+02 -.903323048E+02 -.903263555E+02 -.903162032E+02 -.903018904E+02 -.902834760E+02 -.902610344E+02 -.902346544E+02 -.902044390E+02 -.901705038E+02 -.901329762E+02 -.900919943E+02 -.900477051E+02 -.900002640E+02 -.899498324E+02 -.898965774E+02 -.898406697E+02 -.897822824E+02 -.897215899E+02 -.896587667E+02 -.895939858E+02 -.895274183E+02 -.894592316E+02 -.893895896E+02 -.893186512E+02 -.892465701E+02 -.891734947E+02 -.890995675E+02 -.890249258E+02 -.889497019E+02 -.888740237E+02 -.887980164E+02 -.887218041E+02 -.886455119E+02 -.885692699E+02 -.884932169E+02 -.884175064E+02 -.883423142E+02 -.882678476E+02 -.881943590E+02 -.881221616E+02 -.880516515E+02 -.879833355E+02 -.879178677E+02 -.878560977E+02 -.877991323E+02 -.877484174E+02 -.877058439E+02 -.876738869E+02 -.876557868E+02 -.876557868E+02
 -.876882128E+02 -.876882128E+02 -.877081301E+02 -.877432991E+02 -.877901580E+02 -.878459883E+02 -.879087142E+02 -.879767498E+02 -.880488815E+02 -.881241788E+02 -.882019248E+02 -.882815641E+02 -.883626619E+02 -.884448735E+02 -.885279205E+02 -.886115727E+02 -.886956340E+02 -.887799319E+02 -.888643089E+02 -.889486163E+02 -.890327092E+02 -.891164430E+02 -.891996707E+02 -.892822411E+02 -.893639974E+02 -.894447763E+02 -.895244081E+02 -.896027158E+02 -.896795161E+02 -.897546195E+02 -.898278310E+02 -.898989510E+02 -.899677766E+02 -.900341027E+02 -.900977237E+02 -.901584344E+02 -.902160324E+02 -.902703191E+02 -.903211016E+02 -.903681946E+02 -.904114220E+02 -.904506185E+02 -.904856313E+02 -.905163219E+02 -.905425669E+02 -.905642600E+02 -.905813128E+02 -.905936557E+02 -.906012387E+02 -.906040321E+02 -.906020268E+02 -.905952344E+02 -.905836868E+02 -.905674363E+02 -.905465548E+02 -.905211332E+02 -.904912802E+02 -.904571213E+02 -.904187977E+02 -.903764642E+02 -.903302886E+02 -.902804492E+02 -.902271338E+02 -.901705375E+02 -.901108610E+02 -.900483091E+02 -.899830891E+02 -.899154086E+02 -.898454746E+02 -.897734919E+02 -.896996615E+02 -.896241799E+02 -.895472376E+02 -.894690189E+02 -.893897007E+02 -.893094523E+02 -.892284356E+02 -.891468047E+02 -.890647068E+02 -.889822830E+02 -.888996695E+02 -.888169997E+02 -.887344069E+02 -.886520277E+02 -.885700067E+02 -.884885027E+02 -.884076969E+02 -.883278030E+02 -.882490809E+02 -.881718544E+02 -.880965341E+02 -.880236471E+02 -.879538766E+02 -.878881118E+02 -.878275148E+02 -.877736066E+02 -.877283808E+02 -.876944500E+02 -.876752397E+02 -.876752397E+02
 -.877086119E+02 -.877086119E+02 -.877296999E+02 -.877669520E+02 -.878166144E+02 -.878758262E+02 -.879424069E+02 -.880146936E+02 -.880914173E+02 -.881716076E+02 -.882545193E+02 -.883395771E+02 -.884263326E+02 -.885144315E+02 -.886035883E+02 -.886935672E+02 -.887841672E+02 -.888752102E+02 -.889665323E+02 -.890579772E+02 -.891493905E+02 -.892406163E+02 -.893314940E+02 -.894218563E+02 -.895115277E+02 -.896003241E+02 -.896880517E+02 -.897745073E+02 -.898594785E+02 -.899427444E+02 -.900240763E+02 -.901032389E+02 -.901799917E+02 -.902540907E+02 -.903252897E+02 -.903933427E+02 -.904580055E+02 -.905190382E+02 -.905762067E+02 -.906292857E+02 -.906780603E+02 -.907223285E+02 -.907619032E+02 -.907966141E+02 -.908263096E+02 -.908508589E+02 -.908701526E+02 -.908841049E+02 -.908926540E+02 -.908957631E+02 -.908934206E+02 -.908856407E+02 -.908724626E+02 -.908539507E+02 -.908301934E+02 -.908013025E+02 -.907674115E+02 -.907286746E+02 -.906852644E+02 -.906373707E+02 -.905851980E+02 -.905289639E+02 -.904688962E+02 -.904052313E+02 -.903382119E+02 -.902680845E+02 -.901950976E+02 -.901194998E+02 -.900415372E+02 -.899614524E+02 -.898794828E+02 -.897958585E+02 -.897108020E+02 -.896245268E+02 -.895372364E+02 -.894491244E+02 -.893603740E+02 -.892711582E+02 -.891816402E+02 -.890919749E+02 -.890023098E+02 -.889127874E+02 -.888235482E+02 -.887347342E+02 -.886464942E+02 -.885589907E+02 -.884724077E+02 -.883869625E+02 -.883029199E+02 -.882206107E+02 -.881404564E+02 -.880630009E+02 -.879889514E+02 -.879192322E+02 -.878550553E+02 -.877980111E+02 -.877501885E+02 -.877143304E+02 -.876940384E+02 -.876940384E+02
 -.877281545E+02 -.877281545E+02 -.877503743E+02 -.877896461E+02 -.878420358E+02 -.879045501E+02 -.879749119E+02 -.880513892E+02 -.881326642E+02 -.882177324E+02 -.883058260E+02 -.883963550E+02 -.884888616E+02 -.885829862E+02 -.886784400E+02 -.887749850E+02 -.888724178E+02 -.889705572E+02 -.890692350E+02 -.891682885E+02 -.892675548E+02 -.893668670E+02 -.894660504E+02 -.895649208E+02 -.896632826E+02 -.897609279E+02 -.898576360E+02 -.899531734E+02 -.900472941E+02 -.901397402E+02 -.902302430E+02 -.903185246E+02 -.904042993E+02 -.904872756E+02 -.905671584E+02 -.906436511E+02 -.907164584E+02 -.907852888E+02 -.908498574E+02 -.909098887E+02 -.909651193E+02 -.910153009E+02 -.910602031E+02 -.910996156E+02 -.911333510E+02 -.911612470E+02 -.911831681E+02 -.911990075E+02 -.912086883E+02 -.912121646E+02 -.912094218E+02 -.912004772E+02 -.911853794E+02 -.911642081E+02 -.911370727E+02 -.911041115E+02 -.910654896E+02 -.910213971E+02 -.909720469E+02 -.909176724E+02 -.908585246E+02 -.907948696E+02 -.907269857E+02 -.906551607E+02 -.905796889E+02 -.905008682E+02 -.904189980E+02 -.903343761E+02 -.902472965E+02 -.901580473E+02 -.900669087E+02 -.899741515E+02 -.898800352E+02 -.897848073E+02 -.896887022E+02 -.895919406E+02 -.894947298E+02 -.893972632E+02 -.892997214E+02 -.892022731E+02 -.891050772E+02 -.890082845E+02 -.889120411E+02 -.888164931E+02 -.887217912E+02 -.886280984E+02 -.885355990E+02 -.884445102E+02 -.883550976E+02 -.882676951E+02 -.881827305E+02 -.881007589E+02 -.880225060E+02 -.879489251E+02 -.878812705E+02 -.878211941E+02 -.877708708E+02 -.877331632E+02 -.877118357E+02 -.877118357E+02
 -.877464113E+02 -.877464113E+02 -.877697020E+02 -.878108919E+02 -.878658830E+02 -.879315629E+02 -.880055700E+02 -.880861130E+02 -.881718341E+02 -.882617028E+02 -.883549360E+02 -.884509351E+02 -.885492394E+02 -.886494889E+02 -.887513966E+02 -.888547265E+02 -.889592765E+02 -.890648660E+02 -.891713249E+02 -.892784866E+02 -.893861813E+02 -.894942318E+02 -.896024496E+02 -.897106330E+02 -.898185646E+02 -.899260105E+02 -.900327198E+02 -.901384243E+02 -.902428388E+02 -.903456622E+02 -.904465787E+02 -.905452593E+02 -.906413638E+02 -.907345431E+02 -.908244420E+02 -.909107021E+02 -.909929646E+02 -.910708741E+02 -.911440819E+02 -.912122495E+02 -.912750525E+02 -.913321841E+02 -.913833586E+02 -.914283150E+02 -.914668201E+02 -.914986715E+02 -.915237000E+02 -.915417720E+02 -.915527911E+02 -.915566996E+02 -.915534791E+02 -.915431509E+02 -.915257756E+02 -.915014524E+02 -.914703178E+02 -.914325438E+02 -.913883360E+02 -.913379304E+02 -.912815910E+02 -.912196064E+02 -.911522864E+02 -.910799584E+02 -.910029640E+02 -.909216548E+02 -.908363895E+02 -.907475297E+02 -.906554369E+02 -.905604694E+02 -.904629791E+02 -.903633090E+02 -.902617906E+02 -.901587424E+02 -.900544675E+02 -.899492528E+02 -.898433678E+02 -.897370641E+02 -.896305750E+02 -.895241163E+02 -.894178866E+02 -.893120686E+02 -.892068314E+02 -.891023327E+02 -.889987227E+02 -.888961483E+02 -.887947592E+02 -.886947155E+02 -.885961973E+02 -.884994174E+02 -.884046375E+02 -.883121887E+02 -.882224993E+02 -.881361288E+02 -.880538146E+02 -.879765304E+02 -.879055639E+02 -.878426177E+02 -.877899405E+02 -.877504997E+02 -.877282055E+02 -.877282055E+02
 -.877628567E+02 -.877628567E+02 -.877871305E+02 -.878300896E+02 -.878874939E+02 -.879561305E+02 -.880335683E+02 -.881179703E+02 -.882079499E+02 -.883024614E+02 -.884007147E+02 -.885021116E+02 -.886061955E+02 -.887126133E+02 -.888210857E+02 -.889313844E+02 -.890433141E+02 -.891566988E+02 -.892713709E+02 -.893871631E+02 -.895039012E+02 -.896213997E+02 -.897394573E+02 -.898578544E+02 -.899763511E+02 -.900946852E+02 -.902125721E+02 -.903297043E+02 -.904457517E+02 -.905603627E+02 -.906731657E+02 -.907837706E+02 -.908917716E+02 -.909967499E+02 -.910982765E+02 -.911959165E+02 -.912892325E+02 -.913777892E+02 -.914611576E+02 -.915389200E+02 -.916106744E+02 -.916760395E+02 -.917346592E+02 -.917862073E+02 -.918303917E+02 -.918669583E+02 -.918956943E+02 -.919164314E+02 -.919290480E+02 -.919334712E+02 -.919296774E+02 -.919176932E+02 -.918975946E+02 -.918695062E+02 -.918335993E+02 -.917900898E+02 -.917392348E+02 -.916813297E+02 -.916167037E+02 -.915457161E+02 -.914687514E+02 -.913862148E+02 -.912985273E+02 -.912061212E+02 -.911094351E+02 -.910089098E+02 -.909049835E+02 -.907980883E+02 -.906886465E+02 -.905770671E+02 -.904637430E+02 -.903490489E+02 -.902333388E+02 -.901169451E+02 -.900001768E+02 -.898833199E+02 -.897666362E+02 -.896503649E+02 -.895347224E+02 -.894199049E+02 -.893060901E+02 -.891934402E+02 -.890821061E+02 -.889722319E+02 -.888639619E+02 -.887574484E+02 -.886528622E+02 -.885504057E+02 -.884503303E+02 -.883529576E+02 -.882587087E+02 -.881681396E+02 -.880819898E+02 -.880012435E+02 -.879272098E+02 -.878616285E+02 -.878068063E+02 -.877657963E+02 -.877426315E+02 -.877426315E+02
 -.877768561E+02 -.877768561E+02 -.878019917E+02 -.878465127E+02 -.879060657E+02 -.879773607E+02 -.880579173E+02 -.881458692E+02 -.882398163E+02 -.883387097E+02 -.884417647E+02 -.885483932E+02 -.886581524E+02 -.887707045E+02 -.888857860E+02 -.890031836E+02 -.891227156E+02 -.892442171E+02 -.893675283E+02 -.894924859E+02 -.896189156E+02 -.897466266E+02 -.898754069E+02 -.900050204E+02 -.901352037E+02 -.902656652E+02 -.903960833E+02 -.905261066E+02 -.906553536E+02 -.907834144E+02 -.909098514E+02 -.910342021E+02 -.911559816E+02 -.912746858E+02 -.913897958E+02 -.915007819E+02 -.916071087E+02 -.917082406E+02 -.918036476E+02 -.918928110E+02 -.919752301E+02 -.920504279E+02 -.921179578E+02 -.921774095E+02 -.922284142E+02 -.922706508E+02 -.923038498E+02 -.923277974E+02 -.923423393E+02 -.923473823E+02 -.923428963E+02 -.923289146E+02 -.923055335E+02 -.922729104E+02 -.922312624E+02 -.921808620E+02 -.921220338E+02 -.920551496E+02 -.919806232E+02 -.918989045E+02 -.918104739E+02 -.917158355E+02 -.916155114E+02 -.915100352E+02 -.913999463E+02 -.912857833E+02 -.911680797E+02 -.910473582E+02 -.909241263E+02 -.907988725E+02 -.906720628E+02 -.905441380E+02 -.904155111E+02 -.902865663E+02 -.901576571E+02 -.900291067E+02 -.899012074E+02 -.897742218E+02 -.896483837E+02 -.895239005E+02 -.894009555E+02 -.892797116E+02 -.891603156E+02 -.890429039E+02 -.889276094E+02 -.888145701E+02 -.887039404E+02 -.885959052E+02 -.884906972E+02 -.883886203E+02 -.882900788E+02 -.881956153E+02 -.881059600E+02 -.880220945E+02 -.879453354E+02 -.878774422E+02 -.878207595E+02 -.877784018E+02 -.877544954E+02 -.877544954E+02
 -.877876520E+02 -.877876520E+02 -.878134879E+02 -.878592930E+02 -.879206371E+02 -.879941835E+02 -.880774271E+02 -.881684939E+02 -.882659881E+02 -.883688738E+02 -.884763854E+02 -.885879580E+02 -.887031741E+02 -.888217221E+02 -.889433644E+02 -.890679122E+02 -.891952060E+02 -.893251004E+02 -.894574512E+02 -.895921061E+02 -.897288965E+02 -.898676314E+02 -.900080920E+02 -.901500281E+02 -.902931544E+02 -.904371489E+02 -.905816509E+02 -.907262606E+02 -.908705390E+02 -.910140084E+02 -.911561549E+02 -.912964295E+02 -.914342523E+02 -.915690161E+02 -.917000909E+02 -.918268298E+02 -.919485749E+02 -.920646644E+02 -.921744399E+02 -.922772542E+02 -.923724793E+02 -.924595152E+02 -.925377976E+02 -.926068065E+02 -.926660734E+02 -.927151888E+02 -.927538088E+02 -.927816599E+02 -.927985441E+02 -.928043420E+02 -.927990144E+02 -.927826037E+02 -.927552326E+02 -.927171024E+02 -.926684897E+02 -.926097419E+02 -.925412718E+02 -.924635511E+02 -.923771035E+02 -.922824967E+02 -.921803343E+02 -.920712478E+02 -.919558881E+02 -.918349174E+02 -.917090013E+02 -.915788016E+02 -.914449691E+02 -.913081376E+02 -.911689184E+02 -.910278955E+02 -.908856213E+02 -.907426139E+02 -.905993542E+02 -.904562845E+02 -.903138074E+02 -.901722856E+02 -.900320425E+02 -.898933631E+02 -.897564960E+02 -.896216561E+02 -.894890274E+02 -.893587677E+02 -.892310133E+02 -.891058852E+02 -.889834970E+02 -.888639642E+02 -.887474160E+02 -.886340099E+02 -.885239504E+02 -.884175128E+02 -.883150734E+02 -.882171488E+02 -.881244462E+02 -.880379294E+02 -.879589041E+02 -.878891288E+02 -.878309610E+02 -.877875461E+02 -.877630666E+02 -.877630666E+02
 -.877943529E+02 -.877943529E+02 -.878206793E+02 -.878674060E+02 -.879300720E+02 -.880053312E+02 -.880906850E+02 -.881842776E+02 -.882847395E+02 -.883910673E+02 -.885025316E+02 -.886186061E+02 -.887389127E+02 -.888631796E+02 -.889912075E+02 -.891228443E+02 -.892579645E+02 -.893964528E+02 -.895381910E+02 -.896830474E+02 -.898308681E+02 -.899814694E+02 -.901346325E+02 -.902900978E+02 -.904475618E+02 -.906066733E+02 -.907670316E+02 -.909281854E+02 -.910896316E+02 -.912508165E+02 -.914111369E+02 -.915699425E+02 -.917265396E+02 -.918801956E+02 -.920301443E+02 -.921755934E+02 -.923157314E+02 -.924497369E+02 -.925767878E+02 -.926960717E+02 -.928067967E+02 -.929082021E+02 -.929995702E+02 -.930802367E+02 -.931496014E+02 -.932071383E+02 -.932524041E+02 -.932850460E+02 -.933048080E+02 -.933115353E+02 -.933051768E+02 -.932857869E+02 -.932535236E+02 -.932086463E+02 -.931515113E+02 -.930825650E+02 -.930023370E+02 -.929114309E+02 -.928105145E+02 -.927003093E+02 -.925815795E+02 -.924551208E+02 -.923217495E+02 -.921822916E+02 -.920375725E+02 -.918884077E+02 -.917355940E+02 -.915799014E+02 -.914220671E+02 -.912627890E+02 -.911027216E+02 -.909424724E+02 -.907825991E+02 -.906236083E+02 -.904659549E+02 -.903100423E+02 -.901562233E+02 -.900048023E+02 -.898560377E+02 -.897101454E+02 -.895673028E+02 -.894276537E+02 -.892913146E+02 -.891583813E+02 -.890289377E+02 -.889030655E+02 -.887808573E+02 -.886624318E+02 -.885479527E+02 -.884376539E+02 -.883318699E+02 -.882310763E+02 -.881359410E+02 -.880473912E+02 -.879666999E+02 -.878955997E+02 -.878364299E+02 -.877923301E+02 -.877674924E+02 -.877674924E+02
 -.877959227E+02 -.877959227E+02 -.878224730E+02 -.878696589E+02 -.879330451E+02 -.880093221E+02 -.880960355E+02 -.881913789E+02 -.882940357E+02 -.884030579E+02 -.885177729E+02 -.886377114E+02 -.887625523E+02 -.888920795E+02 -.890261479E+02 -.891646572E+02 -.893075304E+02 -.894546970E+02 -.896060785E+02 -.897615773E+02 -.899210663E+02 -.900843811E+02 -.902513126E+02 -.904216012E+02 -.905949314E+02 -.907709275E+02 -.909491509E+02 -.911290971E+02 -.913101947E+02 -.914918051E+02 -.916732236E+02 -.918536812E+02 -.920323491E+02 -.922083428E+02 -.923807297E+02 -.925485363E+02 -.927107585E+02 -.928663723E+02 -.930143460E+02 -.931536539E+02 -.932832902E+02 -.934022843E+02 -.935097155E+02 -.936047286E+02 -.936865480E+02 -.937544914E+02 -.938079826E+02 -.938465619E+02 -.938698948E+02 -.938777789E+02 -.938701471E+02 -.938470696E+02 -.938087525E+02 -.937555333E+02 -.936878753E+02 -.936063581E+02 -.935116672E+02 -.934045819E+02 -.932859611E+02 -.931567289E+02 -.930178600E+02 -.928703637E+02 -.927152700E+02 -.925536144E+02 -.923864252E+02 -.922147110E+02 -.920394493E+02 -.918615775E+02 -.916819845E+02 -.915015039E+02 -.913209092E+02 -.911409097E+02 -.909621486E+02 -.907852015E+02 -.906105768E+02 -.904387165E+02 -.902699988E+02 -.901047406E+02 -.899432014E+02 -.897855881E+02 -.896320600E+02 -.894827348E+02 -.893376962E+02 -.891970012E+02 -.890606901E+02 -.889287971E+02 -.888013636E+02 -.886784549E+02 -.885601790E+02 -.884467128E+02 -.883383327E+02 -.882354555E+02 -.881386902E+02 -.880489052E+02 -.879673157E+02 -.878955976E+02 -.878360357E+02 -.877917184E+02 -.877667915E+02 -.877667915E+02
 -.877911757E+02 -.877911757E+02 -.878176173E+02 -.878646833E+02 -.879280332E+02 -.880044492E+02 -.880915659E+02 -.881876632E+02 -.882915091E+02 -.884022380E+02 -.885192578E+02 -.886421785E+02 -.887707563E+02 -.889048505E+02 -.890443893E+02 -.891893430E+02 -.893397020E+02 -.894954588E+02 -.896565932E+02 -.898230594E+02 -.899947750E+02 -.901716114E+02 -.903533851E+02 -.905398500E+02 -.907306909E+02 -.909255171E+02 -.911238581E+02 -.913251590E+02 -.915287784E+02 -.917339862E+02 -.919399641E+02 -.921458068E+02 -.923505261E+02 -.925530554E+02 -.927522580E+02 -.929469363E+02 -.931358436E+02 -.933176979E+02 -.934911979E+02 -.936550404E+02 -.938079397E+02 -.939486473E+02 -.940759728E+02 -.941888050E+02 -.942861320E+02 -.943670606E+02 -.944308336E+02 -.944768458E+02 -.945046558E+02 -.945139956E+02 -.945047764E+02 -.944770902E+02 -.944312084E+02 -.943675755E+02 -.942868003E+02 -.941896432E+02 -.940770009E+02 -.939498887E+02 -.938094215E+02 -.936567934E+02 -.934932566E+02 -.933201009E+02 -.931386333E+02 -.929501595E+02 -.927559655E+02 -.925573027E+02 -.923553731E+02 -.921513184E+02 -.919462096E+02 -.917410402E+02 -.915367202E+02 -.913340730E+02 -.911338335E+02 -.909366483E+02 -.907430764E+02 -.905535925E+02 -.903685906E+02 -.901883880E+02 -.900132317E+02 -.898433040E+02 -.896787294E+02 -.895195826E+02 -.893658965E+02 -.892176716E+02 -.890748864E+02 -.889375098E+02 -.888055145E+02 -.886788941E+02 -.885576832E+02 -.884419830E+02 -.883319926E+02 -.882280494E+02 -.881306808E+02 -.880406707E+02 -.879591467E+02 -.878876922E+02 -.878284945E+02 -.877845370E+02 -.877598522E+02 -.877598522E+02
 -.877787777E+02 -.877787777E+02 -.878047023E+02 -.878509360E+02 -.879133147E+02 -.879887778E+02 -.880751012E+02 -.881706947E+02 -.882744467E+02 -.883856055E+02 -.885036875E+02 -.886284071E+02 -.887596218E+02 -.888972897E+02 -.890414353E+02 -.891921224E+02 -.893494321E+02 -.895134436E+02 -.896842189E+02 -.898617883E+02 -.900461381E+02 -.902371993E+02 -.904348366E+02 -.906388394E+02 -.908489122E+02 -.910646661E+02 -.912856122E+02 -.915111546E+02 -.917405851E+02 -.919730801E+02 -.922076985E+02 -.924433816E+02 -.926789560E+02 -.929131387E+02 -.931445450E+02 -.933716994E+02 -.935930502E+02 -.938069863E+02 -.940118579E+02 -.942059993E+02 -.943877545E+02 -.945555050E+02 -.947076980E+02 -.948428756E+02 -.949597042E+02 -.950570015E+02 -.951337617E+02 -.951891785E+02 -.952226624E+02 -.952338549E+02 -.952226365E+02 -.951891297E+02 -.951336965E+02 -.950569292E+02 -.949596378E+02 -.948428311E+02 -.947076948E+02 -.945555660E+02 -.943879061E+02 -.942062715E+02 -.940122846E+02 -.938076052E+02 -.935939029E+02 -.933728319E+02 -.931460075E+02 -.929149861E+02 -.926812478E+02 -.924461820E+02 -.922110769E+02 -.919771110E+02 -.917453481E+02 -.915167348E+02 -.912921001E+02 -.910721573E+02 -.908575074E+02 -.906486442E+02 -.904459603E+02 -.902497545E+02 -.900602393E+02 -.898775498E+02 -.897017523E+02 -.895328543E+02 -.893708143E+02 -.892155528E+02 -.890669637E+02 -.889249280E+02 -.887893276E+02 -.886600633E+02 -.885370749E+02 -.884203663E+02 -.883100371E+02 -.882063217E+02 -.881096399E+02 -.880206620E+02 -.879403933E+02 -.878702842E+02 -.878123738E+02 -.877694781E+02 -.877454368E+02 -.877454368E+02
 -.877572572E+02 -.877572572E+02 -.877821721E+02 -.878267106E+02 -.878869814E+02 -.879601564E+02 -.880442138E+02 -.881377426E+02 -.882397929E+02 -.883497619E+02 -.884673062E+02 -.885922733E+02 -.887246497E+02 -.888645192E+02 -.890120295E+02 -.891673659E+02 -.893307285E+02 -.895023131E+02 -.896822945E+02 -.898708111E+02 -.900679503E+02 -.902737356E+02 -.904881133E+02 -.907109400E+02 -.909419704E+02 -.911808458E+02 -.914270829E+02 -.916800640E+02 -.919390281E+02 -.922030637E+02 -.924711036E+02 -.927419225E+02 -.930141373E+02 -.932862109E+02 -.935564600E+02 -.938230673E+02 -.940840976E+02 -.943375195E+02 -.945812309E+02 -.948130896E+02 -.950309473E+02 -.952326874E+02 -.954162651E+02 -.955797483E+02 -.957213594E+02 -.958395148E+02 -.959328622E+02 -.960003134E+02 -.960410709E+02 -.960546485E+02 -.960408839E+02 -.959999424E+02 -.959323133E+02 -.958387969E+02 -.957204847E+02 -.955787321E+02 -.954151258E+02 -.952314469E+02 -.950296307E+02 -.948117257E+02 -.945798520E+02 -.943361619E+02 -.940828014E+02 -.938218767E+02 -.935554236E+02 -.932853818E+02 -.930135733E+02 -.927416864E+02 -.924712632E+02 -.922036922E+02 -.919402040E+02 -.916818714E+02 -.914296117E+02 -.911841916E+02 -.909462343E+02 -.907162283E+02 -.904945373E+02 -.902814106E+02 -.900769943E+02 -.898813435E+02 -.896944335E+02 -.895161721E+02 -.893464123E+02 -.891849640E+02 -.890316079E+02 -.888861091E+02 -.887482326E+02 -.886177610E+02 -.884945143E+02 -.883783750E+02 -.882693179E+02 -.881674478E+02 -.880730483E+02 -.879866432E+02 -.879090773E+02 -.878416211E+02 -.877861083E+02 -.877451150E+02 -.877221964E+02 -.877221964E+02
 -.877250309E+02 -.877250309E+02 -.877483505E+02 -.877901652E+02 -.878469669E+02 -.879162467E+02 -.879962535E+02 -.880858107E+02 -.881841760E+02 -.882909346E+02 -.884059175E+02 -.885291377E+02 -.886607411E+02 -.888009675E+02 -.889501193E+02 -.891085357E+02 -.892765703E+02 -.894545720E+02 -.896428672E+02 -.898417433E+02 -.900514324E+02 -.902720954E+02 -.905038062E+02 -.907465351E+02 -.910001331E+02 -.912643154E+02 -.915386453E+02 -.918225193E+02 -.921151521E+02 -.924155643E+02 -.927225721E+02 -.930347791E+02 -.933505730E+02 -.936681261E+02 -.939854011E+02 -.943001630E+02 -.946099974E+02 -.949123359E+02 -.952044885E+02 -.954836832E+02 -.957471120E+02 -.959919825E+02 -.962155744E+02 -.964152985E+02 -.965887565E+02 -.967338001E+02 -.968485860E+02 -.969316246E+02 -.969818216E+02 -.969985081E+02 -.969814599E+02 -.969309039E+02 -.968475118E+02 -.967323809E+02 -.965870034E+02 -.964132257E+02 -.962131991E+02 -.959893247E+02 -.957441953E+02 -.954805343E+02 -.952011376E+02 -.949088168E+02 -.946063478E+02 -.942964245E+02 -.939816195E+02 -.936643517E+02 -.933468606E+02 -.930311884E+02 -.927191681E+02 -.924124171E+02 -.921123374E+02 -.918201187E+02 -.915367462E+02 -.912630111E+02 -.909995231E+02 -.907467247E+02 -.905049061E+02 -.902742215E+02 -.900547043E+02 -.898462833E+02 -.896487979E+02 -.894620138E+02 -.892856371E+02 -.891193291E+02 -.889627214E+02 -.888154302E+02 -.886770723E+02 -.885472827E+02 -.884257341E+02 -.883121599E+02 -.882063829E+02 -.881083499E+02 -.880181765E+02 -.879362044E+02 -.878630756E+02 -.877998294E+02 -.877480294E+02 -.877099306E+02 -.876886985E+02 -.876886985E+02
 -.876804464E+02 -.876804464E+02 -.877014862E+02 -.877393702E+02 -.877910986E+02 -.878545784E+02 -.879284054E+02 -.880116974E+02 -.881039693E+02 -.882050362E+02 -.883149400E+02 -.884338933E+02 -.885622345E+02 -.887003928E+02 -.888488601E+02 -.890081664E+02 -.891788591E+02 -.893614842E+02 -.895565676E+02 -.897645978E+02 -.899860075E+02 -.902211549E+02 -.904703047E+02 -.907336068E+02 -.910110753E+02 -.913025662E+02 -.916077541E+02 -.919261098E+02 -.922568777E+02 -.925990542E+02 -.929513691E+02 -.933122694E+02 -.936799078E+02 -.940521367E+02 -.944265092E+02 -.948002884E+02 -.951704654E+02 -.955337886E+02 -.958868027E+02 -.962259005E+02 -.965473835E+02 -.968475339E+02 -.971226941E+02 -.973693519E+02 -.975842295E+02 -.977643706E+02 -.979072244E+02 -.980107207E+02 -.980733328E+02 -.980941252E+02 -.980727837E+02 -.980096249E+02 -.979055868E+02 -.977621987E+02 -.975815333E+02 -.973661440E+02 -.971189898E+02 -.968433514E+02 -.965427438E+02 -.962208277E+02 -.958813240E+02 -.955279345E+02 -.951642703E+02 -.947937900E+02 -.944197495E+02 -.940451617E+02 -.936727681E+02 -.933050202E+02 -.929440707E+02 -.925917721E+02 -.922496829E+02 -.919190791E+02 -.916009703E+02 -.912961183E+02 -.910050588E+02 -.907281234E+02 -.904654622E+02 -.902170669E+02 -.899827927E+02 -.897623790E+02 -.895554697E+02 -.893616320E+02 -.891803739E+02 -.890111608E+02 -.888534320E+02 -.887066157E+02 -.885701450E+02 -.884434749E+02 -.883260999E+02 -.882175758E+02 -.881175440E+02 -.880257634E+02 -.879421490E+02 -.878668225E+02 -.878001781E+02 -.877429680E+02 -.876964155E+02 -.876623634E+02 -.876434706E+02 -.876434706E+02
 -.876218489E+02 -.876218489E+02 -.876398219E+02 -.876723829E+02 -.877171785E+02 -.877726379E+02 -.878377850E+02 -.879120970E+02 -.879953969E+02 -.880877726E+02 -.881895151E+02 -.883010705E+02 -.884230036E+02 -.885559680E+02 -.887006819E+02 -.888579070E+02 -.890284301E+02 -.892130449E+02 -.894125343E+02 -.896276516E+02 -.898591012E+02 -.901075167E+02 -.903734378E+02 -.906572842E+02 -.909593285E+02 -.912796651E+02 -.916181792E+02 -.919745128E+02 -.923480309E+02 -.927377875E+02 -.931424933E+02 -.935604863E+02 -.939897066E+02 -.944276783E+02 -.948715003E+02 -.953178471E+02 -.957629839E+02 -.962027959E+02 -.966328347E+02 -.970483818E+02 -.974445304E+02 -.978162840E+02 -.981586690E+02 -.984668603E+02 -.987363128E+02 -.989628954E+02 -.991430193E+02 -.992737563E+02 -.993529381E+02 -.993792323E+02 -.993521902E+02 -.992722627E+02 -.991407841E+02 -.989599249E+02 -.987326156E+02 -.984624470E+02 -.981535526E+02 -.978104801E+02 -.974380570E+02 -.970412595E+02 -.966250870E+02 -.961944494E+02 -.957540681E+02 -.953083951E+02 -.948615488E+02 -.944172679E+02 -.939788820E+02 -.935492966E+02 -.931309924E+02 -.927260342E+02 -.923360896E+02 -.919624534E+02 -.916060776E+02 -.912676035E+02 -.909473955E+02 -.906455754E+02 -.903620550E+02 -.900965686E+02 -.898487025E+02 -.896179224E+02 -.894035988E+02 -.892050300E+02 -.890214621E+02 -.888521082E+02 -.886961649E+02 -.885528282E+02 -.884213087E+02 -.883008462E+02 -.881907261E+02 -.880902966E+02 -.879989896E+02 -.879163457E+02 -.878420468E+02 -.877759565E+02 -.877181748E+02 -.876691081E+02 -.876295641E+02 -.876008755E+02 -.875850651E+02 -.875850651E+02
 -.875476737E+02 -.875476737E+02 -.875616921E+02 -.875873531E+02 -.876230996E+02 -.876679955E+02 -.877215790E+02 -.877837517E+02 -.878546968E+02 -.879348166E+02 -.880246866E+02 -.881250195E+02 -.882366385E+02 -.883604549E+02 -.884974503E+02 -.886486605E+02 -.888151601E+02 -.889980473E+02 -.891984275E+02 -.894173949E+02 -.896560121E+02 -.899152859E+02 -.901961408E+02 -.904993874E+02 -.908256873E+02 -.911755136E+02 -.915491077E+02 -.919464319E+02 -.923671194E+02 -.928104224E+02 -.932751594E+02 -.937596647E+02 -.942617415E+02 -.947786217E+02 -.953069368E+02 -.958427020E+02 -.963813185E+02 -.969175976E+02 -.974458091E+02 -.979597583E+02 -.984528916E+02 -.989184305E+02 -.993495338E+02 -.997394808E+02 -.100081871E+03 -.100370833E+03 -.100601223E+03 -.100768820E+03 -.100870479E+03 -.100904265E+03 -.100869523E+03 -.100766909E+03 -.100598362E+03 -.100367025E+03 -.100077124E+03 -.997338021E+02 -.993429343E+02 -.989109224E+02 -.984444893E+02 -.979504784E+02 -.974356704E+02 -.969066216E+02 -.963695294E+02 -.958301267E+02 -.952936056E+02 -.947645682E+02 -.942470031E+02 -.937442827E+02 -.932591795E+02 -.927938949E+02 -.923500996E+02 -.919289806E+02 -.915312913E+02 -.911574049E+02 -.908073654E+02 -.904809384E+02 -.901776576E+02 -.898968688E+02 -.896377684E+02 -.893994390E+02 -.891808796E+02 -.889810330E+02 -.887988081E+02 -.886331003E+02 -.884828082E+02 -.883468480E+02 -.882241673E+02 -.881137567E+02 -.880146619E+02 -.879259964E+02 -.878469561E+02 -.877768366E+02 -.877150559E+02 -.876611835E+02 -.876149791E+02 -.875764446E+02 -.875458936E+02 -.875240448E+02 -.875121471E+02 -.875121471E+02
 -.874565700E+02 -.874565700E+02 -.874656534E+02 -.874826656E+02 -.875070030E+02 -.875384813E+02 -.875772390E+02 -.876236667E+02 -.876783557E+02 -.877420603E+02 -.878156708E+02 -.879001939E+02 -.879967375E+02 -.881064996E+02 -.882307582E+02 -.883708624E+02 -.885282230E+02 -.887043012E+02 -.889005960E+02 -.891186277E+02 -.893599185E+02 -.896259673E+02 -.899182202E+02 -.902380345E+02 -.905866361E+02 -.909650695E+02 -.913741413E+02 -.918143551E+02 -.922858411E+02 -.927882785E+02 -.933208148E+02 -.938819820E+02 -.944696155E+02 -.950807774E+02 -.957116909E+02 -.963576908E+02 -.970131978E+02 -.976717219E+02 -.983259030E+02 -.989675948E+02 -.995879955E+02 -.100177828E+03 -.100727571E+03 -.101227727E+03 -.101669133E+03 -.102043282E+03 -.102342656E+03 -.102561030E+03 -.102693745E+03 -.102737919E+03 -.102692574E+03 -.102558687E+03 -.102339145E+03 -.102038606E+03 -.101663296E+03 -.101220736E+03 -.100719432E+03 -.100168550E+03 -.995775882E+02 -.989560701E+02 -.983132746E+02 -.976580051E+02 -.969984103E+02 -.963418525E+02 -.956948241E+02 -.950629077E+02 -.944507712E+02 -.938621950E+02 -.933001206E+02 -.927667169E+02 -.922634563E+02 -.917911962E+02 -.913502628E+02 -.909405319E+02 -.905615059E+02 -.902123853E+02 -.898921326E+02 -.895995297E+02 -.893332273E+02 -.890917875E+02 -.888737195E+02 -.886775093E+02 -.885016437E+02 -.883446297E+02 -.882050100E+02 -.880813745E+02 -.879723702E+02 -.878767078E+02 -.877931686E+02 -.877206097E+02 -.876579707E+02 -.876042809E+02 -.875586697E+02 -.875203805E+02 -.874887912E+02 -.874634418E+02 -.874440739E+02 -.874306861E+02 -.874236089E+02 -.874236089E+02
 -.873475562E+02 -.873475562E+02 -.873506486E+02 -.873571192E+02 -.873674786E+02 -.873824103E+02 -.874027362E+02 -.874293943E+02 -.874634248E+02 -.875059628E+02 -.875582347E+02 -.876215578E+02 -.876973410E+02 -.877870869E+02 -.878923932E+02 -.880149529E+02 -.881565538E+02 -.883190742E+02 -.885044768E+02 -.887147972E+02 -.889521277E+02 -.892185951E+02 -.895163303E+02 -.898474304E+02 -.902139097E+02 -.906176409E+02 -.910602834E+02 -.915431993E+02 -.920673566E+02 -.926332198E+02 -.932406283E+02 -.938886673E+02 -.945755318E+02 -.952983924E+02 -.960532666E+02 -.968349075E+02 -.976367194E+02 -.984507123E+02 -.992675087E+02 -.100076416E+03 -.100865574E+03 -.101622190E+03 -.102332854E+03 -.102983948E+03 -.103562112E+03 -.104054773E+03 -.104450683E+03 -.104740442E+03 -.104916964E+03 -.104975839E+03 -.104915571E+03 -.104737657E+03 -.104446507E+03 -.104049207E+03 -.103555159E+03 -.102975610E+03 -.102323136E+03 -.101611095E+03 -.100853108E+03 -.100062584E+03 -.992523192E+02 -.984341736E+02 -.976188415E+02 -.968157021E+02 -.960327473E+02 -.952765749E+02 -.945524342E+02 -.938643101E+02 -.932150354E+02 -.926064183E+02 -.920393775E+02 -.915140776E+02 -.910300591E+02 -.905863593E+02 -.901816220E+02 -.898141942E+02 -.894822106E+02 -.891836646E+02 -.889164682E+02 -.886784997E+02 -.884676426E+02 -.882818154E+02 -.881189941E+02 -.879772280E+02 -.878546505E+02 -.877494855E+02 -.876600504E+02 -.875847561E+02 -.875221046E+02 -.874706862E+02 -.874291743E+02 -.873963206E+02 -.873709504E+02 -.873519580E+02 -.873383045E+02 -.873290167E+02 -.873231905E+02 -.873199995E+02 -.873187107E+02 -.873187107E+02
 -.872202053E+02 -.872202053E+02 -.872162029E+02 -.872101437E+02 -.872038090E+02 -.871988598E+02 -.871968759E+02 -.871993907E+02 -.872079225E+02 -.872240020E+02 -.872491977E+02 -.872851384E+02 -.873335331E+02 -.873961893E+02 -.874750292E+02 -.875721025E+02 -.876895976E+02 -.878298491E+02 -.879953408E+02 -.881887047E+02 -.884127128E+02 -.886702619E+02 -.889643491E+02 -.892980354E+02 -.896743968E+02 -.900964591E+02 -.905671152E+02 -.910890215E+02 -.916644731E+02 -.922952556E+02 -.929824728E+02 -.937263532E+02 -.945260369E+02 -.953793499E+02 -.962825742E+02 -.972302270E+02 -.982148642E+02 -.992269308E+02 -.100254679E+03 -.101284184E+03 -.102299474E+03 -.103282808E+03 -.104215105E+03 -.105076534E+03 -.105847253E+03 -.106508255E+03 -.107042285E+03 -.107434751E+03 -.107674551E+03 -.107754734E+03 -.107672935E+03 -.107431519E+03 -.107037437E+03 -.106501790E+03 -.105839171E+03 -.105066835E+03 -.104203787E+03 -.103269872E+03 -.102284920E+03 -.101268012E+03 -.100236889E+03 -.992075237E+02 -.981938420E+02 -.972075922E+02 -.962583304E+02 -.953535018E+02 -.944985909E+02 -.936973173E+02 -.929518572E+02 -.922630730E+02 -.916307391E+02 -.910537550E+02 -.905303391E+02 -.900582010E+02 -.896346892E+02 -.892569172E+02 -.889218661E+02 -.886264679E+02 -.883676707E+02 -.881424882E+02 -.879480356E+02 -.877815549E+02 -.876404300E+02 -.875221951E+02 -.874245367E+02 -.873452899E+02 -.872824317E+02 -.872340705E+02 -.871984331E+02 -.871738486E+02 -.871587309E+02 -.871515582E+02 -.871508499E+02 -.871551408E+02 -.871629518E+02 -.871727551E+02 -.871829357E+02 -.871917445E+02 -.871972440E+02 -.871972440E+02
 -.870748515E+02 -.870748515E+02 -.870626444E+02 -.870420437E+02 -.870162466E+02 -.869879880E+02 -.869596657E+02 -.869334407E+02 -.869113207E+02 -.868952286E+02 -.868870601E+02 -.868887334E+02 -.869022317E+02 -.869296414E+02 -.869731851E+02 -.870352521E+02 -.871184244E+02 -.872255003E+02 -.873595131E+02 -.875237453E+02 -.877217360E+02 -.879572810E+02 -.882344218E+02 -.885574216E+02 -.889307256E+02 -.893588990E+02 -.898465426E+02 -.903981770E+02 -.910180940E+02 -.917101688E+02 -.924776298E+02 -.933227850E+02 -.942467039E+02 -.952488597E+02 -.963267410E+02 -.974754483E+02 -.986872978E+02 -.999514647E+02 -.101253705E+03 -.102576207E+03 -.103897617E+03 -.105193300E+03 -.106435874E+03 -.107596051E+03 -.108643767E+03 -.109549592E+03 -.110286305E+03 -.110830534E+03 -.111164289E+03 -.111276222E+03 -.111162451E+03 -.110826856E+03 -.110280785E+03 -.109542229E+03 -.108634558E+03 -.107584991E+03 -.106422959E+03 -.105178523E+03 -.103880974E+03 -.102557691E+03 -.101233310E+03 -.999291816E+02 -.986631200E+02 -.974493684E+02 -.962987515E+02 -.952189534E+02 -.942148743E+02 -.932890261E+02 -.924419368E+02 -.916725383E+02 -.909785245E+02 -.903566692E+02 -.898031001E+02 -.893135290E+02 -.888834398E+02 -.885082370E+02 -.881833616E+02 -.879043767E+02 -.876670285E+02 -.874672868E+02 -.873013701E+02 -.871657559E+02 -.870571823E+02 -.869726409E+02 -.869093636E+02 -.868648050E+02 -.868366209E+02 -.868226436E+02 -.868208539E+02 -.868293510E+02 -.868463183E+02 -.868699848E+02 -.868985813E+02 -.869302899E+02 -.869631833E+02 -.869951531E+02 -.870238209E+02 -.870464304E+02 -.870597115E+02 -.870597115E+02
 -.869128056E+02 -.869128056E+02 -.868913332E+02 -.868542555E+02 -.868063086E+02 -.867513775E+02 -.866927171E+02 -.866331276E+02 -.865750952E+02 -.865209069E+02 -.864727446E+02 -.864327644E+02 -.864031655E+02 -.863862499E+02 -.863844770E+02 -.864005135E+02 -.864372799E+02 -.864979942E+02 -.865862132E+02 -.867058689E+02 -.868613018E+02 -.870572865E+02 -.872990478E+02 -.875922647E+02 -.879430556E+02 -.883579405E+02 -.888437728E+02 -.894076318E+02 -.900566675E+02 -.907978872E+02 -.916378735E+02 -.925824254E+02 -.936361128E+02 -.948017444E+02 -.960797498E+02 -.974674898E+02 -.989585219E+02 -.100541862E+03 -.102201306E+03 -.103914894E+03 -.105654614E+03 -.107386470E+03 -.109071012E+03 -.110664437E+03 -.112120306E+03 -.113391859E+03 -.114434800E+03 -.115210342E+03 -.115688174E+03 -.115848979E+03 -.115686117E+03 -.115206225E+03 -.114428621E+03 -.113383614E+03 -.112109988E+03 -.110652037E+03 -.109056523E+03 -.107369881E+03 -.105635913E+03 -.103894066E+03 -.102178338E+03 -.100516738E+03 -.989312238E+02 -.974380000E+02 -.960480491E+02 -.947678131E+02 -.935999303E+02 -.925439708E+02 -.915971258E+02 -.907548255E+02 -.900112717E+02 -.893598828E+02 -.887936531E+02 -.883054350E+02 -.878881525E+02 -.875349566E+02 -.872393331E+02 -.869951711E+02 -.867968012E+02 -.866390107E+02 -.865170409E+02 -.864265709E+02 -.863636937E+02 -.863248846E+02 -.863069655E+02 -.863070667E+02 -.863225859E+02 -.863511452E+02 -.863905461E+02 -.864387205E+02 -.864936790E+02 -.865534516E+02 -.866160211E+02 -.866792443E+02 -.867407584E+02 -.867978660E+02 -.868473930E+02 -.868855100E+02 -.869075073E+02 -.869075073E+02
 -.867365537E+02 -.867365537E+02 -.867048758E+02 -.866495886E+02 -.865770589E+02 -.864923695E+02 -.863996457E+02 -.863023125E+02 -.862032980E+02 -.861051975E+02 -.860104073E+02 -.859212360E+02 -.858400007E+02 -.857691115E+02 -.857111485E+02 -.856689350E+02 -.856456069E+02 -.856446827E+02 -.856701319E+02 -.857264442E+02 -.858186978E+02 -.859526251E+02 -.861346745E+02 -.863720622E+02 -.866728103E+02 -.870457634E+02 -.875005718E+02 -.880476323E+02 -.886979675E+02 -.894630283E+02 -.903543964E+02 -.913833648E+02 -.925603735E+02 -.938942775E+02 -.953914344E+02 -.970546066E+02 -.988816939E+02 -.100864341E+03 -.102986498E+03 -.105223069E+03 -.107538810E+03 -.109887731E+03 -.112213242E+03 -.114449326E+03 -.116522951E+03 -.118357818E+03 -.119879351E+03 -.121020523E+03 -.121727891E+03 -.121966908E+03 -.121725621E+03 -.121015982E+03 -.119872533E+03 -.118348718E+03 -.116511558E+03 -.114435630E+03 -.112197228E+03 -.109869384E+03 -.107518111E+03 -.105199997E+03 -.102961032E+03 -.100836454E+03 -.988513602E+02 -.970217966E+02 -.953561169E+02 -.938564193E+02 -.925199396E+02 -.913403188E+02 -.903087002E+02 -.894146428E+02 -.886468528E+02 -.879937481E+02 -.874438783E+02 -.869862216E+02 -.866103834E+02 -.863067165E+02 -.860663812E+02 -.858813623E+02 -.857444529E+02 -.856492176E+02 -.855899409E+02 -.855615674E+02 -.855596369E+02 -.855802186E+02 -.856198447E+02 -.856754444E+02 -.857442796E+02 -.858238798E+02 -.859119769E+02 -.860064377E+02 -.861051905E+02 -.862061459E+02 -.863071047E+02 -.864056504E+02 -.864990189E+02 -.865839390E+02 -.866564310E+02 -.867115536E+02 -.867430794E+02 -.867430794E+02
 -.865499089E+02 -.865499089E+02 -.865072889E+02 -.864324154E+02 -.863333353E+02 -.862163417E+02 -.860864136E+02 -.859475587E+02 -.858030829E+02 -.856558058E+02 -.855082350E+02 -.853627102E+02 -.852215271E+02 -.850870463E+02 -.849617941E+02 -.848485584E+02 -.847504844E+02 -.846711724E+02 -.846147799E+02 -.845861290E+02 -.845908220E+02 -.846353617E+02 -.847272783E+02 -.848752575E+02 -.850892661E+02 -.853806661E+02 -.857623071E+02 -.862485792E+02 -.868554062E+02 -.876001500E+02 -.885013901E+02 -.895785362E+02 -.908512210E+02 -.923384188E+02 -.940572310E+02 -.960212912E+02 -.982387552E+02 -.100709884E+03 -.103424284E+03 -.106357959E+03 -.109470436E+03 -.112702392E+03 -.115974311E+03 -.119186858E+03 -.122223646E+03 -.124956944E+03 -.127256515E+03 -.129001100E+03 -.130091265E+03 -.130461468E+03 -.130088794E+03 -.128996155E+03 -.127249091E+03 -.124947031E+03 -.122211231E+03 -.119171927E+03 -.115956845E+03 -.112682370E+03 -.109447834E+03 -.106332748E+03 -.103396435E+03 -.100679361E+03 -.982055219E+02 -.959853073E+02 -.940184529E+02 -.922967999E+02 -.908067119E+02 -.895310841E+02 -.884509399E+02 -.875466437E+02 -.867987838E+02 -.861887787E+02 -.856992654E+02 -.853143197E+02 -.850195519E+02 -.848021146E+02 -.846506491E+02 -.845551950E+02 -.845070755E+02 -.844987737E+02 -.845238050E+02 -.845765926E+02 -.846523481E+02 -.847469600E+02 -.848568887E+02 -.849790695E+02 -.851108202E+02 -.852497538E+02 -.853936921E+02 -.855405780E+02 -.856883833E+02 -.858350074E+02 -.859781610E+02 -.861152293E+02 -.862431051E+02 -.863579817E+02 -.864550916E+02 -.865283734E+02 -.865700434E+02 -.865700434E+02
 -.863580750E+02 -.863580750E+02 -.863040726E+02 -.862087614E+02 -.860818668E+02 -.859308656E+02 -.857615414E+02 -.855784154E+02 -.853850828E+02 -.851844792E+02 -.849790938E+02 -.847711458E+02 -.845627330E+02 -.843559634E+02 -.841530769E+02 -.839565629E+02 -.837692797E+02 -.835945800E+02 -.834364469E+02 -.832996445E+02 -.831898857E+02 -.831140202E+02 -.830802447E+02 -.830983348E+02 -.831798970E+02 -.833386361E+02 -.835906281E+02 -.839545827E+02 -.844520714E+02 -.851076847E+02 -.859490700E+02 -.870067797E+02 -.883138431E+02 -.899049497E+02 -.918151105E+02 -.940776492E+02 -.967213710E+02 -.997667806E+02 -.103221288E+03 -.107073465E+03 -.111286633E+03 -.115792366E+03 -.120484905E+03 -.125217922E+03 -.129805489E+03 -.134029197E+03 -.137652990E+03 -.140445946E+03 -.142210949E+03 -.142814235E+03 -.142208291E+03 -.140440626E+03 -.137645001E+03 -.134018526E+03 -.129792122E+03 -.125201841E+03 -.120466086E+03 -.115770783E+03 -.111262255E+03 -.107046257E+03 -.103191212E+03 -.997337938E+02 -.966854260E+02 -.940386948E+02 -.917730912E+02 -.898598056E+02 -.882655103E+02 -.869551898E+02 -.858941505E+02 -.850493592E+02 -.843902596E+02 -.838892013E+02 -.835215907E+02 -.832658543E+02 -.831032814E+02 -.830177967E+02 -.829956978E+02 -.830253831E+02 -.830970858E+02 -.832026226E+02 -.833351629E+02 -.834890217E+02 -.836594730E+02 -.838425864E+02 -.840350800E+02 -.842341908E+02 -.844375566E+02 -.846431061E+02 -.848489545E+02 -.850532985E+02 -.852543067E+02 -.854499994E+02 -.856381100E+02 -.858159200E+02 -.859800569E+02 -.861262405E+02 -.862489608E+02 -.863410640E+02 -.863932178E+02 -.863932178E+02
 -.861675809E+02 -.861675809E+02 -.861021447E+02 -.859862430E+02 -.858312207E+02 -.856456697E+02 -.854360992E+02 -.852074529E+02 -.849635098E+02 -.847071984E+02 -.844408465E+02 -.841663840E+02 -.838855132E+02 -.835998572E+02 -.833110973E+02 -.830211056E+02 -.827320822E+02 -.824467020E+02 -.821682795E+02 -.819009570E+02 -.816499242E+02 -.814216752E+02 -.812243114E+02 -.810678947E+02 -.809648591E+02 -.809304825E+02 -.809834189E+02 -.811462844E+02 -.814462799E+02 -.819158197E+02 -.825931129E+02 -.835226146E+02 -.847552245E+02 -.863480580E+02 -.883635511E+02 -.908675891E+02 -.939262751E+02 -.976009001E+02 -.101940665E+03 -.106972799E+03 -.112689961E+03 -.119035343E+03 -.125886740E+03 -.133042133E+03 -.140210912E+03 -.147016456E+03 -.153016524E+03 -.157746494E+03 -.160785270E+03 -.161833651E+03 -.160782442E+03 -.157740832E+03 -.153008020E+03 -.147005098E+03 -.140196680E+03 -.133025006E+03 -.125866691E+03 -.119012340E+03 -.112663967E+03 -.106943774E+03 -.101908562E+03 -.975656676E+02 -.938878571E+02 -.908259240E+02 -.883185719E+02 -.862996923E+02 -.847033945E+02 -.834672368E+02 -.825340985E+02 -.818530745E+02 -.813797043E+02 -.810757740E+02 -.809088650E+02 -.808517727E+02 -.808818786E+02 -.809805277E+02 -.811324433E+02 -.813251953E+02 -.815487298E+02 -.817949588E+02 -.820574085E+02 -.823309189E+02 -.826113900E+02 -.828955661E+02 -.831808530E+02 -.834651602E+02 -.837467633E+02 -.840241784E+02 -.842960457E+02 -.845610125E+02 -.848176119E+02 -.850641276E+02 -.852984376E+02 -.855178252E+02 -.857187437E+02 -.858965200E+02 -.860449729E+02 -.861559211E+02 -.862185430E+02 -.862185430E+02
 -.859860461E+02 -.859860461E+02 -.859095958E+02 -.857738055E+02 -.855915198E+02 -.853723370E+02 -.851233885E+02 -.848499367E+02 -.845558349E+02 -.842438844E+02 -.839161137E+02 -.835740031E+02 -.832186688E+02 -.828510210E+02 -.824719071E+02 -.820822503E+02 -.816831924E+02 -.812762491E+02 -.808634895E+02 -.804477471E+02 -.800328758E+02 -.796240617E+02 -.792282075E+02 -.788544036E+02 -.785145055E+02 -.782238354E+02 -.780020287E+02 -.778740405E+02 -.778713229E+02 -.780331723E+02 -.784082204E+02 -.790560123E+02 -.800485523E+02 -.814716201E+02 -.834255359E+02 -.860248883E+02 -.893965228E+02 -.936748284E+02 -.989930776E+02 -.105469342E+03 -.113185454E+03 -.122157856E+03 -.132300323E+03 -.143381024E+03 -.154980648E+03 -.166464611E+03 -.176989750E+03 -.185570967E+03 -.191228475E+03 -.193209965E+03 -.191225496E+03 -.185565005E+03 -.176980794E+03 -.166452646E+03 -.154965654E+03 -.143362975E+03 -.132279188E+03 -.122133600E+03 -.113158035E+03 -.105438712E+03 -.989591836E+02 -.936376119E+02 -.893559188E+02 -.859808257E+02 -.833779373E+02 -.814204015E+02 -.799936232E+02 -.789972755E+02 -.783455718E+02 -.779665011E+02 -.778005119E+02 -.777989659E+02 -.779225610E+02 -.781398399E+02 -.784258436E+02 -.787609344E+02 -.791297895E+02 -.795205568E+02 -.799241531E+02 -.803336889E+02 -.807439990E+02 -.811512611E+02 -.815526877E+02 -.819462743E+02 -.823305947E+02 -.827046301E+02 -.830676241E+02 -.834189537E+02 -.837580100E+02 -.840840783E+02 -.843962128E+02 -.846930933E+02 -.849728569E+02 -.852328896E+02 -.854695649E+02 -.856779070E+02 -.858511570E+02 -.859802063E+02 -.860528576E+02 -.860528576E+02
 -.858217570E+02 -.858217570E+02 -.857352414E+02 -.855812316E+02 -.853738925E+02 -.851236851E+02 -.848382444E+02 -.845230477E+02 -.841819263E+02 -.838174567E+02 -.834312640E+02 -.830242590E+02 -.825968287E+02 -.821489945E+02 -.816805513E+02 -.811911985E+02 -.806806735E+02 -.801488981E+02 -.795961503E+02 -.790232729E+02 -.784319358E+02 -.778249701E+02 -.772067959E+02 -.765839729E+02 -.759659063E+02 -.753657502E+02 -.748015563E+02 -.742977236E+02 -.738868122E+02 -.736117852E+02 -.735287367E+02 -.737101452E+02 -.742486454E+02 -.752612250E+02 -.768936040E+02 -.793243032E+02 -.827675201E+02 -.874733445E+02 -.937230133E+02 -.101815802E+03 -.112042839E+03 -.124641896E+03 -.139726692E+03 -.157185982E+03 -.176554109E+03 -.196869778E+03 -.216567934E+03 -.233491507E+03 -.245151848E+03 -.249357165E+03 -.245148742E+03 -.233485291E+03 -.216558595E+03 -.196857300E+03 -.176538469E+03 -.157167153E+03 -.139704639E+03 -.124616579E+03 -.112014212E+03 -.101783811E+03 -.936876014E+02 -.874344455E+02 -.827250615E+02 -.792782056E+02 -.768437808E+02 -.752075821E+02 -.741910813E+02 -.736485504E+02 -.734629939E+02 -.735417692E+02 -.738123900E+02 -.742187544E+02 -.747178923E+02 -.752772369E+02 -.758723840E+02 -.764852781E+02 -.771027637E+02 -.777154378E+02 -.783167471E+02 -.789022845E+02 -.794692406E+02 -.800159786E+02 -.805417045E+02 -.810462101E+02 -.815296711E+02 -.819924848E+02 -.824351355E+02 -.828580772E+02 -.832616233E+02 -.836458355E+02 -.840104015E+02 -.843544927E+02 -.846765897E+02 -.849742621E+02 -.852438852E+02 -.854802721E+02 -.856761927E+02 -.858217428E+02 -.859035161E+02 -.859035161E+02
 -.856830611E+02 -.856830611E+02 -.855879770E+02 -.854184244E+02 -.851896556E+02 -.849128239E+02 -.845959436E+02 -.842446172E+02 -.838625872E+02 -.834521541E+02 -.830144954E+02 -.825499085E+02 -.820579997E+02 -.815378346E+02 -.809880635E+02 -.804070325E+02 -.797928942E+02 -.791437260E+02 -.784576709E+02 -.777331149E+02 -.769689185E+02 -.761647247E+02 -.753213747E+02 -.744414659E+02 -.735301037E+02 -.725959087E+02 -.716523627E+02 -.707195957E+02 -.698267472E+02 -.690150655E+02 -.683419420E+02 -.678861141E+02 -.677542893E+02 -.680894420E+02 -.690809702E+02 -.709767202E+02 -.740965073E+02 -.788460118E+02 -.857285921E+02 -.953502580E+02 -.108409341E+03 -.125656751E+03 -.147804903E+03 -.175354295E+03 -.208300303E+03 -.245690285E+03 -.285048331E+03 -.321821573E+03 -.349299335E+03 -.359936467E+03 -.349296128E+03 -.321815153E+03 -.285038687E+03 -.245677397E+03 -.208284148E+03 -.175334842E+03 -.147782115E+03 -.125630586E+03 -.108379748E+03 -.953171802E+02 -.856919659E+02 -.788057662E+02 -.740525638E+02 -.709289927E+02 -.690293646E+02 -.680338559E+02 -.676946119E+02 -.678222261E+02 -.682737152E+02 -.689423626E+02 -.697494224E+02 -.706374941E+02 -.715653213E+02 -.725037567E+02 -.734326638E+02 -.743385561E+02 -.752128104E+02 -.760503227E+02 -.768485013E+02 -.776065180E+02 -.783247516E+02 -.790043762E+02 -.796470570E+02 -.802547248E+02 -.808294063E+02 -.813730936E+02 -.818876382E+02 -.823746590E+02 -.828354537E+02 -.832709039E+02 -.836813648E+02 -.840665296E+02 -.844252556E+02 -.847553375E+02 -.850532100E+02 -.853135550E+02 -.855287838E+02 -.856883526E+02 -.857778607E+02 -.857778607E+02
 -.855776285E+02 -.855776285E+02 -.854759871E+02 -.852945207E+02 -.850492909E+02 -.847519547E+02 -.844107861E+02 -.840314464E+02 -.836175657E+02 -.831711786E+02 -.826930514E+02 -.821829265E+02 -.816397051E+02 -.810615850E+02 -.804461670E+02 -.797905418E+02 -.790913682E+02 -.783449539E+02 -.775473506E+02 -.766944791E+02 -.757823012E+02 -.748070636E+02 -.737656453E+02 -.726560508E+02 -.714781077E+02 -.702344472E+02 -.689318740E+02 -.675832716E+02 -.662102377E+02 -.648467161E+02 -.635439794E+02 -.623774385E+02 -.614559044E+02 -.609341159E+02 -.610295663E+02 -.620448816E+02 -.643971680E+02 -.686556858E+02 -.755886004E+02 -.862177221E+02 -.101875742E+03 -.124250998E+03 -.155385750E+03 -.197557835E+03 -.252911701E+03 -.322603517E+03 -.405098515E+03 -.493216316E+03 -.570007777E+03 -.606063064E+03 -.570004496E+03 -.493209748E+03 -.405088648E+03 -.322590331E+03 -.252895170E+03 -.197537928E+03 -.155362428E+03 -.124224214E+03 -.101845445E+03 -.861838514E+02 -.755510888E+02 -.686144581E+02 -.643521412E+02 -.619959646E+02 -.609766594E+02 -.608771106E+02 -.613946832E+02 -.623118745E+02 -.634739362E+02 -.647720478E+02 -.661307886E+02 -.674988763E+02 -.688423581E+02 -.701396278E+02 -.713777945E+02 -.725500477E+02 -.736537530E+02 -.746890833E+02 -.756580397E+02 -.765637557E+02 -.774100069E+02 -.782008666E+02 -.789404674E+02 -.796328345E+02 -.802817691E+02 -.808907641E+02 -.814629376E+02 -.820009729E+02 -.825070571E+02 -.829828065E+02 -.834291727E+02 -.838463161E+02 -.842334367E+02 -.845885456E+02 -.849081592E+02 -.851868897E+02 -.854168998E+02 -.855871796E+02 -.856825886E+02 -.856825886E+02
 -.855116703E+02 -.855116703E+02 -.854059076E+02 -.852169445E+02 -.849613413E+02 -.846510602E+02 -.842945245E+02 -.838974161E+02 -.834632738E+02 -.829939399E+02 -.824898905E+02 -.819504791E+02 -.813741122E+02 -.807583768E+02 -.801001297E+02 -.793955639E+02 -.786402590E+02 -.778292284E+02 -.769569731E+02 -.760175562E+02 -.750047156E+02 -.739120374E+02 -.727332207E+02 -.714624780E+02 -.700951294E+02 -.686284756E+02 -.670630648E+02 -.654045187E+02 -.636661466E+02 -.618726750E+02 -.600655498E+02 -.583104676E+02 -.567080662E+02 -.554091117E+02 -.546361013E+02 -.547140588E+02 -.561145355E+02 -.595186200E+02 -.659072715E+02 -.766906494E+02 -.938920628E+02 -.120405202E+03 -.160340301E+03 -.219450482E+03 -.305541425E+03 -.428502141E+03 -.598854290E+03 -.821728926E+03 -.107794877E+04 -.127029683E+04 -.107794545E+04 -.821722268E+03 -.598844287E+03 -.428488774E+03 -.305524666E+03 -.219430299E+03 -.160316654E+03 -.120378044E+03 -.938613385E+02 -.766562973E+02 -.658692220E+02 -.594767957E+02 -.560688505E+02 -.546644189E+02 -.545824034E+02 -.553512435E+02 -.566459059E+02 -.582438838E+02 -.599944012E+02 -.617968100E+02 -.635854035E+02 -.653187258E+02 -.669720407E+02 -.685320297E+02 -.699930632E+02 -.713545868E+02 -.726192962E+02 -.737918712E+02 -.748781045E+02 -.758843095E+02 -.768169225E+02 -.776822414E+02 -.784862574E+02 -.792345483E+02 -.799322129E+02 -.805838276E+02 -.811934150E+02 -.817644116E+02 -.822996289E+02 -.828011964E+02 -.832704804E+02 -.837079665E+02 -.841130952E+02 -.844840339E+02 -.848173668E+02 -.851076756E+02 -.853469788E+02 -.855239835E+02 -.856230932E+02 -.856230932E+02
 -.854892404E+02 -.854892404E+02 -.853820727E+02 -.851905522E+02 -.849314075E+02 -.846167026E+02 -.842549092E+02 -.838517132E+02 -.834106186E+02 -.829333972E+02 -.824204205E+02 -.818709016E+02 -.812830690E+02 -.806542887E+02 -.799811481E+02 -.792595133E+02 -.784845686E+02 -.776508508E+02 -.767522853E+02 -.757822404E+02 -.747336144E+02 -.735989778E+02 -.723708010E+02 -.710418095E+02 -.696055250E+02 -.680570764E+02 -.663943959E+02 -.646199676E+02 -.627433639E+02 -.607849060E+02 -.587809318E+02 -.567913690E+02 -.549106298E+02 -.532833233E+02 -.521270172E+02 -.517654298E+02 -.526772850E+02 -.555691267E+02 -.614856518E+02 -.719805230E+02 -.893881293E+02 -.117270777E+03 -.161184651E+03 -.230052587E+03 -.338746056E+03 -.513181361E+03 -.800843138E+03 -.129340129E+04 -.217698848E+04 -.384709411E+04 -.217698513E+04 -.129339460E+04 -.800833091E+03 -.513167933E+03 -.338729222E+03 -.230032313E+03 -.161160896E+03 -.117243494E+03 -.893572631E+02 -.719460111E+02 -.614474238E+02 -.555271043E+02 -.526313814E+02 -.517155497E+02 -.520730563E+02 -.532251680E+02 -.548481570E+02 -.567244458E+02 -.587094150E+02 -.607086423E+02 -.626621895E+02 -.645337087E+02 -.663028686E+02 -.679600876E+02 -.695028734E+02 -.709332875E+02 -.722561972E+02 -.734780805E+02 -.746062170E+02 -.756481489E+02 -.766113279E+02 -.775028920E+02 -.783295274E+02 -.790973880E+02 -.798120505E+02 -.804784879E+02 -.811010520E+02 -.816834521E+02 -.822287250E+02 -.827391847E+02 -.832163464E+02 -.836608126E+02 -.840721103E+02 -.844484640E+02 -.847864840E+02 -.850807442E+02 -.853232159E+02 -.855025118E+02 -.856028817E+02 -.856028817E+02
 -.855117484E+02 -.855117484E+02 -.854059900E+02 -.852170345E+02 -.849614414E+02 -.846511723E+02 -.842946499E+02 -.838975557E+02 -.834634285E+02 -.829941101E+02 -.824900767E+02 -.819506813E+02 -.813743307E+02 -.807586115E+02 -.801003806E+02 -.793958308E+02 -.786405419E+02 -.778295270E+02 -.769572870E+02 -.760178853E+02 -.750050596E+02 -.739123959E+02 -.727335935E+02 -.714628646E+02 -.700955295E+02 -.686288888E+02 -.670634907E+02 -.654049567E+02 -.636665965E+02 -.618731362E+02 -.600660219E+02 -.583109501E+02 -.567085587E+02 -.554096136E+02 -.546366122E+02 -.547145781E+02 -.561150626E+02 -.595191546E+02 -.659078129E+02 -.766911971E+02 -.938926162E+02 -.120405761E+03 -.160340864E+03 -.219451049E+03 -.305541996E+03 -.428502715E+03 -.598854866E+03 -.821729503E+03 -.107794935E+04 -.127029741E+04 -.107794603E+04 -.821722847E+03 -.598844865E+03 -.428489350E+03 -.305525240E+03 -.219430870E+03 -.160317221E+03 -.120378607E+03 -.938618968E+02 -.766568505E+02 -.658697695E+02 -.594773369E+02 -.560693848E+02 -.546649458E+02 -.545829224E+02 -.553517540E+02 -.566464075E+02 -.582443759E+02 -.599948834E+02 -.617972818E+02 -.635858644E+02 -.653191753E+02 -.669724784E+02 -.685324552E+02 -.699934760E+02 -.713549865E+02 -.726196825E+02 -.737922436E+02 -.748784627E+02 -.758846531E+02 -.768172512E+02 -.776825550E+02 -.784865556E+02 -.792348309E+02 -.799324795E+02 -.805840783E+02 -.811936495E+02 -.817646299E+02 -.822998310E+02 -.828013824E+02 -.832706505E+02 -.837081210E+02 -.841132347E+02 -.844841591E+02 -.848174787E+02 -.851077757E+02 -.853470688E+02 -.855240659E+02 -.856231714E+02 -.856231714E+02
 -.855777850E+02 -.855777850E+02 -.854761523E+02 -.852947012E+02 -.850494916E+02 -.847521794E+02 -.844110374E+02 -.840317264E+02 -.836178759E+02 -.831715199E+02 -.826934245E+02 -.821833320E+02 -.816401431E+02 -.810620555E+02 -.804466700E+02 -.797910769E+02 -.790919352E+02 -.783455523E+02 -.775479799E+02 -.766951388E+02 -.757829907E+02 -.748077823E+02 -.737663925E+02 -.726568258E+02 -.714789097E+02 -.702352754E+02 -.689327276E+02 -.675841497E+02 -.662111395E+02 -.648476407E+02 -.635449258E+02 -.623784058E+02 -.614568916E+02 -.609351221E+02 -.610305903E+02 -.620459225E+02 -.643982248E+02 -.686567573E+02 -.755896856E+02 -.862188199E+02 -.101876851E+03 -.124252117E+03 -.155386879E+03 -.197558972E+03 -.252912845E+03 -.322604667E+03 -.405099670E+03 -.493217474E+03 -.570008937E+03 -.606064226E+03 -.570005657E+03 -.493210909E+03 -.405089806E+03 -.322591485E+03 -.252896320E+03 -.197539072E+03 -.155363564E+03 -.124225343E+03 -.101846564E+03 -.861849603E+02 -.755521861E+02 -.686155428E+02 -.643532123E+02 -.619970208E+02 -.609776997E+02 -.608781341E+02 -.613956887E+02 -.623128610E+02 -.634749028E+02 -.647729935E+02 -.661317124E+02 -.674997774E+02 -.688432355E+02 -.701404807E+02 -.713786220E+02 -.725508489E+02 -.736545272E+02 -.746898298E+02 -.756587577E+02 -.765644446E+02 -.774106659E+02 -.782014953E+02 -.789410652E+02 -.796334008E+02 -.802823036E+02 -.808912665E+02 -.814634076E+02 -.820014104E+02 -.825074621E+02 -.829831792E+02 -.834295136E+02 -.838466258E+02 -.842337163E+02 -.845887966E+02 -.849083836E+02 -.851870902E+02 -.854170802E+02 -.855873449E+02 -.856827452E+02 -.856827452E+02
 -.856832970E+02 -.856832970E+02 -.855882259E+02 -.854186962E+02 -.851899578E+02 -.849131621E+02 -.845963220E+02 -.842450388E+02 -.838630542E+02 -.834526681E+02 -.830150573E+02 -.825505190E+02 -.820586591E+02 -.815385431E+02 -.809888208E+02 -.804078383E+02 -.797937479E+02 -.791446270E+02 -.784586185E+02 -.777341083E+02 -.769699567E+02 -.761658069E+02 -.753224998E+02 -.744426328E+02 -.735313112E+02 -.725971557E+02 -.716536480E+02 -.707209179E+02 -.698281051E+02 -.690164576E+02 -.683433670E+02 -.678875706E+02 -.677557758E+02 -.680909570E+02 -.690825122E+02 -.709782876E+02 -.740980985E+02 -.788476253E+02 -.857302261E+02 -.953519110E+02 -.108411011E+03 -.125658437E+03 -.147806603E+03 -.175356007E+03 -.208302025E+03 -.245692016E+03 -.285050070E+03 -.321823316E+03 -.349301082E+03 -.359938216E+03 -.349297877E+03 -.321816900E+03 -.285040430E+03 -.245679135E+03 -.208285879E+03 -.175336564E+03 -.147783827E+03 -.125632285E+03 -.108381433E+03 -.953188499E+02 -.856936182E+02 -.788073995E+02 -.740541764E+02 -.709305831E+02 -.690309310E+02 -.680353969E+02 -.676961259E+02 -.678237116E+02 -.682751706E+02 -.689437866E+02 -.697508134E+02 -.706388508E+02 -.715666424E+02 -.725050408E+02 -.734339097E+02 -.743397625E+02 -.752139762E+02 -.760514466E+02 -.768495824E+02 -.776075552E+02 -.783257440E+02 -.790053228E+02 -.796479570E+02 -.802555775E+02 -.808302112E+02 -.813738501E+02 -.818883459E+02 -.823753178E+02 -.828360636E+02 -.832714651E+02 -.836818780E+02 -.840669960E+02 -.844256766E+02 -.847557154E+02 -.850535478E+02 -.853138570E+02 -.855290555E+02 -.856886015E+02 -.857780967E+02 -.857780967E+02
 -.858220735E+02 -.858220735E+02 -.857355753E+02 -.855815961E+02 -.853742976E+02 -.851241385E+02 -.848387515E+02 -.845236128E+02 -.841825523E+02 -.838181456E+02 -.834320172E+02 -.830250775E+02 -.825977128E+02 -.821499442E+02 -.816815664E+02 -.811922786E+02 -.806818178E+02 -.801501059E+02 -.795974205E+02 -.790246044E+02 -.784333275E+02 -.778264207E+02 -.772083040E+02 -.765855370E+02 -.759675249E+02 -.753674218E+02 -.748032792E+02 -.742994960E+02 -.738886323E+02 -.736136513E+02 -.735306469E+02 -.737120976E+02 -.742506379E+02 -.752632557E+02 -.768956709E+02 -.793264042E+02 -.827696530E+02 -.874755073E+02 -.937252036E+02 -.101818017E+03 -.112045078E+03 -.124644156E+03 -.139728970E+03 -.157188277E+03 -.176556418E+03 -.196872098E+03 -.216570264E+03 -.233493844E+03 -.245154190E+03 -.249359509E+03 -.245151086E+03 -.233487632E+03 -.216560932E+03 -.196859630E+03 -.176540789E+03 -.157169462E+03 -.139706933E+03 -.124618856E+03 -.112016471E+03 -.101786049E+03 -.936898162E+02 -.874366348E+02 -.827272231E+02 -.792803373E+02 -.768458805E+02 -.752096477E+02 -.741931107E+02 -.736505416E+02 -.734649449E+02 -.735436780E+02 -.738142546E+02 -.742205730E+02 -.747196631E+02 -.752789582E+02 -.758740540E+02 -.764868952E+02 -.771043264E+02 -.777169443E+02 -.783181962E+02 -.789036748E+02 -.794705708E+02 -.800172475E+02 -.805429109E+02 -.810473531E+02 -.815307499E+02 -.819934987E+02 -.824360841E+02 -.828589602E+02 -.832624408E+02 -.836465879E+02 -.840110895E+02 -.843551178E+02 -.846771540E+02 -.849747686E+02 -.852443380E+02 -.854806768E+02 -.856765569E+02 -.858220764E+02 -.859038323E+02 -.859038323E+02
 -.859864449E+02 -.859864449E+02 -.859100163E+02 -.857742644E+02 -.855920298E+02 -.853729075E+02 -.851240267E+02 -.848506478E+02 -.845566227E+02 -.842447514E+02 -.839170617E+02 -.835750332E+02 -.832197814E+02 -.828522162E+02 -.824731846E+02 -.820836096E+02 -.816846326E+02 -.812777691E+02 -.808650881E+02 -.804494230E+02 -.800346274E+02 -.796258874E+02 -.792301055E+02 -.788563722E+02 -.785165426E+02 -.782259391E+02 -.780041970E+02 -.778762711E+02 -.778736137E+02 -.780355209E+02 -.784106245E+02 -.790584695E+02 -.800510600E+02 -.814741759E+02 -.834281372E+02 -.860275325E+02 -.893992072E+02 -.936775503E+02 -.989958342E+02 -.105472130E+03 -.113188272E+03 -.122160700E+03 -.132303190E+03 -.143383912E+03 -.154983554E+03 -.166467531E+03 -.176992682E+03 -.185573909E+03 -.191231422E+03 -.193212915E+03 -.191228446E+03 -.185567952E+03 -.176983735E+03 -.166455578E+03 -.154968574E+03 -.143365880E+03 -.132282076E+03 -.122136467E+03 -.113160878E+03 -.105441528E+03 -.989619710E+02 -.936403673E+02 -.893586393E+02 -.859835086E+02 -.833805799E+02 -.814230012E+02 -.799961773E+02 -.789997815E+02 -.783480271E+02 -.779689033E+02 -.778028586E+02 -.778012547E+02 -.779247897E+02 -.781420063E+02 -.784279454E+02 -.787629695E+02 -.791317561E+02 -.795224529E+02 -.799259769E+02 -.803354386E+02 -.807456730E+02 -.811528580E+02 -.815542060E+02 -.819477128E+02 -.823319524E+02 -.827059061E+02 -.830688179E+02 -.834200650E+02 -.837590388E+02 -.840850252E+02 -.843970787E+02 -.846938801E+02 -.849735671E+02 -.852335270E+02 -.854701347E+02 -.856784164E+02 -.858516153E+02 -.859806261E+02 -.860532556E+02 -.860532556E+02
 -.861680638E+02 -.861680638E+02 -.861026538E+02 -.859867984E+02 -.858318378E+02 -.856463600E+02 -.854368714E+02 -.852083133E+02 -.849644630E+02 -.847082475E+02 -.844419937E+02 -.841676305E+02 -.838868595E+02 -.836013035E+02 -.833126431E+02 -.830227504E+02 -.827338249E+02 -.824485413E+02 -.821702139E+02 -.819029849E+02 -.816520436E+02 -.814238844E+02 -.812266081E+02 -.810702767E+02 -.809673241E+02 -.809330281E+02 -.809860426E+02 -.811489835E+02 -.814490518E+02 -.819186616E+02 -.825960219E+02 -.835255877E+02 -.847582588E+02 -.863511505E+02 -.883666987E+02 -.908707886E+02 -.939295233E+02 -.976041936E+02 -.101944001E+03 -.106976174E+03 -.112693371E+03 -.119038784E+03 -.125890210E+03 -.133045628E+03 -.140214428E+03 -.147019990E+03 -.153020072E+03 -.157750053E+03 -.160788836E+03 -.161837220E+03 -.160786011E+03 -.157744398E+03 -.153011579E+03 -.147008646E+03 -.140200213E+03 -.133028521E+03 -.125870185E+03 -.119015808E+03 -.112667408E+03 -.106947182E+03 -.101911935E+03 -.975690015E+02 -.938911489E+02 -.908291703E+02 -.883217695E+02 -.863028379E+02 -.847064849E+02 -.834702690E+02 -.825370695E+02 -.818559811E+02 -.813825438E+02 -.810785435E+02 -.809115617E+02 -.808543940E+02 -.808844218E+02 -.809829903E+02 -.811348228E+02 -.813274895E+02 -.815509365E+02 -.817970759E+02 -.820594340E+02 -.823328510E+02 -.826132271E+02 -.828973066E+02 -.831824958E+02 -.834667043E+02 -.837482078E+02 -.840255231E+02 -.842972906E+02 -.845621582E+02 -.848186596E+02 -.850650795E+02 -.852992970E+02 -.855185964E+02 -.857194332E+02 -.858971363E+02 -.860455275E+02 -.861564291E+02 -.862190246E+02 -.862190246E+02
 -.863586442E+02 -.863586442E+02 -.863046726E+02 -.862094159E+02 -.860825939E+02 -.859316789E+02 -.857624512E+02 -.855794291E+02 -.853862058E+02 -.851857152E+02 -.849804454E+02 -.847726144E+02 -.845643192E+02 -.843576673E+02 -.841548981E+02 -.839585007E+02 -.837713328E+02 -.835967469E+02 -.834387259E+02 -.833020336E+02 -.831923827E+02 -.831166228E+02 -.830829505E+02 -.831011412E+02 -.831828012E+02 -.833416352E+02 -.835937192E+02 -.839577627E+02 -.844553370E+02 -.851110328E+02 -.859524972E+02 -.870102825E+02 -.883174181E+02 -.899085932E+02 -.918188188E+02 -.940814187E+02 -.967251978E+02 -.997706609E+02 -.103225218E+03 -.107077440E+03 -.111290650E+03 -.115796421E+03 -.120488993E+03 -.125222040E+03 -.129809631E+03 -.134033360E+03 -.137657171E+03 -.140450139E+03 -.142215150E+03 -.142818440E+03 -.142212496E+03 -.140444827E+03 -.137649193E+03 -.134022706E+03 -.129796285E+03 -.125205983E+03 -.120470202E+03 -.115774870E+03 -.111266308E+03 -.107050272E+03 -.103195186E+03 -.997377216E+02 -.966893042E+02 -.940425194E+02 -.917768583E+02 -.898635115E+02 -.882691512E+02 -.869587621E+02 -.858976506E+02 -.850527836E+02 -.843936049E+02 -.838924641E+02 -.835247677E+02 -.832689423E+02 -.831062776E+02 -.830206979E+02 -.829985012E+02 -.830280860E+02 -.830996856E+02 -.832051167E+02 -.833375492E+02 -.834912979E+02 -.836616373E+02 -.838446369E+02 -.840370153E+02 -.842360098E+02 -.844392584E+02 -.846446902E+02 -.848504210E+02 -.850546481E+02 -.852555410E+02 -.854511209E+02 -.856391224E+02 -.858168286E+02 -.859808692E+02 -.861269666E+02 -.862496141E+02 -.863416625E+02 -.863937852E+02 -.863937852E+02
 -.865505667E+02 -.865505667E+02 -.865079824E+02 -.864331720E+02 -.863341757E+02 -.862172818E+02 -.860874651E+02 -.859487303E+02 -.858043808E+02 -.856572344E+02 -.855097971E+02 -.853644075E+02 -.852233604E+02 -.850890158E+02 -.849638991E+02 -.848507980E+02 -.847528573E+02 -.846736769E+02 -.846174139E+02 -.845888903E+02 -.845937081E+02 -.846383699E+02 -.847304057E+02 -.848785011E+02 -.850926226E+02 -.853841323E+02 -.857658796E+02 -.862522545E+02 -.868591806E+02 -.876040197E+02 -.885053512E+02 -.895825847E+02 -.908553529E+02 -.923426298E+02 -.940615171E+02 -.960256479E+02 -.982431782E+02 -.100714369E+03 -.103428826E+03 -.106362554E+03 -.109475079E+03 -.112707078E+03 -.115979035E+03 -.119191617E+03 -.122228434E+03 -.124961757E+03 -.127261347E+03 -.129005946E+03 -.130096120E+03 -.130466329E+03 -.130093654E+03 -.129001011E+03 -.127253936E+03 -.124951862E+03 -.122216042E+03 -.119176714E+03 -.115961602E+03 -.112687093E+03 -.109452518E+03 -.106337389E+03 -.103401027E+03 -.100683901E+03 -.982100042E+02 -.959897276E+02 -.940228068E+02 -.923010830E+02 -.908109199E+02 -.895352129E+02 -.884549851E+02 -.875506014E+02 -.868026501E+02 -.861925497E+02 -.857029372E+02 -.853178887E+02 -.850230147E+02 -.848054676E+02 -.846538891E+02 -.845583188E+02 -.845100802E+02 -.845016564E+02 -.845265630E+02 -.845792234E+02 -.846548495E+02 -.847493299E+02 -.848591255E+02 -.849811718E+02 -.851127870E+02 -.852515847E+02 -.853953871E+02 -.855421379E+02 -.856898099E+02 -.858363035E+02 -.859793310E+02 -.861162794E+02 -.862440439E+02 -.863588208E+02 -.864558467E+02 -.865290651E+02 -.865706991E+02 -.865706991E+02
 -.867373030E+02 -.867373030E+02 -.867056658E+02 -.866504505E+02 -.865780165E+02 -.864934406E+02 -.864008438E+02 -.863036473E+02 -.862047768E+02 -.861068252E+02 -.860121871E+02 -.859231699E+02 -.858420896E+02 -.857713554E+02 -.857135469E+02 -.856714868E+02 -.856483106E+02 -.856475362E+02 -.856731330E+02 -.857295903E+02 -.858219860E+02 -.859560525E+02 -.861382377E+02 -.863757577E+02 -.866766347E+02 -.870497127E+02 -.875046423E+02 -.880518198E+02 -.887022679E+02 -.894674373E+02 -.903589095E+02 -.913879776E+02 -.925650812E+02 -.938990754E+02 -.953963178E+02 -.970595705E+02 -.988867333E+02 -.100869451E+03 -.102991673E+03 -.105228304E+03 -.107544100E+03 -.109893070E+03 -.112218626E+03 -.114454748E+03 -.116528406E+03 -.118363301E+03 -.119884856E+03 -.121026045E+03 -.121733423E+03 -.121972446E+03 -.121731159E+03 -.121021514E+03 -.119878054E+03 -.118354222E+03 -.116517040E+03 -.114441084E+03 -.112202649E+03 -.109874765E+03 -.107523448E+03 -.105205285E+03 -.102966264E+03 -.100841626E+03 -.988564670E+02 -.970268328E+02 -.953610774E+02 -.938612992E+02 -.925247340E+02 -.913450228E+02 -.903133091E+02 -.894191520E+02 -.886512577E+02 -.879980444E+02 -.874480617E+02 -.869902879E+02 -.866143286E+02 -.863105367E+02 -.860700726E+02 -.858849213E+02 -.857478761E+02 -.856525018E+02 -.855930831E+02 -.855645647E+02 -.855624867E+02 -.855829187E+02 -.856223931E+02 -.856778396E+02 -.857465204E+02 -.858259656E+02 -.859139080E+02 -.860082148E+02 -.861068158E+02 -.862076226E+02 -.863084377E+02 -.864068468E+02 -.865000885E+02 -.865848950E+02 -.866572913E+02 -.867123416E+02 -.867438264E+02 -.867438264E+02
 -.869136495E+02 -.869136495E+02 -.868922232E+02 -.868552267E+02 -.868073877E+02 -.867525846E+02 -.866940673E+02 -.866346319E+02 -.865767617E+02 -.865227411E+02 -.864747502E+02 -.864349436E+02 -.864055194E+02 -.863887786E+02 -.863871798E+02 -.864033891E+02 -.864403266E+02 -.865012098E+02 -.865895951E+02 -.867094142E+02 -.868650073E+02 -.870611487E+02 -.873030631E+02 -.875964292E+02 -.879473652E+02 -.883623910E+02 -.888483598E+02 -.894123507E+02 -.900615136E+02 -.908028556E+02 -.916429594E+02 -.925876235E+02 -.936414179E+02 -.948071512E+02 -.960852528E+02 -.974730836E+02 -.989642007E+02 -.100547620E+03 -.102207138E+03 -.103920793E+03 -.105660576E+03 -.107392487E+03 -.109077078E+03 -.110670547E+03 -.112126454E+03 -.113398038E+03 -.114441003E+03 -.115216564E+03 -.115694409E+03 -.115855220E+03 -.115692357E+03 -.115212459E+03 -.114434843E+03 -.113389816E+03 -.112116165E+03 -.110658183E+03 -.109062631E+03 -.107375945E+03 -.105641927E+03 -.103900025E+03 -.102184235E+03 -.100522566E+03 -.989369785E+02 -.974436751E+02 -.960536390E+02 -.947733121E+02 -.936053329E+02 -.925492715E+02 -.916023194E+02 -.907599067E+02 -.900162355E+02 -.893647241E+02 -.887983672E+02 -.883100171E+02 -.878925981E+02 -.875392614E+02 -.872434928E+02 -.869991816E+02 -.868006587E+02 -.866427116E+02 -.865205816E+02 -.864299484E+02 -.863669051E+02 -.863279272E+02 -.863098371E+02 -.863097656E+02 -.863251109E+02 -.863534957E+02 -.863927220E+02 -.864407231E+02 -.864955105E+02 -.865551156E+02 -.866175232E+02 -.866805925E+02 -.867419636E+02 -.867989433E+02 -.868483623E+02 -.868863980E+02 -.869083491E+02 -.869083491E+02
 -.870757937E+02 -.870757937E+02 -.870636382E+02 -.870431285E+02 -.870174520E+02 -.869893366E+02 -.869611741E+02 -.869351213E+02 -.869131825E+02 -.868972777E+02 -.868893007E+02 -.868911679E+02 -.869048614E+02 -.869324664E+02 -.869762046E+02 -.870384647E+02 -.871218281E+02 -.872290927E+02 -.873632913E+02 -.875277060E+02 -.877258757E+02 -.879615958E+02 -.882389076E+02 -.885620742E+02 -.889355402E+02 -.893638711E+02 -.898516671E+02 -.904034489E+02 -.910235081E+02 -.917157195E+02 -.924833116E+02 -.933285922E+02 -.942526307E+02 -.952549001E+02 -.963328889E+02 -.974816975E+02 -.986936421E+02 -.999578976E+02 -.101260221E+03 -.102582798E+03 -.103904277E+03 -.105200022E+03 -.106442652E+03 -.107602877E+03 -.108650635E+03 -.109556494E+03 -.110293235E+03 -.110837485E+03 -.111171254E+03 -.111283194E+03 -.111169422E+03 -.110833820E+03 -.110287736E+03 -.109549158E+03 -.108641458E+03 -.107591856E+03 -.106429783E+03 -.105185298E+03 -.103887693E+03 -.102564348E+03 -.101239897E+03 -.999356929E+02 -.986695489E+02 -.974557084E+02 -.963049962E+02 -.952250966E+02 -.942209098E+02 -.932949479E+02 -.924477388E+02 -.916782148E+02 -.909840698E+02 -.903620777E+02 -.898083664E+02 -.893186479E+02 -.888884062E+02 -.885130460E+02 -.881880085E+02 -.879088570E+02 -.876713378E+02 -.874714211E+02 -.873053255E+02 -.871695289E+02 -.870607697E+02 -.869760398E+02 -.869125715E+02 -.868678201E+02 -.868394417E+02 -.868252693E+02 -.868232847E+02 -.868315881E+02 -.868483642E+02 -.868718436E+02 -.869002593E+02 -.869317959E+02 -.869645297E+02 -.869963565E+02 -.870249038E+02 -.870474223E+02 -.870606518E+02 -.870606518E+02
 -.872212502E+02 -.872212502E+02 -.872173052E+02 -.872113469E+02 -.872051463E+02 -.872003560E+02 -.871985495E+02 -.872012554E+02 -.872099880E+02 -.872262754E+02 -.872516835E+02 -.872878394E+02 -.873364506E+02 -.873993235E+02 -.874783792E+02 -.875756668E+02 -.876933740E+02 -.878338348E+02 -.879995326E+02 -.881930990E+02 -.884173057E+02 -.886750491E+02 -.889693260E+02 -.893031972E+02 -.896797385E+02 -.901019755E+02 -.905728007E+02 -.910948705E+02 -.916704798E+02 -.923014140E+02 -.929887766E+02 -.937327962E+02 -.945326125E+02 -.953860515E+02 -.962893952E+02 -.972371604E+02 -.982219030E+02 -.992340680E+02 -.100261908E+03 -.101291496E+03 -.102306863E+03 -.103290266E+03 -.104222624E+03 -.105084108E+03 -.105854873E+03 -.106515913E+03 -.107049974E+03 -.107442464E+03 -.107682279E+03 -.107762470E+03 -.107680670E+03 -.107439246E+03 -.107045148E+03 -.106509478E+03 -.105846827E+03 -.105074452E+03 -.104211358E+03 -.103277388E+03 -.102292374E+03 -.101275397E+03 -.100244197E+03 -.992147476E+02 -.982009745E+02 -.972146261E+02 -.962652586E+02 -.953603173E+02 -.945052868E+02 -.937038870E+02 -.929582941E+02 -.922693706E+02 -.916368911E+02 -.910597553E+02 -.905361817E+02 -.900638800E+02 -.896401990E+02 -.892622524E+02 -.889270214E+02 -.886314383E+02 -.883724515E+02 -.881470748E+02 -.879524238E+02 -.877857407E+02 -.876444098E+02 -.875259659E+02 -.874280956E+02 -.873486348E+02 -.872855610E+02 -.872369835E+02 -.872011298E+02 -.871763305E+02 -.871610006E+02 -.871536204E+02 -.871527114E+02 -.871568116E+02 -.871644454E+02 -.871740902E+02 -.871841370E+02 -.871928450E+02 -.871982872E+02 -.871982872E+02
 -.873487089E+02 -.873487089E+02 -.873518644E+02 -.873584465E+02 -.873689538E+02 -.873840609E+02 -.874045825E+02 -.874314514E+02 -.874657036E+02 -.875084709E+02 -.875609771E+02 -.876245375E+02 -.877005596E+02 -.877905446E+02 -.878960890E+02 -.880188852E+02 -.881607200E+02 -.883234714E+02 -.885091014E+02 -.887196452E+02 -.889571948E+02 -.892238765E+02 -.895218211E+02 -.898531252E+02 -.902198030E+02 -.906237269E+02 -.910665559E+02 -.915496522E+02 -.920739836E+02 -.926400140E+02 -.932475830E+02 -.938957755E+02 -.945827864E+02 -.953057860E+02 -.960607918E+02 -.968425568E+02 -.976444850E+02 -.984585864E+02 -.992754834E+02 -.100084483E+03 -.100873726E+03 -.101630418E+03 -.102341150E+03 -.102992303E+03 -.103570518E+03 -.104063221E+03 -.104459166E+03 -.104748951E+03 -.104925489E+03 -.104984373E+03 -.104924105E+03 -.104746182E+03 -.104455014E+03 -.104057688E+03 -.103563605E+03 -.102984014E+03 -.102331488E+03 -.101619387E+03 -.100861332E+03 -.100070732E+03 -.992603817E+02 -.984421432E+02 -.976267102E+02 -.968234620E+02 -.960403906E+02 -.952840939E+02 -.945598212E+02 -.938715579E+02 -.932221366E+02 -.926133658E+02 -.920461644E+02 -.915206970E+02 -.910365046E+02 -.905926243E+02 -.901877003E+02 -.898200799E+02 -.894878978E+02 -.891891479E+02 -.889217423E+02 -.886835595E+02 -.884724835E+02 -.882864331E+02 -.881233846E+02 -.879813878E+02 -.878585765E+02 -.877531754E+02 -.876635026E+02 -.875879695E+02 -.875250795E+02 -.874734241E+02 -.874316781E+02 -.873985955E+02 -.873730039E+02 -.873538012E+02 -.873399523E+02 -.873304895E+02 -.873245157E+02 -.873212135E+02 -.873198615E+02 -.873198615E+02
 -.874578360E+02 -.874578360E+02 -.874669887E+02 -.874841231E+02 -.875086229E+02 -.875402938E+02 -.875792665E+02 -.876259258E+02 -.876808583E+02 -.877448146E+02 -.878186824E+02 -.879034661E+02 -.880002720E+02 -.881102966E+02 -.882348168E+02 -.883751807E+02 -.885327982E+02 -.887091300E+02 -.889056745E+02 -.891239516E+02 -.893654829E+02 -.896317671E+02 -.899242499E+02 -.902442883E+02 -.905931078E+02 -.909717529E+02 -.913810296E+02 -.918214415E+02 -.922931185E+02 -.927957397E+02 -.933284522E+02 -.938897880E+02 -.944775823E+02 -.950888969E+02 -.957199548E+02 -.963660910E+02 -.970217258E+02 -.976803690E+02 -.983346605E+02 -.989764539E+02 -.995969473E+02 -.100186864E+03 -.100736681E+03 -.101236903E+03 -.101678364E+03 -.102052561E+03 -.102351972E+03 -.102570374E+03 -.102703108E+03 -.102747290E+03 -.102701945E+03 -.102568049E+03 -.102348487E+03 -.102047920E+03 -.101672572E+03 -.101229964E+03 -.100728604E+03 -.100177656E+03 -.995866191E+02 -.989650170E+02 -.983221283E+02 -.976667568E+02 -.970070512E+02 -.963503738E+02 -.957032174E+02 -.950711644E+02 -.944588831E+02 -.938701539E+02 -.933079185E+02 -.927743461E+02 -.922709090E+02 -.917984651E+02 -.913573406E+02 -.909474115E+02 -.905681805E+02 -.902188483E+02 -.898983777E+02 -.896055508E+02 -.893390187E+02 -.890973436E+02 -.888790353E+02 -.886825799E+02 -.885064648E+02 -.883491974E+02 -.882093211E+02 -.880854264E+02 -.879761609E+02 -.878802364E+02 -.877964352E+02 -.877236160E+02 -.876607201E+02 -.876067789E+02 -.875609246E+02 -.875224044E+02 -.874906006E+02 -.874650590E+02 -.874455291E+02 -.874320191E+02 -.874248725E+02 -.874248725E+02
 -.875490594E+02 -.875490594E+02 -.875631533E+02 -.875889478E+02 -.876248717E+02 -.876699782E+02 -.877237969E+02 -.877862230E+02 -.878574345E+02 -.879378297E+02 -.880279812E+02 -.881285992E+02 -.882405051E+02 -.883646086E+02 -.885018902E+02 -.886533844E+02 -.888201652E+02 -.890033299E+02 -.892039833E+02 -.894232191E+02 -.896620994E+02 -.899216307E+02 -.902027371E+02 -.905062289E+02 -.908327672E+02 -.911828250E+02 -.915566433E+02 -.919541842E+02 -.923750807E+02 -.928185847E+02 -.932835145E+02 -.937682043E+02 -.942704569E+02 -.947875041E+02 -.953159774E+02 -.958518916E+02 -.963906479E+02 -.969270573E+02 -.974553896E+02 -.979694499E+02 -.984626845E+02 -.989283150E+02 -.993594998E+02 -.997495183E+02 -.100091970E+03 -.100380983E+03 -.100611414E+03 -.100779041E+03 -.100880721E+03 -.100914517E+03 -.100879775E+03 -.100777150E+03 -.100608582E+03 -.100377214E+03 -.100087271E+03 -.997438975E+02 -.993529677E+02 -.989208838E+02 -.984543686E+02 -.979602657E+02 -.974453558E+02 -.969161954E+02 -.963789819E+02 -.958394484E+02 -.953027872E+02 -.947736004E+02 -.942558768E+02 -.937529891E+02 -.932677097E+02 -.928022405E+02 -.923582522E+02 -.919369320E+02 -.915390337E+02 -.911649305E+02 -.908146667E+02 -.904880082E+02 -.901844891E+02 -.899034552E+02 -.896441035E+02 -.894055167E+02 -.891866944E+02 -.889865796E+02 -.888040818E+02 -.886380969E+02 -.884875239E+02 -.883512801E+02 -.882283138E+02 -.881176165E+02 -.880182352E+02 -.879292849E+02 -.878499635E+02 -.877795690E+02 -.877175225E+02 -.876633973E+02 -.876169582E+02 -.875782135E+02 -.875474853E+02 -.875255029E+02 -.875135293E+02 -.875135293E+02
 -.876233610E+02 -.876233610E+02 -.876414160E+02 -.876741221E+02 -.877191109E+02 -.877747998E+02 -.878402035E+02 -.879147918E+02 -.879983822E+02 -.880910584E+02 -.881931078E+02 -.883049741E+02 -.884272201E+02 -.885604976E+02 -.887055234E+02 -.888630583E+02 -.890338880E+02 -.892188054E+02 -.894185927E+02 -.896340028E+02 -.898657393E+02 -.901144356E+02 -.903806309E+02 -.906647446E+02 -.909670489E+02 -.912876380E+02 -.916263966E+02 -.919829666E+02 -.923567125E+02 -.927466883E+02 -.931516044E+02 -.935697985E+02 -.939992105E+02 -.944373645E+02 -.948813589E+02 -.953278682E+02 -.957731574E+02 -.962131116E+02 -.966432820E+02 -.970589503E+02 -.974552095E+02 -.978270628E+02 -.981695367E+02 -.984778060E+02 -.987473254E+02 -.989739637E+02 -.991541322E+02 -.992849026E+02 -.993641066E+02 -.993904118E+02 -.993633693E+02 -.992834301E+02 -.991519286E+02 -.989710353E+02 -.987436807E+02 -.984734556E+02 -.981644937E+02 -.978213425E+02 -.974488299E+02 -.970519320E+02 -.966356484E+02 -.962048890E+02 -.957643755E+02 -.953185598E+02 -.948715607E+02 -.944271169E+02 -.939885581E+02 -.935587902E+02 -.931402939E+02 -.927351344E+02 -.923449792E+02 -.919711237E+02 -.916145199E+02 -.912758094E+02 -.909553569E+02 -.906532843E+02 -.903695039E+02 -.901037503E+02 -.898556101E+02 -.896245494E+02 -.894099391E+02 -.892110778E+02 -.890272124E+02 -.888575563E+02 -.887013068E+02 -.885576609E+02 -.884258298E+02 -.883050547E+02 -.881946222E+02 -.880938822E+02 -.880022687E+02 -.879193250E+02 -.878447362E+02 -.877783704E+02 -.877203327E+02 -.876710369E+02 -.876312997E+02 -.876024654E+02 -.875865722E+02 -.875865722E+02
 -.876820918E+02 -.876820918E+02 -.877032206E+02 -.877412621E+02 -.877932003E+02 -.878569296E+02 -.879310354E+02 -.880146280E+02 -.881072159E+02 -.882086096E+02 -.883188473E+02 -.884381387E+02 -.885668201E+02 -.887053189E+02 -.888541254E+02 -.890137686E+02 -.891847948E+02 -.893677490E+02 -.895631565E+02 -.897715050E+02 -.899932267E+02 -.902286796E+02 -.904781276E+02 -.907417204E+02 -.910194717E+02 -.913112371E+02 -.916166910E+02 -.919353038E+02 -.922663195E+02 -.926087344E+02 -.929612780E+02 -.933223969E+02 -.936902438E+02 -.940626709E+02 -.944372310E+02 -.948111869E+02 -.951815296E+02 -.955450073E+02 -.958981648E+02 -.962373944E+02 -.965589976E+02 -.968592565E+02 -.971345133E+02 -.973812559E+02 -.975962062E+02 -.977764079E+02 -.979193103E+02 -.980228429E+02 -.980854791E+02 -.981062833E+02 -.980849413E+02 -.980217699E+02 -.979177069E+02 -.977742816E+02 -.975935669E+02 -.973781162E+02 -.971308885E+02 -.968551646E+02 -.965544595E+02 -.962324342E+02 -.958928096E+02 -.955392877E+02 -.951754796E+02 -.948048442E+02 -.944306374E+02 -.940558723E+02 -.936832907E+02 -.933153444E+02 -.929541860E+02 -.926016683E+02 -.922593501E+02 -.919285078E+02 -.916101510E+02 -.913050419E+02 -.910137164E+02 -.907365065E+02 -.904735625E+02 -.902248767E+02 -.899903044E+02 -.897695855E+02 -.895623643E+02 -.893682086E+02 -.891866268E+02 -.890170852E+02 -.888590235E+02 -.887118708E+02 -.885750614E+02 -.884480513E+02 -.883303366E+02 -.882214748E+02 -.881211098E+02 -.880290031E+02 -.879450735E+02 -.878694473E+02 -.878025246E+02 -.877450654E+02 -.876983027E+02 -.876640922E+02 -.876451095E+02 -.876451095E+02
 -.877268169E+02 -.877268169E+02 -.877502330E+02 -.877922184E+02 -.878492476E+02 -.879187978E+02 -.879991071E+02 -.880889904E+02 -.881876986E+02 -.882948120E+02 -.884101573E+02 -.885337444E+02 -.886657168E+02 -.888063126E+02 -.889558326E+02 -.891146145E+02 -.892830108E+02 -.894613697E+02 -.896500165E+02 -.898492381E+02 -.900592659E+02 -.902802603E+02 -.905122946E+02 -.907553389E+02 -.910092438E+02 -.912737240E+02 -.915483425E+02 -.918324954E+02 -.921253972E+02 -.924260681E+02 -.927333240E+02 -.930457683E+02 -.933617885E+02 -.936795566E+02 -.939970351E+02 -.943119888E+02 -.946220030E+02 -.949245092E+02 -.952168173E+02 -.954961550E+02 -.957597142E+02 -.960047025E+02 -.962283993E+02 -.964282153E+02 -.966017522E+02 -.967468616E+02 -.968617001E+02 -.969447781E+02 -.969950013E+02 -.970117006E+02 -.969946519E+02 -.969440821E+02 -.968606629E+02 -.967454917E+02 -.966000606E+02 -.964262162E+02 -.962261097E+02 -.960021426E+02 -.957569074E+02 -.954931279E+02 -.952135999E+02 -.949211354E+02 -.946185102E+02 -.943084186E+02 -.939934332E+02 -.936759730E+02 -.933582779E+02 -.930423903E+02 -.927301432E+02 -.924231546E+02 -.921228265E+02 -.918303488E+02 -.915467072E+02 -.912726931E+02 -.910089165E+02 -.907558202E+02 -.905136948E+02 -.902826949E+02 -.900628542E+02 -.898541020E+02 -.896562783E+02 -.894691492E+02 -.892924212E+02 -.891257568E+02 -.889687878E+02 -.888211317E+02 -.886824062E+02 -.885522478E+02 -.884303306E+02 -.883163901E+02 -.882102515E+02 -.881118647E+02 -.880213494E+02 -.879390521E+02 -.878656214E+02 -.878021049E+02 -.877500769E+02 -.877118062E+02 -.876904765E+02 -.876904765E+02
 -.877591914E+02 -.877591914E+02 -.877842109E+02 -.878289344E+02 -.878894516E+02 -.879629193E+02 -.880473042E+02 -.881411860E+02 -.882436077E+02 -.883539609E+02 -.884718977E+02 -.885972622E+02 -.887300384E+02 -.888703079E+02 -.890182168E+02 -.891739490E+02 -.893377034E+02 -.895096748E+02 -.896900371E+02 -.898789278E+02 -.900764338E+02 -.902825780E+02 -.904973062E+02 -.907204744E+02 -.909518372E+02 -.911910351E+02 -.914375848E+02 -.916908680E+02 -.919501234E+02 -.922144392E+02 -.924827478E+02 -.927538238E+02 -.930262836E+02 -.932985901E+02 -.935690596E+02 -.938358746E+02 -.940970997E+02 -.943507032E+02 -.945945830E+02 -.948265965E+02 -.950445955E+02 -.952464631E+02 -.954301544E+02 -.955937372E+02 -.957354337E+02 -.958536603E+02 -.959470647E+02 -.960145585E+02 -.960553443E+02 -.960689358E+02 -.960551706E+02 -.960142141E+02 -.959465556E+02 -.958529955E+02 -.957346253E+02 -.955928004E+02 -.954291076E+02 -.952453281E+02 -.950433974E+02 -.948253639E+02 -.945933482E+02 -.943495023E+02 -.940959726E+02 -.938348655E+02 -.935682170E+02 -.932979668E+02 -.930259374E+02 -.927538171E+02 -.924831484E+02 -.922153198E+02 -.919515626E+02 -.916929496E+02 -.914403984E+02 -.911946761E+02 -.909564062E+02 -.907260776E+02 -.905040544E+02 -.902905861E+02 -.900858196E+02 -.898898101E+02 -.897025336E+02 -.895238987E+02 -.893537585E+02 -.891919241E+02 -.890381769E+02 -.888922829E+02 -.887540084E+02 -.886231374E+02 -.884994916E+02 -.883829556E+02 -.882735069E+02 -.881712538E+02 -.880764840E+02 -.879897268E+02 -.879118340E+02 -.878440851E+02 -.877883253E+02 -.877471459E+02 -.877241216E+02 -.877241216E+02
 -.877808680E+02 -.877808680E+02 -.878069062E+02 -.878533402E+02 -.879159855E+02 -.879917651E+02 -.880784425E+02 -.881744176E+02 -.882785712E+02 -.883901453E+02 -.885086517E+02 -.886338011E+02 -.887654481E+02 -.889035485E+02 -.890481250E+02 -.891992401E+02 -.893569733E+02 -.895214030E+02 -.896925901E+02 -.898705640E+02 -.900553105E+02 -.902467597E+02 -.904447760E+02 -.906491481E+02 -.908595801E+02 -.910756829E+02 -.912969670E+02 -.915228360E+02 -.917525815E+02 -.919853795E+02 -.922202884E+02 -.924562495E+02 -.926920889E+02 -.929265233E+02 -.931581679E+02 -.933855469E+02 -.936071083E+02 -.938212408E+02 -.940262944E+02 -.942206033E+02 -.944025113E+02 -.945703996E+02 -.947227153E+02 -.948580006E+02 -.949749216E+02 -.950722958E+02 -.951491177E+02 -.952045805E+02 -.952380949E+02 -.952493023E+02 -.952380833E+02 -.952045603E+02 -.951490953E+02 -.950722807E+02 -.949749265E+02 -.948580416E+02 -.947228117E+02 -.945705742E+02 -.944027904E+02 -.942210168E+02 -.940268762E+02 -.938220283E+02 -.936081431E+02 -.933868748E+02 -.931598390E+02 -.929285923E+02 -.926946150E+02 -.924592969E+02 -.922239262E+02 -.919896819E+02 -.917576281E+02 -.915287115E+02 -.913037617E+02 -.910834921E+02 -.908685042E+02 -.906592921E+02 -.904562490E+02 -.902596740E+02 -.900697801E+02 -.898867028E+02 -.897105091E+02 -.895412071E+02 -.893787560E+02 -.892230770E+02 -.890740651E+02 -.889316021E+02 -.887955715E+02 -.886658753E+02 -.885424554E+02 -.884253180E+02 -.883145656E+02 -.882104360E+02 -.881133539E+02 -.880239953E+02 -.879433733E+02 -.878729478E+02 -.878147704E+02 -.877716736E+02 -.877475180E+02 -.877475180E+02
 -.877934310E+02 -.877934310E+02 -.878199958E+02 -.878672787E+02 -.879309167E+02 -.880076746E+02 -.880951734E+02 -.881916827E+02 -.882959620E+02 -.884071392E+02 -.885246173E+02 -.886480021E+02 -.887770467E+02 -.889116079E+02 -.890516120E+02 -.891970277E+02 -.893478440E+02 -.895040522E+02 -.896656312E+02 -.898325342E+02 -.900046781E+02 -.901819335E+02 -.903641164E+02 -.905509801E+02 -.907422089E+02 -.909374118E+02 -.911361176E+02 -.913377713E+02 -.915417308E+02 -.917472657E+02 -.919535574E+02 -.921597002E+02 -.923647056E+02 -.925675068E+02 -.927669667E+02 -.929618875E+02 -.931510221E+02 -.933330885E+02 -.935067850E+02 -.936708084E+02 -.938238726E+02 -.939647290E+02 -.940921871E+02 -.942051355E+02 -.943025622E+02 -.943835738E+02 -.944474134E+02 -.944934753E+02 -.945213182E+02 -.945306741E+02 -.945214541E+02 -.944937504E+02 -.944478342E+02 -.943841502E+02 -.943033071E+02 -.942060655E+02 -.940933221E+02 -.939660924E+02 -.938254914E+02 -.936727133E+02 -.935090104E+02 -.933356727E+02 -.931540075E+02 -.929653206E+02 -.927708984E+02 -.925719922E+02 -.923698046E+02 -.921654773E+02 -.919600818E+02 -.917546117E+02 -.915499775E+02 -.913470028E+02 -.911464231E+02 -.909488850E+02 -.907549481E+02 -.905650877E+02 -.903796978E+02 -.901990965E+02 -.900235313E+02 -.898531849E+02 -.896881826E+02 -.895285997E+02 -.893744697E+02 -.892257941E+02 -.890825524E+02 -.889447146E+02 -.888122548E+02 -.886851681E+02 -.885634914E+02 -.884473283E+02 -.883368810E+02 -.882324908E+02 -.881346900E+02 -.880442690E+02 -.879623635E+02 -.878905674E+02 -.878310816E+02 -.877869070E+02 -.877620988E+02 -.877620988E+02
 -.877983529E+02 -.877983529E+02 -.878250367E+02 -.878724570E+02 -.879361543E+02 -.880128003E+02 -.880999258E+02 -.881957133E+02 -.882988373E+02 -.884083430E+02 -.885235521E+02 -.886439911E+02 -.887693355E+02 -.888993663E+02 -.890339365E+02 -.891729440E+02 -.893163104E+02 -.894639638E+02 -.896158247E+02 -.897717945E+02 -.899317453E+02 -.900955121E+02 -.902628849E+02 -.904336037E+02 -.906073522E+02 -.907837546E+02 -.909623714E+02 -.911426980E+02 -.913241624E+02 -.915061256E+02 -.916878825E+02 -.918686638E+02 -.920476402E+02 -.922239272E+02 -.923965915E+02 -.925646596E+02 -.927271271E+02 -.928829696E+02 -.930311553E+02 -.931706581E+02 -.933004723E+02 -.934196268E+02 -.935272010E+02 -.936223394E+02 -.937042663E+02 -.937722993E+02 -.938258621E+02 -.938644950E+02 -.938878634E+02 -.938957648E+02 -.938881322E+02 -.938650357E+02 -.938266814E+02 -.937734071E+02 -.937056758E+02 -.936240673E+02 -.935292675E+02 -.934220553E+02 -.933032901E+02 -.931738961E+02 -.930348479E+02 -.928871554E+02 -.927318485E+02 -.925699630E+02 -.924025276E+02 -.922305509E+02 -.920550108E+02 -.918768451E+02 -.916969428E+02 -.915161379E+02 -.913352043E+02 -.911548516E+02 -.909757234E+02 -.907983958E+02 -.906233775E+02 -.904511111E+02 -.902819750E+02 -.901162869E+02 -.899543067E+02 -.897962420E+02 -.896422526E+02 -.894924571E+02 -.893469398E+02 -.892057589E+02 -.890689555E+02 -.889365651E+02 -.888086308E+02 -.886852194E+02 -.885664413E+02 -.884524759E+02 -.883436032E+02 -.882402440E+02 -.881430127E+02 -.880527847E+02 -.879707839E+02 -.878986975E+02 -.878388250E+02 -.877942736E+02 -.877692137E+02 -.877692137E+02
 -.877969693E+02 -.877969693E+02 -.878234397E+02 -.878704195E+02 -.879334210E+02 -.880090778E+02 -.880948758E+02 -.881889468E+02 -.882899120E+02 -.883967604E+02 -.885087569E+02 -.886253705E+02 -.887462195E+02 -.888710291E+02 -.889995976E+02 -.891317712E+02 -.892674226E+02 -.894064353E+02 -.895486899E+02 -.896940538E+02 -.898423720E+02 -.899934602E+02 -.901470987E+02 -.903030275E+02 -.904609422E+02 -.906204913E+02 -.907812737E+02 -.909428372E+02 -.911046785E+02 -.912662435E+02 -.914269285E+02 -.915860829E+02 -.917430125E+02 -.918969843E+02 -.920472320E+02 -.921929628E+02 -.923333650E+02 -.924676169E+02 -.925948962E+02 -.927143902E+02 -.928253067E+02 -.929268851E+02 -.930184072E+02 -.930992086E+02 -.931686891E+02 -.932263225E+02 -.932716655E+02 -.933043651E+02 -.933241653E+02 -.933309111E+02 -.933245517E+02 -.933051412E+02 -.932728379E+02 -.932279011E+02 -.931706870E+02 -.931016424E+02 -.930212968E+02 -.929302540E+02 -.928291820E+02 -.927188023E+02 -.925998793E+02 -.924732091E+02 -.923396080E+02 -.921999024E+02 -.920549179E+02 -.919054703E+02 -.917523566E+02 -.915963473E+02 -.914381796E+02 -.912785521E+02 -.911181196E+02 -.909574898E+02 -.907972211E+02 -.906378203E+02 -.904797429E+02 -.903233926E+02 -.901691230E+02 -.900172388E+02 -.898679992E+02 -.897216205E+02 -.895782810E+02 -.894381253E+02 -.893012706E+02 -.891678138E+02 -.890378399E+02 -.889114321E+02 -.887886844E+02 -.886697174E+02 -.885546974E+02 -.884438609E+02 -.883375463E+02 -.882362336E+02 -.881405965E+02 -.880515695E+02 -.879704352E+02 -.878989383E+02 -.878394340E+02 -.877950820E+02 -.877701011E+02 -.877701011E+02
 -.877904674E+02 -.877904674E+02 -.878164581E+02 -.878625356E+02 -.879242410E+02 -.879982156E+02 -.880819373E+02 -.881735192E+02 -.882715550E+02 -.883750009E+02 -.884830852E+02 -.885952380E+02 -.887110379E+02 -.888301700E+02 -.889523942E+02 -.890775198E+02 -.892053855E+02 -.893358443E+02 -.894687509E+02 -.896039520E+02 -.897412779E+02 -.898805368E+02 -.900215092E+02 -.901639441E+02 -.903075557E+02 -.904520213E+02 -.905969797E+02 -.907420305E+02 -.908867341E+02 -.910306127E+02 -.911731516E+02 -.913138016E+02 -.914519824E+02 -.915870862E+02 -.917184828E+02 -.918455250E+02 -.919675545E+02 -.920839093E+02 -.921939306E+02 -.922969709E+02 -.923924023E+02 -.924796242E+02 -.925580724E+02 -.926272266E+02 -.926866181E+02 -.927358374E+02 -.927745404E+02 -.928024535E+02 -.928193787E+02 -.928251966E+02 -.928198679E+02 -.928034351E+02 -.927760208E+02 -.927378264E+02 -.926891285E+02 -.926302747E+02 -.925616780E+02 -.924838101E+02 -.923971948E+02 -.923024001E+02 -.922000297E+02 -.920907154E+02 -.919751083E+02 -.918538709E+02 -.917276690E+02 -.915971648E+02 -.914630093E+02 -.913258367E+02 -.911862587E+02 -.910448596E+02 -.909021923E+02 -.907587752E+02 -.906150898E+02 -.904715788E+02 -.903286453E+02 -.901866524E+02 -.900459242E+02 -.899067463E+02 -.897693679E+02 -.896340045E+02 -.895008411E+02 -.893700361E+02 -.892417267E+02 -.891160353E+02 -.889930764E+02 -.888729672E+02 -.887558384E+02 -.886418496E+02 -.885312080E+02 -.884241918E+02 -.883211814E+02 -.882226981E+02 -.881294556E+02 -.880424254E+02 -.879629233E+02 -.878927213E+02 -.878341934E+02 -.877905072E+02 -.877658736E+02 -.877658736E+02
 -.877798846E+02 -.877798846E+02 -.878051860E+02 -.878499995E+02 -.879099409E+02 -.879816965E+02 -.880627675E+02 -.881512734E+02 -.882458030E+02 -.883452989E+02 -.884489697E+02 -.885562220E+02 -.886666089E+02 -.887797892E+02 -.888954967E+02 -.890135158E+02 -.891336629E+02 -.892557714E+02 -.893796804E+02 -.895052254E+02 -.896322311E+02 -.897605056E+02 -.898898364E+02 -.900199864E+02 -.901506917E+02 -.902816599E+02 -.904125689E+02 -.905430666E+02 -.906727712E+02 -.908012720E+02 -.909281312E+02 -.910528857E+02 -.911750501E+02 -.912941201E+02 -.914095763E+02 -.915208886E+02 -.916275213E+02 -.917289386E+02 -.918246099E+02 -.919140166E+02 -.919966574E+02 -.920720554E+02 -.921397636E+02 -.921993714E+02 -.922505102E+02 -.922928585E+02 -.923261467E+02 -.923501610E+02 -.923647469E+02 -.923698113E+02 -.923653241E+02 -.923513185E+02 -.923278908E+02 -.922951986E+02 -.922534589E+02 -.922029444E+02 -.921439799E+02 -.920769373E+02 -.920022304E+02 -.919203095E+02 -.918316550E+02 -.917367714E+02 -.916361811E+02 -.915304180E+02 -.914200215E+02 -.913055309E+02 -.911874798E+02 -.910663913E+02 -.909427734E+02 -.908171149E+02 -.906898823E+02 -.905615168E+02 -.904324320E+02 -.903030124E+02 -.901736123E+02 -.900445553E+02 -.899161342E+02 -.897886124E+02 -.896622244E+02 -.895371782E+02 -.894136581E+02 -.892918277E+02 -.891718350E+02 -.890538175E+02 -.889379093E+02 -.888242501E+02 -.887129962E+02 -.886043344E+02 -.884985005E+02 -.883958015E+02 -.882966460E+02 -.882015818E+02 -.881113459E+02 -.880269284E+02 -.879496567E+02 -.878813047E+02 -.878242349E+02 -.877815854E+02 -.877575134E+02 -.877575134E+02
 -.877661136E+02 -.877661136E+02 -.877905646E+02 -.878338371E+02 -.878916583E+02 -.879607897E+02 -.880387803E+02 -.881237779E+02 -.882143837E+02 -.883095427E+02 -.884084578E+02 -.885105250E+02 -.886152835E+02 -.887223764E+02 -.888315216E+02 -.889424882E+02 -.890550790E+02 -.891691163E+02 -.892844310E+02 -.894008545E+02 -.895182116E+02 -.896363158E+02 -.897549650E+02 -.898739389E+02 -.899929966E+02 -.901118755E+02 -.902302901E+02 -.903479322E+02 -.904644714E+02 -.905795555E+02 -.906928122E+02 -.908038512E+02 -.909122661E+02 -.910176375E+02 -.911195363E+02 -.912175269E+02 -.913111718E+02 -.914000352E+02 -.914836879E+02 -.915617117E+02 -.916337045E+02 -.916992847E+02 -.917580960E+02 -.918098120E+02 -.918541405E+02 -.918908270E+02 -.919196589E+02 -.919404676E+02 -.919531315E+02 -.919575776E+02 -.919537824E+02 -.919417724E+02 -.919216236E+02 -.918934608E+02 -.918574553E+02 -.918138230E+02 -.917628213E+02 -.917047457E+02 -.916399256E+02 -.915687205E+02 -.914915150E+02 -.914087148E+02 -.913207410E+02 -.912280263E+02 -.911310096E+02 -.910301319E+02 -.909258319E+02 -.908185422E+02 -.907086854E+02 -.905966709E+02 -.904828922E+02 -.903677243E+02 -.902515219E+02 -.901346178E+02 -.900173218E+02 -.898999203E+02 -.897826758E+02 -.896658281E+02 -.895495946E+02 -.894341721E+02 -.893197392E+02 -.892064590E+02 -.890944836E+02 -.889839583E+02 -.888750289E+02 -.887678493E+02 -.886625922E+02 -.885594625E+02 -.884587144E+02 -.883606734E+02 -.882657646E+02 -.881745502E+02 -.880877766E+02 -.880064370E+02 -.879318527E+02 -.878657784E+02 -.878105403E+02 -.877692168E+02 -.877458740E+02 -.877458740E+02
 -.877499123E+02 -.877499123E+02 -.877733924E+02 -.878149178E+02 -.878703557E+02 -.879365667E+02 -.880111675E+02 -.880923503E+02 -.881787441E+02 -.882693086E+02 -.883632526E+02 -.884599717E+02 -.885590003E+02 -.886599749E+02 -.887626052E+02 -.888666525E+02 -.889719128E+02 -.890782033E+02 -.891853526E+02 -.892931925E+02 -.894015521E+02 -.895102532E+02 -.896191066E+02 -.897279094E+02 -.898364438E+02 -.899444749E+02 -.900517511E+02 -.901580036E+02 -.902629464E+02 -.903662781E+02 -.904676821E+02 -.905668290E+02 -.906633781E+02 -.907569798E+02 -.908472786E+02 -.909339155E+02 -.910165313E+02 -.910947704E+02 -.911682835E+02 -.912367320E+02 -.912997911E+02 -.913571538E+02 -.914085341E+02 -.914536709E+02 -.914923307E+02 -.915243109E+02 -.915494424E+02 -.915675912E+02 -.915786610E+02 -.915825941E+02 -.915793719E+02 -.915690159E+02 -.915515866E+02 -.915271833E+02 -.914959426E+02 -.914580367E+02 -.914136711E+02 -.913630821E+02 -.913065340E+02 -.912443156E+02 -.911767368E+02 -.911041254E+02 -.910268232E+02 -.909451823E+02 -.908595616E+02 -.907703231E+02 -.906778288E+02 -.905824373E+02 -.904845010E+02 -.903843633E+02 -.902823565E+02 -.901787992E+02 -.900739953E+02 -.899682324E+02 -.898617804E+02 -.897548916E+02 -.896478001E+02 -.895407223E+02 -.894338577E+02 -.893273898E+02 -.892214886E+02 -.891163130E+02 -.890120143E+02 -.889087406E+02 -.888066433E+02 -.887058841E+02 -.886066454E+02 -.885091426E+02 -.884136403E+02 -.883204737E+02 -.882300758E+02 -.881430123E+02 -.880600282E+02 -.879821071E+02 -.879105493E+02 -.878470736E+02 -.877939498E+02 -.877541724E+02 -.877316871E+02 -.877316871E+02
 -.877319158E+02 -.877319158E+02 -.877543381E+02 -.877939689E+02 -.878468375E+02 -.879099212E+02 -.879809202E+02 -.880580844E+02 -.881400819E+02 -.882258972E+02 -.883147540E+02 -.884060559E+02 -.884993401E+02 -.885942429E+02 -.886904724E+02 -.887877876E+02 -.888859829E+02 -.889848751E+02 -.890842941E+02 -.891840758E+02 -.892840562E+02 -.893840669E+02 -.894839327E+02 -.895834682E+02 -.896824771E+02 -.897807508E+02 -.898780677E+02 -.899741936E+02 -.900688818E+02 -.901618736E+02 -.902528999E+02 -.903416823E+02 -.904279345E+02 -.905113645E+02 -.905916766E+02 -.906685739E+02 -.907417607E+02 -.908109450E+02 -.908758415E+02 -.909361744E+02 -.909916801E+02 -.910421098E+02 -.910872330E+02 -.911268391E+02 -.911607406E+02 -.911887749E+02 -.912108065E+02 -.912267284E+02 -.912364636E+02 -.912399661E+02 -.912372215E+02 -.912282468E+02 -.912130909E+02 -.911918334E+02 -.911645839E+02 -.911314808E+02 -.910926893E+02 -.910483998E+02 -.909988253E+02 -.909441994E+02 -.908847736E+02 -.908208140E+02 -.907525996E+02 -.906804181E+02 -.906045645E+02 -.905253370E+02 -.904430355E+02 -.903579581E+02 -.902703994E+02 -.901806480E+02 -.900889848E+02 -.899956809E+02 -.899009966E+02 -.898051799E+02 -.897084659E+02 -.896110761E+02 -.895132184E+02 -.894150870E+02 -.893168635E+02 -.892187175E+02 -.891208088E+02 -.890232893E+02 -.889263066E+02 -.888300079E+02 -.887345458E+02 -.886400851E+02 -.885468123E+02 -.884549474E+02 -.883647596E+02 -.882765867E+02 -.881908617E+02 -.881081462E+02 -.880291743E+02 -.879549098E+02 -.878866206E+02 -.878259760E+02 -.877751735E+02 -.877371046E+02 -.877155720E+02 -.877155720E+02
 -.877126496E+02 -.877126496E+02 -.877339547E+02 -.877715916E+02 -.878217671E+02 -.878815894E+02 -.879488534E+02 -.880218770E+02 -.880993761E+02 -.881803683E+02 -.882640992E+02 -.883499866E+02 -.884375765E+02 -.885265103E+02 -.886164993E+02 -.887073047E+02 -.887987229E+02 -.888905738E+02 -.889826915E+02 -.890749180E+02 -.891670976E+02 -.892590733E+02 -.893506832E+02 -.894417594E+02 -.895321254E+02 -.896215962E+02 -.897099773E+02 -.897970646E+02 -.898826449E+02 -.899664967E+02 -.900483906E+02 -.901280908E+02 -.902053561E+02 -.902799421E+02 -.903516020E+02 -.904200894E+02 -.904851596E+02 -.905465722E+02 -.906040927E+02 -.906574955E+02 -.907065654E+02 -.907510999E+02 -.907909118E+02 -.908258305E+02 -.908557043E+02 -.908804019E+02 -.908998142E+02 -.909138549E+02 -.909224623E+02 -.909255994E+02 -.909232548E+02 -.909154425E+02 -.909022018E+02 -.908835972E+02 -.908597173E+02 -.908306739E+02 -.907966007E+02 -.907576520E+02 -.907140008E+02 -.906658371E+02 -.906133658E+02 -.905568045E+02 -.904963816E+02 -.904323340E+02 -.903649045E+02 -.902943402E+02 -.902208902E+02 -.901448033E+02 -.900663263E+02 -.899857024E+02 -.899031694E+02 -.898189583E+02 -.897332920E+02 -.896463847E+02 -.895584407E+02 -.894696544E+02 -.893802097E+02 -.892902804E+02 -.892000309E+02 -.891096168E+02 -.890191867E+02 -.889288845E+02 -.888388518E+02 -.887492324E+02 -.886601767E+02 -.885718492E+02 -.884844365E+02 -.883981588E+02 -.883132843E+02 -.882301486E+02 -.881491786E+02 -.880709251E+02 -.879961043E+02 -.879256519E+02 -.878607942E+02 -.878031405E+02 -.877548037E+02 -.877185583E+02 -.876980461E+02 -.876980461E+02
 -.876925431E+02 -.876925431E+02 -.877126940E+02 -.877482760E+02 -.877956852E+02 -.878521699E+02 -.879156283E+02 -.879844540E+02 -.880574174E+02 -.881335750E+02 -.882122000E+02 -.882927293E+02 -.883747222E+02 -.884578295E+02 -.885417690E+02 -.886263075E+02 -.887112465E+02 -.887964111E+02 -.888816416E+02 -.889667876E+02 -.890517027E+02 -.891362410E+02 -.892202545E+02 -.893035908E+02 -.893860923E+02 -.894675949E+02 -.895479278E+02 -.896269133E+02 -.897043673E+02 -.897800995E+02 -.898539141E+02 -.899256109E+02 -.899949865E+02 -.900618353E+02 -.901259509E+02 -.901871278E+02 -.902451630E+02 -.902998574E+02 -.903510177E+02 -.903984582E+02 -.904420024E+02 -.904814847E+02 -.905167521E+02 -.905476656E+02 -.905741018E+02 -.905959542E+02 -.906131340E+02 -.906255717E+02 -.906332171E+02 -.906360405E+02 -.906340328E+02 -.906272054E+02 -.906155905E+02 -.905992403E+02 -.905782270E+02 -.905526415E+02 -.905225927E+02 -.904882064E+02 -.904496239E+02 -.904070004E+02 -.903605040E+02 -.903103134E+02 -.902566166E+02 -.901996093E+02 -.901394925E+02 -.900764716E+02 -.900107543E+02 -.899425488E+02 -.898720627E+02 -.897995013E+02 -.897250663E+02 -.896489548E+02 -.895713581E+02 -.894924612E+02 -.894124416E+02 -.893314697E+02 -.892497080E+02 -.891673117E+02 -.890844289E+02 -.890012018E+02 -.889177677E+02 -.888342614E+02 -.887508176E+02 -.886675744E+02 -.885846785E+02 -.885022908E+02 -.884205952E+02 -.883398084E+02 -.882601943E+02 -.881820814E+02 -.881058863E+02 -.880321437E+02 -.879615462E+02 -.878949951E+02 -.878336681E+02 -.877791064E+02 -.877333292E+02 -.876989831E+02 -.876795368E+02 -.876795368E+02
 -.876719421E+02 -.876719421E+02 -.876909198E+02 -.877244168E+02 -.877690260E+02 -.878221426E+02 -.878817741E+02 -.879463949E+02 -.880148349E+02 -.880861940E+02 -.881597771E+02 -.882350440E+02 -.883115706E+02 -.883890202E+02 -.884671201E+02 -.885456451E+02 -.886244035E+02 -.887032276E+02 -.887819651E+02 -.888604741E+02 -.889386177E+02 -.890162613E+02 -.890932698E+02 -.891695056E+02 -.892448280E+02 -.893190915E+02 -.893921463E+02 -.894638376E+02 -.895340060E+02 -.896024878E+02 -.896691157E+02 -.897337193E+02 -.897961265E+02 -.898561639E+02 -.899136582E+02 -.899684376E+02 -.900203327E+02 -.900691781E+02 -.901148138E+02 -.901570861E+02 -.901958497E+02 -.902309683E+02 -.902623164E+02 -.902897799E+02 -.903132581E+02 -.903326638E+02 -.903479248E+02 -.903589843E+02 -.903658016E+02 -.903683526E+02 -.903666298E+02 -.903606429E+02 -.903504180E+02 -.903359981E+02 -.903174421E+02 -.902948243E+02 -.902682340E+02 -.902377743E+02 -.902035611E+02 -.901657221E+02 -.901243957E+02 -.900797295E+02 -.900318789E+02 -.899810061E+02 -.899272785E+02 -.898708673E+02 -.898119463E+02 -.897506904E+02 -.896872747E+02 -.896218728E+02 -.895546565E+02 -.894857940E+02 -.894154499E+02 -.893437838E+02 -.892709504E+02 -.891970988E+02 -.891223726E+02 -.890469099E+02 -.889708442E+02 -.888943045E+02 -.888174173E+02 -.887403079E+02 -.886631032E+02 -.885859348E+02 -.885089438E+02 -.884322858E+02 -.883561395E+02 -.882807158E+02 -.882062709E+02 -.881331234E+02 -.880616756E+02 -.879924423E+02 -.879260881E+02 -.878634752E+02 -.878057274E+02 -.877543120E+02 -.877111476E+02 -.876787454E+02 -.876603923E+02 -.876603923E+02
 -.876511214E+02 -.876511214E+02 -.876689204E+02 -.877003266E+02 -.877421333E+02 -.877918868E+02 -.878477077E+02 -.879081550E+02 -.879721212E+02 -.880387532E+02 -.881073904E+02 -.881775182E+02 -.882487318E+02 -.883207091E+02 -.883931891E+02 -.884659561E+02 -.885388272E+02 -.886116424E+02 -.886842582E+02 -.887565411E+02 -.888283643E+02 -.888996039E+02 -.889701368E+02 -.890398394E+02 -.891085857E+02 -.891762473E+02 -.892426923E+02 -.893077859E+02 -.893713900E+02 -.894333635E+02 -.894935630E+02 -.895518433E+02 -.896080582E+02 -.896620611E+02 -.897137061E+02 -.897628487E+02 -.898093475E+02 -.898530643E+02 -.898938659E+02 -.899316249E+02 -.899662208E+02 -.899975411E+02 -.900254821E+02 -.900499501E+02 -.900708620E+02 -.900881465E+02 -.901017441E+02 -.901116085E+02 -.901177063E+02 -.901200178E+02 -.901185372E+02 -.901132723E+02 -.901042447E+02 -.900914898E+02 -.900750559E+02 -.900550042E+02 -.900314083E+02 -.900043530E+02 -.899739341E+02 -.899402569E+02 -.899034361E+02 -.898635939E+02 -.898208595E+02 -.897753681E+02 -.897272593E+02 -.896766766E+02 -.896237657E+02 -.895686742E+02 -.895115501E+02 -.894525407E+02 -.893917924E+02 -.893294494E+02 -.892656532E+02 -.892005420E+02 -.891342504E+02 -.890669090E+02 -.889986448E+02 -.889295805E+02 -.888598359E+02 -.887895282E+02 -.887187730E+02 -.886476864E+02 -.885763871E+02 -.885049995E+02 -.884336578E+02 -.883625112E+02 -.882917314E+02 -.882215214E+02 -.881521279E+02 -.880838566E+02 -.880170931E+02 -.879523294E+02 -.878901985E+02 -.878315203E+02 -.877773606E+02 -.877291086E+02 -.876885780E+02 -.876581394E+02 -.876408926E+02 -.876408926E+02
 -.876302948E+02 -.876302948E+02 -.876469208E+02 -.876762484E+02 -.877152739E+02 -.877616962E+02 -.878137513E+02 -.878700848E+02 -.879296546E+02 -.879916561E+02 -.880554656E+02 -.881205960E+02 -.881866638E+02 -.882533630E+02 -.883204458E+02 -.883877073E+02 -.884549741E+02 -.885220952E+02 -.885889358E+02 -.886553716E+02 -.887212851E+02 -.887865630E+02 -.888510936E+02 -.889147655E+02 -.889774665E+02 -.890390828E+02 -.890994987E+02 -.891585964E+02 -.892162560E+02 -.892723559E+02 -.893267729E+02 -.893793829E+02 -.894300613E+02 -.894786838E+02 -.895251272E+02 -.895692698E+02 -.896109927E+02 -.896501802E+02 -.896867211E+02 -.897205092E+02 -.897514441E+02 -.897794325E+02 -.898043886E+02 -.898262346E+02 -.898449022E+02 -.898603322E+02 -.898724758E+02 -.898812948E+02 -.898867617E+02 -.898888606E+02 -.898875864E+02 -.898829459E+02 -.898749570E+02 -.898636487E+02 -.898490612E+02 -.898312450E+02 -.898102609E+02 -.897861792E+02 -.897590792E+02 -.897290484E+02 -.896961821E+02 -.896605820E+02 -.896223561E+02 -.895816171E+02 -.895384822E+02 -.894930718E+02 -.894455090E+02 -.893959182E+02 -.893444250E+02 -.892911548E+02 -.892362327E+02 -.891797823E+02 -.891219257E+02 -.890627827E+02 -.890024704E+02 -.889411034E+02 -.888787937E+02 -.888156505E+02 -.887517811E+02 -.886872916E+02 -.886222875E+02 -.885568757E+02 -.884911668E+02 -.884252772E+02 -.883593339E+02 -.882934785E+02 -.882278746E+02 -.881627160E+02 -.880982380E+02 -.880347317E+02 -.879725640E+02 -.879122017E+02 -.878542442E+02 -.877994662E+02 -.877488731E+02 -.877037733E+02 -.876658725E+02 -.876373979E+02 -.876212591E+02 -.876212591E+02
 -.876096255E+02 -.876096255E+02 -.876250920E+02 -.876523674E+02 -.876886503E+02 -.877317930E+02 -.877801478E+02 -.878324479E+02 -.878877177E+02 -.879452027E+02 -.880043173E+02 -.880646033E+02 -.881256996E+02 -.881873177E+02 -.882492239E+02 -.883112250E+02 -.883731577E+02 -.884348805E+02 -.884962676E+02 -.885572035E+02 -.886175804E+02 -.886772945E+02 -.887362448E+02 -.887943313E+02 -.888514538E+02 -.889075118E+02 -.889624034E+02 -.890160257E+02 -.890682747E+02 -.891190451E+02 -.891682309E+02 -.892157258E+02 -.892614235E+02 -.893052183E+02 -.893470056E+02 -.893866827E+02 -.894241494E+02 -.894593085E+02 -.894920665E+02 -.895223348E+02 -.895500295E+02 -.895750728E+02 -.895973931E+02 -.896169261E+02 -.896336149E+02 -.896474105E+02 -.896582724E+02 -.896661691E+02 -.896710780E+02 -.896729857E+02 -.896718883E+02 -.896677914E+02 -.896607098E+02 -.896506678E+02 -.896376986E+02 -.896218442E+02 -.896031551E+02 -.895816897E+02 -.895575141E+02 -.895307013E+02 -.895013305E+02 -.894694870E+02 -.894352611E+02 -.893987475E+02 -.893600447E+02 -.893192541E+02 -.892764798E+02 -.892318272E+02 -.891854032E+02 -.891373147E+02 -.890876687E+02 -.890365717E+02 -.889841289E+02 -.889304442E+02 -.888756199E+02 -.888197565E+02 -.887629526E+02 -.887053055E+02 -.886469113E+02 -.885878654E+02 -.885282641E+02 -.884682055E+02 -.884077918E+02 -.883471317E+02 -.882863442E+02 -.882255628E+02 -.881649423E+02 -.881046659E+02 -.880449565E+02 -.879860895E+02 -.879284114E+02 -.878723622E+02 -.878185061E+02 -.877675712E+02 -.877205006E+02 -.876785201E+02 -.876432262E+02 -.876167013E+02 -.876016635E+02 -.876016635E+02
 -.875892341E+02 -.875892341E+02 -.876035605E+02 -.876288198E+02 -.876624114E+02 -.877023403E+02 -.877470745E+02 -.877954355E+02 -.878465143E+02 -.878996076E+02 -.879541684E+02 -.880097685E+02 -.880660698E+02 -.881228021E+02 -.881797464E+02 -.882367219E+02 -.882935758E+02 -.883501763E+02 -.884064065E+02 -.884621600E+02 -.885173378E+02 -.885718455E+02 -.886255918E+02 -.886784870E+02 -.887304419E+02 -.887813674E+02 -.888311742E+02 -.888797722E+02 -.889270708E+02 -.889729790E+02 -.890174054E+02 -.890602587E+02 -.891014480E+02 -.891408831E+02 -.891784752E+02 -.892141373E+02 -.892477846E+02 -.892793351E+02 -.893087103E+02 -.893358356E+02 -.893606408E+02 -.893830608E+02 -.894030359E+02 -.894205122E+02 -.894354424E+02 -.894477857E+02 -.894575086E+02 -.894645848E+02 -.894689955E+02 -.894707296E+02 -.894697841E+02 -.894661636E+02 -.894598804E+02 -.894509548E+02 -.894394144E+02 -.894252944E+02 -.894086367E+02 -.893894903E+02 -.893679102E+02 -.893439575E+02 -.893176986E+02 -.892892051E+02 -.892585527E+02 -.892258213E+02 -.891910938E+02 -.891544561E+02 -.891159962E+02 -.890758040E+02 -.890339702E+02 -.889905864E+02 -.889457445E+02 -.888995359E+02 -.888520518E+02 -.888033823E+02 -.887536167E+02 -.887028431E+02 -.886511487E+02 -.885986197E+02 -.885453421E+02 -.884914018E+02 -.884368861E+02 -.883818849E+02 -.883264921E+02 -.882708086E+02 -.882149452E+02 -.881590272E+02 -.881031994E+02 -.880476344E+02 -.879925414E+02 -.879381794E+02 -.878848733E+02 -.878330355E+02 -.877831939E+02 -.877360286E+02 -.876924199E+02 -.876535103E+02 -.876207865E+02 -.875961859E+02 -.875822358E+02 -.875822358E+02
 -.875692060E+02 -.875692060E+02 -.875824158E+02 -.876057020E+02 -.876366620E+02 -.876734518E+02 -.877146545E+02 -.877591791E+02 -.878061835E+02 -.878550155E+02 -.879051672E+02 -.879562407E+02 -.880079216E+02 -.880599583E+02 -.881121470E+02 -.881643194E+02 -.882163336E+02 -.882680675E+02 -.883194133E+02 -.883702731E+02 -.884205566E+02 -.884701781E+02 -.885190554E+02 -.885671081E+02 -.886142569E+02 -.886604230E+02 -.887055278E+02 -.887494926E+02 -.887922385E+02 -.888336866E+02 -.888737580E+02 -.889123743E+02 -.889494575E+02 -.889849306E+02 -.890187180E+02 -.890507456E+02 -.890809417E+02 -.891092370E+02 -.891355652E+02 -.891598634E+02 -.891820727E+02 -.892021384E+02 -.892200104E+02 -.892356438E+02 -.892489988E+02 -.892600414E+02 -.892687437E+02 -.892750837E+02 -.892790458E+02 -.892806209E+02 -.892798063E+02 -.892766059E+02 -.892710302E+02 -.892630960E+02 -.892528266E+02 -.892402511E+02 -.892254049E+02 -.892083288E+02 -.891890690E+02 -.891676768E+02 -.891442080E+02 -.891187228E+02 -.890912849E+02 -.890619617E+02 -.890308236E+02 -.889979431E+02 -.889633951E+02 -.889272560E+02 -.888896034E+02 -.888505157E+02 -.888100717E+02 -.887683505E+02 -.887254307E+02 -.886813907E+02 -.886363086E+02 -.885902615E+02 -.885433263E+02 -.884955795E+02 -.884470979E+02 -.883979587E+02 -.883482409E+02 -.882980262E+02 -.882474009E+02 -.881964578E+02 -.881452998E+02 -.880940431E+02 -.880428231E+02 -.879918005E+02 -.879411708E+02 -.878911756E+02 -.878421178E+02 -.877943814E+02 -.877484574E+02 -.877049778E+02 -.876647593E+02 -.876288612E+02 -.875986608E+02 -.875759513E+02 -.875630711E+02 -.875630711E+02
 -.875495980E+02 -.875495980E+02 -.875617172E+02 -.875830773E+02 -.876114705E+02 -.876452015E+02 -.876829667E+02 -.877237621E+02 -.877668118E+02 -.878115144E+02 -.878574013E+02 -.879041051E+02 -.879513351E+02 -.879988587E+02 -.880464874E+02 -.880940657E+02 -.881414626E+02 -.881885656E+02 -.882352757E+02 -.882815037E+02 -.883271673E+02 -.883721892E+02 -.884164953E+02 -.884600139E+02 -.885026746E+02 -.885444077E+02 -.885851443E+02 -.886248154E+02 -.886633524E+02 -.887006869E+02 -.887367507E+02 -.887714764E+02 -.888047969E+02 -.888366466E+02 -.888669608E+02 -.888956765E+02 -.889227328E+02 -.889480710E+02 -.889716350E+02 -.889933718E+02 -.890132316E+02 -.890311685E+02 -.890471404E+02 -.890611095E+02 -.890730425E+02 -.890829109E+02 -.890906914E+02 -.890963655E+02 -.890999203E+02 -.891013481E+02 -.891006467E+02 -.890978195E+02 -.890928752E+02 -.890858279E+02 -.890766971E+02 -.890655074E+02 -.890522883E+02 -.890370741E+02 -.890199038E+02 -.890008203E+02 -.889798707E+02 -.889571057E+02 -.889325792E+02 -.889063482E+02 -.888784723E+02 -.888490130E+02 -.888180341E+02 -.887856008E+02 -.887517793E+02 -.887166369E+02 -.886802413E+02 -.886426608E+02 -.886039634E+02 -.885642173E+02 -.885234904E+02 -.884818506E+02 -.884393656E+02 -.883961031E+02 -.883521314E+02 -.883075199E+02 -.882623396E+02 -.882166647E+02 -.881705738E+02 -.881241523E+02 -.880774946E+02 -.880307083E+02 -.879839185E+02 -.879372743E+02 -.878909570E+02 -.878451904E+02 -.878002550E+02 -.877565062E+02 -.877143979E+02 -.876745135E+02 -.876376066E+02 -.876046537E+02 -.875769235E+02 -.875560670E+02 -.875442357E+02 -.875442357E+02
 -.875304435E+02 -.875304435E+02 -.875414994E+02 -.875609826E+02 -.875868761E+02 -.876176307E+02 -.876520544E+02 -.876892285E+02 -.877284428E+02 -.877691464E+02 -.878109096E+02 -.878533953E+02 -.878963367E+02 -.879395202E+02 -.879827727E+02 -.880259513E+02 -.880689361E+02 -.881116241E+02 -.881539250E+02 -.881957577E+02 -.882370477E+02 -.882777256E+02 -.883177250E+02 -.883569819E+02 -.883954340E+02 -.884330200E+02 -.884696792E+02 -.885053514E+02 -.885399770E+02 -.885734967E+02 -.886058516E+02 -.886369836E+02 -.886668352E+02 -.886953501E+02 -.887224732E+02 -.887481508E+02 -.887723311E+02 -.887949644E+02 -.888160030E+02 -.888354023E+02 -.888531201E+02 -.888691178E+02 -.888833599E+02 -.888958146E+02 -.889064540E+02 -.889152541E+02 -.889221954E+02 -.889272624E+02 -.889304442E+02 -.889317345E+02 -.889311314E+02 -.889286378E+02 -.889242611E+02 -.889180130E+02 -.889099099E+02 -.888999726E+02 -.888882258E+02 -.888746984E+02 -.888594231E+02 -.888424362E+02 -.888237774E+02 -.888034895E+02 -.887816180E+02 -.887582113E+02 -.887333198E+02 -.887069960E+02 -.886792940E+02 -.886502695E+02 -.886199791E+02 -.885884807E+02 -.885558323E+02 -.885220928E+02 -.884873213E+02 -.884515767E+02 -.884149185E+02 -.883774060E+02 -.883390986E+02 -.883000563E+02 -.882603398E+02 -.882200109E+02 -.881791334E+02 -.881377745E+02 -.880960053E+02 -.880539036E+02 -.880115558E+02 -.879690607E+02 -.879265333E+02 -.878841107E+02 -.878419597E+02 -.878002864E+02 -.877593486E+02 -.877194731E+02 -.876810765E+02 -.876446941E+02 -.876110168E+02 -.875809390E+02 -.875556223E+02 -.875365774E+02 -.875257721E+02 -.875257721E+02
 -.875117575E+02 -.875117575E+02 -.875217777E+02 -.875394335E+02 -.875628948E+02 -.875907552E+02 -.876219324E+02 -.876555915E+02 -.876910870E+02 -.877279177E+02 -.877656926E+02 -.878041048E+02 -.878429109E+02 -.878819164E+02 -.879209635E+02 -.879599221E+02 -.879986829E+02 -.880371525E+02 -.880752491E+02 -.881128993E+02 -.881500363E+02 -.881865977E+02 -.882225245E+02 -.882577600E+02 -.882922490E+02 -.883259376E+02 -.883587729E+02 -.883907023E+02 -.884216740E+02 -.884516366E+02 -.884805395E+02 -.885083325E+02 -.885349665E+02 -.885603932E+02 -.885845655E+02 -.886074378E+02 -.886289660E+02 -.886491079E+02 -.886678232E+02 -.886850740E+02 -.887008249E+02 -.887150430E+02 -.887276987E+02 -.887387650E+02 -.887482186E+02 -.887560393E+02 -.887622106E+02 -.887667197E+02 -.887695573E+02 -.887707182E+02 -.887702009E+02 -.887680077E+02 -.887641447E+02 -.887586221E+02 -.887514536E+02 -.887426564E+02 -.887322516E+02 -.887202634E+02 -.887067194E+02 -.886916501E+02 -.886750891E+02 -.886570724E+02 -.886376388E+02 -.886168290E+02 -.885946859E+02 -.885712541E+02 -.885465796E+02 -.885207100E+02 -.884936937E+02 -.884655801E+02 -.884364194E+02 -.884062620E+02 -.883751591E+02 -.883431619E+02 -.883103219E+02 -.882766911E+02 -.882423215E+02 -.882072660E+02 -.881715782E+02 -.881353132E+02 -.880985280E+02 -.880612827E+02 -.880236417E+02 -.879856753E+02 -.879474620E+02 -.879090917E+02 -.878706693E+02 -.878323201E+02 -.877941963E+02 -.877564860E+02 -.877194248E+02 -.876833103E+02 -.876485225E+02 -.876155490E+02 -.875850183E+02 -.875577444E+02 -.875347830E+02 -.875175072E+02 -.875077043E+02 -.875077043E+02
 -.874935413E+02 -.874935413E+02 -.875025529E+02 -.875184301E+02 -.875395251E+02 -.875645715E+02 -.875925942E+02 -.876228408E+02 -.876547292E+02 -.876878073E+02 -.877217222E+02 -.877561965E+02 -.877910106E+02 -.878259887E+02 -.878609879E+02 -.878958910E+02 -.879305993E+02 -.879650286E+02 -.879991053E+02 -.880327637E+02 -.880659442E+02 -.880985912E+02 -.881306524E+02 -.881620778E+02 -.881928188E+02 -.882228284E+02 -.882520603E+02 -.882804689E+02 -.883080093E+02 -.883346372E+02 -.883603090E+02 -.883849817E+02 -.884086132E+02 -.884311622E+02 -.884525887E+02 -.884728538E+02 -.884919201E+02 -.885097517E+02 -.885263147E+02 -.885415770E+02 -.885555086E+02 -.885680820E+02 -.885792720E+02 -.885890561E+02 -.885974146E+02 -.886043306E+02 -.886097902E+02 -.886137826E+02 -.886163002E+02 -.886173384E+02 -.886168961E+02 -.886149753E+02 -.886115810E+02 -.886067218E+02 -.886004092E+02 -.885926578E+02 -.885834852E+02 -.885729117E+02 -.885609607E+02 -.885476578E+02 -.885330313E+02 -.885171118E+02 -.884999318E+02 -.884815259E+02 -.884619304E+02 -.884411831E+02 -.884193233E+02 -.883963913E+02 -.883724285E+02 -.883474773E+02 -.883215804E+02 -.882947814E+02 -.882671243E+02 -.882386534E+02 -.882094134E+02 -.881794493E+02 -.881488069E+02 -.881175322E+02 -.880856727E+02 -.880532769E+02 -.880203956E+02 -.879870822E+02 -.879533945E+02 -.879193955E+02 -.878851561E+02 -.878507574E+02 -.878162942E+02 -.877818799E+02 -.877476522E+02 -.877137816E+02 -.876804809E+02 -.876480196E+02 -.876167409E+02 -.875870851E+02 -.875596199E+02 -.875350792E+02 -.875144154E+02 -.874988660E+02 -.874900419E+02 -.874900419E+02
 -.874757877E+02 -.874757877E+02 -.874838170E+02 -.874979623E+02 -.875167543E+02 -.875390634E+02 -.875640193E+02 -.875909506E+02 -.876193375E+02 -.876487760E+02 -.876789507E+02 -.877096136E+02 -.877405682E+02 -.877716572E+02 -.878027529E+02 -.878337503E+02 -.878645613E+02 -.878951107E+02 -.879253331E+02 -.879551701E+02 -.879845687E+02 -.880134801E+02 -.880418581E+02 -.880696590E+02 -.880968404E+02 -.881233613E+02 -.881491816E+02 -.881742619E+02 -.881985636E+02 -.882220485E+02 -.882446793E+02 -.882664192E+02 -.882872323E+02 -.883070836E+02 -.883259390E+02 -.883437655E+02 -.883605315E+02 -.883762066E+02 -.883907623E+02 -.884041714E+02 -.884164087E+02 -.884274511E+02 -.884372774E+02 -.884458688E+02 -.884532086E+02 -.884592827E+02 -.884640796E+02 -.884675901E+02 -.884698078E+02 -.884707290E+02 -.884703528E+02 -.884686806E+02 -.884657170E+02 -.884614690E+02 -.884559462E+02 -.884491609E+02 -.884411278E+02 -.884318641E+02 -.884213892E+02 -.884097249E+02 -.883968949E+02 -.883829248E+02 -.883678421E+02 -.883516761E+02 -.883344573E+02 -.883162178E+02 -.882969908E+02 -.882768106E+02 -.882557124E+02 -.882337322E+02 -.882109066E+02 -.881872728E+02 -.881628686E+02 -.881377320E+02 -.881119018E+02 -.880854168E+02 -.880583166E+02 -.880306416E+02 -.880024332E+02 -.879737339E+02 -.879445884E+02 -.879150442E+02 -.878851524E+02 -.878549691E+02 -.878245576E+02 -.877939902E+02 -.877633520E+02 -.877327445E+02 -.877022911E+02 -.876721444E+02 -.876424953E+02 -.876135847E+02 -.875857199E+02 -.875592946E+02 -.875348162E+02 -.875129406E+02 -.874945183E+02 -.874806540E+02 -.874727854E+02 -.874727854E+02
 -.874584877E+02 -.874584877E+02 -.874655596E+02 -.874780174E+02 -.874945663E+02 -.875142103E+02 -.875361822E+02 -.875598896E+02 -.875848737E+02 -.876107780E+02 -.876373238E+02 -.876642920E+02 -.876915091E+02 -.877188358E+02 -.877461593E+02 -.877733869E+02 -.878004409E+02 -.878272548E+02 -.878537710E+02 -.878799383E+02 -.879057103E+02 -.879310442E+02 -.879559000E+02 -.879802395E+02 -.880040261E+02 -.880272245E+02 -.880498001E+02 -.880717191E+02 -.880929486E+02 -.881134559E+02 -.881332094E+02 -.881521777E+02 -.881703304E+02 -.881876380E+02 -.882040715E+02 -.882196032E+02 -.882342065E+02 -.882478558E+02 -.882605272E+02 -.882721979E+02 -.882828468E+02 -.882924545E+02 -.883010033E+02 -.883084775E+02 -.883148632E+02 -.883201486E+02 -.883243239E+02 -.883273818E+02 -.883293168E+02 -.883301258E+02 -.883298079E+02 -.883283646E+02 -.883257995E+02 -.883221186E+02 -.883173297E+02 -.883114433E+02 -.883044715E+02 -.882964288E+02 -.882873314E+02 -.882771974E+02 -.882660466E+02 -.882539007E+02 -.882407827E+02 -.882267169E+02 -.882117293E+02 -.881958467E+02 -.881790971E+02 -.881615095E+02 -.881431136E+02 -.881239399E+02 -.881040195E+02 -.880833839E+02 -.880620654E+02 -.880400966E+02 -.880175103E+02 -.879943402E+02 -.879706203E+02 -.879463855E+02 -.879216715E+02 -.878965156E+02 -.878709565E+02 -.878450359E+02 -.878187986E+02 -.877922940E+02 -.877655779E+02 -.877387143E+02 -.877117782E+02 -.876848595E+02 -.876580675E+02 -.876315372E+02 -.876054375E+02 -.875799815E+02 -.875554408E+02 -.875321634E+02 -.875105973E+02 -.874913217E+02 -.874750871E+02 -.874628682E+02 -.874559331E+02 -.874559331E+02
 -.874416421E+02 -.874416421E+02 -.874477798E+02 -.874585919E+02 -.874729540E+02 -.874900012E+02 -.875090668E+02 -.875296359E+02 -.875513097E+02 -.875737781E+02 -.875967986E+02 -.876201804E+02 -.876437725E+02 -.876674536E+02 -.876911255E+02 -.877147074E+02 -.877381317E+02 -.877613408E+02 -.877842845E+02 -.878069185E+02 -.878292026E+02 -.878511001E+02 -.878725764E+02 -.878935988E+02 -.879141360E+02 -.879341579E+02 -.879536351E+02 -.879725390E+02 -.879908415E+02 -.880085151E+02 -.880255332E+02 -.880418693E+02 -.880574980E+02 -.880723944E+02 -.880865344E+02 -.880998949E+02 -.881124534E+02 -.881241889E+02 -.881350812E+02 -.881451114E+02 -.881542622E+02 -.881625172E+02 -.881698619E+02 -.881762832E+02 -.881817696E+02 -.881863113E+02 -.881899003E+02 -.881925304E+02 -.881941971E+02 -.881948979E+02 -.881946321E+02 -.881934008E+02 -.881912071E+02 -.881880558E+02 -.881839536E+02 -.881789090E+02 -.881729322E+02 -.881660350E+02 -.881582309E+02 -.881495351E+02 -.881399639E+02 -.881295352E+02 -.881182683E+02 -.881061834E+02 -.880933021E+02 -.880796469E+02 -.880652410E+02 -.880501088E+02 -.880342750E+02 -.880177654E+02 -.880006060E+02 -.879828234E+02 -.879644447E+02 -.879454976E+02 -.879260099E+02 -.879060102E+02 -.878855274E+02 -.878645912E+02 -.878432325E+02 -.878214830E+02 -.877993762E+02 -.877769481E+02 -.877542374E+02 -.877312871E+02 -.877081455E+02 -.876848685E+02 -.876615213E+02 -.876381824E+02 -.876149469E+02 -.875919326E+02 -.875692867E+02 -.875471948E+02 -.875258935E+02 -.875056857E+02 -.874869612E+02 -.874702237E+02 -.874561258E+02 -.874455146E+02 -.874394917E+02 -.874394917E+02
 -.874252810E+02 -.874252810E+02 -.874305070E+02 -.874397134E+02 -.874519429E+02 -.874664586E+02 -.874826925E+02 -.875002057E+02 -.875186579E+02 -.875377845E+02 -.875573786E+02 -.875772773E+02 -.875973514E+02 -.876174974E+02 -.876376314E+02 -.876576842E+02 -.876775983E+02 -.876973243E+02 -.877168196E+02 -.877360463E+02 -.877549705E+02 -.877735609E+02 -.877917881E+02 -.878096248E+02 -.878270445E+02 -.878440219E+02 -.878605323E+02 -.878765518E+02 -.878920571E+02 -.879070252E+02 -.879214340E+02 -.879352616E+02 -.879484868E+02 -.879610890E+02 -.879730485E+02 -.879843460E+02 -.879949631E+02 -.880048825E+02 -.880140876E+02 -.880225629E+02 -.880302941E+02 -.880372679E+02 -.880434722E+02 -.880488965E+02 -.880535312E+02 -.880573684E+02 -.880604015E+02 -.880626255E+02 -.880640367E+02 -.880646330E+02 -.880644138E+02 -.880633801E+02 -.880615344E+02 -.880588806E+02 -.880554242E+02 -.880511722E+02 -.880461329E+02 -.880403159E+02 -.880337324E+02 -.880263947E+02 -.880183163E+02 -.880095118E+02 -.879999971E+02 -.879897888E+02 -.879789046E+02 -.879673630E+02 -.879551833E+02 -.879423854E+02 -.879289900E+02 -.879150182E+02 -.879004917E+02 -.878854325E+02 -.878698633E+02 -.878538069E+02 -.878372867E+02 -.878203266E+02 -.878029508E+02 -.877851845E+02 -.877670533E+02 -.877485844E+02 -.877298060E+02 -.877107486E+02 -.876914453E+02 -.876719326E+02 -.876522518E+02 -.876324505E+02 -.876125848E+02 -.875927215E+02 -.875729421E+02 -.875533474E+02 -.875340630E+02 -.875152479E+02 -.874971039E+02 -.874798897E+02 -.874639381E+02 -.874496787E+02 -.874376680E+02 -.874286278E+02 -.874234970E+02 -.874234970E+02
 -.874095029E+02 -.874095029E+02 -.874138398E+02 -.874214813E+02 -.874316336E+02 -.874436853E+02 -.874571647E+02 -.874717070E+02 -.874870296E+02 -.875029121E+02 -.875191823E+02 -.875357045E+02 -.875523711E+02 -.875690958E+02 -.875858085E+02 -.876024515E+02 -.876189767E+02 -.876353430E+02 -.876515148E+02 -.876674607E+02 -.876831523E+02 -.876985636E+02 -.877136705E+02 -.877284501E+02 -.877428808E+02 -.877569417E+02 -.877706124E+02 -.877838735E+02 -.877967057E+02 -.878090905E+02 -.878210097E+02 -.878324455E+02 -.878433807E+02 -.878537986E+02 -.878636832E+02 -.878730189E+02 -.878817909E+02 -.878899851E+02 -.878975882E+02 -.879045876E+02 -.879109718E+02 -.879167302E+02 -.879218530E+02 -.879263316E+02 -.879301585E+02 -.879333273E+02 -.879358327E+02 -.879376706E+02 -.879388381E+02 -.879393335E+02 -.879391563E+02 -.879383074E+02 -.879367886E+02 -.879346033E+02 -.879317558E+02 -.879282516E+02 -.879240975E+02 -.879193012E+02 -.879138717E+02 -.879078189E+02 -.879011536E+02 -.878938877E+02 -.878860339E+02 -.878776056E+02 -.878686172E+02 -.878590835E+02 -.878490202E+02 -.878384434E+02 -.878273699E+02 -.878158167E+02 -.878038015E+02 -.877913424E+02 -.877784576E+02 -.877651659E+02 -.877514866E+02 -.877374389E+02 -.877230431E+02 -.877083197E+02 -.876932900E+02 -.876779763E+02 -.876624022E+02 -.876465930E+02 -.876305761E+02 -.876143821E+02 -.875980454E+02 -.875816059E+02 -.875651102E+02 -.875486143E+02 -.875321863E+02 -.875159101E+02 -.874998907E+02 -.874842604E+02 -.874691876E+02 -.874548874E+02 -.874416367E+02 -.874297927E+02 -.874198175E+02 -.874123106E+02 -.874080508E+02 -.874080508E+02
 -.873945480E+02 -.873945480E+02 -.873980222E+02 -.874041471E+02 -.874122885E+02 -.874219573E+02 -.874327755E+02 -.874444508E+02 -.874567560E+02 -.874695139E+02 -.874825859E+02 -.874958626E+02 -.875092568E+02 -.875226988E+02 -.875361318E+02 -.875495089E+02 -.875627911E+02 -.875759448E+02 -.875889414E+02 -.876017550E+02 -.876143629E+02 -.876267439E+02 -.876388786E+02 -.876507485E+02 -.876623362E+02 -.876736249E+02 -.876845984E+02 -.876952412E+02 -.877055379E+02 -.877154737E+02 -.877250343E+02 -.877342054E+02 -.877429736E+02 -.877513257E+02 -.877592489E+02 -.877667310E+02 -.877737604E+02 -.877803259E+02 -.877864170E+02 -.877920240E+02 -.877971378E+02 -.878017500E+02 -.878058530E+02 -.878094400E+02 -.878125053E+02 -.878150436E+02 -.878170509E+02 -.878185241E+02 -.878194607E+02 -.878198596E+02 -.878197203E+02 -.878190434E+02 -.878178306E+02 -.878160842E+02 -.878138078E+02 -.878110057E+02 -.878076831E+02 -.878038462E+02 -.877995018E+02 -.877946579E+02 -.877893229E+02 -.877835061E+02 -.877772174E+02 -.877704675E+02 -.877632676E+02 -.877556294E+02 -.877475652E+02 -.877390878E+02 -.877302103E+02 -.877209463E+02 -.877113097E+02 -.877013149E+02 -.876909764E+02 -.876803090E+02 -.876693282E+02 -.876580494E+02 -.876464886E+02 -.876346625E+02 -.876225882E+02 -.876102836E+02 -.875977678E+02 -.875850613E+02 -.875721864E+02 -.875591679E+02 -.875460339E+02 -.875328166E+02 -.875195542E+02 -.875062920E+02 -.874930853E+02 -.874800021E+02 -.874671273E+02 -.874545676E+02 -.874424586E+02 -.874309737E+02 -.874203351E+02 -.874108294E+02 -.874028271E+02 -.873968078E+02 -.873933941E+02 -.873933941E+02
 -.873809341E+02 -.873809341E+02 -.873835850E+02 -.873882658E+02 -.873944968E+02 -.874019066E+02 -.874102075E+02 -.874191762E+02 -.874286385E+02 -.874384578E+02 -.874485269E+02 -.874587607E+02 -.874690913E+02 -.874794637E+02 -.874898333E+02 -.875001630E+02 -.875104219E+02 -.875205835E+02 -.875306247E+02 -.875405255E+02 -.875502675E+02 -.875598342E+02 -.875692101E+02 -.875783810E+02 -.875873331E+02 -.875960533E+02 -.876045292E+02 -.876127486E+02 -.876206998E+02 -.876283712E+02 -.876357520E+02 -.876428312E+02 -.876495985E+02 -.876560438E+02 -.876621574E+02 -.876679299E+02 -.876733526E+02 -.876784169E+02 -.876831149E+02 -.876874392E+02 -.876913828E+02 -.876949395E+02 -.876981034E+02 -.877008694E+02 -.877032332E+02 -.877051908E+02 -.877067392E+02 -.877078759E+02 -.877085993E+02 -.877089082E+02 -.877088025E+02 -.877082825E+02 -.877073496E+02 -.877060055E+02 -.877042529E+02 -.877020950E+02 -.876995358E+02 -.876965800E+02 -.876932328E+02 -.876895002E+02 -.876853885E+02 -.876809048E+02 -.876760567E+02 -.876708522E+02 -.876652998E+02 -.876594085E+02 -.876531876E+02 -.876466469E+02 -.876397963E+02 -.876326463E+02 -.876252075E+02 -.876174909E+02 -.876095077E+02 -.876012693E+02 -.875927875E+02 -.875840744E+02 -.875751425E+02 -.875660045E+02 -.875566740E+02 -.875471651E+02 -.875374927E+02 -.875276730E+02 -.875177237E+02 -.875076645E+02 -.874975177E+02 -.874873090E+02 -.874770684E+02 -.874668321E+02 -.874566434E+02 -.874465558E+02 -.874366356E+02 -.874269660E+02 -.874176518E+02 -.874088266E+02 -.874006609E+02 -.873933737E+02 -.873872473E+02 -.873826457E+02 -.873800401E+02 -.873800401E+02
 -.873696908E+02 -.873696908E+02 -.873715938E+02 -.873749705E+02 -.873794858E+02 -.873848780E+02 -.873909419E+02 -.873975163E+02 -.874044736E+02 -.874117127E+02 -.874191531E+02 -.874267298E+02 -.874343908E+02 -.874420933E+02 -.874498024E+02 -.874574890E+02 -.874651285E+02 -.874726999E+02 -.874801852E+02 -.874875683E+02 -.874948349E+02 -.875019721E+02 -.875089678E+02 -.875158111E+02 -.875224913E+02 -.875289985E+02 -.875353232E+02 -.875414563E+02 -.875473888E+02 -.875531122E+02 -.875586183E+02 -.875638989E+02 -.875689465E+02 -.875737534E+02 -.875783125E+02 -.875826169E+02 -.875866600E+02 -.875904357E+02 -.875939381E+02 -.875971616E+02 -.876001013E+02 -.876027524E+02 -.876051107E+02 -.876071725E+02 -.876089345E+02 -.876103938E+02 -.876115483E+02 -.876123960E+02 -.876129359E+02 -.876131670E+02 -.876130893E+02 -.876127030E+02 -.876120091E+02 -.876110089E+02 -.876097043E+02 -.876080977E+02 -.876061920E+02 -.876039907E+02 -.876014976E+02 -.875987171E+02 -.875956538E+02 -.875923129E+02 -.875887001E+02 -.875848212E+02 -.875806825E+02 -.875762907E+02 -.875716525E+02 -.875667752E+02 -.875616663E+02 -.875563334E+02 -.875507845E+02 -.875450276E+02 -.875390713E+02 -.875329241E+02 -.875265948E+02 -.875200926E+02 -.875134269E+02 -.875066076E+02 -.874996449E+02 -.874925499E+02 -.874853341E+02 -.874780103E+02 -.874705923E+02 -.874630956E+02 -.874555380E+02 -.874479398E+02 -.874403248E+02 -.874327214E+02 -.874251637E+02 -.874176932E+02 -.874103609E+02 -.874032301E+02 -.873963797E+02 -.873899086E+02 -.873839417E+02 -.873786372E+02 -.873741963E+02 -.873708759E+02 -.873690048E+02 -.873690048E+02
 -.873626848E+02 -.873626848E+02 -.873640199E+02 -.873664242E+02 -.873696819E+02 -.873736167E+02 -.873780844E+02 -.873829672E+02 -.873881691E+02 -.873936116E+02 -.873992307E+02 -.874049740E+02 -.874107986E+02 -.874166691E+02 -.874225562E+02 -.874284354E+02 -.874342859E+02 -.874400901E+02 -.874458329E+02 -.874515007E+02 -.874570818E+02 -.874625655E+02 -.874679419E+02 -.874732022E+02 -.874783379E+02 -.874833411E+02 -.874882041E+02 -.874929199E+02 -.874974815E+02 -.875018822E+02 -.875061156E+02 -.875101756E+02 -.875140561E+02 -.875177514E+02 -.875212560E+02 -.875245646E+02 -.875276723E+02 -.875305742E+02 -.875332659E+02 -.875357432E+02 -.875380023E+02 -.875400396E+02 -.875418518E+02 -.875434362E+02 -.875447903E+02 -.875459119E+02 -.875467992E+02 -.875474510E+02 -.875478662E+02 -.875480444E+02 -.875479853E+02 -.875476893E+02 -.875471569E+02 -.875463893E+02 -.875453878E+02 -.875441543E+02 -.875426910E+02 -.875410006E+02 -.875390858E+02 -.875369501E+02 -.875345970E+02 -.875320305E+02 -.875292547E+02 -.875262743E+02 -.875230940E+02 -.875197188E+02 -.875161540E+02 -.875124051E+02 -.875084778E+02 -.875043780E+02 -.875001118E+02 -.874956856E+02 -.874911057E+02 -.874863790E+02 -.874815123E+02 -.874765128E+02 -.874713880E+02 -.874661456E+02 -.874607941E+02 -.874553422E+02 -.874497995E+02 -.874441763E+02 -.874384843E+02 -.874327364E+02 -.874269475E+02 -.874211348E+02 -.874153183E+02 -.874095221E+02 -.874037746E+02 -.873981105E+02 -.873925716E+02 -.873872091E+02 -.873820857E+02 -.873772782E+02 -.873728808E+02 -.873690089E+02 -.873658040E+02 -.873634390E+02 -.873621259E+02 -.873621259E+02
 -.873626848E+02 -.873626848E+02 -.873640199E+02 -.873664242E+02 -.873696819E+02 -.873736167E+02 -.873780844E+02 -.873829672E+02 -.873881691E+02 -.873936116E+02 -.873992307E+02 -.874049740E+02 -.874107986E+02 -.874166691E+02 -.874225562E+02 -.874284354E+02 -.874342859E+02 -.874400901E+02 -.874458329E+02 -.874515007E+02 -.874570818E+02 -.874625655E+02 -.874679419E+02 -.874732022E+02 -.874783379E+02 -.874833411E+02 -.874882041E+02 -.874929199E+02 -.874974815E+02 -.875018822E+02 -.875061156E+02 -.875101756E+02 -.875140561E+02 -.875177514E+02 -.875212560E+02 -.875245646E+02 -.875276723E+02 -.875305742E+02 -.875332659E+02 -.875357432E+02 -.875380023E+02 -.875400396E+02 -.875418518E+02 -.875434362E+02 -.875447903E+02 -.875459119E+02 -.875467992E+02 -.875474510E+02 -.875478662E+02 -.875480444E+02 -.875479853E+02 -.875476893E+02 -.875471569E+02 -.875463893E+02 -.875453878E+02 -.875441543E+02 -.875426910E+02 -.875410006E+02 -.875390858E+02 -.875369501E+02 -.875345970E+02 -.875320305E+02 -.875292547E+02 -.875262743E+02 -.875230940E+02 -.875197188E+02 -.875161540E+02 -.875124051E+02 -.875084778E+02 -.875043780E+02 -.875001118E+02 -.874956856E+02 -.874911057E+02 -.874863790E+02 -.874815123E+02 -.874765128E+02 -.874713880E+02 -.874661456E+02 -.874607941E+02 -.874553422E+02 -.874497995E+02 -.874441763E+02 -.874384843E+02 -.874327364E+02 -.874269475E+02 -.874211348E+02 -.874153183E+02 -.874095221E+02 -.874037746E+02 -.873981105E+02 -.873925716E+02 -.873872091E+02 -.873820857E+02 -.873772782E+02 -.873728808E+02 -.873690089E+02 -.873658040E+02 -.873634390E+02 -.873621259E+02 -.873621259E+02
