# Supplementary material for: Electrical Pacing of Cardiac Tissue Including Potassium Inward Rectification
Source: PLoS One. 2015 Jun 9;10(6):e0127837. doi: 10.1371/journal.pone.0127837 (PMC4461281; doi:10.1371/journal.pone.0127837)
Supplement: S1 Data — (ZIP) [file pone.0127837.s001.zip › All-Data/Data-without-IK1/BDT47/Vm5ms.txt]

 -.873300171E+02 -.873588845E+02 -.873601945E+02 -.873625918E+02 -.873658565E+02 -.873698033E+02 -.873742831E+02 -.873791788E+02 -.873843973E+02 -.873898607E+02 -.873954997E+02 -.874012514E+02 -.874070606E+02 -.874128836E+02 -.874186896E+02 -.874244606E+02 -.874301866E+02 -.874358611E+02 -.874414760E+02 -.874470206E+02 -.874524814E+02 -.874578446E+02 -.874630982E+02 -.874682332E+02 -.874732425E+02 -.874781206E+02 -.874828615E+02 -.874874588E+02 -.874919057E+02 -.874961953E+02 -.875003218E+02 -.875042799E+02 -.875080650E+02 -.875116720E+02 -.875150955E+02 -.875183295E+02 -.875213677E+02 -.875242045E+02 -.875268348E+02 -.875292547E+02 -.875314609E+02 -.875334508E+02 -.875352216E+02 -.875367705E+02 -.875380947E+02 -.875391915E+02 -.875400586E+02 -.875406942E+02 -.875410974E+02 -.875412678E+02 -.875412055E+02 -.875409111E+02 -.875403854E+02 -.875396294E+02 -.875386446E+02 -.875374326E+02 -.875359957E+02 -.875343364E+02 -.875324579E+02 -.875303635E+02 -.875280570E+02 -.875255425E+02 -.875228244E+02 -.875199072E+02 -.875167959E+02 -.875134953E+02 -.875100110E+02 -.875063482E+02 -.875025127E+02 -.874985103E+02 -.874943471E+02 -.874900290E+02 -.874855624E+02 -.874809535E+02 -.874762088E+02 -.874713349E+02 -.874663385E+02 -.874612266E+02 -.874560064E+02 -.874506857E+02 -.874452727E+02 -.874397762E+02 -.874342063E+02 -.874285741E+02 -.874228927E+02 -.874171772E+02 -.874114459E+02 -.874057207E+02 -.874000288E+02 -.873944031E+02 -.873888847E+02 -.873835245E+02 -.873783856E+02 -.873735465E+02 -.873691043E+02 -.873651789E+02 -.873619181E+02 -.873595037E+02 -.873581589E+02 -.873581589E+02
 -.873588845E+02 -.873588845E+02 -.873601945E+02 -.873625918E+02 -.873658565E+02 -.873698033E+02 -.873742831E+02 -.873791788E+02 -.873843973E+02 -.873898607E+02 -.873954997E+02 -.874012514E+02 -.874070606E+02 -.874128836E+02 -.874186896E+02 -.874244606E+02 -.874301866E+02 -.874358611E+02 -.874414760E+02 -.874470206E+02 -.874524814E+02 -.874578446E+02 -.874630982E+02 -.874682332E+02 -.874732425E+02 -.874781206E+02 -.874828615E+02 -.874874588E+02 -.874919057E+02 -.874961953E+02 -.875003218E+02 -.875042799E+02 -.875080650E+02 -.875116720E+02 -.875150955E+02 -.875183295E+02 -.875213677E+02 -.875242045E+02 -.875268348E+02 -.875292547E+02 -.875314609E+02 -.875334508E+02 -.875352216E+02 -.875367705E+02 -.875380947E+02 -.875391915E+02 -.875400586E+02 -.875406942E+02 -.875410974E+02 -.875412678E+02 -.875412055E+02 -.875409111E+02 -.875403854E+02 -.875396294E+02 -.875386446E+02 -.875374326E+02 -.875359957E+02 -.875343364E+02 -.875324579E+02 -.875303635E+02 -.875280570E+02 -.875255425E+02 -.875228244E+02 -.875199072E+02 -.875167959E+02 -.875134953E+02 -.875100110E+02 -.875063482E+02 -.875025127E+02 -.874985103E+02 -.874943471E+02 -.874900290E+02 -.874855624E+02 -.874809535E+02 -.874762088E+02 -.874713349E+02 -.874663385E+02 -.874612266E+02 -.874560064E+02 -.874506857E+02 -.874452727E+02 -.874397762E+02 -.874342063E+02 -.874285741E+02 -.874228927E+02 -.874171772E+02 -.874114459E+02 -.874057207E+02 -.874000288E+02 -.873944031E+02 -.873888847E+02 -.873835245E+02 -.873783856E+02 -.873735465E+02 -.873691043E+02 -.873651789E+02 -.873619181E+02 -.873595037E+02 -.873581589E+02 -.873581589E+02
 -.873658437E+02 -.873658437E+02 -.873677571E+02 -.873711897E+02 -.873757896E+02 -.873812771E+02 -.873874420E+02 -.873941274E+02 -.874012112E+02 -.874085896E+02 -.874161687E+02 -.874238634E+02 -.874316036E+02 -.874393380E+02 -.874470362E+02 -.874546833E+02 -.874622723E+02 -.874697957E+02 -.874772414E+02 -.874845916E+02 -.874918265E+02 -.874989277E+02 -.875058809E+02 -.875126759E+02 -.875193053E+02 -.875257618E+02 -.875320375E+02 -.875381233E+02 -.875440099E+02 -.875496888E+02 -.875551527E+02 -.875603953E+02 -.875654103E+02 -.875701904E+02 -.875747276E+02 -.875790130E+02 -.875830383E+02 -.875867959E+02 -.875902800E+02 -.875934857E+02 -.875964093E+02 -.875990470E+02 -.876013948E+02 -.876034486E+02 -.876052043E+02 -.876066579E+02 -.876078066E+02 -.876086483E+02 -.876091817E+02 -.876094067E+02 -.876093234E+02 -.876089325E+02 -.876082348E+02 -.876072318E+02 -.876059253E+02 -.876043176E+02 -.876024117E+02 -.876002110E+02 -.875977198E+02 -.875949427E+02 -.875918847E+02 -.875885514E+02 -.875849485E+02 -.875810822E+02 -.875769589E+02 -.875725854E+02 -.875679688E+02 -.875631164E+02 -.875580358E+02 -.875527349E+02 -.875472215E+02 -.875415038E+02 -.875355900E+02 -.875294885E+02 -.875232078E+02 -.875167565E+02 -.875101435E+02 -.875033779E+02 -.874964690E+02 -.874894266E+02 -.874822611E+02 -.874749837E+02 -.874676066E+02 -.874601436E+02 -.874526105E+02 -.874450255E+02 -.874374107E+02 -.874297924E+02 -.874222033E+02 -.874146834E+02 -.874072832E+02 -.874000660E+02 -.873931120E+02 -.873865227E+02 -.873804276E+02 -.873749917E+02 -.873704263E+02 -.873670020E+02 -.873650664E+02 -.873650664E+02
 -.873768643E+02 -.873768643E+02 -.873795918E+02 -.873844167E+02 -.873908321E+02 -.873984491E+02 -.874069783E+02 -.874162007E+02 -.874259409E+02 -.874360486E+02 -.874463919E+02 -.874568602E+02 -.874673692E+02 -.874778640E+02 -.874883137E+02 -.874987030E+02 -.875090198E+02 -.875192483E+02 -.875293659E+02 -.875393458E+02 -.875491620E+02 -.875587928E+02 -.875682226E+02 -.875774400E+02 -.875864354E+02 -.875951983E+02 -.876037168E+02 -.876119783E+02 -.876199703E+02 -.876276822E+02 -.876351045E+02 -.876422281E+02 -.876490435E+02 -.876555398E+02 -.876617052E+02 -.876675279E+02 -.876729969E+02 -.876781028E+02 -.876828381E+02 -.876871966E+02 -.876911725E+02 -.876947602E+02 -.876979536E+02 -.877007466E+02 -.877031335E+02 -.877051093E+02 -.877066701E+02 -.877078134E+02 -.877085378E+02 -.877088427E+02 -.877087283E+02 -.877081953E+02 -.877072450E+02 -.877058791E+02 -.877041002E+02 -.877019116E+02 -.876993174E+02 -.876963226E+02 -.876929329E+02 -.876891548E+02 -.876849952E+02 -.876804617E+02 -.876755622E+02 -.876703051E+02 -.876646995E+02 -.876587545E+02 -.876524800E+02 -.876458862E+02 -.876389833E+02 -.876317822E+02 -.876242937E+02 -.876165290E+02 -.876084993E+02 -.876002160E+02 -.875916907E+02 -.875829352E+02 -.875739613E+02 -.875647812E+02 -.875554075E+02 -.875458532E+02 -.875361320E+02 -.875262585E+02 -.875162487E+02 -.875061203E+02 -.874958936E+02 -.874855923E+02 -.874752443E+02 -.874648836E+02 -.874545523E+02 -.874443026E+02 -.874342005E+02 -.874243297E+02 -.874147976E+02 -.874057417E+02 -.873973397E+02 -.873898207E+02 -.873834818E+02 -.873787075E+02 -.873759969E+02 -.873759969E+02
 -.873900740E+02 -.873900740E+02 -.873936939E+02 -.874000525E+02 -.874084838E+02 -.874184842E+02 -.874296730E+02 -.874417543E+02 -.874544866E+02 -.874676667E+02 -.874811263E+02 -.874947336E+02 -.875083950E+02 -.875220513E+02 -.875356667E+02 -.875492165E+02 -.875626758E+02 -.875760150E+02 -.875892000E+02 -.876021966E+02 -.876149752E+02 -.876275131E+02 -.876397934E+02 -.876518022E+02 -.876635257E+02 -.876749489E+02 -.876860551E+02 -.876968279E+02 -.877072520E+02 -.877173136E+02 -.877270001E+02 -.877362986E+02 -.877451953E+02 -.877536751E+02 -.877617226E+02 -.877693229E+02 -.877764625E+02 -.877831299E+02 -.877893154E+02 -.877950104E+02 -.878002064E+02 -.878048951E+02 -.878090680E+02 -.878127171E+02 -.878158348E+02 -.878184150E+02 -.878204530E+02 -.878219456E+02 -.878228908E+02 -.878232877E+02 -.878231364E+02 -.878224377E+02 -.878211930E+02 -.878194049E+02 -.878170768E+02 -.878142131E+02 -.878108196E+02 -.878069029E+02 -.878024705E+02 -.877975311E+02 -.877920938E+02 -.877861686E+02 -.877797661E+02 -.877728975E+02 -.877655747E+02 -.877578101E+02 -.877496166E+02 -.877410078E+02 -.877319973E+02 -.877225994E+02 -.877128285E+02 -.877026991E+02 -.876922263E+02 -.876814250E+02 -.876703103E+02 -.876588977E+02 -.876472027E+02 -.876352413E+02 -.876230296E+02 -.876105847E+02 -.875979240E+02 -.875850665E+02 -.875720325E+02 -.875588448E+02 -.875455291E+02 -.875321154E+02 -.875186395E+02 -.875051447E+02 -.874916846E+02 -.874783261E+02 -.874651540E+02 -.874522766E+02 -.874398328E+02 -.874280018E+02 -.874170154E+02 -.874071741E+02 -.873988682E+02 -.873926049E+02 -.873890441E+02 -.873890441E+02
 -.874044800E+02 -.874044800E+02 -.874090153E+02 -.874169704E+02 -.874275178E+02 -.874400293E+02 -.874540209E+02 -.874691097E+02 -.874849850E+02 -.875013946E+02 -.875181402E+02 -.875350746E+02 -.875520951E+02 -.875691331E+02 -.875861393E+02 -.876030720E+02 -.876198891E+02 -.876365469E+02 -.876530025E+02 -.876692182E+02 -.876851631E+02 -.877008137E+02 -.877161504E+02 -.877311548E+02 -.877458076E+02 -.877600880E+02 -.877739751E+02 -.877874485E+02 -.878004897E+02 -.878130814E+02 -.878252066E+02 -.878368480E+02 -.878479869E+02 -.878586042E+02 -.878686808E+02 -.878781991E+02 -.878871429E+02 -.878954980E+02 -.879032515E+02 -.879103917E+02 -.879169069E+02 -.879227857E+02 -.879280172E+02 -.879325913E+02 -.879364987E+02 -.879397322E+02 -.879422860E+02 -.879441558E+02 -.879453391E+02 -.879458345E+02 -.879456418E+02 -.879447619E+02 -.879431967E+02 -.879409496E+02 -.879380251E+02 -.879344289E+02 -.879301684E+02 -.879252521E+02 -.879196899E+02 -.879134925E+02 -.879066717E+02 -.878992404E+02 -.878912120E+02 -.878826009E+02 -.878734224E+02 -.878636923E+02 -.878534272E+02 -.878426442E+02 -.878313610E+02 -.878195955E+02 -.878073662E+02 -.877946916E+02 -.877815906E+02 -.877680821E+02 -.877541854E+02 -.877399199E+02 -.877253053E+02 -.877103615E+02 -.876951089E+02 -.876795686E+02 -.876637627E+02 -.876477144E+02 -.876314493E+02 -.876149953E+02 -.875983844E+02 -.875816537E+02 -.875648473E+02 -.875480188E+02 -.875312344E+02 -.875145770E+02 -.874981518E+02 -.874820931E+02 -.874665736E+02 -.874518162E+02 -.874381097E+02 -.874258289E+02 -.874154611E+02 -.874076402E+02 -.874031919E+02 -.874031919E+02
 -.874195928E+02 -.874195928E+02 -.874250528E+02 -.874346456E+02 -.874473750E+02 -.874624758E+02 -.874793508E+02 -.874975274E+02 -.875166301E+02 -.875363653E+02 -.875565105E+02 -.875769031E+02 -.875974263E+02 -.876179934E+02 -.876385346E+02 -.876589874E+02 -.876792934E+02 -.876993985E+02 -.877192556E+02 -.877388255E+02 -.877580769E+02 -.877769832E+02 -.877955200E+02 -.878136626E+02 -.878313852E+02 -.878486618E+02 -.878654670E+02 -.878817768E+02 -.878975689E+02 -.879128215E+02 -.879275127E+02 -.879416200E+02 -.879551201E+02 -.879679898E+02 -.879802068E+02 -.879917500E+02 -.880026001E+02 -.880127392E+02 -.880221509E+02 -.880308193E+02 -.880387295E+02 -.880458668E+02 -.880522179E+02 -.880577703E+02 -.880625133E+02 -.880664380E+02 -.880695371E+02 -.880718055E+02 -.880732397E+02 -.880738377E+02 -.880735991E+02 -.880725251E+02 -.880706180E+02 -.880678821E+02 -.880643229E+02 -.880599481E+02 -.880547667E+02 -.880487893E+02 -.880420282E+02 -.880344968E+02 -.880262099E+02 -.880171831E+02 -.880074336E+02 -.879969791E+02 -.879858386E+02 -.879740319E+02 -.879615796E+02 -.879485029E+02 -.879348237E+02 -.879205643E+02 -.879057473E+02 -.878903957E+02 -.878745326E+02 -.878581815E+02 -.878413661E+02 -.878241100E+02 -.878064373E+02 -.877883724E+02 -.877699402E+02 -.877511663E+02 -.877320773E+02 -.877127014E+02 -.876930694E+02 -.876732149E+02 -.876531763E+02 -.876329982E+02 -.876127335E+02 -.875924464E+02 -.875722163E+02 -.875521427E+02 -.875323517E+02 -.875130045E+02 -.874943086E+02 -.874765319E+02 -.874600215E+02 -.874452283E+02 -.874327389E+02 -.874233169E+02 -.874179573E+02 -.874179573E+02
 -.874351871E+02 -.874351871E+02 -.874415888E+02 -.874528607E+02 -.874678264E+02 -.874855731E+02 -.875053876E+02 -.875267121E+02 -.875491139E+02 -.875722636E+02 -.875959143E+02 -.876198825E+02 -.876440285E+02 -.876682412E+02 -.876924269E+02 -.877165042E+02 -.877404028E+02 -.877640631E+02 -.877874362E+02 -.878104820E+02 -.878331658E+02 -.878554557E+02 -.878773202E+02 -.878987273E+02 -.879196453E+02 -.879400433E+02 -.879598917E+02 -.879791627E+02 -.879978291E+02 -.880158640E+02 -.880332399E+02 -.880499291E+02 -.880659037E+02 -.880811365E+02 -.880956011E+02 -.881092727E+02 -.881221277E+02 -.881341441E+02 -.881453008E+02 -.881555781E+02 -.881649570E+02 -.881734199E+02 -.881809505E+02 -.881875340E+02 -.881931578E+02 -.881978108E+02 -.882014844E+02 -.882041720E+02 -.882058692E+02 -.882065734E+02 -.882062841E+02 -.882050023E+02 -.882027314E+02 -.881994763E+02 -.881952442E+02 -.881900443E+02 -.881838879E+02 -.881767879E+02 -.881687593E+02 -.881598185E+02 -.881499834E+02 -.881392733E+02 -.881277091E+02 -.881153126E+02 -.881021068E+02 -.880881161E+02 -.880733654E+02 -.880578806E+02 -.880416882E+02 -.880248152E+02 -.880072890E+02 -.879891374E+02 -.879703884E+02 -.879510702E+02 -.879312112E+02 -.879108399E+02 -.878899852E+02 -.878686762E+02 -.878469424E+02 -.878248142E+02 -.878023232E+02 -.877795028E+02 -.877563889E+02 -.877330215E+02 -.877094453E+02 -.876857126E+02 -.876618852E+02 -.876380383E+02 -.876142648E+02 -.875906808E+02 -.875674340E+02 -.875447130E+02 -.875227604E+02 -.875018900E+02 -.874825085E+02 -.874651443E+02 -.874504851E+02 -.874394264E+02 -.874331357E+02 -.874331357E+02
 -.874511731E+02 -.874511731E+02 -.874585452E+02 -.874715399E+02 -.874887894E+02 -.875092299E+02 -.875320364E+02 -.875565735E+02 -.875823567E+02 -.876090201E+02 -.876362870E+02 -.876639443E+02 -.876918230E+02 -.877197847E+02 -.877477142E+02 -.877755165E+02 -.878031142E+02 -.878304449E+02 -.878574576E+02 -.878841083E+02 -.879103560E+02 -.879361612E+02 -.879614843E+02 -.879862869E+02 -.880105317E+02 -.880341835E+02 -.880572085E+02 -.880795739E+02 -.881012471E+02 -.881221952E+02 -.881423850E+02 -.881617832E+02 -.881803571E+02 -.881980748E+02 -.882149054E+02 -.882308192E+02 -.882457878E+02 -.882597840E+02 -.882727820E+02 -.882847575E+02 -.882956876E+02 -.883055512E+02 -.883143287E+02 -.883220027E+02 -.883285577E+02 -.883339808E+02 -.883382613E+02 -.883413911E+02 -.883433648E+02 -.883441789E+02 -.883438328E+02 -.883423279E+02 -.883396680E+02 -.883358594E+02 -.883309108E+02 -.883248335E+02 -.883176410E+02 -.883093491E+02 -.882999758E+02 -.882895408E+02 -.882780658E+02 -.882655743E+02 -.882520912E+02 -.882376431E+02 -.882222576E+02 -.882059640E+02 -.881887924E+02 -.881707738E+02 -.881519399E+02 -.881323229E+02 -.881119557E+02 -.880908714E+02 -.880691032E+02 -.880466846E+02 -.880236494E+02 -.880000313E+02 -.879758641E+02 -.879511821E+02 -.879260199E+02 -.879004130E+02 -.878743982E+02 -.878480141E+02 -.878213024E+02 -.877943090E+02 -.877670856E+02 -.877396921E+02 -.877121995E+02 -.876846940E+02 -.876572819E+02 -.876300966E+02 -.876033073E+02 -.875771302E+02 -.875518441E+02 -.875278089E+02 -.875054920E+02 -.874855005E+02 -.874686248E+02 -.874558951E+02 -.874486542E+02 -.874486542E+02
 -.874675267E+02 -.874675267E+02 -.874759019E+02 -.874906601E+02 -.875102364E+02 -.875334196E+02 -.875592803E+02 -.875871105E+02 -.876163735E+02 -.876466611E+02 -.876776581E+02 -.877091155E+02 -.877408325E+02 -.877726463E+02 -.878044257E+02 -.878360666E+02 -.878674873E+02 -.878986217E+02 -.879294138E+02 -.879598120E+02 -.879897672E+02 -.880192309E+02 -.880481568E+02 -.880765004E+02 -.881042200E+02 -.881312759E+02 -.881576291E+02 -.881832410E+02 -.882080725E+02 -.882320842E+02 -.882552366E+02 -.882774909E+02 -.882988086E+02 -.883191526E+02 -.883384862E+02 -.883567741E+02 -.883739821E+02 -.883900775E+02 -.884050291E+02 -.884188078E+02 -.884313861E+02 -.884427388E+02 -.884528425E+02 -.884616765E+02 -.884692223E+02 -.884754643E+02 -.884803897E+02 -.884839886E+02 -.884862543E+02 -.884871827E+02 -.884867728E+02 -.884850263E+02 -.884819479E+02 -.884775452E+02 -.884718288E+02 -.884648123E+02 -.884565118E+02 -.884469464E+02 -.884361376E+02 -.884241091E+02 -.884108868E+02 -.883964989E+02 -.883809752E+02 -.883643475E+02 -.883466491E+02 -.883279146E+02 -.883081800E+02 -.882874821E+02 -.882658585E+02 -.882433475E+02 -.882199879E+02 -.881958187E+02 -.881708792E+02 -.881452088E+02 -.881188470E+02 -.880918332E+02 -.880642068E+02 -.880360076E+02 -.880072757E+02 -.879780520E+02 -.879483787E+02 -.879183001E+02 -.878878637E+02 -.878571216E+02 -.878261325E+02 -.877949640E+02 -.877636964E+02 -.877324270E+02 -.877012758E+02 -.876703933E+02 -.876399706E+02 -.876102519E+02 -.875815522E+02 -.875542786E+02 -.875289597E+02 -.875062827E+02 -.874871428E+02 -.874727065E+02 -.874644956E+02 -.874644956E+02
 -.874842478E+02 -.874842478E+02 -.874936537E+02 -.875102103E+02 -.875321567E+02 -.875581413E+02 -.875871347E+02 -.876183557E+02 -.876512092E+02 -.876852365E+02 -.877200775E+02 -.877554452E+02 -.877911100E+02 -.878268896E+02 -.878626416E+02 -.878982555E+02 -.879336438E+02 -.879687338E+02 -.880034609E+02 -.880377640E+02 -.880715847E+02 -.881048672E+02 -.881375590E+02 -.881696110E+02 -.882009766E+02 -.882316105E+02 -.882614676E+02 -.882905023E+02 -.883186682E+02 -.883459189E+02 -.883722083E+02 -.883974909E+02 -.884217222E+02 -.884448581E+02 -.884668557E+02 -.884876729E+02 -.885072690E+02 -.885256049E+02 -.885426436E+02 -.885583502E+02 -.885726921E+02 -.885856391E+02 -.885971634E+02 -.886072402E+02 -.886158474E+02 -.886229664E+02 -.886285819E+02 -.886326819E+02 -.886352583E+02 -.886363061E+02 -.886358239E+02 -.886338139E+02 -.886302817E+02 -.886252366E+02 -.886186912E+02 -.886106617E+02 -.886011677E+02 -.885902318E+02 -.885778796E+02 -.885641394E+02 -.885490423E+02 -.885326217E+02 -.885149134E+02 -.884959550E+02 -.884757863E+02 -.884544482E+02 -.884319833E+02 -.884084352E+02 -.883838483E+02 -.883582678E+02 -.883317391E+02 -.883043081E+02 -.882760208E+02 -.882469232E+02 -.882170612E+02 -.881864805E+02 -.881552267E+02 -.881233457E+02 -.880908833E+02 -.880578862E+02 -.880244026E+02 -.879904825E+02 -.879561795E+02 -.879215521E+02 -.878866659E+02 -.878515968E+02 -.878164341E+02 -.877812862E+02 -.877462870E+02 -.877116041E+02 -.876774506E+02 -.876440990E+02 -.876119009E+02 -.875813111E+02 -.875529203E+02 -.875274970E+02 -.875060426E+02 -.874898628E+02 -.874806611E+02 -.874806611E+02
 -.875013351E+02 -.875013351E+02 -.875117917E+02 -.875301793E+02 -.875545466E+02 -.875834057E+02 -.876156262E+02 -.876503473E+02 -.876869070E+02 -.877247896E+02 -.877635881E+02 -.878029804E+02 -.878427129E+02 -.878825888E+02 -.879224563E+02 -.879621972E+02 -.880017157E+02 -.880409288E+02 -.880797613E+02 -.881181424E+02 -.881560055E+02 -.881932885E+02 -.882299340E+02 -.882658878E+02 -.883010974E+02 -.883355108E+02 -.883690754E+02 -.884017374E+02 -.884334428E+02 -.884641374E+02 -.884937678E+02 -.885222811E+02 -.885496250E+02 -.885757480E+02 -.886005993E+02 -.886241292E+02 -.886462895E+02 -.886670339E+02 -.886863184E+02 -.887041015E+02 -.887203443E+02 -.887350108E+02 -.887480680E+02 -.887594861E+02 -.887692391E+02 -.887773045E+02 -.887836642E+02 -.887883037E+02 -.887912131E+02 -.887923865E+02 -.887918220E+02 -.887895223E+02 -.887854942E+02 -.887797488E+02 -.887723014E+02 -.887631712E+02 -.887523816E+02 -.887399594E+02 -.887259353E+02 -.887103429E+02 -.886932194E+02 -.886746044E+02 -.886545404E+02 -.886330724E+02 -.886102471E+02 -.885861132E+02 -.885607209E+02 -.885341216E+02 -.885063675E+02 -.884775117E+02 -.884476074E+02 -.884167083E+02 -.883848680E+02 -.883521398E+02 -.883185768E+02 -.882842319E+02 -.882491576E+02 -.882134061E+02 -.881770298E+02 -.881400817E+02 -.881026160E+02 -.880646891E+02 -.880263606E+02 -.879876958E+02 -.879487674E+02 -.879096591E+02 -.878704697E+02 -.878313188E+02 -.877923538E+02 -.877537598E+02 -.877157717E+02 -.876786905E+02 -.876429046E+02 -.876089171E+02 -.875773815E+02 -.875491487E+02 -.875253281E+02 -.875073665E+02 -.874971528E+02 -.874971528E+02
 -.875187788E+02 -.875187788E+02 -.875303025E+02 -.875505582E+02 -.875774091E+02 -.876092293E+02 -.876447808E+02 -.876831141E+02 -.877234938E+02 -.877653449E+02 -.878082163E+02 -.878517554E+02 -.878956896E+02 -.879398093E+02 -.879839525E+02 -.880279906E+02 -.880718159E+02 -.881153338E+02 -.881584581E+02 -.882011093E+02 -.882432144E+02 -.882847058E+02 -.883255206E+02 -.883655986E+02 -.884048800E+02 -.884433048E+02 -.884808114E+02 -.885173376E+02 -.885528208E+02 -.885871985E+02 -.886204086E+02 -.886523895E+02 -.886830801E+02 -.887124197E+02 -.887403486E+02 -.887668080E+02 -.887917411E+02 -.888150931E+02 -.888368118E+02 -.888568479E+02 -.888751549E+02 -.888916901E+02 -.889064140E+02 -.889192912E+02 -.889302907E+02 -.889393857E+02 -.889465542E+02 -.889517792E+02 -.889550484E+02 -.889563547E+02 -.889556961E+02 -.889530755E+02 -.889485013E+02 -.889419868E+02 -.889335502E+02 -.889232145E+02 -.889110074E+02 -.888969611E+02 -.888811120E+02 -.888635003E+02 -.888441700E+02 -.888231686E+02 -.888005465E+02 -.887763567E+02 -.887506548E+02 -.887234984E+02 -.886949465E+02 -.886650596E+02 -.886338992E+02 -.886015273E+02 -.885680064E+02 -.885333989E+02 -.884977671E+02 -.884611729E+02 -.884236774E+02 -.883853415E+02 -.883462252E+02 -.883063881E+02 -.882658897E+02 -.882247896E+02 -.881831486E+02 -.881410296E+02 -.880984988E+02 -.880556281E+02 -.880124976E+02 -.879691990E+02 -.879258402E+02 -.878825520E+02 -.878394954E+02 -.877968727E+02 -.877549407E+02 -.877140290E+02 -.876745629E+02 -.876370938E+02 -.876023390E+02 -.875712327E+02 -.875449935E+02 -.875252119E+02 -.875139648E+02 -.875139648E+02
 -.875365627E+02 -.875365627E+02 -.875491723E+02 -.875713425E+02 -.876007500E+02 -.876356244E+02 -.876746100E+02 -.877166619E+02 -.877609689E+02 -.878068994E+02 -.878539627E+02 -.879017809E+02 -.879500640E+02 -.879985891E+02 -.880471816E+02 -.880956991E+02 -.881440209E+02 -.881920404E+02 -.882396619E+02 -.882867987E+02 -.883333717E+02 -.883793080E+02 -.884245381E+02 -.884689940E+02 -.885126075E+02 -.885553091E+02 -.885970280E+02 -.886376925E+02 -.886772305E+02 -.887155699E+02 -.887526385E+02 -.887883646E+02 -.888226764E+02 -.888555026E+02 -.888867728E+02 -.889164179E+02 -.889443707E+02 -.889705664E+02 -.889949430E+02 -.890174417E+02 -.890380074E+02 -.890565889E+02 -.890731393E+02 -.890876163E+02 -.890999827E+02 -.891102067E+02 -.891182616E+02 -.891241270E+02 -.891277882E+02 -.891292365E+02 -.891284695E+02 -.891254911E+02 -.891203109E+02 -.891129450E+02 -.891034151E+02 -.890917487E+02 -.890779790E+02 -.890621442E+02 -.890442878E+02 -.890244578E+02 -.890027068E+02 -.889790910E+02 -.889536704E+02 -.889265081E+02 -.888976697E+02 -.888672232E+02 -.888352384E+02 -.888017864E+02 -.887669395E+02 -.887307703E+02 -.886933518E+02 -.886547566E+02 -.886150571E+02 -.885743248E+02 -.885326304E+02 -.884900433E+02 -.884466323E+02 -.884024651E+02 -.883576087E+02 -.883121303E+02 -.882660976E+02 -.882195803E+02 -.881726516E+02 -.881253901E+02 -.880778831E+02 -.880302304E+02 -.879825491E+02 -.879349809E+02 -.878877001E+02 -.878409261E+02 -.877949374E+02 -.877500920E+02 -.877068520E+02 -.876658176E+02 -.876277697E+02 -.875937268E+02 -.875650180E+02 -.875433792E+02 -.875310781E+02 -.875310781E+02
 -.875546657E+02 -.875546657E+02 -.875683864E+02 -.875925249E+02 -.876245650E+02 -.876625813E+02 -.877050937E+02 -.877509592E+02 -.877992930E+02 -.878494122E+02 -.879007916E+02 -.879530301E+02 -.880058200E+02 -.880589228E+02 -.881121481E+02 -.881653387E+02 -.882183605E+02 -.882710962E+02 -.883234423E+02 -.883753056E+02 -.884266012E+02 -.884772494E+02 -.885271728E+02 -.885762947E+02 -.886245368E+02 -.886718196E+02 -.887180620E+02 -.887631818E+02 -.888070961E+02 -.888497215E+02 -.888909742E+02 -.889307701E+02 -.889690251E+02 -.890056554E+02 -.890405780E+02 -.890737115E+02 -.891049764E+02 -.891342959E+02 -.891615961E+02 -.891868072E+02 -.892098632E+02 -.892307032E+02 -.892492709E+02 -.892655159E+02 -.892793935E+02 -.892908653E+02 -.892998996E+02 -.893064714E+02 -.893105632E+02 -.893121646E+02 -.893112727E+02 -.893078921E+02 -.893020344E+02 -.892937187E+02 -.892829711E+02 -.892698246E+02 -.892543186E+02 -.892364991E+02 -.892164181E+02 -.891941330E+02 -.891697065E+02 -.891432057E+02 -.891147019E+02 -.890842700E+02 -.890519878E+02 -.890179358E+02 -.889821964E+02 -.889448535E+02 -.889059919E+02 -.888656968E+02 -.888240533E+02 -.887811463E+02 -.887370594E+02 -.886918755E+02 -.886456758E+02 -.885985401E+02 -.885505465E+02 -.885017719E+02 -.884522918E+02 -.884021813E+02 -.883515158E+02 -.883003721E+02 -.882488304E+02 -.881969763E+02 -.881449045E+02 -.880927224E+02 -.880405563E+02 -.879885584E+02 -.879369161E+02 -.878858653E+02 -.878357060E+02 -.877868240E+02 -.877397181E+02 -.876950370E+02 -.876536257E+02 -.876165867E+02 -.875853608E+02 -.875618304E+02 -.875484567E+02 -.875484567E+02
 -.875730588E+02 -.875730588E+02 -.875879192E+02 -.876140790E+02 -.876488181E+02 -.876900488E+02 -.877361636E+02 -.877859241E+02 -.878383780E+02 -.878927956E+02 -.879486205E+02 -.880054276E+02 -.880628897E+02 -.881207494E+02 -.881787994E+02 -.882368674E+02 -.882948075E+02 -.883524937E+02 -.884098153E+02 -.884666733E+02 -.885229760E+02 -.885786357E+02 -.886335661E+02 -.886876800E+02 -.887408886E+02 -.887931013E+02 -.888442254E+02 -.888941669E+02 -.889428305E+02 -.889901194E+02 -.890359360E+02 -.890801819E+02 -.891227583E+02 -.891635667E+02 -.892025092E+02 -.892394895E+02 -.892744133E+02 -.893071892E+02 -.893377294E+02 -.893659504E+02 -.893917735E+02 -.894151255E+02 -.894359392E+02 -.894541537E+02 -.894697154E+02 -.894825780E+02 -.894927031E+02 -.895000608E+02 -.895046300E+02 -.895063981E+02 -.895053616E+02 -.895015259E+02 -.894949049E+02 -.894855216E+02 -.894734072E+02 -.894586013E+02 -.894411514E+02 -.894211128E+02 -.893985476E+02 -.893735249E+02 -.893461195E+02 -.893164116E+02 -.892844863E+02 -.892504326E+02 -.892143432E+02 -.891763133E+02 -.891364405E+02 -.890948238E+02 -.890515629E+02 -.890067579E+02 -.889605083E+02 -.889129129E+02 -.888640689E+02 -.888140720E+02 -.887630157E+02 -.887109914E+02 -.886580881E+02 -.886043926E+02 -.885499900E+02 -.884949641E+02 -.884393983E+02 -.883833770E+02 -.883269875E+02 -.882703227E+02 -.882134842E+02 -.881565872E+02 -.880997665E+02 -.880431844E+02 -.879870411E+02 -.879315881E+02 -.878771463E+02 -.878241286E+02 -.877730701E+02 -.877246672E+02 -.876798284E+02 -.876397407E+02 -.876059563E+02 -.875805052E+02 -.875660429E+02 -.875660429E+02
 -.875916886E+02 -.875916886E+02 -.876077143E+02 -.876359365E+02 -.876734223E+02 -.877179184E+02 -.877676936E+02 -.878214201E+02 -.878780831E+02 -.879369101E+02 -.879973124E+02 -.880588395E+02 -.881211414E+02 -.881839406E+02 -.882470129E+02 -.883101728E+02 -.883732648E+02 -.884361555E+02 -.884987282E+02 -.885608772E+02 -.886225033E+02 -.886835096E+02 -.887437995E+02 -.888032746E+02 -.888618345E+02 -.889193763E+02 -.889757944E+02 -.890309813E+02 -.890848268E+02 -.891372188E+02 -.891880433E+02 -.892371851E+02 -.892845281E+02 -.893299559E+02 -.893733529E+02 -.894146048E+02 -.894535996E+02 -.894902283E+02 -.895243860E+02 -.895559728E+02 -.895848942E+02 -.896110624E+02 -.896343963E+02 -.896548226E+02 -.896722764E+02 -.896867018E+02 -.896980525E+02 -.897062923E+02 -.897113955E+02 -.897133470E+02 -.897121424E+02 -.897077881E+02 -.897003008E+02 -.896897081E+02 -.896760476E+02 -.896593673E+02 -.896397244E+02 -.896171854E+02 -.895918254E+02 -.895637272E+02 -.895329805E+02 -.894996815E+02 -.894639320E+02 -.894258382E+02 -.893855105E+02 -.893430623E+02 -.892986091E+02 -.892522681E+02 -.892041569E+02 -.891543929E+02 -.891030928E+02 -.890503717E+02 -.889963428E+02 -.889411166E+02 -.888848008E+02 -.888275001E+02 -.887693156E+02 -.887103456E+02 -.886506855E+02 -.885904286E+02 -.885296669E+02 -.884684928E+02 -.884070010E+02 -.883452912E+02 -.882834721E+02 -.882216661E+02 -.881600160E+02 -.880986936E+02 -.880379106E+02 -.879779338E+02 -.879191036E+02 -.878618592E+02 -.878067707E+02 -.877545813E+02 -.877062621E+02 -.876630837E+02 -.876267090E+02 -.875993155E+02 -.875837533E+02 -.875837533E+02
 -.876104606E+02 -.876104606E+02 -.876276671E+02 -.876579735E+02 -.876982304E+02 -.877460229E+02 -.877995022E+02 -.878572571E+02 -.879182145E+02 -.879815584E+02 -.880466665E+02 -.881130600E+02 -.881803650E+02 -.882482847E+02 -.883165801E+02 -.883850552E+02 -.884535471E+02 -.885219164E+02 -.885900404E+02 -.886578062E+02 -.887251057E+02 -.887918320E+02 -.888578772E+02 -.889231310E+02 -.889874801E+02 -.890508081E+02 -.891129949E+02 -.891739170E+02 -.892334472E+02 -.892914552E+02 -.893478077E+02 -.894023695E+02 -.894550036E+02 -.895055728E+02 -.895539397E+02 -.895999683E+02 -.896435251E+02 -.896844799E+02 -.897227070E+02 -.897580863E+02 -.897905042E+02 -.898198545E+02 -.898460392E+02 -.898689696E+02 -.898885668E+02 -.899047632E+02 -.899175026E+02 -.899267411E+02 -.899324473E+02 -.899346027E+02 -.899332019E+02 -.899282523E+02 -.899197744E+02 -.899078012E+02 -.898923787E+02 -.898735648E+02 -.898514289E+02 -.898260516E+02 -.897975234E+02 -.897659441E+02 -.897314221E+02 -.896940727E+02 -.896540183E+02 -.896113861E+02 -.895663080E+02 -.895189193E+02 -.894693574E+02 -.894177610E+02 -.893642692E+02 -.893090202E+02 -.892521510E+02 -.891937961E+02 -.891340870E+02 -.890731518E+02 -.890111145E+02 -.889480949E+02 -.888842081E+02 -.888195651E+02 -.887542727E+02 -.886884346E+02 -.886221519E+02 -.885555252E+02 -.884886567E+02 -.884216528E+02 -.883546288E+02 -.882877137E+02 -.882210574E+02 -.881548403E+02 -.880892845E+02 -.880246706E+02 -.879613573E+02 -.878998084E+02 -.878406274E+02 -.877846027E+02 -.877327662E+02 -.876864703E+02 -.876474873E+02 -.876181404E+02 -.876014733E+02 -.876014733E+02
 -.876292280E+02 -.876292280E+02 -.876476171E+02 -.876800080E+02 -.877230394E+02 -.877741417E+02 -.878313553E+02 -.878931904E+02 -.879585157E+02 -.880264710E+02 -.880963985E+02 -.881677905E+02 -.882402507E+02 -.883134657E+02 -.883871853E+02 -.884612060E+02 -.885353593E+02 -.886095006E+02 -.886835008E+02 -.887572388E+02 -.888305973E+02 -.889034584E+02 -.889757026E+02 -.890472067E+02 -.891178437E+02 -.891874819E+02 -.892559843E+02 -.893232091E+02 -.893890092E+02 -.894532325E+02 -.895157233E+02 -.895763222E+02 -.896348677E+02 -.896911968E+02 -.897451462E+02 -.897965538E+02 -.898452598E+02 -.898911081E+02 -.899339475E+02 -.899736332E+02 -.900100277E+02 -.900430022E+02 -.900724377E+02 -.900982261E+02 -.901202719E+02 -.901384922E+02 -.901528188E+02 -.901631979E+02 -.901695912E+02 -.901719759E+02 -.901703450E+02 -.901647076E+02 -.901550883E+02 -.901415278E+02 -.901240817E+02 -.901028207E+02 -.900778294E+02 -.900492054E+02 -.900170586E+02 -.899815100E+02 -.899426905E+02 -.899007396E+02 -.898558045E+02 -.898080385E+02 -.897575997E+02 -.897046498E+02 -.896493528E+02 -.895918736E+02 -.895323768E+02 -.894710257E+02 -.894079812E+02 -.893434008E+02 -.892774377E+02 -.892102404E+02 -.891419518E+02 -.890727089E+02 -.890026427E+02 -.889318784E+02 -.888605354E+02 -.887887285E+02 -.887165686E+02 -.886441647E+02 -.885716260E+02 -.884990657E+02 -.884266048E+02 -.883543779E+02 -.882825410E+02 -.882112815E+02 -.881408306E+02 -.880714808E+02 -.880036069E+02 -.879376954E+02 -.878743809E+02 -.878144943E+02 -.877591258E+02 -.877097068E+02 -.876681161E+02 -.876368194E+02 -.876190510E+02 -.876190510E+02
 -.876477894E+02 -.876477894E+02 -.876673488E+02 -.877018050E+02 -.877475941E+02 -.878020004E+02 -.878629593E+02 -.879289045E+02 -.879986468E+02 -.880712813E+02 -.881461154E+02 -.882226150E+02 -.883003649E+02 -.883790400E+02 -.884583821E+02 -.885381833E+02 -.886182705E+02 -.886984941E+02 -.887787184E+02 -.888588142E+02 -.889386545E+02 -.890181106E+02 -.890970507E+02 -.891753383E+02 -.892528311E+02 -.893293801E+02 -.894048291E+02 -.894790148E+02 -.895517665E+02 -.896229069E+02 -.896922533E+02 -.897596178E+02 -.898248091E+02 -.898876335E+02 -.899478964E+02 -.900054038E+02 -.900599638E+02 -.901113884E+02 -.901594951E+02 -.902041083E+02 -.902450609E+02 -.902821959E+02 -.903153681E+02 -.903444458E+02 -.903693117E+02 -.903898648E+02 -.904060211E+02 -.904177147E+02 -.904248982E+02 -.904275434E+02 -.904256417E+02 -.904192039E+02 -.904082603E+02 -.903928605E+02 -.903730729E+02 -.903489839E+02 -.903206967E+02 -.902883306E+02 -.902520197E+02 -.902119111E+02 -.901681639E+02 -.901209475E+02 -.900704398E+02 -.900168261E+02 -.899602966E+02 -.899010455E+02 -.898392689E+02 -.897751634E+02 -.897089246E+02 -.896407457E+02 -.895708163E+02 -.894993209E+02 -.894264385E+02 -.893523410E+02 -.892771933E+02 -.892011522E+02 -.891243667E+02 -.890469776E+02 -.889691184E+02 -.888909156E+02 -.888124901E+02 -.887339596E+02 -.886554401E+02 -.885770504E+02 -.884989163E+02 -.884211770E+02 -.883439929E+02 -.882675565E+02 -.881921058E+02 -.881179428E+02 -.880454561E+02 -.879751517E+02 -.879076920E+02 -.878439472E+02 -.877850620E+02 -.877325423E+02 -.876883690E+02 -.876551452E+02 -.876362899E+02 -.876362899E+02
 -.876658901E+02 -.876658901E+02 -.876865937E+02 -.877230753E+02 -.877715808E+02 -.878292569E+02 -.878939395E+02 -.879639877E+02 -.880381566E+02 -.881154986E+02 -.881952902E+02 -.882769759E+02 -.883601274E+02 -.884444117E+02 -.885295671E+02 -.886153826E+02 -.887016822E+02 -.887883116E+02 -.888751291E+02 -.889619979E+02 -.890487819E+02 -.891353421E+02 -.892215343E+02 -.893072076E+02 -.893922029E+02 -.894763515E+02 -.895594751E+02 -.896413853E+02 -.897218840E+02 -.898007642E+02 -.898778111E+02 -.899528029E+02 -.900255128E+02 -.900957098E+02 -.901631613E+02 -.902276343E+02 -.902888975E+02 -.903467237E+02 -.904008910E+02 -.904511856E+02 -.904974036E+02 -.905393528E+02 -.905768554E+02 -.906097495E+02 -.906378911E+02 -.906611557E+02 -.906794397E+02 -.906926615E+02 -.907007623E+02 -.907037073E+02 -.907014854E+02 -.906941098E+02 -.906816180E+02 -.906640711E+02 -.906415531E+02 -.906141704E+02 -.905820498E+02 -.905453379E+02 -.905041987E+02 -.904588125E+02 -.904093735E+02 -.903560883E+02 -.902991731E+02 -.902388524E+02 -.901753562E+02 -.901089186E+02 -.900397748E+02 -.899681600E+02 -.898943073E+02 -.898184457E+02 -.897407991E+02 -.896615841E+02 -.895810097E+02 -.894992756E+02 -.894165718E+02 -.893330778E+02 -.892489627E+02 -.891643847E+02 -.890794924E+02 -.889944248E+02 -.889093133E+02 -.888242833E+02 -.887394573E+02 -.886549587E+02 -.885709167E+02 -.884874727E+02 -.884047897E+02 -.883230627E+02 -.882425339E+02 -.881635115E+02 -.880863944E+02 -.880117042E+02 -.879401269E+02 -.878725674E+02 -.878102194E+02 -.877546579E+02 -.877079587E+02 -.876728550E+02 -.876529416E+02 -.876529416E+02
 -.876832161E+02 -.876832161E+02 -.877050214E+02 -.877434621E+02 -.877946079E+02 -.878554780E+02 -.879238142E+02 -.879979063E+02 -.880764581E+02 -.881584855E+02 -.882432401E+02 -.883301519E+02 -.884187853E+02 -.885088045E+02 -.885999472E+02 -.886920018E+02 -.887847908E+02 -.888781572E+02 -.889719546E+02 -.890660404E+02 -.891602707E+02 -.892544966E+02 -.893485617E+02 -.894422997E+02 -.895355326E+02 -.896280698E+02 -.897197075E+02 -.898102286E+02 -.898994032E+02 -.899869894E+02 -.900727345E+02 -.901563762E+02 -.902376448E+02 -.903162646E+02 -.903919561E+02 -.904644386E+02 -.905334323E+02 -.905986608E+02 -.906598537E+02 -.907167492E+02 -.907690973E+02 -.908166617E+02 -.908592234E+02 -.908965826E+02 -.909285611E+02 -.909550045E+02 -.909757842E+02 -.909907986E+02 -.909999745E+02 -.910032683E+02 -.910006661E+02 -.909921841E+02 -.909778688E+02 -.909577958E+02 -.909320694E+02 -.909008209E+02 -.908642073E+02 -.908224094E+02 -.907756297E+02 -.907240898E+02 -.906680282E+02 -.906076980E+02 -.905433633E+02 -.904752974E+02 -.904037796E+02 -.903290926E+02 -.902515202E+02 -.901713444E+02 -.900888435E+02 -.900042900E+02 -.899179484E+02 -.898300737E+02 -.897409099E+02 -.896506891E+02 -.895596302E+02 -.894679384E+02 -.893758051E+02 -.892834080E+02 -.891909115E+02 -.890984676E+02 -.890062177E+02 -.889142947E+02 -.888228262E+02 -.887319384E+02 -.886417617E+02 -.885524377E+02 -.884641285E+02 -.883770286E+02 -.882913806E+02 -.882074948E+02 -.881257760E+02 -.880467565E+02 -.879711404E+02 -.878998609E+02 -.878341539E+02 -.877756554E+02 -.877265271E+02 -.876896215E+02 -.876686966E+02 -.876686966E+02
 -.876993808E+02 -.876993808E+02 -.877222254E+02 -.877625240E+02 -.878161871E+02 -.878801183E+02 -.879519750E+02 -.880299855E+02 -.881128107E+02 -.881994383E+02 -.882891041E+02 -.883812311E+02 -.884753827E+02 -.885712256E+02 -.886685003E+02 -.887669981E+02 -.888665428E+02 -.889669776E+02 -.890681545E+02 -.891699274E+02 -.892721465E+02 -.893746544E+02 -.894772821E+02 -.895798471E+02 -.896821513E+02 -.897839796E+02 -.898850994E+02 -.899852611E+02 -.900841979E+02 -.901816270E+02 -.902772508E+02 -.903707589E+02 -.904618297E+02 -.905501329E+02 -.906353320E+02 -.907170875E+02 -.907950589E+02 -.908689091E+02 -.909383067E+02 -.910029303E+02 -.910624712E+02 -.911166378E+02 -.911651585E+02 -.912077851E+02 -.912442958E+02 -.912744980E+02 -.912982307E+02 -.913153669E+02 -.913258147E+02 -.913295192E+02 -.913264630E+02 -.913166662E+02 -.913001866E+02 -.912771185E+02 -.912475919E+02 -.912117705E+02 -.911698497E+02 -.911220540E+02 -.910686345E+02 -.910098658E+02 -.909460422E+02 -.908774752E+02 -.908044892E+02 -.907274184E+02 -.906466032E+02 -.905623869E+02 -.904751125E+02 -.903851194E+02 -.902927411E+02 -.901983018E+02 -.901021151E+02 -.900044811E+02 -.899056852E+02 -.898059967E+02 -.897056675E+02 -.896049319E+02 -.895040061E+02 -.894030885E+02 -.893023600E+02 -.892019858E+02 -.891021165E+02 -.890028911E+02 -.889044402E+02 -.888068905E+02 -.887103706E+02 -.886150188E+02 -.885209926E+02 -.884284818E+02 -.883377243E+02 -.882490277E+02 -.881627967E+02 -.880795681E+02 -.880000571E+02 -.879252172E+02 -.878563175E+02 -.877950445E+02 -.877436339E+02 -.877050427E+02 -.876831749E+02 -.876831749E+02
 -.877139140E+02 -.877139140E+02 -.877377100E+02 -.877797204E+02 -.878357178E+02 -.879025059E+02 -.879776708E+02 -.880593919E+02 -.881462988E+02 -.882373625E+02 -.883318134E+02 -.884290762E+02 -.885287207E+02 -.886304216E+02 -.887339277E+02 -.888390375E+02 -.889455810E+02 -.890534058E+02 -.891623664E+02 -.892723170E+02 -.893831046E+02 -.894945644E+02 -.896065162E+02 -.897187608E+02 -.898310789E+02 -.899432288E+02 -.900549465E+02 -.901659450E+02 -.902759153E+02 -.903845268E+02 -.904914290E+02 -.905962535E+02 -.906986165E+02 -.907981212E+02 -.908943613E+02 -.909869241E+02 -.910753945E+02 -.911593590E+02 -.912384101E+02 -.913121505E+02 -.913801979E+02 -.914421897E+02 -.914977871E+02 -.915466798E+02 -.915885897E+02 -.916232748E+02 -.916505326E+02 -.916702028E+02 -.916821697E+02 -.916863636E+02 -.916827624E+02 -.916713911E+02 -.916523224E+02 -.916256747E+02 -.915916113E+02 -.915503374E+02 -.915020980E+02 -.914471740E+02 -.913858789E+02 -.913185546E+02 -.912455667E+02 -.911673007E+02 -.910841570E+02 -.909965462E+02 -.909048852E+02 -.908095923E+02 -.907110837E+02 -.906097691E+02 -.905060487E+02 -.904003096E+02 -.902929234E+02 -.901842437E+02 -.900746041E+02 -.899643168E+02 -.898536714E+02 -.897429342E+02 -.896323485E+02 -.895221342E+02 -.894124893E+02 -.893035910E+02 -.891955977E+02 -.890886522E+02 -.889828851E+02 -.888784201E+02 -.887753800E+02 -.886738950E+02 -.885741132E+02 -.884762139E+02 -.883804246E+02 -.882870435E+02 -.881964680E+02 -.881092316E+02 -.880260516E+02 -.879478919E+02 -.878760434E+02 -.878122298E+02 -.877587447E+02 -.877186312E+02 -.876959161E+02 -.876959161E+02
 -.877262495E+02 -.877262495E+02 -.877508785E+02 -.877943993E+02 -.878524731E+02 -.879218250E+02 -.879999883E+02 -.880851102E+02 -.881758048E+02 -.882710406E+02 -.883700545E+02 -.884722833E+02 -.885773115E+02 -.886848293E+02 -.887946003E+02 -.889064371E+02 -.890201822E+02 -.891356937E+02 -.892528348E+02 -.893714642E+02 -.894914296E+02 -.896125621E+02 -.897346717E+02 -.898575439E+02 -.899809375E+02 -.901045832E+02 -.902281823E+02 -.903514065E+02 -.904738981E+02 -.905952710E+02 -.907151124E+02 -.908329851E+02 -.909484300E+02 -.910609696E+02 -.911701116E+02 -.912753533E+02 -.913761863E+02 -.914721014E+02 -.915625949E+02 -.916471733E+02 -.917253601E+02 -.917967016E+02 -.918607726E+02 -.919171823E+02 -.919655795E+02 -.920056583E+02 -.920371617E+02 -.920598863E+02 -.920736847E+02 -.920784685E+02 -.920742089E+02 -.920609376E+02 -.920387464E+02 -.920077853E+02 -.919682609E+02 -.919204330E+02 -.918646107E+02 -.918011480E+02 -.917304391E+02 -.916529123E+02 -.915690248E+02 -.914792564E+02 -.913841038E+02 -.912840744E+02 -.911796806E+02 -.910714346E+02 -.909598426E+02 -.908454008E+02 -.907285904E+02 -.906098740E+02 -.904896927E+02 -.903684626E+02 -.902465734E+02 -.901243862E+02 -.900022325E+02 -.898804140E+02 -.897592023E+02 -.896388396E+02 -.895195396E+02 -.894014899E+02 -.892848538E+02 -.891697742E+02 -.890563776E+02 -.889447795E+02 -.888350914E+02 -.887274294E+02 -.886219255E+02 -.885187415E+02 -.884180870E+02 -.883202427E+02 -.882255897E+02 -.881346483E+02 -.880481273E+02 -.879669884E+02 -.878925302E+02 -.878264966E+02 -.877712195E+02 -.877298037E+02 -.877063695E+02 -.877063695E+02
 -.877357170E+02 -.877357170E+02 -.877610231E+02 -.878057842E+02 -.878655837E+02 -.879370968E+02 -.880178286E+02 -.881059162E+02 -.881999779E+02 -.882989966E+02 -.884022294E+02 -.885091371E+02 -.886193290E+02 -.887325201E+02 -.888484981E+02 -.889670983E+02 -.890881847E+02 -.892116345E+02 -.893373263E+02 -.894651306E+02 -.895949014E+02 -.897264701E+02 -.898596407E+02 -.899941857E+02 -.901298438E+02 -.902663170E+02 -.904032698E+02 -.905403282E+02 -.906770799E+02 -.908130751E+02 -.909478280E+02 -.910808198E+02 -.912115010E+02 -.913392959E+02 -.914636067E+02 -.915838191E+02 -.916993079E+02 -.918094438E+02 -.919136004E+02 -.920111617E+02 -.921015302E+02 -.921841342E+02 -.922584363E+02 -.923239408E+02 -.923802012E+02 -.924268272E+02 -.924634907E+02 -.924899311E+02 -.925059595E+02 -.925114620E+02 -.925064016E+02 -.924908184E+02 -.924648295E+02 -.924286268E+02 -.923824740E+02 -.923267021E+02 -.922617048E+02 -.921879317E+02 -.921058817E+02 -.920160957E+02 -.919191486E+02 -.918156416E+02 -.917061943E+02 -.915914368E+02 -.914720019E+02 -.913485188E+02 -.912216058E+02 -.910918647E+02 -.909598752E+02 -.908261909E+02 -.906913346E+02 -.905557961E+02 -.904200291E+02 -.902844499E+02 -.901494361E+02 -.900153268E+02 -.898824227E+02 -.897509869E+02 -.896212468E+02 -.894933965E+02 -.893675999E+02 -.892439943E+02 -.891226956E+02 -.890038045E+02 -.888874135E+02 -.887736169E+02 -.886625221E+02 -.885542644E+02 -.884490263E+02 -.883470605E+02 -.882487214E+02 -.881545040E+02 -.880650952E+02 -.879814397E+02 -.879048259E+02 -.878369978E+02 -.877803003E+02 -.877378702E+02 -.877138842E+02 -.877138842E+02
 -.877415318E+02 -.877415318E+02 -.877673108E+02 -.878129563E+02 -.878740178E+02 -.879471572E+02 -.880298832E+02 -.881203507E+02 -.882172050E+02 -.883194624E+02 -.884264165E+02 -.885375658E+02 -.886525570E+02 -.887711419E+02 -.888931441E+02 -.890184339E+02 -.891469078E+02 -.892784729E+02 -.894130336E+02 -.895504807E+02 -.896906828E+02 -.898334790E+02 -.899786734E+02 -.901260306E+02 -.902752717E+02 -.904260720E+02 -.905780581E+02 -.907308074E+02 -.908838471E+02 -.910366552E+02 -.911886617E+02 -.913392514E+02 -.914877669E+02 -.916335132E+02 -.917757630E+02 -.919137633E+02 -.920467427E+02 -.921739195E+02 -.922945115E+02 -.924077449E+02 -.925128653E+02 -.926091479E+02 -.926959083E+02 -.927725131E+02 -.928383897E+02 -.928930363E+02 -.929360298E+02 -.929670338E+02 -.929858037E+02 -.929921919E+02 -.929861499E+02 -.929677292E+02 -.929370809E+02 -.928944523E+02 -.928401834E+02 -.927747001E+02 -.926985077E+02 -.926121819E+02 -.925163596E+02 -.924117284E+02 -.922990168E+02 -.921789829E+02 -.920524041E+02 -.919200665E+02 -.917827558E+02 -.916412474E+02 -.914962986E+02 -.913486409E+02 -.911989737E+02 -.910479587E+02 -.908962159E+02 -.907443194E+02 -.905927959E+02 -.904421224E+02 -.902927259E+02 -.901449836E+02 -.899992237E+02 -.898557273E+02 -.897147308E+02 -.895764286E+02 -.894409777E+02 -.893085021E+02 -.891790982E+02 -.890528422E+02 -.889297981E+02 -.888100276E+02 -.886936030E+02 -.885806222E+02 -.884712284E+02 -.883656347E+02 -.882641551E+02 -.881672454E+02 -.880755545E+02 -.879899918E+02 -.879118147E+02 -.878427420E+02 -.877851019E+02 -.877420258E+02 -.877177007E+02 -.877177007E+02
 -.877427785E+02 -.877427785E+02 -.877687676E+02 -.878148399E+02 -.878765661E+02 -.879506414E+02 -.880346175E+02 -.881266991E+02 -.882255850E+02 -.883303467E+02 -.884403329E+02 -.885550961E+02 -.886743364E+02 -.887978579E+02 -.889255357E+02 -.890572896E+02 -.891930634E+02 -.893328076E+02 -.894764653E+02 -.896239603E+02 -.897751871E+02 -.899300036E+02 -.900882238E+02 -.902496124E+02 -.904138800E+02 -.905806790E+02 -.907496004E+02 -.909201717E+02 -.910918556E+02 -.912640498E+02 -.914360885E+02 -.916072439E+02 -.917767301E+02 -.919437081E+02 -.921072917E+02 -.922665558E+02 -.924205450E+02 -.925682847E+02 -.927087922E+02 -.928410901E+02 -.929642197E+02 -.930772553E+02 -.931793185E+02 -.932695930E+02 -.933473383E+02 -.934119030E+02 -.934627367E+02 -.934994005E+02 -.935215749E+02 -.935290664E+02 -.935218109E+02 -.934998757E+02 -.934634573E+02 -.934128783E+02 -.933485810E+02 -.932711191E+02 -.931811471E+02 -.930794088E+02 -.929667239E+02 -.928439743E+02 -.927120893E+02 -.925720313E+02 -.924247817E+02 -.922713270E+02 -.921126460E+02 -.919496982E+02 -.917834134E+02 -.916146821E+02 -.914443480E+02 -.912732017E+02 -.911019759E+02 -.909313415E+02 -.907619056E+02 -.905942104E+02 -.904287332E+02 -.902658876E+02 -.901060250E+02 -.899494379E+02 -.897963631E+02 -.896469862E+02 -.895014463E+02 -.893598422E+02 -.892222387E+02 -.890886748E+02 -.889591727E+02 -.888337486E+02 -.887124259E+02 -.885952514E+02 -.884823150E+02 -.883737752E+02 -.882698903E+02 -.881710595E+02 -.880778752E+02 -.879911900E+02 -.879122054E+02 -.878425849E+02 -.877846040E+02 -.877413437E+02 -.877169459E+02 -.877169459E+02
 -.877384038E+02 -.877384038E+02 -.877642729E+02 -.878101967E+02 -.878718368E+02 -.879459782E+02 -.880302617E+02 -.881229781E+02 -.882229101E+02 -.883292089E+02 -.884413004E+02 -.885588117E+02 -.886815159E+02 -.888092886E+02 -.889420752E+02 -.890798635E+02 -.892226621E+02 -.893704822E+02 -.895233226E+02 -.896811568E+02 -.898439220E+02 -.900115106E+02 -.901837614E+02 -.903604530E+02 -.905412967E+02 -.907259314E+02 -.909139185E+02 -.911047386E+02 -.912977885E+02 -.914923797E+02 -.916877390E+02 -.918830095E+02 -.920772542E+02 -.922694607E+02 -.924585490E+02 -.926433801E+02 -.928227674E+02 -.929954900E+02 -.931603079E+02 -.933159786E+02 -.934612752E+02 -.935950063E+02 -.937160352E+02 -.938233003E+02 -.939158348E+02 -.939927848E+02 -.940534268E+02 -.940971819E+02 -.941236280E+02 -.941325089E+02 -.941237396E+02 -.940974082E+02 -.940537740E+02 -.939932621E+02 -.939164547E+02 -.938240785E+02 -.937169907E+02 -.935961613E+02 -.934626555E+02 -.933176131E+02 -.931622295E+02 -.929977351E+02 -.928253763E+02 -.926463975E+02 -.924620236E+02 -.922734456E+02 -.920818070E+02 -.918881925E+02 -.916936194E+02 -.914990296E+02 -.913052853E+02 -.911131652E+02 -.909233631E+02 -.907364875E+02 -.905530634E+02 -.903735344E+02 -.901982662E+02 -.900275511E+02 -.898616131E+02 -.897006139E+02 -.895446591E+02 -.893938058E+02 -.892480706E+02 -.891074383E+02 -.889718723E+02 -.888413264E+02 -.887157584E+02 -.885951471E+02 -.884795123E+02 -.883689401E+02 -.882636149E+02 -.881638598E+02 -.880701883E+02 -.879833719E+02 -.879045264E+02 -.878352256E+02 -.877776489E+02 -.877347742E+02 -.877106309E+02 -.877106309E+02
 -.877272191E+02 -.877272191E+02 -.877525618E+02 -.877976302E+02 -.878582599E+02 -.879313921E+02 -.880148084E+02 -.881069282E+02 -.882066516E+02 -.883132392E+02 -.884262201E+02 -.885453207E+02 -.886704105E+02 -.888014597E+02 -.889385058E+02 -.890816262E+02 -.892309161E+02 -.893864692E+02 -.895483625E+02 -.897166416E+02 -.898913099E+02 -.900723167E+02 -.902595480E+02 -.904528165E+02 -.906518534E+02 -.908563005E+02 -.910657026E+02 -.912795024E+02 -.914970346E+02 -.917175231E+02 -.919400788E+02 -.921636995E+02 -.923872730E+02 -.926095812E+02 -.928293081E+02 -.930450503E+02 -.932553302E+02 -.934586128E+02 -.936533248E+02 -.938378771E+02 -.940106887E+02 -.941702133E+02 -.943149668E+02 -.944435554E+02 -.945547034E+02 -.946472795E+02 -.947203213E+02 -.947730567E+02 -.948049215E+02 -.948155722E+02 -.948048946E+02 -.947730060E+02 -.947202527E+02 -.946472020E+02 -.945546291E+02 -.944434996E+02 -.943149478E+02 -.941702529E+02 -.940108119E+02 -.938381123E+02 -.936537040E+02 -.934591716E+02 -.932561084E+02 -.930460916E+02 -.928306607E+02 -.926112975E+02 -.923894101E+02 -.921663193E+02 -.919432481E+02 -.917213141E+02 -.915015247E+02 -.912847749E+02 -.910718466E+02 -.908634110E+02 -.906600314E+02 -.904621684E+02 -.902701856E+02 -.900843564E+02 -.899048712E+02 -.897318460E+02 -.895653305E+02 -.894053176E+02 -.892517528E+02 -.891045445E+02 -.889635759E+02 -.888287170E+02 -.886998397E+02 -.885768343E+02 -.884596303E+02 -.883482216E+02 -.882426973E+02 -.881432816E+02 -.880503848E+02 -.879646681E+02 -.878871288E+02 -.878192101E+02 -.877629459E+02 -.877211485E+02 -.876976561E+02 -.876976561E+02
 -.877079113E+02 -.877079113E+02 -.877322390E+02 -.877755995E+02 -.878340998E+02 -.879049126E+02 -.879860202E+02 -.880760175E+02 -.881739617E+02 -.882792567E+02 -.883915652E+02 -.885107412E+02 -.886367774E+02 -.887697641E+02 -.889098565E+02 -.890572474E+02 -.892121446E+02 -.893747525E+02 -.895452549E+02 -.897238005E+02 -.899104894E+02 -.901053598E+02 -.903083761E+02 -.905194161E+02 -.907382602E+02 -.909645798E+02 -.911979272E+02 -.914377261E+02 -.916832627E+02 -.919336791E+02 -.921879680E+02 -.924449702E+02 -.927033750E+02 -.929617235E+02 -.932184159E+02 -.934717232E+02 -.937198024E+02 -.939607170E+02 -.941924615E+02 -.944129905E+02 -.946202514E+02 -.948122203E+02 -.949869410E+02 -.951425643E+02 -.952773877E+02 -.953898945E+02 -.954787886E+02 -.955430270E+02 -.955818451E+02 -.955947767E+02 -.955816662E+02 -.955426720E+02 -.954782632E+02 -.953892072E+02 -.952765500E+02 -.951415906E+02 -.949858489E+02 -.948110304E+02 -.946189876E+02 -.944116800E+02 -.941911349E+02 -.939594085E+02 -.937185502E+02 -.934705694E+02 -.932174070E+02 -.929609102E+02 -.927028130E+02 -.924447197E+02 -.921880943E+02 -.919342529E+02 -.916843603E+02 -.914394296E+02 -.912003250E+02 -.909677664E+02 -.907423368E+02 -.905244899E+02 -.903145600E+02 -.901127721E+02 -.899192526E+02 -.897340401E+02 -.895570973E+02 -.893883219E+02 -.892275585E+02 -.890746109E+02 -.889292542E+02 -.887912492E+02 -.886603565E+02 -.885363546E+02 -.884190595E+02 -.883083492E+02 -.882041941E+02 -.881066945E+02 -.880161293E+02 -.879330180E+02 -.878582015E+02 -.877929470E+02 -.877390860E+02 -.876991933E+02 -.876768242E+02 -.876768242E+02
 -.876790715E+02 -.876790715E+02 -.877018060E+02 -.877424463E+02 -.877974812E+02 -.878644011E+02 -.879414557E+02 -.880274693E+02 -.881217004E+02 -.882237342E+02 -.883334009E+02 -.884507129E+02 -.885758153E+02 -.887089470E+02 -.888504098E+02 -.890005416E+02 -.891596958E+02 -.893282212E+02 -.895064460E+02 -.896946607E+02 -.898931036E+02 -.901019446E+02 -.903212702E+02 -.905510679E+02 -.907912113E+02 -.910414443E+02 -.913013660E+02 -.915704161E+02 -.918478606E+02 -.921327801E+02 -.924240588E+02 -.927203774E+02 -.930202093E+02 -.933218205E+02 -.936232755E+02 -.939224480E+02 -.942170380E+02 -.945045966E+02 -.947825558E+02 -.950482671E+02 -.952990453E+02 -.955322179E+02 -.957451798E+02 -.959354496E+02 -.961007281E+02 -.962389542E+02 -.963483591E+02 -.964275130E+02 -.964753650E+02 -.964912728E+02 -.964750211E+02 -.964268277E+02 -.963473377E+02 -.962376047E+02 -.960990610E+02 -.959334784E+02 -.957429206E+02 -.955296898E+02 -.952962704E+02 -.950452707E+02 -.947793665E+02 -.945012464E+02 -.942135628E+02 -.939188872E+02 -.936196730E+02 -.933182243E+02 -.930166720E+02 -.927169565E+02 -.924208165E+02 -.921297842E+02 -.918451845E+02 -.915681390E+02 -.912995738E+02 -.910402292E+02 -.907906725E+02 -.905513110E+02 -.903224072E+02 -.901040935E+02 -.898963875E+02 -.896992067E+02 -.895123837E+02 -.893356805E+02 -.891688022E+02 -.890114113E+02 -.888631419E+02 -.887236136E+02 -.885924470E+02 -.884692811E+02 -.883537923E+02 -.882457173E+02 -.881448817E+02 -.880512348E+02 -.879648939E+02 -.878862023E+02 -.878158033E+02 -.877547373E+02 -.877045695E+02 -.876675564E+02 -.876468658E+02 -.876468658E+02
 -.876392350E+02 -.876392350E+02 -.876597025E+02 -.876964376E+02 -.877464361E+02 -.878076015E+02 -.878785256E+02 -.879583210E+02 -.880464959E+02 -.881428576E+02 -.882474395E+02 -.883604446E+02 -.884822012E+02 -.886131280E+02 -.887537051E+02 -.889044511E+02 -.890659020E+02 -.892385933E+02 -.894230424E+02 -.896197312E+02 -.898290892E+02 -.900514745E+02 -.902871562E+02 -.905362946E+02 -.907989205E+02 -.910749149E+02 -.913639864E+02 -.916656496E+02 -.919792029E+02 -.923037084E+02 -.926379727E+02 -.929805316E+02 -.933296386E+02 -.936832588E+02 -.940390689E+02 -.943944659E+02 -.947465839E+02 -.950923215E+02 -.954283791E+02 -.957513077E+02 -.960575675E+02 -.963435970E+02 -.966058893E+02 -.968410745E+02 -.970460052E+02 -.972178414E+02 -.973541316E+02 -.974528850E+02 -.975126332E+02 -.975324765E+02 -.975121123E+02 -.974518455E+02 -.973525783E+02 -.972157813E+02 -.970434477E+02 -.968380316E+02 -.966023755E+02 -.963396293E+02 -.960531658E+02 -.957464947E+02 -.954231806E+02 -.950867665E+02 -.947407047E+02 -.943882986E+02 -.940326534E+02 -.936766392E+02 -.933228633E+02 -.929736535E+02 -.926310497E+02 -.922968035E+02 -.919723848E+02 -.916589927E+02 -.913575718E+02 -.910688302E+02 -.907932605E+02 -.905311610E+02 -.902826577E+02 -.900477260E+02 -.898262116E+02 -.896178508E+02 -.894222891E+02 -.892390996E+02 -.890677991E+02 -.889078646E+02 -.887587481E+02 -.886198917E+02 -.884907428E+02 -.883707704E+02 -.882594829E+02 -.881564486E+02 -.880613212E+02 -.879738702E+02 -.878940203E+02 -.878219020E+02 -.877579168E+02 -.877028237E+02 -.876578518E+02 -.876248491E+02 -.876064790E+02 -.876064790E+02
 -.875869398E+02 -.875869398E+02 -.876043676E+02 -.876358337E+02 -.876789785E+02 -.877322236E+02 -.877945830E+02 -.878655212E+02 -.879448463E+02 -.880326294E+02 -.881291430E+02 -.882348132E+02 -.883501831E+02 -.884758829E+02 -.886126062E+02 -.887610897E+02 -.889220954E+02 -.890963929E+02 -.892847428E+02 -.894878786E+02 -.897064875E+02 -.899411900E+02 -.901925183E+02 -.904608913E+02 -.907465891E+02 -.910497239E+02 -.913702097E+02 -.917077299E+02 -.920617045E+02 -.924312570E+02 -.928151833E+02 -.932119226E+02 -.936195328E+02 -.940356724E+02 -.944575905E+02 -.948821271E+02 -.953057259E+02 -.957244625E+02 -.961340872E+02 -.965300863E+02 -.969077597E+02 -.972623158E+02 -.975889803E+02 -.978831171E+02 -.981403555E+02 -.983567201E+02 -.985287557E+02 -.986536417E+02 -.987292886E+02 -.987544123E+02 -.987285802E+02 -.986522268E+02 -.985266384E+02 -.983539062E+02 -.981368532E+02 -.978789364E+02 -.975841336E+02 -.972568176E+02 -.969016270E+02 -.965233386E+02 -.961267468E+02 -.957165543E+02 -.952972780E+02 -.948731707E+02 -.944481608E+02 -.940258080E+02 -.936092764E+02 -.932013213E+02 -.928042887E+02 -.924201257E+02 -.920503982E+02 -.916963163E+02 -.913587626E+02 -.910383238E+02 -.907353236E+02 -.904498554E+02 -.901818142E+02 -.899309269E+02 -.896967812E+02 -.894788512E+02 -.892765217E+02 -.890891098E+02 -.889158841E+02 -.887560827E+02 -.886089286E+02 -.884736453E+02 -.883494705E+02 -.882356712E+02 -.881315585E+02 -.880365051E+02 -.879499659E+02 -.878715025E+02 -.878008159E+02 -.877377867E+02 -.876825298E+02 -.876354648E+02 -.875974102E+02 -.875697077E+02 -.875543876E+02 -.875543876E+02
 -.875208123E+02 -.875208123E+02 -.875343307E+02 -.875589865E+02 -.875932135E+02 -.876360629E+02 -.876870557E+02 -.877460728E+02 -.878132727E+02 -.878890309E+02 -.879738926E+02 -.880685377E+02 -.881737535E+02 -.882904130E+02 -.884194574E+02 -.885618807E+02 -.887187157E+02 -.888910191E+02 -.890798557E+02 -.892862813E+02 -.895113225E+02 -.897559552E+02 -.900210784E+02 -.903074858E+02 -.906158318E+02 -.909465946E+02 -.913000342E+02 -.916761472E+02 -.920746185E+02 -.924947711E+02 -.929355149E+02 -.933952978E+02 -.938720588E+02 -.943631894E+02 -.948655031E+02 -.953752190E+02 -.958879625E+02 -.963987864E+02 -.969022165E+02 -.973923242E+02 -.978628274E+02 -.983072192E+02 -.987189239E+02 -.990914747E+02 -.994187070E+02 -.996949596E+02 -.999152722E+02 -.100075569E+03 -.100172815E+03 -.100205139E+03 -.100171910E+03 -.100073760E+03 -.999125636E+02 -.996913555E+02 -.994142136E+02 -.990860999E+02 -.987126775E+02 -.983001127E+02 -.978548744E+02 -.973835402E+02 -.968926192E+02 -.963883961E+02 -.958768020E+02 -.953633140E+02 -.948528821E+02 -.943498845E+02 -.938581057E+02 -.933807358E+02 -.929203878E+02 -.924791269E+02 -.920585102E+02 -.916596331E+02 -.912831786E+02 -.909294681E+02 -.905985119E+02 -.902900574E+02 -.900036340E+02 -.897385947E+02 -.894941533E+02 -.892694179E+02 -.890634196E+02 -.888751380E+02 -.887035225E+02 -.885475114E+02 -.884060470E+02 -.882780902E+02 -.881626320E+02 -.880587057E+02 -.879653977E+02 -.878818599E+02 -.878073243E+02 -.877411194E+02 -.876826933E+02 -.876316422E+02 -.875877493E+02 -.875510369E+02 -.875218353E+02 -.875008769E+02 -.874894207E+02 -.874894207E+02
 -.874396778E+02 -.874396778E+02 -.874483282E+02 -.874644677E+02 -.874874795E+02 -.875171605E+02 -.875536242E+02 -.875972311E+02 -.876485379E+02 -.877082599E+02 -.877772440E+02 -.878564490E+02 -.879469303E+02 -.880498297E+02 -.881663657E+02 -.882978255E+02 -.884455567E+02 -.886109563E+02 -.887954591E+02 -.890005224E+02 -.892276073E+02 -.894781565E+02 -.897535663E+02 -.900551528E+02 -.903841122E+02 -.907414733E+02 -.911280431E+02 -.915443451E+02 -.919905513E+02 -.924664074E+02 -.929711548E+02 -.935034488E+02 -.940612795E+02 -.946418960E+02 -.952417412E+02 -.958564012E+02 -.964805782E+02 -.971080905E+02 -.977319094E+02 -.983442373E+02 -.989366321E+02 -.995001803E+02 -.100025718E+03 -.100504092E+03 -.100926462E+03 -.101284612E+03 -.101571273E+03 -.101780425E+03 -.101907559E+03 -.101949882E+03 -.101906450E+03 -.101778209E+03 -.101567952E+03 -.101280189E+03 -.100920941E+03 -.100497479E+03 -.100018019E+03 -.994914036E+02 -.989267872E+02 -.983333351E+02 -.977199626E+02 -.970951136E+02 -.964665878E+02 -.958414161E+02 -.952257825E+02 -.946249878E+02 -.940434487E+02 -.934847256E+02 -.929515731E+02 -.924460049E+02 -.919693700E+02 -.915224318E+02 -.911054497E+02 -.907182579E+02 -.903603392E+02 -.900308937E+02 -.897289001E+02 -.894531702E+02 -.892023958E+02 -.889751889E+02 -.887701154E+02 -.885857223E+02 -.884205609E+02 -.882732041E+02 -.881422607E+02 -.880263860E+02 -.879242906E+02 -.878347469E+02 -.877565942E+02 -.876887448E+02 -.876301892E+02 -.875800036E+02 -.875373598E+02 -.875015392E+02 -.874719526E+02 -.874481682E+02 -.874299513E+02 -.874173187E+02 -.874106147E+02 -.874106147E+02
 -.873426960E+02 -.873426960E+02 -.873454478E+02 -.873512278E+02 -.873605287E+02 -.873740080E+02 -.873924550E+02 -.874167681E+02 -.874479416E+02 -.874870585E+02 -.875352865E+02 -.875938776E+02 -.876641694E+02 -.877475872E+02 -.878456466E+02 -.879599546E+02 -.880922089E+02 -.882441955E+02 -.884177825E+02 -.886149102E+02 -.888375771E+02 -.890878192E+02 -.893676831E+02 -.896791901E+02 -.900242906E+02 -.904048088E+02 -.908223747E+02 -.912783442E+02 -.917737065E+02 -.923089786E+02 -.928840888E+02 -.934982504E+02 -.941498296E+02 -.948362133E+02 -.955536819E+02 -.962972979E+02 -.970608196E+02 -.978366526E+02 -.986158512E+02 -.993881837E+02 -.100142272E+03 -.100865812E+03 -.101545886E+03 -.102169347E+03 -.102723282E+03 -.103195523E+03 -.103575171E+03 -.103853114E+03 -.104022474E+03 -.104078973E+03 -.104021157E+03 -.103850481E+03 -.103571223E+03 -.103190261E+03 -.102716708E+03 -.102161464E+03 -.101536697E+03 -.100855322E+03 -.100130484E+03 -.993751051E+02 -.986014881E+02 -.978210130E+02 -.970439130E+02 -.962791352E+02 -.955342757E+02 -.948155782E+02 -.941279825E+02 -.934752107E+02 -.928598788E+02 -.922836236E+02 -.917472354E+02 -.912507899E+02 -.907937746E+02 -.903752054E+02 -.899937321E+02 -.896477313E+02 -.893353860E+02 -.890547537E+02 -.888038216E+02 -.885805525E+02 -.883829202E+02 -.882089369E+02 -.880566741E+02 -.879242764E+02 -.878099711E+02 -.877120734E+02 -.876289886E+02 -.875592110E+02 -.875013220E+02 -.874539851E+02 -.874159422E+02 -.873860072E+02 -.873630616E+02 -.873460499E+02 -.873339765E+02 -.873259052E+02 -.873209625E+02 -.873183456E+02 -.873173385E+02 -.873173385E+02
 -.872295238E+02 -.872295238E+02 -.872253014E+02 -.872187895E+02 -.872117466E+02 -.872058015E+02 -.872024933E+02 -.872033059E+02 -.872096997E+02 -.872231389E+02 -.872451163E+02 -.872771760E+02 -.873209342E+02 -.873780974E+02 -.874504795E+02 -.875400148E+02 -.876487700E+02 -.877789516E+02 -.879329108E+02 -.881131432E+02 -.883222831E+02 -.885630906E+02 -.888384299E+02 -.891512364E+02 -.895044719E+02 -.899010637E+02 -.903438275E+02 -.908353695E+02 -.913779684E+02 -.919734326E+02 -.926229362E+02 -.933268304E+02 -.940844369E+02 -.948938267E+02 -.957515934E+02 -.966526333E+02 -.975899491E+02 -.985544960E+02 -.995350939E+02 -.100518433E+03 -.101489192E+03 -.102430304E+03 -.103323362E+03 -.104149199E+03 -.104888596E+03 -.105523119E+03 -.106036011E+03 -.106413087E+03 -.106643547E+03 -.106720625E+03 -.106642020E+03 -.106410033E+03 -.106031429E+03 -.105517009E+03 -.104880958E+03 -.104140031E+03 -.103312665E+03 -.102418077E+03 -.101475436E+03 -.100503146E+03 -.995182775E+02 -.985361505E+02 -.975700760E+02 -.966312346E+02 -.957286721E+02 -.948693871E+02 -.940584844E+02 -.932993720E+02 -.925939810E+02 -.919429918E+02 -.913460557E+02 -.908020018E+02 -.903090250E+02 -.898648509E+02 -.894668779E+02 -.891122960E+02 -.887981845E+02 -.885215892E+02 -.882795834E+02 -.880693130E+02 -.878880293E+02 -.877331110E+02 -.876020781E+02 -.874925972E+02 -.874024829E+02 -.873296929E+02 -.872723206E+02 -.872285841E+02 -.871968123E+02 -.871754293E+02 -.871629359E+02 -.871578894E+02 -.871588804E+02 -.871645067E+02 -.871733435E+02 -.871839093E+02 -.871946266E+02 -.872037754E+02 -.872094390E+02 -.872094390E+02
 -.871004960E+02 -.871004960E+02 -.870882200E+02 -.870674666E+02 -.870414058E+02 -.870127349E+02 -.869838027E+02 -.869567111E+02 -.869333969E+02 -.869157006E+02 -.869054242E+02 -.869043808E+02 -.869144370E+02 -.869375518E+02 -.869758094E+02 -.870314495E+02 -.871068939E+02 -.872047700E+02 -.873279304E+02 -.874794688E+02 -.876627291E+02 -.878813080E+02 -.881390471E+02 -.884400133E+02 -.887884634E+02 -.891887893E+02 -.896454403E+02 -.901628159E+02 -.907451264E+02 -.913962152E+02 -.921193394E+02 -.929169061E+02 -.937901641E+02 -.947388548E+02 -.957608311E+02 -.968516572E+02 -.980042140E+02 -.992083392E+02 -.100450542E+03 -.101713841E+03 -.102977776E+03 -.104218644E+03 -.105410014E+03 -.106523531E+03 -.107530027E+03 -.108400890E+03 -.109109619E+03 -.109633432E+03 -.109954778E+03 -.110062577E+03 -.109953041E+03 -.109629957E+03 -.109104405E+03 -.108393934E+03 -.107521325E+03 -.106513081E+03 -.105397811E+03 -.104204682E+03 -.102962050E+03 -.101696345E+03 -.100431268E+03 -.991872811E+02 -.979813642E+02 -.968270082E+02 -.957343754E+02 -.947105852E+02 -.937600734E+02 -.928849879E+02 -.920855879E+02 -.913606257E+02 -.907076958E+02 -.901235430E+02 -.896043261E+02 -.891458377E+02 -.887436817E+02 -.883934136E+02 -.880906469E+02 -.878311318E+02 -.876108099E+02 -.874258501E+02 -.872726685E+02 -.871479367E+02 -.870485803E+02 -.869717702E+02 -.869149083E+02 -.868756094E+02 -.868516789E+02 -.868410879E+02 -.868419460E+02 -.868524700E+02 -.868709506E+02 -.868957135E+02 -.869250763E+02 -.869572968E+02 -.869905137E+02 -.870226736E+02 -.870514429E+02 -.870740996E+02 -.870873977E+02 -.870873977E+02
 -.869568132E+02 -.869568132E+02 -.869354565E+02 -.868985941E+02 -.868509319E+02 -.867963121E+02 -.867379333E+02 -.866785259E+02 -.866204922E+02 -.865660213E+02 -.865171827E+02 -.864760061E+02 -.864445491E+02 -.864249572E+02 -.864195175E+02 -.864307077E+02 -.864612424E+02 -.865141167E+02 -.865926471E+02 -.867005098E+02 -.868417745E+02 -.870209325E+02 -.872429164E+02 -.875131081E+02 -.878373310E+02 -.882218203E+02 -.886731642E+02 -.891982090E+02 -.898039173E+02 -.904971697E+02 -.912844991E+02 -.921717483E+02 -.931636414E+02 -.942632666E+02 -.954714709E+02 -.967861802E+02 -.982016687E+02 -.997078199E+02 -.101289440E+03 -.102925704E+03 -.104589843E+03 -.106249173E+03 -.107865595E+03 -.109396651E+03 -.110797197E+03 -.112021667E+03 -.113026817E+03 -.113774730E+03 -.114235741E+03 -.114390932E+03 -.114233797E+03 -.113770841E+03 -.113020981E+03 -.112013878E+03 -.110787450E+03 -.109384938E+03 -.107851908E+03 -.106233502E+03 -.104572176E+03 -.102906028E+03 -.101267741E+03 -.996840823E+02 -.981758759E+02 -.967583146E+02 -.954415139E+02 -.942311985E+02 -.931294418E+02 -.921353961E+02 -.912459727E+02 -.904564474E+02 -.897609776E+02 -.891530306E+02 -.886257270E+02 -.881721057E+02 -.877853225E+02 -.874587922E+02 -.871862841E+02 -.869619807E+02 -.867805079E+02 -.866369439E+02 -.865268112E+02 -.864460580E+02 -.863910310E+02 -.863584433E+02 -.863453380E+02 -.863490498E+02 -.863671643E+02 -.863974757E+02 -.864379423E+02 -.864866384E+02 -.865417027E+02 -.866012800E+02 -.866634549E+02 -.867261730E+02 -.867871478E+02 -.868437458E+02 -.868928442E+02 -.869306529E+02 -.869524888E+02 -.869524888E+02
 -.868007171E+02 -.868007171E+02 -.867693748E+02 -.867147424E+02 -.866431545E+02 -.865596464E+02 -.864682800E+02 -.863724007E+02 -.862748405E+02 -.861780819E+02 -.860843908E+02 -.859959278E+02 -.859148427E+02 -.858433576E+02 -.857838426E+02 -.857388869E+02 -.857113670E+02 -.857045151E+02 -.857219868E+02 -.857679296E+02 -.858470516E+02 -.859646888E+02 -.861268697E+02 -.863403722E+02 -.866127700E+02 -.869524584E+02 -.873686524E+02 -.878713433E+02 -.884711982E+02 -.891793849E+02 -.900072997E+02 -.909661746E+02 -.920665397E+02 -.933175172E+02 -.947259322E+02 -.962952324E+02 -.980242325E+02 -.999057234E+02 -.101925026E+03 -.104058617E+03 -.106273001E+03 -.108524060E+03 -.110757153E+03 -.112908218E+03 -.114906120E+03 -.116676327E+03 -.118145819E+03 -.119248864E+03 -.119932981E+03 -.120164224E+03 -.119930838E+03 -.119244576E+03 -.118139381E+03 -.116667733E+03 -.114895361E+03 -.112895283E+03 -.110742029E+03 -.108506732E+03 -.106253451E+03 -.104036826E+03 -.101900972E+03 -.998793814E+02 -.979955771E+02 -.962642353E+02 -.946925631E+02 -.932817437E+02 -.920283274E+02 -.909254873E+02 -.899640991E+02 -.891336313E+02 -.884228504E+02 -.878203592E+02 -.873149892E+02 -.868960733E+02 -.865536209E+02 -.862784184E+02 -.860620733E+02 -.858970168E+02 -.857764777E+02 -.856944382E+02 -.856455768E+02 -.856252054E+02 -.856292030E+02 -.856539497E+02 -.856962608E+02 -.857533222E+02 -.858226275E+02 -.859019149E+02 -.859891037E+02 -.860822279E+02 -.861793655E+02 -.862785590E+02 -.863777252E+02 -.864745484E+02 -.865663504E+02 -.866499310E+02 -.867213680E+02 -.867757627E+02 -.868069170E+02 -.868069170E+02
 -.866356186E+02 -.866356186E+02 -.865935887E+02 -.865198788E+02 -.864225023E+02 -.863077011E+02 -.861803844E+02 -.860444721E+02 -.859031635E+02 -.857591522E+02 -.856147988E+02 -.854722740E+02 -.853336795E+02 -.852011547E+02 -.850769740E+02 -.849636400E+02 -.848639755E+02 -.847812179E+02 -.847191182E+02 -.846820463E+02 -.846751035E+02 -.847042444E+02 -.847764045E+02 -.848996343E+02 -.850832333E+02 -.853378777E+02 -.856757303E+02 -.861105166E+02 -.866575469E+02 -.873336540E+02 -.881570113E+02 -.891467869E+02 -.903225797E+02 -.917035807E+02 -.933073981E+02 -.951484943E+02 -.972361992E+02 -.995723029E+02 -.102148289E+03 -.104942361E+03 -.107916527E+03 -.111014160E+03 -.114158573E+03 -.117253301E+03 -.120184755E+03 -.122827822E+03 -.125054589E+03 -.126745729E+03 -.127803255E+03 -.128162524E+03 -.127800922E+03 -.126741060E+03 -.125047579E+03 -.122818461E+03 -.120173033E+03 -.117239203E+03 -.114142081E+03 -.110995254E+03 -.107895184E+03 -.104918553E+03 -.102121988E+03 -.995434754E+02 -.972048097E+02 -.951145039E+02 -.932707647E+02 -.916642589E+02 -.902805210E+02 -.891019394E+02 -.881093201E+02 -.872830607E+02 -.866039905E+02 -.860539331E+02 -.856160537E+02 -.852750401E+02 -.850171657E+02 -.848302675E+02 -.847036707E+02 -.846280788E+02 -.845954474E+02 -.845988507E+02 -.846323493E+02 -.846908632E+02 -.847700529E+02 -.848662092E+02 -.849761511E+02 -.850971322E+02 -.852267521E+02 -.853628727E+02 -.855035352E+02 -.856468758E+02 -.857910357E+02 -.859340627E+02 -.860737963E+02 -.862077324E+02 -.863328572E+02 -.864454414E+02 -.865407786E+02 -.866128532E+02 -.866539121E+02 -.866539121E+02
 -.864661440E+02 -.864661440E+02 -.864130155E+02 -.863194360E+02 -.861950961E+02 -.860474185E+02 -.858821129E+02 -.857036067E+02 -.855153804E+02 -.853202324E+02 -.851204901E+02 -.849181834E+02 -.847151890E+02 -.845133584E+02 -.843146341E+02 -.841211614E+02 -.839354018E+02 -.837602521E+02 -.835991736E+02 -.834563368E+02 -.833367837E+02 -.832466137E+02 -.831931932E+02 -.831853921E+02 -.832338459E+02 -.833512385E+02 -.835525992E+02 -.838555967E+02 -.842808082E+02 -.848519258E+02 -.855958515E+02 -.865426096E+02 -.877249861E+02 -.891777800E+02 -.909365292E+02 -.930355572E+02 -.955051827E+02 -.983679605E+02 -.101633884E+03 -.105294611E+03 -.109316994E+03 -.113636486E+03 -.118151436E+03 -.122719714E+03 -.127159510E+03 -.131256287E+03 -.134777440E+03 -.137494921E+03 -.139213773E+03 -.139801574E+03 -.139211264E+03 -.137489898E+03 -.134769898E+03 -.131246214E+03 -.127146892E+03 -.122704533E+03 -.118133669E+03 -.113616109E+03 -.109293977E+03 -.105268922E+03 -.101605485E+03 -.983368105E+02 -.954712366E+02 -.929987656E+02 -.908968386E+02 -.891351322E+02 -.876793187E+02 -.864938553E+02 -.855439386E+02 -.847967777E+02 -.842223439E+02 -.837937307E+02 -.834872420E+02 -.832822969E+02 -.831612239E+02 -.831089918E+02 -.831129161E+02 -.831623630E+02 -.832484673E+02 -.833638716E+02 -.835024918E+02 -.836593087E+02 -.838301852E+02 -.840117075E+02 -.842010444E+02 -.843958243E+02 -.845940239E+02 -.847938651E+02 -.849937165E+02 -.851919936E+02 -.853870539E+02 -.855770802E+02 -.857599452E+02 -.859330487E+02 -.860931174E+02 -.862359520E+02 -.863561062E+02 -.864464732E+02 -.864977515E+02 -.864977515E+02
 -.862980660E+02 -.862980660E+02 -.862338074E+02 -.861202448E+02 -.859686880E+02 -.857876734E+02 -.855836346E+02 -.853614178E+02 -.851246818E+02 -.848762091E+02 -.846181525E+02 -.843522331E+02 -.840799052E+02 -.838024977E+02 -.835213441E+02 -.832379054E+02 -.829538976E+02 -.826714271E+02 -.823931443E+02 -.821224203E+02 -.818635566E+02 -.816220352E+02 -.814048174E+02 -.812207005E+02 -.810807383E+02 -.809987330E+02 -.809917974E+02 -.810809842E+02 -.812919655E+02 -.816557323E+02 -.822092595E+02 -.829960524E+02 -.840664472E+02 -.854774871E+02 -.872921280E+02 -.895774561E+02 -.924015261E+02 -.958283721E+02 -.999107356E+02 -.104680145E+03 -.110134236E+03 -.116221725E+03 -.122826304E+03 -.129752006E+03 -.136714198E+03 -.143341892E+03 -.149197888E+03 -.153821772E+03 -.156795615E+03 -.157822181E+03 -.156792945E+03 -.153816428E+03 -.149189862E+03 -.143331171E+03 -.136700765E+03 -.129735840E+03 -.122807378E+03 -.116200010E+03 -.110109697E+03 -.104652743E+03 -.998804258E+02 -.957951057E+02 -.923652489E+02 -.895381087E+02 -.872496458E+02 -.854317999E+02 -.840174792E+02 -.829437218E+02 -.821534785E+02 -.815964068E+02 -.812289953E+02 -.810142630E+02 -.809212130E+02 -.809241678E+02 -.810020699E+02 -.811378027E+02 -.813175620E+02 -.815302937E+02 -.817672043E+02 -.820213404E+02 -.822872352E+02 -.825606111E+02 -.828381333E+02 -.831172040E+02 -.833957911E+02 -.836722816E+02 -.839453555E+02 -.842138713E+02 -.844767583E+02 -.847329083E+02 -.849810614E+02 -.852196760E+02 -.854467777E+02 -.856597729E+02 -.858552172E+02 -.860285198E+02 -.861735640E+02 -.862822151E+02 -.863436818E+02 -.863436818E+02
 -.861380892E+02 -.861380892E+02 -.860631248E+02 -.859302910E+02 -.857523976E+02 -.855389882E+02 -.852971184E+02 -.850319524E+02 -.847472196E+02 -.844455685E+02 -.841288409E+02 -.837982899E+02 -.834547560E+02 -.830988158E+02 -.827309135E+02 -.823514858E+02 -.819610891E+02 -.815605384E+02 -.811510679E+02 -.807345246E+02 -.803136070E+02 -.798921641E+02 -.794755709E+02 -.790711987E+02 -.786890017E+02 -.783422420E+02 -.780483737E+02 -.778301073E+02 -.777166642E+02 -.777452218E+02 -.779625241E+02 -.784265941E+02 -.792084291E+02 -.803934705E+02 -.820825181E+02 -.843915938E+02 -.874500375E+02 -.913958626E+02 -.963671124E+02 -.102487733E+03 -.109846423E+03 -.118467301E+03 -.128272388E+03 -.139038358E+03 -.150354324E+03 -.161593671E+03 -.171920383E+03 -.180355338E+03 -.185923251E+03 -.187874616E+03 -.185920441E+03 -.180349712E+03 -.171911931E+03 -.161582380E+03 -.150340174E+03 -.139021324E+03 -.128252441E+03 -.118444407E+03 -.109820541E+03 -.102458819E+03 -.963351159E+02 -.913607267E+02 -.874117001E+02 -.843499863E+02 -.820375659E+02 -.803450922E+02 -.791565365E+02 -.783710920E+02 -.779033099E+02 -.776821854E+02 -.776496877E+02 -.777590651E+02 -.779731325E+02 -.782626615E+02 -.786049349E+02 -.789824930E+02 -.793820699E+02 -.797937097E+02 -.802100435E+02 -.806257035E+02 -.810368556E+02 -.814408258E+02 -.818358061E+02 -.822206194E+02 -.825945329E+02 -.829571052E+02 -.833080587E+02 -.836471665E+02 -.839741468E+02 -.842885556E+02 -.845896706E+02 -.848763571E+02 -.851469052E+02 -.853988273E+02 -.856285993E+02 -.858313275E+02 -.860003160E+02 -.861265015E+02 -.861977150E+02 -.861977150E+02
 -.859934728E+02 -.859934728E+02 -.859087373E+02 -.857582738E+02 -.855562143E+02 -.853129669E+02 -.850360926E+02 -.847309708E+02 -.844013071E+02 -.840495200E+02 -.836770374E+02 -.832845251E+02 -.828720670E+02 -.824393100E+02 -.819855869E+02 -.815100284E+02 -.810116752E+02 -.804895996E+02 -.799430517E+02 -.793716418E+02 -.787755773E+02 -.781559754E+02 -.775152756E+02 -.768577851E+02 -.761903929E+02 -.755234986E+02 -.748722092E+02 -.742578621E+02 -.737099405E+02 -.732684459E+02 -.729867863E+02 -.729352152E+02 -.732048068E+02 -.739118677E+02 -.752025253E+02 -.772569889E+02 -.802925815E+02 -.845640584E+02 -.903588951E+02 -.979841278E+02 -.107740026E+03 -.119874637E+03 -.134512764E+03 -.151554641E+03 -.170546004E+03 -.190536368E+03 -.209970384E+03 -.226699111E+03 -.238240031E+03 -.242405168E+03 -.238237101E+03 -.226693245E+03 -.209961573E+03 -.190524594E+03 -.170531247E+03 -.151536873E+03 -.134491953E+03 -.119850744E+03 -.107713008E+03 -.979539339E+02 -.903254691E+02 -.845273376E+02 -.802524965E+02 -.772134633E+02 -.751554756E+02 -.738612028E+02 -.731504278E+02 -.728770149E+02 -.729246493E+02 -.732022477E+02 -.736395479E+02 -.741831324E+02 -.747929906E+02 -.754396306E+02 -.761017066E+02 -.767641046E+02 -.774164193E+02 -.780517587E+02 -.786658168E+02 -.792561604E+02 -.798216868E+02 -.803622141E+02 -.808781727E+02 -.813703738E+02 -.818398338E+02 -.822876379E+02 -.827148303E+02 -.831223184E+02 -.835107825E+02 -.838805807E+02 -.842316407E+02 -.845633279E+02 -.848742803E+02 -.851621944E+02 -.854235471E+02 -.856532315E+02 -.858440777E+02 -.859862243E+02 -.860662911E+02 -.860662911E+02
 -.858715027E+02 -.858715027E+02 -.857784577E+02 -.856129719E+02 -.853902669E+02 -.851214464E+02 -.848144527E+02 -.844747915E+02 -.841060788E+02 -.837104527E+02 -.832888841E+02 -.828414094E+02 -.823673056E+02 -.818652237E+02 -.813332932E+02 -.807692091E+02 -.801703131E+02 -.795336811E+02 -.788562289E+02 -.781348543E+02 -.773666342E+02 -.765491029E+02 -.756806438E+02 -.747610380E+02 -.737922210E+02 -.727793201E+02 -.717320562E+02 -.706666214E+02 -.696081676E+02 -.685940711E+02 -.676781724E+02 -.669362165E+02 -.664727425E+02 -.664296594E+02 -.669966786E+02 -.684235936E+02 -.710340090E+02 -.752393792E+02 -.815508718E+02 -.905842848E+02 -.103049537E+03 -.119710623E+03 -.141294110E+03 -.168315186E+03 -.200783846E+03 -.237761329E+03 -.276784211E+03 -.313310086E+03 -.340636181E+03 -.351222262E+03 -.340633156E+03 -.313304030E+03 -.276775111E+03 -.237749170E+03 -.200768604E+03 -.168296832E+03 -.141272608E+03 -.119685933E+03 -.103021611E+03 -.905530673E+02 -.815163026E+02 -.752013904E+02 -.709925252E+02 -.683785321E+02 -.669479486E+02 -.663771617E+02 -.664163695E+02 -.668758513E+02 -.676136889E+02 -.685253331E+02 -.695350288E+02 -.705889254E+02 -.716496359E+02 -.726919983E+02 -.736998108E+02 -.746633438E+02 -.755774632E+02 -.764402291E+02 -.772518606E+02 -.780139799E+02 -.787290668E+02 -.794000706E+02 -.800301355E+02 -.806224103E+02 -.811799135E+02 -.817054379E+02 -.822014765E+02 -.826701594E+02 -.831131900E+02 -.835317713E+02 -.839265132E+02 -.842973108E+02 -.846431816E+02 -.849620470E+02 -.852504412E+02 -.855031230E+02 -.857125611E+02 -.858682514E+02 -.859558164E+02 -.859558164E+02
 -.857788545E+02 -.857788545E+02 -.856794556E+02 -.855024651E+02 -.852639172E+02 -.849754215E+02 -.846451824E+02 -.842787654E+02 -.838796734E+02 -.834497751E+02 -.829896230E+02 -.824986849E+02 -.819755101E+02 -.814178469E+02 -.808227241E+02 -.801865077E+02 -.795049449E+02 -.787732053E+02 -.779859349E+02 -.771373361E+02 -.762212979E+02 -.752316004E+02 -.741622325E+02 -.730078688E+02 -.717645719E+02 -.704308039E+02 -.690088616E+02 -.675068866E+02 -.659416515E+02 -.643423893E+02 -.627560218E+02 -.612542567E+02 -.599431699E+02 -.589760731E+02 -.585706775E+02 -.590317848E+02 -.607808938E+02 -.643940516E+02 -.706486745E+02 -.805782243E+02 -.955292351E+02 -.117205716E+03 -.147666912E+03 -.189208322E+03 -.243991984E+03 -.313190798E+03 -.395285050E+03 -.483106985E+03 -.559716999E+03 -.595711194E+03 -.559713904E+03 -.483100790E+03 -.395275742E+03 -.313178358E+03 -.243976389E+03 -.189189541E+03 -.147644908E+03 -.117180444E+03 -.955006463E+02 -.805462607E+02 -.706132718E+02 -.643551381E+02 -.607383897E+02 -.589856025E+02 -.585207209E+02 -.589222372E+02 -.598853403E+02 -.611923094E+02 -.626898226E+02 -.642717933E+02 -.658665029E+02 -.674270184E+02 -.689240954E+02 -.703409500E+02 -.716694299E+02 -.729072284E+02 -.740558756E+02 -.751193037E+02 -.761028371E+02 -.770124921E+02 -.778545025E+02 -.786350058E+02 -.793598428E+02 -.800344346E+02 -.806637096E+02 -.812520619E+02 -.818033235E+02 -.823207395E+02 -.828069366E+02 -.832638745E+02 -.836927718E+02 -.840939972E+02 -.844669128E+02 -.848096560E+02 -.851188406E+02 -.853891526E+02 -.856128093E+02 -.857788376E+02 -.858721179E+02 -.858721179E+02
 -.857209232E+02 -.857209232E+02 -.856175330E+02 -.854333080E+02 -.851847834E+02 -.848838755E+02 -.845389392E+02 -.841555615E+02 -.837371533E+02 -.832853890E+02 -.828005260E+02 -.822816338E+02 -.817267518E+02 -.811329933E+02 -.804966074E+02 -.798130111E+02 -.790768013E+02 -.782817581E+02 -.774208504E+02 -.764862617E+02 -.754694525E+02 -.743612895E+02 -.731522755E+02 -.718329295E+02 -.703943841E+02 -.688292906E+02 -.671331577E+02 -.653062924E+02 -.633565818E+02 -.613034424E+02 -.591833972E+02 -.570579298E+02 -.550245362E+02 -.532322934E+02 -.519038449E+02 -.513665498E+02 -.520967790E+02 -.547831288E+02 -.604168359E+02 -.704210420E+02 -.868345099E+02 -.112568450E+03 -.151752108E+03 -.210158392E+03 -.295612706E+03 -.418022824E+03 -.587927303E+03 -.810471371E+03 -.106648846E+04 -.125876824E+04 -.106648532E+04 -.810465092E+03 -.587917868E+03 -.418010215E+03 -.295596897E+03 -.210139352E+03 -.151729799E+03 -.112542826E+03 -.868055191E+02 -.703886255E+02 -.603809271E+02 -.547436535E+02 -.520536549E+02 -.513196863E+02 -.518531426E+02 -.531776436E+02 -.549658207E+02 -.569950199E+02 -.591161537E+02 -.612317151E+02 -.632802090E+02 -.652251006E+02 -.670469613E+02 -.687378923E+02 -.702975750E+02 -.717304906E+02 -.730439788E+02 -.742469013E+02 -.753487375E+02 -.763589896E+02 -.772868046E+02 -.781407485E+02 -.789286822E+02 -.796577048E+02 -.803341370E+02 -.809635271E+02 -.815506620E+02 -.820995757E+02 -.826135427E+02 -.830950508E+02 -.835457421E+02 -.839663148E+02 -.843563728E+02 -.847142091E+02 -.850365039E+02 -.853179109E+02 -.855505006E+02 -.857230153E+02 -.858198778E+02 -.858198778E+02
 -.857012263E+02 -.857012263E+02 -.855964759E+02 -.854097843E+02 -.851578555E+02 -.848527082E+02 -.845027459E+02 -.841135594E+02 -.836885249E+02 -.832292455E+02 -.827358725E+02 -.822073318E+02 -.816414794E+02 -.810351989E+02 -.803844570E+02 -.796843252E+02 -.789289798E+02 -.781116892E+02 -.772248019E+02 -.762597474E+02 -.752070729E+02 -.740565380E+02 -.727973055E+02 -.714182756E+02 -.699086288E+02 -.682586705E+02 -.664610999E+02 -.645128783E+02 -.624179382E+02 -.601910727E+02 -.578634886E+02 -.554907146E+02 -.531638722E+02 -.510257857E+02 -.492941424E+02 -.482950535E+02 -.485122174E+02 -.506599476E+02 -.557935924E+02 -.654802812E+02 -.820704431E+02 -.109144578E+03 -.152278623E+03 -.220415973E+03 -.328448598E+03 -.502312309E+03 -.789509311E+03 -.128172424E+04 -.216510091E+04 -.383513565E+04 -.216509775E+04 -.128171794E+04 -.789499834E+03 -.502299643E+03 -.328432718E+03 -.220396847E+03 -.152256212E+03 -.109118837E+03 -.820413188E+02 -.654477142E+02 -.557575155E+02 -.506202856E+02 -.484688872E+02 -.482479635E+02 -.492431921E+02 -.509708652E+02 -.531048617E+02 -.554274843E+02 -.577958974E+02 -.601189686E+02 -.623411573E+02 -.644312450E+02 -.663744262E+02 -.681667566E+02 -.698112630E+02 -.713152356E+02 -.726883602E+02 -.739414501E+02 -.750856035E+02 -.761316622E+02 -.770898804E+02 -.779697378E+02 -.787798489E+02 -.795279341E+02 -.802208267E+02 -.808644965E+02 -.814640782E+02 -.820238912E+02 -.825474440E+02 -.830374141E+02 -.834955958E+02 -.839228054E+02 -.843187341E+02 -.846817317E+02 -.850085039E+02 -.852936959E+02 -.855293303E+02 -.857040542E+02 -.858021361E+02 -.858021361E+02
 -.857209877E+02 -.857209877E+02 -.856176019E+02 -.854333853E+02 -.851848720E+02 -.848839775E+02 -.845390558E+02 -.841556927E+02 -.837372991E+02 -.832855493E+02 -.828007009E+02 -.822818234E+02 -.817269566E+02 -.811332135E+02 -.804968431E+02 -.798132623E+02 -.790770679E+02 -.782820397E+02 -.774211468E+02 -.764865725E+02 -.754697775E+02 -.743616284E+02 -.731526280E+02 -.718332952E+02 -.703947624E+02 -.688296813E+02 -.671335603E+02 -.653067065E+02 -.633570070E+02 -.613038782E+02 -.591838434E+02 -.570583860E+02 -.550250019E+02 -.532327681E+02 -.519043281E+02 -.513670410E+02 -.520972777E+02 -.547836345E+02 -.604173482E+02 -.704215604E+02 -.868350339E+02 -.112568979E+03 -.151752642E+03 -.210158930E+03 -.295613247E+03 -.418023368E+03 -.587927849E+03 -.810471919E+03 -.106648901E+04 -.125876879E+04 -.106648587E+04 -.810465640E+03 -.587918415E+03 -.418010760E+03 -.295597440E+03 -.210139892E+03 -.151730335E+03 -.112543359E+03 -.868060474E+02 -.703891488E+02 -.603814448E+02 -.547441651E+02 -.520541600E+02 -.513201844E+02 -.518536332E+02 -.531781262E+02 -.549662948E+02 -.569954851E+02 -.591166095E+02 -.612321610E+02 -.632806447E+02 -.652255255E+02 -.670473750E+02 -.687382945E+02 -.702979652E+02 -.717308684E+02 -.730443439E+02 -.742472532E+02 -.753490760E+02 -.763593142E+02 -.772871152E+02 -.781410447E+02 -.789289637E+02 -.796579713E+02 -.803343885E+02 -.809637632E+02 -.815508827E+02 -.820997808E+02 -.826137323E+02 -.830952249E+02 -.835459009E+02 -.839664585E+02 -.843565019E+02 -.847143244E+02 -.850366063E+02 -.853180017E+02 -.855505816E+02 -.857230889E+02 -.858199471E+02 -.858199471E+02
 -.857789869E+02 -.857789869E+02 -.856795963E+02 -.855026214E+02 -.852640951E+02 -.849756252E+02 -.846454144E+02 -.842790268E+02 -.838799643E+02 -.834500955E+02 -.829899732E+02 -.824990651E+02 -.819759207E+02 -.814182884E+02 -.808231967E+02 -.801870114E+02 -.795054793E+02 -.787737699E+02 -.779865290E+02 -.771379592E+02 -.762219494E+02 -.752322797E+02 -.741629388E+02 -.730086015E+02 -.717653302E+02 -.704315870E+02 -.690096686E+02 -.675077167E+02 -.659425039E+02 -.643432632E+02 -.627569164E+02 -.612551712E+02 -.599441034E+02 -.589770246E+02 -.585716459E+02 -.590327693E+02 -.607818934E+02 -.643950653E+02 -.706497013E+02 -.805792633E+02 -.955302852E+02 -.117206776E+03 -.147667981E+03 -.189209399E+03 -.243993068E+03 -.313191887E+03 -.395286144E+03 -.483108083E+03 -.559718098E+03 -.595712294E+03 -.559715004E+03 -.483101889E+03 -.395276838E+03 -.313179452E+03 -.243977478E+03 -.189190623E+03 -.147645984E+03 -.117181512E+03 -.955017052E+02 -.805473096E+02 -.706143096E+02 -.643561637E+02 -.607394023E+02 -.589866011E+02 -.585217044E+02 -.589232047E+02 -.598862908E+02 -.611932420E+02 -.626907363E+02 -.642726873E+02 -.658673763E+02 -.674278703E+02 -.689249248E+02 -.703417562E+02 -.716702121E+02 -.729079858E+02 -.740566074E+02 -.751200092E+02 -.761035156E+02 -.770131429E+02 -.778551250E+02 -.786355995E+02 -.793604071E+02 -.800349689E+02 -.806642136E+02 -.812525352E+02 -.818037658E+02 -.823211507E+02 -.828073166E+02 -.832642235E+02 -.836930901E+02 -.840942854E+02 -.844671718E+02 -.848098871E+02 -.851190458E+02 -.853893346E+02 -.856129716E+02 -.857789851E+02 -.858722569E+02 -.858722569E+02
 -.858717077E+02 -.858717077E+02 -.857786745E+02 -.856132105E+02 -.853905360E+02 -.851217523E+02 -.848147998E+02 -.844751823E+02 -.841065144E+02 -.837109336E+02 -.832894107E+02 -.828419819E+02 -.823679243E+02 -.818658890E+02 -.813340052E+02 -.807699676E+02 -.801711179E+02 -.795345313E+02 -.788571236E+02 -.781357926E+02 -.773676151E+02 -.765501255E+02 -.756817071E+02 -.747621409E+02 -.737933625E+02 -.727804989E+02 -.717332712E+02 -.706678713E+02 -.696094512E+02 -.685953872E+02 -.676795196E+02 -.669375934E+02 -.664741479E+02 -.664310918E+02 -.669981367E+02 -.684250758E+02 -.710355140E+02 -.752409054E+02 -.815524178E+02 -.905858489E+02 -.103051118E+03 -.119712219E+03 -.141295719E+03 -.168316808E+03 -.200785477E+03 -.237762968E+03 -.276785857E+03 -.313311738E+03 -.340637836E+03 -.351223918E+03 -.340634812E+03 -.313305684E+03 -.276776762E+03 -.237750815E+03 -.200770242E+03 -.168298462E+03 -.141274228E+03 -.119687540E+03 -.103023205E+03 -.905546466E+02 -.815178653E+02 -.752029349E+02 -.709940501E+02 -.683800357E+02 -.669494296E+02 -.663786186E+02 -.664178008E+02 -.668772556E+02 -.676150648E+02 -.685266793E+02 -.695363439E+02 -.705902080E+02 -.716508849E+02 -.726932123E+02 -.737009886E+02 -.746644842E+02 -.755785651E+02 -.764412914E+02 -.772528823E+02 -.780149599E+02 -.787300042E+02 -.794009645E+02 -.800309852E+02 -.806232149E+02 -.811806724E+02 -.817061506E+02 -.822021425E+02 -.826707786E+02 -.831137622E+02 -.835322967E+02 -.839269924E+02 -.842977447E+02 -.846435715E+02 -.849623950E+02 -.852507502E+02 -.855033971E+02 -.857128055E+02 -.858684734E+02 -.859560258E+02 -.859560258E+02
 -.859937538E+02 -.859937538E+02 -.859090337E+02 -.857585985E+02 -.855565777E+02 -.853133775E+02 -.850365565E+02 -.847314922E+02 -.844018887E+02 -.840501631E+02 -.836777425E+02 -.832852926E+02 -.828728970E+02 -.824402025E+02 -.819865418E+02 -.815110456E+02 -.810127540E+02 -.804907392E+02 -.799442511E+02 -.793728996E+02 -.787768922E+02 -.781573460E+02 -.775167007E+02 -.768592632E+02 -.761919226E+02 -.755250785E+02 -.748738378E+02 -.742595377E+02 -.737116613E+02 -.732702101E+02 -.729885923E+02 -.729370610E+02 -.732066907E+02 -.739137878E+02 -.752044797E+02 -.772589756E+02 -.802945986E+02 -.845661039E+02 -.903609670E+02 -.979862240E+02 -.107742144E+03 -.119876775E+03 -.134514921E+03 -.151556813E+03 -.170548190E+03 -.190538565E+03 -.209972590E+03 -.226701324E+03 -.238242248E+03 -.242407387E+03 -.238239320E+03 -.226695462E+03 -.209963785E+03 -.190526799E+03 -.170533443E+03 -.151539058E+03 -.134494124E+03 -.119852899E+03 -.107715145E+03 -.979560508E+02 -.903275638E+02 -.845294080E+02 -.802545405E+02 -.772154790E+02 -.751574609E+02 -.738631558E+02 -.731523465E+02 -.728788974E+02 -.729264938E+02 -.732040523E+02 -.736413107E+02 -.741848518E+02 -.747946648E+02 -.754412579E+02 -.761032854E+02 -.767656333E+02 -.774178963E+02 -.780531827E+02 -.786671863E+02 -.792574740E+02 -.798229434E+02 -.803634123E+02 -.808793116E+02 -.813714523E+02 -.818408511E+02 -.822885932E+02 -.827157231E+02 -.831231483E+02 -.835115495E+02 -.838812851E+02 -.842322830E+02 -.845639094E+02 -.848748029E+02 -.851626609E+02 -.854239614E+02 -.856535988E+02 -.858444053E+02 -.859865220E+02 -.860665717E+02 -.860665717E+02
 -.861384471E+02 -.861384471E+02 -.860635025E+02 -.859307043E+02 -.857528589E+02 -.855395073E+02 -.852977030E+02 -.850326080E+02 -.847479504E+02 -.844463768E+02 -.841297280E+02 -.837992561E+02 -.834558013E+02 -.830999399E+02 -.827321161E+02 -.823527664E+02 -.819624471E+02 -.815619729E+02 -.811525776E+02 -.807361078E+02 -.803152621E+02 -.798938893E+02 -.794773645E+02 -.790730589E+02 -.786909268E+02 -.783442302E+02 -.780504233E+02 -.778322161E+02 -.777188300E+02 -.777474424E+02 -.779647971E+02 -.784289172E+02 -.792108001E+02 -.803958869E+02 -.820849777E+02 -.843940940E+02 -.874525760E+02 -.913984367E+02 -.963697196E+02 -.102490370E+03 -.109849088E+03 -.118469992E+03 -.128275101E+03 -.139041091E+03 -.150357074E+03 -.161596435E+03 -.171923158E+03 -.180358122E+03 -.185926041E+03 -.187877408E+03 -.185923232E+03 -.180352501E+03 -.171914714E+03 -.161585154E+03 -.150342937E+03 -.139024073E+03 -.128255173E+03 -.118447119E+03 -.109823231E+03 -.102461483E+03 -.963377521E+02 -.913633325E+02 -.874142727E+02 -.843525233E+02 -.820400647E+02 -.803475502E+02 -.791589515E+02 -.783734614E+02 -.779056314E+02 -.776844567E+02 -.776519064E+02 -.777612291E+02 -.779752396E+02 -.782647095E+02 -.786069219E+02 -.789844169E+02 -.793839288E+02 -.797955019E+02 -.802117670E+02 -.806273568E+02 -.810384370E+02 -.814423339E+02 -.818372394E+02 -.822219767E+02 -.825958131E+02 -.829583075E+02 -.833091823E+02 -.836482110E+02 -.839751121E+02 -.842894420E+02 -.845904790E+02 -.848770889E+02 -.851475629E+02 -.853994143E+02 -.856291205E+02 -.858317898E+02 -.860007284E+02 -.861268761E+02 -.861980681E+02 -.861980681E+02
 -.862984993E+02 -.862984993E+02 -.862342659E+02 -.861207477E+02 -.859692496E+02 -.857883047E+02 -.855843441E+02 -.853622124E+02 -.851255664E+02 -.848771873E+02 -.846192261E+02 -.843534028E+02 -.840811708E+02 -.838038588E+02 -.835228000E+02 -.832394555E+02 -.829555410E+02 -.826731629E+02 -.823949711E+02 -.821243362E+02 -.818655596E+02 -.816241231E+02 -.814069880E+02 -.812229516E+02 -.810830679E+02 -.810011389E+02 -.809942774E+02 -.810835359E+02 -.812945863E+02 -.816584194E+02 -.822120102E+02 -.829988636E+02 -.840693162E+02 -.854804111E+02 -.872951041E+02 -.895804814E+02 -.924045976E+02 -.958314867E+02 -.999138901E+02 -.104683336E+03 -.110137461E+03 -.116224980E+03 -.122829586E+03 -.129755312E+03 -.136717524E+03 -.143345236E+03 -.149201245E+03 -.153825139E+03 -.156798989E+03 -.157825558E+03 -.156796322E+03 -.153819802E+03 -.149193229E+03 -.143334528E+03 -.136704107E+03 -.129739165E+03 -.122810683E+03 -.116203291E+03 -.110112951E+03 -.104655966E+03 -.998836156E+02 -.957982586E+02 -.923683618E+02 -.895411785E+02 -.872526694E+02 -.854347743E+02 -.840204014E+02 -.829465889E+02 -.821562876E+02 -.815991551E+02 -.812316801E+02 -.810168815E+02 -.809237627E+02 -.809266460E+02 -.810044742E+02 -.811401307E+02 -.813198113E+02 -.815324622E+02 -.817692898E+02 -.820233409E+02 -.822891487E+02 -.825624358E+02 -.828398675E+02 -.831188464E+02 -.833973401E+02 -.836737363E+02 -.839467150E+02 -.842151351E+02 -.844779263E+02 -.847339809E+02 -.849820395E+02 -.852205615E+02 -.854475735E+02 -.856604832E+02 -.858558480E+02 -.860290792E+02 -.861740629E+02 -.862826684E+02 -.863441091E+02 -.863441091E+02
 -.864666508E+02 -.864666508E+02 -.864135536E+02 -.863200282E+02 -.861957589E+02 -.860481643E+02 -.858829511E+02 -.857045447E+02 -.855164239E+02 -.853213855E+02 -.851217554E+02 -.849195619E+02 -.847166808E+02 -.845149628E+02 -.843163501E+02 -.841229881E+02 -.839373383E+02 -.837622972E+02 -.836013258E+02 -.834585941E+02 -.833391438E+02 -.832490740E+02 -.831957510E+02 -.831880448E+02 -.832365909E+02 -.833540733E+02 -.835555212E+02 -.838586031E+02 -.842838960E+02 -.848550917E+02 -.855990923E+02 -.865459219E+02 -.877283665E+02 -.891812251E+02 -.909400357E+02 -.930391215E+02 -.955088014E+02 -.983716298E+02 -.101637600E+03 -.105298371E+03 -.109320793E+03 -.113640320E+03 -.118155302E+03 -.122723609E+03 -.127163428E+03 -.131260225E+03 -.134781394E+03 -.137498887E+03 -.139217748E+03 -.139805552E+03 -.139215242E+03 -.137493872E+03 -.134773864E+03 -.131250167E+03 -.127150829E+03 -.122708450E+03 -.118137562E+03 -.113619974E+03 -.109297811E+03 -.105272720E+03 -.101609242E+03 -.983405250E+02 -.954749040E+02 -.930023823E+02 -.909004008E+02 -.891386365E+02 -.876827615E+02 -.864972332E+02 -.855472481E+02 -.848000156E+02 -.842255069E+02 -.837968157E+02 -.834902458E+02 -.832852166E+02 -.831640565E+02 -.831117345E+02 -.831155661E+02 -.831649177E+02 -.832509242E+02 -.833662284E+02 -.835047461E+02 -.836614584E+02 -.838322284E+02 -.840136423E+02 -.842028694E+02 -.843975381E+02 -.845956256E+02 -.847953540E+02 -.849950925E+02 -.851932571E+02 -.853882062E+02 -.855781234E+02 -.857608828E+02 -.859338856E+02 -.860938605E+02 -.862366109E+02 -.863566939E+02 -.864470072E+02 -.864982549E+02 -.864982549E+02
 -.866361994E+02 -.866361994E+02 -.865942061E+02 -.865205598E+02 -.864232664E+02 -.863085625E+02 -.861813537E+02 -.860455572E+02 -.859043705E+02 -.857604856E+02 -.856162616E+02 -.854738675E+02 -.853354040E+02 -.852030094E+02 -.850789579E+02 -.849657517E+02 -.848662138E+02 -.847835815E+02 -.847216054E+02 -.846846550E+02 -.846778312E+02 -.847070881E+02 -.847793611E+02 -.849027007E+02 -.850864064E+02 -.853411546E+02 -.856791077E+02 -.861139915E+02 -.866611158E+02 -.873373131E+02 -.881607570E+02 -.891506153E+02 -.903264869E+02 -.917075627E+02 -.933114510E+02 -.951526140E+02 -.972403816E+02 -.995765439E+02 -.102152584E+03 -.104946706E+03 -.107920918E+03 -.111018591E+03 -.114163042E+03 -.117257802E+03 -.120189283E+03 -.122832373E+03 -.125059158E+03 -.126750312E+03 -.127807848E+03 -.128167121E+03 -.127805519E+03 -.126745652E+03 -.125052162E+03 -.122823030E+03 -.120177583E+03 -.117243730E+03 -.114146581E+03 -.110999721E+03 -.107899614E+03 -.104922942E+03 -.102126331E+03 -.995477684E+02 -.972090483E+02 -.951186838E+02 -.932748818E+02 -.916683091E+02 -.902845002E+02 -.891058435E+02 -.881131452E+02 -.872868031E+02 -.866076463E+02 -.860574987E+02 -.856195254E+02 -.852784146E+02 -.850204395E+02 -.848334374E+02 -.847067335E+02 -.846310315E+02 -.845982871E+02 -.846015745E+02 -.846349547E+02 -.846933477E+02 -.847724143E+02 -.848684454E+02 -.849782603E+02 -.850991129E+02 -.852286032E+02 -.853645935E+02 -.855051255E+02 -.856483361E+02 -.857923675E+02 -.859352685E+02 -.860748799E+02 -.862086996E+02 -.863337161E+02 -.864462029E+02 -.865414579E+02 -.866134704E+02 -.866544939E+02 -.866544939E+02
 -.868013753E+02 -.868013753E+02 -.867700742E+02 -.867155138E+02 -.866440210E+02 -.865606249E+02 -.864693827E+02 -.863736365E+02 -.862762158E+02 -.861796012E+02 -.860860571E+02 -.859977429E+02 -.859168070E+02 -.858454706E+02 -.857861032E+02 -.857412934E+02 -.857139177E+02 -.857072082E+02 -.857248203E+02 -.857709013E+02 -.858501588E+02 -.859679285E+02 -.861302383E+02 -.863438662E+02 -.866163858E+02 -.869561923E+02 -.873725009E+02 -.878753026E+02 -.884752645E+02 -.891835541E+02 -.900115675E+02 -.909705367E+02 -.920709915E+02 -.933220543E+02 -.947305500E+02 -.962999264E+02 -.980289979E+02 -.999105554E+02 -.101929920E+03 -.104063568E+03 -.106278004E+03 -.108529109E+03 -.110762244E+03 -.112913345E+03 -.114911279E+03 -.116681512E+03 -.118151026E+03 -.119254086E+03 -.119938214E+03 -.120169461E+03 -.119936076E+03 -.119249808E+03 -.118144603E+03 -.116672938E+03 -.114900545E+03 -.112900440E+03 -.110747155E+03 -.108511821E+03 -.106258498E+03 -.104041826E+03 -.101905920E+03 -.998842726E+02 -.980004063E+02 -.962689978E+02 -.946972540E+02 -.932863583E+02 -.920328610E+02 -.909299354E+02 -.899684573E+02 -.891378951E+02 -.884270156E+02 -.878244216E+02 -.873189448E+02 -.868999180E+02 -.865573509E+02 -.862820300E+02 -.860655629E+02 -.859003808E+02 -.857797130E+02 -.856975416E+02 -.856485452E+02 -.856280360E+02 -.856318933E+02 -.856564975E+02 -.856986639E+02 -.857555789E+02 -.858247365E+02 -.859038754E+02 -.859909155E+02 -.860838917E+02 -.861808828E+02 -.862799327E+02 -.863789598E+02 -.864756503E+02 -.865673288E+02 -.866507987E+02 -.867221419E+02 -.867764659E+02 -.868075798E+02 -.868075798E+02
 -.869575550E+02 -.869575550E+02 -.869362437E+02 -.868994609E+02 -.868519050E+02 -.867974113E+02 -.867391732E+02 -.866799166E+02 -.866220408E+02 -.865677325E+02 -.865190595E+02 -.864780503E+02 -.864467615E+02 -.864273375E+02 -.864220646E+02 -.864334197E+02 -.864641172E+02 -.865171518E+02 -.865958402E+02 -.867038582E+02 -.868452754E+02 -.870245825E+02 -.872467119E+02 -.875170452E+02 -.878414056E+02 -.882260282E+02 -.886775013E+02 -.892026709E+02 -.898084996E+02 -.905018678E+02 -.912893083E+02 -.921766638E+02 -.931686581E+02 -.942683795E+02 -.954766747E+02 -.967914698E+02 -.982070388E+02 -.997132651E+02 -.101294955E+03 -.102931283E+03 -.104595480E+03 -.106254863E+03 -.107871332E+03 -.109402429E+03 -.110803010E+03 -.112027510E+03 -.113032684E+03 -.113780614E+03 -.114241637E+03 -.114396833E+03 -.114239699E+03 -.113776737E+03 -.113026865E+03 -.112019744E+03 -.110793292E+03 -.109390750E+03 -.107857684E+03 -.106239237E+03 -.104577863E+03 -.102911663E+03 -.101273317E+03 -.996895940E+02 -.981813179E+02 -.967636813E+02 -.954467999E+02 -.942363986E+02 -.931345507E+02 -.921404086E+02 -.912508839E+02 -.904612522E+02 -.897656712E+02 -.891576084E+02 -.886301844E+02 -.881764381E+02 -.877895257E+02 -.874628619E+02 -.871902163E+02 -.869657715E+02 -.867841536E+02 -.866404409E+02 -.865301562E+02 -.864492477E+02 -.863940627E+02 -.863613142E+02 -.863480459E+02 -.863515927E+02 -.863695407E+02 -.863996849E+02 -.864399839E+02 -.864885132E+02 -.865434125E+02 -.866028280E+02 -.866648460E+02 -.867274146E+02 -.867882504E+02 -.868447235E+02 -.868937163E+02 -.869314453E+02 -.869532357E+02 -.869532357E+02
 -.871013285E+02 -.871013285E+02 -.870891023E+02 -.870684367E+02 -.870424931E+02 -.870139619E+02 -.869851864E+02 -.869582632E+02 -.869351255E+02 -.869176110E+02 -.869075196E+02 -.869066630E+02 -.869169072E+02 -.869402098E+02 -.869786543E+02 -.870344793E+02 -.871101061E+02 -.872081614E+02 -.873314981E+02 -.874832096E+02 -.876666398E+02 -.878853850E+02 -.881432866E+02 -.884444112E+02 -.887930151E+02 -.891934903E+02 -.896502857E+02 -.901678007E+02 -.907502457E+02 -.914014639E+02 -.921247122E+02 -.929223976E+02 -.937957686E+02 -.947445668E+02 -.957666447E+02 -.968575667E+02 -.980102134E+02 -.992144225E+02 -.100456703E+03 -.101720074E+03 -.102984074E+03 -.104225001E+03 -.105416423E+03 -.106529986E+03 -.107536521E+03 -.108407418E+03 -.109116173E+03 -.109640006E+03 -.109961365E+03 -.110069171E+03 -.109959634E+03 -.109636544E+03 -.109110978E+03 -.108400486E+03 -.107527851E+03 -.106519574E+03 -.105404264E+03 -.104211089E+03 -.102968404E+03 -.101702640E+03 -.100437498E+03 -.991934386E+02 -.979874438E+02 -.968330037E+02 -.957402808E+02 -.947163945E+02 -.937657808E+02 -.928905876E+02 -.920910744E+02 -.913659934E+02 -.907129394E+02 -.901286571E+02 -.896093056E+02 -.891506777E+02 -.887483773E+02 -.883979601E+02 -.880950398E+02 -.878353667E+02 -.876148826E+02 -.874297567E+02 -.872764052E+02 -.871515001E+02 -.870519670E+02 -.869749773E+02 -.869179333E+02 -.868784501E+02 -.868543337E+02 -.868435558E+02 -.868442267E+02 -.868545644E+02 -.868728606E+02 -.868974428E+02 -.869266303E+02 -.869586839E+02 -.869917454E+02 -.870237657E+02 -.870524171E+02 -.870749848E+02 -.870882321E+02 -.870882321E+02
 -.872304520E+02 -.872304520E+02 -.872262854E+02 -.872198711E+02 -.872129576E+02 -.872071662E+02 -.872040302E+02 -.872050285E+02 -.872116175E+02 -.872252579E+02 -.872474403E+02 -.872797071E+02 -.873236735E+02 -.873810452E+02 -.874536349E+02 -.875433760E+02 -.876523340E+02 -.877827151E+02 -.879368699E+02 -.881172941E+02 -.883266220E+02 -.885676137E+02 -.888431330E+02 -.891561152E+02 -.895095215E+02 -.899062791E+02 -.903492033E+02 -.908409002E+02 -.913836483E+02 -.919792560E+02 -.926288971E+02 -.933329229E+02 -.940906549E+02 -.949001639E+02 -.957580434E+02 -.966591897E+02 -.975966053E+02 -.985612452E+02 -.995419295E+02 -.100525348E+03 -.101496180E+03 -.102437356E+03 -.103330473E+03 -.104156361E+03 -.104895802E+03 -.105530361E+03 -.106043283E+03 -.106420381E+03 -.106650855E+03 -.106727941E+03 -.106649335E+03 -.106417340E+03 -.106038721E+03 -.105524279E+03 -.104888198E+03 -.104147235E+03 -.103319825E+03 -.102425185E+03 -.101482485E+03 -.100510130E+03 -.995251886E+02 -.985429820E+02 -.975768209E+02 -.966378862E+02 -.957352238E+02 -.948758322E+02 -.940648164E+02 -.933055846E+02 -.926000679E+02 -.919489469E+02 -.913518730E+02 -.908076756E+02 -.903145495E+02 -.898702205E+02 -.894720872E+02 -.891173400E+02 -.888030580E+02 -.885262875E+02 -.882841018E+02 -.880736471E+02 -.878921748E+02 -.877370643E+02 -.876058353E+02 -.874961553E+02 -.874058388E+02 -.873328444E+02 -.872752659E+02 -.872313220E+02 -.871993426E+02 -.871777528E+02 -.871650548E+02 -.871598078E+02 -.871606045E+02 -.871660455E+02 -.871747099E+02 -.871851209E+02 -.871957074E+02 -.872047574E+02 -.872103646E+02 -.872103646E+02
 -.873437214E+02 -.873437214E+02 -.873465365E+02 -.873524261E+02 -.873618708E+02 -.873755197E+02 -.873941555E+02 -.874186721E+02 -.874500596E+02 -.874893977E+02 -.875378513E+02 -.875966704E+02 -.876671914E+02 -.877508387E+02 -.878491270E+02 -.879636621E+02 -.880961409E+02 -.882483482E+02 -.884221514E+02 -.886194909E+02 -.888423649E+02 -.890928098E+02 -.893728719E+02 -.896845723E+02 -.900298613E+02 -.904105624E+02 -.908283055E+02 -.912844461E+02 -.917799731E+02 -.923154035E+02 -.928906654E+02 -.935049721E+02 -.941566897E+02 -.948432049E+02 -.955607979E+02 -.963045313E+02 -.970681631E+02 -.978440987E+02 -.986233925E+02 -.993958126E+02 -.100149981E+03 -.100873593E+03 -.101553731E+03 -.102177248E+03 -.102731232E+03 -.103203512E+03 -.103583193E+03 -.103861160E+03 -.104030536E+03 -.104087043E+03 -.104029227E+03 -.103858542E+03 -.103579268E+03 -.103198281E+03 -.102724696E+03 -.102169411E+03 -.101544596E+03 -.100863164E+03 -.100138261E+03 -.993828097E+02 -.986091125E+02 -.978285496E+02 -.970513542E+02 -.962864733E+02 -.955415035E+02 -.948226885E+02 -.941349681E+02 -.934820644E+02 -.928665939E+02 -.922901933E+02 -.917536531E+02 -.912570492E+02 -.907998692E+02 -.903811291E+02 -.899994791E+02 -.896532957E+02 -.893407625E+02 -.890599367E+02 -.888088062E+02 -.885853337E+02 -.883874935E+02 -.882132980E+02 -.880608190E+02 -.879282015E+02 -.878136733E+02 -.877155500E+02 -.876322377E+02 -.875622314E+02 -.875041132E+02 -.874565483E+02 -.874182797E+02 -.873881235E+02 -.873649636E+02 -.873477475E+02 -.873354839E+02 -.873272419E+02 -.873221548E+02 -.873194289E+02 -.873183597E+02 -.873183597E+02
 -.874408008E+02 -.874408008E+02 -.874495223E+02 -.874657846E+02 -.874889568E+02 -.875188253E+02 -.875554969E+02 -.875993268E+02 -.876508679E+02 -.877108319E+02 -.877800631E+02 -.878595178E+02 -.879502501E+02 -.880534006E+02 -.881701873E+02 -.883018963E+02 -.884498742E+02 -.886155167E+02 -.888002578E+02 -.890055540E+02 -.892328666E+02 -.894836381E+02 -.897592651E+02 -.900610637E+02 -.903902297E+02 -.907477917E+02 -.911345560E+02 -.915510460E+02 -.919974332E+02 -.924734632E+02 -.929783772E+02 -.935108305E+02 -.940688130E+02 -.946495740E+02 -.952495558E+02 -.958643448E+02 -.964886427E+02 -.971162677E+02 -.977401911E+02 -.983526152E+02 -.989450976E+02 -.995087249E+02 -.100034333E+03 -.100512769E+03 -.100935192E+03 -.101293386E+03 -.101580083E+03 -.101789261E+03 -.101916412E+03 -.101958744E+03 -.101915312E+03 -.101787062E+03 -.101576787E+03 -.101288997E+03 -.100929713E+03 -.100506206E+03 -.100026692E+03 -.995000148E+02 -.989353274E+02 -.983417958E+02 -.977283353E+02 -.971033898E+02 -.964747591E+02 -.958494744E+02 -.952337196E+02 -.946327958E+02 -.940511197E+02 -.934922519E+02 -.929589470E+02 -.924532192E+02 -.919764174E+02 -.915293051E+02 -.911121422E+02 -.907247628E+02 -.903666500E+02 -.900370040E+02 -.897348039E+02 -.894588616E+02 -.892078693E+02 -.889804392E+02 -.887751373E+02 -.885905112E+02 -.884251124E+02 -.882775142E+02 -.881463259E+02 -.880302036E+02 -.879278584E+02 -.878380634E+02 -.877596592E+02 -.876915594E+02 -.876327560E+02 -.875823275E+02 -.875394483E+02 -.875034033E+02 -.874736077E+02 -.874496359E+02 -.874312605E+02 -.874185081E+02 -.874117359E+02 -.874117359E+02
 -.875220355E+02 -.875220355E+02 -.875356317E+02 -.875604230E+02 -.875948274E+02 -.876378843E+02 -.876891064E+02 -.877483685E+02 -.878158251E+02 -.878918480E+02 -.879769797E+02 -.880718975E+02 -.881773872E+02 -.882943206E+02 -.884236383E+02 -.885663335E+02 -.887234381E+02 -.888960075E+02 -.890851054E+02 -.892917865E+02 -.895170771E+02 -.897619531E+02 -.900273138E+02 -.903139527E+02 -.906225245E+02 -.909535068E+02 -.913071593E+02 -.916834779E+02 -.920821473E+02 -.925024901E+02 -.929434163E+02 -.934033733E+02 -.938803005E+02 -.943715889E+02 -.948740522E+02 -.953839091E+02 -.958967849E+02 -.964077321E+02 -.969112765E+02 -.974014894E+02 -.978720885E+02 -.983165668E+02 -.987283485E+02 -.991009669E+02 -.994282572E+02 -.997045582E+02 -.999249094E+02 -.100085235E+03 -.100182500E+03 -.100214834E+03 -.100181604E+03 -.100083445E+03 -.999222284E+02 -.997009907E+02 -.994238095E+02 -.990956468E+02 -.987221659E+02 -.983095329E+02 -.978642169E+02 -.973927957E+02 -.969017784E+02 -.963974497E+02 -.958857409E+02 -.953721291E+02 -.948615647E+02 -.943584259E+02 -.938664971E+02 -.933889689E+02 -.929284543E+02 -.924870187E+02 -.920662194E+02 -.916671520E+02 -.912904995E+02 -.909365838E+02 -.906054152E+02 -.902967415E+02 -.900100922E+02 -.897448205E+02 -.895001407E+02 -.892751611E+02 -.890689130E+02 -.888803764E+02 -.887085012E+02 -.885522261E+02 -.884104939E+02 -.882822661E+02 -.881665346E+02 -.880623335E+02 -.879687504E+02 -.878849387E+02 -.878101320E+02 -.877436613E+02 -.876849777E+02 -.876336811E+02 -.875895599E+02 -.875526424E+02 -.875232674E+02 -.875021780E+02 -.874906472E+02 -.874906472E+02
 -.875882695E+02 -.875882695E+02 -.876057808E+02 -.876373937E+02 -.876807324E+02 -.877342053E+02 -.877968166E+02 -.878680237E+02 -.879476299E+02 -.880357024E+02 -.881325108E+02 -.882384786E+02 -.883541471E+02 -.884801453E+02 -.886171660E+02 -.887659453E+02 -.889272443E+02 -.891018315E+02 -.892904665E+02 -.894938815E+02 -.897127629E+02 -.899477312E+02 -.901993185E+02 -.904679440E+02 -.907538877E+02 -.910572617E+02 -.913779795E+02 -.917157239E+02 -.920699145E+02 -.924396745E+02 -.928237997E+02 -.932207289E+02 -.936285203E+02 -.940448321E+02 -.944669132E+02 -.948916035E+02 -.953153466E+02 -.957342177E+02 -.961439671E+02 -.965400808E+02 -.969178587E+02 -.972725092E+02 -.975992577E+02 -.978934681E+02 -.981507697E+02 -.983671870E+02 -.985392649E+02 -.986641825E+02 -.987398504E+02 -.987649845E+02 -.987391520E+02 -.986627876E+02 -.985371775E+02 -.983644131E+02 -.981473171E+02 -.978893469E+02 -.975944802E+02 -.972670899E+02 -.969118146E+02 -.965334313E+02 -.961367343E+02 -.957264266E+02 -.953070252E+02 -.948827831E+02 -.944576286E+02 -.940351217E+02 -.936184266E+02 -.932102988E+02 -.928130846E+02 -.924287310E+02 -.920588044E+02 -.917045149E+02 -.913667454E+02 -.910460828E+02 -.907428510E+02 -.904571437E+02 -.901888561E+02 -.899377155E+02 -.897033098E+02 -.894851134E+02 -.892825115E+02 -.890948216E+02 -.889213128E+02 -.887612234E+02 -.886137774E+02 -.884781986E+02 -.883537258E+02 -.882396268E+02 -.881352141E+02 -.880398620E+02 -.879530273E+02 -.878742742E+02 -.878033067E+02 -.877400099E+02 -.876845039E+02 -.876372153E+02 -.875989716E+02 -.875711263E+02 -.875557249E+02 -.875557249E+02
 -.876406820E+02 -.876406820E+02 -.876612380E+02 -.876981301E+02 -.877483378E+02 -.878097508E+02 -.878809497E+02 -.879610389E+02 -.880495205E+02 -.881461977E+02 -.882511008E+02 -.883644302E+02 -.884865123E+02 -.886177641E+02 -.887586649E+02 -.889097322E+02 -.890715014E+02 -.892445071E+02 -.894292657E+02 -.896262583E+02 -.898359130E+02 -.900585879E+02 -.902945518E+02 -.905439650E+02 -.908068584E+02 -.910831127E+02 -.913724363E+02 -.916743433E+02 -.919881316E+02 -.923128628E+02 -.926473434E+02 -.929901090E+02 -.933394131E+02 -.936932205E+02 -.940492079E+02 -.944047720E+02 -.947570469E+02 -.951029308E+02 -.954391240E+02 -.957621772E+02 -.960685507E+02 -.963546828E+02 -.966170665E+02 -.968523318E+02 -.970573312E+02 -.972292248E+02 -.973655608E+02 -.974643485E+02 -.975241196E+02 -.975439741E+02 -.975236096E+02 -.974633308E+02 -.973640400E+02 -.972272079E+02 -.970548276E+02 -.968493533E+02 -.966136277E+02 -.963508006E+02 -.960642450E+02 -.957574706E+02 -.954340422E+02 -.950975028E+02 -.947513050E+02 -.943987521E+02 -.940429496E+02 -.936867678E+02 -.933328141E+02 -.929834165E+02 -.926406151E+02 -.923061617E+02 -.919815264E+02 -.916679085E+02 -.913662528E+02 -.910772678E+02 -.908014462E+02 -.905390867E+02 -.902903155E+02 -.900551083E+02 -.898333111E+02 -.896246606E+02 -.894288027E+02 -.892453109E+02 -.890737024E+02 -.889134549E+02 -.887640208E+02 -.886248431E+02 -.884953701E+02 -.883750719E+02 -.882634581E+02 -.881600990E+02 -.880646502E+02 -.879768841E+02 -.878967289E+02 -.878243195E+02 -.877600635E+02 -.877047272E+02 -.876595497E+02 -.876263918E+02 -.876079332E+02 -.876079332E+02
 -.876806481E+02 -.876806481E+02 -.877034764E+02 -.877442836E+02 -.877995425E+02 -.878667293E+02 -.879440817E+02 -.880304145E+02 -.881249790E+02 -.882273555E+02 -.883373709E+02 -.884550351E+02 -.885804913E+02 -.887139767E+02 -.888557915E+02 -.890062725E+02 -.891657719E+02 -.893346379E+02 -.895131979E+02 -.897017417E+02 -.899005066E+02 -.901096621E+02 -.903292943E+02 -.905593906E+02 -.907998244E+02 -.910503396E+02 -.913105348E+02 -.915798492E+02 -.918575487E+02 -.921427132E+02 -.924342266E+02 -.927307696E+02 -.930308153E+02 -.933326298E+02 -.936342772E+02 -.939336310E+02 -.942283913E+02 -.945161085E+02 -.947942148E+02 -.950600615E+02 -.953109630E+02 -.955442469E+02 -.957573080E+02 -.959476647E+02 -.961130177E+02 -.962513061E+02 -.963607607E+02 -.964399519E+02 -.964878286E+02 -.965037486E+02 -.964874964E+02 -.964392900E+02 -.963597744E+02 -.962500032E+02 -.961114088E+02 -.959457631E+02 -.957551298E+02 -.955418112E+02 -.953082918E+02 -.950571801E+02 -.947911518E+02 -.945128958E+02 -.942250645E+02 -.939302296E+02 -.936308448E+02 -.933292142E+02 -.930274689E+02 -.927275495E+02 -.924311951E+02 -.921399379E+02 -.918551031E+02 -.915778126E+02 -.913089926E+02 -.910493839E+02 -.907995539E+02 -.905599102E+02 -.903307157E+02 -.901121031E+02 -.899040902E+02 -.897065951E+02 -.895194507E+02 -.893424194E+02 -.891752070E+02 -.890174765E+02 -.888688625E+02 -.887289856E+02 -.885974673E+02 -.884739479E+02 -.883581051E+02 -.882496777E+02 -.881484935E+02 -.880545046E+02 -.879678325E+02 -.878888251E+02 -.878181322E+02 -.877568025E+02 -.877064116E+02 -.876692300E+02 -.876484435E+02 -.876484435E+02
 -.877096291E+02 -.877096291E+02 -.877340567E+02 -.877775950E+02 -.878363341E+02 -.879074330E+02 -.879888616E+02 -.880792044E+02 -.881775101E+02 -.882831767E+02 -.883958629E+02 -.885154201E+02 -.886418394E+02 -.887752095E+02 -.889156838E+02 -.890634534E+02 -.892187251E+02 -.893817019E+02 -.895525669E+02 -.897314683E+02 -.899185057E+02 -.901137167E+02 -.903170652E+02 -.905284289E+02 -.907475877E+02 -.909742130E+02 -.912078566E+02 -.914479419E+02 -.916937545E+02 -.919444362E+02 -.921989795E+02 -.924562248E+02 -.927148612E+02 -.929734298E+02 -.932303306E+02 -.934838344E+02 -.937320979E+02 -.939731844E+02 -.942050883E+02 -.944257638E+02 -.946331581E+02 -.948252476E+02 -.950000756E+02 -.951557930E+02 -.952906973E+02 -.954032714E+02 -.954922195E+02 -.955564982E+02 -.955953430E+02 -.956082878E+02 -.955951767E+02 -.955561683E+02 -.954917318E+02 -.954026344E+02 -.952899224E+02 -.951548946E+02 -.949990711E+02 -.948241575E+02 -.946320063E+02 -.944245773E+02 -.942038977E+02 -.939720241E+02 -.937310058E+02 -.934828525E+02 -.932295052E+02 -.929728114E+02 -.927145051E+02 -.924561911E+02 -.921993334E+02 -.919452484E+02 -.916951012E+02 -.914499051E+02 -.912105246E+02 -.909776800E+02 -.907519543E+02 -.905338018E+02 -.903235571E+02 -.901214455E+02 -.899275936E+02 -.897420407E+02 -.895647498E+02 -.893956192E+02 -.892344939E+02 -.890811784E+02 -.889354487E+02 -.887970662E+02 -.886657927E+02 -.885414080E+02 -.884237296E+02 -.883126376E+02 -.882081049E+02 -.881102351E+02 -.880193112E+02 -.879358580E+02 -.878607233E+02 -.877951832E+02 -.877410806E+02 -.877010055E+02 -.876785326E+02 -.876785326E+02
 -.877290879E+02 -.877290879E+02 -.877545386E+02 -.877997973E+02 -.878606816E+02 -.879341191E+02 -.880178797E+02 -.881103720E+02 -.882104868E+02 -.883174773E+02 -.884308673E+02 -.885503802E+02 -.886758837E+02 -.888073467E+02 -.889448053E+02 -.890883354E+02 -.892380305E+02 -.893939829E+02 -.895562684E+02 -.897249322E+02 -.898999769E+02 -.900813519E+02 -.902689424E+02 -.904625609E+02 -.906619383E+02 -.908667159E+02 -.910764383E+02 -.912905476E+02 -.915083783E+02 -.917291537E+02 -.919519844E+02 -.921758680E+02 -.923996921E+02 -.926222383E+02 -.928421905E+02 -.930581451E+02 -.932686243E+02 -.934720928E+02 -.936669771E+02 -.938516879E+02 -.940246438E+02 -.941842986E+02 -.943291681E+02 -.944578585E+02 -.945690938E+02 -.946617427E+02 -.947348428E+02 -.947876219E+02 -.948195156E+02 -.948301805E+02 -.948195023E+02 -.947875983E+02 -.947348149E+02 -.946617194E+02 -.945690872E+02 -.944578837E+02 -.943292435E+02 -.941844457E+02 -.940248875E+02 -.938520565E+02 -.936675028E+02 -.934728111E+02 -.932695749E+02 -.930593716E+02 -.928437407E+02 -.926241644E+02 -.924020509E+02 -.921787214E+02 -.919553990E+02 -.917332016E+02 -.915131369E+02 -.912961001E+02 -.910828735E+02 -.908741285E+02 -.906704288E+02 -.904722354E+02 -.902799122E+02 -.900937329E+02 -.899138885E+02 -.897404952E+02 -.895736035E+02 -.894132065E+02 -.892592504E+02 -.891116444E+02 -.889702724E+02 -.888350054E+02 -.887057164E+02 -.885822971E+02 -.884646789E+02 -.883528575E+02 -.882469250E+02 -.881471092E+02 -.880538246E+02 -.879677383E+02 -.878898549E+02 -.878216275E+02 -.877651022E+02 -.877231076E+02 -.876995028E+02 -.876995028E+02
 -.877404294E+02 -.877404294E+02 -.877664176E+02 -.878125479E+02 -.878744609E+02 -.879489279E+02 -.880335788E+02 -.881266949E+02 -.882270491E+02 -.883337842E+02 -.884463193E+02 -.885642771E+02 -.886874281E+02 -.888156469E+02 -.889488779E+02 -.890871076E+02 -.892303432E+02 -.893785943E+02 -.895318584E+02 -.896901079E+02 -.898532797E+02 -.900212658E+02 -.901939045E+02 -.903709742E+02 -.905521856E+02 -.907371772E+02 -.909255101E+02 -.911166642E+02 -.913100361E+02 -.915049370E+02 -.917005933E+02 -.918961477E+02 -.920906629E+02 -.922831266E+02 -.924724582E+02 -.926575187E+02 -.928371211E+02 -.930100445E+02 -.931750485E+02 -.933308901E+02 -.934763427E+02 -.936102144E+02 -.937313685E+02 -.938387434E+02 -.939313721E+02 -.940084008E+02 -.940691057E+02 -.941129078E+02 -.941393852E+02 -.941482814E+02 -.941395114E+02 -.941131633E+02 -.940694965E+02 -.940089363E+02 -.939320647E+02 -.938396086E+02 -.937324252E+02 -.936114847E+02 -.934778523E+02 -.933326680E+02 -.931771273E+02 -.930124609E+02 -.928399153E+02 -.926607349E+02 -.924761451E+02 -.922873369E+02 -.920954542E+02 -.919015820E+02 -.917067376E+02 -.915118634E+02 -.913178218E+02 -.911253918E+02 -.909352675E+02 -.907480579E+02 -.905642882E+02 -.903844024E+02 -.902087666E+02 -.900376735E+02 -.898713477E+02 -.897099511E+02 -.895535900E+02 -.894023221E+02 -.892561645E+02 -.891151028E+02 -.889791013E+02 -.888481148E+02 -.887221024E+02 -.886010443E+02 -.884849622E+02 -.883739445E+02 -.882681787E+02 -.881679915E+02 -.880739015E+02 -.879866861E+02 -.879074692E+02 -.878378351E+02 -.877799765E+02 -.877368889E+02 -.877126245E+02 -.877126245E+02
 -.877449612E+02 -.877449612E+02 -.877710843E+02 -.878173844E+02 -.878794068E+02 -.879538310E+02 -.880381993E+02 -.881307075E+02 -.882300464E+02 -.883352785E+02 -.884457448E+02 -.885609918E+02 -.886807158E+02 -.888047188E+02 -.889328751E+02 -.890651038E+02 -.892013476E+02 -.893415557E+02 -.894856698E+02 -.896336126E+02 -.897852780E+02 -.899405233E+02 -.900991621E+02 -.902609586E+02 -.904256230E+02 -.905928071E+02 -.907621013E+02 -.909330328E+02 -.911050637E+02 -.912775918E+02 -.914499505E+02 -.916214120E+02 -.917911900E+02 -.919584453E+02 -.921222914E+02 -.922818029E+02 -.924360243E+02 -.925839804E+02 -.927246885E+02 -.928571709E+02 -.929804687E+02 -.930936559E+02 -.931958542E+02 -.932862470E+02 -.933640938E+02 -.934287432E+02 -.934796448E+02 -.935163594E+02 -.935385674E+02 -.935460753E+02 -.935388191E+02 -.935168658E+02 -.934804122E+02 -.934297810E+02 -.933654144E+02 -.932878663E+02 -.931977912E+02 -.930959330E+02 -.929831116E+02 -.928602089E+02 -.927281544E+02 -.925879108E+02 -.924404595E+02 -.922867874E+02 -.921278734E+02 -.919646775E+02 -.917981294E+02 -.916291199E+02 -.914584933E+02 -.912870402E+02 -.911154937E+02 -.909445251E+02 -.907747417E+02 -.906066863E+02 -.904408364E+02 -.902776060E+02 -.901173469E+02 -.899603522E+02 -.898068592E+02 -.896570537E+02 -.895110757E+02 -.893690244E+02 -.892309654E+02 -.890969386E+02 -.889669669E+02 -.888410677E+02 -.887192658E+02 -.886016096E+02 -.884881909E+02 -.883791708E+02 -.882748108E+02 -.881755143E+02 -.880818785E+02 -.879947632E+02 -.879153782E+02 -.878453984E+02 -.877871135E+02 -.877436237E+02 -.877190952E+02 -.877190952E+02
 -.877438708E+02 -.877438708E+02 -.877697999E+02 -.878156989E+02 -.878770858E+02 -.879506034E+02 -.880337499E+02 -.881246727E+02 -.882220104E+02 -.883247720E+02 -.884322433E+02 -.885439157E+02 -.886594306E+02 -.887785364E+02 -.889010550E+02 -.890268559E+02 -.891558349E+02 -.892878984E+02 -.894229497E+02 -.895608785E+02 -.897015527E+02 -.898448108E+02 -.899904564E+02 -.901382533E+02 -.902879223E+02 -.904391378E+02 -.905915258E+02 -.907446631E+02 -.908980766E+02 -.910512440E+02 -.912035952E+02 -.913545145E+02 -.915033443E+02 -.916493893E+02 -.917919219E+02 -.919301888E+02 -.920634182E+02 -.921908283E+02 -.923116364E+02 -.924250687E+02 -.925303703E+02 -.926268163E+02 -.927137222E+02 -.927904544E+02 -.928564404E+02 -.929111782E+02 -.929542447E+02 -.929853033E+02 -.930041094E+02 -.930105153E+02 -.930044724E+02 -.929860323E+02 -.929553459E+02 -.929126610E+02 -.928583173E+02 -.927927411E+02 -.927164375E+02 -.926299825E+02 -.925340130E+02 -.924292169E+02 -.923163226E+02 -.921960886E+02 -.920692924E+02 -.919367206E+02 -.917991589E+02 -.916573830E+02 -.915121504E+02 -.913641930E+02 -.912142105E+02 -.910628650E+02 -.909107766E+02 -.907585201E+02 -.906066223E+02 -.904555606E+02 -.903057625E+02 -.901576057E+02 -.900114187E+02 -.898674832E+02 -.897260360E+02 -.895872722E+02 -.894513494E+02 -.893183920E+02 -.891884975E+02 -.890617428E+02 -.889381929E+02 -.888179107E+02 -.887009699E+02 -.885874702E+02 -.884775570E+02 -.883714459E+02 -.882694547E+02 -.881720433E+02 -.880798662E+02 -.879938402E+02 -.879152319E+02 -.878457721E+02 -.877878047E+02 -.877444813E+02 -.877200155E+02 -.877200155E+02
 -.877382145E+02 -.877382145E+02 -.877636858E+02 -.878087269E+02 -.878688852E+02 -.879408120E+02 -.880219986E+02 -.881105745E+02 -.882051522E+02 -.883047091E+02 -.884084960E+02 -.885159667E+02 -.886267243E+02 -.887404788E+02 -.888570148E+02 -.889761663E+02 -.890977963E+02 -.892217816E+02 -.893480003E+02 -.894763222E+02 -.896066005E+02 -.897386659E+02 -.898723219E+02 -.900073405E+02 -.901434593E+02 -.902803797E+02 -.904177653E+02 -.905552416E+02 -.906923958E+02 -.908287777E+02 -.909639016E+02 -.910972480E+02 -.912282675E+02 -.913563839E+02 -.914809991E+02 -.916014984E+02 -.917172562E+02 -.918276431E+02 -.919320324E+02 -.920298078E+02 -.921203713E+02 -.922031513E+02 -.922776101E+02 -.923432517E+02 -.923996299E+02 -.924463540E+02 -.924830960E+02 -.925095950E+02 -.925256624E+02 -.925311839E+02 -.925261225E+02 -.925105183E+02 -.924844885E+02 -.924482250E+02 -.924019915E+02 -.923461195E+02 -.922810025E+02 -.922070902E+02 -.921248817E+02 -.920349180E+02 -.919377742E+02 -.918340518E+02 -.917243705E+02 -.916093606E+02 -.914896554E+02 -.913658843E+02 -.912386658E+02 -.911086020E+02 -.909762731E+02 -.908422329E+02 -.907070047E+02 -.905710785E+02 -.904349085E+02 -.902989114E+02 -.901634654E+02 -.900289100E+02 -.898955461E+02 -.897636377E+02 -.896334125E+02 -.895050654E+02 -.893787608E+02 -.892546368E+02 -.891328101E+02 -.890133822E+02 -.888964469E+02 -.887820996E+02 -.886704493E+02 -.885616332E+02 -.884558361E+02 -.883533137E+02 -.882544239E+02 -.881596667E+02 -.880697348E+02 -.879855807E+02 -.879085029E+02 -.878402582E+02 -.877832086E+02 -.877405125E+02 -.877163750E+02 -.877163750E+02
 -.877289159E+02 -.877289159E+02 -.877537217E+02 -.877975464E+02 -.878560129E+02 -.879258180E+02 -.880044767E+02 -.880901257E+02 -.881813734E+02 -.882771840E+02 -.883767897E+02 -.884796218E+02 -.885852583E+02 -.886933839E+02 -.888037578E+02 -.889161896E+02 -.890305206E+02 -.891466084E+02 -.892643157E+02 -.893835011E+02 -.895040118E+02 -.896256782E+02 -.897483095E+02 -.898716908E+02 -.899955799E+02 -.901197066E+02 -.902437715E+02 -.903674453E+02 -.904903699E+02 -.906121590E+02 -.907323995E+02 -.908506538E+02 -.909664626E+02 -.910793480E+02 -.911888173E+02 -.912943676E+02 -.913954899E+02 -.914916749E+02 -.915824185E+02 -.916672270E+02 -.917456238E+02 -.918171546E+02 -.918813942E+02 -.919379515E+02 -.919864754E+02 -.920266596E+02 -.920582473E+02 -.920810350E+02 -.920948752E+02 -.920996793E+02 -.920954186E+02 -.920821247E+02 -.920598893E+02 -.920288628E+02 -.919892517E+02 -.919413158E+02 -.918853645E+02 -.918217521E+02 -.917508726E+02 -.916731546E+02 -.915890554E+02 -.914990552E+02 -.914036508E+02 -.913033499E+02 -.911986652E+02 -.910901093E+02 -.909781886E+02 -.908633997E+02 -.907462241E+02 -.906271249E+02 -.905065434E+02 -.903848963E+02 -.902625736E+02 -.901399369E+02 -.900173183E+02 -.898950199E+02 -.897733138E+02 -.896524427E+02 -.895326210E+02 -.894140369E+02 -.892968546E+02 -.891812175E+02 -.890672530E+02 -.889550777E+02 -.888448042E+02 -.887365501E+02 -.886304489E+02 -.885266644E+02 -.884254089E+02 -.883269660E+02 -.882317209E+02 -.881401990E+02 -.880531156E+02 -.879714406E+02 -.878964835E+02 -.878300021E+02 -.877743463E+02 -.877326445E+02 -.877090475E+02 -.877090475E+02
 -.877167703E+02 -.877167703E+02 -.877407504E+02 -.877830839E+02 -.878395052E+02 -.879067866E+02 -.879824914E+02 -.880647845E+02 -.881522874E+02 -.882439670E+02 -.883390500E+02 -.884369573E+02 -.885372535E+02 -.886396077E+02 -.887437633E+02 -.888495150E+02 -.889566903E+02 -.890651357E+02 -.891747055E+02 -.892852537E+02 -.893966271E+02 -.895086607E+02 -.896211732E+02 -.897339649E+02 -.898468153E+02 -.899594821E+02 -.900717002E+02 -.901831821E+02 -.902936180E+02 -.904026770E+02 -.905100083E+02 -.906152431E+02 -.907179974E+02 -.908178740E+02 -.909144661E+02 -.910073606E+02 -.910961421E+02 -.911803967E+02 -.912597165E+02 -.913337041E+02 -.914019770E+02 -.914641723E+02 -.915199510E+02 -.915690024E+02 -.916110485E+02 -.916458471E+02 -.916731955E+02 -.916929334E+02 -.917049450E+02 -.917091607E+02 -.917055582E+02 -.916941626E+02 -.916750464E+02 -.916483282E+02 -.916141714E+02 -.915727814E+02 -.915244032E+02 -.914693180E+02 -.914078395E+02 -.913403094E+02 -.912670940E+02 -.911885787E+02 -.911051641E+02 -.910172614E+02 -.909252876E+02 -.908296615E+02 -.907307994E+02 -.906291116E+02 -.905249986E+02 -.904188478E+02 -.903110315E+02 -.902019035E+02 -.900917979E+02 -.899810274E+02 -.898698822E+02 -.897586291E+02 -.896475119E+02 -.895367513E+02 -.894265457E+02 -.893170731E+02 -.892084926E+02 -.891009479E+02 -.889945706E+02 -.888894853E+02 -.887858162E+02 -.886836949E+02 -.885832712E+02 -.884847266E+02 -.883882915E+02 -.882942673E+02 -.882030556E+02 -.881151954E+02 -.880314111E+02 -.879526754E+02 -.878802909E+02 -.878159962E+02 -.877621043E+02 -.877216835E+02 -.876987934E+02 -.876987934E+02
 -.877024531E+02 -.877024531E+02 -.877254875E+02 -.877661247E+02 -.878202391E+02 -.878847020E+02 -.879571446E+02 -.880357764E+02 -.881192465E+02 -.882065365E+02 -.882968788E+02 -.883896940E+02 -.884845418E+02 -.885810842E+02 -.886790565E+02 -.887782453E+02 -.888784708E+02 -.889795740E+02 -.890814064E+02 -.891838218E+02 -.892866705E+02 -.893897947E+02 -.894930250E+02 -.895961778E+02 -.896990539E+02 -.898014373E+02 -.899030947E+02 -.900037756E+02 -.901032125E+02 -.902011223E+02 -.902972071E+02 -.903911561E+02 -.904826474E+02 -.905713503E+02 -.906569279E+02 -.907390399E+02 -.908173458E+02 -.908915076E+02 -.909611940E+02 -.910260829E+02 -.910858659E+02 -.911402510E+02 -.911889664E+02 -.912317636E+02 -.912684207E+02 -.912987448E+02 -.913225749E+02 -.913397837E+02 -.913502795E+02 -.913540073E+02 -.913509495E+02 -.913411264E+02 -.913245957E+02 -.913014519E+02 -.912718250E+02 -.912358787E+02 -.911938086E+02 -.911458395E+02 -.910922227E+02 -.910332328E+02 -.909691646E+02 -.909003296E+02 -.908270525E+02 -.907496679E+02 -.906685166E+02 -.905839421E+02 -.904962878E+02 -.904058937E+02 -.903130934E+02 -.902182119E+02 -.901215629E+02 -.900234472E+02 -.899241506E+02 -.898239430E+02 -.897230768E+02 -.896217870E+02 -.895202903E+02 -.894187858E+02 -.893174550E+02 -.892164639E+02 -.891159640E+02 -.890160950E+02 -.889169887E+02 -.888187728E+02 -.887215773E+02 -.886255421E+02 -.885308266E+02 -.884376228E+02 -.883461717E+02 -.882567845E+02 -.881698703E+02 -.880859719E+02 -.880058120E+02 -.879303536E+02 -.878608783E+02 -.877990887E+02 -.877472412E+02 -.877083200E+02 -.876862643E+02 -.876862643E+02
 -.876865304E+02 -.876865304E+02 -.877085324E+02 -.877473260E+02 -.877989475E+02 -.878603852E+02 -.879293532E+02 -.880041189E+02 -.880833698E+02 -.881661123E+02 -.882515935E+02 -.883392410E+02 -.884286173E+02 -.885193836E+02 -.886112730E+02 -.887040692E+02 -.887975903E+02 -.888916762E+02 -.889861790E+02 -.890809555E+02 -.891758621E+02 -.892707499E+02 -.893654619E+02 -.894598311E+02 -.895536783E+02 -.896468118E+02 -.897390269E+02 -.898301054E+02 -.899198171E+02 -.900079194E+02 -.900941594E+02 -.901782745E+02 -.902599946E+02 -.903390436E+02 -.904151416E+02 -.904880074E+02 -.905573604E+02 -.906229239E+02 -.906844269E+02 -.907416076E+02 -.907942154E+02 -.908420143E+02 -.908847849E+02 -.909223272E+02 -.909544628E+02 -.909810372E+02 -.910019215E+02 -.910170139E+02 -.910262413E+02 -.910295599E+02 -.910269558E+02 -.910184455E+02 -.910040752E+02 -.909839208E+02 -.909580865E+02 -.909267037E+02 -.908899298E+02 -.908479455E+02 -.908009536E+02 -.907491760E+02 -.906928515E+02 -.906322333E+02 -.905675859E+02 -.904991829E+02 -.904273040E+02 -.903522322E+02 -.902742518E+02 -.901936451E+02 -.901106911E+02 -.900256625E+02 -.899388244E+02 -.898504323E+02 -.897607309E+02 -.896699526E+02 -.895783171E+02 -.894860301E+02 -.893932838E+02 -.893002565E+02 -.892071133E+02 -.891140071E+02 -.890210802E+02 -.889284663E+02 -.888362942E+02 -.887446913E+02 -.886537893E+02 -.885637317E+02 -.884746826E+02 -.883868390E+02 -.883004465E+02 -.882158195E+02 -.881333674E+02 -.880536290E+02 -.879773165E+02 -.879053732E+02 -.878390484E+02 -.877799954E+02 -.877303984E+02 -.876931387E+02 -.876720121E+02 -.876720121E+02
 -.876694706E+02 -.876694706E+02 -.876903808E+02 -.877272310E+02 -.877762353E+02 -.878345124E+02 -.878998711E+02 -.879706462E+02 -.880455726E+02 -.881236891E+02 -.882042642E+02 -.882867391E+02 -.883706842E+02 -.884557654E+02 -.885417180E+02 -.886283271E+02 -.887154121E+02 -.888028149E+02 -.888903910E+02 -.889780025E+02 -.890655129E+02 -.891527833E+02 -.892396696E+02 -.893260200E+02 -.894116745E+02 -.894964633E+02 -.895802067E+02 -.896627155E+02 -.897437909E+02 -.898232253E+02 -.899008035E+02 -.899763034E+02 -.900494977E+02 -.901201552E+02 -.901880429E+02 -.902529272E+02 -.903145763E+02 -.903727624E+02 -.904272630E+02 -.904778639E+02 -.905243608E+02 -.905665615E+02 -.906042882E+02 -.906373786E+02 -.906656888E+02 -.906890940E+02 -.907074902E+02 -.907207958E+02 -.907289518E+02 -.907319233E+02 -.907296992E+02 -.907222930E+02 -.907097420E+02 -.906921074E+02 -.906694736E+02 -.906419467E+02 -.906096538E+02 -.905727417E+02 -.905313745E+02 -.904857329E+02 -.904360114E+02 -.903824168E+02 -.903251657E+02 -.902644830E+02 -.902005991E+02 -.901337482E+02 -.900641662E+02 -.899920888E+02 -.899177495E+02 -.898413778E+02 -.897631981E+02 -.896834277E+02 -.896022761E+02 -.895199437E+02 -.894366209E+02 -.893524881E+02 -.892677150E+02 -.891824607E+02 -.890968744E+02 -.890110960E+02 -.889252579E+02 -.888394865E+02 -.887539055E+02 -.886686395E+02 -.885838193E+02 -.884995883E+02 -.884161114E+02 -.883335865E+02 -.882522590E+02 -.881724413E+02 -.880945376E+02 -.880190762E+02 -.879467519E+02 -.878784803E+02 -.878154696E+02 -.877593133E+02 -.877121112E+02 -.876766277E+02 -.876564980E+02 -.876564980E+02
 -.876516569E+02 -.876516569E+02 -.876714379E+02 -.877062830E+02 -.877525955E+02 -.878076340E+02 -.878693102E+02 -.879360339E+02 -.880065940E+02 -.880800674E+02 -.881557494E+02 -.882330996E+02 -.883117006E+02 -.883912267E+02 -.884714192E+02 -.885520676E+02 -.886329952E+02 -.887140485E+02 -.887950879E+02 -.888759820E+02 -.889566027E+02 -.890368212E+02 -.891165055E+02 -.891955189E+02 -.892737183E+02 -.893509537E+02 -.894270677E+02 -.895018959E+02 -.895752667E+02 -.896470022E+02 -.897169190E+02 -.897848288E+02 -.898505399E+02 -.899138583E+02 -.899745889E+02 -.900325374E+02 -.900875113E+02 -.901393222E+02 -.901877868E+02 -.902327289E+02 -.902739811E+02 -.903113861E+02 -.903447987E+02 -.903740869E+02 -.903991335E+02 -.904198372E+02 -.904361140E+02 -.904478974E+02 -.904551401E+02 -.904578137E+02 -.904559095E+02 -.904494385E+02 -.904384311E+02 -.904229371E+02 -.904030249E+02 -.903787810E+02 -.903503088E+02 -.903177277E+02 -.902811719E+02 -.902407890E+02 -.901967384E+02 -.901491897E+02 -.900983214E+02 -.900443189E+02 -.899873730E+02 -.899276783E+02 -.898654314E+02 -.898008292E+02 -.897340681E+02 -.896653417E+02 -.895948402E+02 -.895227487E+02 -.894492468E+02 -.893745072E+02 -.892986953E+02 -.892219688E+02 -.891444773E+02 -.890663626E+02 -.889877588E+02 -.889087934E+02 -.888295886E+02 -.887502627E+02 -.886709333E+02 -.885917206E+02 -.885127520E+02 -.884341685E+02 -.883561330E+02 -.882788408E+02 -.882025336E+02 -.881275178E+02 -.880541876E+02 -.879830563E+02 -.879147954E+02 -.878502871E+02 -.877906913E+02 -.877375339E+02 -.876928213E+02 -.876591902E+02 -.876401030E+02 -.876401030E+02
 -.876333978E+02 -.876333978E+02 -.876520298E+02 -.876848388E+02 -.877284242E+02 -.877801913E+02 -.878381604E+02 -.879008215E+02 -.879670224E+02 -.880358826E+02 -.881067279E+02 -.881790399E+02 -.882524169E+02 -.883265447E+02 -.884011728E+02 -.884760976E+02 -.885511486E+02 -.886261777E+02 -.887010522E+02 -.887756478E+02 -.888498449E+02 -.889235248E+02 -.889965673E+02 -.890688494E+02 -.891402434E+02 -.892106168E+02 -.892798320E+02 -.893477458E+02 -.894142101E+02 -.894790722E+02 -.895421753E+02 -.896033597E+02 -.896624631E+02 -.897193221E+02 -.897737730E+02 -.898256535E+02 -.898748033E+02 -.899210657E+02 -.899642890E+02 -.900043278E+02 -.900410439E+02 -.900743083E+02 -.901040016E+02 -.901300159E+02 -.901522553E+02 -.901706371E+02 -.901850927E+02 -.901955682E+02 -.902020249E+02 -.902044399E+02 -.902028063E+02 -.901971330E+02 -.901874450E+02 -.901737830E+02 -.901562030E+02 -.901347756E+02 -.901095855E+02 -.900807306E+02 -.900483210E+02 -.900124779E+02 -.899733325E+02 -.899310249E+02 -.898857025E+02 -.898375192E+02 -.897866334E+02 -.897332074E+02 -.896774056E+02 -.896193933E+02 -.895593360E+02 -.894973973E+02 -.894337389E+02 -.893685189E+02 -.893018913E+02 -.892340051E+02 -.891650040E+02 -.890950258E+02 -.890242024E+02 -.889526597E+02 -.888805182E+02 -.888078935E+02 -.887348978E+02 -.886616410E+02 -.885882340E+02 -.885147912E+02 -.884414354E+02 -.883683034E+02 -.882955537E+02 -.882233768E+02 -.881520078E+02 -.880817437E+02 -.880129656E+02 -.879461677E+02 -.878819944E+02 -.878212894E+02 -.877651593E+02 -.877150567E+02 -.876728881E+02 -.876411548E+02 -.876231378E+02 -.876231378E+02
 -.876149383E+02 -.876149383E+02 -.876324155E+02 -.876631810E+02 -.877040349E+02 -.877525327E+02 -.878068074E+02 -.878654329E+02 -.879273187E+02 -.879916303E+02 -.880577270E+02 -.881251149E+02 -.881934107E+02 -.882623134E+02 -.883315832E+02 -.884010248E+02 -.884704751E+02 -.885397931E+02 -.886088531E+02 -.886775387E+02 -.887457388E+02 -.888133446E+02 -.888802469E+02 -.889463350E+02 -.890114954E+02 -.890756111E+02 -.891385614E+02 -.892002218E+02 -.892604642E+02 -.893191573E+02 -.893761670E+02 -.894313571E+02 -.894845901E+02 -.895357278E+02 -.895846327E+02 -.896311683E+02 -.896752008E+02 -.897165995E+02 -.897552382E+02 -.897909962E+02 -.898237593E+02 -.898534206E+02 -.898798821E+02 -.899030546E+02 -.899228594E+02 -.899392288E+02 -.899521063E+02 -.899614480E+02 -.899672221E+02 -.899694101E+02 -.899680062E+02 -.899630180E+02 -.899544661E+02 -.899423838E+02 -.899268171E+02 -.899078243E+02 -.898854749E+02 -.898598497E+02 -.898310393E+02 -.897991438E+02 -.897642720E+02 -.897265397E+02 -.896860694E+02 -.896429893E+02 -.895974315E+02 -.895495318E+02 -.894994282E+02 -.894472599E+02 -.893931666E+02 -.893372873E+02 -.892797595E+02 -.892207184E+02 -.891602965E+02 -.890986223E+02 -.890358209E+02 -.889720128E+02 -.889073139E+02 -.888418363E+02 -.887756877E+02 -.887089728E+02 -.886417940E+02 -.885742531E+02 -.885064536E+02 -.884385037E+02 -.883705206E+02 -.883026354E+02 -.882350009E+02 -.881678005E+02 -.881012607E+02 -.880356671E+02 -.879713849E+02 -.879088861E+02 -.878487849E+02 -.877918832E+02 -.877392307E+02 -.876922023E+02 -.876526001E+02 -.876227854E+02 -.876058520E+02 -.876058520E+02
 -.875964695E+02 -.875964695E+02 -.876127967E+02 -.876415298E+02 -.876796710E+02 -.877249285E+02 -.877755498E+02 -.878301946E+02 -.878878368E+02 -.879476896E+02 -.880091480E+02 -.880717446E+02 -.881351159E+02 -.881989761E+02 -.882630971E+02 -.883272934E+02 -.883914101E+02 -.884553142E+02 -.885188874E+02 -.885820214E+02 -.886446134E+02 -.887065639E+02 -.887677742E+02 -.888281447E+02 -.888875746E+02 -.889459605E+02 -.890031967E+02 -.890591747E+02 -.891137836E+02 -.891669102E+02 -.892184395E+02 -.892682554E+02 -.893162407E+02 -.893622786E+02 -.894062528E+02 -.894480486E+02 -.894875534E+02 -.895246580E+02 -.895592569E+02 -.895912497E+02 -.896205414E+02 -.896470433E+02 -.896706741E+02 -.896913602E+02 -.897090365E+02 -.897236471E+02 -.897351457E+02 -.897434960E+02 -.897486719E+02 -.897506582E+02 -.897494502E+02 -.897450543E+02 -.897374875E+02 -.897267774E+02 -.897129620E+02 -.896960893E+02 -.896762169E+02 -.896534116E+02 -.896277486E+02 -.895993110E+02 -.895681888E+02 -.895344788E+02 -.894982830E+02 -.894597084E+02 -.894188658E+02 -.893758693E+02 -.893308349E+02 -.892838803E+02 -.892351238E+02 -.891846837E+02 -.891326771E+02 -.890792202E+02 -.890244267E+02 -.889684081E+02 -.889112729E+02 -.888531266E+02 -.887940715E+02 -.887342068E+02 -.886736288E+02 -.886124321E+02 -.885507099E+02 -.884885559E+02 -.884260664E+02 -.883633428E+02 -.883004959E+02 -.882376505E+02 -.881749522E+02 -.881125763E+02 -.880507391E+02 -.879897127E+02 -.879298445E+02 -.878715825E+02 -.878155082E+02 -.877623795E+02 -.877131862E+02 -.876692232E+02 -.876321852E+02 -.876042906E+02 -.875884432E+02 -.875884432E+02
 -.875781371E+02 -.875781371E+02 -.875933271E+02 -.876200525E+02 -.876555175E+02 -.876975831E+02 -.877446124E+02 -.877953520E+02 -.878488413E+02 -.879043425E+02 -.879612875E+02 -.880192368E+02 -.880778480E+02 -.881368515E+02 -.881960320E+02 -.882552144E+02 -.883142530E+02 -.883730229E+02 -.884314136E+02 -.884893247E+02 -.885466618E+02 -.886033340E+02 -.886592521E+02 -.887143270E+02 -.887684690E+02 -.888215869E+02 -.888735878E+02 -.889243773E+02 -.889738592E+02 -.890219357E+02 -.890685081E+02 -.891134769E+02 -.891567423E+02 -.891982051E+02 -.892377668E+02 -.892753304E+02 -.893108012E+02 -.893440875E+02 -.893751008E+02 -.894037571E+02 -.894299772E+02 -.894536871E+02 -.894748192E+02 -.894933124E+02 -.895091128E+02 -.895221739E+02 -.895324574E+02 -.895399332E+02 -.895445800E+02 -.895463852E+02 -.895453449E+02 -.895414645E+02 -.895347581E+02 -.895252487E+02 -.895129677E+02 -.894979551E+02 -.894802586E+02 -.894599339E+02 -.894370433E+02 -.894116562E+02 -.893838477E+02 -.893536986E+02 -.893212944E+02 -.892867247E+02 -.892500827E+02 -.892114644E+02 -.891709680E+02 -.891286930E+02 -.890847400E+02 -.890392097E+02 -.889922024E+02 -.889438178E+02 -.888941539E+02 -.888433074E+02 -.887913726E+02 -.887384418E+02 -.886846052E+02 -.886299506E+02 -.885745643E+02 -.885185312E+02 -.884619360E+02 -.884048647E+02 -.883474062E+02 -.882896552E+02 -.882317156E+02 -.881737051E+02 -.881157616E+02 -.880580511E+02 -.880007786E+02 -.879442014E+02 -.878886479E+02 -.878345404E+02 -.877824262E+02 -.877330174E+02 -.876872425E+02 -.876463147E+02 -.876118200E+02 -.875858324E+02 -.875710646E+02 -.875710646E+02
 -.875600486E+02 -.875600486E+02 -.875741202E+02 -.875988725E+02 -.876317102E+02 -.876706464E+02 -.877141595E+02 -.877610833E+02 -.878105230E+02 -.878617907E+02 -.879143560E+02 -.879678079E+02 -.880218259E+02 -.880761573E+02 -.881306004E+02 -.881849912E+02 -.882391932E+02 -.882930900E+02 -.883465792E+02 -.883995679E+02 -.884519698E+02 -.885037022E+02 -.885546848E+02 -.886048378E+02 -.886540814E+02 -.887023352E+02 -.887495177E+02 -.887955465E+02 -.888403380E+02 -.888838078E+02 -.889258710E+02 -.889664421E+02 -.890054361E+02 -.890427682E+02 -.890783549E+02 -.891121140E+02 -.891439657E+02 -.891738325E+02 -.892016401E+02 -.892273179E+02 -.892507996E+02 -.892720234E+02 -.892909327E+02 -.893074767E+02 -.893216103E+02 -.893332950E+02 -.893424989E+02 -.893491970E+02 -.893533717E+02 -.893550125E+02 -.893541162E+02 -.893506875E+02 -.893447379E+02 -.893362867E+02 -.893253602E+02 -.893119916E+02 -.892962207E+02 -.892780938E+02 -.892576633E+02 -.892349869E+02 -.892101277E+02 -.891831533E+02 -.891541355E+02 -.891231498E+02 -.890902747E+02 -.890555913E+02 -.890191828E+02 -.889811337E+02 -.889415297E+02 -.889004566E+02 -.888580006E+02 -.888142472E+02 -.887692813E+02 -.887231864E+02 -.886760449E+02 -.886279375E+02 -.885789436E+02 -.885291410E+02 -.884786067E+02 -.884274170E+02 -.883756486E+02 -.883233800E+02 -.882706930E+02 -.882176755E+02 -.881644242E+02 -.881110495E+02 -.880576809E+02 -.880044745E+02 -.879516231E+02 -.878993686E+02 -.878480189E+02 -.877979701E+02 -.877497340E+02 -.877039759E+02 -.876615623E+02 -.876236240E+02 -.875916377E+02 -.875675330E+02 -.875538322E+02 -.875538322E+02
 -.875422804E+02 -.875422804E+02 -.875552562E+02 -.875780767E+02 -.876083446E+02 -.876442232E+02 -.876843053E+02 -.877275113E+02 -.877730124E+02 -.878201706E+02 -.878684935E+02 -.879175992E+02 -.879671894E+02 -.880170290E+02 -.880669301E+02 -.881167400E+02 -.881663320E+02 -.882155980E+02 -.882644436E+02 -.883127835E+02 -.883605390E+02 -.884076352E+02 -.884539997E+02 -.884995613E+02 -.885442493E+02 -.885879925E+02 -.886307197E+02 -.886723588E+02 -.887128372E+02 -.887520818E+02 -.887900195E+02 -.888265770E+02 -.888616813E+02 -.888952602E+02 -.889272425E+02 -.889575586E+02 -.889861407E+02 -.890129235E+02 -.890378443E+02 -.890608436E+02 -.890818657E+02 -.891008588E+02 -.891177755E+02 -.891325732E+02 -.891452142E+02 -.891556665E+02 -.891639033E+02 -.891699039E+02 -.891736536E+02 -.891751437E+02 -.891743716E+02 -.891713411E+02 -.891660621E+02 -.891585505E+02 -.891488284E+02 -.891369234E+02 -.891228691E+02 -.891067041E+02 -.890884723E+02 -.890682221E+02 -.890460064E+02 -.890218823E+02 -.889959100E+02 -.889681533E+02 -.889386787E+02 -.889075547E+02 -.888748519E+02 -.888406423E+02 -.888049990E+02 -.887679954E+02 -.887297055E+02 -.886902028E+02 -.886495608E+02 -.886078518E+02 -.885651478E+02 -.885215193E+02 -.884770362E+02 -.884317674E+02 -.883857813E+02 -.883391466E+02 -.882919324E+02 -.882442101E+02 -.881960547E+02 -.881475471E+02 -.880987770E+02 -.880498472E+02 -.880008784E+02 -.879520163E+02 -.879034410E+02 -.878553784E+02 -.878081155E+02 -.877620210E+02 -.877175713E+02 -.876753841E+02 -.876362636E+02 -.876012581E+02 -.875717355E+02 -.875494820E+02 -.875368310E+02 -.875368310E+02
 -.875248829E+02 -.875248829E+02 -.875367881E+02 -.875577225E+02 -.875854830E+02 -.876183813E+02 -.876551226E+02 -.876947134E+02 -.877363902E+02 -.877795647E+02 -.878237827E+02 -.878686912E+02 -.879140148E+02 -.879595358E+02 -.880050804E+02 -.880505076E+02 -.880957003E+02 -.881405589E+02 -.881849967E+02 -.882289360E+02 -.882723050E+02 -.883150364E+02 -.883570652E+02 -.883983278E+02 -.884387616E+02 -.884783039E+02 -.885168921E+02 -.885544634E+02 -.885909548E+02 -.886263029E+02 -.886604447E+02 -.886933171E+02 -.887248576E+02 -.887550045E+02 -.887836971E+02 -.888108763E+02 -.888364844E+02 -.888604662E+02 -.888827686E+02 -.889033416E+02 -.889221382E+02 -.889391147E+02 -.889542314E+02 -.889674524E+02 -.889787464E+02 -.889880863E+02 -.889954498E+02 -.890008197E+02 -.890041836E+02 -.890055342E+02 -.890048695E+02 -.890021926E+02 -.889975118E+02 -.889908406E+02 -.889821973E+02 -.889716053E+02 -.889590925E+02 -.889446916E+02 -.889284391E+02 -.889103761E+02 -.888905469E+02 -.888689996E+02 -.888457852E+02 -.888209575E+02 -.887945728E+02 -.887666893E+02 -.887373671E+02 -.887066674E+02 -.886746526E+02 -.886413858E+02 -.886069303E+02 -.885713497E+02 -.885347073E+02 -.884970660E+02 -.884584884E+02 -.884190363E+02 -.883787710E+02 -.883377536E+02 -.882960448E+02 -.882537059E+02 -.882107993E+02 -.881673896E+02 -.881235452E+02 -.880793402E+02 -.880348573E+02 -.879901913E+02 -.879454541E+02 -.879007810E+02 -.878563388E+02 -.878123368E+02 -.877690411E+02 -.877267928E+02 -.876860321E+02 -.876473295E+02 -.876114269E+02 -.875792906E+02 -.875521806E+02 -.875317413E+02 -.875201197E+02 -.875201197E+02
 -.875078856E+02 -.875078856E+02 -.875187468E+02 -.875378427E+02 -.875631609E+02 -.875931583E+02 -.876266511E+02 -.876627304E+02 -.877006971E+02 -.877400125E+02 -.877802599E+02 -.878211157E+02 -.878623269E+02 -.879036936E+02 -.879450563E+02 -.879862853E+02 -.880272732E+02 -.880679290E+02 -.881081737E+02 -.881479364E+02 -.881871526E+02 -.882257614E+02 -.882637050E+02 -.883009268E+02 -.883373713E+02 -.883729835E+02 -.884077085E+02 -.884414916E+02 -.884742779E+02 -.885060129E+02 -.885366419E+02 -.885661108E+02 -.885943661E+02 -.886213549E+02 -.886470255E+02 -.886713274E+02 -.886942119E+02 -.887156319E+02 -.887355427E+02 -.887539018E+02 -.887706697E+02 -.887858095E+02 -.887992879E+02 -.888110746E+02 -.888211434E+02 -.888294714E+02 -.888360401E+02 -.888408350E+02 -.888438457E+02 -.888450661E+02 -.888444946E+02 -.888421339E+02 -.888379908E+02 -.888320767E+02 -.888244070E+02 -.888150013E+02 -.888038831E+02 -.887910798E+02 -.887766224E+02 -.887605452E+02 -.887428857E+02 -.887236845E+02 -.887029847E+02 -.886808318E+02 -.886572736E+02 -.886323595E+02 -.886061406E+02 -.885786691E+02 -.885499985E+02 -.885201827E+02 -.884892761E+02 -.884573334E+02 -.884244095E+02 -.883905589E+02 -.883558359E+02 -.883202947E+02 -.882839892E+02 -.882469729E+02 -.882093000E+02 -.881710249E+02 -.881322037E+02 -.880928946E+02 -.880531595E+02 -.880130660E+02 -.879726898E+02 -.879321179E+02 -.878914532E+02 -.878508200E+02 -.878103722E+02 -.877703023E+02 -.877308551E+02 -.876923439E+02 -.876551730E+02 -.876198657E+02 -.875871023E+02 -.875577677E+02 -.875330155E+02 -.875143505E+02 -.875037362E+02 -.875037362E+02
 -.874913007E+02 -.874913007E+02 -.875011447E+02 -.875184505E+02 -.875413917E+02 -.875685676E+02 -.875989034E+02 -.876315732E+02 -.876659416E+02 -.877015184E+02 -.877379245E+02 -.877748653E+02 -.878121100E+02 -.878494765E+02 -.878868195E+02 -.879240206E+02 -.879609822E+02 -.879976216E+02 -.880338671E+02 -.880696550E+02 -.881049270E+02 -.881396290E+02 -.881737092E+02 -.882071176E+02 -.882398053E+02 -.882717241E+02 -.883028261E+02 -.883330634E+02 -.883623888E+02 -.883907548E+02 -.884181146E+02 -.884444215E+02 -.884696298E+02 -.884936942E+02 -.885165706E+02 -.885382161E+02 -.885585891E+02 -.885776499E+02 -.885953606E+02 -.886116852E+02 -.886265904E+02 -.886400450E+02 -.886520210E+02 -.886624930E+02 -.886714388E+02 -.886788393E+02 -.886846790E+02 -.886889455E+02 -.886916303E+02 -.886927282E+02 -.886922380E+02 -.886901618E+02 -.886865055E+02 -.886812785E+02 -.886744939E+02 -.886661681E+02 -.886563210E+02 -.886449754E+02 -.886321576E+02 -.886178965E+02 -.886022237E+02 -.885851734E+02 -.885667822E+02 -.885470886E+02 -.885261330E+02 -.885039574E+02 -.884806054E+02 -.884561216E+02 -.884305513E+02 -.884039409E+02 -.883763372E+02 -.883477872E+02 -.883183381E+02 -.882880372E+02 -.882569318E+02 -.882250690E+02 -.881924959E+02 -.881592598E+02 -.881254084E+02 -.880909901E+02 -.880560547E+02 -.880206547E+02 -.879848457E+02 -.879486890E+02 -.879122532E+02 -.878756176E+02 -.878388761E+02 -.878021424E+02 -.877655567E+02 -.877292950E+02 -.876935807E+02 -.876586995E+02 -.876250200E+02 -.875930188E+02 -.875633148E+02 -.875367132E+02 -.875142627E+02 -.874973305E+02 -.874877005E+02 -.874877005E+02
 -.874751269E+02 -.874751269E+02 -.874839805E+02 -.874995434E+02 -.875201714E+02 -.875446034E+02 -.875718709E+02 -.876012296E+02 -.876321066E+02 -.876640598E+02 -.876967470E+02 -.877299019E+02 -.877633163E+02 -.877968256E+02 -.878302983E+02 -.878636275E+02 -.878967252E+02 -.879295168E+02 -.879619379E+02 -.879939314E+02 -.880254453E+02 -.880564314E+02 -.880868440E+02 -.881166390E+02 -.881457736E+02 -.881742055E+02 -.882018930E+02 -.882287948E+02 -.882548699E+02 -.882800775E+02 -.883043772E+02 -.883277291E+02 -.883500941E+02 -.883714335E+02 -.883917097E+02 -.884108863E+02 -.884289281E+02 -.884458013E+02 -.884614739E+02 -.884759155E+02 -.884890980E+02 -.885009952E+02 -.885115833E+02 -.885208411E+02 -.885287499E+02 -.885352937E+02 -.885404594E+02 -.885442367E+02 -.885466184E+02 -.885476003E+02 -.885471812E+02 -.885453630E+02 -.885421506E+02 -.885375520E+02 -.885315780E+02 -.885242426E+02 -.885155624E+02 -.885055567E+02 -.884942475E+02 -.884816591E+02 -.884678183E+02 -.884527540E+02 -.884364968E+02 -.884190795E+02 -.884005364E+02 -.883809030E+02 -.883602163E+02 -.883385142E+02 -.883158356E+02 -.882922199E+02 -.882677073E+02 -.882423381E+02 -.882161530E+02 -.881891927E+02 -.881614983E+02 -.881331105E+02 -.881040707E+02 -.880744200E+02 -.880442004E+02 -.880134547E+02 -.879822271E+02 -.879505642E+02 -.879185159E+02 -.878861371E+02 -.878534897E+02 -.878206454E+02 -.877876889E+02 -.877547232E+02 -.877218752E+02 -.876893044E+02 -.876572126E+02 -.876258585E+02 -.875955750E+02 -.875667925E+02 -.875400698E+02 -.875161332E+02 -.874959283E+02 -.874806878E+02 -.874720190E+02 -.874720190E+02
 -.874593535E+02 -.874593535E+02 -.874672420E+02 -.874811073E+02 -.874994835E+02 -.875212454E+02 -.875455289E+02 -.875716698E+02 -.875991564E+02 -.876275937E+02 -.876566761E+02 -.876861653E+02 -.877158752E+02 -.877456584E+02 -.877753972E+02 -.878049962E+02 -.878343766E+02 -.878634719E+02 -.878922248E+02 -.879205845E+02 -.879485052E+02 -.879759441E+02 -.880028613E+02 -.880292181E+02 -.880549771E+02 -.880801018E+02 -.881045560E+02 -.881283040E+02 -.881513106E+02 -.881735407E+02 -.881949598E+02 -.882155340E+02 -.882352296E+02 -.882540140E+02 -.882718552E+02 -.882887223E+02 -.883045856E+02 -.883194166E+02 -.883331881E+02 -.883458747E+02 -.883574526E+02 -.883678999E+02 -.883771966E+02 -.883853248E+02 -.883922689E+02 -.883980154E+02 -.884025535E+02 -.884058744E+02 -.884079722E+02 -.884088434E+02 -.884084869E+02 -.884069043E+02 -.884040998E+02 -.884000800E+02 -.883948542E+02 -.883884338E+02 -.883808329E+02 -.883720677E+02 -.883621566E+02 -.883511201E+02 -.883389807E+02 -.883257626E+02 -.883114918E+02 -.882961958E+02 -.882799035E+02 -.882626452E+02 -.882444520E+02 -.882253561E+02 -.882053906E+02 -.881845890E+02 -.881629855E+02 -.881406147E+02 -.881175114E+02 -.880937106E+02 -.880692477E+02 -.880441579E+02 -.880184769E+02 -.879922407E+02 -.879654858E+02 -.879382498E+02 -.879105716E+02 -.878824923E+02 -.878540562E+02 -.878253121E+02 -.877963153E+02 -.877671298E+02 -.877378315E+02 -.877085126E+02 -.876792869E+02 -.876502971E+02 -.876217243E+02 -.875937997E+02 -.875668212E+02 -.875411740E+02 -.875173572E+02 -.874960199E+02 -.874780066E+02 -.874644176E+02 -.874566874E+02 -.874566874E+02
 -.874439637E+02 -.874439637E+02 -.874509112E+02 -.874631220E+02 -.874793039E+02 -.874984652E+02 -.875198438E+02 -.875428540E+02 -.875670441E+02 -.875920657E+02 -.876176485E+02 -.876435824E+02 -.876697027E+02 -.876958791E+02 -.877220078E+02 -.877480043E+02 -.877737992E+02 -.877993337E+02 -.878245575E+02 -.878494259E+02 -.878738988E+02 -.878979390E+02 -.879215116E+02 -.879445832E+02 -.879671215E+02 -.879890949E+02 -.880104724E+02 -.880312235E+02 -.880513181E+02 -.880707262E+02 -.880894186E+02 -.881073664E+02 -.881245413E+02 -.881409154E+02 -.881564620E+02 -.881711550E+02 -.881849694E+02 -.881978811E+02 -.882098674E+02 -.882209071E+02 -.882309801E+02 -.882400682E+02 -.882481545E+02 -.882552243E+02 -.882612645E+02 -.882662638E+02 -.882702130E+02 -.882731052E+02 -.882749352E+02 -.882757000E+02 -.882753989E+02 -.882740332E+02 -.882716063E+02 -.882681239E+02 -.882635935E+02 -.882580248E+02 -.882514295E+02 -.882438211E+02 -.882352150E+02 -.882256284E+02 -.882150800E+02 -.882035902E+02 -.881911807E+02 -.881778747E+02 -.881636963E+02 -.881486710E+02 -.881328250E+02 -.881161856E+02 -.880987806E+02 -.880806384E+02 -.880617880E+02 -.880422587E+02 -.880220802E+02 -.880012823E+02 -.879798953E+02 -.879579494E+02 -.879354752E+02 -.879125039E+02 -.878890670E+02 -.878651971E+02 -.878409280E+02 -.878162959E+02 -.877913394E+02 -.877661017E+02 -.877406312E+02 -.877149846E+02 -.876892291E+02 -.876634460E+02 -.876377363E+02 -.876122262E+02 -.875870758E+02 -.875624896E+02 -.875387311E+02 -.875161403E+02 -.874951584E+02 -.874763580E+02 -.874604845E+02 -.874485088E+02 -.874416958E+02 -.874416958E+02
 -.874289438E+02 -.874289438E+02 -.874349730E+02 -.874455693E+02 -.874596108E+02 -.874762362E+02 -.874947838E+02 -.875147441E+02 -.875357249E+02 -.875574230E+02 -.875796034E+02 -.876020831E+02 -.876247189E+02 -.876473973E+02 -.876700278E+02 -.876925371E+02 -.877148647E+02 -.877369597E+02 -.877587783E+02 -.877802819E+02 -.878014359E+02 -.878222081E+02 -.878425687E+02 -.878624891E+02 -.878819416E+02 -.879008995E+02 -.879193363E+02 -.879372263E+02 -.879545438E+02 -.879712639E+02 -.879873617E+02 -.880028131E+02 -.880175942E+02 -.880316818E+02 -.880450535E+02 -.880576875E+02 -.880695629E+02 -.880806598E+02 -.880909592E+02 -.881004434E+02 -.881090958E+02 -.881169012E+02 -.881238459E+02 -.881299173E+02 -.881351047E+02 -.881393989E+02 -.881427922E+02 -.881452788E+02 -.881468544E+02 -.881475167E+02 -.881472650E+02 -.881461003E+02 -.881440256E+02 -.881410455E+02 -.881371662E+02 -.881323958E+02 -.881267439E+02 -.881202218E+02 -.881128421E+02 -.881046192E+02 -.880955686E+02 -.880857072E+02 -.880750530E+02 -.880636253E+02 -.880514443E+02 -.880385312E+02 -.880249078E+02 -.880105969E+02 -.879956217E+02 -.879800062E+02 -.879637747E+02 -.879469517E+02 -.879295623E+02 -.879116318E+02 -.878931855E+02 -.878742492E+02 -.878548490E+02 -.878350113E+02 -.878147631E+02 -.877941324E+02 -.877731483E+02 -.877518418E+02 -.877302466E+02 -.877083997E+02 -.876863436E+02 -.876641273E+02 -.876418094E+02 -.876194609E+02 -.875971696E+02 -.875750455E+02 -.875532281E+02 -.875318957E+02 -.875112775E+02 -.874916694E+02 -.874734553E+02 -.874571331E+02 -.874433509E+02 -.874329522E+02 -.874270363E+02 -.874270363E+02
 -.874142995E+02 -.874142995E+02 -.874194315E+02 -.874284511E+02 -.874404032E+02 -.874545543E+02 -.874703405E+02 -.874873277E+02 -.875051814E+02 -.875236431E+02 -.875425121E+02 -.875616324E+02 -.875808816E+02 -.876001630E+02 -.876193992E+02 -.876385277E+02 -.876574968E+02 -.876762632E+02 -.876947895E+02 -.877130431E+02 -.877309944E+02 -.877486165E+02 -.877658839E+02 -.877827728E+02 -.877992597E+02 -.878153224E+02 -.878309388E+02 -.878460872E+02 -.878607464E+02 -.878748957E+02 -.878885144E+02 -.879015826E+02 -.879140804E+02 -.879259888E+02 -.879372893E+02 -.879479639E+02 -.879579953E+02 -.879673673E+02 -.879760642E+02 -.879840716E+02 -.879913758E+02 -.879979643E+02 -.880038259E+02 -.880089504E+02 -.880133290E+02 -.880169541E+02 -.880198194E+02 -.880219203E+02 -.880232532E+02 -.880238163E+02 -.880236089E+02 -.880226319E+02 -.880208877E+02 -.880183801E+02 -.880151142E+02 -.880110966E+02 -.880063351E+02 -.880008389E+02 -.879946185E+02 -.879876856E+02 -.879800527E+02 -.879717339E+02 -.879627440E+02 -.879530986E+02 -.879428145E+02 -.879319090E+02 -.879204001E+02 -.879083067E+02 -.878956479E+02 -.878824434E+02 -.878687133E+02 -.878544781E+02 -.878397585E+02 -.878245756E+02 -.878089504E+02 -.877929046E+02 -.877764598E+02 -.877596383E+02 -.877424628E+02 -.877249568E+02 -.877071450E+02 -.876890536E+02 -.876707111E+02 -.876521492E+02 -.876334040E+02 -.876145173E+02 -.875955392E+02 -.875765303E+02 -.875575656E+02 -.875387393E+02 -.875201704E+02 -.875020111E+02 -.874844573E+02 -.874677616E+02 -.874522513E+02 -.874383512E+02 -.874266136E+02 -.874177575E+02 -.874127193E+02 -.874127193E+02
 -.874000905E+02 -.874000905E+02 -.874043466E+02 -.874118276E+02 -.874217419E+02 -.874334809E+02 -.874465766E+02 -.874606686E+02 -.874754788E+02 -.874907925E+02 -.875064427E+02 -.875222997E+02 -.875382615E+02 -.875542476E+02 -.875701937E+02 -.875860475E+02 -.876017662E+02 -.876173136E+02 -.876326588E+02 -.876477745E+02 -.876626365E+02 -.876772222E+02 -.876915109E+02 -.877054827E+02 -.877191186E+02 -.877324001E+02 -.877453093E+02 -.877578285E+02 -.877699405E+02 -.877816282E+02 -.877928750E+02 -.878036645E+02 -.878139809E+02 -.878238087E+02 -.878331329E+02 -.878419389E+02 -.878502130E+02 -.878579418E+02 -.878651130E+02 -.878717147E+02 -.878777361E+02 -.878831671E+02 -.878879987E+02 -.878922226E+02 -.878958319E+02 -.878988204E+02 -.879011832E+02 -.879029163E+02 -.879040172E+02 -.879044841E+02 -.879043167E+02 -.879035157E+02 -.879020829E+02 -.879000214E+02 -.878973353E+02 -.878940299E+02 -.878901114E+02 -.878855873E+02 -.878804660E+02 -.878747567E+02 -.878684697E+02 -.878616162E+02 -.878542081E+02 -.878462581E+02 -.878377795E+02 -.878287864E+02 -.878192934E+02 -.878093156E+02 -.877988686E+02 -.877879682E+02 -.877766308E+02 -.877648730E+02 -.877527116E+02 -.877401638E+02 -.877272468E+02 -.877139782E+02 -.877003758E+02 -.876864578E+02 -.876722429E+02 -.876577504E+02 -.876430008E+02 -.876280157E+02 -.876128188E+02 -.875974364E+02 -.875818985E+02 -.875662400E+02 -.875505026E+02 -.875347367E+02 -.875190051E+02 -.875033859E+02 -.874879785E+02 -.874729096E+02 -.874583420E+02 -.874444860E+02 -.874316136E+02 -.874200778E+02 -.874103372E+02 -.874029885E+02 -.873988083E+02 -.873988083E+02
 -.873865040E+02 -.873865040E+02 -.873899088E+02 -.873958960E+02 -.874038336E+02 -.874132348E+02 -.874237254E+02 -.874350163E+02 -.874468847E+02 -.874591580E+02 -.874717022E+02 -.874844126E+02 -.874972072E+02 -.875100211E+02 -.875228022E+02 -.875355085E+02 -.875481052E+02 -.875605631E+02 -.875728572E+02 -.875849657E+02 -.875968688E+02 -.876085487E+02 -.876199885E+02 -.876311725E+02 -.876420854E+02 -.876527126E+02 -.876630398E+02 -.876730530E+02 -.876827385E+02 -.876920829E+02 -.877010731E+02 -.877096962E+02 -.877179396E+02 -.877257913E+02 -.877332394E+02 -.877402725E+02 -.877468798E+02 -.877530510E+02 -.877587762E+02 -.877640462E+02 -.877688526E+02 -.877731874E+02 -.877770437E+02 -.877804150E+02 -.877832958E+02 -.877856814E+02 -.877875679E+02 -.877889522E+02 -.877898323E+02 -.877902069E+02 -.877900757E+02 -.877894392E+02 -.877882989E+02 -.877866572E+02 -.877845172E+02 -.877818831E+02 -.877787599E+02 -.877751532E+02 -.877710696E+02 -.877665164E+02 -.877615016E+02 -.877560339E+02 -.877501227E+02 -.877437779E+02 -.877370099E+02 -.877298297E+02 -.877222489E+02 -.877142791E+02 -.877059328E+02 -.876972224E+02 -.876881607E+02 -.876787608E+02 -.876690361E+02 -.876590000E+02 -.876486663E+02 -.876380488E+02 -.876271617E+02 -.876160196E+02 -.876046373E+02 -.875930303E+02 -.875812149E+02 -.875692087E+02 -.875570307E+02 -.875447021E+02 -.875322472E+02 -.875196941E+02 -.875070766E+02 -.874944355E+02 -.874818215E+02 -.874692976E+02 -.874569441E+02 -.874448628E+02 -.874331849E+02 -.874220791E+02 -.874117637E+02 -.874025218E+02 -.873947205E+02 -.873888369E+02 -.873854917E+02 -.873854917E+02
 -.873739939E+02 -.873739939E+02 -.873765844E+02 -.873811458E+02 -.873872005E+02 -.873943796E+02 -.874023983E+02 -.874110366E+02 -.874201237E+02 -.874295271E+02 -.874391435E+02 -.874488920E+02 -.874587087E+02 -.874685431E+02 -.874783544E+02 -.874881097E+02 -.874977817E+02 -.875073475E+02 -.875167874E+02 -.875260844E+02 -.875352231E+02 -.875441896E+02 -.875529708E+02 -.875615545E+02 -.875699290E+02 -.875780831E+02 -.875860058E+02 -.875936865E+02 -.876011146E+02 -.876082800E+02 -.876151728E+02 -.876217832E+02 -.876281016E+02 -.876341189E+02 -.876398262E+02 -.876452148E+02 -.876502766E+02 -.876550038E+02 -.876593889E+02 -.876634252E+02 -.876671060E+02 -.876704256E+02 -.876733787E+02 -.876759603E+02 -.876781664E+02 -.876799935E+02 -.876814385E+02 -.876824992E+02 -.876831741E+02 -.876834622E+02 -.876833632E+02 -.876828776E+02 -.876820065E+02 -.876807516E+02 -.876791154E+02 -.876771009E+02 -.876747119E+02 -.876719526E+02 -.876688280E+02 -.876653436E+02 -.876615054E+02 -.876573200E+02 -.876527944E+02 -.876479360E+02 -.876427528E+02 -.876372530E+02 -.876314454E+02 -.876253388E+02 -.876189425E+02 -.876122659E+02 -.876053189E+02 -.875981114E+02 -.875906534E+02 -.875829552E+02 -.875750272E+02 -.875668802E+02 -.875585249E+02 -.875499725E+02 -.875412345E+02 -.875323228E+02 -.875232502E+02 -.875140302E+02 -.875046776E+02 -.874952093E+02 -.874856441E+02 -.874760042E+02 -.874663162E+02 -.874566120E+02 -.874469313E+02 -.874373234E+02 -.874278504E+02 -.874185915E+02 -.874096477E+02 -.874011485E+02 -.873932613E+02 -.873862018E+02 -.873802492E+02 -.873757653E+02 -.873732193E+02 -.873732193E+02
 -.873635247E+02 -.873635247E+02 -.873653736E+02 -.873686437E+02 -.873730024E+02 -.873781902E+02 -.873840047E+02 -.873902874E+02 -.873969139E+02 -.874037866E+02 -.874108282E+02 -.874179777E+02 -.874251865E+02 -.874324155E+02 -.874396333E+02 -.874468143E+02 -.874539373E+02 -.874609844E+02 -.874679404E+02 -.874747921E+02 -.874815276E+02 -.874881364E+02 -.874946085E+02 -.875009348E+02 -.875071065E+02 -.875131153E+02 -.875189529E+02 -.875246115E+02 -.875300836E+02 -.875353615E+02 -.875404379E+02 -.875453058E+02 -.875499582E+02 -.875543884E+02 -.875585898E+02 -.875625563E+02 -.875662819E+02 -.875697609E+02 -.875729880E+02 -.875759580E+02 -.875786665E+02 -.875811090E+02 -.875832818E+02 -.875851813E+02 -.875868045E+02 -.875881490E+02 -.875892124E+02 -.875899933E+02 -.875904904E+02 -.875907032E+02 -.875906313E+02 -.875902751E+02 -.875896354E+02 -.875887135E+02 -.875875112E+02 -.875860306E+02 -.875842744E+02 -.875822459E+02 -.875799484E+02 -.875773862E+02 -.875745634E+02 -.875714848E+02 -.875681556E+02 -.875645812E+02 -.875607673E+02 -.875567199E+02 -.875524454E+02 -.875479502E+02 -.875432411E+02 -.875383250E+02 -.875332090E+02 -.875279003E+02 -.875224064E+02 -.875167348E+02 -.875108932E+02 -.875048894E+02 -.874987316E+02 -.874924279E+02 -.874859869E+02 -.874794178E+02 -.874727301E+02 -.874659342E+02 -.874590415E+02 -.874520650E+02 -.874450194E+02 -.874379219E+02 -.874307933E+02 -.874236584E+02 -.874165479E+02 -.874094998E+02 -.874025615E+02 -.873957927E+02 -.873892689E+02 -.873830858E+02 -.873773651E+02 -.873722623E+02 -.873679759E+02 -.873647606E+02 -.873629429E+02 -.873629429E+02
 -.873569129E+02 -.873569129E+02 -.873581970E+02 -.873605016E+02 -.873636133E+02 -.873673580E+02 -.873715939E+02 -.873762060E+02 -.873811009E+02 -.873862034E+02 -.873914526E+02 -.873967995E+02 -.874022045E+02 -.874076356E+02 -.874130667E+02 -.874184767E+02 -.874238477E+02 -.874291652E+02 -.874344165E+02 -.874395908E+02 -.874446787E+02 -.874496715E+02 -.874545616E+02 -.874593417E+02 -.874640049E+02 -.874685449E+02 -.874729553E+02 -.874772303E+02 -.874813640E+02 -.874853507E+02 -.874891850E+02 -.874928614E+02 -.874963748E+02 -.874997200E+02 -.875028924E+02 -.875058871E+02 -.875086997E+02 -.875113260E+02 -.875137619E+02 -.875160038E+02 -.875180481E+02 -.875198916E+02 -.875215315E+02 -.875229652E+02 -.875241904E+02 -.875252052E+02 -.875260080E+02 -.875265976E+02 -.875269732E+02 -.875271341E+02 -.875270804E+02 -.875268123E+02 -.875263302E+02 -.875256352E+02 -.875247286E+02 -.875236121E+02 -.875222876E+02 -.875207574E+02 -.875190244E+02 -.875170913E+02 -.875149615E+02 -.875126386E+02 -.875101262E+02 -.875074286E+02 -.875045499E+02 -.875014947E+02 -.874982677E+02 -.874948737E+02 -.874913179E+02 -.874876053E+02 -.874837414E+02 -.874797316E+02 -.874755815E+02 -.874712967E+02 -.874668832E+02 -.874623468E+02 -.874576938E+02 -.874529305E+02 -.874480637E+02 -.874431003E+02 -.874380480E+02 -.874329152E+02 -.874277111E+02 -.874224461E+02 -.874171325E+02 -.874117847E+02 -.874064197E+02 -.874010583E+02 -.873957259E+02 -.873904537E+02 -.873852804E+02 -.873802539E+02 -.873754337E+02 -.873708936E+02 -.873667250E+02 -.873630407E+02 -.873599799E+02 -.873577132E+02 -.873564505E+02 -.873564505E+02
 -.873569129E+02 -.873569129E+02 -.873581970E+02 -.873605016E+02 -.873636133E+02 -.873673580E+02 -.873715939E+02 -.873762060E+02 -.873811009E+02 -.873862034E+02 -.873914526E+02 -.873967995E+02 -.874022045E+02 -.874076356E+02 -.874130667E+02 -.874184767E+02 -.874238477E+02 -.874291652E+02 -.874344165E+02 -.874395908E+02 -.874446787E+02 -.874496715E+02 -.874545616E+02 -.874593417E+02 -.874640049E+02 -.874685449E+02 -.874729553E+02 -.874772303E+02 -.874813640E+02 -.874853507E+02 -.874891850E+02 -.874928614E+02 -.874963748E+02 -.874997200E+02 -.875028924E+02 -.875058871E+02 -.875086997E+02 -.875113260E+02 -.875137619E+02 -.875160038E+02 -.875180481E+02 -.875198916E+02 -.875215315E+02 -.875229652E+02 -.875241904E+02 -.875252052E+02 -.875260080E+02 -.875265976E+02 -.875269732E+02 -.875271341E+02 -.875270804E+02 -.875268123E+02 -.875263302E+02 -.875256352E+02 -.875247286E+02 -.875236121E+02 -.875222876E+02 -.875207574E+02 -.875190244E+02 -.875170913E+02 -.875149615E+02 -.875126386E+02 -.875101262E+02 -.875074286E+02 -.875045499E+02 -.875014947E+02 -.874982677E+02 -.874948737E+02 -.874913179E+02 -.874876053E+02 -.874837414E+02 -.874797316E+02 -.874755815E+02 -.874712967E+02 -.874668832E+02 -.874623468E+02 -.874576938E+02 -.874529305E+02 -.874480637E+02 -.874431003E+02 -.874380480E+02 -.874329152E+02 -.874277111E+02 -.874224461E+02 -.874171325E+02 -.874117847E+02 -.874064197E+02 -.874010583E+02 -.873957259E+02 -.873904537E+02 -.873852804E+02 -.873802539E+02 -.873754337E+02 -.873708936E+02 -.873667250E+02 -.873630407E+02 -.873599799E+02 -.873577132E+02 -.873564505E+02 -.873564505E+02
