# Supplementary material for: Electrical Pacing of Cardiac Tissue Including Potassium Inward Rectification
Source: PLoS One. 2015 Jun 9;10(6):e0127837. doi: 10.1371/journal.pone.0127837 (PMC4461281; doi:10.1371/journal.pone.0127837)
Supplement: S1 Data — (ZIP) [file pone.0127837.s001.zip › All-Data/Data-without-IK1/BDT47/Vmpoint5ms.txt]

 -.873300171E+02 -.873325486E+02 -.873330652E+02 -.873338701E+02 -.873348267E+02 -.873358569E+02 -.873369321E+02 -.873380429E+02 -.873391729E+02 -.873403038E+02 -.873414343E+02 -.873425724E+02 -.873437135E+02 -.873448414E+02 -.873459479E+02 -.873470371E+02 -.873481098E+02 -.873491583E+02 -.873501787E+02 -.873511782E+02 -.873521644E+02 -.873531350E+02 -.873540836E+02 -.873550094E+02 -.873559162E+02 -.873568038E+02 -.873576672E+02 -.873585030E+02 -.873593123E+02 -.873600956E+02 -.873608501E+02 -.873615718E+02 -.873622599E+02 -.873629150E+02 -.873635369E+02 -.873641233E+02 -.873646729E+02 -.873651856E+02 -.873656615E+02 -.873660996E+02 -.873664989E+02 -.873668586E+02 -.873671787E+02 -.873674592E+02 -.873676993E+02 -.873678983E+02 -.873680558E+02 -.873681716E+02 -.873682454E+02 -.873682770E+02 -.873682663E+02 -.873682133E+02 -.873681180E+02 -.873679807E+02 -.873678017E+02 -.873675814E+02 -.873673202E+02 -.873670185E+02 -.873666768E+02 -.873662959E+02 -.873658767E+02 -.873654198E+02 -.873649260E+02 -.873643961E+02 -.873638311E+02 -.873632318E+02 -.873625995E+02 -.873619348E+02 -.873612389E+02 -.873605127E+02 -.873597574E+02 -.873589741E+02 -.873581640E+02 -.873573280E+02 -.873564673E+02 -.873555831E+02 -.873546764E+02 -.873537485E+02 -.873528004E+02 -.873518332E+02 -.873508480E+02 -.873498458E+02 -.873488277E+02 -.873477948E+02 -.873467480E+02 -.873456885E+02 -.873446170E+02 -.873435347E+02 -.873424424E+02 -.873413412E+02 -.873402322E+02 -.873391170E+02 -.873379981E+02 -.873368809E+02 -.873357768E+02 -.873347096E+02 -.873337254E+02 -.873329075E+02 -.873323938E+02 -.873323938E+02
 -.873325486E+02 -.873325486E+02 -.873330652E+02 -.873338701E+02 -.873348267E+02 -.873358569E+02 -.873369321E+02 -.873380429E+02 -.873391729E+02 -.873403038E+02 -.873414343E+02 -.873425724E+02 -.873437135E+02 -.873448414E+02 -.873459479E+02 -.873470371E+02 -.873481098E+02 -.873491583E+02 -.873501787E+02 -.873511782E+02 -.873521644E+02 -.873531350E+02 -.873540836E+02 -.873550094E+02 -.873559162E+02 -.873568038E+02 -.873576672E+02 -.873585030E+02 -.873593123E+02 -.873600956E+02 -.873608501E+02 -.873615718E+02 -.873622599E+02 -.873629150E+02 -.873635369E+02 -.873641233E+02 -.873646729E+02 -.873651856E+02 -.873656615E+02 -.873660996E+02 -.873664989E+02 -.873668586E+02 -.873671787E+02 -.873674592E+02 -.873676993E+02 -.873678983E+02 -.873680558E+02 -.873681716E+02 -.873682454E+02 -.873682770E+02 -.873682663E+02 -.873682133E+02 -.873681180E+02 -.873679807E+02 -.873678017E+02 -.873675814E+02 -.873673202E+02 -.873670185E+02 -.873666768E+02 -.873662959E+02 -.873658767E+02 -.873654198E+02 -.873649260E+02 -.873643961E+02 -.873638311E+02 -.873632318E+02 -.873625995E+02 -.873619348E+02 -.873612389E+02 -.873605127E+02 -.873597574E+02 -.873589741E+02 -.873581640E+02 -.873573280E+02 -.873564673E+02 -.873555831E+02 -.873546764E+02 -.873537485E+02 -.873528004E+02 -.873518332E+02 -.873508480E+02 -.873498458E+02 -.873488277E+02 -.873477948E+02 -.873467480E+02 -.873456885E+02 -.873446170E+02 -.873435347E+02 -.873424424E+02 -.873413412E+02 -.873402322E+02 -.873391170E+02 -.873379981E+02 -.873368809E+02 -.873357768E+02 -.873347096E+02 -.873337254E+02 -.873329075E+02 -.873323938E+02 -.873323938E+02
 -.873341863E+02 -.873341863E+02 -.873350673E+02 -.873364477E+02 -.873380954E+02 -.873398866E+02 -.873417621E+02 -.873436872E+02 -.873456367E+02 -.873475974E+02 -.873495621E+02 -.873515184E+02 -.873534506E+02 -.873553502E+02 -.873572178E+02 -.873590548E+02 -.873608588E+02 -.873626287E+02 -.873643672E+02 -.873660775E+02 -.873677591E+02 -.873694101E+02 -.873710298E+02 -.873726176E+02 -.873741707E+02 -.873756851E+02 -.873771575E+02 -.873785855E+02 -.873799667E+02 -.873812987E+02 -.873825796E+02 -.873838078E+02 -.873849815E+02 -.873860984E+02 -.873871569E+02 -.873881558E+02 -.873890939E+02 -.873899696E+02 -.873907817E+02 -.873915295E+02 -.873922123E+02 -.873928289E+02 -.873933778E+02 -.873938583E+02 -.873942693E+02 -.873946100E+02 -.873948795E+02 -.873950770E+02 -.873952024E+02 -.873952556E+02 -.873952366E+02 -.873951453E+02 -.873949820E+02 -.873947471E+02 -.873944410E+02 -.873940644E+02 -.873936178E+02 -.873931021E+02 -.873925185E+02 -.873918683E+02 -.873911525E+02 -.873903725E+02 -.873895295E+02 -.873886250E+02 -.873876606E+02 -.873866379E+02 -.873855583E+02 -.873844236E+02 -.873832356E+02 -.873819962E+02 -.873807073E+02 -.873793707E+02 -.873779882E+02 -.873765619E+02 -.873750936E+02 -.873735853E+02 -.873720389E+02 -.873704563E+02 -.873688394E+02 -.873671901E+02 -.873655102E+02 -.873638016E+02 -.873620661E+02 -.873603054E+02 -.873585213E+02 -.873567154E+02 -.873548895E+02 -.873530450E+02 -.873511838E+02 -.873493074E+02 -.873474176E+02 -.873455170E+02 -.873436096E+02 -.873417041E+02 -.873398187E+02 -.873379921E+02 -.873363010E+02 -.873348869E+02 -.873339903E+02 -.873339903E+02
 -.873361086E+02 -.873361086E+02 -.873374100E+02 -.873394783E+02 -.873419826E+02 -.873447221E+02 -.873475769E+02 -.873504846E+02 -.873534156E+02 -.873563456E+02 -.873592500E+02 -.873621172E+02 -.873649489E+02 -.873677460E+02 -.873705022E+02 -.873732141E+02 -.873758870E+02 -.873785253E+02 -.873811254E+02 -.873836816E+02 -.873861941E+02 -.873886649E+02 -.873910902E+02 -.873934623E+02 -.873957765E+02 -.873980320E+02 -.874002262E+02 -.874023535E+02 -.874044092E+02 -.874063918E+02 -.874083000E+02 -.874101307E+02 -.874118798E+02 -.874135445E+02 -.874151235E+02 -.874166148E+02 -.874180157E+02 -.874193242E+02 -.874205389E+02 -.874216585E+02 -.874226808E+02 -.874236037E+02 -.874244254E+02 -.874251442E+02 -.874257583E+02 -.874262664E+02 -.874266678E+02 -.874269619E+02 -.874271483E+02 -.874272267E+02 -.874271972E+02 -.874270600E+02 -.874268155E+02 -.874264640E+02 -.874260061E+02 -.874254428E+02 -.874247755E+02 -.874240055E+02 -.874231342E+02 -.874221632E+02 -.874210941E+02 -.874199291E+02 -.874186704E+02 -.874173199E+02 -.874158798E+02 -.874143525E+02 -.874127406E+02 -.874110468E+02 -.874092739E+02 -.874074244E+02 -.874055011E+02 -.874035068E+02 -.874014446E+02 -.873993174E+02 -.873971279E+02 -.873948790E+02 -.873925736E+02 -.873902145E+02 -.873878048E+02 -.873853470E+02 -.873828441E+02 -.873802988E+02 -.873777136E+02 -.873750913E+02 -.873724344E+02 -.873697455E+02 -.873670269E+02 -.873642812E+02 -.873615107E+02 -.873587178E+02 -.873559053E+02 -.873530768E+02 -.873502385E+02 -.873474029E+02 -.873445972E+02 -.873418786E+02 -.873393611E+02 -.873372551E+02 -.873359189E+02 -.873359189E+02
 -.873380365E+02 -.873380365E+02 -.873398203E+02 -.873426686E+02 -.873461060E+02 -.873498328E+02 -.873536838E+02 -.873575804E+02 -.873614790E+02 -.873653499E+02 -.873691814E+02 -.873729762E+02 -.873767358E+02 -.873804542E+02 -.873841271E+02 -.873877577E+02 -.873913486E+02 -.873948955E+02 -.873983913E+02 -.874018323E+02 -.874052161E+02 -.874085377E+02 -.874117904E+02 -.874149698E+02 -.874180728E+02 -.874210954E+02 -.874240329E+02 -.874268813E+02 -.874296372E+02 -.874322964E+02 -.874348549E+02 -.874373094E+02 -.874396570E+02 -.874418941E+02 -.874440169E+02 -.874460224E+02 -.874479082E+02 -.874496715E+02 -.874513085E+02 -.874528160E+02 -.874541918E+02 -.874554335E+02 -.874565383E+02 -.874575035E+02 -.874583276E+02 -.874590095E+02 -.874595482E+02 -.874599425E+02 -.874601916E+02 -.874602958E+02 -.874602554E+02 -.874600703E+02 -.874597407E+02 -.874592672E+02 -.874586511E+02 -.874578938E+02 -.874569964E+02 -.874559606E+02 -.874547884E+02 -.874534821E+02 -.874520445E+02 -.874504780E+02 -.874487853E+02 -.874469694E+02 -.874450334E+02 -.874429808E+02 -.874408149E+02 -.874385393E+02 -.874361575E+02 -.874336733E+02 -.874310908E+02 -.874284137E+02 -.874256458E+02 -.874227911E+02 -.874198534E+02 -.874168368E+02 -.874137450E+02 -.874105820E+02 -.874073515E+02 -.874040573E+02 -.874007032E+02 -.873972929E+02 -.873938300E+02 -.873903179E+02 -.873867602E+02 -.873831601E+02 -.873795209E+02 -.873758460E+02 -.873721384E+02 -.873684013E+02 -.873646385E+02 -.873608547E+02 -.873570581E+02 -.873532656E+02 -.873495133E+02 -.873458778E+02 -.873425115E+02 -.873396952E+02 -.873379083E+02 -.873379083E+02
 -.873400741E+02 -.873400741E+02 -.873423821E+02 -.873460214E+02 -.873503650E+02 -.873550480E+02 -.873598734E+02 -.873647359E+02 -.873695843E+02 -.873744027E+02 -.873791887E+02 -.873839386E+02 -.873886485E+02 -.873933197E+02 -.873979530E+02 -.874025423E+02 -.874070782E+02 -.874115551E+02 -.874159698E+02 -.874203149E+02 -.874245812E+02 -.874287633E+02 -.874328589E+02 -.874368636E+02 -.874407708E+02 -.874445751E+02 -.874482739E+02 -.874518634E+02 -.874553379E+02 -.874586915E+02 -.874619206E+02 -.874650215E+02 -.874679894E+02 -.874708188E+02 -.874735051E+02 -.874760443E+02 -.874784316E+02 -.874806623E+02 -.874827326E+02 -.874846393E+02 -.874863787E+02 -.874879472E+02 -.874893420E+02 -.874905611E+02 -.874916023E+02 -.874924633E+02 -.874931427E+02 -.874936399E+02 -.874939548E+02 -.874940868E+02 -.874940352E+02 -.874938002E+02 -.874933825E+02 -.874927833E+02 -.874920035E+02 -.874910441E+02 -.874899074E+02 -.874885958E+02 -.874871123E+02 -.874854596E+02 -.874836405E+02 -.874816584E+02 -.874795172E+02 -.874772207E+02 -.874747731E+02 -.874721784E+02 -.874694410E+02 -.874665656E+02 -.874635570E+02 -.874604202E+02 -.874571598E+02 -.874537807E+02 -.874502880E+02 -.874466867E+02 -.874429819E+02 -.874391783E+02 -.874352810E+02 -.874312950E+02 -.874272250E+02 -.874230759E+02 -.874188525E+02 -.874145593E+02 -.874102009E+02 -.874057817E+02 -.874013060E+02 -.873967781E+02 -.873922020E+02 -.873875819E+02 -.873829215E+02 -.873782250E+02 -.873734969E+02 -.873687431E+02 -.873639739E+02 -.873592103E+02 -.873544978E+02 -.873499324E+02 -.873457053E+02 -.873421690E+02 -.873399253E+02 -.873399253E+02
 -.873422201E+02 -.873422201E+02 -.873450229E+02 -.873494143E+02 -.873546451E+02 -.873602778E+02 -.873660684E+02 -.873718980E+02 -.873777236E+02 -.873835319E+02 -.873893115E+02 -.873950546E+02 -.874007612E+02 -.874064308E+02 -.874120543E+02 -.874176186E+02 -.874231159E+02 -.874285416E+02 -.874338878E+02 -.874391453E+02 -.874443076E+02 -.874493714E+02 -.874543313E+02 -.874591807E+02 -.874639136E+02 -.874685255E+02 -.874730112E+02 -.874773654E+02 -.874815831E+02 -.874856592E+02 -.874895871E+02 -.874933596E+02 -.874969704E+02 -.875004138E+02 -.875036833E+02 -.875067721E+02 -.875096752E+02 -.875123886E+02 -.875149076E+02 -.875172266E+02 -.875193411E+02 -.875212480E+02 -.875229447E+02 -.875244275E+02 -.875256935E+02 -.875267408E+02 -.875275686E+02 -.875281753E+02 -.875285592E+02 -.875287191E+02 -.875286553E+02 -.875283684E+02 -.875278587E+02 -.875271269E+02 -.875261746E+02 -.875250041E+02 -.875236184E+02 -.875220199E+02 -.875202117E+02 -.875181973E+02 -.875159808E+02 -.875135668E+02 -.875109596E+02 -.875081639E+02 -.875051847E+02 -.875020276E+02 -.874986982E+02 -.874952020E+02 -.874915450E+02 -.874877330E+02 -.874837720E+02 -.874796684E+02 -.874754282E+02 -.874710576E+02 -.874665626E+02 -.874619493E+02 -.874572241E+02 -.874523928E+02 -.874474615E+02 -.874424359E+02 -.874373219E+02 -.874321250E+02 -.874268508E+02 -.874215046E+02 -.874160917E+02 -.874106172E+02 -.874050859E+02 -.873995026E+02 -.873938722E+02 -.873881993E+02 -.873824895E+02 -.873767497E+02 -.873709923E+02 -.873652425E+02 -.873595551E+02 -.873540459E+02 -.873489451E+02 -.873446783E+02 -.873419711E+02 -.873419711E+02
 -.873443884E+02 -.873443884E+02 -.873476685E+02 -.873528069E+02 -.873589238E+02 -.873655053E+02 -.873722802E+02 -.873791240E+02 -.873859815E+02 -.873928240E+02 -.873996377E+02 -.874064178E+02 -.874131583E+02 -.874198474E+02 -.874264734E+02 -.874330289E+02 -.874395062E+02 -.874458957E+02 -.874521895E+02 -.874583823E+02 -.874644679E+02 -.874704377E+02 -.874762848E+02 -.874820049E+02 -.874875934E+02 -.874930435E+02 -.874983483E+02 -.875035022E+02 -.875084983E+02 -.875133275E+02 -.875179804E+02 -.875224495E+02 -.875267278E+02 -.875308072E+02 -.875346799E+02 -.875383398E+02 -.875417811E+02 -.875449971E+02 -.875479815E+02 -.875507296E+02 -.875532376E+02 -.875555008E+02 -.875575143E+02 -.875592743E+02 -.875607785E+02 -.875620242E+02 -.875630081E+02 -.875637276E+02 -.875641819E+02 -.875643708E+02 -.875642940E+02 -.875639510E+02 -.875633426E+02 -.875624706E+02 -.875613374E+02 -.875599453E+02 -.875582969E+02 -.875563957E+02 -.875542461E+02 -.875518526E+02 -.875492200E+02 -.875463532E+02 -.875432578E+02 -.875399397E+02 -.875364053E+02 -.875326612E+02 -.875287139E+02 -.875245702E+02 -.875202375E+02 -.875157230E+02 -.875110340E+02 -.875061779E+02 -.875011620E+02 -.874959938E+02 -.874906807E+02 -.874852302E+02 -.874796495E+02 -.874739459E+02 -.874681264E+02 -.874621981E+02 -.874561679E+02 -.874500424E+02 -.874438280E+02 -.874375312E+02 -.874311579E+02 -.874247143E+02 -.874182060E+02 -.874116386E+02 -.874050176E+02 -.873983486E+02 -.873916377E+02 -.873848932E+02 -.873781294E+02 -.873713759E+02 -.873646965E+02 -.873582272E+02 -.873522381E+02 -.873472285E+02 -.873440503E+02 -.873440503E+02
 -.873465749E+02 -.873465749E+02 -.873503210E+02 -.873562038E+02 -.873632169E+02 -.873707824E+02 -.873785973E+02 -.873865082E+02 -.873944388E+02 -.874023559E+02 -.874102450E+02 -.874180926E+02 -.874258820E+02 -.874336025E+02 -.874412497E+02 -.874488164E+02 -.874562912E+02 -.874636650E+02 -.874709318E+02 -.874780850E+02 -.874851162E+02 -.874920191E+02 -.874987896E+02 -.875054217E+02 -.875119072E+02 -.875182370E+02 -.875244021E+02 -.875303927E+02 -.875361982E+02 -.875418094E+02 -.875472179E+02 -.875524139E+02 -.875573873E+02 -.875621297E+02 -.875666341E+02 -.875708928E+02 -.875748973E+02 -.875786407E+02 -.875821179E+02 -.875853231E+02 -.875882489E+02 -.875908887E+02 -.875932381E+02 -.875952931E+02 -.875970489E+02 -.875985012E+02 -.875996472E+02 -.876004855E+02 -.876010147E+02 -.876012332E+02 -.876011400E+02 -.876007360E+02 -.876000229E+02 -.875990024E+02 -.875976764E+02 -.875960480E+02 -.875941210E+02 -.875919002E+02 -.875893901E+02 -.875865957E+02 -.875835227E+02 -.875801777E+02 -.875765676E+02 -.875726993E+02 -.875685802E+02 -.875642182E+02 -.875596214E+02 -.875547983E+02 -.875497574E+02 -.875445070E+02 -.875390561E+02 -.875334134E+02 -.875275878E+02 -.875215883E+02 -.875154236E+02 -.875091024E+02 -.875026334E+02 -.874960251E+02 -.874892859E+02 -.874824240E+02 -.874754473E+02 -.874683636E+02 -.874611803E+02 -.874539049E+02 -.874465444E+02 -.874391056E+02 -.874315950E+02 -.874240190E+02 -.874163839E+02 -.874086958E+02 -.874009618E+02 -.873931913E+02 -.873854004E+02 -.873776229E+02 -.873699323E+02 -.873624846E+02 -.873555907E+02 -.873498247E+02 -.873461667E+02 -.873461667E+02
 -.873487532E+02 -.873487532E+02 -.873529755E+02 -.873596269E+02 -.873675845E+02 -.873761983E+02 -.873851097E+02 -.873941307E+02 -.874031714E+02 -.874121915E+02 -.874211683E+02 -.874300846E+02 -.874389317E+02 -.874477049E+02 -.874563948E+02 -.874649903E+02 -.874734832E+02 -.874818679E+02 -.874901381E+02 -.874982877E+02 -.875063110E+02 -.875142010E+02 -.875219472E+02 -.875295380E+02 -.875369632E+02 -.875442128E+02 -.875512747E+02 -.875581367E+02 -.875647884E+02 -.875712197E+02 -.875774188E+02 -.875833741E+02 -.875890771E+02 -.875945197E+02 -.875996923E+02 -.876045850E+02 -.876091898E+02 -.876134990E+02 -.876175033E+02 -.876211931E+02 -.876245611E+02 -.876276018E+02 -.876303087E+02 -.876326752E+02 -.876346960E+02 -.876363677E+02 -.876376874E+02 -.876386518E+02 -.876392580E+02 -.876395054E+02 -.876393944E+02 -.876389256E+02 -.876381000E+02 -.876369194E+02 -.876353870E+02 -.876335069E+02 -.876312833E+02 -.876287210E+02 -.876258255E+02 -.876226034E+02 -.876190620E+02 -.876152087E+02 -.876110513E+02 -.876065984E+02 -.876018591E+02 -.875968427E+02 -.875915589E+02 -.875860174E+02 -.875802284E+02 -.875742022E+02 -.875679491E+02 -.875614797E+02 -.875548043E+02 -.875479334E+02 -.875408773E+02 -.875336463E+02 -.875262505E+02 -.875186997E+02 -.875110037E+02 -.875031718E+02 -.874952133E+02 -.874871372E+02 -.874789519E+02 -.874706659E+02 -.874622870E+02 -.874538231E+02 -.874452814E+02 -.874366692E+02 -.874279933E+02 -.874192606E+02 -.874104789E+02 -.874016584E+02 -.873928174E+02 -.873839940E+02 -.873752710E+02 -.873668250E+02 -.873590081E+02 -.873524708E+02 -.873483238E+02 -.873483238E+02
 -.873509527E+02 -.873509527E+02 -.873556857E+02 -.873631680E+02 -.873721378E+02 -.873818423E+02 -.873918660E+02 -.874020018E+02 -.874121550E+02 -.874222799E+02 -.874323519E+02 -.874423592E+02 -.874522930E+02 -.874621407E+02 -.874718934E+02 -.874815479E+02 -.874911014E+02 -.875005476E+02 -.875098781E+02 -.875190844E+02 -.875281564E+02 -.875370812E+02 -.875458456E+02 -.875544382E+02 -.875628470E+02 -.875710578E+02 -.875790568E+02 -.875868319E+02 -.875943712E+02 -.876016618E+02 -.876086928E+02 -.876154552E+02 -.876219388E+02 -.876281304E+02 -.876340181E+02 -.876395920E+02 -.876448414E+02 -.876497536E+02 -.876543175E+02 -.876585250E+02 -.876623681E+02 -.876658376E+02 -.876689249E+02 -.876716238E+02 -.876739294E+02 -.876758365E+02 -.876773401E+02 -.876784370E+02 -.876791257E+02 -.876794052E+02 -.876792750E+02 -.876787351E+02 -.876777874E+02 -.876764347E+02 -.876746805E+02 -.876725290E+02 -.876699850E+02 -.876670548E+02 -.876637454E+02 -.876600645E+02 -.876560201E+02 -.876516212E+02 -.876468775E+02 -.876417994E+02 -.876363974E+02 -.876306827E+02 -.876246664E+02 -.876183605E+02 -.876117770E+02 -.876049279E+02 -.875978254E+02 -.875904818E+02 -.875829093E+02 -.875751201E+02 -.875671263E+02 -.875589398E+02 -.875505721E+02 -.875420348E+02 -.875333390E+02 -.875244955E+02 -.875155148E+02 -.875064070E+02 -.874971818E+02 -.874878487E+02 -.874784165E+02 -.874688940E+02 -.874592892E+02 -.874496100E+02 -.874398639E+02 -.874300584E+02 -.874202019E+02 -.874103057E+02 -.874003899E+02 -.873904967E+02 -.873807187E+02 -.873712531E+02 -.873624940E+02 -.873551696E+02 -.873505237E+02 -.873505237E+02
 -.873532459E+02 -.873532459E+02 -.873585270E+02 -.873668715E+02 -.873768549E+02 -.873876401E+02 -.873987792E+02 -.874100501E+02 -.874213415E+02 -.874325963E+02 -.874437902E+02 -.874549113E+02 -.874659503E+02 -.874769038E+02 -.874877706E+02 -.874985467E+02 -.875092238E+02 -.875197906E+02 -.875302364E+02 -.875405494E+02 -.875507155E+02 -.875607208E+02 -.875705518E+02 -.875801926E+02 -.875896269E+02 -.875988407E+02 -.876078228E+02 -.876165606E+02 -.876250404E+02 -.876332502E+02 -.876411791E+02 -.876488123E+02 -.876561335E+02 -.876631289E+02 -.876697863E+02 -.876760914E+02 -.876820293E+02 -.876875874E+02 -.876927553E+02 -.876975215E+02 -.877018739E+02 -.877058025E+02 -.877092999E+02 -.877123587E+02 -.877149711E+02 -.877171308E+02 -.877188333E+02 -.877200755E+02 -.877208543E+02 -.877211676E+02 -.877210151E+02 -.877203977E+02 -.877193176E+02 -.877177777E+02 -.877157816E+02 -.877133345E+02 -.877104428E+02 -.877071137E+02 -.877033554E+02 -.876991767E+02 -.876945877E+02 -.876895995E+02 -.876842234E+02 -.876784716E+02 -.876723565E+02 -.876658914E+02 -.876590898E+02 -.876519656E+02 -.876445327E+02 -.876368053E+02 -.876287978E+02 -.876205245E+02 -.876119997E+02 -.876032375E+02 -.875942520E+02 -.875850568E+02 -.875756654E+02 -.875660909E+02 -.875563460E+02 -.875464431E+02 -.875363940E+02 -.875262102E+02 -.875159026E+02 -.875054817E+02 -.874949574E+02 -.874843391E+02 -.874736358E+02 -.874628559E+02 -.874520076E+02 -.874410990E+02 -.874301389E+02 -.874191395E+02 -.874081228E+02 -.873971349E+02 -.873862783E+02 -.873757712E+02 -.873660501E+02 -.873579224E+02 -.873527674E+02 -.873527674E+02
 -.873556288E+02 -.873556288E+02 -.873614673E+02 -.873706750E+02 -.873816859E+02 -.873935845E+02 -.874058739E+02 -.874182964E+02 -.874307275E+02 -.874431193E+02 -.874554535E+02 -.874677217E+02 -.874799215E+02 -.874920482E+02 -.875040941E+02 -.875160490E+02 -.875279011E+02 -.875396402E+02 -.875512528E+02 -.875627215E+02 -.875740298E+02 -.875851623E+02 -.875961025E+02 -.876068349E+02 -.876173472E+02 -.876276279E+02 -.876376628E+02 -.876474357E+02 -.876569322E+02 -.876661369E+02 -.876750313E+02 -.876835971E+02 -.876918192E+02 -.876996822E+02 -.877071679E+02 -.877142587E+02 -.877209403E+02 -.877271989E+02 -.877330195E+02 -.877383876E+02 -.877432918E+02 -.877477219E+02 -.877516673E+02 -.877551177E+02 -.877580646E+02 -.877605014E+02 -.877624223E+02 -.877638223E+02 -.877646980E+02 -.877650474E+02 -.877648704E+02 -.877641678E+02 -.877629415E+02 -.877611948E+02 -.877589325E+02 -.877561612E+02 -.877528882E+02 -.877491221E+02 -.877448726E+02 -.877401509E+02 -.877349690E+02 -.877293398E+02 -.877232765E+02 -.877167937E+02 -.877099064E+02 -.877026300E+02 -.876949805E+02 -.876869740E+02 -.876786270E+02 -.876699564E+02 -.876609788E+02 -.876517109E+02 -.876421693E+02 -.876323705E+02 -.876223308E+02 -.876120658E+02 -.876015910E+02 -.875909214E+02 -.875800714E+02 -.875690551E+02 -.875578858E+02 -.875465764E+02 -.875351390E+02 -.875235851E+02 -.875119257E+02 -.875001711E+02 -.874883309E+02 -.874764142E+02 -.874644296E+02 -.874523856E+02 -.874402917E+02 -.874281607E+02 -.874160161E+02 -.874039083E+02 -.873919492E+02 -.873803783E+02 -.873696754E+02 -.873607282E+02 -.873550541E+02 -.873550541E+02
 -.873581075E+02 -.873581075E+02 -.873645104E+02 -.873745959E+02 -.873866464E+02 -.873996561E+02 -.874130773E+02 -.874266409E+02 -.874402347E+02 -.874538097E+02 -.874673438E+02 -.874808272E+02 -.874942507E+02 -.875076073E+02 -.875208860E+02 -.875340742E+02 -.875471593E+02 -.875601239E+02 -.875729475E+02 -.875856137E+02 -.875981083E+02 -.876104170E+02 -.876225268E+02 -.876344257E+02 -.876460996E+02 -.876575302E+02 -.876686983E+02 -.876795874E+02 -.876901788E+02 -.877004508E+02 -.877103833E+02 -.877199586E+02 -.877291569E+02 -.877379561E+02 -.877463364E+02 -.877542810E+02 -.877617726E+02 -.877687926E+02 -.877753244E+02 -.877813536E+02 -.877868659E+02 -.877918467E+02 -.877962831E+02 -.878001639E+02 -.878034795E+02 -.878062210E+02 -.878083812E+02 -.878099541E+02 -.878109357E+02 -.878113240E+02 -.878111181E+02 -.878103188E+02 -.878089286E+02 -.878069519E+02 -.878043951E+02 -.878012653E+02 -.877975713E+02 -.877933237E+02 -.877885344E+02 -.877832165E+02 -.877773840E+02 -.877710521E+02 -.877642369E+02 -.877569556E+02 -.877492257E+02 -.877410655E+02 -.877324938E+02 -.877235298E+02 -.877141929E+02 -.877045028E+02 -.876944790E+02 -.876841409E+02 -.876735081E+02 -.876625994E+02 -.876514335E+02 -.876400286E+02 -.876284023E+02 -.876165717E+02 -.876045532E+02 -.875923627E+02 -.875800151E+02 -.875675247E+02 -.875549049E+02 -.875421685E+02 -.875293274E+02 -.875163926E+02 -.875033744E+02 -.874902825E+02 -.874771258E+02 -.874639132E+02 -.874506543E+02 -.874373627E+02 -.874240633E+02 -.874108104E+02 -.873977255E+02 -.873850695E+02 -.873733658E+02 -.873635838E+02 -.873573811E+02 -.873573811E+02
 -.873606723E+02 -.873606723E+02 -.873676211E+02 -.873785579E+02 -.873916241E+02 -.874057337E+02 -.874203092E+02 -.874350740E+02 -.874498957E+02 -.874647163E+02 -.874795107E+02 -.874942653E+02 -.875089724E+02 -.875236175E+02 -.875381831E+02 -.875526526E+02 -.875670053E+02 -.875812236E+02 -.875952968E+02 -.876092139E+02 -.876229625E+02 -.876365291E+02 -.876498991E+02 -.876630554E+02 -.876759763E+02 -.876886410E+02 -.877010309E+02 -.877131239E+02 -.877248944E+02 -.877363198E+02 -.877473787E+02 -.877580470E+02 -.877683000E+02 -.877781163E+02 -.877874759E+02 -.877963568E+02 -.878047366E+02 -.878125951E+02 -.878199138E+02 -.878266738E+02 -.878328567E+02 -.878384460E+02 -.878434268E+02 -.878477853E+02 -.878515091E+02 -.878545875E+02 -.878570112E+02 -.878587738E+02 -.878598708E+02 -.878602994E+02 -.878600586E+02 -.878591498E+02 -.878575765E+02 -.878553440E+02 -.878524590E+02 -.878489304E+02 -.878447691E+02 -.878399879E+02 -.878346005E+02 -.878286221E+02 -.878220699E+02 -.878149619E+02 -.878073175E+02 -.877991567E+02 -.877905005E+02 -.877813707E+02 -.877717897E+02 -.877617799E+02 -.877513643E+02 -.877405657E+02 -.877294072E+02 -.877179115E+02 -.877061009E+02 -.876939976E+02 -.876816229E+02 -.876689977E+02 -.876561423E+02 -.876430761E+02 -.876298178E+02 -.876163849E+02 -.876027942E+02 -.875890616E+02 -.875752019E+02 -.875612290E+02 -.875471556E+02 -.875329936E+02 -.875187539E+02 -.875044466E+02 -.874900809E+02 -.874756658E+02 -.874612110E+02 -.874467304E+02 -.874322501E+02 -.874178283E+02 -.874035958E+02 -.873898352E+02 -.873771136E+02 -.873664832E+02 -.873597435E+02 -.873597435E+02
 -.873632051E+02 -.873632051E+02 -.873706808E+02 -.873824702E+02 -.873965789E+02 -.874118445E+02 -.874276457E+02 -.874436672E+02 -.874597687E+02 -.874758891E+02 -.874919996E+02 -.875080830E+02 -.875241140E+02 -.875400724E+02 -.875559424E+02 -.875717081E+02 -.875873595E+02 -.876028909E+02 -.876182914E+02 -.876335475E+02 -.876486432E+02 -.876635614E+02 -.876782837E+02 -.876927865E+02 -.877070474E+02 -.877210449E+02 -.877347515E+02 -.877481387E+02 -.877611821E+02 -.877738575E+02 -.877861377E+02 -.877979958E+02 -.878094068E+02 -.878203460E+02 -.878307862E+02 -.878407007E+02 -.878500652E+02 -.878588561E+02 -.878670493E+02 -.878746220E+02 -.878815525E+02 -.878878205E+02 -.878934076E+02 -.878982971E+02 -.879024737E+02 -.879059248E+02 -.879086408E+02 -.879106141E+02 -.879118387E+02 -.879123110E+02 -.879120306E+02 -.879109994E+02 -.879092209E+02 -.879067007E+02 -.879034476E+02 -.878994726E+02 -.878947883E+02 -.878894093E+02 -.878833524E+02 -.878766365E+02 -.878692819E+02 -.878613101E+02 -.878527441E+02 -.878436081E+02 -.878339271E+02 -.878237269E+02 -.878130338E+02 -.878018744E+02 -.877902758E+02 -.877782649E+02 -.877658685E+02 -.877531132E+02 -.877400250E+02 -.877266293E+02 -.877129511E+02 -.876990141E+02 -.876848415E+02 -.876704553E+02 -.876558765E+02 -.876411249E+02 -.876262193E+02 -.876111770E+02 -.875960144E+02 -.875807464E+02 -.875653868E+02 -.875499480E+02 -.875344417E+02 -.875188779E+02 -.875032661E+02 -.874876149E+02 -.874719341E+02 -.874562375E+02 -.874405525E+02 -.874249406E+02 -.874095417E+02 -.873946598E+02 -.873809063E+02 -.873694165E+02 -.873621330E+02 -.873621330E+02
 -.873656608E+02 -.873656608E+02 -.873737039E+02 -.873863990E+02 -.874016035E+02 -.874180716E+02 -.874351303E+02 -.874524541E+02 -.874698864E+02 -.874873515E+02 -.875048071E+02 -.875222182E+02 -.875395689E+02 -.875568506E+02 -.875740553E+02 -.875911774E+02 -.876082103E+02 -.876251406E+02 -.876419553E+02 -.876586379E+02 -.876751717E+02 -.876915370E+02 -.877077063E+02 -.877236548E+02 -.877393573E+02 -.877547836E+02 -.877699046E+02 -.877846950E+02 -.877991268E+02 -.878131697E+02 -.878267926E+02 -.878399659E+02 -.878526601E+02 -.878648427E+02 -.878764827E+02 -.878875505E+02 -.878980159E+02 -.879078486E+02 -.879170194E+02 -.879255006E+02 -.879332661E+02 -.879402923E+02 -.879465571E+02 -.879520402E+02 -.879567244E+02 -.879605956E+02 -.879636416E+02 -.879658522E+02 -.879672205E+02 -.879677431E+02 -.879674187E+02 -.879662483E+02 -.879642362E+02 -.879613901E+02 -.879577203E+02 -.879532395E+02 -.879479629E+02 -.879419091E+02 -.879350983E+02 -.879275529E+02 -.879192972E+02 -.879103571E+02 -.879007604E+02 -.878905357E+02 -.878797128E+02 -.878683225E+02 -.878563961E+02 -.878439651E+02 -.878310614E+02 -.878177166E+02 -.878039622E+02 -.877898290E+02 -.877753474E+02 -.877605469E+02 -.877454560E+02 -.877301024E+02 -.877145122E+02 -.876987105E+02 -.876827209E+02 -.876665658E+02 -.876502658E+02 -.876338401E+02 -.876173064E+02 -.876006808E+02 -.875839780E+02 -.875672111E+02 -.875503917E+02 -.875335301E+02 -.875166354E+02 -.874997162E+02 -.874827816E+02 -.874658453E+02 -.874489351E+02 -.874321156E+02 -.874155360E+02 -.873995209E+02 -.873847259E+02 -.873723694E+02 -.873645381E+02 -.873645381E+02
 -.873681257E+02 -.873681257E+02 -.873767446E+02 -.873903586E+02 -.874066896E+02 -.874244043E+02 -.874427833E+02 -.874614503E+02 -.874802224E+02 -.874990138E+02 -.875177820E+02 -.875365182E+02 -.875552171E+02 -.875738732E+02 -.875924810E+02 -.876110344E+02 -.876295227E+02 -.876479357E+02 -.876662556E+02 -.876844639E+02 -.877025364E+02 -.877204423E+02 -.877381567E+02 -.877556540E+02 -.877729031E+02 -.877898750E+02 -.878065413E+02 -.878228695E+02 -.878388261E+02 -.878543758E+02 -.878694856E+02 -.878841208E+02 -.878982429E+02 -.879118147E+02 -.879247994E+02 -.879371590E+02 -.879488564E+02 -.879598557E+02 -.879701223E+02 -.879796238E+02 -.879883302E+02 -.879962124E+02 -.880032437E+02 -.880094011E+02 -.880146643E+02 -.880190147E+02 -.880224366E+02 -.880249182E+02 -.880264513E+02 -.880270303E+02 -.880266529E+02 -.880253211E+02 -.880230412E+02 -.880198220E+02 -.880156755E+02 -.880106178E+02 -.880046680E+02 -.879978477E+02 -.879901812E+02 -.879816959E+02 -.879724210E+02 -.879623879E+02 -.879516297E+02 -.879401810E+02 -.879280774E+02 -.879153555E+02 -.879020525E+02 -.878882059E+02 -.878738531E+02 -.878590316E+02 -.878437782E+02 -.878281291E+02 -.878121198E+02 -.877957844E+02 -.877791559E+02 -.877622660E+02 -.877451445E+02 -.877278200E+02 -.877103190E+02 -.876926662E+02 -.876748845E+02 -.876569951E+02 -.876390170E+02 -.876209675E+02 -.876028619E+02 -.875847137E+02 -.875665346E+02 -.875483347E+02 -.875301227E+02 -.875119063E+02 -.874936939E+02 -.874754984E+02 -.874573480E+02 -.874393097E+02 -.874215410E+02 -.874043873E+02 -.873885475E+02 -.873753227E+02 -.873669428E+02 -.873669428E+02
 -.873705743E+02 -.873705743E+02 -.873798016E+02 -.873943996E+02 -.874119158E+02 -.874309046E+02 -.874505702E+02 -.874705206E+02 -.874905788E+02 -.875106697E+02 -.875307715E+02 -.875508723E+02 -.875709687E+02 -.875910590E+02 -.876111418E+02 -.876312087E+02 -.876512471E+02 -.876712339E+02 -.876911489E+02 -.877109670E+02 -.877306594E+02 -.877502047E+02 -.877695762E+02 -.877887418E+02 -.878076708E+02 -.878263320E+02 -.878446910E+02 -.878627120E+02 -.878803555E+02 -.878975839E+02 -.879143553E+02 -.879306235E+02 -.879463444E+02 -.879614734E+02 -.879759647E+02 -.879897744E+02 -.880028587E+02 -.880151750E+02 -.880266836E+02 -.880373462E+02 -.880471253E+02 -.880559862E+02 -.880638978E+02 -.880708309E+02 -.880767586E+02 -.880816579E+02 -.880855104E+02 -.880883015E+02 -.880900202E+02 -.880906599E+02 -.880902195E+02 -.880887016E+02 -.880861125E+02 -.880824632E+02 -.880777691E+02 -.880720496E+02 -.880653273E+02 -.880576288E+02 -.880489844E+02 -.880394265E+02 -.880289907E+02 -.880177149E+02 -.880056390E+02 -.879928043E+02 -.879792536E+02 -.879650309E+02 -.879501805E+02 -.879347472E+02 -.879187753E+02 -.879023091E+02 -.878853922E+02 -.878680669E+02 -.878503744E+02 -.878323546E+02 -.878140453E+02 -.877954829E+02 -.877767015E+02 -.877577333E+02 -.877386081E+02 -.877193534E+02 -.876999945E+02 -.876805545E+02 -.876610537E+02 -.876415104E+02 -.876219405E+02 -.876023576E+02 -.875827734E+02 -.875631972E+02 -.875436369E+02 -.875240989E+02 -.875045903E+02 -.874851229E+02 -.874657245E+02 -.874464640E+02 -.874275067E+02 -.874092175E+02 -.873923379E+02 -.873782502E+02 -.873693259E+02 -.873693259E+02
 -.873731095E+02 -.873731095E+02 -.873829738E+02 -.873985371E+02 -.874171710E+02 -.874373406E+02 -.874582314E+02 -.874794422E+02 -.875007897E+02 -.875222058E+02 -.875436676E+02 -.875651760E+02 -.875867315E+02 -.876083326E+02 -.876299663E+02 -.876516169E+02 -.876732621E+02 -.876948871E+02 -.877164694E+02 -.877379833E+02 -.877594080E+02 -.877807146E+02 -.878018723E+02 -.878228510E+02 -.878436189E+02 -.878641400E+02 -.878843750E+02 -.879042778E+02 -.879238056E+02 -.879429083E+02 -.879615329E+02 -.879796289E+02 -.879971431E+02 -.880140221E+02 -.880302141E+02 -.880456664E+02 -.880603282E+02 -.880741504E+02 -.880870844E+02 -.880990818E+02 -.881100971E+02 -.881200879E+02 -.881290139E+02 -.881368385E+02 -.881435297E+02 -.881490603E+02 -.881534078E+02 -.881565539E+02 -.881584853E+02 -.881591952E+02 -.881586810E+02 -.881569453E+02 -.881539967E+02 -.881498491E+02 -.881445211E+02 -.881380359E+02 -.881304219E+02 -.881217113E+02 -.881119402E+02 -.881011486E+02 -.880893797E+02 -.880766795E+02 -.880630961E+02 -.880486800E+02 -.880334830E+02 -.880175576E+02 -.880009572E+02 -.879837348E+02 -.879659437E+02 -.879476361E+02 -.879288632E+02 -.879096747E+02 -.878901188E+02 -.878702416E+02 -.878500870E+02 -.878296967E+02 -.878091095E+02 -.877883617E+02 -.877674869E+02 -.877465156E+02 -.877254755E+02 -.877043915E+02 -.876832852E+02 -.876621758E+02 -.876410794E+02 -.876200096E+02 -.875989772E+02 -.875779908E+02 -.875570565E+02 -.875361794E+02 -.875153644E+02 -.874946215E+02 -.874739773E+02 -.874535021E+02 -.874333678E+02 -.874139579E+02 -.873960546E+02 -.873811191E+02 -.873716603E+02 -.873716603E+02
 -.873757135E+02 -.873757135E+02 -.873861285E+02 -.874025621E+02 -.874222416E+02 -.874435550E+02 -.874656410E+02 -.874880839E+02 -.875107145E+02 -.875334736E+02 -.875563454E+02 -.875793188E+02 -.876023877E+02 -.876255382E+02 -.876487602E+02 -.876720375E+02 -.876953587E+02 -.877187018E+02 -.877420438E+02 -.877653655E+02 -.877886421E+02 -.878118474E+02 -.878349515E+02 -.878579217E+02 -.878807187E+02 -.879032984E+02 -.879256099E+02 -.879476057E+02 -.879692282E+02 -.879904182E+02 -.880111181E+02 -.880312663E+02 -.880508031E+02 -.880696683E+02 -.880877996E+02 -.881051358E+02 -.881216153E+02 -.881371756E+02 -.881517547E+02 -.881652940E+02 -.881777377E+02 -.881890335E+02 -.881991324E+02 -.882079906E+02 -.882155692E+02 -.882218347E+02 -.882267581E+02 -.882303172E+02 -.882324969E+02 -.882332876E+02 -.882326862E+02 -.882306967E+02 -.882273295E+02 -.882226006E+02 -.882165329E+02 -.882091554E+02 -.882005021E+02 -.881906128E+02 -.881795324E+02 -.881673100E+02 -.881539984E+02 -.881396537E+02 -.881243351E+02 -.881081036E+02 -.880910216E+02 -.880731526E+02 -.880545605E+02 -.880353091E+02 -.880154615E+02 -.879950799E+02 -.879742245E+02 -.879529542E+02 -.879313251E+02 -.879093908E+02 -.878872022E+02 -.878648068E+02 -.878422490E+02 -.878195697E+02 -.877968063E+02 -.877739925E+02 -.877511586E+02 -.877283309E+02 -.877055326E+02 -.876827833E+02 -.876600991E+02 -.876374928E+02 -.876149741E+02 -.875925500E+02 -.875702246E+02 -.875480004E+02 -.875258797E+02 -.875038699E+02 -.874819954E+02 -.874603270E+02 -.874390421E+02 -.874185409E+02 -.873996439E+02 -.873838871E+02 -.873739115E+02 -.873739115E+02
 -.873781524E+02 -.873781524E+02 -.873890825E+02 -.874063217E+02 -.874269708E+02 -.874493593E+02 -.874726090E+02 -.874963048E+02 -.875202645E+02 -.875444121E+02 -.875687160E+02 -.875931682E+02 -.876177593E+02 -.876424844E+02 -.876673288E+02 -.876922837E+02 -.877173334E+02 -.877424637E+02 -.877676627E+02 -.877929113E+02 -.878181856E+02 -.878434548E+02 -.878686862E+02 -.878938389E+02 -.879188660E+02 -.879437125E+02 -.879683254E+02 -.879926401E+02 -.880165936E+02 -.880401228E+02 -.880631607E+02 -.880856408E+02 -.881074923E+02 -.881286401E+02 -.881490090E+02 -.881685218E+02 -.881871009E+02 -.882046697E+02 -.882211547E+02 -.882364847E+02 -.882505915E+02 -.882634103E+02 -.882748813E+02 -.882849507E+02 -.882935705E+02 -.883006979E+02 -.883062987E+02 -.883103460E+02 -.883128193E+02 -.883137064E+02 -.883130036E+02 -.883107149E+02 -.883068524E+02 -.883014369E+02 -.882944970E+02 -.882860680E+02 -.882761932E+02 -.882649224E+02 -.882523103E+02 -.882384174E+02 -.882233091E+02 -.882070540E+02 -.881897241E+02 -.881713935E+02 -.881521384E+02 -.881320355E+02 -.881111620E+02 -.880895944E+02 -.880674084E+02 -.880446777E+02 -.880214741E+02 -.879978664E+02 -.879739205E+02 -.879496987E+02 -.879252595E+02 -.879006575E+02 -.878759431E+02 -.878511623E+02 -.878263566E+02 -.878015631E+02 -.877768143E+02 -.877521385E+02 -.877275596E+02 -.877030971E+02 -.876787665E+02 -.876545795E+02 -.876305439E+02 -.876066642E+02 -.875829417E+02 -.875593754E+02 -.875359642E+02 -.875127117E+02 -.874896395E+02 -.874668173E+02 -.874444263E+02 -.874228816E+02 -.874030382E+02 -.873865018E+02 -.873760366E+02 -.873760366E+02
 -.873802950E+02 -.873802950E+02 -.873916903E+02 -.874096864E+02 -.874312905E+02 -.874547693E+02 -.874792028E+02 -.875041445E+02 -.875293982E+02 -.875548889E+02 -.875805922E+02 -.876064941E+02 -.876325897E+02 -.876588714E+02 -.876853426E+02 -.877120008E+02 -.877388410E+02 -.877658560E+02 -.877930319E+02 -.878203479E+02 -.878477773E+02 -.878752897E+02 -.879028416E+02 -.879303826E+02 -.879578535E+02 -.879851990E+02 -.880123533E+02 -.880392543E+02 -.880658345E+02 -.880920205E+02 -.881177353E+02 -.881428938E+02 -.881674071E+02 -.881911854E+02 -.882141359E+02 -.882361658E+02 -.882571813E+02 -.882770903E+02 -.882958026E+02 -.883132304E+02 -.883292890E+02 -.883439001E+02 -.883569904E+02 -.883684932E+02 -.883783468E+02 -.883864997E+02 -.883929077E+02 -.883975346E+02 -.884003551E+02 -.884013543E+02 -.884005269E+02 -.883978783E+02 -.883934252E+02 -.883871932E+02 -.883792179E+02 -.883695444E+02 -.883582263E+02 -.883453244E+02 -.883309073E+02 -.883150501E+02 -.882978328E+02 -.882793403E+02 -.882596612E+02 -.882388864E+02 -.882171089E+02 -.881944220E+02 -.881709190E+02 -.881466924E+02 -.881218325E+02 -.880964275E+02 -.880705622E+02 -.880443180E+02 -.880177718E+02 -.879909961E+02 -.879640584E+02 -.879370212E+02 -.879099415E+02 -.878828705E+02 -.878558541E+02 -.878289328E+02 -.878021413E+02 -.877755092E+02 -.877490603E+02 -.877228139E+02 -.876967841E+02 -.876709805E+02 -.876454081E+02 -.876200680E+02 -.875949574E+02 -.875700713E+02 -.875454035E+02 -.875209531E+02 -.874967372E+02 -.874728228E+02 -.874493934E+02 -.874268757E+02 -.874061551E+02 -.873888990E+02 -.873779831E+02 -.873779831E+02
 -.873822045E+02 -.873822045E+02 -.873940291E+02 -.874127424E+02 -.874352383E+02 -.874597211E+02 -.874852418E+02 -.875113409E+02 -.875378143E+02 -.875645781E+02 -.875916033E+02 -.876188890E+02 -.876464431E+02 -.876742803E+02 -.877024073E+02 -.877308255E+02 -.877595371E+02 -.877885392E+02 -.878178188E+02 -.878473529E+02 -.878771085E+02 -.879070396E+02 -.879370967E+02 -.879672245E+02 -.879973736E+02 -.880274825E+02 -.880574882E+02 -.880873161E+02 -.881168847E+02 -.881461049E+02 -.881748797E+02 -.882031087E+02 -.882306870E+02 -.882575056E+02 -.882834537E+02 -.883084166E+02 -.883322817E+02 -.883549366E+02 -.883762713E+02 -.883961776E+02 -.884145529E+02 -.884312982E+02 -.884463215E+02 -.884595352E+02 -.884708643E+02 -.884802411E+02 -.884876094E+02 -.884929256E+02 -.884961583E+02 -.884972886E+02 -.884963108E+02 -.884932326E+02 -.884880734E+02 -.884808657E+02 -.884716546E+02 -.884604957E+02 -.884474557E+02 -.884326119E+02 -.884160497E+02 -.883978626E+02 -.883781506E+02 -.883570192E+02 -.883345773E+02 -.883109374E+02 -.882862130E+02 -.882605183E+02 -.882339665E+02 -.882066692E+02 -.881787353E+02 -.881502701E+02 -.881213743E+02 -.880921437E+02 -.880626684E+02 -.880330326E+02 -.880033138E+02 -.879735829E+02 -.879439040E+02 -.879143343E+02 -.878849239E+02 -.878557164E+02 -.878267483E+02 -.877980495E+02 -.877696439E+02 -.877415490E+02 -.877137767E+02 -.876863332E+02 -.876592195E+02 -.876324320E+02 -.876059630E+02 -.875798015E+02 -.875539352E+02 -.875283569E+02 -.875030778E+02 -.874781609E+02 -.874537890E+02 -.874303970E+02 -.874088944E+02 -.873910008E+02 -.873796874E+02 -.873796874E+02
 -.873837205E+02 -.873837205E+02 -.873959368E+02 -.874152880E+02 -.874385905E+02 -.874639962E+02 -.874905129E+02 -.875176552E+02 -.875452155E+02 -.875731266E+02 -.876013802E+02 -.876299889E+02 -.876589716E+02 -.876883478E+02 -.877181359E+02 -.877483555E+02 -.877790144E+02 -.878101024E+02 -.878415959E+02 -.878734627E+02 -.879056655E+02 -.879381673E+02 -.879709244E+02 -.880038947E+02 -.880370189E+02 -.880702305E+02 -.881034500E+02 -.881365902E+02 -.881695538E+02 -.882022352E+02 -.882345213E+02 -.882662912E+02 -.882974192E+02 -.883277751E+02 -.883572235E+02 -.883856300E+02 -.884128575E+02 -.884387687E+02 -.884632255E+02 -.884860936E+02 -.885072410E+02 -.885265432E+02 -.885438802E+02 -.885591467E+02 -.885722450E+02 -.885830920E+02 -.885916180E+02 -.885977676E+02 -.886015008E+02 -.886027933E+02 -.886016375E+02 -.885980413E+02 -.885920296E+02 -.885836443E+02 -.885729412E+02 -.885599917E+02 -.885448810E+02 -.885277058E+02 -.885085740E+02 -.884876034E+02 -.884649187E+02 -.884406513E+02 -.884149374E+02 -.883879157E+02 -.883597262E+02 -.883305089E+02 -.883004020E+02 -.882695406E+02 -.882380558E+02 -.882060734E+02 -.881737127E+02 -.881410868E+02 -.881083008E+02 -.880754520E+02 -.880426293E+02 -.880099130E+02 -.879773748E+02 -.879450778E+02 -.879130761E+02 -.878814157E+02 -.878501342E+02 -.878192611E+02 -.877888188E+02 -.877588218E+02 -.877292782E+02 -.877001894E+02 -.876715511E+02 -.876433535E+02 -.876155818E+02 -.875882175E+02 -.875612409E+02 -.875346365E+02 -.875084081E+02 -.874826120E+02 -.874574279E+02 -.874332939E+02 -.874111364E+02 -.873927142E+02 -.873810735E+02 -.873810735E+02
 -.873848851E+02 -.873848851E+02 -.873974503E+02 -.874173636E+02 -.874413412E+02 -.874674760E+02 -.874947646E+02 -.875227385E+02 -.875512103E+02 -.875801214E+02 -.876094733E+02 -.876392942E+02 -.876696279E+02 -.877005127E+02 -.877319784E+02 -.877640358E+02 -.877966766E+02 -.878298850E+02 -.878636436E+02 -.878979349E+02 -.879327374E+02 -.879680199E+02 -.880037456E+02 -.880398598E+02 -.880762970E+02 -.881129790E+02 -.881498164E+02 -.881867065E+02 -.882235361E+02 -.882601805E+02 -.882965062E+02 -.883323734E+02 -.883676342E+02 -.884021335E+02 -.884357121E+02 -.884682030E+02 -.884994358E+02 -.885292355E+02 -.885574297E+02 -.885838468E+02 -.886083236E+02 -.886307003E+02 -.886508332E+02 -.886685852E+02 -.886838351E+02 -.886964760E+02 -.887064175E+02 -.887135878E+02 -.887179342E+02 -.887194256E+02 -.887180511E+02 -.887138217E+02 -.887067704E+02 -.886969490E+02 -.886844302E+02 -.886693057E+02 -.886516826E+02 -.886316852E+02 -.886094506E+02 -.885851272E+02 -.885588731E+02 -.885308538E+02 -.885012387E+02 -.884702005E+02 -.884379127E+02 -.884045469E+02 -.883702719E+02 -.883352519E+02 -.882996448E+02 -.882636011E+02 -.882272629E+02 -.881907629E+02 -.881542237E+02 -.881177576E+02 -.880814657E+02 -.880454384E+02 -.880097549E+02 -.879744837E+02 -.879396822E+02 -.879053978E+02 -.878716678E+02 -.878385202E+02 -.878059734E+02 -.877740378E+02 -.877427155E+02 -.877120015E+02 -.876818838E+02 -.876523443E+02 -.876233592E+02 -.875949009E+02 -.875669396E+02 -.875394501E+02 -.875124263E+02 -.874859155E+02 -.874600904E+02 -.874353873E+02 -.874127396E+02 -.873939294E+02 -.873820517E+02 -.873820517E+02
 -.873857505E+02 -.873857505E+02 -.873985036E+02 -.874187188E+02 -.874430757E+02 -.874696648E+02 -.874974877E+02 -.875260770E+02 -.875552510E+02 -.875849755E+02 -.876152831E+02 -.876462321E+02 -.876778683E+02 -.877102245E+02 -.877433174E+02 -.877771525E+02 -.878117342E+02 -.878470690E+02 -.878831613E+02 -.879200069E+02 -.879575903E+02 -.879958846E+02 -.880348466E+02 -.880744177E+02 -.881145256E+02 -.881550819E+02 -.881959836E+02 -.882371143E+02 -.882783443E+02 -.883195346E+02 -.883605347E+02 -.884011817E+02 -.884412995E+02 -.884806998E+02 -.885191820E+02 -.885565378E+02 -.885925518E+02 -.886270090E+02 -.886596941E+02 -.886903971E+02 -.887189094E+02 -.887450360E+02 -.887685866E+02 -.887893882E+02 -.888072814E+02 -.888221279E+02 -.888338107E+02 -.888422360E+02 -.888473373E+02 -.888490727E+02 -.888474287E+02 -.888424201E+02 -.888340875E+02 -.888224997E+02 -.888077509E+02 -.887899581E+02 -.887692622E+02 -.887458212E+02 -.887198109E+02 -.886914209E+02 -.886608515E+02 -.886283107E+02 -.885940122E+02 -.885581717E+02 -.885210041E+02 -.884827221E+02 -.884435329E+02 -.884036360E+02 -.883632223E+02 -.883224721E+02 -.882815536E+02 -.882406225E+02 -.881998211E+02 -.881592775E+02 -.881191064E+02 -.880794078E+02 -.880402683E+02 -.880017604E+02 -.879639439E+02 -.879268658E+02 -.878905610E+02 -.878550532E+02 -.878203553E+02 -.877864705E+02 -.877533928E+02 -.877211077E+02 -.876895932E+02 -.876588202E+02 -.876287539E+02 -.875993547E+02 -.875705807E+02 -.875423946E+02 -.875147777E+02 -.874877654E+02 -.874615197E+02 -.874364677E+02 -.874135387E+02 -.873945182E+02 -.873825176E+02 -.873825176E+02
 -.873858420E+02 -.873858420E+02 -.873986621E+02 -.874189835E+02 -.874434881E+02 -.874702709E+02 -.874983458E+02 -.875272756E+02 -.875569196E+02 -.875872753E+02 -.876183905E+02 -.876503121E+02 -.876830796E+02 -.877167253E+02 -.877512782E+02 -.877867702E+02 -.878232361E+02 -.878607063E+02 -.878991987E+02 -.879387175E+02 -.879792517E+02 -.880207761E+02 -.880632445E+02 -.881065963E+02 -.881507508E+02 -.881956129E+02 -.882410726E+02 -.882870063E+02 -.883332767E+02 -.883797275E+02 -.884261820E+02 -.884724412E+02 -.885182872E+02 -.885634868E+02 -.886077952E+02 -.886509572E+02 -.886927134E+02 -.887327977E+02 -.887709430E+02 -.888068786E+02 -.888403431E+02 -.888710781E+02 -.888988423E+02 -.889234084E+02 -.889445722E+02 -.889621527E+02 -.889759967E+02 -.889859831E+02 -.889920216E+02 -.889940593E+02 -.889920789E+02 -.889860987E+02 -.889761744E+02 -.889623959E+02 -.889448852E+02 -.889237970E+02 -.888993107E+02 -.888716327E+02 -.888409890E+02 -.888076231E+02 -.887717909E+02 -.887337585E+02 -.886937957E+02 -.886521738E+02 -.886091622E+02 -.885650240E+02 -.885200134E+02 -.884743742E+02 -.884283365E+02 -.883821154E+02 -.883359100E+02 -.882899018E+02 -.882442546E+02 -.881991141E+02 -.881546079E+02 -.881108453E+02 -.880679186E+02 -.880259029E+02 -.879848576E+02 -.879448263E+02 -.879058387E+02 -.878679111E+02 -.878310473E+02 -.877952402E+02 -.877604721E+02 -.877267158E+02 -.876939360E+02 -.876620898E+02 -.876311279E+02 -.876009962E+02 -.875716379E+02 -.875430006E+02 -.875150507E+02 -.874878082E+02 -.874614191E+02 -.874362941E+02 -.874133439E+02 -.873943339E+02 -.873823514E+02 -.873823514E+02
 -.873852656E+02 -.873852656E+02 -.873979566E+02 -.874180725E+02 -.874423459E+02 -.874689311E+02 -.874969019E+02 -.875258671E+02 -.875557106E+02 -.875864334E+02 -.876180727E+02 -.876506720E+02 -.876842831E+02 -.877189654E+02 -.877547850E+02 -.877918090E+02 -.878300952E+02 -.878696869E+02 -.879106132E+02 -.879528885E+02 -.879965121E+02 -.880414574E+02 -.880876821E+02 -.881351243E+02 -.881837107E+02 -.882333535E+02 -.882839475E+02 -.883353626E+02 -.883874398E+02 -.884399909E+02 -.884927996E+02 -.885456279E+02 -.885982196E+02 -.886502995E+02 -.887015745E+02 -.887517356E+02 -.888004579E+02 -.888474069E+02 -.888922387E+02 -.889346119E+02 -.889741855E+02 -.890106306E+02 -.890436300E+02 -.890728894E+02 -.890981386E+02 -.891191397E+02 -.891356925E+02 -.891476353E+02 -.891548525E+02 -.891572736E+02 -.891548750E+02 -.891476819E+02 -.891357660E+02 -.891192445E+02 -.890982800E+02 -.890730728E+02 -.890438622E+02 -.890109166E+02 -.889745323E+02 -.889350248E+02 -.888927260E+02 -.888479754E+02 -.888011175E+02 -.887524955E+02 -.887024461E+02 -.886512963E+02 -.885993601E+02 -.885469336E+02 -.884942945E+02 -.884416994E+02 -.883893817E+02 -.883375520E+02 -.882863973E+02 -.882360802E+02 -.881867403E+02 -.881384946E+02 -.880914382E+02 -.880456453E+02 -.880011706E+02 -.879580509E+02 -.879163058E+02 -.878759397E+02 -.878369431E+02 -.877992935E+02 -.877629571E+02 -.877278903E+02 -.876940400E+02 -.876613459E+02 -.876297406E+02 -.875991519E+02 -.875695054E+02 -.875407306E+02 -.875127756E+02 -.874856411E+02 -.874594520E+02 -.874345933E+02 -.874119409E+02 -.873932103E+02 -.873814178E+02 -.873814178E+02
 -.873836806E+02 -.873836806E+02 -.873959843E+02 -.874155228E+02 -.874391742E+02 -.874651926E+02 -.874927124E+02 -.875213704E+02 -.875510497E+02 -.875817427E+02 -.876134880E+02 -.876463628E+02 -.876804639E+02 -.877158939E+02 -.877527501E+02 -.877911199E+02 -.878310800E+02 -.878726952E+02 -.879160125E+02 -.879610579E+02 -.880078313E+02 -.880563208E+02 -.881065038E+02 -.881583483E+02 -.882118024E+02 -.882667843E+02 -.883231754E+02 -.883808224E+02 -.884395401E+02 -.884991147E+02 -.885593066E+02 -.886198475E+02 -.886804383E+02 -.887407489E+02 -.888004203E+02 -.888590682E+02 -.889162871E+02 -.889716528E+02 -.890247310E+02 -.890750799E+02 -.891222592E+02 -.891658372E+02 -.892054007E+02 -.892405613E+02 -.892709649E+02 -.892962976E+02 -.893162911E+02 -.893307309E+02 -.893394587E+02 -.893423773E+02 -.893394539E+02 -.893307206E+02 -.893162733E+02 -.892962717E+02 -.892709314E+02 -.892405238E+02 -.892053648E+02 -.891658124E+02 -.891222551E+02 -.890751076E+02 -.890247997E+02 -.889717713E+02 -.889164634E+02 -.888593115E+02 -.888007401E+02 -.887411568E+02 -.886809475E+02 -.886204737E+02 -.885600692E+02 -.885000371E+02 -.884406504E+02 -.883821505E+02 -.883247467E+02 -.882686178E+02 -.882139125E+02 -.881607511E+02 -.881092265E+02 -.880594065E+02 -.880113356E+02 -.879650367E+02 -.879205136E+02 -.878777525E+02 -.878367237E+02 -.877973840E+02 -.877596781E+02 -.877235400E+02 -.876888944E+02 -.876556587E+02 -.876237435E+02 -.875930549E+02 -.875634970E+02 -.875349777E+02 -.875074237E+02 -.874808128E+02 -.874552425E+02 -.874310610E+02 -.874090904E+02 -.873909629E+02 -.873795667E+02 -.873795667E+02
 -.873809041E+02 -.873809041E+02 -.873925835E+02 -.874111862E+02 -.874338026E+02 -.874588151E+02 -.874854147E+02 -.875132458E+02 -.875421962E+02 -.875722848E+02 -.876036096E+02 -.876362981E+02 -.876704813E+02 -.877062867E+02 -.877438407E+02 -.877832636E+02 -.878246580E+02 -.878681010E+02 -.879136481E+02 -.879613430E+02 -.880112273E+02 -.880633399E+02 -.881177000E+02 -.881742951E+02 -.882330724E+02 -.882939409E+02 -.883567780E+02 -.884214293E+02 -.884877076E+02 -.885553872E+02 -.886242012E+02 -.886938392E+02 -.887639474E+02 -.888341299E+02 -.889039514E+02 -.889729370E+02 -.890405767E+02 -.891063320E+02 -.891696453E+02 -.892299459E+02 -.892866642E+02 -.893392380E+02 -.893871234E+02 -.894298051E+02 -.894668067E+02 -.894977016E+02 -.895221241E+02 -.895397793E+02 -.895504506E+02 -.895540062E+02 -.895504023E+02 -.895396837E+02 -.895219836E+02 -.894975174E+02 -.894665809E+02 -.894295380E+02 -.893868169E+02 -.893388942E+02 -.892862897E+02 -.892295500E+02 -.891692409E+02 -.891059344E+02 -.890401994E+02 -.889725922E+02 -.889036488E+02 -.888338777E+02 -.887637548E+02 -.886937188E+02 -.886241681E+02 -.885554599E+02 -.884879083E+02 -.884217847E+02 -.883573196E+02 -.882947024E+02 -.882340853E+02 -.881755842E+02 -.881192822E+02 -.880652319E+02 -.880134585E+02 -.879639628E+02 -.879167234E+02 -.878716996E+02 -.878288342E+02 -.877880553E+02 -.877492787E+02 -.877124098E+02 -.876773453E+02 -.876439746E+02 -.876121818E+02 -.875818469E+02 -.875528485E+02 -.875250702E+02 -.874984137E+02 -.874728291E+02 -.874483797E+02 -.874253657E+02 -.874045335E+02 -.873873925E+02 -.873766362E+02 -.873766362E+02
 -.873767464E+02 -.873767464E+02 -.873875225E+02 -.874047726E+02 -.874258621E+02 -.874493002E+02 -.874743298E+02 -.875006448E+02 -.875281986E+02 -.875570753E+02 -.875874125E+02 -.876193648E+02 -.876530995E+02 -.876887899E+02 -.877265961E+02 -.877666505E+02 -.878090620E+02 -.878539342E+02 -.879013789E+02 -.879515097E+02 -.880044313E+02 -.880602153E+02 -.881188966E+02 -.881804732E+02 -.882449131E+02 -.883121542E+02 -.883820989E+02 -.884546073E+02 -.885294906E+02 -.886065105E+02 -.886853746E+02 -.887657329E+02 -.888471747E+02 -.889292276E+02 -.890113574E+02 -.890929755E+02 -.891734439E+02 -.892520874E+02 -.893281951E+02 -.894010356E+02 -.894698614E+02 -.895339264E+02 -.895924973E+02 -.896448741E+02 -.896904056E+02 -.897285074E+02 -.897586789E+02 -.897805148E+02 -.897937175E+02 -.897981062E+02 -.897936194E+02 -.897803202E+02 -.897583911E+02 -.897281313E+02 -.896899460E+02 -.896443373E+02 -.895918868E+02 -.895332453E+02 -.894691105E+02 -.894002156E+02 -.893273097E+02 -.892511440E+02 -.891724567E+02 -.890919620E+02 -.890103381E+02 -.889282197E+02 -.888461914E+02 -.887647825E+02 -.886844655E+02 -.886056536E+02 -.885287019E+02 -.884539087E+02 -.883815173E+02 -.883117202E+02 -.882446613E+02 -.881804411E+02 -.881191199E+02 -.880607225E+02 -.880052423E+02 -.879526449E+02 -.879028719E+02 -.878558449E+02 -.878114681E+02 -.877696314E+02 -.877302133E+02 -.876930826E+02 -.876581007E+02 -.876251238E+02 -.875940036E+02 -.875645893E+02 -.875367310E+02 -.875102841E+02 -.874851214E+02 -.874611613E+02 -.874384267E+02 -.874171565E+02 -.873979962E+02 -.873822879E+02 -.873724546E+02 -.873724546E+02
 -.873710749E+02 -.873710749E+02 -.873806898E+02 -.873961307E+02 -.874150548E+02 -.874361563E+02 -.874588231E+02 -.874828585E+02 -.875082798E+02 -.875352135E+02 -.875638390E+02 -.875943647E+02 -.876270002E+02 -.876619320E+02 -.876993217E+02 -.877393252E+02 -.877821149E+02 -.878278803E+02 -.878768082E+02 -.879290659E+02 -.879847859E+02 -.880440726E+02 -.881070044E+02 -.881736352E+02 -.882439879E+02 -.883180464E+02 -.883957490E+02 -.884769836E+02 -.885615819E+02 -.886493089E+02 -.887398527E+02 -.888328192E+02 -.889277316E+02 -.890240325E+02 -.891210879E+02 -.892181877E+02 -.893145512E+02 -.894093253E+02 -.895015967E+02 -.895904009E+02 -.896747435E+02 -.897536175E+02 -.898260307E+02 -.898910271E+02 -.899477126E+02 -.899952804E+02 -.900330317E+02 -.900603988E+02 -.900769626E+02 -.900824649E+02 -.900768199E+02 -.900601140E+02 -.900326055E+02 -.899947146E+02 -.899470108E+02 -.898901933E+02 -.898250721E+02 -.897525410E+02 -.896735560E+02 -.895891081E+02 -.895002007E+02 -.894078269E+02 -.893129513E+02 -.892164918E+02 -.891193078E+02 -.890221894E+02 -.889258500E+02 -.888309231E+02 -.887379592E+02 -.886474279E+02 -.885597188E+02 -.884751458E+02 -.883939529E+02 -.883163175E+02 -.882423587E+02 -.881721421E+02 -.881056868E+02 -.880429711E+02 -.879839381E+02 -.879285015E+02 -.878765505E+02 -.878279537E+02 -.877825640E+02 -.877402214E+02 -.877007562E+02 -.876639919E+02 -.876297474E+02 -.875978381E+02 -.875680780E+02 -.875402822E+02 -.875142677E+02 -.874898581E+02 -.874668951E+02 -.874452618E+02 -.874249330E+02 -.874060722E+02 -.873891979E+02 -.873754342E+02 -.873668479E+02 -.873668479E+02
 -.873639983E+02 -.873639983E+02 -.873720149E+02 -.873849253E+02 -.874008348E+02 -.874187319E+02 -.874381779E+02 -.874590692E+02 -.874814943E+02 -.875056414E+02 -.875317405E+02 -.875600193E+02 -.875906861E+02 -.876239398E+02 -.876599949E+02 -.876990962E+02 -.877415067E+02 -.877874816E+02 -.878372532E+02 -.878910319E+02 -.879490109E+02 -.880113701E+02 -.880782687E+02 -.881498382E+02 -.882261772E+02 -.883073454E+02 -.883933537E+02 -.884841480E+02 -.885795938E+02 -.886794652E+02 -.887834414E+02 -.888911067E+02 -.890019482E+02 -.891153466E+02 -.892305680E+02 -.893467590E+02 -.894629444E+02 -.895780357E+02 -.896908453E+02 -.898001051E+02 -.899044894E+02 -.900026426E+02 -.900932094E+02 -.901748685E+02 -.902463706E+02 -.903065748E+02 -.903544866E+02 -.903892920E+02 -.904103862E+02 -.904173971E+02 -.904101987E+02 -.903889161E+02 -.903539218E+02 -.903058201E+02 -.902454263E+02 -.901737362E+02 -.900918925E+02 -.900011472E+02 -.899028234E+02 -.897982783E+02 -.896888674E+02 -.895759144E+02 -.894606837E+02 -.893443591E+02 -.892280275E+02 -.891126662E+02 -.889991384E+02 -.888881885E+02 -.887804443E+02 -.886764200E+02 -.885765233E+02 -.884810627E+02 -.883902554E+02 -.883042387E+02 -.882230773E+02 -.881467745E+02 -.880752804E+02 -.880085006E+02 -.879463038E+02 -.878885294E+02 -.878349932E+02 -.877854936E+02 -.877398158E+02 -.876977359E+02 -.876590246E+02 -.876234504E+02 -.875907801E+02 -.875607827E+02 -.875332300E+02 -.875078973E+02 -.874845655E+02 -.874630255E+02 -.874430851E+02 -.874245881E+02 -.874074551E+02 -.873917606E+02 -.873778660E+02 -.873666231E+02 -.873596477E+02 -.873596477E+02
 -.873549665E+02 -.873549665E+02 -.873609381E+02 -.873706184E+02 -.873826855E+02 -.873964770E+02 -.874117585E+02 -.874285559E+02 -.874470417E+02 -.874674461E+02 -.874900058E+02 -.875149477E+02 -.875425076E+02 -.875729570E+02 -.876066065E+02 -.876437835E+02 -.876848055E+02 -.877299729E+02 -.877795820E+02 -.878339263E+02 -.878932977E+02 -.879579749E+02 -.880282233E+02 -.881042921E+02 -.881864038E+02 -.882747320E+02 -.883693795E+02 -.884703658E+02 -.885776216E+02 -.886909867E+02 -.888102011E+02 -.889348871E+02 -.890645261E+02 -.891984402E+02 -.893357788E+02 -.894755157E+02 -.896164478E+02 -.897572056E+02 -.898962626E+02 -.900319568E+02 -.901625154E+02 -.902860914E+02 -.904008060E+02 -.905048008E+02 -.905962949E+02 -.906736439E+02 -.907354019E+02 -.907803769E+02 -.908076794E+02 -.908167609E+02 -.908074358E+02 -.907798911E+02 -.907346760E+02 -.906726803E+02 -.905950946E+02 -.905033648E+02 -.903991332E+02 -.902841823E+02 -.901603719E+02 -.900295835E+02 -.898936678E+02 -.897544000E+02 -.896134438E+02 -.894723234E+02 -.893324044E+02 -.891948836E+02 -.890607841E+02 -.889309576E+02 -.888060913E+02 -.886867173E+02 -.885732265E+02 -.884658812E+02 -.883648321E+02 -.882701305E+02 -.881817460E+02 -.880995777E+02 -.880234685E+02 -.879532155E+02 -.878885814E+02 -.878293020E+02 -.877750953E+02 -.877256669E+02 -.876807160E+02 -.876399395E+02 -.876030361E+02 -.875697073E+02 -.875396620E+02 -.875126161E+02 -.874882937E+02 -.874664282E+02 -.874467637E+02 -.874290561E+02 -.874130785E+02 -.873986343E+02 -.873855840E+02 -.873738983E+02 -.873637522E+02 -.873556662E+02 -.873507020E+02 -.873507020E+02
 -.873438356E+02 -.873438356E+02 -.873472850E+02 -.873529851E+02 -.873603075E+02 -.873690125E+02 -.873791145E+02 -.873907820E+02 -.874042439E+02 -.874197360E+02 -.874374942E+02 -.874577853E+02 -.874809305E+02 -.875072926E+02 -.875372458E+02 -.875711575E+02 -.876093944E+02 -.876523377E+02 -.877003804E+02 -.877539227E+02 -.878133713E+02 -.878791462E+02 -.879516738E+02 -.880313637E+02 -.881185792E+02 -.882136226E+02 -.883167337E+02 -.884280888E+02 -.885477895E+02 -.886758365E+02 -.888120971E+02 -.889562724E+02 -.891078704E+02 -.892661847E+02 -.894302792E+02 -.895989706E+02 -.897708231E+02 -.899441418E+02 -.901169803E+02 -.902871553E+02 -.904522799E+02 -.906098078E+02 -.907570983E+02 -.908914942E+02 -.910104100E+02 -.911114315E+02 -.911924121E+02 -.912515671E+02 -.912875567E+02 -.912995486E+02 -.912872609E+02 -.912509752E+02 -.911915239E+02 -.911102478E+02 -.910089329E+02 -.908897257E+02 -.907550416E+02 -.906074635E+02 -.904496480E+02 -.902842351E+02 -.901137719E+02 -.899406493E+02 -.897670546E+02 -.895949386E+02 -.894259969E+02 -.892616637E+02 -.891031151E+02 -.889512812E+02 -.888068628E+02 -.886703537E+02 -.885420636E+02 -.884221424E+02 -.883106043E+02 -.882073513E+02 -.881121931E+02 -.880248682E+02 -.879450591E+02 -.878724087E+02 -.878065318E+02 -.877470268E+02 -.876934835E+02 -.876454908E+02 -.876026416E+02 -.875645383E+02 -.875307936E+02 -.875010355E+02 -.874749063E+02 -.874520648E+02 -.874321856E+02 -.874149598E+02 -.874000939E+02 -.873873105E+02 -.873763499E+02 -.873669742E+02 -.873589798E+02 -.873522217E+02 -.873466564E+02 -.873424124E+02 -.873398896E+02 -.873398896E+02
 -.873305610E+02 -.873305610E+02 -.873309853E+02 -.873319146E+02 -.873335424E+02 -.873361300E+02 -.873399709E+02 -.873453460E+02 -.873525054E+02 -.873616985E+02 -.873732193E+02 -.873874209E+02 -.874046929E+02 -.874254342E+02 -.874500493E+02 -.874789610E+02 -.875126178E+02 -.875514914E+02 -.875960769E+02 -.876469101E+02 -.877045700E+02 -.877696597E+02 -.878427742E+02 -.879244810E+02 -.880153230E+02 -.881158252E+02 -.882264886E+02 -.883477642E+02 -.884800165E+02 -.886234852E+02 -.887782465E+02 -.889441765E+02 -.891209167E+02 -.893078392E+02 -.895040101E+02 -.897081546E+02 -.899186232E+02 -.901333661E+02 -.903499229E+02 -.905654325E+02 -.907766675E+02 -.909800959E+02 -.911719690E+02 -.913484352E+02 -.915056778E+02 -.916400706E+02 -.917483423E+02 -.918277407E+02 -.918761793E+02 -.918923555E+02 -.918758265E+02 -.918270354E+02 -.917472850E+02 -.916386615E+02 -.915039174E+02 -.913463245E+02 -.911695103E+02 -.909772927E+02 -.907735232E+02 -.905619489E+02 -.903460985E+02 -.901291968E+02 -.899141046E+02 -.897032863E+02 -.894987990E+02 -.893022989E+02 -.891150640E+02 -.889380236E+02 -.887717969E+02 -.886167322E+02 -.884729480E+02 -.883403726E+02 -.882187806E+02 -.881078266E+02 -.880070750E+02 -.879160244E+02 -.878341310E+02 -.877608248E+02 -.876955256E+02 -.876376537E+02 -.875866391E+02 -.875419282E+02 -.875029894E+02 -.874693140E+02 -.874404217E+02 -.874158580E+02 -.873951969E+02 -.873780383E+02 -.873640090E+02 -.873527597E+02 -.873439635E+02 -.873373142E+02 -.873325228E+02 -.873293134E+02 -.873274170E+02 -.873265603E+02 -.873264528E+02 -.873267696E+02 -.873271381E+02 -.873271381E+02
 -.873151302E+02 -.873151302E+02 -.873120077E+02 -.873073578E+02 -.873023345E+02 -.872977495E+02 -.872941537E+02 -.872919212E+02 -.872913592E+02 -.872927898E+02 -.872965786E+02 -.873031194E+02 -.873128173E+02 -.873260929E+02 -.873433958E+02 -.873652083E+02 -.873920499E+02 -.874244914E+02 -.874631779E+02 -.875088188E+02 -.875621605E+02 -.876239611E+02 -.876949936E+02 -.877760604E+02 -.878680003E+02 -.879716764E+02 -.880879478E+02 -.882176335E+02 -.883614711E+02 -.885200738E+02 -.886938878E+02 -.888831488E+02 -.890878306E+02 -.893075822E+02 -.895416507E+02 -.897888060E+02 -.900472659E+02 -.903146418E+02 -.905878993E+02 -.908633491E+02 -.911366649E+02 -.914029455E+02 -.916568230E+02 -.918926245E+02 -.921045893E+02 -.922871267E+02 -.924351056E+02 -.925441481E+02 -.926109001E+02 -.926332534E+02 -.926104888E+02 -.925433269E+02 -.924338768E+02 -.922854931E+02 -.921025523E+02 -.918901843E+02 -.916539772E+02 -.913996912E+02 -.911329996E+02 -.908592729E+02 -.905834152E+02 -.903097529E+02 -.900419729E+02 -.897831046E+02 -.895355339E+02 -.893010452E+02 -.890808779E+02 -.888757941E+02 -.886861497E+02 -.885119640E+02 -.883529868E+02 -.882087577E+02 -.880786611E+02 -.879619704E+02 -.878578873E+02 -.877655736E+02 -.876841757E+02 -.876128452E+02 -.875507530E+02 -.874971006E+02 -.874511273E+02 -.874121158E+02 -.873793929E+02 -.873523330E+02 -.873303555E+02 -.873129251E+02 -.872995482E+02 -.872897723E+02 -.872831812E+02 -.872793929E+02 -.872780558E+02 -.872788430E+02 -.872814444E+02 -.872855525E+02 -.872908334E+02 -.872968785E+02 -.873031225E+02 -.873087283E+02 -.873124419E+02 -.873124419E+02
 -.872975202E+02 -.872975202E+02 -.872903866E+02 -.872794193E+02 -.872668218E+02 -.872539722E+02 -.872416896E+02 -.872304948E+02 -.872207974E+02 -.872129882E+02 -.872074562E+02 -.872045898E+02 -.872047933E+02 -.872085061E+02 -.872162066E+02 -.872284246E+02 -.872457675E+02 -.872689387E+02 -.872987213E+02 -.873359503E+02 -.873815055E+02 -.874363299E+02 -.875014514E+02 -.875779931E+02 -.876671682E+02 -.877702569E+02 -.878885721E+02 -.880234205E+02 -.881760687E+02 -.883477119E+02 -.885394298E+02 -.887521203E+02 -.889864063E+02 -.892425219E+02 -.895201944E+02 -.898185180E+02 -.901358323E+02 -.904695975E+02 -.908162859E+02 -.911712957E+02 -.915289167E+02 -.918823631E+02 -.922238959E+02 -.925450470E+02 -.928369485E+02 -.930907621E+02 -.932981861E+02 -.934519982E+02 -.935465823E+02 -.935783689E+02 -.935461319E+02 -.934510929E+02 -.932968187E+02 -.930889251E+02 -.928346371E+02 -.925422602E+02 -.922206366E+02 -.918786354E+02 -.915247232E+02 -.911666354E+02 -.908111551E+02 -.904639925E+02 -.901297512E+02 -.898119611E+02 -.895131596E+02 -.892350024E+02 -.889783906E+02 -.887435999E+02 -.885304060E+02 -.883381992E+02 -.881660861E+02 -.880129760E+02 -.878776529E+02 -.877588340E+02 -.876552146E+02 -.875655038E+02 -.874884491E+02 -.874228549E+02 -.873675941E+02 -.873216149E+02 -.872839442E+02 -.872536874E+02 -.872300275E+02 -.872122211E+02 -.871995950E+02 -.871915404E+02 -.871875091E+02 -.871870071E+02 -.871895901E+02 -.871948574E+02 -.872024461E+02 -.872120225E+02 -.872232685E+02 -.872358542E+02 -.872493876E+02 -.872633190E+02 -.872767867E+02 -.872883875E+02 -.872958845E+02 -.872958845E+02
 -.872779954E+02 -.872779954E+02 -.872664378E+02 -.872484603E+02 -.872273738E+02 -.872051659E+02 -.871829905E+02 -.871615595E+02 -.871413783E+02 -.871228532E+02 -.871063455E+02 -.870922180E+02 -.870808641E+02 -.870727150E+02 -.870682607E+02 -.870680888E+02 -.870728942E+02 -.870834610E+02 -.871006396E+02 -.871253557E+02 -.871586380E+02 -.872016514E+02 -.872557195E+02 -.873223278E+02 -.874031063E+02 -.874998027E+02 -.876142657E+02 -.877484396E+02 -.879043549E+02 -.880840920E+02 -.882897121E+02 -.885231571E+02 -.887861294E+02 -.890799489E+02 -.894053866E+02 -.897624646E+02 -.901502258E+02 -.905664801E+02 -.910075523E+02 -.914680555E+02 -.919407232E+02 -.924163361E+02 -.928837883E+02 -.933303355E+02 -.937420642E+02 -.941045960E+02 -.944040016E+02 -.946278547E+02 -.947663038E+02 -.948130080E+02 -.947657793E+02 -.946268099E+02 -.944024425E+02 -.941025264E+02 -.937394827E+02 -.933272354E+02 -.928801600E+02 -.924121718E+02 -.919360199E+02 -.914628146E+02 -.910017757E+02 -.905601662E+02 -.901433687E+02 -.897550565E+02 -.893974217E+02 -.890714239E+02 -.887770393E+02 -.885134915E+02 -.882794561E+02 -.880732346E+02 -.878928967E+02 -.877363938E+02 -.876016456E+02 -.874866041E+02 -.873893001E+02 -.873078724E+02 -.872405875E+02 -.871858483E+02 -.871421973E+02 -.871083146E+02 -.870830123E+02 -.870652267E+02 -.870540104E+02 -.870485216E+02 -.870480152E+02 -.870518329E+02 -.870593946E+02 -.870701891E+02 -.870837662E+02 -.870997288E+02 -.871177236E+02 -.871374299E+02 -.871585384E+02 -.871807129E+02 -.872035115E+02 -.872262453E+02 -.872477386E+02 -.872659780E+02 -.872776556E+02 -.872776556E+02
 -.872569432E+02 -.872569432E+02 -.872405951E+02 -.872149705E+02 -.871845616E+02 -.871520404E+02 -.871189447E+02 -.870861690E+02 -.870542610E+02 -.870235962E+02 -.869944911E+02 -.869672624E+02 -.869422518E+02 -.869198625E+02 -.869005994E+02 -.868850752E+02 -.868739917E+02 -.868681264E+02 -.868683471E+02 -.868756500E+02 -.868912077E+02 -.869164018E+02 -.869528317E+02 -.870023074E+02 -.870668445E+02 -.871486812E+02 -.872503088E+02 -.873744917E+02 -.875242578E+02 -.877028597E+02 -.879137100E+02 -.881602914E+02 -.884460333E+02 -.887741467E+02 -.891473876E+02 -.895677501E+02 -.900360834E+02 -.905516524E+02 -.911116465E+02 -.917106661E+02 -.923402252E+02 -.929883536E+02 -.936394044E+02 -.942741858E+02 -.948705379E+02 -.954044335E+02 -.958516207E+02 -.961897098E+02 -.964004623E+02 -.964719132E+02 -.963998886E+02 -.961885610E+02 -.958498953E+02 -.954021331E+02 -.948676668E+02 -.942707480E+02 -.936353988E+02 -.929837709E+02 -.923350494E+02 -.917048818E+02 -.911052457E+02 -.905446366E+02 -.900284573E+02 -.895595125E+02 -.891385286E+02 -.887646520E+02 -.884358911E+02 -.881494920E+02 -.879022418E+02 -.876907040E+02 -.875113959E+02 -.873609133E+02 -.872360169E+02 -.871336846E+02 -.870511413E+02 -.869858700E+02 -.869356111E+02 -.868983522E+02 -.868723140E+02 -.868559322E+02 -.868478375E+02 -.868468376E+02 -.868518968E+02 -.868621188E+02 -.868767296E+02 -.868950629E+02 -.869165455E+02 -.869406855E+02 -.869670609E+02 -.869953084E+02 -.870251130E+02 -.870561918E+02 -.870882678E+02 -.871210165E+02 -.871539615E+02 -.871862791E+02 -.872164725E+02 -.872418855E+02 -.872580713E+02 -.872580713E+02
 -.872348939E+02 -.872348939E+02 -.872134543E+02 -.871796750E+02 -.871393103E+02 -.870957739E+02 -.870509845E+02 -.870059725E+02 -.869612856E+02 -.869172470E+02 -.868740989E+02 -.868320733E+02 -.867914449E+02 -.867525758E+02 -.867159282E+02 -.866820467E+02 -.866515452E+02 -.866251218E+02 -.866036099E+02 -.865880340E+02 -.865796479E+02 -.865799502E+02 -.865906902E+02 -.866138863E+02 -.866518731E+02 -.867073699E+02 -.867835396E+02 -.868840279E+02 -.870129820E+02 -.871750539E+02 -.873753895E+02 -.876195963E+02 -.879136576E+02 -.882637573E+02 -.886760027E+02 -.891560387E+02 -.897085283E+02 -.903364556E+02 -.910402348E+02 -.918166448E+02 -.926576635E+02 -.935493217E+02 -.944707537E+02 -.953937035E+02 -.962828130E+02 -.970970418E+02 -.977924781E+02 -.983265436E+02 -.986631749E+02 -.987780500E+02 -.986625617E+02 -.983253140E+02 -.977906258E+02 -.970945576E+02 -.962796886E+02 -.953899359E+02 -.944663479E+02 -.935442877E+02 -.926520071E+02 -.918103574E+02 -.910332923E+02 -.903288285E+02 -.897001977E+02 -.891470034E+02 -.886662691E+02 -.882533236E+02 -.879025072E+02 -.876077069E+02 -.873627437E+02 -.871616370E+02 -.869987725E+02 -.868689986E+02 -.867676691E+02 -.866906514E+02 -.866343093E+02 -.865954720E+02 -.865713946E+02 -.865597155E+02 -.865584136E+02 -.865657668E+02 -.865803133E+02 -.866008174E+02 -.866262370E+02 -.866556967E+02 -.866884634E+02 -.867239245E+02 -.867615707E+02 -.868009791E+02 -.868417998E+02 -.868837433E+02 -.869265672E+02 -.869700569E+02 -.870139939E+02 -.870580885E+02 -.871018472E+02 -.871443232E+02 -.871836985E+02 -.872166595E+02 -.872375790E+02 -.872375790E+02
 -.872124091E+02 -.872124091E+02 -.871857110E+02 -.871435142E+02 -.870928837E+02 -.870379738E+02 -.869810426E+02 -.869232178E+02 -.868650253E+02 -.868067115E+02 -.867484132E+02 -.866902567E+02 -.866324250E+02 -.865751839E+02 -.865188610E+02 -.864638298E+02 -.864105265E+02 -.863595047E+02 -.863114900E+02 -.862674224E+02 -.862284765E+02 -.861960740E+02 -.861719126E+02 -.861580378E+02 -.861569406E+02 -.861716533E+02 -.862058378E+02 -.862638678E+02 -.863509173E+02 -.864730705E+02 -.866374356E+02 -.868522147E+02 -.871267100E+02 -.874712626E+02 -.878971024E+02 -.884160123E+02 -.890397169E+02 -.897789169E+02 -.906419238E+02 -.916328338E+02 -.927492093E+02 -.939793268E+02 -.952992343E+02 -.966701248E+02 -.980368300E+02 -.993285162E+02 -.100462753E+03 -.101353770E+03 -.101924633E+03 -.102121230E+03 -.101923968E+03 -.101352442E+03 -.100460764E+03 -.993258653E+02 -.980335134E+02 -.966661304E+02 -.952945438E+02 -.939739243E+02 -.927430899E+02 -.916260057E+02 -.906343977E+02 -.897706878E+02 -.890307558E+02 -.884062790E+02 -.878865704E+02 -.874599309E+02 -.871145865E+02 -.868392921E+02 -.866236851E+02 -.864584608E+02 -.863354247E+02 -.862474686E+02 -.861884990E+02 -.861533416E+02 -.861376371E+02 -.861377363E+02 -.861506014E+02 -.861737155E+02 -.862050026E+02 -.862427569E+02 -.862855835E+02 -.863323452E+02 -.863821203E+02 -.864341648E+02 -.864878823E+02 -.865427980E+02 -.865985374E+02 -.866548085E+02 -.867113865E+02 -.867681008E+02 -.868248196E+02 -.868814305E+02 -.869378013E+02 -.869937017E+02 -.870486406E+02 -.871015647E+02 -.871503458E+02 -.871910157E+02 -.872167607E+02 -.872167607E+02
 -.871901811E+02 -.871901811E+02 -.871582620E+02 -.871077138E+02 -.870468920E+02 -.869806460E+02 -.869115321E+02 -.868407520E+02 -.867687918E+02 -.866957947E+02 -.866217724E+02 -.865467297E+02 -.864707141E+02 -.863938058E+02 -.863161001E+02 -.862377196E+02 -.861588570E+02 -.860798312E+02 -.860011296E+02 -.859234254E+02 -.858475823E+02 -.857746846E+02 -.857061142E+02 -.856436561E+02 -.855896120E+02 -.855469167E+02 -.855192630E+02 -.855112582E+02 -.855286423E+02 -.855785400E+02 -.856697115E+02 -.858128209E+02 -.860207430E+02 -.863088569E+02 -.866952201E+02 -.872005366E+02 -.878478273E+02 -.886616445E+02 -.896665625E+02 -.908846158E+02 -.923313592E+02 -.940103124E+02 -.959057924E+02 -.979746212E+02 -.100138089E+03 -.102276846E+03 -.104232831E+03 -.105823029E+03 -.106868143E+03 -.107233252E+03 -.106867467E+03 -.105821666E+03 -.104230766E+03 -.102274062E+03 -.100134572E+03 -.979703632E+02 -.959007910E+02 -.940045629E+02 -.923248496E+02 -.908773308E+02 -.896584935E+02 -.886527960E+02 -.878382061E+02 -.871901314E+02 -.866839924E+02 -.862967588E+02 -.860077472E+02 -.857989274E+02 -.856549217E+02 -.855628305E+02 -.855119715E+02 -.854935882E+02 -.855005621E+02 -.855271468E+02 -.855687308E+02 -.856216337E+02 -.856829337E+02 -.857503234E+02 -.858219908E+02 -.858965226E+02 -.859728248E+02 -.860500591E+02 -.861275907E+02 -.862049481E+02 -.862817886E+02 -.863578723E+02 -.864330409E+02 -.865072002E+02 -.865803062E+02 -.866523528E+02 -.867233578E+02 -.867933420E+02 -.868622869E+02 -.869300435E+02 -.869961445E+02 -.870594485E+02 -.871175385E+02 -.871658173E+02 -.871963166E+02 -.871963166E+02
 -.871690753E+02 -.871690753E+02 -.871321982E+02 -.870737217E+02 -.870031999E+02 -.869261071E+02 -.868452634E+02 -.867619283E+02 -.866765276E+02 -.865890901E+02 -.864994965E+02 -.864075982E+02 -.863132411E+02 -.862162480E+02 -.861164198E+02 -.860135692E+02 -.859075742E+02 -.857984116E+02 -.856861648E+02 -.855710171E+02 -.854532666E+02 -.853333819E+02 -.852120930E+02 -.850904951E+02 -.849701566E+02 -.848532377E+02 -.847426593E+02 -.846423531E+02 -.845575712E+02 -.844952479E+02 -.844644701E+02 -.844770939E+02 -.845484787E+02 -.846983091E+02 -.849514967E+02 -.853391302E+02 -.858993309E+02 -.866777236E+02 -.877270498E+02 -.891052298E+02 -.908708759E+02 -.930749103E+02 -.957467609E+02 -.988739318E+02 -.102375280E+03 -.106071998E+03 -.109666961E+03 -.112751872E+03 -.114866739E+03 -.115624182E+03 -.114865952E+03 -.112750314E+03 -.109664655E+03 -.106068962E+03 -.102371517E+03 -.988694286E+02 -.957414927E+02 -.930688544E+02 -.908640176E+02 -.890975595E+02 -.877185550E+02 -.866683909E+02 -.858891520E+02 -.853281030E+02 -.849396116E+02 -.846855337E+02 -.845347641E+02 -.844623986E+02 -.844487771E+02 -.844785518E+02 -.845398507E+02 -.846235642E+02 -.847227532E+02 -.848321713E+02 -.849478832E+02 -.850669639E+02 -.851872642E+02 -.853072283E+02 -.854257521E+02 -.855420755E+02 -.856556981E+02 -.857663154E+02 -.858737703E+02 -.859780148E+02 -.860790820E+02 -.861770646E+02 -.862720979E+02 -.863643478E+02 -.864540004E+02 -.865412535E+02 -.866263060E+02 -.867093371E+02 -.867904623E+02 -.868696321E+02 -.869464200E+02 -.870196181E+02 -.870865504E+02 -.871420384E+02 -.871770348E+02 -.871770348E+02
 -.871500180E+02 -.871500180E+02 -.871086846E+02 -.870430705E+02 -.869637815E+02 -.868768358E+02 -.867852798E+02 -.866904109E+02 -.865925887E+02 -.864917304E+02 -.863875776E+02 -.862797955E+02 -.861679803E+02 -.860516580E+02 -.859303101E+02 -.858034117E+02 -.856704604E+02 -.855309774E+02 -.853844860E+02 -.852304939E+02 -.850685149E+02 -.848981280E+02 -.847190449E+02 -.845311709E+02 -.843346738E+02 -.841300924E+02 -.839185159E+02 -.837018298E+02 -.834830319E+02 -.832666782E+02 -.830595255E+02 -.828714017E+02 -.827163509E+02 -.826141467E+02 -.825923098E+02 -.826887340E+02 -.829549438E+02 -.834598761E+02 -.842938675E+02 -.855720370E+02 -.874353293E+02 -.900459583E+02 -.935717186E+02 -.981507775E+02 -.103826512E+03 -.110445131E+03 -.117526410E+03 -.124161384E+03 -.129058728E+03 -.130902867E+03 -.129057919E+03 -.124159760E+03 -.117523971E+03 -.110441896E+03 -.103822514E+03 -.981460432E+02 -.935662466E+02 -.900397141E+02 -.874282630E+02 -.855641074E+02 -.842850513E+02 -.834501599E+02 -.829443169E+02 -.826771905E+02 -.825798479E+02 -.826007547E+02 -.827019914E+02 -.828560205E+02 -.830430779E+02 -.832491429E+02 -.834643950E+02 -.836820618E+02 -.838975671E+02 -.841079078E+02 -.843112000E+02 -.845063502E+02 -.846928185E+02 -.848704473E+02 -.850393398E+02 -.851997720E+02 -.853521315E+02 -.854968727E+02 -.856344876E+02 -.857654829E+02 -.858903674E+02 -.860096414E+02 -.861237909E+02 -.862332846E+02 -.863385704E+02 -.864400739E+02 -.865381916E+02 -.866332742E+02 -.867255806E+02 -.868151698E+02 -.869016677E+02 -.869838203E+02 -.870587306E+02 -.871207086E+02 -.871597476E+02 -.871597476E+02
 -.871339815E+02 -.871339815E+02 -.870889120E+02 -.870172973E+02 -.869306078E+02 -.868353115E+02 -.867346386E+02 -.866299076E+02 -.865214187E+02 -.864089891E+02 -.862922138E+02 -.861705533E+02 -.860433490E+02 -.859098421E+02 -.857692047E+02 -.856205687E+02 -.854630200E+02 -.852955621E+02 -.851170726E+02 -.849262873E+02 -.847218154E+02 -.845021592E+02 -.842657218E+02 -.840108017E+02 -.837355943E+02 -.834382363E+02 -.831168942E+02 -.827698816E+02 -.823958464E+02 -.819941079E+02 -.815651908E+02 -.811115949E+02 -.806389548E+02 -.801578447E+02 -.796865574E+02 -.792552492E+02 -.789120382E+02 -.787318967E+02 -.788293750E+02 -.793761713E+02 -.806239692E+02 -.829307052E+02 -.867820208E+02 -.927848451E+02 -.101582877E+03 -.113609354E+03 -.128585240E+03 -.144778583E+03 -.158396117E+03 -.164132447E+03 -.158395535E+03 -.144777333E+03 -.128583183E+03 -.113606361E+03 -.101578891E+03 -.927799041E+02 -.867762155E+02 -.829241091E+02 -.806165889E+02 -.793679567E+02 -.788202657E+02 -.787218548E+02 -.789010465E+02 -.792432956E+02 -.796736314E+02 -.801439395E+02 -.806240557E+02 -.810956609E+02 -.815481590E+02 -.819759256E+02 -.823764877E+02 -.827493276E+02 -.830951048E+02 -.834151520E+02 -.837111537E+02 -.839849429E+02 -.842383763E+02 -.844732599E+02 -.846913070E+02 -.848941168E+02 -.850831665E+02 -.852598117E+02 -.854252906E+02 -.855807320E+02 -.857271633E+02 -.858655207E+02 -.859966573E+02 -.861213523E+02 -.862403183E+02 -.863542069E+02 -.864636086E+02 -.865690397E+02 -.866708975E+02 -.867693462E+02 -.868640677E+02 -.869537788E+02 -.870354062E+02 -.871028382E+02 -.871452703E+02 -.871452703E+02
 -.871218639E+02 -.871218639E+02 -.870739647E+02 -.869977936E+02 -.869054708E+02 -.868038007E+02 -.866961463E+02 -.865838409E+02 -.864671406E+02 -.863457765E+02 -.862192070E+02 -.860867052E+02 -.859473940E+02 -.858002815E+02 -.856442853E+02 -.854782313E+02 -.853008179E+02 -.851105567E+02 -.849057204E+02 -.846843197E+02 -.844440904E+02 -.841824587E+02 -.838964721E+02 -.835827094E+02 -.832371961E+02 -.828553254E+02 -.824317487E+02 -.819602460E+02 -.814336201E+02 -.808436228E+02 -.801808983E+02 -.794350090E+02 -.785946882E+02 -.776485509E+02 -.765866028E+02 -.754031976E+02 -.741026770E+02 -.727099877E+02 -.712905048E+02 -.699868147E+02 -.690859189E+02 -.691369308E+02 -.711392757E+02 -.767926789E+02 -.886998492E+02 -.110190575E+03 -.144103062E+03 -.189638843E+03 -.236989641E+03 -.262493159E+03 -.236988892E+03 -.189637393E+03 -.144100925E+03 -.110187666E+03 -.886960071E+02 -.767877806E+02 -.711333275E+02 -.691300480E+02 -.690782202E+02 -.699783333E+02 -.712811861E+02 -.726997489E+02 -.740914589E+02 -.753909727E+02 -.765733595E+02 -.776342819E+02 -.785793835E+02 -.794186431E+02 -.801634212E+02 -.808249712E+02 -.814137439E+02 -.819391154E+02 -.824093343E+02 -.828315762E+02 -.832120444E+02 -.835560862E+02 -.838683065E+02 -.841526738E+02 -.844126126E+02 -.846510854E+02 -.848706617E+02 -.850735776E+02 -.852617850E+02 -.854369951E+02 -.856007131E+02 -.857542693E+02 -.858988442E+02 -.860354902E+02 -.861651495E+02 -.862886676E+02 -.864067998E+02 -.865202017E+02 -.866293867E+02 -.867346073E+02 -.868355950E+02 -.869310509E+02 -.870177730E+02 -.870893356E+02 -.871343351E+02 -.871343351E+02
 -.871143206E+02 -.871143206E+02 -.870646582E+02 -.869856394E+02 -.868897878E+02 -.867841160E+02 -.866720669E+02 -.865549876E+02 -.864331110E+02 -.863061046E+02 -.861733219E+02 -.860339037E+02 -.858868312E+02 -.857309629E+02 -.855650481E+02 -.853877000E+02 -.851973344E+02 -.849921016E+02 -.847698405E+02 -.845280445E+02 -.842638103E+02 -.839737500E+02 -.836538624E+02 -.832993768E+02 -.829045801E+02 -.824625939E+02 -.819650623E+02 -.814017539E+02 -.807600719E+02 -.800243951E+02 -.791751511E+02 -.781875731E+02 -.770300791E+02 -.756621445E+02 -.740314999E+02 -.720706635E+02 -.696933687E+02 -.667930625E+02 -.632501999E+02 -.589666085E+02 -.539706197E+02 -.486834700E+02 -.445021314E+02 -.448916128E+02 -.570581003E+02 -.937376455E+02 -.173321494E+03 -.313942964E+03 -.511985158E+03 -.683239270E+03 -.511984122E+03 -.313941040E+03 -.173318890E+03 -.937344829E+02 -.570543008E+02 -.448869410E+02 -.444963799E+02 -.486766081E+02 -.539627701E+02 -.589579031E+02 -.632406729E+02 -.667826568E+02 -.696820050E+02 -.720582879E+02 -.740180834E+02 -.756476687E+02 -.770145319E+02 -.781709410E+02 -.791573996E+02 -.800054615E+02 -.807398897E+02 -.813802789E+02 -.819422656E+02 -.824384331E+02 -.828789904E+02 -.832722852E+02 -.836251949E+02 -.839434261E+02 -.842317462E+02 -.844941638E+02 -.847340713E+02 -.849543565E+02 -.851574923E+02 -.853456086E+02 -.855205504E+02 -.856839250E+02 -.858371405E+02 -.859814379E+02 -.861179161E+02 -.862475525E+02 -.863712129E+02 -.864896466E+02 -.866034440E+02 -.867129170E+02 -.868178310E+02 -.869168800E+02 -.870067843E+02 -.870809244E+02 -.871275246E+02 -.871275246E+02
 -.871117598E+02 -.871117598E+02 -.870615051E+02 -.869815236E+02 -.868844714E+02 -.867774297E+02 -.866638718E+02 -.865451588E+02 -.864215211E+02 -.862925987E+02 -.861576945E+02 -.860158946E+02 -.858661353E+02 -.857072354E+02 -.855378920E+02 -.853566387E+02 -.851617792E+02 -.849513254E+02 -.847229578E+02 -.844739862E+02 -.842012774E+02 -.839011393E+02 -.835691680E+02 -.832000752E+02 -.827874787E+02 -.823236035E+02 -.817988797E+02 -.812014348E+02 -.805164081E+02 -.797249619E+02 -.788028674E+02 -.777185044E+02 -.764299659E+02 -.748807191E+02 -.729929778E+02 -.706575591E+02 -.677186895E+02 -.639529665E+02 -.590466341E+02 -.525926058E+02 -.441753367E+02 -.337159665E+02 -.224426950E+02 -.151348017E+02 -.246046772E+02 -.796805044E+02 -.238581671E+03 -.612187234E+03 -.141053663E+04 -.304953343E+04 -.141053560E+04 -.612185261E+03 -.238578913E+03 -.796771202E+02 -.246007095E+02 -.151301113E+02 -.224370478E+02 -.337092153E+02 -.441675131E+02 -.525838416E+02 -.590370197E+02 -.639424888E+02 -.677072735E+02 -.706451342E+02 -.729795039E+02 -.748661756E+02 -.764143383E+02 -.777017774E+02 -.787850137E+02 -.797059308E+02 -.804961323E+02 -.811798549E+02 -.817759564E+02 -.822993007E+02 -.827617403E+02 -.831728270E+02 -.835403329E+02 -.838706380E+02 -.841690230E+02 -.844398920E+02 -.846869451E+02 -.849133115E+02 -.851216559E+02 -.853142612E+02 -.854930955E+02 -.856598663E+02 -.858160634E+02 -.859629949E+02 -.861018159E+02 -.862335501E+02 -.863591027E+02 -.864792559E+02 -.865946270E+02 -.867055489E+02 -.868117993E+02 -.869120701E+02 -.870030555E+02 -.870780708E+02 -.871252145E+02 -.871252145E+02
 -.871143342E+02 -.871143342E+02 -.870646908E+02 -.869856886E+02 -.868898402E+02 -.867841522E+02 -.866720765E+02 -.865549867E+02 -.864331323E+02 -.863061679E+02 -.861734138E+02 -.860339890E+02 -.858868832E+02 -.857309869E+02 -.855650754E+02 -.853877597E+02 -.851974282E+02 -.849922075E+02 -.847699353E+02 -.845281223E+02 -.842638830E+02 -.839738314E+02 -.836539543E+02 -.832994761E+02 -.829046899E+02 -.824627120E+02 -.819651727E+02 -.814018480E+02 -.807601675E+02 -.800245154E+02 -.791752937E+02 -.781877130E+02 -.770302014E+02 -.756622543E+02 -.740316066E+02 -.720707739E+02 -.696934992E+02 -.667932338E+02 -.632503999E+02 -.589667722E+02 -.539706767E+02 -.486834357E+02 -.445021399E+02 -.448918131E+02 -.570584982E+02 -.937380759E+02 -.173321775E+03 -.313943051E+03 -.511985144E+03 -.683239273E+03 -.511984196E+03 -.313941173E+03 -.173319046E+03 -.937346368E+02 -.570544459E+02 -.448870819E+02 -.444965223E+02 -.486767546E+02 -.539629195E+02 -.589580524E+02 -.632408195E+02 -.667827989E+02 -.696821421E+02 -.720584203E+02 -.740182120E+02 -.756477944E+02 -.770146555E+02 -.781710629E+02 -.791575200E+02 -.800055802E+02 -.807400065E+02 -.813803933E+02 -.819423773E+02 -.824385417E+02 -.828790956E+02 -.832723869E+02 -.836252930E+02 -.839435205E+02 -.842318367E+02 -.844942506E+02 -.847341542E+02 -.849544354E+02 -.851575672E+02 -.853456795E+02 -.855206173E+02 -.856839877E+02 -.858371991E+02 -.859814921E+02 -.861179661E+02 -.862475981E+02 -.863712541E+02 -.864896834E+02 -.866034762E+02 -.867129447E+02 -.868178543E+02 -.869168990E+02 -.870067993E+02 -.870809360E+02 -.871275342E+02 -.871275342E+02
 -.871218878E+02 -.871218878E+02 -.870740257E+02 -.869978883E+02 -.869055741E+02 -.868038776E+02 -.866961760E+02 -.865838471E+02 -.864671815E+02 -.863458914E+02 -.862193778E+02 -.860868722E+02 -.859475071E+02 -.858003412E+02 -.856443415E+02 -.854783405E+02 -.853009936E+02 -.851107632E+02 -.849059124E+02 -.846844817E+02 -.844442405E+02 -.841826207E+02 -.838966523E+02 -.835829064E+02 -.832374143E+02 -.828555586E+02 -.824319716E+02 -.819604443E+02 -.814338163E+02 -.808438530E+02 -.801811692E+02 -.794352907E+02 -.785949494E+02 -.776487838E+02 -.765868170E+02 -.754034101E+02 -.741029203E+02 -.727103051E+02 -.712908998E+02 -.699872021E+02 -.690861605E+02 -.691369653E+02 -.711392266E+02 -.767928020E+02 -.887003215E+02 -.110191324E+03 -.144103819E+03 -.189639365E+03 -.236989868E+03 -.262493205E+03 -.236988919E+03 -.189637506E+03 -.144101148E+03 -.110187967E+03 -.886963411E+02 -.767881139E+02 -.711336442E+02 -.691303460E+02 -.690785040E+02 -.699786089E+02 -.712814580E+02 -.727000196E+02 -.740917289E+02 -.753912415E+02 -.765736259E+02 -.776345446E+02 -.785796414E+02 -.794188954E+02 -.801636675E+02 -.808252112E+02 -.814139775E+02 -.819393428E+02 -.824095554E+02 -.828317910E+02 -.832122529E+02 -.835562881E+02 -.838685018E+02 -.841528621E+02 -.844127937E+02 -.846512592E+02 -.848708280E+02 -.850737361E+02 -.852619357E+02 -.854371377E+02 -.856008475E+02 -.857543954E+02 -.858989618E+02 -.860355992E+02 -.861652498E+02 -.862887591E+02 -.864068824E+02 -.865202754E+02 -.866294513E+02 -.867346629E+02 -.868356417E+02 -.869310889E+02 -.870178029E+02 -.870893589E+02 -.871343540E+02 -.871343540E+02
 -.871339838E+02 -.871339838E+02 -.870889691E+02 -.870174116E+02 -.869307459E+02 -.868354253E+02 -.867346976E+02 -.866299327E+02 -.865214763E+02 -.864091356E+02 -.862924422E+02 -.861707959E+02 -.860435353E+02 -.859099575E+02 -.857693019E+02 -.856207199E+02 -.854632564E+02 -.852958541E+02 -.851173641E+02 -.849265464E+02 -.847220522E+02 -.845024021E+02 -.842659874E+02 -.840110939E+02 -.837359159E+02 -.834385807E+02 -.831172349E+02 -.827701958E+02 -.823961493E+02 -.819944430E+02 -.815655785E+02 -.811120106E+02 -.806393580E+02 -.801582175E+02 -.796869043E+02 -.792555821E+02 -.789123821E+02 -.787323011E+02 -.788298827E+02 -.793767543E+02 -.806245073E+02 -.829310620E+02 -.867821710E+02 -.927849309E+02 -.101583118E+03 -.113609884E+03 -.128586012E+03 -.144779426E+03 -.158396860E+03 -.164133010E+03 -.158395935E+03 -.144777640E+03 -.128583469E+03 -.113606670E+03 -.101579241E+03 -.927802920E+02 -.867766303E+02 -.829245385E+02 -.806170232E+02 -.793683895E+02 -.788206934E+02 -.787222757E+02 -.789014597E+02 -.792437011E+02 -.796740290E+02 -.801443293E+02 -.806244378E+02 -.810960353E+02 -.815485255E+02 -.819762842E+02 -.823768381E+02 -.827496695E+02 -.830954378E+02 -.834154760E+02 -.837114681E+02 -.839852475E+02 -.842386708E+02 -.844735440E+02 -.846915802E+02 -.848943789E+02 -.850834172E+02 -.852600507E+02 -.854255178E+02 -.855809469E+02 -.857273659E+02 -.858657106E+02 -.859968345E+02 -.861215164E+02 -.862404694E+02 -.863543447E+02 -.864637330E+02 -.865691506E+02 -.866709948E+02 -.867694299E+02 -.868641379E+02 -.869538360E+02 -.870354512E+02 -.871028731E+02 -.871452987E+02 -.871452987E+02
 -.871499611E+02 -.871499611E+02 -.871086957E+02 -.870431659E+02 -.869639270E+02 -.868769752E+02 -.867853751E+02 -.866904709E+02 -.865926691E+02 -.864918933E+02 -.863878363E+02 -.862800968E+02 -.861682476E+02 -.860518561E+02 -.859304715E+02 -.858036062E+02 -.856707378E+02 -.855313329E+02 -.853848707E+02 -.852308611E+02 -.850688549E+02 -.848984611E+02 -.847193949E+02 -.845315537E+02 -.843350947E+02 -.841305429E+02 -.839189728E+02 -.837022709E+02 -.834834597E+02 -.832671221E+02 -.830600123E+02 -.828719308E+02 -.827168965E+02 -.826146789E+02 -.825928119E+02 -.826892082E+02 -.829554102E+02 -.834603731E+02 -.842944391E+02 -.855726994E+02 -.874360400E+02 -.900466255E+02 -.935722599E+02 -.981511856E+02 -.103826867E+03 -.110445545E+03 -.117526958E+03 -.124162065E+03 -.129059488E+03 -.130903637E+03 -.129058653E+03 -.124160439E+03 -.117524600E+03 -.110442487E+03 -.103823082E+03 -.981465996E+02 -.935667972E+02 -.900402618E+02 -.874288086E+02 -.855646509E+02 -.842855921E+02 -.834506976E+02 -.829448510E+02 -.826777202E+02 -.825803725E+02 -.826012734E+02 -.827025032E+02 -.828565243E+02 -.830435727E+02 -.832496275E+02 -.834648686E+02 -.836825235E+02 -.838980164E+02 -.841083442E+02 -.843116230E+02 -.845067594E+02 -.846932136E+02 -.848708280E+02 -.850397057E+02 -.852001229E+02 -.853524670E+02 -.854971926E+02 -.856347914E+02 -.857657705E+02 -.858906385E+02 -.860098956E+02 -.861240281E+02 -.862335044E+02 -.863387727E+02 -.864402585E+02 -.865383583E+02 -.866334228E+02 -.867257110E+02 -.868152820E+02 -.869017618E+02 -.869838969E+02 -.870587910E+02 -.871207554E+02 -.871597858E+02 -.871597858E+02
 -.871689835E+02 -.871689835E+02 -.871321684E+02 -.870737851E+02 -.870033369E+02 -.869262654E+02 -.868454009E+02 -.867620408E+02 -.866766489E+02 -.865892694E+02 -.864997627E+02 -.864079316E+02 -.863135827E+02 -.862165471E+02 -.861166748E+02 -.860138268E+02 -.859078892E+02 -.857988073E+02 -.856866207E+02 -.855714912E+02 -.854537273E+02 -.853338237E+02 -.852125345E+02 -.850909660E+02 -.849706729E+02 -.848537895E+02 -.847432265E+02 -.846429217E+02 -.845581372E+02 -.844958188E+02 -.844650630E+02 -.844777231E+02 -.845491433E+02 -.846989899E+02 -.849521672E+02 -.853397735E+02 -.858999526E+02 -.866783505E+02 -.877277161E+02 -.891059577E+02 -.908716598E+02 -.930757172E+02 -.957475458E+02 -.988746632E+02 -.102375957E+03 -.106072647E+03 -.109667618E+03 -.112752560E+03 -.114867466E+03 -.115624938E+03 -.114866726E+03 -.112751093E+03 -.109665431E+03 -.106069733E+03 -.102372283E+03 -.988701876E+02 -.957422449E+02 -.930695987E+02 -.908647529E+02 -.890982846E+02 -.877192690E+02 -.866690932E+02 -.858898423E+02 -.853287812E+02 -.849402774E+02 -.846861871E+02 -.845354050E+02 -.844630267E+02 -.844493924E+02 -.844791539E+02 -.845404393E+02 -.846241387E+02 -.847233132E+02 -.848327161E+02 -.849484122E+02 -.850674765E+02 -.851877598E+02 -.853077061E+02 -.854262118E+02 -.855425165E+02 -.856561199E+02 -.857667177E+02 -.858741526E+02 -.859783767E+02 -.860794232E+02 -.861773846E+02 -.862723965E+02 -.863646246E+02 -.864542551E+02 -.865414860E+02 -.866265159E+02 -.867095242E+02 -.867906266E+02 -.868697735E+02 -.869465386E+02 -.870197147E+02 -.870866266E+02 -.871420974E+02 -.871770829E+02 -.871770829E+02
 -.871901184E+02 -.871901184E+02 -.871582345E+02 -.871077582E+02 -.870470140E+02 -.869808137E+02 -.869117094E+02 -.868409269E+02 -.867689749E+02 -.866960099E+02 -.866220462E+02 -.865470716E+02 -.864711023E+02 -.863942006E+02 -.863164739E+02 -.862380762E+02 -.861592293E+02 -.860802584E+02 -.860016294E+02 -.859239832E+02 -.858481633E+02 -.857752564E+02 -.857066702E+02 -.856442222E+02 -.855902197E+02 -.855475692E+02 -.855199384E+02 -.855119426E+02 -.855293423E+02 -.855792606E+02 -.856704433E+02 -.858135584E+02 -.860215013E+02 -.863096549E+02 -.866960511E+02 -.872013675E+02 -.878486301E+02 -.886624240E+02 -.896673525E+02 -.908854503E+02 -.923322461E+02 -.940112319E+02 -.959067146E+02 -.979755258E+02 -.100138974E+03 -.102277722E+03 -.104233710E+03 -.105823919E+03 -.106869041E+03 -.107234152E+03 -.106868363E+03 -.105822557E+03 -.104231651E+03 -.102274942E+03 -.100135449E+03 -.979712397E+02 -.959016669E+02 -.940054375E+02 -.923257216E+02 -.908781983E+02 -.896593543E+02 -.886536480E+02 -.878390476E+02 -.871909608E+02 -.866848086E+02 -.862975608E+02 -.860085344E+02 -.857996991E+02 -.856556772E+02 -.855635692E+02 -.855126927E+02 -.854942912E+02 -.855012463E+02 -.855278115E+02 -.855693753E+02 -.856222576E+02 -.856835363E+02 -.857509042E+02 -.858225493E+02 -.858970582E+02 -.859733369E+02 -.860505472E+02 -.861280544E+02 -.862053869E+02 -.862822021E+02 -.863582601E+02 -.864334026E+02 -.865075354E+02 -.865806147E+02 -.866526342E+02 -.867236118E+02 -.867935685E+02 -.868624857E+02 -.869302145E+02 -.869962879E+02 -.870595653E+02 -.871176305E+02 -.871658885E+02 -.871963747E+02 -.871963747E+02
 -.872124271E+02 -.872124271E+02 -.871857324E+02 -.871435633E+02 -.870929874E+02 -.870381355E+02 -.869812473E+02 -.869234524E+02 -.868652842E+02 -.868069918E+02 -.867487191E+02 -.866906048E+02 -.866328323E+02 -.865756458E+02 -.865193501E+02 -.864643149E+02 -.864110005E+02 -.863599903E+02 -.863120240E+02 -.862680302E+02 -.862291522E+02 -.861967791E+02 -.861726093E+02 -.861587253E+02 -.861576483E+02 -.861724030E+02 -.862066233E+02 -.862646715E+02 -.863517368E+02 -.864739195E+02 -.866383183E+02 -.868531132E+02 -.871276047E+02 -.874721606E+02 -.878980304E+02 -.884169842E+02 -.890407141E+02 -.897799070E+02 -.906428924E+02 -.916337969E+02 -.927501969E+02 -.939803559E+02 -.953002975E+02 -.966711989E+02 -.980378938E+02 -.993295637E+02 -.100463793E+03 -.101354815E+03 -.101925691E+03 -.102122304E+03 -.101925050E+03 -.101353524E+03 -.100461837E+03 -.993269254E+02 -.980345596E+02 -.966671641E+02 -.952955675E+02 -.939749399E+02 -.927440986E+02 -.916270076E+02 -.906353922E+02 -.897716737E+02 -.890317316E+02 -.884072433E+02 -.878875214E+02 -.874608672E+02 -.871155068E+02 -.868401951E+02 -.866245697E+02 -.864593259E+02 -.863362697E+02 -.862482926E+02 -.861893012E+02 -.861541214E+02 -.861383937E+02 -.861384690E+02 -.861513094E+02 -.861743981E+02 -.862056589E+02 -.862433866E+02 -.862861856E+02 -.863329193E+02 -.863826657E+02 -.864346810E+02 -.864883688E+02 -.865432543E+02 -.865989630E+02 -.866552030E+02 -.867117496E+02 -.867684319E+02 -.868251186E+02 -.868816970E+02 -.869380353E+02 -.869939029E+02 -.870488095E+02 -.871017022E+02 -.871504541E+02 -.871910997E+02 -.872168293E+02 -.872168293E+02
 -.872350309E+02 -.872350309E+02 -.872135762E+02 -.871797801E+02 -.871394238E+02 -.870959299E+02 -.870512028E+02 -.870062544E+02 -.869616199E+02 -.869176133E+02 -.868744767E+02 -.868324612E+02 -.867918687E+02 -.867530685E+02 -.867164971E+02 -.866826610E+02 -.866521603E+02 -.866257189E+02 -.866042100E+02 -.865886815E+02 -.865803771E+02 -.865807548E+02 -.865915287E+02 -.866147244E+02 -.866527115E+02 -.867082286E+02 -.867844297E+02 -.868849475E+02 -.870139282E+02 -.871760299E+02 -.873764003E+02 -.876206394E+02 -.879147192E+02 -.882648219E+02 -.886770680E+02 -.891571184E+02 -.897096389E+02 -.903376009E+02 -.910414021E+02 -.918178166E+02 -.926588313E+02 -.935504903E+02 -.944719344E+02 -.953949038E+02 -.962840314E+02 -.970982699E+02 -.977937064E+02 -.983277669E+02 -.986643938E+02 -.987792690E+02 -.986637853E+02 -.983265446E+02 -.977918617E+02 -.970957946E+02 -.962809212E+02 -.953911592E+02 -.944675584E+02 -.935454838E+02 -.926531885E+02 -.918115245E+02 -.910344456E+02 -.903299681E+02 -.897013235E+02 -.891481145E+02 -.886673646E+02 -.882544023E+02 -.879035678E+02 -.876087482E+02 -.873637645E+02 -.871626362E+02 -.869997490E+02 -.868699511E+02 -.867685967E+02 -.866915530E+02 -.866351839E+02 -.865963187E+02 -.865722126E+02 -.865605041E+02 -.865591720E+02 -.865664942E+02 -.865810091E+02 -.866014807E+02 -.866268673E+02 -.866562934E+02 -.866890257E+02 -.867244520E+02 -.867620628E+02 -.868014352E+02 -.868422195E+02 -.868841263E+02 -.869269129E+02 -.869703652E+02 -.870142644E+02 -.870583213E+02 -.871020425E+02 -.871444822E+02 -.871838238E+02 -.872167566E+02 -.872376582E+02 -.872376582E+02
 -.872571602E+02 -.872571602E+02 -.872408164E+02 -.872151708E+02 -.871847320E+02 -.871522124E+02 -.871191681E+02 -.870864762E+02 -.870546522E+02 -.870240469E+02 -.869949655E+02 -.869677325E+02 -.869427233E+02 -.869203781E+02 -.869012031E+02 -.868857713E+02 -.868747399E+02 -.868688754E+02 -.868690734E+02 -.868763750E+02 -.868919810E+02 -.869172602E+02 -.869537700E+02 -.870032900E+02 -.870678411E+02 -.871496846E+02 -.872513254E+02 -.873755290E+02 -.875253234E+02 -.877039622E+02 -.879148540E+02 -.881614725E+02 -.884472424E+02 -.887753737E+02 -.891486265E+02 -.895689981E+02 -.900373423E+02 -.905529273E+02 -.911129445E+02 -.917119911E+02 -.923415747E+02 -.929897199E+02 -.936407778E+02 -.942755599E+02 -.948719114E+02 -.954058091E+02 -.958530024E+02 -.961910995E+02 -.964018592E+02 -.964733143E+02 -.964012902E+02 -.961899599E+02 -.958512904E+02 -.954035237E+02 -.948690530E+02 -.942721295E+02 -.936367742E+02 -.929851381E+02 -.923364058E+02 -.917062247E+02 -.911065731E+02 -.905459466E+02 -.900297490E+02 -.895607848E+02 -.891397811E+02 -.887658837E+02 -.884371011E+02 -.881506794E+02 -.879034052E+02 -.876918425E+02 -.875125081E+02 -.873619982E+02 -.872370733E+02 -.871347115E+02 -.870521377E+02 -.869868349E+02 -.869365434E+02 -.868992511E+02 -.868731785E+02 -.868567612E+02 -.868486305E+02 -.868475936E+02 -.868526151E+02 -.868627985E+02 -.868773703E+02 -.868956638E+02 -.869171060E+02 -.869412051E+02 -.869675389E+02 -.869957446E+02 -.870255068E+02 -.870565429E+02 -.870885758E+02 -.871212816E+02 -.871541839E+02 -.871864602E+02 -.872166151E+02 -.872419960E+02 -.872581613E+02 -.872581613E+02
 -.872781858E+02 -.872781858E+02 -.872666788E+02 -.872487300E+02 -.872276264E+02 -.872053902E+02 -.871832284E+02 -.871618705E+02 -.871417928E+02 -.871233586E+02 -.871069048E+02 -.870927926E+02 -.870814314E+02 -.870732884E+02 -.870688889E+02 -.870688163E+02 -.870737224E+02 -.870843468E+02 -.871015311E+02 -.871262281E+02 -.871595090E+02 -.872025649E+02 -.872567117E+02 -.873234041E+02 -.874042448E+02 -.875009733E+02 -.876154463E+02 -.877496236E+02 -.879055511E+02 -.880853184E+02 -.882909836E+02 -.885244766E+02 -.887874871E+02 -.890813319E+02 -.894067872E+02 -.897638821E+02 -.901516610E+02 -.905679317E+02 -.910090176E+02 -.914695337E+02 -.919422176E+02 -.924178520E+02 -.928853281E+02 -.933318959E+02 -.937436371E+02 -.941061718E+02 -.944055736E+02 -.946294210E+02 -.947678665E+02 -.948145712E+02 -.947673460E+02 -.946283810E+02 -.944040160E+02 -.941040986E+02 -.937410494E+02 -.933287928E+02 -.928817059E+02 -.924137048E+02 -.919375393E+02 -.914643198E+02 -.910032659E+02 -.905616402E+02 -.901448248E+02 -.897564931E+02 -.893988367E+02 -.890728156E+02 -.887784062E+02 -.885148322E+02 -.882807694E+02 -.880745192E+02 -.878941515E+02 -.877376176E+02 -.876028371E+02 -.874877622E+02 -.873904235E+02 -.873089601E+02 -.872416383E+02 -.871868611E+02 -.871431713E+02 -.871092488E+02 -.870839056E+02 -.870660786E+02 -.870548198E+02 -.870492877E+02 -.870487371E+02 -.870525101E+02 -.870600263E+02 -.870707747E+02 -.870843051E+02 -.871002204E+02 -.871181676E+02 -.871378257E+02 -.871588858E+02 -.871810117E+02 -.872037624E+02 -.872264494E+02 -.872478995E+02 -.872661027E+02 -.872777574E+02 -.872777574E+02
 -.872976297E+02 -.872976297E+02 -.872905782E+02 -.872797040E+02 -.872671511E+02 -.872542895E+02 -.872419883E+02 -.872308228E+02 -.872212140E+02 -.872135168E+02 -.872080751E+02 -.872052576E+02 -.872054758E+02 -.872091900E+02 -.872169086E+02 -.872291854E+02 -.872466256E+02 -.872698985E+02 -.872997479E+02 -.873369956E+02 -.873825427E+02 -.874373676E+02 -.875025212E+02 -.875791280E+02 -.876683858E+02 -.877715528E+02 -.878899217E+02 -.880247916E+02 -.881774407E+02 -.883490871E+02 -.885408295E+02 -.887535666E+02 -.889879058E+02 -.892440654E+02 -.895217655E+02 -.898201064E+02 -.901374366E+02 -.904712219E+02 -.908179323E+02 -.911729616E+02 -.915305968E+02 -.918840540E+02 -.922255985E+02 -.925467646E+02 -.928386842E+02 -.930925156E+02 -.932999525E+02 -.934537706E+02 -.935483533E+02 -.935801337E+02 -.935478888E+02 -.934528428E+02 -.932985635E+02 -.930906667E+02 -.928363756E+02 -.925439946E+02 -.922223641E+02 -.918803525E+02 -.915264264E+02 -.911683217E+02 -.908128221E+02 -.904656385E+02 -.901313751E+02 -.898135618E+02 -.895147361E+02 -.892365536E+02 -.889799151E+02 -.887450962E+02 -.885318725E+02 -.883396343E+02 -.881674881E+02 -.880143434E+02 -.878789843E+02 -.877601280E+02 -.876564700E+02 -.875667193E+02 -.874896235E+02 -.874239870E+02 -.873686828E+02 -.873226591E+02 -.872849427E+02 -.872546394E+02 -.872309319E+02 -.872130771E+02 -.872004016E+02 -.871922969E+02 -.871882147E+02 -.871876612E+02 -.871901920E+02 -.871954065E+02 -.872029419E+02 -.872124645E+02 -.872236563E+02 -.872361880E+02 -.872496676E+02 -.872635469E+02 -.872769663E+02 -.872885265E+02 -.872959978E+02 -.872959978E+02
 -.873151653E+02 -.873151653E+02 -.873121167E+02 -.873075846E+02 -.873026707E+02 -.872981420E+02 -.872945494E+02 -.872923154E+02 -.872917950E+02 -.872933176E+02 -.872972157E+02 -.873038446E+02 -.873135949E+02 -.873268967E+02 -.873442176E+02 -.873660583E+02 -.873929539E+02 -.874254817E+02 -.874642685E+02 -.875099911E+02 -.875633738E+02 -.876251823E+02 -.876962170E+02 -.877773056E+02 -.878692974E+02 -.879730495E+02 -.880894042E+02 -.882191591E+02 -.883630370E+02 -.885216530E+02 -.886954708E+02 -.888847466E+02 -.890894635E+02 -.893092639E+02 -.895433813E+02 -.897905739E+02 -.900490583E+02 -.903164510E+02 -.905897253E+02 -.908651944E+02 -.911385313E+02 -.914048312E+02 -.916587235E+02 -.918945360E+02 -.921065096E+02 -.922890561E+02 -.924370453E+02 -.925460983E+02 -.926128592E+02 -.926352177E+02 -.926124535E+02 -.925452871E+02 -.924358290E+02 -.922874346E+02 -.921044825E+02 -.918921027E+02 -.916558838E+02 -.914015855E+02 -.911348806E+02 -.908611389E+02 -.905852638E+02 -.903115814E+02 -.900437789E+02 -.897848852E+02 -.895372870E+02 -.893027688E+02 -.890825703E+02 -.888774539E+02 -.886877754E+02 -.885135543E+02 -.883545403E+02 -.882102732E+02 -.880801370E+02 -.879634051E+02 -.878592794E+02 -.877669216E+02 -.876854782E+02 -.876141008E+02 -.875519604E+02 -.874982587E+02 -.874522350E+02 -.874131716E+02 -.873803962E+02 -.873532826E+02 -.873312505E+02 -.873137645E+02 -.873003313E+02 -.872904982E+02 -.872838491E+02 -.872800023E+02 -.872786060E+02 -.872793334E+02 -.872818749E+02 -.872859228E+02 -.872911442E+02 -.872971314E+02 -.873033219E+02 -.873088828E+02 -.873125680E+02 -.873125680E+02
 -.873306092E+02 -.873306092E+02 -.873310714E+02 -.873320895E+02 -.873338377E+02 -.873365397E+02 -.873404531E+02 -.873458536E+02 -.873530253E+02 -.873622610E+02 -.873738679E+02 -.873881748E+02 -.874055371E+02 -.874263405E+02 -.874509983E+02 -.874799465E+02 -.875136412E+02 -.875525618E+02 -.875972160E+02 -.876481401E+02 -.877058937E+02 -.877710523E+02 -.878441987E+02 -.879259136E+02 -.880167671E+02 -.881173059E+02 -.882280347E+02 -.883493913E+02 -.884817203E+02 -.886252452E+02 -.887800384E+02 -.889459846E+02 -.891227394E+02 -.893096853E+02 -.895058915E+02 -.897100783E+02 -.899205882E+02 -.901353656E+02 -.903519484E+02 -.905674776E+02 -.907787293E+02 -.909821742E+02 -.911740639E+02 -.913505460E+02 -.915078025E+02 -.916422059E+02 -.917504853E+02 -.918298890E+02 -.918783315E+02 -.918945105E+02 -.918779831E+02 -.918291919E+02 -.917494389E+02 -.916408098E+02 -.915060569E+02 -.913484519E+02 -.911716229E+02 -.909793882E+02 -.907755998E+02 -.905640050E+02 -.903481329E+02 -.901312079E+02 -.899160910E+02 -.897052463E+02 -.895007305E+02 -.893041999E+02 -.891169323E+02 -.889398570E+02 -.887735932E+02 -.886184893E+02 -.884746641E+02 -.883420458E+02 -.882204094E+02 -.881094095E+02 -.880086104E+02 -.879175111E+02 -.878355673E+02 -.877622096E+02 -.876968573E+02 -.876389310E+02 -.875878607E+02 -.875430931E+02 -.875040959E+02 -.874703615E+02 -.874414087E+02 -.874167838E+02 -.873960604E+02 -.873788389E+02 -.873647457E+02 -.873534318E+02 -.873445703E+02 -.873378552E+02 -.873329975E+02 -.873297219E+02 -.873277597E+02 -.873268393E+02 -.873266727E+02 -.873269399E+02 -.873272770E+02 -.873272770E+02
 -.873438983E+02 -.873438983E+02 -.873473677E+02 -.873531284E+02 -.873605490E+02 -.873693761E+02 -.873796033E+02 -.873913692E+02 -.874048864E+02 -.874204049E+02 -.874381982E+02 -.874585601E+02 -.874818046E+02 -.875082661E+02 -.875382980E+02 -.875722683E+02 -.876105547E+02 -.876535435E+02 -.877016326E+02 -.877552315E+02 -.878147570E+02 -.878806253E+02 -.879532421E+02 -.880329940E+02 -.881202386E+02 -.882152947E+02 -.883184273E+02 -.884298292E+02 -.885496001E+02 -.886777251E+02 -.888140542E+02 -.889582792E+02 -.891099095E+02 -.892682468E+02 -.894323624E+02 -.896010796E+02 -.897729630E+02 -.899463166E+02 -.901191899E+02 -.902893972E+02 -.904545487E+02 -.906120982E+02 -.907594057E+02 -.908938150E+02 -.910127427E+02 -.911137749E+02 -.911947650E+02 -.912539280E+02 -.912899230E+02 -.913019176E+02 -.912896294E+02 -.912533407E+02 -.911938840E+02 -.911126007E+02 -.910112764E+02 -.908920583E+02 -.907573607E+02 -.906097670E+02 -.904519330E+02 -.902864988E+02 -.901160116E+02 -.899428624E+02 -.897692387E+02 -.895970916E+02 -.894281169E+02 -.892637488E+02 -.891051636E+02 -.889532911E+02 -.888088325E+02 -.886722813E+02 -.885439470E+02 -.884239797E+02 -.883123936E+02 -.882090905E+02 -.881138805E+02 -.880265018E+02 -.879466374E+02 -.878739299E+02 -.878079946E+02 -.877484296E+02 -.876948250E+02 -.876467697E+02 -.876038568E+02 -.875656883E+02 -.875318776E+02 -.875020521E+02 -.874758547E+02 -.874529439E+02 -.874329946E+02 -.874156978E+02 -.874007602E+02 -.873879046E+02 -.873768712E+02 -.873674227E+02 -.873593562E+02 -.873525280E+02 -.873468978E+02 -.873425994E+02 -.873400422E+02 -.873400422E+02
 -.873550617E+02 -.873550617E+02 -.873610458E+02 -.873707615E+02 -.873828940E+02 -.873967810E+02 -.874121855E+02 -.874291207E+02 -.874477306E+02 -.874682202E+02 -.874908253E+02 -.875158010E+02 -.875434175E+02 -.875739576E+02 -.876077154E+02 -.876449924E+02 -.876860934E+02 -.877313224E+02 -.877809824E+02 -.878353756E+02 -.878948004E+02 -.879595448E+02 -.880298778E+02 -.881060397E+02 -.881882342E+02 -.882766198E+02 -.883712992E+02 -.884723064E+02 -.885795917E+02 -.886930063E+02 -.888122874E+02 -.889370450E+02 -.890667481E+02 -.892007119E+02 -.893380867E+02 -.894778503E+02 -.896188061E+02 -.897595879E+02 -.898986715E+02 -.900343944E+02 -.901649827E+02 -.902885870E+02 -.904033271E+02 -.905073431E+02 -.905988531E+02 -.906762136E+02 -.907379796E+02 -.907829600E+02 -.908102664E+02 -.908193502E+02 -.908100259E+02 -.907824794E+02 -.907372599E+02 -.906752563E+02 -.905976599E+02 -.905059159E+02 -.904016681E+02 -.902866985E+02 -.901628674E+02 -.900320563E+02 -.898961156E+02 -.897568204E+02 -.896158342E+02 -.894746811E+02 -.893347268E+02 -.891971680E+02 -.890630279E+02 -.889331586E+02 -.888082472E+02 -.886888262E+02 -.885752861E+02 -.884678899E+02 -.883667876E+02 -.882720314E+02 -.881835903E+02 -.881013636E+02 -.880251942E+02 -.879548794E+02 -.878901815E+02 -.878308368E+02 -.877765632E+02 -.877270663E+02 -.876820456E+02 -.876411980E+02 -.876042218E+02 -.875708196E+02 -.875406996E+02 -.875135777E+02 -.874891785E+02 -.874672355E+02 -.874474927E+02 -.874297059E+02 -.874136489E+02 -.873991250E+02 -.873859956E+02 -.873742335E+02 -.873640164E+02 -.873558708E+02 -.873508687E+02 -.873508687E+02
 -.873641985E+02 -.873641985E+02 -.873722312E+02 -.873851595E+02 -.874011020E+02 -.874190558E+02 -.874385869E+02 -.874595976E+02 -.874821676E+02 -.875064585E+02 -.875326676E+02 -.875610107E+02 -.875917148E+02 -.876250144E+02 -.876611487E+02 -.877003588E+02 -.877428839E+02 -.877889577E+02 -.878388054E+02 -.878926426E+02 -.879506739E+02 -.880130877E+02 -.880800499E+02 -.881516956E+02 -.882281212E+02 -.883093778E+02 -.883954637E+02 -.884863157E+02 -.885818000E+02 -.886817007E+02 -.887857107E+02 -.888934231E+02 -.890043240E+02 -.891177874E+02 -.892330707E+02 -.893493130E+02 -.894655375E+02 -.895806582E+02 -.896934913E+02 -.898027726E+02 -.899071791E+02 -.900053558E+02 -.900959467E+02 -.901776294E+02 -.902491528E+02 -.903093747E+02 -.903572998E+02 -.903921139E+02 -.904132126E+02 -.904202245E+02 -.904130241E+02 -.903917376E+02 -.903567371E+02 -.903086273E+02 -.902482228E+02 -.901765191E+02 -.900946587E+02 -.900038934E+02 -.899055466E+02 -.898009754E+02 -.896915359E+02 -.895785518E+02 -.894632876E+02 -.893469273E+02 -.892305572E+02 -.891151555E+02 -.890015844E+02 -.888905888E+02 -.887827961E+02 -.886787211E+02 -.885787711E+02 -.884832547E+02 -.883923896E+02 -.883063127E+02 -.882250892E+02 -.881487223E+02 -.880771621E+02 -.880103144E+02 -.879480479E+02 -.878902022E+02 -.878365931E+02 -.877870189E+02 -.877412650E+02 -.876991076E+02 -.876603176E+02 -.876246630E+02 -.875919113E+02 -.875618315E+02 -.875341950E+02 -.875087775E+02 -.874853604E+02 -.874637342E+02 -.874437070E+02 -.874251231E+02 -.874079040E+02 -.873921259E+02 -.873781539E+02 -.873668462E+02 -.873598296E+02 -.873598296E+02
 -.873714590E+02 -.873714590E+02 -.873811104E+02 -.873965687E+02 -.874154968E+02 -.874366148E+02 -.874593257E+02 -.874834362E+02 -.875089672E+02 -.875360397E+02 -.875648150E+02 -.875954714E+02 -.876281953E+02 -.876631770E+02 -.877006078E+02 -.877406763E+02 -.877835657E+02 -.878294505E+02 -.878784935E+02 -.879308436E+02 -.879866335E+02 -.880459774E+02 -.881089657E+02 -.881756595E+02 -.882460836E+02 -.883202207E+02 -.883980065E+02 -.884793235E+02 -.885639958E+02 -.886517826E+02 -.887423716E+02 -.888353741E+02 -.889303220E+02 -.890266652E+02 -.891237719E+02 -.892209299E+02 -.893173507E+02 -.894121761E+02 -.895044882E+02 -.895933235E+02 -.896776891E+02 -.897565823E+02 -.898290132E+02 -.898940274E+02 -.899507311E+02 -.899983161E+02 -.900360829E+02 -.900634624E+02 -.900800344E+02 -.900855412E+02 -.900798961E+02 -.900631865E+02 -.900356706E+02 -.899977693E+02 -.899500520E+02 -.898932187E+02 -.898280787E+02 -.897555264E+02 -.896765171E+02 -.895920420E+02 -.895031041E+02 -.894106970E+02 -.893157846E+02 -.892192857E+02 -.891220593E+02 -.890248958E+02 -.889285088E+02 -.888335316E+02 -.887405152E+02 -.886499286E+02 -.885621618E+02 -.884775289E+02 -.883962733E+02 -.883185730E+02 -.882445470E+02 -.881742609E+02 -.881077340E+02 -.880449445E+02 -.879858357E+02 -.879303215E+02 -.878782909E+02 -.878296128E+02 -.877841402E+02 -.877417131E+02 -.877021620E+02 -.876653105E+02 -.876309772E+02 -.875989780E+02 -.875691272E+02 -.875412394E+02 -.875151318E+02 -.874906285E+02 -.874675713E+02 -.874458436E+02 -.874254211E+02 -.874064696E+02 -.873895110E+02 -.873756768E+02 -.873670458E+02 -.873670458E+02
 -.873770228E+02 -.873770228E+02 -.873879063E+02 -.874052821E+02 -.874264584E+02 -.874499379E+02 -.874749934E+02 -.875013512E+02 -.875289801E+02 -.875579634E+02 -.875884303E+02 -.876205253E+02 -.876543983E+02 -.876902005E+02 -.877280816E+02 -.877681867E+02 -.878106526E+02 -.878556058E+02 -.879031599E+02 -.879534127E+02 -.880064447E+02 -.880623161E+02 -.881210646E+02 -.881827006E+02 -.882472026E+02 -.883145129E+02 -.883845326E+02 -.884571191E+02 -.885320816E+02 -.886091786E+02 -.886881138E+02 -.887685338E+02 -.888500264E+02 -.889321204E+02 -.890142872E+02 -.890959436E+02 -.891764564E+02 -.892551484E+02 -.893313072E+02 -.894041949E+02 -.894730614E+02 -.895371577E+02 -.895957520E+02 -.896481459E+02 -.896936909E+02 -.897318049E+02 -.897619874E+02 -.897838332E+02 -.897970442E+02 -.898014379E+02 -.897969533E+02 -.897836519E+02 -.897617170E+02 -.897314472E+02 -.896932484E+02 -.896476221E+02 -.895951513E+02 -.895364854E+02 -.894723236E+02 -.894033984E+02 -.893304592E+02 -.892542571E+02 -.891755306E+02 -.890949935E+02 -.890133242E+02 -.889311573E+02 -.888490773E+02 -.887676140E+02 -.886872395E+02 -.886083673E+02 -.885313526E+02 -.884564938E+02 -.883840343E+02 -.883141666E+02 -.882470347E+02 -.881827391E+02 -.881213402E+02 -.880628630E+02 -.880073008E+02 -.879546192E+02 -.879047602E+02 -.878576451E+02 -.878131785E+02 -.877712503E+02 -.877317389E+02 -.876945135E+02 -.876594355E+02 -.876263610E+02 -.875951419E+02 -.875656279E+02 -.875376688E+02 -.875111200E+02 -.874858549E+02 -.874617924E+02 -.874389563E+02 -.874175875E+02 -.873983358E+02 -.873825510E+02 -.873726692E+02 -.873726692E+02
 -.873810824E+02 -.873810824E+02 -.873928574E+02 -.874116128E+02 -.874343920E+02 -.874595333E+02 -.874862095E+02 -.875140829E+02 -.875430773E+02 -.875732416E+02 -.876046759E+02 -.876374961E+02 -.876718207E+02 -.877077672E+02 -.877454499E+02 -.877849778E+02 -.878264509E+02 -.878699580E+02 -.879155743E+02 -.879633597E+02 -.880133567E+02 -.880655887E+02 -.881200573E+02 -.881767403E+02 -.882355878E+02 -.882965198E+02 -.883594222E+02 -.884241446E+02 -.884904987E+02 -.885582558E+02 -.886271459E+02 -.886968567E+02 -.887670329E+02 -.888372772E+02 -.889071519E+02 -.889761823E+02 -.890438610E+02 -.891096531E+02 -.891730036E+02 -.892333444E+02 -.892901043E+02 -.893427186E+02 -.893906405E+02 -.894333522E+02 -.894703761E+02 -.895012865E+02 -.895257192E+02 -.895433808E+02 -.895540559E+02 -.895576133E+02 -.895540089E+02 -.895432874E+02 -.895255809E+02 -.895011053E+02 -.894701549E+02 -.894330948E+02 -.893903519E+02 -.893424042E+02 -.892897705E+02 -.892329982E+02 -.891726529E+02 -.891093066E+02 -.890435285E+02 -.889758750E+02 -.889068820E+02 -.888370583E+02 -.887668795E+02 -.886967845E+02 -.886271720E+02 -.885583988E+02 -.884907792E+02 -.884245848E+02 -.883600459E+02 -.882973522E+02 -.882366558E+02 -.881780729E+02 -.881216866E+02 -.880675496E+02 -.880156874E+02 -.879661005E+02 -.879187677E+02 -.878736486E+02 -.878306859E+02 -.877898079E+02 -.877509304E+02 -.877139590E+02 -.876787904E+02 -.876453142E+02 -.876134146E+02 -.875829715E+02 -.875538640E+02 -.875259756E+02 -.874992083E+02 -.874735126E+02 -.874489533E+02 -.874258326E+02 -.874049014E+02 -.873876775E+02 -.873768685E+02 -.873768685E+02
 -.873838334E+02 -.873838334E+02 -.873962048E+02 -.874158755E+02 -.874397028E+02 -.874659074E+02 -.874935885E+02 -.875223594E+02 -.875521073E+02 -.875828509E+02 -.876146638E+02 -.876476372E+02 -.876818640E+02 -.877174336E+02 -.877544314E+02 -.877929364E+02 -.878330193E+02 -.878747400E+02 -.879181452E+02 -.879632668E+02 -.880101207E+02 -.880587050E+02 -.881089987E+02 -.881609597E+02 -.882145225E+02 -.882695968E+02 -.883260646E+02 -.883837791E+02 -.884425631E+02 -.885022083E+02 -.885624749E+02 -.886230917E+02 -.886837565E+02 -.887441372E+02 -.888038738E+02 -.888625811E+02 -.889198525E+02 -.889752646E+02 -.890283830E+02 -.890787675E+02 -.891259797E+02 -.891695900E+02 -.892091854E+02 -.892443774E+02 -.892748099E+02 -.893001671E+02 -.893201798E+02 -.893346322E+02 -.893433664E+02 -.893462863E+02 -.893433599E+02 -.893346199E+02 -.893201633E+02 -.893001487E+02 -.892747930E+02 -.892443660E+02 -.892091843E+02 -.891696050E+02 -.891260172E+02 -.890788348E+02 -.890284884E+02 -.889754176E+02 -.889200634E+02 -.888628616E+02 -.888042366E+02 -.887445960E+02 -.886843262E+02 -.886237885E+02 -.885633165E+02 -.885032140E+02 -.884437538E+02 -.883851772E+02 -.883276937E+02 -.882714822E+02 -.882166916E+02 -.881634418E+02 -.881118262E+02 -.880619126E+02 -.880137455E+02 -.879673480E+02 -.879227240E+02 -.878798597E+02 -.878387257E+02 -.877992788E+02 -.877614637E+02 -.877252147E+02 -.876904566E+02 -.876571068E+02 -.876250760E+02 -.875942705E+02 -.875645945E+02 -.875359561E+02 -.875082825E+02 -.874815517E+02 -.874558625E+02 -.874315656E+02 -.874094881E+02 -.873912711E+02 -.873798180E+02 -.873798180E+02
 -.873854667E+02 -.873854667E+02 -.873981829E+02 -.874183738E+02 -.874427796E+02 -.874695437E+02 -.874977145E+02 -.875268697E+02 -.875568678E+02 -.875877018E+02 -.876194222E+02 -.876520988E+02 -.876858032E+02 -.877206026E+02 -.877565590E+02 -.877937275E+02 -.878321556E+02 -.878718811E+02 -.879129296E+02 -.879553135E+02 -.879990302E+02 -.880440618E+02 -.880903732E+02 -.881379116E+02 -.881866048E+02 -.882363598E+02 -.882870619E+02 -.883385734E+02 -.883907329E+02 -.884433551E+02 -.884962307E+02 -.885491271E+02 -.886017895E+02 -.886539416E+02 -.887052880E+02 -.887555164E+02 -.888043009E+02 -.888513053E+02 -.888961876E+02 -.889386047E+02 -.889782175E+02 -.890146960E+02 -.890477252E+02 -.890770104E+02 -.891022831E+02 -.891233059E+02 -.891398773E+02 -.891518363E+02 -.891590653E+02 -.891614930E+02 -.891590958E+02 -.891518981E+02 -.891399722E+02 -.891234363E+02 -.891024525E+02 -.890772229E+02 -.890479857E+02 -.890150102E+02 -.889785921E+02 -.889390473E+02 -.888967067E+02 -.888519107E+02 -.888050033E+02 -.887563275E+02 -.887062206E+02 -.886550096E+02 -.886030080E+02 -.885505127E+02 -.884978012E+02 -.884451298E+02 -.883927325E+02 -.883408200E+02 -.882895789E+02 -.882391725E+02 -.881897402E+02 -.881413992E+02 -.880942444E+02 -.880483504E+02 -.880037720E+02 -.879605459E+02 -.879186919E+02 -.878782146E+02 -.878391044E+02 -.878013390E+02 -.877648849E+02 -.877296983E+02 -.876957265E+02 -.876629092E+02 -.876311791E+02 -.876004643E+02 -.875706904E+02 -.875417869E+02 -.875137025E+02 -.874864386E+02 -.874601213E+02 -.874351380E+02 -.874123700E+02 -.873935428E+02 -.873816890E+02 -.873816890E+02
 -.873861613E+02 -.873861613E+02 -.873990113E+02 -.874193916E+02 -.874439844E+02 -.874708903E+02 -.874991267E+02 -.875282467E+02 -.875580873E+02 -.875886211E+02 -.876198786E+02 -.876519109E+02 -.876847719E+02 -.877185115E+02 -.877531732E+02 -.877887939E+02 -.878254029E+02 -.878630211E+02 -.879016588E+02 -.879413149E+02 -.879819750E+02 -.880236110E+02 -.880661804E+02 -.881096257E+02 -.881538732E+02 -.881988327E+02 -.882443966E+02 -.882904389E+02 -.883368157E+02 -.883833646E+02 -.884299051E+02 -.884762395E+02 -.885221537E+02 -.885674189E+02 -.886117927E+02 -.886550218E+02 -.886968441E+02 -.887369918E+02 -.887751945E+02 -.888111829E+02 -.888446926E+02 -.888754681E+02 -.889032667E+02 -.889278627E+02 -.889490512E+02 -.889666519E+02 -.889805122E+02 -.889905104E+02 -.889965578E+02 -.889986009E+02 -.889966218E+02 -.889906392E+02 -.889807076E+02 -.889669164E+02 -.889493882E+02 -.889282763E+02 -.889037619E+02 -.888760507E+02 -.888453694E+02 -.888119616E+02 -.887760838E+02 -.887380014E+02 -.886979847E+02 -.886563051E+02 -.886132315E+02 -.885690270E+02 -.885239464E+02 -.884782330E+02 -.884321172E+02 -.883858143E+02 -.883395232E+02 -.882934257E+02 -.882476856E+02 -.882024488E+02 -.881578429E+02 -.881139774E+02 -.880709446E+02 -.880288199E+02 -.879876625E+02 -.879475164E+02 -.879084113E+02 -.878703637E+02 -.878333775E+02 -.877974456E+02 -.877625505E+02 -.877286651E+02 -.876957543E+02 -.876637753E+02 -.876326790E+02 -.876024111E+02 -.875729155E+02 -.875441396E+02 -.875160503E+02 -.874886682E+02 -.874621407E+02 -.874368814E+02 -.874138068E+02 -.873946925E+02 -.873826438E+02 -.873826438E+02
 -.873860795E+02 -.873860795E+02 -.873988894E+02 -.874191872E+02 -.874436459E+02 -.874703529E+02 -.874983111E+02 -.875270589E+02 -.875564176E+02 -.875863439E+02 -.876168521E+02 -.876479774E+02 -.876797589E+02 -.877122323E+02 -.877454274E+02 -.877793671E+02 -.878140670E+02 -.878495355E+02 -.878857718E+02 -.879227656E+02 -.879604950E+02 -.879989268E+02 -.880380151E+02 -.880777016E+02 -.881179148E+02 -.881585699E+02 -.881995682E+02 -.882407968E+02 -.882821290E+02 -.883234237E+02 -.883645266E+02 -.884052705E+02 -.884454763E+02 -.884849544E+02 -.885235061E+02 -.885609254E+02 -.885970009E+02 -.886315184E+02 -.886642629E+02 -.886950218E+02 -.887235876E+02 -.887497605E+02 -.887733523E+02 -.887941881E+02 -.888121102E+02 -.888269801E+02 -.888386809E+02 -.888471198E+02 -.888522290E+02 -.888539679E+02 -.888523229E+02 -.888473083E+02 -.888389657E+02 -.888273637E+02 -.888125959E+02 -.887947799E+02 -.887740553E+02 -.887505806E+02 -.887245315E+02 -.886960973E+02 -.886654785E+02 -.886328837E+02 -.885985265E+02 -.885626227E+02 -.885253877E+02 -.884870341E+02 -.884477689E+02 -.884077920E+02 -.883672943E+02 -.883264558E+02 -.882854451E+02 -.882444179E+02 -.882035164E+02 -.881628692E+02 -.881225908E+02 -.880827814E+02 -.880435276E+02 -.880049023E+02 -.879669652E+02 -.879297635E+02 -.878933321E+02 -.878576950E+02 -.878228652E+02 -.877888459E+02 -.877556314E+02 -.877232072E+02 -.876915515E+02 -.876606355E+02 -.876304244E+02 -.876008786E+02 -.875719566E+02 -.875436212E+02 -.875158542E+02 -.874886916E+02 -.874622968E+02 -.874371002E+02 -.874140371E+02 -.873949045E+02 -.873828325E+02 -.873828325E+02
 -.873853655E+02 -.873853655E+02 -.873979945E+02 -.874179900E+02 -.874420558E+02 -.874682909E+02 -.874956974E+02 -.875238068E+02 -.875524303E+02 -.875815126E+02 -.876110550E+02 -.876410796E+02 -.876716131E+02 -.877026800E+02 -.877342993E+02 -.877664837E+02 -.877992391E+02 -.878325645E+02 -.878664513E+02 -.879008830E+02 -.879358337E+02 -.879712676E+02 -.880071387E+02 -.880433903E+02 -.880799551E+02 -.881167551E+02 -.881537012E+02 -.881906937E+02 -.882276216E+02 -.882643635E+02 -.883007880E+02 -.883367540E+02 -.883721120E+02 -.884067051E+02 -.884403700E+02 -.884729387E+02 -.885042403E+02 -.885341024E+02 -.885623535E+02 -.885888244E+02 -.886133513E+02 -.886357770E+02 -.886559538E+02 -.886737456E+02 -.886890294E+02 -.887016979E+02 -.887116609E+02 -.887188465E+02 -.887232027E+02 -.887246982E+02 -.887233226E+02 -.887190871E+02 -.887120237E+02 -.887021854E+02 -.886896447E+02 -.886744929E+02 -.886568380E+02 -.886368039E+02 -.886145275E+02 -.885901576E+02 -.885638519E+02 -.885357754E+02 -.885060981E+02 -.884749926E+02 -.884426322E+02 -.884091891E+02 -.883748320E+02 -.883397255E+02 -.883040274E+02 -.882678884E+02 -.882314508E+02 -.881948472E+02 -.881582004E+02 -.881216226E+02 -.880852152E+02 -.880490687E+02 -.880132623E+02 -.879778645E+02 -.879429333E+02 -.879085159E+02 -.878746498E+02 -.878413630E+02 -.878086742E+02 -.877765939E+02 -.877451245E+02 -.877142609E+02 -.876839913E+02 -.876542977E+02 -.876251568E+02 -.875965407E+02 -.875684202E+02 -.875407701E+02 -.875135847E+02 -.874869121E+02 -.874609267E+02 -.874360679E+02 -.874132759E+02 -.873943450E+02 -.873823906E+02 -.873823906E+02
 -.873841462E+02 -.873841462E+02 -.873964823E+02 -.874160009E+02 -.874394690E+02 -.874650171E+02 -.874916584E+02 -.875189240E+02 -.875466191E+02 -.875746796E+02 -.876030970E+02 -.876318829E+02 -.876610540E+02 -.876906254E+02 -.877206079E+02 -.877510068E+02 -.877818210E+02 -.878130432E+02 -.878446596E+02 -.878766496E+02 -.879089852E+02 -.879416303E+02 -.879745401E+02 -.880076615E+02 -.880409322E+02 -.880742816E+02 -.881076303E+02 -.881408905E+02 -.881739661E+02 -.882067528E+02 -.882391390E+02 -.882710060E+02 -.883022289E+02 -.883326776E+02 -.883622178E+02 -.883907123E+02 -.884180221E+02 -.884440080E+02 -.884685322E+02 -.884914596E+02 -.885126596E+02 -.885320080E+02 -.885493881E+02 -.885646926E+02 -.885778253E+02 -.885887022E+02 -.885972527E+02 -.886034209E+02 -.886071665E+02 -.886084651E+02 -.886073087E+02 -.886037061E+02 -.885976823E+02 -.885892787E+02 -.885785519E+02 -.885655731E+02 -.885504273E+02 -.885332116E+02 -.885140341E+02 -.884930120E+02 -.884702708E+02 -.884459418E+02 -.884201610E+02 -.883930672E+02 -.883648005E+02 -.883355008E+02 -.883053062E+02 -.882743522E+02 -.882427697E+02 -.882106847E+02 -.881782170E+02 -.881454794E+02 -.881125774E+02 -.880796083E+02 -.880466612E+02 -.880138166E+02 -.879811462E+02 -.879487132E+02 -.879165719E+02 -.878847684E+02 -.878533404E+02 -.878223178E+02 -.877917227E+02 -.877615701E+02 -.877318682E+02 -.877026186E+02 -.876738170E+02 -.876454538E+02 -.876175145E+02 -.875899807E+02 -.875628328E+02 -.875360557E+02 -.875096536E+02 -.874836836E+02 -.874583270E+02 -.874340257E+02 -.874117131E+02 -.873931611E+02 -.873814379E+02 -.873814379E+02
 -.873825314E+02 -.873825314E+02 -.873944872E+02 -.874133929E+02 -.874361046E+02 -.874608001E+02 -.874865133E+02 -.875127804E+02 -.875394038E+02 -.875663134E+02 -.875934932E+02 -.876209469E+02 -.876486831E+02 -.876767096E+02 -.877050308E+02 -.877336461E+02 -.877625499E+02 -.877917310E+02 -.878211721E+02 -.878508505E+02 -.878807372E+02 -.879107970E+02 -.879409875E+02 -.879712595E+02 -.880015567E+02 -.880318156E+02 -.880619660E+02 -.880919312E+02 -.881216281E+02 -.881509674E+02 -.881798545E+02 -.882081894E+02 -.882358677E+02 -.882627815E+02 -.882888201E+02 -.883138708E+02 -.883378204E+02 -.883605559E+02 -.883819660E+02 -.884019422E+02 -.884203799E+02 -.884371799E+02 -.884522495E+02 -.884655037E+02 -.884768664E+02 -.884862713E+02 -.884936629E+02 -.884989973E+02 -.885022428E+02 -.885033803E+02 -.885024037E+02 -.884993199E+02 -.884941487E+02 -.884869225E+02 -.884776861E+02 -.884664957E+02 -.884534184E+02 -.884385310E+02 -.884219194E+02 -.884036770E+02 -.883839040E+02 -.883627056E+02 -.883401913E+02 -.883164732E+02 -.882916652E+02 -.882658815E+02 -.882392354E+02 -.882118386E+02 -.881838001E+02 -.881552251E+02 -.881262145E+02 -.880968642E+02 -.880672645E+02 -.880374995E+02 -.880076469E+02 -.879777780E+02 -.879479569E+02 -.879182409E+02 -.878886804E+02 -.878593190E+02 -.878301934E+02 -.878013339E+02 -.877727642E+02 -.877445022E+02 -.877165597E+02 -.876889432E+02 -.876616540E+02 -.876346887E+02 -.876080396E+02 -.875816959E+02 -.875556456E+02 -.875298817E+02 -.875044160E+02 -.874793122E+02 -.874547551E+02 -.874311833E+02 -.874095140E+02 -.873914809E+02 -.873800789E+02 -.873800789E+02
 -.873806138E+02 -.873806138E+02 -.873921231E+02 -.874103133E+02 -.874321489E+02 -.874558676E+02 -.874805318E+02 -.875056873E+02 -.875311368E+02 -.875568060E+02 -.875826734E+02 -.876087366E+02 -.876349983E+02 -.876614604E+02 -.876881223E+02 -.877149793E+02 -.877420225E+02 -.877692382E+02 -.877966075E+02 -.878241068E+02 -.878517073E+02 -.878793750E+02 -.879070706E+02 -.879347490E+02 -.879623597E+02 -.879898462E+02 -.880171468E+02 -.880441948E+02 -.880709184E+02 -.880972412E+02 -.881230830E+02 -.881483595E+02 -.881729835E+02 -.881968651E+02 -.882199129E+02 -.882420340E+02 -.882631359E+02 -.882831264E+02 -.883019152E+02 -.883194144E+02 -.883355400E+02 -.883502123E+02 -.883633570E+02 -.883749063E+02 -.883847997E+02 -.883929843E+02 -.883994162E+02 -.884040607E+02 -.884068926E+02 -.884078969E+02 -.884070688E+02 -.884044138E+02 -.883999478E+02 -.883936964E+02 -.883856952E+02 -.883759890E+02 -.883646311E+02 -.883516829E+02 -.883372129E+02 -.883212963E+02 -.883040133E+02 -.882854490E+02 -.882656920E+02 -.882448332E+02 -.882229657E+02 -.882001830E+02 -.881765784E+02 -.881522444E+02 -.881272717E+02 -.881017485E+02 -.880757597E+02 -.880493868E+02 -.880227070E+02 -.879957927E+02 -.879687117E+02 -.879415264E+02 -.879142940E+02 -.878870660E+02 -.878598884E+02 -.878328019E+02 -.878058413E+02 -.877790363E+02 -.877524111E+02 -.877259852E+02 -.876997726E+02 -.876737833E+02 -.876480224E+02 -.876224912E+02 -.875971872E+02 -.875721055E+02 -.875472401E+02 -.875225904E+02 -.874981740E+02 -.874740590E+02 -.874504307E+02 -.874277200E+02 -.874068204E+02 -.873894145E+02 -.873784035E+02 -.873784035E+02
 -.873784711E+02 -.873784711E+02 -.873894851E+02 -.874068848E+02 -.874277575E+02 -.874504101E+02 -.874739391E+02 -.874979041E+02 -.875221104E+02 -.875464816E+02 -.875709917E+02 -.875956339E+02 -.876204063E+02 -.876453068E+02 -.876703309E+02 -.876954709E+02 -.877207156E+02 -.877460497E+02 -.877714539E+02 -.877969047E+02 -.878223741E+02 -.878478301E+02 -.878732362E+02 -.878985517E+02 -.879237311E+02 -.879487249E+02 -.879734790E+02 -.879979353E+02 -.880220320E+02 -.880457039E+02 -.880688827E+02 -.880914974E+02 -.881134749E+02 -.881347402E+02 -.881552174E+02 -.881748301E+02 -.881935019E+02 -.882111575E+02 -.882277232E+02 -.882431277E+02 -.882573027E+02 -.882701840E+02 -.882817116E+02 -.882918312E+02 -.883004941E+02 -.883076582E+02 -.883132882E+02 -.883173565E+02 -.883198430E+02 -.883207359E+02 -.883200313E+02 -.883177337E+02 -.883138557E+02 -.883084180E+02 -.883014491E+02 -.882929847E+02 -.882830677E+02 -.882717474E+02 -.882590790E+02 -.882451231E+02 -.882299446E+02 -.882136126E+02 -.881961989E+02 -.881777782E+02 -.881584264E+02 -.881382206E+02 -.881172379E+02 -.880955551E+02 -.880732479E+02 -.880503901E+02 -.880270537E+02 -.880033077E+02 -.879792180E+02 -.879548471E+02 -.879302538E+02 -.879054928E+02 -.878806145E+02 -.878556651E+02 -.878306864E+02 -.878057155E+02 -.877807854E+02 -.877559242E+02 -.877311561E+02 -.877065008E+02 -.876819741E+02 -.876575877E+02 -.876333498E+02 -.876092650E+02 -.875853348E+02 -.875615585E+02 -.875379352E+02 -.875144689E+02 -.874911817E+02 -.874681440E+02 -.874455396E+02 -.874237876E+02 -.874037522E+02 -.873870551E+02 -.873764877E+02 -.873764877E+02
 -.873761677E+02 -.873761677E+02 -.873866521E+02 -.874032088E+02 -.874230587E+02 -.874445844E+02 -.874669208E+02 -.874896440E+02 -.875125645E+02 -.875356049E+02 -.875587364E+02 -.875819486E+02 -.876052362E+02 -.876285943E+02 -.876520156E+02 -.876754903E+02 -.876990057E+02 -.877225458E+02 -.877460913E+02 -.877696193E+02 -.877931034E+02 -.878165138E+02 -.878398169E+02 -.878629759E+02 -.878859504E+02 -.879086966E+02 -.879311673E+02 -.879533122E+02 -.879750782E+02 -.879964093E+02 -.880172476E+02 -.880375329E+02 -.880572039E+02 -.880761980E+02 -.880944518E+02 -.881119021E+02 -.881284859E+02 -.881441412E+02 -.881588076E+02 -.881724268E+02 -.881849433E+02 -.881963048E+02 -.882064629E+02 -.882153734E+02 -.882229971E+02 -.882293001E+02 -.882342541E+02 -.882378368E+02 -.882400322E+02 -.882408307E+02 -.882402294E+02 -.882382319E+02 -.882348483E+02 -.882300953E+02 -.882239959E+02 -.882165790E+02 -.882078791E+02 -.881979361E+02 -.881867949E+02 -.881745044E+02 -.881611176E+02 -.881466907E+02 -.881312826E+02 -.881149545E+02 -.880977689E+02 -.880797895E+02 -.880610803E+02 -.880417052E+02 -.880217275E+02 -.880012094E+02 -.879802116E+02 -.879587928E+02 -.879370093E+02 -.879149151E+02 -.878925609E+02 -.878699947E+02 -.878472609E+02 -.878244006E+02 -.878014514E+02 -.877784472E+02 -.877554185E+02 -.877323918E+02 -.877093906E+02 -.876864345E+02 -.876635399E+02 -.876407197E+02 -.876179841E+02 -.875953400E+02 -.875727918E+02 -.875503423E+02 -.875279941E+02 -.875057548E+02 -.874836497E+02 -.874617502E+02 -.874402363E+02 -.874195129E+02 -.874004098E+02 -.873844806E+02 -.873743954E+02 -.873743954E+02
 -.873737571E+02 -.873737571E+02 -.873836891E+02 -.873993684E+02 -.874181570E+02 -.874385179E+02 -.874596273E+02 -.874810801E+02 -.875026930E+02 -.875243895E+02 -.875461390E+02 -.875679284E+02 -.875897501E+02 -.876115968E+02 -.876334595E+02 -.876553271E+02 -.876771862E+02 -.876990203E+02 -.877208107E+02 -.877425354E+02 -.877641698E+02 -.877856862E+02 -.878070544E+02 -.878282410E+02 -.878492100E+02 -.878699230E+02 -.878903388E+02 -.879104137E+02 -.879301020E+02 -.879493560E+02 -.879681261E+02 -.879863615E+02 -.880040105E+02 -.880210204E+02 -.880373386E+02 -.880529123E+02 -.880676893E+02 -.880816185E+02 -.880946501E+02 -.881067362E+02 -.881178315E+02 -.881278931E+02 -.881368815E+02 -.881447610E+02 -.881514997E+02 -.881570700E+02 -.881614491E+02 -.881646189E+02 -.881665665E+02 -.881672843E+02 -.881667698E+02 -.881650261E+02 -.881620613E+02 -.881578890E+02 -.881525279E+02 -.881460014E+02 -.881383376E+02 -.881295689E+02 -.881197319E+02 -.881088666E+02 -.880970164E+02 -.880842272E+02 -.880705475E+02 -.880560277E+02 -.880407196E+02 -.880246758E+02 -.880079498E+02 -.879905950E+02 -.879726644E+02 -.879542105E+02 -.879352846E+02 -.879159368E+02 -.878962153E+02 -.878761664E+02 -.878558342E+02 -.878352606E+02 -.878144846E+02 -.877935427E+02 -.877724685E+02 -.877512930E+02 -.877300440E+02 -.877087464E+02 -.876874223E+02 -.876660910E+02 -.876447689E+02 -.876234697E+02 -.876022046E+02 -.875809822E+02 -.875598092E+02 -.875386904E+02 -.875176315E+02 -.874966426E+02 -.874757509E+02 -.874550280E+02 -.874346482E+02 -.874150001E+02 -.873968759E+02 -.873817554E+02 -.873721792E+02 -.873721792E+02
 -.873712827E+02 -.873712827E+02 -.873806488E+02 -.873954307E+02 -.874131365E+02 -.874323128E+02 -.874521792E+02 -.874723503E+02 -.874926507E+02 -.875130054E+02 -.875333831E+02 -.875537691E+02 -.875741539E+02 -.875945284E+02 -.876148828E+02 -.876352052E+02 -.876554818E+02 -.876756963E+02 -.876958306E+02 -.877158640E+02 -.877357736E+02 -.877555342E+02 -.877751183E+02 -.877944959E+02 -.878136353E+02 -.878325024E+02 -.878510613E+02 -.878692741E+02 -.878871016E+02 -.879045026E+02 -.879214352E+02 -.879378561E+02 -.879537215E+02 -.879689873E+02 -.879836091E+02 -.879975430E+02 -.880107457E+02 -.880231745E+02 -.880347885E+02 -.880455481E+02 -.880554159E+02 -.880643568E+02 -.880723384E+02 -.880793315E+02 -.880853101E+02 -.880902516E+02 -.880941374E+02 -.880969530E+02 -.880986878E+02 -.880993356E+02 -.880988945E+02 -.880973669E+02 -.880947596E+02 -.880910836E+02 -.880863542E+02 -.880805905E+02 -.880738154E+02 -.880660557E+02 -.880573410E+02 -.880477044E+02 -.880371814E+02 -.880258100E+02 -.880136302E+02 -.880006836E+02 -.879870134E+02 -.879726633E+02 -.879576780E+02 -.879421022E+02 -.879259807E+02 -.879093577E+02 -.878922768E+02 -.878747806E+02 -.878569106E+02 -.878387066E+02 -.878202069E+02 -.878014479E+02 -.877824640E+02 -.877632875E+02 -.877439485E+02 -.877244748E+02 -.877048919E+02 -.876852229E+02 -.876654886E+02 -.876457074E+02 -.876258955E+02 -.876060667E+02 -.875862329E+02 -.875664038E+02 -.875465873E+02 -.875267904E+02 -.875070203E+02 -.874872892E+02 -.874676255E+02 -.874480994E+02 -.874288789E+02 -.874103344E+02 -.873932181E+02 -.873789323E+02 -.873698821E+02 -.873698821E+02
 -.873687786E+02 -.873687786E+02 -.873775730E+02 -.873914492E+02 -.874080643E+02 -.874260503E+02 -.874446715E+02 -.874635634E+02 -.874825589E+02 -.875015856E+02 -.875206120E+02 -.875396224E+02 -.875586062E+02 -.875775534E+02 -.875964532E+02 -.876152936E+02 -.876340607E+02 -.876527389E+02 -.876713108E+02 -.876897570E+02 -.877080565E+02 -.877261861E+02 -.877441211E+02 -.877618349E+02 -.877792991E+02 -.877964839E+02 -.878133577E+02 -.878298878E+02 -.878460402E+02 -.878617797E+02 -.878770704E+02 -.878918756E+02 -.879061581E+02 -.879198807E+02 -.879330060E+02 -.879454973E+02 -.879573183E+02 -.879684337E+02 -.879788092E+02 -.879884121E+02 -.879972116E+02 -.880051786E+02 -.880122866E+02 -.880185114E+02 -.880238316E+02 -.880282290E+02 -.880316881E+02 -.880341970E+02 -.880357473E+02 -.880363337E+02 -.880359548E+02 -.880346126E+02 -.880323127E+02 -.880290641E+02 -.880248793E+02 -.880197741E+02 -.880137673E+02 -.880068808E+02 -.879991392E+02 -.879905696E+02 -.879812015E+02 -.879710662E+02 -.879601970E+02 -.879486286E+02 -.879363967E+02 -.879235381E+02 -.879100901E+02 -.878960904E+02 -.878815768E+02 -.878665867E+02 -.878511573E+02 -.878353249E+02 -.878191250E+02 -.878025922E+02 -.877857595E+02 -.877686588E+02 -.877513202E+02 -.877337724E+02 -.877160422E+02 -.876981546E+02 -.876801327E+02 -.876619979E+02 -.876437695E+02 -.876254650E+02 -.876070999E+02 -.875886881E+02 -.875702416E+02 -.875517706E+02 -.875332842E+02 -.875147903E+02 -.874962976E+02 -.874778196E+02 -.874593849E+02 -.874410621E+02 -.874230113E+02 -.874055840E+02 -.873894905E+02 -.873760533E+02 -.873675386E+02 -.873675386E+02
 -.873662713E+02 -.873662713E+02 -.873744940E+02 -.873874655E+02 -.874029926E+02 -.874197936E+02 -.874371782E+02 -.874548034E+02 -.874725111E+02 -.874902319E+02 -.875079347E+02 -.875256035E+02 -.875432269E+02 -.875607945E+02 -.875782950E+02 -.875957165E+02 -.876130452E+02 -.876302664E+02 -.876473635E+02 -.876643186E+02 -.876811124E+02 -.876977238E+02 -.877141306E+02 -.877303091E+02 -.877462340E+02 -.877618792E+02 -.877772171E+02 -.877922193E+02 -.878068562E+02 -.878210978E+02 -.878349131E+02 -.878482710E+02 -.878611398E+02 -.878734881E+02 -.878852845E+02 -.878964978E+02 -.879070978E+02 -.879170547E+02 -.879263403E+02 -.879349271E+02 -.879427896E+02 -.879499037E+02 -.879562475E+02 -.879618009E+02 -.879665463E+02 -.879704687E+02 -.879735554E+02 -.879757967E+02 -.879771854E+02 -.879777174E+02 -.879773915E+02 -.879762095E+02 -.879741758E+02 -.879712979E+02 -.879675863E+02 -.879630537E+02 -.879577160E+02 -.879515911E+02 -.879446993E+02 -.879370633E+02 -.879287073E+02 -.879196575E+02 -.879099417E+02 -.878995886E+02 -.878886283E+02 -.878770916E+02 -.878650099E+02 -.878524150E+02 -.878393388E+02 -.878258132E+02 -.878118699E+02 -.877975399E+02 -.877828539E+02 -.877678414E+02 -.877525315E+02 -.877369517E+02 -.877211287E+02 -.877050877E+02 -.876888525E+02 -.876724457E+02 -.876558882E+02 -.876391995E+02 -.876223976E+02 -.876054987E+02 -.875885180E+02 -.875714686E+02 -.875543626E+02 -.875372105E+02 -.875200219E+02 -.875028053E+02 -.874855705E+02 -.874683315E+02 -.874511169E+02 -.874339927E+02 -.874171109E+02 -.874008027E+02 -.873857360E+02 -.873731521E+02 -.873651763E+02 -.873651763E+02
 -.873637811E+02 -.873637811E+02 -.873714366E+02 -.873835113E+02 -.873979610E+02 -.874135904E+02 -.874297549E+02 -.874461336E+02 -.874625774E+02 -.874790204E+02 -.874954324E+02 -.875117974E+02 -.875281037E+02 -.875443407E+02 -.875604972E+02 -.875765613E+02 -.875925198E+02 -.876083588E+02 -.876240626E+02 -.876396150E+02 -.876549979E+02 -.876701927E+02 -.876851791E+02 -.876999360E+02 -.877144413E+02 -.877286717E+02 -.877426032E+02 -.877562111E+02 -.877694699E+02 -.877823535E+02 -.877948355E+02 -.878068891E+02 -.878184877E+02 -.878296043E+02 -.878402124E+02 -.878502858E+02 -.878597990E+02 -.878687271E+02 -.878770462E+02 -.878847337E+02 -.878917680E+02 -.878981293E+02 -.879037992E+02 -.879087612E+02 -.879130007E+02 -.879165051E+02 -.879192641E+02 -.879212695E+02 -.879225156E+02 -.879229988E+02 -.879227183E+02 -.879216754E+02 -.879198740E+02 -.879173202E+02 -.879140226E+02 -.879099920E+02 -.879052413E+02 -.878997855E+02 -.878936416E+02 -.878868282E+02 -.878793657E+02 -.878712759E+02 -.878625820E+02 -.878533081E+02 -.878434795E+02 -.878331221E+02 -.878222623E+02 -.878109272E+02 -.877991437E+02 -.877869391E+02 -.877743403E+02 -.877613740E+02 -.877480667E+02 -.877344439E+02 -.877205307E+02 -.877063513E+02 -.876919290E+02 -.876772861E+02 -.876624440E+02 -.876474226E+02 -.876322410E+02 -.876169170E+02 -.876014669E+02 -.875859061E+02 -.875702487E+02 -.875545075E+02 -.875386941E+02 -.875228193E+02 -.875068924E+02 -.874909229E+02 -.874749205E+02 -.874588998E+02 -.874428888E+02 -.874269504E+02 -.874112281E+02 -.873960324E+02 -.873819880E+02 -.873702545E+02 -.873628164E+02 -.873628164E+02
 -.873613228E+02 -.873613228E+02 -.873684191E+02 -.873796099E+02 -.873929988E+02 -.874074761E+02 -.874224429E+02 -.874376001E+02 -.874528086E+02 -.874680058E+02 -.874831629E+02 -.874982641E+02 -.875132978E+02 -.875282534E+02 -.875431200E+02 -.875578860E+02 -.875725390E+02 -.875870657E+02 -.876014517E+02 -.876156819E+02 -.876297401E+02 -.876436093E+02 -.876572713E+02 -.876707075E+02 -.876838982E+02 -.876968230E+02 -.877094609E+02 -.877217903E+02 -.877337891E+02 -.877454349E+02 -.877567049E+02 -.877675762E+02 -.877780261E+02 -.877880316E+02 -.877975702E+02 -.878066199E+02 -.878151589E+02 -.878231665E+02 -.878306225E+02 -.878375079E+02 -.878438048E+02 -.878494964E+02 -.878545676E+02 -.878590044E+02 -.878627949E+02 -.878659284E+02 -.878683966E+02 -.878701925E+02 -.878713114E+02 -.878717504E+02 -.878715088E+02 -.878705878E+02 -.878689904E+02 -.878667220E+02 -.878637895E+02 -.878602020E+02 -.878559703E+02 -.878511068E+02 -.878456257E+02 -.878395426E+02 -.878328745E+02 -.878256397E+02 -.878178577E+02 -.878095487E+02 -.878007340E+02 -.877914355E+02 -.877816756E+02 -.877714771E+02 -.877608631E+02 -.877498567E+02 -.877384811E+02 -.877267592E+02 -.877147137E+02 -.877023668E+02 -.876897403E+02 -.876768554E+02 -.876637325E+02 -.876503913E+02 -.876368507E+02 -.876231287E+02 -.876092424E+02 -.875952078E+02 -.875810401E+02 -.875667535E+02 -.875523611E+02 -.875378750E+02 -.875233066E+02 -.875086662E+02 -.874939633E+02 -.874792072E+02 -.874644081E+02 -.874495804E+02 -.874347511E+02 -.874199798E+02 -.874054011E+02 -.873913045E+02 -.873782715E+02 -.873673803E+02 -.873604750E+02 -.873604750E+02
 -.873589072E+02 -.873589072E+02 -.873654544E+02 -.873757779E+02 -.873881265E+02 -.874014754E+02 -.874152705E+02 -.874292351E+02 -.874432396E+02 -.874572254E+02 -.874711651E+02 -.874850434E+02 -.874988489E+02 -.875125714E+02 -.875262004E+02 -.875397248E+02 -.875531329E+02 -.875664123E+02 -.875795497E+02 -.875925313E+02 -.876053424E+02 -.876179676E+02 -.876303909E+02 -.876425955E+02 -.876545641E+02 -.876662787E+02 -.876777210E+02 -.876888722E+02 -.876997131E+02 -.877102243E+02 -.877203863E+02 -.877301794E+02 -.877395840E+02 -.877485807E+02 -.877571504E+02 -.877652744E+02 -.877729342E+02 -.877801123E+02 -.877867918E+02 -.877929566E+02 -.877985917E+02 -.878036830E+02 -.878082179E+02 -.878121848E+02 -.878155735E+02 -.878183754E+02 -.878205832E+02 -.878221914E+02 -.878231960E+02 -.878235946E+02 -.878233865E+02 -.878225728E+02 -.878211561E+02 -.878191407E+02 -.878165326E+02 -.878133393E+02 -.878095698E+02 -.878052344E+02 -.878003452E+02 -.877949151E+02 -.877889585E+02 -.877824906E+02 -.877755279E+02 -.877680875E+02 -.877601873E+02 -.877518459E+02 -.877430822E+02 -.877339156E+02 -.877243659E+02 -.877144528E+02 -.877041961E+02 -.876936156E+02 -.876827308E+02 -.876715610E+02 -.876601252E+02 -.876484417E+02 -.876365287E+02 -.876244034E+02 -.876120827E+02 -.875995825E+02 -.875869181E+02 -.875741043E+02 -.875611547E+02 -.875480824E+02 -.875348996E+02 -.875216177E+02 -.875082475E+02 -.874947988E+02 -.874812811E+02 -.874677035E+02 -.874540761E+02 -.874404129E+02 -.874267399E+02 -.874131130E+02 -.873996575E+02 -.873866420E+02 -.873746049E+02 -.873645439E+02 -.873581641E+02 -.873581641E+02
 -.873565412E+02 -.873565412E+02 -.873625511E+02 -.873720261E+02 -.873833579E+02 -.873956044E+02 -.874082565E+02 -.874210591E+02 -.874338925E+02 -.874467022E+02 -.874594624E+02 -.874721584E+02 -.874847794E+02 -.874973154E+02 -.875097566E+02 -.875220926E+02 -.875343123E+02 -.875464044E+02 -.875583565E+02 -.875701562E+02 -.875817901E+02 -.875932445E+02 -.876045050E+02 -.876155568E+02 -.876263845E+02 -.876369725E+02 -.876473047E+02 -.876573646E+02 -.876671357E+02 -.876766013E+02 -.876857443E+02 -.876945481E+02 -.877029957E+02 -.877110708E+02 -.877187568E+02 -.877260379E+02 -.877328986E+02 -.877393240E+02 -.877452997E+02 -.877508123E+02 -.877558491E+02 -.877603984E+02 -.877644493E+02 -.877679922E+02 -.877710187E+02 -.877735215E+02 -.877754945E+02 -.877769332E+02 -.877778340E+02 -.877781952E+02 -.877780161E+02 -.877772976E+02 -.877760420E+02 -.877742528E+02 -.877719350E+02 -.877690948E+02 -.877657400E+02 -.877618792E+02 -.877575223E+02 -.877526804E+02 -.877473655E+02 -.877415904E+02 -.877353691E+02 -.877287159E+02 -.877216461E+02 -.877141753E+02 -.877063197E+02 -.876980959E+02 -.876895205E+02 -.876806106E+02 -.876713831E+02 -.876618551E+02 -.876520434E+02 -.876419648E+02 -.876316357E+02 -.876210722E+02 -.876102900E+02 -.875993046E+02 -.875881307E+02 -.875767826E+02 -.875652741E+02 -.875536182E+02 -.875418275E+02 -.875299140E+02 -.875178888E+02 -.875057627E+02 -.874935456E+02 -.874812470E+02 -.874688760E+02 -.874564414E+02 -.874439530E+02 -.874314244E+02 -.874188800E+02 -.874063720E+02 -.873940163E+02 -.873820607E+02 -.873710011E+02 -.873617554E+02 -.873558917E+02 -.873558917E+02
 -.873542291E+02 -.873542291E+02 -.873597141E+02 -.873683609E+02 -.873787005E+02 -.873898723E+02 -.874014110E+02 -.874130831E+02 -.874247787E+02 -.874364477E+02 -.874480657E+02 -.874596191E+02 -.874710975E+02 -.874824916E+02 -.874937920E+02 -.875049891E+02 -.875160727E+02 -.875270323E+02 -.875378568E+02 -.875485348E+02 -.875590543E+02 -.875694030E+02 -.875795682E+02 -.875895367E+02 -.875992950E+02 -.876088294E+02 -.876181258E+02 -.876271700E+02 -.876359475E+02 -.876444439E+02 -.876526446E+02 -.876605352E+02 -.876681012E+02 -.876753286E+02 -.876822034E+02 -.876887121E+02 -.876948415E+02 -.877005789E+02 -.877059123E+02 -.877108303E+02 -.877153221E+02 -.877193780E+02 -.877229887E+02 -.877261464E+02 -.877288437E+02 -.877310746E+02 -.877328341E+02 -.877341183E+02 -.877349243E+02 -.877352506E+02 -.877350967E+02 -.877344633E+02 -.877333522E+02 -.877317666E+02 -.877297105E+02 -.877271893E+02 -.877242093E+02 -.877207779E+02 -.877169035E+02 -.877125952E+02 -.877078632E+02 -.877027185E+02 -.876971726E+02 -.876912378E+02 -.876849270E+02 -.876782535E+02 -.876712310E+02 -.876638737E+02 -.876561958E+02 -.876482118E+02 -.876399364E+02 -.876313842E+02 -.876225697E+02 -.876135074E+02 -.876042117E+02 -.875946965E+02 -.875849758E+02 -.875750629E+02 -.875649709E+02 -.875547125E+02 -.875443000E+02 -.875337452E+02 -.875230594E+02 -.875122533E+02 -.875013374E+02 -.874903214E+02 -.874792147E+02 -.874680262E+02 -.874567643E+02 -.874454376E+02 -.874340555E+02 -.874226307E+02 -.874111863E+02 -.873997704E+02 -.873884895E+02 -.873775708E+02 -.873674682E+02 -.873590211E+02 -.873536634E+02 -.873536634E+02
 -.873519727E+02 -.873519727E+02 -.873569458E+02 -.873647849E+02 -.873741574E+02 -.873842825E+02 -.873947377E+02 -.874053107E+02 -.874159014E+02 -.874264640E+02 -.874369761E+02 -.874474247E+02 -.874578003E+02 -.874680942E+02 -.874782976E+02 -.874884017E+02 -.874983971E+02 -.875082743E+02 -.875180233E+02 -.875276338E+02 -.875370950E+02 -.875463960E+02 -.875555256E+02 -.875644721E+02 -.875732236E+02 -.875817682E+02 -.875900936E+02 -.875981874E+02 -.876060372E+02 -.876136304E+02 -.876209545E+02 -.876279971E+02 -.876347460E+02 -.876411889E+02 -.876473141E+02 -.876531100E+02 -.876585655E+02 -.876636698E+02 -.876684127E+02 -.876727846E+02 -.876767765E+02 -.876803799E+02 -.876835874E+02 -.876863921E+02 -.876887879E+02 -.876907698E+02 -.876923336E+02 -.876934760E+02 -.876941946E+02 -.876944881E+02 -.876943561E+02 -.876937992E+02 -.876928189E+02 -.876914179E+02 -.876895997E+02 -.876873686E+02 -.876847300E+02 -.876816901E+02 -.876782559E+02 -.876744353E+02 -.876702368E+02 -.876656695E+02 -.876607433E+02 -.876554686E+02 -.876498563E+02 -.876439176E+02 -.876376644E+02 -.876311085E+02 -.876242622E+02 -.876171378E+02 -.876097481E+02 -.876021054E+02 -.875942223E+02 -.875861115E+02 -.875777852E+02 -.875692557E+02 -.875605352E+02 -.875516353E+02 -.875425676E+02 -.875333433E+02 -.875239733E+02 -.875144681E+02 -.875048379E+02 -.874950925E+02 -.874852412E+02 -.874752930E+02 -.874652565E+02 -.874551399E+02 -.874449513E+02 -.874346985E+02 -.874243905E+02 -.874140393E+02 -.874036660E+02 -.873933150E+02 -.873830833E+02 -.873731776E+02 -.873640105E+02 -.873563446E+02 -.873514819E+02 -.873514819E+02
 -.873497718E+02 -.873497718E+02 -.873542458E+02 -.873612977E+02 -.873697280E+02 -.873788339E+02 -.873882347E+02 -.873977391E+02 -.874072567E+02 -.874167459E+02 -.874261863E+02 -.874355660E+02 -.874448760E+02 -.874541084E+02 -.874632552E+02 -.874723083E+02 -.874812592E+02 -.874900993E+02 -.874988197E+02 -.875074111E+02 -.875158640E+02 -.875241688E+02 -.875323153E+02 -.875402936E+02 -.875480931E+02 -.875557035E+02 -.875631141E+02 -.875703142E+02 -.875772930E+02 -.875840398E+02 -.875905438E+02 -.875967943E+02 -.876027810E+02 -.876084933E+02 -.876139213E+02 -.876190552E+02 -.876238854E+02 -.876284030E+02 -.876325993E+02 -.876364660E+02 -.876399957E+02 -.876431814E+02 -.876460165E+02 -.876484954E+02 -.876506130E+02 -.876523651E+02 -.876537481E+02 -.876547593E+02 -.876553966E+02 -.876556590E+02 -.876555462E+02 -.876550586E+02 -.876541976E+02 -.876529653E+02 -.876513647E+02 -.876493995E+02 -.876470741E+02 -.876443939E+02 -.876413646E+02 -.876379929E+02 -.876342859E+02 -.876302515E+02 -.876258979E+02 -.876212338E+02 -.876162686E+02 -.876110117E+02 -.876054732E+02 -.875996632E+02 -.875935921E+02 -.875872705E+02 -.875807092E+02 -.875739190E+02 -.875669106E+02 -.875596948E+02 -.875522823E+02 -.875446839E+02 -.875369098E+02 -.875289706E+02 -.875208762E+02 -.875126365E+02 -.875042612E+02 -.874957595E+02 -.874871406E+02 -.874784131E+02 -.874695856E+02 -.874606662E+02 -.874516626E+02 -.874425825E+02 -.874334332E+02 -.874242221E+02 -.874149574E+02 -.874056503E+02 -.873963201E+02 -.873870070E+02 -.873777990E+02 -.873688824E+02 -.873606293E+02 -.873537269E+02 -.873493481E+02 -.873493481E+02
 -.873476249E+02 -.873476249E+02 -.873516123E+02 -.873578967E+02 -.873654088E+02 -.873735218E+02 -.873818961E+02 -.873903609E+02 -.873988354E+02 -.874072822E+02 -.874156829E+02 -.874240268E+02 -.874323056E+02 -.874405122E+02 -.874486392E+02 -.874566794E+02 -.874646252E+02 -.874724689E+02 -.874802026E+02 -.874878180E+02 -.874953068E+02 -.875026604E+02 -.875098702E+02 -.875169273E+02 -.875238226E+02 -.875305471E+02 -.875370916E+02 -.875434469E+02 -.875496036E+02 -.875555527E+02 -.875612849E+02 -.875667911E+02 -.875720624E+02 -.875770900E+02 -.875818653E+02 -.875863801E+02 -.875906264E+02 -.875945964E+02 -.875982830E+02 -.876016792E+02 -.876047787E+02 -.876075755E+02 -.876100643E+02 -.876122403E+02 -.876140992E+02 -.876156375E+02 -.876168523E+02 -.876177411E+02 -.876183023E+02 -.876185351E+02 -.876184391E+02 -.876180148E+02 -.876172633E+02 -.876161864E+02 -.876147865E+02 -.876130669E+02 -.876110311E+02 -.876086836E+02 -.876060294E+02 -.876030740E+02 -.875998233E+02 -.875962840E+02 -.875924631E+02 -.875883678E+02 -.875840061E+02 -.875793860E+02 -.875745159E+02 -.875694044E+02 -.875640604E+02 -.875584930E+02 -.875527112E+02 -.875467242E+02 -.875405414E+02 -.875341720E+02 -.875276251E+02 -.875209100E+02 -.875140357E+02 -.875070113E+02 -.874998453E+02 -.874925466E+02 -.874851234E+02 -.874775842E+02 -.874699367E+02 -.874621888E+02 -.874543481E+02 -.874464219E+02 -.874384171E+02 -.874303406E+02 -.874221992E+02 -.874139995E+02 -.874057492E+02 -.873974582E+02 -.873891443E+02 -.873808434E+02 -.873726342E+02 -.873646836E+02 -.873573234E+02 -.873511671E+02 -.873472615E+02 -.873472615E+02
 -.873455290E+02 -.873455290E+02 -.873490415E+02 -.873545771E+02 -.873611935E+02 -.873683384E+02 -.873757123E+02 -.873831645E+02 -.873906238E+02 -.873980568E+02 -.874054474E+02 -.874127858E+02 -.874200647E+02 -.874272776E+02 -.874344181E+02 -.874414797E+02 -.874484556E+02 -.874553390E+02 -.874621230E+02 -.874688004E+02 -.874753639E+02 -.874818061E+02 -.874881194E+02 -.874942962E+02 -.875003286E+02 -.875062090E+02 -.875119293E+02 -.875174817E+02 -.875228584E+02 -.875280514E+02 -.875330530E+02 -.875378555E+02 -.875424513E+02 -.875468331E+02 -.875509935E+02 -.875549256E+02 -.875586226E+02 -.875620782E+02 -.875652862E+02 -.875682409E+02 -.875709369E+02 -.875733693E+02 -.875755337E+02 -.875774259E+02 -.875790425E+02 -.875803805E+02 -.875814373E+02 -.875822112E+02 -.875827007E+02 -.875829050E+02 -.875828240E+02 -.875824579E+02 -.875818078E+02 -.875808750E+02 -.875796617E+02 -.875781705E+02 -.875764045E+02 -.875743673E+02 -.875720631E+02 -.875694965E+02 -.875666725E+02 -.875635966E+02 -.875602747E+02 -.875567130E+02 -.875529179E+02 -.875488964E+02 -.875446554E+02 -.875402023E+02 -.875355445E+02 -.875306897E+02 -.875256455E+02 -.875204199E+02 -.875150206E+02 -.875094555E+02 -.875037327E+02 -.874978597E+02 -.874918446E+02 -.874856949E+02 -.874794183E+02 -.874730222E+02 -.874665139E+02 -.874599006E+02 -.874531893E+02 -.874463868E+02 -.874394998E+02 -.874325346E+02 -.874254977E+02 -.874183950E+02 -.874112326E+02 -.874040166E+02 -.873967537E+02 -.873894530E+02 -.873821301E+02 -.873748171E+02 -.873675836E+02 -.873605767E+02 -.873540895E+02 -.873486629E+02 -.873452200E+02 -.873452200E+02
 -.873434804E+02 -.873434804E+02 -.873465288E+02 -.873513328E+02 -.873570743E+02 -.873632737E+02 -.873696711E+02 -.873761355E+02 -.873826048E+02 -.873890502E+02 -.873954572E+02 -.874018175E+02 -.874081245E+02 -.874143726E+02 -.874205561E+02 -.874266693E+02 -.874327063E+02 -.874386613E+02 -.874445281E+02 -.874503007E+02 -.874559727E+02 -.874615377E+02 -.874669894E+02 -.874723211E+02 -.874775262E+02 -.874825980E+02 -.874875301E+02 -.874923155E+02 -.874969477E+02 -.875014201E+02 -.875057262E+02 -.875098594E+02 -.875138134E+02 -.875175820E+02 -.875211592E+02 -.875245391E+02 -.875277162E+02 -.875306850E+02 -.875334406E+02 -.875359781E+02 -.875382931E+02 -.875403815E+02 -.875422396E+02 -.875438640E+02 -.875452519E+02 -.875464007E+02 -.875473085E+02 -.875479736E+02 -.875483949E+02 -.875485718E+02 -.875485041E+02 -.875481920E+02 -.875476364E+02 -.875468385E+02 -.875458000E+02 -.875445230E+02 -.875430101E+02 -.875412644E+02 -.875392893E+02 -.875370885E+02 -.875346664E+02 -.875320274E+02 -.875291764E+02 -.875261185E+02 -.875228591E+02 -.875194041E+02 -.875157591E+02 -.875119304E+02 -.875079242E+02 -.875037468E+02 -.874994048E+02 -.874949047E+02 -.874902531E+02 -.874854567E+02 -.874805221E+02 -.874754561E+02 -.874702651E+02 -.874649557E+02 -.874595345E+02 -.874540077E+02 -.874483817E+02 -.874426626E+02 -.874368564E+02 -.874309692E+02 -.874250065E+02 -.874189741E+02 -.874128774E+02 -.874067217E+02 -.874005124E+02 -.873942548E+02 -.873879549E+02 -.873816207E+02 -.873752659E+02 -.873689185E+02 -.873626391E+02 -.873565556E+02 -.873509227E+02 -.873462104E+02 -.873432205E+02 -.873432205E+02
 -.873414744E+02 -.873414744E+02 -.873440684E+02 -.873481562E+02 -.873530415E+02 -.873583160E+02 -.873637583E+02 -.873692570E+02 -.873747590E+02 -.873802398E+02 -.873856869E+02 -.873910932E+02 -.873964530E+02 -.874017615E+02 -.874070138E+02 -.874122050E+02 -.874173302E+02 -.874223842E+02 -.874273619E+02 -.874322582E+02 -.874370676E+02 -.874417849E+02 -.874464046E+02 -.874509212E+02 -.874553292E+02 -.874596230E+02 -.874637970E+02 -.874678457E+02 -.874717636E+02 -.874755451E+02 -.874791849E+02 -.874826776E+02 -.874860180E+02 -.874892009E+02 -.874922213E+02 -.874950746E+02 -.874977560E+02 -.875002612E+02 -.875025860E+02 -.875047265E+02 -.875066790E+02 -.875084403E+02 -.875100072E+02 -.875113771E+02 -.875125475E+02 -.875135165E+02 -.875142823E+02 -.875148438E+02 -.875151999E+02 -.875153501E+02 -.875152944E+02 -.875150328E+02 -.875145661E+02 -.875138953E+02 -.875130218E+02 -.875119473E+02 -.875106739E+02 -.875092041E+02 -.875075407E+02 -.875056868E+02 -.875036459E+02 -.875014217E+02 -.874990181E+02 -.874964394E+02 -.874936900E+02 -.874907746E+02 -.874876981E+02 -.874844654E+02 -.874810818E+02 -.874775524E+02 -.874738827E+02 -.874700780E+02 -.874661439E+02 -.874620859E+02 -.874579095E+02 -.874536202E+02 -.874492236E+02 -.874447252E+02 -.874401303E+02 -.874354444E+02 -.874306727E+02 -.874258203E+02 -.874208926E+02 -.874158943E+02 -.874108305E+02 -.874057059E+02 -.874005252E+02 -.873952930E+02 -.873900138E+02 -.873846924E+02 -.873793338E+02 -.873739449E+02 -.873685376E+02 -.873631357E+02 -.873577909E+02 -.873526123E+02 -.873478169E+02 -.873438050E+02 -.873412593E+02 -.873412593E+02
 -.873395058E+02 -.873395058E+02 -.873416540E+02 -.873450392E+02 -.873490846E+02 -.873534521E+02 -.873579581E+02 -.873625103E+02 -.873670648E+02 -.873716010E+02 -.873761087E+02 -.873805818E+02 -.873850157E+02 -.873894063E+02 -.873937495E+02 -.873980413E+02 -.874022775E+02 -.874064539E+02 -.874105663E+02 -.874146104E+02 -.874185818E+02 -.874224761E+02 -.874262888E+02 -.874300154E+02 -.874336515E+02 -.874371924E+02 -.874406337E+02 -.874439709E+02 -.874471993E+02 -.874503147E+02 -.874533125E+02 -.874561885E+02 -.874589385E+02 -.874615582E+02 -.874640438E+02 -.874663913E+02 -.874685971E+02 -.874706575E+02 -.874725693E+02 -.874743293E+02 -.874759347E+02 -.874773826E+02 -.874786707E+02 -.874797968E+02 -.874807590E+02 -.874815557E+02 -.874821855E+02 -.874826474E+02 -.874829407E+02 -.874830650E+02 -.874830201E+02 -.874828062E+02 -.874824239E+02 -.874818739E+02 -.874811573E+02 -.874802756E+02 -.874792305E+02 -.874780239E+02 -.874766580E+02 -.874751355E+02 -.874734589E+02 -.874716313E+02 -.874696560E+02 -.874675362E+02 -.874652756E+02 -.874628779E+02 -.874603470E+02 -.874576870E+02 -.874549020E+02 -.874519962E+02 -.874489741E+02 -.874458399E+02 -.874425982E+02 -.874392534E+02 -.874358100E+02 -.874322725E+02 -.874286454E+02 -.874249333E+02 -.874211404E+02 -.874172713E+02 -.874133302E+02 -.874093214E+02 -.874052492E+02 -.874011177E+02 -.873969309E+02 -.873926928E+02 -.873884074E+02 -.873840783E+02 -.873797096E+02 -.873753049E+02 -.873708687E+02 -.873664068E+02 -.873619288E+02 -.873574548E+02 -.873530276E+02 -.873487377E+02 -.873447649E+02 -.873414410E+02 -.873393320E+02 -.873393320E+02
 -.873375692E+02 -.873375692E+02 -.873392790E+02 -.873419732E+02 -.873451927E+02 -.873486685E+02 -.873522542E+02 -.873558764E+02 -.873595000E+02 -.873631086E+02 -.873666942E+02 -.873702518E+02 -.873737777E+02 -.873772686E+02 -.873807213E+02 -.873841324E+02 -.873874988E+02 -.873908171E+02 -.873940839E+02 -.873972958E+02 -.874004494E+02 -.874035410E+02 -.874065673E+02 -.874095247E+02 -.874124096E+02 -.874152184E+02 -.874179476E+02 -.874205936E+02 -.874231530E+02 -.874256222E+02 -.874279978E+02 -.874302765E+02 -.874324549E+02 -.874345298E+02 -.874364981E+02 -.874383568E+02 -.874401030E+02 -.874417339E+02 -.874432471E+02 -.874446399E+02 -.874459103E+02 -.874470560E+02 -.874480752E+02 -.874489662E+02 -.874497276E+02 -.874503580E+02 -.874508565E+02 -.874512223E+02 -.874514547E+02 -.874515536E+02 -.874515186E+02 -.874513501E+02 -.874510485E+02 -.874506142E+02 -.874500482E+02 -.874493517E+02 -.874485258E+02 -.874475721E+02 -.874464924E+02 -.874452886E+02 -.874439628E+02 -.874425174E+02 -.874409547E+02 -.874392775E+02 -.874374886E+02 -.874355908E+02 -.874335871E+02 -.874314808E+02 -.874292750E+02 -.874269731E+02 -.874245784E+02 -.874220945E+02 -.874195247E+02 -.874168725E+02 -.874141416E+02 -.874113353E+02 -.874084574E+02 -.874055112E+02 -.874025003E+02 -.873994281E+02 -.873962981E+02 -.873931136E+02 -.873898780E+02 -.873865947E+02 -.873832667E+02 -.873798973E+02 -.873764896E+02 -.873730466E+02 -.873695715E+02 -.873660673E+02 -.873625375E+02 -.873589867E+02 -.873554227E+02 -.873518615E+02 -.873483373E+02 -.873449221E+02 -.873417592E+02 -.873391128E+02 -.873374336E+02 -.873374336E+02
 -.873356624E+02 -.873356624E+02 -.873369403E+02 -.873389541E+02 -.873413606E+02 -.873439585E+02 -.873466385E+02 -.873493455E+02 -.873520534E+02 -.873547498E+02 -.873574288E+02 -.873600865E+02 -.873627203E+02 -.873653277E+02 -.873679062E+02 -.873704534E+02 -.873729668E+02 -.873754439E+02 -.873778822E+02 -.873802793E+02 -.873826323E+02 -.873849389E+02 -.873871964E+02 -.873894020E+02 -.873915533E+02 -.873936475E+02 -.873956820E+02 -.873976542E+02 -.873995616E+02 -.874014014E+02 -.874031713E+02 -.874048687E+02 -.874064912E+02 -.874080364E+02 -.874095020E+02 -.874108859E+02 -.874121859E+02 -.874133999E+02 -.874145262E+02 -.874155628E+02 -.874165082E+02 -.874173609E+02 -.874181193E+02 -.874187824E+02 -.874193490E+02 -.874198182E+02 -.874201893E+02 -.874204616E+02 -.874206348E+02 -.874207086E+02 -.874206830E+02 -.874205580E+02 -.874203340E+02 -.874200114E+02 -.874195908E+02 -.874190731E+02 -.874184591E+02 -.874177500E+02 -.874169471E+02 -.874160519E+02 -.874150657E+02 -.874139904E+02 -.874128278E+02 -.874115797E+02 -.874102483E+02 -.874088357E+02 -.874073441E+02 -.874057757E+02 -.874041331E+02 -.874024185E+02 -.874006346E+02 -.873987838E+02 -.873968688E+02 -.873948920E+02 -.873928561E+02 -.873907637E+02 -.873886175E+02 -.873864200E+02 -.873841738E+02 -.873818815E+02 -.873795457E+02 -.873771688E+02 -.873747533E+02 -.873723018E+02 -.873698166E+02 -.873673002E+02 -.873647547E+02 -.873621826E+02 -.873595861E+02 -.873569676E+02 -.873543296E+02 -.873516757E+02 -.873490117E+02 -.873463496E+02 -.873437148E+02 -.873411615E+02 -.873387967E+02 -.873368181E+02 -.873355626E+02 -.873355626E+02
 -.873338163E+02 -.873338163E+02 -.873346734E+02 -.873360251E+02 -.873376412E+02 -.873393861E+02 -.873411865E+02 -.873430050E+02 -.873448241E+02 -.873466354E+02 -.873484349E+02 -.873502201E+02 -.873519891E+02 -.873537401E+02 -.873554716E+02 -.873571820E+02 -.873588695E+02 -.873605325E+02 -.873621693E+02 -.873637782E+02 -.873653574E+02 -.873669052E+02 -.873684199E+02 -.873698997E+02 -.873713428E+02 -.873727475E+02 -.873741120E+02 -.873754346E+02 -.873767135E+02 -.873779470E+02 -.873791335E+02 -.873802713E+02 -.873813588E+02 -.873823944E+02 -.873833765E+02 -.873843038E+02 -.873851748E+02 -.873859882E+02 -.873867428E+02 -.873874372E+02 -.873880705E+02 -.873886416E+02 -.873891497E+02 -.873895938E+02 -.873899734E+02 -.873902877E+02 -.873905363E+02 -.873907188E+02 -.873908349E+02 -.873908845E+02 -.873908675E+02 -.873907840E+02 -.873906342E+02 -.873904183E+02 -.873901369E+02 -.873897904E+02 -.873893794E+02 -.873889048E+02 -.873883673E+02 -.873877678E+02 -.873871075E+02 -.873863874E+02 -.873856087E+02 -.873847728E+02 -.873838809E+02 -.873829345E+02 -.873819350E+02 -.873808841E+02 -.873797832E+02 -.873786340E+02 -.873774382E+02 -.873761974E+02 -.873749133E+02 -.873735877E+02 -.873722222E+02 -.873708187E+02 -.873693789E+02 -.873679045E+02 -.873663973E+02 -.873648589E+02 -.873632911E+02 -.873616956E+02 -.873600740E+02 -.873584280E+02 -.873567592E+02 -.873550692E+02 -.873533596E+02 -.873516319E+02 -.873498877E+02 -.873481286E+02 -.873463563E+02 -.873445732E+02 -.873427832E+02 -.873409945E+02 -.873392242E+02 -.873375088E+02 -.873359205E+02 -.873345921E+02 -.873337499E+02 -.873337499E+02
 -.873322892E+02 -.873322892E+02 -.873327802E+02 -.873335618E+02 -.873345021E+02 -.873355215E+02 -.873365755E+02 -.873376414E+02 -.873387084E+02 -.873397710E+02 -.873408269E+02 -.873418743E+02 -.873429123E+02 -.873439397E+02 -.873449556E+02 -.873459590E+02 -.873469490E+02 -.873479245E+02 -.873488846E+02 -.873498282E+02 -.873507544E+02 -.873516621E+02 -.873525503E+02 -.873534180E+02 -.873542641E+02 -.873550876E+02 -.873558876E+02 -.873566628E+02 -.873574125E+02 -.873581355E+02 -.873588309E+02 -.873594977E+02 -.873601349E+02 -.873607417E+02 -.873613172E+02 -.873618605E+02 -.873623708E+02 -.873628473E+02 -.873632894E+02 -.873636962E+02 -.873640672E+02 -.873644017E+02 -.873646993E+02 -.873649595E+02 -.873651818E+02 -.873653659E+02 -.873655116E+02 -.873656185E+02 -.873656866E+02 -.873657157E+02 -.873657058E+02 -.873656569E+02 -.873655693E+02 -.873654429E+02 -.873652782E+02 -.873650753E+02 -.873648347E+02 -.873645568E+02 -.873642420E+02 -.873638910E+02 -.873635043E+02 -.873630825E+02 -.873626264E+02 -.873621368E+02 -.873616143E+02 -.873610599E+02 -.873604743E+02 -.873598586E+02 -.873592135E+02 -.873585401E+02 -.873578392E+02 -.873571120E+02 -.873563593E+02 -.873555823E+02 -.873547818E+02 -.873539589E+02 -.873531147E+02 -.873522502E+02 -.873513663E+02 -.873504641E+02 -.873495445E+02 -.873486086E+02 -.873476574E+02 -.873466918E+02 -.873457127E+02 -.873447211E+02 -.873437180E+02 -.873427042E+02 -.873416807E+02 -.873406484E+02 -.873396084E+02 -.873385622E+02 -.873375122E+02 -.873364636E+02 -.873354270E+02 -.873344249E+02 -.873335005E+02 -.873327323E+02 -.873322498E+02 -.873322498E+02
 -.873322892E+02 -.873322892E+02 -.873327802E+02 -.873335618E+02 -.873345021E+02 -.873355215E+02 -.873365755E+02 -.873376414E+02 -.873387084E+02 -.873397710E+02 -.873408269E+02 -.873418743E+02 -.873429123E+02 -.873439397E+02 -.873449556E+02 -.873459590E+02 -.873469490E+02 -.873479245E+02 -.873488846E+02 -.873498282E+02 -.873507544E+02 -.873516621E+02 -.873525503E+02 -.873534180E+02 -.873542641E+02 -.873550876E+02 -.873558876E+02 -.873566628E+02 -.873574125E+02 -.873581355E+02 -.873588309E+02 -.873594977E+02 -.873601349E+02 -.873607417E+02 -.873613172E+02 -.873618605E+02 -.873623708E+02 -.873628473E+02 -.873632894E+02 -.873636962E+02 -.873640672E+02 -.873644017E+02 -.873646993E+02 -.873649595E+02 -.873651818E+02 -.873653659E+02 -.873655116E+02 -.873656185E+02 -.873656866E+02 -.873657157E+02 -.873657058E+02 -.873656569E+02 -.873655693E+02 -.873654429E+02 -.873652782E+02 -.873650753E+02 -.873648347E+02 -.873645568E+02 -.873642420E+02 -.873638910E+02 -.873635043E+02 -.873630825E+02 -.873626264E+02 -.873621368E+02 -.873616143E+02 -.873610599E+02 -.873604743E+02 -.873598586E+02 -.873592135E+02 -.873585401E+02 -.873578392E+02 -.873571120E+02 -.873563593E+02 -.873555823E+02 -.873547818E+02 -.873539589E+02 -.873531147E+02 -.873522502E+02 -.873513663E+02 -.873504641E+02 -.873495445E+02 -.873486086E+02 -.873476574E+02 -.873466918E+02 -.873457127E+02 -.873447211E+02 -.873437180E+02 -.873427042E+02 -.873416807E+02 -.873406484E+02 -.873396084E+02 -.873385622E+02 -.873375122E+02 -.873364636E+02 -.873354270E+02 -.873344249E+02 -.873335005E+02 -.873327323E+02 -.873322498E+02 -.873322498E+02
