# Supplementary material for: Electrical Pacing of Cardiac Tissue Including Potassium Inward Rectification
Source: PLoS One. 2015 Jun 9;10(6):e0127837. doi: 10.1371/journal.pone.0127837 (PMC4461281; doi:10.1371/journal.pone.0127837)
Supplement: S1 Data — (ZIP) [file pone.0127837.s001.zip › All-Data/Data-without-IK1/VA-and-VC-voltages-for-different-stimulus-currents-without-IK1.xlsx]

## Sheet: Data-without-IK1
Io=4A/m	Gm = 0.1 mS/cm2
BDT38	0.5 ms	1ms	2ms	5ms	10ms	20ms	50ms
max Vm	2874.87	3279.89	3535.14	3660.47	3672.06	3672.43	3672.43
min Vm	-159.53	-150.57	-139.61	-126.41	-123.14	-122.94	-122.94
Io=3A/m	Gm = 0.1 mS/cm2
BDT39	0.5 ms	1ms	2ms	5ms	10ms	20ms	50ms
max Vm	2134.32	2438.08	2629.52	2723.52	2732.22	2732.49	2732.49
min Vm	-141.48	-134.76	-126.54	-116.64	-114.18	-114.04	-114.04
Io=2A/m	Gm = 0.1 mS/cm2
BDT40	0.5 ms	1ms	2ms	5ms	10ms	20ms	50ms
max Vm	1393.77	1596.28	1723.9	1786.57	1792.37	1792.55	1792.55
min Vm	-123.43	-118.95	-113.47	-106.87	-105.23	-105.14	-105.14
Io=1A/m	Gm = 0.1 mS/cm2
BDT41	0.5 ms	1ms	2ms	5ms	10ms	20ms	50ms
max Vm	653.22	754.47	808.28	849.62	852.52	852.61	85.61
min Vm	-105.38	-103.14	-100.4	-97.1	-96.28	-96.23	-96.23
Io=0.5A/m	Gm = 0.1 mS/cm2
BDT42	0.5 ms	1ms	2ms	5ms	10ms	20ms	50ms
max Vm	282.94	333.57	365.48	381.145	382.59	382.64	382.64
min Vm	-96.35	-95.23	-93.86	-92.21	-91.8	-91.78	-91.78
Io=-0.5A/m	Gm = 0.1 mS/cm2
BDT43	0.5 ms	1ms	2ms	5ms	10ms	20ms	50ms
max Vm	-78.3	-79.42	-80.79	-82.44	-82.85	-82.88	-82.88
min Vm	-457.6	-508.23	-540.13	-555.8	-557.25	-557.3	-557.3
Io=-1A/m	Gm = 0.1 mS/cm2
BDT44	0.5 ms	1ms	2ms	5ms	10ms	20ms	50ms
max Vm	-69.28	-71.52	-74.26	-77.56	-78.38	-78.43	-78.43
min Vm	-827.88	-929.13	-992.95	-1024.28	-1027.18	-1027.27	-1027.27
Io=-2A/m	Gm = 0.1 mS/cm2
BDT45	0.5 ms	1ms	2ms	5ms	10ms	20ms	50ms
max Vm	-51.23	-55.71	-61.19	-67.79	-69.43	-69.52	-69.52
min Vm	-1568.43	-1770.94	-1898.56	-1961.23	-1967.03	-1967.21	-1967.21
Io=-3A/m	Gm = 0.1 mS/cm2
BDT46	0.5 ms	1ms	2ms	5ms	10ms	20ms	50ms
max Vm	-33.18	-39.89	-48.11	-58.01	-60.47	-60.61	-60.61
min Vm	-2308.98	-2612.74	-2804.18	-2898.18	-2906.87	-2907.15	-2907.15
Io=-4A/m	Gm = 0.1 mS/cm2
BDT47	0.5 ms	1ms	2ms	5ms	10ms	20ms	50ms
max Vm	-15.13	-24.08	-35.04	-48.24	-51.52	-51.71	-51.71
min Vm	-3049.53	-3454.55	-3709.79	-3835.13	-3846.72	-3847.09	-3847.09
