# Supplementary material for: Electrical Pacing of Cardiac Tissue Including Potassium Inward Rectification
Source: PLoS One. 2015 Jun 9;10(6):e0127837. doi: 10.1371/journal.pone.0127837 (PMC4461281; doi:10.1371/journal.pone.0127837)
Supplement: S1 Data — (ZIP) [file pone.0127837.s001.zip › All-Data/Fig1-Data/calcIk1.txt]

program calcIK1

implicit none

real(8) :: alphaK1
real(8) :: betaK1
real(8) :: K1infinity
real(8) :: Ek1
real(8) :: Gk1
real(8) :: Ik1
real(8) :: stoData(3,30001)
real :: V,R,F,T,Kout,Kin
integer :: k,m


alphaK1 = 0.0
betaK1 = 0.0
K1infinity = 0.0
Ik1 = 0.0

m=1
V=-150.0
R = 8.31446   		! molar gas constant
F = 96485.339404 ! Faraday constant
T = 308.0					! Temperature in K for 35 Celcius
Kout = 5.4 				! in mmol/L
Kin = 145					! in mmol/L


Ek1 = ((R*T*log(Kout/Kin))/F)*1000     ! in get the Ek1 in mV divided by 1000

Gk1 = 0.75*sqrt(Kout/5.4) 						 ! mS/uF

write (*,*) 'Ek1 value = ',Ek1
write (*,*)
write (*,*) 'Gk1 value = ',Gk1
write (*,*)


do k=1,302
	
		alphak1 = 1.02/(1+exp(0.2385*(V-Ek1-59.215)))

		betaK1 = (0.49124*exp(0.08032*(V-Ek1+5.476)) + exp(0.6175*(V-Ek1-594.31))) / (1 + exp(-0.5143*(V-Ek1+4.753)))

		K1infinity = alphaK1/(alphaK1+betaK1)

		Ik1 = Gk1*K1infinity*(V-Ek1)

		stoData(1,m) = V
		stoData(2,m) = K1infinity
		stoData(3,m) = Ik1
		

		m=m+1
		V = V+1
		k=k+0.01
end do

print'(3f15.4)',stoData


 open(UNIT=10, FILE="CalcIK1.txt", FORM="FORMATTED", ACTION="WRITE", STATUS="REPLACE")  !check if file exist, if so replace, else create new
 WRITE(UNIT=10, FMT="(3f15.9)") stoData						       !write to the file
 CLOSE(10)								       ! close the file


end program calcIK1
