# Supplementary material for: Electrical Pacing of Cardiac Tissue Including Potassium Inward Rectification
Source: PLoS One. 2015 Jun 9;10(6):e0127837. doi: 10.1371/journal.pone.0127837 (PMC4461281; doi:10.1371/journal.pone.0127837)
Supplement: S1 Data — (ZIP) [file pone.0127837.s001.zip › All-Data/Fig1-Data/Data-for-Fig1.xlsx]

## Sheet: Fig1-Data
IK1(uA)	Linear Current {GmVm}(uA)	Total Current (uA)	Vm(mV)
-47.0025	-15	-62.0025	-150
-46.2525	-14.9	-61.1525	-149
-45.5025	-14.8	-60.3025	-148
-44.7525	-14.7	-59.4525	-147
-44.0025	-14.6	-58.6025	-146
-43.2525	-14.5	-57.7525	-145
-42.5025	-14.4	-56.9025	-144
-41.7525	-14.3	-56.0525	-143
-41.0025	-14.2	-55.2025	-142
-40.2525	-14.1	-54.3525	-141
-39.5025	-14	-53.5025	-140
-38.7525	-13.9	-52.6525	-139
-38.0025	-13.8	-51.8025	-138
-37.2525	-13.7	-50.9525	-137
-36.5025	-13.6	-50.1025	-136
-35.7525	-13.5	-49.2525	-135
-35.0025	-13.4	-48.4025	-134
-34.2525	-13.3	-47.5525	-133
-33.5025	-13.2	-46.7025	-132
-32.7525	-13.1	-45.8525	-131
-32.0025	-13	-45.0025	-130
-31.2525	-12.9	-44.1525	-129
-30.5025	-12.8	-43.3025	-128
-29.7525	-12.7	-42.4525	-127
-29.0025	-12.6	-41.6025	-126
-28.2525	-12.5	-40.7525	-125
-27.5025	-12.4	-39.9025	-124
-26.7525	-12.3	-39.0525	-123
-26.0025	-12.2	-38.2025	-122
-25.2525	-12.1	-37.3525	-121
-24.5025	-12	-36.5025	-120
-23.7525	-11.9	-35.6525	-119
-23.0025	-11.8	-34.8025	-118
-22.2525	-11.7	-33.9525	-117
-21.5025	-11.6	-33.1025	-116
-20.7525	-11.5	-32.2525	-115
-20.0025	-11.4	-31.4025	-114
-19.2524	-11.3	-30.5525	-113
-18.5024	-11.2	-29.7024	-112
-17.7524	-11.1	-28.8524	-111
-17.0023	-11	-28.0023	-110
-16.2521	-10.9	-27.1521	-109
-15.5019	-10.8	-26.3019	-108
-14.7514	-10.7	-25.4514	-107
-14.0007	-10.6	-24.6007	-106
-13.2494	-10.5	-23.7494	-105
-12.4972	-10.4	-22.8972	-104
-11.7434	-10.3	-22.0434	-103
-10.9872	-10.2	-21.1872	-102
-10.2267	-10.1	-20.3267	-101
-9.45964	-10	-19.4596	-100
-8.68201	-9.9	-18.582	-99
-7.88855	-9.8	-17.6885	-98
-7.07284	-9.7	-16.7728	-97
-6.22931	-9.6	-15.8293	-96
-5.35788	-9.5	-14.8579	-95
-4.47091	-9.4	-13.8709	-94
-3.59713	-9.3	-12.8971	-93
-2.77448	-9.2	-11.9745	-92
-2.03288	-9.1	-11.1329	-91
-1.38159	-9	-10.3816	-90
-0.811898	-8.9	-9.7119	-89
-0.308048	-8.8	-9.10805	-88
0.144291	-8.7	-8.55571	-87
0.555078	-8.6	-8.04492	-86
0.930247	-8.5	-7.56975	-85
1.27301	-8.4	-7.12699	-84
1.58505	-8.3	-6.71495	-83
1.86729	-8.2	-6.33271	-82
2.12038	-8.1	-5.97962	-81
2.34494	-8	-5.65506	-80
2.54168	-7.9	-5.35832	-79
2.71145	-7.8	-5.08855	-78
2.85525	-7.7	-4.84475	-77
2.97423	-7.6	-4.62577	-76
3.06964	-7.5	-4.43036	-75
3.14285	-7.4	-4.25715	-74
3.1953	-7.3	-4.1047	-73
3.22847	-7.2	-3.97153	-72
3.2439	-7.1	-3.8561	-71
3.2431	-7	-3.7569	-70
3.22761	-6.9	-3.67239	-69
3.19892	-6.8	-3.60108	-68
3.15849	-6.7	-3.54151	-67
3.10771	-6.6	-3.49229	-66
3.04793	-6.5	-3.45207	-65
2.98041	-6.4	-3.41959	-64
2.90636	-6.3	-3.39364	-63
2.82688	-6.2	-3.37312	-62
2.743	-6.1	-3.357	-61
2.65566	-6	-3.34434	-60
2.56573	-5.9	-3.33427	-59
2.47397	-5.8	-3.32603	-58
2.38108	-5.7	-3.31892	-57
2.28768	-5.6	-3.31232	-56
2.1943	-5.5	-3.3057	-55
2.10141	-5.4	-3.29859	-54
2.00942	-5.3	-3.29058	-53
1.91865	-5.2	-3.28135	-52
1.82938	-5.1	-3.27062	-51
1.74182	-5	-3.25818	-50
1.65615	-4.9	-3.24385	-49
1.57248	-4.8	-3.22752	-48
1.49086	-4.7	-3.20914	-47
1.41132	-4.6	-3.18868	-46
1.33385	-4.5	-3.16615	-45
1.25838	-4.4	-3.14162	-44
1.18481	-4.3	-3.11519	-43
1.11302	-4.2	-3.08698	-42
1.04286	-4.1	-3.05714	-41
0.974139	-4	-3.02586	-40
0.906692	-3.9	-2.99331	-39
0.840336	-3.8	-2.95966	-38
0.774921	-3.7	-2.92508	-37
0.710347	-3.6	-2.88965	-36
0.646595	-3.5	-2.8534	-35
0.583756	-3.4	-2.81624	-34
0.522061	-3.3	-2.77794	-33
0.461894	-3.2	-2.73811	-32
0.403793	-3.1	-2.69621	-31
0.348414	-3	-2.65159	-30
0.29647	-2.9	-2.60353	-29
0.248647	-2.8	-2.55135	-28
0.205513	-2.7	-2.49449	-27
0.16744	-2.6	-2.43256	-26
0.134559	-2.5	-2.36544	-25
0.10676	-2.4	-2.29324	-24
0.0837246	-2.3	-2.21628	-23
0.064983	-2.2	-2.13502	-22
0.0499831	-2.1	-2.05002	-21
0.0381487	-2	-1.96185	-20
0.0289259	-1.9	-1.87107	-19
0.0218128	-1.8	-1.77819	-18
0.0163742	-1.7	-1.68363	-17
0.0122457	-1.6	-1.58775	-16
0.00913015	-1.5	-1.49087	-15
0.00679022	-1.4	-1.39321	-14
0.0050397	-1.3	-1.29496	-13
0.00373425	-1.2	-1.19627	-12
0.0027632	-1.1	-1.09724	-11
0.00204241	-1	-0.997958	-10
0.00150826	-0.9	-0.898492	-9
0.00111297	-0.8	-0.798887	-8
0.000820762	-0.7	-0.699179	-7
0.000604959	-0.6	-0.599395	-6
0.0004457	-0.5	-0.499554	-5
0.000328243	-0.4	-0.399672	-4
0.000241661	-0.3	-0.299758	-3
0.000177867	-0.2	-0.199822	-2
0.000130881	-0.1	-0.0998691	-1
9.6285e-05	0	9.6285e-05	0
7.082e-05	0.1	0.100071	1
5.208e-05	0.2	0.200052	2
3.8292e-05	0.3	0.300038	3
2.8151e-05	0.4	0.400028	4
2.0692e-05	0.5	0.500021	5
1.5207e-05	0.6	0.600015	6
1.1175e-05	0.7	0.700011	7
8.211e-06	0.8	0.800008	8
6.032e-06	0.9	0.900006	9
4.431e-06	1	1	10
3.255e-06	1.1	1.1	11
2.39e-06	1.2	1.2	12
1.755e-06	1.3	1.3	13
1.289e-06	1.4	1.4	14
9.46e-07	1.5	1.5	15
6.95e-07	1.6	1.6	16
5.1e-07	1.7	1.7	17
3.74e-07	1.8	1.8	18
2.75e-07	1.9	1.9	19
2.02e-07	2	2	20
1.48e-07	2.1	2.1	21
1.09e-07	2.2	2.2	22
8e-08	2.3	2.3	23
5.8e-08	2.4	2.4	24
4.3e-08	2.5	2.5	25
3.1e-08	2.6	2.6	26
2.3e-08	2.7	2.7	27
1.7e-08	2.8	2.8	28
1.2e-08	2.9	2.9	29
9e-09	3	3	30
7e-09	3.1	3.1	31
5e-09	3.2	3.2	32
4e-09	3.3	3.3	33
3e-09	3.4	3.4	34
2e-09	3.5	3.5	35
1e-09	3.6	3.6	36
1e-09	3.7	3.7	37
1e-09	3.8	3.8	38
1e-09	3.9	3.9	39
0	4	4	40
0	4.1	4.1	41
0	4.2	4.2	42
0	4.3	4.3	43
0	4.4	4.4	44
0	4.5	4.5	45
0	4.6	4.6	46
0	4.7	4.7	47
0	4.8	4.8	48
0	4.9	4.9	49
0	5	5	50
0	5.1	5.1	51
0	5.2	5.2	52
0	5.3	5.3	53
0	5.4	5.4	54
0	5.5	5.5	55
0	5.6	5.6	56
0	5.7	5.7	57
0	5.8	5.8	58
0	5.9	5.9	59
0	6	6	60
0	6.1	6.1	61
0	6.2	6.2	62
0	6.3	6.3	63
0	6.4	6.4	64
0	6.5	6.5	65
0	6.6	6.6	66
0	6.7	6.7	67
0	6.8	6.8	68
0	6.9	6.9	69
0	7	7	70
0	7.1	7.1	71
0	7.2	7.2	72
0	7.3	7.3	73
0	7.4	7.4	74
0	7.5	7.5	75
0	7.6	7.6	76
0	7.7	7.7	77
0	7.8	7.8	78
0	7.9	7.9	79
0	8	8	80
0	8.1	8.1	81
0	8.2	8.2	82
0	8.3	8.3	83
0	8.4	8.4	84
0	8.5	8.5	85
0	8.6	8.6	86
0	8.7	8.7	87
0	8.8	8.8	88
0	8.9	8.9	89
0	9	9	90
0	9.1	9.1	91
0	9.2	9.2	92
0	9.3	9.3	93
0	9.4	9.4	94
0	9.5	9.5	95
0	9.6	9.6	96
0	9.7	9.7	97
0	9.8	9.8	98
0	9.9	9.9	99
0	10	10	100
0	10.1	10.1	101
0	10.2	10.2	102
0	10.3	10.3	103
0	10.4	10.4	104
0	10.5	10.5	105
0	10.6	10.6	106
0	10.7	10.7	107
0	10.8	10.8	108
0	10.9	10.9	109
0	11	11	110
0	11.1	11.1	111
0	11.2	11.2	112
0	11.3	11.3	113
0	11.4	11.4	114
0	11.5	11.5	115
0	11.6	11.6	116
0	11.7	11.7	117
0	11.8	11.8	118
0	11.9	11.9	119
0	12	12	120
0	12.1	12.1	121
0	12.2	12.2	122
0	12.3	12.3	123
0	12.4	12.4	124
0	12.5	12.5	125
0	12.6	12.6	126
0	12.7	12.7	127
0	12.8	12.8	128
0	12.9	12.9	129
0	13	13	130
0	13.1	13.1	131
0	13.2	13.2	132
0	13.3	13.3	133
0	13.4	13.4	134
0	13.5	13.5	135
0	13.6	13.6	136
0	13.7	13.7	137
0	13.8	13.8	138
0	13.9	13.9	139
0	14	14	140
0	14.1	14.1	141
0	14.2	14.2	142
0	14.3	14.3	143
0	14.4	14.4	144
0	14.5	14.5	145
0	14.6	14.6	146
0	14.7	14.7	147
0	14.8	14.8	148
0	14.9	14.9	149
0	15	15	150
