# Supplementary material for: Electrical Pacing of Cardiac Tissue Including Potassium Inward Rectification
Source: PLoS One. 2015 Jun 9;10(6):e0127837. doi: 10.1371/journal.pone.0127837 (PMC4461281; doi:10.1371/journal.pone.0127837)
Supplement: S1 Data — (ZIP) [file pone.0127837.s001.zip › All-Data/Fig2-Data/Readme.txt]

With IK1
----------
Cathodal Stimulation
	Io= 4 A/m  Data files in BDT28
Anodal Stimulation
	Io= -4A/m Data files in BDT37


Without IK1
------------
Cathodal Stimulation
	Io= 4 A/m  Data files in BDT38
Anodal Stimulation
	Io= -4A/m Data files in BDT47
