# Supplementary material for: Electrical Pacing of Cardiac Tissue Including Potassium Inward Rectification
Source: PLoS One. 2015 Jun 9;10(6):e0127837. doi: 10.1371/journal.pone.0127837 (PMC4461281; doi:10.1371/journal.pone.0127837)
Supplement: S1 Data — (ZIP) [file pone.0127837.s001.zip › All-Data/Fig4-Data/BDT281/Vm1.txt]

    -0.8733E+02    -0.8733E+02    -0.8733E+02    -0.8733E+02    -0.8733E+02    -0.8733E+02    -0.8733E+02    -0.8733E+02    -0.8733E+02    -0.8733E+02    -0.8733E+02    -0.8733E+02    -0.8733E+02    -0.8733E+02    -0.8733E+02    -0.8733E+02    -0.8733E+02    -0.8733E+02    -0.8733E+02    -0.8733E+02    -0.8733E+02    -0.8733E+02    -0.8733E+02    -0.8733E+02    -0.8732E+02    -0.8732E+02    -0.8732E+02    -0.8732E+02    -0.8732E+02    -0.8732E+02    -0.8732E+02    -0.8732E+02    -0.8732E+02    -0.8732E+02    -0.8732E+02    -0.8732E+02    -0.8732E+02    -0.8732E+02    -0.8732E+02    -0.8732E+02    -0.8732E+02    -0.8732E+02    -0.8732E+02    -0.8732E+02    -0.8732E+02    -0.8732E+02    -0.8732E+02    -0.8732E+02    -0.8732E+02    -0.8732E+02    -0.8732E+02    -0.8732E+02    -0.8732E+02    -0.8732E+02    -0.8732E+02    -0.8732E+02    -0.8732E+02    -0.8732E+02    -0.8732E+02    -0.8732E+02    -0.8732E+02    -0.8732E+02    -0.8732E+02    -0.8732E+02    -0.8732E+02    -0.8732E+02    -0.8732E+02    -0.8732E+02    -0.8732E+02    -0.8732E+02    -0.8732E+02    -0.8732E+02    -0.8732E+02    -0.8732E+02    -0.8732E+02    -0.8732E+02    -0.8733E+02    -0.8733E+02    -0.8733E+02    -0.8733E+02    -0.8733E+02    -0.8733E+02    -0.8733E+02    -0.8733E+02    -0.8733E+02    -0.8733E+02    -0.8733E+02    -0.8733E+02    -0.8733E+02    -0.8733E+02    -0.8733E+02    -0.8733E+02    -0.8733E+02    -0.8733E+02    -0.8733E+02    -0.8733E+02    -0.8733E+02    -0.8733E+02    -0.8733E+02    -0.8733E+02
    -0.8733E+02    -0.8733E+02    -0.8733E+02    -0.8733E+02    -0.8733E+02    -0.8733E+02    -0.8733E+02    -0.8733E+02    -0.8733E+02    -0.8733E+02    -0.8733E+02    -0.8733E+02    -0.8733E+02    -0.8733E+02    -0.8733E+02    -0.8733E+02    -0.8733E+02    -0.8733E+02    -0.8733E+02    -0.8733E+02    -0.8733E+02    -0.8733E+02    -0.8733E+02    -0.8733E+02    -0.8732E+02    -0.8732E+02    -0.8732E+02    -0.8732E+02    -0.8732E+02    -0.8732E+02    -0.8732E+02    -0.8732E+02    -0.8732E+02    -0.8732E+02    -0.8732E+02    -0.8732E+02    -0.8732E+02    -0.8732E+02    -0.8732E+02    -0.8732E+02    -0.8732E+02    -0.8732E+02    -0.8732E+02    -0.8732E+02    -0.8732E+02    -0.8732E+02    -0.8732E+02    -0.8732E+02    -0.8732E+02    -0.8732E+02    -0.8732E+02    -0.8732E+02    -0.8732E+02    -0.8732E+02    -0.8732E+02    -0.8732E+02    -0.8732E+02    -0.8732E+02    -0.8732E+02    -0.8732E+02    -0.8732E+02    -0.8732E+02    -0.8732E+02    -0.8732E+02    -0.8732E+02    -0.8732E+02    -0.8732E+02    -0.8732E+02    -0.8732E+02    -0.8732E+02    -0.8732E+02    -0.8732E+02    -0.8732E+02    -0.8732E+02    -0.8732E+02    -0.8732E+02    -0.8733E+02    -0.8733E+02    -0.8733E+02    -0.8733E+02    -0.8733E+02    -0.8733E+02    -0.8733E+02    -0.8733E+02    -0.8733E+02    -0.8733E+02    -0.8733E+02    -0.8733E+02    -0.8733E+02    -0.8733E+02    -0.8733E+02    -0.8733E+02    -0.8733E+02    -0.8733E+02    -0.8733E+02    -0.8733E+02    -0.8733E+02    -0.8733E+02    -0.8733E+02    -0.8733E+02
    -0.8733E+02    -0.8733E+02    -0.8733E+02    -0.8733E+02    -0.8733E+02    -0.8733E+02    -0.8733E+02    -0.8733E+02    -0.8733E+02    -0.8733E+02    -0.8733E+02    -0.8733E+02    -0.8732E+02    -0.8732E+02    -0.8732E+02    -0.8732E+02    -0.8732E+02    -0.8732E+02    -0.8732E+02    -0.8732E+02    -0.8732E+02    -0.8732E+02    -0.8732E+02    -0.8732E+02    -0.8732E+02    -0.8732E+02    -0.8732E+02    -0.8732E+02    -0.8732E+02    -0.8732E+02    -0.8732E+02    -0.8732E+02    -0.8732E+02    -0.8732E+02    -0.8732E+02    -0.8732E+02    -0.8732E+02    -0.8732E+02    -0.8732E+02    -0.8732E+02    -0.8732E+02    -0.8732E+02    -0.8732E+02    -0.8732E+02    -0.8732E+02    -0.8732E+02    -0.8732E+02    -0.8732E+02    -0.8732E+02    -0.8732E+02    -0.8732E+02    -0.8732E+02    -0.8732E+02    -0.8732E+02    -0.8732E+02    -0.8732E+02    -0.8732E+02    -0.8732E+02    -0.8732E+02    -0.8732E+02    -0.8732E+02    -0.8732E+02    -0.8732E+02    -0.8732E+02    -0.8732E+02    -0.8732E+02    -0.8732E+02    -0.8732E+02    -0.8732E+02    -0.8732E+02    -0.8732E+02    -0.8732E+02    -0.8732E+02    -0.8732E+02    -0.8732E+02    -0.8732E+02    -0.8732E+02    -0.8732E+02    -0.8732E+02    -0.8732E+02    -0.8732E+02    -0.8732E+02    -0.8732E+02    -0.8732E+02    -0.8732E+02    -0.8732E+02    -0.8732E+02    -0.8732E+02    -0.8733E+02    -0.8733E+02    -0.8733E+02    -0.8733E+02    -0.8733E+02    -0.8733E+02    -0.8733E+02    -0.8733E+02    -0.8733E+02    -0.8733E+02    -0.8733E+02    -0.8733E+02
    -0.8733E+02    -0.8733E+02    -0.8733E+02    -0.8733E+02    -0.8733E+02    -0.8733E+02    -0.8733E+02    -0.8733E+02    -0.8732E+02    -0.8732E+02    -0.8732E+02    -0.8732E+02    -0.8732E+02    -0.8732E+02    -0.8732E+02    -0.8732E+02    -0.8732E+02    -0.8732E+02    -0.8732E+02    -0.8732E+02    -0.8732E+02    -0.8732E+02    -0.8732E+02    -0.8732E+02    -0.8732E+02    -0.8731E+02    -0.8731E+02    -0.8731E+02    -0.8731E+02    -0.8731E+02    -0.8731E+02    -0.8731E+02    -0.8731E+02    -0.8731E+02    -0.8731E+02    -0.8731E+02    -0.8731E+02    -0.8731E+02    -0.8731E+02    -0.8731E+02    -0.8731E+02    -0.8731E+02    -0.8731E+02    -0.8731E+02    -0.8731E+02    -0.8731E+02    -0.8731E+02    -0.8731E+02    -0.8731E+02    -0.8731E+02    -0.8731E+02    -0.8731E+02    -0.8731E+02    -0.8731E+02    -0.8731E+02    -0.8731E+02    -0.8731E+02    -0.8731E+02    -0.8731E+02    -0.8731E+02    -0.8731E+02    -0.8731E+02    -0.8731E+02    -0.8731E+02    -0.8731E+02    -0.8731E+02    -0.8731E+02    -0.8731E+02    -0.8731E+02    -0.8731E+02    -0.8731E+02    -0.8731E+02    -0.8731E+02    -0.8731E+02    -0.8731E+02    -0.8732E+02    -0.8732E+02    -0.8732E+02    -0.8732E+02    -0.8732E+02    -0.8732E+02    -0.8732E+02    -0.8732E+02    -0.8732E+02    -0.8732E+02    -0.8732E+02    -0.8732E+02    -0.8732E+02    -0.8732E+02    -0.8732E+02    -0.8732E+02    -0.8732E+02    -0.8733E+02    -0.8733E+02    -0.8733E+02    -0.8733E+02    -0.8733E+02    -0.8733E+02    -0.8733E+02    -0.8733E+02
    -0.8733E+02    -0.8733E+02    -0.8733E+02    -0.8733E+02    -0.8733E+02    -0.8733E+02    -0.8732E+02    -0.8732E+02    -0.8732E+02    -0.8732E+02    -0.8732E+02    -0.8732E+02    -0.8732E+02    -0.8732E+02    -0.8732E+02    -0.8732E+02    -0.8732E+02    -0.8732E+02    -0.8731E+02    -0.8731E+02    -0.8731E+02    -0.8731E+02    -0.8731E+02    -0.8731E+02    -0.8731E+02    -0.8731E+02    -0.8731E+02    -0.8731E+02    -0.8731E+02    -0.8731E+02    -0.8731E+02    -0.8731E+02    -0.8731E+02    -0.8730E+02    -0.8730E+02    -0.8730E+02    -0.8730E+02    -0.8730E+02    -0.8730E+02    -0.8730E+02    -0.8730E+02    -0.8730E+02    -0.8730E+02    -0.8730E+02    -0.8730E+02    -0.8730E+02    -0.8730E+02    -0.8730E+02    -0.8730E+02    -0.8730E+02    -0.8730E+02    -0.8730E+02    -0.8730E+02    -0.8730E+02    -0.8730E+02    -0.8730E+02    -0.8730E+02    -0.8730E+02    -0.8730E+02    -0.8730E+02    -0.8730E+02    -0.8730E+02    -0.8730E+02    -0.8730E+02    -0.8730E+02    -0.8730E+02    -0.8731E+02    -0.8731E+02    -0.8731E+02    -0.8731E+02    -0.8731E+02    -0.8731E+02    -0.8731E+02    -0.8731E+02    -0.8731E+02    -0.8731E+02    -0.8731E+02    -0.8731E+02    -0.8731E+02    -0.8731E+02    -0.8731E+02    -0.8731E+02    -0.8732E+02    -0.8732E+02    -0.8732E+02    -0.8732E+02    -0.8732E+02    -0.8732E+02    -0.8732E+02    -0.8732E+02    -0.8732E+02    -0.8732E+02    -0.8732E+02    -0.8732E+02    -0.8733E+02    -0.8733E+02    -0.8733E+02    -0.8733E+02    -0.8733E+02    -0.8733E+02
    -0.8733E+02    -0.8733E+02    -0.8733E+02    -0.8733E+02    -0.8733E+02    -0.8732E+02    -0.8732E+02    -0.8732E+02    -0.8732E+02    -0.8732E+02    -0.8732E+02    -0.8732E+02    -0.8732E+02    -0.8732E+02    -0.8731E+02    -0.8731E+02    -0.8731E+02    -0.8731E+02    -0.8731E+02    -0.8731E+02    -0.8731E+02    -0.8731E+02    -0.8731E+02    -0.8731E+02    -0.8731E+02    -0.8730E+02    -0.8730E+02    -0.8730E+02    -0.8730E+02    -0.8730E+02    -0.8730E+02    -0.8730E+02    -0.8730E+02    -0.8730E+02    -0.8730E+02    -0.8730E+02    -0.8730E+02    -0.8730E+02    -0.8730E+02    -0.8730E+02    -0.8729E+02    -0.8729E+02    -0.8729E+02    -0.8729E+02    -0.8729E+02    -0.8729E+02    -0.8729E+02    -0.8729E+02    -0.8729E+02    -0.8729E+02    -0.8729E+02    -0.8729E+02    -0.8729E+02    -0.8729E+02    -0.8729E+02    -0.8729E+02    -0.8729E+02    -0.8729E+02    -0.8729E+02    -0.8730E+02    -0.8730E+02    -0.8730E+02    -0.8730E+02    -0.8730E+02    -0.8730E+02    -0.8730E+02    -0.8730E+02    -0.8730E+02    -0.8730E+02    -0.8730E+02    -0.8730E+02    -0.8730E+02    -0.8730E+02    -0.8730E+02    -0.8730E+02    -0.8731E+02    -0.8731E+02    -0.8731E+02    -0.8731E+02    -0.8731E+02    -0.8731E+02    -0.8731E+02    -0.8731E+02    -0.8731E+02    -0.8731E+02    -0.8732E+02    -0.8732E+02    -0.8732E+02    -0.8732E+02    -0.8732E+02    -0.8732E+02    -0.8732E+02    -0.8732E+02    -0.8732E+02    -0.8732E+02    -0.8733E+02    -0.8733E+02    -0.8733E+02    -0.8733E+02    -0.8733E+02
    -0.8733E+02    -0.8733E+02    -0.8733E+02    -0.8733E+02    -0.8732E+02    -0.8732E+02    -0.8732E+02    -0.8732E+02    -0.8732E+02    -0.8732E+02    -0.8732E+02    -0.8732E+02    -0.8731E+02    -0.8731E+02    -0.8731E+02    -0.8731E+02    -0.8731E+02    -0.8731E+02    -0.8731E+02    -0.8731E+02    -0.8730E+02    -0.8730E+02    -0.8730E+02    -0.8730E+02    -0.8730E+02    -0.8730E+02    -0.8730E+02    -0.8730E+02    -0.8730E+02    -0.8730E+02    -0.8729E+02    -0.8729E+02    -0.8729E+02    -0.8729E+02    -0.8729E+02    -0.8729E+02    -0.8729E+02    -0.8729E+02    -0.8729E+02    -0.8729E+02    -0.8729E+02    -0.8729E+02    -0.8729E+02    -0.8729E+02    -0.8729E+02    -0.8729E+02    -0.8729E+02    -0.8729E+02    -0.8729E+02    -0.8729E+02    -0.8729E+02    -0.8729E+02    -0.8729E+02    -0.8729E+02    -0.8729E+02    -0.8729E+02    -0.8729E+02    -0.8729E+02    -0.8729E+02    -0.8729E+02    -0.8729E+02    -0.8729E+02    -0.8729E+02    -0.8729E+02    -0.8729E+02    -0.8729E+02    -0.8729E+02    -0.8729E+02    -0.8729E+02    -0.8729E+02    -0.8730E+02    -0.8730E+02    -0.8730E+02    -0.8730E+02    -0.8730E+02    -0.8730E+02    -0.8730E+02    -0.8730E+02    -0.8730E+02    -0.8730E+02    -0.8731E+02    -0.8731E+02    -0.8731E+02    -0.8731E+02    -0.8731E+02    -0.8731E+02    -0.8731E+02    -0.8731E+02    -0.8732E+02    -0.8732E+02    -0.8732E+02    -0.8732E+02    -0.8732E+02    -0.8732E+02    -0.8732E+02    -0.8732E+02    -0.8733E+02    -0.8733E+02    -0.8733E+02    -0.8733E+02
    -0.8733E+02    -0.8733E+02    -0.8733E+02    -0.8733E+02    -0.8732E+02    -0.8732E+02    -0.8732E+02    -0.8732E+02    -0.8732E+02    -0.8732E+02    -0.8731E+02    -0.8731E+02    -0.8731E+02    -0.8731E+02    -0.8731E+02    -0.8731E+02    -0.8731E+02    -0.8730E+02    -0.8730E+02    -0.8730E+02    -0.8730E+02    -0.8730E+02    -0.8730E+02    -0.8730E+02    -0.8729E+02    -0.8729E+02    -0.8729E+02    -0.8729E+02    -0.8729E+02    -0.8729E+02    -0.8729E+02    -0.8729E+02    -0.8729E+02    -0.8728E+02    -0.8728E+02    -0.8728E+02    -0.8728E+02    -0.8728E+02    -0.8728E+02    -0.8728E+02    -0.8728E+02    -0.8728E+02    -0.8728E+02    -0.8728E+02    -0.8728E+02    -0.8728E+02    -0.8728E+02    -0.8728E+02    -0.8728E+02    -0.8728E+02    -0.8728E+02    -0.8728E+02    -0.8728E+02    -0.8728E+02    -0.8728E+02    -0.8728E+02    -0.8728E+02    -0.8728E+02    -0.8728E+02    -0.8728E+02    -0.8728E+02    -0.8728E+02    -0.8728E+02    -0.8728E+02    -0.8728E+02    -0.8728E+02    -0.8729E+02    -0.8729E+02    -0.8729E+02    -0.8729E+02    -0.8729E+02    -0.8729E+02    -0.8729E+02    -0.8729E+02    -0.8729E+02    -0.8730E+02    -0.8730E+02    -0.8730E+02    -0.8730E+02    -0.8730E+02    -0.8730E+02    -0.8730E+02    -0.8730E+02    -0.8731E+02    -0.8731E+02    -0.8731E+02    -0.8731E+02    -0.8731E+02    -0.8731E+02    -0.8731E+02    -0.8732E+02    -0.8732E+02    -0.8732E+02    -0.8732E+02    -0.8732E+02    -0.8732E+02    -0.8733E+02    -0.8733E+02    -0.8733E+02    -0.8733E+02
    -0.8733E+02    -0.8733E+02    -0.8733E+02    -0.8732E+02    -0.8732E+02    -0.8732E+02    -0.8732E+02    -0.8732E+02    -0.8732E+02    -0.8731E+02    -0.8731E+02    -0.8731E+02    -0.8731E+02    -0.8731E+02    -0.8731E+02    -0.8730E+02    -0.8730E+02    -0.8730E+02    -0.8730E+02    -0.8730E+02    -0.8730E+02    -0.8729E+02    -0.8729E+02    -0.8729E+02    -0.8729E+02    -0.8729E+02    -0.8729E+02    -0.8729E+02    -0.8728E+02    -0.8728E+02    -0.8728E+02    -0.8728E+02    -0.8728E+02    -0.8728E+02    -0.8728E+02    -0.8728E+02    -0.8728E+02    -0.8727E+02    -0.8727E+02    -0.8727E+02    -0.8727E+02    -0.8727E+02    -0.8727E+02    -0.8727E+02    -0.8727E+02    -0.8727E+02    -0.8727E+02    -0.8727E+02    -0.8727E+02    -0.8727E+02    -0.8727E+02    -0.8727E+02    -0.8727E+02    -0.8727E+02    -0.8727E+02    -0.8727E+02    -0.8727E+02    -0.8727E+02    -0.8727E+02    -0.8727E+02    -0.8727E+02    -0.8727E+02    -0.8727E+02    -0.8728E+02    -0.8728E+02    -0.8728E+02    -0.8728E+02    -0.8728E+02    -0.8728E+02    -0.8728E+02    -0.8728E+02    -0.8728E+02    -0.8729E+02    -0.8729E+02    -0.8729E+02    -0.8729E+02    -0.8729E+02    -0.8729E+02    -0.8729E+02    -0.8730E+02    -0.8730E+02    -0.8730E+02    -0.8730E+02    -0.8730E+02    -0.8730E+02    -0.8731E+02    -0.8731E+02    -0.8731E+02    -0.8731E+02    -0.8731E+02    -0.8731E+02    -0.8732E+02    -0.8732E+02    -0.8732E+02    -0.8732E+02    -0.8732E+02    -0.8732E+02    -0.8733E+02    -0.8733E+02    -0.8733E+02
    -0.8733E+02    -0.8733E+02    -0.8733E+02    -0.8732E+02    -0.8732E+02    -0.8732E+02    -0.8732E+02    -0.8732E+02    -0.8731E+02    -0.8731E+02    -0.8731E+02    -0.8731E+02    -0.8731E+02    -0.8730E+02    -0.8730E+02    -0.8730E+02    -0.8730E+02    -0.8730E+02    -0.8729E+02    -0.8729E+02    -0.8729E+02    -0.8729E+02    -0.8729E+02    -0.8729E+02    -0.8728E+02    -0.8728E+02    -0.8728E+02    -0.8728E+02    -0.8728E+02    -0.8728E+02    -0.8727E+02    -0.8727E+02    -0.8727E+02    -0.8727E+02    -0.8727E+02    -0.8727E+02    -0.8727E+02    -0.8727E+02    -0.8727E+02    -0.8726E+02    -0.8726E+02    -0.8726E+02    -0.8726E+02    -0.8726E+02    -0.8726E+02    -0.8726E+02    -0.8726E+02    -0.8726E+02    -0.8726E+02    -0.8726E+02    -0.8726E+02    -0.8726E+02    -0.8726E+02    -0.8726E+02    -0.8726E+02    -0.8726E+02    -0.8726E+02    -0.8726E+02    -0.8726E+02    -0.8726E+02    -0.8727E+02    -0.8727E+02    -0.8727E+02    -0.8727E+02    -0.8727E+02    -0.8727E+02    -0.8727E+02    -0.8727E+02    -0.8727E+02    -0.8728E+02    -0.8728E+02    -0.8728E+02    -0.8728E+02    -0.8728E+02    -0.8728E+02    -0.8728E+02    -0.8729E+02    -0.8729E+02    -0.8729E+02    -0.8729E+02    -0.8729E+02    -0.8729E+02    -0.8730E+02    -0.8730E+02    -0.8730E+02    -0.8730E+02    -0.8730E+02    -0.8731E+02    -0.8731E+02    -0.8731E+02    -0.8731E+02    -0.8731E+02    -0.8732E+02    -0.8732E+02    -0.8732E+02    -0.8732E+02    -0.8732E+02    -0.8733E+02    -0.8733E+02    -0.8733E+02
    -0.8733E+02    -0.8733E+02    -0.8733E+02    -0.8732E+02    -0.8732E+02    -0.8732E+02    -0.8732E+02    -0.8731E+02    -0.8731E+02    -0.8731E+02    -0.8731E+02    -0.8730E+02    -0.8730E+02    -0.8730E+02    -0.8730E+02    -0.8730E+02    -0.8729E+02    -0.8729E+02    -0.8729E+02    -0.8729E+02    -0.8729E+02    -0.8728E+02    -0.8728E+02    -0.8728E+02    -0.8728E+02    -0.8728E+02    -0.8727E+02    -0.8727E+02    -0.8727E+02    -0.8727E+02    -0.8727E+02    -0.8727E+02    -0.8726E+02    -0.8726E+02    -0.8726E+02    -0.8726E+02    -0.8726E+02    -0.8726E+02    -0.8726E+02    -0.8726E+02    -0.8726E+02    -0.8725E+02    -0.8725E+02    -0.8725E+02    -0.8725E+02    -0.8725E+02    -0.8725E+02    -0.8725E+02    -0.8725E+02    -0.8725E+02    -0.8725E+02    -0.8725E+02    -0.8725E+02    -0.8725E+02    -0.8725E+02    -0.8725E+02    -0.8725E+02    -0.8725E+02    -0.8726E+02    -0.8726E+02    -0.8726E+02    -0.8726E+02    -0.8726E+02    -0.8726E+02    -0.8726E+02    -0.8726E+02    -0.8726E+02    -0.8727E+02    -0.8727E+02    -0.8727E+02    -0.8727E+02    -0.8727E+02    -0.8727E+02    -0.8728E+02    -0.8728E+02    -0.8728E+02    -0.8728E+02    -0.8728E+02    -0.8728E+02    -0.8729E+02    -0.8729E+02    -0.8729E+02    -0.8729E+02    -0.8729E+02    -0.8730E+02    -0.8730E+02    -0.8730E+02    -0.8730E+02    -0.8731E+02    -0.8731E+02    -0.8731E+02    -0.8731E+02    -0.8731E+02    -0.8732E+02    -0.8732E+02    -0.8732E+02    -0.8732E+02    -0.8733E+02    -0.8733E+02    -0.8733E+02
    -0.8733E+02    -0.8733E+02    -0.8732E+02    -0.8732E+02    -0.8732E+02    -0.8732E+02    -0.8731E+02    -0.8731E+02    -0.8731E+02    -0.8731E+02    -0.8730E+02    -0.8730E+02    -0.8730E+02    -0.8730E+02    -0.8729E+02    -0.8729E+02    -0.8729E+02    -0.8729E+02    -0.8729E+02    -0.8728E+02    -0.8728E+02    -0.8728E+02    -0.8728E+02    -0.8727E+02    -0.8727E+02    -0.8727E+02    -0.8727E+02    -0.8727E+02    -0.8726E+02    -0.8726E+02    -0.8726E+02    -0.8726E+02    -0.8726E+02    -0.8726E+02    -0.8725E+02    -0.8725E+02    -0.8725E+02    -0.8725E+02    -0.8725E+02    -0.8725E+02    -0.8725E+02    -0.8725E+02    -0.8724E+02    -0.8724E+02    -0.8724E+02    -0.8724E+02    -0.8724E+02    -0.8724E+02    -0.8724E+02    -0.8724E+02    -0.8724E+02    -0.8724E+02    -0.8724E+02    -0.8724E+02    -0.8724E+02    -0.8724E+02    -0.8724E+02    -0.8725E+02    -0.8725E+02    -0.8725E+02    -0.8725E+02    -0.8725E+02    -0.8725E+02    -0.8725E+02    -0.8725E+02    -0.8725E+02    -0.8726E+02    -0.8726E+02    -0.8726E+02    -0.8726E+02    -0.8726E+02    -0.8726E+02    -0.8727E+02    -0.8727E+02    -0.8727E+02    -0.8727E+02    -0.8727E+02    -0.8728E+02    -0.8728E+02    -0.8728E+02    -0.8728E+02    -0.8729E+02    -0.8729E+02    -0.8729E+02    -0.8729E+02    -0.8730E+02    -0.8730E+02    -0.8730E+02    -0.8730E+02    -0.8731E+02    -0.8731E+02    -0.8731E+02    -0.8731E+02    -0.8731E+02    -0.8732E+02    -0.8732E+02    -0.8732E+02    -0.8732E+02    -0.8733E+02    -0.8733E+02
    -0.8733E+02    -0.8733E+02    -0.8732E+02    -0.8732E+02    -0.8732E+02    -0.8732E+02    -0.8731E+02    -0.8731E+02    -0.8731E+02    -0.8730E+02    -0.8730E+02    -0.8730E+02    -0.8730E+02    -0.8729E+02    -0.8729E+02    -0.8729E+02    -0.8729E+02    -0.8728E+02    -0.8728E+02    -0.8728E+02    -0.8728E+02    -0.8727E+02    -0.8727E+02    -0.8727E+02    -0.8727E+02    -0.8726E+02    -0.8726E+02    -0.8726E+02    -0.8726E+02    -0.8725E+02    -0.8725E+02    -0.8725E+02    -0.8725E+02    -0.8725E+02    -0.8725E+02    -0.8724E+02    -0.8724E+02    -0.8724E+02    -0.8724E+02    -0.8724E+02    -0.8724E+02    -0.8724E+02    -0.8724E+02    -0.8723E+02    -0.8723E+02    -0.8723E+02    -0.8723E+02    -0.8723E+02    -0.8723E+02    -0.8723E+02    -0.8723E+02    -0.8723E+02    -0.8723E+02    -0.8723E+02    -0.8723E+02    -0.8723E+02    -0.8724E+02    -0.8724E+02    -0.8724E+02    -0.8724E+02    -0.8724E+02    -0.8724E+02    -0.8724E+02    -0.8724E+02    -0.8724E+02    -0.8725E+02    -0.8725E+02    -0.8725E+02    -0.8725E+02    -0.8725E+02    -0.8726E+02    -0.8726E+02    -0.8726E+02    -0.8726E+02    -0.8726E+02    -0.8727E+02    -0.8727E+02    -0.8727E+02    -0.8727E+02    -0.8728E+02    -0.8728E+02    -0.8728E+02    -0.8728E+02    -0.8729E+02    -0.8729E+02    -0.8729E+02    -0.8729E+02    -0.8730E+02    -0.8730E+02    -0.8730E+02    -0.8731E+02    -0.8731E+02    -0.8731E+02    -0.8731E+02    -0.8732E+02    -0.8732E+02    -0.8732E+02    -0.8732E+02    -0.8733E+02    -0.8733E+02
    -0.8733E+02    -0.8733E+02    -0.8732E+02    -0.8732E+02    -0.8732E+02    -0.8731E+02    -0.8731E+02    -0.8731E+02    -0.8731E+02    -0.8730E+02    -0.8730E+02    -0.8730E+02    -0.8729E+02    -0.8729E+02    -0.8729E+02    -0.8728E+02    -0.8728E+02    -0.8728E+02    -0.8728E+02    -0.8727E+02    -0.8727E+02    -0.8727E+02    -0.8726E+02    -0.8726E+02    -0.8726E+02    -0.8726E+02    -0.8725E+02    -0.8725E+02    -0.8725E+02    -0.8725E+02    -0.8724E+02    -0.8724E+02    -0.8724E+02    -0.8724E+02    -0.8724E+02    -0.8723E+02    -0.8723E+02    -0.8723E+02    -0.8723E+02    -0.8723E+02    -0.8723E+02    -0.8723E+02    -0.8723E+02    -0.8722E+02    -0.8722E+02    -0.8722E+02    -0.8722E+02    -0.8722E+02    -0.8722E+02    -0.8722E+02    -0.8722E+02    -0.8722E+02    -0.8722E+02    -0.8722E+02    -0.8722E+02    -0.8722E+02    -0.8723E+02    -0.8723E+02    -0.8723E+02    -0.8723E+02    -0.8723E+02    -0.8723E+02    -0.8723E+02    -0.8723E+02    -0.8724E+02    -0.8724E+02    -0.8724E+02    -0.8724E+02    -0.8724E+02    -0.8725E+02    -0.8725E+02    -0.8725E+02    -0.8725E+02    -0.8726E+02    -0.8726E+02    -0.8726E+02    -0.8726E+02    -0.8727E+02    -0.8727E+02    -0.8727E+02    -0.8727E+02    -0.8728E+02    -0.8728E+02    -0.8728E+02    -0.8729E+02    -0.8729E+02    -0.8729E+02    -0.8729E+02    -0.8730E+02    -0.8730E+02    -0.8730E+02    -0.8731E+02    -0.8731E+02    -0.8731E+02    -0.8731E+02    -0.8732E+02    -0.8732E+02    -0.8732E+02    -0.8733E+02    -0.8733E+02
    -0.8733E+02    -0.8733E+02    -0.8732E+02    -0.8732E+02    -0.8732E+02    -0.8731E+02    -0.8731E+02    -0.8731E+02    -0.8730E+02    -0.8730E+02    -0.8730E+02    -0.8729E+02    -0.8729E+02    -0.8729E+02    -0.8728E+02    -0.8728E+02    -0.8728E+02    -0.8727E+02    -0.8727E+02    -0.8727E+02    -0.8726E+02    -0.8726E+02    -0.8726E+02    -0.8726E+02    -0.8725E+02    -0.8725E+02    -0.8725E+02    -0.8724E+02    -0.8724E+02    -0.8724E+02    -0.8724E+02    -0.8723E+02    -0.8723E+02    -0.8723E+02    -0.8723E+02    -0.8723E+02    -0.8722E+02    -0.8722E+02    -0.8722E+02    -0.8722E+02    -0.8722E+02    -0.8722E+02    -0.8721E+02    -0.8721E+02    -0.8721E+02    -0.8721E+02    -0.8721E+02    -0.8721E+02    -0.8721E+02    -0.8721E+02    -0.8721E+02    -0.8721E+02    -0.8721E+02    -0.8721E+02    -0.8721E+02    -0.8721E+02    -0.8721E+02    -0.8722E+02    -0.8722E+02    -0.8722E+02    -0.8722E+02    -0.8722E+02    -0.8722E+02    -0.8722E+02    -0.8723E+02    -0.8723E+02    -0.8723E+02    -0.8723E+02    -0.8724E+02    -0.8724E+02    -0.8724E+02    -0.8724E+02    -0.8725E+02    -0.8725E+02    -0.8725E+02    -0.8725E+02    -0.8726E+02    -0.8726E+02    -0.8726E+02    -0.8727E+02    -0.8727E+02    -0.8727E+02    -0.8728E+02    -0.8728E+02    -0.8728E+02    -0.8728E+02    -0.8729E+02    -0.8729E+02    -0.8729E+02    -0.8730E+02    -0.8730E+02    -0.8730E+02    -0.8731E+02    -0.8731E+02    -0.8731E+02    -0.8732E+02    -0.8732E+02    -0.8732E+02    -0.8733E+02    -0.8733E+02
    -0.8733E+02    -0.8733E+02    -0.8732E+02    -0.8732E+02    -0.8732E+02    -0.8731E+02    -0.8731E+02    -0.8730E+02    -0.8730E+02    -0.8730E+02    -0.8729E+02    -0.8729E+02    -0.8729E+02    -0.8728E+02    -0.8728E+02    -0.8728E+02    -0.8727E+02    -0.8727E+02    -0.8727E+02    -0.8726E+02    -0.8726E+02    -0.8726E+02    -0.8725E+02    -0.8725E+02    -0.8725E+02    -0.8724E+02    -0.8724E+02    -0.8724E+02    -0.8723E+02    -0.8723E+02    -0.8723E+02    -0.8723E+02    -0.8722E+02    -0.8722E+02    -0.8722E+02    -0.8722E+02    -0.8721E+02    -0.8721E+02    -0.8721E+02    -0.8721E+02    -0.8721E+02    -0.8720E+02    -0.8720E+02    -0.8720E+02    -0.8720E+02    -0.8720E+02    -0.8720E+02    -0.8720E+02    -0.8720E+02    -0.8720E+02    -0.8720E+02    -0.8720E+02    -0.8720E+02    -0.8720E+02    -0.8720E+02    -0.8720E+02    -0.8720E+02    -0.8720E+02    -0.8721E+02    -0.8721E+02    -0.8721E+02    -0.8721E+02    -0.8721E+02    -0.8721E+02    -0.8722E+02    -0.8722E+02    -0.8722E+02    -0.8722E+02    -0.8723E+02    -0.8723E+02    -0.8723E+02    -0.8724E+02    -0.8724E+02    -0.8724E+02    -0.8724E+02    -0.8725E+02    -0.8725E+02    -0.8725E+02    -0.8726E+02    -0.8726E+02    -0.8726E+02    -0.8727E+02    -0.8727E+02    -0.8727E+02    -0.8728E+02    -0.8728E+02    -0.8728E+02    -0.8729E+02    -0.8729E+02    -0.8729E+02    -0.8730E+02    -0.8730E+02    -0.8731E+02    -0.8731E+02    -0.8731E+02    -0.8732E+02    -0.8732E+02    -0.8732E+02    -0.8733E+02    -0.8733E+02
    -0.8732E+02    -0.8732E+02    -0.8732E+02    -0.8732E+02    -0.8731E+02    -0.8731E+02    -0.8731E+02    -0.8730E+02    -0.8730E+02    -0.8729E+02    -0.8729E+02    -0.8729E+02    -0.8728E+02    -0.8728E+02    -0.8728E+02    -0.8727E+02    -0.8727E+02    -0.8726E+02    -0.8726E+02    -0.8726E+02    -0.8725E+02    -0.8725E+02    -0.8725E+02    -0.8724E+02    -0.8724E+02    -0.8723E+02    -0.8723E+02    -0.8723E+02    -0.8722E+02    -0.8722E+02    -0.8722E+02    -0.8722E+02    -0.8721E+02    -0.8721E+02    -0.8721E+02    -0.8720E+02    -0.8720E+02    -0.8720E+02    -0.8720E+02    -0.8720E+02    -0.8719E+02    -0.8719E+02    -0.8719E+02    -0.8719E+02    -0.8719E+02    -0.8719E+02    -0.8719E+02    -0.8719E+02    -0.8719E+02    -0.8719E+02    -0.8719E+02    -0.8719E+02    -0.8719E+02    -0.8719E+02    -0.8719E+02    -0.8719E+02    -0.8719E+02    -0.8719E+02    -0.8719E+02    -0.8720E+02    -0.8720E+02    -0.8720E+02    -0.8720E+02    -0.8720E+02    -0.8721E+02    -0.8721E+02    -0.8721E+02    -0.8721E+02    -0.8722E+02    -0.8722E+02    -0.8722E+02    -0.8723E+02    -0.8723E+02    -0.8723E+02    -0.8724E+02    -0.8724E+02    -0.8724E+02    -0.8725E+02    -0.8725E+02    -0.8725E+02    -0.8726E+02    -0.8726E+02    -0.8727E+02    -0.8727E+02    -0.8727E+02    -0.8728E+02    -0.8728E+02    -0.8728E+02    -0.8729E+02    -0.8729E+02    -0.8730E+02    -0.8730E+02    -0.8730E+02    -0.8731E+02    -0.8731E+02    -0.8731E+02    -0.8732E+02    -0.8732E+02    -0.8732E+02    -0.8732E+02
    -0.8732E+02    -0.8732E+02    -0.8732E+02    -0.8732E+02    -0.8731E+02    -0.8731E+02    -0.8730E+02    -0.8730E+02    -0.8730E+02    -0.8729E+02    -0.8729E+02    -0.8728E+02    -0.8728E+02    -0.8728E+02    -0.8727E+02    -0.8727E+02    -0.8726E+02    -0.8726E+02    -0.8725E+02    -0.8725E+02    -0.8725E+02    -0.8724E+02    -0.8724E+02    -0.8723E+02    -0.8723E+02    -0.8723E+02    -0.8722E+02    -0.8722E+02    -0.8722E+02    -0.8721E+02    -0.8721E+02    -0.8721E+02    -0.8720E+02    -0.8720E+02    -0.8720E+02    -0.8719E+02    -0.8719E+02    -0.8719E+02    -0.8719E+02    -0.8718E+02    -0.8718E+02    -0.8718E+02    -0.8718E+02    -0.8718E+02    -0.8718E+02    -0.8718E+02    -0.8717E+02    -0.8717E+02    -0.8717E+02    -0.8717E+02    -0.8717E+02    -0.8717E+02    -0.8717E+02    -0.8718E+02    -0.8718E+02    -0.8718E+02    -0.8718E+02    -0.8718E+02    -0.8718E+02    -0.8718E+02    -0.8719E+02    -0.8719E+02    -0.8719E+02    -0.8719E+02    -0.8720E+02    -0.8720E+02    -0.8720E+02    -0.8720E+02    -0.8721E+02    -0.8721E+02    -0.8721E+02    -0.8722E+02    -0.8722E+02    -0.8723E+02    -0.8723E+02    -0.8723E+02    -0.8724E+02    -0.8724E+02    -0.8724E+02    -0.8725E+02    -0.8725E+02    -0.8726E+02    -0.8726E+02    -0.8726E+02    -0.8727E+02    -0.8727E+02    -0.8728E+02    -0.8728E+02    -0.8729E+02    -0.8729E+02    -0.8729E+02    -0.8730E+02    -0.8730E+02    -0.8731E+02    -0.8731E+02    -0.8731E+02    -0.8732E+02    -0.8732E+02    -0.8732E+02    -0.8732E+02
    -0.8732E+02    -0.8732E+02    -0.8732E+02    -0.8732E+02    -0.8731E+02    -0.8731E+02    -0.8730E+02    -0.8730E+02    -0.8729E+02    -0.8729E+02    -0.8729E+02    -0.8728E+02    -0.8728E+02    -0.8727E+02    -0.8727E+02    -0.8726E+02    -0.8726E+02    -0.8725E+02    -0.8725E+02    -0.8724E+02    -0.8724E+02    -0.8724E+02    -0.8723E+02    -0.8723E+02    -0.8722E+02    -0.8722E+02    -0.8721E+02    -0.8721E+02    -0.8721E+02    -0.8720E+02    -0.8720E+02    -0.8720E+02    -0.8719E+02    -0.8719E+02    -0.8719E+02    -0.8718E+02    -0.8718E+02    -0.8718E+02    -0.8717E+02    -0.8717E+02    -0.8717E+02    -0.8717E+02    -0.8717E+02    -0.8716E+02    -0.8716E+02    -0.8716E+02    -0.8716E+02    -0.8716E+02    -0.8716E+02    -0.8716E+02    -0.8716E+02    -0.8716E+02    -0.8716E+02    -0.8716E+02    -0.8716E+02    -0.8716E+02    -0.8716E+02    -0.8717E+02    -0.8717E+02    -0.8717E+02    -0.8717E+02    -0.8718E+02    -0.8718E+02    -0.8718E+02    -0.8718E+02    -0.8719E+02    -0.8719E+02    -0.8719E+02    -0.8720E+02    -0.8720E+02    -0.8721E+02    -0.8721E+02    -0.8721E+02    -0.8722E+02    -0.8722E+02    -0.8723E+02    -0.8723E+02    -0.8723E+02    -0.8724E+02    -0.8724E+02    -0.8725E+02    -0.8725E+02    -0.8726E+02    -0.8726E+02    -0.8726E+02    -0.8727E+02    -0.8727E+02    -0.8728E+02    -0.8728E+02    -0.8729E+02    -0.8729E+02    -0.8730E+02    -0.8730E+02    -0.8730E+02    -0.8731E+02    -0.8731E+02    -0.8732E+02    -0.8732E+02    -0.8732E+02    -0.8732E+02
    -0.8732E+02    -0.8732E+02    -0.8732E+02    -0.8732E+02    -0.8731E+02    -0.8731E+02    -0.8730E+02    -0.8730E+02    -0.8729E+02    -0.8729E+02    -0.8728E+02    -0.8728E+02    -0.8727E+02    -0.8727E+02    -0.8726E+02    -0.8726E+02    -0.8725E+02    -0.8725E+02    -0.8724E+02    -0.8724E+02    -0.8723E+02    -0.8723E+02    -0.8722E+02    -0.8722E+02    -0.8721E+02    -0.8721E+02    -0.8721E+02    -0.8720E+02    -0.8720E+02    -0.8719E+02    -0.8719E+02    -0.8718E+02    -0.8718E+02    -0.8718E+02    -0.8717E+02    -0.8717E+02    -0.8717E+02    -0.8716E+02    -0.8716E+02    -0.8716E+02    -0.8715E+02    -0.8715E+02    -0.8715E+02    -0.8715E+02    -0.8715E+02    -0.8715E+02    -0.8715E+02    -0.8714E+02    -0.8714E+02    -0.8714E+02    -0.8714E+02    -0.8714E+02    -0.8715E+02    -0.8715E+02    -0.8715E+02    -0.8715E+02    -0.8715E+02    -0.8715E+02    -0.8715E+02    -0.8716E+02    -0.8716E+02    -0.8716E+02    -0.8717E+02    -0.8717E+02    -0.8717E+02    -0.8718E+02    -0.8718E+02    -0.8718E+02    -0.8719E+02    -0.8719E+02    -0.8720E+02    -0.8720E+02    -0.8720E+02    -0.8721E+02    -0.8721E+02    -0.8722E+02    -0.8722E+02    -0.8723E+02    -0.8723E+02    -0.8724E+02    -0.8724E+02    -0.8725E+02    -0.8725E+02    -0.8726E+02    -0.8726E+02    -0.8726E+02    -0.8727E+02    -0.8727E+02    -0.8728E+02    -0.8728E+02    -0.8729E+02    -0.8729E+02    -0.8730E+02    -0.8730E+02    -0.8731E+02    -0.8731E+02    -0.8732E+02    -0.8732E+02    -0.8732E+02    -0.8732E+02
    -0.8732E+02    -0.8732E+02    -0.8732E+02    -0.8731E+02    -0.8731E+02    -0.8730E+02    -0.8730E+02    -0.8729E+02    -0.8729E+02    -0.8728E+02    -0.8728E+02    -0.8727E+02    -0.8727E+02    -0.8726E+02    -0.8726E+02    -0.8725E+02    -0.8725E+02    -0.8724E+02    -0.8724E+02    -0.8723E+02    -0.8723E+02    -0.8722E+02    -0.8722E+02    -0.8721E+02    -0.8721E+02    -0.8720E+02    -0.8720E+02    -0.8719E+02    -0.8719E+02    -0.8718E+02    -0.8718E+02    -0.8717E+02    -0.8717E+02    -0.8716E+02    -0.8716E+02    -0.8716E+02    -0.8715E+02    -0.8715E+02    -0.8715E+02    -0.8714E+02    -0.8714E+02    -0.8714E+02    -0.8713E+02    -0.8713E+02    -0.8713E+02    -0.8713E+02    -0.8713E+02    -0.8713E+02    -0.8713E+02    -0.8713E+02    -0.8713E+02    -0.8713E+02    -0.8713E+02    -0.8713E+02    -0.8713E+02    -0.8713E+02    -0.8713E+02    -0.8714E+02    -0.8714E+02    -0.8714E+02    -0.8715E+02    -0.8715E+02    -0.8715E+02    -0.8716E+02    -0.8716E+02    -0.8716E+02    -0.8717E+02    -0.8717E+02    -0.8718E+02    -0.8718E+02    -0.8719E+02    -0.8719E+02    -0.8720E+02    -0.8720E+02    -0.8721E+02    -0.8721E+02    -0.8722E+02    -0.8722E+02    -0.8723E+02    -0.8723E+02    -0.8724E+02    -0.8724E+02    -0.8725E+02    -0.8725E+02    -0.8726E+02    -0.8726E+02    -0.8727E+02    -0.8727E+02    -0.8728E+02    -0.8728E+02    -0.8729E+02    -0.8729E+02    -0.8730E+02    -0.8730E+02    -0.8731E+02    -0.8731E+02    -0.8732E+02    -0.8732E+02    -0.8732E+02    -0.8732E+02
    -0.8732E+02    -0.8732E+02    -0.8732E+02    -0.8731E+02    -0.8731E+02    -0.8730E+02    -0.8730E+02    -0.8729E+02    -0.8729E+02    -0.8728E+02    -0.8728E+02    -0.8727E+02    -0.8727E+02    -0.8726E+02    -0.8725E+02    -0.8725E+02    -0.8724E+02    -0.8724E+02    -0.8723E+02    -0.8723E+02    -0.8722E+02    -0.8721E+02    -0.8721E+02    -0.8720E+02    -0.8720E+02    -0.8719E+02    -0.8719E+02    -0.8718E+02    -0.8718E+02    -0.8717E+02    -0.8717E+02    -0.8716E+02    -0.8716E+02    -0.8715E+02    -0.8715E+02    -0.8714E+02    -0.8714E+02    -0.8713E+02    -0.8713E+02    -0.8713E+02    -0.8712E+02    -0.8712E+02    -0.8712E+02    -0.8712E+02    -0.8711E+02    -0.8711E+02    -0.8711E+02    -0.8711E+02    -0.8711E+02    -0.8711E+02    -0.8711E+02    -0.8711E+02    -0.8711E+02    -0.8711E+02    -0.8711E+02    -0.8712E+02    -0.8712E+02    -0.8712E+02    -0.8712E+02    -0.8713E+02    -0.8713E+02    -0.8713E+02    -0.8714E+02    -0.8714E+02    -0.8715E+02    -0.8715E+02    -0.8715E+02    -0.8716E+02    -0.8716E+02    -0.8717E+02    -0.8717E+02    -0.8718E+02    -0.8719E+02    -0.8719E+02    -0.8720E+02    -0.8720E+02    -0.8721E+02    -0.8721E+02    -0.8722E+02    -0.8722E+02    -0.8723E+02    -0.8724E+02    -0.8724E+02    -0.8725E+02    -0.8725E+02    -0.8726E+02    -0.8726E+02    -0.8727E+02    -0.8727E+02    -0.8728E+02    -0.8728E+02    -0.8729E+02    -0.8729E+02    -0.8730E+02    -0.8730E+02    -0.8731E+02    -0.8731E+02    -0.8732E+02    -0.8732E+02    -0.8732E+02
    -0.8732E+02    -0.8732E+02    -0.8732E+02    -0.8731E+02    -0.8731E+02    -0.8730E+02    -0.8730E+02    -0.8729E+02    -0.8729E+02    -0.8728E+02    -0.8727E+02    -0.8727E+02    -0.8726E+02    -0.8726E+02    -0.8725E+02    -0.8724E+02    -0.8724E+02    -0.8723E+02    -0.8723E+02    -0.8722E+02    -0.8721E+02    -0.8721E+02    -0.8720E+02    -0.8720E+02    -0.8719E+02    -0.8718E+02    -0.8718E+02    -0.8717E+02    -0.8716E+02    -0.8716E+02    -0.8715E+02    -0.8715E+02    -0.8714E+02    -0.8714E+02    -0.8713E+02    -0.8713E+02    -0.8712E+02    -0.8712E+02    -0.8711E+02    -0.8711E+02    -0.8711E+02    -0.8710E+02    -0.8710E+02    -0.8710E+02    -0.8709E+02    -0.8709E+02    -0.8709E+02    -0.8709E+02    -0.8709E+02    -0.8709E+02    -0.8709E+02    -0.8709E+02    -0.8709E+02    -0.8709E+02    -0.8709E+02    -0.8710E+02    -0.8710E+02    -0.8710E+02    -0.8711E+02    -0.8711E+02    -0.8711E+02    -0.8712E+02    -0.8712E+02    -0.8713E+02    -0.8713E+02    -0.8714E+02    -0.8714E+02    -0.8715E+02    -0.8715E+02    -0.8716E+02    -0.8716E+02    -0.8717E+02    -0.8718E+02    -0.8718E+02    -0.8719E+02    -0.8719E+02    -0.8720E+02    -0.8721E+02    -0.8721E+02    -0.8722E+02    -0.8722E+02    -0.8723E+02    -0.8724E+02    -0.8724E+02    -0.8725E+02    -0.8725E+02    -0.8726E+02    -0.8726E+02    -0.8727E+02    -0.8728E+02    -0.8728E+02    -0.8729E+02    -0.8729E+02    -0.8730E+02    -0.8730E+02    -0.8731E+02    -0.8731E+02    -0.8732E+02    -0.8732E+02    -0.8732E+02
    -0.8732E+02    -0.8732E+02    -0.8732E+02    -0.8731E+02    -0.8731E+02    -0.8730E+02    -0.8730E+02    -0.8729E+02    -0.8728E+02    -0.8728E+02    -0.8727E+02    -0.8727E+02    -0.8726E+02    -0.8725E+02    -0.8725E+02    -0.8724E+02    -0.8723E+02    -0.8723E+02    -0.8722E+02    -0.8721E+02    -0.8721E+02    -0.8720E+02    -0.8719E+02    -0.8719E+02    -0.8718E+02    -0.8717E+02    -0.8717E+02    -0.8716E+02    -0.8715E+02    -0.8715E+02    -0.8714E+02    -0.8713E+02    -0.8713E+02    -0.8712E+02    -0.8712E+02    -0.8711E+02    -0.8711E+02    -0.8710E+02    -0.8710E+02    -0.8709E+02    -0.8709E+02    -0.8708E+02    -0.8708E+02    -0.8708E+02    -0.8707E+02    -0.8707E+02    -0.8707E+02    -0.8707E+02    -0.8707E+02    -0.8707E+02    -0.8707E+02    -0.8707E+02    -0.8707E+02    -0.8707E+02    -0.8707E+02    -0.8708E+02    -0.8708E+02    -0.8708E+02    -0.8709E+02    -0.8709E+02    -0.8709E+02    -0.8710E+02    -0.8710E+02    -0.8711E+02    -0.8712E+02    -0.8712E+02    -0.8713E+02    -0.8713E+02    -0.8714E+02    -0.8715E+02    -0.8715E+02    -0.8716E+02    -0.8717E+02    -0.8717E+02    -0.8718E+02    -0.8719E+02    -0.8719E+02    -0.8720E+02    -0.8721E+02    -0.8721E+02    -0.8722E+02    -0.8723E+02    -0.8723E+02    -0.8724E+02    -0.8724E+02    -0.8725E+02    -0.8726E+02    -0.8726E+02    -0.8727E+02    -0.8727E+02    -0.8728E+02    -0.8729E+02    -0.8729E+02    -0.8730E+02    -0.8730E+02    -0.8731E+02    -0.8731E+02    -0.8732E+02    -0.8732E+02    -0.8732E+02
    -0.8732E+02    -0.8732E+02    -0.8732E+02    -0.8731E+02    -0.8731E+02    -0.8730E+02    -0.8729E+02    -0.8729E+02    -0.8728E+02    -0.8728E+02    -0.8727E+02    -0.8726E+02    -0.8726E+02    -0.8725E+02    -0.8724E+02    -0.8724E+02    -0.8723E+02    -0.8722E+02    -0.8722E+02    -0.8721E+02    -0.8720E+02    -0.8719E+02    -0.8719E+02    -0.8718E+02    -0.8717E+02    -0.8716E+02    -0.8716E+02    -0.8715E+02    -0.8714E+02    -0.8713E+02    -0.8713E+02    -0.8712E+02    -0.8711E+02    -0.8711E+02    -0.8710E+02    -0.8709E+02    -0.8709E+02    -0.8708E+02    -0.8708E+02    -0.8707E+02    -0.8707E+02    -0.8706E+02    -0.8706E+02    -0.8705E+02    -0.8705E+02    -0.8705E+02    -0.8705E+02    -0.8705E+02    -0.8704E+02    -0.8704E+02    -0.8704E+02    -0.8705E+02    -0.8705E+02    -0.8705E+02    -0.8705E+02    -0.8705E+02    -0.8706E+02    -0.8706E+02    -0.8707E+02    -0.8707E+02    -0.8708E+02    -0.8708E+02    -0.8709E+02    -0.8709E+02    -0.8710E+02    -0.8711E+02    -0.8711E+02    -0.8712E+02    -0.8713E+02    -0.8713E+02    -0.8714E+02    -0.8715E+02    -0.8716E+02    -0.8716E+02    -0.8717E+02    -0.8718E+02    -0.8718E+02    -0.8719E+02    -0.8720E+02    -0.8721E+02    -0.8721E+02    -0.8722E+02    -0.8723E+02    -0.8723E+02    -0.8724E+02    -0.8725E+02    -0.8725E+02    -0.8726E+02    -0.8727E+02    -0.8727E+02    -0.8728E+02    -0.8728E+02    -0.8729E+02    -0.8730E+02    -0.8730E+02    -0.8731E+02    -0.8731E+02    -0.8732E+02    -0.8732E+02    -0.8732E+02
    -0.8732E+02    -0.8732E+02    -0.8732E+02    -0.8731E+02    -0.8731E+02    -0.8730E+02    -0.8729E+02    -0.8729E+02    -0.8728E+02    -0.8727E+02    -0.8727E+02    -0.8726E+02    -0.8725E+02    -0.8725E+02    -0.8724E+02    -0.8723E+02    -0.8723E+02    -0.8722E+02    -0.8721E+02    -0.8720E+02    -0.8719E+02    -0.8719E+02    -0.8718E+02    -0.8717E+02    -0.8716E+02    -0.8715E+02    -0.8715E+02    -0.8714E+02    -0.8713E+02    -0.8712E+02    -0.8711E+02    -0.8711E+02    -0.8710E+02    -0.8709E+02    -0.8708E+02    -0.8707E+02    -0.8707E+02    -0.8706E+02    -0.8705E+02    -0.8705E+02    -0.8704E+02    -0.8704E+02    -0.8703E+02    -0.8703E+02    -0.8703E+02    -0.8702E+02    -0.8702E+02    -0.8702E+02    -0.8702E+02    -0.8702E+02    -0.8702E+02    -0.8702E+02    -0.8702E+02    -0.8702E+02    -0.8703E+02    -0.8703E+02    -0.8703E+02    -0.8704E+02    -0.8704E+02    -0.8705E+02    -0.8705E+02    -0.8706E+02    -0.8707E+02    -0.8707E+02    -0.8708E+02    -0.8709E+02    -0.8710E+02    -0.8710E+02    -0.8711E+02    -0.8712E+02    -0.8713E+02    -0.8714E+02    -0.8715E+02    -0.8715E+02    -0.8716E+02    -0.8717E+02    -0.8718E+02    -0.8719E+02    -0.8719E+02    -0.8720E+02    -0.8721E+02    -0.8722E+02    -0.8722E+02    -0.8723E+02    -0.8724E+02    -0.8724E+02    -0.8725E+02    -0.8726E+02    -0.8726E+02    -0.8727E+02    -0.8728E+02    -0.8728E+02    -0.8729E+02    -0.8730E+02    -0.8730E+02    -0.8731E+02    -0.8731E+02    -0.8732E+02    -0.8732E+02    -0.8732E+02
    -0.8732E+02    -0.8732E+02    -0.8732E+02    -0.8731E+02    -0.8731E+02    -0.8730E+02    -0.8729E+02    -0.8729E+02    -0.8728E+02    -0.8727E+02    -0.8727E+02    -0.8726E+02    -0.8725E+02    -0.8724E+02    -0.8724E+02    -0.8723E+02    -0.8722E+02    -0.8721E+02    -0.8721E+02    -0.8720E+02    -0.8719E+02    -0.8718E+02    -0.8717E+02    -0.8716E+02    -0.8715E+02    -0.8714E+02    -0.8714E+02    -0.8713E+02    -0.8712E+02    -0.8711E+02    -0.8710E+02    -0.8709E+02    -0.8708E+02    -0.8707E+02    -0.8706E+02    -0.8705E+02    -0.8705E+02    -0.8704E+02    -0.8703E+02    -0.8702E+02    -0.8702E+02    -0.8701E+02    -0.8701E+02    -0.8700E+02    -0.8700E+02    -0.8699E+02    -0.8699E+02    -0.8699E+02    -0.8699E+02    -0.8699E+02    -0.8699E+02    -0.8699E+02    -0.8699E+02    -0.8699E+02    -0.8700E+02    -0.8700E+02    -0.8701E+02    -0.8701E+02    -0.8702E+02    -0.8702E+02    -0.8703E+02    -0.8704E+02    -0.8705E+02    -0.8705E+02    -0.8706E+02    -0.8707E+02    -0.8708E+02    -0.8709E+02    -0.8710E+02    -0.8711E+02    -0.8712E+02    -0.8713E+02    -0.8713E+02    -0.8714E+02    -0.8715E+02    -0.8716E+02    -0.8717E+02    -0.8718E+02    -0.8719E+02    -0.8720E+02    -0.8720E+02    -0.8721E+02    -0.8722E+02    -0.8723E+02    -0.8724E+02    -0.8724E+02    -0.8725E+02    -0.8726E+02    -0.8726E+02    -0.8727E+02    -0.8728E+02    -0.8728E+02    -0.8729E+02    -0.8729E+02    -0.8730E+02    -0.8731E+02    -0.8731E+02    -0.8732E+02    -0.8732E+02    -0.8732E+02
    -0.8732E+02    -0.8732E+02    -0.8732E+02    -0.8731E+02    -0.8731E+02    -0.8730E+02    -0.8729E+02    -0.8729E+02    -0.8728E+02    -0.8727E+02    -0.8727E+02    -0.8726E+02    -0.8725E+02    -0.8724E+02    -0.8724E+02    -0.8723E+02    -0.8722E+02    -0.8721E+02    -0.8720E+02    -0.8719E+02    -0.8718E+02    -0.8718E+02    -0.8717E+02    -0.8716E+02    -0.8715E+02    -0.8714E+02    -0.8713E+02    -0.8712E+02    -0.8710E+02    -0.8709E+02    -0.8708E+02    -0.8707E+02    -0.8706E+02    -0.8705E+02    -0.8704E+02    -0.8703E+02    -0.8702E+02    -0.8702E+02    -0.8701E+02    -0.8700E+02    -0.8699E+02    -0.8698E+02    -0.8698E+02    -0.8697E+02    -0.8697E+02    -0.8696E+02    -0.8696E+02    -0.8696E+02    -0.8696E+02    -0.8696E+02    -0.8696E+02    -0.8696E+02    -0.8696E+02    -0.8696E+02    -0.8697E+02    -0.8697E+02    -0.8698E+02    -0.8698E+02    -0.8699E+02    -0.8700E+02    -0.8701E+02    -0.8701E+02    -0.8702E+02    -0.8703E+02    -0.8704E+02    -0.8705E+02    -0.8706E+02    -0.8707E+02    -0.8708E+02    -0.8709E+02    -0.8710E+02    -0.8711E+02    -0.8712E+02    -0.8714E+02    -0.8715E+02    -0.8715E+02    -0.8716E+02    -0.8717E+02    -0.8718E+02    -0.8719E+02    -0.8720E+02    -0.8721E+02    -0.8722E+02    -0.8723E+02    -0.8723E+02    -0.8724E+02    -0.8725E+02    -0.8726E+02    -0.8726E+02    -0.8727E+02    -0.8728E+02    -0.8728E+02    -0.8729E+02    -0.8729E+02    -0.8730E+02    -0.8731E+02    -0.8731E+02    -0.8732E+02    -0.8732E+02    -0.8732E+02
    -0.8732E+02    -0.8732E+02    -0.8732E+02    -0.8731E+02    -0.8731E+02    -0.8730E+02    -0.8729E+02    -0.8729E+02    -0.8728E+02    -0.8727E+02    -0.8727E+02    -0.8726E+02    -0.8725E+02    -0.8724E+02    -0.8723E+02    -0.8723E+02    -0.8722E+02    -0.8721E+02    -0.8720E+02    -0.8719E+02    -0.8718E+02    -0.8717E+02    -0.8716E+02    -0.8715E+02    -0.8714E+02    -0.8713E+02    -0.8712E+02    -0.8710E+02    -0.8709E+02    -0.8708E+02    -0.8707E+02    -0.8706E+02    -0.8705E+02    -0.8703E+02    -0.8702E+02    -0.8701E+02    -0.8700E+02    -0.8699E+02    -0.8698E+02    -0.8697E+02    -0.8696E+02    -0.8695E+02    -0.8695E+02    -0.8694E+02    -0.8693E+02    -0.8693E+02    -0.8692E+02    -0.8692E+02    -0.8692E+02    -0.8692E+02    -0.8692E+02    -0.8692E+02    -0.8692E+02    -0.8693E+02    -0.8693E+02    -0.8694E+02    -0.8695E+02    -0.8695E+02    -0.8696E+02    -0.8697E+02    -0.8698E+02    -0.8699E+02    -0.8700E+02    -0.8701E+02    -0.8702E+02    -0.8703E+02    -0.8705E+02    -0.8706E+02    -0.8707E+02    -0.8708E+02    -0.8709E+02    -0.8710E+02    -0.8712E+02    -0.8713E+02    -0.8714E+02    -0.8715E+02    -0.8716E+02    -0.8717E+02    -0.8718E+02    -0.8719E+02    -0.8720E+02    -0.8721E+02    -0.8722E+02    -0.8722E+02    -0.8723E+02    -0.8724E+02    -0.8725E+02    -0.8726E+02    -0.8726E+02    -0.8727E+02    -0.8728E+02    -0.8728E+02    -0.8729E+02    -0.8730E+02    -0.8730E+02    -0.8731E+02    -0.8731E+02    -0.8732E+02    -0.8732E+02    -0.8732E+02
    -0.8732E+02    -0.8732E+02    -0.8732E+02    -0.8731E+02    -0.8731E+02    -0.8730E+02    -0.8729E+02    -0.8729E+02    -0.8728E+02    -0.8727E+02    -0.8727E+02    -0.8726E+02    -0.8725E+02    -0.8724E+02    -0.8724E+02    -0.8723E+02    -0.8722E+02    -0.8721E+02    -0.8720E+02    -0.8719E+02    -0.8718E+02    -0.8717E+02    -0.8716E+02    -0.8714E+02    -0.8713E+02    -0.8712E+02    -0.8711E+02    -0.8709E+02    -0.8708E+02    -0.8707E+02    -0.8705E+02    -0.8704E+02    -0.8703E+02    -0.8701E+02    -0.8700E+02    -0.8699E+02    -0.8697E+02    -0.8696E+02    -0.8695E+02    -0.8694E+02    -0.8693E+02    -0.8692E+02    -0.8691E+02    -0.8690E+02    -0.8689E+02    -0.8689E+02    -0.8688E+02    -0.8688E+02    -0.8688E+02    -0.8688E+02    -0.8688E+02    -0.8688E+02    -0.8688E+02    -0.8689E+02    -0.8689E+02    -0.8690E+02    -0.8691E+02    -0.8692E+02    -0.8693E+02    -0.8694E+02    -0.8695E+02    -0.8696E+02    -0.8697E+02    -0.8699E+02    -0.8700E+02    -0.8701E+02    -0.8703E+02    -0.8704E+02    -0.8705E+02    -0.8707E+02    -0.8708E+02    -0.8709E+02    -0.8711E+02    -0.8712E+02    -0.8713E+02    -0.8714E+02    -0.8716E+02    -0.8717E+02    -0.8718E+02    -0.8719E+02    -0.8720E+02    -0.8721E+02    -0.8722E+02    -0.8723E+02    -0.8723E+02    -0.8724E+02    -0.8725E+02    -0.8726E+02    -0.8726E+02    -0.8727E+02    -0.8728E+02    -0.8728E+02    -0.8729E+02    -0.8730E+02    -0.8730E+02    -0.8731E+02    -0.8731E+02    -0.8732E+02    -0.8732E+02    -0.8732E+02
    -0.8732E+02    -0.8732E+02    -0.8732E+02    -0.8731E+02    -0.8731E+02    -0.8730E+02    -0.8730E+02    -0.8729E+02    -0.8728E+02    -0.8728E+02    -0.8727E+02    -0.8726E+02    -0.8725E+02    -0.8725E+02    -0.8724E+02    -0.8723E+02    -0.8722E+02    -0.8721E+02    -0.8720E+02    -0.8719E+02    -0.8718E+02    -0.8717E+02    -0.8715E+02    -0.8714E+02    -0.8713E+02    -0.8711E+02    -0.8710E+02    -0.8709E+02    -0.8707E+02    -0.8706E+02    -0.8704E+02    -0.8702E+02    -0.8701E+02    -0.8699E+02    -0.8698E+02    -0.8696E+02    -0.8695E+02    -0.8693E+02    -0.8692E+02    -0.8690E+02    -0.8689E+02    -0.8688E+02    -0.8687E+02    -0.8686E+02    -0.8685E+02    -0.8684E+02    -0.8684E+02    -0.8683E+02    -0.8683E+02    -0.8683E+02    -0.8683E+02    -0.8683E+02    -0.8684E+02    -0.8684E+02    -0.8685E+02    -0.8686E+02    -0.8687E+02    -0.8688E+02    -0.8689E+02    -0.8690E+02    -0.8692E+02    -0.8693E+02    -0.8695E+02    -0.8696E+02    -0.8698E+02    -0.8699E+02    -0.8701E+02    -0.8702E+02    -0.8704E+02    -0.8706E+02    -0.8707E+02    -0.8709E+02    -0.8710E+02    -0.8711E+02    -0.8713E+02    -0.8714E+02    -0.8715E+02    -0.8717E+02    -0.8718E+02    -0.8719E+02    -0.8720E+02    -0.8721E+02    -0.8722E+02    -0.8723E+02    -0.8724E+02    -0.8724E+02    -0.8725E+02    -0.8726E+02    -0.8727E+02    -0.8727E+02    -0.8728E+02    -0.8729E+02    -0.8729E+02    -0.8730E+02    -0.8730E+02    -0.8731E+02    -0.8731E+02    -0.8732E+02    -0.8732E+02    -0.8732E+02
    -0.8732E+02    -0.8732E+02    -0.8732E+02    -0.8731E+02    -0.8731E+02    -0.8730E+02    -0.8730E+02    -0.8729E+02    -0.8729E+02    -0.8728E+02    -0.8727E+02    -0.8727E+02    -0.8726E+02    -0.8725E+02    -0.8724E+02    -0.8723E+02    -0.8722E+02    -0.8721E+02    -0.8720E+02    -0.8719E+02    -0.8718E+02    -0.8717E+02    -0.8715E+02    -0.8714E+02    -0.8713E+02    -0.8711E+02    -0.8709E+02    -0.8708E+02    -0.8706E+02    -0.8704E+02    -0.8703E+02    -0.8701E+02    -0.8699E+02    -0.8697E+02    -0.8695E+02    -0.8693E+02    -0.8692E+02    -0.8690E+02    -0.8688E+02    -0.8686E+02    -0.8685E+02    -0.8683E+02    -0.8682E+02    -0.8681E+02    -0.8680E+02    -0.8679E+02    -0.8678E+02    -0.8678E+02    -0.8678E+02    -0.8678E+02    -0.8678E+02    -0.8678E+02    -0.8678E+02    -0.8679E+02    -0.8680E+02    -0.8681E+02    -0.8682E+02    -0.8684E+02    -0.8685E+02    -0.8687E+02    -0.8688E+02    -0.8690E+02    -0.8692E+02    -0.8693E+02    -0.8695E+02    -0.8697E+02    -0.8699E+02    -0.8701E+02    -0.8703E+02    -0.8704E+02    -0.8706E+02    -0.8708E+02    -0.8709E+02    -0.8711E+02    -0.8713E+02    -0.8714E+02    -0.8715E+02    -0.8717E+02    -0.8718E+02    -0.8719E+02    -0.8720E+02    -0.8721E+02    -0.8722E+02    -0.8723E+02    -0.8724E+02    -0.8725E+02    -0.8726E+02    -0.8726E+02    -0.8727E+02    -0.8728E+02    -0.8728E+02    -0.8729E+02    -0.8730E+02    -0.8730E+02    -0.8731E+02    -0.8731E+02    -0.8732E+02    -0.8732E+02    -0.8732E+02    -0.8732E+02
    -0.8732E+02    -0.8732E+02    -0.8732E+02    -0.8732E+02    -0.8731E+02    -0.8731E+02    -0.8730E+02    -0.8730E+02    -0.8729E+02    -0.8728E+02    -0.8728E+02    -0.8727E+02    -0.8726E+02    -0.8726E+02    -0.8725E+02    -0.8724E+02    -0.8723E+02    -0.8722E+02    -0.8721E+02    -0.8720E+02    -0.8718E+02    -0.8717E+02    -0.8716E+02    -0.8714E+02    -0.8713E+02    -0.8711E+02    -0.8709E+02    -0.8707E+02    -0.8705E+02    -0.8703E+02    -0.8701E+02    -0.8699E+02    -0.8697E+02    -0.8695E+02    -0.8693E+02    -0.8691E+02    -0.8688E+02    -0.8686E+02    -0.8684E+02    -0.8682E+02    -0.8680E+02    -0.8679E+02    -0.8677E+02    -0.8675E+02    -0.8674E+02    -0.8673E+02    -0.8672E+02    -0.8672E+02    -0.8671E+02    -0.8671E+02    -0.8671E+02    -0.8672E+02    -0.8672E+02    -0.8673E+02    -0.8674E+02    -0.8675E+02    -0.8677E+02    -0.8679E+02    -0.8680E+02    -0.8682E+02    -0.8684E+02    -0.8686E+02    -0.8688E+02    -0.8691E+02    -0.8693E+02    -0.8695E+02    -0.8697E+02    -0.8699E+02    -0.8701E+02    -0.8703E+02    -0.8705E+02    -0.8707E+02    -0.8709E+02    -0.8711E+02    -0.8713E+02    -0.8714E+02    -0.8716E+02    -0.8717E+02    -0.8718E+02    -0.8720E+02    -0.8721E+02    -0.8722E+02    -0.8723E+02    -0.8724E+02    -0.8725E+02    -0.8726E+02    -0.8726E+02    -0.8727E+02    -0.8728E+02    -0.8728E+02    -0.8729E+02    -0.8729E+02    -0.8730E+02    -0.8730E+02    -0.8731E+02    -0.8731E+02    -0.8732E+02    -0.8732E+02    -0.8732E+02    -0.8732E+02
    -0.8733E+02    -0.8733E+02    -0.8732E+02    -0.8732E+02    -0.8731E+02    -0.8731E+02    -0.8731E+02    -0.8730E+02    -0.8730E+02    -0.8729E+02    -0.8729E+02    -0.8728E+02    -0.8727E+02    -0.8726E+02    -0.8726E+02    -0.8725E+02    -0.8724E+02    -0.8723E+02    -0.8722E+02    -0.8720E+02    -0.8719E+02    -0.8718E+02    -0.8716E+02    -0.8715E+02    -0.8713E+02    -0.8711E+02    -0.8709E+02    -0.8707E+02    -0.8705E+02    -0.8703E+02    -0.8700E+02    -0.8698E+02    -0.8696E+02    -0.8693E+02    -0.8690E+02    -0.8688E+02    -0.8685E+02    -0.8683E+02    -0.8680E+02    -0.8678E+02    -0.8675E+02    -0.8673E+02    -0.8671E+02    -0.8669E+02    -0.8667E+02    -0.8666E+02    -0.8665E+02    -0.8664E+02    -0.8664E+02    -0.8664E+02    -0.8664E+02    -0.8664E+02    -0.8665E+02    -0.8666E+02    -0.8667E+02    -0.8669E+02    -0.8671E+02    -0.8673E+02    -0.8675E+02    -0.8678E+02    -0.8680E+02    -0.8683E+02    -0.8685E+02    -0.8688E+02    -0.8690E+02    -0.8693E+02    -0.8696E+02    -0.8698E+02    -0.8700E+02    -0.8703E+02    -0.8705E+02    -0.8707E+02    -0.8709E+02    -0.8711E+02    -0.8713E+02    -0.8715E+02    -0.8716E+02    -0.8718E+02    -0.8719E+02    -0.8721E+02    -0.8722E+02    -0.8723E+02    -0.8724E+02    -0.8725E+02    -0.8726E+02    -0.8726E+02    -0.8727E+02    -0.8728E+02    -0.8728E+02    -0.8729E+02    -0.8730E+02    -0.8730E+02    -0.8730E+02    -0.8731E+02    -0.8731E+02    -0.8732E+02    -0.8732E+02    -0.8732E+02    -0.8733E+02    -0.8733E+02
    -0.8733E+02    -0.8733E+02    -0.8732E+02    -0.8732E+02    -0.8732E+02    -0.8732E+02    -0.8731E+02    -0.8731E+02    -0.8730E+02    -0.8730E+02    -0.8729E+02    -0.8729E+02    -0.8728E+02    -0.8728E+02    -0.8727E+02    -0.8726E+02    -0.8725E+02    -0.8724E+02    -0.8723E+02    -0.8722E+02    -0.8720E+02    -0.8719E+02    -0.8717E+02    -0.8716E+02    -0.8714E+02    -0.8712E+02    -0.8710E+02    -0.8707E+02    -0.8705E+02    -0.8703E+02    -0.8700E+02    -0.8697E+02    -0.8694E+02    -0.8691E+02    -0.8688E+02    -0.8685E+02    -0.8682E+02    -0.8679E+02    -0.8675E+02    -0.8672E+02    -0.8669E+02    -0.8667E+02    -0.8664E+02    -0.8662E+02    -0.8660E+02    -0.8658E+02    -0.8656E+02    -0.8655E+02    -0.8655E+02    -0.8655E+02    -0.8655E+02    -0.8655E+02    -0.8656E+02    -0.8658E+02    -0.8660E+02    -0.8662E+02    -0.8664E+02    -0.8667E+02    -0.8669E+02    -0.8672E+02    -0.8675E+02    -0.8679E+02    -0.8682E+02    -0.8685E+02    -0.8688E+02    -0.8691E+02    -0.8694E+02    -0.8697E+02    -0.8700E+02    -0.8703E+02    -0.8705E+02    -0.8708E+02    -0.8710E+02    -0.8712E+02    -0.8714E+02    -0.8716E+02    -0.8718E+02    -0.8719E+02    -0.8721E+02    -0.8722E+02    -0.8723E+02    -0.8724E+02    -0.8725E+02    -0.8726E+02    -0.8727E+02    -0.8728E+02    -0.8728E+02    -0.8729E+02    -0.8729E+02    -0.8730E+02    -0.8730E+02    -0.8731E+02    -0.8731E+02    -0.8731E+02    -0.8732E+02    -0.8732E+02    -0.8732E+02    -0.8733E+02    -0.8733E+02    -0.8733E+02
    -0.8733E+02    -0.8733E+02    -0.8733E+02    -0.8733E+02    -0.8732E+02    -0.8732E+02    -0.8732E+02    -0.8732E+02    -0.8731E+02    -0.8731E+02    -0.8731E+02    -0.8730E+02    -0.8730E+02    -0.8729E+02    -0.8728E+02    -0.8728E+02    -0.8727E+02    -0.8726E+02    -0.8725E+02    -0.8724E+02    -0.8722E+02    -0.8721E+02    -0.8719E+02    -0.8717E+02    -0.8715E+02    -0.8713E+02    -0.8711E+02    -0.8708E+02    -0.8706E+02    -0.8703E+02    -0.8700E+02    -0.8697E+02    -0.8693E+02    -0.8690E+02    -0.8686E+02    -0.8682E+02    -0.8678E+02    -0.8674E+02    -0.8670E+02    -0.8667E+02    -0.8663E+02    -0.8659E+02    -0.8656E+02    -0.8653E+02    -0.8650E+02    -0.8648E+02    -0.8646E+02    -0.8645E+02    -0.8644E+02    -0.8644E+02    -0.8644E+02    -0.8645E+02    -0.8646E+02    -0.8648E+02    -0.8650E+02    -0.8653E+02    -0.8656E+02    -0.8659E+02    -0.8663E+02    -0.8667E+02    -0.8670E+02    -0.8674E+02    -0.8678E+02    -0.8682E+02    -0.8686E+02    -0.8690E+02    -0.8693E+02    -0.8697E+02    -0.8700E+02    -0.8703E+02    -0.8706E+02    -0.8709E+02    -0.8711E+02    -0.8713E+02    -0.8716E+02    -0.8718E+02    -0.8719E+02    -0.8721E+02    -0.8722E+02    -0.8724E+02    -0.8725E+02    -0.8726E+02    -0.8727E+02    -0.8728E+02    -0.8729E+02    -0.8729E+02    -0.8730E+02    -0.8730E+02    -0.8731E+02    -0.8731E+02    -0.8731E+02    -0.8732E+02    -0.8732E+02    -0.8732E+02    -0.8732E+02    -0.8733E+02    -0.8733E+02    -0.8733E+02    -0.8733E+02    -0.8733E+02
    -0.8733E+02    -0.8733E+02    -0.8733E+02    -0.8733E+02    -0.8733E+02    -0.8733E+02    -0.8733E+02    -0.8733E+02    -0.8733E+02    -0.8732E+02    -0.8732E+02    -0.8732E+02    -0.8731E+02    -0.8731E+02    -0.8730E+02    -0.8730E+02    -0.8729E+02    -0.8728E+02    -0.8727E+02    -0.8726E+02    -0.8725E+02    -0.8723E+02    -0.8722E+02    -0.8720E+02    -0.8718E+02    -0.8716E+02    -0.8713E+02    -0.8710E+02    -0.8707E+02    -0.8704E+02    -0.8701E+02    -0.8697E+02    -0.8693E+02    -0.8689E+02    -0.8684E+02    -0.8680E+02    -0.8675E+02    -0.8670E+02    -0.8665E+02    -0.8660E+02    -0.8656E+02    -0.8651E+02    -0.8647E+02    -0.8643E+02    -0.8639E+02    -0.8636E+02    -0.8634E+02    -0.8632E+02    -0.8631E+02    -0.8630E+02    -0.8631E+02    -0.8632E+02    -0.8634E+02    -0.8636E+02    -0.8639E+02    -0.8643E+02    -0.8647E+02    -0.8651E+02    -0.8656E+02    -0.8660E+02    -0.8665E+02    -0.8670E+02    -0.8675E+02    -0.8680E+02    -0.8684E+02    -0.8689E+02    -0.8693E+02    -0.8697E+02    -0.8701E+02    -0.8704E+02    -0.8707E+02    -0.8710E+02    -0.8713E+02    -0.8716E+02    -0.8718E+02    -0.8720E+02    -0.8722E+02    -0.8723E+02    -0.8725E+02    -0.8726E+02    -0.8727E+02    -0.8728E+02    -0.8729E+02    -0.8730E+02    -0.8731E+02    -0.8731E+02    -0.8732E+02    -0.8732E+02    -0.8732E+02    -0.8733E+02    -0.8733E+02    -0.8733E+02    -0.8733E+02    -0.8733E+02    -0.8733E+02    -0.8733E+02    -0.8733E+02    -0.8733E+02    -0.8733E+02    -0.8733E+02
    -0.8733E+02    -0.8733E+02    -0.8733E+02    -0.8733E+02    -0.8734E+02    -0.8734E+02    -0.8734E+02    -0.8734E+02    -0.8734E+02    -0.8734E+02    -0.8734E+02    -0.8734E+02    -0.8733E+02    -0.8733E+02    -0.8733E+02    -0.8732E+02    -0.8732E+02    -0.8731E+02    -0.8730E+02    -0.8729E+02    -0.8728E+02    -0.8727E+02    -0.8725E+02    -0.8723E+02    -0.8721E+02    -0.8719E+02    -0.8716E+02    -0.8713E+02    -0.8710E+02    -0.8706E+02    -0.8703E+02    -0.8698E+02    -0.8694E+02    -0.8689E+02    -0.8684E+02    -0.8678E+02    -0.8672E+02    -0.8666E+02    -0.8660E+02    -0.8654E+02    -0.8647E+02    -0.8641E+02    -0.8636E+02    -0.8630E+02    -0.8626E+02    -0.8621E+02    -0.8618E+02    -0.8616E+02    -0.8614E+02    -0.8613E+02    -0.8614E+02    -0.8616E+02    -0.8618E+02    -0.8621E+02    -0.8626E+02    -0.8630E+02    -0.8636E+02    -0.8642E+02    -0.8648E+02    -0.8654E+02    -0.8660E+02    -0.8666E+02    -0.8672E+02    -0.8678E+02    -0.8684E+02    -0.8689E+02    -0.8694E+02    -0.8698E+02    -0.8703E+02    -0.8707E+02    -0.8710E+02    -0.8713E+02    -0.8716E+02    -0.8719E+02    -0.8721E+02    -0.8723E+02    -0.8725E+02    -0.8727E+02    -0.8728E+02    -0.8729E+02    -0.8730E+02    -0.8731E+02    -0.8732E+02    -0.8733E+02    -0.8733E+02    -0.8733E+02    -0.8734E+02    -0.8734E+02    -0.8734E+02    -0.8734E+02    -0.8734E+02    -0.8734E+02    -0.8734E+02    -0.8734E+02    -0.8734E+02    -0.8734E+02    -0.8734E+02    -0.8733E+02    -0.8733E+02    -0.8733E+02
    -0.8733E+02    -0.8733E+02    -0.8734E+02    -0.8734E+02    -0.8734E+02    -0.8735E+02    -0.8735E+02    -0.8735E+02    -0.8735E+02    -0.8736E+02    -0.8736E+02    -0.8736E+02    -0.8736E+02    -0.8736E+02    -0.8736E+02    -0.8735E+02    -0.8735E+02    -0.8734E+02    -0.8734E+02    -0.8733E+02    -0.8732E+02    -0.8731E+02    -0.8729E+02    -0.8728E+02    -0.8726E+02    -0.8723E+02    -0.8721E+02    -0.8718E+02    -0.8714E+02    -0.8710E+02    -0.8706E+02    -0.8701E+02    -0.8696E+02    -0.8690E+02    -0.8684E+02    -0.8677E+02    -0.8670E+02    -0.8663E+02    -0.8655E+02    -0.8647E+02    -0.8639E+02    -0.8631E+02    -0.8623E+02    -0.8616E+02    -0.8609E+02    -0.8603E+02    -0.8598E+02    -0.8595E+02    -0.8593E+02    -0.8592E+02    -0.8593E+02    -0.8595E+02    -0.8598E+02    -0.8603E+02    -0.8609E+02    -0.8616E+02    -0.8623E+02    -0.8631E+02    -0.8639E+02    -0.8647E+02    -0.8655E+02    -0.8663E+02    -0.8670E+02    -0.8677E+02    -0.8684E+02    -0.8690E+02    -0.8696E+02    -0.8702E+02    -0.8706E+02    -0.8711E+02    -0.8714E+02    -0.8718E+02    -0.8721E+02    -0.8724E+02    -0.8726E+02    -0.8728E+02    -0.8730E+02    -0.8731E+02    -0.8732E+02    -0.8733E+02    -0.8734E+02    -0.8735E+02    -0.8735E+02    -0.8736E+02    -0.8736E+02    -0.8736E+02    -0.8736E+02    -0.8736E+02    -0.8736E+02    -0.8736E+02    -0.8736E+02    -0.8736E+02    -0.8735E+02    -0.8735E+02    -0.8735E+02    -0.8734E+02    -0.8734E+02    -0.8734E+02    -0.8734E+02    -0.8734E+02
    -0.8734E+02    -0.8734E+02    -0.8734E+02    -0.8735E+02    -0.8735E+02    -0.8736E+02    -0.8736E+02    -0.8737E+02    -0.8737E+02    -0.8738E+02    -0.8738E+02    -0.8738E+02    -0.8739E+02    -0.8739E+02    -0.8739E+02    -0.8739E+02    -0.8739E+02    -0.8739E+02    -0.8738E+02    -0.8738E+02    -0.8737E+02    -0.8736E+02    -0.8735E+02    -0.8733E+02    -0.8732E+02    -0.8729E+02    -0.8727E+02    -0.8724E+02    -0.8720E+02    -0.8716E+02    -0.8712E+02    -0.8707E+02    -0.8701E+02    -0.8694E+02    -0.8687E+02    -0.8679E+02    -0.8670E+02    -0.8661E+02    -0.8651E+02    -0.8640E+02    -0.8629E+02    -0.8619E+02    -0.8608E+02    -0.8598E+02    -0.8588E+02    -0.8580E+02    -0.8573E+02    -0.8568E+02    -0.8565E+02    -0.8564E+02    -0.8565E+02    -0.8568E+02    -0.8573E+02    -0.8580E+02    -0.8589E+02    -0.8598E+02    -0.8608E+02    -0.8619E+02    -0.8630E+02    -0.8640E+02    -0.8651E+02    -0.8661E+02    -0.8670E+02    -0.8679E+02    -0.8687E+02    -0.8694E+02    -0.8701E+02    -0.8707E+02    -0.8712E+02    -0.8717E+02    -0.8721E+02    -0.8724E+02    -0.8727E+02    -0.8730E+02    -0.8732E+02    -0.8734E+02    -0.8735E+02    -0.8736E+02    -0.8737E+02    -0.8738E+02    -0.8739E+02    -0.8739E+02    -0.8739E+02    -0.8739E+02    -0.8739E+02    -0.8739E+02    -0.8739E+02    -0.8739E+02    -0.8739E+02    -0.8738E+02    -0.8738E+02    -0.8737E+02    -0.8737E+02    -0.8736E+02    -0.8736E+02    -0.8735E+02    -0.8735E+02    -0.8734E+02    -0.8734E+02    -0.8734E+02
    -0.8734E+02    -0.8734E+02    -0.8735E+02    -0.8735E+02    -0.8736E+02    -0.8737E+02    -0.8738E+02    -0.8738E+02    -0.8739E+02    -0.8740E+02    -0.8741E+02    -0.8741E+02    -0.8742E+02    -0.8742E+02    -0.8743E+02    -0.8743E+02    -0.8743E+02    -0.8743E+02    -0.8743E+02    -0.8743E+02    -0.8743E+02    -0.8742E+02    -0.8742E+02    -0.8741E+02    -0.8739E+02    -0.8737E+02    -0.8735E+02    -0.8732E+02    -0.8729E+02    -0.8725E+02    -0.8720E+02    -0.8715E+02    -0.8708E+02    -0.8701E+02    -0.8693E+02    -0.8683E+02    -0.8673E+02    -0.8661E+02    -0.8648E+02    -0.8635E+02    -0.8621E+02    -0.8606E+02    -0.8591E+02    -0.8577E+02    -0.8563E+02    -0.8551E+02    -0.8540E+02    -0.8533E+02    -0.8528E+02    -0.8526E+02    -0.8528E+02    -0.8533E+02    -0.8540E+02    -0.8551E+02    -0.8563E+02    -0.8577E+02    -0.8591E+02    -0.8606E+02    -0.8621E+02    -0.8635E+02    -0.8649E+02    -0.8661E+02    -0.8673E+02    -0.8684E+02    -0.8693E+02    -0.8701E+02    -0.8709E+02    -0.8715E+02    -0.8721E+02    -0.8725E+02    -0.8729E+02    -0.8733E+02    -0.8735E+02    -0.8738E+02    -0.8740E+02    -0.8741E+02    -0.8742E+02    -0.8743E+02    -0.8743E+02    -0.8744E+02    -0.8744E+02    -0.8744E+02    -0.8744E+02    -0.8744E+02    -0.8743E+02    -0.8743E+02    -0.8742E+02    -0.8742E+02    -0.8741E+02    -0.8741E+02    -0.8740E+02    -0.8739E+02    -0.8738E+02    -0.8738E+02    -0.8737E+02    -0.8736E+02    -0.8735E+02    -0.8735E+02    -0.8734E+02    -0.8734E+02
    -0.8734E+02    -0.8734E+02    -0.8735E+02    -0.8736E+02    -0.8737E+02    -0.8738E+02    -0.8739E+02    -0.8740E+02    -0.8741E+02    -0.8742E+02    -0.8743E+02    -0.8744E+02    -0.8745E+02    -0.8746E+02    -0.8747E+02    -0.8748E+02    -0.8748E+02    -0.8749E+02    -0.8749E+02    -0.8750E+02    -0.8750E+02    -0.8750E+02    -0.8750E+02    -0.8749E+02    -0.8748E+02    -0.8747E+02    -0.8746E+02    -0.8743E+02    -0.8741E+02    -0.8737E+02    -0.8733E+02    -0.8727E+02    -0.8721E+02    -0.8713E+02    -0.8704E+02    -0.8693E+02    -0.8680E+02    -0.8666E+02    -0.8650E+02    -0.8633E+02    -0.8614E+02    -0.8594E+02    -0.8572E+02    -0.8551E+02    -0.8531E+02    -0.8512E+02    -0.8496E+02    -0.8484E+02    -0.8476E+02    -0.8473E+02    -0.8476E+02    -0.8484E+02    -0.8496E+02    -0.8512E+02    -0.8531E+02    -0.8551E+02    -0.8573E+02    -0.8594E+02    -0.8614E+02    -0.8633E+02    -0.8651E+02    -0.8667E+02    -0.8681E+02    -0.8693E+02    -0.8704E+02    -0.8713E+02    -0.8721E+02    -0.8727E+02    -0.8733E+02    -0.8737E+02    -0.8741E+02    -0.8744E+02    -0.8746E+02    -0.8748E+02    -0.8749E+02    -0.8750E+02    -0.8750E+02    -0.8750E+02    -0.8750E+02    -0.8750E+02    -0.8750E+02    -0.8749E+02    -0.8749E+02    -0.8748E+02    -0.8747E+02    -0.8747E+02    -0.8746E+02    -0.8745E+02    -0.8744E+02    -0.8743E+02    -0.8742E+02    -0.8741E+02    -0.8740E+02    -0.8739E+02    -0.8738E+02    -0.8737E+02    -0.8736E+02    -0.8735E+02    -0.8734E+02    -0.8734E+02
    -0.8735E+02    -0.8735E+02    -0.8736E+02    -0.8737E+02    -0.8738E+02    -0.8740E+02    -0.8741E+02    -0.8742E+02    -0.8743E+02    -0.8745E+02    -0.8746E+02    -0.8747E+02    -0.8749E+02    -0.8750E+02    -0.8751E+02    -0.8752E+02    -0.8754E+02    -0.8755E+02    -0.8756E+02    -0.8757E+02    -0.8758E+02    -0.8759E+02    -0.8759E+02    -0.8760E+02    -0.8760E+02    -0.8759E+02    -0.8759E+02    -0.8757E+02    -0.8755E+02    -0.8753E+02    -0.8749E+02    -0.8745E+02    -0.8739E+02    -0.8731E+02    -0.8721E+02    -0.8710E+02    -0.8696E+02    -0.8680E+02    -0.8660E+02    -0.8638E+02    -0.8612E+02    -0.8584E+02    -0.8554E+02    -0.8523E+02    -0.8491E+02    -0.8461E+02    -0.8435E+02    -0.8414E+02    -0.8401E+02    -0.8396E+02    -0.8401E+02    -0.8414E+02    -0.8435E+02    -0.8461E+02    -0.8491E+02    -0.8523E+02    -0.8554E+02    -0.8585E+02    -0.8613E+02    -0.8638E+02    -0.8660E+02    -0.8680E+02    -0.8696E+02    -0.8710E+02    -0.8722E+02    -0.8731E+02    -0.8739E+02    -0.8745E+02    -0.8750E+02    -0.8753E+02    -0.8756E+02    -0.8758E+02    -0.8759E+02    -0.8760E+02    -0.8760E+02    -0.8760E+02    -0.8760E+02    -0.8759E+02    -0.8758E+02    -0.8757E+02    -0.8757E+02    -0.8755E+02    -0.8754E+02    -0.8753E+02    -0.8752E+02    -0.8751E+02    -0.8749E+02    -0.8748E+02    -0.8747E+02    -0.8746E+02    -0.8744E+02    -0.8743E+02    -0.8742E+02    -0.8741E+02    -0.8739E+02    -0.8738E+02    -0.8737E+02    -0.8736E+02    -0.8735E+02    -0.8735E+02
    -0.8735E+02    -0.8735E+02    -0.8736E+02    -0.8738E+02    -0.8739E+02    -0.8741E+02    -0.8742E+02    -0.8744E+02    -0.8746E+02    -0.8747E+02    -0.8749E+02    -0.8751E+02    -0.8752E+02    -0.8754E+02    -0.8756E+02    -0.8758E+02    -0.8759E+02    -0.8761E+02    -0.8763E+02    -0.8765E+02    -0.8766E+02    -0.8768E+02    -0.8770E+02    -0.8771E+02    -0.8772E+02    -0.8773E+02    -0.8774E+02    -0.8774E+02    -0.8774E+02    -0.8773E+02    -0.8771E+02    -0.8768E+02    -0.8764E+02    -0.8757E+02    -0.8749E+02    -0.8738E+02    -0.8724E+02    -0.8706E+02    -0.8683E+02    -0.8656E+02    -0.8623E+02    -0.8585E+02    -0.8542E+02    -0.8494E+02    -0.8444E+02    -0.8394E+02    -0.8348E+02    -0.8311E+02    -0.8286E+02    -0.8277E+02    -0.8286E+02    -0.8311E+02    -0.8348E+02    -0.8395E+02    -0.8444E+02    -0.8495E+02    -0.8542E+02    -0.8585E+02    -0.8623E+02    -0.8656E+02    -0.8683E+02    -0.8706E+02    -0.8724E+02    -0.8738E+02    -0.8749E+02    -0.8758E+02    -0.8764E+02    -0.8768E+02    -0.8771E+02    -0.8773E+02    -0.8774E+02    -0.8775E+02    -0.8774E+02    -0.8774E+02    -0.8773E+02    -0.8771E+02    -0.8770E+02    -0.8769E+02    -0.8767E+02    -0.8765E+02    -0.8763E+02    -0.8762E+02    -0.8760E+02    -0.8758E+02    -0.8757E+02    -0.8755E+02    -0.8753E+02    -0.8751E+02    -0.8750E+02    -0.8748E+02    -0.8747E+02    -0.8745E+02    -0.8743E+02    -0.8742E+02    -0.8740E+02    -0.8739E+02    -0.8737E+02    -0.8736E+02    -0.8735E+02    -0.8735E+02
    -0.8735E+02    -0.8735E+02    -0.8737E+02    -0.8738E+02    -0.8740E+02    -0.8742E+02    -0.8744E+02    -0.8746E+02    -0.8748E+02    -0.8750E+02    -0.8752E+02    -0.8754E+02    -0.8756E+02    -0.8758E+02    -0.8760E+02    -0.8762E+02    -0.8765E+02    -0.8767E+02    -0.8770E+02    -0.8772E+02    -0.8775E+02    -0.8778E+02    -0.8781E+02    -0.8783E+02    -0.8786E+02    -0.8789E+02    -0.8791E+02    -0.8794E+02    -0.8796E+02    -0.8797E+02    -0.8798E+02    -0.8798E+02    -0.8797E+02    -0.8794E+02    -0.8788E+02    -0.8780E+02    -0.8768E+02    -0.8751E+02    -0.8728E+02    -0.8698E+02    -0.8659E+02    -0.8609E+02    -0.8549E+02    -0.8477E+02    -0.8396E+02    -0.8310E+02    -0.8224E+02    -0.8149E+02    -0.8097E+02    -0.8078E+02    -0.8097E+02    -0.8149E+02    -0.8224E+02    -0.8310E+02    -0.8396E+02    -0.8478E+02    -0.8549E+02    -0.8610E+02    -0.8659E+02    -0.8698E+02    -0.8729E+02    -0.8751E+02    -0.8768E+02    -0.8780E+02    -0.8789E+02    -0.8794E+02    -0.8797E+02    -0.8798E+02    -0.8798E+02    -0.8797E+02    -0.8796E+02    -0.8794E+02    -0.8792E+02    -0.8789E+02    -0.8787E+02    -0.8784E+02    -0.8781E+02    -0.8778E+02    -0.8776E+02    -0.8773E+02    -0.8771E+02    -0.8768E+02    -0.8766E+02    -0.8763E+02    -0.8761E+02    -0.8759E+02    -0.8757E+02    -0.8755E+02    -0.8753E+02    -0.8751E+02    -0.8749E+02    -0.8747E+02    -0.8745E+02    -0.8743E+02    -0.8742E+02    -0.8740E+02    -0.8738E+02    -0.8736E+02    -0.8735E+02    -0.8735E+02
    -0.8736E+02    -0.8736E+02    -0.8737E+02    -0.8739E+02    -0.8741E+02    -0.8743E+02    -0.8745E+02    -0.8747E+02    -0.8749E+02    -0.8752E+02    -0.8754E+02    -0.8756E+02    -0.8759E+02    -0.8762E+02    -0.8764E+02    -0.8767E+02    -0.8770E+02    -0.8773E+02    -0.8777E+02    -0.8780E+02    -0.8784E+02    -0.8787E+02    -0.8791E+02    -0.8796E+02    -0.8800E+02    -0.8805E+02    -0.8809E+02    -0.8814E+02    -0.8819E+02    -0.8824E+02    -0.8829E+02    -0.8834E+02    -0.8837E+02    -0.8840E+02    -0.8841E+02    -0.8840E+02    -0.8835E+02    -0.8825E+02    -0.8807E+02    -0.8780E+02    -0.8740E+02    -0.8684E+02    -0.8606E+02    -0.8503E+02    -0.8374E+02    -0.8219E+02    -0.8049E+02    -0.7884E+02    -0.7757E+02    -0.7708E+02    -0.7757E+02    -0.7884E+02    -0.8049E+02    -0.8219E+02    -0.8374E+02    -0.8503E+02    -0.8606E+02    -0.8684E+02    -0.8741E+02    -0.8781E+02    -0.8808E+02    -0.8825E+02    -0.8835E+02    -0.8840E+02    -0.8841E+02    -0.8840E+02    -0.8838E+02    -0.8834E+02    -0.8830E+02    -0.8825E+02    -0.8820E+02    -0.8815E+02    -0.8810E+02    -0.8805E+02    -0.8801E+02    -0.8796E+02    -0.8792E+02    -0.8788E+02    -0.8784E+02    -0.8781E+02    -0.8777E+02    -0.8774E+02    -0.8771E+02    -0.8768E+02    -0.8765E+02    -0.8763E+02    -0.8760E+02    -0.8758E+02    -0.8755E+02    -0.8753E+02    -0.8751E+02    -0.8749E+02    -0.8747E+02    -0.8744E+02    -0.8743E+02    -0.8741E+02    -0.8739E+02    -0.8737E+02    -0.8735E+02    -0.8735E+02
    -0.8736E+02    -0.8736E+02    -0.8737E+02    -0.8740E+02    -0.8742E+02    -0.8744E+02    -0.8746E+02    -0.8749E+02    -0.8751E+02    -0.8754E+02    -0.8756E+02    -0.8759E+02    -0.8762E+02    -0.8765E+02    -0.8768E+02    -0.8771E+02    -0.8775E+02    -0.8778E+02    -0.8782E+02    -0.8787E+02    -0.8791E+02    -0.8796E+02    -0.8801E+02    -0.8807E+02    -0.8813E+02    -0.8820E+02    -0.8827E+02    -0.8835E+02    -0.8843E+02    -0.8852E+02    -0.8862E+02    -0.8872E+02    -0.8883E+02    -0.8894E+02    -0.8905E+02    -0.8916E+02    -0.8924E+02    -0.8930E+02    -0.8930E+02    -0.8921E+02    -0.8898E+02    -0.8853E+02    -0.8775E+02    -0.8650E+02    -0.8462E+02    -0.8196E+02    -0.7848E+02    -0.7442E+02    -0.7065E+02    -0.6884E+02    -0.7065E+02    -0.7442E+02    -0.7848E+02    -0.8196E+02    -0.8462E+02    -0.8650E+02    -0.8775E+02    -0.8853E+02    -0.8898E+02    -0.8922E+02    -0.8930E+02    -0.8930E+02    -0.8925E+02    -0.8916E+02    -0.8905E+02    -0.8894E+02    -0.8883E+02    -0.8873E+02    -0.8862E+02    -0.8853E+02    -0.8844E+02    -0.8835E+02    -0.8828E+02    -0.8820E+02    -0.8814E+02    -0.8808E+02    -0.8802E+02    -0.8797E+02    -0.8792E+02    -0.8787E+02    -0.8783E+02    -0.8779E+02    -0.8776E+02    -0.8772E+02    -0.8769E+02    -0.8766E+02    -0.8763E+02    -0.8760E+02    -0.8757E+02    -0.8755E+02    -0.8752E+02    -0.8750E+02    -0.8748E+02    -0.8746E+02    -0.8743E+02    -0.8741E+02    -0.8739E+02    -0.8737E+02    -0.8736E+02    -0.8736E+02
    -0.8736E+02    -0.8736E+02    -0.8738E+02    -0.8740E+02    -0.8742E+02    -0.8745E+02    -0.8747E+02    -0.8750E+02    -0.8752E+02    -0.8755E+02    -0.8758E+02    -0.8761E+02    -0.8764E+02    -0.8767E+02    -0.8771E+02    -0.8774E+02    -0.8778E+02    -0.8783E+02    -0.8787E+02    -0.8792E+02    -0.8797E+02    -0.8803E+02    -0.8810E+02    -0.8817E+02    -0.8824E+02    -0.8833E+02    -0.8842E+02    -0.8853E+02    -0.8864E+02    -0.8877E+02    -0.8892E+02    -0.8909E+02    -0.8927E+02    -0.8948E+02    -0.8972E+02    -0.8999E+02    -0.9028E+02    -0.9060E+02    -0.9094E+02    -0.9127E+02    -0.9155E+02    -0.9170E+02    -0.9154E+02    -0.9080E+02    -0.8899E+02    -0.8536E+02    -0.7883E+02    -0.6829E+02    -0.5417E+02    -0.4348E+02    -0.5417E+02    -0.6829E+02    -0.7883E+02    -0.8536E+02    -0.8899E+02    -0.9080E+02    -0.9154E+02    -0.9170E+02    -0.9156E+02    -0.9128E+02    -0.9094E+02    -0.9061E+02    -0.9028E+02    -0.8999E+02    -0.8972E+02    -0.8949E+02    -0.8928E+02    -0.8909E+02    -0.8892E+02    -0.8878E+02    -0.8865E+02    -0.8853E+02    -0.8843E+02    -0.8833E+02    -0.8825E+02    -0.8817E+02    -0.8810E+02    -0.8804E+02    -0.8798E+02    -0.8793E+02    -0.8788E+02    -0.8783E+02    -0.8779E+02    -0.8775E+02    -0.8772E+02    -0.8768E+02    -0.8765E+02    -0.8762E+02    -0.8759E+02    -0.8756E+02    -0.8754E+02    -0.8751E+02    -0.8749E+02    -0.8746E+02    -0.8744E+02    -0.8742E+02    -0.8740E+02    -0.8737E+02    -0.8736E+02    -0.8736E+02
    -0.8736E+02    -0.8736E+02    -0.8738E+02    -0.8740E+02    -0.8743E+02    -0.8745E+02    -0.8748E+02    -0.8750E+02    -0.8753E+02    -0.8756E+02    -0.8759E+02    -0.8762E+02    -0.8765E+02    -0.8769E+02    -0.8772E+02    -0.8776E+02    -0.8781E+02    -0.8785E+02    -0.8790E+02    -0.8795E+02    -0.8801E+02    -0.8808E+02    -0.8815E+02    -0.8823E+02    -0.8831E+02    -0.8841E+02    -0.8852E+02    -0.8865E+02    -0.8879E+02    -0.8895E+02    -0.8914E+02    -0.8935E+02    -0.8960E+02    -0.8990E+02    -0.9026E+02    -0.9068E+02    -0.9120E+02    -0.9183E+02    -0.9260E+02    -0.9356E+02    -0.9475E+02    -0.9620E+02    -0.9794E+02    -0.9983E+02    -0.1014E+03    -0.1012E+03    -0.9472E+02    -0.6985E+02    -0.2841E+01     0.1018E+03    -0.2841E+01    -0.6985E+02    -0.9472E+02    -0.1012E+03    -0.1014E+03    -0.9983E+02    -0.9794E+02    -0.9621E+02    -0.9475E+02    -0.9356E+02    -0.9260E+02    -0.9183E+02    -0.9120E+02    -0.9068E+02    -0.9026E+02    -0.8991E+02    -0.8961E+02    -0.8936E+02    -0.8914E+02    -0.8895E+02    -0.8879E+02    -0.8865E+02    -0.8853E+02    -0.8842E+02    -0.8832E+02    -0.8823E+02    -0.8816E+02    -0.8808E+02    -0.8802E+02    -0.8796E+02    -0.8791E+02    -0.8786E+02    -0.8781E+02    -0.8777E+02    -0.8773E+02    -0.8770E+02    -0.8766E+02    -0.8763E+02    -0.8760E+02    -0.8757E+02    -0.8754E+02    -0.8752E+02    -0.8749E+02    -0.8747E+02    -0.8744E+02    -0.8742E+02    -0.8740E+02    -0.8738E+02    -0.8736E+02    -0.8736E+02
    -0.8736E+02    -0.8736E+02    -0.8738E+02    -0.8740E+02    -0.8743E+02    -0.8745E+02    -0.8748E+02    -0.8751E+02    -0.8753E+02    -0.8756E+02    -0.8759E+02    -0.8762E+02    -0.8766E+02    -0.8769E+02    -0.8773E+02    -0.8777E+02    -0.8781E+02    -0.8786E+02    -0.8791E+02    -0.8797E+02    -0.8803E+02    -0.8809E+02    -0.8817E+02    -0.8825E+02    -0.8834E+02    -0.8844E+02    -0.8856E+02    -0.8869E+02    -0.8884E+02    -0.8901E+02    -0.8921E+02    -0.8945E+02    -0.8973E+02    -0.9006E+02    -0.9047E+02    -0.9097E+02    -0.9159E+02    -0.9238E+02    -0.9341E+02    -0.9479E+02    -0.9670E+02    -0.9945E+02    -0.1036E+03    -0.1102E+03    -0.1210E+03    -0.1376E+03    -0.1527E+03    -0.1058E+03     0.2657E+03     0.1671E+04     0.2657E+03    -0.1058E+03    -0.1527E+03    -0.1376E+03    -0.1210E+03    -0.1102E+03    -0.1036E+03    -0.9946E+02    -0.9670E+02    -0.9479E+02    -0.9341E+02    -0.9238E+02    -0.9159E+02    -0.9097E+02    -0.9047E+02    -0.9007E+02    -0.8973E+02    -0.8945E+02    -0.8922E+02    -0.8902E+02    -0.8884E+02    -0.8869E+02    -0.8856E+02    -0.8845E+02    -0.8835E+02    -0.8825E+02    -0.8817E+02    -0.8810E+02    -0.8803E+02    -0.8797E+02    -0.8792E+02    -0.8787E+02    -0.8782E+02    -0.8778E+02    -0.8774E+02    -0.8770E+02    -0.8767E+02    -0.8764E+02    -0.8760E+02    -0.8757E+02    -0.8755E+02    -0.8752E+02    -0.8749E+02    -0.8747E+02    -0.8744E+02    -0.8742E+02    -0.8740E+02    -0.8738E+02    -0.8736E+02    -0.8736E+02
    -0.8736E+02    -0.8736E+02    -0.8738E+02    -0.8740E+02    -0.8743E+02    -0.8745E+02    -0.8748E+02    -0.8750E+02    -0.8753E+02    -0.8756E+02    -0.8759E+02    -0.8762E+02    -0.8765E+02    -0.8769E+02    -0.8772E+02    -0.8776E+02    -0.8781E+02    -0.8785E+02    -0.8790E+02    -0.8795E+02    -0.8801E+02    -0.8808E+02    -0.8815E+02    -0.8823E+02    -0.8831E+02    -0.8841E+02    -0.8852E+02    -0.8865E+02    -0.8879E+02    -0.8895E+02    -0.8914E+02    -0.8935E+02    -0.8960E+02    -0.8990E+02    -0.9026E+02    -0.9068E+02    -0.9120E+02    -0.9183E+02    -0.9260E+02    -0.9356E+02    -0.9475E+02    -0.9620E+02    -0.9794E+02    -0.9983E+02    -0.1014E+03    -0.1012E+03    -0.9472E+02    -0.6985E+02    -0.2841E+01     0.1018E+03    -0.2841E+01    -0.6985E+02    -0.9472E+02    -0.1012E+03    -0.1014E+03    -0.9983E+02    -0.9794E+02    -0.9621E+02    -0.9475E+02    -0.9356E+02    -0.9260E+02    -0.9183E+02    -0.9120E+02    -0.9068E+02    -0.9026E+02    -0.8991E+02    -0.8961E+02    -0.8936E+02    -0.8914E+02    -0.8895E+02    -0.8879E+02    -0.8865E+02    -0.8853E+02    -0.8842E+02    -0.8832E+02    -0.8823E+02    -0.8815E+02    -0.8808E+02    -0.8802E+02    -0.8796E+02    -0.8791E+02    -0.8786E+02    -0.8781E+02    -0.8777E+02    -0.8773E+02    -0.8770E+02    -0.8766E+02    -0.8763E+02    -0.8760E+02    -0.8757E+02    -0.8754E+02    -0.8752E+02    -0.8749E+02    -0.8747E+02    -0.8744E+02    -0.8742E+02    -0.8740E+02    -0.8738E+02    -0.8736E+02    -0.8736E+02
    -0.8736E+02    -0.8736E+02    -0.8738E+02    -0.8740E+02    -0.8742E+02    -0.8745E+02    -0.8747E+02    -0.8750E+02    -0.8752E+02    -0.8755E+02    -0.8758E+02    -0.8761E+02    -0.8764E+02    -0.8767E+02    -0.8771E+02    -0.8774E+02    -0.8778E+02    -0.8783E+02    -0.8787E+02    -0.8792E+02    -0.8797E+02    -0.8803E+02    -0.8810E+02    -0.8817E+02    -0.8824E+02    -0.8833E+02    -0.8842E+02    -0.8853E+02    -0.8864E+02    -0.8877E+02    -0.8892E+02    -0.8909E+02    -0.8927E+02    -0.8948E+02    -0.8972E+02    -0.8999E+02    -0.9028E+02    -0.9060E+02    -0.9094E+02    -0.9127E+02    -0.9155E+02    -0.9170E+02    -0.9154E+02    -0.9080E+02    -0.8899E+02    -0.8536E+02    -0.7883E+02    -0.6829E+02    -0.5417E+02    -0.4348E+02    -0.5417E+02    -0.6829E+02    -0.7883E+02    -0.8536E+02    -0.8899E+02    -0.9080E+02    -0.9154E+02    -0.9170E+02    -0.9156E+02    -0.9128E+02    -0.9094E+02    -0.9061E+02    -0.9028E+02    -0.8999E+02    -0.8972E+02    -0.8949E+02    -0.8928E+02    -0.8909E+02    -0.8892E+02    -0.8878E+02    -0.8865E+02    -0.8853E+02    -0.8843E+02    -0.8833E+02    -0.8825E+02    -0.8817E+02    -0.8810E+02    -0.8804E+02    -0.8798E+02    -0.8793E+02    -0.8788E+02    -0.8783E+02    -0.8779E+02    -0.8775E+02    -0.8772E+02    -0.8768E+02    -0.8765E+02    -0.8762E+02    -0.8759E+02    -0.8756E+02    -0.8754E+02    -0.8751E+02    -0.8749E+02    -0.8746E+02    -0.8744E+02    -0.8742E+02    -0.8740E+02    -0.8737E+02    -0.8736E+02    -0.8736E+02
    -0.8736E+02    -0.8736E+02    -0.8737E+02    -0.8740E+02    -0.8742E+02    -0.8744E+02    -0.8746E+02    -0.8749E+02    -0.8751E+02    -0.8754E+02    -0.8756E+02    -0.8759E+02    -0.8762E+02    -0.8765E+02    -0.8768E+02    -0.8771E+02    -0.8775E+02    -0.8778E+02    -0.8782E+02    -0.8787E+02    -0.8791E+02    -0.8796E+02    -0.8801E+02    -0.8807E+02    -0.8813E+02    -0.8820E+02    -0.8827E+02    -0.8835E+02    -0.8843E+02    -0.8852E+02    -0.8862E+02    -0.8872E+02    -0.8883E+02    -0.8894E+02    -0.8905E+02    -0.8916E+02    -0.8924E+02    -0.8930E+02    -0.8930E+02    -0.8921E+02    -0.8898E+02    -0.8853E+02    -0.8775E+02    -0.8650E+02    -0.8462E+02    -0.8196E+02    -0.7848E+02    -0.7442E+02    -0.7065E+02    -0.6884E+02    -0.7065E+02    -0.7442E+02    -0.7848E+02    -0.8196E+02    -0.8462E+02    -0.8650E+02    -0.8775E+02    -0.8853E+02    -0.8898E+02    -0.8922E+02    -0.8930E+02    -0.8930E+02    -0.8925E+02    -0.8916E+02    -0.8905E+02    -0.8894E+02    -0.8883E+02    -0.8873E+02    -0.8862E+02    -0.8853E+02    -0.8844E+02    -0.8835E+02    -0.8828E+02    -0.8820E+02    -0.8814E+02    -0.8808E+02    -0.8802E+02    -0.8797E+02    -0.8792E+02    -0.8787E+02    -0.8783E+02    -0.8779E+02    -0.8776E+02    -0.8772E+02    -0.8769E+02    -0.8766E+02    -0.8763E+02    -0.8760E+02    -0.8757E+02    -0.8755E+02    -0.8752E+02    -0.8750E+02    -0.8748E+02    -0.8746E+02    -0.8743E+02    -0.8741E+02    -0.8739E+02    -0.8737E+02    -0.8736E+02    -0.8736E+02
    -0.8736E+02    -0.8736E+02    -0.8737E+02    -0.8739E+02    -0.8741E+02    -0.8743E+02    -0.8745E+02    -0.8747E+02    -0.8749E+02    -0.8752E+02    -0.8754E+02    -0.8756E+02    -0.8759E+02    -0.8762E+02    -0.8764E+02    -0.8767E+02    -0.8770E+02    -0.8773E+02    -0.8777E+02    -0.8780E+02    -0.8784E+02    -0.8787E+02    -0.8791E+02    -0.8796E+02    -0.8800E+02    -0.8805E+02    -0.8809E+02    -0.8814E+02    -0.8819E+02    -0.8824E+02    -0.8829E+02    -0.8834E+02    -0.8837E+02    -0.8840E+02    -0.8841E+02    -0.8840E+02    -0.8835E+02    -0.8825E+02    -0.8807E+02    -0.8780E+02    -0.8740E+02    -0.8684E+02    -0.8606E+02    -0.8503E+02    -0.8374E+02    -0.8219E+02    -0.8049E+02    -0.7884E+02    -0.7757E+02    -0.7708E+02    -0.7757E+02    -0.7884E+02    -0.8049E+02    -0.8219E+02    -0.8374E+02    -0.8503E+02    -0.8606E+02    -0.8684E+02    -0.8741E+02    -0.8781E+02    -0.8807E+02    -0.8825E+02    -0.8835E+02    -0.8840E+02    -0.8841E+02    -0.8840E+02    -0.8838E+02    -0.8834E+02    -0.8829E+02    -0.8825E+02    -0.8820E+02    -0.8815E+02    -0.8810E+02    -0.8805E+02    -0.8801E+02    -0.8796E+02    -0.8792E+02    -0.8788E+02    -0.8784E+02    -0.8781E+02    -0.8777E+02    -0.8774E+02    -0.8771E+02    -0.8768E+02    -0.8765E+02    -0.8763E+02    -0.8760E+02    -0.8758E+02    -0.8755E+02    -0.8753E+02    -0.8751E+02    -0.8749E+02    -0.8747E+02    -0.8744E+02    -0.8743E+02    -0.8741E+02    -0.8739E+02    -0.8737E+02    -0.8735E+02    -0.8735E+02
    -0.8735E+02    -0.8735E+02    -0.8737E+02    -0.8738E+02    -0.8740E+02    -0.8742E+02    -0.8744E+02    -0.8746E+02    -0.8748E+02    -0.8750E+02    -0.8752E+02    -0.8754E+02    -0.8756E+02    -0.8758E+02    -0.8760E+02    -0.8762E+02    -0.8765E+02    -0.8767E+02    -0.8770E+02    -0.8772E+02    -0.8775E+02    -0.8778E+02    -0.8781E+02    -0.8783E+02    -0.8786E+02    -0.8789E+02    -0.8791E+02    -0.8794E+02    -0.8796E+02    -0.8797E+02    -0.8798E+02    -0.8798E+02    -0.8797E+02    -0.8794E+02    -0.8788E+02    -0.8780E+02    -0.8768E+02    -0.8751E+02    -0.8728E+02    -0.8698E+02    -0.8659E+02    -0.8609E+02    -0.8549E+02    -0.8477E+02    -0.8396E+02    -0.8310E+02    -0.8224E+02    -0.8149E+02    -0.8097E+02    -0.8078E+02    -0.8097E+02    -0.8149E+02    -0.8224E+02    -0.8310E+02    -0.8396E+02    -0.8478E+02    -0.8549E+02    -0.8610E+02    -0.8659E+02    -0.8698E+02    -0.8729E+02    -0.8751E+02    -0.8768E+02    -0.8780E+02    -0.8789E+02    -0.8794E+02    -0.8797E+02    -0.8798E+02    -0.8798E+02    -0.8797E+02    -0.8796E+02    -0.8794E+02    -0.8792E+02    -0.8789E+02    -0.8786E+02    -0.8784E+02    -0.8781E+02    -0.8778E+02    -0.8776E+02    -0.8773E+02    -0.8771E+02    -0.8768E+02    -0.8766E+02    -0.8763E+02    -0.8761E+02    -0.8759E+02    -0.8757E+02    -0.8755E+02    -0.8753E+02    -0.8751E+02    -0.8749E+02    -0.8747E+02    -0.8745E+02    -0.8743E+02    -0.8742E+02    -0.8740E+02    -0.8738E+02    -0.8736E+02    -0.8735E+02    -0.8735E+02
    -0.8735E+02    -0.8735E+02    -0.8736E+02    -0.8738E+02    -0.8739E+02    -0.8741E+02    -0.8742E+02    -0.8744E+02    -0.8746E+02    -0.8747E+02    -0.8749E+02    -0.8751E+02    -0.8752E+02    -0.8754E+02    -0.8756E+02    -0.8757E+02    -0.8759E+02    -0.8761E+02    -0.8763E+02    -0.8765E+02    -0.8766E+02    -0.8768E+02    -0.8770E+02    -0.8771E+02    -0.8772E+02    -0.8773E+02    -0.8774E+02    -0.8774E+02    -0.8774E+02    -0.8773E+02    -0.8771E+02    -0.8768E+02    -0.8764E+02    -0.8757E+02    -0.8749E+02    -0.8738E+02    -0.8724E+02    -0.8706E+02    -0.8683E+02    -0.8656E+02    -0.8623E+02    -0.8585E+02    -0.8542E+02    -0.8494E+02    -0.8444E+02    -0.8394E+02    -0.8348E+02    -0.8311E+02    -0.8286E+02    -0.8277E+02    -0.8286E+02    -0.8311E+02    -0.8348E+02    -0.8395E+02    -0.8444E+02    -0.8495E+02    -0.8542E+02    -0.8585E+02    -0.8623E+02    -0.8656E+02    -0.8683E+02    -0.8706E+02    -0.8724E+02    -0.8738E+02    -0.8749E+02    -0.8758E+02    -0.8764E+02    -0.8768E+02    -0.8771E+02    -0.8773E+02    -0.8774E+02    -0.8775E+02    -0.8774E+02    -0.8774E+02    -0.8773E+02    -0.8771E+02    -0.8770E+02    -0.8769E+02    -0.8767E+02    -0.8765E+02    -0.8763E+02    -0.8762E+02    -0.8760E+02    -0.8758E+02    -0.8756E+02    -0.8755E+02    -0.8753E+02    -0.8751E+02    -0.8750E+02    -0.8748E+02    -0.8747E+02    -0.8745E+02    -0.8743E+02    -0.8742E+02    -0.8740E+02    -0.8739E+02    -0.8737E+02    -0.8736E+02    -0.8735E+02    -0.8735E+02
    -0.8735E+02    -0.8735E+02    -0.8736E+02    -0.8737E+02    -0.8738E+02    -0.8740E+02    -0.8741E+02    -0.8742E+02    -0.8743E+02    -0.8745E+02    -0.8746E+02    -0.8747E+02    -0.8749E+02    -0.8750E+02    -0.8751E+02    -0.8752E+02    -0.8754E+02    -0.8755E+02    -0.8756E+02    -0.8757E+02    -0.8758E+02    -0.8759E+02    -0.8759E+02    -0.8759E+02    -0.8760E+02    -0.8759E+02    -0.8759E+02    -0.8757E+02    -0.8755E+02    -0.8753E+02    -0.8749E+02    -0.8745E+02    -0.8739E+02    -0.8731E+02    -0.8721E+02    -0.8710E+02    -0.8696E+02    -0.8679E+02    -0.8660E+02    -0.8638E+02    -0.8612E+02    -0.8584E+02    -0.8554E+02    -0.8523E+02    -0.8491E+02    -0.8461E+02    -0.8435E+02    -0.8414E+02    -0.8401E+02    -0.8396E+02    -0.8401E+02    -0.8414E+02    -0.8435E+02    -0.8461E+02    -0.8491E+02    -0.8523E+02    -0.8554E+02    -0.8585E+02    -0.8613E+02    -0.8638E+02    -0.8660E+02    -0.8680E+02    -0.8696E+02    -0.8710E+02    -0.8722E+02    -0.8731E+02    -0.8739E+02    -0.8745E+02    -0.8750E+02    -0.8753E+02    -0.8756E+02    -0.8758E+02    -0.8759E+02    -0.8760E+02    -0.8760E+02    -0.8760E+02    -0.8760E+02    -0.8759E+02    -0.8758E+02    -0.8757E+02    -0.8756E+02    -0.8755E+02    -0.8754E+02    -0.8753E+02    -0.8752E+02    -0.8751E+02    -0.8749E+02    -0.8748E+02    -0.8747E+02    -0.8746E+02    -0.8744E+02    -0.8743E+02    -0.8742E+02    -0.8741E+02    -0.8739E+02    -0.8738E+02    -0.8737E+02    -0.8736E+02    -0.8735E+02    -0.8735E+02
    -0.8734E+02    -0.8734E+02    -0.8735E+02    -0.8736E+02    -0.8737E+02    -0.8738E+02    -0.8739E+02    -0.8740E+02    -0.8741E+02    -0.8742E+02    -0.8743E+02    -0.8744E+02    -0.8745E+02    -0.8746E+02    -0.8747E+02    -0.8748E+02    -0.8748E+02    -0.8749E+02    -0.8749E+02    -0.8750E+02    -0.8750E+02    -0.8750E+02    -0.8750E+02    -0.8749E+02    -0.8748E+02    -0.8747E+02    -0.8746E+02    -0.8743E+02    -0.8741E+02    -0.8737E+02    -0.8733E+02    -0.8727E+02    -0.8721E+02    -0.8713E+02    -0.8704E+02    -0.8693E+02    -0.8680E+02    -0.8666E+02    -0.8650E+02    -0.8633E+02    -0.8614E+02    -0.8594E+02    -0.8572E+02    -0.8551E+02    -0.8531E+02    -0.8512E+02    -0.8496E+02    -0.8484E+02    -0.8476E+02    -0.8473E+02    -0.8476E+02    -0.8484E+02    -0.8496E+02    -0.8512E+02    -0.8531E+02    -0.8551E+02    -0.8573E+02    -0.8594E+02    -0.8614E+02    -0.8633E+02    -0.8651E+02    -0.8667E+02    -0.8681E+02    -0.8693E+02    -0.8704E+02    -0.8713E+02    -0.8721E+02    -0.8727E+02    -0.8733E+02    -0.8737E+02    -0.8741E+02    -0.8744E+02    -0.8746E+02    -0.8748E+02    -0.8749E+02    -0.8750E+02    -0.8750E+02    -0.8750E+02    -0.8750E+02    -0.8750E+02    -0.8750E+02    -0.8749E+02    -0.8749E+02    -0.8748E+02    -0.8747E+02    -0.8747E+02    -0.8746E+02    -0.8745E+02    -0.8744E+02    -0.8743E+02    -0.8742E+02    -0.8741E+02    -0.8740E+02    -0.8739E+02    -0.8738E+02    -0.8737E+02    -0.8736E+02    -0.8735E+02    -0.8734E+02    -0.8734E+02
    -0.8734E+02    -0.8734E+02    -0.8735E+02    -0.8735E+02    -0.8736E+02    -0.8737E+02    -0.8738E+02    -0.8738E+02    -0.8739E+02    -0.8740E+02    -0.8741E+02    -0.8741E+02    -0.8742E+02    -0.8742E+02    -0.8743E+02    -0.8743E+02    -0.8743E+02    -0.8743E+02    -0.8743E+02    -0.8743E+02    -0.8743E+02    -0.8742E+02    -0.8742E+02    -0.8741E+02    -0.8739E+02    -0.8737E+02    -0.8735E+02    -0.8732E+02    -0.8729E+02    -0.8725E+02    -0.8720E+02    -0.8715E+02    -0.8708E+02    -0.8701E+02    -0.8693E+02    -0.8683E+02    -0.8673E+02    -0.8661E+02    -0.8648E+02    -0.8635E+02    -0.8621E+02    -0.8606E+02    -0.8591E+02    -0.8577E+02    -0.8563E+02    -0.8551E+02    -0.8540E+02    -0.8533E+02    -0.8528E+02    -0.8526E+02    -0.8528E+02    -0.8533E+02    -0.8540E+02    -0.8551E+02    -0.8563E+02    -0.8577E+02    -0.8591E+02    -0.8606E+02    -0.8621E+02    -0.8635E+02    -0.8649E+02    -0.8661E+02    -0.8673E+02    -0.8683E+02    -0.8693E+02    -0.8701E+02    -0.8709E+02    -0.8715E+02    -0.8721E+02    -0.8725E+02    -0.8729E+02    -0.8733E+02    -0.8735E+02    -0.8738E+02    -0.8739E+02    -0.8741E+02    -0.8742E+02    -0.8743E+02    -0.8743E+02    -0.8744E+02    -0.8744E+02    -0.8744E+02    -0.8744E+02    -0.8744E+02    -0.8743E+02    -0.8743E+02    -0.8742E+02    -0.8742E+02    -0.8741E+02    -0.8741E+02    -0.8740E+02    -0.8739E+02    -0.8738E+02    -0.8738E+02    -0.8737E+02    -0.8736E+02    -0.8735E+02    -0.8735E+02    -0.8734E+02    -0.8734E+02
    -0.8734E+02    -0.8734E+02    -0.8734E+02    -0.8735E+02    -0.8735E+02    -0.8736E+02    -0.8736E+02    -0.8737E+02    -0.8737E+02    -0.8738E+02    -0.8738E+02    -0.8738E+02    -0.8739E+02    -0.8739E+02    -0.8739E+02    -0.8739E+02    -0.8739E+02    -0.8739E+02    -0.8738E+02    -0.8738E+02    -0.8737E+02    -0.8736E+02    -0.8735E+02    -0.8733E+02    -0.8732E+02    -0.8729E+02    -0.8727E+02    -0.8724E+02    -0.8720E+02    -0.8716E+02    -0.8712E+02    -0.8707E+02    -0.8701E+02    -0.8694E+02    -0.8687E+02    -0.8679E+02    -0.8670E+02    -0.8661E+02    -0.8651E+02    -0.8640E+02    -0.8629E+02    -0.8619E+02    -0.8608E+02    -0.8598E+02    -0.8588E+02    -0.8580E+02    -0.8573E+02    -0.8568E+02    -0.8565E+02    -0.8564E+02    -0.8565E+02    -0.8568E+02    -0.8573E+02    -0.8580E+02    -0.8588E+02    -0.8598E+02    -0.8608E+02    -0.8619E+02    -0.8630E+02    -0.8640E+02    -0.8651E+02    -0.8661E+02    -0.8670E+02    -0.8679E+02    -0.8687E+02    -0.8694E+02    -0.8701E+02    -0.8707E+02    -0.8712E+02    -0.8717E+02    -0.8721E+02    -0.8724E+02    -0.8727E+02    -0.8730E+02    -0.8732E+02    -0.8734E+02    -0.8735E+02    -0.8736E+02    -0.8737E+02    -0.8738E+02    -0.8739E+02    -0.8739E+02    -0.8739E+02    -0.8739E+02    -0.8739E+02    -0.8739E+02    -0.8739E+02    -0.8739E+02    -0.8739E+02    -0.8738E+02    -0.8738E+02    -0.8737E+02    -0.8737E+02    -0.8736E+02    -0.8736E+02    -0.8735E+02    -0.8735E+02    -0.8734E+02    -0.8734E+02    -0.8734E+02
    -0.8733E+02    -0.8733E+02    -0.8734E+02    -0.8734E+02    -0.8734E+02    -0.8735E+02    -0.8735E+02    -0.8735E+02    -0.8735E+02    -0.8736E+02    -0.8736E+02    -0.8736E+02    -0.8736E+02    -0.8736E+02    -0.8736E+02    -0.8735E+02    -0.8735E+02    -0.8734E+02    -0.8734E+02    -0.8733E+02    -0.8732E+02    -0.8731E+02    -0.8729E+02    -0.8728E+02    -0.8726E+02    -0.8723E+02    -0.8721E+02    -0.8718E+02    -0.8714E+02    -0.8710E+02    -0.8706E+02    -0.8701E+02    -0.8696E+02    -0.8690E+02    -0.8684E+02    -0.8677E+02    -0.8670E+02    -0.8663E+02    -0.8655E+02    -0.8647E+02    -0.8639E+02    -0.8631E+02    -0.8623E+02    -0.8616E+02    -0.8609E+02    -0.8603E+02    -0.8598E+02    -0.8595E+02    -0.8593E+02    -0.8592E+02    -0.8593E+02    -0.8595E+02    -0.8598E+02    -0.8603E+02    -0.8609E+02    -0.8616E+02    -0.8623E+02    -0.8631E+02    -0.8639E+02    -0.8647E+02    -0.8655E+02    -0.8663E+02    -0.8670E+02    -0.8677E+02    -0.8684E+02    -0.8690E+02    -0.8696E+02    -0.8702E+02    -0.8706E+02    -0.8711E+02    -0.8714E+02    -0.8718E+02    -0.8721E+02    -0.8724E+02    -0.8726E+02    -0.8728E+02    -0.8730E+02    -0.8731E+02    -0.8732E+02    -0.8733E+02    -0.8734E+02    -0.8735E+02    -0.8735E+02    -0.8736E+02    -0.8736E+02    -0.8736E+02    -0.8736E+02    -0.8736E+02    -0.8736E+02    -0.8736E+02    -0.8736E+02    -0.8736E+02    -0.8735E+02    -0.8735E+02    -0.8735E+02    -0.8734E+02    -0.8734E+02    -0.8734E+02    -0.8733E+02    -0.8733E+02
    -0.8733E+02    -0.8733E+02    -0.8733E+02    -0.8733E+02    -0.8734E+02    -0.8734E+02    -0.8734E+02    -0.8734E+02    -0.8734E+02    -0.8734E+02    -0.8734E+02    -0.8734E+02    -0.8733E+02    -0.8733E+02    -0.8733E+02    -0.8732E+02    -0.8732E+02    -0.8731E+02    -0.8730E+02    -0.8729E+02    -0.8728E+02    -0.8727E+02    -0.8725E+02    -0.8723E+02    -0.8721E+02    -0.8719E+02    -0.8716E+02    -0.8713E+02    -0.8710E+02    -0.8706E+02    -0.8703E+02    -0.8698E+02    -0.8694E+02    -0.8689E+02    -0.8683E+02    -0.8678E+02    -0.8672E+02    -0.8666E+02    -0.8660E+02    -0.8654E+02    -0.8647E+02    -0.8641E+02    -0.8636E+02    -0.8630E+02    -0.8625E+02    -0.8621E+02    -0.8618E+02    -0.8615E+02    -0.8614E+02    -0.8613E+02    -0.8614E+02    -0.8615E+02    -0.8618E+02    -0.8621E+02    -0.8626E+02    -0.8630E+02    -0.8636E+02    -0.8641E+02    -0.8648E+02    -0.8654E+02    -0.8660E+02    -0.8666E+02    -0.8672E+02    -0.8678E+02    -0.8684E+02    -0.8689E+02    -0.8694E+02    -0.8698E+02    -0.8703E+02    -0.8707E+02    -0.8710E+02    -0.8713E+02    -0.8716E+02    -0.8719E+02    -0.8721E+02    -0.8723E+02    -0.8725E+02    -0.8727E+02    -0.8728E+02    -0.8729E+02    -0.8730E+02    -0.8731E+02    -0.8732E+02    -0.8733E+02    -0.8733E+02    -0.8733E+02    -0.8734E+02    -0.8734E+02    -0.8734E+02    -0.8734E+02    -0.8734E+02    -0.8734E+02    -0.8734E+02    -0.8734E+02    -0.8734E+02    -0.8734E+02    -0.8734E+02    -0.8733E+02    -0.8733E+02    -0.8733E+02
    -0.8733E+02    -0.8733E+02    -0.8733E+02    -0.8733E+02    -0.8733E+02    -0.8733E+02    -0.8733E+02    -0.8733E+02    -0.8733E+02    -0.8732E+02    -0.8732E+02    -0.8732E+02    -0.8731E+02    -0.8731E+02    -0.8730E+02    -0.8730E+02    -0.8729E+02    -0.8728E+02    -0.8727E+02    -0.8726E+02    -0.8725E+02    -0.8723E+02    -0.8722E+02    -0.8720E+02    -0.8718E+02    -0.8715E+02    -0.8713E+02    -0.8710E+02    -0.8707E+02    -0.8704E+02    -0.8701E+02    -0.8697E+02    -0.8693E+02    -0.8689E+02    -0.8684E+02    -0.8680E+02    -0.8675E+02    -0.8670E+02    -0.8665E+02    -0.8660E+02    -0.8656E+02    -0.8651E+02    -0.8647E+02    -0.8643E+02    -0.8639E+02    -0.8636E+02    -0.8633E+02    -0.8632E+02    -0.8631E+02    -0.8630E+02    -0.8631E+02    -0.8632E+02    -0.8634E+02    -0.8636E+02    -0.8639E+02    -0.8643E+02    -0.8647E+02    -0.8651E+02    -0.8656E+02    -0.8660E+02    -0.8665E+02    -0.8670E+02    -0.8675E+02    -0.8680E+02    -0.8684E+02    -0.8689E+02    -0.8693E+02    -0.8697E+02    -0.8701E+02    -0.8704E+02    -0.8707E+02    -0.8710E+02    -0.8713E+02    -0.8716E+02    -0.8718E+02    -0.8720E+02    -0.8722E+02    -0.8723E+02    -0.8725E+02    -0.8726E+02    -0.8727E+02    -0.8728E+02    -0.8729E+02    -0.8730E+02    -0.8731E+02    -0.8731E+02    -0.8732E+02    -0.8732E+02    -0.8732E+02    -0.8733E+02    -0.8733E+02    -0.8733E+02    -0.8733E+02    -0.8733E+02    -0.8733E+02    -0.8733E+02    -0.8733E+02    -0.8733E+02    -0.8733E+02    -0.8733E+02
    -0.8733E+02    -0.8733E+02    -0.8733E+02    -0.8733E+02    -0.8732E+02    -0.8732E+02    -0.8732E+02    -0.8732E+02    -0.8731E+02    -0.8731E+02    -0.8731E+02    -0.8730E+02    -0.8730E+02    -0.8729E+02    -0.8728E+02    -0.8728E+02    -0.8727E+02    -0.8726E+02    -0.8725E+02    -0.8724E+02    -0.8722E+02    -0.8721E+02    -0.8719E+02    -0.8717E+02    -0.8715E+02    -0.8713E+02    -0.8711E+02    -0.8708E+02    -0.8706E+02    -0.8703E+02    -0.8700E+02    -0.8697E+02    -0.8693E+02    -0.8690E+02    -0.8686E+02    -0.8682E+02    -0.8678E+02    -0.8674E+02    -0.8670E+02    -0.8667E+02    -0.8663E+02    -0.8659E+02    -0.8656E+02    -0.8653E+02    -0.8650E+02    -0.8648E+02    -0.8646E+02    -0.8645E+02    -0.8644E+02    -0.8644E+02    -0.8644E+02    -0.8645E+02    -0.8646E+02    -0.8648E+02    -0.8650E+02    -0.8653E+02    -0.8656E+02    -0.8659E+02    -0.8663E+02    -0.8667E+02    -0.8670E+02    -0.8674E+02    -0.8678E+02    -0.8682E+02    -0.8686E+02    -0.8690E+02    -0.8693E+02    -0.8697E+02    -0.8700E+02    -0.8703E+02    -0.8706E+02    -0.8709E+02    -0.8711E+02    -0.8713E+02    -0.8716E+02    -0.8717E+02    -0.8719E+02    -0.8721E+02    -0.8722E+02    -0.8724E+02    -0.8725E+02    -0.8726E+02    -0.8727E+02    -0.8728E+02    -0.8729E+02    -0.8729E+02    -0.8730E+02    -0.8730E+02    -0.8731E+02    -0.8731E+02    -0.8731E+02    -0.8732E+02    -0.8732E+02    -0.8732E+02    -0.8732E+02    -0.8733E+02    -0.8733E+02    -0.8733E+02    -0.8733E+02    -0.8733E+02
    -0.8733E+02    -0.8733E+02    -0.8732E+02    -0.8732E+02    -0.8732E+02    -0.8732E+02    -0.8731E+02    -0.8731E+02    -0.8730E+02    -0.8730E+02    -0.8729E+02    -0.8729E+02    -0.8728E+02    -0.8728E+02    -0.8727E+02    -0.8726E+02    -0.8725E+02    -0.8724E+02    -0.8723E+02    -0.8722E+02    -0.8720E+02    -0.8719E+02    -0.8717E+02    -0.8716E+02    -0.8714E+02    -0.8712E+02    -0.8710E+02    -0.8707E+02    -0.8705E+02    -0.8702E+02    -0.8700E+02    -0.8697E+02    -0.8694E+02    -0.8691E+02    -0.8688E+02    -0.8685E+02    -0.8682E+02    -0.8678E+02    -0.8675E+02    -0.8672E+02    -0.8669E+02    -0.8667E+02    -0.8664E+02    -0.8662E+02    -0.8660E+02    -0.8658E+02    -0.8656E+02    -0.8655E+02    -0.8655E+02    -0.8655E+02    -0.8655E+02    -0.8655E+02    -0.8656E+02    -0.8658E+02    -0.8660E+02    -0.8662E+02    -0.8664E+02    -0.8667E+02    -0.8669E+02    -0.8672E+02    -0.8675E+02    -0.8679E+02    -0.8682E+02    -0.8685E+02    -0.8688E+02    -0.8691E+02    -0.8694E+02    -0.8697E+02    -0.8700E+02    -0.8703E+02    -0.8705E+02    -0.8708E+02    -0.8710E+02    -0.8712E+02    -0.8714E+02    -0.8716E+02    -0.8717E+02    -0.8719E+02    -0.8721E+02    -0.8722E+02    -0.8723E+02    -0.8724E+02    -0.8725E+02    -0.8726E+02    -0.8727E+02    -0.8728E+02    -0.8728E+02    -0.8729E+02    -0.8729E+02    -0.8730E+02    -0.8730E+02    -0.8731E+02    -0.8731E+02    -0.8731E+02    -0.8732E+02    -0.8732E+02    -0.8732E+02    -0.8733E+02    -0.8733E+02    -0.8733E+02
    -0.8733E+02    -0.8733E+02    -0.8732E+02    -0.8732E+02    -0.8731E+02    -0.8731E+02    -0.8731E+02    -0.8730E+02    -0.8730E+02    -0.8729E+02    -0.8728E+02    -0.8728E+02    -0.8727E+02    -0.8726E+02    -0.8726E+02    -0.8725E+02    -0.8724E+02    -0.8723E+02    -0.8722E+02    -0.8720E+02    -0.8719E+02    -0.8718E+02    -0.8716E+02    -0.8715E+02    -0.8713E+02    -0.8711E+02    -0.8709E+02    -0.8707E+02    -0.8705E+02    -0.8703E+02    -0.8700E+02    -0.8698E+02    -0.8695E+02    -0.8693E+02    -0.8690E+02    -0.8688E+02    -0.8685E+02    -0.8682E+02    -0.8680E+02    -0.8677E+02    -0.8675E+02    -0.8673E+02    -0.8671E+02    -0.8669E+02    -0.8667E+02    -0.8666E+02    -0.8665E+02    -0.8664E+02    -0.8664E+02    -0.8664E+02    -0.8664E+02    -0.8664E+02    -0.8665E+02    -0.8666E+02    -0.8667E+02    -0.8669E+02    -0.8671E+02    -0.8673E+02    -0.8675E+02    -0.8678E+02    -0.8680E+02    -0.8683E+02    -0.8685E+02    -0.8688E+02    -0.8690E+02    -0.8693E+02    -0.8696E+02    -0.8698E+02    -0.8700E+02    -0.8703E+02    -0.8705E+02    -0.8707E+02    -0.8709E+02    -0.8711E+02    -0.8713E+02    -0.8715E+02    -0.8716E+02    -0.8718E+02    -0.8719E+02    -0.8720E+02    -0.8722E+02    -0.8723E+02    -0.8724E+02    -0.8725E+02    -0.8726E+02    -0.8726E+02    -0.8727E+02    -0.8728E+02    -0.8728E+02    -0.8729E+02    -0.8730E+02    -0.8730E+02    -0.8730E+02    -0.8731E+02    -0.8731E+02    -0.8732E+02    -0.8732E+02    -0.8732E+02    -0.8733E+02    -0.8733E+02
    -0.8732E+02    -0.8732E+02    -0.8732E+02    -0.8732E+02    -0.8731E+02    -0.8731E+02    -0.8730E+02    -0.8730E+02    -0.8729E+02    -0.8728E+02    -0.8728E+02    -0.8727E+02    -0.8726E+02    -0.8726E+02    -0.8725E+02    -0.8724E+02    -0.8723E+02    -0.8722E+02    -0.8721E+02    -0.8720E+02    -0.8718E+02    -0.8717E+02    -0.8716E+02    -0.8714E+02    -0.8712E+02    -0.8711E+02    -0.8709E+02    -0.8707E+02    -0.8705E+02    -0.8703E+02    -0.8701E+02    -0.8699E+02    -0.8697E+02    -0.8695E+02    -0.8693E+02    -0.8691E+02    -0.8688E+02    -0.8686E+02    -0.8684E+02    -0.8682E+02    -0.8680E+02    -0.8678E+02    -0.8677E+02    -0.8675E+02    -0.8674E+02    -0.8673E+02    -0.8672E+02    -0.8672E+02    -0.8671E+02    -0.8671E+02    -0.8671E+02    -0.8672E+02    -0.8672E+02    -0.8673E+02    -0.8674E+02    -0.8675E+02    -0.8677E+02    -0.8679E+02    -0.8680E+02    -0.8682E+02    -0.8684E+02    -0.8686E+02    -0.8688E+02    -0.8691E+02    -0.8693E+02    -0.8695E+02    -0.8697E+02    -0.8699E+02    -0.8701E+02    -0.8703E+02    -0.8705E+02    -0.8707E+02    -0.8709E+02    -0.8711E+02    -0.8713E+02    -0.8714E+02    -0.8716E+02    -0.8717E+02    -0.8718E+02    -0.8720E+02    -0.8721E+02    -0.8722E+02    -0.8723E+02    -0.8724E+02    -0.8725E+02    -0.8726E+02    -0.8726E+02    -0.8727E+02    -0.8728E+02    -0.8728E+02    -0.8729E+02    -0.8729E+02    -0.8730E+02    -0.8730E+02    -0.8731E+02    -0.8731E+02    -0.8732E+02    -0.8732E+02    -0.8732E+02    -0.8732E+02
    -0.8732E+02    -0.8732E+02    -0.8732E+02    -0.8731E+02    -0.8731E+02    -0.8730E+02    -0.8730E+02    -0.8729E+02    -0.8729E+02    -0.8728E+02    -0.8727E+02    -0.8727E+02    -0.8726E+02    -0.8725E+02    -0.8724E+02    -0.8723E+02    -0.8722E+02    -0.8721E+02    -0.8720E+02    -0.8719E+02    -0.8718E+02    -0.8717E+02    -0.8715E+02    -0.8714E+02    -0.8712E+02    -0.8711E+02    -0.8709E+02    -0.8708E+02    -0.8706E+02    -0.8704E+02    -0.8703E+02    -0.8701E+02    -0.8699E+02    -0.8697E+02    -0.8695E+02    -0.8693E+02    -0.8692E+02    -0.8690E+02    -0.8688E+02    -0.8686E+02    -0.8685E+02    -0.8683E+02    -0.8682E+02    -0.8681E+02    -0.8680E+02    -0.8679E+02    -0.8678E+02    -0.8678E+02    -0.8678E+02    -0.8677E+02    -0.8678E+02    -0.8678E+02    -0.8678E+02    -0.8679E+02    -0.8680E+02    -0.8681E+02    -0.8682E+02    -0.8683E+02    -0.8685E+02    -0.8686E+02    -0.8688E+02    -0.8690E+02    -0.8692E+02    -0.8693E+02    -0.8695E+02    -0.8697E+02    -0.8699E+02    -0.8701E+02    -0.8703E+02    -0.8704E+02    -0.8706E+02    -0.8708E+02    -0.8709E+02    -0.8711E+02    -0.8712E+02    -0.8714E+02    -0.8715E+02    -0.8717E+02    -0.8718E+02    -0.8719E+02    -0.8720E+02    -0.8721E+02    -0.8722E+02    -0.8723E+02    -0.8724E+02    -0.8725E+02    -0.8726E+02    -0.8726E+02    -0.8727E+02    -0.8728E+02    -0.8728E+02    -0.8729E+02    -0.8730E+02    -0.8730E+02    -0.8731E+02    -0.8731E+02    -0.8732E+02    -0.8732E+02    -0.8732E+02    -0.8732E+02
    -0.8732E+02    -0.8732E+02    -0.8732E+02    -0.8731E+02    -0.8731E+02    -0.8730E+02    -0.8730E+02    -0.8729E+02    -0.8728E+02    -0.8728E+02    -0.8727E+02    -0.8726E+02    -0.8725E+02    -0.8725E+02    -0.8724E+02    -0.8723E+02    -0.8722E+02    -0.8721E+02    -0.8720E+02    -0.8719E+02    -0.8718E+02    -0.8717E+02    -0.8715E+02    -0.8714E+02    -0.8713E+02    -0.8711E+02    -0.8710E+02    -0.8708E+02    -0.8707E+02    -0.8705E+02    -0.8704E+02    -0.8702E+02    -0.8701E+02    -0.8699E+02    -0.8698E+02    -0.8696E+02    -0.8695E+02    -0.8693E+02    -0.8692E+02    -0.8690E+02    -0.8689E+02    -0.8688E+02    -0.8687E+02    -0.8686E+02    -0.8685E+02    -0.8684E+02    -0.8684E+02    -0.8683E+02    -0.8683E+02    -0.8683E+02    -0.8683E+02    -0.8683E+02    -0.8684E+02    -0.8684E+02    -0.8685E+02    -0.8686E+02    -0.8687E+02    -0.8688E+02    -0.8689E+02    -0.8690E+02    -0.8692E+02    -0.8693E+02    -0.8695E+02    -0.8696E+02    -0.8698E+02    -0.8699E+02    -0.8701E+02    -0.8702E+02    -0.8704E+02    -0.8705E+02    -0.8707E+02    -0.8708E+02    -0.8710E+02    -0.8711E+02    -0.8713E+02    -0.8714E+02    -0.8715E+02    -0.8716E+02    -0.8718E+02    -0.8719E+02    -0.8720E+02    -0.8721E+02    -0.8722E+02    -0.8723E+02    -0.8724E+02    -0.8724E+02    -0.8725E+02    -0.8726E+02    -0.8727E+02    -0.8727E+02    -0.8728E+02    -0.8729E+02    -0.8729E+02    -0.8730E+02    -0.8730E+02    -0.8731E+02    -0.8731E+02    -0.8732E+02    -0.8732E+02    -0.8732E+02
    -0.8732E+02    -0.8732E+02    -0.8732E+02    -0.8731E+02    -0.8731E+02    -0.8730E+02    -0.8729E+02    -0.8729E+02    -0.8728E+02    -0.8727E+02    -0.8727E+02    -0.8726E+02    -0.8725E+02    -0.8724E+02    -0.8724E+02    -0.8723E+02    -0.8722E+02    -0.8721E+02    -0.8720E+02    -0.8719E+02    -0.8718E+02    -0.8717E+02    -0.8716E+02    -0.8714E+02    -0.8713E+02    -0.8712E+02    -0.8711E+02    -0.8709E+02    -0.8708E+02    -0.8707E+02    -0.8705E+02    -0.8704E+02    -0.8703E+02    -0.8701E+02    -0.8700E+02    -0.8699E+02    -0.8697E+02    -0.8696E+02    -0.8695E+02    -0.8694E+02    -0.8693E+02    -0.8692E+02    -0.8691E+02    -0.8690E+02    -0.8689E+02    -0.8689E+02    -0.8688E+02    -0.8688E+02    -0.8688E+02    -0.8688E+02    -0.8688E+02    -0.8688E+02    -0.8688E+02    -0.8689E+02    -0.8689E+02    -0.8690E+02    -0.8691E+02    -0.8692E+02    -0.8693E+02    -0.8694E+02    -0.8695E+02    -0.8696E+02    -0.8697E+02    -0.8699E+02    -0.8700E+02    -0.8701E+02    -0.8703E+02    -0.8704E+02    -0.8705E+02    -0.8707E+02    -0.8708E+02    -0.8709E+02    -0.8711E+02    -0.8712E+02    -0.8713E+02    -0.8714E+02    -0.8715E+02    -0.8717E+02    -0.8718E+02    -0.8719E+02    -0.8720E+02    -0.8721E+02    -0.8722E+02    -0.8722E+02    -0.8723E+02    -0.8724E+02    -0.8725E+02    -0.8726E+02    -0.8726E+02    -0.8727E+02    -0.8728E+02    -0.8728E+02    -0.8729E+02    -0.8730E+02    -0.8730E+02    -0.8731E+02    -0.8731E+02    -0.8732E+02    -0.8732E+02    -0.8732E+02
    -0.8732E+02    -0.8732E+02    -0.8732E+02    -0.8731E+02    -0.8731E+02    -0.8730E+02    -0.8729E+02    -0.8729E+02    -0.8728E+02    -0.8727E+02    -0.8727E+02    -0.8726E+02    -0.8725E+02    -0.8724E+02    -0.8723E+02    -0.8723E+02    -0.8722E+02    -0.8721E+02    -0.8720E+02    -0.8719E+02    -0.8718E+02    -0.8717E+02    -0.8716E+02    -0.8715E+02    -0.8714E+02    -0.8713E+02    -0.8712E+02    -0.8710E+02    -0.8709E+02    -0.8708E+02    -0.8707E+02    -0.8706E+02    -0.8704E+02    -0.8703E+02    -0.8702E+02    -0.8701E+02    -0.8700E+02    -0.8699E+02    -0.8698E+02    -0.8697E+02    -0.8696E+02    -0.8695E+02    -0.8694E+02    -0.8694E+02    -0.8693E+02    -0.8693E+02    -0.8692E+02    -0.8692E+02    -0.8692E+02    -0.8692E+02    -0.8692E+02    -0.8692E+02    -0.8692E+02    -0.8693E+02    -0.8693E+02    -0.8694E+02    -0.8694E+02    -0.8695E+02    -0.8696E+02    -0.8697E+02    -0.8698E+02    -0.8699E+02    -0.8700E+02    -0.8701E+02    -0.8702E+02    -0.8703E+02    -0.8704E+02    -0.8706E+02    -0.8707E+02    -0.8708E+02    -0.8709E+02    -0.8710E+02    -0.8711E+02    -0.8713E+02    -0.8714E+02    -0.8715E+02    -0.8716E+02    -0.8717E+02    -0.8718E+02    -0.8719E+02    -0.8720E+02    -0.8721E+02    -0.8722E+02    -0.8722E+02    -0.8723E+02    -0.8724E+02    -0.8725E+02    -0.8726E+02    -0.8726E+02    -0.8727E+02    -0.8728E+02    -0.8728E+02    -0.8729E+02    -0.8730E+02    -0.8730E+02    -0.8731E+02    -0.8731E+02    -0.8732E+02    -0.8732E+02    -0.8732E+02
    -0.8732E+02    -0.8732E+02    -0.8732E+02    -0.8731E+02    -0.8731E+02    -0.8730E+02    -0.8729E+02    -0.8729E+02    -0.8728E+02    -0.8727E+02    -0.8727E+02    -0.8726E+02    -0.8725E+02    -0.8724E+02    -0.8724E+02    -0.8723E+02    -0.8722E+02    -0.8721E+02    -0.8720E+02    -0.8719E+02    -0.8718E+02    -0.8717E+02    -0.8716E+02    -0.8716E+02    -0.8715E+02    -0.8714E+02    -0.8712E+02    -0.8711E+02    -0.8710E+02    -0.8709E+02    -0.8708E+02    -0.8707E+02    -0.8706E+02    -0.8705E+02    -0.8704E+02    -0.8703E+02    -0.8702E+02    -0.8701E+02    -0.8701E+02    -0.8700E+02    -0.8699E+02    -0.8698E+02    -0.8698E+02    -0.8697E+02    -0.8697E+02    -0.8696E+02    -0.8696E+02    -0.8696E+02    -0.8696E+02    -0.8696E+02    -0.8696E+02    -0.8696E+02    -0.8696E+02    -0.8696E+02    -0.8697E+02    -0.8697E+02    -0.8698E+02    -0.8698E+02    -0.8699E+02    -0.8700E+02    -0.8701E+02    -0.8701E+02    -0.8702E+02    -0.8703E+02    -0.8704E+02    -0.8705E+02    -0.8706E+02    -0.8707E+02    -0.8708E+02    -0.8709E+02    -0.8710E+02    -0.8711E+02    -0.8712E+02    -0.8713E+02    -0.8714E+02    -0.8715E+02    -0.8716E+02    -0.8717E+02    -0.8718E+02    -0.8719E+02    -0.8720E+02    -0.8721E+02    -0.8722E+02    -0.8723E+02    -0.8723E+02    -0.8724E+02    -0.8725E+02    -0.8726E+02    -0.8726E+02    -0.8727E+02    -0.8728E+02    -0.8728E+02    -0.8729E+02    -0.8729E+02    -0.8730E+02    -0.8731E+02    -0.8731E+02    -0.8732E+02    -0.8732E+02    -0.8732E+02
    -0.8732E+02    -0.8732E+02    -0.8732E+02    -0.8731E+02    -0.8731E+02    -0.8730E+02    -0.8729E+02    -0.8729E+02    -0.8728E+02    -0.8727E+02    -0.8727E+02    -0.8726E+02    -0.8725E+02    -0.8724E+02    -0.8724E+02    -0.8723E+02    -0.8722E+02    -0.8721E+02    -0.8721E+02    -0.8720E+02    -0.8719E+02    -0.8718E+02    -0.8717E+02    -0.8716E+02    -0.8715E+02    -0.8714E+02    -0.8713E+02    -0.8713E+02    -0.8712E+02    -0.8711E+02    -0.8710E+02    -0.8709E+02    -0.8708E+02    -0.8707E+02    -0.8706E+02    -0.8705E+02    -0.8705E+02    -0.8704E+02    -0.8703E+02    -0.8702E+02    -0.8702E+02    -0.8701E+02    -0.8701E+02    -0.8700E+02    -0.8700E+02    -0.8699E+02    -0.8699E+02    -0.8699E+02    -0.8699E+02    -0.8699E+02    -0.8699E+02    -0.8699E+02    -0.8699E+02    -0.8699E+02    -0.8700E+02    -0.8700E+02    -0.8701E+02    -0.8701E+02    -0.8702E+02    -0.8702E+02    -0.8703E+02    -0.8704E+02    -0.8705E+02    -0.8705E+02    -0.8706E+02    -0.8707E+02    -0.8708E+02    -0.8709E+02    -0.8710E+02    -0.8711E+02    -0.8712E+02    -0.8712E+02    -0.8713E+02    -0.8714E+02    -0.8715E+02    -0.8716E+02    -0.8717E+02    -0.8718E+02    -0.8719E+02    -0.8720E+02    -0.8720E+02    -0.8721E+02    -0.8722E+02    -0.8723E+02    -0.8723E+02    -0.8724E+02    -0.8725E+02    -0.8726E+02    -0.8726E+02    -0.8727E+02    -0.8728E+02    -0.8728E+02    -0.8729E+02    -0.8729E+02    -0.8730E+02    -0.8731E+02    -0.8731E+02    -0.8732E+02    -0.8732E+02    -0.8732E+02
    -0.8732E+02    -0.8732E+02    -0.8732E+02    -0.8731E+02    -0.8731E+02    -0.8730E+02    -0.8729E+02    -0.8729E+02    -0.8728E+02    -0.8727E+02    -0.8727E+02    -0.8726E+02    -0.8725E+02    -0.8725E+02    -0.8724E+02    -0.8723E+02    -0.8722E+02    -0.8722E+02    -0.8721E+02    -0.8720E+02    -0.8719E+02    -0.8719E+02    -0.8718E+02    -0.8717E+02    -0.8716E+02    -0.8715E+02    -0.8715E+02    -0.8714E+02    -0.8713E+02    -0.8712E+02    -0.8711E+02    -0.8710E+02    -0.8710E+02    -0.8709E+02    -0.8708E+02    -0.8707E+02    -0.8707E+02    -0.8706E+02    -0.8705E+02    -0.8705E+02    -0.8704E+02    -0.8704E+02    -0.8703E+02    -0.8703E+02    -0.8702E+02    -0.8702E+02    -0.8702E+02    -0.8702E+02    -0.8702E+02    -0.8702E+02    -0.8702E+02    -0.8702E+02    -0.8702E+02    -0.8702E+02    -0.8702E+02    -0.8703E+02    -0.8703E+02    -0.8704E+02    -0.8704E+02    -0.8705E+02    -0.8705E+02    -0.8706E+02    -0.8707E+02    -0.8707E+02    -0.8708E+02    -0.8709E+02    -0.8710E+02    -0.8710E+02    -0.8711E+02    -0.8712E+02    -0.8713E+02    -0.8714E+02    -0.8714E+02    -0.8715E+02    -0.8716E+02    -0.8717E+02    -0.8718E+02    -0.8718E+02    -0.8719E+02    -0.8720E+02    -0.8721E+02    -0.8722E+02    -0.8722E+02    -0.8723E+02    -0.8724E+02    -0.8724E+02    -0.8725E+02    -0.8726E+02    -0.8726E+02    -0.8727E+02    -0.8728E+02    -0.8728E+02    -0.8729E+02    -0.8729E+02    -0.8730E+02    -0.8731E+02    -0.8731E+02    -0.8732E+02    -0.8732E+02    -0.8732E+02
    -0.8732E+02    -0.8732E+02    -0.8732E+02    -0.8731E+02    -0.8731E+02    -0.8730E+02    -0.8729E+02    -0.8729E+02    -0.8728E+02    -0.8728E+02    -0.8727E+02    -0.8726E+02    -0.8726E+02    -0.8725E+02    -0.8724E+02    -0.8724E+02    -0.8723E+02    -0.8722E+02    -0.8721E+02    -0.8721E+02    -0.8720E+02    -0.8719E+02    -0.8719E+02    -0.8718E+02    -0.8717E+02    -0.8716E+02    -0.8716E+02    -0.8715E+02    -0.8714E+02    -0.8713E+02    -0.8713E+02    -0.8712E+02    -0.8711E+02    -0.8711E+02    -0.8710E+02    -0.8709E+02    -0.8709E+02    -0.8708E+02    -0.8707E+02    -0.8707E+02    -0.8706E+02    -0.8706E+02    -0.8706E+02    -0.8705E+02    -0.8705E+02    -0.8705E+02    -0.8705E+02    -0.8704E+02    -0.8704E+02    -0.8704E+02    -0.8704E+02    -0.8704E+02    -0.8705E+02    -0.8705E+02    -0.8705E+02    -0.8705E+02    -0.8706E+02    -0.8706E+02    -0.8706E+02    -0.8707E+02    -0.8707E+02    -0.8708E+02    -0.8709E+02    -0.8709E+02    -0.8710E+02    -0.8710E+02    -0.8711E+02    -0.8712E+02    -0.8713E+02    -0.8713E+02    -0.8714E+02    -0.8715E+02    -0.8715E+02    -0.8716E+02    -0.8717E+02    -0.8718E+02    -0.8718E+02    -0.8719E+02    -0.8720E+02    -0.8721E+02    -0.8721E+02    -0.8722E+02    -0.8723E+02    -0.8723E+02    -0.8724E+02    -0.8725E+02    -0.8725E+02    -0.8726E+02    -0.8727E+02    -0.8727E+02    -0.8728E+02    -0.8728E+02    -0.8729E+02    -0.8730E+02    -0.8730E+02    -0.8731E+02    -0.8731E+02    -0.8732E+02    -0.8732E+02    -0.8732E+02
    -0.8732E+02    -0.8732E+02    -0.8732E+02    -0.8731E+02    -0.8731E+02    -0.8730E+02    -0.8730E+02    -0.8729E+02    -0.8728E+02    -0.8728E+02    -0.8727E+02    -0.8726E+02    -0.8726E+02    -0.8725E+02    -0.8725E+02    -0.8724E+02    -0.8723E+02    -0.8723E+02    -0.8722E+02    -0.8721E+02    -0.8721E+02    -0.8720E+02    -0.8719E+02    -0.8719E+02    -0.8718E+02    -0.8717E+02    -0.8717E+02    -0.8716E+02    -0.8715E+02    -0.8715E+02    -0.8714E+02    -0.8713E+02    -0.8713E+02    -0.8712E+02    -0.8711E+02    -0.8711E+02    -0.8710E+02    -0.8710E+02    -0.8709E+02    -0.8709E+02    -0.8709E+02    -0.8708E+02    -0.8708E+02    -0.8708E+02    -0.8707E+02    -0.8707E+02    -0.8707E+02    -0.8707E+02    -0.8707E+02    -0.8707E+02    -0.8707E+02    -0.8707E+02    -0.8707E+02    -0.8707E+02    -0.8707E+02    -0.8707E+02    -0.8708E+02    -0.8708E+02    -0.8708E+02    -0.8709E+02    -0.8709E+02    -0.8710E+02    -0.8710E+02    -0.8711E+02    -0.8711E+02    -0.8712E+02    -0.8713E+02    -0.8713E+02    -0.8714E+02    -0.8714E+02    -0.8715E+02    -0.8716E+02    -0.8716E+02    -0.8717E+02    -0.8718E+02    -0.8718E+02    -0.8719E+02    -0.8720E+02    -0.8720E+02    -0.8721E+02    -0.8722E+02    -0.8722E+02    -0.8723E+02    -0.8724E+02    -0.8724E+02    -0.8725E+02    -0.8726E+02    -0.8726E+02    -0.8727E+02    -0.8727E+02    -0.8728E+02    -0.8729E+02    -0.8729E+02    -0.8730E+02    -0.8730E+02    -0.8731E+02    -0.8731E+02    -0.8732E+02    -0.8732E+02    -0.8732E+02
    -0.8732E+02    -0.8732E+02    -0.8732E+02    -0.8731E+02    -0.8731E+02    -0.8730E+02    -0.8730E+02    -0.8729E+02    -0.8728E+02    -0.8728E+02    -0.8727E+02    -0.8727E+02    -0.8726E+02    -0.8726E+02    -0.8725E+02    -0.8724E+02    -0.8724E+02    -0.8723E+02    -0.8723E+02    -0.8722E+02    -0.8721E+02    -0.8721E+02    -0.8720E+02    -0.8719E+02    -0.8719E+02    -0.8718E+02    -0.8718E+02    -0.8717E+02    -0.8716E+02    -0.8716E+02    -0.8715E+02    -0.8715E+02    -0.8714E+02    -0.8714E+02    -0.8713E+02    -0.8713E+02    -0.8712E+02    -0.8712E+02    -0.8711E+02    -0.8711E+02    -0.8710E+02    -0.8710E+02    -0.8710E+02    -0.8710E+02    -0.8709E+02    -0.8709E+02    -0.8709E+02    -0.8709E+02    -0.8709E+02    -0.8709E+02    -0.8709E+02    -0.8709E+02    -0.8709E+02    -0.8709E+02    -0.8709E+02    -0.8710E+02    -0.8710E+02    -0.8710E+02    -0.8710E+02    -0.8711E+02    -0.8711E+02    -0.8712E+02    -0.8712E+02    -0.8712E+02    -0.8713E+02    -0.8713E+02    -0.8714E+02    -0.8715E+02    -0.8715E+02    -0.8716E+02    -0.8716E+02    -0.8717E+02    -0.8717E+02    -0.8718E+02    -0.8719E+02    -0.8719E+02    -0.8720E+02    -0.8721E+02    -0.8721E+02    -0.8722E+02    -0.8722E+02    -0.8723E+02    -0.8724E+02    -0.8724E+02    -0.8725E+02    -0.8725E+02    -0.8726E+02    -0.8726E+02    -0.8727E+02    -0.8728E+02    -0.8728E+02    -0.8729E+02    -0.8729E+02    -0.8730E+02    -0.8730E+02    -0.8731E+02    -0.8731E+02    -0.8732E+02    -0.8732E+02    -0.8732E+02
    -0.8732E+02    -0.8732E+02    -0.8732E+02    -0.8731E+02    -0.8731E+02    -0.8730E+02    -0.8730E+02    -0.8729E+02    -0.8729E+02    -0.8728E+02    -0.8728E+02    -0.8727E+02    -0.8726E+02    -0.8726E+02    -0.8725E+02    -0.8725E+02    -0.8724E+02    -0.8724E+02    -0.8723E+02    -0.8723E+02    -0.8722E+02    -0.8721E+02    -0.8721E+02    -0.8720E+02    -0.8720E+02    -0.8719E+02    -0.8719E+02    -0.8718E+02    -0.8717E+02    -0.8717E+02    -0.8716E+02    -0.8716E+02    -0.8715E+02    -0.8715E+02    -0.8714E+02    -0.8714E+02    -0.8714E+02    -0.8713E+02    -0.8713E+02    -0.8713E+02    -0.8712E+02    -0.8712E+02    -0.8712E+02    -0.8711E+02    -0.8711E+02    -0.8711E+02    -0.8711E+02    -0.8711E+02    -0.8711E+02    -0.8711E+02    -0.8711E+02    -0.8711E+02    -0.8711E+02    -0.8711E+02    -0.8711E+02    -0.8711E+02    -0.8712E+02    -0.8712E+02    -0.8712E+02    -0.8712E+02    -0.8713E+02    -0.8713E+02    -0.8714E+02    -0.8714E+02    -0.8714E+02    -0.8715E+02    -0.8715E+02    -0.8716E+02    -0.8716E+02    -0.8717E+02    -0.8717E+02    -0.8718E+02    -0.8718E+02    -0.8719E+02    -0.8720E+02    -0.8720E+02    -0.8721E+02    -0.8721E+02    -0.8722E+02    -0.8722E+02    -0.8723E+02    -0.8723E+02    -0.8724E+02    -0.8725E+02    -0.8725E+02    -0.8726E+02    -0.8726E+02    -0.8727E+02    -0.8727E+02    -0.8728E+02    -0.8728E+02    -0.8729E+02    -0.8729E+02    -0.8730E+02    -0.8730E+02    -0.8731E+02    -0.8731E+02    -0.8732E+02    -0.8732E+02    -0.8732E+02
    -0.8732E+02    -0.8732E+02    -0.8732E+02    -0.8731E+02    -0.8731E+02    -0.8730E+02    -0.8730E+02    -0.8729E+02    -0.8729E+02    -0.8728E+02    -0.8728E+02    -0.8727E+02    -0.8727E+02    -0.8726E+02    -0.8726E+02    -0.8725E+02    -0.8725E+02    -0.8724E+02    -0.8724E+02    -0.8723E+02    -0.8723E+02    -0.8722E+02    -0.8722E+02    -0.8721E+02    -0.8721E+02    -0.8720E+02    -0.8720E+02    -0.8719E+02    -0.8719E+02    -0.8718E+02    -0.8718E+02    -0.8717E+02    -0.8717E+02    -0.8716E+02    -0.8716E+02    -0.8715E+02    -0.8715E+02    -0.8715E+02    -0.8714E+02    -0.8714E+02    -0.8714E+02    -0.8714E+02    -0.8713E+02    -0.8713E+02    -0.8713E+02    -0.8713E+02    -0.8713E+02    -0.8713E+02    -0.8713E+02    -0.8713E+02    -0.8713E+02    -0.8713E+02    -0.8713E+02    -0.8713E+02    -0.8713E+02    -0.8713E+02    -0.8713E+02    -0.8714E+02    -0.8714E+02    -0.8714E+02    -0.8714E+02    -0.8715E+02    -0.8715E+02    -0.8715E+02    -0.8716E+02    -0.8716E+02    -0.8717E+02    -0.8717E+02    -0.8717E+02    -0.8718E+02    -0.8718E+02    -0.8719E+02    -0.8719E+02    -0.8720E+02    -0.8720E+02    -0.8721E+02    -0.8721E+02    -0.8722E+02    -0.8722E+02    -0.8723E+02    -0.8723E+02    -0.8724E+02    -0.8724E+02    -0.8725E+02    -0.8726E+02    -0.8726E+02    -0.8727E+02    -0.8727E+02    -0.8728E+02    -0.8728E+02    -0.8729E+02    -0.8729E+02    -0.8730E+02    -0.8730E+02    -0.8731E+02    -0.8731E+02    -0.8732E+02    -0.8732E+02    -0.8732E+02    -0.8732E+02
    -0.8732E+02    -0.8732E+02    -0.8732E+02    -0.8732E+02    -0.8731E+02    -0.8731E+02    -0.8730E+02    -0.8730E+02    -0.8729E+02    -0.8729E+02    -0.8728E+02    -0.8728E+02    -0.8727E+02    -0.8727E+02    -0.8726E+02    -0.8726E+02    -0.8725E+02    -0.8725E+02    -0.8724E+02    -0.8724E+02    -0.8723E+02    -0.8723E+02    -0.8722E+02    -0.8722E+02    -0.8721E+02    -0.8721E+02    -0.8720E+02    -0.8720E+02    -0.8720E+02    -0.8719E+02    -0.8719E+02    -0.8718E+02    -0.8718E+02    -0.8717E+02    -0.8717E+02    -0.8717E+02    -0.8716E+02    -0.8716E+02    -0.8716E+02    -0.8716E+02    -0.8715E+02    -0.8715E+02    -0.8715E+02    -0.8715E+02    -0.8715E+02    -0.8714E+02    -0.8714E+02    -0.8714E+02    -0.8714E+02    -0.8714E+02    -0.8714E+02    -0.8714E+02    -0.8714E+02    -0.8714E+02    -0.8715E+02    -0.8715E+02    -0.8715E+02    -0.8715E+02    -0.8715E+02    -0.8716E+02    -0.8716E+02    -0.8716E+02    -0.8716E+02    -0.8717E+02    -0.8717E+02    -0.8717E+02    -0.8718E+02    -0.8718E+02    -0.8719E+02    -0.8719E+02    -0.8719E+02    -0.8720E+02    -0.8720E+02    -0.8721E+02    -0.8721E+02    -0.8722E+02    -0.8722E+02    -0.8723E+02    -0.8723E+02    -0.8724E+02    -0.8724E+02    -0.8725E+02    -0.8725E+02    -0.8725E+02    -0.8726E+02    -0.8726E+02    -0.8727E+02    -0.8727E+02    -0.8728E+02    -0.8728E+02    -0.8729E+02    -0.8729E+02    -0.8730E+02    -0.8730E+02    -0.8731E+02    -0.8731E+02    -0.8732E+02    -0.8732E+02    -0.8732E+02    -0.8732E+02
    -0.8732E+02    -0.8732E+02    -0.8732E+02    -0.8732E+02    -0.8731E+02    -0.8731E+02    -0.8730E+02    -0.8730E+02    -0.8729E+02    -0.8729E+02    -0.8728E+02    -0.8728E+02    -0.8728E+02    -0.8727E+02    -0.8727E+02    -0.8726E+02    -0.8726E+02    -0.8725E+02    -0.8725E+02    -0.8724E+02    -0.8724E+02    -0.8723E+02    -0.8723E+02    -0.8723E+02    -0.8722E+02    -0.8722E+02    -0.8721E+02    -0.8721E+02    -0.8721E+02    -0.8720E+02    -0.8720E+02    -0.8719E+02    -0.8719E+02    -0.8719E+02    -0.8718E+02    -0.8718E+02    -0.8718E+02    -0.8717E+02    -0.8717E+02    -0.8717E+02    -0.8717E+02    -0.8717E+02    -0.8716E+02    -0.8716E+02    -0.8716E+02    -0.8716E+02    -0.8716E+02    -0.8716E+02    -0.8716E+02    -0.8716E+02    -0.8716E+02    -0.8716E+02    -0.8716E+02    -0.8716E+02    -0.8716E+02    -0.8716E+02    -0.8716E+02    -0.8716E+02    -0.8717E+02    -0.8717E+02    -0.8717E+02    -0.8717E+02    -0.8718E+02    -0.8718E+02    -0.8718E+02    -0.8719E+02    -0.8719E+02    -0.8719E+02    -0.8720E+02    -0.8720E+02    -0.8720E+02    -0.8721E+02    -0.8721E+02    -0.8722E+02    -0.8722E+02    -0.8722E+02    -0.8723E+02    -0.8723E+02    -0.8724E+02    -0.8724E+02    -0.8725E+02    -0.8725E+02    -0.8725E+02    -0.8726E+02    -0.8726E+02    -0.8727E+02    -0.8727E+02    -0.8728E+02    -0.8728E+02    -0.8729E+02    -0.8729E+02    -0.8729E+02    -0.8730E+02    -0.8730E+02    -0.8731E+02    -0.8731E+02    -0.8732E+02    -0.8732E+02    -0.8732E+02    -0.8732E+02
    -0.8732E+02    -0.8732E+02    -0.8732E+02    -0.8732E+02    -0.8731E+02    -0.8731E+02    -0.8730E+02    -0.8730E+02    -0.8730E+02    -0.8729E+02    -0.8729E+02    -0.8728E+02    -0.8728E+02    -0.8727E+02    -0.8727E+02    -0.8727E+02    -0.8726E+02    -0.8726E+02    -0.8725E+02    -0.8725E+02    -0.8725E+02    -0.8724E+02    -0.8724E+02    -0.8723E+02    -0.8723E+02    -0.8723E+02    -0.8722E+02    -0.8722E+02    -0.8721E+02    -0.8721E+02    -0.8721E+02    -0.8720E+02    -0.8720E+02    -0.8720E+02    -0.8719E+02    -0.8719E+02    -0.8719E+02    -0.8719E+02    -0.8718E+02    -0.8718E+02    -0.8718E+02    -0.8718E+02    -0.8718E+02    -0.8718E+02    -0.8717E+02    -0.8717E+02    -0.8717E+02    -0.8717E+02    -0.8717E+02    -0.8717E+02    -0.8717E+02    -0.8717E+02    -0.8717E+02    -0.8717E+02    -0.8717E+02    -0.8718E+02    -0.8718E+02    -0.8718E+02    -0.8718E+02    -0.8718E+02    -0.8718E+02    -0.8719E+02    -0.8719E+02    -0.8719E+02    -0.8719E+02    -0.8720E+02    -0.8720E+02    -0.8720E+02    -0.8721E+02    -0.8721E+02    -0.8721E+02    -0.8722E+02    -0.8722E+02    -0.8722E+02    -0.8723E+02    -0.8723E+02    -0.8724E+02    -0.8724E+02    -0.8724E+02    -0.8725E+02    -0.8725E+02    -0.8726E+02    -0.8726E+02    -0.8726E+02    -0.8727E+02    -0.8727E+02    -0.8728E+02    -0.8728E+02    -0.8728E+02    -0.8729E+02    -0.8729E+02    -0.8730E+02    -0.8730E+02    -0.8731E+02    -0.8731E+02    -0.8731E+02    -0.8732E+02    -0.8732E+02    -0.8732E+02    -0.8732E+02
    -0.8732E+02    -0.8732E+02    -0.8732E+02    -0.8732E+02    -0.8731E+02    -0.8731E+02    -0.8731E+02    -0.8730E+02    -0.8730E+02    -0.8729E+02    -0.8729E+02    -0.8729E+02    -0.8728E+02    -0.8728E+02    -0.8727E+02    -0.8727E+02    -0.8727E+02    -0.8726E+02    -0.8726E+02    -0.8726E+02    -0.8725E+02    -0.8725E+02    -0.8724E+02    -0.8724E+02    -0.8724E+02    -0.8723E+02    -0.8723E+02    -0.8723E+02    -0.8722E+02    -0.8722E+02    -0.8722E+02    -0.8721E+02    -0.8721E+02    -0.8721E+02    -0.8721E+02    -0.8720E+02    -0.8720E+02    -0.8720E+02    -0.8720E+02    -0.8719E+02    -0.8719E+02    -0.8719E+02    -0.8719E+02    -0.8719E+02    -0.8719E+02    -0.8719E+02    -0.8719E+02    -0.8719E+02    -0.8718E+02    -0.8718E+02    -0.8718E+02    -0.8719E+02    -0.8719E+02    -0.8719E+02    -0.8719E+02    -0.8719E+02    -0.8719E+02    -0.8719E+02    -0.8719E+02    -0.8719E+02    -0.8720E+02    -0.8720E+02    -0.8720E+02    -0.8720E+02    -0.8720E+02    -0.8721E+02    -0.8721E+02    -0.8721E+02    -0.8722E+02    -0.8722E+02    -0.8722E+02    -0.8723E+02    -0.8723E+02    -0.8723E+02    -0.8724E+02    -0.8724E+02    -0.8724E+02    -0.8725E+02    -0.8725E+02    -0.8725E+02    -0.8726E+02    -0.8726E+02    -0.8726E+02    -0.8727E+02    -0.8727E+02    -0.8728E+02    -0.8728E+02    -0.8728E+02    -0.8729E+02    -0.8729E+02    -0.8730E+02    -0.8730E+02    -0.8730E+02    -0.8731E+02    -0.8731E+02    -0.8731E+02    -0.8732E+02    -0.8732E+02    -0.8732E+02    -0.8732E+02
    -0.8733E+02    -0.8733E+02    -0.8732E+02    -0.8732E+02    -0.8732E+02    -0.8731E+02    -0.8731E+02    -0.8730E+02    -0.8730E+02    -0.8730E+02    -0.8729E+02    -0.8729E+02    -0.8729E+02    -0.8728E+02    -0.8728E+02    -0.8727E+02    -0.8727E+02    -0.8727E+02    -0.8726E+02    -0.8726E+02    -0.8726E+02    -0.8725E+02    -0.8725E+02    -0.8725E+02    -0.8724E+02    -0.8724E+02    -0.8724E+02    -0.8723E+02    -0.8723E+02    -0.8723E+02    -0.8723E+02    -0.8722E+02    -0.8722E+02    -0.8722E+02    -0.8722E+02    -0.8721E+02    -0.8721E+02    -0.8721E+02    -0.8721E+02    -0.8721E+02    -0.8720E+02    -0.8720E+02    -0.8720E+02    -0.8720E+02    -0.8720E+02    -0.8720E+02    -0.8720E+02    -0.8720E+02    -0.8720E+02    -0.8720E+02    -0.8720E+02    -0.8720E+02    -0.8720E+02    -0.8720E+02    -0.8720E+02    -0.8720E+02    -0.8720E+02    -0.8720E+02    -0.8720E+02    -0.8721E+02    -0.8721E+02    -0.8721E+02    -0.8721E+02    -0.8721E+02    -0.8721E+02    -0.8722E+02    -0.8722E+02    -0.8722E+02    -0.8722E+02    -0.8723E+02    -0.8723E+02    -0.8723E+02    -0.8724E+02    -0.8724E+02    -0.8724E+02    -0.8725E+02    -0.8725E+02    -0.8725E+02    -0.8726E+02    -0.8726E+02    -0.8726E+02    -0.8727E+02    -0.8727E+02    -0.8727E+02    -0.8728E+02    -0.8728E+02    -0.8728E+02    -0.8729E+02    -0.8729E+02    -0.8729E+02    -0.8730E+02    -0.8730E+02    -0.8730E+02    -0.8731E+02    -0.8731E+02    -0.8732E+02    -0.8732E+02    -0.8732E+02    -0.8733E+02    -0.8733E+02
    -0.8733E+02    -0.8733E+02    -0.8732E+02    -0.8732E+02    -0.8732E+02    -0.8731E+02    -0.8731E+02    -0.8731E+02    -0.8730E+02    -0.8730E+02    -0.8730E+02    -0.8729E+02    -0.8729E+02    -0.8729E+02    -0.8728E+02    -0.8728E+02    -0.8728E+02    -0.8727E+02    -0.8727E+02    -0.8727E+02    -0.8726E+02    -0.8726E+02    -0.8726E+02    -0.8725E+02    -0.8725E+02    -0.8725E+02    -0.8724E+02    -0.8724E+02    -0.8724E+02    -0.8724E+02    -0.8723E+02    -0.8723E+02    -0.8723E+02    -0.8723E+02    -0.8723E+02    -0.8722E+02    -0.8722E+02    -0.8722E+02    -0.8722E+02    -0.8722E+02    -0.8721E+02    -0.8721E+02    -0.8721E+02    -0.8721E+02    -0.8721E+02    -0.8721E+02    -0.8721E+02    -0.8721E+02    -0.8721E+02    -0.8721E+02    -0.8721E+02    -0.8721E+02    -0.8721E+02    -0.8721E+02    -0.8721E+02    -0.8721E+02    -0.8721E+02    -0.8721E+02    -0.8721E+02    -0.8722E+02    -0.8722E+02    -0.8722E+02    -0.8722E+02    -0.8722E+02    -0.8722E+02    -0.8723E+02    -0.8723E+02    -0.8723E+02    -0.8723E+02    -0.8724E+02    -0.8724E+02    -0.8724E+02    -0.8724E+02    -0.8725E+02    -0.8725E+02    -0.8725E+02    -0.8726E+02    -0.8726E+02    -0.8726E+02    -0.8726E+02    -0.8727E+02    -0.8727E+02    -0.8727E+02    -0.8728E+02    -0.8728E+02    -0.8728E+02    -0.8729E+02    -0.8729E+02    -0.8729E+02    -0.8730E+02    -0.8730E+02    -0.8730E+02    -0.8731E+02    -0.8731E+02    -0.8731E+02    -0.8732E+02    -0.8732E+02    -0.8732E+02    -0.8733E+02    -0.8733E+02
    -0.8733E+02    -0.8733E+02    -0.8732E+02    -0.8732E+02    -0.8732E+02    -0.8731E+02    -0.8731E+02    -0.8731E+02    -0.8730E+02    -0.8730E+02    -0.8730E+02    -0.8730E+02    -0.8729E+02    -0.8729E+02    -0.8729E+02    -0.8728E+02    -0.8728E+02    -0.8728E+02    -0.8727E+02    -0.8727E+02    -0.8727E+02    -0.8727E+02    -0.8726E+02    -0.8726E+02    -0.8726E+02    -0.8725E+02    -0.8725E+02    -0.8725E+02    -0.8725E+02    -0.8724E+02    -0.8724E+02    -0.8724E+02    -0.8724E+02    -0.8724E+02    -0.8723E+02    -0.8723E+02    -0.8723E+02    -0.8723E+02    -0.8723E+02    -0.8723E+02    -0.8722E+02    -0.8722E+02    -0.8722E+02    -0.8722E+02    -0.8722E+02    -0.8722E+02    -0.8722E+02    -0.8722E+02    -0.8722E+02    -0.8722E+02    -0.8722E+02    -0.8722E+02    -0.8722E+02    -0.8722E+02    -0.8722E+02    -0.8722E+02    -0.8722E+02    -0.8722E+02    -0.8722E+02    -0.8723E+02    -0.8723E+02    -0.8723E+02    -0.8723E+02    -0.8723E+02    -0.8723E+02    -0.8724E+02    -0.8724E+02    -0.8724E+02    -0.8724E+02    -0.8724E+02    -0.8725E+02    -0.8725E+02    -0.8725E+02    -0.8725E+02    -0.8726E+02    -0.8726E+02    -0.8726E+02    -0.8726E+02    -0.8727E+02    -0.8727E+02    -0.8727E+02    -0.8728E+02    -0.8728E+02    -0.8728E+02    -0.8728E+02    -0.8729E+02    -0.8729E+02    -0.8729E+02    -0.8730E+02    -0.8730E+02    -0.8730E+02    -0.8731E+02    -0.8731E+02    -0.8731E+02    -0.8731E+02    -0.8732E+02    -0.8732E+02    -0.8732E+02    -0.8733E+02    -0.8733E+02
    -0.8733E+02    -0.8733E+02    -0.8732E+02    -0.8732E+02    -0.8732E+02    -0.8732E+02    -0.8731E+02    -0.8731E+02    -0.8731E+02    -0.8730E+02    -0.8730E+02    -0.8730E+02    -0.8730E+02    -0.8729E+02    -0.8729E+02    -0.8729E+02    -0.8728E+02    -0.8728E+02    -0.8728E+02    -0.8728E+02    -0.8727E+02    -0.8727E+02    -0.8727E+02    -0.8727E+02    -0.8726E+02    -0.8726E+02    -0.8726E+02    -0.8726E+02    -0.8725E+02    -0.8725E+02    -0.8725E+02    -0.8725E+02    -0.8725E+02    -0.8724E+02    -0.8724E+02    -0.8724E+02    -0.8724E+02    -0.8724E+02    -0.8724E+02    -0.8724E+02    -0.8723E+02    -0.8723E+02    -0.8723E+02    -0.8723E+02    -0.8723E+02    -0.8723E+02    -0.8723E+02    -0.8723E+02    -0.8723E+02    -0.8723E+02    -0.8723E+02    -0.8723E+02    -0.8723E+02    -0.8723E+02    -0.8723E+02    -0.8723E+02    -0.8723E+02    -0.8723E+02    -0.8723E+02    -0.8724E+02    -0.8724E+02    -0.8724E+02    -0.8724E+02    -0.8724E+02    -0.8724E+02    -0.8724E+02    -0.8725E+02    -0.8725E+02    -0.8725E+02    -0.8725E+02    -0.8725E+02    -0.8726E+02    -0.8726E+02    -0.8726E+02    -0.8726E+02    -0.8726E+02    -0.8727E+02    -0.8727E+02    -0.8727E+02    -0.8727E+02    -0.8728E+02    -0.8728E+02    -0.8728E+02    -0.8729E+02    -0.8729E+02    -0.8729E+02    -0.8729E+02    -0.8730E+02    -0.8730E+02    -0.8730E+02    -0.8730E+02    -0.8731E+02    -0.8731E+02    -0.8731E+02    -0.8732E+02    -0.8732E+02    -0.8732E+02    -0.8732E+02    -0.8733E+02    -0.8733E+02
    -0.8733E+02    -0.8733E+02    -0.8732E+02    -0.8732E+02    -0.8732E+02    -0.8732E+02    -0.8731E+02    -0.8731E+02    -0.8731E+02    -0.8731E+02    -0.8730E+02    -0.8730E+02    -0.8730E+02    -0.8730E+02    -0.8729E+02    -0.8729E+02    -0.8729E+02    -0.8729E+02    -0.8728E+02    -0.8728E+02    -0.8728E+02    -0.8728E+02    -0.8727E+02    -0.8727E+02    -0.8727E+02    -0.8727E+02    -0.8727E+02    -0.8726E+02    -0.8726E+02    -0.8726E+02    -0.8726E+02    -0.8726E+02    -0.8725E+02    -0.8725E+02    -0.8725E+02    -0.8725E+02    -0.8725E+02    -0.8725E+02    -0.8725E+02    -0.8724E+02    -0.8724E+02    -0.8724E+02    -0.8724E+02    -0.8724E+02    -0.8724E+02    -0.8724E+02    -0.8724E+02    -0.8724E+02    -0.8724E+02    -0.8724E+02    -0.8724E+02    -0.8724E+02    -0.8724E+02    -0.8724E+02    -0.8724E+02    -0.8724E+02    -0.8724E+02    -0.8724E+02    -0.8724E+02    -0.8724E+02    -0.8725E+02    -0.8725E+02    -0.8725E+02    -0.8725E+02    -0.8725E+02    -0.8725E+02    -0.8725E+02    -0.8726E+02    -0.8726E+02    -0.8726E+02    -0.8726E+02    -0.8726E+02    -0.8726E+02    -0.8727E+02    -0.8727E+02    -0.8727E+02    -0.8727E+02    -0.8728E+02    -0.8728E+02    -0.8728E+02    -0.8728E+02    -0.8728E+02    -0.8729E+02    -0.8729E+02    -0.8729E+02    -0.8729E+02    -0.8730E+02    -0.8730E+02    -0.8730E+02    -0.8730E+02    -0.8731E+02    -0.8731E+02    -0.8731E+02    -0.8731E+02    -0.8732E+02    -0.8732E+02    -0.8732E+02    -0.8732E+02    -0.8733E+02    -0.8733E+02
    -0.8733E+02    -0.8733E+02    -0.8733E+02    -0.8732E+02    -0.8732E+02    -0.8732E+02    -0.8732E+02    -0.8731E+02    -0.8731E+02    -0.8731E+02    -0.8731E+02    -0.8730E+02    -0.8730E+02    -0.8730E+02    -0.8730E+02    -0.8729E+02    -0.8729E+02    -0.8729E+02    -0.8729E+02    -0.8729E+02    -0.8728E+02    -0.8728E+02    -0.8728E+02    -0.8728E+02    -0.8728E+02    -0.8727E+02    -0.8727E+02    -0.8727E+02    -0.8727E+02    -0.8727E+02    -0.8726E+02    -0.8726E+02    -0.8726E+02    -0.8726E+02    -0.8726E+02    -0.8726E+02    -0.8726E+02    -0.8726E+02    -0.8725E+02    -0.8725E+02    -0.8725E+02    -0.8725E+02    -0.8725E+02    -0.8725E+02    -0.8725E+02    -0.8725E+02    -0.8725E+02    -0.8725E+02    -0.8725E+02    -0.8725E+02    -0.8725E+02    -0.8725E+02    -0.8725E+02    -0.8725E+02    -0.8725E+02    -0.8725E+02    -0.8725E+02    -0.8725E+02    -0.8725E+02    -0.8725E+02    -0.8725E+02    -0.8725E+02    -0.8726E+02    -0.8726E+02    -0.8726E+02    -0.8726E+02    -0.8726E+02    -0.8726E+02    -0.8726E+02    -0.8727E+02    -0.8727E+02    -0.8727E+02    -0.8727E+02    -0.8727E+02    -0.8727E+02    -0.8728E+02    -0.8728E+02    -0.8728E+02    -0.8728E+02    -0.8728E+02    -0.8729E+02    -0.8729E+02    -0.8729E+02    -0.8729E+02    -0.8730E+02    -0.8730E+02    -0.8730E+02    -0.8730E+02    -0.8730E+02    -0.8731E+02    -0.8731E+02    -0.8731E+02    -0.8731E+02    -0.8732E+02    -0.8732E+02    -0.8732E+02    -0.8732E+02    -0.8733E+02    -0.8733E+02    -0.8733E+02
    -0.8733E+02    -0.8733E+02    -0.8733E+02    -0.8732E+02    -0.8732E+02    -0.8732E+02    -0.8732E+02    -0.8731E+02    -0.8731E+02    -0.8731E+02    -0.8731E+02    -0.8731E+02    -0.8730E+02    -0.8730E+02    -0.8730E+02    -0.8730E+02    -0.8730E+02    -0.8729E+02    -0.8729E+02    -0.8729E+02    -0.8729E+02    -0.8729E+02    -0.8728E+02    -0.8728E+02    -0.8728E+02    -0.8728E+02    -0.8728E+02    -0.8728E+02    -0.8727E+02    -0.8727E+02    -0.8727E+02    -0.8727E+02    -0.8727E+02    -0.8727E+02    -0.8727E+02    -0.8727E+02    -0.8726E+02    -0.8726E+02    -0.8726E+02    -0.8726E+02    -0.8726E+02    -0.8726E+02    -0.8726E+02    -0.8726E+02    -0.8726E+02    -0.8726E+02    -0.8726E+02    -0.8726E+02    -0.8726E+02    -0.8726E+02    -0.8726E+02    -0.8726E+02    -0.8726E+02    -0.8726E+02    -0.8726E+02    -0.8726E+02    -0.8726E+02    -0.8726E+02    -0.8726E+02    -0.8726E+02    -0.8726E+02    -0.8726E+02    -0.8726E+02    -0.8726E+02    -0.8727E+02    -0.8727E+02    -0.8727E+02    -0.8727E+02    -0.8727E+02    -0.8727E+02    -0.8727E+02    -0.8728E+02    -0.8728E+02    -0.8728E+02    -0.8728E+02    -0.8728E+02    -0.8728E+02    -0.8729E+02    -0.8729E+02    -0.8729E+02    -0.8729E+02    -0.8729E+02    -0.8729E+02    -0.8730E+02    -0.8730E+02    -0.8730E+02    -0.8730E+02    -0.8730E+02    -0.8731E+02    -0.8731E+02    -0.8731E+02    -0.8731E+02    -0.8732E+02    -0.8732E+02    -0.8732E+02    -0.8732E+02    -0.8732E+02    -0.8733E+02    -0.8733E+02    -0.8733E+02
    -0.8733E+02    -0.8733E+02    -0.8733E+02    -0.8732E+02    -0.8732E+02    -0.8732E+02    -0.8732E+02    -0.8732E+02    -0.8731E+02    -0.8731E+02    -0.8731E+02    -0.8731E+02    -0.8731E+02    -0.8731E+02    -0.8730E+02    -0.8730E+02    -0.8730E+02    -0.8730E+02    -0.8730E+02    -0.8729E+02    -0.8729E+02    -0.8729E+02    -0.8729E+02    -0.8729E+02    -0.8729E+02    -0.8729E+02    -0.8728E+02    -0.8728E+02    -0.8728E+02    -0.8728E+02    -0.8728E+02    -0.8728E+02    -0.8728E+02    -0.8727E+02    -0.8727E+02    -0.8727E+02    -0.8727E+02    -0.8727E+02    -0.8727E+02    -0.8727E+02    -0.8727E+02    -0.8727E+02    -0.8727E+02    -0.8727E+02    -0.8727E+02    -0.8727E+02    -0.8727E+02    -0.8727E+02    -0.8727E+02    -0.8727E+02    -0.8727E+02    -0.8727E+02    -0.8727E+02    -0.8727E+02    -0.8727E+02    -0.8727E+02    -0.8727E+02    -0.8727E+02    -0.8727E+02    -0.8727E+02    -0.8727E+02    -0.8727E+02    -0.8727E+02    -0.8727E+02    -0.8727E+02    -0.8727E+02    -0.8728E+02    -0.8728E+02    -0.8728E+02    -0.8728E+02    -0.8728E+02    -0.8728E+02    -0.8728E+02    -0.8728E+02    -0.8729E+02    -0.8729E+02    -0.8729E+02    -0.8729E+02    -0.8729E+02    -0.8729E+02    -0.8730E+02    -0.8730E+02    -0.8730E+02    -0.8730E+02    -0.8730E+02    -0.8730E+02    -0.8731E+02    -0.8731E+02    -0.8731E+02    -0.8731E+02    -0.8731E+02    -0.8731E+02    -0.8732E+02    -0.8732E+02    -0.8732E+02    -0.8732E+02    -0.8732E+02    -0.8733E+02    -0.8733E+02    -0.8733E+02
    -0.8733E+02    -0.8733E+02    -0.8733E+02    -0.8732E+02    -0.8732E+02    -0.8732E+02    -0.8732E+02    -0.8732E+02    -0.8732E+02    -0.8731E+02    -0.8731E+02    -0.8731E+02    -0.8731E+02    -0.8731E+02    -0.8731E+02    -0.8731E+02    -0.8730E+02    -0.8730E+02    -0.8730E+02    -0.8730E+02    -0.8730E+02    -0.8730E+02    -0.8729E+02    -0.8729E+02    -0.8729E+02    -0.8729E+02    -0.8729E+02    -0.8729E+02    -0.8729E+02    -0.8729E+02    -0.8728E+02    -0.8728E+02    -0.8728E+02    -0.8728E+02    -0.8728E+02    -0.8728E+02    -0.8728E+02    -0.8728E+02    -0.8728E+02    -0.8728E+02    -0.8728E+02    -0.8728E+02    -0.8727E+02    -0.8727E+02    -0.8727E+02    -0.8727E+02    -0.8727E+02    -0.8727E+02    -0.8727E+02    -0.8727E+02    -0.8727E+02    -0.8727E+02    -0.8727E+02    -0.8727E+02    -0.8727E+02    -0.8727E+02    -0.8727E+02    -0.8728E+02    -0.8728E+02    -0.8728E+02    -0.8728E+02    -0.8728E+02    -0.8728E+02    -0.8728E+02    -0.8728E+02    -0.8728E+02    -0.8728E+02    -0.8728E+02    -0.8728E+02    -0.8728E+02    -0.8729E+02    -0.8729E+02    -0.8729E+02    -0.8729E+02    -0.8729E+02    -0.8729E+02    -0.8729E+02    -0.8730E+02    -0.8730E+02    -0.8730E+02    -0.8730E+02    -0.8730E+02    -0.8730E+02    -0.8730E+02    -0.8731E+02    -0.8731E+02    -0.8731E+02    -0.8731E+02    -0.8731E+02    -0.8731E+02    -0.8732E+02    -0.8732E+02    -0.8732E+02    -0.8732E+02    -0.8732E+02    -0.8732E+02    -0.8732E+02    -0.8733E+02    -0.8733E+02    -0.8733E+02
    -0.8733E+02    -0.8733E+02    -0.8733E+02    -0.8733E+02    -0.8732E+02    -0.8732E+02    -0.8732E+02    -0.8732E+02    -0.8732E+02    -0.8732E+02    -0.8732E+02    -0.8731E+02    -0.8731E+02    -0.8731E+02    -0.8731E+02    -0.8731E+02    -0.8731E+02    -0.8731E+02    -0.8730E+02    -0.8730E+02    -0.8730E+02    -0.8730E+02    -0.8730E+02    -0.8730E+02    -0.8730E+02    -0.8730E+02    -0.8729E+02    -0.8729E+02    -0.8729E+02    -0.8729E+02    -0.8729E+02    -0.8729E+02    -0.8729E+02    -0.8729E+02    -0.8729E+02    -0.8729E+02    -0.8729E+02    -0.8728E+02    -0.8728E+02    -0.8728E+02    -0.8728E+02    -0.8728E+02    -0.8728E+02    -0.8728E+02    -0.8728E+02    -0.8728E+02    -0.8728E+02    -0.8728E+02    -0.8728E+02    -0.8728E+02    -0.8728E+02    -0.8728E+02    -0.8728E+02    -0.8728E+02    -0.8728E+02    -0.8728E+02    -0.8728E+02    -0.8728E+02    -0.8728E+02    -0.8728E+02    -0.8728E+02    -0.8728E+02    -0.8729E+02    -0.8729E+02    -0.8729E+02    -0.8729E+02    -0.8729E+02    -0.8729E+02    -0.8729E+02    -0.8729E+02    -0.8729E+02    -0.8729E+02    -0.8729E+02    -0.8730E+02    -0.8730E+02    -0.8730E+02    -0.8730E+02    -0.8730E+02    -0.8730E+02    -0.8730E+02    -0.8730E+02    -0.8730E+02    -0.8731E+02    -0.8731E+02    -0.8731E+02    -0.8731E+02    -0.8731E+02    -0.8731E+02    -0.8731E+02    -0.8732E+02    -0.8732E+02    -0.8732E+02    -0.8732E+02    -0.8732E+02    -0.8732E+02    -0.8732E+02    -0.8733E+02    -0.8733E+02    -0.8733E+02    -0.8733E+02
    -0.8733E+02    -0.8733E+02    -0.8733E+02    -0.8733E+02    -0.8732E+02    -0.8732E+02    -0.8732E+02    -0.8732E+02    -0.8732E+02    -0.8732E+02    -0.8732E+02    -0.8732E+02    -0.8732E+02    -0.8731E+02    -0.8731E+02    -0.8731E+02    -0.8731E+02    -0.8731E+02    -0.8731E+02    -0.8731E+02    -0.8731E+02    -0.8730E+02    -0.8730E+02    -0.8730E+02    -0.8730E+02    -0.8730E+02    -0.8730E+02    -0.8730E+02    -0.8730E+02    -0.8730E+02    -0.8730E+02    -0.8730E+02    -0.8730E+02    -0.8729E+02    -0.8729E+02    -0.8729E+02    -0.8729E+02    -0.8729E+02    -0.8729E+02    -0.8729E+02    -0.8729E+02    -0.8729E+02    -0.8729E+02    -0.8729E+02    -0.8729E+02    -0.8729E+02    -0.8729E+02    -0.8729E+02    -0.8729E+02    -0.8729E+02    -0.8729E+02    -0.8729E+02    -0.8729E+02    -0.8729E+02    -0.8729E+02    -0.8729E+02    -0.8729E+02    -0.8729E+02    -0.8729E+02    -0.8729E+02    -0.8729E+02    -0.8729E+02    -0.8729E+02    -0.8729E+02    -0.8729E+02    -0.8729E+02    -0.8729E+02    -0.8730E+02    -0.8730E+02    -0.8730E+02    -0.8730E+02    -0.8730E+02    -0.8730E+02    -0.8730E+02    -0.8730E+02    -0.8730E+02    -0.8730E+02    -0.8730E+02    -0.8731E+02    -0.8731E+02    -0.8731E+02    -0.8731E+02    -0.8731E+02    -0.8731E+02    -0.8731E+02    -0.8731E+02    -0.8731E+02    -0.8732E+02    -0.8732E+02    -0.8732E+02    -0.8732E+02    -0.8732E+02    -0.8732E+02    -0.8732E+02    -0.8732E+02    -0.8733E+02    -0.8733E+02    -0.8733E+02    -0.8733E+02    -0.8733E+02
    -0.8733E+02    -0.8733E+02    -0.8733E+02    -0.8733E+02    -0.8733E+02    -0.8732E+02    -0.8732E+02    -0.8732E+02    -0.8732E+02    -0.8732E+02    -0.8732E+02    -0.8732E+02    -0.8732E+02    -0.8732E+02    -0.8732E+02    -0.8731E+02    -0.8731E+02    -0.8731E+02    -0.8731E+02    -0.8731E+02    -0.8731E+02    -0.8731E+02    -0.8731E+02    -0.8731E+02    -0.8731E+02    -0.8731E+02    -0.8731E+02    -0.8730E+02    -0.8730E+02    -0.8730E+02    -0.8730E+02    -0.8730E+02    -0.8730E+02    -0.8730E+02    -0.8730E+02    -0.8730E+02    -0.8730E+02    -0.8730E+02    -0.8730E+02    -0.8730E+02    -0.8730E+02    -0.8730E+02    -0.8730E+02    -0.8730E+02    -0.8730E+02    -0.8730E+02    -0.8730E+02    -0.8730E+02    -0.8730E+02    -0.8730E+02    -0.8730E+02    -0.8730E+02    -0.8730E+02    -0.8730E+02    -0.8730E+02    -0.8730E+02    -0.8730E+02    -0.8730E+02    -0.8730E+02    -0.8730E+02    -0.8730E+02    -0.8730E+02    -0.8730E+02    -0.8730E+02    -0.8730E+02    -0.8730E+02    -0.8730E+02    -0.8730E+02    -0.8730E+02    -0.8730E+02    -0.8730E+02    -0.8730E+02    -0.8730E+02    -0.8731E+02    -0.8731E+02    -0.8731E+02    -0.8731E+02    -0.8731E+02    -0.8731E+02    -0.8731E+02    -0.8731E+02    -0.8731E+02    -0.8731E+02    -0.8731E+02    -0.8732E+02    -0.8732E+02    -0.8732E+02    -0.8732E+02    -0.8732E+02    -0.8732E+02    -0.8732E+02    -0.8732E+02    -0.8732E+02    -0.8732E+02    -0.8732E+02    -0.8733E+02    -0.8733E+02    -0.8733E+02    -0.8733E+02    -0.8733E+02
    -0.8733E+02    -0.8733E+02    -0.8733E+02    -0.8733E+02    -0.8733E+02    -0.8733E+02    -0.8733E+02    -0.8732E+02    -0.8732E+02    -0.8732E+02    -0.8732E+02    -0.8732E+02    -0.8732E+02    -0.8732E+02    -0.8732E+02    -0.8732E+02    -0.8732E+02    -0.8732E+02    -0.8732E+02    -0.8731E+02    -0.8731E+02    -0.8731E+02    -0.8731E+02    -0.8731E+02    -0.8731E+02    -0.8731E+02    -0.8731E+02    -0.8731E+02    -0.8731E+02    -0.8731E+02    -0.8731E+02    -0.8731E+02    -0.8731E+02    -0.8731E+02    -0.8731E+02    -0.8731E+02    -0.8731E+02    -0.8730E+02    -0.8730E+02    -0.8730E+02    -0.8730E+02    -0.8730E+02    -0.8730E+02    -0.8730E+02    -0.8730E+02    -0.8730E+02    -0.8730E+02    -0.8730E+02    -0.8730E+02    -0.8730E+02    -0.8730E+02    -0.8730E+02    -0.8730E+02    -0.8730E+02    -0.8730E+02    -0.8730E+02    -0.8730E+02    -0.8730E+02    -0.8730E+02    -0.8730E+02    -0.8730E+02    -0.8730E+02    -0.8731E+02    -0.8731E+02    -0.8731E+02    -0.8731E+02    -0.8731E+02    -0.8731E+02    -0.8731E+02    -0.8731E+02    -0.8731E+02    -0.8731E+02    -0.8731E+02    -0.8731E+02    -0.8731E+02    -0.8731E+02    -0.8731E+02    -0.8731E+02    -0.8731E+02    -0.8731E+02    -0.8732E+02    -0.8732E+02    -0.8732E+02    -0.8732E+02    -0.8732E+02    -0.8732E+02    -0.8732E+02    -0.8732E+02    -0.8732E+02    -0.8732E+02    -0.8732E+02    -0.8732E+02    -0.8732E+02    -0.8733E+02    -0.8733E+02    -0.8733E+02    -0.8733E+02    -0.8733E+02    -0.8733E+02    -0.8733E+02
    -0.8733E+02    -0.8733E+02    -0.8733E+02    -0.8733E+02    -0.8733E+02    -0.8733E+02    -0.8733E+02    -0.8733E+02    -0.8733E+02    -0.8732E+02    -0.8732E+02    -0.8732E+02    -0.8732E+02    -0.8732E+02    -0.8732E+02    -0.8732E+02    -0.8732E+02    -0.8732E+02    -0.8732E+02    -0.8732E+02    -0.8732E+02    -0.8732E+02    -0.8732E+02    -0.8732E+02    -0.8732E+02    -0.8732E+02    -0.8732E+02    -0.8731E+02    -0.8731E+02    -0.8731E+02    -0.8731E+02    -0.8731E+02    -0.8731E+02    -0.8731E+02    -0.8731E+02    -0.8731E+02    -0.8731E+02    -0.8731E+02    -0.8731E+02    -0.8731E+02    -0.8731E+02    -0.8731E+02    -0.8731E+02    -0.8731E+02    -0.8731E+02    -0.8731E+02    -0.8731E+02    -0.8731E+02    -0.8731E+02    -0.8731E+02    -0.8731E+02    -0.8731E+02    -0.8731E+02    -0.8731E+02    -0.8731E+02    -0.8731E+02    -0.8731E+02    -0.8731E+02    -0.8731E+02    -0.8731E+02    -0.8731E+02    -0.8731E+02    -0.8731E+02    -0.8731E+02    -0.8731E+02    -0.8731E+02    -0.8731E+02    -0.8731E+02    -0.8731E+02    -0.8731E+02    -0.8731E+02    -0.8731E+02    -0.8732E+02    -0.8732E+02    -0.8732E+02    -0.8732E+02    -0.8732E+02    -0.8732E+02    -0.8732E+02    -0.8732E+02    -0.8732E+02    -0.8732E+02    -0.8732E+02    -0.8732E+02    -0.8732E+02    -0.8732E+02    -0.8732E+02    -0.8732E+02    -0.8732E+02    -0.8732E+02    -0.8732E+02    -0.8733E+02    -0.8733E+02    -0.8733E+02    -0.8733E+02    -0.8733E+02    -0.8733E+02    -0.8733E+02    -0.8733E+02    -0.8733E+02
    -0.8733E+02    -0.8733E+02    -0.8733E+02    -0.8733E+02    -0.8733E+02    -0.8733E+02    -0.8733E+02    -0.8733E+02    -0.8733E+02    -0.8733E+02    -0.8733E+02    -0.8733E+02    -0.8733E+02    -0.8732E+02    -0.8732E+02    -0.8732E+02    -0.8732E+02    -0.8732E+02    -0.8732E+02    -0.8732E+02    -0.8732E+02    -0.8732E+02    -0.8732E+02    -0.8732E+02    -0.8732E+02    -0.8732E+02    -0.8732E+02    -0.8732E+02    -0.8732E+02    -0.8732E+02    -0.8732E+02    -0.8732E+02    -0.8732E+02    -0.8732E+02    -0.8732E+02    -0.8732E+02    -0.8732E+02    -0.8732E+02    -0.8732E+02    -0.8732E+02    -0.8732E+02    -0.8732E+02    -0.8732E+02    -0.8732E+02    -0.8732E+02    -0.8732E+02    -0.8732E+02    -0.8732E+02    -0.8732E+02    -0.8732E+02    -0.8732E+02    -0.8732E+02    -0.8732E+02    -0.8732E+02    -0.8732E+02    -0.8732E+02    -0.8732E+02    -0.8732E+02    -0.8732E+02    -0.8732E+02    -0.8732E+02    -0.8732E+02    -0.8732E+02    -0.8732E+02    -0.8732E+02    -0.8732E+02    -0.8732E+02    -0.8732E+02    -0.8732E+02    -0.8732E+02    -0.8732E+02    -0.8732E+02    -0.8732E+02    -0.8732E+02    -0.8732E+02    -0.8732E+02    -0.8732E+02    -0.8732E+02    -0.8732E+02    -0.8732E+02    -0.8732E+02    -0.8732E+02    -0.8732E+02    -0.8732E+02    -0.8732E+02    -0.8732E+02    -0.8732E+02    -0.8733E+02    -0.8733E+02    -0.8733E+02    -0.8733E+02    -0.8733E+02    -0.8733E+02    -0.8733E+02    -0.8733E+02    -0.8733E+02    -0.8733E+02    -0.8733E+02    -0.8733E+02    -0.8733E+02
    -0.8733E+02    -0.8733E+02    -0.8733E+02    -0.8733E+02    -0.8733E+02    -0.8733E+02    -0.8733E+02    -0.8733E+02    -0.8733E+02    -0.8733E+02    -0.8733E+02    -0.8733E+02    -0.8733E+02    -0.8733E+02    -0.8733E+02    -0.8733E+02    -0.8733E+02    -0.8733E+02    -0.8733E+02    -0.8733E+02    -0.8733E+02    -0.8733E+02    -0.8733E+02    -0.8733E+02    -0.8733E+02    -0.8733E+02    -0.8732E+02    -0.8732E+02    -0.8732E+02    -0.8732E+02    -0.8732E+02    -0.8732E+02    -0.8732E+02    -0.8732E+02    -0.8732E+02    -0.8732E+02    -0.8732E+02    -0.8732E+02    -0.8732E+02    -0.8732E+02    -0.8732E+02    -0.8732E+02    -0.8732E+02    -0.8732E+02    -0.8732E+02    -0.8732E+02    -0.8732E+02    -0.8732E+02    -0.8732E+02    -0.8732E+02    -0.8732E+02    -0.8732E+02    -0.8732E+02    -0.8732E+02    -0.8732E+02    -0.8732E+02    -0.8732E+02    -0.8732E+02    -0.8732E+02    -0.8732E+02    -0.8732E+02    -0.8732E+02    -0.8732E+02    -0.8732E+02    -0.8732E+02    -0.8732E+02    -0.8732E+02    -0.8732E+02    -0.8732E+02    -0.8732E+02    -0.8732E+02    -0.8732E+02    -0.8732E+02    -0.8732E+02    -0.8733E+02    -0.8733E+02    -0.8733E+02    -0.8733E+02    -0.8733E+02    -0.8733E+02    -0.8733E+02    -0.8733E+02    -0.8733E+02    -0.8733E+02    -0.8733E+02    -0.8733E+02    -0.8733E+02    -0.8733E+02    -0.8733E+02    -0.8733E+02    -0.8733E+02    -0.8733E+02    -0.8733E+02    -0.8733E+02    -0.8733E+02    -0.8733E+02    -0.8733E+02    -0.8733E+02    -0.8733E+02    -0.8733E+02
    -0.8733E+02    -0.8733E+02    -0.8733E+02    -0.8733E+02    -0.8733E+02    -0.8733E+02    -0.8733E+02    -0.8733E+02    -0.8733E+02    -0.8733E+02    -0.8733E+02    -0.8733E+02    -0.8733E+02    -0.8733E+02    -0.8733E+02    -0.8733E+02    -0.8733E+02    -0.8733E+02    -0.8733E+02    -0.8733E+02    -0.8733E+02    -0.8733E+02    -0.8733E+02    -0.8733E+02    -0.8733E+02    -0.8733E+02    -0.8732E+02    -0.8732E+02    -0.8732E+02    -0.8732E+02    -0.8732E+02    -0.8732E+02    -0.8732E+02    -0.8732E+02    -0.8732E+02    -0.8732E+02    -0.8732E+02    -0.8732E+02    -0.8732E+02    -0.8732E+02    -0.8732E+02    -0.8732E+02    -0.8732E+02    -0.8732E+02    -0.8732E+02    -0.8732E+02    -0.8732E+02    -0.8732E+02    -0.8732E+02    -0.8732E+02    -0.8732E+02    -0.8732E+02    -0.8732E+02    -0.8732E+02    -0.8732E+02    -0.8732E+02    -0.8732E+02    -0.8732E+02    -0.8732E+02    -0.8732E+02    -0.8732E+02    -0.8732E+02    -0.8732E+02    -0.8732E+02    -0.8732E+02    -0.8732E+02    -0.8732E+02    -0.8732E+02    -0.8732E+02    -0.8732E+02    -0.8732E+02    -0.8732E+02    -0.8732E+02    -0.8732E+02    -0.8733E+02    -0.8733E+02    -0.8733E+02    -0.8733E+02    -0.8733E+02    -0.8733E+02    -0.8733E+02    -0.8733E+02    -0.8733E+02    -0.8733E+02    -0.8733E+02    -0.8733E+02    -0.8733E+02    -0.8733E+02    -0.8733E+02    -0.8733E+02    -0.8733E+02    -0.8733E+02    -0.8733E+02    -0.8733E+02    -0.8733E+02    -0.8733E+02    -0.8733E+02    -0.8733E+02    -0.8733E+02    -0.8733E+02
