# Supplementary material for: Electrical Pacing of Cardiac Tissue Including Potassium Inward Rectification
Source: PLoS One. 2015 Jun 9;10(6):e0127837. doi: 10.1371/journal.pone.0127837 (PMC4461281; doi:10.1371/journal.pone.0127837)
Supplement: S1 Data — (ZIP) [file pone.0127837.s001.zip › All-Data/Fig4-Data/BDT281/Vm10.txt]

    -0.8733E+02    -0.8732E+02    -0.8732E+02    -0.8732E+02    -0.8732E+02    -0.8732E+02    -0.8732E+02    -0.8731E+02    -0.8731E+02    -0.8731E+02    -0.8731E+02    -0.8730E+02    -0.8730E+02    -0.8730E+02    -0.8730E+02    -0.8730E+02    -0.8729E+02    -0.8729E+02    -0.8729E+02    -0.8729E+02    -0.8729E+02    -0.8728E+02    -0.8728E+02    -0.8728E+02    -0.8728E+02    -0.8728E+02    -0.8728E+02    -0.8727E+02    -0.8727E+02    -0.8727E+02    -0.8727E+02    -0.8727E+02    -0.8727E+02    -0.8726E+02    -0.8726E+02    -0.8726E+02    -0.8726E+02    -0.8726E+02    -0.8726E+02    -0.8726E+02    -0.8726E+02    -0.8726E+02    -0.8726E+02    -0.8726E+02    -0.8726E+02    -0.8725E+02    -0.8725E+02    -0.8725E+02    -0.8725E+02    -0.8725E+02    -0.8725E+02    -0.8725E+02    -0.8725E+02    -0.8725E+02    -0.8725E+02    -0.8726E+02    -0.8726E+02    -0.8726E+02    -0.8726E+02    -0.8726E+02    -0.8726E+02    -0.8726E+02    -0.8726E+02    -0.8726E+02    -0.8726E+02    -0.8726E+02    -0.8727E+02    -0.8727E+02    -0.8727E+02    -0.8727E+02    -0.8727E+02    -0.8727E+02    -0.8727E+02    -0.8728E+02    -0.8728E+02    -0.8728E+02    -0.8728E+02    -0.8728E+02    -0.8728E+02    -0.8729E+02    -0.8729E+02    -0.8729E+02    -0.8729E+02    -0.8729E+02    -0.8730E+02    -0.8730E+02    -0.8730E+02    -0.8730E+02    -0.8731E+02    -0.8731E+02    -0.8731E+02    -0.8731E+02    -0.8731E+02    -0.8732E+02    -0.8732E+02    -0.8732E+02    -0.8732E+02    -0.8732E+02    -0.8732E+02    -0.8732E+02
    -0.8732E+02    -0.8732E+02    -0.8732E+02    -0.8732E+02    -0.8732E+02    -0.8732E+02    -0.8732E+02    -0.8731E+02    -0.8731E+02    -0.8731E+02    -0.8731E+02    -0.8730E+02    -0.8730E+02    -0.8730E+02    -0.8730E+02    -0.8730E+02    -0.8729E+02    -0.8729E+02    -0.8729E+02    -0.8729E+02    -0.8729E+02    -0.8728E+02    -0.8728E+02    -0.8728E+02    -0.8728E+02    -0.8728E+02    -0.8728E+02    -0.8727E+02    -0.8727E+02    -0.8727E+02    -0.8727E+02    -0.8727E+02    -0.8727E+02    -0.8726E+02    -0.8726E+02    -0.8726E+02    -0.8726E+02    -0.8726E+02    -0.8726E+02    -0.8726E+02    -0.8726E+02    -0.8726E+02    -0.8726E+02    -0.8726E+02    -0.8726E+02    -0.8725E+02    -0.8725E+02    -0.8725E+02    -0.8725E+02    -0.8725E+02    -0.8725E+02    -0.8725E+02    -0.8725E+02    -0.8725E+02    -0.8725E+02    -0.8726E+02    -0.8726E+02    -0.8726E+02    -0.8726E+02    -0.8726E+02    -0.8726E+02    -0.8726E+02    -0.8726E+02    -0.8726E+02    -0.8726E+02    -0.8726E+02    -0.8727E+02    -0.8727E+02    -0.8727E+02    -0.8727E+02    -0.8727E+02    -0.8727E+02    -0.8727E+02    -0.8728E+02    -0.8728E+02    -0.8728E+02    -0.8728E+02    -0.8728E+02    -0.8728E+02    -0.8729E+02    -0.8729E+02    -0.8729E+02    -0.8729E+02    -0.8729E+02    -0.8730E+02    -0.8730E+02    -0.8730E+02    -0.8730E+02    -0.8731E+02    -0.8731E+02    -0.8731E+02    -0.8731E+02    -0.8731E+02    -0.8732E+02    -0.8732E+02    -0.8732E+02    -0.8732E+02    -0.8732E+02    -0.8732E+02    -0.8732E+02
    -0.8732E+02    -0.8732E+02    -0.8732E+02    -0.8732E+02    -0.8731E+02    -0.8731E+02    -0.8731E+02    -0.8730E+02    -0.8730E+02    -0.8730E+02    -0.8729E+02    -0.8729E+02    -0.8729E+02    -0.8728E+02    -0.8728E+02    -0.8728E+02    -0.8727E+02    -0.8727E+02    -0.8727E+02    -0.8726E+02    -0.8726E+02    -0.8726E+02    -0.8726E+02    -0.8725E+02    -0.8725E+02    -0.8725E+02    -0.8724E+02    -0.8724E+02    -0.8724E+02    -0.8724E+02    -0.8723E+02    -0.8723E+02    -0.8723E+02    -0.8723E+02    -0.8723E+02    -0.8722E+02    -0.8722E+02    -0.8722E+02    -0.8722E+02    -0.8722E+02    -0.8722E+02    -0.8722E+02    -0.8721E+02    -0.8721E+02    -0.8721E+02    -0.8721E+02    -0.8721E+02    -0.8721E+02    -0.8721E+02    -0.8721E+02    -0.8721E+02    -0.8721E+02    -0.8721E+02    -0.8721E+02    -0.8721E+02    -0.8721E+02    -0.8721E+02    -0.8722E+02    -0.8722E+02    -0.8722E+02    -0.8722E+02    -0.8722E+02    -0.8722E+02    -0.8722E+02    -0.8723E+02    -0.8723E+02    -0.8723E+02    -0.8723E+02    -0.8723E+02    -0.8724E+02    -0.8724E+02    -0.8724E+02    -0.8724E+02    -0.8725E+02    -0.8725E+02    -0.8725E+02    -0.8725E+02    -0.8726E+02    -0.8726E+02    -0.8726E+02    -0.8727E+02    -0.8727E+02    -0.8727E+02    -0.8728E+02    -0.8728E+02    -0.8728E+02    -0.8728E+02    -0.8729E+02    -0.8729E+02    -0.8729E+02    -0.8730E+02    -0.8730E+02    -0.8731E+02    -0.8731E+02    -0.8731E+02    -0.8731E+02    -0.8732E+02    -0.8732E+02    -0.8732E+02    -0.8732E+02
    -0.8732E+02    -0.8732E+02    -0.8731E+02    -0.8731E+02    -0.8731E+02    -0.8730E+02    -0.8730E+02    -0.8729E+02    -0.8729E+02    -0.8728E+02    -0.8728E+02    -0.8727E+02    -0.8727E+02    -0.8726E+02    -0.8726E+02    -0.8725E+02    -0.8725E+02    -0.8724E+02    -0.8724E+02    -0.8723E+02    -0.8723E+02    -0.8723E+02    -0.8722E+02    -0.8722E+02    -0.8721E+02    -0.8721E+02    -0.8720E+02    -0.8720E+02    -0.8720E+02    -0.8719E+02    -0.8719E+02    -0.8719E+02    -0.8718E+02    -0.8718E+02    -0.8718E+02    -0.8718E+02    -0.8717E+02    -0.8717E+02    -0.8717E+02    -0.8717E+02    -0.8716E+02    -0.8716E+02    -0.8716E+02    -0.8716E+02    -0.8716E+02    -0.8716E+02    -0.8716E+02    -0.8716E+02    -0.8716E+02    -0.8716E+02    -0.8716E+02    -0.8716E+02    -0.8716E+02    -0.8716E+02    -0.8716E+02    -0.8716E+02    -0.8716E+02    -0.8716E+02    -0.8716E+02    -0.8717E+02    -0.8717E+02    -0.8717E+02    -0.8717E+02    -0.8717E+02    -0.8718E+02    -0.8718E+02    -0.8718E+02    -0.8719E+02    -0.8719E+02    -0.8719E+02    -0.8720E+02    -0.8720E+02    -0.8720E+02    -0.8721E+02    -0.8721E+02    -0.8721E+02    -0.8722E+02    -0.8722E+02    -0.8723E+02    -0.8723E+02    -0.8724E+02    -0.8724E+02    -0.8724E+02    -0.8725E+02    -0.8725E+02    -0.8726E+02    -0.8726E+02    -0.8727E+02    -0.8727E+02    -0.8728E+02    -0.8728E+02    -0.8729E+02    -0.8729E+02    -0.8730E+02    -0.8730E+02    -0.8731E+02    -0.8731E+02    -0.8731E+02    -0.8732E+02    -0.8732E+02
    -0.8731E+02    -0.8731E+02    -0.8731E+02    -0.8731E+02    -0.8730E+02    -0.8729E+02    -0.8729E+02    -0.8728E+02    -0.8727E+02    -0.8727E+02    -0.8726E+02    -0.8725E+02    -0.8725E+02    -0.8724E+02    -0.8723E+02    -0.8723E+02    -0.8722E+02    -0.8721E+02    -0.8721E+02    -0.8720E+02    -0.8720E+02    -0.8719E+02    -0.8718E+02    -0.8718E+02    -0.8717E+02    -0.8717E+02    -0.8716E+02    -0.8716E+02    -0.8715E+02    -0.8715E+02    -0.8714E+02    -0.8714E+02    -0.8713E+02    -0.8713E+02    -0.8713E+02    -0.8712E+02    -0.8712E+02    -0.8712E+02    -0.8711E+02    -0.8711E+02    -0.8711E+02    -0.8711E+02    -0.8710E+02    -0.8710E+02    -0.8710E+02    -0.8710E+02    -0.8710E+02    -0.8710E+02    -0.8710E+02    -0.8710E+02    -0.8710E+02    -0.8710E+02    -0.8710E+02    -0.8710E+02    -0.8710E+02    -0.8710E+02    -0.8710E+02    -0.8711E+02    -0.8711E+02    -0.8711E+02    -0.8711E+02    -0.8712E+02    -0.8712E+02    -0.8712E+02    -0.8713E+02    -0.8713E+02    -0.8713E+02    -0.8714E+02    -0.8714E+02    -0.8715E+02    -0.8715E+02    -0.8715E+02    -0.8716E+02    -0.8717E+02    -0.8717E+02    -0.8718E+02    -0.8718E+02    -0.8719E+02    -0.8719E+02    -0.8720E+02    -0.8720E+02    -0.8721E+02    -0.8722E+02    -0.8722E+02    -0.8723E+02    -0.8724E+02    -0.8724E+02    -0.8725E+02    -0.8726E+02    -0.8726E+02    -0.8727E+02    -0.8728E+02    -0.8728E+02    -0.8729E+02    -0.8729E+02    -0.8730E+02    -0.8731E+02    -0.8731E+02    -0.8731E+02    -0.8731E+02
    -0.8731E+02    -0.8731E+02    -0.8730E+02    -0.8730E+02    -0.8729E+02    -0.8728E+02    -0.8728E+02    -0.8727E+02    -0.8726E+02    -0.8725E+02    -0.8724E+02    -0.8723E+02    -0.8723E+02    -0.8722E+02    -0.8721E+02    -0.8720E+02    -0.8719E+02    -0.8719E+02    -0.8718E+02    -0.8717E+02    -0.8716E+02    -0.8715E+02    -0.8715E+02    -0.8714E+02    -0.8713E+02    -0.8713E+02    -0.8712E+02    -0.8711E+02    -0.8711E+02    -0.8710E+02    -0.8710E+02    -0.8709E+02    -0.8708E+02    -0.8708E+02    -0.8707E+02    -0.8707E+02    -0.8707E+02    -0.8706E+02    -0.8706E+02    -0.8705E+02    -0.8705E+02    -0.8705E+02    -0.8705E+02    -0.8704E+02    -0.8704E+02    -0.8704E+02    -0.8704E+02    -0.8704E+02    -0.8704E+02    -0.8704E+02    -0.8704E+02    -0.8704E+02    -0.8704E+02    -0.8704E+02    -0.8704E+02    -0.8704E+02    -0.8705E+02    -0.8705E+02    -0.8705E+02    -0.8705E+02    -0.8706E+02    -0.8706E+02    -0.8706E+02    -0.8707E+02    -0.8707E+02    -0.8708E+02    -0.8708E+02    -0.8709E+02    -0.8709E+02    -0.8710E+02    -0.8710E+02    -0.8711E+02    -0.8712E+02    -0.8712E+02    -0.8713E+02    -0.8714E+02    -0.8714E+02    -0.8715E+02    -0.8716E+02    -0.8716E+02    -0.8717E+02    -0.8718E+02    -0.8719E+02    -0.8720E+02    -0.8720E+02    -0.8721E+02    -0.8722E+02    -0.8723E+02    -0.8724E+02    -0.8724E+02    -0.8725E+02    -0.8726E+02    -0.8727E+02    -0.8728E+02    -0.8729E+02    -0.8729E+02    -0.8730E+02    -0.8730E+02    -0.8731E+02    -0.8731E+02
    -0.8730E+02    -0.8730E+02    -0.8730E+02    -0.8729E+02    -0.8728E+02    -0.8728E+02    -0.8727E+02    -0.8726E+02    -0.8725E+02    -0.8723E+02    -0.8722E+02    -0.8721E+02    -0.8720E+02    -0.8719E+02    -0.8718E+02    -0.8717E+02    -0.8716E+02    -0.8715E+02    -0.8715E+02    -0.8714E+02    -0.8713E+02    -0.8712E+02    -0.8711E+02    -0.8710E+02    -0.8709E+02    -0.8708E+02    -0.8708E+02    -0.8707E+02    -0.8706E+02    -0.8705E+02    -0.8705E+02    -0.8704E+02    -0.8703E+02    -0.8703E+02    -0.8702E+02    -0.8702E+02    -0.8701E+02    -0.8701E+02    -0.8700E+02    -0.8700E+02    -0.8699E+02    -0.8699E+02    -0.8699E+02    -0.8698E+02    -0.8698E+02    -0.8698E+02    -0.8698E+02    -0.8698E+02    -0.8698E+02    -0.8698E+02    -0.8698E+02    -0.8698E+02    -0.8698E+02    -0.8698E+02    -0.8698E+02    -0.8698E+02    -0.8699E+02    -0.8699E+02    -0.8699E+02    -0.8700E+02    -0.8700E+02    -0.8700E+02    -0.8701E+02    -0.8701E+02    -0.8702E+02    -0.8702E+02    -0.8703E+02    -0.8704E+02    -0.8704E+02    -0.8705E+02    -0.8706E+02    -0.8706E+02    -0.8707E+02    -0.8708E+02    -0.8709E+02    -0.8710E+02    -0.8710E+02    -0.8711E+02    -0.8712E+02    -0.8713E+02    -0.8714E+02    -0.8715E+02    -0.8716E+02    -0.8717E+02    -0.8718E+02    -0.8719E+02    -0.8720E+02    -0.8721E+02    -0.8722E+02    -0.8723E+02    -0.8724E+02    -0.8725E+02    -0.8726E+02    -0.8727E+02    -0.8728E+02    -0.8729E+02    -0.8729E+02    -0.8730E+02    -0.8730E+02    -0.8730E+02
    -0.8730E+02    -0.8730E+02    -0.8729E+02    -0.8729E+02    -0.8728E+02    -0.8727E+02    -0.8725E+02    -0.8724E+02    -0.8723E+02    -0.8722E+02    -0.8721E+02    -0.8719E+02    -0.8718E+02    -0.8717E+02    -0.8716E+02    -0.8715E+02    -0.8714E+02    -0.8712E+02    -0.8711E+02    -0.8710E+02    -0.8709E+02    -0.8708E+02    -0.8707E+02    -0.8706E+02    -0.8705E+02    -0.8704E+02    -0.8703E+02    -0.8702E+02    -0.8701E+02    -0.8700E+02    -0.8700E+02    -0.8699E+02    -0.8698E+02    -0.8697E+02    -0.8697E+02    -0.8696E+02    -0.8695E+02    -0.8695E+02    -0.8694E+02    -0.8694E+02    -0.8693E+02    -0.8693E+02    -0.8692E+02    -0.8692E+02    -0.8692E+02    -0.8692E+02    -0.8692E+02    -0.8691E+02    -0.8691E+02    -0.8691E+02    -0.8691E+02    -0.8691E+02    -0.8691E+02    -0.8692E+02    -0.8692E+02    -0.8692E+02    -0.8692E+02    -0.8693E+02    -0.8693E+02    -0.8693E+02    -0.8694E+02    -0.8694E+02    -0.8695E+02    -0.8696E+02    -0.8696E+02    -0.8697E+02    -0.8698E+02    -0.8698E+02    -0.8699E+02    -0.8700E+02    -0.8701E+02    -0.8702E+02    -0.8703E+02    -0.8703E+02    -0.8704E+02    -0.8705E+02    -0.8706E+02    -0.8707E+02    -0.8708E+02    -0.8709E+02    -0.8711E+02    -0.8712E+02    -0.8713E+02    -0.8714E+02    -0.8715E+02    -0.8716E+02    -0.8717E+02    -0.8718E+02    -0.8720E+02    -0.8721E+02    -0.8722E+02    -0.8723E+02    -0.8724E+02    -0.8726E+02    -0.8727E+02    -0.8728E+02    -0.8729E+02    -0.8729E+02    -0.8730E+02    -0.8730E+02
    -0.8729E+02    -0.8729E+02    -0.8729E+02    -0.8728E+02    -0.8727E+02    -0.8726E+02    -0.8724E+02    -0.8723E+02    -0.8722E+02    -0.8720E+02    -0.8719E+02    -0.8717E+02    -0.8716E+02    -0.8715E+02    -0.8713E+02    -0.8712E+02    -0.8711E+02    -0.8709E+02    -0.8708E+02    -0.8707E+02    -0.8705E+02    -0.8704E+02    -0.8703E+02    -0.8702E+02    -0.8701E+02    -0.8699E+02    -0.8698E+02    -0.8697E+02    -0.8696E+02    -0.8695E+02    -0.8694E+02    -0.8693E+02    -0.8693E+02    -0.8692E+02    -0.8691E+02    -0.8690E+02    -0.8689E+02    -0.8689E+02    -0.8688E+02    -0.8688E+02    -0.8687E+02    -0.8687E+02    -0.8686E+02    -0.8686E+02    -0.8685E+02    -0.8685E+02    -0.8685E+02    -0.8685E+02    -0.8685E+02    -0.8685E+02    -0.8685E+02    -0.8685E+02    -0.8685E+02    -0.8685E+02    -0.8685E+02    -0.8686E+02    -0.8686E+02    -0.8686E+02    -0.8687E+02    -0.8687E+02    -0.8688E+02    -0.8688E+02    -0.8689E+02    -0.8690E+02    -0.8691E+02    -0.8691E+02    -0.8692E+02    -0.8693E+02    -0.8694E+02    -0.8695E+02    -0.8696E+02    -0.8697E+02    -0.8698E+02    -0.8699E+02    -0.8700E+02    -0.8701E+02    -0.8702E+02    -0.8703E+02    -0.8705E+02    -0.8706E+02    -0.8707E+02    -0.8708E+02    -0.8710E+02    -0.8711E+02    -0.8712E+02    -0.8714E+02    -0.8715E+02    -0.8716E+02    -0.8718E+02    -0.8719E+02    -0.8720E+02    -0.8722E+02    -0.8723E+02    -0.8724E+02    -0.8726E+02    -0.8727E+02    -0.8728E+02    -0.8729E+02    -0.8729E+02    -0.8729E+02
    -0.8729E+02    -0.8729E+02    -0.8728E+02    -0.8727E+02    -0.8726E+02    -0.8725E+02    -0.8723E+02    -0.8722E+02    -0.8720E+02    -0.8718E+02    -0.8717E+02    -0.8715E+02    -0.8714E+02    -0.8712E+02    -0.8711E+02    -0.8709E+02    -0.8707E+02    -0.8706E+02    -0.8705E+02    -0.8703E+02    -0.8702E+02    -0.8700E+02    -0.8699E+02    -0.8697E+02    -0.8696E+02    -0.8695E+02    -0.8694E+02    -0.8692E+02    -0.8691E+02    -0.8690E+02    -0.8689E+02    -0.8688E+02    -0.8687E+02    -0.8686E+02    -0.8685E+02    -0.8684E+02    -0.8683E+02    -0.8682E+02    -0.8682E+02    -0.8681E+02    -0.8681E+02    -0.8680E+02    -0.8679E+02    -0.8679E+02    -0.8679E+02    -0.8678E+02    -0.8678E+02    -0.8678E+02    -0.8678E+02    -0.8678E+02    -0.8678E+02    -0.8678E+02    -0.8678E+02    -0.8678E+02    -0.8679E+02    -0.8679E+02    -0.8679E+02    -0.8680E+02    -0.8680E+02    -0.8681E+02    -0.8681E+02    -0.8682E+02    -0.8683E+02    -0.8684E+02    -0.8685E+02    -0.8685E+02    -0.8686E+02    -0.8687E+02    -0.8688E+02    -0.8690E+02    -0.8691E+02    -0.8692E+02    -0.8693E+02    -0.8694E+02    -0.8695E+02    -0.8697E+02    -0.8698E+02    -0.8699E+02    -0.8701E+02    -0.8702E+02    -0.8704E+02    -0.8705E+02    -0.8707E+02    -0.8708E+02    -0.8709E+02    -0.8711E+02    -0.8713E+02    -0.8714E+02    -0.8716E+02    -0.8717E+02    -0.8719E+02    -0.8720E+02    -0.8722E+02    -0.8723E+02    -0.8725E+02    -0.8726E+02    -0.8727E+02    -0.8728E+02    -0.8729E+02    -0.8729E+02
    -0.8728E+02    -0.8728E+02    -0.8728E+02    -0.8727E+02    -0.8725E+02    -0.8724E+02    -0.8722E+02    -0.8720E+02    -0.8718E+02    -0.8717E+02    -0.8715E+02    -0.8713E+02    -0.8711E+02    -0.8710E+02    -0.8708E+02    -0.8706E+02    -0.8704E+02    -0.8703E+02    -0.8701E+02    -0.8699E+02    -0.8698E+02    -0.8696E+02    -0.8695E+02    -0.8693E+02    -0.8692E+02    -0.8690E+02    -0.8689E+02    -0.8687E+02    -0.8686E+02    -0.8685E+02    -0.8683E+02    -0.8682E+02    -0.8681E+02    -0.8680E+02    -0.8679E+02    -0.8678E+02    -0.8677E+02    -0.8676E+02    -0.8675E+02    -0.8674E+02    -0.8674E+02    -0.8673E+02    -0.8673E+02    -0.8672E+02    -0.8672E+02    -0.8671E+02    -0.8671E+02    -0.8671E+02    -0.8671E+02    -0.8671E+02    -0.8671E+02    -0.8671E+02    -0.8671E+02    -0.8671E+02    -0.8672E+02    -0.8672E+02    -0.8672E+02    -0.8673E+02    -0.8673E+02    -0.8674E+02    -0.8675E+02    -0.8676E+02    -0.8677E+02    -0.8677E+02    -0.8678E+02    -0.8679E+02    -0.8680E+02    -0.8682E+02    -0.8683E+02    -0.8684E+02    -0.8685E+02    -0.8687E+02    -0.8688E+02    -0.8689E+02    -0.8691E+02    -0.8692E+02    -0.8694E+02    -0.8695E+02    -0.8697E+02    -0.8698E+02    -0.8700E+02    -0.8702E+02    -0.8703E+02    -0.8705E+02    -0.8707E+02    -0.8708E+02    -0.8710E+02    -0.8712E+02    -0.8713E+02    -0.8715E+02    -0.8717E+02    -0.8719E+02    -0.8720E+02    -0.8722E+02    -0.8724E+02    -0.8725E+02    -0.8727E+02    -0.8728E+02    -0.8728E+02    -0.8728E+02
    -0.8728E+02    -0.8728E+02    -0.8727E+02    -0.8726E+02    -0.8724E+02    -0.8723E+02    -0.8721E+02    -0.8719E+02    -0.8717E+02    -0.8715E+02    -0.8713E+02    -0.8711E+02    -0.8709E+02    -0.8707E+02    -0.8705E+02    -0.8703E+02    -0.8701E+02    -0.8699E+02    -0.8697E+02    -0.8696E+02    -0.8694E+02    -0.8692E+02    -0.8690E+02    -0.8688E+02    -0.8687E+02    -0.8685E+02    -0.8684E+02    -0.8682E+02    -0.8680E+02    -0.8679E+02    -0.8678E+02    -0.8676E+02    -0.8675E+02    -0.8674E+02    -0.8672E+02    -0.8671E+02    -0.8670E+02    -0.8669E+02    -0.8668E+02    -0.8667E+02    -0.8667E+02    -0.8666E+02    -0.8665E+02    -0.8665E+02    -0.8664E+02    -0.8664E+02    -0.8664E+02    -0.8663E+02    -0.8663E+02    -0.8663E+02    -0.8663E+02    -0.8663E+02    -0.8664E+02    -0.8664E+02    -0.8664E+02    -0.8665E+02    -0.8665E+02    -0.8666E+02    -0.8666E+02    -0.8667E+02    -0.8668E+02    -0.8669E+02    -0.8670E+02    -0.8671E+02    -0.8672E+02    -0.8673E+02    -0.8674E+02    -0.8676E+02    -0.8677E+02    -0.8678E+02    -0.8680E+02    -0.8681E+02    -0.8683E+02    -0.8684E+02    -0.8686E+02    -0.8688E+02    -0.8689E+02    -0.8691E+02    -0.8693E+02    -0.8694E+02    -0.8696E+02    -0.8698E+02    -0.8700E+02    -0.8702E+02    -0.8704E+02    -0.8706E+02    -0.8707E+02    -0.8709E+02    -0.8711E+02    -0.8713E+02    -0.8715E+02    -0.8717E+02    -0.8719E+02    -0.8721E+02    -0.8723E+02    -0.8724E+02    -0.8726E+02    -0.8727E+02    -0.8728E+02    -0.8728E+02
    -0.8727E+02    -0.8727E+02    -0.8726E+02    -0.8725E+02    -0.8723E+02    -0.8721E+02    -0.8719E+02    -0.8717E+02    -0.8715E+02    -0.8713E+02    -0.8711E+02    -0.8709E+02    -0.8706E+02    -0.8704E+02    -0.8702E+02    -0.8700E+02    -0.8698E+02    -0.8696E+02    -0.8694E+02    -0.8692E+02    -0.8690E+02    -0.8688E+02    -0.8686E+02    -0.8684E+02    -0.8682E+02    -0.8680E+02    -0.8678E+02    -0.8676E+02    -0.8675E+02    -0.8673E+02    -0.8671E+02    -0.8670E+02    -0.8668E+02    -0.8667E+02    -0.8666E+02    -0.8664E+02    -0.8663E+02    -0.8662E+02    -0.8661E+02    -0.8660E+02    -0.8659E+02    -0.8658E+02    -0.8658E+02    -0.8657E+02    -0.8657E+02    -0.8656E+02    -0.8656E+02    -0.8656E+02    -0.8655E+02    -0.8655E+02    -0.8655E+02    -0.8655E+02    -0.8656E+02    -0.8656E+02    -0.8656E+02    -0.8657E+02    -0.8658E+02    -0.8658E+02    -0.8659E+02    -0.8660E+02    -0.8661E+02    -0.8662E+02    -0.8663E+02    -0.8664E+02    -0.8665E+02    -0.8667E+02    -0.8668E+02    -0.8669E+02    -0.8671E+02    -0.8672E+02    -0.8674E+02    -0.8676E+02    -0.8677E+02    -0.8679E+02    -0.8681E+02    -0.8683E+02    -0.8685E+02    -0.8687E+02    -0.8688E+02    -0.8690E+02    -0.8692E+02    -0.8694E+02    -0.8696E+02    -0.8699E+02    -0.8701E+02    -0.8703E+02    -0.8705E+02    -0.8707E+02    -0.8709E+02    -0.8711E+02    -0.8713E+02    -0.8716E+02    -0.8718E+02    -0.8720E+02    -0.8722E+02    -0.8724E+02    -0.8725E+02    -0.8727E+02    -0.8727E+02    -0.8727E+02
    -0.8727E+02    -0.8727E+02    -0.8726E+02    -0.8724E+02    -0.8722E+02    -0.8720E+02    -0.8718E+02    -0.8716E+02    -0.8713E+02    -0.8711E+02    -0.8709E+02    -0.8706E+02    -0.8704E+02    -0.8701E+02    -0.8699E+02    -0.8697E+02    -0.8694E+02    -0.8692E+02    -0.8690E+02    -0.8687E+02    -0.8685E+02    -0.8683E+02    -0.8681E+02    -0.8679E+02    -0.8677E+02    -0.8675E+02    -0.8673E+02    -0.8671E+02    -0.8669E+02    -0.8667E+02    -0.8665E+02    -0.8663E+02    -0.8662E+02    -0.8660E+02    -0.8659E+02    -0.8657E+02    -0.8656E+02    -0.8655E+02    -0.8653E+02    -0.8652E+02    -0.8651E+02    -0.8651E+02    -0.8650E+02    -0.8649E+02    -0.8648E+02    -0.8648E+02    -0.8648E+02    -0.8647E+02    -0.8647E+02    -0.8647E+02    -0.8647E+02    -0.8647E+02    -0.8647E+02    -0.8648E+02    -0.8648E+02    -0.8649E+02    -0.8649E+02    -0.8650E+02    -0.8651E+02    -0.8652E+02    -0.8653E+02    -0.8654E+02    -0.8655E+02    -0.8657E+02    -0.8658E+02    -0.8660E+02    -0.8661E+02    -0.8663E+02    -0.8664E+02    -0.8666E+02    -0.8668E+02    -0.8670E+02    -0.8672E+02    -0.8674E+02    -0.8676E+02    -0.8678E+02    -0.8680E+02    -0.8682E+02    -0.8684E+02    -0.8686E+02    -0.8688E+02    -0.8691E+02    -0.8693E+02    -0.8695E+02    -0.8698E+02    -0.8700E+02    -0.8702E+02    -0.8704E+02    -0.8707E+02    -0.8709E+02    -0.8712E+02    -0.8714E+02    -0.8716E+02    -0.8718E+02    -0.8721E+02    -0.8723E+02    -0.8725E+02    -0.8726E+02    -0.8727E+02    -0.8727E+02
    -0.8726E+02    -0.8726E+02    -0.8725E+02    -0.8724E+02    -0.8722E+02    -0.8719E+02    -0.8717E+02    -0.8714E+02    -0.8712E+02    -0.8709E+02    -0.8706E+02    -0.8704E+02    -0.8701E+02    -0.8699E+02    -0.8696E+02    -0.8693E+02    -0.8691E+02    -0.8688E+02    -0.8686E+02    -0.8683E+02    -0.8681E+02    -0.8678E+02    -0.8676E+02    -0.8674E+02    -0.8671E+02    -0.8669E+02    -0.8667E+02    -0.8665E+02    -0.8663E+02    -0.8660E+02    -0.8659E+02    -0.8657E+02    -0.8655E+02    -0.8653E+02    -0.8651E+02    -0.8650E+02    -0.8648E+02    -0.8647E+02    -0.8645E+02    -0.8644E+02    -0.8643E+02    -0.8642E+02    -0.8641E+02    -0.8640E+02    -0.8640E+02    -0.8639E+02    -0.8639E+02    -0.8639E+02    -0.8638E+02    -0.8638E+02    -0.8638E+02    -0.8638E+02    -0.8639E+02    -0.8639E+02    -0.8640E+02    -0.8640E+02    -0.8641E+02    -0.8642E+02    -0.8643E+02    -0.8644E+02    -0.8645E+02    -0.8646E+02    -0.8648E+02    -0.8649E+02    -0.8651E+02    -0.8652E+02    -0.8654E+02    -0.8656E+02    -0.8658E+02    -0.8660E+02    -0.8662E+02    -0.8664E+02    -0.8666E+02    -0.8668E+02    -0.8670E+02    -0.8673E+02    -0.8675E+02    -0.8677E+02    -0.8680E+02    -0.8682E+02    -0.8684E+02    -0.8687E+02    -0.8689E+02    -0.8692E+02    -0.8694E+02    -0.8697E+02    -0.8699E+02    -0.8702E+02    -0.8705E+02    -0.8707E+02    -0.8710E+02    -0.8712E+02    -0.8715E+02    -0.8717E+02    -0.8720E+02    -0.8722E+02    -0.8724E+02    -0.8725E+02    -0.8726E+02    -0.8726E+02
    -0.8726E+02    -0.8726E+02    -0.8725E+02    -0.8723E+02    -0.8721E+02    -0.8718E+02    -0.8715E+02    -0.8713E+02    -0.8710E+02    -0.8707E+02    -0.8704E+02    -0.8701E+02    -0.8698E+02    -0.8696E+02    -0.8693E+02    -0.8690E+02    -0.8687E+02    -0.8684E+02    -0.8682E+02    -0.8679E+02    -0.8676E+02    -0.8674E+02    -0.8671E+02    -0.8668E+02    -0.8666E+02    -0.8663E+02    -0.8661E+02    -0.8658E+02    -0.8656E+02    -0.8654E+02    -0.8652E+02    -0.8649E+02    -0.8647E+02    -0.8645E+02    -0.8644E+02    -0.8642E+02    -0.8640E+02    -0.8638E+02    -0.8637E+02    -0.8636E+02    -0.8634E+02    -0.8633E+02    -0.8632E+02    -0.8631E+02    -0.8631E+02    -0.8630E+02    -0.8630E+02    -0.8629E+02    -0.8629E+02    -0.8629E+02    -0.8629E+02    -0.8629E+02    -0.8629E+02    -0.8630E+02    -0.8630E+02    -0.8631E+02    -0.8632E+02    -0.8633E+02    -0.8634E+02    -0.8635E+02    -0.8637E+02    -0.8638E+02    -0.8640E+02    -0.8641E+02    -0.8643E+02    -0.8645E+02    -0.8647E+02    -0.8649E+02    -0.8651E+02    -0.8653E+02    -0.8655E+02    -0.8657E+02    -0.8660E+02    -0.8662E+02    -0.8665E+02    -0.8667E+02    -0.8670E+02    -0.8672E+02    -0.8675E+02    -0.8678E+02    -0.8680E+02    -0.8683E+02    -0.8686E+02    -0.8688E+02    -0.8691E+02    -0.8694E+02    -0.8697E+02    -0.8699E+02    -0.8702E+02    -0.8705E+02    -0.8708E+02    -0.8710E+02    -0.8713E+02    -0.8716E+02    -0.8719E+02    -0.8721E+02    -0.8723E+02    -0.8725E+02    -0.8726E+02    -0.8726E+02
    -0.8725E+02    -0.8725E+02    -0.8724E+02    -0.8722E+02    -0.8720E+02    -0.8717E+02    -0.8714E+02    -0.8711E+02    -0.8708E+02    -0.8705E+02    -0.8702E+02    -0.8699E+02    -0.8696E+02    -0.8693E+02    -0.8690E+02    -0.8686E+02    -0.8683E+02    -0.8680E+02    -0.8677E+02    -0.8674E+02    -0.8671E+02    -0.8669E+02    -0.8666E+02    -0.8663E+02    -0.8660E+02    -0.8657E+02    -0.8654E+02    -0.8652E+02    -0.8649E+02    -0.8647E+02    -0.8644E+02    -0.8642E+02    -0.8640E+02    -0.8637E+02    -0.8635E+02    -0.8633E+02    -0.8631E+02    -0.8630E+02    -0.8628E+02    -0.8626E+02    -0.8625E+02    -0.8624E+02    -0.8623E+02    -0.8622E+02    -0.8621E+02    -0.8620E+02    -0.8620E+02    -0.8619E+02    -0.8619E+02    -0.8619E+02    -0.8619E+02    -0.8619E+02    -0.8620E+02    -0.8620E+02    -0.8621E+02    -0.8621E+02    -0.8622E+02    -0.8624E+02    -0.8625E+02    -0.8626E+02    -0.8628E+02    -0.8629E+02    -0.8631E+02    -0.8633E+02    -0.8635E+02    -0.8637E+02    -0.8639E+02    -0.8641E+02    -0.8643E+02    -0.8646E+02    -0.8648E+02    -0.8651E+02    -0.8653E+02    -0.8656E+02    -0.8659E+02    -0.8662E+02    -0.8664E+02    -0.8667E+02    -0.8670E+02    -0.8673E+02    -0.8676E+02    -0.8679E+02    -0.8682E+02    -0.8685E+02    -0.8688E+02    -0.8691E+02    -0.8694E+02    -0.8697E+02    -0.8700E+02    -0.8703E+02    -0.8706E+02    -0.8709E+02    -0.8712E+02    -0.8715E+02    -0.8717E+02    -0.8720E+02    -0.8722E+02    -0.8724E+02    -0.8725E+02    -0.8725E+02
    -0.8724E+02    -0.8724E+02    -0.8723E+02    -0.8721E+02    -0.8719E+02    -0.8716E+02    -0.8713E+02    -0.8709E+02    -0.8706E+02    -0.8703E+02    -0.8700E+02    -0.8696E+02    -0.8693E+02    -0.8690E+02    -0.8686E+02    -0.8683E+02    -0.8680E+02    -0.8676E+02    -0.8673E+02    -0.8670E+02    -0.8667E+02    -0.8663E+02    -0.8660E+02    -0.8657E+02    -0.8654E+02    -0.8651E+02    -0.8648E+02    -0.8645E+02    -0.8642E+02    -0.8639E+02    -0.8637E+02    -0.8634E+02    -0.8631E+02    -0.8629E+02    -0.8627E+02    -0.8624E+02    -0.8622E+02    -0.8620E+02    -0.8618E+02    -0.8617E+02    -0.8615E+02    -0.8614E+02    -0.8612E+02    -0.8611E+02    -0.8610E+02    -0.8610E+02    -0.8609E+02    -0.8609E+02    -0.8608E+02    -0.8608E+02    -0.8608E+02    -0.8608E+02    -0.8609E+02    -0.8609E+02    -0.8610E+02    -0.8611E+02    -0.8612E+02    -0.8613E+02    -0.8615E+02    -0.8616E+02    -0.8618E+02    -0.8620E+02    -0.8622E+02    -0.8624E+02    -0.8626E+02    -0.8628E+02    -0.8631E+02    -0.8633E+02    -0.8636E+02    -0.8638E+02    -0.8641E+02    -0.8644E+02    -0.8647E+02    -0.8650E+02    -0.8653E+02    -0.8656E+02    -0.8659E+02    -0.8662E+02    -0.8665E+02    -0.8668E+02    -0.8671E+02    -0.8675E+02    -0.8678E+02    -0.8681E+02    -0.8684E+02    -0.8688E+02    -0.8691E+02    -0.8694E+02    -0.8697E+02    -0.8701E+02    -0.8704E+02    -0.8707E+02    -0.8710E+02    -0.8713E+02    -0.8716E+02    -0.8719E+02    -0.8722E+02    -0.8724E+02    -0.8725E+02    -0.8725E+02
    -0.8724E+02    -0.8724E+02    -0.8723E+02    -0.8720E+02    -0.8718E+02    -0.8715E+02    -0.8711E+02    -0.8708E+02    -0.8704E+02    -0.8701E+02    -0.8697E+02    -0.8694E+02    -0.8690E+02    -0.8686E+02    -0.8683E+02    -0.8679E+02    -0.8676E+02    -0.8672E+02    -0.8669E+02    -0.8665E+02    -0.8661E+02    -0.8658E+02    -0.8655E+02    -0.8651E+02    -0.8648E+02    -0.8644E+02    -0.8641E+02    -0.8638E+02    -0.8635E+02    -0.8632E+02    -0.8628E+02    -0.8626E+02    -0.8623E+02    -0.8620E+02    -0.8617E+02    -0.8615E+02    -0.8613E+02    -0.8610E+02    -0.8608E+02    -0.8606E+02    -0.8605E+02    -0.8603E+02    -0.8602E+02    -0.8600E+02    -0.8599E+02    -0.8598E+02    -0.8598E+02    -0.8597E+02    -0.8597E+02    -0.8597E+02    -0.8597E+02    -0.8597E+02    -0.8598E+02    -0.8598E+02    -0.8599E+02    -0.8600E+02    -0.8601E+02    -0.8603E+02    -0.8604E+02    -0.8606E+02    -0.8608E+02    -0.8610E+02    -0.8612E+02    -0.8614E+02    -0.8617E+02    -0.8619E+02    -0.8622E+02    -0.8625E+02    -0.8628E+02    -0.8631E+02    -0.8634E+02    -0.8637E+02    -0.8640E+02    -0.8643E+02    -0.8647E+02    -0.8650E+02    -0.8653E+02    -0.8657E+02    -0.8660E+02    -0.8664E+02    -0.8667E+02    -0.8670E+02    -0.8674E+02    -0.8677E+02    -0.8681E+02    -0.8684E+02    -0.8688E+02    -0.8691E+02    -0.8695E+02    -0.8698E+02    -0.8702E+02    -0.8705E+02    -0.8709E+02    -0.8712E+02    -0.8715E+02    -0.8718E+02    -0.8721E+02    -0.8723E+02    -0.8724E+02    -0.8724E+02
    -0.8723E+02    -0.8723E+02    -0.8722E+02    -0.8720E+02    -0.8717E+02    -0.8713E+02    -0.8710E+02    -0.8706E+02    -0.8703E+02    -0.8699E+02    -0.8695E+02    -0.8691E+02    -0.8687E+02    -0.8683E+02    -0.8680E+02    -0.8676E+02    -0.8672E+02    -0.8668E+02    -0.8664E+02    -0.8660E+02    -0.8656E+02    -0.8653E+02    -0.8649E+02    -0.8645E+02    -0.8641E+02    -0.8638E+02    -0.8634E+02    -0.8630E+02    -0.8627E+02    -0.8623E+02    -0.8620E+02    -0.8617E+02    -0.8614E+02    -0.8611E+02    -0.8608E+02    -0.8605E+02    -0.8602E+02    -0.8600E+02    -0.8597E+02    -0.8595E+02    -0.8593E+02    -0.8591E+02    -0.8590E+02    -0.8588E+02    -0.8587E+02    -0.8586E+02    -0.8585E+02    -0.8585E+02    -0.8584E+02    -0.8584E+02    -0.8584E+02    -0.8585E+02    -0.8585E+02    -0.8586E+02    -0.8587E+02    -0.8588E+02    -0.8590E+02    -0.8591E+02    -0.8593E+02    -0.8595E+02    -0.8597E+02    -0.8599E+02    -0.8602E+02    -0.8604E+02    -0.8607E+02    -0.8610E+02    -0.8613E+02    -0.8616E+02    -0.8619E+02    -0.8622E+02    -0.8626E+02    -0.8629E+02    -0.8633E+02    -0.8636E+02    -0.8640E+02    -0.8644E+02    -0.8647E+02    -0.8651E+02    -0.8655E+02    -0.8659E+02    -0.8662E+02    -0.8666E+02    -0.8670E+02    -0.8674E+02    -0.8678E+02    -0.8681E+02    -0.8685E+02    -0.8689E+02    -0.8693E+02    -0.8696E+02    -0.8700E+02    -0.8704E+02    -0.8707E+02    -0.8711E+02    -0.8714E+02    -0.8717E+02    -0.8720E+02    -0.8722E+02    -0.8724E+02    -0.8724E+02
    -0.8723E+02    -0.8723E+02    -0.8721E+02    -0.8719E+02    -0.8716E+02    -0.8712E+02    -0.8709E+02    -0.8705E+02    -0.8701E+02    -0.8697E+02    -0.8693E+02    -0.8689E+02    -0.8684E+02    -0.8680E+02    -0.8676E+02    -0.8672E+02    -0.8668E+02    -0.8664E+02    -0.8659E+02    -0.8655E+02    -0.8651E+02    -0.8647E+02    -0.8643E+02    -0.8639E+02    -0.8635E+02    -0.8630E+02    -0.8626E+02    -0.8622E+02    -0.8619E+02    -0.8615E+02    -0.8611E+02    -0.8607E+02    -0.8604E+02    -0.8600E+02    -0.8597E+02    -0.8594E+02    -0.8591E+02    -0.8588E+02    -0.8586E+02    -0.8583E+02    -0.8581E+02    -0.8579E+02    -0.8577E+02    -0.8575E+02    -0.8574E+02    -0.8573E+02    -0.8572E+02    -0.8571E+02    -0.8571E+02    -0.8571E+02    -0.8571E+02    -0.8571E+02    -0.8572E+02    -0.8573E+02    -0.8574E+02    -0.8575E+02    -0.8577E+02    -0.8579E+02    -0.8581E+02    -0.8583E+02    -0.8585E+02    -0.8588E+02    -0.8591E+02    -0.8594E+02    -0.8597E+02    -0.8600E+02    -0.8603E+02    -0.8607E+02    -0.8610E+02    -0.8614E+02    -0.8618E+02    -0.8622E+02    -0.8625E+02    -0.8629E+02    -0.8633E+02    -0.8637E+02    -0.8641E+02    -0.8646E+02    -0.8650E+02    -0.8654E+02    -0.8658E+02    -0.8662E+02    -0.8666E+02    -0.8670E+02    -0.8674E+02    -0.8678E+02    -0.8682E+02    -0.8686E+02    -0.8690E+02    -0.8694E+02    -0.8698E+02    -0.8702E+02    -0.8706E+02    -0.8710E+02    -0.8713E+02    -0.8716E+02    -0.8719E+02    -0.8722E+02    -0.8723E+02    -0.8723E+02
    -0.8722E+02    -0.8722E+02    -0.8721E+02    -0.8718E+02    -0.8715E+02    -0.8711E+02    -0.8707E+02    -0.8703E+02    -0.8699E+02    -0.8695E+02    -0.8690E+02    -0.8686E+02    -0.8682E+02    -0.8677E+02    -0.8673E+02    -0.8668E+02    -0.8664E+02    -0.8659E+02    -0.8655E+02    -0.8650E+02    -0.8646E+02    -0.8641E+02    -0.8637E+02    -0.8632E+02    -0.8628E+02    -0.8623E+02    -0.8619E+02    -0.8614E+02    -0.8610E+02    -0.8606E+02    -0.8602E+02    -0.8598E+02    -0.8594E+02    -0.8590E+02    -0.8586E+02    -0.8583E+02    -0.8579E+02    -0.8576E+02    -0.8573E+02    -0.8570E+02    -0.8568E+02    -0.8565E+02    -0.8563E+02    -0.8562E+02    -0.8560E+02    -0.8559E+02    -0.8558E+02    -0.8557E+02    -0.8556E+02    -0.8556E+02    -0.8556E+02    -0.8557E+02    -0.8558E+02    -0.8559E+02    -0.8560E+02    -0.8561E+02    -0.8563E+02    -0.8565E+02    -0.8567E+02    -0.8570E+02    -0.8573E+02    -0.8576E+02    -0.8579E+02    -0.8582E+02    -0.8586E+02    -0.8589E+02    -0.8593E+02    -0.8597E+02    -0.8601E+02    -0.8605E+02    -0.8609E+02    -0.8613E+02    -0.8618E+02    -0.8622E+02    -0.8627E+02    -0.8631E+02    -0.8635E+02    -0.8640E+02    -0.8644E+02    -0.8649E+02    -0.8653E+02    -0.8658E+02    -0.8662E+02    -0.8666E+02    -0.8671E+02    -0.8675E+02    -0.8679E+02    -0.8684E+02    -0.8688E+02    -0.8692E+02    -0.8696E+02    -0.8700E+02    -0.8704E+02    -0.8708E+02    -0.8712E+02    -0.8716E+02    -0.8719E+02    -0.8721E+02    -0.8723E+02    -0.8723E+02
    -0.8722E+02    -0.8722E+02    -0.8720E+02    -0.8717E+02    -0.8714E+02    -0.8710E+02    -0.8706E+02    -0.8702E+02    -0.8697E+02    -0.8693E+02    -0.8688E+02    -0.8684E+02    -0.8679E+02    -0.8674E+02    -0.8670E+02    -0.8665E+02    -0.8660E+02    -0.8655E+02    -0.8650E+02    -0.8645E+02    -0.8640E+02    -0.8635E+02    -0.8631E+02    -0.8626E+02    -0.8621E+02    -0.8616E+02    -0.8611E+02    -0.8606E+02    -0.8601E+02    -0.8596E+02    -0.8592E+02    -0.8587E+02    -0.8583E+02    -0.8578E+02    -0.8574E+02    -0.8570E+02    -0.8567E+02    -0.8563E+02    -0.8560E+02    -0.8556E+02    -0.8553E+02    -0.8551E+02    -0.8548E+02    -0.8546E+02    -0.8545E+02    -0.8543E+02    -0.8542E+02    -0.8541E+02    -0.8541E+02    -0.8540E+02    -0.8541E+02    -0.8541E+02    -0.8542E+02    -0.8543E+02    -0.8544E+02    -0.8546E+02    -0.8548E+02    -0.8551E+02    -0.8553E+02    -0.8556E+02    -0.8559E+02    -0.8563E+02    -0.8566E+02    -0.8570E+02    -0.8574E+02    -0.8578E+02    -0.8582E+02    -0.8587E+02    -0.8591E+02    -0.8596E+02    -0.8600E+02    -0.8605E+02    -0.8610E+02    -0.8615E+02    -0.8620E+02    -0.8624E+02    -0.8629E+02    -0.8634E+02    -0.8639E+02    -0.8644E+02    -0.8649E+02    -0.8653E+02    -0.8658E+02    -0.8663E+02    -0.8668E+02    -0.8672E+02    -0.8677E+02    -0.8681E+02    -0.8686E+02    -0.8690E+02    -0.8695E+02    -0.8699E+02    -0.8703E+02    -0.8707E+02    -0.8711E+02    -0.8715E+02    -0.8718E+02    -0.8721E+02    -0.8722E+02    -0.8722E+02
    -0.8721E+02    -0.8721E+02    -0.8720E+02    -0.8717E+02    -0.8713E+02    -0.8709E+02    -0.8705E+02    -0.8701E+02    -0.8696E+02    -0.8691E+02    -0.8686E+02    -0.8681E+02    -0.8677E+02    -0.8672E+02    -0.8667E+02    -0.8661E+02    -0.8656E+02    -0.8651E+02    -0.8646E+02    -0.8640E+02    -0.8635E+02    -0.8630E+02    -0.8624E+02    -0.8619E+02    -0.8613E+02    -0.8608E+02    -0.8603E+02    -0.8597E+02    -0.8592E+02    -0.8587E+02    -0.8581E+02    -0.8576E+02    -0.8571E+02    -0.8566E+02    -0.8562E+02    -0.8557E+02    -0.8553E+02    -0.8549E+02    -0.8545E+02    -0.8541E+02    -0.8538E+02    -0.8535E+02    -0.8532E+02    -0.8530E+02    -0.8528E+02    -0.8526E+02    -0.8525E+02    -0.8524E+02    -0.8523E+02    -0.8523E+02    -0.8523E+02    -0.8524E+02    -0.8525E+02    -0.8526E+02    -0.8528E+02    -0.8530E+02    -0.8532E+02    -0.8535E+02    -0.8538E+02    -0.8541E+02    -0.8545E+02    -0.8548E+02    -0.8552E+02    -0.8557E+02    -0.8561E+02    -0.8566E+02    -0.8571E+02    -0.8576E+02    -0.8581E+02    -0.8586E+02    -0.8591E+02    -0.8596E+02    -0.8602E+02    -0.8607E+02    -0.8612E+02    -0.8618E+02    -0.8623E+02    -0.8628E+02    -0.8634E+02    -0.8639E+02    -0.8644E+02    -0.8649E+02    -0.8654E+02    -0.8659E+02    -0.8664E+02    -0.8669E+02    -0.8674E+02    -0.8679E+02    -0.8684E+02    -0.8688E+02    -0.8693E+02    -0.8698E+02    -0.8702E+02    -0.8706E+02    -0.8710E+02    -0.8714E+02    -0.8718E+02    -0.8720E+02    -0.8722E+02    -0.8722E+02
    -0.8721E+02    -0.8721E+02    -0.8719E+02    -0.8716E+02    -0.8713E+02    -0.8709E+02    -0.8704E+02    -0.8699E+02    -0.8695E+02    -0.8690E+02    -0.8685E+02    -0.8679E+02    -0.8674E+02    -0.8669E+02    -0.8664E+02    -0.8658E+02    -0.8653E+02    -0.8647E+02    -0.8642E+02    -0.8636E+02    -0.8630E+02    -0.8624E+02    -0.8618E+02    -0.8612E+02    -0.8606E+02    -0.8600E+02    -0.8594E+02    -0.8588E+02    -0.8582E+02    -0.8576E+02    -0.8571E+02    -0.8565E+02    -0.8559E+02    -0.8554E+02    -0.8548E+02    -0.8543E+02    -0.8538E+02    -0.8534E+02    -0.8529E+02    -0.8525E+02    -0.8521E+02    -0.8518E+02    -0.8514E+02    -0.8512E+02    -0.8509E+02    -0.8507E+02    -0.8506E+02    -0.8505E+02    -0.8504E+02    -0.8504E+02    -0.8504E+02    -0.8505E+02    -0.8506E+02    -0.8507E+02    -0.8509E+02    -0.8511E+02    -0.8514E+02    -0.8517E+02    -0.8521E+02    -0.8525E+02    -0.8529E+02    -0.8533E+02    -0.8538E+02    -0.8543E+02    -0.8548E+02    -0.8553E+02    -0.8559E+02    -0.8564E+02    -0.8570E+02    -0.8576E+02    -0.8582E+02    -0.8588E+02    -0.8593E+02    -0.8599E+02    -0.8605E+02    -0.8611E+02    -0.8617E+02    -0.8623E+02    -0.8629E+02    -0.8634E+02    -0.8640E+02    -0.8646E+02    -0.8651E+02    -0.8656E+02    -0.8662E+02    -0.8667E+02    -0.8672E+02    -0.8677E+02    -0.8682E+02    -0.8687E+02    -0.8692E+02    -0.8696E+02    -0.8701E+02    -0.8706E+02    -0.8710E+02    -0.8714E+02    -0.8717E+02    -0.8720E+02    -0.8722E+02    -0.8722E+02
    -0.8721E+02    -0.8721E+02    -0.8719E+02    -0.8716E+02    -0.8712E+02    -0.8708E+02    -0.8703E+02    -0.8698E+02    -0.8693E+02    -0.8688E+02    -0.8683E+02    -0.8678E+02    -0.8672E+02    -0.8667E+02    -0.8661E+02    -0.8655E+02    -0.8650E+02    -0.8644E+02    -0.8638E+02    -0.8631E+02    -0.8625E+02    -0.8619E+02    -0.8612E+02    -0.8606E+02    -0.8599E+02    -0.8593E+02    -0.8586E+02    -0.8579E+02    -0.8573E+02    -0.8566E+02    -0.8559E+02    -0.8553E+02    -0.8546E+02    -0.8540E+02    -0.8534E+02    -0.8528E+02    -0.8522E+02    -0.8517E+02    -0.8512E+02    -0.8507E+02    -0.8503E+02    -0.8499E+02    -0.8495E+02    -0.8492E+02    -0.8489E+02    -0.8487E+02    -0.8485E+02    -0.8483E+02    -0.8483E+02    -0.8482E+02    -0.8483E+02    -0.8483E+02    -0.8485E+02    -0.8486E+02    -0.8489E+02    -0.8492E+02    -0.8495E+02    -0.8498E+02    -0.8502E+02    -0.8507E+02    -0.8512E+02    -0.8517E+02    -0.8522E+02    -0.8528E+02    -0.8534E+02    -0.8540E+02    -0.8546E+02    -0.8552E+02    -0.8559E+02    -0.8565E+02    -0.8572E+02    -0.8579E+02    -0.8585E+02    -0.8592E+02    -0.8598E+02    -0.8605E+02    -0.8611E+02    -0.8618E+02    -0.8624E+02    -0.8630E+02    -0.8636E+02    -0.8642E+02    -0.8648E+02    -0.8654E+02    -0.8659E+02    -0.8665E+02    -0.8670E+02    -0.8675E+02    -0.8681E+02    -0.8686E+02    -0.8691E+02    -0.8696E+02    -0.8700E+02    -0.8705E+02    -0.8709E+02    -0.8713E+02    -0.8717E+02    -0.8720E+02    -0.8721E+02    -0.8721E+02
    -0.8720E+02    -0.8720E+02    -0.8719E+02    -0.8716E+02    -0.8712E+02    -0.8708E+02    -0.8703E+02    -0.8698E+02    -0.8693E+02    -0.8687E+02    -0.8682E+02    -0.8677E+02    -0.8671E+02    -0.8665E+02    -0.8659E+02    -0.8653E+02    -0.8647E+02    -0.8641E+02    -0.8634E+02    -0.8627E+02    -0.8621E+02    -0.8614E+02    -0.8607E+02    -0.8600E+02    -0.8592E+02    -0.8585E+02    -0.8578E+02    -0.8570E+02    -0.8563E+02    -0.8555E+02    -0.8548E+02    -0.8540E+02    -0.8533E+02    -0.8526E+02    -0.8519E+02    -0.8512E+02    -0.8505E+02    -0.8499E+02    -0.8493E+02    -0.8488E+02    -0.8482E+02    -0.8478E+02    -0.8473E+02    -0.8470E+02    -0.8466E+02    -0.8464E+02    -0.8461E+02    -0.8460E+02    -0.8459E+02    -0.8459E+02    -0.8459E+02    -0.8460E+02    -0.8461E+02    -0.8463E+02    -0.8466E+02    -0.8469E+02    -0.8473E+02    -0.8478E+02    -0.8482E+02    -0.8487E+02    -0.8493E+02    -0.8499E+02    -0.8505E+02    -0.8512E+02    -0.8519E+02    -0.8525E+02    -0.8533E+02    -0.8540E+02    -0.8547E+02    -0.8555E+02    -0.8562E+02    -0.8569E+02    -0.8577E+02    -0.8584E+02    -0.8591E+02    -0.8599E+02    -0.8606E+02    -0.8613E+02    -0.8619E+02    -0.8626E+02    -0.8633E+02    -0.8639E+02    -0.8645E+02    -0.8651E+02    -0.8657E+02    -0.8663E+02    -0.8669E+02    -0.8674E+02    -0.8680E+02    -0.8685E+02    -0.8690E+02    -0.8695E+02    -0.8700E+02    -0.8705E+02    -0.8709E+02    -0.8713E+02    -0.8717E+02    -0.8720E+02    -0.8721E+02    -0.8721E+02
    -0.8720E+02    -0.8720E+02    -0.8719E+02    -0.8716E+02    -0.8712E+02    -0.8707E+02    -0.8703E+02    -0.8698E+02    -0.8692E+02    -0.8687E+02    -0.8681E+02    -0.8676E+02    -0.8670E+02    -0.8664E+02    -0.8658E+02    -0.8651E+02    -0.8645E+02    -0.8638E+02    -0.8631E+02    -0.8624E+02    -0.8617E+02    -0.8609E+02    -0.8602E+02    -0.8594E+02    -0.8586E+02    -0.8578E+02    -0.8569E+02    -0.8561E+02    -0.8553E+02    -0.8544E+02    -0.8536E+02    -0.8527E+02    -0.8519E+02    -0.8511E+02    -0.8503E+02    -0.8495E+02    -0.8487E+02    -0.8480E+02    -0.8473E+02    -0.8466E+02    -0.8460E+02    -0.8455E+02    -0.8449E+02    -0.8445E+02    -0.8441E+02    -0.8438E+02    -0.8435E+02    -0.8433E+02    -0.8432E+02    -0.8432E+02    -0.8432E+02    -0.8433E+02    -0.8435E+02    -0.8438E+02    -0.8441E+02    -0.8445E+02    -0.8449E+02    -0.8454E+02    -0.8460E+02    -0.8466E+02    -0.8473E+02    -0.8480E+02    -0.8487E+02    -0.8495E+02    -0.8502E+02    -0.8510E+02    -0.8519E+02    -0.8527E+02    -0.8535E+02    -0.8544E+02    -0.8552E+02    -0.8560E+02    -0.8569E+02    -0.8577E+02    -0.8585E+02    -0.8593E+02    -0.8601E+02    -0.8608E+02    -0.8616E+02    -0.8623E+02    -0.8630E+02    -0.8637E+02    -0.8643E+02    -0.8650E+02    -0.8656E+02    -0.8662E+02    -0.8668E+02    -0.8674E+02    -0.8679E+02    -0.8685E+02    -0.8690E+02    -0.8695E+02    -0.8700E+02    -0.8705E+02    -0.8709E+02    -0.8713E+02    -0.8717E+02    -0.8720E+02    -0.8721E+02    -0.8721E+02
    -0.8721E+02    -0.8721E+02    -0.8719E+02    -0.8716E+02    -0.8712E+02    -0.8708E+02    -0.8703E+02    -0.8698E+02    -0.8693E+02    -0.8687E+02    -0.8682E+02    -0.8676E+02    -0.8670E+02    -0.8663E+02    -0.8657E+02    -0.8650E+02    -0.8643E+02    -0.8636E+02    -0.8629E+02    -0.8621E+02    -0.8614E+02    -0.8605E+02    -0.8597E+02    -0.8588E+02    -0.8580E+02    -0.8571E+02    -0.8562E+02    -0.8552E+02    -0.8543E+02    -0.8533E+02    -0.8524E+02    -0.8514E+02    -0.8504E+02    -0.8495E+02    -0.8486E+02    -0.8476E+02    -0.8467E+02    -0.8459E+02    -0.8451E+02    -0.8443E+02    -0.8436E+02    -0.8429E+02    -0.8423E+02    -0.8417E+02    -0.8413E+02    -0.8409E+02    -0.8406E+02    -0.8404E+02    -0.8402E+02    -0.8402E+02    -0.8402E+02    -0.8404E+02    -0.8406E+02    -0.8409E+02    -0.8413E+02    -0.8417E+02    -0.8423E+02    -0.8429E+02    -0.8436E+02    -0.8443E+02    -0.8451E+02    -0.8459E+02    -0.8467E+02    -0.8476E+02    -0.8485E+02    -0.8495E+02    -0.8504E+02    -0.8514E+02    -0.8523E+02    -0.8533E+02    -0.8542E+02    -0.8552E+02    -0.8561E+02    -0.8570E+02    -0.8579E+02    -0.8588E+02    -0.8596E+02    -0.8605E+02    -0.8613E+02    -0.8620E+02    -0.8628E+02    -0.8635E+02    -0.8642E+02    -0.8649E+02    -0.8656E+02    -0.8662E+02    -0.8668E+02    -0.8674E+02    -0.8679E+02    -0.8685E+02    -0.8690E+02    -0.8695E+02    -0.8700E+02    -0.8705E+02    -0.8709E+02    -0.8713E+02    -0.8717E+02    -0.8720E+02    -0.8721E+02    -0.8721E+02
    -0.8721E+02    -0.8721E+02    -0.8719E+02    -0.8716E+02    -0.8713E+02    -0.8708E+02    -0.8704E+02    -0.8699E+02    -0.8693E+02    -0.8688E+02    -0.8682E+02    -0.8676E+02    -0.8670E+02    -0.8664E+02    -0.8657E+02    -0.8650E+02    -0.8643E+02    -0.8636E+02    -0.8628E+02    -0.8620E+02    -0.8611E+02    -0.8603E+02    -0.8594E+02    -0.8584E+02    -0.8575E+02    -0.8565E+02    -0.8554E+02    -0.8544E+02    -0.8533E+02    -0.8522E+02    -0.8511E+02    -0.8500E+02    -0.8489E+02    -0.8478E+02    -0.8467E+02    -0.8457E+02    -0.8446E+02    -0.8436E+02    -0.8426E+02    -0.8417E+02    -0.8408E+02    -0.8400E+02    -0.8393E+02    -0.8387E+02    -0.8381E+02    -0.8376E+02    -0.8373E+02    -0.8370E+02    -0.8368E+02    -0.8368E+02    -0.8368E+02    -0.8370E+02    -0.8373E+02    -0.8376E+02    -0.8381E+02    -0.8387E+02    -0.8393E+02    -0.8400E+02    -0.8408E+02    -0.8417E+02    -0.8426E+02    -0.8436E+02    -0.8446E+02    -0.8457E+02    -0.8467E+02    -0.8478E+02    -0.8489E+02    -0.8500E+02    -0.8511E+02    -0.8522E+02    -0.8533E+02    -0.8544E+02    -0.8554E+02    -0.8564E+02    -0.8574E+02    -0.8584E+02    -0.8593E+02    -0.8602E+02    -0.8611E+02    -0.8619E+02    -0.8627E+02    -0.8635E+02    -0.8642E+02    -0.8649E+02    -0.8656E+02    -0.8663E+02    -0.8669E+02    -0.8675E+02    -0.8680E+02    -0.8686E+02    -0.8691E+02    -0.8696E+02    -0.8701E+02    -0.8706E+02    -0.8710E+02    -0.8714E+02    -0.8718E+02    -0.8720E+02    -0.8722E+02    -0.8722E+02
    -0.8722E+02    -0.8722E+02    -0.8720E+02    -0.8717E+02    -0.8714E+02    -0.8709E+02    -0.8705E+02    -0.8700E+02    -0.8695E+02    -0.8690E+02    -0.8684E+02    -0.8678E+02    -0.8672E+02    -0.8666E+02    -0.8659E+02    -0.8652E+02    -0.8644E+02    -0.8637E+02    -0.8628E+02    -0.8620E+02    -0.8611E+02    -0.8601E+02    -0.8592E+02    -0.8581E+02    -0.8571E+02    -0.8560E+02    -0.8548E+02    -0.8536E+02    -0.8524E+02    -0.8512E+02    -0.8500E+02    -0.8487E+02    -0.8474E+02    -0.8461E+02    -0.8448E+02    -0.8436E+02    -0.8423E+02    -0.8411E+02    -0.8400E+02    -0.8388E+02    -0.8378E+02    -0.8368E+02    -0.8359E+02    -0.8352E+02    -0.8345E+02    -0.8339E+02    -0.8334E+02    -0.8331E+02    -0.8329E+02    -0.8329E+02    -0.8329E+02    -0.8331E+02    -0.8334E+02    -0.8339E+02    -0.8345E+02    -0.8352E+02    -0.8359E+02    -0.8368E+02    -0.8378E+02    -0.8388E+02    -0.8400E+02    -0.8411E+02    -0.8423E+02    -0.8436E+02    -0.8448E+02    -0.8461E+02    -0.8474E+02    -0.8487E+02    -0.8500E+02    -0.8512E+02    -0.8524E+02    -0.8536E+02    -0.8548E+02    -0.8559E+02    -0.8570E+02    -0.8581E+02    -0.8591E+02    -0.8601E+02    -0.8610E+02    -0.8619E+02    -0.8628E+02    -0.8636E+02    -0.8644E+02    -0.8651E+02    -0.8658E+02    -0.8665E+02    -0.8671E+02    -0.8677E+02    -0.8683E+02    -0.8688E+02    -0.8693E+02    -0.8698E+02    -0.8703E+02    -0.8707E+02    -0.8711E+02    -0.8715E+02    -0.8718E+02    -0.8721E+02    -0.8723E+02    -0.8723E+02
    -0.8722E+02    -0.8722E+02    -0.8721E+02    -0.8718E+02    -0.8715E+02    -0.8711E+02    -0.8707E+02    -0.8702E+02    -0.8697E+02    -0.8692E+02    -0.8687E+02    -0.8681E+02    -0.8675E+02    -0.8669E+02    -0.8662E+02    -0.8655E+02    -0.8647E+02    -0.8639E+02    -0.8631E+02    -0.8621E+02    -0.8612E+02    -0.8602E+02    -0.8591E+02    -0.8580E+02    -0.8568E+02    -0.8556E+02    -0.8544E+02    -0.8530E+02    -0.8517E+02    -0.8503E+02    -0.8488E+02    -0.8474E+02    -0.8459E+02    -0.8444E+02    -0.8429E+02    -0.8414E+02    -0.8399E+02    -0.8384E+02    -0.8370E+02    -0.8357E+02    -0.8344E+02    -0.8332E+02    -0.8321E+02    -0.8312E+02    -0.8303E+02    -0.8296E+02    -0.8290E+02    -0.8286E+02    -0.8284E+02    -0.8283E+02    -0.8284E+02    -0.8286E+02    -0.8290E+02    -0.8296E+02    -0.8303E+02    -0.8312E+02    -0.8321E+02    -0.8332E+02    -0.8344E+02    -0.8357E+02    -0.8370E+02    -0.8384E+02    -0.8399E+02    -0.8414E+02    -0.8429E+02    -0.8444E+02    -0.8459E+02    -0.8474E+02    -0.8488E+02    -0.8503E+02    -0.8517E+02    -0.8530E+02    -0.8544E+02    -0.8556E+02    -0.8568E+02    -0.8580E+02    -0.8591E+02    -0.8602E+02    -0.8612E+02    -0.8621E+02    -0.8630E+02    -0.8639E+02    -0.8647E+02    -0.8654E+02    -0.8661E+02    -0.8668E+02    -0.8674E+02    -0.8680E+02    -0.8686E+02    -0.8691E+02    -0.8696E+02    -0.8701E+02    -0.8705E+02    -0.8709E+02    -0.8713E+02    -0.8717E+02    -0.8720E+02    -0.8722E+02    -0.8723E+02    -0.8723E+02
    -0.8724E+02    -0.8724E+02    -0.8722E+02    -0.8720E+02    -0.8717E+02    -0.8714E+02    -0.8710E+02    -0.8706E+02    -0.8701E+02    -0.8696E+02    -0.8691E+02    -0.8686E+02    -0.8680E+02    -0.8674E+02    -0.8667E+02    -0.8660E+02    -0.8652E+02    -0.8644E+02    -0.8635E+02    -0.8625E+02    -0.8615E+02    -0.8605E+02    -0.8593E+02    -0.8581E+02    -0.8568E+02    -0.8555E+02    -0.8541E+02    -0.8526E+02    -0.8511E+02    -0.8495E+02    -0.8478E+02    -0.8461E+02    -0.8444E+02    -0.8426E+02    -0.8408E+02    -0.8390E+02    -0.8373E+02    -0.8355E+02    -0.8338E+02    -0.8322E+02    -0.8306E+02    -0.8291E+02    -0.8278E+02    -0.8266E+02    -0.8255E+02    -0.8246E+02    -0.8239E+02    -0.8234E+02    -0.8231E+02    -0.8230E+02    -0.8231E+02    -0.8234E+02    -0.8239E+02    -0.8246E+02    -0.8255E+02    -0.8266E+02    -0.8278E+02    -0.8291E+02    -0.8306E+02    -0.8322E+02    -0.8338E+02    -0.8355E+02    -0.8373E+02    -0.8391E+02    -0.8409E+02    -0.8426E+02    -0.8444E+02    -0.8462E+02    -0.8479E+02    -0.8495E+02    -0.8511E+02    -0.8526E+02    -0.8541E+02    -0.8555E+02    -0.8569E+02    -0.8582E+02    -0.8594E+02    -0.8605E+02    -0.8616E+02    -0.8626E+02    -0.8635E+02    -0.8644E+02    -0.8652E+02    -0.8659E+02    -0.8667E+02    -0.8673E+02    -0.8679E+02    -0.8685E+02    -0.8690E+02    -0.8695E+02    -0.8700E+02    -0.8704E+02    -0.8708E+02    -0.8712E+02    -0.8716E+02    -0.8719E+02    -0.8721E+02    -0.8723E+02    -0.8725E+02    -0.8725E+02
    -0.8725E+02    -0.8725E+02    -0.8724E+02    -0.8722E+02    -0.8720E+02    -0.8717E+02    -0.8713E+02    -0.8710E+02    -0.8706E+02    -0.8701E+02    -0.8697E+02    -0.8692E+02    -0.8686E+02    -0.8680E+02    -0.8674E+02    -0.8667E+02    -0.8659E+02    -0.8651E+02    -0.8642E+02    -0.8632E+02    -0.8622E+02    -0.8610E+02    -0.8598E+02    -0.8585E+02    -0.8572E+02    -0.8557E+02    -0.8541E+02    -0.8525E+02    -0.8507E+02    -0.8489E+02    -0.8470E+02    -0.8450E+02    -0.8430E+02    -0.8409E+02    -0.8388E+02    -0.8366E+02    -0.8345E+02    -0.8324E+02    -0.8303E+02    -0.8282E+02    -0.8263E+02    -0.8245E+02    -0.8228E+02    -0.8212E+02    -0.8199E+02    -0.8188E+02    -0.8179E+02    -0.8172E+02    -0.8168E+02    -0.8167E+02    -0.8168E+02    -0.8172E+02    -0.8179E+02    -0.8188E+02    -0.8199E+02    -0.8213E+02    -0.8228E+02    -0.8245E+02    -0.8263E+02    -0.8283E+02    -0.8303E+02    -0.8324E+02    -0.8345E+02    -0.8367E+02    -0.8388E+02    -0.8410E+02    -0.8431E+02    -0.8451E+02    -0.8471E+02    -0.8490E+02    -0.8508E+02    -0.8525E+02    -0.8542E+02    -0.8557E+02    -0.8572E+02    -0.8586E+02    -0.8599E+02    -0.8611E+02    -0.8622E+02    -0.8633E+02    -0.8642E+02    -0.8651E+02    -0.8659E+02    -0.8667E+02    -0.8674E+02    -0.8680E+02    -0.8686E+02    -0.8692E+02    -0.8697E+02    -0.8701E+02    -0.8705E+02    -0.8709E+02    -0.8713E+02    -0.8716E+02    -0.8719E+02    -0.8721E+02    -0.8724E+02    -0.8725E+02    -0.8726E+02    -0.8726E+02
    -0.8727E+02    -0.8727E+02    -0.8727E+02    -0.8725E+02    -0.8723E+02    -0.8721E+02    -0.8718E+02    -0.8715E+02    -0.8712E+02    -0.8708E+02    -0.8704E+02    -0.8700E+02    -0.8695E+02    -0.8689E+02    -0.8683E+02    -0.8677E+02    -0.8669E+02    -0.8661E+02    -0.8652E+02    -0.8642E+02    -0.8632E+02    -0.8620E+02    -0.8607E+02    -0.8594E+02    -0.8579E+02    -0.8563E+02    -0.8545E+02    -0.8527E+02    -0.8507E+02    -0.8487E+02    -0.8465E+02    -0.8442E+02    -0.8418E+02    -0.8394E+02    -0.8368E+02    -0.8342E+02    -0.8316E+02    -0.8290E+02    -0.8264E+02    -0.8239E+02    -0.8215E+02    -0.8191E+02    -0.8170E+02    -0.8150E+02    -0.8133E+02    -0.8119E+02    -0.8107E+02    -0.8098E+02    -0.8093E+02    -0.8092E+02    -0.8093E+02    -0.8098E+02    -0.8107E+02    -0.8119E+02    -0.8133E+02    -0.8151E+02    -0.8170E+02    -0.8192E+02    -0.8215E+02    -0.8239E+02    -0.8265E+02    -0.8291E+02    -0.8317E+02    -0.8343E+02    -0.8369E+02    -0.8394E+02    -0.8419E+02    -0.8443E+02    -0.8466E+02    -0.8488E+02    -0.8508E+02    -0.8528E+02    -0.8546E+02    -0.8563E+02    -0.8579E+02    -0.8594E+02    -0.8608E+02    -0.8621E+02    -0.8633E+02    -0.8643E+02    -0.8653E+02    -0.8662E+02    -0.8670E+02    -0.8677E+02    -0.8684E+02    -0.8690E+02    -0.8695E+02    -0.8700E+02    -0.8705E+02    -0.8708E+02    -0.8712E+02    -0.8715E+02    -0.8718E+02    -0.8721E+02    -0.8723E+02    -0.8725E+02    -0.8726E+02    -0.8728E+02    -0.8728E+02    -0.8728E+02
    -0.8730E+02    -0.8730E+02    -0.8729E+02    -0.8728E+02    -0.8727E+02    -0.8726E+02    -0.8724E+02    -0.8722E+02    -0.8720E+02    -0.8717E+02    -0.8714E+02    -0.8710E+02    -0.8706E+02    -0.8701E+02    -0.8696E+02    -0.8690E+02    -0.8683E+02    -0.8675E+02    -0.8666E+02    -0.8657E+02    -0.8646E+02    -0.8634E+02    -0.8621E+02    -0.8607E+02    -0.8591E+02    -0.8573E+02    -0.8555E+02    -0.8534E+02    -0.8513E+02    -0.8489E+02    -0.8464E+02    -0.8438E+02    -0.8410E+02    -0.8381E+02    -0.8351E+02    -0.8319E+02    -0.8287E+02    -0.8255E+02    -0.8223E+02    -0.8191E+02    -0.8160E+02    -0.8130E+02    -0.8102E+02    -0.8077E+02    -0.8055E+02    -0.8035E+02    -0.8020E+02    -0.8009E+02    -0.8002E+02    -0.8000E+02    -0.8002E+02    -0.8009E+02    -0.8020E+02    -0.8036E+02    -0.8055E+02    -0.8077E+02    -0.8103E+02    -0.8131E+02    -0.8160E+02    -0.8191E+02    -0.8223E+02    -0.8256E+02    -0.8288E+02    -0.8320E+02    -0.8351E+02    -0.8382E+02    -0.8411E+02    -0.8439E+02    -0.8465E+02    -0.8490E+02    -0.8514E+02    -0.8536E+02    -0.8556E+02    -0.8575E+02    -0.8592E+02    -0.8608E+02    -0.8622E+02    -0.8635E+02    -0.8647E+02    -0.8658E+02    -0.8667E+02    -0.8676E+02    -0.8684E+02    -0.8691E+02    -0.8697E+02    -0.8702E+02    -0.8707E+02    -0.8711E+02    -0.8714E+02    -0.8718E+02    -0.8720E+02    -0.8723E+02    -0.8725E+02    -0.8726E+02    -0.8728E+02    -0.8729E+02    -0.8730E+02    -0.8730E+02    -0.8731E+02    -0.8731E+02
    -0.8733E+02    -0.8733E+02    -0.8733E+02    -0.8733E+02    -0.8732E+02    -0.8732E+02    -0.8731E+02    -0.8730E+02    -0.8729E+02    -0.8727E+02    -0.8725E+02    -0.8722E+02    -0.8719E+02    -0.8716E+02    -0.8711E+02    -0.8706E+02    -0.8700E+02    -0.8693E+02    -0.8685E+02    -0.8676E+02    -0.8665E+02    -0.8654E+02    -0.8640E+02    -0.8626E+02    -0.8609E+02    -0.8591E+02    -0.8571E+02    -0.8549E+02    -0.8525E+02    -0.8498E+02    -0.8470E+02    -0.8440E+02    -0.8407E+02    -0.8373E+02    -0.8336E+02    -0.8299E+02    -0.8259E+02    -0.8219E+02    -0.8179E+02    -0.8138E+02    -0.8098E+02    -0.8060E+02    -0.8023E+02    -0.7990E+02    -0.7960E+02    -0.7934E+02    -0.7913E+02    -0.7898E+02    -0.7889E+02    -0.7886E+02    -0.7889E+02    -0.7898E+02    -0.7914E+02    -0.7934E+02    -0.7960E+02    -0.7990E+02    -0.8024E+02    -0.8060E+02    -0.8099E+02    -0.8139E+02    -0.8179E+02    -0.8220E+02    -0.8260E+02    -0.8299E+02    -0.8337E+02    -0.8374E+02    -0.8408E+02    -0.8441E+02    -0.8471E+02    -0.8500E+02    -0.8526E+02    -0.8550E+02    -0.8572E+02    -0.8592E+02    -0.8611E+02    -0.8627E+02    -0.8642E+02    -0.8655E+02    -0.8667E+02    -0.8677E+02    -0.8687E+02    -0.8695E+02    -0.8702E+02    -0.8708E+02    -0.8713E+02    -0.8717E+02    -0.8721E+02    -0.8724E+02    -0.8727E+02    -0.8729E+02    -0.8730E+02    -0.8731E+02    -0.8732E+02    -0.8733E+02    -0.8733E+02    -0.8734E+02    -0.8734E+02    -0.8734E+02    -0.8734E+02    -0.8734E+02
    -0.8736E+02    -0.8736E+02    -0.8737E+02    -0.8737E+02    -0.8738E+02    -0.8739E+02    -0.8739E+02    -0.8740E+02    -0.8740E+02    -0.8739E+02    -0.8739E+02    -0.8737E+02    -0.8736E+02    -0.8733E+02    -0.8730E+02    -0.8726E+02    -0.8721E+02    -0.8715E+02    -0.8708E+02    -0.8700E+02    -0.8691E+02    -0.8679E+02    -0.8667E+02    -0.8652E+02    -0.8635E+02    -0.8617E+02    -0.8596E+02    -0.8572E+02    -0.8546E+02    -0.8517E+02    -0.8485E+02    -0.8450E+02    -0.8413E+02    -0.8372E+02    -0.8329E+02    -0.8283E+02    -0.8235E+02    -0.8185E+02    -0.8133E+02    -0.8081E+02    -0.8029E+02    -0.7979E+02    -0.7930E+02    -0.7885E+02    -0.7844E+02    -0.7809E+02    -0.7780E+02    -0.7759E+02    -0.7746E+02    -0.7742E+02    -0.7746E+02    -0.7759E+02    -0.7781E+02    -0.7809E+02    -0.7844E+02    -0.7885E+02    -0.7931E+02    -0.7979E+02    -0.8030E+02    -0.8082E+02    -0.8134E+02    -0.8185E+02    -0.8236E+02    -0.8284E+02    -0.8330E+02    -0.8373E+02    -0.8414E+02    -0.8452E+02    -0.8487E+02    -0.8518E+02    -0.8547E+02    -0.8574E+02    -0.8597E+02    -0.8618E+02    -0.8637E+02    -0.8654E+02    -0.8669E+02    -0.8681E+02    -0.8693E+02    -0.8702E+02    -0.8711E+02    -0.8718E+02    -0.8724E+02    -0.8728E+02    -0.8732E+02    -0.8736E+02    -0.8738E+02    -0.8740E+02    -0.8741E+02    -0.8742E+02    -0.8742E+02    -0.8742E+02    -0.8741E+02    -0.8741E+02    -0.8740E+02    -0.8739E+02    -0.8738E+02    -0.8737E+02    -0.8737E+02    -0.8737E+02
    -0.8740E+02    -0.8740E+02    -0.8741E+02    -0.8743E+02    -0.8745E+02    -0.8747E+02    -0.8749E+02    -0.8751E+02    -0.8752E+02    -0.8753E+02    -0.8754E+02    -0.8755E+02    -0.8755E+02    -0.8754E+02    -0.8753E+02    -0.8750E+02    -0.8747E+02    -0.8743E+02    -0.8738E+02    -0.8731E+02    -0.8723E+02    -0.8713E+02    -0.8701E+02    -0.8687E+02    -0.8671E+02    -0.8653E+02    -0.8631E+02    -0.8607E+02    -0.8579E+02    -0.8548E+02    -0.8513E+02    -0.8474E+02    -0.8431E+02    -0.8383E+02    -0.8332E+02    -0.8276E+02    -0.8217E+02    -0.8154E+02    -0.8089E+02    -0.8021E+02    -0.7953E+02    -0.7886E+02    -0.7820E+02    -0.7758E+02    -0.7701E+02    -0.7651E+02    -0.7611E+02    -0.7581E+02    -0.7562E+02    -0.7556E+02    -0.7562E+02    -0.7581E+02    -0.7611E+02    -0.7652E+02    -0.7701E+02    -0.7758E+02    -0.7820E+02    -0.7886E+02    -0.7954E+02    -0.8022E+02    -0.8090E+02    -0.8155E+02    -0.8218E+02    -0.8278E+02    -0.8333E+02    -0.8385E+02    -0.8432E+02    -0.8475E+02    -0.8514E+02    -0.8549E+02    -0.8581E+02    -0.8609E+02    -0.8633E+02    -0.8655E+02    -0.8673E+02    -0.8689E+02    -0.8703E+02    -0.8715E+02    -0.8725E+02    -0.8733E+02    -0.8740E+02    -0.8746E+02    -0.8750E+02    -0.8753E+02    -0.8756E+02    -0.8757E+02    -0.8758E+02    -0.8758E+02    -0.8758E+02    -0.8757E+02    -0.8755E+02    -0.8754E+02    -0.8752E+02    -0.8750E+02    -0.8748E+02    -0.8745E+02    -0.8743E+02    -0.8742E+02    -0.8741E+02    -0.8741E+02
    -0.8745E+02    -0.8745E+02    -0.8746E+02    -0.8749E+02    -0.8752E+02    -0.8756E+02    -0.8759E+02    -0.8763E+02    -0.8766E+02    -0.8769E+02    -0.8772E+02    -0.8775E+02    -0.8777E+02    -0.8778E+02    -0.8779E+02    -0.8779E+02    -0.8778E+02    -0.8776E+02    -0.8773E+02    -0.8768E+02    -0.8762E+02    -0.8754E+02    -0.8745E+02    -0.8733E+02    -0.8718E+02    -0.8701E+02    -0.8680E+02    -0.8656E+02    -0.8627E+02    -0.8595E+02    -0.8557E+02    -0.8514E+02    -0.8466E+02    -0.8412E+02    -0.8352E+02    -0.8285E+02    -0.8213E+02    -0.8134E+02    -0.8051E+02    -0.7963E+02    -0.7872E+02    -0.7780E+02    -0.7690E+02    -0.7602E+02    -0.7521E+02    -0.7450E+02    -0.7391E+02    -0.7346E+02    -0.7319E+02    -0.7309E+02    -0.7319E+02    -0.7346E+02    -0.7391E+02    -0.7450E+02    -0.7522E+02    -0.7603E+02    -0.7690E+02    -0.7781E+02    -0.7873E+02    -0.7964E+02    -0.8052E+02    -0.8135E+02    -0.8214E+02    -0.8287E+02    -0.8353E+02    -0.8414E+02    -0.8468E+02    -0.8516E+02    -0.8559E+02    -0.8597E+02    -0.8629E+02    -0.8658E+02    -0.8682E+02    -0.8703E+02    -0.8720E+02    -0.8735E+02    -0.8747E+02    -0.8757E+02    -0.8765E+02    -0.8771E+02    -0.8776E+02    -0.8779E+02    -0.8781E+02    -0.8782E+02    -0.8782E+02    -0.8782E+02    -0.8780E+02    -0.8779E+02    -0.8776E+02    -0.8773E+02    -0.8770E+02    -0.8767E+02    -0.8763E+02    -0.8760E+02    -0.8756E+02    -0.8752E+02    -0.8749E+02    -0.8746E+02    -0.8745E+02    -0.8745E+02
    -0.8749E+02    -0.8749E+02    -0.8752E+02    -0.8755E+02    -0.8760E+02    -0.8765E+02    -0.8771E+02    -0.8776E+02    -0.8782E+02    -0.8787E+02    -0.8792E+02    -0.8797E+02    -0.8801E+02    -0.8805E+02    -0.8808E+02    -0.8811E+02    -0.8813E+02    -0.8814E+02    -0.8813E+02    -0.8812E+02    -0.8809E+02    -0.8805E+02    -0.8798E+02    -0.8789E+02    -0.8777E+02    -0.8763E+02    -0.8744E+02    -0.8722E+02    -0.8695E+02    -0.8662E+02    -0.8624E+02    -0.8579E+02    -0.8527E+02    -0.8466E+02    -0.8397E+02    -0.8319E+02    -0.8231E+02    -0.8134E+02    -0.8028E+02    -0.7913E+02    -0.7792E+02    -0.7665E+02    -0.7538E+02    -0.7412E+02    -0.7293E+02    -0.7187E+02    -0.7097E+02    -0.7029E+02    -0.6986E+02    -0.6972E+02    -0.6986E+02    -0.7029E+02    -0.7097E+02    -0.7187E+02    -0.7294E+02    -0.7413E+02    -0.7538E+02    -0.7666E+02    -0.7793E+02    -0.7914E+02    -0.8029E+02    -0.8136E+02    -0.8233E+02    -0.8321E+02    -0.8399E+02    -0.8468E+02    -0.8529E+02    -0.8581E+02    -0.8626E+02    -0.8664E+02    -0.8697E+02    -0.8724E+02    -0.8747E+02    -0.8765E+02    -0.8780E+02    -0.8792E+02    -0.8801E+02    -0.8808E+02    -0.8812E+02    -0.8816E+02    -0.8817E+02    -0.8817E+02    -0.8817E+02    -0.8815E+02    -0.8812E+02    -0.8809E+02    -0.8806E+02    -0.8801E+02    -0.8797E+02    -0.8792E+02    -0.8787E+02    -0.8781E+02    -0.8776E+02    -0.8770E+02    -0.8765E+02    -0.8760E+02    -0.8755E+02    -0.8751E+02    -0.8749E+02    -0.8749E+02
    -0.8754E+02    -0.8754E+02    -0.8757E+02    -0.8762E+02    -0.8768E+02    -0.8775E+02    -0.8783E+02    -0.8790E+02    -0.8798E+02    -0.8806E+02    -0.8813E+02    -0.8821E+02    -0.8828E+02    -0.8834E+02    -0.8841E+02    -0.8847E+02    -0.8852E+02    -0.8856E+02    -0.8860E+02    -0.8862E+02    -0.8864E+02    -0.8863E+02    -0.8861E+02    -0.8857E+02    -0.8850E+02    -0.8840E+02    -0.8826E+02    -0.8808E+02    -0.8785E+02    -0.8755E+02    -0.8719E+02    -0.8675E+02    -0.8621E+02    -0.8557E+02    -0.8481E+02    -0.8392E+02    -0.8288E+02    -0.8170E+02    -0.8036E+02    -0.7887E+02    -0.7723E+02    -0.7548E+02    -0.7366E+02    -0.7181E+02    -0.7001E+02    -0.6836E+02    -0.6694E+02    -0.6585E+02    -0.6516E+02    -0.6492E+02    -0.6516E+02    -0.6585E+02    -0.6695E+02    -0.6837E+02    -0.7002E+02    -0.7182E+02    -0.7366E+02    -0.7549E+02    -0.7725E+02    -0.7888E+02    -0.8037E+02    -0.8172E+02    -0.8290E+02    -0.8393E+02    -0.8483E+02    -0.8559E+02    -0.8623E+02    -0.8677E+02    -0.8721E+02    -0.8758E+02    -0.8787E+02    -0.8810E+02    -0.8829E+02    -0.8843E+02    -0.8853E+02    -0.8860E+02    -0.8865E+02    -0.8867E+02    -0.8867E+02    -0.8866E+02    -0.8864E+02    -0.8860E+02    -0.8856E+02    -0.8851E+02    -0.8845E+02    -0.8839E+02    -0.8833E+02    -0.8826E+02    -0.8819E+02    -0.8812E+02    -0.8804E+02    -0.8797E+02    -0.8789E+02    -0.8782E+02    -0.8774E+02    -0.8767E+02    -0.8761E+02    -0.8757E+02    -0.8754E+02    -0.8754E+02
    -0.8759E+02    -0.8759E+02    -0.8763E+02    -0.8769E+02    -0.8777E+02    -0.8786E+02    -0.8795E+02    -0.8805E+02    -0.8815E+02    -0.8825E+02    -0.8835E+02    -0.8846E+02    -0.8856E+02    -0.8865E+02    -0.8875E+02    -0.8885E+02    -0.8894E+02    -0.8902E+02    -0.8911E+02    -0.8918E+02    -0.8924E+02    -0.8930E+02    -0.8934E+02    -0.8936E+02    -0.8935E+02    -0.8932E+02    -0.8926E+02    -0.8915E+02    -0.8899E+02    -0.8877E+02    -0.8848E+02    -0.8809E+02    -0.8759E+02    -0.8696E+02    -0.8618E+02    -0.8522E+02    -0.8406E+02    -0.8267E+02    -0.8103E+02    -0.7912E+02    -0.7693E+02    -0.7450E+02    -0.7185E+02    -0.6907E+02    -0.6627E+02    -0.6361E+02    -0.6127E+02    -0.5943E+02    -0.5825E+02    -0.5785E+02    -0.5825E+02    -0.5943E+02    -0.6128E+02    -0.6362E+02    -0.6628E+02    -0.6908E+02    -0.7186E+02    -0.7451E+02    -0.7695E+02    -0.7913E+02    -0.8104E+02    -0.8268E+02    -0.8408E+02    -0.8524E+02    -0.8620E+02    -0.8698E+02    -0.8761E+02    -0.8811E+02    -0.8850E+02    -0.8880E+02    -0.8902E+02    -0.8918E+02    -0.8929E+02    -0.8935E+02    -0.8939E+02    -0.8939E+02    -0.8937E+02    -0.8934E+02    -0.8928E+02    -0.8922E+02    -0.8915E+02    -0.8907E+02    -0.8899E+02    -0.8890E+02    -0.8881E+02    -0.8871E+02    -0.8861E+02    -0.8852E+02    -0.8842E+02    -0.8832E+02    -0.8822E+02    -0.8812E+02    -0.8803E+02    -0.8793E+02    -0.8784E+02    -0.8775E+02    -0.8768E+02    -0.8762E+02    -0.8758E+02    -0.8758E+02
    -0.8764E+02    -0.8764E+02    -0.8769E+02    -0.8776E+02    -0.8786E+02    -0.8796E+02    -0.8808E+02    -0.8820E+02    -0.8832E+02    -0.8845E+02    -0.8858E+02    -0.8871E+02    -0.8884E+02    -0.8897E+02    -0.8910E+02    -0.8924E+02    -0.8937E+02    -0.8951E+02    -0.8964E+02    -0.8977E+02    -0.8990E+02    -0.9002E+02    -0.9013E+02    -0.9023E+02    -0.9032E+02    -0.9038E+02    -0.9042E+02    -0.9043E+02    -0.9039E+02    -0.9029E+02    -0.9012E+02    -0.8986E+02    -0.8948E+02    -0.8896E+02    -0.8826E+02    -0.8733E+02    -0.8613E+02    -0.8461E+02    -0.8270E+02    -0.8035E+02    -0.7751E+02    -0.7416E+02    -0.7031E+02    -0.6605E+02    -0.6157E+02    -0.5713E+02    -0.5308E+02    -0.4980E+02    -0.4766E+02    -0.4691E+02    -0.4766E+02    -0.4980E+02    -0.5308E+02    -0.5714E+02    -0.6158E+02    -0.6606E+02    -0.7032E+02    -0.7417E+02    -0.7752E+02    -0.8036E+02    -0.8272E+02    -0.8463E+02    -0.8615E+02    -0.8735E+02    -0.8828E+02    -0.8898E+02    -0.8951E+02    -0.8988E+02    -0.9015E+02    -0.9032E+02    -0.9042E+02    -0.9046E+02    -0.9045E+02    -0.9042E+02    -0.9035E+02    -0.9027E+02    -0.9017E+02    -0.9006E+02    -0.8994E+02    -0.8982E+02    -0.8969E+02    -0.8956E+02    -0.8943E+02    -0.8929E+02    -0.8916E+02    -0.8903E+02    -0.8890E+02    -0.8877E+02    -0.8865E+02    -0.8852E+02    -0.8840E+02    -0.8828E+02    -0.8816E+02    -0.8804E+02    -0.8793E+02    -0.8783E+02    -0.8774E+02    -0.8767E+02    -0.8763E+02    -0.8763E+02
    -0.8769E+02    -0.8769E+02    -0.8774E+02    -0.8783E+02    -0.8794E+02    -0.8806E+02    -0.8820E+02    -0.8834E+02    -0.8848E+02    -0.8864E+02    -0.8879E+02    -0.8895E+02    -0.8911E+02    -0.8928E+02    -0.8945E+02    -0.8962E+02    -0.8980E+02    -0.8999E+02    -0.9018E+02    -0.9037E+02    -0.9056E+02    -0.9076E+02    -0.9096E+02    -0.9115E+02    -0.9135E+02    -0.9153E+02    -0.9170E+02    -0.9185E+02    -0.9198E+02    -0.9206E+02    -0.9209E+02    -0.9205E+02    -0.9190E+02    -0.9162E+02    -0.9116E+02    -0.9045E+02    -0.8943E+02    -0.8798E+02    -0.8600E+02    -0.8334E+02    -0.7985E+02    -0.7541E+02    -0.6990E+02    -0.6337E+02    -0.5602E+02    -0.4831E+02    -0.4091E+02    -0.3467E+02    -0.3045E+02    -0.2896E+02    -0.3045E+02    -0.3467E+02    -0.4092E+02    -0.4832E+02    -0.5603E+02    -0.6338E+02    -0.6991E+02    -0.7542E+02    -0.7987E+02    -0.8335E+02    -0.8601E+02    -0.8799E+02    -0.8944E+02    -0.9047E+02    -0.9118E+02    -0.9164E+02    -0.9193E+02    -0.9207E+02    -0.9212E+02    -0.9209E+02    -0.9201E+02    -0.9188E+02    -0.9173E+02    -0.9156E+02    -0.9138E+02    -0.9119E+02    -0.9100E+02    -0.9080E+02    -0.9061E+02    -0.9042E+02    -0.9023E+02    -0.9004E+02    -0.8986E+02    -0.8968E+02    -0.8951E+02    -0.8935E+02    -0.8918E+02    -0.8902E+02    -0.8887E+02    -0.8872E+02    -0.8857E+02    -0.8843E+02    -0.8829E+02    -0.8815E+02    -0.8802E+02    -0.8791E+02    -0.8780E+02    -0.8772E+02    -0.8767E+02    -0.8767E+02
    -0.8773E+02    -0.8773E+02    -0.8779E+02    -0.8789E+02    -0.8801E+02    -0.8815E+02    -0.8830E+02    -0.8846E+02    -0.8863E+02    -0.8881E+02    -0.8899E+02    -0.8917E+02    -0.8936E+02    -0.8956E+02    -0.8977E+02    -0.8998E+02    -0.9021E+02    -0.9044E+02    -0.9068E+02    -0.9094E+02    -0.9120E+02    -0.9148E+02    -0.9177E+02    -0.9206E+02    -0.9237E+02    -0.9269E+02    -0.9302E+02    -0.9334E+02    -0.9367E+02    -0.9399E+02    -0.9429E+02    -0.9456E+02    -0.9476E+02    -0.9488E+02    -0.9486E+02    -0.9463E+02    -0.9411E+02    -0.9315E+02    -0.9155E+02    -0.8906E+02    -0.8532E+02    -0.7991E+02    -0.7241E+02    -0.6251E+02    -0.5029E+02    -0.3633E+02    -0.2189E+02    -0.8869E+01     0.4117E+00     0.3822E+01     0.4100E+00    -0.8873E+01    -0.2189E+02    -0.3634E+02    -0.5029E+02    -0.6252E+02    -0.7242E+02    -0.7992E+02    -0.8533E+02    -0.8907E+02    -0.9157E+02    -0.9316E+02    -0.9412E+02    -0.9465E+02    -0.9488E+02    -0.9490E+02    -0.9478E+02    -0.9458E+02    -0.9432E+02    -0.9402E+02    -0.9370E+02    -0.9338E+02    -0.9305E+02    -0.9273E+02    -0.9241E+02    -0.9210E+02    -0.9181E+02    -0.9152E+02    -0.9125E+02    -0.9099E+02    -0.9074E+02    -0.9050E+02    -0.9027E+02    -0.9005E+02    -0.8984E+02    -0.8963E+02    -0.8944E+02    -0.8925E+02    -0.8907E+02    -0.8889E+02    -0.8872E+02    -0.8856E+02    -0.8840E+02    -0.8825E+02    -0.8811E+02    -0.8797E+02    -0.8786E+02    -0.8777E+02    -0.8771E+02    -0.8771E+02
    -0.8777E+02    -0.8777E+02    -0.8783E+02    -0.8794E+02    -0.8807E+02    -0.8823E+02    -0.8839E+02    -0.8857E+02    -0.8876E+02    -0.8895E+02    -0.8915E+02    -0.8936E+02    -0.8958E+02    -0.8981E+02    -0.9004E+02    -0.9029E+02    -0.9056E+02    -0.9084E+02    -0.9113E+02    -0.9144E+02    -0.9177E+02    -0.9212E+02    -0.9250E+02    -0.9289E+02    -0.9332E+02    -0.9378E+02    -0.9426E+02    -0.9479E+02    -0.9535E+02    -0.9595E+02    -0.9658E+02    -0.9725E+02    -0.9795E+02    -0.9865E+02    -0.9932E+02    -0.9990E+02    -0.1003E+03    -0.1004E+03    -0.9985E+02    -0.9837E+02    -0.9532E+02    -0.8981E+02    -0.8052E+02    -0.6606E+02    -0.4546E+02    -0.1891E+02     0.1174E+02     0.4243E+02     0.6646E+02     0.7602E+02     0.6646E+02     0.4242E+02     0.1174E+02    -0.1892E+02    -0.4546E+02    -0.6607E+02    -0.8053E+02    -0.8982E+02    -0.9533E+02    -0.9838E+02    -0.9987E+02    -0.1004E+03    -0.1003E+03    -0.9992E+02    -0.9934E+02    -0.9867E+02    -0.9797E+02    -0.9728E+02    -0.9661E+02    -0.9597E+02    -0.9538E+02    -0.9482E+02    -0.9430E+02    -0.9381E+02    -0.9336E+02    -0.9294E+02    -0.9254E+02    -0.9217E+02    -0.9182E+02    -0.9149E+02    -0.9119E+02    -0.9090E+02    -0.9062E+02    -0.9036E+02    -0.9012E+02    -0.8988E+02    -0.8966E+02    -0.8944E+02    -0.8924E+02    -0.8904E+02    -0.8886E+02    -0.8867E+02    -0.8850E+02    -0.8833E+02    -0.8817E+02    -0.8803E+02    -0.8790E+02    -0.8780E+02    -0.8774E+02    -0.8774E+02
    -0.8780E+02    -0.8780E+02    -0.8786E+02    -0.8797E+02    -0.8812E+02    -0.8828E+02    -0.8846E+02    -0.8865E+02    -0.8885E+02    -0.8906E+02    -0.8928E+02    -0.8951E+02    -0.8974E+02    -0.8999E+02    -0.9026E+02    -0.9053E+02    -0.9083E+02    -0.9114E+02    -0.9148E+02    -0.9184E+02    -0.9222E+02    -0.9263E+02    -0.9308E+02    -0.9357E+02    -0.9410E+02    -0.9468E+02    -0.9532E+02    -0.9603E+02    -0.9683E+02    -0.9772E+02    -0.9873E+02    -0.9986E+02    -0.1011E+03    -0.1026E+03    -0.1042E+03    -0.1060E+03    -0.1078E+03    -0.1096E+03    -0.1112E+03    -0.1119E+03    -0.1109E+03    -0.1065E+03    -0.9610E+02    -0.7578E+02    -0.4061E+02     0.1235E+02     0.8305E+02     0.1648E+03     0.2395E+03     0.2755E+03     0.2395E+03     0.1648E+03     0.8304E+02     0.1235E+02    -0.4062E+02    -0.7579E+02    -0.9611E+02    -0.1065E+03    -0.1109E+03    -0.1119E+03    -0.1112E+03    -0.1097E+03    -0.1078E+03    -0.1060E+03    -0.1042E+03    -0.1026E+03    -0.1012E+03    -0.9989E+02    -0.9875E+02    -0.9775E+02    -0.9686E+02    -0.9606E+02    -0.9535E+02    -0.9471E+02    -0.9414E+02    -0.9361E+02    -0.9313E+02    -0.9268E+02    -0.9227E+02    -0.9189E+02    -0.9154E+02    -0.9120E+02    -0.9089E+02    -0.9060E+02    -0.9033E+02    -0.9007E+02    -0.8983E+02    -0.8959E+02    -0.8937E+02    -0.8916E+02    -0.8895E+02    -0.8876E+02    -0.8857E+02    -0.8839E+02    -0.8823E+02    -0.8807E+02    -0.8794E+02    -0.8783E+02    -0.8777E+02    -0.8777E+02
    -0.8781E+02    -0.8781E+02    -0.8788E+02    -0.8800E+02    -0.8815E+02    -0.8832E+02    -0.8850E+02    -0.8870E+02    -0.8891E+02    -0.8913E+02    -0.8936E+02    -0.8960E+02    -0.8985E+02    -0.9011E+02    -0.9039E+02    -0.9069E+02    -0.9100E+02    -0.9134E+02    -0.9170E+02    -0.9209E+02    -0.9251E+02    -0.9297E+02    -0.9346E+02    -0.9401E+02    -0.9461E+02    -0.9528E+02    -0.9604E+02    -0.9690E+02    -0.9787E+02    -0.9900E+02    -0.1003E+03    -0.1018E+03    -0.1036E+03    -0.1058E+03    -0.1083E+03    -0.1113E+03    -0.1148E+03    -0.1187E+03    -0.1230E+03    -0.1269E+03    -0.1292E+03    -0.1272E+03    -0.1162E+03    -0.8777E+02    -0.2870E+02     0.7547E+02     0.2387E+03     0.4667E+03     0.7354E+03     0.9361E+03     0.7354E+03     0.4667E+03     0.2387E+03     0.7547E+02    -0.2871E+02    -0.8778E+02    -0.1162E+03    -0.1272E+03    -0.1292E+03    -0.1269E+03    -0.1230E+03    -0.1188E+03    -0.1148E+03    -0.1113E+03    -0.1083E+03    -0.1058E+03    -0.1037E+03    -0.1019E+03    -0.1003E+03    -0.9903E+02    -0.9791E+02    -0.9693E+02    -0.9607E+02    -0.9532E+02    -0.9465E+02    -0.9405E+02    -0.9351E+02    -0.9301E+02    -0.9256E+02    -0.9214E+02    -0.9176E+02    -0.9140E+02    -0.9107E+02    -0.9076E+02    -0.9046E+02    -0.9019E+02    -0.8993E+02    -0.8969E+02    -0.8945E+02    -0.8923E+02    -0.8902E+02    -0.8881E+02    -0.8862E+02    -0.8843E+02    -0.8826E+02    -0.8810E+02    -0.8796E+02    -0.8785E+02    -0.8778E+02    -0.8778E+02
    -0.8782E+02    -0.8782E+02    -0.8789E+02    -0.8801E+02    -0.8816E+02    -0.8833E+02    -0.8852E+02    -0.8872E+02    -0.8893E+02    -0.8915E+02    -0.8938E+02    -0.8963E+02    -0.8988E+02    -0.9015E+02    -0.9044E+02    -0.9074E+02    -0.9106E+02    -0.9141E+02    -0.9178E+02    -0.9218E+02    -0.9261E+02    -0.9308E+02    -0.9360E+02    -0.9416E+02    -0.9479E+02    -0.9550E+02    -0.9630E+02    -0.9721E+02    -0.9826E+02    -0.9948E+02    -0.1009E+03    -0.1026E+03    -0.1046E+03    -0.1071E+03    -0.1100E+03    -0.1136E+03    -0.1179E+03    -0.1230E+03    -0.1287E+03    -0.1345E+03    -0.1389E+03    -0.1386E+03    -0.1269E+03    -0.9131E+02    -0.8850E+01     0.1545E+03     0.4539E+03     0.9849E+03     0.1927E+04     0.3646E+04     0.1927E+04     0.9849E+03     0.4539E+03     0.1545E+03    -0.8857E+01    -0.9132E+02    -0.1269E+03    -0.1386E+03    -0.1389E+03    -0.1346E+03    -0.1287E+03    -0.1230E+03    -0.1179E+03    -0.1136E+03    -0.1100E+03    -0.1071E+03    -0.1046E+03    -0.1026E+03    -0.1009E+03    -0.9951E+02    -0.9829E+02    -0.9724E+02    -0.9633E+02    -0.9554E+02    -0.9483E+02    -0.9420E+02    -0.9364E+02    -0.9313E+02    -0.9266E+02    -0.9223E+02    -0.9183E+02    -0.9147E+02    -0.9113E+02    -0.9081E+02    -0.9051E+02    -0.9023E+02    -0.8997E+02    -0.8972E+02    -0.8948E+02    -0.8925E+02    -0.8904E+02    -0.8883E+02    -0.8863E+02    -0.8845E+02    -0.8827E+02    -0.8811E+02    -0.8796E+02    -0.8785E+02    -0.8779E+02    -0.8779E+02
    -0.8781E+02    -0.8781E+02    -0.8788E+02    -0.8800E+02    -0.8815E+02    -0.8832E+02    -0.8850E+02    -0.8870E+02    -0.8891E+02    -0.8913E+02    -0.8936E+02    -0.8960E+02    -0.8985E+02    -0.9011E+02    -0.9039E+02    -0.9069E+02    -0.9100E+02    -0.9134E+02    -0.9170E+02    -0.9209E+02    -0.9251E+02    -0.9297E+02    -0.9346E+02    -0.9401E+02    -0.9461E+02    -0.9528E+02    -0.9604E+02    -0.9690E+02    -0.9787E+02    -0.9900E+02    -0.1003E+03    -0.1018E+03    -0.1036E+03    -0.1058E+03    -0.1083E+03    -0.1113E+03    -0.1148E+03    -0.1187E+03    -0.1230E+03    -0.1269E+03    -0.1292E+03    -0.1272E+03    -0.1162E+03    -0.8777E+02    -0.2870E+02     0.7547E+02     0.2387E+03     0.4667E+03     0.7354E+03     0.9361E+03     0.7354E+03     0.4667E+03     0.2387E+03     0.7547E+02    -0.2871E+02    -0.8778E+02    -0.1162E+03    -0.1272E+03    -0.1292E+03    -0.1269E+03    -0.1230E+03    -0.1188E+03    -0.1148E+03    -0.1113E+03    -0.1083E+03    -0.1058E+03    -0.1037E+03    -0.1019E+03    -0.1003E+03    -0.9903E+02    -0.9791E+02    -0.9693E+02    -0.9607E+02    -0.9532E+02    -0.9465E+02    -0.9405E+02    -0.9351E+02    -0.9301E+02    -0.9256E+02    -0.9214E+02    -0.9176E+02    -0.9140E+02    -0.9107E+02    -0.9076E+02    -0.9046E+02    -0.9019E+02    -0.8993E+02    -0.8969E+02    -0.8945E+02    -0.8923E+02    -0.8902E+02    -0.8881E+02    -0.8862E+02    -0.8843E+02    -0.8826E+02    -0.8810E+02    -0.8796E+02    -0.8785E+02    -0.8778E+02    -0.8778E+02
    -0.8779E+02    -0.8779E+02    -0.8786E+02    -0.8797E+02    -0.8812E+02    -0.8828E+02    -0.8846E+02    -0.8865E+02    -0.8885E+02    -0.8906E+02    -0.8928E+02    -0.8951E+02    -0.8974E+02    -0.8999E+02    -0.9026E+02    -0.9053E+02    -0.9083E+02    -0.9114E+02    -0.9148E+02    -0.9184E+02    -0.9222E+02    -0.9263E+02    -0.9308E+02    -0.9357E+02    -0.9410E+02    -0.9468E+02    -0.9532E+02    -0.9603E+02    -0.9683E+02    -0.9772E+02    -0.9873E+02    -0.9986E+02    -0.1011E+03    -0.1026E+03    -0.1042E+03    -0.1060E+03    -0.1078E+03    -0.1096E+03    -0.1112E+03    -0.1119E+03    -0.1109E+03    -0.1065E+03    -0.9610E+02    -0.7578E+02    -0.4061E+02     0.1235E+02     0.8305E+02     0.1648E+03     0.2395E+03     0.2755E+03     0.2395E+03     0.1648E+03     0.8304E+02     0.1235E+02    -0.4062E+02    -0.7579E+02    -0.9611E+02    -0.1065E+03    -0.1109E+03    -0.1119E+03    -0.1112E+03    -0.1097E+03    -0.1078E+03    -0.1060E+03    -0.1042E+03    -0.1026E+03    -0.1012E+03    -0.9989E+02    -0.9875E+02    -0.9775E+02    -0.9686E+02    -0.9606E+02    -0.9535E+02    -0.9471E+02    -0.9413E+02    -0.9361E+02    -0.9312E+02    -0.9268E+02    -0.9227E+02    -0.9189E+02    -0.9153E+02    -0.9120E+02    -0.9089E+02    -0.9060E+02    -0.9033E+02    -0.9007E+02    -0.8983E+02    -0.8959E+02    -0.8937E+02    -0.8916E+02    -0.8895E+02    -0.8876E+02    -0.8857E+02    -0.8839E+02    -0.8822E+02    -0.8807E+02    -0.8794E+02    -0.8783E+02    -0.8777E+02    -0.8777E+02
    -0.8777E+02    -0.8777E+02    -0.8783E+02    -0.8794E+02    -0.8807E+02    -0.8823E+02    -0.8839E+02    -0.8857E+02    -0.8876E+02    -0.8895E+02    -0.8915E+02    -0.8936E+02    -0.8958E+02    -0.8981E+02    -0.9004E+02    -0.9029E+02    -0.9056E+02    -0.9084E+02    -0.9113E+02    -0.9144E+02    -0.9177E+02    -0.9212E+02    -0.9250E+02    -0.9289E+02    -0.9332E+02    -0.9378E+02    -0.9426E+02    -0.9479E+02    -0.9535E+02    -0.9594E+02    -0.9658E+02    -0.9725E+02    -0.9795E+02    -0.9865E+02    -0.9932E+02    -0.9990E+02    -0.1003E+03    -0.1004E+03    -0.9985E+02    -0.9837E+02    -0.9532E+02    -0.8981E+02    -0.8052E+02    -0.6606E+02    -0.4546E+02    -0.1891E+02     0.1174E+02     0.4243E+02     0.6646E+02     0.7602E+02     0.6646E+02     0.4243E+02     0.1174E+02    -0.1892E+02    -0.4546E+02    -0.6607E+02    -0.8053E+02    -0.8982E+02    -0.9533E+02    -0.9838E+02    -0.9986E+02    -0.1004E+03    -0.1003E+03    -0.9992E+02    -0.9934E+02    -0.9867E+02    -0.9797E+02    -0.9728E+02    -0.9661E+02    -0.9597E+02    -0.9537E+02    -0.9482E+02    -0.9430E+02    -0.9381E+02    -0.9336E+02    -0.9293E+02    -0.9254E+02    -0.9217E+02    -0.9182E+02    -0.9149E+02    -0.9118E+02    -0.9089E+02    -0.9062E+02    -0.9036E+02    -0.9011E+02    -0.8988E+02    -0.8966E+02    -0.8944E+02    -0.8924E+02    -0.8904E+02    -0.8886E+02    -0.8867E+02    -0.8850E+02    -0.8833E+02    -0.8817E+02    -0.8803E+02    -0.8790E+02    -0.8780E+02    -0.8774E+02    -0.8774E+02
    -0.8773E+02    -0.8773E+02    -0.8779E+02    -0.8789E+02    -0.8801E+02    -0.8815E+02    -0.8830E+02    -0.8846E+02    -0.8863E+02    -0.8881E+02    -0.8899E+02    -0.8917E+02    -0.8936E+02    -0.8956E+02    -0.8977E+02    -0.8998E+02    -0.9021E+02    -0.9044E+02    -0.9068E+02    -0.9094E+02    -0.9120E+02    -0.9148E+02    -0.9177E+02    -0.9206E+02    -0.9237E+02    -0.9269E+02    -0.9302E+02    -0.9334E+02    -0.9367E+02    -0.9399E+02    -0.9429E+02    -0.9456E+02    -0.9476E+02    -0.9488E+02    -0.9486E+02    -0.9463E+02    -0.9411E+02    -0.9314E+02    -0.9155E+02    -0.8906E+02    -0.8531E+02    -0.7991E+02    -0.7240E+02    -0.6251E+02    -0.5029E+02    -0.3633E+02    -0.2189E+02    -0.8868E+01     0.4131E+00     0.3824E+01     0.4114E+00    -0.8871E+01    -0.2189E+02    -0.3634E+02    -0.5029E+02    -0.6252E+02    -0.7242E+02    -0.7992E+02    -0.8533E+02    -0.8907E+02    -0.9157E+02    -0.9316E+02    -0.9412E+02    -0.9465E+02    -0.9488E+02    -0.9490E+02    -0.9478E+02    -0.9458E+02    -0.9432E+02    -0.9402E+02    -0.9370E+02    -0.9337E+02    -0.9305E+02    -0.9273E+02    -0.9241E+02    -0.9210E+02    -0.9181E+02    -0.9152E+02    -0.9125E+02    -0.9099E+02    -0.9074E+02    -0.9050E+02    -0.9027E+02    -0.9005E+02    -0.8984E+02    -0.8963E+02    -0.8944E+02    -0.8925E+02    -0.8907E+02    -0.8889E+02    -0.8872E+02    -0.8856E+02    -0.8840E+02    -0.8825E+02    -0.8811E+02    -0.8797E+02    -0.8786E+02    -0.8776E+02    -0.8771E+02    -0.8771E+02
    -0.8769E+02    -0.8769E+02    -0.8774E+02    -0.8783E+02    -0.8794E+02    -0.8806E+02    -0.8820E+02    -0.8834E+02    -0.8848E+02    -0.8863E+02    -0.8879E+02    -0.8895E+02    -0.8911E+02    -0.8928E+02    -0.8945E+02    -0.8962E+02    -0.8980E+02    -0.8999E+02    -0.9018E+02    -0.9037E+02    -0.9056E+02    -0.9076E+02    -0.9096E+02    -0.9115E+02    -0.9135E+02    -0.9153E+02    -0.9170E+02    -0.9185E+02    -0.9198E+02    -0.9206E+02    -0.9209E+02    -0.9205E+02    -0.9190E+02    -0.9162E+02    -0.9116E+02    -0.9045E+02    -0.8942E+02    -0.8798E+02    -0.8599E+02    -0.8334E+02    -0.7985E+02    -0.7540E+02    -0.6990E+02    -0.6336E+02    -0.5602E+02    -0.4831E+02    -0.4091E+02    -0.3467E+02    -0.3045E+02    -0.2895E+02    -0.3045E+02    -0.3467E+02    -0.4092E+02    -0.4832E+02    -0.5603E+02    -0.6337E+02    -0.6991E+02    -0.7542E+02    -0.7987E+02    -0.8335E+02    -0.8601E+02    -0.8799E+02    -0.8944E+02    -0.9047E+02    -0.9118E+02    -0.9164E+02    -0.9193E+02    -0.9207E+02    -0.9212E+02    -0.9209E+02    -0.9201E+02    -0.9188E+02    -0.9173E+02    -0.9156E+02    -0.9138E+02    -0.9119E+02    -0.9100E+02    -0.9080E+02    -0.9061E+02    -0.9042E+02    -0.9023E+02    -0.9004E+02    -0.8986E+02    -0.8968E+02    -0.8951E+02    -0.8935E+02    -0.8918E+02    -0.8902E+02    -0.8887E+02    -0.8872E+02    -0.8857E+02    -0.8843E+02    -0.8829E+02    -0.8815E+02    -0.8802E+02    -0.8791E+02    -0.8780E+02    -0.8772E+02    -0.8767E+02    -0.8767E+02
    -0.8764E+02    -0.8764E+02    -0.8769E+02    -0.8776E+02    -0.8786E+02    -0.8796E+02    -0.8808E+02    -0.8820E+02    -0.8832E+02    -0.8845E+02    -0.8858E+02    -0.8871E+02    -0.8884E+02    -0.8897E+02    -0.8910E+02    -0.8924E+02    -0.8937E+02    -0.8951E+02    -0.8964E+02    -0.8977E+02    -0.8990E+02    -0.9002E+02    -0.9013E+02    -0.9023E+02    -0.9032E+02    -0.9038E+02    -0.9042E+02    -0.9043E+02    -0.9039E+02    -0.9029E+02    -0.9012E+02    -0.8986E+02    -0.8948E+02    -0.8896E+02    -0.8826E+02    -0.8733E+02    -0.8613E+02    -0.8461E+02    -0.8270E+02    -0.8035E+02    -0.7751E+02    -0.7415E+02    -0.7030E+02    -0.6605E+02    -0.6157E+02    -0.5713E+02    -0.5308E+02    -0.4980E+02    -0.4766E+02    -0.4691E+02    -0.4766E+02    -0.4980E+02    -0.5308E+02    -0.5713E+02    -0.6158E+02    -0.6606E+02    -0.7031E+02    -0.7417E+02    -0.7752E+02    -0.8036E+02    -0.8271E+02    -0.8462E+02    -0.8615E+02    -0.8735E+02    -0.8828E+02    -0.8898E+02    -0.8950E+02    -0.8988E+02    -0.9015E+02    -0.9032E+02    -0.9041E+02    -0.9046E+02    -0.9045E+02    -0.9042E+02    -0.9035E+02    -0.9027E+02    -0.9017E+02    -0.9006E+02    -0.8994E+02    -0.8982E+02    -0.8969E+02    -0.8956E+02    -0.8943E+02    -0.8929E+02    -0.8916E+02    -0.8903E+02    -0.8890E+02    -0.8877E+02    -0.8865E+02    -0.8852E+02    -0.8840E+02    -0.8828E+02    -0.8816E+02    -0.8804E+02    -0.8793E+02    -0.8783E+02    -0.8774E+02    -0.8767E+02    -0.8763E+02    -0.8763E+02
    -0.8759E+02    -0.8759E+02    -0.8763E+02    -0.8769E+02    -0.8777E+02    -0.8786E+02    -0.8795E+02    -0.8805E+02    -0.8815E+02    -0.8825E+02    -0.8835E+02    -0.8845E+02    -0.8855E+02    -0.8865E+02    -0.8875E+02    -0.8885E+02    -0.8894E+02    -0.8902E+02    -0.8910E+02    -0.8918E+02    -0.8924E+02    -0.8930E+02    -0.8933E+02    -0.8935E+02    -0.8935E+02    -0.8932E+02    -0.8926E+02    -0.8915E+02    -0.8899E+02    -0.8877E+02    -0.8847E+02    -0.8809E+02    -0.8759E+02    -0.8696E+02    -0.8618E+02    -0.8522E+02    -0.8406E+02    -0.8267E+02    -0.8102E+02    -0.7911E+02    -0.7693E+02    -0.7449E+02    -0.7185E+02    -0.6906E+02    -0.6627E+02    -0.6361E+02    -0.6127E+02    -0.5943E+02    -0.5825E+02    -0.5784E+02    -0.5825E+02    -0.5943E+02    -0.6127E+02    -0.6362E+02    -0.6628E+02    -0.6907E+02    -0.7186E+02    -0.7451E+02    -0.7694E+02    -0.7913E+02    -0.8104E+02    -0.8268E+02    -0.8407E+02    -0.8524E+02    -0.8620E+02    -0.8698E+02    -0.8761E+02    -0.8811E+02    -0.8850E+02    -0.8880E+02    -0.8902E+02    -0.8918E+02    -0.8929E+02    -0.8935E+02    -0.8939E+02    -0.8939E+02    -0.8937E+02    -0.8933E+02    -0.8928E+02    -0.8922E+02    -0.8915E+02    -0.8907E+02    -0.8899E+02    -0.8890E+02    -0.8880E+02    -0.8871E+02    -0.8861E+02    -0.8852E+02    -0.8842E+02    -0.8832E+02    -0.8822E+02    -0.8812E+02    -0.8803E+02    -0.8793E+02    -0.8784E+02    -0.8775E+02    -0.8768E+02    -0.8762E+02    -0.8758E+02    -0.8758E+02
    -0.8754E+02    -0.8754E+02    -0.8757E+02    -0.8762E+02    -0.8768E+02    -0.8775E+02    -0.8783E+02    -0.8790E+02    -0.8798E+02    -0.8806E+02    -0.8813E+02    -0.8821E+02    -0.8828E+02    -0.8834E+02    -0.8841E+02    -0.8846E+02    -0.8852E+02    -0.8856E+02    -0.8860E+02    -0.8862E+02    -0.8863E+02    -0.8863E+02    -0.8861E+02    -0.8857E+02    -0.8850E+02    -0.8840E+02    -0.8826E+02    -0.8808E+02    -0.8784E+02    -0.8755E+02    -0.8719E+02    -0.8674E+02    -0.8621E+02    -0.8557E+02    -0.8481E+02    -0.8392E+02    -0.8288E+02    -0.8170E+02    -0.8036E+02    -0.7887E+02    -0.7723E+02    -0.7548E+02    -0.7365E+02    -0.7181E+02    -0.7001E+02    -0.6836E+02    -0.6694E+02    -0.6585E+02    -0.6516E+02    -0.6492E+02    -0.6516E+02    -0.6585E+02    -0.6694E+02    -0.6836E+02    -0.7002E+02    -0.7181E+02    -0.7366E+02    -0.7549E+02    -0.7724E+02    -0.7888E+02    -0.8037E+02    -0.8171E+02    -0.8290E+02    -0.8393E+02    -0.8482E+02    -0.8559E+02    -0.8623E+02    -0.8677E+02    -0.8721E+02    -0.8757E+02    -0.8787E+02    -0.8810E+02    -0.8829E+02    -0.8843E+02    -0.8853E+02    -0.8860E+02    -0.8864E+02    -0.8867E+02    -0.8867E+02    -0.8866E+02    -0.8864E+02    -0.8860E+02    -0.8856E+02    -0.8851E+02    -0.8845E+02    -0.8839E+02    -0.8833E+02    -0.8826E+02    -0.8819E+02    -0.8812E+02    -0.8804E+02    -0.8797E+02    -0.8789E+02    -0.8782E+02    -0.8774E+02    -0.8767E+02    -0.8761E+02    -0.8757E+02    -0.8754E+02    -0.8754E+02
    -0.8749E+02    -0.8749E+02    -0.8752E+02    -0.8755E+02    -0.8760E+02    -0.8765E+02    -0.8771E+02    -0.8776E+02    -0.8782E+02    -0.8787E+02    -0.8792E+02    -0.8797E+02    -0.8801E+02    -0.8805E+02    -0.8808E+02    -0.8811E+02    -0.8813E+02    -0.8814E+02    -0.8813E+02    -0.8812E+02    -0.8809E+02    -0.8804E+02    -0.8798E+02    -0.8789E+02    -0.8777E+02    -0.8762E+02    -0.8744E+02    -0.8722E+02    -0.8694E+02    -0.8662E+02    -0.8624E+02    -0.8579E+02    -0.8526E+02    -0.8466E+02    -0.8397E+02    -0.8319E+02    -0.8231E+02    -0.8134E+02    -0.8028E+02    -0.7913E+02    -0.7791E+02    -0.7665E+02    -0.7537E+02    -0.7412E+02    -0.7293E+02    -0.7186E+02    -0.7097E+02    -0.7028E+02    -0.6986E+02    -0.6971E+02    -0.6986E+02    -0.7029E+02    -0.7097E+02    -0.7187E+02    -0.7294E+02    -0.7413E+02    -0.7538E+02    -0.7666E+02    -0.7792E+02    -0.7914E+02    -0.8029E+02    -0.8135E+02    -0.8233E+02    -0.8320E+02    -0.8399E+02    -0.8468E+02    -0.8528E+02    -0.8581E+02    -0.8626E+02    -0.8664E+02    -0.8697E+02    -0.8724E+02    -0.8747E+02    -0.8765E+02    -0.8780E+02    -0.8792E+02    -0.8801E+02    -0.8808E+02    -0.8812E+02    -0.8815E+02    -0.8817E+02    -0.8817E+02    -0.8816E+02    -0.8815E+02    -0.8812E+02    -0.8809E+02    -0.8806E+02    -0.8801E+02    -0.8797E+02    -0.8792E+02    -0.8787E+02    -0.8781E+02    -0.8776E+02    -0.8770E+02    -0.8765E+02    -0.8760E+02    -0.8755E+02    -0.8751E+02    -0.8749E+02    -0.8749E+02
    -0.8745E+02    -0.8745E+02    -0.8746E+02    -0.8749E+02    -0.8752E+02    -0.8756E+02    -0.8759E+02    -0.8763E+02    -0.8766E+02    -0.8769E+02    -0.8772E+02    -0.8775E+02    -0.8777E+02    -0.8778E+02    -0.8779E+02    -0.8779E+02    -0.8778E+02    -0.8776E+02    -0.8772E+02    -0.8768E+02    -0.8762E+02    -0.8754E+02    -0.8744E+02    -0.8732E+02    -0.8718E+02    -0.8700E+02    -0.8680E+02    -0.8655E+02    -0.8627E+02    -0.8594E+02    -0.8557E+02    -0.8514E+02    -0.8466E+02    -0.8412E+02    -0.8351E+02    -0.8285E+02    -0.8212E+02    -0.8134E+02    -0.8050E+02    -0.7963E+02    -0.7872E+02    -0.7780E+02    -0.7689E+02    -0.7602E+02    -0.7521E+02    -0.7450E+02    -0.7390E+02    -0.7346E+02    -0.7318E+02    -0.7309E+02    -0.7318E+02    -0.7346E+02    -0.7391E+02    -0.7450E+02    -0.7522E+02    -0.7603E+02    -0.7690E+02    -0.7781E+02    -0.7873E+02    -0.7964E+02    -0.8052E+02    -0.8135E+02    -0.8214E+02    -0.8286E+02    -0.8353E+02    -0.8413E+02    -0.8468E+02    -0.8516E+02    -0.8559E+02    -0.8596E+02    -0.8629E+02    -0.8658E+02    -0.8682E+02    -0.8703E+02    -0.8720E+02    -0.8735E+02    -0.8747E+02    -0.8757E+02    -0.8765E+02    -0.8771E+02    -0.8776E+02    -0.8779E+02    -0.8781E+02    -0.8782E+02    -0.8782E+02    -0.8782E+02    -0.8780E+02    -0.8778E+02    -0.8776E+02    -0.8773E+02    -0.8770E+02    -0.8767E+02    -0.8763E+02    -0.8760E+02    -0.8756E+02    -0.8752E+02    -0.8749E+02    -0.8746E+02    -0.8745E+02    -0.8745E+02
    -0.8740E+02    -0.8740E+02    -0.8741E+02    -0.8743E+02    -0.8745E+02    -0.8747E+02    -0.8749E+02    -0.8750E+02    -0.8752E+02    -0.8753E+02    -0.8754E+02    -0.8755E+02    -0.8755E+02    -0.8754E+02    -0.8752E+02    -0.8750E+02    -0.8747E+02    -0.8743E+02    -0.8737E+02    -0.8731E+02    -0.8722E+02    -0.8713E+02    -0.8701E+02    -0.8687E+02    -0.8671E+02    -0.8652E+02    -0.8631E+02    -0.8606E+02    -0.8579E+02    -0.8547E+02    -0.8512E+02    -0.8473E+02    -0.8430E+02    -0.8383E+02    -0.8332E+02    -0.8276E+02    -0.8217E+02    -0.8154E+02    -0.8089E+02    -0.8021E+02    -0.7953E+02    -0.7885E+02    -0.7819E+02    -0.7757E+02    -0.7701E+02    -0.7651E+02    -0.7611E+02    -0.7580E+02    -0.7562E+02    -0.7556E+02    -0.7562E+02    -0.7581E+02    -0.7611E+02    -0.7651E+02    -0.7701E+02    -0.7758E+02    -0.7820E+02    -0.7886E+02    -0.7954E+02    -0.8022E+02    -0.8089E+02    -0.8155E+02    -0.8218E+02    -0.8277E+02    -0.8333E+02    -0.8384E+02    -0.8432E+02    -0.8475E+02    -0.8514E+02    -0.8549E+02    -0.8580E+02    -0.8608E+02    -0.8633E+02    -0.8654E+02    -0.8673E+02    -0.8689E+02    -0.8703E+02    -0.8715E+02    -0.8725E+02    -0.8733E+02    -0.8740E+02    -0.8746E+02    -0.8750E+02    -0.8753E+02    -0.8755E+02    -0.8757E+02    -0.8758E+02    -0.8758E+02    -0.8757E+02    -0.8757E+02    -0.8755E+02    -0.8754E+02    -0.8752E+02    -0.8750E+02    -0.8747E+02    -0.8745E+02    -0.8743E+02    -0.8742E+02    -0.8741E+02    -0.8741E+02
    -0.8736E+02    -0.8736E+02    -0.8737E+02    -0.8737E+02    -0.8738E+02    -0.8739E+02    -0.8739E+02    -0.8740E+02    -0.8740E+02    -0.8739E+02    -0.8738E+02    -0.8737E+02    -0.8735E+02    -0.8733E+02    -0.8730E+02    -0.8726E+02    -0.8721E+02    -0.8715E+02    -0.8708E+02    -0.8700E+02    -0.8690E+02    -0.8679E+02    -0.8666E+02    -0.8652E+02    -0.8635E+02    -0.8616E+02    -0.8595E+02    -0.8572E+02    -0.8546E+02    -0.8517E+02    -0.8485E+02    -0.8450E+02    -0.8412E+02    -0.8372E+02    -0.8328E+02    -0.8283E+02    -0.8234E+02    -0.8184E+02    -0.8133E+02    -0.8081E+02    -0.8029E+02    -0.7978E+02    -0.7930E+02    -0.7884E+02    -0.7844E+02    -0.7808E+02    -0.7780E+02    -0.7759E+02    -0.7746E+02    -0.7741E+02    -0.7746E+02    -0.7759E+02    -0.7780E+02    -0.7809E+02    -0.7844E+02    -0.7885E+02    -0.7930E+02    -0.7979E+02    -0.8030E+02    -0.8082E+02    -0.8134E+02    -0.8185E+02    -0.8235E+02    -0.8284E+02    -0.8330E+02    -0.8373E+02    -0.8414E+02    -0.8451E+02    -0.8486E+02    -0.8518E+02    -0.8547E+02    -0.8573E+02    -0.8597E+02    -0.8618E+02    -0.8637E+02    -0.8654E+02    -0.8668E+02    -0.8681E+02    -0.8692E+02    -0.8702E+02    -0.8710E+02    -0.8717E+02    -0.8723E+02    -0.8728E+02    -0.8732E+02    -0.8735E+02    -0.8738E+02    -0.8740E+02    -0.8741E+02    -0.8742E+02    -0.8742E+02    -0.8742E+02    -0.8741E+02    -0.8741E+02    -0.8740E+02    -0.8739E+02    -0.8738E+02    -0.8737E+02    -0.8737E+02    -0.8737E+02
    -0.8733E+02    -0.8733E+02    -0.8733E+02    -0.8733E+02    -0.8732E+02    -0.8732E+02    -0.8731E+02    -0.8730E+02    -0.8729E+02    -0.8727E+02    -0.8725E+02    -0.8722E+02    -0.8719E+02    -0.8715E+02    -0.8711E+02    -0.8706E+02    -0.8700E+02    -0.8693E+02    -0.8685E+02    -0.8675E+02    -0.8665E+02    -0.8653E+02    -0.8640E+02    -0.8625E+02    -0.8609E+02    -0.8591E+02    -0.8571E+02    -0.8548E+02    -0.8524E+02    -0.8498E+02    -0.8470E+02    -0.8439E+02    -0.8407E+02    -0.8372E+02    -0.8336E+02    -0.8298E+02    -0.8259E+02    -0.8219E+02    -0.8178E+02    -0.8138E+02    -0.8098E+02    -0.8059E+02    -0.8023E+02    -0.7989E+02    -0.7959E+02    -0.7934E+02    -0.7913E+02    -0.7898E+02    -0.7888E+02    -0.7885E+02    -0.7888E+02    -0.7898E+02    -0.7913E+02    -0.7934E+02    -0.7960E+02    -0.7990E+02    -0.8023E+02    -0.8060E+02    -0.8098E+02    -0.8138E+02    -0.8179E+02    -0.8220E+02    -0.8260E+02    -0.8299E+02    -0.8337E+02    -0.8373E+02    -0.8408E+02    -0.8441E+02    -0.8471E+02    -0.8499E+02    -0.8526E+02    -0.8550E+02    -0.8572E+02    -0.8592E+02    -0.8610E+02    -0.8627E+02    -0.8642E+02    -0.8655E+02    -0.8667E+02    -0.8677E+02    -0.8686E+02    -0.8694E+02    -0.8701E+02    -0.8707E+02    -0.8713E+02    -0.8717E+02    -0.8721E+02    -0.8724E+02    -0.8726E+02    -0.8729E+02    -0.8730E+02    -0.8731E+02    -0.8732E+02    -0.8733E+02    -0.8733E+02    -0.8734E+02    -0.8734E+02    -0.8734E+02    -0.8734E+02    -0.8734E+02
    -0.8730E+02    -0.8730E+02    -0.8729E+02    -0.8728E+02    -0.8727E+02    -0.8726E+02    -0.8724E+02    -0.8722E+02    -0.8719E+02    -0.8717E+02    -0.8713E+02    -0.8710E+02    -0.8706E+02    -0.8701E+02    -0.8695E+02    -0.8689E+02    -0.8682E+02    -0.8675E+02    -0.8666E+02    -0.8656E+02    -0.8646E+02    -0.8634E+02    -0.8621E+02    -0.8606E+02    -0.8590E+02    -0.8573E+02    -0.8554E+02    -0.8534E+02    -0.8512E+02    -0.8489E+02    -0.8464E+02    -0.8438E+02    -0.8410E+02    -0.8380E+02    -0.8350E+02    -0.8319E+02    -0.8287E+02    -0.8255E+02    -0.8222E+02    -0.8190E+02    -0.8159E+02    -0.8130E+02    -0.8102E+02    -0.8077E+02    -0.8054E+02    -0.8035E+02    -0.8020E+02    -0.8008E+02    -0.8001E+02    -0.7999E+02    -0.8001E+02    -0.8008E+02    -0.8020E+02    -0.8035E+02    -0.8054E+02    -0.8077E+02    -0.8102E+02    -0.8130E+02    -0.8160E+02    -0.8191E+02    -0.8223E+02    -0.8255E+02    -0.8288E+02    -0.8320E+02    -0.8351E+02    -0.8381E+02    -0.8411E+02    -0.8438E+02    -0.8465E+02    -0.8490E+02    -0.8513E+02    -0.8535E+02    -0.8556E+02    -0.8574E+02    -0.8592E+02    -0.8607E+02    -0.8622E+02    -0.8635E+02    -0.8647E+02    -0.8658E+02    -0.8667E+02    -0.8676E+02    -0.8684E+02    -0.8690E+02    -0.8697E+02    -0.8702E+02    -0.8707E+02    -0.8711E+02    -0.8714E+02    -0.8717E+02    -0.8720E+02    -0.8722E+02    -0.8724E+02    -0.8726E+02    -0.8728E+02    -0.8729E+02    -0.8730E+02    -0.8730E+02    -0.8731E+02    -0.8731E+02
    -0.8727E+02    -0.8727E+02    -0.8726E+02    -0.8725E+02    -0.8723E+02    -0.8721E+02    -0.8718E+02    -0.8715E+02    -0.8712E+02    -0.8708E+02    -0.8704E+02    -0.8700E+02    -0.8695E+02    -0.8689E+02    -0.8683E+02    -0.8676E+02    -0.8669E+02    -0.8661E+02    -0.8652E+02    -0.8642E+02    -0.8631E+02    -0.8620E+02    -0.8607E+02    -0.8593E+02    -0.8578E+02    -0.8562E+02    -0.8545E+02    -0.8527E+02    -0.8507E+02    -0.8486E+02    -0.8465E+02    -0.8442E+02    -0.8418E+02    -0.8393E+02    -0.8368E+02    -0.8342E+02    -0.8316E+02    -0.8290E+02    -0.8264E+02    -0.8239E+02    -0.8214E+02    -0.8191E+02    -0.8169E+02    -0.8150E+02    -0.8133E+02    -0.8118E+02    -0.8106E+02    -0.8098E+02    -0.8093E+02    -0.8091E+02    -0.8093E+02    -0.8098E+02    -0.8107E+02    -0.8118E+02    -0.8133E+02    -0.8150E+02    -0.8170E+02    -0.8191E+02    -0.8215E+02    -0.8239E+02    -0.8264E+02    -0.8290E+02    -0.8316E+02    -0.8343E+02    -0.8368E+02    -0.8394E+02    -0.8419E+02    -0.8442E+02    -0.8465E+02    -0.8487E+02    -0.8508E+02    -0.8527E+02    -0.8546E+02    -0.8563E+02    -0.8579E+02    -0.8594E+02    -0.8608E+02    -0.8621E+02    -0.8632E+02    -0.8643E+02    -0.8653E+02    -0.8662E+02    -0.8670E+02    -0.8677E+02    -0.8684E+02    -0.8690E+02    -0.8695E+02    -0.8700E+02    -0.8704E+02    -0.8708E+02    -0.8712E+02    -0.8715E+02    -0.8718E+02    -0.8720E+02    -0.8723E+02    -0.8725E+02    -0.8726E+02    -0.8728E+02    -0.8728E+02    -0.8728E+02
    -0.8725E+02    -0.8725E+02    -0.8724E+02    -0.8722E+02    -0.8720E+02    -0.8717E+02    -0.8713E+02    -0.8710E+02    -0.8706E+02    -0.8701E+02    -0.8697E+02    -0.8692E+02    -0.8686E+02    -0.8680E+02    -0.8674E+02    -0.8667E+02    -0.8659E+02    -0.8651E+02    -0.8642E+02    -0.8632E+02    -0.8621E+02    -0.8610E+02    -0.8598E+02    -0.8585E+02    -0.8571E+02    -0.8556E+02    -0.8541E+02    -0.8524E+02    -0.8507E+02    -0.8489E+02    -0.8470E+02    -0.8450E+02    -0.8430E+02    -0.8409E+02    -0.8387E+02    -0.8366E+02    -0.8345E+02    -0.8323E+02    -0.8302E+02    -0.8282E+02    -0.8262E+02    -0.8244E+02    -0.8227E+02    -0.8212E+02    -0.8199E+02    -0.8187E+02    -0.8178E+02    -0.8172E+02    -0.8168E+02    -0.8166E+02    -0.8168E+02    -0.8172E+02    -0.8178E+02    -0.8187E+02    -0.8199E+02    -0.8212E+02    -0.8227E+02    -0.8244E+02    -0.8263E+02    -0.8282E+02    -0.8303E+02    -0.8324E+02    -0.8345E+02    -0.8366E+02    -0.8388E+02    -0.8409E+02    -0.8430E+02    -0.8450E+02    -0.8470E+02    -0.8489E+02    -0.8507E+02    -0.8525E+02    -0.8541E+02    -0.8557E+02    -0.8572E+02    -0.8586E+02    -0.8599E+02    -0.8611E+02    -0.8622E+02    -0.8632E+02    -0.8642E+02    -0.8651E+02    -0.8659E+02    -0.8667E+02    -0.8674E+02    -0.8680E+02    -0.8686E+02    -0.8691E+02    -0.8696E+02    -0.8701E+02    -0.8705E+02    -0.8709E+02    -0.8713E+02    -0.8716E+02    -0.8719E+02    -0.8721E+02    -0.8724E+02    -0.8725E+02    -0.8726E+02    -0.8726E+02
    -0.8724E+02    -0.8724E+02    -0.8722E+02    -0.8720E+02    -0.8717E+02    -0.8713E+02    -0.8710E+02    -0.8705E+02    -0.8701E+02    -0.8696E+02    -0.8691E+02    -0.8685E+02    -0.8680E+02    -0.8673E+02    -0.8667E+02    -0.8659E+02    -0.8652E+02    -0.8643E+02    -0.8635E+02    -0.8625E+02    -0.8615E+02    -0.8604E+02    -0.8593E+02    -0.8581E+02    -0.8568E+02    -0.8555E+02    -0.8541E+02    -0.8526E+02    -0.8510E+02    -0.8494E+02    -0.8478E+02    -0.8461E+02    -0.8443E+02    -0.8426E+02    -0.8408E+02    -0.8390E+02    -0.8372E+02    -0.8355E+02    -0.8337E+02    -0.8321E+02    -0.8305E+02    -0.8291E+02    -0.8277E+02    -0.8265E+02    -0.8255E+02    -0.8246E+02    -0.8239E+02    -0.8233E+02    -0.8230E+02    -0.8229E+02    -0.8230E+02    -0.8234E+02    -0.8239E+02    -0.8246E+02    -0.8255E+02    -0.8265E+02    -0.8277E+02    -0.8291E+02    -0.8306E+02    -0.8321E+02    -0.8338E+02    -0.8355E+02    -0.8372E+02    -0.8390E+02    -0.8408E+02    -0.8426E+02    -0.8444E+02    -0.8461E+02    -0.8478E+02    -0.8495E+02    -0.8511E+02    -0.8526E+02    -0.8541E+02    -0.8555E+02    -0.8568E+02    -0.8581E+02    -0.8593E+02    -0.8605E+02    -0.8615E+02    -0.8625E+02    -0.8635E+02    -0.8643E+02    -0.8652E+02    -0.8659E+02    -0.8666E+02    -0.8673E+02    -0.8679E+02    -0.8685E+02    -0.8690E+02    -0.8695E+02    -0.8700E+02    -0.8704E+02    -0.8708E+02    -0.8712E+02    -0.8716E+02    -0.8719E+02    -0.8721E+02    -0.8723E+02    -0.8725E+02    -0.8725E+02
    -0.8722E+02    -0.8722E+02    -0.8721E+02    -0.8718E+02    -0.8715E+02    -0.8711E+02    -0.8707E+02    -0.8702E+02    -0.8697E+02    -0.8692E+02    -0.8687E+02    -0.8681E+02    -0.8675E+02    -0.8669E+02    -0.8662E+02    -0.8654E+02    -0.8647E+02    -0.8639E+02    -0.8630E+02    -0.8621E+02    -0.8612E+02    -0.8601E+02    -0.8591E+02    -0.8580E+02    -0.8568E+02    -0.8556E+02    -0.8543E+02    -0.8530E+02    -0.8516E+02    -0.8502E+02    -0.8488E+02    -0.8473E+02    -0.8458E+02    -0.8443E+02    -0.8428E+02    -0.8413E+02    -0.8398E+02    -0.8384E+02    -0.8370E+02    -0.8356E+02    -0.8343E+02    -0.8332E+02    -0.8321E+02    -0.8311E+02    -0.8303E+02    -0.8295E+02    -0.8290E+02    -0.8286E+02    -0.8283E+02    -0.8282E+02    -0.8283E+02    -0.8286E+02    -0.8290E+02    -0.8295E+02    -0.8303E+02    -0.8311E+02    -0.8321E+02    -0.8332E+02    -0.8344E+02    -0.8356E+02    -0.8370E+02    -0.8384E+02    -0.8398E+02    -0.8413E+02    -0.8428E+02    -0.8443E+02    -0.8458E+02    -0.8473E+02    -0.8488E+02    -0.8502E+02    -0.8516E+02    -0.8530E+02    -0.8543E+02    -0.8556E+02    -0.8568E+02    -0.8580E+02    -0.8591E+02    -0.8601E+02    -0.8611E+02    -0.8621E+02    -0.8630E+02    -0.8638E+02    -0.8646E+02    -0.8654E+02    -0.8661E+02    -0.8668E+02    -0.8674E+02    -0.8680E+02    -0.8686E+02    -0.8691E+02    -0.8696E+02    -0.8701E+02    -0.8705E+02    -0.8709E+02    -0.8713E+02    -0.8717E+02    -0.8720E+02    -0.8722E+02    -0.8723E+02    -0.8723E+02
    -0.8722E+02    -0.8722E+02    -0.8720E+02    -0.8717E+02    -0.8713E+02    -0.8709E+02    -0.8705E+02    -0.8700E+02    -0.8695E+02    -0.8689E+02    -0.8684E+02    -0.8678E+02    -0.8672E+02    -0.8665E+02    -0.8659E+02    -0.8652E+02    -0.8644E+02    -0.8636E+02    -0.8628E+02    -0.8619E+02    -0.8610E+02    -0.8601E+02    -0.8591E+02    -0.8581E+02    -0.8570E+02    -0.8559E+02    -0.8548E+02    -0.8536E+02    -0.8524E+02    -0.8512E+02    -0.8499E+02    -0.8486E+02    -0.8473E+02    -0.8461E+02    -0.8448E+02    -0.8435E+02    -0.8423E+02    -0.8411E+02    -0.8399E+02    -0.8388E+02    -0.8377E+02    -0.8368E+02    -0.8359E+02    -0.8351E+02    -0.8344E+02    -0.8338E+02    -0.8334E+02    -0.8330E+02    -0.8329E+02    -0.8328E+02    -0.8329E+02    -0.8330E+02    -0.8334E+02    -0.8338E+02    -0.8344E+02    -0.8351E+02    -0.8359E+02    -0.8368E+02    -0.8377E+02    -0.8388E+02    -0.8399E+02    -0.8411E+02    -0.8423E+02    -0.8435E+02    -0.8448E+02    -0.8461E+02    -0.8473E+02    -0.8486E+02    -0.8499E+02    -0.8512E+02    -0.8524E+02    -0.8536E+02    -0.8548E+02    -0.8559E+02    -0.8570E+02    -0.8581E+02    -0.8591E+02    -0.8601E+02    -0.8610E+02    -0.8619E+02    -0.8627E+02    -0.8636E+02    -0.8643E+02    -0.8651E+02    -0.8658E+02    -0.8664E+02    -0.8671E+02    -0.8677E+02    -0.8682E+02    -0.8688E+02    -0.8693E+02    -0.8698E+02    -0.8703E+02    -0.8707E+02    -0.8711E+02    -0.8715E+02    -0.8718E+02    -0.8721E+02    -0.8722E+02    -0.8722E+02
    -0.8721E+02    -0.8721E+02    -0.8719E+02    -0.8716E+02    -0.8712E+02    -0.8708E+02    -0.8703E+02    -0.8698E+02    -0.8693E+02    -0.8688E+02    -0.8682E+02    -0.8676E+02    -0.8670E+02    -0.8664E+02    -0.8657E+02    -0.8650E+02    -0.8643E+02    -0.8635E+02    -0.8628E+02    -0.8619E+02    -0.8611E+02    -0.8602E+02    -0.8593E+02    -0.8584E+02    -0.8574E+02    -0.8564E+02    -0.8554E+02    -0.8543E+02    -0.8533E+02    -0.8522E+02    -0.8511E+02    -0.8500E+02    -0.8489E+02    -0.8478E+02    -0.8467E+02    -0.8456E+02    -0.8446E+02    -0.8435E+02    -0.8426E+02    -0.8416E+02    -0.8408E+02    -0.8400E+02    -0.8392E+02    -0.8386E+02    -0.8380E+02    -0.8376E+02    -0.8372E+02    -0.8369E+02    -0.8368E+02    -0.8367E+02    -0.8368E+02    -0.8369E+02    -0.8372E+02    -0.8376E+02    -0.8380E+02    -0.8386E+02    -0.8392E+02    -0.8400E+02    -0.8408E+02    -0.8416E+02    -0.8426E+02    -0.8435E+02    -0.8445E+02    -0.8456E+02    -0.8467E+02    -0.8478E+02    -0.8489E+02    -0.8500E+02    -0.8511E+02    -0.8522E+02    -0.8532E+02    -0.8543E+02    -0.8554E+02    -0.8564E+02    -0.8574E+02    -0.8583E+02    -0.8593E+02    -0.8602E+02    -0.8610E+02    -0.8619E+02    -0.8627E+02    -0.8634E+02    -0.8642E+02    -0.8649E+02    -0.8656E+02    -0.8662E+02    -0.8669E+02    -0.8675E+02    -0.8680E+02    -0.8686E+02    -0.8691E+02    -0.8696E+02    -0.8701E+02    -0.8706E+02    -0.8710E+02    -0.8714E+02    -0.8717E+02    -0.8720E+02    -0.8722E+02    -0.8722E+02
    -0.8721E+02    -0.8721E+02    -0.8719E+02    -0.8716E+02    -0.8712E+02    -0.8708E+02    -0.8703E+02    -0.8698E+02    -0.8692E+02    -0.8687E+02    -0.8681E+02    -0.8675E+02    -0.8669E+02    -0.8663E+02    -0.8657E+02    -0.8650E+02    -0.8643E+02    -0.8636E+02    -0.8629E+02    -0.8621E+02    -0.8613E+02    -0.8605E+02    -0.8597E+02    -0.8588E+02    -0.8579E+02    -0.8570E+02    -0.8561E+02    -0.8552E+02    -0.8542E+02    -0.8533E+02    -0.8523E+02    -0.8513E+02    -0.8504E+02    -0.8494E+02    -0.8485E+02    -0.8476E+02    -0.8467E+02    -0.8458E+02    -0.8450E+02    -0.8442E+02    -0.8435E+02    -0.8428E+02    -0.8422E+02    -0.8417E+02    -0.8412E+02    -0.8408E+02    -0.8405E+02    -0.8403E+02    -0.8402E+02    -0.8401E+02    -0.8402E+02    -0.8403E+02    -0.8405E+02    -0.8408E+02    -0.8412E+02    -0.8417E+02    -0.8422E+02    -0.8428E+02    -0.8435E+02    -0.8442E+02    -0.8450E+02    -0.8458E+02    -0.8467E+02    -0.8476E+02    -0.8485E+02    -0.8494E+02    -0.8504E+02    -0.8513E+02    -0.8523E+02    -0.8532E+02    -0.8542E+02    -0.8551E+02    -0.8561E+02    -0.8570E+02    -0.8579E+02    -0.8587E+02    -0.8596E+02    -0.8604E+02    -0.8612E+02    -0.8620E+02    -0.8628E+02    -0.8635E+02    -0.8642E+02    -0.8649E+02    -0.8655E+02    -0.8662E+02    -0.8668E+02    -0.8674E+02    -0.8679E+02    -0.8685E+02    -0.8690E+02    -0.8695E+02    -0.8700E+02    -0.8705E+02    -0.8709E+02    -0.8713E+02    -0.8717E+02    -0.8720E+02    -0.8721E+02    -0.8721E+02
    -0.8720E+02    -0.8720E+02    -0.8719E+02    -0.8716E+02    -0.8712E+02    -0.8707E+02    -0.8703E+02    -0.8697E+02    -0.8692E+02    -0.8687E+02    -0.8681E+02    -0.8675E+02    -0.8670E+02    -0.8664E+02    -0.8657E+02    -0.8651E+02    -0.8644E+02    -0.8638E+02    -0.8631E+02    -0.8624E+02    -0.8616E+02    -0.8609E+02    -0.8601E+02    -0.8593E+02    -0.8585E+02    -0.8577E+02    -0.8569E+02    -0.8560E+02    -0.8552E+02    -0.8544E+02    -0.8535E+02    -0.8527E+02    -0.8518E+02    -0.8510E+02    -0.8502E+02    -0.8494E+02    -0.8486E+02    -0.8479E+02    -0.8472E+02    -0.8466E+02    -0.8459E+02    -0.8454E+02    -0.8449E+02    -0.8444E+02    -0.8440E+02    -0.8437E+02    -0.8434E+02    -0.8433E+02    -0.8432E+02    -0.8431E+02    -0.8432E+02    -0.8433E+02    -0.8434E+02    -0.8437E+02    -0.8440E+02    -0.8444E+02    -0.8449E+02    -0.8454E+02    -0.8459E+02    -0.8465E+02    -0.8472E+02    -0.8479E+02    -0.8486E+02    -0.8494E+02    -0.8502E+02    -0.8510E+02    -0.8518E+02    -0.8526E+02    -0.8535E+02    -0.8543E+02    -0.8551E+02    -0.8560E+02    -0.8568E+02    -0.8576E+02    -0.8584E+02    -0.8592E+02    -0.8600E+02    -0.8608E+02    -0.8615E+02    -0.8622E+02    -0.8629E+02    -0.8636E+02    -0.8643E+02    -0.8649E+02    -0.8656E+02    -0.8662E+02    -0.8668E+02    -0.8673E+02    -0.8679E+02    -0.8684E+02    -0.8690E+02    -0.8695E+02    -0.8700E+02    -0.8704E+02    -0.8709E+02    -0.8713E+02    -0.8717E+02    -0.8719E+02    -0.8721E+02    -0.8721E+02
    -0.8720E+02    -0.8720E+02    -0.8719E+02    -0.8716E+02    -0.8712E+02    -0.8707E+02    -0.8703E+02    -0.8698E+02    -0.8693E+02    -0.8687E+02    -0.8682E+02    -0.8676E+02    -0.8671E+02    -0.8665E+02    -0.8659E+02    -0.8653E+02    -0.8646E+02    -0.8640E+02    -0.8634E+02    -0.8627E+02    -0.8620E+02    -0.8613E+02    -0.8606E+02    -0.8599E+02    -0.8592E+02    -0.8584E+02    -0.8577E+02    -0.8569E+02    -0.8562E+02    -0.8554E+02    -0.8547E+02    -0.8540E+02    -0.8532E+02    -0.8525E+02    -0.8518E+02    -0.8511E+02    -0.8505E+02    -0.8498E+02    -0.8492E+02    -0.8487E+02    -0.8482E+02    -0.8477E+02    -0.8472E+02    -0.8469E+02    -0.8465E+02    -0.8463E+02    -0.8461E+02    -0.8459E+02    -0.8458E+02    -0.8458E+02    -0.8458E+02    -0.8459E+02    -0.8460E+02    -0.8463E+02    -0.8465E+02    -0.8469E+02    -0.8472E+02    -0.8477E+02    -0.8481E+02    -0.8487E+02    -0.8492E+02    -0.8498E+02    -0.8504E+02    -0.8511E+02    -0.8518E+02    -0.8525E+02    -0.8532E+02    -0.8539E+02    -0.8546E+02    -0.8554E+02    -0.8561E+02    -0.8569E+02    -0.8576E+02    -0.8584E+02    -0.8591E+02    -0.8598E+02    -0.8605E+02    -0.8612E+02    -0.8619E+02    -0.8626E+02    -0.8632E+02    -0.8639E+02    -0.8645E+02    -0.8651E+02    -0.8657E+02    -0.8663E+02    -0.8668E+02    -0.8674E+02    -0.8679E+02    -0.8685E+02    -0.8690E+02    -0.8695E+02    -0.8700E+02    -0.8704E+02    -0.8709E+02    -0.8713E+02    -0.8717E+02    -0.8719E+02    -0.8721E+02    -0.8721E+02
    -0.8721E+02    -0.8721E+02    -0.8719E+02    -0.8716E+02    -0.8712E+02    -0.8708E+02    -0.8703E+02    -0.8698E+02    -0.8693E+02    -0.8688E+02    -0.8683E+02    -0.8677E+02    -0.8672E+02    -0.8666E+02    -0.8661E+02    -0.8655E+02    -0.8649E+02    -0.8643E+02    -0.8637E+02    -0.8631E+02    -0.8625E+02    -0.8618E+02    -0.8612E+02    -0.8605E+02    -0.8599E+02    -0.8592E+02    -0.8585E+02    -0.8579E+02    -0.8572E+02    -0.8565E+02    -0.8559E+02    -0.8552E+02    -0.8546E+02    -0.8539E+02    -0.8533E+02    -0.8527E+02    -0.8522E+02    -0.8516E+02    -0.8511E+02    -0.8506E+02    -0.8502E+02    -0.8498E+02    -0.8494E+02    -0.8491E+02    -0.8488E+02    -0.8486E+02    -0.8484E+02    -0.8482E+02    -0.8482E+02    -0.8481E+02    -0.8482E+02    -0.8482E+02    -0.8484E+02    -0.8486E+02    -0.8488E+02    -0.8491E+02    -0.8494E+02    -0.8497E+02    -0.8502E+02    -0.8506E+02    -0.8511E+02    -0.8516E+02    -0.8521E+02    -0.8527E+02    -0.8533E+02    -0.8539E+02    -0.8545E+02    -0.8552E+02    -0.8558E+02    -0.8565E+02    -0.8571E+02    -0.8578E+02    -0.8584E+02    -0.8591E+02    -0.8598E+02    -0.8604E+02    -0.8611E+02    -0.8617E+02    -0.8623E+02    -0.8629E+02    -0.8636E+02    -0.8642E+02    -0.8647E+02    -0.8653E+02    -0.8659E+02    -0.8664E+02    -0.8670E+02    -0.8675E+02    -0.8680E+02    -0.8685E+02    -0.8690E+02    -0.8695E+02    -0.8700E+02    -0.8705E+02    -0.8709E+02    -0.8713E+02    -0.8717E+02    -0.8720E+02    -0.8721E+02    -0.8721E+02
    -0.8721E+02    -0.8721E+02    -0.8719E+02    -0.8716E+02    -0.8713E+02    -0.8708E+02    -0.8704E+02    -0.8699E+02    -0.8694E+02    -0.8689E+02    -0.8684E+02    -0.8679E+02    -0.8674E+02    -0.8669E+02    -0.8663E+02    -0.8658E+02    -0.8652E+02    -0.8647E+02    -0.8641E+02    -0.8635E+02    -0.8629E+02    -0.8624E+02    -0.8618E+02    -0.8612E+02    -0.8606E+02    -0.8600E+02    -0.8594E+02    -0.8588E+02    -0.8582E+02    -0.8576E+02    -0.8570E+02    -0.8564E+02    -0.8558E+02    -0.8553E+02    -0.8547E+02    -0.8542E+02    -0.8537E+02    -0.8533E+02    -0.8528E+02    -0.8524E+02    -0.8520E+02    -0.8517E+02    -0.8513E+02    -0.8511E+02    -0.8508E+02    -0.8506E+02    -0.8505E+02    -0.8504E+02    -0.8503E+02    -0.8503E+02    -0.8503E+02    -0.8504E+02    -0.8505E+02    -0.8506E+02    -0.8508E+02    -0.8510E+02    -0.8513E+02    -0.8516E+02    -0.8520E+02    -0.8524E+02    -0.8528E+02    -0.8532E+02    -0.8537E+02    -0.8542E+02    -0.8547E+02    -0.8552E+02    -0.8558E+02    -0.8563E+02    -0.8569E+02    -0.8575E+02    -0.8581E+02    -0.8587E+02    -0.8593E+02    -0.8599E+02    -0.8605E+02    -0.8611E+02    -0.8616E+02    -0.8622E+02    -0.8628E+02    -0.8634E+02    -0.8639E+02    -0.8645E+02    -0.8650E+02    -0.8656E+02    -0.8661E+02    -0.8666E+02    -0.8672E+02    -0.8677E+02    -0.8682E+02    -0.8687E+02    -0.8691E+02    -0.8696E+02    -0.8701E+02    -0.8705E+02    -0.8710E+02    -0.8714E+02    -0.8717E+02    -0.8720E+02    -0.8721E+02    -0.8721E+02
    -0.8721E+02    -0.8721E+02    -0.8720E+02    -0.8717E+02    -0.8713E+02    -0.8709E+02    -0.8705E+02    -0.8700E+02    -0.8696E+02    -0.8691E+02    -0.8686E+02    -0.8681E+02    -0.8676E+02    -0.8671E+02    -0.8666E+02    -0.8661E+02    -0.8656E+02    -0.8650E+02    -0.8645E+02    -0.8640E+02    -0.8634E+02    -0.8629E+02    -0.8624E+02    -0.8618E+02    -0.8613E+02    -0.8607E+02    -0.8602E+02    -0.8596E+02    -0.8591E+02    -0.8586E+02    -0.8581E+02    -0.8575E+02    -0.8570E+02    -0.8566E+02    -0.8561E+02    -0.8556E+02    -0.8552E+02    -0.8548E+02    -0.8544E+02    -0.8540E+02    -0.8537E+02    -0.8534E+02    -0.8531E+02    -0.8529E+02    -0.8527E+02    -0.8525E+02    -0.8524E+02    -0.8523E+02    -0.8522E+02    -0.8522E+02    -0.8522E+02    -0.8523E+02    -0.8523E+02    -0.8525E+02    -0.8526E+02    -0.8529E+02    -0.8531E+02    -0.8534E+02    -0.8537E+02    -0.8540E+02    -0.8544E+02    -0.8547E+02    -0.8551E+02    -0.8556E+02    -0.8560E+02    -0.8565E+02    -0.8570E+02    -0.8575E+02    -0.8580E+02    -0.8585E+02    -0.8590E+02    -0.8596E+02    -0.8601E+02    -0.8606E+02    -0.8612E+02    -0.8617E+02    -0.8622E+02    -0.8628E+02    -0.8633E+02    -0.8638E+02    -0.8644E+02    -0.8649E+02    -0.8654E+02    -0.8659E+02    -0.8664E+02    -0.8669E+02    -0.8674E+02    -0.8679E+02    -0.8683E+02    -0.8688E+02    -0.8693E+02    -0.8697E+02    -0.8702E+02    -0.8706E+02    -0.8710E+02    -0.8714E+02    -0.8717E+02    -0.8720E+02    -0.8722E+02    -0.8722E+02
    -0.8722E+02    -0.8722E+02    -0.8720E+02    -0.8717E+02    -0.8714E+02    -0.8710E+02    -0.8706E+02    -0.8702E+02    -0.8697E+02    -0.8693E+02    -0.8688E+02    -0.8683E+02    -0.8679E+02    -0.8674E+02    -0.8669E+02    -0.8664E+02    -0.8659E+02    -0.8655E+02    -0.8650E+02    -0.8645E+02    -0.8640E+02    -0.8635E+02    -0.8630E+02    -0.8625E+02    -0.8620E+02    -0.8615E+02    -0.8610E+02    -0.8605E+02    -0.8600E+02    -0.8595E+02    -0.8591E+02    -0.8586E+02    -0.8582E+02    -0.8577E+02    -0.8573E+02    -0.8569E+02    -0.8565E+02    -0.8562E+02    -0.8558E+02    -0.8555E+02    -0.8552E+02    -0.8550E+02    -0.8547E+02    -0.8545E+02    -0.8543E+02    -0.8542E+02    -0.8541E+02    -0.8540E+02    -0.8539E+02    -0.8539E+02    -0.8539E+02    -0.8540E+02    -0.8541E+02    -0.8542E+02    -0.8543E+02    -0.8545E+02    -0.8547E+02    -0.8549E+02    -0.8552E+02    -0.8555E+02    -0.8558E+02    -0.8561E+02    -0.8565E+02    -0.8569E+02    -0.8573E+02    -0.8577E+02    -0.8581E+02    -0.8586E+02    -0.8590E+02    -0.8595E+02    -0.8599E+02    -0.8604E+02    -0.8609E+02    -0.8614E+02    -0.8619E+02    -0.8624E+02    -0.8628E+02    -0.8633E+02    -0.8638E+02    -0.8643E+02    -0.8648E+02    -0.8653E+02    -0.8658E+02    -0.8662E+02    -0.8667E+02    -0.8672E+02    -0.8676E+02    -0.8681E+02    -0.8685E+02    -0.8690E+02    -0.8694E+02    -0.8699E+02    -0.8703E+02    -0.8707E+02    -0.8711E+02    -0.8715E+02    -0.8718E+02    -0.8721E+02    -0.8722E+02    -0.8722E+02
    -0.8722E+02    -0.8722E+02    -0.8721E+02    -0.8718E+02    -0.8715E+02    -0.8711E+02    -0.8707E+02    -0.8703E+02    -0.8699E+02    -0.8694E+02    -0.8690E+02    -0.8686E+02    -0.8681E+02    -0.8677E+02    -0.8672E+02    -0.8668E+02    -0.8663E+02    -0.8659E+02    -0.8654E+02    -0.8650E+02    -0.8645E+02    -0.8640E+02    -0.8636E+02    -0.8631E+02    -0.8627E+02    -0.8622E+02    -0.8618E+02    -0.8613E+02    -0.8609E+02    -0.8605E+02    -0.8601E+02    -0.8597E+02    -0.8593E+02    -0.8589E+02    -0.8585E+02    -0.8581E+02    -0.8578E+02    -0.8575E+02    -0.8572E+02    -0.8569E+02    -0.8567E+02    -0.8564E+02    -0.8562E+02    -0.8560E+02    -0.8559E+02    -0.8557E+02    -0.8556E+02    -0.8556E+02    -0.8555E+02    -0.8555E+02    -0.8555E+02    -0.8556E+02    -0.8556E+02    -0.8557E+02    -0.8559E+02    -0.8560E+02    -0.8562E+02    -0.8564E+02    -0.8566E+02    -0.8569E+02    -0.8571E+02    -0.8574E+02    -0.8578E+02    -0.8581E+02    -0.8584E+02    -0.8588E+02    -0.8592E+02    -0.8596E+02    -0.8600E+02    -0.8604E+02    -0.8608E+02    -0.8612E+02    -0.8617E+02    -0.8621E+02    -0.8626E+02    -0.8630E+02    -0.8635E+02    -0.8639E+02    -0.8644E+02    -0.8648E+02    -0.8652E+02    -0.8657E+02    -0.8661E+02    -0.8666E+02    -0.8670E+02    -0.8675E+02    -0.8679E+02    -0.8683E+02    -0.8687E+02    -0.8692E+02    -0.8696E+02    -0.8700E+02    -0.8704E+02    -0.8708E+02    -0.8712E+02    -0.8715E+02    -0.8719E+02    -0.8721E+02    -0.8723E+02    -0.8723E+02
    -0.8723E+02    -0.8723E+02    -0.8721E+02    -0.8719E+02    -0.8716E+02    -0.8712E+02    -0.8708E+02    -0.8704E+02    -0.8700E+02    -0.8696E+02    -0.8692E+02    -0.8688E+02    -0.8684E+02    -0.8680E+02    -0.8676E+02    -0.8671E+02    -0.8667E+02    -0.8663E+02    -0.8659E+02    -0.8654E+02    -0.8650E+02    -0.8646E+02    -0.8642E+02    -0.8638E+02    -0.8634E+02    -0.8629E+02    -0.8625E+02    -0.8621E+02    -0.8618E+02    -0.8614E+02    -0.8610E+02    -0.8606E+02    -0.8603E+02    -0.8599E+02    -0.8596E+02    -0.8593E+02    -0.8590E+02    -0.8587E+02    -0.8584E+02    -0.8582E+02    -0.8580E+02    -0.8578E+02    -0.8576E+02    -0.8574E+02    -0.8573E+02    -0.8572E+02    -0.8571E+02    -0.8570E+02    -0.8570E+02    -0.8570E+02    -0.8570E+02    -0.8570E+02    -0.8571E+02    -0.8571E+02    -0.8573E+02    -0.8574E+02    -0.8575E+02    -0.8577E+02    -0.8579E+02    -0.8582E+02    -0.8584E+02    -0.8587E+02    -0.8589E+02    -0.8592E+02    -0.8595E+02    -0.8599E+02    -0.8602E+02    -0.8606E+02    -0.8609E+02    -0.8613E+02    -0.8617E+02    -0.8620E+02    -0.8624E+02    -0.8628E+02    -0.8632E+02    -0.8636E+02    -0.8641E+02    -0.8645E+02    -0.8649E+02    -0.8653E+02    -0.8657E+02    -0.8661E+02    -0.8665E+02    -0.8669E+02    -0.8674E+02    -0.8678E+02    -0.8682E+02    -0.8686E+02    -0.8690E+02    -0.8694E+02    -0.8698E+02    -0.8702E+02    -0.8706E+02    -0.8709E+02    -0.8713E+02    -0.8716E+02    -0.8719E+02    -0.8722E+02    -0.8723E+02    -0.8723E+02
    -0.8723E+02    -0.8723E+02    -0.8722E+02    -0.8719E+02    -0.8717E+02    -0.8713E+02    -0.8710E+02    -0.8706E+02    -0.8702E+02    -0.8698E+02    -0.8694E+02    -0.8691E+02    -0.8687E+02    -0.8683E+02    -0.8679E+02    -0.8675E+02    -0.8671E+02    -0.8667E+02    -0.8663E+02    -0.8659E+02    -0.8655E+02    -0.8652E+02    -0.8648E+02    -0.8644E+02    -0.8640E+02    -0.8636E+02    -0.8633E+02    -0.8629E+02    -0.8626E+02    -0.8622E+02    -0.8619E+02    -0.8616E+02    -0.8612E+02    -0.8609E+02    -0.8606E+02    -0.8604E+02    -0.8601E+02    -0.8598E+02    -0.8596E+02    -0.8594E+02    -0.8592E+02    -0.8590E+02    -0.8588E+02    -0.8587E+02    -0.8586E+02    -0.8585E+02    -0.8584E+02    -0.8583E+02    -0.8583E+02    -0.8583E+02    -0.8583E+02    -0.8583E+02    -0.8584E+02    -0.8585E+02    -0.8586E+02    -0.8587E+02    -0.8588E+02    -0.8590E+02    -0.8591E+02    -0.8593E+02    -0.8596E+02    -0.8598E+02    -0.8600E+02    -0.8603E+02    -0.8606E+02    -0.8609E+02    -0.8612E+02    -0.8615E+02    -0.8618E+02    -0.8621E+02    -0.8625E+02    -0.8628E+02    -0.8632E+02    -0.8635E+02    -0.8639E+02    -0.8643E+02    -0.8646E+02    -0.8650E+02    -0.8654E+02    -0.8658E+02    -0.8662E+02    -0.8665E+02    -0.8669E+02    -0.8673E+02    -0.8677E+02    -0.8681E+02    -0.8684E+02    -0.8688E+02    -0.8692E+02    -0.8696E+02    -0.8700E+02    -0.8703E+02    -0.8707E+02    -0.8711E+02    -0.8714E+02    -0.8717E+02    -0.8720E+02    -0.8722E+02    -0.8724E+02    -0.8724E+02
    -0.8724E+02    -0.8724E+02    -0.8722E+02    -0.8720E+02    -0.8717E+02    -0.8714E+02    -0.8711E+02    -0.8708E+02    -0.8704E+02    -0.8700E+02    -0.8697E+02    -0.8693E+02    -0.8689E+02    -0.8686E+02    -0.8682E+02    -0.8679E+02    -0.8675E+02    -0.8671E+02    -0.8668E+02    -0.8664E+02    -0.8661E+02    -0.8657E+02    -0.8654E+02    -0.8650E+02    -0.8647E+02    -0.8643E+02    -0.8640E+02    -0.8637E+02    -0.8633E+02    -0.8630E+02    -0.8627E+02    -0.8624E+02    -0.8621E+02    -0.8619E+02    -0.8616E+02    -0.8614E+02    -0.8611E+02    -0.8609E+02    -0.8607E+02    -0.8605E+02    -0.8603E+02    -0.8601E+02    -0.8600E+02    -0.8599E+02    -0.8598E+02    -0.8597E+02    -0.8596E+02    -0.8596E+02    -0.8595E+02    -0.8595E+02    -0.8595E+02    -0.8595E+02    -0.8596E+02    -0.8597E+02    -0.8597E+02    -0.8599E+02    -0.8600E+02    -0.8601E+02    -0.8603E+02    -0.8604E+02    -0.8606E+02    -0.8608E+02    -0.8611E+02    -0.8613E+02    -0.8615E+02    -0.8618E+02    -0.8621E+02    -0.8623E+02    -0.8626E+02    -0.8629E+02    -0.8632E+02    -0.8636E+02    -0.8639E+02    -0.8642E+02    -0.8645E+02    -0.8649E+02    -0.8652E+02    -0.8656E+02    -0.8659E+02    -0.8663E+02    -0.8666E+02    -0.8670E+02    -0.8673E+02    -0.8677E+02    -0.8680E+02    -0.8684E+02    -0.8687E+02    -0.8691E+02    -0.8694E+02    -0.8698E+02    -0.8701E+02    -0.8705E+02    -0.8708E+02    -0.8712E+02    -0.8715E+02    -0.8718E+02    -0.8721E+02    -0.8723E+02    -0.8724E+02    -0.8724E+02
    -0.8724E+02    -0.8724E+02    -0.8723E+02    -0.8721E+02    -0.8718E+02    -0.8716E+02    -0.8712E+02    -0.8709E+02    -0.8706E+02    -0.8702E+02    -0.8699E+02    -0.8696E+02    -0.8692E+02    -0.8689E+02    -0.8686E+02    -0.8682E+02    -0.8679E+02    -0.8675E+02    -0.8672E+02    -0.8669E+02    -0.8666E+02    -0.8662E+02    -0.8659E+02    -0.8656E+02    -0.8653E+02    -0.8650E+02    -0.8647E+02    -0.8644E+02    -0.8641E+02    -0.8638E+02    -0.8635E+02    -0.8633E+02    -0.8630E+02    -0.8627E+02    -0.8625E+02    -0.8623E+02    -0.8621E+02    -0.8619E+02    -0.8617E+02    -0.8615E+02    -0.8614E+02    -0.8612E+02    -0.8611E+02    -0.8610E+02    -0.8609E+02    -0.8608E+02    -0.8607E+02    -0.8607E+02    -0.8607E+02    -0.8607E+02    -0.8607E+02    -0.8607E+02    -0.8607E+02    -0.8608E+02    -0.8609E+02    -0.8609E+02    -0.8611E+02    -0.8612E+02    -0.8613E+02    -0.8615E+02    -0.8616E+02    -0.8618E+02    -0.8620E+02    -0.8622E+02    -0.8625E+02    -0.8627E+02    -0.8629E+02    -0.8632E+02    -0.8634E+02    -0.8637E+02    -0.8640E+02    -0.8643E+02    -0.8646E+02    -0.8649E+02    -0.8652E+02    -0.8655E+02    -0.8658E+02    -0.8661E+02    -0.8664E+02    -0.8667E+02    -0.8671E+02    -0.8674E+02    -0.8677E+02    -0.8680E+02    -0.8684E+02    -0.8687E+02    -0.8690E+02    -0.8693E+02    -0.8697E+02    -0.8700E+02    -0.8703E+02    -0.8707E+02    -0.8710E+02    -0.8713E+02    -0.8716E+02    -0.8719E+02    -0.8721E+02    -0.8723E+02    -0.8725E+02    -0.8725E+02
    -0.8725E+02    -0.8725E+02    -0.8724E+02    -0.8722E+02    -0.8719E+02    -0.8717E+02    -0.8714E+02    -0.8711E+02    -0.8708E+02    -0.8704E+02    -0.8701E+02    -0.8698E+02    -0.8695E+02    -0.8692E+02    -0.8689E+02    -0.8686E+02    -0.8683E+02    -0.8679E+02    -0.8676E+02    -0.8673E+02    -0.8670E+02    -0.8667E+02    -0.8664E+02    -0.8662E+02    -0.8659E+02    -0.8656E+02    -0.8653E+02    -0.8650E+02    -0.8648E+02    -0.8645E+02    -0.8643E+02    -0.8640E+02    -0.8638E+02    -0.8636E+02    -0.8634E+02    -0.8632E+02    -0.8630E+02    -0.8628E+02    -0.8626E+02    -0.8625E+02    -0.8623E+02    -0.8622E+02    -0.8621E+02    -0.8620E+02    -0.8619E+02    -0.8618E+02    -0.8618E+02    -0.8617E+02    -0.8617E+02    -0.8617E+02    -0.8617E+02    -0.8617E+02    -0.8618E+02    -0.8618E+02    -0.8619E+02    -0.8620E+02    -0.8621E+02    -0.8622E+02    -0.8623E+02    -0.8624E+02    -0.8626E+02    -0.8628E+02    -0.8629E+02    -0.8631E+02    -0.8633E+02    -0.8635E+02    -0.8637E+02    -0.8640E+02    -0.8642E+02    -0.8644E+02    -0.8647E+02    -0.8649E+02    -0.8652E+02    -0.8655E+02    -0.8658E+02    -0.8660E+02    -0.8663E+02    -0.8666E+02    -0.8669E+02    -0.8672E+02    -0.8675E+02    -0.8678E+02    -0.8681E+02    -0.8684E+02    -0.8687E+02    -0.8690E+02    -0.8693E+02    -0.8696E+02    -0.8699E+02    -0.8702E+02    -0.8705E+02    -0.8708E+02    -0.8711E+02    -0.8714E+02    -0.8717E+02    -0.8720E+02    -0.8722E+02    -0.8724E+02    -0.8725E+02    -0.8725E+02
    -0.8725E+02    -0.8725E+02    -0.8724E+02    -0.8723E+02    -0.8720E+02    -0.8718E+02    -0.8715E+02    -0.8712E+02    -0.8709E+02    -0.8706E+02    -0.8704E+02    -0.8701E+02    -0.8698E+02    -0.8695E+02    -0.8692E+02    -0.8689E+02    -0.8686E+02    -0.8683E+02    -0.8681E+02    -0.8678E+02    -0.8675E+02    -0.8672E+02    -0.8670E+02    -0.8667E+02    -0.8664E+02    -0.8662E+02    -0.8659E+02    -0.8657E+02    -0.8655E+02    -0.8652E+02    -0.8650E+02    -0.8648E+02    -0.8646E+02    -0.8644E+02    -0.8642E+02    -0.8640E+02    -0.8638E+02    -0.8637E+02    -0.8635E+02    -0.8634E+02    -0.8633E+02    -0.8631E+02    -0.8630E+02    -0.8630E+02    -0.8629E+02    -0.8628E+02    -0.8628E+02    -0.8627E+02    -0.8627E+02    -0.8627E+02    -0.8627E+02    -0.8627E+02    -0.8628E+02    -0.8628E+02    -0.8629E+02    -0.8629E+02    -0.8630E+02    -0.8631E+02    -0.8632E+02    -0.8633E+02    -0.8635E+02    -0.8636E+02    -0.8638E+02    -0.8639E+02    -0.8641E+02    -0.8643E+02    -0.8645E+02    -0.8647E+02    -0.8649E+02    -0.8651E+02    -0.8654E+02    -0.8656E+02    -0.8658E+02    -0.8661E+02    -0.8663E+02    -0.8666E+02    -0.8668E+02    -0.8671E+02    -0.8674E+02    -0.8676E+02    -0.8679E+02    -0.8682E+02    -0.8685E+02    -0.8687E+02    -0.8690E+02    -0.8693E+02    -0.8696E+02    -0.8699E+02    -0.8702E+02    -0.8704E+02    -0.8707E+02    -0.8710E+02    -0.8713E+02    -0.8716E+02    -0.8718E+02    -0.8721E+02    -0.8723E+02    -0.8725E+02    -0.8726E+02    -0.8726E+02
    -0.8726E+02    -0.8726E+02    -0.8725E+02    -0.8723E+02    -0.8721E+02    -0.8719E+02    -0.8716E+02    -0.8714E+02    -0.8711E+02    -0.8708E+02    -0.8706E+02    -0.8703E+02    -0.8700E+02    -0.8698E+02    -0.8695E+02    -0.8692E+02    -0.8690E+02    -0.8687E+02    -0.8685E+02    -0.8682E+02    -0.8680E+02    -0.8677E+02    -0.8675E+02    -0.8672E+02    -0.8670E+02    -0.8668E+02    -0.8665E+02    -0.8663E+02    -0.8661E+02    -0.8659E+02    -0.8657E+02    -0.8655E+02    -0.8653E+02    -0.8651E+02    -0.8649E+02    -0.8648E+02    -0.8646E+02    -0.8645E+02    -0.8644E+02    -0.8642E+02    -0.8641E+02    -0.8640E+02    -0.8639E+02    -0.8638E+02    -0.8638E+02    -0.8637E+02    -0.8637E+02    -0.8636E+02    -0.8636E+02    -0.8636E+02    -0.8636E+02    -0.8636E+02    -0.8637E+02    -0.8637E+02    -0.8638E+02    -0.8638E+02    -0.8639E+02    -0.8640E+02    -0.8641E+02    -0.8642E+02    -0.8643E+02    -0.8644E+02    -0.8646E+02    -0.8647E+02    -0.8649E+02    -0.8651E+02    -0.8652E+02    -0.8654E+02    -0.8656E+02    -0.8658E+02    -0.8660E+02    -0.8662E+02    -0.8664E+02    -0.8667E+02    -0.8669E+02    -0.8671E+02    -0.8673E+02    -0.8676E+02    -0.8678E+02    -0.8681E+02    -0.8683E+02    -0.8686E+02    -0.8688E+02    -0.8691E+02    -0.8693E+02    -0.8696E+02    -0.8699E+02    -0.8701E+02    -0.8704E+02    -0.8706E+02    -0.8709E+02    -0.8712E+02    -0.8714E+02    -0.8717E+02    -0.8719E+02    -0.8722E+02    -0.8724E+02    -0.8725E+02    -0.8726E+02    -0.8726E+02
    -0.8727E+02    -0.8727E+02    -0.8726E+02    -0.8724E+02    -0.8722E+02    -0.8720E+02    -0.8718E+02    -0.8715E+02    -0.8713E+02    -0.8710E+02    -0.8708E+02    -0.8705E+02    -0.8703E+02    -0.8701E+02    -0.8698E+02    -0.8696E+02    -0.8693E+02    -0.8691E+02    -0.8689E+02    -0.8686E+02    -0.8684E+02    -0.8682E+02    -0.8679E+02    -0.8677E+02    -0.8675E+02    -0.8673E+02    -0.8671E+02    -0.8669E+02    -0.8667E+02    -0.8665E+02    -0.8663E+02    -0.8662E+02    -0.8660E+02    -0.8658E+02    -0.8657E+02    -0.8655E+02    -0.8654E+02    -0.8653E+02    -0.8651E+02    -0.8650E+02    -0.8649E+02    -0.8648E+02    -0.8648E+02    -0.8647E+02    -0.8646E+02    -0.8646E+02    -0.8645E+02    -0.8645E+02    -0.8645E+02    -0.8645E+02    -0.8645E+02    -0.8645E+02    -0.8645E+02    -0.8646E+02    -0.8646E+02    -0.8647E+02    -0.8647E+02    -0.8648E+02    -0.8649E+02    -0.8650E+02    -0.8651E+02    -0.8652E+02    -0.8653E+02    -0.8655E+02    -0.8656E+02    -0.8658E+02    -0.8659E+02    -0.8661E+02    -0.8663E+02    -0.8664E+02    -0.8666E+02    -0.8668E+02    -0.8670E+02    -0.8672E+02    -0.8674E+02    -0.8676E+02    -0.8678E+02    -0.8681E+02    -0.8683E+02    -0.8685E+02    -0.8687E+02    -0.8690E+02    -0.8692E+02    -0.8694E+02    -0.8697E+02    -0.8699E+02    -0.8701E+02    -0.8704E+02    -0.8706E+02    -0.8708E+02    -0.8711E+02    -0.8713E+02    -0.8716E+02    -0.8718E+02    -0.8720E+02    -0.8722E+02    -0.8724E+02    -0.8726E+02    -0.8727E+02    -0.8727E+02
    -0.8727E+02    -0.8727E+02    -0.8726E+02    -0.8725E+02    -0.8723E+02    -0.8721E+02    -0.8719E+02    -0.8717E+02    -0.8714E+02    -0.8712E+02    -0.8710E+02    -0.8708E+02    -0.8705E+02    -0.8703E+02    -0.8701E+02    -0.8699E+02    -0.8697E+02    -0.8694E+02    -0.8692E+02    -0.8690E+02    -0.8688E+02    -0.8686E+02    -0.8684E+02    -0.8682E+02    -0.8680E+02    -0.8678E+02    -0.8676E+02    -0.8675E+02    -0.8673E+02    -0.8671E+02    -0.8670E+02    -0.8668E+02    -0.8666E+02    -0.8665E+02    -0.8664E+02    -0.8662E+02    -0.8661E+02    -0.8660E+02    -0.8659E+02    -0.8658E+02    -0.8657E+02    -0.8656E+02    -0.8655E+02    -0.8655E+02    -0.8654E+02    -0.8654E+02    -0.8653E+02    -0.8653E+02    -0.8653E+02    -0.8653E+02    -0.8653E+02    -0.8653E+02    -0.8653E+02    -0.8654E+02    -0.8654E+02    -0.8655E+02    -0.8655E+02    -0.8656E+02    -0.8657E+02    -0.8658E+02    -0.8659E+02    -0.8660E+02    -0.8661E+02    -0.8662E+02    -0.8663E+02    -0.8664E+02    -0.8666E+02    -0.8667E+02    -0.8669E+02    -0.8670E+02    -0.8672E+02    -0.8674E+02    -0.8676E+02    -0.8677E+02    -0.8679E+02    -0.8681E+02    -0.8683E+02    -0.8685E+02    -0.8687E+02    -0.8689E+02    -0.8691E+02    -0.8693E+02    -0.8695E+02    -0.8697E+02    -0.8700E+02    -0.8702E+02    -0.8704E+02    -0.8706E+02    -0.8708E+02    -0.8711E+02    -0.8713E+02    -0.8715E+02    -0.8717E+02    -0.8719E+02    -0.8721E+02    -0.8723E+02    -0.8725E+02    -0.8726E+02    -0.8727E+02    -0.8727E+02
    -0.8728E+02    -0.8728E+02    -0.8727E+02    -0.8726E+02    -0.8724E+02    -0.8722E+02    -0.8720E+02    -0.8718E+02    -0.8716E+02    -0.8714E+02    -0.8712E+02    -0.8710E+02    -0.8708E+02    -0.8706E+02    -0.8704E+02    -0.8702E+02    -0.8700E+02    -0.8698E+02    -0.8696E+02    -0.8694E+02    -0.8692E+02    -0.8690E+02    -0.8689E+02    -0.8687E+02    -0.8685E+02    -0.8683E+02    -0.8682E+02    -0.8680E+02    -0.8678E+02    -0.8677E+02    -0.8675E+02    -0.8674E+02    -0.8673E+02    -0.8671E+02    -0.8670E+02    -0.8669E+02    -0.8668E+02    -0.8667E+02    -0.8666E+02    -0.8665E+02    -0.8664E+02    -0.8664E+02    -0.8663E+02    -0.8662E+02    -0.8662E+02    -0.8661E+02    -0.8661E+02    -0.8661E+02    -0.8661E+02    -0.8661E+02    -0.8661E+02    -0.8661E+02    -0.8661E+02    -0.8661E+02    -0.8662E+02    -0.8662E+02    -0.8663E+02    -0.8663E+02    -0.8664E+02    -0.8665E+02    -0.8666E+02    -0.8667E+02    -0.8668E+02    -0.8669E+02    -0.8670E+02    -0.8671E+02    -0.8672E+02    -0.8673E+02    -0.8675E+02    -0.8676E+02    -0.8678E+02    -0.8679E+02    -0.8681E+02    -0.8682E+02    -0.8684E+02    -0.8686E+02    -0.8688E+02    -0.8689E+02    -0.8691E+02    -0.8693E+02    -0.8695E+02    -0.8697E+02    -0.8699E+02    -0.8701E+02    -0.8703E+02    -0.8704E+02    -0.8706E+02    -0.8708E+02    -0.8710E+02    -0.8712E+02    -0.8714E+02    -0.8716E+02    -0.8718E+02    -0.8720E+02    -0.8722E+02    -0.8724E+02    -0.8726E+02    -0.8727E+02    -0.8728E+02    -0.8728E+02
    -0.8728E+02    -0.8728E+02    -0.8727E+02    -0.8726E+02    -0.8725E+02    -0.8723E+02    -0.8721E+02    -0.8720E+02    -0.8718E+02    -0.8716E+02    -0.8714E+02    -0.8712E+02    -0.8710E+02    -0.8708E+02    -0.8707E+02    -0.8705E+02    -0.8703E+02    -0.8701E+02    -0.8700E+02    -0.8698E+02    -0.8696E+02    -0.8694E+02    -0.8693E+02    -0.8691E+02    -0.8690E+02    -0.8688E+02    -0.8687E+02    -0.8685E+02    -0.8684E+02    -0.8682E+02    -0.8681E+02    -0.8680E+02    -0.8679E+02    -0.8678E+02    -0.8676E+02    -0.8675E+02    -0.8674E+02    -0.8674E+02    -0.8673E+02    -0.8672E+02    -0.8671E+02    -0.8671E+02    -0.8670E+02    -0.8669E+02    -0.8669E+02    -0.8669E+02    -0.8668E+02    -0.8668E+02    -0.8668E+02    -0.8668E+02    -0.8668E+02    -0.8668E+02    -0.8668E+02    -0.8669E+02    -0.8669E+02    -0.8669E+02    -0.8670E+02    -0.8670E+02    -0.8671E+02    -0.8672E+02    -0.8672E+02    -0.8673E+02    -0.8674E+02    -0.8675E+02    -0.8676E+02    -0.8677E+02    -0.8678E+02    -0.8679E+02    -0.8681E+02    -0.8682E+02    -0.8683E+02    -0.8685E+02    -0.8686E+02    -0.8687E+02    -0.8689E+02    -0.8690E+02    -0.8692E+02    -0.8694E+02    -0.8695E+02    -0.8697E+02    -0.8698E+02    -0.8700E+02    -0.8702E+02    -0.8704E+02    -0.8705E+02    -0.8707E+02    -0.8709E+02    -0.8711E+02    -0.8713E+02    -0.8714E+02    -0.8716E+02    -0.8718E+02    -0.8720E+02    -0.8722E+02    -0.8723E+02    -0.8725E+02    -0.8726E+02    -0.8728E+02    -0.8728E+02    -0.8728E+02
    -0.8729E+02    -0.8729E+02    -0.8728E+02    -0.8727E+02    -0.8726E+02    -0.8724E+02    -0.8723E+02    -0.8721E+02    -0.8719E+02    -0.8718E+02    -0.8716E+02    -0.8714E+02    -0.8713E+02    -0.8711E+02    -0.8709E+02    -0.8708E+02    -0.8706E+02    -0.8705E+02    -0.8703E+02    -0.8701E+02    -0.8700E+02    -0.8698E+02    -0.8697E+02    -0.8696E+02    -0.8694E+02    -0.8693E+02    -0.8691E+02    -0.8690E+02    -0.8689E+02    -0.8688E+02    -0.8687E+02    -0.8685E+02    -0.8684E+02    -0.8683E+02    -0.8682E+02    -0.8681E+02    -0.8681E+02    -0.8680E+02    -0.8679E+02    -0.8678E+02    -0.8678E+02    -0.8677E+02    -0.8677E+02    -0.8676E+02    -0.8676E+02    -0.8676E+02    -0.8675E+02    -0.8675E+02    -0.8675E+02    -0.8675E+02    -0.8675E+02    -0.8675E+02    -0.8675E+02    -0.8675E+02    -0.8676E+02    -0.8676E+02    -0.8676E+02    -0.8677E+02    -0.8677E+02    -0.8678E+02    -0.8679E+02    -0.8679E+02    -0.8680E+02    -0.8681E+02    -0.8682E+02    -0.8683E+02    -0.8684E+02    -0.8685E+02    -0.8686E+02    -0.8687E+02    -0.8688E+02    -0.8690E+02    -0.8691E+02    -0.8692E+02    -0.8693E+02    -0.8695E+02    -0.8696E+02    -0.8698E+02    -0.8699E+02    -0.8700E+02    -0.8702E+02    -0.8704E+02    -0.8705E+02    -0.8707E+02    -0.8708E+02    -0.8710E+02    -0.8711E+02    -0.8713E+02    -0.8715E+02    -0.8716E+02    -0.8718E+02    -0.8720E+02    -0.8721E+02    -0.8723E+02    -0.8724E+02    -0.8726E+02    -0.8727E+02    -0.8728E+02    -0.8729E+02    -0.8729E+02
    -0.8729E+02    -0.8729E+02    -0.8728E+02    -0.8728E+02    -0.8726E+02    -0.8725E+02    -0.8724E+02    -0.8722E+02    -0.8721E+02    -0.8719E+02    -0.8718E+02    -0.8716E+02    -0.8715E+02    -0.8713E+02    -0.8712E+02    -0.8710E+02    -0.8709E+02    -0.8708E+02    -0.8706E+02    -0.8705E+02    -0.8704E+02    -0.8702E+02    -0.8701E+02    -0.8700E+02    -0.8699E+02    -0.8697E+02    -0.8696E+02    -0.8695E+02    -0.8694E+02    -0.8693E+02    -0.8692E+02    -0.8691E+02    -0.8690E+02    -0.8689E+02    -0.8688E+02    -0.8687E+02    -0.8687E+02    -0.8686E+02    -0.8685E+02    -0.8685E+02    -0.8684E+02    -0.8684E+02    -0.8683E+02    -0.8683E+02    -0.8682E+02    -0.8682E+02    -0.8682E+02    -0.8682E+02    -0.8682E+02    -0.8682E+02    -0.8682E+02    -0.8682E+02    -0.8682E+02    -0.8682E+02    -0.8682E+02    -0.8683E+02    -0.8683E+02    -0.8683E+02    -0.8684E+02    -0.8684E+02    -0.8685E+02    -0.8686E+02    -0.8686E+02    -0.8687E+02    -0.8688E+02    -0.8689E+02    -0.8689E+02    -0.8690E+02    -0.8691E+02    -0.8692E+02    -0.8693E+02    -0.8694E+02    -0.8696E+02    -0.8697E+02    -0.8698E+02    -0.8699E+02    -0.8700E+02    -0.8702E+02    -0.8703E+02    -0.8704E+02    -0.8705E+02    -0.8707E+02    -0.8708E+02    -0.8709E+02    -0.8711E+02    -0.8712E+02    -0.8714E+02    -0.8715E+02    -0.8717E+02    -0.8718E+02    -0.8720E+02    -0.8721E+02    -0.8722E+02    -0.8724E+02    -0.8725E+02    -0.8727E+02    -0.8728E+02    -0.8729E+02    -0.8729E+02    -0.8729E+02
    -0.8730E+02    -0.8730E+02    -0.8729E+02    -0.8728E+02    -0.8727E+02    -0.8726E+02    -0.8725E+02    -0.8724E+02    -0.8722E+02    -0.8721E+02    -0.8720E+02    -0.8718E+02    -0.8717E+02    -0.8716E+02    -0.8714E+02    -0.8713E+02    -0.8712E+02    -0.8711E+02    -0.8710E+02    -0.8708E+02    -0.8707E+02    -0.8706E+02    -0.8705E+02    -0.8704E+02    -0.8703E+02    -0.8702E+02    -0.8701E+02    -0.8700E+02    -0.8699E+02    -0.8698E+02    -0.8697E+02    -0.8696E+02    -0.8695E+02    -0.8694E+02    -0.8694E+02    -0.8693E+02    -0.8692E+02    -0.8692E+02    -0.8691E+02    -0.8691E+02    -0.8690E+02    -0.8690E+02    -0.8689E+02    -0.8689E+02    -0.8689E+02    -0.8688E+02    -0.8688E+02    -0.8688E+02    -0.8688E+02    -0.8688E+02    -0.8688E+02    -0.8688E+02    -0.8688E+02    -0.8688E+02    -0.8689E+02    -0.8689E+02    -0.8689E+02    -0.8689E+02    -0.8690E+02    -0.8690E+02    -0.8691E+02    -0.8691E+02    -0.8692E+02    -0.8693E+02    -0.8693E+02    -0.8694E+02    -0.8695E+02    -0.8696E+02    -0.8696E+02    -0.8697E+02    -0.8698E+02    -0.8699E+02    -0.8700E+02    -0.8701E+02    -0.8702E+02    -0.8703E+02    -0.8704E+02    -0.8705E+02    -0.8706E+02    -0.8708E+02    -0.8709E+02    -0.8710E+02    -0.8711E+02    -0.8712E+02    -0.8714E+02    -0.8715E+02    -0.8716E+02    -0.8717E+02    -0.8719E+02    -0.8720E+02    -0.8721E+02    -0.8722E+02    -0.8724E+02    -0.8725E+02    -0.8726E+02    -0.8727E+02    -0.8728E+02    -0.8729E+02    -0.8730E+02    -0.8730E+02
    -0.8730E+02    -0.8730E+02    -0.8730E+02    -0.8729E+02    -0.8728E+02    -0.8727E+02    -0.8726E+02    -0.8725E+02    -0.8724E+02    -0.8723E+02    -0.8721E+02    -0.8720E+02    -0.8719E+02    -0.8718E+02    -0.8717E+02    -0.8716E+02    -0.8715E+02    -0.8714E+02    -0.8713E+02    -0.8712E+02    -0.8711E+02    -0.8710E+02    -0.8709E+02    -0.8708E+02    -0.8707E+02    -0.8706E+02    -0.8705E+02    -0.8704E+02    -0.8703E+02    -0.8702E+02    -0.8702E+02    -0.8701E+02    -0.8700E+02    -0.8700E+02    -0.8699E+02    -0.8698E+02    -0.8698E+02    -0.8697E+02    -0.8697E+02    -0.8696E+02    -0.8696E+02    -0.8696E+02    -0.8695E+02    -0.8695E+02    -0.8695E+02    -0.8694E+02    -0.8694E+02    -0.8694E+02    -0.8694E+02    -0.8694E+02    -0.8694E+02    -0.8694E+02    -0.8694E+02    -0.8694E+02    -0.8695E+02    -0.8695E+02    -0.8695E+02    -0.8695E+02    -0.8696E+02    -0.8696E+02    -0.8697E+02    -0.8697E+02    -0.8698E+02    -0.8698E+02    -0.8699E+02    -0.8699E+02    -0.8700E+02    -0.8701E+02    -0.8701E+02    -0.8702E+02    -0.8703E+02    -0.8704E+02    -0.8704E+02    -0.8705E+02    -0.8706E+02    -0.8707E+02    -0.8708E+02    -0.8709E+02    -0.8710E+02    -0.8711E+02    -0.8712E+02    -0.8713E+02    -0.8714E+02    -0.8715E+02    -0.8716E+02    -0.8717E+02    -0.8718E+02    -0.8719E+02    -0.8720E+02    -0.8722E+02    -0.8723E+02    -0.8724E+02    -0.8725E+02    -0.8726E+02    -0.8727E+02    -0.8728E+02    -0.8729E+02    -0.8730E+02    -0.8730E+02    -0.8730E+02
    -0.8730E+02    -0.8730E+02    -0.8730E+02    -0.8729E+02    -0.8729E+02    -0.8728E+02    -0.8727E+02    -0.8726E+02    -0.8725E+02    -0.8724E+02    -0.8723E+02    -0.8722E+02    -0.8721E+02    -0.8720E+02    -0.8719E+02    -0.8718E+02    -0.8717E+02    -0.8717E+02    -0.8716E+02    -0.8715E+02    -0.8714E+02    -0.8713E+02    -0.8712E+02    -0.8711E+02    -0.8711E+02    -0.8710E+02    -0.8709E+02    -0.8708E+02    -0.8708E+02    -0.8707E+02    -0.8706E+02    -0.8706E+02    -0.8705E+02    -0.8705E+02    -0.8704E+02    -0.8704E+02    -0.8703E+02    -0.8703E+02    -0.8702E+02    -0.8702E+02    -0.8702E+02    -0.8701E+02    -0.8701E+02    -0.8701E+02    -0.8701E+02    -0.8700E+02    -0.8700E+02    -0.8700E+02    -0.8700E+02    -0.8700E+02    -0.8700E+02    -0.8700E+02    -0.8700E+02    -0.8700E+02    -0.8700E+02    -0.8701E+02    -0.8701E+02    -0.8701E+02    -0.8701E+02    -0.8702E+02    -0.8702E+02    -0.8702E+02    -0.8703E+02    -0.8703E+02    -0.8704E+02    -0.8704E+02    -0.8705E+02    -0.8706E+02    -0.8706E+02    -0.8707E+02    -0.8707E+02    -0.8708E+02    -0.8709E+02    -0.8710E+02    -0.8710E+02    -0.8711E+02    -0.8712E+02    -0.8713E+02    -0.8713E+02    -0.8714E+02    -0.8715E+02    -0.8716E+02    -0.8717E+02    -0.8718E+02    -0.8719E+02    -0.8720E+02    -0.8720E+02    -0.8721E+02    -0.8722E+02    -0.8723E+02    -0.8724E+02    -0.8725E+02    -0.8726E+02    -0.8727E+02    -0.8728E+02    -0.8729E+02    -0.8730E+02    -0.8730E+02    -0.8730E+02    -0.8730E+02
    -0.8731E+02    -0.8731E+02    -0.8731E+02    -0.8730E+02    -0.8729E+02    -0.8729E+02    -0.8728E+02    -0.8727E+02    -0.8726E+02    -0.8726E+02    -0.8725E+02    -0.8724E+02    -0.8723E+02    -0.8722E+02    -0.8722E+02    -0.8721E+02    -0.8720E+02    -0.8719E+02    -0.8719E+02    -0.8718E+02    -0.8717E+02    -0.8717E+02    -0.8716E+02    -0.8715E+02    -0.8715E+02    -0.8714E+02    -0.8713E+02    -0.8713E+02    -0.8712E+02    -0.8712E+02    -0.8711E+02    -0.8711E+02    -0.8710E+02    -0.8710E+02    -0.8709E+02    -0.8709E+02    -0.8708E+02    -0.8708E+02    -0.8708E+02    -0.8707E+02    -0.8707E+02    -0.8707E+02    -0.8707E+02    -0.8706E+02    -0.8706E+02    -0.8706E+02    -0.8706E+02    -0.8706E+02    -0.8706E+02    -0.8706E+02    -0.8706E+02    -0.8706E+02    -0.8706E+02    -0.8706E+02    -0.8706E+02    -0.8706E+02    -0.8706E+02    -0.8707E+02    -0.8707E+02    -0.8707E+02    -0.8707E+02    -0.8708E+02    -0.8708E+02    -0.8709E+02    -0.8709E+02    -0.8709E+02    -0.8710E+02    -0.8710E+02    -0.8711E+02    -0.8711E+02    -0.8712E+02    -0.8712E+02    -0.8713E+02    -0.8714E+02    -0.8714E+02    -0.8715E+02    -0.8715E+02    -0.8716E+02    -0.8717E+02    -0.8717E+02    -0.8718E+02    -0.8719E+02    -0.8720E+02    -0.8720E+02    -0.8721E+02    -0.8722E+02    -0.8723E+02    -0.8723E+02    -0.8724E+02    -0.8725E+02    -0.8726E+02    -0.8727E+02    -0.8727E+02    -0.8728E+02    -0.8729E+02    -0.8730E+02    -0.8730E+02    -0.8731E+02    -0.8731E+02    -0.8731E+02
    -0.8731E+02    -0.8731E+02    -0.8731E+02    -0.8731E+02    -0.8730E+02    -0.8730E+02    -0.8729E+02    -0.8728E+02    -0.8728E+02    -0.8727E+02    -0.8726E+02    -0.8726E+02    -0.8725E+02    -0.8725E+02    -0.8724E+02    -0.8723E+02    -0.8723E+02    -0.8722E+02    -0.8722E+02    -0.8721E+02    -0.8720E+02    -0.8720E+02    -0.8719E+02    -0.8719E+02    -0.8718E+02    -0.8718E+02    -0.8717E+02    -0.8717E+02    -0.8716E+02    -0.8716E+02    -0.8716E+02    -0.8715E+02    -0.8715E+02    -0.8714E+02    -0.8714E+02    -0.8714E+02    -0.8713E+02    -0.8713E+02    -0.8713E+02    -0.8713E+02    -0.8712E+02    -0.8712E+02    -0.8712E+02    -0.8712E+02    -0.8712E+02    -0.8712E+02    -0.8712E+02    -0.8711E+02    -0.8711E+02    -0.8711E+02    -0.8711E+02    -0.8711E+02    -0.8711E+02    -0.8712E+02    -0.8712E+02    -0.8712E+02    -0.8712E+02    -0.8712E+02    -0.8712E+02    -0.8712E+02    -0.8713E+02    -0.8713E+02    -0.8713E+02    -0.8714E+02    -0.8714E+02    -0.8714E+02    -0.8715E+02    -0.8715E+02    -0.8715E+02    -0.8716E+02    -0.8716E+02    -0.8717E+02    -0.8717E+02    -0.8718E+02    -0.8718E+02    -0.8719E+02    -0.8719E+02    -0.8720E+02    -0.8720E+02    -0.8721E+02    -0.8721E+02    -0.8722E+02    -0.8722E+02    -0.8723E+02    -0.8724E+02    -0.8724E+02    -0.8725E+02    -0.8725E+02    -0.8726E+02    -0.8727E+02    -0.8727E+02    -0.8728E+02    -0.8728E+02    -0.8729E+02    -0.8730E+02    -0.8730E+02    -0.8731E+02    -0.8731E+02    -0.8731E+02    -0.8731E+02
    -0.8732E+02    -0.8732E+02    -0.8732E+02    -0.8731E+02    -0.8731E+02    -0.8730E+02    -0.8730E+02    -0.8730E+02    -0.8729E+02    -0.8729E+02    -0.8728E+02    -0.8728E+02    -0.8727E+02    -0.8727E+02    -0.8726E+02    -0.8726E+02    -0.8725E+02    -0.8725E+02    -0.8724E+02    -0.8724E+02    -0.8724E+02    -0.8723E+02    -0.8723E+02    -0.8722E+02    -0.8722E+02    -0.8722E+02    -0.8721E+02    -0.8721E+02    -0.8721E+02    -0.8720E+02    -0.8720E+02    -0.8720E+02    -0.8719E+02    -0.8719E+02    -0.8719E+02    -0.8719E+02    -0.8718E+02    -0.8718E+02    -0.8718E+02    -0.8718E+02    -0.8718E+02    -0.8717E+02    -0.8717E+02    -0.8717E+02    -0.8717E+02    -0.8717E+02    -0.8717E+02    -0.8717E+02    -0.8717E+02    -0.8717E+02    -0.8717E+02    -0.8717E+02    -0.8717E+02    -0.8717E+02    -0.8717E+02    -0.8717E+02    -0.8717E+02    -0.8717E+02    -0.8717E+02    -0.8718E+02    -0.8718E+02    -0.8718E+02    -0.8718E+02    -0.8718E+02    -0.8719E+02    -0.8719E+02    -0.8719E+02    -0.8719E+02    -0.8720E+02    -0.8720E+02    -0.8720E+02    -0.8721E+02    -0.8721E+02    -0.8721E+02    -0.8722E+02    -0.8722E+02    -0.8723E+02    -0.8723E+02    -0.8723E+02    -0.8724E+02    -0.8724E+02    -0.8725E+02    -0.8725E+02    -0.8725E+02    -0.8726E+02    -0.8726E+02    -0.8727E+02    -0.8727E+02    -0.8728E+02    -0.8728E+02    -0.8729E+02    -0.8729E+02    -0.8730E+02    -0.8730E+02    -0.8731E+02    -0.8731E+02    -0.8731E+02    -0.8732E+02    -0.8732E+02    -0.8732E+02
    -0.8732E+02    -0.8732E+02    -0.8732E+02    -0.8732E+02    -0.8732E+02    -0.8731E+02    -0.8731E+02    -0.8731E+02    -0.8730E+02    -0.8730E+02    -0.8730E+02    -0.8729E+02    -0.8729E+02    -0.8729E+02    -0.8728E+02    -0.8728E+02    -0.8728E+02    -0.8727E+02    -0.8727E+02    -0.8727E+02    -0.8727E+02    -0.8726E+02    -0.8726E+02    -0.8726E+02    -0.8725E+02    -0.8725E+02    -0.8725E+02    -0.8725E+02    -0.8725E+02    -0.8724E+02    -0.8724E+02    -0.8724E+02    -0.8724E+02    -0.8723E+02    -0.8723E+02    -0.8723E+02    -0.8723E+02    -0.8723E+02    -0.8723E+02    -0.8723E+02    -0.8722E+02    -0.8722E+02    -0.8722E+02    -0.8722E+02    -0.8722E+02    -0.8722E+02    -0.8722E+02    -0.8722E+02    -0.8722E+02    -0.8722E+02    -0.8722E+02    -0.8722E+02    -0.8722E+02    -0.8722E+02    -0.8722E+02    -0.8722E+02    -0.8722E+02    -0.8722E+02    -0.8722E+02    -0.8723E+02    -0.8723E+02    -0.8723E+02    -0.8723E+02    -0.8723E+02    -0.8723E+02    -0.8723E+02    -0.8724E+02    -0.8724E+02    -0.8724E+02    -0.8724E+02    -0.8724E+02    -0.8725E+02    -0.8725E+02    -0.8725E+02    -0.8725E+02    -0.8726E+02    -0.8726E+02    -0.8726E+02    -0.8726E+02    -0.8727E+02    -0.8727E+02    -0.8727E+02    -0.8728E+02    -0.8728E+02    -0.8728E+02    -0.8728E+02    -0.8729E+02    -0.8729E+02    -0.8729E+02    -0.8730E+02    -0.8730E+02    -0.8730E+02    -0.8731E+02    -0.8731E+02    -0.8731E+02    -0.8732E+02    -0.8732E+02    -0.8732E+02    -0.8732E+02    -0.8732E+02
    -0.8732E+02    -0.8732E+02    -0.8732E+02    -0.8732E+02    -0.8732E+02    -0.8732E+02    -0.8732E+02    -0.8731E+02    -0.8731E+02    -0.8731E+02    -0.8731E+02    -0.8731E+02    -0.8730E+02    -0.8730E+02    -0.8730E+02    -0.8730E+02    -0.8730E+02    -0.8729E+02    -0.8729E+02    -0.8729E+02    -0.8729E+02    -0.8729E+02    -0.8729E+02    -0.8728E+02    -0.8728E+02    -0.8728E+02    -0.8728E+02    -0.8728E+02    -0.8728E+02    -0.8727E+02    -0.8727E+02    -0.8727E+02    -0.8727E+02    -0.8727E+02    -0.8727E+02    -0.8727E+02    -0.8727E+02    -0.8726E+02    -0.8726E+02    -0.8726E+02    -0.8726E+02    -0.8726E+02    -0.8726E+02    -0.8726E+02    -0.8726E+02    -0.8726E+02    -0.8726E+02    -0.8726E+02    -0.8726E+02    -0.8726E+02    -0.8726E+02    -0.8726E+02    -0.8726E+02    -0.8726E+02    -0.8726E+02    -0.8726E+02    -0.8726E+02    -0.8726E+02    -0.8726E+02    -0.8726E+02    -0.8726E+02    -0.8726E+02    -0.8727E+02    -0.8727E+02    -0.8727E+02    -0.8727E+02    -0.8727E+02    -0.8727E+02    -0.8727E+02    -0.8727E+02    -0.8727E+02    -0.8728E+02    -0.8728E+02    -0.8728E+02    -0.8728E+02    -0.8728E+02    -0.8728E+02    -0.8729E+02    -0.8729E+02    -0.8729E+02    -0.8729E+02    -0.8729E+02    -0.8730E+02    -0.8730E+02    -0.8730E+02    -0.8730E+02    -0.8730E+02    -0.8730E+02    -0.8731E+02    -0.8731E+02    -0.8731E+02    -0.8731E+02    -0.8732E+02    -0.8732E+02    -0.8732E+02    -0.8732E+02    -0.8732E+02    -0.8732E+02    -0.8732E+02    -0.8732E+02
    -0.8732E+02    -0.8732E+02    -0.8732E+02    -0.8732E+02    -0.8732E+02    -0.8732E+02    -0.8732E+02    -0.8731E+02    -0.8731E+02    -0.8731E+02    -0.8731E+02    -0.8731E+02    -0.8730E+02    -0.8730E+02    -0.8730E+02    -0.8730E+02    -0.8730E+02    -0.8729E+02    -0.8729E+02    -0.8729E+02    -0.8729E+02    -0.8729E+02    -0.8729E+02    -0.8728E+02    -0.8728E+02    -0.8728E+02    -0.8728E+02    -0.8728E+02    -0.8728E+02    -0.8727E+02    -0.8727E+02    -0.8727E+02    -0.8727E+02    -0.8727E+02    -0.8727E+02    -0.8727E+02    -0.8727E+02    -0.8726E+02    -0.8726E+02    -0.8726E+02    -0.8726E+02    -0.8726E+02    -0.8726E+02    -0.8726E+02    -0.8726E+02    -0.8726E+02    -0.8726E+02    -0.8726E+02    -0.8726E+02    -0.8726E+02    -0.8726E+02    -0.8726E+02    -0.8726E+02    -0.8726E+02    -0.8726E+02    -0.8726E+02    -0.8726E+02    -0.8726E+02    -0.8726E+02    -0.8726E+02    -0.8726E+02    -0.8726E+02    -0.8727E+02    -0.8727E+02    -0.8727E+02    -0.8727E+02    -0.8727E+02    -0.8727E+02    -0.8727E+02    -0.8727E+02    -0.8727E+02    -0.8728E+02    -0.8728E+02    -0.8728E+02    -0.8728E+02    -0.8728E+02    -0.8728E+02    -0.8729E+02    -0.8729E+02    -0.8729E+02    -0.8729E+02    -0.8729E+02    -0.8730E+02    -0.8730E+02    -0.8730E+02    -0.8730E+02    -0.8730E+02    -0.8730E+02    -0.8731E+02    -0.8731E+02    -0.8731E+02    -0.8731E+02    -0.8732E+02    -0.8732E+02    -0.8732E+02    -0.8732E+02    -0.8732E+02    -0.8732E+02    -0.8732E+02    -0.8732E+02
