# Supplementary material for: Electrical Pacing of Cardiac Tissue Including Potassium Inward Rectification
Source: PLoS One. 2015 Jun 9;10(6):e0127837. doi: 10.1371/journal.pone.0127837 (PMC4461281; doi:10.1371/journal.pone.0127837)
Supplement: S1 Data — (ZIP) [file pone.0127837.s001.zip › All-Data/Fig4-Data/BDT281/Vm100.txt]

    -0.8733E+02    -0.8729E+02    -0.8729E+02    -0.8729E+02    -0.8728E+02    -0.8728E+02    -0.8727E+02    -0.8727E+02    -0.8726E+02    -0.8726E+02    -0.8725E+02    -0.8724E+02    -0.8724E+02    -0.8723E+02    -0.8722E+02    -0.8722E+02    -0.8721E+02    -0.8720E+02    -0.8720E+02    -0.8719E+02    -0.8718E+02    -0.8718E+02    -0.8717E+02    -0.8716E+02    -0.8716E+02    -0.8715E+02    -0.8714E+02    -0.8714E+02    -0.8713E+02    -0.8713E+02    -0.8712E+02    -0.8712E+02    -0.8711E+02    -0.8711E+02    -0.8711E+02    -0.8710E+02    -0.8710E+02    -0.8709E+02    -0.8709E+02    -0.8709E+02    -0.8708E+02    -0.8708E+02    -0.8708E+02    -0.8708E+02    -0.8708E+02    -0.8708E+02    -0.8707E+02    -0.8707E+02    -0.8707E+02    -0.8707E+02    -0.8707E+02    -0.8707E+02    -0.8707E+02    -0.8707E+02    -0.8708E+02    -0.8708E+02    -0.8708E+02    -0.8708E+02    -0.8708E+02    -0.8709E+02    -0.8709E+02    -0.8709E+02    -0.8710E+02    -0.8710E+02    -0.8710E+02    -0.8711E+02    -0.8711E+02    -0.8712E+02    -0.8712E+02    -0.8713E+02    -0.8713E+02    -0.8714E+02    -0.8714E+02    -0.8715E+02    -0.8715E+02    -0.8716E+02    -0.8717E+02    -0.8717E+02    -0.8718E+02    -0.8718E+02    -0.8719E+02    -0.8720E+02    -0.8720E+02    -0.8721E+02    -0.8722E+02    -0.8722E+02    -0.8723E+02    -0.8724E+02    -0.8724E+02    -0.8725E+02    -0.8726E+02    -0.8726E+02    -0.8727E+02    -0.8728E+02    -0.8728E+02    -0.8728E+02    -0.8729E+02    -0.8729E+02    -0.8729E+02    -0.8729E+02
    -0.8729E+02    -0.8729E+02    -0.8729E+02    -0.8729E+02    -0.8728E+02    -0.8728E+02    -0.8727E+02    -0.8727E+02    -0.8726E+02    -0.8726E+02    -0.8725E+02    -0.8724E+02    -0.8724E+02    -0.8723E+02    -0.8722E+02    -0.8722E+02    -0.8721E+02    -0.8720E+02    -0.8720E+02    -0.8719E+02    -0.8718E+02    -0.8718E+02    -0.8717E+02    -0.8716E+02    -0.8716E+02    -0.8715E+02    -0.8714E+02    -0.8714E+02    -0.8713E+02    -0.8713E+02    -0.8712E+02    -0.8712E+02    -0.8711E+02    -0.8711E+02    -0.8711E+02    -0.8710E+02    -0.8710E+02    -0.8709E+02    -0.8709E+02    -0.8709E+02    -0.8708E+02    -0.8708E+02    -0.8708E+02    -0.8708E+02    -0.8708E+02    -0.8708E+02    -0.8707E+02    -0.8707E+02    -0.8707E+02    -0.8707E+02    -0.8707E+02    -0.8707E+02    -0.8707E+02    -0.8707E+02    -0.8708E+02    -0.8708E+02    -0.8708E+02    -0.8708E+02    -0.8708E+02    -0.8709E+02    -0.8709E+02    -0.8709E+02    -0.8710E+02    -0.8710E+02    -0.8710E+02    -0.8711E+02    -0.8711E+02    -0.8712E+02    -0.8712E+02    -0.8713E+02    -0.8713E+02    -0.8714E+02    -0.8714E+02    -0.8715E+02    -0.8715E+02    -0.8716E+02    -0.8717E+02    -0.8717E+02    -0.8718E+02    -0.8718E+02    -0.8719E+02    -0.8720E+02    -0.8720E+02    -0.8721E+02    -0.8722E+02    -0.8722E+02    -0.8723E+02    -0.8724E+02    -0.8724E+02    -0.8725E+02    -0.8726E+02    -0.8726E+02    -0.8727E+02    -0.8728E+02    -0.8728E+02    -0.8728E+02    -0.8729E+02    -0.8729E+02    -0.8729E+02    -0.8729E+02
    -0.8728E+02    -0.8728E+02    -0.8728E+02    -0.8728E+02    -0.8727E+02    -0.8727E+02    -0.8726E+02    -0.8725E+02    -0.8724E+02    -0.8724E+02    -0.8723E+02    -0.8722E+02    -0.8721E+02    -0.8720E+02    -0.8719E+02    -0.8718E+02    -0.8717E+02    -0.8717E+02    -0.8716E+02    -0.8715E+02    -0.8714E+02    -0.8713E+02    -0.8712E+02    -0.8711E+02    -0.8711E+02    -0.8710E+02    -0.8709E+02    -0.8708E+02    -0.8708E+02    -0.8707E+02    -0.8706E+02    -0.8706E+02    -0.8705E+02    -0.8705E+02    -0.8704E+02    -0.8703E+02    -0.8703E+02    -0.8703E+02    -0.8702E+02    -0.8702E+02    -0.8701E+02    -0.8701E+02    -0.8701E+02    -0.8701E+02    -0.8700E+02    -0.8700E+02    -0.8700E+02    -0.8700E+02    -0.8700E+02    -0.8700E+02    -0.8700E+02    -0.8700E+02    -0.8700E+02    -0.8700E+02    -0.8700E+02    -0.8700E+02    -0.8701E+02    -0.8701E+02    -0.8701E+02    -0.8702E+02    -0.8702E+02    -0.8702E+02    -0.8703E+02    -0.8703E+02    -0.8704E+02    -0.8704E+02    -0.8705E+02    -0.8705E+02    -0.8706E+02    -0.8707E+02    -0.8707E+02    -0.8708E+02    -0.8709E+02    -0.8709E+02    -0.8710E+02    -0.8711E+02    -0.8712E+02    -0.8713E+02    -0.8713E+02    -0.8714E+02    -0.8715E+02    -0.8716E+02    -0.8717E+02    -0.8718E+02    -0.8719E+02    -0.8719E+02    -0.8720E+02    -0.8721E+02    -0.8722E+02    -0.8723E+02    -0.8724E+02    -0.8725E+02    -0.8725E+02    -0.8726E+02    -0.8727E+02    -0.8727E+02    -0.8728E+02    -0.8728E+02    -0.8728E+02    -0.8728E+02
    -0.8727E+02    -0.8727E+02    -0.8727E+02    -0.8726E+02    -0.8726E+02    -0.8725E+02    -0.8724E+02    -0.8723E+02    -0.8722E+02    -0.8721E+02    -0.8719E+02    -0.8718E+02    -0.8717E+02    -0.8716E+02    -0.8715E+02    -0.8713E+02    -0.8712E+02    -0.8711E+02    -0.8710E+02    -0.8709E+02    -0.8708E+02    -0.8706E+02    -0.8705E+02    -0.8704E+02    -0.8703E+02    -0.8702E+02    -0.8701E+02    -0.8700E+02    -0.8699E+02    -0.8698E+02    -0.8697E+02    -0.8697E+02    -0.8696E+02    -0.8695E+02    -0.8694E+02    -0.8694E+02    -0.8693E+02    -0.8692E+02    -0.8692E+02    -0.8691E+02    -0.8691E+02    -0.8690E+02    -0.8690E+02    -0.8690E+02    -0.8689E+02    -0.8689E+02    -0.8689E+02    -0.8689E+02    -0.8689E+02    -0.8689E+02    -0.8689E+02    -0.8689E+02    -0.8689E+02    -0.8689E+02    -0.8689E+02    -0.8689E+02    -0.8690E+02    -0.8690E+02    -0.8691E+02    -0.8691E+02    -0.8692E+02    -0.8692E+02    -0.8693E+02    -0.8693E+02    -0.8694E+02    -0.8695E+02    -0.8695E+02    -0.8696E+02    -0.8697E+02    -0.8698E+02    -0.8699E+02    -0.8700E+02    -0.8701E+02    -0.8702E+02    -0.8703E+02    -0.8704E+02    -0.8705E+02    -0.8706E+02    -0.8707E+02    -0.8708E+02    -0.8709E+02    -0.8710E+02    -0.8711E+02    -0.8713E+02    -0.8714E+02    -0.8715E+02    -0.8716E+02    -0.8717E+02    -0.8718E+02    -0.8720E+02    -0.8721E+02    -0.8722E+02    -0.8723E+02    -0.8724E+02    -0.8725E+02    -0.8726E+02    -0.8726E+02    -0.8727E+02    -0.8727E+02    -0.8727E+02
    -0.8725E+02    -0.8725E+02    -0.8725E+02    -0.8724E+02    -0.8723E+02    -0.8722E+02    -0.8721E+02    -0.8720E+02    -0.8718E+02    -0.8717E+02    -0.8715E+02    -0.8714E+02    -0.8712E+02    -0.8711E+02    -0.8709E+02    -0.8708E+02    -0.8706E+02    -0.8705E+02    -0.8703E+02    -0.8702E+02    -0.8700E+02    -0.8699E+02    -0.8697E+02    -0.8696E+02    -0.8694E+02    -0.8693E+02    -0.8692E+02    -0.8691E+02    -0.8689E+02    -0.8688E+02    -0.8687E+02    -0.8686E+02    -0.8685E+02    -0.8684E+02    -0.8683E+02    -0.8682E+02    -0.8681E+02    -0.8680E+02    -0.8680E+02    -0.8679E+02    -0.8678E+02    -0.8678E+02    -0.8677E+02    -0.8677E+02    -0.8676E+02    -0.8676E+02    -0.8676E+02    -0.8676E+02    -0.8676E+02    -0.8676E+02    -0.8676E+02    -0.8676E+02    -0.8676E+02    -0.8676E+02    -0.8676E+02    -0.8677E+02    -0.8677E+02    -0.8678E+02    -0.8678E+02    -0.8679E+02    -0.8679E+02    -0.8680E+02    -0.8681E+02    -0.8682E+02    -0.8682E+02    -0.8683E+02    -0.8684E+02    -0.8685E+02    -0.8686E+02    -0.8688E+02    -0.8689E+02    -0.8690E+02    -0.8691E+02    -0.8692E+02    -0.8694E+02    -0.8695E+02    -0.8696E+02    -0.8698E+02    -0.8699E+02    -0.8701E+02    -0.8702E+02    -0.8704E+02    -0.8705E+02    -0.8707E+02    -0.8708E+02    -0.8710E+02    -0.8711E+02    -0.8713E+02    -0.8714E+02    -0.8716E+02    -0.8717E+02    -0.8719E+02    -0.8720E+02    -0.8721E+02    -0.8723E+02    -0.8724E+02    -0.8725E+02    -0.8725E+02    -0.8726E+02    -0.8726E+02
    -0.8724E+02    -0.8724E+02    -0.8723E+02    -0.8722E+02    -0.8721E+02    -0.8720E+02    -0.8718E+02    -0.8717E+02    -0.8715E+02    -0.8713E+02    -0.8711E+02    -0.8709E+02    -0.8707E+02    -0.8705E+02    -0.8704E+02    -0.8702E+02    -0.8700E+02    -0.8698E+02    -0.8696E+02    -0.8694E+02    -0.8692E+02    -0.8690E+02    -0.8689E+02    -0.8687E+02    -0.8685E+02    -0.8683E+02    -0.8682E+02    -0.8680E+02    -0.8679E+02    -0.8677E+02    -0.8676E+02    -0.8674E+02    -0.8673E+02    -0.8672E+02    -0.8671E+02    -0.8669E+02    -0.8668E+02    -0.8667E+02    -0.8666E+02    -0.8666E+02    -0.8665E+02    -0.8664E+02    -0.8663E+02    -0.8663E+02    -0.8662E+02    -0.8662E+02    -0.8662E+02    -0.8661E+02    -0.8661E+02    -0.8661E+02    -0.8661E+02    -0.8661E+02    -0.8662E+02    -0.8662E+02    -0.8662E+02    -0.8663E+02    -0.8663E+02    -0.8664E+02    -0.8664E+02    -0.8665E+02    -0.8666E+02    -0.8667E+02    -0.8668E+02    -0.8669E+02    -0.8670E+02    -0.8671E+02    -0.8672E+02    -0.8674E+02    -0.8675E+02    -0.8676E+02    -0.8678E+02    -0.8679E+02    -0.8681E+02    -0.8682E+02    -0.8684E+02    -0.8686E+02    -0.8687E+02    -0.8689E+02    -0.8691E+02    -0.8693E+02    -0.8695E+02    -0.8696E+02    -0.8698E+02    -0.8700E+02    -0.8702E+02    -0.8704E+02    -0.8706E+02    -0.8708E+02    -0.8710E+02    -0.8712E+02    -0.8714E+02    -0.8715E+02    -0.8717E+02    -0.8719E+02    -0.8720E+02    -0.8721E+02    -0.8723E+02    -0.8723E+02    -0.8724E+02    -0.8724E+02
    -0.8722E+02    -0.8722E+02    -0.8721E+02    -0.8720E+02    -0.8719E+02    -0.8717E+02    -0.8715E+02    -0.8713E+02    -0.8711E+02    -0.8709E+02    -0.8707E+02    -0.8705E+02    -0.8702E+02    -0.8700E+02    -0.8698E+02    -0.8695E+02    -0.8693E+02    -0.8691E+02    -0.8688E+02    -0.8686E+02    -0.8684E+02    -0.8681E+02    -0.8679E+02    -0.8677E+02    -0.8675E+02    -0.8673E+02    -0.8671E+02    -0.8669E+02    -0.8667E+02    -0.8665E+02    -0.8664E+02    -0.8662E+02    -0.8660E+02    -0.8659E+02    -0.8657E+02    -0.8656E+02    -0.8655E+02    -0.8653E+02    -0.8652E+02    -0.8651E+02    -0.8650E+02    -0.8649E+02    -0.8649E+02    -0.8648E+02    -0.8647E+02    -0.8647E+02    -0.8647E+02    -0.8646E+02    -0.8646E+02    -0.8646E+02    -0.8646E+02    -0.8646E+02    -0.8647E+02    -0.8647E+02    -0.8647E+02    -0.8648E+02    -0.8648E+02    -0.8649E+02    -0.8650E+02    -0.8651E+02    -0.8652E+02    -0.8653E+02    -0.8654E+02    -0.8655E+02    -0.8657E+02    -0.8658E+02    -0.8660E+02    -0.8661E+02    -0.8663E+02    -0.8665E+02    -0.8666E+02    -0.8668E+02    -0.8670E+02    -0.8672E+02    -0.8674E+02    -0.8676E+02    -0.8678E+02    -0.8680E+02    -0.8682E+02    -0.8685E+02    -0.8687E+02    -0.8689E+02    -0.8691E+02    -0.8694E+02    -0.8696E+02    -0.8698E+02    -0.8701E+02    -0.8703E+02    -0.8705E+02    -0.8707E+02    -0.8710E+02    -0.8712E+02    -0.8714E+02    -0.8716E+02    -0.8718E+02    -0.8719E+02    -0.8721E+02    -0.8722E+02    -0.8722E+02    -0.8722E+02
    -0.8720E+02    -0.8720E+02    -0.8719E+02    -0.8718E+02    -0.8716E+02    -0.8715E+02    -0.8712E+02    -0.8710E+02    -0.8708E+02    -0.8705E+02    -0.8702E+02    -0.8700E+02    -0.8697E+02    -0.8694E+02    -0.8691E+02    -0.8689E+02    -0.8686E+02    -0.8683E+02    -0.8680E+02    -0.8678E+02    -0.8675E+02    -0.8672E+02    -0.8670E+02    -0.8667E+02    -0.8665E+02    -0.8662E+02    -0.8660E+02    -0.8658E+02    -0.8655E+02    -0.8653E+02    -0.8651E+02    -0.8649E+02    -0.8647E+02    -0.8645E+02    -0.8644E+02    -0.8642E+02    -0.8640E+02    -0.8639E+02    -0.8638E+02    -0.8636E+02    -0.8635E+02    -0.8634E+02    -0.8633E+02    -0.8632E+02    -0.8632E+02    -0.8631E+02    -0.8631E+02    -0.8630E+02    -0.8630E+02    -0.8630E+02    -0.8630E+02    -0.8630E+02    -0.8631E+02    -0.8631E+02    -0.8632E+02    -0.8632E+02    -0.8633E+02    -0.8634E+02    -0.8635E+02    -0.8636E+02    -0.8637E+02    -0.8638E+02    -0.8640E+02    -0.8641E+02    -0.8643E+02    -0.8645E+02    -0.8646E+02    -0.8648E+02    -0.8650E+02    -0.8652E+02    -0.8654E+02    -0.8656E+02    -0.8659E+02    -0.8661E+02    -0.8663E+02    -0.8666E+02    -0.8668E+02    -0.8671E+02    -0.8673E+02    -0.8676E+02    -0.8679E+02    -0.8681E+02    -0.8684E+02    -0.8687E+02    -0.8689E+02    -0.8692E+02    -0.8695E+02    -0.8698E+02    -0.8700E+02    -0.8703E+02    -0.8705E+02    -0.8708E+02    -0.8710E+02    -0.8713E+02    -0.8715E+02    -0.8717E+02    -0.8718E+02    -0.8720E+02    -0.8720E+02    -0.8720E+02
    -0.8718E+02    -0.8718E+02    -0.8717E+02    -0.8716E+02    -0.8714E+02    -0.8712E+02    -0.8709E+02    -0.8706E+02    -0.8704E+02    -0.8701E+02    -0.8698E+02    -0.8694E+02    -0.8691E+02    -0.8688E+02    -0.8685E+02    -0.8682E+02    -0.8678E+02    -0.8675E+02    -0.8672E+02    -0.8669E+02    -0.8666E+02    -0.8663E+02    -0.8660E+02    -0.8657E+02    -0.8654E+02    -0.8651E+02    -0.8648E+02    -0.8646E+02    -0.8643E+02    -0.8641E+02    -0.8638E+02    -0.8636E+02    -0.8633E+02    -0.8631E+02    -0.8629E+02    -0.8627E+02    -0.8625E+02    -0.8624E+02    -0.8622E+02    -0.8621E+02    -0.8619E+02    -0.8618E+02    -0.8617E+02    -0.8616E+02    -0.8615E+02    -0.8615E+02    -0.8614E+02    -0.8614E+02    -0.8613E+02    -0.8613E+02    -0.8613E+02    -0.8614E+02    -0.8614E+02    -0.8614E+02    -0.8615E+02    -0.8616E+02    -0.8617E+02    -0.8618E+02    -0.8619E+02    -0.8620E+02    -0.8622E+02    -0.8623E+02    -0.8625E+02    -0.8626E+02    -0.8628E+02    -0.8630E+02    -0.8632E+02    -0.8635E+02    -0.8637E+02    -0.8639E+02    -0.8642E+02    -0.8644E+02    -0.8647E+02    -0.8650E+02    -0.8652E+02    -0.8655E+02    -0.8658E+02    -0.8661E+02    -0.8664E+02    -0.8667E+02    -0.8670E+02    -0.8673E+02    -0.8676E+02    -0.8679E+02    -0.8683E+02    -0.8686E+02    -0.8689E+02    -0.8692E+02    -0.8695E+02    -0.8698E+02    -0.8701E+02    -0.8704E+02    -0.8707E+02    -0.8710E+02    -0.8712E+02    -0.8714E+02    -0.8716E+02    -0.8718E+02    -0.8718E+02    -0.8718E+02
    -0.8716E+02    -0.8716E+02    -0.8715E+02    -0.8713E+02    -0.8711E+02    -0.8709E+02    -0.8706E+02    -0.8703E+02    -0.8700E+02    -0.8696E+02    -0.8693E+02    -0.8689E+02    -0.8685E+02    -0.8682E+02    -0.8678E+02    -0.8674E+02    -0.8671E+02    -0.8667E+02    -0.8664E+02    -0.8660E+02    -0.8656E+02    -0.8653E+02    -0.8649E+02    -0.8646E+02    -0.8643E+02    -0.8639E+02    -0.8636E+02    -0.8633E+02    -0.8630E+02    -0.8627E+02    -0.8624E+02    -0.8622E+02    -0.8619E+02    -0.8617E+02    -0.8614E+02    -0.8612E+02    -0.8610E+02    -0.8608E+02    -0.8606E+02    -0.8604E+02    -0.8603E+02    -0.8601E+02    -0.8600E+02    -0.8599E+02    -0.8598E+02    -0.8597E+02    -0.8597E+02    -0.8596E+02    -0.8596E+02    -0.8596E+02    -0.8596E+02    -0.8596E+02    -0.8596E+02    -0.8597E+02    -0.8598E+02    -0.8599E+02    -0.8600E+02    -0.8601E+02    -0.8602E+02    -0.8604E+02    -0.8605E+02    -0.8607E+02    -0.8609E+02    -0.8611E+02    -0.8613E+02    -0.8615E+02    -0.8618E+02    -0.8620E+02    -0.8623E+02    -0.8626E+02    -0.8629E+02    -0.8632E+02    -0.8635E+02    -0.8638E+02    -0.8641E+02    -0.8644E+02    -0.8648E+02    -0.8651E+02    -0.8654E+02    -0.8658E+02    -0.8661E+02    -0.8665E+02    -0.8668E+02    -0.8672E+02    -0.8676E+02    -0.8679E+02    -0.8683E+02    -0.8686E+02    -0.8690E+02    -0.8694E+02    -0.8697E+02    -0.8700E+02    -0.8704E+02    -0.8707E+02    -0.8709E+02    -0.8712E+02    -0.8714E+02    -0.8715E+02    -0.8716E+02    -0.8716E+02
    -0.8714E+02    -0.8714E+02    -0.8713E+02    -0.8711E+02    -0.8709E+02    -0.8706E+02    -0.8703E+02    -0.8699E+02    -0.8695E+02    -0.8692E+02    -0.8688E+02    -0.8684E+02    -0.8680E+02    -0.8675E+02    -0.8671E+02    -0.8667E+02    -0.8663E+02    -0.8659E+02    -0.8655E+02    -0.8651E+02    -0.8647E+02    -0.8643E+02    -0.8639E+02    -0.8635E+02    -0.8631E+02    -0.8627E+02    -0.8624E+02    -0.8620E+02    -0.8617E+02    -0.8613E+02    -0.8610E+02    -0.8607E+02    -0.8604E+02    -0.8601E+02    -0.8598E+02    -0.8596E+02    -0.8593E+02    -0.8591E+02    -0.8589E+02    -0.8587E+02    -0.8585E+02    -0.8583E+02    -0.8582E+02    -0.8581E+02    -0.8580E+02    -0.8579E+02    -0.8578E+02    -0.8578E+02    -0.8577E+02    -0.8577E+02    -0.8577E+02    -0.8577E+02    -0.8578E+02    -0.8578E+02    -0.8579E+02    -0.8580E+02    -0.8582E+02    -0.8583E+02    -0.8584E+02    -0.8586E+02    -0.8588E+02    -0.8590E+02    -0.8592E+02    -0.8595E+02    -0.8597E+02    -0.8600E+02    -0.8603E+02    -0.8606E+02    -0.8609E+02    -0.8612E+02    -0.8615E+02    -0.8618E+02    -0.8622E+02    -0.8625E+02    -0.8629E+02    -0.8633E+02    -0.8637E+02    -0.8640E+02    -0.8644E+02    -0.8648E+02    -0.8652E+02    -0.8656E+02    -0.8660E+02    -0.8664E+02    -0.8669E+02    -0.8673E+02    -0.8677E+02    -0.8681E+02    -0.8685E+02    -0.8689E+02    -0.8693E+02    -0.8696E+02    -0.8700E+02    -0.8703E+02    -0.8706E+02    -0.8709E+02    -0.8712E+02    -0.8713E+02    -0.8714E+02    -0.8714E+02
    -0.8712E+02    -0.8712E+02    -0.8711E+02    -0.8709E+02    -0.8706E+02    -0.8703E+02    -0.8699E+02    -0.8695E+02    -0.8691E+02    -0.8687E+02    -0.8683E+02    -0.8678E+02    -0.8673E+02    -0.8669E+02    -0.8664E+02    -0.8659E+02    -0.8655E+02    -0.8650E+02    -0.8646E+02    -0.8641E+02    -0.8636E+02    -0.8632E+02    -0.8627E+02    -0.8623E+02    -0.8619E+02    -0.8615E+02    -0.8610E+02    -0.8606E+02    -0.8603E+02    -0.8599E+02    -0.8595E+02    -0.8591E+02    -0.8588E+02    -0.8585E+02    -0.8582E+02    -0.8579E+02    -0.8576E+02    -0.8573E+02    -0.8571E+02    -0.8569E+02    -0.8566E+02    -0.8565E+02    -0.8563E+02    -0.8562E+02    -0.8560E+02    -0.8559E+02    -0.8558E+02    -0.8558E+02    -0.8557E+02    -0.8557E+02    -0.8557E+02    -0.8558E+02    -0.8558E+02    -0.8559E+02    -0.8560E+02    -0.8561E+02    -0.8562E+02    -0.8564E+02    -0.8566E+02    -0.8568E+02    -0.8570E+02    -0.8572E+02    -0.8575E+02    -0.8578E+02    -0.8580E+02    -0.8583E+02    -0.8587E+02    -0.8590E+02    -0.8593E+02    -0.8597E+02    -0.8601E+02    -0.8605E+02    -0.8609E+02    -0.8613E+02    -0.8617E+02    -0.8621E+02    -0.8625E+02    -0.8630E+02    -0.8634E+02    -0.8638E+02    -0.8643E+02    -0.8647E+02    -0.8652E+02    -0.8657E+02    -0.8661E+02    -0.8666E+02    -0.8670E+02    -0.8675E+02    -0.8679E+02    -0.8684E+02    -0.8688E+02    -0.8692E+02    -0.8696E+02    -0.8700E+02    -0.8703E+02    -0.8707E+02    -0.8709E+02    -0.8711E+02    -0.8712E+02    -0.8712E+02
    -0.8709E+02    -0.8709E+02    -0.8708E+02    -0.8706E+02    -0.8703E+02    -0.8700E+02    -0.8696E+02    -0.8691E+02    -0.8687E+02    -0.8682E+02    -0.8677E+02    -0.8672E+02    -0.8667E+02    -0.8662E+02    -0.8657E+02    -0.8652E+02    -0.8646E+02    -0.8641E+02    -0.8636E+02    -0.8631E+02    -0.8626E+02    -0.8621E+02    -0.8616E+02    -0.8611E+02    -0.8606E+02    -0.8601E+02    -0.8597E+02    -0.8592E+02    -0.8588E+02    -0.8583E+02    -0.8579E+02    -0.8575E+02    -0.8571E+02    -0.8568E+02    -0.8564E+02    -0.8561E+02    -0.8557E+02    -0.8554E+02    -0.8552E+02    -0.8549E+02    -0.8547E+02    -0.8545E+02    -0.8543E+02    -0.8541E+02    -0.8540E+02    -0.8538E+02    -0.8538E+02    -0.8537E+02    -0.8536E+02    -0.8536E+02    -0.8536E+02    -0.8537E+02    -0.8537E+02    -0.8538E+02    -0.8539E+02    -0.8541E+02    -0.8542E+02    -0.8544E+02    -0.8546E+02    -0.8548E+02    -0.8551E+02    -0.8553E+02    -0.8556E+02    -0.8559E+02    -0.8563E+02    -0.8566E+02    -0.8570E+02    -0.8574E+02    -0.8578E+02    -0.8582E+02    -0.8586E+02    -0.8590E+02    -0.8595E+02    -0.8599E+02    -0.8604E+02    -0.8608E+02    -0.8613E+02    -0.8618E+02    -0.8623E+02    -0.8628E+02    -0.8633E+02    -0.8638E+02    -0.8643E+02    -0.8648E+02    -0.8653E+02    -0.8659E+02    -0.8664E+02    -0.8669E+02    -0.8674E+02    -0.8679E+02    -0.8683E+02    -0.8688E+02    -0.8692E+02    -0.8697E+02    -0.8700E+02    -0.8704E+02    -0.8707E+02    -0.8709E+02    -0.8710E+02    -0.8710E+02
    -0.8707E+02    -0.8707E+02    -0.8706E+02    -0.8703E+02    -0.8700E+02    -0.8696E+02    -0.8692E+02    -0.8687E+02    -0.8682E+02    -0.8677E+02    -0.8672E+02    -0.8666E+02    -0.8661E+02    -0.8655E+02    -0.8649E+02    -0.8643E+02    -0.8638E+02    -0.8632E+02    -0.8626E+02    -0.8620E+02    -0.8615E+02    -0.8609E+02    -0.8604E+02    -0.8598E+02    -0.8593E+02    -0.8587E+02    -0.8582E+02    -0.8577E+02    -0.8572E+02    -0.8567E+02    -0.8562E+02    -0.8558E+02    -0.8554E+02    -0.8549E+02    -0.8545E+02    -0.8541E+02    -0.8538E+02    -0.8534E+02    -0.8531E+02    -0.8528E+02    -0.8526E+02    -0.8523E+02    -0.8521E+02    -0.8519E+02    -0.8518E+02    -0.8516E+02    -0.8515E+02    -0.8514E+02    -0.8514E+02    -0.8514E+02    -0.8514E+02    -0.8514E+02    -0.8515E+02    -0.8516E+02    -0.8517E+02    -0.8519E+02    -0.8520E+02    -0.8523E+02    -0.8525E+02    -0.8527E+02    -0.8530E+02    -0.8533E+02    -0.8537E+02    -0.8540E+02    -0.8544E+02    -0.8548E+02    -0.8552E+02    -0.8556E+02    -0.8561E+02    -0.8565E+02    -0.8570E+02    -0.8575E+02    -0.8580E+02    -0.8585E+02    -0.8590E+02    -0.8596E+02    -0.8601E+02    -0.8606E+02    -0.8612E+02    -0.8617E+02    -0.8623E+02    -0.8629E+02    -0.8634E+02    -0.8640E+02    -0.8646E+02    -0.8651E+02    -0.8657E+02    -0.8662E+02    -0.8668E+02    -0.8673E+02    -0.8679E+02    -0.8684E+02    -0.8689E+02    -0.8693E+02    -0.8697E+02    -0.8701E+02    -0.8704E+02    -0.8707E+02    -0.8708E+02    -0.8708E+02
    -0.8705E+02    -0.8705E+02    -0.8703E+02    -0.8701E+02    -0.8697E+02    -0.8693E+02    -0.8688E+02    -0.8683E+02    -0.8678E+02    -0.8672E+02    -0.8666E+02    -0.8660E+02    -0.8654E+02    -0.8648E+02    -0.8641E+02    -0.8635E+02    -0.8629E+02    -0.8622E+02    -0.8616E+02    -0.8610E+02    -0.8603E+02    -0.8597E+02    -0.8591E+02    -0.8585E+02    -0.8579E+02    -0.8573E+02    -0.8567E+02    -0.8561E+02    -0.8556E+02    -0.8550E+02    -0.8545E+02    -0.8540E+02    -0.8535E+02    -0.8530E+02    -0.8525E+02    -0.8521E+02    -0.8517E+02    -0.8513E+02    -0.8509E+02    -0.8506E+02    -0.8503E+02    -0.8500E+02    -0.8498E+02    -0.8496E+02    -0.8494E+02    -0.8492E+02    -0.8491E+02    -0.8490E+02    -0.8490E+02    -0.8489E+02    -0.8490E+02    -0.8490E+02    -0.8491E+02    -0.8492E+02    -0.8493E+02    -0.8495E+02    -0.8497E+02    -0.8500E+02    -0.8502E+02    -0.8505E+02    -0.8508E+02    -0.8512E+02    -0.8516E+02    -0.8520E+02    -0.8524E+02    -0.8528E+02    -0.8533E+02    -0.8538E+02    -0.8543E+02    -0.8548E+02    -0.8553E+02    -0.8559E+02    -0.8564E+02    -0.8570E+02    -0.8576E+02    -0.8582E+02    -0.8588E+02    -0.8594E+02    -0.8600E+02    -0.8606E+02    -0.8613E+02    -0.8619E+02    -0.8625E+02    -0.8631E+02    -0.8637E+02    -0.8644E+02    -0.8650E+02    -0.8656E+02    -0.8662E+02    -0.8668E+02    -0.8674E+02    -0.8679E+02    -0.8685E+02    -0.8690E+02    -0.8694E+02    -0.8698E+02    -0.8702E+02    -0.8704E+02    -0.8706E+02    -0.8706E+02
    -0.8703E+02    -0.8703E+02    -0.8701E+02    -0.8698E+02    -0.8694E+02    -0.8690E+02    -0.8685E+02    -0.8679E+02    -0.8673E+02    -0.8667E+02    -0.8660E+02    -0.8654E+02    -0.8647E+02    -0.8640E+02    -0.8633E+02    -0.8626E+02    -0.8619E+02    -0.8612E+02    -0.8605E+02    -0.8598E+02    -0.8591E+02    -0.8584E+02    -0.8577E+02    -0.8571E+02    -0.8564E+02    -0.8557E+02    -0.8551E+02    -0.8544E+02    -0.8538E+02    -0.8532E+02    -0.8526E+02    -0.8520E+02    -0.8515E+02    -0.8509E+02    -0.8504E+02    -0.8499E+02    -0.8495E+02    -0.8490E+02    -0.8486E+02    -0.8482E+02    -0.8479E+02    -0.8476E+02    -0.8473E+02    -0.8470E+02    -0.8468E+02    -0.8467E+02    -0.8465E+02    -0.8464E+02    -0.8464E+02    -0.8463E+02    -0.8463E+02    -0.8464E+02    -0.8465E+02    -0.8466E+02    -0.8468E+02    -0.8470E+02    -0.8472E+02    -0.8475E+02    -0.8478E+02    -0.8481E+02    -0.8485E+02    -0.8489E+02    -0.8493E+02    -0.8498E+02    -0.8503E+02    -0.8508E+02    -0.8513E+02    -0.8518E+02    -0.8524E+02    -0.8530E+02    -0.8536E+02    -0.8542E+02    -0.8548E+02    -0.8555E+02    -0.8561E+02    -0.8568E+02    -0.8574E+02    -0.8581E+02    -0.8588E+02    -0.8595E+02    -0.8602E+02    -0.8609E+02    -0.8615E+02    -0.8622E+02    -0.8629E+02    -0.8636E+02    -0.8643E+02    -0.8649E+02    -0.8656E+02    -0.8662E+02    -0.8669E+02    -0.8675E+02    -0.8681E+02    -0.8686E+02    -0.8691E+02    -0.8695E+02    -0.8699E+02    -0.8702E+02    -0.8703E+02    -0.8703E+02
    -0.8700E+02    -0.8700E+02    -0.8698E+02    -0.8695E+02    -0.8691E+02    -0.8686E+02    -0.8681E+02    -0.8675E+02    -0.8668E+02    -0.8661E+02    -0.8654E+02    -0.8647E+02    -0.8640E+02    -0.8632E+02    -0.8625E+02    -0.8617E+02    -0.8610E+02    -0.8602E+02    -0.8594E+02    -0.8586E+02    -0.8579E+02    -0.8571E+02    -0.8563E+02    -0.8556E+02    -0.8548E+02    -0.8541E+02    -0.8534E+02    -0.8527E+02    -0.8520E+02    -0.8513E+02    -0.8506E+02    -0.8499E+02    -0.8493E+02    -0.8487E+02    -0.8481E+02    -0.8476E+02    -0.8470E+02    -0.8466E+02    -0.8461E+02    -0.8457E+02    -0.8453E+02    -0.8449E+02    -0.8446E+02    -0.8443E+02    -0.8441E+02    -0.8439E+02    -0.8437E+02    -0.8436E+02    -0.8435E+02    -0.8435E+02    -0.8435E+02    -0.8436E+02    -0.8437E+02    -0.8438E+02    -0.8440E+02    -0.8442E+02    -0.8445E+02    -0.8448E+02    -0.8452E+02    -0.8456E+02    -0.8460E+02    -0.8464E+02    -0.8469E+02    -0.8474E+02    -0.8480E+02    -0.8485E+02    -0.8491E+02    -0.8498E+02    -0.8504E+02    -0.8510E+02    -0.8517E+02    -0.8524E+02    -0.8531E+02    -0.8538E+02    -0.8546E+02    -0.8553E+02    -0.8560E+02    -0.8568E+02    -0.8575E+02    -0.8583E+02    -0.8590E+02    -0.8598E+02    -0.8606E+02    -0.8613E+02    -0.8621E+02    -0.8628E+02    -0.8635E+02    -0.8643E+02    -0.8650E+02    -0.8657E+02    -0.8664E+02    -0.8670E+02    -0.8676E+02    -0.8682E+02    -0.8688E+02    -0.8692E+02    -0.8696E+02    -0.8699E+02    -0.8701E+02    -0.8701E+02
    -0.8698E+02    -0.8698E+02    -0.8696E+02    -0.8693E+02    -0.8688E+02    -0.8683E+02    -0.8677E+02    -0.8670E+02    -0.8663E+02    -0.8656E+02    -0.8648E+02    -0.8641E+02    -0.8633E+02    -0.8624E+02    -0.8616E+02    -0.8608E+02    -0.8600E+02    -0.8591E+02    -0.8583E+02    -0.8574E+02    -0.8566E+02    -0.8557E+02    -0.8549E+02    -0.8540E+02    -0.8532E+02    -0.8524E+02    -0.8516E+02    -0.8508E+02    -0.8500E+02    -0.8492E+02    -0.8485E+02    -0.8477E+02    -0.8470E+02    -0.8463E+02    -0.8457E+02    -0.8451E+02    -0.8445E+02    -0.8439E+02    -0.8434E+02    -0.8429E+02    -0.8424E+02    -0.8420E+02    -0.8416E+02    -0.8413E+02    -0.8410E+02    -0.8408E+02    -0.8406E+02    -0.8405E+02    -0.8404E+02    -0.8404E+02    -0.8404E+02    -0.8405E+02    -0.8406E+02    -0.8408E+02    -0.8410E+02    -0.8413E+02    -0.8416E+02    -0.8419E+02    -0.8423E+02    -0.8428E+02    -0.8432E+02    -0.8438E+02    -0.8443E+02    -0.8449E+02    -0.8455E+02    -0.8462E+02    -0.8468E+02    -0.8475E+02    -0.8483E+02    -0.8490E+02    -0.8498E+02    -0.8505E+02    -0.8513E+02    -0.8521E+02    -0.8529E+02    -0.8537E+02    -0.8546E+02    -0.8554E+02    -0.8562E+02    -0.8570E+02    -0.8579E+02    -0.8587E+02    -0.8595E+02    -0.8604E+02    -0.8612E+02    -0.8620E+02    -0.8628E+02    -0.8636E+02    -0.8644E+02    -0.8651E+02    -0.8658E+02    -0.8666E+02    -0.8672E+02    -0.8679E+02    -0.8684E+02    -0.8690E+02    -0.8694E+02    -0.8697E+02    -0.8699E+02    -0.8699E+02
    -0.8695E+02    -0.8695E+02    -0.8693E+02    -0.8690E+02    -0.8685E+02    -0.8679E+02    -0.8673E+02    -0.8666E+02    -0.8658E+02    -0.8650E+02    -0.8642E+02    -0.8634E+02    -0.8625E+02    -0.8616E+02    -0.8607E+02    -0.8598E+02    -0.8589E+02    -0.8580E+02    -0.8571E+02    -0.8562E+02    -0.8552E+02    -0.8543E+02    -0.8534E+02    -0.8524E+02    -0.8515E+02    -0.8506E+02    -0.8497E+02    -0.8488E+02    -0.8479E+02    -0.8470E+02    -0.8462E+02    -0.8454E+02    -0.8446E+02    -0.8438E+02    -0.8430E+02    -0.8423E+02    -0.8417E+02    -0.8410E+02    -0.8404E+02    -0.8398E+02    -0.8393E+02    -0.8389E+02    -0.8384E+02    -0.8381E+02    -0.8378E+02    -0.8375E+02    -0.8373E+02    -0.8371E+02    -0.8370E+02    -0.8370E+02    -0.8370E+02    -0.8371E+02    -0.8373E+02    -0.8374E+02    -0.8377E+02    -0.8380E+02    -0.8384E+02    -0.8388E+02    -0.8392E+02    -0.8397E+02    -0.8403E+02    -0.8409E+02    -0.8415E+02    -0.8422E+02    -0.8429E+02    -0.8436E+02    -0.8444E+02    -0.8452E+02    -0.8460E+02    -0.8468E+02    -0.8477E+02    -0.8485E+02    -0.8494E+02    -0.8503E+02    -0.8512E+02    -0.8521E+02    -0.8530E+02    -0.8539E+02    -0.8548E+02    -0.8558E+02    -0.8567E+02    -0.8576E+02    -0.8585E+02    -0.8594E+02    -0.8603E+02    -0.8612E+02    -0.8620E+02    -0.8629E+02    -0.8637E+02    -0.8645E+02    -0.8653E+02    -0.8661E+02    -0.8668E+02    -0.8675E+02    -0.8681E+02    -0.8687E+02    -0.8691E+02    -0.8695E+02    -0.8697E+02    -0.8697E+02
    -0.8693E+02    -0.8693E+02    -0.8691E+02    -0.8687E+02    -0.8682E+02    -0.8676E+02    -0.8669E+02    -0.8661E+02    -0.8653E+02    -0.8645E+02    -0.8636E+02    -0.8627E+02    -0.8618E+02    -0.8608E+02    -0.8599E+02    -0.8589E+02    -0.8579E+02    -0.8569E+02    -0.8559E+02    -0.8548E+02    -0.8538E+02    -0.8528E+02    -0.8518E+02    -0.8507E+02    -0.8497E+02    -0.8487E+02    -0.8477E+02    -0.8467E+02    -0.8457E+02    -0.8447E+02    -0.8438E+02    -0.8428E+02    -0.8419E+02    -0.8411E+02    -0.8402E+02    -0.8394E+02    -0.8386E+02    -0.8379E+02    -0.8372E+02    -0.8365E+02    -0.8359E+02    -0.8354E+02    -0.8349E+02    -0.8345E+02    -0.8341E+02    -0.8338E+02    -0.8336E+02    -0.8334E+02    -0.8333E+02    -0.8333E+02    -0.8333E+02    -0.8334E+02    -0.8336E+02    -0.8338E+02    -0.8341E+02    -0.8344E+02    -0.8348E+02    -0.8353E+02    -0.8358E+02    -0.8364E+02    -0.8371E+02    -0.8377E+02    -0.8385E+02    -0.8392E+02    -0.8400E+02    -0.8409E+02    -0.8417E+02    -0.8426E+02    -0.8436E+02    -0.8445E+02    -0.8454E+02    -0.8464E+02    -0.8474E+02    -0.8484E+02    -0.8494E+02    -0.8504E+02    -0.8514E+02    -0.8524E+02    -0.8534E+02    -0.8544E+02    -0.8555E+02    -0.8564E+02    -0.8574E+02    -0.8584E+02    -0.8594E+02    -0.8603E+02    -0.8613E+02    -0.8622E+02    -0.8631E+02    -0.8640E+02    -0.8648E+02    -0.8656E+02    -0.8664E+02    -0.8671E+02    -0.8678E+02    -0.8684E+02    -0.8689E+02    -0.8692E+02    -0.8694E+02    -0.8694E+02
    -0.8691E+02    -0.8691E+02    -0.8688E+02    -0.8684E+02    -0.8679E+02    -0.8672E+02    -0.8665E+02    -0.8657E+02    -0.8648E+02    -0.8639E+02    -0.8630E+02    -0.8620E+02    -0.8610E+02    -0.8600E+02    -0.8590E+02    -0.8579E+02    -0.8568E+02    -0.8557E+02    -0.8546E+02    -0.8535E+02    -0.8524E+02    -0.8513E+02    -0.8501E+02    -0.8490E+02    -0.8479E+02    -0.8467E+02    -0.8456E+02    -0.8445E+02    -0.8434E+02    -0.8423E+02    -0.8412E+02    -0.8401E+02    -0.8391E+02    -0.8381E+02    -0.8371E+02    -0.8362E+02    -0.8353E+02    -0.8344E+02    -0.8337E+02    -0.8329E+02    -0.8322E+02    -0.8316E+02    -0.8310E+02    -0.8305E+02    -0.8301E+02    -0.8298E+02    -0.8295E+02    -0.8293E+02    -0.8292E+02    -0.8291E+02    -0.8292E+02    -0.8293E+02    -0.8295E+02    -0.8297E+02    -0.8301E+02    -0.8305E+02    -0.8310E+02    -0.8315E+02    -0.8321E+02    -0.8328E+02    -0.8335E+02    -0.8343E+02    -0.8351E+02    -0.8360E+02    -0.8369E+02    -0.8379E+02    -0.8389E+02    -0.8399E+02    -0.8410E+02    -0.8420E+02    -0.8431E+02    -0.8442E+02    -0.8453E+02    -0.8464E+02    -0.8475E+02    -0.8487E+02    -0.8498E+02    -0.8509E+02    -0.8520E+02    -0.8531E+02    -0.8542E+02    -0.8553E+02    -0.8564E+02    -0.8574E+02    -0.8585E+02    -0.8595E+02    -0.8605E+02    -0.8615E+02    -0.8625E+02    -0.8634E+02    -0.8643E+02    -0.8652E+02    -0.8660E+02    -0.8668E+02    -0.8675E+02    -0.8681E+02    -0.8686E+02    -0.8690E+02    -0.8692E+02    -0.8692E+02
    -0.8688E+02    -0.8688E+02    -0.8686E+02    -0.8682E+02    -0.8676E+02    -0.8669E+02    -0.8661E+02    -0.8653E+02    -0.8644E+02    -0.8634E+02    -0.8624E+02    -0.8614E+02    -0.8603E+02    -0.8592E+02    -0.8581E+02    -0.8569E+02    -0.8558E+02    -0.8546E+02    -0.8534E+02    -0.8521E+02    -0.8509E+02    -0.8497E+02    -0.8484E+02    -0.8472E+02    -0.8459E+02    -0.8446E+02    -0.8434E+02    -0.8421E+02    -0.8409E+02    -0.8396E+02    -0.8384E+02    -0.8372E+02    -0.8360E+02    -0.8349E+02    -0.8338E+02    -0.8327E+02    -0.8317E+02    -0.8307E+02    -0.8298E+02    -0.8289E+02    -0.8281E+02    -0.8274E+02    -0.8267E+02    -0.8261E+02    -0.8256E+02    -0.8252E+02    -0.8249E+02    -0.8247E+02    -0.8245E+02    -0.8245E+02    -0.8245E+02    -0.8247E+02    -0.8249E+02    -0.8252E+02    -0.8256E+02    -0.8261E+02    -0.8266E+02    -0.8273E+02    -0.8280E+02    -0.8288E+02    -0.8296E+02    -0.8306E+02    -0.8315E+02    -0.8325E+02    -0.8336E+02    -0.8347E+02    -0.8358E+02    -0.8370E+02    -0.8382E+02    -0.8394E+02    -0.8406E+02    -0.8418E+02    -0.8431E+02    -0.8443E+02    -0.8456E+02    -0.8468E+02    -0.8481E+02    -0.8493E+02    -0.8505E+02    -0.8517E+02    -0.8529E+02    -0.8541E+02    -0.8553E+02    -0.8564E+02    -0.8576E+02    -0.8587E+02    -0.8598E+02    -0.8608E+02    -0.8619E+02    -0.8629E+02    -0.8638E+02    -0.8647E+02    -0.8656E+02    -0.8664E+02    -0.8672E+02    -0.8678E+02    -0.8684E+02    -0.8688E+02    -0.8690E+02    -0.8690E+02
    -0.8686E+02    -0.8686E+02    -0.8684E+02    -0.8679E+02    -0.8673E+02    -0.8666E+02    -0.8658E+02    -0.8649E+02    -0.8639E+02    -0.8629E+02    -0.8618E+02    -0.8607E+02    -0.8596E+02    -0.8584E+02    -0.8572E+02    -0.8560E+02    -0.8547E+02    -0.8534E+02    -0.8521E+02    -0.8508E+02    -0.8494E+02    -0.8481E+02    -0.8467E+02    -0.8453E+02    -0.8439E+02    -0.8425E+02    -0.8410E+02    -0.8396E+02    -0.8382E+02    -0.8368E+02    -0.8354E+02    -0.8341E+02    -0.8327E+02    -0.8314E+02    -0.8301E+02    -0.8289E+02    -0.8277E+02    -0.8265E+02    -0.8255E+02    -0.8245E+02    -0.8235E+02    -0.8227E+02    -0.8219E+02    -0.8212E+02    -0.8206E+02    -0.8201E+02    -0.8198E+02    -0.8195E+02    -0.8193E+02    -0.8193E+02    -0.8193E+02    -0.8195E+02    -0.8197E+02    -0.8201E+02    -0.8206E+02    -0.8212E+02    -0.8218E+02    -0.8226E+02    -0.8234E+02    -0.8244E+02    -0.8253E+02    -0.8264E+02    -0.8275E+02    -0.8287E+02    -0.8299E+02    -0.8312E+02    -0.8325E+02    -0.8339E+02    -0.8352E+02    -0.8366E+02    -0.8380E+02    -0.8394E+02    -0.8408E+02    -0.8422E+02    -0.8436E+02    -0.8449E+02    -0.8463E+02    -0.8477E+02    -0.8490E+02    -0.8504E+02    -0.8517E+02    -0.8530E+02    -0.8542E+02    -0.8555E+02    -0.8567E+02    -0.8579E+02    -0.8590E+02    -0.8602E+02    -0.8613E+02    -0.8623E+02    -0.8634E+02    -0.8643E+02    -0.8653E+02    -0.8661E+02    -0.8669E+02    -0.8676E+02    -0.8682E+02    -0.8686E+02    -0.8688E+02    -0.8688E+02
    -0.8684E+02    -0.8684E+02    -0.8682E+02    -0.8677E+02    -0.8671E+02    -0.8663E+02    -0.8655E+02    -0.8645E+02    -0.8635E+02    -0.8624E+02    -0.8613E+02    -0.8601E+02    -0.8589E+02    -0.8576E+02    -0.8564E+02    -0.8550E+02    -0.8537E+02    -0.8523E+02    -0.8508E+02    -0.8494E+02    -0.8479E+02    -0.8464E+02    -0.8449E+02    -0.8433E+02    -0.8418E+02    -0.8402E+02    -0.8386E+02    -0.8370E+02    -0.8354E+02    -0.8338E+02    -0.8322E+02    -0.8307E+02    -0.8291E+02    -0.8276E+02    -0.8261E+02    -0.8247E+02    -0.8233E+02    -0.8219E+02    -0.8207E+02    -0.8195E+02    -0.8184E+02    -0.8174E+02    -0.8165E+02    -0.8156E+02    -0.8149E+02    -0.8144E+02    -0.8139E+02    -0.8136E+02    -0.8134E+02    -0.8133E+02    -0.8134E+02    -0.8136E+02    -0.8139E+02    -0.8143E+02    -0.8149E+02    -0.8156E+02    -0.8164E+02    -0.8173E+02    -0.8183E+02    -0.8194E+02    -0.8206E+02    -0.8218E+02    -0.8231E+02    -0.8245E+02    -0.8259E+02    -0.8274E+02    -0.8289E+02    -0.8305E+02    -0.8320E+02    -0.8336E+02    -0.8352E+02    -0.8368E+02    -0.8383E+02    -0.8399E+02    -0.8415E+02    -0.8430E+02    -0.8445E+02    -0.8461E+02    -0.8475E+02    -0.8490E+02    -0.8504E+02    -0.8518E+02    -0.8532E+02    -0.8545E+02    -0.8559E+02    -0.8571E+02    -0.8584E+02    -0.8596E+02    -0.8607E+02    -0.8619E+02    -0.8629E+02    -0.8640E+02    -0.8649E+02    -0.8658E+02    -0.8667E+02    -0.8674E+02    -0.8680E+02    -0.8684E+02    -0.8687E+02    -0.8687E+02
    -0.8683E+02    -0.8683E+02    -0.8680E+02    -0.8675E+02    -0.8669E+02    -0.8661E+02    -0.8652E+02    -0.8642E+02    -0.8631E+02    -0.8620E+02    -0.8608E+02    -0.8596E+02    -0.8583E+02    -0.8569E+02    -0.8556E+02    -0.8541E+02    -0.8527E+02    -0.8512E+02    -0.8496E+02    -0.8480E+02    -0.8464E+02    -0.8448E+02    -0.8431E+02    -0.8414E+02    -0.8396E+02    -0.8379E+02    -0.8361E+02    -0.8343E+02    -0.8324E+02    -0.8306E+02    -0.8288E+02    -0.8270E+02    -0.8252E+02    -0.8234E+02    -0.8217E+02    -0.8200E+02    -0.8184E+02    -0.8168E+02    -0.8153E+02    -0.8139E+02    -0.8126E+02    -0.8114E+02    -0.8103E+02    -0.8093E+02    -0.8085E+02    -0.8078E+02    -0.8072E+02    -0.8068E+02    -0.8066E+02    -0.8065E+02    -0.8066E+02    -0.8068E+02    -0.8072E+02    -0.8077E+02    -0.8084E+02    -0.8092E+02    -0.8102E+02    -0.8113E+02    -0.8125E+02    -0.8138E+02    -0.8152E+02    -0.8167E+02    -0.8182E+02    -0.8199E+02    -0.8216E+02    -0.8233E+02    -0.8250E+02    -0.8268E+02    -0.8286E+02    -0.8304E+02    -0.8322E+02    -0.8340E+02    -0.8358E+02    -0.8376E+02    -0.8393E+02    -0.8411E+02    -0.8428E+02    -0.8444E+02    -0.8461E+02    -0.8477E+02    -0.8492E+02    -0.8507E+02    -0.8522E+02    -0.8537E+02    -0.8551E+02    -0.8564E+02    -0.8578E+02    -0.8590E+02    -0.8603E+02    -0.8615E+02    -0.8626E+02    -0.8637E+02    -0.8647E+02    -0.8656E+02    -0.8665E+02    -0.8672E+02    -0.8678E+02    -0.8683E+02    -0.8685E+02    -0.8685E+02
    -0.8681E+02    -0.8681E+02    -0.8679E+02    -0.8674E+02    -0.8667E+02    -0.8659E+02    -0.8650E+02    -0.8639E+02    -0.8628E+02    -0.8617E+02    -0.8604E+02    -0.8591E+02    -0.8577E+02    -0.8563E+02    -0.8549E+02    -0.8533E+02    -0.8518E+02    -0.8502E+02    -0.8485E+02    -0.8468E+02    -0.8450E+02    -0.8432E+02    -0.8413E+02    -0.8394E+02    -0.8375E+02    -0.8355E+02    -0.8334E+02    -0.8314E+02    -0.8293E+02    -0.8272E+02    -0.8251E+02    -0.8230E+02    -0.8209E+02    -0.8189E+02    -0.8168E+02    -0.8148E+02    -0.8129E+02    -0.8110E+02    -0.8092E+02    -0.8075E+02    -0.8059E+02    -0.8045E+02    -0.8031E+02    -0.8020E+02    -0.8009E+02    -0.8001E+02    -0.7994E+02    -0.7989E+02    -0.7986E+02    -0.7985E+02    -0.7986E+02    -0.7989E+02    -0.7994E+02    -0.8001E+02    -0.8009E+02    -0.8019E+02    -0.8031E+02    -0.8044E+02    -0.8059E+02    -0.8074E+02    -0.8091E+02    -0.8109E+02    -0.8128E+02    -0.8147E+02    -0.8167E+02    -0.8187E+02    -0.8208E+02    -0.8229E+02    -0.8250E+02    -0.8270E+02    -0.8291E+02    -0.8312E+02    -0.8332E+02    -0.8352E+02    -0.8372E+02    -0.8391E+02    -0.8410E+02    -0.8428E+02    -0.8446E+02    -0.8464E+02    -0.8481E+02    -0.8497E+02    -0.8513E+02    -0.8529E+02    -0.8544E+02    -0.8558E+02    -0.8572E+02    -0.8586E+02    -0.8599E+02    -0.8611E+02    -0.8623E+02    -0.8634E+02    -0.8645E+02    -0.8654E+02    -0.8663E+02    -0.8671E+02    -0.8677E+02    -0.8682E+02    -0.8684E+02    -0.8684E+02
    -0.8681E+02    -0.8681E+02    -0.8678E+02    -0.8673E+02    -0.8666E+02    -0.8658E+02    -0.8648E+02    -0.8638E+02    -0.8626E+02    -0.8614E+02    -0.8601E+02    -0.8587E+02    -0.8573E+02    -0.8558E+02    -0.8543E+02    -0.8527E+02    -0.8510E+02    -0.8492E+02    -0.8474E+02    -0.8456E+02    -0.8436E+02    -0.8416E+02    -0.8396E+02    -0.8374E+02    -0.8353E+02    -0.8330E+02    -0.8307E+02    -0.8284E+02    -0.8260E+02    -0.8236E+02    -0.8212E+02    -0.8187E+02    -0.8163E+02    -0.8139E+02    -0.8114E+02    -0.8090E+02    -0.8067E+02    -0.8044E+02    -0.8023E+02    -0.8002E+02    -0.7983E+02    -0.7965E+02    -0.7948E+02    -0.7934E+02    -0.7921E+02    -0.7911E+02    -0.7902E+02    -0.7896E+02    -0.7892E+02    -0.7891E+02    -0.7892E+02    -0.7896E+02    -0.7902E+02    -0.7910E+02    -0.7921E+02    -0.7933E+02    -0.7948E+02    -0.7964E+02    -0.7982E+02    -0.8001E+02    -0.8022E+02    -0.8044E+02    -0.8066E+02    -0.8089E+02    -0.8113E+02    -0.8137E+02    -0.8162E+02    -0.8186E+02    -0.8210E+02    -0.8235E+02    -0.8259E+02    -0.8282E+02    -0.8305E+02    -0.8328E+02    -0.8350E+02    -0.8372E+02    -0.8393E+02    -0.8413E+02    -0.8433E+02    -0.8452E+02    -0.8471E+02    -0.8489E+02    -0.8506E+02    -0.8522E+02    -0.8538E+02    -0.8554E+02    -0.8568E+02    -0.8582E+02    -0.8596E+02    -0.8609E+02    -0.8621E+02    -0.8633E+02    -0.8643E+02    -0.8653E+02    -0.8662E+02    -0.8670E+02    -0.8676E+02    -0.8681E+02    -0.8684E+02    -0.8684E+02
    -0.8680E+02    -0.8680E+02    -0.8678E+02    -0.8673E+02    -0.8666E+02    -0.8657E+02    -0.8648E+02    -0.8637E+02    -0.8625E+02    -0.8613E+02    -0.8599E+02    -0.8585E+02    -0.8570E+02    -0.8555E+02    -0.8538E+02    -0.8521E+02    -0.8503E+02    -0.8485E+02    -0.8465E+02    -0.8445E+02    -0.8424E+02    -0.8402E+02    -0.8379E+02    -0.8356E+02    -0.8331E+02    -0.8306E+02    -0.8280E+02    -0.8253E+02    -0.8226E+02    -0.8198E+02    -0.8170E+02    -0.8141E+02    -0.8112E+02    -0.8083E+02    -0.8054E+02    -0.8025E+02    -0.7997E+02    -0.7969E+02    -0.7942E+02    -0.7917E+02    -0.7893E+02    -0.7870E+02    -0.7850E+02    -0.7832E+02    -0.7816E+02    -0.7802E+02    -0.7792E+02    -0.7784E+02    -0.7780E+02    -0.7778E+02    -0.7780E+02    -0.7784E+02    -0.7792E+02    -0.7802E+02    -0.7816E+02    -0.7831E+02    -0.7850E+02    -0.7870E+02    -0.7892E+02    -0.7916E+02    -0.7942E+02    -0.7968E+02    -0.7996E+02    -0.8024E+02    -0.8053E+02    -0.8082E+02    -0.8111E+02    -0.8140E+02    -0.8168E+02    -0.8197E+02    -0.8225E+02    -0.8252E+02    -0.8278E+02    -0.8304E+02    -0.8329E+02    -0.8353E+02    -0.8377E+02    -0.8399E+02    -0.8421E+02    -0.8442E+02    -0.8462E+02    -0.8481E+02    -0.8500E+02    -0.8517E+02    -0.8534E+02    -0.8550E+02    -0.8566E+02    -0.8581E+02    -0.8595E+02    -0.8608E+02    -0.8620E+02    -0.8632E+02    -0.8643E+02    -0.8653E+02    -0.8662E+02    -0.8670E+02    -0.8676E+02    -0.8681E+02    -0.8684E+02    -0.8684E+02
    -0.8681E+02    -0.8681E+02    -0.8678E+02    -0.8673E+02    -0.8666E+02    -0.8658E+02    -0.8648E+02    -0.8637E+02    -0.8625E+02    -0.8613E+02    -0.8599E+02    -0.8585E+02    -0.8569E+02    -0.8553E+02    -0.8536E+02    -0.8518E+02    -0.8499E+02    -0.8479E+02    -0.8458E+02    -0.8436E+02    -0.8414E+02    -0.8389E+02    -0.8364E+02    -0.8338E+02    -0.8311E+02    -0.8282E+02    -0.8253E+02    -0.8222E+02    -0.8190E+02    -0.8158E+02    -0.8124E+02    -0.8090E+02    -0.8056E+02    -0.8021E+02    -0.7985E+02    -0.7950E+02    -0.7916E+02    -0.7881E+02    -0.7848E+02    -0.7816E+02    -0.7786E+02    -0.7757E+02    -0.7731E+02    -0.7708E+02    -0.7687E+02    -0.7670E+02    -0.7657E+02    -0.7647E+02    -0.7641E+02    -0.7639E+02    -0.7641E+02    -0.7647E+02    -0.7657E+02    -0.7670E+02    -0.7687E+02    -0.7708E+02    -0.7731E+02    -0.7757E+02    -0.7786E+02    -0.7816E+02    -0.7848E+02    -0.7881E+02    -0.7915E+02    -0.7950E+02    -0.7985E+02    -0.8020E+02    -0.8055E+02    -0.8090E+02    -0.8124E+02    -0.8157E+02    -0.8189E+02    -0.8221E+02    -0.8251E+02    -0.8281E+02    -0.8309E+02    -0.8336E+02    -0.8362E+02    -0.8387E+02    -0.8411E+02    -0.8434E+02    -0.8456E+02    -0.8476E+02    -0.8496E+02    -0.8515E+02    -0.8532E+02    -0.8549E+02    -0.8565E+02    -0.8580E+02    -0.8595E+02    -0.8608E+02    -0.8621E+02    -0.8633E+02    -0.8644E+02    -0.8654E+02    -0.8663E+02    -0.8671E+02    -0.8677E+02    -0.8682E+02    -0.8685E+02    -0.8685E+02
    -0.8683E+02    -0.8683E+02    -0.8680E+02    -0.8675E+02    -0.8668E+02    -0.8660E+02    -0.8650E+02    -0.8639E+02    -0.8627E+02    -0.8615E+02    -0.8601E+02    -0.8586E+02    -0.8571E+02    -0.8554E+02    -0.8536E+02    -0.8517E+02    -0.8498E+02    -0.8476E+02    -0.8454E+02    -0.8431E+02    -0.8406E+02    -0.8379E+02    -0.8352E+02    -0.8323E+02    -0.8292E+02    -0.8260E+02    -0.8226E+02    -0.8190E+02    -0.8154E+02    -0.8115E+02    -0.8076E+02    -0.8035E+02    -0.7993E+02    -0.7951E+02    -0.7908E+02    -0.7864E+02    -0.7821E+02    -0.7778E+02    -0.7736E+02    -0.7695E+02    -0.7656E+02    -0.7619E+02    -0.7585E+02    -0.7555E+02    -0.7528E+02    -0.7506E+02    -0.7488E+02    -0.7475E+02    -0.7467E+02    -0.7464E+02    -0.7467E+02    -0.7475E+02    -0.7488E+02    -0.7506E+02    -0.7528E+02    -0.7555E+02    -0.7585E+02    -0.7619E+02    -0.7656E+02    -0.7695E+02    -0.7736E+02    -0.7778E+02    -0.7821E+02    -0.7864E+02    -0.7907E+02    -0.7951E+02    -0.7993E+02    -0.8035E+02    -0.8076E+02    -0.8115E+02    -0.8153E+02    -0.8190E+02    -0.8225E+02    -0.8259E+02    -0.8291E+02    -0.8321E+02    -0.8350E+02    -0.8378E+02    -0.8404E+02    -0.8429E+02    -0.8452E+02    -0.8474E+02    -0.8495E+02    -0.8515E+02    -0.8533E+02    -0.8551E+02    -0.8567E+02    -0.8583E+02    -0.8597E+02    -0.8611E+02    -0.8624E+02    -0.8636E+02    -0.8646E+02    -0.8656E+02    -0.8665E+02    -0.8673E+02    -0.8679E+02    -0.8684E+02    -0.8687E+02    -0.8687E+02
    -0.8685E+02    -0.8685E+02    -0.8682E+02    -0.8678E+02    -0.8671E+02    -0.8663E+02    -0.8654E+02    -0.8643E+02    -0.8632E+02    -0.8619E+02    -0.8605E+02    -0.8591E+02    -0.8575E+02    -0.8558E+02    -0.8540E+02    -0.8520E+02    -0.8499E+02    -0.8477E+02    -0.8454E+02    -0.8428E+02    -0.8402E+02    -0.8373E+02    -0.8342E+02    -0.8310E+02    -0.8275E+02    -0.8239E+02    -0.8200E+02    -0.8159E+02    -0.8116E+02    -0.8071E+02    -0.8024E+02    -0.7975E+02    -0.7924E+02    -0.7872E+02    -0.7818E+02    -0.7763E+02    -0.7708E+02    -0.7653E+02    -0.7599E+02    -0.7546E+02    -0.7495E+02    -0.7447E+02    -0.7402E+02    -0.7362E+02    -0.7326E+02    -0.7296E+02    -0.7272E+02    -0.7254E+02    -0.7244E+02    -0.7240E+02    -0.7244E+02    -0.7255E+02    -0.7272E+02    -0.7296E+02    -0.7326E+02    -0.7362E+02    -0.7403E+02    -0.7447E+02    -0.7495E+02    -0.7546E+02    -0.7599E+02    -0.7654E+02    -0.7709E+02    -0.7764E+02    -0.7818E+02    -0.7872E+02    -0.7924E+02    -0.7975E+02    -0.8024E+02    -0.8071E+02    -0.8116E+02    -0.8159E+02    -0.8200E+02    -0.8238E+02    -0.8275E+02    -0.8309E+02    -0.8342E+02    -0.8372E+02    -0.8400E+02    -0.8427E+02    -0.8452E+02    -0.8476E+02    -0.8498E+02    -0.8518E+02    -0.8537E+02    -0.8555E+02    -0.8572E+02    -0.8588E+02    -0.8602E+02    -0.8616E+02    -0.8628E+02    -0.8640E+02    -0.8651E+02    -0.8660E+02    -0.8669E+02    -0.8676E+02    -0.8682E+02    -0.8687E+02    -0.8689E+02    -0.8689E+02
    -0.8689E+02    -0.8689E+02    -0.8686E+02    -0.8682E+02    -0.8676E+02    -0.8668E+02    -0.8659E+02    -0.8649E+02    -0.8638E+02    -0.8626E+02    -0.8612E+02    -0.8598E+02    -0.8582E+02    -0.8565E+02    -0.8547E+02    -0.8527E+02    -0.8506E+02    -0.8483E+02    -0.8458E+02    -0.8431E+02    -0.8402E+02    -0.8371E+02    -0.8337E+02    -0.8301E+02    -0.8263E+02    -0.8221E+02    -0.8177E+02    -0.8130E+02    -0.8079E+02    -0.8025E+02    -0.7969E+02    -0.7909E+02    -0.7846E+02    -0.7781E+02    -0.7713E+02    -0.7644E+02    -0.7573E+02    -0.7501E+02    -0.7430E+02    -0.7361E+02    -0.7293E+02    -0.7228E+02    -0.7168E+02    -0.7114E+02    -0.7065E+02    -0.7024E+02    -0.6992E+02    -0.6968E+02    -0.6953E+02    -0.6949E+02    -0.6953E+02    -0.6968E+02    -0.6992E+02    -0.7025E+02    -0.7066E+02    -0.7114E+02    -0.7169E+02    -0.7229E+02    -0.7294E+02    -0.7361E+02    -0.7431E+02    -0.7502E+02    -0.7574E+02    -0.7644E+02    -0.7714E+02    -0.7782E+02    -0.7847E+02    -0.7910E+02    -0.7969E+02    -0.8026E+02    -0.8080E+02    -0.8130E+02    -0.8177E+02    -0.8222E+02    -0.8263E+02    -0.8302E+02    -0.8337E+02    -0.8371E+02    -0.8402E+02    -0.8430E+02    -0.8457E+02    -0.8482E+02    -0.8505E+02    -0.8526E+02    -0.8545E+02    -0.8564E+02    -0.8580E+02    -0.8596E+02    -0.8610E+02    -0.8624E+02    -0.8636E+02    -0.8647E+02    -0.8657E+02    -0.8666E+02    -0.8674E+02    -0.8681E+02    -0.8687E+02    -0.8691E+02    -0.8693E+02    -0.8693E+02
    -0.8694E+02    -0.8694E+02    -0.8692E+02    -0.8688E+02    -0.8682E+02    -0.8675E+02    -0.8667E+02    -0.8658E+02    -0.8647E+02    -0.8636E+02    -0.8623E+02    -0.8609E+02    -0.8594E+02    -0.8577E+02    -0.8559E+02    -0.8539E+02    -0.8517E+02    -0.8493E+02    -0.8468E+02    -0.8439E+02    -0.8409E+02    -0.8375E+02    -0.8338E+02    -0.8299E+02    -0.8255E+02    -0.8208E+02    -0.8157E+02    -0.8102E+02    -0.8043E+02    -0.7978E+02    -0.7910E+02    -0.7836E+02    -0.7758E+02    -0.7676E+02    -0.7590E+02    -0.7500E+02    -0.7408E+02    -0.7314E+02    -0.7220E+02    -0.7127E+02    -0.7036E+02    -0.6949E+02    -0.6867E+02    -0.6792E+02    -0.6726E+02    -0.6670E+02    -0.6625E+02    -0.6593E+02    -0.6573E+02    -0.6566E+02    -0.6573E+02    -0.6593E+02    -0.6626E+02    -0.6671E+02    -0.6727E+02    -0.6793E+02    -0.6868E+02    -0.6950E+02    -0.7037E+02    -0.7128E+02    -0.7222E+02    -0.7316E+02    -0.7410E+02    -0.7502E+02    -0.7591E+02    -0.7677E+02    -0.7760E+02    -0.7838E+02    -0.7911E+02    -0.7980E+02    -0.8044E+02    -0.8103E+02    -0.8158E+02    -0.8209E+02    -0.8256E+02    -0.8299E+02    -0.8339E+02    -0.8376E+02    -0.8409E+02    -0.8440E+02    -0.8468E+02    -0.8494E+02    -0.8517E+02    -0.8539E+02    -0.8558E+02    -0.8576E+02    -0.8593E+02    -0.8608E+02    -0.8622E+02    -0.8635E+02    -0.8646E+02    -0.8656E+02    -0.8666E+02    -0.8674E+02    -0.8682E+02    -0.8688E+02    -0.8693E+02    -0.8696E+02    -0.8698E+02    -0.8698E+02
    -0.8701E+02    -0.8701E+02    -0.8699E+02    -0.8695E+02    -0.8691E+02    -0.8685E+02    -0.8677E+02    -0.8669E+02    -0.8660E+02    -0.8649E+02    -0.8638E+02    -0.8625E+02    -0.8610E+02    -0.8594E+02    -0.8576E+02    -0.8557E+02    -0.8535E+02    -0.8511E+02    -0.8484E+02    -0.8455E+02    -0.8422E+02    -0.8387E+02    -0.8347E+02    -0.8303E+02    -0.8255E+02    -0.8202E+02    -0.8143E+02    -0.8079E+02    -0.8009E+02    -0.7932E+02    -0.7848E+02    -0.7757E+02    -0.7659E+02    -0.7555E+02    -0.7444E+02    -0.7327E+02    -0.7206E+02    -0.7082E+02    -0.6956E+02    -0.6831E+02    -0.6708E+02    -0.6590E+02    -0.6479E+02    -0.6378E+02    -0.6288E+02    -0.6211E+02    -0.6150E+02    -0.6105E+02    -0.6078E+02    -0.6068E+02    -0.6078E+02    -0.6105E+02    -0.6150E+02    -0.6212E+02    -0.6289E+02    -0.6379E+02    -0.6481E+02    -0.6592E+02    -0.6710E+02    -0.6833E+02    -0.6959E+02    -0.7084E+02    -0.7209E+02    -0.7330E+02    -0.7446E+02    -0.7557E+02    -0.7662E+02    -0.7759E+02    -0.7850E+02    -0.7934E+02    -0.8011E+02    -0.8081E+02    -0.8145E+02    -0.8204E+02    -0.8257E+02    -0.8305E+02    -0.8349E+02    -0.8388E+02    -0.8424E+02    -0.8456E+02    -0.8485E+02    -0.8512E+02    -0.8536E+02    -0.8557E+02    -0.8577E+02    -0.8594E+02    -0.8610E+02    -0.8625E+02    -0.8638E+02    -0.8649E+02    -0.8660E+02    -0.8669E+02    -0.8677E+02    -0.8685E+02    -0.8691E+02    -0.8696E+02    -0.8700E+02    -0.8703E+02    -0.8705E+02    -0.8705E+02
    -0.8709E+02    -0.8709E+02    -0.8708E+02    -0.8705E+02    -0.8701E+02    -0.8696E+02    -0.8691E+02    -0.8684E+02    -0.8676E+02    -0.8667E+02    -0.8656E+02    -0.8645E+02    -0.8631E+02    -0.8617E+02    -0.8600E+02    -0.8581E+02    -0.8560E+02    -0.8536E+02    -0.8509E+02    -0.8479E+02    -0.8445E+02    -0.8408E+02    -0.8365E+02    -0.8317E+02    -0.8264E+02    -0.8204E+02    -0.8137E+02    -0.8062E+02    -0.7979E+02    -0.7886E+02    -0.7784E+02    -0.7672E+02    -0.7549E+02    -0.7415E+02    -0.7272E+02    -0.7120E+02    -0.6961E+02    -0.6796E+02    -0.6629E+02    -0.6461E+02    -0.6296E+02    -0.6137E+02    -0.5988E+02    -0.5851E+02    -0.5729E+02    -0.5626E+02    -0.5543E+02    -0.5483E+02    -0.5446E+02    -0.5434E+02    -0.5447E+02    -0.5484E+02    -0.5545E+02    -0.5628E+02    -0.5731E+02    -0.5853E+02    -0.5990E+02    -0.6140E+02    -0.6299E+02    -0.6464E+02    -0.6632E+02    -0.6800E+02    -0.6964E+02    -0.7124E+02    -0.7275E+02    -0.7419E+02    -0.7552E+02    -0.7675E+02    -0.7787E+02    -0.7889E+02    -0.7982E+02    -0.8065E+02    -0.8140E+02    -0.8207E+02    -0.8267E+02    -0.8320E+02    -0.8368E+02    -0.8410E+02    -0.8448E+02    -0.8481E+02    -0.8511E+02    -0.8538E+02    -0.8562E+02    -0.8583E+02    -0.8602E+02    -0.8618E+02    -0.8633E+02    -0.8646E+02    -0.8658E+02    -0.8668E+02    -0.8677E+02    -0.8685E+02    -0.8691E+02    -0.8697E+02    -0.8702E+02    -0.8706E+02    -0.8710E+02    -0.8712E+02    -0.8713E+02    -0.8713E+02
    -0.8719E+02    -0.8719E+02    -0.8718E+02    -0.8717E+02    -0.8714E+02    -0.8711E+02    -0.8706E+02    -0.8701E+02    -0.8695E+02    -0.8688E+02    -0.8680E+02    -0.8670E+02    -0.8658E+02    -0.8645E+02    -0.8630E+02    -0.8613E+02    -0.8593E+02    -0.8570E+02    -0.8544E+02    -0.8513E+02    -0.8479E+02    -0.8440E+02    -0.8395E+02    -0.8343E+02    -0.8285E+02    -0.8218E+02    -0.8142E+02    -0.8055E+02    -0.7957E+02    -0.7846E+02    -0.7721E+02    -0.7582E+02    -0.7427E+02    -0.7258E+02    -0.7073E+02    -0.6876E+02    -0.6667E+02    -0.6450E+02    -0.6229E+02    -0.6007E+02    -0.5788E+02    -0.5577E+02    -0.5379E+02    -0.5197E+02    -0.5037E+02    -0.4900E+02    -0.4790E+02    -0.4710E+02    -0.4662E+02    -0.4646E+02    -0.4662E+02    -0.4711E+02    -0.4792E+02    -0.4902E+02    -0.5039E+02    -0.5200E+02    -0.5382E+02    -0.5580E+02    -0.5791E+02    -0.6010E+02    -0.6233E+02    -0.6454E+02    -0.6671E+02    -0.6880E+02    -0.7078E+02    -0.7262E+02    -0.7431E+02    -0.7586E+02    -0.7725E+02    -0.7850E+02    -0.7961E+02    -0.8059E+02    -0.8146E+02    -0.8222E+02    -0.8288E+02    -0.8347E+02    -0.8398E+02    -0.8443E+02    -0.8482E+02    -0.8517E+02    -0.8547E+02    -0.8573E+02    -0.8596E+02    -0.8616E+02    -0.8633E+02    -0.8648E+02    -0.8661E+02    -0.8673E+02    -0.8682E+02    -0.8691E+02    -0.8698E+02    -0.8704E+02    -0.8709E+02    -0.8713E+02    -0.8716E+02    -0.8719E+02    -0.8721E+02    -0.8722E+02    -0.8723E+02    -0.8723E+02
    -0.8731E+02    -0.8731E+02    -0.8731E+02    -0.8730E+02    -0.8729E+02    -0.8728E+02    -0.8725E+02    -0.8722E+02    -0.8719E+02    -0.8714E+02    -0.8708E+02    -0.8700E+02    -0.8691E+02    -0.8681E+02    -0.8668E+02    -0.8653E+02    -0.8635E+02    -0.8613E+02    -0.8588E+02    -0.8559E+02    -0.8525E+02    -0.8485E+02    -0.8439E+02    -0.8384E+02    -0.8321E+02    -0.8247E+02    -0.8162E+02    -0.8062E+02    -0.7948E+02    -0.7815E+02    -0.7664E+02    -0.7492E+02    -0.7299E+02    -0.7084E+02    -0.6848E+02    -0.6594E+02    -0.6324E+02    -0.6041E+02    -0.5753E+02    -0.5462E+02    -0.5177E+02    -0.4902E+02    -0.4643E+02    -0.4405E+02    -0.4195E+02    -0.4016E+02    -0.3873E+02    -0.3768E+02    -0.3705E+02    -0.3683E+02    -0.3705E+02    -0.3769E+02    -0.3875E+02    -0.4018E+02    -0.4198E+02    -0.4408E+02    -0.4646E+02    -0.4905E+02    -0.5181E+02    -0.5467E+02    -0.5757E+02    -0.6047E+02    -0.6329E+02    -0.6599E+02    -0.6854E+02    -0.7089E+02    -0.7304E+02    -0.7497E+02    -0.7669E+02    -0.7820E+02    -0.7952E+02    -0.8067E+02    -0.8166E+02    -0.8252E+02    -0.8325E+02    -0.8389E+02    -0.8443E+02    -0.8489E+02    -0.8529E+02    -0.8563E+02    -0.8593E+02    -0.8618E+02    -0.8639E+02    -0.8657E+02    -0.8672E+02    -0.8685E+02    -0.8696E+02    -0.8704E+02    -0.8712E+02    -0.8718E+02    -0.8722E+02    -0.8726E+02    -0.8729E+02    -0.8731E+02    -0.8732E+02    -0.8733E+02    -0.8734E+02    -0.8734E+02    -0.8734E+02    -0.8734E+02
    -0.8745E+02    -0.8745E+02    -0.8745E+02    -0.8746E+02    -0.8746E+02    -0.8747E+02    -0.8747E+02    -0.8747E+02    -0.8746E+02    -0.8744E+02    -0.8741E+02    -0.8736E+02    -0.8730E+02    -0.8723E+02    -0.8713E+02    -0.8701E+02    -0.8685E+02    -0.8667E+02    -0.8644E+02    -0.8617E+02    -0.8585E+02    -0.8545E+02    -0.8498E+02    -0.8442E+02    -0.8375E+02    -0.8295E+02    -0.8201E+02    -0.8088E+02    -0.7956E+02    -0.7800E+02    -0.7619E+02    -0.7409E+02    -0.7170E+02    -0.6901E+02    -0.6603E+02    -0.6279E+02    -0.5933E+02    -0.5570E+02    -0.5199E+02    -0.4825E+02    -0.4456E+02    -0.4100E+02    -0.3765E+02    -0.3457E+02    -0.3183E+02    -0.2950E+02    -0.2763E+02    -0.2626E+02    -0.2543E+02    -0.2516E+02    -0.2544E+02    -0.2628E+02    -0.2765E+02    -0.2952E+02    -0.3186E+02    -0.3460E+02    -0.3769E+02    -0.4105E+02    -0.4461E+02    -0.4830E+02    -0.5204E+02    -0.5576E+02    -0.5939E+02    -0.6285E+02    -0.6609E+02    -0.6907E+02    -0.7176E+02    -0.7415E+02    -0.7625E+02    -0.7806E+02    -0.7961E+02    -0.8094E+02    -0.8206E+02    -0.8301E+02    -0.8380E+02    -0.8447E+02    -0.8504E+02    -0.8550E+02    -0.8590E+02    -0.8622E+02    -0.8650E+02    -0.8672E+02    -0.8691E+02    -0.8706E+02    -0.8718E+02    -0.8728E+02    -0.8736E+02    -0.8742E+02    -0.8746E+02    -0.8749E+02    -0.8751E+02    -0.8752E+02    -0.8752E+02    -0.8751E+02    -0.8751E+02    -0.8750E+02    -0.8749E+02    -0.8748E+02    -0.8747E+02    -0.8747E+02
    -0.8760E+02    -0.8760E+02    -0.8761E+02    -0.8763E+02    -0.8766E+02    -0.8768E+02    -0.8771E+02    -0.8774E+02    -0.8776E+02    -0.8777E+02    -0.8778E+02    -0.8777E+02    -0.8775E+02    -0.8771E+02    -0.8765E+02    -0.8757E+02    -0.8745E+02    -0.8731E+02    -0.8712E+02    -0.8688E+02    -0.8658E+02    -0.8621E+02    -0.8576E+02    -0.8519E+02    -0.8450E+02    -0.8366E+02    -0.8264E+02    -0.8139E+02    -0.7988E+02    -0.7808E+02    -0.7593E+02    -0.7341E+02    -0.7049E+02    -0.6716E+02    -0.6344E+02    -0.5936E+02    -0.5498E+02    -0.5039E+02    -0.4565E+02    -0.4086E+02    -0.3613E+02    -0.3154E+02    -0.2720E+02    -0.2321E+02    -0.1965E+02    -0.1662E+02    -0.1417E+02    -0.1238E+02    -0.1129E+02    -0.1093E+02    -0.1130E+02    -0.1240E+02    -0.1419E+02    -0.1664E+02    -0.1968E+02    -0.2325E+02    -0.2724E+02    -0.3159E+02    -0.3618E+02    -0.4092E+02    -0.4571E+02    -0.5045E+02    -0.5505E+02    -0.5943E+02    -0.6351E+02    -0.6723E+02    -0.7056E+02    -0.7348E+02    -0.7600E+02    -0.7815E+02    -0.7995E+02    -0.8145E+02    -0.8270E+02    -0.8372E+02    -0.8456E+02    -0.8525E+02    -0.8582E+02    -0.8627E+02    -0.8664E+02    -0.8694E+02    -0.8718E+02    -0.8737E+02    -0.8752E+02    -0.8763E+02    -0.8771E+02    -0.8777E+02    -0.8781E+02    -0.8784E+02    -0.8784E+02    -0.8784E+02    -0.8782E+02    -0.8780E+02    -0.8777E+02    -0.8774E+02    -0.8771E+02    -0.8768E+02    -0.8765E+02    -0.8763E+02    -0.8761E+02    -0.8761E+02
    -0.8776E+02    -0.8776E+02    -0.8778E+02    -0.8782E+02    -0.8786E+02    -0.8792E+02    -0.8798E+02    -0.8803E+02    -0.8809E+02    -0.8814E+02    -0.8818E+02    -0.8822E+02    -0.8824E+02    -0.8824E+02    -0.8823E+02    -0.8819E+02    -0.8813E+02    -0.8803E+02    -0.8790E+02    -0.8771E+02    -0.8746E+02    -0.8713E+02    -0.8671E+02    -0.8617E+02    -0.8548E+02    -0.8462E+02    -0.8354E+02    -0.8219E+02    -0.8052E+02    -0.7847E+02    -0.7597E+02    -0.7298E+02    -0.6946E+02    -0.6540E+02    -0.6080E+02    -0.5572E+02    -0.5023E+02    -0.4443E+02    -0.3841E+02    -0.3230E+02    -0.2621E+02    -0.2028E+02    -0.1462E+02    -0.9379E+01    -0.4666E+01    -0.6083E+00     0.2682E+01     0.5107E+01     0.6592E+01     0.7090E+01     0.6585E+01     0.5093E+01     0.2661E+01    -0.6357E+00    -0.4700E+01    -0.9420E+01    -0.1467E+02    -0.2033E+02    -0.2627E+02    -0.3236E+02    -0.3848E+02    -0.4451E+02    -0.5031E+02    -0.5580E+02    -0.6088E+02    -0.6548E+02    -0.6954E+02    -0.7306E+02    -0.7605E+02    -0.7854E+02    -0.8059E+02    -0.8226E+02    -0.8361E+02    -0.8469E+02    -0.8555E+02    -0.8623E+02    -0.8677E+02    -0.8719E+02    -0.8752E+02    -0.8777E+02    -0.8796E+02    -0.8810E+02    -0.8820E+02    -0.8827E+02    -0.8831E+02    -0.8832E+02    -0.8832E+02    -0.8830E+02    -0.8826E+02    -0.8822E+02    -0.8817E+02    -0.8811E+02    -0.8805E+02    -0.8799E+02    -0.8793E+02    -0.8787E+02    -0.8782E+02    -0.8779E+02    -0.8776E+02    -0.8776E+02
    -0.8793E+02    -0.8793E+02    -0.8796E+02    -0.8801E+02    -0.8808E+02    -0.8817E+02    -0.8825E+02    -0.8835E+02    -0.8844E+02    -0.8853E+02    -0.8862E+02    -0.8869E+02    -0.8876E+02    -0.8882E+02    -0.8886E+02    -0.8888E+02    -0.8887E+02    -0.8883E+02    -0.8876E+02    -0.8863E+02    -0.8845E+02    -0.8819E+02    -0.8782E+02    -0.8734E+02    -0.8669E+02    -0.8584E+02    -0.8474E+02    -0.8332E+02    -0.8151E+02    -0.7923E+02    -0.7638E+02    -0.7290E+02    -0.6871E+02    -0.6380E+02    -0.5818E+02    -0.5190E+02    -0.4505E+02    -0.3773E+02    -0.3007E+02    -0.2221E+02    -0.1430E+02    -0.6489E+01     0.1054E+01     0.8147E+01     0.1459E+02     0.2020E+02     0.2479E+02     0.2819E+02     0.3028E+02     0.3099E+02     0.3028E+02     0.2817E+02     0.2477E+02     0.2017E+02     0.1456E+02     0.8103E+01     0.1004E+01    -0.6545E+01    -0.1436E+02    -0.2228E+02    -0.3014E+02    -0.3781E+02    -0.4513E+02    -0.5198E+02    -0.5826E+02    -0.6389E+02    -0.6880E+02    -0.7298E+02    -0.7646E+02    -0.7930E+02    -0.8158E+02    -0.8339E+02    -0.8481E+02    -0.8591E+02    -0.8676E+02    -0.8741E+02    -0.8789E+02    -0.8826E+02    -0.8852E+02    -0.8871E+02    -0.8883E+02    -0.8891E+02    -0.8895E+02    -0.8896E+02    -0.8894E+02    -0.8890E+02    -0.8885E+02    -0.8878E+02    -0.8871E+02    -0.8862E+02    -0.8853E+02    -0.8844E+02    -0.8834E+02    -0.8825E+02    -0.8816E+02    -0.8808E+02    -0.8801E+02    -0.8795E+02    -0.8792E+02    -0.8792E+02
    -0.8810E+02    -0.8810E+02    -0.8814E+02    -0.8821E+02    -0.8831E+02    -0.8842E+02    -0.8854E+02    -0.8867E+02    -0.8880E+02    -0.8893E+02    -0.8906E+02    -0.8919E+02    -0.8930E+02    -0.8941E+02    -0.8951E+02    -0.8959E+02    -0.8965E+02    -0.8968E+02    -0.8967E+02    -0.8963E+02    -0.8953E+02    -0.8935E+02    -0.8907E+02    -0.8867E+02    -0.8810E+02    -0.8731E+02    -0.8623E+02    -0.8478E+02    -0.8288E+02    -0.8039E+02    -0.7721E+02    -0.7322E+02    -0.6831E+02    -0.6243E+02    -0.5560E+02    -0.4786E+02    -0.3931E+02    -0.3005E+02    -0.2023E+02    -0.1000E+02     0.4810E+00     0.1101E+02     0.2136E+02     0.3123E+02     0.4033E+02     0.4835E+02     0.5497E+02     0.5992E+02     0.6298E+02     0.6402E+02     0.6298E+02     0.5990E+02     0.5494E+02     0.4832E+02     0.4029E+02     0.3118E+02     0.2130E+02     0.1095E+02     0.4154E+00    -0.1007E+02    -0.2031E+02    -0.3013E+02    -0.3940E+02    -0.4795E+02    -0.5569E+02    -0.6252E+02    -0.6839E+02    -0.7330E+02    -0.7730E+02    -0.8047E+02    -0.8295E+02    -0.8486E+02    -0.8630E+02    -0.8738E+02    -0.8817E+02    -0.8874E+02    -0.8914E+02    -0.8942E+02    -0.8960E+02    -0.8970E+02    -0.8975E+02    -0.8976E+02    -0.8973E+02    -0.8967E+02    -0.8960E+02    -0.8951E+02    -0.8940E+02    -0.8929E+02    -0.8916E+02    -0.8904E+02    -0.8890E+02    -0.8877E+02    -0.8864E+02    -0.8851E+02    -0.8840E+02    -0.8829E+02    -0.8819E+02    -0.8812E+02    -0.8808E+02    -0.8808E+02
    -0.8827E+02    -0.8827E+02    -0.8832E+02    -0.8841E+02    -0.8853E+02    -0.8867E+02    -0.8882E+02    -0.8899E+02    -0.8916E+02    -0.8933E+02    -0.8950E+02    -0.8967E+02    -0.8984E+02    -0.9000E+02    -0.9016E+02    -0.9030E+02    -0.9042E+02    -0.9053E+02    -0.9060E+02    -0.9065E+02    -0.9064E+02    -0.9056E+02    -0.9039E+02    -0.9010E+02    -0.8964E+02    -0.8895E+02    -0.8795E+02    -0.8654E+02    -0.8460E+02    -0.8196E+02    -0.7848E+02    -0.7396E+02    -0.6827E+02    -0.6131E+02    -0.5305E+02    -0.4354E+02    -0.3285E+02    -0.2108E+02    -0.8364E+01     0.5172E+01     0.1933E+02     0.3385E+02     0.4838E+02     0.6251E+02     0.7577E+02     0.8762E+02     0.9754E+02     0.1050E+03     0.1097E+03     0.1113E+03     0.1097E+03     0.1050E+03     0.9751E+02     0.8759E+02     0.7573E+02     0.6247E+02     0.4833E+02     0.3379E+02     0.1926E+02     0.5098E+01    -0.8444E+01    -0.2117E+02    -0.3294E+02    -0.4363E+02    -0.5314E+02    -0.6140E+02    -0.6836E+02    -0.7405E+02    -0.7856E+02    -0.8204E+02    -0.8467E+02    -0.8661E+02    -0.8802E+02    -0.8902E+02    -0.8971E+02    -0.9017E+02    -0.9046E+02    -0.9063E+02    -0.9071E+02    -0.9072E+02    -0.9068E+02    -0.9061E+02    -0.9051E+02    -0.9039E+02    -0.9025E+02    -0.9010E+02    -0.8995E+02    -0.8978E+02    -0.8961E+02    -0.8944E+02    -0.8927E+02    -0.8910E+02    -0.8894E+02    -0.8878E+02    -0.8863E+02    -0.8849E+02    -0.8838E+02    -0.8829E+02    -0.8824E+02    -0.8824E+02
    -0.8843E+02    -0.8843E+02    -0.8850E+02    -0.8860E+02    -0.8874E+02    -0.8891E+02    -0.8909E+02    -0.8929E+02    -0.8950E+02    -0.8971E+02    -0.8992E+02    -0.9014E+02    -0.9036E+02    -0.9057E+02    -0.9078E+02    -0.9098E+02    -0.9117E+02    -0.9135E+02    -0.9151E+02    -0.9164E+02    -0.9173E+02    -0.9176E+02    -0.9172E+02    -0.9156E+02    -0.9124E+02    -0.9069E+02    -0.8982E+02    -0.8851E+02    -0.8659E+02    -0.8388E+02    -0.8013E+02    -0.7512E+02    -0.6860E+02    -0.6042E+02    -0.5051E+02    -0.3886E+02    -0.2549E+02    -0.1048E+02     0.6140E+01     0.2425E+02     0.4365E+02     0.6401E+02     0.8487E+02     0.1056E+03     0.1255E+03     0.1436E+03     0.1591E+03     0.1710E+03     0.1784E+03     0.1810E+03     0.1784E+03     0.1709E+03     0.1591E+03     0.1436E+03     0.1254E+03     0.1056E+03     0.8481E+02     0.6395E+02     0.4358E+02     0.2418E+02     0.6059E+01    -0.1057E+02    -0.2558E+02    -0.3895E+02    -0.5060E+02    -0.6052E+02    -0.6869E+02    -0.7520E+02    -0.8021E+02    -0.8395E+02    -0.8666E+02    -0.8858E+02    -0.8989E+02    -0.9076E+02    -0.9130E+02    -0.9162E+02    -0.9178E+02    -0.9183E+02    -0.9180E+02    -0.9171E+02    -0.9159E+02    -0.9143E+02    -0.9126E+02    -0.9108E+02    -0.9088E+02    -0.9068E+02    -0.9047E+02    -0.9026E+02    -0.9005E+02    -0.8983E+02    -0.8962E+02    -0.8942E+02    -0.8922E+02    -0.8903E+02    -0.8885E+02    -0.8869E+02    -0.8855E+02    -0.8845E+02    -0.8839E+02    -0.8839E+02
    -0.8858E+02    -0.8858E+02    -0.8865E+02    -0.8878E+02    -0.8894E+02    -0.8913E+02    -0.8934E+02    -0.8957E+02    -0.8981E+02    -0.9006E+02    -0.9031E+02    -0.9057E+02    -0.9083E+02    -0.9109E+02    -0.9135E+02    -0.9161E+02    -0.9187E+02    -0.9212E+02    -0.9235E+02    -0.9257E+02    -0.9276E+02    -0.9291E+02    -0.9299E+02    -0.9297E+02    -0.9281E+02    -0.9242E+02    -0.9173E+02    -0.9057E+02    -0.8875E+02    -0.8602E+02    -0.8209E+02    -0.7661E+02    -0.6926E+02    -0.5977E+02    -0.4798E+02    -0.3381E+02    -0.1719E+02     0.1954E+01     0.2369E+02     0.4801E+02     0.7476E+02     0.1036E+03     0.1340E+03     0.1651E+03     0.1957E+03     0.2245E+03     0.2496E+03     0.2694E+03     0.2821E+03     0.2864E+03     0.2821E+03     0.2694E+03     0.2496E+03     0.2244E+03     0.1957E+03     0.1650E+03     0.1339E+03     0.1035E+03     0.7469E+02     0.4794E+02     0.2361E+02     0.1868E+01    -0.1728E+02    -0.3390E+02    -0.4807E+02    -0.5986E+02    -0.6935E+02    -0.7670E+02    -0.8217E+02    -0.8609E+02    -0.8881E+02    -0.9063E+02    -0.9179E+02    -0.9249E+02    -0.9287E+02    -0.9303E+02    -0.9305E+02    -0.9297E+02    -0.9283E+02    -0.9265E+02    -0.9243E+02    -0.9220E+02    -0.9196E+02    -0.9171E+02    -0.9146E+02    -0.9120E+02    -0.9095E+02    -0.9069E+02    -0.9044E+02    -0.9019E+02    -0.8995E+02    -0.8971E+02    -0.8947E+02    -0.8925E+02    -0.8905E+02    -0.8887E+02    -0.8871E+02    -0.8860E+02    -0.8853E+02    -0.8853E+02
    -0.8871E+02    -0.8871E+02    -0.8879E+02    -0.8893E+02    -0.8911E+02    -0.8932E+02    -0.8956E+02    -0.8981E+02    -0.9008E+02    -0.9037E+02    -0.9065E+02    -0.9095E+02    -0.9125E+02    -0.9155E+02    -0.9186E+02    -0.9217E+02    -0.9249E+02    -0.9280E+02    -0.9311E+02    -0.9342E+02    -0.9370E+02    -0.9396E+02    -0.9416E+02    -0.9429E+02    -0.9428E+02    -0.9407E+02    -0.9355E+02    -0.9257E+02    -0.9091E+02    -0.8824E+02    -0.8420E+02    -0.7834E+02    -0.7019E+02    -0.5935E+02    -0.4554E+02    -0.2855E+02    -0.8144E+01     0.1599E+02     0.4414E+02     0.7653E+02     0.1132E+03     0.1541E+03     0.1986E+03     0.2458E+03     0.2941E+03     0.3413E+03     0.3842E+03     0.4192E+03     0.4424E+03     0.4505E+03     0.4424E+03     0.4192E+03     0.3842E+03     0.3413E+03     0.2941E+03     0.2457E+03     0.1985E+03     0.1540E+03     0.1132E+03     0.7646E+02     0.4406E+02     0.1590E+02    -0.8234E+01    -0.2864E+02    -0.4564E+02    -0.5944E+02    -0.7028E+02    -0.7842E+02    -0.8428E+02    -0.8831E+02    -0.9097E+02    -0.9263E+02    -0.9361E+02    -0.9413E+02    -0.9434E+02    -0.9435E+02    -0.9423E+02    -0.9403E+02    -0.9377E+02    -0.9349E+02    -0.9319E+02    -0.9289E+02    -0.9258E+02    -0.9227E+02    -0.9197E+02    -0.9167E+02    -0.9137E+02    -0.9107E+02    -0.9079E+02    -0.9050E+02    -0.9023E+02    -0.8996E+02    -0.8970E+02    -0.8945E+02    -0.8923E+02    -0.8902E+02    -0.8885E+02    -0.8872E+02    -0.8865E+02    -0.8865E+02
    -0.8882E+02    -0.8882E+02    -0.8891E+02    -0.8905E+02    -0.8925E+02    -0.8948E+02    -0.8974E+02    -0.9002E+02    -0.9031E+02    -0.9062E+02    -0.9093E+02    -0.9126E+02    -0.9159E+02    -0.9193E+02    -0.9228E+02    -0.9264E+02    -0.9301E+02    -0.9338E+02    -0.9376E+02    -0.9414E+02    -0.9452E+02    -0.9488E+02    -0.9521E+02    -0.9546E+02    -0.9560E+02    -0.9555E+02    -0.9521E+02    -0.9440E+02    -0.9290E+02    -0.9036E+02    -0.8629E+02    -0.8014E+02    -0.7129E+02    -0.5918E+02    -0.4338E+02    -0.2349E+02     0.9738E+00     0.3065E+02     0.6622E+02     0.1084E+03     0.1577E+03     0.2146E+03     0.2791E+03     0.3508E+03     0.4279E+03     0.5075E+03     0.5845E+03     0.6514E+03     0.6985E+03     0.7160E+03     0.6985E+03     0.6514E+03     0.5845E+03     0.5075E+03     0.4279E+03     0.3507E+03     0.2791E+03     0.2145E+03     0.1576E+03     0.1083E+03     0.6614E+02     0.3056E+02     0.8846E+00    -0.2358E+02    -0.4347E+02    -0.5927E+02    -0.7137E+02    -0.8021E+02    -0.8636E+02    -0.9042E+02    -0.9296E+02    -0.9446E+02    -0.9527E+02    -0.9561E+02    -0.9567E+02    -0.9553E+02    -0.9528E+02    -0.9495E+02    -0.9460E+02    -0.9422E+02    -0.9384E+02    -0.9347E+02    -0.9310E+02    -0.9274E+02    -0.9239E+02    -0.9205E+02    -0.9172E+02    -0.9139E+02    -0.9107E+02    -0.9076E+02    -0.9046E+02    -0.9017E+02    -0.8988E+02    -0.8962E+02    -0.8937E+02    -0.8915E+02    -0.8897E+02    -0.8883E+02    -0.8875E+02    -0.8875E+02
    -0.8890E+02    -0.8890E+02    -0.8899E+02    -0.8915E+02    -0.8935E+02    -0.8960E+02    -0.8987E+02    -0.9017E+02    -0.9048E+02    -0.9081E+02    -0.9114E+02    -0.9149E+02    -0.9185E+02    -0.9222E+02    -0.9260E+02    -0.9300E+02    -0.9341E+02    -0.9383E+02    -0.9427E+02    -0.9472E+02    -0.9517E+02    -0.9562E+02    -0.9605E+02    -0.9642E+02    -0.9669E+02    -0.9678E+02    -0.9658E+02    -0.9592E+02    -0.9457E+02    -0.9214E+02    -0.8810E+02    -0.8177E+02    -0.7239E+02    -0.5925E+02    -0.4173E+02    -0.1923E+02     0.9011E+01     0.4406E+02     0.8713E+02     0.1396E+03     0.2031E+03     0.2791E+03     0.3694E+03     0.4752E+03     0.5968E+03     0.7325E+03     0.8766E+03     0.1016E+04     0.1128E+04     0.1177E+04     0.1128E+04     0.1016E+04     0.8766E+03     0.7325E+03     0.5968E+03     0.4752E+03     0.3694E+03     0.2791E+03     0.2030E+03     0.1395E+03     0.8705E+02     0.4397E+02     0.8922E+01    -0.1932E+02    -0.4182E+02    -0.5934E+02    -0.7248E+02    -0.8184E+02    -0.8817E+02    -0.9220E+02    -0.9463E+02    -0.9598E+02    -0.9664E+02    -0.9684E+02    -0.9675E+02    -0.9649E+02    -0.9612E+02    -0.9570E+02    -0.9525E+02    -0.9480E+02    -0.9435E+02    -0.9392E+02    -0.9350E+02    -0.9310E+02    -0.9271E+02    -0.9234E+02    -0.9198E+02    -0.9162E+02    -0.9128E+02    -0.9095E+02    -0.9063E+02    -0.9032E+02    -0.9002E+02    -0.8974E+02    -0.8948E+02    -0.8925E+02    -0.8905E+02    -0.8891E+02    -0.8882E+02    -0.8882E+02
    -0.8895E+02    -0.8895E+02    -0.8904E+02    -0.8920E+02    -0.8942E+02    -0.8967E+02    -0.8995E+02    -0.9026E+02    -0.9058E+02    -0.9092E+02    -0.9127E+02    -0.9164E+02    -0.9201E+02    -0.9240E+02    -0.9280E+02    -0.9322E+02    -0.9366E+02    -0.9411E+02    -0.9459E+02    -0.9509E+02    -0.9559E+02    -0.9611E+02    -0.9661E+02    -0.9706E+02    -0.9741E+02    -0.9760E+02    -0.9750E+02    -0.9695E+02    -0.9570E+02    -0.9336E+02    -0.8936E+02    -0.8294E+02    -0.7325E+02    -0.5943E+02    -0.4074E+02    -0.1642E+02     0.1457E+02     0.5367E+02     0.1026E+03     0.1636E+03     0.2394E+03     0.3335E+03     0.4502E+03     0.5950E+03     0.7744E+03     0.9956E+03     0.1264E+04     0.1576E+04     0.1899E+04     0.2118E+04     0.1898E+04     0.1576E+04     0.1264E+04     0.9955E+03     0.7743E+03     0.5949E+03     0.4501E+03     0.3334E+03     0.2394E+03     0.1636E+03     0.1025E+03     0.5358E+02     0.1448E+02    -0.1651E+02    -0.4083E+02    -0.5952E+02    -0.7333E+02    -0.8302E+02    -0.8943E+02    -0.9342E+02    -0.9576E+02    -0.9701E+02    -0.9756E+02    -0.9766E+02    -0.9748E+02    -0.9712E+02    -0.9668E+02    -0.9618E+02    -0.9567E+02    -0.9517E+02    -0.9468E+02    -0.9421E+02    -0.9375E+02    -0.9332E+02    -0.9291E+02    -0.9252E+02    -0.9214E+02    -0.9177E+02    -0.9141E+02    -0.9107E+02    -0.9074E+02    -0.9041E+02    -0.9011E+02    -0.8982E+02    -0.8955E+02    -0.8931E+02    -0.8911E+02    -0.8895E+02    -0.8887E+02    -0.8887E+02
    -0.8897E+02    -0.8897E+02    -0.8906E+02    -0.8922E+02    -0.8944E+02    -0.8969E+02    -0.8998E+02    -0.9029E+02    -0.9062E+02    -0.9096E+02    -0.9132E+02    -0.9169E+02    -0.9207E+02    -0.9246E+02    -0.9287E+02    -0.9330E+02    -0.9374E+02    -0.9421E+02    -0.9470E+02    -0.9521E+02    -0.9574E+02    -0.9628E+02    -0.9680E+02    -0.9728E+02    -0.9767E+02    -0.9789E+02    -0.9783E+02    -0.9732E+02    -0.9610E+02    -0.9379E+02    -0.8982E+02    -0.8338E+02    -0.7358E+02    -0.5953E+02    -0.4043E+02    -0.1546E+02     0.1655E+02     0.5717E+02     0.1084E+03     0.1729E+03     0.2540E+03     0.3564E+03     0.4866E+03     0.6545E+03     0.8752E+03     0.1174E+04     0.1595E+04     0.2224E+04     0.3230E+04     0.4970E+04     0.3230E+04     0.2224E+04     0.1595E+04     0.1174E+04     0.8752E+03     0.6545E+03     0.4866E+03     0.3563E+03     0.2539E+03     0.1728E+03     0.1083E+03     0.5708E+02     0.1646E+02    -0.1555E+02    -0.4052E+02    -0.5962E+02    -0.7366E+02    -0.8345E+02    -0.8988E+02    -0.9385E+02    -0.9616E+02    -0.9738E+02    -0.9789E+02    -0.9795E+02    -0.9773E+02    -0.9735E+02    -0.9687E+02    -0.9635E+02    -0.9582E+02    -0.9530E+02    -0.9479E+02    -0.9430E+02    -0.9384E+02    -0.9340E+02    -0.9298E+02    -0.9258E+02    -0.9219E+02    -0.9182E+02    -0.9146E+02    -0.9111E+02    -0.9077E+02    -0.9045E+02    -0.9014E+02    -0.8984E+02    -0.8957E+02    -0.8933E+02    -0.8912E+02    -0.8897E+02    -0.8888E+02    -0.8888E+02
    -0.8895E+02    -0.8895E+02    -0.8904E+02    -0.8920E+02    -0.8942E+02    -0.8967E+02    -0.8995E+02    -0.9026E+02    -0.9058E+02    -0.9092E+02    -0.9127E+02    -0.9164E+02    -0.9201E+02    -0.9240E+02    -0.9280E+02    -0.9322E+02    -0.9366E+02    -0.9411E+02    -0.9459E+02    -0.9509E+02    -0.9559E+02    -0.9611E+02    -0.9660E+02    -0.9706E+02    -0.9741E+02    -0.9760E+02    -0.9750E+02    -0.9695E+02    -0.9570E+02    -0.9335E+02    -0.8936E+02    -0.8294E+02    -0.7325E+02    -0.5943E+02    -0.4074E+02    -0.1642E+02     0.1457E+02     0.5367E+02     0.1026E+03     0.1636E+03     0.2394E+03     0.3335E+03     0.4502E+03     0.5950E+03     0.7744E+03     0.9956E+03     0.1264E+04     0.1576E+04     0.1899E+04     0.2118E+04     0.1898E+04     0.1576E+04     0.1264E+04     0.9955E+03     0.7743E+03     0.5949E+03     0.4501E+03     0.3334E+03     0.2394E+03     0.1636E+03     0.1025E+03     0.5358E+02     0.1448E+02    -0.1651E+02    -0.4083E+02    -0.5952E+02    -0.7333E+02    -0.8302E+02    -0.8943E+02    -0.9342E+02    -0.9576E+02    -0.9701E+02    -0.9756E+02    -0.9766E+02    -0.9748E+02    -0.9712E+02    -0.9668E+02    -0.9618E+02    -0.9567E+02    -0.9517E+02    -0.9468E+02    -0.9420E+02    -0.9375E+02    -0.9332E+02    -0.9291E+02    -0.9252E+02    -0.9214E+02    -0.9177E+02    -0.9141E+02    -0.9107E+02    -0.9074E+02    -0.9041E+02    -0.9011E+02    -0.8982E+02    -0.8955E+02    -0.8931E+02    -0.8911E+02    -0.8895E+02    -0.8887E+02    -0.8887E+02
    -0.8890E+02    -0.8890E+02    -0.8899E+02    -0.8915E+02    -0.8935E+02    -0.8960E+02    -0.8987E+02    -0.9017E+02    -0.9048E+02    -0.9081E+02    -0.9114E+02    -0.9149E+02    -0.9185E+02    -0.9222E+02    -0.9260E+02    -0.9300E+02    -0.9341E+02    -0.9383E+02    -0.9427E+02    -0.9472E+02    -0.9517E+02    -0.9562E+02    -0.9605E+02    -0.9642E+02    -0.9669E+02    -0.9678E+02    -0.9658E+02    -0.9592E+02    -0.9457E+02    -0.9214E+02    -0.8810E+02    -0.8177E+02    -0.7239E+02    -0.5925E+02    -0.4173E+02    -0.1923E+02     0.9014E+01     0.4406E+02     0.8714E+02     0.1396E+03     0.2031E+03     0.2791E+03     0.3694E+03     0.4752E+03     0.5968E+03     0.7325E+03     0.8766E+03     0.1016E+04     0.1128E+04     0.1177E+04     0.1128E+04     0.1016E+04     0.8766E+03     0.7325E+03     0.5968E+03     0.4752E+03     0.3694E+03     0.2791E+03     0.2030E+03     0.1396E+03     0.8706E+02     0.4398E+02     0.8925E+01    -0.1932E+02    -0.4182E+02    -0.5933E+02    -0.7248E+02    -0.8184E+02    -0.8817E+02    -0.9220E+02    -0.9463E+02    -0.9598E+02    -0.9664E+02    -0.9684E+02    -0.9675E+02    -0.9649E+02    -0.9612E+02    -0.9570E+02    -0.9525E+02    -0.9480E+02    -0.9435E+02    -0.9392E+02    -0.9350E+02    -0.9310E+02    -0.9271E+02    -0.9234E+02    -0.9198E+02    -0.9162E+02    -0.9128E+02    -0.9095E+02    -0.9063E+02    -0.9032E+02    -0.9002E+02    -0.8974E+02    -0.8948E+02    -0.8925E+02    -0.8905E+02    -0.8891E+02    -0.8882E+02    -0.8882E+02
    -0.8882E+02    -0.8882E+02    -0.8891E+02    -0.8905E+02    -0.8925E+02    -0.8948E+02    -0.8974E+02    -0.9002E+02    -0.9031E+02    -0.9062E+02    -0.9093E+02    -0.9126E+02    -0.9159E+02    -0.9193E+02    -0.9228E+02    -0.9264E+02    -0.9301E+02    -0.9338E+02    -0.9376E+02    -0.9414E+02    -0.9452E+02    -0.9488E+02    -0.9521E+02    -0.9546E+02    -0.9560E+02    -0.9555E+02    -0.9521E+02    -0.9440E+02    -0.9290E+02    -0.9036E+02    -0.8629E+02    -0.8013E+02    -0.7129E+02    -0.5918E+02    -0.4338E+02    -0.2348E+02     0.9784E+00     0.3065E+02     0.6623E+02     0.1084E+03     0.1577E+03     0.2146E+03     0.2791E+03     0.3508E+03     0.4279E+03     0.5075E+03     0.5845E+03     0.6514E+03     0.6985E+03     0.7160E+03     0.6985E+03     0.6514E+03     0.5845E+03     0.5075E+03     0.4279E+03     0.3507E+03     0.2791E+03     0.2145E+03     0.1576E+03     0.1083E+03     0.6615E+02     0.3057E+02     0.8893E+00    -0.2357E+02    -0.4347E+02    -0.5927E+02    -0.7137E+02    -0.8021E+02    -0.8636E+02    -0.9042E+02    -0.9296E+02    -0.9446E+02    -0.9527E+02    -0.9561E+02    -0.9566E+02    -0.9553E+02    -0.9527E+02    -0.9495E+02    -0.9460E+02    -0.9422E+02    -0.9384E+02    -0.9347E+02    -0.9310E+02    -0.9274E+02    -0.9239E+02    -0.9205E+02    -0.9172E+02    -0.9139E+02    -0.9107E+02    -0.9076E+02    -0.9046E+02    -0.9016E+02    -0.8988E+02    -0.8962E+02    -0.8937E+02    -0.8915E+02    -0.8897E+02    -0.8883E+02    -0.8875E+02    -0.8875E+02
    -0.8871E+02    -0.8871E+02    -0.8879E+02    -0.8893E+02    -0.8911E+02    -0.8932E+02    -0.8956E+02    -0.8981E+02    -0.9008E+02    -0.9036E+02    -0.9065E+02    -0.9095E+02    -0.9125E+02    -0.9155E+02    -0.9186E+02    -0.9217E+02    -0.9249E+02    -0.9280E+02    -0.9311E+02    -0.9341E+02    -0.9370E+02    -0.9396E+02    -0.9416E+02    -0.9429E+02    -0.9428E+02    -0.9407E+02    -0.9355E+02    -0.9257E+02    -0.9090E+02    -0.8824E+02    -0.8420E+02    -0.7834E+02    -0.7019E+02    -0.5935E+02    -0.4554E+02    -0.2854E+02    -0.8138E+01     0.1599E+02     0.4415E+02     0.7654E+02     0.1132E+03     0.1541E+03     0.1986E+03     0.2458E+03     0.2941E+03     0.3413E+03     0.3842E+03     0.4192E+03     0.4424E+03     0.4505E+03     0.4424E+03     0.4192E+03     0.3842E+03     0.3413E+03     0.2941E+03     0.2458E+03     0.1985E+03     0.1540E+03     0.1132E+03     0.7646E+02     0.4406E+02     0.1591E+02    -0.8227E+01    -0.2864E+02    -0.4563E+02    -0.5944E+02    -0.7027E+02    -0.7842E+02    -0.8427E+02    -0.8831E+02    -0.9097E+02    -0.9263E+02    -0.9361E+02    -0.9413E+02    -0.9434E+02    -0.9435E+02    -0.9423E+02    -0.9403E+02    -0.9377E+02    -0.9349E+02    -0.9319E+02    -0.9289E+02    -0.9258E+02    -0.9227E+02    -0.9197E+02    -0.9166E+02    -0.9137E+02    -0.9107E+02    -0.9079E+02    -0.9050E+02    -0.9023E+02    -0.8996E+02    -0.8970E+02    -0.8945E+02    -0.8923E+02    -0.8902E+02    -0.8885E+02    -0.8872E+02    -0.8865E+02    -0.8865E+02
    -0.8858E+02    -0.8858E+02    -0.8865E+02    -0.8878E+02    -0.8894E+02    -0.8913E+02    -0.8934E+02    -0.8957E+02    -0.8981E+02    -0.9006E+02    -0.9031E+02    -0.9057E+02    -0.9083E+02    -0.9109E+02    -0.9135E+02    -0.9161E+02    -0.9187E+02    -0.9211E+02    -0.9235E+02    -0.9257E+02    -0.9276E+02    -0.9290E+02    -0.9298E+02    -0.9297E+02    -0.9280E+02    -0.9242E+02    -0.9172E+02    -0.9056E+02    -0.8874E+02    -0.8602E+02    -0.8208E+02    -0.7661E+02    -0.6926E+02    -0.5976E+02    -0.4797E+02    -0.3380E+02    -0.1718E+02     0.1963E+01     0.2370E+02     0.4802E+02     0.7477E+02     0.1036E+03     0.1340E+03     0.1651E+03     0.1957E+03     0.2245E+03     0.2496E+03     0.2694E+03     0.2821E+03     0.2865E+03     0.2821E+03     0.2694E+03     0.2496E+03     0.2244E+03     0.1957E+03     0.1650E+03     0.1339E+03     0.1036E+03     0.7470E+02     0.4795E+02     0.2362E+02     0.1877E+01    -0.1727E+02    -0.3389E+02    -0.4807E+02    -0.5986E+02    -0.6935E+02    -0.7669E+02    -0.8216E+02    -0.8609E+02    -0.8881E+02    -0.9063E+02    -0.9179E+02    -0.9248E+02    -0.9286E+02    -0.9303E+02    -0.9305E+02    -0.9297E+02    -0.9283E+02    -0.9264E+02    -0.9243E+02    -0.9220E+02    -0.9196E+02    -0.9171E+02    -0.9146E+02    -0.9120E+02    -0.9095E+02    -0.9069E+02    -0.9044E+02    -0.9019E+02    -0.8994E+02    -0.8970E+02    -0.8947E+02    -0.8925E+02    -0.8905E+02    -0.8887E+02    -0.8871E+02    -0.8860E+02    -0.8853E+02    -0.8853E+02
    -0.8843E+02    -0.8843E+02    -0.8849E+02    -0.8860E+02    -0.8874E+02    -0.8891E+02    -0.8909E+02    -0.8929E+02    -0.8950E+02    -0.8971E+02    -0.8992E+02    -0.9014E+02    -0.9036E+02    -0.9057E+02    -0.9078E+02    -0.9098E+02    -0.9117E+02    -0.9135E+02    -0.9151E+02    -0.9164E+02    -0.9173E+02    -0.9176E+02    -0.9171E+02    -0.9156E+02    -0.9124E+02    -0.9069E+02    -0.8982E+02    -0.8851E+02    -0.8659E+02    -0.8387E+02    -0.8013E+02    -0.7511E+02    -0.6859E+02    -0.6042E+02    -0.5050E+02    -0.3885E+02    -0.2548E+02    -0.1047E+02     0.6151E+01     0.2426E+02     0.4366E+02     0.6402E+02     0.8488E+02     0.1056E+03     0.1255E+03     0.1436E+03     0.1591E+03     0.1710E+03     0.1785E+03     0.1810E+03     0.1784E+03     0.1710E+03     0.1591E+03     0.1436E+03     0.1255E+03     0.1056E+03     0.8482E+02     0.6396E+02     0.4360E+02     0.2419E+02     0.6070E+01    -0.1055E+02    -0.2557E+02    -0.3894E+02    -0.5059E+02    -0.6051E+02    -0.6868E+02    -0.7520E+02    -0.8021E+02    -0.8395E+02    -0.8666E+02    -0.8858E+02    -0.8989E+02    -0.9075E+02    -0.9130E+02    -0.9162E+02    -0.9178E+02    -0.9183E+02    -0.9180E+02    -0.9171E+02    -0.9159E+02    -0.9143E+02    -0.9126E+02    -0.9107E+02    -0.9088E+02    -0.9068E+02    -0.9047E+02    -0.9026E+02    -0.9004E+02    -0.8983E+02    -0.8962E+02    -0.8942E+02    -0.8922E+02    -0.8903E+02    -0.8885E+02    -0.8869E+02    -0.8855E+02    -0.8845E+02    -0.8839E+02    -0.8839E+02
    -0.8827E+02    -0.8827E+02    -0.8832E+02    -0.8841E+02    -0.8853E+02    -0.8867E+02    -0.8882E+02    -0.8898E+02    -0.8915E+02    -0.8933E+02    -0.8950E+02    -0.8967E+02    -0.8984E+02    -0.9000E+02    -0.9015E+02    -0.9030E+02    -0.9042E+02    -0.9053E+02    -0.9060E+02    -0.9064E+02    -0.9063E+02    -0.9056E+02    -0.9039E+02    -0.9010E+02    -0.8964E+02    -0.8895E+02    -0.8795E+02    -0.8654E+02    -0.8459E+02    -0.8196E+02    -0.7847E+02    -0.7395E+02    -0.6826E+02    -0.6130E+02    -0.5304E+02    -0.4353E+02    -0.3284E+02    -0.2107E+02    -0.8351E+01     0.5186E+01     0.1935E+02     0.3386E+02     0.4840E+02     0.6253E+02     0.7578E+02     0.8763E+02     0.9755E+02     0.1051E+03     0.1097E+03     0.1113E+03     0.1097E+03     0.1050E+03     0.9753E+02     0.8760E+02     0.7574E+02     0.6248E+02     0.4834E+02     0.3380E+02     0.1928E+02     0.5112E+01    -0.8430E+01    -0.2115E+02    -0.3293E+02    -0.4362E+02    -0.5313E+02    -0.6139E+02    -0.6835E+02    -0.7404E+02    -0.7855E+02    -0.8204E+02    -0.8467E+02    -0.8661E+02    -0.8802E+02    -0.8902E+02    -0.8971E+02    -0.9017E+02    -0.9046E+02    -0.9063E+02    -0.9071E+02    -0.9072E+02    -0.9068E+02    -0.9061E+02    -0.9051E+02    -0.9039E+02    -0.9025E+02    -0.9010E+02    -0.8995E+02    -0.8978E+02    -0.8961E+02    -0.8944E+02    -0.8927E+02    -0.8910E+02    -0.8894E+02    -0.8878E+02    -0.8863E+02    -0.8849E+02    -0.8838E+02    -0.8829E+02    -0.8824E+02    -0.8824E+02
    -0.8810E+02    -0.8810E+02    -0.8814E+02    -0.8821E+02    -0.8831E+02    -0.8842E+02    -0.8854E+02    -0.8867E+02    -0.8880E+02    -0.8893E+02    -0.8906E+02    -0.8918E+02    -0.8930E+02    -0.8941E+02    -0.8951E+02    -0.8958E+02    -0.8964E+02    -0.8967E+02    -0.8967E+02    -0.8963E+02    -0.8952E+02    -0.8935E+02    -0.8907E+02    -0.8867E+02    -0.8809E+02    -0.8730E+02    -0.8622E+02    -0.8478E+02    -0.8287E+02    -0.8039E+02    -0.7720E+02    -0.7321E+02    -0.6829E+02    -0.6242E+02    -0.5558E+02    -0.4785E+02    -0.3929E+02    -0.3004E+02    -0.2022E+02    -0.9985E+01     0.4978E+00     0.1103E+02     0.2137E+02     0.3125E+02     0.4035E+02     0.4836E+02     0.5499E+02     0.5994E+02     0.6300E+02     0.6404E+02     0.6300E+02     0.5992E+02     0.5496E+02     0.4833E+02     0.4031E+02     0.3120E+02     0.2132E+02     0.1097E+02     0.4324E+00    -0.1006E+02    -0.2029E+02    -0.3012E+02    -0.3938E+02    -0.4794E+02    -0.5568E+02    -0.6251E+02    -0.6838E+02    -0.7329E+02    -0.7729E+02    -0.8047E+02    -0.8295E+02    -0.8485E+02    -0.8629E+02    -0.8737E+02    -0.8816E+02    -0.8873E+02    -0.8914E+02    -0.8942E+02    -0.8960E+02    -0.8970E+02    -0.8975E+02    -0.8976E+02    -0.8973E+02    -0.8967E+02    -0.8960E+02    -0.8950E+02    -0.8940E+02    -0.8928E+02    -0.8916E+02    -0.8903E+02    -0.8890E+02    -0.8877E+02    -0.8864E+02    -0.8851E+02    -0.8839E+02    -0.8829E+02    -0.8819E+02    -0.8812E+02    -0.8808E+02    -0.8808E+02
    -0.8793E+02    -0.8793E+02    -0.8796E+02    -0.8801E+02    -0.8808E+02    -0.8816E+02    -0.8825E+02    -0.8835E+02    -0.8844E+02    -0.8853E+02    -0.8861E+02    -0.8869E+02    -0.8876E+02    -0.8882E+02    -0.8885E+02    -0.8887E+02    -0.8887E+02    -0.8883E+02    -0.8876E+02    -0.8863E+02    -0.8845E+02    -0.8818E+02    -0.8782E+02    -0.8733E+02    -0.8669E+02    -0.8584E+02    -0.8473E+02    -0.8331E+02    -0.8150E+02    -0.7922E+02    -0.7637E+02    -0.7289E+02    -0.6870E+02    -0.6379E+02    -0.5816E+02    -0.5188E+02    -0.4503E+02    -0.3771E+02    -0.3005E+02    -0.2219E+02    -0.1428E+02    -0.6469E+01     0.1075E+01     0.8167E+01     0.1461E+02     0.2022E+02     0.2481E+02     0.2821E+02     0.3030E+02     0.3101E+02     0.3030E+02     0.2820E+02     0.2479E+02     0.2019E+02     0.1458E+02     0.8124E+01     0.1025E+01    -0.6525E+01    -0.1434E+02    -0.2226E+02    -0.3012E+02    -0.3779E+02    -0.4511E+02    -0.5197E+02    -0.5825E+02    -0.6387E+02    -0.6878E+02    -0.7297E+02    -0.7645E+02    -0.7929E+02    -0.8158E+02    -0.8339E+02    -0.8480E+02    -0.8591E+02    -0.8675E+02    -0.8740E+02    -0.8789E+02    -0.8825E+02    -0.8852E+02    -0.8870E+02    -0.8883E+02    -0.8891E+02    -0.8895E+02    -0.8896E+02    -0.8894E+02    -0.8890E+02    -0.8885E+02    -0.8878E+02    -0.8871E+02    -0.8862E+02    -0.8853E+02    -0.8844E+02    -0.8834E+02    -0.8825E+02    -0.8816E+02    -0.8808E+02    -0.8801E+02    -0.8795E+02    -0.8792E+02    -0.8792E+02
    -0.8776E+02    -0.8776E+02    -0.8778E+02    -0.8782E+02    -0.8786E+02    -0.8792E+02    -0.8797E+02    -0.8803E+02    -0.8809E+02    -0.8814E+02    -0.8818E+02    -0.8821E+02    -0.8824E+02    -0.8824E+02    -0.8823E+02    -0.8819E+02    -0.8813E+02    -0.8803E+02    -0.8789E+02    -0.8770E+02    -0.8745E+02    -0.8712E+02    -0.8670E+02    -0.8616E+02    -0.8548E+02    -0.8461E+02    -0.8353E+02    -0.8218E+02    -0.8051E+02    -0.7846E+02    -0.7596E+02    -0.7297E+02    -0.6945E+02    -0.6538E+02    -0.6078E+02    -0.5570E+02    -0.5021E+02    -0.4441E+02    -0.3839E+02    -0.3228E+02    -0.2619E+02    -0.2025E+02    -0.1460E+02    -0.9355E+01    -0.4643E+01    -0.5843E+00     0.2706E+01     0.5131E+01     0.6616E+01     0.7114E+01     0.6609E+01     0.5117E+01     0.2685E+01    -0.6116E+00    -0.4676E+01    -0.9396E+01    -0.1465E+02    -0.2031E+02    -0.2625E+02    -0.3234E+02    -0.3846E+02    -0.4448E+02    -0.5029E+02    -0.5578E+02    -0.6086E+02    -0.6546E+02    -0.6953E+02    -0.7305E+02    -0.7604E+02    -0.7853E+02    -0.8058E+02    -0.8225E+02    -0.8360E+02    -0.8468E+02    -0.8554E+02    -0.8623E+02    -0.8677E+02    -0.8719E+02    -0.8752E+02    -0.8777E+02    -0.8796E+02    -0.8810E+02    -0.8820E+02    -0.8827E+02    -0.8830E+02    -0.8832E+02    -0.8831E+02    -0.8829E+02    -0.8826E+02    -0.8822E+02    -0.8817E+02    -0.8811E+02    -0.8805E+02    -0.8799E+02    -0.8793E+02    -0.8787E+02    -0.8782E+02    -0.8779E+02    -0.8776E+02    -0.8776E+02
    -0.8760E+02    -0.8760E+02    -0.8761E+02    -0.8763E+02    -0.8766E+02    -0.8768E+02    -0.8771E+02    -0.8774E+02    -0.8776E+02    -0.8777E+02    -0.8777E+02    -0.8777E+02    -0.8774E+02    -0.8771E+02    -0.8765E+02    -0.8756E+02    -0.8745E+02    -0.8730E+02    -0.8711E+02    -0.8687E+02    -0.8658E+02    -0.8621E+02    -0.8575E+02    -0.8519E+02    -0.8450E+02    -0.8365E+02    -0.8263E+02    -0.8138E+02    -0.7987E+02    -0.7807E+02    -0.7592E+02    -0.7340E+02    -0.7047E+02    -0.6714E+02    -0.6342E+02    -0.5934E+02    -0.5496E+02    -0.5036E+02    -0.4562E+02    -0.4084E+02    -0.3610E+02    -0.3151E+02    -0.2717E+02    -0.2318E+02    -0.1963E+02    -0.1659E+02    -0.1415E+02    -0.1236E+02    -0.1126E+02    -0.1090E+02    -0.1127E+02    -0.1237E+02    -0.1417E+02    -0.1662E+02    -0.1966E+02    -0.2322E+02    -0.2722E+02    -0.3156E+02    -0.3616E+02    -0.4090E+02    -0.4569E+02    -0.5043E+02    -0.5503E+02    -0.5941E+02    -0.6349E+02    -0.6721E+02    -0.7054E+02    -0.7347E+02    -0.7599E+02    -0.7813E+02    -0.7994E+02    -0.8144E+02    -0.8269E+02    -0.8371E+02    -0.8456E+02    -0.8525E+02    -0.8581E+02    -0.8627E+02    -0.8664E+02    -0.8694E+02    -0.8717E+02    -0.8736E+02    -0.8751E+02    -0.8763E+02    -0.8771E+02    -0.8777E+02    -0.8781E+02    -0.8783E+02    -0.8784E+02    -0.8784E+02    -0.8782E+02    -0.8780E+02    -0.8777E+02    -0.8774E+02    -0.8771E+02    -0.8768E+02    -0.8765E+02    -0.8763E+02    -0.8761E+02    -0.8761E+02
    -0.8745E+02    -0.8745E+02    -0.8745E+02    -0.8746E+02    -0.8746E+02    -0.8747E+02    -0.8747E+02    -0.8746E+02    -0.8745E+02    -0.8743E+02    -0.8740E+02    -0.8736E+02    -0.8730E+02    -0.8722E+02    -0.8712E+02    -0.8700E+02    -0.8685E+02    -0.8666E+02    -0.8644E+02    -0.8617E+02    -0.8584E+02    -0.8545E+02    -0.8498E+02    -0.8441E+02    -0.8374E+02    -0.8295E+02    -0.8200E+02    -0.8087E+02    -0.7955E+02    -0.7799E+02    -0.7617E+02    -0.7407E+02    -0.7168E+02    -0.6899E+02    -0.6601E+02    -0.6276E+02    -0.5930E+02    -0.5568E+02    -0.5196E+02    -0.4822E+02    -0.4453E+02    -0.4097E+02    -0.3762E+02    -0.3454E+02    -0.3180E+02    -0.2947E+02    -0.2760E+02    -0.2623E+02    -0.2540E+02    -0.2512E+02    -0.2541E+02    -0.2624E+02    -0.2762E+02    -0.2949E+02    -0.3183E+02    -0.3457E+02    -0.3766E+02    -0.4102E+02    -0.4458E+02    -0.4827E+02    -0.5202E+02    -0.5574E+02    -0.5936E+02    -0.6282E+02    -0.6607E+02    -0.6905E+02    -0.7174E+02    -0.7413E+02    -0.7623E+02    -0.7805E+02    -0.7960E+02    -0.8093E+02    -0.8205E+02    -0.8300E+02    -0.8380E+02    -0.8447E+02    -0.8503E+02    -0.8550E+02    -0.8589E+02    -0.8622E+02    -0.8649E+02    -0.8672E+02    -0.8690E+02    -0.8706E+02    -0.8718E+02    -0.8728E+02    -0.8735E+02    -0.8741E+02    -0.8746E+02    -0.8749E+02    -0.8750E+02    -0.8751E+02    -0.8752E+02    -0.8751E+02    -0.8751E+02    -0.8750E+02    -0.8749E+02    -0.8748E+02    -0.8747E+02    -0.8747E+02
    -0.8731E+02    -0.8731E+02    -0.8731E+02    -0.8730E+02    -0.8729E+02    -0.8727E+02    -0.8725E+02    -0.8722E+02    -0.8718E+02    -0.8713E+02    -0.8707E+02    -0.8700E+02    -0.8691E+02    -0.8680E+02    -0.8667E+02    -0.8652E+02    -0.8634E+02    -0.8613E+02    -0.8588E+02    -0.8559E+02    -0.8524E+02    -0.8484E+02    -0.8438E+02    -0.8383E+02    -0.8320E+02    -0.8246E+02    -0.8161E+02    -0.8061E+02    -0.7946E+02    -0.7814E+02    -0.7662E+02    -0.7490E+02    -0.7297E+02    -0.7082E+02    -0.6846E+02    -0.6591E+02    -0.6321E+02    -0.6039E+02    -0.5750E+02    -0.5459E+02    -0.5174E+02    -0.4898E+02    -0.4639E+02    -0.4402E+02    -0.4192E+02    -0.4013E+02    -0.3870E+02    -0.3765E+02    -0.3701E+02    -0.3680E+02    -0.3702E+02    -0.3766E+02    -0.3871E+02    -0.4015E+02    -0.4194E+02    -0.4405E+02    -0.4643E+02    -0.4902E+02    -0.5178E+02    -0.5464E+02    -0.5754E+02    -0.6044E+02    -0.6326E+02    -0.6597E+02    -0.6851E+02    -0.7087E+02    -0.7302E+02    -0.7496E+02    -0.7667E+02    -0.7819E+02    -0.7951E+02    -0.8066E+02    -0.8165E+02    -0.8251E+02    -0.8324E+02    -0.8388E+02    -0.8442E+02    -0.8489E+02    -0.8529E+02    -0.8563E+02    -0.8592E+02    -0.8617E+02    -0.8638E+02    -0.8656E+02    -0.8672E+02    -0.8684E+02    -0.8695E+02    -0.8704E+02    -0.8711E+02    -0.8717E+02    -0.8722E+02    -0.8726E+02    -0.8729E+02    -0.8731E+02    -0.8732E+02    -0.8733E+02    -0.8734E+02    -0.8734E+02    -0.8734E+02    -0.8734E+02
    -0.8719E+02    -0.8719E+02    -0.8718E+02    -0.8716E+02    -0.8714E+02    -0.8710E+02    -0.8706E+02    -0.8701E+02    -0.8695E+02    -0.8688E+02    -0.8679E+02    -0.8669E+02    -0.8658E+02    -0.8645E+02    -0.8630E+02    -0.8612E+02    -0.8592E+02    -0.8569E+02    -0.8543E+02    -0.8513E+02    -0.8478E+02    -0.8439E+02    -0.8394E+02    -0.8343E+02    -0.8284E+02    -0.8217E+02    -0.8141E+02    -0.8054E+02    -0.7956E+02    -0.7845E+02    -0.7720E+02    -0.7580E+02    -0.7425E+02    -0.7255E+02    -0.7071E+02    -0.6873E+02    -0.6664E+02    -0.6447E+02    -0.6226E+02    -0.6003E+02    -0.5784E+02    -0.5574E+02    -0.5375E+02    -0.5194E+02    -0.5033E+02    -0.4896E+02    -0.4787E+02    -0.4707E+02    -0.4658E+02    -0.4642E+02    -0.4658E+02    -0.4708E+02    -0.4788E+02    -0.4898E+02    -0.5035E+02    -0.5196E+02    -0.5378E+02    -0.5577E+02    -0.5788E+02    -0.6007E+02    -0.6230E+02    -0.6452E+02    -0.6669E+02    -0.6877E+02    -0.7075E+02    -0.7260E+02    -0.7429E+02    -0.7584E+02    -0.7724E+02    -0.7849E+02    -0.7960E+02    -0.8058E+02    -0.8144E+02    -0.8221E+02    -0.8287E+02    -0.8346E+02    -0.8397E+02    -0.8442E+02    -0.8482E+02    -0.8516E+02    -0.8546E+02    -0.8572E+02    -0.8595E+02    -0.8615E+02    -0.8633E+02    -0.8648E+02    -0.8661E+02    -0.8672E+02    -0.8682E+02    -0.8690E+02    -0.8697E+02    -0.8703E+02    -0.8708E+02    -0.8713E+02    -0.8716E+02    -0.8719E+02    -0.8721E+02    -0.8722E+02    -0.8723E+02    -0.8723E+02
    -0.8709E+02    -0.8709E+02    -0.8708E+02    -0.8705E+02    -0.8701E+02    -0.8696E+02    -0.8690E+02    -0.8683E+02    -0.8675E+02    -0.8666E+02    -0.8656E+02    -0.8644E+02    -0.8631E+02    -0.8616E+02    -0.8599E+02    -0.8580E+02    -0.8559E+02    -0.8535E+02    -0.8508E+02    -0.8478E+02    -0.8445E+02    -0.8407E+02    -0.8364E+02    -0.8316E+02    -0.8263E+02    -0.8203E+02    -0.8136E+02    -0.8061E+02    -0.7977E+02    -0.7885E+02    -0.7782E+02    -0.7670E+02    -0.7546E+02    -0.7413E+02    -0.7270E+02    -0.7118E+02    -0.6958E+02    -0.6793E+02    -0.6626E+02    -0.6458E+02    -0.6293E+02    -0.6134E+02    -0.5984E+02    -0.5847E+02    -0.5726E+02    -0.5622E+02    -0.5540E+02    -0.5479E+02    -0.5442E+02    -0.5430E+02    -0.5443E+02    -0.5480E+02    -0.5541E+02    -0.5624E+02    -0.5727E+02    -0.5849E+02    -0.5986E+02    -0.6136E+02    -0.6295E+02    -0.6461E+02    -0.6629E+02    -0.6797E+02    -0.6961E+02    -0.7121E+02    -0.7273E+02    -0.7416E+02    -0.7550E+02    -0.7673E+02    -0.7785E+02    -0.7888E+02    -0.7980E+02    -0.8064E+02    -0.8139E+02    -0.8206E+02    -0.8265E+02    -0.8319E+02    -0.8367E+02    -0.8409E+02    -0.8447E+02    -0.8481E+02    -0.8511E+02    -0.8537E+02    -0.8561E+02    -0.8582E+02    -0.8601E+02    -0.8618E+02    -0.8632E+02    -0.8646E+02    -0.8657E+02    -0.8667E+02    -0.8676E+02    -0.8684E+02    -0.8691E+02    -0.8697E+02    -0.8702E+02    -0.8706E+02    -0.8710E+02    -0.8712E+02    -0.8713E+02    -0.8713E+02
    -0.8701E+02    -0.8701E+02    -0.8699E+02    -0.8695E+02    -0.8690E+02    -0.8684E+02    -0.8677E+02    -0.8669E+02    -0.8659E+02    -0.8649E+02    -0.8637E+02    -0.8624E+02    -0.8610E+02    -0.8593E+02    -0.8576E+02    -0.8556E+02    -0.8534E+02    -0.8510E+02    -0.8483E+02    -0.8454E+02    -0.8421E+02    -0.8386E+02    -0.8346E+02    -0.8302E+02    -0.8254E+02    -0.8200E+02    -0.8142E+02    -0.8077E+02    -0.8007E+02    -0.7930E+02    -0.7846E+02    -0.7755E+02    -0.7657E+02    -0.7552E+02    -0.7441E+02    -0.7325E+02    -0.7204E+02    -0.7079E+02    -0.6953E+02    -0.6828E+02    -0.6705E+02    -0.6587E+02    -0.6476E+02    -0.6374E+02    -0.6284E+02    -0.6207E+02    -0.6146E+02    -0.6101E+02    -0.6073E+02    -0.6064E+02    -0.6074E+02    -0.6101E+02    -0.6146E+02    -0.6208E+02    -0.6285E+02    -0.6375E+02    -0.6477E+02    -0.6588E+02    -0.6707E+02    -0.6830E+02    -0.6956E+02    -0.7081E+02    -0.7206E+02    -0.7327E+02    -0.7444E+02    -0.7555E+02    -0.7659E+02    -0.7757E+02    -0.7848E+02    -0.7932E+02    -0.8009E+02    -0.8079E+02    -0.8144E+02    -0.8202E+02    -0.8256E+02    -0.8304E+02    -0.8347E+02    -0.8387E+02    -0.8423E+02    -0.8455E+02    -0.8485E+02    -0.8511E+02    -0.8535E+02    -0.8557E+02    -0.8576E+02    -0.8594E+02    -0.8610E+02    -0.8624E+02    -0.8637E+02    -0.8649E+02    -0.8659E+02    -0.8669E+02    -0.8677E+02    -0.8684E+02    -0.8691E+02    -0.8696E+02    -0.8700E+02    -0.8703E+02    -0.8705E+02    -0.8705E+02
    -0.8694E+02    -0.8694E+02    -0.8692E+02    -0.8688E+02    -0.8682E+02    -0.8675E+02    -0.8667E+02    -0.8657E+02    -0.8647E+02    -0.8635E+02    -0.8623E+02    -0.8609E+02    -0.8593E+02    -0.8576E+02    -0.8558E+02    -0.8538E+02    -0.8516E+02    -0.8493E+02    -0.8467E+02    -0.8438E+02    -0.8408E+02    -0.8374E+02    -0.8337E+02    -0.8297E+02    -0.8254E+02    -0.8207E+02    -0.8156E+02    -0.8101E+02    -0.8041E+02    -0.7977E+02    -0.7908E+02    -0.7834E+02    -0.7756E+02    -0.7674E+02    -0.7587E+02    -0.7498E+02    -0.7405E+02    -0.7311E+02    -0.7217E+02    -0.7123E+02    -0.7032E+02    -0.6945E+02    -0.6863E+02    -0.6789E+02    -0.6723E+02    -0.6666E+02    -0.6621E+02    -0.6589E+02    -0.6569E+02    -0.6562E+02    -0.6569E+02    -0.6589E+02    -0.6622E+02    -0.6667E+02    -0.6723E+02    -0.6790E+02    -0.6864E+02    -0.6946E+02    -0.7034E+02    -0.7125E+02    -0.7218E+02    -0.7313E+02    -0.7407E+02    -0.7499E+02    -0.7589E+02    -0.7675E+02    -0.7758E+02    -0.7836E+02    -0.7909E+02    -0.7978E+02    -0.8042E+02    -0.8102E+02    -0.8157E+02    -0.8208E+02    -0.8255E+02    -0.8298E+02    -0.8338E+02    -0.8374E+02    -0.8408E+02    -0.8439E+02    -0.8467E+02    -0.8493E+02    -0.8516E+02    -0.8538E+02    -0.8558E+02    -0.8576E+02    -0.8592E+02    -0.8608E+02    -0.8621E+02    -0.8634E+02    -0.8646E+02    -0.8656E+02    -0.8666E+02    -0.8674E+02    -0.8681E+02    -0.8688E+02    -0.8693E+02    -0.8696E+02    -0.8698E+02    -0.8698E+02
    -0.8689E+02    -0.8689E+02    -0.8686E+02    -0.8682E+02    -0.8676E+02    -0.8668E+02    -0.8659E+02    -0.8649E+02    -0.8638E+02    -0.8625E+02    -0.8612E+02    -0.8597E+02    -0.8582E+02    -0.8565E+02    -0.8546E+02    -0.8526E+02    -0.8505E+02    -0.8482E+02    -0.8457E+02    -0.8430E+02    -0.8401E+02    -0.8370E+02    -0.8336E+02    -0.8300E+02    -0.8261E+02    -0.8220E+02    -0.8175E+02    -0.8128E+02    -0.8077E+02    -0.8024E+02    -0.7967E+02    -0.7907E+02    -0.7844E+02    -0.7778E+02    -0.7711E+02    -0.7641E+02    -0.7570E+02    -0.7499E+02    -0.7427E+02    -0.7357E+02    -0.7290E+02    -0.7225E+02    -0.7165E+02    -0.7110E+02    -0.7062E+02    -0.7021E+02    -0.6988E+02    -0.6964E+02    -0.6950E+02    -0.6945E+02    -0.6950E+02    -0.6964E+02    -0.6988E+02    -0.7021E+02    -0.7062E+02    -0.7111E+02    -0.7166E+02    -0.7226E+02    -0.7290E+02    -0.7358E+02    -0.7428E+02    -0.7499E+02    -0.7571E+02    -0.7642E+02    -0.7711E+02    -0.7779E+02    -0.7845E+02    -0.7907E+02    -0.7967E+02    -0.8024E+02    -0.8078E+02    -0.8128E+02    -0.8176E+02    -0.8220E+02    -0.8262E+02    -0.8300E+02    -0.8336E+02    -0.8370E+02    -0.8401E+02    -0.8429E+02    -0.8456E+02    -0.8481E+02    -0.8504E+02    -0.8525E+02    -0.8545E+02    -0.8563E+02    -0.8580E+02    -0.8595E+02    -0.8610E+02    -0.8623E+02    -0.8635E+02    -0.8647E+02    -0.8657E+02    -0.8666E+02    -0.8674E+02    -0.8681E+02    -0.8687E+02    -0.8691E+02    -0.8693E+02    -0.8693E+02
    -0.8685E+02    -0.8685E+02    -0.8682E+02    -0.8677E+02    -0.8671E+02    -0.8663E+02    -0.8653E+02    -0.8643E+02    -0.8631E+02    -0.8618E+02    -0.8605E+02    -0.8590E+02    -0.8574E+02    -0.8557E+02    -0.8539E+02    -0.8519E+02    -0.8499E+02    -0.8476E+02    -0.8453E+02    -0.8427E+02    -0.8400E+02    -0.8372E+02    -0.8341E+02    -0.8309E+02    -0.8274E+02    -0.8237E+02    -0.8199E+02    -0.8158E+02    -0.8115E+02    -0.8069E+02    -0.8022E+02    -0.7973E+02    -0.7922E+02    -0.7869E+02    -0.7815E+02    -0.7761E+02    -0.7705E+02    -0.7650E+02    -0.7596E+02    -0.7543E+02    -0.7492E+02    -0.7444E+02    -0.7399E+02    -0.7358E+02    -0.7323E+02    -0.7292E+02    -0.7268E+02    -0.7251E+02    -0.7240E+02    -0.7237E+02    -0.7240E+02    -0.7251E+02    -0.7268E+02    -0.7293E+02    -0.7323E+02    -0.7359E+02    -0.7399E+02    -0.7444E+02    -0.7492E+02    -0.7543E+02    -0.7596E+02    -0.7651E+02    -0.7706E+02    -0.7761E+02    -0.7816E+02    -0.7869E+02    -0.7922E+02    -0.7973E+02    -0.8022E+02    -0.8069E+02    -0.8114E+02    -0.8157E+02    -0.8198E+02    -0.8237E+02    -0.8273E+02    -0.8308E+02    -0.8340E+02    -0.8371E+02    -0.8399E+02    -0.8426E+02    -0.8451E+02    -0.8475E+02    -0.8497E+02    -0.8517E+02    -0.8537E+02    -0.8555E+02    -0.8571E+02    -0.8587E+02    -0.8602E+02    -0.8615E+02    -0.8628E+02    -0.8640E+02    -0.8650E+02    -0.8660E+02    -0.8669E+02    -0.8676E+02    -0.8682E+02    -0.8687E+02    -0.8689E+02    -0.8689E+02
    -0.8682E+02    -0.8682E+02    -0.8680E+02    -0.8675E+02    -0.8668E+02    -0.8659E+02    -0.8650E+02    -0.8639E+02    -0.8627E+02    -0.8614E+02    -0.8600E+02    -0.8586E+02    -0.8570E+02    -0.8553E+02    -0.8535E+02    -0.8517E+02    -0.8497E+02    -0.8475E+02    -0.8453E+02    -0.8429E+02    -0.8404E+02    -0.8378E+02    -0.8350E+02    -0.8321E+02    -0.8290E+02    -0.8258E+02    -0.8224E+02    -0.8189E+02    -0.8152E+02    -0.8113E+02    -0.8074E+02    -0.8033E+02    -0.7991E+02    -0.7948E+02    -0.7905E+02    -0.7861E+02    -0.7818E+02    -0.7775E+02    -0.7733E+02    -0.7692E+02    -0.7653E+02    -0.7616E+02    -0.7582E+02    -0.7551E+02    -0.7525E+02    -0.7502E+02    -0.7484E+02    -0.7471E+02    -0.7463E+02    -0.7461E+02    -0.7463E+02    -0.7471E+02    -0.7484E+02    -0.7502E+02    -0.7525E+02    -0.7552E+02    -0.7582E+02    -0.7616E+02    -0.7653E+02    -0.7692E+02    -0.7733E+02    -0.7775E+02    -0.7818E+02    -0.7861E+02    -0.7905E+02    -0.7948E+02    -0.7991E+02    -0.8033E+02    -0.8073E+02    -0.8113E+02    -0.8151E+02    -0.8188E+02    -0.8223E+02    -0.8257E+02    -0.8289E+02    -0.8320E+02    -0.8349E+02    -0.8377E+02    -0.8403E+02    -0.8427E+02    -0.8451E+02    -0.8473E+02    -0.8494E+02    -0.8514E+02    -0.8532E+02    -0.8550E+02    -0.8566E+02    -0.8582E+02    -0.8597E+02    -0.8610E+02    -0.8623E+02    -0.8635E+02    -0.8646E+02    -0.8656E+02    -0.8665E+02    -0.8673E+02    -0.8679E+02    -0.8684E+02    -0.8686E+02    -0.8686E+02
    -0.8681E+02    -0.8681E+02    -0.8678E+02    -0.8673E+02    -0.8666E+02    -0.8657E+02    -0.8648E+02    -0.8637E+02    -0.8625E+02    -0.8612E+02    -0.8598E+02    -0.8584E+02    -0.8568E+02    -0.8552E+02    -0.8535E+02    -0.8517E+02    -0.8498E+02    -0.8478E+02    -0.8457E+02    -0.8435E+02    -0.8412E+02    -0.8388E+02    -0.8363E+02    -0.8337E+02    -0.8309E+02    -0.8280E+02    -0.8251E+02    -0.8220E+02    -0.8188E+02    -0.8156E+02    -0.8122E+02    -0.8088E+02    -0.8053E+02    -0.8018E+02    -0.7983E+02    -0.7948E+02    -0.7913E+02    -0.7878E+02    -0.7845E+02    -0.7813E+02    -0.7783E+02    -0.7754E+02    -0.7728E+02    -0.7705E+02    -0.7684E+02    -0.7667E+02    -0.7653E+02    -0.7643E+02    -0.7637E+02    -0.7635E+02    -0.7637E+02    -0.7643E+02    -0.7653E+02    -0.7667E+02    -0.7684E+02    -0.7704E+02    -0.7728E+02    -0.7754E+02    -0.7782E+02    -0.7813E+02    -0.7845E+02    -0.7878E+02    -0.7912E+02    -0.7947E+02    -0.7982E+02    -0.8018E+02    -0.8053E+02    -0.8087E+02    -0.8121E+02    -0.8155E+02    -0.8187E+02    -0.8219E+02    -0.8249E+02    -0.8279E+02    -0.8307E+02    -0.8335E+02    -0.8361E+02    -0.8386E+02    -0.8410E+02    -0.8433E+02    -0.8454E+02    -0.8475E+02    -0.8495E+02    -0.8514E+02    -0.8531E+02    -0.8548E+02    -0.8564E+02    -0.8580E+02    -0.8594E+02    -0.8608E+02    -0.8620E+02    -0.8632E+02    -0.8644E+02    -0.8654E+02    -0.8663E+02    -0.8671E+02    -0.8677E+02    -0.8682E+02    -0.8685E+02    -0.8685E+02
    -0.8680E+02    -0.8680E+02    -0.8677E+02    -0.8672E+02    -0.8665E+02    -0.8657E+02    -0.8647E+02    -0.8636E+02    -0.8625E+02    -0.8612E+02    -0.8599E+02    -0.8584E+02    -0.8569E+02    -0.8554E+02    -0.8537E+02    -0.8520E+02    -0.8502E+02    -0.8484E+02    -0.8464E+02    -0.8444E+02    -0.8423E+02    -0.8400E+02    -0.8378E+02    -0.8354E+02    -0.8329E+02    -0.8304E+02    -0.8278E+02    -0.8251E+02    -0.8224E+02    -0.8196E+02    -0.8167E+02    -0.8139E+02    -0.8109E+02    -0.8080E+02    -0.8051E+02    -0.8022E+02    -0.7994E+02    -0.7966E+02    -0.7939E+02    -0.7914E+02    -0.7890E+02    -0.7867E+02    -0.7847E+02    -0.7828E+02    -0.7812E+02    -0.7799E+02    -0.7788E+02    -0.7781E+02    -0.7776E+02    -0.7774E+02    -0.7776E+02    -0.7781E+02    -0.7788E+02    -0.7799E+02    -0.7812E+02    -0.7828E+02    -0.7846E+02    -0.7867E+02    -0.7889E+02    -0.7913E+02    -0.7939E+02    -0.7965E+02    -0.7993E+02    -0.8021E+02    -0.8050E+02    -0.8079E+02    -0.8108E+02    -0.8137E+02    -0.8166E+02    -0.8195E+02    -0.8222E+02    -0.8250E+02    -0.8276E+02    -0.8302E+02    -0.8327E+02    -0.8352E+02    -0.8375E+02    -0.8398E+02    -0.8420E+02    -0.8441E+02    -0.8461E+02    -0.8480E+02    -0.8499E+02    -0.8516E+02    -0.8533E+02    -0.8549E+02    -0.8565E+02    -0.8580E+02    -0.8594E+02    -0.8607E+02    -0.8620E+02    -0.8631E+02    -0.8642E+02    -0.8653E+02    -0.8662E+02    -0.8670E+02    -0.8676E+02    -0.8681E+02    -0.8684E+02    -0.8684E+02
    -0.8680E+02    -0.8680E+02    -0.8677E+02    -0.8672E+02    -0.8666E+02    -0.8657E+02    -0.8648E+02    -0.8637E+02    -0.8626E+02    -0.8613E+02    -0.8600E+02    -0.8587E+02    -0.8572E+02    -0.8557E+02    -0.8542E+02    -0.8525E+02    -0.8509E+02    -0.8491E+02    -0.8473E+02    -0.8454E+02    -0.8435E+02    -0.8415E+02    -0.8394E+02    -0.8373E+02    -0.8351E+02    -0.8328E+02    -0.8305E+02    -0.8282E+02    -0.8258E+02    -0.8234E+02    -0.8210E+02    -0.8185E+02    -0.8160E+02    -0.8136E+02    -0.8112E+02    -0.8088E+02    -0.8064E+02    -0.8041E+02    -0.8020E+02    -0.7999E+02    -0.7979E+02    -0.7961E+02    -0.7945E+02    -0.7930E+02    -0.7918E+02    -0.7907E+02    -0.7899E+02    -0.7893E+02    -0.7889E+02    -0.7888E+02    -0.7889E+02    -0.7893E+02    -0.7899E+02    -0.7907E+02    -0.7917E+02    -0.7930E+02    -0.7945E+02    -0.7961E+02    -0.7979E+02    -0.7998E+02    -0.8019E+02    -0.8041E+02    -0.8063E+02    -0.8087E+02    -0.8110E+02    -0.8135E+02    -0.8159E+02    -0.8184E+02    -0.8208E+02    -0.8232E+02    -0.8256E+02    -0.8280E+02    -0.8303E+02    -0.8326E+02    -0.8348E+02    -0.8370E+02    -0.8391E+02    -0.8412E+02    -0.8432E+02    -0.8451E+02    -0.8469E+02    -0.8487E+02    -0.8505E+02    -0.8521E+02    -0.8537E+02    -0.8553E+02    -0.8567E+02    -0.8582E+02    -0.8595E+02    -0.8608E+02    -0.8620E+02    -0.8632E+02    -0.8643E+02    -0.8653E+02    -0.8662E+02    -0.8670E+02    -0.8676E+02    -0.8681E+02    -0.8683E+02    -0.8683E+02
    -0.8681E+02    -0.8681E+02    -0.8678E+02    -0.8673E+02    -0.8667E+02    -0.8658E+02    -0.8649E+02    -0.8639E+02    -0.8628E+02    -0.8616E+02    -0.8603E+02    -0.8590E+02    -0.8577E+02    -0.8562E+02    -0.8548E+02    -0.8532E+02    -0.8516E+02    -0.8500E+02    -0.8483E+02    -0.8466E+02    -0.8448E+02    -0.8430E+02    -0.8411E+02    -0.8392E+02    -0.8373E+02    -0.8353E+02    -0.8332E+02    -0.8312E+02    -0.8291E+02    -0.8270E+02    -0.8249E+02    -0.8228E+02    -0.8207E+02    -0.8186E+02    -0.8166E+02    -0.8145E+02    -0.8126E+02    -0.8107E+02    -0.8089E+02    -0.8072E+02    -0.8056E+02    -0.8041E+02    -0.8028E+02    -0.8016E+02    -0.8006E+02    -0.7997E+02    -0.7991E+02    -0.7986E+02    -0.7983E+02    -0.7982E+02    -0.7983E+02    -0.7986E+02    -0.7990E+02    -0.7997E+02    -0.8005E+02    -0.8016E+02    -0.8027E+02    -0.8041E+02    -0.8055E+02    -0.8071E+02    -0.8088E+02    -0.8106E+02    -0.8125E+02    -0.8144E+02    -0.8164E+02    -0.8185E+02    -0.8205E+02    -0.8226E+02    -0.8247E+02    -0.8268E+02    -0.8289E+02    -0.8309E+02    -0.8330E+02    -0.8350E+02    -0.8370E+02    -0.8389E+02    -0.8408E+02    -0.8427E+02    -0.8445E+02    -0.8462E+02    -0.8479E+02    -0.8496E+02    -0.8512E+02    -0.8528E+02    -0.8543E+02    -0.8557E+02    -0.8571E+02    -0.8585E+02    -0.8598E+02    -0.8610E+02    -0.8622E+02    -0.8633E+02    -0.8644E+02    -0.8654E+02    -0.8663E+02    -0.8670E+02    -0.8677E+02    -0.8681E+02    -0.8684E+02    -0.8684E+02
    -0.8682E+02    -0.8682E+02    -0.8680E+02    -0.8675E+02    -0.8668E+02    -0.8660E+02    -0.8651E+02    -0.8641E+02    -0.8631E+02    -0.8619E+02    -0.8607E+02    -0.8595E+02    -0.8582E+02    -0.8568E+02    -0.8554E+02    -0.8540E+02    -0.8525E+02    -0.8510E+02    -0.8495E+02    -0.8479E+02    -0.8463E+02    -0.8446E+02    -0.8429E+02    -0.8412E+02    -0.8394E+02    -0.8376E+02    -0.8358E+02    -0.8340E+02    -0.8322E+02    -0.8304E+02    -0.8285E+02    -0.8267E+02    -0.8249E+02    -0.8231E+02    -0.8214E+02    -0.8197E+02    -0.8181E+02    -0.8165E+02    -0.8150E+02    -0.8136E+02    -0.8122E+02    -0.8110E+02    -0.8099E+02    -0.8089E+02    -0.8081E+02    -0.8074E+02    -0.8068E+02    -0.8064E+02    -0.8062E+02    -0.8061E+02    -0.8062E+02    -0.8064E+02    -0.8068E+02    -0.8074E+02    -0.8081E+02    -0.8089E+02    -0.8098E+02    -0.8109E+02    -0.8121E+02    -0.8135E+02    -0.8149E+02    -0.8164E+02    -0.8179E+02    -0.8196E+02    -0.8213E+02    -0.8230E+02    -0.8247E+02    -0.8265E+02    -0.8283E+02    -0.8302E+02    -0.8320E+02    -0.8338E+02    -0.8356E+02    -0.8374E+02    -0.8391E+02    -0.8409E+02    -0.8426E+02    -0.8442E+02    -0.8459E+02    -0.8475E+02    -0.8491E+02    -0.8506E+02    -0.8521E+02    -0.8535E+02    -0.8550E+02    -0.8563E+02    -0.8577E+02    -0.8589E+02    -0.8602E+02    -0.8614E+02    -0.8625E+02    -0.8636E+02    -0.8646E+02    -0.8655E+02    -0.8664E+02    -0.8672E+02    -0.8678E+02    -0.8682E+02    -0.8685E+02    -0.8685E+02
    -0.8684E+02    -0.8684E+02    -0.8681E+02    -0.8677E+02    -0.8670E+02    -0.8663E+02    -0.8654E+02    -0.8645E+02    -0.8634E+02    -0.8623E+02    -0.8612E+02    -0.8600E+02    -0.8588E+02    -0.8575E+02    -0.8562E+02    -0.8549E+02    -0.8535E+02    -0.8521E+02    -0.8507E+02    -0.8492E+02    -0.8477E+02    -0.8462E+02    -0.8447E+02    -0.8431E+02    -0.8416E+02    -0.8400E+02    -0.8384E+02    -0.8368E+02    -0.8352E+02    -0.8336E+02    -0.8320E+02    -0.8304E+02    -0.8288E+02    -0.8273E+02    -0.8258E+02    -0.8243E+02    -0.8229E+02    -0.8216E+02    -0.8203E+02    -0.8191E+02    -0.8180E+02    -0.8170E+02    -0.8161E+02    -0.8153E+02    -0.8146E+02    -0.8140E+02    -0.8135E+02    -0.8132E+02    -0.8130E+02    -0.8129E+02    -0.8130E+02    -0.8132E+02    -0.8135E+02    -0.8140E+02    -0.8145E+02    -0.8152E+02    -0.8160E+02    -0.8169E+02    -0.8179E+02    -0.8190E+02    -0.8202E+02    -0.8215E+02    -0.8228E+02    -0.8242E+02    -0.8256E+02    -0.8271E+02    -0.8286E+02    -0.8302E+02    -0.8317E+02    -0.8333E+02    -0.8349E+02    -0.8365E+02    -0.8381E+02    -0.8397E+02    -0.8412E+02    -0.8428E+02    -0.8443E+02    -0.8459E+02    -0.8473E+02    -0.8488E+02    -0.8503E+02    -0.8517E+02    -0.8531E+02    -0.8544E+02    -0.8557E+02    -0.8570E+02    -0.8583E+02    -0.8595E+02    -0.8606E+02    -0.8618E+02    -0.8629E+02    -0.8639E+02    -0.8649E+02    -0.8658E+02    -0.8666E+02    -0.8673E+02    -0.8679E+02    -0.8684E+02    -0.8686E+02    -0.8686E+02
    -0.8686E+02    -0.8686E+02    -0.8683E+02    -0.8679E+02    -0.8673E+02    -0.8665E+02    -0.8657E+02    -0.8648E+02    -0.8638E+02    -0.8628E+02    -0.8617E+02    -0.8606E+02    -0.8595E+02    -0.8583E+02    -0.8571E+02    -0.8558E+02    -0.8545E+02    -0.8532E+02    -0.8519E+02    -0.8506E+02    -0.8492E+02    -0.8478E+02    -0.8465E+02    -0.8451E+02    -0.8436E+02    -0.8422E+02    -0.8408E+02    -0.8394E+02    -0.8379E+02    -0.8365E+02    -0.8351E+02    -0.8338E+02    -0.8324E+02    -0.8311E+02    -0.8298E+02    -0.8285E+02    -0.8273E+02    -0.8262E+02    -0.8251E+02    -0.8241E+02    -0.8232E+02    -0.8223E+02    -0.8215E+02    -0.8208E+02    -0.8202E+02    -0.8198E+02    -0.8194E+02    -0.8191E+02    -0.8189E+02    -0.8189E+02    -0.8189E+02    -0.8191E+02    -0.8193E+02    -0.8197E+02    -0.8202E+02    -0.8208E+02    -0.8214E+02    -0.8222E+02    -0.8231E+02    -0.8240E+02    -0.8250E+02    -0.8261E+02    -0.8272E+02    -0.8284E+02    -0.8296E+02    -0.8309E+02    -0.8322E+02    -0.8335E+02    -0.8349E+02    -0.8363E+02    -0.8377E+02    -0.8391E+02    -0.8405E+02    -0.8419E+02    -0.8433E+02    -0.8447E+02    -0.8461E+02    -0.8475E+02    -0.8488E+02    -0.8502E+02    -0.8515E+02    -0.8528E+02    -0.8541E+02    -0.8553E+02    -0.8565E+02    -0.8577E+02    -0.8589E+02    -0.8601E+02    -0.8612E+02    -0.8622E+02    -0.8633E+02    -0.8643E+02    -0.8652E+02    -0.8661E+02    -0.8668E+02    -0.8675E+02    -0.8681E+02    -0.8685E+02    -0.8688E+02    -0.8688E+02
    -0.8688E+02    -0.8688E+02    -0.8685E+02    -0.8681E+02    -0.8675E+02    -0.8668E+02    -0.8661E+02    -0.8652E+02    -0.8643E+02    -0.8633E+02    -0.8623E+02    -0.8613E+02    -0.8602E+02    -0.8591E+02    -0.8579E+02    -0.8568E+02    -0.8556E+02    -0.8544E+02    -0.8532E+02    -0.8520E+02    -0.8507E+02    -0.8495E+02    -0.8482E+02    -0.8469E+02    -0.8457E+02    -0.8444E+02    -0.8431E+02    -0.8418E+02    -0.8406E+02    -0.8393E+02    -0.8381E+02    -0.8369E+02    -0.8357E+02    -0.8345E+02    -0.8334E+02    -0.8323E+02    -0.8313E+02    -0.8303E+02    -0.8294E+02    -0.8285E+02    -0.8277E+02    -0.8270E+02    -0.8263E+02    -0.8257E+02    -0.8252E+02    -0.8248E+02    -0.8245E+02    -0.8243E+02    -0.8241E+02    -0.8241E+02    -0.8241E+02    -0.8242E+02    -0.8245E+02    -0.8248E+02    -0.8252E+02    -0.8257E+02    -0.8263E+02    -0.8269E+02    -0.8276E+02    -0.8284E+02    -0.8293E+02    -0.8302E+02    -0.8312E+02    -0.8322E+02    -0.8333E+02    -0.8344E+02    -0.8355E+02    -0.8367E+02    -0.8379E+02    -0.8391E+02    -0.8403E+02    -0.8416E+02    -0.8428E+02    -0.8441E+02    -0.8453E+02    -0.8466E+02    -0.8478E+02    -0.8491E+02    -0.8503E+02    -0.8515E+02    -0.8527E+02    -0.8539E+02    -0.8551E+02    -0.8563E+02    -0.8574E+02    -0.8585E+02    -0.8596E+02    -0.8607E+02    -0.8617E+02    -0.8628E+02    -0.8637E+02    -0.8647E+02    -0.8655E+02    -0.8664E+02    -0.8671E+02    -0.8678E+02    -0.8683E+02    -0.8687E+02    -0.8690E+02    -0.8690E+02
    -0.8690E+02    -0.8690E+02    -0.8688E+02    -0.8684E+02    -0.8678E+02    -0.8672E+02    -0.8664E+02    -0.8656E+02    -0.8648E+02    -0.8638E+02    -0.8629E+02    -0.8619E+02    -0.8609E+02    -0.8599E+02    -0.8588E+02    -0.8577E+02    -0.8566E+02    -0.8555E+02    -0.8544E+02    -0.8533E+02    -0.8522E+02    -0.8510E+02    -0.8499E+02    -0.8487E+02    -0.8476E+02    -0.8464E+02    -0.8453E+02    -0.8442E+02    -0.8431E+02    -0.8419E+02    -0.8409E+02    -0.8398E+02    -0.8388E+02    -0.8377E+02    -0.8368E+02    -0.8358E+02    -0.8349E+02    -0.8341E+02    -0.8333E+02    -0.8325E+02    -0.8318E+02    -0.8312E+02    -0.8306E+02    -0.8301E+02    -0.8297E+02    -0.8293E+02    -0.8291E+02    -0.8289E+02    -0.8287E+02    -0.8287E+02    -0.8287E+02    -0.8288E+02    -0.8290E+02    -0.8293E+02    -0.8296E+02    -0.8301E+02    -0.8305E+02    -0.8311E+02    -0.8317E+02    -0.8324E+02    -0.8331E+02    -0.8339E+02    -0.8348E+02    -0.8357E+02    -0.8366E+02    -0.8376E+02    -0.8385E+02    -0.8396E+02    -0.8406E+02    -0.8417E+02    -0.8428E+02    -0.8439E+02    -0.8450E+02    -0.8461E+02    -0.8473E+02    -0.8484E+02    -0.8495E+02    -0.8506E+02    -0.8518E+02    -0.8529E+02    -0.8540E+02    -0.8551E+02    -0.8562E+02    -0.8572E+02    -0.8583E+02    -0.8593E+02    -0.8604E+02    -0.8614E+02    -0.8623E+02    -0.8633E+02    -0.8642E+02    -0.8651E+02    -0.8659E+02    -0.8667E+02    -0.8674E+02    -0.8680E+02    -0.8686E+02    -0.8690E+02    -0.8692E+02    -0.8692E+02
    -0.8692E+02    -0.8692E+02    -0.8690E+02    -0.8686E+02    -0.8681E+02    -0.8675E+02    -0.8668E+02    -0.8661E+02    -0.8652E+02    -0.8644E+02    -0.8635E+02    -0.8626E+02    -0.8616E+02    -0.8607E+02    -0.8597E+02    -0.8587E+02    -0.8577E+02    -0.8567E+02    -0.8557E+02    -0.8546E+02    -0.8536E+02    -0.8526E+02    -0.8515E+02    -0.8505E+02    -0.8494E+02    -0.8484E+02    -0.8474E+02    -0.8464E+02    -0.8454E+02    -0.8444E+02    -0.8434E+02    -0.8425E+02    -0.8416E+02    -0.8407E+02    -0.8398E+02    -0.8390E+02    -0.8382E+02    -0.8375E+02    -0.8368E+02    -0.8361E+02    -0.8355E+02    -0.8350E+02    -0.8345E+02    -0.8341E+02    -0.8337E+02    -0.8334E+02    -0.8331E+02    -0.8330E+02    -0.8329E+02    -0.8328E+02    -0.8329E+02    -0.8329E+02    -0.8331E+02    -0.8333E+02    -0.8336E+02    -0.8340E+02    -0.8344E+02    -0.8349E+02    -0.8354E+02    -0.8360E+02    -0.8367E+02    -0.8373E+02    -0.8381E+02    -0.8388E+02    -0.8397E+02    -0.8405E+02    -0.8414E+02    -0.8423E+02    -0.8432E+02    -0.8442E+02    -0.8451E+02    -0.8461E+02    -0.8471E+02    -0.8481E+02    -0.8491E+02    -0.8501E+02    -0.8512E+02    -0.8522E+02    -0.8532E+02    -0.8542E+02    -0.8552E+02    -0.8562E+02    -0.8572E+02    -0.8582E+02    -0.8592E+02    -0.8602E+02    -0.8611E+02    -0.8620E+02    -0.8630E+02    -0.8638E+02    -0.8647E+02    -0.8655E+02    -0.8663E+02    -0.8671E+02    -0.8677E+02    -0.8683E+02    -0.8688E+02    -0.8692E+02    -0.8694E+02    -0.8694E+02
    -0.8695E+02    -0.8695E+02    -0.8693E+02    -0.8689E+02    -0.8684E+02    -0.8679E+02    -0.8672E+02    -0.8665E+02    -0.8657E+02    -0.8649E+02    -0.8641E+02    -0.8632E+02    -0.8624E+02    -0.8615E+02    -0.8606E+02    -0.8597E+02    -0.8587E+02    -0.8578E+02    -0.8569E+02    -0.8559E+02    -0.8550E+02    -0.8540E+02    -0.8531E+02    -0.8522E+02    -0.8512E+02    -0.8503E+02    -0.8494E+02    -0.8485E+02    -0.8476E+02    -0.8467E+02    -0.8458E+02    -0.8450E+02    -0.8442E+02    -0.8434E+02    -0.8427E+02    -0.8419E+02    -0.8412E+02    -0.8406E+02    -0.8400E+02    -0.8394E+02    -0.8389E+02    -0.8384E+02    -0.8380E+02    -0.8376E+02    -0.8373E+02    -0.8370E+02    -0.8368E+02    -0.8367E+02    -0.8366E+02    -0.8365E+02    -0.8366E+02    -0.8366E+02    -0.8368E+02    -0.8370E+02    -0.8372E+02    -0.8375E+02    -0.8379E+02    -0.8383E+02    -0.8388E+02    -0.8393E+02    -0.8399E+02    -0.8405E+02    -0.8411E+02    -0.8418E+02    -0.8425E+02    -0.8432E+02    -0.8440E+02    -0.8448E+02    -0.8456E+02    -0.8465E+02    -0.8473E+02    -0.8482E+02    -0.8491E+02    -0.8500E+02    -0.8509E+02    -0.8518E+02    -0.8527E+02    -0.8537E+02    -0.8546E+02    -0.8555E+02    -0.8564E+02    -0.8574E+02    -0.8583E+02    -0.8592E+02    -0.8601E+02    -0.8610E+02    -0.8619E+02    -0.8627E+02    -0.8636E+02    -0.8644E+02    -0.8652E+02    -0.8660E+02    -0.8667E+02    -0.8674E+02    -0.8680E+02    -0.8686E+02    -0.8691E+02    -0.8694E+02    -0.8696E+02    -0.8696E+02
    -0.8697E+02    -0.8697E+02    -0.8695E+02    -0.8692E+02    -0.8687E+02    -0.8682E+02    -0.8676E+02    -0.8669E+02    -0.8662E+02    -0.8655E+02    -0.8647E+02    -0.8639E+02    -0.8631E+02    -0.8623E+02    -0.8614E+02    -0.8606E+02    -0.8597E+02    -0.8589E+02    -0.8580E+02    -0.8572E+02    -0.8563E+02    -0.8555E+02    -0.8546E+02    -0.8537E+02    -0.8529E+02    -0.8521E+02    -0.8512E+02    -0.8504E+02    -0.8496E+02    -0.8489E+02    -0.8481E+02    -0.8473E+02    -0.8466E+02    -0.8459E+02    -0.8453E+02    -0.8446E+02    -0.8440E+02    -0.8435E+02    -0.8429E+02    -0.8424E+02    -0.8420E+02    -0.8415E+02    -0.8412E+02    -0.8408E+02    -0.8406E+02    -0.8403E+02    -0.8402E+02    -0.8400E+02    -0.8399E+02    -0.8399E+02    -0.8399E+02    -0.8400E+02    -0.8401E+02    -0.8403E+02    -0.8405E+02    -0.8408E+02    -0.8411E+02    -0.8415E+02    -0.8419E+02    -0.8423E+02    -0.8428E+02    -0.8433E+02    -0.8439E+02    -0.8445E+02    -0.8451E+02    -0.8458E+02    -0.8464E+02    -0.8471E+02    -0.8479E+02    -0.8486E+02    -0.8494E+02    -0.8502E+02    -0.8510E+02    -0.8518E+02    -0.8526E+02    -0.8534E+02    -0.8543E+02    -0.8551E+02    -0.8559E+02    -0.8568E+02    -0.8576E+02    -0.8585E+02    -0.8593E+02    -0.8601E+02    -0.8610E+02    -0.8618E+02    -0.8626E+02    -0.8634E+02    -0.8642E+02    -0.8650E+02    -0.8657E+02    -0.8664E+02    -0.8671E+02    -0.8678E+02    -0.8684E+02    -0.8689E+02    -0.8693E+02    -0.8696E+02    -0.8698E+02    -0.8698E+02
    -0.8700E+02    -0.8700E+02    -0.8698E+02    -0.8695E+02    -0.8690E+02    -0.8685E+02    -0.8680E+02    -0.8674E+02    -0.8667E+02    -0.8660E+02    -0.8653E+02    -0.8646E+02    -0.8638E+02    -0.8631E+02    -0.8623E+02    -0.8615E+02    -0.8607E+02    -0.8599E+02    -0.8592E+02    -0.8584E+02    -0.8576E+02    -0.8568E+02    -0.8560E+02    -0.8553E+02    -0.8545E+02    -0.8538E+02    -0.8530E+02    -0.8523E+02    -0.8516E+02    -0.8509E+02    -0.8502E+02    -0.8495E+02    -0.8489E+02    -0.8483E+02    -0.8477E+02    -0.8471E+02    -0.8466E+02    -0.8461E+02    -0.8456E+02    -0.8452E+02    -0.8448E+02    -0.8444E+02    -0.8441E+02    -0.8438E+02    -0.8436E+02    -0.8434E+02    -0.8432E+02    -0.8431E+02    -0.8430E+02    -0.8430E+02    -0.8430E+02    -0.8431E+02    -0.8432E+02    -0.8433E+02    -0.8435E+02    -0.8437E+02    -0.8440E+02    -0.8443E+02    -0.8447E+02    -0.8451E+02    -0.8455E+02    -0.8460E+02    -0.8464E+02    -0.8470E+02    -0.8475E+02    -0.8481E+02    -0.8487E+02    -0.8493E+02    -0.8500E+02    -0.8506E+02    -0.8513E+02    -0.8520E+02    -0.8527E+02    -0.8535E+02    -0.8542E+02    -0.8550E+02    -0.8557E+02    -0.8565E+02    -0.8572E+02    -0.8580E+02    -0.8588E+02    -0.8595E+02    -0.8603E+02    -0.8611E+02    -0.8618E+02    -0.8626E+02    -0.8634E+02    -0.8641E+02    -0.8648E+02    -0.8655E+02    -0.8662E+02    -0.8669E+02    -0.8675E+02    -0.8681E+02    -0.8687E+02    -0.8692E+02    -0.8696E+02    -0.8699E+02    -0.8701E+02    -0.8701E+02
    -0.8702E+02    -0.8702E+02    -0.8700E+02    -0.8697E+02    -0.8693E+02    -0.8689E+02    -0.8684E+02    -0.8678E+02    -0.8672E+02    -0.8665E+02    -0.8659E+02    -0.8652E+02    -0.8645E+02    -0.8638E+02    -0.8631E+02    -0.8624E+02    -0.8617E+02    -0.8610E+02    -0.8603E+02    -0.8595E+02    -0.8588E+02    -0.8581E+02    -0.8574E+02    -0.8567E+02    -0.8560E+02    -0.8554E+02    -0.8547E+02    -0.8540E+02    -0.8534E+02    -0.8528E+02    -0.8522E+02    -0.8516E+02    -0.8510E+02    -0.8505E+02    -0.8499E+02    -0.8494E+02    -0.8490E+02    -0.8485E+02    -0.8481E+02    -0.8477E+02    -0.8474E+02    -0.8470E+02    -0.8468E+02    -0.8465E+02    -0.8463E+02    -0.8461E+02    -0.8460E+02    -0.8459E+02    -0.8458E+02    -0.8458E+02    -0.8458E+02    -0.8459E+02    -0.8459E+02    -0.8461E+02    -0.8462E+02    -0.8465E+02    -0.8467E+02    -0.8470E+02    -0.8473E+02    -0.8476E+02    -0.8480E+02    -0.8484E+02    -0.8488E+02    -0.8493E+02    -0.8498E+02    -0.8503E+02    -0.8508E+02    -0.8514E+02    -0.8520E+02    -0.8526E+02    -0.8532E+02    -0.8538E+02    -0.8544E+02    -0.8551E+02    -0.8558E+02    -0.8564E+02    -0.8571E+02    -0.8578E+02    -0.8585E+02    -0.8592E+02    -0.8599E+02    -0.8606E+02    -0.8613E+02    -0.8620E+02    -0.8627E+02    -0.8634E+02    -0.8641E+02    -0.8648E+02    -0.8654E+02    -0.8661E+02    -0.8667E+02    -0.8673E+02    -0.8679E+02    -0.8685E+02    -0.8690E+02    -0.8695E+02    -0.8698E+02    -0.8701E+02    -0.8703E+02    -0.8703E+02
    -0.8704E+02    -0.8704E+02    -0.8703E+02    -0.8700E+02    -0.8696E+02    -0.8692E+02    -0.8687E+02    -0.8682E+02    -0.8676E+02    -0.8670E+02    -0.8664E+02    -0.8658E+02    -0.8652E+02    -0.8646E+02    -0.8639E+02    -0.8633E+02    -0.8626E+02    -0.8620E+02    -0.8613E+02    -0.8607E+02    -0.8600E+02    -0.8594E+02    -0.8587E+02    -0.8581E+02    -0.8575E+02    -0.8569E+02    -0.8563E+02    -0.8557E+02    -0.8551E+02    -0.8546E+02    -0.8540E+02    -0.8535E+02    -0.8530E+02    -0.8525E+02    -0.8520E+02    -0.8516E+02    -0.8512E+02    -0.8508E+02    -0.8504E+02    -0.8501E+02    -0.8498E+02    -0.8495E+02    -0.8492E+02    -0.8490E+02    -0.8488E+02    -0.8487E+02    -0.8485E+02    -0.8485E+02    -0.8484E+02    -0.8484E+02    -0.8484E+02    -0.8484E+02    -0.8485E+02    -0.8486E+02    -0.8488E+02    -0.8490E+02    -0.8492E+02    -0.8494E+02    -0.8497E+02    -0.8500E+02    -0.8503E+02    -0.8507E+02    -0.8511E+02    -0.8515E+02    -0.8519E+02    -0.8523E+02    -0.8528E+02    -0.8533E+02    -0.8538E+02    -0.8544E+02    -0.8549E+02    -0.8555E+02    -0.8560E+02    -0.8566E+02    -0.8572E+02    -0.8578E+02    -0.8584E+02    -0.8591E+02    -0.8597E+02    -0.8603E+02    -0.8610E+02    -0.8616E+02    -0.8622E+02    -0.8629E+02    -0.8635E+02    -0.8641E+02    -0.8648E+02    -0.8654E+02    -0.8660E+02    -0.8666E+02    -0.8672E+02    -0.8678E+02    -0.8683E+02    -0.8688E+02    -0.8693E+02    -0.8697E+02    -0.8701E+02    -0.8704E+02    -0.8705E+02    -0.8705E+02
    -0.8706E+02    -0.8706E+02    -0.8705E+02    -0.8703E+02    -0.8699E+02    -0.8695E+02    -0.8691E+02    -0.8686E+02    -0.8681E+02    -0.8676E+02    -0.8670E+02    -0.8664E+02    -0.8659E+02    -0.8653E+02    -0.8647E+02    -0.8641E+02    -0.8635E+02    -0.8629E+02    -0.8623E+02    -0.8617E+02    -0.8611E+02    -0.8606E+02    -0.8600E+02    -0.8594E+02    -0.8589E+02    -0.8583E+02    -0.8578E+02    -0.8573E+02    -0.8568E+02    -0.8563E+02    -0.8558E+02    -0.8553E+02    -0.8549E+02    -0.8544E+02    -0.8540E+02    -0.8536E+02    -0.8532E+02    -0.8529E+02    -0.8526E+02    -0.8523E+02    -0.8520E+02    -0.8517E+02    -0.8515E+02    -0.8513E+02    -0.8512E+02    -0.8510E+02    -0.8509E+02    -0.8508E+02    -0.8508E+02    -0.8508E+02    -0.8508E+02    -0.8508E+02    -0.8509E+02    -0.8510E+02    -0.8511E+02    -0.8513E+02    -0.8515E+02    -0.8517E+02    -0.8519E+02    -0.8522E+02    -0.8525E+02    -0.8528E+02    -0.8531E+02    -0.8535E+02    -0.8539E+02    -0.8543E+02    -0.8547E+02    -0.8551E+02    -0.8556E+02    -0.8561E+02    -0.8565E+02    -0.8570E+02    -0.8576E+02    -0.8581E+02    -0.8586E+02    -0.8592E+02    -0.8597E+02    -0.8603E+02    -0.8608E+02    -0.8614E+02    -0.8620E+02    -0.8626E+02    -0.8631E+02    -0.8637E+02    -0.8643E+02    -0.8649E+02    -0.8655E+02    -0.8660E+02    -0.8666E+02    -0.8672E+02    -0.8677E+02    -0.8682E+02    -0.8687E+02    -0.8692E+02    -0.8696E+02    -0.8700E+02    -0.8703E+02    -0.8706E+02    -0.8707E+02    -0.8707E+02
    -0.8709E+02    -0.8709E+02    -0.8707E+02    -0.8705E+02    -0.8702E+02    -0.8698E+02    -0.8694E+02    -0.8690E+02    -0.8685E+02    -0.8680E+02    -0.8675E+02    -0.8670E+02    -0.8665E+02    -0.8660E+02    -0.8654E+02    -0.8649E+02    -0.8644E+02    -0.8638E+02    -0.8633E+02    -0.8628E+02    -0.8622E+02    -0.8617E+02    -0.8612E+02    -0.8607E+02    -0.8602E+02    -0.8597E+02    -0.8592E+02    -0.8587E+02    -0.8583E+02    -0.8578E+02    -0.8574E+02    -0.8570E+02    -0.8566E+02    -0.8562E+02    -0.8559E+02    -0.8555E+02    -0.8552E+02    -0.8549E+02    -0.8546E+02    -0.8543E+02    -0.8541E+02    -0.8539E+02    -0.8537E+02    -0.8535E+02    -0.8533E+02    -0.8532E+02    -0.8531E+02    -0.8531E+02    -0.8530E+02    -0.8530E+02    -0.8530E+02    -0.8530E+02    -0.8531E+02    -0.8532E+02    -0.8533E+02    -0.8534E+02    -0.8536E+02    -0.8538E+02    -0.8540E+02    -0.8542E+02    -0.8545E+02    -0.8548E+02    -0.8551E+02    -0.8554E+02    -0.8557E+02    -0.8561E+02    -0.8564E+02    -0.8568E+02    -0.8572E+02    -0.8577E+02    -0.8581E+02    -0.8585E+02    -0.8590E+02    -0.8595E+02    -0.8599E+02    -0.8604E+02    -0.8609E+02    -0.8614E+02    -0.8619E+02    -0.8625E+02    -0.8630E+02    -0.8635E+02    -0.8640E+02    -0.8646E+02    -0.8651E+02    -0.8656E+02    -0.8661E+02    -0.8667E+02    -0.8672E+02    -0.8677E+02    -0.8682E+02    -0.8686E+02    -0.8691E+02    -0.8695E+02    -0.8699E+02    -0.8703E+02    -0.8706E+02    -0.8708E+02    -0.8709E+02    -0.8709E+02
    -0.8711E+02    -0.8711E+02    -0.8710E+02    -0.8708E+02    -0.8705E+02    -0.8702E+02    -0.8698E+02    -0.8694E+02    -0.8690E+02    -0.8685E+02    -0.8681E+02    -0.8676E+02    -0.8671E+02    -0.8666E+02    -0.8661E+02    -0.8657E+02    -0.8652E+02    -0.8647E+02    -0.8642E+02    -0.8637E+02    -0.8633E+02    -0.8628E+02    -0.8623E+02    -0.8619E+02    -0.8614E+02    -0.8610E+02    -0.8606E+02    -0.8602E+02    -0.8597E+02    -0.8594E+02    -0.8590E+02    -0.8586E+02    -0.8582E+02    -0.8579E+02    -0.8576E+02    -0.8573E+02    -0.8570E+02    -0.8567E+02    -0.8565E+02    -0.8562E+02    -0.8560E+02    -0.8558E+02    -0.8556E+02    -0.8555E+02    -0.8554E+02    -0.8553E+02    -0.8552E+02    -0.8551E+02    -0.8551E+02    -0.8551E+02    -0.8551E+02    -0.8551E+02    -0.8552E+02    -0.8552E+02    -0.8553E+02    -0.8554E+02    -0.8556E+02    -0.8558E+02    -0.8559E+02    -0.8561E+02    -0.8564E+02    -0.8566E+02    -0.8569E+02    -0.8572E+02    -0.8575E+02    -0.8578E+02    -0.8581E+02    -0.8584E+02    -0.8588E+02    -0.8592E+02    -0.8596E+02    -0.8600E+02    -0.8604E+02    -0.8608E+02    -0.8612E+02    -0.8616E+02    -0.8621E+02    -0.8625E+02    -0.8630E+02    -0.8635E+02    -0.8639E+02    -0.8644E+02    -0.8649E+02    -0.8653E+02    -0.8658E+02    -0.8663E+02    -0.8668E+02    -0.8672E+02    -0.8677E+02    -0.8682E+02    -0.8686E+02    -0.8691E+02    -0.8695E+02    -0.8699E+02    -0.8702E+02    -0.8706E+02    -0.8708E+02    -0.8710E+02    -0.8711E+02    -0.8711E+02
    -0.8713E+02    -0.8713E+02    -0.8712E+02    -0.8710E+02    -0.8708E+02    -0.8705E+02    -0.8701E+02    -0.8698E+02    -0.8694E+02    -0.8690E+02    -0.8686E+02    -0.8681E+02    -0.8677E+02    -0.8673E+02    -0.8668E+02    -0.8664E+02    -0.8660E+02    -0.8655E+02    -0.8651E+02    -0.8647E+02    -0.8643E+02    -0.8638E+02    -0.8634E+02    -0.8630E+02    -0.8626E+02    -0.8622E+02    -0.8619E+02    -0.8615E+02    -0.8611E+02    -0.8608E+02    -0.8604E+02    -0.8601E+02    -0.8598E+02    -0.8595E+02    -0.8592E+02    -0.8589E+02    -0.8587E+02    -0.8585E+02    -0.8582E+02    -0.8580E+02    -0.8578E+02    -0.8577E+02    -0.8575E+02    -0.8574E+02    -0.8573E+02    -0.8572E+02    -0.8571E+02    -0.8570E+02    -0.8570E+02    -0.8570E+02    -0.8570E+02    -0.8570E+02    -0.8571E+02    -0.8571E+02    -0.8572E+02    -0.8573E+02    -0.8575E+02    -0.8576E+02    -0.8578E+02    -0.8579E+02    -0.8581E+02    -0.8584E+02    -0.8586E+02    -0.8588E+02    -0.8591E+02    -0.8594E+02    -0.8597E+02    -0.8600E+02    -0.8603E+02    -0.8606E+02    -0.8610E+02    -0.8613E+02    -0.8617E+02    -0.8620E+02    -0.8624E+02    -0.8628E+02    -0.8632E+02    -0.8636E+02    -0.8640E+02    -0.8644E+02    -0.8648E+02    -0.8653E+02    -0.8657E+02    -0.8661E+02    -0.8665E+02    -0.8670E+02    -0.8674E+02    -0.8678E+02    -0.8682E+02    -0.8687E+02    -0.8691E+02    -0.8695E+02    -0.8698E+02    -0.8702E+02    -0.8705E+02    -0.8708E+02    -0.8711E+02    -0.8712E+02    -0.8713E+02    -0.8713E+02
    -0.8715E+02    -0.8715E+02    -0.8714E+02    -0.8712E+02    -0.8710E+02    -0.8707E+02    -0.8704E+02    -0.8701E+02    -0.8698E+02    -0.8694E+02    -0.8690E+02    -0.8687E+02    -0.8683E+02    -0.8679E+02    -0.8675E+02    -0.8671E+02    -0.8667E+02    -0.8664E+02    -0.8660E+02    -0.8656E+02    -0.8652E+02    -0.8648E+02    -0.8645E+02    -0.8641E+02    -0.8638E+02    -0.8634E+02    -0.8631E+02    -0.8628E+02    -0.8624E+02    -0.8621E+02    -0.8618E+02    -0.8616E+02    -0.8613E+02    -0.8610E+02    -0.8608E+02    -0.8605E+02    -0.8603E+02    -0.8601E+02    -0.8599E+02    -0.8597E+02    -0.8596E+02    -0.8594E+02    -0.8593E+02    -0.8592E+02    -0.8591E+02    -0.8590E+02    -0.8589E+02    -0.8589E+02    -0.8588E+02    -0.8588E+02    -0.8588E+02    -0.8589E+02    -0.8589E+02    -0.8590E+02    -0.8590E+02    -0.8591E+02    -0.8592E+02    -0.8594E+02    -0.8595E+02    -0.8597E+02    -0.8598E+02    -0.8600E+02    -0.8602E+02    -0.8604E+02    -0.8607E+02    -0.8609E+02    -0.8612E+02    -0.8614E+02    -0.8617E+02    -0.8620E+02    -0.8623E+02    -0.8626E+02    -0.8629E+02    -0.8632E+02    -0.8636E+02    -0.8639E+02    -0.8643E+02    -0.8646E+02    -0.8650E+02    -0.8654E+02    -0.8657E+02    -0.8661E+02    -0.8665E+02    -0.8669E+02    -0.8672E+02    -0.8676E+02    -0.8680E+02    -0.8684E+02    -0.8688E+02    -0.8691E+02    -0.8695E+02    -0.8698E+02    -0.8702E+02    -0.8705E+02    -0.8708E+02    -0.8711E+02    -0.8713E+02    -0.8714E+02    -0.8715E+02    -0.8715E+02
    -0.8717E+02    -0.8717E+02    -0.8716E+02    -0.8715E+02    -0.8713E+02    -0.8710E+02    -0.8708E+02    -0.8705E+02    -0.8702E+02    -0.8698E+02    -0.8695E+02    -0.8692E+02    -0.8688E+02    -0.8685E+02    -0.8682E+02    -0.8678E+02    -0.8675E+02    -0.8671E+02    -0.8668E+02    -0.8665E+02    -0.8661E+02    -0.8658E+02    -0.8655E+02    -0.8652E+02    -0.8649E+02    -0.8646E+02    -0.8643E+02    -0.8640E+02    -0.8637E+02    -0.8634E+02    -0.8632E+02    -0.8629E+02    -0.8627E+02    -0.8625E+02    -0.8622E+02    -0.8620E+02    -0.8618E+02    -0.8617E+02    -0.8615E+02    -0.8613E+02    -0.8612E+02    -0.8611E+02    -0.8609E+02    -0.8608E+02    -0.8608E+02    -0.8607E+02    -0.8606E+02    -0.8606E+02    -0.8606E+02    -0.8605E+02    -0.8606E+02    -0.8606E+02    -0.8606E+02    -0.8607E+02    -0.8607E+02    -0.8608E+02    -0.8609E+02    -0.8610E+02    -0.8611E+02    -0.8613E+02    -0.8614E+02    -0.8616E+02    -0.8618E+02    -0.8619E+02    -0.8621E+02    -0.8624E+02    -0.8626E+02    -0.8628E+02    -0.8630E+02    -0.8633E+02    -0.8636E+02    -0.8638E+02    -0.8641E+02    -0.8644E+02    -0.8647E+02    -0.8650E+02    -0.8653E+02    -0.8656E+02    -0.8659E+02    -0.8663E+02    -0.8666E+02    -0.8669E+02    -0.8672E+02    -0.8676E+02    -0.8679E+02    -0.8683E+02    -0.8686E+02    -0.8689E+02    -0.8693E+02    -0.8696E+02    -0.8699E+02    -0.8702E+02    -0.8705E+02    -0.8708E+02    -0.8711E+02    -0.8713E+02    -0.8715E+02    -0.8716E+02    -0.8717E+02    -0.8717E+02
    -0.8719E+02    -0.8719E+02    -0.8718E+02    -0.8717E+02    -0.8715E+02    -0.8713E+02    -0.8711E+02    -0.8708E+02    -0.8705E+02    -0.8703E+02    -0.8700E+02    -0.8697E+02    -0.8694E+02    -0.8691E+02    -0.8688E+02    -0.8685E+02    -0.8682E+02    -0.8679E+02    -0.8676E+02    -0.8673E+02    -0.8670E+02    -0.8667E+02    -0.8665E+02    -0.8662E+02    -0.8659E+02    -0.8657E+02    -0.8654E+02    -0.8651E+02    -0.8649E+02    -0.8647E+02    -0.8644E+02    -0.8642E+02    -0.8640E+02    -0.8638E+02    -0.8636E+02    -0.8635E+02    -0.8633E+02    -0.8631E+02    -0.8630E+02    -0.8629E+02    -0.8627E+02    -0.8626E+02    -0.8625E+02    -0.8624E+02    -0.8624E+02    -0.8623E+02    -0.8622E+02    -0.8622E+02    -0.8622E+02    -0.8622E+02    -0.8622E+02    -0.8622E+02    -0.8622E+02    -0.8623E+02    -0.8623E+02    -0.8624E+02    -0.8625E+02    -0.8626E+02    -0.8627E+02    -0.8628E+02    -0.8629E+02    -0.8631E+02    -0.8632E+02    -0.8634E+02    -0.8636E+02    -0.8637E+02    -0.8639E+02    -0.8641E+02    -0.8643E+02    -0.8646E+02    -0.8648E+02    -0.8650E+02    -0.8653E+02    -0.8655E+02    -0.8658E+02    -0.8660E+02    -0.8663E+02    -0.8666E+02    -0.8668E+02    -0.8671E+02    -0.8674E+02    -0.8677E+02    -0.8680E+02    -0.8683E+02    -0.8686E+02    -0.8689E+02    -0.8692E+02    -0.8695E+02    -0.8697E+02    -0.8700E+02    -0.8703E+02    -0.8706E+02    -0.8709E+02    -0.8711E+02    -0.8713E+02    -0.8715E+02    -0.8717E+02    -0.8718E+02    -0.8719E+02    -0.8719E+02
    -0.8721E+02    -0.8721E+02    -0.8720E+02    -0.8719E+02    -0.8717E+02    -0.8716E+02    -0.8714E+02    -0.8711E+02    -0.8709E+02    -0.8707E+02    -0.8704E+02    -0.8702E+02    -0.8699E+02    -0.8696E+02    -0.8694E+02    -0.8691E+02    -0.8689E+02    -0.8686E+02    -0.8684E+02    -0.8681E+02    -0.8679E+02    -0.8676E+02    -0.8674E+02    -0.8672E+02    -0.8669E+02    -0.8667E+02    -0.8665E+02    -0.8663E+02    -0.8661E+02    -0.8659E+02    -0.8657E+02    -0.8655E+02    -0.8653E+02    -0.8651E+02    -0.8650E+02    -0.8648E+02    -0.8647E+02    -0.8645E+02    -0.8644E+02    -0.8643E+02    -0.8642E+02    -0.8641E+02    -0.8640E+02    -0.8639E+02    -0.8639E+02    -0.8638E+02    -0.8638E+02    -0.8638E+02    -0.8637E+02    -0.8637E+02    -0.8637E+02    -0.8638E+02    -0.8638E+02    -0.8638E+02    -0.8639E+02    -0.8639E+02    -0.8640E+02    -0.8641E+02    -0.8642E+02    -0.8643E+02    -0.8644E+02    -0.8645E+02    -0.8646E+02    -0.8648E+02    -0.8649E+02    -0.8651E+02    -0.8652E+02    -0.8654E+02    -0.8656E+02    -0.8658E+02    -0.8659E+02    -0.8661E+02    -0.8664E+02    -0.8666E+02    -0.8668E+02    -0.8670E+02    -0.8672E+02    -0.8675E+02    -0.8677E+02    -0.8680E+02    -0.8682E+02    -0.8684E+02    -0.8687E+02    -0.8690E+02    -0.8692E+02    -0.8695E+02    -0.8697E+02    -0.8700E+02    -0.8702E+02    -0.8705E+02    -0.8707E+02    -0.8710E+02    -0.8712E+02    -0.8714E+02    -0.8716E+02    -0.8718E+02    -0.8719E+02    -0.8720E+02    -0.8721E+02    -0.8721E+02
    -0.8723E+02    -0.8723E+02    -0.8722E+02    -0.8721E+02    -0.8720E+02    -0.8718E+02    -0.8716E+02    -0.8715E+02    -0.8713E+02    -0.8711E+02    -0.8708E+02    -0.8706E+02    -0.8704E+02    -0.8702E+02    -0.8700E+02    -0.8698E+02    -0.8695E+02    -0.8693E+02    -0.8691E+02    -0.8689E+02    -0.8687E+02    -0.8685E+02    -0.8683E+02    -0.8681E+02    -0.8679E+02    -0.8677E+02    -0.8675E+02    -0.8673E+02    -0.8672E+02    -0.8670E+02    -0.8668E+02    -0.8667E+02    -0.8665E+02    -0.8664E+02    -0.8663E+02    -0.8661E+02    -0.8660E+02    -0.8659E+02    -0.8658E+02    -0.8657E+02    -0.8656E+02    -0.8655E+02    -0.8655E+02    -0.8654E+02    -0.8653E+02    -0.8653E+02    -0.8653E+02    -0.8652E+02    -0.8652E+02    -0.8652E+02    -0.8652E+02    -0.8652E+02    -0.8653E+02    -0.8653E+02    -0.8653E+02    -0.8654E+02    -0.8654E+02    -0.8655E+02    -0.8656E+02    -0.8657E+02    -0.8657E+02    -0.8658E+02    -0.8659E+02    -0.8661E+02    -0.8662E+02    -0.8663E+02    -0.8665E+02    -0.8666E+02    -0.8668E+02    -0.8669E+02    -0.8671E+02    -0.8672E+02    -0.8674E+02    -0.8676E+02    -0.8678E+02    -0.8680E+02    -0.8682E+02    -0.8684E+02    -0.8686E+02    -0.8688E+02    -0.8690E+02    -0.8692E+02    -0.8694E+02    -0.8696E+02    -0.8698E+02    -0.8700E+02    -0.8703E+02    -0.8705E+02    -0.8707E+02    -0.8709E+02    -0.8711E+02    -0.8713E+02    -0.8715E+02    -0.8717E+02    -0.8718E+02    -0.8720E+02    -0.8721E+02    -0.8722E+02    -0.8723E+02    -0.8723E+02
    -0.8724E+02    -0.8724E+02    -0.8724E+02    -0.8723E+02    -0.8722E+02    -0.8721E+02    -0.8719E+02    -0.8718E+02    -0.8716E+02    -0.8714E+02    -0.8713E+02    -0.8711E+02    -0.8709E+02    -0.8707E+02    -0.8705E+02    -0.8704E+02    -0.8702E+02    -0.8700E+02    -0.8698E+02    -0.8696E+02    -0.8695E+02    -0.8693E+02    -0.8691E+02    -0.8690E+02    -0.8688E+02    -0.8687E+02    -0.8685E+02    -0.8684E+02    -0.8682E+02    -0.8681E+02    -0.8680E+02    -0.8678E+02    -0.8677E+02    -0.8676E+02    -0.8675E+02    -0.8674E+02    -0.8673E+02    -0.8672E+02    -0.8671E+02    -0.8670E+02    -0.8669E+02    -0.8669E+02    -0.8668E+02    -0.8668E+02    -0.8667E+02    -0.8667E+02    -0.8667E+02    -0.8666E+02    -0.8666E+02    -0.8666E+02    -0.8666E+02    -0.8666E+02    -0.8667E+02    -0.8667E+02    -0.8667E+02    -0.8667E+02    -0.8668E+02    -0.8668E+02    -0.8669E+02    -0.8670E+02    -0.8671E+02    -0.8671E+02    -0.8672E+02    -0.8673E+02    -0.8674E+02    -0.8675E+02    -0.8676E+02    -0.8678E+02    -0.8679E+02    -0.8680E+02    -0.8681E+02    -0.8683E+02    -0.8684E+02    -0.8686E+02    -0.8687E+02    -0.8689E+02    -0.8690E+02    -0.8692E+02    -0.8694E+02    -0.8695E+02    -0.8697E+02    -0.8699E+02    -0.8701E+02    -0.8702E+02    -0.8704E+02    -0.8706E+02    -0.8708E+02    -0.8709E+02    -0.8711E+02    -0.8713E+02    -0.8715E+02    -0.8716E+02    -0.8718E+02    -0.8720E+02    -0.8721E+02    -0.8722E+02    -0.8723E+02    -0.8724E+02    -0.8724E+02    -0.8724E+02
    -0.8726E+02    -0.8726E+02    -0.8726E+02    -0.8725E+02    -0.8724E+02    -0.8723E+02    -0.8722E+02    -0.8721E+02    -0.8719E+02    -0.8718E+02    -0.8717E+02    -0.8715E+02    -0.8714E+02    -0.8712E+02    -0.8711E+02    -0.8709E+02    -0.8708E+02    -0.8706E+02    -0.8705E+02    -0.8704E+02    -0.8702E+02    -0.8701E+02    -0.8700E+02    -0.8698E+02    -0.8697E+02    -0.8696E+02    -0.8695E+02    -0.8693E+02    -0.8692E+02    -0.8691E+02    -0.8690E+02    -0.8689E+02    -0.8688E+02    -0.8687E+02    -0.8686E+02    -0.8685E+02    -0.8685E+02    -0.8684E+02    -0.8683E+02    -0.8683E+02    -0.8682E+02    -0.8682E+02    -0.8681E+02    -0.8681E+02    -0.8680E+02    -0.8680E+02    -0.8680E+02    -0.8680E+02    -0.8680E+02    -0.8680E+02    -0.8680E+02    -0.8680E+02    -0.8680E+02    -0.8680E+02    -0.8680E+02    -0.8680E+02    -0.8681E+02    -0.8681E+02    -0.8682E+02    -0.8682E+02    -0.8683E+02    -0.8684E+02    -0.8684E+02    -0.8685E+02    -0.8686E+02    -0.8687E+02    -0.8688E+02    -0.8689E+02    -0.8690E+02    -0.8691E+02    -0.8692E+02    -0.8693E+02    -0.8694E+02    -0.8695E+02    -0.8696E+02    -0.8697E+02    -0.8699E+02    -0.8700E+02    -0.8701E+02    -0.8703E+02    -0.8704E+02    -0.8705E+02    -0.8707E+02    -0.8708E+02    -0.8710E+02    -0.8711E+02    -0.8713E+02    -0.8714E+02    -0.8715E+02    -0.8717E+02    -0.8718E+02    -0.8720E+02    -0.8721E+02    -0.8722E+02    -0.8723E+02    -0.8724E+02    -0.8725E+02    -0.8726E+02    -0.8726E+02    -0.8726E+02
    -0.8727E+02    -0.8727E+02    -0.8727E+02    -0.8727E+02    -0.8726E+02    -0.8725E+02    -0.8724E+02    -0.8723E+02    -0.8722E+02    -0.8721E+02    -0.8720E+02    -0.8719E+02    -0.8718E+02    -0.8717E+02    -0.8716E+02    -0.8715E+02    -0.8714E+02    -0.8712E+02    -0.8711E+02    -0.8710E+02    -0.8709E+02    -0.8708E+02    -0.8707E+02    -0.8706E+02    -0.8705E+02    -0.8704E+02    -0.8703E+02    -0.8702E+02    -0.8701E+02    -0.8701E+02    -0.8700E+02    -0.8699E+02    -0.8698E+02    -0.8698E+02    -0.8697E+02    -0.8696E+02    -0.8696E+02    -0.8695E+02    -0.8695E+02    -0.8694E+02    -0.8694E+02    -0.8693E+02    -0.8693E+02    -0.8693E+02    -0.8692E+02    -0.8692E+02    -0.8692E+02    -0.8692E+02    -0.8692E+02    -0.8692E+02    -0.8692E+02    -0.8692E+02    -0.8692E+02    -0.8692E+02    -0.8692E+02    -0.8692E+02    -0.8693E+02    -0.8693E+02    -0.8693E+02    -0.8694E+02    -0.8694E+02    -0.8695E+02    -0.8695E+02    -0.8696E+02    -0.8697E+02    -0.8697E+02    -0.8698E+02    -0.8699E+02    -0.8699E+02    -0.8700E+02    -0.8701E+02    -0.8702E+02    -0.8703E+02    -0.8704E+02    -0.8705E+02    -0.8706E+02    -0.8706E+02    -0.8707E+02    -0.8709E+02    -0.8710E+02    -0.8711E+02    -0.8712E+02    -0.8713E+02    -0.8714E+02    -0.8715E+02    -0.8716E+02    -0.8717E+02    -0.8718E+02    -0.8719E+02    -0.8720E+02    -0.8722E+02    -0.8723E+02    -0.8724E+02    -0.8724E+02    -0.8725E+02    -0.8726E+02    -0.8727E+02    -0.8727E+02    -0.8728E+02    -0.8728E+02
    -0.8729E+02    -0.8729E+02    -0.8728E+02    -0.8728E+02    -0.8728E+02    -0.8727E+02    -0.8726E+02    -0.8726E+02    -0.8725E+02    -0.8724E+02    -0.8723E+02    -0.8723E+02    -0.8722E+02    -0.8721E+02    -0.8720E+02    -0.8719E+02    -0.8718E+02    -0.8718E+02    -0.8717E+02    -0.8716E+02    -0.8715E+02    -0.8714E+02    -0.8714E+02    -0.8713E+02    -0.8712E+02    -0.8711E+02    -0.8711E+02    -0.8710E+02    -0.8709E+02    -0.8709E+02    -0.8708E+02    -0.8708E+02    -0.8707E+02    -0.8706E+02    -0.8706E+02    -0.8705E+02    -0.8705E+02    -0.8705E+02    -0.8704E+02    -0.8704E+02    -0.8704E+02    -0.8703E+02    -0.8703E+02    -0.8703E+02    -0.8703E+02    -0.8702E+02    -0.8702E+02    -0.8702E+02    -0.8702E+02    -0.8702E+02    -0.8702E+02    -0.8702E+02    -0.8702E+02    -0.8702E+02    -0.8702E+02    -0.8703E+02    -0.8703E+02    -0.8703E+02    -0.8703E+02    -0.8704E+02    -0.8704E+02    -0.8704E+02    -0.8705E+02    -0.8705E+02    -0.8706E+02    -0.8706E+02    -0.8707E+02    -0.8707E+02    -0.8708E+02    -0.8708E+02    -0.8709E+02    -0.8710E+02    -0.8710E+02    -0.8711E+02    -0.8712E+02    -0.8712E+02    -0.8713E+02    -0.8714E+02    -0.8715E+02    -0.8715E+02    -0.8716E+02    -0.8717E+02    -0.8718E+02    -0.8719E+02    -0.8719E+02    -0.8720E+02    -0.8721E+02    -0.8722E+02    -0.8723E+02    -0.8724E+02    -0.8724E+02    -0.8725E+02    -0.8726E+02    -0.8727E+02    -0.8727E+02    -0.8728E+02    -0.8728E+02    -0.8729E+02    -0.8729E+02    -0.8729E+02
    -0.8729E+02    -0.8729E+02    -0.8729E+02    -0.8729E+02    -0.8729E+02    -0.8728E+02    -0.8728E+02    -0.8727E+02    -0.8727E+02    -0.8726E+02    -0.8725E+02    -0.8725E+02    -0.8724E+02    -0.8724E+02    -0.8723E+02    -0.8722E+02    -0.8722E+02    -0.8721E+02    -0.8720E+02    -0.8720E+02    -0.8719E+02    -0.8719E+02    -0.8718E+02    -0.8717E+02    -0.8717E+02    -0.8716E+02    -0.8716E+02    -0.8715E+02    -0.8715E+02    -0.8714E+02    -0.8714E+02    -0.8713E+02    -0.8713E+02    -0.8712E+02    -0.8712E+02    -0.8712E+02    -0.8711E+02    -0.8711E+02    -0.8711E+02    -0.8710E+02    -0.8710E+02    -0.8710E+02    -0.8710E+02    -0.8710E+02    -0.8709E+02    -0.8709E+02    -0.8709E+02    -0.8709E+02    -0.8709E+02    -0.8709E+02    -0.8709E+02    -0.8709E+02    -0.8709E+02    -0.8709E+02    -0.8709E+02    -0.8709E+02    -0.8710E+02    -0.8710E+02    -0.8710E+02    -0.8710E+02    -0.8711E+02    -0.8711E+02    -0.8711E+02    -0.8711E+02    -0.8712E+02    -0.8712E+02    -0.8713E+02    -0.8713E+02    -0.8713E+02    -0.8714E+02    -0.8714E+02    -0.8715E+02    -0.8715E+02    -0.8716E+02    -0.8716E+02    -0.8717E+02    -0.8718E+02    -0.8718E+02    -0.8719E+02    -0.8719E+02    -0.8720E+02    -0.8721E+02    -0.8721E+02    -0.8722E+02    -0.8722E+02    -0.8723E+02    -0.8724E+02    -0.8724E+02    -0.8725E+02    -0.8726E+02    -0.8726E+02    -0.8727E+02    -0.8727E+02    -0.8728E+02    -0.8728E+02    -0.8729E+02    -0.8729E+02    -0.8729E+02    -0.8729E+02    -0.8729E+02
    -0.8729E+02    -0.8729E+02    -0.8729E+02    -0.8729E+02    -0.8729E+02    -0.8728E+02    -0.8728E+02    -0.8727E+02    -0.8727E+02    -0.8726E+02    -0.8725E+02    -0.8725E+02    -0.8724E+02    -0.8724E+02    -0.8723E+02    -0.8722E+02    -0.8722E+02    -0.8721E+02    -0.8720E+02    -0.8720E+02    -0.8719E+02    -0.8719E+02    -0.8718E+02    -0.8717E+02    -0.8717E+02    -0.8716E+02    -0.8716E+02    -0.8715E+02    -0.8715E+02    -0.8714E+02    -0.8714E+02    -0.8713E+02    -0.8713E+02    -0.8712E+02    -0.8712E+02    -0.8712E+02    -0.8711E+02    -0.8711E+02    -0.8711E+02    -0.8710E+02    -0.8710E+02    -0.8710E+02    -0.8710E+02    -0.8710E+02    -0.8709E+02    -0.8709E+02    -0.8709E+02    -0.8709E+02    -0.8709E+02    -0.8709E+02    -0.8709E+02    -0.8709E+02    -0.8709E+02    -0.8709E+02    -0.8709E+02    -0.8709E+02    -0.8710E+02    -0.8710E+02    -0.8710E+02    -0.8710E+02    -0.8711E+02    -0.8711E+02    -0.8711E+02    -0.8711E+02    -0.8712E+02    -0.8712E+02    -0.8713E+02    -0.8713E+02    -0.8713E+02    -0.8714E+02    -0.8714E+02    -0.8715E+02    -0.8715E+02    -0.8716E+02    -0.8716E+02    -0.8717E+02    -0.8718E+02    -0.8718E+02    -0.8719E+02    -0.8719E+02    -0.8720E+02    -0.8721E+02    -0.8721E+02    -0.8722E+02    -0.8722E+02    -0.8723E+02    -0.8724E+02    -0.8724E+02    -0.8725E+02    -0.8726E+02    -0.8726E+02    -0.8727E+02    -0.8727E+02    -0.8728E+02    -0.8728E+02    -0.8729E+02    -0.8729E+02    -0.8729E+02    -0.8729E+02    -0.8729E+02
