# Supplementary material for: Electrical Pacing of Cardiac Tissue Including Potassium Inward Rectification
Source: PLoS One. 2015 Jun 9;10(6):e0127837. doi: 10.1371/journal.pone.0127837 (PMC4461281; doi:10.1371/journal.pone.0127837)
Supplement: S1 Data — (ZIP) [file pone.0127837.s001.zip › All-Data/Fig4-Data/BDT281/Vm101.txt]

    -0.8733E+02    -0.8729E+02    -0.8729E+02    -0.8729E+02    -0.8728E+02    -0.8728E+02    -0.8727E+02    -0.8727E+02    -0.8726E+02    -0.8726E+02    -0.8725E+02    -0.8724E+02    -0.8724E+02    -0.8723E+02    -0.8722E+02    -0.8722E+02    -0.8721E+02    -0.8720E+02    -0.8720E+02    -0.8719E+02    -0.8718E+02    -0.8718E+02    -0.8717E+02    -0.8716E+02    -0.8716E+02    -0.8715E+02    -0.8714E+02    -0.8714E+02    -0.8713E+02    -0.8713E+02    -0.8712E+02    -0.8712E+02    -0.8711E+02    -0.8711E+02    -0.8711E+02    -0.8710E+02    -0.8710E+02    -0.8709E+02    -0.8709E+02    -0.8709E+02    -0.8708E+02    -0.8708E+02    -0.8708E+02    -0.8708E+02    -0.8708E+02    -0.8708E+02    -0.8707E+02    -0.8707E+02    -0.8707E+02    -0.8707E+02    -0.8707E+02    -0.8707E+02    -0.8707E+02    -0.8707E+02    -0.8708E+02    -0.8708E+02    -0.8708E+02    -0.8708E+02    -0.8708E+02    -0.8709E+02    -0.8709E+02    -0.8709E+02    -0.8710E+02    -0.8710E+02    -0.8710E+02    -0.8711E+02    -0.8711E+02    -0.8712E+02    -0.8712E+02    -0.8713E+02    -0.8713E+02    -0.8714E+02    -0.8714E+02    -0.8715E+02    -0.8715E+02    -0.8716E+02    -0.8716E+02    -0.8717E+02    -0.8718E+02    -0.8718E+02    -0.8719E+02    -0.8720E+02    -0.8720E+02    -0.8721E+02    -0.8722E+02    -0.8722E+02    -0.8723E+02    -0.8724E+02    -0.8724E+02    -0.8725E+02    -0.8726E+02    -0.8726E+02    -0.8727E+02    -0.8727E+02    -0.8728E+02    -0.8728E+02    -0.8729E+02    -0.8729E+02    -0.8729E+02    -0.8729E+02
    -0.8729E+02    -0.8729E+02    -0.8729E+02    -0.8729E+02    -0.8728E+02    -0.8728E+02    -0.8727E+02    -0.8727E+02    -0.8726E+02    -0.8726E+02    -0.8725E+02    -0.8724E+02    -0.8724E+02    -0.8723E+02    -0.8722E+02    -0.8722E+02    -0.8721E+02    -0.8720E+02    -0.8720E+02    -0.8719E+02    -0.8718E+02    -0.8718E+02    -0.8717E+02    -0.8716E+02    -0.8716E+02    -0.8715E+02    -0.8714E+02    -0.8714E+02    -0.8713E+02    -0.8713E+02    -0.8712E+02    -0.8712E+02    -0.8711E+02    -0.8711E+02    -0.8711E+02    -0.8710E+02    -0.8710E+02    -0.8709E+02    -0.8709E+02    -0.8709E+02    -0.8708E+02    -0.8708E+02    -0.8708E+02    -0.8708E+02    -0.8708E+02    -0.8708E+02    -0.8707E+02    -0.8707E+02    -0.8707E+02    -0.8707E+02    -0.8707E+02    -0.8707E+02    -0.8707E+02    -0.8707E+02    -0.8708E+02    -0.8708E+02    -0.8708E+02    -0.8708E+02    -0.8708E+02    -0.8709E+02    -0.8709E+02    -0.8709E+02    -0.8710E+02    -0.8710E+02    -0.8710E+02    -0.8711E+02    -0.8711E+02    -0.8712E+02    -0.8712E+02    -0.8713E+02    -0.8713E+02    -0.8714E+02    -0.8714E+02    -0.8715E+02    -0.8715E+02    -0.8716E+02    -0.8716E+02    -0.8717E+02    -0.8718E+02    -0.8718E+02    -0.8719E+02    -0.8720E+02    -0.8720E+02    -0.8721E+02    -0.8722E+02    -0.8722E+02    -0.8723E+02    -0.8724E+02    -0.8724E+02    -0.8725E+02    -0.8726E+02    -0.8726E+02    -0.8727E+02    -0.8727E+02    -0.8728E+02    -0.8728E+02    -0.8729E+02    -0.8729E+02    -0.8729E+02    -0.8729E+02
    -0.8728E+02    -0.8728E+02    -0.8728E+02    -0.8728E+02    -0.8727E+02    -0.8727E+02    -0.8726E+02    -0.8725E+02    -0.8724E+02    -0.8724E+02    -0.8723E+02    -0.8722E+02    -0.8721E+02    -0.8720E+02    -0.8719E+02    -0.8718E+02    -0.8717E+02    -0.8716E+02    -0.8716E+02    -0.8715E+02    -0.8714E+02    -0.8713E+02    -0.8712E+02    -0.8711E+02    -0.8711E+02    -0.8710E+02    -0.8709E+02    -0.8708E+02    -0.8708E+02    -0.8707E+02    -0.8706E+02    -0.8706E+02    -0.8705E+02    -0.8705E+02    -0.8704E+02    -0.8703E+02    -0.8703E+02    -0.8703E+02    -0.8702E+02    -0.8702E+02    -0.8701E+02    -0.8701E+02    -0.8701E+02    -0.8701E+02    -0.8700E+02    -0.8700E+02    -0.8700E+02    -0.8700E+02    -0.8700E+02    -0.8700E+02    -0.8700E+02    -0.8700E+02    -0.8700E+02    -0.8700E+02    -0.8700E+02    -0.8700E+02    -0.8701E+02    -0.8701E+02    -0.8701E+02    -0.8702E+02    -0.8702E+02    -0.8702E+02    -0.8703E+02    -0.8703E+02    -0.8704E+02    -0.8704E+02    -0.8705E+02    -0.8705E+02    -0.8706E+02    -0.8707E+02    -0.8707E+02    -0.8708E+02    -0.8709E+02    -0.8709E+02    -0.8710E+02    -0.8711E+02    -0.8712E+02    -0.8713E+02    -0.8713E+02    -0.8714E+02    -0.8715E+02    -0.8716E+02    -0.8717E+02    -0.8718E+02    -0.8719E+02    -0.8719E+02    -0.8720E+02    -0.8721E+02    -0.8722E+02    -0.8723E+02    -0.8724E+02    -0.8725E+02    -0.8725E+02    -0.8726E+02    -0.8727E+02    -0.8727E+02    -0.8728E+02    -0.8728E+02    -0.8728E+02    -0.8728E+02
    -0.8727E+02    -0.8727E+02    -0.8727E+02    -0.8726E+02    -0.8726E+02    -0.8725E+02    -0.8724E+02    -0.8723E+02    -0.8722E+02    -0.8721E+02    -0.8719E+02    -0.8718E+02    -0.8717E+02    -0.8716E+02    -0.8715E+02    -0.8713E+02    -0.8712E+02    -0.8711E+02    -0.8710E+02    -0.8709E+02    -0.8708E+02    -0.8706E+02    -0.8705E+02    -0.8704E+02    -0.8703E+02    -0.8702E+02    -0.8701E+02    -0.8700E+02    -0.8699E+02    -0.8698E+02    -0.8697E+02    -0.8697E+02    -0.8696E+02    -0.8695E+02    -0.8694E+02    -0.8694E+02    -0.8693E+02    -0.8692E+02    -0.8692E+02    -0.8691E+02    -0.8691E+02    -0.8690E+02    -0.8690E+02    -0.8690E+02    -0.8689E+02    -0.8689E+02    -0.8689E+02    -0.8689E+02    -0.8689E+02    -0.8689E+02    -0.8689E+02    -0.8689E+02    -0.8689E+02    -0.8689E+02    -0.8689E+02    -0.8689E+02    -0.8690E+02    -0.8690E+02    -0.8691E+02    -0.8691E+02    -0.8691E+02    -0.8692E+02    -0.8693E+02    -0.8693E+02    -0.8694E+02    -0.8695E+02    -0.8695E+02    -0.8696E+02    -0.8697E+02    -0.8698E+02    -0.8699E+02    -0.8700E+02    -0.8701E+02    -0.8702E+02    -0.8703E+02    -0.8704E+02    -0.8705E+02    -0.8706E+02    -0.8707E+02    -0.8708E+02    -0.8709E+02    -0.8710E+02    -0.8711E+02    -0.8713E+02    -0.8714E+02    -0.8715E+02    -0.8716E+02    -0.8717E+02    -0.8718E+02    -0.8720E+02    -0.8721E+02    -0.8722E+02    -0.8723E+02    -0.8724E+02    -0.8725E+02    -0.8726E+02    -0.8726E+02    -0.8727E+02    -0.8727E+02    -0.8727E+02
    -0.8725E+02    -0.8725E+02    -0.8725E+02    -0.8724E+02    -0.8723E+02    -0.8722E+02    -0.8721E+02    -0.8720E+02    -0.8718E+02    -0.8717E+02    -0.8715E+02    -0.8714E+02    -0.8712E+02    -0.8711E+02    -0.8709E+02    -0.8708E+02    -0.8706E+02    -0.8705E+02    -0.8703E+02    -0.8702E+02    -0.8700E+02    -0.8699E+02    -0.8697E+02    -0.8696E+02    -0.8694E+02    -0.8693E+02    -0.8692E+02    -0.8691E+02    -0.8689E+02    -0.8688E+02    -0.8687E+02    -0.8686E+02    -0.8685E+02    -0.8684E+02    -0.8683E+02    -0.8682E+02    -0.8681E+02    -0.8680E+02    -0.8680E+02    -0.8679E+02    -0.8678E+02    -0.8678E+02    -0.8677E+02    -0.8677E+02    -0.8676E+02    -0.8676E+02    -0.8676E+02    -0.8676E+02    -0.8676E+02    -0.8676E+02    -0.8676E+02    -0.8676E+02    -0.8676E+02    -0.8676E+02    -0.8676E+02    -0.8677E+02    -0.8677E+02    -0.8677E+02    -0.8678E+02    -0.8679E+02    -0.8679E+02    -0.8680E+02    -0.8681E+02    -0.8682E+02    -0.8682E+02    -0.8683E+02    -0.8684E+02    -0.8685E+02    -0.8686E+02    -0.8688E+02    -0.8689E+02    -0.8690E+02    -0.8691E+02    -0.8692E+02    -0.8694E+02    -0.8695E+02    -0.8696E+02    -0.8698E+02    -0.8699E+02    -0.8701E+02    -0.8702E+02    -0.8704E+02    -0.8705E+02    -0.8707E+02    -0.8708E+02    -0.8710E+02    -0.8711E+02    -0.8713E+02    -0.8714E+02    -0.8716E+02    -0.8717E+02    -0.8719E+02    -0.8720E+02    -0.8721E+02    -0.8723E+02    -0.8724E+02    -0.8725E+02    -0.8725E+02    -0.8726E+02    -0.8726E+02
    -0.8724E+02    -0.8724E+02    -0.8723E+02    -0.8722E+02    -0.8721E+02    -0.8720E+02    -0.8718E+02    -0.8717E+02    -0.8715E+02    -0.8713E+02    -0.8711E+02    -0.8709E+02    -0.8707E+02    -0.8705E+02    -0.8704E+02    -0.8702E+02    -0.8700E+02    -0.8698E+02    -0.8696E+02    -0.8694E+02    -0.8692E+02    -0.8690E+02    -0.8689E+02    -0.8687E+02    -0.8685E+02    -0.8683E+02    -0.8682E+02    -0.8680E+02    -0.8679E+02    -0.8677E+02    -0.8676E+02    -0.8674E+02    -0.8673E+02    -0.8672E+02    -0.8670E+02    -0.8669E+02    -0.8668E+02    -0.8667E+02    -0.8666E+02    -0.8666E+02    -0.8665E+02    -0.8664E+02    -0.8663E+02    -0.8663E+02    -0.8662E+02    -0.8662E+02    -0.8662E+02    -0.8661E+02    -0.8661E+02    -0.8661E+02    -0.8661E+02    -0.8661E+02    -0.8662E+02    -0.8662E+02    -0.8662E+02    -0.8663E+02    -0.8663E+02    -0.8664E+02    -0.8664E+02    -0.8665E+02    -0.8666E+02    -0.8667E+02    -0.8668E+02    -0.8669E+02    -0.8670E+02    -0.8671E+02    -0.8672E+02    -0.8674E+02    -0.8675E+02    -0.8676E+02    -0.8678E+02    -0.8679E+02    -0.8681E+02    -0.8682E+02    -0.8684E+02    -0.8686E+02    -0.8687E+02    -0.8689E+02    -0.8691E+02    -0.8693E+02    -0.8695E+02    -0.8696E+02    -0.8698E+02    -0.8700E+02    -0.8702E+02    -0.8704E+02    -0.8706E+02    -0.8708E+02    -0.8710E+02    -0.8712E+02    -0.8714E+02    -0.8715E+02    -0.8717E+02    -0.8719E+02    -0.8720E+02    -0.8721E+02    -0.8723E+02    -0.8723E+02    -0.8724E+02    -0.8724E+02
    -0.8722E+02    -0.8722E+02    -0.8721E+02    -0.8720E+02    -0.8719E+02    -0.8717E+02    -0.8715E+02    -0.8713E+02    -0.8711E+02    -0.8709E+02    -0.8707E+02    -0.8705E+02    -0.8702E+02    -0.8700E+02    -0.8698E+02    -0.8695E+02    -0.8693E+02    -0.8691E+02    -0.8688E+02    -0.8686E+02    -0.8684E+02    -0.8681E+02    -0.8679E+02    -0.8677E+02    -0.8675E+02    -0.8673E+02    -0.8671E+02    -0.8669E+02    -0.8667E+02    -0.8665E+02    -0.8664E+02    -0.8662E+02    -0.8660E+02    -0.8659E+02    -0.8657E+02    -0.8656E+02    -0.8655E+02    -0.8653E+02    -0.8652E+02    -0.8651E+02    -0.8650E+02    -0.8649E+02    -0.8649E+02    -0.8648E+02    -0.8647E+02    -0.8647E+02    -0.8647E+02    -0.8646E+02    -0.8646E+02    -0.8646E+02    -0.8646E+02    -0.8646E+02    -0.8646E+02    -0.8647E+02    -0.8647E+02    -0.8648E+02    -0.8648E+02    -0.8649E+02    -0.8650E+02    -0.8651E+02    -0.8652E+02    -0.8653E+02    -0.8654E+02    -0.8655E+02    -0.8657E+02    -0.8658E+02    -0.8660E+02    -0.8661E+02    -0.8663E+02    -0.8665E+02    -0.8666E+02    -0.8668E+02    -0.8670E+02    -0.8672E+02    -0.8674E+02    -0.8676E+02    -0.8678E+02    -0.8680E+02    -0.8682E+02    -0.8685E+02    -0.8687E+02    -0.8689E+02    -0.8691E+02    -0.8694E+02    -0.8696E+02    -0.8698E+02    -0.8700E+02    -0.8703E+02    -0.8705E+02    -0.8707E+02    -0.8710E+02    -0.8712E+02    -0.8714E+02    -0.8716E+02    -0.8718E+02    -0.8719E+02    -0.8721E+02    -0.8722E+02    -0.8722E+02    -0.8722E+02
    -0.8720E+02    -0.8720E+02    -0.8719E+02    -0.8718E+02    -0.8716E+02    -0.8715E+02    -0.8712E+02    -0.8710E+02    -0.8708E+02    -0.8705E+02    -0.8702E+02    -0.8700E+02    -0.8697E+02    -0.8694E+02    -0.8691E+02    -0.8688E+02    -0.8686E+02    -0.8683E+02    -0.8680E+02    -0.8678E+02    -0.8675E+02    -0.8672E+02    -0.8670E+02    -0.8667E+02    -0.8665E+02    -0.8662E+02    -0.8660E+02    -0.8658E+02    -0.8655E+02    -0.8653E+02    -0.8651E+02    -0.8649E+02    -0.8647E+02    -0.8645E+02    -0.8644E+02    -0.8642E+02    -0.8640E+02    -0.8639E+02    -0.8638E+02    -0.8636E+02    -0.8635E+02    -0.8634E+02    -0.8633E+02    -0.8632E+02    -0.8632E+02    -0.8631E+02    -0.8631E+02    -0.8630E+02    -0.8630E+02    -0.8630E+02    -0.8630E+02    -0.8630E+02    -0.8631E+02    -0.8631E+02    -0.8632E+02    -0.8632E+02    -0.8633E+02    -0.8634E+02    -0.8635E+02    -0.8636E+02    -0.8637E+02    -0.8638E+02    -0.8640E+02    -0.8641E+02    -0.8643E+02    -0.8645E+02    -0.8646E+02    -0.8648E+02    -0.8650E+02    -0.8652E+02    -0.8654E+02    -0.8656E+02    -0.8659E+02    -0.8661E+02    -0.8663E+02    -0.8666E+02    -0.8668E+02    -0.8671E+02    -0.8673E+02    -0.8676E+02    -0.8679E+02    -0.8681E+02    -0.8684E+02    -0.8687E+02    -0.8689E+02    -0.8692E+02    -0.8695E+02    -0.8698E+02    -0.8700E+02    -0.8703E+02    -0.8705E+02    -0.8708E+02    -0.8710E+02    -0.8713E+02    -0.8715E+02    -0.8717E+02    -0.8718E+02    -0.8720E+02    -0.8720E+02    -0.8720E+02
    -0.8718E+02    -0.8718E+02    -0.8717E+02    -0.8716E+02    -0.8714E+02    -0.8712E+02    -0.8709E+02    -0.8706E+02    -0.8704E+02    -0.8701E+02    -0.8698E+02    -0.8694E+02    -0.8691E+02    -0.8688E+02    -0.8685E+02    -0.8682E+02    -0.8678E+02    -0.8675E+02    -0.8672E+02    -0.8669E+02    -0.8666E+02    -0.8663E+02    -0.8660E+02    -0.8657E+02    -0.8654E+02    -0.8651E+02    -0.8648E+02    -0.8646E+02    -0.8643E+02    -0.8640E+02    -0.8638E+02    -0.8636E+02    -0.8633E+02    -0.8631E+02    -0.8629E+02    -0.8627E+02    -0.8625E+02    -0.8624E+02    -0.8622E+02    -0.8621E+02    -0.8619E+02    -0.8618E+02    -0.8617E+02    -0.8616E+02    -0.8615E+02    -0.8615E+02    -0.8614E+02    -0.8614E+02    -0.8613E+02    -0.8613E+02    -0.8613E+02    -0.8614E+02    -0.8614E+02    -0.8614E+02    -0.8615E+02    -0.8616E+02    -0.8617E+02    -0.8618E+02    -0.8619E+02    -0.8620E+02    -0.8621E+02    -0.8623E+02    -0.8625E+02    -0.8626E+02    -0.8628E+02    -0.8630E+02    -0.8632E+02    -0.8635E+02    -0.8637E+02    -0.8639E+02    -0.8642E+02    -0.8644E+02    -0.8647E+02    -0.8650E+02    -0.8652E+02    -0.8655E+02    -0.8658E+02    -0.8661E+02    -0.8664E+02    -0.8667E+02    -0.8670E+02    -0.8673E+02    -0.8676E+02    -0.8679E+02    -0.8683E+02    -0.8686E+02    -0.8689E+02    -0.8692E+02    -0.8695E+02    -0.8698E+02    -0.8701E+02    -0.8704E+02    -0.8707E+02    -0.8710E+02    -0.8712E+02    -0.8714E+02    -0.8716E+02    -0.8718E+02    -0.8718E+02    -0.8718E+02
    -0.8716E+02    -0.8716E+02    -0.8715E+02    -0.8713E+02    -0.8711E+02    -0.8709E+02    -0.8706E+02    -0.8703E+02    -0.8700E+02    -0.8696E+02    -0.8693E+02    -0.8689E+02    -0.8685E+02    -0.8682E+02    -0.8678E+02    -0.8674E+02    -0.8671E+02    -0.8667E+02    -0.8664E+02    -0.8660E+02    -0.8656E+02    -0.8653E+02    -0.8649E+02    -0.8646E+02    -0.8643E+02    -0.8639E+02    -0.8636E+02    -0.8633E+02    -0.8630E+02    -0.8627E+02    -0.8624E+02    -0.8622E+02    -0.8619E+02    -0.8617E+02    -0.8614E+02    -0.8612E+02    -0.8610E+02    -0.8608E+02    -0.8606E+02    -0.8604E+02    -0.8603E+02    -0.8601E+02    -0.8600E+02    -0.8599E+02    -0.8598E+02    -0.8597E+02    -0.8597E+02    -0.8596E+02    -0.8596E+02    -0.8596E+02    -0.8596E+02    -0.8596E+02    -0.8596E+02    -0.8597E+02    -0.8598E+02    -0.8598E+02    -0.8600E+02    -0.8601E+02    -0.8602E+02    -0.8604E+02    -0.8605E+02    -0.8607E+02    -0.8609E+02    -0.8611E+02    -0.8613E+02    -0.8615E+02    -0.8618E+02    -0.8620E+02    -0.8623E+02    -0.8626E+02    -0.8629E+02    -0.8632E+02    -0.8635E+02    -0.8638E+02    -0.8641E+02    -0.8644E+02    -0.8648E+02    -0.8651E+02    -0.8654E+02    -0.8658E+02    -0.8661E+02    -0.8665E+02    -0.8668E+02    -0.8672E+02    -0.8676E+02    -0.8679E+02    -0.8683E+02    -0.8686E+02    -0.8690E+02    -0.8694E+02    -0.8697E+02    -0.8700E+02    -0.8704E+02    -0.8707E+02    -0.8709E+02    -0.8712E+02    -0.8714E+02    -0.8715E+02    -0.8716E+02    -0.8716E+02
    -0.8714E+02    -0.8714E+02    -0.8713E+02    -0.8711E+02    -0.8709E+02    -0.8706E+02    -0.8703E+02    -0.8699E+02    -0.8695E+02    -0.8692E+02    -0.8688E+02    -0.8684E+02    -0.8680E+02    -0.8675E+02    -0.8671E+02    -0.8667E+02    -0.8663E+02    -0.8659E+02    -0.8655E+02    -0.8651E+02    -0.8647E+02    -0.8643E+02    -0.8639E+02    -0.8635E+02    -0.8631E+02    -0.8627E+02    -0.8624E+02    -0.8620E+02    -0.8617E+02    -0.8613E+02    -0.8610E+02    -0.8607E+02    -0.8604E+02    -0.8601E+02    -0.8598E+02    -0.8596E+02    -0.8593E+02    -0.8591E+02    -0.8589E+02    -0.8587E+02    -0.8585E+02    -0.8583E+02    -0.8582E+02    -0.8581E+02    -0.8580E+02    -0.8579E+02    -0.8578E+02    -0.8577E+02    -0.8577E+02    -0.8577E+02    -0.8577E+02    -0.8577E+02    -0.8578E+02    -0.8578E+02    -0.8579E+02    -0.8580E+02    -0.8581E+02    -0.8583E+02    -0.8584E+02    -0.8586E+02    -0.8588E+02    -0.8590E+02    -0.8592E+02    -0.8595E+02    -0.8597E+02    -0.8600E+02    -0.8603E+02    -0.8606E+02    -0.8609E+02    -0.8612E+02    -0.8615E+02    -0.8618E+02    -0.8622E+02    -0.8625E+02    -0.8629E+02    -0.8633E+02    -0.8637E+02    -0.8640E+02    -0.8644E+02    -0.8648E+02    -0.8652E+02    -0.8656E+02    -0.8660E+02    -0.8664E+02    -0.8668E+02    -0.8673E+02    -0.8677E+02    -0.8681E+02    -0.8685E+02    -0.8689E+02    -0.8693E+02    -0.8696E+02    -0.8700E+02    -0.8703E+02    -0.8706E+02    -0.8709E+02    -0.8712E+02    -0.8713E+02    -0.8714E+02    -0.8714E+02
    -0.8712E+02    -0.8712E+02    -0.8711E+02    -0.8709E+02    -0.8706E+02    -0.8703E+02    -0.8699E+02    -0.8695E+02    -0.8691E+02    -0.8687E+02    -0.8682E+02    -0.8678E+02    -0.8673E+02    -0.8669E+02    -0.8664E+02    -0.8659E+02    -0.8655E+02    -0.8650E+02    -0.8646E+02    -0.8641E+02    -0.8636E+02    -0.8632E+02    -0.8627E+02    -0.8623E+02    -0.8619E+02    -0.8615E+02    -0.8610E+02    -0.8606E+02    -0.8602E+02    -0.8599E+02    -0.8595E+02    -0.8591E+02    -0.8588E+02    -0.8585E+02    -0.8582E+02    -0.8579E+02    -0.8576E+02    -0.8573E+02    -0.8571E+02    -0.8568E+02    -0.8566E+02    -0.8565E+02    -0.8563E+02    -0.8561E+02    -0.8560E+02    -0.8559E+02    -0.8558E+02    -0.8558E+02    -0.8557E+02    -0.8557E+02    -0.8557E+02    -0.8558E+02    -0.8558E+02    -0.8559E+02    -0.8560E+02    -0.8561E+02    -0.8562E+02    -0.8564E+02    -0.8566E+02    -0.8568E+02    -0.8570E+02    -0.8572E+02    -0.8575E+02    -0.8578E+02    -0.8580E+02    -0.8583E+02    -0.8587E+02    -0.8590E+02    -0.8593E+02    -0.8597E+02    -0.8601E+02    -0.8605E+02    -0.8609E+02    -0.8613E+02    -0.8617E+02    -0.8621E+02    -0.8625E+02    -0.8629E+02    -0.8634E+02    -0.8638E+02    -0.8643E+02    -0.8647E+02    -0.8652E+02    -0.8656E+02    -0.8661E+02    -0.8666E+02    -0.8670E+02    -0.8675E+02    -0.8679E+02    -0.8684E+02    -0.8688E+02    -0.8692E+02    -0.8696E+02    -0.8700E+02    -0.8703E+02    -0.8707E+02    -0.8709E+02    -0.8711E+02    -0.8712E+02    -0.8712E+02
    -0.8709E+02    -0.8709E+02    -0.8708E+02    -0.8706E+02    -0.8703E+02    -0.8700E+02    -0.8696E+02    -0.8691E+02    -0.8687E+02    -0.8682E+02    -0.8677E+02    -0.8672E+02    -0.8667E+02    -0.8662E+02    -0.8657E+02    -0.8652E+02    -0.8646E+02    -0.8641E+02    -0.8636E+02    -0.8631E+02    -0.8626E+02    -0.8621E+02    -0.8616E+02    -0.8611E+02    -0.8606E+02    -0.8601E+02    -0.8597E+02    -0.8592E+02    -0.8588E+02    -0.8583E+02    -0.8579E+02    -0.8575E+02    -0.8571E+02    -0.8567E+02    -0.8564E+02    -0.8561E+02    -0.8557E+02    -0.8554E+02    -0.8552E+02    -0.8549E+02    -0.8547E+02    -0.8545E+02    -0.8543E+02    -0.8541E+02    -0.8540E+02    -0.8538E+02    -0.8537E+02    -0.8537E+02    -0.8536E+02    -0.8536E+02    -0.8536E+02    -0.8537E+02    -0.8537E+02    -0.8538E+02    -0.8539E+02    -0.8540E+02    -0.8542E+02    -0.8544E+02    -0.8546E+02    -0.8548E+02    -0.8551E+02    -0.8553E+02    -0.8556E+02    -0.8559E+02    -0.8563E+02    -0.8566E+02    -0.8570E+02    -0.8574E+02    -0.8577E+02    -0.8582E+02    -0.8586E+02    -0.8590E+02    -0.8595E+02    -0.8599E+02    -0.8604E+02    -0.8608E+02    -0.8613E+02    -0.8618E+02    -0.8623E+02    -0.8628E+02    -0.8633E+02    -0.8638E+02    -0.8643E+02    -0.8648E+02    -0.8653E+02    -0.8659E+02    -0.8664E+02    -0.8669E+02    -0.8674E+02    -0.8679E+02    -0.8683E+02    -0.8688E+02    -0.8692E+02    -0.8697E+02    -0.8700E+02    -0.8704E+02    -0.8707E+02    -0.8709E+02    -0.8710E+02    -0.8710E+02
    -0.8707E+02    -0.8707E+02    -0.8706E+02    -0.8703E+02    -0.8700E+02    -0.8696E+02    -0.8692E+02    -0.8687E+02    -0.8682E+02    -0.8677E+02    -0.8672E+02    -0.8666E+02    -0.8661E+02    -0.8655E+02    -0.8649E+02    -0.8643E+02    -0.8638E+02    -0.8632E+02    -0.8626E+02    -0.8620E+02    -0.8615E+02    -0.8609E+02    -0.8604E+02    -0.8598E+02    -0.8593E+02    -0.8587E+02    -0.8582E+02    -0.8577E+02    -0.8572E+02    -0.8567E+02    -0.8562E+02    -0.8558E+02    -0.8553E+02    -0.8549E+02    -0.8545E+02    -0.8541E+02    -0.8538E+02    -0.8534E+02    -0.8531E+02    -0.8528E+02    -0.8526E+02    -0.8523E+02    -0.8521E+02    -0.8519E+02    -0.8517E+02    -0.8516E+02    -0.8515E+02    -0.8514E+02    -0.8514E+02    -0.8514E+02    -0.8514E+02    -0.8514E+02    -0.8515E+02    -0.8516E+02    -0.8517E+02    -0.8519E+02    -0.8520E+02    -0.8522E+02    -0.8525E+02    -0.8527E+02    -0.8530E+02    -0.8533E+02    -0.8537E+02    -0.8540E+02    -0.8544E+02    -0.8548E+02    -0.8552E+02    -0.8556E+02    -0.8561E+02    -0.8565E+02    -0.8570E+02    -0.8575E+02    -0.8580E+02    -0.8585E+02    -0.8590E+02    -0.8595E+02    -0.8601E+02    -0.8606E+02    -0.8612E+02    -0.8617E+02    -0.8623E+02    -0.8629E+02    -0.8634E+02    -0.8640E+02    -0.8646E+02    -0.8651E+02    -0.8657E+02    -0.8662E+02    -0.8668E+02    -0.8673E+02    -0.8679E+02    -0.8684E+02    -0.8689E+02    -0.8693E+02    -0.8697E+02    -0.8701E+02    -0.8704E+02    -0.8707E+02    -0.8708E+02    -0.8708E+02
    -0.8705E+02    -0.8705E+02    -0.8703E+02    -0.8701E+02    -0.8697E+02    -0.8693E+02    -0.8688E+02    -0.8683E+02    -0.8678E+02    -0.8672E+02    -0.8666E+02    -0.8660E+02    -0.8654E+02    -0.8648E+02    -0.8641E+02    -0.8635E+02    -0.8629E+02    -0.8622E+02    -0.8616E+02    -0.8610E+02    -0.8603E+02    -0.8597E+02    -0.8591E+02    -0.8585E+02    -0.8579E+02    -0.8573E+02    -0.8567E+02    -0.8561E+02    -0.8555E+02    -0.8550E+02    -0.8545E+02    -0.8540E+02    -0.8535E+02    -0.8530E+02    -0.8525E+02    -0.8521E+02    -0.8517E+02    -0.8513E+02    -0.8509E+02    -0.8506E+02    -0.8503E+02    -0.8500E+02    -0.8498E+02    -0.8496E+02    -0.8494E+02    -0.8492E+02    -0.8491E+02    -0.8490E+02    -0.8490E+02    -0.8489E+02    -0.8489E+02    -0.8490E+02    -0.8491E+02    -0.8492E+02    -0.8493E+02    -0.8495E+02    -0.8497E+02    -0.8499E+02    -0.8502E+02    -0.8505E+02    -0.8508E+02    -0.8512E+02    -0.8516E+02    -0.8520E+02    -0.8524E+02    -0.8528E+02    -0.8533E+02    -0.8538E+02    -0.8543E+02    -0.8548E+02    -0.8553E+02    -0.8559E+02    -0.8564E+02    -0.8570E+02    -0.8576E+02    -0.8582E+02    -0.8588E+02    -0.8594E+02    -0.8600E+02    -0.8606E+02    -0.8612E+02    -0.8619E+02    -0.8625E+02    -0.8631E+02    -0.8637E+02    -0.8644E+02    -0.8650E+02    -0.8656E+02    -0.8662E+02    -0.8668E+02    -0.8674E+02    -0.8679E+02    -0.8685E+02    -0.8690E+02    -0.8694E+02    -0.8698E+02    -0.8702E+02    -0.8704E+02    -0.8706E+02    -0.8706E+02
    -0.8702E+02    -0.8702E+02    -0.8701E+02    -0.8698E+02    -0.8694E+02    -0.8690E+02    -0.8685E+02    -0.8679E+02    -0.8673E+02    -0.8667E+02    -0.8660E+02    -0.8654E+02    -0.8647E+02    -0.8640E+02    -0.8633E+02    -0.8626E+02    -0.8619E+02    -0.8612E+02    -0.8605E+02    -0.8598E+02    -0.8591E+02    -0.8584E+02    -0.8577E+02    -0.8571E+02    -0.8564E+02    -0.8557E+02    -0.8551E+02    -0.8544E+02    -0.8538E+02    -0.8532E+02    -0.8526E+02    -0.8520E+02    -0.8514E+02    -0.8509E+02    -0.8504E+02    -0.8499E+02    -0.8494E+02    -0.8490E+02    -0.8486E+02    -0.8482E+02    -0.8479E+02    -0.8476E+02    -0.8473E+02    -0.8470E+02    -0.8468E+02    -0.8466E+02    -0.8465E+02    -0.8464E+02    -0.8463E+02    -0.8463E+02    -0.8463E+02    -0.8464E+02    -0.8465E+02    -0.8466E+02    -0.8468E+02    -0.8470E+02    -0.8472E+02    -0.8475E+02    -0.8478E+02    -0.8481E+02    -0.8485E+02    -0.8489E+02    -0.8493E+02    -0.8498E+02    -0.8502E+02    -0.8507E+02    -0.8513E+02    -0.8518E+02    -0.8524E+02    -0.8530E+02    -0.8536E+02    -0.8542E+02    -0.8548E+02    -0.8555E+02    -0.8561E+02    -0.8568E+02    -0.8574E+02    -0.8581E+02    -0.8588E+02    -0.8595E+02    -0.8602E+02    -0.8608E+02    -0.8615E+02    -0.8622E+02    -0.8629E+02    -0.8636E+02    -0.8643E+02    -0.8649E+02    -0.8656E+02    -0.8662E+02    -0.8669E+02    -0.8675E+02    -0.8680E+02    -0.8686E+02    -0.8691E+02    -0.8695E+02    -0.8699E+02    -0.8702E+02    -0.8703E+02    -0.8703E+02
    -0.8700E+02    -0.8700E+02    -0.8698E+02    -0.8695E+02    -0.8691E+02    -0.8686E+02    -0.8681E+02    -0.8675E+02    -0.8668E+02    -0.8661E+02    -0.8654E+02    -0.8647E+02    -0.8640E+02    -0.8632E+02    -0.8625E+02    -0.8617E+02    -0.8609E+02    -0.8602E+02    -0.8594E+02    -0.8586E+02    -0.8579E+02    -0.8571E+02    -0.8563E+02    -0.8556E+02    -0.8548E+02    -0.8541E+02    -0.8534E+02    -0.8526E+02    -0.8519E+02    -0.8513E+02    -0.8506E+02    -0.8499E+02    -0.8493E+02    -0.8487E+02    -0.8481E+02    -0.8476E+02    -0.8470E+02    -0.8465E+02    -0.8461E+02    -0.8456E+02    -0.8452E+02    -0.8449E+02    -0.8446E+02    -0.8443E+02    -0.8440E+02    -0.8438E+02    -0.8437E+02    -0.8436E+02    -0.8435E+02    -0.8435E+02    -0.8435E+02    -0.8436E+02    -0.8437E+02    -0.8438E+02    -0.8440E+02    -0.8442E+02    -0.8445E+02    -0.8448E+02    -0.8452E+02    -0.8455E+02    -0.8460E+02    -0.8464E+02    -0.8469E+02    -0.8474E+02    -0.8480E+02    -0.8485E+02    -0.8491E+02    -0.8497E+02    -0.8504E+02    -0.8510E+02    -0.8517E+02    -0.8524E+02    -0.8531E+02    -0.8538E+02    -0.8545E+02    -0.8553E+02    -0.8560E+02    -0.8568E+02    -0.8575E+02    -0.8583E+02    -0.8590E+02    -0.8598E+02    -0.8605E+02    -0.8613E+02    -0.8620E+02    -0.8628E+02    -0.8635E+02    -0.8643E+02    -0.8650E+02    -0.8657E+02    -0.8664E+02    -0.8670E+02    -0.8676E+02    -0.8682E+02    -0.8688E+02    -0.8692E+02    -0.8696E+02    -0.8699E+02    -0.8701E+02    -0.8701E+02
    -0.8698E+02    -0.8698E+02    -0.8696E+02    -0.8692E+02    -0.8688E+02    -0.8683E+02    -0.8677E+02    -0.8670E+02    -0.8663E+02    -0.8656E+02    -0.8648E+02    -0.8641E+02    -0.8633E+02    -0.8624E+02    -0.8616E+02    -0.8608E+02    -0.8600E+02    -0.8591E+02    -0.8583E+02    -0.8574E+02    -0.8566E+02    -0.8557E+02    -0.8549E+02    -0.8540E+02    -0.8532E+02    -0.8524E+02    -0.8516E+02    -0.8508E+02    -0.8500E+02    -0.8492E+02    -0.8485E+02    -0.8477E+02    -0.8470E+02    -0.8463E+02    -0.8457E+02    -0.8450E+02    -0.8444E+02    -0.8439E+02    -0.8433E+02    -0.8429E+02    -0.8424E+02    -0.8420E+02    -0.8416E+02    -0.8413E+02    -0.8410E+02    -0.8408E+02    -0.8406E+02    -0.8405E+02    -0.8404E+02    -0.8404E+02    -0.8404E+02    -0.8405E+02    -0.8406E+02    -0.8408E+02    -0.8410E+02    -0.8412E+02    -0.8416E+02    -0.8419E+02    -0.8423E+02    -0.8427E+02    -0.8432E+02    -0.8437E+02    -0.8443E+02    -0.8449E+02    -0.8455E+02    -0.8462E+02    -0.8468E+02    -0.8475E+02    -0.8482E+02    -0.8490E+02    -0.8497E+02    -0.8505E+02    -0.8513E+02    -0.8521E+02    -0.8529E+02    -0.8537E+02    -0.8545E+02    -0.8554E+02    -0.8562E+02    -0.8570E+02    -0.8579E+02    -0.8587E+02    -0.8595E+02    -0.8604E+02    -0.8612E+02    -0.8620E+02    -0.8628E+02    -0.8636E+02    -0.8643E+02    -0.8651E+02    -0.8658E+02    -0.8665E+02    -0.8672E+02    -0.8679E+02    -0.8684E+02    -0.8690E+02    -0.8694E+02    -0.8697E+02    -0.8699E+02    -0.8699E+02
    -0.8695E+02    -0.8695E+02    -0.8693E+02    -0.8690E+02    -0.8685E+02    -0.8679E+02    -0.8673E+02    -0.8666E+02    -0.8658E+02    -0.8650E+02    -0.8642E+02    -0.8634E+02    -0.8625E+02    -0.8616E+02    -0.8607E+02    -0.8598E+02    -0.8589E+02    -0.8580E+02    -0.8571E+02    -0.8561E+02    -0.8552E+02    -0.8543E+02    -0.8534E+02    -0.8524E+02    -0.8515E+02    -0.8506E+02    -0.8497E+02    -0.8488E+02    -0.8479E+02    -0.8470E+02    -0.8462E+02    -0.8454E+02    -0.8446E+02    -0.8438E+02    -0.8430E+02    -0.8423E+02    -0.8416E+02    -0.8410E+02    -0.8404E+02    -0.8398E+02    -0.8393E+02    -0.8388E+02    -0.8384E+02    -0.8380E+02    -0.8377E+02    -0.8375E+02    -0.8373E+02    -0.8371E+02    -0.8370E+02    -0.8370E+02    -0.8370E+02    -0.8371E+02    -0.8372E+02    -0.8374E+02    -0.8377E+02    -0.8380E+02    -0.8383E+02    -0.8387E+02    -0.8392E+02    -0.8397E+02    -0.8403E+02    -0.8409E+02    -0.8415E+02    -0.8422E+02    -0.8429E+02    -0.8436E+02    -0.8444E+02    -0.8452E+02    -0.8460E+02    -0.8468E+02    -0.8477E+02    -0.8485E+02    -0.8494E+02    -0.8503E+02    -0.8512E+02    -0.8521E+02    -0.8530E+02    -0.8539E+02    -0.8548E+02    -0.8558E+02    -0.8567E+02    -0.8576E+02    -0.8585E+02    -0.8594E+02    -0.8603E+02    -0.8612E+02    -0.8620E+02    -0.8629E+02    -0.8637E+02    -0.8645E+02    -0.8653E+02    -0.8661E+02    -0.8668E+02    -0.8675E+02    -0.8681E+02    -0.8687E+02    -0.8691E+02    -0.8695E+02    -0.8697E+02    -0.8697E+02
    -0.8693E+02    -0.8693E+02    -0.8691E+02    -0.8687E+02    -0.8682E+02    -0.8676E+02    -0.8669E+02    -0.8661E+02    -0.8653E+02    -0.8645E+02    -0.8636E+02    -0.8627E+02    -0.8618E+02    -0.8608E+02    -0.8599E+02    -0.8589E+02    -0.8579E+02    -0.8569E+02    -0.8559E+02    -0.8548E+02    -0.8538E+02    -0.8528E+02    -0.8518E+02    -0.8507E+02    -0.8497E+02    -0.8487E+02    -0.8477E+02    -0.8467E+02    -0.8457E+02    -0.8447E+02    -0.8438E+02    -0.8428E+02    -0.8419E+02    -0.8410E+02    -0.8402E+02    -0.8394E+02    -0.8386E+02    -0.8379E+02    -0.8372E+02    -0.8365E+02    -0.8359E+02    -0.8354E+02    -0.8349E+02    -0.8345E+02    -0.8341E+02    -0.8338E+02    -0.8336E+02    -0.8334E+02    -0.8333E+02    -0.8332E+02    -0.8333E+02    -0.8334E+02    -0.8335E+02    -0.8338E+02    -0.8340E+02    -0.8344E+02    -0.8348E+02    -0.8353E+02    -0.8358E+02    -0.8364E+02    -0.8370E+02    -0.8377E+02    -0.8384E+02    -0.8392E+02    -0.8400E+02    -0.8408E+02    -0.8417E+02    -0.8426E+02    -0.8435E+02    -0.8445E+02    -0.8454E+02    -0.8464E+02    -0.8474E+02    -0.8484E+02    -0.8494E+02    -0.8504E+02    -0.8514E+02    -0.8524E+02    -0.8534E+02    -0.8544E+02    -0.8554E+02    -0.8564E+02    -0.8574E+02    -0.8584E+02    -0.8594E+02    -0.8603E+02    -0.8613E+02    -0.8622E+02    -0.8631E+02    -0.8640E+02    -0.8648E+02    -0.8656E+02    -0.8664E+02    -0.8671E+02    -0.8678E+02    -0.8684E+02    -0.8689E+02    -0.8692E+02    -0.8694E+02    -0.8694E+02
    -0.8690E+02    -0.8690E+02    -0.8688E+02    -0.8684E+02    -0.8679E+02    -0.8672E+02    -0.8665E+02    -0.8657E+02    -0.8648E+02    -0.8639E+02    -0.8630E+02    -0.8620E+02    -0.8610E+02    -0.8600E+02    -0.8590E+02    -0.8579E+02    -0.8568E+02    -0.8557E+02    -0.8546E+02    -0.8535E+02    -0.8524E+02    -0.8512E+02    -0.8501E+02    -0.8490E+02    -0.8478E+02    -0.8467E+02    -0.8456E+02    -0.8445E+02    -0.8433E+02    -0.8422E+02    -0.8412E+02    -0.8401E+02    -0.8391E+02    -0.8381E+02    -0.8371E+02    -0.8362E+02    -0.8353E+02    -0.8344E+02    -0.8336E+02    -0.8329E+02    -0.8322E+02    -0.8316E+02    -0.8310E+02    -0.8305E+02    -0.8301E+02    -0.8297E+02    -0.8295E+02    -0.8293E+02    -0.8291E+02    -0.8291E+02    -0.8291E+02    -0.8292E+02    -0.8294E+02    -0.8297E+02    -0.8300E+02    -0.8304E+02    -0.8309E+02    -0.8315E+02    -0.8321E+02    -0.8328E+02    -0.8335E+02    -0.8343E+02    -0.8351E+02    -0.8360E+02    -0.8369E+02    -0.8379E+02    -0.8389E+02    -0.8399E+02    -0.8409E+02    -0.8420E+02    -0.8431E+02    -0.8442E+02    -0.8453E+02    -0.8464E+02    -0.8475E+02    -0.8486E+02    -0.8498E+02    -0.8509E+02    -0.8520E+02    -0.8531E+02    -0.8542E+02    -0.8553E+02    -0.8564E+02    -0.8574E+02    -0.8585E+02    -0.8595E+02    -0.8605E+02    -0.8615E+02    -0.8625E+02    -0.8634E+02    -0.8643E+02    -0.8652E+02    -0.8660E+02    -0.8668E+02    -0.8675E+02    -0.8681E+02    -0.8686E+02    -0.8690E+02    -0.8692E+02    -0.8692E+02
    -0.8688E+02    -0.8688E+02    -0.8686E+02    -0.8682E+02    -0.8676E+02    -0.8669E+02    -0.8661E+02    -0.8653E+02    -0.8644E+02    -0.8634E+02    -0.8624E+02    -0.8614E+02    -0.8603E+02    -0.8592E+02    -0.8581E+02    -0.8569E+02    -0.8557E+02    -0.8546E+02    -0.8534E+02    -0.8521E+02    -0.8509E+02    -0.8497E+02    -0.8484E+02    -0.8471E+02    -0.8459E+02    -0.8446E+02    -0.8434E+02    -0.8421E+02    -0.8408E+02    -0.8396E+02    -0.8384E+02    -0.8372E+02    -0.8360E+02    -0.8349E+02    -0.8337E+02    -0.8327E+02    -0.8316E+02    -0.8307E+02    -0.8297E+02    -0.8289E+02    -0.8281E+02    -0.8273E+02    -0.8267E+02    -0.8261E+02    -0.8256E+02    -0.8252E+02    -0.8249E+02    -0.8246E+02    -0.8245E+02    -0.8244E+02    -0.8245E+02    -0.8246E+02    -0.8248E+02    -0.8252E+02    -0.8256E+02    -0.8260E+02    -0.8266E+02    -0.8273E+02    -0.8280E+02    -0.8288E+02    -0.8296E+02    -0.8305E+02    -0.8315E+02    -0.8325E+02    -0.8336E+02    -0.8347E+02    -0.8358E+02    -0.8370E+02    -0.8382E+02    -0.8394E+02    -0.8406E+02    -0.8418E+02    -0.8431E+02    -0.8443E+02    -0.8456E+02    -0.8468E+02    -0.8481E+02    -0.8493E+02    -0.8505E+02    -0.8517E+02    -0.8529E+02    -0.8541E+02    -0.8553E+02    -0.8564E+02    -0.8576E+02    -0.8587E+02    -0.8598E+02    -0.8608E+02    -0.8619E+02    -0.8629E+02    -0.8638E+02    -0.8647E+02    -0.8656E+02    -0.8664E+02    -0.8672E+02    -0.8678E+02    -0.8684E+02    -0.8688E+02    -0.8690E+02    -0.8690E+02
    -0.8686E+02    -0.8686E+02    -0.8684E+02    -0.8679E+02    -0.8673E+02    -0.8666E+02    -0.8658E+02    -0.8649E+02    -0.8639E+02    -0.8629E+02    -0.8618E+02    -0.8607E+02    -0.8596E+02    -0.8584E+02    -0.8572E+02    -0.8560E+02    -0.8547E+02    -0.8534E+02    -0.8521E+02    -0.8508E+02    -0.8494E+02    -0.8480E+02    -0.8467E+02    -0.8453E+02    -0.8439E+02    -0.8424E+02    -0.8410E+02    -0.8396E+02    -0.8382E+02    -0.8368E+02    -0.8354E+02    -0.8340E+02    -0.8327E+02    -0.8314E+02    -0.8301E+02    -0.8288E+02    -0.8276E+02    -0.8265E+02    -0.8254E+02    -0.8244E+02    -0.8235E+02    -0.8226E+02    -0.8218E+02    -0.8212E+02    -0.8206E+02    -0.8201E+02    -0.8197E+02    -0.8194E+02    -0.8193E+02    -0.8192E+02    -0.8193E+02    -0.8194E+02    -0.8197E+02    -0.8201E+02    -0.8205E+02    -0.8211E+02    -0.8218E+02    -0.8225E+02    -0.8234E+02    -0.8243E+02    -0.8253E+02    -0.8264E+02    -0.8275E+02    -0.8287E+02    -0.8299E+02    -0.8312E+02    -0.8325E+02    -0.8338E+02    -0.8352E+02    -0.8366E+02    -0.8379E+02    -0.8393E+02    -0.8407E+02    -0.8421E+02    -0.8435E+02    -0.8449E+02    -0.8463E+02    -0.8477E+02    -0.8490E+02    -0.8504E+02    -0.8517E+02    -0.8530E+02    -0.8542E+02    -0.8555E+02    -0.8567E+02    -0.8579E+02    -0.8590E+02    -0.8602E+02    -0.8613E+02    -0.8623E+02    -0.8634E+02    -0.8643E+02    -0.8653E+02    -0.8661E+02    -0.8669E+02    -0.8676E+02    -0.8682E+02    -0.8686E+02    -0.8688E+02    -0.8688E+02
    -0.8684E+02    -0.8684E+02    -0.8682E+02    -0.8677E+02    -0.8671E+02    -0.8663E+02    -0.8655E+02    -0.8645E+02    -0.8635E+02    -0.8624E+02    -0.8613E+02    -0.8601E+02    -0.8589E+02    -0.8576E+02    -0.8563E+02    -0.8550E+02    -0.8537E+02    -0.8523E+02    -0.8508E+02    -0.8494E+02    -0.8479E+02    -0.8464E+02    -0.8449E+02    -0.8433E+02    -0.8418E+02    -0.8402E+02    -0.8386E+02    -0.8370E+02    -0.8354E+02    -0.8338E+02    -0.8322E+02    -0.8306E+02    -0.8291E+02    -0.8276E+02    -0.8261E+02    -0.8246E+02    -0.8232E+02    -0.8219E+02    -0.8206E+02    -0.8194E+02    -0.8183E+02    -0.8173E+02    -0.8164E+02    -0.8156E+02    -0.8149E+02    -0.8143E+02    -0.8139E+02    -0.8135E+02    -0.8133E+02    -0.8133E+02    -0.8133E+02    -0.8135E+02    -0.8138E+02    -0.8143E+02    -0.8148E+02    -0.8155E+02    -0.8163E+02    -0.8172E+02    -0.8182E+02    -0.8193E+02    -0.8205E+02    -0.8218E+02    -0.8231E+02    -0.8245E+02    -0.8259E+02    -0.8274E+02    -0.8289E+02    -0.8304E+02    -0.8320E+02    -0.8336E+02    -0.8351E+02    -0.8367E+02    -0.8383E+02    -0.8399E+02    -0.8415E+02    -0.8430E+02    -0.8445E+02    -0.8460E+02    -0.8475E+02    -0.8490E+02    -0.8504E+02    -0.8518E+02    -0.8532E+02    -0.8545E+02    -0.8558E+02    -0.8571E+02    -0.8584E+02    -0.8596E+02    -0.8607E+02    -0.8619E+02    -0.8629E+02    -0.8640E+02    -0.8649E+02    -0.8658E+02    -0.8667E+02    -0.8674E+02    -0.8680E+02    -0.8684E+02    -0.8687E+02    -0.8687E+02
    -0.8683E+02    -0.8683E+02    -0.8680E+02    -0.8675E+02    -0.8669E+02    -0.8661E+02    -0.8652E+02    -0.8642E+02    -0.8631E+02    -0.8620E+02    -0.8608E+02    -0.8596E+02    -0.8583E+02    -0.8569E+02    -0.8556E+02    -0.8541E+02    -0.8527E+02    -0.8512E+02    -0.8496E+02    -0.8480E+02    -0.8464E+02    -0.8448E+02    -0.8431E+02    -0.8414E+02    -0.8396E+02    -0.8378E+02    -0.8360E+02    -0.8342E+02    -0.8324E+02    -0.8306E+02    -0.8288E+02    -0.8270E+02    -0.8252E+02    -0.8234E+02    -0.8217E+02    -0.8200E+02    -0.8183E+02    -0.8167E+02    -0.8152E+02    -0.8138E+02    -0.8125E+02    -0.8113E+02    -0.8102E+02    -0.8092E+02    -0.8084E+02    -0.8077E+02    -0.8071E+02    -0.8067E+02    -0.8065E+02    -0.8064E+02    -0.8065E+02    -0.8067E+02    -0.8071E+02    -0.8076E+02    -0.8083E+02    -0.8092E+02    -0.8101E+02    -0.8112E+02    -0.8124E+02    -0.8137E+02    -0.8151E+02    -0.8166E+02    -0.8182E+02    -0.8198E+02    -0.8215E+02    -0.8232E+02    -0.8250E+02    -0.8268E+02    -0.8286E+02    -0.8304E+02    -0.8322E+02    -0.8340E+02    -0.8358E+02    -0.8376E+02    -0.8393E+02    -0.8410E+02    -0.8427E+02    -0.8444E+02    -0.8461E+02    -0.8477E+02    -0.8492E+02    -0.8507E+02    -0.8522E+02    -0.8537E+02    -0.8551E+02    -0.8564E+02    -0.8578E+02    -0.8590E+02    -0.8603E+02    -0.8614E+02    -0.8626E+02    -0.8637E+02    -0.8647E+02    -0.8656E+02    -0.8664E+02    -0.8672E+02    -0.8678E+02    -0.8683E+02    -0.8685E+02    -0.8685E+02
    -0.8681E+02    -0.8681E+02    -0.8679E+02    -0.8674E+02    -0.8667E+02    -0.8659E+02    -0.8650E+02    -0.8639E+02    -0.8628E+02    -0.8616E+02    -0.8604E+02    -0.8591E+02    -0.8577E+02    -0.8563E+02    -0.8549E+02    -0.8533E+02    -0.8518E+02    -0.8501E+02    -0.8485E+02    -0.8467E+02    -0.8450E+02    -0.8432E+02    -0.8413E+02    -0.8394E+02    -0.8374E+02    -0.8354E+02    -0.8334E+02    -0.8314E+02    -0.8293E+02    -0.8272E+02    -0.8251E+02    -0.8230E+02    -0.8209E+02    -0.8188E+02    -0.8168E+02    -0.8148E+02    -0.8128E+02    -0.8109E+02    -0.8091E+02    -0.8074E+02    -0.8058E+02    -0.8044E+02    -0.8030E+02    -0.8019E+02    -0.8008E+02    -0.8000E+02    -0.7993E+02    -0.7988E+02    -0.7985E+02    -0.7984E+02    -0.7985E+02    -0.7988E+02    -0.7993E+02    -0.8000E+02    -0.8008E+02    -0.8018E+02    -0.8030E+02    -0.8043E+02    -0.8058E+02    -0.8074E+02    -0.8091E+02    -0.8108E+02    -0.8127E+02    -0.8147E+02    -0.8166E+02    -0.8187E+02    -0.8207E+02    -0.8228E+02    -0.8249E+02    -0.8270E+02    -0.8291E+02    -0.8311E+02    -0.8332E+02    -0.8352E+02    -0.8372E+02    -0.8391E+02    -0.8410E+02    -0.8428E+02    -0.8446E+02    -0.8464E+02    -0.8481E+02    -0.8497E+02    -0.8513E+02    -0.8529E+02    -0.8544E+02    -0.8558E+02    -0.8572E+02    -0.8586E+02    -0.8599E+02    -0.8611E+02    -0.8623E+02    -0.8634E+02    -0.8645E+02    -0.8654E+02    -0.8663E+02    -0.8671E+02    -0.8677E+02    -0.8682E+02    -0.8684E+02    -0.8684E+02
    -0.8681E+02    -0.8681E+02    -0.8678E+02    -0.8673E+02    -0.8666E+02    -0.8658E+02    -0.8648E+02    -0.8638E+02    -0.8626E+02    -0.8614E+02    -0.8601E+02    -0.8587E+02    -0.8573E+02    -0.8558E+02    -0.8543E+02    -0.8526E+02    -0.8510E+02    -0.8492E+02    -0.8474E+02    -0.8455E+02    -0.8436E+02    -0.8416E+02    -0.8395E+02    -0.8374E+02    -0.8352E+02    -0.8330E+02    -0.8307E+02    -0.8284E+02    -0.8260E+02    -0.8236E+02    -0.8211E+02    -0.8187E+02    -0.8162E+02    -0.8138E+02    -0.8114E+02    -0.8090E+02    -0.8066E+02    -0.8044E+02    -0.8022E+02    -0.8001E+02    -0.7982E+02    -0.7964E+02    -0.7947E+02    -0.7932E+02    -0.7920E+02    -0.7909E+02    -0.7901E+02    -0.7895E+02    -0.7891E+02    -0.7890E+02    -0.7891E+02    -0.7895E+02    -0.7901E+02    -0.7909E+02    -0.7919E+02    -0.7932E+02    -0.7947E+02    -0.7963E+02    -0.7981E+02    -0.8000E+02    -0.8021E+02    -0.8043E+02    -0.8065E+02    -0.8089E+02    -0.8112E+02    -0.8137E+02    -0.8161E+02    -0.8185E+02    -0.8210E+02    -0.8234E+02    -0.8258E+02    -0.8282E+02    -0.8305E+02    -0.8328E+02    -0.8350E+02    -0.8372E+02    -0.8393E+02    -0.8413E+02    -0.8433E+02    -0.8452E+02    -0.8471E+02    -0.8488E+02    -0.8506E+02    -0.8522E+02    -0.8538E+02    -0.8554E+02    -0.8568E+02    -0.8582E+02    -0.8596E+02    -0.8609E+02    -0.8621E+02    -0.8632E+02    -0.8643E+02    -0.8653E+02    -0.8662E+02    -0.8670E+02    -0.8676E+02    -0.8681E+02    -0.8684E+02    -0.8684E+02
    -0.8680E+02    -0.8680E+02    -0.8678E+02    -0.8672E+02    -0.8666E+02    -0.8657E+02    -0.8647E+02    -0.8637E+02    -0.8625E+02    -0.8613E+02    -0.8599E+02    -0.8585E+02    -0.8570E+02    -0.8555E+02    -0.8538E+02    -0.8521E+02    -0.8503E+02    -0.8485E+02    -0.8465E+02    -0.8445E+02    -0.8424E+02    -0.8402E+02    -0.8379E+02    -0.8355E+02    -0.8331E+02    -0.8306E+02    -0.8280E+02    -0.8253E+02    -0.8226E+02    -0.8198E+02    -0.8169E+02    -0.8140E+02    -0.8111E+02    -0.8082E+02    -0.8053E+02    -0.8024E+02    -0.7996E+02    -0.7968E+02    -0.7941E+02    -0.7915E+02    -0.7891E+02    -0.7869E+02    -0.7848E+02    -0.7830E+02    -0.7814E+02    -0.7801E+02    -0.7790E+02    -0.7782E+02    -0.7778E+02    -0.7776E+02    -0.7778E+02    -0.7782E+02    -0.7790E+02    -0.7800E+02    -0.7814E+02    -0.7830E+02    -0.7848E+02    -0.7868E+02    -0.7891E+02    -0.7915E+02    -0.7941E+02    -0.7967E+02    -0.7995E+02    -0.8023E+02    -0.8052E+02    -0.8081E+02    -0.8110E+02    -0.8139E+02    -0.8168E+02    -0.8196E+02    -0.8224E+02    -0.8251E+02    -0.8278E+02    -0.8304E+02    -0.8329E+02    -0.8353E+02    -0.8377E+02    -0.8399E+02    -0.8421E+02    -0.8442E+02    -0.8462E+02    -0.8481E+02    -0.8500E+02    -0.8517E+02    -0.8534E+02    -0.8550E+02    -0.8566E+02    -0.8580E+02    -0.8594E+02    -0.8608E+02    -0.8620E+02    -0.8632E+02    -0.8643E+02    -0.8653E+02    -0.8662E+02    -0.8670E+02    -0.8676E+02    -0.8681E+02    -0.8684E+02    -0.8684E+02
    -0.8681E+02    -0.8681E+02    -0.8678E+02    -0.8673E+02    -0.8666E+02    -0.8658E+02    -0.8648E+02    -0.8637E+02    -0.8625E+02    -0.8613E+02    -0.8599E+02    -0.8585E+02    -0.8569E+02    -0.8553E+02    -0.8536E+02    -0.8518E+02    -0.8499E+02    -0.8479E+02    -0.8458E+02    -0.8436E+02    -0.8413E+02    -0.8389E+02    -0.8364E+02    -0.8338E+02    -0.8310E+02    -0.8282E+02    -0.8252E+02    -0.8221E+02    -0.8190E+02    -0.8157E+02    -0.8124E+02    -0.8089E+02    -0.8055E+02    -0.8020E+02    -0.7984E+02    -0.7949E+02    -0.7914E+02    -0.7880E+02    -0.7846E+02    -0.7814E+02    -0.7784E+02    -0.7755E+02    -0.7729E+02    -0.7705E+02    -0.7685E+02    -0.7668E+02    -0.7654E+02    -0.7644E+02    -0.7638E+02    -0.7636E+02    -0.7638E+02    -0.7644E+02    -0.7654E+02    -0.7668E+02    -0.7685E+02    -0.7705E+02    -0.7729E+02    -0.7755E+02    -0.7783E+02    -0.7814E+02    -0.7846E+02    -0.7879E+02    -0.7914E+02    -0.7948E+02    -0.7984E+02    -0.8019E+02    -0.8054E+02    -0.8089E+02    -0.8123E+02    -0.8156E+02    -0.8189E+02    -0.8220E+02    -0.8251E+02    -0.8280E+02    -0.8309E+02    -0.8336E+02    -0.8362E+02    -0.8387E+02    -0.8411E+02    -0.8434E+02    -0.8455E+02    -0.8476E+02    -0.8496E+02    -0.8515E+02    -0.8532E+02    -0.8549E+02    -0.8565E+02    -0.8580E+02    -0.8595E+02    -0.8608E+02    -0.8621E+02    -0.8633E+02    -0.8644E+02    -0.8654E+02    -0.8663E+02    -0.8671E+02    -0.8677E+02    -0.8682E+02    -0.8685E+02    -0.8685E+02
    -0.8683E+02    -0.8683E+02    -0.8680E+02    -0.8675E+02    -0.8668E+02    -0.8660E+02    -0.8650E+02    -0.8639E+02    -0.8627E+02    -0.8615E+02    -0.8601E+02    -0.8586E+02    -0.8570E+02    -0.8554E+02    -0.8536E+02    -0.8517E+02    -0.8497E+02    -0.8476E+02    -0.8454E+02    -0.8430E+02    -0.8405E+02    -0.8379E+02    -0.8351E+02    -0.8322E+02    -0.8291E+02    -0.8259E+02    -0.8225E+02    -0.8190E+02    -0.8153E+02    -0.8115E+02    -0.8075E+02    -0.8034E+02    -0.7992E+02    -0.7949E+02    -0.7906E+02    -0.7862E+02    -0.7819E+02    -0.7775E+02    -0.7733E+02    -0.7692E+02    -0.7653E+02    -0.7616E+02    -0.7582E+02    -0.7551E+02    -0.7525E+02    -0.7502E+02    -0.7484E+02    -0.7471E+02    -0.7463E+02    -0.7460E+02    -0.7463E+02    -0.7471E+02    -0.7484E+02    -0.7502E+02    -0.7525E+02    -0.7551E+02    -0.7582E+02    -0.7616E+02    -0.7653E+02    -0.7692E+02    -0.7733E+02    -0.7775E+02    -0.7819E+02    -0.7862E+02    -0.7906E+02    -0.7949E+02    -0.7992E+02    -0.8034E+02    -0.8074E+02    -0.8114E+02    -0.8152E+02    -0.8189E+02    -0.8224E+02    -0.8258E+02    -0.8290E+02    -0.8321E+02    -0.8350E+02    -0.8378E+02    -0.8404E+02    -0.8428E+02    -0.8452E+02    -0.8474E+02    -0.8495E+02    -0.8515E+02    -0.8533E+02    -0.8551E+02    -0.8567E+02    -0.8583E+02    -0.8597E+02    -0.8611E+02    -0.8624E+02    -0.8636E+02    -0.8646E+02    -0.8656E+02    -0.8665E+02    -0.8673E+02    -0.8679E+02    -0.8684E+02    -0.8686E+02    -0.8686E+02
    -0.8685E+02    -0.8685E+02    -0.8682E+02    -0.8678E+02    -0.8671E+02    -0.8663E+02    -0.8654E+02    -0.8643E+02    -0.8632E+02    -0.8619E+02    -0.8605E+02    -0.8590E+02    -0.8575E+02    -0.8558E+02    -0.8539E+02    -0.8520E+02    -0.8499E+02    -0.8477E+02    -0.8453E+02    -0.8428E+02    -0.8401E+02    -0.8373E+02    -0.8342E+02    -0.8309E+02    -0.8275E+02    -0.8238E+02    -0.8199E+02    -0.8158E+02    -0.8115E+02    -0.8070E+02    -0.8023E+02    -0.7973E+02    -0.7922E+02    -0.7869E+02    -0.7815E+02    -0.7761E+02    -0.7705E+02    -0.7650E+02    -0.7595E+02    -0.7542E+02    -0.7491E+02    -0.7442E+02    -0.7397E+02    -0.7357E+02    -0.7321E+02    -0.7291E+02    -0.7266E+02    -0.7249E+02    -0.7238E+02    -0.7234E+02    -0.7238E+02    -0.7249E+02    -0.7267E+02    -0.7291E+02    -0.7321E+02    -0.7357E+02    -0.7398E+02    -0.7443E+02    -0.7491E+02    -0.7543E+02    -0.7596E+02    -0.7650E+02    -0.7706E+02    -0.7761E+02    -0.7816E+02    -0.7870E+02    -0.7922E+02    -0.7974E+02    -0.8023E+02    -0.8070E+02    -0.8115E+02    -0.8158E+02    -0.8199E+02    -0.8238E+02    -0.8274E+02    -0.8309E+02    -0.8341E+02    -0.8372E+02    -0.8400E+02    -0.8427E+02    -0.8452E+02    -0.8476E+02    -0.8497E+02    -0.8518E+02    -0.8537E+02    -0.8555E+02    -0.8572E+02    -0.8588E+02    -0.8602E+02    -0.8616E+02    -0.8628E+02    -0.8640E+02    -0.8651E+02    -0.8660E+02    -0.8669E+02    -0.8676E+02    -0.8682E+02    -0.8687E+02    -0.8689E+02    -0.8689E+02
    -0.8689E+02    -0.8689E+02    -0.8686E+02    -0.8682E+02    -0.8676E+02    -0.8668E+02    -0.8659E+02    -0.8649E+02    -0.8638E+02    -0.8626E+02    -0.8612E+02    -0.8598E+02    -0.8582E+02    -0.8565E+02    -0.8547E+02    -0.8527E+02    -0.8506E+02    -0.8482E+02    -0.8458E+02    -0.8431E+02    -0.8402E+02    -0.8371E+02    -0.8337E+02    -0.8301E+02    -0.8262E+02    -0.8221E+02    -0.8176E+02    -0.8128E+02    -0.8078E+02    -0.8024E+02    -0.7967E+02    -0.7907E+02    -0.7844E+02    -0.7778E+02    -0.7710E+02    -0.7640E+02    -0.7569E+02    -0.7497E+02    -0.7425E+02    -0.7355E+02    -0.7287E+02    -0.7222E+02    -0.7161E+02    -0.7106E+02    -0.7058E+02    -0.7016E+02    -0.6984E+02    -0.6959E+02    -0.6945E+02    -0.6940E+02    -0.6945E+02    -0.6960E+02    -0.6984E+02    -0.7017E+02    -0.7058E+02    -0.7107E+02    -0.7162E+02    -0.7223E+02    -0.7288E+02    -0.7356E+02    -0.7426E+02    -0.7498E+02    -0.7570E+02    -0.7641E+02    -0.7711E+02    -0.7779E+02    -0.7844E+02    -0.7907E+02    -0.7968E+02    -0.8024E+02    -0.8078E+02    -0.8129E+02    -0.8176E+02    -0.8221E+02    -0.8262E+02    -0.8301E+02    -0.8337E+02    -0.8370E+02    -0.8401E+02    -0.8430E+02    -0.8457E+02    -0.8482E+02    -0.8505E+02    -0.8526E+02    -0.8545E+02    -0.8564E+02    -0.8580E+02    -0.8596E+02    -0.8610E+02    -0.8624E+02    -0.8636E+02    -0.8647E+02    -0.8657E+02    -0.8666E+02    -0.8674E+02    -0.8681E+02    -0.8687E+02    -0.8691E+02    -0.8693E+02    -0.8693E+02
    -0.8694E+02    -0.8694E+02    -0.8692E+02    -0.8688E+02    -0.8682E+02    -0.8675E+02    -0.8667E+02    -0.8658E+02    -0.8647E+02    -0.8636E+02    -0.8623E+02    -0.8609E+02    -0.8594E+02    -0.8577E+02    -0.8559E+02    -0.8539E+02    -0.8517E+02    -0.8493E+02    -0.8467E+02    -0.8439E+02    -0.8408E+02    -0.8375E+02    -0.8338E+02    -0.8298E+02    -0.8255E+02    -0.8207E+02    -0.8156E+02    -0.8101E+02    -0.8041E+02    -0.7976E+02    -0.7907E+02    -0.7833E+02    -0.7755E+02    -0.7672E+02    -0.7585E+02    -0.7495E+02    -0.7402E+02    -0.7308E+02    -0.7213E+02    -0.7119E+02    -0.7027E+02    -0.6939E+02    -0.6857E+02    -0.6782E+02    -0.6715E+02    -0.6659E+02    -0.6614E+02    -0.6580E+02    -0.6560E+02    -0.6554E+02    -0.6561E+02    -0.6581E+02    -0.6614E+02    -0.6660E+02    -0.6716E+02    -0.6783E+02    -0.6858E+02    -0.6941E+02    -0.7028E+02    -0.7120E+02    -0.7214E+02    -0.7309E+02    -0.7404E+02    -0.7497E+02    -0.7587E+02    -0.7674E+02    -0.7756E+02    -0.7835E+02    -0.7909E+02    -0.7978E+02    -0.8042E+02    -0.8102E+02    -0.8157E+02    -0.8208E+02    -0.8255E+02    -0.8299E+02    -0.8339E+02    -0.8375E+02    -0.8409E+02    -0.8439E+02    -0.8468E+02    -0.8493E+02    -0.8517E+02    -0.8539E+02    -0.8558E+02    -0.8576E+02    -0.8593E+02    -0.8608E+02    -0.8622E+02    -0.8635E+02    -0.8646E+02    -0.8656E+02    -0.8666E+02    -0.8674E+02    -0.8682E+02    -0.8688E+02    -0.8693E+02    -0.8696E+02    -0.8698E+02    -0.8698E+02
    -0.8701E+02    -0.8701E+02    -0.8699E+02    -0.8695E+02    -0.8691E+02    -0.8685E+02    -0.8677E+02    -0.8669E+02    -0.8660E+02    -0.8649E+02    -0.8638E+02    -0.8624E+02    -0.8610E+02    -0.8594E+02    -0.8576E+02    -0.8556E+02    -0.8535E+02    -0.8511E+02    -0.8484E+02    -0.8455E+02    -0.8422E+02    -0.8386E+02    -0.8346E+02    -0.8302E+02    -0.8254E+02    -0.8201E+02    -0.8142E+02    -0.8077E+02    -0.8006E+02    -0.7929E+02    -0.7844E+02    -0.7753E+02    -0.7655E+02    -0.7549E+02    -0.7438E+02    -0.7320E+02    -0.7198E+02    -0.7073E+02    -0.6946E+02    -0.6820E+02    -0.6696E+02    -0.6577E+02    -0.6465E+02    -0.6363E+02    -0.6272E+02    -0.6195E+02    -0.6133E+02    -0.6088E+02    -0.6060E+02    -0.6051E+02    -0.6061E+02    -0.6088E+02    -0.6134E+02    -0.6196E+02    -0.6273E+02    -0.6364E+02    -0.6467E+02    -0.6579E+02    -0.6698E+02    -0.6822E+02    -0.6949E+02    -0.7075E+02    -0.7201E+02    -0.7323E+02    -0.7440E+02    -0.7552E+02    -0.7657E+02    -0.7755E+02    -0.7847E+02    -0.7931E+02    -0.8008E+02    -0.8079E+02    -0.8144E+02    -0.8202E+02    -0.8256E+02    -0.8304E+02    -0.8348E+02    -0.8388E+02    -0.8423E+02    -0.8456E+02    -0.8485E+02    -0.8512E+02    -0.8536E+02    -0.8557E+02    -0.8577E+02    -0.8594E+02    -0.8610E+02    -0.8625E+02    -0.8638E+02    -0.8649E+02    -0.8660E+02    -0.8669E+02    -0.8677E+02    -0.8685E+02    -0.8691E+02    -0.8696E+02    -0.8700E+02    -0.8703E+02    -0.8705E+02    -0.8705E+02
    -0.8709E+02    -0.8709E+02    -0.8708E+02    -0.8705E+02    -0.8701E+02    -0.8696E+02    -0.8691E+02    -0.8684E+02    -0.8676E+02    -0.8667E+02    -0.8656E+02    -0.8645E+02    -0.8631E+02    -0.8616E+02    -0.8600E+02    -0.8581E+02    -0.8560E+02    -0.8536E+02    -0.8509E+02    -0.8479E+02    -0.8445E+02    -0.8407E+02    -0.8364E+02    -0.8316E+02    -0.8263E+02    -0.8203E+02    -0.8135E+02    -0.8060E+02    -0.7976E+02    -0.7883E+02    -0.7780E+02    -0.7666E+02    -0.7542E+02    -0.7408E+02    -0.7264E+02    -0.7111E+02    -0.6950E+02    -0.6784E+02    -0.6615E+02    -0.6446E+02    -0.6279E+02    -0.6119E+02    -0.5969E+02    -0.5831E+02    -0.5709E+02    -0.5605E+02    -0.5521E+02    -0.5461E+02    -0.5424E+02    -0.5411E+02    -0.5424E+02    -0.5461E+02    -0.5522E+02    -0.5606E+02    -0.5710E+02    -0.5833E+02    -0.5971E+02    -0.6122E+02    -0.6282E+02    -0.6449E+02    -0.6618E+02    -0.6787E+02    -0.6953E+02    -0.7114E+02    -0.7267E+02    -0.7411E+02    -0.7546E+02    -0.7669E+02    -0.7783E+02    -0.7886E+02    -0.7979E+02    -0.8063E+02    -0.8138E+02    -0.8205E+02    -0.8265E+02    -0.8319E+02    -0.8367E+02    -0.8409E+02    -0.8447E+02    -0.8481E+02    -0.8511E+02    -0.8538E+02    -0.8562E+02    -0.8583E+02    -0.8601E+02    -0.8618E+02    -0.8633E+02    -0.8646E+02    -0.8658E+02    -0.8668E+02    -0.8677E+02    -0.8685E+02    -0.8691E+02    -0.8697E+02    -0.8702E+02    -0.8706E+02    -0.8710E+02    -0.8712E+02    -0.8713E+02    -0.8713E+02
    -0.8719E+02    -0.8719E+02    -0.8718E+02    -0.8717E+02    -0.8714E+02    -0.8711E+02    -0.8706E+02    -0.8701E+02    -0.8695E+02    -0.8688E+02    -0.8680E+02    -0.8670E+02    -0.8658E+02    -0.8645E+02    -0.8630E+02    -0.8613E+02    -0.8593E+02    -0.8570E+02    -0.8543E+02    -0.8513E+02    -0.8478E+02    -0.8439E+02    -0.8394E+02    -0.8342E+02    -0.8283E+02    -0.8216E+02    -0.8139E+02    -0.8052E+02    -0.7953E+02    -0.7841E+02    -0.7716E+02    -0.7575E+02    -0.7419E+02    -0.7248E+02    -0.7062E+02    -0.6863E+02    -0.6652E+02    -0.6434E+02    -0.6210E+02    -0.5986E+02    -0.5766E+02    -0.5554E+02    -0.5354E+02    -0.5172E+02    -0.5010E+02    -0.4873E+02    -0.4762E+02    -0.4682E+02    -0.4633E+02    -0.4617E+02    -0.4634E+02    -0.4683E+02    -0.4764E+02    -0.4874E+02    -0.5012E+02    -0.5174E+02    -0.5357E+02    -0.5557E+02    -0.5770E+02    -0.5990E+02    -0.6214E+02    -0.6438E+02    -0.6657E+02    -0.6867E+02    -0.7066E+02    -0.7252E+02    -0.7423E+02    -0.7579E+02    -0.7720E+02    -0.7845E+02    -0.7957E+02    -0.8056E+02    -0.8143E+02    -0.8220E+02    -0.8287E+02    -0.8346E+02    -0.8397E+02    -0.8442E+02    -0.8482E+02    -0.8516E+02    -0.8546E+02    -0.8573E+02    -0.8596E+02    -0.8616E+02    -0.8633E+02    -0.8648E+02    -0.8661E+02    -0.8672E+02    -0.8682E+02    -0.8690E+02    -0.8698E+02    -0.8704E+02    -0.8709E+02    -0.8713E+02    -0.8716E+02    -0.8719E+02    -0.8721E+02    -0.8722E+02    -0.8723E+02    -0.8723E+02
    -0.8731E+02    -0.8731E+02    -0.8731E+02    -0.8730E+02    -0.8729E+02    -0.8728E+02    -0.8725E+02    -0.8722E+02    -0.8719E+02    -0.8714E+02    -0.8708E+02    -0.8700E+02    -0.8691E+02    -0.8681E+02    -0.8668E+02    -0.8652E+02    -0.8634E+02    -0.8613E+02    -0.8588E+02    -0.8559E+02    -0.8524E+02    -0.8484E+02    -0.8437E+02    -0.8383E+02    -0.8319E+02    -0.8245E+02    -0.8159E+02    -0.8059E+02    -0.7943E+02    -0.7809E+02    -0.7657E+02    -0.7483E+02    -0.7288E+02    -0.7071E+02    -0.6834E+02    -0.6577E+02    -0.6304E+02    -0.6020E+02    -0.5729E+02    -0.5437E+02    -0.5149E+02    -0.4873E+02    -0.4612E+02    -0.4374E+02    -0.4162E+02    -0.3983E+02    -0.3839E+02    -0.3733E+02    -0.3669E+02    -0.3648E+02    -0.3670E+02    -0.3735E+02    -0.3840E+02    -0.3985E+02    -0.4165E+02    -0.4377E+02    -0.4616E+02    -0.4877E+02    -0.5154E+02    -0.5442E+02    -0.5734E+02    -0.6025E+02    -0.6310E+02    -0.6582E+02    -0.6839E+02    -0.7077E+02    -0.7293E+02    -0.7488E+02    -0.7662E+02    -0.7814E+02    -0.7948E+02    -0.8063E+02    -0.8163E+02    -0.8249E+02    -0.8324E+02    -0.8387E+02    -0.8442E+02    -0.8489E+02    -0.8529E+02    -0.8563E+02    -0.8592E+02    -0.8617E+02    -0.8639E+02    -0.8657E+02    -0.8672E+02    -0.8685E+02    -0.8695E+02    -0.8704E+02    -0.8712E+02    -0.8718E+02    -0.8722E+02    -0.8726E+02    -0.8729E+02    -0.8731E+02    -0.8732E+02    -0.8733E+02    -0.8734E+02    -0.8734E+02    -0.8734E+02    -0.8734E+02
    -0.8745E+02    -0.8745E+02    -0.8745E+02    -0.8746E+02    -0.8746E+02    -0.8747E+02    -0.8747E+02    -0.8747E+02    -0.8746E+02    -0.8744E+02    -0.8740E+02    -0.8736E+02    -0.8730E+02    -0.8723E+02    -0.8713E+02    -0.8700E+02    -0.8685E+02    -0.8667E+02    -0.8644E+02    -0.8617E+02    -0.8584E+02    -0.8544E+02    -0.8497E+02    -0.8440E+02    -0.8373E+02    -0.8293E+02    -0.8197E+02    -0.8084E+02    -0.7950E+02    -0.7793E+02    -0.7609E+02    -0.7398E+02    -0.7156E+02    -0.6884E+02    -0.6584E+02    -0.6257E+02    -0.5908E+02    -0.5544E+02    -0.5170E+02    -0.4793E+02    -0.4423E+02    -0.4065E+02    -0.3728E+02    -0.3418E+02    -0.3144E+02    -0.2910E+02    -0.2722E+02    -0.2585E+02    -0.2501E+02    -0.2473E+02    -0.2502E+02    -0.2586E+02    -0.2724E+02    -0.2912E+02    -0.3147E+02    -0.3422E+02    -0.3732E+02    -0.4069E+02    -0.4428E+02    -0.4799E+02    -0.5175E+02    -0.5550E+02    -0.5915E+02    -0.6263E+02    -0.6590E+02    -0.6891E+02    -0.7162E+02    -0.7404E+02    -0.7615E+02    -0.7798E+02    -0.7955E+02    -0.8089E+02    -0.8202E+02    -0.8298E+02    -0.8378E+02    -0.8446E+02    -0.8502E+02    -0.8550E+02    -0.8589E+02    -0.8622E+02    -0.8649E+02    -0.8672E+02    -0.8691E+02    -0.8706E+02    -0.8718E+02    -0.8728E+02    -0.8736E+02    -0.8741E+02    -0.8746E+02    -0.8749E+02    -0.8751E+02    -0.8752E+02    -0.8752E+02    -0.8751E+02    -0.8751E+02    -0.8750E+02    -0.8749E+02    -0.8748E+02    -0.8747E+02    -0.8747E+02
    -0.8760E+02    -0.8760E+02    -0.8761E+02    -0.8763E+02    -0.8766E+02    -0.8768E+02    -0.8771E+02    -0.8774E+02    -0.8776E+02    -0.8777E+02    -0.8778E+02    -0.8777E+02    -0.8775E+02    -0.8771E+02    -0.8765E+02    -0.8756E+02    -0.8745E+02    -0.8730E+02    -0.8711E+02    -0.8687E+02    -0.8657E+02    -0.8620E+02    -0.8574E+02    -0.8517E+02    -0.8448E+02    -0.8363E+02    -0.8259E+02    -0.8133E+02    -0.7981E+02    -0.7799E+02    -0.7582E+02    -0.7327E+02    -0.7032E+02    -0.6696E+02    -0.6320E+02    -0.5909E+02    -0.5469E+02    -0.5006E+02    -0.4529E+02    -0.4048E+02    -0.3573E+02    -0.3112E+02    -0.2676E+02    -0.2275E+02    -0.1919E+02    -0.1614E+02    -0.1369E+02    -0.1189E+02    -0.1079E+02    -0.1043E+02    -0.1080E+02    -0.1190E+02    -0.1371E+02    -0.1617E+02    -0.1922E+02    -0.2279E+02    -0.2680E+02    -0.3117E+02    -0.3578E+02    -0.4054E+02    -0.4536E+02    -0.5013E+02    -0.5476E+02    -0.5916E+02    -0.6328E+02    -0.6703E+02    -0.7039E+02    -0.7334E+02    -0.7589E+02    -0.7805E+02    -0.7988E+02    -0.8139E+02    -0.8265E+02    -0.8369E+02    -0.8454E+02    -0.8523E+02    -0.8580E+02    -0.8626E+02    -0.8663E+02    -0.8693E+02    -0.8717E+02    -0.8737E+02    -0.8751E+02    -0.8763E+02    -0.8771E+02    -0.8777E+02    -0.8781E+02    -0.8783E+02    -0.8784E+02    -0.8784E+02    -0.8782E+02    -0.8780E+02    -0.8777E+02    -0.8774E+02    -0.8771E+02    -0.8768E+02    -0.8765E+02    -0.8763E+02    -0.8761E+02    -0.8761E+02
    -0.8776E+02    -0.8776E+02    -0.8778E+02    -0.8782E+02    -0.8786E+02    -0.8792E+02    -0.8798E+02    -0.8803E+02    -0.8809E+02    -0.8814E+02    -0.8818E+02    -0.8822E+02    -0.8824E+02    -0.8824E+02    -0.8823E+02    -0.8819E+02    -0.8813E+02    -0.8803E+02    -0.8789E+02    -0.8770E+02    -0.8745E+02    -0.8712E+02    -0.8669E+02    -0.8615E+02    -0.8545E+02    -0.8458E+02    -0.8349E+02    -0.8212E+02    -0.8043E+02    -0.7835E+02    -0.7583E+02    -0.7281E+02    -0.6925E+02    -0.6515E+02    -0.6051E+02    -0.5539E+02    -0.4987E+02    -0.4403E+02    -0.3799E+02    -0.3184E+02    -0.2573E+02    -0.1977E+02    -0.1410E+02    -0.8833E+01    -0.4103E+01    -0.3100E-01     0.3270E+01     0.5703E+01     0.7194E+01     0.7693E+01     0.7187E+01     0.5690E+01     0.3250E+01    -0.5847E-01    -0.4137E+01    -0.8873E+01    -0.1414E+02    -0.1982E+02    -0.2579E+02    -0.3191E+02    -0.3806E+02    -0.4411E+02    -0.4995E+02    -0.5547E+02    -0.6059E+02    -0.6523E+02    -0.6933E+02    -0.7289E+02    -0.7591E+02    -0.7843E+02    -0.8050E+02    -0.8219E+02    -0.8355E+02    -0.8465E+02    -0.8552E+02    -0.8621E+02    -0.8676E+02    -0.8718E+02    -0.8751E+02    -0.8777E+02    -0.8796E+02    -0.8810E+02    -0.8820E+02    -0.8827E+02    -0.8830E+02    -0.8832E+02    -0.8832E+02    -0.8830E+02    -0.8826E+02    -0.8822E+02    -0.8817E+02    -0.8811E+02    -0.8805E+02    -0.8799E+02    -0.8793E+02    -0.8787E+02    -0.8782E+02    -0.8779E+02    -0.8776E+02    -0.8776E+02
    -0.8793E+02    -0.8793E+02    -0.8796E+02    -0.8801E+02    -0.8808E+02    -0.8817E+02    -0.8825E+02    -0.8835E+02    -0.8844E+02    -0.8853E+02    -0.8862E+02    -0.8869E+02    -0.8876E+02    -0.8882E+02    -0.8886E+02    -0.8887E+02    -0.8887E+02    -0.8883E+02    -0.8875E+02    -0.8863E+02    -0.8844E+02    -0.8817E+02    -0.8781E+02    -0.8731E+02    -0.8666E+02    -0.8580E+02    -0.8468E+02    -0.8324E+02    -0.8141E+02    -0.7909E+02    -0.7621E+02    -0.7269E+02    -0.6846E+02    -0.6350E+02    -0.5783E+02    -0.5150E+02    -0.4460E+02    -0.3725E+02    -0.2955E+02    -0.2166E+02    -0.1371E+02    -0.5873E+01     0.1698E+01     0.8816E+01     0.1529E+02     0.2091E+02     0.2551E+02     0.2893E+02     0.3103E+02     0.3173E+02     0.3102E+02     0.2891E+02     0.2549E+02     0.2088E+02     0.1525E+02     0.8773E+01     0.1648E+01    -0.5930E+01    -0.1378E+02    -0.2173E+02    -0.2962E+02    -0.3733E+02    -0.4469E+02    -0.5159E+02    -0.5791E+02    -0.6359E+02    -0.6854E+02    -0.7277E+02    -0.7629E+02    -0.7917E+02    -0.8148E+02    -0.8331E+02    -0.8475E+02    -0.8587E+02    -0.8673E+02    -0.8738E+02    -0.8788E+02    -0.8824E+02    -0.8851E+02    -0.8870E+02    -0.8883E+02    -0.8891E+02    -0.8895E+02    -0.8896E+02    -0.8894E+02    -0.8890E+02    -0.8885E+02    -0.8878E+02    -0.8871E+02    -0.8862E+02    -0.8853E+02    -0.8844E+02    -0.8834E+02    -0.8825E+02    -0.8816E+02    -0.8808E+02    -0.8801E+02    -0.8795E+02    -0.8792E+02    -0.8792E+02
    -0.8810E+02    -0.8810E+02    -0.8814E+02    -0.8821E+02    -0.8831E+02    -0.8842E+02    -0.8854E+02    -0.8867E+02    -0.8880E+02    -0.8893E+02    -0.8906E+02    -0.8918E+02    -0.8930E+02    -0.8941E+02    -0.8951E+02    -0.8958E+02    -0.8964E+02    -0.8967E+02    -0.8967E+02    -0.8962E+02    -0.8952E+02    -0.8933E+02    -0.8905E+02    -0.8864E+02    -0.8806E+02    -0.8726E+02    -0.8616E+02    -0.8469E+02    -0.8276E+02    -0.8024E+02    -0.7701E+02    -0.7296E+02    -0.6800E+02    -0.6206E+02    -0.5517E+02    -0.4738E+02    -0.3877E+02    -0.2947E+02    -0.1960E+02    -0.9327E+01     0.1199E+01     0.1177E+02     0.2215E+02     0.3206E+02     0.4119E+02     0.4923E+02     0.5587E+02     0.6084E+02     0.6392E+02     0.6495E+02     0.6391E+02     0.6083E+02     0.5585E+02     0.4920E+02     0.4115E+02     0.3201E+02     0.2210E+02     0.1171E+02     0.1133E+01    -0.9399E+01    -0.1968E+02    -0.2955E+02    -0.3886E+02    -0.4747E+02    -0.5527E+02    -0.6216E+02    -0.6809E+02    -0.7305E+02    -0.7710E+02    -0.8032E+02    -0.8283E+02    -0.8477E+02    -0.8623E+02    -0.8733E+02    -0.8813E+02    -0.8871E+02    -0.8912E+02    -0.8941E+02    -0.8959E+02    -0.8970E+02    -0.8975E+02    -0.8975E+02    -0.8973E+02    -0.8967E+02    -0.8960E+02    -0.8951E+02    -0.8940E+02    -0.8929E+02    -0.8916E+02    -0.8904E+02    -0.8890E+02    -0.8877E+02    -0.8864E+02    -0.8851E+02    -0.8840E+02    -0.8829E+02    -0.8819E+02    -0.8812E+02    -0.8808E+02    -0.8808E+02
    -0.8827E+02    -0.8827E+02    -0.8832E+02    -0.8841E+02    -0.8853E+02    -0.8867E+02    -0.8882E+02    -0.8899E+02    -0.8916E+02    -0.8933E+02    -0.8950E+02    -0.8967E+02    -0.8984E+02    -0.9000E+02    -0.9016E+02    -0.9030E+02    -0.9042E+02    -0.9052E+02    -0.9060E+02    -0.9064E+02    -0.9063E+02    -0.9055E+02    -0.9037E+02    -0.9007E+02    -0.8960E+02    -0.8890E+02    -0.8788E+02    -0.8644E+02    -0.8446E+02    -0.8178E+02    -0.7824E+02    -0.7367E+02    -0.6790E+02    -0.6087E+02    -0.5254E+02    -0.4296E+02    -0.3220E+02    -0.2038E+02    -0.7597E+01     0.5998E+01     0.2022E+02     0.3479E+02     0.4937E+02     0.6355E+02     0.7684E+02     0.8872E+02     0.9867E+02     0.1062E+03     0.1109E+03     0.1125E+03     0.1109E+03     0.1062E+03     0.9865E+02     0.8869E+02     0.7680E+02     0.6350E+02     0.4932E+02     0.3473E+02     0.2015E+02     0.5924E+01    -0.7677E+01    -0.2046E+02    -0.3229E+02    -0.4305E+02    -0.5263E+02    -0.6096E+02    -0.6800E+02    -0.7375E+02    -0.7833E+02    -0.8186E+02    -0.8454E+02    -0.8651E+02    -0.8795E+02    -0.8897E+02    -0.8967E+02    -0.9014E+02    -0.9044E+02    -0.9062E+02    -0.9070E+02    -0.9071E+02    -0.9068E+02    -0.9061E+02    -0.9051E+02    -0.9039E+02    -0.9025E+02    -0.9010E+02    -0.8995E+02    -0.8978E+02    -0.8961E+02    -0.8944E+02    -0.8927E+02    -0.8910E+02    -0.8894E+02    -0.8878E+02    -0.8863E+02    -0.8849E+02    -0.8838E+02    -0.8829E+02    -0.8824E+02    -0.8824E+02
    -0.8843E+02    -0.8843E+02    -0.8850E+02    -0.8860E+02    -0.8874E+02    -0.8891E+02    -0.8909E+02    -0.8929E+02    -0.8950E+02    -0.8971E+02    -0.8992E+02    -0.9014E+02    -0.9036E+02    -0.9057E+02    -0.9078E+02    -0.9098E+02    -0.9117E+02    -0.9135E+02    -0.9150E+02    -0.9163E+02    -0.9172E+02    -0.9175E+02    -0.9170E+02    -0.9153E+02    -0.9120E+02    -0.9064E+02    -0.8975E+02    -0.8840E+02    -0.8644E+02    -0.8367E+02    -0.7987E+02    -0.7477E+02    -0.6817E+02    -0.5990E+02    -0.4990E+02    -0.3816E+02    -0.2472E+02    -0.9626E+01     0.7071E+01     0.2526E+02     0.4473E+02     0.6516E+02     0.8608E+02     0.1069E+03     0.1268E+03     0.1450E+03     0.1605E+03     0.1724E+03     0.1799E+03     0.1825E+03     0.1799E+03     0.1724E+03     0.1605E+03     0.1450E+03     0.1268E+03     0.1068E+03     0.8603E+02     0.6510E+02     0.4467E+02     0.2519E+02     0.6990E+01    -0.9712E+01    -0.2481E+02    -0.3826E+02    -0.5000E+02    -0.6000E+02    -0.6826E+02    -0.7486E+02    -0.7995E+02    -0.8375E+02    -0.8652E+02    -0.8847E+02    -0.8981E+02    -0.9070E+02    -0.9127E+02    -0.9160E+02    -0.9176E+02    -0.9182E+02    -0.9179E+02    -0.9171E+02    -0.9158E+02    -0.9143E+02    -0.9126E+02    -0.9107E+02    -0.9088E+02    -0.9068E+02    -0.9047E+02    -0.9026E+02    -0.9005E+02    -0.8983E+02    -0.8962E+02    -0.8942E+02    -0.8922E+02    -0.8903E+02    -0.8885E+02    -0.8869E+02    -0.8855E+02    -0.8845E+02    -0.8839E+02    -0.8839E+02
    -0.8858E+02    -0.8858E+02    -0.8865E+02    -0.8878E+02    -0.8894E+02    -0.8913E+02    -0.8934E+02    -0.8957E+02    -0.8981E+02    -0.9006E+02    -0.9031E+02    -0.9057E+02    -0.9083E+02    -0.9109E+02    -0.9135E+02    -0.9161E+02    -0.9187E+02    -0.9211E+02    -0.9235E+02    -0.9256E+02    -0.9275E+02    -0.9289E+02    -0.9297E+02    -0.9294E+02    -0.9277E+02    -0.9237E+02    -0.9165E+02    -0.9045E+02    -0.8859E+02    -0.8580E+02    -0.8179E+02    -0.7622E+02    -0.6877E+02    -0.5916E+02    -0.4727E+02    -0.3299E+02    -0.1627E+02     0.2969E+01     0.2481E+02     0.4922E+02     0.7606E+02     0.1050E+03     0.1355E+03     0.1666E+03     0.1973E+03     0.2261E+03     0.2513E+03     0.2711E+03     0.2838E+03     0.2882E+03     0.2838E+03     0.2711E+03     0.2513E+03     0.2261E+03     0.1973E+03     0.1666E+03     0.1354E+03     0.1049E+03     0.7599E+02     0.4915E+02     0.2473E+02     0.2883E+01    -0.1636E+02    -0.3308E+02    -0.4736E+02    -0.5926E+02    -0.6886E+02    -0.7631E+02    -0.8187E+02    -0.8587E+02    -0.8865E+02    -0.9052E+02    -0.9171E+02    -0.9243E+02    -0.9283E+02    -0.9300E+02    -0.9303E+02    -0.9296E+02    -0.9282E+02    -0.9264E+02    -0.9243E+02    -0.9220E+02    -0.9196E+02    -0.9171E+02    -0.9146E+02    -0.9120E+02    -0.9095E+02    -0.9069E+02    -0.9044E+02    -0.9019E+02    -0.8994E+02    -0.8971E+02    -0.8947E+02    -0.8925E+02    -0.8905E+02    -0.8887E+02    -0.8871E+02    -0.8860E+02    -0.8853E+02    -0.8853E+02
    -0.8871E+02    -0.8871E+02    -0.8879E+02    -0.8893E+02    -0.8911E+02    -0.8932E+02    -0.8956E+02    -0.8981E+02    -0.9008E+02    -0.9036E+02    -0.9065E+02    -0.9095E+02    -0.9125E+02    -0.9155E+02    -0.9186E+02    -0.9217E+02    -0.9248E+02    -0.9280E+02    -0.9311E+02    -0.9341E+02    -0.9369E+02    -0.9394E+02    -0.9414E+02    -0.9426E+02    -0.9424E+02    -0.9401E+02    -0.9347E+02    -0.9245E+02    -0.9074E+02    -0.8801E+02    -0.8388E+02    -0.7791E+02    -0.6963E+02    -0.5866E+02    -0.4473E+02    -0.2761E+02    -0.7082E+01     0.1717E+02     0.4544E+02     0.7795E+02     0.1148E+03     0.1557E+03     0.2003E+03     0.2476E+03     0.2960E+03     0.3433E+03     0.3862E+03     0.4213E+03     0.4445E+03     0.4526E+03     0.4444E+03     0.4213E+03     0.3862E+03     0.3432E+03     0.2960E+03     0.2476E+03     0.2003E+03     0.1557E+03     0.1147E+03     0.7788E+02     0.4536E+02     0.1708E+02    -0.7173E+01    -0.2770E+02    -0.4482E+02    -0.5875E+02    -0.6972E+02    -0.7799E+02    -0.8395E+02    -0.8808E+02    -0.9080E+02    -0.9251E+02    -0.9353E+02    -0.9407E+02    -0.9430E+02    -0.9432E+02    -0.9421E+02    -0.9401E+02    -0.9376E+02    -0.9348E+02    -0.9319E+02    -0.9288E+02    -0.9258E+02    -0.9227E+02    -0.9197E+02    -0.9166E+02    -0.9137E+02    -0.9107E+02    -0.9079E+02    -0.9050E+02    -0.9023E+02    -0.8996E+02    -0.8970E+02    -0.8945E+02    -0.8923E+02    -0.8902E+02    -0.8885E+02    -0.8872E+02    -0.8865E+02    -0.8865E+02
    -0.8882E+02    -0.8882E+02    -0.8891E+02    -0.8905E+02    -0.8925E+02    -0.8948E+02    -0.8974E+02    -0.9002E+02    -0.9031E+02    -0.9062E+02    -0.9093E+02    -0.9126E+02    -0.9159E+02    -0.9193E+02    -0.9228E+02    -0.9264E+02    -0.9300E+02    -0.9338E+02    -0.9376E+02    -0.9414E+02    -0.9451E+02    -0.9487E+02    -0.9519E+02    -0.9543E+02    -0.9556E+02    -0.9549E+02    -0.9512E+02    -0.9428E+02    -0.9273E+02    -0.9011E+02    -0.8594E+02    -0.7966E+02    -0.7068E+02    -0.5842E+02    -0.4247E+02    -0.2243E+02     0.2172E+01     0.3199E+02     0.6771E+02     0.1100E+03     0.1594E+03     0.2165E+03     0.2811E+03     0.3529E+03     0.4301E+03     0.5098E+03     0.5869E+03     0.6538E+03     0.7009E+03     0.7184E+03     0.7009E+03     0.6538E+03     0.5868E+03     0.5098E+03     0.4301E+03     0.3528E+03     0.2811E+03     0.2164E+03     0.1594E+03     0.1099E+03     0.6762E+02     0.3190E+02     0.2082E+01    -0.2252E+02    -0.4256E+02    -0.5851E+02    -0.7076E+02    -0.7974E+02    -0.8601E+02    -0.9018E+02    -0.9279E+02    -0.9434E+02    -0.9518E+02    -0.9555E+02    -0.9562E+02    -0.9550E+02    -0.9525E+02    -0.9494E+02    -0.9459E+02    -0.9422E+02    -0.9384E+02    -0.9347E+02    -0.9310E+02    -0.9274E+02    -0.9239E+02    -0.9205E+02    -0.9171E+02    -0.9139E+02    -0.9107E+02    -0.9076E+02    -0.9046E+02    -0.9016E+02    -0.8988E+02    -0.8962E+02    -0.8937E+02    -0.8915E+02    -0.8897E+02    -0.8883E+02    -0.8875E+02    -0.8875E+02
    -0.8890E+02    -0.8890E+02    -0.8899E+02    -0.8915E+02    -0.8935E+02    -0.8960E+02    -0.8987E+02    -0.9017E+02    -0.9048E+02    -0.9080E+02    -0.9114E+02    -0.9149E+02    -0.9185E+02    -0.9222E+02    -0.9260E+02    -0.9300E+02    -0.9340E+02    -0.9383E+02    -0.9426E+02    -0.9471E+02    -0.9516E+02    -0.9561E+02    -0.9603E+02    -0.9639E+02    -0.9665E+02    -0.9672E+02    -0.9649E+02    -0.9580E+02    -0.9439E+02    -0.9188E+02    -0.8774E+02    -0.8127E+02    -0.7174E+02    -0.5842E+02    -0.4074E+02    -0.1809E+02     0.1032E+02     0.4553E+02     0.8876E+02     0.1414E+03     0.2050E+03     0.2812E+03     0.3716E+03     0.4776E+03     0.5993E+03     0.7351E+03     0.8792E+03     0.1019E+04     0.1131E+04     0.1180E+04     0.1131E+04     0.1019E+04     0.8792E+03     0.7350E+03     0.5992E+03     0.4775E+03     0.3716E+03     0.2812E+03     0.2049E+03     0.1413E+03     0.8868E+02     0.4544E+02     0.1023E+02    -0.1818E+02    -0.4083E+02    -0.5851E+02    -0.7182E+02    -0.8135E+02    -0.8781E+02    -0.9195E+02    -0.9445E+02    -0.9586E+02    -0.9655E+02    -0.9678E+02    -0.9671E+02    -0.9646E+02    -0.9610E+02    -0.9568E+02    -0.9524E+02    -0.9479E+02    -0.9435E+02    -0.9392E+02    -0.9350E+02    -0.9310E+02    -0.9271E+02    -0.9234E+02    -0.9198E+02    -0.9162E+02    -0.9128E+02    -0.9095E+02    -0.9063E+02    -0.9032E+02    -0.9002E+02    -0.8974E+02    -0.8948E+02    -0.8925E+02    -0.8905E+02    -0.8891E+02    -0.8882E+02    -0.8882E+02
    -0.8895E+02    -0.8895E+02    -0.8904E+02    -0.8920E+02    -0.8942E+02    -0.8967E+02    -0.8995E+02    -0.9026E+02    -0.9058E+02    -0.9092E+02    -0.9127E+02    -0.9164E+02    -0.9201E+02    -0.9240E+02    -0.9280E+02    -0.9322E+02    -0.9365E+02    -0.9411E+02    -0.9458E+02    -0.9508E+02    -0.9558E+02    -0.9609E+02    -0.9658E+02    -0.9702E+02    -0.9737E+02    -0.9754E+02    -0.9741E+02    -0.9682E+02    -0.9551E+02    -0.9309E+02    -0.8899E+02    -0.8243E+02    -0.7257E+02    -0.5857E+02    -0.3971E+02    -0.1521E+02     0.1595E+02     0.5522E+02     0.1044E+03     0.1655E+03     0.2415E+03     0.3357E+03     0.4525E+03     0.5974E+03     0.7770E+03     0.9982E+03     0.1267E+04     0.1578E+04     0.1901E+04     0.2121E+04     0.1901E+04     0.1578E+04     0.1267E+04     0.9982E+03     0.7769E+03     0.5974E+03     0.4525E+03     0.3356E+03     0.2414E+03     0.1654E+03     0.1043E+03     0.5514E+02     0.1587E+02    -0.1530E+02    -0.3980E+02    -0.5866E+02    -0.7265E+02    -0.8250E+02    -0.8906E+02    -0.9316E+02    -0.9557E+02    -0.9688E+02    -0.9747E+02    -0.9760E+02    -0.9743E+02    -0.9709E+02    -0.9665E+02    -0.9617E+02    -0.9566E+02    -0.9516E+02    -0.9467E+02    -0.9420E+02    -0.9375E+02    -0.9332E+02    -0.9291E+02    -0.9252E+02    -0.9214E+02    -0.9177E+02    -0.9141E+02    -0.9107E+02    -0.9074E+02    -0.9041E+02    -0.9011E+02    -0.8982E+02    -0.8955E+02    -0.8931E+02    -0.8911E+02    -0.8895E+02    -0.8887E+02    -0.8887E+02
    -0.8897E+02    -0.8897E+02    -0.8906E+02    -0.8922E+02    -0.8944E+02    -0.8969E+02    -0.8998E+02    -0.9029E+02    -0.9062E+02    -0.9096E+02    -0.9132E+02    -0.9168E+02    -0.9207E+02    -0.9246E+02    -0.9287E+02    -0.9330E+02    -0.9374E+02    -0.9421E+02    -0.9470E+02    -0.9520E+02    -0.9573E+02    -0.9626E+02    -0.9678E+02    -0.9725E+02    -0.9762E+02    -0.9782E+02    -0.9774E+02    -0.9719E+02    -0.9591E+02    -0.9353E+02    -0.8944E+02    -0.8286E+02    -0.7289E+02    -0.5865E+02    -0.3938E+02    -0.1423E+02     0.1796E+02     0.5875E+02     0.1102E+03     0.1748E+03     0.2561E+03     0.3586E+03     0.4890E+03     0.6571E+03     0.8778E+03     0.1177E+04     0.1598E+04     0.2227E+04     0.3233E+04     0.4973E+04     0.3233E+04     0.2227E+04     0.1598E+04     0.1177E+04     0.8778E+03     0.6570E+03     0.4890E+03     0.3585E+03     0.2560E+03     0.1747E+03     0.1101E+03     0.5867E+02     0.1787E+02    -0.1432E+02    -0.3947E+02    -0.5874E+02    -0.7297E+02    -0.8293E+02    -0.8951E+02    -0.9359E+02    -0.9597E+02    -0.9725E+02    -0.9780E+02    -0.9789E+02    -0.9769E+02    -0.9732E+02    -0.9685E+02    -0.9633E+02    -0.9581E+02    -0.9529E+02    -0.9478E+02    -0.9430E+02    -0.9384E+02    -0.9340E+02    -0.9298E+02    -0.9258E+02    -0.9219E+02    -0.9182E+02    -0.9146E+02    -0.9111E+02    -0.9077E+02    -0.9045E+02    -0.9014E+02    -0.8984E+02    -0.8957E+02    -0.8933E+02    -0.8912E+02    -0.8897E+02    -0.8888E+02    -0.8888E+02
    -0.8895E+02    -0.8895E+02    -0.8904E+02    -0.8920E+02    -0.8942E+02    -0.8967E+02    -0.8995E+02    -0.9026E+02    -0.9058E+02    -0.9092E+02    -0.9127E+02    -0.9164E+02    -0.9201E+02    -0.9240E+02    -0.9280E+02    -0.9322E+02    -0.9365E+02    -0.9411E+02    -0.9458E+02    -0.9508E+02    -0.9558E+02    -0.9609E+02    -0.9658E+02    -0.9702E+02    -0.9737E+02    -0.9753E+02    -0.9741E+02    -0.9682E+02    -0.9551E+02    -0.9309E+02    -0.8899E+02    -0.8243E+02    -0.7257E+02    -0.5857E+02    -0.3970E+02    -0.1521E+02     0.1596E+02     0.5522E+02     0.1044E+03     0.1655E+03     0.2415E+03     0.3357E+03     0.4525E+03     0.5974E+03     0.7770E+03     0.9982E+03     0.1267E+04     0.1578E+04     0.1901E+04     0.2121E+04     0.1901E+04     0.1578E+04     0.1267E+04     0.9982E+03     0.7769E+03     0.5974E+03     0.4525E+03     0.3356E+03     0.2414E+03     0.1654E+03     0.1043E+03     0.5514E+02     0.1587E+02    -0.1530E+02    -0.3979E+02    -0.5865E+02    -0.7265E+02    -0.8250E+02    -0.8906E+02    -0.9316E+02    -0.9557E+02    -0.9688E+02    -0.9747E+02    -0.9760E+02    -0.9743E+02    -0.9709E+02    -0.9665E+02    -0.9616E+02    -0.9566E+02    -0.9516E+02    -0.9467E+02    -0.9420E+02    -0.9375E+02    -0.9332E+02    -0.9291E+02    -0.9252E+02    -0.9214E+02    -0.9177E+02    -0.9141E+02    -0.9107E+02    -0.9074E+02    -0.9041E+02    -0.9011E+02    -0.8982E+02    -0.8955E+02    -0.8931E+02    -0.8911E+02    -0.8895E+02    -0.8887E+02    -0.8887E+02
    -0.8890E+02    -0.8890E+02    -0.8899E+02    -0.8915E+02    -0.8935E+02    -0.8960E+02    -0.8987E+02    -0.9017E+02    -0.9048E+02    -0.9080E+02    -0.9114E+02    -0.9149E+02    -0.9185E+02    -0.9222E+02    -0.9260E+02    -0.9300E+02    -0.9340E+02    -0.9382E+02    -0.9426E+02    -0.9471E+02    -0.9516E+02    -0.9561E+02    -0.9603E+02    -0.9639E+02    -0.9665E+02    -0.9672E+02    -0.9649E+02    -0.9580E+02    -0.9439E+02    -0.9188E+02    -0.8774E+02    -0.8127E+02    -0.7174E+02    -0.5842E+02    -0.4074E+02    -0.1808E+02     0.1032E+02     0.4553E+02     0.8877E+02     0.1414E+03     0.2050E+03     0.2812E+03     0.3716E+03     0.4776E+03     0.5993E+03     0.7351E+03     0.8792E+03     0.1019E+04     0.1131E+04     0.1180E+04     0.1131E+04     0.1019E+04     0.8792E+03     0.7350E+03     0.5992E+03     0.4775E+03     0.3716E+03     0.2812E+03     0.2049E+03     0.1413E+03     0.8869E+02     0.4545E+02     0.1023E+02    -0.1817E+02    -0.4083E+02    -0.5851E+02    -0.7182E+02    -0.8135E+02    -0.8781E+02    -0.9195E+02    -0.9445E+02    -0.9586E+02    -0.9655E+02    -0.9678E+02    -0.9671E+02    -0.9646E+02    -0.9610E+02    -0.9568E+02    -0.9524E+02    -0.9479E+02    -0.9435E+02    -0.9391E+02    -0.9350E+02    -0.9310E+02    -0.9271E+02    -0.9234E+02    -0.9197E+02    -0.9162E+02    -0.9128E+02    -0.9095E+02    -0.9063E+02    -0.9032E+02    -0.9002E+02    -0.8974E+02    -0.8948E+02    -0.8925E+02    -0.8905E+02    -0.8891E+02    -0.8882E+02    -0.8882E+02
    -0.8882E+02    -0.8882E+02    -0.8891E+02    -0.8905E+02    -0.8925E+02    -0.8948E+02    -0.8974E+02    -0.9002E+02    -0.9031E+02    -0.9062E+02    -0.9093E+02    -0.9126E+02    -0.9159E+02    -0.9193E+02    -0.9228E+02    -0.9264E+02    -0.9300E+02    -0.9338E+02    -0.9376E+02    -0.9414E+02    -0.9451E+02    -0.9487E+02    -0.9519E+02    -0.9543E+02    -0.9556E+02    -0.9549E+02    -0.9512E+02    -0.9428E+02    -0.9273E+02    -0.9011E+02    -0.8594E+02    -0.7966E+02    -0.7067E+02    -0.5841E+02    -0.4246E+02    -0.2243E+02     0.2177E+01     0.3200E+02     0.6771E+02     0.1100E+03     0.1594E+03     0.2165E+03     0.2811E+03     0.3529E+03     0.4301E+03     0.5098E+03     0.5869E+03     0.6538E+03     0.7010E+03     0.7184E+03     0.7009E+03     0.6538E+03     0.5869E+03     0.5098E+03     0.4301E+03     0.3528E+03     0.2811E+03     0.2164E+03     0.1594E+03     0.1099E+03     0.6763E+02     0.3191E+02     0.2087E+01    -0.2252E+02    -0.4256E+02    -0.5850E+02    -0.7076E+02    -0.7974E+02    -0.8601E+02    -0.9017E+02    -0.9279E+02    -0.9434E+02    -0.9518E+02    -0.9555E+02    -0.9562E+02    -0.9550E+02    -0.9525E+02    -0.9494E+02    -0.9459E+02    -0.9421E+02    -0.9384E+02    -0.9347E+02    -0.9310E+02    -0.9274E+02    -0.9239E+02    -0.9205E+02    -0.9171E+02    -0.9139E+02    -0.9107E+02    -0.9076E+02    -0.9046E+02    -0.9016E+02    -0.8988E+02    -0.8962E+02    -0.8937E+02    -0.8915E+02    -0.8897E+02    -0.8883E+02    -0.8875E+02    -0.8875E+02
    -0.8871E+02    -0.8871E+02    -0.8879E+02    -0.8893E+02    -0.8911E+02    -0.8932E+02    -0.8956E+02    -0.8981E+02    -0.9008E+02    -0.9036E+02    -0.9065E+02    -0.9095E+02    -0.9125E+02    -0.9155E+02    -0.9186E+02    -0.9217E+02    -0.9248E+02    -0.9280E+02    -0.9311E+02    -0.9341E+02    -0.9369E+02    -0.9394E+02    -0.9414E+02    -0.9426E+02    -0.9424E+02    -0.9401E+02    -0.9347E+02    -0.9245E+02    -0.9073E+02    -0.8800E+02    -0.8387E+02    -0.7790E+02    -0.6963E+02    -0.5866E+02    -0.4472E+02    -0.2760E+02    -0.7076E+01     0.1718E+02     0.4545E+02     0.7796E+02     0.1148E+03     0.1557E+03     0.2003E+03     0.2476E+03     0.2960E+03     0.3433E+03     0.3863E+03     0.4213E+03     0.4445E+03     0.4526E+03     0.4445E+03     0.4213E+03     0.3862E+03     0.3432E+03     0.2960E+03     0.2476E+03     0.2003E+03     0.1557E+03     0.1147E+03     0.7788E+02     0.4537E+02     0.1709E+02    -0.7166E+01    -0.2770E+02    -0.4481E+02    -0.5875E+02    -0.6972E+02    -0.7798E+02    -0.8395E+02    -0.8807E+02    -0.9080E+02    -0.9251E+02    -0.9353E+02    -0.9407E+02    -0.9430E+02    -0.9432E+02    -0.9421E+02    -0.9401E+02    -0.9376E+02    -0.9348E+02    -0.9319E+02    -0.9288E+02    -0.9258E+02    -0.9227E+02    -0.9196E+02    -0.9166E+02    -0.9137E+02    -0.9107E+02    -0.9079E+02    -0.9050E+02    -0.9023E+02    -0.8996E+02    -0.8970E+02    -0.8945E+02    -0.8923E+02    -0.8902E+02    -0.8885E+02    -0.8872E+02    -0.8865E+02    -0.8865E+02
    -0.8858E+02    -0.8858E+02    -0.8865E+02    -0.8878E+02    -0.8894E+02    -0.8913E+02    -0.8934E+02    -0.8957E+02    -0.8981E+02    -0.9006E+02    -0.9031E+02    -0.9057E+02    -0.9083E+02    -0.9109E+02    -0.9135E+02    -0.9161E+02    -0.9186E+02    -0.9211E+02    -0.9235E+02    -0.9256E+02    -0.9275E+02    -0.9289E+02    -0.9297E+02    -0.9294E+02    -0.9276E+02    -0.9237E+02    -0.9164E+02    -0.9045E+02    -0.8858E+02    -0.8579E+02    -0.8178E+02    -0.7622E+02    -0.6876E+02    -0.5916E+02    -0.4726E+02    -0.3298E+02    -0.1626E+02     0.2978E+01     0.2482E+02     0.4923E+02     0.7607E+02     0.1050E+03     0.1355E+03     0.1666E+03     0.1973E+03     0.2261E+03     0.2514E+03     0.2711E+03     0.2838E+03     0.2882E+03     0.2838E+03     0.2711E+03     0.2513E+03     0.2261E+03     0.1973E+03     0.1666E+03     0.1354E+03     0.1049E+03     0.7600E+02     0.4916E+02     0.2474E+02     0.2891E+01    -0.1635E+02    -0.3308E+02    -0.4735E+02    -0.5925E+02    -0.6885E+02    -0.7630E+02    -0.8186E+02    -0.8587E+02    -0.8865E+02    -0.9051E+02    -0.9171E+02    -0.9243E+02    -0.9283E+02    -0.9300E+02    -0.9303E+02    -0.9296E+02    -0.9282E+02    -0.9264E+02    -0.9243E+02    -0.9220E+02    -0.9196E+02    -0.9171E+02    -0.9145E+02    -0.9120E+02    -0.9095E+02    -0.9069E+02    -0.9044E+02    -0.9019E+02    -0.8994E+02    -0.8970E+02    -0.8947E+02    -0.8925E+02    -0.8905E+02    -0.8887E+02    -0.8871E+02    -0.8860E+02    -0.8853E+02    -0.8853E+02
    -0.8843E+02    -0.8843E+02    -0.8849E+02    -0.8860E+02    -0.8874E+02    -0.8891E+02    -0.8909E+02    -0.8929E+02    -0.8950E+02    -0.8971E+02    -0.8992E+02    -0.9014E+02    -0.9036E+02    -0.9057E+02    -0.9078E+02    -0.9098E+02    -0.9117E+02    -0.9135E+02    -0.9150E+02    -0.9163E+02    -0.9172E+02    -0.9175E+02    -0.9170E+02    -0.9153E+02    -0.9120E+02    -0.9063E+02    -0.8974E+02    -0.8840E+02    -0.8644E+02    -0.8367E+02    -0.7986E+02    -0.7477E+02    -0.6816E+02    -0.5989E+02    -0.4989E+02    -0.3815E+02    -0.2471E+02    -0.9615E+01     0.7083E+01     0.2527E+02     0.4475E+02     0.6518E+02     0.8610E+02     0.1069E+03     0.1268E+03     0.1450E+03     0.1605E+03     0.1724E+03     0.1799E+03     0.1825E+03     0.1799E+03     0.1724E+03     0.1605E+03     0.1450E+03     0.1268E+03     0.1068E+03     0.8604E+02     0.6511E+02     0.4468E+02     0.2520E+02     0.7001E+01    -0.9701E+01    -0.2480E+02    -0.3825E+02    -0.4999E+02    -0.5999E+02    -0.6826E+02    -0.7485E+02    -0.7994E+02    -0.8375E+02    -0.8651E+02    -0.8847E+02    -0.8981E+02    -0.9070E+02    -0.9126E+02    -0.9159E+02    -0.9176E+02    -0.9182E+02    -0.9179E+02    -0.9170E+02    -0.9158E+02    -0.9143E+02    -0.9126E+02    -0.9107E+02    -0.9088E+02    -0.9067E+02    -0.9047E+02    -0.9026E+02    -0.9004E+02    -0.8983E+02    -0.8962E+02    -0.8942E+02    -0.8922E+02    -0.8903E+02    -0.8885E+02    -0.8869E+02    -0.8855E+02    -0.8845E+02    -0.8839E+02    -0.8839E+02
    -0.8827E+02    -0.8827E+02    -0.8832E+02    -0.8841E+02    -0.8853E+02    -0.8867E+02    -0.8882E+02    -0.8898E+02    -0.8915E+02    -0.8933E+02    -0.8950E+02    -0.8967E+02    -0.8984E+02    -0.9000E+02    -0.9015E+02    -0.9029E+02    -0.9042E+02    -0.9052E+02    -0.9060E+02    -0.9064E+02    -0.9062E+02    -0.9054E+02    -0.9037E+02    -0.9007E+02    -0.8960E+02    -0.8890E+02    -0.8787E+02    -0.8644E+02    -0.8445E+02    -0.8178E+02    -0.7824E+02    -0.7366E+02    -0.6789E+02    -0.6086E+02    -0.5253E+02    -0.4295E+02    -0.3219E+02    -0.2036E+02    -0.7583E+01     0.6012E+01     0.2023E+02     0.3480E+02     0.4939E+02     0.6356E+02     0.7685E+02     0.8874E+02     0.9869E+02     0.1062E+03     0.1109E+03     0.1125E+03     0.1109E+03     0.1062E+03     0.9866E+02     0.8871E+02     0.7681E+02     0.6352E+02     0.4933E+02     0.3474E+02     0.2016E+02     0.5938E+01    -0.7663E+01    -0.2045E+02    -0.3228E+02    -0.4304E+02    -0.5262E+02    -0.6095E+02    -0.6799E+02    -0.7375E+02    -0.7832E+02    -0.8186E+02    -0.8453E+02    -0.8651E+02    -0.8794E+02    -0.8896E+02    -0.8967E+02    -0.9014E+02    -0.9044E+02    -0.9061E+02    -0.9070E+02    -0.9071E+02    -0.9068E+02    -0.9061E+02    -0.9051E+02    -0.9039E+02    -0.9025E+02    -0.9010E+02    -0.8994E+02    -0.8978E+02    -0.8961E+02    -0.8944E+02    -0.8927E+02    -0.8910E+02    -0.8894E+02    -0.8878E+02    -0.8863E+02    -0.8849E+02    -0.8838E+02    -0.8829E+02    -0.8824E+02    -0.8824E+02
    -0.8810E+02    -0.8810E+02    -0.8814E+02    -0.8821E+02    -0.8831E+02    -0.8842E+02    -0.8854E+02    -0.8867E+02    -0.8880E+02    -0.8893E+02    -0.8906E+02    -0.8918E+02    -0.8930E+02    -0.8941E+02    -0.8950E+02    -0.8958E+02    -0.8964E+02    -0.8967E+02    -0.8967E+02    -0.8962E+02    -0.8951E+02    -0.8933E+02    -0.8905E+02    -0.8864E+02    -0.8806E+02    -0.8725E+02    -0.8616E+02    -0.8469E+02    -0.8275E+02    -0.8023E+02    -0.7700E+02    -0.7295E+02    -0.6799E+02    -0.6205E+02    -0.5516E+02    -0.4737E+02    -0.3876E+02    -0.2945E+02    -0.1959E+02    -0.9310E+01     0.1216E+01     0.1179E+02     0.2217E+02     0.3208E+02     0.4121E+02     0.4925E+02     0.5589E+02     0.6086E+02     0.6393E+02     0.6497E+02     0.6393E+02     0.6084E+02     0.5587E+02     0.4922E+02     0.4117E+02     0.3203E+02     0.2212E+02     0.1173E+02     0.1150E+01    -0.9382E+01    -0.1966E+02    -0.2954E+02    -0.3885E+02    -0.4746E+02    -0.5525E+02    -0.6214E+02    -0.6808E+02    -0.7304E+02    -0.7709E+02    -0.8031E+02    -0.8283E+02    -0.8476E+02    -0.8623E+02    -0.8732E+02    -0.8813E+02    -0.8871E+02    -0.8912E+02    -0.8940E+02    -0.8959E+02    -0.8969E+02    -0.8975E+02    -0.8975E+02    -0.8972E+02    -0.8967E+02    -0.8959E+02    -0.8950E+02    -0.8940E+02    -0.8928E+02    -0.8916E+02    -0.8903E+02    -0.8890E+02    -0.8877E+02    -0.8864E+02    -0.8851E+02    -0.8839E+02    -0.8829E+02    -0.8819E+02    -0.8812E+02    -0.8808E+02    -0.8808E+02
    -0.8793E+02    -0.8793E+02    -0.8796E+02    -0.8801E+02    -0.8808E+02    -0.8816E+02    -0.8825E+02    -0.8835E+02    -0.8844E+02    -0.8853E+02    -0.8861E+02    -0.8869E+02    -0.8876E+02    -0.8881E+02    -0.8885E+02    -0.8887E+02    -0.8887E+02    -0.8883E+02    -0.8875E+02    -0.8862E+02    -0.8844E+02    -0.8817E+02    -0.8780E+02    -0.8731E+02    -0.8665E+02    -0.8579E+02    -0.8467E+02    -0.8323E+02    -0.8140E+02    -0.7908E+02    -0.7620E+02    -0.7267E+02    -0.6844E+02    -0.6348E+02    -0.5781E+02    -0.5148E+02    -0.4459E+02    -0.3723E+02    -0.2953E+02    -0.2164E+02    -0.1369E+02    -0.5853E+01     0.1719E+01     0.8837E+01     0.1531E+02     0.2093E+02     0.2553E+02     0.2895E+02     0.3105E+02     0.3175E+02     0.3104E+02     0.2893E+02     0.2551E+02     0.2090E+02     0.1527E+02     0.8794E+01     0.1669E+01    -0.5910E+01    -0.1376E+02    -0.2171E+02    -0.2961E+02    -0.3731E+02    -0.4467E+02    -0.5157E+02    -0.5790E+02    -0.6357E+02    -0.6853E+02    -0.7276E+02    -0.7628E+02    -0.7916E+02    -0.8147E+02    -0.8331E+02    -0.8474E+02    -0.8586E+02    -0.8672E+02    -0.8738E+02    -0.8787E+02    -0.8824E+02    -0.8851E+02    -0.8870E+02    -0.8882E+02    -0.8890E+02    -0.8894E+02    -0.8895E+02    -0.8894E+02    -0.8890E+02    -0.8885E+02    -0.8878E+02    -0.8871E+02    -0.8862E+02    -0.8853E+02    -0.8844E+02    -0.8834E+02    -0.8825E+02    -0.8816E+02    -0.8808E+02    -0.8801E+02    -0.8795E+02    -0.8792E+02    -0.8792E+02
    -0.8776E+02    -0.8776E+02    -0.8778E+02    -0.8782E+02    -0.8786E+02    -0.8792E+02    -0.8797E+02    -0.8803E+02    -0.8809E+02    -0.8814E+02    -0.8818E+02    -0.8821E+02    -0.8823E+02    -0.8824E+02    -0.8823E+02    -0.8819E+02    -0.8813E+02    -0.8803E+02    -0.8789E+02    -0.8770E+02    -0.8744E+02    -0.8711E+02    -0.8669E+02    -0.8614E+02    -0.8545E+02    -0.8458E+02    -0.8348E+02    -0.8211E+02    -0.8042E+02    -0.7834E+02    -0.7582E+02    -0.7280E+02    -0.6924E+02    -0.6513E+02    -0.6049E+02    -0.5537E+02    -0.4985E+02    -0.4401E+02    -0.3796E+02    -0.3182E+02    -0.2570E+02    -0.1975E+02    -0.1407E+02    -0.8809E+01    -0.4079E+01    -0.6860E-02     0.3295E+01     0.5728E+01     0.7218E+01     0.7718E+01     0.7211E+01     0.5714E+01     0.3274E+01    -0.3426E-01    -0.4113E+01    -0.8849E+01    -0.1412E+02    -0.1980E+02    -0.2576E+02    -0.3188E+02    -0.3803E+02    -0.4409E+02    -0.4993E+02    -0.5545E+02    -0.6057E+02    -0.6521E+02    -0.6932E+02    -0.7287E+02    -0.7589E+02    -0.7842E+02    -0.8049E+02    -0.8218E+02    -0.8355E+02    -0.8464E+02    -0.8551E+02    -0.8621E+02    -0.8675E+02    -0.8718E+02    -0.8751E+02    -0.8776E+02    -0.8796E+02    -0.8810E+02    -0.8820E+02    -0.8826E+02    -0.8830E+02    -0.8832E+02    -0.8831E+02    -0.8829E+02    -0.8826E+02    -0.8822E+02    -0.8817E+02    -0.8811E+02    -0.8805E+02    -0.8799E+02    -0.8793E+02    -0.8787E+02    -0.8782E+02    -0.8779E+02    -0.8776E+02    -0.8776E+02
    -0.8760E+02    -0.8760E+02    -0.8761E+02    -0.8763E+02    -0.8766E+02    -0.8768E+02    -0.8771E+02    -0.8774E+02    -0.8776E+02    -0.8777E+02    -0.8777E+02    -0.8777E+02    -0.8774E+02    -0.8770E+02    -0.8764E+02    -0.8756E+02    -0.8745E+02    -0.8730E+02    -0.8711E+02    -0.8687E+02    -0.8657E+02    -0.8620E+02    -0.8573E+02    -0.8517E+02    -0.8447E+02    -0.8362E+02    -0.8258E+02    -0.8132E+02    -0.7980E+02    -0.7797E+02    -0.7580E+02    -0.7325E+02    -0.7030E+02    -0.6694E+02    -0.6318E+02    -0.5907E+02    -0.5466E+02    -0.5003E+02    -0.4527E+02    -0.4046E+02    -0.3570E+02    -0.3109E+02    -0.2673E+02    -0.2273E+02    -0.1916E+02    -0.1611E+02    -0.1366E+02    -0.1186E+02    -0.1077E+02    -0.1040E+02    -0.1077E+02    -0.1188E+02    -0.1368E+02    -0.1614E+02    -0.1919E+02    -0.2276E+02    -0.2678E+02    -0.3114E+02    -0.3575E+02    -0.4052E+02    -0.4533E+02    -0.5010E+02    -0.5473E+02    -0.5914E+02    -0.6326E+02    -0.6701E+02    -0.7037E+02    -0.7332E+02    -0.7587E+02    -0.7804E+02    -0.7986E+02    -0.8138E+02    -0.8264E+02    -0.8368E+02    -0.8453E+02    -0.8523E+02    -0.8579E+02    -0.8626E+02    -0.8663E+02    -0.8693E+02    -0.8717E+02    -0.8736E+02    -0.8751E+02    -0.8762E+02    -0.8771E+02    -0.8777E+02    -0.8781E+02    -0.8783E+02    -0.8784E+02    -0.8784E+02    -0.8782E+02    -0.8780E+02    -0.8777E+02    -0.8774E+02    -0.8771E+02    -0.8768E+02    -0.8765E+02    -0.8763E+02    -0.8761E+02    -0.8761E+02
    -0.8745E+02    -0.8745E+02    -0.8745E+02    -0.8746E+02    -0.8746E+02    -0.8747E+02    -0.8747E+02    -0.8746E+02    -0.8745E+02    -0.8743E+02    -0.8740E+02    -0.8736E+02    -0.8730E+02    -0.8722E+02    -0.8712E+02    -0.8700E+02    -0.8685E+02    -0.8666E+02    -0.8644E+02    -0.8616E+02    -0.8583E+02    -0.8544E+02    -0.8496E+02    -0.8440E+02    -0.8372E+02    -0.8292E+02    -0.8196E+02    -0.8082E+02    -0.7949E+02    -0.7791E+02    -0.7608E+02    -0.7396E+02    -0.7154E+02    -0.6882E+02    -0.6582E+02    -0.6255E+02    -0.5906E+02    -0.5541E+02    -0.5167E+02    -0.4791E+02    -0.4420E+02    -0.4062E+02    -0.3725E+02    -0.3415E+02    -0.3141E+02    -0.2907E+02    -0.2719E+02    -0.2582E+02    -0.2498E+02    -0.2470E+02    -0.2499E+02    -0.2583E+02    -0.2721E+02    -0.2909E+02    -0.3143E+02    -0.3419E+02    -0.3729E+02    -0.4066E+02    -0.4425E+02    -0.4796E+02    -0.5172E+02    -0.5547E+02    -0.5912E+02    -0.6261E+02    -0.6588E+02    -0.6889E+02    -0.7161E+02    -0.7402E+02    -0.7614E+02    -0.7797E+02    -0.7954E+02    -0.8088E+02    -0.8201E+02    -0.8297E+02    -0.8377E+02    -0.8445E+02    -0.8501E+02    -0.8549E+02    -0.8588E+02    -0.8621E+02    -0.8649E+02    -0.8671E+02    -0.8690E+02    -0.8705E+02    -0.8718E+02    -0.8728E+02    -0.8735E+02    -0.8741E+02    -0.8746E+02    -0.8749E+02    -0.8750E+02    -0.8751E+02    -0.8752E+02    -0.8751E+02    -0.8751E+02    -0.8750E+02    -0.8749E+02    -0.8748E+02    -0.8747E+02    -0.8747E+02
    -0.8731E+02    -0.8731E+02    -0.8731E+02    -0.8730E+02    -0.8729E+02    -0.8727E+02    -0.8725E+02    -0.8722E+02    -0.8718E+02    -0.8713E+02    -0.8707E+02    -0.8700E+02    -0.8691E+02    -0.8680E+02    -0.8667E+02    -0.8652E+02    -0.8634E+02    -0.8612E+02    -0.8587E+02    -0.8558E+02    -0.8524E+02    -0.8484E+02    -0.8437E+02    -0.8382E+02    -0.8318E+02    -0.8244E+02    -0.8158E+02    -0.8057E+02    -0.7941E+02    -0.7808E+02    -0.7655E+02    -0.7481E+02    -0.7286E+02    -0.7069E+02    -0.6831E+02    -0.6574E+02    -0.6302E+02    -0.6017E+02    -0.5726E+02    -0.5434E+02    -0.5146E+02    -0.4869E+02    -0.4609E+02    -0.4370E+02    -0.4159E+02    -0.3979E+02    -0.3835E+02    -0.3730E+02    -0.3666E+02    -0.3645E+02    -0.3666E+02    -0.3731E+02    -0.3837E+02    -0.3981E+02    -0.4161E+02    -0.4373E+02    -0.4612E+02    -0.4873E+02    -0.5151E+02    -0.5438E+02    -0.5731E+02    -0.6022E+02    -0.6307E+02    -0.6580E+02    -0.6837E+02    -0.7074E+02    -0.7291E+02    -0.7487E+02    -0.7660E+02    -0.7813E+02    -0.7946E+02    -0.8062E+02    -0.8162E+02    -0.8248E+02    -0.8323E+02    -0.8386E+02    -0.8441E+02    -0.8488E+02    -0.8528E+02    -0.8562E+02    -0.8592E+02    -0.8617E+02    -0.8638E+02    -0.8656E+02    -0.8671E+02    -0.8684E+02    -0.8695E+02    -0.8704E+02    -0.8711E+02    -0.8717E+02    -0.8722E+02    -0.8726E+02    -0.8729E+02    -0.8731E+02    -0.8732E+02    -0.8733E+02    -0.8734E+02    -0.8734E+02    -0.8734E+02    -0.8734E+02
    -0.8719E+02    -0.8719E+02    -0.8718E+02    -0.8716E+02    -0.8714E+02    -0.8710E+02    -0.8706E+02    -0.8701E+02    -0.8695E+02    -0.8688E+02    -0.8679E+02    -0.8669E+02    -0.8658E+02    -0.8645E+02    -0.8630E+02    -0.8612E+02    -0.8592E+02    -0.8569E+02    -0.8543E+02    -0.8512E+02    -0.8478E+02    -0.8438E+02    -0.8393E+02    -0.8341E+02    -0.8282E+02    -0.8215E+02    -0.8138E+02    -0.8051E+02    -0.7952E+02    -0.7840E+02    -0.7714E+02    -0.7573E+02    -0.7417E+02    -0.7246E+02    -0.7059E+02    -0.6860E+02    -0.6650E+02    -0.6431E+02    -0.6207E+02    -0.5983E+02    -0.5763E+02    -0.5551E+02    -0.5351E+02    -0.5168E+02    -0.5006E+02    -0.4869E+02    -0.4759E+02    -0.4678E+02    -0.4629E+02    -0.4613E+02    -0.4630E+02    -0.4679E+02    -0.4760E+02    -0.4870E+02    -0.5008E+02    -0.5171E+02    -0.5354E+02    -0.5554E+02    -0.5766E+02    -0.5987E+02    -0.6211E+02    -0.6435E+02    -0.6654E+02    -0.6864E+02    -0.7064E+02    -0.7250E+02    -0.7421E+02    -0.7577E+02    -0.7718E+02    -0.7844E+02    -0.7956E+02    -0.8055E+02    -0.8142E+02    -0.8219E+02    -0.8286E+02    -0.8345E+02    -0.8396E+02    -0.8442E+02    -0.8481E+02    -0.8516E+02    -0.8546E+02    -0.8572E+02    -0.8595E+02    -0.8615E+02    -0.8633E+02    -0.8648E+02    -0.8661E+02    -0.8672E+02    -0.8682E+02    -0.8690E+02    -0.8697E+02    -0.8703E+02    -0.8708E+02    -0.8713E+02    -0.8716E+02    -0.8719E+02    -0.8721E+02    -0.8722E+02    -0.8723E+02    -0.8723E+02
    -0.8709E+02    -0.8709E+02    -0.8708E+02    -0.8705E+02    -0.8701E+02    -0.8696E+02    -0.8690E+02    -0.8683E+02    -0.8675E+02    -0.8666E+02    -0.8656E+02    -0.8644E+02    -0.8631E+02    -0.8616E+02    -0.8599E+02    -0.8580E+02    -0.8559E+02    -0.8535E+02    -0.8508E+02    -0.8478E+02    -0.8444E+02    -0.8406E+02    -0.8363E+02    -0.8315E+02    -0.8262E+02    -0.8201E+02    -0.8134E+02    -0.8058E+02    -0.7975E+02    -0.7881E+02    -0.7778E+02    -0.7664E+02    -0.7540E+02    -0.7406E+02    -0.7261E+02    -0.7108E+02    -0.6947E+02    -0.6781E+02    -0.6612E+02    -0.6442E+02    -0.6276E+02    -0.6116E+02    -0.5965E+02    -0.5827E+02    -0.5705E+02    -0.5601E+02    -0.5517E+02    -0.5457E+02    -0.5420E+02    -0.5407E+02    -0.5420E+02    -0.5457E+02    -0.5518E+02    -0.5602E+02    -0.5706E+02    -0.5829E+02    -0.5967E+02    -0.6118E+02    -0.6279E+02    -0.6445E+02    -0.6615E+02    -0.6784E+02    -0.6950E+02    -0.7111E+02    -0.7264E+02    -0.7409E+02    -0.7543E+02    -0.7668E+02    -0.7781E+02    -0.7884E+02    -0.7977E+02    -0.8061E+02    -0.8137E+02    -0.8204E+02    -0.8264E+02    -0.8318E+02    -0.8366E+02    -0.8408E+02    -0.8446E+02    -0.8480E+02    -0.8510E+02    -0.8537E+02    -0.8561E+02    -0.8582E+02    -0.8601E+02    -0.8618E+02    -0.8632E+02    -0.8645E+02    -0.8657E+02    -0.8667E+02    -0.8676E+02    -0.8684E+02    -0.8691E+02    -0.8697E+02    -0.8702E+02    -0.8706E+02    -0.8710E+02    -0.8712E+02    -0.8713E+02    -0.8713E+02
    -0.8701E+02    -0.8701E+02    -0.8699E+02    -0.8695E+02    -0.8690E+02    -0.8684E+02    -0.8677E+02    -0.8669E+02    -0.8659E+02    -0.8649E+02    -0.8637E+02    -0.8624E+02    -0.8609E+02    -0.8593E+02    -0.8576E+02    -0.8556E+02    -0.8534E+02    -0.8510E+02    -0.8483E+02    -0.8454E+02    -0.8421E+02    -0.8385E+02    -0.8345E+02    -0.8301E+02    -0.8253E+02    -0.8199E+02    -0.8140E+02    -0.8076E+02    -0.8005E+02    -0.7927E+02    -0.7843E+02    -0.7751E+02    -0.7652E+02    -0.7547E+02    -0.7435E+02    -0.7318E+02    -0.7195E+02    -0.7070E+02    -0.6943E+02    -0.6817E+02    -0.6693E+02    -0.6573E+02    -0.6462E+02    -0.6359E+02    -0.6268E+02    -0.6191E+02    -0.6129E+02    -0.6084E+02    -0.6056E+02    -0.6047E+02    -0.6057E+02    -0.6084E+02    -0.6130E+02    -0.6192E+02    -0.6269E+02    -0.6360E+02    -0.6463E+02    -0.6575E+02    -0.6695E+02    -0.6819E+02    -0.6945E+02    -0.7072E+02    -0.7198E+02    -0.7320E+02    -0.7437E+02    -0.7549E+02    -0.7655E+02    -0.7753E+02    -0.7845E+02    -0.7929E+02    -0.8007E+02    -0.8078E+02    -0.8142E+02    -0.8201E+02    -0.8255E+02    -0.8303E+02    -0.8347E+02    -0.8387E+02    -0.8422E+02    -0.8455E+02    -0.8484E+02    -0.8511E+02    -0.8535E+02    -0.8557E+02    -0.8576E+02    -0.8594E+02    -0.8610E+02    -0.8624E+02    -0.8637E+02    -0.8649E+02    -0.8659E+02    -0.8669E+02    -0.8677E+02    -0.8684E+02    -0.8691E+02    -0.8696E+02    -0.8700E+02    -0.8703E+02    -0.8705E+02    -0.8705E+02
    -0.8694E+02    -0.8694E+02    -0.8692E+02    -0.8688E+02    -0.8682E+02    -0.8675E+02    -0.8667E+02    -0.8657E+02    -0.8647E+02    -0.8635E+02    -0.8623E+02    -0.8609E+02    -0.8593E+02    -0.8576E+02    -0.8558E+02    -0.8538E+02    -0.8516E+02    -0.8492E+02    -0.8466E+02    -0.8438E+02    -0.8407E+02    -0.8373E+02    -0.8337E+02    -0.8297E+02    -0.8253E+02    -0.8206E+02    -0.8155E+02    -0.8099E+02    -0.8039E+02    -0.7975E+02    -0.7905E+02    -0.7831E+02    -0.7753E+02    -0.7670E+02    -0.7583E+02    -0.7492E+02    -0.7399E+02    -0.7305E+02    -0.7210E+02    -0.7116E+02    -0.7024E+02    -0.6936E+02    -0.6853E+02    -0.6778E+02    -0.6711E+02    -0.6655E+02    -0.6610E+02    -0.6576E+02    -0.6556E+02    -0.6550E+02    -0.6557E+02    -0.6577E+02    -0.6610E+02    -0.6656E+02    -0.6712E+02    -0.6779E+02    -0.6854E+02    -0.6937E+02    -0.7025E+02    -0.7117E+02    -0.7211E+02    -0.7306E+02    -0.7401E+02    -0.7494E+02    -0.7584E+02    -0.7671E+02    -0.7754E+02    -0.7833E+02    -0.7907E+02    -0.7976E+02    -0.8040E+02    -0.8100E+02    -0.8156E+02    -0.8207E+02    -0.8254E+02    -0.8298E+02    -0.8337E+02    -0.8374E+02    -0.8408E+02    -0.8438E+02    -0.8467E+02    -0.8492E+02    -0.8516E+02    -0.8538E+02    -0.8558E+02    -0.8576E+02    -0.8592E+02    -0.8608E+02    -0.8621E+02    -0.8634E+02    -0.8646E+02    -0.8656E+02    -0.8666E+02    -0.8674E+02    -0.8681E+02    -0.8687E+02    -0.8693E+02    -0.8696E+02    -0.8698E+02    -0.8698E+02
    -0.8689E+02    -0.8689E+02    -0.8686E+02    -0.8682E+02    -0.8675E+02    -0.8668E+02    -0.8659E+02    -0.8649E+02    -0.8638E+02    -0.8625E+02    -0.8612E+02    -0.8597E+02    -0.8582E+02    -0.8564E+02    -0.8546E+02    -0.8526E+02    -0.8505E+02    -0.8482E+02    -0.8457E+02    -0.8430E+02    -0.8401E+02    -0.8369E+02    -0.8336E+02    -0.8300E+02    -0.8261E+02    -0.8219E+02    -0.8174E+02    -0.8127E+02    -0.8076E+02    -0.8022E+02    -0.7965E+02    -0.7905E+02    -0.7841E+02    -0.7776E+02    -0.7707E+02    -0.7637E+02    -0.7566E+02    -0.7494E+02    -0.7422E+02    -0.7352E+02    -0.7284E+02    -0.7219E+02    -0.7158E+02    -0.7103E+02    -0.7054E+02    -0.7013E+02    -0.6980E+02    -0.6956E+02    -0.6941E+02    -0.6936E+02    -0.6941E+02    -0.6956E+02    -0.6980E+02    -0.7013E+02    -0.7055E+02    -0.7103E+02    -0.7159E+02    -0.7219E+02    -0.7284E+02    -0.7353E+02    -0.7423E+02    -0.7495E+02    -0.7567E+02    -0.7638E+02    -0.7708E+02    -0.7776E+02    -0.7842E+02    -0.7905E+02    -0.7965E+02    -0.8023E+02    -0.8076E+02    -0.8127E+02    -0.8175E+02    -0.8219E+02    -0.8261E+02    -0.8300E+02    -0.8336E+02    -0.8369E+02    -0.8400E+02    -0.8429E+02    -0.8456E+02    -0.8481E+02    -0.8504E+02    -0.8525E+02    -0.8545E+02    -0.8563E+02    -0.8580E+02    -0.8595E+02    -0.8610E+02    -0.8623E+02    -0.8635E+02    -0.8647E+02    -0.8657E+02    -0.8666E+02    -0.8674E+02    -0.8681E+02    -0.8687E+02    -0.8691E+02    -0.8693E+02    -0.8693E+02
    -0.8685E+02    -0.8685E+02    -0.8682E+02    -0.8677E+02    -0.8671E+02    -0.8663E+02    -0.8653E+02    -0.8643E+02    -0.8631E+02    -0.8618E+02    -0.8605E+02    -0.8590E+02    -0.8574E+02    -0.8557E+02    -0.8539E+02    -0.8519E+02    -0.8498E+02    -0.8476E+02    -0.8452E+02    -0.8427E+02    -0.8400E+02    -0.8371E+02    -0.8341E+02    -0.8308E+02    -0.8273E+02    -0.8237E+02    -0.8198E+02    -0.8157E+02    -0.8114E+02    -0.8068E+02    -0.8021E+02    -0.7971E+02    -0.7920E+02    -0.7867E+02    -0.7813E+02    -0.7758E+02    -0.7703E+02    -0.7647E+02    -0.7592E+02    -0.7539E+02    -0.7488E+02    -0.7439E+02    -0.7394E+02    -0.7353E+02    -0.7317E+02    -0.7287E+02    -0.7263E+02    -0.7245E+02    -0.7234E+02    -0.7231E+02    -0.7234E+02    -0.7245E+02    -0.7263E+02    -0.7287E+02    -0.7318E+02    -0.7353E+02    -0.7394E+02    -0.7439E+02    -0.7488E+02    -0.7539E+02    -0.7593E+02    -0.7648E+02    -0.7703E+02    -0.7758E+02    -0.7813E+02    -0.7867E+02    -0.7920E+02    -0.7971E+02    -0.8021E+02    -0.8068E+02    -0.8113E+02    -0.8157E+02    -0.8197E+02    -0.8236E+02    -0.8273E+02    -0.8307E+02    -0.8340E+02    -0.8370E+02    -0.8399E+02    -0.8426E+02    -0.8451E+02    -0.8475E+02    -0.8497E+02    -0.8517E+02    -0.8536E+02    -0.8554E+02    -0.8571E+02    -0.8587E+02    -0.8602E+02    -0.8615E+02    -0.8628E+02    -0.8640E+02    -0.8650E+02    -0.8660E+02    -0.8669E+02    -0.8676E+02    -0.8682E+02    -0.8687E+02    -0.8689E+02    -0.8689E+02
    -0.8682E+02    -0.8682E+02    -0.8680E+02    -0.8674E+02    -0.8668E+02    -0.8659E+02    -0.8650E+02    -0.8639E+02    -0.8627E+02    -0.8614E+02    -0.8600E+02    -0.8585E+02    -0.8570E+02    -0.8553E+02    -0.8535E+02    -0.8516E+02    -0.8496E+02    -0.8475E+02    -0.8453E+02    -0.8429E+02    -0.8404E+02    -0.8378E+02    -0.8350E+02    -0.8321E+02    -0.8290E+02    -0.8257E+02    -0.8223E+02    -0.8188E+02    -0.8151E+02    -0.8113E+02    -0.8073E+02    -0.8032E+02    -0.7990E+02    -0.7947E+02    -0.7903E+02    -0.7860E+02    -0.7816E+02    -0.7773E+02    -0.7730E+02    -0.7689E+02    -0.7650E+02    -0.7613E+02    -0.7579E+02    -0.7548E+02    -0.7521E+02    -0.7498E+02    -0.7480E+02    -0.7467E+02    -0.7459E+02    -0.7457E+02    -0.7459E+02    -0.7467E+02    -0.7480E+02    -0.7498E+02    -0.7521E+02    -0.7548E+02    -0.7579E+02    -0.7613E+02    -0.7650E+02    -0.7689E+02    -0.7730E+02    -0.7772E+02    -0.7816E+02    -0.7859E+02    -0.7903E+02    -0.7947E+02    -0.7989E+02    -0.8031E+02    -0.8072E+02    -0.8112E+02    -0.8150E+02    -0.8187E+02    -0.8223E+02    -0.8256E+02    -0.8289E+02    -0.8319E+02    -0.8349E+02    -0.8376E+02    -0.8402E+02    -0.8427E+02    -0.8451E+02    -0.8473E+02    -0.8494E+02    -0.8514E+02    -0.8532E+02    -0.8550E+02    -0.8566E+02    -0.8582E+02    -0.8597E+02    -0.8610E+02    -0.8623E+02    -0.8635E+02    -0.8646E+02    -0.8656E+02    -0.8665E+02    -0.8673E+02    -0.8679E+02    -0.8684E+02    -0.8686E+02    -0.8686E+02
    -0.8681E+02    -0.8681E+02    -0.8678E+02    -0.8673E+02    -0.8666E+02    -0.8657E+02    -0.8648E+02    -0.8637E+02    -0.8625E+02    -0.8612E+02    -0.8598E+02    -0.8584E+02    -0.8568E+02    -0.8552E+02    -0.8535E+02    -0.8517E+02    -0.8498E+02    -0.8478E+02    -0.8457E+02    -0.8435E+02    -0.8412E+02    -0.8388E+02    -0.8363E+02    -0.8336E+02    -0.8309E+02    -0.8280E+02    -0.8250E+02    -0.8220E+02    -0.8188E+02    -0.8155E+02    -0.8121E+02    -0.8087E+02    -0.8052E+02    -0.8017E+02    -0.7982E+02    -0.7946E+02    -0.7911E+02    -0.7877E+02    -0.7843E+02    -0.7811E+02    -0.7781E+02    -0.7752E+02    -0.7726E+02    -0.7702E+02    -0.7682E+02    -0.7664E+02    -0.7651E+02    -0.7641E+02    -0.7635E+02    -0.7633E+02    -0.7635E+02    -0.7641E+02    -0.7651E+02    -0.7664E+02    -0.7681E+02    -0.7702E+02    -0.7726E+02    -0.7752E+02    -0.7780E+02    -0.7811E+02    -0.7843E+02    -0.7876E+02    -0.7911E+02    -0.7946E+02    -0.7981E+02    -0.8016E+02    -0.8052E+02    -0.8086E+02    -0.8121E+02    -0.8154E+02    -0.8187E+02    -0.8218E+02    -0.8249E+02    -0.8279E+02    -0.8307E+02    -0.8334E+02    -0.8361E+02    -0.8386E+02    -0.8410E+02    -0.8432E+02    -0.8454E+02    -0.8475E+02    -0.8495E+02    -0.8514E+02    -0.8531E+02    -0.8548E+02    -0.8564E+02    -0.8580E+02    -0.8594E+02    -0.8608E+02    -0.8620E+02    -0.8632E+02    -0.8643E+02    -0.8654E+02    -0.8663E+02    -0.8671E+02    -0.8677E+02    -0.8682E+02    -0.8684E+02    -0.8684E+02
    -0.8680E+02    -0.8680E+02    -0.8677E+02    -0.8672E+02    -0.8665E+02    -0.8657E+02    -0.8647E+02    -0.8636E+02    -0.8624E+02    -0.8612E+02    -0.8598E+02    -0.8584E+02    -0.8569E+02    -0.8554E+02    -0.8537E+02    -0.8520E+02    -0.8502E+02    -0.8483E+02    -0.8464E+02    -0.8443E+02    -0.8422E+02    -0.8400E+02    -0.8377E+02    -0.8354E+02    -0.8329E+02    -0.8304E+02    -0.8278E+02    -0.8251E+02    -0.8223E+02    -0.8195E+02    -0.8167E+02    -0.8138E+02    -0.8109E+02    -0.8079E+02    -0.8050E+02    -0.8021E+02    -0.7993E+02    -0.7965E+02    -0.7938E+02    -0.7912E+02    -0.7888E+02    -0.7866E+02    -0.7845E+02    -0.7827E+02    -0.7811E+02    -0.7797E+02    -0.7786E+02    -0.7779E+02    -0.7774E+02    -0.7773E+02    -0.7774E+02    -0.7779E+02    -0.7786E+02    -0.7797E+02    -0.7810E+02    -0.7826E+02    -0.7845E+02    -0.7865E+02    -0.7888E+02    -0.7912E+02    -0.7937E+02    -0.7964E+02    -0.7992E+02    -0.8020E+02    -0.8049E+02    -0.8078E+02    -0.8108E+02    -0.8137E+02    -0.8165E+02    -0.8194E+02    -0.8222E+02    -0.8249E+02    -0.8276E+02    -0.8302E+02    -0.8327E+02    -0.8351E+02    -0.8375E+02    -0.8398E+02    -0.8419E+02    -0.8440E+02    -0.8461E+02    -0.8480E+02    -0.8498E+02    -0.8516E+02    -0.8533E+02    -0.8549E+02    -0.8565E+02    -0.8580E+02    -0.8594E+02    -0.8607E+02    -0.8620E+02    -0.8631E+02    -0.8642E+02    -0.8653E+02    -0.8662E+02    -0.8670E+02    -0.8676E+02    -0.8681E+02    -0.8684E+02    -0.8684E+02
    -0.8680E+02    -0.8680E+02    -0.8677E+02    -0.8672E+02    -0.8665E+02    -0.8657E+02    -0.8648E+02    -0.8637E+02    -0.8625E+02    -0.8613E+02    -0.8600E+02    -0.8587E+02    -0.8572E+02    -0.8557E+02    -0.8542E+02    -0.8525E+02    -0.8508E+02    -0.8491E+02    -0.8473E+02    -0.8454E+02    -0.8435E+02    -0.8414E+02    -0.8394E+02    -0.8372E+02    -0.8351E+02    -0.8328E+02    -0.8305E+02    -0.8282E+02    -0.8258E+02    -0.8234E+02    -0.8209E+02    -0.8184E+02    -0.8160E+02    -0.8135E+02    -0.8111E+02    -0.8087E+02    -0.8063E+02    -0.8041E+02    -0.8019E+02    -0.7998E+02    -0.7978E+02    -0.7960E+02    -0.7944E+02    -0.7929E+02    -0.7916E+02    -0.7906E+02    -0.7897E+02    -0.7891E+02    -0.7888E+02    -0.7886E+02    -0.7887E+02    -0.7891E+02    -0.7897E+02    -0.7905E+02    -0.7916E+02    -0.7929E+02    -0.7943E+02    -0.7960E+02    -0.7978E+02    -0.7997E+02    -0.8018E+02    -0.8040E+02    -0.8062E+02    -0.8086E+02    -0.8110E+02    -0.8134E+02    -0.8158E+02    -0.8183E+02    -0.8207E+02    -0.8232E+02    -0.8256E+02    -0.8280E+02    -0.8303E+02    -0.8326E+02    -0.8348E+02    -0.8370E+02    -0.8391E+02    -0.8411E+02    -0.8431E+02    -0.8451E+02    -0.8469E+02    -0.8487E+02    -0.8504E+02    -0.8521E+02    -0.8537E+02    -0.8553E+02    -0.8567E+02    -0.8582E+02    -0.8595E+02    -0.8608E+02    -0.8620E+02    -0.8632E+02    -0.8643E+02    -0.8653E+02    -0.8662E+02    -0.8670E+02    -0.8676E+02    -0.8681E+02    -0.8683E+02    -0.8683E+02
    -0.8681E+02    -0.8681E+02    -0.8678E+02    -0.8673E+02    -0.8666E+02    -0.8658E+02    -0.8649E+02    -0.8639E+02    -0.8628E+02    -0.8616E+02    -0.8603E+02    -0.8590E+02    -0.8576E+02    -0.8562E+02    -0.8547E+02    -0.8532E+02    -0.8516E+02    -0.8500E+02    -0.8483E+02    -0.8466E+02    -0.8448E+02    -0.8430E+02    -0.8411E+02    -0.8392E+02    -0.8372E+02    -0.8352E+02    -0.8332E+02    -0.8311E+02    -0.8291E+02    -0.8270E+02    -0.8248E+02    -0.8227E+02    -0.8206E+02    -0.8185E+02    -0.8165E+02    -0.8145E+02    -0.8125E+02    -0.8106E+02    -0.8088E+02    -0.8071E+02    -0.8055E+02    -0.8040E+02    -0.8027E+02    -0.8015E+02    -0.8005E+02    -0.7996E+02    -0.7990E+02    -0.7985E+02    -0.7982E+02    -0.7981E+02    -0.7982E+02    -0.7984E+02    -0.7989E+02    -0.7996E+02    -0.8004E+02    -0.8015E+02    -0.8026E+02    -0.8040E+02    -0.8054E+02    -0.8070E+02    -0.8087E+02    -0.8105E+02    -0.8124E+02    -0.8144E+02    -0.8164E+02    -0.8184E+02    -0.8205E+02    -0.8226E+02    -0.8247E+02    -0.8268E+02    -0.8288E+02    -0.8309E+02    -0.8330E+02    -0.8350E+02    -0.8370E+02    -0.8389E+02    -0.8408E+02    -0.8427E+02    -0.8445E+02    -0.8462E+02    -0.8479E+02    -0.8496E+02    -0.8512E+02    -0.8528E+02    -0.8543E+02    -0.8557E+02    -0.8571E+02    -0.8585E+02    -0.8598E+02    -0.8610E+02    -0.8622E+02    -0.8633E+02    -0.8644E+02    -0.8654E+02    -0.8662E+02    -0.8670E+02    -0.8677E+02    -0.8681E+02    -0.8684E+02    -0.8684E+02
    -0.8682E+02    -0.8682E+02    -0.8680E+02    -0.8675E+02    -0.8668E+02    -0.8660E+02    -0.8651E+02    -0.8641E+02    -0.8631E+02    -0.8619E+02    -0.8607E+02    -0.8595E+02    -0.8582E+02    -0.8568E+02    -0.8554E+02    -0.8540E+02    -0.8525E+02    -0.8510E+02    -0.8495E+02    -0.8479E+02    -0.8462E+02    -0.8446E+02    -0.8429E+02    -0.8412E+02    -0.8394E+02    -0.8376E+02    -0.8358E+02    -0.8340E+02    -0.8322E+02    -0.8303E+02    -0.8285E+02    -0.8267E+02    -0.8249E+02    -0.8231E+02    -0.8214E+02    -0.8197E+02    -0.8180E+02    -0.8164E+02    -0.8149E+02    -0.8135E+02    -0.8122E+02    -0.8109E+02    -0.8098E+02    -0.8089E+02    -0.8080E+02    -0.8073E+02    -0.8068E+02    -0.8064E+02    -0.8061E+02    -0.8060E+02    -0.8061E+02    -0.8063E+02    -0.8067E+02    -0.8073E+02    -0.8080E+02    -0.8088E+02    -0.8098E+02    -0.8109E+02    -0.8121E+02    -0.8134E+02    -0.8148E+02    -0.8163E+02    -0.8179E+02    -0.8195E+02    -0.8212E+02    -0.8229E+02    -0.8247E+02    -0.8265E+02    -0.8283E+02    -0.8301E+02    -0.8319E+02    -0.8338E+02    -0.8356E+02    -0.8373E+02    -0.8391E+02    -0.8408E+02    -0.8425E+02    -0.8442E+02    -0.8459E+02    -0.8475E+02    -0.8491E+02    -0.8506E+02    -0.8521E+02    -0.8535E+02    -0.8549E+02    -0.8563E+02    -0.8576E+02    -0.8589E+02    -0.8602E+02    -0.8614E+02    -0.8625E+02    -0.8636E+02    -0.8646E+02    -0.8655E+02    -0.8664E+02    -0.8671E+02    -0.8678E+02    -0.8682E+02    -0.8685E+02    -0.8685E+02
    -0.8684E+02    -0.8684E+02    -0.8681E+02    -0.8677E+02    -0.8670E+02    -0.8663E+02    -0.8654E+02    -0.8644E+02    -0.8634E+02    -0.8623E+02    -0.8612E+02    -0.8600E+02    -0.8588E+02    -0.8575E+02    -0.8562E+02    -0.8549E+02    -0.8535E+02    -0.8521E+02    -0.8507E+02    -0.8492E+02    -0.8477E+02    -0.8462E+02    -0.8447E+02    -0.8431E+02    -0.8415E+02    -0.8399E+02    -0.8383E+02    -0.8367E+02    -0.8351E+02    -0.8335E+02    -0.8319E+02    -0.8303E+02    -0.8288E+02    -0.8273E+02    -0.8258E+02    -0.8243E+02    -0.8229E+02    -0.8216E+02    -0.8203E+02    -0.8191E+02    -0.8180E+02    -0.8170E+02    -0.8160E+02    -0.8152E+02    -0.8145E+02    -0.8139E+02    -0.8135E+02    -0.8131E+02    -0.8129E+02    -0.8129E+02    -0.8129E+02    -0.8131E+02    -0.8135E+02    -0.8139E+02    -0.8145E+02    -0.8152E+02    -0.8160E+02    -0.8169E+02    -0.8179E+02    -0.8190E+02    -0.8202E+02    -0.8214E+02    -0.8228E+02    -0.8242E+02    -0.8256E+02    -0.8271E+02    -0.8286E+02    -0.8301E+02    -0.8317E+02    -0.8333E+02    -0.8349E+02    -0.8365E+02    -0.8381E+02    -0.8397E+02    -0.8412E+02    -0.8428E+02    -0.8443E+02    -0.8458E+02    -0.8473E+02    -0.8488E+02    -0.8502E+02    -0.8517E+02    -0.8530E+02    -0.8544E+02    -0.8557E+02    -0.8570E+02    -0.8582E+02    -0.8595E+02    -0.8606E+02    -0.8618E+02    -0.8629E+02    -0.8639E+02    -0.8649E+02    -0.8658E+02    -0.8666E+02    -0.8673E+02    -0.8679E+02    -0.8684E+02    -0.8686E+02    -0.8686E+02
    -0.8686E+02    -0.8686E+02    -0.8683E+02    -0.8679E+02    -0.8673E+02    -0.8665E+02    -0.8657E+02    -0.8648E+02    -0.8638E+02    -0.8628E+02    -0.8617E+02    -0.8606E+02    -0.8595E+02    -0.8583E+02    -0.8571E+02    -0.8558E+02    -0.8545E+02    -0.8532E+02    -0.8519E+02    -0.8506E+02    -0.8492E+02    -0.8478E+02    -0.8464E+02    -0.8450E+02    -0.8436E+02    -0.8422E+02    -0.8408E+02    -0.8393E+02    -0.8379E+02    -0.8365E+02    -0.8351E+02    -0.8337E+02    -0.8324E+02    -0.8310E+02    -0.8298E+02    -0.8285E+02    -0.8273E+02    -0.8262E+02    -0.8251E+02    -0.8241E+02    -0.8231E+02    -0.8222E+02    -0.8215E+02    -0.8208E+02    -0.8202E+02    -0.8197E+02    -0.8193E+02    -0.8190E+02    -0.8189E+02    -0.8188E+02    -0.8189E+02    -0.8190E+02    -0.8193E+02    -0.8197E+02    -0.8201E+02    -0.8207E+02    -0.8214E+02    -0.8222E+02    -0.8230E+02    -0.8239E+02    -0.8250E+02    -0.8260E+02    -0.8272E+02    -0.8283E+02    -0.8296E+02    -0.8309E+02    -0.8322E+02    -0.8335E+02    -0.8349E+02    -0.8363E+02    -0.8377E+02    -0.8391E+02    -0.8405E+02    -0.8419E+02    -0.8433E+02    -0.8447E+02    -0.8461E+02    -0.8475E+02    -0.8488E+02    -0.8502E+02    -0.8515E+02    -0.8528E+02    -0.8541E+02    -0.8553E+02    -0.8565E+02    -0.8577E+02    -0.8589E+02    -0.8601E+02    -0.8612E+02    -0.8622E+02    -0.8633E+02    -0.8643E+02    -0.8652E+02    -0.8661E+02    -0.8668E+02    -0.8675E+02    -0.8681E+02    -0.8685E+02    -0.8688E+02    -0.8688E+02
    -0.8688E+02    -0.8688E+02    -0.8685E+02    -0.8681E+02    -0.8675E+02    -0.8668E+02    -0.8661E+02    -0.8652E+02    -0.8643E+02    -0.8633E+02    -0.8623E+02    -0.8612E+02    -0.8602E+02    -0.8591E+02    -0.8579E+02    -0.8568E+02    -0.8556E+02    -0.8544E+02    -0.8532E+02    -0.8519E+02    -0.8507E+02    -0.8494E+02    -0.8482E+02    -0.8469E+02    -0.8456E+02    -0.8444E+02    -0.8431E+02    -0.8418E+02    -0.8406E+02    -0.8393E+02    -0.8381E+02    -0.8369E+02    -0.8357E+02    -0.8345E+02    -0.8334E+02    -0.8323E+02    -0.8313E+02    -0.8303E+02    -0.8294E+02    -0.8285E+02    -0.8277E+02    -0.8270E+02    -0.8263E+02    -0.8257E+02    -0.8252E+02    -0.8248E+02    -0.8245E+02    -0.8242E+02    -0.8241E+02    -0.8240E+02    -0.8241E+02    -0.8242E+02    -0.8244E+02    -0.8248E+02    -0.8252E+02    -0.8256E+02    -0.8262E+02    -0.8269E+02    -0.8276E+02    -0.8284E+02    -0.8292E+02    -0.8302E+02    -0.8311E+02    -0.8322E+02    -0.8332E+02    -0.8343E+02    -0.8355E+02    -0.8366E+02    -0.8378E+02    -0.8391E+02    -0.8403E+02    -0.8415E+02    -0.8428E+02    -0.8441E+02    -0.8453E+02    -0.8466E+02    -0.8478E+02    -0.8491E+02    -0.8503E+02    -0.8515E+02    -0.8527E+02    -0.8539E+02    -0.8551E+02    -0.8563E+02    -0.8574E+02    -0.8585E+02    -0.8596E+02    -0.8607E+02    -0.8617E+02    -0.8627E+02    -0.8637E+02    -0.8647E+02    -0.8655E+02    -0.8664E+02    -0.8671E+02    -0.8678E+02    -0.8683E+02    -0.8687E+02    -0.8690E+02    -0.8690E+02
    -0.8690E+02    -0.8690E+02    -0.8688E+02    -0.8684E+02    -0.8678E+02    -0.8672E+02    -0.8664E+02    -0.8656E+02    -0.8648E+02    -0.8638E+02    -0.8629E+02    -0.8619E+02    -0.8609E+02    -0.8599E+02    -0.8588E+02    -0.8577E+02    -0.8566E+02    -0.8555E+02    -0.8544E+02    -0.8533E+02    -0.8522E+02    -0.8510E+02    -0.8499E+02    -0.8487E+02    -0.8476E+02    -0.8464E+02    -0.8453E+02    -0.8442E+02    -0.8430E+02    -0.8419E+02    -0.8408E+02    -0.8398E+02    -0.8387E+02    -0.8377E+02    -0.8367E+02    -0.8358E+02    -0.8349E+02    -0.8340E+02    -0.8332E+02    -0.8325E+02    -0.8318E+02    -0.8312E+02    -0.8306E+02    -0.8301E+02    -0.8297E+02    -0.8293E+02    -0.8290E+02    -0.8288E+02    -0.8287E+02    -0.8287E+02    -0.8287E+02    -0.8288E+02    -0.8290E+02    -0.8293E+02    -0.8296E+02    -0.8300E+02    -0.8305E+02    -0.8311E+02    -0.8317E+02    -0.8324E+02    -0.8331E+02    -0.8339E+02    -0.8347E+02    -0.8356E+02    -0.8366E+02    -0.8375E+02    -0.8385E+02    -0.8396E+02    -0.8406E+02    -0.8417E+02    -0.8428E+02    -0.8439E+02    -0.8450E+02    -0.8461E+02    -0.8472E+02    -0.8484E+02    -0.8495E+02    -0.8506E+02    -0.8518E+02    -0.8529E+02    -0.8540E+02    -0.8551E+02    -0.8562E+02    -0.8572E+02    -0.8583E+02    -0.8593E+02    -0.8604E+02    -0.8614E+02    -0.8623E+02    -0.8633E+02    -0.8642E+02    -0.8651E+02    -0.8659E+02    -0.8667E+02    -0.8674E+02    -0.8680E+02    -0.8686E+02    -0.8690E+02    -0.8692E+02    -0.8692E+02
    -0.8692E+02    -0.8692E+02    -0.8690E+02    -0.8686E+02    -0.8681E+02    -0.8675E+02    -0.8668E+02    -0.8660E+02    -0.8652E+02    -0.8644E+02    -0.8635E+02    -0.8626E+02    -0.8616E+02    -0.8607E+02    -0.8597E+02    -0.8587E+02    -0.8577E+02    -0.8567E+02    -0.8557E+02    -0.8546E+02    -0.8536E+02    -0.8525E+02    -0.8515E+02    -0.8505E+02    -0.8494E+02    -0.8484E+02    -0.8474E+02    -0.8464E+02    -0.8454E+02    -0.8444E+02    -0.8434E+02    -0.8425E+02    -0.8416E+02    -0.8407E+02    -0.8398E+02    -0.8390E+02    -0.8382E+02    -0.8375E+02    -0.8368E+02    -0.8361E+02    -0.8355E+02    -0.8350E+02    -0.8345E+02    -0.8340E+02    -0.8337E+02    -0.8334E+02    -0.8331E+02    -0.8329E+02    -0.8328E+02    -0.8328E+02    -0.8328E+02    -0.8329E+02    -0.8331E+02    -0.8333E+02    -0.8336E+02    -0.8340E+02    -0.8344E+02    -0.8349E+02    -0.8354E+02    -0.8360E+02    -0.8366E+02    -0.8373E+02    -0.8380E+02    -0.8388E+02    -0.8396E+02    -0.8405E+02    -0.8414E+02    -0.8423E+02    -0.8432E+02    -0.8441E+02    -0.8451E+02    -0.8461E+02    -0.8471E+02    -0.8481E+02    -0.8491E+02    -0.8501E+02    -0.8511E+02    -0.8522E+02    -0.8532E+02    -0.8542E+02    -0.8552E+02    -0.8562E+02    -0.8572E+02    -0.8582E+02    -0.8592E+02    -0.8602E+02    -0.8611E+02    -0.8620E+02    -0.8630E+02    -0.8638E+02    -0.8647E+02    -0.8655E+02    -0.8663E+02    -0.8670E+02    -0.8677E+02    -0.8683E+02    -0.8688E+02    -0.8692E+02    -0.8694E+02    -0.8694E+02
    -0.8695E+02    -0.8695E+02    -0.8693E+02    -0.8689E+02    -0.8684E+02    -0.8678E+02    -0.8672E+02    -0.8665E+02    -0.8657E+02    -0.8649E+02    -0.8641E+02    -0.8632E+02    -0.8624E+02    -0.8615E+02    -0.8606E+02    -0.8597E+02    -0.8587E+02    -0.8578E+02    -0.8569E+02    -0.8559E+02    -0.8550E+02    -0.8540E+02    -0.8531E+02    -0.8521E+02    -0.8512E+02    -0.8503E+02    -0.8494E+02    -0.8485E+02    -0.8476E+02    -0.8467E+02    -0.8458E+02    -0.8450E+02    -0.8442E+02    -0.8434E+02    -0.8426E+02    -0.8419E+02    -0.8412E+02    -0.8406E+02    -0.8400E+02    -0.8394E+02    -0.8389E+02    -0.8384E+02    -0.8380E+02    -0.8376E+02    -0.8373E+02    -0.8370E+02    -0.8368E+02    -0.8366E+02    -0.8366E+02    -0.8365E+02    -0.8365E+02    -0.8366E+02    -0.8368E+02    -0.8370E+02    -0.8372E+02    -0.8375E+02    -0.8379E+02    -0.8383E+02    -0.8388E+02    -0.8393E+02    -0.8398E+02    -0.8404E+02    -0.8411E+02    -0.8418E+02    -0.8425E+02    -0.8432E+02    -0.8440E+02    -0.8448E+02    -0.8456E+02    -0.8464E+02    -0.8473E+02    -0.8482E+02    -0.8491E+02    -0.8500E+02    -0.8509E+02    -0.8518E+02    -0.8527E+02    -0.8537E+02    -0.8546E+02    -0.8555E+02    -0.8564E+02    -0.8574E+02    -0.8583E+02    -0.8592E+02    -0.8601E+02    -0.8610E+02    -0.8619E+02    -0.8627E+02    -0.8636E+02    -0.8644E+02    -0.8652E+02    -0.8660E+02    -0.8667E+02    -0.8674E+02    -0.8680E+02    -0.8686E+02    -0.8691E+02    -0.8694E+02    -0.8696E+02    -0.8696E+02
    -0.8697E+02    -0.8697E+02    -0.8695E+02    -0.8692E+02    -0.8687E+02    -0.8682E+02    -0.8676E+02    -0.8669E+02    -0.8662E+02    -0.8655E+02    -0.8647E+02    -0.8639E+02    -0.8631E+02    -0.8623E+02    -0.8614E+02    -0.8606E+02    -0.8597E+02    -0.8589E+02    -0.8580E+02    -0.8572E+02    -0.8563E+02    -0.8554E+02    -0.8546E+02    -0.8537E+02    -0.8529E+02    -0.8521E+02    -0.8512E+02    -0.8504E+02    -0.8496E+02    -0.8488E+02    -0.8481E+02    -0.8473E+02    -0.8466E+02    -0.8459E+02    -0.8453E+02    -0.8446E+02    -0.8440E+02    -0.8434E+02    -0.8429E+02    -0.8424E+02    -0.8419E+02    -0.8415E+02    -0.8412E+02    -0.8408E+02    -0.8405E+02    -0.8403E+02    -0.8401E+02    -0.8400E+02    -0.8399E+02    -0.8399E+02    -0.8399E+02    -0.8400E+02    -0.8401E+02    -0.8403E+02    -0.8405E+02    -0.8408E+02    -0.8411E+02    -0.8414E+02    -0.8418E+02    -0.8423E+02    -0.8428E+02    -0.8433E+02    -0.8439E+02    -0.8445E+02    -0.8451E+02    -0.8457E+02    -0.8464E+02    -0.8471E+02    -0.8479E+02    -0.8486E+02    -0.8494E+02    -0.8502E+02    -0.8510E+02    -0.8518E+02    -0.8526E+02    -0.8534E+02    -0.8542E+02    -0.8551E+02    -0.8559E+02    -0.8568E+02    -0.8576E+02    -0.8585E+02    -0.8593E+02    -0.8601E+02    -0.8610E+02    -0.8618E+02    -0.8626E+02    -0.8634E+02    -0.8642E+02    -0.8650E+02    -0.8657E+02    -0.8664E+02    -0.8671E+02    -0.8678E+02    -0.8684E+02    -0.8689E+02    -0.8693E+02    -0.8696E+02    -0.8698E+02    -0.8698E+02
    -0.8699E+02    -0.8699E+02    -0.8698E+02    -0.8695E+02    -0.8690E+02    -0.8685E+02    -0.8680E+02    -0.8674E+02    -0.8667E+02    -0.8660E+02    -0.8653E+02    -0.8646E+02    -0.8638E+02    -0.8630E+02    -0.8623E+02    -0.8615E+02    -0.8607E+02    -0.8599E+02    -0.8592E+02    -0.8584E+02    -0.8576E+02    -0.8568E+02    -0.8560E+02    -0.8553E+02    -0.8545E+02    -0.8538E+02    -0.8530E+02    -0.8523E+02    -0.8516E+02    -0.8509E+02    -0.8502E+02    -0.8495E+02    -0.8489E+02    -0.8483E+02    -0.8477E+02    -0.8471E+02    -0.8466E+02    -0.8461E+02    -0.8456E+02    -0.8452E+02    -0.8448E+02    -0.8444E+02    -0.8441E+02    -0.8438E+02    -0.8435E+02    -0.8433E+02    -0.8432E+02    -0.8431E+02    -0.8430E+02    -0.8430E+02    -0.8430E+02    -0.8430E+02    -0.8431E+02    -0.8433E+02    -0.8435E+02    -0.8437E+02    -0.8440E+02    -0.8443E+02    -0.8447E+02    -0.8451E+02    -0.8455E+02    -0.8459E+02    -0.8464E+02    -0.8470E+02    -0.8475E+02    -0.8481E+02    -0.8487E+02    -0.8493E+02    -0.8500E+02    -0.8506E+02    -0.8513E+02    -0.8520E+02    -0.8527E+02    -0.8535E+02    -0.8542E+02    -0.8550E+02    -0.8557E+02    -0.8565E+02    -0.8572E+02    -0.8580E+02    -0.8588E+02    -0.8595E+02    -0.8603E+02    -0.8611E+02    -0.8618E+02    -0.8626E+02    -0.8633E+02    -0.8641E+02    -0.8648E+02    -0.8655E+02    -0.8662E+02    -0.8669E+02    -0.8675E+02    -0.8681E+02    -0.8687E+02    -0.8692E+02    -0.8696E+02    -0.8699E+02    -0.8701E+02    -0.8701E+02
    -0.8702E+02    -0.8702E+02    -0.8700E+02    -0.8697E+02    -0.8693E+02    -0.8689E+02    -0.8683E+02    -0.8678E+02    -0.8672E+02    -0.8665E+02    -0.8659E+02    -0.8652E+02    -0.8645E+02    -0.8638E+02    -0.8631E+02    -0.8624E+02    -0.8617E+02    -0.8610E+02    -0.8602E+02    -0.8595E+02    -0.8588E+02    -0.8581E+02    -0.8574E+02    -0.8567E+02    -0.8560E+02    -0.8554E+02    -0.8547E+02    -0.8540E+02    -0.8534E+02    -0.8528E+02    -0.8522E+02    -0.8516E+02    -0.8510E+02    -0.8505E+02    -0.8499E+02    -0.8494E+02    -0.8490E+02    -0.8485E+02    -0.8481E+02    -0.8477E+02    -0.8474E+02    -0.8470E+02    -0.8467E+02    -0.8465E+02    -0.8463E+02    -0.8461E+02    -0.8460E+02    -0.8459E+02    -0.8458E+02    -0.8458E+02    -0.8458E+02    -0.8458E+02    -0.8459E+02    -0.8461E+02    -0.8462E+02    -0.8464E+02    -0.8467E+02    -0.8470E+02    -0.8473E+02    -0.8476E+02    -0.8480E+02    -0.8484E+02    -0.8488E+02    -0.8493E+02    -0.8498E+02    -0.8503E+02    -0.8508E+02    -0.8514E+02    -0.8520E+02    -0.8525E+02    -0.8532E+02    -0.8538E+02    -0.8544E+02    -0.8551E+02    -0.8557E+02    -0.8564E+02    -0.8571E+02    -0.8578E+02    -0.8585E+02    -0.8592E+02    -0.8599E+02    -0.8606E+02    -0.8613E+02    -0.8620E+02    -0.8627E+02    -0.8634E+02    -0.8641E+02    -0.8648E+02    -0.8654E+02    -0.8661E+02    -0.8667E+02    -0.8673E+02    -0.8679E+02    -0.8685E+02    -0.8690E+02    -0.8695E+02    -0.8698E+02    -0.8701E+02    -0.8703E+02    -0.8703E+02
    -0.8704E+02    -0.8704E+02    -0.8703E+02    -0.8700E+02    -0.8696E+02    -0.8692E+02    -0.8687E+02    -0.8682E+02    -0.8676E+02    -0.8670E+02    -0.8664E+02    -0.8658E+02    -0.8652E+02    -0.8645E+02    -0.8639E+02    -0.8633E+02    -0.8626E+02    -0.8619E+02    -0.8613E+02    -0.8607E+02    -0.8600E+02    -0.8594E+02    -0.8587E+02    -0.8581E+02    -0.8575E+02    -0.8569E+02    -0.8563E+02    -0.8557E+02    -0.8551E+02    -0.8546E+02    -0.8540E+02    -0.8535E+02    -0.8530E+02    -0.8525E+02    -0.8520E+02    -0.8516E+02    -0.8512E+02    -0.8508E+02    -0.8504E+02    -0.8501E+02    -0.8498E+02    -0.8495E+02    -0.8492E+02    -0.8490E+02    -0.8488E+02    -0.8487E+02    -0.8485E+02    -0.8484E+02    -0.8484E+02    -0.8484E+02    -0.8484E+02    -0.8484E+02    -0.8485E+02    -0.8486E+02    -0.8488E+02    -0.8489E+02    -0.8492E+02    -0.8494E+02    -0.8497E+02    -0.8500E+02    -0.8503E+02    -0.8507E+02    -0.8510E+02    -0.8514E+02    -0.8519E+02    -0.8523E+02    -0.8528E+02    -0.8533E+02    -0.8538E+02    -0.8543E+02    -0.8549E+02    -0.8555E+02    -0.8560E+02    -0.8566E+02    -0.8572E+02    -0.8578E+02    -0.8584E+02    -0.8591E+02    -0.8597E+02    -0.8603E+02    -0.8609E+02    -0.8616E+02    -0.8622E+02    -0.8629E+02    -0.8635E+02    -0.8641E+02    -0.8648E+02    -0.8654E+02    -0.8660E+02    -0.8666E+02    -0.8672E+02    -0.8678E+02    -0.8683E+02    -0.8688E+02    -0.8693E+02    -0.8697E+02    -0.8701E+02    -0.8703E+02    -0.8705E+02    -0.8705E+02
    -0.8706E+02    -0.8706E+02    -0.8705E+02    -0.8703E+02    -0.8699E+02    -0.8695E+02    -0.8691E+02    -0.8686E+02    -0.8681E+02    -0.8675E+02    -0.8670E+02    -0.8664E+02    -0.8658E+02    -0.8653E+02    -0.8647E+02    -0.8641E+02    -0.8635E+02    -0.8629E+02    -0.8623E+02    -0.8617E+02    -0.8611E+02    -0.8606E+02    -0.8600E+02    -0.8594E+02    -0.8589E+02    -0.8583E+02    -0.8578E+02    -0.8573E+02    -0.8567E+02    -0.8562E+02    -0.8558E+02    -0.8553E+02    -0.8548E+02    -0.8544E+02    -0.8540E+02    -0.8536E+02    -0.8532E+02    -0.8529E+02    -0.8526E+02    -0.8523E+02    -0.8520E+02    -0.8517E+02    -0.8515E+02    -0.8513E+02    -0.8512E+02    -0.8510E+02    -0.8509E+02    -0.8508E+02    -0.8508E+02    -0.8508E+02    -0.8508E+02    -0.8508E+02    -0.8509E+02    -0.8510E+02    -0.8511E+02    -0.8513E+02    -0.8514E+02    -0.8517E+02    -0.8519E+02    -0.8522E+02    -0.8525E+02    -0.8528E+02    -0.8531E+02    -0.8535E+02    -0.8539E+02    -0.8543E+02    -0.8547E+02    -0.8551E+02    -0.8556E+02    -0.8560E+02    -0.8565E+02    -0.8570E+02    -0.8575E+02    -0.8581E+02    -0.8586E+02    -0.8592E+02    -0.8597E+02    -0.8603E+02    -0.8608E+02    -0.8614E+02    -0.8620E+02    -0.8626E+02    -0.8631E+02    -0.8637E+02    -0.8643E+02    -0.8649E+02    -0.8655E+02    -0.8660E+02    -0.8666E+02    -0.8672E+02    -0.8677E+02    -0.8682E+02    -0.8687E+02    -0.8692E+02    -0.8696E+02    -0.8700E+02    -0.8703E+02    -0.8706E+02    -0.8707E+02    -0.8707E+02
    -0.8709E+02    -0.8709E+02    -0.8707E+02    -0.8705E+02    -0.8702E+02    -0.8698E+02    -0.8694E+02    -0.8690E+02    -0.8685E+02    -0.8680E+02    -0.8675E+02    -0.8670E+02    -0.8665E+02    -0.8660E+02    -0.8654E+02    -0.8649E+02    -0.8643E+02    -0.8638E+02    -0.8633E+02    -0.8627E+02    -0.8622E+02    -0.8617E+02    -0.8612E+02    -0.8607E+02    -0.8602E+02    -0.8597E+02    -0.8592E+02    -0.8587E+02    -0.8583E+02    -0.8578E+02    -0.8574E+02    -0.8570E+02    -0.8566E+02    -0.8562E+02    -0.8558E+02    -0.8555E+02    -0.8552E+02    -0.8549E+02    -0.8546E+02    -0.8543E+02    -0.8541E+02    -0.8538E+02    -0.8536E+02    -0.8535E+02    -0.8533E+02    -0.8532E+02    -0.8531E+02    -0.8530E+02    -0.8530E+02    -0.8530E+02    -0.8530E+02    -0.8530E+02    -0.8531E+02    -0.8532E+02    -0.8533E+02    -0.8534E+02    -0.8536E+02    -0.8538E+02    -0.8540E+02    -0.8542E+02    -0.8545E+02    -0.8548E+02    -0.8550E+02    -0.8554E+02    -0.8557E+02    -0.8561E+02    -0.8564E+02    -0.8568E+02    -0.8572E+02    -0.8577E+02    -0.8581E+02    -0.8585E+02    -0.8590E+02    -0.8595E+02    -0.8599E+02    -0.8604E+02    -0.8609E+02    -0.8614E+02    -0.8619E+02    -0.8625E+02    -0.8630E+02    -0.8635E+02    -0.8640E+02    -0.8645E+02    -0.8651E+02    -0.8656E+02    -0.8661E+02    -0.8666E+02    -0.8672E+02    -0.8677E+02    -0.8682E+02    -0.8686E+02    -0.8691E+02    -0.8695E+02    -0.8699E+02    -0.8703E+02    -0.8706E+02    -0.8708E+02    -0.8709E+02    -0.8709E+02
    -0.8711E+02    -0.8711E+02    -0.8710E+02    -0.8708E+02    -0.8705E+02    -0.8702E+02    -0.8698E+02    -0.8694E+02    -0.8690E+02    -0.8685E+02    -0.8681E+02    -0.8676E+02    -0.8671E+02    -0.8666E+02    -0.8661E+02    -0.8657E+02    -0.8652E+02    -0.8647E+02    -0.8642E+02    -0.8637E+02    -0.8633E+02    -0.8628E+02    -0.8623E+02    -0.8619E+02    -0.8614E+02    -0.8610E+02    -0.8606E+02    -0.8601E+02    -0.8597E+02    -0.8593E+02    -0.8590E+02    -0.8586E+02    -0.8582E+02    -0.8579E+02    -0.8576E+02    -0.8573E+02    -0.8570E+02    -0.8567E+02    -0.8565E+02    -0.8562E+02    -0.8560E+02    -0.8558E+02    -0.8556E+02    -0.8555E+02    -0.8554E+02    -0.8553E+02    -0.8552E+02    -0.8551E+02    -0.8551E+02    -0.8551E+02    -0.8551E+02    -0.8551E+02    -0.8551E+02    -0.8552E+02    -0.8553E+02    -0.8554E+02    -0.8556E+02    -0.8557E+02    -0.8559E+02    -0.8561E+02    -0.8564E+02    -0.8566E+02    -0.8569E+02    -0.8572E+02    -0.8574E+02    -0.8578E+02    -0.8581E+02    -0.8584E+02    -0.8588E+02    -0.8592E+02    -0.8596E+02    -0.8600E+02    -0.8604E+02    -0.8608E+02    -0.8612E+02    -0.8616E+02    -0.8621E+02    -0.8625E+02    -0.8630E+02    -0.8635E+02    -0.8639E+02    -0.8644E+02    -0.8649E+02    -0.8653E+02    -0.8658E+02    -0.8663E+02    -0.8668E+02    -0.8672E+02    -0.8677E+02    -0.8682E+02    -0.8686E+02    -0.8691E+02    -0.8695E+02    -0.8699E+02    -0.8702E+02    -0.8705E+02    -0.8708E+02    -0.8710E+02    -0.8711E+02    -0.8711E+02
    -0.8713E+02    -0.8713E+02    -0.8712E+02    -0.8710E+02    -0.8707E+02    -0.8705E+02    -0.8701E+02    -0.8698E+02    -0.8694E+02    -0.8690E+02    -0.8686E+02    -0.8681E+02    -0.8677E+02    -0.8673E+02    -0.8668E+02    -0.8664E+02    -0.8660E+02    -0.8655E+02    -0.8651E+02    -0.8647E+02    -0.8643E+02    -0.8638E+02    -0.8634E+02    -0.8630E+02    -0.8626E+02    -0.8622E+02    -0.8619E+02    -0.8615E+02    -0.8611E+02    -0.8608E+02    -0.8604E+02    -0.8601E+02    -0.8598E+02    -0.8595E+02    -0.8592E+02    -0.8589E+02    -0.8587E+02    -0.8584E+02    -0.8582E+02    -0.8580E+02    -0.8578E+02    -0.8577E+02    -0.8575E+02    -0.8574E+02    -0.8573E+02    -0.8572E+02    -0.8571E+02    -0.8570E+02    -0.8570E+02    -0.8570E+02    -0.8570E+02    -0.8570E+02    -0.8571E+02    -0.8571E+02    -0.8572E+02    -0.8573E+02    -0.8575E+02    -0.8576E+02    -0.8578E+02    -0.8579E+02    -0.8581E+02    -0.8584E+02    -0.8586E+02    -0.8588E+02    -0.8591E+02    -0.8594E+02    -0.8597E+02    -0.8600E+02    -0.8603E+02    -0.8606E+02    -0.8610E+02    -0.8613E+02    -0.8617E+02    -0.8620E+02    -0.8624E+02    -0.8628E+02    -0.8632E+02    -0.8636E+02    -0.8640E+02    -0.8644E+02    -0.8648E+02    -0.8653E+02    -0.8657E+02    -0.8661E+02    -0.8665E+02    -0.8670E+02    -0.8674E+02    -0.8678E+02    -0.8682E+02    -0.8687E+02    -0.8691E+02    -0.8695E+02    -0.8698E+02    -0.8702E+02    -0.8705E+02    -0.8708E+02    -0.8711E+02    -0.8712E+02    -0.8713E+02    -0.8713E+02
    -0.8715E+02    -0.8715E+02    -0.8714E+02    -0.8712E+02    -0.8710E+02    -0.8707E+02    -0.8704E+02    -0.8701E+02    -0.8698E+02    -0.8694E+02    -0.8690E+02    -0.8687E+02    -0.8683E+02    -0.8679E+02    -0.8675E+02    -0.8671E+02    -0.8667E+02    -0.8663E+02    -0.8660E+02    -0.8656E+02    -0.8652E+02    -0.8648E+02    -0.8645E+02    -0.8641E+02    -0.8638E+02    -0.8634E+02    -0.8631E+02    -0.8628E+02    -0.8624E+02    -0.8621E+02    -0.8618E+02    -0.8616E+02    -0.8613E+02    -0.8610E+02    -0.8608E+02    -0.8605E+02    -0.8603E+02    -0.8601E+02    -0.8599E+02    -0.8597E+02    -0.8596E+02    -0.8594E+02    -0.8593E+02    -0.8592E+02    -0.8591E+02    -0.8590E+02    -0.8589E+02    -0.8589E+02    -0.8588E+02    -0.8588E+02    -0.8588E+02    -0.8588E+02    -0.8589E+02    -0.8589E+02    -0.8590E+02    -0.8591E+02    -0.8592E+02    -0.8593E+02    -0.8595E+02    -0.8596E+02    -0.8598E+02    -0.8600E+02    -0.8602E+02    -0.8604E+02    -0.8607E+02    -0.8609E+02    -0.8612E+02    -0.8614E+02    -0.8617E+02    -0.8620E+02    -0.8623E+02    -0.8626E+02    -0.8629E+02    -0.8632E+02    -0.8636E+02    -0.8639E+02    -0.8643E+02    -0.8646E+02    -0.8650E+02    -0.8654E+02    -0.8657E+02    -0.8661E+02    -0.8665E+02    -0.8669E+02    -0.8672E+02    -0.8676E+02    -0.8680E+02    -0.8684E+02    -0.8688E+02    -0.8691E+02    -0.8695E+02    -0.8698E+02    -0.8702E+02    -0.8705E+02    -0.8708E+02    -0.8711E+02    -0.8713E+02    -0.8714E+02    -0.8715E+02    -0.8715E+02
    -0.8717E+02    -0.8717E+02    -0.8716E+02    -0.8715E+02    -0.8713E+02    -0.8710E+02    -0.8708E+02    -0.8705E+02    -0.8702E+02    -0.8698E+02    -0.8695E+02    -0.8692E+02    -0.8688E+02    -0.8685E+02    -0.8682E+02    -0.8678E+02    -0.8675E+02    -0.8671E+02    -0.8668E+02    -0.8665E+02    -0.8661E+02    -0.8658E+02    -0.8655E+02    -0.8652E+02    -0.8649E+02    -0.8646E+02    -0.8643E+02    -0.8640E+02    -0.8637E+02    -0.8634E+02    -0.8632E+02    -0.8629E+02    -0.8627E+02    -0.8625E+02    -0.8622E+02    -0.8620E+02    -0.8618E+02    -0.8616E+02    -0.8615E+02    -0.8613E+02    -0.8612E+02    -0.8611E+02    -0.8609E+02    -0.8608E+02    -0.8607E+02    -0.8607E+02    -0.8606E+02    -0.8606E+02    -0.8606E+02    -0.8605E+02    -0.8605E+02    -0.8606E+02    -0.8606E+02    -0.8607E+02    -0.8607E+02    -0.8608E+02    -0.8609E+02    -0.8610E+02    -0.8611E+02    -0.8613E+02    -0.8614E+02    -0.8616E+02    -0.8617E+02    -0.8619E+02    -0.8621E+02    -0.8623E+02    -0.8626E+02    -0.8628E+02    -0.8630E+02    -0.8633E+02    -0.8636E+02    -0.8638E+02    -0.8641E+02    -0.8644E+02    -0.8647E+02    -0.8650E+02    -0.8653E+02    -0.8656E+02    -0.8659E+02    -0.8663E+02    -0.8666E+02    -0.8669E+02    -0.8672E+02    -0.8676E+02    -0.8679E+02    -0.8683E+02    -0.8686E+02    -0.8689E+02    -0.8693E+02    -0.8696E+02    -0.8699E+02    -0.8702E+02    -0.8705E+02    -0.8708E+02    -0.8711E+02    -0.8713E+02    -0.8715E+02    -0.8716E+02    -0.8717E+02    -0.8717E+02
    -0.8719E+02    -0.8719E+02    -0.8718E+02    -0.8717E+02    -0.8715E+02    -0.8713E+02    -0.8711E+02    -0.8708E+02    -0.8705E+02    -0.8703E+02    -0.8700E+02    -0.8697E+02    -0.8694E+02    -0.8691E+02    -0.8688E+02    -0.8685E+02    -0.8682E+02    -0.8679E+02    -0.8676E+02    -0.8673E+02    -0.8670E+02    -0.8667E+02    -0.8665E+02    -0.8662E+02    -0.8659E+02    -0.8656E+02    -0.8654E+02    -0.8651E+02    -0.8649E+02    -0.8647E+02    -0.8644E+02    -0.8642E+02    -0.8640E+02    -0.8638E+02    -0.8636E+02    -0.8635E+02    -0.8633E+02    -0.8631E+02    -0.8630E+02    -0.8628E+02    -0.8627E+02    -0.8626E+02    -0.8625E+02    -0.8624E+02    -0.8624E+02    -0.8623E+02    -0.8622E+02    -0.8622E+02    -0.8622E+02    -0.8622E+02    -0.8622E+02    -0.8622E+02    -0.8622E+02    -0.8623E+02    -0.8623E+02    -0.8624E+02    -0.8625E+02    -0.8626E+02    -0.8627E+02    -0.8628E+02    -0.8629E+02    -0.8631E+02    -0.8632E+02    -0.8634E+02    -0.8635E+02    -0.8637E+02    -0.8639E+02    -0.8641E+02    -0.8643E+02    -0.8646E+02    -0.8648E+02    -0.8650E+02    -0.8653E+02    -0.8655E+02    -0.8658E+02    -0.8660E+02    -0.8663E+02    -0.8666E+02    -0.8668E+02    -0.8671E+02    -0.8674E+02    -0.8677E+02    -0.8680E+02    -0.8683E+02    -0.8686E+02    -0.8689E+02    -0.8692E+02    -0.8695E+02    -0.8697E+02    -0.8700E+02    -0.8703E+02    -0.8706E+02    -0.8709E+02    -0.8711E+02    -0.8713E+02    -0.8715E+02    -0.8717E+02    -0.8718E+02    -0.8719E+02    -0.8719E+02
    -0.8721E+02    -0.8721E+02    -0.8720E+02    -0.8719E+02    -0.8717E+02    -0.8716E+02    -0.8714E+02    -0.8711E+02    -0.8709E+02    -0.8707E+02    -0.8704E+02    -0.8702E+02    -0.8699E+02    -0.8696E+02    -0.8694E+02    -0.8691E+02    -0.8689E+02    -0.8686E+02    -0.8684E+02    -0.8681E+02    -0.8679E+02    -0.8676E+02    -0.8674E+02    -0.8671E+02    -0.8669E+02    -0.8667E+02    -0.8665E+02    -0.8663E+02    -0.8661E+02    -0.8659E+02    -0.8657E+02    -0.8655E+02    -0.8653E+02    -0.8651E+02    -0.8650E+02    -0.8648E+02    -0.8647E+02    -0.8645E+02    -0.8644E+02    -0.8643E+02    -0.8642E+02    -0.8641E+02    -0.8640E+02    -0.8639E+02    -0.8639E+02    -0.8638E+02    -0.8638E+02    -0.8638E+02    -0.8637E+02    -0.8637E+02    -0.8637E+02    -0.8637E+02    -0.8638E+02    -0.8638E+02    -0.8639E+02    -0.8639E+02    -0.8640E+02    -0.8641E+02    -0.8642E+02    -0.8643E+02    -0.8644E+02    -0.8645E+02    -0.8646E+02    -0.8647E+02    -0.8649E+02    -0.8651E+02    -0.8652E+02    -0.8654E+02    -0.8656E+02    -0.8658E+02    -0.8659E+02    -0.8661E+02    -0.8664E+02    -0.8666E+02    -0.8668E+02    -0.8670E+02    -0.8672E+02    -0.8675E+02    -0.8677E+02    -0.8680E+02    -0.8682E+02    -0.8684E+02    -0.8687E+02    -0.8689E+02    -0.8692E+02    -0.8695E+02    -0.8697E+02    -0.8700E+02    -0.8702E+02    -0.8705E+02    -0.8707E+02    -0.8710E+02    -0.8712E+02    -0.8714E+02    -0.8716E+02    -0.8718E+02    -0.8719E+02    -0.8720E+02    -0.8721E+02    -0.8721E+02
    -0.8723E+02    -0.8723E+02    -0.8722E+02    -0.8721E+02    -0.8720E+02    -0.8718E+02    -0.8716E+02    -0.8715E+02    -0.8713E+02    -0.8711E+02    -0.8708E+02    -0.8706E+02    -0.8704E+02    -0.8702E+02    -0.8700E+02    -0.8698E+02    -0.8695E+02    -0.8693E+02    -0.8691E+02    -0.8689E+02    -0.8687E+02    -0.8685E+02    -0.8683E+02    -0.8681E+02    -0.8679E+02    -0.8677E+02    -0.8675E+02    -0.8673E+02    -0.8672E+02    -0.8670E+02    -0.8668E+02    -0.8667E+02    -0.8665E+02    -0.8664E+02    -0.8663E+02    -0.8661E+02    -0.8660E+02    -0.8659E+02    -0.8658E+02    -0.8657E+02    -0.8656E+02    -0.8655E+02    -0.8655E+02    -0.8654E+02    -0.8653E+02    -0.8653E+02    -0.8653E+02    -0.8652E+02    -0.8652E+02    -0.8652E+02    -0.8652E+02    -0.8652E+02    -0.8652E+02    -0.8653E+02    -0.8653E+02    -0.8654E+02    -0.8654E+02    -0.8655E+02    -0.8656E+02    -0.8656E+02    -0.8657E+02    -0.8658E+02    -0.8659E+02    -0.8661E+02    -0.8662E+02    -0.8663E+02    -0.8665E+02    -0.8666E+02    -0.8667E+02    -0.8669E+02    -0.8671E+02    -0.8672E+02    -0.8674E+02    -0.8676E+02    -0.8678E+02    -0.8680E+02    -0.8682E+02    -0.8684E+02    -0.8686E+02    -0.8688E+02    -0.8690E+02    -0.8692E+02    -0.8694E+02    -0.8696E+02    -0.8698E+02    -0.8700E+02    -0.8702E+02    -0.8705E+02    -0.8707E+02    -0.8709E+02    -0.8711E+02    -0.8713E+02    -0.8715E+02    -0.8717E+02    -0.8718E+02    -0.8720E+02    -0.8721E+02    -0.8722E+02    -0.8723E+02    -0.8723E+02
    -0.8724E+02    -0.8724E+02    -0.8724E+02    -0.8723E+02    -0.8722E+02    -0.8721E+02    -0.8719E+02    -0.8718E+02    -0.8716E+02    -0.8714E+02    -0.8713E+02    -0.8711E+02    -0.8709E+02    -0.8707E+02    -0.8705E+02    -0.8704E+02    -0.8702E+02    -0.8700E+02    -0.8698E+02    -0.8696E+02    -0.8695E+02    -0.8693E+02    -0.8691E+02    -0.8690E+02    -0.8688E+02    -0.8687E+02    -0.8685E+02    -0.8684E+02    -0.8682E+02    -0.8681E+02    -0.8679E+02    -0.8678E+02    -0.8677E+02    -0.8676E+02    -0.8675E+02    -0.8674E+02    -0.8673E+02    -0.8672E+02    -0.8671E+02    -0.8670E+02    -0.8669E+02    -0.8669E+02    -0.8668E+02    -0.8668E+02    -0.8667E+02    -0.8667E+02    -0.8667E+02    -0.8666E+02    -0.8666E+02    -0.8666E+02    -0.8666E+02    -0.8666E+02    -0.8666E+02    -0.8667E+02    -0.8667E+02    -0.8667E+02    -0.8668E+02    -0.8668E+02    -0.8669E+02    -0.8670E+02    -0.8671E+02    -0.8671E+02    -0.8672E+02    -0.8673E+02    -0.8674E+02    -0.8675E+02    -0.8676E+02    -0.8678E+02    -0.8679E+02    -0.8680E+02    -0.8681E+02    -0.8683E+02    -0.8684E+02    -0.8686E+02    -0.8687E+02    -0.8689E+02    -0.8690E+02    -0.8692E+02    -0.8694E+02    -0.8695E+02    -0.8697E+02    -0.8699E+02    -0.8701E+02    -0.8702E+02    -0.8704E+02    -0.8706E+02    -0.8708E+02    -0.8709E+02    -0.8711E+02    -0.8713E+02    -0.8715E+02    -0.8716E+02    -0.8718E+02    -0.8720E+02    -0.8721E+02    -0.8722E+02    -0.8723E+02    -0.8724E+02    -0.8724E+02    -0.8724E+02
    -0.8726E+02    -0.8726E+02    -0.8726E+02    -0.8725E+02    -0.8724E+02    -0.8723E+02    -0.8722E+02    -0.8721E+02    -0.8719E+02    -0.8718E+02    -0.8717E+02    -0.8715E+02    -0.8714E+02    -0.8712E+02    -0.8711E+02    -0.8709E+02    -0.8708E+02    -0.8706E+02    -0.8705E+02    -0.8704E+02    -0.8702E+02    -0.8701E+02    -0.8700E+02    -0.8698E+02    -0.8697E+02    -0.8696E+02    -0.8695E+02    -0.8693E+02    -0.8692E+02    -0.8691E+02    -0.8690E+02    -0.8689E+02    -0.8688E+02    -0.8687E+02    -0.8686E+02    -0.8685E+02    -0.8685E+02    -0.8684E+02    -0.8683E+02    -0.8683E+02    -0.8682E+02    -0.8682E+02    -0.8681E+02    -0.8681E+02    -0.8680E+02    -0.8680E+02    -0.8680E+02    -0.8680E+02    -0.8680E+02    -0.8679E+02    -0.8680E+02    -0.8680E+02    -0.8680E+02    -0.8680E+02    -0.8680E+02    -0.8680E+02    -0.8681E+02    -0.8681E+02    -0.8682E+02    -0.8682E+02    -0.8683E+02    -0.8684E+02    -0.8684E+02    -0.8685E+02    -0.8686E+02    -0.8687E+02    -0.8688E+02    -0.8689E+02    -0.8689E+02    -0.8691E+02    -0.8692E+02    -0.8693E+02    -0.8694E+02    -0.8695E+02    -0.8696E+02    -0.8697E+02    -0.8699E+02    -0.8700E+02    -0.8701E+02    -0.8703E+02    -0.8704E+02    -0.8705E+02    -0.8707E+02    -0.8708E+02    -0.8710E+02    -0.8711E+02    -0.8713E+02    -0.8714E+02    -0.8715E+02    -0.8717E+02    -0.8718E+02    -0.8720E+02    -0.8721E+02    -0.8722E+02    -0.8723E+02    -0.8724E+02    -0.8725E+02    -0.8726E+02    -0.8726E+02    -0.8726E+02
    -0.8727E+02    -0.8727E+02    -0.8727E+02    -0.8727E+02    -0.8726E+02    -0.8725E+02    -0.8724E+02    -0.8723E+02    -0.8722E+02    -0.8721E+02    -0.8720E+02    -0.8719E+02    -0.8718E+02    -0.8717E+02    -0.8716E+02    -0.8715E+02    -0.8714E+02    -0.8712E+02    -0.8711E+02    -0.8710E+02    -0.8709E+02    -0.8708E+02    -0.8707E+02    -0.8706E+02    -0.8705E+02    -0.8704E+02    -0.8703E+02    -0.8702E+02    -0.8701E+02    -0.8701E+02    -0.8700E+02    -0.8699E+02    -0.8698E+02    -0.8698E+02    -0.8697E+02    -0.8696E+02    -0.8696E+02    -0.8695E+02    -0.8695E+02    -0.8694E+02    -0.8694E+02    -0.8693E+02    -0.8693E+02    -0.8693E+02    -0.8692E+02    -0.8692E+02    -0.8692E+02    -0.8692E+02    -0.8692E+02    -0.8692E+02    -0.8692E+02    -0.8692E+02    -0.8692E+02    -0.8692E+02    -0.8692E+02    -0.8692E+02    -0.8693E+02    -0.8693E+02    -0.8693E+02    -0.8694E+02    -0.8694E+02    -0.8695E+02    -0.8695E+02    -0.8696E+02    -0.8697E+02    -0.8697E+02    -0.8698E+02    -0.8699E+02    -0.8699E+02    -0.8700E+02    -0.8701E+02    -0.8702E+02    -0.8703E+02    -0.8704E+02    -0.8705E+02    -0.8705E+02    -0.8706E+02    -0.8707E+02    -0.8708E+02    -0.8710E+02    -0.8711E+02    -0.8712E+02    -0.8713E+02    -0.8714E+02    -0.8715E+02    -0.8716E+02    -0.8717E+02    -0.8718E+02    -0.8719E+02    -0.8720E+02    -0.8722E+02    -0.8723E+02    -0.8724E+02    -0.8724E+02    -0.8725E+02    -0.8726E+02    -0.8727E+02    -0.8727E+02    -0.8728E+02    -0.8728E+02
    -0.8729E+02    -0.8729E+02    -0.8728E+02    -0.8728E+02    -0.8728E+02    -0.8727E+02    -0.8726E+02    -0.8726E+02    -0.8725E+02    -0.8724E+02    -0.8723E+02    -0.8723E+02    -0.8722E+02    -0.8721E+02    -0.8720E+02    -0.8719E+02    -0.8718E+02    -0.8718E+02    -0.8717E+02    -0.8716E+02    -0.8715E+02    -0.8714E+02    -0.8714E+02    -0.8713E+02    -0.8712E+02    -0.8711E+02    -0.8711E+02    -0.8710E+02    -0.8709E+02    -0.8709E+02    -0.8708E+02    -0.8708E+02    -0.8707E+02    -0.8706E+02    -0.8706E+02    -0.8705E+02    -0.8705E+02    -0.8705E+02    -0.8704E+02    -0.8704E+02    -0.8704E+02    -0.8703E+02    -0.8703E+02    -0.8703E+02    -0.8703E+02    -0.8702E+02    -0.8702E+02    -0.8702E+02    -0.8702E+02    -0.8702E+02    -0.8702E+02    -0.8702E+02    -0.8702E+02    -0.8702E+02    -0.8702E+02    -0.8703E+02    -0.8703E+02    -0.8703E+02    -0.8703E+02    -0.8704E+02    -0.8704E+02    -0.8704E+02    -0.8705E+02    -0.8705E+02    -0.8706E+02    -0.8706E+02    -0.8707E+02    -0.8707E+02    -0.8708E+02    -0.8708E+02    -0.8709E+02    -0.8710E+02    -0.8710E+02    -0.8711E+02    -0.8712E+02    -0.8712E+02    -0.8713E+02    -0.8714E+02    -0.8715E+02    -0.8715E+02    -0.8716E+02    -0.8717E+02    -0.8718E+02    -0.8719E+02    -0.8719E+02    -0.8720E+02    -0.8721E+02    -0.8722E+02    -0.8723E+02    -0.8724E+02    -0.8724E+02    -0.8725E+02    -0.8726E+02    -0.8727E+02    -0.8727E+02    -0.8728E+02    -0.8728E+02    -0.8729E+02    -0.8729E+02    -0.8729E+02
    -0.8729E+02    -0.8729E+02    -0.8729E+02    -0.8729E+02    -0.8729E+02    -0.8728E+02    -0.8728E+02    -0.8727E+02    -0.8727E+02    -0.8726E+02    -0.8725E+02    -0.8725E+02    -0.8724E+02    -0.8724E+02    -0.8723E+02    -0.8722E+02    -0.8722E+02    -0.8721E+02    -0.8720E+02    -0.8720E+02    -0.8719E+02    -0.8719E+02    -0.8718E+02    -0.8717E+02    -0.8717E+02    -0.8716E+02    -0.8716E+02    -0.8715E+02    -0.8715E+02    -0.8714E+02    -0.8714E+02    -0.8713E+02    -0.8713E+02    -0.8712E+02    -0.8712E+02    -0.8712E+02    -0.8711E+02    -0.8711E+02    -0.8711E+02    -0.8710E+02    -0.8710E+02    -0.8710E+02    -0.8710E+02    -0.8710E+02    -0.8709E+02    -0.8709E+02    -0.8709E+02    -0.8709E+02    -0.8709E+02    -0.8709E+02    -0.8709E+02    -0.8709E+02    -0.8709E+02    -0.8709E+02    -0.8709E+02    -0.8709E+02    -0.8710E+02    -0.8710E+02    -0.8710E+02    -0.8710E+02    -0.8711E+02    -0.8711E+02    -0.8711E+02    -0.8711E+02    -0.8712E+02    -0.8712E+02    -0.8713E+02    -0.8713E+02    -0.8713E+02    -0.8714E+02    -0.8714E+02    -0.8715E+02    -0.8715E+02    -0.8716E+02    -0.8716E+02    -0.8717E+02    -0.8718E+02    -0.8718E+02    -0.8719E+02    -0.8719E+02    -0.8720E+02    -0.8721E+02    -0.8721E+02    -0.8722E+02    -0.8722E+02    -0.8723E+02    -0.8724E+02    -0.8724E+02    -0.8725E+02    -0.8726E+02    -0.8726E+02    -0.8727E+02    -0.8727E+02    -0.8728E+02    -0.8728E+02    -0.8729E+02    -0.8729E+02    -0.8729E+02    -0.8729E+02    -0.8729E+02
    -0.8729E+02    -0.8729E+02    -0.8729E+02    -0.8729E+02    -0.8729E+02    -0.8728E+02    -0.8728E+02    -0.8727E+02    -0.8727E+02    -0.8726E+02    -0.8725E+02    -0.8725E+02    -0.8724E+02    -0.8724E+02    -0.8723E+02    -0.8722E+02    -0.8722E+02    -0.8721E+02    -0.8720E+02    -0.8720E+02    -0.8719E+02    -0.8719E+02    -0.8718E+02    -0.8717E+02    -0.8717E+02    -0.8716E+02    -0.8716E+02    -0.8715E+02    -0.8715E+02    -0.8714E+02    -0.8714E+02    -0.8713E+02    -0.8713E+02    -0.8712E+02    -0.8712E+02    -0.8712E+02    -0.8711E+02    -0.8711E+02    -0.8711E+02    -0.8710E+02    -0.8710E+02    -0.8710E+02    -0.8710E+02    -0.8710E+02    -0.8709E+02    -0.8709E+02    -0.8709E+02    -0.8709E+02    -0.8709E+02    -0.8709E+02    -0.8709E+02    -0.8709E+02    -0.8709E+02    -0.8709E+02    -0.8709E+02    -0.8709E+02    -0.8710E+02    -0.8710E+02    -0.8710E+02    -0.8710E+02    -0.8711E+02    -0.8711E+02    -0.8711E+02    -0.8711E+02    -0.8712E+02    -0.8712E+02    -0.8713E+02    -0.8713E+02    -0.8713E+02    -0.8714E+02    -0.8714E+02    -0.8715E+02    -0.8715E+02    -0.8716E+02    -0.8716E+02    -0.8717E+02    -0.8718E+02    -0.8718E+02    -0.8719E+02    -0.8719E+02    -0.8720E+02    -0.8721E+02    -0.8721E+02    -0.8722E+02    -0.8722E+02    -0.8723E+02    -0.8724E+02    -0.8724E+02    -0.8725E+02    -0.8726E+02    -0.8726E+02    -0.8727E+02    -0.8727E+02    -0.8728E+02    -0.8728E+02    -0.8729E+02    -0.8729E+02    -0.8729E+02    -0.8729E+02    -0.8729E+02
