# Supplementary material for: Electrical Pacing of Cardiac Tissue Including Potassium Inward Rectification
Source: PLoS One. 2015 Jun 9;10(6):e0127837. doi: 10.1371/journal.pone.0127837 (PMC4461281; doi:10.1371/journal.pone.0127837)
Supplement: S1 Data — (ZIP) [file pone.0127837.s001.zip › All-Data/Fig4-Data/BDT281/Vm102.txt]

    -0.8733E+02    -0.8729E+02    -0.8729E+02    -0.8729E+02    -0.8728E+02    -0.8728E+02    -0.8727E+02    -0.8727E+02    -0.8726E+02    -0.8726E+02    -0.8725E+02    -0.8724E+02    -0.8724E+02    -0.8723E+02    -0.8722E+02    -0.8722E+02    -0.8721E+02    -0.8720E+02    -0.8719E+02    -0.8719E+02    -0.8718E+02    -0.8718E+02    -0.8717E+02    -0.8716E+02    -0.8716E+02    -0.8715E+02    -0.8714E+02    -0.8714E+02    -0.8713E+02    -0.8713E+02    -0.8712E+02    -0.8712E+02    -0.8711E+02    -0.8711E+02    -0.8710E+02    -0.8710E+02    -0.8710E+02    -0.8709E+02    -0.8709E+02    -0.8709E+02    -0.8708E+02    -0.8708E+02    -0.8708E+02    -0.8708E+02    -0.8708E+02    -0.8708E+02    -0.8707E+02    -0.8707E+02    -0.8707E+02    -0.8707E+02    -0.8707E+02    -0.8707E+02    -0.8707E+02    -0.8707E+02    -0.8708E+02    -0.8708E+02    -0.8708E+02    -0.8708E+02    -0.8708E+02    -0.8709E+02    -0.8709E+02    -0.8709E+02    -0.8710E+02    -0.8710E+02    -0.8710E+02    -0.8711E+02    -0.8711E+02    -0.8712E+02    -0.8712E+02    -0.8713E+02    -0.8713E+02    -0.8714E+02    -0.8714E+02    -0.8715E+02    -0.8715E+02    -0.8716E+02    -0.8716E+02    -0.8717E+02    -0.8718E+02    -0.8718E+02    -0.8719E+02    -0.8720E+02    -0.8720E+02    -0.8721E+02    -0.8722E+02    -0.8722E+02    -0.8723E+02    -0.8724E+02    -0.8724E+02    -0.8725E+02    -0.8726E+02    -0.8726E+02    -0.8727E+02    -0.8727E+02    -0.8728E+02    -0.8728E+02    -0.8729E+02    -0.8729E+02    -0.8729E+02    -0.8729E+02
    -0.8729E+02    -0.8729E+02    -0.8729E+02    -0.8729E+02    -0.8728E+02    -0.8728E+02    -0.8727E+02    -0.8727E+02    -0.8726E+02    -0.8726E+02    -0.8725E+02    -0.8724E+02    -0.8724E+02    -0.8723E+02    -0.8722E+02    -0.8722E+02    -0.8721E+02    -0.8720E+02    -0.8719E+02    -0.8719E+02    -0.8718E+02    -0.8718E+02    -0.8717E+02    -0.8716E+02    -0.8716E+02    -0.8715E+02    -0.8714E+02    -0.8714E+02    -0.8713E+02    -0.8713E+02    -0.8712E+02    -0.8712E+02    -0.8711E+02    -0.8711E+02    -0.8710E+02    -0.8710E+02    -0.8710E+02    -0.8709E+02    -0.8709E+02    -0.8709E+02    -0.8708E+02    -0.8708E+02    -0.8708E+02    -0.8708E+02    -0.8708E+02    -0.8708E+02    -0.8707E+02    -0.8707E+02    -0.8707E+02    -0.8707E+02    -0.8707E+02    -0.8707E+02    -0.8707E+02    -0.8707E+02    -0.8708E+02    -0.8708E+02    -0.8708E+02    -0.8708E+02    -0.8708E+02    -0.8709E+02    -0.8709E+02    -0.8709E+02    -0.8710E+02    -0.8710E+02    -0.8710E+02    -0.8711E+02    -0.8711E+02    -0.8712E+02    -0.8712E+02    -0.8713E+02    -0.8713E+02    -0.8714E+02    -0.8714E+02    -0.8715E+02    -0.8715E+02    -0.8716E+02    -0.8716E+02    -0.8717E+02    -0.8718E+02    -0.8718E+02    -0.8719E+02    -0.8720E+02    -0.8720E+02    -0.8721E+02    -0.8722E+02    -0.8722E+02    -0.8723E+02    -0.8724E+02    -0.8724E+02    -0.8725E+02    -0.8726E+02    -0.8726E+02    -0.8727E+02    -0.8727E+02    -0.8728E+02    -0.8728E+02    -0.8729E+02    -0.8729E+02    -0.8729E+02    -0.8729E+02
    -0.8728E+02    -0.8728E+02    -0.8728E+02    -0.8728E+02    -0.8727E+02    -0.8727E+02    -0.8726E+02    -0.8725E+02    -0.8724E+02    -0.8724E+02    -0.8723E+02    -0.8722E+02    -0.8721E+02    -0.8720E+02    -0.8719E+02    -0.8718E+02    -0.8717E+02    -0.8716E+02    -0.8716E+02    -0.8715E+02    -0.8714E+02    -0.8713E+02    -0.8712E+02    -0.8711E+02    -0.8711E+02    -0.8710E+02    -0.8709E+02    -0.8708E+02    -0.8708E+02    -0.8707E+02    -0.8706E+02    -0.8706E+02    -0.8705E+02    -0.8705E+02    -0.8704E+02    -0.8703E+02    -0.8703E+02    -0.8703E+02    -0.8702E+02    -0.8702E+02    -0.8701E+02    -0.8701E+02    -0.8701E+02    -0.8700E+02    -0.8700E+02    -0.8700E+02    -0.8700E+02    -0.8700E+02    -0.8700E+02    -0.8700E+02    -0.8700E+02    -0.8700E+02    -0.8700E+02    -0.8700E+02    -0.8700E+02    -0.8700E+02    -0.8701E+02    -0.8701E+02    -0.8701E+02    -0.8702E+02    -0.8702E+02    -0.8702E+02    -0.8703E+02    -0.8703E+02    -0.8704E+02    -0.8704E+02    -0.8705E+02    -0.8705E+02    -0.8706E+02    -0.8707E+02    -0.8707E+02    -0.8708E+02    -0.8709E+02    -0.8709E+02    -0.8710E+02    -0.8711E+02    -0.8712E+02    -0.8713E+02    -0.8713E+02    -0.8714E+02    -0.8715E+02    -0.8716E+02    -0.8717E+02    -0.8718E+02    -0.8719E+02    -0.8719E+02    -0.8720E+02    -0.8721E+02    -0.8722E+02    -0.8723E+02    -0.8724E+02    -0.8725E+02    -0.8725E+02    -0.8726E+02    -0.8727E+02    -0.8727E+02    -0.8728E+02    -0.8728E+02    -0.8728E+02    -0.8728E+02
    -0.8727E+02    -0.8727E+02    -0.8727E+02    -0.8726E+02    -0.8726E+02    -0.8725E+02    -0.8724E+02    -0.8723E+02    -0.8722E+02    -0.8721E+02    -0.8719E+02    -0.8718E+02    -0.8717E+02    -0.8716E+02    -0.8715E+02    -0.8713E+02    -0.8712E+02    -0.8711E+02    -0.8710E+02    -0.8709E+02    -0.8708E+02    -0.8706E+02    -0.8705E+02    -0.8704E+02    -0.8703E+02    -0.8702E+02    -0.8701E+02    -0.8700E+02    -0.8699E+02    -0.8698E+02    -0.8697E+02    -0.8697E+02    -0.8696E+02    -0.8695E+02    -0.8694E+02    -0.8694E+02    -0.8693E+02    -0.8692E+02    -0.8692E+02    -0.8691E+02    -0.8691E+02    -0.8690E+02    -0.8690E+02    -0.8690E+02    -0.8689E+02    -0.8689E+02    -0.8689E+02    -0.8689E+02    -0.8689E+02    -0.8689E+02    -0.8689E+02    -0.8689E+02    -0.8689E+02    -0.8689E+02    -0.8689E+02    -0.8689E+02    -0.8690E+02    -0.8690E+02    -0.8691E+02    -0.8691E+02    -0.8691E+02    -0.8692E+02    -0.8693E+02    -0.8693E+02    -0.8694E+02    -0.8695E+02    -0.8695E+02    -0.8696E+02    -0.8697E+02    -0.8698E+02    -0.8699E+02    -0.8700E+02    -0.8701E+02    -0.8702E+02    -0.8703E+02    -0.8704E+02    -0.8705E+02    -0.8706E+02    -0.8707E+02    -0.8708E+02    -0.8709E+02    -0.8710E+02    -0.8711E+02    -0.8713E+02    -0.8714E+02    -0.8715E+02    -0.8716E+02    -0.8717E+02    -0.8718E+02    -0.8720E+02    -0.8721E+02    -0.8722E+02    -0.8723E+02    -0.8724E+02    -0.8725E+02    -0.8726E+02    -0.8726E+02    -0.8727E+02    -0.8727E+02    -0.8727E+02
    -0.8725E+02    -0.8725E+02    -0.8725E+02    -0.8724E+02    -0.8723E+02    -0.8722E+02    -0.8721E+02    -0.8720E+02    -0.8718E+02    -0.8717E+02    -0.8715E+02    -0.8714E+02    -0.8712E+02    -0.8711E+02    -0.8709E+02    -0.8708E+02    -0.8706E+02    -0.8705E+02    -0.8703E+02    -0.8702E+02    -0.8700E+02    -0.8699E+02    -0.8697E+02    -0.8696E+02    -0.8694E+02    -0.8693E+02    -0.8692E+02    -0.8691E+02    -0.8689E+02    -0.8688E+02    -0.8687E+02    -0.8686E+02    -0.8685E+02    -0.8684E+02    -0.8683E+02    -0.8682E+02    -0.8681E+02    -0.8680E+02    -0.8680E+02    -0.8679E+02    -0.8678E+02    -0.8678E+02    -0.8677E+02    -0.8677E+02    -0.8676E+02    -0.8676E+02    -0.8676E+02    -0.8676E+02    -0.8676E+02    -0.8676E+02    -0.8676E+02    -0.8676E+02    -0.8676E+02    -0.8676E+02    -0.8676E+02    -0.8677E+02    -0.8677E+02    -0.8677E+02    -0.8678E+02    -0.8679E+02    -0.8679E+02    -0.8680E+02    -0.8681E+02    -0.8682E+02    -0.8682E+02    -0.8683E+02    -0.8684E+02    -0.8685E+02    -0.8686E+02    -0.8688E+02    -0.8689E+02    -0.8690E+02    -0.8691E+02    -0.8692E+02    -0.8694E+02    -0.8695E+02    -0.8696E+02    -0.8698E+02    -0.8699E+02    -0.8701E+02    -0.8702E+02    -0.8704E+02    -0.8705E+02    -0.8707E+02    -0.8708E+02    -0.8710E+02    -0.8711E+02    -0.8713E+02    -0.8714E+02    -0.8716E+02    -0.8717E+02    -0.8719E+02    -0.8720E+02    -0.8721E+02    -0.8723E+02    -0.8724E+02    -0.8725E+02    -0.8725E+02    -0.8726E+02    -0.8726E+02
    -0.8724E+02    -0.8724E+02    -0.8723E+02    -0.8722E+02    -0.8721E+02    -0.8720E+02    -0.8718E+02    -0.8717E+02    -0.8715E+02    -0.8713E+02    -0.8711E+02    -0.8709E+02    -0.8707E+02    -0.8705E+02    -0.8704E+02    -0.8702E+02    -0.8700E+02    -0.8698E+02    -0.8696E+02    -0.8694E+02    -0.8692E+02    -0.8690E+02    -0.8688E+02    -0.8687E+02    -0.8685E+02    -0.8683E+02    -0.8682E+02    -0.8680E+02    -0.8679E+02    -0.8677E+02    -0.8676E+02    -0.8674E+02    -0.8673E+02    -0.8672E+02    -0.8670E+02    -0.8669E+02    -0.8668E+02    -0.8667E+02    -0.8666E+02    -0.8665E+02    -0.8665E+02    -0.8664E+02    -0.8663E+02    -0.8663E+02    -0.8662E+02    -0.8662E+02    -0.8662E+02    -0.8661E+02    -0.8661E+02    -0.8661E+02    -0.8661E+02    -0.8661E+02    -0.8662E+02    -0.8662E+02    -0.8662E+02    -0.8663E+02    -0.8663E+02    -0.8664E+02    -0.8664E+02    -0.8665E+02    -0.8666E+02    -0.8667E+02    -0.8668E+02    -0.8669E+02    -0.8670E+02    -0.8671E+02    -0.8672E+02    -0.8674E+02    -0.8675E+02    -0.8676E+02    -0.8678E+02    -0.8679E+02    -0.8681E+02    -0.8682E+02    -0.8684E+02    -0.8686E+02    -0.8687E+02    -0.8689E+02    -0.8691E+02    -0.8693E+02    -0.8695E+02    -0.8696E+02    -0.8698E+02    -0.8700E+02    -0.8702E+02    -0.8704E+02    -0.8706E+02    -0.8708E+02    -0.8710E+02    -0.8712E+02    -0.8714E+02    -0.8715E+02    -0.8717E+02    -0.8719E+02    -0.8720E+02    -0.8721E+02    -0.8723E+02    -0.8723E+02    -0.8724E+02    -0.8724E+02
    -0.8722E+02    -0.8722E+02    -0.8721E+02    -0.8720E+02    -0.8719E+02    -0.8717E+02    -0.8715E+02    -0.8713E+02    -0.8711E+02    -0.8709E+02    -0.8707E+02    -0.8705E+02    -0.8702E+02    -0.8700E+02    -0.8698E+02    -0.8695E+02    -0.8693E+02    -0.8691E+02    -0.8688E+02    -0.8686E+02    -0.8684E+02    -0.8681E+02    -0.8679E+02    -0.8677E+02    -0.8675E+02    -0.8673E+02    -0.8671E+02    -0.8669E+02    -0.8667E+02    -0.8665E+02    -0.8664E+02    -0.8662E+02    -0.8660E+02    -0.8659E+02    -0.8657E+02    -0.8656E+02    -0.8655E+02    -0.8653E+02    -0.8652E+02    -0.8651E+02    -0.8650E+02    -0.8649E+02    -0.8649E+02    -0.8648E+02    -0.8647E+02    -0.8647E+02    -0.8647E+02    -0.8646E+02    -0.8646E+02    -0.8646E+02    -0.8646E+02    -0.8646E+02    -0.8646E+02    -0.8647E+02    -0.8647E+02    -0.8648E+02    -0.8648E+02    -0.8649E+02    -0.8650E+02    -0.8651E+02    -0.8652E+02    -0.8653E+02    -0.8654E+02    -0.8655E+02    -0.8657E+02    -0.8658E+02    -0.8660E+02    -0.8661E+02    -0.8663E+02    -0.8664E+02    -0.8666E+02    -0.8668E+02    -0.8670E+02    -0.8672E+02    -0.8674E+02    -0.8676E+02    -0.8678E+02    -0.8680E+02    -0.8682E+02    -0.8684E+02    -0.8687E+02    -0.8689E+02    -0.8691E+02    -0.8694E+02    -0.8696E+02    -0.8698E+02    -0.8700E+02    -0.8703E+02    -0.8705E+02    -0.8707E+02    -0.8710E+02    -0.8712E+02    -0.8714E+02    -0.8716E+02    -0.8718E+02    -0.8719E+02    -0.8721E+02    -0.8722E+02    -0.8722E+02    -0.8722E+02
    -0.8720E+02    -0.8720E+02    -0.8719E+02    -0.8718E+02    -0.8716E+02    -0.8714E+02    -0.8712E+02    -0.8710E+02    -0.8708E+02    -0.8705E+02    -0.8702E+02    -0.8700E+02    -0.8697E+02    -0.8694E+02    -0.8691E+02    -0.8688E+02    -0.8686E+02    -0.8683E+02    -0.8680E+02    -0.8678E+02    -0.8675E+02    -0.8672E+02    -0.8670E+02    -0.8667E+02    -0.8665E+02    -0.8662E+02    -0.8660E+02    -0.8658E+02    -0.8655E+02    -0.8653E+02    -0.8651E+02    -0.8649E+02    -0.8647E+02    -0.8645E+02    -0.8644E+02    -0.8642E+02    -0.8640E+02    -0.8639E+02    -0.8638E+02    -0.8636E+02    -0.8635E+02    -0.8634E+02    -0.8633E+02    -0.8632E+02    -0.8632E+02    -0.8631E+02    -0.8631E+02    -0.8630E+02    -0.8630E+02    -0.8630E+02    -0.8630E+02    -0.8630E+02    -0.8631E+02    -0.8631E+02    -0.8631E+02    -0.8632E+02    -0.8633E+02    -0.8634E+02    -0.8635E+02    -0.8636E+02    -0.8637E+02    -0.8638E+02    -0.8640E+02    -0.8641E+02    -0.8643E+02    -0.8645E+02    -0.8646E+02    -0.8648E+02    -0.8650E+02    -0.8652E+02    -0.8654E+02    -0.8656E+02    -0.8659E+02    -0.8661E+02    -0.8663E+02    -0.8666E+02    -0.8668E+02    -0.8671E+02    -0.8673E+02    -0.8676E+02    -0.8679E+02    -0.8681E+02    -0.8684E+02    -0.8687E+02    -0.8689E+02    -0.8692E+02    -0.8695E+02    -0.8698E+02    -0.8700E+02    -0.8703E+02    -0.8705E+02    -0.8708E+02    -0.8710E+02    -0.8713E+02    -0.8715E+02    -0.8717E+02    -0.8718E+02    -0.8720E+02    -0.8720E+02    -0.8720E+02
    -0.8718E+02    -0.8718E+02    -0.8717E+02    -0.8716E+02    -0.8714E+02    -0.8712E+02    -0.8709E+02    -0.8706E+02    -0.8704E+02    -0.8701E+02    -0.8698E+02    -0.8694E+02    -0.8691E+02    -0.8688E+02    -0.8685E+02    -0.8682E+02    -0.8678E+02    -0.8675E+02    -0.8672E+02    -0.8669E+02    -0.8666E+02    -0.8663E+02    -0.8660E+02    -0.8657E+02    -0.8654E+02    -0.8651E+02    -0.8648E+02    -0.8646E+02    -0.8643E+02    -0.8640E+02    -0.8638E+02    -0.8636E+02    -0.8633E+02    -0.8631E+02    -0.8629E+02    -0.8627E+02    -0.8625E+02    -0.8624E+02    -0.8622E+02    -0.8621E+02    -0.8619E+02    -0.8618E+02    -0.8617E+02    -0.8616E+02    -0.8615E+02    -0.8615E+02    -0.8614E+02    -0.8614E+02    -0.8613E+02    -0.8613E+02    -0.8613E+02    -0.8614E+02    -0.8614E+02    -0.8614E+02    -0.8615E+02    -0.8616E+02    -0.8617E+02    -0.8618E+02    -0.8619E+02    -0.8620E+02    -0.8621E+02    -0.8623E+02    -0.8625E+02    -0.8626E+02    -0.8628E+02    -0.8630E+02    -0.8632E+02    -0.8635E+02    -0.8637E+02    -0.8639E+02    -0.8642E+02    -0.8644E+02    -0.8647E+02    -0.8650E+02    -0.8652E+02    -0.8655E+02    -0.8658E+02    -0.8661E+02    -0.8664E+02    -0.8667E+02    -0.8670E+02    -0.8673E+02    -0.8676E+02    -0.8679E+02    -0.8683E+02    -0.8686E+02    -0.8689E+02    -0.8692E+02    -0.8695E+02    -0.8698E+02    -0.8701E+02    -0.8704E+02    -0.8707E+02    -0.8710E+02    -0.8712E+02    -0.8714E+02    -0.8716E+02    -0.8718E+02    -0.8718E+02    -0.8718E+02
    -0.8716E+02    -0.8716E+02    -0.8715E+02    -0.8713E+02    -0.8711E+02    -0.8709E+02    -0.8706E+02    -0.8703E+02    -0.8700E+02    -0.8696E+02    -0.8693E+02    -0.8689E+02    -0.8685E+02    -0.8682E+02    -0.8678E+02    -0.8674E+02    -0.8671E+02    -0.8667E+02    -0.8663E+02    -0.8660E+02    -0.8656E+02    -0.8653E+02    -0.8649E+02    -0.8646E+02    -0.8643E+02    -0.8639E+02    -0.8636E+02    -0.8633E+02    -0.8630E+02    -0.8627E+02    -0.8624E+02    -0.8622E+02    -0.8619E+02    -0.8616E+02    -0.8614E+02    -0.8612E+02    -0.8610E+02    -0.8608E+02    -0.8606E+02    -0.8604E+02    -0.8603E+02    -0.8601E+02    -0.8600E+02    -0.8599E+02    -0.8598E+02    -0.8597E+02    -0.8596E+02    -0.8596E+02    -0.8596E+02    -0.8596E+02    -0.8596E+02    -0.8596E+02    -0.8596E+02    -0.8597E+02    -0.8598E+02    -0.8598E+02    -0.8599E+02    -0.8601E+02    -0.8602E+02    -0.8604E+02    -0.8605E+02    -0.8607E+02    -0.8609E+02    -0.8611E+02    -0.8613E+02    -0.8615E+02    -0.8618E+02    -0.8620E+02    -0.8623E+02    -0.8626E+02    -0.8629E+02    -0.8632E+02    -0.8635E+02    -0.8638E+02    -0.8641E+02    -0.8644E+02    -0.8647E+02    -0.8651E+02    -0.8654E+02    -0.8658E+02    -0.8661E+02    -0.8665E+02    -0.8668E+02    -0.8672E+02    -0.8676E+02    -0.8679E+02    -0.8683E+02    -0.8686E+02    -0.8690E+02    -0.8694E+02    -0.8697E+02    -0.8700E+02    -0.8703E+02    -0.8707E+02    -0.8709E+02    -0.8712E+02    -0.8714E+02    -0.8715E+02    -0.8716E+02    -0.8716E+02
    -0.8714E+02    -0.8714E+02    -0.8713E+02    -0.8711E+02    -0.8709E+02    -0.8706E+02    -0.8703E+02    -0.8699E+02    -0.8695E+02    -0.8692E+02    -0.8688E+02    -0.8684E+02    -0.8680E+02    -0.8675E+02    -0.8671E+02    -0.8667E+02    -0.8663E+02    -0.8659E+02    -0.8655E+02    -0.8651E+02    -0.8647E+02    -0.8643E+02    -0.8639E+02    -0.8635E+02    -0.8631E+02    -0.8627E+02    -0.8624E+02    -0.8620E+02    -0.8617E+02    -0.8613E+02    -0.8610E+02    -0.8607E+02    -0.8604E+02    -0.8601E+02    -0.8598E+02    -0.8596E+02    -0.8593E+02    -0.8591E+02    -0.8589E+02    -0.8587E+02    -0.8585E+02    -0.8583E+02    -0.8582E+02    -0.8581E+02    -0.8580E+02    -0.8579E+02    -0.8578E+02    -0.8577E+02    -0.8577E+02    -0.8577E+02    -0.8577E+02    -0.8577E+02    -0.8578E+02    -0.8578E+02    -0.8579E+02    -0.8580E+02    -0.8581E+02    -0.8583E+02    -0.8584E+02    -0.8586E+02    -0.8588E+02    -0.8590E+02    -0.8592E+02    -0.8595E+02    -0.8597E+02    -0.8600E+02    -0.8603E+02    -0.8606E+02    -0.8609E+02    -0.8612E+02    -0.8615E+02    -0.8618E+02    -0.8622E+02    -0.8625E+02    -0.8629E+02    -0.8633E+02    -0.8637E+02    -0.8640E+02    -0.8644E+02    -0.8648E+02    -0.8652E+02    -0.8656E+02    -0.8660E+02    -0.8664E+02    -0.8668E+02    -0.8673E+02    -0.8677E+02    -0.8681E+02    -0.8685E+02    -0.8689E+02    -0.8693E+02    -0.8696E+02    -0.8700E+02    -0.8703E+02    -0.8706E+02    -0.8709E+02    -0.8712E+02    -0.8713E+02    -0.8714E+02    -0.8714E+02
    -0.8712E+02    -0.8712E+02    -0.8711E+02    -0.8709E+02    -0.8706E+02    -0.8703E+02    -0.8699E+02    -0.8695E+02    -0.8691E+02    -0.8687E+02    -0.8682E+02    -0.8678E+02    -0.8673E+02    -0.8669E+02    -0.8664E+02    -0.8659E+02    -0.8655E+02    -0.8650E+02    -0.8645E+02    -0.8641E+02    -0.8636E+02    -0.8632E+02    -0.8627E+02    -0.8623E+02    -0.8619E+02    -0.8615E+02    -0.8610E+02    -0.8606E+02    -0.8602E+02    -0.8599E+02    -0.8595E+02    -0.8591E+02    -0.8588E+02    -0.8585E+02    -0.8582E+02    -0.8579E+02    -0.8576E+02    -0.8573E+02    -0.8571E+02    -0.8568E+02    -0.8566E+02    -0.8564E+02    -0.8563E+02    -0.8561E+02    -0.8560E+02    -0.8559E+02    -0.8558E+02    -0.8558E+02    -0.8557E+02    -0.8557E+02    -0.8557E+02    -0.8558E+02    -0.8558E+02    -0.8559E+02    -0.8560E+02    -0.8561E+02    -0.8562E+02    -0.8564E+02    -0.8566E+02    -0.8568E+02    -0.8570E+02    -0.8572E+02    -0.8575E+02    -0.8577E+02    -0.8580E+02    -0.8583E+02    -0.8587E+02    -0.8590E+02    -0.8593E+02    -0.8597E+02    -0.8601E+02    -0.8605E+02    -0.8608E+02    -0.8612E+02    -0.8617E+02    -0.8621E+02    -0.8625E+02    -0.8629E+02    -0.8634E+02    -0.8638E+02    -0.8643E+02    -0.8647E+02    -0.8652E+02    -0.8656E+02    -0.8661E+02    -0.8666E+02    -0.8670E+02    -0.8675E+02    -0.8679E+02    -0.8684E+02    -0.8688E+02    -0.8692E+02    -0.8696E+02    -0.8700E+02    -0.8703E+02    -0.8707E+02    -0.8709E+02    -0.8711E+02    -0.8712E+02    -0.8712E+02
    -0.8709E+02    -0.8709E+02    -0.8708E+02    -0.8706E+02    -0.8703E+02    -0.8700E+02    -0.8696E+02    -0.8691E+02    -0.8687E+02    -0.8682E+02    -0.8677E+02    -0.8672E+02    -0.8667E+02    -0.8662E+02    -0.8657E+02    -0.8652E+02    -0.8646E+02    -0.8641E+02    -0.8636E+02    -0.8631E+02    -0.8626E+02    -0.8621E+02    -0.8616E+02    -0.8611E+02    -0.8606E+02    -0.8601E+02    -0.8597E+02    -0.8592E+02    -0.8588E+02    -0.8583E+02    -0.8579E+02    -0.8575E+02    -0.8571E+02    -0.8567E+02    -0.8564E+02    -0.8560E+02    -0.8557E+02    -0.8554E+02    -0.8552E+02    -0.8549E+02    -0.8547E+02    -0.8544E+02    -0.8543E+02    -0.8541E+02    -0.8539E+02    -0.8538E+02    -0.8537E+02    -0.8537E+02    -0.8536E+02    -0.8536E+02    -0.8536E+02    -0.8536E+02    -0.8537E+02    -0.8538E+02    -0.8539E+02    -0.8540E+02    -0.8542E+02    -0.8544E+02    -0.8546E+02    -0.8548E+02    -0.8551E+02    -0.8553E+02    -0.8556E+02    -0.8559E+02    -0.8563E+02    -0.8566E+02    -0.8570E+02    -0.8573E+02    -0.8577E+02    -0.8581E+02    -0.8586E+02    -0.8590E+02    -0.8594E+02    -0.8599E+02    -0.8604E+02    -0.8608E+02    -0.8613E+02    -0.8618E+02    -0.8623E+02    -0.8628E+02    -0.8633E+02    -0.8638E+02    -0.8643E+02    -0.8648E+02    -0.8653E+02    -0.8659E+02    -0.8664E+02    -0.8669E+02    -0.8674E+02    -0.8679E+02    -0.8683E+02    -0.8688E+02    -0.8692E+02    -0.8697E+02    -0.8700E+02    -0.8704E+02    -0.8707E+02    -0.8709E+02    -0.8710E+02    -0.8710E+02
    -0.8707E+02    -0.8707E+02    -0.8706E+02    -0.8703E+02    -0.8700E+02    -0.8696E+02    -0.8692E+02    -0.8687E+02    -0.8682E+02    -0.8677E+02    -0.8672E+02    -0.8666E+02    -0.8661E+02    -0.8655E+02    -0.8649E+02    -0.8643E+02    -0.8638E+02    -0.8632E+02    -0.8626E+02    -0.8620E+02    -0.8615E+02    -0.8609E+02    -0.8603E+02    -0.8598E+02    -0.8593E+02    -0.8587E+02    -0.8582E+02    -0.8577E+02    -0.8572E+02    -0.8567E+02    -0.8562E+02    -0.8558E+02    -0.8553E+02    -0.8549E+02    -0.8545E+02    -0.8541E+02    -0.8538E+02    -0.8534E+02    -0.8531E+02    -0.8528E+02    -0.8525E+02    -0.8523E+02    -0.8521E+02    -0.8519E+02    -0.8517E+02    -0.8516E+02    -0.8515E+02    -0.8514E+02    -0.8514E+02    -0.8513E+02    -0.8514E+02    -0.8514E+02    -0.8515E+02    -0.8516E+02    -0.8517E+02    -0.8518E+02    -0.8520E+02    -0.8522E+02    -0.8525E+02    -0.8527E+02    -0.8530E+02    -0.8533E+02    -0.8536E+02    -0.8540E+02    -0.8544E+02    -0.8548E+02    -0.8552E+02    -0.8556E+02    -0.8561E+02    -0.8565E+02    -0.8570E+02    -0.8575E+02    -0.8580E+02    -0.8585E+02    -0.8590E+02    -0.8595E+02    -0.8601E+02    -0.8606E+02    -0.8612E+02    -0.8617E+02    -0.8623E+02    -0.8629E+02    -0.8634E+02    -0.8640E+02    -0.8646E+02    -0.8651E+02    -0.8657E+02    -0.8662E+02    -0.8668E+02    -0.8673E+02    -0.8679E+02    -0.8684E+02    -0.8688E+02    -0.8693E+02    -0.8697E+02    -0.8701E+02    -0.8704E+02    -0.8707E+02    -0.8708E+02    -0.8708E+02
    -0.8705E+02    -0.8705E+02    -0.8703E+02    -0.8701E+02    -0.8697E+02    -0.8693E+02    -0.8688E+02    -0.8683E+02    -0.8678E+02    -0.8672E+02    -0.8666E+02    -0.8660E+02    -0.8654E+02    -0.8648E+02    -0.8641E+02    -0.8635E+02    -0.8629E+02    -0.8622E+02    -0.8616E+02    -0.8609E+02    -0.8603E+02    -0.8597E+02    -0.8591E+02    -0.8585E+02    -0.8579E+02    -0.8573E+02    -0.8567E+02    -0.8561E+02    -0.8555E+02    -0.8550E+02    -0.8545E+02    -0.8539E+02    -0.8534E+02    -0.8530E+02    -0.8525E+02    -0.8521E+02    -0.8517E+02    -0.8513E+02    -0.8509E+02    -0.8506E+02    -0.8503E+02    -0.8500E+02    -0.8498E+02    -0.8495E+02    -0.8494E+02    -0.8492E+02    -0.8491E+02    -0.8490E+02    -0.8489E+02    -0.8489E+02    -0.8489E+02    -0.8490E+02    -0.8491E+02    -0.8492E+02    -0.8493E+02    -0.8495E+02    -0.8497E+02    -0.8499E+02    -0.8502E+02    -0.8505E+02    -0.8508E+02    -0.8512E+02    -0.8515E+02    -0.8519E+02    -0.8524E+02    -0.8528E+02    -0.8533E+02    -0.8538E+02    -0.8543E+02    -0.8548E+02    -0.8553E+02    -0.8559E+02    -0.8564E+02    -0.8570E+02    -0.8576E+02    -0.8582E+02    -0.8588E+02    -0.8594E+02    -0.8600E+02    -0.8606E+02    -0.8612E+02    -0.8619E+02    -0.8625E+02    -0.8631E+02    -0.8637E+02    -0.8644E+02    -0.8650E+02    -0.8656E+02    -0.8662E+02    -0.8668E+02    -0.8674E+02    -0.8679E+02    -0.8685E+02    -0.8690E+02    -0.8694E+02    -0.8698E+02    -0.8702E+02    -0.8704E+02    -0.8706E+02    -0.8706E+02
    -0.8702E+02    -0.8702E+02    -0.8701E+02    -0.8698E+02    -0.8694E+02    -0.8690E+02    -0.8684E+02    -0.8679E+02    -0.8673E+02    -0.8667E+02    -0.8660E+02    -0.8654E+02    -0.8647E+02    -0.8640E+02    -0.8633E+02    -0.8626E+02    -0.8619E+02    -0.8612E+02    -0.8605E+02    -0.8598E+02    -0.8591E+02    -0.8584E+02    -0.8577E+02    -0.8571E+02    -0.8564E+02    -0.8557E+02    -0.8551E+02    -0.8544E+02    -0.8538E+02    -0.8532E+02    -0.8526E+02    -0.8520E+02    -0.8514E+02    -0.8509E+02    -0.8504E+02    -0.8499E+02    -0.8494E+02    -0.8490E+02    -0.8486E+02    -0.8482E+02    -0.8479E+02    -0.8475E+02    -0.8473E+02    -0.8470E+02    -0.8468E+02    -0.8466E+02    -0.8465E+02    -0.8464E+02    -0.8463E+02    -0.8463E+02    -0.8463E+02    -0.8464E+02    -0.8465E+02    -0.8466E+02    -0.8468E+02    -0.8470E+02    -0.8472E+02    -0.8475E+02    -0.8478E+02    -0.8481E+02    -0.8485E+02    -0.8489E+02    -0.8493E+02    -0.8498E+02    -0.8502E+02    -0.8507E+02    -0.8513E+02    -0.8518E+02    -0.8524E+02    -0.8530E+02    -0.8536E+02    -0.8542E+02    -0.8548E+02    -0.8554E+02    -0.8561E+02    -0.8568E+02    -0.8574E+02    -0.8581E+02    -0.8588E+02    -0.8595E+02    -0.8602E+02    -0.8608E+02    -0.8615E+02    -0.8622E+02    -0.8629E+02    -0.8636E+02    -0.8643E+02    -0.8649E+02    -0.8656E+02    -0.8662E+02    -0.8669E+02    -0.8675E+02    -0.8680E+02    -0.8686E+02    -0.8691E+02    -0.8695E+02    -0.8699E+02    -0.8702E+02    -0.8703E+02    -0.8703E+02
    -0.8700E+02    -0.8700E+02    -0.8698E+02    -0.8695E+02    -0.8691E+02    -0.8686E+02    -0.8681E+02    -0.8675E+02    -0.8668E+02    -0.8661E+02    -0.8654E+02    -0.8647E+02    -0.8640E+02    -0.8632E+02    -0.8625E+02    -0.8617E+02    -0.8609E+02    -0.8602E+02    -0.8594E+02    -0.8586E+02    -0.8579E+02    -0.8571E+02    -0.8563E+02    -0.8556E+02    -0.8548E+02    -0.8541E+02    -0.8534E+02    -0.8526E+02    -0.8519E+02    -0.8512E+02    -0.8506E+02    -0.8499E+02    -0.8493E+02    -0.8487E+02    -0.8481E+02    -0.8475E+02    -0.8470E+02    -0.8465E+02    -0.8461E+02    -0.8456E+02    -0.8452E+02    -0.8449E+02    -0.8446E+02    -0.8443E+02    -0.8440E+02    -0.8438E+02    -0.8437E+02    -0.8436E+02    -0.8435E+02    -0.8435E+02    -0.8435E+02    -0.8435E+02    -0.8436E+02    -0.8438E+02    -0.8440E+02    -0.8442E+02    -0.8445E+02    -0.8448E+02    -0.8451E+02    -0.8455E+02    -0.8459E+02    -0.8464E+02    -0.8469E+02    -0.8474E+02    -0.8479E+02    -0.8485E+02    -0.8491E+02    -0.8497E+02    -0.8504E+02    -0.8510E+02    -0.8517E+02    -0.8524E+02    -0.8531E+02    -0.8538E+02    -0.8545E+02    -0.8553E+02    -0.8560E+02    -0.8568E+02    -0.8575E+02    -0.8583E+02    -0.8590E+02    -0.8598E+02    -0.8605E+02    -0.8613E+02    -0.8620E+02    -0.8628E+02    -0.8635E+02    -0.8643E+02    -0.8650E+02    -0.8657E+02    -0.8664E+02    -0.8670E+02    -0.8676E+02    -0.8682E+02    -0.8688E+02    -0.8692E+02    -0.8696E+02    -0.8699E+02    -0.8701E+02    -0.8701E+02
    -0.8698E+02    -0.8698E+02    -0.8696E+02    -0.8692E+02    -0.8688E+02    -0.8683E+02    -0.8677E+02    -0.8670E+02    -0.8663E+02    -0.8656E+02    -0.8648E+02    -0.8640E+02    -0.8633E+02    -0.8624E+02    -0.8616E+02    -0.8608E+02    -0.8599E+02    -0.8591E+02    -0.8583E+02    -0.8574E+02    -0.8566E+02    -0.8557E+02    -0.8549E+02    -0.8540E+02    -0.8532E+02    -0.8524E+02    -0.8516E+02    -0.8508E+02    -0.8500E+02    -0.8492E+02    -0.8484E+02    -0.8477E+02    -0.8470E+02    -0.8463E+02    -0.8457E+02    -0.8450E+02    -0.8444E+02    -0.8439E+02    -0.8433E+02    -0.8428E+02    -0.8424E+02    -0.8420E+02    -0.8416E+02    -0.8413E+02    -0.8410E+02    -0.8408E+02    -0.8406E+02    -0.8405E+02    -0.8404E+02    -0.8404E+02    -0.8404E+02    -0.8404E+02    -0.8406E+02    -0.8407E+02    -0.8410E+02    -0.8412E+02    -0.8415E+02    -0.8419E+02    -0.8423E+02    -0.8427E+02    -0.8432E+02    -0.8437E+02    -0.8443E+02    -0.8449E+02    -0.8455E+02    -0.8461E+02    -0.8468E+02    -0.8475E+02    -0.8482E+02    -0.8490E+02    -0.8497E+02    -0.8505E+02    -0.8513E+02    -0.8521E+02    -0.8529E+02    -0.8537E+02    -0.8545E+02    -0.8554E+02    -0.8562E+02    -0.8570E+02    -0.8579E+02    -0.8587E+02    -0.8595E+02    -0.8603E+02    -0.8612E+02    -0.8620E+02    -0.8628E+02    -0.8636E+02    -0.8643E+02    -0.8651E+02    -0.8658E+02    -0.8665E+02    -0.8672E+02    -0.8679E+02    -0.8684E+02    -0.8690E+02    -0.8694E+02    -0.8697E+02    -0.8699E+02    -0.8699E+02
    -0.8695E+02    -0.8695E+02    -0.8693E+02    -0.8690E+02    -0.8685E+02    -0.8679E+02    -0.8673E+02    -0.8666E+02    -0.8658E+02    -0.8650E+02    -0.8642E+02    -0.8634E+02    -0.8625E+02    -0.8616E+02    -0.8607E+02    -0.8598E+02    -0.8589E+02    -0.8580E+02    -0.8571E+02    -0.8561E+02    -0.8552E+02    -0.8543E+02    -0.8533E+02    -0.8524E+02    -0.8515E+02    -0.8506E+02    -0.8497E+02    -0.8488E+02    -0.8479E+02    -0.8470E+02    -0.8462E+02    -0.8453E+02    -0.8445E+02    -0.8438E+02    -0.8430E+02    -0.8423E+02    -0.8416E+02    -0.8410E+02    -0.8404E+02    -0.8398E+02    -0.8393E+02    -0.8388E+02    -0.8384E+02    -0.8380E+02    -0.8377E+02    -0.8374E+02    -0.8372E+02    -0.8371E+02    -0.8370E+02    -0.8370E+02    -0.8370E+02    -0.8371E+02    -0.8372E+02    -0.8374E+02    -0.8377E+02    -0.8380E+02    -0.8383E+02    -0.8387E+02    -0.8392E+02    -0.8397E+02    -0.8402E+02    -0.8408E+02    -0.8415E+02    -0.8421E+02    -0.8428E+02    -0.8436E+02    -0.8443E+02    -0.8451E+02    -0.8460E+02    -0.8468E+02    -0.8476E+02    -0.8485E+02    -0.8494E+02    -0.8503E+02    -0.8512E+02    -0.8521E+02    -0.8530E+02    -0.8539E+02    -0.8548E+02    -0.8558E+02    -0.8567E+02    -0.8576E+02    -0.8585E+02    -0.8594E+02    -0.8603E+02    -0.8612E+02    -0.8620E+02    -0.8629E+02    -0.8637E+02    -0.8645E+02    -0.8653E+02    -0.8661E+02    -0.8668E+02    -0.8675E+02    -0.8681E+02    -0.8687E+02    -0.8691E+02    -0.8695E+02    -0.8697E+02    -0.8697E+02
    -0.8693E+02    -0.8693E+02    -0.8691E+02    -0.8687E+02    -0.8682E+02    -0.8676E+02    -0.8669E+02    -0.8661E+02    -0.8653E+02    -0.8645E+02    -0.8636E+02    -0.8627E+02    -0.8618E+02    -0.8608E+02    -0.8598E+02    -0.8589E+02    -0.8579E+02    -0.8569E+02    -0.8559E+02    -0.8548E+02    -0.8538E+02    -0.8528E+02    -0.8518E+02    -0.8507E+02    -0.8497E+02    -0.8487E+02    -0.8477E+02    -0.8467E+02    -0.8457E+02    -0.8447E+02    -0.8437E+02    -0.8428E+02    -0.8419E+02    -0.8410E+02    -0.8402E+02    -0.8393E+02    -0.8386E+02    -0.8378E+02    -0.8371E+02    -0.8365E+02    -0.8359E+02    -0.8354E+02    -0.8349E+02    -0.8344E+02    -0.8341E+02    -0.8338E+02    -0.8335E+02    -0.8334E+02    -0.8333E+02    -0.8332E+02    -0.8332E+02    -0.8333E+02    -0.8335E+02    -0.8337E+02    -0.8340E+02    -0.8344E+02    -0.8348E+02    -0.8353E+02    -0.8358E+02    -0.8364E+02    -0.8370E+02    -0.8377E+02    -0.8384E+02    -0.8392E+02    -0.8400E+02    -0.8408E+02    -0.8417E+02    -0.8426E+02    -0.8435E+02    -0.8445E+02    -0.8454E+02    -0.8464E+02    -0.8474E+02    -0.8484E+02    -0.8494E+02    -0.8504E+02    -0.8514E+02    -0.8524E+02    -0.8534E+02    -0.8544E+02    -0.8554E+02    -0.8564E+02    -0.8574E+02    -0.8584E+02    -0.8594E+02    -0.8603E+02    -0.8613E+02    -0.8622E+02    -0.8631E+02    -0.8640E+02    -0.8648E+02    -0.8656E+02    -0.8664E+02    -0.8671E+02    -0.8678E+02    -0.8684E+02    -0.8689E+02    -0.8692E+02    -0.8694E+02    -0.8694E+02
    -0.8690E+02    -0.8690E+02    -0.8688E+02    -0.8684E+02    -0.8679E+02    -0.8672E+02    -0.8665E+02    -0.8657E+02    -0.8648E+02    -0.8639E+02    -0.8630E+02    -0.8620E+02    -0.8610E+02    -0.8600E+02    -0.8590E+02    -0.8579E+02    -0.8568E+02    -0.8557E+02    -0.8546E+02    -0.8535E+02    -0.8524E+02    -0.8512E+02    -0.8501E+02    -0.8490E+02    -0.8478E+02    -0.8467E+02    -0.8456E+02    -0.8444E+02    -0.8433E+02    -0.8422E+02    -0.8411E+02    -0.8401E+02    -0.8391E+02    -0.8380E+02    -0.8371E+02    -0.8361E+02    -0.8352E+02    -0.8344E+02    -0.8336E+02    -0.8329E+02    -0.8322E+02    -0.8315E+02    -0.8310E+02    -0.8305E+02    -0.8301E+02    -0.8297E+02    -0.8294E+02    -0.8292E+02    -0.8291E+02    -0.8291E+02    -0.8291E+02    -0.8292E+02    -0.8294E+02    -0.8297E+02    -0.8300E+02    -0.8304E+02    -0.8309E+02    -0.8314E+02    -0.8321E+02    -0.8327E+02    -0.8335E+02    -0.8343E+02    -0.8351E+02    -0.8360E+02    -0.8369E+02    -0.8379E+02    -0.8389E+02    -0.8399E+02    -0.8409E+02    -0.8420E+02    -0.8431E+02    -0.8442E+02    -0.8453E+02    -0.8464E+02    -0.8475E+02    -0.8486E+02    -0.8497E+02    -0.8509E+02    -0.8520E+02    -0.8531E+02    -0.8542E+02    -0.8553E+02    -0.8563E+02    -0.8574E+02    -0.8585E+02    -0.8595E+02    -0.8605E+02    -0.8615E+02    -0.8625E+02    -0.8634E+02    -0.8643E+02    -0.8652E+02    -0.8660E+02    -0.8668E+02    -0.8675E+02    -0.8681E+02    -0.8686E+02    -0.8690E+02    -0.8692E+02    -0.8692E+02
    -0.8688E+02    -0.8688E+02    -0.8686E+02    -0.8682E+02    -0.8676E+02    -0.8669E+02    -0.8661E+02    -0.8653E+02    -0.8644E+02    -0.8634E+02    -0.8624E+02    -0.8614E+02    -0.8603E+02    -0.8592E+02    -0.8581E+02    -0.8569E+02    -0.8557E+02    -0.8546E+02    -0.8533E+02    -0.8521E+02    -0.8509E+02    -0.8496E+02    -0.8484E+02    -0.8471E+02    -0.8459E+02    -0.8446E+02    -0.8433E+02    -0.8421E+02    -0.8408E+02    -0.8396E+02    -0.8384E+02    -0.8372E+02    -0.8360E+02    -0.8348E+02    -0.8337E+02    -0.8326E+02    -0.8316E+02    -0.8306E+02    -0.8297E+02    -0.8288E+02    -0.8280E+02    -0.8273E+02    -0.8266E+02    -0.8261E+02    -0.8256E+02    -0.8252E+02    -0.8248E+02    -0.8246E+02    -0.8245E+02    -0.8244E+02    -0.8244E+02    -0.8246E+02    -0.8248E+02    -0.8251E+02    -0.8255E+02    -0.8260E+02    -0.8266E+02    -0.8272E+02    -0.8279E+02    -0.8287E+02    -0.8296E+02    -0.8305E+02    -0.8315E+02    -0.8325E+02    -0.8335E+02    -0.8346E+02    -0.8358E+02    -0.8369E+02    -0.8381E+02    -0.8393E+02    -0.8406E+02    -0.8418E+02    -0.8431E+02    -0.8443E+02    -0.8456E+02    -0.8468E+02    -0.8480E+02    -0.8493E+02    -0.8505E+02    -0.8517E+02    -0.8529E+02    -0.8541E+02    -0.8553E+02    -0.8564E+02    -0.8576E+02    -0.8587E+02    -0.8598E+02    -0.8608E+02    -0.8618E+02    -0.8629E+02    -0.8638E+02    -0.8647E+02    -0.8656E+02    -0.8664E+02    -0.8672E+02    -0.8678E+02    -0.8684E+02    -0.8688E+02    -0.8690E+02    -0.8690E+02
    -0.8686E+02    -0.8686E+02    -0.8684E+02    -0.8679E+02    -0.8673E+02    -0.8666E+02    -0.8658E+02    -0.8649E+02    -0.8639E+02    -0.8629E+02    -0.8618E+02    -0.8607E+02    -0.8596E+02    -0.8584E+02    -0.8572E+02    -0.8559E+02    -0.8547E+02    -0.8534E+02    -0.8521E+02    -0.8507E+02    -0.8494E+02    -0.8480E+02    -0.8466E+02    -0.8452E+02    -0.8438E+02    -0.8424E+02    -0.8410E+02    -0.8396E+02    -0.8382E+02    -0.8368E+02    -0.8354E+02    -0.8340E+02    -0.8327E+02    -0.8313E+02    -0.8300E+02    -0.8288E+02    -0.8276E+02    -0.8265E+02    -0.8254E+02    -0.8244E+02    -0.8234E+02    -0.8226E+02    -0.8218E+02    -0.8211E+02    -0.8205E+02    -0.8200E+02    -0.8197E+02    -0.8194E+02    -0.8192E+02    -0.8192E+02    -0.8192E+02    -0.8194E+02    -0.8196E+02    -0.8200E+02    -0.8205E+02    -0.8211E+02    -0.8217E+02    -0.8225E+02    -0.8233E+02    -0.8243E+02    -0.8253E+02    -0.8263E+02    -0.8275E+02    -0.8286E+02    -0.8299E+02    -0.8312E+02    -0.8325E+02    -0.8338E+02    -0.8352E+02    -0.8365E+02    -0.8379E+02    -0.8393E+02    -0.8407E+02    -0.8421E+02    -0.8435E+02    -0.8449E+02    -0.8463E+02    -0.8477E+02    -0.8490E+02    -0.8503E+02    -0.8517E+02    -0.8529E+02    -0.8542E+02    -0.8555E+02    -0.8567E+02    -0.8579E+02    -0.8590E+02    -0.8602E+02    -0.8613E+02    -0.8623E+02    -0.8634E+02    -0.8643E+02    -0.8653E+02    -0.8661E+02    -0.8669E+02    -0.8676E+02    -0.8682E+02    -0.8686E+02    -0.8688E+02    -0.8688E+02
    -0.8684E+02    -0.8684E+02    -0.8682E+02    -0.8677E+02    -0.8671E+02    -0.8663E+02    -0.8655E+02    -0.8645E+02    -0.8635E+02    -0.8624E+02    -0.8613E+02    -0.8601E+02    -0.8589E+02    -0.8576E+02    -0.8563E+02    -0.8550E+02    -0.8536E+02    -0.8523E+02    -0.8508E+02    -0.8494E+02    -0.8479E+02    -0.8464E+02    -0.8449E+02    -0.8433E+02    -0.8417E+02    -0.8402E+02    -0.8386E+02    -0.8370E+02    -0.8354E+02    -0.8338E+02    -0.8322E+02    -0.8306E+02    -0.8290E+02    -0.8275E+02    -0.8260E+02    -0.8246E+02    -0.8232E+02    -0.8218E+02    -0.8206E+02    -0.8194E+02    -0.8183E+02    -0.8173E+02    -0.8163E+02    -0.8155E+02    -0.8148E+02    -0.8143E+02    -0.8138E+02    -0.8135E+02    -0.8133E+02    -0.8132E+02    -0.8133E+02    -0.8134E+02    -0.8138E+02    -0.8142E+02    -0.8148E+02    -0.8155E+02    -0.8163E+02    -0.8172E+02    -0.8182E+02    -0.8193E+02    -0.8205E+02    -0.8217E+02    -0.8231E+02    -0.8244E+02    -0.8259E+02    -0.8273E+02    -0.8289E+02    -0.8304E+02    -0.8320E+02    -0.8335E+02    -0.8351E+02    -0.8367E+02    -0.8383E+02    -0.8399E+02    -0.8414E+02    -0.8430E+02    -0.8445E+02    -0.8460E+02    -0.8475E+02    -0.8490E+02    -0.8504E+02    -0.8518E+02    -0.8532E+02    -0.8545E+02    -0.8558E+02    -0.8571E+02    -0.8584E+02    -0.8596E+02    -0.8607E+02    -0.8619E+02    -0.8629E+02    -0.8640E+02    -0.8649E+02    -0.8658E+02    -0.8667E+02    -0.8674E+02    -0.8680E+02    -0.8684E+02    -0.8687E+02    -0.8687E+02
    -0.8683E+02    -0.8683E+02    -0.8680E+02    -0.8675E+02    -0.8669E+02    -0.8661E+02    -0.8652E+02    -0.8642E+02    -0.8631E+02    -0.8620E+02    -0.8608E+02    -0.8596E+02    -0.8583E+02    -0.8569E+02    -0.8556E+02    -0.8541E+02    -0.8527E+02    -0.8512E+02    -0.8496E+02    -0.8480E+02    -0.8464E+02    -0.8447E+02    -0.8431E+02    -0.8413E+02    -0.8396E+02    -0.8378E+02    -0.8360E+02    -0.8342E+02    -0.8324E+02    -0.8306E+02    -0.8287E+02    -0.8269E+02    -0.8251E+02    -0.8233E+02    -0.8216E+02    -0.8199E+02    -0.8183E+02    -0.8167E+02    -0.8152E+02    -0.8138E+02    -0.8124E+02    -0.8112E+02    -0.8101E+02    -0.8091E+02    -0.8083E+02    -0.8076E+02    -0.8071E+02    -0.8067E+02    -0.8064E+02    -0.8063E+02    -0.8064E+02    -0.8066E+02    -0.8070E+02    -0.8076E+02    -0.8083E+02    -0.8091E+02    -0.8101E+02    -0.8112E+02    -0.8124E+02    -0.8137E+02    -0.8151E+02    -0.8166E+02    -0.8181E+02    -0.8198E+02    -0.8215E+02    -0.8232E+02    -0.8250E+02    -0.8267E+02    -0.8285E+02    -0.8304E+02    -0.8322E+02    -0.8340E+02    -0.8358E+02    -0.8375E+02    -0.8393E+02    -0.8410E+02    -0.8427E+02    -0.8444E+02    -0.8460E+02    -0.8476E+02    -0.8492E+02    -0.8507E+02    -0.8522E+02    -0.8537E+02    -0.8551E+02    -0.8564E+02    -0.8577E+02    -0.8590E+02    -0.8603E+02    -0.8614E+02    -0.8626E+02    -0.8636E+02    -0.8647E+02    -0.8656E+02    -0.8664E+02    -0.8672E+02    -0.8678E+02    -0.8683E+02    -0.8685E+02    -0.8685E+02
    -0.8681E+02    -0.8681E+02    -0.8679E+02    -0.8674E+02    -0.8667E+02    -0.8659E+02    -0.8650E+02    -0.8639E+02    -0.8628E+02    -0.8616E+02    -0.8604E+02    -0.8591E+02    -0.8577E+02    -0.8563E+02    -0.8548E+02    -0.8533E+02    -0.8518E+02    -0.8501E+02    -0.8485E+02    -0.8467E+02    -0.8450E+02    -0.8431E+02    -0.8413E+02    -0.8394E+02    -0.8374E+02    -0.8354E+02    -0.8334E+02    -0.8313E+02    -0.8293E+02    -0.8272E+02    -0.8251E+02    -0.8229E+02    -0.8208E+02    -0.8188E+02    -0.8167E+02    -0.8147E+02    -0.8128E+02    -0.8109E+02    -0.8091E+02    -0.8074E+02    -0.8058E+02    -0.8043E+02    -0.8030E+02    -0.8018E+02    -0.8007E+02    -0.7999E+02    -0.7992E+02    -0.7987E+02    -0.7984E+02    -0.7983E+02    -0.7984E+02    -0.7987E+02    -0.7992E+02    -0.7999E+02    -0.8007E+02    -0.8017E+02    -0.8029E+02    -0.8042E+02    -0.8057E+02    -0.8073E+02    -0.8090E+02    -0.8108E+02    -0.8126E+02    -0.8146E+02    -0.8166E+02    -0.8186E+02    -0.8207E+02    -0.8228E+02    -0.8249E+02    -0.8270E+02    -0.8290E+02    -0.8311E+02    -0.8331E+02    -0.8352E+02    -0.8371E+02    -0.8391E+02    -0.8410E+02    -0.8428E+02    -0.8446E+02    -0.8464E+02    -0.8481E+02    -0.8497E+02    -0.8513E+02    -0.8529E+02    -0.8544E+02    -0.8558E+02    -0.8572E+02    -0.8586E+02    -0.8599E+02    -0.8611E+02    -0.8623E+02    -0.8634E+02    -0.8644E+02    -0.8654E+02    -0.8663E+02    -0.8671E+02    -0.8677E+02    -0.8682E+02    -0.8684E+02    -0.8684E+02
    -0.8681E+02    -0.8681E+02    -0.8678E+02    -0.8673E+02    -0.8666E+02    -0.8658E+02    -0.8648E+02    -0.8637E+02    -0.8626E+02    -0.8614E+02    -0.8601E+02    -0.8587E+02    -0.8573E+02    -0.8558E+02    -0.8543E+02    -0.8526E+02    -0.8510E+02    -0.8492E+02    -0.8474E+02    -0.8455E+02    -0.8436E+02    -0.8416E+02    -0.8395E+02    -0.8374E+02    -0.8352E+02    -0.8330E+02    -0.8307E+02    -0.8283E+02    -0.8260E+02    -0.8235E+02    -0.8211E+02    -0.8186E+02    -0.8162E+02    -0.8137E+02    -0.8113E+02    -0.8089E+02    -0.8065E+02    -0.8043E+02    -0.8021E+02    -0.8000E+02    -0.7980E+02    -0.7962E+02    -0.7946E+02    -0.7931E+02    -0.7919E+02    -0.7908E+02    -0.7899E+02    -0.7893E+02    -0.7890E+02    -0.7888E+02    -0.7890E+02    -0.7893E+02    -0.7899E+02    -0.7908E+02    -0.7918E+02    -0.7931E+02    -0.7945E+02    -0.7962E+02    -0.7980E+02    -0.7999E+02    -0.8020E+02    -0.8042E+02    -0.8064E+02    -0.8088E+02    -0.8112E+02    -0.8136E+02    -0.8160E+02    -0.8185E+02    -0.8209E+02    -0.8234E+02    -0.8258E+02    -0.8281E+02    -0.8305E+02    -0.8327E+02    -0.8350E+02    -0.8371E+02    -0.8392E+02    -0.8413E+02    -0.8433E+02    -0.8452E+02    -0.8470E+02    -0.8488E+02    -0.8506E+02    -0.8522E+02    -0.8538E+02    -0.8553E+02    -0.8568E+02    -0.8582E+02    -0.8596E+02    -0.8609E+02    -0.8621E+02    -0.8632E+02    -0.8643E+02    -0.8653E+02    -0.8662E+02    -0.8670E+02    -0.8676E+02    -0.8681E+02    -0.8684E+02    -0.8684E+02
    -0.8680E+02    -0.8680E+02    -0.8678E+02    -0.8672E+02    -0.8666E+02    -0.8657E+02    -0.8647E+02    -0.8637E+02    -0.8625E+02    -0.8612E+02    -0.8599E+02    -0.8585E+02    -0.8570E+02    -0.8555E+02    -0.8538E+02    -0.8521E+02    -0.8503E+02    -0.8484E+02    -0.8465E+02    -0.8445E+02    -0.8424E+02    -0.8402E+02    -0.8379E+02    -0.8355E+02    -0.8331E+02    -0.8305E+02    -0.8279E+02    -0.8252E+02    -0.8225E+02    -0.8197E+02    -0.8168E+02    -0.8140E+02    -0.8110E+02    -0.8081E+02    -0.8052E+02    -0.8023E+02    -0.7994E+02    -0.7967E+02    -0.7940E+02    -0.7914E+02    -0.7890E+02    -0.7867E+02    -0.7847E+02    -0.7828E+02    -0.7812E+02    -0.7799E+02    -0.7788E+02    -0.7780E+02    -0.7776E+02    -0.7774E+02    -0.7776E+02    -0.7780E+02    -0.7788E+02    -0.7799E+02    -0.7812E+02    -0.7828E+02    -0.7846E+02    -0.7867E+02    -0.7889E+02    -0.7914E+02    -0.7939E+02    -0.7966E+02    -0.7994E+02    -0.8022E+02    -0.8051E+02    -0.8080E+02    -0.8109E+02    -0.8138E+02    -0.8167E+02    -0.8196E+02    -0.8224E+02    -0.8251E+02    -0.8277E+02    -0.8303E+02    -0.8329E+02    -0.8353E+02    -0.8376E+02    -0.8399E+02    -0.8421E+02    -0.8442E+02    -0.8462E+02    -0.8481E+02    -0.8500E+02    -0.8517E+02    -0.8534E+02    -0.8550E+02    -0.8566E+02    -0.8580E+02    -0.8594E+02    -0.8608E+02    -0.8620E+02    -0.8632E+02    -0.8643E+02    -0.8653E+02    -0.8662E+02    -0.8670E+02    -0.8676E+02    -0.8681E+02    -0.8684E+02    -0.8684E+02
    -0.8681E+02    -0.8681E+02    -0.8678E+02    -0.8673E+02    -0.8666E+02    -0.8658E+02    -0.8648E+02    -0.8637E+02    -0.8625E+02    -0.8613E+02    -0.8599E+02    -0.8584E+02    -0.8569E+02    -0.8553E+02    -0.8536E+02    -0.8518E+02    -0.8499E+02    -0.8479E+02    -0.8458E+02    -0.8436E+02    -0.8413E+02    -0.8389E+02    -0.8364E+02    -0.8337E+02    -0.8310E+02    -0.8281E+02    -0.8252E+02    -0.8221E+02    -0.8189E+02    -0.8156E+02    -0.8123E+02    -0.8089E+02    -0.8054E+02    -0.8018E+02    -0.7983E+02    -0.7948E+02    -0.7913E+02    -0.7878E+02    -0.7845E+02    -0.7812E+02    -0.7782E+02    -0.7753E+02    -0.7727E+02    -0.7703E+02    -0.7683E+02    -0.7665E+02    -0.7652E+02    -0.7642E+02    -0.7635E+02    -0.7633E+02    -0.7635E+02    -0.7642E+02    -0.7651E+02    -0.7665E+02    -0.7682E+02    -0.7703E+02    -0.7727E+02    -0.7753E+02    -0.7781E+02    -0.7812E+02    -0.7844E+02    -0.7878E+02    -0.7912E+02    -0.7947E+02    -0.7982E+02    -0.8018E+02    -0.8053E+02    -0.8088E+02    -0.8122E+02    -0.8155E+02    -0.8188E+02    -0.8220E+02    -0.8250E+02    -0.8280E+02    -0.8308E+02    -0.8336E+02    -0.8362E+02    -0.8387E+02    -0.8411E+02    -0.8434E+02    -0.8455E+02    -0.8476E+02    -0.8496E+02    -0.8514E+02    -0.8532E+02    -0.8549E+02    -0.8565E+02    -0.8580E+02    -0.8595E+02    -0.8608E+02    -0.8621E+02    -0.8633E+02    -0.8644E+02    -0.8654E+02    -0.8663E+02    -0.8671E+02    -0.8677E+02    -0.8682E+02    -0.8685E+02    -0.8685E+02
    -0.8683E+02    -0.8683E+02    -0.8680E+02    -0.8675E+02    -0.8668E+02    -0.8660E+02    -0.8650E+02    -0.8639E+02    -0.8627E+02    -0.8615E+02    -0.8601E+02    -0.8586E+02    -0.8570E+02    -0.8554E+02    -0.8536E+02    -0.8517E+02    -0.8497E+02    -0.8476E+02    -0.8454E+02    -0.8430E+02    -0.8405E+02    -0.8379E+02    -0.8351E+02    -0.8322E+02    -0.8291E+02    -0.8259E+02    -0.8225E+02    -0.8189E+02    -0.8152E+02    -0.8114E+02    -0.8074E+02    -0.8033E+02    -0.7991E+02    -0.7948E+02    -0.7904E+02    -0.7860E+02    -0.7817E+02    -0.7773E+02    -0.7731E+02    -0.7689E+02    -0.7650E+02    -0.7613E+02    -0.7579E+02    -0.7548E+02    -0.7521E+02    -0.7498E+02    -0.7480E+02    -0.7467E+02    -0.7459E+02    -0.7456E+02    -0.7459E+02    -0.7467E+02    -0.7480E+02    -0.7498E+02    -0.7521E+02    -0.7548E+02    -0.7579E+02    -0.7613E+02    -0.7650E+02    -0.7689E+02    -0.7731E+02    -0.7773E+02    -0.7816E+02    -0.7860E+02    -0.7904E+02    -0.7948E+02    -0.7990E+02    -0.8033E+02    -0.8073E+02    -0.8113E+02    -0.8151E+02    -0.8188E+02    -0.8224E+02    -0.8258E+02    -0.8290E+02    -0.8320E+02    -0.8350E+02    -0.8377E+02    -0.8404E+02    -0.8428E+02    -0.8452E+02    -0.8474E+02    -0.8495E+02    -0.8514E+02    -0.8533E+02    -0.8551E+02    -0.8567E+02    -0.8583E+02    -0.8597E+02    -0.8611E+02    -0.8624E+02    -0.8635E+02    -0.8646E+02    -0.8656E+02    -0.8665E+02    -0.8673E+02    -0.8679E+02    -0.8684E+02    -0.8686E+02    -0.8686E+02
    -0.8685E+02    -0.8685E+02    -0.8682E+02    -0.8678E+02    -0.8671E+02    -0.8663E+02    -0.8654E+02    -0.8643E+02    -0.8631E+02    -0.8619E+02    -0.8605E+02    -0.8590E+02    -0.8575E+02    -0.8558E+02    -0.8539E+02    -0.8520E+02    -0.8499E+02    -0.8477E+02    -0.8453E+02    -0.8428E+02    -0.8401E+02    -0.8372E+02    -0.8342E+02    -0.8309E+02    -0.8274E+02    -0.8238E+02    -0.8199E+02    -0.8158E+02    -0.8114E+02    -0.8069E+02    -0.8021E+02    -0.7972E+02    -0.7920E+02    -0.7867E+02    -0.7813E+02    -0.7758E+02    -0.7702E+02    -0.7647E+02    -0.7592E+02    -0.7538E+02    -0.7487E+02    -0.7438E+02    -0.7393E+02    -0.7352E+02    -0.7316E+02    -0.7285E+02    -0.7261E+02    -0.7243E+02    -0.7232E+02    -0.7229E+02    -0.7232E+02    -0.7243E+02    -0.7261E+02    -0.7285E+02    -0.7316E+02    -0.7352E+02    -0.7393E+02    -0.7438E+02    -0.7487E+02    -0.7539E+02    -0.7592E+02    -0.7647E+02    -0.7703E+02    -0.7758E+02    -0.7814E+02    -0.7868E+02    -0.7921E+02    -0.7972E+02    -0.8021E+02    -0.8069E+02    -0.8114E+02    -0.8157E+02    -0.8198E+02    -0.8237E+02    -0.8274E+02    -0.8308E+02    -0.8341E+02    -0.8371E+02    -0.8400E+02    -0.8427E+02    -0.8452E+02    -0.8475E+02    -0.8497E+02    -0.8518E+02    -0.8537E+02    -0.8555E+02    -0.8572E+02    -0.8588E+02    -0.8602E+02    -0.8616E+02    -0.8628E+02    -0.8640E+02    -0.8651E+02    -0.8660E+02    -0.8669E+02    -0.8676E+02    -0.8682E+02    -0.8687E+02    -0.8689E+02    -0.8689E+02
    -0.8689E+02    -0.8689E+02    -0.8686E+02    -0.8682E+02    -0.8676E+02    -0.8668E+02    -0.8659E+02    -0.8649E+02    -0.8638E+02    -0.8626E+02    -0.8612E+02    -0.8598E+02    -0.8582E+02    -0.8565E+02    -0.8547E+02    -0.8527E+02    -0.8505E+02    -0.8482E+02    -0.8457E+02    -0.8430E+02    -0.8401E+02    -0.8370E+02    -0.8337E+02    -0.8300E+02    -0.8261E+02    -0.8220E+02    -0.8175E+02    -0.8127E+02    -0.8076E+02    -0.8022E+02    -0.7965E+02    -0.7905E+02    -0.7841E+02    -0.7775E+02    -0.7707E+02    -0.7636E+02    -0.7565E+02    -0.7492E+02    -0.7420E+02    -0.7350E+02    -0.7281E+02    -0.7216E+02    -0.7155E+02    -0.7099E+02    -0.7050E+02    -0.7009E+02    -0.6975E+02    -0.6951E+02    -0.6936E+02    -0.6931E+02    -0.6936E+02    -0.6951E+02    -0.6976E+02    -0.7009E+02    -0.7051E+02    -0.7100E+02    -0.7155E+02    -0.7216E+02    -0.7282E+02    -0.7350E+02    -0.7421E+02    -0.7493E+02    -0.7566E+02    -0.7637E+02    -0.7708E+02    -0.7776E+02    -0.7842E+02    -0.7905E+02    -0.7966E+02    -0.8023E+02    -0.8077E+02    -0.8128E+02    -0.8175E+02    -0.8220E+02    -0.8262E+02    -0.8300E+02    -0.8336E+02    -0.8370E+02    -0.8401E+02    -0.8430E+02    -0.8457E+02    -0.8481E+02    -0.8504E+02    -0.8526E+02    -0.8545E+02    -0.8563E+02    -0.8580E+02    -0.8596E+02    -0.8610E+02    -0.8624E+02    -0.8636E+02    -0.8647E+02    -0.8657E+02    -0.8666E+02    -0.8674E+02    -0.8681E+02    -0.8687E+02    -0.8691E+02    -0.8693E+02    -0.8693E+02
    -0.8694E+02    -0.8694E+02    -0.8692E+02    -0.8688E+02    -0.8682E+02    -0.8675E+02    -0.8667E+02    -0.8658E+02    -0.8647E+02    -0.8636E+02    -0.8623E+02    -0.8609E+02    -0.8594E+02    -0.8577E+02    -0.8559E+02    -0.8539E+02    -0.8517E+02    -0.8493E+02    -0.8467E+02    -0.8439E+02    -0.8408E+02    -0.8374E+02    -0.8337E+02    -0.8297E+02    -0.8254E+02    -0.8206E+02    -0.8155E+02    -0.8099E+02    -0.8039E+02    -0.7974E+02    -0.7905E+02    -0.7831E+02    -0.7752E+02    -0.7668E+02    -0.7581E+02    -0.7490E+02    -0.7396E+02    -0.7301E+02    -0.7206E+02    -0.7111E+02    -0.7018E+02    -0.6930E+02    -0.6847E+02    -0.6771E+02    -0.6704E+02    -0.6647E+02    -0.6602E+02    -0.6568E+02    -0.6548E+02    -0.6541E+02    -0.6548E+02    -0.6569E+02    -0.6602E+02    -0.6648E+02    -0.6705E+02    -0.6772E+02    -0.6848E+02    -0.6931E+02    -0.7020E+02    -0.7112E+02    -0.7207E+02    -0.7303E+02    -0.7398E+02    -0.7491E+02    -0.7582E+02    -0.7670E+02    -0.7753E+02    -0.7832E+02    -0.7906E+02    -0.7976E+02    -0.8040E+02    -0.8101E+02    -0.8156E+02    -0.8207E+02    -0.8255E+02    -0.8298E+02    -0.8338E+02    -0.8375E+02    -0.8408E+02    -0.8439E+02    -0.8467E+02    -0.8493E+02    -0.8517E+02    -0.8538E+02    -0.8558E+02    -0.8576E+02    -0.8593E+02    -0.8608E+02    -0.8622E+02    -0.8635E+02    -0.8646E+02    -0.8656E+02    -0.8666E+02    -0.8674E+02    -0.8681E+02    -0.8688E+02    -0.8693E+02    -0.8696E+02    -0.8698E+02    -0.8698E+02
    -0.8701E+02    -0.8701E+02    -0.8699E+02    -0.8695E+02    -0.8691E+02    -0.8685E+02    -0.8677E+02    -0.8669E+02    -0.8660E+02    -0.8649E+02    -0.8637E+02    -0.8624E+02    -0.8610E+02    -0.8594E+02    -0.8576E+02    -0.8556E+02    -0.8534E+02    -0.8510E+02    -0.8484E+02    -0.8454E+02    -0.8422E+02    -0.8385E+02    -0.8346E+02    -0.8302E+02    -0.8253E+02    -0.8199E+02    -0.8140E+02    -0.8075E+02    -0.8004E+02    -0.7926E+02    -0.7841E+02    -0.7749E+02    -0.7650E+02    -0.7544E+02    -0.7431E+02    -0.7313E+02    -0.7190E+02    -0.7064E+02    -0.6936E+02    -0.6809E+02    -0.6684E+02    -0.6564E+02    -0.6451E+02    -0.6348E+02    -0.6257E+02    -0.6179E+02    -0.6117E+02    -0.6071E+02    -0.6043E+02    -0.6034E+02    -0.6044E+02    -0.6072E+02    -0.6117E+02    -0.6180E+02    -0.6258E+02    -0.6350E+02    -0.6453E+02    -0.6566E+02    -0.6686E+02    -0.6811E+02    -0.6938E+02    -0.7066E+02    -0.7193E+02    -0.7315E+02    -0.7434E+02    -0.7546E+02    -0.7652E+02    -0.7752E+02    -0.7843E+02    -0.7928E+02    -0.8006E+02    -0.8077E+02    -0.8142E+02    -0.8201E+02    -0.8255E+02    -0.8303E+02    -0.8347E+02    -0.8387E+02    -0.8423E+02    -0.8456E+02    -0.8485E+02    -0.8511E+02    -0.8535E+02    -0.8557E+02    -0.8577E+02    -0.8594E+02    -0.8610E+02    -0.8625E+02    -0.8637E+02    -0.8649E+02    -0.8660E+02    -0.8669E+02    -0.8677E+02    -0.8684E+02    -0.8691E+02    -0.8696E+02    -0.8700E+02    -0.8703E+02    -0.8705E+02    -0.8705E+02
    -0.8709E+02    -0.8709E+02    -0.8708E+02    -0.8705E+02    -0.8701E+02    -0.8696E+02    -0.8690E+02    -0.8684E+02    -0.8676E+02    -0.8667E+02    -0.8656E+02    -0.8645E+02    -0.8631E+02    -0.8616E+02    -0.8600E+02    -0.8581E+02    -0.8559E+02    -0.8535E+02    -0.8509E+02    -0.8478E+02    -0.8444E+02    -0.8406E+02    -0.8363E+02    -0.8315E+02    -0.8261E+02    -0.8201E+02    -0.8133E+02    -0.8058E+02    -0.7973E+02    -0.7879E+02    -0.7775E+02    -0.7661E+02    -0.7536E+02    -0.7401E+02    -0.7255E+02    -0.7101E+02    -0.6939E+02    -0.6771E+02    -0.6601E+02    -0.6430E+02    -0.6263E+02    -0.6102E+02    -0.5950E+02    -0.5811E+02    -0.5688E+02    -0.5583E+02    -0.5499E+02    -0.5438E+02    -0.5401E+02    -0.5389E+02    -0.5401E+02    -0.5439E+02    -0.5501E+02    -0.5585E+02    -0.5690E+02    -0.5813E+02    -0.5952E+02    -0.6104E+02    -0.6266E+02    -0.6433E+02    -0.6604E+02    -0.6775E+02    -0.6942E+02    -0.7104E+02    -0.7258E+02    -0.7404E+02    -0.7539E+02    -0.7664E+02    -0.7779E+02    -0.7882E+02    -0.7976E+02    -0.8060E+02    -0.8136E+02    -0.8204E+02    -0.8264E+02    -0.8318E+02    -0.8366E+02    -0.8409E+02    -0.8447E+02    -0.8481E+02    -0.8511E+02    -0.8538E+02    -0.8561E+02    -0.8583E+02    -0.8601E+02    -0.8618E+02    -0.8633E+02    -0.8646E+02    -0.8657E+02    -0.8668E+02    -0.8677E+02    -0.8685E+02    -0.8691E+02    -0.8697E+02    -0.8702E+02    -0.8706E+02    -0.8710E+02    -0.8712E+02    -0.8713E+02    -0.8713E+02
    -0.8719E+02    -0.8719E+02    -0.8718E+02    -0.8717E+02    -0.8714E+02    -0.8711E+02    -0.8706E+02    -0.8701E+02    -0.8695E+02    -0.8688E+02    -0.8680E+02    -0.8670E+02    -0.8658E+02    -0.8645E+02    -0.8630E+02    -0.8612E+02    -0.8592E+02    -0.8569E+02    -0.8543E+02    -0.8513E+02    -0.8478E+02    -0.8438E+02    -0.8393E+02    -0.8341E+02    -0.8282E+02    -0.8214E+02    -0.8137E+02    -0.8049E+02    -0.7950E+02    -0.7837E+02    -0.7710E+02    -0.7568E+02    -0.7411E+02    -0.7238E+02    -0.7050E+02    -0.6850E+02    -0.6637E+02    -0.6417E+02    -0.6192E+02    -0.5966E+02    -0.5745E+02    -0.5531E+02    -0.5330E+02    -0.5146E+02    -0.4984E+02    -0.4845E+02    -0.4735E+02    -0.4654E+02    -0.4605E+02    -0.4588E+02    -0.4605E+02    -0.4655E+02    -0.4736E+02    -0.4847E+02    -0.4986E+02    -0.5149E+02    -0.5333E+02    -0.5534E+02    -0.5748E+02    -0.5970E+02    -0.6196E+02    -0.6421E+02    -0.6642E+02    -0.6854E+02    -0.7055E+02    -0.7242E+02    -0.7415E+02    -0.7572E+02    -0.7714E+02    -0.7841E+02    -0.7953E+02    -0.8053E+02    -0.8141E+02    -0.8218E+02    -0.8285E+02    -0.8345E+02    -0.8396E+02    -0.8442E+02    -0.8481E+02    -0.8516E+02    -0.8546E+02    -0.8572E+02    -0.8595E+02    -0.8616E+02    -0.8633E+02    -0.8648E+02    -0.8661E+02    -0.8672E+02    -0.8682E+02    -0.8690E+02    -0.8698E+02    -0.8704E+02    -0.8709E+02    -0.8713E+02    -0.8716E+02    -0.8719E+02    -0.8721E+02    -0.8722E+02    -0.8723E+02    -0.8723E+02
    -0.8731E+02    -0.8731E+02    -0.8731E+02    -0.8730E+02    -0.8729E+02    -0.8728E+02    -0.8725E+02    -0.8722E+02    -0.8719E+02    -0.8714E+02    -0.8708E+02    -0.8700E+02    -0.8691E+02    -0.8681E+02    -0.8668E+02    -0.8652E+02    -0.8634E+02    -0.8613E+02    -0.8588E+02    -0.8558E+02    -0.8524E+02    -0.8483E+02    -0.8436E+02    -0.8381E+02    -0.8317E+02    -0.8242E+02    -0.8156E+02    -0.8055E+02    -0.7938E+02    -0.7803E+02    -0.7649E+02    -0.7474E+02    -0.7277E+02    -0.7059E+02    -0.6819E+02    -0.6560E+02    -0.6285E+02    -0.5999E+02    -0.5706E+02    -0.5412E+02    -0.5122E+02    -0.4844E+02    -0.4582E+02    -0.4342E+02    -0.4130E+02    -0.3949E+02    -0.3805E+02    -0.3699E+02    -0.3635E+02    -0.3613E+02    -0.3635E+02    -0.3700E+02    -0.3806E+02    -0.3951E+02    -0.4132E+02    -0.4345E+02    -0.4585E+02    -0.4848E+02    -0.5127E+02    -0.5416E+02    -0.5710E+02    -0.6004E+02    -0.6290E+02    -0.6565E+02    -0.6824E+02    -0.7064E+02    -0.7283E+02    -0.7479E+02    -0.7654E+02    -0.7808E+02    -0.7943E+02    -0.8059E+02    -0.8160E+02    -0.8247E+02    -0.8322E+02    -0.8386E+02    -0.8441E+02    -0.8488E+02    -0.8528E+02    -0.8562E+02    -0.8592E+02    -0.8617E+02    -0.8638E+02    -0.8656E+02    -0.8672E+02    -0.8685E+02    -0.8695E+02    -0.8704E+02    -0.8712E+02    -0.8718E+02    -0.8722E+02    -0.8726E+02    -0.8729E+02    -0.8731E+02    -0.8732E+02    -0.8733E+02    -0.8734E+02    -0.8734E+02    -0.8734E+02    -0.8734E+02
    -0.8745E+02    -0.8745E+02    -0.8745E+02    -0.8746E+02    -0.8746E+02    -0.8747E+02    -0.8747E+02    -0.8747E+02    -0.8746E+02    -0.8744E+02    -0.8740E+02    -0.8736E+02    -0.8730E+02    -0.8722E+02    -0.8713E+02    -0.8700E+02    -0.8685E+02    -0.8666E+02    -0.8644E+02    -0.8616E+02    -0.8583E+02    -0.8543E+02    -0.8496E+02    -0.8439E+02    -0.8371E+02    -0.8290E+02    -0.8193E+02    -0.8079E+02    -0.7944E+02    -0.7785E+02    -0.7600E+02    -0.7386E+02    -0.7142E+02    -0.6868E+02    -0.6565E+02    -0.6235E+02    -0.5884E+02    -0.5517E+02    -0.5140E+02    -0.4762E+02    -0.4389E+02    -0.4030E+02    -0.3691E+02    -0.3380E+02    -0.3104E+02    -0.2870E+02    -0.2681E+02    -0.2544E+02    -0.2460E+02    -0.2432E+02    -0.2460E+02    -0.2545E+02    -0.2683E+02    -0.2872E+02    -0.3107E+02    -0.3384E+02    -0.3695E+02    -0.4034E+02    -0.4394E+02    -0.4768E+02    -0.5146E+02    -0.5523E+02    -0.5890E+02    -0.6242E+02    -0.6571E+02    -0.6875E+02    -0.7149E+02    -0.7392E+02    -0.7606E+02    -0.7791E+02    -0.7949E+02    -0.8084E+02    -0.8199E+02    -0.8295E+02    -0.8376E+02    -0.8444E+02    -0.8501E+02    -0.8549E+02    -0.8588E+02    -0.8621E+02    -0.8649E+02    -0.8672E+02    -0.8690E+02    -0.8706E+02    -0.8718E+02    -0.8728E+02    -0.8736E+02    -0.8741E+02    -0.8746E+02    -0.8749E+02    -0.8751E+02    -0.8752E+02    -0.8752E+02    -0.8751E+02    -0.8751E+02    -0.8750E+02    -0.8749E+02    -0.8748E+02    -0.8747E+02    -0.8747E+02
    -0.8760E+02    -0.8760E+02    -0.8761E+02    -0.8763E+02    -0.8766E+02    -0.8768E+02    -0.8771E+02    -0.8774E+02    -0.8776E+02    -0.8777E+02    -0.8778E+02    -0.8777E+02    -0.8775E+02    -0.8771E+02    -0.8765E+02    -0.8756E+02    -0.8745E+02    -0.8730E+02    -0.8711E+02    -0.8687E+02    -0.8657E+02    -0.8619E+02    -0.8573E+02    -0.8515E+02    -0.8445E+02    -0.8359E+02    -0.8255E+02    -0.8127E+02    -0.7974E+02    -0.7789E+02    -0.7570E+02    -0.7313E+02    -0.7015E+02    -0.6675E+02    -0.6297E+02    -0.5883E+02    -0.5439E+02    -0.4973E+02    -0.4494E+02    -0.4011E+02    -0.3532E+02    -0.3070E+02    -0.2632E+02    -0.2230E+02    -0.1872E+02    -0.1567E+02    -0.1321E+02    -0.1140E+02    -0.1030E+02    -0.9935E+01    -0.1031E+02    -0.1142E+02    -0.1323E+02    -0.1569E+02    -0.1875E+02    -0.2234E+02    -0.2637E+02    -0.3075E+02    -0.3538E+02    -0.4017E+02    -0.4500E+02    -0.4980E+02    -0.5446E+02    -0.5890E+02    -0.6304E+02    -0.6683E+02    -0.7022E+02    -0.7320E+02    -0.7577E+02    -0.7796E+02    -0.7980E+02    -0.8134E+02    -0.8261E+02    -0.8365E+02    -0.8451E+02    -0.8521E+02    -0.8579E+02    -0.8625E+02    -0.8663E+02    -0.8693E+02    -0.8717E+02    -0.8736E+02    -0.8751E+02    -0.8763E+02    -0.8771E+02    -0.8777E+02    -0.8781E+02    -0.8783E+02    -0.8784E+02    -0.8784E+02    -0.8782E+02    -0.8780E+02    -0.8777E+02    -0.8774E+02    -0.8771E+02    -0.8768E+02    -0.8765E+02    -0.8763E+02    -0.8761E+02    -0.8761E+02
    -0.8776E+02    -0.8776E+02    -0.8778E+02    -0.8782E+02    -0.8786E+02    -0.8792E+02    -0.8798E+02    -0.8803E+02    -0.8809E+02    -0.8814E+02    -0.8818E+02    -0.8822E+02    -0.8824E+02    -0.8824E+02    -0.8823E+02    -0.8819E+02    -0.8813E+02    -0.8803E+02    -0.8789E+02    -0.8769E+02    -0.8744E+02    -0.8710E+02    -0.8667E+02    -0.8612E+02    -0.8542E+02    -0.8454E+02    -0.8343E+02    -0.8205E+02    -0.8034E+02    -0.7824E+02    -0.7569E+02    -0.7264E+02    -0.6904E+02    -0.6490E+02    -0.6022E+02    -0.5507E+02    -0.4951E+02    -0.4364E+02    -0.3756E+02    -0.3139E+02    -0.2524E+02    -0.1927E+02    -0.1357E+02    -0.8290E+01    -0.3544E+01     0.5415E+00     0.3854E+01     0.6295E+01     0.7790E+01     0.8291E+01     0.7783E+01     0.6281E+01     0.3833E+01     0.5139E+00    -0.3579E+01    -0.8331E+01    -0.1362E+02    -0.1932E+02    -0.2530E+02    -0.3145E+02    -0.3763E+02    -0.4371E+02    -0.4959E+02    -0.5515E+02    -0.6030E+02    -0.6498E+02    -0.6912E+02    -0.7271E+02    -0.7577E+02    -0.7831E+02    -0.8041E+02    -0.8212E+02    -0.8350E+02    -0.8461E+02    -0.8549E+02    -0.8619E+02    -0.8674E+02    -0.8717E+02    -0.8750E+02    -0.8776E+02    -0.8796E+02    -0.8810E+02    -0.8820E+02    -0.8826E+02    -0.8830E+02    -0.8832E+02    -0.8831E+02    -0.8829E+02    -0.8826E+02    -0.8822E+02    -0.8817E+02    -0.8811E+02    -0.8805E+02    -0.8799E+02    -0.8793E+02    -0.8787E+02    -0.8782E+02    -0.8779E+02    -0.8776E+02    -0.8776E+02
    -0.8793E+02    -0.8793E+02    -0.8796E+02    -0.8801E+02    -0.8808E+02    -0.8817E+02    -0.8825E+02    -0.8835E+02    -0.8844E+02    -0.8853E+02    -0.8861E+02    -0.8869E+02    -0.8876E+02    -0.8882E+02    -0.8885E+02    -0.8887E+02    -0.8887E+02    -0.8883E+02    -0.8875E+02    -0.8862E+02    -0.8843E+02    -0.8816E+02    -0.8779E+02    -0.8729E+02    -0.8662E+02    -0.8575E+02    -0.8462E+02    -0.8316E+02    -0.8130E+02    -0.7896E+02    -0.7604E+02    -0.7248E+02    -0.6820E+02    -0.6319E+02    -0.5748E+02    -0.5110E+02    -0.4417E+02    -0.3677E+02    -0.2903E+02    -0.2111E+02    -0.1313E+02    -0.5262E+01     0.2337E+01     0.9480E+01     0.1597E+02     0.2162E+02     0.2623E+02     0.2966E+02     0.3176E+02     0.3247E+02     0.3176E+02     0.2964E+02     0.2621E+02     0.2159E+02     0.1594E+02     0.9437E+01     0.2287E+01    -0.5319E+01    -0.1320E+02    -0.2118E+02    -0.2911E+02    -0.3685E+02    -0.4425E+02    -0.5119E+02    -0.5756E+02    -0.6328E+02    -0.6829E+02    -0.7256E+02    -0.7612E+02    -0.7904E+02    -0.8138E+02    -0.8323E+02    -0.8469E+02    -0.8582E+02    -0.8669E+02    -0.8736E+02    -0.8786E+02    -0.8823E+02    -0.8850E+02    -0.8869E+02    -0.8882E+02    -0.8890E+02    -0.8894E+02    -0.8895E+02    -0.8894E+02    -0.8890E+02    -0.8885E+02    -0.8878E+02    -0.8871E+02    -0.8862E+02    -0.8853E+02    -0.8844E+02    -0.8834E+02    -0.8825E+02    -0.8816E+02    -0.8808E+02    -0.8801E+02    -0.8795E+02    -0.8792E+02    -0.8792E+02
    -0.8810E+02    -0.8810E+02    -0.8814E+02    -0.8821E+02    -0.8831E+02    -0.8842E+02    -0.8854E+02    -0.8867E+02    -0.8880E+02    -0.8893E+02    -0.8906E+02    -0.8918E+02    -0.8930E+02    -0.8941E+02    -0.8950E+02    -0.8958E+02    -0.8964E+02    -0.8967E+02    -0.8966E+02    -0.8961E+02    -0.8951E+02    -0.8932E+02    -0.8903E+02    -0.8862E+02    -0.8802E+02    -0.8721E+02    -0.8609E+02    -0.8460E+02    -0.8264E+02    -0.8008E+02    -0.7681E+02    -0.7271E+02    -0.6769E+02    -0.6170E+02    -0.5475E+02    -0.4690E+02    -0.3824E+02    -0.2889E+02    -0.1898E+02    -0.8657E+01     0.1911E+01     0.1252E+02     0.2294E+02     0.3288E+02     0.4204E+02     0.5011E+02     0.5677E+02     0.6175E+02     0.6484E+02     0.6588E+02     0.6483E+02     0.6174E+02     0.5675E+02     0.5008E+02     0.4201E+02     0.3284E+02     0.2289E+02     0.1246E+02     0.1844E+01    -0.8730E+01    -0.1906E+02    -0.2897E+02    -0.3833E+02    -0.4699E+02    -0.5484E+02    -0.6179E+02    -0.6778E+02    -0.7280E+02    -0.7690E+02    -0.8016E+02    -0.8271E+02    -0.8468E+02    -0.8616E+02    -0.8728E+02    -0.8809E+02    -0.8869E+02    -0.8910E+02    -0.8939E+02    -0.8958E+02    -0.8969E+02    -0.8974E+02    -0.8975E+02    -0.8972E+02    -0.8967E+02    -0.8960E+02    -0.8950E+02    -0.8940E+02    -0.8929E+02    -0.8916E+02    -0.8904E+02    -0.8890E+02    -0.8877E+02    -0.8864E+02    -0.8851E+02    -0.8840E+02    -0.8829E+02    -0.8819E+02    -0.8812E+02    -0.8808E+02    -0.8808E+02
    -0.8827E+02    -0.8827E+02    -0.8832E+02    -0.8841E+02    -0.8853E+02    -0.8867E+02    -0.8882E+02    -0.8899E+02    -0.8916E+02    -0.8933E+02    -0.8950E+02    -0.8967E+02    -0.8984E+02    -0.9000E+02    -0.9015E+02    -0.9029E+02    -0.9042E+02    -0.9052E+02    -0.9059E+02    -0.9063E+02    -0.9062E+02    -0.9053E+02    -0.9035E+02    -0.9005E+02    -0.8956E+02    -0.8884E+02    -0.8780E+02    -0.8634E+02    -0.8432E+02    -0.8160E+02    -0.7801E+02    -0.7337E+02    -0.6754E+02    -0.6043E+02    -0.5203E+02    -0.4238E+02    -0.3156E+02    -0.1967E+02    -0.6835E+01     0.6818E+01     0.2109E+02     0.3572E+02     0.5035E+02     0.6457E+02     0.7790E+02     0.8982E+02     0.9979E+02     0.1073E+03     0.1120E+03     0.1136E+03     0.1120E+03     0.1073E+03     0.9977E+02     0.8979E+02     0.7786E+02     0.6452E+02     0.5029E+02     0.3565E+02     0.2102E+02     0.6743E+01    -0.6916E+01    -0.1976E+02    -0.3165E+02    -0.4248E+02    -0.5213E+02    -0.6052E+02    -0.6763E+02    -0.7346E+02    -0.7809E+02    -0.8168E+02    -0.8440E+02    -0.8641E+02    -0.8787E+02    -0.8891E+02    -0.8963E+02    -0.9012E+02    -0.9042E+02    -0.9060E+02    -0.9069E+02    -0.9071E+02    -0.9067E+02    -0.9060E+02    -0.9051E+02    -0.9039E+02    -0.9025E+02    -0.9010E+02    -0.8995E+02    -0.8978E+02    -0.8961E+02    -0.8944E+02    -0.8927E+02    -0.8910E+02    -0.8894E+02    -0.8878E+02    -0.8863E+02    -0.8849E+02    -0.8838E+02    -0.8829E+02    -0.8824E+02    -0.8824E+02
    -0.8843E+02    -0.8843E+02    -0.8850E+02    -0.8860E+02    -0.8874E+02    -0.8891E+02    -0.8909E+02    -0.8929E+02    -0.8950E+02    -0.8971E+02    -0.8992E+02    -0.9014E+02    -0.9036E+02    -0.9057E+02    -0.9078E+02    -0.9098E+02    -0.9117E+02    -0.9134E+02    -0.9150E+02    -0.9162E+02    -0.9171E+02    -0.9173E+02    -0.9168E+02    -0.9150E+02    -0.9116E+02    -0.9058E+02    -0.8967E+02    -0.8829E+02    -0.8629E+02    -0.8347E+02    -0.7960E+02    -0.7443E+02    -0.6774E+02    -0.5938E+02    -0.4930E+02    -0.3748E+02    -0.2395E+02    -0.8780E+01     0.7994E+01     0.2626E+02     0.4580E+02     0.6630E+02     0.8729E+02     0.1081E+03     0.1281E+03     0.1463E+03     0.1619E+03     0.1738E+03     0.1813E+03     0.1839E+03     0.1813E+03     0.1738E+03     0.1619E+03     0.1463E+03     0.1281E+03     0.1081E+03     0.8723E+02     0.6624E+02     0.4574E+02     0.2618E+02     0.7912E+01    -0.8867E+01    -0.2404E+02    -0.3757E+02    -0.4939E+02    -0.5948E+02    -0.6783E+02    -0.7452E+02    -0.7968E+02    -0.8355E+02    -0.8636E+02    -0.8836E+02    -0.8973E+02    -0.9065E+02    -0.9123E+02    -0.9157E+02    -0.9174E+02    -0.9180E+02    -0.9178E+02    -0.9170E+02    -0.9158E+02    -0.9143E+02    -0.9126E+02    -0.9107E+02    -0.9088E+02    -0.9067E+02    -0.9047E+02    -0.9026E+02    -0.9004E+02    -0.8983E+02    -0.8962E+02    -0.8942E+02    -0.8922E+02    -0.8903E+02    -0.8885E+02    -0.8869E+02    -0.8855E+02    -0.8845E+02    -0.8839E+02    -0.8839E+02
    -0.8858E+02    -0.8858E+02    -0.8865E+02    -0.8878E+02    -0.8894E+02    -0.8913E+02    -0.8934E+02    -0.8957E+02    -0.8981E+02    -0.9006E+02    -0.9031E+02    -0.9057E+02    -0.9083E+02    -0.9109E+02    -0.9135E+02    -0.9161E+02    -0.9186E+02    -0.9211E+02    -0.9234E+02    -0.9256E+02    -0.9274E+02    -0.9288E+02    -0.9295E+02    -0.9291E+02    -0.9273E+02    -0.9231E+02    -0.9156E+02    -0.9034E+02    -0.8842E+02    -0.8558E+02    -0.8149E+02    -0.7583E+02    -0.6827E+02    -0.5856E+02    -0.4656E+02    -0.3218E+02    -0.1536E+02     0.3975E+01     0.2591E+02     0.5042E+02     0.7735E+02     0.1064E+03     0.1369E+03     0.1681E+03     0.1989E+03     0.2278E+03     0.2530E+03     0.2729E+03     0.2856E+03     0.2900E+03     0.2856E+03     0.2728E+03     0.2530E+03     0.2277E+03     0.1989E+03     0.1681E+03     0.1369E+03     0.1063E+03     0.7728E+02     0.5034E+02     0.2583E+02     0.3887E+01    -0.1546E+02    -0.3228E+02    -0.4665E+02    -0.5866E+02    -0.6836E+02    -0.7592E+02    -0.8157E+02    -0.8565E+02    -0.8849E+02    -0.9040E+02    -0.9163E+02    -0.9237E+02    -0.9279E+02    -0.9298E+02    -0.9301E+02    -0.9295E+02    -0.9281E+02    -0.9263E+02    -0.9242E+02    -0.9219E+02    -0.9195E+02    -0.9171E+02    -0.9145E+02    -0.9120E+02    -0.9095E+02    -0.9069E+02    -0.9044E+02    -0.9019E+02    -0.8994E+02    -0.8971E+02    -0.8947E+02    -0.8925E+02    -0.8905E+02    -0.8887E+02    -0.8871E+02    -0.8860E+02    -0.8853E+02    -0.8853E+02
    -0.8872E+02    -0.8872E+02    -0.8879E+02    -0.8893E+02    -0.8911E+02    -0.8932E+02    -0.8956E+02    -0.8981E+02    -0.9008E+02    -0.9036E+02    -0.9065E+02    -0.9095E+02    -0.9125E+02    -0.9155E+02    -0.9186E+02    -0.9217E+02    -0.9248E+02    -0.9279E+02    -0.9310E+02    -0.9340E+02    -0.9368E+02    -0.9393E+02    -0.9412E+02    -0.9423E+02    -0.9420E+02    -0.9395E+02    -0.9339E+02    -0.9233E+02    -0.9057E+02    -0.8777E+02    -0.8355E+02    -0.7747E+02    -0.6907E+02    -0.5798E+02    -0.4391E+02    -0.2668E+02    -0.6031E+01     0.1834E+02     0.4673E+02     0.7936E+02     0.1163E+03     0.1573E+03     0.2020E+03     0.2494E+03     0.2979E+03     0.3452E+03     0.3882E+03     0.4233E+03     0.4465E+03     0.4547E+03     0.4465E+03     0.4233E+03     0.3882E+03     0.3452E+03     0.2979E+03     0.2494E+03     0.2020E+03     0.1573E+03     0.1162E+03     0.7928E+02     0.4665E+02     0.1825E+02    -0.6122E+01    -0.2677E+02    -0.4401E+02    -0.5807E+02    -0.6916E+02    -0.7755E+02    -0.8363E+02    -0.8784E+02    -0.9063E+02    -0.9240E+02    -0.9345E+02    -0.9401E+02    -0.9426E+02    -0.9429E+02    -0.9419E+02    -0.9400E+02    -0.9375E+02    -0.9348E+02    -0.9318E+02    -0.9288E+02    -0.9257E+02    -0.9227E+02    -0.9196E+02    -0.9166E+02    -0.9137E+02    -0.9107E+02    -0.9079E+02    -0.9050E+02    -0.9023E+02    -0.8996E+02    -0.8970E+02    -0.8945E+02    -0.8923E+02    -0.8902E+02    -0.8885E+02    -0.8872E+02    -0.8865E+02    -0.8865E+02
    -0.8882E+02    -0.8882E+02    -0.8891E+02    -0.8905E+02    -0.8925E+02    -0.8948E+02    -0.8974E+02    -0.9002E+02    -0.9031E+02    -0.9062E+02    -0.9093E+02    -0.9126E+02    -0.9159E+02    -0.9193E+02    -0.9228E+02    -0.9264E+02    -0.9300E+02    -0.9337E+02    -0.9375E+02    -0.9413E+02    -0.9450E+02    -0.9485E+02    -0.9517E+02    -0.9541E+02    -0.9552E+02    -0.9543E+02    -0.9504E+02    -0.9416E+02    -0.9255E+02    -0.8986E+02    -0.8559E+02    -0.7919E+02    -0.7006E+02    -0.5766E+02    -0.4156E+02    -0.2139E+02     0.3356E+01     0.3331E+02     0.6917E+02     0.1116E+03     0.1612E+03     0.2183E+03     0.2831E+03     0.3549E+03     0.4323E+03     0.5120E+03     0.5892E+03     0.6561E+03     0.7033E+03     0.7208E+03     0.7033E+03     0.6561E+03     0.5891E+03     0.5120E+03     0.4322E+03     0.3549E+03     0.2830E+03     0.2183E+03     0.1611E+03     0.1115E+03     0.6909E+02     0.3323E+02     0.3266E+01    -0.2148E+02    -0.4166E+02    -0.5775E+02    -0.7015E+02    -0.7927E+02    -0.8567E+02    -0.8993E+02    -0.9262E+02    -0.9422E+02    -0.9510E+02    -0.9549E+02    -0.9558E+02    -0.9547E+02    -0.9523E+02    -0.9492E+02    -0.9458E+02    -0.9421E+02    -0.9383E+02    -0.9346E+02    -0.9310E+02    -0.9274E+02    -0.9239E+02    -0.9205E+02    -0.9171E+02    -0.9139E+02    -0.9107E+02    -0.9076E+02    -0.9046E+02    -0.9016E+02    -0.8988E+02    -0.8962E+02    -0.8937E+02    -0.8915E+02    -0.8897E+02    -0.8883E+02    -0.8875E+02    -0.8875E+02
    -0.8890E+02    -0.8890E+02    -0.8899E+02    -0.8915E+02    -0.8935E+02    -0.8960E+02    -0.8987E+02    -0.9017E+02    -0.9048E+02    -0.9080E+02    -0.9114E+02    -0.9149E+02    -0.9185E+02    -0.9222E+02    -0.9260E+02    -0.9299E+02    -0.9340E+02    -0.9382E+02    -0.9426E+02    -0.9470E+02    -0.9515E+02    -0.9559E+02    -0.9601E+02    -0.9636E+02    -0.9660E+02    -0.9665E+02    -0.9640E+02    -0.9567E+02    -0.9421E+02    -0.9163E+02    -0.8737E+02    -0.8077E+02    -0.7108E+02    -0.5760E+02    -0.3976E+02    -0.1695E+02     0.1161E+02     0.4698E+02     0.9037E+02     0.1432E+03     0.2069E+03     0.2833E+03     0.3738E+03     0.4798E+03     0.6017E+03     0.7375E+03     0.8817E+03     0.1022E+04     0.1134E+04     0.1183E+04     0.1134E+04     0.1022E+04     0.8817E+03     0.7375E+03     0.6016E+03     0.4798E+03     0.3738E+03     0.2832E+03     0.2068E+03     0.1431E+03     0.9029E+02     0.4689E+02     0.1152E+02    -0.1704E+02    -0.3985E+02    -0.5769E+02    -0.7117E+02    -0.8085E+02    -0.8745E+02    -0.9169E+02    -0.9427E+02    -0.9573E+02    -0.9646E+02    -0.9672E+02    -0.9667E+02    -0.9643E+02    -0.9608E+02    -0.9566E+02    -0.9523E+02    -0.9478E+02    -0.9434E+02    -0.9391E+02    -0.9350E+02    -0.9310E+02    -0.9271E+02    -0.9234E+02    -0.9197E+02    -0.9162E+02    -0.9128E+02    -0.9095E+02    -0.9063E+02    -0.9032E+02    -0.9002E+02    -0.8974E+02    -0.8948E+02    -0.8925E+02    -0.8905E+02    -0.8891E+02    -0.8882E+02    -0.8882E+02
    -0.8895E+02    -0.8895E+02    -0.8904E+02    -0.8920E+02    -0.8942E+02    -0.8967E+02    -0.8995E+02    -0.9026E+02    -0.9058E+02    -0.9092E+02    -0.9127E+02    -0.9164E+02    -0.9201E+02    -0.9240E+02    -0.9280E+02    -0.9322E+02    -0.9365E+02    -0.9411E+02    -0.9458E+02    -0.9507E+02    -0.9557E+02    -0.9607E+02    -0.9656E+02    -0.9699E+02    -0.9732E+02    -0.9747E+02    -0.9732E+02    -0.9669E+02    -0.9533E+02    -0.9283E+02    -0.8862E+02    -0.8191E+02    -0.7189E+02    -0.5771E+02    -0.3868E+02    -0.1402E+02     0.1732E+02     0.5676E+02     0.1061E+03     0.1674E+03     0.2435E+03     0.3379E+03     0.4548E+03     0.5999E+03     0.7795E+03     0.1001E+04     0.1269E+04     0.1581E+04     0.1904E+04     0.2124E+04     0.1904E+04     0.1581E+04     0.1269E+04     0.1001E+04     0.7795E+03     0.5998E+03     0.4548E+03     0.3378E+03     0.2434E+03     0.1673E+03     0.1060E+03     0.5667E+02     0.1723E+02    -0.1411E+02    -0.3877E+02    -0.5780E+02    -0.7197E+02    -0.8199E+02    -0.8869E+02    -0.9290E+02    -0.9539E+02    -0.9675E+02    -0.9738E+02    -0.9753E+02    -0.9739E+02    -0.9706E+02    -0.9663E+02    -0.9615E+02    -0.9565E+02    -0.9515E+02    -0.9466E+02    -0.9420E+02    -0.9375E+02    -0.9332E+02    -0.9291E+02    -0.9252E+02    -0.9214E+02    -0.9177E+02    -0.9141E+02    -0.9107E+02    -0.9074E+02    -0.9041E+02    -0.9011E+02    -0.8982E+02    -0.8955E+02    -0.8931E+02    -0.8911E+02    -0.8895E+02    -0.8887E+02    -0.8887E+02
    -0.8897E+02    -0.8897E+02    -0.8906E+02    -0.8922E+02    -0.8944E+02    -0.8969E+02    -0.8998E+02    -0.9029E+02    -0.9062E+02    -0.9096E+02    -0.9132E+02    -0.9168E+02    -0.9206E+02    -0.9246E+02    -0.9287E+02    -0.9329E+02    -0.9374E+02    -0.9420E+02    -0.9469E+02    -0.9520E+02    -0.9572E+02    -0.9624E+02    -0.9675E+02    -0.9721E+02    -0.9757E+02    -0.9776E+02    -0.9764E+02    -0.9705E+02    -0.9573E+02    -0.9326E+02    -0.8907E+02    -0.8234E+02    -0.7220E+02    -0.5778E+02    -0.3833E+02    -0.1301E+02     0.1935E+02     0.6031E+02     0.1119E+03     0.1767E+03     0.2581E+03     0.3608E+03     0.4914E+03     0.6595E+03     0.8804E+03     0.1179E+04     0.1601E+04     0.2230E+04     0.3236E+04     0.4976E+04     0.3236E+04     0.2230E+04     0.1601E+04     0.1179E+04     0.8804E+03     0.6595E+03     0.4913E+03     0.3608E+03     0.2580E+03     0.1766E+03     0.1118E+03     0.6023E+02     0.1926E+02    -0.1310E+02    -0.3842E+02    -0.5787E+02    -0.7228E+02    -0.8241E+02    -0.8913E+02    -0.9333E+02    -0.9579E+02    -0.9712E+02    -0.9771E+02    -0.9782E+02    -0.9764E+02    -0.9728E+02    -0.9682E+02    -0.9632E+02    -0.9580E+02    -0.9528E+02    -0.9478E+02    -0.9429E+02    -0.9384E+02    -0.9340E+02    -0.9298E+02    -0.9258E+02    -0.9219E+02    -0.9182E+02    -0.9146E+02    -0.9111E+02    -0.9077E+02    -0.9045E+02    -0.9013E+02    -0.8984E+02    -0.8957E+02    -0.8933E+02    -0.8912E+02    -0.8897E+02    -0.8888E+02    -0.8888E+02
    -0.8895E+02    -0.8895E+02    -0.8904E+02    -0.8920E+02    -0.8942E+02    -0.8967E+02    -0.8995E+02    -0.9026E+02    -0.9058E+02    -0.9092E+02    -0.9127E+02    -0.9163E+02    -0.9201E+02    -0.9240E+02    -0.9280E+02    -0.9322E+02    -0.9365E+02    -0.9411E+02    -0.9458E+02    -0.9507E+02    -0.9557E+02    -0.9607E+02    -0.9656E+02    -0.9699E+02    -0.9732E+02    -0.9747E+02    -0.9732E+02    -0.9669E+02    -0.9533E+02    -0.9283E+02    -0.8862E+02    -0.8191E+02    -0.7189E+02    -0.5771E+02    -0.3868E+02    -0.1402E+02     0.1732E+02     0.5676E+02     0.1061E+03     0.1674E+03     0.2435E+03     0.3379E+03     0.4548E+03     0.5999E+03     0.7795E+03     0.1001E+04     0.1269E+04     0.1581E+04     0.1904E+04     0.2124E+04     0.1904E+04     0.1581E+04     0.1269E+04     0.1001E+04     0.7795E+03     0.5998E+03     0.4548E+03     0.3378E+03     0.2434E+03     0.1673E+03     0.1060E+03     0.5667E+02     0.1723E+02    -0.1411E+02    -0.3877E+02    -0.5780E+02    -0.7197E+02    -0.8199E+02    -0.8869E+02    -0.9290E+02    -0.9539E+02    -0.9675E+02    -0.9738E+02    -0.9753E+02    -0.9739E+02    -0.9706E+02    -0.9663E+02    -0.9615E+02    -0.9565E+02    -0.9515E+02    -0.9466E+02    -0.9420E+02    -0.9375E+02    -0.9332E+02    -0.9291E+02    -0.9252E+02    -0.9214E+02    -0.9177E+02    -0.9141E+02    -0.9107E+02    -0.9074E+02    -0.9041E+02    -0.9011E+02    -0.8982E+02    -0.8955E+02    -0.8931E+02    -0.8911E+02    -0.8895E+02    -0.8887E+02    -0.8887E+02
    -0.8890E+02    -0.8890E+02    -0.8899E+02    -0.8915E+02    -0.8935E+02    -0.8960E+02    -0.8987E+02    -0.9017E+02    -0.9048E+02    -0.9080E+02    -0.9114E+02    -0.9149E+02    -0.9185E+02    -0.9222E+02    -0.9260E+02    -0.9299E+02    -0.9340E+02    -0.9382E+02    -0.9426E+02    -0.9470E+02    -0.9515E+02    -0.9559E+02    -0.9601E+02    -0.9636E+02    -0.9660E+02    -0.9665E+02    -0.9640E+02    -0.9567E+02    -0.9421E+02    -0.9163E+02    -0.8737E+02    -0.8077E+02    -0.7108E+02    -0.5760E+02    -0.3976E+02    -0.1695E+02     0.1162E+02     0.4698E+02     0.9037E+02     0.1432E+03     0.2069E+03     0.2833E+03     0.3738E+03     0.4798E+03     0.6017E+03     0.7375E+03     0.8817E+03     0.1022E+04     0.1134E+04     0.1183E+04     0.1134E+04     0.1022E+04     0.8817E+03     0.7375E+03     0.6016E+03     0.4798E+03     0.3738E+03     0.2832E+03     0.2068E+03     0.1431E+03     0.9029E+02     0.4690E+02     0.1153E+02    -0.1704E+02    -0.3985E+02    -0.5769E+02    -0.7117E+02    -0.8085E+02    -0.8744E+02    -0.9169E+02    -0.9427E+02    -0.9573E+02    -0.9646E+02    -0.9671E+02    -0.9666E+02    -0.9643E+02    -0.9608E+02    -0.9566E+02    -0.9523E+02    -0.9478E+02    -0.9434E+02    -0.9391E+02    -0.9350E+02    -0.9309E+02    -0.9271E+02    -0.9234E+02    -0.9197E+02    -0.9162E+02    -0.9128E+02    -0.9095E+02    -0.9063E+02    -0.9032E+02    -0.9002E+02    -0.8974E+02    -0.8948E+02    -0.8925E+02    -0.8905E+02    -0.8891E+02    -0.8882E+02    -0.8882E+02
    -0.8882E+02    -0.8882E+02    -0.8891E+02    -0.8905E+02    -0.8925E+02    -0.8948E+02    -0.8974E+02    -0.9002E+02    -0.9031E+02    -0.9062E+02    -0.9093E+02    -0.9126E+02    -0.9159E+02    -0.9193E+02    -0.9228E+02    -0.9264E+02    -0.9300E+02    -0.9337E+02    -0.9375E+02    -0.9413E+02    -0.9450E+02    -0.9485E+02    -0.9517E+02    -0.9540E+02    -0.9552E+02    -0.9543E+02    -0.9504E+02    -0.9416E+02    -0.9255E+02    -0.8986E+02    -0.8559E+02    -0.7919E+02    -0.7006E+02    -0.5765E+02    -0.4156E+02    -0.2138E+02     0.3361E+01     0.3332E+02     0.6917E+02     0.1116E+03     0.1612E+03     0.2183E+03     0.2831E+03     0.3549E+03     0.4323E+03     0.5120E+03     0.5892E+03     0.6562E+03     0.7033E+03     0.7208E+03     0.7033E+03     0.6561E+03     0.5891E+03     0.5120E+03     0.4322E+03     0.3549E+03     0.2830E+03     0.2183E+03     0.1611E+03     0.1115E+03     0.6909E+02     0.3323E+02     0.3271E+01    -0.2148E+02    -0.4165E+02    -0.5775E+02    -0.7015E+02    -0.7927E+02    -0.8566E+02    -0.8992E+02    -0.9262E+02    -0.9422E+02    -0.9510E+02    -0.9549E+02    -0.9558E+02    -0.9547E+02    -0.9523E+02    -0.9492E+02    -0.9457E+02    -0.9421E+02    -0.9383E+02    -0.9346E+02    -0.9310E+02    -0.9274E+02    -0.9239E+02    -0.9205E+02    -0.9171E+02    -0.9139E+02    -0.9107E+02    -0.9076E+02    -0.9046E+02    -0.9016E+02    -0.8988E+02    -0.8962E+02    -0.8937E+02    -0.8915E+02    -0.8897E+02    -0.8883E+02    -0.8875E+02    -0.8875E+02
    -0.8871E+02    -0.8871E+02    -0.8879E+02    -0.8893E+02    -0.8911E+02    -0.8932E+02    -0.8956E+02    -0.8981E+02    -0.9008E+02    -0.9036E+02    -0.9065E+02    -0.9095E+02    -0.9125E+02    -0.9155E+02    -0.9186E+02    -0.9217E+02    -0.9248E+02    -0.9279E+02    -0.9310E+02    -0.9340E+02    -0.9368E+02    -0.9393E+02    -0.9412E+02    -0.9423E+02    -0.9420E+02    -0.9395E+02    -0.9338E+02    -0.9233E+02    -0.9056E+02    -0.8776E+02    -0.8355E+02    -0.7747E+02    -0.6907E+02    -0.5797E+02    -0.4391E+02    -0.2667E+02    -0.6025E+01     0.1835E+02     0.4674E+02     0.7936E+02     0.1163E+03     0.1574E+03     0.2021E+03     0.2494E+03     0.2979E+03     0.3452E+03     0.3883E+03     0.4233E+03     0.4465E+03     0.4547E+03     0.4465E+03     0.4233E+03     0.3882E+03     0.3452E+03     0.2979E+03     0.2494E+03     0.2020E+03     0.1573E+03     0.1162E+03     0.7929E+02     0.4666E+02     0.1826E+02    -0.6116E+01    -0.2676E+02    -0.4400E+02    -0.5806E+02    -0.6916E+02    -0.7755E+02    -0.8362E+02    -0.8784E+02    -0.9063E+02    -0.9239E+02    -0.9344E+02    -0.9401E+02    -0.9426E+02    -0.9429E+02    -0.9419E+02    -0.9400E+02    -0.9375E+02    -0.9348E+02    -0.9318E+02    -0.9288E+02    -0.9257E+02    -0.9227E+02    -0.9196E+02    -0.9166E+02    -0.9137E+02    -0.9107E+02    -0.9078E+02    -0.9050E+02    -0.9023E+02    -0.8996E+02    -0.8970E+02    -0.8945E+02    -0.8923E+02    -0.8902E+02    -0.8885E+02    -0.8872E+02    -0.8865E+02    -0.8865E+02
    -0.8858E+02    -0.8858E+02    -0.8865E+02    -0.8878E+02    -0.8894E+02    -0.8913E+02    -0.8934E+02    -0.8957E+02    -0.8981E+02    -0.9006E+02    -0.9031E+02    -0.9057E+02    -0.9083E+02    -0.9109E+02    -0.9135E+02    -0.9161E+02    -0.9186E+02    -0.9211E+02    -0.9234E+02    -0.9255E+02    -0.9274E+02    -0.9288E+02    -0.9295E+02    -0.9291E+02    -0.9272E+02    -0.9231E+02    -0.9156E+02    -0.9033E+02    -0.8842E+02    -0.8557E+02    -0.8148E+02    -0.7582E+02    -0.6826E+02    -0.5855E+02    -0.4655E+02    -0.3217E+02    -0.1536E+02     0.3983E+01     0.2592E+02     0.5043E+02     0.7736E+02     0.1064E+03     0.1369E+03     0.1682E+03     0.1989E+03     0.2278E+03     0.2530E+03     0.2729E+03     0.2856E+03     0.2900E+03     0.2856E+03     0.2728E+03     0.2530E+03     0.2278E+03     0.1989E+03     0.1681E+03     0.1369E+03     0.1063E+03     0.7729E+02     0.5035E+02     0.2584E+02     0.3896E+01    -0.1545E+02    -0.3227E+02    -0.4665E+02    -0.5865E+02    -0.6836E+02    -0.7591E+02    -0.8156E+02    -0.8565E+02    -0.8849E+02    -0.9040E+02    -0.9162E+02    -0.9237E+02    -0.9279E+02    -0.9298E+02    -0.9301E+02    -0.9295E+02    -0.9281E+02    -0.9263E+02    -0.9242E+02    -0.9219E+02    -0.9195E+02    -0.9171E+02    -0.9145E+02    -0.9120E+02    -0.9095E+02    -0.9069E+02    -0.9044E+02    -0.9019E+02    -0.8994E+02    -0.8970E+02    -0.8947E+02    -0.8925E+02    -0.8905E+02    -0.8887E+02    -0.8871E+02    -0.8860E+02    -0.8853E+02    -0.8853E+02
    -0.8843E+02    -0.8843E+02    -0.8850E+02    -0.8860E+02    -0.8874E+02    -0.8891E+02    -0.8909E+02    -0.8929E+02    -0.8950E+02    -0.8971E+02    -0.8992E+02    -0.9014E+02    -0.9036E+02    -0.9057E+02    -0.9078E+02    -0.9098E+02    -0.9117E+02    -0.9134E+02    -0.9150E+02    -0.9162E+02    -0.9171E+02    -0.9173E+02    -0.9168E+02    -0.9150E+02    -0.9116E+02    -0.9058E+02    -0.8966E+02    -0.8829E+02    -0.8629E+02    -0.8346E+02    -0.7959E+02    -0.7442E+02    -0.6773E+02    -0.5938E+02    -0.4929E+02    -0.3747E+02    -0.2394E+02    -0.8769E+01     0.8005E+01     0.2627E+02     0.4582E+02     0.6631E+02     0.8730E+02     0.1082E+03     0.1281E+03     0.1464E+03     0.1619E+03     0.1738E+03     0.1813E+03     0.1839E+03     0.1813E+03     0.1738E+03     0.1619E+03     0.1463E+03     0.1281E+03     0.1081E+03     0.8724E+02     0.6625E+02     0.4575E+02     0.2619E+02     0.7924E+01    -0.8856E+01    -0.2403E+02    -0.3756E+02    -0.4938E+02    -0.5947E+02    -0.6783E+02    -0.7451E+02    -0.7967E+02    -0.8354E+02    -0.8636E+02    -0.8836E+02    -0.8973E+02    -0.9064E+02    -0.9122E+02    -0.9157E+02    -0.9174E+02    -0.9180E+02    -0.9178E+02    -0.9170E+02    -0.9158E+02    -0.9143E+02    -0.9126E+02    -0.9107E+02    -0.9088E+02    -0.9067E+02    -0.9047E+02    -0.9026E+02    -0.9004E+02    -0.8983E+02    -0.8962E+02    -0.8942E+02    -0.8922E+02    -0.8903E+02    -0.8885E+02    -0.8869E+02    -0.8855E+02    -0.8845E+02    -0.8839E+02    -0.8839E+02
    -0.8827E+02    -0.8827E+02    -0.8832E+02    -0.8841E+02    -0.8853E+02    -0.8867E+02    -0.8882E+02    -0.8898E+02    -0.8915E+02    -0.8933E+02    -0.8950E+02    -0.8967E+02    -0.8984E+02    -0.9000E+02    -0.9015E+02    -0.9029E+02    -0.9042E+02    -0.9052E+02    -0.9059E+02    -0.9063E+02    -0.9061E+02    -0.9053E+02    -0.9035E+02    -0.9004E+02    -0.8956E+02    -0.8884E+02    -0.8780E+02    -0.8634E+02    -0.8432E+02    -0.8160E+02    -0.7800E+02    -0.7336E+02    -0.6753E+02    -0.6042E+02    -0.5202E+02    -0.4237E+02    -0.3155E+02    -0.1966E+02    -0.6822E+01     0.6832E+01     0.2111E+02     0.3573E+02     0.5036E+02     0.6459E+02     0.7792E+02     0.8983E+02     0.9981E+02     0.1073E+03     0.1121E+03     0.1136E+03     0.1120E+03     0.1073E+03     0.9978E+02     0.8980E+02     0.7788E+02     0.6454E+02     0.5031E+02     0.3567E+02     0.2104E+02     0.6758E+01    -0.6902E+01    -0.1975E+02    -0.3164E+02    -0.4246E+02    -0.5211E+02    -0.6051E+02    -0.6762E+02    -0.7345E+02    -0.7809E+02    -0.8168E+02    -0.8439E+02    -0.8641E+02    -0.8787E+02    -0.8891E+02    -0.8963E+02    -0.9011E+02    -0.9042E+02    -0.9060E+02    -0.9069E+02    -0.9070E+02    -0.9067E+02    -0.9060E+02    -0.9050E+02    -0.9038E+02    -0.9025E+02    -0.9010E+02    -0.8994E+02    -0.8978E+02    -0.8961E+02    -0.8944E+02    -0.8927E+02    -0.8910E+02    -0.8894E+02    -0.8878E+02    -0.8863E+02    -0.8849E+02    -0.8838E+02    -0.8829E+02    -0.8824E+02    -0.8824E+02
    -0.8810E+02    -0.8810E+02    -0.8814E+02    -0.8821E+02    -0.8831E+02    -0.8842E+02    -0.8854E+02    -0.8867E+02    -0.8880E+02    -0.8893E+02    -0.8906E+02    -0.8918E+02    -0.8930E+02    -0.8941E+02    -0.8950E+02    -0.8958E+02    -0.8964E+02    -0.8967E+02    -0.8966E+02    -0.8961E+02    -0.8950E+02    -0.8932E+02    -0.8903E+02    -0.8861E+02    -0.8802E+02    -0.8720E+02    -0.8609E+02    -0.8460E+02    -0.8263E+02    -0.8007E+02    -0.7680E+02    -0.7270E+02    -0.6768E+02    -0.6169E+02    -0.5474E+02    -0.4689E+02    -0.3823E+02    -0.2887E+02    -0.1896E+02    -0.8641E+01     0.1928E+01     0.1254E+02     0.2296E+02     0.3290E+02     0.4206E+02     0.5013E+02     0.5679E+02     0.6177E+02     0.6485E+02     0.6590E+02     0.6485E+02     0.6176E+02     0.5677E+02     0.5010E+02     0.4202E+02     0.3286E+02     0.2291E+02     0.1248E+02     0.1862E+01    -0.8713E+01    -0.1904E+02    -0.2896E+02    -0.3832E+02    -0.4698E+02    -0.5483E+02    -0.6178E+02    -0.6777E+02    -0.7279E+02    -0.7689E+02    -0.8015E+02    -0.8271E+02    -0.8467E+02    -0.8616E+02    -0.8727E+02    -0.8809E+02    -0.8868E+02    -0.8910E+02    -0.8939E+02    -0.8958E+02    -0.8969E+02    -0.8974E+02    -0.8975E+02    -0.8972E+02    -0.8967E+02    -0.8959E+02    -0.8950E+02    -0.8940E+02    -0.8928E+02    -0.8916E+02    -0.8903E+02    -0.8890E+02    -0.8877E+02    -0.8864E+02    -0.8851E+02    -0.8839E+02    -0.8829E+02    -0.8819E+02    -0.8812E+02    -0.8808E+02    -0.8808E+02
    -0.8793E+02    -0.8793E+02    -0.8796E+02    -0.8801E+02    -0.8808E+02    -0.8816E+02    -0.8825E+02    -0.8835E+02    -0.8844E+02    -0.8853E+02    -0.8861E+02    -0.8869E+02    -0.8876E+02    -0.8881E+02    -0.8885E+02    -0.8887E+02    -0.8886E+02    -0.8882E+02    -0.8875E+02    -0.8862E+02    -0.8843E+02    -0.8816E+02    -0.8778E+02    -0.8728E+02    -0.8662E+02    -0.8575E+02    -0.8461E+02    -0.8315E+02    -0.8129E+02    -0.7895E+02    -0.7603E+02    -0.7246E+02    -0.6819E+02    -0.6318E+02    -0.5746E+02    -0.5109E+02    -0.4415E+02    -0.3675E+02    -0.2901E+02    -0.2109E+02    -0.1311E+02    -0.5242E+01     0.2358E+01     0.9501E+01     0.1599E+02     0.2164E+02     0.2625E+02     0.2968E+02     0.3178E+02     0.3249E+02     0.3178E+02     0.2966E+02     0.2623E+02     0.2161E+02     0.1596E+02     0.9457E+01     0.2307E+01    -0.5299E+01    -0.1318E+02    -0.2116E+02    -0.2909E+02    -0.3683E+02    -0.4423E+02    -0.5117E+02    -0.5755E+02    -0.6327E+02    -0.6827E+02    -0.7255E+02    -0.7611E+02    -0.7903E+02    -0.8137E+02    -0.8323E+02    -0.8468E+02    -0.8582E+02    -0.8669E+02    -0.8735E+02    -0.8785E+02    -0.8823E+02    -0.8850E+02    -0.8869E+02    -0.8882E+02    -0.8890E+02    -0.8894E+02    -0.8895E+02    -0.8894E+02    -0.8890E+02    -0.8885E+02    -0.8878E+02    -0.8871E+02    -0.8862E+02    -0.8853E+02    -0.8844E+02    -0.8834E+02    -0.8825E+02    -0.8816E+02    -0.8808E+02    -0.8801E+02    -0.8795E+02    -0.8792E+02    -0.8792E+02
    -0.8776E+02    -0.8776E+02    -0.8778E+02    -0.8782E+02    -0.8786E+02    -0.8792E+02    -0.8797E+02    -0.8803E+02    -0.8809E+02    -0.8814E+02    -0.8818E+02    -0.8821E+02    -0.8823E+02    -0.8824E+02    -0.8823E+02    -0.8819E+02    -0.8812E+02    -0.8802E+02    -0.8788E+02    -0.8769E+02    -0.8743E+02    -0.8710E+02    -0.8667E+02    -0.8612E+02    -0.8542E+02    -0.8453E+02    -0.8343E+02    -0.8204E+02    -0.8033E+02    -0.7823E+02    -0.7568E+02    -0.7262E+02    -0.6903E+02    -0.6488E+02    -0.6020E+02    -0.5505E+02    -0.4949E+02    -0.4362E+02    -0.3754E+02    -0.3136E+02    -0.2522E+02    -0.1924E+02    -0.1355E+02    -0.8266E+01    -0.3520E+01     0.5658E+00     0.3878E+01     0.6319E+01     0.7814E+01     0.8316E+01     0.7807E+01     0.6306E+01     0.3857E+01     0.5383E+00    -0.3555E+01    -0.8307E+01    -0.1360E+02    -0.1930E+02    -0.2528E+02    -0.3143E+02    -0.3761E+02    -0.4369E+02    -0.4957E+02    -0.5513E+02    -0.6029E+02    -0.6496E+02    -0.6911E+02    -0.7270E+02    -0.7575E+02    -0.7830E+02    -0.8040E+02    -0.8211E+02    -0.8349E+02    -0.8460E+02    -0.8548E+02    -0.8618E+02    -0.8673E+02    -0.8717E+02    -0.8750E+02    -0.8776E+02    -0.8795E+02    -0.8809E+02    -0.8819E+02    -0.8826E+02    -0.8830E+02    -0.8832E+02    -0.8831E+02    -0.8829E+02    -0.8826E+02    -0.8822E+02    -0.8817E+02    -0.8811E+02    -0.8805E+02    -0.8799E+02    -0.8793E+02    -0.8787E+02    -0.8782E+02    -0.8779E+02    -0.8776E+02    -0.8776E+02
    -0.8760E+02    -0.8760E+02    -0.8761E+02    -0.8763E+02    -0.8766E+02    -0.8768E+02    -0.8771E+02    -0.8774E+02    -0.8776E+02    -0.8777E+02    -0.8777E+02    -0.8777E+02    -0.8774E+02    -0.8770E+02    -0.8764E+02    -0.8756E+02    -0.8744E+02    -0.8730E+02    -0.8710E+02    -0.8686E+02    -0.8656E+02    -0.8618E+02    -0.8572E+02    -0.8515E+02    -0.8444E+02    -0.8358E+02    -0.8254E+02    -0.8126E+02    -0.7973E+02    -0.7788E+02    -0.7569E+02    -0.7311E+02    -0.7013E+02    -0.6674E+02    -0.6295E+02    -0.5880E+02    -0.5436E+02    -0.4971E+02    -0.4491E+02    -0.4008E+02    -0.3530E+02    -0.3067E+02    -0.2630E+02    -0.2227E+02    -0.1869E+02    -0.1564E+02    -0.1318E+02    -0.1137E+02    -0.1027E+02    -0.9907E+01    -0.1028E+02    -0.1139E+02    -0.1320E+02    -0.1566E+02    -0.1873E+02    -0.2231E+02    -0.2634E+02    -0.3072E+02    -0.3535E+02    -0.4014E+02    -0.4498E+02    -0.4977E+02    -0.5444E+02    -0.5888E+02    -0.6302E+02    -0.6681E+02    -0.7020E+02    -0.7318E+02    -0.7576E+02    -0.7795E+02    -0.7979E+02    -0.8133E+02    -0.8260E+02    -0.8365E+02    -0.8450E+02    -0.8521E+02    -0.8578E+02    -0.8624E+02    -0.8662E+02    -0.8692E+02    -0.8717E+02    -0.8736E+02    -0.8751E+02    -0.8762E+02    -0.8771E+02    -0.8777E+02    -0.8781E+02    -0.8783E+02    -0.8784E+02    -0.8784E+02    -0.8782E+02    -0.8780E+02    -0.8777E+02    -0.8774E+02    -0.8771E+02    -0.8768E+02    -0.8765E+02    -0.8763E+02    -0.8761E+02    -0.8761E+02
    -0.8745E+02    -0.8745E+02    -0.8745E+02    -0.8746E+02    -0.8746E+02    -0.8747E+02    -0.8747E+02    -0.8746E+02    -0.8745E+02    -0.8743E+02    -0.8740E+02    -0.8736E+02    -0.8730E+02    -0.8722E+02    -0.8712E+02    -0.8700E+02    -0.8685E+02    -0.8666E+02    -0.8643E+02    -0.8616E+02    -0.8582E+02    -0.8543E+02    -0.8495E+02    -0.8438E+02    -0.8370E+02    -0.8289E+02    -0.8192E+02    -0.8078E+02    -0.7942E+02    -0.7784E+02    -0.7598E+02    -0.7384E+02    -0.7140E+02    -0.6866E+02    -0.6563E+02    -0.6233E+02    -0.5882E+02    -0.5514E+02    -0.5138E+02    -0.4759E+02    -0.4386E+02    -0.4027E+02    -0.3688E+02    -0.3377E+02    -0.3101E+02    -0.2866E+02    -0.2678E+02    -0.2540E+02    -0.2457E+02    -0.2429E+02    -0.2457E+02    -0.2541E+02    -0.2680E+02    -0.2869E+02    -0.3104E+02    -0.3381E+02    -0.3692E+02    -0.4031E+02    -0.4391E+02    -0.4765E+02    -0.5143E+02    -0.5520E+02    -0.5888E+02    -0.6239E+02    -0.6569E+02    -0.6873E+02    -0.7147E+02    -0.7391E+02    -0.7604E+02    -0.7789E+02    -0.7948E+02    -0.8083E+02    -0.8198E+02    -0.8294E+02    -0.8375E+02    -0.8443E+02    -0.8500E+02    -0.8548E+02    -0.8588E+02    -0.8621E+02    -0.8648E+02    -0.8671E+02    -0.8690E+02    -0.8705E+02    -0.8718E+02    -0.8727E+02    -0.8735E+02    -0.8741E+02    -0.8745E+02    -0.8748E+02    -0.8750E+02    -0.8751E+02    -0.8752E+02    -0.8751E+02    -0.8751E+02    -0.8750E+02    -0.8749E+02    -0.8748E+02    -0.8747E+02    -0.8747E+02
    -0.8731E+02    -0.8731E+02    -0.8731E+02    -0.8730E+02    -0.8729E+02    -0.8727E+02    -0.8725E+02    -0.8722E+02    -0.8718E+02    -0.8713E+02    -0.8707E+02    -0.8700E+02    -0.8691E+02    -0.8680E+02    -0.8667E+02    -0.8652E+02    -0.8634E+02    -0.8612E+02    -0.8587E+02    -0.8558E+02    -0.8523E+02    -0.8483E+02    -0.8435E+02    -0.8380E+02    -0.8316E+02    -0.8241E+02    -0.8154E+02    -0.8053E+02    -0.7936E+02    -0.7802E+02    -0.7648E+02    -0.7472E+02    -0.7275E+02    -0.7056E+02    -0.6816E+02    -0.6557E+02    -0.6282E+02    -0.5996E+02    -0.5703E+02    -0.5408E+02    -0.5119E+02    -0.4841E+02    -0.4579E+02    -0.4339E+02    -0.4126E+02    -0.3946E+02    -0.3801E+02    -0.3695E+02    -0.3631E+02    -0.3610E+02    -0.3631E+02    -0.3696E+02    -0.3802E+02    -0.3948E+02    -0.4129E+02    -0.4342E+02    -0.4582E+02    -0.4844E+02    -0.5123E+02    -0.5413E+02    -0.5707E+02    -0.6001E+02    -0.6288E+02    -0.6563E+02    -0.6822E+02    -0.7062E+02    -0.7281E+02    -0.7478E+02    -0.7653E+02    -0.7807E+02    -0.7941E+02    -0.8058E+02    -0.8159E+02    -0.8246E+02    -0.8321E+02    -0.8385E+02    -0.8440E+02    -0.8487E+02    -0.8527E+02    -0.8562E+02    -0.8591E+02    -0.8616E+02    -0.8638E+02    -0.8656E+02    -0.8671E+02    -0.8684E+02    -0.8695E+02    -0.8704E+02    -0.8711E+02    -0.8717E+02    -0.8722E+02    -0.8726E+02    -0.8729E+02    -0.8731E+02    -0.8732E+02    -0.8733E+02    -0.8734E+02    -0.8734E+02    -0.8734E+02    -0.8734E+02
    -0.8719E+02    -0.8719E+02    -0.8718E+02    -0.8716E+02    -0.8714E+02    -0.8710E+02    -0.8706E+02    -0.8701E+02    -0.8695E+02    -0.8688E+02    -0.8679E+02    -0.8669E+02    -0.8658E+02    -0.8645E+02    -0.8629E+02    -0.8612E+02    -0.8592E+02    -0.8569E+02    -0.8542E+02    -0.8512E+02    -0.8477E+02    -0.8437E+02    -0.8392E+02    -0.8340E+02    -0.8281E+02    -0.8213E+02    -0.8136E+02    -0.8048E+02    -0.7948E+02    -0.7835E+02    -0.7708E+02    -0.7566E+02    -0.7409E+02    -0.7236E+02    -0.7048E+02    -0.6847E+02    -0.6635E+02    -0.6414E+02    -0.6189E+02    -0.5963E+02    -0.5741E+02    -0.5527E+02    -0.5327E+02    -0.5143E+02    -0.4980E+02    -0.4841E+02    -0.4731E+02    -0.4650E+02    -0.4601E+02    -0.4584E+02    -0.4601E+02    -0.4651E+02    -0.4732E+02    -0.4843E+02    -0.4982E+02    -0.5145E+02    -0.5329E+02    -0.5531E+02    -0.5745E+02    -0.5967E+02    -0.6193E+02    -0.6418E+02    -0.6639E+02    -0.6851E+02    -0.7052E+02    -0.7240E+02    -0.7413E+02    -0.7570E+02    -0.7712E+02    -0.7839E+02    -0.7952E+02    -0.8052E+02    -0.8140E+02    -0.8217E+02    -0.8284E+02    -0.8344E+02    -0.8395E+02    -0.8441E+02    -0.8480E+02    -0.8515E+02    -0.8545E+02    -0.8572E+02    -0.8595E+02    -0.8615E+02    -0.8632E+02    -0.8648E+02    -0.8661E+02    -0.8672E+02    -0.8682E+02    -0.8690E+02    -0.8697E+02    -0.8703E+02    -0.8708E+02    -0.8713E+02    -0.8716E+02    -0.8719E+02    -0.8721E+02    -0.8722E+02    -0.8723E+02    -0.8723E+02
    -0.8709E+02    -0.8709E+02    -0.8708E+02    -0.8705E+02    -0.8701E+02    -0.8696E+02    -0.8690E+02    -0.8683E+02    -0.8675E+02    -0.8666E+02    -0.8656E+02    -0.8644E+02    -0.8631E+02    -0.8616E+02    -0.8599E+02    -0.8580E+02    -0.8559E+02    -0.8535E+02    -0.8508E+02    -0.8478E+02    -0.8444E+02    -0.8405E+02    -0.8362E+02    -0.8314E+02    -0.8260E+02    -0.8200E+02    -0.8132E+02    -0.8056E+02    -0.7972E+02    -0.7878E+02    -0.7774E+02    -0.7659E+02    -0.7534E+02    -0.7398E+02    -0.7253E+02    -0.7098E+02    -0.6936E+02    -0.6768E+02    -0.6598E+02    -0.6427E+02    -0.6259E+02    -0.6098E+02    -0.5946E+02    -0.5807E+02    -0.5684E+02    -0.5579E+02    -0.5495E+02    -0.5434E+02    -0.5397E+02    -0.5385E+02    -0.5397E+02    -0.5435E+02    -0.5496E+02    -0.5581E+02    -0.5686E+02    -0.5809E+02    -0.5948E+02    -0.6100E+02    -0.6262E+02    -0.6430E+02    -0.6601E+02    -0.6772E+02    -0.6939E+02    -0.7101E+02    -0.7256E+02    -0.7402E+02    -0.7537E+02    -0.7662E+02    -0.7777E+02    -0.7881E+02    -0.7975E+02    -0.8059E+02    -0.8135E+02    -0.8202E+02    -0.8263E+02    -0.8317E+02    -0.8365E+02    -0.8408E+02    -0.8446E+02    -0.8480E+02    -0.8510E+02    -0.8537E+02    -0.8561E+02    -0.8582E+02    -0.8601E+02    -0.8617E+02    -0.8632E+02    -0.8645E+02    -0.8657E+02    -0.8667E+02    -0.8676E+02    -0.8684E+02    -0.8691E+02    -0.8697E+02    -0.8702E+02    -0.8706E+02    -0.8710E+02    -0.8712E+02    -0.8713E+02    -0.8713E+02
    -0.8701E+02    -0.8701E+02    -0.8699E+02    -0.8695E+02    -0.8690E+02    -0.8684E+02    -0.8677E+02    -0.8669E+02    -0.8659E+02    -0.8649E+02    -0.8637E+02    -0.8624E+02    -0.8609E+02    -0.8593E+02    -0.8575E+02    -0.8556E+02    -0.8534E+02    -0.8510E+02    -0.8483E+02    -0.8453E+02    -0.8421E+02    -0.8385E+02    -0.8345E+02    -0.8300E+02    -0.8252E+02    -0.8198E+02    -0.8139E+02    -0.8074E+02    -0.8002E+02    -0.7924E+02    -0.7839E+02    -0.7747E+02    -0.7648E+02    -0.7542E+02    -0.7429E+02    -0.7310E+02    -0.7187E+02    -0.7061E+02    -0.6933E+02    -0.6805E+02    -0.6680E+02    -0.6560E+02    -0.6448E+02    -0.6344E+02    -0.6253E+02    -0.6175E+02    -0.6112E+02    -0.6067E+02    -0.6039E+02    -0.6030E+02    -0.6040E+02    -0.6067E+02    -0.6113E+02    -0.6176E+02    -0.6254E+02    -0.6346E+02    -0.6449E+02    -0.6562E+02    -0.6682E+02    -0.6808E+02    -0.6935E+02    -0.7063E+02    -0.7190E+02    -0.7313E+02    -0.7431E+02    -0.7544E+02    -0.7650E+02    -0.7749E+02    -0.7842E+02    -0.7927E+02    -0.8004E+02    -0.8076E+02    -0.8141E+02    -0.8200E+02    -0.8254E+02    -0.8302E+02    -0.8346E+02    -0.8386E+02    -0.8422E+02    -0.8455E+02    -0.8484E+02    -0.8511E+02    -0.8535E+02    -0.8556E+02    -0.8576E+02    -0.8594E+02    -0.8610E+02    -0.8624E+02    -0.8637E+02    -0.8649E+02    -0.8659E+02    -0.8669E+02    -0.8677E+02    -0.8684E+02    -0.8691E+02    -0.8696E+02    -0.8700E+02    -0.8703E+02    -0.8705E+02    -0.8705E+02
    -0.8694E+02    -0.8694E+02    -0.8692E+02    -0.8688E+02    -0.8682E+02    -0.8675E+02    -0.8667E+02    -0.8657E+02    -0.8647E+02    -0.8635E+02    -0.8623E+02    -0.8608E+02    -0.8593E+02    -0.8576E+02    -0.8558E+02    -0.8538E+02    -0.8516E+02    -0.8492E+02    -0.8466E+02    -0.8438E+02    -0.8407E+02    -0.8373E+02    -0.8336E+02    -0.8296E+02    -0.8252E+02    -0.8205E+02    -0.8153E+02    -0.8098E+02    -0.8037E+02    -0.7973E+02    -0.7903E+02    -0.7828E+02    -0.7749E+02    -0.7666E+02    -0.7578E+02    -0.7487E+02    -0.7394E+02    -0.7298E+02    -0.7203E+02    -0.7108E+02    -0.7015E+02    -0.6926E+02    -0.6843E+02    -0.6768E+02    -0.6700E+02    -0.6643E+02    -0.6598E+02    -0.6564E+02    -0.6544E+02    -0.6537E+02    -0.6544E+02    -0.6565E+02    -0.6598E+02    -0.6644E+02    -0.6701E+02    -0.6769E+02    -0.6845E+02    -0.6928E+02    -0.7016E+02    -0.7109E+02    -0.7204E+02    -0.7300E+02    -0.7395E+02    -0.7489E+02    -0.7580E+02    -0.7667E+02    -0.7751E+02    -0.7830E+02    -0.7904E+02    -0.7974E+02    -0.8039E+02    -0.8099E+02    -0.8155E+02    -0.8206E+02    -0.8253E+02    -0.8297E+02    -0.8337E+02    -0.8374E+02    -0.8407E+02    -0.8438E+02    -0.8466E+02    -0.8492E+02    -0.8516E+02    -0.8538E+02    -0.8557E+02    -0.8576E+02    -0.8592E+02    -0.8607E+02    -0.8621E+02    -0.8634E+02    -0.8646E+02    -0.8656E+02    -0.8665E+02    -0.8674E+02    -0.8681E+02    -0.8687E+02    -0.8693E+02    -0.8696E+02    -0.8698E+02    -0.8698E+02
    -0.8689E+02    -0.8689E+02    -0.8686E+02    -0.8682E+02    -0.8675E+02    -0.8668E+02    -0.8659E+02    -0.8649E+02    -0.8638E+02    -0.8625E+02    -0.8612E+02    -0.8597E+02    -0.8581E+02    -0.8564E+02    -0.8546E+02    -0.8526E+02    -0.8505E+02    -0.8481E+02    -0.8456E+02    -0.8429E+02    -0.8400E+02    -0.8369E+02    -0.8335E+02    -0.8299E+02    -0.8260E+02    -0.8218E+02    -0.8173E+02    -0.8126E+02    -0.8075E+02    -0.8020E+02    -0.7963E+02    -0.7902E+02    -0.7839E+02    -0.7773E+02    -0.7704E+02    -0.7634E+02    -0.7562E+02    -0.7489E+02    -0.7417E+02    -0.7346E+02    -0.7278E+02    -0.7212E+02    -0.7151E+02    -0.7095E+02    -0.7046E+02    -0.7005E+02    -0.6971E+02    -0.6947E+02    -0.6932E+02    -0.6928E+02    -0.6933E+02    -0.6947E+02    -0.6972E+02    -0.7005E+02    -0.7047E+02    -0.7096E+02    -0.7152E+02    -0.7213E+02    -0.7278E+02    -0.7347E+02    -0.7418E+02    -0.7490E+02    -0.7563E+02    -0.7635E+02    -0.7705E+02    -0.7774E+02    -0.7840E+02    -0.7903E+02    -0.7964E+02    -0.8021E+02    -0.8075E+02    -0.8126E+02    -0.8174E+02    -0.8219E+02    -0.8260E+02    -0.8299E+02    -0.8335E+02    -0.8369E+02    -0.8400E+02    -0.8429E+02    -0.8456E+02    -0.8480E+02    -0.8503E+02    -0.8525E+02    -0.8545E+02    -0.8563E+02    -0.8580E+02    -0.8595E+02    -0.8610E+02    -0.8623E+02    -0.8635E+02    -0.8646E+02    -0.8657E+02    -0.8666E+02    -0.8674E+02    -0.8681E+02    -0.8687E+02    -0.8691E+02    -0.8693E+02    -0.8693E+02
    -0.8685E+02    -0.8685E+02    -0.8682E+02    -0.8677E+02    -0.8671E+02    -0.8663E+02    -0.8653E+02    -0.8643E+02    -0.8631E+02    -0.8618E+02    -0.8605E+02    -0.8590E+02    -0.8574E+02    -0.8557E+02    -0.8539E+02    -0.8519E+02    -0.8498E+02    -0.8476E+02    -0.8452E+02    -0.8427E+02    -0.8400E+02    -0.8371E+02    -0.8340E+02    -0.8308E+02    -0.8273E+02    -0.8236E+02    -0.8197E+02    -0.8156E+02    -0.8113E+02    -0.8067E+02    -0.8019E+02    -0.7970E+02    -0.7918E+02    -0.7865E+02    -0.7811E+02    -0.7755E+02    -0.7700E+02    -0.7644E+02    -0.7589E+02    -0.7535E+02    -0.7484E+02    -0.7435E+02    -0.7389E+02    -0.7348E+02    -0.7312E+02    -0.7281E+02    -0.7257E+02    -0.7239E+02    -0.7229E+02    -0.7225E+02    -0.7229E+02    -0.7239E+02    -0.7257E+02    -0.7282E+02    -0.7312E+02    -0.7348E+02    -0.7390E+02    -0.7435E+02    -0.7484E+02    -0.7536E+02    -0.7589E+02    -0.7644E+02    -0.7700E+02    -0.7756E+02    -0.7811E+02    -0.7865E+02    -0.7918E+02    -0.7970E+02    -0.8019E+02    -0.8067E+02    -0.8112E+02    -0.8156E+02    -0.8197E+02    -0.8236E+02    -0.8272E+02    -0.8307E+02    -0.8339E+02    -0.8370E+02    -0.8399E+02    -0.8426E+02    -0.8451E+02    -0.8474E+02    -0.8496E+02    -0.8517E+02    -0.8536E+02    -0.8554E+02    -0.8571E+02    -0.8587E+02    -0.8602E+02    -0.8615E+02    -0.8628E+02    -0.8640E+02    -0.8650E+02    -0.8660E+02    -0.8669E+02    -0.8676E+02    -0.8682E+02    -0.8687E+02    -0.8689E+02    -0.8689E+02
    -0.8682E+02    -0.8682E+02    -0.8679E+02    -0.8674E+02    -0.8668E+02    -0.8659E+02    -0.8650E+02    -0.8639E+02    -0.8627E+02    -0.8614E+02    -0.8600E+02    -0.8585E+02    -0.8570E+02    -0.8553E+02    -0.8535E+02    -0.8516E+02    -0.8496E+02    -0.8475E+02    -0.8453E+02    -0.8429E+02    -0.8404E+02    -0.8378E+02    -0.8350E+02    -0.8320E+02    -0.8289E+02    -0.8257E+02    -0.8223E+02    -0.8187E+02    -0.8150E+02    -0.8112E+02    -0.8072E+02    -0.8031E+02    -0.7988E+02    -0.7945E+02    -0.7902E+02    -0.7858E+02    -0.7814E+02    -0.7770E+02    -0.7728E+02    -0.7686E+02    -0.7647E+02    -0.7610E+02    -0.7575E+02    -0.7545E+02    -0.7518E+02    -0.7495E+02    -0.7477E+02    -0.7463E+02    -0.7455E+02    -0.7453E+02    -0.7455E+02    -0.7463E+02    -0.7477E+02    -0.7495E+02    -0.7518E+02    -0.7545E+02    -0.7576E+02    -0.7610E+02    -0.7647E+02    -0.7686E+02    -0.7728E+02    -0.7770E+02    -0.7814E+02    -0.7858E+02    -0.7902E+02    -0.7945E+02    -0.7988E+02    -0.8030E+02    -0.8071E+02    -0.8111E+02    -0.8150E+02    -0.8186E+02    -0.8222E+02    -0.8256E+02    -0.8288E+02    -0.8319E+02    -0.8348E+02    -0.8376E+02    -0.8402E+02    -0.8427E+02    -0.8451E+02    -0.8473E+02    -0.8494E+02    -0.8513E+02    -0.8532E+02    -0.8550E+02    -0.8566E+02    -0.8582E+02    -0.8596E+02    -0.8610E+02    -0.8623E+02    -0.8635E+02    -0.8646E+02    -0.8656E+02    -0.8665E+02    -0.8673E+02    -0.8679E+02    -0.8684E+02    -0.8686E+02    -0.8686E+02
    -0.8681E+02    -0.8681E+02    -0.8678E+02    -0.8673E+02    -0.8666E+02    -0.8657E+02    -0.8648E+02    -0.8637E+02    -0.8625E+02    -0.8612E+02    -0.8598E+02    -0.8584E+02    -0.8568E+02    -0.8552E+02    -0.8535E+02    -0.8517E+02    -0.8498E+02    -0.8478E+02    -0.8457E+02    -0.8435E+02    -0.8412E+02    -0.8388E+02    -0.8362E+02    -0.8336E+02    -0.8308E+02    -0.8280E+02    -0.8250E+02    -0.8219E+02    -0.8187E+02    -0.8154E+02    -0.8121E+02    -0.8086E+02    -0.8051E+02    -0.8016E+02    -0.7980E+02    -0.7945E+02    -0.7910E+02    -0.7875E+02    -0.7842E+02    -0.7809E+02    -0.7778E+02    -0.7750E+02    -0.7723E+02    -0.7700E+02    -0.7679E+02    -0.7662E+02    -0.7648E+02    -0.7638E+02    -0.7632E+02    -0.7630E+02    -0.7632E+02    -0.7638E+02    -0.7648E+02    -0.7662E+02    -0.7679E+02    -0.7700E+02    -0.7723E+02    -0.7750E+02    -0.7778E+02    -0.7809E+02    -0.7841E+02    -0.7875E+02    -0.7909E+02    -0.7944E+02    -0.7980E+02    -0.8015E+02    -0.8051E+02    -0.8085E+02    -0.8120E+02    -0.8153E+02    -0.8186E+02    -0.8218E+02    -0.8248E+02    -0.8278E+02    -0.8307E+02    -0.8334E+02    -0.8360E+02    -0.8385E+02    -0.8409E+02    -0.8432E+02    -0.8454E+02    -0.8475E+02    -0.8495E+02    -0.8513E+02    -0.8531E+02    -0.8548E+02    -0.8564E+02    -0.8580E+02    -0.8594E+02    -0.8608E+02    -0.8620E+02    -0.8632E+02    -0.8643E+02    -0.8654E+02    -0.8663E+02    -0.8671E+02    -0.8677E+02    -0.8682E+02    -0.8684E+02    -0.8684E+02
    -0.8680E+02    -0.8680E+02    -0.8677E+02    -0.8672E+02    -0.8665E+02    -0.8657E+02    -0.8647E+02    -0.8636E+02    -0.8624E+02    -0.8612E+02    -0.8598E+02    -0.8584E+02    -0.8569E+02    -0.8554E+02    -0.8537E+02    -0.8520E+02    -0.8502E+02    -0.8483E+02    -0.8464E+02    -0.8443E+02    -0.8422E+02    -0.8400E+02    -0.8377E+02    -0.8353E+02    -0.8329E+02    -0.8303E+02    -0.8277E+02    -0.8250E+02    -0.8223E+02    -0.8195E+02    -0.8166E+02    -0.8137E+02    -0.8108E+02    -0.8079E+02    -0.8049E+02    -0.8020E+02    -0.7992E+02    -0.7964E+02    -0.7937E+02    -0.7911E+02    -0.7887E+02    -0.7864E+02    -0.7843E+02    -0.7825E+02    -0.7809E+02    -0.7795E+02    -0.7785E+02    -0.7777E+02    -0.7772E+02    -0.7771E+02    -0.7772E+02    -0.7777E+02    -0.7784E+02    -0.7795E+02    -0.7809E+02    -0.7825E+02    -0.7843E+02    -0.7864E+02    -0.7886E+02    -0.7910E+02    -0.7936E+02    -0.7963E+02    -0.7991E+02    -0.8019E+02    -0.8048E+02    -0.8078E+02    -0.8107E+02    -0.8136E+02    -0.8165E+02    -0.8193E+02    -0.8221E+02    -0.8249E+02    -0.8276E+02    -0.8302E+02    -0.8327E+02    -0.8351E+02    -0.8375E+02    -0.8397E+02    -0.8419E+02    -0.8440E+02    -0.8460E+02    -0.8480E+02    -0.8498E+02    -0.8516E+02    -0.8533E+02    -0.8549E+02    -0.8565E+02    -0.8580E+02    -0.8594E+02    -0.8607E+02    -0.8620E+02    -0.8631E+02    -0.8642E+02    -0.8653E+02    -0.8662E+02    -0.8670E+02    -0.8676E+02    -0.8681E+02    -0.8684E+02    -0.8684E+02
    -0.8680E+02    -0.8680E+02    -0.8677E+02    -0.8672E+02    -0.8665E+02    -0.8657E+02    -0.8648E+02    -0.8637E+02    -0.8625E+02    -0.8613E+02    -0.8600E+02    -0.8586E+02    -0.8572E+02    -0.8557E+02    -0.8541E+02    -0.8525E+02    -0.8508E+02    -0.8491E+02    -0.8473E+02    -0.8454E+02    -0.8434E+02    -0.8414E+02    -0.8394E+02    -0.8372E+02    -0.8350E+02    -0.8328E+02    -0.8305E+02    -0.8281E+02    -0.8257E+02    -0.8233E+02    -0.8209E+02    -0.8184E+02    -0.8159E+02    -0.8134E+02    -0.8110E+02    -0.8086E+02    -0.8062E+02    -0.8040E+02    -0.8018E+02    -0.7997E+02    -0.7977E+02    -0.7959E+02    -0.7943E+02    -0.7928E+02    -0.7915E+02    -0.7904E+02    -0.7896E+02    -0.7890E+02    -0.7886E+02    -0.7885E+02    -0.7886E+02    -0.7890E+02    -0.7896E+02    -0.7904E+02    -0.7915E+02    -0.7927E+02    -0.7942E+02    -0.7959E+02    -0.7977E+02    -0.7996E+02    -0.8017E+02    -0.8039E+02    -0.8062E+02    -0.8085E+02    -0.8109E+02    -0.8133E+02    -0.8158E+02    -0.8182E+02    -0.8207E+02    -0.8231E+02    -0.8255E+02    -0.8279E+02    -0.8303E+02    -0.8325E+02    -0.8348E+02    -0.8370E+02    -0.8391E+02    -0.8411E+02    -0.8431E+02    -0.8450E+02    -0.8469E+02    -0.8487E+02    -0.8504E+02    -0.8521E+02    -0.8537E+02    -0.8552E+02    -0.8567E+02    -0.8581E+02    -0.8595E+02    -0.8608E+02    -0.8620E+02    -0.8632E+02    -0.8643E+02    -0.8653E+02    -0.8662E+02    -0.8669E+02    -0.8676E+02    -0.8681E+02    -0.8683E+02    -0.8683E+02
    -0.8681E+02    -0.8681E+02    -0.8678E+02    -0.8673E+02    -0.8666E+02    -0.8658E+02    -0.8649E+02    -0.8639E+02    -0.8628E+02    -0.8616E+02    -0.8603E+02    -0.8590E+02    -0.8576E+02    -0.8562E+02    -0.8547E+02    -0.8532E+02    -0.8516E+02    -0.8500E+02    -0.8483E+02    -0.8466E+02    -0.8448E+02    -0.8430E+02    -0.8411E+02    -0.8392E+02    -0.8372E+02    -0.8352E+02    -0.8332E+02    -0.8311E+02    -0.8290E+02    -0.8269E+02    -0.8248E+02    -0.8227E+02    -0.8206E+02    -0.8185E+02    -0.8164E+02    -0.8144E+02    -0.8125E+02    -0.8106E+02    -0.8088E+02    -0.8070E+02    -0.8054E+02    -0.8040E+02    -0.8026E+02    -0.8014E+02    -0.8004E+02    -0.7995E+02    -0.7989E+02    -0.7984E+02    -0.7981E+02    -0.7980E+02    -0.7981E+02    -0.7983E+02    -0.7988E+02    -0.7995E+02    -0.8004E+02    -0.8014E+02    -0.8026E+02    -0.8039E+02    -0.8054E+02    -0.8070E+02    -0.8087E+02    -0.8105E+02    -0.8123E+02    -0.8143E+02    -0.8163E+02    -0.8183E+02    -0.8204E+02    -0.8225E+02    -0.8246E+02    -0.8267E+02    -0.8288E+02    -0.8309E+02    -0.8329E+02    -0.8349E+02    -0.8369E+02    -0.8389E+02    -0.8408E+02    -0.8426E+02    -0.8444E+02    -0.8462E+02    -0.8479E+02    -0.8496E+02    -0.8512E+02    -0.8527E+02    -0.8543E+02    -0.8557E+02    -0.8571E+02    -0.8585E+02    -0.8598E+02    -0.8610E+02    -0.8622E+02    -0.8633E+02    -0.8644E+02    -0.8654E+02    -0.8662E+02    -0.8670E+02    -0.8677E+02    -0.8681E+02    -0.8684E+02    -0.8684E+02
    -0.8682E+02    -0.8682E+02    -0.8679E+02    -0.8675E+02    -0.8668E+02    -0.8660E+02    -0.8651E+02    -0.8641E+02    -0.8631E+02    -0.8619E+02    -0.8607E+02    -0.8595E+02    -0.8582E+02    -0.8568E+02    -0.8554E+02    -0.8540E+02    -0.8525E+02    -0.8510E+02    -0.8495E+02    -0.8479E+02    -0.8462E+02    -0.8446E+02    -0.8429E+02    -0.8411E+02    -0.8394E+02    -0.8376E+02    -0.8358E+02    -0.8340E+02    -0.8321E+02    -0.8303E+02    -0.8285E+02    -0.8267E+02    -0.8248E+02    -0.8231E+02    -0.8213E+02    -0.8196E+02    -0.8180E+02    -0.8164E+02    -0.8149E+02    -0.8134E+02    -0.8121E+02    -0.8109E+02    -0.8098E+02    -0.8088E+02    -0.8079E+02    -0.8072E+02    -0.8067E+02    -0.8063E+02    -0.8060E+02    -0.8060E+02    -0.8060E+02    -0.8063E+02    -0.8067E+02    -0.8072E+02    -0.8079E+02    -0.8087E+02    -0.8097E+02    -0.8108E+02    -0.8120E+02    -0.8133E+02    -0.8147E+02    -0.8163E+02    -0.8178E+02    -0.8195E+02    -0.8212E+02    -0.8229E+02    -0.8247E+02    -0.8265E+02    -0.8283E+02    -0.8301E+02    -0.8319E+02    -0.8337E+02    -0.8355E+02    -0.8373E+02    -0.8391E+02    -0.8408E+02    -0.8425E+02    -0.8442E+02    -0.8459E+02    -0.8475E+02    -0.8490E+02    -0.8506E+02    -0.8521E+02    -0.8535E+02    -0.8549E+02    -0.8563E+02    -0.8576E+02    -0.8589E+02    -0.8602E+02    -0.8614E+02    -0.8625E+02    -0.8636E+02    -0.8646E+02    -0.8655E+02    -0.8664E+02    -0.8671E+02    -0.8678E+02    -0.8682E+02    -0.8685E+02    -0.8685E+02
    -0.8684E+02    -0.8684E+02    -0.8681E+02    -0.8676E+02    -0.8670E+02    -0.8663E+02    -0.8654E+02    -0.8644E+02    -0.8634E+02    -0.8623E+02    -0.8612E+02    -0.8600E+02    -0.8588E+02    -0.8575E+02    -0.8562E+02    -0.8549E+02    -0.8535E+02    -0.8521E+02    -0.8507E+02    -0.8492E+02    -0.8477E+02    -0.8462E+02    -0.8447E+02    -0.8431E+02    -0.8415E+02    -0.8399E+02    -0.8383E+02    -0.8367E+02    -0.8351E+02    -0.8335E+02    -0.8319E+02    -0.8303E+02    -0.8287E+02    -0.8272E+02    -0.8257E+02    -0.8243E+02    -0.8229E+02    -0.8215E+02    -0.8202E+02    -0.8190E+02    -0.8179E+02    -0.8169E+02    -0.8160E+02    -0.8152E+02    -0.8145E+02    -0.8139E+02    -0.8134E+02    -0.8131E+02    -0.8129E+02    -0.8128E+02    -0.8129E+02    -0.8131E+02    -0.8134E+02    -0.8138E+02    -0.8144E+02    -0.8151E+02    -0.8159E+02    -0.8168E+02    -0.8178E+02    -0.8189E+02    -0.8201E+02    -0.8214E+02    -0.8227E+02    -0.8241E+02    -0.8256E+02    -0.8270E+02    -0.8286E+02    -0.8301E+02    -0.8317E+02    -0.8333E+02    -0.8349E+02    -0.8365E+02    -0.8380E+02    -0.8396E+02    -0.8412E+02    -0.8428E+02    -0.8443E+02    -0.8458E+02    -0.8473E+02    -0.8488E+02    -0.8502E+02    -0.8516E+02    -0.8530E+02    -0.8544E+02    -0.8557E+02    -0.8570E+02    -0.8582E+02    -0.8595E+02    -0.8606E+02    -0.8618E+02    -0.8629E+02    -0.8639E+02    -0.8649E+02    -0.8658E+02    -0.8666E+02    -0.8673E+02    -0.8679E+02    -0.8684E+02    -0.8686E+02    -0.8686E+02
    -0.8686E+02    -0.8686E+02    -0.8683E+02    -0.8679E+02    -0.8673E+02    -0.8665E+02    -0.8657E+02    -0.8648E+02    -0.8638E+02    -0.8628E+02    -0.8617E+02    -0.8606E+02    -0.8595E+02    -0.8583E+02    -0.8570E+02    -0.8558E+02    -0.8545E+02    -0.8532E+02    -0.8519E+02    -0.8506E+02    -0.8492E+02    -0.8478E+02    -0.8464E+02    -0.8450E+02    -0.8436E+02    -0.8422E+02    -0.8408E+02    -0.8393E+02    -0.8379E+02    -0.8365E+02    -0.8351E+02    -0.8337E+02    -0.8323E+02    -0.8310E+02    -0.8297E+02    -0.8285E+02    -0.8273E+02    -0.8261E+02    -0.8250E+02    -0.8240E+02    -0.8231E+02    -0.8222E+02    -0.8214E+02    -0.8207E+02    -0.8202E+02    -0.8197E+02    -0.8193E+02    -0.8190E+02    -0.8188E+02    -0.8188E+02    -0.8188E+02    -0.8190E+02    -0.8192E+02    -0.8196E+02    -0.8201E+02    -0.8207E+02    -0.8214E+02    -0.8221E+02    -0.8230E+02    -0.8239E+02    -0.8249E+02    -0.8260E+02    -0.8271E+02    -0.8283E+02    -0.8296E+02    -0.8308E+02    -0.8321E+02    -0.8335E+02    -0.8349E+02    -0.8362E+02    -0.8376E+02    -0.8391E+02    -0.8405E+02    -0.8419E+02    -0.8433E+02    -0.8447E+02    -0.8461E+02    -0.8474E+02    -0.8488E+02    -0.8501E+02    -0.8515E+02    -0.8528E+02    -0.8541E+02    -0.8553E+02    -0.8565E+02    -0.8577E+02    -0.8589E+02    -0.8601E+02    -0.8612E+02    -0.8622E+02    -0.8633E+02    -0.8643E+02    -0.8652E+02    -0.8661E+02    -0.8668E+02    -0.8675E+02    -0.8681E+02    -0.8685E+02    -0.8688E+02    -0.8688E+02
    -0.8688E+02    -0.8688E+02    -0.8685E+02    -0.8681E+02    -0.8675E+02    -0.8668E+02    -0.8661E+02    -0.8652E+02    -0.8643E+02    -0.8633E+02    -0.8623E+02    -0.8612E+02    -0.8602E+02    -0.8591E+02    -0.8579E+02    -0.8568E+02    -0.8556E+02    -0.8544E+02    -0.8532E+02    -0.8519E+02    -0.8507E+02    -0.8494E+02    -0.8482E+02    -0.8469E+02    -0.8456E+02    -0.8443E+02    -0.8431E+02    -0.8418E+02    -0.8405E+02    -0.8393E+02    -0.8381E+02    -0.8368E+02    -0.8357E+02    -0.8345E+02    -0.8334E+02    -0.8323E+02    -0.8313E+02    -0.8303E+02    -0.8293E+02    -0.8285E+02    -0.8277E+02    -0.8269E+02    -0.8263E+02    -0.8257E+02    -0.8252E+02    -0.8248E+02    -0.8244E+02    -0.8242E+02    -0.8240E+02    -0.8240E+02    -0.8240E+02    -0.8242E+02    -0.8244E+02    -0.8247E+02    -0.8251E+02    -0.8256E+02    -0.8262E+02    -0.8268E+02    -0.8276E+02    -0.8283E+02    -0.8292E+02    -0.8301E+02    -0.8311E+02    -0.8321E+02    -0.8332E+02    -0.8343E+02    -0.8355E+02    -0.8366E+02    -0.8378E+02    -0.8390E+02    -0.8403E+02    -0.8415E+02    -0.8428E+02    -0.8440E+02    -0.8453E+02    -0.8466E+02    -0.8478E+02    -0.8491E+02    -0.8503E+02    -0.8515E+02    -0.8527E+02    -0.8539E+02    -0.8551E+02    -0.8563E+02    -0.8574E+02    -0.8585E+02    -0.8596E+02    -0.8607E+02    -0.8617E+02    -0.8627E+02    -0.8637E+02    -0.8647E+02    -0.8655E+02    -0.8664E+02    -0.8671E+02    -0.8678E+02    -0.8683E+02    -0.8687E+02    -0.8690E+02    -0.8690E+02
    -0.8690E+02    -0.8690E+02    -0.8688E+02    -0.8684E+02    -0.8678E+02    -0.8672E+02    -0.8664E+02    -0.8656E+02    -0.8647E+02    -0.8638E+02    -0.8629E+02    -0.8619E+02    -0.8609E+02    -0.8599E+02    -0.8588E+02    -0.8577E+02    -0.8566E+02    -0.8555E+02    -0.8544E+02    -0.8533E+02    -0.8521E+02    -0.8510E+02    -0.8499E+02    -0.8487E+02    -0.8476E+02    -0.8464E+02    -0.8453E+02    -0.8441E+02    -0.8430E+02    -0.8419E+02    -0.8408E+02    -0.8398E+02    -0.8387E+02    -0.8377E+02    -0.8367E+02    -0.8358E+02    -0.8349E+02    -0.8340E+02    -0.8332E+02    -0.8325E+02    -0.8318E+02    -0.8311E+02    -0.8306E+02    -0.8301E+02    -0.8296E+02    -0.8293E+02    -0.8290E+02    -0.8288E+02    -0.8287E+02    -0.8286E+02    -0.8287E+02    -0.8288E+02    -0.8290E+02    -0.8292E+02    -0.8296E+02    -0.8300E+02    -0.8305E+02    -0.8310E+02    -0.8317E+02    -0.8323E+02    -0.8331E+02    -0.8339E+02    -0.8347E+02    -0.8356E+02    -0.8365E+02    -0.8375E+02    -0.8385E+02    -0.8395E+02    -0.8406E+02    -0.8417E+02    -0.8428E+02    -0.8439E+02    -0.8450E+02    -0.8461E+02    -0.8472E+02    -0.8484E+02    -0.8495E+02    -0.8506E+02    -0.8518E+02    -0.8529E+02    -0.8540E+02    -0.8551E+02    -0.8562E+02    -0.8572E+02    -0.8583E+02    -0.8593E+02    -0.8604E+02    -0.8614E+02    -0.8623E+02    -0.8633E+02    -0.8642E+02    -0.8651E+02    -0.8659E+02    -0.8667E+02    -0.8674E+02    -0.8680E+02    -0.8686E+02    -0.8690E+02    -0.8692E+02    -0.8692E+02
    -0.8692E+02    -0.8692E+02    -0.8690E+02    -0.8686E+02    -0.8681E+02    -0.8675E+02    -0.8668E+02    -0.8660E+02    -0.8652E+02    -0.8644E+02    -0.8635E+02    -0.8626E+02    -0.8616E+02    -0.8607E+02    -0.8597E+02    -0.8587E+02    -0.8577E+02    -0.8567E+02    -0.8556E+02    -0.8546E+02    -0.8536E+02    -0.8525E+02    -0.8515E+02    -0.8505E+02    -0.8494E+02    -0.8484E+02    -0.8474E+02    -0.8464E+02    -0.8454E+02    -0.8444E+02    -0.8434E+02    -0.8425E+02    -0.8415E+02    -0.8406E+02    -0.8398E+02    -0.8390E+02    -0.8382E+02    -0.8374E+02    -0.8367E+02    -0.8361E+02    -0.8355E+02    -0.8349E+02    -0.8344E+02    -0.8340E+02    -0.8336E+02    -0.8333E+02    -0.8331E+02    -0.8329E+02    -0.8328E+02    -0.8328E+02    -0.8328E+02    -0.8329E+02    -0.8331E+02    -0.8333E+02    -0.8336E+02    -0.8339E+02    -0.8344E+02    -0.8348E+02    -0.8354E+02    -0.8360E+02    -0.8366E+02    -0.8373E+02    -0.8380E+02    -0.8388E+02    -0.8396E+02    -0.8405E+02    -0.8413E+02    -0.8422E+02    -0.8432E+02    -0.8441E+02    -0.8451E+02    -0.8461E+02    -0.8471E+02    -0.8481E+02    -0.8491E+02    -0.8501E+02    -0.8511E+02    -0.8522E+02    -0.8532E+02    -0.8542E+02    -0.8552E+02    -0.8562E+02    -0.8572E+02    -0.8582E+02    -0.8592E+02    -0.8602E+02    -0.8611E+02    -0.8620E+02    -0.8630E+02    -0.8638E+02    -0.8647E+02    -0.8655E+02    -0.8663E+02    -0.8670E+02    -0.8677E+02    -0.8683E+02    -0.8688E+02    -0.8692E+02    -0.8694E+02    -0.8694E+02
    -0.8695E+02    -0.8695E+02    -0.8693E+02    -0.8689E+02    -0.8684E+02    -0.8678E+02    -0.8672E+02    -0.8665E+02    -0.8657E+02    -0.8649E+02    -0.8641E+02    -0.8632E+02    -0.8624E+02    -0.8615E+02    -0.8606E+02    -0.8596E+02    -0.8587E+02    -0.8578E+02    -0.8568E+02    -0.8559E+02    -0.8550E+02    -0.8540E+02    -0.8531E+02    -0.8521E+02    -0.8512E+02    -0.8503E+02    -0.8493E+02    -0.8484E+02    -0.8475E+02    -0.8467E+02    -0.8458E+02    -0.8450E+02    -0.8442E+02    -0.8434E+02    -0.8426E+02    -0.8419E+02    -0.8412E+02    -0.8406E+02    -0.8399E+02    -0.8394E+02    -0.8388E+02    -0.8384E+02    -0.8379E+02    -0.8376E+02    -0.8373E+02    -0.8370E+02    -0.8368E+02    -0.8366E+02    -0.8365E+02    -0.8365E+02    -0.8365E+02    -0.8366E+02    -0.8367E+02    -0.8369E+02    -0.8372E+02    -0.8375E+02    -0.8379E+02    -0.8383E+02    -0.8387E+02    -0.8393E+02    -0.8398E+02    -0.8404E+02    -0.8411E+02    -0.8417E+02    -0.8424E+02    -0.8432E+02    -0.8440E+02    -0.8448E+02    -0.8456E+02    -0.8464E+02    -0.8473E+02    -0.8482E+02    -0.8491E+02    -0.8500E+02    -0.8509E+02    -0.8518E+02    -0.8527E+02    -0.8536E+02    -0.8546E+02    -0.8555E+02    -0.8564E+02    -0.8574E+02    -0.8583E+02    -0.8592E+02    -0.8601E+02    -0.8610E+02    -0.8619E+02    -0.8627E+02    -0.8636E+02    -0.8644E+02    -0.8652E+02    -0.8660E+02    -0.8667E+02    -0.8674E+02    -0.8680E+02    -0.8686E+02    -0.8691E+02    -0.8694E+02    -0.8696E+02    -0.8696E+02
    -0.8697E+02    -0.8697E+02    -0.8695E+02    -0.8692E+02    -0.8687E+02    -0.8682E+02    -0.8676E+02    -0.8669E+02    -0.8662E+02    -0.8655E+02    -0.8647E+02    -0.8639E+02    -0.8631E+02    -0.8623E+02    -0.8614E+02    -0.8606E+02    -0.8597E+02    -0.8589E+02    -0.8580E+02    -0.8572E+02    -0.8563E+02    -0.8554E+02    -0.8546E+02    -0.8537E+02    -0.8529E+02    -0.8521E+02    -0.8512E+02    -0.8504E+02    -0.8496E+02    -0.8488E+02    -0.8481E+02    -0.8473E+02    -0.8466E+02    -0.8459E+02    -0.8452E+02    -0.8446E+02    -0.8440E+02    -0.8434E+02    -0.8429E+02    -0.8424E+02    -0.8419E+02    -0.8415E+02    -0.8411E+02    -0.8408E+02    -0.8405E+02    -0.8403E+02    -0.8401E+02    -0.8400E+02    -0.8399E+02    -0.8399E+02    -0.8399E+02    -0.8400E+02    -0.8401E+02    -0.8403E+02    -0.8405E+02    -0.8407E+02    -0.8411E+02    -0.8414E+02    -0.8418E+02    -0.8423E+02    -0.8428E+02    -0.8433E+02    -0.8438E+02    -0.8444E+02    -0.8451E+02    -0.8457E+02    -0.8464E+02    -0.8471E+02    -0.8478E+02    -0.8486E+02    -0.8494E+02    -0.8501E+02    -0.8509E+02    -0.8518E+02    -0.8526E+02    -0.8534E+02    -0.8542E+02    -0.8551E+02    -0.8559E+02    -0.8568E+02    -0.8576E+02    -0.8585E+02    -0.8593E+02    -0.8601E+02    -0.8610E+02    -0.8618E+02    -0.8626E+02    -0.8634E+02    -0.8642E+02    -0.8650E+02    -0.8657E+02    -0.8664E+02    -0.8671E+02    -0.8678E+02    -0.8684E+02    -0.8689E+02    -0.8693E+02    -0.8696E+02    -0.8698E+02    -0.8698E+02
    -0.8699E+02    -0.8699E+02    -0.8698E+02    -0.8695E+02    -0.8690E+02    -0.8685E+02    -0.8680E+02    -0.8673E+02    -0.8667E+02    -0.8660E+02    -0.8653E+02    -0.8646E+02    -0.8638E+02    -0.8630E+02    -0.8623E+02    -0.8615E+02    -0.8607E+02    -0.8599E+02    -0.8592E+02    -0.8584E+02    -0.8576E+02    -0.8568E+02    -0.8560E+02    -0.8553E+02    -0.8545E+02    -0.8537E+02    -0.8530E+02    -0.8523E+02    -0.8516E+02    -0.8509E+02    -0.8502E+02    -0.8495E+02    -0.8489E+02    -0.8483E+02    -0.8477E+02    -0.8471E+02    -0.8466E+02    -0.8461E+02    -0.8456E+02    -0.8451E+02    -0.8447E+02    -0.8444E+02    -0.8441E+02    -0.8438E+02    -0.8435E+02    -0.8433E+02    -0.8432E+02    -0.8430E+02    -0.8430E+02    -0.8429E+02    -0.8430E+02    -0.8430E+02    -0.8431E+02    -0.8433E+02    -0.8435E+02    -0.8437E+02    -0.8440E+02    -0.8443E+02    -0.8446E+02    -0.8450E+02    -0.8455E+02    -0.8459E+02    -0.8464E+02    -0.8469E+02    -0.8475E+02    -0.8481E+02    -0.8487E+02    -0.8493E+02    -0.8500E+02    -0.8506E+02    -0.8513E+02    -0.8520E+02    -0.8527E+02    -0.8535E+02    -0.8542E+02    -0.8549E+02    -0.8557E+02    -0.8565E+02    -0.8572E+02    -0.8580E+02    -0.8588E+02    -0.8595E+02    -0.8603E+02    -0.8611E+02    -0.8618E+02    -0.8626E+02    -0.8633E+02    -0.8641E+02    -0.8648E+02    -0.8655E+02    -0.8662E+02    -0.8669E+02    -0.8675E+02    -0.8681E+02    -0.8687E+02    -0.8692E+02    -0.8696E+02    -0.8699E+02    -0.8701E+02    -0.8701E+02
    -0.8702E+02    -0.8702E+02    -0.8700E+02    -0.8697E+02    -0.8693E+02    -0.8689E+02    -0.8683E+02    -0.8678E+02    -0.8672E+02    -0.8665E+02    -0.8659E+02    -0.8652E+02    -0.8645E+02    -0.8638E+02    -0.8631E+02    -0.8624E+02    -0.8617E+02    -0.8610E+02    -0.8602E+02    -0.8595E+02    -0.8588E+02    -0.8581E+02    -0.8574E+02    -0.8567E+02    -0.8560E+02    -0.8553E+02    -0.8547E+02    -0.8540E+02    -0.8534E+02    -0.8528E+02    -0.8522E+02    -0.8516E+02    -0.8510E+02    -0.8504E+02    -0.8499E+02    -0.8494E+02    -0.8489E+02    -0.8485E+02    -0.8481E+02    -0.8477E+02    -0.8473E+02    -0.8470E+02    -0.8467E+02    -0.8465E+02    -0.8463E+02    -0.8461E+02    -0.8460E+02    -0.8458E+02    -0.8458E+02    -0.8458E+02    -0.8458E+02    -0.8458E+02    -0.8459E+02    -0.8461E+02    -0.8462E+02    -0.8464E+02    -0.8467E+02    -0.8469E+02    -0.8473E+02    -0.8476E+02    -0.8480E+02    -0.8484E+02    -0.8488E+02    -0.8493E+02    -0.8498E+02    -0.8503E+02    -0.8508E+02    -0.8514E+02    -0.8519E+02    -0.8525E+02    -0.8532E+02    -0.8538E+02    -0.8544E+02    -0.8551E+02    -0.8557E+02    -0.8564E+02    -0.8571E+02    -0.8578E+02    -0.8585E+02    -0.8592E+02    -0.8599E+02    -0.8606E+02    -0.8613E+02    -0.8620E+02    -0.8627E+02    -0.8634E+02    -0.8641E+02    -0.8647E+02    -0.8654E+02    -0.8661E+02    -0.8667E+02    -0.8673E+02    -0.8679E+02    -0.8685E+02    -0.8690E+02    -0.8695E+02    -0.8698E+02    -0.8701E+02    -0.8703E+02    -0.8703E+02
    -0.8704E+02    -0.8704E+02    -0.8703E+02    -0.8700E+02    -0.8696E+02    -0.8692E+02    -0.8687E+02    -0.8682E+02    -0.8676E+02    -0.8670E+02    -0.8664E+02    -0.8658E+02    -0.8652E+02    -0.8645E+02    -0.8639E+02    -0.8632E+02    -0.8626E+02    -0.8619E+02    -0.8613E+02    -0.8606E+02    -0.8600E+02    -0.8594E+02    -0.8587E+02    -0.8581E+02    -0.8575E+02    -0.8569E+02    -0.8563E+02    -0.8557E+02    -0.8551E+02    -0.8546E+02    -0.8540E+02    -0.8535E+02    -0.8530E+02    -0.8525E+02    -0.8520E+02    -0.8516E+02    -0.8512E+02    -0.8508E+02    -0.8504E+02    -0.8501E+02    -0.8497E+02    -0.8495E+02    -0.8492E+02    -0.8490E+02    -0.8488E+02    -0.8486E+02    -0.8485E+02    -0.8484E+02    -0.8484E+02    -0.8484E+02    -0.8484E+02    -0.8484E+02    -0.8485E+02    -0.8486E+02    -0.8488E+02    -0.8489E+02    -0.8491E+02    -0.8494E+02    -0.8497E+02    -0.8500E+02    -0.8503E+02    -0.8506E+02    -0.8510E+02    -0.8514E+02    -0.8519E+02    -0.8523E+02    -0.8528E+02    -0.8533E+02    -0.8538E+02    -0.8543E+02    -0.8549E+02    -0.8554E+02    -0.8560E+02    -0.8566E+02    -0.8572E+02    -0.8578E+02    -0.8584E+02    -0.8590E+02    -0.8597E+02    -0.8603E+02    -0.8609E+02    -0.8616E+02    -0.8622E+02    -0.8629E+02    -0.8635E+02    -0.8641E+02    -0.8648E+02    -0.8654E+02    -0.8660E+02    -0.8666E+02    -0.8672E+02    -0.8678E+02    -0.8683E+02    -0.8688E+02    -0.8693E+02    -0.8697E+02    -0.8701E+02    -0.8703E+02    -0.8705E+02    -0.8705E+02
    -0.8706E+02    -0.8706E+02    -0.8705E+02    -0.8703E+02    -0.8699E+02    -0.8695E+02    -0.8691E+02    -0.8686E+02    -0.8681E+02    -0.8675E+02    -0.8670E+02    -0.8664E+02    -0.8658E+02    -0.8653E+02    -0.8647E+02    -0.8641E+02    -0.8635E+02    -0.8629E+02    -0.8623E+02    -0.8617E+02    -0.8611E+02    -0.8606E+02    -0.8600E+02    -0.8594E+02    -0.8589E+02    -0.8583E+02    -0.8578E+02    -0.8573E+02    -0.8567E+02    -0.8562E+02    -0.8558E+02    -0.8553E+02    -0.8548E+02    -0.8544E+02    -0.8540E+02    -0.8536E+02    -0.8532E+02    -0.8529E+02    -0.8526E+02    -0.8523E+02    -0.8520E+02    -0.8517E+02    -0.8515E+02    -0.8513E+02    -0.8511E+02    -0.8510E+02    -0.8509E+02    -0.8508E+02    -0.8508E+02    -0.8507E+02    -0.8508E+02    -0.8508E+02    -0.8509E+02    -0.8510E+02    -0.8511E+02    -0.8513E+02    -0.8514E+02    -0.8517E+02    -0.8519E+02    -0.8522E+02    -0.8524E+02    -0.8528E+02    -0.8531E+02    -0.8535E+02    -0.8538E+02    -0.8542E+02    -0.8547E+02    -0.8551E+02    -0.8556E+02    -0.8560E+02    -0.8565E+02    -0.8570E+02    -0.8575E+02    -0.8581E+02    -0.8586E+02    -0.8591E+02    -0.8597E+02    -0.8603E+02    -0.8608E+02    -0.8614E+02    -0.8620E+02    -0.8626E+02    -0.8631E+02    -0.8637E+02    -0.8643E+02    -0.8649E+02    -0.8655E+02    -0.8660E+02    -0.8666E+02    -0.8672E+02    -0.8677E+02    -0.8682E+02    -0.8687E+02    -0.8692E+02    -0.8696E+02    -0.8700E+02    -0.8703E+02    -0.8706E+02    -0.8707E+02    -0.8707E+02
    -0.8709E+02    -0.8709E+02    -0.8707E+02    -0.8705E+02    -0.8702E+02    -0.8698E+02    -0.8694E+02    -0.8690E+02    -0.8685E+02    -0.8680E+02    -0.8675E+02    -0.8670E+02    -0.8665E+02    -0.8660E+02    -0.8654E+02    -0.8649E+02    -0.8643E+02    -0.8638E+02    -0.8633E+02    -0.8627E+02    -0.8622E+02    -0.8617E+02    -0.8612E+02    -0.8607E+02    -0.8602E+02    -0.8597E+02    -0.8592E+02    -0.8587E+02    -0.8583E+02    -0.8578E+02    -0.8574E+02    -0.8570E+02    -0.8566E+02    -0.8562E+02    -0.8558E+02    -0.8555E+02    -0.8552E+02    -0.8549E+02    -0.8546E+02    -0.8543E+02    -0.8541E+02    -0.8538E+02    -0.8536E+02    -0.8535E+02    -0.8533E+02    -0.8532E+02    -0.8531E+02    -0.8530E+02    -0.8530E+02    -0.8530E+02    -0.8530E+02    -0.8530E+02    -0.8531E+02    -0.8532E+02    -0.8533E+02    -0.8534E+02    -0.8536E+02    -0.8538E+02    -0.8540E+02    -0.8542E+02    -0.8545E+02    -0.8547E+02    -0.8550E+02    -0.8554E+02    -0.8557E+02    -0.8561E+02    -0.8564E+02    -0.8568E+02    -0.8572E+02    -0.8576E+02    -0.8581E+02    -0.8585E+02    -0.8590E+02    -0.8595E+02    -0.8599E+02    -0.8604E+02    -0.8609E+02    -0.8614E+02    -0.8619E+02    -0.8624E+02    -0.8630E+02    -0.8635E+02    -0.8640E+02    -0.8645E+02    -0.8651E+02    -0.8656E+02    -0.8661E+02    -0.8666E+02    -0.8672E+02    -0.8677E+02    -0.8682E+02    -0.8686E+02    -0.8691E+02    -0.8695E+02    -0.8699E+02    -0.8703E+02    -0.8706E+02    -0.8708E+02    -0.8709E+02    -0.8709E+02
    -0.8711E+02    -0.8711E+02    -0.8710E+02    -0.8708E+02    -0.8705E+02    -0.8702E+02    -0.8698E+02    -0.8694E+02    -0.8690E+02    -0.8685E+02    -0.8680E+02    -0.8676E+02    -0.8671E+02    -0.8666E+02    -0.8661E+02    -0.8657E+02    -0.8652E+02    -0.8647E+02    -0.8642E+02    -0.8637E+02    -0.8633E+02    -0.8628E+02    -0.8623E+02    -0.8619E+02    -0.8614E+02    -0.8610E+02    -0.8606E+02    -0.8601E+02    -0.8597E+02    -0.8593E+02    -0.8590E+02    -0.8586E+02    -0.8582E+02    -0.8579E+02    -0.8576E+02    -0.8573E+02    -0.8570E+02    -0.8567E+02    -0.8564E+02    -0.8562E+02    -0.8560E+02    -0.8558E+02    -0.8556E+02    -0.8555E+02    -0.8554E+02    -0.8552E+02    -0.8552E+02    -0.8551E+02    -0.8551E+02    -0.8550E+02    -0.8551E+02    -0.8551E+02    -0.8551E+02    -0.8552E+02    -0.8553E+02    -0.8554E+02    -0.8556E+02    -0.8557E+02    -0.8559E+02    -0.8561E+02    -0.8564E+02    -0.8566E+02    -0.8569E+02    -0.8571E+02    -0.8574E+02    -0.8578E+02    -0.8581E+02    -0.8584E+02    -0.8588E+02    -0.8592E+02    -0.8596E+02    -0.8599E+02    -0.8604E+02    -0.8608E+02    -0.8612E+02    -0.8616E+02    -0.8621E+02    -0.8625E+02    -0.8630E+02    -0.8635E+02    -0.8639E+02    -0.8644E+02    -0.8649E+02    -0.8653E+02    -0.8658E+02    -0.8663E+02    -0.8668E+02    -0.8672E+02    -0.8677E+02    -0.8682E+02    -0.8686E+02    -0.8691E+02    -0.8695E+02    -0.8699E+02    -0.8702E+02    -0.8705E+02    -0.8708E+02    -0.8710E+02    -0.8711E+02    -0.8711E+02
    -0.8713E+02    -0.8713E+02    -0.8712E+02    -0.8710E+02    -0.8707E+02    -0.8705E+02    -0.8701E+02    -0.8698E+02    -0.8694E+02    -0.8690E+02    -0.8686E+02    -0.8681E+02    -0.8677E+02    -0.8673E+02    -0.8668E+02    -0.8664E+02    -0.8660E+02    -0.8655E+02    -0.8651E+02    -0.8647E+02    -0.8643E+02    -0.8638E+02    -0.8634E+02    -0.8630E+02    -0.8626E+02    -0.8622E+02    -0.8619E+02    -0.8615E+02    -0.8611E+02    -0.8608E+02    -0.8604E+02    -0.8601E+02    -0.8598E+02    -0.8595E+02    -0.8592E+02    -0.8589E+02    -0.8587E+02    -0.8584E+02    -0.8582E+02    -0.8580E+02    -0.8578E+02    -0.8577E+02    -0.8575E+02    -0.8574E+02    -0.8573E+02    -0.8572E+02    -0.8571E+02    -0.8570E+02    -0.8570E+02    -0.8570E+02    -0.8570E+02    -0.8570E+02    -0.8571E+02    -0.8571E+02    -0.8572E+02    -0.8573E+02    -0.8574E+02    -0.8576E+02    -0.8578E+02    -0.8579E+02    -0.8581E+02    -0.8583E+02    -0.8586E+02    -0.8588E+02    -0.8591E+02    -0.8594E+02    -0.8597E+02    -0.8600E+02    -0.8603E+02    -0.8606E+02    -0.8610E+02    -0.8613E+02    -0.8617E+02    -0.8620E+02    -0.8624E+02    -0.8628E+02    -0.8632E+02    -0.8636E+02    -0.8640E+02    -0.8644E+02    -0.8648E+02    -0.8653E+02    -0.8657E+02    -0.8661E+02    -0.8665E+02    -0.8670E+02    -0.8674E+02    -0.8678E+02    -0.8682E+02    -0.8687E+02    -0.8691E+02    -0.8695E+02    -0.8698E+02    -0.8702E+02    -0.8705E+02    -0.8708E+02    -0.8711E+02    -0.8712E+02    -0.8713E+02    -0.8713E+02
    -0.8715E+02    -0.8715E+02    -0.8714E+02    -0.8712E+02    -0.8710E+02    -0.8707E+02    -0.8704E+02    -0.8701E+02    -0.8698E+02    -0.8694E+02    -0.8690E+02    -0.8687E+02    -0.8683E+02    -0.8679E+02    -0.8675E+02    -0.8671E+02    -0.8667E+02    -0.8663E+02    -0.8660E+02    -0.8656E+02    -0.8652E+02    -0.8648E+02    -0.8645E+02    -0.8641E+02    -0.8638E+02    -0.8634E+02    -0.8631E+02    -0.8628E+02    -0.8624E+02    -0.8621E+02    -0.8618E+02    -0.8615E+02    -0.8613E+02    -0.8610E+02    -0.8608E+02    -0.8605E+02    -0.8603E+02    -0.8601E+02    -0.8599E+02    -0.8597E+02    -0.8595E+02    -0.8594E+02    -0.8593E+02    -0.8591E+02    -0.8591E+02    -0.8590E+02    -0.8589E+02    -0.8589E+02    -0.8588E+02    -0.8588E+02    -0.8588E+02    -0.8588E+02    -0.8589E+02    -0.8589E+02    -0.8590E+02    -0.8591E+02    -0.8592E+02    -0.8593E+02    -0.8595E+02    -0.8596E+02    -0.8598E+02    -0.8600E+02    -0.8602E+02    -0.8604E+02    -0.8606E+02    -0.8609E+02    -0.8611E+02    -0.8614E+02    -0.8617E+02    -0.8620E+02    -0.8623E+02    -0.8626E+02    -0.8629E+02    -0.8632E+02    -0.8636E+02    -0.8639E+02    -0.8643E+02    -0.8646E+02    -0.8650E+02    -0.8654E+02    -0.8657E+02    -0.8661E+02    -0.8665E+02    -0.8669E+02    -0.8672E+02    -0.8676E+02    -0.8680E+02    -0.8684E+02    -0.8688E+02    -0.8691E+02    -0.8695E+02    -0.8698E+02    -0.8702E+02    -0.8705E+02    -0.8708E+02    -0.8711E+02    -0.8713E+02    -0.8714E+02    -0.8715E+02    -0.8715E+02
    -0.8717E+02    -0.8717E+02    -0.8716E+02    -0.8715E+02    -0.8713E+02    -0.8710E+02    -0.8708E+02    -0.8705E+02    -0.8702E+02    -0.8698E+02    -0.8695E+02    -0.8692E+02    -0.8688E+02    -0.8685E+02    -0.8682E+02    -0.8678E+02    -0.8675E+02    -0.8671E+02    -0.8668E+02    -0.8665E+02    -0.8661E+02    -0.8658E+02    -0.8655E+02    -0.8652E+02    -0.8649E+02    -0.8646E+02    -0.8643E+02    -0.8640E+02    -0.8637E+02    -0.8634E+02    -0.8632E+02    -0.8629E+02    -0.8627E+02    -0.8624E+02    -0.8622E+02    -0.8620E+02    -0.8618E+02    -0.8616E+02    -0.8615E+02    -0.8613E+02    -0.8612E+02    -0.8610E+02    -0.8609E+02    -0.8608E+02    -0.8607E+02    -0.8607E+02    -0.8606E+02    -0.8606E+02    -0.8605E+02    -0.8605E+02    -0.8605E+02    -0.8606E+02    -0.8606E+02    -0.8606E+02    -0.8607E+02    -0.8608E+02    -0.8609E+02    -0.8610E+02    -0.8611E+02    -0.8613E+02    -0.8614E+02    -0.8616E+02    -0.8617E+02    -0.8619E+02    -0.8621E+02    -0.8623E+02    -0.8626E+02    -0.8628E+02    -0.8630E+02    -0.8633E+02    -0.8636E+02    -0.8638E+02    -0.8641E+02    -0.8644E+02    -0.8647E+02    -0.8650E+02    -0.8653E+02    -0.8656E+02    -0.8659E+02    -0.8663E+02    -0.8666E+02    -0.8669E+02    -0.8672E+02    -0.8676E+02    -0.8679E+02    -0.8683E+02    -0.8686E+02    -0.8689E+02    -0.8693E+02    -0.8696E+02    -0.8699E+02    -0.8702E+02    -0.8705E+02    -0.8708E+02    -0.8711E+02    -0.8713E+02    -0.8715E+02    -0.8716E+02    -0.8717E+02    -0.8717E+02
    -0.8719E+02    -0.8719E+02    -0.8718E+02    -0.8717E+02    -0.8715E+02    -0.8713E+02    -0.8711E+02    -0.8708E+02    -0.8705E+02    -0.8703E+02    -0.8700E+02    -0.8697E+02    -0.8694E+02    -0.8691E+02    -0.8688E+02    -0.8685E+02    -0.8682E+02    -0.8679E+02    -0.8676E+02    -0.8673E+02    -0.8670E+02    -0.8667E+02    -0.8664E+02    -0.8662E+02    -0.8659E+02    -0.8656E+02    -0.8654E+02    -0.8651E+02    -0.8649E+02    -0.8647E+02    -0.8644E+02    -0.8642E+02    -0.8640E+02    -0.8638E+02    -0.8636E+02    -0.8635E+02    -0.8633E+02    -0.8631E+02    -0.8630E+02    -0.8628E+02    -0.8627E+02    -0.8626E+02    -0.8625E+02    -0.8624E+02    -0.8624E+02    -0.8623E+02    -0.8622E+02    -0.8622E+02    -0.8622E+02    -0.8622E+02    -0.8622E+02    -0.8622E+02    -0.8622E+02    -0.8623E+02    -0.8623E+02    -0.8624E+02    -0.8625E+02    -0.8626E+02    -0.8627E+02    -0.8628E+02    -0.8629E+02    -0.8631E+02    -0.8632E+02    -0.8634E+02    -0.8635E+02    -0.8637E+02    -0.8639E+02    -0.8641E+02    -0.8643E+02    -0.8645E+02    -0.8648E+02    -0.8650E+02    -0.8653E+02    -0.8655E+02    -0.8658E+02    -0.8660E+02    -0.8663E+02    -0.8666E+02    -0.8668E+02    -0.8671E+02    -0.8674E+02    -0.8677E+02    -0.8680E+02    -0.8683E+02    -0.8686E+02    -0.8689E+02    -0.8692E+02    -0.8695E+02    -0.8697E+02    -0.8700E+02    -0.8703E+02    -0.8706E+02    -0.8709E+02    -0.8711E+02    -0.8713E+02    -0.8715E+02    -0.8717E+02    -0.8718E+02    -0.8719E+02    -0.8719E+02
    -0.8721E+02    -0.8721E+02    -0.8720E+02    -0.8719E+02    -0.8717E+02    -0.8716E+02    -0.8714E+02    -0.8711E+02    -0.8709E+02    -0.8707E+02    -0.8704E+02    -0.8702E+02    -0.8699E+02    -0.8696E+02    -0.8694E+02    -0.8691E+02    -0.8689E+02    -0.8686E+02    -0.8684E+02    -0.8681E+02    -0.8679E+02    -0.8676E+02    -0.8674E+02    -0.8671E+02    -0.8669E+02    -0.8667E+02    -0.8665E+02    -0.8663E+02    -0.8661E+02    -0.8659E+02    -0.8657E+02    -0.8655E+02    -0.8653E+02    -0.8651E+02    -0.8650E+02    -0.8648E+02    -0.8647E+02    -0.8645E+02    -0.8644E+02    -0.8643E+02    -0.8642E+02    -0.8641E+02    -0.8640E+02    -0.8639E+02    -0.8639E+02    -0.8638E+02    -0.8638E+02    -0.8638E+02    -0.8637E+02    -0.8637E+02    -0.8637E+02    -0.8637E+02    -0.8638E+02    -0.8638E+02    -0.8639E+02    -0.8639E+02    -0.8640E+02    -0.8641E+02    -0.8642E+02    -0.8642E+02    -0.8644E+02    -0.8645E+02    -0.8646E+02    -0.8647E+02    -0.8649E+02    -0.8650E+02    -0.8652E+02    -0.8654E+02    -0.8656E+02    -0.8658E+02    -0.8659E+02    -0.8661E+02    -0.8664E+02    -0.8666E+02    -0.8668E+02    -0.8670E+02    -0.8672E+02    -0.8675E+02    -0.8677E+02    -0.8680E+02    -0.8682E+02    -0.8684E+02    -0.8687E+02    -0.8689E+02    -0.8692E+02    -0.8695E+02    -0.8697E+02    -0.8700E+02    -0.8702E+02    -0.8705E+02    -0.8707E+02    -0.8710E+02    -0.8712E+02    -0.8714E+02    -0.8716E+02    -0.8718E+02    -0.8719E+02    -0.8720E+02    -0.8721E+02    -0.8721E+02
    -0.8723E+02    -0.8723E+02    -0.8722E+02    -0.8721E+02    -0.8720E+02    -0.8718E+02    -0.8716E+02    -0.8715E+02    -0.8713E+02    -0.8711E+02    -0.8708E+02    -0.8706E+02    -0.8704E+02    -0.8702E+02    -0.8700E+02    -0.8698E+02    -0.8695E+02    -0.8693E+02    -0.8691E+02    -0.8689E+02    -0.8687E+02    -0.8685E+02    -0.8683E+02    -0.8681E+02    -0.8679E+02    -0.8677E+02    -0.8675E+02    -0.8673E+02    -0.8672E+02    -0.8670E+02    -0.8668E+02    -0.8667E+02    -0.8665E+02    -0.8664E+02    -0.8662E+02    -0.8661E+02    -0.8660E+02    -0.8659E+02    -0.8658E+02    -0.8657E+02    -0.8656E+02    -0.8655E+02    -0.8655E+02    -0.8654E+02    -0.8653E+02    -0.8653E+02    -0.8653E+02    -0.8652E+02    -0.8652E+02    -0.8652E+02    -0.8652E+02    -0.8652E+02    -0.8652E+02    -0.8653E+02    -0.8653E+02    -0.8654E+02    -0.8654E+02    -0.8655E+02    -0.8656E+02    -0.8656E+02    -0.8657E+02    -0.8658E+02    -0.8659E+02    -0.8661E+02    -0.8662E+02    -0.8663E+02    -0.8665E+02    -0.8666E+02    -0.8667E+02    -0.8669E+02    -0.8671E+02    -0.8672E+02    -0.8674E+02    -0.8676E+02    -0.8678E+02    -0.8680E+02    -0.8682E+02    -0.8684E+02    -0.8686E+02    -0.8688E+02    -0.8690E+02    -0.8692E+02    -0.8694E+02    -0.8696E+02    -0.8698E+02    -0.8700E+02    -0.8702E+02    -0.8705E+02    -0.8707E+02    -0.8709E+02    -0.8711E+02    -0.8713E+02    -0.8715E+02    -0.8717E+02    -0.8718E+02    -0.8720E+02    -0.8721E+02    -0.8722E+02    -0.8723E+02    -0.8723E+02
    -0.8724E+02    -0.8724E+02    -0.8724E+02    -0.8723E+02    -0.8722E+02    -0.8721E+02    -0.8719E+02    -0.8718E+02    -0.8716E+02    -0.8714E+02    -0.8713E+02    -0.8711E+02    -0.8709E+02    -0.8707E+02    -0.8705E+02    -0.8704E+02    -0.8702E+02    -0.8700E+02    -0.8698E+02    -0.8696E+02    -0.8695E+02    -0.8693E+02    -0.8691E+02    -0.8690E+02    -0.8688E+02    -0.8687E+02    -0.8685E+02    -0.8684E+02    -0.8682E+02    -0.8681E+02    -0.8679E+02    -0.8678E+02    -0.8677E+02    -0.8676E+02    -0.8675E+02    -0.8674E+02    -0.8673E+02    -0.8672E+02    -0.8671E+02    -0.8670E+02    -0.8669E+02    -0.8669E+02    -0.8668E+02    -0.8668E+02    -0.8667E+02    -0.8667E+02    -0.8667E+02    -0.8666E+02    -0.8666E+02    -0.8666E+02    -0.8666E+02    -0.8666E+02    -0.8666E+02    -0.8667E+02    -0.8667E+02    -0.8667E+02    -0.8668E+02    -0.8668E+02    -0.8669E+02    -0.8670E+02    -0.8670E+02    -0.8671E+02    -0.8672E+02    -0.8673E+02    -0.8674E+02    -0.8675E+02    -0.8676E+02    -0.8678E+02    -0.8679E+02    -0.8680E+02    -0.8681E+02    -0.8683E+02    -0.8684E+02    -0.8686E+02    -0.8687E+02    -0.8689E+02    -0.8690E+02    -0.8692E+02    -0.8694E+02    -0.8695E+02    -0.8697E+02    -0.8699E+02    -0.8701E+02    -0.8702E+02    -0.8704E+02    -0.8706E+02    -0.8708E+02    -0.8709E+02    -0.8711E+02    -0.8713E+02    -0.8715E+02    -0.8716E+02    -0.8718E+02    -0.8720E+02    -0.8721E+02    -0.8722E+02    -0.8723E+02    -0.8724E+02    -0.8724E+02    -0.8724E+02
    -0.8726E+02    -0.8726E+02    -0.8726E+02    -0.8725E+02    -0.8724E+02    -0.8723E+02    -0.8722E+02    -0.8721E+02    -0.8719E+02    -0.8718E+02    -0.8717E+02    -0.8715E+02    -0.8714E+02    -0.8712E+02    -0.8711E+02    -0.8709E+02    -0.8708E+02    -0.8706E+02    -0.8705E+02    -0.8704E+02    -0.8702E+02    -0.8701E+02    -0.8700E+02    -0.8698E+02    -0.8697E+02    -0.8696E+02    -0.8695E+02    -0.8693E+02    -0.8692E+02    -0.8691E+02    -0.8690E+02    -0.8689E+02    -0.8688E+02    -0.8687E+02    -0.8686E+02    -0.8685E+02    -0.8685E+02    -0.8684E+02    -0.8683E+02    -0.8683E+02    -0.8682E+02    -0.8681E+02    -0.8681E+02    -0.8681E+02    -0.8680E+02    -0.8680E+02    -0.8680E+02    -0.8680E+02    -0.8680E+02    -0.8679E+02    -0.8679E+02    -0.8680E+02    -0.8680E+02    -0.8680E+02    -0.8680E+02    -0.8680E+02    -0.8681E+02    -0.8681E+02    -0.8682E+02    -0.8682E+02    -0.8683E+02    -0.8684E+02    -0.8684E+02    -0.8685E+02    -0.8686E+02    -0.8687E+02    -0.8688E+02    -0.8688E+02    -0.8689E+02    -0.8691E+02    -0.8692E+02    -0.8693E+02    -0.8694E+02    -0.8695E+02    -0.8696E+02    -0.8697E+02    -0.8699E+02    -0.8700E+02    -0.8701E+02    -0.8703E+02    -0.8704E+02    -0.8705E+02    -0.8707E+02    -0.8708E+02    -0.8710E+02    -0.8711E+02    -0.8713E+02    -0.8714E+02    -0.8715E+02    -0.8717E+02    -0.8718E+02    -0.8720E+02    -0.8721E+02    -0.8722E+02    -0.8723E+02    -0.8724E+02    -0.8725E+02    -0.8726E+02    -0.8726E+02    -0.8726E+02
    -0.8727E+02    -0.8727E+02    -0.8727E+02    -0.8727E+02    -0.8726E+02    -0.8725E+02    -0.8724E+02    -0.8723E+02    -0.8722E+02    -0.8721E+02    -0.8720E+02    -0.8719E+02    -0.8718E+02    -0.8717E+02    -0.8716E+02    -0.8715E+02    -0.8714E+02    -0.8712E+02    -0.8711E+02    -0.8710E+02    -0.8709E+02    -0.8708E+02    -0.8707E+02    -0.8706E+02    -0.8705E+02    -0.8704E+02    -0.8703E+02    -0.8702E+02    -0.8701E+02    -0.8701E+02    -0.8700E+02    -0.8699E+02    -0.8698E+02    -0.8698E+02    -0.8697E+02    -0.8696E+02    -0.8696E+02    -0.8695E+02    -0.8695E+02    -0.8694E+02    -0.8694E+02    -0.8693E+02    -0.8693E+02    -0.8693E+02    -0.8692E+02    -0.8692E+02    -0.8692E+02    -0.8692E+02    -0.8692E+02    -0.8692E+02    -0.8692E+02    -0.8692E+02    -0.8692E+02    -0.8692E+02    -0.8692E+02    -0.8692E+02    -0.8693E+02    -0.8693E+02    -0.8693E+02    -0.8694E+02    -0.8694E+02    -0.8695E+02    -0.8695E+02    -0.8696E+02    -0.8697E+02    -0.8697E+02    -0.8698E+02    -0.8699E+02    -0.8699E+02    -0.8700E+02    -0.8701E+02    -0.8702E+02    -0.8703E+02    -0.8704E+02    -0.8705E+02    -0.8705E+02    -0.8706E+02    -0.8707E+02    -0.8708E+02    -0.8710E+02    -0.8711E+02    -0.8712E+02    -0.8713E+02    -0.8714E+02    -0.8715E+02    -0.8716E+02    -0.8717E+02    -0.8718E+02    -0.8719E+02    -0.8720E+02    -0.8722E+02    -0.8723E+02    -0.8724E+02    -0.8724E+02    -0.8725E+02    -0.8726E+02    -0.8727E+02    -0.8727E+02    -0.8728E+02    -0.8728E+02
    -0.8729E+02    -0.8729E+02    -0.8728E+02    -0.8728E+02    -0.8728E+02    -0.8727E+02    -0.8726E+02    -0.8726E+02    -0.8725E+02    -0.8724E+02    -0.8723E+02    -0.8723E+02    -0.8722E+02    -0.8721E+02    -0.8720E+02    -0.8719E+02    -0.8718E+02    -0.8718E+02    -0.8717E+02    -0.8716E+02    -0.8715E+02    -0.8714E+02    -0.8714E+02    -0.8713E+02    -0.8712E+02    -0.8711E+02    -0.8711E+02    -0.8710E+02    -0.8709E+02    -0.8709E+02    -0.8708E+02    -0.8708E+02    -0.8707E+02    -0.8706E+02    -0.8706E+02    -0.8705E+02    -0.8705E+02    -0.8705E+02    -0.8704E+02    -0.8704E+02    -0.8703E+02    -0.8703E+02    -0.8703E+02    -0.8703E+02    -0.8703E+02    -0.8702E+02    -0.8702E+02    -0.8702E+02    -0.8702E+02    -0.8702E+02    -0.8702E+02    -0.8702E+02    -0.8702E+02    -0.8702E+02    -0.8702E+02    -0.8703E+02    -0.8703E+02    -0.8703E+02    -0.8703E+02    -0.8704E+02    -0.8704E+02    -0.8704E+02    -0.8705E+02    -0.8705E+02    -0.8706E+02    -0.8706E+02    -0.8707E+02    -0.8707E+02    -0.8708E+02    -0.8708E+02    -0.8709E+02    -0.8710E+02    -0.8710E+02    -0.8711E+02    -0.8712E+02    -0.8712E+02    -0.8713E+02    -0.8714E+02    -0.8715E+02    -0.8715E+02    -0.8716E+02    -0.8717E+02    -0.8718E+02    -0.8719E+02    -0.8719E+02    -0.8720E+02    -0.8721E+02    -0.8722E+02    -0.8723E+02    -0.8724E+02    -0.8724E+02    -0.8725E+02    -0.8726E+02    -0.8726E+02    -0.8727E+02    -0.8728E+02    -0.8728E+02    -0.8729E+02    -0.8729E+02    -0.8729E+02
    -0.8729E+02    -0.8729E+02    -0.8729E+02    -0.8729E+02    -0.8729E+02    -0.8728E+02    -0.8728E+02    -0.8727E+02    -0.8727E+02    -0.8726E+02    -0.8725E+02    -0.8725E+02    -0.8724E+02    -0.8724E+02    -0.8723E+02    -0.8722E+02    -0.8722E+02    -0.8721E+02    -0.8720E+02    -0.8720E+02    -0.8719E+02    -0.8719E+02    -0.8718E+02    -0.8717E+02    -0.8717E+02    -0.8716E+02    -0.8716E+02    -0.8715E+02    -0.8715E+02    -0.8714E+02    -0.8714E+02    -0.8713E+02    -0.8713E+02    -0.8712E+02    -0.8712E+02    -0.8712E+02    -0.8711E+02    -0.8711E+02    -0.8711E+02    -0.8710E+02    -0.8710E+02    -0.8710E+02    -0.8710E+02    -0.8710E+02    -0.8709E+02    -0.8709E+02    -0.8709E+02    -0.8709E+02    -0.8709E+02    -0.8709E+02    -0.8709E+02    -0.8709E+02    -0.8709E+02    -0.8709E+02    -0.8709E+02    -0.8709E+02    -0.8710E+02    -0.8710E+02    -0.8710E+02    -0.8710E+02    -0.8711E+02    -0.8711E+02    -0.8711E+02    -0.8711E+02    -0.8712E+02    -0.8712E+02    -0.8713E+02    -0.8713E+02    -0.8713E+02    -0.8714E+02    -0.8714E+02    -0.8715E+02    -0.8715E+02    -0.8716E+02    -0.8716E+02    -0.8717E+02    -0.8718E+02    -0.8718E+02    -0.8719E+02    -0.8719E+02    -0.8720E+02    -0.8721E+02    -0.8721E+02    -0.8722E+02    -0.8722E+02    -0.8723E+02    -0.8724E+02    -0.8724E+02    -0.8725E+02    -0.8726E+02    -0.8726E+02    -0.8727E+02    -0.8727E+02    -0.8728E+02    -0.8728E+02    -0.8729E+02    -0.8729E+02    -0.8729E+02    -0.8729E+02    -0.8729E+02
    -0.8729E+02    -0.8729E+02    -0.8729E+02    -0.8729E+02    -0.8729E+02    -0.8728E+02    -0.8728E+02    -0.8727E+02    -0.8727E+02    -0.8726E+02    -0.8725E+02    -0.8725E+02    -0.8724E+02    -0.8724E+02    -0.8723E+02    -0.8722E+02    -0.8722E+02    -0.8721E+02    -0.8720E+02    -0.8720E+02    -0.8719E+02    -0.8719E+02    -0.8718E+02    -0.8717E+02    -0.8717E+02    -0.8716E+02    -0.8716E+02    -0.8715E+02    -0.8715E+02    -0.8714E+02    -0.8714E+02    -0.8713E+02    -0.8713E+02    -0.8712E+02    -0.8712E+02    -0.8712E+02    -0.8711E+02    -0.8711E+02    -0.8711E+02    -0.8710E+02    -0.8710E+02    -0.8710E+02    -0.8710E+02    -0.8710E+02    -0.8709E+02    -0.8709E+02    -0.8709E+02    -0.8709E+02    -0.8709E+02    -0.8709E+02    -0.8709E+02    -0.8709E+02    -0.8709E+02    -0.8709E+02    -0.8709E+02    -0.8709E+02    -0.8710E+02    -0.8710E+02    -0.8710E+02    -0.8710E+02    -0.8711E+02    -0.8711E+02    -0.8711E+02    -0.8711E+02    -0.8712E+02    -0.8712E+02    -0.8713E+02    -0.8713E+02    -0.8713E+02    -0.8714E+02    -0.8714E+02    -0.8715E+02    -0.8715E+02    -0.8716E+02    -0.8716E+02    -0.8717E+02    -0.8718E+02    -0.8718E+02    -0.8719E+02    -0.8719E+02    -0.8720E+02    -0.8721E+02    -0.8721E+02    -0.8722E+02    -0.8722E+02    -0.8723E+02    -0.8724E+02    -0.8724E+02    -0.8725E+02    -0.8726E+02    -0.8726E+02    -0.8727E+02    -0.8727E+02    -0.8728E+02    -0.8728E+02    -0.8729E+02    -0.8729E+02    -0.8729E+02    -0.8729E+02    -0.8729E+02
