# Supplementary material for: Electrical Pacing of Cardiac Tissue Including Potassium Inward Rectification
Source: PLoS One. 2015 Jun 9;10(6):e0127837. doi: 10.1371/journal.pone.0127837 (PMC4461281; doi:10.1371/journal.pone.0127837)
Supplement: S1 Data — (ZIP) [file pone.0127837.s001.zip › All-Data/Fig4-Data/BDT281/Vm103.txt]

    -0.8733E+02    -0.8729E+02    -0.8729E+02    -0.8729E+02    -0.8728E+02    -0.8728E+02    -0.8727E+02    -0.8727E+02    -0.8726E+02    -0.8726E+02    -0.8725E+02    -0.8724E+02    -0.8724E+02    -0.8723E+02    -0.8722E+02    -0.8722E+02    -0.8721E+02    -0.8720E+02    -0.8719E+02    -0.8719E+02    -0.8718E+02    -0.8718E+02    -0.8717E+02    -0.8716E+02    -0.8716E+02    -0.8715E+02    -0.8714E+02    -0.8714E+02    -0.8713E+02    -0.8713E+02    -0.8712E+02    -0.8712E+02    -0.8711E+02    -0.8711E+02    -0.8710E+02    -0.8710E+02    -0.8710E+02    -0.8709E+02    -0.8709E+02    -0.8709E+02    -0.8708E+02    -0.8708E+02    -0.8708E+02    -0.8708E+02    -0.8708E+02    -0.8707E+02    -0.8707E+02    -0.8707E+02    -0.8707E+02    -0.8707E+02    -0.8707E+02    -0.8707E+02    -0.8707E+02    -0.8707E+02    -0.8708E+02    -0.8708E+02    -0.8708E+02    -0.8708E+02    -0.8708E+02    -0.8709E+02    -0.8709E+02    -0.8709E+02    -0.8710E+02    -0.8710E+02    -0.8710E+02    -0.8711E+02    -0.8711E+02    -0.8712E+02    -0.8712E+02    -0.8713E+02    -0.8713E+02    -0.8714E+02    -0.8714E+02    -0.8715E+02    -0.8715E+02    -0.8716E+02    -0.8716E+02    -0.8717E+02    -0.8718E+02    -0.8718E+02    -0.8719E+02    -0.8720E+02    -0.8720E+02    -0.8721E+02    -0.8722E+02    -0.8722E+02    -0.8723E+02    -0.8724E+02    -0.8724E+02    -0.8725E+02    -0.8726E+02    -0.8726E+02    -0.8727E+02    -0.8727E+02    -0.8728E+02    -0.8728E+02    -0.8729E+02    -0.8729E+02    -0.8729E+02    -0.8729E+02
    -0.8729E+02    -0.8729E+02    -0.8729E+02    -0.8729E+02    -0.8728E+02    -0.8728E+02    -0.8727E+02    -0.8727E+02    -0.8726E+02    -0.8726E+02    -0.8725E+02    -0.8724E+02    -0.8724E+02    -0.8723E+02    -0.8722E+02    -0.8722E+02    -0.8721E+02    -0.8720E+02    -0.8719E+02    -0.8719E+02    -0.8718E+02    -0.8718E+02    -0.8717E+02    -0.8716E+02    -0.8716E+02    -0.8715E+02    -0.8714E+02    -0.8714E+02    -0.8713E+02    -0.8713E+02    -0.8712E+02    -0.8712E+02    -0.8711E+02    -0.8711E+02    -0.8710E+02    -0.8710E+02    -0.8710E+02    -0.8709E+02    -0.8709E+02    -0.8709E+02    -0.8708E+02    -0.8708E+02    -0.8708E+02    -0.8708E+02    -0.8708E+02    -0.8707E+02    -0.8707E+02    -0.8707E+02    -0.8707E+02    -0.8707E+02    -0.8707E+02    -0.8707E+02    -0.8707E+02    -0.8707E+02    -0.8708E+02    -0.8708E+02    -0.8708E+02    -0.8708E+02    -0.8708E+02    -0.8709E+02    -0.8709E+02    -0.8709E+02    -0.8710E+02    -0.8710E+02    -0.8710E+02    -0.8711E+02    -0.8711E+02    -0.8712E+02    -0.8712E+02    -0.8713E+02    -0.8713E+02    -0.8714E+02    -0.8714E+02    -0.8715E+02    -0.8715E+02    -0.8716E+02    -0.8716E+02    -0.8717E+02    -0.8718E+02    -0.8718E+02    -0.8719E+02    -0.8720E+02    -0.8720E+02    -0.8721E+02    -0.8722E+02    -0.8722E+02    -0.8723E+02    -0.8724E+02    -0.8724E+02    -0.8725E+02    -0.8726E+02    -0.8726E+02    -0.8727E+02    -0.8727E+02    -0.8728E+02    -0.8728E+02    -0.8729E+02    -0.8729E+02    -0.8729E+02    -0.8729E+02
    -0.8728E+02    -0.8728E+02    -0.8728E+02    -0.8728E+02    -0.8727E+02    -0.8727E+02    -0.8726E+02    -0.8725E+02    -0.8724E+02    -0.8724E+02    -0.8723E+02    -0.8722E+02    -0.8721E+02    -0.8720E+02    -0.8719E+02    -0.8718E+02    -0.8717E+02    -0.8716E+02    -0.8716E+02    -0.8715E+02    -0.8714E+02    -0.8713E+02    -0.8712E+02    -0.8711E+02    -0.8711E+02    -0.8710E+02    -0.8709E+02    -0.8708E+02    -0.8708E+02    -0.8707E+02    -0.8706E+02    -0.8706E+02    -0.8705E+02    -0.8705E+02    -0.8704E+02    -0.8703E+02    -0.8703E+02    -0.8702E+02    -0.8702E+02    -0.8702E+02    -0.8701E+02    -0.8701E+02    -0.8701E+02    -0.8700E+02    -0.8700E+02    -0.8700E+02    -0.8700E+02    -0.8700E+02    -0.8700E+02    -0.8700E+02    -0.8700E+02    -0.8700E+02    -0.8700E+02    -0.8700E+02    -0.8700E+02    -0.8700E+02    -0.8701E+02    -0.8701E+02    -0.8701E+02    -0.8702E+02    -0.8702E+02    -0.8702E+02    -0.8703E+02    -0.8703E+02    -0.8704E+02    -0.8704E+02    -0.8705E+02    -0.8705E+02    -0.8706E+02    -0.8707E+02    -0.8707E+02    -0.8708E+02    -0.8709E+02    -0.8709E+02    -0.8710E+02    -0.8711E+02    -0.8712E+02    -0.8713E+02    -0.8713E+02    -0.8714E+02    -0.8715E+02    -0.8716E+02    -0.8717E+02    -0.8718E+02    -0.8719E+02    -0.8719E+02    -0.8720E+02    -0.8721E+02    -0.8722E+02    -0.8723E+02    -0.8724E+02    -0.8725E+02    -0.8725E+02    -0.8726E+02    -0.8727E+02    -0.8727E+02    -0.8728E+02    -0.8728E+02    -0.8728E+02    -0.8728E+02
    -0.8727E+02    -0.8727E+02    -0.8727E+02    -0.8726E+02    -0.8726E+02    -0.8725E+02    -0.8724E+02    -0.8723E+02    -0.8722E+02    -0.8721E+02    -0.8719E+02    -0.8718E+02    -0.8717E+02    -0.8716E+02    -0.8715E+02    -0.8713E+02    -0.8712E+02    -0.8711E+02    -0.8710E+02    -0.8709E+02    -0.8708E+02    -0.8706E+02    -0.8705E+02    -0.8704E+02    -0.8703E+02    -0.8702E+02    -0.8701E+02    -0.8700E+02    -0.8699E+02    -0.8698E+02    -0.8697E+02    -0.8697E+02    -0.8696E+02    -0.8695E+02    -0.8694E+02    -0.8694E+02    -0.8693E+02    -0.8692E+02    -0.8692E+02    -0.8691E+02    -0.8691E+02    -0.8690E+02    -0.8690E+02    -0.8690E+02    -0.8689E+02    -0.8689E+02    -0.8689E+02    -0.8689E+02    -0.8689E+02    -0.8689E+02    -0.8689E+02    -0.8689E+02    -0.8689E+02    -0.8689E+02    -0.8689E+02    -0.8689E+02    -0.8690E+02    -0.8690E+02    -0.8691E+02    -0.8691E+02    -0.8691E+02    -0.8692E+02    -0.8693E+02    -0.8693E+02    -0.8694E+02    -0.8695E+02    -0.8695E+02    -0.8696E+02    -0.8697E+02    -0.8698E+02    -0.8699E+02    -0.8700E+02    -0.8701E+02    -0.8702E+02    -0.8703E+02    -0.8704E+02    -0.8705E+02    -0.8706E+02    -0.8707E+02    -0.8708E+02    -0.8709E+02    -0.8710E+02    -0.8711E+02    -0.8713E+02    -0.8714E+02    -0.8715E+02    -0.8716E+02    -0.8717E+02    -0.8718E+02    -0.8720E+02    -0.8721E+02    -0.8722E+02    -0.8723E+02    -0.8724E+02    -0.8725E+02    -0.8726E+02    -0.8726E+02    -0.8727E+02    -0.8727E+02    -0.8727E+02
    -0.8725E+02    -0.8725E+02    -0.8725E+02    -0.8724E+02    -0.8723E+02    -0.8722E+02    -0.8721E+02    -0.8720E+02    -0.8718E+02    -0.8717E+02    -0.8715E+02    -0.8714E+02    -0.8712E+02    -0.8711E+02    -0.8709E+02    -0.8708E+02    -0.8706E+02    -0.8705E+02    -0.8703E+02    -0.8702E+02    -0.8700E+02    -0.8699E+02    -0.8697E+02    -0.8696E+02    -0.8694E+02    -0.8693E+02    -0.8692E+02    -0.8691E+02    -0.8689E+02    -0.8688E+02    -0.8687E+02    -0.8686E+02    -0.8685E+02    -0.8684E+02    -0.8683E+02    -0.8682E+02    -0.8681E+02    -0.8680E+02    -0.8680E+02    -0.8679E+02    -0.8678E+02    -0.8678E+02    -0.8677E+02    -0.8677E+02    -0.8676E+02    -0.8676E+02    -0.8676E+02    -0.8676E+02    -0.8676E+02    -0.8675E+02    -0.8676E+02    -0.8676E+02    -0.8676E+02    -0.8676E+02    -0.8676E+02    -0.8677E+02    -0.8677E+02    -0.8677E+02    -0.8678E+02    -0.8679E+02    -0.8679E+02    -0.8680E+02    -0.8681E+02    -0.8682E+02    -0.8682E+02    -0.8683E+02    -0.8684E+02    -0.8685E+02    -0.8686E+02    -0.8687E+02    -0.8689E+02    -0.8690E+02    -0.8691E+02    -0.8692E+02    -0.8694E+02    -0.8695E+02    -0.8696E+02    -0.8698E+02    -0.8699E+02    -0.8701E+02    -0.8702E+02    -0.8704E+02    -0.8705E+02    -0.8707E+02    -0.8708E+02    -0.8710E+02    -0.8711E+02    -0.8713E+02    -0.8714E+02    -0.8716E+02    -0.8717E+02    -0.8719E+02    -0.8720E+02    -0.8721E+02    -0.8723E+02    -0.8724E+02    -0.8725E+02    -0.8725E+02    -0.8726E+02    -0.8726E+02
    -0.8724E+02    -0.8724E+02    -0.8723E+02    -0.8722E+02    -0.8721E+02    -0.8720E+02    -0.8718E+02    -0.8717E+02    -0.8715E+02    -0.8713E+02    -0.8711E+02    -0.8709E+02    -0.8707E+02    -0.8705E+02    -0.8704E+02    -0.8702E+02    -0.8700E+02    -0.8698E+02    -0.8696E+02    -0.8694E+02    -0.8692E+02    -0.8690E+02    -0.8688E+02    -0.8687E+02    -0.8685E+02    -0.8683E+02    -0.8682E+02    -0.8680E+02    -0.8679E+02    -0.8677E+02    -0.8676E+02    -0.8674E+02    -0.8673E+02    -0.8672E+02    -0.8670E+02    -0.8669E+02    -0.8668E+02    -0.8667E+02    -0.8666E+02    -0.8665E+02    -0.8665E+02    -0.8664E+02    -0.8663E+02    -0.8663E+02    -0.8662E+02    -0.8662E+02    -0.8662E+02    -0.8661E+02    -0.8661E+02    -0.8661E+02    -0.8661E+02    -0.8661E+02    -0.8662E+02    -0.8662E+02    -0.8662E+02    -0.8663E+02    -0.8663E+02    -0.8664E+02    -0.8664E+02    -0.8665E+02    -0.8666E+02    -0.8667E+02    -0.8668E+02    -0.8669E+02    -0.8670E+02    -0.8671E+02    -0.8672E+02    -0.8674E+02    -0.8675E+02    -0.8676E+02    -0.8678E+02    -0.8679E+02    -0.8681E+02    -0.8682E+02    -0.8684E+02    -0.8686E+02    -0.8687E+02    -0.8689E+02    -0.8691E+02    -0.8693E+02    -0.8695E+02    -0.8696E+02    -0.8698E+02    -0.8700E+02    -0.8702E+02    -0.8704E+02    -0.8706E+02    -0.8708E+02    -0.8710E+02    -0.8712E+02    -0.8713E+02    -0.8715E+02    -0.8717E+02    -0.8719E+02    -0.8720E+02    -0.8721E+02    -0.8723E+02    -0.8723E+02    -0.8724E+02    -0.8724E+02
    -0.8722E+02    -0.8722E+02    -0.8721E+02    -0.8720E+02    -0.8719E+02    -0.8717E+02    -0.8715E+02    -0.8713E+02    -0.8711E+02    -0.8709E+02    -0.8707E+02    -0.8705E+02    -0.8702E+02    -0.8700E+02    -0.8697E+02    -0.8695E+02    -0.8693E+02    -0.8690E+02    -0.8688E+02    -0.8686E+02    -0.8684E+02    -0.8681E+02    -0.8679E+02    -0.8677E+02    -0.8675E+02    -0.8673E+02    -0.8671E+02    -0.8669E+02    -0.8667E+02    -0.8665E+02    -0.8664E+02    -0.8662E+02    -0.8660E+02    -0.8659E+02    -0.8657E+02    -0.8656E+02    -0.8655E+02    -0.8653E+02    -0.8652E+02    -0.8651E+02    -0.8650E+02    -0.8649E+02    -0.8649E+02    -0.8648E+02    -0.8647E+02    -0.8647E+02    -0.8647E+02    -0.8646E+02    -0.8646E+02    -0.8646E+02    -0.8646E+02    -0.8646E+02    -0.8646E+02    -0.8647E+02    -0.8647E+02    -0.8648E+02    -0.8648E+02    -0.8649E+02    -0.8650E+02    -0.8651E+02    -0.8652E+02    -0.8653E+02    -0.8654E+02    -0.8655E+02    -0.8657E+02    -0.8658E+02    -0.8660E+02    -0.8661E+02    -0.8663E+02    -0.8664E+02    -0.8666E+02    -0.8668E+02    -0.8670E+02    -0.8672E+02    -0.8674E+02    -0.8676E+02    -0.8678E+02    -0.8680E+02    -0.8682E+02    -0.8684E+02    -0.8687E+02    -0.8689E+02    -0.8691E+02    -0.8694E+02    -0.8696E+02    -0.8698E+02    -0.8700E+02    -0.8703E+02    -0.8705E+02    -0.8707E+02    -0.8710E+02    -0.8712E+02    -0.8714E+02    -0.8716E+02    -0.8718E+02    -0.8719E+02    -0.8721E+02    -0.8722E+02    -0.8722E+02    -0.8722E+02
    -0.8720E+02    -0.8720E+02    -0.8719E+02    -0.8718E+02    -0.8716E+02    -0.8714E+02    -0.8712E+02    -0.8710E+02    -0.8707E+02    -0.8705E+02    -0.8702E+02    -0.8700E+02    -0.8697E+02    -0.8694E+02    -0.8691E+02    -0.8688E+02    -0.8686E+02    -0.8683E+02    -0.8680E+02    -0.8678E+02    -0.8675E+02    -0.8672E+02    -0.8670E+02    -0.8667E+02    -0.8665E+02    -0.8662E+02    -0.8660E+02    -0.8658E+02    -0.8655E+02    -0.8653E+02    -0.8651E+02    -0.8649E+02    -0.8647E+02    -0.8645E+02    -0.8644E+02    -0.8642E+02    -0.8640E+02    -0.8639E+02    -0.8638E+02    -0.8636E+02    -0.8635E+02    -0.8634E+02    -0.8633E+02    -0.8632E+02    -0.8632E+02    -0.8631E+02    -0.8631E+02    -0.8630E+02    -0.8630E+02    -0.8630E+02    -0.8630E+02    -0.8630E+02    -0.8631E+02    -0.8631E+02    -0.8631E+02    -0.8632E+02    -0.8633E+02    -0.8634E+02    -0.8635E+02    -0.8636E+02    -0.8637E+02    -0.8638E+02    -0.8640E+02    -0.8641E+02    -0.8643E+02    -0.8644E+02    -0.8646E+02    -0.8648E+02    -0.8650E+02    -0.8652E+02    -0.8654E+02    -0.8656E+02    -0.8659E+02    -0.8661E+02    -0.8663E+02    -0.8666E+02    -0.8668E+02    -0.8671E+02    -0.8673E+02    -0.8676E+02    -0.8679E+02    -0.8681E+02    -0.8684E+02    -0.8687E+02    -0.8689E+02    -0.8692E+02    -0.8695E+02    -0.8697E+02    -0.8700E+02    -0.8703E+02    -0.8705E+02    -0.8708E+02    -0.8710E+02    -0.8713E+02    -0.8715E+02    -0.8717E+02    -0.8718E+02    -0.8720E+02    -0.8720E+02    -0.8720E+02
    -0.8718E+02    -0.8718E+02    -0.8717E+02    -0.8716E+02    -0.8714E+02    -0.8712E+02    -0.8709E+02    -0.8706E+02    -0.8704E+02    -0.8701E+02    -0.8698E+02    -0.8694E+02    -0.8691E+02    -0.8688E+02    -0.8685E+02    -0.8682E+02    -0.8678E+02    -0.8675E+02    -0.8672E+02    -0.8669E+02    -0.8666E+02    -0.8663E+02    -0.8660E+02    -0.8657E+02    -0.8654E+02    -0.8651E+02    -0.8648E+02    -0.8646E+02    -0.8643E+02    -0.8640E+02    -0.8638E+02    -0.8636E+02    -0.8633E+02    -0.8631E+02    -0.8629E+02    -0.8627E+02    -0.8625E+02    -0.8624E+02    -0.8622E+02    -0.8621E+02    -0.8619E+02    -0.8618E+02    -0.8617E+02    -0.8616E+02    -0.8615E+02    -0.8615E+02    -0.8614E+02    -0.8614E+02    -0.8613E+02    -0.8613E+02    -0.8613E+02    -0.8613E+02    -0.8614E+02    -0.8614E+02    -0.8615E+02    -0.8616E+02    -0.8617E+02    -0.8618E+02    -0.8619E+02    -0.8620E+02    -0.8621E+02    -0.8623E+02    -0.8625E+02    -0.8626E+02    -0.8628E+02    -0.8630E+02    -0.8632E+02    -0.8635E+02    -0.8637E+02    -0.8639E+02    -0.8642E+02    -0.8644E+02    -0.8647E+02    -0.8650E+02    -0.8652E+02    -0.8655E+02    -0.8658E+02    -0.8661E+02    -0.8664E+02    -0.8667E+02    -0.8670E+02    -0.8673E+02    -0.8676E+02    -0.8679E+02    -0.8683E+02    -0.8686E+02    -0.8689E+02    -0.8692E+02    -0.8695E+02    -0.8698E+02    -0.8701E+02    -0.8704E+02    -0.8707E+02    -0.8710E+02    -0.8712E+02    -0.8714E+02    -0.8716E+02    -0.8717E+02    -0.8718E+02    -0.8718E+02
    -0.8716E+02    -0.8716E+02    -0.8715E+02    -0.8713E+02    -0.8711E+02    -0.8709E+02    -0.8706E+02    -0.8703E+02    -0.8700E+02    -0.8696E+02    -0.8693E+02    -0.8689E+02    -0.8685E+02    -0.8682E+02    -0.8678E+02    -0.8674E+02    -0.8671E+02    -0.8667E+02    -0.8663E+02    -0.8660E+02    -0.8656E+02    -0.8653E+02    -0.8649E+02    -0.8646E+02    -0.8643E+02    -0.8639E+02    -0.8636E+02    -0.8633E+02    -0.8630E+02    -0.8627E+02    -0.8624E+02    -0.8622E+02    -0.8619E+02    -0.8616E+02    -0.8614E+02    -0.8612E+02    -0.8610E+02    -0.8608E+02    -0.8606E+02    -0.8604E+02    -0.8603E+02    -0.8601E+02    -0.8600E+02    -0.8599E+02    -0.8598E+02    -0.8597E+02    -0.8596E+02    -0.8596E+02    -0.8596E+02    -0.8596E+02    -0.8596E+02    -0.8596E+02    -0.8596E+02    -0.8597E+02    -0.8598E+02    -0.8598E+02    -0.8599E+02    -0.8601E+02    -0.8602E+02    -0.8603E+02    -0.8605E+02    -0.8607E+02    -0.8609E+02    -0.8611E+02    -0.8613E+02    -0.8615E+02    -0.8618E+02    -0.8620E+02    -0.8623E+02    -0.8626E+02    -0.8629E+02    -0.8632E+02    -0.8635E+02    -0.8638E+02    -0.8641E+02    -0.8644E+02    -0.8647E+02    -0.8651E+02    -0.8654E+02    -0.8658E+02    -0.8661E+02    -0.8665E+02    -0.8668E+02    -0.8672E+02    -0.8676E+02    -0.8679E+02    -0.8683E+02    -0.8686E+02    -0.8690E+02    -0.8694E+02    -0.8697E+02    -0.8700E+02    -0.8703E+02    -0.8707E+02    -0.8709E+02    -0.8712E+02    -0.8714E+02    -0.8715E+02    -0.8716E+02    -0.8716E+02
    -0.8714E+02    -0.8714E+02    -0.8713E+02    -0.8711E+02    -0.8709E+02    -0.8706E+02    -0.8703E+02    -0.8699E+02    -0.8695E+02    -0.8692E+02    -0.8688E+02    -0.8684E+02    -0.8679E+02    -0.8675E+02    -0.8671E+02    -0.8667E+02    -0.8663E+02    -0.8659E+02    -0.8655E+02    -0.8651E+02    -0.8647E+02    -0.8643E+02    -0.8639E+02    -0.8635E+02    -0.8631E+02    -0.8627E+02    -0.8624E+02    -0.8620E+02    -0.8617E+02    -0.8613E+02    -0.8610E+02    -0.8607E+02    -0.8604E+02    -0.8601E+02    -0.8598E+02    -0.8596E+02    -0.8593E+02    -0.8591E+02    -0.8589E+02    -0.8587E+02    -0.8585E+02    -0.8583E+02    -0.8582E+02    -0.8581E+02    -0.8579E+02    -0.8579E+02    -0.8578E+02    -0.8577E+02    -0.8577E+02    -0.8577E+02    -0.8577E+02    -0.8577E+02    -0.8578E+02    -0.8578E+02    -0.8579E+02    -0.8580E+02    -0.8581E+02    -0.8583E+02    -0.8584E+02    -0.8586E+02    -0.8588E+02    -0.8590E+02    -0.8592E+02    -0.8595E+02    -0.8597E+02    -0.8600E+02    -0.8603E+02    -0.8605E+02    -0.8609E+02    -0.8612E+02    -0.8615E+02    -0.8618E+02    -0.8622E+02    -0.8625E+02    -0.8629E+02    -0.8633E+02    -0.8636E+02    -0.8640E+02    -0.8644E+02    -0.8648E+02    -0.8652E+02    -0.8656E+02    -0.8660E+02    -0.8664E+02    -0.8668E+02    -0.8673E+02    -0.8677E+02    -0.8681E+02    -0.8685E+02    -0.8689E+02    -0.8693E+02    -0.8696E+02    -0.8700E+02    -0.8703E+02    -0.8706E+02    -0.8709E+02    -0.8712E+02    -0.8713E+02    -0.8714E+02    -0.8714E+02
    -0.8712E+02    -0.8712E+02    -0.8711E+02    -0.8709E+02    -0.8706E+02    -0.8703E+02    -0.8699E+02    -0.8695E+02    -0.8691E+02    -0.8687E+02    -0.8682E+02    -0.8678E+02    -0.8673E+02    -0.8669E+02    -0.8664E+02    -0.8659E+02    -0.8655E+02    -0.8650E+02    -0.8645E+02    -0.8641E+02    -0.8636E+02    -0.8632E+02    -0.8627E+02    -0.8623E+02    -0.8619E+02    -0.8614E+02    -0.8610E+02    -0.8606E+02    -0.8602E+02    -0.8599E+02    -0.8595E+02    -0.8591E+02    -0.8588E+02    -0.8585E+02    -0.8581E+02    -0.8579E+02    -0.8576E+02    -0.8573E+02    -0.8571E+02    -0.8568E+02    -0.8566E+02    -0.8564E+02    -0.8563E+02    -0.8561E+02    -0.8560E+02    -0.8559E+02    -0.8558E+02    -0.8558E+02    -0.8557E+02    -0.8557E+02    -0.8557E+02    -0.8557E+02    -0.8558E+02    -0.8559E+02    -0.8560E+02    -0.8561E+02    -0.8562E+02    -0.8564E+02    -0.8566E+02    -0.8568E+02    -0.8570E+02    -0.8572E+02    -0.8575E+02    -0.8577E+02    -0.8580E+02    -0.8583E+02    -0.8587E+02    -0.8590E+02    -0.8593E+02    -0.8597E+02    -0.8601E+02    -0.8604E+02    -0.8608E+02    -0.8612E+02    -0.8617E+02    -0.8621E+02    -0.8625E+02    -0.8629E+02    -0.8634E+02    -0.8638E+02    -0.8643E+02    -0.8647E+02    -0.8652E+02    -0.8656E+02    -0.8661E+02    -0.8666E+02    -0.8670E+02    -0.8675E+02    -0.8679E+02    -0.8684E+02    -0.8688E+02    -0.8692E+02    -0.8696E+02    -0.8700E+02    -0.8703E+02    -0.8707E+02    -0.8709E+02    -0.8711E+02    -0.8712E+02    -0.8712E+02
    -0.8709E+02    -0.8709E+02    -0.8708E+02    -0.8706E+02    -0.8703E+02    -0.8700E+02    -0.8696E+02    -0.8691E+02    -0.8687E+02    -0.8682E+02    -0.8677E+02    -0.8672E+02    -0.8667E+02    -0.8662E+02    -0.8657E+02    -0.8652E+02    -0.8646E+02    -0.8641E+02    -0.8636E+02    -0.8631E+02    -0.8626E+02    -0.8621E+02    -0.8616E+02    -0.8611E+02    -0.8606E+02    -0.8601E+02    -0.8596E+02    -0.8592E+02    -0.8588E+02    -0.8583E+02    -0.8579E+02    -0.8575E+02    -0.8571E+02    -0.8567E+02    -0.8564E+02    -0.8560E+02    -0.8557E+02    -0.8554E+02    -0.8551E+02    -0.8549E+02    -0.8546E+02    -0.8544E+02    -0.8542E+02    -0.8541E+02    -0.8539E+02    -0.8538E+02    -0.8537E+02    -0.8537E+02    -0.8536E+02    -0.8536E+02    -0.8536E+02    -0.8536E+02    -0.8537E+02    -0.8538E+02    -0.8539E+02    -0.8540E+02    -0.8542E+02    -0.8544E+02    -0.8546E+02    -0.8548E+02    -0.8551E+02    -0.8553E+02    -0.8556E+02    -0.8559E+02    -0.8562E+02    -0.8566E+02    -0.8570E+02    -0.8573E+02    -0.8577E+02    -0.8581E+02    -0.8586E+02    -0.8590E+02    -0.8594E+02    -0.8599E+02    -0.8604E+02    -0.8608E+02    -0.8613E+02    -0.8618E+02    -0.8623E+02    -0.8628E+02    -0.8633E+02    -0.8638E+02    -0.8643E+02    -0.8648E+02    -0.8653E+02    -0.8658E+02    -0.8664E+02    -0.8669E+02    -0.8674E+02    -0.8678E+02    -0.8683E+02    -0.8688E+02    -0.8692E+02    -0.8697E+02    -0.8700E+02    -0.8704E+02    -0.8707E+02    -0.8709E+02    -0.8710E+02    -0.8710E+02
    -0.8707E+02    -0.8707E+02    -0.8706E+02    -0.8703E+02    -0.8700E+02    -0.8696E+02    -0.8692E+02    -0.8687E+02    -0.8682E+02    -0.8677E+02    -0.8672E+02    -0.8666E+02    -0.8661E+02    -0.8655E+02    -0.8649E+02    -0.8643E+02    -0.8638E+02    -0.8632E+02    -0.8626E+02    -0.8620E+02    -0.8615E+02    -0.8609E+02    -0.8603E+02    -0.8598E+02    -0.8593E+02    -0.8587E+02    -0.8582E+02    -0.8577E+02    -0.8572E+02    -0.8567E+02    -0.8562E+02    -0.8558E+02    -0.8553E+02    -0.8549E+02    -0.8545E+02    -0.8541E+02    -0.8538E+02    -0.8534E+02    -0.8531E+02    -0.8528E+02    -0.8525E+02    -0.8523E+02    -0.8521E+02    -0.8519E+02    -0.8517E+02    -0.8516E+02    -0.8515E+02    -0.8514E+02    -0.8514E+02    -0.8513E+02    -0.8513E+02    -0.8514E+02    -0.8515E+02    -0.8516E+02    -0.8517E+02    -0.8518E+02    -0.8520E+02    -0.8522E+02    -0.8525E+02    -0.8527E+02    -0.8530E+02    -0.8533E+02    -0.8536E+02    -0.8540E+02    -0.8544E+02    -0.8548E+02    -0.8552E+02    -0.8556E+02    -0.8560E+02    -0.8565E+02    -0.8570E+02    -0.8575E+02    -0.8580E+02    -0.8585E+02    -0.8590E+02    -0.8595E+02    -0.8601E+02    -0.8606E+02    -0.8612E+02    -0.8617E+02    -0.8623E+02    -0.8629E+02    -0.8634E+02    -0.8640E+02    -0.8646E+02    -0.8651E+02    -0.8657E+02    -0.8662E+02    -0.8668E+02    -0.8673E+02    -0.8678E+02    -0.8684E+02    -0.8688E+02    -0.8693E+02    -0.8697E+02    -0.8701E+02    -0.8704E+02    -0.8707E+02    -0.8708E+02    -0.8708E+02
    -0.8705E+02    -0.8705E+02    -0.8703E+02    -0.8701E+02    -0.8697E+02    -0.8693E+02    -0.8688E+02    -0.8683E+02    -0.8678E+02    -0.8672E+02    -0.8666E+02    -0.8660E+02    -0.8654E+02    -0.8648E+02    -0.8641E+02    -0.8635E+02    -0.8628E+02    -0.8622E+02    -0.8616E+02    -0.8609E+02    -0.8603E+02    -0.8597E+02    -0.8591E+02    -0.8585E+02    -0.8578E+02    -0.8572E+02    -0.8567E+02    -0.8561E+02    -0.8555E+02    -0.8550E+02    -0.8545E+02    -0.8539E+02    -0.8534E+02    -0.8530E+02    -0.8525E+02    -0.8521E+02    -0.8517E+02    -0.8513E+02    -0.8509E+02    -0.8506E+02    -0.8503E+02    -0.8500E+02    -0.8498E+02    -0.8495E+02    -0.8493E+02    -0.8492E+02    -0.8491E+02    -0.8490E+02    -0.8489E+02    -0.8489E+02    -0.8489E+02    -0.8490E+02    -0.8490E+02    -0.8492E+02    -0.8493E+02    -0.8495E+02    -0.8497E+02    -0.8499E+02    -0.8502E+02    -0.8505E+02    -0.8508E+02    -0.8512E+02    -0.8515E+02    -0.8519E+02    -0.8524E+02    -0.8528E+02    -0.8533E+02    -0.8538E+02    -0.8543E+02    -0.8548E+02    -0.8553E+02    -0.8559E+02    -0.8564E+02    -0.8570E+02    -0.8576E+02    -0.8582E+02    -0.8588E+02    -0.8594E+02    -0.8600E+02    -0.8606E+02    -0.8612E+02    -0.8619E+02    -0.8625E+02    -0.8631E+02    -0.8637E+02    -0.8644E+02    -0.8650E+02    -0.8656E+02    -0.8662E+02    -0.8668E+02    -0.8674E+02    -0.8679E+02    -0.8684E+02    -0.8690E+02    -0.8694E+02    -0.8698E+02    -0.8702E+02    -0.8704E+02    -0.8706E+02    -0.8706E+02
    -0.8702E+02    -0.8702E+02    -0.8701E+02    -0.8698E+02    -0.8694E+02    -0.8690E+02    -0.8684E+02    -0.8679E+02    -0.8673E+02    -0.8667E+02    -0.8660E+02    -0.8654E+02    -0.8647E+02    -0.8640E+02    -0.8633E+02    -0.8626E+02    -0.8619E+02    -0.8612E+02    -0.8605E+02    -0.8598E+02    -0.8591E+02    -0.8584E+02    -0.8577E+02    -0.8570E+02    -0.8564E+02    -0.8557E+02    -0.8551E+02    -0.8544E+02    -0.8538E+02    -0.8532E+02    -0.8526E+02    -0.8520E+02    -0.8514E+02    -0.8509E+02    -0.8504E+02    -0.8499E+02    -0.8494E+02    -0.8490E+02    -0.8486E+02    -0.8482E+02    -0.8478E+02    -0.8475E+02    -0.8472E+02    -0.8470E+02    -0.8468E+02    -0.8466E+02    -0.8465E+02    -0.8464E+02    -0.8463E+02    -0.8463E+02    -0.8463E+02    -0.8464E+02    -0.8464E+02    -0.8466E+02    -0.8467E+02    -0.8469E+02    -0.8472E+02    -0.8474E+02    -0.8478E+02    -0.8481E+02    -0.8485E+02    -0.8489E+02    -0.8493E+02    -0.8497E+02    -0.8502E+02    -0.8507E+02    -0.8513E+02    -0.8518E+02    -0.8524E+02    -0.8530E+02    -0.8536E+02    -0.8542E+02    -0.8548E+02    -0.8554E+02    -0.8561E+02    -0.8568E+02    -0.8574E+02    -0.8581E+02    -0.8588E+02    -0.8595E+02    -0.8601E+02    -0.8608E+02    -0.8615E+02    -0.8622E+02    -0.8629E+02    -0.8636E+02    -0.8643E+02    -0.8649E+02    -0.8656E+02    -0.8662E+02    -0.8669E+02    -0.8675E+02    -0.8680E+02    -0.8686E+02    -0.8691E+02    -0.8695E+02    -0.8699E+02    -0.8702E+02    -0.8703E+02    -0.8703E+02
    -0.8700E+02    -0.8700E+02    -0.8698E+02    -0.8695E+02    -0.8691E+02    -0.8686E+02    -0.8681E+02    -0.8675E+02    -0.8668E+02    -0.8661E+02    -0.8654E+02    -0.8647E+02    -0.8640E+02    -0.8632E+02    -0.8625E+02    -0.8617E+02    -0.8609E+02    -0.8602E+02    -0.8594E+02    -0.8586E+02    -0.8579E+02    -0.8571E+02    -0.8563E+02    -0.8556E+02    -0.8548E+02    -0.8541E+02    -0.8533E+02    -0.8526E+02    -0.8519E+02    -0.8512E+02    -0.8506E+02    -0.8499E+02    -0.8493E+02    -0.8487E+02    -0.8481E+02    -0.8475E+02    -0.8470E+02    -0.8465E+02    -0.8460E+02    -0.8456E+02    -0.8452E+02    -0.8449E+02    -0.8445E+02    -0.8443E+02    -0.8440E+02    -0.8438E+02    -0.8437E+02    -0.8435E+02    -0.8435E+02    -0.8434E+02    -0.8435E+02    -0.8435E+02    -0.8436E+02    -0.8438E+02    -0.8440E+02    -0.8442E+02    -0.8445E+02    -0.8448E+02    -0.8451E+02    -0.8455E+02    -0.8459E+02    -0.8464E+02    -0.8469E+02    -0.8474E+02    -0.8479E+02    -0.8485E+02    -0.8491E+02    -0.8497E+02    -0.8504E+02    -0.8510E+02    -0.8517E+02    -0.8524E+02    -0.8531E+02    -0.8538E+02    -0.8545E+02    -0.8553E+02    -0.8560E+02    -0.8568E+02    -0.8575E+02    -0.8583E+02    -0.8590E+02    -0.8598E+02    -0.8605E+02    -0.8613E+02    -0.8620E+02    -0.8628E+02    -0.8635E+02    -0.8643E+02    -0.8650E+02    -0.8657E+02    -0.8663E+02    -0.8670E+02    -0.8676E+02    -0.8682E+02    -0.8688E+02    -0.8692E+02    -0.8696E+02    -0.8699E+02    -0.8701E+02    -0.8701E+02
    -0.8698E+02    -0.8698E+02    -0.8696E+02    -0.8692E+02    -0.8688E+02    -0.8683E+02    -0.8677E+02    -0.8670E+02    -0.8663E+02    -0.8656E+02    -0.8648E+02    -0.8640E+02    -0.8632E+02    -0.8624E+02    -0.8616E+02    -0.8608E+02    -0.8599E+02    -0.8591E+02    -0.8583E+02    -0.8574E+02    -0.8566E+02    -0.8557E+02    -0.8549E+02    -0.8540E+02    -0.8532E+02    -0.8524E+02    -0.8516E+02    -0.8508E+02    -0.8500E+02    -0.8492E+02    -0.8484E+02    -0.8477E+02    -0.8470E+02    -0.8463E+02    -0.8456E+02    -0.8450E+02    -0.8444E+02    -0.8438E+02    -0.8433E+02    -0.8428E+02    -0.8424E+02    -0.8420E+02    -0.8416E+02    -0.8413E+02    -0.8410E+02    -0.8408E+02    -0.8406E+02    -0.8405E+02    -0.8404E+02    -0.8403E+02    -0.8404E+02    -0.8404E+02    -0.8406E+02    -0.8407E+02    -0.8409E+02    -0.8412E+02    -0.8415E+02    -0.8419E+02    -0.8423E+02    -0.8427E+02    -0.8432E+02    -0.8437E+02    -0.8443E+02    -0.8449E+02    -0.8455E+02    -0.8461E+02    -0.8468E+02    -0.8475E+02    -0.8482E+02    -0.8490E+02    -0.8497E+02    -0.8505E+02    -0.8513E+02    -0.8521E+02    -0.8529E+02    -0.8537E+02    -0.8545E+02    -0.8554E+02    -0.8562E+02    -0.8570E+02    -0.8579E+02    -0.8587E+02    -0.8595E+02    -0.8603E+02    -0.8612E+02    -0.8620E+02    -0.8628E+02    -0.8636E+02    -0.8643E+02    -0.8651E+02    -0.8658E+02    -0.8665E+02    -0.8672E+02    -0.8679E+02    -0.8684E+02    -0.8690E+02    -0.8694E+02    -0.8697E+02    -0.8699E+02    -0.8699E+02
    -0.8695E+02    -0.8695E+02    -0.8693E+02    -0.8690E+02    -0.8685E+02    -0.8679E+02    -0.8673E+02    -0.8666E+02    -0.8658E+02    -0.8650E+02    -0.8642E+02    -0.8634E+02    -0.8625E+02    -0.8616E+02    -0.8607E+02    -0.8598E+02    -0.8589E+02    -0.8580E+02    -0.8571E+02    -0.8561E+02    -0.8552E+02    -0.8543E+02    -0.8533E+02    -0.8524E+02    -0.8515E+02    -0.8506E+02    -0.8497E+02    -0.8488E+02    -0.8479E+02    -0.8470E+02    -0.8462E+02    -0.8453E+02    -0.8445E+02    -0.8437E+02    -0.8430E+02    -0.8423E+02    -0.8416E+02    -0.8410E+02    -0.8403E+02    -0.8398E+02    -0.8393E+02    -0.8388E+02    -0.8384E+02    -0.8380E+02    -0.8377E+02    -0.8374E+02    -0.8372E+02    -0.8371E+02    -0.8370E+02    -0.8369E+02    -0.8370E+02    -0.8370E+02    -0.8372E+02    -0.8374E+02    -0.8376E+02    -0.8379E+02    -0.8383E+02    -0.8387E+02    -0.8392E+02    -0.8397E+02    -0.8402E+02    -0.8408E+02    -0.8415E+02    -0.8421E+02    -0.8428E+02    -0.8436E+02    -0.8443E+02    -0.8451E+02    -0.8459E+02    -0.8468E+02    -0.8476E+02    -0.8485E+02    -0.8494E+02    -0.8503E+02    -0.8512E+02    -0.8521E+02    -0.8530E+02    -0.8539E+02    -0.8548E+02    -0.8557E+02    -0.8567E+02    -0.8576E+02    -0.8585E+02    -0.8594E+02    -0.8603E+02    -0.8611E+02    -0.8620E+02    -0.8629E+02    -0.8637E+02    -0.8645E+02    -0.8653E+02    -0.8661E+02    -0.8668E+02    -0.8675E+02    -0.8681E+02    -0.8687E+02    -0.8691E+02    -0.8695E+02    -0.8697E+02    -0.8697E+02
    -0.8693E+02    -0.8693E+02    -0.8691E+02    -0.8687E+02    -0.8682E+02    -0.8676E+02    -0.8669E+02    -0.8661E+02    -0.8653E+02    -0.8645E+02    -0.8636E+02    -0.8627E+02    -0.8618E+02    -0.8608E+02    -0.8598E+02    -0.8589E+02    -0.8579E+02    -0.8569E+02    -0.8558E+02    -0.8548E+02    -0.8538E+02    -0.8528E+02    -0.8517E+02    -0.8507E+02    -0.8497E+02    -0.8487E+02    -0.8477E+02    -0.8467E+02    -0.8457E+02    -0.8447E+02    -0.8437E+02    -0.8428E+02    -0.8419E+02    -0.8410E+02    -0.8401E+02    -0.8393E+02    -0.8385E+02    -0.8378E+02    -0.8371E+02    -0.8365E+02    -0.8359E+02    -0.8353E+02    -0.8348E+02    -0.8344E+02    -0.8340E+02    -0.8337E+02    -0.8335E+02    -0.8333E+02    -0.8332E+02    -0.8332E+02    -0.8332E+02    -0.8333E+02    -0.8335E+02    -0.8337E+02    -0.8340E+02    -0.8343E+02    -0.8348E+02    -0.8352E+02    -0.8358E+02    -0.8364E+02    -0.8370E+02    -0.8377E+02    -0.8384E+02    -0.8392E+02    -0.8400E+02    -0.8408E+02    -0.8417E+02    -0.8426E+02    -0.8435E+02    -0.8444E+02    -0.8454E+02    -0.8464E+02    -0.8474E+02    -0.8484E+02    -0.8494E+02    -0.8504E+02    -0.8514E+02    -0.8524E+02    -0.8534E+02    -0.8544E+02    -0.8554E+02    -0.8564E+02    -0.8574E+02    -0.8584E+02    -0.8594E+02    -0.8603E+02    -0.8613E+02    -0.8622E+02    -0.8631E+02    -0.8640E+02    -0.8648E+02    -0.8656E+02    -0.8664E+02    -0.8671E+02    -0.8678E+02    -0.8684E+02    -0.8689E+02    -0.8692E+02    -0.8694E+02    -0.8694E+02
    -0.8690E+02    -0.8690E+02    -0.8688E+02    -0.8684E+02    -0.8679E+02    -0.8672E+02    -0.8665E+02    -0.8657E+02    -0.8648E+02    -0.8639E+02    -0.8630E+02    -0.8620E+02    -0.8610E+02    -0.8600E+02    -0.8589E+02    -0.8579E+02    -0.8568E+02    -0.8557E+02    -0.8546E+02    -0.8535E+02    -0.8524E+02    -0.8512E+02    -0.8501E+02    -0.8490E+02    -0.8478E+02    -0.8467E+02    -0.8455E+02    -0.8444E+02    -0.8433E+02    -0.8422E+02    -0.8411E+02    -0.8401E+02    -0.8390E+02    -0.8380E+02    -0.8371E+02    -0.8361E+02    -0.8352E+02    -0.8344E+02    -0.8336E+02    -0.8328E+02    -0.8321E+02    -0.8315E+02    -0.8309E+02    -0.8304E+02    -0.8300E+02    -0.8297E+02    -0.8294E+02    -0.8292E+02    -0.8291E+02    -0.8290E+02    -0.8291E+02    -0.8292E+02    -0.8294E+02    -0.8296E+02    -0.8300E+02    -0.8304E+02    -0.8309E+02    -0.8314E+02    -0.8320E+02    -0.8327E+02    -0.8334E+02    -0.8342E+02    -0.8351E+02    -0.8360E+02    -0.8369E+02    -0.8378E+02    -0.8388E+02    -0.8399E+02    -0.8409E+02    -0.8420E+02    -0.8431E+02    -0.8441E+02    -0.8453E+02    -0.8464E+02    -0.8475E+02    -0.8486E+02    -0.8497E+02    -0.8509E+02    -0.8520E+02    -0.8531E+02    -0.8542E+02    -0.8553E+02    -0.8563E+02    -0.8574E+02    -0.8585E+02    -0.8595E+02    -0.8605E+02    -0.8615E+02    -0.8625E+02    -0.8634E+02    -0.8643E+02    -0.8652E+02    -0.8660E+02    -0.8668E+02    -0.8675E+02    -0.8681E+02    -0.8686E+02    -0.8690E+02    -0.8692E+02    -0.8692E+02
    -0.8688E+02    -0.8688E+02    -0.8686E+02    -0.8682E+02    -0.8676E+02    -0.8669E+02    -0.8661E+02    -0.8653E+02    -0.8644E+02    -0.8634E+02    -0.8624E+02    -0.8614E+02    -0.8603E+02    -0.8592E+02    -0.8581E+02    -0.8569E+02    -0.8557E+02    -0.8545E+02    -0.8533E+02    -0.8521E+02    -0.8509E+02    -0.8496E+02    -0.8484E+02    -0.8471E+02    -0.8459E+02    -0.8446E+02    -0.8433E+02    -0.8421E+02    -0.8408E+02    -0.8396E+02    -0.8383E+02    -0.8371E+02    -0.8360E+02    -0.8348E+02    -0.8337E+02    -0.8326E+02    -0.8316E+02    -0.8306E+02    -0.8297E+02    -0.8288E+02    -0.8280E+02    -0.8273E+02    -0.8266E+02    -0.8260E+02    -0.8255E+02    -0.8251E+02    -0.8248E+02    -0.8246E+02    -0.8244E+02    -0.8244E+02    -0.8244E+02    -0.8245E+02    -0.8248E+02    -0.8251E+02    -0.8255E+02    -0.8260E+02    -0.8265E+02    -0.8272E+02    -0.8279E+02    -0.8287E+02    -0.8295E+02    -0.8305E+02    -0.8314E+02    -0.8325E+02    -0.8335E+02    -0.8346E+02    -0.8358E+02    -0.8369E+02    -0.8381E+02    -0.8393E+02    -0.8406E+02    -0.8418E+02    -0.8430E+02    -0.8443E+02    -0.8455E+02    -0.8468E+02    -0.8480E+02    -0.8493E+02    -0.8505E+02    -0.8517E+02    -0.8529E+02    -0.8541E+02    -0.8553E+02    -0.8564E+02    -0.8576E+02    -0.8587E+02    -0.8597E+02    -0.8608E+02    -0.8618E+02    -0.8628E+02    -0.8638E+02    -0.8647E+02    -0.8656E+02    -0.8664E+02    -0.8672E+02    -0.8678E+02    -0.8684E+02    -0.8688E+02    -0.8690E+02    -0.8690E+02
    -0.8686E+02    -0.8686E+02    -0.8684E+02    -0.8679E+02    -0.8673E+02    -0.8666E+02    -0.8658E+02    -0.8649E+02    -0.8639E+02    -0.8629E+02    -0.8618E+02    -0.8607E+02    -0.8596E+02    -0.8584E+02    -0.8572E+02    -0.8559E+02    -0.8547E+02    -0.8534E+02    -0.8521E+02    -0.8507E+02    -0.8494E+02    -0.8480E+02    -0.8466E+02    -0.8452E+02    -0.8438E+02    -0.8424E+02    -0.8410E+02    -0.8396E+02    -0.8382E+02    -0.8367E+02    -0.8354E+02    -0.8340E+02    -0.8326E+02    -0.8313E+02    -0.8300E+02    -0.8288E+02    -0.8276E+02    -0.8264E+02    -0.8253E+02    -0.8243E+02    -0.8234E+02    -0.8225E+02    -0.8218E+02    -0.8211E+02    -0.8205E+02    -0.8200E+02    -0.8196E+02    -0.8193E+02    -0.8192E+02    -0.8191E+02    -0.8192E+02    -0.8193E+02    -0.8196E+02    -0.8200E+02    -0.8204E+02    -0.8210E+02    -0.8217E+02    -0.8225E+02    -0.8233E+02    -0.8242E+02    -0.8252E+02    -0.8263E+02    -0.8274E+02    -0.8286E+02    -0.8298E+02    -0.8311E+02    -0.8324E+02    -0.8338E+02    -0.8351E+02    -0.8365E+02    -0.8379E+02    -0.8393E+02    -0.8407E+02    -0.8421E+02    -0.8435E+02    -0.8449E+02    -0.8463E+02    -0.8476E+02    -0.8490E+02    -0.8503E+02    -0.8516E+02    -0.8529E+02    -0.8542E+02    -0.8555E+02    -0.8567E+02    -0.8579E+02    -0.8590E+02    -0.8602E+02    -0.8613E+02    -0.8623E+02    -0.8634E+02    -0.8643E+02    -0.8653E+02    -0.8661E+02    -0.8669E+02    -0.8676E+02    -0.8682E+02    -0.8686E+02    -0.8688E+02    -0.8688E+02
    -0.8684E+02    -0.8684E+02    -0.8682E+02    -0.8677E+02    -0.8671E+02    -0.8663E+02    -0.8655E+02    -0.8645E+02    -0.8635E+02    -0.8624E+02    -0.8613E+02    -0.8601E+02    -0.8589E+02    -0.8576E+02    -0.8563E+02    -0.8550E+02    -0.8536E+02    -0.8522E+02    -0.8508E+02    -0.8494E+02    -0.8479E+02    -0.8464E+02    -0.8448E+02    -0.8433E+02    -0.8417E+02    -0.8401E+02    -0.8385E+02    -0.8369E+02    -0.8353E+02    -0.8337E+02    -0.8321E+02    -0.8306E+02    -0.8290E+02    -0.8275E+02    -0.8260E+02    -0.8245E+02    -0.8231E+02    -0.8218E+02    -0.8205E+02    -0.8193E+02    -0.8182E+02    -0.8172E+02    -0.8163E+02    -0.8155E+02    -0.8148E+02    -0.8142E+02    -0.8137E+02    -0.8134E+02    -0.8132E+02    -0.8131E+02    -0.8132E+02    -0.8134E+02    -0.8137E+02    -0.8142E+02    -0.8147E+02    -0.8154E+02    -0.8162E+02    -0.8171E+02    -0.8181E+02    -0.8192E+02    -0.8204E+02    -0.8217E+02    -0.8230E+02    -0.8244E+02    -0.8258E+02    -0.8273E+02    -0.8288E+02    -0.8304E+02    -0.8319E+02    -0.8335E+02    -0.8351E+02    -0.8367E+02    -0.8383E+02    -0.8399E+02    -0.8414E+02    -0.8430E+02    -0.8445E+02    -0.8460E+02    -0.8475E+02    -0.8490E+02    -0.8504E+02    -0.8518E+02    -0.8532E+02    -0.8545E+02    -0.8558E+02    -0.8571E+02    -0.8584E+02    -0.8596E+02    -0.8607E+02    -0.8619E+02    -0.8629E+02    -0.8640E+02    -0.8649E+02    -0.8658E+02    -0.8666E+02    -0.8674E+02    -0.8680E+02    -0.8684E+02    -0.8687E+02    -0.8687E+02
    -0.8683E+02    -0.8683E+02    -0.8680E+02    -0.8675E+02    -0.8669E+02    -0.8661E+02    -0.8652E+02    -0.8642E+02    -0.8631E+02    -0.8620E+02    -0.8608E+02    -0.8596E+02    -0.8583E+02    -0.8569E+02    -0.8555E+02    -0.8541E+02    -0.8527E+02    -0.8511E+02    -0.8496E+02    -0.8480E+02    -0.8464E+02    -0.8447E+02    -0.8430E+02    -0.8413E+02    -0.8396E+02    -0.8378E+02    -0.8360E+02    -0.8342E+02    -0.8324E+02    -0.8305E+02    -0.8287E+02    -0.8269E+02    -0.8251E+02    -0.8233E+02    -0.8216E+02    -0.8199E+02    -0.8182E+02    -0.8166E+02    -0.8151E+02    -0.8137E+02    -0.8124E+02    -0.8112E+02    -0.8101E+02    -0.8091E+02    -0.8082E+02    -0.8075E+02    -0.8070E+02    -0.8066E+02    -0.8063E+02    -0.8062E+02    -0.8063E+02    -0.8066E+02    -0.8070E+02    -0.8075E+02    -0.8082E+02    -0.8090E+02    -0.8100E+02    -0.8111E+02    -0.8123E+02    -0.8136E+02    -0.8150E+02    -0.8165E+02    -0.8181E+02    -0.8197E+02    -0.8214E+02    -0.8231E+02    -0.8249E+02    -0.8267E+02    -0.8285E+02    -0.8303E+02    -0.8321E+02    -0.8339E+02    -0.8357E+02    -0.8375E+02    -0.8393E+02    -0.8410E+02    -0.8427E+02    -0.8444E+02    -0.8460E+02    -0.8476E+02    -0.8492E+02    -0.8507E+02    -0.8522E+02    -0.8537E+02    -0.8551E+02    -0.8564E+02    -0.8577E+02    -0.8590E+02    -0.8603E+02    -0.8614E+02    -0.8626E+02    -0.8636E+02    -0.8647E+02    -0.8656E+02    -0.8664E+02    -0.8672E+02    -0.8678E+02    -0.8683E+02    -0.8685E+02    -0.8685E+02
    -0.8681E+02    -0.8681E+02    -0.8679E+02    -0.8674E+02    -0.8667E+02    -0.8659E+02    -0.8649E+02    -0.8639E+02    -0.8628E+02    -0.8616E+02    -0.8604E+02    -0.8591E+02    -0.8577E+02    -0.8563E+02    -0.8548E+02    -0.8533E+02    -0.8517E+02    -0.8501E+02    -0.8484E+02    -0.8467E+02    -0.8449E+02    -0.8431E+02    -0.8412E+02    -0.8393E+02    -0.8374E+02    -0.8354E+02    -0.8334E+02    -0.8313E+02    -0.8292E+02    -0.8271E+02    -0.8250E+02    -0.8229E+02    -0.8208E+02    -0.8187E+02    -0.8167E+02    -0.8147E+02    -0.8127E+02    -0.8108E+02    -0.8090E+02    -0.8073E+02    -0.8057E+02    -0.8042E+02    -0.8029E+02    -0.8017E+02    -0.8006E+02    -0.7998E+02    -0.7991E+02    -0.7986E+02    -0.7983E+02    -0.7982E+02    -0.7983E+02    -0.7986E+02    -0.7991E+02    -0.7998E+02    -0.8006E+02    -0.8016E+02    -0.8028E+02    -0.8041E+02    -0.8056E+02    -0.8072E+02    -0.8089E+02    -0.8107E+02    -0.8126E+02    -0.8145E+02    -0.8165E+02    -0.8186E+02    -0.8206E+02    -0.8227E+02    -0.8248E+02    -0.8269E+02    -0.8290E+02    -0.8311E+02    -0.8331E+02    -0.8351E+02    -0.8371E+02    -0.8390E+02    -0.8409E+02    -0.8428E+02    -0.8446E+02    -0.8464E+02    -0.8481E+02    -0.8497E+02    -0.8513E+02    -0.8529E+02    -0.8544E+02    -0.8558E+02    -0.8572E+02    -0.8586E+02    -0.8599E+02    -0.8611E+02    -0.8623E+02    -0.8634E+02    -0.8644E+02    -0.8654E+02    -0.8663E+02    -0.8671E+02    -0.8677E+02    -0.8682E+02    -0.8684E+02    -0.8684E+02
    -0.8681E+02    -0.8681E+02    -0.8678E+02    -0.8673E+02    -0.8666E+02    -0.8657E+02    -0.8648E+02    -0.8637E+02    -0.8626E+02    -0.8614E+02    -0.8601E+02    -0.8587E+02    -0.8573E+02    -0.8558E+02    -0.8542E+02    -0.8526E+02    -0.8509E+02    -0.8492E+02    -0.8474E+02    -0.8455E+02    -0.8436E+02    -0.8416E+02    -0.8395E+02    -0.8374E+02    -0.8352E+02    -0.8329E+02    -0.8306E+02    -0.8283E+02    -0.8259E+02    -0.8235E+02    -0.8210E+02    -0.8186E+02    -0.8161E+02    -0.8137E+02    -0.8112E+02    -0.8088E+02    -0.8065E+02    -0.8042E+02    -0.8020E+02    -0.7999E+02    -0.7979E+02    -0.7961E+02    -0.7945E+02    -0.7930E+02    -0.7917E+02    -0.7907E+02    -0.7898E+02    -0.7892E+02    -0.7888E+02    -0.7887E+02    -0.7888E+02    -0.7892E+02    -0.7898E+02    -0.7906E+02    -0.7917E+02    -0.7930E+02    -0.7944E+02    -0.7961E+02    -0.7979E+02    -0.7998E+02    -0.8019E+02    -0.8041E+02    -0.8064E+02    -0.8087E+02    -0.8111E+02    -0.8135E+02    -0.8160E+02    -0.8184E+02    -0.8209E+02    -0.8233E+02    -0.8257E+02    -0.8281E+02    -0.8304E+02    -0.8327E+02    -0.8349E+02    -0.8371E+02    -0.8392E+02    -0.8413E+02    -0.8433E+02    -0.8452E+02    -0.8470E+02    -0.8488E+02    -0.8505E+02    -0.8522E+02    -0.8538E+02    -0.8553E+02    -0.8568E+02    -0.8582E+02    -0.8596E+02    -0.8609E+02    -0.8621E+02    -0.8632E+02    -0.8643E+02    -0.8653E+02    -0.8662E+02    -0.8670E+02    -0.8676E+02    -0.8681E+02    -0.8684E+02    -0.8684E+02
    -0.8680E+02    -0.8680E+02    -0.8678E+02    -0.8672E+02    -0.8665E+02    -0.8657E+02    -0.8647E+02    -0.8637E+02    -0.8625E+02    -0.8612E+02    -0.8599E+02    -0.8585E+02    -0.8570E+02    -0.8554E+02    -0.8538E+02    -0.8521E+02    -0.8503E+02    -0.8484E+02    -0.8465E+02    -0.8445E+02    -0.8423E+02    -0.8401E+02    -0.8379E+02    -0.8355E+02    -0.8330E+02    -0.8305E+02    -0.8279E+02    -0.8252E+02    -0.8225E+02    -0.8196E+02    -0.8168E+02    -0.8139E+02    -0.8110E+02    -0.8080E+02    -0.8051E+02    -0.8022E+02    -0.7993E+02    -0.7965E+02    -0.7939E+02    -0.7913E+02    -0.7888E+02    -0.7866E+02    -0.7845E+02    -0.7827E+02    -0.7810E+02    -0.7797E+02    -0.7786E+02    -0.7779E+02    -0.7774E+02    -0.7772E+02    -0.7774E+02    -0.7778E+02    -0.7786E+02    -0.7797E+02    -0.7810E+02    -0.7826E+02    -0.7845E+02    -0.7865E+02    -0.7888E+02    -0.7912E+02    -0.7938E+02    -0.7965E+02    -0.7993E+02    -0.8021E+02    -0.8050E+02    -0.8079E+02    -0.8109E+02    -0.8138E+02    -0.8167E+02    -0.8195E+02    -0.8223E+02    -0.8250E+02    -0.8277E+02    -0.8303E+02    -0.8328E+02    -0.8353E+02    -0.8376E+02    -0.8399E+02    -0.8421E+02    -0.8442E+02    -0.8462E+02    -0.8481E+02    -0.8499E+02    -0.8517E+02    -0.8534E+02    -0.8550E+02    -0.8566E+02    -0.8580E+02    -0.8594E+02    -0.8608E+02    -0.8620E+02    -0.8632E+02    -0.8643E+02    -0.8653E+02    -0.8662E+02    -0.8670E+02    -0.8676E+02    -0.8681E+02    -0.8684E+02    -0.8684E+02
    -0.8681E+02    -0.8681E+02    -0.8678E+02    -0.8673E+02    -0.8666E+02    -0.8658E+02    -0.8648E+02    -0.8637E+02    -0.8625E+02    -0.8613E+02    -0.8599E+02    -0.8584E+02    -0.8569E+02    -0.8553E+02    -0.8536E+02    -0.8518E+02    -0.8499E+02    -0.8479E+02    -0.8458E+02    -0.8436E+02    -0.8413E+02    -0.8389E+02    -0.8363E+02    -0.8337E+02    -0.8310E+02    -0.8281E+02    -0.8251E+02    -0.8220E+02    -0.8189E+02    -0.8156E+02    -0.8122E+02    -0.8088E+02    -0.8053E+02    -0.8017E+02    -0.7982E+02    -0.7946E+02    -0.7911E+02    -0.7876E+02    -0.7843E+02    -0.7810E+02    -0.7780E+02    -0.7751E+02    -0.7724E+02    -0.7701E+02    -0.7680E+02    -0.7663E+02    -0.7649E+02    -0.7639E+02    -0.7633E+02    -0.7631E+02    -0.7633E+02    -0.7639E+02    -0.7649E+02    -0.7663E+02    -0.7680E+02    -0.7701E+02    -0.7724E+02    -0.7751E+02    -0.7779E+02    -0.7810E+02    -0.7843E+02    -0.7876E+02    -0.7911E+02    -0.7946E+02    -0.7981E+02    -0.8017E+02    -0.8052E+02    -0.8087E+02    -0.8121E+02    -0.8155E+02    -0.8187E+02    -0.8219E+02    -0.8250E+02    -0.8279E+02    -0.8308E+02    -0.8335E+02    -0.8362E+02    -0.8387E+02    -0.8411E+02    -0.8433E+02    -0.8455E+02    -0.8476E+02    -0.8496E+02    -0.8514E+02    -0.8532E+02    -0.8549E+02    -0.8565E+02    -0.8580E+02    -0.8595E+02    -0.8608E+02    -0.8621E+02    -0.8633E+02    -0.8644E+02    -0.8654E+02    -0.8663E+02    -0.8671E+02    -0.8677E+02    -0.8682E+02    -0.8685E+02    -0.8685E+02
    -0.8682E+02    -0.8682E+02    -0.8680E+02    -0.8675E+02    -0.8668E+02    -0.8660E+02    -0.8650E+02    -0.8639E+02    -0.8627E+02    -0.8615E+02    -0.8601E+02    -0.8586E+02    -0.8570E+02    -0.8554E+02    -0.8536E+02    -0.8517E+02    -0.8497E+02    -0.8476E+02    -0.8454E+02    -0.8430E+02    -0.8405E+02    -0.8379E+02    -0.8351E+02    -0.8321E+02    -0.8290E+02    -0.8258E+02    -0.8224E+02    -0.8188E+02    -0.8151E+02    -0.8113E+02    -0.8073E+02    -0.8032E+02    -0.7989E+02    -0.7946E+02    -0.7903E+02    -0.7859E+02    -0.7815E+02    -0.7771E+02    -0.7728E+02    -0.7687E+02    -0.7647E+02    -0.7610E+02    -0.7576E+02    -0.7545E+02    -0.7517E+02    -0.7495E+02    -0.7476E+02    -0.7463E+02    -0.7455E+02    -0.7452E+02    -0.7455E+02    -0.7463E+02    -0.7476E+02    -0.7495E+02    -0.7518E+02    -0.7545E+02    -0.7576E+02    -0.7610E+02    -0.7647E+02    -0.7687E+02    -0.7728E+02    -0.7771E+02    -0.7814E+02    -0.7858E+02    -0.7902E+02    -0.7946E+02    -0.7989E+02    -0.8031E+02    -0.8072E+02    -0.8112E+02    -0.8151E+02    -0.8188E+02    -0.8223E+02    -0.8257E+02    -0.8289E+02    -0.8320E+02    -0.8349E+02    -0.8377E+02    -0.8403E+02    -0.8428E+02    -0.8452E+02    -0.8474E+02    -0.8495E+02    -0.8514E+02    -0.8533E+02    -0.8550E+02    -0.8567E+02    -0.8583E+02    -0.8597E+02    -0.8611E+02    -0.8624E+02    -0.8635E+02    -0.8646E+02    -0.8656E+02    -0.8665E+02    -0.8673E+02    -0.8679E+02    -0.8684E+02    -0.8686E+02    -0.8686E+02
    -0.8685E+02    -0.8685E+02    -0.8682E+02    -0.8678E+02    -0.8671E+02    -0.8663E+02    -0.8654E+02    -0.8643E+02    -0.8631E+02    -0.8619E+02    -0.8605E+02    -0.8590E+02    -0.8574E+02    -0.8557E+02    -0.8539E+02    -0.8520E+02    -0.8499E+02    -0.8477E+02    -0.8453E+02    -0.8428E+02    -0.8401E+02    -0.8372E+02    -0.8341E+02    -0.8309E+02    -0.8274E+02    -0.8237E+02    -0.8198E+02    -0.8157E+02    -0.8113E+02    -0.8068E+02    -0.8020E+02    -0.7970E+02    -0.7919E+02    -0.7865E+02    -0.7811E+02    -0.7756E+02    -0.7700E+02    -0.7644E+02    -0.7588E+02    -0.7535E+02    -0.7483E+02    -0.7434E+02    -0.7388E+02    -0.7347E+02    -0.7310E+02    -0.7280E+02    -0.7255E+02    -0.7237E+02    -0.7227E+02    -0.7223E+02    -0.7227E+02    -0.7237E+02    -0.7255E+02    -0.7280E+02    -0.7311E+02    -0.7347E+02    -0.7388E+02    -0.7434E+02    -0.7483E+02    -0.7535E+02    -0.7589E+02    -0.7644E+02    -0.7700E+02    -0.7756E+02    -0.7811E+02    -0.7866E+02    -0.7919E+02    -0.7970E+02    -0.8020E+02    -0.8068E+02    -0.8113E+02    -0.8157E+02    -0.8198E+02    -0.8237E+02    -0.8273E+02    -0.8308E+02    -0.8340E+02    -0.8371E+02    -0.8400E+02    -0.8426E+02    -0.8452E+02    -0.8475E+02    -0.8497E+02    -0.8518E+02    -0.8537E+02    -0.8555E+02    -0.8572E+02    -0.8588E+02    -0.8602E+02    -0.8616E+02    -0.8628E+02    -0.8640E+02    -0.8651E+02    -0.8660E+02    -0.8669E+02    -0.8676E+02    -0.8682E+02    -0.8687E+02    -0.8689E+02    -0.8689E+02
    -0.8689E+02    -0.8689E+02    -0.8686E+02    -0.8682E+02    -0.8676E+02    -0.8668E+02    -0.8659E+02    -0.8649E+02    -0.8638E+02    -0.8626E+02    -0.8612E+02    -0.8598E+02    -0.8582E+02    -0.8565E+02    -0.8547E+02    -0.8527E+02    -0.8505E+02    -0.8482E+02    -0.8457E+02    -0.8430E+02    -0.8401E+02    -0.8370E+02    -0.8336E+02    -0.8300E+02    -0.8261E+02    -0.8219E+02    -0.8174E+02    -0.8126E+02    -0.8075E+02    -0.8021E+02    -0.7963E+02    -0.7903E+02    -0.7839E+02    -0.7772E+02    -0.7703E+02    -0.7633E+02    -0.7561E+02    -0.7488E+02    -0.7415E+02    -0.7344E+02    -0.7275E+02    -0.7209E+02    -0.7148E+02    -0.7092E+02    -0.7042E+02    -0.7001E+02    -0.6967E+02    -0.6943E+02    -0.6928E+02    -0.6923E+02    -0.6928E+02    -0.6943E+02    -0.6967E+02    -0.7001E+02    -0.7043E+02    -0.7092E+02    -0.7148E+02    -0.7210E+02    -0.7276E+02    -0.7345E+02    -0.7416E+02    -0.7489E+02    -0.7562E+02    -0.7634E+02    -0.7704E+02    -0.7773E+02    -0.7840E+02    -0.7903E+02    -0.7964E+02    -0.8021E+02    -0.8076E+02    -0.8127E+02    -0.8175E+02    -0.8219E+02    -0.8261E+02    -0.8300E+02    -0.8336E+02    -0.8370E+02    -0.8401E+02    -0.8430E+02    -0.8456E+02    -0.8481E+02    -0.8504E+02    -0.8525E+02    -0.8545E+02    -0.8563E+02    -0.8580E+02    -0.8596E+02    -0.8610E+02    -0.8623E+02    -0.8636E+02    -0.8647E+02    -0.8657E+02    -0.8666E+02    -0.8674E+02    -0.8681E+02    -0.8687E+02    -0.8691E+02    -0.8693E+02    -0.8693E+02
    -0.8694E+02    -0.8694E+02    -0.8692E+02    -0.8688E+02    -0.8682E+02    -0.8675E+02    -0.8667E+02    -0.8658E+02    -0.8647E+02    -0.8636E+02    -0.8623E+02    -0.8609E+02    -0.8594E+02    -0.8577E+02    -0.8559E+02    -0.8539E+02    -0.8517E+02    -0.8493E+02    -0.8467E+02    -0.8438E+02    -0.8407E+02    -0.8374E+02    -0.8337E+02    -0.8297E+02    -0.8253E+02    -0.8205E+02    -0.8154E+02    -0.8098E+02    -0.8037E+02    -0.7972E+02    -0.7902E+02    -0.7828E+02    -0.7748E+02    -0.7664E+02    -0.7576E+02    -0.7485E+02    -0.7391E+02    -0.7295E+02    -0.7198E+02    -0.7103E+02    -0.7010E+02    -0.6921E+02    -0.6837E+02    -0.6761E+02    -0.6693E+02    -0.6636E+02    -0.6590E+02    -0.6556E+02    -0.6536E+02    -0.6529E+02    -0.6536E+02    -0.6557E+02    -0.6590E+02    -0.6637E+02    -0.6694E+02    -0.6762E+02    -0.6838E+02    -0.6922E+02    -0.7011E+02    -0.7104E+02    -0.7200E+02    -0.7296E+02    -0.7392E+02    -0.7486E+02    -0.7578E+02    -0.7666E+02    -0.7750E+02    -0.7829E+02    -0.7904E+02    -0.7974E+02    -0.8039E+02    -0.8099E+02    -0.8155E+02    -0.8206E+02    -0.8254E+02    -0.8297E+02    -0.8338E+02    -0.8374E+02    -0.8408E+02    -0.8439E+02    -0.8467E+02    -0.8493E+02    -0.8517E+02    -0.8538E+02    -0.8558E+02    -0.8576E+02    -0.8593E+02    -0.8608E+02    -0.8622E+02    -0.8634E+02    -0.8646E+02    -0.8656E+02    -0.8666E+02    -0.8674E+02    -0.8681E+02    -0.8688E+02    -0.8693E+02    -0.8696E+02    -0.8698E+02    -0.8698E+02
    -0.8701E+02    -0.8701E+02    -0.8699E+02    -0.8695E+02    -0.8691E+02    -0.8685E+02    -0.8677E+02    -0.8669E+02    -0.8660E+02    -0.8649E+02    -0.8637E+02    -0.8624E+02    -0.8610E+02    -0.8594E+02    -0.8576E+02    -0.8556E+02    -0.8534E+02    -0.8510E+02    -0.8483E+02    -0.8454E+02    -0.8421E+02    -0.8385E+02    -0.8345E+02    -0.8301E+02    -0.8252E+02    -0.8198E+02    -0.8139E+02    -0.8073E+02    -0.8002E+02    -0.7923E+02    -0.7838E+02    -0.7745E+02    -0.7645E+02    -0.7539E+02    -0.7425E+02    -0.7306E+02    -0.7182E+02    -0.7055E+02    -0.6926E+02    -0.6798E+02    -0.6672E+02    -0.6551E+02    -0.6437E+02    -0.6333E+02    -0.6241E+02    -0.6163E+02    -0.6100E+02    -0.6054E+02    -0.6026E+02    -0.6017E+02    -0.6027E+02    -0.6055E+02    -0.6101E+02    -0.6164E+02    -0.6242E+02    -0.6335E+02    -0.6439E+02    -0.6553E+02    -0.6674E+02    -0.6800E+02    -0.6928E+02    -0.7057E+02    -0.7184E+02    -0.7308E+02    -0.7428E+02    -0.7541E+02    -0.7648E+02    -0.7748E+02    -0.7840E+02    -0.7926E+02    -0.8004E+02    -0.8075E+02    -0.8141E+02    -0.8200E+02    -0.8254E+02    -0.8302E+02    -0.8347E+02    -0.8387E+02    -0.8423E+02    -0.8455E+02    -0.8485E+02    -0.8511E+02    -0.8535E+02    -0.8557E+02    -0.8577E+02    -0.8594E+02    -0.8610E+02    -0.8624E+02    -0.8637E+02    -0.8649E+02    -0.8660E+02    -0.8669E+02    -0.8677E+02    -0.8684E+02    -0.8691E+02    -0.8696E+02    -0.8700E+02    -0.8703E+02    -0.8705E+02    -0.8705E+02
    -0.8709E+02    -0.8709E+02    -0.8708E+02    -0.8705E+02    -0.8701E+02    -0.8696E+02    -0.8690E+02    -0.8684E+02    -0.8676E+02    -0.8667E+02    -0.8656E+02    -0.8644E+02    -0.8631E+02    -0.8616E+02    -0.8599E+02    -0.8581E+02    -0.8559E+02    -0.8535E+02    -0.8508E+02    -0.8478E+02    -0.8444E+02    -0.8406E+02    -0.8363E+02    -0.8314E+02    -0.8260E+02    -0.8199E+02    -0.8131E+02    -0.8055E+02    -0.7970E+02    -0.7876E+02    -0.7771E+02    -0.7656E+02    -0.7530E+02    -0.7393E+02    -0.7247E+02    -0.7091E+02    -0.6928E+02    -0.6759E+02    -0.6587E+02    -0.6415E+02    -0.6246E+02    -0.6084E+02    -0.5931E+02    -0.5791E+02    -0.5667E+02    -0.5562E+02    -0.5478E+02    -0.5416E+02    -0.5379E+02    -0.5366E+02    -0.5379E+02    -0.5417E+02    -0.5479E+02    -0.5563E+02    -0.5669E+02    -0.5793E+02    -0.5933E+02    -0.6086E+02    -0.6249E+02    -0.6418E+02    -0.6590E+02    -0.6762E+02    -0.6931E+02    -0.7094E+02    -0.7250E+02    -0.7397E+02    -0.7533E+02    -0.7659E+02    -0.7774E+02    -0.7879E+02    -0.7973E+02    -0.8058E+02    -0.8134E+02    -0.8202E+02    -0.8263E+02    -0.8317E+02    -0.8365E+02    -0.8408E+02    -0.8446E+02    -0.8480E+02    -0.8510E+02    -0.8537E+02    -0.8561E+02    -0.8582E+02    -0.8601E+02    -0.8618E+02    -0.8633E+02    -0.8646E+02    -0.8657E+02    -0.8668E+02    -0.8677E+02    -0.8685E+02    -0.8691E+02    -0.8697E+02    -0.8702E+02    -0.8706E+02    -0.8710E+02    -0.8712E+02    -0.8713E+02    -0.8713E+02
    -0.8719E+02    -0.8719E+02    -0.8718E+02    -0.8717E+02    -0.8714E+02    -0.8711E+02    -0.8706E+02    -0.8701E+02    -0.8695E+02    -0.8688E+02    -0.8680E+02    -0.8670E+02    -0.8658E+02    -0.8645E+02    -0.8630E+02    -0.8612E+02    -0.8592E+02    -0.8569E+02    -0.8543E+02    -0.8512E+02    -0.8477E+02    -0.8438E+02    -0.8392E+02    -0.8340E+02    -0.8280E+02    -0.8212E+02    -0.8135E+02    -0.8046E+02    -0.7946E+02    -0.7832E+02    -0.7704E+02    -0.7561E+02    -0.7402E+02    -0.7228E+02    -0.7039E+02    -0.6836E+02    -0.6623E+02    -0.6400E+02    -0.6174E+02    -0.5946E+02    -0.5723E+02    -0.5508E+02    -0.5306E+02    -0.5121E+02    -0.4957E+02    -0.4818E+02    -0.4707E+02    -0.4626E+02    -0.4576E+02    -0.4560E+02    -0.4577E+02    -0.4626E+02    -0.4708E+02    -0.4820E+02    -0.4959E+02    -0.5124E+02    -0.5309E+02    -0.5511E+02    -0.5727E+02    -0.5950E+02    -0.6178E+02    -0.6405E+02    -0.6627E+02    -0.6841E+02    -0.7043E+02    -0.7232E+02    -0.7407E+02    -0.7565E+02    -0.7708E+02    -0.7836E+02    -0.7950E+02    -0.8050E+02    -0.8138E+02    -0.8216E+02    -0.8284E+02    -0.8343E+02    -0.8395E+02    -0.8441E+02    -0.8481E+02    -0.8515E+02    -0.8546E+02    -0.8572E+02    -0.8595E+02    -0.8615E+02    -0.8633E+02    -0.8648E+02    -0.8661E+02    -0.8672E+02    -0.8682E+02    -0.8690E+02    -0.8698E+02    -0.8704E+02    -0.8709E+02    -0.8713E+02    -0.8716E+02    -0.8719E+02    -0.8721E+02    -0.8722E+02    -0.8723E+02    -0.8723E+02
    -0.8731E+02    -0.8731E+02    -0.8731E+02    -0.8730E+02    -0.8729E+02    -0.8728E+02    -0.8725E+02    -0.8722E+02    -0.8719E+02    -0.8714E+02    -0.8708E+02    -0.8700E+02    -0.8691E+02    -0.8680E+02    -0.8667E+02    -0.8652E+02    -0.8634E+02    -0.8612E+02    -0.8587E+02    -0.8558E+02    -0.8523E+02    -0.8483E+02    -0.8435E+02    -0.8380E+02    -0.8315E+02    -0.8240E+02    -0.8152E+02    -0.8051E+02    -0.7933E+02    -0.7797E+02    -0.7642E+02    -0.7465E+02    -0.7266E+02    -0.7046E+02    -0.6804E+02    -0.6543E+02    -0.6266E+02    -0.5977E+02    -0.5682E+02    -0.5386E+02    -0.5095E+02    -0.4815E+02    -0.4552E+02    -0.4311E+02    -0.4097E+02    -0.3916E+02    -0.3771E+02    -0.3664E+02    -0.3600E+02    -0.3578E+02    -0.3600E+02    -0.3665E+02    -0.3772E+02    -0.3918E+02    -0.4100E+02    -0.4314E+02    -0.4555E+02    -0.4819E+02    -0.5099E+02    -0.5391E+02    -0.5687E+02    -0.5982E+02    -0.6271E+02    -0.6548E+02    -0.6809E+02    -0.7051E+02    -0.7272E+02    -0.7470E+02    -0.7647E+02    -0.7802E+02    -0.7938E+02    -0.8056E+02    -0.8157E+02    -0.8245E+02    -0.8320E+02    -0.8384E+02    -0.8440E+02    -0.8487E+02    -0.8527E+02    -0.8562E+02    -0.8592E+02    -0.8617E+02    -0.8638E+02    -0.8656E+02    -0.8672E+02    -0.8685E+02    -0.8695E+02    -0.8704E+02    -0.8712E+02    -0.8717E+02    -0.8722E+02    -0.8726E+02    -0.8729E+02    -0.8731E+02    -0.8732E+02    -0.8733E+02    -0.8734E+02    -0.8734E+02    -0.8734E+02    -0.8734E+02
    -0.8745E+02    -0.8745E+02    -0.8745E+02    -0.8746E+02    -0.8746E+02    -0.8747E+02    -0.8747E+02    -0.8747E+02    -0.8745E+02    -0.8744E+02    -0.8740E+02    -0.8736E+02    -0.8730E+02    -0.8722E+02    -0.8713E+02    -0.8700E+02    -0.8685E+02    -0.8666E+02    -0.8643E+02    -0.8616E+02    -0.8582E+02    -0.8542E+02    -0.8494E+02    -0.8437E+02    -0.8368E+02    -0.8287E+02    -0.8189E+02    -0.8074E+02    -0.7938E+02    -0.7777E+02    -0.7590E+02    -0.7375E+02    -0.7129E+02    -0.6852E+02    -0.6546E+02    -0.6214E+02    -0.5860E+02    -0.5490E+02    -0.5112E+02    -0.4731E+02    -0.4356E+02    -0.3995E+02    -0.3655E+02    -0.3343E+02    -0.3066E+02    -0.2830E+02    -0.2641E+02    -0.2503E+02    -0.2419E+02    -0.2390E+02    -0.2419E+02    -0.2504E+02    -0.2642E+02    -0.2832E+02    -0.3068E+02    -0.3346E+02    -0.3659E+02    -0.4000E+02    -0.4361E+02    -0.4736E+02    -0.5117E+02    -0.5496E+02    -0.5866E+02    -0.6220E+02    -0.6553E+02    -0.6858E+02    -0.7135E+02    -0.7381E+02    -0.7597E+02    -0.7783E+02    -0.7943E+02    -0.8080E+02    -0.8195E+02    -0.8292E+02    -0.8374E+02    -0.8442E+02    -0.8500E+02    -0.8548E+02    -0.8588E+02    -0.8621E+02    -0.8648E+02    -0.8671E+02    -0.8690E+02    -0.8705E+02    -0.8718E+02    -0.8728E+02    -0.8736E+02    -0.8741E+02    -0.8746E+02    -0.8749E+02    -0.8751E+02    -0.8752E+02    -0.8752E+02    -0.8751E+02    -0.8751E+02    -0.8750E+02    -0.8749E+02    -0.8748E+02    -0.8747E+02    -0.8747E+02
    -0.8760E+02    -0.8760E+02    -0.8761E+02    -0.8763E+02    -0.8766E+02    -0.8768E+02    -0.8771E+02    -0.8774E+02    -0.8776E+02    -0.8777E+02    -0.8778E+02    -0.8777E+02    -0.8775E+02    -0.8771E+02    -0.8765E+02    -0.8756E+02    -0.8745E+02    -0.8730E+02    -0.8710E+02    -0.8686E+02    -0.8656E+02    -0.8618E+02    -0.8571E+02    -0.8513E+02    -0.8443E+02    -0.8356E+02    -0.8250E+02    -0.8122E+02    -0.7966E+02    -0.7780E+02    -0.7558E+02    -0.7298E+02    -0.6997E+02    -0.6655E+02    -0.6273E+02    -0.5856E+02    -0.5409E+02    -0.4941E+02    -0.4459E+02    -0.3973E+02    -0.3493E+02    -0.3028E+02    -0.2589E+02    -0.2185E+02    -0.1826E+02    -0.1520E+02    -0.1273E+02    -0.1092E+02    -0.9815E+01    -0.9446E+01    -0.9821E+01    -0.1093E+02    -0.1275E+02    -0.1522E+02    -0.1829E+02    -0.2189E+02    -0.2593E+02    -0.3033E+02    -0.3498E+02    -0.3979E+02    -0.4465E+02    -0.4947E+02    -0.5416E+02    -0.5863E+02    -0.6281E+02    -0.6663E+02    -0.7005E+02    -0.7306E+02    -0.7565E+02    -0.7787E+02    -0.7973E+02    -0.8128E+02    -0.8256E+02    -0.8362E+02    -0.8449E+02    -0.8519E+02    -0.8577E+02    -0.8624E+02    -0.8662E+02    -0.8692E+02    -0.8717E+02    -0.8736E+02    -0.8751E+02    -0.8762E+02    -0.8771E+02    -0.8777E+02    -0.8781E+02    -0.8783E+02    -0.8784E+02    -0.8784E+02    -0.8782E+02    -0.8780E+02    -0.8777E+02    -0.8774E+02    -0.8771E+02    -0.8768E+02    -0.8765E+02    -0.8763E+02    -0.8761E+02    -0.8761E+02
    -0.8776E+02    -0.8776E+02    -0.8778E+02    -0.8782E+02    -0.8786E+02    -0.8792E+02    -0.8798E+02    -0.8803E+02    -0.8809E+02    -0.8814E+02    -0.8818E+02    -0.8822E+02    -0.8824E+02    -0.8824E+02    -0.8823E+02    -0.8819E+02    -0.8812E+02    -0.8802E+02    -0.8788E+02    -0.8769E+02    -0.8743E+02    -0.8709E+02    -0.8666E+02    -0.8610E+02    -0.8539E+02    -0.8450E+02    -0.8338E+02    -0.8198E+02    -0.8025E+02    -0.7813E+02    -0.7555E+02    -0.7246E+02    -0.6883E+02    -0.6465E+02    -0.5993E+02    -0.5474E+02    -0.4915E+02    -0.4324E+02    -0.3713E+02    -0.3093E+02    -0.2477E+02    -0.1877E+02    -0.1305E+02    -0.7752E+01    -0.2990E+01     0.1109E+01     0.4432E+01     0.6881E+01     0.8381E+01     0.8884E+01     0.8374E+01     0.6867E+01     0.4412E+01     0.1082E+01    -0.3025E+01    -0.7793E+01    -0.1310E+02    -0.1882E+02    -0.2483E+02    -0.3100E+02    -0.3721E+02    -0.4332E+02    -0.4923E+02    -0.5482E+02    -0.6002E+02    -0.6473E+02    -0.6891E+02    -0.7254E+02    -0.7562E+02    -0.7820E+02    -0.8032E+02    -0.8205E+02    -0.8345E+02    -0.8457E+02    -0.8546E+02    -0.8617E+02    -0.8672E+02    -0.8716E+02    -0.8750E+02    -0.8775E+02    -0.8795E+02    -0.8809E+02    -0.8820E+02    -0.8826E+02    -0.8830E+02    -0.8832E+02    -0.8831E+02    -0.8829E+02    -0.8826E+02    -0.8822E+02    -0.8817E+02    -0.8811E+02    -0.8805E+02    -0.8799E+02    -0.8793E+02    -0.8787E+02    -0.8782E+02    -0.8779E+02    -0.8776E+02    -0.8776E+02
    -0.8793E+02    -0.8793E+02    -0.8796E+02    -0.8801E+02    -0.8808E+02    -0.8817E+02    -0.8825E+02    -0.8835E+02    -0.8844E+02    -0.8853E+02    -0.8861E+02    -0.8869E+02    -0.8876E+02    -0.8881E+02    -0.8885E+02    -0.8887E+02    -0.8886E+02    -0.8882E+02    -0.8874E+02    -0.8861E+02    -0.8842E+02    -0.8815E+02    -0.8777E+02    -0.8726E+02    -0.8659E+02    -0.8571E+02    -0.8456E+02    -0.8308E+02    -0.8120E+02    -0.7882E+02    -0.7587E+02    -0.7226E+02    -0.6794E+02    -0.6289E+02    -0.5713E+02    -0.5071E+02    -0.4373E+02    -0.3629E+02    -0.2852E+02    -0.2056E+02    -0.1256E+02    -0.4656E+01     0.2971E+01     0.1014E+02     0.1665E+02     0.2232E+02     0.2695E+02     0.3038E+02     0.3249E+02     0.3320E+02     0.3249E+02     0.3037E+02     0.2692E+02     0.2229E+02     0.1662E+02     0.1009E+02     0.2920E+01    -0.4713E+01    -0.1262E+02    -0.2063E+02    -0.2860E+02    -0.3637E+02    -0.4381E+02    -0.5080E+02    -0.5722E+02    -0.6298E+02    -0.6803E+02    -0.7235E+02    -0.7595E+02    -0.7890E+02    -0.8127E+02    -0.8315E+02    -0.8463E+02    -0.8578E+02    -0.8666E+02    -0.8733E+02    -0.8784E+02    -0.8822E+02    -0.8849E+02    -0.8869E+02    -0.8882E+02    -0.8890E+02    -0.8894E+02    -0.8895E+02    -0.8894E+02    -0.8890E+02    -0.8885E+02    -0.8878E+02    -0.8871E+02    -0.8862E+02    -0.8853E+02    -0.8844E+02    -0.8834E+02    -0.8825E+02    -0.8816E+02    -0.8808E+02    -0.8801E+02    -0.8795E+02    -0.8792E+02    -0.8792E+02
    -0.8810E+02    -0.8810E+02    -0.8814E+02    -0.8821E+02    -0.8831E+02    -0.8842E+02    -0.8854E+02    -0.8867E+02    -0.8880E+02    -0.8893E+02    -0.8906E+02    -0.8918E+02    -0.8930E+02    -0.8941E+02    -0.8950E+02    -0.8958E+02    -0.8964E+02    -0.8967E+02    -0.8966E+02    -0.8961E+02    -0.8950E+02    -0.8931E+02    -0.8901E+02    -0.8859E+02    -0.8799E+02    -0.8715E+02    -0.8602E+02    -0.8451E+02    -0.8252E+02    -0.7992E+02    -0.7661E+02    -0.7246E+02    -0.6738E+02    -0.6133E+02    -0.5433E+02    -0.4642E+02    -0.3771E+02    -0.2831E+02    -0.1836E+02    -0.7993E+01     0.2616E+01     0.1327E+02     0.2372E+02     0.3370E+02     0.4289E+02     0.5098E+02     0.5766E+02     0.6266E+02     0.6575E+02     0.6679E+02     0.6574E+02     0.6264E+02     0.5764E+02     0.5095E+02     0.4285E+02     0.3365E+02     0.2367E+02     0.1321E+02     0.2550E+01    -0.8066E+01    -0.1843E+02    -0.2840E+02    -0.3780E+02    -0.4652E+02    -0.5442E+02    -0.6143E+02    -0.6747E+02    -0.7255E+02    -0.7669E+02    -0.8000E+02    -0.8259E+02    -0.8458E+02    -0.8610E+02    -0.8722E+02    -0.8806E+02    -0.8866E+02    -0.8909E+02    -0.8938E+02    -0.8957E+02    -0.8968E+02    -0.8974E+02    -0.8975E+02    -0.8972E+02    -0.8967E+02    -0.8959E+02    -0.8950E+02    -0.8940E+02    -0.8928E+02    -0.8916E+02    -0.8904E+02    -0.8890E+02    -0.8877E+02    -0.8864E+02    -0.8852E+02    -0.8840E+02    -0.8829E+02    -0.8819E+02    -0.8812E+02    -0.8808E+02    -0.8808E+02
    -0.8827E+02    -0.8827E+02    -0.8832E+02    -0.8841E+02    -0.8853E+02    -0.8867E+02    -0.8882E+02    -0.8899E+02    -0.8915E+02    -0.8933E+02    -0.8950E+02    -0.8967E+02    -0.8984E+02    -0.9000E+02    -0.9015E+02    -0.9029E+02    -0.9042E+02    -0.9052E+02    -0.9059E+02    -0.9062E+02    -0.9061E+02    -0.9052E+02    -0.9033E+02    -0.9002E+02    -0.8953E+02    -0.8879E+02    -0.8773E+02    -0.8624E+02    -0.8419E+02    -0.8142E+02    -0.7777E+02    -0.7307E+02    -0.6717E+02    -0.5999E+02    -0.5152E+02    -0.4181E+02    -0.3093E+02    -0.1898E+02    -0.6080E+01     0.7630E+01     0.2196E+02     0.3664E+02     0.5132E+02     0.6558E+02     0.7895E+02     0.9090E+02     0.1009E+03     0.1085E+03     0.1132E+03     0.1148E+03     0.1132E+03     0.1084E+03     0.1009E+03     0.9087E+02     0.7891E+02     0.6553E+02     0.5126E+02     0.3657E+02     0.2189E+02     0.7555E+01    -0.6161E+01    -0.1906E+02    -0.3102E+02    -0.4190E+02    -0.5162E+02    -0.6009E+02    -0.6726E+02    -0.7316E+02    -0.7786E+02    -0.8150E+02    -0.8426E+02    -0.8631E+02    -0.8780E+02    -0.8886E+02    -0.8959E+02    -0.9009E+02    -0.9040E+02    -0.9059E+02    -0.9068E+02    -0.9070E+02    -0.9067E+02    -0.9060E+02    -0.9050E+02    -0.9038E+02    -0.9025E+02    -0.9010E+02    -0.8994E+02    -0.8978E+02    -0.8961E+02    -0.8944E+02    -0.8927E+02    -0.8910E+02    -0.8894E+02    -0.8878E+02    -0.8863E+02    -0.8849E+02    -0.8838E+02    -0.8829E+02    -0.8824E+02    -0.8824E+02
    -0.8843E+02    -0.8843E+02    -0.8850E+02    -0.8860E+02    -0.8874E+02    -0.8891E+02    -0.8909E+02    -0.8929E+02    -0.8950E+02    -0.8971E+02    -0.8992E+02    -0.9014E+02    -0.9036E+02    -0.9057E+02    -0.9078E+02    -0.9098E+02    -0.9117E+02    -0.9134E+02    -0.9149E+02    -0.9162E+02    -0.9170E+02    -0.9172E+02    -0.9166E+02    -0.9147E+02    -0.9112E+02    -0.9052E+02    -0.8959E+02    -0.8818E+02    -0.8614E+02    -0.8327E+02    -0.7933E+02    -0.7408E+02    -0.6731E+02    -0.5887E+02    -0.4869E+02    -0.3679E+02    -0.2319E+02    -0.7942E+01     0.8908E+01     0.2725E+02     0.4686E+02     0.6743E+02     0.8847E+02     0.1094E+03     0.1294E+03     0.1477E+03     0.1633E+03     0.1752E+03     0.1827E+03     0.1853E+03     0.1827E+03     0.1752E+03     0.1632E+03     0.1477E+03     0.1294E+03     0.1093E+03     0.8842E+02     0.6736E+02     0.4679E+02     0.2717E+02     0.8825E+01    -0.8029E+01    -0.2328E+02    -0.3689E+02    -0.4879E+02    -0.5896E+02    -0.6740E+02    -0.7417E+02    -0.7941E+02    -0.8334E+02    -0.8621E+02    -0.8825E+02    -0.8965E+02    -0.9059E+02    -0.9119E+02    -0.9154E+02    -0.9173E+02    -0.9179E+02    -0.9177E+02    -0.9169E+02    -0.9157E+02    -0.9142E+02    -0.9125E+02    -0.9107E+02    -0.9088E+02    -0.9067E+02    -0.9047E+02    -0.9026E+02    -0.9004E+02    -0.8983E+02    -0.8962E+02    -0.8942E+02    -0.8922E+02    -0.8903E+02    -0.8885E+02    -0.8869E+02    -0.8855E+02    -0.8845E+02    -0.8839E+02    -0.8839E+02
    -0.8858E+02    -0.8858E+02    -0.8865E+02    -0.8878E+02    -0.8894E+02    -0.8913E+02    -0.8934E+02    -0.8957E+02    -0.8981E+02    -0.9006E+02    -0.9031E+02    -0.9057E+02    -0.9083E+02    -0.9109E+02    -0.9135E+02    -0.9161E+02    -0.9186E+02    -0.9211E+02    -0.9234E+02    -0.9255E+02    -0.9273E+02    -0.9286E+02    -0.9293E+02    -0.9289E+02    -0.9269E+02    -0.9225E+02    -0.9148E+02    -0.9022E+02    -0.8826E+02    -0.8535E+02    -0.8119E+02    -0.7544E+02    -0.6778E+02    -0.5796E+02    -0.4586E+02    -0.3138E+02    -0.1447E+02     0.4969E+01     0.2700E+02     0.5160E+02     0.7863E+02     0.1077E+03     0.1384E+03     0.1697E+03     0.2005E+03     0.2294E+03     0.2547E+03     0.2745E+03     0.2873E+03     0.2917E+03     0.2873E+03     0.2745E+03     0.2547E+03     0.2294E+03     0.2004E+03     0.1696E+03     0.1383E+03     0.1077E+03     0.7855E+02     0.5153E+02     0.2692E+02     0.4882E+01    -0.1456E+02    -0.3147E+02    -0.4595E+02    -0.5806E+02    -0.6787E+02    -0.7552E+02    -0.8127E+02    -0.8543E+02    -0.8833E+02    -0.9028E+02    -0.9155E+02    -0.9232E+02    -0.9275E+02    -0.9295E+02    -0.9299E+02    -0.9293E+02    -0.9280E+02    -0.9263E+02    -0.9242E+02    -0.9219E+02    -0.9195E+02    -0.9170E+02    -0.9145E+02    -0.9120E+02    -0.9095E+02    -0.9069E+02    -0.9044E+02    -0.9019E+02    -0.8994E+02    -0.8971E+02    -0.8947E+02    -0.8925E+02    -0.8905E+02    -0.8887E+02    -0.8871E+02    -0.8860E+02    -0.8853E+02    -0.8853E+02
    -0.8872E+02    -0.8872E+02    -0.8879E+02    -0.8893E+02    -0.8911E+02    -0.8932E+02    -0.8956E+02    -0.8981E+02    -0.9008E+02    -0.9036E+02    -0.9065E+02    -0.9095E+02    -0.9125E+02    -0.9155E+02    -0.9186E+02    -0.9217E+02    -0.9248E+02    -0.9279E+02    -0.9310E+02    -0.9339E+02    -0.9367E+02    -0.9392E+02    -0.9410E+02    -0.9420E+02    -0.9416E+02    -0.9389E+02    -0.9330E+02    -0.9221E+02    -0.9040E+02    -0.8753E+02    -0.8322E+02    -0.7704E+02    -0.6852E+02    -0.5729E+02    -0.4311E+02    -0.2575E+02    -0.4991E+01     0.1950E+02     0.4800E+02     0.8074E+02     0.1178E+03     0.1589E+03     0.2037E+03     0.2512E+03     0.2998E+03     0.3471E+03     0.3902E+03     0.4253E+03     0.4485E+03     0.4567E+03     0.4485E+03     0.4253E+03     0.3902E+03     0.3471E+03     0.2997E+03     0.2512E+03     0.2037E+03     0.1589E+03     0.1177E+03     0.8066E+02     0.4792E+02     0.1941E+02    -0.5083E+01    -0.2585E+02    -0.4320E+02    -0.5739E+02    -0.6861E+02    -0.7712E+02    -0.8330E+02    -0.8760E+02    -0.9046E+02    -0.9228E+02    -0.9336E+02    -0.9395E+02    -0.9422E+02    -0.9426E+02    -0.9417E+02    -0.9399E+02    -0.9374E+02    -0.9347E+02    -0.9318E+02    -0.9288E+02    -0.9257E+02    -0.9227E+02    -0.9196E+02    -0.9166E+02    -0.9137E+02    -0.9107E+02    -0.9079E+02    -0.9050E+02    -0.9023E+02    -0.8996E+02    -0.8970E+02    -0.8945E+02    -0.8923E+02    -0.8902E+02    -0.8885E+02    -0.8872E+02    -0.8865E+02    -0.8865E+02
    -0.8882E+02    -0.8882E+02    -0.8891E+02    -0.8905E+02    -0.8925E+02    -0.8948E+02    -0.8974E+02    -0.9002E+02    -0.9031E+02    -0.9062E+02    -0.9093E+02    -0.9126E+02    -0.9159E+02    -0.9193E+02    -0.9228E+02    -0.9264E+02    -0.9300E+02    -0.9337E+02    -0.9375E+02    -0.9412E+02    -0.9449E+02    -0.9484E+02    -0.9515E+02    -0.9538E+02    -0.9548E+02    -0.9537E+02    -0.9495E+02    -0.9404E+02    -0.9238E+02    -0.8961E+02    -0.8524E+02    -0.7872E+02    -0.6945E+02    -0.5690E+02    -0.4067E+02    -0.2035E+02     0.4527E+01     0.3462E+02     0.7061E+02     0.1132E+03     0.1629E+03     0.2201E+03     0.2850E+03     0.3570E+03     0.4344E+03     0.5142E+03     0.5914E+03     0.6584E+03     0.7056E+03     0.7232E+03     0.7056E+03     0.6584E+03     0.5914E+03     0.5142E+03     0.4343E+03     0.3569E+03     0.2850E+03     0.2201E+03     0.1628E+03     0.1131E+03     0.7053E+02     0.3453E+02     0.4436E+01    -0.2045E+02    -0.4076E+02    -0.5699E+02    -0.6954E+02    -0.7880E+02    -0.8532E+02    -0.8968E+02    -0.9244E+02    -0.9410E+02    -0.9501E+02    -0.9543E+02    -0.9554E+02    -0.9544E+02    -0.9521E+02    -0.9491E+02    -0.9457E+02    -0.9420E+02    -0.9383E+02    -0.9346E+02    -0.9309E+02    -0.9274E+02    -0.9239E+02    -0.9205E+02    -0.9171E+02    -0.9139E+02    -0.9107E+02    -0.9076E+02    -0.9046E+02    -0.9016E+02    -0.8988E+02    -0.8962E+02    -0.8937E+02    -0.8915E+02    -0.8897E+02    -0.8883E+02    -0.8875E+02    -0.8875E+02
    -0.8890E+02    -0.8890E+02    -0.8899E+02    -0.8915E+02    -0.8935E+02    -0.8960E+02    -0.8987E+02    -0.9017E+02    -0.9048E+02    -0.9080E+02    -0.9114E+02    -0.9149E+02    -0.9185E+02    -0.9222E+02    -0.9260E+02    -0.9299E+02    -0.9340E+02    -0.9382E+02    -0.9425E+02    -0.9469E+02    -0.9514E+02    -0.9558E+02    -0.9598E+02    -0.9633E+02    -0.9656E+02    -0.9659E+02    -0.9631E+02    -0.9554E+02    -0.9403E+02    -0.9137E+02    -0.8701E+02    -0.8027E+02    -0.7043E+02    -0.5679E+02    -0.3879E+02    -0.1583E+02     0.1289E+02     0.4841E+02     0.9195E+02     0.1449E+03     0.2088E+03     0.2853E+03     0.3759E+03     0.4821E+03     0.6040E+03     0.7400E+03     0.8842E+03     0.1024E+04     0.1136E+04     0.1185E+04     0.1136E+04     0.1024E+04     0.8842E+03     0.7399E+03     0.6040E+03     0.4820E+03     0.3759E+03     0.2852E+03     0.2087E+03     0.1448E+03     0.9187E+02     0.4832E+02     0.1280E+02    -0.1592E+02    -0.3888E+02    -0.5688E+02    -0.7052E+02    -0.8035E+02    -0.8708E+02    -0.9143E+02    -0.9409E+02    -0.9560E+02    -0.9637E+02    -0.9665E+02    -0.9662E+02    -0.9639E+02    -0.9605E+02    -0.9565E+02    -0.9522E+02    -0.9477E+02    -0.9433E+02    -0.9391E+02    -0.9349E+02    -0.9309E+02    -0.9271E+02    -0.9233E+02    -0.9197E+02    -0.9162E+02    -0.9128E+02    -0.9095E+02    -0.9063E+02    -0.9032E+02    -0.9002E+02    -0.8974E+02    -0.8948E+02    -0.8925E+02    -0.8905E+02    -0.8891E+02    -0.8882E+02    -0.8882E+02
    -0.8895E+02    -0.8895E+02    -0.8904E+02    -0.8920E+02    -0.8942E+02    -0.8967E+02    -0.8995E+02    -0.9026E+02    -0.9058E+02    -0.9092E+02    -0.9127E+02    -0.9163E+02    -0.9201E+02    -0.9240E+02    -0.9280E+02    -0.9321E+02    -0.9365E+02    -0.9410E+02    -0.9457E+02    -0.9506E+02    -0.9556E+02    -0.9606E+02    -0.9654E+02    -0.9696E+02    -0.9727E+02    -0.9740E+02    -0.9723E+02    -0.9656E+02    -0.9514E+02    -0.9257E+02    -0.8824E+02    -0.8140E+02    -0.7121E+02    -0.5686E+02    -0.3766E+02    -0.1283E+02     0.1867E+02     0.5827E+02     0.1077E+03     0.1692E+03     0.2455E+03     0.3400E+03     0.4571E+03     0.6023E+03     0.7820E+03     0.1003E+04     0.1272E+04     0.1584E+04     0.1907E+04     0.2126E+04     0.1907E+04     0.1584E+04     0.1272E+04     0.1003E+04     0.7820E+03     0.6022E+03     0.4571E+03     0.3399E+03     0.2454E+03     0.1691E+03     0.1076E+03     0.5818E+02     0.1858E+02    -0.1293E+02    -0.3775E+02    -0.5695E+02    -0.7130E+02    -0.8148E+02    -0.8831E+02    -0.9263E+02    -0.9520E+02    -0.9662E+02    -0.9729E+02    -0.9747E+02    -0.9734E+02    -0.9703E+02    -0.9661E+02    -0.9613E+02    -0.9564E+02    -0.9514E+02    -0.9466E+02    -0.9419E+02    -0.9375E+02    -0.9332E+02    -0.9291E+02    -0.9251E+02    -0.9213E+02    -0.9177E+02    -0.9141E+02    -0.9107E+02    -0.9073E+02    -0.9041E+02    -0.9011E+02    -0.8982E+02    -0.8955E+02    -0.8931E+02    -0.8911E+02    -0.8895E+02    -0.8887E+02    -0.8887E+02
    -0.8897E+02    -0.8897E+02    -0.8906E+02    -0.8922E+02    -0.8944E+02    -0.8969E+02    -0.8998E+02    -0.9029E+02    -0.9062E+02    -0.9096E+02    -0.9132E+02    -0.9168E+02    -0.9206E+02    -0.9246E+02    -0.9287E+02    -0.9329E+02    -0.9373E+02    -0.9420E+02    -0.9468E+02    -0.9519E+02    -0.9571E+02    -0.9623E+02    -0.9673E+02    -0.9718E+02    -0.9753E+02    -0.9769E+02    -0.9755E+02    -0.9692E+02    -0.9554E+02    -0.9300E+02    -0.8869E+02    -0.8182E+02    -0.7151E+02    -0.5692E+02    -0.3730E+02    -0.1181E+02     0.2072E+02     0.6186E+02     0.1136E+03     0.1786E+03     0.2601E+03     0.3630E+03     0.4937E+03     0.6620E+03     0.8830E+03     0.1182E+04     0.1604E+04     0.2233E+04     0.3239E+04     0.4979E+04     0.3239E+04     0.2233E+04     0.1604E+04     0.1182E+04     0.8829E+03     0.6619E+03     0.4936E+03     0.3629E+03     0.2601E+03     0.1785E+03     0.1135E+03     0.6177E+02     0.2063E+02    -0.1190E+02    -0.3739E+02    -0.5701E+02    -0.7160E+02    -0.8189E+02    -0.8876E+02    -0.9306E+02    -0.9560E+02    -0.9698E+02    -0.9761E+02    -0.9775E+02    -0.9759E+02    -0.9725E+02    -0.9680E+02    -0.9630E+02    -0.9578E+02    -0.9527E+02    -0.9477E+02    -0.9429E+02    -0.9383E+02    -0.9339E+02    -0.9298E+02    -0.9258E+02    -0.9219E+02    -0.9182E+02    -0.9146E+02    -0.9111E+02    -0.9077E+02    -0.9045E+02    -0.9013E+02    -0.8984E+02    -0.8957E+02    -0.8933E+02    -0.8912E+02    -0.8897E+02    -0.8888E+02    -0.8888E+02
    -0.8895E+02    -0.8895E+02    -0.8904E+02    -0.8920E+02    -0.8942E+02    -0.8967E+02    -0.8995E+02    -0.9026E+02    -0.9058E+02    -0.9092E+02    -0.9127E+02    -0.9163E+02    -0.9201E+02    -0.9240E+02    -0.9280E+02    -0.9321E+02    -0.9365E+02    -0.9410E+02    -0.9457E+02    -0.9506E+02    -0.9556E+02    -0.9606E+02    -0.9654E+02    -0.9696E+02    -0.9727E+02    -0.9740E+02    -0.9723E+02    -0.9656E+02    -0.9514E+02    -0.9257E+02    -0.8824E+02    -0.8140E+02    -0.7121E+02    -0.5686E+02    -0.3766E+02    -0.1283E+02     0.1867E+02     0.5827E+02     0.1077E+03     0.1692E+03     0.2455E+03     0.3400E+03     0.4571E+03     0.6023E+03     0.7820E+03     0.1003E+04     0.1272E+04     0.1584E+04     0.1907E+04     0.2126E+04     0.1907E+04     0.1584E+04     0.1272E+04     0.1003E+04     0.7820E+03     0.6022E+03     0.4571E+03     0.3399E+03     0.2454E+03     0.1691E+03     0.1076E+03     0.5818E+02     0.1858E+02    -0.1293E+02    -0.3775E+02    -0.5695E+02    -0.7129E+02    -0.8148E+02    -0.8831E+02    -0.9263E+02    -0.9520E+02    -0.9662E+02    -0.9729E+02    -0.9747E+02    -0.9734E+02    -0.9703E+02    -0.9661E+02    -0.9613E+02    -0.9564E+02    -0.9514E+02    -0.9466E+02    -0.9419E+02    -0.9375E+02    -0.9332E+02    -0.9291E+02    -0.9251E+02    -0.9213E+02    -0.9177E+02    -0.9141E+02    -0.9107E+02    -0.9073E+02    -0.9041E+02    -0.9011E+02    -0.8982E+02    -0.8955E+02    -0.8931E+02    -0.8911E+02    -0.8895E+02    -0.8887E+02    -0.8887E+02
    -0.8890E+02    -0.8890E+02    -0.8899E+02    -0.8915E+02    -0.8935E+02    -0.8960E+02    -0.8987E+02    -0.9017E+02    -0.9048E+02    -0.9080E+02    -0.9114E+02    -0.9149E+02    -0.9185E+02    -0.9222E+02    -0.9260E+02    -0.9299E+02    -0.9340E+02    -0.9382E+02    -0.9425E+02    -0.9469E+02    -0.9514E+02    -0.9558E+02    -0.9598E+02    -0.9633E+02    -0.9656E+02    -0.9659E+02    -0.9631E+02    -0.9554E+02    -0.9403E+02    -0.9137E+02    -0.8701E+02    -0.8027E+02    -0.7043E+02    -0.5679E+02    -0.3879E+02    -0.1582E+02     0.1289E+02     0.4842E+02     0.9196E+02     0.1449E+03     0.2088E+03     0.2853E+03     0.3760E+03     0.4821E+03     0.6040E+03     0.7400E+03     0.8842E+03     0.1024E+04     0.1136E+04     0.1185E+04     0.1136E+04     0.1024E+04     0.8842E+03     0.7399E+03     0.6040E+03     0.4820E+03     0.3759E+03     0.2852E+03     0.2087E+03     0.1448E+03     0.9187E+02     0.4833E+02     0.1280E+02    -0.1592E+02    -0.3888E+02    -0.5688E+02    -0.7052E+02    -0.8035E+02    -0.8708E+02    -0.9143E+02    -0.9409E+02    -0.9560E+02    -0.9637E+02    -0.9665E+02    -0.9662E+02    -0.9639E+02    -0.9605E+02    -0.9565E+02    -0.9521E+02    -0.9477E+02    -0.9433E+02    -0.9391E+02    -0.9349E+02    -0.9309E+02    -0.9271E+02    -0.9233E+02    -0.9197E+02    -0.9162E+02    -0.9128E+02    -0.9095E+02    -0.9063E+02    -0.9032E+02    -0.9002E+02    -0.8974E+02    -0.8948E+02    -0.8925E+02    -0.8905E+02    -0.8891E+02    -0.8882E+02    -0.8882E+02
    -0.8882E+02    -0.8882E+02    -0.8891E+02    -0.8905E+02    -0.8925E+02    -0.8948E+02    -0.8974E+02    -0.9002E+02    -0.9031E+02    -0.9062E+02    -0.9093E+02    -0.9126E+02    -0.9159E+02    -0.9193E+02    -0.9228E+02    -0.9264E+02    -0.9300E+02    -0.9337E+02    -0.9375E+02    -0.9412E+02    -0.9449E+02    -0.9484E+02    -0.9514E+02    -0.9537E+02    -0.9548E+02    -0.9537E+02    -0.9495E+02    -0.9403E+02    -0.9238E+02    -0.8961E+02    -0.8524E+02    -0.7872E+02    -0.6945E+02    -0.5690E+02    -0.4066E+02    -0.2035E+02     0.4531E+01     0.3463E+02     0.7062E+02     0.1132E+03     0.1629E+03     0.2202E+03     0.2850E+03     0.3570E+03     0.4344E+03     0.5142E+03     0.5914E+03     0.6584E+03     0.7056E+03     0.7232E+03     0.7056E+03     0.6584E+03     0.5914E+03     0.5142E+03     0.4343E+03     0.3569E+03     0.2850E+03     0.2201E+03     0.1628E+03     0.1131E+03     0.7053E+02     0.3454E+02     0.4440E+01    -0.2044E+02    -0.4076E+02    -0.5699E+02    -0.6954E+02    -0.7880E+02    -0.8531E+02    -0.8967E+02    -0.9244E+02    -0.9410E+02    -0.9501E+02    -0.9543E+02    -0.9554E+02    -0.9544E+02    -0.9521E+02    -0.9491E+02    -0.9456E+02    -0.9420E+02    -0.9383E+02    -0.9346E+02    -0.9309E+02    -0.9274E+02    -0.9239E+02    -0.9205E+02    -0.9171E+02    -0.9139E+02    -0.9107E+02    -0.9076E+02    -0.9046E+02    -0.9016E+02    -0.8988E+02    -0.8962E+02    -0.8937E+02    -0.8915E+02    -0.8897E+02    -0.8883E+02    -0.8875E+02    -0.8875E+02
    -0.8871E+02    -0.8871E+02    -0.8879E+02    -0.8893E+02    -0.8911E+02    -0.8932E+02    -0.8956E+02    -0.8981E+02    -0.9008E+02    -0.9036E+02    -0.9065E+02    -0.9095E+02    -0.9125E+02    -0.9155E+02    -0.9186E+02    -0.9217E+02    -0.9248E+02    -0.9279E+02    -0.9310E+02    -0.9339E+02    -0.9367E+02    -0.9392E+02    -0.9410E+02    -0.9420E+02    -0.9416E+02    -0.9389E+02    -0.9330E+02    -0.9221E+02    -0.9039E+02    -0.8752E+02    -0.8322E+02    -0.7703E+02    -0.6851E+02    -0.5729E+02    -0.4310E+02    -0.2575E+02    -0.4985E+01     0.1950E+02     0.4801E+02     0.8075E+02     0.1178E+03     0.1589E+03     0.2037E+03     0.2512E+03     0.2998E+03     0.3471E+03     0.3902E+03     0.4253E+03     0.4486E+03     0.4567E+03     0.4485E+03     0.4253E+03     0.3902E+03     0.3471E+03     0.2997E+03     0.2512E+03     0.2037E+03     0.1589E+03     0.1177E+03     0.8067E+02     0.4793E+02     0.1941E+02    -0.5076E+01    -0.2584E+02    -0.4320E+02    -0.5738E+02    -0.6860E+02    -0.7712E+02    -0.8329E+02    -0.8760E+02    -0.9046E+02    -0.9227E+02    -0.9336E+02    -0.9395E+02    -0.9422E+02    -0.9426E+02    -0.9417E+02    -0.9398E+02    -0.9374E+02    -0.9347E+02    -0.9318E+02    -0.9288E+02    -0.9257E+02    -0.9227E+02    -0.9196E+02    -0.9166E+02    -0.9137E+02    -0.9107E+02    -0.9078E+02    -0.9050E+02    -0.9023E+02    -0.8996E+02    -0.8970E+02    -0.8945E+02    -0.8923E+02    -0.8902E+02    -0.8885E+02    -0.8872E+02    -0.8865E+02    -0.8865E+02
    -0.8858E+02    -0.8858E+02    -0.8865E+02    -0.8878E+02    -0.8894E+02    -0.8913E+02    -0.8934E+02    -0.8957E+02    -0.8981E+02    -0.9006E+02    -0.9031E+02    -0.9057E+02    -0.9083E+02    -0.9109E+02    -0.9135E+02    -0.9161E+02    -0.9186E+02    -0.9210E+02    -0.9234E+02    -0.9255E+02    -0.9273E+02    -0.9286E+02    -0.9293E+02    -0.9288E+02    -0.9268E+02    -0.9225E+02    -0.9148E+02    -0.9022E+02    -0.8826E+02    -0.8535E+02    -0.8118E+02    -0.7543E+02    -0.6777E+02    -0.5795E+02    -0.4585E+02    -0.3137E+02    -0.1446E+02     0.4978E+01     0.2701E+02     0.5161E+02     0.7863E+02     0.1077E+03     0.1384E+03     0.1697E+03     0.2005E+03     0.2294E+03     0.2547E+03     0.2746E+03     0.2873E+03     0.2917E+03     0.2873E+03     0.2745E+03     0.2547E+03     0.2294E+03     0.2005E+03     0.1696E+03     0.1383E+03     0.1077E+03     0.7856E+02     0.5154E+02     0.2693E+02     0.4891E+01    -0.1455E+02    -0.3146E+02    -0.4594E+02    -0.5805E+02    -0.6786E+02    -0.7552E+02    -0.8126E+02    -0.8542E+02    -0.8833E+02    -0.9028E+02    -0.9154E+02    -0.9231E+02    -0.9275E+02    -0.9295E+02    -0.9299E+02    -0.9293E+02    -0.9280E+02    -0.9262E+02    -0.9242E+02    -0.9219E+02    -0.9195E+02    -0.9170E+02    -0.9145E+02    -0.9120E+02    -0.9094E+02    -0.9069E+02    -0.9044E+02    -0.9019E+02    -0.8994E+02    -0.8970E+02    -0.8947E+02    -0.8925E+02    -0.8905E+02    -0.8887E+02    -0.8871E+02    -0.8860E+02    -0.8853E+02    -0.8853E+02
    -0.8843E+02    -0.8843E+02    -0.8850E+02    -0.8860E+02    -0.8874E+02    -0.8891E+02    -0.8909E+02    -0.8929E+02    -0.8950E+02    -0.8971E+02    -0.8992E+02    -0.9014E+02    -0.9035E+02    -0.9057E+02    -0.9077E+02    -0.9097E+02    -0.9116E+02    -0.9134E+02    -0.9149E+02    -0.9161E+02    -0.9170E+02    -0.9172E+02    -0.9166E+02    -0.9147E+02    -0.9112E+02    -0.9052E+02    -0.8958E+02    -0.8818E+02    -0.8614E+02    -0.8326E+02    -0.7932E+02    -0.7408E+02    -0.6730E+02    -0.5886E+02    -0.4868E+02    -0.3678E+02    -0.2318E+02    -0.7931E+01     0.8919E+01     0.2726E+02     0.4688E+02     0.6744E+02     0.8849E+02     0.1094E+03     0.1294E+03     0.1477E+03     0.1633E+03     0.1752E+03     0.1827E+03     0.1853E+03     0.1827E+03     0.1752E+03     0.1632E+03     0.1477E+03     0.1294E+03     0.1094E+03     0.8843E+02     0.6738E+02     0.4681E+02     0.2718E+02     0.8837E+01    -0.8018E+01    -0.2327E+02    -0.3688E+02    -0.4878E+02    -0.5895E+02    -0.6740E+02    -0.7416E+02    -0.7941E+02    -0.8334E+02    -0.8621E+02    -0.8825E+02    -0.8965E+02    -0.9059E+02    -0.9118E+02    -0.9154E+02    -0.9172E+02    -0.9179E+02    -0.9177E+02    -0.9169E+02    -0.9157E+02    -0.9142E+02    -0.9125E+02    -0.9107E+02    -0.9087E+02    -0.9067E+02    -0.9047E+02    -0.9026E+02    -0.9004E+02    -0.8983E+02    -0.8962E+02    -0.8942E+02    -0.8922E+02    -0.8903E+02    -0.8885E+02    -0.8869E+02    -0.8855E+02    -0.8845E+02    -0.8839E+02    -0.8839E+02
    -0.8827E+02    -0.8827E+02    -0.8832E+02    -0.8841E+02    -0.8853E+02    -0.8867E+02    -0.8882E+02    -0.8898E+02    -0.8915E+02    -0.8933E+02    -0.8950E+02    -0.8967E+02    -0.8984E+02    -0.9000E+02    -0.9015E+02    -0.9029E+02    -0.9041E+02    -0.9051E+02    -0.9059E+02    -0.9062E+02    -0.9060E+02    -0.9052E+02    -0.9033E+02    -0.9002E+02    -0.8952E+02    -0.8879E+02    -0.8772E+02    -0.8623E+02    -0.8418E+02    -0.8141E+02    -0.7777E+02    -0.7306E+02    -0.6716E+02    -0.5998E+02    -0.5151E+02    -0.4180E+02    -0.3091E+02    -0.1896E+02    -0.6066E+01     0.7644E+01     0.2197E+02     0.3665E+02     0.5133E+02     0.6560E+02     0.7897E+02     0.9092E+02     0.1009E+03     0.1085E+03     0.1132E+03     0.1148E+03     0.1132E+03     0.1085E+03     0.1009E+03     0.9088E+02     0.7893E+02     0.6555E+02     0.5128E+02     0.3659E+02     0.2190E+02     0.7570E+01    -0.6147E+01    -0.1905E+02    -0.3100E+02    -0.4189E+02    -0.5161E+02    -0.6008E+02    -0.6725E+02    -0.7315E+02    -0.7785E+02    -0.8150E+02    -0.8426E+02    -0.8631E+02    -0.8780E+02    -0.8886E+02    -0.8959E+02    -0.9008E+02    -0.9040E+02    -0.9059E+02    -0.9068E+02    -0.9070E+02    -0.9067E+02    -0.9060E+02    -0.9050E+02    -0.9038E+02    -0.9025E+02    -0.9010E+02    -0.8994E+02    -0.8978E+02    -0.8961E+02    -0.8944E+02    -0.8927E+02    -0.8910E+02    -0.8894E+02    -0.8878E+02    -0.8863E+02    -0.8849E+02    -0.8838E+02    -0.8829E+02    -0.8824E+02    -0.8824E+02
    -0.8810E+02    -0.8810E+02    -0.8814E+02    -0.8821E+02    -0.8831E+02    -0.8842E+02    -0.8854E+02    -0.8867E+02    -0.8880E+02    -0.8893E+02    -0.8906E+02    -0.8918E+02    -0.8930E+02    -0.8941E+02    -0.8950E+02    -0.8958E+02    -0.8964E+02    -0.8966E+02    -0.8966E+02    -0.8960E+02    -0.8949E+02    -0.8930E+02    -0.8901E+02    -0.8858E+02    -0.8798E+02    -0.8715E+02    -0.8602E+02    -0.8450E+02    -0.8251E+02    -0.7991E+02    -0.7660E+02    -0.7245E+02    -0.6737E+02    -0.6132E+02    -0.5431E+02    -0.4641E+02    -0.3770E+02    -0.2830E+02    -0.1834E+02    -0.7976E+01     0.2634E+01     0.1329E+02     0.2374E+02     0.3372E+02     0.4291E+02     0.5100E+02     0.5768E+02     0.6267E+02     0.6577E+02     0.6681E+02     0.6576E+02     0.6266E+02     0.5765E+02     0.5097E+02     0.4287E+02     0.3367E+02     0.2369E+02     0.1323E+02     0.2567E+01    -0.8049E+01    -0.1842E+02    -0.2838E+02    -0.3779E+02    -0.4650E+02    -0.5441E+02    -0.6141E+02    -0.6746E+02    -0.7254E+02    -0.7668E+02    -0.7999E+02    -0.8259E+02    -0.8458E+02    -0.8609E+02    -0.8722E+02    -0.8805E+02    -0.8865E+02    -0.8908E+02    -0.8937E+02    -0.8957E+02    -0.8968E+02    -0.8973E+02    -0.8974E+02    -0.8972E+02    -0.8967E+02    -0.8959E+02    -0.8950E+02    -0.8940E+02    -0.8928E+02    -0.8916E+02    -0.8903E+02    -0.8890E+02    -0.8877E+02    -0.8864E+02    -0.8851E+02    -0.8839E+02    -0.8829E+02    -0.8819E+02    -0.8812E+02    -0.8808E+02    -0.8808E+02
    -0.8793E+02    -0.8793E+02    -0.8796E+02    -0.8801E+02    -0.8808E+02    -0.8816E+02    -0.8825E+02    -0.8835E+02    -0.8844E+02    -0.8853E+02    -0.8861E+02    -0.8869E+02    -0.8876E+02    -0.8881E+02    -0.8885E+02    -0.8887E+02    -0.8886E+02    -0.8882E+02    -0.8874E+02    -0.8861E+02    -0.8842E+02    -0.8814E+02    -0.8777E+02    -0.8726E+02    -0.8658E+02    -0.8570E+02    -0.8455E+02    -0.8307E+02    -0.8119E+02    -0.7881E+02    -0.7586E+02    -0.7225E+02    -0.6793E+02    -0.6288E+02    -0.5711E+02    -0.5069E+02    -0.4371E+02    -0.3627E+02    -0.2850E+02    -0.2054E+02    -0.1254E+02    -0.4635E+01     0.2991E+01     0.1016E+02     0.1667E+02     0.2234E+02     0.2697E+02     0.3040E+02     0.3251E+02     0.3323E+02     0.3251E+02     0.3039E+02     0.2695E+02     0.2231E+02     0.1664E+02     0.1012E+02     0.2941E+01    -0.4693E+01    -0.1260E+02    -0.2061E+02    -0.2858E+02    -0.3635E+02    -0.4380E+02    -0.5078E+02    -0.5720E+02    -0.6296E+02    -0.6802E+02    -0.7234E+02    -0.7594E+02    -0.7889E+02    -0.8126E+02    -0.8315E+02    -0.8462E+02    -0.8577E+02    -0.8665E+02    -0.8733E+02    -0.8783E+02    -0.8821E+02    -0.8849E+02    -0.8868E+02    -0.8881E+02    -0.8890E+02    -0.8894E+02    -0.8895E+02    -0.8893E+02    -0.8890E+02    -0.8885E+02    -0.8878E+02    -0.8871E+02    -0.8862E+02    -0.8853E+02    -0.8844E+02    -0.8834E+02    -0.8825E+02    -0.8816E+02    -0.8808E+02    -0.8801E+02    -0.8795E+02    -0.8792E+02    -0.8792E+02
    -0.8776E+02    -0.8776E+02    -0.8778E+02    -0.8782E+02    -0.8786E+02    -0.8792E+02    -0.8797E+02    -0.8803E+02    -0.8809E+02    -0.8814E+02    -0.8818E+02    -0.8821E+02    -0.8823E+02    -0.8824E+02    -0.8822E+02    -0.8819E+02    -0.8812E+02    -0.8802E+02    -0.8788E+02    -0.8768E+02    -0.8742E+02    -0.8709E+02    -0.8665E+02    -0.8609E+02    -0.8539E+02    -0.8449E+02    -0.8337E+02    -0.8197E+02    -0.8024E+02    -0.7812E+02    -0.7553E+02    -0.7245E+02    -0.6881E+02    -0.6463E+02    -0.5992E+02    -0.5472E+02    -0.4913E+02    -0.4322E+02    -0.3711E+02    -0.3091E+02    -0.2474E+02    -0.1874E+02    -0.1303E+02    -0.7728E+01    -0.2966E+01     0.1134E+01     0.4457E+01     0.6906E+01     0.8406E+01     0.8909E+01     0.8399E+01     0.6892E+01     0.4436E+01     0.1106E+01    -0.3000E+01    -0.7769E+01    -0.1308E+02    -0.1880E+02    -0.2480E+02    -0.3098E+02    -0.3718E+02    -0.4330E+02    -0.4921E+02    -0.5480E+02    -0.6000E+02    -0.6471E+02    -0.6890E+02    -0.7253E+02    -0.7561E+02    -0.7819E+02    -0.8031E+02    -0.8204E+02    -0.8344E+02    -0.8456E+02    -0.8545E+02    -0.8616E+02    -0.8672E+02    -0.8715E+02    -0.8749E+02    -0.8775E+02    -0.8795E+02    -0.8809E+02    -0.8819E+02    -0.8826E+02    -0.8830E+02    -0.8831E+02    -0.8831E+02    -0.8829E+02    -0.8826E+02    -0.8822E+02    -0.8817E+02    -0.8811E+02    -0.8805E+02    -0.8799E+02    -0.8793E+02    -0.8787E+02    -0.8782E+02    -0.8779E+02    -0.8776E+02    -0.8776E+02
    -0.8760E+02    -0.8760E+02    -0.8761E+02    -0.8763E+02    -0.8766E+02    -0.8768E+02    -0.8771E+02    -0.8774E+02    -0.8776E+02    -0.8777E+02    -0.8777E+02    -0.8776E+02    -0.8774E+02    -0.8770E+02    -0.8764E+02    -0.8756E+02    -0.8744E+02    -0.8729E+02    -0.8710E+02    -0.8686E+02    -0.8655E+02    -0.8617E+02    -0.8570E+02    -0.8513E+02    -0.8442E+02    -0.8355E+02    -0.8249E+02    -0.8121E+02    -0.7965E+02    -0.7779E+02    -0.7557E+02    -0.7297E+02    -0.6996E+02    -0.6653E+02    -0.6271E+02    -0.5854E+02    -0.5407E+02    -0.4938E+02    -0.4456E+02    -0.3970E+02    -0.3490E+02    -0.3025E+02    -0.2586E+02    -0.2182E+02    -0.1823E+02    -0.1517E+02    -0.1270E+02    -0.1089E+02    -0.9787E+01    -0.9418E+01    -0.9793E+01    -0.1090E+02    -0.1272E+02    -0.1519E+02    -0.1827E+02    -0.2186E+02    -0.2591E+02    -0.3030E+02    -0.3496E+02    -0.3976E+02    -0.4463E+02    -0.4945E+02    -0.5414E+02    -0.5861E+02    -0.6279E+02    -0.6661E+02    -0.7003E+02    -0.7304E+02    -0.7564E+02    -0.7785E+02    -0.7972E+02    -0.8127E+02    -0.8255E+02    -0.8361E+02    -0.8448E+02    -0.8519E+02    -0.8576E+02    -0.8623E+02    -0.8661E+02    -0.8692E+02    -0.8716E+02    -0.8735E+02    -0.8751E+02    -0.8762E+02    -0.8771E+02    -0.8777E+02    -0.8781E+02    -0.8783E+02    -0.8784E+02    -0.8784E+02    -0.8782E+02    -0.8780E+02    -0.8777E+02    -0.8774E+02    -0.8771E+02    -0.8768E+02    -0.8765E+02    -0.8763E+02    -0.8761E+02    -0.8761E+02
    -0.8745E+02    -0.8745E+02    -0.8745E+02    -0.8746E+02    -0.8746E+02    -0.8747E+02    -0.8747E+02    -0.8746E+02    -0.8745E+02    -0.8743E+02    -0.8740E+02    -0.8736E+02    -0.8730E+02    -0.8722E+02    -0.8712E+02    -0.8700E+02    -0.8684E+02    -0.8666E+02    -0.8643E+02    -0.8615E+02    -0.8582E+02    -0.8542E+02    -0.8494E+02    -0.8436E+02    -0.8368E+02    -0.8286E+02    -0.8188E+02    -0.8073E+02    -0.7936E+02    -0.7776E+02    -0.7589E+02    -0.7373E+02    -0.7127E+02    -0.6850E+02    -0.6544E+02    -0.6211E+02    -0.5857E+02    -0.5488E+02    -0.5109E+02    -0.4728E+02    -0.4353E+02    -0.3992E+02    -0.3652E+02    -0.3339E+02    -0.3062E+02    -0.2827E+02    -0.2637E+02    -0.2499E+02    -0.2415E+02    -0.2387E+02    -0.2416E+02    -0.2501E+02    -0.2639E+02    -0.2829E+02    -0.3065E+02    -0.3343E+02    -0.3656E+02    -0.3996E+02    -0.4358E+02    -0.4733E+02    -0.5114E+02    -0.5494E+02    -0.5864E+02    -0.6218E+02    -0.6550E+02    -0.6856E+02    -0.7133E+02    -0.7379E+02    -0.7595E+02    -0.7782E+02    -0.7942E+02    -0.8078E+02    -0.8194E+02    -0.8291E+02    -0.8373E+02    -0.8441E+02    -0.8499E+02    -0.8547E+02    -0.8587E+02    -0.8620E+02    -0.8648E+02    -0.8671E+02    -0.8690E+02    -0.8705E+02    -0.8717E+02    -0.8727E+02    -0.8735E+02    -0.8741E+02    -0.8745E+02    -0.8748E+02    -0.8750E+02    -0.8751E+02    -0.8752E+02    -0.8751E+02    -0.8751E+02    -0.8750E+02    -0.8749E+02    -0.8748E+02    -0.8747E+02    -0.8747E+02
    -0.8731E+02    -0.8731E+02    -0.8731E+02    -0.8730E+02    -0.8729E+02    -0.8727E+02    -0.8725E+02    -0.8722E+02    -0.8718E+02    -0.8713E+02    -0.8707E+02    -0.8700E+02    -0.8691E+02    -0.8680E+02    -0.8667E+02    -0.8652E+02    -0.8633E+02    -0.8612E+02    -0.8587E+02    -0.8557E+02    -0.8522E+02    -0.8482E+02    -0.8434E+02    -0.8379E+02    -0.8314E+02    -0.8239E+02    -0.8151E+02    -0.8049E+02    -0.7932E+02    -0.7796E+02    -0.7640E+02    -0.7463E+02    -0.7264E+02    -0.7044E+02    -0.6801E+02    -0.6540E+02    -0.6263E+02    -0.5974E+02    -0.5679E+02    -0.5383E+02    -0.5092E+02    -0.4812E+02    -0.4548E+02    -0.4307E+02    -0.4094E+02    -0.3912E+02    -0.3767E+02    -0.3661E+02    -0.3596E+02    -0.3575E+02    -0.3597E+02    -0.3662E+02    -0.3769E+02    -0.3914E+02    -0.4096E+02    -0.4310E+02    -0.4552E+02    -0.4816E+02    -0.5096E+02    -0.5388E+02    -0.5684E+02    -0.5980E+02    -0.6268E+02    -0.6546E+02    -0.6807E+02    -0.7049E+02    -0.7270E+02    -0.7469E+02    -0.7645E+02    -0.7801E+02    -0.7936E+02    -0.8054E+02    -0.8156E+02    -0.8244E+02    -0.8319E+02    -0.8383E+02    -0.8439E+02    -0.8486E+02    -0.8527E+02    -0.8561E+02    -0.8591E+02    -0.8616E+02    -0.8638E+02    -0.8656E+02    -0.8671E+02    -0.8684E+02    -0.8695E+02    -0.8704E+02    -0.8711E+02    -0.8717E+02    -0.8722E+02    -0.8726E+02    -0.8729E+02    -0.8731E+02    -0.8732E+02    -0.8733E+02    -0.8734E+02    -0.8734E+02    -0.8734E+02    -0.8734E+02
    -0.8719E+02    -0.8719E+02    -0.8718E+02    -0.8716E+02    -0.8714E+02    -0.8710E+02    -0.8706E+02    -0.8701E+02    -0.8695E+02    -0.8688E+02    -0.8679E+02    -0.8669E+02    -0.8658E+02    -0.8645E+02    -0.8629E+02    -0.8612E+02    -0.8592E+02    -0.8568E+02    -0.8542E+02    -0.8511E+02    -0.8477E+02    -0.8437E+02    -0.8391E+02    -0.8339E+02    -0.8279E+02    -0.8211E+02    -0.8133E+02    -0.8045E+02    -0.7944E+02    -0.7830E+02    -0.7702E+02    -0.7559E+02    -0.7400E+02    -0.7226E+02    -0.7037E+02    -0.6834E+02    -0.6620E+02    -0.6397E+02    -0.6171E+02    -0.5943E+02    -0.5720E+02    -0.5504E+02    -0.5302E+02    -0.5117E+02    -0.4953E+02    -0.4814E+02    -0.4703E+02    -0.4622E+02    -0.4572E+02    -0.4556E+02    -0.4573E+02    -0.4622E+02    -0.4704E+02    -0.4816E+02    -0.4956E+02    -0.5120E+02    -0.5305E+02    -0.5508E+02    -0.5723E+02    -0.5947E+02    -0.6175E+02    -0.6402E+02    -0.6624E+02    -0.6838E+02    -0.7041E+02    -0.7230E+02    -0.7405E+02    -0.7563E+02    -0.7706E+02    -0.7834E+02    -0.7948E+02    -0.8049E+02    -0.8137E+02    -0.8215E+02    -0.8283E+02    -0.8342E+02    -0.8395E+02    -0.8440E+02    -0.8480E+02    -0.8515E+02    -0.8545E+02    -0.8572E+02    -0.8595E+02    -0.8615E+02    -0.8632E+02    -0.8647E+02    -0.8661E+02    -0.8672E+02    -0.8682E+02    -0.8690E+02    -0.8697E+02    -0.8703E+02    -0.8708E+02    -0.8713E+02    -0.8716E+02    -0.8719E+02    -0.8721E+02    -0.8722E+02    -0.8723E+02    -0.8723E+02
    -0.8709E+02    -0.8709E+02    -0.8708E+02    -0.8705E+02    -0.8701E+02    -0.8696E+02    -0.8690E+02    -0.8683E+02    -0.8675E+02    -0.8666E+02    -0.8656E+02    -0.8644E+02    -0.8631E+02    -0.8616E+02    -0.8599E+02    -0.8580E+02    -0.8559E+02    -0.8535E+02    -0.8508E+02    -0.8477E+02    -0.8443E+02    -0.8405E+02    -0.8362E+02    -0.8313E+02    -0.8259E+02    -0.8198E+02    -0.8130E+02    -0.8054E+02    -0.7969E+02    -0.7874E+02    -0.7769E+02    -0.7654E+02    -0.7528E+02    -0.7391E+02    -0.7244E+02    -0.7088E+02    -0.6925E+02    -0.6756E+02    -0.6584E+02    -0.6412E+02    -0.6243E+02    -0.6080E+02    -0.5927E+02    -0.5787E+02    -0.5663E+02    -0.5558E+02    -0.5474E+02    -0.5412E+02    -0.5374E+02    -0.5362E+02    -0.5375E+02    -0.5413E+02    -0.5475E+02    -0.5559E+02    -0.5665E+02    -0.5789E+02    -0.5930E+02    -0.6083E+02    -0.6246E+02    -0.6415E+02    -0.6587E+02    -0.6759E+02    -0.6928E+02    -0.7092E+02    -0.7247E+02    -0.7394E+02    -0.7531E+02    -0.7657E+02    -0.7772E+02    -0.7877E+02    -0.7972E+02    -0.8057E+02    -0.8133E+02    -0.8201E+02    -0.8262E+02    -0.8316E+02    -0.8364E+02    -0.8407E+02    -0.8445E+02    -0.8479E+02    -0.8510E+02    -0.8537E+02    -0.8561E+02    -0.8582E+02    -0.8601E+02    -0.8617E+02    -0.8632E+02    -0.8645E+02    -0.8657E+02    -0.8667E+02    -0.8676E+02    -0.8684E+02    -0.8691E+02    -0.8697E+02    -0.8702E+02    -0.8706E+02    -0.8710E+02    -0.8712E+02    -0.8713E+02    -0.8713E+02
    -0.8701E+02    -0.8701E+02    -0.8699E+02    -0.8695E+02    -0.8690E+02    -0.8684E+02    -0.8677E+02    -0.8669E+02    -0.8659E+02    -0.8649E+02    -0.8637E+02    -0.8624E+02    -0.8609E+02    -0.8593E+02    -0.8575E+02    -0.8556E+02    -0.8534E+02    -0.8509E+02    -0.8483E+02    -0.8453E+02    -0.8420E+02    -0.8384E+02    -0.8344E+02    -0.8300E+02    -0.8251E+02    -0.8197E+02    -0.8137E+02    -0.8072E+02    -0.8000E+02    -0.7922E+02    -0.7836E+02    -0.7743E+02    -0.7643E+02    -0.7536E+02    -0.7423E+02    -0.7303E+02    -0.7179E+02    -0.7052E+02    -0.6923E+02    -0.6794E+02    -0.6668E+02    -0.6547E+02    -0.6434E+02    -0.6329E+02    -0.6237E+02    -0.6159E+02    -0.6096E+02    -0.6050E+02    -0.6022E+02    -0.6013E+02    -0.6022E+02    -0.6051E+02    -0.6097E+02    -0.6160E+02    -0.6238E+02    -0.6331E+02    -0.6435E+02    -0.6549E+02    -0.6670E+02    -0.6796E+02    -0.6925E+02    -0.7054E+02    -0.7182E+02    -0.7306E+02    -0.7425E+02    -0.7539E+02    -0.7646E+02    -0.7746E+02    -0.7838E+02    -0.7924E+02    -0.8002E+02    -0.8074E+02    -0.8139E+02    -0.8199E+02    -0.8253E+02    -0.8301E+02    -0.8346E+02    -0.8385E+02    -0.8422E+02    -0.8454E+02    -0.8484E+02    -0.8510E+02    -0.8535E+02    -0.8556E+02    -0.8576E+02    -0.8594E+02    -0.8610E+02    -0.8624E+02    -0.8637E+02    -0.8649E+02    -0.8659E+02    -0.8669E+02    -0.8677E+02    -0.8684E+02    -0.8691E+02    -0.8696E+02    -0.8700E+02    -0.8703E+02    -0.8705E+02    -0.8705E+02
    -0.8694E+02    -0.8694E+02    -0.8692E+02    -0.8688E+02    -0.8682E+02    -0.8675E+02    -0.8667E+02    -0.8657E+02    -0.8647E+02    -0.8635E+02    -0.8622E+02    -0.8608E+02    -0.8593E+02    -0.8576E+02    -0.8558E+02    -0.8538E+02    -0.8516E+02    -0.8492E+02    -0.8466E+02    -0.8437E+02    -0.8406E+02    -0.8373E+02    -0.8336E+02    -0.8295E+02    -0.8252E+02    -0.8204E+02    -0.8152E+02    -0.8096E+02    -0.8036E+02    -0.7971E+02    -0.7900E+02    -0.7826E+02    -0.7746E+02    -0.7662E+02    -0.7574E+02    -0.7482E+02    -0.7388E+02    -0.7292E+02    -0.7195E+02    -0.7100E+02    -0.7006E+02    -0.6917E+02    -0.6833E+02    -0.6757E+02    -0.6689E+02    -0.6632E+02    -0.6586E+02    -0.6552E+02    -0.6532E+02    -0.6525E+02    -0.6532E+02    -0.6553E+02    -0.6586E+02    -0.6633E+02    -0.6690E+02    -0.6758E+02    -0.6835E+02    -0.6918E+02    -0.7008E+02    -0.7101E+02    -0.7197E+02    -0.7293E+02    -0.7389E+02    -0.7484E+02    -0.7575E+02    -0.7663E+02    -0.7748E+02    -0.7827E+02    -0.7902E+02    -0.7972E+02    -0.8037E+02    -0.8098E+02    -0.8153E+02    -0.8205E+02    -0.8253E+02    -0.8296E+02    -0.8336E+02    -0.8373E+02    -0.8407E+02    -0.8438E+02    -0.8466E+02    -0.8492E+02    -0.8516E+02    -0.8537E+02    -0.8557E+02    -0.8576E+02    -0.8592E+02    -0.8607E+02    -0.8621E+02    -0.8634E+02    -0.8646E+02    -0.8656E+02    -0.8665E+02    -0.8674E+02    -0.8681E+02    -0.8687E+02    -0.8692E+02    -0.8696E+02    -0.8698E+02    -0.8698E+02
    -0.8689E+02    -0.8689E+02    -0.8686E+02    -0.8682E+02    -0.8675E+02    -0.8668E+02    -0.8659E+02    -0.8649E+02    -0.8638E+02    -0.8625E+02    -0.8612E+02    -0.8597E+02    -0.8581E+02    -0.8564E+02    -0.8546E+02    -0.8526E+02    -0.8504E+02    -0.8481E+02    -0.8456E+02    -0.8429E+02    -0.8400E+02    -0.8369E+02    -0.8335E+02    -0.8298E+02    -0.8259E+02    -0.8217E+02    -0.8173E+02    -0.8125E+02    -0.8073E+02    -0.8019E+02    -0.7961E+02    -0.7900E+02    -0.7837E+02    -0.7770E+02    -0.7701E+02    -0.7630E+02    -0.7558E+02    -0.7485E+02    -0.7412E+02    -0.7341E+02    -0.7272E+02    -0.7206E+02    -0.7144E+02    -0.7088E+02    -0.7039E+02    -0.6997E+02    -0.6963E+02    -0.6939E+02    -0.6924E+02    -0.6919E+02    -0.6924E+02    -0.6939E+02    -0.6964E+02    -0.6997E+02    -0.7039E+02    -0.7089E+02    -0.7145E+02    -0.7206E+02    -0.7272E+02    -0.7342E+02    -0.7413E+02    -0.7486E+02    -0.7559E+02    -0.7631E+02    -0.7702E+02    -0.7771E+02    -0.7837E+02    -0.7901E+02    -0.7962E+02    -0.8020E+02    -0.8074E+02    -0.8125E+02    -0.8173E+02    -0.8218E+02    -0.8260E+02    -0.8299E+02    -0.8335E+02    -0.8368E+02    -0.8400E+02    -0.8429E+02    -0.8455E+02    -0.8480E+02    -0.8503E+02    -0.8525E+02    -0.8544E+02    -0.8563E+02    -0.8580E+02    -0.8595E+02    -0.8610E+02    -0.8623E+02    -0.8635E+02    -0.8646E+02    -0.8657E+02    -0.8666E+02    -0.8674E+02    -0.8681E+02    -0.8687E+02    -0.8691E+02    -0.8693E+02    -0.8693E+02
    -0.8685E+02    -0.8685E+02    -0.8682E+02    -0.8677E+02    -0.8671E+02    -0.8663E+02    -0.8653E+02    -0.8643E+02    -0.8631E+02    -0.8618E+02    -0.8605E+02    -0.8590E+02    -0.8574E+02    -0.8557E+02    -0.8538E+02    -0.8519E+02    -0.8498E+02    -0.8476E+02    -0.8452E+02    -0.8427E+02    -0.8400E+02    -0.8371E+02    -0.8340E+02    -0.8307E+02    -0.8272E+02    -0.8235E+02    -0.8196E+02    -0.8155E+02    -0.8112E+02    -0.8066E+02    -0.8018E+02    -0.7968E+02    -0.7916E+02    -0.7863E+02    -0.7808E+02    -0.7753E+02    -0.7697E+02    -0.7641E+02    -0.7585E+02    -0.7531E+02    -0.7479E+02    -0.7430E+02    -0.7385E+02    -0.7343E+02    -0.7307E+02    -0.7276E+02    -0.7251E+02    -0.7234E+02    -0.7223E+02    -0.7219E+02    -0.7223E+02    -0.7234E+02    -0.7252E+02    -0.7276E+02    -0.7307E+02    -0.7343E+02    -0.7385E+02    -0.7431E+02    -0.7480E+02    -0.7532E+02    -0.7586E+02    -0.7641E+02    -0.7697E+02    -0.7753E+02    -0.7809E+02    -0.7863E+02    -0.7917E+02    -0.7968E+02    -0.8018E+02    -0.8066E+02    -0.8111E+02    -0.8155E+02    -0.8196E+02    -0.8235E+02    -0.8272E+02    -0.8306E+02    -0.8339E+02    -0.8370E+02    -0.8398E+02    -0.8425E+02    -0.8451E+02    -0.8474E+02    -0.8496E+02    -0.8517E+02    -0.8536E+02    -0.8554E+02    -0.8571E+02    -0.8587E+02    -0.8602E+02    -0.8615E+02    -0.8628E+02    -0.8640E+02    -0.8650E+02    -0.8660E+02    -0.8669E+02    -0.8676E+02    -0.8682E+02    -0.8686E+02    -0.8689E+02    -0.8689E+02
    -0.8682E+02    -0.8682E+02    -0.8679E+02    -0.8674E+02    -0.8668E+02    -0.8659E+02    -0.8650E+02    -0.8639E+02    -0.8627E+02    -0.8614E+02    -0.8600E+02    -0.8585E+02    -0.8570E+02    -0.8553E+02    -0.8535E+02    -0.8516E+02    -0.8496E+02    -0.8475E+02    -0.8453E+02    -0.8429E+02    -0.8404E+02    -0.8377E+02    -0.8349E+02    -0.8320E+02    -0.8289E+02    -0.8256E+02    -0.8222E+02    -0.8187E+02    -0.8149E+02    -0.8111E+02    -0.8071E+02    -0.8029E+02    -0.7987E+02    -0.7944E+02    -0.7900E+02    -0.7856E+02    -0.7812E+02    -0.7768E+02    -0.7725E+02    -0.7684E+02    -0.7644E+02    -0.7607E+02    -0.7572E+02    -0.7541E+02    -0.7514E+02    -0.7491E+02    -0.7473E+02    -0.7460E+02    -0.7451E+02    -0.7449E+02    -0.7451E+02    -0.7460E+02    -0.7473E+02    -0.7491E+02    -0.7514E+02    -0.7541E+02    -0.7572E+02    -0.7607E+02    -0.7644E+02    -0.7684E+02    -0.7725E+02    -0.7768E+02    -0.7812E+02    -0.7856E+02    -0.7900E+02    -0.7944E+02    -0.7987E+02    -0.8029E+02    -0.8070E+02    -0.8110E+02    -0.8149E+02    -0.8186E+02    -0.8221E+02    -0.8255E+02    -0.8288E+02    -0.8319E+02    -0.8348E+02    -0.8376E+02    -0.8402E+02    -0.8427E+02    -0.8450E+02    -0.8473E+02    -0.8494E+02    -0.8513E+02    -0.8532E+02    -0.8550E+02    -0.8566E+02    -0.8582E+02    -0.8596E+02    -0.8610E+02    -0.8623E+02    -0.8635E+02    -0.8646E+02    -0.8656E+02    -0.8665E+02    -0.8673E+02    -0.8679E+02    -0.8684E+02    -0.8686E+02    -0.8686E+02
    -0.8681E+02    -0.8681E+02    -0.8678E+02    -0.8673E+02    -0.8666E+02    -0.8657E+02    -0.8648E+02    -0.8637E+02    -0.8625E+02    -0.8612E+02    -0.8598E+02    -0.8584E+02    -0.8568E+02    -0.8552E+02    -0.8535E+02    -0.8517E+02    -0.8498E+02    -0.8478E+02    -0.8457E+02    -0.8435E+02    -0.8412E+02    -0.8387E+02    -0.8362E+02    -0.8336E+02    -0.8308E+02    -0.8279E+02    -0.8249E+02    -0.8218E+02    -0.8187E+02    -0.8154E+02    -0.8120E+02    -0.8085E+02    -0.8050E+02    -0.8015E+02    -0.7979E+02    -0.7944E+02    -0.7908E+02    -0.7874E+02    -0.7840E+02    -0.7807E+02    -0.7776E+02    -0.7748E+02    -0.7721E+02    -0.7697E+02    -0.7677E+02    -0.7659E+02    -0.7645E+02    -0.7635E+02    -0.7629E+02    -0.7627E+02    -0.7629E+02    -0.7635E+02    -0.7645E+02    -0.7659E+02    -0.7677E+02    -0.7697E+02    -0.7721E+02    -0.7747E+02    -0.7776E+02    -0.7807E+02    -0.7839E+02    -0.7873E+02    -0.7908E+02    -0.7943E+02    -0.7979E+02    -0.8014E+02    -0.8050E+02    -0.8085E+02    -0.8119E+02    -0.8153E+02    -0.8185E+02    -0.8217E+02    -0.8248E+02    -0.8278E+02    -0.8306E+02    -0.8334E+02    -0.8360E+02    -0.8385E+02    -0.8409E+02    -0.8432E+02    -0.8454E+02    -0.8475E+02    -0.8494E+02    -0.8513E+02    -0.8531E+02    -0.8548E+02    -0.8564E+02    -0.8580E+02    -0.8594E+02    -0.8608E+02    -0.8620E+02    -0.8632E+02    -0.8643E+02    -0.8654E+02    -0.8663E+02    -0.8671E+02    -0.8677E+02    -0.8682E+02    -0.8684E+02    -0.8684E+02
    -0.8680E+02    -0.8680E+02    -0.8677E+02    -0.8672E+02    -0.8665E+02    -0.8657E+02    -0.8647E+02    -0.8636E+02    -0.8624E+02    -0.8612E+02    -0.8598E+02    -0.8584E+02    -0.8569E+02    -0.8554E+02    -0.8537E+02    -0.8520E+02    -0.8502E+02    -0.8483E+02    -0.8464E+02    -0.8443E+02    -0.8422E+02    -0.8400E+02    -0.8377E+02    -0.8353E+02    -0.8329E+02    -0.8303E+02    -0.8277E+02    -0.8250E+02    -0.8222E+02    -0.8194E+02    -0.8166E+02    -0.8136E+02    -0.8107E+02    -0.8078E+02    -0.8048E+02    -0.8019E+02    -0.7991E+02    -0.7963E+02    -0.7935E+02    -0.7910E+02    -0.7885E+02    -0.7863E+02    -0.7842E+02    -0.7823E+02    -0.7807E+02    -0.7794E+02    -0.7783E+02    -0.7775E+02    -0.7770E+02    -0.7769E+02    -0.7770E+02    -0.7775E+02    -0.7783E+02    -0.7793E+02    -0.7807E+02    -0.7823E+02    -0.7841E+02    -0.7862E+02    -0.7885E+02    -0.7909E+02    -0.7935E+02    -0.7962E+02    -0.7990E+02    -0.8018E+02    -0.8047E+02    -0.8077E+02    -0.8106E+02    -0.8135E+02    -0.8164E+02    -0.8193E+02    -0.8221E+02    -0.8248E+02    -0.8275E+02    -0.8301E+02    -0.8326E+02    -0.8351E+02    -0.8374E+02    -0.8397E+02    -0.8419E+02    -0.8440E+02    -0.8460E+02    -0.8480E+02    -0.8498E+02    -0.8516E+02    -0.8533E+02    -0.8549E+02    -0.8565E+02    -0.8580E+02    -0.8594E+02    -0.8607E+02    -0.8620E+02    -0.8631E+02    -0.8642E+02    -0.8652E+02    -0.8662E+02    -0.8670E+02    -0.8676E+02    -0.8681E+02    -0.8684E+02    -0.8684E+02
    -0.8680E+02    -0.8680E+02    -0.8677E+02    -0.8672E+02    -0.8665E+02    -0.8657E+02    -0.8647E+02    -0.8637E+02    -0.8625E+02    -0.8613E+02    -0.8600E+02    -0.8586E+02    -0.8572E+02    -0.8557E+02    -0.8541E+02    -0.8525E+02    -0.8508E+02    -0.8491E+02    -0.8473E+02    -0.8454E+02    -0.8434E+02    -0.8414E+02    -0.8393E+02    -0.8372E+02    -0.8350E+02    -0.8327E+02    -0.8304E+02    -0.8281E+02    -0.8257E+02    -0.8233E+02    -0.8208E+02    -0.8183E+02    -0.8159E+02    -0.8134E+02    -0.8109E+02    -0.8085E+02    -0.8062E+02    -0.8039E+02    -0.8017E+02    -0.7996E+02    -0.7976E+02    -0.7958E+02    -0.7941E+02    -0.7927E+02    -0.7914E+02    -0.7903E+02    -0.7895E+02    -0.7889E+02    -0.7885E+02    -0.7884E+02    -0.7885E+02    -0.7888E+02    -0.7894E+02    -0.7903E+02    -0.7913E+02    -0.7926E+02    -0.7941E+02    -0.7957E+02    -0.7976E+02    -0.7995E+02    -0.8016E+02    -0.8038E+02    -0.8061E+02    -0.8084E+02    -0.8108E+02    -0.8133E+02    -0.8157E+02    -0.8182E+02    -0.8206E+02    -0.8231E+02    -0.8255E+02    -0.8279E+02    -0.8302E+02    -0.8325E+02    -0.8348E+02    -0.8369E+02    -0.8391E+02    -0.8411E+02    -0.8431E+02    -0.8450E+02    -0.8469E+02    -0.8487E+02    -0.8504E+02    -0.8521E+02    -0.8537E+02    -0.8552E+02    -0.8567E+02    -0.8581E+02    -0.8595E+02    -0.8608E+02    -0.8620E+02    -0.8632E+02    -0.8643E+02    -0.8653E+02    -0.8662E+02    -0.8669E+02    -0.8676E+02    -0.8681E+02    -0.8683E+02    -0.8683E+02
    -0.8681E+02    -0.8681E+02    -0.8678E+02    -0.8673E+02    -0.8666E+02    -0.8658E+02    -0.8649E+02    -0.8639E+02    -0.8628E+02    -0.8616E+02    -0.8603E+02    -0.8590E+02    -0.8576E+02    -0.8562E+02    -0.8547E+02    -0.8532E+02    -0.8516E+02    -0.8500E+02    -0.8483E+02    -0.8466E+02    -0.8448E+02    -0.8429E+02    -0.8411E+02    -0.8391E+02    -0.8372E+02    -0.8352E+02    -0.8331E+02    -0.8311E+02    -0.8290E+02    -0.8269E+02    -0.8248E+02    -0.8226E+02    -0.8205E+02    -0.8184E+02    -0.8164E+02    -0.8144E+02    -0.8124E+02    -0.8105E+02    -0.8087E+02    -0.8070E+02    -0.8054E+02    -0.8039E+02    -0.8025E+02    -0.8013E+02    -0.8003E+02    -0.7994E+02    -0.7988E+02    -0.7983E+02    -0.7980E+02    -0.7979E+02    -0.7980E+02    -0.7982E+02    -0.7987E+02    -0.7994E+02    -0.8003E+02    -0.8013E+02    -0.8025E+02    -0.8038E+02    -0.8053E+02    -0.8069E+02    -0.8086E+02    -0.8104E+02    -0.8123E+02    -0.8142E+02    -0.8162E+02    -0.8183E+02    -0.8204E+02    -0.8225E+02    -0.8246E+02    -0.8267E+02    -0.8288E+02    -0.8308E+02    -0.8329E+02    -0.8349E+02    -0.8369E+02    -0.8389E+02    -0.8408E+02    -0.8426E+02    -0.8444E+02    -0.8462E+02    -0.8479E+02    -0.8496E+02    -0.8512E+02    -0.8527E+02    -0.8543E+02    -0.8557E+02    -0.8571E+02    -0.8585E+02    -0.8598E+02    -0.8610E+02    -0.8622E+02    -0.8633E+02    -0.8644E+02    -0.8654E+02    -0.8662E+02    -0.8670E+02    -0.8677E+02    -0.8681E+02    -0.8684E+02    -0.8684E+02
    -0.8682E+02    -0.8682E+02    -0.8679E+02    -0.8675E+02    -0.8668E+02    -0.8660E+02    -0.8651E+02    -0.8641E+02    -0.8631E+02    -0.8619E+02    -0.8607E+02    -0.8595E+02    -0.8582E+02    -0.8568E+02    -0.8554E+02    -0.8540E+02    -0.8525E+02    -0.8510E+02    -0.8494E+02    -0.8478E+02    -0.8462E+02    -0.8445E+02    -0.8428E+02    -0.8411E+02    -0.8394E+02    -0.8376E+02    -0.8358E+02    -0.8339E+02    -0.8321E+02    -0.8303E+02    -0.8284E+02    -0.8266E+02    -0.8248E+02    -0.8230E+02    -0.8213E+02    -0.8196E+02    -0.8179E+02    -0.8163E+02    -0.8148E+02    -0.8134E+02    -0.8120E+02    -0.8108E+02    -0.8097E+02    -0.8087E+02    -0.8079E+02    -0.8072E+02    -0.8066E+02    -0.8062E+02    -0.8060E+02    -0.8059E+02    -0.8060E+02    -0.8062E+02    -0.8066E+02    -0.8071E+02    -0.8078E+02    -0.8087E+02    -0.8096E+02    -0.8107E+02    -0.8120E+02    -0.8133E+02    -0.8147E+02    -0.8162E+02    -0.8178E+02    -0.8194E+02    -0.8211E+02    -0.8229E+02    -0.8246E+02    -0.8264E+02    -0.8282E+02    -0.8301E+02    -0.8319E+02    -0.8337E+02    -0.8355E+02    -0.8373E+02    -0.8391E+02    -0.8408E+02    -0.8425E+02    -0.8442E+02    -0.8458E+02    -0.8475E+02    -0.8490E+02    -0.8506E+02    -0.8521E+02    -0.8535E+02    -0.8549E+02    -0.8563E+02    -0.8576E+02    -0.8589E+02    -0.8602E+02    -0.8614E+02    -0.8625E+02    -0.8636E+02    -0.8646E+02    -0.8655E+02    -0.8664E+02    -0.8671E+02    -0.8678E+02    -0.8682E+02    -0.8685E+02    -0.8685E+02
    -0.8684E+02    -0.8684E+02    -0.8681E+02    -0.8676E+02    -0.8670E+02    -0.8663E+02    -0.8654E+02    -0.8644E+02    -0.8634E+02    -0.8623E+02    -0.8612E+02    -0.8600E+02    -0.8588E+02    -0.8575E+02    -0.8562E+02    -0.8549E+02    -0.8535E+02    -0.8521E+02    -0.8507E+02    -0.8492E+02    -0.8477E+02    -0.8462E+02    -0.8446E+02    -0.8431E+02    -0.8415E+02    -0.8399E+02    -0.8383E+02    -0.8367E+02    -0.8351E+02    -0.8335E+02    -0.8319E+02    -0.8303E+02    -0.8287E+02    -0.8272E+02    -0.8257E+02    -0.8242E+02    -0.8228E+02    -0.8215E+02    -0.8202E+02    -0.8190E+02    -0.8179E+02    -0.8169E+02    -0.8159E+02    -0.8151E+02    -0.8144E+02    -0.8138E+02    -0.8134E+02    -0.8130E+02    -0.8128E+02    -0.8128E+02    -0.8128E+02    -0.8130E+02    -0.8133E+02    -0.8138E+02    -0.8144E+02    -0.8150E+02    -0.8159E+02    -0.8168E+02    -0.8178E+02    -0.8189E+02    -0.8201E+02    -0.8213E+02    -0.8227E+02    -0.8241E+02    -0.8255E+02    -0.8270E+02    -0.8285E+02    -0.8301E+02    -0.8317E+02    -0.8332E+02    -0.8348E+02    -0.8364E+02    -0.8380E+02    -0.8396E+02    -0.8412E+02    -0.8427E+02    -0.8443E+02    -0.8458E+02    -0.8473E+02    -0.8488E+02    -0.8502E+02    -0.8516E+02    -0.8530E+02    -0.8544E+02    -0.8557E+02    -0.8570E+02    -0.8582E+02    -0.8595E+02    -0.8606E+02    -0.8618E+02    -0.8628E+02    -0.8639E+02    -0.8649E+02    -0.8658E+02    -0.8666E+02    -0.8673E+02    -0.8679E+02    -0.8684E+02    -0.8686E+02    -0.8686E+02
    -0.8686E+02    -0.8686E+02    -0.8683E+02    -0.8679E+02    -0.8673E+02    -0.8665E+02    -0.8657E+02    -0.8648E+02    -0.8638E+02    -0.8628E+02    -0.8617E+02    -0.8606E+02    -0.8594E+02    -0.8583E+02    -0.8570E+02    -0.8558E+02    -0.8545E+02    -0.8532E+02    -0.8519E+02    -0.8506E+02    -0.8492E+02    -0.8478E+02    -0.8464E+02    -0.8450E+02    -0.8436E+02    -0.8422E+02    -0.8407E+02    -0.8393E+02    -0.8379E+02    -0.8365E+02    -0.8351E+02    -0.8337E+02    -0.8323E+02    -0.8310E+02    -0.8297E+02    -0.8284E+02    -0.8272E+02    -0.8261E+02    -0.8250E+02    -0.8240E+02    -0.8230E+02    -0.8222E+02    -0.8214E+02    -0.8207E+02    -0.8201E+02    -0.8196E+02    -0.8192E+02    -0.8189E+02    -0.8188E+02    -0.8187E+02    -0.8188E+02    -0.8189E+02    -0.8192E+02    -0.8196E+02    -0.8201E+02    -0.8206E+02    -0.8213E+02    -0.8221E+02    -0.8229E+02    -0.8239E+02    -0.8249E+02    -0.8260E+02    -0.8271E+02    -0.8283E+02    -0.8295E+02    -0.8308E+02    -0.8321E+02    -0.8335E+02    -0.8348E+02    -0.8362E+02    -0.8376E+02    -0.8390E+02    -0.8404E+02    -0.8419E+02    -0.8433E+02    -0.8447E+02    -0.8461E+02    -0.8474E+02    -0.8488E+02    -0.8501E+02    -0.8515E+02    -0.8528E+02    -0.8540E+02    -0.8553E+02    -0.8565E+02    -0.8577E+02    -0.8589E+02    -0.8600E+02    -0.8612E+02    -0.8622E+02    -0.8633E+02    -0.8642E+02    -0.8652E+02    -0.8660E+02    -0.8668E+02    -0.8675E+02    -0.8681E+02    -0.8685E+02    -0.8688E+02    -0.8688E+02
    -0.8688E+02    -0.8688E+02    -0.8685E+02    -0.8681E+02    -0.8675E+02    -0.8668E+02    -0.8661E+02    -0.8652E+02    -0.8643E+02    -0.8633E+02    -0.8623E+02    -0.8612E+02    -0.8602E+02    -0.8590E+02    -0.8579E+02    -0.8567E+02    -0.8556E+02    -0.8544E+02    -0.8532E+02    -0.8519E+02    -0.8507E+02    -0.8494E+02    -0.8482E+02    -0.8469E+02    -0.8456E+02    -0.8443E+02    -0.8431E+02    -0.8418E+02    -0.8405E+02    -0.8393E+02    -0.8380E+02    -0.8368E+02    -0.8356E+02    -0.8345E+02    -0.8333E+02    -0.8323E+02    -0.8312E+02    -0.8302E+02    -0.8293E+02    -0.8284E+02    -0.8276E+02    -0.8269E+02    -0.8262E+02    -0.8256E+02    -0.8251E+02    -0.8247E+02    -0.8244E+02    -0.8242E+02    -0.8240E+02    -0.8240E+02    -0.8240E+02    -0.8241E+02    -0.8244E+02    -0.8247E+02    -0.8251E+02    -0.8256E+02    -0.8261E+02    -0.8268E+02    -0.8275E+02    -0.8283E+02    -0.8292E+02    -0.8301E+02    -0.8311E+02    -0.8321E+02    -0.8332E+02    -0.8343E+02    -0.8354E+02    -0.8366E+02    -0.8378E+02    -0.8390E+02    -0.8403E+02    -0.8415E+02    -0.8428E+02    -0.8440E+02    -0.8453E+02    -0.8465E+02    -0.8478E+02    -0.8490E+02    -0.8503E+02    -0.8515E+02    -0.8527E+02    -0.8539E+02    -0.8551E+02    -0.8563E+02    -0.8574E+02    -0.8585E+02    -0.8596E+02    -0.8607E+02    -0.8617E+02    -0.8627E+02    -0.8637E+02    -0.8647E+02    -0.8655E+02    -0.8664E+02    -0.8671E+02    -0.8678E+02    -0.8683E+02    -0.8687E+02    -0.8690E+02    -0.8690E+02
    -0.8690E+02    -0.8690E+02    -0.8688E+02    -0.8684E+02    -0.8678E+02    -0.8672E+02    -0.8664E+02    -0.8656E+02    -0.8647E+02    -0.8638E+02    -0.8629E+02    -0.8619E+02    -0.8609E+02    -0.8598E+02    -0.8588E+02    -0.8577E+02    -0.8566E+02    -0.8555E+02    -0.8544E+02    -0.8533E+02    -0.8521E+02    -0.8510E+02    -0.8499E+02    -0.8487E+02    -0.8476E+02    -0.8464E+02    -0.8453E+02    -0.8441E+02    -0.8430E+02    -0.8419E+02    -0.8408E+02    -0.8397E+02    -0.8387E+02    -0.8377E+02    -0.8367E+02    -0.8358E+02    -0.8348E+02    -0.8340E+02    -0.8332E+02    -0.8324E+02    -0.8317E+02    -0.8311E+02    -0.8305E+02    -0.8300E+02    -0.8296E+02    -0.8292E+02    -0.8290E+02    -0.8288E+02    -0.8286E+02    -0.8286E+02    -0.8286E+02    -0.8287E+02    -0.8289E+02    -0.8292E+02    -0.8295E+02    -0.8300E+02    -0.8305E+02    -0.8310E+02    -0.8316E+02    -0.8323E+02    -0.8331E+02    -0.8339E+02    -0.8347E+02    -0.8356E+02    -0.8365E+02    -0.8375E+02    -0.8385E+02    -0.8395E+02    -0.8406E+02    -0.8416E+02    -0.8427E+02    -0.8438E+02    -0.8450E+02    -0.8461E+02    -0.8472E+02    -0.8484E+02    -0.8495E+02    -0.8506E+02    -0.8517E+02    -0.8529E+02    -0.8540E+02    -0.8551E+02    -0.8562E+02    -0.8572E+02    -0.8583E+02    -0.8593E+02    -0.8604E+02    -0.8614E+02    -0.8623E+02    -0.8633E+02    -0.8642E+02    -0.8651E+02    -0.8659E+02    -0.8667E+02    -0.8674E+02    -0.8680E+02    -0.8686E+02    -0.8689E+02    -0.8692E+02    -0.8692E+02
    -0.8692E+02    -0.8692E+02    -0.8690E+02    -0.8686E+02    -0.8681E+02    -0.8675E+02    -0.8668E+02    -0.8660E+02    -0.8652E+02    -0.8644E+02    -0.8635E+02    -0.8626E+02    -0.8616E+02    -0.8607E+02    -0.8597E+02    -0.8587E+02    -0.8577E+02    -0.8567E+02    -0.8556E+02    -0.8546E+02    -0.8536E+02    -0.8525E+02    -0.8515E+02    -0.8504E+02    -0.8494E+02    -0.8484E+02    -0.8474E+02    -0.8463E+02    -0.8453E+02    -0.8444E+02    -0.8434E+02    -0.8424E+02    -0.8415E+02    -0.8406E+02    -0.8398E+02    -0.8389E+02    -0.8382E+02    -0.8374E+02    -0.8367E+02    -0.8361E+02    -0.8355E+02    -0.8349E+02    -0.8344E+02    -0.8340E+02    -0.8336E+02    -0.8333E+02    -0.8331E+02    -0.8329E+02    -0.8328E+02    -0.8327E+02    -0.8328E+02    -0.8329E+02    -0.8330E+02    -0.8333E+02    -0.8336E+02    -0.8339E+02    -0.8343E+02    -0.8348E+02    -0.8354E+02    -0.8359E+02    -0.8366E+02    -0.8373E+02    -0.8380E+02    -0.8388E+02    -0.8396E+02    -0.8404E+02    -0.8413E+02    -0.8422E+02    -0.8432E+02    -0.8441E+02    -0.8451E+02    -0.8461E+02    -0.8471E+02    -0.8481E+02    -0.8491E+02    -0.8501E+02    -0.8511E+02    -0.8522E+02    -0.8532E+02    -0.8542E+02    -0.8552E+02    -0.8562E+02    -0.8572E+02    -0.8582E+02    -0.8592E+02    -0.8602E+02    -0.8611E+02    -0.8620E+02    -0.8629E+02    -0.8638E+02    -0.8647E+02    -0.8655E+02    -0.8663E+02    -0.8670E+02    -0.8677E+02    -0.8683E+02    -0.8688E+02    -0.8692E+02    -0.8694E+02    -0.8694E+02
    -0.8695E+02    -0.8695E+02    -0.8693E+02    -0.8689E+02    -0.8684E+02    -0.8678E+02    -0.8672E+02    -0.8665E+02    -0.8657E+02    -0.8649E+02    -0.8641E+02    -0.8632E+02    -0.8624E+02    -0.8615E+02    -0.8606E+02    -0.8596E+02    -0.8587E+02    -0.8578E+02    -0.8568E+02    -0.8559E+02    -0.8550E+02    -0.8540E+02    -0.8531E+02    -0.8521E+02    -0.8512E+02    -0.8503E+02    -0.8493E+02    -0.8484E+02    -0.8475E+02    -0.8467E+02    -0.8458E+02    -0.8450E+02    -0.8441E+02    -0.8434E+02    -0.8426E+02    -0.8419E+02    -0.8412E+02    -0.8405E+02    -0.8399E+02    -0.8394E+02    -0.8388E+02    -0.8384E+02    -0.8379E+02    -0.8376E+02    -0.8372E+02    -0.8370E+02    -0.8368E+02    -0.8366E+02    -0.8365E+02    -0.8365E+02    -0.8365E+02    -0.8366E+02    -0.8367E+02    -0.8369E+02    -0.8372E+02    -0.8375E+02    -0.8378E+02    -0.8383E+02    -0.8387E+02    -0.8392E+02    -0.8398E+02    -0.8404E+02    -0.8410E+02    -0.8417E+02    -0.8424E+02    -0.8432E+02    -0.8439E+02    -0.8447E+02    -0.8456E+02    -0.8464E+02    -0.8473E+02    -0.8482E+02    -0.8491E+02    -0.8500E+02    -0.8509E+02    -0.8518E+02    -0.8527E+02    -0.8536E+02    -0.8546E+02    -0.8555E+02    -0.8564E+02    -0.8573E+02    -0.8583E+02    -0.8592E+02    -0.8601E+02    -0.8610E+02    -0.8619E+02    -0.8627E+02    -0.8636E+02    -0.8644E+02    -0.8652E+02    -0.8660E+02    -0.8667E+02    -0.8674E+02    -0.8680E+02    -0.8686E+02    -0.8691E+02    -0.8694E+02    -0.8696E+02    -0.8696E+02
    -0.8697E+02    -0.8697E+02    -0.8695E+02    -0.8692E+02    -0.8687E+02    -0.8682E+02    -0.8676E+02    -0.8669E+02    -0.8662E+02    -0.8655E+02    -0.8647E+02    -0.8639E+02    -0.8631E+02    -0.8623E+02    -0.8614E+02    -0.8606E+02    -0.8597E+02    -0.8589E+02    -0.8580E+02    -0.8572E+02    -0.8563E+02    -0.8554E+02    -0.8546E+02    -0.8537E+02    -0.8529E+02    -0.8520E+02    -0.8512E+02    -0.8504E+02    -0.8496E+02    -0.8488E+02    -0.8481E+02    -0.8473E+02    -0.8466E+02    -0.8459E+02    -0.8452E+02    -0.8446E+02    -0.8440E+02    -0.8434E+02    -0.8429E+02    -0.8424E+02    -0.8419E+02    -0.8415E+02    -0.8411E+02    -0.8408E+02    -0.8405E+02    -0.8403E+02    -0.8401E+02    -0.8400E+02    -0.8399E+02    -0.8399E+02    -0.8399E+02    -0.8399E+02    -0.8401E+02    -0.8402E+02    -0.8405E+02    -0.8407E+02    -0.8410E+02    -0.8414E+02    -0.8418E+02    -0.8423E+02    -0.8427E+02    -0.8433E+02    -0.8438E+02    -0.8444E+02    -0.8451E+02    -0.8457E+02    -0.8464E+02    -0.8471E+02    -0.8478E+02    -0.8486E+02    -0.8494E+02    -0.8501E+02    -0.8509E+02    -0.8517E+02    -0.8526E+02    -0.8534E+02    -0.8542E+02    -0.8551E+02    -0.8559E+02    -0.8568E+02    -0.8576E+02    -0.8585E+02    -0.8593E+02    -0.8601E+02    -0.8610E+02    -0.8618E+02    -0.8626E+02    -0.8634E+02    -0.8642E+02    -0.8650E+02    -0.8657E+02    -0.8664E+02    -0.8671E+02    -0.8678E+02    -0.8684E+02    -0.8689E+02    -0.8693E+02    -0.8696E+02    -0.8698E+02    -0.8698E+02
    -0.8699E+02    -0.8699E+02    -0.8698E+02    -0.8695E+02    -0.8690E+02    -0.8685E+02    -0.8680E+02    -0.8673E+02    -0.8667E+02    -0.8660E+02    -0.8653E+02    -0.8646E+02    -0.8638E+02    -0.8630E+02    -0.8623E+02    -0.8615E+02    -0.8607E+02    -0.8599E+02    -0.8591E+02    -0.8584E+02    -0.8576E+02    -0.8568E+02    -0.8560E+02    -0.8553E+02    -0.8545E+02    -0.8537E+02    -0.8530E+02    -0.8523E+02    -0.8515E+02    -0.8508E+02    -0.8502E+02    -0.8495E+02    -0.8489E+02    -0.8482E+02    -0.8477E+02    -0.8471E+02    -0.8466E+02    -0.8460E+02    -0.8456E+02    -0.8451E+02    -0.8447E+02    -0.8444E+02    -0.8440E+02    -0.8438E+02    -0.8435E+02    -0.8433E+02    -0.8431E+02    -0.8430E+02    -0.8430E+02    -0.8429E+02    -0.8429E+02    -0.8430E+02    -0.8431E+02    -0.8433E+02    -0.8435E+02    -0.8437E+02    -0.8440E+02    -0.8443E+02    -0.8446E+02    -0.8450E+02    -0.8455E+02    -0.8459E+02    -0.8464E+02    -0.8469E+02    -0.8475E+02    -0.8481E+02    -0.8487E+02    -0.8493E+02    -0.8499E+02    -0.8506E+02    -0.8513E+02    -0.8520E+02    -0.8527E+02    -0.8534E+02    -0.8542E+02    -0.8549E+02    -0.8557E+02    -0.8565E+02    -0.8572E+02    -0.8580E+02    -0.8588E+02    -0.8595E+02    -0.8603E+02    -0.8611E+02    -0.8618E+02    -0.8626E+02    -0.8633E+02    -0.8641E+02    -0.8648E+02    -0.8655E+02    -0.8662E+02    -0.8669E+02    -0.8675E+02    -0.8681E+02    -0.8687E+02    -0.8692E+02    -0.8696E+02    -0.8699E+02    -0.8700E+02    -0.8700E+02
    -0.8702E+02    -0.8702E+02    -0.8700E+02    -0.8697E+02    -0.8693E+02    -0.8689E+02    -0.8683E+02    -0.8678E+02    -0.8672E+02    -0.8665E+02    -0.8659E+02    -0.8652E+02    -0.8645E+02    -0.8638E+02    -0.8631E+02    -0.8624E+02    -0.8617E+02    -0.8610E+02    -0.8602E+02    -0.8595E+02    -0.8588E+02    -0.8581E+02    -0.8574E+02    -0.8567E+02    -0.8560E+02    -0.8553E+02    -0.8547E+02    -0.8540E+02    -0.8534E+02    -0.8528E+02    -0.8521E+02    -0.8516E+02    -0.8510E+02    -0.8504E+02    -0.8499E+02    -0.8494E+02    -0.8489E+02    -0.8485E+02    -0.8481E+02    -0.8477E+02    -0.8473E+02    -0.8470E+02    -0.8467E+02    -0.8465E+02    -0.8463E+02    -0.8461E+02    -0.8459E+02    -0.8458E+02    -0.8458E+02    -0.8457E+02    -0.8458E+02    -0.8458E+02    -0.8459E+02    -0.8460E+02    -0.8462E+02    -0.8464E+02    -0.8467E+02    -0.8469E+02    -0.8472E+02    -0.8476E+02    -0.8480E+02    -0.8484E+02    -0.8488E+02    -0.8493E+02    -0.8497E+02    -0.8503E+02    -0.8508E+02    -0.8514E+02    -0.8519E+02    -0.8525E+02    -0.8531E+02    -0.8538E+02    -0.8544E+02    -0.8551E+02    -0.8557E+02    -0.8564E+02    -0.8571E+02    -0.8578E+02    -0.8585E+02    -0.8592E+02    -0.8599E+02    -0.8606E+02    -0.8613E+02    -0.8620E+02    -0.8627E+02    -0.8634E+02    -0.8641E+02    -0.8647E+02    -0.8654E+02    -0.8661E+02    -0.8667E+02    -0.8673E+02    -0.8679E+02    -0.8685E+02    -0.8690E+02    -0.8695E+02    -0.8698E+02    -0.8701E+02    -0.8703E+02    -0.8703E+02
    -0.8704E+02    -0.8704E+02    -0.8703E+02    -0.8700E+02    -0.8696E+02    -0.8692E+02    -0.8687E+02    -0.8682E+02    -0.8676E+02    -0.8670E+02    -0.8664E+02    -0.8658E+02    -0.8652E+02    -0.8645E+02    -0.8639E+02    -0.8632E+02    -0.8626E+02    -0.8619E+02    -0.8613E+02    -0.8606E+02    -0.8600E+02    -0.8594E+02    -0.8587E+02    -0.8581E+02    -0.8575E+02    -0.8569E+02    -0.8563E+02    -0.8557E+02    -0.8551E+02    -0.8545E+02    -0.8540E+02    -0.8535E+02    -0.8530E+02    -0.8525E+02    -0.8520E+02    -0.8516E+02    -0.8512E+02    -0.8508E+02    -0.8504E+02    -0.8500E+02    -0.8497E+02    -0.8495E+02    -0.8492E+02    -0.8490E+02    -0.8488E+02    -0.8486E+02    -0.8485E+02    -0.8484E+02    -0.8484E+02    -0.8483E+02    -0.8484E+02    -0.8484E+02    -0.8485E+02    -0.8486E+02    -0.8487E+02    -0.8489E+02    -0.8491E+02    -0.8494E+02    -0.8496E+02    -0.8499E+02    -0.8503E+02    -0.8506E+02    -0.8510E+02    -0.8514E+02    -0.8519E+02    -0.8523E+02    -0.8528E+02    -0.8533E+02    -0.8538E+02    -0.8543E+02    -0.8549E+02    -0.8554E+02    -0.8560E+02    -0.8566E+02    -0.8572E+02    -0.8578E+02    -0.8584E+02    -0.8590E+02    -0.8597E+02    -0.8603E+02    -0.8609E+02    -0.8616E+02    -0.8622E+02    -0.8629E+02    -0.8635E+02    -0.8641E+02    -0.8648E+02    -0.8654E+02    -0.8660E+02    -0.8666E+02    -0.8672E+02    -0.8678E+02    -0.8683E+02    -0.8688E+02    -0.8693E+02    -0.8697E+02    -0.8701E+02    -0.8703E+02    -0.8705E+02    -0.8705E+02
    -0.8706E+02    -0.8706E+02    -0.8705E+02    -0.8703E+02    -0.8699E+02    -0.8695E+02    -0.8691E+02    -0.8686E+02    -0.8681E+02    -0.8675E+02    -0.8670E+02    -0.8664E+02    -0.8658E+02    -0.8653E+02    -0.8647E+02    -0.8641E+02    -0.8635E+02    -0.8629E+02    -0.8623E+02    -0.8617E+02    -0.8611E+02    -0.8606E+02    -0.8600E+02    -0.8594E+02    -0.8589E+02    -0.8583E+02    -0.8578E+02    -0.8572E+02    -0.8567E+02    -0.8562E+02    -0.8557E+02    -0.8553E+02    -0.8548E+02    -0.8544E+02    -0.8540E+02    -0.8536E+02    -0.8532E+02    -0.8529E+02    -0.8525E+02    -0.8522E+02    -0.8520E+02    -0.8517E+02    -0.8515E+02    -0.8513E+02    -0.8511E+02    -0.8510E+02    -0.8509E+02    -0.8508E+02    -0.8508E+02    -0.8507E+02    -0.8507E+02    -0.8508E+02    -0.8509E+02    -0.8510E+02    -0.8511E+02    -0.8512E+02    -0.8514E+02    -0.8516E+02    -0.8519E+02    -0.8521E+02    -0.8524E+02    -0.8528E+02    -0.8531E+02    -0.8535E+02    -0.8538E+02    -0.8542E+02    -0.8547E+02    -0.8551E+02    -0.8556E+02    -0.8560E+02    -0.8565E+02    -0.8570E+02    -0.8575E+02    -0.8581E+02    -0.8586E+02    -0.8591E+02    -0.8597E+02    -0.8603E+02    -0.8608E+02    -0.8614E+02    -0.8620E+02    -0.8626E+02    -0.8631E+02    -0.8637E+02    -0.8643E+02    -0.8649E+02    -0.8655E+02    -0.8660E+02    -0.8666E+02    -0.8671E+02    -0.8677E+02    -0.8682E+02    -0.8687E+02    -0.8692E+02    -0.8696E+02    -0.8700E+02    -0.8703E+02    -0.8706E+02    -0.8707E+02    -0.8707E+02
    -0.8709E+02    -0.8709E+02    -0.8707E+02    -0.8705E+02    -0.8702E+02    -0.8698E+02    -0.8694E+02    -0.8690E+02    -0.8685E+02    -0.8680E+02    -0.8675E+02    -0.8670E+02    -0.8665E+02    -0.8660E+02    -0.8654E+02    -0.8649E+02    -0.8643E+02    -0.8638E+02    -0.8633E+02    -0.8627E+02    -0.8622E+02    -0.8617E+02    -0.8612E+02    -0.8607E+02    -0.8602E+02    -0.8597E+02    -0.8592E+02    -0.8587E+02    -0.8583E+02    -0.8578E+02    -0.8574E+02    -0.8570E+02    -0.8566E+02    -0.8562E+02    -0.8558E+02    -0.8555E+02    -0.8552E+02    -0.8548E+02    -0.8546E+02    -0.8543E+02    -0.8540E+02    -0.8538E+02    -0.8536E+02    -0.8535E+02    -0.8533E+02    -0.8532E+02    -0.8531E+02    -0.8530E+02    -0.8530E+02    -0.8530E+02    -0.8530E+02    -0.8530E+02    -0.8531E+02    -0.8532E+02    -0.8533E+02    -0.8534E+02    -0.8536E+02    -0.8538E+02    -0.8540E+02    -0.8542E+02    -0.8545E+02    -0.8547E+02    -0.8550E+02    -0.8554E+02    -0.8557E+02    -0.8560E+02    -0.8564E+02    -0.8568E+02    -0.8572E+02    -0.8576E+02    -0.8581E+02    -0.8585E+02    -0.8590E+02    -0.8595E+02    -0.8599E+02    -0.8604E+02    -0.8609E+02    -0.8614E+02    -0.8619E+02    -0.8624E+02    -0.8630E+02    -0.8635E+02    -0.8640E+02    -0.8645E+02    -0.8651E+02    -0.8656E+02    -0.8661E+02    -0.8666E+02    -0.8672E+02    -0.8677E+02    -0.8682E+02    -0.8686E+02    -0.8691E+02    -0.8695E+02    -0.8699E+02    -0.8703E+02    -0.8706E+02    -0.8708E+02    -0.8709E+02    -0.8709E+02
    -0.8711E+02    -0.8711E+02    -0.8710E+02    -0.8708E+02    -0.8705E+02    -0.8702E+02    -0.8698E+02    -0.8694E+02    -0.8690E+02    -0.8685E+02    -0.8680E+02    -0.8676E+02    -0.8671E+02    -0.8666E+02    -0.8661E+02    -0.8657E+02    -0.8652E+02    -0.8647E+02    -0.8642E+02    -0.8637E+02    -0.8633E+02    -0.8628E+02    -0.8623E+02    -0.8619E+02    -0.8614E+02    -0.8610E+02    -0.8606E+02    -0.8601E+02    -0.8597E+02    -0.8593E+02    -0.8590E+02    -0.8586E+02    -0.8582E+02    -0.8579E+02    -0.8576E+02    -0.8573E+02    -0.8570E+02    -0.8567E+02    -0.8564E+02    -0.8562E+02    -0.8560E+02    -0.8558E+02    -0.8556E+02    -0.8555E+02    -0.8553E+02    -0.8552E+02    -0.8552E+02    -0.8551E+02    -0.8551E+02    -0.8550E+02    -0.8550E+02    -0.8551E+02    -0.8551E+02    -0.8552E+02    -0.8553E+02    -0.8554E+02    -0.8556E+02    -0.8557E+02    -0.8559E+02    -0.8561E+02    -0.8563E+02    -0.8566E+02    -0.8569E+02    -0.8571E+02    -0.8574E+02    -0.8578E+02    -0.8581E+02    -0.8584E+02    -0.8588E+02    -0.8592E+02    -0.8595E+02    -0.8599E+02    -0.8604E+02    -0.8608E+02    -0.8612E+02    -0.8616E+02    -0.8621E+02    -0.8625E+02    -0.8630E+02    -0.8635E+02    -0.8639E+02    -0.8644E+02    -0.8649E+02    -0.8653E+02    -0.8658E+02    -0.8663E+02    -0.8668E+02    -0.8672E+02    -0.8677E+02    -0.8682E+02    -0.8686E+02    -0.8691E+02    -0.8695E+02    -0.8699E+02    -0.8702E+02    -0.8705E+02    -0.8708E+02    -0.8710E+02    -0.8711E+02    -0.8711E+02
    -0.8713E+02    -0.8713E+02    -0.8712E+02    -0.8710E+02    -0.8707E+02    -0.8704E+02    -0.8701E+02    -0.8698E+02    -0.8694E+02    -0.8690E+02    -0.8686E+02    -0.8681E+02    -0.8677E+02    -0.8673E+02    -0.8668E+02    -0.8664E+02    -0.8660E+02    -0.8655E+02    -0.8651E+02    -0.8647E+02    -0.8643E+02    -0.8638E+02    -0.8634E+02    -0.8630E+02    -0.8626E+02    -0.8622E+02    -0.8618E+02    -0.8615E+02    -0.8611E+02    -0.8608E+02    -0.8604E+02    -0.8601E+02    -0.8598E+02    -0.8595E+02    -0.8592E+02    -0.8589E+02    -0.8587E+02    -0.8584E+02    -0.8582E+02    -0.8580E+02    -0.8578E+02    -0.8576E+02    -0.8575E+02    -0.8574E+02    -0.8573E+02    -0.8572E+02    -0.8571E+02    -0.8570E+02    -0.8570E+02    -0.8570E+02    -0.8570E+02    -0.8570E+02    -0.8571E+02    -0.8571E+02    -0.8572E+02    -0.8573E+02    -0.8574E+02    -0.8576E+02    -0.8578E+02    -0.8579E+02    -0.8581E+02    -0.8583E+02    -0.8586E+02    -0.8588E+02    -0.8591E+02    -0.8594E+02    -0.8597E+02    -0.8600E+02    -0.8603E+02    -0.8606E+02    -0.8609E+02    -0.8613E+02    -0.8617E+02    -0.8620E+02    -0.8624E+02    -0.8628E+02    -0.8632E+02    -0.8636E+02    -0.8640E+02    -0.8644E+02    -0.8648E+02    -0.8653E+02    -0.8657E+02    -0.8661E+02    -0.8665E+02    -0.8670E+02    -0.8674E+02    -0.8678E+02    -0.8682E+02    -0.8687E+02    -0.8691E+02    -0.8695E+02    -0.8698E+02    -0.8702E+02    -0.8705E+02    -0.8708E+02    -0.8710E+02    -0.8712E+02    -0.8713E+02    -0.8713E+02
    -0.8715E+02    -0.8715E+02    -0.8714E+02    -0.8712E+02    -0.8710E+02    -0.8707E+02    -0.8704E+02    -0.8701E+02    -0.8698E+02    -0.8694E+02    -0.8690E+02    -0.8687E+02    -0.8683E+02    -0.8679E+02    -0.8675E+02    -0.8671E+02    -0.8667E+02    -0.8663E+02    -0.8660E+02    -0.8656E+02    -0.8652E+02    -0.8648E+02    -0.8645E+02    -0.8641E+02    -0.8638E+02    -0.8634E+02    -0.8631E+02    -0.8628E+02    -0.8624E+02    -0.8621E+02    -0.8618E+02    -0.8615E+02    -0.8613E+02    -0.8610E+02    -0.8608E+02    -0.8605E+02    -0.8603E+02    -0.8601E+02    -0.8599E+02    -0.8597E+02    -0.8595E+02    -0.8594E+02    -0.8593E+02    -0.8591E+02    -0.8590E+02    -0.8590E+02    -0.8589E+02    -0.8589E+02    -0.8588E+02    -0.8588E+02    -0.8588E+02    -0.8588E+02    -0.8589E+02    -0.8589E+02    -0.8590E+02    -0.8591E+02    -0.8592E+02    -0.8593E+02    -0.8595E+02    -0.8596E+02    -0.8598E+02    -0.8600E+02    -0.8602E+02    -0.8604E+02    -0.8606E+02    -0.8609E+02    -0.8611E+02    -0.8614E+02    -0.8617E+02    -0.8620E+02    -0.8623E+02    -0.8626E+02    -0.8629E+02    -0.8632E+02    -0.8636E+02    -0.8639E+02    -0.8643E+02    -0.8646E+02    -0.8650E+02    -0.8654E+02    -0.8657E+02    -0.8661E+02    -0.8665E+02    -0.8669E+02    -0.8672E+02    -0.8676E+02    -0.8680E+02    -0.8684E+02    -0.8688E+02    -0.8691E+02    -0.8695E+02    -0.8698E+02    -0.8702E+02    -0.8705E+02    -0.8708E+02    -0.8711E+02    -0.8713E+02    -0.8714E+02    -0.8715E+02    -0.8715E+02
    -0.8717E+02    -0.8717E+02    -0.8716E+02    -0.8715E+02    -0.8713E+02    -0.8710E+02    -0.8708E+02    -0.8705E+02    -0.8702E+02    -0.8698E+02    -0.8695E+02    -0.8692E+02    -0.8688E+02    -0.8685E+02    -0.8682E+02    -0.8678E+02    -0.8675E+02    -0.8671E+02    -0.8668E+02    -0.8665E+02    -0.8661E+02    -0.8658E+02    -0.8655E+02    -0.8652E+02    -0.8649E+02    -0.8646E+02    -0.8643E+02    -0.8640E+02    -0.8637E+02    -0.8634E+02    -0.8632E+02    -0.8629E+02    -0.8627E+02    -0.8624E+02    -0.8622E+02    -0.8620E+02    -0.8618E+02    -0.8616E+02    -0.8615E+02    -0.8613E+02    -0.8612E+02    -0.8610E+02    -0.8609E+02    -0.8608E+02    -0.8607E+02    -0.8607E+02    -0.8606E+02    -0.8606E+02    -0.8605E+02    -0.8605E+02    -0.8605E+02    -0.8606E+02    -0.8606E+02    -0.8606E+02    -0.8607E+02    -0.8608E+02    -0.8609E+02    -0.8610E+02    -0.8611E+02    -0.8613E+02    -0.8614E+02    -0.8616E+02    -0.8617E+02    -0.8619E+02    -0.8621E+02    -0.8623E+02    -0.8626E+02    -0.8628E+02    -0.8630E+02    -0.8633E+02    -0.8636E+02    -0.8638E+02    -0.8641E+02    -0.8644E+02    -0.8647E+02    -0.8650E+02    -0.8653E+02    -0.8656E+02    -0.8659E+02    -0.8662E+02    -0.8666E+02    -0.8669E+02    -0.8672E+02    -0.8676E+02    -0.8679E+02    -0.8683E+02    -0.8686E+02    -0.8689E+02    -0.8693E+02    -0.8696E+02    -0.8699E+02    -0.8702E+02    -0.8705E+02    -0.8708E+02    -0.8711E+02    -0.8713E+02    -0.8715E+02    -0.8716E+02    -0.8717E+02    -0.8717E+02
    -0.8719E+02    -0.8719E+02    -0.8718E+02    -0.8717E+02    -0.8715E+02    -0.8713E+02    -0.8711E+02    -0.8708E+02    -0.8705E+02    -0.8703E+02    -0.8700E+02    -0.8697E+02    -0.8694E+02    -0.8691E+02    -0.8688E+02    -0.8685E+02    -0.8682E+02    -0.8679E+02    -0.8676E+02    -0.8673E+02    -0.8670E+02    -0.8667E+02    -0.8664E+02    -0.8662E+02    -0.8659E+02    -0.8656E+02    -0.8654E+02    -0.8651E+02    -0.8649E+02    -0.8647E+02    -0.8644E+02    -0.8642E+02    -0.8640E+02    -0.8638E+02    -0.8636E+02    -0.8634E+02    -0.8633E+02    -0.8631E+02    -0.8630E+02    -0.8628E+02    -0.8627E+02    -0.8626E+02    -0.8625E+02    -0.8624E+02    -0.8623E+02    -0.8623E+02    -0.8622E+02    -0.8622E+02    -0.8622E+02    -0.8622E+02    -0.8622E+02    -0.8622E+02    -0.8622E+02    -0.8623E+02    -0.8623E+02    -0.8624E+02    -0.8625E+02    -0.8626E+02    -0.8627E+02    -0.8628E+02    -0.8629E+02    -0.8631E+02    -0.8632E+02    -0.8634E+02    -0.8635E+02    -0.8637E+02    -0.8639E+02    -0.8641E+02    -0.8643E+02    -0.8645E+02    -0.8648E+02    -0.8650E+02    -0.8653E+02    -0.8655E+02    -0.8658E+02    -0.8660E+02    -0.8663E+02    -0.8666E+02    -0.8668E+02    -0.8671E+02    -0.8674E+02    -0.8677E+02    -0.8680E+02    -0.8683E+02    -0.8686E+02    -0.8689E+02    -0.8692E+02    -0.8695E+02    -0.8697E+02    -0.8700E+02    -0.8703E+02    -0.8706E+02    -0.8709E+02    -0.8711E+02    -0.8713E+02    -0.8715E+02    -0.8717E+02    -0.8718E+02    -0.8719E+02    -0.8719E+02
    -0.8721E+02    -0.8721E+02    -0.8720E+02    -0.8719E+02    -0.8717E+02    -0.8716E+02    -0.8714E+02    -0.8711E+02    -0.8709E+02    -0.8707E+02    -0.8704E+02    -0.8702E+02    -0.8699E+02    -0.8696E+02    -0.8694E+02    -0.8691E+02    -0.8689E+02    -0.8686E+02    -0.8684E+02    -0.8681E+02    -0.8679E+02    -0.8676E+02    -0.8674E+02    -0.8671E+02    -0.8669E+02    -0.8667E+02    -0.8665E+02    -0.8663E+02    -0.8661E+02    -0.8659E+02    -0.8657E+02    -0.8655E+02    -0.8653E+02    -0.8651E+02    -0.8650E+02    -0.8648E+02    -0.8647E+02    -0.8645E+02    -0.8644E+02    -0.8643E+02    -0.8642E+02    -0.8641E+02    -0.8640E+02    -0.8639E+02    -0.8639E+02    -0.8638E+02    -0.8638E+02    -0.8638E+02    -0.8637E+02    -0.8637E+02    -0.8637E+02    -0.8637E+02    -0.8638E+02    -0.8638E+02    -0.8639E+02    -0.8639E+02    -0.8640E+02    -0.8641E+02    -0.8641E+02    -0.8642E+02    -0.8644E+02    -0.8645E+02    -0.8646E+02    -0.8647E+02    -0.8649E+02    -0.8650E+02    -0.8652E+02    -0.8654E+02    -0.8656E+02    -0.8657E+02    -0.8659E+02    -0.8661E+02    -0.8664E+02    -0.8666E+02    -0.8668E+02    -0.8670E+02    -0.8672E+02    -0.8675E+02    -0.8677E+02    -0.8679E+02    -0.8682E+02    -0.8684E+02    -0.8687E+02    -0.8689E+02    -0.8692E+02    -0.8695E+02    -0.8697E+02    -0.8700E+02    -0.8702E+02    -0.8705E+02    -0.8707E+02    -0.8710E+02    -0.8712E+02    -0.8714E+02    -0.8716E+02    -0.8718E+02    -0.8719E+02    -0.8720E+02    -0.8721E+02    -0.8721E+02
    -0.8723E+02    -0.8723E+02    -0.8722E+02    -0.8721E+02    -0.8720E+02    -0.8718E+02    -0.8716E+02    -0.8715E+02    -0.8713E+02    -0.8711E+02    -0.8708E+02    -0.8706E+02    -0.8704E+02    -0.8702E+02    -0.8700E+02    -0.8698E+02    -0.8695E+02    -0.8693E+02    -0.8691E+02    -0.8689E+02    -0.8687E+02    -0.8685E+02    -0.8683E+02    -0.8681E+02    -0.8679E+02    -0.8677E+02    -0.8675E+02    -0.8673E+02    -0.8672E+02    -0.8670E+02    -0.8668E+02    -0.8667E+02    -0.8665E+02    -0.8664E+02    -0.8662E+02    -0.8661E+02    -0.8660E+02    -0.8659E+02    -0.8658E+02    -0.8657E+02    -0.8656E+02    -0.8655E+02    -0.8654E+02    -0.8654E+02    -0.8653E+02    -0.8653E+02    -0.8653E+02    -0.8652E+02    -0.8652E+02    -0.8652E+02    -0.8652E+02    -0.8652E+02    -0.8652E+02    -0.8653E+02    -0.8653E+02    -0.8654E+02    -0.8654E+02    -0.8655E+02    -0.8656E+02    -0.8656E+02    -0.8657E+02    -0.8658E+02    -0.8659E+02    -0.8661E+02    -0.8662E+02    -0.8663E+02    -0.8664E+02    -0.8666E+02    -0.8667E+02    -0.8669E+02    -0.8671E+02    -0.8672E+02    -0.8674E+02    -0.8676E+02    -0.8678E+02    -0.8680E+02    -0.8682E+02    -0.8684E+02    -0.8686E+02    -0.8688E+02    -0.8690E+02    -0.8692E+02    -0.8694E+02    -0.8696E+02    -0.8698E+02    -0.8700E+02    -0.8702E+02    -0.8705E+02    -0.8707E+02    -0.8709E+02    -0.8711E+02    -0.8713E+02    -0.8715E+02    -0.8717E+02    -0.8718E+02    -0.8720E+02    -0.8721E+02    -0.8722E+02    -0.8723E+02    -0.8723E+02
    -0.8724E+02    -0.8724E+02    -0.8724E+02    -0.8723E+02    -0.8722E+02    -0.8721E+02    -0.8719E+02    -0.8718E+02    -0.8716E+02    -0.8714E+02    -0.8713E+02    -0.8711E+02    -0.8709E+02    -0.8707E+02    -0.8705E+02    -0.8704E+02    -0.8702E+02    -0.8700E+02    -0.8698E+02    -0.8696E+02    -0.8695E+02    -0.8693E+02    -0.8691E+02    -0.8690E+02    -0.8688E+02    -0.8687E+02    -0.8685E+02    -0.8684E+02    -0.8682E+02    -0.8681E+02    -0.8679E+02    -0.8678E+02    -0.8677E+02    -0.8676E+02    -0.8675E+02    -0.8674E+02    -0.8673E+02    -0.8672E+02    -0.8671E+02    -0.8670E+02    -0.8669E+02    -0.8669E+02    -0.8668E+02    -0.8668E+02    -0.8667E+02    -0.8667E+02    -0.8667E+02    -0.8666E+02    -0.8666E+02    -0.8666E+02    -0.8666E+02    -0.8666E+02    -0.8666E+02    -0.8667E+02    -0.8667E+02    -0.8667E+02    -0.8668E+02    -0.8668E+02    -0.8669E+02    -0.8670E+02    -0.8670E+02    -0.8671E+02    -0.8672E+02    -0.8673E+02    -0.8674E+02    -0.8675E+02    -0.8676E+02    -0.8678E+02    -0.8679E+02    -0.8680E+02    -0.8681E+02    -0.8683E+02    -0.8684E+02    -0.8686E+02    -0.8687E+02    -0.8689E+02    -0.8690E+02    -0.8692E+02    -0.8694E+02    -0.8695E+02    -0.8697E+02    -0.8699E+02    -0.8701E+02    -0.8702E+02    -0.8704E+02    -0.8706E+02    -0.8708E+02    -0.8709E+02    -0.8711E+02    -0.8713E+02    -0.8715E+02    -0.8716E+02    -0.8718E+02    -0.8719E+02    -0.8721E+02    -0.8722E+02    -0.8723E+02    -0.8724E+02    -0.8724E+02    -0.8724E+02
    -0.8726E+02    -0.8726E+02    -0.8726E+02    -0.8725E+02    -0.8724E+02    -0.8723E+02    -0.8722E+02    -0.8721E+02    -0.8719E+02    -0.8718E+02    -0.8717E+02    -0.8715E+02    -0.8714E+02    -0.8712E+02    -0.8711E+02    -0.8709E+02    -0.8708E+02    -0.8706E+02    -0.8705E+02    -0.8704E+02    -0.8702E+02    -0.8701E+02    -0.8700E+02    -0.8698E+02    -0.8697E+02    -0.8696E+02    -0.8695E+02    -0.8693E+02    -0.8692E+02    -0.8691E+02    -0.8690E+02    -0.8689E+02    -0.8688E+02    -0.8687E+02    -0.8686E+02    -0.8685E+02    -0.8685E+02    -0.8684E+02    -0.8683E+02    -0.8683E+02    -0.8682E+02    -0.8681E+02    -0.8681E+02    -0.8681E+02    -0.8680E+02    -0.8680E+02    -0.8680E+02    -0.8680E+02    -0.8679E+02    -0.8679E+02    -0.8679E+02    -0.8680E+02    -0.8680E+02    -0.8680E+02    -0.8680E+02    -0.8680E+02    -0.8681E+02    -0.8681E+02    -0.8682E+02    -0.8682E+02    -0.8683E+02    -0.8684E+02    -0.8684E+02    -0.8685E+02    -0.8686E+02    -0.8687E+02    -0.8688E+02    -0.8688E+02    -0.8689E+02    -0.8690E+02    -0.8692E+02    -0.8693E+02    -0.8694E+02    -0.8695E+02    -0.8696E+02    -0.8697E+02    -0.8699E+02    -0.8700E+02    -0.8701E+02    -0.8703E+02    -0.8704E+02    -0.8705E+02    -0.8707E+02    -0.8708E+02    -0.8710E+02    -0.8711E+02    -0.8713E+02    -0.8714E+02    -0.8715E+02    -0.8717E+02    -0.8718E+02    -0.8720E+02    -0.8721E+02    -0.8722E+02    -0.8723E+02    -0.8724E+02    -0.8725E+02    -0.8726E+02    -0.8726E+02    -0.8726E+02
    -0.8727E+02    -0.8727E+02    -0.8727E+02    -0.8727E+02    -0.8726E+02    -0.8725E+02    -0.8724E+02    -0.8723E+02    -0.8722E+02    -0.8721E+02    -0.8720E+02    -0.8719E+02    -0.8718E+02    -0.8717E+02    -0.8716E+02    -0.8715E+02    -0.8714E+02    -0.8712E+02    -0.8711E+02    -0.8710E+02    -0.8709E+02    -0.8708E+02    -0.8707E+02    -0.8706E+02    -0.8705E+02    -0.8704E+02    -0.8703E+02    -0.8702E+02    -0.8701E+02    -0.8701E+02    -0.8700E+02    -0.8699E+02    -0.8698E+02    -0.8698E+02    -0.8697E+02    -0.8696E+02    -0.8696E+02    -0.8695E+02    -0.8695E+02    -0.8694E+02    -0.8694E+02    -0.8693E+02    -0.8693E+02    -0.8693E+02    -0.8692E+02    -0.8692E+02    -0.8692E+02    -0.8692E+02    -0.8692E+02    -0.8692E+02    -0.8692E+02    -0.8692E+02    -0.8692E+02    -0.8692E+02    -0.8692E+02    -0.8692E+02    -0.8693E+02    -0.8693E+02    -0.8693E+02    -0.8694E+02    -0.8694E+02    -0.8695E+02    -0.8695E+02    -0.8696E+02    -0.8696E+02    -0.8697E+02    -0.8698E+02    -0.8699E+02    -0.8699E+02    -0.8700E+02    -0.8701E+02    -0.8702E+02    -0.8703E+02    -0.8704E+02    -0.8705E+02    -0.8705E+02    -0.8706E+02    -0.8707E+02    -0.8708E+02    -0.8710E+02    -0.8711E+02    -0.8712E+02    -0.8713E+02    -0.8714E+02    -0.8715E+02    -0.8716E+02    -0.8717E+02    -0.8718E+02    -0.8719E+02    -0.8720E+02    -0.8722E+02    -0.8723E+02    -0.8724E+02    -0.8724E+02    -0.8725E+02    -0.8726E+02    -0.8727E+02    -0.8727E+02    -0.8728E+02    -0.8728E+02
    -0.8729E+02    -0.8729E+02    -0.8728E+02    -0.8728E+02    -0.8728E+02    -0.8727E+02    -0.8726E+02    -0.8726E+02    -0.8725E+02    -0.8724E+02    -0.8723E+02    -0.8723E+02    -0.8722E+02    -0.8721E+02    -0.8720E+02    -0.8719E+02    -0.8718E+02    -0.8718E+02    -0.8717E+02    -0.8716E+02    -0.8715E+02    -0.8714E+02    -0.8714E+02    -0.8713E+02    -0.8712E+02    -0.8711E+02    -0.8711E+02    -0.8710E+02    -0.8709E+02    -0.8709E+02    -0.8708E+02    -0.8708E+02    -0.8707E+02    -0.8706E+02    -0.8706E+02    -0.8705E+02    -0.8705E+02    -0.8705E+02    -0.8704E+02    -0.8704E+02    -0.8703E+02    -0.8703E+02    -0.8703E+02    -0.8703E+02    -0.8702E+02    -0.8702E+02    -0.8702E+02    -0.8702E+02    -0.8702E+02    -0.8702E+02    -0.8702E+02    -0.8702E+02    -0.8702E+02    -0.8702E+02    -0.8702E+02    -0.8703E+02    -0.8703E+02    -0.8703E+02    -0.8703E+02    -0.8704E+02    -0.8704E+02    -0.8704E+02    -0.8705E+02    -0.8705E+02    -0.8706E+02    -0.8706E+02    -0.8707E+02    -0.8707E+02    -0.8708E+02    -0.8708E+02    -0.8709E+02    -0.8710E+02    -0.8710E+02    -0.8711E+02    -0.8712E+02    -0.8712E+02    -0.8713E+02    -0.8714E+02    -0.8715E+02    -0.8715E+02    -0.8716E+02    -0.8717E+02    -0.8718E+02    -0.8719E+02    -0.8719E+02    -0.8720E+02    -0.8721E+02    -0.8722E+02    -0.8723E+02    -0.8724E+02    -0.8724E+02    -0.8725E+02    -0.8726E+02    -0.8726E+02    -0.8727E+02    -0.8728E+02    -0.8728E+02    -0.8729E+02    -0.8729E+02    -0.8729E+02
    -0.8729E+02    -0.8729E+02    -0.8729E+02    -0.8729E+02    -0.8729E+02    -0.8728E+02    -0.8728E+02    -0.8727E+02    -0.8727E+02    -0.8726E+02    -0.8725E+02    -0.8725E+02    -0.8724E+02    -0.8724E+02    -0.8723E+02    -0.8722E+02    -0.8722E+02    -0.8721E+02    -0.8720E+02    -0.8720E+02    -0.8719E+02    -0.8719E+02    -0.8718E+02    -0.8717E+02    -0.8717E+02    -0.8716E+02    -0.8716E+02    -0.8715E+02    -0.8715E+02    -0.8714E+02    -0.8714E+02    -0.8713E+02    -0.8713E+02    -0.8712E+02    -0.8712E+02    -0.8712E+02    -0.8711E+02    -0.8711E+02    -0.8711E+02    -0.8710E+02    -0.8710E+02    -0.8710E+02    -0.8710E+02    -0.8710E+02    -0.8709E+02    -0.8709E+02    -0.8709E+02    -0.8709E+02    -0.8709E+02    -0.8709E+02    -0.8709E+02    -0.8709E+02    -0.8709E+02    -0.8709E+02    -0.8709E+02    -0.8709E+02    -0.8710E+02    -0.8710E+02    -0.8710E+02    -0.8710E+02    -0.8710E+02    -0.8711E+02    -0.8711E+02    -0.8711E+02    -0.8712E+02    -0.8712E+02    -0.8713E+02    -0.8713E+02    -0.8713E+02    -0.8714E+02    -0.8714E+02    -0.8715E+02    -0.8715E+02    -0.8716E+02    -0.8716E+02    -0.8717E+02    -0.8718E+02    -0.8718E+02    -0.8719E+02    -0.8719E+02    -0.8720E+02    -0.8721E+02    -0.8721E+02    -0.8722E+02    -0.8722E+02    -0.8723E+02    -0.8724E+02    -0.8724E+02    -0.8725E+02    -0.8726E+02    -0.8726E+02    -0.8727E+02    -0.8727E+02    -0.8728E+02    -0.8728E+02    -0.8729E+02    -0.8729E+02    -0.8729E+02    -0.8729E+02    -0.8729E+02
    -0.8729E+02    -0.8729E+02    -0.8729E+02    -0.8729E+02    -0.8729E+02    -0.8728E+02    -0.8728E+02    -0.8727E+02    -0.8727E+02    -0.8726E+02    -0.8725E+02    -0.8725E+02    -0.8724E+02    -0.8724E+02    -0.8723E+02    -0.8722E+02    -0.8722E+02    -0.8721E+02    -0.8720E+02    -0.8720E+02    -0.8719E+02    -0.8719E+02    -0.8718E+02    -0.8717E+02    -0.8717E+02    -0.8716E+02    -0.8716E+02    -0.8715E+02    -0.8715E+02    -0.8714E+02    -0.8714E+02    -0.8713E+02    -0.8713E+02    -0.8712E+02    -0.8712E+02    -0.8712E+02    -0.8711E+02    -0.8711E+02    -0.8711E+02    -0.8710E+02    -0.8710E+02    -0.8710E+02    -0.8710E+02    -0.8710E+02    -0.8709E+02    -0.8709E+02    -0.8709E+02    -0.8709E+02    -0.8709E+02    -0.8709E+02    -0.8709E+02    -0.8709E+02    -0.8709E+02    -0.8709E+02    -0.8709E+02    -0.8709E+02    -0.8710E+02    -0.8710E+02    -0.8710E+02    -0.8710E+02    -0.8710E+02    -0.8711E+02    -0.8711E+02    -0.8711E+02    -0.8712E+02    -0.8712E+02    -0.8713E+02    -0.8713E+02    -0.8713E+02    -0.8714E+02    -0.8714E+02    -0.8715E+02    -0.8715E+02    -0.8716E+02    -0.8716E+02    -0.8717E+02    -0.8718E+02    -0.8718E+02    -0.8719E+02    -0.8719E+02    -0.8720E+02    -0.8721E+02    -0.8721E+02    -0.8722E+02    -0.8722E+02    -0.8723E+02    -0.8724E+02    -0.8724E+02    -0.8725E+02    -0.8726E+02    -0.8726E+02    -0.8727E+02    -0.8727E+02    -0.8728E+02    -0.8728E+02    -0.8729E+02    -0.8729E+02    -0.8729E+02    -0.8729E+02    -0.8729E+02
