# Supplementary material for: Electrical Pacing of Cardiac Tissue Including Potassium Inward Rectification
Source: PLoS One. 2015 Jun 9;10(6):e0127837. doi: 10.1371/journal.pone.0127837 (PMC4461281; doi:10.1371/journal.pone.0127837)
Supplement: S1 Data — (ZIP) [file pone.0127837.s001.zip › All-Data/Fig4-Data/BDT281/Vm104.txt]

    -0.8733E+02    -0.8729E+02    -0.8729E+02    -0.8729E+02    -0.8728E+02    -0.8728E+02    -0.8727E+02    -0.8727E+02    -0.8726E+02    -0.8726E+02    -0.8725E+02    -0.8724E+02    -0.8724E+02    -0.8723E+02    -0.8722E+02    -0.8722E+02    -0.8721E+02    -0.8720E+02    -0.8719E+02    -0.8719E+02    -0.8718E+02    -0.8718E+02    -0.8717E+02    -0.8716E+02    -0.8716E+02    -0.8715E+02    -0.8714E+02    -0.8714E+02    -0.8713E+02    -0.8713E+02    -0.8712E+02    -0.8712E+02    -0.8711E+02    -0.8711E+02    -0.8710E+02    -0.8710E+02    -0.8710E+02    -0.8709E+02    -0.8709E+02    -0.8709E+02    -0.8708E+02    -0.8708E+02    -0.8708E+02    -0.8708E+02    -0.8708E+02    -0.8707E+02    -0.8707E+02    -0.8707E+02    -0.8707E+02    -0.8707E+02    -0.8707E+02    -0.8707E+02    -0.8707E+02    -0.8707E+02    -0.8708E+02    -0.8708E+02    -0.8708E+02    -0.8708E+02    -0.8708E+02    -0.8709E+02    -0.8709E+02    -0.8709E+02    -0.8710E+02    -0.8710E+02    -0.8710E+02    -0.8711E+02    -0.8711E+02    -0.8712E+02    -0.8712E+02    -0.8713E+02    -0.8713E+02    -0.8714E+02    -0.8714E+02    -0.8715E+02    -0.8715E+02    -0.8716E+02    -0.8716E+02    -0.8717E+02    -0.8718E+02    -0.8718E+02    -0.8719E+02    -0.8720E+02    -0.8720E+02    -0.8721E+02    -0.8722E+02    -0.8722E+02    -0.8723E+02    -0.8724E+02    -0.8724E+02    -0.8725E+02    -0.8726E+02    -0.8726E+02    -0.8727E+02    -0.8727E+02    -0.8728E+02    -0.8728E+02    -0.8729E+02    -0.8729E+02    -0.8729E+02    -0.8729E+02
    -0.8729E+02    -0.8729E+02    -0.8729E+02    -0.8729E+02    -0.8728E+02    -0.8728E+02    -0.8727E+02    -0.8727E+02    -0.8726E+02    -0.8726E+02    -0.8725E+02    -0.8724E+02    -0.8724E+02    -0.8723E+02    -0.8722E+02    -0.8722E+02    -0.8721E+02    -0.8720E+02    -0.8719E+02    -0.8719E+02    -0.8718E+02    -0.8718E+02    -0.8717E+02    -0.8716E+02    -0.8716E+02    -0.8715E+02    -0.8714E+02    -0.8714E+02    -0.8713E+02    -0.8713E+02    -0.8712E+02    -0.8712E+02    -0.8711E+02    -0.8711E+02    -0.8710E+02    -0.8710E+02    -0.8710E+02    -0.8709E+02    -0.8709E+02    -0.8709E+02    -0.8708E+02    -0.8708E+02    -0.8708E+02    -0.8708E+02    -0.8708E+02    -0.8707E+02    -0.8707E+02    -0.8707E+02    -0.8707E+02    -0.8707E+02    -0.8707E+02    -0.8707E+02    -0.8707E+02    -0.8707E+02    -0.8708E+02    -0.8708E+02    -0.8708E+02    -0.8708E+02    -0.8708E+02    -0.8709E+02    -0.8709E+02    -0.8709E+02    -0.8710E+02    -0.8710E+02    -0.8710E+02    -0.8711E+02    -0.8711E+02    -0.8712E+02    -0.8712E+02    -0.8713E+02    -0.8713E+02    -0.8714E+02    -0.8714E+02    -0.8715E+02    -0.8715E+02    -0.8716E+02    -0.8716E+02    -0.8717E+02    -0.8718E+02    -0.8718E+02    -0.8719E+02    -0.8720E+02    -0.8720E+02    -0.8721E+02    -0.8722E+02    -0.8722E+02    -0.8723E+02    -0.8724E+02    -0.8724E+02    -0.8725E+02    -0.8726E+02    -0.8726E+02    -0.8727E+02    -0.8727E+02    -0.8728E+02    -0.8728E+02    -0.8729E+02    -0.8729E+02    -0.8729E+02    -0.8729E+02
    -0.8728E+02    -0.8728E+02    -0.8728E+02    -0.8728E+02    -0.8727E+02    -0.8727E+02    -0.8726E+02    -0.8725E+02    -0.8724E+02    -0.8724E+02    -0.8723E+02    -0.8722E+02    -0.8721E+02    -0.8720E+02    -0.8719E+02    -0.8718E+02    -0.8717E+02    -0.8716E+02    -0.8716E+02    -0.8715E+02    -0.8714E+02    -0.8713E+02    -0.8712E+02    -0.8711E+02    -0.8711E+02    -0.8710E+02    -0.8709E+02    -0.8708E+02    -0.8708E+02    -0.8707E+02    -0.8706E+02    -0.8706E+02    -0.8705E+02    -0.8704E+02    -0.8704E+02    -0.8703E+02    -0.8703E+02    -0.8702E+02    -0.8702E+02    -0.8702E+02    -0.8701E+02    -0.8701E+02    -0.8701E+02    -0.8700E+02    -0.8700E+02    -0.8700E+02    -0.8700E+02    -0.8700E+02    -0.8700E+02    -0.8700E+02    -0.8700E+02    -0.8700E+02    -0.8700E+02    -0.8700E+02    -0.8700E+02    -0.8700E+02    -0.8701E+02    -0.8701E+02    -0.8701E+02    -0.8701E+02    -0.8702E+02    -0.8702E+02    -0.8703E+02    -0.8703E+02    -0.8704E+02    -0.8704E+02    -0.8705E+02    -0.8705E+02    -0.8706E+02    -0.8707E+02    -0.8707E+02    -0.8708E+02    -0.8709E+02    -0.8709E+02    -0.8710E+02    -0.8711E+02    -0.8712E+02    -0.8713E+02    -0.8713E+02    -0.8714E+02    -0.8715E+02    -0.8716E+02    -0.8717E+02    -0.8718E+02    -0.8718E+02    -0.8719E+02    -0.8720E+02    -0.8721E+02    -0.8722E+02    -0.8723E+02    -0.8724E+02    -0.8725E+02    -0.8725E+02    -0.8726E+02    -0.8727E+02    -0.8727E+02    -0.8728E+02    -0.8728E+02    -0.8728E+02    -0.8728E+02
    -0.8727E+02    -0.8727E+02    -0.8727E+02    -0.8726E+02    -0.8726E+02    -0.8725E+02    -0.8724E+02    -0.8723E+02    -0.8722E+02    -0.8721E+02    -0.8719E+02    -0.8718E+02    -0.8717E+02    -0.8716E+02    -0.8715E+02    -0.8713E+02    -0.8712E+02    -0.8711E+02    -0.8710E+02    -0.8709E+02    -0.8708E+02    -0.8706E+02    -0.8705E+02    -0.8704E+02    -0.8703E+02    -0.8702E+02    -0.8701E+02    -0.8700E+02    -0.8699E+02    -0.8698E+02    -0.8697E+02    -0.8697E+02    -0.8696E+02    -0.8695E+02    -0.8694E+02    -0.8694E+02    -0.8693E+02    -0.8692E+02    -0.8692E+02    -0.8691E+02    -0.8691E+02    -0.8690E+02    -0.8690E+02    -0.8690E+02    -0.8689E+02    -0.8689E+02    -0.8689E+02    -0.8689E+02    -0.8689E+02    -0.8689E+02    -0.8689E+02    -0.8689E+02    -0.8689E+02    -0.8689E+02    -0.8689E+02    -0.8689E+02    -0.8690E+02    -0.8690E+02    -0.8690E+02    -0.8691E+02    -0.8691E+02    -0.8692E+02    -0.8693E+02    -0.8693E+02    -0.8694E+02    -0.8695E+02    -0.8695E+02    -0.8696E+02    -0.8697E+02    -0.8698E+02    -0.8699E+02    -0.8700E+02    -0.8701E+02    -0.8702E+02    -0.8703E+02    -0.8704E+02    -0.8705E+02    -0.8706E+02    -0.8707E+02    -0.8708E+02    -0.8709E+02    -0.8710E+02    -0.8711E+02    -0.8713E+02    -0.8714E+02    -0.8715E+02    -0.8716E+02    -0.8717E+02    -0.8718E+02    -0.8720E+02    -0.8721E+02    -0.8722E+02    -0.8723E+02    -0.8724E+02    -0.8725E+02    -0.8726E+02    -0.8726E+02    -0.8727E+02    -0.8727E+02    -0.8727E+02
    -0.8725E+02    -0.8725E+02    -0.8725E+02    -0.8724E+02    -0.8723E+02    -0.8722E+02    -0.8721E+02    -0.8720E+02    -0.8718E+02    -0.8717E+02    -0.8715E+02    -0.8714E+02    -0.8712E+02    -0.8711E+02    -0.8709E+02    -0.8708E+02    -0.8706E+02    -0.8705E+02    -0.8703E+02    -0.8702E+02    -0.8700E+02    -0.8699E+02    -0.8697E+02    -0.8696E+02    -0.8694E+02    -0.8693E+02    -0.8692E+02    -0.8691E+02    -0.8689E+02    -0.8688E+02    -0.8687E+02    -0.8686E+02    -0.8685E+02    -0.8684E+02    -0.8683E+02    -0.8682E+02    -0.8681E+02    -0.8680E+02    -0.8680E+02    -0.8679E+02    -0.8678E+02    -0.8678E+02    -0.8677E+02    -0.8677E+02    -0.8676E+02    -0.8676E+02    -0.8676E+02    -0.8676E+02    -0.8676E+02    -0.8675E+02    -0.8675E+02    -0.8676E+02    -0.8676E+02    -0.8676E+02    -0.8676E+02    -0.8677E+02    -0.8677E+02    -0.8677E+02    -0.8678E+02    -0.8679E+02    -0.8679E+02    -0.8680E+02    -0.8681E+02    -0.8682E+02    -0.8682E+02    -0.8683E+02    -0.8684E+02    -0.8685E+02    -0.8686E+02    -0.8687E+02    -0.8689E+02    -0.8690E+02    -0.8691E+02    -0.8692E+02    -0.8694E+02    -0.8695E+02    -0.8696E+02    -0.8698E+02    -0.8699E+02    -0.8701E+02    -0.8702E+02    -0.8704E+02    -0.8705E+02    -0.8707E+02    -0.8708E+02    -0.8710E+02    -0.8711E+02    -0.8713E+02    -0.8714E+02    -0.8716E+02    -0.8717E+02    -0.8719E+02    -0.8720E+02    -0.8721E+02    -0.8723E+02    -0.8724E+02    -0.8725E+02    -0.8725E+02    -0.8726E+02    -0.8726E+02
    -0.8724E+02    -0.8724E+02    -0.8723E+02    -0.8722E+02    -0.8721E+02    -0.8720E+02    -0.8718E+02    -0.8717E+02    -0.8715E+02    -0.8713E+02    -0.8711E+02    -0.8709E+02    -0.8707E+02    -0.8705E+02    -0.8704E+02    -0.8702E+02    -0.8700E+02    -0.8698E+02    -0.8696E+02    -0.8694E+02    -0.8692E+02    -0.8690E+02    -0.8688E+02    -0.8687E+02    -0.8685E+02    -0.8683E+02    -0.8682E+02    -0.8680E+02    -0.8679E+02    -0.8677E+02    -0.8676E+02    -0.8674E+02    -0.8673E+02    -0.8672E+02    -0.8670E+02    -0.8669E+02    -0.8668E+02    -0.8667E+02    -0.8666E+02    -0.8665E+02    -0.8665E+02    -0.8664E+02    -0.8663E+02    -0.8663E+02    -0.8662E+02    -0.8662E+02    -0.8662E+02    -0.8661E+02    -0.8661E+02    -0.8661E+02    -0.8661E+02    -0.8661E+02    -0.8661E+02    -0.8662E+02    -0.8662E+02    -0.8663E+02    -0.8663E+02    -0.8664E+02    -0.8664E+02    -0.8665E+02    -0.8666E+02    -0.8667E+02    -0.8668E+02    -0.8669E+02    -0.8670E+02    -0.8671E+02    -0.8672E+02    -0.8674E+02    -0.8675E+02    -0.8676E+02    -0.8678E+02    -0.8679E+02    -0.8681E+02    -0.8682E+02    -0.8684E+02    -0.8686E+02    -0.8687E+02    -0.8689E+02    -0.8691E+02    -0.8693E+02    -0.8695E+02    -0.8696E+02    -0.8698E+02    -0.8700E+02    -0.8702E+02    -0.8704E+02    -0.8706E+02    -0.8708E+02    -0.8710E+02    -0.8712E+02    -0.8713E+02    -0.8715E+02    -0.8717E+02    -0.8719E+02    -0.8720E+02    -0.8721E+02    -0.8723E+02    -0.8723E+02    -0.8724E+02    -0.8724E+02
    -0.8722E+02    -0.8722E+02    -0.8721E+02    -0.8720E+02    -0.8719E+02    -0.8717E+02    -0.8715E+02    -0.8713E+02    -0.8711E+02    -0.8709E+02    -0.8707E+02    -0.8705E+02    -0.8702E+02    -0.8700E+02    -0.8697E+02    -0.8695E+02    -0.8693E+02    -0.8690E+02    -0.8688E+02    -0.8686E+02    -0.8684E+02    -0.8681E+02    -0.8679E+02    -0.8677E+02    -0.8675E+02    -0.8673E+02    -0.8671E+02    -0.8669E+02    -0.8667E+02    -0.8665E+02    -0.8664E+02    -0.8662E+02    -0.8660E+02    -0.8659E+02    -0.8657E+02    -0.8656E+02    -0.8655E+02    -0.8653E+02    -0.8652E+02    -0.8651E+02    -0.8650E+02    -0.8649E+02    -0.8649E+02    -0.8648E+02    -0.8647E+02    -0.8647E+02    -0.8647E+02    -0.8646E+02    -0.8646E+02    -0.8646E+02    -0.8646E+02    -0.8646E+02    -0.8646E+02    -0.8647E+02    -0.8647E+02    -0.8648E+02    -0.8648E+02    -0.8649E+02    -0.8650E+02    -0.8651E+02    -0.8652E+02    -0.8653E+02    -0.8654E+02    -0.8655E+02    -0.8657E+02    -0.8658E+02    -0.8660E+02    -0.8661E+02    -0.8663E+02    -0.8664E+02    -0.8666E+02    -0.8668E+02    -0.8670E+02    -0.8672E+02    -0.8674E+02    -0.8676E+02    -0.8678E+02    -0.8680E+02    -0.8682E+02    -0.8684E+02    -0.8687E+02    -0.8689E+02    -0.8691E+02    -0.8694E+02    -0.8696E+02    -0.8698E+02    -0.8700E+02    -0.8703E+02    -0.8705E+02    -0.8707E+02    -0.8710E+02    -0.8712E+02    -0.8714E+02    -0.8716E+02    -0.8718E+02    -0.8719E+02    -0.8720E+02    -0.8722E+02    -0.8722E+02    -0.8722E+02
    -0.8720E+02    -0.8720E+02    -0.8719E+02    -0.8718E+02    -0.8716E+02    -0.8714E+02    -0.8712E+02    -0.8710E+02    -0.8707E+02    -0.8705E+02    -0.8702E+02    -0.8700E+02    -0.8697E+02    -0.8694E+02    -0.8691E+02    -0.8688E+02    -0.8686E+02    -0.8683E+02    -0.8680E+02    -0.8678E+02    -0.8675E+02    -0.8672E+02    -0.8670E+02    -0.8667E+02    -0.8665E+02    -0.8662E+02    -0.8660E+02    -0.8658E+02    -0.8655E+02    -0.8653E+02    -0.8651E+02    -0.8649E+02    -0.8647E+02    -0.8645E+02    -0.8644E+02    -0.8642E+02    -0.8640E+02    -0.8639E+02    -0.8637E+02    -0.8636E+02    -0.8635E+02    -0.8634E+02    -0.8633E+02    -0.8632E+02    -0.8632E+02    -0.8631E+02    -0.8631E+02    -0.8630E+02    -0.8630E+02    -0.8630E+02    -0.8630E+02    -0.8630E+02    -0.8630E+02    -0.8631E+02    -0.8631E+02    -0.8632E+02    -0.8633E+02    -0.8634E+02    -0.8635E+02    -0.8636E+02    -0.8637E+02    -0.8638E+02    -0.8640E+02    -0.8641E+02    -0.8643E+02    -0.8644E+02    -0.8646E+02    -0.8648E+02    -0.8650E+02    -0.8652E+02    -0.8654E+02    -0.8656E+02    -0.8659E+02    -0.8661E+02    -0.8663E+02    -0.8666E+02    -0.8668E+02    -0.8671E+02    -0.8673E+02    -0.8676E+02    -0.8678E+02    -0.8681E+02    -0.8684E+02    -0.8687E+02    -0.8689E+02    -0.8692E+02    -0.8695E+02    -0.8697E+02    -0.8700E+02    -0.8703E+02    -0.8705E+02    -0.8708E+02    -0.8710E+02    -0.8713E+02    -0.8715E+02    -0.8717E+02    -0.8718E+02    -0.8720E+02    -0.8720E+02    -0.8720E+02
    -0.8718E+02    -0.8718E+02    -0.8717E+02    -0.8716E+02    -0.8714E+02    -0.8712E+02    -0.8709E+02    -0.8706E+02    -0.8704E+02    -0.8701E+02    -0.8697E+02    -0.8694E+02    -0.8691E+02    -0.8688E+02    -0.8685E+02    -0.8682E+02    -0.8678E+02    -0.8675E+02    -0.8672E+02    -0.8669E+02    -0.8666E+02    -0.8663E+02    -0.8660E+02    -0.8657E+02    -0.8654E+02    -0.8651E+02    -0.8648E+02    -0.8646E+02    -0.8643E+02    -0.8640E+02    -0.8638E+02    -0.8636E+02    -0.8633E+02    -0.8631E+02    -0.8629E+02    -0.8627E+02    -0.8625E+02    -0.8624E+02    -0.8622E+02    -0.8621E+02    -0.8619E+02    -0.8618E+02    -0.8617E+02    -0.8616E+02    -0.8615E+02    -0.8614E+02    -0.8614E+02    -0.8614E+02    -0.8613E+02    -0.8613E+02    -0.8613E+02    -0.8613E+02    -0.8614E+02    -0.8614E+02    -0.8615E+02    -0.8616E+02    -0.8617E+02    -0.8618E+02    -0.8619E+02    -0.8620E+02    -0.8621E+02    -0.8623E+02    -0.8625E+02    -0.8626E+02    -0.8628E+02    -0.8630E+02    -0.8632E+02    -0.8635E+02    -0.8637E+02    -0.8639E+02    -0.8642E+02    -0.8644E+02    -0.8647E+02    -0.8650E+02    -0.8652E+02    -0.8655E+02    -0.8658E+02    -0.8661E+02    -0.8664E+02    -0.8667E+02    -0.8670E+02    -0.8673E+02    -0.8676E+02    -0.8679E+02    -0.8683E+02    -0.8686E+02    -0.8689E+02    -0.8692E+02    -0.8695E+02    -0.8698E+02    -0.8701E+02    -0.8704E+02    -0.8707E+02    -0.8710E+02    -0.8712E+02    -0.8714E+02    -0.8716E+02    -0.8717E+02    -0.8718E+02    -0.8718E+02
    -0.8716E+02    -0.8716E+02    -0.8715E+02    -0.8713E+02    -0.8711E+02    -0.8709E+02    -0.8706E+02    -0.8703E+02    -0.8700E+02    -0.8696E+02    -0.8693E+02    -0.8689E+02    -0.8685E+02    -0.8682E+02    -0.8678E+02    -0.8674E+02    -0.8671E+02    -0.8667E+02    -0.8663E+02    -0.8660E+02    -0.8656E+02    -0.8653E+02    -0.8649E+02    -0.8646E+02    -0.8643E+02    -0.8639E+02    -0.8636E+02    -0.8633E+02    -0.8630E+02    -0.8627E+02    -0.8624E+02    -0.8622E+02    -0.8619E+02    -0.8616E+02    -0.8614E+02    -0.8612E+02    -0.8610E+02    -0.8608E+02    -0.8606E+02    -0.8604E+02    -0.8602E+02    -0.8601E+02    -0.8600E+02    -0.8599E+02    -0.8598E+02    -0.8597E+02    -0.8596E+02    -0.8596E+02    -0.8596E+02    -0.8596E+02    -0.8596E+02    -0.8596E+02    -0.8596E+02    -0.8597E+02    -0.8597E+02    -0.8598E+02    -0.8599E+02    -0.8601E+02    -0.8602E+02    -0.8603E+02    -0.8605E+02    -0.8607E+02    -0.8609E+02    -0.8611E+02    -0.8613E+02    -0.8615E+02    -0.8618E+02    -0.8620E+02    -0.8623E+02    -0.8626E+02    -0.8629E+02    -0.8632E+02    -0.8635E+02    -0.8638E+02    -0.8641E+02    -0.8644E+02    -0.8647E+02    -0.8651E+02    -0.8654E+02    -0.8658E+02    -0.8661E+02    -0.8665E+02    -0.8668E+02    -0.8672E+02    -0.8676E+02    -0.8679E+02    -0.8683E+02    -0.8686E+02    -0.8690E+02    -0.8693E+02    -0.8697E+02    -0.8700E+02    -0.8703E+02    -0.8706E+02    -0.8709E+02    -0.8712E+02    -0.8714E+02    -0.8715E+02    -0.8716E+02    -0.8716E+02
    -0.8714E+02    -0.8714E+02    -0.8713E+02    -0.8711E+02    -0.8709E+02    -0.8706E+02    -0.8703E+02    -0.8699E+02    -0.8695E+02    -0.8692E+02    -0.8688E+02    -0.8684E+02    -0.8679E+02    -0.8675E+02    -0.8671E+02    -0.8667E+02    -0.8663E+02    -0.8659E+02    -0.8655E+02    -0.8651E+02    -0.8646E+02    -0.8642E+02    -0.8639E+02    -0.8635E+02    -0.8631E+02    -0.8627E+02    -0.8624E+02    -0.8620E+02    -0.8617E+02    -0.8613E+02    -0.8610E+02    -0.8607E+02    -0.8604E+02    -0.8601E+02    -0.8598E+02    -0.8596E+02    -0.8593E+02    -0.8591E+02    -0.8589E+02    -0.8587E+02    -0.8585E+02    -0.8583E+02    -0.8582E+02    -0.8581E+02    -0.8579E+02    -0.8579E+02    -0.8578E+02    -0.8577E+02    -0.8577E+02    -0.8577E+02    -0.8577E+02    -0.8577E+02    -0.8578E+02    -0.8578E+02    -0.8579E+02    -0.8580E+02    -0.8581E+02    -0.8583E+02    -0.8584E+02    -0.8586E+02    -0.8588E+02    -0.8590E+02    -0.8592E+02    -0.8595E+02    -0.8597E+02    -0.8600E+02    -0.8603E+02    -0.8605E+02    -0.8608E+02    -0.8612E+02    -0.8615E+02    -0.8618E+02    -0.8622E+02    -0.8625E+02    -0.8629E+02    -0.8633E+02    -0.8636E+02    -0.8640E+02    -0.8644E+02    -0.8648E+02    -0.8652E+02    -0.8656E+02    -0.8660E+02    -0.8664E+02    -0.8668E+02    -0.8673E+02    -0.8677E+02    -0.8681E+02    -0.8685E+02    -0.8689E+02    -0.8692E+02    -0.8696E+02    -0.8700E+02    -0.8703E+02    -0.8706E+02    -0.8709E+02    -0.8712E+02    -0.8713E+02    -0.8714E+02    -0.8714E+02
    -0.8712E+02    -0.8712E+02    -0.8710E+02    -0.8709E+02    -0.8706E+02    -0.8703E+02    -0.8699E+02    -0.8695E+02    -0.8691E+02    -0.8687E+02    -0.8682E+02    -0.8678E+02    -0.8673E+02    -0.8669E+02    -0.8664E+02    -0.8659E+02    -0.8655E+02    -0.8650E+02    -0.8645E+02    -0.8641E+02    -0.8636E+02    -0.8632E+02    -0.8627E+02    -0.8623E+02    -0.8619E+02    -0.8614E+02    -0.8610E+02    -0.8606E+02    -0.8602E+02    -0.8599E+02    -0.8595E+02    -0.8591E+02    -0.8588E+02    -0.8585E+02    -0.8581E+02    -0.8578E+02    -0.8576E+02    -0.8573E+02    -0.8571E+02    -0.8568E+02    -0.8566E+02    -0.8564E+02    -0.8563E+02    -0.8561E+02    -0.8560E+02    -0.8559E+02    -0.8558E+02    -0.8558E+02    -0.8557E+02    -0.8557E+02    -0.8557E+02    -0.8557E+02    -0.8558E+02    -0.8559E+02    -0.8560E+02    -0.8561E+02    -0.8562E+02    -0.8564E+02    -0.8566E+02    -0.8568E+02    -0.8570E+02    -0.8572E+02    -0.8575E+02    -0.8577E+02    -0.8580E+02    -0.8583E+02    -0.8586E+02    -0.8590E+02    -0.8593E+02    -0.8597E+02    -0.8601E+02    -0.8604E+02    -0.8608E+02    -0.8612E+02    -0.8617E+02    -0.8621E+02    -0.8625E+02    -0.8629E+02    -0.8634E+02    -0.8638E+02    -0.8643E+02    -0.8647E+02    -0.8652E+02    -0.8656E+02    -0.8661E+02    -0.8666E+02    -0.8670E+02    -0.8675E+02    -0.8679E+02    -0.8684E+02    -0.8688E+02    -0.8692E+02    -0.8696E+02    -0.8700E+02    -0.8703E+02    -0.8707E+02    -0.8709E+02    -0.8711E+02    -0.8712E+02    -0.8712E+02
    -0.8709E+02    -0.8709E+02    -0.8708E+02    -0.8706E+02    -0.8703E+02    -0.8700E+02    -0.8696E+02    -0.8691E+02    -0.8687E+02    -0.8682E+02    -0.8677E+02    -0.8672E+02    -0.8667E+02    -0.8662E+02    -0.8657E+02    -0.8651E+02    -0.8646E+02    -0.8641E+02    -0.8636E+02    -0.8631E+02    -0.8626E+02    -0.8621E+02    -0.8616E+02    -0.8611E+02    -0.8606E+02    -0.8601E+02    -0.8596E+02    -0.8592E+02    -0.8587E+02    -0.8583E+02    -0.8579E+02    -0.8575E+02    -0.8571E+02    -0.8567E+02    -0.8564E+02    -0.8560E+02    -0.8557E+02    -0.8554E+02    -0.8551E+02    -0.8549E+02    -0.8546E+02    -0.8544E+02    -0.8542E+02    -0.8541E+02    -0.8539E+02    -0.8538E+02    -0.8537E+02    -0.8536E+02    -0.8536E+02    -0.8536E+02    -0.8536E+02    -0.8536E+02    -0.8537E+02    -0.8538E+02    -0.8539E+02    -0.8540E+02    -0.8542E+02    -0.8544E+02    -0.8546E+02    -0.8548E+02    -0.8550E+02    -0.8553E+02    -0.8556E+02    -0.8559E+02    -0.8562E+02    -0.8566E+02    -0.8570E+02    -0.8573E+02    -0.8577E+02    -0.8581E+02    -0.8586E+02    -0.8590E+02    -0.8594E+02    -0.8599E+02    -0.8604E+02    -0.8608E+02    -0.8613E+02    -0.8618E+02    -0.8623E+02    -0.8628E+02    -0.8633E+02    -0.8638E+02    -0.8643E+02    -0.8648E+02    -0.8653E+02    -0.8658E+02    -0.8664E+02    -0.8669E+02    -0.8674E+02    -0.8678E+02    -0.8683E+02    -0.8688E+02    -0.8692E+02    -0.8697E+02    -0.8700E+02    -0.8704E+02    -0.8707E+02    -0.8709E+02    -0.8710E+02    -0.8710E+02
    -0.8707E+02    -0.8707E+02    -0.8706E+02    -0.8703E+02    -0.8700E+02    -0.8696E+02    -0.8692E+02    -0.8687E+02    -0.8682E+02    -0.8677E+02    -0.8672E+02    -0.8666E+02    -0.8660E+02    -0.8655E+02    -0.8649E+02    -0.8643E+02    -0.8638E+02    -0.8632E+02    -0.8626E+02    -0.8620E+02    -0.8615E+02    -0.8609E+02    -0.8603E+02    -0.8598E+02    -0.8592E+02    -0.8587E+02    -0.8582E+02    -0.8577E+02    -0.8572E+02    -0.8567E+02    -0.8562E+02    -0.8558E+02    -0.8553E+02    -0.8549E+02    -0.8545E+02    -0.8541E+02    -0.8538E+02    -0.8534E+02    -0.8531E+02    -0.8528E+02    -0.8525E+02    -0.8523E+02    -0.8521E+02    -0.8519E+02    -0.8517E+02    -0.8516E+02    -0.8515E+02    -0.8514E+02    -0.8513E+02    -0.8513E+02    -0.8513E+02    -0.8514E+02    -0.8514E+02    -0.8515E+02    -0.8517E+02    -0.8518E+02    -0.8520E+02    -0.8522E+02    -0.8524E+02    -0.8527E+02    -0.8530E+02    -0.8533E+02    -0.8536E+02    -0.8540E+02    -0.8544E+02    -0.8548E+02    -0.8552E+02    -0.8556E+02    -0.8560E+02    -0.8565E+02    -0.8570E+02    -0.8575E+02    -0.8580E+02    -0.8585E+02    -0.8590E+02    -0.8595E+02    -0.8601E+02    -0.8606E+02    -0.8612E+02    -0.8617E+02    -0.8623E+02    -0.8628E+02    -0.8634E+02    -0.8640E+02    -0.8645E+02    -0.8651E+02    -0.8657E+02    -0.8662E+02    -0.8668E+02    -0.8673E+02    -0.8678E+02    -0.8684E+02    -0.8688E+02    -0.8693E+02    -0.8697E+02    -0.8701E+02    -0.8704E+02    -0.8707E+02    -0.8708E+02    -0.8708E+02
    -0.8705E+02    -0.8705E+02    -0.8703E+02    -0.8701E+02    -0.8697E+02    -0.8693E+02    -0.8688E+02    -0.8683E+02    -0.8678E+02    -0.8672E+02    -0.8666E+02    -0.8660E+02    -0.8654E+02    -0.8647E+02    -0.8641E+02    -0.8635E+02    -0.8628E+02    -0.8622E+02    -0.8616E+02    -0.8609E+02    -0.8603E+02    -0.8597E+02    -0.8591E+02    -0.8584E+02    -0.8578E+02    -0.8572E+02    -0.8567E+02    -0.8561E+02    -0.8555E+02    -0.8550E+02    -0.8544E+02    -0.8539E+02    -0.8534E+02    -0.8530E+02    -0.8525E+02    -0.8521E+02    -0.8517E+02    -0.8513E+02    -0.8509E+02    -0.8506E+02    -0.8503E+02    -0.8500E+02    -0.8497E+02    -0.8495E+02    -0.8493E+02    -0.8492E+02    -0.8491E+02    -0.8490E+02    -0.8489E+02    -0.8489E+02    -0.8489E+02    -0.8490E+02    -0.8490E+02    -0.8491E+02    -0.8493E+02    -0.8495E+02    -0.8497E+02    -0.8499E+02    -0.8502E+02    -0.8505E+02    -0.8508E+02    -0.8512E+02    -0.8515E+02    -0.8519E+02    -0.8524E+02    -0.8528E+02    -0.8533E+02    -0.8537E+02    -0.8543E+02    -0.8548E+02    -0.8553E+02    -0.8559E+02    -0.8564E+02    -0.8570E+02    -0.8576E+02    -0.8582E+02    -0.8588E+02    -0.8594E+02    -0.8600E+02    -0.8606E+02    -0.8612E+02    -0.8619E+02    -0.8625E+02    -0.8631E+02    -0.8637E+02    -0.8644E+02    -0.8650E+02    -0.8656E+02    -0.8662E+02    -0.8668E+02    -0.8674E+02    -0.8679E+02    -0.8684E+02    -0.8689E+02    -0.8694E+02    -0.8698E+02    -0.8702E+02    -0.8704E+02    -0.8706E+02    -0.8706E+02
    -0.8702E+02    -0.8702E+02    -0.8701E+02    -0.8698E+02    -0.8694E+02    -0.8690E+02    -0.8684E+02    -0.8679E+02    -0.8673E+02    -0.8667E+02    -0.8660E+02    -0.8654E+02    -0.8647E+02    -0.8640E+02    -0.8633E+02    -0.8626E+02    -0.8619E+02    -0.8612E+02    -0.8605E+02    -0.8598E+02    -0.8591E+02    -0.8584E+02    -0.8577E+02    -0.8570E+02    -0.8564E+02    -0.8557E+02    -0.8550E+02    -0.8544E+02    -0.8538E+02    -0.8532E+02    -0.8526E+02    -0.8520E+02    -0.8514E+02    -0.8509E+02    -0.8504E+02    -0.8499E+02    -0.8494E+02    -0.8490E+02    -0.8486E+02    -0.8482E+02    -0.8478E+02    -0.8475E+02    -0.8472E+02    -0.8470E+02    -0.8468E+02    -0.8466E+02    -0.8465E+02    -0.8464E+02    -0.8463E+02    -0.8463E+02    -0.8463E+02    -0.8463E+02    -0.8464E+02    -0.8466E+02    -0.8467E+02    -0.8469E+02    -0.8472E+02    -0.8474E+02    -0.8477E+02    -0.8481E+02    -0.8484E+02    -0.8488E+02    -0.8493E+02    -0.8497E+02    -0.8502E+02    -0.8507E+02    -0.8512E+02    -0.8518E+02    -0.8524E+02    -0.8529E+02    -0.8535E+02    -0.8542E+02    -0.8548E+02    -0.8554E+02    -0.8561E+02    -0.8567E+02    -0.8574E+02    -0.8581E+02    -0.8588E+02    -0.8595E+02    -0.8601E+02    -0.8608E+02    -0.8615E+02    -0.8622E+02    -0.8629E+02    -0.8636E+02    -0.8643E+02    -0.8649E+02    -0.8656E+02    -0.8662E+02    -0.8669E+02    -0.8675E+02    -0.8680E+02    -0.8686E+02    -0.8691E+02    -0.8695E+02    -0.8699E+02    -0.8702E+02    -0.8703E+02    -0.8703E+02
    -0.8700E+02    -0.8700E+02    -0.8698E+02    -0.8695E+02    -0.8691E+02    -0.8686E+02    -0.8681E+02    -0.8675E+02    -0.8668E+02    -0.8661E+02    -0.8654E+02    -0.8647E+02    -0.8640E+02    -0.8632E+02    -0.8625E+02    -0.8617E+02    -0.8609E+02    -0.8602E+02    -0.8594E+02    -0.8586E+02    -0.8579E+02    -0.8571E+02    -0.8563E+02    -0.8556E+02    -0.8548E+02    -0.8541E+02    -0.8533E+02    -0.8526E+02    -0.8519E+02    -0.8512E+02    -0.8506E+02    -0.8499E+02    -0.8493E+02    -0.8487E+02    -0.8481E+02    -0.8475E+02    -0.8470E+02    -0.8465E+02    -0.8460E+02    -0.8456E+02    -0.8452E+02    -0.8448E+02    -0.8445E+02    -0.8442E+02    -0.8440E+02    -0.8438E+02    -0.8436E+02    -0.8435E+02    -0.8435E+02    -0.8434E+02    -0.8434E+02    -0.8435E+02    -0.8436E+02    -0.8438E+02    -0.8439E+02    -0.8442E+02    -0.8444E+02    -0.8448E+02    -0.8451E+02    -0.8455E+02    -0.8459E+02    -0.8464E+02    -0.8469E+02    -0.8474E+02    -0.8479E+02    -0.8485E+02    -0.8491E+02    -0.8497E+02    -0.8503E+02    -0.8510E+02    -0.8517E+02    -0.8524E+02    -0.8531E+02    -0.8538E+02    -0.8545E+02    -0.8553E+02    -0.8560E+02    -0.8568E+02    -0.8575E+02    -0.8583E+02    -0.8590E+02    -0.8598E+02    -0.8605E+02    -0.8613E+02    -0.8620E+02    -0.8628E+02    -0.8635E+02    -0.8642E+02    -0.8650E+02    -0.8657E+02    -0.8663E+02    -0.8670E+02    -0.8676E+02    -0.8682E+02    -0.8688E+02    -0.8692E+02    -0.8696E+02    -0.8699E+02    -0.8701E+02    -0.8701E+02
    -0.8698E+02    -0.8698E+02    -0.8696E+02    -0.8692E+02    -0.8688E+02    -0.8683E+02    -0.8677E+02    -0.8670E+02    -0.8663E+02    -0.8656E+02    -0.8648E+02    -0.8640E+02    -0.8632E+02    -0.8624E+02    -0.8616E+02    -0.8608E+02    -0.8599E+02    -0.8591E+02    -0.8582E+02    -0.8574E+02    -0.8565E+02    -0.8557E+02    -0.8549E+02    -0.8540E+02    -0.8532E+02    -0.8524E+02    -0.8515E+02    -0.8507E+02    -0.8500E+02    -0.8492E+02    -0.8484E+02    -0.8477E+02    -0.8470E+02    -0.8463E+02    -0.8456E+02    -0.8450E+02    -0.8444E+02    -0.8438E+02    -0.8433E+02    -0.8428E+02    -0.8424E+02    -0.8419E+02    -0.8416E+02    -0.8413E+02    -0.8410E+02    -0.8407E+02    -0.8406E+02    -0.8404E+02    -0.8404E+02    -0.8403E+02    -0.8403E+02    -0.8404E+02    -0.8405E+02    -0.8407E+02    -0.8409E+02    -0.8412E+02    -0.8415E+02    -0.8419E+02    -0.8423E+02    -0.8427E+02    -0.8432E+02    -0.8437E+02    -0.8443E+02    -0.8448E+02    -0.8455E+02    -0.8461E+02    -0.8468E+02    -0.8475E+02    -0.8482E+02    -0.8489E+02    -0.8497E+02    -0.8505E+02    -0.8513E+02    -0.8521E+02    -0.8529E+02    -0.8537E+02    -0.8545E+02    -0.8554E+02    -0.8562E+02    -0.8570E+02    -0.8579E+02    -0.8587E+02    -0.8595E+02    -0.8603E+02    -0.8612E+02    -0.8620E+02    -0.8628E+02    -0.8636E+02    -0.8643E+02    -0.8651E+02    -0.8658E+02    -0.8665E+02    -0.8672E+02    -0.8679E+02    -0.8684E+02    -0.8689E+02    -0.8694E+02    -0.8697E+02    -0.8699E+02    -0.8699E+02
    -0.8695E+02    -0.8695E+02    -0.8693E+02    -0.8690E+02    -0.8685E+02    -0.8679E+02    -0.8673E+02    -0.8666E+02    -0.8658E+02    -0.8650E+02    -0.8642E+02    -0.8634E+02    -0.8625E+02    -0.8616E+02    -0.8607E+02    -0.8598E+02    -0.8589E+02    -0.8580E+02    -0.8571E+02    -0.8561E+02    -0.8552E+02    -0.8543E+02    -0.8533E+02    -0.8524E+02    -0.8515E+02    -0.8506E+02    -0.8496E+02    -0.8487E+02    -0.8479E+02    -0.8470E+02    -0.8461E+02    -0.8453E+02    -0.8445E+02    -0.8437E+02    -0.8430E+02    -0.8423E+02    -0.8416E+02    -0.8409E+02    -0.8403E+02    -0.8398E+02    -0.8392E+02    -0.8388E+02    -0.8384E+02    -0.8380E+02    -0.8377E+02    -0.8374E+02    -0.8372E+02    -0.8370E+02    -0.8370E+02    -0.8369E+02    -0.8369E+02    -0.8370E+02    -0.8372E+02    -0.8374E+02    -0.8376E+02    -0.8379E+02    -0.8383E+02    -0.8387E+02    -0.8392E+02    -0.8397E+02    -0.8402E+02    -0.8408E+02    -0.8414E+02    -0.8421E+02    -0.8428E+02    -0.8436E+02    -0.8443E+02    -0.8451E+02    -0.8459E+02    -0.8468E+02    -0.8476E+02    -0.8485E+02    -0.8494E+02    -0.8503E+02    -0.8512E+02    -0.8521E+02    -0.8530E+02    -0.8539E+02    -0.8548E+02    -0.8557E+02    -0.8567E+02    -0.8576E+02    -0.8585E+02    -0.8594E+02    -0.8603E+02    -0.8611E+02    -0.8620E+02    -0.8629E+02    -0.8637E+02    -0.8645E+02    -0.8653E+02    -0.8661E+02    -0.8668E+02    -0.8675E+02    -0.8681E+02    -0.8687E+02    -0.8691E+02    -0.8695E+02    -0.8697E+02    -0.8697E+02
    -0.8693E+02    -0.8693E+02    -0.8691E+02    -0.8687E+02    -0.8682E+02    -0.8676E+02    -0.8669E+02    -0.8661E+02    -0.8653E+02    -0.8645E+02    -0.8636E+02    -0.8627E+02    -0.8618E+02    -0.8608E+02    -0.8598E+02    -0.8589E+02    -0.8579E+02    -0.8569E+02    -0.8558E+02    -0.8548E+02    -0.8538E+02    -0.8528E+02    -0.8517E+02    -0.8507E+02    -0.8497E+02    -0.8487E+02    -0.8476E+02    -0.8466E+02    -0.8456E+02    -0.8447E+02    -0.8437E+02    -0.8428E+02    -0.8419E+02    -0.8410E+02    -0.8401E+02    -0.8393E+02    -0.8385E+02    -0.8378E+02    -0.8371E+02    -0.8364E+02    -0.8358E+02    -0.8353E+02    -0.8348E+02    -0.8344E+02    -0.8340E+02    -0.8337E+02    -0.8335E+02    -0.8333E+02    -0.8332E+02    -0.8332E+02    -0.8332E+02    -0.8333E+02    -0.8334E+02    -0.8337E+02    -0.8340E+02    -0.8343E+02    -0.8347E+02    -0.8352E+02    -0.8358E+02    -0.8363E+02    -0.8370E+02    -0.8377E+02    -0.8384E+02    -0.8392E+02    -0.8400E+02    -0.8408E+02    -0.8417E+02    -0.8426E+02    -0.8435E+02    -0.8444E+02    -0.8454E+02    -0.8464E+02    -0.8474E+02    -0.8484E+02    -0.8494E+02    -0.8504E+02    -0.8514E+02    -0.8524E+02    -0.8534E+02    -0.8544E+02    -0.8554E+02    -0.8564E+02    -0.8574E+02    -0.8584E+02    -0.8594E+02    -0.8603E+02    -0.8612E+02    -0.8622E+02    -0.8631E+02    -0.8640E+02    -0.8648E+02    -0.8656E+02    -0.8664E+02    -0.8671E+02    -0.8678E+02    -0.8684E+02    -0.8689E+02    -0.8692E+02    -0.8694E+02    -0.8694E+02
    -0.8690E+02    -0.8690E+02    -0.8688E+02    -0.8684E+02    -0.8679E+02    -0.8672E+02    -0.8665E+02    -0.8657E+02    -0.8648E+02    -0.8639E+02    -0.8630E+02    -0.8620E+02    -0.8610E+02    -0.8600E+02    -0.8589E+02    -0.8579E+02    -0.8568E+02    -0.8557E+02    -0.8546E+02    -0.8535E+02    -0.8524E+02    -0.8512E+02    -0.8501E+02    -0.8489E+02    -0.8478E+02    -0.8467E+02    -0.8455E+02    -0.8444E+02    -0.8433E+02    -0.8422E+02    -0.8411E+02    -0.8400E+02    -0.8390E+02    -0.8380E+02    -0.8370E+02    -0.8361E+02    -0.8352E+02    -0.8343E+02    -0.8335E+02    -0.8328E+02    -0.8321E+02    -0.8315E+02    -0.8309E+02    -0.8304E+02    -0.8300E+02    -0.8296E+02    -0.8294E+02    -0.8292E+02    -0.8290E+02    -0.8290E+02    -0.8290E+02    -0.8291E+02    -0.8293E+02    -0.8296E+02    -0.8299E+02    -0.8304E+02    -0.8308E+02    -0.8314E+02    -0.8320E+02    -0.8327E+02    -0.8334E+02    -0.8342E+02    -0.8351E+02    -0.8359E+02    -0.8369E+02    -0.8378E+02    -0.8388E+02    -0.8398E+02    -0.8409E+02    -0.8420E+02    -0.8430E+02    -0.8441E+02    -0.8452E+02    -0.8464E+02    -0.8475E+02    -0.8486E+02    -0.8497E+02    -0.8508E+02    -0.8520E+02    -0.8531E+02    -0.8542E+02    -0.8553E+02    -0.8563E+02    -0.8574E+02    -0.8584E+02    -0.8595E+02    -0.8605E+02    -0.8615E+02    -0.8624E+02    -0.8634E+02    -0.8643E+02    -0.8652E+02    -0.8660E+02    -0.8668E+02    -0.8675E+02    -0.8681E+02    -0.8686E+02    -0.8690E+02    -0.8692E+02    -0.8692E+02
    -0.8688E+02    -0.8688E+02    -0.8686E+02    -0.8682E+02    -0.8676E+02    -0.8669E+02    -0.8661E+02    -0.8653E+02    -0.8644E+02    -0.8634E+02    -0.8624E+02    -0.8614E+02    -0.8603E+02    -0.8592E+02    -0.8580E+02    -0.8569E+02    -0.8557E+02    -0.8545E+02    -0.8533E+02    -0.8521E+02    -0.8509E+02    -0.8496E+02    -0.8484E+02    -0.8471E+02    -0.8458E+02    -0.8446E+02    -0.8433E+02    -0.8420E+02    -0.8408E+02    -0.8395E+02    -0.8383E+02    -0.8371E+02    -0.8359E+02    -0.8348E+02    -0.8337E+02    -0.8326E+02    -0.8316E+02    -0.8306E+02    -0.8296E+02    -0.8288E+02    -0.8280E+02    -0.8272E+02    -0.8266E+02    -0.8260E+02    -0.8255E+02    -0.8251E+02    -0.8248E+02    -0.8245E+02    -0.8244E+02    -0.8243E+02    -0.8244E+02    -0.8245E+02    -0.8247E+02    -0.8250E+02    -0.8254E+02    -0.8259E+02    -0.8265E+02    -0.8271E+02    -0.8279E+02    -0.8287E+02    -0.8295E+02    -0.8304E+02    -0.8314E+02    -0.8324E+02    -0.8335E+02    -0.8346E+02    -0.8357E+02    -0.8369E+02    -0.8381E+02    -0.8393E+02    -0.8405E+02    -0.8418E+02    -0.8430E+02    -0.8443E+02    -0.8455E+02    -0.8468E+02    -0.8480E+02    -0.8493E+02    -0.8505E+02    -0.8517E+02    -0.8529E+02    -0.8541E+02    -0.8553E+02    -0.8564E+02    -0.8575E+02    -0.8587E+02    -0.8597E+02    -0.8608E+02    -0.8618E+02    -0.8628E+02    -0.8638E+02    -0.8647E+02    -0.8656E+02    -0.8664E+02    -0.8672E+02    -0.8678E+02    -0.8684E+02    -0.8688E+02    -0.8690E+02    -0.8690E+02
    -0.8686E+02    -0.8686E+02    -0.8684E+02    -0.8679E+02    -0.8673E+02    -0.8666E+02    -0.8658E+02    -0.8649E+02    -0.8639E+02    -0.8629E+02    -0.8618E+02    -0.8607E+02    -0.8596E+02    -0.8584E+02    -0.8572E+02    -0.8559E+02    -0.8547E+02    -0.8534E+02    -0.8521E+02    -0.8507E+02    -0.8494E+02    -0.8480E+02    -0.8466E+02    -0.8452E+02    -0.8438E+02    -0.8424E+02    -0.8410E+02    -0.8396E+02    -0.8381E+02    -0.8367E+02    -0.8353E+02    -0.8340E+02    -0.8326E+02    -0.8313E+02    -0.8300E+02    -0.8287E+02    -0.8275E+02    -0.8264E+02    -0.8253E+02    -0.8243E+02    -0.8234E+02    -0.8225E+02    -0.8217E+02    -0.8210E+02    -0.8204E+02    -0.8200E+02    -0.8196E+02    -0.8193E+02    -0.8191E+02    -0.8191E+02    -0.8191E+02    -0.8193E+02    -0.8195E+02    -0.8199E+02    -0.8204E+02    -0.8210E+02    -0.8216E+02    -0.8224E+02    -0.8233E+02    -0.8242E+02    -0.8252E+02    -0.8263E+02    -0.8274E+02    -0.8286E+02    -0.8298E+02    -0.8311E+02    -0.8324E+02    -0.8337E+02    -0.8351E+02    -0.8365E+02    -0.8379E+02    -0.8393E+02    -0.8407E+02    -0.8421E+02    -0.8435E+02    -0.8449E+02    -0.8463E+02    -0.8476E+02    -0.8490E+02    -0.8503E+02    -0.8516E+02    -0.8529E+02    -0.8542E+02    -0.8554E+02    -0.8567E+02    -0.8579E+02    -0.8590E+02    -0.8602E+02    -0.8613E+02    -0.8623E+02    -0.8633E+02    -0.8643E+02    -0.8652E+02    -0.8661E+02    -0.8669E+02    -0.8676E+02    -0.8682E+02    -0.8686E+02    -0.8688E+02    -0.8688E+02
    -0.8684E+02    -0.8684E+02    -0.8682E+02    -0.8677E+02    -0.8671E+02    -0.8663E+02    -0.8654E+02    -0.8645E+02    -0.8635E+02    -0.8624E+02    -0.8613E+02    -0.8601E+02    -0.8589E+02    -0.8576E+02    -0.8563E+02    -0.8550E+02    -0.8536E+02    -0.8522E+02    -0.8508E+02    -0.8494E+02    -0.8479E+02    -0.8464E+02    -0.8448E+02    -0.8433E+02    -0.8417E+02    -0.8401E+02    -0.8385E+02    -0.8369E+02    -0.8353E+02    -0.8337E+02    -0.8321E+02    -0.8305E+02    -0.8290E+02    -0.8274E+02    -0.8260E+02    -0.8245E+02    -0.8231E+02    -0.8218E+02    -0.8205E+02    -0.8193E+02    -0.8182E+02    -0.8172E+02    -0.8162E+02    -0.8154E+02    -0.8147E+02    -0.8141E+02    -0.8137E+02    -0.8133E+02    -0.8131E+02    -0.8131E+02    -0.8131E+02    -0.8133E+02    -0.8137E+02    -0.8141E+02    -0.8147E+02    -0.8154E+02    -0.8162E+02    -0.8171E+02    -0.8181E+02    -0.8192E+02    -0.8204E+02    -0.8216E+02    -0.8230E+02    -0.8244E+02    -0.8258E+02    -0.8273E+02    -0.8288E+02    -0.8303E+02    -0.8319E+02    -0.8335E+02    -0.8351E+02    -0.8367E+02    -0.8383E+02    -0.8398E+02    -0.8414E+02    -0.8430E+02    -0.8445E+02    -0.8460E+02    -0.8475E+02    -0.8490E+02    -0.8504E+02    -0.8518E+02    -0.8532E+02    -0.8545E+02    -0.8558E+02    -0.8571E+02    -0.8583E+02    -0.8596E+02    -0.8607E+02    -0.8618E+02    -0.8629E+02    -0.8640E+02    -0.8649E+02    -0.8658E+02    -0.8666E+02    -0.8674E+02    -0.8680E+02    -0.8684E+02    -0.8686E+02    -0.8686E+02
    -0.8682E+02    -0.8682E+02    -0.8680E+02    -0.8675E+02    -0.8668E+02    -0.8661E+02    -0.8652E+02    -0.8642E+02    -0.8631E+02    -0.8620E+02    -0.8608E+02    -0.8596E+02    -0.8583E+02    -0.8569E+02    -0.8555E+02    -0.8541E+02    -0.8526E+02    -0.8511E+02    -0.8496E+02    -0.8480E+02    -0.8464E+02    -0.8447E+02    -0.8430E+02    -0.8413E+02    -0.8395E+02    -0.8378E+02    -0.8360E+02    -0.8342E+02    -0.8323E+02    -0.8305E+02    -0.8287E+02    -0.8269E+02    -0.8250E+02    -0.8233E+02    -0.8215E+02    -0.8198E+02    -0.8182E+02    -0.8166E+02    -0.8151E+02    -0.8136E+02    -0.8123E+02    -0.8111E+02    -0.8100E+02    -0.8090E+02    -0.8082E+02    -0.8075E+02    -0.8069E+02    -0.8065E+02    -0.8063E+02    -0.8062E+02    -0.8063E+02    -0.8065E+02    -0.8069E+02    -0.8074E+02    -0.8081E+02    -0.8090E+02    -0.8099E+02    -0.8110E+02    -0.8122E+02    -0.8136E+02    -0.8150E+02    -0.8165E+02    -0.8180E+02    -0.8197E+02    -0.8214E+02    -0.8231E+02    -0.8249E+02    -0.8267E+02    -0.8285E+02    -0.8303E+02    -0.8321E+02    -0.8339E+02    -0.8357E+02    -0.8375E+02    -0.8393E+02    -0.8410E+02    -0.8427E+02    -0.8444E+02    -0.8460E+02    -0.8476E+02    -0.8492E+02    -0.8507E+02    -0.8522E+02    -0.8536E+02    -0.8550E+02    -0.8564E+02    -0.8577E+02    -0.8590E+02    -0.8602E+02    -0.8614E+02    -0.8626E+02    -0.8636E+02    -0.8647E+02    -0.8656E+02    -0.8664E+02    -0.8672E+02    -0.8678E+02    -0.8683E+02    -0.8685E+02    -0.8685E+02
    -0.8681E+02    -0.8681E+02    -0.8678E+02    -0.8674E+02    -0.8667E+02    -0.8659E+02    -0.8649E+02    -0.8639E+02    -0.8628E+02    -0.8616E+02    -0.8604E+02    -0.8591E+02    -0.8577E+02    -0.8563E+02    -0.8548E+02    -0.8533E+02    -0.8517E+02    -0.8501E+02    -0.8484E+02    -0.8467E+02    -0.8449E+02    -0.8431E+02    -0.8412E+02    -0.8393E+02    -0.8374E+02    -0.8354E+02    -0.8333E+02    -0.8313E+02    -0.8292E+02    -0.8271E+02    -0.8250E+02    -0.8229E+02    -0.8208E+02    -0.8187E+02    -0.8166E+02    -0.8146E+02    -0.8126E+02    -0.8107E+02    -0.8089E+02    -0.8072E+02    -0.8056E+02    -0.8041E+02    -0.8028E+02    -0.8016E+02    -0.8006E+02    -0.7997E+02    -0.7990E+02    -0.7985E+02    -0.7982E+02    -0.7981E+02    -0.7982E+02    -0.7985E+02    -0.7990E+02    -0.7997E+02    -0.8005E+02    -0.8015E+02    -0.8027E+02    -0.8041E+02    -0.8055E+02    -0.8071E+02    -0.8088E+02    -0.8106E+02    -0.8125E+02    -0.8145E+02    -0.8165E+02    -0.8185E+02    -0.8206E+02    -0.8227E+02    -0.8248E+02    -0.8269E+02    -0.8290E+02    -0.8310E+02    -0.8331E+02    -0.8351E+02    -0.8371E+02    -0.8390E+02    -0.8409E+02    -0.8428E+02    -0.8446E+02    -0.8463E+02    -0.8480E+02    -0.8497E+02    -0.8513E+02    -0.8529E+02    -0.8544E+02    -0.8558E+02    -0.8572E+02    -0.8586E+02    -0.8599E+02    -0.8611E+02    -0.8623E+02    -0.8634E+02    -0.8644E+02    -0.8654E+02    -0.8663E+02    -0.8671E+02    -0.8677E+02    -0.8682E+02    -0.8684E+02    -0.8684E+02
    -0.8680E+02    -0.8680E+02    -0.8678E+02    -0.8673E+02    -0.8666E+02    -0.8657E+02    -0.8648E+02    -0.8637E+02    -0.8626E+02    -0.8614E+02    -0.8601E+02    -0.8587E+02    -0.8573E+02    -0.8558E+02    -0.8542E+02    -0.8526E+02    -0.8509E+02    -0.8492E+02    -0.8474E+02    -0.8455E+02    -0.8436E+02    -0.8416E+02    -0.8395E+02    -0.8374E+02    -0.8352E+02    -0.8329E+02    -0.8306E+02    -0.8283E+02    -0.8259E+02    -0.8234E+02    -0.8210E+02    -0.8185E+02    -0.8161E+02    -0.8136E+02    -0.8111E+02    -0.8087E+02    -0.8064E+02    -0.8041E+02    -0.8019E+02    -0.7998E+02    -0.7978E+02    -0.7960E+02    -0.7944E+02    -0.7929E+02    -0.7916E+02    -0.7905E+02    -0.7897E+02    -0.7891E+02    -0.7887E+02    -0.7886E+02    -0.7887E+02    -0.7891E+02    -0.7897E+02    -0.7905E+02    -0.7916E+02    -0.7928E+02    -0.7943E+02    -0.7960E+02    -0.7978E+02    -0.7997E+02    -0.8018E+02    -0.8040E+02    -0.8063E+02    -0.8086E+02    -0.8110E+02    -0.8135E+02    -0.8159E+02    -0.8184E+02    -0.8208E+02    -0.8233E+02    -0.8257E+02    -0.8281E+02    -0.8304E+02    -0.8327E+02    -0.8349E+02    -0.8371E+02    -0.8392E+02    -0.8413E+02    -0.8432E+02    -0.8452E+02    -0.8470E+02    -0.8488E+02    -0.8505E+02    -0.8522E+02    -0.8538E+02    -0.8553E+02    -0.8568E+02    -0.8582E+02    -0.8596E+02    -0.8609E+02    -0.8621E+02    -0.8632E+02    -0.8643E+02    -0.8653E+02    -0.8662E+02    -0.8670E+02    -0.8676E+02    -0.8681E+02    -0.8684E+02    -0.8684E+02
    -0.8680E+02    -0.8680E+02    -0.8677E+02    -0.8672E+02    -0.8665E+02    -0.8657E+02    -0.8647E+02    -0.8637E+02    -0.8625E+02    -0.8612E+02    -0.8599E+02    -0.8585E+02    -0.8570E+02    -0.8554E+02    -0.8538E+02    -0.8521E+02    -0.8503E+02    -0.8484E+02    -0.8465E+02    -0.8444E+02    -0.8423E+02    -0.8401E+02    -0.8378E+02    -0.8355E+02    -0.8330E+02    -0.8305E+02    -0.8278E+02    -0.8252E+02    -0.8224E+02    -0.8196E+02    -0.8167E+02    -0.8138E+02    -0.8109E+02    -0.8079E+02    -0.8050E+02    -0.8021E+02    -0.7992E+02    -0.7964E+02    -0.7937E+02    -0.7911E+02    -0.7887E+02    -0.7864E+02    -0.7843E+02    -0.7825E+02    -0.7809E+02    -0.7795E+02    -0.7785E+02    -0.7777E+02    -0.7772E+02    -0.7770E+02    -0.7772E+02    -0.7777E+02    -0.7784E+02    -0.7795E+02    -0.7809E+02    -0.7825E+02    -0.7843E+02    -0.7864E+02    -0.7887E+02    -0.7911E+02    -0.7937E+02    -0.7964E+02    -0.7992E+02    -0.8020E+02    -0.8049E+02    -0.8079E+02    -0.8108E+02    -0.8137E+02    -0.8166E+02    -0.8195E+02    -0.8223E+02    -0.8250E+02    -0.8277E+02    -0.8303E+02    -0.8328E+02    -0.8352E+02    -0.8376E+02    -0.8399E+02    -0.8420E+02    -0.8441E+02    -0.8462E+02    -0.8481E+02    -0.8499E+02    -0.8517E+02    -0.8534E+02    -0.8550E+02    -0.8566E+02    -0.8580E+02    -0.8594E+02    -0.8608E+02    -0.8620E+02    -0.8632E+02    -0.8643E+02    -0.8653E+02    -0.8662E+02    -0.8670E+02    -0.8676E+02    -0.8681E+02    -0.8684E+02    -0.8684E+02
    -0.8681E+02    -0.8681E+02    -0.8678E+02    -0.8673E+02    -0.8666E+02    -0.8658E+02    -0.8648E+02    -0.8637E+02    -0.8625E+02    -0.8612E+02    -0.8599E+02    -0.8584E+02    -0.8569E+02    -0.8553E+02    -0.8536E+02    -0.8518E+02    -0.8499E+02    -0.8479E+02    -0.8458E+02    -0.8436E+02    -0.8413E+02    -0.8388E+02    -0.8363E+02    -0.8337E+02    -0.8309E+02    -0.8281E+02    -0.8251E+02    -0.8220E+02    -0.8188E+02    -0.8155E+02    -0.8121E+02    -0.8087E+02    -0.8052E+02    -0.8016E+02    -0.7981E+02    -0.7945E+02    -0.7910E+02    -0.7875E+02    -0.7841E+02    -0.7809E+02    -0.7778E+02    -0.7749E+02    -0.7722E+02    -0.7698E+02    -0.7678E+02    -0.7660E+02    -0.7646E+02    -0.7636E+02    -0.7630E+02    -0.7628E+02    -0.7630E+02    -0.7636E+02    -0.7646E+02    -0.7660E+02    -0.7678E+02    -0.7698E+02    -0.7722E+02    -0.7749E+02    -0.7777E+02    -0.7808E+02    -0.7841E+02    -0.7875E+02    -0.7909E+02    -0.7944E+02    -0.7980E+02    -0.8016E+02    -0.8051E+02    -0.8086E+02    -0.8120E+02    -0.8154E+02    -0.8187E+02    -0.8219E+02    -0.8249E+02    -0.8279E+02    -0.8308E+02    -0.8335E+02    -0.8361E+02    -0.8386E+02    -0.8410E+02    -0.8433E+02    -0.8455E+02    -0.8476E+02    -0.8495E+02    -0.8514E+02    -0.8532E+02    -0.8549E+02    -0.8565E+02    -0.8580E+02    -0.8595E+02    -0.8608E+02    -0.8621E+02    -0.8633E+02    -0.8644E+02    -0.8654E+02    -0.8663E+02    -0.8671E+02    -0.8677E+02    -0.8682E+02    -0.8685E+02    -0.8685E+02
    -0.8682E+02    -0.8682E+02    -0.8680E+02    -0.8675E+02    -0.8668E+02    -0.8660E+02    -0.8650E+02    -0.8639E+02    -0.8627E+02    -0.8614E+02    -0.8601E+02    -0.8586E+02    -0.8570E+02    -0.8554E+02    -0.8536E+02    -0.8517E+02    -0.8497E+02    -0.8476E+02    -0.8453E+02    -0.8430E+02    -0.8405E+02    -0.8378E+02    -0.8350E+02    -0.8321E+02    -0.8290E+02    -0.8258E+02    -0.8223E+02    -0.8188E+02    -0.8151E+02    -0.8112E+02    -0.8072E+02    -0.8031E+02    -0.7988E+02    -0.7945E+02    -0.7901E+02    -0.7857E+02    -0.7813E+02    -0.7769E+02    -0.7726E+02    -0.7684E+02    -0.7644E+02    -0.7607E+02    -0.7572E+02    -0.7541E+02    -0.7514E+02    -0.7491E+02    -0.7473E+02    -0.7459E+02    -0.7451E+02    -0.7449E+02    -0.7451E+02    -0.7459E+02    -0.7473E+02    -0.7491E+02    -0.7514E+02    -0.7541E+02    -0.7573E+02    -0.7607E+02    -0.7644E+02    -0.7684E+02    -0.7726E+02    -0.7769E+02    -0.7812E+02    -0.7857E+02    -0.7901E+02    -0.7945E+02    -0.7988E+02    -0.8030E+02    -0.8071E+02    -0.8111E+02    -0.8150E+02    -0.8187E+02    -0.8223E+02    -0.8257E+02    -0.8289E+02    -0.8320E+02    -0.8349E+02    -0.8377E+02    -0.8403E+02    -0.8428E+02    -0.8451E+02    -0.8474E+02    -0.8494E+02    -0.8514E+02    -0.8533E+02    -0.8550E+02    -0.8567E+02    -0.8582E+02    -0.8597E+02    -0.8611E+02    -0.8624E+02    -0.8635E+02    -0.8646E+02    -0.8656E+02    -0.8665E+02    -0.8673E+02    -0.8679E+02    -0.8684E+02    -0.8686E+02    -0.8686E+02
    -0.8685E+02    -0.8685E+02    -0.8682E+02    -0.8678E+02    -0.8671E+02    -0.8663E+02    -0.8654E+02    -0.8643E+02    -0.8631E+02    -0.8619E+02    -0.8605E+02    -0.8590E+02    -0.8574E+02    -0.8557E+02    -0.8539E+02    -0.8520E+02    -0.8499E+02    -0.8477E+02    -0.8453E+02    -0.8428E+02    -0.8400E+02    -0.8372E+02    -0.8341E+02    -0.8308E+02    -0.8273E+02    -0.8236E+02    -0.8197E+02    -0.8156E+02    -0.8112E+02    -0.8067E+02    -0.8019E+02    -0.7969E+02    -0.7917E+02    -0.7863E+02    -0.7809E+02    -0.7753E+02    -0.7697E+02    -0.7641E+02    -0.7585E+02    -0.7531E+02    -0.7479E+02    -0.7429E+02    -0.7383E+02    -0.7342E+02    -0.7305E+02    -0.7274E+02    -0.7250E+02    -0.7232E+02    -0.7221E+02    -0.7217E+02    -0.7221E+02    -0.7232E+02    -0.7250E+02    -0.7275E+02    -0.7306E+02    -0.7342E+02    -0.7384E+02    -0.7430E+02    -0.7479E+02    -0.7531E+02    -0.7585E+02    -0.7641E+02    -0.7697E+02    -0.7753E+02    -0.7809E+02    -0.7864E+02    -0.7917E+02    -0.7969E+02    -0.8019E+02    -0.8067E+02    -0.8112E+02    -0.8156E+02    -0.8197E+02    -0.8236E+02    -0.8273E+02    -0.8307E+02    -0.8340E+02    -0.8371E+02    -0.8399E+02    -0.8426E+02    -0.8451E+02    -0.8475E+02    -0.8497E+02    -0.8518E+02    -0.8537E+02    -0.8555E+02    -0.8572E+02    -0.8587E+02    -0.8602E+02    -0.8616E+02    -0.8628E+02    -0.8640E+02    -0.8651E+02    -0.8660E+02    -0.8669E+02    -0.8676E+02    -0.8682E+02    -0.8687E+02    -0.8689E+02    -0.8689E+02
    -0.8689E+02    -0.8689E+02    -0.8686E+02    -0.8682E+02    -0.8676E+02    -0.8668E+02    -0.8659E+02    -0.8649E+02    -0.8638E+02    -0.8626E+02    -0.8612E+02    -0.8598E+02    -0.8582E+02    -0.8565E+02    -0.8546E+02    -0.8527E+02    -0.8505E+02    -0.8482E+02    -0.8457E+02    -0.8430E+02    -0.8401E+02    -0.8369E+02    -0.8336E+02    -0.8299E+02    -0.8260E+02    -0.8218E+02    -0.8173E+02    -0.8125E+02    -0.8074E+02    -0.8019E+02    -0.7961E+02    -0.7900E+02    -0.7836E+02    -0.7770E+02    -0.7700E+02    -0.7629E+02    -0.7557E+02    -0.7483E+02    -0.7410E+02    -0.7339E+02    -0.7269E+02    -0.7203E+02    -0.7141E+02    -0.7085E+02    -0.7035E+02    -0.6993E+02    -0.6959E+02    -0.6934E+02    -0.6919E+02    -0.6914E+02    -0.6920E+02    -0.6935E+02    -0.6959E+02    -0.6993E+02    -0.7035E+02    -0.7085E+02    -0.7142E+02    -0.7203E+02    -0.7270E+02    -0.7339E+02    -0.7411E+02    -0.7484E+02    -0.7557E+02    -0.7630E+02    -0.7701E+02    -0.7770E+02    -0.7837E+02    -0.7901E+02    -0.7962E+02    -0.8020E+02    -0.8074E+02    -0.8126E+02    -0.8174E+02    -0.8219E+02    -0.8260E+02    -0.8299E+02    -0.8336E+02    -0.8369E+02    -0.8400E+02    -0.8429E+02    -0.8456E+02    -0.8481E+02    -0.8504E+02    -0.8525E+02    -0.8545E+02    -0.8563E+02    -0.8580E+02    -0.8596E+02    -0.8610E+02    -0.8623E+02    -0.8636E+02    -0.8647E+02    -0.8657E+02    -0.8666E+02    -0.8674E+02    -0.8681E+02    -0.8687E+02    -0.8691E+02    -0.8693E+02    -0.8693E+02
    -0.8694E+02    -0.8694E+02    -0.8692E+02    -0.8688E+02    -0.8682E+02    -0.8675E+02    -0.8667E+02    -0.8658E+02    -0.8647E+02    -0.8636E+02    -0.8623E+02    -0.8609E+02    -0.8594E+02    -0.8577E+02    -0.8558E+02    -0.8538E+02    -0.8517E+02    -0.8493E+02    -0.8467E+02    -0.8438E+02    -0.8407E+02    -0.8373E+02    -0.8336E+02    -0.8296E+02    -0.8252E+02    -0.8204E+02    -0.8153E+02    -0.8096E+02    -0.8036E+02    -0.7970E+02    -0.7900E+02    -0.7825E+02    -0.7745E+02    -0.7660E+02    -0.7572E+02    -0.7480E+02    -0.7385E+02    -0.7288E+02    -0.7191E+02    -0.7095E+02    -0.7001E+02    -0.6911E+02    -0.6827E+02    -0.6750E+02    -0.6682E+02    -0.6624E+02    -0.6578E+02    -0.6544E+02    -0.6524E+02    -0.6517E+02    -0.6524E+02    -0.6545E+02    -0.6579E+02    -0.6625E+02    -0.6683E+02    -0.6751E+02    -0.6828E+02    -0.6913E+02    -0.7003E+02    -0.7097E+02    -0.7193E+02    -0.7290E+02    -0.7386E+02    -0.7481E+02    -0.7573E+02    -0.7662E+02    -0.7746E+02    -0.7826E+02    -0.7901E+02    -0.7972E+02    -0.8037E+02    -0.8098E+02    -0.8154E+02    -0.8205E+02    -0.8253E+02    -0.8297E+02    -0.8337E+02    -0.8374E+02    -0.8408E+02    -0.8438E+02    -0.8467E+02    -0.8493E+02    -0.8516E+02    -0.8538E+02    -0.8558E+02    -0.8576E+02    -0.8593E+02    -0.8608E+02    -0.8622E+02    -0.8634E+02    -0.8646E+02    -0.8656E+02    -0.8666E+02    -0.8674E+02    -0.8681E+02    -0.8688E+02    -0.8693E+02    -0.8696E+02    -0.8698E+02    -0.8698E+02
    -0.8701E+02    -0.8701E+02    -0.8699E+02    -0.8695E+02    -0.8691E+02    -0.8685E+02    -0.8677E+02    -0.8669E+02    -0.8660E+02    -0.8649E+02    -0.8637E+02    -0.8624E+02    -0.8610E+02    -0.8594E+02    -0.8576E+02    -0.8556E+02    -0.8534E+02    -0.8510E+02    -0.8483E+02    -0.8454E+02    -0.8421E+02    -0.8384E+02    -0.8344E+02    -0.8300E+02    -0.8251E+02    -0.8197E+02    -0.8137E+02    -0.8072E+02    -0.8000E+02    -0.7921E+02    -0.7835E+02    -0.7741E+02    -0.7641E+02    -0.7533E+02    -0.7419E+02    -0.7299E+02    -0.7174E+02    -0.7046E+02    -0.6916E+02    -0.6786E+02    -0.6660E+02    -0.6538E+02    -0.6423E+02    -0.6319E+02    -0.6226E+02    -0.6147E+02    -0.6084E+02    -0.6038E+02    -0.6009E+02    -0.6000E+02    -0.6010E+02    -0.6038E+02    -0.6084E+02    -0.6148E+02    -0.6227E+02    -0.6320E+02    -0.6425E+02    -0.6540E+02    -0.6662E+02    -0.6789E+02    -0.6918E+02    -0.7048E+02    -0.7176E+02    -0.7301E+02    -0.7421E+02    -0.7536E+02    -0.7643E+02    -0.7744E+02    -0.7837E+02    -0.7923E+02    -0.8002E+02    -0.8074E+02    -0.8139E+02    -0.8199E+02    -0.8253E+02    -0.8302E+02    -0.8346E+02    -0.8386E+02    -0.8422E+02    -0.8455E+02    -0.8484E+02    -0.8511E+02    -0.8535E+02    -0.8557E+02    -0.8576E+02    -0.8594E+02    -0.8610E+02    -0.8624E+02    -0.8637E+02    -0.8649E+02    -0.8659E+02    -0.8669E+02    -0.8677E+02    -0.8684E+02    -0.8691E+02    -0.8696E+02    -0.8700E+02    -0.8703E+02    -0.8705E+02    -0.8705E+02
    -0.8709E+02    -0.8709E+02    -0.8708E+02    -0.8705E+02    -0.8701E+02    -0.8696E+02    -0.8690E+02    -0.8684E+02    -0.8676E+02    -0.8667E+02    -0.8656E+02    -0.8644E+02    -0.8631E+02    -0.8616E+02    -0.8599E+02    -0.8580E+02    -0.8559E+02    -0.8535E+02    -0.8508E+02    -0.8478E+02    -0.8443E+02    -0.8405E+02    -0.8362E+02    -0.8313E+02    -0.8259E+02    -0.8198E+02    -0.8129E+02    -0.8053E+02    -0.7967E+02    -0.7872E+02    -0.7767E+02    -0.7651E+02    -0.7524E+02    -0.7386E+02    -0.7238E+02    -0.7081E+02    -0.6916E+02    -0.6746E+02    -0.6573E+02    -0.6400E+02    -0.6230E+02    -0.6066E+02    -0.5912E+02    -0.5772E+02    -0.5647E+02    -0.5541E+02    -0.5456E+02    -0.5394E+02    -0.5356E+02    -0.5344E+02    -0.5357E+02    -0.5395E+02    -0.5457E+02    -0.5542E+02    -0.5648E+02    -0.5774E+02    -0.5915E+02    -0.6069E+02    -0.6233E+02    -0.6403E+02    -0.6576E+02    -0.6750E+02    -0.6920E+02    -0.7084E+02    -0.7241E+02    -0.7389E+02    -0.7527E+02    -0.7654E+02    -0.7770E+02    -0.7875E+02    -0.7970E+02    -0.8056E+02    -0.8132E+02    -0.8201E+02    -0.8262E+02    -0.8316E+02    -0.8364E+02    -0.8407E+02    -0.8446E+02    -0.8480E+02    -0.8510E+02    -0.8537E+02    -0.8561E+02    -0.8582E+02    -0.8601E+02    -0.8618E+02    -0.8633E+02    -0.8646E+02    -0.8657E+02    -0.8668E+02    -0.8677E+02    -0.8684E+02    -0.8691E+02    -0.8697E+02    -0.8702E+02    -0.8706E+02    -0.8710E+02    -0.8712E+02    -0.8713E+02    -0.8713E+02
    -0.8719E+02    -0.8719E+02    -0.8718E+02    -0.8717E+02    -0.8714E+02    -0.8711E+02    -0.8706E+02    -0.8701E+02    -0.8695E+02    -0.8688E+02    -0.8680E+02    -0.8670E+02    -0.8658E+02    -0.8645E+02    -0.8630E+02    -0.8612E+02    -0.8592E+02    -0.8569E+02    -0.8542E+02    -0.8512E+02    -0.8477E+02    -0.8437E+02    -0.8391E+02    -0.8339E+02    -0.8279E+02    -0.8210E+02    -0.8132E+02    -0.8043E+02    -0.7942E+02    -0.7827E+02    -0.7698E+02    -0.7554E+02    -0.7394E+02    -0.7218E+02    -0.7028E+02    -0.6823E+02    -0.6608E+02    -0.6384E+02    -0.6155E+02    -0.5926E+02    -0.5701E+02    -0.5485E+02    -0.5282E+02    -0.5096E+02    -0.4931E+02    -0.4791E+02    -0.4679E+02    -0.4598E+02    -0.4548E+02    -0.4531E+02    -0.4548E+02    -0.4598E+02    -0.4681E+02    -0.4793E+02    -0.4933E+02    -0.5098E+02    -0.5285E+02    -0.5488E+02    -0.5705E+02    -0.5930E+02    -0.6159E+02    -0.6388E+02    -0.6612E+02    -0.6828E+02    -0.7032E+02    -0.7223E+02    -0.7398E+02    -0.7558E+02    -0.7702E+02    -0.7831E+02    -0.7946E+02    -0.8047E+02    -0.8136E+02    -0.8214E+02    -0.8282E+02    -0.8342E+02    -0.8395E+02    -0.8440E+02    -0.8480E+02    -0.8515E+02    -0.8545E+02    -0.8572E+02    -0.8595E+02    -0.8615E+02    -0.8633E+02    -0.8648E+02    -0.8661E+02    -0.8672E+02    -0.8682E+02    -0.8690E+02    -0.8697E+02    -0.8704E+02    -0.8709E+02    -0.8713E+02    -0.8716E+02    -0.8719E+02    -0.8721E+02    -0.8722E+02    -0.8723E+02    -0.8723E+02
    -0.8731E+02    -0.8731E+02    -0.8731E+02    -0.8730E+02    -0.8729E+02    -0.8728E+02    -0.8725E+02    -0.8722E+02    -0.8718E+02    -0.8714E+02    -0.8708E+02    -0.8700E+02    -0.8691E+02    -0.8680E+02    -0.8667E+02    -0.8652E+02    -0.8634E+02    -0.8612E+02    -0.8587E+02    -0.8557E+02    -0.8522E+02    -0.8482E+02    -0.8434E+02    -0.8378E+02    -0.8313E+02    -0.8238E+02    -0.8149E+02    -0.8047E+02    -0.7928E+02    -0.7791E+02    -0.7634E+02    -0.7456E+02    -0.7256E+02    -0.7033E+02    -0.6789E+02    -0.6526E+02    -0.6247E+02    -0.5956E+02    -0.5659E+02    -0.5361E+02    -0.5068E+02    -0.4787E+02    -0.4522E+02    -0.4280E+02    -0.4065E+02    -0.3883E+02    -0.3737E+02    -0.3630E+02    -0.3565E+02    -0.3544E+02    -0.3566E+02    -0.3631E+02    -0.3738E+02    -0.3885E+02    -0.4068E+02    -0.4283E+02    -0.4525E+02    -0.4791E+02    -0.5073E+02    -0.5366E+02    -0.5664E+02    -0.5961E+02    -0.6252E+02    -0.6531E+02    -0.6794E+02    -0.7038E+02    -0.7261E+02    -0.7461E+02    -0.7639E+02    -0.7796E+02    -0.7933E+02    -0.8052E+02    -0.8154E+02    -0.8242E+02    -0.8318E+02    -0.8383E+02    -0.8438E+02    -0.8486E+02    -0.8527E+02    -0.8561E+02    -0.8591E+02    -0.8616E+02    -0.8638E+02    -0.8656E+02    -0.8672E+02    -0.8684E+02    -0.8695E+02    -0.8704E+02    -0.8712E+02    -0.8717E+02    -0.8722E+02    -0.8726E+02    -0.8729E+02    -0.8731E+02    -0.8732E+02    -0.8733E+02    -0.8734E+02    -0.8734E+02    -0.8734E+02    -0.8734E+02
    -0.8745E+02    -0.8745E+02    -0.8745E+02    -0.8746E+02    -0.8746E+02    -0.8747E+02    -0.8747E+02    -0.8747E+02    -0.8745E+02    -0.8743E+02    -0.8740E+02    -0.8736E+02    -0.8730E+02    -0.8722E+02    -0.8712E+02    -0.8700E+02    -0.8685E+02    -0.8666E+02    -0.8643E+02    -0.8615E+02    -0.8582E+02    -0.8541E+02    -0.8493E+02    -0.8435E+02    -0.8366E+02    -0.8284E+02    -0.8186E+02    -0.8069E+02    -0.7931E+02    -0.7770E+02    -0.7581E+02    -0.7363E+02    -0.7115E+02    -0.6836E+02    -0.6527E+02    -0.6192E+02    -0.5836E+02    -0.5464E+02    -0.5083E+02    -0.4700E+02    -0.4323E+02    -0.3960E+02    -0.3619E+02    -0.3305E+02    -0.3027E+02    -0.2790E+02    -0.2601E+02    -0.2462E+02    -0.2378E+02    -0.2350E+02    -0.2378E+02    -0.2463E+02    -0.2602E+02    -0.2793E+02    -0.3030E+02    -0.3309E+02    -0.3623E+02    -0.3965E+02    -0.4328E+02    -0.4705E+02    -0.5088E+02    -0.5470E+02    -0.5842E+02    -0.6199E+02    -0.6534E+02    -0.6842E+02    -0.7121E+02    -0.7369E+02    -0.7587E+02    -0.7776E+02    -0.7937E+02    -0.8075E+02    -0.8191E+02    -0.8289E+02    -0.8372E+02    -0.8441E+02    -0.8498E+02    -0.8547E+02    -0.8587E+02    -0.8620E+02    -0.8648E+02    -0.8671E+02    -0.8690E+02    -0.8705E+02    -0.8718E+02    -0.8728E+02    -0.8735E+02    -0.8741E+02    -0.8746E+02    -0.8749E+02    -0.8751E+02    -0.8752E+02    -0.8752E+02    -0.8751E+02    -0.8751E+02    -0.8750E+02    -0.8749E+02    -0.8748E+02    -0.8747E+02    -0.8747E+02
    -0.8760E+02    -0.8760E+02    -0.8761E+02    -0.8763E+02    -0.8766E+02    -0.8768E+02    -0.8771E+02    -0.8774E+02    -0.8776E+02    -0.8777E+02    -0.8777E+02    -0.8777E+02    -0.8774E+02    -0.8770E+02    -0.8764E+02    -0.8756E+02    -0.8744E+02    -0.8729E+02    -0.8710E+02    -0.8685E+02    -0.8655E+02    -0.8617E+02    -0.8569E+02    -0.8511E+02    -0.8440E+02    -0.8352E+02    -0.8245E+02    -0.8116E+02    -0.7959E+02    -0.7770E+02    -0.7547E+02    -0.7284E+02    -0.6980E+02    -0.6635E+02    -0.6250E+02    -0.5829E+02    -0.5379E+02    -0.4908E+02    -0.4424E+02    -0.3935E+02    -0.3453E+02    -0.2986E+02    -0.2546E+02    -0.2141E+02    -0.1780E+02    -0.1473E+02    -0.1225E+02    -0.1044E+02    -0.9331E+01    -0.8961E+01    -0.9338E+01    -0.1045E+02    -0.1227E+02    -0.1475E+02    -0.1784E+02    -0.2145E+02    -0.2550E+02    -0.2991E+02    -0.3459E+02    -0.3942E+02    -0.4430E+02    -0.4915E+02    -0.5387E+02    -0.5837E+02    -0.6257E+02    -0.6642E+02    -0.6988E+02    -0.7291E+02    -0.7554E+02    -0.7777E+02    -0.7965E+02    -0.8122E+02    -0.8252E+02    -0.8358E+02    -0.8446E+02    -0.8517E+02    -0.8576E+02    -0.8623E+02    -0.8661E+02    -0.8692E+02    -0.8716E+02    -0.8736E+02    -0.8751E+02    -0.8762E+02    -0.8771E+02    -0.8777E+02    -0.8781E+02    -0.8783E+02    -0.8784E+02    -0.8784E+02    -0.8782E+02    -0.8780E+02    -0.8777E+02    -0.8774E+02    -0.8771E+02    -0.8768E+02    -0.8765E+02    -0.8763E+02    -0.8761E+02    -0.8761E+02
    -0.8776E+02    -0.8776E+02    -0.8778E+02    -0.8782E+02    -0.8786E+02    -0.8792E+02    -0.8798E+02    -0.8803E+02    -0.8809E+02    -0.8814E+02    -0.8818E+02    -0.8821E+02    -0.8824E+02    -0.8824E+02    -0.8823E+02    -0.8819E+02    -0.8812E+02    -0.8802E+02    -0.8788E+02    -0.8768E+02    -0.8742E+02    -0.8708E+02    -0.8664E+02    -0.8608E+02    -0.8536E+02    -0.8446E+02    -0.8333E+02    -0.8191E+02    -0.8016E+02    -0.7801E+02    -0.7540E+02    -0.7228E+02    -0.6862E+02    -0.6440E+02    -0.5965E+02    -0.5442E+02    -0.4879E+02    -0.4285E+02    -0.3671E+02    -0.3048E+02    -0.2429E+02    -0.1827E+02    -0.1254E+02    -0.7218E+01    -0.2441E+01     0.1672E+01     0.5006E+01     0.7463E+01     0.8967E+01     0.9472E+01     0.8960E+01     0.7449E+01     0.4985E+01     0.1644E+01    -0.2475E+01    -0.7260E+01    -0.1259E+02    -0.1833E+02    -0.2435E+02    -0.3055E+02    -0.3678E+02    -0.4293E+02    -0.4887E+02    -0.5450E+02    -0.5973E+02    -0.6448E+02    -0.6870E+02    -0.7236E+02    -0.7548E+02    -0.7809E+02    -0.8023E+02    -0.8198E+02    -0.8340E+02    -0.8453E+02    -0.8543E+02    -0.8614E+02    -0.8671E+02    -0.8715E+02    -0.8749E+02    -0.8775E+02    -0.8795E+02    -0.8809E+02    -0.8819E+02    -0.8826E+02    -0.8830E+02    -0.8832E+02    -0.8831E+02    -0.8829E+02    -0.8826E+02    -0.8822E+02    -0.8817E+02    -0.8811E+02    -0.8805E+02    -0.8799E+02    -0.8793E+02    -0.8787E+02    -0.8782E+02    -0.8779E+02    -0.8776E+02    -0.8776E+02
    -0.8793E+02    -0.8793E+02    -0.8796E+02    -0.8801E+02    -0.8808E+02    -0.8817E+02    -0.8825E+02    -0.8835E+02    -0.8844E+02    -0.8853E+02    -0.8861E+02    -0.8869E+02    -0.8876E+02    -0.8881E+02    -0.8885E+02    -0.8887E+02    -0.8886E+02    -0.8882E+02    -0.8874E+02    -0.8861E+02    -0.8841E+02    -0.8813E+02    -0.8775E+02    -0.8724E+02    -0.8655E+02    -0.8566E+02    -0.8450E+02    -0.8300E+02    -0.8109E+02    -0.7869E+02    -0.7570E+02    -0.7205E+02    -0.6769E+02    -0.6259E+02    -0.5678E+02    -0.5032E+02    -0.4329E+02    -0.3582E+02    -0.2801E+02    -0.2002E+02    -0.1198E+02    -0.4054E+01     0.3599E+01     0.1079E+02     0.1733E+02     0.2301E+02     0.2765E+02     0.3110E+02     0.3322E+02     0.3393E+02     0.3321E+02     0.3108E+02     0.2763E+02     0.2298E+02     0.1729E+02     0.1075E+02     0.3548E+01    -0.4112E+01    -0.1205E+02    -0.2009E+02    -0.2809E+02    -0.3590E+02    -0.4338E+02    -0.5040E+02    -0.5687E+02    -0.6268E+02    -0.6778E+02    -0.7214E+02    -0.7578E+02    -0.7877E+02    -0.8117E+02    -0.8307E+02    -0.8457E+02    -0.8573E+02    -0.8662E+02    -0.8731E+02    -0.8782E+02    -0.8820E+02    -0.8848E+02    -0.8868E+02    -0.8881E+02    -0.8890E+02    -0.8894E+02    -0.8895E+02    -0.8894E+02    -0.8890E+02    -0.8885E+02    -0.8878E+02    -0.8871E+02    -0.8862E+02    -0.8853E+02    -0.8844E+02    -0.8834E+02    -0.8825E+02    -0.8816E+02    -0.8808E+02    -0.8801E+02    -0.8795E+02    -0.8792E+02    -0.8792E+02
    -0.8810E+02    -0.8810E+02    -0.8814E+02    -0.8821E+02    -0.8831E+02    -0.8842E+02    -0.8854E+02    -0.8867E+02    -0.8880E+02    -0.8893E+02    -0.8906E+02    -0.8918E+02    -0.8930E+02    -0.8941E+02    -0.8950E+02    -0.8958E+02    -0.8963E+02    -0.8966E+02    -0.8965E+02    -0.8960E+02    -0.8949E+02    -0.8929E+02    -0.8899E+02    -0.8856E+02    -0.8795E+02    -0.8710E+02    -0.8595E+02    -0.8442E+02    -0.8239E+02    -0.7976E+02    -0.7641E+02    -0.7220E+02    -0.6707E+02    -0.6097E+02    -0.5391E+02    -0.4595E+02    -0.3719E+02    -0.2774E+02    -0.1774E+02    -0.7334E+01     0.3316E+01     0.1401E+02     0.2450E+02     0.3451E+02     0.4372E+02     0.5184E+02     0.5854E+02     0.6355E+02     0.6665E+02     0.6770E+02     0.6664E+02     0.6353E+02     0.5852E+02     0.5181E+02     0.4369E+02     0.3446E+02     0.2445E+02     0.1395E+02     0.3250E+01    -0.7407E+01    -0.1782E+02    -0.2782E+02    -0.3728E+02    -0.4604E+02    -0.5400E+02    -0.6106E+02    -0.6716E+02    -0.7229E+02    -0.7649E+02    -0.7984E+02    -0.8247E+02    -0.8449E+02    -0.8603E+02    -0.8717E+02    -0.8802E+02    -0.8863E+02    -0.8907E+02    -0.8936E+02    -0.8956E+02    -0.8968E+02    -0.8973E+02    -0.8974E+02    -0.8972E+02    -0.8967E+02    -0.8959E+02    -0.8950E+02    -0.8940E+02    -0.8928E+02    -0.8916E+02    -0.8904E+02    -0.8890E+02    -0.8877E+02    -0.8864E+02    -0.8852E+02    -0.8840E+02    -0.8829E+02    -0.8819E+02    -0.8812E+02    -0.8808E+02    -0.8808E+02
    -0.8827E+02    -0.8827E+02    -0.8832E+02    -0.8841E+02    -0.8853E+02    -0.8867E+02    -0.8882E+02    -0.8899E+02    -0.8915E+02    -0.8933E+02    -0.8950E+02    -0.8967E+02    -0.8984E+02    -0.9000E+02    -0.9015E+02    -0.9029E+02    -0.9041E+02    -0.9051E+02    -0.9058E+02    -0.9062E+02    -0.9060E+02    -0.9050E+02    -0.9031E+02    -0.8999E+02    -0.8949E+02    -0.8873E+02    -0.8765E+02    -0.8613E+02    -0.8405E+02    -0.8124E+02    -0.7754E+02    -0.7277E+02    -0.6680E+02    -0.5956E+02    -0.5102E+02    -0.4124E+02    -0.3029E+02    -0.1829E+02    -0.5331E+01     0.8435E+01     0.2282E+02     0.3755E+02     0.5227E+02     0.6658E+02     0.7999E+02     0.9197E+02     0.1020E+03     0.1096E+03     0.1143E+03     0.1159E+03     0.1143E+03     0.1096E+03     0.1020E+03     0.9194E+02     0.7995E+02     0.6653E+02     0.5222E+02     0.3748E+02     0.2275E+02     0.8360E+01    -0.5413E+01    -0.1837E+02    -0.3038E+02    -0.4133E+02    -0.5111E+02    -0.5965E+02    -0.6690E+02    -0.7286E+02    -0.7762E+02    -0.8132E+02    -0.8412E+02    -0.8621E+02    -0.8772E+02    -0.8880E+02    -0.8955E+02    -0.9006E+02    -0.9038E+02    -0.9057E+02    -0.9067E+02    -0.9069E+02    -0.9066E+02    -0.9060E+02    -0.9050E+02    -0.9038E+02    -0.9025E+02    -0.9010E+02    -0.8994E+02    -0.8978E+02    -0.8961E+02    -0.8944E+02    -0.8927E+02    -0.8910E+02    -0.8894E+02    -0.8878E+02    -0.8863E+02    -0.8849E+02    -0.8838E+02    -0.8829E+02    -0.8824E+02    -0.8824E+02
    -0.8843E+02    -0.8843E+02    -0.8850E+02    -0.8860E+02    -0.8874E+02    -0.8891E+02    -0.8909E+02    -0.8929E+02    -0.8950E+02    -0.8971E+02    -0.8992E+02    -0.9014E+02    -0.9035E+02    -0.9057E+02    -0.9077E+02    -0.9097E+02    -0.9116E+02    -0.9134E+02    -0.9149E+02    -0.9161E+02    -0.9169E+02    -0.9171E+02    -0.9164E+02    -0.9145E+02    -0.9108E+02    -0.9047E+02    -0.8951E+02    -0.8807E+02    -0.8599E+02    -0.8306E+02    -0.7906E+02    -0.7374E+02    -0.6688E+02    -0.5835E+02    -0.4809E+02    -0.3611E+02    -0.2243E+02    -0.7111E+01     0.9812E+01     0.2822E+02     0.4791E+02     0.6854E+02     0.8965E+02     0.1106E+03     0.1307E+03     0.1490E+03     0.1646E+03     0.1766E+03     0.1841E+03     0.1867E+03     0.1841E+03     0.1766E+03     0.1646E+03     0.1490E+03     0.1307E+03     0.1106E+03     0.8959E+02     0.6848E+02     0.4784E+02     0.2815E+02     0.9730E+01    -0.7199E+01    -0.2253E+02    -0.3621E+02    -0.4819E+02    -0.5845E+02    -0.6698E+02    -0.7383E+02    -0.7914E+02    -0.8314E+02    -0.8606E+02    -0.8814E+02    -0.8957E+02    -0.9053E+02    -0.9115E+02    -0.9151E+02    -0.9171E+02    -0.9178E+02    -0.9176E+02    -0.9169E+02    -0.9157E+02    -0.9142E+02    -0.9125E+02    -0.9107E+02    -0.9087E+02    -0.9067E+02    -0.9047E+02    -0.9026E+02    -0.9004E+02    -0.8983E+02    -0.8962E+02    -0.8942E+02    -0.8922E+02    -0.8903E+02    -0.8885E+02    -0.8869E+02    -0.8855E+02    -0.8845E+02    -0.8839E+02    -0.8839E+02
    -0.8858E+02    -0.8858E+02    -0.8865E+02    -0.8878E+02    -0.8894E+02    -0.8913E+02    -0.8934E+02    -0.8957E+02    -0.8981E+02    -0.9006E+02    -0.9031E+02    -0.9057E+02    -0.9083E+02    -0.9109E+02    -0.9135E+02    -0.9161E+02    -0.9186E+02    -0.9210E+02    -0.9233E+02    -0.9254E+02    -0.9272E+02    -0.9285E+02    -0.9291E+02    -0.9286E+02    -0.9265E+02    -0.9220E+02    -0.9140E+02    -0.9010E+02    -0.8810E+02    -0.8512E+02    -0.8089E+02    -0.7504E+02    -0.6728E+02    -0.5736E+02    -0.4516E+02    -0.3058E+02    -0.1357E+02     0.5954E+01     0.2808E+02     0.5277E+02     0.7988E+02     0.1091E+03     0.1398E+03     0.1711E+03     0.2020E+03     0.2310E+03     0.2563E+03     0.2762E+03     0.2890E+03     0.2934E+03     0.2890E+03     0.2762E+03     0.2563E+03     0.2310E+03     0.2020E+03     0.1711E+03     0.1397E+03     0.1090E+03     0.7981E+02     0.5269E+02     0.2799E+02     0.5866E+01    -0.1367E+02    -0.3068E+02    -0.4525E+02    -0.5746E+02    -0.6738E+02    -0.7513E+02    -0.8097E+02    -0.8520E+02    -0.8817E+02    -0.9017E+02    -0.9146E+02    -0.9226E+02    -0.9271E+02    -0.9292E+02    -0.9297E+02    -0.9292E+02    -0.9279E+02    -0.9262E+02    -0.9241E+02    -0.9219E+02    -0.9195E+02    -0.9170E+02    -0.9145E+02    -0.9120E+02    -0.9094E+02    -0.9069E+02    -0.9044E+02    -0.9019E+02    -0.8994E+02    -0.8971E+02    -0.8947E+02    -0.8925E+02    -0.8905E+02    -0.8887E+02    -0.8871E+02    -0.8860E+02    -0.8853E+02    -0.8853E+02
    -0.8872E+02    -0.8872E+02    -0.8879E+02    -0.8893E+02    -0.8911E+02    -0.8932E+02    -0.8956E+02    -0.8981E+02    -0.9008E+02    -0.9036E+02    -0.9065E+02    -0.9095E+02    -0.9125E+02    -0.9155E+02    -0.9186E+02    -0.9217E+02    -0.9248E+02    -0.9279E+02    -0.9309E+02    -0.9339E+02    -0.9366E+02    -0.9390E+02    -0.9408E+02    -0.9417E+02    -0.9412E+02    -0.9384E+02    -0.9322E+02    -0.9209E+02    -0.9022E+02    -0.8729E+02    -0.8289E+02    -0.7660E+02    -0.6796E+02    -0.5661E+02    -0.4231E+02    -0.2484E+02    -0.3963E+01     0.2064E+02     0.4926E+02     0.8211E+02     0.1192E+03     0.1605E+03     0.2054E+03     0.2530E+03     0.3016E+03     0.3490E+03     0.3922E+03     0.4273E+03     0.4505E+03     0.4587E+03     0.4505E+03     0.4273E+03     0.3921E+03     0.3490E+03     0.3016E+03     0.2529E+03     0.2053E+03     0.1604E+03     0.1192E+03     0.8203E+02     0.4918E+02     0.2055E+02    -0.4055E+01    -0.2493E+02    -0.4241E+02    -0.5671E+02    -0.6805E+02    -0.7668E+02    -0.8297E+02    -0.8736E+02    -0.9029E+02    -0.9216E+02    -0.9328E+02    -0.9390E+02    -0.9418E+02    -0.9424E+02    -0.9415E+02    -0.9397E+02    -0.9373E+02    -0.9346E+02    -0.9317E+02    -0.9287E+02    -0.9257E+02    -0.9226E+02    -0.9196E+02    -0.9166E+02    -0.9137E+02    -0.9107E+02    -0.9078E+02    -0.9050E+02    -0.9023E+02    -0.8996E+02    -0.8970E+02    -0.8945E+02    -0.8923E+02    -0.8902E+02    -0.8885E+02    -0.8872E+02    -0.8865E+02    -0.8865E+02
    -0.8882E+02    -0.8882E+02    -0.8891E+02    -0.8905E+02    -0.8925E+02    -0.8948E+02    -0.8974E+02    -0.9002E+02    -0.9031E+02    -0.9062E+02    -0.9093E+02    -0.9126E+02    -0.9159E+02    -0.9193E+02    -0.9228E+02    -0.9263E+02    -0.9300E+02    -0.9337E+02    -0.9374E+02    -0.9411E+02    -0.9448E+02    -0.9482E+02    -0.9512E+02    -0.9535E+02    -0.9543E+02    -0.9531E+02    -0.9486E+02    -0.9391E+02    -0.9220E+02    -0.8935E+02    -0.8489E+02    -0.7825E+02    -0.6884E+02    -0.5615E+02    -0.3978E+02    -0.1933E+02     0.5683E+01     0.3591E+02     0.7203E+02     0.1147E+03     0.1645E+03     0.2219E+03     0.2869E+03     0.3590E+03     0.4365E+03     0.5164E+03     0.5936E+03     0.6607E+03     0.7079E+03     0.7254E+03     0.7079E+03     0.6607E+03     0.5936E+03     0.5164E+03     0.4364E+03     0.3589E+03     0.2869E+03     0.2219E+03     0.1645E+03     0.1146E+03     0.7195E+02     0.3582E+02     0.5591E+01    -0.1943E+02    -0.3987E+02    -0.5624E+02    -0.6893E+02    -0.7833E+02    -0.8497E+02    -0.8942E+02    -0.9226E+02    -0.9397E+02    -0.9492E+02    -0.9537E+02    -0.9550E+02    -0.9541E+02    -0.9519E+02    -0.9490E+02    -0.9455E+02    -0.9419E+02    -0.9382E+02    -0.9345E+02    -0.9309E+02    -0.9273E+02    -0.9239E+02    -0.9204E+02    -0.9171E+02    -0.9139E+02    -0.9107E+02    -0.9076E+02    -0.9046E+02    -0.9016E+02    -0.8988E+02    -0.8962E+02    -0.8937E+02    -0.8915E+02    -0.8897E+02    -0.8883E+02    -0.8875E+02    -0.8875E+02
    -0.8890E+02    -0.8890E+02    -0.8899E+02    -0.8915E+02    -0.8935E+02    -0.8960E+02    -0.8987E+02    -0.9017E+02    -0.9048E+02    -0.9080E+02    -0.9114E+02    -0.9149E+02    -0.9185E+02    -0.9222E+02    -0.9260E+02    -0.9299E+02    -0.9339E+02    -0.9381E+02    -0.9424E+02    -0.9468E+02    -0.9513E+02    -0.9556E+02    -0.9596E+02    -0.9630E+02    -0.9651E+02    -0.9653E+02    -0.9622E+02    -0.9542E+02    -0.9384E+02    -0.9111E+02    -0.8664E+02    -0.7978E+02    -0.6978E+02    -0.5598E+02    -0.3783E+02    -0.1472E+02     0.1415E+02     0.4982E+02     0.9351E+02     0.1466E+03     0.2106E+03     0.2872E+03     0.3780E+03     0.4843E+03     0.6063E+03     0.7423E+03     0.8867E+03     0.1027E+04     0.1139E+04     0.1188E+04     0.1139E+04     0.1027E+04     0.8867E+03     0.7423E+03     0.6063E+03     0.4842E+03     0.3780E+03     0.2872E+03     0.2106E+03     0.1465E+03     0.9343E+02     0.4974E+02     0.1406E+02    -0.1481E+02    -0.3792E+02    -0.5608E+02    -0.6987E+02    -0.7986E+02    -0.8672E+02    -0.9118E+02    -0.9391E+02    -0.9548E+02    -0.9628E+02    -0.9659E+02    -0.9658E+02    -0.9636E+02    -0.9603E+02    -0.9563E+02    -0.9520E+02    -0.9477E+02    -0.9433E+02    -0.9390E+02    -0.9349E+02    -0.9309E+02    -0.9271E+02    -0.9233E+02    -0.9197E+02    -0.9162E+02    -0.9128E+02    -0.9095E+02    -0.9063E+02    -0.9032E+02    -0.9002E+02    -0.8974E+02    -0.8948E+02    -0.8925E+02    -0.8905E+02    -0.8891E+02    -0.8882E+02    -0.8882E+02
    -0.8895E+02    -0.8895E+02    -0.8904E+02    -0.8920E+02    -0.8942E+02    -0.8967E+02    -0.8995E+02    -0.9026E+02    -0.9058E+02    -0.9092E+02    -0.9127E+02    -0.9163E+02    -0.9201E+02    -0.9240E+02    -0.9280E+02    -0.9321E+02    -0.9365E+02    -0.9410E+02    -0.9457E+02    -0.9505E+02    -0.9555E+02    -0.9604E+02    -0.9651E+02    -0.9693E+02    -0.9723E+02    -0.9734E+02    -0.9713E+02    -0.9643E+02    -0.9496E+02    -0.9230E+02    -0.8787E+02    -0.8089E+02    -0.7053E+02    -0.5602E+02    -0.3665E+02    -0.1167E+02     0.2000E+02     0.5976E+02     0.1094E+03     0.1710E+03     0.2475E+03     0.3421E+03     0.4593E+03     0.6046E+03     0.7845E+03     0.1006E+04     0.1275E+04     0.1587E+04     0.1910E+04     0.2129E+04     0.1910E+04     0.1587E+04     0.1275E+04     0.1006E+04     0.7844E+03     0.6045E+03     0.4593E+03     0.3420E+03     0.2474E+03     0.1709E+03     0.1093E+03     0.5967E+02     0.1991E+02    -0.1176E+02    -0.3674E+02    -0.5611E+02    -0.7062E+02    -0.8097E+02    -0.8794E+02    -0.9237E+02    -0.9502E+02    -0.9649E+02    -0.9719E+02    -0.9740E+02    -0.9729E+02    -0.9699E+02    -0.9658E+02    -0.9612E+02    -0.9563E+02    -0.9513E+02    -0.9465E+02    -0.9419E+02    -0.9374E+02    -0.9332E+02    -0.9291E+02    -0.9251E+02    -0.9213E+02    -0.9177E+02    -0.9141E+02    -0.9107E+02    -0.9073E+02    -0.9041E+02    -0.9011E+02    -0.8982E+02    -0.8955E+02    -0.8931E+02    -0.8911E+02    -0.8895E+02    -0.8887E+02    -0.8887E+02
    -0.8897E+02    -0.8897E+02    -0.8906E+02    -0.8922E+02    -0.8944E+02    -0.8969E+02    -0.8998E+02    -0.9029E+02    -0.9062E+02    -0.9096E+02    -0.9131E+02    -0.9168E+02    -0.9206E+02    -0.9246E+02    -0.9286E+02    -0.9329E+02    -0.9373E+02    -0.9419E+02    -0.9468E+02    -0.9518E+02    -0.9569E+02    -0.9621E+02    -0.9670E+02    -0.9715E+02    -0.9748E+02    -0.9762E+02    -0.9746E+02    -0.9679E+02    -0.9535E+02    -0.9273E+02    -0.8831E+02    -0.8130E+02    -0.7083E+02    -0.5606E+02    -0.3627E+02    -0.1062E+02     0.2207E+02     0.6337E+02     0.1153E+03     0.1804E+03     0.2621E+03     0.3651E+03     0.4960E+03     0.6644E+03     0.8855E+03     0.1185E+04     0.1606E+04     0.2235E+04     0.3241E+04     0.4982E+04     0.3241E+04     0.2235E+04     0.1606E+04     0.1185E+04     0.8854E+03     0.6643E+03     0.4959E+03     0.3651E+03     0.2621E+03     0.1803E+03     0.1152E+03     0.6329E+02     0.2198E+02    -0.1071E+02    -0.3636E+02    -0.5616E+02    -0.7092E+02    -0.8138E+02    -0.8838E+02    -0.9280E+02    -0.9541E+02    -0.9685E+02    -0.9752E+02    -0.9769E+02    -0.9755E+02    -0.9721E+02    -0.9678E+02    -0.9628E+02    -0.9577E+02    -0.9526E+02    -0.9476E+02    -0.9429E+02    -0.9383E+02    -0.9339E+02    -0.9297E+02    -0.9257E+02    -0.9219E+02    -0.9182E+02    -0.9146E+02    -0.9111E+02    -0.9077E+02    -0.9045E+02    -0.9013E+02    -0.8984E+02    -0.8957E+02    -0.8933E+02    -0.8912E+02    -0.8897E+02    -0.8888E+02    -0.8888E+02
    -0.8895E+02    -0.8895E+02    -0.8904E+02    -0.8920E+02    -0.8942E+02    -0.8967E+02    -0.8995E+02    -0.9026E+02    -0.9058E+02    -0.9092E+02    -0.9127E+02    -0.9163E+02    -0.9201E+02    -0.9239E+02    -0.9280E+02    -0.9321E+02    -0.9365E+02    -0.9410E+02    -0.9457E+02    -0.9505E+02    -0.9555E+02    -0.9604E+02    -0.9651E+02    -0.9692E+02    -0.9723E+02    -0.9734E+02    -0.9713E+02    -0.9643E+02    -0.9496E+02    -0.9230E+02    -0.8787E+02    -0.8089E+02    -0.7053E+02    -0.5601E+02    -0.3665E+02    -0.1166E+02     0.2000E+02     0.5976E+02     0.1094E+03     0.1710E+03     0.2475E+03     0.3421E+03     0.4593E+03     0.6046E+03     0.7845E+03     0.1006E+04     0.1275E+04     0.1587E+04     0.1910E+04     0.2129E+04     0.1910E+04     0.1587E+04     0.1275E+04     0.1006E+04     0.7844E+03     0.6045E+03     0.4593E+03     0.3420E+03     0.2474E+03     0.1710E+03     0.1093E+03     0.5967E+02     0.1991E+02    -0.1176E+02    -0.3674E+02    -0.5611E+02    -0.7062E+02    -0.8096E+02    -0.8794E+02    -0.9237E+02    -0.9502E+02    -0.9649E+02    -0.9719E+02    -0.9740E+02    -0.9729E+02    -0.9699E+02    -0.9658E+02    -0.9612E+02    -0.9563E+02    -0.9513E+02    -0.9465E+02    -0.9419E+02    -0.9374E+02    -0.9332E+02    -0.9291E+02    -0.9251E+02    -0.9213E+02    -0.9177E+02    -0.9141E+02    -0.9107E+02    -0.9073E+02    -0.9041E+02    -0.9011E+02    -0.8982E+02    -0.8955E+02    -0.8931E+02    -0.8911E+02    -0.8895E+02    -0.8887E+02    -0.8887E+02
    -0.8890E+02    -0.8890E+02    -0.8899E+02    -0.8915E+02    -0.8935E+02    -0.8960E+02    -0.8987E+02    -0.9017E+02    -0.9048E+02    -0.9080E+02    -0.9114E+02    -0.9149E+02    -0.9185E+02    -0.9222E+02    -0.9260E+02    -0.9299E+02    -0.9339E+02    -0.9381E+02    -0.9424E+02    -0.9468E+02    -0.9513E+02    -0.9556E+02    -0.9596E+02    -0.9630E+02    -0.9651E+02    -0.9653E+02    -0.9622E+02    -0.9541E+02    -0.9384E+02    -0.9111E+02    -0.8664E+02    -0.7977E+02    -0.6978E+02    -0.5598E+02    -0.3782E+02    -0.1471E+02     0.1416E+02     0.4983E+02     0.9352E+02     0.1466E+03     0.2106E+03     0.2872E+03     0.3780E+03     0.4843E+03     0.6063E+03     0.7423E+03     0.8867E+03     0.1027E+04     0.1139E+04     0.1188E+04     0.1139E+04     0.1027E+04     0.8867E+03     0.7423E+03     0.6063E+03     0.4842E+03     0.3780E+03     0.2872E+03     0.2106E+03     0.1465E+03     0.9343E+02     0.4974E+02     0.1406E+02    -0.1481E+02    -0.3792E+02    -0.5607E+02    -0.6987E+02    -0.7985E+02    -0.8671E+02    -0.9117E+02    -0.9391E+02    -0.9548E+02    -0.9628E+02    -0.9659E+02    -0.9657E+02    -0.9636E+02    -0.9603E+02    -0.9563E+02    -0.9520E+02    -0.9476E+02    -0.9433E+02    -0.9390E+02    -0.9349E+02    -0.9309E+02    -0.9271E+02    -0.9233E+02    -0.9197E+02    -0.9162E+02    -0.9128E+02    -0.9095E+02    -0.9063E+02    -0.9032E+02    -0.9002E+02    -0.8974E+02    -0.8948E+02    -0.8925E+02    -0.8905E+02    -0.8891E+02    -0.8882E+02    -0.8882E+02
    -0.8882E+02    -0.8882E+02    -0.8891E+02    -0.8905E+02    -0.8925E+02    -0.8948E+02    -0.8974E+02    -0.9002E+02    -0.9031E+02    -0.9062E+02    -0.9093E+02    -0.9126E+02    -0.9159E+02    -0.9193E+02    -0.9228E+02    -0.9263E+02    -0.9300E+02    -0.9337E+02    -0.9374E+02    -0.9411E+02    -0.9448E+02    -0.9482E+02    -0.9512E+02    -0.9534E+02    -0.9543E+02    -0.9531E+02    -0.9486E+02    -0.9391E+02    -0.9220E+02    -0.8935E+02    -0.8489E+02    -0.7825E+02    -0.6884E+02    -0.5615E+02    -0.3977E+02    -0.1933E+02     0.5688E+01     0.3592E+02     0.7204E+02     0.1147E+03     0.1646E+03     0.2219E+03     0.2869E+03     0.3590E+03     0.4365E+03     0.5164E+03     0.5936E+03     0.6607E+03     0.7079E+03     0.7254E+03     0.7079E+03     0.6607E+03     0.5936E+03     0.5164E+03     0.4364E+03     0.3589E+03     0.2869E+03     0.2219E+03     0.1645E+03     0.1146E+03     0.7196E+02     0.3583E+02     0.5596E+01    -0.1942E+02    -0.3987E+02    -0.5624E+02    -0.6893E+02    -0.7833E+02    -0.8496E+02    -0.8942E+02    -0.9226E+02    -0.9397E+02    -0.9492E+02    -0.9537E+02    -0.9550E+02    -0.9541E+02    -0.9519E+02    -0.9489E+02    -0.9455E+02    -0.9419E+02    -0.9382E+02    -0.9345E+02    -0.9309E+02    -0.9273E+02    -0.9238E+02    -0.9204E+02    -0.9171E+02    -0.9139E+02    -0.9107E+02    -0.9076E+02    -0.9046E+02    -0.9016E+02    -0.8988E+02    -0.8962E+02    -0.8937E+02    -0.8915E+02    -0.8897E+02    -0.8883E+02    -0.8875E+02    -0.8875E+02
    -0.8871E+02    -0.8871E+02    -0.8879E+02    -0.8893E+02    -0.8911E+02    -0.8932E+02    -0.8956E+02    -0.8981E+02    -0.9008E+02    -0.9036E+02    -0.9065E+02    -0.9095E+02    -0.9125E+02    -0.9155E+02    -0.9186E+02    -0.9217E+02    -0.9248E+02    -0.9279E+02    -0.9309E+02    -0.9339E+02    -0.9366E+02    -0.9390E+02    -0.9408E+02    -0.9417E+02    -0.9411E+02    -0.9383E+02    -0.9321E+02    -0.9209E+02    -0.9022E+02    -0.8728E+02    -0.8289E+02    -0.7660E+02    -0.6796E+02    -0.5661E+02    -0.4230E+02    -0.2483E+02    -0.3956E+01     0.2065E+02     0.4927E+02     0.8212E+02     0.1193E+03     0.1605E+03     0.2054E+03     0.2530E+03     0.3016E+03     0.3490E+03     0.3922E+03     0.4273E+03     0.4505E+03     0.4587E+03     0.4505E+03     0.4273E+03     0.3921E+03     0.3490E+03     0.3016E+03     0.2529E+03     0.2054E+03     0.1605E+03     0.1192E+03     0.8204E+02     0.4918E+02     0.2056E+02    -0.4048E+01    -0.2493E+02    -0.4240E+02    -0.5670E+02    -0.6805E+02    -0.7668E+02    -0.8297E+02    -0.8735E+02    -0.9029E+02    -0.9215E+02    -0.9328E+02    -0.9389E+02    -0.9418E+02    -0.9423E+02    -0.9415E+02    -0.9397E+02    -0.9373E+02    -0.9346E+02    -0.9317E+02    -0.9287E+02    -0.9257E+02    -0.9226E+02    -0.9196E+02    -0.9166E+02    -0.9136E+02    -0.9107E+02    -0.9078E+02    -0.9050E+02    -0.9023E+02    -0.8996E+02    -0.8970E+02    -0.8945E+02    -0.8923E+02    -0.8902E+02    -0.8885E+02    -0.8872E+02    -0.8865E+02    -0.8865E+02
    -0.8858E+02    -0.8858E+02    -0.8865E+02    -0.8878E+02    -0.8894E+02    -0.8913E+02    -0.8934E+02    -0.8957E+02    -0.8981E+02    -0.9006E+02    -0.9031E+02    -0.9057E+02    -0.9083E+02    -0.9109E+02    -0.9135E+02    -0.9161E+02    -0.9186E+02    -0.9210E+02    -0.9233E+02    -0.9254E+02    -0.9272E+02    -0.9285E+02    -0.9291E+02    -0.9286E+02    -0.9264E+02    -0.9219E+02    -0.9140E+02    -0.9010E+02    -0.8809E+02    -0.8512E+02    -0.8088E+02    -0.7504E+02    -0.6728E+02    -0.5736E+02    -0.4515E+02    -0.3057E+02    -0.1357E+02     0.5963E+01     0.2809E+02     0.5278E+02     0.7989E+02     0.1091E+03     0.1398E+03     0.1711E+03     0.2020E+03     0.2310E+03     0.2563E+03     0.2762E+03     0.2890E+03     0.2934E+03     0.2890E+03     0.2762E+03     0.2563E+03     0.2310E+03     0.2020E+03     0.1711E+03     0.1397E+03     0.1090E+03     0.7982E+02     0.5270E+02     0.2800E+02     0.5875E+01    -0.1366E+02    -0.3067E+02    -0.4524E+02    -0.5745E+02    -0.6737E+02    -0.7513E+02    -0.8096E+02    -0.8520E+02    -0.8816E+02    -0.9016E+02    -0.9146E+02    -0.9226E+02    -0.9271E+02    -0.9292E+02    -0.9297E+02    -0.9292E+02    -0.9279E+02    -0.9262E+02    -0.9241E+02    -0.9219E+02    -0.9195E+02    -0.9170E+02    -0.9145E+02    -0.9120E+02    -0.9094E+02    -0.9069E+02    -0.9044E+02    -0.9019E+02    -0.8994E+02    -0.8970E+02    -0.8947E+02    -0.8925E+02    -0.8905E+02    -0.8887E+02    -0.8871E+02    -0.8860E+02    -0.8853E+02    -0.8853E+02
    -0.8843E+02    -0.8843E+02    -0.8850E+02    -0.8860E+02    -0.8874E+02    -0.8891E+02    -0.8909E+02    -0.8929E+02    -0.8949E+02    -0.8971E+02    -0.8992E+02    -0.9014E+02    -0.9035E+02    -0.9057E+02    -0.9077E+02    -0.9097E+02    -0.9116E+02    -0.9133E+02    -0.9149E+02    -0.9161E+02    -0.9169E+02    -0.9170E+02    -0.9164E+02    -0.9144E+02    -0.9108E+02    -0.9046E+02    -0.8950E+02    -0.8806E+02    -0.8598E+02    -0.8305E+02    -0.7905E+02    -0.7373E+02    -0.6687E+02    -0.5834E+02    -0.4809E+02    -0.3610E+02    -0.2242E+02    -0.7100E+01     0.9824E+01     0.2824E+02     0.4792E+02     0.6855E+02     0.8966E+02     0.1106E+03     0.1307E+03     0.1490E+03     0.1646E+03     0.1766E+03     0.1841E+03     0.1867E+03     0.1841E+03     0.1766E+03     0.1646E+03     0.1490E+03     0.1307E+03     0.1106E+03     0.8960E+02     0.6849E+02     0.4785E+02     0.2816E+02     0.9741E+01    -0.7188E+01    -0.2252E+02    -0.3620E+02    -0.4818E+02    -0.5844E+02    -0.6697E+02    -0.7382E+02    -0.7914E+02    -0.8313E+02    -0.8606E+02    -0.8814E+02    -0.8957E+02    -0.9053E+02    -0.9114E+02    -0.9151E+02    -0.9170E+02    -0.9177E+02    -0.9176E+02    -0.9168E+02    -0.9157E+02    -0.9142E+02    -0.9125E+02    -0.9107E+02    -0.9087E+02    -0.9067E+02    -0.9046E+02    -0.9025E+02    -0.9004E+02    -0.8983E+02    -0.8962E+02    -0.8942E+02    -0.8922E+02    -0.8903E+02    -0.8885E+02    -0.8869E+02    -0.8855E+02    -0.8845E+02    -0.8839E+02    -0.8839E+02
    -0.8827E+02    -0.8827E+02    -0.8832E+02    -0.8841E+02    -0.8853E+02    -0.8867E+02    -0.8882E+02    -0.8898E+02    -0.8915E+02    -0.8933E+02    -0.8950E+02    -0.8967E+02    -0.8984E+02    -0.9000E+02    -0.9015E+02    -0.9029E+02    -0.9041E+02    -0.9051E+02    -0.9058E+02    -0.9061E+02    -0.9059E+02    -0.9050E+02    -0.9031E+02    -0.8999E+02    -0.8948E+02    -0.8873E+02    -0.8765E+02    -0.8613E+02    -0.8404E+02    -0.8123E+02    -0.7753E+02    -0.7276E+02    -0.6679E+02    -0.5954E+02    -0.5101E+02    -0.4123E+02    -0.3028E+02    -0.1827E+02    -0.5318E+01     0.8449E+01     0.2283E+02     0.3756E+02     0.5229E+02     0.6660E+02     0.8000E+02     0.9199E+02     0.1020E+03     0.1096E+03     0.1143E+03     0.1159E+03     0.1143E+03     0.1096E+03     0.1020E+03     0.9195E+02     0.7996E+02     0.6655E+02     0.5223E+02     0.3750E+02     0.2276E+02     0.8374E+01    -0.5399E+01    -0.1836E+02    -0.3037E+02    -0.4132E+02    -0.5110E+02    -0.5964E+02    -0.6689E+02    -0.7285E+02    -0.7761E+02    -0.8131E+02    -0.8412E+02    -0.8620E+02    -0.8772E+02    -0.8880E+02    -0.8955E+02    -0.9006E+02    -0.9038E+02    -0.9057E+02    -0.9067E+02    -0.9069E+02    -0.9066E+02    -0.9059E+02    -0.9050E+02    -0.9038E+02    -0.9025E+02    -0.9010E+02    -0.8994E+02    -0.8978E+02    -0.8961E+02    -0.8944E+02    -0.8927E+02    -0.8910E+02    -0.8893E+02    -0.8878E+02    -0.8863E+02    -0.8849E+02    -0.8838E+02    -0.8829E+02    -0.8824E+02    -0.8824E+02
    -0.8810E+02    -0.8810E+02    -0.8814E+02    -0.8821E+02    -0.8831E+02    -0.8842E+02    -0.8854E+02    -0.8867E+02    -0.8880E+02    -0.8893E+02    -0.8906E+02    -0.8918E+02    -0.8930E+02    -0.8941E+02    -0.8950E+02    -0.8958E+02    -0.8963E+02    -0.8966E+02    -0.8965E+02    -0.8960E+02    -0.8948E+02    -0.8929E+02    -0.8899E+02    -0.8856E+02    -0.8794E+02    -0.8710E+02    -0.8595E+02    -0.8441E+02    -0.8239E+02    -0.7975E+02    -0.7640E+02    -0.7219E+02    -0.6706E+02    -0.6095E+02    -0.5389E+02    -0.4593E+02    -0.3717E+02    -0.2772E+02    -0.1772E+02    -0.7317E+01     0.3334E+01     0.1403E+02     0.2452E+02     0.3452E+02     0.4374E+02     0.5186E+02     0.5856E+02     0.6357E+02     0.6667E+02     0.6771E+02     0.6666E+02     0.6355E+02     0.5853E+02     0.5183E+02     0.4370E+02     0.3448E+02     0.2446E+02     0.1397E+02     0.3267E+01    -0.7390E+01    -0.1780E+02    -0.2781E+02    -0.3726E+02    -0.4603E+02    -0.5399E+02    -0.6105E+02    -0.6715E+02    -0.7228E+02    -0.7648E+02    -0.7984E+02    -0.8246E+02    -0.8449E+02    -0.8602E+02    -0.8717E+02    -0.8801E+02    -0.8863E+02    -0.8906E+02    -0.8936E+02    -0.8956E+02    -0.8967E+02    -0.8973E+02    -0.8974E+02    -0.8972E+02    -0.8966E+02    -0.8959E+02    -0.8950E+02    -0.8940E+02    -0.8928E+02    -0.8916E+02    -0.8903E+02    -0.8890E+02    -0.8877E+02    -0.8864E+02    -0.8851E+02    -0.8839E+02    -0.8829E+02    -0.8819E+02    -0.8812E+02    -0.8808E+02    -0.8808E+02
    -0.8793E+02    -0.8793E+02    -0.8796E+02    -0.8801E+02    -0.8808E+02    -0.8816E+02    -0.8825E+02    -0.8835E+02    -0.8844E+02    -0.8853E+02    -0.8861E+02    -0.8869E+02    -0.8876E+02    -0.8881E+02    -0.8885E+02    -0.8887E+02    -0.8886E+02    -0.8882E+02    -0.8873E+02    -0.8860E+02    -0.8841E+02    -0.8813E+02    -0.8775E+02    -0.8723E+02    -0.8655E+02    -0.8565E+02    -0.8449E+02    -0.8299E+02    -0.8108E+02    -0.7868E+02    -0.7569E+02    -0.7204E+02    -0.6767E+02    -0.6257E+02    -0.5676E+02    -0.5030E+02    -0.4328E+02    -0.3580E+02    -0.2799E+02    -0.2000E+02    -0.1196E+02    -0.4034E+01     0.3620E+01     0.1081E+02     0.1735E+02     0.2303E+02     0.2767E+02     0.3112E+02     0.3324E+02     0.3395E+02     0.3323E+02     0.3110E+02     0.2765E+02     0.2300E+02     0.1731E+02     0.1077E+02     0.3569E+01    -0.4091E+01    -0.1203E+02    -0.2007E+02    -0.2807E+02    -0.3588E+02    -0.4336E+02    -0.5039E+02    -0.5685E+02    -0.6266E+02    -0.6776E+02    -0.7212E+02    -0.7577E+02    -0.7876E+02    -0.8116E+02    -0.8306E+02    -0.8456E+02    -0.8572E+02    -0.8662E+02    -0.8730E+02    -0.8782E+02    -0.8820E+02    -0.8848E+02    -0.8868E+02    -0.8881E+02    -0.8889E+02    -0.8894E+02    -0.8895E+02    -0.8893E+02    -0.8890E+02    -0.8885E+02    -0.8878E+02    -0.8870E+02    -0.8862E+02    -0.8853E+02    -0.8844E+02    -0.8834E+02    -0.8825E+02    -0.8816E+02    -0.8808E+02    -0.8801E+02    -0.8795E+02    -0.8792E+02    -0.8792E+02
    -0.8776E+02    -0.8776E+02    -0.8778E+02    -0.8782E+02    -0.8786E+02    -0.8792E+02    -0.8797E+02    -0.8803E+02    -0.8809E+02    -0.8814E+02    -0.8818E+02    -0.8821E+02    -0.8823E+02    -0.8824E+02    -0.8822E+02    -0.8818E+02    -0.8812E+02    -0.8802E+02    -0.8787E+02    -0.8768E+02    -0.8741E+02    -0.8707E+02    -0.8663E+02    -0.8607E+02    -0.8536E+02    -0.8445E+02    -0.8332E+02    -0.8190E+02    -0.8015E+02    -0.7800E+02    -0.7539E+02    -0.7227E+02    -0.6860E+02    -0.6438E+02    -0.5963E+02    -0.5440E+02    -0.4877E+02    -0.4283E+02    -0.3669E+02    -0.3046E+02    -0.2427E+02    -0.1825E+02    -0.1251E+02    -0.7194E+01    -0.2416E+01     0.1697E+01     0.5031E+01     0.7488E+01     0.8992E+01     0.9497E+01     0.8985E+01     0.7474E+01     0.5010E+01     0.1669E+01    -0.2451E+01    -0.7235E+01    -0.1256E+02    -0.1830E+02    -0.2433E+02    -0.3053E+02    -0.3676E+02    -0.4291E+02    -0.4885E+02    -0.5448E+02    -0.5971E+02    -0.6446E+02    -0.6868E+02    -0.7235E+02    -0.7547E+02    -0.7808E+02    -0.8022E+02    -0.8197E+02    -0.8339E+02    -0.8452E+02    -0.8542E+02    -0.8614E+02    -0.8670E+02    -0.8714E+02    -0.8748E+02    -0.8774E+02    -0.8794E+02    -0.8809E+02    -0.8819E+02    -0.8826E+02    -0.8830E+02    -0.8831E+02    -0.8831E+02    -0.8829E+02    -0.8826E+02    -0.8822E+02    -0.8817E+02    -0.8811E+02    -0.8805E+02    -0.8799E+02    -0.8793E+02    -0.8787E+02    -0.8782E+02    -0.8779E+02    -0.8776E+02    -0.8776E+02
    -0.8760E+02    -0.8760E+02    -0.8761E+02    -0.8763E+02    -0.8766E+02    -0.8768E+02    -0.8771E+02    -0.8774E+02    -0.8776E+02    -0.8777E+02    -0.8777E+02    -0.8776E+02    -0.8774E+02    -0.8770E+02    -0.8764E+02    -0.8755E+02    -0.8744E+02    -0.8729E+02    -0.8709E+02    -0.8685E+02    -0.8654E+02    -0.8616E+02    -0.8569E+02    -0.8511E+02    -0.8439E+02    -0.8351E+02    -0.8245E+02    -0.8115E+02    -0.7958E+02    -0.7769E+02    -0.7545E+02    -0.7282E+02    -0.6978E+02    -0.6633E+02    -0.6248E+02    -0.5827E+02    -0.5377E+02    -0.4906E+02    -0.4421E+02    -0.3933E+02    -0.3450E+02    -0.2984E+02    -0.2543E+02    -0.2138E+02    -0.1778E+02    -0.1470E+02    -0.1222E+02    -0.1041E+02    -0.9303E+01    -0.8933E+01    -0.9309E+01    -0.1042E+02    -0.1224E+02    -0.1473E+02    -0.1781E+02    -0.2142E+02    -0.2547E+02    -0.2989E+02    -0.3456E+02    -0.3939E+02    -0.4428E+02    -0.4913E+02    -0.5384E+02    -0.5834E+02    -0.6255E+02    -0.6640E+02    -0.6986E+02    -0.7290E+02    -0.7552E+02    -0.7776E+02    -0.7964E+02    -0.8121E+02    -0.8251E+02    -0.8358E+02    -0.8445E+02    -0.8517E+02    -0.8575E+02    -0.8622E+02    -0.8660E+02    -0.8691E+02    -0.8716E+02    -0.8735E+02    -0.8750E+02    -0.8762E+02    -0.8771E+02    -0.8777E+02    -0.8781E+02    -0.8783E+02    -0.8784E+02    -0.8784E+02    -0.8782E+02    -0.8780E+02    -0.8777E+02    -0.8774E+02    -0.8771E+02    -0.8768E+02    -0.8765E+02    -0.8763E+02    -0.8761E+02    -0.8761E+02
    -0.8745E+02    -0.8745E+02    -0.8745E+02    -0.8746E+02    -0.8746E+02    -0.8747E+02    -0.8747E+02    -0.8746E+02    -0.8745E+02    -0.8743E+02    -0.8740E+02    -0.8736E+02    -0.8730E+02    -0.8722E+02    -0.8712E+02    -0.8700E+02    -0.8684E+02    -0.8665E+02    -0.8642E+02    -0.8614E+02    -0.8581E+02    -0.8541E+02    -0.8492E+02    -0.8434E+02    -0.8365E+02    -0.8283E+02    -0.8185E+02    -0.8068E+02    -0.7930E+02    -0.7768E+02    -0.7579E+02    -0.7361E+02    -0.7113E+02    -0.6834E+02    -0.6525E+02    -0.6190E+02    -0.5833E+02    -0.5461E+02    -0.5080E+02    -0.4697E+02    -0.4320E+02    -0.3957E+02    -0.3615E+02    -0.3302E+02    -0.3024E+02    -0.2787E+02    -0.2597E+02    -0.2459E+02    -0.2374E+02    -0.2346E+02    -0.2375E+02    -0.2460E+02    -0.2599E+02    -0.2789E+02    -0.3027E+02    -0.3305E+02    -0.3619E+02    -0.3962E+02    -0.4325E+02    -0.4703E+02    -0.5086E+02    -0.5467E+02    -0.5840E+02    -0.6196E+02    -0.6531E+02    -0.6840E+02    -0.7119E+02    -0.7368E+02    -0.7586E+02    -0.7774E+02    -0.7936E+02    -0.8074E+02    -0.8190E+02    -0.8288E+02    -0.8371E+02    -0.8440E+02    -0.8498E+02    -0.8546E+02    -0.8586E+02    -0.8620E+02    -0.8648E+02    -0.8671E+02    -0.8689E+02    -0.8705E+02    -0.8717E+02    -0.8727E+02    -0.8735E+02    -0.8741E+02    -0.8745E+02    -0.8748E+02    -0.8750E+02    -0.8751E+02    -0.8752E+02    -0.8751E+02    -0.8751E+02    -0.8750E+02    -0.8749E+02    -0.8748E+02    -0.8747E+02    -0.8747E+02
    -0.8731E+02    -0.8731E+02    -0.8731E+02    -0.8730E+02    -0.8729E+02    -0.8727E+02    -0.8725E+02    -0.8722E+02    -0.8718E+02    -0.8713E+02    -0.8707E+02    -0.8700E+02    -0.8691E+02    -0.8680E+02    -0.8667E+02    -0.8651E+02    -0.8633E+02    -0.8612E+02    -0.8586E+02    -0.8557E+02    -0.8522E+02    -0.8481E+02    -0.8433E+02    -0.8378E+02    -0.8312E+02    -0.8237E+02    -0.8148E+02    -0.8046E+02    -0.7927E+02    -0.7790E+02    -0.7633E+02    -0.7454E+02    -0.7254E+02    -0.7031E+02    -0.6786E+02    -0.6523E+02    -0.6244E+02    -0.5953E+02    -0.5656E+02    -0.5358E+02    -0.5065E+02    -0.4783E+02    -0.4519E+02    -0.4276E+02    -0.4062E+02    -0.3879E+02    -0.3733E+02    -0.3627E+02    -0.3562E+02    -0.3540E+02    -0.3562E+02    -0.3628E+02    -0.3735E+02    -0.3881E+02    -0.4064E+02    -0.4279E+02    -0.4522E+02    -0.4787E+02    -0.5069E+02    -0.5362E+02    -0.5661E+02    -0.5958E+02    -0.6249E+02    -0.6529E+02    -0.6792E+02    -0.7036E+02    -0.7259E+02    -0.7459E+02    -0.7638E+02    -0.7795E+02    -0.7932E+02    -0.8050E+02    -0.8153E+02    -0.8241E+02    -0.8317E+02    -0.8382E+02    -0.8438E+02    -0.8485E+02    -0.8526E+02    -0.8561E+02    -0.8591E+02    -0.8616E+02    -0.8637E+02    -0.8656E+02    -0.8671E+02    -0.8684E+02    -0.8695E+02    -0.8704E+02    -0.8711E+02    -0.8717E+02    -0.8722E+02    -0.8726E+02    -0.8729E+02    -0.8731E+02    -0.8732E+02    -0.8733E+02    -0.8734E+02    -0.8734E+02    -0.8734E+02    -0.8734E+02
    -0.8719E+02    -0.8719E+02    -0.8718E+02    -0.8716E+02    -0.8714E+02    -0.8710E+02    -0.8706E+02    -0.8701E+02    -0.8695E+02    -0.8688E+02    -0.8679E+02    -0.8669E+02    -0.8658E+02    -0.8645E+02    -0.8629E+02    -0.8612E+02    -0.8591E+02    -0.8568E+02    -0.8541E+02    -0.8511E+02    -0.8476E+02    -0.8436E+02    -0.8390E+02    -0.8338E+02    -0.8278E+02    -0.8209E+02    -0.8131E+02    -0.8042E+02    -0.7940E+02    -0.7826E+02    -0.7697E+02    -0.7552E+02    -0.7392E+02    -0.7216E+02    -0.7025E+02    -0.6821E+02    -0.6605E+02    -0.6381E+02    -0.6152E+02    -0.5923E+02    -0.5698E+02    -0.5482E+02    -0.5278E+02    -0.5092E+02    -0.4927E+02    -0.4787E+02    -0.4675E+02    -0.4594E+02    -0.4544E+02    -0.4527E+02    -0.4544E+02    -0.4594E+02    -0.4677E+02    -0.4789E+02    -0.4929E+02    -0.5095E+02    -0.5281E+02    -0.5485E+02    -0.5702E+02    -0.5927E+02    -0.6156E+02    -0.6385E+02    -0.6609E+02    -0.6825E+02    -0.7029E+02    -0.7220E+02    -0.7396E+02    -0.7556E+02    -0.7701E+02    -0.7830E+02    -0.7944E+02    -0.8046E+02    -0.8135E+02    -0.8213E+02    -0.8281E+02    -0.8341E+02    -0.8394E+02    -0.8439E+02    -0.8479E+02    -0.8514E+02    -0.8545E+02    -0.8571E+02    -0.8594E+02    -0.8615E+02    -0.8632E+02    -0.8647E+02    -0.8661E+02    -0.8672E+02    -0.8682E+02    -0.8690E+02    -0.8697E+02    -0.8703E+02    -0.8708E+02    -0.8713E+02    -0.8716E+02    -0.8719E+02    -0.8721E+02    -0.8722E+02    -0.8723E+02    -0.8723E+02
    -0.8709E+02    -0.8709E+02    -0.8708E+02    -0.8705E+02    -0.8701E+02    -0.8696E+02    -0.8690E+02    -0.8683E+02    -0.8675E+02    -0.8666E+02    -0.8656E+02    -0.8644E+02    -0.8631E+02    -0.8616E+02    -0.8599E+02    -0.8580E+02    -0.8558E+02    -0.8534E+02    -0.8507E+02    -0.8477E+02    -0.8443E+02    -0.8404E+02    -0.8361E+02    -0.8312E+02    -0.8258E+02    -0.8197E+02    -0.8128E+02    -0.8051E+02    -0.7966E+02    -0.7870E+02    -0.7765E+02    -0.7649E+02    -0.7521E+02    -0.7384E+02    -0.7236E+02    -0.7078E+02    -0.6914E+02    -0.6743E+02    -0.6570E+02    -0.6397E+02    -0.6226E+02    -0.6063E+02    -0.5909E+02    -0.5768E+02    -0.5643E+02    -0.5537E+02    -0.5452E+02    -0.5390E+02    -0.5352E+02    -0.5339E+02    -0.5352E+02    -0.5390E+02    -0.5453E+02    -0.5538E+02    -0.5644E+02    -0.5770E+02    -0.5911E+02    -0.6065E+02    -0.6229E+02    -0.6400E+02    -0.6573E+02    -0.6746E+02    -0.6917E+02    -0.7082E+02    -0.7239E+02    -0.7387E+02    -0.7525E+02    -0.7652E+02    -0.7768E+02    -0.7873E+02    -0.7969E+02    -0.8054E+02    -0.8131E+02    -0.8199E+02    -0.8260E+02    -0.8315E+02    -0.8363E+02    -0.8407E+02    -0.8445E+02    -0.8479E+02    -0.8509E+02    -0.8536E+02    -0.8560E+02    -0.8582E+02    -0.8601E+02    -0.8617E+02    -0.8632E+02    -0.8645E+02    -0.8657E+02    -0.8667E+02    -0.8676E+02    -0.8684E+02    -0.8691E+02    -0.8697E+02    -0.8702E+02    -0.8706E+02    -0.8709E+02    -0.8712E+02    -0.8713E+02    -0.8713E+02
    -0.8701E+02    -0.8701E+02    -0.8699E+02    -0.8695E+02    -0.8690E+02    -0.8684E+02    -0.8677E+02    -0.8669E+02    -0.8659E+02    -0.8649E+02    -0.8637E+02    -0.8624E+02    -0.8609E+02    -0.8593E+02    -0.8575E+02    -0.8555E+02    -0.8533E+02    -0.8509E+02    -0.8482E+02    -0.8453E+02    -0.8420E+02    -0.8383E+02    -0.8343E+02    -0.8299E+02    -0.8250E+02    -0.8196E+02    -0.8136E+02    -0.8070E+02    -0.7998E+02    -0.7919E+02    -0.7833E+02    -0.7739E+02    -0.7639E+02    -0.7531E+02    -0.7416E+02    -0.7296E+02    -0.7171E+02    -0.7043E+02    -0.6913E+02    -0.6783E+02    -0.6656E+02    -0.6534E+02    -0.6420E+02    -0.6315E+02    -0.6222E+02    -0.6143E+02    -0.6080E+02    -0.6033E+02    -0.6005E+02    -0.5996E+02    -0.6006E+02    -0.6034E+02    -0.6080E+02    -0.6144E+02    -0.6223E+02    -0.6316E+02    -0.6421E+02    -0.6536E+02    -0.6658E+02    -0.6785E+02    -0.6915E+02    -0.7045E+02    -0.7173E+02    -0.7299E+02    -0.7419E+02    -0.7533E+02    -0.7641E+02    -0.7742E+02    -0.7835E+02    -0.7921E+02    -0.8000E+02    -0.8072E+02    -0.8138E+02    -0.8197E+02    -0.8252E+02    -0.8301E+02    -0.8345E+02    -0.8385E+02    -0.8421E+02    -0.8454E+02    -0.8484E+02    -0.8510E+02    -0.8534E+02    -0.8556E+02    -0.8576E+02    -0.8594E+02    -0.8610E+02    -0.8624E+02    -0.8637E+02    -0.8649E+02    -0.8659E+02    -0.8668E+02    -0.8677E+02    -0.8684E+02    -0.8691E+02    -0.8696E+02    -0.8700E+02    -0.8703E+02    -0.8705E+02    -0.8705E+02
    -0.8694E+02    -0.8694E+02    -0.8692E+02    -0.8688E+02    -0.8682E+02    -0.8675E+02    -0.8667E+02    -0.8657E+02    -0.8647E+02    -0.8635E+02    -0.8622E+02    -0.8608E+02    -0.8593E+02    -0.8576E+02    -0.8558E+02    -0.8538E+02    -0.8516E+02    -0.8492E+02    -0.8466E+02    -0.8437E+02    -0.8406E+02    -0.8372E+02    -0.8335E+02    -0.8295E+02    -0.8251E+02    -0.8203E+02    -0.8151E+02    -0.8095E+02    -0.8034E+02    -0.7968E+02    -0.7898E+02    -0.7823E+02    -0.7743E+02    -0.7658E+02    -0.7569E+02    -0.7477E+02    -0.7382E+02    -0.7285E+02    -0.7188E+02    -0.7092E+02    -0.6998E+02    -0.6908E+02    -0.6823E+02    -0.6746E+02    -0.6678E+02    -0.6620E+02    -0.6574E+02    -0.6540E+02    -0.6520E+02    -0.6513E+02    -0.6520E+02    -0.6541E+02    -0.6575E+02    -0.6621E+02    -0.6679E+02    -0.6747E+02    -0.6825E+02    -0.6909E+02    -0.6999E+02    -0.7093E+02    -0.7190E+02    -0.7287E+02    -0.7384E+02    -0.7479E+02    -0.7571E+02    -0.7660E+02    -0.7744E+02    -0.7824E+02    -0.7899E+02    -0.7970E+02    -0.8035E+02    -0.8096E+02    -0.8152E+02    -0.8204E+02    -0.8252E+02    -0.8296E+02    -0.8336E+02    -0.8373E+02    -0.8407E+02    -0.8438E+02    -0.8466E+02    -0.8492E+02    -0.8516E+02    -0.8537E+02    -0.8557E+02    -0.8575E+02    -0.8592E+02    -0.8607E+02    -0.8621E+02    -0.8634E+02    -0.8646E+02    -0.8656E+02    -0.8665E+02    -0.8674E+02    -0.8681E+02    -0.8687E+02    -0.8692E+02    -0.8696E+02    -0.8698E+02    -0.8698E+02
    -0.8689E+02    -0.8689E+02    -0.8686E+02    -0.8682E+02    -0.8675E+02    -0.8668E+02    -0.8659E+02    -0.8649E+02    -0.8638E+02    -0.8625E+02    -0.8612E+02    -0.8597E+02    -0.8581E+02    -0.8564E+02    -0.8546E+02    -0.8526E+02    -0.8504E+02    -0.8481E+02    -0.8456E+02    -0.8429E+02    -0.8400E+02    -0.8368E+02    -0.8334E+02    -0.8298E+02    -0.8259E+02    -0.8217E+02    -0.8172E+02    -0.8123E+02    -0.8072E+02    -0.8017E+02    -0.7959E+02    -0.7898E+02    -0.7834E+02    -0.7767E+02    -0.7698E+02    -0.7626E+02    -0.7554E+02    -0.7480E+02    -0.7407E+02    -0.7335E+02    -0.7266E+02    -0.7199E+02    -0.7137E+02    -0.7081E+02    -0.7031E+02    -0.6989E+02    -0.6955E+02    -0.6930E+02    -0.6915E+02    -0.6910E+02    -0.6916E+02    -0.6931E+02    -0.6955E+02    -0.6989E+02    -0.7032E+02    -0.7081E+02    -0.7138E+02    -0.7200E+02    -0.7266E+02    -0.7336E+02    -0.7408E+02    -0.7481E+02    -0.7555E+02    -0.7627E+02    -0.7699E+02    -0.7768E+02    -0.7835E+02    -0.7899E+02    -0.7960E+02    -0.8018E+02    -0.8073E+02    -0.8124E+02    -0.8172E+02    -0.8217E+02    -0.8259E+02    -0.8298E+02    -0.8334E+02    -0.8368E+02    -0.8399E+02    -0.8428E+02    -0.8455E+02    -0.8480E+02    -0.8503E+02    -0.8525E+02    -0.8544E+02    -0.8563E+02    -0.8580E+02    -0.8595E+02    -0.8610E+02    -0.8623E+02    -0.8635E+02    -0.8646E+02    -0.8657E+02    -0.8666E+02    -0.8674E+02    -0.8681E+02    -0.8687E+02    -0.8691E+02    -0.8693E+02    -0.8693E+02
    -0.8685E+02    -0.8685E+02    -0.8682E+02    -0.8677E+02    -0.8671E+02    -0.8663E+02    -0.8653E+02    -0.8643E+02    -0.8631E+02    -0.8618E+02    -0.8604E+02    -0.8590E+02    -0.8574E+02    -0.8557E+02    -0.8538E+02    -0.8519E+02    -0.8498E+02    -0.8476E+02    -0.8452E+02    -0.8426E+02    -0.8399E+02    -0.8370E+02    -0.8340E+02    -0.8307E+02    -0.8272E+02    -0.8235E+02    -0.8196E+02    -0.8154E+02    -0.8111E+02    -0.8065E+02    -0.8017E+02    -0.7967E+02    -0.7915E+02    -0.7861E+02    -0.7806E+02    -0.7750E+02    -0.7694E+02    -0.7638E+02    -0.7582E+02    -0.7528E+02    -0.7475E+02    -0.7426E+02    -0.7380E+02    -0.7338E+02    -0.7302E+02    -0.7271E+02    -0.7246E+02    -0.7228E+02    -0.7217E+02    -0.7213E+02    -0.7217E+02    -0.7228E+02    -0.7246E+02    -0.7271E+02    -0.7302E+02    -0.7339E+02    -0.7380E+02    -0.7426E+02    -0.7476E+02    -0.7528E+02    -0.7582E+02    -0.7638E+02    -0.7694E+02    -0.7751E+02    -0.7806E+02    -0.7861E+02    -0.7915E+02    -0.7967E+02    -0.8017E+02    -0.8065E+02    -0.8110E+02    -0.8154E+02    -0.8195E+02    -0.8234E+02    -0.8271E+02    -0.8306E+02    -0.8339E+02    -0.8369E+02    -0.8398E+02    -0.8425E+02    -0.8450E+02    -0.8474E+02    -0.8496E+02    -0.8517E+02    -0.8536E+02    -0.8554E+02    -0.8571E+02    -0.8587E+02    -0.8601E+02    -0.8615E+02    -0.8628E+02    -0.8640E+02    -0.8650E+02    -0.8660E+02    -0.8669E+02    -0.8676E+02    -0.8682E+02    -0.8686E+02    -0.8689E+02    -0.8689E+02
    -0.8682E+02    -0.8682E+02    -0.8679E+02    -0.8674E+02    -0.8668E+02    -0.8659E+02    -0.8650E+02    -0.8639E+02    -0.8627E+02    -0.8614E+02    -0.8600E+02    -0.8585E+02    -0.8570E+02    -0.8553E+02    -0.8535E+02    -0.8516E+02    -0.8496E+02    -0.8475E+02    -0.8452E+02    -0.8429E+02    -0.8404E+02    -0.8377E+02    -0.8349E+02    -0.8320E+02    -0.8288E+02    -0.8256E+02    -0.8222E+02    -0.8186E+02    -0.8149E+02    -0.8110E+02    -0.8070E+02    -0.8028E+02    -0.7986E+02    -0.7942E+02    -0.7898E+02    -0.7854E+02    -0.7810E+02    -0.7766E+02    -0.7723E+02    -0.7681E+02    -0.7641E+02    -0.7604E+02    -0.7569E+02    -0.7538E+02    -0.7510E+02    -0.7487E+02    -0.7469E+02    -0.7456E+02    -0.7448E+02    -0.7445E+02    -0.7448E+02    -0.7456E+02    -0.7469E+02    -0.7487E+02    -0.7510E+02    -0.7538E+02    -0.7569E+02    -0.7604E+02    -0.7641E+02    -0.7681E+02    -0.7723E+02    -0.7766E+02    -0.7810E+02    -0.7854E+02    -0.7898E+02    -0.7942E+02    -0.7986E+02    -0.8028E+02    -0.8069E+02    -0.8109E+02    -0.8148E+02    -0.8185E+02    -0.8221E+02    -0.8255E+02    -0.8287E+02    -0.8318E+02    -0.8348E+02    -0.8375E+02    -0.8402E+02    -0.8427E+02    -0.8450E+02    -0.8472E+02    -0.8493E+02    -0.8513E+02    -0.8532E+02    -0.8550E+02    -0.8566E+02    -0.8582E+02    -0.8596E+02    -0.8610E+02    -0.8623E+02    -0.8635E+02    -0.8646E+02    -0.8656E+02    -0.8665E+02    -0.8673E+02    -0.8679E+02    -0.8684E+02    -0.8686E+02    -0.8686E+02
    -0.8681E+02    -0.8681E+02    -0.8678E+02    -0.8673E+02    -0.8666E+02    -0.8657E+02    -0.8648E+02    -0.8637E+02    -0.8625E+02    -0.8612E+02    -0.8598E+02    -0.8584E+02    -0.8568E+02    -0.8552E+02    -0.8535E+02    -0.8517E+02    -0.8498E+02    -0.8478E+02    -0.8457E+02    -0.8434E+02    -0.8411E+02    -0.8387E+02    -0.8362E+02    -0.8335E+02    -0.8308E+02    -0.8279E+02    -0.8249E+02    -0.8218E+02    -0.8186E+02    -0.8153E+02    -0.8119E+02    -0.8085E+02    -0.8049E+02    -0.8014E+02    -0.7978E+02    -0.7942E+02    -0.7907E+02    -0.7872E+02    -0.7838E+02    -0.7805E+02    -0.7775E+02    -0.7746E+02    -0.7719E+02    -0.7695E+02    -0.7674E+02    -0.7657E+02    -0.7643E+02    -0.7633E+02    -0.7627E+02    -0.7625E+02    -0.7627E+02    -0.7633E+02    -0.7643E+02    -0.7657E+02    -0.7674E+02    -0.7695E+02    -0.7719E+02    -0.7745E+02    -0.7774E+02    -0.7805E+02    -0.7838E+02    -0.7872E+02    -0.7906E+02    -0.7942E+02    -0.7977E+02    -0.8013E+02    -0.8049E+02    -0.8084E+02    -0.8118E+02    -0.8152E+02    -0.8185E+02    -0.8217E+02    -0.8247E+02    -0.8277E+02    -0.8306E+02    -0.8333E+02    -0.8360E+02    -0.8385E+02    -0.8409E+02    -0.8432E+02    -0.8454E+02    -0.8475E+02    -0.8494E+02    -0.8513E+02    -0.8531E+02    -0.8548E+02    -0.8564E+02    -0.8579E+02    -0.8594E+02    -0.8607E+02    -0.8620E+02    -0.8632E+02    -0.8643E+02    -0.8653E+02    -0.8663E+02    -0.8670E+02    -0.8677E+02    -0.8682E+02    -0.8684E+02    -0.8684E+02
    -0.8680E+02    -0.8680E+02    -0.8677E+02    -0.8672E+02    -0.8665E+02    -0.8657E+02    -0.8647E+02    -0.8636E+02    -0.8624E+02    -0.8612E+02    -0.8598E+02    -0.8584E+02    -0.8569E+02    -0.8553E+02    -0.8537E+02    -0.8520E+02    -0.8502E+02    -0.8483E+02    -0.8463E+02    -0.8443E+02    -0.8422E+02    -0.8400E+02    -0.8377E+02    -0.8353E+02    -0.8328E+02    -0.8303E+02    -0.8277E+02    -0.8250E+02    -0.8222E+02    -0.8194E+02    -0.8165E+02    -0.8136E+02    -0.8106E+02    -0.8077E+02    -0.8047E+02    -0.8018E+02    -0.7989E+02    -0.7961E+02    -0.7934E+02    -0.7908E+02    -0.7884E+02    -0.7861E+02    -0.7840E+02    -0.7822E+02    -0.7805E+02    -0.7792E+02    -0.7781E+02    -0.7773E+02    -0.7768E+02    -0.7767E+02    -0.7768E+02    -0.7773E+02    -0.7781E+02    -0.7792E+02    -0.7805E+02    -0.7821E+02    -0.7840E+02    -0.7861E+02    -0.7883E+02    -0.7908E+02    -0.7934E+02    -0.7961E+02    -0.7989E+02    -0.8017E+02    -0.8046E+02    -0.8076E+02    -0.8105E+02    -0.8135E+02    -0.8164E+02    -0.8192E+02    -0.8220E+02    -0.8248E+02    -0.8275E+02    -0.8301E+02    -0.8326E+02    -0.8351E+02    -0.8374E+02    -0.8397E+02    -0.8419E+02    -0.8440E+02    -0.8460E+02    -0.8480E+02    -0.8498E+02    -0.8516E+02    -0.8533E+02    -0.8549E+02    -0.8565E+02    -0.8579E+02    -0.8594E+02    -0.8607E+02    -0.8619E+02    -0.8631E+02    -0.8642E+02    -0.8652E+02    -0.8662E+02    -0.8669E+02    -0.8676E+02    -0.8681E+02    -0.8684E+02    -0.8684E+02
    -0.8680E+02    -0.8680E+02    -0.8677E+02    -0.8672E+02    -0.8665E+02    -0.8657E+02    -0.8647E+02    -0.8637E+02    -0.8625E+02    -0.8613E+02    -0.8600E+02    -0.8586E+02    -0.8572E+02    -0.8557E+02    -0.8541E+02    -0.8525E+02    -0.8508E+02    -0.8491E+02    -0.8472E+02    -0.8454E+02    -0.8434E+02    -0.8414E+02    -0.8393E+02    -0.8372E+02    -0.8350E+02    -0.8327E+02    -0.8304E+02    -0.8281E+02    -0.8257E+02    -0.8232E+02    -0.8208E+02    -0.8183E+02    -0.8158E+02    -0.8133E+02    -0.8109E+02    -0.8084E+02    -0.8061E+02    -0.8038E+02    -0.8016E+02    -0.7995E+02    -0.7975E+02    -0.7957E+02    -0.7940E+02    -0.7925E+02    -0.7913E+02    -0.7902E+02    -0.7893E+02    -0.7887E+02    -0.7883E+02    -0.7882E+02    -0.7883E+02    -0.7887E+02    -0.7893E+02    -0.7902E+02    -0.7912E+02    -0.7925E+02    -0.7940E+02    -0.7956E+02    -0.7975E+02    -0.7994E+02    -0.8015E+02    -0.8037E+02    -0.8060E+02    -0.8083E+02    -0.8108E+02    -0.8132E+02    -0.8157E+02    -0.8181E+02    -0.8206E+02    -0.8230E+02    -0.8255E+02    -0.8279E+02    -0.8302E+02    -0.8325E+02    -0.8347E+02    -0.8369E+02    -0.8390E+02    -0.8411E+02    -0.8431E+02    -0.8450E+02    -0.8469E+02    -0.8487E+02    -0.8504E+02    -0.8521E+02    -0.8537E+02    -0.8552E+02    -0.8567E+02    -0.8581E+02    -0.8595E+02    -0.8608E+02    -0.8620E+02    -0.8632E+02    -0.8643E+02    -0.8653E+02    -0.8662E+02    -0.8669E+02    -0.8676E+02    -0.8681E+02    -0.8683E+02    -0.8683E+02
    -0.8681E+02    -0.8681E+02    -0.8678E+02    -0.8673E+02    -0.8666E+02    -0.8658E+02    -0.8649E+02    -0.8639E+02    -0.8627E+02    -0.8616E+02    -0.8603E+02    -0.8590E+02    -0.8576E+02    -0.8562E+02    -0.8547E+02    -0.8532E+02    -0.8516E+02    -0.8500E+02    -0.8483E+02    -0.8465E+02    -0.8448E+02    -0.8429E+02    -0.8411E+02    -0.8391E+02    -0.8372E+02    -0.8352E+02    -0.8331E+02    -0.8310E+02    -0.8290E+02    -0.8268E+02    -0.8247E+02    -0.8226E+02    -0.8205E+02    -0.8184E+02    -0.8163E+02    -0.8143E+02    -0.8123E+02    -0.8104E+02    -0.8086E+02    -0.8069E+02    -0.8053E+02    -0.8038E+02    -0.8024E+02    -0.8012E+02    -0.8002E+02    -0.7993E+02    -0.7987E+02    -0.7982E+02    -0.7979E+02    -0.7978E+02    -0.7979E+02    -0.7981E+02    -0.7986E+02    -0.7993E+02    -0.8002E+02    -0.8012E+02    -0.8024E+02    -0.8037E+02    -0.8052E+02    -0.8068E+02    -0.8085E+02    -0.8103E+02    -0.8122E+02    -0.8142E+02    -0.8162E+02    -0.8182E+02    -0.8203E+02    -0.8224E+02    -0.8245E+02    -0.8266E+02    -0.8287E+02    -0.8308E+02    -0.8329E+02    -0.8349E+02    -0.8369E+02    -0.8388E+02    -0.8407E+02    -0.8426E+02    -0.8444E+02    -0.8462E+02    -0.8479E+02    -0.8496E+02    -0.8512E+02    -0.8527E+02    -0.8542E+02    -0.8557E+02    -0.8571E+02    -0.8585E+02    -0.8598E+02    -0.8610E+02    -0.8622E+02    -0.8633E+02    -0.8644E+02    -0.8654E+02    -0.8662E+02    -0.8670E+02    -0.8676E+02    -0.8681E+02    -0.8684E+02    -0.8684E+02
    -0.8682E+02    -0.8682E+02    -0.8679E+02    -0.8675E+02    -0.8668E+02    -0.8660E+02    -0.8651E+02    -0.8641E+02    -0.8630E+02    -0.8619E+02    -0.8607E+02    -0.8595E+02    -0.8582E+02    -0.8568E+02    -0.8554E+02    -0.8540E+02    -0.8525E+02    -0.8510E+02    -0.8494E+02    -0.8478E+02    -0.8462E+02    -0.8445E+02    -0.8428E+02    -0.8411E+02    -0.8393E+02    -0.8376E+02    -0.8357E+02    -0.8339E+02    -0.8321E+02    -0.8302E+02    -0.8284E+02    -0.8266E+02    -0.8248E+02    -0.8230E+02    -0.8212E+02    -0.8195E+02    -0.8179E+02    -0.8163E+02    -0.8147E+02    -0.8133E+02    -0.8120E+02    -0.8107E+02    -0.8096E+02    -0.8087E+02    -0.8078E+02    -0.8071E+02    -0.8065E+02    -0.8061E+02    -0.8059E+02    -0.8058E+02    -0.8059E+02    -0.8061E+02    -0.8065E+02    -0.8071E+02    -0.8078E+02    -0.8086E+02    -0.8096E+02    -0.8107E+02    -0.8119E+02    -0.8132E+02    -0.8146E+02    -0.8161E+02    -0.8177E+02    -0.8194E+02    -0.8211E+02    -0.8228E+02    -0.8246E+02    -0.8264E+02    -0.8282E+02    -0.8300E+02    -0.8319E+02    -0.8337E+02    -0.8355E+02    -0.8373E+02    -0.8390E+02    -0.8408E+02    -0.8425E+02    -0.8442E+02    -0.8458E+02    -0.8474E+02    -0.8490E+02    -0.8506E+02    -0.8521E+02    -0.8535E+02    -0.8549E+02    -0.8563E+02    -0.8576E+02    -0.8589E+02    -0.8602E+02    -0.8613E+02    -0.8625E+02    -0.8636E+02    -0.8646E+02    -0.8655E+02    -0.8664E+02    -0.8671E+02    -0.8678E+02    -0.8682E+02    -0.8685E+02    -0.8685E+02
    -0.8684E+02    -0.8684E+02    -0.8681E+02    -0.8676E+02    -0.8670E+02    -0.8663E+02    -0.8654E+02    -0.8644E+02    -0.8634E+02    -0.8623E+02    -0.8612E+02    -0.8600E+02    -0.8588E+02    -0.8575E+02    -0.8562E+02    -0.8549E+02    -0.8535E+02    -0.8521E+02    -0.8506E+02    -0.8492E+02    -0.8477E+02    -0.8462E+02    -0.8446E+02    -0.8431E+02    -0.8415E+02    -0.8399E+02    -0.8383E+02    -0.8367E+02    -0.8351E+02    -0.8334E+02    -0.8318E+02    -0.8303E+02    -0.8287E+02    -0.8271E+02    -0.8256E+02    -0.8242E+02    -0.8228E+02    -0.8214E+02    -0.8201E+02    -0.8189E+02    -0.8178E+02    -0.8168E+02    -0.8159E+02    -0.8151E+02    -0.8144E+02    -0.8138E+02    -0.8133E+02    -0.8130E+02    -0.8128E+02    -0.8127E+02    -0.8128E+02    -0.8129E+02    -0.8133E+02    -0.8137E+02    -0.8143E+02    -0.8150E+02    -0.8158E+02    -0.8167E+02    -0.8177E+02    -0.8188E+02    -0.8200E+02    -0.8213E+02    -0.8226E+02    -0.8240E+02    -0.8255E+02    -0.8270E+02    -0.8285E+02    -0.8301E+02    -0.8316E+02    -0.8332E+02    -0.8348E+02    -0.8364E+02    -0.8380E+02    -0.8396E+02    -0.8412E+02    -0.8427E+02    -0.8443E+02    -0.8458E+02    -0.8473E+02    -0.8488E+02    -0.8502E+02    -0.8516E+02    -0.8530E+02    -0.8544E+02    -0.8557E+02    -0.8570E+02    -0.8582E+02    -0.8594E+02    -0.8606E+02    -0.8618E+02    -0.8628E+02    -0.8639E+02    -0.8649E+02    -0.8658E+02    -0.8666E+02    -0.8673E+02    -0.8679E+02    -0.8684E+02    -0.8686E+02    -0.8686E+02
    -0.8686E+02    -0.8686E+02    -0.8683E+02    -0.8679E+02    -0.8673E+02    -0.8665E+02    -0.8657E+02    -0.8648E+02    -0.8638E+02    -0.8628E+02    -0.8617E+02    -0.8606E+02    -0.8594E+02    -0.8583E+02    -0.8570E+02    -0.8558E+02    -0.8545E+02    -0.8532E+02    -0.8519E+02    -0.8505E+02    -0.8492E+02    -0.8478E+02    -0.8464E+02    -0.8450E+02    -0.8436E+02    -0.8421E+02    -0.8407E+02    -0.8393E+02    -0.8379E+02    -0.8364E+02    -0.8350E+02    -0.8337E+02    -0.8323E+02    -0.8310E+02    -0.8297E+02    -0.8284E+02    -0.8272E+02    -0.8260E+02    -0.8250E+02    -0.8239E+02    -0.8230E+02    -0.8221E+02    -0.8213E+02    -0.8207E+02    -0.8201E+02    -0.8196E+02    -0.8192E+02    -0.8189E+02    -0.8187E+02    -0.8187E+02    -0.8187E+02    -0.8189E+02    -0.8192E+02    -0.8195E+02    -0.8200E+02    -0.8206E+02    -0.8213E+02    -0.8220E+02    -0.8229E+02    -0.8238E+02    -0.8248E+02    -0.8259E+02    -0.8271E+02    -0.8282E+02    -0.8295E+02    -0.8308E+02    -0.8321E+02    -0.8334E+02    -0.8348E+02    -0.8362E+02    -0.8376E+02    -0.8390E+02    -0.8404E+02    -0.8418E+02    -0.8433E+02    -0.8447E+02    -0.8460E+02    -0.8474E+02    -0.8488E+02    -0.8501E+02    -0.8515E+02    -0.8528E+02    -0.8540E+02    -0.8553E+02    -0.8565E+02    -0.8577E+02    -0.8589E+02    -0.8600E+02    -0.8612E+02    -0.8622E+02    -0.8633E+02    -0.8642E+02    -0.8652E+02    -0.8660E+02    -0.8668E+02    -0.8675E+02    -0.8681E+02    -0.8685E+02    -0.8688E+02    -0.8688E+02
    -0.8688E+02    -0.8688E+02    -0.8685E+02    -0.8681E+02    -0.8675E+02    -0.8668E+02    -0.8661E+02    -0.8652E+02    -0.8643E+02    -0.8633E+02    -0.8623E+02    -0.8612E+02    -0.8602E+02    -0.8590E+02    -0.8579E+02    -0.8567E+02    -0.8556E+02    -0.8544E+02    -0.8531E+02    -0.8519E+02    -0.8507E+02    -0.8494E+02    -0.8481E+02    -0.8469E+02    -0.8456E+02    -0.8443E+02    -0.8430E+02    -0.8418E+02    -0.8405E+02    -0.8392E+02    -0.8380E+02    -0.8368E+02    -0.8356E+02    -0.8344E+02    -0.8333E+02    -0.8322E+02    -0.8312E+02    -0.8302E+02    -0.8293E+02    -0.8284E+02    -0.8276E+02    -0.8268E+02    -0.8262E+02    -0.8256E+02    -0.8251E+02    -0.8247E+02    -0.8244E+02    -0.8241E+02    -0.8240E+02    -0.8239E+02    -0.8240E+02    -0.8241E+02    -0.8243E+02    -0.8246E+02    -0.8250E+02    -0.8255E+02    -0.8261E+02    -0.8268E+02    -0.8275E+02    -0.8283E+02    -0.8291E+02    -0.8301E+02    -0.8310E+02    -0.8321E+02    -0.8331E+02    -0.8343E+02    -0.8354E+02    -0.8366E+02    -0.8378E+02    -0.8390E+02    -0.8402E+02    -0.8415E+02    -0.8427E+02    -0.8440E+02    -0.8453E+02    -0.8465E+02    -0.8478E+02    -0.8490E+02    -0.8503E+02    -0.8515E+02    -0.8527E+02    -0.8539E+02    -0.8551E+02    -0.8562E+02    -0.8574E+02    -0.8585E+02    -0.8596E+02    -0.8607E+02    -0.8617E+02    -0.8627E+02    -0.8637E+02    -0.8646E+02    -0.8655E+02    -0.8664E+02    -0.8671E+02    -0.8678E+02    -0.8683E+02    -0.8687E+02    -0.8690E+02    -0.8690E+02
    -0.8690E+02    -0.8690E+02    -0.8688E+02    -0.8684E+02    -0.8678E+02    -0.8672E+02    -0.8664E+02    -0.8656E+02    -0.8647E+02    -0.8638E+02    -0.8629E+02    -0.8619E+02    -0.8609E+02    -0.8598E+02    -0.8588E+02    -0.8577E+02    -0.8566E+02    -0.8555E+02    -0.8544E+02    -0.8533E+02    -0.8521E+02    -0.8510E+02    -0.8498E+02    -0.8487E+02    -0.8475E+02    -0.8464E+02    -0.8452E+02    -0.8441E+02    -0.8430E+02    -0.8419E+02    -0.8408E+02    -0.8397E+02    -0.8387E+02    -0.8377E+02    -0.8367E+02    -0.8357E+02    -0.8348E+02    -0.8340E+02    -0.8332E+02    -0.8324E+02    -0.8317E+02    -0.8311E+02    -0.8305E+02    -0.8300E+02    -0.8296E+02    -0.8292E+02    -0.8289E+02    -0.8287E+02    -0.8286E+02    -0.8286E+02    -0.8286E+02    -0.8287E+02    -0.8289E+02    -0.8292E+02    -0.8295E+02    -0.8299E+02    -0.8304E+02    -0.8310E+02    -0.8316E+02    -0.8323E+02    -0.8330E+02    -0.8338E+02    -0.8347E+02    -0.8356E+02    -0.8365E+02    -0.8375E+02    -0.8385E+02    -0.8395E+02    -0.8406E+02    -0.8416E+02    -0.8427E+02    -0.8438E+02    -0.8450E+02    -0.8461E+02    -0.8472E+02    -0.8483E+02    -0.8495E+02    -0.8506E+02    -0.8517E+02    -0.8529E+02    -0.8540E+02    -0.8551E+02    -0.8561E+02    -0.8572E+02    -0.8583E+02    -0.8593E+02    -0.8603E+02    -0.8613E+02    -0.8623E+02    -0.8633E+02    -0.8642E+02    -0.8651E+02    -0.8659E+02    -0.8667E+02    -0.8674E+02    -0.8680E+02    -0.8686E+02    -0.8689E+02    -0.8692E+02    -0.8692E+02
    -0.8692E+02    -0.8692E+02    -0.8690E+02    -0.8686E+02    -0.8681E+02    -0.8675E+02    -0.8668E+02    -0.8660E+02    -0.8652E+02    -0.8644E+02    -0.8635E+02    -0.8626E+02    -0.8616E+02    -0.8607E+02    -0.8597E+02    -0.8587E+02    -0.8577E+02    -0.8567E+02    -0.8556E+02    -0.8546E+02    -0.8536E+02    -0.8525E+02    -0.8515E+02    -0.8504E+02    -0.8494E+02    -0.8484E+02    -0.8473E+02    -0.8463E+02    -0.8453E+02    -0.8443E+02    -0.8434E+02    -0.8424E+02    -0.8415E+02    -0.8406E+02    -0.8398E+02    -0.8389E+02    -0.8381E+02    -0.8374E+02    -0.8367E+02    -0.8360E+02    -0.8354E+02    -0.8349E+02    -0.8344E+02    -0.8340E+02    -0.8336E+02    -0.8333E+02    -0.8330E+02    -0.8329E+02    -0.8328E+02    -0.8327E+02    -0.8327E+02    -0.8328E+02    -0.8330E+02    -0.8332E+02    -0.8335E+02    -0.8339E+02    -0.8343E+02    -0.8348E+02    -0.8353E+02    -0.8359E+02    -0.8366E+02    -0.8373E+02    -0.8380E+02    -0.8388E+02    -0.8396E+02    -0.8404E+02    -0.8413E+02    -0.8422E+02    -0.8431E+02    -0.8441E+02    -0.8451E+02    -0.8461E+02    -0.8471E+02    -0.8481E+02    -0.8491E+02    -0.8501E+02    -0.8511E+02    -0.8521E+02    -0.8532E+02    -0.8542E+02    -0.8552E+02    -0.8562E+02    -0.8572E+02    -0.8582E+02    -0.8592E+02    -0.8601E+02    -0.8611E+02    -0.8620E+02    -0.8629E+02    -0.8638E+02    -0.8647E+02    -0.8655E+02    -0.8663E+02    -0.8670E+02    -0.8677E+02    -0.8683E+02    -0.8688E+02    -0.8692E+02    -0.8694E+02    -0.8694E+02
    -0.8695E+02    -0.8695E+02    -0.8693E+02    -0.8689E+02    -0.8684E+02    -0.8678E+02    -0.8672E+02    -0.8665E+02    -0.8657E+02    -0.8649E+02    -0.8641E+02    -0.8632E+02    -0.8624E+02    -0.8615E+02    -0.8606E+02    -0.8596E+02    -0.8587E+02    -0.8578E+02    -0.8568E+02    -0.8559E+02    -0.8549E+02    -0.8540E+02    -0.8531E+02    -0.8521E+02    -0.8512E+02    -0.8502E+02    -0.8493E+02    -0.8484E+02    -0.8475E+02    -0.8466E+02    -0.8458E+02    -0.8449E+02    -0.8441E+02    -0.8433E+02    -0.8426E+02    -0.8419E+02    -0.8412E+02    -0.8405E+02    -0.8399E+02    -0.8393E+02    -0.8388E+02    -0.8383E+02    -0.8379E+02    -0.8375E+02    -0.8372E+02    -0.8369E+02    -0.8367E+02    -0.8366E+02    -0.8365E+02    -0.8365E+02    -0.8365E+02    -0.8366E+02    -0.8367E+02    -0.8369E+02    -0.8372E+02    -0.8375E+02    -0.8378E+02    -0.8382E+02    -0.8387E+02    -0.8392E+02    -0.8398E+02    -0.8404E+02    -0.8410E+02    -0.8417E+02    -0.8424E+02    -0.8432E+02    -0.8439E+02    -0.8447E+02    -0.8456E+02    -0.8464E+02    -0.8473E+02    -0.8481E+02    -0.8490E+02    -0.8499E+02    -0.8509E+02    -0.8518E+02    -0.8527E+02    -0.8536E+02    -0.8546E+02    -0.8555E+02    -0.8564E+02    -0.8573E+02    -0.8583E+02    -0.8592E+02    -0.8601E+02    -0.8610E+02    -0.8618E+02    -0.8627E+02    -0.8636E+02    -0.8644E+02    -0.8652E+02    -0.8660E+02    -0.8667E+02    -0.8674E+02    -0.8680E+02    -0.8686E+02    -0.8691E+02    -0.8694E+02    -0.8696E+02    -0.8696E+02
    -0.8697E+02    -0.8697E+02    -0.8695E+02    -0.8692E+02    -0.8687E+02    -0.8682E+02    -0.8676E+02    -0.8669E+02    -0.8662E+02    -0.8655E+02    -0.8647E+02    -0.8639E+02    -0.8631E+02    -0.8623E+02    -0.8614E+02    -0.8606E+02    -0.8597E+02    -0.8589E+02    -0.8580E+02    -0.8571E+02    -0.8563E+02    -0.8554E+02    -0.8546E+02    -0.8537E+02    -0.8529E+02    -0.8520E+02    -0.8512E+02    -0.8504E+02    -0.8496E+02    -0.8488E+02    -0.8480E+02    -0.8473E+02    -0.8466E+02    -0.8459E+02    -0.8452E+02    -0.8446E+02    -0.8440E+02    -0.8434E+02    -0.8429E+02    -0.8424E+02    -0.8419E+02    -0.8415E+02    -0.8411E+02    -0.8408E+02    -0.8405E+02    -0.8403E+02    -0.8401E+02    -0.8399E+02    -0.8399E+02    -0.8398E+02    -0.8399E+02    -0.8399E+02    -0.8400E+02    -0.8402E+02    -0.8404E+02    -0.8407E+02    -0.8410E+02    -0.8414E+02    -0.8418E+02    -0.8422E+02    -0.8427E+02    -0.8433E+02    -0.8438E+02    -0.8444E+02    -0.8450E+02    -0.8457E+02    -0.8464E+02    -0.8471E+02    -0.8478E+02    -0.8486E+02    -0.8493E+02    -0.8501E+02    -0.8509E+02    -0.8517E+02    -0.8526E+02    -0.8534E+02    -0.8542E+02    -0.8551E+02    -0.8559E+02    -0.8568E+02    -0.8576E+02    -0.8584E+02    -0.8593E+02    -0.8601E+02    -0.8610E+02    -0.8618E+02    -0.8626E+02    -0.8634E+02    -0.8642E+02    -0.8650E+02    -0.8657E+02    -0.8664E+02    -0.8671E+02    -0.8678E+02    -0.8684E+02    -0.8689E+02    -0.8693E+02    -0.8696E+02    -0.8698E+02    -0.8698E+02
    -0.8699E+02    -0.8699E+02    -0.8698E+02    -0.8695E+02    -0.8690E+02    -0.8685E+02    -0.8680E+02    -0.8673E+02    -0.8667E+02    -0.8660E+02    -0.8653E+02    -0.8645E+02    -0.8638E+02    -0.8630E+02    -0.8623E+02    -0.8615E+02    -0.8607E+02    -0.8599E+02    -0.8591E+02    -0.8584E+02    -0.8576E+02    -0.8568E+02    -0.8560E+02    -0.8552E+02    -0.8545E+02    -0.8537E+02    -0.8530E+02    -0.8523E+02    -0.8515E+02    -0.8508E+02    -0.8502E+02    -0.8495E+02    -0.8489E+02    -0.8482E+02    -0.8476E+02    -0.8471E+02    -0.8465E+02    -0.8460E+02    -0.8456E+02    -0.8451E+02    -0.8447E+02    -0.8444E+02    -0.8440E+02    -0.8437E+02    -0.8435E+02    -0.8433E+02    -0.8431E+02    -0.8430E+02    -0.8429E+02    -0.8429E+02    -0.8429E+02    -0.8430E+02    -0.8431E+02    -0.8432E+02    -0.8434E+02    -0.8437E+02    -0.8440E+02    -0.8443E+02    -0.8446E+02    -0.8450E+02    -0.8454E+02    -0.8459E+02    -0.8464E+02    -0.8469E+02    -0.8475E+02    -0.8481E+02    -0.8487E+02    -0.8493E+02    -0.8499E+02    -0.8506E+02    -0.8513E+02    -0.8520E+02    -0.8527E+02    -0.8534E+02    -0.8542E+02    -0.8549E+02    -0.8557E+02    -0.8564E+02    -0.8572E+02    -0.8580E+02    -0.8588E+02    -0.8595E+02    -0.8603E+02    -0.8611E+02    -0.8618E+02    -0.8626E+02    -0.8633E+02    -0.8641E+02    -0.8648E+02    -0.8655E+02    -0.8662E+02    -0.8669E+02    -0.8675E+02    -0.8681E+02    -0.8687E+02    -0.8692E+02    -0.8696E+02    -0.8699E+02    -0.8700E+02    -0.8700E+02
    -0.8702E+02    -0.8702E+02    -0.8700E+02    -0.8697E+02    -0.8693E+02    -0.8689E+02    -0.8683E+02    -0.8678E+02    -0.8672E+02    -0.8665E+02    -0.8659E+02    -0.8652E+02    -0.8645E+02    -0.8638E+02    -0.8631E+02    -0.8624E+02    -0.8617E+02    -0.8610E+02    -0.8602E+02    -0.8595E+02    -0.8588E+02    -0.8581E+02    -0.8574E+02    -0.8567E+02    -0.8560E+02    -0.8553E+02    -0.8547E+02    -0.8540E+02    -0.8534E+02    -0.8527E+02    -0.8521E+02    -0.8515E+02    -0.8510E+02    -0.8504E+02    -0.8499E+02    -0.8494E+02    -0.8489E+02    -0.8485E+02    -0.8481E+02    -0.8477E+02    -0.8473E+02    -0.8470E+02    -0.8467E+02    -0.8465E+02    -0.8462E+02    -0.8461E+02    -0.8459E+02    -0.8458E+02    -0.8458E+02    -0.8457E+02    -0.8457E+02    -0.8458E+02    -0.8459E+02    -0.8460E+02    -0.8462E+02    -0.8464E+02    -0.8466E+02    -0.8469E+02    -0.8472E+02    -0.8476E+02    -0.8479E+02    -0.8484E+02    -0.8488E+02    -0.8493E+02    -0.8497E+02    -0.8503E+02    -0.8508E+02    -0.8513E+02    -0.8519E+02    -0.8525E+02    -0.8531E+02    -0.8538E+02    -0.8544E+02    -0.8551E+02    -0.8557E+02    -0.8564E+02    -0.8571E+02    -0.8578E+02    -0.8585E+02    -0.8592E+02    -0.8599E+02    -0.8606E+02    -0.8613E+02    -0.8620E+02    -0.8627E+02    -0.8634E+02    -0.8641E+02    -0.8647E+02    -0.8654E+02    -0.8661E+02    -0.8667E+02    -0.8673E+02    -0.8679E+02    -0.8685E+02    -0.8690E+02    -0.8694E+02    -0.8698E+02    -0.8701E+02    -0.8703E+02    -0.8703E+02
    -0.8704E+02    -0.8704E+02    -0.8703E+02    -0.8700E+02    -0.8696E+02    -0.8692E+02    -0.8687E+02    -0.8682E+02    -0.8676E+02    -0.8670E+02    -0.8664E+02    -0.8658E+02    -0.8652E+02    -0.8645E+02    -0.8639E+02    -0.8632E+02    -0.8626E+02    -0.8619E+02    -0.8613E+02    -0.8606E+02    -0.8600E+02    -0.8594E+02    -0.8587E+02    -0.8581E+02    -0.8575E+02    -0.8569E+02    -0.8563E+02    -0.8557E+02    -0.8551E+02    -0.8545E+02    -0.8540E+02    -0.8535E+02    -0.8530E+02    -0.8525E+02    -0.8520E+02    -0.8516E+02    -0.8511E+02    -0.8507E+02    -0.8504E+02    -0.8500E+02    -0.8497E+02    -0.8494E+02    -0.8492E+02    -0.8490E+02    -0.8488E+02    -0.8486E+02    -0.8485E+02    -0.8484E+02    -0.8484E+02    -0.8483E+02    -0.8483E+02    -0.8484E+02    -0.8485E+02    -0.8486E+02    -0.8487E+02    -0.8489E+02    -0.8491E+02    -0.8494E+02    -0.8496E+02    -0.8499E+02    -0.8503E+02    -0.8506E+02    -0.8510E+02    -0.8514E+02    -0.8519E+02    -0.8523E+02    -0.8528E+02    -0.8533E+02    -0.8538E+02    -0.8543E+02    -0.8549E+02    -0.8554E+02    -0.8560E+02    -0.8566E+02    -0.8572E+02    -0.8578E+02    -0.8584E+02    -0.8590E+02    -0.8597E+02    -0.8603E+02    -0.8609E+02    -0.8616E+02    -0.8622E+02    -0.8629E+02    -0.8635E+02    -0.8641E+02    -0.8648E+02    -0.8654E+02    -0.8660E+02    -0.8666E+02    -0.8672E+02    -0.8678E+02    -0.8683E+02    -0.8688E+02    -0.8693E+02    -0.8697E+02    -0.8701E+02    -0.8703E+02    -0.8705E+02    -0.8705E+02
    -0.8706E+02    -0.8706E+02    -0.8705E+02    -0.8703E+02    -0.8699E+02    -0.8695E+02    -0.8691E+02    -0.8686E+02    -0.8681E+02    -0.8675E+02    -0.8670E+02    -0.8664E+02    -0.8658E+02    -0.8653E+02    -0.8647E+02    -0.8641E+02    -0.8635E+02    -0.8629E+02    -0.8623E+02    -0.8617E+02    -0.8611E+02    -0.8605E+02    -0.8600E+02    -0.8594E+02    -0.8589E+02    -0.8583E+02    -0.8578E+02    -0.8572E+02    -0.8567E+02    -0.8562E+02    -0.8557E+02    -0.8553E+02    -0.8548E+02    -0.8544E+02    -0.8540E+02    -0.8536E+02    -0.8532E+02    -0.8529E+02    -0.8525E+02    -0.8522E+02    -0.8520E+02    -0.8517E+02    -0.8515E+02    -0.8513E+02    -0.8511E+02    -0.8510E+02    -0.8509E+02    -0.8508E+02    -0.8507E+02    -0.8507E+02    -0.8507E+02    -0.8508E+02    -0.8508E+02    -0.8509E+02    -0.8511E+02    -0.8512E+02    -0.8514E+02    -0.8516E+02    -0.8519E+02    -0.8521E+02    -0.8524E+02    -0.8527E+02    -0.8531E+02    -0.8534E+02    -0.8538E+02    -0.8542E+02    -0.8547E+02    -0.8551E+02    -0.8556E+02    -0.8560E+02    -0.8565E+02    -0.8570E+02    -0.8575E+02    -0.8581E+02    -0.8586E+02    -0.8591E+02    -0.8597E+02    -0.8603E+02    -0.8608E+02    -0.8614E+02    -0.8620E+02    -0.8625E+02    -0.8631E+02    -0.8637E+02    -0.8643E+02    -0.8649E+02    -0.8655E+02    -0.8660E+02    -0.8666E+02    -0.8671E+02    -0.8677E+02    -0.8682E+02    -0.8687E+02    -0.8692E+02    -0.8696E+02    -0.8700E+02    -0.8703E+02    -0.8706E+02    -0.8707E+02    -0.8707E+02
    -0.8709E+02    -0.8709E+02    -0.8707E+02    -0.8705E+02    -0.8702E+02    -0.8698E+02    -0.8694E+02    -0.8690E+02    -0.8685E+02    -0.8680E+02    -0.8675E+02    -0.8670E+02    -0.8665E+02    -0.8659E+02    -0.8654E+02    -0.8649E+02    -0.8643E+02    -0.8638E+02    -0.8633E+02    -0.8627E+02    -0.8622E+02    -0.8617E+02    -0.8612E+02    -0.8607E+02    -0.8602E+02    -0.8597E+02    -0.8592E+02    -0.8587E+02    -0.8583E+02    -0.8578E+02    -0.8574E+02    -0.8570E+02    -0.8566E+02    -0.8562E+02    -0.8558E+02    -0.8555E+02    -0.8551E+02    -0.8548E+02    -0.8545E+02    -0.8543E+02    -0.8540E+02    -0.8538E+02    -0.8536E+02    -0.8535E+02    -0.8533E+02    -0.8532E+02    -0.8531E+02    -0.8530E+02    -0.8530E+02    -0.8530E+02    -0.8530E+02    -0.8530E+02    -0.8531E+02    -0.8531E+02    -0.8533E+02    -0.8534E+02    -0.8536E+02    -0.8537E+02    -0.8540E+02    -0.8542E+02    -0.8545E+02    -0.8547E+02    -0.8550E+02    -0.8553E+02    -0.8557E+02    -0.8560E+02    -0.8564E+02    -0.8568E+02    -0.8572E+02    -0.8576E+02    -0.8581E+02    -0.8585E+02    -0.8590E+02    -0.8594E+02    -0.8599E+02    -0.8604E+02    -0.8609E+02    -0.8614E+02    -0.8619E+02    -0.8624E+02    -0.8630E+02    -0.8635E+02    -0.8640E+02    -0.8645E+02    -0.8651E+02    -0.8656E+02    -0.8661E+02    -0.8666E+02    -0.8672E+02    -0.8677E+02    -0.8682E+02    -0.8686E+02    -0.8691E+02    -0.8695E+02    -0.8699E+02    -0.8703E+02    -0.8706E+02    -0.8708E+02    -0.8709E+02    -0.8709E+02
    -0.8711E+02    -0.8711E+02    -0.8710E+02    -0.8708E+02    -0.8705E+02    -0.8701E+02    -0.8698E+02    -0.8694E+02    -0.8689E+02    -0.8685E+02    -0.8680E+02    -0.8676E+02    -0.8671E+02    -0.8666E+02    -0.8661E+02    -0.8656E+02    -0.8652E+02    -0.8647E+02    -0.8642E+02    -0.8637E+02    -0.8633E+02    -0.8628E+02    -0.8623E+02    -0.8619E+02    -0.8614E+02    -0.8610E+02    -0.8606E+02    -0.8601E+02    -0.8597E+02    -0.8593E+02    -0.8589E+02    -0.8586E+02    -0.8582E+02    -0.8579E+02    -0.8576E+02    -0.8573E+02    -0.8570E+02    -0.8567E+02    -0.8564E+02    -0.8562E+02    -0.8560E+02    -0.8558E+02    -0.8556E+02    -0.8555E+02    -0.8553E+02    -0.8552E+02    -0.8551E+02    -0.8551E+02    -0.8550E+02    -0.8550E+02    -0.8550E+02    -0.8551E+02    -0.8551E+02    -0.8552E+02    -0.8553E+02    -0.8554E+02    -0.8556E+02    -0.8557E+02    -0.8559E+02    -0.8561E+02    -0.8563E+02    -0.8566E+02    -0.8569E+02    -0.8571E+02    -0.8574E+02    -0.8577E+02    -0.8581E+02    -0.8584E+02    -0.8588E+02    -0.8592E+02    -0.8595E+02    -0.8599E+02    -0.8603E+02    -0.8608E+02    -0.8612E+02    -0.8616E+02    -0.8621E+02    -0.8625E+02    -0.8630E+02    -0.8634E+02    -0.8639E+02    -0.8644E+02    -0.8649E+02    -0.8653E+02    -0.8658E+02    -0.8663E+02    -0.8668E+02    -0.8672E+02    -0.8677E+02    -0.8682E+02    -0.8686E+02    -0.8690E+02    -0.8695E+02    -0.8699E+02    -0.8702E+02    -0.8705E+02    -0.8708E+02    -0.8710E+02    -0.8711E+02    -0.8711E+02
    -0.8713E+02    -0.8713E+02    -0.8712E+02    -0.8710E+02    -0.8707E+02    -0.8704E+02    -0.8701E+02    -0.8697E+02    -0.8694E+02    -0.8690E+02    -0.8685E+02    -0.8681E+02    -0.8677E+02    -0.8673E+02    -0.8668E+02    -0.8664E+02    -0.8660E+02    -0.8655E+02    -0.8651E+02    -0.8647E+02    -0.8642E+02    -0.8638E+02    -0.8634E+02    -0.8630E+02    -0.8626E+02    -0.8622E+02    -0.8618E+02    -0.8615E+02    -0.8611E+02    -0.8608E+02    -0.8604E+02    -0.8601E+02    -0.8598E+02    -0.8595E+02    -0.8592E+02    -0.8589E+02    -0.8587E+02    -0.8584E+02    -0.8582E+02    -0.8580E+02    -0.8578E+02    -0.8576E+02    -0.8575E+02    -0.8574E+02    -0.8572E+02    -0.8572E+02    -0.8571E+02    -0.8570E+02    -0.8570E+02    -0.8570E+02    -0.8570E+02    -0.8570E+02    -0.8571E+02    -0.8571E+02    -0.8572E+02    -0.8573E+02    -0.8574E+02    -0.8576E+02    -0.8577E+02    -0.8579E+02    -0.8581E+02    -0.8583E+02    -0.8586E+02    -0.8588E+02    -0.8591E+02    -0.8594E+02    -0.8596E+02    -0.8600E+02    -0.8603E+02    -0.8606E+02    -0.8609E+02    -0.8613E+02    -0.8617E+02    -0.8620E+02    -0.8624E+02    -0.8628E+02    -0.8632E+02    -0.8636E+02    -0.8640E+02    -0.8644E+02    -0.8648E+02    -0.8653E+02    -0.8657E+02    -0.8661E+02    -0.8665E+02    -0.8670E+02    -0.8674E+02    -0.8678E+02    -0.8682E+02    -0.8687E+02    -0.8691E+02    -0.8695E+02    -0.8698E+02    -0.8702E+02    -0.8705E+02    -0.8708E+02    -0.8710E+02    -0.8712E+02    -0.8713E+02    -0.8713E+02
    -0.8715E+02    -0.8715E+02    -0.8714E+02    -0.8712E+02    -0.8710E+02    -0.8707E+02    -0.8704E+02    -0.8701E+02    -0.8698E+02    -0.8694E+02    -0.8690E+02    -0.8687E+02    -0.8683E+02    -0.8679E+02    -0.8675E+02    -0.8671E+02    -0.8667E+02    -0.8663E+02    -0.8660E+02    -0.8656E+02    -0.8652E+02    -0.8648E+02    -0.8645E+02    -0.8641E+02    -0.8638E+02    -0.8634E+02    -0.8631E+02    -0.8628E+02    -0.8624E+02    -0.8621E+02    -0.8618E+02    -0.8615E+02    -0.8613E+02    -0.8610E+02    -0.8607E+02    -0.8605E+02    -0.8603E+02    -0.8601E+02    -0.8599E+02    -0.8597E+02    -0.8595E+02    -0.8594E+02    -0.8593E+02    -0.8591E+02    -0.8590E+02    -0.8590E+02    -0.8589E+02    -0.8588E+02    -0.8588E+02    -0.8588E+02    -0.8588E+02    -0.8588E+02    -0.8589E+02    -0.8589E+02    -0.8590E+02    -0.8591E+02    -0.8592E+02    -0.8593E+02    -0.8595E+02    -0.8596E+02    -0.8598E+02    -0.8600E+02    -0.8602E+02    -0.8604E+02    -0.8606E+02    -0.8609E+02    -0.8611E+02    -0.8614E+02    -0.8617E+02    -0.8620E+02    -0.8623E+02    -0.8626E+02    -0.8629E+02    -0.8632E+02    -0.8636E+02    -0.8639E+02    -0.8643E+02    -0.8646E+02    -0.8650E+02    -0.8653E+02    -0.8657E+02    -0.8661E+02    -0.8665E+02    -0.8669E+02    -0.8672E+02    -0.8676E+02    -0.8680E+02    -0.8684E+02    -0.8688E+02    -0.8691E+02    -0.8695E+02    -0.8698E+02    -0.8702E+02    -0.8705E+02    -0.8708E+02    -0.8711E+02    -0.8713E+02    -0.8714E+02    -0.8715E+02    -0.8715E+02
    -0.8717E+02    -0.8717E+02    -0.8716E+02    -0.8715E+02    -0.8713E+02    -0.8710E+02    -0.8708E+02    -0.8705E+02    -0.8702E+02    -0.8698E+02    -0.8695E+02    -0.8692E+02    -0.8688E+02    -0.8685E+02    -0.8682E+02    -0.8678E+02    -0.8675E+02    -0.8671E+02    -0.8668E+02    -0.8665E+02    -0.8661E+02    -0.8658E+02    -0.8655E+02    -0.8652E+02    -0.8649E+02    -0.8646E+02    -0.8643E+02    -0.8640E+02    -0.8637E+02    -0.8634E+02    -0.8632E+02    -0.8629E+02    -0.8627E+02    -0.8624E+02    -0.8622E+02    -0.8620E+02    -0.8618E+02    -0.8616E+02    -0.8615E+02    -0.8613E+02    -0.8612E+02    -0.8610E+02    -0.8609E+02    -0.8608E+02    -0.8607E+02    -0.8607E+02    -0.8606E+02    -0.8606E+02    -0.8605E+02    -0.8605E+02    -0.8605E+02    -0.8606E+02    -0.8606E+02    -0.8606E+02    -0.8607E+02    -0.8608E+02    -0.8609E+02    -0.8610E+02    -0.8611E+02    -0.8612E+02    -0.8614E+02    -0.8616E+02    -0.8617E+02    -0.8619E+02    -0.8621E+02    -0.8623E+02    -0.8626E+02    -0.8628E+02    -0.8630E+02    -0.8633E+02    -0.8636E+02    -0.8638E+02    -0.8641E+02    -0.8644E+02    -0.8647E+02    -0.8650E+02    -0.8653E+02    -0.8656E+02    -0.8659E+02    -0.8662E+02    -0.8666E+02    -0.8669E+02    -0.8672E+02    -0.8676E+02    -0.8679E+02    -0.8682E+02    -0.8686E+02    -0.8689E+02    -0.8693E+02    -0.8696E+02    -0.8699E+02    -0.8702E+02    -0.8705E+02    -0.8708E+02    -0.8711E+02    -0.8713E+02    -0.8715E+02    -0.8716E+02    -0.8717E+02    -0.8717E+02
    -0.8719E+02    -0.8719E+02    -0.8718E+02    -0.8717E+02    -0.8715E+02    -0.8713E+02    -0.8711E+02    -0.8708E+02    -0.8705E+02    -0.8703E+02    -0.8700E+02    -0.8697E+02    -0.8694E+02    -0.8691E+02    -0.8688E+02    -0.8685E+02    -0.8682E+02    -0.8679E+02    -0.8676E+02    -0.8673E+02    -0.8670E+02    -0.8667E+02    -0.8664E+02    -0.8662E+02    -0.8659E+02    -0.8656E+02    -0.8654E+02    -0.8651E+02    -0.8649E+02    -0.8647E+02    -0.8644E+02    -0.8642E+02    -0.8640E+02    -0.8638E+02    -0.8636E+02    -0.8634E+02    -0.8633E+02    -0.8631E+02    -0.8630E+02    -0.8628E+02    -0.8627E+02    -0.8626E+02    -0.8625E+02    -0.8624E+02    -0.8623E+02    -0.8623E+02    -0.8622E+02    -0.8622E+02    -0.8622E+02    -0.8622E+02    -0.8622E+02    -0.8622E+02    -0.8622E+02    -0.8623E+02    -0.8623E+02    -0.8624E+02    -0.8625E+02    -0.8626E+02    -0.8627E+02    -0.8628E+02    -0.8629E+02    -0.8631E+02    -0.8632E+02    -0.8634E+02    -0.8635E+02    -0.8637E+02    -0.8639E+02    -0.8641E+02    -0.8643E+02    -0.8645E+02    -0.8648E+02    -0.8650E+02    -0.8652E+02    -0.8655E+02    -0.8658E+02    -0.8660E+02    -0.8663E+02    -0.8666E+02    -0.8668E+02    -0.8671E+02    -0.8674E+02    -0.8677E+02    -0.8680E+02    -0.8683E+02    -0.8686E+02    -0.8689E+02    -0.8692E+02    -0.8695E+02    -0.8697E+02    -0.8700E+02    -0.8703E+02    -0.8706E+02    -0.8709E+02    -0.8711E+02    -0.8713E+02    -0.8715E+02    -0.8717E+02    -0.8718E+02    -0.8719E+02    -0.8719E+02
    -0.8721E+02    -0.8721E+02    -0.8720E+02    -0.8719E+02    -0.8717E+02    -0.8716E+02    -0.8714E+02    -0.8711E+02    -0.8709E+02    -0.8707E+02    -0.8704E+02    -0.8702E+02    -0.8699E+02    -0.8696E+02    -0.8694E+02    -0.8691E+02    -0.8689E+02    -0.8686E+02    -0.8684E+02    -0.8681E+02    -0.8679E+02    -0.8676E+02    -0.8674E+02    -0.8671E+02    -0.8669E+02    -0.8667E+02    -0.8665E+02    -0.8663E+02    -0.8660E+02    -0.8658E+02    -0.8657E+02    -0.8655E+02    -0.8653E+02    -0.8651E+02    -0.8650E+02    -0.8648E+02    -0.8647E+02    -0.8645E+02    -0.8644E+02    -0.8643E+02    -0.8642E+02    -0.8641E+02    -0.8640E+02    -0.8639E+02    -0.8639E+02    -0.8638E+02    -0.8638E+02    -0.8637E+02    -0.8637E+02    -0.8637E+02    -0.8637E+02    -0.8637E+02    -0.8638E+02    -0.8638E+02    -0.8638E+02    -0.8639E+02    -0.8640E+02    -0.8641E+02    -0.8641E+02    -0.8642E+02    -0.8644E+02    -0.8645E+02    -0.8646E+02    -0.8647E+02    -0.8649E+02    -0.8650E+02    -0.8652E+02    -0.8654E+02    -0.8656E+02    -0.8657E+02    -0.8659E+02    -0.8661E+02    -0.8663E+02    -0.8666E+02    -0.8668E+02    -0.8670E+02    -0.8672E+02    -0.8675E+02    -0.8677E+02    -0.8679E+02    -0.8682E+02    -0.8684E+02    -0.8687E+02    -0.8689E+02    -0.8692E+02    -0.8695E+02    -0.8697E+02    -0.8700E+02    -0.8702E+02    -0.8705E+02    -0.8707E+02    -0.8710E+02    -0.8712E+02    -0.8714E+02    -0.8716E+02    -0.8718E+02    -0.8719E+02    -0.8720E+02    -0.8721E+02    -0.8721E+02
    -0.8723E+02    -0.8723E+02    -0.8722E+02    -0.8721E+02    -0.8720E+02    -0.8718E+02    -0.8716E+02    -0.8715E+02    -0.8713E+02    -0.8711E+02    -0.8708E+02    -0.8706E+02    -0.8704E+02    -0.8702E+02    -0.8700E+02    -0.8698E+02    -0.8695E+02    -0.8693E+02    -0.8691E+02    -0.8689E+02    -0.8687E+02    -0.8685E+02    -0.8683E+02    -0.8681E+02    -0.8679E+02    -0.8677E+02    -0.8675E+02    -0.8673E+02    -0.8672E+02    -0.8670E+02    -0.8668E+02    -0.8667E+02    -0.8665E+02    -0.8664E+02    -0.8662E+02    -0.8661E+02    -0.8660E+02    -0.8659E+02    -0.8658E+02    -0.8657E+02    -0.8656E+02    -0.8655E+02    -0.8654E+02    -0.8654E+02    -0.8653E+02    -0.8653E+02    -0.8653E+02    -0.8652E+02    -0.8652E+02    -0.8652E+02    -0.8652E+02    -0.8652E+02    -0.8652E+02    -0.8653E+02    -0.8653E+02    -0.8654E+02    -0.8654E+02    -0.8655E+02    -0.8656E+02    -0.8656E+02    -0.8657E+02    -0.8658E+02    -0.8659E+02    -0.8661E+02    -0.8662E+02    -0.8663E+02    -0.8664E+02    -0.8666E+02    -0.8667E+02    -0.8669E+02    -0.8671E+02    -0.8672E+02    -0.8674E+02    -0.8676E+02    -0.8678E+02    -0.8680E+02    -0.8682E+02    -0.8683E+02    -0.8685E+02    -0.8688E+02    -0.8690E+02    -0.8692E+02    -0.8694E+02    -0.8696E+02    -0.8698E+02    -0.8700E+02    -0.8702E+02    -0.8705E+02    -0.8707E+02    -0.8709E+02    -0.8711E+02    -0.8713E+02    -0.8715E+02    -0.8717E+02    -0.8718E+02    -0.8720E+02    -0.8721E+02    -0.8722E+02    -0.8723E+02    -0.8723E+02
    -0.8724E+02    -0.8724E+02    -0.8724E+02    -0.8723E+02    -0.8722E+02    -0.8721E+02    -0.8719E+02    -0.8718E+02    -0.8716E+02    -0.8714E+02    -0.8713E+02    -0.8711E+02    -0.8709E+02    -0.8707E+02    -0.8705E+02    -0.8704E+02    -0.8702E+02    -0.8700E+02    -0.8698E+02    -0.8696E+02    -0.8695E+02    -0.8693E+02    -0.8691E+02    -0.8690E+02    -0.8688E+02    -0.8687E+02    -0.8685E+02    -0.8684E+02    -0.8682E+02    -0.8681E+02    -0.8679E+02    -0.8678E+02    -0.8677E+02    -0.8676E+02    -0.8675E+02    -0.8674E+02    -0.8673E+02    -0.8672E+02    -0.8671E+02    -0.8670E+02    -0.8669E+02    -0.8669E+02    -0.8668E+02    -0.8668E+02    -0.8667E+02    -0.8667E+02    -0.8667E+02    -0.8666E+02    -0.8666E+02    -0.8666E+02    -0.8666E+02    -0.8666E+02    -0.8666E+02    -0.8667E+02    -0.8667E+02    -0.8667E+02    -0.8668E+02    -0.8668E+02    -0.8669E+02    -0.8670E+02    -0.8670E+02    -0.8671E+02    -0.8672E+02    -0.8673E+02    -0.8674E+02    -0.8675E+02    -0.8676E+02    -0.8677E+02    -0.8679E+02    -0.8680E+02    -0.8681E+02    -0.8683E+02    -0.8684E+02    -0.8686E+02    -0.8687E+02    -0.8689E+02    -0.8690E+02    -0.8692E+02    -0.8694E+02    -0.8695E+02    -0.8697E+02    -0.8699E+02    -0.8701E+02    -0.8702E+02    -0.8704E+02    -0.8706E+02    -0.8708E+02    -0.8709E+02    -0.8711E+02    -0.8713E+02    -0.8715E+02    -0.8716E+02    -0.8718E+02    -0.8719E+02    -0.8721E+02    -0.8722E+02    -0.8723E+02    -0.8724E+02    -0.8724E+02    -0.8724E+02
    -0.8726E+02    -0.8726E+02    -0.8726E+02    -0.8725E+02    -0.8724E+02    -0.8723E+02    -0.8722E+02    -0.8721E+02    -0.8719E+02    -0.8718E+02    -0.8717E+02    -0.8715E+02    -0.8714E+02    -0.8712E+02    -0.8711E+02    -0.8709E+02    -0.8708E+02    -0.8706E+02    -0.8705E+02    -0.8704E+02    -0.8702E+02    -0.8701E+02    -0.8700E+02    -0.8698E+02    -0.8697E+02    -0.8696E+02    -0.8694E+02    -0.8693E+02    -0.8692E+02    -0.8691E+02    -0.8690E+02    -0.8689E+02    -0.8688E+02    -0.8687E+02    -0.8686E+02    -0.8685E+02    -0.8685E+02    -0.8684E+02    -0.8683E+02    -0.8683E+02    -0.8682E+02    -0.8681E+02    -0.8681E+02    -0.8681E+02    -0.8680E+02    -0.8680E+02    -0.8680E+02    -0.8680E+02    -0.8679E+02    -0.8679E+02    -0.8679E+02    -0.8680E+02    -0.8680E+02    -0.8680E+02    -0.8680E+02    -0.8680E+02    -0.8681E+02    -0.8681E+02    -0.8682E+02    -0.8682E+02    -0.8683E+02    -0.8684E+02    -0.8684E+02    -0.8685E+02    -0.8686E+02    -0.8687E+02    -0.8688E+02    -0.8688E+02    -0.8689E+02    -0.8690E+02    -0.8692E+02    -0.8693E+02    -0.8694E+02    -0.8695E+02    -0.8696E+02    -0.8697E+02    -0.8699E+02    -0.8700E+02    -0.8701E+02    -0.8703E+02    -0.8704E+02    -0.8705E+02    -0.8707E+02    -0.8708E+02    -0.8710E+02    -0.8711E+02    -0.8713E+02    -0.8714E+02    -0.8715E+02    -0.8717E+02    -0.8718E+02    -0.8720E+02    -0.8721E+02    -0.8722E+02    -0.8723E+02    -0.8724E+02    -0.8725E+02    -0.8726E+02    -0.8726E+02    -0.8726E+02
    -0.8727E+02    -0.8727E+02    -0.8727E+02    -0.8727E+02    -0.8726E+02    -0.8725E+02    -0.8724E+02    -0.8723E+02    -0.8722E+02    -0.8721E+02    -0.8720E+02    -0.8719E+02    -0.8718E+02    -0.8717E+02    -0.8716E+02    -0.8715E+02    -0.8714E+02    -0.8712E+02    -0.8711E+02    -0.8710E+02    -0.8709E+02    -0.8708E+02    -0.8707E+02    -0.8706E+02    -0.8705E+02    -0.8704E+02    -0.8703E+02    -0.8702E+02    -0.8701E+02    -0.8701E+02    -0.8700E+02    -0.8699E+02    -0.8698E+02    -0.8698E+02    -0.8697E+02    -0.8696E+02    -0.8696E+02    -0.8695E+02    -0.8694E+02    -0.8694E+02    -0.8694E+02    -0.8693E+02    -0.8693E+02    -0.8693E+02    -0.8692E+02    -0.8692E+02    -0.8692E+02    -0.8692E+02    -0.8692E+02    -0.8692E+02    -0.8692E+02    -0.8692E+02    -0.8692E+02    -0.8692E+02    -0.8692E+02    -0.8692E+02    -0.8693E+02    -0.8693E+02    -0.8693E+02    -0.8694E+02    -0.8694E+02    -0.8695E+02    -0.8695E+02    -0.8696E+02    -0.8696E+02    -0.8697E+02    -0.8698E+02    -0.8699E+02    -0.8699E+02    -0.8700E+02    -0.8701E+02    -0.8702E+02    -0.8703E+02    -0.8704E+02    -0.8705E+02    -0.8705E+02    -0.8706E+02    -0.8707E+02    -0.8708E+02    -0.8710E+02    -0.8711E+02    -0.8712E+02    -0.8713E+02    -0.8714E+02    -0.8715E+02    -0.8716E+02    -0.8717E+02    -0.8718E+02    -0.8719E+02    -0.8720E+02    -0.8721E+02    -0.8723E+02    -0.8724E+02    -0.8724E+02    -0.8725E+02    -0.8726E+02    -0.8727E+02    -0.8727E+02    -0.8728E+02    -0.8728E+02
    -0.8729E+02    -0.8729E+02    -0.8728E+02    -0.8728E+02    -0.8728E+02    -0.8727E+02    -0.8726E+02    -0.8726E+02    -0.8725E+02    -0.8724E+02    -0.8723E+02    -0.8723E+02    -0.8722E+02    -0.8721E+02    -0.8720E+02    -0.8719E+02    -0.8718E+02    -0.8718E+02    -0.8717E+02    -0.8716E+02    -0.8715E+02    -0.8714E+02    -0.8714E+02    -0.8713E+02    -0.8712E+02    -0.8711E+02    -0.8711E+02    -0.8710E+02    -0.8709E+02    -0.8709E+02    -0.8708E+02    -0.8707E+02    -0.8707E+02    -0.8706E+02    -0.8706E+02    -0.8705E+02    -0.8705E+02    -0.8705E+02    -0.8704E+02    -0.8704E+02    -0.8703E+02    -0.8703E+02    -0.8703E+02    -0.8703E+02    -0.8702E+02    -0.8702E+02    -0.8702E+02    -0.8702E+02    -0.8702E+02    -0.8702E+02    -0.8702E+02    -0.8702E+02    -0.8702E+02    -0.8702E+02    -0.8702E+02    -0.8703E+02    -0.8703E+02    -0.8703E+02    -0.8703E+02    -0.8704E+02    -0.8704E+02    -0.8704E+02    -0.8705E+02    -0.8705E+02    -0.8706E+02    -0.8706E+02    -0.8707E+02    -0.8707E+02    -0.8708E+02    -0.8708E+02    -0.8709E+02    -0.8710E+02    -0.8710E+02    -0.8711E+02    -0.8712E+02    -0.8712E+02    -0.8713E+02    -0.8714E+02    -0.8715E+02    -0.8715E+02    -0.8716E+02    -0.8717E+02    -0.8718E+02    -0.8719E+02    -0.8719E+02    -0.8720E+02    -0.8721E+02    -0.8722E+02    -0.8723E+02    -0.8724E+02    -0.8724E+02    -0.8725E+02    -0.8726E+02    -0.8726E+02    -0.8727E+02    -0.8728E+02    -0.8728E+02    -0.8729E+02    -0.8729E+02    -0.8729E+02
    -0.8729E+02    -0.8729E+02    -0.8729E+02    -0.8729E+02    -0.8729E+02    -0.8728E+02    -0.8728E+02    -0.8727E+02    -0.8727E+02    -0.8726E+02    -0.8725E+02    -0.8725E+02    -0.8724E+02    -0.8724E+02    -0.8723E+02    -0.8722E+02    -0.8722E+02    -0.8721E+02    -0.8720E+02    -0.8720E+02    -0.8719E+02    -0.8719E+02    -0.8718E+02    -0.8717E+02    -0.8717E+02    -0.8716E+02    -0.8716E+02    -0.8715E+02    -0.8715E+02    -0.8714E+02    -0.8714E+02    -0.8713E+02    -0.8713E+02    -0.8712E+02    -0.8712E+02    -0.8712E+02    -0.8711E+02    -0.8711E+02    -0.8711E+02    -0.8710E+02    -0.8710E+02    -0.8710E+02    -0.8710E+02    -0.8709E+02    -0.8709E+02    -0.8709E+02    -0.8709E+02    -0.8709E+02    -0.8709E+02    -0.8709E+02    -0.8709E+02    -0.8709E+02    -0.8709E+02    -0.8709E+02    -0.8709E+02    -0.8709E+02    -0.8710E+02    -0.8710E+02    -0.8710E+02    -0.8710E+02    -0.8710E+02    -0.8711E+02    -0.8711E+02    -0.8711E+02    -0.8712E+02    -0.8712E+02    -0.8713E+02    -0.8713E+02    -0.8713E+02    -0.8714E+02    -0.8714E+02    -0.8715E+02    -0.8715E+02    -0.8716E+02    -0.8716E+02    -0.8717E+02    -0.8718E+02    -0.8718E+02    -0.8719E+02    -0.8719E+02    -0.8720E+02    -0.8721E+02    -0.8721E+02    -0.8722E+02    -0.8722E+02    -0.8723E+02    -0.8724E+02    -0.8724E+02    -0.8725E+02    -0.8726E+02    -0.8726E+02    -0.8727E+02    -0.8727E+02    -0.8728E+02    -0.8728E+02    -0.8729E+02    -0.8729E+02    -0.8729E+02    -0.8729E+02    -0.8729E+02
    -0.8729E+02    -0.8729E+02    -0.8729E+02    -0.8729E+02    -0.8729E+02    -0.8728E+02    -0.8728E+02    -0.8727E+02    -0.8727E+02    -0.8726E+02    -0.8725E+02    -0.8725E+02    -0.8724E+02    -0.8724E+02    -0.8723E+02    -0.8722E+02    -0.8722E+02    -0.8721E+02    -0.8720E+02    -0.8720E+02    -0.8719E+02    -0.8719E+02    -0.8718E+02    -0.8717E+02    -0.8717E+02    -0.8716E+02    -0.8716E+02    -0.8715E+02    -0.8715E+02    -0.8714E+02    -0.8714E+02    -0.8713E+02    -0.8713E+02    -0.8712E+02    -0.8712E+02    -0.8712E+02    -0.8711E+02    -0.8711E+02    -0.8711E+02    -0.8710E+02    -0.8710E+02    -0.8710E+02    -0.8710E+02    -0.8709E+02    -0.8709E+02    -0.8709E+02    -0.8709E+02    -0.8709E+02    -0.8709E+02    -0.8709E+02    -0.8709E+02    -0.8709E+02    -0.8709E+02    -0.8709E+02    -0.8709E+02    -0.8709E+02    -0.8710E+02    -0.8710E+02    -0.8710E+02    -0.8710E+02    -0.8710E+02    -0.8711E+02    -0.8711E+02    -0.8711E+02    -0.8712E+02    -0.8712E+02    -0.8713E+02    -0.8713E+02    -0.8713E+02    -0.8714E+02    -0.8714E+02    -0.8715E+02    -0.8715E+02    -0.8716E+02    -0.8716E+02    -0.8717E+02    -0.8718E+02    -0.8718E+02    -0.8719E+02    -0.8719E+02    -0.8720E+02    -0.8721E+02    -0.8721E+02    -0.8722E+02    -0.8722E+02    -0.8723E+02    -0.8724E+02    -0.8724E+02    -0.8725E+02    -0.8726E+02    -0.8726E+02    -0.8727E+02    -0.8727E+02    -0.8728E+02    -0.8728E+02    -0.8729E+02    -0.8729E+02    -0.8729E+02    -0.8729E+02    -0.8729E+02
