# Supplementary material for: Electrical Pacing of Cardiac Tissue Including Potassium Inward Rectification
Source: PLoS One. 2015 Jun 9;10(6):e0127837. doi: 10.1371/journal.pone.0127837 (PMC4461281; doi:10.1371/journal.pone.0127837)
Supplement: S1 Data — (ZIP) [file pone.0127837.s001.zip › All-Data/Fig4-Data/BDT281/Vm105.txt]

    -0.8733E+02    -0.8729E+02    -0.8729E+02    -0.8729E+02    -0.8728E+02    -0.8728E+02    -0.8727E+02    -0.8727E+02    -0.8726E+02    -0.8726E+02    -0.8725E+02    -0.8724E+02    -0.8724E+02    -0.8723E+02    -0.8722E+02    -0.8722E+02    -0.8721E+02    -0.8720E+02    -0.8719E+02    -0.8719E+02    -0.8718E+02    -0.8717E+02    -0.8717E+02    -0.8716E+02    -0.8716E+02    -0.8715E+02    -0.8714E+02    -0.8714E+02    -0.8713E+02    -0.8713E+02    -0.8712E+02    -0.8712E+02    -0.8711E+02    -0.8711E+02    -0.8710E+02    -0.8710E+02    -0.8710E+02    -0.8709E+02    -0.8709E+02    -0.8709E+02    -0.8708E+02    -0.8708E+02    -0.8708E+02    -0.8708E+02    -0.8708E+02    -0.8707E+02    -0.8707E+02    -0.8707E+02    -0.8707E+02    -0.8707E+02    -0.8707E+02    -0.8707E+02    -0.8707E+02    -0.8707E+02    -0.8708E+02    -0.8708E+02    -0.8708E+02    -0.8708E+02    -0.8708E+02    -0.8709E+02    -0.8709E+02    -0.8709E+02    -0.8710E+02    -0.8710E+02    -0.8710E+02    -0.8711E+02    -0.8711E+02    -0.8712E+02    -0.8712E+02    -0.8713E+02    -0.8713E+02    -0.8714E+02    -0.8714E+02    -0.8715E+02    -0.8715E+02    -0.8716E+02    -0.8716E+02    -0.8717E+02    -0.8718E+02    -0.8718E+02    -0.8719E+02    -0.8720E+02    -0.8720E+02    -0.8721E+02    -0.8722E+02    -0.8722E+02    -0.8723E+02    -0.8724E+02    -0.8724E+02    -0.8725E+02    -0.8726E+02    -0.8726E+02    -0.8727E+02    -0.8727E+02    -0.8728E+02    -0.8728E+02    -0.8729E+02    -0.8729E+02    -0.8729E+02    -0.8729E+02
    -0.8729E+02    -0.8729E+02    -0.8729E+02    -0.8729E+02    -0.8728E+02    -0.8728E+02    -0.8727E+02    -0.8727E+02    -0.8726E+02    -0.8726E+02    -0.8725E+02    -0.8724E+02    -0.8724E+02    -0.8723E+02    -0.8722E+02    -0.8722E+02    -0.8721E+02    -0.8720E+02    -0.8719E+02    -0.8719E+02    -0.8718E+02    -0.8717E+02    -0.8717E+02    -0.8716E+02    -0.8716E+02    -0.8715E+02    -0.8714E+02    -0.8714E+02    -0.8713E+02    -0.8713E+02    -0.8712E+02    -0.8712E+02    -0.8711E+02    -0.8711E+02    -0.8710E+02    -0.8710E+02    -0.8710E+02    -0.8709E+02    -0.8709E+02    -0.8709E+02    -0.8708E+02    -0.8708E+02    -0.8708E+02    -0.8708E+02    -0.8708E+02    -0.8707E+02    -0.8707E+02    -0.8707E+02    -0.8707E+02    -0.8707E+02    -0.8707E+02    -0.8707E+02    -0.8707E+02    -0.8707E+02    -0.8708E+02    -0.8708E+02    -0.8708E+02    -0.8708E+02    -0.8708E+02    -0.8709E+02    -0.8709E+02    -0.8709E+02    -0.8710E+02    -0.8710E+02    -0.8710E+02    -0.8711E+02    -0.8711E+02    -0.8712E+02    -0.8712E+02    -0.8713E+02    -0.8713E+02    -0.8714E+02    -0.8714E+02    -0.8715E+02    -0.8715E+02    -0.8716E+02    -0.8716E+02    -0.8717E+02    -0.8718E+02    -0.8718E+02    -0.8719E+02    -0.8720E+02    -0.8720E+02    -0.8721E+02    -0.8722E+02    -0.8722E+02    -0.8723E+02    -0.8724E+02    -0.8724E+02    -0.8725E+02    -0.8726E+02    -0.8726E+02    -0.8727E+02    -0.8727E+02    -0.8728E+02    -0.8728E+02    -0.8729E+02    -0.8729E+02    -0.8729E+02    -0.8729E+02
    -0.8728E+02    -0.8728E+02    -0.8728E+02    -0.8728E+02    -0.8727E+02    -0.8727E+02    -0.8726E+02    -0.8725E+02    -0.8724E+02    -0.8724E+02    -0.8723E+02    -0.8722E+02    -0.8721E+02    -0.8720E+02    -0.8719E+02    -0.8718E+02    -0.8717E+02    -0.8716E+02    -0.8716E+02    -0.8715E+02    -0.8714E+02    -0.8713E+02    -0.8712E+02    -0.8711E+02    -0.8711E+02    -0.8710E+02    -0.8709E+02    -0.8708E+02    -0.8708E+02    -0.8707E+02    -0.8706E+02    -0.8706E+02    -0.8705E+02    -0.8704E+02    -0.8704E+02    -0.8703E+02    -0.8703E+02    -0.8702E+02    -0.8702E+02    -0.8702E+02    -0.8701E+02    -0.8701E+02    -0.8701E+02    -0.8700E+02    -0.8700E+02    -0.8700E+02    -0.8700E+02    -0.8700E+02    -0.8700E+02    -0.8700E+02    -0.8700E+02    -0.8700E+02    -0.8700E+02    -0.8700E+02    -0.8700E+02    -0.8700E+02    -0.8701E+02    -0.8701E+02    -0.8701E+02    -0.8701E+02    -0.8702E+02    -0.8702E+02    -0.8703E+02    -0.8703E+02    -0.8704E+02    -0.8704E+02    -0.8705E+02    -0.8705E+02    -0.8706E+02    -0.8707E+02    -0.8707E+02    -0.8708E+02    -0.8709E+02    -0.8709E+02    -0.8710E+02    -0.8711E+02    -0.8712E+02    -0.8713E+02    -0.8713E+02    -0.8714E+02    -0.8715E+02    -0.8716E+02    -0.8717E+02    -0.8718E+02    -0.8718E+02    -0.8719E+02    -0.8720E+02    -0.8721E+02    -0.8722E+02    -0.8723E+02    -0.8724E+02    -0.8725E+02    -0.8725E+02    -0.8726E+02    -0.8727E+02    -0.8727E+02    -0.8728E+02    -0.8728E+02    -0.8728E+02    -0.8728E+02
    -0.8727E+02    -0.8727E+02    -0.8727E+02    -0.8726E+02    -0.8726E+02    -0.8725E+02    -0.8724E+02    -0.8723E+02    -0.8722E+02    -0.8721E+02    -0.8719E+02    -0.8718E+02    -0.8717E+02    -0.8716E+02    -0.8715E+02    -0.8713E+02    -0.8712E+02    -0.8711E+02    -0.8710E+02    -0.8709E+02    -0.8708E+02    -0.8706E+02    -0.8705E+02    -0.8704E+02    -0.8703E+02    -0.8702E+02    -0.8701E+02    -0.8700E+02    -0.8699E+02    -0.8698E+02    -0.8697E+02    -0.8697E+02    -0.8696E+02    -0.8695E+02    -0.8694E+02    -0.8694E+02    -0.8693E+02    -0.8692E+02    -0.8692E+02    -0.8691E+02    -0.8691E+02    -0.8690E+02    -0.8690E+02    -0.8690E+02    -0.8689E+02    -0.8689E+02    -0.8689E+02    -0.8689E+02    -0.8689E+02    -0.8689E+02    -0.8689E+02    -0.8689E+02    -0.8689E+02    -0.8689E+02    -0.8689E+02    -0.8689E+02    -0.8690E+02    -0.8690E+02    -0.8690E+02    -0.8691E+02    -0.8691E+02    -0.8692E+02    -0.8693E+02    -0.8693E+02    -0.8694E+02    -0.8695E+02    -0.8695E+02    -0.8696E+02    -0.8697E+02    -0.8698E+02    -0.8699E+02    -0.8700E+02    -0.8701E+02    -0.8702E+02    -0.8703E+02    -0.8704E+02    -0.8705E+02    -0.8706E+02    -0.8707E+02    -0.8708E+02    -0.8709E+02    -0.8710E+02    -0.8711E+02    -0.8713E+02    -0.8714E+02    -0.8715E+02    -0.8716E+02    -0.8717E+02    -0.8718E+02    -0.8720E+02    -0.8721E+02    -0.8722E+02    -0.8723E+02    -0.8724E+02    -0.8725E+02    -0.8726E+02    -0.8726E+02    -0.8727E+02    -0.8727E+02    -0.8727E+02
    -0.8725E+02    -0.8725E+02    -0.8725E+02    -0.8724E+02    -0.8723E+02    -0.8722E+02    -0.8721E+02    -0.8720E+02    -0.8718E+02    -0.8717E+02    -0.8715E+02    -0.8714E+02    -0.8712E+02    -0.8711E+02    -0.8709E+02    -0.8708E+02    -0.8706E+02    -0.8705E+02    -0.8703E+02    -0.8702E+02    -0.8700E+02    -0.8699E+02    -0.8697E+02    -0.8696E+02    -0.8694E+02    -0.8693E+02    -0.8692E+02    -0.8691E+02    -0.8689E+02    -0.8688E+02    -0.8687E+02    -0.8686E+02    -0.8685E+02    -0.8684E+02    -0.8683E+02    -0.8682E+02    -0.8681E+02    -0.8680E+02    -0.8680E+02    -0.8679E+02    -0.8678E+02    -0.8678E+02    -0.8677E+02    -0.8677E+02    -0.8676E+02    -0.8676E+02    -0.8676E+02    -0.8676E+02    -0.8676E+02    -0.8675E+02    -0.8675E+02    -0.8676E+02    -0.8676E+02    -0.8676E+02    -0.8676E+02    -0.8677E+02    -0.8677E+02    -0.8677E+02    -0.8678E+02    -0.8679E+02    -0.8679E+02    -0.8680E+02    -0.8681E+02    -0.8681E+02    -0.8682E+02    -0.8683E+02    -0.8684E+02    -0.8685E+02    -0.8686E+02    -0.8687E+02    -0.8689E+02    -0.8690E+02    -0.8691E+02    -0.8692E+02    -0.8694E+02    -0.8695E+02    -0.8696E+02    -0.8698E+02    -0.8699E+02    -0.8701E+02    -0.8702E+02    -0.8704E+02    -0.8705E+02    -0.8707E+02    -0.8708E+02    -0.8710E+02    -0.8711E+02    -0.8713E+02    -0.8714E+02    -0.8716E+02    -0.8717E+02    -0.8719E+02    -0.8720E+02    -0.8721E+02    -0.8723E+02    -0.8724E+02    -0.8725E+02    -0.8725E+02    -0.8726E+02    -0.8726E+02
    -0.8724E+02    -0.8724E+02    -0.8723E+02    -0.8722E+02    -0.8721E+02    -0.8720E+02    -0.8718E+02    -0.8717E+02    -0.8715E+02    -0.8713E+02    -0.8711E+02    -0.8709E+02    -0.8707E+02    -0.8705E+02    -0.8704E+02    -0.8702E+02    -0.8700E+02    -0.8698E+02    -0.8696E+02    -0.8694E+02    -0.8692E+02    -0.8690E+02    -0.8688E+02    -0.8687E+02    -0.8685E+02    -0.8683E+02    -0.8682E+02    -0.8680E+02    -0.8679E+02    -0.8677E+02    -0.8676E+02    -0.8674E+02    -0.8673E+02    -0.8672E+02    -0.8670E+02    -0.8669E+02    -0.8668E+02    -0.8667E+02    -0.8666E+02    -0.8665E+02    -0.8665E+02    -0.8664E+02    -0.8663E+02    -0.8663E+02    -0.8662E+02    -0.8662E+02    -0.8662E+02    -0.8661E+02    -0.8661E+02    -0.8661E+02    -0.8661E+02    -0.8661E+02    -0.8661E+02    -0.8662E+02    -0.8662E+02    -0.8663E+02    -0.8663E+02    -0.8664E+02    -0.8664E+02    -0.8665E+02    -0.8666E+02    -0.8667E+02    -0.8668E+02    -0.8669E+02    -0.8670E+02    -0.8671E+02    -0.8672E+02    -0.8674E+02    -0.8675E+02    -0.8676E+02    -0.8678E+02    -0.8679E+02    -0.8681E+02    -0.8682E+02    -0.8684E+02    -0.8686E+02    -0.8687E+02    -0.8689E+02    -0.8691E+02    -0.8693E+02    -0.8695E+02    -0.8696E+02    -0.8698E+02    -0.8700E+02    -0.8702E+02    -0.8704E+02    -0.8706E+02    -0.8708E+02    -0.8710E+02    -0.8712E+02    -0.8713E+02    -0.8715E+02    -0.8717E+02    -0.8719E+02    -0.8720E+02    -0.8721E+02    -0.8723E+02    -0.8723E+02    -0.8724E+02    -0.8724E+02
    -0.8722E+02    -0.8722E+02    -0.8721E+02    -0.8720E+02    -0.8719E+02    -0.8717E+02    -0.8715E+02    -0.8713E+02    -0.8711E+02    -0.8709E+02    -0.8707E+02    -0.8705E+02    -0.8702E+02    -0.8700E+02    -0.8697E+02    -0.8695E+02    -0.8693E+02    -0.8690E+02    -0.8688E+02    -0.8686E+02    -0.8684E+02    -0.8681E+02    -0.8679E+02    -0.8677E+02    -0.8675E+02    -0.8673E+02    -0.8671E+02    -0.8669E+02    -0.8667E+02    -0.8665E+02    -0.8664E+02    -0.8662E+02    -0.8660E+02    -0.8659E+02    -0.8657E+02    -0.8656E+02    -0.8655E+02    -0.8653E+02    -0.8652E+02    -0.8651E+02    -0.8650E+02    -0.8649E+02    -0.8649E+02    -0.8648E+02    -0.8647E+02    -0.8647E+02    -0.8646E+02    -0.8646E+02    -0.8646E+02    -0.8646E+02    -0.8646E+02    -0.8646E+02    -0.8646E+02    -0.8647E+02    -0.8647E+02    -0.8648E+02    -0.8648E+02    -0.8649E+02    -0.8650E+02    -0.8651E+02    -0.8652E+02    -0.8653E+02    -0.8654E+02    -0.8655E+02    -0.8657E+02    -0.8658E+02    -0.8660E+02    -0.8661E+02    -0.8663E+02    -0.8664E+02    -0.8666E+02    -0.8668E+02    -0.8670E+02    -0.8672E+02    -0.8674E+02    -0.8676E+02    -0.8678E+02    -0.8680E+02    -0.8682E+02    -0.8684E+02    -0.8687E+02    -0.8689E+02    -0.8691E+02    -0.8694E+02    -0.8696E+02    -0.8698E+02    -0.8700E+02    -0.8703E+02    -0.8705E+02    -0.8707E+02    -0.8710E+02    -0.8712E+02    -0.8714E+02    -0.8716E+02    -0.8718E+02    -0.8719E+02    -0.8720E+02    -0.8722E+02    -0.8722E+02    -0.8722E+02
    -0.8720E+02    -0.8720E+02    -0.8719E+02    -0.8718E+02    -0.8716E+02    -0.8714E+02    -0.8712E+02    -0.8710E+02    -0.8707E+02    -0.8705E+02    -0.8702E+02    -0.8700E+02    -0.8697E+02    -0.8694E+02    -0.8691E+02    -0.8688E+02    -0.8686E+02    -0.8683E+02    -0.8680E+02    -0.8678E+02    -0.8675E+02    -0.8672E+02    -0.8670E+02    -0.8667E+02    -0.8665E+02    -0.8662E+02    -0.8660E+02    -0.8658E+02    -0.8655E+02    -0.8653E+02    -0.8651E+02    -0.8649E+02    -0.8647E+02    -0.8645E+02    -0.8644E+02    -0.8642E+02    -0.8640E+02    -0.8639E+02    -0.8637E+02    -0.8636E+02    -0.8635E+02    -0.8634E+02    -0.8633E+02    -0.8632E+02    -0.8632E+02    -0.8631E+02    -0.8631E+02    -0.8630E+02    -0.8630E+02    -0.8630E+02    -0.8630E+02    -0.8630E+02    -0.8630E+02    -0.8631E+02    -0.8631E+02    -0.8632E+02    -0.8633E+02    -0.8634E+02    -0.8635E+02    -0.8636E+02    -0.8637E+02    -0.8638E+02    -0.8640E+02    -0.8641E+02    -0.8643E+02    -0.8644E+02    -0.8646E+02    -0.8648E+02    -0.8650E+02    -0.8652E+02    -0.8654E+02    -0.8656E+02    -0.8659E+02    -0.8661E+02    -0.8663E+02    -0.8666E+02    -0.8668E+02    -0.8671E+02    -0.8673E+02    -0.8676E+02    -0.8678E+02    -0.8681E+02    -0.8684E+02    -0.8687E+02    -0.8689E+02    -0.8692E+02    -0.8695E+02    -0.8697E+02    -0.8700E+02    -0.8703E+02    -0.8705E+02    -0.8708E+02    -0.8710E+02    -0.8713E+02    -0.8715E+02    -0.8717E+02    -0.8718E+02    -0.8720E+02    -0.8720E+02    -0.8720E+02
    -0.8718E+02    -0.8718E+02    -0.8717E+02    -0.8716E+02    -0.8714E+02    -0.8712E+02    -0.8709E+02    -0.8706E+02    -0.8704E+02    -0.8701E+02    -0.8697E+02    -0.8694E+02    -0.8691E+02    -0.8688E+02    -0.8685E+02    -0.8682E+02    -0.8678E+02    -0.8675E+02    -0.8672E+02    -0.8669E+02    -0.8666E+02    -0.8663E+02    -0.8660E+02    -0.8657E+02    -0.8654E+02    -0.8651E+02    -0.8648E+02    -0.8646E+02    -0.8643E+02    -0.8640E+02    -0.8638E+02    -0.8636E+02    -0.8633E+02    -0.8631E+02    -0.8629E+02    -0.8627E+02    -0.8625E+02    -0.8624E+02    -0.8622E+02    -0.8621E+02    -0.8619E+02    -0.8618E+02    -0.8617E+02    -0.8616E+02    -0.8615E+02    -0.8614E+02    -0.8614E+02    -0.8614E+02    -0.8613E+02    -0.8613E+02    -0.8613E+02    -0.8613E+02    -0.8614E+02    -0.8614E+02    -0.8615E+02    -0.8616E+02    -0.8616E+02    -0.8617E+02    -0.8619E+02    -0.8620E+02    -0.8621E+02    -0.8623E+02    -0.8625E+02    -0.8626E+02    -0.8628E+02    -0.8630E+02    -0.8632E+02    -0.8634E+02    -0.8637E+02    -0.8639E+02    -0.8642E+02    -0.8644E+02    -0.8647E+02    -0.8649E+02    -0.8652E+02    -0.8655E+02    -0.8658E+02    -0.8661E+02    -0.8664E+02    -0.8667E+02    -0.8670E+02    -0.8673E+02    -0.8676E+02    -0.8679E+02    -0.8683E+02    -0.8686E+02    -0.8689E+02    -0.8692E+02    -0.8695E+02    -0.8698E+02    -0.8701E+02    -0.8704E+02    -0.8707E+02    -0.8710E+02    -0.8712E+02    -0.8714E+02    -0.8716E+02    -0.8717E+02    -0.8718E+02    -0.8718E+02
    -0.8716E+02    -0.8716E+02    -0.8715E+02    -0.8713E+02    -0.8711E+02    -0.8709E+02    -0.8706E+02    -0.8703E+02    -0.8700E+02    -0.8696E+02    -0.8693E+02    -0.8689E+02    -0.8685E+02    -0.8682E+02    -0.8678E+02    -0.8674E+02    -0.8671E+02    -0.8667E+02    -0.8663E+02    -0.8660E+02    -0.8656E+02    -0.8653E+02    -0.8649E+02    -0.8646E+02    -0.8643E+02    -0.8639E+02    -0.8636E+02    -0.8633E+02    -0.8630E+02    -0.8627E+02    -0.8624E+02    -0.8621E+02    -0.8619E+02    -0.8616E+02    -0.8614E+02    -0.8612E+02    -0.8610E+02    -0.8608E+02    -0.8606E+02    -0.8604E+02    -0.8602E+02    -0.8601E+02    -0.8600E+02    -0.8599E+02    -0.8598E+02    -0.8597E+02    -0.8596E+02    -0.8596E+02    -0.8596E+02    -0.8595E+02    -0.8596E+02    -0.8596E+02    -0.8596E+02    -0.8597E+02    -0.8597E+02    -0.8598E+02    -0.8599E+02    -0.8601E+02    -0.8602E+02    -0.8603E+02    -0.8605E+02    -0.8607E+02    -0.8609E+02    -0.8611E+02    -0.8613E+02    -0.8615E+02    -0.8618E+02    -0.8620E+02    -0.8623E+02    -0.8626E+02    -0.8629E+02    -0.8631E+02    -0.8635E+02    -0.8638E+02    -0.8641E+02    -0.8644E+02    -0.8647E+02    -0.8651E+02    -0.8654E+02    -0.8658E+02    -0.8661E+02    -0.8665E+02    -0.8668E+02    -0.8672E+02    -0.8676E+02    -0.8679E+02    -0.8683E+02    -0.8686E+02    -0.8690E+02    -0.8693E+02    -0.8697E+02    -0.8700E+02    -0.8703E+02    -0.8706E+02    -0.8709E+02    -0.8712E+02    -0.8714E+02    -0.8715E+02    -0.8716E+02    -0.8716E+02
    -0.8714E+02    -0.8714E+02    -0.8713E+02    -0.8711E+02    -0.8709E+02    -0.8706E+02    -0.8703E+02    -0.8699E+02    -0.8695E+02    -0.8692E+02    -0.8688E+02    -0.8684E+02    -0.8679E+02    -0.8675E+02    -0.8671E+02    -0.8667E+02    -0.8663E+02    -0.8659E+02    -0.8655E+02    -0.8651E+02    -0.8646E+02    -0.8642E+02    -0.8639E+02    -0.8635E+02    -0.8631E+02    -0.8627E+02    -0.8623E+02    -0.8620E+02    -0.8616E+02    -0.8613E+02    -0.8610E+02    -0.8607E+02    -0.8604E+02    -0.8601E+02    -0.8598E+02    -0.8596E+02    -0.8593E+02    -0.8591E+02    -0.8589E+02    -0.8587E+02    -0.8585E+02    -0.8583E+02    -0.8582E+02    -0.8580E+02    -0.8579E+02    -0.8578E+02    -0.8578E+02    -0.8577E+02    -0.8577E+02    -0.8577E+02    -0.8577E+02    -0.8577E+02    -0.8578E+02    -0.8578E+02    -0.8579E+02    -0.8580E+02    -0.8581E+02    -0.8583E+02    -0.8584E+02    -0.8586E+02    -0.8588E+02    -0.8590E+02    -0.8592E+02    -0.8594E+02    -0.8597E+02    -0.8600E+02    -0.8602E+02    -0.8605E+02    -0.8608E+02    -0.8612E+02    -0.8615E+02    -0.8618E+02    -0.8622E+02    -0.8625E+02    -0.8629E+02    -0.8633E+02    -0.8636E+02    -0.8640E+02    -0.8644E+02    -0.8648E+02    -0.8652E+02    -0.8656E+02    -0.8660E+02    -0.8664E+02    -0.8668E+02    -0.8672E+02    -0.8677E+02    -0.8681E+02    -0.8685E+02    -0.8689E+02    -0.8692E+02    -0.8696E+02    -0.8700E+02    -0.8703E+02    -0.8706E+02    -0.8709E+02    -0.8711E+02    -0.8713E+02    -0.8714E+02    -0.8714E+02
    -0.8712E+02    -0.8712E+02    -0.8710E+02    -0.8708E+02    -0.8706E+02    -0.8703E+02    -0.8699E+02    -0.8695E+02    -0.8691E+02    -0.8687E+02    -0.8682E+02    -0.8678E+02    -0.8673E+02    -0.8669E+02    -0.8664E+02    -0.8659E+02    -0.8655E+02    -0.8650E+02    -0.8645E+02    -0.8641E+02    -0.8636E+02    -0.8632E+02    -0.8627E+02    -0.8623E+02    -0.8619E+02    -0.8614E+02    -0.8610E+02    -0.8606E+02    -0.8602E+02    -0.8598E+02    -0.8595E+02    -0.8591E+02    -0.8588E+02    -0.8585E+02    -0.8581E+02    -0.8578E+02    -0.8576E+02    -0.8573E+02    -0.8571E+02    -0.8568E+02    -0.8566E+02    -0.8564E+02    -0.8563E+02    -0.8561E+02    -0.8560E+02    -0.8559E+02    -0.8558E+02    -0.8557E+02    -0.8557E+02    -0.8557E+02    -0.8557E+02    -0.8557E+02    -0.8558E+02    -0.8559E+02    -0.8560E+02    -0.8561E+02    -0.8562E+02    -0.8564E+02    -0.8565E+02    -0.8567E+02    -0.8570E+02    -0.8572E+02    -0.8575E+02    -0.8577E+02    -0.8580E+02    -0.8583E+02    -0.8586E+02    -0.8590E+02    -0.8593E+02    -0.8597E+02    -0.8601E+02    -0.8604E+02    -0.8608E+02    -0.8612E+02    -0.8617E+02    -0.8621E+02    -0.8625E+02    -0.8629E+02    -0.8634E+02    -0.8638E+02    -0.8643E+02    -0.8647E+02    -0.8652E+02    -0.8656E+02    -0.8661E+02    -0.8666E+02    -0.8670E+02    -0.8675E+02    -0.8679E+02    -0.8684E+02    -0.8688E+02    -0.8692E+02    -0.8696E+02    -0.8700E+02    -0.8703E+02    -0.8707E+02    -0.8709E+02    -0.8711E+02    -0.8712E+02    -0.8712E+02
    -0.8709E+02    -0.8709E+02    -0.8708E+02    -0.8706E+02    -0.8703E+02    -0.8700E+02    -0.8696E+02    -0.8691E+02    -0.8687E+02    -0.8682E+02    -0.8677E+02    -0.8672E+02    -0.8667E+02    -0.8662E+02    -0.8657E+02    -0.8651E+02    -0.8646E+02    -0.8641E+02    -0.8636E+02    -0.8631E+02    -0.8626E+02    -0.8621E+02    -0.8616E+02    -0.8611E+02    -0.8606E+02    -0.8601E+02    -0.8596E+02    -0.8592E+02    -0.8587E+02    -0.8583E+02    -0.8579E+02    -0.8575E+02    -0.8571E+02    -0.8567E+02    -0.8564E+02    -0.8560E+02    -0.8557E+02    -0.8554E+02    -0.8551E+02    -0.8549E+02    -0.8546E+02    -0.8544E+02    -0.8542E+02    -0.8541E+02    -0.8539E+02    -0.8538E+02    -0.8537E+02    -0.8536E+02    -0.8536E+02    -0.8536E+02    -0.8536E+02    -0.8536E+02    -0.8537E+02    -0.8538E+02    -0.8539E+02    -0.8540E+02    -0.8542E+02    -0.8544E+02    -0.8546E+02    -0.8548E+02    -0.8550E+02    -0.8553E+02    -0.8556E+02    -0.8559E+02    -0.8562E+02    -0.8566E+02    -0.8569E+02    -0.8573E+02    -0.8577E+02    -0.8581E+02    -0.8586E+02    -0.8590E+02    -0.8594E+02    -0.8599E+02    -0.8604E+02    -0.8608E+02    -0.8613E+02    -0.8618E+02    -0.8623E+02    -0.8628E+02    -0.8633E+02    -0.8638E+02    -0.8643E+02    -0.8648E+02    -0.8653E+02    -0.8658E+02    -0.8664E+02    -0.8669E+02    -0.8674E+02    -0.8678E+02    -0.8683E+02    -0.8688E+02    -0.8692E+02    -0.8697E+02    -0.8700E+02    -0.8704E+02    -0.8707E+02    -0.8709E+02    -0.8710E+02    -0.8710E+02
    -0.8707E+02    -0.8707E+02    -0.8706E+02    -0.8703E+02    -0.8700E+02    -0.8696E+02    -0.8692E+02    -0.8687E+02    -0.8682E+02    -0.8677E+02    -0.8672E+02    -0.8666E+02    -0.8660E+02    -0.8655E+02    -0.8649E+02    -0.8643E+02    -0.8638E+02    -0.8632E+02    -0.8626E+02    -0.8620E+02    -0.8615E+02    -0.8609E+02    -0.8603E+02    -0.8598E+02    -0.8592E+02    -0.8587E+02    -0.8582E+02    -0.8577E+02    -0.8572E+02    -0.8567E+02    -0.8562E+02    -0.8558E+02    -0.8553E+02    -0.8549E+02    -0.8545E+02    -0.8541E+02    -0.8537E+02    -0.8534E+02    -0.8531E+02    -0.8528E+02    -0.8525E+02    -0.8523E+02    -0.8521E+02    -0.8519E+02    -0.8517E+02    -0.8516E+02    -0.8515E+02    -0.8514E+02    -0.8513E+02    -0.8513E+02    -0.8513E+02    -0.8514E+02    -0.8514E+02    -0.8515E+02    -0.8517E+02    -0.8518E+02    -0.8520E+02    -0.8522E+02    -0.8524E+02    -0.8527E+02    -0.8530E+02    -0.8533E+02    -0.8536E+02    -0.8540E+02    -0.8544E+02    -0.8547E+02    -0.8552E+02    -0.8556E+02    -0.8560E+02    -0.8565E+02    -0.8570E+02    -0.8575E+02    -0.8580E+02    -0.8585E+02    -0.8590E+02    -0.8595E+02    -0.8601E+02    -0.8606E+02    -0.8612E+02    -0.8617E+02    -0.8623E+02    -0.8628E+02    -0.8634E+02    -0.8640E+02    -0.8645E+02    -0.8651E+02    -0.8657E+02    -0.8662E+02    -0.8668E+02    -0.8673E+02    -0.8678E+02    -0.8684E+02    -0.8688E+02    -0.8693E+02    -0.8697E+02    -0.8701E+02    -0.8704E+02    -0.8706E+02    -0.8708E+02    -0.8708E+02
    -0.8705E+02    -0.8705E+02    -0.8703E+02    -0.8701E+02    -0.8697E+02    -0.8693E+02    -0.8688E+02    -0.8683E+02    -0.8678E+02    -0.8672E+02    -0.8666E+02    -0.8660E+02    -0.8654E+02    -0.8647E+02    -0.8641E+02    -0.8635E+02    -0.8628E+02    -0.8622E+02    -0.8616E+02    -0.8609E+02    -0.8603E+02    -0.8597E+02    -0.8591E+02    -0.8584E+02    -0.8578E+02    -0.8572E+02    -0.8567E+02    -0.8561E+02    -0.8555E+02    -0.8550E+02    -0.8544E+02    -0.8539E+02    -0.8534E+02    -0.8529E+02    -0.8525E+02    -0.8521E+02    -0.8516E+02    -0.8513E+02    -0.8509E+02    -0.8506E+02    -0.8503E+02    -0.8500E+02    -0.8497E+02    -0.8495E+02    -0.8493E+02    -0.8492E+02    -0.8491E+02    -0.8490E+02    -0.8489E+02    -0.8489E+02    -0.8489E+02    -0.8489E+02    -0.8490E+02    -0.8491E+02    -0.8493E+02    -0.8495E+02    -0.8497E+02    -0.8499E+02    -0.8502E+02    -0.8505E+02    -0.8508E+02    -0.8511E+02    -0.8515E+02    -0.8519E+02    -0.8523E+02    -0.8528E+02    -0.8533E+02    -0.8537E+02    -0.8542E+02    -0.8548E+02    -0.8553E+02    -0.8559E+02    -0.8564E+02    -0.8570E+02    -0.8576E+02    -0.8582E+02    -0.8588E+02    -0.8594E+02    -0.8600E+02    -0.8606E+02    -0.8612E+02    -0.8619E+02    -0.8625E+02    -0.8631E+02    -0.8637E+02    -0.8644E+02    -0.8650E+02    -0.8656E+02    -0.8662E+02    -0.8668E+02    -0.8674E+02    -0.8679E+02    -0.8684E+02    -0.8689E+02    -0.8694E+02    -0.8698E+02    -0.8702E+02    -0.8704E+02    -0.8706E+02    -0.8706E+02
    -0.8702E+02    -0.8702E+02    -0.8701E+02    -0.8698E+02    -0.8694E+02    -0.8690E+02    -0.8684E+02    -0.8679E+02    -0.8673E+02    -0.8667E+02    -0.8660E+02    -0.8654E+02    -0.8647E+02    -0.8640E+02    -0.8633E+02    -0.8626E+02    -0.8619E+02    -0.8612E+02    -0.8605E+02    -0.8598E+02    -0.8591E+02    -0.8584E+02    -0.8577E+02    -0.8570E+02    -0.8564E+02    -0.8557E+02    -0.8550E+02    -0.8544E+02    -0.8538E+02    -0.8532E+02    -0.8526E+02    -0.8520E+02    -0.8514E+02    -0.8509E+02    -0.8504E+02    -0.8499E+02    -0.8494E+02    -0.8490E+02    -0.8485E+02    -0.8482E+02    -0.8478E+02    -0.8475E+02    -0.8472E+02    -0.8470E+02    -0.8468E+02    -0.8466E+02    -0.8465E+02    -0.8464E+02    -0.8463E+02    -0.8463E+02    -0.8463E+02    -0.8463E+02    -0.8464E+02    -0.8465E+02    -0.8467E+02    -0.8469E+02    -0.8472E+02    -0.8474E+02    -0.8477E+02    -0.8481E+02    -0.8484E+02    -0.8488E+02    -0.8493E+02    -0.8497E+02    -0.8502E+02    -0.8507E+02    -0.8512E+02    -0.8518E+02    -0.8524E+02    -0.8529E+02    -0.8535E+02    -0.8542E+02    -0.8548E+02    -0.8554E+02    -0.8561E+02    -0.8567E+02    -0.8574E+02    -0.8581E+02    -0.8588E+02    -0.8595E+02    -0.8601E+02    -0.8608E+02    -0.8615E+02    -0.8622E+02    -0.8629E+02    -0.8636E+02    -0.8643E+02    -0.8649E+02    -0.8656E+02    -0.8662E+02    -0.8669E+02    -0.8675E+02    -0.8680E+02    -0.8686E+02    -0.8691E+02    -0.8695E+02    -0.8699E+02    -0.8702E+02    -0.8703E+02    -0.8703E+02
    -0.8700E+02    -0.8700E+02    -0.8698E+02    -0.8695E+02    -0.8691E+02    -0.8686E+02    -0.8681E+02    -0.8674E+02    -0.8668E+02    -0.8661E+02    -0.8654E+02    -0.8647E+02    -0.8640E+02    -0.8632E+02    -0.8625E+02    -0.8617E+02    -0.8609E+02    -0.8602E+02    -0.8594E+02    -0.8586E+02    -0.8578E+02    -0.8571E+02    -0.8563E+02    -0.8556E+02    -0.8548E+02    -0.8541E+02    -0.8533E+02    -0.8526E+02    -0.8519E+02    -0.8512E+02    -0.8505E+02    -0.8499E+02    -0.8493E+02    -0.8487E+02    -0.8481E+02    -0.8475E+02    -0.8470E+02    -0.8465E+02    -0.8460E+02    -0.8456E+02    -0.8452E+02    -0.8448E+02    -0.8445E+02    -0.8442E+02    -0.8440E+02    -0.8438E+02    -0.8436E+02    -0.8435E+02    -0.8434E+02    -0.8434E+02    -0.8434E+02    -0.8435E+02    -0.8436E+02    -0.8437E+02    -0.8439E+02    -0.8442E+02    -0.8444E+02    -0.8447E+02    -0.8451E+02    -0.8455E+02    -0.8459E+02    -0.8464E+02    -0.8468E+02    -0.8474E+02    -0.8479E+02    -0.8485E+02    -0.8491E+02    -0.8497E+02    -0.8503E+02    -0.8510E+02    -0.8517E+02    -0.8524E+02    -0.8531E+02    -0.8538E+02    -0.8545E+02    -0.8553E+02    -0.8560E+02    -0.8567E+02    -0.8575E+02    -0.8583E+02    -0.8590E+02    -0.8598E+02    -0.8605E+02    -0.8613E+02    -0.8620E+02    -0.8628E+02    -0.8635E+02    -0.8642E+02    -0.8650E+02    -0.8657E+02    -0.8663E+02    -0.8670E+02    -0.8676E+02    -0.8682E+02    -0.8688E+02    -0.8692E+02    -0.8696E+02    -0.8699E+02    -0.8701E+02    -0.8701E+02
    -0.8698E+02    -0.8698E+02    -0.8696E+02    -0.8692E+02    -0.8688E+02    -0.8683E+02    -0.8677E+02    -0.8670E+02    -0.8663E+02    -0.8656E+02    -0.8648E+02    -0.8640E+02    -0.8632E+02    -0.8624E+02    -0.8616E+02    -0.8608E+02    -0.8599E+02    -0.8591E+02    -0.8582E+02    -0.8574E+02    -0.8565E+02    -0.8557E+02    -0.8548E+02    -0.8540E+02    -0.8532E+02    -0.8524E+02    -0.8515E+02    -0.8507E+02    -0.8499E+02    -0.8492E+02    -0.8484E+02    -0.8477E+02    -0.8470E+02    -0.8463E+02    -0.8456E+02    -0.8450E+02    -0.8444E+02    -0.8438E+02    -0.8433E+02    -0.8428E+02    -0.8423E+02    -0.8419E+02    -0.8416E+02    -0.8412E+02    -0.8410E+02    -0.8407E+02    -0.8405E+02    -0.8404E+02    -0.8403E+02    -0.8403E+02    -0.8403E+02    -0.8404E+02    -0.8405E+02    -0.8407E+02    -0.8409E+02    -0.8412E+02    -0.8415E+02    -0.8418E+02    -0.8422E+02    -0.8427E+02    -0.8432E+02    -0.8437E+02    -0.8442E+02    -0.8448E+02    -0.8455E+02    -0.8461E+02    -0.8468E+02    -0.8475E+02    -0.8482E+02    -0.8489E+02    -0.8497E+02    -0.8505E+02    -0.8513E+02    -0.8521E+02    -0.8529E+02    -0.8537E+02    -0.8545E+02    -0.8553E+02    -0.8562E+02    -0.8570E+02    -0.8578E+02    -0.8587E+02    -0.8595E+02    -0.8603E+02    -0.8612E+02    -0.8620E+02    -0.8628E+02    -0.8636E+02    -0.8643E+02    -0.8651E+02    -0.8658E+02    -0.8665E+02    -0.8672E+02    -0.8679E+02    -0.8684E+02    -0.8689E+02    -0.8694E+02    -0.8697E+02    -0.8699E+02    -0.8699E+02
    -0.8695E+02    -0.8695E+02    -0.8693E+02    -0.8690E+02    -0.8685E+02    -0.8679E+02    -0.8673E+02    -0.8666E+02    -0.8658E+02    -0.8650E+02    -0.8642E+02    -0.8634E+02    -0.8625E+02    -0.8616E+02    -0.8607E+02    -0.8598E+02    -0.8589E+02    -0.8580E+02    -0.8571E+02    -0.8561E+02    -0.8552E+02    -0.8543E+02    -0.8533E+02    -0.8524E+02    -0.8515E+02    -0.8505E+02    -0.8496E+02    -0.8487E+02    -0.8479E+02    -0.8470E+02    -0.8461E+02    -0.8453E+02    -0.8445E+02    -0.8437E+02    -0.8430E+02    -0.8423E+02    -0.8416E+02    -0.8409E+02    -0.8403E+02    -0.8397E+02    -0.8392E+02    -0.8388E+02    -0.8383E+02    -0.8380E+02    -0.8376E+02    -0.8374E+02    -0.8372E+02    -0.8370E+02    -0.8369E+02    -0.8369E+02    -0.8369E+02    -0.8370E+02    -0.8371E+02    -0.8373E+02    -0.8376E+02    -0.8379E+02    -0.8383E+02    -0.8387E+02    -0.8391E+02    -0.8396E+02    -0.8402E+02    -0.8408E+02    -0.8414E+02    -0.8421E+02    -0.8428E+02    -0.8435E+02    -0.8443E+02    -0.8451E+02    -0.8459E+02    -0.8467E+02    -0.8476E+02    -0.8485E+02    -0.8494E+02    -0.8503E+02    -0.8512E+02    -0.8521E+02    -0.8530E+02    -0.8539E+02    -0.8548E+02    -0.8557E+02    -0.8566E+02    -0.8576E+02    -0.8585E+02    -0.8594E+02    -0.8603E+02    -0.8611E+02    -0.8620E+02    -0.8629E+02    -0.8637E+02    -0.8645E+02    -0.8653E+02    -0.8661E+02    -0.8668E+02    -0.8675E+02    -0.8681E+02    -0.8687E+02    -0.8691E+02    -0.8695E+02    -0.8696E+02    -0.8696E+02
    -0.8693E+02    -0.8693E+02    -0.8691E+02    -0.8687E+02    -0.8682E+02    -0.8676E+02    -0.8669E+02    -0.8661E+02    -0.8653E+02    -0.8645E+02    -0.8636E+02    -0.8627E+02    -0.8618E+02    -0.8608E+02    -0.8598E+02    -0.8589E+02    -0.8579E+02    -0.8568E+02    -0.8558E+02    -0.8548E+02    -0.8538E+02    -0.8528E+02    -0.8517E+02    -0.8507E+02    -0.8497E+02    -0.8486E+02    -0.8476E+02    -0.8466E+02    -0.8456E+02    -0.8447E+02    -0.8437E+02    -0.8428E+02    -0.8418E+02    -0.8410E+02    -0.8401E+02    -0.8393E+02    -0.8385E+02    -0.8378E+02    -0.8371E+02    -0.8364E+02    -0.8358E+02    -0.8353E+02    -0.8348E+02    -0.8344E+02    -0.8340E+02    -0.8337E+02    -0.8335E+02    -0.8333E+02    -0.8332E+02    -0.8331E+02    -0.8332E+02    -0.8333E+02    -0.8334E+02    -0.8337E+02    -0.8339E+02    -0.8343E+02    -0.8347E+02    -0.8352E+02    -0.8357E+02    -0.8363E+02    -0.8370E+02    -0.8376E+02    -0.8384E+02    -0.8391E+02    -0.8399E+02    -0.8408E+02    -0.8417E+02    -0.8426E+02    -0.8435E+02    -0.8444E+02    -0.8454E+02    -0.8464E+02    -0.8473E+02    -0.8483E+02    -0.8494E+02    -0.8504E+02    -0.8514E+02    -0.8524E+02    -0.8534E+02    -0.8544E+02    -0.8554E+02    -0.8564E+02    -0.8574E+02    -0.8584E+02    -0.8593E+02    -0.8603E+02    -0.8612E+02    -0.8622E+02    -0.8631E+02    -0.8639E+02    -0.8648E+02    -0.8656E+02    -0.8664E+02    -0.8671E+02    -0.8678E+02    -0.8684E+02    -0.8689E+02    -0.8692E+02    -0.8694E+02    -0.8694E+02
    -0.8690E+02    -0.8690E+02    -0.8688E+02    -0.8684E+02    -0.8679E+02    -0.8672E+02    -0.8665E+02    -0.8657E+02    -0.8648E+02    -0.8639E+02    -0.8630E+02    -0.8620E+02    -0.8610E+02    -0.8600E+02    -0.8589E+02    -0.8579E+02    -0.8568E+02    -0.8557E+02    -0.8546E+02    -0.8535E+02    -0.8523E+02    -0.8512E+02    -0.8501E+02    -0.8489E+02    -0.8478E+02    -0.8467E+02    -0.8455E+02    -0.8444E+02    -0.8433E+02    -0.8422E+02    -0.8411E+02    -0.8400E+02    -0.8390E+02    -0.8380E+02    -0.8370E+02    -0.8361E+02    -0.8352E+02    -0.8343E+02    -0.8335E+02    -0.8328E+02    -0.8321E+02    -0.8315E+02    -0.8309E+02    -0.8304E+02    -0.8300E+02    -0.8296E+02    -0.8293E+02    -0.8291E+02    -0.8290E+02    -0.8290E+02    -0.8290E+02    -0.8291E+02    -0.8293E+02    -0.8296E+02    -0.8299E+02    -0.8303E+02    -0.8308E+02    -0.8314E+02    -0.8320E+02    -0.8327E+02    -0.8334E+02    -0.8342E+02    -0.8350E+02    -0.8359E+02    -0.8368E+02    -0.8378E+02    -0.8388E+02    -0.8398E+02    -0.8409E+02    -0.8419E+02    -0.8430E+02    -0.8441E+02    -0.8452E+02    -0.8463E+02    -0.8475E+02    -0.8486E+02    -0.8497E+02    -0.8508E+02    -0.8520E+02    -0.8531E+02    -0.8542E+02    -0.8553E+02    -0.8563E+02    -0.8574E+02    -0.8584E+02    -0.8595E+02    -0.8605E+02    -0.8615E+02    -0.8624E+02    -0.8634E+02    -0.8643E+02    -0.8652E+02    -0.8660E+02    -0.8668E+02    -0.8675E+02    -0.8681E+02    -0.8686E+02    -0.8690E+02    -0.8692E+02    -0.8692E+02
    -0.8688E+02    -0.8688E+02    -0.8686E+02    -0.8681E+02    -0.8676E+02    -0.8669E+02    -0.8661E+02    -0.8653E+02    -0.8644E+02    -0.8634E+02    -0.8624E+02    -0.8613E+02    -0.8603E+02    -0.8592E+02    -0.8580E+02    -0.8569E+02    -0.8557E+02    -0.8545E+02    -0.8533E+02    -0.8521E+02    -0.8509E+02    -0.8496E+02    -0.8484E+02    -0.8471E+02    -0.8458E+02    -0.8446E+02    -0.8433E+02    -0.8420E+02    -0.8408E+02    -0.8395E+02    -0.8383E+02    -0.8371E+02    -0.8359E+02    -0.8348E+02    -0.8336E+02    -0.8326E+02    -0.8315E+02    -0.8305E+02    -0.8296E+02    -0.8287E+02    -0.8279E+02    -0.8272E+02    -0.8265E+02    -0.8260E+02    -0.8255E+02    -0.8250E+02    -0.8247E+02    -0.8245E+02    -0.8243E+02    -0.8243E+02    -0.8243E+02    -0.8245E+02    -0.8247E+02    -0.8250E+02    -0.8254E+02    -0.8259E+02    -0.8265E+02    -0.8271E+02    -0.8278E+02    -0.8286E+02    -0.8295E+02    -0.8304E+02    -0.8314E+02    -0.8324E+02    -0.8335E+02    -0.8346E+02    -0.8357E+02    -0.8369E+02    -0.8381E+02    -0.8393E+02    -0.8405E+02    -0.8418E+02    -0.8430E+02    -0.8443E+02    -0.8455E+02    -0.8468E+02    -0.8480E+02    -0.8492E+02    -0.8505E+02    -0.8517E+02    -0.8529E+02    -0.8541E+02    -0.8553E+02    -0.8564E+02    -0.8575E+02    -0.8587E+02    -0.8597E+02    -0.8608E+02    -0.8618E+02    -0.8628E+02    -0.8638E+02    -0.8647E+02    -0.8656E+02    -0.8664E+02    -0.8672E+02    -0.8678E+02    -0.8684E+02    -0.8688E+02    -0.8690E+02    -0.8690E+02
    -0.8686E+02    -0.8686E+02    -0.8683E+02    -0.8679E+02    -0.8673E+02    -0.8666E+02    -0.8658E+02    -0.8649E+02    -0.8639E+02    -0.8629E+02    -0.8618E+02    -0.8607E+02    -0.8596E+02    -0.8584E+02    -0.8572E+02    -0.8559E+02    -0.8547E+02    -0.8534E+02    -0.8521E+02    -0.8507E+02    -0.8494E+02    -0.8480E+02    -0.8466E+02    -0.8452E+02    -0.8438E+02    -0.8424E+02    -0.8410E+02    -0.8395E+02    -0.8381E+02    -0.8367E+02    -0.8353E+02    -0.8339E+02    -0.8326E+02    -0.8312E+02    -0.8300E+02    -0.8287E+02    -0.8275E+02    -0.8264E+02    -0.8253E+02    -0.8243E+02    -0.8233E+02    -0.8225E+02    -0.8217E+02    -0.8210E+02    -0.8204E+02    -0.8199E+02    -0.8195E+02    -0.8193E+02    -0.8191E+02    -0.8190E+02    -0.8191E+02    -0.8192E+02    -0.8195E+02    -0.8199E+02    -0.8204E+02    -0.8209E+02    -0.8216E+02    -0.8224E+02    -0.8232E+02    -0.8242E+02    -0.8252E+02    -0.8262E+02    -0.8274E+02    -0.8286E+02    -0.8298E+02    -0.8311E+02    -0.8324E+02    -0.8337E+02    -0.8351E+02    -0.8365E+02    -0.8379E+02    -0.8393E+02    -0.8407E+02    -0.8421E+02    -0.8435E+02    -0.8449E+02    -0.8463E+02    -0.8476E+02    -0.8490E+02    -0.8503E+02    -0.8516E+02    -0.8529E+02    -0.8542E+02    -0.8554E+02    -0.8567E+02    -0.8579E+02    -0.8590E+02    -0.8602E+02    -0.8613E+02    -0.8623E+02    -0.8633E+02    -0.8643E+02    -0.8652E+02    -0.8661E+02    -0.8669E+02    -0.8676E+02    -0.8682E+02    -0.8686E+02    -0.8688E+02    -0.8688E+02
    -0.8684E+02    -0.8684E+02    -0.8681E+02    -0.8677E+02    -0.8671E+02    -0.8663E+02    -0.8654E+02    -0.8645E+02    -0.8635E+02    -0.8624E+02    -0.8613E+02    -0.8601E+02    -0.8589E+02    -0.8576E+02    -0.8563E+02    -0.8550E+02    -0.8536E+02    -0.8522E+02    -0.8508E+02    -0.8493E+02    -0.8479E+02    -0.8463E+02    -0.8448E+02    -0.8433E+02    -0.8417E+02    -0.8401E+02    -0.8385E+02    -0.8369E+02    -0.8353E+02    -0.8337E+02    -0.8321E+02    -0.8305E+02    -0.8289E+02    -0.8274E+02    -0.8259E+02    -0.8245E+02    -0.8231E+02    -0.8217E+02    -0.8204E+02    -0.8192E+02    -0.8181E+02    -0.8171E+02    -0.8162E+02    -0.8154E+02    -0.8147E+02    -0.8141E+02    -0.8136E+02    -0.8133E+02    -0.8131E+02    -0.8130E+02    -0.8131E+02    -0.8133E+02    -0.8136E+02    -0.8140E+02    -0.8146E+02    -0.8153E+02    -0.8161E+02    -0.8170E+02    -0.8180E+02    -0.8191E+02    -0.8203E+02    -0.8216E+02    -0.8229E+02    -0.8243E+02    -0.8258E+02    -0.8272E+02    -0.8288E+02    -0.8303E+02    -0.8319E+02    -0.8335E+02    -0.8351E+02    -0.8366E+02    -0.8382E+02    -0.8398E+02    -0.8414E+02    -0.8429E+02    -0.8445E+02    -0.8460E+02    -0.8475E+02    -0.8489E+02    -0.8504E+02    -0.8518E+02    -0.8532E+02    -0.8545E+02    -0.8558E+02    -0.8571E+02    -0.8583E+02    -0.8596E+02    -0.8607E+02    -0.8618E+02    -0.8629E+02    -0.8640E+02    -0.8649E+02    -0.8658E+02    -0.8666E+02    -0.8674E+02    -0.8680E+02    -0.8684E+02    -0.8686E+02    -0.8686E+02
    -0.8682E+02    -0.8682E+02    -0.8680E+02    -0.8675E+02    -0.8668E+02    -0.8661E+02    -0.8652E+02    -0.8642E+02    -0.8631E+02    -0.8620E+02    -0.8608E+02    -0.8595E+02    -0.8583E+02    -0.8569E+02    -0.8555E+02    -0.8541E+02    -0.8526E+02    -0.8511E+02    -0.8496E+02    -0.8480E+02    -0.8464E+02    -0.8447E+02    -0.8430E+02    -0.8413E+02    -0.8395E+02    -0.8378E+02    -0.8360E+02    -0.8341E+02    -0.8323E+02    -0.8305E+02    -0.8286E+02    -0.8268E+02    -0.8250E+02    -0.8232E+02    -0.8215E+02    -0.8198E+02    -0.8181E+02    -0.8165E+02    -0.8150E+02    -0.8136E+02    -0.8123E+02    -0.8110E+02    -0.8099E+02    -0.8089E+02    -0.8081E+02    -0.8074E+02    -0.8068E+02    -0.8064E+02    -0.8062E+02    -0.8061E+02    -0.8062E+02    -0.8064E+02    -0.8068E+02    -0.8074E+02    -0.8081E+02    -0.8089E+02    -0.8099E+02    -0.8110E+02    -0.8122E+02    -0.8135E+02    -0.8149E+02    -0.8164E+02    -0.8180E+02    -0.8196E+02    -0.8213E+02    -0.8231E+02    -0.8248E+02    -0.8266E+02    -0.8284E+02    -0.8303E+02    -0.8321E+02    -0.8339E+02    -0.8357E+02    -0.8375E+02    -0.8392E+02    -0.8410E+02    -0.8427E+02    -0.8444E+02    -0.8460E+02    -0.8476E+02    -0.8492E+02    -0.8507E+02    -0.8522E+02    -0.8536E+02    -0.8550E+02    -0.8564E+02    -0.8577E+02    -0.8590E+02    -0.8602E+02    -0.8614E+02    -0.8626E+02    -0.8636E+02    -0.8646E+02    -0.8656E+02    -0.8664E+02    -0.8672E+02    -0.8678E+02    -0.8683E+02    -0.8685E+02    -0.8685E+02
    -0.8681E+02    -0.8681E+02    -0.8678E+02    -0.8673E+02    -0.8667E+02    -0.8659E+02    -0.8649E+02    -0.8639E+02    -0.8628E+02    -0.8616E+02    -0.8604E+02    -0.8591E+02    -0.8577E+02    -0.8563E+02    -0.8548E+02    -0.8533E+02    -0.8517E+02    -0.8501E+02    -0.8484E+02    -0.8467E+02    -0.8449E+02    -0.8431E+02    -0.8412E+02    -0.8393E+02    -0.8373E+02    -0.8353E+02    -0.8333E+02    -0.8312E+02    -0.8292E+02    -0.8270E+02    -0.8249E+02    -0.8228E+02    -0.8207E+02    -0.8186E+02    -0.8166E+02    -0.8145E+02    -0.8126E+02    -0.8107E+02    -0.8089E+02    -0.8071E+02    -0.8055E+02    -0.8040E+02    -0.8027E+02    -0.8015E+02    -0.8005E+02    -0.7996E+02    -0.7989E+02    -0.7984E+02    -0.7981E+02    -0.7980E+02    -0.7981E+02    -0.7984E+02    -0.7989E+02    -0.7996E+02    -0.8004E+02    -0.8015E+02    -0.8026E+02    -0.8040E+02    -0.8055E+02    -0.8071E+02    -0.8088E+02    -0.8106E+02    -0.8125E+02    -0.8144E+02    -0.8164E+02    -0.8185E+02    -0.8206E+02    -0.8227E+02    -0.8248E+02    -0.8269E+02    -0.8289E+02    -0.8310E+02    -0.8331E+02    -0.8351E+02    -0.8371E+02    -0.8390E+02    -0.8409E+02    -0.8428E+02    -0.8446E+02    -0.8463E+02    -0.8480E+02    -0.8497E+02    -0.8513E+02    -0.8529E+02    -0.8544E+02    -0.8558E+02    -0.8572E+02    -0.8586E+02    -0.8599E+02    -0.8611E+02    -0.8623E+02    -0.8634E+02    -0.8644E+02    -0.8654E+02    -0.8663E+02    -0.8670E+02    -0.8677E+02    -0.8682E+02    -0.8684E+02    -0.8684E+02
    -0.8680E+02    -0.8680E+02    -0.8678E+02    -0.8673E+02    -0.8666E+02    -0.8657E+02    -0.8648E+02    -0.8637E+02    -0.8626E+02    -0.8614E+02    -0.8601E+02    -0.8587E+02    -0.8573E+02    -0.8558E+02    -0.8542E+02    -0.8526E+02    -0.8509E+02    -0.8492E+02    -0.8474E+02    -0.8455E+02    -0.8435E+02    -0.8415E+02    -0.8395E+02    -0.8373E+02    -0.8351E+02    -0.8329E+02    -0.8306E+02    -0.8282E+02    -0.8258E+02    -0.8234E+02    -0.8209E+02    -0.8185E+02    -0.8160E+02    -0.8135E+02    -0.8111E+02    -0.8087E+02    -0.8063E+02    -0.8040E+02    -0.8018E+02    -0.7997E+02    -0.7977E+02    -0.7959E+02    -0.7942E+02    -0.7928E+02    -0.7915E+02    -0.7904E+02    -0.7896E+02    -0.7889E+02    -0.7886E+02    -0.7884E+02    -0.7886E+02    -0.7889E+02    -0.7895E+02    -0.7904E+02    -0.7915E+02    -0.7927E+02    -0.7942E+02    -0.7959E+02    -0.7977E+02    -0.7996E+02    -0.8017E+02    -0.8039E+02    -0.8062E+02    -0.8086E+02    -0.8110E+02    -0.8134E+02    -0.8159E+02    -0.8183E+02    -0.8208E+02    -0.8232E+02    -0.8257E+02    -0.8280E+02    -0.8304E+02    -0.8327E+02    -0.8349E+02    -0.8371E+02    -0.8392E+02    -0.8412E+02    -0.8432E+02    -0.8451E+02    -0.8470E+02    -0.8488E+02    -0.8505E+02    -0.8522E+02    -0.8538E+02    -0.8553E+02    -0.8568E+02    -0.8582E+02    -0.8596E+02    -0.8609E+02    -0.8621E+02    -0.8632E+02    -0.8643E+02    -0.8653E+02    -0.8662E+02    -0.8670E+02    -0.8676E+02    -0.8681E+02    -0.8684E+02    -0.8684E+02
    -0.8680E+02    -0.8680E+02    -0.8677E+02    -0.8672E+02    -0.8665E+02    -0.8657E+02    -0.8647E+02    -0.8637E+02    -0.8625E+02    -0.8612E+02    -0.8599E+02    -0.8585E+02    -0.8570E+02    -0.8554E+02    -0.8538E+02    -0.8521E+02    -0.8503E+02    -0.8484E+02    -0.8465E+02    -0.8444E+02    -0.8423E+02    -0.8401E+02    -0.8378E+02    -0.8354E+02    -0.8330E+02    -0.8304E+02    -0.8278E+02    -0.8251E+02    -0.8224E+02    -0.8195E+02    -0.8167E+02    -0.8138E+02    -0.8108E+02    -0.8079E+02    -0.8049E+02    -0.8020E+02    -0.7991E+02    -0.7963E+02    -0.7936E+02    -0.7910E+02    -0.7886E+02    -0.7863E+02    -0.7842E+02    -0.7823E+02    -0.7807E+02    -0.7794E+02    -0.7783E+02    -0.7775E+02    -0.7770E+02    -0.7769E+02    -0.7770E+02    -0.7775E+02    -0.7783E+02    -0.7793E+02    -0.7807E+02    -0.7823E+02    -0.7842E+02    -0.7862E+02    -0.7885E+02    -0.7910E+02    -0.7936E+02    -0.7963E+02    -0.7991E+02    -0.8019E+02    -0.8048E+02    -0.8078E+02    -0.8107E+02    -0.8136E+02    -0.8165E+02    -0.8194E+02    -0.8222E+02    -0.8250E+02    -0.8276E+02    -0.8302E+02    -0.8328E+02    -0.8352E+02    -0.8376E+02    -0.8398E+02    -0.8420E+02    -0.8441E+02    -0.8461E+02    -0.8481E+02    -0.8499E+02    -0.8517E+02    -0.8534E+02    -0.8550E+02    -0.8566E+02    -0.8580E+02    -0.8594E+02    -0.8608E+02    -0.8620E+02    -0.8632E+02    -0.8643E+02    -0.8653E+02    -0.8662E+02    -0.8670E+02    -0.8676E+02    -0.8681E+02    -0.8684E+02    -0.8684E+02
    -0.8681E+02    -0.8681E+02    -0.8678E+02    -0.8673E+02    -0.8666E+02    -0.8658E+02    -0.8648E+02    -0.8637E+02    -0.8625E+02    -0.8612E+02    -0.8599E+02    -0.8584E+02    -0.8569E+02    -0.8553E+02    -0.8536E+02    -0.8517E+02    -0.8498E+02    -0.8479E+02    -0.8458E+02    -0.8436E+02    -0.8412E+02    -0.8388E+02    -0.8363E+02    -0.8336E+02    -0.8309E+02    -0.8280E+02    -0.8250E+02    -0.8219E+02    -0.8187E+02    -0.8154E+02    -0.8121E+02    -0.8086E+02    -0.8051E+02    -0.8015E+02    -0.7979E+02    -0.7944E+02    -0.7908E+02    -0.7873E+02    -0.7839E+02    -0.7807E+02    -0.7776E+02    -0.7747E+02    -0.7720E+02    -0.7696E+02    -0.7675E+02    -0.7658E+02    -0.7644E+02    -0.7634E+02    -0.7628E+02    -0.7626E+02    -0.7628E+02    -0.7634E+02    -0.7644E+02    -0.7658E+02    -0.7675E+02    -0.7696E+02    -0.7720E+02    -0.7747E+02    -0.7776E+02    -0.7807E+02    -0.7839E+02    -0.7873E+02    -0.7908E+02    -0.7943E+02    -0.7979E+02    -0.8015E+02    -0.8050E+02    -0.8085E+02    -0.8120E+02    -0.8153E+02    -0.8186E+02    -0.8218E+02    -0.8249E+02    -0.8279E+02    -0.8307E+02    -0.8335E+02    -0.8361E+02    -0.8386E+02    -0.8410E+02    -0.8433E+02    -0.8455E+02    -0.8476E+02    -0.8495E+02    -0.8514E+02    -0.8532E+02    -0.8549E+02    -0.8565E+02    -0.8580E+02    -0.8595E+02    -0.8608E+02    -0.8621E+02    -0.8633E+02    -0.8644E+02    -0.8654E+02    -0.8663E+02    -0.8671E+02    -0.8677E+02    -0.8682E+02    -0.8685E+02    -0.8685E+02
    -0.8682E+02    -0.8682E+02    -0.8680E+02    -0.8675E+02    -0.8668E+02    -0.8660E+02    -0.8650E+02    -0.8639E+02    -0.8627E+02    -0.8614E+02    -0.8601E+02    -0.8586E+02    -0.8570E+02    -0.8553E+02    -0.8536E+02    -0.8517E+02    -0.8497E+02    -0.8476E+02    -0.8453E+02    -0.8430E+02    -0.8405E+02    -0.8378E+02    -0.8350E+02    -0.8321E+02    -0.8290E+02    -0.8257E+02    -0.8223E+02    -0.8187E+02    -0.8150E+02    -0.8111E+02    -0.8071E+02    -0.8029E+02    -0.7987E+02    -0.7943E+02    -0.7899E+02    -0.7855E+02    -0.7811E+02    -0.7767E+02    -0.7723E+02    -0.7682E+02    -0.7642E+02    -0.7604E+02    -0.7569E+02    -0.7538E+02    -0.7510E+02    -0.7487E+02    -0.7469E+02    -0.7456E+02    -0.7447E+02    -0.7445E+02    -0.7447E+02    -0.7456E+02    -0.7469E+02    -0.7487E+02    -0.7511E+02    -0.7538E+02    -0.7569E+02    -0.7604E+02    -0.7642E+02    -0.7682E+02    -0.7723E+02    -0.7767E+02    -0.7811E+02    -0.7855E+02    -0.7899E+02    -0.7943E+02    -0.7987E+02    -0.8029E+02    -0.8070E+02    -0.8111E+02    -0.8149E+02    -0.8186E+02    -0.8222E+02    -0.8256E+02    -0.8289E+02    -0.8319E+02    -0.8349E+02    -0.8376E+02    -0.8403E+02    -0.8428E+02    -0.8451E+02    -0.8473E+02    -0.8494E+02    -0.8514E+02    -0.8533E+02    -0.8550E+02    -0.8567E+02    -0.8582E+02    -0.8597E+02    -0.8611E+02    -0.8623E+02    -0.8635E+02    -0.8646E+02    -0.8656E+02    -0.8665E+02    -0.8673E+02    -0.8679E+02    -0.8684E+02    -0.8686E+02    -0.8686E+02
    -0.8685E+02    -0.8685E+02    -0.8682E+02    -0.8678E+02    -0.8671E+02    -0.8663E+02    -0.8654E+02    -0.8643E+02    -0.8631E+02    -0.8619E+02    -0.8605E+02    -0.8590E+02    -0.8574E+02    -0.8557E+02    -0.8539E+02    -0.8520E+02    -0.8499E+02    -0.8476E+02    -0.8453E+02    -0.8427E+02    -0.8400E+02    -0.8371E+02    -0.8340E+02    -0.8308E+02    -0.8273E+02    -0.8236E+02    -0.8197E+02    -0.8155E+02    -0.8111E+02    -0.8065E+02    -0.8017E+02    -0.7967E+02    -0.7915E+02    -0.7862E+02    -0.7806E+02    -0.7750E+02    -0.7694E+02    -0.7637E+02    -0.7582E+02    -0.7527E+02    -0.7475E+02    -0.7425E+02    -0.7379E+02    -0.7337E+02    -0.7300E+02    -0.7269E+02    -0.7244E+02    -0.7226E+02    -0.7215E+02    -0.7211E+02    -0.7215E+02    -0.7226E+02    -0.7244E+02    -0.7269E+02    -0.7300E+02    -0.7337E+02    -0.7379E+02    -0.7425E+02    -0.7475E+02    -0.7528E+02    -0.7582E+02    -0.7638E+02    -0.7694E+02    -0.7751E+02    -0.7807E+02    -0.7862E+02    -0.7915E+02    -0.7967E+02    -0.8017E+02    -0.8066E+02    -0.8111E+02    -0.8155E+02    -0.8196E+02    -0.8235E+02    -0.8272E+02    -0.8307E+02    -0.8340E+02    -0.8370E+02    -0.8399E+02    -0.8426E+02    -0.8451E+02    -0.8475E+02    -0.8497E+02    -0.8518E+02    -0.8537E+02    -0.8555E+02    -0.8572E+02    -0.8587E+02    -0.8602E+02    -0.8616E+02    -0.8628E+02    -0.8640E+02    -0.8651E+02    -0.8660E+02    -0.8669E+02    -0.8676E+02    -0.8682E+02    -0.8687E+02    -0.8689E+02    -0.8689E+02
    -0.8689E+02    -0.8689E+02    -0.8686E+02    -0.8682E+02    -0.8676E+02    -0.8668E+02    -0.8659E+02    -0.8649E+02    -0.8638E+02    -0.8626E+02    -0.8612E+02    -0.8598E+02    -0.8582E+02    -0.8565E+02    -0.8546E+02    -0.8526E+02    -0.8505E+02    -0.8482E+02    -0.8457E+02    -0.8430E+02    -0.8400E+02    -0.8369E+02    -0.8335E+02    -0.8299E+02    -0.8260E+02    -0.8217E+02    -0.8172E+02    -0.8124E+02    -0.8073E+02    -0.8018E+02    -0.7960E+02    -0.7898E+02    -0.7834E+02    -0.7767E+02    -0.7697E+02    -0.7626E+02    -0.7553E+02    -0.7479E+02    -0.7405E+02    -0.7333E+02    -0.7263E+02    -0.7196E+02    -0.7134E+02    -0.7077E+02    -0.7027E+02    -0.6985E+02    -0.6951E+02    -0.6926E+02    -0.6911E+02    -0.6906E+02    -0.6911E+02    -0.6926E+02    -0.6951E+02    -0.6985E+02    -0.7028E+02    -0.7078E+02    -0.7135E+02    -0.7197E+02    -0.7264E+02    -0.7334E+02    -0.7406E+02    -0.7480E+02    -0.7553E+02    -0.7626E+02    -0.7698E+02    -0.7768E+02    -0.7835E+02    -0.7899E+02    -0.7960E+02    -0.8018E+02    -0.8073E+02    -0.8125E+02    -0.8173E+02    -0.8218E+02    -0.8260E+02    -0.8299E+02    -0.8335E+02    -0.8369E+02    -0.8400E+02    -0.8429E+02    -0.8456E+02    -0.8481E+02    -0.8504E+02    -0.8525E+02    -0.8545E+02    -0.8563E+02    -0.8580E+02    -0.8596E+02    -0.8610E+02    -0.8623E+02    -0.8636E+02    -0.8647E+02    -0.8657E+02    -0.8666E+02    -0.8674E+02    -0.8681E+02    -0.8687E+02    -0.8691E+02    -0.8693E+02    -0.8693E+02
    -0.8694E+02    -0.8694E+02    -0.8692E+02    -0.8688E+02    -0.8682E+02    -0.8675E+02    -0.8667E+02    -0.8658E+02    -0.8647E+02    -0.8636E+02    -0.8623E+02    -0.8609E+02    -0.8593E+02    -0.8577E+02    -0.8558E+02    -0.8538E+02    -0.8516E+02    -0.8492E+02    -0.8466E+02    -0.8438E+02    -0.8407E+02    -0.8373E+02    -0.8336E+02    -0.8295E+02    -0.8251E+02    -0.8203E+02    -0.8151E+02    -0.8095E+02    -0.8034E+02    -0.7968E+02    -0.7898E+02    -0.7822E+02    -0.7742E+02    -0.7657E+02    -0.7567E+02    -0.7475E+02    -0.7379E+02    -0.7282E+02    -0.7184E+02    -0.7087E+02    -0.6993E+02    -0.6902E+02    -0.6817E+02    -0.6740E+02    -0.6671E+02    -0.6613E+02    -0.6566E+02    -0.6532E+02    -0.6512E+02    -0.6505E+02    -0.6512E+02    -0.6533E+02    -0.6567E+02    -0.6614E+02    -0.6672E+02    -0.6741E+02    -0.6818E+02    -0.6903E+02    -0.6994E+02    -0.7089E+02    -0.7186E+02    -0.7283E+02    -0.7381E+02    -0.7476E+02    -0.7569E+02    -0.7658E+02    -0.7743E+02    -0.7824E+02    -0.7899E+02    -0.7970E+02    -0.8035E+02    -0.8096E+02    -0.8153E+02    -0.8205E+02    -0.8252E+02    -0.8296E+02    -0.8336E+02    -0.8373E+02    -0.8407E+02    -0.8438E+02    -0.8467E+02    -0.8493E+02    -0.8516E+02    -0.8538E+02    -0.8558E+02    -0.8576E+02    -0.8593E+02    -0.8608E+02    -0.8622E+02    -0.8634E+02    -0.8646E+02    -0.8656E+02    -0.8666E+02    -0.8674E+02    -0.8681E+02    -0.8688E+02    -0.8693E+02    -0.8696E+02    -0.8698E+02    -0.8698E+02
    -0.8701E+02    -0.8701E+02    -0.8699E+02    -0.8695E+02    -0.8691E+02    -0.8685E+02    -0.8677E+02    -0.8669E+02    -0.8660E+02    -0.8649E+02    -0.8637E+02    -0.8624E+02    -0.8610E+02    -0.8594E+02    -0.8576E+02    -0.8556E+02    -0.8534E+02    -0.8510E+02    -0.8483E+02    -0.8453E+02    -0.8420E+02    -0.8384E+02    -0.8344E+02    -0.8299E+02    -0.8250E+02    -0.8196E+02    -0.8136E+02    -0.8070E+02    -0.7997E+02    -0.7918E+02    -0.7831E+02    -0.7738E+02    -0.7636E+02    -0.7528E+02    -0.7413E+02    -0.7292E+02    -0.7166E+02    -0.7037E+02    -0.6906E+02    -0.6775E+02    -0.6648E+02    -0.6525E+02    -0.6409E+02    -0.6304E+02    -0.6210E+02    -0.6131E+02    -0.6067E+02    -0.6021E+02    -0.5993E+02    -0.5983E+02    -0.5993E+02    -0.6021E+02    -0.6068E+02    -0.6132E+02    -0.6212E+02    -0.6305E+02    -0.6411E+02    -0.6527E+02    -0.6650E+02    -0.6778E+02    -0.6908E+02    -0.7039E+02    -0.7168E+02    -0.7294E+02    -0.7415E+02    -0.7530E+02    -0.7639E+02    -0.7740E+02    -0.7834E+02    -0.7920E+02    -0.7999E+02    -0.8072E+02    -0.8138E+02    -0.8198E+02    -0.8252E+02    -0.8301E+02    -0.8345E+02    -0.8385E+02    -0.8422E+02    -0.8455E+02    -0.8484E+02    -0.8511E+02    -0.8535E+02    -0.8557E+02    -0.8576E+02    -0.8594E+02    -0.8610E+02    -0.8624E+02    -0.8637E+02    -0.8649E+02    -0.8659E+02    -0.8669E+02    -0.8677E+02    -0.8684E+02    -0.8691E+02    -0.8696E+02    -0.8700E+02    -0.8703E+02    -0.8705E+02    -0.8705E+02
    -0.8709E+02    -0.8709E+02    -0.8708E+02    -0.8705E+02    -0.8701E+02    -0.8696E+02    -0.8690E+02    -0.8684E+02    -0.8676E+02    -0.8666E+02    -0.8656E+02    -0.8644E+02    -0.8631E+02    -0.8616E+02    -0.8599E+02    -0.8580E+02    -0.8559E+02    -0.8535E+02    -0.8508E+02    -0.8477E+02    -0.8443E+02    -0.8404E+02    -0.8361E+02    -0.8312E+02    -0.8258E+02    -0.8196E+02    -0.8127E+02    -0.8050E+02    -0.7964E+02    -0.7868E+02    -0.7762E+02    -0.7645E+02    -0.7517E+02    -0.7379E+02    -0.7230E+02    -0.7071E+02    -0.6905E+02    -0.6734E+02    -0.6559E+02    -0.6385E+02    -0.6213E+02    -0.6049E+02    -0.5894E+02    -0.5752E+02    -0.5626E+02    -0.5520E+02    -0.5434E+02    -0.5372E+02    -0.5334E+02    -0.5321E+02    -0.5334E+02    -0.5373E+02    -0.5435E+02    -0.5521E+02    -0.5628E+02    -0.5754E+02    -0.5896E+02    -0.6051E+02    -0.6216E+02    -0.6388E+02    -0.6562E+02    -0.6737E+02    -0.6909E+02    -0.7075E+02    -0.7233E+02    -0.7382E+02    -0.7521E+02    -0.7649E+02    -0.7765E+02    -0.7872E+02    -0.7967E+02    -0.8053E+02    -0.8130E+02    -0.8199E+02    -0.8260E+02    -0.8315E+02    -0.8364E+02    -0.8407E+02    -0.8445E+02    -0.8480E+02    -0.8510E+02    -0.8537E+02    -0.8561E+02    -0.8582E+02    -0.8601E+02    -0.8618E+02    -0.8633E+02    -0.8646E+02    -0.8657E+02    -0.8668E+02    -0.8677E+02    -0.8684E+02    -0.8691E+02    -0.8697E+02    -0.8702E+02    -0.8706E+02    -0.8710E+02    -0.8712E+02    -0.8713E+02    -0.8713E+02
    -0.8719E+02    -0.8719E+02    -0.8718E+02    -0.8717E+02    -0.8714E+02    -0.8711E+02    -0.8706E+02    -0.8701E+02    -0.8695E+02    -0.8688E+02    -0.8679E+02    -0.8670E+02    -0.8658E+02    -0.8645E+02    -0.8630E+02    -0.8612E+02    -0.8592E+02    -0.8568E+02    -0.8542E+02    -0.8511E+02    -0.8476E+02    -0.8436E+02    -0.8390E+02    -0.8337E+02    -0.8277E+02    -0.8208E+02    -0.8130E+02    -0.8040E+02    -0.7938E+02    -0.7823E+02    -0.7693E+02    -0.7547E+02    -0.7386E+02    -0.7208E+02    -0.7016E+02    -0.6810E+02    -0.6593E+02    -0.6367E+02    -0.6137E+02    -0.5907E+02    -0.5680E+02    -0.5462E+02    -0.5258E+02    -0.5071E+02    -0.4905E+02    -0.4764E+02    -0.4652E+02    -0.4570E+02    -0.4520E+02    -0.4503E+02    -0.4520E+02    -0.4571E+02    -0.4653E+02    -0.4766E+02    -0.4907E+02    -0.5073E+02    -0.5261E+02    -0.5466E+02    -0.5684E+02    -0.5910E+02    -0.6141E+02    -0.6371E+02    -0.6597E+02    -0.6815E+02    -0.7021E+02    -0.7213E+02    -0.7390E+02    -0.7551E+02    -0.7697E+02    -0.7827E+02    -0.7942E+02    -0.8044E+02    -0.8133E+02    -0.8212E+02    -0.8281E+02    -0.8341E+02    -0.8394E+02    -0.8439E+02    -0.8480E+02    -0.8515E+02    -0.8545E+02    -0.8572E+02    -0.8595E+02    -0.8615E+02    -0.8633E+02    -0.8648E+02    -0.8661E+02    -0.8672E+02    -0.8682E+02    -0.8690E+02    -0.8697E+02    -0.8703E+02    -0.8709E+02    -0.8713E+02    -0.8716E+02    -0.8719E+02    -0.8721E+02    -0.8722E+02    -0.8723E+02    -0.8723E+02
    -0.8731E+02    -0.8731E+02    -0.8731E+02    -0.8730E+02    -0.8729E+02    -0.8728E+02    -0.8725E+02    -0.8722E+02    -0.8718E+02    -0.8714E+02    -0.8708E+02    -0.8700E+02    -0.8691E+02    -0.8680E+02    -0.8667E+02    -0.8652E+02    -0.8633E+02    -0.8612E+02    -0.8586E+02    -0.8557E+02    -0.8522E+02    -0.8481E+02    -0.8433E+02    -0.8377E+02    -0.8312E+02    -0.8235E+02    -0.8146E+02    -0.8043E+02    -0.7923E+02    -0.7785E+02    -0.7627E+02    -0.7447E+02    -0.7245E+02    -0.7020E+02    -0.6774E+02    -0.6509E+02    -0.6227E+02    -0.5935E+02    -0.5636E+02    -0.5336E+02    -0.5041E+02    -0.4758E+02    -0.4492E+02    -0.4249E+02    -0.4033E+02    -0.3850E+02    -0.3703E+02    -0.3596E+02    -0.3531E+02    -0.3510E+02    -0.3532E+02    -0.3597E+02    -0.3705E+02    -0.3852E+02    -0.4036E+02    -0.4252E+02    -0.4496E+02    -0.4762E+02    -0.5046E+02    -0.5341E+02    -0.5641E+02    -0.5940E+02    -0.6233E+02    -0.6514E+02    -0.6779E+02    -0.7026E+02    -0.7250E+02    -0.7452E+02    -0.7632E+02    -0.7790E+02    -0.7928E+02    -0.8048E+02    -0.8151E+02    -0.8240E+02    -0.8316E+02    -0.8381E+02    -0.8437E+02    -0.8485E+02    -0.8526E+02    -0.8561E+02    -0.8591E+02    -0.8616E+02    -0.8638E+02    -0.8656E+02    -0.8671E+02    -0.8684E+02    -0.8695E+02    -0.8704E+02    -0.8711E+02    -0.8717E+02    -0.8722E+02    -0.8726E+02    -0.8729E+02    -0.8731E+02    -0.8732E+02    -0.8733E+02    -0.8734E+02    -0.8734E+02    -0.8734E+02    -0.8734E+02
    -0.8745E+02    -0.8745E+02    -0.8745E+02    -0.8746E+02    -0.8746E+02    -0.8747E+02    -0.8747E+02    -0.8747E+02    -0.8745E+02    -0.8743E+02    -0.8740E+02    -0.8736E+02    -0.8730E+02    -0.8722E+02    -0.8712E+02    -0.8700E+02    -0.8684E+02    -0.8665E+02    -0.8642E+02    -0.8614E+02    -0.8581E+02    -0.8540E+02    -0.8492E+02    -0.8433E+02    -0.8364E+02    -0.8281E+02    -0.8182E+02    -0.8064E+02    -0.7925E+02    -0.7762E+02    -0.7571E+02    -0.7352E+02    -0.7101E+02    -0.6819E+02    -0.6508E+02    -0.6171E+02    -0.5812E+02    -0.5437E+02    -0.5054E+02    -0.4669E+02    -0.4291E+02    -0.3926E+02    -0.3583E+02    -0.3268E+02    -0.2989E+02    -0.2751E+02    -0.2561E+02    -0.2422E+02    -0.2337E+02    -0.2309E+02    -0.2338E+02    -0.2423E+02    -0.2563E+02    -0.2754E+02    -0.2992E+02    -0.3271E+02    -0.3587E+02    -0.3930E+02    -0.4296E+02    -0.4675E+02    -0.5060E+02    -0.5443E+02    -0.5818E+02    -0.6177E+02    -0.6515E+02    -0.6826E+02    -0.7107E+02    -0.7358E+02    -0.7578E+02    -0.7768E+02    -0.7931E+02    -0.8070E+02    -0.8187E+02    -0.8286E+02    -0.8369E+02    -0.8439E+02    -0.8497E+02    -0.8546E+02    -0.8586E+02    -0.8620E+02    -0.8648E+02    -0.8671E+02    -0.8690E+02    -0.8705E+02    -0.8718E+02    -0.8728E+02    -0.8735E+02    -0.8741E+02    -0.8746E+02    -0.8749E+02    -0.8751E+02    -0.8752E+02    -0.8752E+02    -0.8751E+02    -0.8751E+02    -0.8750E+02    -0.8749E+02    -0.8748E+02    -0.8747E+02    -0.8747E+02
    -0.8760E+02    -0.8760E+02    -0.8761E+02    -0.8763E+02    -0.8766E+02    -0.8768E+02    -0.8771E+02    -0.8774E+02    -0.8776E+02    -0.8777E+02    -0.8777E+02    -0.8777E+02    -0.8774E+02    -0.8770E+02    -0.8764E+02    -0.8756E+02    -0.8744E+02    -0.8729E+02    -0.8709E+02    -0.8685E+02    -0.8654E+02    -0.8616E+02    -0.8568E+02    -0.8509E+02    -0.8437E+02    -0.8349E+02    -0.8241E+02    -0.8110E+02    -0.7951E+02    -0.7761E+02    -0.7535E+02    -0.7270E+02    -0.6963E+02    -0.6614E+02    -0.6226E+02    -0.5803E+02    -0.5350E+02    -0.4876E+02    -0.4389E+02    -0.3898E+02    -0.3414E+02    -0.2945E+02    -0.2503E+02    -0.2097E+02    -0.1735E+02    -0.1427E+02    -0.1178E+02    -0.9962E+01    -0.8851E+01    -0.8480E+01    -0.8858E+01    -0.9975E+01    -0.1180E+02    -0.1429E+02    -0.1738E+02    -0.2101E+02    -0.2507E+02    -0.2950E+02    -0.3419E+02    -0.3904E+02    -0.4395E+02    -0.4883E+02    -0.5357E+02    -0.5810E+02    -0.6234E+02    -0.6622E+02    -0.6970E+02    -0.7277E+02    -0.7542E+02    -0.7768E+02    -0.7958E+02    -0.8116E+02    -0.8247E+02    -0.8355E+02    -0.8443E+02    -0.8515E+02    -0.8574E+02    -0.8622E+02    -0.8660E+02    -0.8691E+02    -0.8716E+02    -0.8735E+02    -0.8750E+02    -0.8762E+02    -0.8771E+02    -0.8777E+02    -0.8781E+02    -0.8783E+02    -0.8784E+02    -0.8784E+02    -0.8782E+02    -0.8780E+02    -0.8777E+02    -0.8774E+02    -0.8771E+02    -0.8768E+02    -0.8765E+02    -0.8763E+02    -0.8761E+02    -0.8761E+02
    -0.8776E+02    -0.8776E+02    -0.8778E+02    -0.8782E+02    -0.8786E+02    -0.8792E+02    -0.8798E+02    -0.8803E+02    -0.8809E+02    -0.8814E+02    -0.8818E+02    -0.8821E+02    -0.8823E+02    -0.8824E+02    -0.8822E+02    -0.8819E+02    -0.8812E+02    -0.8802E+02    -0.8787E+02    -0.8767E+02    -0.8741E+02    -0.8707E+02    -0.8662E+02    -0.8605E+02    -0.8533E+02    -0.8442E+02    -0.8327E+02    -0.8184E+02    -0.8007E+02    -0.7790E+02    -0.7526E+02    -0.7211E+02    -0.6841E+02    -0.6415E+02    -0.5936E+02    -0.5409E+02    -0.4843E+02    -0.4246E+02    -0.3629E+02    -0.3004E+02    -0.2382E+02    -0.1778E+02    -0.1203E+02    -0.6689E+01    -0.1896E+01     0.2230E+01     0.5575E+01     0.8039E+01     0.9548E+01     0.1005E+02     0.9541E+01     0.8025E+01     0.5554E+01     0.2203E+01    -0.1930E+01    -0.6730E+01    -0.1207E+02    -0.1783E+02    -0.2388E+02    -0.3010E+02    -0.3636E+02    -0.4254E+02    -0.4851E+02    -0.5418E+02    -0.5944E+02    -0.6423E+02    -0.6849E+02    -0.7219E+02    -0.7534E+02    -0.7797E+02    -0.8014E+02    -0.8191E+02    -0.8334E+02    -0.8449E+02    -0.8540E+02    -0.8612E+02    -0.8669E+02    -0.8713E+02    -0.8748E+02    -0.8774E+02    -0.8794E+02    -0.8809E+02    -0.8819E+02    -0.8826E+02    -0.8830E+02    -0.8832E+02    -0.8831E+02    -0.8829E+02    -0.8826E+02    -0.8822E+02    -0.8817E+02    -0.8811E+02    -0.8805E+02    -0.8799E+02    -0.8793E+02    -0.8787E+02    -0.8782E+02    -0.8779E+02    -0.8776E+02    -0.8776E+02
    -0.8793E+02    -0.8793E+02    -0.8796E+02    -0.8801E+02    -0.8808E+02    -0.8817E+02    -0.8825E+02    -0.8835E+02    -0.8844E+02    -0.8853E+02    -0.8861E+02    -0.8869E+02    -0.8876E+02    -0.8881E+02    -0.8885E+02    -0.8887E+02    -0.8886E+02    -0.8882E+02    -0.8873E+02    -0.8860E+02    -0.8840E+02    -0.8812E+02    -0.8773E+02    -0.8721E+02    -0.8652E+02    -0.8561E+02    -0.8443E+02    -0.8292E+02    -0.8098E+02    -0.7855E+02    -0.7553E+02    -0.7184E+02    -0.6743E+02    -0.6228E+02    -0.5643E+02    -0.4992E+02    -0.4286E+02    -0.3535E+02    -0.2751E+02    -0.1948E+02    -0.1142E+02    -0.3458E+01     0.4222E+01     0.1144E+02     0.1799E+02     0.2369E+02     0.2835E+02     0.3181E+02     0.3393E+02     0.3465E+02     0.3393E+02     0.3179E+02     0.2833E+02     0.2366E+02     0.1796E+02     0.1139E+02     0.4171E+01    -0.3515E+01    -0.1148E+02    -0.1955E+02    -0.2758E+02    -0.3543E+02    -0.4295E+02    -0.5001E+02    -0.5652E+02    -0.6238E+02    -0.6752E+02    -0.7192E+02    -0.7561E+02    -0.7863E+02    -0.8106E+02    -0.8299E+02    -0.8451E+02    -0.8568E+02    -0.8659E+02    -0.8728E+02    -0.8780E+02    -0.8819E+02    -0.8847E+02    -0.8867E+02    -0.8881E+02    -0.8889E+02    -0.8894E+02    -0.8895E+02    -0.8893E+02    -0.8890E+02    -0.8885E+02    -0.8878E+02    -0.8871E+02    -0.8862E+02    -0.8853E+02    -0.8844E+02    -0.8834E+02    -0.8825E+02    -0.8816E+02    -0.8808E+02    -0.8801E+02    -0.8795E+02    -0.8792E+02    -0.8792E+02
    -0.8810E+02    -0.8810E+02    -0.8814E+02    -0.8821E+02    -0.8831E+02    -0.8842E+02    -0.8854E+02    -0.8867E+02    -0.8880E+02    -0.8893E+02    -0.8906E+02    -0.8918E+02    -0.8930E+02    -0.8941E+02    -0.8950E+02    -0.8958E+02    -0.8963E+02    -0.8966E+02    -0.8965E+02    -0.8959E+02    -0.8947E+02    -0.8928E+02    -0.8897E+02    -0.8853E+02    -0.8791E+02    -0.8705E+02    -0.8588E+02    -0.8432E+02    -0.8227E+02    -0.7960E+02    -0.7620E+02    -0.7195E+02    -0.6676E+02    -0.6060E+02    -0.5349E+02    -0.4548E+02    -0.3667E+02    -0.2717E+02    -0.1713E+02    -0.6680E+01     0.4011E+01     0.1474E+02     0.2527E+02     0.3531E+02     0.4455E+02     0.5269E+02     0.5941E+02     0.6443E+02     0.6754E+02     0.6859E+02     0.6753E+02     0.6442E+02     0.5939E+02     0.5266E+02     0.4451E+02     0.3526E+02     0.2521E+02     0.1468E+02     0.3944E+01    -0.6754E+01    -0.1721E+02    -0.2726E+02    -0.3676E+02    -0.4557E+02    -0.5358E+02    -0.6070E+02    -0.6686E+02    -0.7204E+02    -0.7629E+02    -0.7968E+02    -0.8235E+02    -0.8440E+02    -0.8596E+02    -0.8712E+02    -0.8798E+02    -0.8860E+02    -0.8905E+02    -0.8935E+02    -0.8955E+02    -0.8967E+02    -0.8973E+02    -0.8974E+02    -0.8972E+02    -0.8966E+02    -0.8959E+02    -0.8950E+02    -0.8940E+02    -0.8928E+02    -0.8916E+02    -0.8903E+02    -0.8890E+02    -0.8877E+02    -0.8864E+02    -0.8852E+02    -0.8840E+02    -0.8829E+02    -0.8819E+02    -0.8812E+02    -0.8808E+02    -0.8808E+02
    -0.8827E+02    -0.8827E+02    -0.8832E+02    -0.8841E+02    -0.8853E+02    -0.8867E+02    -0.8882E+02    -0.8899E+02    -0.8915E+02    -0.8933E+02    -0.8950E+02    -0.8967E+02    -0.8984E+02    -0.9000E+02    -0.9015E+02    -0.9029E+02    -0.9041E+02    -0.9051E+02    -0.9058E+02    -0.9061E+02    -0.9058E+02    -0.9049E+02    -0.9029E+02    -0.8996E+02    -0.8944E+02    -0.8868E+02    -0.8758E+02    -0.8603E+02    -0.8391E+02    -0.8105E+02    -0.7730E+02    -0.7247E+02    -0.6644E+02    -0.5912E+02    -0.5052E+02    -0.4067E+02    -0.2966E+02    -0.1760E+02    -0.4589E+01     0.9233E+01     0.2367E+02     0.3845E+02     0.5322E+02     0.6757E+02     0.8101E+02     0.9303E+02     0.1031E+03     0.1107E+03     0.1154E+03     0.1170E+03     0.1154E+03     0.1107E+03     0.1031E+03     0.9300E+02     0.8097E+02     0.6752E+02     0.5317E+02     0.3838E+02     0.2360E+02     0.9157E+01    -0.4671E+01    -0.1769E+02    -0.2976E+02    -0.4077E+02    -0.5061E+02    -0.5922E+02    -0.6653E+02    -0.7256E+02    -0.7739E+02    -0.8114E+02    -0.8398E+02    -0.8610E+02    -0.8765E+02    -0.8875E+02    -0.8951E+02    -0.9003E+02    -0.9036E+02    -0.9056E+02    -0.9066E+02    -0.9069E+02    -0.9066E+02    -0.9059E+02    -0.9050E+02    -0.9038E+02    -0.9025E+02    -0.9010E+02    -0.8994E+02    -0.8978E+02    -0.8961E+02    -0.8944E+02    -0.8927E+02    -0.8910E+02    -0.8894E+02    -0.8878E+02    -0.8863E+02    -0.8849E+02    -0.8838E+02    -0.8829E+02    -0.8824E+02    -0.8824E+02
    -0.8844E+02    -0.8844E+02    -0.8850E+02    -0.8860E+02    -0.8874E+02    -0.8891E+02    -0.8909E+02    -0.8929E+02    -0.8950E+02    -0.8971E+02    -0.8992E+02    -0.9014E+02    -0.9035E+02    -0.9057E+02    -0.9077E+02    -0.9097E+02    -0.9116E+02    -0.9133E+02    -0.9148E+02    -0.9160E+02    -0.9168E+02    -0.9169E+02    -0.9162E+02    -0.9142E+02    -0.9104E+02    -0.9041E+02    -0.8942E+02    -0.8795E+02    -0.8583E+02    -0.8285E+02    -0.7879E+02    -0.7339E+02    -0.6645E+02    -0.5784E+02    -0.4750E+02    -0.3544E+02    -0.2168E+02    -0.6288E+01     0.1071E+02     0.2919E+02     0.4895E+02     0.6964E+02     0.9081E+02     0.1118E+03     0.1320E+03     0.1503E+03     0.1659E+03     0.1779E+03     0.1855E+03     0.1881E+03     0.1855E+03     0.1779E+03     0.1659E+03     0.1503E+03     0.1319E+03     0.1118E+03     0.9075E+02     0.6958E+02     0.4887E+02     0.2911E+02     0.1063E+02    -0.6376E+01    -0.2178E+02    -0.3553E+02    -0.4760E+02    -0.5794E+02    -0.6655E+02    -0.7348E+02    -0.7887E+02    -0.8293E+02    -0.8591E+02    -0.8803E+02    -0.8949E+02    -0.9047E+02    -0.9110E+02    -0.9148E+02    -0.9168E+02    -0.9176E+02    -0.9175E+02    -0.9168E+02    -0.9156E+02    -0.9142E+02    -0.9125E+02    -0.9107E+02    -0.9087E+02    -0.9067E+02    -0.9047E+02    -0.9026E+02    -0.9004E+02    -0.8983E+02    -0.8962E+02    -0.8942E+02    -0.8922E+02    -0.8903E+02    -0.8885E+02    -0.8869E+02    -0.8855E+02    -0.8845E+02    -0.8839E+02    -0.8839E+02
    -0.8858E+02    -0.8858E+02    -0.8865E+02    -0.8878E+02    -0.8894E+02    -0.8913E+02    -0.8934E+02    -0.8957E+02    -0.8981E+02    -0.9006E+02    -0.9031E+02    -0.9057E+02    -0.9083E+02    -0.9109E+02    -0.9135E+02    -0.9160E+02    -0.9186E+02    -0.9210E+02    -0.9233E+02    -0.9254E+02    -0.9271E+02    -0.9284E+02    -0.9289E+02    -0.9283E+02    -0.9260E+02    -0.9214E+02    -0.9131E+02    -0.8998E+02    -0.8793E+02    -0.8490E+02    -0.8058E+02    -0.7465E+02    -0.6679E+02    -0.5677E+02    -0.4446E+02    -0.2979E+02    -0.1269E+02     0.6929E+01     0.2914E+02     0.5393E+02     0.8112E+02     0.1104E+03     0.1412E+03     0.1726E+03     0.2036E+03     0.2326E+03     0.2579E+03     0.2779E+03     0.2906E+03     0.2950E+03     0.2906E+03     0.2778E+03     0.2579E+03     0.2325E+03     0.2035E+03     0.1726E+03     0.1411E+03     0.1103E+03     0.8105E+02     0.5385E+02     0.2906E+02     0.6840E+01    -0.1279E+02    -0.2989E+02    -0.4456E+02    -0.5686E+02    -0.6688E+02    -0.7474E+02    -0.8067E+02    -0.8497E+02    -0.8800E+02    -0.9005E+02    -0.9138E+02    -0.9220E+02    -0.9267E+02    -0.9289E+02    -0.9295E+02    -0.9290E+02    -0.9278E+02    -0.9261E+02    -0.9241E+02    -0.9218E+02    -0.9195E+02    -0.9170E+02    -0.9145E+02    -0.9120E+02    -0.9094E+02    -0.9069E+02    -0.9044E+02    -0.9019E+02    -0.8994E+02    -0.8970E+02    -0.8947E+02    -0.8925E+02    -0.8905E+02    -0.8887E+02    -0.8871E+02    -0.8860E+02    -0.8853E+02    -0.8853E+02
    -0.8872E+02    -0.8872E+02    -0.8879E+02    -0.8893E+02    -0.8911E+02    -0.8932E+02    -0.8956E+02    -0.8981E+02    -0.9008E+02    -0.9036E+02    -0.9065E+02    -0.9095E+02    -0.9125E+02    -0.9155E+02    -0.9185E+02    -0.9216E+02    -0.9247E+02    -0.9278E+02    -0.9309E+02    -0.9338E+02    -0.9365E+02    -0.9389E+02    -0.9406E+02    -0.9414E+02    -0.9407E+02    -0.9378E+02    -0.9313E+02    -0.9197E+02    -0.9005E+02    -0.8704E+02    -0.8256E+02    -0.7616E+02    -0.6741E+02    -0.5594E+02    -0.4152E+02    -0.2393E+02    -0.2945E+01     0.2177E+02     0.5050E+02     0.8346E+02     0.1207E+03     0.1621E+03     0.2070E+03     0.2547E+03     0.3034E+03     0.3509E+03     0.3941E+03     0.4292E+03     0.4525E+03     0.4607E+03     0.4525E+03     0.4292E+03     0.3940E+03     0.3508E+03     0.3033E+03     0.2546E+03     0.2070E+03     0.1620E+03     0.1206E+03     0.8338E+02     0.5041E+02     0.2168E+02    -0.3038E+01    -0.2403E+02    -0.4161E+02    -0.5604E+02    -0.6750E+02    -0.7625E+02    -0.8264E+02    -0.8712E+02    -0.9012E+02    -0.9203E+02    -0.9319E+02    -0.9384E+02    -0.9414E+02    -0.9421E+02    -0.9413E+02    -0.9396E+02    -0.9372E+02    -0.9346E+02    -0.9317E+02    -0.9287E+02    -0.9257E+02    -0.9226E+02    -0.9196E+02    -0.9166E+02    -0.9136E+02    -0.9107E+02    -0.9078E+02    -0.9050E+02    -0.9023E+02    -0.8996E+02    -0.8970E+02    -0.8945E+02    -0.8923E+02    -0.8902E+02    -0.8885E+02    -0.8872E+02    -0.8865E+02    -0.8865E+02
    -0.8882E+02    -0.8882E+02    -0.8891E+02    -0.8905E+02    -0.8925E+02    -0.8948E+02    -0.8974E+02    -0.9002E+02    -0.9031E+02    -0.9062E+02    -0.9093E+02    -0.9126E+02    -0.9159E+02    -0.9193E+02    -0.9228E+02    -0.9263E+02    -0.9299E+02    -0.9336E+02    -0.9374E+02    -0.9411E+02    -0.9447E+02    -0.9481E+02    -0.9510E+02    -0.9531E+02    -0.9539E+02    -0.9525E+02    -0.9478E+02    -0.9379E+02    -0.9202E+02    -0.8910E+02    -0.8454E+02    -0.7778E+02    -0.6824E+02    -0.5541E+02    -0.3890E+02    -0.1832E+02     0.6826E+01     0.3719E+02     0.7344E+02     0.1162E+03     0.1662E+03     0.2237E+03     0.2888E+03     0.3609E+03     0.4385E+03     0.5185E+03     0.5958E+03     0.6629E+03     0.7102E+03     0.7277E+03     0.7102E+03     0.6629E+03     0.5958E+03     0.5185E+03     0.4385E+03     0.3609E+03     0.2887E+03     0.2236E+03     0.1661E+03     0.1162E+03     0.7335E+02     0.3710E+02     0.6734E+01    -0.1841E+02    -0.3899E+02    -0.5550E+02    -0.6833E+02    -0.7786E+02    -0.8461E+02    -0.8917E+02    -0.9209E+02    -0.9385E+02    -0.9484E+02    -0.9531E+02    -0.9545E+02    -0.9538E+02    -0.9517E+02    -0.9488E+02    -0.9454E+02    -0.9419E+02    -0.9382E+02    -0.9345E+02    -0.9309E+02    -0.9273E+02    -0.9238E+02    -0.9204E+02    -0.9171E+02    -0.9139E+02    -0.9107E+02    -0.9076E+02    -0.9046E+02    -0.9016E+02    -0.8988E+02    -0.8962E+02    -0.8937E+02    -0.8915E+02    -0.8897E+02    -0.8883E+02    -0.8875E+02    -0.8875E+02
    -0.8890E+02    -0.8890E+02    -0.8899E+02    -0.8915E+02    -0.8935E+02    -0.8960E+02    -0.8987E+02    -0.9017E+02    -0.9048E+02    -0.9080E+02    -0.9114E+02    -0.9149E+02    -0.9185E+02    -0.9222E+02    -0.9260E+02    -0.9299E+02    -0.9339E+02    -0.9381E+02    -0.9424E+02    -0.9468E+02    -0.9512E+02    -0.9554E+02    -0.9594E+02    -0.9626E+02    -0.9647E+02    -0.9646E+02    -0.9613E+02    -0.9529E+02    -0.9366E+02    -0.9085E+02    -0.8628E+02    -0.7928E+02    -0.6913E+02    -0.5518E+02    -0.3688E+02    -0.1362E+02     0.1540E+02     0.5122E+02     0.9505E+02     0.1483E+03     0.2124E+03     0.2892E+03     0.3801E+03     0.4865E+03     0.6086E+03     0.7447E+03     0.8891E+03     0.1029E+04     0.1141E+04     0.1190E+04     0.1141E+04     0.1029E+04     0.8891E+03     0.7446E+03     0.6085E+03     0.4864E+03     0.3800E+03     0.2891E+03     0.2124E+03     0.1482E+03     0.9497E+02     0.5113E+02     0.1531E+02    -0.1371E+02    -0.3697E+02    -0.5527E+02    -0.6922E+02    -0.7936E+02    -0.8635E+02    -0.9091E+02    -0.9372E+02    -0.9535E+02    -0.9619E+02    -0.9652E+02    -0.9653E+02    -0.9633E+02    -0.9601E+02    -0.9562E+02    -0.9519E+02    -0.9476E+02    -0.9432E+02    -0.9390E+02    -0.9349E+02    -0.9309E+02    -0.9270E+02    -0.9233E+02    -0.9197E+02    -0.9162E+02    -0.9128E+02    -0.9095E+02    -0.9063E+02    -0.9032E+02    -0.9002E+02    -0.8974E+02    -0.8948E+02    -0.8925E+02    -0.8905E+02    -0.8891E+02    -0.8882E+02    -0.8882E+02
    -0.8895E+02    -0.8895E+02    -0.8904E+02    -0.8920E+02    -0.8942E+02    -0.8967E+02    -0.8995E+02    -0.9026E+02    -0.9058E+02    -0.9092E+02    -0.9127E+02    -0.9163E+02    -0.9201E+02    -0.9239E+02    -0.9279E+02    -0.9321E+02    -0.9364E+02    -0.9409E+02    -0.9456E+02    -0.9504E+02    -0.9554E+02    -0.9602E+02    -0.9649E+02    -0.9689E+02    -0.9718E+02    -0.9727E+02    -0.9704E+02    -0.9630E+02    -0.9477E+02    -0.9204E+02    -0.8749E+02    -0.8037E+02    -0.6986E+02    -0.5518E+02    -0.3565E+02    -0.1051E+02     0.2131E+02     0.6123E+02     0.1110E+03     0.1728E+03     0.2494E+03     0.3442E+03     0.4615E+03     0.6069E+03     0.7868E+03     0.1008E+04     0.1277E+04     0.1589E+04     0.1912E+04     0.2132E+04     0.1912E+04     0.1589E+04     0.1277E+04     0.1008E+04     0.7868E+03     0.6068E+03     0.4615E+03     0.3441E+03     0.2493E+03     0.1727E+03     0.1109E+03     0.6114E+02     0.2122E+02    -0.1061E+02    -0.3574E+02    -0.5527E+02    -0.6995E+02    -0.8045E+02    -0.8756E+02    -0.9210E+02    -0.9483E+02    -0.9636E+02    -0.9710E+02    -0.9733E+02    -0.9725E+02    -0.9696E+02    -0.9656E+02    -0.9610E+02    -0.9561E+02    -0.9513E+02    -0.9465E+02    -0.9418E+02    -0.9374E+02    -0.9331E+02    -0.9290E+02    -0.9251E+02    -0.9213E+02    -0.9177E+02    -0.9141E+02    -0.9107E+02    -0.9073E+02    -0.9041E+02    -0.9011E+02    -0.8982E+02    -0.8955E+02    -0.8931E+02    -0.8911E+02    -0.8895E+02    -0.8887E+02    -0.8887E+02
    -0.8897E+02    -0.8897E+02    -0.8906E+02    -0.8922E+02    -0.8944E+02    -0.8969E+02    -0.8998E+02    -0.9029E+02    -0.9062E+02    -0.9096E+02    -0.9131E+02    -0.9168E+02    -0.9206E+02    -0.9245E+02    -0.9286E+02    -0.9329E+02    -0.9373E+02    -0.9419E+02    -0.9467E+02    -0.9517E+02    -0.9568E+02    -0.9619E+02    -0.9668E+02    -0.9711E+02    -0.9743E+02    -0.9756E+02    -0.9736E+02    -0.9666E+02    -0.9516E+02    -0.9246E+02    -0.8793E+02    -0.8078E+02    -0.7015E+02    -0.5521E+02    -0.3526E+02    -0.9442E+01     0.2341E+02     0.6487E+02     0.1169E+03     0.1822E+03     0.2641E+03     0.3672E+03     0.4982E+03     0.6667E+03     0.8879E+03     0.1187E+04     0.1609E+04     0.2238E+04     0.3244E+04     0.4984E+04     0.3244E+04     0.2238E+04     0.1609E+04     0.1187E+04     0.8879E+03     0.6666E+03     0.4981E+03     0.3672E+03     0.2640E+03     0.1821E+03     0.1169E+03     0.6478E+02     0.2332E+02    -0.9536E+01    -0.3535E+02    -0.5531E+02    -0.7024E+02    -0.8086E+02    -0.8800E+02    -0.9253E+02    -0.9523E+02    -0.9672E+02    -0.9742E+02    -0.9762E+02    -0.9750E+02    -0.9718E+02    -0.9675E+02    -0.9627E+02    -0.9576E+02    -0.9525E+02    -0.9476E+02    -0.9428E+02    -0.9383E+02    -0.9339E+02    -0.9297E+02    -0.9257E+02    -0.9219E+02    -0.9182E+02    -0.9146E+02    -0.9111E+02    -0.9077E+02    -0.9044E+02    -0.9013E+02    -0.8984E+02    -0.8957E+02    -0.8933E+02    -0.8912E+02    -0.8897E+02    -0.8888E+02    -0.8888E+02
    -0.8895E+02    -0.8895E+02    -0.8904E+02    -0.8920E+02    -0.8942E+02    -0.8967E+02    -0.8995E+02    -0.9026E+02    -0.9058E+02    -0.9092E+02    -0.9127E+02    -0.9163E+02    -0.9201E+02    -0.9239E+02    -0.9279E+02    -0.9321E+02    -0.9364E+02    -0.9409E+02    -0.9456E+02    -0.9504E+02    -0.9554E+02    -0.9602E+02    -0.9649E+02    -0.9689E+02    -0.9718E+02    -0.9727E+02    -0.9704E+02    -0.9630E+02    -0.9477E+02    -0.9204E+02    -0.8749E+02    -0.8037E+02    -0.6986E+02    -0.5518E+02    -0.3565E+02    -0.1051E+02     0.2131E+02     0.6123E+02     0.1110E+03     0.1728E+03     0.2494E+03     0.3442E+03     0.4615E+03     0.6069E+03     0.7869E+03     0.1008E+04     0.1277E+04     0.1589E+04     0.1912E+04     0.2132E+04     0.1912E+04     0.1589E+04     0.1277E+04     0.1008E+04     0.7868E+03     0.6068E+03     0.4615E+03     0.3441E+03     0.2493E+03     0.1727E+03     0.1109E+03     0.6114E+02     0.2122E+02    -0.1060E+02    -0.3574E+02    -0.5527E+02    -0.6995E+02    -0.8045E+02    -0.8756E+02    -0.9210E+02    -0.9483E+02    -0.9636E+02    -0.9710E+02    -0.9733E+02    -0.9725E+02    -0.9696E+02    -0.9656E+02    -0.9610E+02    -0.9561E+02    -0.9513E+02    -0.9465E+02    -0.9418E+02    -0.9374E+02    -0.9331E+02    -0.9290E+02    -0.9251E+02    -0.9213E+02    -0.9177E+02    -0.9141E+02    -0.9107E+02    -0.9073E+02    -0.9041E+02    -0.9011E+02    -0.8982E+02    -0.8955E+02    -0.8931E+02    -0.8911E+02    -0.8895E+02    -0.8887E+02    -0.8887E+02
    -0.8890E+02    -0.8890E+02    -0.8899E+02    -0.8915E+02    -0.8935E+02    -0.8960E+02    -0.8987E+02    -0.9016E+02    -0.9048E+02    -0.9080E+02    -0.9114E+02    -0.9149E+02    -0.9185E+02    -0.9222E+02    -0.9259E+02    -0.9299E+02    -0.9339E+02    -0.9381E+02    -0.9424E+02    -0.9468E+02    -0.9512E+02    -0.9554E+02    -0.9594E+02    -0.9626E+02    -0.9647E+02    -0.9646E+02    -0.9613E+02    -0.9529E+02    -0.9366E+02    -0.9085E+02    -0.8627E+02    -0.7928E+02    -0.6913E+02    -0.5518E+02    -0.3687E+02    -0.1361E+02     0.1540E+02     0.5122E+02     0.9505E+02     0.1483E+03     0.2124E+03     0.2892E+03     0.3801E+03     0.4865E+03     0.6086E+03     0.7447E+03     0.8891E+03     0.1029E+04     0.1141E+04     0.1190E+04     0.1141E+04     0.1029E+04     0.8891E+03     0.7446E+03     0.6085E+03     0.4864E+03     0.3800E+03     0.2891E+03     0.2124E+03     0.1482E+03     0.9497E+02     0.5113E+02     0.1531E+02    -0.1371E+02    -0.3697E+02    -0.5527E+02    -0.6922E+02    -0.7936E+02    -0.8635E+02    -0.9091E+02    -0.9372E+02    -0.9535E+02    -0.9619E+02    -0.9652E+02    -0.9653E+02    -0.9633E+02    -0.9601E+02    -0.9562E+02    -0.9519E+02    -0.9476E+02    -0.9432E+02    -0.9390E+02    -0.9349E+02    -0.9309E+02    -0.9270E+02    -0.9233E+02    -0.9197E+02    -0.9162E+02    -0.9128E+02    -0.9095E+02    -0.9063E+02    -0.9032E+02    -0.9002E+02    -0.8974E+02    -0.8948E+02    -0.8925E+02    -0.8905E+02    -0.8891E+02    -0.8882E+02    -0.8882E+02
    -0.8882E+02    -0.8882E+02    -0.8891E+02    -0.8905E+02    -0.8925E+02    -0.8948E+02    -0.8974E+02    -0.9001E+02    -0.9031E+02    -0.9062E+02    -0.9093E+02    -0.9126E+02    -0.9159E+02    -0.9193E+02    -0.9228E+02    -0.9263E+02    -0.9299E+02    -0.9336E+02    -0.9373E+02    -0.9411E+02    -0.9447E+02    -0.9481E+02    -0.9510E+02    -0.9531E+02    -0.9539E+02    -0.9525E+02    -0.9477E+02    -0.9379E+02    -0.9202E+02    -0.8910E+02    -0.8454E+02    -0.7778E+02    -0.6823E+02    -0.5540E+02    -0.3889E+02    -0.1831E+02     0.6831E+01     0.3719E+02     0.7344E+02     0.1163E+03     0.1662E+03     0.2237E+03     0.2888E+03     0.3609E+03     0.4385E+03     0.5185E+03     0.5958E+03     0.6629E+03     0.7102E+03     0.7277E+03     0.7102E+03     0.6629E+03     0.5958E+03     0.5185E+03     0.4385E+03     0.3609E+03     0.2888E+03     0.2236E+03     0.1661E+03     0.1162E+03     0.7336E+02     0.3710E+02     0.6739E+01    -0.1841E+02    -0.3899E+02    -0.5550E+02    -0.6832E+02    -0.7786E+02    -0.8461E+02    -0.8917E+02    -0.9208E+02    -0.9385E+02    -0.9483E+02    -0.9531E+02    -0.9545E+02    -0.9538E+02    -0.9517E+02    -0.9488E+02    -0.9454E+02    -0.9418E+02    -0.9382E+02    -0.9345E+02    -0.9309E+02    -0.9273E+02    -0.9238E+02    -0.9204E+02    -0.9171E+02    -0.9139E+02    -0.9107E+02    -0.9076E+02    -0.9046E+02    -0.9016E+02    -0.8988E+02    -0.8962E+02    -0.8937E+02    -0.8915E+02    -0.8897E+02    -0.8883E+02    -0.8875E+02    -0.8875E+02
    -0.8871E+02    -0.8871E+02    -0.8879E+02    -0.8893E+02    -0.8911E+02    -0.8932E+02    -0.8956E+02    -0.8981E+02    -0.9008E+02    -0.9036E+02    -0.9065E+02    -0.9095E+02    -0.9124E+02    -0.9155E+02    -0.9185E+02    -0.9216E+02    -0.9247E+02    -0.9278E+02    -0.9309E+02    -0.9338E+02    -0.9365E+02    -0.9389E+02    -0.9406E+02    -0.9414E+02    -0.9407E+02    -0.9377E+02    -0.9313E+02    -0.9197E+02    -0.9005E+02    -0.8704E+02    -0.8256E+02    -0.7616E+02    -0.6740E+02    -0.5593E+02    -0.4151E+02    -0.2393E+02    -0.2938E+01     0.2177E+02     0.5051E+02     0.8346E+02     0.1207E+03     0.1621E+03     0.2071E+03     0.2547E+03     0.3034E+03     0.3509E+03     0.3941E+03     0.4292E+03     0.4525E+03     0.4607E+03     0.4525E+03     0.4292E+03     0.3940E+03     0.3508E+03     0.3034E+03     0.2546E+03     0.2070E+03     0.1620E+03     0.1206E+03     0.8338E+02     0.5042E+02     0.2169E+02    -0.3031E+01    -0.2402E+02    -0.4161E+02    -0.5603E+02    -0.6750E+02    -0.7625E+02    -0.8264E+02    -0.8711E+02    -0.9011E+02    -0.9203E+02    -0.9319E+02    -0.9383E+02    -0.9413E+02    -0.9421E+02    -0.9413E+02    -0.9396E+02    -0.9372E+02    -0.9346E+02    -0.9317E+02    -0.9287E+02    -0.9257E+02    -0.9226E+02    -0.9196E+02    -0.9166E+02    -0.9136E+02    -0.9107E+02    -0.9078E+02    -0.9050E+02    -0.9022E+02    -0.8996E+02    -0.8970E+02    -0.8945E+02    -0.8923E+02    -0.8902E+02    -0.8885E+02    -0.8872E+02    -0.8865E+02    -0.8865E+02
    -0.8858E+02    -0.8858E+02    -0.8865E+02    -0.8878E+02    -0.8894E+02    -0.8913E+02    -0.8934E+02    -0.8957E+02    -0.8981E+02    -0.9006E+02    -0.9031E+02    -0.9057E+02    -0.9083E+02    -0.9109E+02    -0.9135E+02    -0.9160E+02    -0.9185E+02    -0.9210E+02    -0.9233E+02    -0.9253E+02    -0.9271E+02    -0.9284E+02    -0.9289E+02    -0.9283E+02    -0.9260E+02    -0.9213E+02    -0.9131E+02    -0.8998E+02    -0.8793E+02    -0.8489E+02    -0.8058E+02    -0.7465E+02    -0.6678E+02    -0.5676E+02    -0.4445E+02    -0.2978E+02    -0.1268E+02     0.6938E+01     0.2915E+02     0.5394E+02     0.8113E+02     0.1104E+03     0.1412E+03     0.1726E+03     0.2036E+03     0.2326E+03     0.2580E+03     0.2779E+03     0.2906E+03     0.2951E+03     0.2906E+03     0.2779E+03     0.2579E+03     0.2326E+03     0.2035E+03     0.1726E+03     0.1411E+03     0.1103E+03     0.8106E+02     0.5386E+02     0.2907E+02     0.6849E+01    -0.1278E+02    -0.2988E+02    -0.4455E+02    -0.5686E+02    -0.6688E+02    -0.7473E+02    -0.8066E+02    -0.8497E+02    -0.8800E+02    -0.9005E+02    -0.9138E+02    -0.9220E+02    -0.9266E+02    -0.9289E+02    -0.9295E+02    -0.9290E+02    -0.9278E+02    -0.9261E+02    -0.9241E+02    -0.9218E+02    -0.9195E+02    -0.9170E+02    -0.9145E+02    -0.9120E+02    -0.9094E+02    -0.9069E+02    -0.9044E+02    -0.9019E+02    -0.8994E+02    -0.8970E+02    -0.8947E+02    -0.8925E+02    -0.8905E+02    -0.8887E+02    -0.8871E+02    -0.8860E+02    -0.8853E+02    -0.8853E+02
    -0.8843E+02    -0.8843E+02    -0.8850E+02    -0.8860E+02    -0.8874E+02    -0.8891E+02    -0.8909E+02    -0.8929E+02    -0.8949E+02    -0.8971E+02    -0.8992E+02    -0.9014E+02    -0.9035E+02    -0.9056E+02    -0.9077E+02    -0.9097E+02    -0.9116E+02    -0.9133E+02    -0.9148E+02    -0.9160E+02    -0.9168E+02    -0.9169E+02    -0.9162E+02    -0.9141E+02    -0.9104E+02    -0.9041E+02    -0.8942E+02    -0.8795E+02    -0.8583E+02    -0.8285E+02    -0.7878E+02    -0.7338E+02    -0.6644E+02    -0.5783E+02    -0.4749E+02    -0.3543E+02    -0.2167E+02    -0.6277E+01     0.1072E+02     0.2920E+02     0.4896E+02     0.6965E+02     0.9082E+02     0.1118E+03     0.1320E+03     0.1503E+03     0.1660E+03     0.1779E+03     0.1855E+03     0.1881E+03     0.1855E+03     0.1779E+03     0.1659E+03     0.1503E+03     0.1319E+03     0.1118E+03     0.9076E+02     0.6959E+02     0.4889E+02     0.2913E+02     0.1064E+02    -0.6365E+01    -0.2177E+02    -0.3552E+02    -0.4759E+02    -0.5793E+02    -0.6654E+02    -0.7347E+02    -0.7887E+02    -0.8293E+02    -0.8590E+02    -0.8802E+02    -0.8949E+02    -0.9047E+02    -0.9110E+02    -0.9148E+02    -0.9168E+02    -0.9176E+02    -0.9175E+02    -0.9168E+02    -0.9156E+02    -0.9142E+02    -0.9125E+02    -0.9107E+02    -0.9087E+02    -0.9067E+02    -0.9046E+02    -0.9025E+02    -0.9004E+02    -0.8983E+02    -0.8962E+02    -0.8942E+02    -0.8922E+02    -0.8903E+02    -0.8885E+02    -0.8869E+02    -0.8855E+02    -0.8845E+02    -0.8839E+02    -0.8839E+02
    -0.8827E+02    -0.8827E+02    -0.8832E+02    -0.8841E+02    -0.8853E+02    -0.8867E+02    -0.8882E+02    -0.8898E+02    -0.8915E+02    -0.8933E+02    -0.8950E+02    -0.8967E+02    -0.8984E+02    -0.9000E+02    -0.9015E+02    -0.9029E+02    -0.9041E+02    -0.9051E+02    -0.9058E+02    -0.9061E+02    -0.9058E+02    -0.9049E+02    -0.9029E+02    -0.8996E+02    -0.8944E+02    -0.8867E+02    -0.8757E+02    -0.8602E+02    -0.8390E+02    -0.8105E+02    -0.7729E+02    -0.7246E+02    -0.6643E+02    -0.5911E+02    -0.5050E+02    -0.4066E+02    -0.2965E+02    -0.1759E+02    -0.4575E+01     0.9247E+01     0.2368E+02     0.3846E+02     0.5324E+02     0.6759E+02     0.8103E+02     0.9304E+02     0.1031E+03     0.1107E+03     0.1154E+03     0.1170E+03     0.1154E+03     0.1107E+03     0.1031E+03     0.9301E+02     0.8099E+02     0.6754E+02     0.5318E+02     0.3840E+02     0.2361E+02     0.9171E+01    -0.4656E+01    -0.1767E+02    -0.2974E+02    -0.4075E+02    -0.5060E+02    -0.5921E+02    -0.6652E+02    -0.7255E+02    -0.7738E+02    -0.8113E+02    -0.8398E+02    -0.8610E+02    -0.8764E+02    -0.8874E+02    -0.8951E+02    -0.9003E+02    -0.9036E+02    -0.9056E+02    -0.9066E+02    -0.9068E+02    -0.9066E+02    -0.9059E+02    -0.9050E+02    -0.9038E+02    -0.9024E+02    -0.9010E+02    -0.8994E+02    -0.8978E+02    -0.8961E+02    -0.8944E+02    -0.8927E+02    -0.8910E+02    -0.8893E+02    -0.8878E+02    -0.8863E+02    -0.8849E+02    -0.8838E+02    -0.8829E+02    -0.8824E+02    -0.8824E+02
    -0.8810E+02    -0.8810E+02    -0.8814E+02    -0.8821E+02    -0.8831E+02    -0.8842E+02    -0.8854E+02    -0.8867E+02    -0.8880E+02    -0.8893E+02    -0.8906E+02    -0.8918E+02    -0.8930E+02    -0.8941E+02    -0.8950E+02    -0.8958E+02    -0.8963E+02    -0.8966E+02    -0.8965E+02    -0.8959E+02    -0.8947E+02    -0.8927E+02    -0.8897E+02    -0.8853E+02    -0.8791E+02    -0.8705E+02    -0.8588E+02    -0.8432E+02    -0.8226E+02    -0.7959E+02    -0.7619E+02    -0.7194E+02    -0.6675E+02    -0.6059E+02    -0.5347E+02    -0.4546E+02    -0.3665E+02    -0.2715E+02    -0.1711E+02    -0.6663E+01     0.4028E+01     0.1476E+02     0.2528E+02     0.3532E+02     0.4457E+02     0.5271E+02     0.5943E+02     0.6445E+02     0.6756E+02     0.6861E+02     0.6755E+02     0.6444E+02     0.5940E+02     0.5268E+02     0.4453E+02     0.3528E+02     0.2523E+02     0.1470E+02     0.3961E+01    -0.6736E+01    -0.1719E+02    -0.2724E+02    -0.3674E+02    -0.4555E+02    -0.5357E+02    -0.6068E+02    -0.6684E+02    -0.7203E+02    -0.7628E+02    -0.7968E+02    -0.8234E+02    -0.8439E+02    -0.8595E+02    -0.8712E+02    -0.8798E+02    -0.8860E+02    -0.8904E+02    -0.8935E+02    -0.8955E+02    -0.8967E+02    -0.8972E+02    -0.8974E+02    -0.8971E+02    -0.8966E+02    -0.8959E+02    -0.8950E+02    -0.8940E+02    -0.8928E+02    -0.8916E+02    -0.8903E+02    -0.8890E+02    -0.8877E+02    -0.8864E+02    -0.8851E+02    -0.8839E+02    -0.8829E+02    -0.8819E+02    -0.8812E+02    -0.8808E+02    -0.8808E+02
    -0.8793E+02    -0.8793E+02    -0.8796E+02    -0.8801E+02    -0.8808E+02    -0.8816E+02    -0.8825E+02    -0.8835E+02    -0.8844E+02    -0.8853E+02    -0.8861E+02    -0.8869E+02    -0.8876E+02    -0.8881E+02    -0.8885E+02    -0.8886E+02    -0.8885E+02    -0.8881E+02    -0.8873E+02    -0.8860E+02    -0.8840E+02    -0.8811E+02    -0.8773E+02    -0.8721E+02    -0.8651E+02    -0.8561E+02    -0.8443E+02    -0.8291E+02    -0.8098E+02    -0.7854E+02    -0.7552E+02    -0.7183E+02    -0.6742E+02    -0.6227E+02    -0.5641E+02    -0.4991E+02    -0.4284E+02    -0.3533E+02    -0.2749E+02    -0.1946E+02    -0.1140E+02    -0.3437E+01     0.4243E+01     0.1146E+02     0.1802E+02     0.2372E+02     0.2837E+02     0.3183E+02     0.3395E+02     0.3467E+02     0.3395E+02     0.3181E+02     0.2835E+02     0.2369E+02     0.1798E+02     0.1142E+02     0.4192E+01    -0.3495E+01    -0.1146E+02    -0.1953E+02    -0.2756E+02    -0.3541E+02    -0.4293E+02    -0.5000E+02    -0.5650E+02    -0.6236E+02    -0.6750E+02    -0.7191E+02    -0.7560E+02    -0.7862E+02    -0.8105E+02    -0.8298E+02    -0.8450E+02    -0.8568E+02    -0.8658E+02    -0.8728E+02    -0.8780E+02    -0.8818E+02    -0.8847E+02    -0.8867E+02    -0.8880E+02    -0.8889E+02    -0.8893E+02    -0.8895E+02    -0.8893E+02    -0.8890E+02    -0.8885E+02    -0.8878E+02    -0.8870E+02    -0.8862E+02    -0.8853E+02    -0.8844E+02    -0.8834E+02    -0.8825E+02    -0.8816E+02    -0.8808E+02    -0.8801E+02    -0.8795E+02    -0.8792E+02    -0.8792E+02
    -0.8776E+02    -0.8776E+02    -0.8778E+02    -0.8782E+02    -0.8786E+02    -0.8792E+02    -0.8797E+02    -0.8803E+02    -0.8809E+02    -0.8814E+02    -0.8818E+02    -0.8821E+02    -0.8823E+02    -0.8824E+02    -0.8822E+02    -0.8818E+02    -0.8811E+02    -0.8801E+02    -0.8787E+02    -0.8767E+02    -0.8741E+02    -0.8706E+02    -0.8662E+02    -0.8605E+02    -0.8533E+02    -0.8441E+02    -0.8327E+02    -0.8183E+02    -0.8006E+02    -0.7789E+02    -0.7525E+02    -0.7209E+02    -0.6839E+02    -0.6413E+02    -0.5934E+02    -0.5407E+02    -0.4841E+02    -0.4244E+02    -0.3627E+02    -0.3001E+02    -0.2380E+02    -0.1776E+02    -0.1200E+02    -0.6665E+01    -0.1871E+01     0.2255E+01     0.5600E+01     0.8064E+01     0.9573E+01     0.1008E+02     0.9566E+01     0.8050E+01     0.5579E+01     0.2227E+01    -0.1906E+01    -0.6706E+01    -0.1205E+02    -0.1781E+02    -0.2386E+02    -0.3008E+02    -0.3634E+02    -0.4252E+02    -0.4849E+02    -0.5416E+02    -0.5943E+02    -0.6422E+02    -0.6847E+02    -0.7217E+02    -0.7532E+02    -0.7796E+02    -0.8013E+02    -0.8190E+02    -0.8333E+02    -0.8448E+02    -0.8539E+02    -0.8611E+02    -0.8668E+02    -0.8713E+02    -0.8747E+02    -0.8774E+02    -0.8794E+02    -0.8808E+02    -0.8819E+02    -0.8826E+02    -0.8830E+02    -0.8831E+02    -0.8831E+02    -0.8829E+02    -0.8826E+02    -0.8822E+02    -0.8817E+02    -0.8811E+02    -0.8805E+02    -0.8799E+02    -0.8793E+02    -0.8787E+02    -0.8782E+02    -0.8779E+02    -0.8776E+02    -0.8776E+02
    -0.8760E+02    -0.8760E+02    -0.8761E+02    -0.8763E+02    -0.8766E+02    -0.8768E+02    -0.8771E+02    -0.8774E+02    -0.8776E+02    -0.8777E+02    -0.8777E+02    -0.8776E+02    -0.8774E+02    -0.8770E+02    -0.8764E+02    -0.8755E+02    -0.8744E+02    -0.8729E+02    -0.8709E+02    -0.8684E+02    -0.8653E+02    -0.8615E+02    -0.8567E+02    -0.8509E+02    -0.8436E+02    -0.8348E+02    -0.8240E+02    -0.8109E+02    -0.7950E+02    -0.7760E+02    -0.7533E+02    -0.7268E+02    -0.6961E+02    -0.6613E+02    -0.6224E+02    -0.5800E+02    -0.5348E+02    -0.4873E+02    -0.4386E+02    -0.3896E+02    -0.3411E+02    -0.2942E+02    -0.2500E+02    -0.2094E+02    -0.1732E+02    -0.1424E+02    -0.1175E+02    -0.9933E+01    -0.8823E+01    -0.8452E+01    -0.8829E+01    -0.9946E+01    -0.1177E+02    -0.1426E+02    -0.1736E+02    -0.2098E+02    -0.2505E+02    -0.2948E+02    -0.3417E+02    -0.3902E+02    -0.4393E+02    -0.4880E+02    -0.5355E+02    -0.5808E+02    -0.6232E+02    -0.6620E+02    -0.6969E+02    -0.7275E+02    -0.7541E+02    -0.7766E+02    -0.7957E+02    -0.8115E+02    -0.8246E+02    -0.8354E+02    -0.8442E+02    -0.8515E+02    -0.8573E+02    -0.8621E+02    -0.8659E+02    -0.8690E+02    -0.8715E+02    -0.8735E+02    -0.8750E+02    -0.8762E+02    -0.8770E+02    -0.8777E+02    -0.8781E+02    -0.8783E+02    -0.8784E+02    -0.8784E+02    -0.8782E+02    -0.8780E+02    -0.8777E+02    -0.8774E+02    -0.8771E+02    -0.8768E+02    -0.8765E+02    -0.8763E+02    -0.8761E+02    -0.8761E+02
    -0.8745E+02    -0.8745E+02    -0.8745E+02    -0.8746E+02    -0.8746E+02    -0.8747E+02    -0.8747E+02    -0.8746E+02    -0.8745E+02    -0.8743E+02    -0.8740E+02    -0.8736E+02    -0.8730E+02    -0.8722E+02    -0.8712E+02    -0.8699E+02    -0.8684E+02    -0.8665E+02    -0.8642E+02    -0.8614E+02    -0.8580E+02    -0.8540E+02    -0.8491E+02    -0.8433E+02    -0.8363E+02    -0.8280E+02    -0.8181E+02    -0.8063E+02    -0.7924E+02    -0.7761E+02    -0.7570E+02    -0.7350E+02    -0.7099E+02    -0.6817E+02    -0.6506E+02    -0.6168E+02    -0.5809E+02    -0.5435E+02    -0.5051E+02    -0.4666E+02    -0.4288E+02    -0.3923E+02    -0.3579E+02    -0.3265E+02    -0.2985E+02    -0.2748E+02    -0.2557E+02    -0.2418E+02    -0.2334E+02    -0.2306E+02    -0.2334E+02    -0.2420E+02    -0.2559E+02    -0.2750E+02    -0.2988E+02    -0.3268E+02    -0.3583E+02    -0.3927E+02    -0.4293E+02    -0.4672E+02    -0.5057E+02    -0.5441E+02    -0.5816E+02    -0.6175E+02    -0.6512E+02    -0.6824E+02    -0.7105E+02    -0.7356E+02    -0.7576E+02    -0.7767E+02    -0.7930E+02    -0.8069E+02    -0.8186E+02    -0.8285E+02    -0.8368E+02    -0.8438E+02    -0.8496E+02    -0.8545E+02    -0.8585E+02    -0.8619E+02    -0.8647E+02    -0.8670E+02    -0.8689E+02    -0.8705E+02    -0.8717E+02    -0.8727E+02    -0.8735E+02    -0.8741E+02    -0.8745E+02    -0.8748E+02    -0.8750E+02    -0.8751E+02    -0.8752E+02    -0.8751E+02    -0.8751E+02    -0.8750E+02    -0.8749E+02    -0.8748E+02    -0.8747E+02    -0.8747E+02
    -0.8731E+02    -0.8731E+02    -0.8731E+02    -0.8730E+02    -0.8729E+02    -0.8727E+02    -0.8725E+02    -0.8722E+02    -0.8718E+02    -0.8713E+02    -0.8707E+02    -0.8700E+02    -0.8691E+02    -0.8680E+02    -0.8667E+02    -0.8651E+02    -0.8633E+02    -0.8611E+02    -0.8586E+02    -0.8556E+02    -0.8521E+02    -0.8480E+02    -0.8432E+02    -0.8376E+02    -0.8311E+02    -0.8234E+02    -0.8145E+02    -0.8042E+02    -0.7922E+02    -0.7783E+02    -0.7625E+02    -0.7445E+02    -0.7243E+02    -0.7018E+02    -0.6772E+02    -0.6506E+02    -0.6225E+02    -0.5932E+02    -0.5633E+02    -0.5333E+02    -0.5038E+02    -0.4755E+02    -0.4489E+02    -0.4245E+02    -0.4030E+02    -0.3847E+02    -0.3700E+02    -0.3593E+02    -0.3528E+02    -0.3506E+02    -0.3528E+02    -0.3594E+02    -0.3701E+02    -0.3849E+02    -0.4032E+02    -0.4248E+02    -0.4492E+02    -0.4759E+02    -0.5042E+02    -0.5337E+02    -0.5637E+02    -0.5937E+02    -0.6230E+02    -0.6512E+02    -0.6777E+02    -0.7023E+02    -0.7248E+02    -0.7450E+02    -0.7630E+02    -0.7788E+02    -0.7927E+02    -0.8046E+02    -0.8150E+02    -0.8239E+02    -0.8315E+02    -0.8380E+02    -0.8436E+02    -0.8484E+02    -0.8525E+02    -0.8560E+02    -0.8590E+02    -0.8616E+02    -0.8637E+02    -0.8656E+02    -0.8671E+02    -0.8684E+02    -0.8695E+02    -0.8704E+02    -0.8711E+02    -0.8717E+02    -0.8722E+02    -0.8726E+02    -0.8729E+02    -0.8731E+02    -0.8732E+02    -0.8733E+02    -0.8734E+02    -0.8734E+02    -0.8734E+02    -0.8734E+02
    -0.8719E+02    -0.8719E+02    -0.8718E+02    -0.8716E+02    -0.8714E+02    -0.8710E+02    -0.8706E+02    -0.8701E+02    -0.8695E+02    -0.8688E+02    -0.8679E+02    -0.8669E+02    -0.8658E+02    -0.8644E+02    -0.8629E+02    -0.8611E+02    -0.8591E+02    -0.8568E+02    -0.8541E+02    -0.8511E+02    -0.8475E+02    -0.8435E+02    -0.8389E+02    -0.8336E+02    -0.8276E+02    -0.8207E+02    -0.8128E+02    -0.8039E+02    -0.7937E+02    -0.7821E+02    -0.7691E+02    -0.7545E+02    -0.7384E+02    -0.7206E+02    -0.7014E+02    -0.6807E+02    -0.6590E+02    -0.6364E+02    -0.6134E+02    -0.5903E+02    -0.5677E+02    -0.5459E+02    -0.5254E+02    -0.5067E+02    -0.4901E+02    -0.4761E+02    -0.4648E+02    -0.4566E+02    -0.4516E+02    -0.4499E+02    -0.4516E+02    -0.4567E+02    -0.4649E+02    -0.4762E+02    -0.4903E+02    -0.5069E+02    -0.5257E+02    -0.5462E+02    -0.5680E+02    -0.5907E+02    -0.6138E+02    -0.6368E+02    -0.6594E+02    -0.6812E+02    -0.7018E+02    -0.7211E+02    -0.7388E+02    -0.7549E+02    -0.7695E+02    -0.7825E+02    -0.7940E+02    -0.8042E+02    -0.8132E+02    -0.8211E+02    -0.8280E+02    -0.8340E+02    -0.8393E+02    -0.8439E+02    -0.8479E+02    -0.8514E+02    -0.8544E+02    -0.8571E+02    -0.8594E+02    -0.8614E+02    -0.8632E+02    -0.8647E+02    -0.8660E+02    -0.8672E+02    -0.8682E+02    -0.8690E+02    -0.8697E+02    -0.8703E+02    -0.8708E+02    -0.8712E+02    -0.8716E+02    -0.8719E+02    -0.8721E+02    -0.8722E+02    -0.8723E+02    -0.8723E+02
    -0.8709E+02    -0.8709E+02    -0.8708E+02    -0.8705E+02    -0.8701E+02    -0.8696E+02    -0.8690E+02    -0.8683E+02    -0.8675E+02    -0.8666E+02    -0.8656E+02    -0.8644E+02    -0.8631E+02    -0.8616E+02    -0.8599E+02    -0.8580E+02    -0.8558E+02    -0.8534E+02    -0.8507E+02    -0.8476E+02    -0.8442E+02    -0.8403E+02    -0.8360E+02    -0.8311E+02    -0.8257E+02    -0.8195E+02    -0.8126E+02    -0.8049E+02    -0.7963E+02    -0.7867E+02    -0.7760E+02    -0.7643E+02    -0.7515E+02    -0.7376E+02    -0.7227E+02    -0.7069E+02    -0.6902E+02    -0.6731E+02    -0.6556E+02    -0.6381E+02    -0.6210E+02    -0.6045E+02    -0.5890E+02    -0.5748E+02    -0.5622E+02    -0.5516E+02    -0.5430E+02    -0.5368E+02    -0.5330E+02    -0.5317E+02    -0.5330E+02    -0.5368E+02    -0.5431E+02    -0.5517E+02    -0.5624E+02    -0.5750E+02    -0.5892E+02    -0.6047E+02    -0.6213E+02    -0.6384E+02    -0.6559E+02    -0.6734E+02    -0.6906E+02    -0.7072E+02    -0.7230E+02    -0.7380E+02    -0.7518E+02    -0.7647E+02    -0.7764E+02    -0.7870E+02    -0.7966E+02    -0.8052E+02    -0.8129E+02    -0.8198E+02    -0.8259E+02    -0.8314E+02    -0.8363E+02    -0.8406E+02    -0.8444E+02    -0.8479E+02    -0.8509E+02    -0.8536E+02    -0.8560E+02    -0.8581E+02    -0.8600E+02    -0.8617E+02    -0.8632E+02    -0.8645E+02    -0.8657E+02    -0.8667E+02    -0.8676E+02    -0.8684E+02    -0.8691E+02    -0.8697E+02    -0.8702E+02    -0.8706E+02    -0.8709E+02    -0.8712E+02    -0.8713E+02    -0.8713E+02
    -0.8701E+02    -0.8701E+02    -0.8699E+02    -0.8695E+02    -0.8690E+02    -0.8684E+02    -0.8677E+02    -0.8669E+02    -0.8659E+02    -0.8649E+02    -0.8637E+02    -0.8624E+02    -0.8609E+02    -0.8593E+02    -0.8575E+02    -0.8555E+02    -0.8533E+02    -0.8509E+02    -0.8482E+02    -0.8452E+02    -0.8419E+02    -0.8383E+02    -0.8343E+02    -0.8298E+02    -0.8249E+02    -0.8194E+02    -0.8134E+02    -0.8068E+02    -0.7996E+02    -0.7916E+02    -0.7830E+02    -0.7736E+02    -0.7634E+02    -0.7526E+02    -0.7410E+02    -0.7289E+02    -0.7163E+02    -0.7034E+02    -0.6903E+02    -0.6772E+02    -0.6644E+02    -0.6521E+02    -0.6406E+02    -0.6300E+02    -0.6206E+02    -0.6127E+02    -0.6063E+02    -0.6017E+02    -0.5988E+02    -0.5979E+02    -0.5989E+02    -0.6017E+02    -0.6064E+02    -0.6128E+02    -0.6208E+02    -0.6302E+02    -0.6407E+02    -0.6523E+02    -0.6646E+02    -0.6774E+02    -0.6905E+02    -0.7036E+02    -0.7165E+02    -0.7291E+02    -0.7413E+02    -0.7528E+02    -0.7636E+02    -0.7738E+02    -0.7832E+02    -0.7918E+02    -0.7998E+02    -0.8070E+02    -0.8136E+02    -0.8196E+02    -0.8251E+02    -0.8300E+02    -0.8344E+02    -0.8384E+02    -0.8421E+02    -0.8454E+02    -0.8483E+02    -0.8510E+02    -0.8534E+02    -0.8556E+02    -0.8576E+02    -0.8593E+02    -0.8609E+02    -0.8624E+02    -0.8637E+02    -0.8649E+02    -0.8659E+02    -0.8668E+02    -0.8677E+02    -0.8684E+02    -0.8690E+02    -0.8696E+02    -0.8700E+02    -0.8703E+02    -0.8705E+02    -0.8705E+02
    -0.8694E+02    -0.8694E+02    -0.8692E+02    -0.8687E+02    -0.8682E+02    -0.8675E+02    -0.8667E+02    -0.8657E+02    -0.8647E+02    -0.8635E+02    -0.8622E+02    -0.8608E+02    -0.8593E+02    -0.8576E+02    -0.8558E+02    -0.8538E+02    -0.8516E+02    -0.8492E+02    -0.8465E+02    -0.8437E+02    -0.8406E+02    -0.8372E+02    -0.8335E+02    -0.8294E+02    -0.8250E+02    -0.8202E+02    -0.8150E+02    -0.8093E+02    -0.8032E+02    -0.7966E+02    -0.7896E+02    -0.7820E+02    -0.7739E+02    -0.7654E+02    -0.7565E+02    -0.7472E+02    -0.7376E+02    -0.7279E+02    -0.7181E+02    -0.7084E+02    -0.6989E+02    -0.6899E+02    -0.6814E+02    -0.6736E+02    -0.6667E+02    -0.6609E+02    -0.6562E+02    -0.6528E+02    -0.6507E+02    -0.6500E+02    -0.6508E+02    -0.6528E+02    -0.6563E+02    -0.6610E+02    -0.6668E+02    -0.6737E+02    -0.6815E+02    -0.6900E+02    -0.6991E+02    -0.7085E+02    -0.7182E+02    -0.7280E+02    -0.7378E+02    -0.7474E+02    -0.7566E+02    -0.7656E+02    -0.7741E+02    -0.7821E+02    -0.7897E+02    -0.7968E+02    -0.8034E+02    -0.8095E+02    -0.8151E+02    -0.8203E+02    -0.8251E+02    -0.8295E+02    -0.8335E+02    -0.8372E+02    -0.8406E+02    -0.8437E+02    -0.8466E+02    -0.8492E+02    -0.8515E+02    -0.8537E+02    -0.8557E+02    -0.8575E+02    -0.8592E+02    -0.8607E+02    -0.8621E+02    -0.8634E+02    -0.8645E+02    -0.8656E+02    -0.8665E+02    -0.8674E+02    -0.8681E+02    -0.8687E+02    -0.8692E+02    -0.8696E+02    -0.8698E+02    -0.8698E+02
    -0.8689E+02    -0.8689E+02    -0.8686E+02    -0.8682E+02    -0.8675E+02    -0.8668E+02    -0.8659E+02    -0.8649E+02    -0.8637E+02    -0.8625E+02    -0.8612E+02    -0.8597E+02    -0.8581E+02    -0.8564E+02    -0.8546E+02    -0.8526E+02    -0.8504E+02    -0.8481E+02    -0.8456E+02    -0.8429E+02    -0.8399E+02    -0.8368E+02    -0.8334E+02    -0.8297E+02    -0.8258E+02    -0.8216E+02    -0.8171E+02    -0.8122E+02    -0.8071E+02    -0.8016E+02    -0.7958E+02    -0.7896E+02    -0.7832E+02    -0.7764E+02    -0.7695E+02    -0.7623E+02    -0.7550E+02    -0.7476E+02    -0.7402E+02    -0.7330E+02    -0.7260E+02    -0.7193E+02    -0.7130E+02    -0.7074E+02    -0.7023E+02    -0.6981E+02    -0.6947E+02    -0.6922E+02    -0.6907E+02    -0.6902E+02    -0.6907E+02    -0.6922E+02    -0.6947E+02    -0.6981E+02    -0.7024E+02    -0.7074E+02    -0.7131E+02    -0.7194E+02    -0.7261E+02    -0.7331E+02    -0.7403E+02    -0.7477E+02    -0.7551E+02    -0.7624E+02    -0.7696E+02    -0.7765E+02    -0.7833E+02    -0.7897E+02    -0.7958E+02    -0.8016E+02    -0.8071E+02    -0.8123E+02    -0.8171E+02    -0.8216E+02    -0.8258E+02    -0.8297E+02    -0.8334E+02    -0.8368E+02    -0.8399E+02    -0.8428E+02    -0.8455E+02    -0.8480E+02    -0.8503E+02    -0.8524E+02    -0.8544E+02    -0.8563E+02    -0.8579E+02    -0.8595E+02    -0.8610E+02    -0.8623E+02    -0.8635E+02    -0.8646E+02    -0.8657E+02    -0.8666E+02    -0.8674E+02    -0.8681E+02    -0.8686E+02    -0.8691E+02    -0.8693E+02    -0.8693E+02
    -0.8685E+02    -0.8685E+02    -0.8682E+02    -0.8677E+02    -0.8671E+02    -0.8663E+02    -0.8653E+02    -0.8643E+02    -0.8631E+02    -0.8618E+02    -0.8604E+02    -0.8590E+02    -0.8574E+02    -0.8557E+02    -0.8538E+02    -0.8519E+02    -0.8498E+02    -0.8476E+02    -0.8452E+02    -0.8426E+02    -0.8399E+02    -0.8370E+02    -0.8339E+02    -0.8306E+02    -0.8271E+02    -0.8234E+02    -0.8195E+02    -0.8153E+02    -0.8110E+02    -0.8064E+02    -0.8015E+02    -0.7965E+02    -0.7913E+02    -0.7859E+02    -0.7804E+02    -0.7748E+02    -0.7691E+02    -0.7635E+02    -0.7579E+02    -0.7524E+02    -0.7471E+02    -0.7421E+02    -0.7375E+02    -0.7333E+02    -0.7296E+02    -0.7265E+02    -0.7240E+02    -0.7222E+02    -0.7211E+02    -0.7208E+02    -0.7211E+02    -0.7222E+02    -0.7241E+02    -0.7265E+02    -0.7297E+02    -0.7334E+02    -0.7376E+02    -0.7422E+02    -0.7472E+02    -0.7524E+02    -0.7579E+02    -0.7635E+02    -0.7692E+02    -0.7748E+02    -0.7804E+02    -0.7859E+02    -0.7913E+02    -0.7965E+02    -0.8015E+02    -0.8063E+02    -0.8109E+02    -0.8153E+02    -0.8195E+02    -0.8234E+02    -0.8271E+02    -0.8306E+02    -0.8338E+02    -0.8369E+02    -0.8398E+02    -0.8425E+02    -0.8450E+02    -0.8474E+02    -0.8496E+02    -0.8517E+02    -0.8536E+02    -0.8554E+02    -0.8571E+02    -0.8587E+02    -0.8601E+02    -0.8615E+02    -0.8628E+02    -0.8639E+02    -0.8650E+02    -0.8660E+02    -0.8669E+02    -0.8676E+02    -0.8682E+02    -0.8686E+02    -0.8689E+02    -0.8689E+02
    -0.8682E+02    -0.8682E+02    -0.8679E+02    -0.8674E+02    -0.8668E+02    -0.8659E+02    -0.8649E+02    -0.8639E+02    -0.8627E+02    -0.8614E+02    -0.8600E+02    -0.8585E+02    -0.8569E+02    -0.8553E+02    -0.8535E+02    -0.8516E+02    -0.8496E+02    -0.8475E+02    -0.8452E+02    -0.8428E+02    -0.8403E+02    -0.8377E+02    -0.8349E+02    -0.8319E+02    -0.8288E+02    -0.8255E+02    -0.8221E+02    -0.8185E+02    -0.8148E+02    -0.8109E+02    -0.8069E+02    -0.8027E+02    -0.7985E+02    -0.7941E+02    -0.7897E+02    -0.7852E+02    -0.7808E+02    -0.7764E+02    -0.7720E+02    -0.7678E+02    -0.7638E+02    -0.7601E+02    -0.7566E+02    -0.7534E+02    -0.7507E+02    -0.7484E+02    -0.7465E+02    -0.7452E+02    -0.7444E+02    -0.7441E+02    -0.7444E+02    -0.7452E+02    -0.7465E+02    -0.7484E+02    -0.7507E+02    -0.7535E+02    -0.7566E+02    -0.7601E+02    -0.7638E+02    -0.7678E+02    -0.7720E+02    -0.7764E+02    -0.7808E+02    -0.7852E+02    -0.7897E+02    -0.7941E+02    -0.7984E+02    -0.8027E+02    -0.8068E+02    -0.8108E+02    -0.8147E+02    -0.8185E+02    -0.8220E+02    -0.8254E+02    -0.8287E+02    -0.8318E+02    -0.8347E+02    -0.8375E+02    -0.8401E+02    -0.8426E+02    -0.8450E+02    -0.8472E+02    -0.8493E+02    -0.8513E+02    -0.8532E+02    -0.8549E+02    -0.8566E+02    -0.8582E+02    -0.8596E+02    -0.8610E+02    -0.8623E+02    -0.8635E+02    -0.8646E+02    -0.8656E+02    -0.8665E+02    -0.8673E+02    -0.8679E+02    -0.8684E+02    -0.8686E+02    -0.8686E+02
    -0.8681E+02    -0.8681E+02    -0.8678E+02    -0.8673E+02    -0.8666E+02    -0.8657E+02    -0.8647E+02    -0.8637E+02    -0.8625E+02    -0.8612E+02    -0.8598E+02    -0.8584E+02    -0.8568E+02    -0.8552E+02    -0.8535E+02    -0.8516E+02    -0.8497E+02    -0.8477E+02    -0.8456E+02    -0.8434E+02    -0.8411E+02    -0.8387E+02    -0.8361E+02    -0.8335E+02    -0.8307E+02    -0.8278E+02    -0.8248E+02    -0.8217E+02    -0.8185E+02    -0.8152E+02    -0.8118E+02    -0.8084E+02    -0.8048E+02    -0.8013E+02    -0.7977E+02    -0.7941E+02    -0.7905E+02    -0.7870E+02    -0.7836E+02    -0.7804E+02    -0.7773E+02    -0.7743E+02    -0.7717E+02    -0.7693E+02    -0.7672E+02    -0.7654E+02    -0.7640E+02    -0.7630E+02    -0.7624E+02    -0.7622E+02    -0.7624E+02    -0.7630E+02    -0.7640E+02    -0.7654E+02    -0.7672E+02    -0.7693E+02    -0.7717E+02    -0.7743E+02    -0.7772E+02    -0.7803E+02    -0.7836E+02    -0.7870E+02    -0.7905E+02    -0.7940E+02    -0.7976E+02    -0.8012E+02    -0.8048E+02    -0.8083E+02    -0.8117E+02    -0.8151E+02    -0.8184E+02    -0.8216E+02    -0.8247E+02    -0.8277E+02    -0.8306E+02    -0.8333E+02    -0.8359E+02    -0.8385E+02    -0.8409E+02    -0.8432E+02    -0.8454E+02    -0.8474E+02    -0.8494E+02    -0.8513E+02    -0.8531E+02    -0.8548E+02    -0.8564E+02    -0.8579E+02    -0.8594E+02    -0.8607E+02    -0.8620E+02    -0.8632E+02    -0.8643E+02    -0.8653E+02    -0.8663E+02    -0.8670E+02    -0.8677E+02    -0.8682E+02    -0.8684E+02    -0.8684E+02
    -0.8680E+02    -0.8680E+02    -0.8677E+02    -0.8672E+02    -0.8665E+02    -0.8657E+02    -0.8647E+02    -0.8636E+02    -0.8624E+02    -0.8612E+02    -0.8598E+02    -0.8584E+02    -0.8569E+02    -0.8553E+02    -0.8537E+02    -0.8520E+02    -0.8502E+02    -0.8483E+02    -0.8463E+02    -0.8443E+02    -0.8422E+02    -0.8399E+02    -0.8376E+02    -0.8353E+02    -0.8328E+02    -0.8302E+02    -0.8276E+02    -0.8249E+02    -0.8221E+02    -0.8193E+02    -0.8164E+02    -0.8135E+02    -0.8106E+02    -0.8076E+02    -0.8047E+02    -0.8017E+02    -0.7988E+02    -0.7960E+02    -0.7933E+02    -0.7907E+02    -0.7882E+02    -0.7860E+02    -0.7839E+02    -0.7820E+02    -0.7804E+02    -0.7790E+02    -0.7779E+02    -0.7771E+02    -0.7767E+02    -0.7765E+02    -0.7767E+02    -0.7771E+02    -0.7779E+02    -0.7790E+02    -0.7803E+02    -0.7820E+02    -0.7838E+02    -0.7859E+02    -0.7882E+02    -0.7906E+02    -0.7932E+02    -0.7960E+02    -0.7988E+02    -0.8016E+02    -0.8046E+02    -0.8075E+02    -0.8105E+02    -0.8134E+02    -0.8163E+02    -0.8192E+02    -0.8220E+02    -0.8247E+02    -0.8274E+02    -0.8300E+02    -0.8326E+02    -0.8350E+02    -0.8374E+02    -0.8397E+02    -0.8419E+02    -0.8440E+02    -0.8460E+02    -0.8479E+02    -0.8498E+02    -0.8516E+02    -0.8533E+02    -0.8549E+02    -0.8565E+02    -0.8579E+02    -0.8593E+02    -0.8607E+02    -0.8619E+02    -0.8631E+02    -0.8642E+02    -0.8652E+02    -0.8662E+02    -0.8669E+02    -0.8676E+02    -0.8681E+02    -0.8683E+02    -0.8683E+02
    -0.8680E+02    -0.8680E+02    -0.8677E+02    -0.8672E+02    -0.8665E+02    -0.8657E+02    -0.8647E+02    -0.8637E+02    -0.8625E+02    -0.8613E+02    -0.8600E+02    -0.8586E+02    -0.8572E+02    -0.8557E+02    -0.8541E+02    -0.8525E+02    -0.8508E+02    -0.8490E+02    -0.8472E+02    -0.8453E+02    -0.8434E+02    -0.8414E+02    -0.8393E+02    -0.8372E+02    -0.8349E+02    -0.8327E+02    -0.8304E+02    -0.8280E+02    -0.8256E+02    -0.8232E+02    -0.8207E+02    -0.8182E+02    -0.8157E+02    -0.8133E+02    -0.8108E+02    -0.8084E+02    -0.8060E+02    -0.8037E+02    -0.8015E+02    -0.7994E+02    -0.7974E+02    -0.7956E+02    -0.7939E+02    -0.7924E+02    -0.7911E+02    -0.7901E+02    -0.7892E+02    -0.7886E+02    -0.7882E+02    -0.7881E+02    -0.7882E+02    -0.7886E+02    -0.7892E+02    -0.7900E+02    -0.7911E+02    -0.7924E+02    -0.7939E+02    -0.7955E+02    -0.7973E+02    -0.7993E+02    -0.8014E+02    -0.8036E+02    -0.8059E+02    -0.8083E+02    -0.8107E+02    -0.8131E+02    -0.8156E+02    -0.8181E+02    -0.8205E+02    -0.8230E+02    -0.8254E+02    -0.8278E+02    -0.8302E+02    -0.8325E+02    -0.8347E+02    -0.8369E+02    -0.8390E+02    -0.8411E+02    -0.8431E+02    -0.8450E+02    -0.8469E+02    -0.8487E+02    -0.8504E+02    -0.8521E+02    -0.8537E+02    -0.8552E+02    -0.8567E+02    -0.8581E+02    -0.8595E+02    -0.8608E+02    -0.8620E+02    -0.8632E+02    -0.8643E+02    -0.8653E+02    -0.8662E+02    -0.8669E+02    -0.8676E+02    -0.8681E+02    -0.8683E+02    -0.8683E+02
    -0.8681E+02    -0.8681E+02    -0.8678E+02    -0.8673E+02    -0.8666E+02    -0.8658E+02    -0.8649E+02    -0.8639E+02    -0.8627E+02    -0.8616E+02    -0.8603E+02    -0.8590E+02    -0.8576E+02    -0.8562E+02    -0.8547E+02    -0.8532E+02    -0.8516E+02    -0.8500E+02    -0.8483E+02    -0.8465E+02    -0.8447E+02    -0.8429E+02    -0.8410E+02    -0.8391E+02    -0.8371E+02    -0.8351E+02    -0.8331E+02    -0.8310E+02    -0.8289E+02    -0.8268E+02    -0.8247E+02    -0.8226E+02    -0.8204E+02    -0.8183E+02    -0.8163E+02    -0.8142E+02    -0.8123E+02    -0.8104E+02    -0.8085E+02    -0.8068E+02    -0.8052E+02    -0.8037E+02    -0.8024E+02    -0.8012E+02    -0.8001E+02    -0.7992E+02    -0.7986E+02    -0.7981E+02    -0.7978E+02    -0.7977E+02    -0.7978E+02    -0.7981E+02    -0.7985E+02    -0.7992E+02    -0.8001E+02    -0.8011E+02    -0.8023E+02    -0.8036E+02    -0.8051E+02    -0.8067E+02    -0.8084E+02    -0.8103E+02    -0.8122E+02    -0.8141E+02    -0.8161E+02    -0.8182E+02    -0.8203E+02    -0.8224E+02    -0.8245E+02    -0.8266E+02    -0.8287E+02    -0.8308E+02    -0.8328E+02    -0.8349E+02    -0.8369E+02    -0.8388E+02    -0.8407E+02    -0.8426E+02    -0.8444E+02    -0.8462E+02    -0.8479E+02    -0.8495E+02    -0.8512E+02    -0.8527E+02    -0.8542E+02    -0.8557E+02    -0.8571E+02    -0.8585E+02    -0.8598E+02    -0.8610E+02    -0.8622E+02    -0.8633E+02    -0.8644E+02    -0.8654E+02    -0.8662E+02    -0.8670E+02    -0.8676E+02    -0.8681E+02    -0.8684E+02    -0.8684E+02
    -0.8682E+02    -0.8682E+02    -0.8679E+02    -0.8675E+02    -0.8668E+02    -0.8660E+02    -0.8651E+02    -0.8641E+02    -0.8630E+02    -0.8619E+02    -0.8607E+02    -0.8595E+02    -0.8582E+02    -0.8568E+02    -0.8554E+02    -0.8540E+02    -0.8525E+02    -0.8510E+02    -0.8494E+02    -0.8478E+02    -0.8462E+02    -0.8445E+02    -0.8428E+02    -0.8411E+02    -0.8393E+02    -0.8375E+02    -0.8357E+02    -0.8339E+02    -0.8321E+02    -0.8302E+02    -0.8284E+02    -0.8265E+02    -0.8247E+02    -0.8229E+02    -0.8212E+02    -0.8195E+02    -0.8178E+02    -0.8162E+02    -0.8147E+02    -0.8133E+02    -0.8119E+02    -0.8107E+02    -0.8096E+02    -0.8086E+02    -0.8077E+02    -0.8070E+02    -0.8065E+02    -0.8061E+02    -0.8058E+02    -0.8057E+02    -0.8058E+02    -0.8060E+02    -0.8064E+02    -0.8070E+02    -0.8077E+02    -0.8085E+02    -0.8095E+02    -0.8106E+02    -0.8118E+02    -0.8132E+02    -0.8146E+02    -0.8161E+02    -0.8177E+02    -0.8193E+02    -0.8210E+02    -0.8228E+02    -0.8246E+02    -0.8264E+02    -0.8282E+02    -0.8300E+02    -0.8318E+02    -0.8337E+02    -0.8355E+02    -0.8373E+02    -0.8390E+02    -0.8408E+02    -0.8425E+02    -0.8442E+02    -0.8458E+02    -0.8474E+02    -0.8490E+02    -0.8505E+02    -0.8520E+02    -0.8535E+02    -0.8549E+02    -0.8563E+02    -0.8576E+02    -0.8589E+02    -0.8601E+02    -0.8613E+02    -0.8625E+02    -0.8636E+02    -0.8646E+02    -0.8655E+02    -0.8664E+02    -0.8671E+02    -0.8678E+02    -0.8682E+02    -0.8685E+02    -0.8685E+02
    -0.8684E+02    -0.8684E+02    -0.8681E+02    -0.8676E+02    -0.8670E+02    -0.8662E+02    -0.8654E+02    -0.8644E+02    -0.8634E+02    -0.8623E+02    -0.8612E+02    -0.8600E+02    -0.8588E+02    -0.8575E+02    -0.8562E+02    -0.8549E+02    -0.8535E+02    -0.8521E+02    -0.8506E+02    -0.8492E+02    -0.8477E+02    -0.8462E+02    -0.8446E+02    -0.8430E+02    -0.8415E+02    -0.8399E+02    -0.8383E+02    -0.8367E+02    -0.8350E+02    -0.8334E+02    -0.8318E+02    -0.8302E+02    -0.8287E+02    -0.8271E+02    -0.8256E+02    -0.8241E+02    -0.8227E+02    -0.8214E+02    -0.8201E+02    -0.8189E+02    -0.8178E+02    -0.8168E+02    -0.8158E+02    -0.8150E+02    -0.8143E+02    -0.8137E+02    -0.8132E+02    -0.8129E+02    -0.8127E+02    -0.8126E+02    -0.8127E+02    -0.8129E+02    -0.8132E+02    -0.8137E+02    -0.8142E+02    -0.8149E+02    -0.8158E+02    -0.8167E+02    -0.8177E+02    -0.8188E+02    -0.8200E+02    -0.8213E+02    -0.8226E+02    -0.8240E+02    -0.8254E+02    -0.8269E+02    -0.8285E+02    -0.8300E+02    -0.8316E+02    -0.8332E+02    -0.8348E+02    -0.8364E+02    -0.8380E+02    -0.8396E+02    -0.8412E+02    -0.8427E+02    -0.8443E+02    -0.8458E+02    -0.8473E+02    -0.8488E+02    -0.8502E+02    -0.8516E+02    -0.8530E+02    -0.8544E+02    -0.8557E+02    -0.8570E+02    -0.8582E+02    -0.8594E+02    -0.8606E+02    -0.8618E+02    -0.8628E+02    -0.8639E+02    -0.8649E+02    -0.8658E+02    -0.8666E+02    -0.8673E+02    -0.8679E+02    -0.8684E+02    -0.8686E+02    -0.8686E+02
    -0.8686E+02    -0.8686E+02    -0.8683E+02    -0.8679E+02    -0.8673E+02    -0.8665E+02    -0.8657E+02    -0.8648E+02    -0.8638E+02    -0.8628E+02    -0.8617E+02    -0.8606E+02    -0.8594E+02    -0.8582E+02    -0.8570E+02    -0.8558E+02    -0.8545E+02    -0.8532E+02    -0.8519E+02    -0.8505E+02    -0.8492E+02    -0.8478E+02    -0.8464E+02    -0.8450E+02    -0.8436E+02    -0.8421E+02    -0.8407E+02    -0.8393E+02    -0.8378E+02    -0.8364E+02    -0.8350E+02    -0.8336E+02    -0.8323E+02    -0.8309E+02    -0.8296E+02    -0.8284E+02    -0.8272E+02    -0.8260E+02    -0.8249E+02    -0.8239E+02    -0.8230E+02    -0.8221E+02    -0.8213E+02    -0.8206E+02    -0.8200E+02    -0.8195E+02    -0.8191E+02    -0.8189E+02    -0.8187E+02    -0.8186E+02    -0.8187E+02    -0.8188E+02    -0.8191E+02    -0.8195E+02    -0.8200E+02    -0.8205E+02    -0.8212E+02    -0.8220E+02    -0.8229E+02    -0.8238E+02    -0.8248E+02    -0.8259E+02    -0.8270E+02    -0.8282E+02    -0.8295E+02    -0.8307E+02    -0.8321E+02    -0.8334E+02    -0.8348E+02    -0.8362E+02    -0.8376E+02    -0.8390E+02    -0.8404E+02    -0.8418E+02    -0.8432E+02    -0.8446E+02    -0.8460E+02    -0.8474E+02    -0.8488E+02    -0.8501E+02    -0.8514E+02    -0.8527E+02    -0.8540E+02    -0.8553E+02    -0.8565E+02    -0.8577E+02    -0.8589E+02    -0.8600E+02    -0.8611E+02    -0.8622E+02    -0.8633E+02    -0.8642E+02    -0.8652E+02    -0.8660E+02    -0.8668E+02    -0.8675E+02    -0.8681E+02    -0.8685E+02    -0.8688E+02    -0.8688E+02
    -0.8688E+02    -0.8688E+02    -0.8685E+02    -0.8681E+02    -0.8675E+02    -0.8668E+02    -0.8660E+02    -0.8652E+02    -0.8643E+02    -0.8633E+02    -0.8623E+02    -0.8612E+02    -0.8601E+02    -0.8590E+02    -0.8579E+02    -0.8567E+02    -0.8556E+02    -0.8544E+02    -0.8531E+02    -0.8519E+02    -0.8507E+02    -0.8494E+02    -0.8481E+02    -0.8469E+02    -0.8456E+02    -0.8443E+02    -0.8430E+02    -0.8418E+02    -0.8405E+02    -0.8392E+02    -0.8380E+02    -0.8368E+02    -0.8356E+02    -0.8344E+02    -0.8333E+02    -0.8322E+02    -0.8312E+02    -0.8302E+02    -0.8292E+02    -0.8284E+02    -0.8276E+02    -0.8268E+02    -0.8262E+02    -0.8256E+02    -0.8251E+02    -0.8246E+02    -0.8243E+02    -0.8241E+02    -0.8239E+02    -0.8239E+02    -0.8239E+02    -0.8241E+02    -0.8243E+02    -0.8246E+02    -0.8250E+02    -0.8255E+02    -0.8261E+02    -0.8267E+02    -0.8275E+02    -0.8283E+02    -0.8291E+02    -0.8300E+02    -0.8310E+02    -0.8320E+02    -0.8331E+02    -0.8342E+02    -0.8354E+02    -0.8366E+02    -0.8378E+02    -0.8390E+02    -0.8402E+02    -0.8415E+02    -0.8427E+02    -0.8440E+02    -0.8453E+02    -0.8465E+02    -0.8478E+02    -0.8490E+02    -0.8503E+02    -0.8515E+02    -0.8527E+02    -0.8539E+02    -0.8551E+02    -0.8562E+02    -0.8574E+02    -0.8585E+02    -0.8596E+02    -0.8607E+02    -0.8617E+02    -0.8627E+02    -0.8637E+02    -0.8646E+02    -0.8655E+02    -0.8664E+02    -0.8671E+02    -0.8678E+02    -0.8683E+02    -0.8687E+02    -0.8690E+02    -0.8690E+02
    -0.8690E+02    -0.8690E+02    -0.8688E+02    -0.8684E+02    -0.8678E+02    -0.8672E+02    -0.8664E+02    -0.8656E+02    -0.8647E+02    -0.8638E+02    -0.8629E+02    -0.8619E+02    -0.8609E+02    -0.8598E+02    -0.8588E+02    -0.8577E+02    -0.8566E+02    -0.8555E+02    -0.8544E+02    -0.8533E+02    -0.8521E+02    -0.8510E+02    -0.8498E+02    -0.8487E+02    -0.8475E+02    -0.8464E+02    -0.8452E+02    -0.8441E+02    -0.8430E+02    -0.8419E+02    -0.8408E+02    -0.8397E+02    -0.8387E+02    -0.8376E+02    -0.8367E+02    -0.8357E+02    -0.8348E+02    -0.8339E+02    -0.8331E+02    -0.8324E+02    -0.8317E+02    -0.8310E+02    -0.8305E+02    -0.8300E+02    -0.8295E+02    -0.8292E+02    -0.8289E+02    -0.8287E+02    -0.8286E+02    -0.8285E+02    -0.8286E+02    -0.8287E+02    -0.8289E+02    -0.8291E+02    -0.8295E+02    -0.8299E+02    -0.8304E+02    -0.8310E+02    -0.8316E+02    -0.8323E+02    -0.8330E+02    -0.8338E+02    -0.8347E+02    -0.8355E+02    -0.8365E+02    -0.8374E+02    -0.8384E+02    -0.8395E+02    -0.8405E+02    -0.8416E+02    -0.8427E+02    -0.8438E+02    -0.8449E+02    -0.8461E+02    -0.8472E+02    -0.8483E+02    -0.8495E+02    -0.8506E+02    -0.8517E+02    -0.8528E+02    -0.8540E+02    -0.8551E+02    -0.8561E+02    -0.8572E+02    -0.8583E+02    -0.8593E+02    -0.8603E+02    -0.8613E+02    -0.8623E+02    -0.8633E+02    -0.8642E+02    -0.8651E+02    -0.8659E+02    -0.8667E+02    -0.8674E+02    -0.8680E+02    -0.8686E+02    -0.8689E+02    -0.8692E+02    -0.8692E+02
    -0.8692E+02    -0.8692E+02    -0.8690E+02    -0.8686E+02    -0.8681E+02    -0.8675E+02    -0.8668E+02    -0.8660E+02    -0.8652E+02    -0.8644E+02    -0.8635E+02    -0.8626E+02    -0.8616E+02    -0.8606E+02    -0.8597E+02    -0.8587E+02    -0.8577E+02    -0.8566E+02    -0.8556E+02    -0.8546E+02    -0.8536E+02    -0.8525E+02    -0.8515E+02    -0.8504E+02    -0.8494E+02    -0.8484E+02    -0.8473E+02    -0.8463E+02    -0.8453E+02    -0.8443E+02    -0.8434E+02    -0.8424E+02    -0.8415E+02    -0.8406E+02    -0.8397E+02    -0.8389E+02    -0.8381E+02    -0.8374E+02    -0.8367E+02    -0.8360E+02    -0.8354E+02    -0.8349E+02    -0.8344E+02    -0.8339E+02    -0.8336E+02    -0.8333E+02    -0.8330E+02    -0.8328E+02    -0.8327E+02    -0.8327E+02    -0.8327E+02    -0.8328E+02    -0.8330E+02    -0.8332E+02    -0.8335E+02    -0.8339E+02    -0.8343E+02    -0.8348E+02    -0.8353E+02    -0.8359E+02    -0.8365E+02    -0.8372E+02    -0.8380E+02    -0.8387E+02    -0.8396E+02    -0.8404E+02    -0.8413E+02    -0.8422E+02    -0.8431E+02    -0.8441E+02    -0.8451E+02    -0.8460E+02    -0.8470E+02    -0.8480E+02    -0.8491E+02    -0.8501E+02    -0.8511E+02    -0.8521E+02    -0.8532E+02    -0.8542E+02    -0.8552E+02    -0.8562E+02    -0.8572E+02    -0.8582E+02    -0.8592E+02    -0.8601E+02    -0.8611E+02    -0.8620E+02    -0.8629E+02    -0.8638E+02    -0.8647E+02    -0.8655E+02    -0.8663E+02    -0.8670E+02    -0.8677E+02    -0.8683E+02    -0.8688E+02    -0.8692E+02    -0.8694E+02    -0.8694E+02
    -0.8695E+02    -0.8695E+02    -0.8693E+02    -0.8689E+02    -0.8684E+02    -0.8678E+02    -0.8672E+02    -0.8665E+02    -0.8657E+02    -0.8649E+02    -0.8641E+02    -0.8632E+02    -0.8623E+02    -0.8615E+02    -0.8606E+02    -0.8596E+02    -0.8587E+02    -0.8578E+02    -0.8568E+02    -0.8559E+02    -0.8549E+02    -0.8540E+02    -0.8530E+02    -0.8521E+02    -0.8512E+02    -0.8502E+02    -0.8493E+02    -0.8484E+02    -0.8475E+02    -0.8466E+02    -0.8458E+02    -0.8449E+02    -0.8441E+02    -0.8433E+02    -0.8426E+02    -0.8418E+02    -0.8412E+02    -0.8405E+02    -0.8399E+02    -0.8393E+02    -0.8388E+02    -0.8383E+02    -0.8379E+02    -0.8375E+02    -0.8372E+02    -0.8369E+02    -0.8367E+02    -0.8366E+02    -0.8365E+02    -0.8364E+02    -0.8365E+02    -0.8365E+02    -0.8367E+02    -0.8369E+02    -0.8371E+02    -0.8374E+02    -0.8378E+02    -0.8382E+02    -0.8387E+02    -0.8392E+02    -0.8398E+02    -0.8404E+02    -0.8410E+02    -0.8417E+02    -0.8424E+02    -0.8431E+02    -0.8439E+02    -0.8447E+02    -0.8455E+02    -0.8464E+02    -0.8473E+02    -0.8481E+02    -0.8490E+02    -0.8499E+02    -0.8508E+02    -0.8518E+02    -0.8527E+02    -0.8536E+02    -0.8546E+02    -0.8555E+02    -0.8564E+02    -0.8573E+02    -0.8583E+02    -0.8592E+02    -0.8601E+02    -0.8610E+02    -0.8618E+02    -0.8627E+02    -0.8636E+02    -0.8644E+02    -0.8652E+02    -0.8660E+02    -0.8667E+02    -0.8674E+02    -0.8680E+02    -0.8686E+02    -0.8691E+02    -0.8694E+02    -0.8696E+02    -0.8696E+02
    -0.8697E+02    -0.8697E+02    -0.8695E+02    -0.8692E+02    -0.8687E+02    -0.8682E+02    -0.8676E+02    -0.8669E+02    -0.8662E+02    -0.8655E+02    -0.8647E+02    -0.8639E+02    -0.8631E+02    -0.8623E+02    -0.8614E+02    -0.8606E+02    -0.8597E+02    -0.8589E+02    -0.8580E+02    -0.8571E+02    -0.8563E+02    -0.8554E+02    -0.8546E+02    -0.8537E+02    -0.8529E+02    -0.8520E+02    -0.8512E+02    -0.8504E+02    -0.8496E+02    -0.8488E+02    -0.8480E+02    -0.8473E+02    -0.8466E+02    -0.8459E+02    -0.8452E+02    -0.8446E+02    -0.8439E+02    -0.8434E+02    -0.8428E+02    -0.8423E+02    -0.8419E+02    -0.8415E+02    -0.8411E+02    -0.8408E+02    -0.8405E+02    -0.8402E+02    -0.8401E+02    -0.8399E+02    -0.8398E+02    -0.8398E+02    -0.8398E+02    -0.8399E+02    -0.8400E+02    -0.8402E+02    -0.8404E+02    -0.8407E+02    -0.8410E+02    -0.8414E+02    -0.8418E+02    -0.8422E+02    -0.8427E+02    -0.8432E+02    -0.8438E+02    -0.8444E+02    -0.8450E+02    -0.8457E+02    -0.8464E+02    -0.8471E+02    -0.8478E+02    -0.8486E+02    -0.8493E+02    -0.8501E+02    -0.8509E+02    -0.8517E+02    -0.8526E+02    -0.8534E+02    -0.8542E+02    -0.8551E+02    -0.8559E+02    -0.8568E+02    -0.8576E+02    -0.8584E+02    -0.8593E+02    -0.8601E+02    -0.8610E+02    -0.8618E+02    -0.8626E+02    -0.8634E+02    -0.8642E+02    -0.8650E+02    -0.8657E+02    -0.8664E+02    -0.8671E+02    -0.8678E+02    -0.8684E+02    -0.8689E+02    -0.8693E+02    -0.8696E+02    -0.8698E+02    -0.8698E+02
    -0.8699E+02    -0.8699E+02    -0.8698E+02    -0.8694E+02    -0.8690E+02    -0.8685E+02    -0.8680E+02    -0.8673E+02    -0.8667E+02    -0.8660E+02    -0.8653E+02    -0.8645E+02    -0.8638E+02    -0.8630E+02    -0.8623E+02    -0.8615E+02    -0.8607E+02    -0.8599E+02    -0.8591E+02    -0.8583E+02    -0.8576E+02    -0.8568E+02    -0.8560E+02    -0.8552E+02    -0.8545E+02    -0.8537E+02    -0.8530E+02    -0.8522E+02    -0.8515E+02    -0.8508E+02    -0.8501E+02    -0.8495E+02    -0.8488E+02    -0.8482E+02    -0.8476E+02    -0.8471E+02    -0.8465E+02    -0.8460E+02    -0.8455E+02    -0.8451E+02    -0.8447E+02    -0.8443E+02    -0.8440E+02    -0.8437E+02    -0.8435E+02    -0.8433E+02    -0.8431E+02    -0.8430E+02    -0.8429E+02    -0.8429E+02    -0.8429E+02    -0.8430E+02    -0.8431E+02    -0.8432E+02    -0.8434E+02    -0.8437E+02    -0.8439E+02    -0.8443E+02    -0.8446E+02    -0.8450E+02    -0.8454E+02    -0.8459E+02    -0.8464E+02    -0.8469E+02    -0.8475E+02    -0.8480E+02    -0.8486E+02    -0.8493E+02    -0.8499E+02    -0.8506E+02    -0.8513E+02    -0.8520E+02    -0.8527E+02    -0.8534E+02    -0.8542E+02    -0.8549E+02    -0.8557E+02    -0.8564E+02    -0.8572E+02    -0.8580E+02    -0.8587E+02    -0.8595E+02    -0.8603E+02    -0.8611E+02    -0.8618E+02    -0.8626E+02    -0.8633E+02    -0.8641E+02    -0.8648E+02    -0.8655E+02    -0.8662E+02    -0.8669E+02    -0.8675E+02    -0.8681E+02    -0.8687E+02    -0.8692E+02    -0.8696E+02    -0.8699E+02    -0.8700E+02    -0.8700E+02
    -0.8702E+02    -0.8702E+02    -0.8700E+02    -0.8697E+02    -0.8693E+02    -0.8689E+02    -0.8683E+02    -0.8678E+02    -0.8672E+02    -0.8665E+02    -0.8659E+02    -0.8652E+02    -0.8645E+02    -0.8638E+02    -0.8631E+02    -0.8624E+02    -0.8617E+02    -0.8609E+02    -0.8602E+02    -0.8595E+02    -0.8588E+02    -0.8581E+02    -0.8574E+02    -0.8567E+02    -0.8560E+02    -0.8553E+02    -0.8547E+02    -0.8540E+02    -0.8534E+02    -0.8527E+02    -0.8521E+02    -0.8515E+02    -0.8510E+02    -0.8504E+02    -0.8499E+02    -0.8494E+02    -0.8489E+02    -0.8485E+02    -0.8481E+02    -0.8477E+02    -0.8473E+02    -0.8470E+02    -0.8467E+02    -0.8464E+02    -0.8462E+02    -0.8461E+02    -0.8459E+02    -0.8458E+02    -0.8457E+02    -0.8457E+02    -0.8457E+02    -0.8458E+02    -0.8459E+02    -0.8460E+02    -0.8462E+02    -0.8464E+02    -0.8466E+02    -0.8469E+02    -0.8472E+02    -0.8476E+02    -0.8479E+02    -0.8483E+02    -0.8488E+02    -0.8492E+02    -0.8497E+02    -0.8502E+02    -0.8508E+02    -0.8513E+02    -0.8519E+02    -0.8525E+02    -0.8531E+02    -0.8538E+02    -0.8544E+02    -0.8551E+02    -0.8557E+02    -0.8564E+02    -0.8571E+02    -0.8578E+02    -0.8585E+02    -0.8592E+02    -0.8599E+02    -0.8606E+02    -0.8613E+02    -0.8620E+02    -0.8627E+02    -0.8634E+02    -0.8641E+02    -0.8647E+02    -0.8654E+02    -0.8661E+02    -0.8667E+02    -0.8673E+02    -0.8679E+02    -0.8685E+02    -0.8690E+02    -0.8694E+02    -0.8698E+02    -0.8701E+02    -0.8703E+02    -0.8703E+02
    -0.8704E+02    -0.8704E+02    -0.8703E+02    -0.8700E+02    -0.8696E+02    -0.8692E+02    -0.8687E+02    -0.8682E+02    -0.8676E+02    -0.8670E+02    -0.8664E+02    -0.8658E+02    -0.8652E+02    -0.8645E+02    -0.8639E+02    -0.8632E+02    -0.8626E+02    -0.8619E+02    -0.8613E+02    -0.8606E+02    -0.8600E+02    -0.8593E+02    -0.8587E+02    -0.8581E+02    -0.8575E+02    -0.8569E+02    -0.8563E+02    -0.8557E+02    -0.8551E+02    -0.8545E+02    -0.8540E+02    -0.8535E+02    -0.8530E+02    -0.8525E+02    -0.8520E+02    -0.8516E+02    -0.8511E+02    -0.8507E+02    -0.8504E+02    -0.8500E+02    -0.8497E+02    -0.8494E+02    -0.8492E+02    -0.8490E+02    -0.8488E+02    -0.8486E+02    -0.8485E+02    -0.8484E+02    -0.8483E+02    -0.8483E+02    -0.8483E+02    -0.8484E+02    -0.8485E+02    -0.8486E+02    -0.8487E+02    -0.8489E+02    -0.8491E+02    -0.8494E+02    -0.8496E+02    -0.8499E+02    -0.8503E+02    -0.8506E+02    -0.8510E+02    -0.8514E+02    -0.8518E+02    -0.8523E+02    -0.8528E+02    -0.8533E+02    -0.8538E+02    -0.8543E+02    -0.8549E+02    -0.8554E+02    -0.8560E+02    -0.8566E+02    -0.8572E+02    -0.8578E+02    -0.8584E+02    -0.8590E+02    -0.8597E+02    -0.8603E+02    -0.8609E+02    -0.8616E+02    -0.8622E+02    -0.8629E+02    -0.8635E+02    -0.8641E+02    -0.8648E+02    -0.8654E+02    -0.8660E+02    -0.8666E+02    -0.8672E+02    -0.8678E+02    -0.8683E+02    -0.8688E+02    -0.8693E+02    -0.8697E+02    -0.8701E+02    -0.8703E+02    -0.8705E+02    -0.8705E+02
    -0.8706E+02    -0.8706E+02    -0.8705E+02    -0.8702E+02    -0.8699E+02    -0.8695E+02    -0.8691E+02    -0.8686E+02    -0.8681E+02    -0.8675E+02    -0.8670E+02    -0.8664E+02    -0.8658E+02    -0.8653E+02    -0.8647E+02    -0.8641E+02    -0.8635E+02    -0.8629E+02    -0.8623E+02    -0.8617E+02    -0.8611E+02    -0.8605E+02    -0.8600E+02    -0.8594E+02    -0.8588E+02    -0.8583E+02    -0.8578E+02    -0.8572E+02    -0.8567E+02    -0.8562E+02    -0.8557E+02    -0.8553E+02    -0.8548E+02    -0.8544E+02    -0.8540E+02    -0.8536E+02    -0.8532E+02    -0.8529E+02    -0.8525E+02    -0.8522E+02    -0.8520E+02    -0.8517E+02    -0.8515E+02    -0.8513E+02    -0.8511E+02    -0.8510E+02    -0.8509E+02    -0.8508E+02    -0.8507E+02    -0.8507E+02    -0.8507E+02    -0.8508E+02    -0.8508E+02    -0.8509E+02    -0.8511E+02    -0.8512E+02    -0.8514E+02    -0.8516E+02    -0.8519E+02    -0.8521E+02    -0.8524E+02    -0.8527E+02    -0.8531E+02    -0.8534E+02    -0.8538E+02    -0.8542E+02    -0.8546E+02    -0.8551E+02    -0.8555E+02    -0.8560E+02    -0.8565E+02    -0.8570E+02    -0.8575E+02    -0.8581E+02    -0.8586E+02    -0.8591E+02    -0.8597E+02    -0.8602E+02    -0.8608E+02    -0.8614E+02    -0.8620E+02    -0.8625E+02    -0.8631E+02    -0.8637E+02    -0.8643E+02    -0.8649E+02    -0.8655E+02    -0.8660E+02    -0.8666E+02    -0.8671E+02    -0.8677E+02    -0.8682E+02    -0.8687E+02    -0.8692E+02    -0.8696E+02    -0.8700E+02    -0.8703E+02    -0.8706E+02    -0.8707E+02    -0.8707E+02
    -0.8709E+02    -0.8709E+02    -0.8707E+02    -0.8705E+02    -0.8702E+02    -0.8698E+02    -0.8694E+02    -0.8690E+02    -0.8685E+02    -0.8680E+02    -0.8675E+02    -0.8670E+02    -0.8665E+02    -0.8659E+02    -0.8654E+02    -0.8649E+02    -0.8643E+02    -0.8638E+02    -0.8633E+02    -0.8627E+02    -0.8622E+02    -0.8617E+02    -0.8612E+02    -0.8607E+02    -0.8602E+02    -0.8597E+02    -0.8592E+02    -0.8587E+02    -0.8583E+02    -0.8578E+02    -0.8574E+02    -0.8570E+02    -0.8566E+02    -0.8562E+02    -0.8558E+02    -0.8555E+02    -0.8551E+02    -0.8548E+02    -0.8545E+02    -0.8543E+02    -0.8540E+02    -0.8538E+02    -0.8536E+02    -0.8534E+02    -0.8533E+02    -0.8532E+02    -0.8531E+02    -0.8530E+02    -0.8530E+02    -0.8529E+02    -0.8530E+02    -0.8530E+02    -0.8531E+02    -0.8531E+02    -0.8533E+02    -0.8534E+02    -0.8536E+02    -0.8537E+02    -0.8540E+02    -0.8542E+02    -0.8544E+02    -0.8547E+02    -0.8550E+02    -0.8553E+02    -0.8557E+02    -0.8560E+02    -0.8564E+02    -0.8568E+02    -0.8572E+02    -0.8576E+02    -0.8581E+02    -0.8585E+02    -0.8590E+02    -0.8594E+02    -0.8599E+02    -0.8604E+02    -0.8609E+02    -0.8614E+02    -0.8619E+02    -0.8624E+02    -0.8630E+02    -0.8635E+02    -0.8640E+02    -0.8645E+02    -0.8651E+02    -0.8656E+02    -0.8661E+02    -0.8666E+02    -0.8672E+02    -0.8677E+02    -0.8682E+02    -0.8686E+02    -0.8691E+02    -0.8695E+02    -0.8699E+02    -0.8703E+02    -0.8706E+02    -0.8708E+02    -0.8709E+02    -0.8709E+02
    -0.8711E+02    -0.8711E+02    -0.8710E+02    -0.8708E+02    -0.8705E+02    -0.8701E+02    -0.8698E+02    -0.8694E+02    -0.8689E+02    -0.8685E+02    -0.8680E+02    -0.8676E+02    -0.8671E+02    -0.8666E+02    -0.8661E+02    -0.8656E+02    -0.8652E+02    -0.8647E+02    -0.8642E+02    -0.8637E+02    -0.8632E+02    -0.8628E+02    -0.8623E+02    -0.8619E+02    -0.8614E+02    -0.8610E+02    -0.8605E+02    -0.8601E+02    -0.8597E+02    -0.8593E+02    -0.8589E+02    -0.8586E+02    -0.8582E+02    -0.8579E+02    -0.8576E+02    -0.8572E+02    -0.8570E+02    -0.8567E+02    -0.8564E+02    -0.8562E+02    -0.8560E+02    -0.8558E+02    -0.8556E+02    -0.8555E+02    -0.8553E+02    -0.8552E+02    -0.8551E+02    -0.8551E+02    -0.8550E+02    -0.8550E+02    -0.8550E+02    -0.8551E+02    -0.8551E+02    -0.8552E+02    -0.8553E+02    -0.8554E+02    -0.8556E+02    -0.8557E+02    -0.8559E+02    -0.8561E+02    -0.8563E+02    -0.8566E+02    -0.8568E+02    -0.8571E+02    -0.8574E+02    -0.8577E+02    -0.8581E+02    -0.8584E+02    -0.8588E+02    -0.8592E+02    -0.8595E+02    -0.8599E+02    -0.8603E+02    -0.8608E+02    -0.8612E+02    -0.8616E+02    -0.8621E+02    -0.8625E+02    -0.8630E+02    -0.8634E+02    -0.8639E+02    -0.8644E+02    -0.8649E+02    -0.8653E+02    -0.8658E+02    -0.8663E+02    -0.8668E+02    -0.8672E+02    -0.8677E+02    -0.8682E+02    -0.8686E+02    -0.8690E+02    -0.8695E+02    -0.8699E+02    -0.8702E+02    -0.8705E+02    -0.8708E+02    -0.8710E+02    -0.8711E+02    -0.8711E+02
    -0.8713E+02    -0.8713E+02    -0.8712E+02    -0.8710E+02    -0.8707E+02    -0.8704E+02    -0.8701E+02    -0.8697E+02    -0.8694E+02    -0.8690E+02    -0.8685E+02    -0.8681E+02    -0.8677E+02    -0.8673E+02    -0.8668E+02    -0.8664E+02    -0.8660E+02    -0.8655E+02    -0.8651E+02    -0.8647E+02    -0.8642E+02    -0.8638E+02    -0.8634E+02    -0.8630E+02    -0.8626E+02    -0.8622E+02    -0.8618E+02    -0.8615E+02    -0.8611E+02    -0.8608E+02    -0.8604E+02    -0.8601E+02    -0.8598E+02    -0.8595E+02    -0.8592E+02    -0.8589E+02    -0.8587E+02    -0.8584E+02    -0.8582E+02    -0.8580E+02    -0.8578E+02    -0.8576E+02    -0.8575E+02    -0.8574E+02    -0.8572E+02    -0.8571E+02    -0.8571E+02    -0.8570E+02    -0.8570E+02    -0.8570E+02    -0.8570E+02    -0.8570E+02    -0.8570E+02    -0.8571E+02    -0.8572E+02    -0.8573E+02    -0.8574E+02    -0.8576E+02    -0.8577E+02    -0.8579E+02    -0.8581E+02    -0.8583E+02    -0.8586E+02    -0.8588E+02    -0.8591E+02    -0.8594E+02    -0.8596E+02    -0.8599E+02    -0.8603E+02    -0.8606E+02    -0.8609E+02    -0.8613E+02    -0.8617E+02    -0.8620E+02    -0.8624E+02    -0.8628E+02    -0.8632E+02    -0.8636E+02    -0.8640E+02    -0.8644E+02    -0.8648E+02    -0.8653E+02    -0.8657E+02    -0.8661E+02    -0.8665E+02    -0.8670E+02    -0.8674E+02    -0.8678E+02    -0.8682E+02    -0.8687E+02    -0.8691E+02    -0.8695E+02    -0.8698E+02    -0.8702E+02    -0.8705E+02    -0.8708E+02    -0.8710E+02    -0.8712E+02    -0.8713E+02    -0.8713E+02
    -0.8715E+02    -0.8715E+02    -0.8714E+02    -0.8712E+02    -0.8710E+02    -0.8707E+02    -0.8704E+02    -0.8701E+02    -0.8698E+02    -0.8694E+02    -0.8690E+02    -0.8687E+02    -0.8683E+02    -0.8679E+02    -0.8675E+02    -0.8671E+02    -0.8667E+02    -0.8663E+02    -0.8660E+02    -0.8656E+02    -0.8652E+02    -0.8648E+02    -0.8645E+02    -0.8641E+02    -0.8638E+02    -0.8634E+02    -0.8631E+02    -0.8627E+02    -0.8624E+02    -0.8621E+02    -0.8618E+02    -0.8615E+02    -0.8613E+02    -0.8610E+02    -0.8607E+02    -0.8605E+02    -0.8603E+02    -0.8601E+02    -0.8599E+02    -0.8597E+02    -0.8595E+02    -0.8594E+02    -0.8593E+02    -0.8591E+02    -0.8590E+02    -0.8590E+02    -0.8589E+02    -0.8588E+02    -0.8588E+02    -0.8588E+02    -0.8588E+02    -0.8588E+02    -0.8589E+02    -0.8589E+02    -0.8590E+02    -0.8591E+02    -0.8592E+02    -0.8593E+02    -0.8595E+02    -0.8596E+02    -0.8598E+02    -0.8600E+02    -0.8602E+02    -0.8604E+02    -0.8606E+02    -0.8609E+02    -0.8611E+02    -0.8614E+02    -0.8617E+02    -0.8620E+02    -0.8623E+02    -0.8626E+02    -0.8629E+02    -0.8632E+02    -0.8636E+02    -0.8639E+02    -0.8643E+02    -0.8646E+02    -0.8650E+02    -0.8653E+02    -0.8657E+02    -0.8661E+02    -0.8665E+02    -0.8669E+02    -0.8672E+02    -0.8676E+02    -0.8680E+02    -0.8684E+02    -0.8688E+02    -0.8691E+02    -0.8695E+02    -0.8698E+02    -0.8702E+02    -0.8705E+02    -0.8708E+02    -0.8711E+02    -0.8713E+02    -0.8714E+02    -0.8715E+02    -0.8715E+02
    -0.8717E+02    -0.8717E+02    -0.8716E+02    -0.8715E+02    -0.8713E+02    -0.8710E+02    -0.8708E+02    -0.8705E+02    -0.8702E+02    -0.8698E+02    -0.8695E+02    -0.8692E+02    -0.8688E+02    -0.8685E+02    -0.8681E+02    -0.8678E+02    -0.8675E+02    -0.8671E+02    -0.8668E+02    -0.8665E+02    -0.8661E+02    -0.8658E+02    -0.8655E+02    -0.8652E+02    -0.8649E+02    -0.8645E+02    -0.8643E+02    -0.8640E+02    -0.8637E+02    -0.8634E+02    -0.8632E+02    -0.8629E+02    -0.8627E+02    -0.8624E+02    -0.8622E+02    -0.8620E+02    -0.8618E+02    -0.8616E+02    -0.8615E+02    -0.8613E+02    -0.8612E+02    -0.8610E+02    -0.8609E+02    -0.8608E+02    -0.8607E+02    -0.8607E+02    -0.8606E+02    -0.8606E+02    -0.8605E+02    -0.8605E+02    -0.8605E+02    -0.8606E+02    -0.8606E+02    -0.8606E+02    -0.8607E+02    -0.8608E+02    -0.8609E+02    -0.8610E+02    -0.8611E+02    -0.8612E+02    -0.8614E+02    -0.8616E+02    -0.8617E+02    -0.8619E+02    -0.8621E+02    -0.8623E+02    -0.8626E+02    -0.8628E+02    -0.8630E+02    -0.8633E+02    -0.8635E+02    -0.8638E+02    -0.8641E+02    -0.8644E+02    -0.8647E+02    -0.8650E+02    -0.8653E+02    -0.8656E+02    -0.8659E+02    -0.8662E+02    -0.8666E+02    -0.8669E+02    -0.8672E+02    -0.8676E+02    -0.8679E+02    -0.8682E+02    -0.8686E+02    -0.8689E+02    -0.8693E+02    -0.8696E+02    -0.8699E+02    -0.8702E+02    -0.8705E+02    -0.8708E+02    -0.8711E+02    -0.8713E+02    -0.8715E+02    -0.8716E+02    -0.8717E+02    -0.8717E+02
    -0.8719E+02    -0.8719E+02    -0.8718E+02    -0.8717E+02    -0.8715E+02    -0.8713E+02    -0.8711E+02    -0.8708E+02    -0.8705E+02    -0.8703E+02    -0.8700E+02    -0.8697E+02    -0.8694E+02    -0.8691E+02    -0.8688E+02    -0.8685E+02    -0.8682E+02    -0.8679E+02    -0.8676E+02    -0.8673E+02    -0.8670E+02    -0.8667E+02    -0.8664E+02    -0.8662E+02    -0.8659E+02    -0.8656E+02    -0.8654E+02    -0.8651E+02    -0.8649E+02    -0.8647E+02    -0.8644E+02    -0.8642E+02    -0.8640E+02    -0.8638E+02    -0.8636E+02    -0.8634E+02    -0.8633E+02    -0.8631E+02    -0.8630E+02    -0.8628E+02    -0.8627E+02    -0.8626E+02    -0.8625E+02    -0.8624E+02    -0.8623E+02    -0.8623E+02    -0.8622E+02    -0.8622E+02    -0.8622E+02    -0.8622E+02    -0.8622E+02    -0.8622E+02    -0.8622E+02    -0.8623E+02    -0.8623E+02    -0.8624E+02    -0.8625E+02    -0.8626E+02    -0.8627E+02    -0.8628E+02    -0.8629E+02    -0.8630E+02    -0.8632E+02    -0.8634E+02    -0.8635E+02    -0.8637E+02    -0.8639E+02    -0.8641E+02    -0.8643E+02    -0.8645E+02    -0.8648E+02    -0.8650E+02    -0.8652E+02    -0.8655E+02    -0.8658E+02    -0.8660E+02    -0.8663E+02    -0.8666E+02    -0.8668E+02    -0.8671E+02    -0.8674E+02    -0.8677E+02    -0.8680E+02    -0.8683E+02    -0.8686E+02    -0.8689E+02    -0.8692E+02    -0.8695E+02    -0.8697E+02    -0.8700E+02    -0.8703E+02    -0.8706E+02    -0.8709E+02    -0.8711E+02    -0.8713E+02    -0.8715E+02    -0.8717E+02    -0.8718E+02    -0.8719E+02    -0.8719E+02
    -0.8721E+02    -0.8721E+02    -0.8720E+02    -0.8719E+02    -0.8717E+02    -0.8716E+02    -0.8714E+02    -0.8711E+02    -0.8709E+02    -0.8707E+02    -0.8704E+02    -0.8702E+02    -0.8699E+02    -0.8696E+02    -0.8694E+02    -0.8691E+02    -0.8689E+02    -0.8686E+02    -0.8684E+02    -0.8681E+02    -0.8679E+02    -0.8676E+02    -0.8674E+02    -0.8671E+02    -0.8669E+02    -0.8667E+02    -0.8665E+02    -0.8663E+02    -0.8660E+02    -0.8658E+02    -0.8657E+02    -0.8655E+02    -0.8653E+02    -0.8651E+02    -0.8650E+02    -0.8648E+02    -0.8647E+02    -0.8645E+02    -0.8644E+02    -0.8643E+02    -0.8642E+02    -0.8641E+02    -0.8640E+02    -0.8639E+02    -0.8639E+02    -0.8638E+02    -0.8638E+02    -0.8637E+02    -0.8637E+02    -0.8637E+02    -0.8637E+02    -0.8637E+02    -0.8638E+02    -0.8638E+02    -0.8638E+02    -0.8639E+02    -0.8640E+02    -0.8641E+02    -0.8641E+02    -0.8642E+02    -0.8644E+02    -0.8645E+02    -0.8646E+02    -0.8647E+02    -0.8649E+02    -0.8650E+02    -0.8652E+02    -0.8654E+02    -0.8656E+02    -0.8657E+02    -0.8659E+02    -0.8661E+02    -0.8663E+02    -0.8666E+02    -0.8668E+02    -0.8670E+02    -0.8672E+02    -0.8675E+02    -0.8677E+02    -0.8679E+02    -0.8682E+02    -0.8684E+02    -0.8687E+02    -0.8689E+02    -0.8692E+02    -0.8695E+02    -0.8697E+02    -0.8700E+02    -0.8702E+02    -0.8705E+02    -0.8707E+02    -0.8709E+02    -0.8712E+02    -0.8714E+02    -0.8716E+02    -0.8718E+02    -0.8719E+02    -0.8720E+02    -0.8721E+02    -0.8721E+02
    -0.8723E+02    -0.8723E+02    -0.8722E+02    -0.8721E+02    -0.8720E+02    -0.8718E+02    -0.8716E+02    -0.8715E+02    -0.8713E+02    -0.8711E+02    -0.8708E+02    -0.8706E+02    -0.8704E+02    -0.8702E+02    -0.8700E+02    -0.8698E+02    -0.8695E+02    -0.8693E+02    -0.8691E+02    -0.8689E+02    -0.8687E+02    -0.8685E+02    -0.8683E+02    -0.8681E+02    -0.8679E+02    -0.8677E+02    -0.8675E+02    -0.8673E+02    -0.8672E+02    -0.8670E+02    -0.8668E+02    -0.8667E+02    -0.8665E+02    -0.8664E+02    -0.8662E+02    -0.8661E+02    -0.8660E+02    -0.8659E+02    -0.8658E+02    -0.8657E+02    -0.8656E+02    -0.8655E+02    -0.8654E+02    -0.8654E+02    -0.8653E+02    -0.8653E+02    -0.8653E+02    -0.8652E+02    -0.8652E+02    -0.8652E+02    -0.8652E+02    -0.8652E+02    -0.8652E+02    -0.8653E+02    -0.8653E+02    -0.8654E+02    -0.8654E+02    -0.8655E+02    -0.8656E+02    -0.8656E+02    -0.8657E+02    -0.8658E+02    -0.8659E+02    -0.8661E+02    -0.8662E+02    -0.8663E+02    -0.8664E+02    -0.8666E+02    -0.8667E+02    -0.8669E+02    -0.8671E+02    -0.8672E+02    -0.8674E+02    -0.8676E+02    -0.8678E+02    -0.8680E+02    -0.8682E+02    -0.8683E+02    -0.8685E+02    -0.8688E+02    -0.8690E+02    -0.8692E+02    -0.8694E+02    -0.8696E+02    -0.8698E+02    -0.8700E+02    -0.8702E+02    -0.8705E+02    -0.8707E+02    -0.8709E+02    -0.8711E+02    -0.8713E+02    -0.8715E+02    -0.8717E+02    -0.8718E+02    -0.8720E+02    -0.8721E+02    -0.8722E+02    -0.8723E+02    -0.8723E+02
    -0.8724E+02    -0.8724E+02    -0.8724E+02    -0.8723E+02    -0.8722E+02    -0.8721E+02    -0.8719E+02    -0.8718E+02    -0.8716E+02    -0.8714E+02    -0.8713E+02    -0.8711E+02    -0.8709E+02    -0.8707E+02    -0.8705E+02    -0.8704E+02    -0.8702E+02    -0.8700E+02    -0.8698E+02    -0.8696E+02    -0.8695E+02    -0.8693E+02    -0.8691E+02    -0.8690E+02    -0.8688E+02    -0.8687E+02    -0.8685E+02    -0.8684E+02    -0.8682E+02    -0.8681E+02    -0.8679E+02    -0.8678E+02    -0.8677E+02    -0.8676E+02    -0.8675E+02    -0.8674E+02    -0.8673E+02    -0.8672E+02    -0.8671E+02    -0.8670E+02    -0.8669E+02    -0.8669E+02    -0.8668E+02    -0.8668E+02    -0.8667E+02    -0.8667E+02    -0.8667E+02    -0.8666E+02    -0.8666E+02    -0.8666E+02    -0.8666E+02    -0.8666E+02    -0.8666E+02    -0.8667E+02    -0.8667E+02    -0.8667E+02    -0.8668E+02    -0.8668E+02    -0.8669E+02    -0.8670E+02    -0.8670E+02    -0.8671E+02    -0.8672E+02    -0.8673E+02    -0.8674E+02    -0.8675E+02    -0.8676E+02    -0.8677E+02    -0.8679E+02    -0.8680E+02    -0.8681E+02    -0.8683E+02    -0.8684E+02    -0.8686E+02    -0.8687E+02    -0.8689E+02    -0.8690E+02    -0.8692E+02    -0.8694E+02    -0.8695E+02    -0.8697E+02    -0.8699E+02    -0.8700E+02    -0.8702E+02    -0.8704E+02    -0.8706E+02    -0.8708E+02    -0.8709E+02    -0.8711E+02    -0.8713E+02    -0.8715E+02    -0.8716E+02    -0.8718E+02    -0.8719E+02    -0.8721E+02    -0.8722E+02    -0.8723E+02    -0.8724E+02    -0.8724E+02    -0.8724E+02
    -0.8726E+02    -0.8726E+02    -0.8726E+02    -0.8725E+02    -0.8724E+02    -0.8723E+02    -0.8722E+02    -0.8721E+02    -0.8719E+02    -0.8718E+02    -0.8717E+02    -0.8715E+02    -0.8714E+02    -0.8712E+02    -0.8711E+02    -0.8709E+02    -0.8708E+02    -0.8706E+02    -0.8705E+02    -0.8704E+02    -0.8702E+02    -0.8701E+02    -0.8700E+02    -0.8698E+02    -0.8697E+02    -0.8696E+02    -0.8694E+02    -0.8693E+02    -0.8692E+02    -0.8691E+02    -0.8690E+02    -0.8689E+02    -0.8688E+02    -0.8687E+02    -0.8686E+02    -0.8685E+02    -0.8685E+02    -0.8684E+02    -0.8683E+02    -0.8683E+02    -0.8682E+02    -0.8681E+02    -0.8681E+02    -0.8681E+02    -0.8680E+02    -0.8680E+02    -0.8680E+02    -0.8680E+02    -0.8679E+02    -0.8679E+02    -0.8679E+02    -0.8680E+02    -0.8680E+02    -0.8680E+02    -0.8680E+02    -0.8680E+02    -0.8681E+02    -0.8681E+02    -0.8682E+02    -0.8682E+02    -0.8683E+02    -0.8683E+02    -0.8684E+02    -0.8685E+02    -0.8686E+02    -0.8687E+02    -0.8688E+02    -0.8688E+02    -0.8689E+02    -0.8690E+02    -0.8692E+02    -0.8693E+02    -0.8694E+02    -0.8695E+02    -0.8696E+02    -0.8697E+02    -0.8699E+02    -0.8700E+02    -0.8701E+02    -0.8703E+02    -0.8704E+02    -0.8705E+02    -0.8707E+02    -0.8708E+02    -0.8710E+02    -0.8711E+02    -0.8713E+02    -0.8714E+02    -0.8715E+02    -0.8717E+02    -0.8718E+02    -0.8720E+02    -0.8721E+02    -0.8722E+02    -0.8723E+02    -0.8724E+02    -0.8725E+02    -0.8726E+02    -0.8726E+02    -0.8726E+02
    -0.8727E+02    -0.8727E+02    -0.8727E+02    -0.8727E+02    -0.8726E+02    -0.8725E+02    -0.8724E+02    -0.8723E+02    -0.8722E+02    -0.8721E+02    -0.8720E+02    -0.8719E+02    -0.8718E+02    -0.8717E+02    -0.8716E+02    -0.8715E+02    -0.8714E+02    -0.8712E+02    -0.8711E+02    -0.8710E+02    -0.8709E+02    -0.8708E+02    -0.8707E+02    -0.8706E+02    -0.8705E+02    -0.8704E+02    -0.8703E+02    -0.8702E+02    -0.8701E+02    -0.8701E+02    -0.8700E+02    -0.8699E+02    -0.8698E+02    -0.8697E+02    -0.8697E+02    -0.8696E+02    -0.8696E+02    -0.8695E+02    -0.8694E+02    -0.8694E+02    -0.8694E+02    -0.8693E+02    -0.8693E+02    -0.8693E+02    -0.8692E+02    -0.8692E+02    -0.8692E+02    -0.8692E+02    -0.8692E+02    -0.8692E+02    -0.8692E+02    -0.8692E+02    -0.8692E+02    -0.8692E+02    -0.8692E+02    -0.8692E+02    -0.8693E+02    -0.8693E+02    -0.8693E+02    -0.8694E+02    -0.8694E+02    -0.8695E+02    -0.8695E+02    -0.8696E+02    -0.8696E+02    -0.8697E+02    -0.8698E+02    -0.8699E+02    -0.8699E+02    -0.8700E+02    -0.8701E+02    -0.8702E+02    -0.8703E+02    -0.8704E+02    -0.8704E+02    -0.8705E+02    -0.8706E+02    -0.8707E+02    -0.8708E+02    -0.8710E+02    -0.8711E+02    -0.8712E+02    -0.8713E+02    -0.8714E+02    -0.8715E+02    -0.8716E+02    -0.8717E+02    -0.8718E+02    -0.8719E+02    -0.8720E+02    -0.8721E+02    -0.8723E+02    -0.8724E+02    -0.8724E+02    -0.8725E+02    -0.8726E+02    -0.8727E+02    -0.8727E+02    -0.8728E+02    -0.8728E+02
    -0.8729E+02    -0.8729E+02    -0.8728E+02    -0.8728E+02    -0.8728E+02    -0.8727E+02    -0.8726E+02    -0.8726E+02    -0.8725E+02    -0.8724E+02    -0.8723E+02    -0.8723E+02    -0.8722E+02    -0.8721E+02    -0.8720E+02    -0.8719E+02    -0.8718E+02    -0.8718E+02    -0.8717E+02    -0.8716E+02    -0.8715E+02    -0.8714E+02    -0.8714E+02    -0.8713E+02    -0.8712E+02    -0.8711E+02    -0.8711E+02    -0.8710E+02    -0.8709E+02    -0.8709E+02    -0.8708E+02    -0.8707E+02    -0.8707E+02    -0.8706E+02    -0.8706E+02    -0.8705E+02    -0.8705E+02    -0.8705E+02    -0.8704E+02    -0.8704E+02    -0.8703E+02    -0.8703E+02    -0.8703E+02    -0.8703E+02    -0.8702E+02    -0.8702E+02    -0.8702E+02    -0.8702E+02    -0.8702E+02    -0.8702E+02    -0.8702E+02    -0.8702E+02    -0.8702E+02    -0.8702E+02    -0.8702E+02    -0.8703E+02    -0.8703E+02    -0.8703E+02    -0.8703E+02    -0.8704E+02    -0.8704E+02    -0.8704E+02    -0.8705E+02    -0.8705E+02    -0.8706E+02    -0.8706E+02    -0.8707E+02    -0.8707E+02    -0.8708E+02    -0.8708E+02    -0.8709E+02    -0.8710E+02    -0.8710E+02    -0.8711E+02    -0.8712E+02    -0.8712E+02    -0.8713E+02    -0.8714E+02    -0.8715E+02    -0.8715E+02    -0.8716E+02    -0.8717E+02    -0.8718E+02    -0.8719E+02    -0.8719E+02    -0.8720E+02    -0.8721E+02    -0.8722E+02    -0.8723E+02    -0.8724E+02    -0.8724E+02    -0.8725E+02    -0.8726E+02    -0.8726E+02    -0.8727E+02    -0.8728E+02    -0.8728E+02    -0.8729E+02    -0.8729E+02    -0.8729E+02
    -0.8729E+02    -0.8729E+02    -0.8729E+02    -0.8729E+02    -0.8729E+02    -0.8728E+02    -0.8728E+02    -0.8727E+02    -0.8727E+02    -0.8726E+02    -0.8725E+02    -0.8725E+02    -0.8724E+02    -0.8724E+02    -0.8723E+02    -0.8722E+02    -0.8722E+02    -0.8721E+02    -0.8720E+02    -0.8720E+02    -0.8719E+02    -0.8718E+02    -0.8718E+02    -0.8717E+02    -0.8717E+02    -0.8716E+02    -0.8716E+02    -0.8715E+02    -0.8715E+02    -0.8714E+02    -0.8714E+02    -0.8713E+02    -0.8713E+02    -0.8712E+02    -0.8712E+02    -0.8712E+02    -0.8711E+02    -0.8711E+02    -0.8711E+02    -0.8710E+02    -0.8710E+02    -0.8710E+02    -0.8710E+02    -0.8709E+02    -0.8709E+02    -0.8709E+02    -0.8709E+02    -0.8709E+02    -0.8709E+02    -0.8709E+02    -0.8709E+02    -0.8709E+02    -0.8709E+02    -0.8709E+02    -0.8709E+02    -0.8709E+02    -0.8710E+02    -0.8710E+02    -0.8710E+02    -0.8710E+02    -0.8710E+02    -0.8711E+02    -0.8711E+02    -0.8711E+02    -0.8712E+02    -0.8712E+02    -0.8713E+02    -0.8713E+02    -0.8713E+02    -0.8714E+02    -0.8714E+02    -0.8715E+02    -0.8715E+02    -0.8716E+02    -0.8716E+02    -0.8717E+02    -0.8718E+02    -0.8718E+02    -0.8719E+02    -0.8719E+02    -0.8720E+02    -0.8721E+02    -0.8721E+02    -0.8722E+02    -0.8722E+02    -0.8723E+02    -0.8724E+02    -0.8724E+02    -0.8725E+02    -0.8726E+02    -0.8726E+02    -0.8727E+02    -0.8727E+02    -0.8728E+02    -0.8728E+02    -0.8729E+02    -0.8729E+02    -0.8729E+02    -0.8729E+02    -0.8729E+02
    -0.8729E+02    -0.8729E+02    -0.8729E+02    -0.8729E+02    -0.8729E+02    -0.8728E+02    -0.8728E+02    -0.8727E+02    -0.8727E+02    -0.8726E+02    -0.8725E+02    -0.8725E+02    -0.8724E+02    -0.8724E+02    -0.8723E+02    -0.8722E+02    -0.8722E+02    -0.8721E+02    -0.8720E+02    -0.8720E+02    -0.8719E+02    -0.8718E+02    -0.8718E+02    -0.8717E+02    -0.8717E+02    -0.8716E+02    -0.8716E+02    -0.8715E+02    -0.8715E+02    -0.8714E+02    -0.8714E+02    -0.8713E+02    -0.8713E+02    -0.8712E+02    -0.8712E+02    -0.8712E+02    -0.8711E+02    -0.8711E+02    -0.8711E+02    -0.8710E+02    -0.8710E+02    -0.8710E+02    -0.8710E+02    -0.8709E+02    -0.8709E+02    -0.8709E+02    -0.8709E+02    -0.8709E+02    -0.8709E+02    -0.8709E+02    -0.8709E+02    -0.8709E+02    -0.8709E+02    -0.8709E+02    -0.8709E+02    -0.8709E+02    -0.8710E+02    -0.8710E+02    -0.8710E+02    -0.8710E+02    -0.8710E+02    -0.8711E+02    -0.8711E+02    -0.8711E+02    -0.8712E+02    -0.8712E+02    -0.8713E+02    -0.8713E+02    -0.8713E+02    -0.8714E+02    -0.8714E+02    -0.8715E+02    -0.8715E+02    -0.8716E+02    -0.8716E+02    -0.8717E+02    -0.8718E+02    -0.8718E+02    -0.8719E+02    -0.8719E+02    -0.8720E+02    -0.8721E+02    -0.8721E+02    -0.8722E+02    -0.8722E+02    -0.8723E+02    -0.8724E+02    -0.8724E+02    -0.8725E+02    -0.8726E+02    -0.8726E+02    -0.8727E+02    -0.8727E+02    -0.8728E+02    -0.8728E+02    -0.8729E+02    -0.8729E+02    -0.8729E+02    -0.8729E+02    -0.8729E+02
