# Supplementary material for: Electrical Pacing of Cardiac Tissue Including Potassium Inward Rectification
Source: PLoS One. 2015 Jun 9;10(6):e0127837. doi: 10.1371/journal.pone.0127837 (PMC4461281; doi:10.1371/journal.pone.0127837)
Supplement: S1 Data — (ZIP) [file pone.0127837.s001.zip › All-Data/Fig4-Data/BDT281/Vm106.txt]

    -0.8733E+02    -0.8729E+02    -0.8729E+02    -0.8729E+02    -0.8728E+02    -0.8728E+02    -0.8727E+02    -0.8727E+02    -0.8726E+02    -0.8726E+02    -0.8725E+02    -0.8724E+02    -0.8724E+02    -0.8723E+02    -0.8722E+02    -0.8722E+02    -0.8721E+02    -0.8720E+02    -0.8719E+02    -0.8719E+02    -0.8718E+02    -0.8717E+02    -0.8717E+02    -0.8716E+02    -0.8716E+02    -0.8715E+02    -0.8714E+02    -0.8714E+02    -0.8713E+02    -0.8713E+02    -0.8712E+02    -0.8712E+02    -0.8711E+02    -0.8711E+02    -0.8710E+02    -0.8710E+02    -0.8710E+02    -0.8709E+02    -0.8709E+02    -0.8709E+02    -0.8708E+02    -0.8708E+02    -0.8708E+02    -0.8708E+02    -0.8708E+02    -0.8707E+02    -0.8707E+02    -0.8707E+02    -0.8707E+02    -0.8707E+02    -0.8707E+02    -0.8707E+02    -0.8707E+02    -0.8707E+02    -0.8708E+02    -0.8708E+02    -0.8708E+02    -0.8708E+02    -0.8708E+02    -0.8709E+02    -0.8709E+02    -0.8709E+02    -0.8709E+02    -0.8710E+02    -0.8710E+02    -0.8711E+02    -0.8711E+02    -0.8712E+02    -0.8712E+02    -0.8713E+02    -0.8713E+02    -0.8714E+02    -0.8714E+02    -0.8715E+02    -0.8715E+02    -0.8716E+02    -0.8716E+02    -0.8717E+02    -0.8718E+02    -0.8718E+02    -0.8719E+02    -0.8720E+02    -0.8720E+02    -0.8721E+02    -0.8722E+02    -0.8722E+02    -0.8723E+02    -0.8724E+02    -0.8724E+02    -0.8725E+02    -0.8726E+02    -0.8726E+02    -0.8727E+02    -0.8727E+02    -0.8728E+02    -0.8728E+02    -0.8729E+02    -0.8729E+02    -0.8729E+02    -0.8729E+02
    -0.8729E+02    -0.8729E+02    -0.8729E+02    -0.8729E+02    -0.8728E+02    -0.8728E+02    -0.8727E+02    -0.8727E+02    -0.8726E+02    -0.8726E+02    -0.8725E+02    -0.8724E+02    -0.8724E+02    -0.8723E+02    -0.8722E+02    -0.8722E+02    -0.8721E+02    -0.8720E+02    -0.8719E+02    -0.8719E+02    -0.8718E+02    -0.8717E+02    -0.8717E+02    -0.8716E+02    -0.8716E+02    -0.8715E+02    -0.8714E+02    -0.8714E+02    -0.8713E+02    -0.8713E+02    -0.8712E+02    -0.8712E+02    -0.8711E+02    -0.8711E+02    -0.8710E+02    -0.8710E+02    -0.8710E+02    -0.8709E+02    -0.8709E+02    -0.8709E+02    -0.8708E+02    -0.8708E+02    -0.8708E+02    -0.8708E+02    -0.8708E+02    -0.8707E+02    -0.8707E+02    -0.8707E+02    -0.8707E+02    -0.8707E+02    -0.8707E+02    -0.8707E+02    -0.8707E+02    -0.8707E+02    -0.8708E+02    -0.8708E+02    -0.8708E+02    -0.8708E+02    -0.8708E+02    -0.8709E+02    -0.8709E+02    -0.8709E+02    -0.8709E+02    -0.8710E+02    -0.8710E+02    -0.8711E+02    -0.8711E+02    -0.8712E+02    -0.8712E+02    -0.8713E+02    -0.8713E+02    -0.8714E+02    -0.8714E+02    -0.8715E+02    -0.8715E+02    -0.8716E+02    -0.8716E+02    -0.8717E+02    -0.8718E+02    -0.8718E+02    -0.8719E+02    -0.8720E+02    -0.8720E+02    -0.8721E+02    -0.8722E+02    -0.8722E+02    -0.8723E+02    -0.8724E+02    -0.8724E+02    -0.8725E+02    -0.8726E+02    -0.8726E+02    -0.8727E+02    -0.8727E+02    -0.8728E+02    -0.8728E+02    -0.8729E+02    -0.8729E+02    -0.8729E+02    -0.8729E+02
    -0.8728E+02    -0.8728E+02    -0.8728E+02    -0.8728E+02    -0.8727E+02    -0.8727E+02    -0.8726E+02    -0.8725E+02    -0.8724E+02    -0.8724E+02    -0.8723E+02    -0.8722E+02    -0.8721E+02    -0.8720E+02    -0.8719E+02    -0.8718E+02    -0.8717E+02    -0.8716E+02    -0.8716E+02    -0.8715E+02    -0.8714E+02    -0.8713E+02    -0.8712E+02    -0.8711E+02    -0.8711E+02    -0.8710E+02    -0.8709E+02    -0.8708E+02    -0.8708E+02    -0.8707E+02    -0.8706E+02    -0.8706E+02    -0.8705E+02    -0.8704E+02    -0.8704E+02    -0.8703E+02    -0.8703E+02    -0.8702E+02    -0.8702E+02    -0.8702E+02    -0.8701E+02    -0.8701E+02    -0.8701E+02    -0.8700E+02    -0.8700E+02    -0.8700E+02    -0.8700E+02    -0.8700E+02    -0.8700E+02    -0.8700E+02    -0.8700E+02    -0.8700E+02    -0.8700E+02    -0.8700E+02    -0.8700E+02    -0.8700E+02    -0.8701E+02    -0.8701E+02    -0.8701E+02    -0.8701E+02    -0.8702E+02    -0.8702E+02    -0.8703E+02    -0.8703E+02    -0.8704E+02    -0.8704E+02    -0.8705E+02    -0.8705E+02    -0.8706E+02    -0.8707E+02    -0.8707E+02    -0.8708E+02    -0.8709E+02    -0.8709E+02    -0.8710E+02    -0.8711E+02    -0.8712E+02    -0.8712E+02    -0.8713E+02    -0.8714E+02    -0.8715E+02    -0.8716E+02    -0.8717E+02    -0.8718E+02    -0.8718E+02    -0.8719E+02    -0.8720E+02    -0.8721E+02    -0.8722E+02    -0.8723E+02    -0.8724E+02    -0.8725E+02    -0.8725E+02    -0.8726E+02    -0.8727E+02    -0.8727E+02    -0.8728E+02    -0.8728E+02    -0.8728E+02    -0.8728E+02
    -0.8727E+02    -0.8727E+02    -0.8727E+02    -0.8726E+02    -0.8726E+02    -0.8725E+02    -0.8724E+02    -0.8723E+02    -0.8722E+02    -0.8721E+02    -0.8719E+02    -0.8718E+02    -0.8717E+02    -0.8716E+02    -0.8715E+02    -0.8713E+02    -0.8712E+02    -0.8711E+02    -0.8710E+02    -0.8709E+02    -0.8708E+02    -0.8706E+02    -0.8705E+02    -0.8704E+02    -0.8703E+02    -0.8702E+02    -0.8701E+02    -0.8700E+02    -0.8699E+02    -0.8698E+02    -0.8697E+02    -0.8697E+02    -0.8696E+02    -0.8695E+02    -0.8694E+02    -0.8694E+02    -0.8693E+02    -0.8692E+02    -0.8692E+02    -0.8691E+02    -0.8691E+02    -0.8690E+02    -0.8690E+02    -0.8690E+02    -0.8689E+02    -0.8689E+02    -0.8689E+02    -0.8689E+02    -0.8689E+02    -0.8689E+02    -0.8689E+02    -0.8689E+02    -0.8689E+02    -0.8689E+02    -0.8689E+02    -0.8689E+02    -0.8690E+02    -0.8690E+02    -0.8690E+02    -0.8691E+02    -0.8691E+02    -0.8692E+02    -0.8693E+02    -0.8693E+02    -0.8694E+02    -0.8695E+02    -0.8695E+02    -0.8696E+02    -0.8697E+02    -0.8698E+02    -0.8699E+02    -0.8700E+02    -0.8701E+02    -0.8702E+02    -0.8703E+02    -0.8704E+02    -0.8705E+02    -0.8706E+02    -0.8707E+02    -0.8708E+02    -0.8709E+02    -0.8710E+02    -0.8711E+02    -0.8713E+02    -0.8714E+02    -0.8715E+02    -0.8716E+02    -0.8717E+02    -0.8718E+02    -0.8720E+02    -0.8721E+02    -0.8722E+02    -0.8723E+02    -0.8724E+02    -0.8725E+02    -0.8726E+02    -0.8726E+02    -0.8727E+02    -0.8727E+02    -0.8727E+02
    -0.8725E+02    -0.8725E+02    -0.8725E+02    -0.8724E+02    -0.8723E+02    -0.8722E+02    -0.8721E+02    -0.8720E+02    -0.8718E+02    -0.8717E+02    -0.8715E+02    -0.8714E+02    -0.8712E+02    -0.8711E+02    -0.8709E+02    -0.8708E+02    -0.8706E+02    -0.8705E+02    -0.8703E+02    -0.8702E+02    -0.8700E+02    -0.8699E+02    -0.8697E+02    -0.8696E+02    -0.8694E+02    -0.8693E+02    -0.8692E+02    -0.8690E+02    -0.8689E+02    -0.8688E+02    -0.8687E+02    -0.8686E+02    -0.8685E+02    -0.8684E+02    -0.8683E+02    -0.8682E+02    -0.8681E+02    -0.8680E+02    -0.8680E+02    -0.8679E+02    -0.8678E+02    -0.8678E+02    -0.8677E+02    -0.8677E+02    -0.8676E+02    -0.8676E+02    -0.8676E+02    -0.8676E+02    -0.8675E+02    -0.8675E+02    -0.8675E+02    -0.8676E+02    -0.8676E+02    -0.8676E+02    -0.8676E+02    -0.8677E+02    -0.8677E+02    -0.8677E+02    -0.8678E+02    -0.8679E+02    -0.8679E+02    -0.8680E+02    -0.8681E+02    -0.8681E+02    -0.8682E+02    -0.8683E+02    -0.8684E+02    -0.8685E+02    -0.8686E+02    -0.8687E+02    -0.8689E+02    -0.8690E+02    -0.8691E+02    -0.8692E+02    -0.8694E+02    -0.8695E+02    -0.8696E+02    -0.8698E+02    -0.8699E+02    -0.8701E+02    -0.8702E+02    -0.8704E+02    -0.8705E+02    -0.8707E+02    -0.8708E+02    -0.8710E+02    -0.8711E+02    -0.8713E+02    -0.8714E+02    -0.8716E+02    -0.8717E+02    -0.8719E+02    -0.8720E+02    -0.8721E+02    -0.8723E+02    -0.8724E+02    -0.8725E+02    -0.8725E+02    -0.8726E+02    -0.8726E+02
    -0.8724E+02    -0.8724E+02    -0.8723E+02    -0.8722E+02    -0.8721E+02    -0.8720E+02    -0.8718E+02    -0.8717E+02    -0.8715E+02    -0.8713E+02    -0.8711E+02    -0.8709E+02    -0.8707E+02    -0.8705E+02    -0.8704E+02    -0.8702E+02    -0.8700E+02    -0.8698E+02    -0.8696E+02    -0.8694E+02    -0.8692E+02    -0.8690E+02    -0.8688E+02    -0.8687E+02    -0.8685E+02    -0.8683E+02    -0.8682E+02    -0.8680E+02    -0.8679E+02    -0.8677E+02    -0.8676E+02    -0.8674E+02    -0.8673E+02    -0.8672E+02    -0.8670E+02    -0.8669E+02    -0.8668E+02    -0.8667E+02    -0.8666E+02    -0.8665E+02    -0.8665E+02    -0.8664E+02    -0.8663E+02    -0.8663E+02    -0.8662E+02    -0.8662E+02    -0.8662E+02    -0.8661E+02    -0.8661E+02    -0.8661E+02    -0.8661E+02    -0.8661E+02    -0.8661E+02    -0.8662E+02    -0.8662E+02    -0.8663E+02    -0.8663E+02    -0.8664E+02    -0.8664E+02    -0.8665E+02    -0.8666E+02    -0.8667E+02    -0.8668E+02    -0.8669E+02    -0.8670E+02    -0.8671E+02    -0.8672E+02    -0.8674E+02    -0.8675E+02    -0.8676E+02    -0.8678E+02    -0.8679E+02    -0.8681E+02    -0.8682E+02    -0.8684E+02    -0.8686E+02    -0.8687E+02    -0.8689E+02    -0.8691E+02    -0.8693E+02    -0.8695E+02    -0.8696E+02    -0.8698E+02    -0.8700E+02    -0.8702E+02    -0.8704E+02    -0.8706E+02    -0.8708E+02    -0.8710E+02    -0.8712E+02    -0.8713E+02    -0.8715E+02    -0.8717E+02    -0.8719E+02    -0.8720E+02    -0.8721E+02    -0.8723E+02    -0.8723E+02    -0.8724E+02    -0.8724E+02
    -0.8722E+02    -0.8722E+02    -0.8721E+02    -0.8720E+02    -0.8719E+02    -0.8717E+02    -0.8715E+02    -0.8713E+02    -0.8711E+02    -0.8709E+02    -0.8707E+02    -0.8704E+02    -0.8702E+02    -0.8700E+02    -0.8697E+02    -0.8695E+02    -0.8693E+02    -0.8690E+02    -0.8688E+02    -0.8686E+02    -0.8684E+02    -0.8681E+02    -0.8679E+02    -0.8677E+02    -0.8675E+02    -0.8673E+02    -0.8671E+02    -0.8669E+02    -0.8667E+02    -0.8665E+02    -0.8664E+02    -0.8662E+02    -0.8660E+02    -0.8659E+02    -0.8657E+02    -0.8656E+02    -0.8655E+02    -0.8653E+02    -0.8652E+02    -0.8651E+02    -0.8650E+02    -0.8649E+02    -0.8649E+02    -0.8648E+02    -0.8647E+02    -0.8647E+02    -0.8646E+02    -0.8646E+02    -0.8646E+02    -0.8646E+02    -0.8646E+02    -0.8646E+02    -0.8646E+02    -0.8647E+02    -0.8647E+02    -0.8648E+02    -0.8648E+02    -0.8649E+02    -0.8650E+02    -0.8651E+02    -0.8652E+02    -0.8653E+02    -0.8654E+02    -0.8655E+02    -0.8657E+02    -0.8658E+02    -0.8659E+02    -0.8661E+02    -0.8663E+02    -0.8664E+02    -0.8666E+02    -0.8668E+02    -0.8670E+02    -0.8672E+02    -0.8674E+02    -0.8676E+02    -0.8678E+02    -0.8680E+02    -0.8682E+02    -0.8684E+02    -0.8687E+02    -0.8689E+02    -0.8691E+02    -0.8694E+02    -0.8696E+02    -0.8698E+02    -0.8700E+02    -0.8703E+02    -0.8705E+02    -0.8707E+02    -0.8710E+02    -0.8712E+02    -0.8714E+02    -0.8716E+02    -0.8718E+02    -0.8719E+02    -0.8720E+02    -0.8721E+02    -0.8722E+02    -0.8722E+02
    -0.8720E+02    -0.8720E+02    -0.8719E+02    -0.8718E+02    -0.8716E+02    -0.8714E+02    -0.8712E+02    -0.8710E+02    -0.8707E+02    -0.8705E+02    -0.8702E+02    -0.8699E+02    -0.8697E+02    -0.8694E+02    -0.8691E+02    -0.8688E+02    -0.8686E+02    -0.8683E+02    -0.8680E+02    -0.8677E+02    -0.8675E+02    -0.8672E+02    -0.8670E+02    -0.8667E+02    -0.8665E+02    -0.8662E+02    -0.8660E+02    -0.8658E+02    -0.8655E+02    -0.8653E+02    -0.8651E+02    -0.8649E+02    -0.8647E+02    -0.8645E+02    -0.8643E+02    -0.8642E+02    -0.8640E+02    -0.8639E+02    -0.8637E+02    -0.8636E+02    -0.8635E+02    -0.8634E+02    -0.8633E+02    -0.8632E+02    -0.8632E+02    -0.8631E+02    -0.8631E+02    -0.8630E+02    -0.8630E+02    -0.8630E+02    -0.8630E+02    -0.8630E+02    -0.8630E+02    -0.8631E+02    -0.8631E+02    -0.8632E+02    -0.8633E+02    -0.8634E+02    -0.8635E+02    -0.8636E+02    -0.8637E+02    -0.8638E+02    -0.8640E+02    -0.8641E+02    -0.8643E+02    -0.8644E+02    -0.8646E+02    -0.8648E+02    -0.8650E+02    -0.8652E+02    -0.8654E+02    -0.8656E+02    -0.8659E+02    -0.8661E+02    -0.8663E+02    -0.8666E+02    -0.8668E+02    -0.8671E+02    -0.8673E+02    -0.8676E+02    -0.8678E+02    -0.8681E+02    -0.8684E+02    -0.8687E+02    -0.8689E+02    -0.8692E+02    -0.8695E+02    -0.8697E+02    -0.8700E+02    -0.8703E+02    -0.8705E+02    -0.8708E+02    -0.8710E+02    -0.8713E+02    -0.8715E+02    -0.8717E+02    -0.8718E+02    -0.8720E+02    -0.8720E+02    -0.8720E+02
    -0.8718E+02    -0.8718E+02    -0.8717E+02    -0.8716E+02    -0.8714E+02    -0.8712E+02    -0.8709E+02    -0.8706E+02    -0.8704E+02    -0.8701E+02    -0.8697E+02    -0.8694E+02    -0.8691E+02    -0.8688E+02    -0.8685E+02    -0.8682E+02    -0.8678E+02    -0.8675E+02    -0.8672E+02    -0.8669E+02    -0.8666E+02    -0.8663E+02    -0.8660E+02    -0.8657E+02    -0.8654E+02    -0.8651E+02    -0.8648E+02    -0.8645E+02    -0.8643E+02    -0.8640E+02    -0.8638E+02    -0.8636E+02    -0.8633E+02    -0.8631E+02    -0.8629E+02    -0.8627E+02    -0.8625E+02    -0.8624E+02    -0.8622E+02    -0.8620E+02    -0.8619E+02    -0.8618E+02    -0.8617E+02    -0.8616E+02    -0.8615E+02    -0.8614E+02    -0.8614E+02    -0.8613E+02    -0.8613E+02    -0.8613E+02    -0.8613E+02    -0.8613E+02    -0.8614E+02    -0.8614E+02    -0.8615E+02    -0.8616E+02    -0.8616E+02    -0.8617E+02    -0.8619E+02    -0.8620E+02    -0.8621E+02    -0.8623E+02    -0.8625E+02    -0.8626E+02    -0.8628E+02    -0.8630E+02    -0.8632E+02    -0.8634E+02    -0.8637E+02    -0.8639E+02    -0.8642E+02    -0.8644E+02    -0.8647E+02    -0.8649E+02    -0.8652E+02    -0.8655E+02    -0.8658E+02    -0.8661E+02    -0.8664E+02    -0.8667E+02    -0.8670E+02    -0.8673E+02    -0.8676E+02    -0.8679E+02    -0.8683E+02    -0.8686E+02    -0.8689E+02    -0.8692E+02    -0.8695E+02    -0.8698E+02    -0.8701E+02    -0.8704E+02    -0.8707E+02    -0.8710E+02    -0.8712E+02    -0.8714E+02    -0.8716E+02    -0.8717E+02    -0.8718E+02    -0.8718E+02
    -0.8716E+02    -0.8716E+02    -0.8715E+02    -0.8713E+02    -0.8711E+02    -0.8709E+02    -0.8706E+02    -0.8703E+02    -0.8700E+02    -0.8696E+02    -0.8693E+02    -0.8689E+02    -0.8685E+02    -0.8682E+02    -0.8678E+02    -0.8674E+02    -0.8671E+02    -0.8667E+02    -0.8663E+02    -0.8660E+02    -0.8656E+02    -0.8653E+02    -0.8649E+02    -0.8646E+02    -0.8643E+02    -0.8639E+02    -0.8636E+02    -0.8633E+02    -0.8630E+02    -0.8627E+02    -0.8624E+02    -0.8621E+02    -0.8619E+02    -0.8616E+02    -0.8614E+02    -0.8612E+02    -0.8610E+02    -0.8608E+02    -0.8606E+02    -0.8604E+02    -0.8602E+02    -0.8601E+02    -0.8600E+02    -0.8599E+02    -0.8598E+02    -0.8597E+02    -0.8596E+02    -0.8596E+02    -0.8596E+02    -0.8595E+02    -0.8595E+02    -0.8596E+02    -0.8596E+02    -0.8597E+02    -0.8597E+02    -0.8598E+02    -0.8599E+02    -0.8600E+02    -0.8602E+02    -0.8603E+02    -0.8605E+02    -0.8607E+02    -0.8609E+02    -0.8611E+02    -0.8613E+02    -0.8615E+02    -0.8618E+02    -0.8620E+02    -0.8623E+02    -0.8626E+02    -0.8629E+02    -0.8631E+02    -0.8634E+02    -0.8638E+02    -0.8641E+02    -0.8644E+02    -0.8647E+02    -0.8651E+02    -0.8654E+02    -0.8658E+02    -0.8661E+02    -0.8665E+02    -0.8668E+02    -0.8672E+02    -0.8676E+02    -0.8679E+02    -0.8683E+02    -0.8686E+02    -0.8690E+02    -0.8693E+02    -0.8697E+02    -0.8700E+02    -0.8703E+02    -0.8706E+02    -0.8709E+02    -0.8712E+02    -0.8714E+02    -0.8715E+02    -0.8716E+02    -0.8716E+02
    -0.8714E+02    -0.8714E+02    -0.8713E+02    -0.8711E+02    -0.8709E+02    -0.8706E+02    -0.8703E+02    -0.8699E+02    -0.8695E+02    -0.8692E+02    -0.8688E+02    -0.8684E+02    -0.8679E+02    -0.8675E+02    -0.8671E+02    -0.8667E+02    -0.8663E+02    -0.8659E+02    -0.8655E+02    -0.8650E+02    -0.8646E+02    -0.8642E+02    -0.8639E+02    -0.8635E+02    -0.8631E+02    -0.8627E+02    -0.8623E+02    -0.8620E+02    -0.8616E+02    -0.8613E+02    -0.8610E+02    -0.8607E+02    -0.8604E+02    -0.8601E+02    -0.8598E+02    -0.8595E+02    -0.8593E+02    -0.8591E+02    -0.8589E+02    -0.8587E+02    -0.8585E+02    -0.8583E+02    -0.8582E+02    -0.8580E+02    -0.8579E+02    -0.8578E+02    -0.8578E+02    -0.8577E+02    -0.8577E+02    -0.8577E+02    -0.8577E+02    -0.8577E+02    -0.8578E+02    -0.8578E+02    -0.8579E+02    -0.8580E+02    -0.8581E+02    -0.8583E+02    -0.8584E+02    -0.8586E+02    -0.8588E+02    -0.8590E+02    -0.8592E+02    -0.8594E+02    -0.8597E+02    -0.8600E+02    -0.8602E+02    -0.8605E+02    -0.8608E+02    -0.8612E+02    -0.8615E+02    -0.8618E+02    -0.8622E+02    -0.8625E+02    -0.8629E+02    -0.8633E+02    -0.8636E+02    -0.8640E+02    -0.8644E+02    -0.8648E+02    -0.8652E+02    -0.8656E+02    -0.8660E+02    -0.8664E+02    -0.8668E+02    -0.8672E+02    -0.8677E+02    -0.8681E+02    -0.8685E+02    -0.8689E+02    -0.8692E+02    -0.8696E+02    -0.8700E+02    -0.8703E+02    -0.8706E+02    -0.8709E+02    -0.8711E+02    -0.8713E+02    -0.8714E+02    -0.8714E+02
    -0.8712E+02    -0.8712E+02    -0.8710E+02    -0.8708E+02    -0.8706E+02    -0.8703E+02    -0.8699E+02    -0.8695E+02    -0.8691E+02    -0.8687E+02    -0.8682E+02    -0.8678E+02    -0.8673E+02    -0.8669E+02    -0.8664E+02    -0.8659E+02    -0.8655E+02    -0.8650E+02    -0.8645E+02    -0.8641E+02    -0.8636E+02    -0.8632E+02    -0.8627E+02    -0.8623E+02    -0.8619E+02    -0.8614E+02    -0.8610E+02    -0.8606E+02    -0.8602E+02    -0.8598E+02    -0.8595E+02    -0.8591E+02    -0.8588E+02    -0.8584E+02    -0.8581E+02    -0.8578E+02    -0.8576E+02    -0.8573E+02    -0.8570E+02    -0.8568E+02    -0.8566E+02    -0.8564E+02    -0.8563E+02    -0.8561E+02    -0.8560E+02    -0.8559E+02    -0.8558E+02    -0.8557E+02    -0.8557E+02    -0.8557E+02    -0.8557E+02    -0.8557E+02    -0.8558E+02    -0.8559E+02    -0.8559E+02    -0.8561E+02    -0.8562E+02    -0.8564E+02    -0.8565E+02    -0.8567E+02    -0.8570E+02    -0.8572E+02    -0.8575E+02    -0.8577E+02    -0.8580E+02    -0.8583E+02    -0.8586E+02    -0.8590E+02    -0.8593E+02    -0.8597E+02    -0.8601E+02    -0.8604E+02    -0.8608E+02    -0.8612E+02    -0.8616E+02    -0.8621E+02    -0.8625E+02    -0.8629E+02    -0.8634E+02    -0.8638E+02    -0.8643E+02    -0.8647E+02    -0.8652E+02    -0.8656E+02    -0.8661E+02    -0.8666E+02    -0.8670E+02    -0.8675E+02    -0.8679E+02    -0.8684E+02    -0.8688E+02    -0.8692E+02    -0.8696E+02    -0.8700E+02    -0.8703E+02    -0.8706E+02    -0.8709E+02    -0.8711E+02    -0.8712E+02    -0.8712E+02
    -0.8709E+02    -0.8709E+02    -0.8708E+02    -0.8706E+02    -0.8703E+02    -0.8700E+02    -0.8696E+02    -0.8691E+02    -0.8687E+02    -0.8682E+02    -0.8677E+02    -0.8672E+02    -0.8667E+02    -0.8662E+02    -0.8657E+02    -0.8651E+02    -0.8646E+02    -0.8641E+02    -0.8636E+02    -0.8631E+02    -0.8626E+02    -0.8621E+02    -0.8616E+02    -0.8611E+02    -0.8606E+02    -0.8601E+02    -0.8596E+02    -0.8592E+02    -0.8587E+02    -0.8583E+02    -0.8579E+02    -0.8575E+02    -0.8571E+02    -0.8567E+02    -0.8564E+02    -0.8560E+02    -0.8557E+02    -0.8554E+02    -0.8551E+02    -0.8549E+02    -0.8546E+02    -0.8544E+02    -0.8542E+02    -0.8541E+02    -0.8539E+02    -0.8538E+02    -0.8537E+02    -0.8536E+02    -0.8536E+02    -0.8536E+02    -0.8536E+02    -0.8536E+02    -0.8537E+02    -0.8538E+02    -0.8539E+02    -0.8540E+02    -0.8542E+02    -0.8543E+02    -0.8546E+02    -0.8548E+02    -0.8550E+02    -0.8553E+02    -0.8556E+02    -0.8559E+02    -0.8562E+02    -0.8566E+02    -0.8569E+02    -0.8573E+02    -0.8577E+02    -0.8581E+02    -0.8585E+02    -0.8590E+02    -0.8594E+02    -0.8599E+02    -0.8603E+02    -0.8608E+02    -0.8613E+02    -0.8618E+02    -0.8623E+02    -0.8628E+02    -0.8633E+02    -0.8638E+02    -0.8643E+02    -0.8648E+02    -0.8653E+02    -0.8658E+02    -0.8664E+02    -0.8669E+02    -0.8674E+02    -0.8678E+02    -0.8683E+02    -0.8688E+02    -0.8692E+02    -0.8697E+02    -0.8700E+02    -0.8704E+02    -0.8707E+02    -0.8709E+02    -0.8710E+02    -0.8710E+02
    -0.8707E+02    -0.8707E+02    -0.8706E+02    -0.8703E+02    -0.8700E+02    -0.8696E+02    -0.8692E+02    -0.8687E+02    -0.8682E+02    -0.8677E+02    -0.8672E+02    -0.8666E+02    -0.8660E+02    -0.8655E+02    -0.8649E+02    -0.8643E+02    -0.8637E+02    -0.8632E+02    -0.8626E+02    -0.8620E+02    -0.8615E+02    -0.8609E+02    -0.8603E+02    -0.8598E+02    -0.8592E+02    -0.8587E+02    -0.8582E+02    -0.8577E+02    -0.8572E+02    -0.8567E+02    -0.8562E+02    -0.8557E+02    -0.8553E+02    -0.8549E+02    -0.8545E+02    -0.8541E+02    -0.8537E+02    -0.8534E+02    -0.8531E+02    -0.8528E+02    -0.8525E+02    -0.8523E+02    -0.8521E+02    -0.8519E+02    -0.8517E+02    -0.8516E+02    -0.8515E+02    -0.8514E+02    -0.8513E+02    -0.8513E+02    -0.8513E+02    -0.8514E+02    -0.8514E+02    -0.8515E+02    -0.8517E+02    -0.8518E+02    -0.8520E+02    -0.8522E+02    -0.8524E+02    -0.8527E+02    -0.8530E+02    -0.8533E+02    -0.8536E+02    -0.8540E+02    -0.8543E+02    -0.8547E+02    -0.8552E+02    -0.8556E+02    -0.8560E+02    -0.8565E+02    -0.8570E+02    -0.8575E+02    -0.8580E+02    -0.8585E+02    -0.8590E+02    -0.8595E+02    -0.8601E+02    -0.8606E+02    -0.8612E+02    -0.8617E+02    -0.8623E+02    -0.8628E+02    -0.8634E+02    -0.8640E+02    -0.8645E+02    -0.8651E+02    -0.8657E+02    -0.8662E+02    -0.8668E+02    -0.8673E+02    -0.8678E+02    -0.8684E+02    -0.8688E+02    -0.8693E+02    -0.8697E+02    -0.8701E+02    -0.8704E+02    -0.8706E+02    -0.8708E+02    -0.8708E+02
    -0.8705E+02    -0.8705E+02    -0.8703E+02    -0.8701E+02    -0.8697E+02    -0.8693E+02    -0.8688E+02    -0.8683E+02    -0.8678E+02    -0.8672E+02    -0.8666E+02    -0.8660E+02    -0.8654E+02    -0.8647E+02    -0.8641E+02    -0.8635E+02    -0.8628E+02    -0.8622E+02    -0.8616E+02    -0.8609E+02    -0.8603E+02    -0.8597E+02    -0.8591E+02    -0.8584E+02    -0.8578E+02    -0.8572E+02    -0.8566E+02    -0.8561E+02    -0.8555E+02    -0.8550E+02    -0.8544E+02    -0.8539E+02    -0.8534E+02    -0.8529E+02    -0.8525E+02    -0.8520E+02    -0.8516E+02    -0.8512E+02    -0.8509E+02    -0.8506E+02    -0.8502E+02    -0.8500E+02    -0.8497E+02    -0.8495E+02    -0.8493E+02    -0.8492E+02    -0.8490E+02    -0.8490E+02    -0.8489E+02    -0.8489E+02    -0.8489E+02    -0.8489E+02    -0.8490E+02    -0.8491E+02    -0.8493E+02    -0.8494E+02    -0.8497E+02    -0.8499E+02    -0.8502E+02    -0.8505E+02    -0.8508E+02    -0.8511E+02    -0.8515E+02    -0.8519E+02    -0.8523E+02    -0.8528E+02    -0.8532E+02    -0.8537E+02    -0.8542E+02    -0.8548E+02    -0.8553E+02    -0.8558E+02    -0.8564E+02    -0.8570E+02    -0.8576E+02    -0.8582E+02    -0.8588E+02    -0.8594E+02    -0.8600E+02    -0.8606E+02    -0.8612E+02    -0.8619E+02    -0.8625E+02    -0.8631E+02    -0.8637E+02    -0.8644E+02    -0.8650E+02    -0.8656E+02    -0.8662E+02    -0.8668E+02    -0.8674E+02    -0.8679E+02    -0.8684E+02    -0.8689E+02    -0.8694E+02    -0.8698E+02    -0.8702E+02    -0.8704E+02    -0.8706E+02    -0.8706E+02
    -0.8702E+02    -0.8702E+02    -0.8701E+02    -0.8698E+02    -0.8694E+02    -0.8690E+02    -0.8684E+02    -0.8679E+02    -0.8673E+02    -0.8667E+02    -0.8660E+02    -0.8654E+02    -0.8647E+02    -0.8640E+02    -0.8633E+02    -0.8626E+02    -0.8619E+02    -0.8612E+02    -0.8605E+02    -0.8598E+02    -0.8591E+02    -0.8584E+02    -0.8577E+02    -0.8570E+02    -0.8564E+02    -0.8557E+02    -0.8550E+02    -0.8544E+02    -0.8538E+02    -0.8531E+02    -0.8525E+02    -0.8520E+02    -0.8514E+02    -0.8509E+02    -0.8503E+02    -0.8499E+02    -0.8494E+02    -0.8490E+02    -0.8485E+02    -0.8482E+02    -0.8478E+02    -0.8475E+02    -0.8472E+02    -0.8470E+02    -0.8468E+02    -0.8466E+02    -0.8464E+02    -0.8463E+02    -0.8463E+02    -0.8463E+02    -0.8463E+02    -0.8463E+02    -0.8464E+02    -0.8465E+02    -0.8467E+02    -0.8469E+02    -0.8471E+02    -0.8474E+02    -0.8477E+02    -0.8481E+02    -0.8484E+02    -0.8488E+02    -0.8493E+02    -0.8497E+02    -0.8502E+02    -0.8507E+02    -0.8512E+02    -0.8518E+02    -0.8523E+02    -0.8529E+02    -0.8535E+02    -0.8541E+02    -0.8548E+02    -0.8554E+02    -0.8561E+02    -0.8567E+02    -0.8574E+02    -0.8581E+02    -0.8588E+02    -0.8594E+02    -0.8601E+02    -0.8608E+02    -0.8615E+02    -0.8622E+02    -0.8629E+02    -0.8636E+02    -0.8642E+02    -0.8649E+02    -0.8656E+02    -0.8662E+02    -0.8669E+02    -0.8675E+02    -0.8680E+02    -0.8686E+02    -0.8691E+02    -0.8695E+02    -0.8699E+02    -0.8702E+02    -0.8703E+02    -0.8703E+02
    -0.8700E+02    -0.8700E+02    -0.8698E+02    -0.8695E+02    -0.8691E+02    -0.8686E+02    -0.8681E+02    -0.8674E+02    -0.8668E+02    -0.8661E+02    -0.8654E+02    -0.8647E+02    -0.8640E+02    -0.8632E+02    -0.8625E+02    -0.8617E+02    -0.8609E+02    -0.8602E+02    -0.8594E+02    -0.8586E+02    -0.8578E+02    -0.8571E+02    -0.8563E+02    -0.8556E+02    -0.8548E+02    -0.8541E+02    -0.8533E+02    -0.8526E+02    -0.8519E+02    -0.8512E+02    -0.8505E+02    -0.8499E+02    -0.8493E+02    -0.8486E+02    -0.8481E+02    -0.8475E+02    -0.8470E+02    -0.8465E+02    -0.8460E+02    -0.8456E+02    -0.8452E+02    -0.8448E+02    -0.8445E+02    -0.8442E+02    -0.8440E+02    -0.8438E+02    -0.8436E+02    -0.8435E+02    -0.8434E+02    -0.8434E+02    -0.8434E+02    -0.8435E+02    -0.8436E+02    -0.8437E+02    -0.8439E+02    -0.8442E+02    -0.8444E+02    -0.8447E+02    -0.8451E+02    -0.8455E+02    -0.8459E+02    -0.8463E+02    -0.8468E+02    -0.8474E+02    -0.8479E+02    -0.8485E+02    -0.8491E+02    -0.8497E+02    -0.8503E+02    -0.8510E+02    -0.8517E+02    -0.8524E+02    -0.8531E+02    -0.8538E+02    -0.8545E+02    -0.8552E+02    -0.8560E+02    -0.8567E+02    -0.8575E+02    -0.8582E+02    -0.8590E+02    -0.8598E+02    -0.8605E+02    -0.8613E+02    -0.8620E+02    -0.8628E+02    -0.8635E+02    -0.8642E+02    -0.8650E+02    -0.8657E+02    -0.8663E+02    -0.8670E+02    -0.8676E+02    -0.8682E+02    -0.8688E+02    -0.8692E+02    -0.8696E+02    -0.8699E+02    -0.8701E+02    -0.8701E+02
    -0.8698E+02    -0.8698E+02    -0.8696E+02    -0.8692E+02    -0.8688E+02    -0.8683E+02    -0.8677E+02    -0.8670E+02    -0.8663E+02    -0.8656E+02    -0.8648E+02    -0.8640E+02    -0.8632E+02    -0.8624E+02    -0.8616E+02    -0.8608E+02    -0.8599E+02    -0.8591E+02    -0.8582E+02    -0.8574E+02    -0.8565E+02    -0.8557E+02    -0.8548E+02    -0.8540E+02    -0.8532E+02    -0.8523E+02    -0.8515E+02    -0.8507E+02    -0.8499E+02    -0.8492E+02    -0.8484E+02    -0.8477E+02    -0.8470E+02    -0.8463E+02    -0.8456E+02    -0.8450E+02    -0.8444E+02    -0.8438E+02    -0.8433E+02    -0.8428E+02    -0.8423E+02    -0.8419E+02    -0.8415E+02    -0.8412E+02    -0.8409E+02    -0.8407E+02    -0.8405E+02    -0.8404E+02    -0.8403E+02    -0.8403E+02    -0.8403E+02    -0.8404E+02    -0.8405E+02    -0.8407E+02    -0.8409E+02    -0.8412E+02    -0.8415E+02    -0.8418E+02    -0.8422E+02    -0.8427E+02    -0.8432E+02    -0.8437E+02    -0.8442E+02    -0.8448E+02    -0.8454E+02    -0.8461E+02    -0.8468E+02    -0.8475E+02    -0.8482E+02    -0.8489E+02    -0.8497E+02    -0.8505E+02    -0.8513E+02    -0.8521E+02    -0.8529E+02    -0.8537E+02    -0.8545E+02    -0.8553E+02    -0.8562E+02    -0.8570E+02    -0.8578E+02    -0.8587E+02    -0.8595E+02    -0.8603E+02    -0.8611E+02    -0.8620E+02    -0.8628E+02    -0.8636E+02    -0.8643E+02    -0.8651E+02    -0.8658E+02    -0.8665E+02    -0.8672E+02    -0.8678E+02    -0.8684E+02    -0.8689E+02    -0.8694E+02    -0.8697E+02    -0.8699E+02    -0.8699E+02
    -0.8695E+02    -0.8695E+02    -0.8693E+02    -0.8690E+02    -0.8685E+02    -0.8679E+02    -0.8673E+02    -0.8666E+02    -0.8658E+02    -0.8650E+02    -0.8642E+02    -0.8634E+02    -0.8625E+02    -0.8616E+02    -0.8607E+02    -0.8598E+02    -0.8589E+02    -0.8580E+02    -0.8570E+02    -0.8561E+02    -0.8552E+02    -0.8542E+02    -0.8533E+02    -0.8524E+02    -0.8515E+02    -0.8505E+02    -0.8496E+02    -0.8487E+02    -0.8478E+02    -0.8470E+02    -0.8461E+02    -0.8453E+02    -0.8445E+02    -0.8437E+02    -0.8430E+02    -0.8422E+02    -0.8416E+02    -0.8409E+02    -0.8403E+02    -0.8397E+02    -0.8392E+02    -0.8387E+02    -0.8383E+02    -0.8379E+02    -0.8376E+02    -0.8374E+02    -0.8372E+02    -0.8370E+02    -0.8369E+02    -0.8369E+02    -0.8369E+02    -0.8370E+02    -0.8371E+02    -0.8373E+02    -0.8376E+02    -0.8379E+02    -0.8382E+02    -0.8387E+02    -0.8391E+02    -0.8396E+02    -0.8402E+02    -0.8408E+02    -0.8414E+02    -0.8421E+02    -0.8428E+02    -0.8435E+02    -0.8443E+02    -0.8451E+02    -0.8459E+02    -0.8467E+02    -0.8476E+02    -0.8485E+02    -0.8493E+02    -0.8502E+02    -0.8511E+02    -0.8521E+02    -0.8530E+02    -0.8539E+02    -0.8548E+02    -0.8557E+02    -0.8566E+02    -0.8576E+02    -0.8585E+02    -0.8594E+02    -0.8603E+02    -0.8611E+02    -0.8620E+02    -0.8629E+02    -0.8637E+02    -0.8645E+02    -0.8653E+02    -0.8661E+02    -0.8668E+02    -0.8675E+02    -0.8681E+02    -0.8687E+02    -0.8691E+02    -0.8695E+02    -0.8696E+02    -0.8696E+02
    -0.8693E+02    -0.8693E+02    -0.8691E+02    -0.8687E+02    -0.8682E+02    -0.8676E+02    -0.8669E+02    -0.8661E+02    -0.8653E+02    -0.8645E+02    -0.8636E+02    -0.8627E+02    -0.8618E+02    -0.8608E+02    -0.8598E+02    -0.8588E+02    -0.8578E+02    -0.8568E+02    -0.8558E+02    -0.8548E+02    -0.8538E+02    -0.8527E+02    -0.8517E+02    -0.8507E+02    -0.8497E+02    -0.8486E+02    -0.8476E+02    -0.8466E+02    -0.8456E+02    -0.8446E+02    -0.8437E+02    -0.8427E+02    -0.8418E+02    -0.8409E+02    -0.8401E+02    -0.8393E+02    -0.8385E+02    -0.8378E+02    -0.8371E+02    -0.8364E+02    -0.8358E+02    -0.8353E+02    -0.8348E+02    -0.8343E+02    -0.8340E+02    -0.8337E+02    -0.8334E+02    -0.8333E+02    -0.8332E+02    -0.8331E+02    -0.8331E+02    -0.8332E+02    -0.8334E+02    -0.8336E+02    -0.8339E+02    -0.8343E+02    -0.8347E+02    -0.8352E+02    -0.8357E+02    -0.8363E+02    -0.8369E+02    -0.8376E+02    -0.8383E+02    -0.8391E+02    -0.8399E+02    -0.8408E+02    -0.8416E+02    -0.8425E+02    -0.8435E+02    -0.8444E+02    -0.8454E+02    -0.8463E+02    -0.8473E+02    -0.8483E+02    -0.8493E+02    -0.8504E+02    -0.8514E+02    -0.8524E+02    -0.8534E+02    -0.8544E+02    -0.8554E+02    -0.8564E+02    -0.8574E+02    -0.8584E+02    -0.8593E+02    -0.8603E+02    -0.8612E+02    -0.8622E+02    -0.8631E+02    -0.8639E+02    -0.8648E+02    -0.8656E+02    -0.8664E+02    -0.8671E+02    -0.8678E+02    -0.8684E+02    -0.8689E+02    -0.8692E+02    -0.8694E+02    -0.8694E+02
    -0.8690E+02    -0.8690E+02    -0.8688E+02    -0.8684E+02    -0.8679E+02    -0.8672E+02    -0.8665E+02    -0.8657E+02    -0.8648E+02    -0.8639E+02    -0.8630E+02    -0.8620E+02    -0.8610E+02    -0.8600E+02    -0.8589E+02    -0.8579E+02    -0.8568E+02    -0.8557E+02    -0.8546E+02    -0.8535E+02    -0.8523E+02    -0.8512E+02    -0.8501E+02    -0.8489E+02    -0.8478E+02    -0.8466E+02    -0.8455E+02    -0.8444E+02    -0.8433E+02    -0.8422E+02    -0.8411E+02    -0.8400E+02    -0.8390E+02    -0.8380E+02    -0.8370E+02    -0.8361E+02    -0.8352E+02    -0.8343E+02    -0.8335E+02    -0.8328E+02    -0.8321E+02    -0.8314E+02    -0.8309E+02    -0.8304E+02    -0.8299E+02    -0.8296E+02    -0.8293E+02    -0.8291E+02    -0.8290E+02    -0.8289E+02    -0.8290E+02    -0.8291E+02    -0.8293E+02    -0.8295E+02    -0.8299E+02    -0.8303E+02    -0.8308E+02    -0.8313E+02    -0.8320E+02    -0.8326E+02    -0.8334E+02    -0.8342E+02    -0.8350E+02    -0.8359E+02    -0.8368E+02    -0.8378E+02    -0.8388E+02    -0.8398E+02    -0.8409E+02    -0.8419E+02    -0.8430E+02    -0.8441E+02    -0.8452E+02    -0.8463E+02    -0.8475E+02    -0.8486E+02    -0.8497E+02    -0.8508E+02    -0.8519E+02    -0.8531E+02    -0.8542E+02    -0.8552E+02    -0.8563E+02    -0.8574E+02    -0.8584E+02    -0.8595E+02    -0.8605E+02    -0.8615E+02    -0.8624E+02    -0.8634E+02    -0.8643E+02    -0.8652E+02    -0.8660E+02    -0.8668E+02    -0.8675E+02    -0.8681E+02    -0.8686E+02    -0.8690E+02    -0.8692E+02    -0.8692E+02
    -0.8688E+02    -0.8688E+02    -0.8686E+02    -0.8681E+02    -0.8676E+02    -0.8669E+02    -0.8661E+02    -0.8653E+02    -0.8644E+02    -0.8634E+02    -0.8624E+02    -0.8613E+02    -0.8603E+02    -0.8592E+02    -0.8580E+02    -0.8569E+02    -0.8557E+02    -0.8545E+02    -0.8533E+02    -0.8521E+02    -0.8509E+02    -0.8496E+02    -0.8484E+02    -0.8471E+02    -0.8458E+02    -0.8445E+02    -0.8433E+02    -0.8420E+02    -0.8408E+02    -0.8395E+02    -0.8383E+02    -0.8371E+02    -0.8359E+02    -0.8347E+02    -0.8336E+02    -0.8325E+02    -0.8315E+02    -0.8305E+02    -0.8296E+02    -0.8287E+02    -0.8279E+02    -0.8272E+02    -0.8265E+02    -0.8259E+02    -0.8254E+02    -0.8250E+02    -0.8247E+02    -0.8245E+02    -0.8243E+02    -0.8243E+02    -0.8243E+02    -0.8244E+02    -0.8247E+02    -0.8250E+02    -0.8254E+02    -0.8259E+02    -0.8264E+02    -0.8271E+02    -0.8278E+02    -0.8286E+02    -0.8295E+02    -0.8304E+02    -0.8314E+02    -0.8324E+02    -0.8334E+02    -0.8346E+02    -0.8357E+02    -0.8369E+02    -0.8381E+02    -0.8393E+02    -0.8405E+02    -0.8417E+02    -0.8430E+02    -0.8442E+02    -0.8455E+02    -0.8468E+02    -0.8480E+02    -0.8492E+02    -0.8505E+02    -0.8517E+02    -0.8529E+02    -0.8541E+02    -0.8552E+02    -0.8564E+02    -0.8575E+02    -0.8586E+02    -0.8597E+02    -0.8608E+02    -0.8618E+02    -0.8628E+02    -0.8638E+02    -0.8647E+02    -0.8656E+02    -0.8664E+02    -0.8672E+02    -0.8678E+02    -0.8684E+02    -0.8688E+02    -0.8690E+02    -0.8690E+02
    -0.8686E+02    -0.8686E+02    -0.8683E+02    -0.8679E+02    -0.8673E+02    -0.8666E+02    -0.8658E+02    -0.8649E+02    -0.8639E+02    -0.8629E+02    -0.8618E+02    -0.8607E+02    -0.8596E+02    -0.8584E+02    -0.8572E+02    -0.8559E+02    -0.8547E+02    -0.8534E+02    -0.8520E+02    -0.8507E+02    -0.8494E+02    -0.8480E+02    -0.8466E+02    -0.8452E+02    -0.8438E+02    -0.8424E+02    -0.8409E+02    -0.8395E+02    -0.8381E+02    -0.8367E+02    -0.8353E+02    -0.8339E+02    -0.8325E+02    -0.8312E+02    -0.8299E+02    -0.8287E+02    -0.8275E+02    -0.8263E+02    -0.8252E+02    -0.8242E+02    -0.8233E+02    -0.8224E+02    -0.8216E+02    -0.8210E+02    -0.8204E+02    -0.8199E+02    -0.8195E+02    -0.8192E+02    -0.8190E+02    -0.8190E+02    -0.8190E+02    -0.8192E+02    -0.8195E+02    -0.8198E+02    -0.8203E+02    -0.8209E+02    -0.8216E+02    -0.8223E+02    -0.8232E+02    -0.8241E+02    -0.8251E+02    -0.8262E+02    -0.8273E+02    -0.8285E+02    -0.8298E+02    -0.8310E+02    -0.8324E+02    -0.8337E+02    -0.8351E+02    -0.8364E+02    -0.8378E+02    -0.8392E+02    -0.8407E+02    -0.8421E+02    -0.8435E+02    -0.8449E+02    -0.8462E+02    -0.8476E+02    -0.8490E+02    -0.8503E+02    -0.8516E+02    -0.8529E+02    -0.8542E+02    -0.8554E+02    -0.8567E+02    -0.8578E+02    -0.8590E+02    -0.8602E+02    -0.8613E+02    -0.8623E+02    -0.8633E+02    -0.8643E+02    -0.8652E+02    -0.8661E+02    -0.8669E+02    -0.8676E+02    -0.8681E+02    -0.8686E+02    -0.8688E+02    -0.8688E+02
    -0.8684E+02    -0.8684E+02    -0.8681E+02    -0.8677E+02    -0.8671E+02    -0.8663E+02    -0.8654E+02    -0.8645E+02    -0.8635E+02    -0.8624E+02    -0.8613E+02    -0.8601E+02    -0.8589E+02    -0.8576E+02    -0.8563E+02    -0.8550E+02    -0.8536E+02    -0.8522E+02    -0.8508E+02    -0.8493E+02    -0.8478E+02    -0.8463E+02    -0.8448E+02    -0.8432E+02    -0.8417E+02    -0.8401E+02    -0.8385E+02    -0.8369E+02    -0.8353E+02    -0.8337E+02    -0.8321E+02    -0.8305E+02    -0.8289E+02    -0.8274E+02    -0.8259E+02    -0.8244E+02    -0.8230E+02    -0.8217E+02    -0.8204E+02    -0.8192E+02    -0.8181E+02    -0.8171E+02    -0.8161E+02    -0.8153E+02    -0.8146E+02    -0.8140E+02    -0.8136E+02    -0.8132E+02    -0.8130E+02    -0.8130E+02    -0.8130E+02    -0.8132E+02    -0.8135E+02    -0.8140E+02    -0.8146E+02    -0.8153E+02    -0.8161E+02    -0.8170E+02    -0.8180E+02    -0.8191E+02    -0.8203E+02    -0.8216E+02    -0.8229E+02    -0.8243E+02    -0.8257E+02    -0.8272E+02    -0.8287E+02    -0.8303E+02    -0.8319E+02    -0.8334E+02    -0.8350E+02    -0.8366E+02    -0.8382E+02    -0.8398E+02    -0.8414E+02    -0.8429E+02    -0.8445E+02    -0.8460E+02    -0.8475E+02    -0.8489E+02    -0.8504E+02    -0.8518E+02    -0.8532E+02    -0.8545E+02    -0.8558E+02    -0.8571E+02    -0.8583E+02    -0.8595E+02    -0.8607E+02    -0.8618E+02    -0.8629E+02    -0.8640E+02    -0.8649E+02    -0.8658E+02    -0.8666E+02    -0.8674E+02    -0.8680E+02    -0.8684E+02    -0.8686E+02    -0.8686E+02
    -0.8682E+02    -0.8682E+02    -0.8680E+02    -0.8675E+02    -0.8668E+02    -0.8661E+02    -0.8652E+02    -0.8642E+02    -0.8631E+02    -0.8620E+02    -0.8608E+02    -0.8595E+02    -0.8583E+02    -0.8569E+02    -0.8555E+02    -0.8541E+02    -0.8526E+02    -0.8511E+02    -0.8496E+02    -0.8480E+02    -0.8464E+02    -0.8447E+02    -0.8430E+02    -0.8413E+02    -0.8395E+02    -0.8377E+02    -0.8359E+02    -0.8341E+02    -0.8323E+02    -0.8304E+02    -0.8286E+02    -0.8268E+02    -0.8250E+02    -0.8232E+02    -0.8214E+02    -0.8197E+02    -0.8181E+02    -0.8165E+02    -0.8150E+02    -0.8135E+02    -0.8122E+02    -0.8110E+02    -0.8099E+02    -0.8089E+02    -0.8080E+02    -0.8073E+02    -0.8068E+02    -0.8064E+02    -0.8061E+02    -0.8060E+02    -0.8061E+02    -0.8063E+02    -0.8067E+02    -0.8073E+02    -0.8080E+02    -0.8088E+02    -0.8098E+02    -0.8109E+02    -0.8121E+02    -0.8134E+02    -0.8149E+02    -0.8164E+02    -0.8179E+02    -0.8196E+02    -0.8213E+02    -0.8230E+02    -0.8248E+02    -0.8266E+02    -0.8284E+02    -0.8302E+02    -0.8321E+02    -0.8339E+02    -0.8357E+02    -0.8375E+02    -0.8392E+02    -0.8410E+02    -0.8427E+02    -0.8443E+02    -0.8460E+02    -0.8476E+02    -0.8492E+02    -0.8507E+02    -0.8522E+02    -0.8536E+02    -0.8550E+02    -0.8564E+02    -0.8577E+02    -0.8590E+02    -0.8602E+02    -0.8614E+02    -0.8626E+02    -0.8636E+02    -0.8646E+02    -0.8656E+02    -0.8664E+02    -0.8672E+02    -0.8678E+02    -0.8683E+02    -0.8685E+02    -0.8685E+02
    -0.8681E+02    -0.8681E+02    -0.8678E+02    -0.8673E+02    -0.8667E+02    -0.8659E+02    -0.8649E+02    -0.8639E+02    -0.8628E+02    -0.8616E+02    -0.8604E+02    -0.8591E+02    -0.8577E+02    -0.8563E+02    -0.8548E+02    -0.8533E+02    -0.8517E+02    -0.8501E+02    -0.8484E+02    -0.8467E+02    -0.8449E+02    -0.8431E+02    -0.8412E+02    -0.8393E+02    -0.8373E+02    -0.8353E+02    -0.8333E+02    -0.8312E+02    -0.8291E+02    -0.8270E+02    -0.8249E+02    -0.8228E+02    -0.8207E+02    -0.8186E+02    -0.8165E+02    -0.8145E+02    -0.8125E+02    -0.8106E+02    -0.8088E+02    -0.8071E+02    -0.8055E+02    -0.8040E+02    -0.8026E+02    -0.8014E+02    -0.8004E+02    -0.7995E+02    -0.7988E+02    -0.7983E+02    -0.7980E+02    -0.7979E+02    -0.7980E+02    -0.7983E+02    -0.7988E+02    -0.7995E+02    -0.8003E+02    -0.8014E+02    -0.8026E+02    -0.8039E+02    -0.8054E+02    -0.8070E+02    -0.8087E+02    -0.8105E+02    -0.8124E+02    -0.8144E+02    -0.8164E+02    -0.8184E+02    -0.8205E+02    -0.8226E+02    -0.8247E+02    -0.8268E+02    -0.8289E+02    -0.8310E+02    -0.8330E+02    -0.8351E+02    -0.8370E+02    -0.8390E+02    -0.8409E+02    -0.8427E+02    -0.8446E+02    -0.8463E+02    -0.8480E+02    -0.8497E+02    -0.8513E+02    -0.8528E+02    -0.8543E+02    -0.8558E+02    -0.8572E+02    -0.8586E+02    -0.8598E+02    -0.8611E+02    -0.8623E+02    -0.8634E+02    -0.8644E+02    -0.8654E+02    -0.8663E+02    -0.8670E+02    -0.8677E+02    -0.8681E+02    -0.8684E+02    -0.8684E+02
    -0.8680E+02    -0.8680E+02    -0.8678E+02    -0.8673E+02    -0.8666E+02    -0.8657E+02    -0.8648E+02    -0.8637E+02    -0.8626E+02    -0.8614E+02    -0.8601E+02    -0.8587E+02    -0.8573E+02    -0.8558E+02    -0.8542E+02    -0.8526E+02    -0.8509E+02    -0.8492E+02    -0.8474E+02    -0.8455E+02    -0.8435E+02    -0.8415E+02    -0.8394E+02    -0.8373E+02    -0.8351E+02    -0.8329E+02    -0.8306E+02    -0.8282E+02    -0.8258E+02    -0.8234E+02    -0.8209E+02    -0.8184E+02    -0.8159E+02    -0.8135E+02    -0.8110E+02    -0.8086E+02    -0.8062E+02    -0.8039E+02    -0.8017E+02    -0.7996E+02    -0.7976E+02    -0.7958E+02    -0.7941E+02    -0.7927E+02    -0.7914E+02    -0.7903E+02    -0.7894E+02    -0.7888E+02    -0.7884E+02    -0.7883E+02    -0.7884E+02    -0.7888E+02    -0.7894E+02    -0.7903E+02    -0.7913E+02    -0.7926E+02    -0.7941E+02    -0.7958E+02    -0.7976E+02    -0.7995E+02    -0.8016E+02    -0.8038E+02    -0.8061E+02    -0.8085E+02    -0.8109E+02    -0.8133E+02    -0.8158E+02    -0.8183E+02    -0.8207E+02    -0.8232E+02    -0.8256E+02    -0.8280E+02    -0.8303E+02    -0.8326E+02    -0.8349E+02    -0.8370E+02    -0.8392E+02    -0.8412E+02    -0.8432E+02    -0.8451E+02    -0.8470E+02    -0.8488E+02    -0.8505E+02    -0.8522E+02    -0.8538E+02    -0.8553E+02    -0.8568E+02    -0.8582E+02    -0.8596E+02    -0.8609E+02    -0.8621E+02    -0.8632E+02    -0.8643E+02    -0.8653E+02    -0.8662E+02    -0.8670E+02    -0.8676E+02    -0.8681E+02    -0.8684E+02    -0.8684E+02
    -0.8680E+02    -0.8680E+02    -0.8677E+02    -0.8672E+02    -0.8665E+02    -0.8657E+02    -0.8647E+02    -0.8637E+02    -0.8625E+02    -0.8612E+02    -0.8599E+02    -0.8585E+02    -0.8570E+02    -0.8554E+02    -0.8538E+02    -0.8521E+02    -0.8503E+02    -0.8484E+02    -0.8464E+02    -0.8444E+02    -0.8423E+02    -0.8401E+02    -0.8378E+02    -0.8354E+02    -0.8329E+02    -0.8304E+02    -0.8278E+02    -0.8251E+02    -0.8223E+02    -0.8195E+02    -0.8166E+02    -0.8137E+02    -0.8107E+02    -0.8078E+02    -0.8048E+02    -0.8019E+02    -0.7990E+02    -0.7962E+02    -0.7935E+02    -0.7909E+02    -0.7884E+02    -0.7861E+02    -0.7840E+02    -0.7822E+02    -0.7805E+02    -0.7792E+02    -0.7781E+02    -0.7773E+02    -0.7768E+02    -0.7767E+02    -0.7768E+02    -0.7773E+02    -0.7781E+02    -0.7792E+02    -0.7805E+02    -0.7821E+02    -0.7840E+02    -0.7861E+02    -0.7884E+02    -0.7908E+02    -0.7934E+02    -0.7961E+02    -0.7990E+02    -0.8018E+02    -0.8047E+02    -0.8077E+02    -0.8106E+02    -0.8136E+02    -0.8165E+02    -0.8193E+02    -0.8222E+02    -0.8249E+02    -0.8276E+02    -0.8302E+02    -0.8327E+02    -0.8352E+02    -0.8375E+02    -0.8398E+02    -0.8420E+02    -0.8441E+02    -0.8461E+02    -0.8481E+02    -0.8499E+02    -0.8517E+02    -0.8534E+02    -0.8550E+02    -0.8565E+02    -0.8580E+02    -0.8594E+02    -0.8607E+02    -0.8620E+02    -0.8632E+02    -0.8643E+02    -0.8653E+02    -0.8662E+02    -0.8670E+02    -0.8676E+02    -0.8681E+02    -0.8684E+02    -0.8684E+02
    -0.8681E+02    -0.8681E+02    -0.8678E+02    -0.8673E+02    -0.8666E+02    -0.8658E+02    -0.8648E+02    -0.8637E+02    -0.8625E+02    -0.8612E+02    -0.8599E+02    -0.8584E+02    -0.8569E+02    -0.8553E+02    -0.8535E+02    -0.8517E+02    -0.8498E+02    -0.8478E+02    -0.8457E+02    -0.8435E+02    -0.8412E+02    -0.8388E+02    -0.8363E+02    -0.8336E+02    -0.8309E+02    -0.8280E+02    -0.8250E+02    -0.8219E+02    -0.8187E+02    -0.8154E+02    -0.8120E+02    -0.8085E+02    -0.8050E+02    -0.8014E+02    -0.7978E+02    -0.7942E+02    -0.7907E+02    -0.7872E+02    -0.7838E+02    -0.7805E+02    -0.7774E+02    -0.7745E+02    -0.7718E+02    -0.7694E+02    -0.7673E+02    -0.7655E+02    -0.7641E+02    -0.7631E+02    -0.7625E+02    -0.7623E+02    -0.7625E+02    -0.7631E+02    -0.7641E+02    -0.7655E+02    -0.7673E+02    -0.7694E+02    -0.7718E+02    -0.7745E+02    -0.7774E+02    -0.7805E+02    -0.7837E+02    -0.7871E+02    -0.7906E+02    -0.7942E+02    -0.7978E+02    -0.8014E+02    -0.8049E+02    -0.8084E+02    -0.8119E+02    -0.8153E+02    -0.8186E+02    -0.8218E+02    -0.8249E+02    -0.8278E+02    -0.8307E+02    -0.8334E+02    -0.8361E+02    -0.8386E+02    -0.8410E+02    -0.8433E+02    -0.8455E+02    -0.8475E+02    -0.8495E+02    -0.8514E+02    -0.8532E+02    -0.8549E+02    -0.8565E+02    -0.8580E+02    -0.8594E+02    -0.8608E+02    -0.8621E+02    -0.8633E+02    -0.8644E+02    -0.8654E+02    -0.8663E+02    -0.8671E+02    -0.8677E+02    -0.8682E+02    -0.8685E+02    -0.8685E+02
    -0.8682E+02    -0.8682E+02    -0.8680E+02    -0.8675E+02    -0.8668E+02    -0.8659E+02    -0.8650E+02    -0.8639E+02    -0.8627E+02    -0.8614E+02    -0.8601E+02    -0.8586E+02    -0.8570E+02    -0.8553E+02    -0.8536E+02    -0.8517E+02    -0.8497E+02    -0.8476E+02    -0.8453E+02    -0.8429E+02    -0.8404E+02    -0.8378E+02    -0.8350E+02    -0.8320E+02    -0.8289E+02    -0.8257E+02    -0.8222E+02    -0.8186E+02    -0.8149E+02    -0.8110E+02    -0.8070E+02    -0.8028E+02    -0.7986E+02    -0.7942E+02    -0.7898E+02    -0.7853E+02    -0.7809E+02    -0.7764E+02    -0.7721E+02    -0.7679E+02    -0.7639E+02    -0.7601E+02    -0.7566E+02    -0.7535E+02    -0.7507E+02    -0.7484E+02    -0.7465E+02    -0.7452E+02    -0.7444E+02    -0.7441E+02    -0.7444E+02    -0.7452E+02    -0.7465E+02    -0.7484E+02    -0.7507E+02    -0.7535E+02    -0.7566E+02    -0.7601E+02    -0.7639E+02    -0.7679E+02    -0.7721E+02    -0.7764E+02    -0.7809E+02    -0.7853E+02    -0.7898E+02    -0.7942E+02    -0.7985E+02    -0.8028E+02    -0.8070E+02    -0.8110E+02    -0.8148E+02    -0.8186E+02    -0.8221E+02    -0.8256E+02    -0.8288E+02    -0.8319E+02    -0.8348E+02    -0.8376E+02    -0.8403E+02    -0.8428E+02    -0.8451E+02    -0.8473E+02    -0.8494E+02    -0.8514E+02    -0.8533E+02    -0.8550E+02    -0.8567E+02    -0.8582E+02    -0.8597E+02    -0.8611E+02    -0.8623E+02    -0.8635E+02    -0.8646E+02    -0.8656E+02    -0.8665E+02    -0.8673E+02    -0.8679E+02    -0.8684E+02    -0.8686E+02    -0.8686E+02
    -0.8685E+02    -0.8685E+02    -0.8682E+02    -0.8678E+02    -0.8671E+02    -0.8663E+02    -0.8654E+02    -0.8643E+02    -0.8631E+02    -0.8619E+02    -0.8605E+02    -0.8590E+02    -0.8574E+02    -0.8557E+02    -0.8539E+02    -0.8519E+02    -0.8499E+02    -0.8476E+02    -0.8453E+02    -0.8427E+02    -0.8400E+02    -0.8371E+02    -0.8340E+02    -0.8307E+02    -0.8272E+02    -0.8235E+02    -0.8196E+02    -0.8154E+02    -0.8110E+02    -0.8064E+02    -0.8016E+02    -0.7966E+02    -0.7913E+02    -0.7860E+02    -0.7804E+02    -0.7748E+02    -0.7691E+02    -0.7634E+02    -0.7578E+02    -0.7523E+02    -0.7471E+02    -0.7421E+02    -0.7374E+02    -0.7332E+02    -0.7295E+02    -0.7264E+02    -0.7239E+02    -0.7220E+02    -0.7209E+02    -0.7206E+02    -0.7210E+02    -0.7221E+02    -0.7239E+02    -0.7264E+02    -0.7295E+02    -0.7332E+02    -0.7374E+02    -0.7421E+02    -0.7471E+02    -0.7524E+02    -0.7579E+02    -0.7635E+02    -0.7692E+02    -0.7748E+02    -0.7805E+02    -0.7860E+02    -0.7914E+02    -0.7966E+02    -0.8016E+02    -0.8064E+02    -0.8110E+02    -0.8154E+02    -0.8196E+02    -0.8235E+02    -0.8272E+02    -0.8307E+02    -0.8339E+02    -0.8370E+02    -0.8399E+02    -0.8426E+02    -0.8451E+02    -0.8475E+02    -0.8497E+02    -0.8517E+02    -0.8537E+02    -0.8555E+02    -0.8572E+02    -0.8587E+02    -0.8602E+02    -0.8616E+02    -0.8628E+02    -0.8640E+02    -0.8651E+02    -0.8660E+02    -0.8669E+02    -0.8676E+02    -0.8682E+02    -0.8687E+02    -0.8689E+02    -0.8689E+02
    -0.8689E+02    -0.8689E+02    -0.8686E+02    -0.8682E+02    -0.8676E+02    -0.8668E+02    -0.8659E+02    -0.8649E+02    -0.8638E+02    -0.8626E+02    -0.8612E+02    -0.8598E+02    -0.8582E+02    -0.8565E+02    -0.8546E+02    -0.8526E+02    -0.8505E+02    -0.8482E+02    -0.8456E+02    -0.8429E+02    -0.8400E+02    -0.8369E+02    -0.8335E+02    -0.8298E+02    -0.8259E+02    -0.8217E+02    -0.8171E+02    -0.8123E+02    -0.8071E+02    -0.8016E+02    -0.7958E+02    -0.7896E+02    -0.7832E+02    -0.7764E+02    -0.7694E+02    -0.7622E+02    -0.7549E+02    -0.7474E+02    -0.7400E+02    -0.7328E+02    -0.7257E+02    -0.7190E+02    -0.7127E+02    -0.7070E+02    -0.7020E+02    -0.6977E+02    -0.6943E+02    -0.6918E+02    -0.6903E+02    -0.6898E+02    -0.6903E+02    -0.6918E+02    -0.6943E+02    -0.6977E+02    -0.7020E+02    -0.7071E+02    -0.7128E+02    -0.7191E+02    -0.7258E+02    -0.7329E+02    -0.7401E+02    -0.7475E+02    -0.7549E+02    -0.7623E+02    -0.7695E+02    -0.7765E+02    -0.7832E+02    -0.7897E+02    -0.7959E+02    -0.8017E+02    -0.8072E+02    -0.8124E+02    -0.8172E+02    -0.8217E+02    -0.8259E+02    -0.8298E+02    -0.8335E+02    -0.8369E+02    -0.8400E+02    -0.8429E+02    -0.8456E+02    -0.8481E+02    -0.8504E+02    -0.8525E+02    -0.8545E+02    -0.8563E+02    -0.8580E+02    -0.8596E+02    -0.8610E+02    -0.8623E+02    -0.8636E+02    -0.8647E+02    -0.8657E+02    -0.8666E+02    -0.8674E+02    -0.8681E+02    -0.8687E+02    -0.8691E+02    -0.8693E+02    -0.8693E+02
    -0.8694E+02    -0.8694E+02    -0.8692E+02    -0.8688E+02    -0.8682E+02    -0.8675E+02    -0.8667E+02    -0.8658E+02    -0.8647E+02    -0.8636E+02    -0.8623E+02    -0.8609E+02    -0.8593E+02    -0.8577E+02    -0.8558E+02    -0.8538E+02    -0.8516E+02    -0.8492E+02    -0.8466E+02    -0.8438E+02    -0.8406E+02    -0.8372E+02    -0.8335E+02    -0.8295E+02    -0.8251E+02    -0.8203E+02    -0.8150E+02    -0.8094E+02    -0.8032E+02    -0.7966E+02    -0.7895E+02    -0.7819E+02    -0.7738E+02    -0.7653E+02    -0.7563E+02    -0.7470E+02    -0.7373E+02    -0.7275E+02    -0.7177E+02    -0.7079E+02    -0.6984E+02    -0.6893E+02    -0.6807E+02    -0.6729E+02    -0.6660E+02    -0.6602E+02    -0.6555E+02    -0.6520E+02    -0.6499E+02    -0.6492E+02    -0.6500E+02    -0.6521E+02    -0.6555E+02    -0.6602E+02    -0.6661E+02    -0.6730E+02    -0.6809E+02    -0.6894E+02    -0.6986E+02    -0.7081E+02    -0.7179E+02    -0.7277E+02    -0.7375E+02    -0.7471E+02    -0.7565E+02    -0.7654E+02    -0.7740E+02    -0.7821E+02    -0.7897E+02    -0.7968E+02    -0.8034E+02    -0.8095E+02    -0.8151E+02    -0.8204E+02    -0.8252E+02    -0.8296E+02    -0.8336E+02    -0.8373E+02    -0.8407E+02    -0.8438E+02    -0.8466E+02    -0.8492E+02    -0.8516E+02    -0.8538E+02    -0.8558E+02    -0.8576E+02    -0.8593E+02    -0.8608E+02    -0.8622E+02    -0.8634E+02    -0.8646E+02    -0.8656E+02    -0.8666E+02    -0.8674E+02    -0.8681E+02    -0.8688E+02    -0.8693E+02    -0.8696E+02    -0.8698E+02    -0.8698E+02
    -0.8701E+02    -0.8701E+02    -0.8699E+02    -0.8695E+02    -0.8691E+02    -0.8685E+02    -0.8677E+02    -0.8669E+02    -0.8660E+02    -0.8649E+02    -0.8637E+02    -0.8624E+02    -0.8610E+02    -0.8593E+02    -0.8576E+02    -0.8556E+02    -0.8534E+02    -0.8510E+02    -0.8483E+02    -0.8453E+02    -0.8420E+02    -0.8383E+02    -0.8343E+02    -0.8298E+02    -0.8249E+02    -0.8194E+02    -0.8134E+02    -0.8068E+02    -0.7995E+02    -0.7915E+02    -0.7828E+02    -0.7734E+02    -0.7632E+02    -0.7523E+02    -0.7407E+02    -0.7285E+02    -0.7158E+02    -0.7028E+02    -0.6896E+02    -0.6764E+02    -0.6635E+02    -0.6512E+02    -0.6396E+02    -0.6289E+02    -0.6195E+02    -0.6115E+02    -0.6051E+02    -0.6004E+02    -0.5976E+02    -0.5966E+02    -0.5976E+02    -0.6005E+02    -0.6052E+02    -0.6116E+02    -0.6196E+02    -0.6291E+02    -0.6397E+02    -0.6514E+02    -0.6638E+02    -0.6766E+02    -0.6898E+02    -0.7030E+02    -0.7160E+02    -0.7287E+02    -0.7409E+02    -0.7525E+02    -0.7634E+02    -0.7736E+02    -0.7830E+02    -0.7917E+02    -0.7997E+02    -0.8070E+02    -0.8136E+02    -0.8196E+02    -0.8251E+02    -0.8300E+02    -0.8345E+02    -0.8385E+02    -0.8421E+02    -0.8454E+02    -0.8484E+02    -0.8511E+02    -0.8535E+02    -0.8557E+02    -0.8576E+02    -0.8594E+02    -0.8610E+02    -0.8624E+02    -0.8637E+02    -0.8649E+02    -0.8659E+02    -0.8669E+02    -0.8677E+02    -0.8684E+02    -0.8691E+02    -0.8696E+02    -0.8700E+02    -0.8703E+02    -0.8705E+02    -0.8705E+02
    -0.8709E+02    -0.8709E+02    -0.8708E+02    -0.8705E+02    -0.8701E+02    -0.8696E+02    -0.8690E+02    -0.8684E+02    -0.8676E+02    -0.8666E+02    -0.8656E+02    -0.8644E+02    -0.8631E+02    -0.8616E+02    -0.8599E+02    -0.8580E+02    -0.8559E+02    -0.8535E+02    -0.8507E+02    -0.8477E+02    -0.8442E+02    -0.8404E+02    -0.8360E+02    -0.8311E+02    -0.8256E+02    -0.8195E+02    -0.8125E+02    -0.8048E+02    -0.7961E+02    -0.7865E+02    -0.7758E+02    -0.7640E+02    -0.7511E+02    -0.7371E+02    -0.7221E+02    -0.7061E+02    -0.6894E+02    -0.6721E+02    -0.6545E+02    -0.6370E+02    -0.6197E+02    -0.6031E+02    -0.5875E+02    -0.5732E+02    -0.5606E+02    -0.5499E+02    -0.5413E+02    -0.5350E+02    -0.5312E+02    -0.5299E+02    -0.5312E+02    -0.5351E+02    -0.5414E+02    -0.5500E+02    -0.5608E+02    -0.5734E+02    -0.5877E+02    -0.6034E+02    -0.6200E+02    -0.6373E+02    -0.6549E+02    -0.6725E+02    -0.6898E+02    -0.7065E+02    -0.7224E+02    -0.7375E+02    -0.7514E+02    -0.7643E+02    -0.7761E+02    -0.7868E+02    -0.7964E+02    -0.8051E+02    -0.8128E+02    -0.8198E+02    -0.8259E+02    -0.8314E+02    -0.8363E+02    -0.8406E+02    -0.8445E+02    -0.8479E+02    -0.8510E+02    -0.8537E+02    -0.8561E+02    -0.8582E+02    -0.8601E+02    -0.8618E+02    -0.8633E+02    -0.8646E+02    -0.8657E+02    -0.8668E+02    -0.8677E+02    -0.8684E+02    -0.8691E+02    -0.8697E+02    -0.8702E+02    -0.8706E+02    -0.8710E+02    -0.8712E+02    -0.8713E+02    -0.8713E+02
    -0.8719E+02    -0.8719E+02    -0.8718E+02    -0.8717E+02    -0.8714E+02    -0.8711E+02    -0.8706E+02    -0.8701E+02    -0.8695E+02    -0.8688E+02    -0.8679E+02    -0.8670E+02    -0.8658E+02    -0.8645E+02    -0.8629E+02    -0.8612E+02    -0.8592E+02    -0.8568E+02    -0.8541E+02    -0.8511E+02    -0.8476E+02    -0.8435E+02    -0.8389E+02    -0.8336E+02    -0.8276E+02    -0.8206E+02    -0.8127E+02    -0.8037E+02    -0.7934E+02    -0.7818E+02    -0.7687E+02    -0.7540E+02    -0.7377E+02    -0.7199E+02    -0.7005E+02    -0.6797E+02    -0.6578E+02    -0.6351E+02    -0.6119E+02    -0.5887E+02    -0.5659E+02    -0.5440E+02    -0.5234E+02    -0.5046E+02    -0.4879E+02    -0.4738E+02    -0.4625E+02    -0.4542E+02    -0.4492E+02    -0.4475E+02    -0.4492E+02    -0.4543E+02    -0.4626E+02    -0.4740E+02    -0.4881E+02    -0.5048E+02    -0.5237E+02    -0.5443E+02    -0.5662E+02    -0.5891E+02    -0.6123E+02    -0.6355E+02    -0.6582E+02    -0.6801E+02    -0.7009E+02    -0.7203E+02    -0.7382E+02    -0.7544E+02    -0.7691E+02    -0.7822E+02    -0.7938E+02    -0.8041E+02    -0.8131E+02    -0.8210E+02    -0.8279E+02    -0.8340E+02    -0.8393E+02    -0.8439E+02    -0.8479E+02    -0.8514E+02    -0.8545E+02    -0.8571E+02    -0.8595E+02    -0.8615E+02    -0.8632E+02    -0.8648E+02    -0.8661E+02    -0.8672E+02    -0.8682E+02    -0.8690E+02    -0.8697E+02    -0.8703E+02    -0.8709E+02    -0.8713E+02    -0.8716E+02    -0.8719E+02    -0.8721E+02    -0.8722E+02    -0.8723E+02    -0.8723E+02
    -0.8731E+02    -0.8731E+02    -0.8731E+02    -0.8730E+02    -0.8729E+02    -0.8728E+02    -0.8725E+02    -0.8722E+02    -0.8718E+02    -0.8714E+02    -0.8708E+02    -0.8700E+02    -0.8691E+02    -0.8680E+02    -0.8667E+02    -0.8652E+02    -0.8633E+02    -0.8612E+02    -0.8586E+02    -0.8556E+02    -0.8521E+02    -0.8480E+02    -0.8432E+02    -0.8375E+02    -0.8310E+02    -0.8233E+02    -0.8143E+02    -0.8039E+02    -0.7918E+02    -0.7779E+02    -0.7619E+02    -0.7438E+02    -0.7234E+02    -0.7007E+02    -0.6759E+02    -0.6492E+02    -0.6208E+02    -0.5913E+02    -0.5612E+02    -0.5311E+02    -0.5015E+02    -0.4730E+02    -0.4463E+02    -0.4218E+02    -0.4002E+02    -0.3818E+02    -0.3670E+02    -0.3563E+02    -0.3497E+02    -0.3476E+02    -0.3498E+02    -0.3564E+02    -0.3672E+02    -0.3820E+02    -0.4004E+02    -0.4221E+02    -0.4466E+02    -0.4734E+02    -0.5019E+02    -0.5316E+02    -0.5617E+02    -0.5919E+02    -0.6214E+02    -0.6497E+02    -0.6765E+02    -0.7013E+02    -0.7239E+02    -0.7443E+02    -0.7624E+02    -0.7784E+02    -0.7923E+02    -0.8044E+02    -0.8148E+02    -0.8237E+02    -0.8314E+02    -0.8380E+02    -0.8436E+02    -0.8484E+02    -0.8525E+02    -0.8560E+02    -0.8590E+02    -0.8616E+02    -0.8638E+02    -0.8656E+02    -0.8671E+02    -0.8684E+02    -0.8695E+02    -0.8704E+02    -0.8711E+02    -0.8717E+02    -0.8722E+02    -0.8726E+02    -0.8729E+02    -0.8731E+02    -0.8732E+02    -0.8733E+02    -0.8734E+02    -0.8734E+02    -0.8734E+02    -0.8734E+02
    -0.8745E+02    -0.8745E+02    -0.8745E+02    -0.8746E+02    -0.8746E+02    -0.8747E+02    -0.8747E+02    -0.8747E+02    -0.8745E+02    -0.8743E+02    -0.8740E+02    -0.8736E+02    -0.8730E+02    -0.8722E+02    -0.8712E+02    -0.8700E+02    -0.8684E+02    -0.8665E+02    -0.8642E+02    -0.8614E+02    -0.8580E+02    -0.8539E+02    -0.8490E+02    -0.8432E+02    -0.8362E+02    -0.8278E+02    -0.8178E+02    -0.8059E+02    -0.7919E+02    -0.7754E+02    -0.7562E+02    -0.7340E+02    -0.7087E+02    -0.6803E+02    -0.6489E+02    -0.6149E+02    -0.5788E+02    -0.5411E+02    -0.5025E+02    -0.4639E+02    -0.4258E+02    -0.3892E+02    -0.3547E+02    -0.3231E+02    -0.2951E+02    -0.2712E+02    -0.2521E+02    -0.2382E+02    -0.2297E+02    -0.2269E+02    -0.2298E+02    -0.2383E+02    -0.2523E+02    -0.2715E+02    -0.2954E+02    -0.3234E+02    -0.3551E+02    -0.3896E+02    -0.4263E+02    -0.4644E+02    -0.5031E+02    -0.5417E+02    -0.5794E+02    -0.6156E+02    -0.6496E+02    -0.6810E+02    -0.7093E+02    -0.7346E+02    -0.7568E+02    -0.7760E+02    -0.7925E+02    -0.8065E+02    -0.8184E+02    -0.8283E+02    -0.8367E+02    -0.8437E+02    -0.8496E+02    -0.8545E+02    -0.8585E+02    -0.8619E+02    -0.8647E+02    -0.8670E+02    -0.8689E+02    -0.8705E+02    -0.8717E+02    -0.8727E+02    -0.8735E+02    -0.8741E+02    -0.8746E+02    -0.8749E+02    -0.8751E+02    -0.8752E+02    -0.8752E+02    -0.8751E+02    -0.8751E+02    -0.8750E+02    -0.8749E+02    -0.8748E+02    -0.8747E+02    -0.8747E+02
    -0.8760E+02    -0.8760E+02    -0.8761E+02    -0.8763E+02    -0.8766E+02    -0.8768E+02    -0.8771E+02    -0.8774E+02    -0.8776E+02    -0.8777E+02    -0.8777E+02    -0.8777E+02    -0.8774E+02    -0.8770E+02    -0.8764E+02    -0.8755E+02    -0.8744E+02    -0.8729E+02    -0.8709E+02    -0.8684E+02    -0.8653E+02    -0.8614E+02    -0.8566E+02    -0.8507E+02    -0.8434E+02    -0.8345E+02    -0.8236E+02    -0.8104E+02    -0.7944E+02    -0.7751E+02    -0.7523E+02    -0.7255E+02    -0.6946E+02    -0.6594E+02    -0.6203E+02    -0.5776E+02    -0.5321E+02    -0.4844E+02    -0.4354E+02    -0.3861E+02    -0.3375E+02    -0.2904E+02    -0.2461E+02    -0.2053E+02    -0.1690E+02    -0.1381E+02    -0.1132E+02    -0.9490E+01    -0.8376E+01    -0.8003E+01    -0.8382E+01    -0.9503E+01    -0.1134E+02    -0.1383E+02    -0.1693E+02    -0.2057E+02    -0.2465E+02    -0.2909E+02    -0.3380E+02    -0.3867E+02    -0.4361E+02    -0.4851E+02    -0.5328E+02    -0.5784E+02    -0.6210E+02    -0.6602E+02    -0.6953E+02    -0.7262E+02    -0.7530E+02    -0.7758E+02    -0.7950E+02    -0.8110E+02    -0.8243E+02    -0.8351E+02    -0.8441E+02    -0.8513E+02    -0.8572E+02    -0.8620E+02    -0.8659E+02    -0.8690E+02    -0.8715E+02    -0.8735E+02    -0.8750E+02    -0.8762E+02    -0.8771E+02    -0.8777E+02    -0.8781E+02    -0.8783E+02    -0.8784E+02    -0.8784E+02    -0.8782E+02    -0.8780E+02    -0.8777E+02    -0.8774E+02    -0.8771E+02    -0.8768E+02    -0.8765E+02    -0.8763E+02    -0.8761E+02    -0.8761E+02
    -0.8776E+02    -0.8776E+02    -0.8778E+02    -0.8782E+02    -0.8786E+02    -0.8792E+02    -0.8798E+02    -0.8803E+02    -0.8809E+02    -0.8814E+02    -0.8818E+02    -0.8821E+02    -0.8823E+02    -0.8824E+02    -0.8822E+02    -0.8818E+02    -0.8812E+02    -0.8801E+02    -0.8787E+02    -0.8767E+02    -0.8740E+02    -0.8705E+02    -0.8660E+02    -0.8603E+02    -0.8530E+02    -0.8438E+02    -0.8322E+02    -0.8177E+02    -0.7998E+02    -0.7778E+02    -0.7512E+02    -0.7193E+02    -0.6819E+02    -0.6390E+02    -0.5907E+02    -0.5377E+02    -0.4807E+02    -0.4207E+02    -0.3587E+02    -0.2959E+02    -0.2336E+02    -0.1729E+02    -0.1152E+02    -0.6164E+01    -0.1355E+01     0.2784E+01     0.6139E+01     0.8611E+01     0.1012E+02     0.1063E+02     0.1012E+02     0.8597E+01     0.6118E+01     0.2756E+01    -0.1390E+01    -0.6205E+01    -0.1157E+02    -0.1735E+02    -0.2342E+02    -0.2966E+02    -0.3595E+02    -0.4215E+02    -0.4815E+02    -0.5386E+02    -0.5916E+02    -0.6398E+02    -0.6828E+02    -0.7201E+02    -0.7519E+02    -0.7786E+02    -0.8005E+02    -0.8184E+02    -0.8329E+02    -0.8444E+02    -0.8537E+02    -0.8610E+02    -0.8667E+02    -0.8712E+02    -0.8747E+02    -0.8773E+02    -0.8794E+02    -0.8808E+02    -0.8819E+02    -0.8826E+02    -0.8830E+02    -0.8831E+02    -0.8831E+02    -0.8829E+02    -0.8826E+02    -0.8822E+02    -0.8817E+02    -0.8811E+02    -0.8805E+02    -0.8799E+02    -0.8793E+02    -0.8787E+02    -0.8783E+02    -0.8779E+02    -0.8777E+02    -0.8777E+02
    -0.8793E+02    -0.8793E+02    -0.8796E+02    -0.8801E+02    -0.8808E+02    -0.8817E+02    -0.8825E+02    -0.8835E+02    -0.8844E+02    -0.8853E+02    -0.8861E+02    -0.8869E+02    -0.8876E+02    -0.8881E+02    -0.8885E+02    -0.8886E+02    -0.8885E+02    -0.8881E+02    -0.8873E+02    -0.8859E+02    -0.8839E+02    -0.8810E+02    -0.8771E+02    -0.8718E+02    -0.8648E+02    -0.8557E+02    -0.8437E+02    -0.8283E+02    -0.8088E+02    -0.7841E+02    -0.7535E+02    -0.7162E+02    -0.6717E+02    -0.6198E+02    -0.5608E+02    -0.4953E+02    -0.4243E+02    -0.3488E+02    -0.2700E+02    -0.1895E+02    -0.1085E+02    -0.2866E+01     0.4840E+01     0.1208E+02     0.1866E+02     0.2437E+02     0.2905E+02     0.3251E+02     0.3464E+02     0.3536E+02     0.3464E+02     0.3250E+02     0.2902E+02     0.2434E+02     0.1862E+02     0.1204E+02     0.4789E+01    -0.2924E+01    -0.1092E+02    -0.1902E+02    -0.2708E+02    -0.3496E+02    -0.4252E+02    -0.4962E+02    -0.5617E+02    -0.6207E+02    -0.6726E+02    -0.7171E+02    -0.7544E+02    -0.7849E+02    -0.8095E+02    -0.8291E+02    -0.8444E+02    -0.8564E+02    -0.8655E+02    -0.8725E+02    -0.8778E+02    -0.8817E+02    -0.8846E+02    -0.8866E+02    -0.8880E+02    -0.8889E+02    -0.8893E+02    -0.8895E+02    -0.8893E+02    -0.8890E+02    -0.8885E+02    -0.8878E+02    -0.8871E+02    -0.8862E+02    -0.8853E+02    -0.8844E+02    -0.8834E+02    -0.8825E+02    -0.8816E+02    -0.8808E+02    -0.8801E+02    -0.8795E+02    -0.8792E+02    -0.8792E+02
    -0.8810E+02    -0.8810E+02    -0.8814E+02    -0.8821E+02    -0.8831E+02    -0.8842E+02    -0.8854E+02    -0.8867E+02    -0.8880E+02    -0.8893E+02    -0.8906E+02    -0.8918E+02    -0.8930E+02    -0.8941E+02    -0.8950E+02    -0.8958E+02    -0.8963E+02    -0.8965E+02    -0.8964E+02    -0.8958E+02    -0.8946E+02    -0.8926E+02    -0.8895E+02    -0.8850E+02    -0.8787E+02    -0.8700E+02    -0.8581E+02    -0.8423E+02    -0.8214E+02    -0.7944E+02    -0.7600E+02    -0.7170E+02    -0.6645E+02    -0.6024E+02    -0.5307E+02    -0.4501E+02    -0.3615E+02    -0.2661E+02    -0.1652E+02    -0.6032E+01     0.4699E+01     0.1547E+02     0.2603E+02     0.3610E+02     0.4537E+02     0.5353E+02     0.6027E+02     0.6531E+02     0.6842E+02     0.6948E+02     0.6842E+02     0.6529E+02     0.6025E+02     0.5350E+02     0.4533E+02     0.3605E+02     0.2597E+02     0.1541E+02     0.4632E+01    -0.6105E+01    -0.1660E+02    -0.2669E+02    -0.3624E+02    -0.4510E+02    -0.5316E+02    -0.6033E+02    -0.6655E+02    -0.7179E+02    -0.7608E+02    -0.7952E+02    -0.8222E+02    -0.8430E+02    -0.8589E+02    -0.8707E+02    -0.8794E+02    -0.8858E+02    -0.8902E+02    -0.8933E+02    -0.8954E+02    -0.8966E+02    -0.8972E+02    -0.8974E+02    -0.8971E+02    -0.8966E+02    -0.8959E+02    -0.8950E+02    -0.8940E+02    -0.8928E+02    -0.8916E+02    -0.8903E+02    -0.8890E+02    -0.8877E+02    -0.8864E+02    -0.8852E+02    -0.8840E+02    -0.8829E+02    -0.8819E+02    -0.8812E+02    -0.8808E+02    -0.8808E+02
    -0.8827E+02    -0.8827E+02    -0.8832E+02    -0.8841E+02    -0.8853E+02    -0.8867E+02    -0.8882E+02    -0.8899E+02    -0.8915E+02    -0.8933E+02    -0.8950E+02    -0.8967E+02    -0.8984E+02    -0.9000E+02    -0.9015E+02    -0.9029E+02    -0.9041E+02    -0.9051E+02    -0.9057E+02    -0.9060E+02    -0.9057E+02    -0.9047E+02    -0.9027E+02    -0.8993E+02    -0.8940E+02    -0.8862E+02    -0.8750E+02    -0.8592E+02    -0.8377E+02    -0.8087E+02    -0.7706E+02    -0.7217E+02    -0.6607E+02    -0.5869E+02    -0.5001E+02    -0.4011E+02    -0.2904E+02    -0.1692E+02    -0.3853E+01     0.1002E+02     0.2451E+02     0.3934E+02     0.5416E+02     0.6855E+02     0.8203E+02     0.9407E+02     0.1041E+03     0.1118E+03     0.1165E+03     0.1181E+03     0.1165E+03     0.1117E+03     0.1041E+03     0.9404E+02     0.8199E+02     0.6850E+02     0.5410E+02     0.3928E+02     0.2444E+02     0.9947E+01    -0.3935E+01    -0.1701E+02    -0.2913E+02    -0.4020E+02    -0.5011E+02    -0.5878E+02    -0.6617E+02    -0.7226E+02    -0.7715E+02    -0.8095E+02    -0.8384E+02    -0.8600E+02    -0.8757E+02    -0.8869E+02    -0.8947E+02    -0.9000E+02    -0.9034E+02    -0.9054E+02    -0.9065E+02    -0.9068E+02    -0.9065E+02    -0.9059E+02    -0.9049E+02    -0.9038E+02    -0.9024E+02    -0.9010E+02    -0.8994E+02    -0.8978E+02    -0.8961E+02    -0.8944E+02    -0.8927E+02    -0.8910E+02    -0.8894E+02    -0.8878E+02    -0.8863E+02    -0.8849E+02    -0.8838E+02    -0.8829E+02    -0.8824E+02    -0.8824E+02
    -0.8844E+02    -0.8844E+02    -0.8850E+02    -0.8860E+02    -0.8874E+02    -0.8891E+02    -0.8909E+02    -0.8929E+02    -0.8950E+02    -0.8971E+02    -0.8992E+02    -0.9014E+02    -0.9035E+02    -0.9057E+02    -0.9077E+02    -0.9097E+02    -0.9116E+02    -0.9133E+02    -0.9148E+02    -0.9159E+02    -0.9167E+02    -0.9168E+02    -0.9160E+02    -0.9139E+02    -0.9100E+02    -0.9035E+02    -0.8934E+02    -0.8784E+02    -0.8568E+02    -0.8264E+02    -0.7851E+02    -0.7304E+02    -0.6602E+02    -0.5733E+02    -0.4691E+02    -0.3477E+02    -0.2094E+02    -0.5473E+01     0.1160E+02     0.3015E+02     0.4997E+02     0.7073E+02     0.9195E+02     0.1130E+03     0.1332E+03     0.1516E+03     0.1673E+03     0.1793E+03     0.1868E+03     0.1894E+03     0.1868E+03     0.1793E+03     0.1672E+03     0.1516E+03     0.1332E+03     0.1130E+03     0.9190E+02     0.7066E+02     0.4990E+02     0.3007E+02     0.1151E+02    -0.5561E+01    -0.2103E+02    -0.3486E+02    -0.4700E+02    -0.5743E+02    -0.6612E+02    -0.7313E+02    -0.7860E+02    -0.8273E+02    -0.8575E+02    -0.8791E+02    -0.8941E+02    -0.9042E+02    -0.9106E+02    -0.9145E+02    -0.9166E+02    -0.9175E+02    -0.9174E+02    -0.9167E+02    -0.9156E+02    -0.9141E+02    -0.9125E+02    -0.9106E+02    -0.9087E+02    -0.9067E+02    -0.9046E+02    -0.9025E+02    -0.9004E+02    -0.8983E+02    -0.8962E+02    -0.8942E+02    -0.8922E+02    -0.8903E+02    -0.8885E+02    -0.8869E+02    -0.8855E+02    -0.8845E+02    -0.8839E+02    -0.8839E+02
    -0.8858E+02    -0.8858E+02    -0.8865E+02    -0.8878E+02    -0.8894E+02    -0.8913E+02    -0.8934E+02    -0.8957E+02    -0.8981E+02    -0.9006E+02    -0.9031E+02    -0.9057E+02    -0.9083E+02    -0.9109E+02    -0.9135E+02    -0.9160E+02    -0.9185E+02    -0.9209E+02    -0.9232E+02    -0.9253E+02    -0.9270E+02    -0.9282E+02    -0.9287E+02    -0.9280E+02    -0.9256E+02    -0.9208E+02    -0.9123E+02    -0.8986E+02    -0.8776E+02    -0.8467E+02    -0.8028E+02    -0.7426E+02    -0.6630E+02    -0.5618E+02    -0.4377E+02    -0.2901E+02    -0.1182E+02     0.7893E+01     0.3020E+02     0.5507E+02     0.8235E+02     0.1117E+03     0.1425E+03     0.1740E+03     0.2051E+03     0.2341E+03     0.2595E+03     0.2795E+03     0.2923E+03     0.2967E+03     0.2923E+03     0.2795E+03     0.2595E+03     0.2341E+03     0.2050E+03     0.1740E+03     0.1425E+03     0.1116E+03     0.8227E+02     0.5499E+02     0.3011E+02     0.7804E+01    -0.1191E+02    -0.2910E+02    -0.4387E+02    -0.5627E+02    -0.6639E+02    -0.7435E+02    -0.8036E+02    -0.8475E+02    -0.8783E+02    -0.8993E+02    -0.9129E+02    -0.9214E+02    -0.9263E+02    -0.9286E+02    -0.9293E+02    -0.9289E+02    -0.9277E+02    -0.9260E+02    -0.9240E+02    -0.9218E+02    -0.9194E+02    -0.9170E+02    -0.9145E+02    -0.9120E+02    -0.9094E+02    -0.9069E+02    -0.9044E+02    -0.9019E+02    -0.8994E+02    -0.8970E+02    -0.8947E+02    -0.8925E+02    -0.8905E+02    -0.8887E+02    -0.8871E+02    -0.8860E+02    -0.8853E+02    -0.8853E+02
    -0.8872E+02    -0.8872E+02    -0.8879E+02    -0.8893E+02    -0.8911E+02    -0.8932E+02    -0.8956E+02    -0.8981E+02    -0.9008E+02    -0.9036E+02    -0.9065E+02    -0.9095E+02    -0.9124E+02    -0.9155E+02    -0.9185E+02    -0.9216E+02    -0.9247E+02    -0.9278E+02    -0.9308E+02    -0.9337E+02    -0.9364E+02    -0.9387E+02    -0.9404E+02    -0.9411E+02    -0.9403E+02    -0.9372E+02    -0.9305E+02    -0.9185E+02    -0.8987E+02    -0.8680E+02    -0.8223E+02    -0.7573E+02    -0.6686E+02    -0.5527E+02    -0.4073E+02    -0.2304E+02    -0.1938E+01     0.2288E+02     0.5172E+02     0.8479E+02     0.1221E+03     0.1636E+03     0.2087E+03     0.2564E+03     0.3052E+03     0.3527E+03     0.3959E+03     0.4311E+03     0.4544E+03     0.4626E+03     0.4544E+03     0.4311E+03     0.3959E+03     0.3527E+03     0.3051E+03     0.2563E+03     0.2086E+03     0.1635E+03     0.1221E+03     0.8471E+02     0.5164E+02     0.2279E+02    -0.2031E+01    -0.2313E+02    -0.4083E+02    -0.5537E+02    -0.6695E+02    -0.7581E+02    -0.8231E+02    -0.8687E+02    -0.8994E+02    -0.9191E+02    -0.9311E+02    -0.9378E+02    -0.9409E+02    -0.9418E+02    -0.9411E+02    -0.9394E+02    -0.9371E+02    -0.9345E+02    -0.9316E+02    -0.9287E+02    -0.9256E+02    -0.9226E+02    -0.9196E+02    -0.9166E+02    -0.9136E+02    -0.9107E+02    -0.9078E+02    -0.9050E+02    -0.9023E+02    -0.8996E+02    -0.8970E+02    -0.8945E+02    -0.8923E+02    -0.8902E+02    -0.8885E+02    -0.8872E+02    -0.8865E+02    -0.8865E+02
    -0.8882E+02    -0.8882E+02    -0.8891E+02    -0.8905E+02    -0.8925E+02    -0.8948E+02    -0.8974E+02    -0.9001E+02    -0.9031E+02    -0.9062E+02    -0.9093E+02    -0.9126E+02    -0.9159E+02    -0.9193E+02    -0.9227E+02    -0.9263E+02    -0.9299E+02    -0.9336E+02    -0.9373E+02    -0.9410E+02    -0.9446E+02    -0.9479E+02    -0.9508E+02    -0.9528E+02    -0.9535E+02    -0.9519E+02    -0.9469E+02    -0.9366E+02    -0.9184E+02    -0.8885E+02    -0.8419E+02    -0.7731E+02    -0.6763E+02    -0.5467E+02    -0.3802E+02    -0.1732E+02     0.7955E+01     0.3844E+02     0.7482E+02     0.1178E+03     0.1678E+03     0.2254E+03     0.2906E+03     0.3629E+03     0.4405E+03     0.5206E+03     0.5980E+03     0.6651E+03     0.7124E+03     0.7299E+03     0.7124E+03     0.6651E+03     0.5979E+03     0.5206E+03     0.4405E+03     0.3628E+03     0.2906E+03     0.2254E+03     0.1678E+03     0.1177E+03     0.7474E+02     0.3835E+02     0.7862E+01    -0.1741E+02    -0.3812E+02    -0.5476E+02    -0.6772E+02    -0.7739E+02    -0.8426E+02    -0.8892E+02    -0.9191E+02    -0.9372E+02    -0.9475E+02    -0.9525E+02    -0.9541E+02    -0.9535E+02    -0.9515E+02    -0.9486E+02    -0.9453E+02    -0.9418E+02    -0.9381E+02    -0.9345E+02    -0.9309E+02    -0.9273E+02    -0.9238E+02    -0.9204E+02    -0.9171E+02    -0.9139E+02    -0.9107E+02    -0.9076E+02    -0.9046E+02    -0.9016E+02    -0.8988E+02    -0.8962E+02    -0.8937E+02    -0.8915E+02    -0.8897E+02    -0.8883E+02    -0.8875E+02    -0.8875E+02
    -0.8890E+02    -0.8890E+02    -0.8899E+02    -0.8915E+02    -0.8935E+02    -0.8960E+02    -0.8987E+02    -0.9016E+02    -0.9048E+02    -0.9080E+02    -0.9114E+02    -0.9149E+02    -0.9185E+02    -0.9221E+02    -0.9259E+02    -0.9298E+02    -0.9339E+02    -0.9380E+02    -0.9423E+02    -0.9467E+02    -0.9511E+02    -0.9553E+02    -0.9592E+02    -0.9623E+02    -0.9642E+02    -0.9640E+02    -0.9604E+02    -0.9516E+02    -0.9348E+02    -0.9058E+02    -0.8591E+02    -0.7878E+02    -0.6849E+02    -0.5439E+02    -0.3593E+02    -0.1253E+02     0.1663E+02     0.5259E+02     0.9656E+02     0.1499E+03     0.2142E+03     0.2911E+03     0.3821E+03     0.4886E+03     0.6108E+03     0.7470E+03     0.8914E+03     0.1031E+04     0.1144E+04     0.1193E+04     0.1144E+04     0.1031E+04     0.8914E+03     0.7469E+03     0.6107E+03     0.4885E+03     0.3821E+03     0.2910E+03     0.2142E+03     0.1499E+03     0.9648E+02     0.5250E+02     0.1653E+02    -0.1263E+02    -0.3603E+02    -0.5448E+02    -0.6858E+02    -0.7886E+02    -0.8598E+02    -0.9065E+02    -0.9354E+02    -0.9522E+02    -0.9610E+02    -0.9646E+02    -0.9648E+02    -0.9630E+02    -0.9599E+02    -0.9560E+02    -0.9518E+02    -0.9475E+02    -0.9432E+02    -0.9389E+02    -0.9348E+02    -0.9309E+02    -0.9270E+02    -0.9233E+02    -0.9197E+02    -0.9162E+02    -0.9128E+02    -0.9095E+02    -0.9063E+02    -0.9032E+02    -0.9002E+02    -0.8974E+02    -0.8948E+02    -0.8925E+02    -0.8905E+02    -0.8891E+02    -0.8882E+02    -0.8882E+02
    -0.8895E+02    -0.8895E+02    -0.8904E+02    -0.8920E+02    -0.8942E+02    -0.8967E+02    -0.8995E+02    -0.9026E+02    -0.9058E+02    -0.9092E+02    -0.9127E+02    -0.9163E+02    -0.9201E+02    -0.9239E+02    -0.9279E+02    -0.9321E+02    -0.9364E+02    -0.9409E+02    -0.9455E+02    -0.9504E+02    -0.9552E+02    -0.9601E+02    -0.9646E+02    -0.9686E+02    -0.9713E+02    -0.9720E+02    -0.9694E+02    -0.9616E+02    -0.9458E+02    -0.9177E+02    -0.8711E+02    -0.7986E+02    -0.6919E+02    -0.5435E+02    -0.3466E+02    -0.9370E+01     0.2260E+02     0.6268E+02     0.1126E+03     0.1746E+03     0.2513E+03     0.3462E+03     0.4637E+03     0.6092E+03     0.7892E+03     0.1011E+04     0.1280E+04     0.1592E+04     0.1915E+04     0.2134E+04     0.1915E+04     0.1592E+04     0.1280E+04     0.1011E+04     0.7892E+03     0.6091E+03     0.4636E+03     0.3461E+03     0.2512E+03     0.1745E+03     0.1125E+03     0.6259E+02     0.2251E+02    -0.9465E+01    -0.3476E+02    -0.5444E+02    -0.6928E+02    -0.7994E+02    -0.8719E+02    -0.9184E+02    -0.9464E+02    -0.9623E+02    -0.9701E+02    -0.9727E+02    -0.9720E+02    -0.9693E+02    -0.9654E+02    -0.9608E+02    -0.9560E+02    -0.9512E+02    -0.9464E+02    -0.9418E+02    -0.9374E+02    -0.9331E+02    -0.9290E+02    -0.9251E+02    -0.9213E+02    -0.9177E+02    -0.9141E+02    -0.9107E+02    -0.9073E+02    -0.9041E+02    -0.9011E+02    -0.8982E+02    -0.8955E+02    -0.8931E+02    -0.8911E+02    -0.8895E+02    -0.8887E+02    -0.8887E+02
    -0.8897E+02    -0.8897E+02    -0.8906E+02    -0.8922E+02    -0.8944E+02    -0.8969E+02    -0.8998E+02    -0.9029E+02    -0.9062E+02    -0.9096E+02    -0.9131E+02    -0.9168E+02    -0.9206E+02    -0.9245E+02    -0.9286E+02    -0.9328E+02    -0.9372E+02    -0.9419E+02    -0.9467E+02    -0.9516E+02    -0.9567E+02    -0.9618E+02    -0.9666E+02    -0.9708E+02    -0.9738E+02    -0.9749E+02    -0.9727E+02    -0.9652E+02    -0.9497E+02    -0.9220E+02    -0.8755E+02    -0.8026E+02    -0.6947E+02    -0.5437E+02    -0.3425E+02    -0.8282E+01     0.2473E+02     0.6635E+02     0.1186E+03     0.1840E+03     0.2660E+03     0.3693E+03     0.5004E+03     0.6690E+03     0.8903E+03     0.1190E+04     0.1611E+04     0.2241E+04     0.3247E+04     0.4987E+04     0.3247E+04     0.2241E+04     0.1611E+04     0.1190E+04     0.8903E+03     0.6689E+03     0.5003E+03     0.3692E+03     0.2659E+03     0.1839E+03     0.1185E+03     0.6626E+02     0.2463E+02    -0.8376E+01    -0.3435E+02    -0.5446E+02    -0.6956E+02    -0.8034E+02    -0.8763E+02    -0.9226E+02    -0.9504E+02    -0.9658E+02    -0.9733E+02    -0.9755E+02    -0.9745E+02    -0.9715E+02    -0.9673E+02    -0.9625E+02    -0.9575E+02    -0.9524E+02    -0.9475E+02    -0.9428E+02    -0.9382E+02    -0.9339E+02    -0.9297E+02    -0.9257E+02    -0.9219E+02    -0.9181E+02    -0.9146E+02    -0.9111E+02    -0.9077E+02    -0.9044E+02    -0.9013E+02    -0.8984E+02    -0.8957E+02    -0.8933E+02    -0.8912E+02    -0.8897E+02    -0.8888E+02    -0.8888E+02
    -0.8895E+02    -0.8895E+02    -0.8904E+02    -0.8920E+02    -0.8942E+02    -0.8967E+02    -0.8995E+02    -0.9026E+02    -0.9058E+02    -0.9092E+02    -0.9127E+02    -0.9163E+02    -0.9201E+02    -0.9239E+02    -0.9279E+02    -0.9321E+02    -0.9364E+02    -0.9409E+02    -0.9455E+02    -0.9504E+02    -0.9552E+02    -0.9601E+02    -0.9646E+02    -0.9686E+02    -0.9713E+02    -0.9720E+02    -0.9694E+02    -0.9616E+02    -0.9458E+02    -0.9177E+02    -0.8711E+02    -0.7986E+02    -0.6919E+02    -0.5435E+02    -0.3466E+02    -0.9369E+01     0.2261E+02     0.6268E+02     0.1126E+03     0.1746E+03     0.2513E+03     0.3462E+03     0.4637E+03     0.6092E+03     0.7892E+03     0.1011E+04     0.1280E+04     0.1592E+04     0.1915E+04     0.2134E+04     0.1915E+04     0.1592E+04     0.1280E+04     0.1011E+04     0.7892E+03     0.6091E+03     0.4636E+03     0.3461E+03     0.2512E+03     0.1745E+03     0.1125E+03     0.6259E+02     0.2251E+02    -0.9463E+01    -0.3476E+02    -0.5444E+02    -0.6928E+02    -0.7994E+02    -0.8719E+02    -0.9184E+02    -0.9464E+02    -0.9623E+02    -0.9701E+02    -0.9727E+02    -0.9720E+02    -0.9693E+02    -0.9654E+02    -0.9608E+02    -0.9560E+02    -0.9512E+02    -0.9464E+02    -0.9418E+02    -0.9374E+02    -0.9331E+02    -0.9290E+02    -0.9251E+02    -0.9213E+02    -0.9177E+02    -0.9141E+02    -0.9107E+02    -0.9073E+02    -0.9041E+02    -0.9011E+02    -0.8982E+02    -0.8955E+02    -0.8931E+02    -0.8911E+02    -0.8895E+02    -0.8887E+02    -0.8887E+02
    -0.8890E+02    -0.8890E+02    -0.8899E+02    -0.8915E+02    -0.8935E+02    -0.8960E+02    -0.8987E+02    -0.9016E+02    -0.9048E+02    -0.9080E+02    -0.9114E+02    -0.9149E+02    -0.9185E+02    -0.9221E+02    -0.9259E+02    -0.9298E+02    -0.9339E+02    -0.9380E+02    -0.9423E+02    -0.9467E+02    -0.9510E+02    -0.9553E+02    -0.9592E+02    -0.9623E+02    -0.9642E+02    -0.9640E+02    -0.9604E+02    -0.9516E+02    -0.9348E+02    -0.9058E+02    -0.8591E+02    -0.7878E+02    -0.6849E+02    -0.5438E+02    -0.3593E+02    -0.1253E+02     0.1663E+02     0.5259E+02     0.9657E+02     0.1499E+03     0.2142E+03     0.2911E+03     0.3821E+03     0.4886E+03     0.6108E+03     0.7470E+03     0.8914E+03     0.1031E+04     0.1144E+04     0.1193E+04     0.1144E+04     0.1031E+04     0.8914E+03     0.7469E+03     0.6107E+03     0.4885E+03     0.3821E+03     0.2910E+03     0.2142E+03     0.1499E+03     0.9648E+02     0.5250E+02     0.1654E+02    -0.1262E+02    -0.3602E+02    -0.5448E+02    -0.6858E+02    -0.7886E+02    -0.8598E+02    -0.9065E+02    -0.9354E+02    -0.9522E+02    -0.9610E+02    -0.9646E+02    -0.9648E+02    -0.9630E+02    -0.9599E+02    -0.9560E+02    -0.9518E+02    -0.9475E+02    -0.9432E+02    -0.9389E+02    -0.9348E+02    -0.9309E+02    -0.9270E+02    -0.9233E+02    -0.9197E+02    -0.9162E+02    -0.9128E+02    -0.9095E+02    -0.9063E+02    -0.9032E+02    -0.9002E+02    -0.8974E+02    -0.8948E+02    -0.8925E+02    -0.8905E+02    -0.8891E+02    -0.8882E+02    -0.8882E+02
    -0.8882E+02    -0.8882E+02    -0.8891E+02    -0.8905E+02    -0.8925E+02    -0.8948E+02    -0.8974E+02    -0.9001E+02    -0.9031E+02    -0.9061E+02    -0.9093E+02    -0.9126E+02    -0.9159E+02    -0.9193E+02    -0.9227E+02    -0.9263E+02    -0.9299E+02    -0.9336E+02    -0.9373E+02    -0.9410E+02    -0.9446E+02    -0.9479E+02    -0.9508E+02    -0.9528E+02    -0.9535E+02    -0.9519E+02    -0.9469E+02    -0.9366E+02    -0.9184E+02    -0.8884E+02    -0.8418E+02    -0.7731E+02    -0.6763E+02    -0.5466E+02    -0.3802E+02    -0.1731E+02     0.7960E+01     0.3845E+02     0.7483E+02     0.1178E+03     0.1678E+03     0.2254E+03     0.2906E+03     0.3629E+03     0.4405E+03     0.5206E+03     0.5980E+03     0.6651E+03     0.7124E+03     0.7299E+03     0.7124E+03     0.6651E+03     0.5979E+03     0.5206E+03     0.4405E+03     0.3628E+03     0.2906E+03     0.2254E+03     0.1678E+03     0.1177E+03     0.7474E+02     0.3836E+02     0.7867E+01    -0.1741E+02    -0.3812E+02    -0.5476E+02    -0.6772E+02    -0.7739E+02    -0.8426E+02    -0.8891E+02    -0.9190E+02    -0.9372E+02    -0.9475E+02    -0.9525E+02    -0.9541E+02    -0.9535E+02    -0.9515E+02    -0.9486E+02    -0.9453E+02    -0.9418E+02    -0.9381E+02    -0.9345E+02    -0.9308E+02    -0.9273E+02    -0.9238E+02    -0.9204E+02    -0.9171E+02    -0.9139E+02    -0.9107E+02    -0.9076E+02    -0.9046E+02    -0.9016E+02    -0.8988E+02    -0.8962E+02    -0.8937E+02    -0.8915E+02    -0.8897E+02    -0.8883E+02    -0.8875E+02    -0.8875E+02
    -0.8871E+02    -0.8871E+02    -0.8879E+02    -0.8893E+02    -0.8911E+02    -0.8932E+02    -0.8956E+02    -0.8981E+02    -0.9008E+02    -0.9036E+02    -0.9065E+02    -0.9094E+02    -0.9124E+02    -0.9155E+02    -0.9185E+02    -0.9216E+02    -0.9247E+02    -0.9278E+02    -0.9308E+02    -0.9337E+02    -0.9364E+02    -0.9387E+02    -0.9404E+02    -0.9411E+02    -0.9403E+02    -0.9371E+02    -0.9304E+02    -0.9185E+02    -0.8987E+02    -0.8680E+02    -0.8223E+02    -0.7572E+02    -0.6685E+02    -0.5526E+02    -0.4073E+02    -0.2303E+02    -0.1931E+01     0.2289E+02     0.5173E+02     0.8479E+02     0.1221E+03     0.1636E+03     0.2087E+03     0.2564E+03     0.3052E+03     0.3527E+03     0.3959E+03     0.4311E+03     0.4544E+03     0.4626E+03     0.4544E+03     0.4311E+03     0.3959E+03     0.3527E+03     0.3051E+03     0.2563E+03     0.2086E+03     0.1635E+03     0.1221E+03     0.8471E+02     0.5165E+02     0.2280E+02    -0.2025E+01    -0.2312E+02    -0.4082E+02    -0.5536E+02    -0.6694E+02    -0.7581E+02    -0.8231E+02    -0.8687E+02    -0.8994E+02    -0.9191E+02    -0.9311E+02    -0.9377E+02    -0.9409E+02    -0.9418E+02    -0.9411E+02    -0.9394E+02    -0.9371E+02    -0.9345E+02    -0.9316E+02    -0.9286E+02    -0.9256E+02    -0.9226E+02    -0.9196E+02    -0.9166E+02    -0.9136E+02    -0.9107E+02    -0.9078E+02    -0.9050E+02    -0.9022E+02    -0.8996E+02    -0.8970E+02    -0.8945E+02    -0.8923E+02    -0.8902E+02    -0.8885E+02    -0.8872E+02    -0.8865E+02    -0.8865E+02
    -0.8858E+02    -0.8858E+02    -0.8865E+02    -0.8878E+02    -0.8894E+02    -0.8913E+02    -0.8934E+02    -0.8957E+02    -0.8981E+02    -0.9006E+02    -0.9031E+02    -0.9057E+02    -0.9083E+02    -0.9109E+02    -0.9135E+02    -0.9160E+02    -0.9185E+02    -0.9209E+02    -0.9232E+02    -0.9253E+02    -0.9270E+02    -0.9282E+02    -0.9287E+02    -0.9280E+02    -0.9256E+02    -0.9207E+02    -0.9123E+02    -0.8986E+02    -0.8776E+02    -0.8467E+02    -0.8027E+02    -0.7425E+02    -0.6629E+02    -0.5617E+02    -0.4376E+02    -0.2900E+02    -0.1181E+02     0.7902E+01     0.3021E+02     0.5508E+02     0.8236E+02     0.1117E+03     0.1426E+03     0.1741E+03     0.2051E+03     0.2341E+03     0.2595E+03     0.2795E+03     0.2923E+03     0.2967E+03     0.2923E+03     0.2795E+03     0.2595E+03     0.2341E+03     0.2050E+03     0.1740E+03     0.1425E+03     0.1116E+03     0.8228E+02     0.5500E+02     0.3012E+02     0.7813E+01    -0.1190E+02    -0.2910E+02    -0.4386E+02    -0.5627E+02    -0.6639E+02    -0.7434E+02    -0.8036E+02    -0.8474E+02    -0.8783E+02    -0.8993E+02    -0.9129E+02    -0.9214E+02    -0.9262E+02    -0.9286E+02    -0.9293E+02    -0.9289E+02    -0.9277E+02    -0.9260E+02    -0.9240E+02    -0.9218E+02    -0.9194E+02    -0.9170E+02    -0.9145E+02    -0.9120E+02    -0.9094E+02    -0.9069E+02    -0.9044E+02    -0.9019E+02    -0.8994E+02    -0.8970E+02    -0.8947E+02    -0.8925E+02    -0.8905E+02    -0.8887E+02    -0.8871E+02    -0.8860E+02    -0.8853E+02    -0.8853E+02
    -0.8843E+02    -0.8843E+02    -0.8850E+02    -0.8860E+02    -0.8874E+02    -0.8891E+02    -0.8909E+02    -0.8929E+02    -0.8949E+02    -0.8971E+02    -0.8992E+02    -0.9014E+02    -0.9035E+02    -0.9056E+02    -0.9077E+02    -0.9097E+02    -0.9116E+02    -0.9133E+02    -0.9148E+02    -0.9159E+02    -0.9167E+02    -0.9167E+02    -0.9159E+02    -0.9139E+02    -0.9099E+02    -0.9035E+02    -0.8934E+02    -0.8784E+02    -0.8567E+02    -0.8264E+02    -0.7851E+02    -0.7304E+02    -0.6602E+02    -0.5732E+02    -0.4690E+02    -0.3476E+02    -0.2093E+02    -0.5462E+01     0.1161E+02     0.3016E+02     0.4998E+02     0.7074E+02     0.9197E+02     0.1130E+03     0.1332E+03     0.1516E+03     0.1673E+03     0.1793E+03     0.1869E+03     0.1894E+03     0.1868E+03     0.1793E+03     0.1672E+03     0.1516E+03     0.1332E+03     0.1130E+03     0.9191E+02     0.7068E+02     0.4991E+02     0.3008E+02     0.1152E+02    -0.5550E+01    -0.2102E+02    -0.3485E+02    -0.4700E+02    -0.5742E+02    -0.6611E+02    -0.7313E+02    -0.7859E+02    -0.8272E+02    -0.8575E+02    -0.8791E+02    -0.8941E+02    -0.9041E+02    -0.9106E+02    -0.9145E+02    -0.9166E+02    -0.9174E+02    -0.9174E+02    -0.9167E+02    -0.9156E+02    -0.9141E+02    -0.9125E+02    -0.9106E+02    -0.9087E+02    -0.9067E+02    -0.9046E+02    -0.9025E+02    -0.9004E+02    -0.8983E+02    -0.8962E+02    -0.8942E+02    -0.8922E+02    -0.8903E+02    -0.8885E+02    -0.8869E+02    -0.8855E+02    -0.8845E+02    -0.8839E+02    -0.8839E+02
    -0.8827E+02    -0.8827E+02    -0.8832E+02    -0.8841E+02    -0.8853E+02    -0.8867E+02    -0.8882E+02    -0.8898E+02    -0.8915E+02    -0.8933E+02    -0.8950E+02    -0.8967E+02    -0.8984E+02    -0.9000E+02    -0.9015E+02    -0.9028E+02    -0.9041E+02    -0.9050E+02    -0.9057E+02    -0.9060E+02    -0.9057E+02    -0.9047E+02    -0.9027E+02    -0.8993E+02    -0.8940E+02    -0.8862E+02    -0.8749E+02    -0.8592E+02    -0.8376E+02    -0.8086E+02    -0.7705E+02    -0.7216E+02    -0.6606E+02    -0.5867E+02    -0.5000E+02    -0.4009E+02    -0.2903E+02    -0.1691E+02    -0.3839E+01     0.1004E+02     0.2453E+02     0.3935E+02     0.5417E+02     0.6857E+02     0.8205E+02     0.9409E+02     0.1042E+03     0.1118E+03     0.1165E+03     0.1181E+03     0.1165E+03     0.1118E+03     0.1041E+03     0.9406E+02     0.8200E+02     0.6852E+02     0.5412E+02     0.3929E+02     0.2446E+02     0.9961E+01    -0.3921E+01    -0.1699E+02    -0.2912E+02    -0.4019E+02    -0.5010E+02    -0.5877E+02    -0.6616E+02    -0.7226E+02    -0.7714E+02    -0.8095E+02    -0.8384E+02    -0.8599E+02    -0.8757E+02    -0.8869E+02    -0.8947E+02    -0.9000E+02    -0.9034E+02    -0.9054E+02    -0.9065E+02    -0.9068E+02    -0.9065E+02    -0.9059E+02    -0.9049E+02    -0.9038E+02    -0.9024E+02    -0.9010E+02    -0.8994E+02    -0.8978E+02    -0.8961E+02    -0.8944E+02    -0.8927E+02    -0.8910E+02    -0.8893E+02    -0.8878E+02    -0.8863E+02    -0.8849E+02    -0.8838E+02    -0.8829E+02    -0.8824E+02    -0.8824E+02
    -0.8810E+02    -0.8810E+02    -0.8814E+02    -0.8821E+02    -0.8831E+02    -0.8842E+02    -0.8854E+02    -0.8867E+02    -0.8880E+02    -0.8893E+02    -0.8906E+02    -0.8918E+02    -0.8930E+02    -0.8940E+02    -0.8950E+02    -0.8957E+02    -0.8963E+02    -0.8965E+02    -0.8964E+02    -0.8958E+02    -0.8946E+02    -0.8926E+02    -0.8895E+02    -0.8850E+02    -0.8787E+02    -0.8699E+02    -0.8581E+02    -0.8422E+02    -0.8214E+02    -0.7943E+02    -0.7599E+02    -0.7168E+02    -0.6644E+02    -0.6022E+02    -0.5305E+02    -0.4499E+02    -0.3613E+02    -0.2659E+02    -0.1650E+02    -0.6015E+01     0.4716E+01     0.1548E+02     0.2604E+02     0.3612E+02     0.4539E+02     0.5355E+02     0.6029E+02     0.6533E+02     0.6844E+02     0.6950E+02     0.6843E+02     0.6531E+02     0.6027E+02     0.5352E+02     0.4535E+02     0.3607E+02     0.2599E+02     0.1542E+02     0.4649E+01    -0.6088E+01    -0.1658E+02    -0.2667E+02    -0.3622E+02    -0.4508E+02    -0.5315E+02    -0.6032E+02    -0.6654E+02    -0.7178E+02    -0.7607E+02    -0.7952E+02    -0.8222E+02    -0.8430E+02    -0.8588E+02    -0.8706E+02    -0.8794E+02    -0.8857E+02    -0.8902E+02    -0.8933E+02    -0.8953E+02    -0.8966E+02    -0.8972E+02    -0.8973E+02    -0.8971E+02    -0.8966E+02    -0.8959E+02    -0.8950E+02    -0.8940E+02    -0.8928E+02    -0.8916E+02    -0.8903E+02    -0.8890E+02    -0.8877E+02    -0.8864E+02    -0.8851E+02    -0.8839E+02    -0.8829E+02    -0.8819E+02    -0.8812E+02    -0.8808E+02    -0.8808E+02
    -0.8793E+02    -0.8793E+02    -0.8796E+02    -0.8801E+02    -0.8808E+02    -0.8816E+02    -0.8825E+02    -0.8835E+02    -0.8844E+02    -0.8853E+02    -0.8861E+02    -0.8869E+02    -0.8876E+02    -0.8881E+02    -0.8885E+02    -0.8886E+02    -0.8885E+02    -0.8881E+02    -0.8872E+02    -0.8859E+02    -0.8839E+02    -0.8810E+02    -0.8771E+02    -0.8718E+02    -0.8648E+02    -0.8556E+02    -0.8436E+02    -0.8283E+02    -0.8087E+02    -0.7840E+02    -0.7534E+02    -0.7161E+02    -0.6716E+02    -0.6197E+02    -0.5606E+02    -0.4952E+02    -0.4241E+02    -0.3486E+02    -0.2698E+02    -0.1893E+02    -0.1083E+02    -0.2845E+01     0.4861E+01     0.1210E+02     0.1868E+02     0.2440E+02     0.2907E+02     0.3253E+02     0.3466E+02     0.3538E+02     0.3466E+02     0.3252E+02     0.2905E+02     0.2437E+02     0.1864E+02     0.1206E+02     0.4810E+01    -0.2903E+01    -0.1090E+02    -0.1900E+02    -0.2706E+02    -0.3494E+02    -0.4250E+02    -0.4961E+02    -0.5616E+02    -0.6206E+02    -0.6725E+02    -0.7170E+02    -0.7543E+02    -0.7848E+02    -0.8094E+02    -0.8290E+02    -0.8444E+02    -0.8563E+02    -0.8655E+02    -0.8725E+02    -0.8778E+02    -0.8817E+02    -0.8846E+02    -0.8866E+02    -0.8880E+02    -0.8889E+02    -0.8893E+02    -0.8894E+02    -0.8893E+02    -0.8890E+02    -0.8884E+02    -0.8878E+02    -0.8870E+02    -0.8862E+02    -0.8853E+02    -0.8844E+02    -0.8834E+02    -0.8825E+02    -0.8816E+02    -0.8808E+02    -0.8801E+02    -0.8795E+02    -0.8792E+02    -0.8792E+02
    -0.8776E+02    -0.8776E+02    -0.8778E+02    -0.8782E+02    -0.8786E+02    -0.8792E+02    -0.8797E+02    -0.8803E+02    -0.8809E+02    -0.8814E+02    -0.8818E+02    -0.8821E+02    -0.8823E+02    -0.8824E+02    -0.8822E+02    -0.8818E+02    -0.8811E+02    -0.8801E+02    -0.8786E+02    -0.8766E+02    -0.8740E+02    -0.8705E+02    -0.8660E+02    -0.8602E+02    -0.8529E+02    -0.8437E+02    -0.8321E+02    -0.8176E+02    -0.7997E+02    -0.7777E+02    -0.7510E+02    -0.7192E+02    -0.6818E+02    -0.6388E+02    -0.5905E+02    -0.5375E+02    -0.4805E+02    -0.4205E+02    -0.3585E+02    -0.2957E+02    -0.2333E+02    -0.1727E+02    -0.1149E+02    -0.6139E+01    -0.1330E+01     0.2809E+01     0.6164E+01     0.8636E+01     0.1015E+02     0.1066E+02     0.1014E+02     0.8622E+01     0.6143E+01     0.2781E+01    -0.1365E+01    -0.6181E+01    -0.1154E+02    -0.1732E+02    -0.2339E+02    -0.2964E+02    -0.3592E+02    -0.4213E+02    -0.4813E+02    -0.5383E+02    -0.5914E+02    -0.6397E+02    -0.6826E+02    -0.7200E+02    -0.7518E+02    -0.7785E+02    -0.8004E+02    -0.8183E+02    -0.8328E+02    -0.8444E+02    -0.8536E+02    -0.8609E+02    -0.8666E+02    -0.8711E+02    -0.8746E+02    -0.8773E+02    -0.8793E+02    -0.8808E+02    -0.8818E+02    -0.8825E+02    -0.8829E+02    -0.8831E+02    -0.8831E+02    -0.8829E+02    -0.8826E+02    -0.8822E+02    -0.8817E+02    -0.8811E+02    -0.8805E+02    -0.8799E+02    -0.8793E+02    -0.8787E+02    -0.8782E+02    -0.8779E+02    -0.8776E+02    -0.8776E+02
    -0.8760E+02    -0.8760E+02    -0.8761E+02    -0.8763E+02    -0.8766E+02    -0.8768E+02    -0.8771E+02    -0.8774E+02    -0.8776E+02    -0.8777E+02    -0.8777E+02    -0.8776E+02    -0.8774E+02    -0.8770E+02    -0.8764E+02    -0.8755E+02    -0.8743E+02    -0.8728E+02    -0.8709E+02    -0.8684E+02    -0.8653E+02    -0.8614E+02    -0.8566E+02    -0.8507E+02    -0.8434E+02    -0.8344E+02    -0.8235E+02    -0.8103E+02    -0.7942E+02    -0.7750E+02    -0.7522E+02    -0.7254E+02    -0.6944E+02    -0.6592E+02    -0.6201E+02    -0.5774E+02    -0.5318E+02    -0.4841E+02    -0.4352E+02    -0.3859E+02    -0.3372E+02    -0.2902E+02    -0.2458E+02    -0.2050E+02    -0.1687E+02    -0.1378E+02    -0.1129E+02    -0.9461E+01    -0.8347E+01    -0.7975E+01    -0.8354E+01    -0.9474E+01    -0.1131E+02    -0.1380E+02    -0.1691E+02    -0.2054E+02    -0.2462E+02    -0.2907E+02    -0.3378E+02    -0.3865E+02    -0.4358E+02    -0.4848E+02    -0.5325E+02    -0.5781E+02    -0.6208E+02    -0.6600E+02    -0.6951E+02    -0.7261E+02    -0.7529E+02    -0.7757E+02    -0.7949E+02    -0.8109E+02    -0.8242E+02    -0.8351E+02    -0.8440E+02    -0.8513E+02    -0.8572E+02    -0.8620E+02    -0.8659E+02    -0.8690E+02    -0.8715E+02    -0.8734E+02    -0.8750E+02    -0.8762E+02    -0.8770E+02    -0.8777E+02    -0.8781E+02    -0.8783E+02    -0.8784E+02    -0.8783E+02    -0.8782E+02    -0.8780E+02    -0.8777E+02    -0.8774E+02    -0.8771E+02    -0.8768E+02    -0.8765E+02    -0.8763E+02    -0.8761E+02    -0.8761E+02
    -0.8745E+02    -0.8745E+02    -0.8745E+02    -0.8746E+02    -0.8746E+02    -0.8747E+02    -0.8747E+02    -0.8746E+02    -0.8745E+02    -0.8743E+02    -0.8740E+02    -0.8736E+02    -0.8730E+02    -0.8722E+02    -0.8712E+02    -0.8699E+02    -0.8684E+02    -0.8665E+02    -0.8641E+02    -0.8613E+02    -0.8579E+02    -0.8539E+02    -0.8490E+02    -0.8431E+02    -0.8361E+02    -0.8277E+02    -0.8177E+02    -0.8058E+02    -0.7918E+02    -0.7753E+02    -0.7560E+02    -0.7338E+02    -0.7085E+02    -0.6801E+02    -0.6487E+02    -0.6147E+02    -0.5785E+02    -0.5408E+02    -0.5022E+02    -0.4636E+02    -0.4255E+02    -0.3889E+02    -0.3544E+02    -0.3228E+02    -0.2947E+02    -0.2709E+02    -0.2518E+02    -0.2378E+02    -0.2294E+02    -0.2265E+02    -0.2294E+02    -0.2380E+02    -0.2520E+02    -0.2711E+02    -0.2950E+02    -0.3231E+02    -0.3548E+02    -0.3893E+02    -0.4260E+02    -0.4641E+02    -0.5028E+02    -0.5414E+02    -0.5792E+02    -0.6153E+02    -0.6494E+02    -0.6807E+02    -0.7092E+02    -0.7345E+02    -0.7567E+02    -0.7759E+02    -0.7924E+02    -0.8064E+02    -0.8182E+02    -0.8282E+02    -0.8366E+02    -0.8436E+02    -0.8495E+02    -0.8544E+02    -0.8585E+02    -0.8619E+02    -0.8647E+02    -0.8670E+02    -0.8689E+02    -0.8705E+02    -0.8717E+02    -0.8727E+02    -0.8735E+02    -0.8741E+02    -0.8745E+02    -0.8748E+02    -0.8750E+02    -0.8751E+02    -0.8752E+02    -0.8751E+02    -0.8751E+02    -0.8750E+02    -0.8749E+02    -0.8748E+02    -0.8747E+02    -0.8747E+02
    -0.8731E+02    -0.8731E+02    -0.8731E+02    -0.8730E+02    -0.8729E+02    -0.8727E+02    -0.8725E+02    -0.8722E+02    -0.8718E+02    -0.8713E+02    -0.8707E+02    -0.8700E+02    -0.8691E+02    -0.8680E+02    -0.8667E+02    -0.8651E+02    -0.8633E+02    -0.8611E+02    -0.8585E+02    -0.8556E+02    -0.8520E+02    -0.8479E+02    -0.8431E+02    -0.8375E+02    -0.8309E+02    -0.8232E+02    -0.8142E+02    -0.8038E+02    -0.7917E+02    -0.7777E+02    -0.7618E+02    -0.7436E+02    -0.7232E+02    -0.7005E+02    -0.6757E+02    -0.6489E+02    -0.6205E+02    -0.5911E+02    -0.5609E+02    -0.5308E+02    -0.5011E+02    -0.4727E+02    -0.4459E+02    -0.4214E+02    -0.3998E+02    -0.3814E+02    -0.3667E+02    -0.3559E+02    -0.3494E+02    -0.3472E+02    -0.3494E+02    -0.3560E+02    -0.3668E+02    -0.3816E+02    -0.4000E+02    -0.4218E+02    -0.4463E+02    -0.4731E+02    -0.5016E+02    -0.5312E+02    -0.5614E+02    -0.5916E+02    -0.6211E+02    -0.6494E+02    -0.6762E+02    -0.7010E+02    -0.7237E+02    -0.7441E+02    -0.7623E+02    -0.7782E+02    -0.7922E+02    -0.8042E+02    -0.8147E+02    -0.8236E+02    -0.8313E+02    -0.8379E+02    -0.8435E+02    -0.8484E+02    -0.8525E+02    -0.8560E+02    -0.8590E+02    -0.8615E+02    -0.8637E+02    -0.8655E+02    -0.8671E+02    -0.8684E+02    -0.8695E+02    -0.8704E+02    -0.8711E+02    -0.8717E+02    -0.8722E+02    -0.8726E+02    -0.8729E+02    -0.8731E+02    -0.8732E+02    -0.8733E+02    -0.8734E+02    -0.8734E+02    -0.8734E+02    -0.8734E+02
    -0.8719E+02    -0.8719E+02    -0.8718E+02    -0.8716E+02    -0.8714E+02    -0.8710E+02    -0.8706E+02    -0.8701E+02    -0.8695E+02    -0.8688E+02    -0.8679E+02    -0.8669E+02    -0.8658E+02    -0.8644E+02    -0.8629E+02    -0.8611E+02    -0.8591E+02    -0.8568E+02    -0.8541E+02    -0.8510E+02    -0.8475E+02    -0.8434E+02    -0.8388E+02    -0.8335E+02    -0.8275E+02    -0.8205E+02    -0.8126E+02    -0.8035E+02    -0.7933E+02    -0.7816E+02    -0.7685E+02    -0.7538E+02    -0.7375E+02    -0.7196E+02    -0.7002E+02    -0.6794E+02    -0.6575E+02    -0.6348E+02    -0.6116E+02    -0.5883E+02    -0.5655E+02    -0.5436E+02    -0.5230E+02    -0.5042E+02    -0.4875E+02    -0.4734E+02    -0.4621E+02    -0.4538E+02    -0.4488E+02    -0.4471E+02    -0.4488E+02    -0.4539E+02    -0.4622E+02    -0.4736E+02    -0.4877E+02    -0.5044E+02    -0.5233E+02    -0.5439E+02    -0.5659E+02    -0.5887E+02    -0.6120E+02    -0.6352E+02    -0.6579E+02    -0.6799E+02    -0.7007E+02    -0.7201E+02    -0.7380E+02    -0.7542E+02    -0.7689E+02    -0.7820E+02    -0.7937E+02    -0.8039E+02    -0.8130E+02    -0.8209E+02    -0.8278E+02    -0.8339E+02    -0.8392E+02    -0.8438E+02    -0.8478E+02    -0.8513E+02    -0.8544E+02    -0.8571E+02    -0.8594E+02    -0.8614E+02    -0.8632E+02    -0.8647E+02    -0.8660E+02    -0.8672E+02    -0.8682E+02    -0.8690E+02    -0.8697E+02    -0.8703E+02    -0.8708E+02    -0.8712E+02    -0.8716E+02    -0.8719E+02    -0.8721E+02    -0.8722E+02    -0.8723E+02    -0.8723E+02
    -0.8709E+02    -0.8709E+02    -0.8708E+02    -0.8705E+02    -0.8701E+02    -0.8696E+02    -0.8690E+02    -0.8683E+02    -0.8675E+02    -0.8666E+02    -0.8656E+02    -0.8644E+02    -0.8631E+02    -0.8616E+02    -0.8599E+02    -0.8579E+02    -0.8558E+02    -0.8534E+02    -0.8507E+02    -0.8476E+02    -0.8442E+02    -0.8403E+02    -0.8359E+02    -0.8310E+02    -0.8255E+02    -0.8193E+02    -0.8124E+02    -0.8046E+02    -0.7960E+02    -0.7863E+02    -0.7756E+02    -0.7638E+02    -0.7509E+02    -0.7369E+02    -0.7218E+02    -0.7059E+02    -0.6891E+02    -0.6718E+02    -0.6542E+02    -0.6366E+02    -0.6193E+02    -0.6027E+02    -0.5871E+02    -0.5728E+02    -0.5602E+02    -0.5494E+02    -0.5408E+02    -0.5346E+02    -0.5307E+02    -0.5295E+02    -0.5308E+02    -0.5346E+02    -0.5409E+02    -0.5496E+02    -0.5604E+02    -0.5730E+02    -0.5873E+02    -0.6030E+02    -0.6196E+02    -0.6369E+02    -0.6545E+02    -0.6721E+02    -0.6895E+02    -0.7062E+02    -0.7222E+02    -0.7372E+02    -0.7512E+02    -0.7641E+02    -0.7759E+02    -0.7866E+02    -0.7963E+02    -0.8049E+02    -0.8127E+02    -0.8196E+02    -0.8258E+02    -0.8313E+02    -0.8362E+02    -0.8405E+02    -0.8444E+02    -0.8478E+02    -0.8509E+02    -0.8536E+02    -0.8560E+02    -0.8581E+02    -0.8600E+02    -0.8617E+02    -0.8632E+02    -0.8645E+02    -0.8657E+02    -0.8667E+02    -0.8676E+02    -0.8684E+02    -0.8691E+02    -0.8697E+02    -0.8702E+02    -0.8706E+02    -0.8709E+02    -0.8712E+02    -0.8713E+02    -0.8713E+02
    -0.8701E+02    -0.8701E+02    -0.8699E+02    -0.8695E+02    -0.8690E+02    -0.8684E+02    -0.8677E+02    -0.8669E+02    -0.8659E+02    -0.8649E+02    -0.8637E+02    -0.8624E+02    -0.8609E+02    -0.8593E+02    -0.8575E+02    -0.8555E+02    -0.8533E+02    -0.8509E+02    -0.8482E+02    -0.8452E+02    -0.8419E+02    -0.8382E+02    -0.8342E+02    -0.8297E+02    -0.8248E+02    -0.8193E+02    -0.8133E+02    -0.8066E+02    -0.7993E+02    -0.7913E+02    -0.7826E+02    -0.7732E+02    -0.7630E+02    -0.7520E+02    -0.7404E+02    -0.7282E+02    -0.7155E+02    -0.7024E+02    -0.6892E+02    -0.6761E+02    -0.6632E+02    -0.6508E+02    -0.6392E+02    -0.6285E+02    -0.6191E+02    -0.6111E+02    -0.6047E+02    -0.6000E+02    -0.5971E+02    -0.5962E+02    -0.5972E+02    -0.6000E+02    -0.6048E+02    -0.6112E+02    -0.6192E+02    -0.6287E+02    -0.6393E+02    -0.6510E+02    -0.6634E+02    -0.6763E+02    -0.6895E+02    -0.7027E+02    -0.7157E+02    -0.7284E+02    -0.7406E+02    -0.7523E+02    -0.7632E+02    -0.7734E+02    -0.7829E+02    -0.7916E+02    -0.7996E+02    -0.8068E+02    -0.8135E+02    -0.8195E+02    -0.8250E+02    -0.8299E+02    -0.8344E+02    -0.8384E+02    -0.8420E+02    -0.8453E+02    -0.8483E+02    -0.8510E+02    -0.8534E+02    -0.8556E+02    -0.8576E+02    -0.8593E+02    -0.8609E+02    -0.8624E+02    -0.8637E+02    -0.8649E+02    -0.8659E+02    -0.8668E+02    -0.8677E+02    -0.8684E+02    -0.8690E+02    -0.8696E+02    -0.8700E+02    -0.8703E+02    -0.8705E+02    -0.8705E+02
    -0.8694E+02    -0.8694E+02    -0.8692E+02    -0.8687E+02    -0.8682E+02    -0.8675E+02    -0.8667E+02    -0.8657E+02    -0.8647E+02    -0.8635E+02    -0.8622E+02    -0.8608E+02    -0.8593E+02    -0.8576E+02    -0.8558E+02    -0.8537E+02    -0.8515E+02    -0.8491E+02    -0.8465E+02    -0.8437E+02    -0.8405E+02    -0.8371E+02    -0.8334E+02    -0.8293E+02    -0.8249E+02    -0.8201E+02    -0.8149E+02    -0.8092E+02    -0.8031E+02    -0.7964E+02    -0.7893E+02    -0.7817E+02    -0.7736E+02    -0.7650E+02    -0.7560E+02    -0.7467E+02    -0.7371E+02    -0.7272E+02    -0.7174E+02    -0.7076E+02    -0.6981E+02    -0.6889E+02    -0.6804E+02    -0.6725E+02    -0.6656E+02    -0.6598E+02    -0.6550E+02    -0.6516E+02    -0.6495E+02    -0.6488E+02    -0.6495E+02    -0.6516E+02    -0.6551E+02    -0.6598E+02    -0.6657E+02    -0.6727E+02    -0.6805E+02    -0.6891E+02    -0.6982E+02    -0.7077E+02    -0.7175E+02    -0.7274E+02    -0.7372E+02    -0.7468E+02    -0.7562E+02    -0.7652E+02    -0.7738E+02    -0.7819E+02    -0.7895E+02    -0.7966E+02    -0.8032E+02    -0.8093E+02    -0.8150E+02    -0.8202E+02    -0.8250E+02    -0.8294E+02    -0.8335E+02    -0.8372E+02    -0.8406E+02    -0.8437E+02    -0.8465E+02    -0.8491E+02    -0.8515E+02    -0.8537E+02    -0.8557E+02    -0.8575E+02    -0.8592E+02    -0.8607E+02    -0.8621E+02    -0.8634E+02    -0.8645E+02    -0.8656E+02    -0.8665E+02    -0.8674E+02    -0.8681E+02    -0.8687E+02    -0.8692E+02    -0.8696E+02    -0.8698E+02    -0.8698E+02
    -0.8689E+02    -0.8689E+02    -0.8686E+02    -0.8682E+02    -0.8675E+02    -0.8668E+02    -0.8659E+02    -0.8649E+02    -0.8637E+02    -0.8625E+02    -0.8612E+02    -0.8597E+02    -0.8581E+02    -0.8564E+02    -0.8546E+02    -0.8526E+02    -0.8504E+02    -0.8481E+02    -0.8456E+02    -0.8428E+02    -0.8399E+02    -0.8368E+02    -0.8334E+02    -0.8297E+02    -0.8258E+02    -0.8215E+02    -0.8170E+02    -0.8121E+02    -0.8069E+02    -0.8014E+02    -0.7956E+02    -0.7894E+02    -0.7829E+02    -0.7762E+02    -0.7692E+02    -0.7619E+02    -0.7546E+02    -0.7471E+02    -0.7397E+02    -0.7324E+02    -0.7254E+02    -0.7186E+02    -0.7124E+02    -0.7066E+02    -0.7016E+02    -0.6973E+02    -0.6939E+02    -0.6914E+02    -0.6899E+02    -0.6894E+02    -0.6899E+02    -0.6914E+02    -0.6939E+02    -0.6973E+02    -0.7016E+02    -0.7067E+02    -0.7124E+02    -0.7187E+02    -0.7255E+02    -0.7325E+02    -0.7398E+02    -0.7472E+02    -0.7547E+02    -0.7620E+02    -0.7692E+02    -0.7763E+02    -0.7830E+02    -0.7895E+02    -0.7957E+02    -0.8015E+02    -0.8070E+02    -0.8122E+02    -0.8170E+02    -0.8215E+02    -0.8258E+02    -0.8297E+02    -0.8333E+02    -0.8367E+02    -0.8399E+02    -0.8428E+02    -0.8455E+02    -0.8480E+02    -0.8503E+02    -0.8524E+02    -0.8544E+02    -0.8562E+02    -0.8579E+02    -0.8595E+02    -0.8610E+02    -0.8623E+02    -0.8635E+02    -0.8646E+02    -0.8657E+02    -0.8666E+02    -0.8674E+02    -0.8681E+02    -0.8686E+02    -0.8691E+02    -0.8693E+02    -0.8693E+02
    -0.8685E+02    -0.8685E+02    -0.8682E+02    -0.8677E+02    -0.8671E+02    -0.8663E+02    -0.8653E+02    -0.8643E+02    -0.8631E+02    -0.8618E+02    -0.8604E+02    -0.8590E+02    -0.8574E+02    -0.8556E+02    -0.8538E+02    -0.8519E+02    -0.8498E+02    -0.8475E+02    -0.8451E+02    -0.8426E+02    -0.8399E+02    -0.8370E+02    -0.8339E+02    -0.8306E+02    -0.8271E+02    -0.8234E+02    -0.8194E+02    -0.8153E+02    -0.8109E+02    -0.8062E+02    -0.8014E+02    -0.7964E+02    -0.7911E+02    -0.7857E+02    -0.7802E+02    -0.7745E+02    -0.7688E+02    -0.7631E+02    -0.7575E+02    -0.7520E+02    -0.7467E+02    -0.7417E+02    -0.7371E+02    -0.7328E+02    -0.7291E+02    -0.7260E+02    -0.7235E+02    -0.7217E+02    -0.7206E+02    -0.7202E+02    -0.7206E+02    -0.7217E+02    -0.7235E+02    -0.7260E+02    -0.7292E+02    -0.7329E+02    -0.7371E+02    -0.7417E+02    -0.7468E+02    -0.7521E+02    -0.7576E+02    -0.7632E+02    -0.7689E+02    -0.7746E+02    -0.7802E+02    -0.7857E+02    -0.7911E+02    -0.7964E+02    -0.8014E+02    -0.8062E+02    -0.8108E+02    -0.8152E+02    -0.8194E+02    -0.8233E+02    -0.8270E+02    -0.8305E+02    -0.8338E+02    -0.8369E+02    -0.8398E+02    -0.8425E+02    -0.8450E+02    -0.8474E+02    -0.8496E+02    -0.8517E+02    -0.8536E+02    -0.8554E+02    -0.8571E+02    -0.8587E+02    -0.8601E+02    -0.8615E+02    -0.8628E+02    -0.8639E+02    -0.8650E+02    -0.8660E+02    -0.8669E+02    -0.8676E+02    -0.8682E+02    -0.8686E+02    -0.8689E+02    -0.8689E+02
    -0.8682E+02    -0.8682E+02    -0.8679E+02    -0.8674E+02    -0.8667E+02    -0.8659E+02    -0.8649E+02    -0.8639E+02    -0.8627E+02    -0.8614E+02    -0.8600E+02    -0.8585E+02    -0.8569E+02    -0.8553E+02    -0.8535E+02    -0.8516E+02    -0.8496E+02    -0.8475E+02    -0.8452E+02    -0.8428E+02    -0.8403E+02    -0.8376E+02    -0.8348E+02    -0.8319E+02    -0.8288E+02    -0.8255E+02    -0.8221E+02    -0.8185E+02    -0.8147E+02    -0.8108E+02    -0.8068E+02    -0.8026E+02    -0.7983E+02    -0.7940E+02    -0.7895E+02    -0.7851E+02    -0.7806E+02    -0.7761E+02    -0.7718E+02    -0.7676E+02    -0.7636E+02    -0.7598E+02    -0.7563E+02    -0.7531E+02    -0.7503E+02    -0.7480E+02    -0.7462E+02    -0.7448E+02    -0.7440E+02    -0.7437E+02    -0.7440E+02    -0.7448E+02    -0.7462E+02    -0.7480E+02    -0.7504E+02    -0.7531E+02    -0.7563E+02    -0.7598E+02    -0.7636E+02    -0.7676E+02    -0.7718E+02    -0.7761E+02    -0.7806E+02    -0.7850E+02    -0.7895E+02    -0.7939E+02    -0.7983E+02    -0.8026E+02    -0.8067E+02    -0.8108E+02    -0.8146E+02    -0.8184E+02    -0.8220E+02    -0.8254E+02    -0.8286E+02    -0.8317E+02    -0.8347E+02    -0.8375E+02    -0.8401E+02    -0.8426E+02    -0.8450E+02    -0.8472E+02    -0.8493E+02    -0.8513E+02    -0.8532E+02    -0.8549E+02    -0.8566E+02    -0.8582E+02    -0.8596E+02    -0.8610E+02    -0.8623E+02    -0.8635E+02    -0.8646E+02    -0.8656E+02    -0.8665E+02    -0.8673E+02    -0.8679E+02    -0.8684E+02    -0.8686E+02    -0.8686E+02
    -0.8681E+02    -0.8681E+02    -0.8678E+02    -0.8673E+02    -0.8666E+02    -0.8657E+02    -0.8647E+02    -0.8637E+02    -0.8625E+02    -0.8612E+02    -0.8598E+02    -0.8584E+02    -0.8568E+02    -0.8552E+02    -0.8535E+02    -0.8516E+02    -0.8497E+02    -0.8477E+02    -0.8456E+02    -0.8434E+02    -0.8411E+02    -0.8387E+02    -0.8361E+02    -0.8335E+02    -0.8307E+02    -0.8278E+02    -0.8248E+02    -0.8217E+02    -0.8185E+02    -0.8152E+02    -0.8118E+02    -0.8083E+02    -0.8047E+02    -0.8012E+02    -0.7976E+02    -0.7940E+02    -0.7904E+02    -0.7869E+02    -0.7835E+02    -0.7802E+02    -0.7771E+02    -0.7741E+02    -0.7715E+02    -0.7690E+02    -0.7669E+02    -0.7652E+02    -0.7638E+02    -0.7628E+02    -0.7621E+02    -0.7619E+02    -0.7621E+02    -0.7628E+02    -0.7638E+02    -0.7652E+02    -0.7669E+02    -0.7690E+02    -0.7714E+02    -0.7741E+02    -0.7770E+02    -0.7802E+02    -0.7834E+02    -0.7869E+02    -0.7904E+02    -0.7939E+02    -0.7975E+02    -0.8011E+02    -0.8047E+02    -0.8082E+02    -0.8117E+02    -0.8151E+02    -0.8184E+02    -0.8216E+02    -0.8247E+02    -0.8276E+02    -0.8305E+02    -0.8333E+02    -0.8359E+02    -0.8384E+02    -0.8409E+02    -0.8432E+02    -0.8453E+02    -0.8474E+02    -0.8494E+02    -0.8513E+02    -0.8531E+02    -0.8548E+02    -0.8564E+02    -0.8579E+02    -0.8594E+02    -0.8607E+02    -0.8620E+02    -0.8632E+02    -0.8643E+02    -0.8653E+02    -0.8663E+02    -0.8670E+02    -0.8677E+02    -0.8682E+02    -0.8684E+02    -0.8684E+02
    -0.8680E+02    -0.8680E+02    -0.8677E+02    -0.8672E+02    -0.8665E+02    -0.8657E+02    -0.8647E+02    -0.8636E+02    -0.8624E+02    -0.8612E+02    -0.8598E+02    -0.8584E+02    -0.8569E+02    -0.8553E+02    -0.8537E+02    -0.8520E+02    -0.8502E+02    -0.8483E+02    -0.8463E+02    -0.8443E+02    -0.8421E+02    -0.8399E+02    -0.8376E+02    -0.8352E+02    -0.8328E+02    -0.8302E+02    -0.8276E+02    -0.8249E+02    -0.8221E+02    -0.8193E+02    -0.8164E+02    -0.8134E+02    -0.8105E+02    -0.8075E+02    -0.8046E+02    -0.8016E+02    -0.7987E+02    -0.7959E+02    -0.7932E+02    -0.7906E+02    -0.7881E+02    -0.7858E+02    -0.7837E+02    -0.7818E+02    -0.7802E+02    -0.7788E+02    -0.7777E+02    -0.7770E+02    -0.7765E+02    -0.7763E+02    -0.7765E+02    -0.7770E+02    -0.7777E+02    -0.7788E+02    -0.7802E+02    -0.7818E+02    -0.7837E+02    -0.7858E+02    -0.7881E+02    -0.7905E+02    -0.7931E+02    -0.7958E+02    -0.7987E+02    -0.8015E+02    -0.8045E+02    -0.8074E+02    -0.8104E+02    -0.8133E+02    -0.8162E+02    -0.8191E+02    -0.8219E+02    -0.8247E+02    -0.8274E+02    -0.8300E+02    -0.8326E+02    -0.8350E+02    -0.8374E+02    -0.8397E+02    -0.8419E+02    -0.8440E+02    -0.8460E+02    -0.8479E+02    -0.8498E+02    -0.8516E+02    -0.8533E+02    -0.8549E+02    -0.8565E+02    -0.8579E+02    -0.8593E+02    -0.8607E+02    -0.8619E+02    -0.8631E+02    -0.8642E+02    -0.8652E+02    -0.8662E+02    -0.8669E+02    -0.8676E+02    -0.8681E+02    -0.8683E+02    -0.8683E+02
    -0.8680E+02    -0.8680E+02    -0.8677E+02    -0.8672E+02    -0.8665E+02    -0.8657E+02    -0.8647E+02    -0.8637E+02    -0.8625E+02    -0.8613E+02    -0.8600E+02    -0.8586E+02    -0.8572E+02    -0.8557E+02    -0.8541E+02    -0.8525E+02    -0.8508E+02    -0.8490E+02    -0.8472E+02    -0.8453E+02    -0.8434E+02    -0.8414E+02    -0.8393E+02    -0.8371E+02    -0.8349E+02    -0.8327E+02    -0.8303E+02    -0.8280E+02    -0.8256E+02    -0.8231E+02    -0.8207E+02    -0.8182E+02    -0.8157E+02    -0.8132E+02    -0.8107E+02    -0.8083E+02    -0.8059E+02    -0.8036E+02    -0.8014E+02    -0.7993E+02    -0.7973E+02    -0.7955E+02    -0.7938E+02    -0.7923E+02    -0.7910E+02    -0.7899E+02    -0.7891E+02    -0.7885E+02    -0.7881E+02    -0.7880E+02    -0.7881E+02    -0.7884E+02    -0.7891E+02    -0.7899E+02    -0.7910E+02    -0.7923E+02    -0.7938E+02    -0.7954E+02    -0.7972E+02    -0.7992E+02    -0.8013E+02    -0.8035E+02    -0.8058E+02    -0.8082E+02    -0.8106E+02    -0.8131E+02    -0.8155E+02    -0.8180E+02    -0.8205E+02    -0.8230E+02    -0.8254E+02    -0.8278E+02    -0.8301E+02    -0.8324E+02    -0.8347E+02    -0.8369E+02    -0.8390E+02    -0.8411E+02    -0.8431E+02    -0.8450E+02    -0.8469E+02    -0.8487E+02    -0.8504E+02    -0.8521E+02    -0.8537E+02    -0.8552E+02    -0.8567E+02    -0.8581E+02    -0.8595E+02    -0.8608E+02    -0.8620E+02    -0.8632E+02    -0.8642E+02    -0.8652E+02    -0.8661E+02    -0.8669E+02    -0.8676E+02    -0.8681E+02    -0.8683E+02    -0.8683E+02
    -0.8681E+02    -0.8681E+02    -0.8678E+02    -0.8673E+02    -0.8666E+02    -0.8658E+02    -0.8649E+02    -0.8639E+02    -0.8627E+02    -0.8616E+02    -0.8603E+02    -0.8590E+02    -0.8576E+02    -0.8562E+02    -0.8547E+02    -0.8532E+02    -0.8516E+02    -0.8499E+02    -0.8483E+02    -0.8465E+02    -0.8447E+02    -0.8429E+02    -0.8410E+02    -0.8391E+02    -0.8371E+02    -0.8351E+02    -0.8331E+02    -0.8310E+02    -0.8289E+02    -0.8268E+02    -0.8246E+02    -0.8225E+02    -0.8204E+02    -0.8183E+02    -0.8162E+02    -0.8142E+02    -0.8122E+02    -0.8103E+02    -0.8085E+02    -0.8067E+02    -0.8051E+02    -0.8036E+02    -0.8023E+02    -0.8011E+02    -0.8000E+02    -0.7992E+02    -0.7985E+02    -0.7980E+02    -0.7977E+02    -0.7976E+02    -0.7977E+02    -0.7980E+02    -0.7984E+02    -0.7991E+02    -0.8000E+02    -0.8010E+02    -0.8022E+02    -0.8036E+02    -0.8050E+02    -0.8067E+02    -0.8084E+02    -0.8102E+02    -0.8121E+02    -0.8141E+02    -0.8161E+02    -0.8181E+02    -0.8202E+02    -0.8223E+02    -0.8245E+02    -0.8266E+02    -0.8287E+02    -0.8308E+02    -0.8328E+02    -0.8348E+02    -0.8368E+02    -0.8388E+02    -0.8407E+02    -0.8426E+02    -0.8444E+02    -0.8462E+02    -0.8479E+02    -0.8495E+02    -0.8512E+02    -0.8527E+02    -0.8542E+02    -0.8557E+02    -0.8571E+02    -0.8585E+02    -0.8598E+02    -0.8610E+02    -0.8622E+02    -0.8633E+02    -0.8644E+02    -0.8653E+02    -0.8662E+02    -0.8670E+02    -0.8676E+02    -0.8681E+02    -0.8684E+02    -0.8684E+02
    -0.8682E+02    -0.8682E+02    -0.8679E+02    -0.8675E+02    -0.8668E+02    -0.8660E+02    -0.8651E+02    -0.8641E+02    -0.8630E+02    -0.8619E+02    -0.8607E+02    -0.8595E+02    -0.8581E+02    -0.8568E+02    -0.8554E+02    -0.8540E+02    -0.8525E+02    -0.8510E+02    -0.8494E+02    -0.8478E+02    -0.8462E+02    -0.8445E+02    -0.8428E+02    -0.8411E+02    -0.8393E+02    -0.8375E+02    -0.8357E+02    -0.8339E+02    -0.8320E+02    -0.8302E+02    -0.8283E+02    -0.8265E+02    -0.8247E+02    -0.8229E+02    -0.8211E+02    -0.8194E+02    -0.8178E+02    -0.8162E+02    -0.8146E+02    -0.8132E+02    -0.8119E+02    -0.8106E+02    -0.8095E+02    -0.8085E+02    -0.8077E+02    -0.8070E+02    -0.8064E+02    -0.8060E+02    -0.8057E+02    -0.8057E+02    -0.8057E+02    -0.8060E+02    -0.8064E+02    -0.8069E+02    -0.8076E+02    -0.8085E+02    -0.8094E+02    -0.8105E+02    -0.8118E+02    -0.8131E+02    -0.8145E+02    -0.8160E+02    -0.8176E+02    -0.8193E+02    -0.8210E+02    -0.8227E+02    -0.8245E+02    -0.8263E+02    -0.8281E+02    -0.8300E+02    -0.8318E+02    -0.8336E+02    -0.8354E+02    -0.8372E+02    -0.8390E+02    -0.8408E+02    -0.8425E+02    -0.8442E+02    -0.8458E+02    -0.8474E+02    -0.8490E+02    -0.8505E+02    -0.8520E+02    -0.8535E+02    -0.8549E+02    -0.8563E+02    -0.8576E+02    -0.8589E+02    -0.8601E+02    -0.8613E+02    -0.8625E+02    -0.8636E+02    -0.8646E+02    -0.8655E+02    -0.8664E+02    -0.8671E+02    -0.8678E+02    -0.8682E+02    -0.8685E+02    -0.8685E+02
    -0.8684E+02    -0.8684E+02    -0.8681E+02    -0.8676E+02    -0.8670E+02    -0.8662E+02    -0.8654E+02    -0.8644E+02    -0.8634E+02    -0.8623E+02    -0.8612E+02    -0.8600E+02    -0.8588E+02    -0.8575E+02    -0.8562E+02    -0.8548E+02    -0.8535E+02    -0.8521E+02    -0.8506E+02    -0.8492E+02    -0.8477E+02    -0.8461E+02    -0.8446E+02    -0.8430E+02    -0.8415E+02    -0.8399E+02    -0.8382E+02    -0.8366E+02    -0.8350E+02    -0.8334E+02    -0.8318E+02    -0.8302E+02    -0.8286E+02    -0.8271E+02    -0.8256E+02    -0.8241E+02    -0.8227E+02    -0.8213E+02    -0.8201E+02    -0.8189E+02    -0.8177E+02    -0.8167E+02    -0.8158E+02    -0.8150E+02    -0.8142E+02    -0.8137E+02    -0.8132E+02    -0.8129E+02    -0.8127E+02    -0.8126E+02    -0.8126E+02    -0.8128E+02    -0.8132E+02    -0.8136E+02    -0.8142E+02    -0.8149E+02    -0.8157E+02    -0.8166E+02    -0.8176E+02    -0.8188E+02    -0.8199E+02    -0.8212E+02    -0.8226E+02    -0.8240E+02    -0.8254E+02    -0.8269E+02    -0.8284E+02    -0.8300E+02    -0.8316E+02    -0.8332E+02    -0.8348E+02    -0.8364E+02    -0.8380E+02    -0.8396E+02    -0.8411E+02    -0.8427E+02    -0.8442E+02    -0.8458E+02    -0.8473E+02    -0.8487E+02    -0.8502E+02    -0.8516E+02    -0.8530E+02    -0.8544E+02    -0.8557E+02    -0.8570E+02    -0.8582E+02    -0.8594E+02    -0.8606E+02    -0.8617E+02    -0.8628E+02    -0.8639E+02    -0.8649E+02    -0.8658E+02    -0.8666E+02    -0.8673E+02    -0.8679E+02    -0.8684E+02    -0.8686E+02    -0.8686E+02
    -0.8686E+02    -0.8686E+02    -0.8683E+02    -0.8679E+02    -0.8673E+02    -0.8665E+02    -0.8657E+02    -0.8648E+02    -0.8638E+02    -0.8628E+02    -0.8617E+02    -0.8606E+02    -0.8594E+02    -0.8582E+02    -0.8570E+02    -0.8558E+02    -0.8545E+02    -0.8532E+02    -0.8519E+02    -0.8505E+02    -0.8492E+02    -0.8478E+02    -0.8464E+02    -0.8450E+02    -0.8435E+02    -0.8421E+02    -0.8407E+02    -0.8393E+02    -0.8378E+02    -0.8364E+02    -0.8350E+02    -0.8336E+02    -0.8322E+02    -0.8309E+02    -0.8296E+02    -0.8283E+02    -0.8271E+02    -0.8260E+02    -0.8249E+02    -0.8239E+02    -0.8229E+02    -0.8220E+02    -0.8213E+02    -0.8206E+02    -0.8200E+02    -0.8195E+02    -0.8191E+02    -0.8188E+02    -0.8186E+02    -0.8186E+02    -0.8186E+02    -0.8188E+02    -0.8191E+02    -0.8194E+02    -0.8199E+02    -0.8205E+02    -0.8212E+02    -0.8220E+02    -0.8228E+02    -0.8238E+02    -0.8248E+02    -0.8258E+02    -0.8270E+02    -0.8282E+02    -0.8294E+02    -0.8307E+02    -0.8320E+02    -0.8334E+02    -0.8348E+02    -0.8362E+02    -0.8376E+02    -0.8390E+02    -0.8404E+02    -0.8418E+02    -0.8432E+02    -0.8446E+02    -0.8460E+02    -0.8474E+02    -0.8488E+02    -0.8501E+02    -0.8514E+02    -0.8527E+02    -0.8540E+02    -0.8553E+02    -0.8565E+02    -0.8577E+02    -0.8589E+02    -0.8600E+02    -0.8611E+02    -0.8622E+02    -0.8633E+02    -0.8642E+02    -0.8652E+02    -0.8660E+02    -0.8668E+02    -0.8675E+02    -0.8681E+02    -0.8685E+02    -0.8688E+02    -0.8688E+02
    -0.8688E+02    -0.8688E+02    -0.8685E+02    -0.8681E+02    -0.8675E+02    -0.8668E+02    -0.8660E+02    -0.8652E+02    -0.8643E+02    -0.8633E+02    -0.8623E+02    -0.8612E+02    -0.8601E+02    -0.8590E+02    -0.8579E+02    -0.8567E+02    -0.8555E+02    -0.8543E+02    -0.8531E+02    -0.8519E+02    -0.8506E+02    -0.8494E+02    -0.8481E+02    -0.8468E+02    -0.8456E+02    -0.8443E+02    -0.8430E+02    -0.8417E+02    -0.8405E+02    -0.8392E+02    -0.8380E+02    -0.8368E+02    -0.8356E+02    -0.8344E+02    -0.8333E+02    -0.8322E+02    -0.8311E+02    -0.8301E+02    -0.8292E+02    -0.8283E+02    -0.8275E+02    -0.8268E+02    -0.8261E+02    -0.8255E+02    -0.8250E+02    -0.8246E+02    -0.8243E+02    -0.8240E+02    -0.8239E+02    -0.8238E+02    -0.8239E+02    -0.8240E+02    -0.8242E+02    -0.8246E+02    -0.8250E+02    -0.8255E+02    -0.8260E+02    -0.8267E+02    -0.8274E+02    -0.8282E+02    -0.8291E+02    -0.8300E+02    -0.8310E+02    -0.8320E+02    -0.8331E+02    -0.8342E+02    -0.8354E+02    -0.8365E+02    -0.8377E+02    -0.8390E+02    -0.8402E+02    -0.8415E+02    -0.8427E+02    -0.8440E+02    -0.8452E+02    -0.8465E+02    -0.8478E+02    -0.8490E+02    -0.8502E+02    -0.8515E+02    -0.8527E+02    -0.8539E+02    -0.8551E+02    -0.8562E+02    -0.8574E+02    -0.8585E+02    -0.8596E+02    -0.8607E+02    -0.8617E+02    -0.8627E+02    -0.8637E+02    -0.8646E+02    -0.8655E+02    -0.8664E+02    -0.8671E+02    -0.8678E+02    -0.8683E+02    -0.8687E+02    -0.8690E+02    -0.8690E+02
    -0.8690E+02    -0.8690E+02    -0.8688E+02    -0.8684E+02    -0.8678E+02    -0.8672E+02    -0.8664E+02    -0.8656E+02    -0.8647E+02    -0.8638E+02    -0.8629E+02    -0.8619E+02    -0.8609E+02    -0.8598E+02    -0.8588E+02    -0.8577E+02    -0.8566E+02    -0.8555E+02    -0.8544E+02    -0.8533E+02    -0.8521E+02    -0.8510E+02    -0.8498E+02    -0.8487E+02    -0.8475E+02    -0.8464E+02    -0.8452E+02    -0.8441E+02    -0.8430E+02    -0.8418E+02    -0.8408E+02    -0.8397E+02    -0.8386E+02    -0.8376E+02    -0.8366E+02    -0.8357E+02    -0.8348E+02    -0.8339E+02    -0.8331E+02    -0.8324E+02    -0.8317E+02    -0.8310E+02    -0.8305E+02    -0.8300E+02    -0.8295E+02    -0.8292E+02    -0.8289E+02    -0.8287E+02    -0.8286E+02    -0.8285E+02    -0.8285E+02    -0.8287E+02    -0.8288E+02    -0.8291E+02    -0.8295E+02    -0.8299E+02    -0.8304E+02    -0.8309E+02    -0.8316E+02    -0.8322E+02    -0.8330E+02    -0.8338E+02    -0.8346E+02    -0.8355E+02    -0.8365E+02    -0.8374E+02    -0.8384E+02    -0.8395E+02    -0.8405E+02    -0.8416E+02    -0.8427E+02    -0.8438E+02    -0.8449E+02    -0.8461E+02    -0.8472E+02    -0.8483E+02    -0.8495E+02    -0.8506E+02    -0.8517E+02    -0.8528E+02    -0.8539E+02    -0.8550E+02    -0.8561E+02    -0.8572E+02    -0.8583E+02    -0.8593E+02    -0.8603E+02    -0.8613E+02    -0.8623E+02    -0.8633E+02    -0.8642E+02    -0.8651E+02    -0.8659E+02    -0.8667E+02    -0.8674E+02    -0.8680E+02    -0.8686E+02    -0.8689E+02    -0.8692E+02    -0.8692E+02
    -0.8692E+02    -0.8692E+02    -0.8690E+02    -0.8686E+02    -0.8681E+02    -0.8675E+02    -0.8668E+02    -0.8660E+02    -0.8652E+02    -0.8644E+02    -0.8635E+02    -0.8626E+02    -0.8616E+02    -0.8606E+02    -0.8597E+02    -0.8587E+02    -0.8577E+02    -0.8566E+02    -0.8556E+02    -0.8546E+02    -0.8535E+02    -0.8525E+02    -0.8515E+02    -0.8504E+02    -0.8494E+02    -0.8483E+02    -0.8473E+02    -0.8463E+02    -0.8453E+02    -0.8443E+02    -0.8433E+02    -0.8424E+02    -0.8415E+02    -0.8406E+02    -0.8397E+02    -0.8389E+02    -0.8381E+02    -0.8374E+02    -0.8366E+02    -0.8360E+02    -0.8354E+02    -0.8348E+02    -0.8343E+02    -0.8339E+02    -0.8335E+02    -0.8332E+02    -0.8330E+02    -0.8328E+02    -0.8327E+02    -0.8327E+02    -0.8327E+02    -0.8328E+02    -0.8330E+02    -0.8332E+02    -0.8335E+02    -0.8338E+02    -0.8343E+02    -0.8347E+02    -0.8353E+02    -0.8359E+02    -0.8365E+02    -0.8372E+02    -0.8379E+02    -0.8387E+02    -0.8395E+02    -0.8404E+02    -0.8413E+02    -0.8422E+02    -0.8431E+02    -0.8441E+02    -0.8450E+02    -0.8460E+02    -0.8470E+02    -0.8480E+02    -0.8491E+02    -0.8501E+02    -0.8511E+02    -0.8521E+02    -0.8532E+02    -0.8542E+02    -0.8552E+02    -0.8562E+02    -0.8572E+02    -0.8582E+02    -0.8592E+02    -0.8601E+02    -0.8611E+02    -0.8620E+02    -0.8629E+02    -0.8638E+02    -0.8647E+02    -0.8655E+02    -0.8663E+02    -0.8670E+02    -0.8677E+02    -0.8683E+02    -0.8688E+02    -0.8692E+02    -0.8694E+02    -0.8694E+02
    -0.8695E+02    -0.8695E+02    -0.8693E+02    -0.8689E+02    -0.8684E+02    -0.8678E+02    -0.8672E+02    -0.8665E+02    -0.8657E+02    -0.8649E+02    -0.8641E+02    -0.8632E+02    -0.8623E+02    -0.8615E+02    -0.8605E+02    -0.8596E+02    -0.8587E+02    -0.8578E+02    -0.8568E+02    -0.8559E+02    -0.8549E+02    -0.8540E+02    -0.8530E+02    -0.8521E+02    -0.8512E+02    -0.8502E+02    -0.8493E+02    -0.8484E+02    -0.8475E+02    -0.8466E+02    -0.8458E+02    -0.8449E+02    -0.8441E+02    -0.8433E+02    -0.8426E+02    -0.8418E+02    -0.8411E+02    -0.8405E+02    -0.8399E+02    -0.8393E+02    -0.8388E+02    -0.8383E+02    -0.8379E+02    -0.8375E+02    -0.8372E+02    -0.8369E+02    -0.8367E+02    -0.8365E+02    -0.8364E+02    -0.8364E+02    -0.8364E+02    -0.8365E+02    -0.8367E+02    -0.8369E+02    -0.8371E+02    -0.8374E+02    -0.8378E+02    -0.8382E+02    -0.8387E+02    -0.8392E+02    -0.8397E+02    -0.8403E+02    -0.8410E+02    -0.8417E+02    -0.8424E+02    -0.8431E+02    -0.8439E+02    -0.8447E+02    -0.8455E+02    -0.8464E+02    -0.8472E+02    -0.8481E+02    -0.8490E+02    -0.8499E+02    -0.8508E+02    -0.8518E+02    -0.8527E+02    -0.8536E+02    -0.8545E+02    -0.8555E+02    -0.8564E+02    -0.8573E+02    -0.8582E+02    -0.8592E+02    -0.8601E+02    -0.8610E+02    -0.8618E+02    -0.8627E+02    -0.8636E+02    -0.8644E+02    -0.8652E+02    -0.8660E+02    -0.8667E+02    -0.8674E+02    -0.8680E+02    -0.8686E+02    -0.8691E+02    -0.8694E+02    -0.8696E+02    -0.8696E+02
    -0.8697E+02    -0.8697E+02    -0.8695E+02    -0.8692E+02    -0.8687E+02    -0.8682E+02    -0.8676E+02    -0.8669E+02    -0.8662E+02    -0.8655E+02    -0.8647E+02    -0.8639E+02    -0.8631E+02    -0.8623E+02    -0.8614E+02    -0.8606E+02    -0.8597E+02    -0.8589E+02    -0.8580E+02    -0.8571E+02    -0.8563E+02    -0.8554E+02    -0.8546E+02    -0.8537E+02    -0.8529E+02    -0.8520E+02    -0.8512E+02    -0.8504E+02    -0.8496E+02    -0.8488E+02    -0.8480E+02    -0.8473E+02    -0.8466E+02    -0.8459E+02    -0.8452E+02    -0.8445E+02    -0.8439E+02    -0.8434E+02    -0.8428E+02    -0.8423E+02    -0.8419E+02    -0.8414E+02    -0.8411E+02    -0.8407E+02    -0.8405E+02    -0.8402E+02    -0.8400E+02    -0.8399E+02    -0.8398E+02    -0.8398E+02    -0.8398E+02    -0.8399E+02    -0.8400E+02    -0.8402E+02    -0.8404E+02    -0.8407E+02    -0.8410E+02    -0.8414E+02    -0.8418E+02    -0.8422E+02    -0.8427E+02    -0.8432E+02    -0.8438E+02    -0.8444E+02    -0.8450E+02    -0.8457E+02    -0.8464E+02    -0.8471E+02    -0.8478E+02    -0.8486E+02    -0.8493E+02    -0.8501E+02    -0.8509E+02    -0.8517E+02    -0.8525E+02    -0.8534E+02    -0.8542E+02    -0.8551E+02    -0.8559E+02    -0.8567E+02    -0.8576E+02    -0.8584E+02    -0.8593E+02    -0.8601E+02    -0.8610E+02    -0.8618E+02    -0.8626E+02    -0.8634E+02    -0.8642E+02    -0.8650E+02    -0.8657E+02    -0.8664E+02    -0.8671E+02    -0.8678E+02    -0.8683E+02    -0.8689E+02    -0.8693E+02    -0.8696E+02    -0.8698E+02    -0.8698E+02
    -0.8699E+02    -0.8699E+02    -0.8698E+02    -0.8694E+02    -0.8690E+02    -0.8685E+02    -0.8680E+02    -0.8673E+02    -0.8667E+02    -0.8660E+02    -0.8653E+02    -0.8645E+02    -0.8638E+02    -0.8630E+02    -0.8623E+02    -0.8615E+02    -0.8607E+02    -0.8599E+02    -0.8591E+02    -0.8583E+02    -0.8576E+02    -0.8568E+02    -0.8560E+02    -0.8552E+02    -0.8545E+02    -0.8537E+02    -0.8530E+02    -0.8522E+02    -0.8515E+02    -0.8508E+02    -0.8501E+02    -0.8495E+02    -0.8488E+02    -0.8482E+02    -0.8476E+02    -0.8471E+02    -0.8465E+02    -0.8460E+02    -0.8455E+02    -0.8451E+02    -0.8447E+02    -0.8443E+02    -0.8440E+02    -0.8437E+02    -0.8435E+02    -0.8433E+02    -0.8431E+02    -0.8430E+02    -0.8429E+02    -0.8429E+02    -0.8429E+02    -0.8430E+02    -0.8431E+02    -0.8432E+02    -0.8434E+02    -0.8436E+02    -0.8439E+02    -0.8442E+02    -0.8446E+02    -0.8450E+02    -0.8454E+02    -0.8459E+02    -0.8464E+02    -0.8469E+02    -0.8475E+02    -0.8480E+02    -0.8486E+02    -0.8493E+02    -0.8499E+02    -0.8506E+02    -0.8513E+02    -0.8520E+02    -0.8527E+02    -0.8534E+02    -0.8542E+02    -0.8549E+02    -0.8557E+02    -0.8564E+02    -0.8572E+02    -0.8580E+02    -0.8587E+02    -0.8595E+02    -0.8603E+02    -0.8611E+02    -0.8618E+02    -0.8626E+02    -0.8633E+02    -0.8641E+02    -0.8648E+02    -0.8655E+02    -0.8662E+02    -0.8669E+02    -0.8675E+02    -0.8681E+02    -0.8687E+02    -0.8692E+02    -0.8696E+02    -0.8699E+02    -0.8700E+02    -0.8700E+02
    -0.8702E+02    -0.8702E+02    -0.8700E+02    -0.8697E+02    -0.8693E+02    -0.8689E+02    -0.8683E+02    -0.8678E+02    -0.8672E+02    -0.8665E+02    -0.8659E+02    -0.8652E+02    -0.8645E+02    -0.8638E+02    -0.8631E+02    -0.8624E+02    -0.8617E+02    -0.8609E+02    -0.8602E+02    -0.8595E+02    -0.8588E+02    -0.8581E+02    -0.8574E+02    -0.8567E+02    -0.8560E+02    -0.8553E+02    -0.8547E+02    -0.8540E+02    -0.8534E+02    -0.8527E+02    -0.8521E+02    -0.8515E+02    -0.8510E+02    -0.8504E+02    -0.8499E+02    -0.8494E+02    -0.8489E+02    -0.8485E+02    -0.8480E+02    -0.8477E+02    -0.8473E+02    -0.8470E+02    -0.8467E+02    -0.8464E+02    -0.8462E+02    -0.8460E+02    -0.8459E+02    -0.8458E+02    -0.8457E+02    -0.8457E+02    -0.8457E+02    -0.8458E+02    -0.8459E+02    -0.8460E+02    -0.8462E+02    -0.8464E+02    -0.8466E+02    -0.8469E+02    -0.8472E+02    -0.8475E+02    -0.8479E+02    -0.8483E+02    -0.8488E+02    -0.8492E+02    -0.8497E+02    -0.8502E+02    -0.8508E+02    -0.8513E+02    -0.8519E+02    -0.8525E+02    -0.8531E+02    -0.8538E+02    -0.8544E+02    -0.8550E+02    -0.8557E+02    -0.8564E+02    -0.8571E+02    -0.8578E+02    -0.8585E+02    -0.8592E+02    -0.8599E+02    -0.8606E+02    -0.8613E+02    -0.8620E+02    -0.8627E+02    -0.8634E+02    -0.8641E+02    -0.8647E+02    -0.8654E+02    -0.8661E+02    -0.8667E+02    -0.8673E+02    -0.8679E+02    -0.8685E+02    -0.8690E+02    -0.8694E+02    -0.8698E+02    -0.8701E+02    -0.8703E+02    -0.8703E+02
    -0.8704E+02    -0.8704E+02    -0.8703E+02    -0.8700E+02    -0.8696E+02    -0.8692E+02    -0.8687E+02    -0.8682E+02    -0.8676E+02    -0.8670E+02    -0.8664E+02    -0.8658E+02    -0.8652E+02    -0.8645E+02    -0.8639E+02    -0.8632E+02    -0.8626E+02    -0.8619E+02    -0.8613E+02    -0.8606E+02    -0.8600E+02    -0.8593E+02    -0.8587E+02    -0.8581E+02    -0.8575E+02    -0.8568E+02    -0.8562E+02    -0.8557E+02    -0.8551E+02    -0.8545E+02    -0.8540E+02    -0.8535E+02    -0.8529E+02    -0.8525E+02    -0.8520E+02    -0.8515E+02    -0.8511E+02    -0.8507E+02    -0.8504E+02    -0.8500E+02    -0.8497E+02    -0.8494E+02    -0.8492E+02    -0.8489E+02    -0.8488E+02    -0.8486E+02    -0.8485E+02    -0.8484E+02    -0.8483E+02    -0.8483E+02    -0.8483E+02    -0.8484E+02    -0.8484E+02    -0.8486E+02    -0.8487E+02    -0.8489E+02    -0.8491E+02    -0.8493E+02    -0.8496E+02    -0.8499E+02    -0.8503E+02    -0.8506E+02    -0.8510E+02    -0.8514E+02    -0.8518E+02    -0.8523E+02    -0.8528E+02    -0.8533E+02    -0.8538E+02    -0.8543E+02    -0.8549E+02    -0.8554E+02    -0.8560E+02    -0.8566E+02    -0.8572E+02    -0.8578E+02    -0.8584E+02    -0.8590E+02    -0.8597E+02    -0.8603E+02    -0.8609E+02    -0.8616E+02    -0.8622E+02    -0.8629E+02    -0.8635E+02    -0.8641E+02    -0.8648E+02    -0.8654E+02    -0.8660E+02    -0.8666E+02    -0.8672E+02    -0.8678E+02    -0.8683E+02    -0.8688E+02    -0.8693E+02    -0.8697E+02    -0.8701E+02    -0.8703E+02    -0.8705E+02    -0.8705E+02
    -0.8706E+02    -0.8706E+02    -0.8705E+02    -0.8702E+02    -0.8699E+02    -0.8695E+02    -0.8691E+02    -0.8686E+02    -0.8681E+02    -0.8675E+02    -0.8670E+02    -0.8664E+02    -0.8658E+02    -0.8653E+02    -0.8647E+02    -0.8641E+02    -0.8635E+02    -0.8629E+02    -0.8623E+02    -0.8617E+02    -0.8611E+02    -0.8605E+02    -0.8600E+02    -0.8594E+02    -0.8588E+02    -0.8583E+02    -0.8578E+02    -0.8572E+02    -0.8567E+02    -0.8562E+02    -0.8557E+02    -0.8553E+02    -0.8548E+02    -0.8544E+02    -0.8540E+02    -0.8536E+02    -0.8532E+02    -0.8528E+02    -0.8525E+02    -0.8522E+02    -0.8519E+02    -0.8517E+02    -0.8515E+02    -0.8513E+02    -0.8511E+02    -0.8510E+02    -0.8509E+02    -0.8508E+02    -0.8507E+02    -0.8507E+02    -0.8507E+02    -0.8508E+02    -0.8508E+02    -0.8509E+02    -0.8511E+02    -0.8512E+02    -0.8514E+02    -0.8516E+02    -0.8519E+02    -0.8521E+02    -0.8524E+02    -0.8527E+02    -0.8531E+02    -0.8534E+02    -0.8538E+02    -0.8542E+02    -0.8546E+02    -0.8551E+02    -0.8555E+02    -0.8560E+02    -0.8565E+02    -0.8570E+02    -0.8575E+02    -0.8580E+02    -0.8586E+02    -0.8591E+02    -0.8597E+02    -0.8602E+02    -0.8608E+02    -0.8614E+02    -0.8620E+02    -0.8625E+02    -0.8631E+02    -0.8637E+02    -0.8643E+02    -0.8649E+02    -0.8654E+02    -0.8660E+02    -0.8666E+02    -0.8671E+02    -0.8677E+02    -0.8682E+02    -0.8687E+02    -0.8692E+02    -0.8696E+02    -0.8700E+02    -0.8703E+02    -0.8706E+02    -0.8707E+02    -0.8707E+02
    -0.8709E+02    -0.8709E+02    -0.8707E+02    -0.8705E+02    -0.8702E+02    -0.8698E+02    -0.8694E+02    -0.8690E+02    -0.8685E+02    -0.8680E+02    -0.8675E+02    -0.8670E+02    -0.8665E+02    -0.8659E+02    -0.8654E+02    -0.8649E+02    -0.8643E+02    -0.8638E+02    -0.8633E+02    -0.8627E+02    -0.8622E+02    -0.8617E+02    -0.8612E+02    -0.8607E+02    -0.8602E+02    -0.8597E+02    -0.8592E+02    -0.8587E+02    -0.8583E+02    -0.8578E+02    -0.8574E+02    -0.8570E+02    -0.8566E+02    -0.8562E+02    -0.8558E+02    -0.8555E+02    -0.8551E+02    -0.8548E+02    -0.8545E+02    -0.8543E+02    -0.8540E+02    -0.8538E+02    -0.8536E+02    -0.8534E+02    -0.8533E+02    -0.8532E+02    -0.8531E+02    -0.8530E+02    -0.8530E+02    -0.8529E+02    -0.8529E+02    -0.8530E+02    -0.8530E+02    -0.8531E+02    -0.8532E+02    -0.8534E+02    -0.8535E+02    -0.8537E+02    -0.8539E+02    -0.8542E+02    -0.8544E+02    -0.8547E+02    -0.8550E+02    -0.8553E+02    -0.8557E+02    -0.8560E+02    -0.8564E+02    -0.8568E+02    -0.8572E+02    -0.8576E+02    -0.8581E+02    -0.8585E+02    -0.8590E+02    -0.8594E+02    -0.8599E+02    -0.8604E+02    -0.8609E+02    -0.8614E+02    -0.8619E+02    -0.8624E+02    -0.8630E+02    -0.8635E+02    -0.8640E+02    -0.8645E+02    -0.8651E+02    -0.8656E+02    -0.8661E+02    -0.8666E+02    -0.8672E+02    -0.8677E+02    -0.8682E+02    -0.8686E+02    -0.8691E+02    -0.8695E+02    -0.8699E+02    -0.8703E+02    -0.8706E+02    -0.8708E+02    -0.8709E+02    -0.8709E+02
    -0.8711E+02    -0.8711E+02    -0.8710E+02    -0.8708E+02    -0.8705E+02    -0.8701E+02    -0.8698E+02    -0.8694E+02    -0.8689E+02    -0.8685E+02    -0.8680E+02    -0.8676E+02    -0.8671E+02    -0.8666E+02    -0.8661E+02    -0.8656E+02    -0.8652E+02    -0.8647E+02    -0.8642E+02    -0.8637E+02    -0.8632E+02    -0.8628E+02    -0.8623E+02    -0.8619E+02    -0.8614E+02    -0.8610E+02    -0.8605E+02    -0.8601E+02    -0.8597E+02    -0.8593E+02    -0.8589E+02    -0.8586E+02    -0.8582E+02    -0.8579E+02    -0.8575E+02    -0.8572E+02    -0.8570E+02    -0.8567E+02    -0.8564E+02    -0.8562E+02    -0.8560E+02    -0.8558E+02    -0.8556E+02    -0.8555E+02    -0.8553E+02    -0.8552E+02    -0.8551E+02    -0.8551E+02    -0.8550E+02    -0.8550E+02    -0.8550E+02    -0.8551E+02    -0.8551E+02    -0.8552E+02    -0.8553E+02    -0.8554E+02    -0.8555E+02    -0.8557E+02    -0.8559E+02    -0.8561E+02    -0.8563E+02    -0.8566E+02    -0.8568E+02    -0.8571E+02    -0.8574E+02    -0.8577E+02    -0.8581E+02    -0.8584E+02    -0.8588E+02    -0.8591E+02    -0.8595E+02    -0.8599E+02    -0.8603E+02    -0.8608E+02    -0.8612E+02    -0.8616E+02    -0.8621E+02    -0.8625E+02    -0.8630E+02    -0.8634E+02    -0.8639E+02    -0.8644E+02    -0.8649E+02    -0.8653E+02    -0.8658E+02    -0.8663E+02    -0.8668E+02    -0.8672E+02    -0.8677E+02    -0.8682E+02    -0.8686E+02    -0.8690E+02    -0.8695E+02    -0.8699E+02    -0.8702E+02    -0.8705E+02    -0.8708E+02    -0.8710E+02    -0.8711E+02    -0.8711E+02
    -0.8713E+02    -0.8713E+02    -0.8712E+02    -0.8710E+02    -0.8707E+02    -0.8704E+02    -0.8701E+02    -0.8697E+02    -0.8694E+02    -0.8690E+02    -0.8685E+02    -0.8681E+02    -0.8677E+02    -0.8673E+02    -0.8668E+02    -0.8664E+02    -0.8660E+02    -0.8655E+02    -0.8651E+02    -0.8647E+02    -0.8642E+02    -0.8638E+02    -0.8634E+02    -0.8630E+02    -0.8626E+02    -0.8622E+02    -0.8618E+02    -0.8615E+02    -0.8611E+02    -0.8608E+02    -0.8604E+02    -0.8601E+02    -0.8598E+02    -0.8595E+02    -0.8592E+02    -0.8589E+02    -0.8587E+02    -0.8584E+02    -0.8582E+02    -0.8580E+02    -0.8578E+02    -0.8576E+02    -0.8575E+02    -0.8573E+02    -0.8572E+02    -0.8571E+02    -0.8571E+02    -0.8570E+02    -0.8570E+02    -0.8570E+02    -0.8570E+02    -0.8570E+02    -0.8570E+02    -0.8571E+02    -0.8572E+02    -0.8573E+02    -0.8574E+02    -0.8576E+02    -0.8577E+02    -0.8579E+02    -0.8581E+02    -0.8583E+02    -0.8586E+02    -0.8588E+02    -0.8591E+02    -0.8593E+02    -0.8596E+02    -0.8599E+02    -0.8603E+02    -0.8606E+02    -0.8609E+02    -0.8613E+02    -0.8617E+02    -0.8620E+02    -0.8624E+02    -0.8628E+02    -0.8632E+02    -0.8636E+02    -0.8640E+02    -0.8644E+02    -0.8648E+02    -0.8653E+02    -0.8657E+02    -0.8661E+02    -0.8665E+02    -0.8670E+02    -0.8674E+02    -0.8678E+02    -0.8682E+02    -0.8686E+02    -0.8691E+02    -0.8694E+02    -0.8698E+02    -0.8702E+02    -0.8705E+02    -0.8708E+02    -0.8710E+02    -0.8712E+02    -0.8713E+02    -0.8713E+02
    -0.8715E+02    -0.8715E+02    -0.8714E+02    -0.8712E+02    -0.8710E+02    -0.8707E+02    -0.8704E+02    -0.8701E+02    -0.8698E+02    -0.8694E+02    -0.8690E+02    -0.8687E+02    -0.8683E+02    -0.8679E+02    -0.8675E+02    -0.8671E+02    -0.8667E+02    -0.8663E+02    -0.8660E+02    -0.8656E+02    -0.8652E+02    -0.8648E+02    -0.8645E+02    -0.8641E+02    -0.8638E+02    -0.8634E+02    -0.8631E+02    -0.8627E+02    -0.8624E+02    -0.8621E+02    -0.8618E+02    -0.8615E+02    -0.8613E+02    -0.8610E+02    -0.8607E+02    -0.8605E+02    -0.8603E+02    -0.8601E+02    -0.8599E+02    -0.8597E+02    -0.8595E+02    -0.8594E+02    -0.8592E+02    -0.8591E+02    -0.8590E+02    -0.8589E+02    -0.8589E+02    -0.8588E+02    -0.8588E+02    -0.8588E+02    -0.8588E+02    -0.8588E+02    -0.8589E+02    -0.8589E+02    -0.8590E+02    -0.8591E+02    -0.8592E+02    -0.8593E+02    -0.8595E+02    -0.8596E+02    -0.8598E+02    -0.8600E+02    -0.8602E+02    -0.8604E+02    -0.8606E+02    -0.8609E+02    -0.8611E+02    -0.8614E+02    -0.8617E+02    -0.8620E+02    -0.8623E+02    -0.8626E+02    -0.8629E+02    -0.8632E+02    -0.8636E+02    -0.8639E+02    -0.8643E+02    -0.8646E+02    -0.8650E+02    -0.8653E+02    -0.8657E+02    -0.8661E+02    -0.8665E+02    -0.8669E+02    -0.8672E+02    -0.8676E+02    -0.8680E+02    -0.8684E+02    -0.8688E+02    -0.8691E+02    -0.8695E+02    -0.8698E+02    -0.8702E+02    -0.8705E+02    -0.8708E+02    -0.8711E+02    -0.8713E+02    -0.8714E+02    -0.8715E+02    -0.8715E+02
    -0.8717E+02    -0.8717E+02    -0.8716E+02    -0.8715E+02    -0.8713E+02    -0.8710E+02    -0.8708E+02    -0.8705E+02    -0.8702E+02    -0.8698E+02    -0.8695E+02    -0.8692E+02    -0.8688E+02    -0.8685E+02    -0.8681E+02    -0.8678E+02    -0.8675E+02    -0.8671E+02    -0.8668E+02    -0.8664E+02    -0.8661E+02    -0.8658E+02    -0.8655E+02    -0.8652E+02    -0.8648E+02    -0.8645E+02    -0.8643E+02    -0.8640E+02    -0.8637E+02    -0.8634E+02    -0.8632E+02    -0.8629E+02    -0.8627E+02    -0.8624E+02    -0.8622E+02    -0.8620E+02    -0.8618E+02    -0.8616E+02    -0.8615E+02    -0.8613E+02    -0.8612E+02    -0.8610E+02    -0.8609E+02    -0.8608E+02    -0.8607E+02    -0.8607E+02    -0.8606E+02    -0.8606E+02    -0.8605E+02    -0.8605E+02    -0.8605E+02    -0.8605E+02    -0.8606E+02    -0.8606E+02    -0.8607E+02    -0.8608E+02    -0.8609E+02    -0.8610E+02    -0.8611E+02    -0.8612E+02    -0.8614E+02    -0.8616E+02    -0.8617E+02    -0.8619E+02    -0.8621E+02    -0.8623E+02    -0.8626E+02    -0.8628E+02    -0.8630E+02    -0.8633E+02    -0.8635E+02    -0.8638E+02    -0.8641E+02    -0.8644E+02    -0.8647E+02    -0.8650E+02    -0.8653E+02    -0.8656E+02    -0.8659E+02    -0.8662E+02    -0.8666E+02    -0.8669E+02    -0.8672E+02    -0.8676E+02    -0.8679E+02    -0.8682E+02    -0.8686E+02    -0.8689E+02    -0.8693E+02    -0.8696E+02    -0.8699E+02    -0.8702E+02    -0.8705E+02    -0.8708E+02    -0.8711E+02    -0.8713E+02    -0.8715E+02    -0.8716E+02    -0.8717E+02    -0.8717E+02
    -0.8719E+02    -0.8719E+02    -0.8718E+02    -0.8717E+02    -0.8715E+02    -0.8713E+02    -0.8711E+02    -0.8708E+02    -0.8705E+02    -0.8703E+02    -0.8700E+02    -0.8697E+02    -0.8694E+02    -0.8691E+02    -0.8688E+02    -0.8685E+02    -0.8682E+02    -0.8679E+02    -0.8676E+02    -0.8673E+02    -0.8670E+02    -0.8667E+02    -0.8664E+02    -0.8662E+02    -0.8659E+02    -0.8656E+02    -0.8654E+02    -0.8651E+02    -0.8649E+02    -0.8647E+02    -0.8644E+02    -0.8642E+02    -0.8640E+02    -0.8638E+02    -0.8636E+02    -0.8634E+02    -0.8633E+02    -0.8631E+02    -0.8630E+02    -0.8628E+02    -0.8627E+02    -0.8626E+02    -0.8625E+02    -0.8624E+02    -0.8623E+02    -0.8623E+02    -0.8622E+02    -0.8622E+02    -0.8622E+02    -0.8622E+02    -0.8622E+02    -0.8622E+02    -0.8622E+02    -0.8623E+02    -0.8623E+02    -0.8624E+02    -0.8625E+02    -0.8626E+02    -0.8627E+02    -0.8628E+02    -0.8629E+02    -0.8630E+02    -0.8632E+02    -0.8634E+02    -0.8635E+02    -0.8637E+02    -0.8639E+02    -0.8641E+02    -0.8643E+02    -0.8645E+02    -0.8648E+02    -0.8650E+02    -0.8652E+02    -0.8655E+02    -0.8657E+02    -0.8660E+02    -0.8663E+02    -0.8666E+02    -0.8668E+02    -0.8671E+02    -0.8674E+02    -0.8677E+02    -0.8680E+02    -0.8683E+02    -0.8686E+02    -0.8689E+02    -0.8692E+02    -0.8695E+02    -0.8697E+02    -0.8700E+02    -0.8703E+02    -0.8706E+02    -0.8709E+02    -0.8711E+02    -0.8713E+02    -0.8715E+02    -0.8717E+02    -0.8718E+02    -0.8719E+02    -0.8719E+02
    -0.8721E+02    -0.8721E+02    -0.8720E+02    -0.8719E+02    -0.8717E+02    -0.8716E+02    -0.8714E+02    -0.8711E+02    -0.8709E+02    -0.8707E+02    -0.8704E+02    -0.8702E+02    -0.8699E+02    -0.8696E+02    -0.8694E+02    -0.8691E+02    -0.8689E+02    -0.8686E+02    -0.8684E+02    -0.8681E+02    -0.8679E+02    -0.8676E+02    -0.8674E+02    -0.8671E+02    -0.8669E+02    -0.8667E+02    -0.8665E+02    -0.8663E+02    -0.8660E+02    -0.8658E+02    -0.8657E+02    -0.8655E+02    -0.8653E+02    -0.8651E+02    -0.8650E+02    -0.8648E+02    -0.8647E+02    -0.8645E+02    -0.8644E+02    -0.8643E+02    -0.8642E+02    -0.8641E+02    -0.8640E+02    -0.8639E+02    -0.8639E+02    -0.8638E+02    -0.8638E+02    -0.8637E+02    -0.8637E+02    -0.8637E+02    -0.8637E+02    -0.8637E+02    -0.8638E+02    -0.8638E+02    -0.8638E+02    -0.8639E+02    -0.8640E+02    -0.8640E+02    -0.8641E+02    -0.8642E+02    -0.8643E+02    -0.8645E+02    -0.8646E+02    -0.8647E+02    -0.8649E+02    -0.8650E+02    -0.8652E+02    -0.8654E+02    -0.8656E+02    -0.8657E+02    -0.8659E+02    -0.8661E+02    -0.8663E+02    -0.8666E+02    -0.8668E+02    -0.8670E+02    -0.8672E+02    -0.8675E+02    -0.8677E+02    -0.8679E+02    -0.8682E+02    -0.8684E+02    -0.8687E+02    -0.8689E+02    -0.8692E+02    -0.8695E+02    -0.8697E+02    -0.8700E+02    -0.8702E+02    -0.8705E+02    -0.8707E+02    -0.8709E+02    -0.8712E+02    -0.8714E+02    -0.8716E+02    -0.8718E+02    -0.8719E+02    -0.8720E+02    -0.8721E+02    -0.8721E+02
    -0.8723E+02    -0.8723E+02    -0.8722E+02    -0.8721E+02    -0.8720E+02    -0.8718E+02    -0.8716E+02    -0.8715E+02    -0.8713E+02    -0.8711E+02    -0.8708E+02    -0.8706E+02    -0.8704E+02    -0.8702E+02    -0.8700E+02    -0.8698E+02    -0.8695E+02    -0.8693E+02    -0.8691E+02    -0.8689E+02    -0.8687E+02    -0.8685E+02    -0.8683E+02    -0.8681E+02    -0.8679E+02    -0.8677E+02    -0.8675E+02    -0.8673E+02    -0.8672E+02    -0.8670E+02    -0.8668E+02    -0.8667E+02    -0.8665E+02    -0.8664E+02    -0.8662E+02    -0.8661E+02    -0.8660E+02    -0.8659E+02    -0.8658E+02    -0.8657E+02    -0.8656E+02    -0.8655E+02    -0.8654E+02    -0.8654E+02    -0.8653E+02    -0.8653E+02    -0.8652E+02    -0.8652E+02    -0.8652E+02    -0.8652E+02    -0.8652E+02    -0.8652E+02    -0.8652E+02    -0.8653E+02    -0.8653E+02    -0.8654E+02    -0.8654E+02    -0.8655E+02    -0.8656E+02    -0.8656E+02    -0.8657E+02    -0.8658E+02    -0.8659E+02    -0.8661E+02    -0.8662E+02    -0.8663E+02    -0.8664E+02    -0.8666E+02    -0.8667E+02    -0.8669E+02    -0.8671E+02    -0.8672E+02    -0.8674E+02    -0.8676E+02    -0.8678E+02    -0.8680E+02    -0.8681E+02    -0.8683E+02    -0.8685E+02    -0.8688E+02    -0.8690E+02    -0.8692E+02    -0.8694E+02    -0.8696E+02    -0.8698E+02    -0.8700E+02    -0.8702E+02    -0.8705E+02    -0.8707E+02    -0.8709E+02    -0.8711E+02    -0.8713E+02    -0.8715E+02    -0.8717E+02    -0.8718E+02    -0.8720E+02    -0.8721E+02    -0.8722E+02    -0.8723E+02    -0.8723E+02
    -0.8724E+02    -0.8724E+02    -0.8724E+02    -0.8723E+02    -0.8722E+02    -0.8721E+02    -0.8719E+02    -0.8718E+02    -0.8716E+02    -0.8714E+02    -0.8713E+02    -0.8711E+02    -0.8709E+02    -0.8707E+02    -0.8705E+02    -0.8704E+02    -0.8702E+02    -0.8700E+02    -0.8698E+02    -0.8696E+02    -0.8695E+02    -0.8693E+02    -0.8691E+02    -0.8690E+02    -0.8688E+02    -0.8687E+02    -0.8685E+02    -0.8684E+02    -0.8682E+02    -0.8681E+02    -0.8679E+02    -0.8678E+02    -0.8677E+02    -0.8676E+02    -0.8675E+02    -0.8674E+02    -0.8673E+02    -0.8672E+02    -0.8671E+02    -0.8670E+02    -0.8669E+02    -0.8669E+02    -0.8668E+02    -0.8668E+02    -0.8667E+02    -0.8667E+02    -0.8666E+02    -0.8666E+02    -0.8666E+02    -0.8666E+02    -0.8666E+02    -0.8666E+02    -0.8666E+02    -0.8667E+02    -0.8667E+02    -0.8667E+02    -0.8668E+02    -0.8668E+02    -0.8669E+02    -0.8670E+02    -0.8670E+02    -0.8671E+02    -0.8672E+02    -0.8673E+02    -0.8674E+02    -0.8675E+02    -0.8676E+02    -0.8677E+02    -0.8679E+02    -0.8680E+02    -0.8681E+02    -0.8683E+02    -0.8684E+02    -0.8686E+02    -0.8687E+02    -0.8689E+02    -0.8690E+02    -0.8692E+02    -0.8694E+02    -0.8695E+02    -0.8697E+02    -0.8699E+02    -0.8700E+02    -0.8702E+02    -0.8704E+02    -0.8706E+02    -0.8708E+02    -0.8709E+02    -0.8711E+02    -0.8713E+02    -0.8715E+02    -0.8716E+02    -0.8718E+02    -0.8719E+02    -0.8721E+02    -0.8722E+02    -0.8723E+02    -0.8724E+02    -0.8724E+02    -0.8724E+02
    -0.8726E+02    -0.8726E+02    -0.8726E+02    -0.8725E+02    -0.8724E+02    -0.8723E+02    -0.8722E+02    -0.8721E+02    -0.8719E+02    -0.8718E+02    -0.8717E+02    -0.8715E+02    -0.8714E+02    -0.8712E+02    -0.8711E+02    -0.8709E+02    -0.8708E+02    -0.8706E+02    -0.8705E+02    -0.8704E+02    -0.8702E+02    -0.8701E+02    -0.8700E+02    -0.8698E+02    -0.8697E+02    -0.8696E+02    -0.8694E+02    -0.8693E+02    -0.8692E+02    -0.8691E+02    -0.8690E+02    -0.8689E+02    -0.8688E+02    -0.8687E+02    -0.8686E+02    -0.8685E+02    -0.8685E+02    -0.8684E+02    -0.8683E+02    -0.8683E+02    -0.8682E+02    -0.8681E+02    -0.8681E+02    -0.8681E+02    -0.8680E+02    -0.8680E+02    -0.8680E+02    -0.8680E+02    -0.8679E+02    -0.8679E+02    -0.8679E+02    -0.8679E+02    -0.8680E+02    -0.8680E+02    -0.8680E+02    -0.8680E+02    -0.8681E+02    -0.8681E+02    -0.8682E+02    -0.8682E+02    -0.8683E+02    -0.8683E+02    -0.8684E+02    -0.8685E+02    -0.8686E+02    -0.8687E+02    -0.8687E+02    -0.8688E+02    -0.8689E+02    -0.8690E+02    -0.8692E+02    -0.8693E+02    -0.8694E+02    -0.8695E+02    -0.8696E+02    -0.8697E+02    -0.8699E+02    -0.8700E+02    -0.8701E+02    -0.8703E+02    -0.8704E+02    -0.8705E+02    -0.8707E+02    -0.8708E+02    -0.8710E+02    -0.8711E+02    -0.8713E+02    -0.8714E+02    -0.8715E+02    -0.8717E+02    -0.8718E+02    -0.8720E+02    -0.8721E+02    -0.8722E+02    -0.8723E+02    -0.8724E+02    -0.8725E+02    -0.8726E+02    -0.8726E+02    -0.8726E+02
    -0.8727E+02    -0.8727E+02    -0.8727E+02    -0.8727E+02    -0.8726E+02    -0.8725E+02    -0.8724E+02    -0.8723E+02    -0.8722E+02    -0.8721E+02    -0.8720E+02    -0.8719E+02    -0.8718E+02    -0.8717E+02    -0.8716E+02    -0.8715E+02    -0.8714E+02    -0.8712E+02    -0.8711E+02    -0.8710E+02    -0.8709E+02    -0.8708E+02    -0.8707E+02    -0.8706E+02    -0.8705E+02    -0.8704E+02    -0.8703E+02    -0.8702E+02    -0.8701E+02    -0.8701E+02    -0.8700E+02    -0.8699E+02    -0.8698E+02    -0.8697E+02    -0.8697E+02    -0.8696E+02    -0.8696E+02    -0.8695E+02    -0.8694E+02    -0.8694E+02    -0.8694E+02    -0.8693E+02    -0.8693E+02    -0.8692E+02    -0.8692E+02    -0.8692E+02    -0.8692E+02    -0.8692E+02    -0.8692E+02    -0.8692E+02    -0.8692E+02    -0.8692E+02    -0.8692E+02    -0.8692E+02    -0.8692E+02    -0.8692E+02    -0.8693E+02    -0.8693E+02    -0.8693E+02    -0.8694E+02    -0.8694E+02    -0.8695E+02    -0.8695E+02    -0.8696E+02    -0.8696E+02    -0.8697E+02    -0.8698E+02    -0.8699E+02    -0.8699E+02    -0.8700E+02    -0.8701E+02    -0.8702E+02    -0.8703E+02    -0.8704E+02    -0.8704E+02    -0.8705E+02    -0.8706E+02    -0.8707E+02    -0.8708E+02    -0.8709E+02    -0.8711E+02    -0.8712E+02    -0.8713E+02    -0.8714E+02    -0.8715E+02    -0.8716E+02    -0.8717E+02    -0.8718E+02    -0.8719E+02    -0.8720E+02    -0.8721E+02    -0.8723E+02    -0.8724E+02    -0.8724E+02    -0.8725E+02    -0.8726E+02    -0.8727E+02    -0.8727E+02    -0.8727E+02    -0.8727E+02
    -0.8729E+02    -0.8729E+02    -0.8728E+02    -0.8728E+02    -0.8728E+02    -0.8727E+02    -0.8726E+02    -0.8726E+02    -0.8725E+02    -0.8724E+02    -0.8723E+02    -0.8723E+02    -0.8722E+02    -0.8721E+02    -0.8720E+02    -0.8719E+02    -0.8718E+02    -0.8718E+02    -0.8717E+02    -0.8716E+02    -0.8715E+02    -0.8714E+02    -0.8714E+02    -0.8713E+02    -0.8712E+02    -0.8711E+02    -0.8711E+02    -0.8710E+02    -0.8709E+02    -0.8709E+02    -0.8708E+02    -0.8707E+02    -0.8707E+02    -0.8706E+02    -0.8706E+02    -0.8705E+02    -0.8705E+02    -0.8705E+02    -0.8704E+02    -0.8704E+02    -0.8703E+02    -0.8703E+02    -0.8703E+02    -0.8703E+02    -0.8702E+02    -0.8702E+02    -0.8702E+02    -0.8702E+02    -0.8702E+02    -0.8702E+02    -0.8702E+02    -0.8702E+02    -0.8702E+02    -0.8702E+02    -0.8702E+02    -0.8703E+02    -0.8703E+02    -0.8703E+02    -0.8703E+02    -0.8704E+02    -0.8704E+02    -0.8704E+02    -0.8705E+02    -0.8705E+02    -0.8706E+02    -0.8706E+02    -0.8707E+02    -0.8707E+02    -0.8708E+02    -0.8708E+02    -0.8709E+02    -0.8710E+02    -0.8710E+02    -0.8711E+02    -0.8712E+02    -0.8712E+02    -0.8713E+02    -0.8714E+02    -0.8715E+02    -0.8715E+02    -0.8716E+02    -0.8717E+02    -0.8718E+02    -0.8719E+02    -0.8719E+02    -0.8720E+02    -0.8721E+02    -0.8722E+02    -0.8723E+02    -0.8723E+02    -0.8724E+02    -0.8725E+02    -0.8726E+02    -0.8726E+02    -0.8727E+02    -0.8728E+02    -0.8728E+02    -0.8728E+02    -0.8729E+02    -0.8729E+02
    -0.8729E+02    -0.8729E+02    -0.8729E+02    -0.8729E+02    -0.8729E+02    -0.8728E+02    -0.8728E+02    -0.8727E+02    -0.8727E+02    -0.8726E+02    -0.8725E+02    -0.8725E+02    -0.8724E+02    -0.8724E+02    -0.8723E+02    -0.8722E+02    -0.8722E+02    -0.8721E+02    -0.8720E+02    -0.8720E+02    -0.8719E+02    -0.8718E+02    -0.8718E+02    -0.8717E+02    -0.8717E+02    -0.8716E+02    -0.8716E+02    -0.8715E+02    -0.8715E+02    -0.8714E+02    -0.8714E+02    -0.8713E+02    -0.8713E+02    -0.8712E+02    -0.8712E+02    -0.8712E+02    -0.8711E+02    -0.8711E+02    -0.8711E+02    -0.8710E+02    -0.8710E+02    -0.8710E+02    -0.8710E+02    -0.8709E+02    -0.8709E+02    -0.8709E+02    -0.8709E+02    -0.8709E+02    -0.8709E+02    -0.8709E+02    -0.8709E+02    -0.8709E+02    -0.8709E+02    -0.8709E+02    -0.8709E+02    -0.8709E+02    -0.8710E+02    -0.8710E+02    -0.8710E+02    -0.8710E+02    -0.8710E+02    -0.8711E+02    -0.8711E+02    -0.8711E+02    -0.8712E+02    -0.8712E+02    -0.8713E+02    -0.8713E+02    -0.8713E+02    -0.8714E+02    -0.8714E+02    -0.8715E+02    -0.8715E+02    -0.8716E+02    -0.8716E+02    -0.8717E+02    -0.8718E+02    -0.8718E+02    -0.8719E+02    -0.8719E+02    -0.8720E+02    -0.8721E+02    -0.8721E+02    -0.8722E+02    -0.8722E+02    -0.8723E+02    -0.8724E+02    -0.8724E+02    -0.8725E+02    -0.8726E+02    -0.8726E+02    -0.8727E+02    -0.8727E+02    -0.8728E+02    -0.8728E+02    -0.8729E+02    -0.8729E+02    -0.8729E+02    -0.8729E+02    -0.8729E+02
    -0.8729E+02    -0.8729E+02    -0.8729E+02    -0.8729E+02    -0.8729E+02    -0.8728E+02    -0.8728E+02    -0.8727E+02    -0.8727E+02    -0.8726E+02    -0.8725E+02    -0.8725E+02    -0.8724E+02    -0.8724E+02    -0.8723E+02    -0.8722E+02    -0.8722E+02    -0.8721E+02    -0.8720E+02    -0.8720E+02    -0.8719E+02    -0.8718E+02    -0.8718E+02    -0.8717E+02    -0.8717E+02    -0.8716E+02    -0.8716E+02    -0.8715E+02    -0.8715E+02    -0.8714E+02    -0.8714E+02    -0.8713E+02    -0.8713E+02    -0.8712E+02    -0.8712E+02    -0.8712E+02    -0.8711E+02    -0.8711E+02    -0.8711E+02    -0.8710E+02    -0.8710E+02    -0.8710E+02    -0.8710E+02    -0.8709E+02    -0.8709E+02    -0.8709E+02    -0.8709E+02    -0.8709E+02    -0.8709E+02    -0.8709E+02    -0.8709E+02    -0.8709E+02    -0.8709E+02    -0.8709E+02    -0.8709E+02    -0.8709E+02    -0.8710E+02    -0.8710E+02    -0.8710E+02    -0.8710E+02    -0.8710E+02    -0.8711E+02    -0.8711E+02    -0.8711E+02    -0.8712E+02    -0.8712E+02    -0.8713E+02    -0.8713E+02    -0.8713E+02    -0.8714E+02    -0.8714E+02    -0.8715E+02    -0.8715E+02    -0.8716E+02    -0.8716E+02    -0.8717E+02    -0.8718E+02    -0.8718E+02    -0.8719E+02    -0.8719E+02    -0.8720E+02    -0.8721E+02    -0.8721E+02    -0.8722E+02    -0.8722E+02    -0.8723E+02    -0.8724E+02    -0.8724E+02    -0.8725E+02    -0.8726E+02    -0.8726E+02    -0.8727E+02    -0.8727E+02    -0.8728E+02    -0.8728E+02    -0.8729E+02    -0.8729E+02    -0.8729E+02    -0.8729E+02    -0.8729E+02
