# Supplementary material for: Electrical Pacing of Cardiac Tissue Including Potassium Inward Rectification
Source: PLoS One. 2015 Jun 9;10(6):e0127837. doi: 10.1371/journal.pone.0127837 (PMC4461281; doi:10.1371/journal.pone.0127837)
Supplement: S1 Data — (ZIP) [file pone.0127837.s001.zip › All-Data/Fig4-Data/BDT281/Vm107.txt]

    -0.8733E+02    -0.8729E+02    -0.8729E+02    -0.8729E+02    -0.8728E+02    -0.8728E+02    -0.8727E+02    -0.8727E+02    -0.8726E+02    -0.8726E+02    -0.8725E+02    -0.8724E+02    -0.8724E+02    -0.8723E+02    -0.8722E+02    -0.8722E+02    -0.8721E+02    -0.8720E+02    -0.8719E+02    -0.8719E+02    -0.8718E+02    -0.8717E+02    -0.8717E+02    -0.8716E+02    -0.8716E+02    -0.8715E+02    -0.8714E+02    -0.8714E+02    -0.8713E+02    -0.8713E+02    -0.8712E+02    -0.8712E+02    -0.8711E+02    -0.8711E+02    -0.8710E+02    -0.8710E+02    -0.8710E+02    -0.8709E+02    -0.8709E+02    -0.8709E+02    -0.8708E+02    -0.8708E+02    -0.8708E+02    -0.8708E+02    -0.8708E+02    -0.8707E+02    -0.8707E+02    -0.8707E+02    -0.8707E+02    -0.8707E+02    -0.8707E+02    -0.8707E+02    -0.8707E+02    -0.8707E+02    -0.8708E+02    -0.8708E+02    -0.8708E+02    -0.8708E+02    -0.8708E+02    -0.8709E+02    -0.8709E+02    -0.8709E+02    -0.8709E+02    -0.8710E+02    -0.8710E+02    -0.8711E+02    -0.8711E+02    -0.8712E+02    -0.8712E+02    -0.8712E+02    -0.8713E+02    -0.8714E+02    -0.8714E+02    -0.8715E+02    -0.8715E+02    -0.8716E+02    -0.8716E+02    -0.8717E+02    -0.8718E+02    -0.8718E+02    -0.8719E+02    -0.8720E+02    -0.8720E+02    -0.8721E+02    -0.8722E+02    -0.8722E+02    -0.8723E+02    -0.8724E+02    -0.8724E+02    -0.8725E+02    -0.8726E+02    -0.8726E+02    -0.8727E+02    -0.8727E+02    -0.8728E+02    -0.8728E+02    -0.8729E+02    -0.8729E+02    -0.8729E+02    -0.8729E+02
    -0.8729E+02    -0.8729E+02    -0.8729E+02    -0.8729E+02    -0.8728E+02    -0.8728E+02    -0.8727E+02    -0.8727E+02    -0.8726E+02    -0.8726E+02    -0.8725E+02    -0.8724E+02    -0.8724E+02    -0.8723E+02    -0.8722E+02    -0.8722E+02    -0.8721E+02    -0.8720E+02    -0.8719E+02    -0.8719E+02    -0.8718E+02    -0.8717E+02    -0.8717E+02    -0.8716E+02    -0.8716E+02    -0.8715E+02    -0.8714E+02    -0.8714E+02    -0.8713E+02    -0.8713E+02    -0.8712E+02    -0.8712E+02    -0.8711E+02    -0.8711E+02    -0.8710E+02    -0.8710E+02    -0.8710E+02    -0.8709E+02    -0.8709E+02    -0.8709E+02    -0.8708E+02    -0.8708E+02    -0.8708E+02    -0.8708E+02    -0.8708E+02    -0.8707E+02    -0.8707E+02    -0.8707E+02    -0.8707E+02    -0.8707E+02    -0.8707E+02    -0.8707E+02    -0.8707E+02    -0.8707E+02    -0.8708E+02    -0.8708E+02    -0.8708E+02    -0.8708E+02    -0.8708E+02    -0.8709E+02    -0.8709E+02    -0.8709E+02    -0.8709E+02    -0.8710E+02    -0.8710E+02    -0.8711E+02    -0.8711E+02    -0.8712E+02    -0.8712E+02    -0.8712E+02    -0.8713E+02    -0.8714E+02    -0.8714E+02    -0.8715E+02    -0.8715E+02    -0.8716E+02    -0.8716E+02    -0.8717E+02    -0.8718E+02    -0.8718E+02    -0.8719E+02    -0.8720E+02    -0.8720E+02    -0.8721E+02    -0.8722E+02    -0.8722E+02    -0.8723E+02    -0.8724E+02    -0.8724E+02    -0.8725E+02    -0.8726E+02    -0.8726E+02    -0.8727E+02    -0.8727E+02    -0.8728E+02    -0.8728E+02    -0.8729E+02    -0.8729E+02    -0.8729E+02    -0.8729E+02
    -0.8728E+02    -0.8728E+02    -0.8728E+02    -0.8728E+02    -0.8727E+02    -0.8727E+02    -0.8726E+02    -0.8725E+02    -0.8724E+02    -0.8724E+02    -0.8723E+02    -0.8722E+02    -0.8721E+02    -0.8720E+02    -0.8719E+02    -0.8718E+02    -0.8717E+02    -0.8716E+02    -0.8716E+02    -0.8715E+02    -0.8714E+02    -0.8713E+02    -0.8712E+02    -0.8711E+02    -0.8711E+02    -0.8710E+02    -0.8709E+02    -0.8708E+02    -0.8708E+02    -0.8707E+02    -0.8706E+02    -0.8706E+02    -0.8705E+02    -0.8704E+02    -0.8704E+02    -0.8703E+02    -0.8703E+02    -0.8702E+02    -0.8702E+02    -0.8702E+02    -0.8701E+02    -0.8701E+02    -0.8701E+02    -0.8700E+02    -0.8700E+02    -0.8700E+02    -0.8700E+02    -0.8700E+02    -0.8700E+02    -0.8700E+02    -0.8700E+02    -0.8700E+02    -0.8700E+02    -0.8700E+02    -0.8700E+02    -0.8700E+02    -0.8701E+02    -0.8701E+02    -0.8701E+02    -0.8701E+02    -0.8702E+02    -0.8702E+02    -0.8703E+02    -0.8703E+02    -0.8704E+02    -0.8704E+02    -0.8705E+02    -0.8705E+02    -0.8706E+02    -0.8707E+02    -0.8707E+02    -0.8708E+02    -0.8709E+02    -0.8709E+02    -0.8710E+02    -0.8711E+02    -0.8712E+02    -0.8712E+02    -0.8713E+02    -0.8714E+02    -0.8715E+02    -0.8716E+02    -0.8717E+02    -0.8718E+02    -0.8718E+02    -0.8719E+02    -0.8720E+02    -0.8721E+02    -0.8722E+02    -0.8723E+02    -0.8724E+02    -0.8725E+02    -0.8725E+02    -0.8726E+02    -0.8727E+02    -0.8727E+02    -0.8728E+02    -0.8728E+02    -0.8728E+02    -0.8728E+02
    -0.8727E+02    -0.8727E+02    -0.8727E+02    -0.8726E+02    -0.8726E+02    -0.8725E+02    -0.8724E+02    -0.8723E+02    -0.8722E+02    -0.8720E+02    -0.8719E+02    -0.8718E+02    -0.8717E+02    -0.8716E+02    -0.8715E+02    -0.8713E+02    -0.8712E+02    -0.8711E+02    -0.8710E+02    -0.8709E+02    -0.8708E+02    -0.8706E+02    -0.8705E+02    -0.8704E+02    -0.8703E+02    -0.8702E+02    -0.8701E+02    -0.8700E+02    -0.8699E+02    -0.8698E+02    -0.8697E+02    -0.8697E+02    -0.8696E+02    -0.8695E+02    -0.8694E+02    -0.8693E+02    -0.8693E+02    -0.8692E+02    -0.8692E+02    -0.8691E+02    -0.8691E+02    -0.8690E+02    -0.8690E+02    -0.8690E+02    -0.8689E+02    -0.8689E+02    -0.8689E+02    -0.8689E+02    -0.8689E+02    -0.8689E+02    -0.8689E+02    -0.8689E+02    -0.8689E+02    -0.8689E+02    -0.8689E+02    -0.8689E+02    -0.8690E+02    -0.8690E+02    -0.8690E+02    -0.8691E+02    -0.8691E+02    -0.8692E+02    -0.8693E+02    -0.8693E+02    -0.8694E+02    -0.8695E+02    -0.8695E+02    -0.8696E+02    -0.8697E+02    -0.8698E+02    -0.8699E+02    -0.8700E+02    -0.8701E+02    -0.8701E+02    -0.8703E+02    -0.8704E+02    -0.8705E+02    -0.8706E+02    -0.8707E+02    -0.8708E+02    -0.8709E+02    -0.8710E+02    -0.8711E+02    -0.8713E+02    -0.8714E+02    -0.8715E+02    -0.8716E+02    -0.8717E+02    -0.8718E+02    -0.8720E+02    -0.8721E+02    -0.8722E+02    -0.8723E+02    -0.8724E+02    -0.8725E+02    -0.8726E+02    -0.8726E+02    -0.8727E+02    -0.8727E+02    -0.8727E+02
    -0.8725E+02    -0.8725E+02    -0.8725E+02    -0.8724E+02    -0.8723E+02    -0.8722E+02    -0.8721E+02    -0.8720E+02    -0.8718E+02    -0.8717E+02    -0.8715E+02    -0.8714E+02    -0.8712E+02    -0.8711E+02    -0.8709E+02    -0.8708E+02    -0.8706E+02    -0.8705E+02    -0.8703E+02    -0.8702E+02    -0.8700E+02    -0.8699E+02    -0.8697E+02    -0.8696E+02    -0.8694E+02    -0.8693E+02    -0.8692E+02    -0.8690E+02    -0.8689E+02    -0.8688E+02    -0.8687E+02    -0.8686E+02    -0.8685E+02    -0.8684E+02    -0.8683E+02    -0.8682E+02    -0.8681E+02    -0.8680E+02    -0.8679E+02    -0.8679E+02    -0.8678E+02    -0.8678E+02    -0.8677E+02    -0.8677E+02    -0.8676E+02    -0.8676E+02    -0.8676E+02    -0.8676E+02    -0.8675E+02    -0.8675E+02    -0.8675E+02    -0.8676E+02    -0.8676E+02    -0.8676E+02    -0.8676E+02    -0.8677E+02    -0.8677E+02    -0.8677E+02    -0.8678E+02    -0.8679E+02    -0.8679E+02    -0.8680E+02    -0.8681E+02    -0.8681E+02    -0.8682E+02    -0.8683E+02    -0.8684E+02    -0.8685E+02    -0.8686E+02    -0.8687E+02    -0.8689E+02    -0.8690E+02    -0.8691E+02    -0.8692E+02    -0.8694E+02    -0.8695E+02    -0.8696E+02    -0.8698E+02    -0.8699E+02    -0.8701E+02    -0.8702E+02    -0.8704E+02    -0.8705E+02    -0.8707E+02    -0.8708E+02    -0.8710E+02    -0.8711E+02    -0.8713E+02    -0.8714E+02    -0.8716E+02    -0.8717E+02    -0.8719E+02    -0.8720E+02    -0.8721E+02    -0.8723E+02    -0.8724E+02    -0.8725E+02    -0.8725E+02    -0.8726E+02    -0.8726E+02
    -0.8724E+02    -0.8724E+02    -0.8723E+02    -0.8722E+02    -0.8721E+02    -0.8720E+02    -0.8718E+02    -0.8717E+02    -0.8715E+02    -0.8713E+02    -0.8711E+02    -0.8709E+02    -0.8707E+02    -0.8705E+02    -0.8703E+02    -0.8702E+02    -0.8700E+02    -0.8698E+02    -0.8696E+02    -0.8694E+02    -0.8692E+02    -0.8690E+02    -0.8688E+02    -0.8687E+02    -0.8685E+02    -0.8683E+02    -0.8682E+02    -0.8680E+02    -0.8678E+02    -0.8677E+02    -0.8676E+02    -0.8674E+02    -0.8673E+02    -0.8672E+02    -0.8670E+02    -0.8669E+02    -0.8668E+02    -0.8667E+02    -0.8666E+02    -0.8665E+02    -0.8665E+02    -0.8664E+02    -0.8663E+02    -0.8663E+02    -0.8662E+02    -0.8662E+02    -0.8662E+02    -0.8661E+02    -0.8661E+02    -0.8661E+02    -0.8661E+02    -0.8661E+02    -0.8661E+02    -0.8662E+02    -0.8662E+02    -0.8662E+02    -0.8663E+02    -0.8664E+02    -0.8664E+02    -0.8665E+02    -0.8666E+02    -0.8667E+02    -0.8668E+02    -0.8669E+02    -0.8670E+02    -0.8671E+02    -0.8672E+02    -0.8673E+02    -0.8675E+02    -0.8676E+02    -0.8678E+02    -0.8679E+02    -0.8681E+02    -0.8682E+02    -0.8684E+02    -0.8686E+02    -0.8687E+02    -0.8689E+02    -0.8691E+02    -0.8693E+02    -0.8695E+02    -0.8696E+02    -0.8698E+02    -0.8700E+02    -0.8702E+02    -0.8704E+02    -0.8706E+02    -0.8708E+02    -0.8710E+02    -0.8712E+02    -0.8713E+02    -0.8715E+02    -0.8717E+02    -0.8719E+02    -0.8720E+02    -0.8721E+02    -0.8723E+02    -0.8723E+02    -0.8724E+02    -0.8724E+02
    -0.8722E+02    -0.8722E+02    -0.8721E+02    -0.8720E+02    -0.8719E+02    -0.8717E+02    -0.8715E+02    -0.8713E+02    -0.8711E+02    -0.8709E+02    -0.8707E+02    -0.8704E+02    -0.8702E+02    -0.8700E+02    -0.8697E+02    -0.8695E+02    -0.8693E+02    -0.8690E+02    -0.8688E+02    -0.8686E+02    -0.8684E+02    -0.8681E+02    -0.8679E+02    -0.8677E+02    -0.8675E+02    -0.8673E+02    -0.8671E+02    -0.8669E+02    -0.8667E+02    -0.8665E+02    -0.8664E+02    -0.8662E+02    -0.8660E+02    -0.8659E+02    -0.8657E+02    -0.8656E+02    -0.8655E+02    -0.8653E+02    -0.8652E+02    -0.8651E+02    -0.8650E+02    -0.8649E+02    -0.8649E+02    -0.8648E+02    -0.8647E+02    -0.8647E+02    -0.8646E+02    -0.8646E+02    -0.8646E+02    -0.8646E+02    -0.8646E+02    -0.8646E+02    -0.8646E+02    -0.8647E+02    -0.8647E+02    -0.8648E+02    -0.8648E+02    -0.8649E+02    -0.8650E+02    -0.8651E+02    -0.8652E+02    -0.8653E+02    -0.8654E+02    -0.8655E+02    -0.8657E+02    -0.8658E+02    -0.8659E+02    -0.8661E+02    -0.8663E+02    -0.8664E+02    -0.8666E+02    -0.8668E+02    -0.8670E+02    -0.8672E+02    -0.8674E+02    -0.8676E+02    -0.8678E+02    -0.8680E+02    -0.8682E+02    -0.8684E+02    -0.8687E+02    -0.8689E+02    -0.8691E+02    -0.8693E+02    -0.8696E+02    -0.8698E+02    -0.8700E+02    -0.8703E+02    -0.8705E+02    -0.8707E+02    -0.8710E+02    -0.8712E+02    -0.8714E+02    -0.8716E+02    -0.8718E+02    -0.8719E+02    -0.8720E+02    -0.8721E+02    -0.8722E+02    -0.8722E+02
    -0.8720E+02    -0.8720E+02    -0.8719E+02    -0.8718E+02    -0.8716E+02    -0.8714E+02    -0.8712E+02    -0.8710E+02    -0.8707E+02    -0.8705E+02    -0.8702E+02    -0.8699E+02    -0.8697E+02    -0.8694E+02    -0.8691E+02    -0.8688E+02    -0.8686E+02    -0.8683E+02    -0.8680E+02    -0.8677E+02    -0.8675E+02    -0.8672E+02    -0.8670E+02    -0.8667E+02    -0.8665E+02    -0.8662E+02    -0.8660E+02    -0.8657E+02    -0.8655E+02    -0.8653E+02    -0.8651E+02    -0.8649E+02    -0.8647E+02    -0.8645E+02    -0.8643E+02    -0.8642E+02    -0.8640E+02    -0.8639E+02    -0.8637E+02    -0.8636E+02    -0.8635E+02    -0.8634E+02    -0.8633E+02    -0.8632E+02    -0.8632E+02    -0.8631E+02    -0.8631E+02    -0.8630E+02    -0.8630E+02    -0.8630E+02    -0.8630E+02    -0.8630E+02    -0.8630E+02    -0.8631E+02    -0.8631E+02    -0.8632E+02    -0.8633E+02    -0.8634E+02    -0.8635E+02    -0.8636E+02    -0.8637E+02    -0.8638E+02    -0.8640E+02    -0.8641E+02    -0.8643E+02    -0.8644E+02    -0.8646E+02    -0.8648E+02    -0.8650E+02    -0.8652E+02    -0.8654E+02    -0.8656E+02    -0.8659E+02    -0.8661E+02    -0.8663E+02    -0.8666E+02    -0.8668E+02    -0.8671E+02    -0.8673E+02    -0.8676E+02    -0.8678E+02    -0.8681E+02    -0.8684E+02    -0.8687E+02    -0.8689E+02    -0.8692E+02    -0.8695E+02    -0.8697E+02    -0.8700E+02    -0.8703E+02    -0.8705E+02    -0.8708E+02    -0.8710E+02    -0.8713E+02    -0.8715E+02    -0.8717E+02    -0.8718E+02    -0.8720E+02    -0.8720E+02    -0.8720E+02
    -0.8718E+02    -0.8718E+02    -0.8717E+02    -0.8716E+02    -0.8714E+02    -0.8712E+02    -0.8709E+02    -0.8706E+02    -0.8704E+02    -0.8701E+02    -0.8697E+02    -0.8694E+02    -0.8691E+02    -0.8688E+02    -0.8685E+02    -0.8682E+02    -0.8678E+02    -0.8675E+02    -0.8672E+02    -0.8669E+02    -0.8666E+02    -0.8663E+02    -0.8660E+02    -0.8657E+02    -0.8654E+02    -0.8651E+02    -0.8648E+02    -0.8645E+02    -0.8643E+02    -0.8640E+02    -0.8638E+02    -0.8636E+02    -0.8633E+02    -0.8631E+02    -0.8629E+02    -0.8627E+02    -0.8625E+02    -0.8624E+02    -0.8622E+02    -0.8620E+02    -0.8619E+02    -0.8618E+02    -0.8617E+02    -0.8616E+02    -0.8615E+02    -0.8614E+02    -0.8614E+02    -0.8613E+02    -0.8613E+02    -0.8613E+02    -0.8613E+02    -0.8613E+02    -0.8614E+02    -0.8614E+02    -0.8615E+02    -0.8616E+02    -0.8616E+02    -0.8617E+02    -0.8619E+02    -0.8620E+02    -0.8621E+02    -0.8623E+02    -0.8624E+02    -0.8626E+02    -0.8628E+02    -0.8630E+02    -0.8632E+02    -0.8634E+02    -0.8637E+02    -0.8639E+02    -0.8642E+02    -0.8644E+02    -0.8647E+02    -0.8649E+02    -0.8652E+02    -0.8655E+02    -0.8658E+02    -0.8661E+02    -0.8664E+02    -0.8667E+02    -0.8670E+02    -0.8673E+02    -0.8676E+02    -0.8679E+02    -0.8683E+02    -0.8686E+02    -0.8689E+02    -0.8692E+02    -0.8695E+02    -0.8698E+02    -0.8701E+02    -0.8704E+02    -0.8707E+02    -0.8710E+02    -0.8712E+02    -0.8714E+02    -0.8716E+02    -0.8717E+02    -0.8718E+02    -0.8718E+02
    -0.8716E+02    -0.8716E+02    -0.8715E+02    -0.8713E+02    -0.8711E+02    -0.8709E+02    -0.8706E+02    -0.8703E+02    -0.8700E+02    -0.8696E+02    -0.8693E+02    -0.8689E+02    -0.8685E+02    -0.8682E+02    -0.8678E+02    -0.8674E+02    -0.8671E+02    -0.8667E+02    -0.8663E+02    -0.8660E+02    -0.8656E+02    -0.8653E+02    -0.8649E+02    -0.8646E+02    -0.8643E+02    -0.8639E+02    -0.8636E+02    -0.8633E+02    -0.8630E+02    -0.8627E+02    -0.8624E+02    -0.8621E+02    -0.8619E+02    -0.8616E+02    -0.8614E+02    -0.8612E+02    -0.8610E+02    -0.8608E+02    -0.8606E+02    -0.8604E+02    -0.8602E+02    -0.8601E+02    -0.8600E+02    -0.8599E+02    -0.8598E+02    -0.8597E+02    -0.8596E+02    -0.8596E+02    -0.8596E+02    -0.8595E+02    -0.8595E+02    -0.8596E+02    -0.8596E+02    -0.8597E+02    -0.8597E+02    -0.8598E+02    -0.8599E+02    -0.8600E+02    -0.8602E+02    -0.8603E+02    -0.8605E+02    -0.8607E+02    -0.8609E+02    -0.8611E+02    -0.8613E+02    -0.8615E+02    -0.8618E+02    -0.8620E+02    -0.8623E+02    -0.8626E+02    -0.8628E+02    -0.8631E+02    -0.8634E+02    -0.8638E+02    -0.8641E+02    -0.8644E+02    -0.8647E+02    -0.8651E+02    -0.8654E+02    -0.8658E+02    -0.8661E+02    -0.8665E+02    -0.8668E+02    -0.8672E+02    -0.8676E+02    -0.8679E+02    -0.8683E+02    -0.8686E+02    -0.8690E+02    -0.8693E+02    -0.8697E+02    -0.8700E+02    -0.8703E+02    -0.8706E+02    -0.8709E+02    -0.8712E+02    -0.8714E+02    -0.8715E+02    -0.8716E+02    -0.8716E+02
    -0.8714E+02    -0.8714E+02    -0.8713E+02    -0.8711E+02    -0.8709E+02    -0.8706E+02    -0.8703E+02    -0.8699E+02    -0.8695E+02    -0.8692E+02    -0.8688E+02    -0.8684E+02    -0.8679E+02    -0.8675E+02    -0.8671E+02    -0.8667E+02    -0.8663E+02    -0.8659E+02    -0.8655E+02    -0.8650E+02    -0.8646E+02    -0.8642E+02    -0.8638E+02    -0.8635E+02    -0.8631E+02    -0.8627E+02    -0.8623E+02    -0.8620E+02    -0.8616E+02    -0.8613E+02    -0.8610E+02    -0.8607E+02    -0.8604E+02    -0.8601E+02    -0.8598E+02    -0.8595E+02    -0.8593E+02    -0.8591E+02    -0.8589E+02    -0.8587E+02    -0.8585E+02    -0.8583E+02    -0.8582E+02    -0.8580E+02    -0.8579E+02    -0.8578E+02    -0.8578E+02    -0.8577E+02    -0.8577E+02    -0.8577E+02    -0.8577E+02    -0.8577E+02    -0.8577E+02    -0.8578E+02    -0.8579E+02    -0.8580E+02    -0.8581E+02    -0.8583E+02    -0.8584E+02    -0.8586E+02    -0.8588E+02    -0.8590E+02    -0.8592E+02    -0.8594E+02    -0.8597E+02    -0.8600E+02    -0.8602E+02    -0.8605E+02    -0.8608E+02    -0.8612E+02    -0.8615E+02    -0.8618E+02    -0.8622E+02    -0.8625E+02    -0.8629E+02    -0.8633E+02    -0.8636E+02    -0.8640E+02    -0.8644E+02    -0.8648E+02    -0.8652E+02    -0.8656E+02    -0.8660E+02    -0.8664E+02    -0.8668E+02    -0.8672E+02    -0.8677E+02    -0.8681E+02    -0.8685E+02    -0.8689E+02    -0.8692E+02    -0.8696E+02    -0.8700E+02    -0.8703E+02    -0.8706E+02    -0.8709E+02    -0.8711E+02    -0.8713E+02    -0.8714E+02    -0.8714E+02
    -0.8712E+02    -0.8712E+02    -0.8710E+02    -0.8708E+02    -0.8706E+02    -0.8703E+02    -0.8699E+02    -0.8695E+02    -0.8691E+02    -0.8687E+02    -0.8682E+02    -0.8678E+02    -0.8673E+02    -0.8669E+02    -0.8664E+02    -0.8659E+02    -0.8655E+02    -0.8650E+02    -0.8645E+02    -0.8641E+02    -0.8636E+02    -0.8632E+02    -0.8627E+02    -0.8623E+02    -0.8619E+02    -0.8614E+02    -0.8610E+02    -0.8606E+02    -0.8602E+02    -0.8598E+02    -0.8595E+02    -0.8591E+02    -0.8588E+02    -0.8584E+02    -0.8581E+02    -0.8578E+02    -0.8575E+02    -0.8573E+02    -0.8570E+02    -0.8568E+02    -0.8566E+02    -0.8564E+02    -0.8563E+02    -0.8561E+02    -0.8560E+02    -0.8559E+02    -0.8558E+02    -0.8557E+02    -0.8557E+02    -0.8557E+02    -0.8557E+02    -0.8557E+02    -0.8558E+02    -0.8558E+02    -0.8559E+02    -0.8561E+02    -0.8562E+02    -0.8564E+02    -0.8565E+02    -0.8567E+02    -0.8570E+02    -0.8572E+02    -0.8574E+02    -0.8577E+02    -0.8580E+02    -0.8583E+02    -0.8586E+02    -0.8590E+02    -0.8593E+02    -0.8597E+02    -0.8600E+02    -0.8604E+02    -0.8608E+02    -0.8612E+02    -0.8616E+02    -0.8621E+02    -0.8625E+02    -0.8629E+02    -0.8634E+02    -0.8638E+02    -0.8643E+02    -0.8647E+02    -0.8652E+02    -0.8656E+02    -0.8661E+02    -0.8666E+02    -0.8670E+02    -0.8675E+02    -0.8679E+02    -0.8684E+02    -0.8688E+02    -0.8692E+02    -0.8696E+02    -0.8700E+02    -0.8703E+02    -0.8706E+02    -0.8709E+02    -0.8711E+02    -0.8712E+02    -0.8712E+02
    -0.8709E+02    -0.8709E+02    -0.8708E+02    -0.8706E+02    -0.8703E+02    -0.8699E+02    -0.8696E+02    -0.8691E+02    -0.8687E+02    -0.8682E+02    -0.8677E+02    -0.8672E+02    -0.8667E+02    -0.8662E+02    -0.8657E+02    -0.8651E+02    -0.8646E+02    -0.8641E+02    -0.8636E+02    -0.8631E+02    -0.8626E+02    -0.8621E+02    -0.8616E+02    -0.8611E+02    -0.8606E+02    -0.8601E+02    -0.8596E+02    -0.8592E+02    -0.8587E+02    -0.8583E+02    -0.8579E+02    -0.8575E+02    -0.8571E+02    -0.8567E+02    -0.8564E+02    -0.8560E+02    -0.8557E+02    -0.8554E+02    -0.8551E+02    -0.8549E+02    -0.8546E+02    -0.8544E+02    -0.8542E+02    -0.8541E+02    -0.8539E+02    -0.8538E+02    -0.8537E+02    -0.8536E+02    -0.8536E+02    -0.8536E+02    -0.8536E+02    -0.8536E+02    -0.8537E+02    -0.8538E+02    -0.8539E+02    -0.8540E+02    -0.8542E+02    -0.8543E+02    -0.8545E+02    -0.8548E+02    -0.8550E+02    -0.8553E+02    -0.8556E+02    -0.8559E+02    -0.8562E+02    -0.8566E+02    -0.8569E+02    -0.8573E+02    -0.8577E+02    -0.8581E+02    -0.8585E+02    -0.8590E+02    -0.8594E+02    -0.8599E+02    -0.8603E+02    -0.8608E+02    -0.8613E+02    -0.8618E+02    -0.8623E+02    -0.8628E+02    -0.8633E+02    -0.8638E+02    -0.8643E+02    -0.8648E+02    -0.8653E+02    -0.8658E+02    -0.8663E+02    -0.8669E+02    -0.8674E+02    -0.8678E+02    -0.8683E+02    -0.8688E+02    -0.8692E+02    -0.8696E+02    -0.8700E+02    -0.8704E+02    -0.8707E+02    -0.8709E+02    -0.8710E+02    -0.8710E+02
    -0.8707E+02    -0.8707E+02    -0.8706E+02    -0.8703E+02    -0.8700E+02    -0.8696E+02    -0.8692E+02    -0.8687E+02    -0.8682E+02    -0.8677E+02    -0.8672E+02    -0.8666E+02    -0.8660E+02    -0.8655E+02    -0.8649E+02    -0.8643E+02    -0.8637E+02    -0.8632E+02    -0.8626E+02    -0.8620E+02    -0.8614E+02    -0.8609E+02    -0.8603E+02    -0.8598E+02    -0.8592E+02    -0.8587E+02    -0.8582E+02    -0.8577E+02    -0.8572E+02    -0.8567E+02    -0.8562E+02    -0.8557E+02    -0.8553E+02    -0.8549E+02    -0.8545E+02    -0.8541E+02    -0.8537E+02    -0.8534E+02    -0.8531E+02    -0.8528E+02    -0.8525E+02    -0.8523E+02    -0.8520E+02    -0.8519E+02    -0.8517E+02    -0.8516E+02    -0.8514E+02    -0.8514E+02    -0.8513E+02    -0.8513E+02    -0.8513E+02    -0.8514E+02    -0.8514E+02    -0.8515E+02    -0.8516E+02    -0.8518E+02    -0.8520E+02    -0.8522E+02    -0.8524E+02    -0.8527E+02    -0.8530E+02    -0.8533E+02    -0.8536E+02    -0.8540E+02    -0.8543E+02    -0.8547E+02    -0.8551E+02    -0.8556E+02    -0.8560E+02    -0.8565E+02    -0.8570E+02    -0.8574E+02    -0.8580E+02    -0.8585E+02    -0.8590E+02    -0.8595E+02    -0.8601E+02    -0.8606E+02    -0.8612E+02    -0.8617E+02    -0.8623E+02    -0.8628E+02    -0.8634E+02    -0.8640E+02    -0.8645E+02    -0.8651E+02    -0.8657E+02    -0.8662E+02    -0.8668E+02    -0.8673E+02    -0.8678E+02    -0.8684E+02    -0.8688E+02    -0.8693E+02    -0.8697E+02    -0.8701E+02    -0.8704E+02    -0.8706E+02    -0.8708E+02    -0.8708E+02
    -0.8705E+02    -0.8705E+02    -0.8703E+02    -0.8701E+02    -0.8697E+02    -0.8693E+02    -0.8688E+02    -0.8683E+02    -0.8678E+02    -0.8672E+02    -0.8666E+02    -0.8660E+02    -0.8654E+02    -0.8647E+02    -0.8641E+02    -0.8635E+02    -0.8628E+02    -0.8622E+02    -0.8616E+02    -0.8609E+02    -0.8603E+02    -0.8597E+02    -0.8590E+02    -0.8584E+02    -0.8578E+02    -0.8572E+02    -0.8566E+02    -0.8561E+02    -0.8555E+02    -0.8550E+02    -0.8544E+02    -0.8539E+02    -0.8534E+02    -0.8529E+02    -0.8525E+02    -0.8520E+02    -0.8516E+02    -0.8512E+02    -0.8509E+02    -0.8505E+02    -0.8502E+02    -0.8500E+02    -0.8497E+02    -0.8495E+02    -0.8493E+02    -0.8492E+02    -0.8490E+02    -0.8489E+02    -0.8489E+02    -0.8489E+02    -0.8489E+02    -0.8489E+02    -0.8490E+02    -0.8491E+02    -0.8493E+02    -0.8494E+02    -0.8496E+02    -0.8499E+02    -0.8502E+02    -0.8504E+02    -0.8508E+02    -0.8511E+02    -0.8515E+02    -0.8519E+02    -0.8523E+02    -0.8528E+02    -0.8532E+02    -0.8537E+02    -0.8542E+02    -0.8548E+02    -0.8553E+02    -0.8558E+02    -0.8564E+02    -0.8570E+02    -0.8576E+02    -0.8582E+02    -0.8588E+02    -0.8594E+02    -0.8600E+02    -0.8606E+02    -0.8612E+02    -0.8618E+02    -0.8625E+02    -0.8631E+02    -0.8637E+02    -0.8643E+02    -0.8650E+02    -0.8656E+02    -0.8662E+02    -0.8668E+02    -0.8674E+02    -0.8679E+02    -0.8684E+02    -0.8689E+02    -0.8694E+02    -0.8698E+02    -0.8702E+02    -0.8704E+02    -0.8706E+02    -0.8706E+02
    -0.8702E+02    -0.8702E+02    -0.8701E+02    -0.8698E+02    -0.8694E+02    -0.8690E+02    -0.8684E+02    -0.8679E+02    -0.8673E+02    -0.8667E+02    -0.8660E+02    -0.8653E+02    -0.8647E+02    -0.8640E+02    -0.8633E+02    -0.8626E+02    -0.8619E+02    -0.8612E+02    -0.8605E+02    -0.8598E+02    -0.8591E+02    -0.8584E+02    -0.8577E+02    -0.8570E+02    -0.8563E+02    -0.8557E+02    -0.8550E+02    -0.8544E+02    -0.8538E+02    -0.8531E+02    -0.8525E+02    -0.8520E+02    -0.8514E+02    -0.8509E+02    -0.8503E+02    -0.8498E+02    -0.8494E+02    -0.8489E+02    -0.8485E+02    -0.8481E+02    -0.8478E+02    -0.8475E+02    -0.8472E+02    -0.8470E+02    -0.8467E+02    -0.8466E+02    -0.8464E+02    -0.8463E+02    -0.8463E+02    -0.8462E+02    -0.8463E+02    -0.8463E+02    -0.8464E+02    -0.8465E+02    -0.8467E+02    -0.8469E+02    -0.8471E+02    -0.8474E+02    -0.8477E+02    -0.8480E+02    -0.8484E+02    -0.8488E+02    -0.8492E+02    -0.8497E+02    -0.8502E+02    -0.8507E+02    -0.8512E+02    -0.8518E+02    -0.8523E+02    -0.8529E+02    -0.8535E+02    -0.8541E+02    -0.8548E+02    -0.8554E+02    -0.8561E+02    -0.8567E+02    -0.8574E+02    -0.8581E+02    -0.8588E+02    -0.8594E+02    -0.8601E+02    -0.8608E+02    -0.8615E+02    -0.8622E+02    -0.8629E+02    -0.8636E+02    -0.8642E+02    -0.8649E+02    -0.8656E+02    -0.8662E+02    -0.8668E+02    -0.8675E+02    -0.8680E+02    -0.8686E+02    -0.8691E+02    -0.8695E+02    -0.8699E+02    -0.8702E+02    -0.8703E+02    -0.8703E+02
    -0.8700E+02    -0.8700E+02    -0.8698E+02    -0.8695E+02    -0.8691E+02    -0.8686E+02    -0.8681E+02    -0.8674E+02    -0.8668E+02    -0.8661E+02    -0.8654E+02    -0.8647E+02    -0.8640E+02    -0.8632E+02    -0.8625E+02    -0.8617E+02    -0.8609E+02    -0.8602E+02    -0.8594E+02    -0.8586E+02    -0.8578E+02    -0.8571E+02    -0.8563E+02    -0.8555E+02    -0.8548E+02    -0.8541E+02    -0.8533E+02    -0.8526E+02    -0.8519E+02    -0.8512E+02    -0.8505E+02    -0.8499E+02    -0.8492E+02    -0.8486E+02    -0.8481E+02    -0.8475E+02    -0.8470E+02    -0.8465E+02    -0.8460E+02    -0.8456E+02    -0.8452E+02    -0.8448E+02    -0.8445E+02    -0.8442E+02    -0.8440E+02    -0.8438E+02    -0.8436E+02    -0.8435E+02    -0.8434E+02    -0.8434E+02    -0.8434E+02    -0.8435E+02    -0.8436E+02    -0.8437E+02    -0.8439E+02    -0.8441E+02    -0.8444E+02    -0.8447E+02    -0.8451E+02    -0.8455E+02    -0.8459E+02    -0.8463E+02    -0.8468E+02    -0.8473E+02    -0.8479E+02    -0.8485E+02    -0.8491E+02    -0.8497E+02    -0.8503E+02    -0.8510E+02    -0.8517E+02    -0.8524E+02    -0.8531E+02    -0.8538E+02    -0.8545E+02    -0.8552E+02    -0.8560E+02    -0.8567E+02    -0.8575E+02    -0.8582E+02    -0.8590E+02    -0.8598E+02    -0.8605E+02    -0.8613E+02    -0.8620E+02    -0.8628E+02    -0.8635E+02    -0.8642E+02    -0.8650E+02    -0.8657E+02    -0.8663E+02    -0.8670E+02    -0.8676E+02    -0.8682E+02    -0.8688E+02    -0.8692E+02    -0.8696E+02    -0.8699E+02    -0.8701E+02    -0.8701E+02
    -0.8698E+02    -0.8698E+02    -0.8696E+02    -0.8692E+02    -0.8688E+02    -0.8683E+02    -0.8677E+02    -0.8670E+02    -0.8663E+02    -0.8656E+02    -0.8648E+02    -0.8640E+02    -0.8632E+02    -0.8624E+02    -0.8616E+02    -0.8608E+02    -0.8599E+02    -0.8591E+02    -0.8582E+02    -0.8574E+02    -0.8565E+02    -0.8557E+02    -0.8548E+02    -0.8540E+02    -0.8532E+02    -0.8523E+02    -0.8515E+02    -0.8507E+02    -0.8499E+02    -0.8492E+02    -0.8484E+02    -0.8477E+02    -0.8469E+02    -0.8463E+02    -0.8456E+02    -0.8450E+02    -0.8444E+02    -0.8438E+02    -0.8433E+02    -0.8428E+02    -0.8423E+02    -0.8419E+02    -0.8415E+02    -0.8412E+02    -0.8409E+02    -0.8407E+02    -0.8405E+02    -0.8404E+02    -0.8403E+02    -0.8403E+02    -0.8403E+02    -0.8404E+02    -0.8405E+02    -0.8407E+02    -0.8409E+02    -0.8411E+02    -0.8415E+02    -0.8418E+02    -0.8422E+02    -0.8427E+02    -0.8431E+02    -0.8437E+02    -0.8442E+02    -0.8448E+02    -0.8454E+02    -0.8461E+02    -0.8468E+02    -0.8475E+02    -0.8482E+02    -0.8489E+02    -0.8497E+02    -0.8505E+02    -0.8512E+02    -0.8520E+02    -0.8529E+02    -0.8537E+02    -0.8545E+02    -0.8553E+02    -0.8562E+02    -0.8570E+02    -0.8578E+02    -0.8587E+02    -0.8595E+02    -0.8603E+02    -0.8611E+02    -0.8620E+02    -0.8628E+02    -0.8636E+02    -0.8643E+02    -0.8651E+02    -0.8658E+02    -0.8665E+02    -0.8672E+02    -0.8678E+02    -0.8684E+02    -0.8689E+02    -0.8694E+02    -0.8697E+02    -0.8699E+02    -0.8699E+02
    -0.8695E+02    -0.8695E+02    -0.8693E+02    -0.8690E+02    -0.8685E+02    -0.8679E+02    -0.8673E+02    -0.8666E+02    -0.8658E+02    -0.8650E+02    -0.8642E+02    -0.8634E+02    -0.8625E+02    -0.8616E+02    -0.8607E+02    -0.8598E+02    -0.8589E+02    -0.8580E+02    -0.8570E+02    -0.8561E+02    -0.8552E+02    -0.8542E+02    -0.8533E+02    -0.8524E+02    -0.8514E+02    -0.8505E+02    -0.8496E+02    -0.8487E+02    -0.8478E+02    -0.8470E+02    -0.8461E+02    -0.8453E+02    -0.8445E+02    -0.8437E+02    -0.8429E+02    -0.8422E+02    -0.8415E+02    -0.8409E+02    -0.8403E+02    -0.8397E+02    -0.8392E+02    -0.8387E+02    -0.8383E+02    -0.8379E+02    -0.8376E+02    -0.8373E+02    -0.8371E+02    -0.8370E+02    -0.8369E+02    -0.8369E+02    -0.8369E+02    -0.8370E+02    -0.8371E+02    -0.8373E+02    -0.8376E+02    -0.8379E+02    -0.8382E+02    -0.8386E+02    -0.8391E+02    -0.8396E+02    -0.8402E+02    -0.8408E+02    -0.8414E+02    -0.8421E+02    -0.8428E+02    -0.8435E+02    -0.8443E+02    -0.8451E+02    -0.8459E+02    -0.8467E+02    -0.8476E+02    -0.8485E+02    -0.8493E+02    -0.8502E+02    -0.8511E+02    -0.8520E+02    -0.8530E+02    -0.8539E+02    -0.8548E+02    -0.8557E+02    -0.8566E+02    -0.8575E+02    -0.8585E+02    -0.8594E+02    -0.8602E+02    -0.8611E+02    -0.8620E+02    -0.8629E+02    -0.8637E+02    -0.8645E+02    -0.8653E+02    -0.8661E+02    -0.8668E+02    -0.8675E+02    -0.8681E+02    -0.8687E+02    -0.8691E+02    -0.8695E+02    -0.8696E+02    -0.8696E+02
    -0.8693E+02    -0.8693E+02    -0.8691E+02    -0.8687E+02    -0.8682E+02    -0.8676E+02    -0.8669E+02    -0.8661E+02    -0.8653E+02    -0.8645E+02    -0.8636E+02    -0.8627E+02    -0.8617E+02    -0.8608E+02    -0.8598E+02    -0.8588E+02    -0.8578E+02    -0.8568E+02    -0.8558E+02    -0.8548E+02    -0.8538E+02    -0.8527E+02    -0.8517E+02    -0.8507E+02    -0.8497E+02    -0.8486E+02    -0.8476E+02    -0.8466E+02    -0.8456E+02    -0.8446E+02    -0.8437E+02    -0.8427E+02    -0.8418E+02    -0.8409E+02    -0.8401E+02    -0.8393E+02    -0.8385E+02    -0.8377E+02    -0.8370E+02    -0.8364E+02    -0.8358E+02    -0.8352E+02    -0.8348E+02    -0.8343E+02    -0.8340E+02    -0.8337E+02    -0.8334E+02    -0.8332E+02    -0.8331E+02    -0.8331E+02    -0.8331E+02    -0.8332E+02    -0.8334E+02    -0.8336E+02    -0.8339E+02    -0.8343E+02    -0.8347E+02    -0.8352E+02    -0.8357E+02    -0.8363E+02    -0.8369E+02    -0.8376E+02    -0.8383E+02    -0.8391E+02    -0.8399E+02    -0.8407E+02    -0.8416E+02    -0.8425E+02    -0.8434E+02    -0.8444E+02    -0.8454E+02    -0.8463E+02    -0.8473E+02    -0.8483E+02    -0.8493E+02    -0.8503E+02    -0.8514E+02    -0.8524E+02    -0.8534E+02    -0.8544E+02    -0.8554E+02    -0.8564E+02    -0.8574E+02    -0.8584E+02    -0.8593E+02    -0.8603E+02    -0.8612E+02    -0.8622E+02    -0.8631E+02    -0.8639E+02    -0.8648E+02    -0.8656E+02    -0.8664E+02    -0.8671E+02    -0.8678E+02    -0.8684E+02    -0.8689E+02    -0.8692E+02    -0.8694E+02    -0.8694E+02
    -0.8690E+02    -0.8690E+02    -0.8688E+02    -0.8684E+02    -0.8679E+02    -0.8672E+02    -0.8665E+02    -0.8657E+02    -0.8648E+02    -0.8639E+02    -0.8630E+02    -0.8620E+02    -0.8610E+02    -0.8600E+02    -0.8589E+02    -0.8579E+02    -0.8568E+02    -0.8557E+02    -0.8546E+02    -0.8535E+02    -0.8523E+02    -0.8512E+02    -0.8501E+02    -0.8489E+02    -0.8478E+02    -0.8466E+02    -0.8455E+02    -0.8444E+02    -0.8433E+02    -0.8421E+02    -0.8411E+02    -0.8400E+02    -0.8390E+02    -0.8379E+02    -0.8370E+02    -0.8360E+02    -0.8351E+02    -0.8343E+02    -0.8335E+02    -0.8327E+02    -0.8320E+02    -0.8314E+02    -0.8308E+02    -0.8303E+02    -0.8299E+02    -0.8296E+02    -0.8293E+02    -0.8291E+02    -0.8289E+02    -0.8289E+02    -0.8289E+02    -0.8291E+02    -0.8292E+02    -0.8295E+02    -0.8299E+02    -0.8303E+02    -0.8308E+02    -0.8313E+02    -0.8319E+02    -0.8326E+02    -0.8334E+02    -0.8341E+02    -0.8350E+02    -0.8359E+02    -0.8368E+02    -0.8378E+02    -0.8388E+02    -0.8398E+02    -0.8408E+02    -0.8419E+02    -0.8430E+02    -0.8441E+02    -0.8452E+02    -0.8463E+02    -0.8475E+02    -0.8486E+02    -0.8497E+02    -0.8508E+02    -0.8519E+02    -0.8530E+02    -0.8541E+02    -0.8552E+02    -0.8563E+02    -0.8574E+02    -0.8584E+02    -0.8595E+02    -0.8605E+02    -0.8615E+02    -0.8624E+02    -0.8634E+02    -0.8643E+02    -0.8652E+02    -0.8660E+02    -0.8668E+02    -0.8675E+02    -0.8681E+02    -0.8686E+02    -0.8690E+02    -0.8692E+02    -0.8692E+02
    -0.8688E+02    -0.8688E+02    -0.8686E+02    -0.8681E+02    -0.8676E+02    -0.8669E+02    -0.8661E+02    -0.8653E+02    -0.8643E+02    -0.8634E+02    -0.8624E+02    -0.8613E+02    -0.8603E+02    -0.8592E+02    -0.8580E+02    -0.8569E+02    -0.8557E+02    -0.8545E+02    -0.8533E+02    -0.8521E+02    -0.8508E+02    -0.8496E+02    -0.8483E+02    -0.8471E+02    -0.8458E+02    -0.8445E+02    -0.8433E+02    -0.8420E+02    -0.8407E+02    -0.8395E+02    -0.8383E+02    -0.8371E+02    -0.8359E+02    -0.8347E+02    -0.8336E+02    -0.8325E+02    -0.8315E+02    -0.8305E+02    -0.8296E+02    -0.8287E+02    -0.8279E+02    -0.8271E+02    -0.8265E+02    -0.8259E+02    -0.8254E+02    -0.8250E+02    -0.8247E+02    -0.8244E+02    -0.8243E+02    -0.8242E+02    -0.8243E+02    -0.8244E+02    -0.8246E+02    -0.8249E+02    -0.8253E+02    -0.8258E+02    -0.8264E+02    -0.8271E+02    -0.8278E+02    -0.8286E+02    -0.8294E+02    -0.8304E+02    -0.8313E+02    -0.8324E+02    -0.8334E+02    -0.8345E+02    -0.8357E+02    -0.8368E+02    -0.8380E+02    -0.8393E+02    -0.8405E+02    -0.8417E+02    -0.8430E+02    -0.8442E+02    -0.8455E+02    -0.8467E+02    -0.8480E+02    -0.8492E+02    -0.8505E+02    -0.8517E+02    -0.8529E+02    -0.8541E+02    -0.8552E+02    -0.8564E+02    -0.8575E+02    -0.8586E+02    -0.8597E+02    -0.8608E+02    -0.8618E+02    -0.8628E+02    -0.8638E+02    -0.8647E+02    -0.8656E+02    -0.8664E+02    -0.8672E+02    -0.8678E+02    -0.8684E+02    -0.8688E+02    -0.8690E+02    -0.8690E+02
    -0.8686E+02    -0.8686E+02    -0.8683E+02    -0.8679E+02    -0.8673E+02    -0.8666E+02    -0.8658E+02    -0.8649E+02    -0.8639E+02    -0.8629E+02    -0.8618E+02    -0.8607E+02    -0.8595E+02    -0.8584E+02    -0.8572E+02    -0.8559E+02    -0.8546E+02    -0.8534E+02    -0.8520E+02    -0.8507E+02    -0.8493E+02    -0.8480E+02    -0.8466E+02    -0.8452E+02    -0.8438E+02    -0.8423E+02    -0.8409E+02    -0.8395E+02    -0.8381E+02    -0.8367E+02    -0.8353E+02    -0.8339E+02    -0.8325E+02    -0.8312E+02    -0.8299E+02    -0.8286E+02    -0.8274E+02    -0.8263E+02    -0.8252E+02    -0.8242E+02    -0.8232E+02    -0.8224E+02    -0.8216E+02    -0.8209E+02    -0.8203E+02    -0.8198E+02    -0.8194E+02    -0.8192E+02    -0.8190E+02    -0.8189E+02    -0.8190E+02    -0.8191E+02    -0.8194E+02    -0.8198E+02    -0.8203E+02    -0.8209E+02    -0.8215E+02    -0.8223E+02    -0.8232E+02    -0.8241E+02    -0.8251E+02    -0.8262E+02    -0.8273E+02    -0.8285E+02    -0.8297E+02    -0.8310E+02    -0.8323E+02    -0.8337E+02    -0.8350E+02    -0.8364E+02    -0.8378E+02    -0.8392E+02    -0.8406E+02    -0.8420E+02    -0.8435E+02    -0.8448E+02    -0.8462E+02    -0.8476E+02    -0.8490E+02    -0.8503E+02    -0.8516E+02    -0.8529E+02    -0.8542E+02    -0.8554E+02    -0.8566E+02    -0.8578E+02    -0.8590E+02    -0.8601E+02    -0.8612E+02    -0.8623E+02    -0.8633E+02    -0.8643E+02    -0.8652E+02    -0.8661E+02    -0.8669E+02    -0.8676E+02    -0.8681E+02    -0.8686E+02    -0.8688E+02    -0.8688E+02
    -0.8684E+02    -0.8684E+02    -0.8681E+02    -0.8677E+02    -0.8671E+02    -0.8663E+02    -0.8654E+02    -0.8645E+02    -0.8635E+02    -0.8624E+02    -0.8613E+02    -0.8601E+02    -0.8589E+02    -0.8576E+02    -0.8563E+02    -0.8550E+02    -0.8536E+02    -0.8522E+02    -0.8508E+02    -0.8493E+02    -0.8478E+02    -0.8463E+02    -0.8448E+02    -0.8432E+02    -0.8417E+02    -0.8401E+02    -0.8385E+02    -0.8369E+02    -0.8353E+02    -0.8336E+02    -0.8320E+02    -0.8305E+02    -0.8289E+02    -0.8274E+02    -0.8259E+02    -0.8244E+02    -0.8230E+02    -0.8216E+02    -0.8204E+02    -0.8192E+02    -0.8180E+02    -0.8170E+02    -0.8161E+02    -0.8153E+02    -0.8146E+02    -0.8140E+02    -0.8135E+02    -0.8132E+02    -0.8130E+02    -0.8129E+02    -0.8130E+02    -0.8132E+02    -0.8135E+02    -0.8139E+02    -0.8145E+02    -0.8152E+02    -0.8160E+02    -0.8169E+02    -0.8180E+02    -0.8191E+02    -0.8203E+02    -0.8215E+02    -0.8229E+02    -0.8243E+02    -0.8257E+02    -0.8272E+02    -0.8287E+02    -0.8303E+02    -0.8318E+02    -0.8334E+02    -0.8350E+02    -0.8366E+02    -0.8382E+02    -0.8398E+02    -0.8414E+02    -0.8429E+02    -0.8444E+02    -0.8460E+02    -0.8475E+02    -0.8489E+02    -0.8504E+02    -0.8518E+02    -0.8531E+02    -0.8545E+02    -0.8558E+02    -0.8571E+02    -0.8583E+02    -0.8595E+02    -0.8607E+02    -0.8618E+02    -0.8629E+02    -0.8639E+02    -0.8649E+02    -0.8658E+02    -0.8666E+02    -0.8674E+02    -0.8680E+02    -0.8684E+02    -0.8686E+02    -0.8686E+02
    -0.8682E+02    -0.8682E+02    -0.8680E+02    -0.8675E+02    -0.8668E+02    -0.8661E+02    -0.8652E+02    -0.8642E+02    -0.8631E+02    -0.8620E+02    -0.8608E+02    -0.8595E+02    -0.8582E+02    -0.8569E+02    -0.8555E+02    -0.8541E+02    -0.8526E+02    -0.8511E+02    -0.8496E+02    -0.8480E+02    -0.8463E+02    -0.8447E+02    -0.8430E+02    -0.8413E+02    -0.8395E+02    -0.8377E+02    -0.8359E+02    -0.8341E+02    -0.8323E+02    -0.8304E+02    -0.8286E+02    -0.8268E+02    -0.8249E+02    -0.8231E+02    -0.8214E+02    -0.8197E+02    -0.8180E+02    -0.8164E+02    -0.8149E+02    -0.8135E+02    -0.8121E+02    -0.8109E+02    -0.8098E+02    -0.8088E+02    -0.8080E+02    -0.8073E+02    -0.8067E+02    -0.8063E+02    -0.8060E+02    -0.8060E+02    -0.8060E+02    -0.8063E+02    -0.8067E+02    -0.8072E+02    -0.8079E+02    -0.8088E+02    -0.8097E+02    -0.8108E+02    -0.8121E+02    -0.8134E+02    -0.8148E+02    -0.8163E+02    -0.8179E+02    -0.8195E+02    -0.8212E+02    -0.8230E+02    -0.8248E+02    -0.8266E+02    -0.8284E+02    -0.8302E+02    -0.8320E+02    -0.8338E+02    -0.8357E+02    -0.8374E+02    -0.8392E+02    -0.8409E+02    -0.8427E+02    -0.8443E+02    -0.8460E+02    -0.8476E+02    -0.8491E+02    -0.8507E+02    -0.8522E+02    -0.8536E+02    -0.8550E+02    -0.8564E+02    -0.8577E+02    -0.8590E+02    -0.8602E+02    -0.8614E+02    -0.8626E+02    -0.8636E+02    -0.8646E+02    -0.8656E+02    -0.8664E+02    -0.8672E+02    -0.8678E+02    -0.8682E+02    -0.8685E+02    -0.8685E+02
    -0.8681E+02    -0.8681E+02    -0.8678E+02    -0.8673E+02    -0.8667E+02    -0.8659E+02    -0.8649E+02    -0.8639E+02    -0.8628E+02    -0.8616E+02    -0.8604E+02    -0.8591E+02    -0.8577E+02    -0.8563E+02    -0.8548E+02    -0.8533E+02    -0.8517E+02    -0.8501E+02    -0.8484E+02    -0.8467E+02    -0.8449E+02    -0.8431E+02    -0.8412E+02    -0.8393E+02    -0.8373E+02    -0.8353E+02    -0.8333E+02    -0.8312E+02    -0.8291E+02    -0.8270E+02    -0.8249E+02    -0.8227E+02    -0.8206E+02    -0.8185E+02    -0.8165E+02    -0.8144E+02    -0.8125E+02    -0.8105E+02    -0.8087E+02    -0.8070E+02    -0.8054E+02    -0.8039E+02    -0.8025E+02    -0.8013E+02    -0.8003E+02    -0.7994E+02    -0.7987E+02    -0.7982E+02    -0.7979E+02    -0.7978E+02    -0.7979E+02    -0.7982E+02    -0.7987E+02    -0.7994E+02    -0.8003E+02    -0.8013E+02    -0.8025E+02    -0.8038E+02    -0.8053E+02    -0.8069E+02    -0.8086E+02    -0.8104E+02    -0.8123E+02    -0.8143E+02    -0.8163E+02    -0.8184E+02    -0.8205E+02    -0.8226E+02    -0.8247E+02    -0.8268E+02    -0.8289E+02    -0.8310E+02    -0.8330E+02    -0.8350E+02    -0.8370E+02    -0.8390E+02    -0.8409E+02    -0.8427E+02    -0.8445E+02    -0.8463E+02    -0.8480E+02    -0.8497E+02    -0.8513E+02    -0.8528E+02    -0.8543E+02    -0.8558E+02    -0.8572E+02    -0.8585E+02    -0.8598E+02    -0.8611E+02    -0.8623E+02    -0.8634E+02    -0.8644E+02    -0.8654E+02    -0.8663E+02    -0.8670E+02    -0.8677E+02    -0.8681E+02    -0.8684E+02    -0.8684E+02
    -0.8680E+02    -0.8680E+02    -0.8678E+02    -0.8673E+02    -0.8666E+02    -0.8657E+02    -0.8648E+02    -0.8637E+02    -0.8626E+02    -0.8614E+02    -0.8601E+02    -0.8587E+02    -0.8573E+02    -0.8558E+02    -0.8542E+02    -0.8526E+02    -0.8509E+02    -0.8492E+02    -0.8473E+02    -0.8455E+02    -0.8435E+02    -0.8415E+02    -0.8394E+02    -0.8373E+02    -0.8351E+02    -0.8328E+02    -0.8305E+02    -0.8282E+02    -0.8258E+02    -0.8233E+02    -0.8209E+02    -0.8184E+02    -0.8159E+02    -0.8134E+02    -0.8109E+02    -0.8085E+02    -0.8061E+02    -0.8038E+02    -0.8016E+02    -0.7995E+02    -0.7975E+02    -0.7957E+02    -0.7940E+02    -0.7925E+02    -0.7912E+02    -0.7902E+02    -0.7893E+02    -0.7887E+02    -0.7883E+02    -0.7882E+02    -0.7883E+02    -0.7887E+02    -0.7893E+02    -0.7901E+02    -0.7912E+02    -0.7925E+02    -0.7940E+02    -0.7956E+02    -0.7975E+02    -0.7995E+02    -0.8016E+02    -0.8038E+02    -0.8061E+02    -0.8084E+02    -0.8108E+02    -0.8133E+02    -0.8158E+02    -0.8182E+02    -0.8207E+02    -0.8232E+02    -0.8256E+02    -0.8280E+02    -0.8303E+02    -0.8326E+02    -0.8348E+02    -0.8370E+02    -0.8391E+02    -0.8412E+02    -0.8432E+02    -0.8451E+02    -0.8470E+02    -0.8488E+02    -0.8505E+02    -0.8522E+02    -0.8538E+02    -0.8553E+02    -0.8568E+02    -0.8582E+02    -0.8596E+02    -0.8608E+02    -0.8621E+02    -0.8632E+02    -0.8643E+02    -0.8653E+02    -0.8662E+02    -0.8670E+02    -0.8676E+02    -0.8681E+02    -0.8684E+02    -0.8684E+02
    -0.8680E+02    -0.8680E+02    -0.8677E+02    -0.8672E+02    -0.8665E+02    -0.8657E+02    -0.8647E+02    -0.8637E+02    -0.8625E+02    -0.8612E+02    -0.8599E+02    -0.8585E+02    -0.8570E+02    -0.8554E+02    -0.8538E+02    -0.8521E+02    -0.8503E+02    -0.8484E+02    -0.8464E+02    -0.8444E+02    -0.8423E+02    -0.8401E+02    -0.8378E+02    -0.8354E+02    -0.8329E+02    -0.8304E+02    -0.8277E+02    -0.8250E+02    -0.8223E+02    -0.8194E+02    -0.8166E+02    -0.8136E+02    -0.8107E+02    -0.8077E+02    -0.8047E+02    -0.8018E+02    -0.7989E+02    -0.7961E+02    -0.7934E+02    -0.7908E+02    -0.7883E+02    -0.7860E+02    -0.7839E+02    -0.7820E+02    -0.7804E+02    -0.7790E+02    -0.7779E+02    -0.7771E+02    -0.7767E+02    -0.7765E+02    -0.7767E+02    -0.7771E+02    -0.7779E+02    -0.7790E+02    -0.7804E+02    -0.7820E+02    -0.7839E+02    -0.7860E+02    -0.7882E+02    -0.7907E+02    -0.7933E+02    -0.7960E+02    -0.7989E+02    -0.8017E+02    -0.8047E+02    -0.8076E+02    -0.8106E+02    -0.8135E+02    -0.8164E+02    -0.8193E+02    -0.8221E+02    -0.8249E+02    -0.8276E+02    -0.8302E+02    -0.8327E+02    -0.8352E+02    -0.8375E+02    -0.8398E+02    -0.8420E+02    -0.8441E+02    -0.8461E+02    -0.8480E+02    -0.8499E+02    -0.8517E+02    -0.8534E+02    -0.8550E+02    -0.8565E+02    -0.8580E+02    -0.8594E+02    -0.8607E+02    -0.8620E+02    -0.8632E+02    -0.8643E+02    -0.8653E+02    -0.8662E+02    -0.8670E+02    -0.8676E+02    -0.8681E+02    -0.8684E+02    -0.8684E+02
    -0.8681E+02    -0.8681E+02    -0.8678E+02    -0.8673E+02    -0.8666E+02    -0.8658E+02    -0.8648E+02    -0.8637E+02    -0.8625E+02    -0.8612E+02    -0.8599E+02    -0.8584E+02    -0.8569E+02    -0.8553E+02    -0.8535E+02    -0.8517E+02    -0.8498E+02    -0.8478E+02    -0.8457E+02    -0.8435E+02    -0.8412E+02    -0.8388E+02    -0.8362E+02    -0.8336E+02    -0.8308E+02    -0.8279E+02    -0.8249E+02    -0.8218E+02    -0.8186E+02    -0.8153E+02    -0.8119E+02    -0.8084E+02    -0.8049E+02    -0.8013E+02    -0.7977E+02    -0.7941E+02    -0.7905E+02    -0.7870E+02    -0.7836E+02    -0.7803E+02    -0.7772E+02    -0.7743E+02    -0.7716E+02    -0.7692E+02    -0.7671E+02    -0.7653E+02    -0.7639E+02    -0.7629E+02    -0.7622E+02    -0.7620E+02    -0.7622E+02    -0.7629E+02    -0.7639E+02    -0.7653E+02    -0.7670E+02    -0.7692E+02    -0.7716E+02    -0.7743E+02    -0.7772E+02    -0.7803E+02    -0.7836E+02    -0.7870E+02    -0.7905E+02    -0.7941E+02    -0.7977E+02    -0.8013E+02    -0.8048E+02    -0.8084E+02    -0.8118E+02    -0.8152E+02    -0.8185E+02    -0.8217E+02    -0.8248E+02    -0.8278E+02    -0.8307E+02    -0.8334E+02    -0.8360E+02    -0.8386E+02    -0.8410E+02    -0.8433E+02    -0.8455E+02    -0.8475E+02    -0.8495E+02    -0.8514E+02    -0.8532E+02    -0.8549E+02    -0.8565E+02    -0.8580E+02    -0.8594E+02    -0.8608E+02    -0.8621E+02    -0.8633E+02    -0.8644E+02    -0.8654E+02    -0.8663E+02    -0.8671E+02    -0.8677E+02    -0.8682E+02    -0.8685E+02    -0.8685E+02
    -0.8682E+02    -0.8682E+02    -0.8680E+02    -0.8675E+02    -0.8668E+02    -0.8659E+02    -0.8650E+02    -0.8639E+02    -0.8627E+02    -0.8614E+02    -0.8601E+02    -0.8586E+02    -0.8570E+02    -0.8553E+02    -0.8536E+02    -0.8517E+02    -0.8497E+02    -0.8475E+02    -0.8453E+02    -0.8429E+02    -0.8404E+02    -0.8378E+02    -0.8350E+02    -0.8320E+02    -0.8289E+02    -0.8256E+02    -0.8222E+02    -0.8186E+02    -0.8148E+02    -0.8109E+02    -0.8069E+02    -0.8027E+02    -0.7984E+02    -0.7941E+02    -0.7896E+02    -0.7851E+02    -0.7807E+02    -0.7762E+02    -0.7719E+02    -0.7677E+02    -0.7636E+02    -0.7598E+02    -0.7563E+02    -0.7531E+02    -0.7504E+02    -0.7480E+02    -0.7462E+02    -0.7448E+02    -0.7440E+02    -0.7437E+02    -0.7440E+02    -0.7448E+02    -0.7462E+02    -0.7480E+02    -0.7504E+02    -0.7531E+02    -0.7563E+02    -0.7598E+02    -0.7636E+02    -0.7677E+02    -0.7719E+02    -0.7762E+02    -0.7807E+02    -0.7851E+02    -0.7896E+02    -0.7940E+02    -0.7984E+02    -0.8027E+02    -0.8069E+02    -0.8109E+02    -0.8148E+02    -0.8185E+02    -0.8221E+02    -0.8255E+02    -0.8288E+02    -0.8319E+02    -0.8348E+02    -0.8376E+02    -0.8402E+02    -0.8427E+02    -0.8451E+02    -0.8473E+02    -0.8494E+02    -0.8514E+02    -0.8533E+02    -0.8550E+02    -0.8567E+02    -0.8582E+02    -0.8597E+02    -0.8611E+02    -0.8623E+02    -0.8635E+02    -0.8646E+02    -0.8656E+02    -0.8665E+02    -0.8673E+02    -0.8679E+02    -0.8684E+02    -0.8686E+02    -0.8686E+02
    -0.8685E+02    -0.8685E+02    -0.8682E+02    -0.8677E+02    -0.8671E+02    -0.8663E+02    -0.8653E+02    -0.8643E+02    -0.8631E+02    -0.8619E+02    -0.8605E+02    -0.8590E+02    -0.8574E+02    -0.8557E+02    -0.8539E+02    -0.8519E+02    -0.8499E+02    -0.8476E+02    -0.8452E+02    -0.8427E+02    -0.8400E+02    -0.8371E+02    -0.8340E+02    -0.8307E+02    -0.8272E+02    -0.8235E+02    -0.8195E+02    -0.8153E+02    -0.8110E+02    -0.8063E+02    -0.8015E+02    -0.7964E+02    -0.7912E+02    -0.7858E+02    -0.7802E+02    -0.7746E+02    -0.7688E+02    -0.7631E+02    -0.7575E+02    -0.7520E+02    -0.7467E+02    -0.7416E+02    -0.7370E+02    -0.7327E+02    -0.7290E+02    -0.7258E+02    -0.7233E+02    -0.7215E+02    -0.7204E+02    -0.7200E+02    -0.7204E+02    -0.7215E+02    -0.7233E+02    -0.7259E+02    -0.7290E+02    -0.7327E+02    -0.7370E+02    -0.7417E+02    -0.7467E+02    -0.7520E+02    -0.7575E+02    -0.7632E+02    -0.7689E+02    -0.7746E+02    -0.7802E+02    -0.7858E+02    -0.7912E+02    -0.7964E+02    -0.8015E+02    -0.8063E+02    -0.8109E+02    -0.8153E+02    -0.8195E+02    -0.8234E+02    -0.8271E+02    -0.8306E+02    -0.8339E+02    -0.8370E+02    -0.8399E+02    -0.8426E+02    -0.8451E+02    -0.8475E+02    -0.8497E+02    -0.8517E+02    -0.8537E+02    -0.8555E+02    -0.8572E+02    -0.8587E+02    -0.8602E+02    -0.8616E+02    -0.8628E+02    -0.8640E+02    -0.8651E+02    -0.8660E+02    -0.8669E+02    -0.8676E+02    -0.8682E+02    -0.8687E+02    -0.8689E+02    -0.8689E+02
    -0.8689E+02    -0.8689E+02    -0.8686E+02    -0.8682E+02    -0.8676E+02    -0.8668E+02    -0.8659E+02    -0.8649E+02    -0.8638E+02    -0.8626E+02    -0.8612E+02    -0.8598E+02    -0.8582E+02    -0.8565E+02    -0.8546E+02    -0.8526E+02    -0.8505E+02    -0.8481E+02    -0.8456E+02    -0.8429E+02    -0.8400E+02    -0.8368E+02    -0.8334E+02    -0.8298E+02    -0.8258E+02    -0.8216E+02    -0.8171E+02    -0.8122E+02    -0.8070E+02    -0.8015E+02    -0.7956E+02    -0.7894E+02    -0.7829E+02    -0.7761E+02    -0.7691E+02    -0.7618E+02    -0.7545E+02    -0.7470E+02    -0.7396E+02    -0.7322E+02    -0.7251E+02    -0.7184E+02    -0.7120E+02    -0.7063E+02    -0.7012E+02    -0.6969E+02    -0.6935E+02    -0.6910E+02    -0.6894E+02    -0.6889E+02    -0.6894E+02    -0.6910E+02    -0.6935E+02    -0.6970E+02    -0.7013E+02    -0.7064E+02    -0.7121E+02    -0.7184E+02    -0.7252E+02    -0.7323E+02    -0.7396E+02    -0.7471E+02    -0.7546E+02    -0.7619E+02    -0.7692E+02    -0.7762E+02    -0.7830E+02    -0.7895E+02    -0.7957E+02    -0.8015E+02    -0.8071E+02    -0.8122E+02    -0.8171E+02    -0.8216E+02    -0.8259E+02    -0.8298E+02    -0.8334E+02    -0.8368E+02    -0.8400E+02    -0.8429E+02    -0.8456E+02    -0.8481E+02    -0.8504E+02    -0.8525E+02    -0.8545E+02    -0.8563E+02    -0.8580E+02    -0.8596E+02    -0.8610E+02    -0.8623E+02    -0.8636E+02    -0.8647E+02    -0.8657E+02    -0.8666E+02    -0.8674E+02    -0.8681E+02    -0.8687E+02    -0.8691E+02    -0.8693E+02    -0.8693E+02
    -0.8694E+02    -0.8694E+02    -0.8692E+02    -0.8688E+02    -0.8682E+02    -0.8675E+02    -0.8667E+02    -0.8658E+02    -0.8647E+02    -0.8636E+02    -0.8623E+02    -0.8609E+02    -0.8593E+02    -0.8576E+02    -0.8558E+02    -0.8538E+02    -0.8516E+02    -0.8492E+02    -0.8466E+02    -0.8437E+02    -0.8406E+02    -0.8372E+02    -0.8335E+02    -0.8294E+02    -0.8250E+02    -0.8202E+02    -0.8149E+02    -0.8092E+02    -0.8031E+02    -0.7964E+02    -0.7893E+02    -0.7816E+02    -0.7735E+02    -0.7649E+02    -0.7559E+02    -0.7465E+02    -0.7368E+02    -0.7269E+02    -0.7170E+02    -0.7071E+02    -0.6976E+02    -0.6884E+02    -0.6798E+02    -0.6719E+02    -0.6649E+02    -0.6590E+02    -0.6543E+02    -0.6508E+02    -0.6487E+02    -0.6480E+02    -0.6488E+02    -0.6509E+02    -0.6543E+02    -0.6591E+02    -0.6650E+02    -0.6720E+02    -0.6799E+02    -0.6885E+02    -0.6977E+02    -0.7073E+02    -0.7171E+02    -0.7271E+02    -0.7369E+02    -0.7466E+02    -0.7560E+02    -0.7651E+02    -0.7737E+02    -0.7818E+02    -0.7894E+02    -0.7966E+02    -0.8032E+02    -0.8094E+02    -0.8150E+02    -0.8203E+02    -0.8251E+02    -0.8295E+02    -0.8335E+02    -0.8373E+02    -0.8407E+02    -0.8438E+02    -0.8466E+02    -0.8492E+02    -0.8516E+02    -0.8538E+02    -0.8558E+02    -0.8576E+02    -0.8593E+02    -0.8608E+02    -0.8622E+02    -0.8634E+02    -0.8646E+02    -0.8656E+02    -0.8666E+02    -0.8674E+02    -0.8681E+02    -0.8688E+02    -0.8693E+02    -0.8696E+02    -0.8698E+02    -0.8698E+02
    -0.8701E+02    -0.8701E+02    -0.8699E+02    -0.8695E+02    -0.8691E+02    -0.8684E+02    -0.8677E+02    -0.8669E+02    -0.8660E+02    -0.8649E+02    -0.8637E+02    -0.8624E+02    -0.8610E+02    -0.8593E+02    -0.8575E+02    -0.8556E+02    -0.8534E+02    -0.8509E+02    -0.8482E+02    -0.8453E+02    -0.8420E+02    -0.8383E+02    -0.8342E+02    -0.8298E+02    -0.8248E+02    -0.8193E+02    -0.8133E+02    -0.8066E+02    -0.7993E+02    -0.7913E+02    -0.7825E+02    -0.7730E+02    -0.7627E+02    -0.7517E+02    -0.7400E+02    -0.7277E+02    -0.7150E+02    -0.7018E+02    -0.6886E+02    -0.6753E+02    -0.6623E+02    -0.6499E+02    -0.6382E+02    -0.6275E+02    -0.6180E+02    -0.6099E+02    -0.6035E+02    -0.5988E+02    -0.5959E+02    -0.5949E+02    -0.5959E+02    -0.5988E+02    -0.6036E+02    -0.6100E+02    -0.6181E+02    -0.6276E+02    -0.6384E+02    -0.6501E+02    -0.6626E+02    -0.6755E+02    -0.6888E+02    -0.7021E+02    -0.7152E+02    -0.7280E+02    -0.7403E+02    -0.7520E+02    -0.7630E+02    -0.7732E+02    -0.7827E+02    -0.7915E+02    -0.7995E+02    -0.8068E+02    -0.8135E+02    -0.8195E+02    -0.8250E+02    -0.8299E+02    -0.8344E+02    -0.8384E+02    -0.8421E+02    -0.8454E+02    -0.8484E+02    -0.8510E+02    -0.8535E+02    -0.8556E+02    -0.8576E+02    -0.8594E+02    -0.8610E+02    -0.8624E+02    -0.8637E+02    -0.8649E+02    -0.8659E+02    -0.8669E+02    -0.8677E+02    -0.8684E+02    -0.8691E+02    -0.8696E+02    -0.8700E+02    -0.8703E+02    -0.8705E+02    -0.8705E+02
    -0.8709E+02    -0.8709E+02    -0.8708E+02    -0.8705E+02    -0.8701E+02    -0.8696E+02    -0.8690E+02    -0.8684E+02    -0.8676E+02    -0.8666E+02    -0.8656E+02    -0.8644E+02    -0.8631E+02    -0.8616E+02    -0.8599E+02    -0.8580E+02    -0.8558E+02    -0.8534E+02    -0.8507E+02    -0.8476E+02    -0.8442E+02    -0.8403E+02    -0.8360E+02    -0.8310E+02    -0.8255E+02    -0.8193E+02    -0.8123E+02    -0.8045E+02    -0.7958E+02    -0.7861E+02    -0.7753E+02    -0.7635E+02    -0.7505E+02    -0.7364E+02    -0.7212E+02    -0.7052E+02    -0.6883E+02    -0.6709E+02    -0.6532E+02    -0.6355E+02    -0.6181E+02    -0.6014E+02    -0.5856E+02    -0.5713E+02    -0.5586E+02    -0.5478E+02    -0.5391E+02    -0.5328E+02    -0.5290E+02    -0.5277E+02    -0.5290E+02    -0.5329E+02    -0.5392E+02    -0.5479E+02    -0.5587E+02    -0.5715E+02    -0.5859E+02    -0.6016E+02    -0.6184E+02    -0.6358E+02    -0.6535E+02    -0.6712E+02    -0.6886E+02    -0.7055E+02    -0.7216E+02    -0.7367E+02    -0.7508E+02    -0.7638E+02    -0.7757E+02    -0.7864E+02    -0.7961E+02    -0.8048E+02    -0.8126E+02    -0.8196E+02    -0.8258E+02    -0.8313E+02    -0.8362E+02    -0.8406E+02    -0.8444E+02    -0.8479E+02    -0.8509E+02    -0.8536E+02    -0.8560E+02    -0.8582E+02    -0.8601E+02    -0.8618E+02    -0.8632E+02    -0.8646E+02    -0.8657E+02    -0.8668E+02    -0.8677E+02    -0.8684E+02    -0.8691E+02    -0.8697E+02    -0.8702E+02    -0.8706E+02    -0.8710E+02    -0.8712E+02    -0.8713E+02    -0.8713E+02
    -0.8719E+02    -0.8719E+02    -0.8718E+02    -0.8717E+02    -0.8714E+02    -0.8711E+02    -0.8706E+02    -0.8701E+02    -0.8695E+02    -0.8688E+02    -0.8679E+02    -0.8670E+02    -0.8658E+02    -0.8645E+02    -0.8629E+02    -0.8612E+02    -0.8591E+02    -0.8568E+02    -0.8541E+02    -0.8510E+02    -0.8475E+02    -0.8435E+02    -0.8388E+02    -0.8335E+02    -0.8274E+02    -0.8204E+02    -0.8125E+02    -0.8034E+02    -0.7930E+02    -0.7813E+02    -0.7681E+02    -0.7533E+02    -0.7369E+02    -0.7189E+02    -0.6993E+02    -0.6784E+02    -0.6563E+02    -0.6334E+02    -0.6101E+02    -0.5867E+02    -0.5637E+02    -0.5417E+02    -0.5210E+02    -0.5021E+02    -0.4853E+02    -0.4711E+02    -0.4598E+02    -0.4515E+02    -0.4464E+02    -0.4447E+02    -0.4465E+02    -0.4515E+02    -0.4599E+02    -0.4713E+02    -0.4856E+02    -0.5023E+02    -0.5213E+02    -0.5420E+02    -0.5641E+02    -0.5871E+02    -0.6105E+02    -0.6338E+02    -0.6568E+02    -0.6788E+02    -0.6998E+02    -0.7193E+02    -0.7373E+02    -0.7537E+02    -0.7685E+02    -0.7817E+02    -0.7934E+02    -0.8038E+02    -0.8128E+02    -0.8208E+02    -0.8278E+02    -0.8339E+02    -0.8392E+02    -0.8438E+02    -0.8478E+02    -0.8514E+02    -0.8544E+02    -0.8571E+02    -0.8594E+02    -0.8615E+02    -0.8632E+02    -0.8648E+02    -0.8661E+02    -0.8672E+02    -0.8682E+02    -0.8690E+02    -0.8697E+02    -0.8703E+02    -0.8709E+02    -0.8713E+02    -0.8716E+02    -0.8719E+02    -0.8721E+02    -0.8722E+02    -0.8723E+02    -0.8723E+02
    -0.8731E+02    -0.8731E+02    -0.8731E+02    -0.8730E+02    -0.8729E+02    -0.8727E+02    -0.8725E+02    -0.8722E+02    -0.8718E+02    -0.8714E+02    -0.8708E+02    -0.8700E+02    -0.8691E+02    -0.8680E+02    -0.8667E+02    -0.8651E+02    -0.8633E+02    -0.8611E+02    -0.8586E+02    -0.8556E+02    -0.8520E+02    -0.8479E+02    -0.8431E+02    -0.8374E+02    -0.8308E+02    -0.8230E+02    -0.8140E+02    -0.8035E+02    -0.7913E+02    -0.7773E+02    -0.7612E+02    -0.7429E+02    -0.7223E+02    -0.6994E+02    -0.6744E+02    -0.6475E+02    -0.6189E+02    -0.5892E+02    -0.5589E+02    -0.5286E+02    -0.4988E+02    -0.4702E+02    -0.4433E+02    -0.4187E+02    -0.3970E+02    -0.3785E+02    -0.3637E+02    -0.3529E+02    -0.3464E+02    -0.3442E+02    -0.3464E+02    -0.3530E+02    -0.3639E+02    -0.3787E+02    -0.3973E+02    -0.4191E+02    -0.4437E+02    -0.4706E+02    -0.4992E+02    -0.5291E+02    -0.5594E+02    -0.5898E+02    -0.6195E+02    -0.6480E+02    -0.6750E+02    -0.7000E+02    -0.7228E+02    -0.7434E+02    -0.7617E+02    -0.7778E+02    -0.7918E+02    -0.8040E+02    -0.8145E+02    -0.8235E+02    -0.8312E+02    -0.8378E+02    -0.8435E+02    -0.8483E+02    -0.8525E+02    -0.8560E+02    -0.8590E+02    -0.8616E+02    -0.8637E+02    -0.8656E+02    -0.8671E+02    -0.8684E+02    -0.8695E+02    -0.8704E+02    -0.8711E+02    -0.8717E+02    -0.8722E+02    -0.8726E+02    -0.8729E+02    -0.8731E+02    -0.8732E+02    -0.8733E+02    -0.8734E+02    -0.8734E+02    -0.8734E+02    -0.8734E+02
    -0.8745E+02    -0.8745E+02    -0.8745E+02    -0.8746E+02    -0.8746E+02    -0.8747E+02    -0.8747E+02    -0.8747E+02    -0.8745E+02    -0.8743E+02    -0.8740E+02    -0.8736E+02    -0.8730E+02    -0.8722E+02    -0.8712E+02    -0.8699E+02    -0.8684E+02    -0.8665E+02    -0.8641E+02    -0.8613E+02    -0.8579E+02    -0.8538E+02    -0.8489E+02    -0.8430E+02    -0.8359E+02    -0.8275E+02    -0.8174E+02    -0.8054E+02    -0.7913E+02    -0.7746E+02    -0.7552E+02    -0.7328E+02    -0.7073E+02    -0.6787E+02    -0.6470E+02    -0.6128E+02    -0.5764E+02    -0.5385E+02    -0.4997E+02    -0.4608E+02    -0.4226E+02    -0.3858E+02    -0.3511E+02    -0.3194E+02    -0.2913E+02    -0.2674E+02    -0.2482E+02    -0.2342E+02    -0.2257E+02    -0.2229E+02    -0.2258E+02    -0.2343E+02    -0.2484E+02    -0.2676E+02    -0.2916E+02    -0.3198E+02    -0.3515E+02    -0.3862E+02    -0.4231E+02    -0.4613E+02    -0.5003E+02    -0.5391E+02    -0.5770E+02    -0.6135E+02    -0.6477E+02    -0.6793E+02    -0.7080E+02    -0.7335E+02    -0.7559E+02    -0.7752E+02    -0.7919E+02    -0.8060E+02    -0.8180E+02    -0.8280E+02    -0.8365E+02    -0.8435E+02    -0.8494E+02    -0.8543E+02    -0.8584E+02    -0.8619E+02    -0.8647E+02    -0.8670E+02    -0.8689E+02    -0.8705E+02    -0.8717E+02    -0.8727E+02    -0.8735E+02    -0.8741E+02    -0.8746E+02    -0.8749E+02    -0.8751E+02    -0.8752E+02    -0.8752E+02    -0.8751E+02    -0.8751E+02    -0.8750E+02    -0.8749E+02    -0.8748E+02    -0.8747E+02    -0.8747E+02
    -0.8760E+02    -0.8760E+02    -0.8761E+02    -0.8763E+02    -0.8766E+02    -0.8768E+02    -0.8771E+02    -0.8774E+02    -0.8776E+02    -0.8777E+02    -0.8777E+02    -0.8777E+02    -0.8774E+02    -0.8770E+02    -0.8764E+02    -0.8755E+02    -0.8744E+02    -0.8728E+02    -0.8708E+02    -0.8684E+02    -0.8652E+02    -0.8613E+02    -0.8565E+02    -0.8505E+02    -0.8432E+02    -0.8342E+02    -0.8232E+02    -0.8098E+02    -0.7936E+02    -0.7742E+02    -0.7511E+02    -0.7241E+02    -0.6928E+02    -0.6574E+02    -0.6179E+02    -0.5750E+02    -0.5291E+02    -0.4812E+02    -0.4320E+02    -0.3824E+02    -0.3336E+02    -0.2864E+02    -0.2418E+02    -0.2009E+02    -0.1646E+02    -0.1335E+02    -0.1085E+02    -0.9021E+01    -0.7904E+01    -0.7531E+01    -0.7911E+01    -0.9034E+01    -0.1087E+02    -0.1338E+02    -0.1649E+02    -0.2013E+02    -0.2423E+02    -0.2869E+02    -0.3342E+02    -0.3831E+02    -0.4326E+02    -0.4819E+02    -0.5299E+02    -0.5757E+02    -0.6187E+02    -0.6581E+02    -0.6936E+02    -0.7248E+02    -0.7518E+02    -0.7749E+02    -0.7943E+02    -0.8104E+02    -0.8238E+02    -0.8348E+02    -0.8438E+02    -0.8511E+02    -0.8571E+02    -0.8619E+02    -0.8658E+02    -0.8690E+02    -0.8715E+02    -0.8734E+02    -0.8750E+02    -0.8762E+02    -0.8771E+02    -0.8777E+02    -0.8781E+02    -0.8783E+02    -0.8784E+02    -0.8784E+02    -0.8782E+02    -0.8780E+02    -0.8777E+02    -0.8774E+02    -0.8771E+02    -0.8768E+02    -0.8765E+02    -0.8763E+02    -0.8761E+02    -0.8761E+02
    -0.8776E+02    -0.8776E+02    -0.8778E+02    -0.8782E+02    -0.8786E+02    -0.8792E+02    -0.8798E+02    -0.8803E+02    -0.8809E+02    -0.8814E+02    -0.8818E+02    -0.8821E+02    -0.8823E+02    -0.8824E+02    -0.8822E+02    -0.8818E+02    -0.8811E+02    -0.8801E+02    -0.8786E+02    -0.8766E+02    -0.8739E+02    -0.8704E+02    -0.8659E+02    -0.8601E+02    -0.8527E+02    -0.8434E+02    -0.8316E+02    -0.8170E+02    -0.7989E+02    -0.7767E+02    -0.7497E+02    -0.7175E+02    -0.6798E+02    -0.6365E+02    -0.5879E+02    -0.5345E+02    -0.4772E+02    -0.4169E+02    -0.3546E+02    -0.2915E+02    -0.2289E+02    -0.1681E+02    -0.1101E+02    -0.5643E+01    -0.8189E+00     0.3333E+01     0.6698E+01     0.9177E+01     0.1070E+02     0.1120E+02     0.1069E+02     0.9163E+01     0.6677E+01     0.3305E+01    -0.8539E+00    -0.5685E+01    -0.1106E+02    -0.1686E+02    -0.2295E+02    -0.2922E+02    -0.3553E+02    -0.4176E+02    -0.4780E+02    -0.5353E+02    -0.5887E+02    -0.6373E+02    -0.6806E+02    -0.7183E+02    -0.7505E+02    -0.7774E+02    -0.7996E+02    -0.8177E+02    -0.8323E+02    -0.8440E+02    -0.8533E+02    -0.8607E+02    -0.8665E+02    -0.8711E+02    -0.8746E+02    -0.8773E+02    -0.8793E+02    -0.8808E+02    -0.8818E+02    -0.8826E+02    -0.8830E+02    -0.8831E+02    -0.8831E+02    -0.8829E+02    -0.8826E+02    -0.8822E+02    -0.8817E+02    -0.8811E+02    -0.8805E+02    -0.8799E+02    -0.8793E+02    -0.8787E+02    -0.8783E+02    -0.8779E+02    -0.8777E+02    -0.8777E+02
    -0.8793E+02    -0.8793E+02    -0.8796E+02    -0.8801E+02    -0.8808E+02    -0.8817E+02    -0.8825E+02    -0.8835E+02    -0.8844E+02    -0.8853E+02    -0.8861E+02    -0.8869E+02    -0.8876E+02    -0.8881E+02    -0.8885E+02    -0.8886E+02    -0.8885E+02    -0.8881E+02    -0.8872E+02    -0.8858E+02    -0.8838E+02    -0.8809E+02    -0.8769E+02    -0.8716E+02    -0.8645E+02    -0.8552E+02    -0.8431E+02    -0.8275E+02    -0.8077E+02    -0.7827E+02    -0.7518E+02    -0.7141E+02    -0.6691E+02    -0.6168E+02    -0.5573E+02    -0.4915E+02    -0.4200E+02    -0.3441E+02    -0.2651E+02    -0.1842E+02    -0.1029E+02    -0.2279E+01     0.5453E+01     0.1272E+02     0.1931E+02     0.2505E+02     0.2973E+02     0.3321E+02     0.3535E+02     0.3607E+02     0.3534E+02     0.3319E+02     0.2971E+02     0.2502E+02     0.1928E+02     0.1267E+02     0.5402E+01    -0.2337E+01    -0.1036E+02    -0.1849E+02    -0.2658E+02    -0.3450E+02    -0.4209E+02    -0.4923E+02    -0.5583E+02    -0.6177E+02    -0.6700E+02    -0.7150E+02    -0.7526E+02    -0.7835E+02    -0.8085E+02    -0.8283E+02    -0.8438E+02    -0.8559E+02    -0.8652E+02    -0.8723E+02    -0.8776E+02    -0.8816E+02    -0.8845E+02    -0.8866E+02    -0.8880E+02    -0.8888E+02    -0.8893E+02    -0.8894E+02    -0.8893E+02    -0.8890E+02    -0.8885E+02    -0.8878E+02    -0.8871E+02    -0.8862E+02    -0.8853E+02    -0.8844E+02    -0.8834E+02    -0.8825E+02    -0.8816E+02    -0.8808E+02    -0.8801E+02    -0.8795E+02    -0.8792E+02    -0.8792E+02
    -0.8810E+02    -0.8810E+02    -0.8814E+02    -0.8821E+02    -0.8831E+02    -0.8842E+02    -0.8854E+02    -0.8867E+02    -0.8880E+02    -0.8893E+02    -0.8906E+02    -0.8918E+02    -0.8930E+02    -0.8940E+02    -0.8950E+02    -0.8957E+02    -0.8963E+02    -0.8965E+02    -0.8964E+02    -0.8958E+02    -0.8945E+02    -0.8925E+02    -0.8893E+02    -0.8848E+02    -0.8783E+02    -0.8694E+02    -0.8574E+02    -0.8413E+02    -0.8202E+02    -0.7928E+02    -0.7579E+02    -0.7144E+02    -0.6615E+02    -0.5987E+02    -0.5265E+02    -0.4454E+02    -0.3563E+02    -0.2605E+02    -0.1592E+02    -0.5388E+01     0.5381E+01     0.1619E+02     0.2678E+02     0.3688E+02     0.4618E+02     0.5437E+02     0.6112E+02     0.6617E+02     0.6930E+02     0.7035E+02     0.6929E+02     0.6616E+02     0.6110E+02     0.5434E+02     0.4614E+02     0.3684E+02     0.2673E+02     0.1613E+02     0.5314E+01    -0.5462E+01    -0.1600E+02    -0.2613E+02    -0.3572E+02    -0.4463E+02    -0.5275E+02    -0.5997E+02    -0.6624E+02    -0.7153E+02    -0.7588E+02    -0.7936E+02    -0.8210E+02    -0.8421E+02    -0.8581E+02    -0.8702E+02    -0.8790E+02    -0.8855E+02    -0.8900E+02    -0.8932E+02    -0.8953E+02    -0.8965E+02    -0.8972E+02    -0.8973E+02    -0.8971E+02    -0.8966E+02    -0.8959E+02    -0.8950E+02    -0.8940E+02    -0.8928E+02    -0.8916E+02    -0.8903E+02    -0.8890E+02    -0.8877E+02    -0.8864E+02    -0.8852E+02    -0.8840E+02    -0.8829E+02    -0.8819E+02    -0.8812E+02    -0.8808E+02    -0.8808E+02
    -0.8827E+02    -0.8827E+02    -0.8832E+02    -0.8841E+02    -0.8853E+02    -0.8867E+02    -0.8882E+02    -0.8898E+02    -0.8915E+02    -0.8933E+02    -0.8950E+02    -0.8967E+02    -0.8984E+02    -0.9000E+02    -0.9015E+02    -0.9028E+02    -0.9040E+02    -0.9050E+02    -0.9057E+02    -0.9059E+02    -0.9056E+02    -0.9046E+02    -0.9025E+02    -0.8990E+02    -0.8936E+02    -0.8856E+02    -0.8742E+02    -0.8582E+02    -0.8362E+02    -0.8068E+02    -0.7682E+02    -0.7187E+02    -0.6570E+02    -0.5825E+02    -0.4952E+02    -0.3955E+02    -0.2842E+02    -0.1624E+02    -0.3123E+01     0.1081E+02     0.2534E+02     0.4022E+02     0.5509E+02     0.6952E+02     0.8303E+02     0.9511E+02     0.1052E+03     0.1128E+03     0.1176E+03     0.1192E+03     0.1176E+03     0.1128E+03     0.1052E+03     0.9507E+02     0.8299E+02     0.6947E+02     0.5503E+02     0.4016E+02     0.2527E+02     0.1073E+02    -0.3206E+01    -0.1633E+02    -0.2851E+02    -0.3964E+02    -0.4961E+02    -0.5835E+02    -0.6580E+02    -0.7197E+02    -0.7691E+02    -0.8077E+02    -0.8370E+02    -0.8589E+02    -0.8749E+02    -0.8863E+02    -0.8943E+02    -0.8997E+02    -0.9032E+02    -0.9053E+02    -0.9064E+02    -0.9067E+02    -0.9065E+02    -0.9058E+02    -0.9049E+02    -0.9038E+02    -0.9024E+02    -0.9010E+02    -0.8994E+02    -0.8978E+02    -0.8961E+02    -0.8944E+02    -0.8927E+02    -0.8910E+02    -0.8894E+02    -0.8878E+02    -0.8863E+02    -0.8849E+02    -0.8838E+02    -0.8829E+02    -0.8824E+02    -0.8824E+02
    -0.8844E+02    -0.8844E+02    -0.8850E+02    -0.8860E+02    -0.8874E+02    -0.8891E+02    -0.8909E+02    -0.8929E+02    -0.8950E+02    -0.8971E+02    -0.8992E+02    -0.9014E+02    -0.9035E+02    -0.9056E+02    -0.9077E+02    -0.9097E+02    -0.9115E+02    -0.9132E+02    -0.9147E+02    -0.9159E+02    -0.9166E+02    -0.9166E+02    -0.9158E+02    -0.9136E+02    -0.9095E+02    -0.9029E+02    -0.8926E+02    -0.8773E+02    -0.8552E+02    -0.8244E+02    -0.7824E+02    -0.7270E+02    -0.6560E+02    -0.5682E+02    -0.4632E+02    -0.3410E+02    -0.2020E+02    -0.4665E+01     0.1247E+02     0.3109E+02     0.5098E+02     0.7180E+02     0.9309E+02     0.1142E+03     0.1344E+03     0.1529E+03     0.1686E+03     0.1806E+03     0.1882E+03     0.1908E+03     0.1882E+03     0.1806E+03     0.1685E+03     0.1528E+03     0.1344E+03     0.1142E+03     0.9303E+02     0.7174E+02     0.5091E+02     0.3102E+02     0.1239E+02    -0.4754E+01    -0.2030E+02    -0.3420E+02    -0.4642E+02    -0.5692E+02    -0.6569E+02    -0.7279E+02    -0.7833E+02    -0.8252E+02    -0.8560E+02    -0.8780E+02    -0.8933E+02    -0.9036E+02    -0.9102E+02    -0.9142E+02    -0.9164E+02    -0.9173E+02    -0.9173E+02    -0.9166E+02    -0.9155E+02    -0.9141E+02    -0.9124E+02    -0.9106E+02    -0.9087E+02    -0.9067E+02    -0.9046E+02    -0.9025E+02    -0.9004E+02    -0.8983E+02    -0.8962E+02    -0.8942E+02    -0.8922E+02    -0.8903E+02    -0.8885E+02    -0.8869E+02    -0.8855E+02    -0.8845E+02    -0.8839E+02    -0.8839E+02
    -0.8858E+02    -0.8858E+02    -0.8865E+02    -0.8878E+02    -0.8894E+02    -0.8913E+02    -0.8934E+02    -0.8957E+02    -0.8981E+02    -0.9006E+02    -0.9031E+02    -0.9057E+02    -0.9083E+02    -0.9109E+02    -0.9134E+02    -0.9160E+02    -0.9185E+02    -0.9209E+02    -0.9232E+02    -0.9252E+02    -0.9269E+02    -0.9281E+02    -0.9285E+02    -0.9277E+02    -0.9252E+02    -0.9202E+02    -0.9114E+02    -0.8974E+02    -0.8759E+02    -0.8444E+02    -0.7997E+02    -0.7386E+02    -0.6581E+02    -0.5559E+02    -0.4309E+02    -0.2823E+02    -0.1095E+02     0.8847E+01     0.3124E+02     0.5620E+02     0.8356E+02     0.1130E+03     0.1439E+03     0.1755E+03     0.2065E+03     0.2357E+03     0.2611E+03     0.2811E+03     0.2939E+03     0.2983E+03     0.2939E+03     0.2811E+03     0.2611E+03     0.2356E+03     0.2065E+03     0.1754E+03     0.1438E+03     0.1129E+03     0.8348E+02     0.5612E+02     0.3115E+02     0.8758E+01    -0.1105E+02    -0.2833E+02    -0.4319E+02    -0.5568E+02    -0.6590E+02    -0.7396E+02    -0.8006E+02    -0.8452E+02    -0.8767E+02    -0.8981E+02    -0.9121E+02    -0.9208E+02    -0.9258E+02    -0.9283E+02    -0.9291E+02    -0.9288E+02    -0.9276E+02    -0.9260E+02    -0.9240E+02    -0.9218E+02    -0.9194E+02    -0.9170E+02    -0.9145E+02    -0.9120E+02    -0.9094E+02    -0.9069E+02    -0.9044E+02    -0.9019E+02    -0.8994E+02    -0.8970E+02    -0.8947E+02    -0.8925E+02    -0.8905E+02    -0.8887E+02    -0.8871E+02    -0.8860E+02    -0.8853E+02    -0.8853E+02
    -0.8872E+02    -0.8872E+02    -0.8879E+02    -0.8893E+02    -0.8911E+02    -0.8932E+02    -0.8956E+02    -0.8981E+02    -0.9008E+02    -0.9036E+02    -0.9065E+02    -0.9094E+02    -0.9124E+02    -0.9155E+02    -0.9185E+02    -0.9216E+02    -0.9247E+02    -0.9278E+02    -0.9308E+02    -0.9337E+02    -0.9363E+02    -0.9386E+02    -0.9402E+02    -0.9408E+02    -0.9399E+02    -0.9365E+02    -0.9296E+02    -0.9172E+02    -0.8970E+02    -0.8655E+02    -0.8190E+02    -0.7529E+02    -0.6631E+02    -0.5460E+02    -0.3995E+02    -0.2215E+02    -0.9424E+00     0.2399E+02     0.5293E+02     0.8610E+02     0.1235E+03     0.1651E+03     0.2103E+03     0.2580E+03     0.3069E+03     0.3545E+03     0.3978E+03     0.4330E+03     0.4563E+03     0.4645E+03     0.4563E+03     0.4330E+03     0.3977E+03     0.3545E+03     0.3069E+03     0.2580E+03     0.2102E+03     0.1650E+03     0.1235E+03     0.8602E+02     0.5285E+02     0.2390E+02    -0.1036E+01    -0.2224E+02    -0.4005E+02    -0.5470E+02    -0.6640E+02    -0.7538E+02    -0.8198E+02    -0.8663E+02    -0.8977E+02    -0.9179E+02    -0.9302E+02    -0.9372E+02    -0.9405E+02    -0.9415E+02    -0.9409E+02    -0.9393E+02    -0.9370E+02    -0.9344E+02    -0.9316E+02    -0.9286E+02    -0.9256E+02    -0.9226E+02    -0.9196E+02    -0.9166E+02    -0.9136E+02    -0.9107E+02    -0.9078E+02    -0.9050E+02    -0.9022E+02    -0.8996E+02    -0.8970E+02    -0.8945E+02    -0.8923E+02    -0.8902E+02    -0.8885E+02    -0.8872E+02    -0.8865E+02    -0.8865E+02
    -0.8882E+02    -0.8882E+02    -0.8891E+02    -0.8905E+02    -0.8925E+02    -0.8948E+02    -0.8974E+02    -0.9001E+02    -0.9031E+02    -0.9061E+02    -0.9093E+02    -0.9126E+02    -0.9159E+02    -0.9193E+02    -0.9227E+02    -0.9263E+02    -0.9299E+02    -0.9335E+02    -0.9372E+02    -0.9409E+02    -0.9445E+02    -0.9478E+02    -0.9506E+02    -0.9525E+02    -0.9530E+02    -0.9513E+02    -0.9460E+02    -0.9353E+02    -0.9166E+02    -0.8859E+02    -0.8383E+02    -0.7684E+02    -0.6703E+02    -0.5393E+02    -0.3716E+02    -0.1633E+02     0.9071E+01     0.3968E+02     0.7619E+02     0.1192E+03     0.1694E+03     0.2271E+03     0.2925E+03     0.3648E+03     0.4425E+03     0.5226E+03     0.6001E+03     0.6672E+03     0.7145E+03     0.7321E+03     0.7145E+03     0.6672E+03     0.6000E+03     0.5226E+03     0.4425E+03     0.3647E+03     0.2924E+03     0.2271E+03     0.1694E+03     0.1192E+03     0.7610E+02     0.3959E+02     0.8978E+01    -0.1642E+02    -0.3726E+02    -0.5403E+02    -0.6712E+02    -0.7692E+02    -0.8391E+02    -0.8866E+02    -0.9173E+02    -0.9360E+02    -0.9466E+02    -0.9519E+02    -0.9537E+02    -0.9532E+02    -0.9513E+02    -0.9485E+02    -0.9452E+02    -0.9417E+02    -0.9381E+02    -0.9344E+02    -0.9308E+02    -0.9273E+02    -0.9238E+02    -0.9204E+02    -0.9171E+02    -0.9138E+02    -0.9107E+02    -0.9076E+02    -0.9046E+02    -0.9016E+02    -0.8988E+02    -0.8962E+02    -0.8937E+02    -0.8915E+02    -0.8897E+02    -0.8883E+02    -0.8875E+02    -0.8875E+02
    -0.8890E+02    -0.8890E+02    -0.8899E+02    -0.8915E+02    -0.8935E+02    -0.8960E+02    -0.8987E+02    -0.9016E+02    -0.9048E+02    -0.9080E+02    -0.9114E+02    -0.9149E+02    -0.9185E+02    -0.9221E+02    -0.9259E+02    -0.9298E+02    -0.9339E+02    -0.9380E+02    -0.9423E+02    -0.9466E+02    -0.9509E+02    -0.9551E+02    -0.9589E+02    -0.9620E+02    -0.9637E+02    -0.9633E+02    -0.9595E+02    -0.9503E+02    -0.9329E+02    -0.9032E+02    -0.8554E+02    -0.7829E+02    -0.6785E+02    -0.5360E+02    -0.3500E+02    -0.1146E+02     0.1784E+02     0.5394E+02     0.9806E+02     0.1516E+03     0.2160E+03     0.2930E+03     0.3841E+03     0.4907E+03     0.6130E+03     0.7492E+03     0.8938E+03     0.1034E+04     0.1146E+04     0.1195E+04     0.1146E+04     0.1034E+04     0.8937E+03     0.7492E+03     0.6129E+03     0.4906E+03     0.3841E+03     0.2929E+03     0.2159E+03     0.1515E+03     0.9797E+02     0.5385E+02     0.1775E+02    -0.1155E+02    -0.3509E+02    -0.5369E+02    -0.6794E+02    -0.7837E+02    -0.8562E+02    -0.9039E+02    -0.9336E+02    -0.9509E+02    -0.9601E+02    -0.9640E+02    -0.9644E+02    -0.9627E+02    -0.9596E+02    -0.9559E+02    -0.9517E+02    -0.9474E+02    -0.9431E+02    -0.9389E+02    -0.9348E+02    -0.9308E+02    -0.9270E+02    -0.9233E+02    -0.9197E+02    -0.9162E+02    -0.9128E+02    -0.9095E+02    -0.9063E+02    -0.9032E+02    -0.9002E+02    -0.8974E+02    -0.8948E+02    -0.8925E+02    -0.8905E+02    -0.8891E+02    -0.8882E+02    -0.8882E+02
    -0.8895E+02    -0.8895E+02    -0.8904E+02    -0.8920E+02    -0.8942E+02    -0.8967E+02    -0.8995E+02    -0.9026E+02    -0.9058E+02    -0.9092E+02    -0.9127E+02    -0.9163E+02    -0.9201E+02    -0.9239E+02    -0.9279E+02    -0.9321E+02    -0.9364E+02    -0.9408E+02    -0.9455E+02    -0.9503E+02    -0.9551E+02    -0.9599E+02    -0.9644E+02    -0.9682E+02    -0.9709E+02    -0.9714E+02    -0.9685E+02    -0.9603E+02    -0.9439E+02    -0.9150E+02    -0.8674E+02    -0.7935E+02    -0.6853E+02    -0.5352E+02    -0.3368E+02    -0.8243E+01     0.2388E+02     0.6411E+02     0.1142E+03     0.1763E+03     0.2531E+03     0.3482E+03     0.4658E+03     0.6114E+03     0.7915E+03     0.1013E+04     0.1282E+04     0.1594E+04     0.1917E+04     0.2137E+04     0.1917E+04     0.1594E+04     0.1282E+04     0.1013E+04     0.7915E+03     0.6113E+03     0.4657E+03     0.3481E+03     0.2530E+03     0.1762E+03     0.1141E+03     0.6402E+02     0.2379E+02    -0.8338E+01    -0.3378E+02    -0.5362E+02    -0.6861E+02    -0.7943E+02    -0.8681E+02    -0.9157E+02    -0.9446E+02    -0.9609E+02    -0.9691E+02    -0.9720E+02    -0.9715E+02    -0.9689E+02    -0.9651E+02    -0.9607E+02    -0.9559E+02    -0.9511E+02    -0.9463E+02    -0.9418E+02    -0.9373E+02    -0.9331E+02    -0.9290E+02    -0.9251E+02    -0.9213E+02    -0.9176E+02    -0.9141E+02    -0.9107E+02    -0.9073E+02    -0.9041E+02    -0.9011E+02    -0.8982E+02    -0.8955E+02    -0.8931E+02    -0.8911E+02    -0.8895E+02    -0.8887E+02    -0.8887E+02
    -0.8897E+02    -0.8897E+02    -0.8906E+02    -0.8922E+02    -0.8944E+02    -0.8969E+02    -0.8998E+02    -0.9029E+02    -0.9062E+02    -0.9096E+02    -0.9131E+02    -0.9168E+02    -0.9206E+02    -0.9245E+02    -0.9286E+02    -0.9328E+02    -0.9372E+02    -0.9418E+02    -0.9466E+02    -0.9515E+02    -0.9566E+02    -0.9616E+02    -0.9663E+02    -0.9704E+02    -0.9734E+02    -0.9742E+02    -0.9717E+02    -0.9639E+02    -0.9478E+02    -0.9193E+02    -0.8717E+02    -0.7974E+02    -0.6879E+02    -0.5353E+02    -0.3326E+02    -0.7135E+01     0.2603E+02     0.6780E+02     0.1202E+03     0.1858E+03     0.2679E+03     0.3713E+03     0.5025E+03     0.6713E+03     0.8927E+03     0.1192E+04     0.1614E+04     0.2243E+04     0.3249E+04     0.4990E+04     0.3249E+04     0.2243E+04     0.1614E+04     0.1192E+04     0.8926E+03     0.6712E+03     0.5025E+03     0.3713E+03     0.2678E+03     0.1857E+03     0.1201E+03     0.6771E+02     0.2593E+02    -0.7230E+01    -0.3335E+02    -0.5363E+02    -0.6888E+02    -0.7983E+02    -0.8725E+02    -0.9199E+02    -0.9485E+02    -0.9645E+02    -0.9723E+02    -0.9749E+02    -0.9740E+02    -0.9711E+02    -0.9670E+02    -0.9623E+02    -0.9574E+02    -0.9524E+02    -0.9475E+02    -0.9427E+02    -0.9382E+02    -0.9338E+02    -0.9297E+02    -0.9257E+02    -0.9219E+02    -0.9181E+02    -0.9145E+02    -0.9111E+02    -0.9077E+02    -0.9044E+02    -0.9013E+02    -0.8984E+02    -0.8957E+02    -0.8933E+02    -0.8912E+02    -0.8897E+02    -0.8888E+02    -0.8888E+02
    -0.8895E+02    -0.8895E+02    -0.8904E+02    -0.8920E+02    -0.8942E+02    -0.8967E+02    -0.8995E+02    -0.9026E+02    -0.9058E+02    -0.9092E+02    -0.9127E+02    -0.9163E+02    -0.9200E+02    -0.9239E+02    -0.9279E+02    -0.9320E+02    -0.9364E+02    -0.9408E+02    -0.9455E+02    -0.9503E+02    -0.9551E+02    -0.9599E+02    -0.9644E+02    -0.9682E+02    -0.9709E+02    -0.9714E+02    -0.9685E+02    -0.9603E+02    -0.9439E+02    -0.9150E+02    -0.8674E+02    -0.7935E+02    -0.6852E+02    -0.5352E+02    -0.3368E+02    -0.8241E+01     0.2388E+02     0.6411E+02     0.1142E+03     0.1763E+03     0.2531E+03     0.3482E+03     0.4658E+03     0.6114E+03     0.7915E+03     0.1013E+04     0.1282E+04     0.1594E+04     0.1917E+04     0.2137E+04     0.1917E+04     0.1594E+04     0.1282E+04     0.1013E+04     0.7915E+03     0.6113E+03     0.4657E+03     0.3481E+03     0.2530E+03     0.1762E+03     0.1141E+03     0.6402E+02     0.2379E+02    -0.8336E+01    -0.3378E+02    -0.5361E+02    -0.6861E+02    -0.7943E+02    -0.8681E+02    -0.9157E+02    -0.9446E+02    -0.9609E+02    -0.9691E+02    -0.9720E+02    -0.9715E+02    -0.9689E+02    -0.9651E+02    -0.9607E+02    -0.9559E+02    -0.9511E+02    -0.9463E+02    -0.9417E+02    -0.9373E+02    -0.9331E+02    -0.9290E+02    -0.9251E+02    -0.9213E+02    -0.9176E+02    -0.9141E+02    -0.9107E+02    -0.9073E+02    -0.9041E+02    -0.9011E+02    -0.8982E+02    -0.8955E+02    -0.8931E+02    -0.8911E+02    -0.8895E+02    -0.8887E+02    -0.8887E+02
    -0.8890E+02    -0.8890E+02    -0.8899E+02    -0.8915E+02    -0.8935E+02    -0.8960E+02    -0.8987E+02    -0.9016E+02    -0.9048E+02    -0.9080E+02    -0.9114E+02    -0.9149E+02    -0.9184E+02    -0.9221E+02    -0.9259E+02    -0.9298E+02    -0.9338E+02    -0.9380E+02    -0.9423E+02    -0.9466E+02    -0.9509E+02    -0.9551E+02    -0.9589E+02    -0.9620E+02    -0.9637E+02    -0.9633E+02    -0.9595E+02    -0.9503E+02    -0.9329E+02    -0.9032E+02    -0.8554E+02    -0.7828E+02    -0.6785E+02    -0.5359E+02    -0.3500E+02    -0.1146E+02     0.1784E+02     0.5395E+02     0.9806E+02     0.1516E+03     0.2160E+03     0.2930E+03     0.3841E+03     0.4907E+03     0.6130E+03     0.7492E+03     0.8938E+03     0.1034E+04     0.1146E+04     0.1195E+04     0.1146E+04     0.1034E+04     0.8937E+03     0.7492E+03     0.6129E+03     0.4906E+03     0.3841E+03     0.2929E+03     0.2159E+03     0.1515E+03     0.9797E+02     0.5386E+02     0.1775E+02    -0.1155E+02    -0.3509E+02    -0.5369E+02    -0.6794E+02    -0.7837E+02    -0.8561E+02    -0.9039E+02    -0.9335E+02    -0.9509E+02    -0.9601E+02    -0.9639E+02    -0.9644E+02    -0.9627E+02    -0.9596E+02    -0.9558E+02    -0.9517E+02    -0.9474E+02    -0.9431E+02    -0.9389E+02    -0.9348E+02    -0.9308E+02    -0.9270E+02    -0.9233E+02    -0.9197E+02    -0.9162E+02    -0.9128E+02    -0.9095E+02    -0.9063E+02    -0.9032E+02    -0.9002E+02    -0.8974E+02    -0.8948E+02    -0.8925E+02    -0.8905E+02    -0.8891E+02    -0.8882E+02    -0.8882E+02
    -0.8882E+02    -0.8882E+02    -0.8891E+02    -0.8905E+02    -0.8925E+02    -0.8948E+02    -0.8974E+02    -0.9001E+02    -0.9031E+02    -0.9061E+02    -0.9093E+02    -0.9125E+02    -0.9159E+02    -0.9193E+02    -0.9227E+02    -0.9263E+02    -0.9299E+02    -0.9335E+02    -0.9372E+02    -0.9409E+02    -0.9445E+02    -0.9478E+02    -0.9506E+02    -0.9525E+02    -0.9530E+02    -0.9513E+02    -0.9460E+02    -0.9353E+02    -0.9166E+02    -0.8859E+02    -0.8383E+02    -0.7683E+02    -0.6703E+02    -0.5393E+02    -0.3716E+02    -0.1632E+02     0.9076E+01     0.3969E+02     0.7619E+02     0.1192E+03     0.1694E+03     0.2272E+03     0.2925E+03     0.3648E+03     0.4425E+03     0.5226E+03     0.6001E+03     0.6672E+03     0.7145E+03     0.7321E+03     0.7145E+03     0.6672E+03     0.6000E+03     0.5226E+03     0.4425E+03     0.3647E+03     0.2924E+03     0.2271E+03     0.1694E+03     0.1192E+03     0.7611E+02     0.3960E+02     0.8982E+01    -0.1642E+02    -0.3725E+02    -0.5402E+02    -0.6712E+02    -0.7692E+02    -0.8391E+02    -0.8866E+02    -0.9172E+02    -0.9359E+02    -0.9466E+02    -0.9519E+02    -0.9537E+02    -0.9532E+02    -0.9513E+02    -0.9485E+02    -0.9452E+02    -0.9417E+02    -0.9381E+02    -0.9344E+02    -0.9308E+02    -0.9273E+02    -0.9238E+02    -0.9204E+02    -0.9171E+02    -0.9138E+02    -0.9107E+02    -0.9076E+02    -0.9046E+02    -0.9016E+02    -0.8988E+02    -0.8962E+02    -0.8937E+02    -0.8915E+02    -0.8897E+02    -0.8883E+02    -0.8875E+02    -0.8875E+02
    -0.8871E+02    -0.8871E+02    -0.8879E+02    -0.8893E+02    -0.8911E+02    -0.8932E+02    -0.8956E+02    -0.8981E+02    -0.9008E+02    -0.9036E+02    -0.9065E+02    -0.9094E+02    -0.9124E+02    -0.9155E+02    -0.9185E+02    -0.9216E+02    -0.9247E+02    -0.9277E+02    -0.9308E+02    -0.9336E+02    -0.9363E+02    -0.9386E+02    -0.9402E+02    -0.9408E+02    -0.9399E+02    -0.9365E+02    -0.9296E+02    -0.9172E+02    -0.8970E+02    -0.8655E+02    -0.8189E+02    -0.7529E+02    -0.6630E+02    -0.5460E+02    -0.3995E+02    -0.2214E+02    -0.9358E+00     0.2399E+02     0.5294E+02     0.8611E+02     0.1236E+03     0.1651E+03     0.2103E+03     0.2581E+03     0.3069E+03     0.3545E+03     0.3978E+03     0.4330E+03     0.4563E+03     0.4645E+03     0.4563E+03     0.4330E+03     0.3978E+03     0.3545E+03     0.3069E+03     0.2580E+03     0.2102E+03     0.1650E+03     0.1235E+03     0.8603E+02     0.5286E+02     0.2390E+02    -0.1030E+01    -0.2224E+02    -0.4004E+02    -0.5469E+02    -0.6639E+02    -0.7538E+02    -0.8197E+02    -0.8662E+02    -0.8976E+02    -0.9179E+02    -0.9302E+02    -0.9371E+02    -0.9405E+02    -0.9415E+02    -0.9409E+02    -0.9393E+02    -0.9370E+02    -0.9344E+02    -0.9316E+02    -0.9286E+02    -0.9256E+02    -0.9226E+02    -0.9196E+02    -0.9166E+02    -0.9136E+02    -0.9107E+02    -0.9078E+02    -0.9050E+02    -0.9022E+02    -0.8996E+02    -0.8970E+02    -0.8945E+02    -0.8923E+02    -0.8902E+02    -0.8885E+02    -0.8872E+02    -0.8865E+02    -0.8865E+02
    -0.8858E+02    -0.8858E+02    -0.8865E+02    -0.8878E+02    -0.8894E+02    -0.8913E+02    -0.8934E+02    -0.8957E+02    -0.8981E+02    -0.9006E+02    -0.9031E+02    -0.9057E+02    -0.9083E+02    -0.9109E+02    -0.9134E+02    -0.9160E+02    -0.9185E+02    -0.9209E+02    -0.9232E+02    -0.9252E+02    -0.9269E+02    -0.9281E+02    -0.9285E+02    -0.9277E+02    -0.9252E+02    -0.9201E+02    -0.9114E+02    -0.8974E+02    -0.8759E+02    -0.8444E+02    -0.7997E+02    -0.7386E+02    -0.6580E+02    -0.5558E+02    -0.4308E+02    -0.2822E+02    -0.1094E+02     0.8856E+01     0.3125E+02     0.5621E+02     0.8357E+02     0.1130E+03     0.1439E+03     0.1755E+03     0.2066E+03     0.2357E+03     0.2611E+03     0.2811E+03     0.2939E+03     0.2983E+03     0.2939E+03     0.2811E+03     0.2611E+03     0.2356E+03     0.2065E+03     0.1754E+03     0.1439E+03     0.1129E+03     0.8349E+02     0.5613E+02     0.3116E+02     0.8767E+01    -0.1104E+02    -0.2832E+02    -0.4318E+02    -0.5568E+02    -0.6590E+02    -0.7395E+02    -0.8005E+02    -0.8451E+02    -0.8766E+02    -0.8981E+02    -0.9121E+02    -0.9208E+02    -0.9258E+02    -0.9283E+02    -0.9291E+02    -0.9287E+02    -0.9276E+02    -0.9260E+02    -0.9240E+02    -0.9218E+02    -0.9194E+02    -0.9170E+02    -0.9145E+02    -0.9119E+02    -0.9094E+02    -0.9069E+02    -0.9044E+02    -0.9019E+02    -0.8994E+02    -0.8970E+02    -0.8947E+02    -0.8925E+02    -0.8905E+02    -0.8887E+02    -0.8871E+02    -0.8860E+02    -0.8853E+02    -0.8853E+02
    -0.8843E+02    -0.8843E+02    -0.8850E+02    -0.8860E+02    -0.8874E+02    -0.8891E+02    -0.8909E+02    -0.8929E+02    -0.8949E+02    -0.8971E+02    -0.8992E+02    -0.9014E+02    -0.9035E+02    -0.9056E+02    -0.9077E+02    -0.9097E+02    -0.9115E+02    -0.9132E+02    -0.9147E+02    -0.9159E+02    -0.9166E+02    -0.9166E+02    -0.9157E+02    -0.9136E+02    -0.9095E+02    -0.9029E+02    -0.8926E+02    -0.8772E+02    -0.8551E+02    -0.8243E+02    -0.7823E+02    -0.7269E+02    -0.6559E+02    -0.5681E+02    -0.4631E+02    -0.3409E+02    -0.2019E+02    -0.4653E+01     0.1249E+02     0.3111E+02     0.5099E+02     0.7182E+02     0.9310E+02     0.1142E+03     0.1344E+03     0.1529E+03     0.1686E+03     0.1806E+03     0.1882E+03     0.1908E+03     0.1882E+03     0.1806E+03     0.1685E+03     0.1528E+03     0.1344E+03     0.1142E+03     0.9304E+02     0.7175E+02     0.5092E+02     0.3103E+02     0.1240E+02    -0.4742E+01    -0.2029E+02    -0.3419E+02    -0.4641E+02    -0.5691E+02    -0.6568E+02    -0.7278E+02    -0.7832E+02    -0.8251E+02    -0.8559E+02    -0.8779E+02    -0.8932E+02    -0.9035E+02    -0.9102E+02    -0.9142E+02    -0.9164E+02    -0.9173E+02    -0.9173E+02    -0.9166E+02    -0.9155E+02    -0.9141E+02    -0.9124E+02    -0.9106E+02    -0.9087E+02    -0.9067E+02    -0.9046E+02    -0.9025E+02    -0.9004E+02    -0.8983E+02    -0.8962E+02    -0.8942E+02    -0.8922E+02    -0.8902E+02    -0.8885E+02    -0.8869E+02    -0.8855E+02    -0.8845E+02    -0.8839E+02    -0.8839E+02
    -0.8827E+02    -0.8827E+02    -0.8832E+02    -0.8841E+02    -0.8853E+02    -0.8867E+02    -0.8882E+02    -0.8898E+02    -0.8915E+02    -0.8933E+02    -0.8950E+02    -0.8967E+02    -0.8984E+02    -0.9000E+02    -0.9015E+02    -0.9028E+02    -0.9040E+02    -0.9050E+02    -0.9057E+02    -0.9059E+02    -0.9056E+02    -0.9046E+02    -0.9025E+02    -0.8990E+02    -0.8936E+02    -0.8856E+02    -0.8741E+02    -0.8581E+02    -0.8362E+02    -0.8068E+02    -0.7681E+02    -0.7186E+02    -0.6569E+02    -0.5824E+02    -0.4950E+02    -0.3953E+02    -0.2841E+02    -0.1623E+02    -0.3109E+01     0.1082E+02     0.2536E+02     0.4024E+02     0.5510E+02     0.6953E+02     0.8305E+02     0.9512E+02     0.1052E+03     0.1129E+03     0.1176E+03     0.1192E+03     0.1176E+03     0.1128E+03     0.1052E+03     0.9509E+02     0.8301E+02     0.6949E+02     0.5505E+02     0.4017E+02     0.2529E+02     0.1074E+02    -0.3191E+01    -0.1632E+02    -0.2850E+02    -0.3963E+02    -0.4960E+02    -0.5834E+02    -0.6579E+02    -0.7196E+02    -0.7690E+02    -0.8076E+02    -0.8370E+02    -0.8589E+02    -0.8749E+02    -0.8863E+02    -0.8943E+02    -0.8997E+02    -0.9032E+02    -0.9053E+02    -0.9063E+02    -0.9067E+02    -0.9065E+02    -0.9058E+02    -0.9049E+02    -0.9037E+02    -0.9024E+02    -0.9010E+02    -0.8994E+02    -0.8978E+02    -0.8961E+02    -0.8944E+02    -0.8927E+02    -0.8910E+02    -0.8893E+02    -0.8878E+02    -0.8863E+02    -0.8849E+02    -0.8838E+02    -0.8829E+02    -0.8824E+02    -0.8824E+02
    -0.8810E+02    -0.8810E+02    -0.8814E+02    -0.8821E+02    -0.8831E+02    -0.8842E+02    -0.8854E+02    -0.8867E+02    -0.8880E+02    -0.8893E+02    -0.8906E+02    -0.8918E+02    -0.8930E+02    -0.8940E+02    -0.8950E+02    -0.8957E+02    -0.8962E+02    -0.8965E+02    -0.8963E+02    -0.8957E+02    -0.8945E+02    -0.8924E+02    -0.8893E+02    -0.8847E+02    -0.8783E+02    -0.8694E+02    -0.8574E+02    -0.8413E+02    -0.8201E+02    -0.7927E+02    -0.7578E+02    -0.7143E+02    -0.6613E+02    -0.5986E+02    -0.5264E+02    -0.4452E+02    -0.3562E+02    -0.2603E+02    -0.1590E+02    -0.5371E+01     0.5399E+01     0.1620E+02     0.2680E+02     0.3690E+02     0.4620E+02     0.5439E+02     0.6114E+02     0.6619E+02     0.6932E+02     0.7037E+02     0.6931E+02     0.6618E+02     0.6112E+02     0.5435E+02     0.4616E+02     0.3685E+02     0.2674E+02     0.1614E+02     0.5331E+01    -0.5445E+01    -0.1598E+02    -0.2611E+02    -0.3571E+02    -0.4462E+02    -0.5273E+02    -0.5996E+02    -0.6623E+02    -0.7152E+02    -0.7587E+02    -0.7935E+02    -0.8209E+02    -0.8420E+02    -0.8581E+02    -0.8701E+02    -0.8790E+02    -0.8854E+02    -0.8900E+02    -0.8932E+02    -0.8952E+02    -0.8965E+02    -0.8971E+02    -0.8973E+02    -0.8971E+02    -0.8966E+02    -0.8959E+02    -0.8950E+02    -0.8939E+02    -0.8928E+02    -0.8916E+02    -0.8903E+02    -0.8890E+02    -0.8877E+02    -0.8864E+02    -0.8851E+02    -0.8839E+02    -0.8829E+02    -0.8819E+02    -0.8812E+02    -0.8808E+02    -0.8808E+02
    -0.8793E+02    -0.8793E+02    -0.8796E+02    -0.8801E+02    -0.8808E+02    -0.8816E+02    -0.8825E+02    -0.8835E+02    -0.8844E+02    -0.8853E+02    -0.8861E+02    -0.8869E+02    -0.8876E+02    -0.8881E+02    -0.8884E+02    -0.8886E+02    -0.8885E+02    -0.8880E+02    -0.8872E+02    -0.8858E+02    -0.8838E+02    -0.8809E+02    -0.8769E+02    -0.8715E+02    -0.8644E+02    -0.8551E+02    -0.8430E+02    -0.8274E+02    -0.8076E+02    -0.7826E+02    -0.7517E+02    -0.7140E+02    -0.6690E+02    -0.6166E+02    -0.5572E+02    -0.4913E+02    -0.4198E+02    -0.3439E+02    -0.2649E+02    -0.1840E+02    -0.1027E+02    -0.2258E+01     0.5474E+01     0.1274E+02     0.1933E+02     0.2507E+02     0.2976E+02     0.3323E+02     0.3537E+02     0.3609E+02     0.3536E+02     0.3322E+02     0.2973E+02     0.2504E+02     0.1930E+02     0.1269E+02     0.5423E+01    -0.2316E+01    -0.1034E+02    -0.1847E+02    -0.2656E+02    -0.3448E+02    -0.4207E+02    -0.4922E+02    -0.5581E+02    -0.6176E+02    -0.6699E+02    -0.7148E+02    -0.7525E+02    -0.7834E+02    -0.8084E+02    -0.8282E+02    -0.8437E+02    -0.8558E+02    -0.8651E+02    -0.8722E+02    -0.8776E+02    -0.8816E+02    -0.8845E+02    -0.8865E+02    -0.8879E+02    -0.8888E+02    -0.8893E+02    -0.8894E+02    -0.8893E+02    -0.8889E+02    -0.8884E+02    -0.8878E+02    -0.8870E+02    -0.8862E+02    -0.8853E+02    -0.8844E+02    -0.8834E+02    -0.8825E+02    -0.8816E+02    -0.8808E+02    -0.8801E+02    -0.8795E+02    -0.8792E+02    -0.8792E+02
    -0.8776E+02    -0.8776E+02    -0.8778E+02    -0.8782E+02    -0.8786E+02    -0.8792E+02    -0.8797E+02    -0.8803E+02    -0.8809E+02    -0.8814E+02    -0.8818E+02    -0.8821E+02    -0.8823E+02    -0.8823E+02    -0.8822E+02    -0.8818E+02    -0.8811E+02    -0.8800E+02    -0.8786E+02    -0.8765E+02    -0.8739E+02    -0.8703E+02    -0.8658E+02    -0.8600E+02    -0.8526E+02    -0.8433E+02    -0.8316E+02    -0.8169E+02    -0.7988E+02    -0.7765E+02    -0.7496E+02    -0.7174E+02    -0.6796E+02    -0.6363E+02    -0.5877E+02    -0.5343E+02    -0.4770E+02    -0.4166E+02    -0.3544E+02    -0.2913E+02    -0.2287E+02    -0.1678E+02    -0.1099E+02    -0.5618E+01    -0.7942E+00     0.3358E+01     0.6723E+01     0.9202E+01     0.1072E+02     0.1123E+02     0.1071E+02     0.9188E+01     0.6702E+01     0.3330E+01    -0.8291E+00    -0.5660E+01    -0.1104E+02    -0.1684E+02    -0.2293E+02    -0.2920E+02    -0.3551E+02    -0.4174E+02    -0.4778E+02    -0.5351E+02    -0.5885E+02    -0.6372E+02    -0.6805E+02    -0.7182E+02    -0.7504E+02    -0.7773E+02    -0.7995E+02    -0.8176E+02    -0.8322E+02    -0.8440E+02    -0.8533E+02    -0.8607E+02    -0.8665E+02    -0.8710E+02    -0.8745E+02    -0.8772E+02    -0.8793E+02    -0.8808E+02    -0.8818E+02    -0.8825E+02    -0.8829E+02    -0.8831E+02    -0.8831E+02    -0.8829E+02    -0.8826E+02    -0.8822E+02    -0.8817E+02    -0.8811E+02    -0.8805E+02    -0.8799E+02    -0.8793E+02    -0.8787E+02    -0.8782E+02    -0.8779E+02    -0.8776E+02    -0.8776E+02
    -0.8760E+02    -0.8760E+02    -0.8761E+02    -0.8763E+02    -0.8766E+02    -0.8768E+02    -0.8771E+02    -0.8774E+02    -0.8776E+02    -0.8777E+02    -0.8777E+02    -0.8776E+02    -0.8774E+02    -0.8770E+02    -0.8764E+02    -0.8755E+02    -0.8743E+02    -0.8728E+02    -0.8708E+02    -0.8683E+02    -0.8652E+02    -0.8613E+02    -0.8564E+02    -0.8504E+02    -0.8431E+02    -0.8341E+02    -0.8231E+02    -0.8097E+02    -0.7935E+02    -0.7740E+02    -0.7510E+02    -0.7239E+02    -0.6926E+02    -0.6572E+02    -0.6177E+02    -0.5748E+02    -0.5289E+02    -0.4809E+02    -0.4317E+02    -0.3822E+02    -0.3333E+02    -0.2861E+02    -0.2416E+02    -0.2007E+02    -0.1643E+02    -0.1332E+02    -0.1082E+02    -0.8993E+01    -0.7875E+01    -0.7502E+01    -0.7882E+01    -0.9006E+01    -0.1084E+02    -0.1335E+02    -0.1646E+02    -0.2011E+02    -0.2420E+02    -0.2866E+02    -0.3339E+02    -0.3828E+02    -0.4324E+02    -0.4816E+02    -0.5296E+02    -0.5755E+02    -0.6185E+02    -0.6579E+02    -0.6934E+02    -0.7246E+02    -0.7517E+02    -0.7747E+02    -0.7941E+02    -0.8103E+02    -0.8237E+02    -0.8347E+02    -0.8437E+02    -0.8510E+02    -0.8570E+02    -0.8619E+02    -0.8658E+02    -0.8689E+02    -0.8714E+02    -0.8734E+02    -0.8750E+02    -0.8761E+02    -0.8770E+02    -0.8776E+02    -0.8781E+02    -0.8783E+02    -0.8784E+02    -0.8783E+02    -0.8782E+02    -0.8780E+02    -0.8777E+02    -0.8774E+02    -0.8771E+02    -0.8768E+02    -0.8765E+02    -0.8763E+02    -0.8761E+02    -0.8761E+02
    -0.8745E+02    -0.8745E+02    -0.8745E+02    -0.8746E+02    -0.8746E+02    -0.8747E+02    -0.8747E+02    -0.8746E+02    -0.8745E+02    -0.8743E+02    -0.8740E+02    -0.8736E+02    -0.8730E+02    -0.8722E+02    -0.8712E+02    -0.8699E+02    -0.8683E+02    -0.8664E+02    -0.8641E+02    -0.8613E+02    -0.8579E+02    -0.8538E+02    -0.8488E+02    -0.8429E+02    -0.8358E+02    -0.8274E+02    -0.8173E+02    -0.8053E+02    -0.7912E+02    -0.7745E+02    -0.7551E+02    -0.7327E+02    -0.7071E+02    -0.6784E+02    -0.6468E+02    -0.6125E+02    -0.5761E+02    -0.5382E+02    -0.4994E+02    -0.4605E+02    -0.4223E+02    -0.3855E+02    -0.3508E+02    -0.3191E+02    -0.2910E+02    -0.2670E+02    -0.2479E+02    -0.2339E+02    -0.2254E+02    -0.2225E+02    -0.2254E+02    -0.2340E+02    -0.2481E+02    -0.2673E+02    -0.2913E+02    -0.3194E+02    -0.3512E+02    -0.3859E+02    -0.4228E+02    -0.4610E+02    -0.5000E+02    -0.5388E+02    -0.5768E+02    -0.6132E+02    -0.6475E+02    -0.6791E+02    -0.7078E+02    -0.7333E+02    -0.7557E+02    -0.7751E+02    -0.7917E+02    -0.8059E+02    -0.8179E+02    -0.8279E+02    -0.8364E+02    -0.8434E+02    -0.8494E+02    -0.8543E+02    -0.8584E+02    -0.8618E+02    -0.8646E+02    -0.8670E+02    -0.8689E+02    -0.8704E+02    -0.8717E+02    -0.8727E+02    -0.8735E+02    -0.8741E+02    -0.8745E+02    -0.8748E+02    -0.8750E+02    -0.8751E+02    -0.8752E+02    -0.8751E+02    -0.8751E+02    -0.8750E+02    -0.8749E+02    -0.8748E+02    -0.8747E+02    -0.8747E+02
    -0.8731E+02    -0.8731E+02    -0.8731E+02    -0.8730E+02    -0.8729E+02    -0.8727E+02    -0.8725E+02    -0.8722E+02    -0.8718E+02    -0.8713E+02    -0.8707E+02    -0.8700E+02    -0.8691E+02    -0.8680E+02    -0.8667E+02    -0.8651E+02    -0.8633E+02    -0.8611E+02    -0.8585E+02    -0.8555E+02    -0.8520E+02    -0.8478E+02    -0.8430E+02    -0.8373E+02    -0.8307E+02    -0.8229E+02    -0.8139E+02    -0.8034E+02    -0.7912E+02    -0.7771E+02    -0.7610E+02    -0.7427E+02    -0.7221E+02    -0.6992E+02    -0.6742E+02    -0.6472E+02    -0.6186E+02    -0.5889E+02    -0.5586E+02    -0.5283E+02    -0.4985E+02    -0.4698E+02    -0.4430E+02    -0.4184E+02    -0.3966E+02    -0.3782E+02    -0.3634E+02    -0.3526E+02    -0.3460E+02    -0.3438E+02    -0.3460E+02    -0.3527E+02    -0.3635E+02    -0.3784E+02    -0.3969E+02    -0.4187E+02    -0.4433E+02    -0.4702E+02    -0.4989E+02    -0.5287E+02    -0.5591E+02    -0.5895E+02    -0.6192E+02    -0.6477E+02    -0.6747E+02    -0.6998E+02    -0.7226E+02    -0.7432E+02    -0.7615E+02    -0.7776E+02    -0.7917E+02    -0.8039E+02    -0.8144E+02    -0.8234E+02    -0.8311E+02    -0.8378E+02    -0.8434E+02    -0.8483E+02    -0.8524E+02    -0.8559E+02    -0.8589E+02    -0.8615E+02    -0.8637E+02    -0.8655E+02    -0.8671E+02    -0.8684E+02    -0.8695E+02    -0.8704E+02    -0.8711E+02    -0.8717E+02    -0.8722E+02    -0.8726E+02    -0.8728E+02    -0.8731E+02    -0.8732E+02    -0.8733E+02    -0.8734E+02    -0.8734E+02    -0.8734E+02    -0.8734E+02
    -0.8719E+02    -0.8719E+02    -0.8718E+02    -0.8716E+02    -0.8714E+02    -0.8710E+02    -0.8706E+02    -0.8701E+02    -0.8695E+02    -0.8688E+02    -0.8679E+02    -0.8669E+02    -0.8658E+02    -0.8644E+02    -0.8629E+02    -0.8611E+02    -0.8591E+02    -0.8567E+02    -0.8540E+02    -0.8510E+02    -0.8474E+02    -0.8434E+02    -0.8387E+02    -0.8334E+02    -0.8273E+02    -0.8203E+02    -0.8123E+02    -0.8032E+02    -0.7929E+02    -0.7811E+02    -0.7679E+02    -0.7531E+02    -0.7367E+02    -0.7186E+02    -0.6991E+02    -0.6781E+02    -0.6560E+02    -0.6331E+02    -0.6097E+02    -0.5863E+02    -0.5634E+02    -0.5413E+02    -0.5206E+02    -0.5017E+02    -0.4849E+02    -0.4707E+02    -0.4594E+02    -0.4511E+02    -0.4460E+02    -0.4443E+02    -0.4461E+02    -0.4511E+02    -0.4595E+02    -0.4709E+02    -0.4852E+02    -0.5020E+02    -0.5209E+02    -0.5417E+02    -0.5638E+02    -0.5867E+02    -0.6101E+02    -0.6335E+02    -0.6565E+02    -0.6786E+02    -0.6995E+02    -0.7191E+02    -0.7371E+02    -0.7535E+02    -0.7683E+02    -0.7815E+02    -0.7933E+02    -0.8036E+02    -0.8127E+02    -0.8207E+02    -0.8277E+02    -0.8338E+02    -0.8391E+02    -0.8437E+02    -0.8478E+02    -0.8513E+02    -0.8544E+02    -0.8571E+02    -0.8594E+02    -0.8614E+02    -0.8632E+02    -0.8647E+02    -0.8660E+02    -0.8672E+02    -0.8682E+02    -0.8690E+02    -0.8697E+02    -0.8703E+02    -0.8708E+02    -0.8712E+02    -0.8716E+02    -0.8719E+02    -0.8721E+02    -0.8722E+02    -0.8723E+02    -0.8723E+02
    -0.8709E+02    -0.8709E+02    -0.8708E+02    -0.8705E+02    -0.8701E+02    -0.8696E+02    -0.8690E+02    -0.8683E+02    -0.8675E+02    -0.8666E+02    -0.8656E+02    -0.8644E+02    -0.8630E+02    -0.8615E+02    -0.8598E+02    -0.8579E+02    -0.8558E+02    -0.8534E+02    -0.8506E+02    -0.8476E+02    -0.8441E+02    -0.8402E+02    -0.8359E+02    -0.8309E+02    -0.8254E+02    -0.8192E+02    -0.8122E+02    -0.8044E+02    -0.7957E+02    -0.7859E+02    -0.7752E+02    -0.7633E+02    -0.7503E+02    -0.7361E+02    -0.7210E+02    -0.7049E+02    -0.6880E+02    -0.6706E+02    -0.6528E+02    -0.6351E+02    -0.6177E+02    -0.6010E+02    -0.5853E+02    -0.5709E+02    -0.5582E+02    -0.5473E+02    -0.5387E+02    -0.5324E+02    -0.5285E+02    -0.5273E+02    -0.5286E+02    -0.5324E+02    -0.5388E+02    -0.5475E+02    -0.5583E+02    -0.5711E+02    -0.5855E+02    -0.6012E+02    -0.6180E+02    -0.6354E+02    -0.6532E+02    -0.6709E+02    -0.6883E+02    -0.7052E+02    -0.7213E+02    -0.7365E+02    -0.7506E+02    -0.7636E+02    -0.7755E+02    -0.7863E+02    -0.7960E+02    -0.8047E+02    -0.8125E+02    -0.8195E+02    -0.8257E+02    -0.8312E+02    -0.8361E+02    -0.8405E+02    -0.8443E+02    -0.8478E+02    -0.8509E+02    -0.8536E+02    -0.8560E+02    -0.8581E+02    -0.8600E+02    -0.8617E+02    -0.8632E+02    -0.8645E+02    -0.8657E+02    -0.8667E+02    -0.8676E+02    -0.8684E+02    -0.8691E+02    -0.8697E+02    -0.8702E+02    -0.8706E+02    -0.8709E+02    -0.8712E+02    -0.8713E+02    -0.8713E+02
    -0.8701E+02    -0.8701E+02    -0.8699E+02    -0.8695E+02    -0.8690E+02    -0.8684E+02    -0.8677E+02    -0.8669E+02    -0.8659E+02    -0.8649E+02    -0.8637E+02    -0.8624E+02    -0.8609E+02    -0.8593E+02    -0.8575E+02    -0.8555E+02    -0.8533E+02    -0.8509E+02    -0.8482E+02    -0.8452E+02    -0.8419E+02    -0.8382E+02    -0.8341E+02    -0.8296E+02    -0.8247E+02    -0.8192E+02    -0.8131E+02    -0.8064E+02    -0.7991E+02    -0.7911E+02    -0.7823E+02    -0.7728E+02    -0.7625E+02    -0.7515E+02    -0.7398E+02    -0.7275E+02    -0.7147E+02    -0.7015E+02    -0.6882E+02    -0.6750E+02    -0.6620E+02    -0.6495E+02    -0.6378E+02    -0.6271E+02    -0.6176E+02    -0.6095E+02    -0.6031E+02    -0.5983E+02    -0.5955E+02    -0.5945E+02    -0.5955E+02    -0.5984E+02    -0.6031E+02    -0.6096E+02    -0.6177E+02    -0.6272E+02    -0.6380E+02    -0.6497E+02    -0.6622E+02    -0.6752E+02    -0.6885E+02    -0.7018E+02    -0.7149E+02    -0.7277E+02    -0.7400E+02    -0.7517E+02    -0.7627E+02    -0.7730E+02    -0.7825E+02    -0.7913E+02    -0.7993E+02    -0.8067E+02    -0.8133E+02    -0.8194E+02    -0.8249E+02    -0.8298E+02    -0.8343E+02    -0.8383E+02    -0.8420E+02    -0.8453E+02    -0.8483E+02    -0.8510E+02    -0.8534E+02    -0.8556E+02    -0.8575E+02    -0.8593E+02    -0.8609E+02    -0.8624E+02    -0.8637E+02    -0.8649E+02    -0.8659E+02    -0.8668E+02    -0.8677E+02    -0.8684E+02    -0.8690E+02    -0.8696E+02    -0.8700E+02    -0.8703E+02    -0.8705E+02    -0.8705E+02
    -0.8694E+02    -0.8694E+02    -0.8692E+02    -0.8687E+02    -0.8682E+02    -0.8675E+02    -0.8667E+02    -0.8657E+02    -0.8647E+02    -0.8635E+02    -0.8622E+02    -0.8608E+02    -0.8593E+02    -0.8576E+02    -0.8557E+02    -0.8537E+02    -0.8515E+02    -0.8491E+02    -0.8465E+02    -0.8436E+02    -0.8405E+02    -0.8371E+02    -0.8334E+02    -0.8293E+02    -0.8248E+02    -0.8200E+02    -0.8148E+02    -0.8091E+02    -0.8029E+02    -0.7962E+02    -0.7891E+02    -0.7814E+02    -0.7733E+02    -0.7646E+02    -0.7556E+02    -0.7462E+02    -0.7365E+02    -0.7266E+02    -0.7167E+02    -0.7068E+02    -0.6972E+02    -0.6880E+02    -0.6794E+02    -0.6715E+02    -0.6645E+02    -0.6586E+02    -0.6539E+02    -0.6504E+02    -0.6483E+02    -0.6476E+02    -0.6483E+02    -0.6505E+02    -0.6539E+02    -0.6587E+02    -0.6646E+02    -0.6716E+02    -0.6795E+02    -0.6881E+02    -0.6973E+02    -0.7070E+02    -0.7168E+02    -0.7268E+02    -0.7366E+02    -0.7463E+02    -0.7558E+02    -0.7648E+02    -0.7734E+02    -0.7816E+02    -0.7892E+02    -0.7964E+02    -0.8030E+02    -0.8092E+02    -0.8149E+02    -0.8201E+02    -0.8249E+02    -0.8294E+02    -0.8334E+02    -0.8371E+02    -0.8405E+02    -0.8437E+02    -0.8465E+02    -0.8491E+02    -0.8515E+02    -0.8537E+02    -0.8557E+02    -0.8575E+02    -0.8592E+02    -0.8607E+02    -0.8621E+02    -0.8634E+02    -0.8645E+02    -0.8656E+02    -0.8665E+02    -0.8674E+02    -0.8681E+02    -0.8687E+02    -0.8692E+02    -0.8696E+02    -0.8698E+02    -0.8698E+02
    -0.8689E+02    -0.8689E+02    -0.8686E+02    -0.8682E+02    -0.8675E+02    -0.8668E+02    -0.8659E+02    -0.8649E+02    -0.8637E+02    -0.8625E+02    -0.8612E+02    -0.8597E+02    -0.8581E+02    -0.8564E+02    -0.8545E+02    -0.8525E+02    -0.8504E+02    -0.8481E+02    -0.8455E+02    -0.8428E+02    -0.8399E+02    -0.8367E+02    -0.8333E+02    -0.8296E+02    -0.8257E+02    -0.8214E+02    -0.8169E+02    -0.8120E+02    -0.8068E+02    -0.8013E+02    -0.7954E+02    -0.7892E+02    -0.7827E+02    -0.7759E+02    -0.7688E+02    -0.7616E+02    -0.7542E+02    -0.7467E+02    -0.7392E+02    -0.7319E+02    -0.7248E+02    -0.7180E+02    -0.7117E+02    -0.7059E+02    -0.7008E+02    -0.6965E+02    -0.6931E+02    -0.6905E+02    -0.6890E+02    -0.6885E+02    -0.6890E+02    -0.6906E+02    -0.6931E+02    -0.6966E+02    -0.7009E+02    -0.7060E+02    -0.7117E+02    -0.7181E+02    -0.7249E+02    -0.7320E+02    -0.7393E+02    -0.7468E+02    -0.7543E+02    -0.7617E+02    -0.7689E+02    -0.7760E+02    -0.7828E+02    -0.7893E+02    -0.7955E+02    -0.8014E+02    -0.8069E+02    -0.8121E+02    -0.8169E+02    -0.8215E+02    -0.8257E+02    -0.8296E+02    -0.8333E+02    -0.8367E+02    -0.8398E+02    -0.8428E+02    -0.8455E+02    -0.8480E+02    -0.8503E+02    -0.8524E+02    -0.8544E+02    -0.8562E+02    -0.8579E+02    -0.8595E+02    -0.8609E+02    -0.8623E+02    -0.8635E+02    -0.8646E+02    -0.8657E+02    -0.8666E+02    -0.8674E+02    -0.8681E+02    -0.8686E+02    -0.8691E+02    -0.8693E+02    -0.8693E+02
    -0.8685E+02    -0.8685E+02    -0.8682E+02    -0.8677E+02    -0.8671E+02    -0.8663E+02    -0.8653E+02    -0.8643E+02    -0.8631E+02    -0.8618E+02    -0.8604E+02    -0.8589E+02    -0.8574E+02    -0.8556E+02    -0.8538E+02    -0.8519E+02    -0.8498E+02    -0.8475E+02    -0.8451E+02    -0.8426E+02    -0.8399E+02    -0.8369E+02    -0.8338E+02    -0.8305E+02    -0.8270E+02    -0.8233E+02    -0.8194E+02    -0.8152E+02    -0.8108E+02    -0.8061E+02    -0.8013E+02    -0.7962E+02    -0.7909E+02    -0.7855E+02    -0.7799E+02    -0.7743E+02    -0.7686E+02    -0.7628E+02    -0.7572E+02    -0.7516E+02    -0.7463E+02    -0.7413E+02    -0.7366E+02    -0.7324E+02    -0.7286E+02    -0.7255E+02    -0.7229E+02    -0.7211E+02    -0.7200E+02    -0.7196E+02    -0.7200E+02    -0.7211E+02    -0.7230E+02    -0.7255E+02    -0.7286E+02    -0.7324E+02    -0.7366E+02    -0.7413E+02    -0.7464E+02    -0.7517E+02    -0.7572E+02    -0.7629E+02    -0.7686E+02    -0.7743E+02    -0.7800E+02    -0.7855E+02    -0.7910E+02    -0.7962E+02    -0.8013E+02    -0.8061E+02    -0.8108E+02    -0.8152E+02    -0.8193E+02    -0.8233E+02    -0.8270E+02    -0.8305E+02    -0.8338E+02    -0.8368E+02    -0.8397E+02    -0.8424E+02    -0.8450E+02    -0.8474E+02    -0.8496E+02    -0.8516E+02    -0.8536E+02    -0.8554E+02    -0.8571E+02    -0.8587E+02    -0.8601E+02    -0.8615E+02    -0.8628E+02    -0.8639E+02    -0.8650E+02    -0.8660E+02    -0.8668E+02    -0.8676E+02    -0.8682E+02    -0.8686E+02    -0.8689E+02    -0.8689E+02
    -0.8682E+02    -0.8682E+02    -0.8679E+02    -0.8674E+02    -0.8667E+02    -0.8659E+02    -0.8649E+02    -0.8639E+02    -0.8627E+02    -0.8614E+02    -0.8600E+02    -0.8585E+02    -0.8569E+02    -0.8553E+02    -0.8535E+02    -0.8516E+02    -0.8496E+02    -0.8474E+02    -0.8452E+02    -0.8428E+02    -0.8403E+02    -0.8376E+02    -0.8348E+02    -0.8318E+02    -0.8287E+02    -0.8254E+02    -0.8220E+02    -0.8184E+02    -0.8146E+02    -0.8107E+02    -0.8067E+02    -0.8025E+02    -0.7982E+02    -0.7938E+02    -0.7894E+02    -0.7849E+02    -0.7804E+02    -0.7759E+02    -0.7716E+02    -0.7673E+02    -0.7633E+02    -0.7595E+02    -0.7560E+02    -0.7528E+02    -0.7500E+02    -0.7477E+02    -0.7458E+02    -0.7444E+02    -0.7436E+02    -0.7433E+02    -0.7436E+02    -0.7444E+02    -0.7458E+02    -0.7477E+02    -0.7500E+02    -0.7528E+02    -0.7560E+02    -0.7595E+02    -0.7633E+02    -0.7673E+02    -0.7716E+02    -0.7759E+02    -0.7804E+02    -0.7849E+02    -0.7893E+02    -0.7938E+02    -0.7982E+02    -0.8025E+02    -0.8066E+02    -0.8107E+02    -0.8146E+02    -0.8183E+02    -0.8219E+02    -0.8253E+02    -0.8286E+02    -0.8317E+02    -0.8347E+02    -0.8375E+02    -0.8401E+02    -0.8426E+02    -0.8450E+02    -0.8472E+02    -0.8493E+02    -0.8513E+02    -0.8532E+02    -0.8549E+02    -0.8566E+02    -0.8582E+02    -0.8596E+02    -0.8610E+02    -0.8623E+02    -0.8635E+02    -0.8646E+02    -0.8656E+02    -0.8665E+02    -0.8673E+02    -0.8679E+02    -0.8683E+02    -0.8686E+02    -0.8686E+02
    -0.8681E+02    -0.8681E+02    -0.8678E+02    -0.8673E+02    -0.8666E+02    -0.8657E+02    -0.8647E+02    -0.8637E+02    -0.8625E+02    -0.8612E+02    -0.8598E+02    -0.8583E+02    -0.8568E+02    -0.8552E+02    -0.8534E+02    -0.8516E+02    -0.8497E+02    -0.8477E+02    -0.8456E+02    -0.8434E+02    -0.8411E+02    -0.8386E+02    -0.8361E+02    -0.8334E+02    -0.8307E+02    -0.8278E+02    -0.8248E+02    -0.8216E+02    -0.8184E+02    -0.8151E+02    -0.8117E+02    -0.8082E+02    -0.8047E+02    -0.8011E+02    -0.7974E+02    -0.7938E+02    -0.7903E+02    -0.7867E+02    -0.7833E+02    -0.7800E+02    -0.7769E+02    -0.7739E+02    -0.7712E+02    -0.7688E+02    -0.7667E+02    -0.7649E+02    -0.7635E+02    -0.7625E+02    -0.7619E+02    -0.7617E+02    -0.7619E+02    -0.7625E+02    -0.7635E+02    -0.7649E+02    -0.7667E+02    -0.7688E+02    -0.7712E+02    -0.7739E+02    -0.7768E+02    -0.7800E+02    -0.7833E+02    -0.7867E+02    -0.7902E+02    -0.7938E+02    -0.7974E+02    -0.8010E+02    -0.8046E+02    -0.8081E+02    -0.8116E+02    -0.8150E+02    -0.8183E+02    -0.8215E+02    -0.8246E+02    -0.8276E+02    -0.8305E+02    -0.8332E+02    -0.8359E+02    -0.8384E+02    -0.8408E+02    -0.8431E+02    -0.8453E+02    -0.8474E+02    -0.8494E+02    -0.8513E+02    -0.8531E+02    -0.8548E+02    -0.8564E+02    -0.8579E+02    -0.8594E+02    -0.8607E+02    -0.8620E+02    -0.8632E+02    -0.8643E+02    -0.8653E+02    -0.8663E+02    -0.8670E+02    -0.8677E+02    -0.8682E+02    -0.8684E+02    -0.8684E+02
    -0.8680E+02    -0.8680E+02    -0.8677E+02    -0.8672E+02    -0.8665E+02    -0.8657E+02    -0.8647E+02    -0.8636E+02    -0.8624E+02    -0.8612E+02    -0.8598E+02    -0.8584E+02    -0.8569E+02    -0.8553E+02    -0.8537E+02    -0.8520E+02    -0.8501E+02    -0.8483E+02    -0.8463E+02    -0.8443E+02    -0.8421E+02    -0.8399E+02    -0.8376E+02    -0.8352E+02    -0.8327E+02    -0.8302E+02    -0.8275E+02    -0.8248E+02    -0.8221E+02    -0.8192E+02    -0.8163E+02    -0.8134E+02    -0.8104E+02    -0.8074E+02    -0.8045E+02    -0.8015E+02    -0.7986E+02    -0.7958E+02    -0.7931E+02    -0.7904E+02    -0.7880E+02    -0.7857E+02    -0.7836E+02    -0.7817E+02    -0.7800E+02    -0.7787E+02    -0.7776E+02    -0.7768E+02    -0.7763E+02    -0.7761E+02    -0.7763E+02    -0.7768E+02    -0.7776E+02    -0.7786E+02    -0.7800E+02    -0.7816E+02    -0.7835E+02    -0.7856E+02    -0.7879E+02    -0.7904E+02    -0.7930E+02    -0.7957E+02    -0.7986E+02    -0.8015E+02    -0.8044E+02    -0.8074E+02    -0.8103E+02    -0.8133E+02    -0.8162E+02    -0.8191E+02    -0.8219E+02    -0.8247E+02    -0.8274E+02    -0.8300E+02    -0.8325E+02    -0.8350E+02    -0.8374E+02    -0.8396E+02    -0.8418E+02    -0.8440E+02    -0.8460E+02    -0.8479E+02    -0.8498E+02    -0.8516E+02    -0.8533E+02    -0.8549E+02    -0.8564E+02    -0.8579E+02    -0.8593E+02    -0.8607E+02    -0.8619E+02    -0.8631E+02    -0.8642E+02    -0.8652E+02    -0.8661E+02    -0.8669E+02    -0.8676E+02    -0.8681E+02    -0.8683E+02    -0.8683E+02
    -0.8680E+02    -0.8680E+02    -0.8677E+02    -0.8672E+02    -0.8665E+02    -0.8657E+02    -0.8647E+02    -0.8637E+02    -0.8625E+02    -0.8613E+02    -0.8600E+02    -0.8586E+02    -0.8572E+02    -0.8557E+02    -0.8541E+02    -0.8525E+02    -0.8508E+02    -0.8490E+02    -0.8472E+02    -0.8453E+02    -0.8434E+02    -0.8413E+02    -0.8393E+02    -0.8371E+02    -0.8349E+02    -0.8326E+02    -0.8303E+02    -0.8279E+02    -0.8255E+02    -0.8231E+02    -0.8206E+02    -0.8181E+02    -0.8156E+02    -0.8131E+02    -0.8107E+02    -0.8082E+02    -0.8058E+02    -0.8035E+02    -0.8013E+02    -0.7992E+02    -0.7972E+02    -0.7954E+02    -0.7937E+02    -0.7922E+02    -0.7909E+02    -0.7898E+02    -0.7890E+02    -0.7883E+02    -0.7880E+02    -0.7878E+02    -0.7880E+02    -0.7883E+02    -0.7889E+02    -0.7898E+02    -0.7909E+02    -0.7922E+02    -0.7936E+02    -0.7953E+02    -0.7971E+02    -0.7991E+02    -0.8012E+02    -0.8035E+02    -0.8058E+02    -0.8081E+02    -0.8106E+02    -0.8130E+02    -0.8155E+02    -0.8180E+02    -0.8205E+02    -0.8229E+02    -0.8254E+02    -0.8277E+02    -0.8301E+02    -0.8324E+02    -0.8347E+02    -0.8368E+02    -0.8390E+02    -0.8410E+02    -0.8430E+02    -0.8450E+02    -0.8468E+02    -0.8486E+02    -0.8504E+02    -0.8521E+02    -0.8537E+02    -0.8552E+02    -0.8567E+02    -0.8581E+02    -0.8595E+02    -0.8608E+02    -0.8620E+02    -0.8632E+02    -0.8642E+02    -0.8652E+02    -0.8661E+02    -0.8669E+02    -0.8676E+02    -0.8681E+02    -0.8683E+02    -0.8683E+02
    -0.8681E+02    -0.8681E+02    -0.8678E+02    -0.8673E+02    -0.8666E+02    -0.8658E+02    -0.8649E+02    -0.8639E+02    -0.8627E+02    -0.8615E+02    -0.8603E+02    -0.8590E+02    -0.8576E+02    -0.8562E+02    -0.8547E+02    -0.8532E+02    -0.8516E+02    -0.8499E+02    -0.8483E+02    -0.8465E+02    -0.8447E+02    -0.8429E+02    -0.8410E+02    -0.8391E+02    -0.8371E+02    -0.8351E+02    -0.8330E+02    -0.8310E+02    -0.8289E+02    -0.8267E+02    -0.8246E+02    -0.8225E+02    -0.8204E+02    -0.8182E+02    -0.8162E+02    -0.8141E+02    -0.8121E+02    -0.8102E+02    -0.8084E+02    -0.8067E+02    -0.8050E+02    -0.8036E+02    -0.8022E+02    -0.8010E+02    -0.7999E+02    -0.7991E+02    -0.7984E+02    -0.7979E+02    -0.7976E+02    -0.7975E+02    -0.7976E+02    -0.7979E+02    -0.7984E+02    -0.7990E+02    -0.7999E+02    -0.8009E+02    -0.8021E+02    -0.8035E+02    -0.8050E+02    -0.8066E+02    -0.8083E+02    -0.8101E+02    -0.8120E+02    -0.8140E+02    -0.8160E+02    -0.8181E+02    -0.8202E+02    -0.8223E+02    -0.8244E+02    -0.8265E+02    -0.8286E+02    -0.8307E+02    -0.8328E+02    -0.8348E+02    -0.8368E+02    -0.8388E+02    -0.8407E+02    -0.8426E+02    -0.8444E+02    -0.8461E+02    -0.8479E+02    -0.8495E+02    -0.8511E+02    -0.8527E+02    -0.8542E+02    -0.8557E+02    -0.8571E+02    -0.8585E+02    -0.8598E+02    -0.8610E+02    -0.8622E+02    -0.8633E+02    -0.8644E+02    -0.8653E+02    -0.8662E+02    -0.8670E+02    -0.8676E+02    -0.8681E+02    -0.8684E+02    -0.8684E+02
    -0.8682E+02    -0.8682E+02    -0.8679E+02    -0.8674E+02    -0.8668E+02    -0.8660E+02    -0.8651E+02    -0.8641E+02    -0.8630E+02    -0.8619E+02    -0.8607E+02    -0.8594E+02    -0.8581E+02    -0.8568E+02    -0.8554E+02    -0.8540E+02    -0.8525E+02    -0.8510E+02    -0.8494E+02    -0.8478E+02    -0.8462E+02    -0.8445E+02    -0.8428E+02    -0.8411E+02    -0.8393E+02    -0.8375E+02    -0.8357E+02    -0.8339E+02    -0.8320E+02    -0.8302E+02    -0.8283E+02    -0.8265E+02    -0.8247E+02    -0.8229E+02    -0.8211E+02    -0.8194E+02    -0.8177E+02    -0.8161E+02    -0.8146E+02    -0.8131E+02    -0.8118E+02    -0.8106E+02    -0.8094E+02    -0.8085E+02    -0.8076E+02    -0.8069E+02    -0.8063E+02    -0.8059E+02    -0.8057E+02    -0.8056E+02    -0.8057E+02    -0.8059E+02    -0.8063E+02    -0.8069E+02    -0.8076E+02    -0.8084E+02    -0.8094E+02    -0.8105E+02    -0.8117E+02    -0.8130E+02    -0.8145E+02    -0.8160E+02    -0.8176E+02    -0.8192E+02    -0.8209E+02    -0.8227E+02    -0.8245E+02    -0.8263E+02    -0.8281E+02    -0.8299E+02    -0.8318E+02    -0.8336E+02    -0.8354E+02    -0.8372E+02    -0.8390E+02    -0.8407E+02    -0.8425E+02    -0.8441E+02    -0.8458E+02    -0.8474E+02    -0.8490E+02    -0.8505E+02    -0.8520E+02    -0.8535E+02    -0.8549E+02    -0.8563E+02    -0.8576E+02    -0.8589E+02    -0.8601E+02    -0.8613E+02    -0.8625E+02    -0.8636E+02    -0.8646E+02    -0.8655E+02    -0.8664E+02    -0.8671E+02    -0.8678E+02    -0.8682E+02    -0.8685E+02    -0.8685E+02
    -0.8684E+02    -0.8684E+02    -0.8681E+02    -0.8676E+02    -0.8670E+02    -0.8662E+02    -0.8654E+02    -0.8644E+02    -0.8634E+02    -0.8623E+02    -0.8612E+02    -0.8600E+02    -0.8588E+02    -0.8575E+02    -0.8562E+02    -0.8548E+02    -0.8535E+02    -0.8521E+02    -0.8506E+02    -0.8491E+02    -0.8477E+02    -0.8461E+02    -0.8446E+02    -0.8430E+02    -0.8414E+02    -0.8398E+02    -0.8382E+02    -0.8366E+02    -0.8350E+02    -0.8334E+02    -0.8318E+02    -0.8302E+02    -0.8286E+02    -0.8271E+02    -0.8255E+02    -0.8241E+02    -0.8227E+02    -0.8213E+02    -0.8200E+02    -0.8188E+02    -0.8177E+02    -0.8167E+02    -0.8157E+02    -0.8149E+02    -0.8142E+02    -0.8136E+02    -0.8131E+02    -0.8128E+02    -0.8126E+02    -0.8125E+02    -0.8126E+02    -0.8128E+02    -0.8131E+02    -0.8136E+02    -0.8141E+02    -0.8148E+02    -0.8157E+02    -0.8166E+02    -0.8176E+02    -0.8187E+02    -0.8199E+02    -0.8212E+02    -0.8225E+02    -0.8239E+02    -0.8254E+02    -0.8269E+02    -0.8284E+02    -0.8300E+02    -0.8315E+02    -0.8331E+02    -0.8347E+02    -0.8363E+02    -0.8379E+02    -0.8395E+02    -0.8411E+02    -0.8427E+02    -0.8442E+02    -0.8458E+02    -0.8473E+02    -0.8487E+02    -0.8502E+02    -0.8516E+02    -0.8530E+02    -0.8543E+02    -0.8557E+02    -0.8570E+02    -0.8582E+02    -0.8594E+02    -0.8606E+02    -0.8617E+02    -0.8628E+02    -0.8639E+02    -0.8648E+02    -0.8658E+02    -0.8666E+02    -0.8673E+02    -0.8679E+02    -0.8684E+02    -0.8686E+02    -0.8686E+02
    -0.8686E+02    -0.8686E+02    -0.8683E+02    -0.8679E+02    -0.8672E+02    -0.8665E+02    -0.8657E+02    -0.8648E+02    -0.8638E+02    -0.8628E+02    -0.8617E+02    -0.8606E+02    -0.8594E+02    -0.8582E+02    -0.8570E+02    -0.8558E+02    -0.8545E+02    -0.8532E+02    -0.8519E+02    -0.8505E+02    -0.8492E+02    -0.8478E+02    -0.8464E+02    -0.8450E+02    -0.8435E+02    -0.8421E+02    -0.8407E+02    -0.8392E+02    -0.8378E+02    -0.8364E+02    -0.8350E+02    -0.8336E+02    -0.8322E+02    -0.8309E+02    -0.8296E+02    -0.8283E+02    -0.8271E+02    -0.8259E+02    -0.8249E+02    -0.8238E+02    -0.8229E+02    -0.8220E+02    -0.8212E+02    -0.8205E+02    -0.8199E+02    -0.8194E+02    -0.8191E+02    -0.8188E+02    -0.8186E+02    -0.8185E+02    -0.8186E+02    -0.8188E+02    -0.8190E+02    -0.8194E+02    -0.8199E+02    -0.8205E+02    -0.8211E+02    -0.8219E+02    -0.8228E+02    -0.8237E+02    -0.8247E+02    -0.8258E+02    -0.8270E+02    -0.8282E+02    -0.8294E+02    -0.8307E+02    -0.8320E+02    -0.8334E+02    -0.8347E+02    -0.8361E+02    -0.8375E+02    -0.8390E+02    -0.8404E+02    -0.8418E+02    -0.8432E+02    -0.8446E+02    -0.8460E+02    -0.8474E+02    -0.8488E+02    -0.8501E+02    -0.8514E+02    -0.8527E+02    -0.8540E+02    -0.8553E+02    -0.8565E+02    -0.8577E+02    -0.8589E+02    -0.8600E+02    -0.8611E+02    -0.8622E+02    -0.8632E+02    -0.8642E+02    -0.8652E+02    -0.8660E+02    -0.8668E+02    -0.8675E+02    -0.8681E+02    -0.8685E+02    -0.8688E+02    -0.8688E+02
    -0.8688E+02    -0.8688E+02    -0.8685E+02    -0.8681E+02    -0.8675E+02    -0.8668E+02    -0.8660E+02    -0.8652E+02    -0.8643E+02    -0.8633E+02    -0.8623E+02    -0.8612E+02    -0.8601E+02    -0.8590E+02    -0.8579E+02    -0.8567E+02    -0.8555E+02    -0.8543E+02    -0.8531E+02    -0.8519E+02    -0.8506E+02    -0.8494E+02    -0.8481E+02    -0.8468E+02    -0.8456E+02    -0.8443E+02    -0.8430E+02    -0.8417E+02    -0.8405E+02    -0.8392E+02    -0.8380E+02    -0.8367E+02    -0.8355E+02    -0.8344E+02    -0.8333E+02    -0.8322E+02    -0.8311E+02    -0.8301E+02    -0.8292E+02    -0.8283E+02    -0.8275E+02    -0.8268E+02    -0.8261E+02    -0.8255E+02    -0.8250E+02    -0.8246E+02    -0.8242E+02    -0.8240E+02    -0.8239E+02    -0.8238E+02    -0.8239E+02    -0.8240E+02    -0.8242E+02    -0.8245E+02    -0.8249E+02    -0.8254E+02    -0.8260E+02    -0.8267E+02    -0.8274E+02    -0.8282E+02    -0.8291E+02    -0.8300E+02    -0.8310E+02    -0.8320E+02    -0.8331E+02    -0.8342E+02    -0.8353E+02    -0.8365E+02    -0.8377E+02    -0.8390E+02    -0.8402E+02    -0.8414E+02    -0.8427E+02    -0.8440E+02    -0.8452E+02    -0.8465E+02    -0.8478E+02    -0.8490E+02    -0.8502E+02    -0.8515E+02    -0.8527E+02    -0.8539E+02    -0.8551E+02    -0.8562E+02    -0.8574E+02    -0.8585E+02    -0.8596E+02    -0.8607E+02    -0.8617E+02    -0.8627E+02    -0.8637E+02    -0.8646E+02    -0.8655E+02    -0.8663E+02    -0.8671E+02    -0.8678E+02    -0.8683E+02    -0.8687E+02    -0.8690E+02    -0.8690E+02
    -0.8690E+02    -0.8690E+02    -0.8688E+02    -0.8684E+02    -0.8678E+02    -0.8672E+02    -0.8664E+02    -0.8656E+02    -0.8647E+02    -0.8638E+02    -0.8629E+02    -0.8619E+02    -0.8609E+02    -0.8598E+02    -0.8588E+02    -0.8577E+02    -0.8566E+02    -0.8555E+02    -0.8544E+02    -0.8532E+02    -0.8521E+02    -0.8510E+02    -0.8498E+02    -0.8487E+02    -0.8475E+02    -0.8464E+02    -0.8452E+02    -0.8441E+02    -0.8429E+02    -0.8418E+02    -0.8407E+02    -0.8397E+02    -0.8386E+02    -0.8376E+02    -0.8366E+02    -0.8357E+02    -0.8348E+02    -0.8339E+02    -0.8331E+02    -0.8323E+02    -0.8316E+02    -0.8310E+02    -0.8304E+02    -0.8299E+02    -0.8295E+02    -0.8291E+02    -0.8289E+02    -0.8286E+02    -0.8285E+02    -0.8285E+02    -0.8285E+02    -0.8286E+02    -0.8288E+02    -0.8291E+02    -0.8294E+02    -0.8299E+02    -0.8303E+02    -0.8309E+02    -0.8315E+02    -0.8322E+02    -0.8330E+02    -0.8338E+02    -0.8346E+02    -0.8355E+02    -0.8364E+02    -0.8374E+02    -0.8384E+02    -0.8394E+02    -0.8405E+02    -0.8416E+02    -0.8427E+02    -0.8438E+02    -0.8449E+02    -0.8460E+02    -0.8472E+02    -0.8483E+02    -0.8494E+02    -0.8506E+02    -0.8517E+02    -0.8528E+02    -0.8539E+02    -0.8550E+02    -0.8561E+02    -0.8572E+02    -0.8583E+02    -0.8593E+02    -0.8603E+02    -0.8613E+02    -0.8623E+02    -0.8633E+02    -0.8642E+02    -0.8651E+02    -0.8659E+02    -0.8667E+02    -0.8674E+02    -0.8680E+02    -0.8685E+02    -0.8689E+02    -0.8692E+02    -0.8692E+02
    -0.8692E+02    -0.8692E+02    -0.8690E+02    -0.8686E+02    -0.8681E+02    -0.8675E+02    -0.8668E+02    -0.8660E+02    -0.8652E+02    -0.8644E+02    -0.8635E+02    -0.8625E+02    -0.8616E+02    -0.8606E+02    -0.8597E+02    -0.8587E+02    -0.8577E+02    -0.8566E+02    -0.8556E+02    -0.8546E+02    -0.8535E+02    -0.8525E+02    -0.8515E+02    -0.8504E+02    -0.8494E+02    -0.8483E+02    -0.8473E+02    -0.8463E+02    -0.8453E+02    -0.8443E+02    -0.8433E+02    -0.8424E+02    -0.8415E+02    -0.8406E+02    -0.8397E+02    -0.8389E+02    -0.8381E+02    -0.8373E+02    -0.8366E+02    -0.8360E+02    -0.8354E+02    -0.8348E+02    -0.8343E+02    -0.8339E+02    -0.8335E+02    -0.8332E+02    -0.8330E+02    -0.8328E+02    -0.8327E+02    -0.8326E+02    -0.8327E+02    -0.8328E+02    -0.8329E+02    -0.8332E+02    -0.8335E+02    -0.8338E+02    -0.8342E+02    -0.8347E+02    -0.8353E+02    -0.8359E+02    -0.8365E+02    -0.8372E+02    -0.8379E+02    -0.8387E+02    -0.8395E+02    -0.8404E+02    -0.8413E+02    -0.8422E+02    -0.8431E+02    -0.8441E+02    -0.8450E+02    -0.8460E+02    -0.8470E+02    -0.8480E+02    -0.8490E+02    -0.8501E+02    -0.8511E+02    -0.8521E+02    -0.8531E+02    -0.8542E+02    -0.8552E+02    -0.8562E+02    -0.8572E+02    -0.8582E+02    -0.8592E+02    -0.8601E+02    -0.8611E+02    -0.8620E+02    -0.8629E+02    -0.8638E+02    -0.8647E+02    -0.8655E+02    -0.8663E+02    -0.8670E+02    -0.8677E+02    -0.8683E+02    -0.8688E+02    -0.8692E+02    -0.8694E+02    -0.8694E+02
    -0.8695E+02    -0.8695E+02    -0.8693E+02    -0.8689E+02    -0.8684E+02    -0.8678E+02    -0.8672E+02    -0.8665E+02    -0.8657E+02    -0.8649E+02    -0.8641E+02    -0.8632E+02    -0.8623E+02    -0.8614E+02    -0.8605E+02    -0.8596E+02    -0.8587E+02    -0.8578E+02    -0.8568E+02    -0.8559E+02    -0.8549E+02    -0.8540E+02    -0.8530E+02    -0.8521E+02    -0.8512E+02    -0.8502E+02    -0.8493E+02    -0.8484E+02    -0.8475E+02    -0.8466E+02    -0.8458E+02    -0.8449E+02    -0.8441E+02    -0.8433E+02    -0.8425E+02    -0.8418E+02    -0.8411E+02    -0.8405E+02    -0.8399E+02    -0.8393E+02    -0.8388E+02    -0.8383E+02    -0.8379E+02    -0.8375E+02    -0.8372E+02    -0.8369E+02    -0.8367E+02    -0.8365E+02    -0.8364E+02    -0.8364E+02    -0.8364E+02    -0.8365E+02    -0.8366E+02    -0.8368E+02    -0.8371E+02    -0.8374E+02    -0.8378E+02    -0.8382E+02    -0.8387E+02    -0.8392E+02    -0.8397E+02    -0.8403E+02    -0.8410E+02    -0.8417E+02    -0.8424E+02    -0.8431E+02    -0.8439E+02    -0.8447E+02    -0.8455E+02    -0.8464E+02    -0.8472E+02    -0.8481E+02    -0.8490E+02    -0.8499E+02    -0.8508E+02    -0.8518E+02    -0.8527E+02    -0.8536E+02    -0.8545E+02    -0.8555E+02    -0.8564E+02    -0.8573E+02    -0.8582E+02    -0.8592E+02    -0.8601E+02    -0.8610E+02    -0.8618E+02    -0.8627E+02    -0.8636E+02    -0.8644E+02    -0.8652E+02    -0.8660E+02    -0.8667E+02    -0.8674E+02    -0.8680E+02    -0.8686E+02    -0.8690E+02    -0.8694E+02    -0.8696E+02    -0.8696E+02
    -0.8697E+02    -0.8697E+02    -0.8695E+02    -0.8692E+02    -0.8687E+02    -0.8682E+02    -0.8676E+02    -0.8669E+02    -0.8662E+02    -0.8654E+02    -0.8647E+02    -0.8639E+02    -0.8631E+02    -0.8622E+02    -0.8614E+02    -0.8606E+02    -0.8597E+02    -0.8589E+02    -0.8580E+02    -0.8571E+02    -0.8563E+02    -0.8554E+02    -0.8545E+02    -0.8537E+02    -0.8528E+02    -0.8520E+02    -0.8512E+02    -0.8504E+02    -0.8496E+02    -0.8488E+02    -0.8480E+02    -0.8473E+02    -0.8465E+02    -0.8458E+02    -0.8452E+02    -0.8445E+02    -0.8439E+02    -0.8433E+02    -0.8428E+02    -0.8423E+02    -0.8418E+02    -0.8414E+02    -0.8411E+02    -0.8407E+02    -0.8404E+02    -0.8402E+02    -0.8400E+02    -0.8399E+02    -0.8398E+02    -0.8398E+02    -0.8398E+02    -0.8399E+02    -0.8400E+02    -0.8402E+02    -0.8404E+02    -0.8407E+02    -0.8410E+02    -0.8413E+02    -0.8417E+02    -0.8422E+02    -0.8427E+02    -0.8432E+02    -0.8438E+02    -0.8444E+02    -0.8450E+02    -0.8457E+02    -0.8463E+02    -0.8471E+02    -0.8478E+02    -0.8485E+02    -0.8493E+02    -0.8501E+02    -0.8509E+02    -0.8517E+02    -0.8525E+02    -0.8534E+02    -0.8542E+02    -0.8550E+02    -0.8559E+02    -0.8567E+02    -0.8576E+02    -0.8584E+02    -0.8593E+02    -0.8601E+02    -0.8609E+02    -0.8618E+02    -0.8626E+02    -0.8634E+02    -0.8642E+02    -0.8650E+02    -0.8657E+02    -0.8664E+02    -0.8671E+02    -0.8678E+02    -0.8683E+02    -0.8689E+02    -0.8693E+02    -0.8696E+02    -0.8698E+02    -0.8698E+02
    -0.8699E+02    -0.8699E+02    -0.8698E+02    -0.8694E+02    -0.8690E+02    -0.8685E+02    -0.8680E+02    -0.8673E+02    -0.8667E+02    -0.8660E+02    -0.8653E+02    -0.8645E+02    -0.8638E+02    -0.8630E+02    -0.8623E+02    -0.8615E+02    -0.8607E+02    -0.8599E+02    -0.8591E+02    -0.8583E+02    -0.8576E+02    -0.8568E+02    -0.8560E+02    -0.8552E+02    -0.8545E+02    -0.8537E+02    -0.8530E+02    -0.8522E+02    -0.8515E+02    -0.8508E+02    -0.8501E+02    -0.8495E+02    -0.8488E+02    -0.8482E+02    -0.8476E+02    -0.8470E+02    -0.8465E+02    -0.8460E+02    -0.8455E+02    -0.8451E+02    -0.8447E+02    -0.8443E+02    -0.8440E+02    -0.8437E+02    -0.8435E+02    -0.8432E+02    -0.8431E+02    -0.8430E+02    -0.8429E+02    -0.8429E+02    -0.8429E+02    -0.8430E+02    -0.8431E+02    -0.8432E+02    -0.8434E+02    -0.8436E+02    -0.8439E+02    -0.8442E+02    -0.8446E+02    -0.8450E+02    -0.8454E+02    -0.8459E+02    -0.8464E+02    -0.8469E+02    -0.8474E+02    -0.8480E+02    -0.8486E+02    -0.8493E+02    -0.8499E+02    -0.8506E+02    -0.8513E+02    -0.8520E+02    -0.8527E+02    -0.8534E+02    -0.8542E+02    -0.8549E+02    -0.8557E+02    -0.8564E+02    -0.8572E+02    -0.8580E+02    -0.8587E+02    -0.8595E+02    -0.8603E+02    -0.8611E+02    -0.8618E+02    -0.8626E+02    -0.8633E+02    -0.8641E+02    -0.8648E+02    -0.8655E+02    -0.8662E+02    -0.8669E+02    -0.8675E+02    -0.8681E+02    -0.8687E+02    -0.8692E+02    -0.8696E+02    -0.8699E+02    -0.8700E+02    -0.8700E+02
    -0.8702E+02    -0.8702E+02    -0.8700E+02    -0.8697E+02    -0.8693E+02    -0.8689E+02    -0.8683E+02    -0.8678E+02    -0.8672E+02    -0.8665E+02    -0.8659E+02    -0.8652E+02    -0.8645E+02    -0.8638E+02    -0.8631E+02    -0.8624E+02    -0.8617E+02    -0.8609E+02    -0.8602E+02    -0.8595E+02    -0.8588E+02    -0.8581E+02    -0.8574E+02    -0.8567E+02    -0.8560E+02    -0.8553E+02    -0.8546E+02    -0.8540E+02    -0.8533E+02    -0.8527E+02    -0.8521E+02    -0.8515E+02    -0.8509E+02    -0.8504E+02    -0.8499E+02    -0.8494E+02    -0.8489E+02    -0.8484E+02    -0.8480E+02    -0.8476E+02    -0.8473E+02    -0.8470E+02    -0.8467E+02    -0.8464E+02    -0.8462E+02    -0.8460E+02    -0.8459E+02    -0.8458E+02    -0.8457E+02    -0.8457E+02    -0.8457E+02    -0.8458E+02    -0.8459E+02    -0.8460E+02    -0.8462E+02    -0.8464E+02    -0.8466E+02    -0.8469E+02    -0.8472E+02    -0.8475E+02    -0.8479E+02    -0.8483E+02    -0.8488E+02    -0.8492E+02    -0.8497E+02    -0.8502E+02    -0.8508E+02    -0.8513E+02    -0.8519E+02    -0.8525E+02    -0.8531E+02    -0.8537E+02    -0.8544E+02    -0.8550E+02    -0.8557E+02    -0.8564E+02    -0.8571E+02    -0.8578E+02    -0.8585E+02    -0.8591E+02    -0.8599E+02    -0.8606E+02    -0.8613E+02    -0.8620E+02    -0.8627E+02    -0.8634E+02    -0.8641E+02    -0.8647E+02    -0.8654E+02    -0.8661E+02    -0.8667E+02    -0.8673E+02    -0.8679E+02    -0.8685E+02    -0.8690E+02    -0.8694E+02    -0.8698E+02    -0.8701E+02    -0.8703E+02    -0.8703E+02
    -0.8704E+02    -0.8704E+02    -0.8703E+02    -0.8700E+02    -0.8696E+02    -0.8692E+02    -0.8687E+02    -0.8682E+02    -0.8676E+02    -0.8670E+02    -0.8664E+02    -0.8658E+02    -0.8652E+02    -0.8645E+02    -0.8639E+02    -0.8632E+02    -0.8626E+02    -0.8619E+02    -0.8613E+02    -0.8606E+02    -0.8600E+02    -0.8593E+02    -0.8587E+02    -0.8581E+02    -0.8575E+02    -0.8568E+02    -0.8562E+02    -0.8557E+02    -0.8551E+02    -0.8545E+02    -0.8540E+02    -0.8534E+02    -0.8529E+02    -0.8525E+02    -0.8520E+02    -0.8515E+02    -0.8511E+02    -0.8507E+02    -0.8504E+02    -0.8500E+02    -0.8497E+02    -0.8494E+02    -0.8492E+02    -0.8489E+02    -0.8487E+02    -0.8486E+02    -0.8485E+02    -0.8484E+02    -0.8483E+02    -0.8483E+02    -0.8483E+02    -0.8484E+02    -0.8484E+02    -0.8486E+02    -0.8487E+02    -0.8489E+02    -0.8491E+02    -0.8493E+02    -0.8496E+02    -0.8499E+02    -0.8502E+02    -0.8506E+02    -0.8510E+02    -0.8514E+02    -0.8518E+02    -0.8523E+02    -0.8528E+02    -0.8533E+02    -0.8538E+02    -0.8543E+02    -0.8549E+02    -0.8554E+02    -0.8560E+02    -0.8566E+02    -0.8572E+02    -0.8578E+02    -0.8584E+02    -0.8590E+02    -0.8597E+02    -0.8603E+02    -0.8609E+02    -0.8616E+02    -0.8622E+02    -0.8628E+02    -0.8635E+02    -0.8641E+02    -0.8648E+02    -0.8654E+02    -0.8660E+02    -0.8666E+02    -0.8672E+02    -0.8678E+02    -0.8683E+02    -0.8688E+02    -0.8693E+02    -0.8697E+02    -0.8701E+02    -0.8703E+02    -0.8705E+02    -0.8705E+02
    -0.8706E+02    -0.8706E+02    -0.8705E+02    -0.8702E+02    -0.8699E+02    -0.8695E+02    -0.8691E+02    -0.8686E+02    -0.8681E+02    -0.8675E+02    -0.8670E+02    -0.8664E+02    -0.8658E+02    -0.8652E+02    -0.8647E+02    -0.8641E+02    -0.8635E+02    -0.8629E+02    -0.8623E+02    -0.8617E+02    -0.8611E+02    -0.8605E+02    -0.8600E+02    -0.8594E+02    -0.8588E+02    -0.8583E+02    -0.8578E+02    -0.8572E+02    -0.8567E+02    -0.8562E+02    -0.8557E+02    -0.8553E+02    -0.8548E+02    -0.8544E+02    -0.8540E+02    -0.8536E+02    -0.8532E+02    -0.8528E+02    -0.8525E+02    -0.8522E+02    -0.8519E+02    -0.8517E+02    -0.8515E+02    -0.8513E+02    -0.8511E+02    -0.8510E+02    -0.8509E+02    -0.8508E+02    -0.8507E+02    -0.8507E+02    -0.8507E+02    -0.8508E+02    -0.8508E+02    -0.8509E+02    -0.8511E+02    -0.8512E+02    -0.8514E+02    -0.8516E+02    -0.8518E+02    -0.8521E+02    -0.8524E+02    -0.8527E+02    -0.8531E+02    -0.8534E+02    -0.8538E+02    -0.8542E+02    -0.8546E+02    -0.8551E+02    -0.8555E+02    -0.8560E+02    -0.8565E+02    -0.8570E+02    -0.8575E+02    -0.8580E+02    -0.8586E+02    -0.8591E+02    -0.8597E+02    -0.8602E+02    -0.8608E+02    -0.8614E+02    -0.8620E+02    -0.8625E+02    -0.8631E+02    -0.8637E+02    -0.8643E+02    -0.8649E+02    -0.8654E+02    -0.8660E+02    -0.8666E+02    -0.8671E+02    -0.8677E+02    -0.8682E+02    -0.8687E+02    -0.8692E+02    -0.8696E+02    -0.8700E+02    -0.8703E+02    -0.8706E+02    -0.8707E+02    -0.8707E+02
    -0.8709E+02    -0.8709E+02    -0.8707E+02    -0.8705E+02    -0.8702E+02    -0.8698E+02    -0.8694E+02    -0.8690E+02    -0.8685E+02    -0.8680E+02    -0.8675E+02    -0.8670E+02    -0.8665E+02    -0.8659E+02    -0.8654E+02    -0.8649E+02    -0.8643E+02    -0.8638E+02    -0.8633E+02    -0.8627E+02    -0.8622E+02    -0.8617E+02    -0.8612E+02    -0.8607E+02    -0.8602E+02    -0.8597E+02    -0.8592E+02    -0.8587E+02    -0.8583E+02    -0.8578E+02    -0.8574E+02    -0.8570E+02    -0.8566E+02    -0.8562E+02    -0.8558E+02    -0.8555E+02    -0.8551E+02    -0.8548E+02    -0.8545E+02    -0.8543E+02    -0.8540E+02    -0.8538E+02    -0.8536E+02    -0.8534E+02    -0.8533E+02    -0.8532E+02    -0.8531E+02    -0.8530E+02    -0.8529E+02    -0.8529E+02    -0.8529E+02    -0.8530E+02    -0.8530E+02    -0.8531E+02    -0.8532E+02    -0.8534E+02    -0.8535E+02    -0.8537E+02    -0.8539E+02    -0.8542E+02    -0.8544E+02    -0.8547E+02    -0.8550E+02    -0.8553E+02    -0.8557E+02    -0.8560E+02    -0.8564E+02    -0.8568E+02    -0.8572E+02    -0.8576E+02    -0.8581E+02    -0.8585E+02    -0.8590E+02    -0.8594E+02    -0.8599E+02    -0.8604E+02    -0.8609E+02    -0.8614E+02    -0.8619E+02    -0.8624E+02    -0.8630E+02    -0.8635E+02    -0.8640E+02    -0.8645E+02    -0.8651E+02    -0.8656E+02    -0.8661E+02    -0.8666E+02    -0.8672E+02    -0.8677E+02    -0.8682E+02    -0.8686E+02    -0.8691E+02    -0.8695E+02    -0.8699E+02    -0.8703E+02    -0.8706E+02    -0.8708E+02    -0.8709E+02    -0.8709E+02
    -0.8711E+02    -0.8711E+02    -0.8710E+02    -0.8708E+02    -0.8705E+02    -0.8701E+02    -0.8698E+02    -0.8694E+02    -0.8689E+02    -0.8685E+02    -0.8680E+02    -0.8676E+02    -0.8671E+02    -0.8666E+02    -0.8661E+02    -0.8656E+02    -0.8652E+02    -0.8647E+02    -0.8642E+02    -0.8637E+02    -0.8632E+02    -0.8628E+02    -0.8623E+02    -0.8619E+02    -0.8614E+02    -0.8610E+02    -0.8605E+02    -0.8601E+02    -0.8597E+02    -0.8593E+02    -0.8589E+02    -0.8586E+02    -0.8582E+02    -0.8579E+02    -0.8575E+02    -0.8572E+02    -0.8569E+02    -0.8567E+02    -0.8564E+02    -0.8562E+02    -0.8560E+02    -0.8558E+02    -0.8556E+02    -0.8554E+02    -0.8553E+02    -0.8552E+02    -0.8551E+02    -0.8551E+02    -0.8550E+02    -0.8550E+02    -0.8550E+02    -0.8550E+02    -0.8551E+02    -0.8552E+02    -0.8553E+02    -0.8554E+02    -0.8555E+02    -0.8557E+02    -0.8559E+02    -0.8561E+02    -0.8563E+02    -0.8566E+02    -0.8568E+02    -0.8571E+02    -0.8574E+02    -0.8577E+02    -0.8581E+02    -0.8584E+02    -0.8588E+02    -0.8591E+02    -0.8595E+02    -0.8599E+02    -0.8603E+02    -0.8608E+02    -0.8612E+02    -0.8616E+02    -0.8621E+02    -0.8625E+02    -0.8630E+02    -0.8634E+02    -0.8639E+02    -0.8644E+02    -0.8649E+02    -0.8653E+02    -0.8658E+02    -0.8663E+02    -0.8668E+02    -0.8672E+02    -0.8677E+02    -0.8682E+02    -0.8686E+02    -0.8690E+02    -0.8695E+02    -0.8699E+02    -0.8702E+02    -0.8705E+02    -0.8708E+02    -0.8710E+02    -0.8711E+02    -0.8711E+02
    -0.8713E+02    -0.8713E+02    -0.8712E+02    -0.8710E+02    -0.8707E+02    -0.8704E+02    -0.8701E+02    -0.8697E+02    -0.8694E+02    -0.8690E+02    -0.8685E+02    -0.8681E+02    -0.8677E+02    -0.8673E+02    -0.8668E+02    -0.8664E+02    -0.8660E+02    -0.8655E+02    -0.8651E+02    -0.8647E+02    -0.8642E+02    -0.8638E+02    -0.8634E+02    -0.8630E+02    -0.8626E+02    -0.8622E+02    -0.8618E+02    -0.8615E+02    -0.8611E+02    -0.8608E+02    -0.8604E+02    -0.8601E+02    -0.8598E+02    -0.8595E+02    -0.8592E+02    -0.8589E+02    -0.8587E+02    -0.8584E+02    -0.8582E+02    -0.8580E+02    -0.8578E+02    -0.8576E+02    -0.8575E+02    -0.8573E+02    -0.8572E+02    -0.8571E+02    -0.8571E+02    -0.8570E+02    -0.8570E+02    -0.8570E+02    -0.8570E+02    -0.8570E+02    -0.8570E+02    -0.8571E+02    -0.8572E+02    -0.8573E+02    -0.8574E+02    -0.8576E+02    -0.8577E+02    -0.8579E+02    -0.8581E+02    -0.8583E+02    -0.8586E+02    -0.8588E+02    -0.8591E+02    -0.8593E+02    -0.8596E+02    -0.8599E+02    -0.8603E+02    -0.8606E+02    -0.8609E+02    -0.8613E+02    -0.8616E+02    -0.8620E+02    -0.8624E+02    -0.8628E+02    -0.8632E+02    -0.8636E+02    -0.8640E+02    -0.8644E+02    -0.8648E+02    -0.8653E+02    -0.8657E+02    -0.8661E+02    -0.8665E+02    -0.8670E+02    -0.8674E+02    -0.8678E+02    -0.8682E+02    -0.8686E+02    -0.8691E+02    -0.8694E+02    -0.8698E+02    -0.8702E+02    -0.8705E+02    -0.8708E+02    -0.8710E+02    -0.8712E+02    -0.8713E+02    -0.8713E+02
    -0.8715E+02    -0.8715E+02    -0.8714E+02    -0.8712E+02    -0.8710E+02    -0.8707E+02    -0.8704E+02    -0.8701E+02    -0.8698E+02    -0.8694E+02    -0.8690E+02    -0.8687E+02    -0.8683E+02    -0.8679E+02    -0.8675E+02    -0.8671E+02    -0.8667E+02    -0.8663E+02    -0.8660E+02    -0.8656E+02    -0.8652E+02    -0.8648E+02    -0.8645E+02    -0.8641E+02    -0.8638E+02    -0.8634E+02    -0.8631E+02    -0.8627E+02    -0.8624E+02    -0.8621E+02    -0.8618E+02    -0.8615E+02    -0.8613E+02    -0.8610E+02    -0.8607E+02    -0.8605E+02    -0.8603E+02    -0.8601E+02    -0.8599E+02    -0.8597E+02    -0.8595E+02    -0.8594E+02    -0.8592E+02    -0.8591E+02    -0.8590E+02    -0.8589E+02    -0.8589E+02    -0.8588E+02    -0.8588E+02    -0.8588E+02    -0.8588E+02    -0.8588E+02    -0.8589E+02    -0.8589E+02    -0.8590E+02    -0.8591E+02    -0.8592E+02    -0.8593E+02    -0.8595E+02    -0.8596E+02    -0.8598E+02    -0.8600E+02    -0.8602E+02    -0.8604E+02    -0.8606E+02    -0.8609E+02    -0.8611E+02    -0.8614E+02    -0.8617E+02    -0.8620E+02    -0.8623E+02    -0.8626E+02    -0.8629E+02    -0.8632E+02    -0.8636E+02    -0.8639E+02    -0.8643E+02    -0.8646E+02    -0.8650E+02    -0.8653E+02    -0.8657E+02    -0.8661E+02    -0.8665E+02    -0.8668E+02    -0.8672E+02    -0.8676E+02    -0.8680E+02    -0.8684E+02    -0.8688E+02    -0.8691E+02    -0.8695E+02    -0.8698E+02    -0.8702E+02    -0.8705E+02    -0.8708E+02    -0.8711E+02    -0.8713E+02    -0.8714E+02    -0.8715E+02    -0.8715E+02
    -0.8717E+02    -0.8717E+02    -0.8716E+02    -0.8715E+02    -0.8713E+02    -0.8710E+02    -0.8708E+02    -0.8705E+02    -0.8702E+02    -0.8698E+02    -0.8695E+02    -0.8692E+02    -0.8688E+02    -0.8685E+02    -0.8681E+02    -0.8678E+02    -0.8675E+02    -0.8671E+02    -0.8668E+02    -0.8664E+02    -0.8661E+02    -0.8658E+02    -0.8655E+02    -0.8652E+02    -0.8648E+02    -0.8645E+02    -0.8642E+02    -0.8640E+02    -0.8637E+02    -0.8634E+02    -0.8632E+02    -0.8629E+02    -0.8627E+02    -0.8624E+02    -0.8622E+02    -0.8620E+02    -0.8618E+02    -0.8616E+02    -0.8615E+02    -0.8613E+02    -0.8612E+02    -0.8610E+02    -0.8609E+02    -0.8608E+02    -0.8607E+02    -0.8607E+02    -0.8606E+02    -0.8606E+02    -0.8605E+02    -0.8605E+02    -0.8605E+02    -0.8605E+02    -0.8606E+02    -0.8606E+02    -0.8607E+02    -0.8608E+02    -0.8609E+02    -0.8610E+02    -0.8611E+02    -0.8612E+02    -0.8614E+02    -0.8615E+02    -0.8617E+02    -0.8619E+02    -0.8621E+02    -0.8623E+02    -0.8625E+02    -0.8628E+02    -0.8630E+02    -0.8633E+02    -0.8635E+02    -0.8638E+02    -0.8641E+02    -0.8644E+02    -0.8647E+02    -0.8650E+02    -0.8653E+02    -0.8656E+02    -0.8659E+02    -0.8662E+02    -0.8666E+02    -0.8669E+02    -0.8672E+02    -0.8676E+02    -0.8679E+02    -0.8682E+02    -0.8686E+02    -0.8689E+02    -0.8693E+02    -0.8696E+02    -0.8699E+02    -0.8702E+02    -0.8705E+02    -0.8708E+02    -0.8711E+02    -0.8713E+02    -0.8715E+02    -0.8716E+02    -0.8717E+02    -0.8717E+02
    -0.8719E+02    -0.8719E+02    -0.8718E+02    -0.8717E+02    -0.8715E+02    -0.8713E+02    -0.8711E+02    -0.8708E+02    -0.8705E+02    -0.8703E+02    -0.8700E+02    -0.8697E+02    -0.8694E+02    -0.8691E+02    -0.8688E+02    -0.8685E+02    -0.8682E+02    -0.8679E+02    -0.8676E+02    -0.8673E+02    -0.8670E+02    -0.8667E+02    -0.8664E+02    -0.8662E+02    -0.8659E+02    -0.8656E+02    -0.8654E+02    -0.8651E+02    -0.8649E+02    -0.8647E+02    -0.8644E+02    -0.8642E+02    -0.8640E+02    -0.8638E+02    -0.8636E+02    -0.8634E+02    -0.8633E+02    -0.8631E+02    -0.8630E+02    -0.8628E+02    -0.8627E+02    -0.8626E+02    -0.8625E+02    -0.8624E+02    -0.8623E+02    -0.8623E+02    -0.8622E+02    -0.8622E+02    -0.8622E+02    -0.8622E+02    -0.8622E+02    -0.8622E+02    -0.8622E+02    -0.8622E+02    -0.8623E+02    -0.8624E+02    -0.8625E+02    -0.8625E+02    -0.8627E+02    -0.8628E+02    -0.8629E+02    -0.8630E+02    -0.8632E+02    -0.8634E+02    -0.8635E+02    -0.8637E+02    -0.8639E+02    -0.8641E+02    -0.8643E+02    -0.8645E+02    -0.8648E+02    -0.8650E+02    -0.8652E+02    -0.8655E+02    -0.8657E+02    -0.8660E+02    -0.8663E+02    -0.8665E+02    -0.8668E+02    -0.8671E+02    -0.8674E+02    -0.8677E+02    -0.8680E+02    -0.8683E+02    -0.8686E+02    -0.8689E+02    -0.8692E+02    -0.8694E+02    -0.8697E+02    -0.8700E+02    -0.8703E+02    -0.8706E+02    -0.8709E+02    -0.8711E+02    -0.8713E+02    -0.8715E+02    -0.8717E+02    -0.8718E+02    -0.8719E+02    -0.8719E+02
    -0.8721E+02    -0.8721E+02    -0.8720E+02    -0.8719E+02    -0.8717E+02    -0.8716E+02    -0.8714E+02    -0.8711E+02    -0.8709E+02    -0.8707E+02    -0.8704E+02    -0.8702E+02    -0.8699E+02    -0.8696E+02    -0.8694E+02    -0.8691E+02    -0.8689E+02    -0.8686E+02    -0.8684E+02    -0.8681E+02    -0.8679E+02    -0.8676E+02    -0.8674E+02    -0.8671E+02    -0.8669E+02    -0.8667E+02    -0.8665E+02    -0.8663E+02    -0.8660E+02    -0.8658E+02    -0.8657E+02    -0.8655E+02    -0.8653E+02    -0.8651E+02    -0.8650E+02    -0.8648E+02    -0.8647E+02    -0.8645E+02    -0.8644E+02    -0.8643E+02    -0.8642E+02    -0.8641E+02    -0.8640E+02    -0.8639E+02    -0.8639E+02    -0.8638E+02    -0.8638E+02    -0.8637E+02    -0.8637E+02    -0.8637E+02    -0.8637E+02    -0.8637E+02    -0.8638E+02    -0.8638E+02    -0.8638E+02    -0.8639E+02    -0.8640E+02    -0.8640E+02    -0.8641E+02    -0.8642E+02    -0.8643E+02    -0.8645E+02    -0.8646E+02    -0.8647E+02    -0.8649E+02    -0.8650E+02    -0.8652E+02    -0.8654E+02    -0.8656E+02    -0.8657E+02    -0.8659E+02    -0.8661E+02    -0.8663E+02    -0.8666E+02    -0.8668E+02    -0.8670E+02    -0.8672E+02    -0.8675E+02    -0.8677E+02    -0.8679E+02    -0.8682E+02    -0.8684E+02    -0.8687E+02    -0.8689E+02    -0.8692E+02    -0.8695E+02    -0.8697E+02    -0.8700E+02    -0.8702E+02    -0.8705E+02    -0.8707E+02    -0.8709E+02    -0.8712E+02    -0.8714E+02    -0.8716E+02    -0.8718E+02    -0.8719E+02    -0.8720E+02    -0.8721E+02    -0.8721E+02
    -0.8723E+02    -0.8723E+02    -0.8722E+02    -0.8721E+02    -0.8720E+02    -0.8718E+02    -0.8716E+02    -0.8715E+02    -0.8713E+02    -0.8711E+02    -0.8708E+02    -0.8706E+02    -0.8704E+02    -0.8702E+02    -0.8700E+02    -0.8698E+02    -0.8695E+02    -0.8693E+02    -0.8691E+02    -0.8689E+02    -0.8687E+02    -0.8685E+02    -0.8683E+02    -0.8681E+02    -0.8679E+02    -0.8677E+02    -0.8675E+02    -0.8673E+02    -0.8672E+02    -0.8670E+02    -0.8668E+02    -0.8667E+02    -0.8665E+02    -0.8664E+02    -0.8662E+02    -0.8661E+02    -0.8660E+02    -0.8659E+02    -0.8658E+02    -0.8657E+02    -0.8656E+02    -0.8655E+02    -0.8654E+02    -0.8654E+02    -0.8653E+02    -0.8653E+02    -0.8652E+02    -0.8652E+02    -0.8652E+02    -0.8652E+02    -0.8652E+02    -0.8652E+02    -0.8652E+02    -0.8653E+02    -0.8653E+02    -0.8654E+02    -0.8654E+02    -0.8655E+02    -0.8655E+02    -0.8656E+02    -0.8657E+02    -0.8658E+02    -0.8659E+02    -0.8660E+02    -0.8662E+02    -0.8663E+02    -0.8664E+02    -0.8666E+02    -0.8667E+02    -0.8669E+02    -0.8671E+02    -0.8672E+02    -0.8674E+02    -0.8676E+02    -0.8678E+02    -0.8680E+02    -0.8681E+02    -0.8683E+02    -0.8685E+02    -0.8688E+02    -0.8690E+02    -0.8692E+02    -0.8694E+02    -0.8696E+02    -0.8698E+02    -0.8700E+02    -0.8702E+02    -0.8705E+02    -0.8707E+02    -0.8709E+02    -0.8711E+02    -0.8713E+02    -0.8715E+02    -0.8717E+02    -0.8718E+02    -0.8720E+02    -0.8721E+02    -0.8722E+02    -0.8723E+02    -0.8723E+02
    -0.8724E+02    -0.8724E+02    -0.8724E+02    -0.8723E+02    -0.8722E+02    -0.8721E+02    -0.8719E+02    -0.8718E+02    -0.8716E+02    -0.8714E+02    -0.8713E+02    -0.8711E+02    -0.8709E+02    -0.8707E+02    -0.8705E+02    -0.8704E+02    -0.8702E+02    -0.8700E+02    -0.8698E+02    -0.8696E+02    -0.8695E+02    -0.8693E+02    -0.8691E+02    -0.8690E+02    -0.8688E+02    -0.8687E+02    -0.8685E+02    -0.8684E+02    -0.8682E+02    -0.8681E+02    -0.8679E+02    -0.8678E+02    -0.8677E+02    -0.8676E+02    -0.8675E+02    -0.8674E+02    -0.8673E+02    -0.8672E+02    -0.8671E+02    -0.8670E+02    -0.8669E+02    -0.8669E+02    -0.8668E+02    -0.8668E+02    -0.8667E+02    -0.8667E+02    -0.8666E+02    -0.8666E+02    -0.8666E+02    -0.8666E+02    -0.8666E+02    -0.8666E+02    -0.8666E+02    -0.8667E+02    -0.8667E+02    -0.8667E+02    -0.8668E+02    -0.8668E+02    -0.8669E+02    -0.8670E+02    -0.8670E+02    -0.8671E+02    -0.8672E+02    -0.8673E+02    -0.8674E+02    -0.8675E+02    -0.8676E+02    -0.8677E+02    -0.8679E+02    -0.8680E+02    -0.8681E+02    -0.8683E+02    -0.8684E+02    -0.8686E+02    -0.8687E+02    -0.8689E+02    -0.8690E+02    -0.8692E+02    -0.8694E+02    -0.8695E+02    -0.8697E+02    -0.8699E+02    -0.8700E+02    -0.8702E+02    -0.8704E+02    -0.8706E+02    -0.8708E+02    -0.8709E+02    -0.8711E+02    -0.8713E+02    -0.8715E+02    -0.8716E+02    -0.8718E+02    -0.8719E+02    -0.8721E+02    -0.8722E+02    -0.8723E+02    -0.8724E+02    -0.8724E+02    -0.8724E+02
    -0.8726E+02    -0.8726E+02    -0.8726E+02    -0.8725E+02    -0.8724E+02    -0.8723E+02    -0.8722E+02    -0.8721E+02    -0.8719E+02    -0.8718E+02    -0.8717E+02    -0.8715E+02    -0.8714E+02    -0.8712E+02    -0.8711E+02    -0.8709E+02    -0.8708E+02    -0.8706E+02    -0.8705E+02    -0.8704E+02    -0.8702E+02    -0.8701E+02    -0.8700E+02    -0.8698E+02    -0.8697E+02    -0.8696E+02    -0.8694E+02    -0.8693E+02    -0.8692E+02    -0.8691E+02    -0.8690E+02    -0.8689E+02    -0.8688E+02    -0.8687E+02    -0.8686E+02    -0.8685E+02    -0.8685E+02    -0.8684E+02    -0.8683E+02    -0.8683E+02    -0.8682E+02    -0.8681E+02    -0.8681E+02    -0.8681E+02    -0.8680E+02    -0.8680E+02    -0.8680E+02    -0.8680E+02    -0.8679E+02    -0.8679E+02    -0.8679E+02    -0.8679E+02    -0.8680E+02    -0.8680E+02    -0.8680E+02    -0.8680E+02    -0.8681E+02    -0.8681E+02    -0.8682E+02    -0.8682E+02    -0.8683E+02    -0.8683E+02    -0.8684E+02    -0.8685E+02    -0.8686E+02    -0.8687E+02    -0.8687E+02    -0.8688E+02    -0.8689E+02    -0.8690E+02    -0.8692E+02    -0.8693E+02    -0.8694E+02    -0.8695E+02    -0.8696E+02    -0.8697E+02    -0.8699E+02    -0.8700E+02    -0.8701E+02    -0.8703E+02    -0.8704E+02    -0.8705E+02    -0.8707E+02    -0.8708E+02    -0.8710E+02    -0.8711E+02    -0.8713E+02    -0.8714E+02    -0.8715E+02    -0.8717E+02    -0.8718E+02    -0.8720E+02    -0.8721E+02    -0.8722E+02    -0.8723E+02    -0.8724E+02    -0.8725E+02    -0.8726E+02    -0.8726E+02    -0.8726E+02
    -0.8727E+02    -0.8727E+02    -0.8727E+02    -0.8727E+02    -0.8726E+02    -0.8725E+02    -0.8724E+02    -0.8723E+02    -0.8722E+02    -0.8721E+02    -0.8720E+02    -0.8719E+02    -0.8718E+02    -0.8717E+02    -0.8716E+02    -0.8715E+02    -0.8713E+02    -0.8712E+02    -0.8711E+02    -0.8710E+02    -0.8709E+02    -0.8708E+02    -0.8707E+02    -0.8706E+02    -0.8705E+02    -0.8704E+02    -0.8703E+02    -0.8702E+02    -0.8701E+02    -0.8701E+02    -0.8700E+02    -0.8699E+02    -0.8698E+02    -0.8697E+02    -0.8697E+02    -0.8696E+02    -0.8696E+02    -0.8695E+02    -0.8694E+02    -0.8694E+02    -0.8694E+02    -0.8693E+02    -0.8693E+02    -0.8692E+02    -0.8692E+02    -0.8692E+02    -0.8692E+02    -0.8692E+02    -0.8692E+02    -0.8692E+02    -0.8692E+02    -0.8692E+02    -0.8692E+02    -0.8692E+02    -0.8692E+02    -0.8692E+02    -0.8693E+02    -0.8693E+02    -0.8693E+02    -0.8694E+02    -0.8694E+02    -0.8695E+02    -0.8695E+02    -0.8696E+02    -0.8696E+02    -0.8697E+02    -0.8698E+02    -0.8699E+02    -0.8699E+02    -0.8700E+02    -0.8701E+02    -0.8702E+02    -0.8703E+02    -0.8704E+02    -0.8704E+02    -0.8705E+02    -0.8706E+02    -0.8707E+02    -0.8708E+02    -0.8709E+02    -0.8711E+02    -0.8712E+02    -0.8713E+02    -0.8714E+02    -0.8715E+02    -0.8716E+02    -0.8717E+02    -0.8718E+02    -0.8719E+02    -0.8720E+02    -0.8721E+02    -0.8723E+02    -0.8724E+02    -0.8724E+02    -0.8725E+02    -0.8726E+02    -0.8727E+02    -0.8727E+02    -0.8727E+02    -0.8727E+02
    -0.8729E+02    -0.8729E+02    -0.8728E+02    -0.8728E+02    -0.8728E+02    -0.8727E+02    -0.8726E+02    -0.8726E+02    -0.8725E+02    -0.8724E+02    -0.8723E+02    -0.8723E+02    -0.8722E+02    -0.8721E+02    -0.8720E+02    -0.8719E+02    -0.8718E+02    -0.8718E+02    -0.8717E+02    -0.8716E+02    -0.8715E+02    -0.8714E+02    -0.8714E+02    -0.8713E+02    -0.8712E+02    -0.8711E+02    -0.8711E+02    -0.8710E+02    -0.8709E+02    -0.8709E+02    -0.8708E+02    -0.8707E+02    -0.8707E+02    -0.8706E+02    -0.8706E+02    -0.8705E+02    -0.8705E+02    -0.8705E+02    -0.8704E+02    -0.8704E+02    -0.8703E+02    -0.8703E+02    -0.8703E+02    -0.8703E+02    -0.8702E+02    -0.8702E+02    -0.8702E+02    -0.8702E+02    -0.8702E+02    -0.8702E+02    -0.8702E+02    -0.8702E+02    -0.8702E+02    -0.8702E+02    -0.8702E+02    -0.8703E+02    -0.8703E+02    -0.8703E+02    -0.8703E+02    -0.8704E+02    -0.8704E+02    -0.8704E+02    -0.8705E+02    -0.8705E+02    -0.8706E+02    -0.8706E+02    -0.8707E+02    -0.8707E+02    -0.8708E+02    -0.8708E+02    -0.8709E+02    -0.8710E+02    -0.8710E+02    -0.8711E+02    -0.8712E+02    -0.8712E+02    -0.8713E+02    -0.8714E+02    -0.8715E+02    -0.8715E+02    -0.8716E+02    -0.8717E+02    -0.8718E+02    -0.8719E+02    -0.8719E+02    -0.8720E+02    -0.8721E+02    -0.8722E+02    -0.8723E+02    -0.8723E+02    -0.8724E+02    -0.8725E+02    -0.8726E+02    -0.8726E+02    -0.8727E+02    -0.8728E+02    -0.8728E+02    -0.8728E+02    -0.8729E+02    -0.8729E+02
    -0.8729E+02    -0.8729E+02    -0.8729E+02    -0.8729E+02    -0.8729E+02    -0.8728E+02    -0.8728E+02    -0.8727E+02    -0.8727E+02    -0.8726E+02    -0.8725E+02    -0.8725E+02    -0.8724E+02    -0.8724E+02    -0.8723E+02    -0.8722E+02    -0.8722E+02    -0.8721E+02    -0.8720E+02    -0.8720E+02    -0.8719E+02    -0.8718E+02    -0.8718E+02    -0.8717E+02    -0.8717E+02    -0.8716E+02    -0.8716E+02    -0.8715E+02    -0.8715E+02    -0.8714E+02    -0.8714E+02    -0.8713E+02    -0.8713E+02    -0.8712E+02    -0.8712E+02    -0.8712E+02    -0.8711E+02    -0.8711E+02    -0.8711E+02    -0.8710E+02    -0.8710E+02    -0.8710E+02    -0.8710E+02    -0.8709E+02    -0.8709E+02    -0.8709E+02    -0.8709E+02    -0.8709E+02    -0.8709E+02    -0.8709E+02    -0.8709E+02    -0.8709E+02    -0.8709E+02    -0.8709E+02    -0.8709E+02    -0.8709E+02    -0.8710E+02    -0.8710E+02    -0.8710E+02    -0.8710E+02    -0.8710E+02    -0.8711E+02    -0.8711E+02    -0.8711E+02    -0.8712E+02    -0.8712E+02    -0.8713E+02    -0.8713E+02    -0.8713E+02    -0.8714E+02    -0.8714E+02    -0.8715E+02    -0.8715E+02    -0.8716E+02    -0.8716E+02    -0.8717E+02    -0.8718E+02    -0.8718E+02    -0.8719E+02    -0.8719E+02    -0.8720E+02    -0.8721E+02    -0.8721E+02    -0.8722E+02    -0.8722E+02    -0.8723E+02    -0.8724E+02    -0.8724E+02    -0.8725E+02    -0.8726E+02    -0.8726E+02    -0.8727E+02    -0.8727E+02    -0.8728E+02    -0.8728E+02    -0.8729E+02    -0.8729E+02    -0.8729E+02    -0.8729E+02    -0.8729E+02
    -0.8729E+02    -0.8729E+02    -0.8729E+02    -0.8729E+02    -0.8729E+02    -0.8728E+02    -0.8728E+02    -0.8727E+02    -0.8727E+02    -0.8726E+02    -0.8725E+02    -0.8725E+02    -0.8724E+02    -0.8724E+02    -0.8723E+02    -0.8722E+02    -0.8722E+02    -0.8721E+02    -0.8720E+02    -0.8720E+02    -0.8719E+02    -0.8718E+02    -0.8718E+02    -0.8717E+02    -0.8717E+02    -0.8716E+02    -0.8716E+02    -0.8715E+02    -0.8715E+02    -0.8714E+02    -0.8714E+02    -0.8713E+02    -0.8713E+02    -0.8712E+02    -0.8712E+02    -0.8712E+02    -0.8711E+02    -0.8711E+02    -0.8711E+02    -0.8710E+02    -0.8710E+02    -0.8710E+02    -0.8710E+02    -0.8709E+02    -0.8709E+02    -0.8709E+02    -0.8709E+02    -0.8709E+02    -0.8709E+02    -0.8709E+02    -0.8709E+02    -0.8709E+02    -0.8709E+02    -0.8709E+02    -0.8709E+02    -0.8709E+02    -0.8710E+02    -0.8710E+02    -0.8710E+02    -0.8710E+02    -0.8710E+02    -0.8711E+02    -0.8711E+02    -0.8711E+02    -0.8712E+02    -0.8712E+02    -0.8713E+02    -0.8713E+02    -0.8713E+02    -0.8714E+02    -0.8714E+02    -0.8715E+02    -0.8715E+02    -0.8716E+02    -0.8716E+02    -0.8717E+02    -0.8718E+02    -0.8718E+02    -0.8719E+02    -0.8719E+02    -0.8720E+02    -0.8721E+02    -0.8721E+02    -0.8722E+02    -0.8722E+02    -0.8723E+02    -0.8724E+02    -0.8724E+02    -0.8725E+02    -0.8726E+02    -0.8726E+02    -0.8727E+02    -0.8727E+02    -0.8728E+02    -0.8728E+02    -0.8729E+02    -0.8729E+02    -0.8729E+02    -0.8729E+02    -0.8729E+02
