# Supplementary material for: Electrical Pacing of Cardiac Tissue Including Potassium Inward Rectification
Source: PLoS One. 2015 Jun 9;10(6):e0127837. doi: 10.1371/journal.pone.0127837 (PMC4461281; doi:10.1371/journal.pone.0127837)
Supplement: S1 Data — (ZIP) [file pone.0127837.s001.zip › All-Data/Fig4-Data/BDT281/Vm108.txt]

    -0.8733E+02    -0.8729E+02    -0.8729E+02    -0.8729E+02    -0.8728E+02    -0.8728E+02    -0.8727E+02    -0.8727E+02    -0.8726E+02    -0.8726E+02    -0.8725E+02    -0.8724E+02    -0.8724E+02    -0.8723E+02    -0.8722E+02    -0.8722E+02    -0.8721E+02    -0.8720E+02    -0.8719E+02    -0.8719E+02    -0.8718E+02    -0.8717E+02    -0.8717E+02    -0.8716E+02    -0.8716E+02    -0.8715E+02    -0.8714E+02    -0.8714E+02    -0.8713E+02    -0.8713E+02    -0.8712E+02    -0.8712E+02    -0.8711E+02    -0.8711E+02    -0.8710E+02    -0.8710E+02    -0.8710E+02    -0.8709E+02    -0.8709E+02    -0.8709E+02    -0.8708E+02    -0.8708E+02    -0.8708E+02    -0.8708E+02    -0.8708E+02    -0.8707E+02    -0.8707E+02    -0.8707E+02    -0.8707E+02    -0.8707E+02    -0.8707E+02    -0.8707E+02    -0.8707E+02    -0.8707E+02    -0.8708E+02    -0.8708E+02    -0.8708E+02    -0.8708E+02    -0.8708E+02    -0.8709E+02    -0.8709E+02    -0.8709E+02    -0.8709E+02    -0.8710E+02    -0.8710E+02    -0.8711E+02    -0.8711E+02    -0.8712E+02    -0.8712E+02    -0.8712E+02    -0.8713E+02    -0.8714E+02    -0.8714E+02    -0.8715E+02    -0.8715E+02    -0.8716E+02    -0.8716E+02    -0.8717E+02    -0.8718E+02    -0.8718E+02    -0.8719E+02    -0.8720E+02    -0.8720E+02    -0.8721E+02    -0.8722E+02    -0.8722E+02    -0.8723E+02    -0.8724E+02    -0.8724E+02    -0.8725E+02    -0.8726E+02    -0.8726E+02    -0.8727E+02    -0.8727E+02    -0.8728E+02    -0.8728E+02    -0.8729E+02    -0.8729E+02    -0.8729E+02    -0.8729E+02
    -0.8729E+02    -0.8729E+02    -0.8729E+02    -0.8729E+02    -0.8728E+02    -0.8728E+02    -0.8727E+02    -0.8727E+02    -0.8726E+02    -0.8726E+02    -0.8725E+02    -0.8724E+02    -0.8724E+02    -0.8723E+02    -0.8722E+02    -0.8722E+02    -0.8721E+02    -0.8720E+02    -0.8719E+02    -0.8719E+02    -0.8718E+02    -0.8717E+02    -0.8717E+02    -0.8716E+02    -0.8716E+02    -0.8715E+02    -0.8714E+02    -0.8714E+02    -0.8713E+02    -0.8713E+02    -0.8712E+02    -0.8712E+02    -0.8711E+02    -0.8711E+02    -0.8710E+02    -0.8710E+02    -0.8710E+02    -0.8709E+02    -0.8709E+02    -0.8709E+02    -0.8708E+02    -0.8708E+02    -0.8708E+02    -0.8708E+02    -0.8708E+02    -0.8707E+02    -0.8707E+02    -0.8707E+02    -0.8707E+02    -0.8707E+02    -0.8707E+02    -0.8707E+02    -0.8707E+02    -0.8707E+02    -0.8708E+02    -0.8708E+02    -0.8708E+02    -0.8708E+02    -0.8708E+02    -0.8709E+02    -0.8709E+02    -0.8709E+02    -0.8709E+02    -0.8710E+02    -0.8710E+02    -0.8711E+02    -0.8711E+02    -0.8712E+02    -0.8712E+02    -0.8712E+02    -0.8713E+02    -0.8714E+02    -0.8714E+02    -0.8715E+02    -0.8715E+02    -0.8716E+02    -0.8716E+02    -0.8717E+02    -0.8718E+02    -0.8718E+02    -0.8719E+02    -0.8720E+02    -0.8720E+02    -0.8721E+02    -0.8722E+02    -0.8722E+02    -0.8723E+02    -0.8724E+02    -0.8724E+02    -0.8725E+02    -0.8726E+02    -0.8726E+02    -0.8727E+02    -0.8727E+02    -0.8728E+02    -0.8728E+02    -0.8729E+02    -0.8729E+02    -0.8729E+02    -0.8729E+02
    -0.8728E+02    -0.8728E+02    -0.8728E+02    -0.8728E+02    -0.8727E+02    -0.8727E+02    -0.8726E+02    -0.8725E+02    -0.8724E+02    -0.8724E+02    -0.8723E+02    -0.8722E+02    -0.8721E+02    -0.8720E+02    -0.8719E+02    -0.8718E+02    -0.8717E+02    -0.8716E+02    -0.8716E+02    -0.8715E+02    -0.8714E+02    -0.8713E+02    -0.8712E+02    -0.8711E+02    -0.8711E+02    -0.8710E+02    -0.8709E+02    -0.8708E+02    -0.8708E+02    -0.8707E+02    -0.8706E+02    -0.8706E+02    -0.8705E+02    -0.8704E+02    -0.8704E+02    -0.8703E+02    -0.8703E+02    -0.8702E+02    -0.8702E+02    -0.8702E+02    -0.8701E+02    -0.8701E+02    -0.8701E+02    -0.8700E+02    -0.8700E+02    -0.8700E+02    -0.8700E+02    -0.8700E+02    -0.8700E+02    -0.8700E+02    -0.8700E+02    -0.8700E+02    -0.8700E+02    -0.8700E+02    -0.8700E+02    -0.8700E+02    -0.8701E+02    -0.8701E+02    -0.8701E+02    -0.8701E+02    -0.8702E+02    -0.8702E+02    -0.8703E+02    -0.8703E+02    -0.8704E+02    -0.8704E+02    -0.8705E+02    -0.8705E+02    -0.8706E+02    -0.8707E+02    -0.8707E+02    -0.8708E+02    -0.8709E+02    -0.8709E+02    -0.8710E+02    -0.8711E+02    -0.8712E+02    -0.8712E+02    -0.8713E+02    -0.8714E+02    -0.8715E+02    -0.8716E+02    -0.8717E+02    -0.8718E+02    -0.8718E+02    -0.8719E+02    -0.8720E+02    -0.8721E+02    -0.8722E+02    -0.8723E+02    -0.8724E+02    -0.8725E+02    -0.8725E+02    -0.8726E+02    -0.8727E+02    -0.8727E+02    -0.8728E+02    -0.8728E+02    -0.8728E+02    -0.8728E+02
    -0.8727E+02    -0.8727E+02    -0.8727E+02    -0.8726E+02    -0.8726E+02    -0.8725E+02    -0.8724E+02    -0.8723E+02    -0.8722E+02    -0.8720E+02    -0.8719E+02    -0.8718E+02    -0.8717E+02    -0.8716E+02    -0.8715E+02    -0.8713E+02    -0.8712E+02    -0.8711E+02    -0.8710E+02    -0.8709E+02    -0.8707E+02    -0.8706E+02    -0.8705E+02    -0.8704E+02    -0.8703E+02    -0.8702E+02    -0.8701E+02    -0.8700E+02    -0.8699E+02    -0.8698E+02    -0.8697E+02    -0.8696E+02    -0.8696E+02    -0.8695E+02    -0.8694E+02    -0.8693E+02    -0.8693E+02    -0.8692E+02    -0.8692E+02    -0.8691E+02    -0.8691E+02    -0.8690E+02    -0.8690E+02    -0.8689E+02    -0.8689E+02    -0.8689E+02    -0.8689E+02    -0.8689E+02    -0.8689E+02    -0.8689E+02    -0.8689E+02    -0.8689E+02    -0.8689E+02    -0.8689E+02    -0.8689E+02    -0.8689E+02    -0.8690E+02    -0.8690E+02    -0.8690E+02    -0.8691E+02    -0.8691E+02    -0.8692E+02    -0.8693E+02    -0.8693E+02    -0.8694E+02    -0.8695E+02    -0.8695E+02    -0.8696E+02    -0.8697E+02    -0.8698E+02    -0.8699E+02    -0.8700E+02    -0.8701E+02    -0.8701E+02    -0.8702E+02    -0.8704E+02    -0.8705E+02    -0.8706E+02    -0.8707E+02    -0.8708E+02    -0.8709E+02    -0.8710E+02    -0.8711E+02    -0.8713E+02    -0.8714E+02    -0.8715E+02    -0.8716E+02    -0.8717E+02    -0.8718E+02    -0.8720E+02    -0.8721E+02    -0.8722E+02    -0.8723E+02    -0.8724E+02    -0.8725E+02    -0.8726E+02    -0.8726E+02    -0.8727E+02    -0.8727E+02    -0.8727E+02
    -0.8725E+02    -0.8725E+02    -0.8725E+02    -0.8724E+02    -0.8723E+02    -0.8722E+02    -0.8721E+02    -0.8720E+02    -0.8718E+02    -0.8717E+02    -0.8715E+02    -0.8714E+02    -0.8712E+02    -0.8711E+02    -0.8709E+02    -0.8708E+02    -0.8706E+02    -0.8705E+02    -0.8703E+02    -0.8702E+02    -0.8700E+02    -0.8699E+02    -0.8697E+02    -0.8696E+02    -0.8694E+02    -0.8693E+02    -0.8692E+02    -0.8690E+02    -0.8689E+02    -0.8688E+02    -0.8687E+02    -0.8686E+02    -0.8685E+02    -0.8684E+02    -0.8683E+02    -0.8682E+02    -0.8681E+02    -0.8680E+02    -0.8679E+02    -0.8679E+02    -0.8678E+02    -0.8678E+02    -0.8677E+02    -0.8677E+02    -0.8676E+02    -0.8676E+02    -0.8676E+02    -0.8676E+02    -0.8675E+02    -0.8675E+02    -0.8675E+02    -0.8676E+02    -0.8676E+02    -0.8676E+02    -0.8676E+02    -0.8676E+02    -0.8677E+02    -0.8677E+02    -0.8678E+02    -0.8678E+02    -0.8679E+02    -0.8680E+02    -0.8681E+02    -0.8681E+02    -0.8682E+02    -0.8683E+02    -0.8684E+02    -0.8685E+02    -0.8686E+02    -0.8687E+02    -0.8689E+02    -0.8690E+02    -0.8691E+02    -0.8692E+02    -0.8694E+02    -0.8695E+02    -0.8696E+02    -0.8698E+02    -0.8699E+02    -0.8701E+02    -0.8702E+02    -0.8704E+02    -0.8705E+02    -0.8707E+02    -0.8708E+02    -0.8710E+02    -0.8711E+02    -0.8713E+02    -0.8714E+02    -0.8716E+02    -0.8717E+02    -0.8719E+02    -0.8720E+02    -0.8721E+02    -0.8723E+02    -0.8724E+02    -0.8725E+02    -0.8725E+02    -0.8726E+02    -0.8726E+02
    -0.8724E+02    -0.8724E+02    -0.8723E+02    -0.8722E+02    -0.8721E+02    -0.8720E+02    -0.8718E+02    -0.8717E+02    -0.8715E+02    -0.8713E+02    -0.8711E+02    -0.8709E+02    -0.8707E+02    -0.8705E+02    -0.8703E+02    -0.8702E+02    -0.8700E+02    -0.8698E+02    -0.8696E+02    -0.8694E+02    -0.8692E+02    -0.8690E+02    -0.8688E+02    -0.8687E+02    -0.8685E+02    -0.8683E+02    -0.8682E+02    -0.8680E+02    -0.8678E+02    -0.8677E+02    -0.8676E+02    -0.8674E+02    -0.8673E+02    -0.8672E+02    -0.8670E+02    -0.8669E+02    -0.8668E+02    -0.8667E+02    -0.8666E+02    -0.8665E+02    -0.8665E+02    -0.8664E+02    -0.8663E+02    -0.8663E+02    -0.8662E+02    -0.8662E+02    -0.8662E+02    -0.8661E+02    -0.8661E+02    -0.8661E+02    -0.8661E+02    -0.8661E+02    -0.8661E+02    -0.8662E+02    -0.8662E+02    -0.8662E+02    -0.8663E+02    -0.8664E+02    -0.8664E+02    -0.8665E+02    -0.8666E+02    -0.8667E+02    -0.8668E+02    -0.8669E+02    -0.8670E+02    -0.8671E+02    -0.8672E+02    -0.8673E+02    -0.8675E+02    -0.8676E+02    -0.8678E+02    -0.8679E+02    -0.8681E+02    -0.8682E+02    -0.8684E+02    -0.8686E+02    -0.8687E+02    -0.8689E+02    -0.8691E+02    -0.8693E+02    -0.8695E+02    -0.8696E+02    -0.8698E+02    -0.8700E+02    -0.8702E+02    -0.8704E+02    -0.8706E+02    -0.8708E+02    -0.8710E+02    -0.8712E+02    -0.8713E+02    -0.8715E+02    -0.8717E+02    -0.8719E+02    -0.8720E+02    -0.8721E+02    -0.8723E+02    -0.8723E+02    -0.8724E+02    -0.8724E+02
    -0.8722E+02    -0.8722E+02    -0.8721E+02    -0.8720E+02    -0.8719E+02    -0.8717E+02    -0.8715E+02    -0.8713E+02    -0.8711E+02    -0.8709E+02    -0.8707E+02    -0.8704E+02    -0.8702E+02    -0.8700E+02    -0.8697E+02    -0.8695E+02    -0.8693E+02    -0.8690E+02    -0.8688E+02    -0.8686E+02    -0.8684E+02    -0.8681E+02    -0.8679E+02    -0.8677E+02    -0.8675E+02    -0.8673E+02    -0.8671E+02    -0.8669E+02    -0.8667E+02    -0.8665E+02    -0.8664E+02    -0.8662E+02    -0.8660E+02    -0.8659E+02    -0.8657E+02    -0.8656E+02    -0.8655E+02    -0.8653E+02    -0.8652E+02    -0.8651E+02    -0.8650E+02    -0.8649E+02    -0.8649E+02    -0.8648E+02    -0.8647E+02    -0.8647E+02    -0.8646E+02    -0.8646E+02    -0.8646E+02    -0.8646E+02    -0.8646E+02    -0.8646E+02    -0.8646E+02    -0.8647E+02    -0.8647E+02    -0.8648E+02    -0.8648E+02    -0.8649E+02    -0.8650E+02    -0.8651E+02    -0.8652E+02    -0.8653E+02    -0.8654E+02    -0.8655E+02    -0.8657E+02    -0.8658E+02    -0.8659E+02    -0.8661E+02    -0.8663E+02    -0.8664E+02    -0.8666E+02    -0.8668E+02    -0.8670E+02    -0.8672E+02    -0.8674E+02    -0.8676E+02    -0.8678E+02    -0.8680E+02    -0.8682E+02    -0.8684E+02    -0.8687E+02    -0.8689E+02    -0.8691E+02    -0.8693E+02    -0.8696E+02    -0.8698E+02    -0.8700E+02    -0.8703E+02    -0.8705E+02    -0.8707E+02    -0.8710E+02    -0.8712E+02    -0.8714E+02    -0.8716E+02    -0.8718E+02    -0.8719E+02    -0.8720E+02    -0.8721E+02    -0.8722E+02    -0.8722E+02
    -0.8720E+02    -0.8720E+02    -0.8719E+02    -0.8718E+02    -0.8716E+02    -0.8714E+02    -0.8712E+02    -0.8710E+02    -0.8707E+02    -0.8705E+02    -0.8702E+02    -0.8699E+02    -0.8697E+02    -0.8694E+02    -0.8691E+02    -0.8688E+02    -0.8686E+02    -0.8683E+02    -0.8680E+02    -0.8677E+02    -0.8675E+02    -0.8672E+02    -0.8670E+02    -0.8667E+02    -0.8665E+02    -0.8662E+02    -0.8660E+02    -0.8657E+02    -0.8655E+02    -0.8653E+02    -0.8651E+02    -0.8649E+02    -0.8647E+02    -0.8645E+02    -0.8643E+02    -0.8642E+02    -0.8640E+02    -0.8639E+02    -0.8637E+02    -0.8636E+02    -0.8635E+02    -0.8634E+02    -0.8633E+02    -0.8632E+02    -0.8632E+02    -0.8631E+02    -0.8631E+02    -0.8630E+02    -0.8630E+02    -0.8630E+02    -0.8630E+02    -0.8630E+02    -0.8630E+02    -0.8631E+02    -0.8631E+02    -0.8632E+02    -0.8633E+02    -0.8634E+02    -0.8635E+02    -0.8636E+02    -0.8637E+02    -0.8638E+02    -0.8640E+02    -0.8641E+02    -0.8643E+02    -0.8644E+02    -0.8646E+02    -0.8648E+02    -0.8650E+02    -0.8652E+02    -0.8654E+02    -0.8656E+02    -0.8659E+02    -0.8661E+02    -0.8663E+02    -0.8666E+02    -0.8668E+02    -0.8671E+02    -0.8673E+02    -0.8676E+02    -0.8678E+02    -0.8681E+02    -0.8684E+02    -0.8687E+02    -0.8689E+02    -0.8692E+02    -0.8695E+02    -0.8697E+02    -0.8700E+02    -0.8703E+02    -0.8705E+02    -0.8708E+02    -0.8710E+02    -0.8713E+02    -0.8715E+02    -0.8717E+02    -0.8718E+02    -0.8720E+02    -0.8720E+02    -0.8720E+02
    -0.8718E+02    -0.8718E+02    -0.8717E+02    -0.8716E+02    -0.8714E+02    -0.8712E+02    -0.8709E+02    -0.8706E+02    -0.8704E+02    -0.8701E+02    -0.8697E+02    -0.8694E+02    -0.8691E+02    -0.8688E+02    -0.8685E+02    -0.8681E+02    -0.8678E+02    -0.8675E+02    -0.8672E+02    -0.8669E+02    -0.8666E+02    -0.8663E+02    -0.8660E+02    -0.8657E+02    -0.8654E+02    -0.8651E+02    -0.8648E+02    -0.8645E+02    -0.8643E+02    -0.8640E+02    -0.8638E+02    -0.8635E+02    -0.8633E+02    -0.8631E+02    -0.8629E+02    -0.8627E+02    -0.8625E+02    -0.8623E+02    -0.8622E+02    -0.8620E+02    -0.8619E+02    -0.8618E+02    -0.8617E+02    -0.8616E+02    -0.8615E+02    -0.8614E+02    -0.8614E+02    -0.8613E+02    -0.8613E+02    -0.8613E+02    -0.8613E+02    -0.8613E+02    -0.8614E+02    -0.8614E+02    -0.8615E+02    -0.8615E+02    -0.8616E+02    -0.8617E+02    -0.8619E+02    -0.8620E+02    -0.8621E+02    -0.8623E+02    -0.8624E+02    -0.8626E+02    -0.8628E+02    -0.8630E+02    -0.8632E+02    -0.8634E+02    -0.8637E+02    -0.8639E+02    -0.8642E+02    -0.8644E+02    -0.8647E+02    -0.8649E+02    -0.8652E+02    -0.8655E+02    -0.8658E+02    -0.8661E+02    -0.8664E+02    -0.8667E+02    -0.8670E+02    -0.8673E+02    -0.8676E+02    -0.8679E+02    -0.8682E+02    -0.8686E+02    -0.8689E+02    -0.8692E+02    -0.8695E+02    -0.8698E+02    -0.8701E+02    -0.8704E+02    -0.8707E+02    -0.8710E+02    -0.8712E+02    -0.8714E+02    -0.8716E+02    -0.8717E+02    -0.8718E+02    -0.8718E+02
    -0.8716E+02    -0.8716E+02    -0.8715E+02    -0.8713E+02    -0.8711E+02    -0.8709E+02    -0.8706E+02    -0.8703E+02    -0.8699E+02    -0.8696E+02    -0.8693E+02    -0.8689E+02    -0.8685E+02    -0.8682E+02    -0.8678E+02    -0.8674E+02    -0.8671E+02    -0.8667E+02    -0.8663E+02    -0.8660E+02    -0.8656E+02    -0.8653E+02    -0.8649E+02    -0.8646E+02    -0.8643E+02    -0.8639E+02    -0.8636E+02    -0.8633E+02    -0.8630E+02    -0.8627E+02    -0.8624E+02    -0.8621E+02    -0.8619E+02    -0.8616E+02    -0.8614E+02    -0.8612E+02    -0.8609E+02    -0.8607E+02    -0.8606E+02    -0.8604E+02    -0.8602E+02    -0.8601E+02    -0.8600E+02    -0.8599E+02    -0.8598E+02    -0.8597E+02    -0.8596E+02    -0.8596E+02    -0.8595E+02    -0.8595E+02    -0.8595E+02    -0.8596E+02    -0.8596E+02    -0.8597E+02    -0.8597E+02    -0.8598E+02    -0.8599E+02    -0.8600E+02    -0.8602E+02    -0.8603E+02    -0.8605E+02    -0.8607E+02    -0.8609E+02    -0.8611E+02    -0.8613E+02    -0.8615E+02    -0.8618E+02    -0.8620E+02    -0.8623E+02    -0.8626E+02    -0.8628E+02    -0.8631E+02    -0.8634E+02    -0.8638E+02    -0.8641E+02    -0.8644E+02    -0.8647E+02    -0.8651E+02    -0.8654E+02    -0.8658E+02    -0.8661E+02    -0.8665E+02    -0.8668E+02    -0.8672E+02    -0.8676E+02    -0.8679E+02    -0.8683E+02    -0.8686E+02    -0.8690E+02    -0.8693E+02    -0.8697E+02    -0.8700E+02    -0.8703E+02    -0.8706E+02    -0.8709E+02    -0.8712E+02    -0.8714E+02    -0.8715E+02    -0.8716E+02    -0.8716E+02
    -0.8714E+02    -0.8714E+02    -0.8713E+02    -0.8711E+02    -0.8709E+02    -0.8706E+02    -0.8703E+02    -0.8699E+02    -0.8695E+02    -0.8692E+02    -0.8688E+02    -0.8684E+02    -0.8679E+02    -0.8675E+02    -0.8671E+02    -0.8667E+02    -0.8663E+02    -0.8659E+02    -0.8655E+02    -0.8650E+02    -0.8646E+02    -0.8642E+02    -0.8638E+02    -0.8635E+02    -0.8631E+02    -0.8627E+02    -0.8623E+02    -0.8620E+02    -0.8616E+02    -0.8613E+02    -0.8610E+02    -0.8607E+02    -0.8604E+02    -0.8601E+02    -0.8598E+02    -0.8595E+02    -0.8593E+02    -0.8591E+02    -0.8588E+02    -0.8587E+02    -0.8585E+02    -0.8583E+02    -0.8582E+02    -0.8580E+02    -0.8579E+02    -0.8578E+02    -0.8578E+02    -0.8577E+02    -0.8577E+02    -0.8577E+02    -0.8577E+02    -0.8577E+02    -0.8577E+02    -0.8578E+02    -0.8579E+02    -0.8580E+02    -0.8581E+02    -0.8582E+02    -0.8584E+02    -0.8586E+02    -0.8588E+02    -0.8590E+02    -0.8592E+02    -0.8594E+02    -0.8597E+02    -0.8600E+02    -0.8602E+02    -0.8605E+02    -0.8608E+02    -0.8611E+02    -0.8615E+02    -0.8618E+02    -0.8622E+02    -0.8625E+02    -0.8629E+02    -0.8633E+02    -0.8636E+02    -0.8640E+02    -0.8644E+02    -0.8648E+02    -0.8652E+02    -0.8656E+02    -0.8660E+02    -0.8664E+02    -0.8668E+02    -0.8672E+02    -0.8677E+02    -0.8681E+02    -0.8685E+02    -0.8689E+02    -0.8692E+02    -0.8696E+02    -0.8700E+02    -0.8703E+02    -0.8706E+02    -0.8709E+02    -0.8711E+02    -0.8713E+02    -0.8714E+02    -0.8714E+02
    -0.8712E+02    -0.8712E+02    -0.8710E+02    -0.8708E+02    -0.8706E+02    -0.8703E+02    -0.8699E+02    -0.8695E+02    -0.8691E+02    -0.8687E+02    -0.8682E+02    -0.8678E+02    -0.8673E+02    -0.8669E+02    -0.8664E+02    -0.8659E+02    -0.8655E+02    -0.8650E+02    -0.8645E+02    -0.8641E+02    -0.8636E+02    -0.8632E+02    -0.8627E+02    -0.8623E+02    -0.8619E+02    -0.8614E+02    -0.8610E+02    -0.8606E+02    -0.8602E+02    -0.8598E+02    -0.8595E+02    -0.8591E+02    -0.8588E+02    -0.8584E+02    -0.8581E+02    -0.8578E+02    -0.8575E+02    -0.8573E+02    -0.8570E+02    -0.8568E+02    -0.8566E+02    -0.8564E+02    -0.8562E+02    -0.8561E+02    -0.8560E+02    -0.8559E+02    -0.8558E+02    -0.8557E+02    -0.8557E+02    -0.8557E+02    -0.8557E+02    -0.8557E+02    -0.8558E+02    -0.8558E+02    -0.8559E+02    -0.8561E+02    -0.8562E+02    -0.8564E+02    -0.8565E+02    -0.8567E+02    -0.8569E+02    -0.8572E+02    -0.8574E+02    -0.8577E+02    -0.8580E+02    -0.8583E+02    -0.8586E+02    -0.8590E+02    -0.8593E+02    -0.8597E+02    -0.8600E+02    -0.8604E+02    -0.8608E+02    -0.8612E+02    -0.8616E+02    -0.8621E+02    -0.8625E+02    -0.8629E+02    -0.8634E+02    -0.8638E+02    -0.8643E+02    -0.8647E+02    -0.8652E+02    -0.8656E+02    -0.8661E+02    -0.8666E+02    -0.8670E+02    -0.8675E+02    -0.8679E+02    -0.8684E+02    -0.8688E+02    -0.8692E+02    -0.8696E+02    -0.8700E+02    -0.8703E+02    -0.8706E+02    -0.8709E+02    -0.8711E+02    -0.8712E+02    -0.8712E+02
    -0.8709E+02    -0.8709E+02    -0.8708E+02    -0.8706E+02    -0.8703E+02    -0.8699E+02    -0.8696E+02    -0.8691E+02    -0.8687E+02    -0.8682E+02    -0.8677E+02    -0.8672E+02    -0.8667E+02    -0.8662E+02    -0.8657E+02    -0.8651E+02    -0.8646E+02    -0.8641E+02    -0.8636E+02    -0.8631E+02    -0.8626E+02    -0.8620E+02    -0.8615E+02    -0.8611E+02    -0.8606E+02    -0.8601E+02    -0.8596E+02    -0.8592E+02    -0.8587E+02    -0.8583E+02    -0.8579E+02    -0.8575E+02    -0.8571E+02    -0.8567E+02    -0.8564E+02    -0.8560E+02    -0.8557E+02    -0.8554E+02    -0.8551E+02    -0.8549E+02    -0.8546E+02    -0.8544E+02    -0.8542E+02    -0.8540E+02    -0.8539E+02    -0.8538E+02    -0.8537E+02    -0.8536E+02    -0.8536E+02    -0.8536E+02    -0.8536E+02    -0.8536E+02    -0.8537E+02    -0.8537E+02    -0.8539E+02    -0.8540E+02    -0.8542E+02    -0.8543E+02    -0.8545E+02    -0.8548E+02    -0.8550E+02    -0.8553E+02    -0.8556E+02    -0.8559E+02    -0.8562E+02    -0.8566E+02    -0.8569E+02    -0.8573E+02    -0.8577E+02    -0.8581E+02    -0.8585E+02    -0.8590E+02    -0.8594E+02    -0.8599E+02    -0.8603E+02    -0.8608E+02    -0.8613E+02    -0.8618E+02    -0.8623E+02    -0.8628E+02    -0.8633E+02    -0.8638E+02    -0.8643E+02    -0.8648E+02    -0.8653E+02    -0.8658E+02    -0.8663E+02    -0.8669E+02    -0.8674E+02    -0.8678E+02    -0.8683E+02    -0.8688E+02    -0.8692E+02    -0.8696E+02    -0.8700E+02    -0.8704E+02    -0.8707E+02    -0.8709E+02    -0.8710E+02    -0.8710E+02
    -0.8707E+02    -0.8707E+02    -0.8706E+02    -0.8703E+02    -0.8700E+02    -0.8696E+02    -0.8692E+02    -0.8687E+02    -0.8682E+02    -0.8677E+02    -0.8672E+02    -0.8666E+02    -0.8660E+02    -0.8655E+02    -0.8649E+02    -0.8643E+02    -0.8637E+02    -0.8632E+02    -0.8626E+02    -0.8620E+02    -0.8614E+02    -0.8609E+02    -0.8603E+02    -0.8598E+02    -0.8592E+02    -0.8587E+02    -0.8582E+02    -0.8577E+02    -0.8572E+02    -0.8567E+02    -0.8562E+02    -0.8557E+02    -0.8553E+02    -0.8549E+02    -0.8545E+02    -0.8541E+02    -0.8537E+02    -0.8534E+02    -0.8531E+02    -0.8528E+02    -0.8525E+02    -0.8523E+02    -0.8520E+02    -0.8518E+02    -0.8517E+02    -0.8515E+02    -0.8514E+02    -0.8514E+02    -0.8513E+02    -0.8513E+02    -0.8513E+02    -0.8513E+02    -0.8514E+02    -0.8515E+02    -0.8516E+02    -0.8518E+02    -0.8520E+02    -0.8522E+02    -0.8524E+02    -0.8527E+02    -0.8530E+02    -0.8533E+02    -0.8536E+02    -0.8540E+02    -0.8543E+02    -0.8547E+02    -0.8551E+02    -0.8556E+02    -0.8560E+02    -0.8565E+02    -0.8570E+02    -0.8574E+02    -0.8579E+02    -0.8585E+02    -0.8590E+02    -0.8595E+02    -0.8601E+02    -0.8606E+02    -0.8612E+02    -0.8617E+02    -0.8623E+02    -0.8628E+02    -0.8634E+02    -0.8640E+02    -0.8645E+02    -0.8651E+02    -0.8657E+02    -0.8662E+02    -0.8668E+02    -0.8673E+02    -0.8678E+02    -0.8684E+02    -0.8688E+02    -0.8693E+02    -0.8697E+02    -0.8701E+02    -0.8704E+02    -0.8706E+02    -0.8708E+02    -0.8708E+02
    -0.8705E+02    -0.8705E+02    -0.8703E+02    -0.8701E+02    -0.8697E+02    -0.8693E+02    -0.8688E+02    -0.8683E+02    -0.8678E+02    -0.8672E+02    -0.8666E+02    -0.8660E+02    -0.8654E+02    -0.8647E+02    -0.8641E+02    -0.8635E+02    -0.8628E+02    -0.8622E+02    -0.8616E+02    -0.8609E+02    -0.8603E+02    -0.8597E+02    -0.8590E+02    -0.8584E+02    -0.8578E+02    -0.8572E+02    -0.8566E+02    -0.8561E+02    -0.8555E+02    -0.8550E+02    -0.8544E+02    -0.8539E+02    -0.8534E+02    -0.8529E+02    -0.8525E+02    -0.8520E+02    -0.8516E+02    -0.8512E+02    -0.8509E+02    -0.8505E+02    -0.8502E+02    -0.8500E+02    -0.8497E+02    -0.8495E+02    -0.8493E+02    -0.8491E+02    -0.8490E+02    -0.8489E+02    -0.8489E+02    -0.8489E+02    -0.8489E+02    -0.8489E+02    -0.8490E+02    -0.8491E+02    -0.8493E+02    -0.8494E+02    -0.8496E+02    -0.8499E+02    -0.8501E+02    -0.8504E+02    -0.8508E+02    -0.8511E+02    -0.8515E+02    -0.8519E+02    -0.8523E+02    -0.8528E+02    -0.8532E+02    -0.8537E+02    -0.8542E+02    -0.8547E+02    -0.8553E+02    -0.8558E+02    -0.8564E+02    -0.8570E+02    -0.8576E+02    -0.8582E+02    -0.8588E+02    -0.8594E+02    -0.8600E+02    -0.8606E+02    -0.8612E+02    -0.8618E+02    -0.8625E+02    -0.8631E+02    -0.8637E+02    -0.8643E+02    -0.8650E+02    -0.8656E+02    -0.8662E+02    -0.8668E+02    -0.8673E+02    -0.8679E+02    -0.8684E+02    -0.8689E+02    -0.8694E+02    -0.8698E+02    -0.8702E+02    -0.8704E+02    -0.8706E+02    -0.8706E+02
    -0.8702E+02    -0.8702E+02    -0.8701E+02    -0.8698E+02    -0.8694E+02    -0.8690E+02    -0.8684E+02    -0.8679E+02    -0.8673E+02    -0.8667E+02    -0.8660E+02    -0.8653E+02    -0.8647E+02    -0.8640E+02    -0.8633E+02    -0.8626E+02    -0.8619E+02    -0.8612E+02    -0.8605E+02    -0.8598E+02    -0.8591E+02    -0.8584E+02    -0.8577E+02    -0.8570E+02    -0.8563E+02    -0.8557E+02    -0.8550E+02    -0.8544E+02    -0.8537E+02    -0.8531E+02    -0.8525E+02    -0.8519E+02    -0.8514E+02    -0.8508E+02    -0.8503E+02    -0.8498E+02    -0.8494E+02    -0.8489E+02    -0.8485E+02    -0.8481E+02    -0.8478E+02    -0.8475E+02    -0.8472E+02    -0.8469E+02    -0.8467E+02    -0.8466E+02    -0.8464E+02    -0.8463E+02    -0.8463E+02    -0.8462E+02    -0.8462E+02    -0.8463E+02    -0.8464E+02    -0.8465E+02    -0.8467E+02    -0.8469E+02    -0.8471E+02    -0.8474E+02    -0.8477E+02    -0.8480E+02    -0.8484E+02    -0.8488E+02    -0.8492E+02    -0.8497E+02    -0.8502E+02    -0.8507E+02    -0.8512E+02    -0.8518E+02    -0.8523E+02    -0.8529E+02    -0.8535E+02    -0.8541E+02    -0.8548E+02    -0.8554E+02    -0.8561E+02    -0.8567E+02    -0.8574E+02    -0.8581E+02    -0.8588E+02    -0.8594E+02    -0.8601E+02    -0.8608E+02    -0.8615E+02    -0.8622E+02    -0.8629E+02    -0.8636E+02    -0.8642E+02    -0.8649E+02    -0.8656E+02    -0.8662E+02    -0.8668E+02    -0.8675E+02    -0.8680E+02    -0.8686E+02    -0.8691E+02    -0.8695E+02    -0.8699E+02    -0.8702E+02    -0.8703E+02    -0.8703E+02
    -0.8700E+02    -0.8700E+02    -0.8698E+02    -0.8695E+02    -0.8691E+02    -0.8686E+02    -0.8681E+02    -0.8674E+02    -0.8668E+02    -0.8661E+02    -0.8654E+02    -0.8647E+02    -0.8640E+02    -0.8632E+02    -0.8625E+02    -0.8617E+02    -0.8609E+02    -0.8601E+02    -0.8594E+02    -0.8586E+02    -0.8578E+02    -0.8571E+02    -0.8563E+02    -0.8555E+02    -0.8548E+02    -0.8540E+02    -0.8533E+02    -0.8526E+02    -0.8519E+02    -0.8512E+02    -0.8505E+02    -0.8499E+02    -0.8492E+02    -0.8486E+02    -0.8480E+02    -0.8475E+02    -0.8470E+02    -0.8465E+02    -0.8460E+02    -0.8456E+02    -0.8452E+02    -0.8448E+02    -0.8445E+02    -0.8442E+02    -0.8439E+02    -0.8437E+02    -0.8436E+02    -0.8435E+02    -0.8434E+02    -0.8434E+02    -0.8434E+02    -0.8435E+02    -0.8436E+02    -0.8437E+02    -0.8439E+02    -0.8441E+02    -0.8444E+02    -0.8447E+02    -0.8451E+02    -0.8454E+02    -0.8459E+02    -0.8463E+02    -0.8468E+02    -0.8473E+02    -0.8479E+02    -0.8485E+02    -0.8491E+02    -0.8497E+02    -0.8503E+02    -0.8510E+02    -0.8517E+02    -0.8523E+02    -0.8531E+02    -0.8538E+02    -0.8545E+02    -0.8552E+02    -0.8560E+02    -0.8567E+02    -0.8575E+02    -0.8582E+02    -0.8590E+02    -0.8598E+02    -0.8605E+02    -0.8613E+02    -0.8620E+02    -0.8628E+02    -0.8635E+02    -0.8642E+02    -0.8650E+02    -0.8657E+02    -0.8663E+02    -0.8670E+02    -0.8676E+02    -0.8682E+02    -0.8688E+02    -0.8692E+02    -0.8696E+02    -0.8699E+02    -0.8701E+02    -0.8701E+02
    -0.8698E+02    -0.8698E+02    -0.8696E+02    -0.8692E+02    -0.8688E+02    -0.8683E+02    -0.8677E+02    -0.8670E+02    -0.8663E+02    -0.8656E+02    -0.8648E+02    -0.8640E+02    -0.8632E+02    -0.8624E+02    -0.8616E+02    -0.8608E+02    -0.8599E+02    -0.8591E+02    -0.8582E+02    -0.8574E+02    -0.8565E+02    -0.8557E+02    -0.8548E+02    -0.8540E+02    -0.8532E+02    -0.8523E+02    -0.8515E+02    -0.8507E+02    -0.8499E+02    -0.8491E+02    -0.8484E+02    -0.8476E+02    -0.8469E+02    -0.8462E+02    -0.8456E+02    -0.8449E+02    -0.8443E+02    -0.8438E+02    -0.8432E+02    -0.8428E+02    -0.8423E+02    -0.8419E+02    -0.8415E+02    -0.8412E+02    -0.8409E+02    -0.8407E+02    -0.8405E+02    -0.8404E+02    -0.8403E+02    -0.8403E+02    -0.8403E+02    -0.8403E+02    -0.8405E+02    -0.8406E+02    -0.8409E+02    -0.8411E+02    -0.8414E+02    -0.8418E+02    -0.8422E+02    -0.8426E+02    -0.8431E+02    -0.8436E+02    -0.8442E+02    -0.8448E+02    -0.8454E+02    -0.8461E+02    -0.8467E+02    -0.8474E+02    -0.8482E+02    -0.8489E+02    -0.8497E+02    -0.8504E+02    -0.8512E+02    -0.8520E+02    -0.8529E+02    -0.8537E+02    -0.8545E+02    -0.8553E+02    -0.8562E+02    -0.8570E+02    -0.8578E+02    -0.8587E+02    -0.8595E+02    -0.8603E+02    -0.8611E+02    -0.8620E+02    -0.8628E+02    -0.8635E+02    -0.8643E+02    -0.8651E+02    -0.8658E+02    -0.8665E+02    -0.8672E+02    -0.8678E+02    -0.8684E+02    -0.8689E+02    -0.8694E+02    -0.8697E+02    -0.8699E+02    -0.8699E+02
    -0.8695E+02    -0.8695E+02    -0.8693E+02    -0.8690E+02    -0.8685E+02    -0.8679E+02    -0.8673E+02    -0.8666E+02    -0.8658E+02    -0.8650E+02    -0.8642E+02    -0.8634E+02    -0.8625E+02    -0.8616E+02    -0.8607E+02    -0.8598E+02    -0.8589E+02    -0.8580E+02    -0.8570E+02    -0.8561E+02    -0.8552E+02    -0.8542E+02    -0.8533E+02    -0.8524E+02    -0.8514E+02    -0.8505E+02    -0.8496E+02    -0.8487E+02    -0.8478E+02    -0.8470E+02    -0.8461E+02    -0.8453E+02    -0.8445E+02    -0.8437E+02    -0.8429E+02    -0.8422E+02    -0.8415E+02    -0.8409E+02    -0.8403E+02    -0.8397E+02    -0.8392E+02    -0.8387E+02    -0.8383E+02    -0.8379E+02    -0.8376E+02    -0.8373E+02    -0.8371E+02    -0.8370E+02    -0.8369E+02    -0.8368E+02    -0.8369E+02    -0.8369E+02    -0.8371E+02    -0.8373E+02    -0.8375E+02    -0.8378E+02    -0.8382E+02    -0.8386E+02    -0.8391E+02    -0.8396E+02    -0.8401E+02    -0.8407E+02    -0.8414E+02    -0.8421E+02    -0.8428E+02    -0.8435E+02    -0.8443E+02    -0.8451E+02    -0.8459E+02    -0.8467E+02    -0.8476E+02    -0.8484E+02    -0.8493E+02    -0.8502E+02    -0.8511E+02    -0.8520E+02    -0.8530E+02    -0.8539E+02    -0.8548E+02    -0.8557E+02    -0.8566E+02    -0.8575E+02    -0.8585E+02    -0.8594E+02    -0.8602E+02    -0.8611E+02    -0.8620E+02    -0.8629E+02    -0.8637E+02    -0.8645E+02    -0.8653E+02    -0.8661E+02    -0.8668E+02    -0.8675E+02    -0.8681E+02    -0.8686E+02    -0.8691E+02    -0.8695E+02    -0.8696E+02    -0.8696E+02
    -0.8693E+02    -0.8693E+02    -0.8691E+02    -0.8687E+02    -0.8682E+02    -0.8676E+02    -0.8669E+02    -0.8661E+02    -0.8653E+02    -0.8645E+02    -0.8636E+02    -0.8627E+02    -0.8617E+02    -0.8608E+02    -0.8598E+02    -0.8588E+02    -0.8578E+02    -0.8568E+02    -0.8558E+02    -0.8548E+02    -0.8538E+02    -0.8527E+02    -0.8517E+02    -0.8507E+02    -0.8496E+02    -0.8486E+02    -0.8476E+02    -0.8466E+02    -0.8456E+02    -0.8446E+02    -0.8437E+02    -0.8427E+02    -0.8418E+02    -0.8409E+02    -0.8401E+02    -0.8392E+02    -0.8385E+02    -0.8377E+02    -0.8370E+02    -0.8364E+02    -0.8358E+02    -0.8352E+02    -0.8347E+02    -0.8343E+02    -0.8339E+02    -0.8336E+02    -0.8334E+02    -0.8332E+02    -0.8331E+02    -0.8331E+02    -0.8331E+02    -0.8332E+02    -0.8334E+02    -0.8336E+02    -0.8339E+02    -0.8342E+02    -0.8347E+02    -0.8351E+02    -0.8357E+02    -0.8363E+02    -0.8369E+02    -0.8376E+02    -0.8383E+02    -0.8391E+02    -0.8399E+02    -0.8407E+02    -0.8416E+02    -0.8425E+02    -0.8434E+02    -0.8444E+02    -0.8453E+02    -0.8463E+02    -0.8473E+02    -0.8483E+02    -0.8493E+02    -0.8503E+02    -0.8514E+02    -0.8524E+02    -0.8534E+02    -0.8544E+02    -0.8554E+02    -0.8564E+02    -0.8574E+02    -0.8584E+02    -0.8593E+02    -0.8603E+02    -0.8612E+02    -0.8622E+02    -0.8631E+02    -0.8639E+02    -0.8648E+02    -0.8656E+02    -0.8664E+02    -0.8671E+02    -0.8678E+02    -0.8684E+02    -0.8689E+02    -0.8692E+02    -0.8694E+02    -0.8694E+02
    -0.8690E+02    -0.8690E+02    -0.8688E+02    -0.8684E+02    -0.8679E+02    -0.8672E+02    -0.8665E+02    -0.8657E+02    -0.8648E+02    -0.8639E+02    -0.8630E+02    -0.8620E+02    -0.8610E+02    -0.8600E+02    -0.8589E+02    -0.8579E+02    -0.8568E+02    -0.8557E+02    -0.8546E+02    -0.8534E+02    -0.8523E+02    -0.8512E+02    -0.8500E+02    -0.8489E+02    -0.8478E+02    -0.8466E+02    -0.8455E+02    -0.8444E+02    -0.8432E+02    -0.8421E+02    -0.8410E+02    -0.8400E+02    -0.8389E+02    -0.8379E+02    -0.8370E+02    -0.8360E+02    -0.8351E+02    -0.8343E+02    -0.8335E+02    -0.8327E+02    -0.8320E+02    -0.8314E+02    -0.8308E+02    -0.8303E+02    -0.8299E+02    -0.8295E+02    -0.8293E+02    -0.8290E+02    -0.8289E+02    -0.8289E+02    -0.8289E+02    -0.8290E+02    -0.8292E+02    -0.8295E+02    -0.8298E+02    -0.8302E+02    -0.8307E+02    -0.8313E+02    -0.8319E+02    -0.8326E+02    -0.8333E+02    -0.8341E+02    -0.8350E+02    -0.8359E+02    -0.8368E+02    -0.8377E+02    -0.8387E+02    -0.8398E+02    -0.8408E+02    -0.8419E+02    -0.8430E+02    -0.8441E+02    -0.8452E+02    -0.8463E+02    -0.8474E+02    -0.8486E+02    -0.8497E+02    -0.8508E+02    -0.8519E+02    -0.8530E+02    -0.8541E+02    -0.8552E+02    -0.8563E+02    -0.8574E+02    -0.8584E+02    -0.8595E+02    -0.8605E+02    -0.8615E+02    -0.8624E+02    -0.8634E+02    -0.8643E+02    -0.8652E+02    -0.8660E+02    -0.8668E+02    -0.8675E+02    -0.8681E+02    -0.8686E+02    -0.8690E+02    -0.8692E+02    -0.8692E+02
    -0.8688E+02    -0.8688E+02    -0.8686E+02    -0.8681E+02    -0.8676E+02    -0.8669E+02    -0.8661E+02    -0.8653E+02    -0.8643E+02    -0.8634E+02    -0.8624E+02    -0.8613E+02    -0.8603E+02    -0.8592E+02    -0.8580E+02    -0.8569E+02    -0.8557E+02    -0.8545E+02    -0.8533E+02    -0.8521E+02    -0.8508E+02    -0.8496E+02    -0.8483E+02    -0.8471E+02    -0.8458E+02    -0.8445E+02    -0.8433E+02    -0.8420E+02    -0.8407E+02    -0.8395E+02    -0.8382E+02    -0.8370E+02    -0.8359E+02    -0.8347E+02    -0.8336E+02    -0.8325E+02    -0.8315E+02    -0.8305E+02    -0.8295E+02    -0.8287E+02    -0.8279E+02    -0.8271E+02    -0.8265E+02    -0.8259E+02    -0.8254E+02    -0.8249E+02    -0.8246E+02    -0.8244E+02    -0.8242E+02    -0.8242E+02    -0.8242E+02    -0.8244E+02    -0.8246E+02    -0.8249E+02    -0.8253E+02    -0.8258E+02    -0.8264E+02    -0.8270E+02    -0.8278E+02    -0.8285E+02    -0.8294E+02    -0.8303E+02    -0.8313E+02    -0.8323E+02    -0.8334E+02    -0.8345E+02    -0.8357E+02    -0.8368E+02    -0.8380E+02    -0.8392E+02    -0.8405E+02    -0.8417E+02    -0.8430E+02    -0.8442E+02    -0.8455E+02    -0.8467E+02    -0.8480E+02    -0.8492E+02    -0.8504E+02    -0.8517E+02    -0.8529E+02    -0.8541E+02    -0.8552E+02    -0.8564E+02    -0.8575E+02    -0.8586E+02    -0.8597E+02    -0.8608E+02    -0.8618E+02    -0.8628E+02    -0.8638E+02    -0.8647E+02    -0.8656E+02    -0.8664E+02    -0.8672E+02    -0.8678E+02    -0.8684E+02    -0.8688E+02    -0.8690E+02    -0.8690E+02
    -0.8686E+02    -0.8686E+02    -0.8683E+02    -0.8679E+02    -0.8673E+02    -0.8666E+02    -0.8658E+02    -0.8649E+02    -0.8639E+02    -0.8629E+02    -0.8618E+02    -0.8607E+02    -0.8595E+02    -0.8584E+02    -0.8571E+02    -0.8559E+02    -0.8546E+02    -0.8533E+02    -0.8520E+02    -0.8507E+02    -0.8493E+02    -0.8480E+02    -0.8466E+02    -0.8452E+02    -0.8438E+02    -0.8423E+02    -0.8409E+02    -0.8395E+02    -0.8381E+02    -0.8366E+02    -0.8352E+02    -0.8339E+02    -0.8325E+02    -0.8312E+02    -0.8299E+02    -0.8286E+02    -0.8274E+02    -0.8263E+02    -0.8252E+02    -0.8242E+02    -0.8232E+02    -0.8223E+02    -0.8216E+02    -0.8209E+02    -0.8203E+02    -0.8198E+02    -0.8194E+02    -0.8191E+02    -0.8190E+02    -0.8189E+02    -0.8189E+02    -0.8191E+02    -0.8194E+02    -0.8198E+02    -0.8202E+02    -0.8208E+02    -0.8215E+02    -0.8223E+02    -0.8231E+02    -0.8241E+02    -0.8251E+02    -0.8261E+02    -0.8273E+02    -0.8285E+02    -0.8297E+02    -0.8310E+02    -0.8323E+02    -0.8337E+02    -0.8350E+02    -0.8364E+02    -0.8378E+02    -0.8392E+02    -0.8406E+02    -0.8420E+02    -0.8434E+02    -0.8448E+02    -0.8462E+02    -0.8476E+02    -0.8489E+02    -0.8503E+02    -0.8516E+02    -0.8529E+02    -0.8542E+02    -0.8554E+02    -0.8566E+02    -0.8578E+02    -0.8590E+02    -0.8601E+02    -0.8612E+02    -0.8623E+02    -0.8633E+02    -0.8643E+02    -0.8652E+02    -0.8661E+02    -0.8669E+02    -0.8676E+02    -0.8681E+02    -0.8686E+02    -0.8688E+02    -0.8688E+02
    -0.8684E+02    -0.8684E+02    -0.8681E+02    -0.8677E+02    -0.8670E+02    -0.8663E+02    -0.8654E+02    -0.8645E+02    -0.8635E+02    -0.8624E+02    -0.8613E+02    -0.8601E+02    -0.8589E+02    -0.8576E+02    -0.8563E+02    -0.8550E+02    -0.8536E+02    -0.8522E+02    -0.8508E+02    -0.8493E+02    -0.8478E+02    -0.8463E+02    -0.8448E+02    -0.8432E+02    -0.8416E+02    -0.8401E+02    -0.8385E+02    -0.8368E+02    -0.8352E+02    -0.8336E+02    -0.8320E+02    -0.8304E+02    -0.8289E+02    -0.8273E+02    -0.8258E+02    -0.8244E+02    -0.8230E+02    -0.8216E+02    -0.8203E+02    -0.8191E+02    -0.8180E+02    -0.8170E+02    -0.8160E+02    -0.8152E+02    -0.8145E+02    -0.8139E+02    -0.8135E+02    -0.8131E+02    -0.8129E+02    -0.8129E+02    -0.8129E+02    -0.8131E+02    -0.8134E+02    -0.8139E+02    -0.8145E+02    -0.8152E+02    -0.8160E+02    -0.8169E+02    -0.8179E+02    -0.8190E+02    -0.8202E+02    -0.8215E+02    -0.8228E+02    -0.8242E+02    -0.8257E+02    -0.8272E+02    -0.8287E+02    -0.8302E+02    -0.8318E+02    -0.8334E+02    -0.8350E+02    -0.8366E+02    -0.8382E+02    -0.8398E+02    -0.8413E+02    -0.8429E+02    -0.8444E+02    -0.8460E+02    -0.8474E+02    -0.8489E+02    -0.8504E+02    -0.8518E+02    -0.8531E+02    -0.8545E+02    -0.8558E+02    -0.8571E+02    -0.8583E+02    -0.8595E+02    -0.8607E+02    -0.8618E+02    -0.8629E+02    -0.8639E+02    -0.8649E+02    -0.8658E+02    -0.8666E+02    -0.8674E+02    -0.8679E+02    -0.8684E+02    -0.8686E+02    -0.8686E+02
    -0.8682E+02    -0.8682E+02    -0.8680E+02    -0.8675E+02    -0.8668E+02    -0.8661E+02    -0.8652E+02    -0.8642E+02    -0.8631E+02    -0.8620E+02    -0.8608E+02    -0.8595E+02    -0.8582E+02    -0.8569E+02    -0.8555E+02    -0.8541E+02    -0.8526E+02    -0.8511E+02    -0.8495E+02    -0.8480E+02    -0.8463E+02    -0.8447E+02    -0.8430E+02    -0.8412E+02    -0.8395E+02    -0.8377E+02    -0.8359E+02    -0.8341E+02    -0.8322E+02    -0.8304E+02    -0.8286E+02    -0.8267E+02    -0.8249E+02    -0.8231E+02    -0.8214E+02    -0.8196E+02    -0.8180E+02    -0.8164E+02    -0.8149E+02    -0.8134E+02    -0.8121E+02    -0.8109E+02    -0.8097E+02    -0.8088E+02    -0.8079E+02    -0.8072E+02    -0.8066E+02    -0.8062E+02    -0.8060E+02    -0.8059E+02    -0.8060E+02    -0.8062E+02    -0.8066E+02    -0.8072E+02    -0.8079E+02    -0.8087E+02    -0.8097E+02    -0.8108E+02    -0.8120E+02    -0.8133E+02    -0.8148E+02    -0.8163E+02    -0.8179E+02    -0.8195E+02    -0.8212E+02    -0.8230E+02    -0.8247E+02    -0.8265E+02    -0.8284E+02    -0.8302E+02    -0.8320E+02    -0.8338E+02    -0.8356E+02    -0.8374E+02    -0.8392E+02    -0.8409E+02    -0.8426E+02    -0.8443E+02    -0.8460E+02    -0.8476E+02    -0.8491E+02    -0.8507E+02    -0.8522E+02    -0.8536E+02    -0.8550E+02    -0.8564E+02    -0.8577E+02    -0.8590E+02    -0.8602E+02    -0.8614E+02    -0.8626E+02    -0.8636E+02    -0.8646E+02    -0.8656E+02    -0.8664E+02    -0.8672E+02    -0.8678E+02    -0.8682E+02    -0.8685E+02    -0.8685E+02
    -0.8681E+02    -0.8681E+02    -0.8678E+02    -0.8673E+02    -0.8667E+02    -0.8659E+02    -0.8649E+02    -0.8639E+02    -0.8628E+02    -0.8616E+02    -0.8604E+02    -0.8591E+02    -0.8577E+02    -0.8563E+02    -0.8548E+02    -0.8533E+02    -0.8517E+02    -0.8501E+02    -0.8484E+02    -0.8467E+02    -0.8449E+02    -0.8430E+02    -0.8412E+02    -0.8392E+02    -0.8373E+02    -0.8353E+02    -0.8332E+02    -0.8312E+02    -0.8291E+02    -0.8270E+02    -0.8248E+02    -0.8227E+02    -0.8206E+02    -0.8185E+02    -0.8164E+02    -0.8144E+02    -0.8124E+02    -0.8105E+02    -0.8087E+02    -0.8069E+02    -0.8053E+02    -0.8038E+02    -0.8025E+02    -0.8013E+02    -0.8002E+02    -0.7993E+02    -0.7987E+02    -0.7982E+02    -0.7979E+02    -0.7978E+02    -0.7978E+02    -0.7981E+02    -0.7986E+02    -0.7993E+02    -0.8002E+02    -0.8012E+02    -0.8024E+02    -0.8038E+02    -0.8052E+02    -0.8068E+02    -0.8086E+02    -0.8104E+02    -0.8123E+02    -0.8143E+02    -0.8163E+02    -0.8183E+02    -0.8204E+02    -0.8225E+02    -0.8246E+02    -0.8268E+02    -0.8289E+02    -0.8309E+02    -0.8330E+02    -0.8350E+02    -0.8370E+02    -0.8390E+02    -0.8409E+02    -0.8427E+02    -0.8445E+02    -0.8463E+02    -0.8480E+02    -0.8497E+02    -0.8513E+02    -0.8528E+02    -0.8543E+02    -0.8558E+02    -0.8572E+02    -0.8585E+02    -0.8598E+02    -0.8611E+02    -0.8623E+02    -0.8634E+02    -0.8644E+02    -0.8654E+02    -0.8663E+02    -0.8670E+02    -0.8677E+02    -0.8681E+02    -0.8684E+02    -0.8684E+02
    -0.8680E+02    -0.8680E+02    -0.8678E+02    -0.8672E+02    -0.8666E+02    -0.8657E+02    -0.8648E+02    -0.8637E+02    -0.8626E+02    -0.8614E+02    -0.8601E+02    -0.8587E+02    -0.8573E+02    -0.8558E+02    -0.8542E+02    -0.8526E+02    -0.8509E+02    -0.8491E+02    -0.8473E+02    -0.8454E+02    -0.8435E+02    -0.8415E+02    -0.8394E+02    -0.8373E+02    -0.8351E+02    -0.8328E+02    -0.8305E+02    -0.8281E+02    -0.8257E+02    -0.8233E+02    -0.8208E+02    -0.8183E+02    -0.8158E+02    -0.8133E+02    -0.8109E+02    -0.8085E+02    -0.8061E+02    -0.8038E+02    -0.8015E+02    -0.7994E+02    -0.7974E+02    -0.7956E+02    -0.7939E+02    -0.7924E+02    -0.7911E+02    -0.7901E+02    -0.7892E+02    -0.7886E+02    -0.7882E+02    -0.7881E+02    -0.7882E+02    -0.7886E+02    -0.7892E+02    -0.7900E+02    -0.7911E+02    -0.7924E+02    -0.7939E+02    -0.7955E+02    -0.7974E+02    -0.7994E+02    -0.8015E+02    -0.8037E+02    -0.8060E+02    -0.8083E+02    -0.8108E+02    -0.8132E+02    -0.8157E+02    -0.8182E+02    -0.8207E+02    -0.8231E+02    -0.8255E+02    -0.8279E+02    -0.8303E+02    -0.8326E+02    -0.8348E+02    -0.8370E+02    -0.8391E+02    -0.8412E+02    -0.8432E+02    -0.8451E+02    -0.8470E+02    -0.8488E+02    -0.8505E+02    -0.8522E+02    -0.8538E+02    -0.8553E+02    -0.8568E+02    -0.8582E+02    -0.8596E+02    -0.8608E+02    -0.8621E+02    -0.8632E+02    -0.8643E+02    -0.8653E+02    -0.8662E+02    -0.8670E+02    -0.8676E+02    -0.8681E+02    -0.8684E+02    -0.8684E+02
    -0.8680E+02    -0.8680E+02    -0.8677E+02    -0.8672E+02    -0.8665E+02    -0.8657E+02    -0.8647E+02    -0.8636E+02    -0.8625E+02    -0.8612E+02    -0.8599E+02    -0.8585E+02    -0.8570E+02    -0.8554E+02    -0.8538E+02    -0.8520E+02    -0.8503E+02    -0.8484E+02    -0.8464E+02    -0.8444E+02    -0.8423E+02    -0.8400E+02    -0.8377E+02    -0.8354E+02    -0.8329E+02    -0.8303E+02    -0.8277E+02    -0.8250E+02    -0.8222E+02    -0.8194E+02    -0.8165E+02    -0.8136E+02    -0.8106E+02    -0.8076E+02    -0.8047E+02    -0.8017E+02    -0.7988E+02    -0.7960E+02    -0.7933E+02    -0.7906E+02    -0.7882E+02    -0.7859E+02    -0.7837E+02    -0.7819E+02    -0.7802E+02    -0.7788E+02    -0.7778E+02    -0.7770E+02    -0.7765E+02    -0.7763E+02    -0.7765E+02    -0.7770E+02    -0.7777E+02    -0.7788E+02    -0.7802E+02    -0.7818E+02    -0.7837E+02    -0.7858E+02    -0.7881E+02    -0.7906E+02    -0.7932E+02    -0.7959E+02    -0.7988E+02    -0.8016E+02    -0.8046E+02    -0.8075E+02    -0.8105E+02    -0.8135E+02    -0.8164E+02    -0.8193E+02    -0.8221E+02    -0.8248E+02    -0.8275E+02    -0.8301E+02    -0.8327E+02    -0.8351E+02    -0.8375E+02    -0.8398E+02    -0.8420E+02    -0.8441E+02    -0.8461E+02    -0.8480E+02    -0.8499E+02    -0.8517E+02    -0.8534E+02    -0.8550E+02    -0.8565E+02    -0.8580E+02    -0.8594E+02    -0.8607E+02    -0.8620E+02    -0.8632E+02    -0.8643E+02    -0.8653E+02    -0.8662E+02    -0.8670E+02    -0.8676E+02    -0.8681E+02    -0.8684E+02    -0.8684E+02
    -0.8681E+02    -0.8681E+02    -0.8678E+02    -0.8673E+02    -0.8666E+02    -0.8658E+02    -0.8648E+02    -0.8637E+02    -0.8625E+02    -0.8612E+02    -0.8599E+02    -0.8584E+02    -0.8569E+02    -0.8552E+02    -0.8535E+02    -0.8517E+02    -0.8498E+02    -0.8478E+02    -0.8457E+02    -0.8435E+02    -0.8412E+02    -0.8388E+02    -0.8362E+02    -0.8336E+02    -0.8308E+02    -0.8279E+02    -0.8249E+02    -0.8218E+02    -0.8186E+02    -0.8152E+02    -0.8118E+02    -0.8084E+02    -0.8048E+02    -0.8012E+02    -0.7976E+02    -0.7940E+02    -0.7904E+02    -0.7869E+02    -0.7835E+02    -0.7801E+02    -0.7770E+02    -0.7741E+02    -0.7714E+02    -0.7689E+02    -0.7668E+02    -0.7651E+02    -0.7636E+02    -0.7626E+02    -0.7620E+02    -0.7618E+02    -0.7620E+02    -0.7626E+02    -0.7636E+02    -0.7650E+02    -0.7668E+02    -0.7689E+02    -0.7714E+02    -0.7741E+02    -0.7770E+02    -0.7801E+02    -0.7834E+02    -0.7868E+02    -0.7904E+02    -0.7939E+02    -0.7975E+02    -0.8012E+02    -0.8047E+02    -0.8083E+02    -0.8118E+02    -0.8151E+02    -0.8185E+02    -0.8217E+02    -0.8248E+02    -0.8278E+02    -0.8306E+02    -0.8334E+02    -0.8360E+02    -0.8385E+02    -0.8410E+02    -0.8433E+02    -0.8454E+02    -0.8475E+02    -0.8495E+02    -0.8514E+02    -0.8532E+02    -0.8549E+02    -0.8565E+02    -0.8580E+02    -0.8594E+02    -0.8608E+02    -0.8621E+02    -0.8633E+02    -0.8644E+02    -0.8654E+02    -0.8663E+02    -0.8671E+02    -0.8677E+02    -0.8682E+02    -0.8685E+02    -0.8685E+02
    -0.8682E+02    -0.8682E+02    -0.8680E+02    -0.8675E+02    -0.8668E+02    -0.8659E+02    -0.8650E+02    -0.8639E+02    -0.8627E+02    -0.8614E+02    -0.8601E+02    -0.8586E+02    -0.8570E+02    -0.8553E+02    -0.8535E+02    -0.8517E+02    -0.8497E+02    -0.8475E+02    -0.8453E+02    -0.8429E+02    -0.8404E+02    -0.8377E+02    -0.8349E+02    -0.8320E+02    -0.8288E+02    -0.8256E+02    -0.8221E+02    -0.8185E+02    -0.8148E+02    -0.8109E+02    -0.8068E+02    -0.8026E+02    -0.7983E+02    -0.7939E+02    -0.7895E+02    -0.7850E+02    -0.7805E+02    -0.7760E+02    -0.7716E+02    -0.7674E+02    -0.7633E+02    -0.7595E+02    -0.7560E+02    -0.7528E+02    -0.7500E+02    -0.7477E+02    -0.7458E+02    -0.7444E+02    -0.7436E+02    -0.7433E+02    -0.7436E+02    -0.7444E+02    -0.7458E+02    -0.7477E+02    -0.7500E+02    -0.7528E+02    -0.7560E+02    -0.7595E+02    -0.7633E+02    -0.7674E+02    -0.7716E+02    -0.7760E+02    -0.7805E+02    -0.7850E+02    -0.7895E+02    -0.7939E+02    -0.7983E+02    -0.8026E+02    -0.8068E+02    -0.8108E+02    -0.8147E+02    -0.8185E+02    -0.8220E+02    -0.8255E+02    -0.8287E+02    -0.8318E+02    -0.8348E+02    -0.8376E+02    -0.8402E+02    -0.8427E+02    -0.8451E+02    -0.8473E+02    -0.8494E+02    -0.8514E+02    -0.8533E+02    -0.8550E+02    -0.8567E+02    -0.8582E+02    -0.8597E+02    -0.8611E+02    -0.8623E+02    -0.8635E+02    -0.8646E+02    -0.8656E+02    -0.8665E+02    -0.8673E+02    -0.8679E+02    -0.8684E+02    -0.8686E+02    -0.8686E+02
    -0.8685E+02    -0.8685E+02    -0.8682E+02    -0.8677E+02    -0.8671E+02    -0.8663E+02    -0.8653E+02    -0.8643E+02    -0.8631E+02    -0.8619E+02    -0.8605E+02    -0.8590E+02    -0.8574E+02    -0.8557E+02    -0.8539E+02    -0.8519E+02    -0.8498E+02    -0.8476E+02    -0.8452E+02    -0.8427E+02    -0.8399E+02    -0.8370E+02    -0.8339E+02    -0.8306E+02    -0.8271E+02    -0.8234E+02    -0.8195E+02    -0.8153E+02    -0.8109E+02    -0.8062E+02    -0.8014E+02    -0.7963E+02    -0.7910E+02    -0.7856E+02    -0.7800E+02    -0.7743E+02    -0.7686E+02    -0.7628E+02    -0.7571E+02    -0.7516E+02    -0.7463E+02    -0.7412E+02    -0.7365E+02    -0.7322E+02    -0.7285E+02    -0.7253E+02    -0.7228E+02    -0.7209E+02    -0.7198E+02    -0.7194E+02    -0.7198E+02    -0.7210E+02    -0.7228E+02    -0.7253E+02    -0.7285E+02    -0.7323E+02    -0.7365E+02    -0.7412E+02    -0.7463E+02    -0.7516E+02    -0.7572E+02    -0.7629E+02    -0.7686E+02    -0.7743E+02    -0.7800E+02    -0.7856E+02    -0.7910E+02    -0.7963E+02    -0.8014E+02    -0.8062E+02    -0.8109E+02    -0.8153E+02    -0.8194E+02    -0.8234E+02    -0.8271E+02    -0.8306E+02    -0.8339E+02    -0.8369E+02    -0.8398E+02    -0.8425E+02    -0.8451E+02    -0.8474E+02    -0.8497E+02    -0.8517E+02    -0.8537E+02    -0.8555E+02    -0.8572E+02    -0.8587E+02    -0.8602E+02    -0.8616E+02    -0.8628E+02    -0.8640E+02    -0.8651E+02    -0.8660E+02    -0.8669E+02    -0.8676E+02    -0.8682E+02    -0.8687E+02    -0.8689E+02    -0.8689E+02
    -0.8689E+02    -0.8689E+02    -0.8686E+02    -0.8682E+02    -0.8676E+02    -0.8668E+02    -0.8659E+02    -0.8649E+02    -0.8638E+02    -0.8625E+02    -0.8612E+02    -0.8597E+02    -0.8582E+02    -0.8565E+02    -0.8546E+02    -0.8526E+02    -0.8505E+02    -0.8481E+02    -0.8456E+02    -0.8429E+02    -0.8400E+02    -0.8368E+02    -0.8334E+02    -0.8297E+02    -0.8258E+02    -0.8215E+02    -0.8170E+02    -0.8121E+02    -0.8069E+02    -0.8013E+02    -0.7954E+02    -0.7892E+02    -0.7827E+02    -0.7759E+02    -0.7688E+02    -0.7615E+02    -0.7541E+02    -0.7466E+02    -0.7391E+02    -0.7317E+02    -0.7245E+02    -0.7177E+02    -0.7114E+02    -0.7056E+02    -0.7005E+02    -0.6961E+02    -0.6927E+02    -0.6901E+02    -0.6886E+02    -0.6881E+02    -0.6886E+02    -0.6902E+02    -0.6927E+02    -0.6962E+02    -0.7005E+02    -0.7056E+02    -0.7114E+02    -0.7178E+02    -0.7246E+02    -0.7318E+02    -0.7392E+02    -0.7466E+02    -0.7542E+02    -0.7616E+02    -0.7689E+02    -0.7760E+02    -0.7828E+02    -0.7893E+02    -0.7955E+02    -0.8014E+02    -0.8069E+02    -0.8121E+02    -0.8170E+02    -0.8216E+02    -0.8258E+02    -0.8297E+02    -0.8334E+02    -0.8368E+02    -0.8399E+02    -0.8428E+02    -0.8455E+02    -0.8480E+02    -0.8504E+02    -0.8525E+02    -0.8545E+02    -0.8563E+02    -0.8580E+02    -0.8596E+02    -0.8610E+02    -0.8623E+02    -0.8636E+02    -0.8647E+02    -0.8657E+02    -0.8666E+02    -0.8674E+02    -0.8681E+02    -0.8687E+02    -0.8691E+02    -0.8693E+02    -0.8693E+02
    -0.8694E+02    -0.8694E+02    -0.8692E+02    -0.8688E+02    -0.8682E+02    -0.8675E+02    -0.8667E+02    -0.8658E+02    -0.8647E+02    -0.8636E+02    -0.8623E+02    -0.8609E+02    -0.8593E+02    -0.8576E+02    -0.8558E+02    -0.8538E+02    -0.8516E+02    -0.8492E+02    -0.8466E+02    -0.8437E+02    -0.8406E+02    -0.8371E+02    -0.8334E+02    -0.8293E+02    -0.8249E+02    -0.8201E+02    -0.8148E+02    -0.8091E+02    -0.8029E+02    -0.7962E+02    -0.7890E+02    -0.7814E+02    -0.7732E+02    -0.7645E+02    -0.7554E+02    -0.7459E+02    -0.7362E+02    -0.7263E+02    -0.7163E+02    -0.7064E+02    -0.6967E+02    -0.6874E+02    -0.6788E+02    -0.6709E+02    -0.6638E+02    -0.6579E+02    -0.6531E+02    -0.6496E+02    -0.6475E+02    -0.6468E+02    -0.6475E+02    -0.6497E+02    -0.6532E+02    -0.6580E+02    -0.6639E+02    -0.6710E+02    -0.6789E+02    -0.6876E+02    -0.6968E+02    -0.7065E+02    -0.7164E+02    -0.7264E+02    -0.7364E+02    -0.7461E+02    -0.7556E+02    -0.7647E+02    -0.7733E+02    -0.7815E+02    -0.7892E+02    -0.7964E+02    -0.8030E+02    -0.8092E+02    -0.8149E+02    -0.8202E+02    -0.8250E+02    -0.8294E+02    -0.8335E+02    -0.8372E+02    -0.8406E+02    -0.8437E+02    -0.8466E+02    -0.8492E+02    -0.8516E+02    -0.8538E+02    -0.8558E+02    -0.8576E+02    -0.8592E+02    -0.8608E+02    -0.8622E+02    -0.8634E+02    -0.8646E+02    -0.8656E+02    -0.8666E+02    -0.8674E+02    -0.8681E+02    -0.8688E+02    -0.8693E+02    -0.8696E+02    -0.8698E+02    -0.8698E+02
    -0.8701E+02    -0.8701E+02    -0.8699E+02    -0.8695E+02    -0.8691E+02    -0.8684E+02    -0.8677E+02    -0.8669E+02    -0.8660E+02    -0.8649E+02    -0.8637E+02    -0.8624E+02    -0.8609E+02    -0.8593E+02    -0.8575E+02    -0.8556E+02    -0.8534E+02    -0.8509E+02    -0.8482E+02    -0.8452E+02    -0.8419E+02    -0.8382E+02    -0.8342E+02    -0.8297E+02    -0.8247E+02    -0.8192E+02    -0.8131E+02    -0.8064E+02    -0.7991E+02    -0.7910E+02    -0.7822E+02    -0.7726E+02    -0.7623E+02    -0.7512E+02    -0.7394E+02    -0.7270E+02    -0.7142E+02    -0.7009E+02    -0.6875E+02    -0.6742E+02    -0.6611E+02    -0.6486E+02    -0.6368E+02    -0.6260E+02    -0.6165E+02    -0.6084E+02    -0.6019E+02    -0.5971E+02    -0.5942E+02    -0.5933E+02    -0.5943E+02    -0.5972E+02    -0.6019E+02    -0.6085E+02    -0.6166E+02    -0.6262E+02    -0.6370E+02    -0.6488E+02    -0.6614E+02    -0.6744E+02    -0.6878E+02    -0.7012E+02    -0.7144E+02    -0.7273E+02    -0.7397E+02    -0.7514E+02    -0.7625E+02    -0.7728E+02    -0.7824E+02    -0.7912E+02    -0.7993E+02    -0.8066E+02    -0.8133E+02    -0.8194E+02    -0.8249E+02    -0.8299E+02    -0.8343E+02    -0.8384E+02    -0.8421E+02    -0.8454E+02    -0.8483E+02    -0.8510E+02    -0.8534E+02    -0.8556E+02    -0.8576E+02    -0.8594E+02    -0.8610E+02    -0.8624E+02    -0.8637E+02    -0.8649E+02    -0.8659E+02    -0.8669E+02    -0.8677E+02    -0.8684E+02    -0.8691E+02    -0.8696E+02    -0.8700E+02    -0.8703E+02    -0.8705E+02    -0.8705E+02
    -0.8709E+02    -0.8709E+02    -0.8708E+02    -0.8705E+02    -0.8701E+02    -0.8696E+02    -0.8690E+02    -0.8683E+02    -0.8676E+02    -0.8666E+02    -0.8656E+02    -0.8644E+02    -0.8631E+02    -0.8616E+02    -0.8599E+02    -0.8580E+02    -0.8558E+02    -0.8534E+02    -0.8507E+02    -0.8476E+02    -0.8441E+02    -0.8403E+02    -0.8359E+02    -0.8309E+02    -0.8254E+02    -0.8192E+02    -0.8122E+02    -0.8043E+02    -0.7955E+02    -0.7857E+02    -0.7749E+02    -0.7629E+02    -0.7499E+02    -0.7356E+02    -0.7204E+02    -0.7042E+02    -0.6872E+02    -0.6696E+02    -0.6518E+02    -0.6339E+02    -0.6164E+02    -0.5996E+02    -0.5838E+02    -0.5693E+02    -0.5565E+02    -0.5457E+02    -0.5370E+02    -0.5306E+02    -0.5268E+02    -0.5255E+02    -0.5268E+02    -0.5307E+02    -0.5371E+02    -0.5458E+02    -0.5567E+02    -0.5695E+02    -0.5840E+02    -0.5999E+02    -0.6167E+02    -0.6342E+02    -0.6521E+02    -0.6700E+02    -0.6875E+02    -0.7045E+02    -0.7207E+02    -0.7360E+02    -0.7502E+02    -0.7633E+02    -0.7752E+02    -0.7861E+02    -0.7958E+02    -0.8046E+02    -0.8124E+02    -0.8194E+02    -0.8257E+02    -0.8312E+02    -0.8361E+02    -0.8405E+02    -0.8444E+02    -0.8478E+02    -0.8509E+02    -0.8536E+02    -0.8560E+02    -0.8582E+02    -0.8601E+02    -0.8618E+02    -0.8632E+02    -0.8646E+02    -0.8657E+02    -0.8667E+02    -0.8677E+02    -0.8684E+02    -0.8691E+02    -0.8697E+02    -0.8702E+02    -0.8706E+02    -0.8710E+02    -0.8712E+02    -0.8713E+02    -0.8713E+02
    -0.8719E+02    -0.8719E+02    -0.8718E+02    -0.8717E+02    -0.8714E+02    -0.8711E+02    -0.8706E+02    -0.8701E+02    -0.8695E+02    -0.8688E+02    -0.8679E+02    -0.8669E+02    -0.8658E+02    -0.8645E+02    -0.8629E+02    -0.8612E+02    -0.8591E+02    -0.8568E+02    -0.8541E+02    -0.8510E+02    -0.8474E+02    -0.8434E+02    -0.8387E+02    -0.8334E+02    -0.8272E+02    -0.8202E+02    -0.8122E+02    -0.8031E+02    -0.7926E+02    -0.7808E+02    -0.7675E+02    -0.7526E+02    -0.7361E+02    -0.7179E+02    -0.6982E+02    -0.6771E+02    -0.6548E+02    -0.6318E+02    -0.6082E+02    -0.5847E+02    -0.5616E+02    -0.5394E+02    -0.5186E+02    -0.4996E+02    -0.4828E+02    -0.4685E+02    -0.4571E+02    -0.4487E+02    -0.4437E+02    -0.4420E+02    -0.4437E+02    -0.4488E+02    -0.4572E+02    -0.4687E+02    -0.4830E+02    -0.4999E+02    -0.5189E+02    -0.5398E+02    -0.5620E+02    -0.5851E+02    -0.6087E+02    -0.6322E+02    -0.6553E+02    -0.6775E+02    -0.6986E+02    -0.7183E+02    -0.7365E+02    -0.7530E+02    -0.7679E+02    -0.7812E+02    -0.7930E+02    -0.8034E+02    -0.8126E+02    -0.8206E+02    -0.8276E+02    -0.8337E+02    -0.8391E+02    -0.8437E+02    -0.8478E+02    -0.8513E+02    -0.8544E+02    -0.8571E+02    -0.8594E+02    -0.8615E+02    -0.8632E+02    -0.8648E+02    -0.8661E+02    -0.8672E+02    -0.8682E+02    -0.8690E+02    -0.8697E+02    -0.8703E+02    -0.8709E+02    -0.8713E+02    -0.8716E+02    -0.8719E+02    -0.8721E+02    -0.8722E+02    -0.8723E+02    -0.8723E+02
    -0.8731E+02    -0.8731E+02    -0.8731E+02    -0.8730E+02    -0.8729E+02    -0.8727E+02    -0.8725E+02    -0.8722E+02    -0.8718E+02    -0.8714E+02    -0.8707E+02    -0.8700E+02    -0.8691E+02    -0.8680E+02    -0.8667E+02    -0.8651E+02    -0.8633E+02    -0.8611E+02    -0.8585E+02    -0.8555E+02    -0.8520E+02    -0.8478E+02    -0.8429E+02    -0.8372E+02    -0.8306E+02    -0.8228E+02    -0.8137E+02    -0.8031E+02    -0.7908E+02    -0.7766E+02    -0.7604E+02    -0.7419E+02    -0.7212E+02    -0.6981E+02    -0.6729E+02    -0.6458E+02    -0.6170E+02    -0.5871E+02    -0.5566E+02    -0.5261E+02    -0.4962E+02    -0.4674E+02    -0.4404E+02    -0.4157E+02    -0.3939E+02    -0.3753E+02    -0.3604E+02    -0.3496E+02    -0.3430E+02    -0.3408E+02    -0.3431E+02    -0.3497E+02    -0.3606E+02    -0.3755E+02    -0.3941E+02    -0.4160E+02    -0.4407E+02    -0.4678E+02    -0.4966E+02    -0.5266E+02    -0.5571E+02    -0.5876E+02    -0.6176E+02    -0.6463E+02    -0.6735E+02    -0.6987E+02    -0.7217E+02    -0.7425E+02    -0.7609E+02    -0.7772E+02    -0.7913E+02    -0.8036E+02    -0.8142E+02    -0.8232E+02    -0.8310E+02    -0.8377E+02    -0.8434E+02    -0.8483E+02    -0.8524E+02    -0.8559E+02    -0.8590E+02    -0.8615E+02    -0.8637E+02    -0.8656E+02    -0.8671E+02    -0.8684E+02    -0.8695E+02    -0.8704E+02    -0.8711E+02    -0.8717E+02    -0.8722E+02    -0.8726E+02    -0.8729E+02    -0.8731E+02    -0.8732E+02    -0.8733E+02    -0.8734E+02    -0.8734E+02    -0.8734E+02    -0.8734E+02
    -0.8745E+02    -0.8745E+02    -0.8745E+02    -0.8746E+02    -0.8746E+02    -0.8747E+02    -0.8747E+02    -0.8747E+02    -0.8745E+02    -0.8743E+02    -0.8740E+02    -0.8736E+02    -0.8730E+02    -0.8722E+02    -0.8712E+02    -0.8699E+02    -0.8684E+02    -0.8664E+02    -0.8641E+02    -0.8613E+02    -0.8578E+02    -0.8537E+02    -0.8488E+02    -0.8428E+02    -0.8357E+02    -0.8272E+02    -0.8170E+02    -0.8049E+02    -0.7907E+02    -0.7739E+02    -0.7543E+02    -0.7317E+02    -0.7059E+02    -0.6770E+02    -0.6452E+02    -0.6107E+02    -0.5740E+02    -0.5358E+02    -0.4968E+02    -0.4578E+02    -0.4194E+02    -0.3824E+02    -0.3476E+02    -0.3158E+02    -0.2875E+02    -0.2635E+02    -0.2443E+02    -0.2303E+02    -0.2218E+02    -0.2189E+02    -0.2218E+02    -0.2304E+02    -0.2445E+02    -0.2638E+02    -0.2878E+02    -0.3161E+02    -0.3480E+02    -0.3828E+02    -0.4199E+02    -0.4583E+02    -0.4974E+02    -0.5365E+02    -0.5747E+02    -0.6113E+02    -0.6458E+02    -0.6777E+02    -0.7066E+02    -0.7323E+02    -0.7549E+02    -0.7745E+02    -0.7913E+02    -0.8055E+02    -0.8176E+02    -0.8277E+02    -0.8362E+02    -0.8433E+02    -0.8493E+02    -0.8542E+02    -0.8584E+02    -0.8618E+02    -0.8646E+02    -0.8670E+02    -0.8689E+02    -0.8705E+02    -0.8717E+02    -0.8727E+02    -0.8735E+02    -0.8741E+02    -0.8746E+02    -0.8749E+02    -0.8751E+02    -0.8752E+02    -0.8752E+02    -0.8751E+02    -0.8751E+02    -0.8750E+02    -0.8749E+02    -0.8748E+02    -0.8747E+02    -0.8747E+02
    -0.8760E+02    -0.8760E+02    -0.8761E+02    -0.8763E+02    -0.8766E+02    -0.8768E+02    -0.8771E+02    -0.8774E+02    -0.8776E+02    -0.8777E+02    -0.8777E+02    -0.8776E+02    -0.8774E+02    -0.8770E+02    -0.8764E+02    -0.8755E+02    -0.8743E+02    -0.8728E+02    -0.8708E+02    -0.8683E+02    -0.8651E+02    -0.8612E+02    -0.8563E+02    -0.8503E+02    -0.8429E+02    -0.8338E+02    -0.8227E+02    -0.8092E+02    -0.7928E+02    -0.7732E+02    -0.7499E+02    -0.7226E+02    -0.6911E+02    -0.6553E+02    -0.6156E+02    -0.5723E+02    -0.5262E+02    -0.4780E+02    -0.4285E+02    -0.3788E+02    -0.3297E+02    -0.2823E+02    -0.2377E+02    -0.1966E+02    -0.1601E+02    -0.1290E+02    -0.1039E+02    -0.8557E+01    -0.7436E+01    -0.7062E+01    -0.7443E+01    -0.8570E+01    -0.1041E+02    -0.1293E+02    -0.1605E+02    -0.1970E+02    -0.2381E+02    -0.2829E+02    -0.3303E+02    -0.3794E+02    -0.4292E+02    -0.4787E+02    -0.5269E+02    -0.5731E+02    -0.6164E+02    -0.6561E+02    -0.6918E+02    -0.7234E+02    -0.7506E+02    -0.7739E+02    -0.7935E+02    -0.8098E+02    -0.8233E+02    -0.8344E+02    -0.8435E+02    -0.8509E+02    -0.8569E+02    -0.8618E+02    -0.8657E+02    -0.8689E+02    -0.8714E+02    -0.8734E+02    -0.8750E+02    -0.8762E+02    -0.8770E+02    -0.8777E+02    -0.8781E+02    -0.8783E+02    -0.8784E+02    -0.8784E+02    -0.8782E+02    -0.8780E+02    -0.8777E+02    -0.8774E+02    -0.8771E+02    -0.8768E+02    -0.8765E+02    -0.8763E+02    -0.8761E+02    -0.8761E+02
    -0.8776E+02    -0.8776E+02    -0.8778E+02    -0.8782E+02    -0.8786E+02    -0.8792E+02    -0.8798E+02    -0.8803E+02    -0.8809E+02    -0.8814E+02    -0.8818E+02    -0.8821E+02    -0.8823E+02    -0.8824E+02    -0.8822E+02    -0.8818E+02    -0.8811E+02    -0.8800E+02    -0.8786E+02    -0.8765E+02    -0.8738E+02    -0.8703E+02    -0.8657E+02    -0.8598E+02    -0.8524E+02    -0.8429E+02    -0.8311E+02    -0.8163E+02    -0.7980E+02    -0.7755E+02    -0.7483E+02    -0.7158E+02    -0.6777E+02    -0.6340E+02    -0.5850E+02    -0.5313E+02    -0.4737E+02    -0.4130E+02    -0.3505E+02    -0.2872E+02    -0.2243E+02    -0.1633E+02    -0.1052E+02    -0.5126E+01    -0.2873E+00     0.3877E+01     0.7252E+01     0.9739E+01     0.1126E+02     0.1177E+02     0.1125E+02     0.9724E+01     0.7231E+01     0.3849E+01    -0.3224E+00    -0.5168E+01    -0.1056E+02    -0.1638E+02    -0.2249E+02    -0.2878E+02    -0.3512E+02    -0.4138E+02    -0.4745E+02    -0.5321E+02    -0.5859E+02    -0.6349E+02    -0.6785E+02    -0.7166E+02    -0.7490E+02    -0.7763E+02    -0.7987E+02    -0.8170E+02    -0.8318E+02    -0.8436E+02    -0.8530E+02    -0.8605E+02    -0.8663E+02    -0.8709E+02    -0.8745E+02    -0.8772E+02    -0.8792E+02    -0.8808E+02    -0.8818E+02    -0.8825E+02    -0.8829E+02    -0.8831E+02    -0.8831E+02    -0.8829E+02    -0.8826E+02    -0.8822E+02    -0.8817E+02    -0.8811E+02    -0.8805E+02    -0.8799E+02    -0.8793E+02    -0.8787E+02    -0.8783E+02    -0.8779E+02    -0.8777E+02    -0.8777E+02
    -0.8793E+02    -0.8793E+02    -0.8796E+02    -0.8801E+02    -0.8808E+02    -0.8817E+02    -0.8825E+02    -0.8835E+02    -0.8844E+02    -0.8853E+02    -0.8861E+02    -0.8869E+02    -0.8876E+02    -0.8881E+02    -0.8885E+02    -0.8886E+02    -0.8885E+02    -0.8880E+02    -0.8872E+02    -0.8858E+02    -0.8837E+02    -0.8808E+02    -0.8767E+02    -0.8713E+02    -0.8641E+02    -0.8547E+02    -0.8424E+02    -0.8267E+02    -0.8066E+02    -0.7813E+02    -0.7500E+02    -0.7120E+02    -0.6666E+02    -0.6138E+02    -0.5539E+02    -0.4876E+02    -0.4158E+02    -0.3395E+02    -0.2601E+02    -0.1789E+02    -0.9737E+01    -0.1696E+01     0.6061E+01     0.1335E+02     0.1996E+02     0.2571E+02     0.3041E+02     0.3390E+02     0.3604E+02     0.3676E+02     0.3604E+02     0.3388E+02     0.3039E+02     0.2568E+02     0.1993E+02     0.1330E+02     0.6009E+01    -0.1755E+01    -0.9802E+01    -0.1796E+02    -0.2609E+02    -0.3403E+02    -0.4166E+02    -0.4885E+02    -0.5548E+02    -0.6147E+02    -0.6675E+02    -0.7128E+02    -0.7509E+02    -0.7822E+02    -0.8074E+02    -0.8274E+02    -0.8432E+02    -0.8554E+02    -0.8648E+02    -0.8720E+02    -0.8774E+02    -0.8815E+02    -0.8844E+02    -0.8865E+02    -0.8879E+02    -0.8888E+02    -0.8893E+02    -0.8894E+02    -0.8893E+02    -0.8890E+02    -0.8885E+02    -0.8878E+02    -0.8871E+02    -0.8862E+02    -0.8853E+02    -0.8844E+02    -0.8834E+02    -0.8825E+02    -0.8816E+02    -0.8808E+02    -0.8801E+02    -0.8795E+02    -0.8792E+02    -0.8792E+02
    -0.8810E+02    -0.8810E+02    -0.8814E+02    -0.8821E+02    -0.8831E+02    -0.8842E+02    -0.8854E+02    -0.8867E+02    -0.8880E+02    -0.8893E+02    -0.8906E+02    -0.8918E+02    -0.8930E+02    -0.8940E+02    -0.8950E+02    -0.8957E+02    -0.8962E+02    -0.8965E+02    -0.8963E+02    -0.8957E+02    -0.8944E+02    -0.8923E+02    -0.8891E+02    -0.8845E+02    -0.8779E+02    -0.8689E+02    -0.8567E+02    -0.8404E+02    -0.8189E+02    -0.7912E+02    -0.7559E+02    -0.7118E+02    -0.6584E+02    -0.5951E+02    -0.5223E+02    -0.4407E+02    -0.3512E+02    -0.2549E+02    -0.1532E+02    -0.4750E+01     0.6058E+01     0.1690E+02     0.2753E+02     0.3766E+02     0.4699E+02     0.5519E+02     0.6197E+02     0.6703E+02     0.7016E+02     0.7122E+02     0.7015E+02     0.6701E+02     0.6194E+02     0.5516E+02     0.4695E+02     0.3761E+02     0.2747E+02     0.1684E+02     0.5990E+01    -0.4825E+01    -0.1540E+02    -0.2557E+02    -0.3521E+02    -0.4417E+02    -0.5233E+02    -0.5961E+02    -0.6593E+02    -0.7128E+02    -0.7567E+02    -0.7920E+02    -0.8197E+02    -0.8411E+02    -0.8574E+02    -0.8696E+02    -0.8786E+02    -0.8852E+02    -0.8898E+02    -0.8930E+02    -0.8952E+02    -0.8964E+02    -0.8971E+02    -0.8973E+02    -0.8971E+02    -0.8966E+02    -0.8959E+02    -0.8950E+02    -0.8940E+02    -0.8928E+02    -0.8916E+02    -0.8903E+02    -0.8890E+02    -0.8877E+02    -0.8864E+02    -0.8852E+02    -0.8840E+02    -0.8829E+02    -0.8819E+02    -0.8812E+02    -0.8808E+02    -0.8808E+02
    -0.8827E+02    -0.8827E+02    -0.8832E+02    -0.8841E+02    -0.8853E+02    -0.8867E+02    -0.8882E+02    -0.8898E+02    -0.8915E+02    -0.8933E+02    -0.8950E+02    -0.8967E+02    -0.8984E+02    -0.9000E+02    -0.9015E+02    -0.9028E+02    -0.9040E+02    -0.9050E+02    -0.9056E+02    -0.9059E+02    -0.9055E+02    -0.9044E+02    -0.9023E+02    -0.8987E+02    -0.8932E+02    -0.8851E+02    -0.8734E+02    -0.8571E+02    -0.8348E+02    -0.8050E+02    -0.7658E+02    -0.7157E+02    -0.6534E+02    -0.5782E+02    -0.4902E+02    -0.3899E+02    -0.2781E+02    -0.1557E+02    -0.2400E+01     0.1158E+02     0.2617E+02     0.4109E+02     0.5600E+02     0.7048E+02     0.8403E+02     0.9613E+02     0.1063E+03     0.1139E+03     0.1187E+03     0.1203E+03     0.1187E+03     0.1139E+03     0.1062E+03     0.9610E+02     0.8398E+02     0.7043E+02     0.5595E+02     0.4103E+02     0.2610E+02     0.1150E+02    -0.2483E+01    -0.1566E+02    -0.2790E+02    -0.3909E+02    -0.4912E+02    -0.5792E+02    -0.6544E+02    -0.7167E+02    -0.7667E+02    -0.8058E+02    -0.8356E+02    -0.8579E+02    -0.8741E+02    -0.8858E+02    -0.8939E+02    -0.8994E+02    -0.9030E+02    -0.9051E+02    -0.9063E+02    -0.9066E+02    -0.9064E+02    -0.9058E+02    -0.9049E+02    -0.9037E+02    -0.9024E+02    -0.9010E+02    -0.8994E+02    -0.8978E+02    -0.8961E+02    -0.8944E+02    -0.8927E+02    -0.8910E+02    -0.8894E+02    -0.8878E+02    -0.8863E+02    -0.8849E+02    -0.8838E+02    -0.8829E+02    -0.8824E+02    -0.8824E+02
    -0.8844E+02    -0.8844E+02    -0.8850E+02    -0.8860E+02    -0.8874E+02    -0.8891E+02    -0.8909E+02    -0.8929E+02    -0.8950E+02    -0.8971E+02    -0.8992E+02    -0.9014E+02    -0.9035E+02    -0.9056E+02    -0.9077E+02    -0.9097E+02    -0.9115E+02    -0.9132E+02    -0.9147E+02    -0.9158E+02    -0.9165E+02    -0.9165E+02    -0.9155E+02    -0.9133E+02    -0.9091E+02    -0.9023E+02    -0.8917E+02    -0.8761E+02    -0.8536E+02    -0.8223E+02    -0.7797E+02    -0.7235E+02    -0.6517E+02    -0.5631E+02    -0.4573E+02    -0.3344E+02    -0.1947E+02    -0.3864E+01     0.1334E+02     0.3203E+02     0.5198E+02     0.7287E+02     0.9421E+02     0.1154E+03     0.1356E+03     0.1541E+03     0.1698E+03     0.1819E+03     0.1895E+03     0.1921E+03     0.1895E+03     0.1819E+03     0.1698E+03     0.1541E+03     0.1356E+03     0.1153E+03     0.9415E+02     0.7280E+02     0.5191E+02     0.3195E+02     0.1326E+02    -0.3954E+01    -0.1957E+02    -0.3354E+02    -0.4583E+02    -0.5641E+02    -0.6527E+02    -0.7244E+02    -0.7806E+02    -0.8231E+02    -0.8544E+02    -0.8768E+02    -0.8924E+02    -0.9030E+02    -0.9098E+02    -0.9139E+02    -0.9162E+02    -0.9172E+02    -0.9172E+02    -0.9166E+02    -0.9155E+02    -0.9141E+02    -0.9124E+02    -0.9106E+02    -0.9087E+02    -0.9067E+02    -0.9046E+02    -0.9025E+02    -0.9004E+02    -0.8983E+02    -0.8962E+02    -0.8942E+02    -0.8922E+02    -0.8903E+02    -0.8885E+02    -0.8869E+02    -0.8855E+02    -0.8845E+02    -0.8839E+02    -0.8839E+02
    -0.8858E+02    -0.8858E+02    -0.8865E+02    -0.8878E+02    -0.8894E+02    -0.8913E+02    -0.8934E+02    -0.8957E+02    -0.8981E+02    -0.9006E+02    -0.9031E+02    -0.9057E+02    -0.9083E+02    -0.9109E+02    -0.9134E+02    -0.9160E+02    -0.9185E+02    -0.9209E+02    -0.9231E+02    -0.9251E+02    -0.9268E+02    -0.9279E+02    -0.9283E+02    -0.9274E+02    -0.9248E+02    -0.9196E+02    -0.9106E+02    -0.8962E+02    -0.8742E+02    -0.8421E+02    -0.7967E+02    -0.7347E+02    -0.6532E+02    -0.5500E+02    -0.4241E+02    -0.2746E+02    -0.1010E+02     0.9792E+01     0.3227E+02     0.5731E+02     0.8475E+02     0.1143E+03     0.1452E+03     0.1769E+03     0.2080E+03     0.2372E+03     0.2626E+03     0.2826E+03     0.2955E+03     0.2999E+03     0.2955E+03     0.2826E+03     0.2626E+03     0.2371E+03     0.2080E+03     0.1768E+03     0.1452E+03     0.1142E+03     0.8468E+02     0.5723E+02     0.3218E+02     0.9701E+01    -0.1019E+02    -0.2756E+02    -0.4251E+02    -0.5510E+02    -0.6541E+02    -0.7356E+02    -0.7975E+02    -0.8429E+02    -0.8750E+02    -0.8969E+02    -0.9112E+02    -0.9202E+02    -0.9254E+02    -0.9280E+02    -0.9289E+02    -0.9286E+02    -0.9275E+02    -0.9259E+02    -0.9239E+02    -0.9217E+02    -0.9194E+02    -0.9170E+02    -0.9145E+02    -0.9119E+02    -0.9094E+02    -0.9069E+02    -0.9044E+02    -0.9019E+02    -0.8994E+02    -0.8970E+02    -0.8947E+02    -0.8925E+02    -0.8905E+02    -0.8887E+02    -0.8871E+02    -0.8860E+02    -0.8853E+02    -0.8853E+02
    -0.8872E+02    -0.8872E+02    -0.8879E+02    -0.8893E+02    -0.8911E+02    -0.8932E+02    -0.8956E+02    -0.8981E+02    -0.9008E+02    -0.9036E+02    -0.9065E+02    -0.9094E+02    -0.9124E+02    -0.9154E+02    -0.9185E+02    -0.9216E+02    -0.9247E+02    -0.9277E+02    -0.9307E+02    -0.9336E+02    -0.9362E+02    -0.9384E+02    -0.9400E+02    -0.9405E+02    -0.9395E+02    -0.9359E+02    -0.9287E+02    -0.9160E+02    -0.8952E+02    -0.8631E+02    -0.8156E+02    -0.7486E+02    -0.6576E+02    -0.5394E+02    -0.3918E+02    -0.2127E+02     0.4229E-01     0.2508E+02     0.5413E+02     0.8739E+02     0.1249E+03     0.1666E+03     0.2118E+03     0.2597E+03     0.3086E+03     0.3563E+03     0.3996E+03     0.4349E+03     0.4582E+03     0.4664E+03     0.4582E+03     0.4348E+03     0.3996E+03     0.3562E+03     0.3086E+03     0.2596E+03     0.2118E+03     0.1665E+03     0.1249E+03     0.8731E+02     0.5404E+02     0.2499E+02    -0.5230E-01    -0.2137E+02    -0.3928E+02    -0.5404E+02    -0.6585E+02    -0.7495E+02    -0.8165E+02    -0.8638E+02    -0.8959E+02    -0.9166E+02    -0.9293E+02    -0.9366E+02    -0.9401E+02    -0.9412E+02    -0.9407E+02    -0.9391E+02    -0.9369E+02    -0.9343E+02    -0.9315E+02    -0.9286E+02    -0.9256E+02    -0.9226E+02    -0.9196E+02    -0.9166E+02    -0.9136E+02    -0.9107E+02    -0.9078E+02    -0.9050E+02    -0.9022E+02    -0.8996E+02    -0.8970E+02    -0.8945E+02    -0.8923E+02    -0.8902E+02    -0.8885E+02    -0.8872E+02    -0.8865E+02    -0.8865E+02
    -0.8882E+02    -0.8882E+02    -0.8891E+02    -0.8905E+02    -0.8925E+02    -0.8948E+02    -0.8974E+02    -0.9001E+02    -0.9031E+02    -0.9061E+02    -0.9093E+02    -0.9125E+02    -0.9159E+02    -0.9193E+02    -0.9227E+02    -0.9263E+02    -0.9299E+02    -0.9335E+02    -0.9372E+02    -0.9408E+02    -0.9444E+02    -0.9476E+02    -0.9504E+02    -0.9522E+02    -0.9526E+02    -0.9506E+02    -0.9451E+02    -0.9341E+02    -0.9148E+02    -0.8833E+02    -0.8348E+02    -0.7637E+02    -0.6643E+02    -0.5320E+02    -0.3630E+02    -0.1535E+02     0.1017E+02     0.4091E+02     0.7753E+02     0.1207E+03     0.1710E+03     0.2288E+03     0.2942E+03     0.3666E+03     0.4445E+03     0.5247E+03     0.6021E+03     0.6693E+03     0.7167E+03     0.7342E+03     0.7166E+03     0.6693E+03     0.6021E+03     0.5246E+03     0.4444E+03     0.3666E+03     0.2942E+03     0.2288E+03     0.1709E+03     0.1206E+03     0.7745E+02     0.4082E+02     0.1008E+02    -0.1545E+02    -0.3640E+02    -0.5330E+02    -0.6653E+02    -0.7645E+02    -0.8356E+02    -0.8840E+02    -0.9154E+02    -0.9347E+02    -0.9457E+02    -0.9513E+02    -0.9532E+02    -0.9529E+02    -0.9511E+02    -0.9483E+02    -0.9451E+02    -0.9416E+02    -0.9380E+02    -0.9344E+02    -0.9308E+02    -0.9273E+02    -0.9238E+02    -0.9204E+02    -0.9171E+02    -0.9138E+02    -0.9107E+02    -0.9076E+02    -0.9046E+02    -0.9016E+02    -0.8988E+02    -0.8962E+02    -0.8937E+02    -0.8915E+02    -0.8897E+02    -0.8883E+02    -0.8875E+02    -0.8875E+02
    -0.8890E+02    -0.8890E+02    -0.8899E+02    -0.8915E+02    -0.8935E+02    -0.8960E+02    -0.8987E+02    -0.9016E+02    -0.9048E+02    -0.9080E+02    -0.9114E+02    -0.9149E+02    -0.9184E+02    -0.9221E+02    -0.9259E+02    -0.9298E+02    -0.9338E+02    -0.9380E+02    -0.9422E+02    -0.9465E+02    -0.9508E+02    -0.9550E+02    -0.9587E+02    -0.9617E+02    -0.9633E+02    -0.9627E+02    -0.9585E+02    -0.9490E+02    -0.9311E+02    -0.9006E+02    -0.8517E+02    -0.7779E+02    -0.6721E+02    -0.5281E+02    -0.3407E+02    -0.1040E+02     0.1904E+02     0.5528E+02     0.9953E+02     0.1532E+03     0.2177E+03     0.2948E+03     0.3861E+03     0.4927E+03     0.6151E+03     0.7514E+03     0.8960E+03     0.1036E+04     0.1148E+04     0.1197E+04     0.1148E+04     0.1036E+04     0.8960E+03     0.7514E+03     0.6150E+03     0.4927E+03     0.3860E+03     0.2947E+03     0.2176E+03     0.1531E+03     0.9944E+02     0.5519E+02     0.1894E+02    -0.1049E+02    -0.3417E+02    -0.5291E+02    -0.6730E+02    -0.7787E+02    -0.8525E+02    -0.9013E+02    -0.9317E+02    -0.9496E+02    -0.9592E+02    -0.9633E+02    -0.9639E+02    -0.9623E+02    -0.9594E+02    -0.9557E+02    -0.9516E+02    -0.9473E+02    -0.9431E+02    -0.9389E+02    -0.9348E+02    -0.9308E+02    -0.9270E+02    -0.9233E+02    -0.9197E+02    -0.9162E+02    -0.9128E+02    -0.9095E+02    -0.9063E+02    -0.9032E+02    -0.9002E+02    -0.8974E+02    -0.8948E+02    -0.8925E+02    -0.8905E+02    -0.8891E+02    -0.8882E+02    -0.8882E+02
    -0.8895E+02    -0.8895E+02    -0.8904E+02    -0.8920E+02    -0.8942E+02    -0.8967E+02    -0.8995E+02    -0.9026E+02    -0.9058E+02    -0.9092E+02    -0.9127E+02    -0.9163E+02    -0.9200E+02    -0.9239E+02    -0.9279E+02    -0.9320E+02    -0.9363E+02    -0.9408E+02    -0.9454E+02    -0.9502E+02    -0.9550E+02    -0.9597E+02    -0.9642E+02    -0.9679E+02    -0.9704E+02    -0.9707E+02    -0.9676E+02    -0.9590E+02    -0.9420E+02    -0.9123E+02    -0.8636E+02    -0.7884E+02    -0.6786E+02    -0.5270E+02    -0.3271E+02    -0.7128E+01     0.2514E+02     0.6552E+02     0.1157E+03     0.1780E+03     0.2549E+03     0.3501E+03     0.4678E+03     0.6135E+03     0.7938E+03     0.1016E+04     0.1284E+04     0.1597E+04     0.1920E+04     0.2139E+04     0.1920E+04     0.1597E+04     0.1284E+04     0.1016E+04     0.7937E+03     0.6135E+03     0.4678E+03     0.3501E+03     0.2549E+03     0.1779E+03     0.1156E+03     0.6542E+02     0.2505E+02    -0.7224E+01    -0.3281E+02    -0.5280E+02    -0.6795E+02    -0.7892E+02    -0.8644E+02    -0.9130E+02    -0.9427E+02    -0.9596E+02    -0.9682E+02    -0.9713E+02    -0.9710E+02    -0.9686E+02    -0.9649E+02    -0.9605E+02    -0.9558E+02    -0.9510E+02    -0.9463E+02    -0.9417E+02    -0.9373E+02    -0.9331E+02    -0.9290E+02    -0.9251E+02    -0.9213E+02    -0.9176E+02    -0.9141E+02    -0.9107E+02    -0.9073E+02    -0.9041E+02    -0.9011E+02    -0.8982E+02    -0.8955E+02    -0.8931E+02    -0.8911E+02    -0.8895E+02    -0.8887E+02    -0.8887E+02
    -0.8897E+02    -0.8897E+02    -0.8906E+02    -0.8922E+02    -0.8944E+02    -0.8969E+02    -0.8998E+02    -0.9029E+02    -0.9061E+02    -0.9096E+02    -0.9131E+02    -0.9168E+02    -0.9206E+02    -0.9245E+02    -0.9286E+02    -0.9328E+02    -0.9372E+02    -0.9418E+02    -0.9465E+02    -0.9515E+02    -0.9565E+02    -0.9614E+02    -0.9661E+02    -0.9701E+02    -0.9729E+02    -0.9735E+02    -0.9708E+02    -0.9625E+02    -0.9459E+02    -0.9166E+02    -0.8679E+02    -0.7923E+02    -0.6812E+02    -0.5270E+02    -0.3227E+02    -0.6002E+01     0.2731E+02     0.6923E+02     0.1218E+03     0.1875E+03     0.2698E+03     0.3733E+03     0.5046E+03     0.6735E+03     0.8950E+03     0.1194E+04     0.1616E+04     0.2246E+04     0.3252E+04     0.4992E+04     0.3252E+04     0.2246E+04     0.1616E+04     0.1194E+04     0.8949E+03     0.6734E+03     0.5046E+03     0.3732E+03     0.2697E+03     0.1874E+03     0.1217E+03     0.6914E+02     0.2722E+02    -0.6098E+01    -0.3237E+02    -0.5280E+02    -0.6821E+02    -0.7931E+02    -0.8687E+02    -0.9172E+02    -0.9466E+02    -0.9632E+02    -0.9714E+02    -0.9742E+02    -0.9735E+02    -0.9708E+02    -0.9668E+02    -0.9622E+02    -0.9572E+02    -0.9523E+02    -0.9474E+02    -0.9427E+02    -0.9382E+02    -0.9338E+02    -0.9297E+02    -0.9257E+02    -0.9218E+02    -0.9181E+02    -0.9145E+02    -0.9111E+02    -0.9077E+02    -0.9044E+02    -0.9013E+02    -0.8984E+02    -0.8957E+02    -0.8933E+02    -0.8912E+02    -0.8897E+02    -0.8888E+02    -0.8888E+02
    -0.8895E+02    -0.8895E+02    -0.8904E+02    -0.8920E+02    -0.8942E+02    -0.8967E+02    -0.8995E+02    -0.9026E+02    -0.9058E+02    -0.9092E+02    -0.9127E+02    -0.9163E+02    -0.9200E+02    -0.9239E+02    -0.9279E+02    -0.9320E+02    -0.9363E+02    -0.9408E+02    -0.9454E+02    -0.9502E+02    -0.9550E+02    -0.9597E+02    -0.9642E+02    -0.9679E+02    -0.9704E+02    -0.9707E+02    -0.9676E+02    -0.9590E+02    -0.9420E+02    -0.9123E+02    -0.8636E+02    -0.7884E+02    -0.6786E+02    -0.5270E+02    -0.3271E+02    -0.7127E+01     0.2515E+02     0.6552E+02     0.1157E+03     0.1780E+03     0.2549E+03     0.3501E+03     0.4678E+03     0.6135E+03     0.7938E+03     0.1016E+04     0.1284E+04     0.1597E+04     0.1920E+04     0.2139E+04     0.1920E+04     0.1597E+04     0.1284E+04     0.1016E+04     0.7937E+03     0.6135E+03     0.4678E+03     0.3501E+03     0.2549E+03     0.1779E+03     0.1156E+03     0.6543E+02     0.2505E+02    -0.7223E+01    -0.3281E+02    -0.5280E+02    -0.6795E+02    -0.7892E+02    -0.8644E+02    -0.9130E+02    -0.9427E+02    -0.9596E+02    -0.9682E+02    -0.9713E+02    -0.9710E+02    -0.9686E+02    -0.9649E+02    -0.9605E+02    -0.9558E+02    -0.9510E+02    -0.9463E+02    -0.9417E+02    -0.9373E+02    -0.9331E+02    -0.9290E+02    -0.9251E+02    -0.9213E+02    -0.9176E+02    -0.9141E+02    -0.9107E+02    -0.9073E+02    -0.9041E+02    -0.9010E+02    -0.8982E+02    -0.8955E+02    -0.8931E+02    -0.8911E+02    -0.8895E+02    -0.8887E+02    -0.8887E+02
    -0.8890E+02    -0.8890E+02    -0.8899E+02    -0.8915E+02    -0.8935E+02    -0.8960E+02    -0.8987E+02    -0.9016E+02    -0.9048E+02    -0.9080E+02    -0.9114E+02    -0.9149E+02    -0.9184E+02    -0.9221E+02    -0.9259E+02    -0.9298E+02    -0.9338E+02    -0.9380E+02    -0.9422E+02    -0.9465E+02    -0.9508E+02    -0.9550E+02    -0.9587E+02    -0.9617E+02    -0.9633E+02    -0.9627E+02    -0.9585E+02    -0.9490E+02    -0.9310E+02    -0.9005E+02    -0.8517E+02    -0.7779E+02    -0.6721E+02    -0.5281E+02    -0.3407E+02    -0.1039E+02     0.1904E+02     0.5528E+02     0.9953E+02     0.1532E+03     0.2177E+03     0.2948E+03     0.3861E+03     0.4927E+03     0.6151E+03     0.7514E+03     0.8960E+03     0.1036E+04     0.1148E+04     0.1197E+04     0.1148E+04     0.1036E+04     0.8960E+03     0.7514E+03     0.6151E+03     0.4927E+03     0.3860E+03     0.2948E+03     0.2176E+03     0.1531E+03     0.9944E+02     0.5519E+02     0.1895E+02    -0.1049E+02    -0.3417E+02    -0.5290E+02    -0.6730E+02    -0.7787E+02    -0.8525E+02    -0.9012E+02    -0.9317E+02    -0.9496E+02    -0.9592E+02    -0.9633E+02    -0.9639E+02    -0.9623E+02    -0.9594E+02    -0.9557E+02    -0.9516E+02    -0.9473E+02    -0.9431E+02    -0.9389E+02    -0.9348E+02    -0.9308E+02    -0.9270E+02    -0.9233E+02    -0.9197E+02    -0.9162E+02    -0.9128E+02    -0.9095E+02    -0.9063E+02    -0.9032E+02    -0.9002E+02    -0.8974E+02    -0.8948E+02    -0.8925E+02    -0.8905E+02    -0.8891E+02    -0.8882E+02    -0.8882E+02
    -0.8882E+02    -0.8882E+02    -0.8891E+02    -0.8905E+02    -0.8925E+02    -0.8948E+02    -0.8974E+02    -0.9001E+02    -0.9031E+02    -0.9061E+02    -0.9093E+02    -0.9125E+02    -0.9159E+02    -0.9193E+02    -0.9227E+02    -0.9262E+02    -0.9298E+02    -0.9335E+02    -0.9372E+02    -0.9408E+02    -0.9444E+02    -0.9476E+02    -0.9504E+02    -0.9522E+02    -0.9526E+02    -0.9506E+02    -0.9451E+02    -0.9340E+02    -0.9148E+02    -0.8833E+02    -0.8348E+02    -0.7636E+02    -0.6643E+02    -0.5320E+02    -0.3630E+02    -0.1534E+02     0.1018E+02     0.4092E+02     0.7754E+02     0.1207E+03     0.1710E+03     0.2288E+03     0.2942E+03     0.3666E+03     0.4445E+03     0.5247E+03     0.6021E+03     0.6693E+03     0.7167E+03     0.7342E+03     0.7166E+03     0.6693E+03     0.6021E+03     0.5246E+03     0.4444E+03     0.3666E+03     0.2942E+03     0.2288E+03     0.1709E+03     0.1206E+03     0.7745E+02     0.4082E+02     0.1008E+02    -0.1544E+02    -0.3640E+02    -0.5329E+02    -0.6652E+02    -0.7645E+02    -0.8355E+02    -0.8840E+02    -0.9154E+02    -0.9347E+02    -0.9457E+02    -0.9512E+02    -0.9532E+02    -0.9529E+02    -0.9510E+02    -0.9483E+02    -0.9451E+02    -0.9416E+02    -0.9380E+02    -0.9344E+02    -0.9308E+02    -0.9273E+02    -0.9238E+02    -0.9204E+02    -0.9171E+02    -0.9138E+02    -0.9107E+02    -0.9076E+02    -0.9045E+02    -0.9016E+02    -0.8988E+02    -0.8962E+02    -0.8937E+02    -0.8915E+02    -0.8897E+02    -0.8883E+02    -0.8875E+02    -0.8875E+02
    -0.8871E+02    -0.8871E+02    -0.8879E+02    -0.8893E+02    -0.8911E+02    -0.8932E+02    -0.8956E+02    -0.8981E+02    -0.9008E+02    -0.9036E+02    -0.9065E+02    -0.9094E+02    -0.9124E+02    -0.9154E+02    -0.9185E+02    -0.9216E+02    -0.9246E+02    -0.9277E+02    -0.9307E+02    -0.9336E+02    -0.9362E+02    -0.9384E+02    -0.9400E+02    -0.9405E+02    -0.9395E+02    -0.9359E+02    -0.9287E+02    -0.9160E+02    -0.8952E+02    -0.8630E+02    -0.8156E+02    -0.7485E+02    -0.6575E+02    -0.5393E+02    -0.3917E+02    -0.2126E+02     0.4900E-01     0.2508E+02     0.5413E+02     0.8740E+02     0.1249E+03     0.1666E+03     0.2118E+03     0.2597E+03     0.3086E+03     0.3563E+03     0.3996E+03     0.4349E+03     0.4582E+03     0.4664E+03     0.4582E+03     0.4348E+03     0.3996E+03     0.3562E+03     0.3086E+03     0.2596E+03     0.2118E+03     0.1665E+03     0.1249E+03     0.8732E+02     0.5405E+02     0.2499E+02    -0.4552E-01    -0.2136E+02    -0.3927E+02    -0.5403E+02    -0.6585E+02    -0.7494E+02    -0.8164E+02    -0.8638E+02    -0.8959E+02    -0.9166E+02    -0.9293E+02    -0.9365E+02    -0.9401E+02    -0.9412E+02    -0.9407E+02    -0.9391E+02    -0.9369E+02    -0.9343E+02    -0.9315E+02    -0.9286E+02    -0.9256E+02    -0.9226E+02    -0.9195E+02    -0.9166E+02    -0.9136E+02    -0.9107E+02    -0.9078E+02    -0.9050E+02    -0.9022E+02    -0.8996E+02    -0.8970E+02    -0.8945E+02    -0.8923E+02    -0.8902E+02    -0.8885E+02    -0.8872E+02    -0.8865E+02    -0.8865E+02
    -0.8858E+02    -0.8858E+02    -0.8865E+02    -0.8878E+02    -0.8894E+02    -0.8913E+02    -0.8934E+02    -0.8957E+02    -0.8981E+02    -0.9006E+02    -0.9031E+02    -0.9057E+02    -0.9083E+02    -0.9108E+02    -0.9134E+02    -0.9160E+02    -0.9185E+02    -0.9209E+02    -0.9231E+02    -0.9251E+02    -0.9268E+02    -0.9279E+02    -0.9282E+02    -0.9274E+02    -0.9248E+02    -0.9195E+02    -0.9106E+02    -0.8962E+02    -0.8742E+02    -0.8421E+02    -0.7966E+02    -0.7347E+02    -0.6531E+02    -0.5499E+02    -0.4240E+02    -0.2745E+02    -0.1009E+02     0.9801E+01     0.3228E+02     0.5732E+02     0.8476E+02     0.1143E+03     0.1453E+03     0.1769E+03     0.2080E+03     0.2372E+03     0.2627E+03     0.2827E+03     0.2955E+03     0.2999E+03     0.2955E+03     0.2826E+03     0.2626E+03     0.2371E+03     0.2080E+03     0.1768E+03     0.1452E+03     0.1142E+03     0.8469E+02     0.5724E+02     0.3219E+02     0.9710E+01    -0.1018E+02    -0.2755E+02    -0.4250E+02    -0.5509E+02    -0.6541E+02    -0.7356E+02    -0.7975E+02    -0.8428E+02    -0.8749E+02    -0.8968E+02    -0.9112E+02    -0.9202E+02    -0.9254E+02    -0.9280E+02    -0.9289E+02    -0.9286E+02    -0.9275E+02    -0.9259E+02    -0.9239E+02    -0.9217E+02    -0.9194E+02    -0.9169E+02    -0.9145E+02    -0.9119E+02    -0.9094E+02    -0.9069E+02    -0.9044E+02    -0.9019E+02    -0.8994E+02    -0.8970E+02    -0.8947E+02    -0.8925E+02    -0.8905E+02    -0.8887E+02    -0.8871E+02    -0.8860E+02    -0.8853E+02    -0.8853E+02
    -0.8843E+02    -0.8843E+02    -0.8850E+02    -0.8860E+02    -0.8874E+02    -0.8891E+02    -0.8909E+02    -0.8929E+02    -0.8949E+02    -0.8971E+02    -0.8992E+02    -0.9014E+02    -0.9035E+02    -0.9056E+02    -0.9077E+02    -0.9096E+02    -0.9115E+02    -0.9132E+02    -0.9147E+02    -0.9158E+02    -0.9164E+02    -0.9164E+02    -0.9155E+02    -0.9133E+02    -0.9091E+02    -0.9023E+02    -0.8917E+02    -0.8761E+02    -0.8536E+02    -0.8222E+02    -0.7796E+02    -0.7234E+02    -0.6516E+02    -0.5630E+02    -0.4572E+02    -0.3343E+02    -0.1946E+02    -0.3853E+01     0.1335E+02     0.3204E+02     0.5200E+02     0.7288E+02     0.9422E+02     0.1154E+03     0.1357E+03     0.1541E+03     0.1698E+03     0.1819E+03     0.1895E+03     0.1921E+03     0.1895E+03     0.1819E+03     0.1698E+03     0.1541E+03     0.1356E+03     0.1153E+03     0.9416E+02     0.7281E+02     0.5192E+02     0.3196E+02     0.1327E+02    -0.3942E+01    -0.1956E+02    -0.3353E+02    -0.4582E+02    -0.5640E+02    -0.6526E+02    -0.7243E+02    -0.7805E+02    -0.8230E+02    -0.8543E+02    -0.8768E+02    -0.8924E+02    -0.9029E+02    -0.9098E+02    -0.9139E+02    -0.9162E+02    -0.9172E+02    -0.9172E+02    -0.9165E+02    -0.9155E+02    -0.9140E+02    -0.9124E+02    -0.9106E+02    -0.9087E+02    -0.9067E+02    -0.9046E+02    -0.9025E+02    -0.9004E+02    -0.8983E+02    -0.8962E+02    -0.8942E+02    -0.8922E+02    -0.8902E+02    -0.8885E+02    -0.8869E+02    -0.8855E+02    -0.8845E+02    -0.8839E+02    -0.8839E+02
    -0.8827E+02    -0.8827E+02    -0.8832E+02    -0.8841E+02    -0.8853E+02    -0.8867E+02    -0.8882E+02    -0.8898E+02    -0.8915E+02    -0.8933E+02    -0.8950E+02    -0.8967E+02    -0.8983E+02    -0.8999E+02    -0.9014E+02    -0.9028E+02    -0.9040E+02    -0.9050E+02    -0.9056E+02    -0.9058E+02    -0.9055E+02    -0.9044E+02    -0.9023E+02    -0.8987E+02    -0.8932E+02    -0.8850E+02    -0.8734E+02    -0.8571E+02    -0.8348E+02    -0.8049E+02    -0.7657E+02    -0.7156E+02    -0.6533E+02    -0.5781E+02    -0.4901E+02    -0.3898E+02    -0.2779E+02    -0.1556E+02    -0.2386E+01     0.1160E+02     0.2619E+02     0.4111E+02     0.5602E+02     0.7049E+02     0.8404E+02     0.9614E+02     0.1063E+03     0.1139E+03     0.1187E+03     0.1203E+03     0.1187E+03     0.1139E+03     0.1062E+03     0.9611E+02     0.8400E+02     0.7044E+02     0.5596E+02     0.4105E+02     0.2612E+02     0.1152E+02    -0.2468E+01    -0.1565E+02    -0.2789E+02    -0.3907E+02    -0.4911E+02    -0.5791E+02    -0.6543E+02    -0.7166E+02    -0.7666E+02    -0.8057E+02    -0.8356E+02    -0.8578E+02    -0.8741E+02    -0.8857E+02    -0.8939E+02    -0.8994E+02    -0.9030E+02    -0.9051E+02    -0.9062E+02    -0.9066E+02    -0.9064E+02    -0.9058E+02    -0.9049E+02    -0.9037E+02    -0.9024E+02    -0.9009E+02    -0.8994E+02    -0.8978E+02    -0.8961E+02    -0.8944E+02    -0.8927E+02    -0.8910E+02    -0.8893E+02    -0.8878E+02    -0.8863E+02    -0.8849E+02    -0.8838E+02    -0.8829E+02    -0.8824E+02    -0.8824E+02
    -0.8810E+02    -0.8810E+02    -0.8814E+02    -0.8821E+02    -0.8831E+02    -0.8842E+02    -0.8854E+02    -0.8867E+02    -0.8880E+02    -0.8893E+02    -0.8906E+02    -0.8918E+02    -0.8930E+02    -0.8940E+02    -0.8949E+02    -0.8957E+02    -0.8962E+02    -0.8964E+02    -0.8963E+02    -0.8957E+02    -0.8944E+02    -0.8923E+02    -0.8891E+02    -0.8844E+02    -0.8779E+02    -0.8689E+02    -0.8566E+02    -0.8403E+02    -0.8189E+02    -0.7911E+02    -0.7558E+02    -0.7117E+02    -0.6582E+02    -0.5950E+02    -0.5222E+02    -0.4406E+02    -0.3510E+02    -0.2547E+02    -0.1530E+02    -0.4733E+01     0.6075E+01     0.1692E+02     0.2754E+02     0.3768E+02     0.4701E+02     0.5521E+02     0.6199E+02     0.6705E+02     0.7018E+02     0.7124E+02     0.7017E+02     0.6703E+02     0.6196E+02     0.5518E+02     0.4697E+02     0.3763E+02     0.2749E+02     0.1686E+02     0.6007E+01    -0.4807E+01    -0.1538E+02    -0.2556E+02    -0.3519E+02    -0.4415E+02    -0.5232E+02    -0.5959E+02    -0.6592E+02    -0.7127E+02    -0.7566E+02    -0.7919E+02    -0.8197E+02    -0.8411E+02    -0.8574E+02    -0.8696E+02    -0.8786E+02    -0.8851E+02    -0.8898E+02    -0.8930E+02    -0.8951E+02    -0.8964E+02    -0.8971E+02    -0.8972E+02    -0.8971E+02    -0.8966E+02    -0.8959E+02    -0.8950E+02    -0.8939E+02    -0.8928E+02    -0.8916E+02    -0.8903E+02    -0.8890E+02    -0.8877E+02    -0.8864E+02    -0.8851E+02    -0.8839E+02    -0.8829E+02    -0.8819E+02    -0.8812E+02    -0.8808E+02    -0.8808E+02
    -0.8793E+02    -0.8793E+02    -0.8796E+02    -0.8801E+02    -0.8808E+02    -0.8816E+02    -0.8825E+02    -0.8835E+02    -0.8844E+02    -0.8853E+02    -0.8861E+02    -0.8869E+02    -0.8875E+02    -0.8881E+02    -0.8884E+02    -0.8886E+02    -0.8885E+02    -0.8880E+02    -0.8871E+02    -0.8857E+02    -0.8836E+02    -0.8807E+02    -0.8767E+02    -0.8713E+02    -0.8641E+02    -0.8546E+02    -0.8424E+02    -0.8266E+02    -0.8065E+02    -0.7812E+02    -0.7499E+02    -0.7118E+02    -0.6664E+02    -0.6136E+02    -0.5537E+02    -0.4874E+02    -0.4156E+02    -0.3393E+02    -0.2599E+02    -0.1787E+02    -0.9717E+01    -0.1676E+01     0.6082E+01     0.1337E+02     0.1999E+02     0.2574E+02     0.3044E+02     0.3392E+02     0.3606E+02     0.3679E+02     0.3606E+02     0.3391E+02     0.3041E+02     0.2571E+02     0.1995E+02     0.1332E+02     0.6030E+01    -0.1734E+01    -0.9782E+01    -0.1794E+02    -0.2607E+02    -0.3401E+02    -0.4164E+02    -0.4883E+02    -0.5546E+02    -0.6145E+02    -0.6673E+02    -0.7127E+02    -0.7508E+02    -0.7821E+02    -0.8073E+02    -0.8273E+02    -0.8431E+02    -0.8553E+02    -0.8648E+02    -0.8720E+02    -0.8774E+02    -0.8814E+02    -0.8844E+02    -0.8865E+02    -0.8879E+02    -0.8888E+02    -0.8893E+02    -0.8894E+02    -0.8893E+02    -0.8889E+02    -0.8884E+02    -0.8878E+02    -0.8870E+02    -0.8862E+02    -0.8853E+02    -0.8844E+02    -0.8834E+02    -0.8825E+02    -0.8816E+02    -0.8808E+02    -0.8801E+02    -0.8795E+02    -0.8792E+02    -0.8792E+02
    -0.8776E+02    -0.8776E+02    -0.8778E+02    -0.8782E+02    -0.8786E+02    -0.8792E+02    -0.8797E+02    -0.8803E+02    -0.8809E+02    -0.8814E+02    -0.8818E+02    -0.8821E+02    -0.8823E+02    -0.8823E+02    -0.8822E+02    -0.8818E+02    -0.8811E+02    -0.8800E+02    -0.8785E+02    -0.8765E+02    -0.8738E+02    -0.8702E+02    -0.8656E+02    -0.8598E+02    -0.8523E+02    -0.8429E+02    -0.8310E+02    -0.8162E+02    -0.7979E+02    -0.7754E+02    -0.7481E+02    -0.7156E+02    -0.6775E+02    -0.6338E+02    -0.5848E+02    -0.5311E+02    -0.4734E+02    -0.4128E+02    -0.3502E+02    -0.2869E+02    -0.2241E+02    -0.1630E+02    -0.1049E+02    -0.5102E+01    -0.2624E+00     0.3902E+01     0.7277E+01     0.9764E+01     0.1129E+02     0.1180E+02     0.1128E+02     0.9750E+01     0.7256E+01     0.3874E+01    -0.2975E+00    -0.5143E+01    -0.1054E+02    -0.1636E+02    -0.2247E+02    -0.2876E+02    -0.3510E+02    -0.4136E+02    -0.4742E+02    -0.5319E+02    -0.5857E+02    -0.6347E+02    -0.6784E+02    -0.7164E+02    -0.7489E+02    -0.7761E+02    -0.7986E+02    -0.8169E+02    -0.8317E+02    -0.8435E+02    -0.8530E+02    -0.8604E+02    -0.8663E+02    -0.8709E+02    -0.8744E+02    -0.8772E+02    -0.8792E+02    -0.8807E+02    -0.8818E+02    -0.8825E+02    -0.8829E+02    -0.8831E+02    -0.8831E+02    -0.8829E+02    -0.8826E+02    -0.8822E+02    -0.8817E+02    -0.8811E+02    -0.8805E+02    -0.8799E+02    -0.8793E+02    -0.8787E+02    -0.8782E+02    -0.8779E+02    -0.8776E+02    -0.8776E+02
    -0.8760E+02    -0.8760E+02    -0.8761E+02    -0.8763E+02    -0.8766E+02    -0.8768E+02    -0.8771E+02    -0.8774E+02    -0.8776E+02    -0.8777E+02    -0.8777E+02    -0.8776E+02    -0.8774E+02    -0.8770E+02    -0.8764E+02    -0.8755E+02    -0.8743E+02    -0.8727E+02    -0.8708E+02    -0.8682E+02    -0.8651E+02    -0.8611E+02    -0.8563E+02    -0.8502E+02    -0.8428E+02    -0.8337E+02    -0.8226E+02    -0.8091E+02    -0.7927E+02    -0.7731E+02    -0.7498E+02    -0.7224E+02    -0.6909E+02    -0.6551E+02    -0.6154E+02    -0.5721E+02    -0.5260E+02    -0.4777E+02    -0.4283E+02    -0.3785E+02    -0.3295E+02    -0.2821E+02    -0.2374E+02    -0.1964E+02    -0.1599E+02    -0.1287E+02    -0.1037E+02    -0.8528E+01    -0.7407E+01    -0.7033E+01    -0.7414E+01    -0.8541E+01    -0.1038E+02    -0.1290E+02    -0.1602E+02    -0.1967E+02    -0.2378E+02    -0.2826E+02    -0.3300E+02    -0.3791E+02    -0.4289E+02    -0.4784E+02    -0.5267E+02    -0.5729E+02    -0.6162E+02    -0.6559E+02    -0.6917E+02    -0.7232E+02    -0.7505E+02    -0.7738E+02    -0.7934E+02    -0.8097E+02    -0.8232E+02    -0.8343E+02    -0.8434E+02    -0.8508E+02    -0.8569E+02    -0.8617E+02    -0.8657E+02    -0.8688E+02    -0.8714E+02    -0.8734E+02    -0.8749E+02    -0.8761E+02    -0.8770E+02    -0.8776E+02    -0.8781E+02    -0.8783E+02    -0.8784E+02    -0.8783E+02    -0.8782E+02    -0.8780E+02    -0.8777E+02    -0.8774E+02    -0.8771E+02    -0.8768E+02    -0.8765E+02    -0.8763E+02    -0.8761E+02    -0.8761E+02
    -0.8745E+02    -0.8745E+02    -0.8745E+02    -0.8746E+02    -0.8746E+02    -0.8747E+02    -0.8747E+02    -0.8746E+02    -0.8745E+02    -0.8743E+02    -0.8740E+02    -0.8736E+02    -0.8729E+02    -0.8722E+02    -0.8711E+02    -0.8699E+02    -0.8683E+02    -0.8664E+02    -0.8640E+02    -0.8612E+02    -0.8578E+02    -0.8536E+02    -0.8487E+02    -0.8427E+02    -0.8356E+02    -0.8271E+02    -0.8169E+02    -0.8048E+02    -0.7905E+02    -0.7737E+02    -0.7541E+02    -0.7315E+02    -0.7057E+02    -0.6768E+02    -0.6449E+02    -0.6104E+02    -0.5737E+02    -0.5356E+02    -0.4966E+02    -0.4575E+02    -0.4190E+02    -0.3821E+02    -0.3473E+02    -0.3154E+02    -0.2872E+02    -0.2632E+02    -0.2440E+02    -0.2300E+02    -0.2214E+02    -0.2186E+02    -0.2215E+02    -0.2301E+02    -0.2442E+02    -0.2635E+02    -0.2875E+02    -0.3158E+02    -0.3477E+02    -0.3825E+02    -0.4196E+02    -0.4580E+02    -0.4971E+02    -0.5362E+02    -0.5744E+02    -0.6111E+02    -0.6456E+02    -0.6775E+02    -0.7064E+02    -0.7321E+02    -0.7547E+02    -0.7743E+02    -0.7911E+02    -0.8054E+02    -0.8175E+02    -0.8276E+02    -0.8361E+02    -0.8433E+02    -0.8492E+02    -0.8542E+02    -0.8583E+02    -0.8617E+02    -0.8646E+02    -0.8669E+02    -0.8688E+02    -0.8704E+02    -0.8717E+02    -0.8727E+02    -0.8735E+02    -0.8741E+02    -0.8745E+02    -0.8748E+02    -0.8750E+02    -0.8751E+02    -0.8752E+02    -0.8751E+02    -0.8751E+02    -0.8750E+02    -0.8749E+02    -0.8748E+02    -0.8747E+02    -0.8747E+02
    -0.8731E+02    -0.8731E+02    -0.8731E+02    -0.8730E+02    -0.8729E+02    -0.8727E+02    -0.8725E+02    -0.8722E+02    -0.8718E+02    -0.8713E+02    -0.8707E+02    -0.8700E+02    -0.8691E+02    -0.8680E+02    -0.8666E+02    -0.8651E+02    -0.8632E+02    -0.8610E+02    -0.8585E+02    -0.8554E+02    -0.8519E+02    -0.8477E+02    -0.8429E+02    -0.8372E+02    -0.8305E+02    -0.8227E+02    -0.8136E+02    -0.8030E+02    -0.7907E+02    -0.7765E+02    -0.7602E+02    -0.7418E+02    -0.7210E+02    -0.6979E+02    -0.6727E+02    -0.6455E+02    -0.6167E+02    -0.5868E+02    -0.5563E+02    -0.5258E+02    -0.4958E+02    -0.4670E+02    -0.4400E+02    -0.4153E+02    -0.3935E+02    -0.3749E+02    -0.3601E+02    -0.3492E+02    -0.3426E+02    -0.3404E+02    -0.3427E+02    -0.3493E+02    -0.3602E+02    -0.3751E+02    -0.3938E+02    -0.4157E+02    -0.4404E+02    -0.4674E+02    -0.4963E+02    -0.5263E+02    -0.5568E+02    -0.5873E+02    -0.6173E+02    -0.6460E+02    -0.6732E+02    -0.6985E+02    -0.7215E+02    -0.7423E+02    -0.7608E+02    -0.7770E+02    -0.7912E+02    -0.8035E+02    -0.8140E+02    -0.8231E+02    -0.8309E+02    -0.8376E+02    -0.8433E+02    -0.8482E+02    -0.8523E+02    -0.8559E+02    -0.8589E+02    -0.8615E+02    -0.8637E+02    -0.8655E+02    -0.8671E+02    -0.8684E+02    -0.8695E+02    -0.8704E+02    -0.8711E+02    -0.8717E+02    -0.8722E+02    -0.8726E+02    -0.8728E+02    -0.8731E+02    -0.8732E+02    -0.8733E+02    -0.8734E+02    -0.8734E+02    -0.8734E+02    -0.8734E+02
    -0.8719E+02    -0.8719E+02    -0.8718E+02    -0.8716E+02    -0.8714E+02    -0.8710E+02    -0.8706E+02    -0.8701E+02    -0.8695E+02    -0.8688E+02    -0.8679E+02    -0.8669E+02    -0.8658E+02    -0.8644E+02    -0.8629E+02    -0.8611E+02    -0.8591E+02    -0.8567E+02    -0.8540E+02    -0.8509E+02    -0.8474E+02    -0.8433E+02    -0.8386E+02    -0.8333E+02    -0.8271E+02    -0.8201E+02    -0.8121E+02    -0.8029E+02    -0.7925E+02    -0.7807E+02    -0.7673E+02    -0.7524E+02    -0.7358E+02    -0.7176E+02    -0.6979E+02    -0.6768E+02    -0.6545E+02    -0.6314E+02    -0.6079E+02    -0.5844E+02    -0.5613E+02    -0.5391E+02    -0.5182E+02    -0.4992E+02    -0.4824E+02    -0.4681E+02    -0.4567E+02    -0.4483E+02    -0.4432E+02    -0.4416E+02    -0.4433E+02    -0.4484E+02    -0.4568E+02    -0.4683E+02    -0.4826E+02    -0.4995E+02    -0.5185E+02    -0.5394E+02    -0.5616E+02    -0.5848E+02    -0.6083E+02    -0.6319E+02    -0.6550E+02    -0.6772E+02    -0.6984E+02    -0.7181E+02    -0.7363E+02    -0.7528E+02    -0.7677E+02    -0.7811E+02    -0.7929E+02    -0.8033E+02    -0.8125E+02    -0.8205E+02    -0.8275E+02    -0.8336E+02    -0.8390E+02    -0.8436E+02    -0.8477E+02    -0.8512E+02    -0.8543E+02    -0.8570E+02    -0.8594E+02    -0.8614E+02    -0.8632E+02    -0.8647E+02    -0.8660E+02    -0.8672E+02    -0.8682E+02    -0.8690E+02    -0.8697E+02    -0.8703E+02    -0.8708E+02    -0.8712E+02    -0.8716E+02    -0.8719E+02    -0.8721E+02    -0.8722E+02    -0.8723E+02    -0.8723E+02
    -0.8709E+02    -0.8709E+02    -0.8708E+02    -0.8705E+02    -0.8701E+02    -0.8696E+02    -0.8690E+02    -0.8683E+02    -0.8675E+02    -0.8666E+02    -0.8656E+02    -0.8644E+02    -0.8630E+02    -0.8615E+02    -0.8598E+02    -0.8579E+02    -0.8558E+02    -0.8533E+02    -0.8506E+02    -0.8475E+02    -0.8441E+02    -0.8402E+02    -0.8358E+02    -0.8308E+02    -0.8253E+02    -0.8190E+02    -0.8120E+02    -0.8042E+02    -0.7954E+02    -0.7856E+02    -0.7747E+02    -0.7627E+02    -0.7496E+02    -0.7354E+02    -0.7201E+02    -0.7039E+02    -0.6869E+02    -0.6693E+02    -0.6515E+02    -0.6336E+02    -0.6161E+02    -0.5992E+02    -0.5834E+02    -0.5689E+02    -0.5561E+02    -0.5453E+02    -0.5365E+02    -0.5302E+02    -0.5263E+02    -0.5251E+02    -0.5264E+02    -0.5303E+02    -0.5367E+02    -0.5454E+02    -0.5563E+02    -0.5691E+02    -0.5836E+02    -0.5995E+02    -0.6164E+02    -0.6339E+02    -0.6518E+02    -0.6696E+02    -0.6872E+02    -0.7042E+02    -0.7205E+02    -0.7357E+02    -0.7500E+02    -0.7631E+02    -0.7750E+02    -0.7859E+02    -0.7957E+02    -0.8045E+02    -0.8123E+02    -0.8193E+02    -0.8255E+02    -0.8311E+02    -0.8360E+02    -0.8404E+02    -0.8443E+02    -0.8478E+02    -0.8508E+02    -0.8535E+02    -0.8560E+02    -0.8581E+02    -0.8600E+02    -0.8617E+02    -0.8632E+02    -0.8645E+02    -0.8657E+02    -0.8667E+02    -0.8676E+02    -0.8684E+02    -0.8691E+02    -0.8697E+02    -0.8702E+02    -0.8706E+02    -0.8709E+02    -0.8712E+02    -0.8713E+02    -0.8713E+02
    -0.8701E+02    -0.8701E+02    -0.8699E+02    -0.8695E+02    -0.8690E+02    -0.8684E+02    -0.8677E+02    -0.8669E+02    -0.8659E+02    -0.8649E+02    -0.8637E+02    -0.8624E+02    -0.8609E+02    -0.8593E+02    -0.8575E+02    -0.8555E+02    -0.8533E+02    -0.8508E+02    -0.8481E+02    -0.8451E+02    -0.8418E+02    -0.8381E+02    -0.8341E+02    -0.8296E+02    -0.8246E+02    -0.8191E+02    -0.8130E+02    -0.8063E+02    -0.7989E+02    -0.7908E+02    -0.7820E+02    -0.7724E+02    -0.7620E+02    -0.7509E+02    -0.7392E+02    -0.7268E+02    -0.7139E+02    -0.7006E+02    -0.6872E+02    -0.6739E+02    -0.6608E+02    -0.6482E+02    -0.6364E+02    -0.6256E+02    -0.6161E+02    -0.6079E+02    -0.6014E+02    -0.5967E+02    -0.5938E+02    -0.5928E+02    -0.5938E+02    -0.5967E+02    -0.6015E+02    -0.6080E+02    -0.6162E+02    -0.6258E+02    -0.6366E+02    -0.6484E+02    -0.6610E+02    -0.6741E+02    -0.6874E+02    -0.7009E+02    -0.7141E+02    -0.7270E+02    -0.7394E+02    -0.7512E+02    -0.7623E+02    -0.7726E+02    -0.7822E+02    -0.7910E+02    -0.7991E+02    -0.8065E+02    -0.8132E+02    -0.8193E+02    -0.8248E+02    -0.8297E+02    -0.8342E+02    -0.8383E+02    -0.8420E+02    -0.8453E+02    -0.8482E+02    -0.8509E+02    -0.8534E+02    -0.8556E+02    -0.8575E+02    -0.8593E+02    -0.8609E+02    -0.8624E+02    -0.8637E+02    -0.8648E+02    -0.8659E+02    -0.8668E+02    -0.8677E+02    -0.8684E+02    -0.8690E+02    -0.8696E+02    -0.8700E+02    -0.8703E+02    -0.8705E+02    -0.8705E+02
    -0.8694E+02    -0.8694E+02    -0.8692E+02    -0.8687E+02    -0.8682E+02    -0.8675E+02    -0.8667E+02    -0.8657E+02    -0.8647E+02    -0.8635E+02    -0.8622E+02    -0.8608E+02    -0.8593E+02    -0.8576E+02    -0.8557E+02    -0.8537E+02    -0.8515E+02    -0.8491E+02    -0.8465E+02    -0.8436E+02    -0.8405E+02    -0.8370E+02    -0.8333E+02    -0.8292E+02    -0.8248E+02    -0.8199E+02    -0.8146E+02    -0.8089E+02    -0.8027E+02    -0.7960E+02    -0.7888E+02    -0.7811E+02    -0.7729E+02    -0.7643E+02    -0.7552E+02    -0.7457E+02    -0.7359E+02    -0.7260E+02    -0.7159E+02    -0.7060E+02    -0.6963E+02    -0.6871E+02    -0.6784E+02    -0.6705E+02    -0.6634E+02    -0.6575E+02    -0.6527E+02    -0.6492E+02    -0.6471E+02    -0.6464E+02    -0.6471E+02    -0.6493E+02    -0.6528E+02    -0.6576E+02    -0.6635E+02    -0.6706E+02    -0.6785E+02    -0.6872E+02    -0.6965E+02    -0.7062E+02    -0.7161E+02    -0.7261E+02    -0.7361E+02    -0.7458E+02    -0.7553E+02    -0.7644E+02    -0.7731E+02    -0.7813E+02    -0.7890E+02    -0.7962E+02    -0.8029E+02    -0.8090E+02    -0.8148E+02    -0.8200E+02    -0.8249E+02    -0.8293E+02    -0.8334E+02    -0.8371E+02    -0.8405E+02    -0.8436E+02    -0.8465E+02    -0.8491E+02    -0.8515E+02    -0.8537E+02    -0.8557E+02    -0.8575E+02    -0.8592E+02    -0.8607E+02    -0.8621E+02    -0.8634E+02    -0.8645E+02    -0.8656E+02    -0.8665E+02    -0.8674E+02    -0.8681E+02    -0.8687E+02    -0.8692E+02    -0.8696E+02    -0.8698E+02    -0.8698E+02
    -0.8689E+02    -0.8689E+02    -0.8686E+02    -0.8682E+02    -0.8675E+02    -0.8668E+02    -0.8659E+02    -0.8649E+02    -0.8637E+02    -0.8625E+02    -0.8612E+02    -0.8597E+02    -0.8581E+02    -0.8564E+02    -0.8545E+02    -0.8525E+02    -0.8504E+02    -0.8480E+02    -0.8455E+02    -0.8428E+02    -0.8399E+02    -0.8367E+02    -0.8333E+02    -0.8296E+02    -0.8256E+02    -0.8214E+02    -0.8168E+02    -0.8119E+02    -0.8067E+02    -0.8011E+02    -0.7952E+02    -0.7890E+02    -0.7825E+02    -0.7756E+02    -0.7685E+02    -0.7612E+02    -0.7538E+02    -0.7463E+02    -0.7387E+02    -0.7314E+02    -0.7242E+02    -0.7174E+02    -0.7110E+02    -0.7052E+02    -0.7001E+02    -0.6957E+02    -0.6923E+02    -0.6897E+02    -0.6882E+02    -0.6877E+02    -0.6882E+02    -0.6897E+02    -0.6923E+02    -0.6958E+02    -0.7001E+02    -0.7053E+02    -0.7111E+02    -0.7174E+02    -0.7243E+02    -0.7314E+02    -0.7388E+02    -0.7463E+02    -0.7539E+02    -0.7613E+02    -0.7686E+02    -0.7757E+02    -0.7825E+02    -0.7891E+02    -0.7953E+02    -0.8012E+02    -0.8068E+02    -0.8120E+02    -0.8168E+02    -0.8214E+02    -0.8256E+02    -0.8296E+02    -0.8333E+02    -0.8367E+02    -0.8398E+02    -0.8427E+02    -0.8454E+02    -0.8479E+02    -0.8503E+02    -0.8524E+02    -0.8544E+02    -0.8562E+02    -0.8579E+02    -0.8595E+02    -0.8609E+02    -0.8623E+02    -0.8635E+02    -0.8646E+02    -0.8657E+02    -0.8666E+02    -0.8674E+02    -0.8681E+02    -0.8686E+02    -0.8691E+02    -0.8693E+02    -0.8693E+02
    -0.8685E+02    -0.8685E+02    -0.8682E+02    -0.8677E+02    -0.8671E+02    -0.8662E+02    -0.8653E+02    -0.8642E+02    -0.8631E+02    -0.8618E+02    -0.8604E+02    -0.8589E+02    -0.8573E+02    -0.8556E+02    -0.8538E+02    -0.8518E+02    -0.8497E+02    -0.8475E+02    -0.8451E+02    -0.8426E+02    -0.8398E+02    -0.8369E+02    -0.8338E+02    -0.8305E+02    -0.8270E+02    -0.8232E+02    -0.8193E+02    -0.8151E+02    -0.8107E+02    -0.8060E+02    -0.8011E+02    -0.7961E+02    -0.7908E+02    -0.7853E+02    -0.7797E+02    -0.7740E+02    -0.7683E+02    -0.7625E+02    -0.7568E+02    -0.7513E+02    -0.7459E+02    -0.7408E+02    -0.7361E+02    -0.7319E+02    -0.7281E+02    -0.7249E+02    -0.7224E+02    -0.7205E+02    -0.7194E+02    -0.7191E+02    -0.7194E+02    -0.7206E+02    -0.7224E+02    -0.7250E+02    -0.7281E+02    -0.7319E+02    -0.7362E+02    -0.7409E+02    -0.7460E+02    -0.7513E+02    -0.7569E+02    -0.7626E+02    -0.7683E+02    -0.7741E+02    -0.7798E+02    -0.7854E+02    -0.7908E+02    -0.7961E+02    -0.8012E+02    -0.8060E+02    -0.8107E+02    -0.8151E+02    -0.8193E+02    -0.8232E+02    -0.8269E+02    -0.8304E+02    -0.8337E+02    -0.8368E+02    -0.8397E+02    -0.8424E+02    -0.8450E+02    -0.8473E+02    -0.8496E+02    -0.8516E+02    -0.8536E+02    -0.8554E+02    -0.8571E+02    -0.8587E+02    -0.8601E+02    -0.8615E+02    -0.8628E+02    -0.8639E+02    -0.8650E+02    -0.8660E+02    -0.8668E+02    -0.8676E+02    -0.8682E+02    -0.8686E+02    -0.8689E+02    -0.8689E+02
    -0.8682E+02    -0.8682E+02    -0.8679E+02    -0.8674E+02    -0.8667E+02    -0.8659E+02    -0.8649E+02    -0.8639E+02    -0.8627E+02    -0.8614E+02    -0.8600E+02    -0.8585E+02    -0.8569E+02    -0.8552E+02    -0.8535E+02    -0.8516E+02    -0.8496E+02    -0.8474E+02    -0.8452E+02    -0.8428E+02    -0.8403E+02    -0.8376E+02    -0.8348E+02    -0.8318E+02    -0.8287E+02    -0.8254E+02    -0.8219E+02    -0.8183E+02    -0.8146E+02    -0.8107E+02    -0.8066E+02    -0.8024E+02    -0.7981E+02    -0.7937E+02    -0.7892E+02    -0.7847E+02    -0.7802E+02    -0.7757E+02    -0.7713E+02    -0.7671E+02    -0.7630E+02    -0.7592E+02    -0.7556E+02    -0.7525E+02    -0.7497E+02    -0.7473E+02    -0.7454E+02    -0.7441E+02    -0.7432E+02    -0.7430E+02    -0.7432E+02    -0.7441E+02    -0.7454E+02    -0.7473E+02    -0.7497E+02    -0.7525E+02    -0.7557E+02    -0.7592E+02    -0.7630E+02    -0.7671E+02    -0.7713E+02    -0.7757E+02    -0.7802E+02    -0.7847E+02    -0.7892E+02    -0.7937E+02    -0.7981E+02    -0.8024E+02    -0.8065E+02    -0.8106E+02    -0.8145E+02    -0.8183E+02    -0.8219E+02    -0.8253E+02    -0.8286E+02    -0.8317E+02    -0.8346E+02    -0.8374E+02    -0.8401E+02    -0.8426E+02    -0.8450E+02    -0.8472E+02    -0.8493E+02    -0.8513E+02    -0.8532E+02    -0.8549E+02    -0.8566E+02    -0.8582E+02    -0.8596E+02    -0.8610E+02    -0.8623E+02    -0.8635E+02    -0.8646E+02    -0.8656E+02    -0.8665E+02    -0.8672E+02    -0.8679E+02    -0.8683E+02    -0.8686E+02    -0.8686E+02
    -0.8681E+02    -0.8681E+02    -0.8678E+02    -0.8673E+02    -0.8666E+02    -0.8657E+02    -0.8647E+02    -0.8636E+02    -0.8625E+02    -0.8612E+02    -0.8598E+02    -0.8583E+02    -0.8568E+02    -0.8552E+02    -0.8534E+02    -0.8516E+02    -0.8497E+02    -0.8477E+02    -0.8456E+02    -0.8434E+02    -0.8411E+02    -0.8386E+02    -0.8361E+02    -0.8334E+02    -0.8306E+02    -0.8277E+02    -0.8247E+02    -0.8216E+02    -0.8184E+02    -0.8150E+02    -0.8116E+02    -0.8081E+02    -0.8046E+02    -0.8010E+02    -0.7973E+02    -0.7937E+02    -0.7901E+02    -0.7866E+02    -0.7831E+02    -0.7798E+02    -0.7767E+02    -0.7737E+02    -0.7710E+02    -0.7686E+02    -0.7665E+02    -0.7647E+02    -0.7633E+02    -0.7622E+02    -0.7616E+02    -0.7614E+02    -0.7616E+02    -0.7622E+02    -0.7633E+02    -0.7647E+02    -0.7665E+02    -0.7686E+02    -0.7710E+02    -0.7737E+02    -0.7767E+02    -0.7798E+02    -0.7831E+02    -0.7865E+02    -0.7901E+02    -0.7937E+02    -0.7973E+02    -0.8009E+02    -0.8045E+02    -0.8080E+02    -0.8115E+02    -0.8149E+02    -0.8182E+02    -0.8215E+02    -0.8246E+02    -0.8276E+02    -0.8305E+02    -0.8332E+02    -0.8359E+02    -0.8384E+02    -0.8408E+02    -0.8431E+02    -0.8453E+02    -0.8474E+02    -0.8494E+02    -0.8513E+02    -0.8531E+02    -0.8548E+02    -0.8564E+02    -0.8579E+02    -0.8594E+02    -0.8607E+02    -0.8620E+02    -0.8632E+02    -0.8643E+02    -0.8653E+02    -0.8662E+02    -0.8670E+02    -0.8677E+02    -0.8682E+02    -0.8684E+02    -0.8684E+02
    -0.8680E+02    -0.8680E+02    -0.8677E+02    -0.8672E+02    -0.8665E+02    -0.8656E+02    -0.8647E+02    -0.8636E+02    -0.8624E+02    -0.8612E+02    -0.8598E+02    -0.8584E+02    -0.8569E+02    -0.8553E+02    -0.8537E+02    -0.8519E+02    -0.8501E+02    -0.8483E+02    -0.8463E+02    -0.8442E+02    -0.8421E+02    -0.8399E+02    -0.8376E+02    -0.8352E+02    -0.8327E+02    -0.8302E+02    -0.8275E+02    -0.8248E+02    -0.8220E+02    -0.8192E+02    -0.8163E+02    -0.8133E+02    -0.8104E+02    -0.8074E+02    -0.8044E+02    -0.8014E+02    -0.7985E+02    -0.7957E+02    -0.7929E+02    -0.7903E+02    -0.7878E+02    -0.7855E+02    -0.7834E+02    -0.7815E+02    -0.7799E+02    -0.7785E+02    -0.7774E+02    -0.7766E+02    -0.7761E+02    -0.7760E+02    -0.7761E+02    -0.7766E+02    -0.7774E+02    -0.7785E+02    -0.7798E+02    -0.7815E+02    -0.7834E+02    -0.7855E+02    -0.7878E+02    -0.7903E+02    -0.7929E+02    -0.7956E+02    -0.7985E+02    -0.8014E+02    -0.8043E+02    -0.8073E+02    -0.8102E+02    -0.8132E+02    -0.8161E+02    -0.8190E+02    -0.8219E+02    -0.8246E+02    -0.8273E+02    -0.8300E+02    -0.8325E+02    -0.8350E+02    -0.8373E+02    -0.8396E+02    -0.8418E+02    -0.8439E+02    -0.8460E+02    -0.8479E+02    -0.8498E+02    -0.8516E+02    -0.8533E+02    -0.8549E+02    -0.8564E+02    -0.8579E+02    -0.8593E+02    -0.8607E+02    -0.8619E+02    -0.8631E+02    -0.8642E+02    -0.8652E+02    -0.8661E+02    -0.8669E+02    -0.8676E+02    -0.8681E+02    -0.8683E+02    -0.8683E+02
    -0.8680E+02    -0.8680E+02    -0.8677E+02    -0.8672E+02    -0.8665E+02    -0.8657E+02    -0.8647E+02    -0.8637E+02    -0.8625E+02    -0.8613E+02    -0.8600E+02    -0.8586E+02    -0.8572E+02    -0.8557E+02    -0.8541E+02    -0.8525E+02    -0.8508E+02    -0.8490E+02    -0.8472E+02    -0.8453E+02    -0.8433E+02    -0.8413E+02    -0.8392E+02    -0.8371E+02    -0.8349E+02    -0.8326E+02    -0.8303E+02    -0.8279E+02    -0.8255E+02    -0.8231E+02    -0.8206E+02    -0.8181E+02    -0.8156E+02    -0.8131E+02    -0.8106E+02    -0.8082E+02    -0.8058E+02    -0.8035E+02    -0.8012E+02    -0.7991E+02    -0.7971E+02    -0.7953E+02    -0.7936E+02    -0.7921E+02    -0.7908E+02    -0.7897E+02    -0.7888E+02    -0.7882E+02    -0.7878E+02    -0.7877E+02    -0.7878E+02    -0.7882E+02    -0.7888E+02    -0.7897E+02    -0.7908E+02    -0.7920E+02    -0.7935E+02    -0.7952E+02    -0.7971E+02    -0.7990E+02    -0.8012E+02    -0.8034E+02    -0.8057E+02    -0.8081E+02    -0.8105E+02    -0.8130E+02    -0.8154E+02    -0.8179E+02    -0.8204E+02    -0.8229E+02    -0.8253E+02    -0.8277E+02    -0.8301E+02    -0.8324E+02    -0.8346E+02    -0.8368E+02    -0.8390E+02    -0.8410E+02    -0.8430E+02    -0.8450E+02    -0.8468E+02    -0.8486E+02    -0.8504E+02    -0.8520E+02    -0.8537E+02    -0.8552E+02    -0.8567E+02    -0.8581E+02    -0.8595E+02    -0.8608E+02    -0.8620E+02    -0.8632E+02    -0.8642E+02    -0.8652E+02    -0.8661E+02    -0.8669E+02    -0.8676E+02    -0.8681E+02    -0.8683E+02    -0.8683E+02
    -0.8681E+02    -0.8681E+02    -0.8678E+02    -0.8673E+02    -0.8666E+02    -0.8658E+02    -0.8649E+02    -0.8638E+02    -0.8627E+02    -0.8615E+02    -0.8603E+02    -0.8590E+02    -0.8576E+02    -0.8562E+02    -0.8547E+02    -0.8532E+02    -0.8516E+02    -0.8499E+02    -0.8482E+02    -0.8465E+02    -0.8447E+02    -0.8429E+02    -0.8410E+02    -0.8391E+02    -0.8371E+02    -0.8351E+02    -0.8330E+02    -0.8309E+02    -0.8288E+02    -0.8267E+02    -0.8246E+02    -0.8224E+02    -0.8203E+02    -0.8182E+02    -0.8161E+02    -0.8141E+02    -0.8121E+02    -0.8102E+02    -0.8083E+02    -0.8066E+02    -0.8050E+02    -0.8035E+02    -0.8021E+02    -0.8009E+02    -0.7999E+02    -0.7990E+02    -0.7983E+02    -0.7978E+02    -0.7975E+02    -0.7974E+02    -0.7975E+02    -0.7978E+02    -0.7983E+02    -0.7990E+02    -0.7998E+02    -0.8009E+02    -0.8021E+02    -0.8034E+02    -0.8049E+02    -0.8065E+02    -0.8082E+02    -0.8101E+02    -0.8120E+02    -0.8140E+02    -0.8160E+02    -0.8181E+02    -0.8201E+02    -0.8223E+02    -0.8244E+02    -0.8265E+02    -0.8286E+02    -0.8307E+02    -0.8328E+02    -0.8348E+02    -0.8368E+02    -0.8388E+02    -0.8407E+02    -0.8425E+02    -0.8444E+02    -0.8461E+02    -0.8478E+02    -0.8495E+02    -0.8511E+02    -0.8527E+02    -0.8542E+02    -0.8557E+02    -0.8571E+02    -0.8584E+02    -0.8598E+02    -0.8610E+02    -0.8622E+02    -0.8633E+02    -0.8644E+02    -0.8653E+02    -0.8662E+02    -0.8670E+02    -0.8676E+02    -0.8681E+02    -0.8684E+02    -0.8684E+02
    -0.8682E+02    -0.8682E+02    -0.8679E+02    -0.8674E+02    -0.8668E+02    -0.8660E+02    -0.8651E+02    -0.8641E+02    -0.8630E+02    -0.8619E+02    -0.8607E+02    -0.8594E+02    -0.8581E+02    -0.8568E+02    -0.8554E+02    -0.8540E+02    -0.8525E+02    -0.8510E+02    -0.8494E+02    -0.8478E+02    -0.8462E+02    -0.8445E+02    -0.8428E+02    -0.8410E+02    -0.8393E+02    -0.8375E+02    -0.8357E+02    -0.8338E+02    -0.8320E+02    -0.8301E+02    -0.8283E+02    -0.8264E+02    -0.8246E+02    -0.8228E+02    -0.8211E+02    -0.8193E+02    -0.8177E+02    -0.8161E+02    -0.8145E+02    -0.8131E+02    -0.8117E+02    -0.8105E+02    -0.8094E+02    -0.8084E+02    -0.8075E+02    -0.8068E+02    -0.8063E+02    -0.8059E+02    -0.8056E+02    -0.8055E+02    -0.8056E+02    -0.8058E+02    -0.8062E+02    -0.8068E+02    -0.8075E+02    -0.8083E+02    -0.8093E+02    -0.8104E+02    -0.8117E+02    -0.8130E+02    -0.8144E+02    -0.8159E+02    -0.8175E+02    -0.8192E+02    -0.8209E+02    -0.8227E+02    -0.8244E+02    -0.8263E+02    -0.8281E+02    -0.8299E+02    -0.8318E+02    -0.8336E+02    -0.8354E+02    -0.8372E+02    -0.8390E+02    -0.8407E+02    -0.8424E+02    -0.8441E+02    -0.8458E+02    -0.8474E+02    -0.8490E+02    -0.8505E+02    -0.8520E+02    -0.8535E+02    -0.8549E+02    -0.8563E+02    -0.8576E+02    -0.8589E+02    -0.8601E+02    -0.8613E+02    -0.8625E+02    -0.8636E+02    -0.8646E+02    -0.8655E+02    -0.8664E+02    -0.8671E+02    -0.8677E+02    -0.8682E+02    -0.8685E+02    -0.8685E+02
    -0.8684E+02    -0.8684E+02    -0.8681E+02    -0.8676E+02    -0.8670E+02    -0.8662E+02    -0.8654E+02    -0.8644E+02    -0.8634E+02    -0.8623E+02    -0.8612E+02    -0.8600E+02    -0.8588E+02    -0.8575E+02    -0.8562E+02    -0.8548E+02    -0.8535E+02    -0.8520E+02    -0.8506E+02    -0.8491E+02    -0.8476E+02    -0.8461E+02    -0.8446E+02    -0.8430E+02    -0.8414E+02    -0.8398E+02    -0.8382E+02    -0.8366E+02    -0.8350E+02    -0.8334E+02    -0.8317E+02    -0.8301E+02    -0.8286E+02    -0.8270E+02    -0.8255E+02    -0.8240E+02    -0.8226E+02    -0.8213E+02    -0.8200E+02    -0.8188E+02    -0.8176E+02    -0.8166E+02    -0.8157E+02    -0.8149E+02    -0.8141E+02    -0.8136E+02    -0.8131E+02    -0.8128E+02    -0.8125E+02    -0.8125E+02    -0.8125E+02    -0.8127E+02    -0.8131E+02    -0.8135E+02    -0.8141E+02    -0.8148E+02    -0.8156E+02    -0.8165E+02    -0.8176E+02    -0.8187E+02    -0.8199E+02    -0.8211E+02    -0.8225E+02    -0.8239E+02    -0.8253E+02    -0.8268E+02    -0.8284E+02    -0.8299E+02    -0.8315E+02    -0.8331E+02    -0.8347E+02    -0.8363E+02    -0.8379E+02    -0.8395E+02    -0.8411E+02    -0.8427E+02    -0.8442E+02    -0.8458E+02    -0.8473E+02    -0.8487E+02    -0.8502E+02    -0.8516E+02    -0.8530E+02    -0.8543E+02    -0.8557E+02    -0.8570E+02    -0.8582E+02    -0.8594E+02    -0.8606E+02    -0.8617E+02    -0.8628E+02    -0.8639E+02    -0.8648E+02    -0.8658E+02    -0.8666E+02    -0.8673E+02    -0.8679E+02    -0.8684E+02    -0.8686E+02    -0.8686E+02
    -0.8685E+02    -0.8685E+02    -0.8683E+02    -0.8678E+02    -0.8672E+02    -0.8665E+02    -0.8657E+02    -0.8648E+02    -0.8638E+02    -0.8628E+02    -0.8617E+02    -0.8606E+02    -0.8594E+02    -0.8582E+02    -0.8570E+02    -0.8558E+02    -0.8545E+02    -0.8532E+02    -0.8519E+02    -0.8505E+02    -0.8491E+02    -0.8478E+02    -0.8464E+02    -0.8449E+02    -0.8435E+02    -0.8421E+02    -0.8407E+02    -0.8392E+02    -0.8378E+02    -0.8364E+02    -0.8350E+02    -0.8336E+02    -0.8322E+02    -0.8309E+02    -0.8295E+02    -0.8283E+02    -0.8271E+02    -0.8259E+02    -0.8248E+02    -0.8238E+02    -0.8228E+02    -0.8220E+02    -0.8212E+02    -0.8205E+02    -0.8199E+02    -0.8194E+02    -0.8190E+02    -0.8187E+02    -0.8186E+02    -0.8185E+02    -0.8185E+02    -0.8187E+02    -0.8190E+02    -0.8194E+02    -0.8198E+02    -0.8204E+02    -0.8211E+02    -0.8219E+02    -0.8227E+02    -0.8237E+02    -0.8247E+02    -0.8258E+02    -0.8269E+02    -0.8281E+02    -0.8294E+02    -0.8307E+02    -0.8320E+02    -0.8333E+02    -0.8347E+02    -0.8361E+02    -0.8375E+02    -0.8389E+02    -0.8404E+02    -0.8418E+02    -0.8432E+02    -0.8446E+02    -0.8460E+02    -0.8474E+02    -0.8487E+02    -0.8501E+02    -0.8514E+02    -0.8527E+02    -0.8540E+02    -0.8553E+02    -0.8565E+02    -0.8577E+02    -0.8589E+02    -0.8600E+02    -0.8611E+02    -0.8622E+02    -0.8632E+02    -0.8642E+02    -0.8652E+02    -0.8660E+02    -0.8668E+02    -0.8675E+02    -0.8681E+02    -0.8685E+02    -0.8688E+02    -0.8688E+02
    -0.8688E+02    -0.8688E+02    -0.8685E+02    -0.8681E+02    -0.8675E+02    -0.8668E+02    -0.8660E+02    -0.8652E+02    -0.8643E+02    -0.8633E+02    -0.8623E+02    -0.8612E+02    -0.8601E+02    -0.8590E+02    -0.8579E+02    -0.8567E+02    -0.8555E+02    -0.8543E+02    -0.8531E+02    -0.8519E+02    -0.8506E+02    -0.8494E+02    -0.8481E+02    -0.8468E+02    -0.8455E+02    -0.8443E+02    -0.8430E+02    -0.8417E+02    -0.8404E+02    -0.8392E+02    -0.8379E+02    -0.8367E+02    -0.8355E+02    -0.8344E+02    -0.8332E+02    -0.8321E+02    -0.8311E+02    -0.8301E+02    -0.8292E+02    -0.8283E+02    -0.8275E+02    -0.8267E+02    -0.8261E+02    -0.8255E+02    -0.8250E+02    -0.8245E+02    -0.8242E+02    -0.8240E+02    -0.8238E+02    -0.8238E+02    -0.8238E+02    -0.8240E+02    -0.8242E+02    -0.8245E+02    -0.8249E+02    -0.8254E+02    -0.8260E+02    -0.8266E+02    -0.8274E+02    -0.8282E+02    -0.8290E+02    -0.8300E+02    -0.8309E+02    -0.8320E+02    -0.8331E+02    -0.8342E+02    -0.8353E+02    -0.8365E+02    -0.8377E+02    -0.8389E+02    -0.8402E+02    -0.8414E+02    -0.8427E+02    -0.8440E+02    -0.8452E+02    -0.8465E+02    -0.8477E+02    -0.8490E+02    -0.8502E+02    -0.8515E+02    -0.8527E+02    -0.8539E+02    -0.8551E+02    -0.8562E+02    -0.8574E+02    -0.8585E+02    -0.8596E+02    -0.8607E+02    -0.8617E+02    -0.8627E+02    -0.8637E+02    -0.8646E+02    -0.8655E+02    -0.8663E+02    -0.8671E+02    -0.8678E+02    -0.8683E+02    -0.8687E+02    -0.8690E+02    -0.8690E+02
    -0.8690E+02    -0.8690E+02    -0.8688E+02    -0.8683E+02    -0.8678E+02    -0.8672E+02    -0.8664E+02    -0.8656E+02    -0.8647E+02    -0.8638E+02    -0.8629E+02    -0.8619E+02    -0.8609E+02    -0.8598E+02    -0.8588E+02    -0.8577E+02    -0.8566E+02    -0.8555E+02    -0.8544E+02    -0.8532E+02    -0.8521E+02    -0.8510E+02    -0.8498E+02    -0.8487E+02    -0.8475E+02    -0.8463E+02    -0.8452E+02    -0.8441E+02    -0.8429E+02    -0.8418E+02    -0.8407E+02    -0.8397E+02    -0.8386E+02    -0.8376E+02    -0.8366E+02    -0.8356E+02    -0.8347E+02    -0.8339E+02    -0.8331E+02    -0.8323E+02    -0.8316E+02    -0.8310E+02    -0.8304E+02    -0.8299E+02    -0.8295E+02    -0.8291E+02    -0.8288E+02    -0.8286E+02    -0.8285E+02    -0.8285E+02    -0.8285E+02    -0.8286E+02    -0.8288E+02    -0.8291E+02    -0.8294E+02    -0.8298E+02    -0.8303E+02    -0.8309E+02    -0.8315E+02    -0.8322E+02    -0.8329E+02    -0.8337E+02    -0.8346E+02    -0.8355E+02    -0.8364E+02    -0.8374E+02    -0.8384E+02    -0.8394E+02    -0.8405E+02    -0.8416E+02    -0.8427E+02    -0.8438E+02    -0.8449E+02    -0.8460E+02    -0.8472E+02    -0.8483E+02    -0.8494E+02    -0.8506E+02    -0.8517E+02    -0.8528E+02    -0.8539E+02    -0.8550E+02    -0.8561E+02    -0.8572E+02    -0.8583E+02    -0.8593E+02    -0.8603E+02    -0.8613E+02    -0.8623E+02    -0.8633E+02    -0.8642E+02    -0.8651E+02    -0.8659E+02    -0.8667E+02    -0.8674E+02    -0.8680E+02    -0.8685E+02    -0.8689E+02    -0.8692E+02    -0.8692E+02
    -0.8692E+02    -0.8692E+02    -0.8690E+02    -0.8686E+02    -0.8681E+02    -0.8675E+02    -0.8668E+02    -0.8660E+02    -0.8652E+02    -0.8644E+02    -0.8635E+02    -0.8625E+02    -0.8616E+02    -0.8606E+02    -0.8597E+02    -0.8587E+02    -0.8577E+02    -0.8566E+02    -0.8556E+02    -0.8546E+02    -0.8535E+02    -0.8525E+02    -0.8514E+02    -0.8504E+02    -0.8494E+02    -0.8483E+02    -0.8473E+02    -0.8463E+02    -0.8453E+02    -0.8443E+02    -0.8433E+02    -0.8424E+02    -0.8414E+02    -0.8406E+02    -0.8397E+02    -0.8389E+02    -0.8381E+02    -0.8373E+02    -0.8366E+02    -0.8360E+02    -0.8353E+02    -0.8348E+02    -0.8343E+02    -0.8339E+02    -0.8335E+02    -0.8332E+02    -0.8329E+02    -0.8328E+02    -0.8327E+02    -0.8326E+02    -0.8327E+02    -0.8327E+02    -0.8329E+02    -0.8331E+02    -0.8334E+02    -0.8338E+02    -0.8342E+02    -0.8347E+02    -0.8352E+02    -0.8358E+02    -0.8365E+02    -0.8372E+02    -0.8379E+02    -0.8387E+02    -0.8395E+02    -0.8404E+02    -0.8412E+02    -0.8422E+02    -0.8431E+02    -0.8440E+02    -0.8450E+02    -0.8460E+02    -0.8470E+02    -0.8480E+02    -0.8490E+02    -0.8501E+02    -0.8511E+02    -0.8521E+02    -0.8531E+02    -0.8542E+02    -0.8552E+02    -0.8562E+02    -0.8572E+02    -0.8582E+02    -0.8592E+02    -0.8601E+02    -0.8611E+02    -0.8620E+02    -0.8629E+02    -0.8638E+02    -0.8647E+02    -0.8655E+02    -0.8663E+02    -0.8670E+02    -0.8677E+02    -0.8683E+02    -0.8688E+02    -0.8692E+02    -0.8694E+02    -0.8694E+02
    -0.8695E+02    -0.8695E+02    -0.8693E+02    -0.8689E+02    -0.8684E+02    -0.8678E+02    -0.8672E+02    -0.8665E+02    -0.8657E+02    -0.8649E+02    -0.8641E+02    -0.8632E+02    -0.8623E+02    -0.8614E+02    -0.8605E+02    -0.8596E+02    -0.8587E+02    -0.8578E+02    -0.8568E+02    -0.8559E+02    -0.8549E+02    -0.8540E+02    -0.8530E+02    -0.8521E+02    -0.8511E+02    -0.8502E+02    -0.8493E+02    -0.8484E+02    -0.8475E+02    -0.8466E+02    -0.8457E+02    -0.8449E+02    -0.8441E+02    -0.8433E+02    -0.8425E+02    -0.8418E+02    -0.8411E+02    -0.8405E+02    -0.8398E+02    -0.8393E+02    -0.8387E+02    -0.8383E+02    -0.8378E+02    -0.8375E+02    -0.8371E+02    -0.8369E+02    -0.8367E+02    -0.8365E+02    -0.8364E+02    -0.8364E+02    -0.8364E+02    -0.8365E+02    -0.8366E+02    -0.8368E+02    -0.8371E+02    -0.8374E+02    -0.8378E+02    -0.8382E+02    -0.8386E+02    -0.8392E+02    -0.8397E+02    -0.8403E+02    -0.8410E+02    -0.8416E+02    -0.8424E+02    -0.8431E+02    -0.8439E+02    -0.8447E+02    -0.8455E+02    -0.8464E+02    -0.8472E+02    -0.8481E+02    -0.8490E+02    -0.8499E+02    -0.8508E+02    -0.8517E+02    -0.8527E+02    -0.8536E+02    -0.8545E+02    -0.8555E+02    -0.8564E+02    -0.8573E+02    -0.8582E+02    -0.8592E+02    -0.8601E+02    -0.8610E+02    -0.8618E+02    -0.8627E+02    -0.8636E+02    -0.8644E+02    -0.8652E+02    -0.8660E+02    -0.8667E+02    -0.8674E+02    -0.8680E+02    -0.8686E+02    -0.8690E+02    -0.8694E+02    -0.8696E+02    -0.8696E+02
    -0.8697E+02    -0.8697E+02    -0.8695E+02    -0.8692E+02    -0.8687E+02    -0.8682E+02    -0.8676E+02    -0.8669E+02    -0.8662E+02    -0.8654E+02    -0.8647E+02    -0.8639E+02    -0.8631E+02    -0.8622E+02    -0.8614E+02    -0.8606E+02    -0.8597E+02    -0.8588E+02    -0.8580E+02    -0.8571E+02    -0.8563E+02    -0.8554E+02    -0.8545E+02    -0.8537E+02    -0.8528E+02    -0.8520E+02    -0.8512E+02    -0.8504E+02    -0.8496E+02    -0.8488E+02    -0.8480E+02    -0.8473E+02    -0.8465E+02    -0.8458E+02    -0.8452E+02    -0.8445E+02    -0.8439E+02    -0.8433E+02    -0.8428E+02    -0.8423E+02    -0.8418E+02    -0.8414E+02    -0.8410E+02    -0.8407E+02    -0.8404E+02    -0.8402E+02    -0.8400E+02    -0.8399E+02    -0.8398E+02    -0.8398E+02    -0.8398E+02    -0.8399E+02    -0.8400E+02    -0.8402E+02    -0.8404E+02    -0.8406E+02    -0.8410E+02    -0.8413E+02    -0.8417E+02    -0.8422E+02    -0.8427E+02    -0.8432E+02    -0.8438E+02    -0.8444E+02    -0.8450E+02    -0.8456E+02    -0.8463E+02    -0.8470E+02    -0.8478E+02    -0.8485E+02    -0.8493E+02    -0.8501E+02    -0.8509E+02    -0.8517E+02    -0.8525E+02    -0.8534E+02    -0.8542E+02    -0.8550E+02    -0.8559E+02    -0.8567E+02    -0.8576E+02    -0.8584E+02    -0.8593E+02    -0.8601E+02    -0.8609E+02    -0.8618E+02    -0.8626E+02    -0.8634E+02    -0.8642E+02    -0.8649E+02    -0.8657E+02    -0.8664E+02    -0.8671E+02    -0.8678E+02    -0.8683E+02    -0.8689E+02    -0.8693E+02    -0.8696E+02    -0.8698E+02    -0.8698E+02
    -0.8699E+02    -0.8699E+02    -0.8698E+02    -0.8694E+02    -0.8690E+02    -0.8685E+02    -0.8680E+02    -0.8673E+02    -0.8667E+02    -0.8660E+02    -0.8653E+02    -0.8645E+02    -0.8638E+02    -0.8630E+02    -0.8623E+02    -0.8615E+02    -0.8607E+02    -0.8599E+02    -0.8591E+02    -0.8583E+02    -0.8576E+02    -0.8568E+02    -0.8560E+02    -0.8552E+02    -0.8545E+02    -0.8537E+02    -0.8530E+02    -0.8522E+02    -0.8515E+02    -0.8508E+02    -0.8501E+02    -0.8495E+02    -0.8488E+02    -0.8482E+02    -0.8476E+02    -0.8470E+02    -0.8465E+02    -0.8460E+02    -0.8455E+02    -0.8451E+02    -0.8447E+02    -0.8443E+02    -0.8440E+02    -0.8437E+02    -0.8434E+02    -0.8432E+02    -0.8431E+02    -0.8430E+02    -0.8429E+02    -0.8429E+02    -0.8429E+02    -0.8429E+02    -0.8430E+02    -0.8432E+02    -0.8434E+02    -0.8436E+02    -0.8439E+02    -0.8442E+02    -0.8446E+02    -0.8450E+02    -0.8454E+02    -0.8459E+02    -0.8464E+02    -0.8469E+02    -0.8474E+02    -0.8480E+02    -0.8486E+02    -0.8493E+02    -0.8499E+02    -0.8506E+02    -0.8513E+02    -0.8520E+02    -0.8527E+02    -0.8534E+02    -0.8542E+02    -0.8549E+02    -0.8557E+02    -0.8564E+02    -0.8572E+02    -0.8580E+02    -0.8587E+02    -0.8595E+02    -0.8603E+02    -0.8610E+02    -0.8618E+02    -0.8626E+02    -0.8633E+02    -0.8641E+02    -0.8648E+02    -0.8655E+02    -0.8662E+02    -0.8669E+02    -0.8675E+02    -0.8681E+02    -0.8687E+02    -0.8692E+02    -0.8696E+02    -0.8699E+02    -0.8700E+02    -0.8700E+02
    -0.8702E+02    -0.8702E+02    -0.8700E+02    -0.8697E+02    -0.8693E+02    -0.8689E+02    -0.8683E+02    -0.8678E+02    -0.8672E+02    -0.8665E+02    -0.8659E+02    -0.8652E+02    -0.8645E+02    -0.8638E+02    -0.8631E+02    -0.8624E+02    -0.8617E+02    -0.8609E+02    -0.8602E+02    -0.8595E+02    -0.8588E+02    -0.8581E+02    -0.8574E+02    -0.8567E+02    -0.8560E+02    -0.8553E+02    -0.8546E+02    -0.8540E+02    -0.8533E+02    -0.8527E+02    -0.8521E+02    -0.8515E+02    -0.8509E+02    -0.8504E+02    -0.8499E+02    -0.8494E+02    -0.8489E+02    -0.8484E+02    -0.8480E+02    -0.8476E+02    -0.8473E+02    -0.8470E+02    -0.8467E+02    -0.8464E+02    -0.8462E+02    -0.8460E+02    -0.8459E+02    -0.8458E+02    -0.8457E+02    -0.8457E+02    -0.8457E+02    -0.8458E+02    -0.8458E+02    -0.8460E+02    -0.8461E+02    -0.8464E+02    -0.8466E+02    -0.8469E+02    -0.8472E+02    -0.8475E+02    -0.8479E+02    -0.8483E+02    -0.8487E+02    -0.8492E+02    -0.8497E+02    -0.8502E+02    -0.8508E+02    -0.8513E+02    -0.8519E+02    -0.8525E+02    -0.8531E+02    -0.8537E+02    -0.8544E+02    -0.8550E+02    -0.8557E+02    -0.8564E+02    -0.8571E+02    -0.8578E+02    -0.8584E+02    -0.8591E+02    -0.8598E+02    -0.8606E+02    -0.8613E+02    -0.8620E+02    -0.8627E+02    -0.8634E+02    -0.8640E+02    -0.8647E+02    -0.8654E+02    -0.8661E+02    -0.8667E+02    -0.8673E+02    -0.8679E+02    -0.8685E+02    -0.8690E+02    -0.8694E+02    -0.8698E+02    -0.8701E+02    -0.8703E+02    -0.8703E+02
    -0.8704E+02    -0.8704E+02    -0.8703E+02    -0.8700E+02    -0.8696E+02    -0.8692E+02    -0.8687E+02    -0.8682E+02    -0.8676E+02    -0.8670E+02    -0.8664E+02    -0.8658E+02    -0.8652E+02    -0.8645E+02    -0.8639E+02    -0.8632E+02    -0.8626E+02    -0.8619E+02    -0.8613E+02    -0.8606E+02    -0.8600E+02    -0.8593E+02    -0.8587E+02    -0.8581E+02    -0.8574E+02    -0.8568E+02    -0.8562E+02    -0.8556E+02    -0.8551E+02    -0.8545E+02    -0.8540E+02    -0.8534E+02    -0.8529E+02    -0.8524E+02    -0.8520E+02    -0.8515E+02    -0.8511E+02    -0.8507E+02    -0.8503E+02    -0.8500E+02    -0.8497E+02    -0.8494E+02    -0.8492E+02    -0.8489E+02    -0.8487E+02    -0.8486E+02    -0.8485E+02    -0.8484E+02    -0.8483E+02    -0.8483E+02    -0.8483E+02    -0.8483E+02    -0.8484E+02    -0.8485E+02    -0.8487E+02    -0.8489E+02    -0.8491E+02    -0.8493E+02    -0.8496E+02    -0.8499E+02    -0.8502E+02    -0.8506E+02    -0.8510E+02    -0.8514E+02    -0.8518E+02    -0.8523E+02    -0.8528E+02    -0.8533E+02    -0.8538E+02    -0.8543E+02    -0.8548E+02    -0.8554E+02    -0.8560E+02    -0.8566E+02    -0.8572E+02    -0.8578E+02    -0.8584E+02    -0.8590E+02    -0.8597E+02    -0.8603E+02    -0.8609E+02    -0.8616E+02    -0.8622E+02    -0.8628E+02    -0.8635E+02    -0.8641E+02    -0.8648E+02    -0.8654E+02    -0.8660E+02    -0.8666E+02    -0.8672E+02    -0.8678E+02    -0.8683E+02    -0.8688E+02    -0.8693E+02    -0.8697E+02    -0.8701E+02    -0.8703E+02    -0.8705E+02    -0.8705E+02
    -0.8706E+02    -0.8706E+02    -0.8705E+02    -0.8702E+02    -0.8699E+02    -0.8695E+02    -0.8691E+02    -0.8686E+02    -0.8681E+02    -0.8675E+02    -0.8670E+02    -0.8664E+02    -0.8658E+02    -0.8652E+02    -0.8647E+02    -0.8641E+02    -0.8635E+02    -0.8629E+02    -0.8623E+02    -0.8617E+02    -0.8611E+02    -0.8605E+02    -0.8600E+02    -0.8594E+02    -0.8588E+02    -0.8583E+02    -0.8577E+02    -0.8572E+02    -0.8567E+02    -0.8562E+02    -0.8557E+02    -0.8553E+02    -0.8548E+02    -0.8544E+02    -0.8539E+02    -0.8536E+02    -0.8532E+02    -0.8528E+02    -0.8525E+02    -0.8522E+02    -0.8519E+02    -0.8517E+02    -0.8515E+02    -0.8513E+02    -0.8511E+02    -0.8510E+02    -0.8508E+02    -0.8508E+02    -0.8507E+02    -0.8507E+02    -0.8507E+02    -0.8507E+02    -0.8508E+02    -0.8509E+02    -0.8510E+02    -0.8512E+02    -0.8514E+02    -0.8516E+02    -0.8518E+02    -0.8521E+02    -0.8524E+02    -0.8527E+02    -0.8531E+02    -0.8534E+02    -0.8538E+02    -0.8542E+02    -0.8546E+02    -0.8551E+02    -0.8555E+02    -0.8560E+02    -0.8565E+02    -0.8570E+02    -0.8575E+02    -0.8580E+02    -0.8586E+02    -0.8591E+02    -0.8597E+02    -0.8602E+02    -0.8608E+02    -0.8614E+02    -0.8620E+02    -0.8625E+02    -0.8631E+02    -0.8637E+02    -0.8643E+02    -0.8649E+02    -0.8654E+02    -0.8660E+02    -0.8666E+02    -0.8671E+02    -0.8677E+02    -0.8682E+02    -0.8687E+02    -0.8692E+02    -0.8696E+02    -0.8700E+02    -0.8703E+02    -0.8706E+02    -0.8707E+02    -0.8707E+02
    -0.8709E+02    -0.8709E+02    -0.8707E+02    -0.8705E+02    -0.8702E+02    -0.8698E+02    -0.8694E+02    -0.8690E+02    -0.8685E+02    -0.8680E+02    -0.8675E+02    -0.8670E+02    -0.8665E+02    -0.8659E+02    -0.8654E+02    -0.8649E+02    -0.8643E+02    -0.8638E+02    -0.8633E+02    -0.8627E+02    -0.8622E+02    -0.8617E+02    -0.8612E+02    -0.8607E+02    -0.8602E+02    -0.8597E+02    -0.8592E+02    -0.8587E+02    -0.8582E+02    -0.8578E+02    -0.8574E+02    -0.8570E+02    -0.8566E+02    -0.8562E+02    -0.8558E+02    -0.8555E+02    -0.8551E+02    -0.8548E+02    -0.8545E+02    -0.8543E+02    -0.8540E+02    -0.8538E+02    -0.8536E+02    -0.8534E+02    -0.8533E+02    -0.8532E+02    -0.8531E+02    -0.8530E+02    -0.8529E+02    -0.8529E+02    -0.8529E+02    -0.8530E+02    -0.8530E+02    -0.8531E+02    -0.8532E+02    -0.8534E+02    -0.8535E+02    -0.8537E+02    -0.8539E+02    -0.8542E+02    -0.8544E+02    -0.8547E+02    -0.8550E+02    -0.8553E+02    -0.8557E+02    -0.8560E+02    -0.8564E+02    -0.8568E+02    -0.8572E+02    -0.8576E+02    -0.8581E+02    -0.8585E+02    -0.8590E+02    -0.8594E+02    -0.8599E+02    -0.8604E+02    -0.8609E+02    -0.8614E+02    -0.8619E+02    -0.8624E+02    -0.8629E+02    -0.8635E+02    -0.8640E+02    -0.8645E+02    -0.8651E+02    -0.8656E+02    -0.8661E+02    -0.8666E+02    -0.8671E+02    -0.8677E+02    -0.8682E+02    -0.8686E+02    -0.8691E+02    -0.8695E+02    -0.8699E+02    -0.8703E+02    -0.8706E+02    -0.8708E+02    -0.8709E+02    -0.8709E+02
    -0.8711E+02    -0.8711E+02    -0.8710E+02    -0.8707E+02    -0.8705E+02    -0.8701E+02    -0.8698E+02    -0.8694E+02    -0.8689E+02    -0.8685E+02    -0.8680E+02    -0.8676E+02    -0.8671E+02    -0.8666E+02    -0.8661E+02    -0.8656E+02    -0.8652E+02    -0.8647E+02    -0.8642E+02    -0.8637E+02    -0.8632E+02    -0.8628E+02    -0.8623E+02    -0.8619E+02    -0.8614E+02    -0.8610E+02    -0.8605E+02    -0.8601E+02    -0.8597E+02    -0.8593E+02    -0.8589E+02    -0.8586E+02    -0.8582E+02    -0.8579E+02    -0.8575E+02    -0.8572E+02    -0.8569E+02    -0.8567E+02    -0.8564E+02    -0.8562E+02    -0.8560E+02    -0.8558E+02    -0.8556E+02    -0.8554E+02    -0.8553E+02    -0.8552E+02    -0.8551E+02    -0.8551E+02    -0.8550E+02    -0.8550E+02    -0.8550E+02    -0.8550E+02    -0.8551E+02    -0.8552E+02    -0.8553E+02    -0.8554E+02    -0.8555E+02    -0.8557E+02    -0.8559E+02    -0.8561E+02    -0.8563E+02    -0.8566E+02    -0.8568E+02    -0.8571E+02    -0.8574E+02    -0.8577E+02    -0.8581E+02    -0.8584E+02    -0.8588E+02    -0.8591E+02    -0.8595E+02    -0.8599E+02    -0.8603E+02    -0.8608E+02    -0.8612E+02    -0.8616E+02    -0.8621E+02    -0.8625E+02    -0.8630E+02    -0.8634E+02    -0.8639E+02    -0.8644E+02    -0.8649E+02    -0.8653E+02    -0.8658E+02    -0.8663E+02    -0.8668E+02    -0.8672E+02    -0.8677E+02    -0.8682E+02    -0.8686E+02    -0.8690E+02    -0.8695E+02    -0.8699E+02    -0.8702E+02    -0.8705E+02    -0.8708E+02    -0.8710E+02    -0.8711E+02    -0.8711E+02
    -0.8713E+02    -0.8713E+02    -0.8712E+02    -0.8710E+02    -0.8707E+02    -0.8704E+02    -0.8701E+02    -0.8697E+02    -0.8694E+02    -0.8690E+02    -0.8685E+02    -0.8681E+02    -0.8677E+02    -0.8673E+02    -0.8668E+02    -0.8664E+02    -0.8660E+02    -0.8655E+02    -0.8651E+02    -0.8647E+02    -0.8642E+02    -0.8638E+02    -0.8634E+02    -0.8630E+02    -0.8626E+02    -0.8622E+02    -0.8618E+02    -0.8615E+02    -0.8611E+02    -0.8607E+02    -0.8604E+02    -0.8601E+02    -0.8598E+02    -0.8595E+02    -0.8592E+02    -0.8589E+02    -0.8587E+02    -0.8584E+02    -0.8582E+02    -0.8580E+02    -0.8578E+02    -0.8576E+02    -0.8575E+02    -0.8573E+02    -0.8572E+02    -0.8571E+02    -0.8571E+02    -0.8570E+02    -0.8570E+02    -0.8570E+02    -0.8570E+02    -0.8570E+02    -0.8570E+02    -0.8571E+02    -0.8572E+02    -0.8573E+02    -0.8574E+02    -0.8576E+02    -0.8577E+02    -0.8579E+02    -0.8581E+02    -0.8583E+02    -0.8586E+02    -0.8588E+02    -0.8591E+02    -0.8593E+02    -0.8596E+02    -0.8599E+02    -0.8603E+02    -0.8606E+02    -0.8609E+02    -0.8613E+02    -0.8616E+02    -0.8620E+02    -0.8624E+02    -0.8628E+02    -0.8632E+02    -0.8636E+02    -0.8640E+02    -0.8644E+02    -0.8648E+02    -0.8652E+02    -0.8657E+02    -0.8661E+02    -0.8665E+02    -0.8670E+02    -0.8674E+02    -0.8678E+02    -0.8682E+02    -0.8686E+02    -0.8691E+02    -0.8694E+02    -0.8698E+02    -0.8702E+02    -0.8705E+02    -0.8708E+02    -0.8710E+02    -0.8712E+02    -0.8713E+02    -0.8713E+02
    -0.8715E+02    -0.8715E+02    -0.8714E+02    -0.8712E+02    -0.8710E+02    -0.8707E+02    -0.8704E+02    -0.8701E+02    -0.8698E+02    -0.8694E+02    -0.8690E+02    -0.8687E+02    -0.8683E+02    -0.8679E+02    -0.8675E+02    -0.8671E+02    -0.8667E+02    -0.8663E+02    -0.8660E+02    -0.8656E+02    -0.8652E+02    -0.8648E+02    -0.8645E+02    -0.8641E+02    -0.8637E+02    -0.8634E+02    -0.8631E+02    -0.8627E+02    -0.8624E+02    -0.8621E+02    -0.8618E+02    -0.8615E+02    -0.8612E+02    -0.8610E+02    -0.8607E+02    -0.8605E+02    -0.8603E+02    -0.8601E+02    -0.8599E+02    -0.8597E+02    -0.8595E+02    -0.8594E+02    -0.8592E+02    -0.8591E+02    -0.8590E+02    -0.8589E+02    -0.8589E+02    -0.8588E+02    -0.8588E+02    -0.8588E+02    -0.8588E+02    -0.8588E+02    -0.8589E+02    -0.8589E+02    -0.8590E+02    -0.8591E+02    -0.8592E+02    -0.8593E+02    -0.8595E+02    -0.8596E+02    -0.8598E+02    -0.8600E+02    -0.8602E+02    -0.8604E+02    -0.8606E+02    -0.8609E+02    -0.8611E+02    -0.8614E+02    -0.8617E+02    -0.8620E+02    -0.8623E+02    -0.8626E+02    -0.8629E+02    -0.8632E+02    -0.8636E+02    -0.8639E+02    -0.8643E+02    -0.8646E+02    -0.8650E+02    -0.8653E+02    -0.8657E+02    -0.8661E+02    -0.8665E+02    -0.8668E+02    -0.8672E+02    -0.8676E+02    -0.8680E+02    -0.8684E+02    -0.8688E+02    -0.8691E+02    -0.8695E+02    -0.8698E+02    -0.8702E+02    -0.8705E+02    -0.8708E+02    -0.8711E+02    -0.8713E+02    -0.8714E+02    -0.8715E+02    -0.8715E+02
    -0.8717E+02    -0.8717E+02    -0.8716E+02    -0.8715E+02    -0.8713E+02    -0.8710E+02    -0.8707E+02    -0.8705E+02    -0.8702E+02    -0.8698E+02    -0.8695E+02    -0.8692E+02    -0.8688E+02    -0.8685E+02    -0.8681E+02    -0.8678E+02    -0.8675E+02    -0.8671E+02    -0.8668E+02    -0.8664E+02    -0.8661E+02    -0.8658E+02    -0.8655E+02    -0.8652E+02    -0.8648E+02    -0.8645E+02    -0.8642E+02    -0.8640E+02    -0.8637E+02    -0.8634E+02    -0.8632E+02    -0.8629E+02    -0.8627E+02    -0.8624E+02    -0.8622E+02    -0.8620E+02    -0.8618E+02    -0.8616E+02    -0.8615E+02    -0.8613E+02    -0.8612E+02    -0.8610E+02    -0.8609E+02    -0.8608E+02    -0.8607E+02    -0.8606E+02    -0.8606E+02    -0.8606E+02    -0.8605E+02    -0.8605E+02    -0.8605E+02    -0.8605E+02    -0.8606E+02    -0.8606E+02    -0.8607E+02    -0.8608E+02    -0.8609E+02    -0.8610E+02    -0.8611E+02    -0.8612E+02    -0.8614E+02    -0.8615E+02    -0.8617E+02    -0.8619E+02    -0.8621E+02    -0.8623E+02    -0.8625E+02    -0.8628E+02    -0.8630E+02    -0.8633E+02    -0.8635E+02    -0.8638E+02    -0.8641E+02    -0.8644E+02    -0.8647E+02    -0.8650E+02    -0.8653E+02    -0.8656E+02    -0.8659E+02    -0.8662E+02    -0.8666E+02    -0.8669E+02    -0.8672E+02    -0.8676E+02    -0.8679E+02    -0.8682E+02    -0.8686E+02    -0.8689E+02    -0.8693E+02    -0.8696E+02    -0.8699E+02    -0.8702E+02    -0.8705E+02    -0.8708E+02    -0.8711E+02    -0.8713E+02    -0.8715E+02    -0.8716E+02    -0.8717E+02    -0.8717E+02
    -0.8719E+02    -0.8719E+02    -0.8718E+02    -0.8717E+02    -0.8715E+02    -0.8713E+02    -0.8711E+02    -0.8708E+02    -0.8705E+02    -0.8703E+02    -0.8700E+02    -0.8697E+02    -0.8694E+02    -0.8691E+02    -0.8688E+02    -0.8685E+02    -0.8682E+02    -0.8679E+02    -0.8676E+02    -0.8673E+02    -0.8670E+02    -0.8667E+02    -0.8664E+02    -0.8662E+02    -0.8659E+02    -0.8656E+02    -0.8654E+02    -0.8651E+02    -0.8649E+02    -0.8647E+02    -0.8644E+02    -0.8642E+02    -0.8640E+02    -0.8638E+02    -0.8636E+02    -0.8634E+02    -0.8633E+02    -0.8631E+02    -0.8630E+02    -0.8628E+02    -0.8627E+02    -0.8626E+02    -0.8625E+02    -0.8624E+02    -0.8623E+02    -0.8623E+02    -0.8622E+02    -0.8622E+02    -0.8622E+02    -0.8622E+02    -0.8622E+02    -0.8622E+02    -0.8622E+02    -0.8622E+02    -0.8623E+02    -0.8624E+02    -0.8625E+02    -0.8625E+02    -0.8627E+02    -0.8628E+02    -0.8629E+02    -0.8630E+02    -0.8632E+02    -0.8634E+02    -0.8635E+02    -0.8637E+02    -0.8639E+02    -0.8641E+02    -0.8643E+02    -0.8645E+02    -0.8648E+02    -0.8650E+02    -0.8652E+02    -0.8655E+02    -0.8657E+02    -0.8660E+02    -0.8663E+02    -0.8665E+02    -0.8668E+02    -0.8671E+02    -0.8674E+02    -0.8677E+02    -0.8680E+02    -0.8683E+02    -0.8686E+02    -0.8689E+02    -0.8692E+02    -0.8694E+02    -0.8697E+02    -0.8700E+02    -0.8703E+02    -0.8706E+02    -0.8709E+02    -0.8711E+02    -0.8713E+02    -0.8715E+02    -0.8717E+02    -0.8718E+02    -0.8719E+02    -0.8719E+02
    -0.8721E+02    -0.8721E+02    -0.8720E+02    -0.8719E+02    -0.8717E+02    -0.8716E+02    -0.8714E+02    -0.8711E+02    -0.8709E+02    -0.8707E+02    -0.8704E+02    -0.8702E+02    -0.8699E+02    -0.8696E+02    -0.8694E+02    -0.8691E+02    -0.8689E+02    -0.8686E+02    -0.8684E+02    -0.8681E+02    -0.8679E+02    -0.8676E+02    -0.8674E+02    -0.8671E+02    -0.8669E+02    -0.8667E+02    -0.8665E+02    -0.8662E+02    -0.8660E+02    -0.8658E+02    -0.8656E+02    -0.8655E+02    -0.8653E+02    -0.8651E+02    -0.8650E+02    -0.8648E+02    -0.8647E+02    -0.8645E+02    -0.8644E+02    -0.8643E+02    -0.8642E+02    -0.8641E+02    -0.8640E+02    -0.8639E+02    -0.8639E+02    -0.8638E+02    -0.8638E+02    -0.8637E+02    -0.8637E+02    -0.8637E+02    -0.8637E+02    -0.8637E+02    -0.8638E+02    -0.8638E+02    -0.8638E+02    -0.8639E+02    -0.8640E+02    -0.8640E+02    -0.8641E+02    -0.8642E+02    -0.8643E+02    -0.8645E+02    -0.8646E+02    -0.8647E+02    -0.8649E+02    -0.8650E+02    -0.8652E+02    -0.8654E+02    -0.8656E+02    -0.8657E+02    -0.8659E+02    -0.8661E+02    -0.8663E+02    -0.8666E+02    -0.8668E+02    -0.8670E+02    -0.8672E+02    -0.8675E+02    -0.8677E+02    -0.8679E+02    -0.8682E+02    -0.8684E+02    -0.8687E+02    -0.8689E+02    -0.8692E+02    -0.8695E+02    -0.8697E+02    -0.8700E+02    -0.8702E+02    -0.8705E+02    -0.8707E+02    -0.8709E+02    -0.8712E+02    -0.8714E+02    -0.8716E+02    -0.8718E+02    -0.8719E+02    -0.8720E+02    -0.8721E+02    -0.8721E+02
    -0.8723E+02    -0.8723E+02    -0.8722E+02    -0.8721E+02    -0.8720E+02    -0.8718E+02    -0.8716E+02    -0.8715E+02    -0.8713E+02    -0.8711E+02    -0.8708E+02    -0.8706E+02    -0.8704E+02    -0.8702E+02    -0.8700E+02    -0.8697E+02    -0.8695E+02    -0.8693E+02    -0.8691E+02    -0.8689E+02    -0.8687E+02    -0.8685E+02    -0.8683E+02    -0.8681E+02    -0.8679E+02    -0.8677E+02    -0.8675E+02    -0.8673E+02    -0.8671E+02    -0.8670E+02    -0.8668E+02    -0.8667E+02    -0.8665E+02    -0.8664E+02    -0.8662E+02    -0.8661E+02    -0.8660E+02    -0.8659E+02    -0.8658E+02    -0.8657E+02    -0.8656E+02    -0.8655E+02    -0.8654E+02    -0.8654E+02    -0.8653E+02    -0.8653E+02    -0.8652E+02    -0.8652E+02    -0.8652E+02    -0.8652E+02    -0.8652E+02    -0.8652E+02    -0.8652E+02    -0.8653E+02    -0.8653E+02    -0.8653E+02    -0.8654E+02    -0.8655E+02    -0.8655E+02    -0.8656E+02    -0.8657E+02    -0.8658E+02    -0.8659E+02    -0.8660E+02    -0.8662E+02    -0.8663E+02    -0.8664E+02    -0.8666E+02    -0.8667E+02    -0.8669E+02    -0.8671E+02    -0.8672E+02    -0.8674E+02    -0.8676E+02    -0.8678E+02    -0.8680E+02    -0.8681E+02    -0.8683E+02    -0.8685E+02    -0.8687E+02    -0.8690E+02    -0.8692E+02    -0.8694E+02    -0.8696E+02    -0.8698E+02    -0.8700E+02    -0.8702E+02    -0.8705E+02    -0.8707E+02    -0.8709E+02    -0.8711E+02    -0.8713E+02    -0.8715E+02    -0.8717E+02    -0.8718E+02    -0.8720E+02    -0.8721E+02    -0.8722E+02    -0.8723E+02    -0.8723E+02
    -0.8724E+02    -0.8724E+02    -0.8724E+02    -0.8723E+02    -0.8722E+02    -0.8721E+02    -0.8719E+02    -0.8718E+02    -0.8716E+02    -0.8714E+02    -0.8713E+02    -0.8711E+02    -0.8709E+02    -0.8707E+02    -0.8705E+02    -0.8704E+02    -0.8702E+02    -0.8700E+02    -0.8698E+02    -0.8696E+02    -0.8695E+02    -0.8693E+02    -0.8691E+02    -0.8690E+02    -0.8688E+02    -0.8687E+02    -0.8685E+02    -0.8684E+02    -0.8682E+02    -0.8681E+02    -0.8679E+02    -0.8678E+02    -0.8677E+02    -0.8676E+02    -0.8675E+02    -0.8674E+02    -0.8673E+02    -0.8672E+02    -0.8671E+02    -0.8670E+02    -0.8669E+02    -0.8669E+02    -0.8668E+02    -0.8668E+02    -0.8667E+02    -0.8667E+02    -0.8666E+02    -0.8666E+02    -0.8666E+02    -0.8666E+02    -0.8666E+02    -0.8666E+02    -0.8666E+02    -0.8667E+02    -0.8667E+02    -0.8667E+02    -0.8668E+02    -0.8668E+02    -0.8669E+02    -0.8670E+02    -0.8670E+02    -0.8671E+02    -0.8672E+02    -0.8673E+02    -0.8674E+02    -0.8675E+02    -0.8676E+02    -0.8677E+02    -0.8679E+02    -0.8680E+02    -0.8681E+02    -0.8683E+02    -0.8684E+02    -0.8686E+02    -0.8687E+02    -0.8689E+02    -0.8690E+02    -0.8692E+02    -0.8694E+02    -0.8695E+02    -0.8697E+02    -0.8699E+02    -0.8700E+02    -0.8702E+02    -0.8704E+02    -0.8706E+02    -0.8708E+02    -0.8709E+02    -0.8711E+02    -0.8713E+02    -0.8715E+02    -0.8716E+02    -0.8718E+02    -0.8719E+02    -0.8721E+02    -0.8722E+02    -0.8723E+02    -0.8724E+02    -0.8724E+02    -0.8724E+02
    -0.8726E+02    -0.8726E+02    -0.8726E+02    -0.8725E+02    -0.8724E+02    -0.8723E+02    -0.8722E+02    -0.8721E+02    -0.8719E+02    -0.8718E+02    -0.8717E+02    -0.8715E+02    -0.8714E+02    -0.8712E+02    -0.8711E+02    -0.8709E+02    -0.8708E+02    -0.8706E+02    -0.8705E+02    -0.8704E+02    -0.8702E+02    -0.8701E+02    -0.8700E+02    -0.8698E+02    -0.8697E+02    -0.8696E+02    -0.8694E+02    -0.8693E+02    -0.8692E+02    -0.8691E+02    -0.8690E+02    -0.8689E+02    -0.8688E+02    -0.8687E+02    -0.8686E+02    -0.8685E+02    -0.8685E+02    -0.8684E+02    -0.8683E+02    -0.8682E+02    -0.8682E+02    -0.8681E+02    -0.8681E+02    -0.8681E+02    -0.8680E+02    -0.8680E+02    -0.8680E+02    -0.8680E+02    -0.8679E+02    -0.8679E+02    -0.8679E+02    -0.8679E+02    -0.8680E+02    -0.8680E+02    -0.8680E+02    -0.8680E+02    -0.8681E+02    -0.8681E+02    -0.8682E+02    -0.8682E+02    -0.8683E+02    -0.8683E+02    -0.8684E+02    -0.8685E+02    -0.8686E+02    -0.8687E+02    -0.8687E+02    -0.8688E+02    -0.8689E+02    -0.8690E+02    -0.8691E+02    -0.8693E+02    -0.8694E+02    -0.8695E+02    -0.8696E+02    -0.8697E+02    -0.8699E+02    -0.8700E+02    -0.8701E+02    -0.8703E+02    -0.8704E+02    -0.8705E+02    -0.8707E+02    -0.8708E+02    -0.8710E+02    -0.8711E+02    -0.8713E+02    -0.8714E+02    -0.8715E+02    -0.8717E+02    -0.8718E+02    -0.8720E+02    -0.8721E+02    -0.8722E+02    -0.8723E+02    -0.8724E+02    -0.8725E+02    -0.8726E+02    -0.8726E+02    -0.8726E+02
    -0.8727E+02    -0.8727E+02    -0.8727E+02    -0.8727E+02    -0.8726E+02    -0.8725E+02    -0.8724E+02    -0.8723E+02    -0.8722E+02    -0.8721E+02    -0.8720E+02    -0.8719E+02    -0.8718E+02    -0.8717E+02    -0.8716E+02    -0.8715E+02    -0.8713E+02    -0.8712E+02    -0.8711E+02    -0.8710E+02    -0.8709E+02    -0.8708E+02    -0.8707E+02    -0.8706E+02    -0.8705E+02    -0.8704E+02    -0.8703E+02    -0.8702E+02    -0.8701E+02    -0.8701E+02    -0.8700E+02    -0.8699E+02    -0.8698E+02    -0.8697E+02    -0.8697E+02    -0.8696E+02    -0.8696E+02    -0.8695E+02    -0.8694E+02    -0.8694E+02    -0.8694E+02    -0.8693E+02    -0.8693E+02    -0.8692E+02    -0.8692E+02    -0.8692E+02    -0.8692E+02    -0.8692E+02    -0.8692E+02    -0.8692E+02    -0.8692E+02    -0.8692E+02    -0.8692E+02    -0.8692E+02    -0.8692E+02    -0.8692E+02    -0.8693E+02    -0.8693E+02    -0.8693E+02    -0.8694E+02    -0.8694E+02    -0.8695E+02    -0.8695E+02    -0.8696E+02    -0.8696E+02    -0.8697E+02    -0.8698E+02    -0.8699E+02    -0.8699E+02    -0.8700E+02    -0.8701E+02    -0.8702E+02    -0.8703E+02    -0.8704E+02    -0.8704E+02    -0.8705E+02    -0.8706E+02    -0.8707E+02    -0.8708E+02    -0.8709E+02    -0.8711E+02    -0.8712E+02    -0.8713E+02    -0.8714E+02    -0.8715E+02    -0.8716E+02    -0.8717E+02    -0.8718E+02    -0.8719E+02    -0.8720E+02    -0.8721E+02    -0.8723E+02    -0.8724E+02    -0.8724E+02    -0.8725E+02    -0.8726E+02    -0.8727E+02    -0.8727E+02    -0.8727E+02    -0.8727E+02
    -0.8729E+02    -0.8729E+02    -0.8728E+02    -0.8728E+02    -0.8728E+02    -0.8727E+02    -0.8726E+02    -0.8726E+02    -0.8725E+02    -0.8724E+02    -0.8723E+02    -0.8723E+02    -0.8722E+02    -0.8721E+02    -0.8720E+02    -0.8719E+02    -0.8718E+02    -0.8718E+02    -0.8717E+02    -0.8716E+02    -0.8715E+02    -0.8714E+02    -0.8714E+02    -0.8713E+02    -0.8712E+02    -0.8711E+02    -0.8711E+02    -0.8710E+02    -0.8709E+02    -0.8709E+02    -0.8708E+02    -0.8707E+02    -0.8707E+02    -0.8706E+02    -0.8706E+02    -0.8705E+02    -0.8705E+02    -0.8705E+02    -0.8704E+02    -0.8704E+02    -0.8703E+02    -0.8703E+02    -0.8703E+02    -0.8703E+02    -0.8702E+02    -0.8702E+02    -0.8702E+02    -0.8702E+02    -0.8702E+02    -0.8702E+02    -0.8702E+02    -0.8702E+02    -0.8702E+02    -0.8702E+02    -0.8702E+02    -0.8703E+02    -0.8703E+02    -0.8703E+02    -0.8703E+02    -0.8704E+02    -0.8704E+02    -0.8704E+02    -0.8705E+02    -0.8705E+02    -0.8706E+02    -0.8706E+02    -0.8707E+02    -0.8707E+02    -0.8708E+02    -0.8708E+02    -0.8709E+02    -0.8710E+02    -0.8710E+02    -0.8711E+02    -0.8712E+02    -0.8712E+02    -0.8713E+02    -0.8714E+02    -0.8715E+02    -0.8715E+02    -0.8716E+02    -0.8717E+02    -0.8718E+02    -0.8719E+02    -0.8719E+02    -0.8720E+02    -0.8721E+02    -0.8722E+02    -0.8723E+02    -0.8723E+02    -0.8724E+02    -0.8725E+02    -0.8726E+02    -0.8726E+02    -0.8727E+02    -0.8728E+02    -0.8728E+02    -0.8728E+02    -0.8729E+02    -0.8729E+02
    -0.8729E+02    -0.8729E+02    -0.8729E+02    -0.8729E+02    -0.8729E+02    -0.8728E+02    -0.8728E+02    -0.8727E+02    -0.8727E+02    -0.8726E+02    -0.8725E+02    -0.8725E+02    -0.8724E+02    -0.8724E+02    -0.8723E+02    -0.8722E+02    -0.8722E+02    -0.8721E+02    -0.8720E+02    -0.8720E+02    -0.8719E+02    -0.8718E+02    -0.8718E+02    -0.8717E+02    -0.8717E+02    -0.8716E+02    -0.8716E+02    -0.8715E+02    -0.8715E+02    -0.8714E+02    -0.8714E+02    -0.8713E+02    -0.8713E+02    -0.8712E+02    -0.8712E+02    -0.8712E+02    -0.8711E+02    -0.8711E+02    -0.8711E+02    -0.8710E+02    -0.8710E+02    -0.8710E+02    -0.8710E+02    -0.8709E+02    -0.8709E+02    -0.8709E+02    -0.8709E+02    -0.8709E+02    -0.8709E+02    -0.8709E+02    -0.8709E+02    -0.8709E+02    -0.8709E+02    -0.8709E+02    -0.8709E+02    -0.8709E+02    -0.8710E+02    -0.8710E+02    -0.8710E+02    -0.8710E+02    -0.8710E+02    -0.8711E+02    -0.8711E+02    -0.8711E+02    -0.8712E+02    -0.8712E+02    -0.8713E+02    -0.8713E+02    -0.8713E+02    -0.8714E+02    -0.8714E+02    -0.8715E+02    -0.8715E+02    -0.8716E+02    -0.8716E+02    -0.8717E+02    -0.8718E+02    -0.8718E+02    -0.8719E+02    -0.8719E+02    -0.8720E+02    -0.8721E+02    -0.8721E+02    -0.8722E+02    -0.8722E+02    -0.8723E+02    -0.8724E+02    -0.8724E+02    -0.8725E+02    -0.8726E+02    -0.8726E+02    -0.8727E+02    -0.8727E+02    -0.8728E+02    -0.8728E+02    -0.8729E+02    -0.8729E+02    -0.8729E+02    -0.8729E+02    -0.8729E+02
    -0.8729E+02    -0.8729E+02    -0.8729E+02    -0.8729E+02    -0.8729E+02    -0.8728E+02    -0.8728E+02    -0.8727E+02    -0.8727E+02    -0.8726E+02    -0.8725E+02    -0.8725E+02    -0.8724E+02    -0.8724E+02    -0.8723E+02    -0.8722E+02    -0.8722E+02    -0.8721E+02    -0.8720E+02    -0.8720E+02    -0.8719E+02    -0.8718E+02    -0.8718E+02    -0.8717E+02    -0.8717E+02    -0.8716E+02    -0.8716E+02    -0.8715E+02    -0.8715E+02    -0.8714E+02    -0.8714E+02    -0.8713E+02    -0.8713E+02    -0.8712E+02    -0.8712E+02    -0.8712E+02    -0.8711E+02    -0.8711E+02    -0.8711E+02    -0.8710E+02    -0.8710E+02    -0.8710E+02    -0.8710E+02    -0.8709E+02    -0.8709E+02    -0.8709E+02    -0.8709E+02    -0.8709E+02    -0.8709E+02    -0.8709E+02    -0.8709E+02    -0.8709E+02    -0.8709E+02    -0.8709E+02    -0.8709E+02    -0.8709E+02    -0.8710E+02    -0.8710E+02    -0.8710E+02    -0.8710E+02    -0.8710E+02    -0.8711E+02    -0.8711E+02    -0.8711E+02    -0.8712E+02    -0.8712E+02    -0.8713E+02    -0.8713E+02    -0.8713E+02    -0.8714E+02    -0.8714E+02    -0.8715E+02    -0.8715E+02    -0.8716E+02    -0.8716E+02    -0.8717E+02    -0.8718E+02    -0.8718E+02    -0.8719E+02    -0.8719E+02    -0.8720E+02    -0.8721E+02    -0.8721E+02    -0.8722E+02    -0.8722E+02    -0.8723E+02    -0.8724E+02    -0.8724E+02    -0.8725E+02    -0.8726E+02    -0.8726E+02    -0.8727E+02    -0.8727E+02    -0.8728E+02    -0.8728E+02    -0.8729E+02    -0.8729E+02    -0.8729E+02    -0.8729E+02    -0.8729E+02
