# Supplementary material for: Electrical Pacing of Cardiac Tissue Including Potassium Inward Rectification
Source: PLoS One. 2015 Jun 9;10(6):e0127837. doi: 10.1371/journal.pone.0127837 (PMC4461281; doi:10.1371/journal.pone.0127837)
Supplement: S1 Data — (ZIP) [file pone.0127837.s001.zip › All-Data/Fig4-Data/BDT281/Vm109.txt]

    -0.8733E+02    -0.8729E+02    -0.8729E+02    -0.8729E+02    -0.8728E+02    -0.8728E+02    -0.8727E+02    -0.8727E+02    -0.8726E+02    -0.8726E+02    -0.8725E+02    -0.8724E+02    -0.8724E+02    -0.8723E+02    -0.8722E+02    -0.8722E+02    -0.8721E+02    -0.8720E+02    -0.8719E+02    -0.8719E+02    -0.8718E+02    -0.8717E+02    -0.8717E+02    -0.8716E+02    -0.8716E+02    -0.8715E+02    -0.8714E+02    -0.8714E+02    -0.8713E+02    -0.8713E+02    -0.8712E+02    -0.8712E+02    -0.8711E+02    -0.8711E+02    -0.8710E+02    -0.8710E+02    -0.8710E+02    -0.8709E+02    -0.8709E+02    -0.8709E+02    -0.8708E+02    -0.8708E+02    -0.8708E+02    -0.8708E+02    -0.8708E+02    -0.8707E+02    -0.8707E+02    -0.8707E+02    -0.8707E+02    -0.8707E+02    -0.8707E+02    -0.8707E+02    -0.8707E+02    -0.8707E+02    -0.8707E+02    -0.8708E+02    -0.8708E+02    -0.8708E+02    -0.8708E+02    -0.8709E+02    -0.8709E+02    -0.8709E+02    -0.8709E+02    -0.8710E+02    -0.8710E+02    -0.8711E+02    -0.8711E+02    -0.8712E+02    -0.8712E+02    -0.8712E+02    -0.8713E+02    -0.8714E+02    -0.8714E+02    -0.8715E+02    -0.8715E+02    -0.8716E+02    -0.8716E+02    -0.8717E+02    -0.8718E+02    -0.8718E+02    -0.8719E+02    -0.8720E+02    -0.8720E+02    -0.8721E+02    -0.8722E+02    -0.8722E+02    -0.8723E+02    -0.8724E+02    -0.8724E+02    -0.8725E+02    -0.8726E+02    -0.8726E+02    -0.8727E+02    -0.8727E+02    -0.8728E+02    -0.8728E+02    -0.8729E+02    -0.8729E+02    -0.8729E+02    -0.8729E+02
    -0.8729E+02    -0.8729E+02    -0.8729E+02    -0.8729E+02    -0.8728E+02    -0.8728E+02    -0.8727E+02    -0.8727E+02    -0.8726E+02    -0.8726E+02    -0.8725E+02    -0.8724E+02    -0.8724E+02    -0.8723E+02    -0.8722E+02    -0.8722E+02    -0.8721E+02    -0.8720E+02    -0.8719E+02    -0.8719E+02    -0.8718E+02    -0.8717E+02    -0.8717E+02    -0.8716E+02    -0.8716E+02    -0.8715E+02    -0.8714E+02    -0.8714E+02    -0.8713E+02    -0.8713E+02    -0.8712E+02    -0.8712E+02    -0.8711E+02    -0.8711E+02    -0.8710E+02    -0.8710E+02    -0.8710E+02    -0.8709E+02    -0.8709E+02    -0.8709E+02    -0.8708E+02    -0.8708E+02    -0.8708E+02    -0.8708E+02    -0.8708E+02    -0.8707E+02    -0.8707E+02    -0.8707E+02    -0.8707E+02    -0.8707E+02    -0.8707E+02    -0.8707E+02    -0.8707E+02    -0.8707E+02    -0.8707E+02    -0.8708E+02    -0.8708E+02    -0.8708E+02    -0.8708E+02    -0.8709E+02    -0.8709E+02    -0.8709E+02    -0.8709E+02    -0.8710E+02    -0.8710E+02    -0.8711E+02    -0.8711E+02    -0.8712E+02    -0.8712E+02    -0.8712E+02    -0.8713E+02    -0.8714E+02    -0.8714E+02    -0.8715E+02    -0.8715E+02    -0.8716E+02    -0.8716E+02    -0.8717E+02    -0.8718E+02    -0.8718E+02    -0.8719E+02    -0.8720E+02    -0.8720E+02    -0.8721E+02    -0.8722E+02    -0.8722E+02    -0.8723E+02    -0.8724E+02    -0.8724E+02    -0.8725E+02    -0.8726E+02    -0.8726E+02    -0.8727E+02    -0.8727E+02    -0.8728E+02    -0.8728E+02    -0.8729E+02    -0.8729E+02    -0.8729E+02    -0.8729E+02
    -0.8728E+02    -0.8728E+02    -0.8728E+02    -0.8728E+02    -0.8727E+02    -0.8727E+02    -0.8726E+02    -0.8725E+02    -0.8724E+02    -0.8724E+02    -0.8723E+02    -0.8722E+02    -0.8721E+02    -0.8720E+02    -0.8719E+02    -0.8718E+02    -0.8717E+02    -0.8716E+02    -0.8716E+02    -0.8715E+02    -0.8714E+02    -0.8713E+02    -0.8712E+02    -0.8711E+02    -0.8711E+02    -0.8710E+02    -0.8709E+02    -0.8708E+02    -0.8708E+02    -0.8707E+02    -0.8706E+02    -0.8706E+02    -0.8705E+02    -0.8704E+02    -0.8704E+02    -0.8703E+02    -0.8703E+02    -0.8702E+02    -0.8702E+02    -0.8702E+02    -0.8701E+02    -0.8701E+02    -0.8701E+02    -0.8700E+02    -0.8700E+02    -0.8700E+02    -0.8700E+02    -0.8700E+02    -0.8700E+02    -0.8700E+02    -0.8700E+02    -0.8700E+02    -0.8700E+02    -0.8700E+02    -0.8700E+02    -0.8700E+02    -0.8701E+02    -0.8701E+02    -0.8701E+02    -0.8701E+02    -0.8702E+02    -0.8702E+02    -0.8703E+02    -0.8703E+02    -0.8704E+02    -0.8704E+02    -0.8705E+02    -0.8705E+02    -0.8706E+02    -0.8707E+02    -0.8707E+02    -0.8708E+02    -0.8709E+02    -0.8709E+02    -0.8710E+02    -0.8711E+02    -0.8712E+02    -0.8712E+02    -0.8713E+02    -0.8714E+02    -0.8715E+02    -0.8716E+02    -0.8717E+02    -0.8718E+02    -0.8718E+02    -0.8719E+02    -0.8720E+02    -0.8721E+02    -0.8722E+02    -0.8723E+02    -0.8724E+02    -0.8725E+02    -0.8725E+02    -0.8726E+02    -0.8727E+02    -0.8727E+02    -0.8728E+02    -0.8728E+02    -0.8728E+02    -0.8728E+02
    -0.8727E+02    -0.8727E+02    -0.8727E+02    -0.8726E+02    -0.8726E+02    -0.8725E+02    -0.8724E+02    -0.8723E+02    -0.8722E+02    -0.8720E+02    -0.8719E+02    -0.8718E+02    -0.8717E+02    -0.8716E+02    -0.8715E+02    -0.8713E+02    -0.8712E+02    -0.8711E+02    -0.8710E+02    -0.8709E+02    -0.8707E+02    -0.8706E+02    -0.8705E+02    -0.8704E+02    -0.8703E+02    -0.8702E+02    -0.8701E+02    -0.8700E+02    -0.8699E+02    -0.8698E+02    -0.8697E+02    -0.8696E+02    -0.8696E+02    -0.8695E+02    -0.8694E+02    -0.8693E+02    -0.8693E+02    -0.8692E+02    -0.8692E+02    -0.8691E+02    -0.8691E+02    -0.8690E+02    -0.8690E+02    -0.8689E+02    -0.8689E+02    -0.8689E+02    -0.8689E+02    -0.8689E+02    -0.8689E+02    -0.8689E+02    -0.8689E+02    -0.8689E+02    -0.8689E+02    -0.8689E+02    -0.8689E+02    -0.8689E+02    -0.8690E+02    -0.8690E+02    -0.8690E+02    -0.8691E+02    -0.8691E+02    -0.8692E+02    -0.8693E+02    -0.8693E+02    -0.8694E+02    -0.8695E+02    -0.8695E+02    -0.8696E+02    -0.8697E+02    -0.8698E+02    -0.8699E+02    -0.8700E+02    -0.8701E+02    -0.8701E+02    -0.8702E+02    -0.8704E+02    -0.8705E+02    -0.8706E+02    -0.8707E+02    -0.8708E+02    -0.8709E+02    -0.8710E+02    -0.8711E+02    -0.8713E+02    -0.8714E+02    -0.8715E+02    -0.8716E+02    -0.8717E+02    -0.8718E+02    -0.8720E+02    -0.8721E+02    -0.8722E+02    -0.8723E+02    -0.8724E+02    -0.8725E+02    -0.8726E+02    -0.8726E+02    -0.8727E+02    -0.8727E+02    -0.8727E+02
    -0.8725E+02    -0.8725E+02    -0.8725E+02    -0.8724E+02    -0.8723E+02    -0.8722E+02    -0.8721E+02    -0.8720E+02    -0.8718E+02    -0.8717E+02    -0.8715E+02    -0.8714E+02    -0.8712E+02    -0.8711E+02    -0.8709E+02    -0.8708E+02    -0.8706E+02    -0.8705E+02    -0.8703E+02    -0.8702E+02    -0.8700E+02    -0.8699E+02    -0.8697E+02    -0.8696E+02    -0.8694E+02    -0.8693E+02    -0.8692E+02    -0.8690E+02    -0.8689E+02    -0.8688E+02    -0.8687E+02    -0.8686E+02    -0.8685E+02    -0.8684E+02    -0.8683E+02    -0.8682E+02    -0.8681E+02    -0.8680E+02    -0.8679E+02    -0.8679E+02    -0.8678E+02    -0.8678E+02    -0.8677E+02    -0.8677E+02    -0.8676E+02    -0.8676E+02    -0.8676E+02    -0.8676E+02    -0.8675E+02    -0.8675E+02    -0.8675E+02    -0.8675E+02    -0.8676E+02    -0.8676E+02    -0.8676E+02    -0.8676E+02    -0.8677E+02    -0.8677E+02    -0.8678E+02    -0.8678E+02    -0.8679E+02    -0.8680E+02    -0.8681E+02    -0.8681E+02    -0.8682E+02    -0.8683E+02    -0.8684E+02    -0.8685E+02    -0.8686E+02    -0.8687E+02    -0.8689E+02    -0.8690E+02    -0.8691E+02    -0.8692E+02    -0.8694E+02    -0.8695E+02    -0.8696E+02    -0.8698E+02    -0.8699E+02    -0.8701E+02    -0.8702E+02    -0.8704E+02    -0.8705E+02    -0.8707E+02    -0.8708E+02    -0.8710E+02    -0.8711E+02    -0.8713E+02    -0.8714E+02    -0.8716E+02    -0.8717E+02    -0.8719E+02    -0.8720E+02    -0.8721E+02    -0.8723E+02    -0.8724E+02    -0.8725E+02    -0.8725E+02    -0.8726E+02    -0.8726E+02
    -0.8724E+02    -0.8724E+02    -0.8723E+02    -0.8722E+02    -0.8721E+02    -0.8720E+02    -0.8718E+02    -0.8717E+02    -0.8715E+02    -0.8713E+02    -0.8711E+02    -0.8709E+02    -0.8707E+02    -0.8705E+02    -0.8703E+02    -0.8702E+02    -0.8700E+02    -0.8698E+02    -0.8696E+02    -0.8694E+02    -0.8692E+02    -0.8690E+02    -0.8688E+02    -0.8687E+02    -0.8685E+02    -0.8683E+02    -0.8682E+02    -0.8680E+02    -0.8678E+02    -0.8677E+02    -0.8676E+02    -0.8674E+02    -0.8673E+02    -0.8672E+02    -0.8670E+02    -0.8669E+02    -0.8668E+02    -0.8667E+02    -0.8666E+02    -0.8665E+02    -0.8665E+02    -0.8664E+02    -0.8663E+02    -0.8663E+02    -0.8662E+02    -0.8662E+02    -0.8662E+02    -0.8661E+02    -0.8661E+02    -0.8661E+02    -0.8661E+02    -0.8661E+02    -0.8661E+02    -0.8662E+02    -0.8662E+02    -0.8662E+02    -0.8663E+02    -0.8664E+02    -0.8664E+02    -0.8665E+02    -0.8666E+02    -0.8667E+02    -0.8668E+02    -0.8669E+02    -0.8670E+02    -0.8671E+02    -0.8672E+02    -0.8673E+02    -0.8675E+02    -0.8676E+02    -0.8678E+02    -0.8679E+02    -0.8681E+02    -0.8682E+02    -0.8684E+02    -0.8686E+02    -0.8687E+02    -0.8689E+02    -0.8691E+02    -0.8693E+02    -0.8695E+02    -0.8696E+02    -0.8698E+02    -0.8700E+02    -0.8702E+02    -0.8704E+02    -0.8706E+02    -0.8708E+02    -0.8710E+02    -0.8712E+02    -0.8713E+02    -0.8715E+02    -0.8717E+02    -0.8719E+02    -0.8720E+02    -0.8721E+02    -0.8723E+02    -0.8723E+02    -0.8724E+02    -0.8724E+02
    -0.8722E+02    -0.8722E+02    -0.8721E+02    -0.8720E+02    -0.8719E+02    -0.8717E+02    -0.8715E+02    -0.8713E+02    -0.8711E+02    -0.8709E+02    -0.8707E+02    -0.8704E+02    -0.8702E+02    -0.8700E+02    -0.8697E+02    -0.8695E+02    -0.8693E+02    -0.8690E+02    -0.8688E+02    -0.8686E+02    -0.8684E+02    -0.8681E+02    -0.8679E+02    -0.8677E+02    -0.8675E+02    -0.8673E+02    -0.8671E+02    -0.8669E+02    -0.8667E+02    -0.8665E+02    -0.8664E+02    -0.8662E+02    -0.8660E+02    -0.8659E+02    -0.8657E+02    -0.8656E+02    -0.8654E+02    -0.8653E+02    -0.8652E+02    -0.8651E+02    -0.8650E+02    -0.8649E+02    -0.8648E+02    -0.8648E+02    -0.8647E+02    -0.8647E+02    -0.8646E+02    -0.8646E+02    -0.8646E+02    -0.8646E+02    -0.8646E+02    -0.8646E+02    -0.8646E+02    -0.8647E+02    -0.8647E+02    -0.8648E+02    -0.8648E+02    -0.8649E+02    -0.8650E+02    -0.8651E+02    -0.8652E+02    -0.8653E+02    -0.8654E+02    -0.8655E+02    -0.8657E+02    -0.8658E+02    -0.8659E+02    -0.8661E+02    -0.8663E+02    -0.8664E+02    -0.8666E+02    -0.8668E+02    -0.8670E+02    -0.8672E+02    -0.8674E+02    -0.8676E+02    -0.8678E+02    -0.8680E+02    -0.8682E+02    -0.8684E+02    -0.8687E+02    -0.8689E+02    -0.8691E+02    -0.8693E+02    -0.8696E+02    -0.8698E+02    -0.8700E+02    -0.8703E+02    -0.8705E+02    -0.8707E+02    -0.8710E+02    -0.8712E+02    -0.8714E+02    -0.8716E+02    -0.8718E+02    -0.8719E+02    -0.8720E+02    -0.8721E+02    -0.8722E+02    -0.8722E+02
    -0.8720E+02    -0.8720E+02    -0.8719E+02    -0.8718E+02    -0.8716E+02    -0.8714E+02    -0.8712E+02    -0.8710E+02    -0.8707E+02    -0.8705E+02    -0.8702E+02    -0.8699E+02    -0.8697E+02    -0.8694E+02    -0.8691E+02    -0.8688E+02    -0.8686E+02    -0.8683E+02    -0.8680E+02    -0.8677E+02    -0.8675E+02    -0.8672E+02    -0.8670E+02    -0.8667E+02    -0.8665E+02    -0.8662E+02    -0.8660E+02    -0.8657E+02    -0.8655E+02    -0.8653E+02    -0.8651E+02    -0.8649E+02    -0.8647E+02    -0.8645E+02    -0.8643E+02    -0.8642E+02    -0.8640E+02    -0.8639E+02    -0.8637E+02    -0.8636E+02    -0.8635E+02    -0.8634E+02    -0.8633E+02    -0.8632E+02    -0.8632E+02    -0.8631E+02    -0.8630E+02    -0.8630E+02    -0.8630E+02    -0.8630E+02    -0.8630E+02    -0.8630E+02    -0.8630E+02    -0.8631E+02    -0.8631E+02    -0.8632E+02    -0.8633E+02    -0.8634E+02    -0.8635E+02    -0.8636E+02    -0.8637E+02    -0.8638E+02    -0.8640E+02    -0.8641E+02    -0.8643E+02    -0.8644E+02    -0.8646E+02    -0.8648E+02    -0.8650E+02    -0.8652E+02    -0.8654E+02    -0.8656E+02    -0.8659E+02    -0.8661E+02    -0.8663E+02    -0.8666E+02    -0.8668E+02    -0.8671E+02    -0.8673E+02    -0.8676E+02    -0.8678E+02    -0.8681E+02    -0.8684E+02    -0.8687E+02    -0.8689E+02    -0.8692E+02    -0.8695E+02    -0.8697E+02    -0.8700E+02    -0.8703E+02    -0.8705E+02    -0.8708E+02    -0.8710E+02    -0.8713E+02    -0.8715E+02    -0.8717E+02    -0.8718E+02    -0.8719E+02    -0.8720E+02    -0.8720E+02
    -0.8718E+02    -0.8718E+02    -0.8717E+02    -0.8716E+02    -0.8714E+02    -0.8712E+02    -0.8709E+02    -0.8706E+02    -0.8704E+02    -0.8701E+02    -0.8697E+02    -0.8694E+02    -0.8691E+02    -0.8688E+02    -0.8685E+02    -0.8681E+02    -0.8678E+02    -0.8675E+02    -0.8672E+02    -0.8669E+02    -0.8666E+02    -0.8663E+02    -0.8660E+02    -0.8657E+02    -0.8654E+02    -0.8651E+02    -0.8648E+02    -0.8645E+02    -0.8643E+02    -0.8640E+02    -0.8638E+02    -0.8635E+02    -0.8633E+02    -0.8631E+02    -0.8629E+02    -0.8627E+02    -0.8625E+02    -0.8623E+02    -0.8622E+02    -0.8620E+02    -0.8619E+02    -0.8618E+02    -0.8617E+02    -0.8616E+02    -0.8615E+02    -0.8614E+02    -0.8614E+02    -0.8613E+02    -0.8613E+02    -0.8613E+02    -0.8613E+02    -0.8613E+02    -0.8614E+02    -0.8614E+02    -0.8615E+02    -0.8615E+02    -0.8616E+02    -0.8617E+02    -0.8619E+02    -0.8620E+02    -0.8621E+02    -0.8623E+02    -0.8624E+02    -0.8626E+02    -0.8628E+02    -0.8630E+02    -0.8632E+02    -0.8634E+02    -0.8637E+02    -0.8639E+02    -0.8642E+02    -0.8644E+02    -0.8647E+02    -0.8649E+02    -0.8652E+02    -0.8655E+02    -0.8658E+02    -0.8661E+02    -0.8664E+02    -0.8667E+02    -0.8670E+02    -0.8673E+02    -0.8676E+02    -0.8679E+02    -0.8682E+02    -0.8686E+02    -0.8689E+02    -0.8692E+02    -0.8695E+02    -0.8698E+02    -0.8701E+02    -0.8704E+02    -0.8707E+02    -0.8710E+02    -0.8712E+02    -0.8714E+02    -0.8716E+02    -0.8717E+02    -0.8718E+02    -0.8718E+02
    -0.8716E+02    -0.8716E+02    -0.8715E+02    -0.8713E+02    -0.8711E+02    -0.8709E+02    -0.8706E+02    -0.8703E+02    -0.8699E+02    -0.8696E+02    -0.8693E+02    -0.8689E+02    -0.8685E+02    -0.8682E+02    -0.8678E+02    -0.8674E+02    -0.8671E+02    -0.8667E+02    -0.8663E+02    -0.8660E+02    -0.8656E+02    -0.8653E+02    -0.8649E+02    -0.8646E+02    -0.8642E+02    -0.8639E+02    -0.8636E+02    -0.8633E+02    -0.8630E+02    -0.8627E+02    -0.8624E+02    -0.8621E+02    -0.8619E+02    -0.8616E+02    -0.8614E+02    -0.8612E+02    -0.8609E+02    -0.8607E+02    -0.8606E+02    -0.8604E+02    -0.8602E+02    -0.8601E+02    -0.8600E+02    -0.8599E+02    -0.8598E+02    -0.8597E+02    -0.8596E+02    -0.8596E+02    -0.8595E+02    -0.8595E+02    -0.8595E+02    -0.8596E+02    -0.8596E+02    -0.8597E+02    -0.8597E+02    -0.8598E+02    -0.8599E+02    -0.8600E+02    -0.8602E+02    -0.8603E+02    -0.8605E+02    -0.8607E+02    -0.8609E+02    -0.8611E+02    -0.8613E+02    -0.8615E+02    -0.8618E+02    -0.8620E+02    -0.8623E+02    -0.8626E+02    -0.8628E+02    -0.8631E+02    -0.8634E+02    -0.8638E+02    -0.8641E+02    -0.8644E+02    -0.8647E+02    -0.8651E+02    -0.8654E+02    -0.8658E+02    -0.8661E+02    -0.8665E+02    -0.8668E+02    -0.8672E+02    -0.8676E+02    -0.8679E+02    -0.8683E+02    -0.8686E+02    -0.8690E+02    -0.8693E+02    -0.8697E+02    -0.8700E+02    -0.8703E+02    -0.8706E+02    -0.8709E+02    -0.8712E+02    -0.8714E+02    -0.8715E+02    -0.8716E+02    -0.8716E+02
    -0.8714E+02    -0.8714E+02    -0.8713E+02    -0.8711E+02    -0.8709E+02    -0.8706E+02    -0.8702E+02    -0.8699E+02    -0.8695E+02    -0.8692E+02    -0.8688E+02    -0.8684E+02    -0.8679E+02    -0.8675E+02    -0.8671E+02    -0.8667E+02    -0.8663E+02    -0.8659E+02    -0.8655E+02    -0.8650E+02    -0.8646E+02    -0.8642E+02    -0.8638E+02    -0.8635E+02    -0.8631E+02    -0.8627E+02    -0.8623E+02    -0.8620E+02    -0.8616E+02    -0.8613E+02    -0.8610E+02    -0.8607E+02    -0.8604E+02    -0.8601E+02    -0.8598E+02    -0.8595E+02    -0.8593E+02    -0.8591E+02    -0.8588E+02    -0.8586E+02    -0.8585E+02    -0.8583E+02    -0.8582E+02    -0.8580E+02    -0.8579E+02    -0.8578E+02    -0.8578E+02    -0.8577E+02    -0.8577E+02    -0.8577E+02    -0.8577E+02    -0.8577E+02    -0.8577E+02    -0.8578E+02    -0.8579E+02    -0.8580E+02    -0.8581E+02    -0.8582E+02    -0.8584E+02    -0.8586E+02    -0.8588E+02    -0.8590E+02    -0.8592E+02    -0.8594E+02    -0.8597E+02    -0.8600E+02    -0.8602E+02    -0.8605E+02    -0.8608E+02    -0.8611E+02    -0.8615E+02    -0.8618E+02    -0.8622E+02    -0.8625E+02    -0.8629E+02    -0.8633E+02    -0.8636E+02    -0.8640E+02    -0.8644E+02    -0.8648E+02    -0.8652E+02    -0.8656E+02    -0.8660E+02    -0.8664E+02    -0.8668E+02    -0.8672E+02    -0.8677E+02    -0.8681E+02    -0.8685E+02    -0.8689E+02    -0.8692E+02    -0.8696E+02    -0.8700E+02    -0.8703E+02    -0.8706E+02    -0.8709E+02    -0.8711E+02    -0.8713E+02    -0.8714E+02    -0.8714E+02
    -0.8712E+02    -0.8712E+02    -0.8710E+02    -0.8708E+02    -0.8706E+02    -0.8703E+02    -0.8699E+02    -0.8695E+02    -0.8691E+02    -0.8687E+02    -0.8682E+02    -0.8678E+02    -0.8673E+02    -0.8669E+02    -0.8664E+02    -0.8659E+02    -0.8655E+02    -0.8650E+02    -0.8645E+02    -0.8641E+02    -0.8636E+02    -0.8632E+02    -0.8627E+02    -0.8623E+02    -0.8618E+02    -0.8614E+02    -0.8610E+02    -0.8606E+02    -0.8602E+02    -0.8598E+02    -0.8595E+02    -0.8591E+02    -0.8588E+02    -0.8584E+02    -0.8581E+02    -0.8578E+02    -0.8575E+02    -0.8573E+02    -0.8570E+02    -0.8568E+02    -0.8566E+02    -0.8564E+02    -0.8562E+02    -0.8561E+02    -0.8560E+02    -0.8559E+02    -0.8558E+02    -0.8557E+02    -0.8557E+02    -0.8557E+02    -0.8557E+02    -0.8557E+02    -0.8558E+02    -0.8558E+02    -0.8559E+02    -0.8560E+02    -0.8562E+02    -0.8563E+02    -0.8565E+02    -0.8567E+02    -0.8569E+02    -0.8572E+02    -0.8574E+02    -0.8577E+02    -0.8580E+02    -0.8583E+02    -0.8586E+02    -0.8590E+02    -0.8593E+02    -0.8597E+02    -0.8600E+02    -0.8604E+02    -0.8608E+02    -0.8612E+02    -0.8616E+02    -0.8621E+02    -0.8625E+02    -0.8629E+02    -0.8634E+02    -0.8638E+02    -0.8643E+02    -0.8647E+02    -0.8652E+02    -0.8656E+02    -0.8661E+02    -0.8666E+02    -0.8670E+02    -0.8675E+02    -0.8679E+02    -0.8684E+02    -0.8688E+02    -0.8692E+02    -0.8696E+02    -0.8700E+02    -0.8703E+02    -0.8706E+02    -0.8709E+02    -0.8711E+02    -0.8712E+02    -0.8712E+02
    -0.8709E+02    -0.8709E+02    -0.8708E+02    -0.8706E+02    -0.8703E+02    -0.8699E+02    -0.8696E+02    -0.8691E+02    -0.8687E+02    -0.8682E+02    -0.8677E+02    -0.8672E+02    -0.8667E+02    -0.8662E+02    -0.8657E+02    -0.8651E+02    -0.8646E+02    -0.8641E+02    -0.8636E+02    -0.8631E+02    -0.8626E+02    -0.8620E+02    -0.8615E+02    -0.8611E+02    -0.8606E+02    -0.8601E+02    -0.8596E+02    -0.8592E+02    -0.8587E+02    -0.8583E+02    -0.8579E+02    -0.8575E+02    -0.8571E+02    -0.8567E+02    -0.8563E+02    -0.8560E+02    -0.8557E+02    -0.8554E+02    -0.8551E+02    -0.8548E+02    -0.8546E+02    -0.8544E+02    -0.8542E+02    -0.8540E+02    -0.8539E+02    -0.8538E+02    -0.8537E+02    -0.8536E+02    -0.8536E+02    -0.8536E+02    -0.8536E+02    -0.8536E+02    -0.8537E+02    -0.8537E+02    -0.8539E+02    -0.8540E+02    -0.8541E+02    -0.8543E+02    -0.8545E+02    -0.8548E+02    -0.8550E+02    -0.8553E+02    -0.8556E+02    -0.8559E+02    -0.8562E+02    -0.8566E+02    -0.8569E+02    -0.8573E+02    -0.8577E+02    -0.8581E+02    -0.8585E+02    -0.8590E+02    -0.8594E+02    -0.8599E+02    -0.8603E+02    -0.8608E+02    -0.8613E+02    -0.8618E+02    -0.8623E+02    -0.8628E+02    -0.8633E+02    -0.8638E+02    -0.8643E+02    -0.8648E+02    -0.8653E+02    -0.8658E+02    -0.8663E+02    -0.8669E+02    -0.8673E+02    -0.8678E+02    -0.8683E+02    -0.8688E+02    -0.8692E+02    -0.8696E+02    -0.8700E+02    -0.8704E+02    -0.8707E+02    -0.8709E+02    -0.8710E+02    -0.8710E+02
    -0.8707E+02    -0.8707E+02    -0.8706E+02    -0.8703E+02    -0.8700E+02    -0.8696E+02    -0.8692E+02    -0.8687E+02    -0.8682E+02    -0.8677E+02    -0.8672E+02    -0.8666E+02    -0.8660E+02    -0.8655E+02    -0.8649E+02    -0.8643E+02    -0.8637E+02    -0.8632E+02    -0.8626E+02    -0.8620E+02    -0.8614E+02    -0.8609E+02    -0.8603E+02    -0.8598E+02    -0.8592E+02    -0.8587E+02    -0.8582E+02    -0.8577E+02    -0.8572E+02    -0.8567E+02    -0.8562E+02    -0.8557E+02    -0.8553E+02    -0.8549E+02    -0.8545E+02    -0.8541E+02    -0.8537E+02    -0.8534E+02    -0.8531E+02    -0.8528E+02    -0.8525E+02    -0.8522E+02    -0.8520E+02    -0.8518E+02    -0.8517E+02    -0.8515E+02    -0.8514E+02    -0.8514E+02    -0.8513E+02    -0.8513E+02    -0.8513E+02    -0.8513E+02    -0.8514E+02    -0.8515E+02    -0.8516E+02    -0.8518E+02    -0.8520E+02    -0.8522E+02    -0.8524E+02    -0.8527E+02    -0.8530E+02    -0.8533E+02    -0.8536E+02    -0.8540E+02    -0.8543E+02    -0.8547E+02    -0.8551E+02    -0.8556E+02    -0.8560E+02    -0.8565E+02    -0.8570E+02    -0.8574E+02    -0.8579E+02    -0.8585E+02    -0.8590E+02    -0.8595E+02    -0.8601E+02    -0.8606E+02    -0.8612E+02    -0.8617E+02    -0.8623E+02    -0.8628E+02    -0.8634E+02    -0.8640E+02    -0.8645E+02    -0.8651E+02    -0.8657E+02    -0.8662E+02    -0.8668E+02    -0.8673E+02    -0.8678E+02    -0.8683E+02    -0.8688E+02    -0.8693E+02    -0.8697E+02    -0.8701E+02    -0.8704E+02    -0.8706E+02    -0.8708E+02    -0.8708E+02
    -0.8705E+02    -0.8705E+02    -0.8703E+02    -0.8701E+02    -0.8697E+02    -0.8693E+02    -0.8688E+02    -0.8683E+02    -0.8678E+02    -0.8672E+02    -0.8666E+02    -0.8660E+02    -0.8654E+02    -0.8647E+02    -0.8641E+02    -0.8635E+02    -0.8628E+02    -0.8622E+02    -0.8616E+02    -0.8609E+02    -0.8603E+02    -0.8597E+02    -0.8590E+02    -0.8584E+02    -0.8578E+02    -0.8572E+02    -0.8566E+02    -0.8561E+02    -0.8555E+02    -0.8549E+02    -0.8544E+02    -0.8539E+02    -0.8534E+02    -0.8529E+02    -0.8525E+02    -0.8520E+02    -0.8516E+02    -0.8512E+02    -0.8509E+02    -0.8505E+02    -0.8502E+02    -0.8499E+02    -0.8497E+02    -0.8495E+02    -0.8493E+02    -0.8491E+02    -0.8490E+02    -0.8489E+02    -0.8489E+02    -0.8489E+02    -0.8489E+02    -0.8489E+02    -0.8490E+02    -0.8491E+02    -0.8492E+02    -0.8494E+02    -0.8496E+02    -0.8499E+02    -0.8501E+02    -0.8504E+02    -0.8508E+02    -0.8511E+02    -0.8515E+02    -0.8519E+02    -0.8523E+02    -0.8528E+02    -0.8532E+02    -0.8537E+02    -0.8542E+02    -0.8547E+02    -0.8553E+02    -0.8558E+02    -0.8564E+02    -0.8570E+02    -0.8576E+02    -0.8581E+02    -0.8588E+02    -0.8594E+02    -0.8600E+02    -0.8606E+02    -0.8612E+02    -0.8618E+02    -0.8625E+02    -0.8631E+02    -0.8637E+02    -0.8643E+02    -0.8650E+02    -0.8656E+02    -0.8662E+02    -0.8668E+02    -0.8673E+02    -0.8679E+02    -0.8684E+02    -0.8689E+02    -0.8694E+02    -0.8698E+02    -0.8702E+02    -0.8704E+02    -0.8706E+02    -0.8706E+02
    -0.8702E+02    -0.8702E+02    -0.8701E+02    -0.8698E+02    -0.8694E+02    -0.8690E+02    -0.8684E+02    -0.8679E+02    -0.8673E+02    -0.8667E+02    -0.8660E+02    -0.8653E+02    -0.8647E+02    -0.8640E+02    -0.8633E+02    -0.8626E+02    -0.8619E+02    -0.8612E+02    -0.8605E+02    -0.8598E+02    -0.8591E+02    -0.8584E+02    -0.8577E+02    -0.8570E+02    -0.8563E+02    -0.8557E+02    -0.8550E+02    -0.8544E+02    -0.8537E+02    -0.8531E+02    -0.8525E+02    -0.8519E+02    -0.8514E+02    -0.8508E+02    -0.8503E+02    -0.8498E+02    -0.8494E+02    -0.8489E+02    -0.8485E+02    -0.8481E+02    -0.8478E+02    -0.8475E+02    -0.8472E+02    -0.8469E+02    -0.8467E+02    -0.8465E+02    -0.8464E+02    -0.8463E+02    -0.8462E+02    -0.8462E+02    -0.8462E+02    -0.8463E+02    -0.8464E+02    -0.8465E+02    -0.8467E+02    -0.8469E+02    -0.8471E+02    -0.8474E+02    -0.8477E+02    -0.8480E+02    -0.8484E+02    -0.8488E+02    -0.8492E+02    -0.8497E+02    -0.8502E+02    -0.8507E+02    -0.8512E+02    -0.8518E+02    -0.8523E+02    -0.8529E+02    -0.8535E+02    -0.8541E+02    -0.8548E+02    -0.8554E+02    -0.8561E+02    -0.8567E+02    -0.8574E+02    -0.8581E+02    -0.8588E+02    -0.8594E+02    -0.8601E+02    -0.8608E+02    -0.8615E+02    -0.8622E+02    -0.8629E+02    -0.8636E+02    -0.8642E+02    -0.8649E+02    -0.8656E+02    -0.8662E+02    -0.8668E+02    -0.8675E+02    -0.8680E+02    -0.8686E+02    -0.8691E+02    -0.8695E+02    -0.8699E+02    -0.8702E+02    -0.8703E+02    -0.8703E+02
    -0.8700E+02    -0.8700E+02    -0.8698E+02    -0.8695E+02    -0.8691E+02    -0.8686E+02    -0.8680E+02    -0.8674E+02    -0.8668E+02    -0.8661E+02    -0.8654E+02    -0.8647E+02    -0.8640E+02    -0.8632E+02    -0.8625E+02    -0.8617E+02    -0.8609E+02    -0.8601E+02    -0.8594E+02    -0.8586E+02    -0.8578E+02    -0.8571E+02    -0.8563E+02    -0.8555E+02    -0.8548E+02    -0.8540E+02    -0.8533E+02    -0.8526E+02    -0.8519E+02    -0.8512E+02    -0.8505E+02    -0.8499E+02    -0.8492E+02    -0.8486E+02    -0.8480E+02    -0.8475E+02    -0.8469E+02    -0.8464E+02    -0.8460E+02    -0.8455E+02    -0.8451E+02    -0.8448E+02    -0.8445E+02    -0.8442E+02    -0.8439E+02    -0.8437E+02    -0.8436E+02    -0.8435E+02    -0.8434E+02    -0.8434E+02    -0.8434E+02    -0.8434E+02    -0.8435E+02    -0.8437E+02    -0.8439E+02    -0.8441E+02    -0.8444E+02    -0.8447E+02    -0.8451E+02    -0.8454E+02    -0.8459E+02    -0.8463E+02    -0.8468E+02    -0.8473E+02    -0.8479E+02    -0.8484E+02    -0.8490E+02    -0.8497E+02    -0.8503E+02    -0.8510E+02    -0.8516E+02    -0.8523E+02    -0.8530E+02    -0.8538E+02    -0.8545E+02    -0.8552E+02    -0.8560E+02    -0.8567E+02    -0.8575E+02    -0.8582E+02    -0.8590E+02    -0.8598E+02    -0.8605E+02    -0.8613E+02    -0.8620E+02    -0.8628E+02    -0.8635E+02    -0.8642E+02    -0.8650E+02    -0.8657E+02    -0.8663E+02    -0.8670E+02    -0.8676E+02    -0.8682E+02    -0.8688E+02    -0.8692E+02    -0.8696E+02    -0.8699E+02    -0.8701E+02    -0.8701E+02
    -0.8698E+02    -0.8698E+02    -0.8696E+02    -0.8692E+02    -0.8688E+02    -0.8683E+02    -0.8677E+02    -0.8670E+02    -0.8663E+02    -0.8656E+02    -0.8648E+02    -0.8640E+02    -0.8632E+02    -0.8624E+02    -0.8616E+02    -0.8608E+02    -0.8599E+02    -0.8591E+02    -0.8582E+02    -0.8574E+02    -0.8565E+02    -0.8557E+02    -0.8548E+02    -0.8540E+02    -0.8531E+02    -0.8523E+02    -0.8515E+02    -0.8507E+02    -0.8499E+02    -0.8491E+02    -0.8484E+02    -0.8476E+02    -0.8469E+02    -0.8462E+02    -0.8456E+02    -0.8449E+02    -0.8443E+02    -0.8438E+02    -0.8432E+02    -0.8427E+02    -0.8423E+02    -0.8419E+02    -0.8415E+02    -0.8412E+02    -0.8409E+02    -0.8407E+02    -0.8405E+02    -0.8404E+02    -0.8403E+02    -0.8402E+02    -0.8403E+02    -0.8403E+02    -0.8405E+02    -0.8406E+02    -0.8408E+02    -0.8411E+02    -0.8414E+02    -0.8418E+02    -0.8422E+02    -0.8426E+02    -0.8431E+02    -0.8436E+02    -0.8442E+02    -0.8448E+02    -0.8454E+02    -0.8461E+02    -0.8467E+02    -0.8474E+02    -0.8482E+02    -0.8489E+02    -0.8497E+02    -0.8504E+02    -0.8512E+02    -0.8520E+02    -0.8528E+02    -0.8537E+02    -0.8545E+02    -0.8553E+02    -0.8562E+02    -0.8570E+02    -0.8578E+02    -0.8587E+02    -0.8595E+02    -0.8603E+02    -0.8611E+02    -0.8620E+02    -0.8628E+02    -0.8635E+02    -0.8643E+02    -0.8651E+02    -0.8658E+02    -0.8665E+02    -0.8672E+02    -0.8678E+02    -0.8684E+02    -0.8689E+02    -0.8694E+02    -0.8697E+02    -0.8699E+02    -0.8699E+02
    -0.8695E+02    -0.8695E+02    -0.8693E+02    -0.8690E+02    -0.8685E+02    -0.8679E+02    -0.8673E+02    -0.8666E+02    -0.8658E+02    -0.8650E+02    -0.8642E+02    -0.8634E+02    -0.8625E+02    -0.8616E+02    -0.8607E+02    -0.8598E+02    -0.8589E+02    -0.8580E+02    -0.8570E+02    -0.8561E+02    -0.8552E+02    -0.8542E+02    -0.8533E+02    -0.8524E+02    -0.8514E+02    -0.8505E+02    -0.8496E+02    -0.8487E+02    -0.8478E+02    -0.8469E+02    -0.8461E+02    -0.8453E+02    -0.8445E+02    -0.8437E+02    -0.8429E+02    -0.8422E+02    -0.8415E+02    -0.8409E+02    -0.8403E+02    -0.8397E+02    -0.8392E+02    -0.8387E+02    -0.8383E+02    -0.8379E+02    -0.8376E+02    -0.8373E+02    -0.8371E+02    -0.8370E+02    -0.8369E+02    -0.8368E+02    -0.8368E+02    -0.8369E+02    -0.8371E+02    -0.8373E+02    -0.8375E+02    -0.8378E+02    -0.8382E+02    -0.8386E+02    -0.8391E+02    -0.8396E+02    -0.8401E+02    -0.8407E+02    -0.8414E+02    -0.8420E+02    -0.8427E+02    -0.8435E+02    -0.8443E+02    -0.8451E+02    -0.8459E+02    -0.8467E+02    -0.8476E+02    -0.8484E+02    -0.8493E+02    -0.8502E+02    -0.8511E+02    -0.8520E+02    -0.8530E+02    -0.8539E+02    -0.8548E+02    -0.8557E+02    -0.8566E+02    -0.8575E+02    -0.8584E+02    -0.8593E+02    -0.8602E+02    -0.8611E+02    -0.8620E+02    -0.8629E+02    -0.8637E+02    -0.8645E+02    -0.8653E+02    -0.8661E+02    -0.8668E+02    -0.8675E+02    -0.8681E+02    -0.8686E+02    -0.8691E+02    -0.8694E+02    -0.8696E+02    -0.8696E+02
    -0.8693E+02    -0.8693E+02    -0.8691E+02    -0.8687E+02    -0.8682E+02    -0.8676E+02    -0.8669E+02    -0.8661E+02    -0.8653E+02    -0.8645E+02    -0.8636E+02    -0.8627E+02    -0.8617E+02    -0.8608E+02    -0.8598E+02    -0.8588E+02    -0.8578E+02    -0.8568E+02    -0.8558E+02    -0.8548E+02    -0.8538E+02    -0.8527E+02    -0.8517E+02    -0.8507E+02    -0.8496E+02    -0.8486E+02    -0.8476E+02    -0.8466E+02    -0.8456E+02    -0.8446E+02    -0.8436E+02    -0.8427E+02    -0.8418E+02    -0.8409E+02    -0.8400E+02    -0.8392E+02    -0.8384E+02    -0.8377E+02    -0.8370E+02    -0.8363E+02    -0.8357E+02    -0.8352E+02    -0.8347E+02    -0.8343E+02    -0.8339E+02    -0.8336E+02    -0.8334E+02    -0.8332E+02    -0.8331E+02    -0.8330E+02    -0.8331E+02    -0.8332E+02    -0.8333E+02    -0.8336E+02    -0.8339E+02    -0.8342E+02    -0.8346E+02    -0.8351E+02    -0.8357E+02    -0.8362E+02    -0.8369E+02    -0.8376E+02    -0.8383E+02    -0.8391E+02    -0.8399E+02    -0.8407E+02    -0.8416E+02    -0.8425E+02    -0.8434E+02    -0.8444E+02    -0.8453E+02    -0.8463E+02    -0.8473E+02    -0.8483E+02    -0.8493E+02    -0.8503E+02    -0.8513E+02    -0.8524E+02    -0.8534E+02    -0.8544E+02    -0.8554E+02    -0.8564E+02    -0.8574E+02    -0.8584E+02    -0.8593E+02    -0.8603E+02    -0.8612E+02    -0.8622E+02    -0.8631E+02    -0.8639E+02    -0.8648E+02    -0.8656E+02    -0.8664E+02    -0.8671E+02    -0.8678E+02    -0.8684E+02    -0.8688E+02    -0.8692E+02    -0.8694E+02    -0.8694E+02
    -0.8690E+02    -0.8690E+02    -0.8688E+02    -0.8684E+02    -0.8679E+02    -0.8672E+02    -0.8665E+02    -0.8657E+02    -0.8648E+02    -0.8639E+02    -0.8630E+02    -0.8620E+02    -0.8610E+02    -0.8600E+02    -0.8589E+02    -0.8579E+02    -0.8568E+02    -0.8557E+02    -0.8546E+02    -0.8534E+02    -0.8523E+02    -0.8512E+02    -0.8500E+02    -0.8489E+02    -0.8478E+02    -0.8466E+02    -0.8455E+02    -0.8443E+02    -0.8432E+02    -0.8421E+02    -0.8410E+02    -0.8400E+02    -0.8389E+02    -0.8379E+02    -0.8369E+02    -0.8360E+02    -0.8351E+02    -0.8342E+02    -0.8334E+02    -0.8327E+02    -0.8320E+02    -0.8314E+02    -0.8308E+02    -0.8303E+02    -0.8299E+02    -0.8295E+02    -0.8292E+02    -0.8290E+02    -0.8289E+02    -0.8289E+02    -0.8289E+02    -0.8290E+02    -0.8292E+02    -0.8295E+02    -0.8298E+02    -0.8302E+02    -0.8307E+02    -0.8313E+02    -0.8319E+02    -0.8326E+02    -0.8333E+02    -0.8341E+02    -0.8349E+02    -0.8358E+02    -0.8368E+02    -0.8377E+02    -0.8387E+02    -0.8398E+02    -0.8408E+02    -0.8419E+02    -0.8430E+02    -0.8441E+02    -0.8452E+02    -0.8463E+02    -0.8474E+02    -0.8486E+02    -0.8497E+02    -0.8508E+02    -0.8519E+02    -0.8530E+02    -0.8541E+02    -0.8552E+02    -0.8563E+02    -0.8574E+02    -0.8584E+02    -0.8595E+02    -0.8605E+02    -0.8615E+02    -0.8624E+02    -0.8634E+02    -0.8643E+02    -0.8652E+02    -0.8660E+02    -0.8668E+02    -0.8675E+02    -0.8681E+02    -0.8686E+02    -0.8690E+02    -0.8692E+02    -0.8692E+02
    -0.8688E+02    -0.8688E+02    -0.8686E+02    -0.8681E+02    -0.8676E+02    -0.8669E+02    -0.8661E+02    -0.8653E+02    -0.8643E+02    -0.8634E+02    -0.8624E+02    -0.8613E+02    -0.8603E+02    -0.8592E+02    -0.8580E+02    -0.8569E+02    -0.8557E+02    -0.8545E+02    -0.8533E+02    -0.8521E+02    -0.8508E+02    -0.8496E+02    -0.8483E+02    -0.8471E+02    -0.8458E+02    -0.8445E+02    -0.8432E+02    -0.8420E+02    -0.8407E+02    -0.8395E+02    -0.8382E+02    -0.8370E+02    -0.8358E+02    -0.8347E+02    -0.8336E+02    -0.8325E+02    -0.8314E+02    -0.8304E+02    -0.8295E+02    -0.8286E+02    -0.8278E+02    -0.8271E+02    -0.8264E+02    -0.8258E+02    -0.8253E+02    -0.8249E+02    -0.8246E+02    -0.8244E+02    -0.8242E+02    -0.8242E+02    -0.8242E+02    -0.8243E+02    -0.8246E+02    -0.8249E+02    -0.8253E+02    -0.8258E+02    -0.8263E+02    -0.8270E+02    -0.8277E+02    -0.8285E+02    -0.8294E+02    -0.8303E+02    -0.8313E+02    -0.8323E+02    -0.8334E+02    -0.8345E+02    -0.8356E+02    -0.8368E+02    -0.8380E+02    -0.8392E+02    -0.8405E+02    -0.8417E+02    -0.8430E+02    -0.8442E+02    -0.8455E+02    -0.8467E+02    -0.8480E+02    -0.8492E+02    -0.8504E+02    -0.8517E+02    -0.8529E+02    -0.8541E+02    -0.8552E+02    -0.8564E+02    -0.8575E+02    -0.8586E+02    -0.8597E+02    -0.8608E+02    -0.8618E+02    -0.8628E+02    -0.8638E+02    -0.8647E+02    -0.8656E+02    -0.8664E+02    -0.8672E+02    -0.8678E+02    -0.8684E+02    -0.8688E+02    -0.8690E+02    -0.8690E+02
    -0.8686E+02    -0.8686E+02    -0.8683E+02    -0.8679E+02    -0.8673E+02    -0.8666E+02    -0.8658E+02    -0.8649E+02    -0.8639E+02    -0.8629E+02    -0.8618E+02    -0.8607E+02    -0.8595E+02    -0.8584E+02    -0.8571E+02    -0.8559E+02    -0.8546E+02    -0.8533E+02    -0.8520E+02    -0.8507E+02    -0.8493E+02    -0.8480E+02    -0.8466E+02    -0.8452E+02    -0.8437E+02    -0.8423E+02    -0.8409E+02    -0.8395E+02    -0.8380E+02    -0.8366E+02    -0.8352E+02    -0.8338E+02    -0.8325E+02    -0.8311E+02    -0.8299E+02    -0.8286E+02    -0.8274E+02    -0.8262E+02    -0.8251E+02    -0.8241E+02    -0.8232E+02    -0.8223E+02    -0.8215E+02    -0.8208E+02    -0.8202E+02    -0.8198E+02    -0.8194E+02    -0.8191E+02    -0.8189E+02    -0.8189E+02    -0.8189E+02    -0.8191E+02    -0.8193E+02    -0.8197E+02    -0.8202E+02    -0.8208E+02    -0.8215E+02    -0.8222E+02    -0.8231E+02    -0.8240E+02    -0.8250E+02    -0.8261E+02    -0.8272E+02    -0.8284E+02    -0.8297E+02    -0.8310E+02    -0.8323E+02    -0.8336E+02    -0.8350E+02    -0.8364E+02    -0.8378E+02    -0.8392E+02    -0.8406E+02    -0.8420E+02    -0.8434E+02    -0.8448E+02    -0.8462E+02    -0.8476E+02    -0.8489E+02    -0.8503E+02    -0.8516E+02    -0.8529E+02    -0.8542E+02    -0.8554E+02    -0.8566E+02    -0.8578E+02    -0.8590E+02    -0.8601E+02    -0.8612E+02    -0.8623E+02    -0.8633E+02    -0.8643E+02    -0.8652E+02    -0.8661E+02    -0.8669E+02    -0.8676E+02    -0.8681E+02    -0.8686E+02    -0.8688E+02    -0.8688E+02
    -0.8684E+02    -0.8684E+02    -0.8681E+02    -0.8677E+02    -0.8670E+02    -0.8663E+02    -0.8654E+02    -0.8645E+02    -0.8635E+02    -0.8624E+02    -0.8613E+02    -0.8601E+02    -0.8589E+02    -0.8576E+02    -0.8563E+02    -0.8550E+02    -0.8536E+02    -0.8522E+02    -0.8508E+02    -0.8493E+02    -0.8478E+02    -0.8463E+02    -0.8448E+02    -0.8432E+02    -0.8416E+02    -0.8400E+02    -0.8384E+02    -0.8368E+02    -0.8352E+02    -0.8336E+02    -0.8320E+02    -0.8304E+02    -0.8288E+02    -0.8273E+02    -0.8258E+02    -0.8243E+02    -0.8229E+02    -0.8216E+02    -0.8203E+02    -0.8191E+02    -0.8180E+02    -0.8169E+02    -0.8160E+02    -0.8152E+02    -0.8145E+02    -0.8139E+02    -0.8134E+02    -0.8131E+02    -0.8129E+02    -0.8128E+02    -0.8129E+02    -0.8131E+02    -0.8134E+02    -0.8138E+02    -0.8144E+02    -0.8151E+02    -0.8159E+02    -0.8168E+02    -0.8179E+02    -0.8190E+02    -0.8202E+02    -0.8214E+02    -0.8228E+02    -0.8242E+02    -0.8256E+02    -0.8271E+02    -0.8287E+02    -0.8302E+02    -0.8318E+02    -0.8334E+02    -0.8350E+02    -0.8366E+02    -0.8382E+02    -0.8398E+02    -0.8413E+02    -0.8429E+02    -0.8444E+02    -0.8459E+02    -0.8474E+02    -0.8489E+02    -0.8503E+02    -0.8518E+02    -0.8531E+02    -0.8545E+02    -0.8558E+02    -0.8571E+02    -0.8583E+02    -0.8595E+02    -0.8607E+02    -0.8618E+02    -0.8629E+02    -0.8639E+02    -0.8649E+02    -0.8658E+02    -0.8666E+02    -0.8674E+02    -0.8679E+02    -0.8684E+02    -0.8686E+02    -0.8686E+02
    -0.8682E+02    -0.8682E+02    -0.8680E+02    -0.8675E+02    -0.8668E+02    -0.8660E+02    -0.8652E+02    -0.8642E+02    -0.8631E+02    -0.8620E+02    -0.8608E+02    -0.8595E+02    -0.8582E+02    -0.8569E+02    -0.8555E+02    -0.8541E+02    -0.8526E+02    -0.8511E+02    -0.8495E+02    -0.8479E+02    -0.8463E+02    -0.8447E+02    -0.8430E+02    -0.8412E+02    -0.8395E+02    -0.8377E+02    -0.8359E+02    -0.8340E+02    -0.8322E+02    -0.8304E+02    -0.8285E+02    -0.8267E+02    -0.8249E+02    -0.8231E+02    -0.8213E+02    -0.8196E+02    -0.8179E+02    -0.8163E+02    -0.8148E+02    -0.8134E+02    -0.8120E+02    -0.8108E+02    -0.8097E+02    -0.8087E+02    -0.8078E+02    -0.8071E+02    -0.8066E+02    -0.8062E+02    -0.8059E+02    -0.8058E+02    -0.8059E+02    -0.8061E+02    -0.8065E+02    -0.8071E+02    -0.8078E+02    -0.8086E+02    -0.8096E+02    -0.8107E+02    -0.8120E+02    -0.8133E+02    -0.8147E+02    -0.8162E+02    -0.8178E+02    -0.8195E+02    -0.8212E+02    -0.8229E+02    -0.8247E+02    -0.8265E+02    -0.8283E+02    -0.8302E+02    -0.8320E+02    -0.8338E+02    -0.8356E+02    -0.8374E+02    -0.8392E+02    -0.8409E+02    -0.8426E+02    -0.8443E+02    -0.8460E+02    -0.8476E+02    -0.8491E+02    -0.8507E+02    -0.8522E+02    -0.8536E+02    -0.8550E+02    -0.8564E+02    -0.8577E+02    -0.8590E+02    -0.8602E+02    -0.8614E+02    -0.8625E+02    -0.8636E+02    -0.8646E+02    -0.8656E+02    -0.8664E+02    -0.8672E+02    -0.8678E+02    -0.8682E+02    -0.8685E+02    -0.8685E+02
    -0.8681E+02    -0.8681E+02    -0.8678E+02    -0.8673E+02    -0.8667E+02    -0.8659E+02    -0.8649E+02    -0.8639E+02    -0.8628E+02    -0.8616E+02    -0.8604E+02    -0.8591E+02    -0.8577E+02    -0.8563E+02    -0.8548E+02    -0.8533E+02    -0.8517E+02    -0.8501E+02    -0.8484E+02    -0.8466E+02    -0.8449E+02    -0.8430E+02    -0.8412E+02    -0.8392E+02    -0.8373E+02    -0.8353E+02    -0.8332E+02    -0.8311E+02    -0.8290E+02    -0.8269E+02    -0.8248E+02    -0.8227E+02    -0.8205E+02    -0.8184E+02    -0.8164E+02    -0.8143E+02    -0.8123E+02    -0.8104E+02    -0.8086E+02    -0.8069E+02    -0.8052E+02    -0.8037E+02    -0.8024E+02    -0.8012E+02    -0.8001E+02    -0.7993E+02    -0.7986E+02    -0.7981E+02    -0.7978E+02    -0.7977E+02    -0.7978E+02    -0.7981E+02    -0.7985E+02    -0.7992E+02    -0.8001E+02    -0.8011E+02    -0.8023E+02    -0.8037E+02    -0.8052E+02    -0.8068E+02    -0.8085E+02    -0.8103E+02    -0.8122E+02    -0.8142E+02    -0.8162E+02    -0.8183E+02    -0.8204E+02    -0.8225E+02    -0.8246E+02    -0.8267E+02    -0.8288E+02    -0.8309E+02    -0.8330E+02    -0.8350E+02    -0.8370E+02    -0.8389E+02    -0.8408E+02    -0.8427E+02    -0.8445E+02    -0.8463E+02    -0.8480E+02    -0.8497E+02    -0.8513E+02    -0.8528E+02    -0.8543E+02    -0.8558E+02    -0.8572E+02    -0.8585E+02    -0.8598E+02    -0.8611E+02    -0.8623E+02    -0.8634E+02    -0.8644E+02    -0.8654E+02    -0.8663E+02    -0.8670E+02    -0.8677E+02    -0.8681E+02    -0.8684E+02    -0.8684E+02
    -0.8680E+02    -0.8680E+02    -0.8678E+02    -0.8672E+02    -0.8666E+02    -0.8657E+02    -0.8648E+02    -0.8637E+02    -0.8626E+02    -0.8614E+02    -0.8601E+02    -0.8587E+02    -0.8573E+02    -0.8558E+02    -0.8542E+02    -0.8526E+02    -0.8509E+02    -0.8491E+02    -0.8473E+02    -0.8454E+02    -0.8435E+02    -0.8415E+02    -0.8394E+02    -0.8372E+02    -0.8350E+02    -0.8328E+02    -0.8305E+02    -0.8281E+02    -0.8257E+02    -0.8232E+02    -0.8208E+02    -0.8183E+02    -0.8158E+02    -0.8133E+02    -0.8108E+02    -0.8084E+02    -0.8060E+02    -0.8037E+02    -0.8015E+02    -0.7993E+02    -0.7973E+02    -0.7955E+02    -0.7938E+02    -0.7923E+02    -0.7910E+02    -0.7899E+02    -0.7891E+02    -0.7885E+02    -0.7881E+02    -0.7879E+02    -0.7881E+02    -0.7884E+02    -0.7891E+02    -0.7899E+02    -0.7910E+02    -0.7923E+02    -0.7938E+02    -0.7954E+02    -0.7973E+02    -0.7993E+02    -0.8014E+02    -0.8036E+02    -0.8059E+02    -0.8083E+02    -0.8107E+02    -0.8132E+02    -0.8157E+02    -0.8181E+02    -0.8206E+02    -0.8231E+02    -0.8255E+02    -0.8279E+02    -0.8303E+02    -0.8326E+02    -0.8348E+02    -0.8370E+02    -0.8391E+02    -0.8412E+02    -0.8432E+02    -0.8451E+02    -0.8470E+02    -0.8488E+02    -0.8505E+02    -0.8522E+02    -0.8538E+02    -0.8553E+02    -0.8568E+02    -0.8582E+02    -0.8595E+02    -0.8608E+02    -0.8621E+02    -0.8632E+02    -0.8643E+02    -0.8653E+02    -0.8662E+02    -0.8670E+02    -0.8676E+02    -0.8681E+02    -0.8684E+02    -0.8684E+02
    -0.8680E+02    -0.8680E+02    -0.8677E+02    -0.8672E+02    -0.8665E+02    -0.8657E+02    -0.8647E+02    -0.8636E+02    -0.8625E+02    -0.8612E+02    -0.8599E+02    -0.8585E+02    -0.8570E+02    -0.8554E+02    -0.8538E+02    -0.8520E+02    -0.8502E+02    -0.8484E+02    -0.8464E+02    -0.8444E+02    -0.8422E+02    -0.8400E+02    -0.8377E+02    -0.8353E+02    -0.8329E+02    -0.8303E+02    -0.8277E+02    -0.8250E+02    -0.8222E+02    -0.8193E+02    -0.8164E+02    -0.8135E+02    -0.8105E+02    -0.8076E+02    -0.8046E+02    -0.8016E+02    -0.7987E+02    -0.7959E+02    -0.7931E+02    -0.7905E+02    -0.7880E+02    -0.7857E+02    -0.7836E+02    -0.7817E+02    -0.7801E+02    -0.7787E+02    -0.7776E+02    -0.7768E+02    -0.7763E+02    -0.7762E+02    -0.7763E+02    -0.7768E+02    -0.7776E+02    -0.7787E+02    -0.7800E+02    -0.7817E+02    -0.7836E+02    -0.7857E+02    -0.7880E+02    -0.7905E+02    -0.7931E+02    -0.7958E+02    -0.7987E+02    -0.8016E+02    -0.8045E+02    -0.8075E+02    -0.8104E+02    -0.8134E+02    -0.8163E+02    -0.8192E+02    -0.8220E+02    -0.8248E+02    -0.8275E+02    -0.8301E+02    -0.8327E+02    -0.8351E+02    -0.8375E+02    -0.8398E+02    -0.8420E+02    -0.8441E+02    -0.8461E+02    -0.8480E+02    -0.8499E+02    -0.8517E+02    -0.8534E+02    -0.8550E+02    -0.8565E+02    -0.8580E+02    -0.8594E+02    -0.8607E+02    -0.8620E+02    -0.8632E+02    -0.8643E+02    -0.8653E+02    -0.8662E+02    -0.8670E+02    -0.8676E+02    -0.8681E+02    -0.8684E+02    -0.8684E+02
    -0.8681E+02    -0.8681E+02    -0.8678E+02    -0.8673E+02    -0.8666E+02    -0.8658E+02    -0.8648E+02    -0.8637E+02    -0.8625E+02    -0.8612E+02    -0.8599E+02    -0.8584E+02    -0.8569E+02    -0.8552E+02    -0.8535E+02    -0.8517E+02    -0.8498E+02    -0.8478E+02    -0.8457E+02    -0.8435E+02    -0.8412E+02    -0.8387E+02    -0.8362E+02    -0.8335E+02    -0.8308E+02    -0.8279E+02    -0.8249E+02    -0.8217E+02    -0.8185E+02    -0.8152E+02    -0.8118E+02    -0.8083E+02    -0.8047E+02    -0.8011E+02    -0.7975E+02    -0.7939E+02    -0.7903E+02    -0.7867E+02    -0.7833E+02    -0.7800E+02    -0.7768E+02    -0.7739E+02    -0.7712E+02    -0.7687E+02    -0.7666E+02    -0.7648E+02    -0.7634E+02    -0.7624E+02    -0.7617E+02    -0.7615E+02    -0.7617E+02    -0.7624E+02    -0.7634E+02    -0.7648E+02    -0.7666E+02    -0.7687E+02    -0.7711E+02    -0.7739E+02    -0.7768E+02    -0.7799E+02    -0.7833E+02    -0.7867E+02    -0.7902E+02    -0.7938E+02    -0.7974E+02    -0.8011E+02    -0.8046E+02    -0.8082E+02    -0.8117E+02    -0.8151E+02    -0.8184E+02    -0.8216E+02    -0.8247E+02    -0.8277E+02    -0.8306E+02    -0.8334E+02    -0.8360E+02    -0.8385E+02    -0.8409E+02    -0.8432E+02    -0.8454E+02    -0.8475E+02    -0.8495E+02    -0.8514E+02    -0.8532E+02    -0.8549E+02    -0.8565E+02    -0.8580E+02    -0.8594E+02    -0.8608E+02    -0.8621E+02    -0.8633E+02    -0.8644E+02    -0.8654E+02    -0.8663E+02    -0.8671E+02    -0.8677E+02    -0.8682E+02    -0.8685E+02    -0.8685E+02
    -0.8682E+02    -0.8682E+02    -0.8680E+02    -0.8675E+02    -0.8668E+02    -0.8659E+02    -0.8650E+02    -0.8639E+02    -0.8627E+02    -0.8614E+02    -0.8600E+02    -0.8586E+02    -0.8570E+02    -0.8553E+02    -0.8535E+02    -0.8516E+02    -0.8496E+02    -0.8475E+02    -0.8453E+02    -0.8429E+02    -0.8404E+02    -0.8377E+02    -0.8349E+02    -0.8319E+02    -0.8288E+02    -0.8255E+02    -0.8221E+02    -0.8185E+02    -0.8147E+02    -0.8108E+02    -0.8067E+02    -0.8025E+02    -0.7982E+02    -0.7938E+02    -0.7893E+02    -0.7848E+02    -0.7803E+02    -0.7758E+02    -0.7714E+02    -0.7671E+02    -0.7631E+02    -0.7592E+02    -0.7557E+02    -0.7525E+02    -0.7497E+02    -0.7473E+02    -0.7454E+02    -0.7441E+02    -0.7432E+02    -0.7430E+02    -0.7432E+02    -0.7441E+02    -0.7454E+02    -0.7473E+02    -0.7497E+02    -0.7525E+02    -0.7557E+02    -0.7592E+02    -0.7631E+02    -0.7672E+02    -0.7714E+02    -0.7758E+02    -0.7803E+02    -0.7848E+02    -0.7893E+02    -0.7938E+02    -0.7982E+02    -0.8025E+02    -0.8067E+02    -0.8107E+02    -0.8146E+02    -0.8184E+02    -0.8220E+02    -0.8254E+02    -0.8287E+02    -0.8318E+02    -0.8348E+02    -0.8376E+02    -0.8402E+02    -0.8427E+02    -0.8451E+02    -0.8473E+02    -0.8494E+02    -0.8514E+02    -0.8532E+02    -0.8550E+02    -0.8567E+02    -0.8582E+02    -0.8597E+02    -0.8611E+02    -0.8623E+02    -0.8635E+02    -0.8646E+02    -0.8656E+02    -0.8665E+02    -0.8673E+02    -0.8679E+02    -0.8684E+02    -0.8686E+02    -0.8686E+02
    -0.8685E+02    -0.8685E+02    -0.8682E+02    -0.8677E+02    -0.8671E+02    -0.8663E+02    -0.8653E+02    -0.8643E+02    -0.8631E+02    -0.8619E+02    -0.8605E+02    -0.8590E+02    -0.8574E+02    -0.8557E+02    -0.8539E+02    -0.8519E+02    -0.8498E+02    -0.8476E+02    -0.8452E+02    -0.8426E+02    -0.8399E+02    -0.8370E+02    -0.8339E+02    -0.8306E+02    -0.8271E+02    -0.8233E+02    -0.8194E+02    -0.8152E+02    -0.8108E+02    -0.8061E+02    -0.8012E+02    -0.7961E+02    -0.7908E+02    -0.7854E+02    -0.7798E+02    -0.7741E+02    -0.7683E+02    -0.7625E+02    -0.7568E+02    -0.7512E+02    -0.7459E+02    -0.7408E+02    -0.7360E+02    -0.7317E+02    -0.7280E+02    -0.7248E+02    -0.7222E+02    -0.7204E+02    -0.7193E+02    -0.7189E+02    -0.7193E+02    -0.7204E+02    -0.7223E+02    -0.7248E+02    -0.7280E+02    -0.7318E+02    -0.7361E+02    -0.7408E+02    -0.7459E+02    -0.7513E+02    -0.7569E+02    -0.7626E+02    -0.7683E+02    -0.7741E+02    -0.7798E+02    -0.7854E+02    -0.7909E+02    -0.7962E+02    -0.8012E+02    -0.8061E+02    -0.8108E+02    -0.8152E+02    -0.8194E+02    -0.8233E+02    -0.8270E+02    -0.8305E+02    -0.8338E+02    -0.8369E+02    -0.8398E+02    -0.8425E+02    -0.8451E+02    -0.8474E+02    -0.8496E+02    -0.8517E+02    -0.8537E+02    -0.8555E+02    -0.8571E+02    -0.8587E+02    -0.8602E+02    -0.8615E+02    -0.8628E+02    -0.8640E+02    -0.8650E+02    -0.8660E+02    -0.8669E+02    -0.8676E+02    -0.8682E+02    -0.8687E+02    -0.8689E+02    -0.8689E+02
    -0.8689E+02    -0.8689E+02    -0.8686E+02    -0.8682E+02    -0.8676E+02    -0.8668E+02    -0.8659E+02    -0.8649E+02    -0.8638E+02    -0.8625E+02    -0.8612E+02    -0.8597E+02    -0.8582E+02    -0.8564E+02    -0.8546E+02    -0.8526E+02    -0.8504E+02    -0.8481E+02    -0.8456E+02    -0.8429E+02    -0.8399E+02    -0.8368E+02    -0.8334E+02    -0.8297E+02    -0.8257E+02    -0.8215E+02    -0.8169E+02    -0.8120E+02    -0.8068E+02    -0.8012E+02    -0.7953E+02    -0.7890E+02    -0.7825E+02    -0.7756E+02    -0.7685E+02    -0.7611E+02    -0.7537E+02    -0.7461E+02    -0.7386E+02    -0.7312E+02    -0.7240E+02    -0.7171E+02    -0.7107E+02    -0.7049E+02    -0.6997E+02    -0.6953E+02    -0.6919E+02    -0.6893E+02    -0.6878E+02    -0.6872E+02    -0.6878E+02    -0.6893E+02    -0.6919E+02    -0.6954E+02    -0.6998E+02    -0.7049E+02    -0.7108E+02    -0.7172E+02    -0.7240E+02    -0.7312E+02    -0.7387E+02    -0.7462E+02    -0.7538E+02    -0.7612E+02    -0.7686E+02    -0.7757E+02    -0.7825E+02    -0.7891E+02    -0.7953E+02    -0.8013E+02    -0.8068E+02    -0.8120E+02    -0.8169E+02    -0.8215E+02    -0.8257E+02    -0.8297E+02    -0.8333E+02    -0.8367E+02    -0.8399E+02    -0.8428E+02    -0.8455E+02    -0.8480E+02    -0.8503E+02    -0.8525E+02    -0.8545E+02    -0.8563E+02    -0.8580E+02    -0.8596E+02    -0.8610E+02    -0.8623E+02    -0.8635E+02    -0.8647E+02    -0.8657E+02    -0.8666E+02    -0.8674E+02    -0.8681E+02    -0.8687E+02    -0.8691E+02    -0.8693E+02    -0.8693E+02
    -0.8694E+02    -0.8694E+02    -0.8692E+02    -0.8688E+02    -0.8682E+02    -0.8675E+02    -0.8667E+02    -0.8658E+02    -0.8647E+02    -0.8635E+02    -0.8623E+02    -0.8609E+02    -0.8593E+02    -0.8576E+02    -0.8558E+02    -0.8538E+02    -0.8516E+02    -0.8492E+02    -0.8465E+02    -0.8437E+02    -0.8405E+02    -0.8371E+02    -0.8334E+02    -0.8293E+02    -0.8248E+02    -0.8200E+02    -0.8147E+02    -0.8090E+02    -0.8027E+02    -0.7960E+02    -0.7888E+02    -0.7811E+02    -0.7728E+02    -0.7641E+02    -0.7550E+02    -0.7454E+02    -0.7356E+02    -0.7256E+02    -0.7156E+02    -0.7056E+02    -0.6959E+02    -0.6865E+02    -0.6778E+02    -0.6698E+02    -0.6628E+02    -0.6568E+02    -0.6520E+02    -0.6485E+02    -0.6463E+02    -0.6456E+02    -0.6463E+02    -0.6485E+02    -0.6520E+02    -0.6568E+02    -0.6629E+02    -0.6699E+02    -0.6779E+02    -0.6867E+02    -0.6960E+02    -0.7057E+02    -0.7157E+02    -0.7258E+02    -0.7358E+02    -0.7456E+02    -0.7551E+02    -0.7643E+02    -0.7730E+02    -0.7812E+02    -0.7890E+02    -0.7962E+02    -0.8029E+02    -0.8091E+02    -0.8148E+02    -0.8201E+02    -0.8249E+02    -0.8294E+02    -0.8334E+02    -0.8372E+02    -0.8406E+02    -0.8437E+02    -0.8466E+02    -0.8492E+02    -0.8516E+02    -0.8538E+02    -0.8558E+02    -0.8576E+02    -0.8592E+02    -0.8608E+02    -0.8622E+02    -0.8634E+02    -0.8646E+02    -0.8656E+02    -0.8666E+02    -0.8674E+02    -0.8681E+02    -0.8688E+02    -0.8693E+02    -0.8696E+02    -0.8698E+02    -0.8698E+02
    -0.8701E+02    -0.8701E+02    -0.8699E+02    -0.8695E+02    -0.8691E+02    -0.8684E+02    -0.8677E+02    -0.8669E+02    -0.8660E+02    -0.8649E+02    -0.8637E+02    -0.8624E+02    -0.8609E+02    -0.8593E+02    -0.8575E+02    -0.8555E+02    -0.8533E+02    -0.8509E+02    -0.8482E+02    -0.8452E+02    -0.8419E+02    -0.8382E+02    -0.8341E+02    -0.8296E+02    -0.8246E+02    -0.8191E+02    -0.8130E+02    -0.8062E+02    -0.7988E+02    -0.7907E+02    -0.7818E+02    -0.7722E+02    -0.7618E+02    -0.7506E+02    -0.7388E+02    -0.7263E+02    -0.7133E+02    -0.7000E+02    -0.6865E+02    -0.6731E+02    -0.6599E+02    -0.6473E+02    -0.6354E+02    -0.6246E+02    -0.6150E+02    -0.6068E+02    -0.6002E+02    -0.5955E+02    -0.5926E+02    -0.5916E+02    -0.5926E+02    -0.5955E+02    -0.6003E+02    -0.6069E+02    -0.6151E+02    -0.6247E+02    -0.6356E+02    -0.6475E+02    -0.6602E+02    -0.6733E+02    -0.6868E+02    -0.7003E+02    -0.7136E+02    -0.7266E+02    -0.7390E+02    -0.7509E+02    -0.7620E+02    -0.7724E+02    -0.7821E+02    -0.7909E+02    -0.7990E+02    -0.8064E+02    -0.8132E+02    -0.8193E+02    -0.8248E+02    -0.8298E+02    -0.8343E+02    -0.8383E+02    -0.8420E+02    -0.8453E+02    -0.8483E+02    -0.8510E+02    -0.8534E+02    -0.8556E+02    -0.8576E+02    -0.8594E+02    -0.8610E+02    -0.8624E+02    -0.8637E+02    -0.8649E+02    -0.8659E+02    -0.8669E+02    -0.8677E+02    -0.8684E+02    -0.8691E+02    -0.8696E+02    -0.8700E+02    -0.8703E+02    -0.8705E+02    -0.8705E+02
    -0.8709E+02    -0.8709E+02    -0.8708E+02    -0.8705E+02    -0.8701E+02    -0.8696E+02    -0.8690E+02    -0.8683E+02    -0.8675E+02    -0.8666E+02    -0.8656E+02    -0.8644E+02    -0.8631E+02    -0.8616E+02    -0.8599E+02    -0.8580E+02    -0.8558E+02    -0.8534E+02    -0.8506E+02    -0.8476E+02    -0.8441E+02    -0.8402E+02    -0.8358E+02    -0.8308E+02    -0.8253E+02    -0.8190E+02    -0.8120E+02    -0.8041E+02    -0.7952E+02    -0.7854E+02    -0.7745E+02    -0.7624E+02    -0.7492E+02    -0.7349E+02    -0.7195E+02    -0.7032E+02    -0.6861E+02    -0.6684E+02    -0.6504E+02    -0.6324E+02    -0.6148E+02    -0.5979E+02    -0.5820E+02    -0.5674E+02    -0.5545E+02    -0.5436E+02    -0.5348E+02    -0.5285E+02    -0.5246E+02    -0.5233E+02    -0.5246E+02    -0.5285E+02    -0.5349E+02    -0.5437E+02    -0.5547E+02    -0.5676E+02    -0.5822E+02    -0.5981E+02    -0.6151E+02    -0.6327E+02    -0.6507E+02    -0.6687E+02    -0.6864E+02    -0.7035E+02    -0.7199E+02    -0.7353E+02    -0.7496E+02    -0.7628E+02    -0.7748E+02    -0.7857E+02    -0.7955E+02    -0.8044E+02    -0.8122E+02    -0.8193E+02    -0.8255E+02    -0.8311E+02    -0.8361E+02    -0.8404E+02    -0.8443E+02    -0.8478E+02    -0.8509E+02    -0.8536E+02    -0.8560E+02    -0.8582E+02    -0.8601E+02    -0.8617E+02    -0.8632E+02    -0.8646E+02    -0.8657E+02    -0.8667E+02    -0.8676E+02    -0.8684E+02    -0.8691E+02    -0.8697E+02    -0.8702E+02    -0.8706E+02    -0.8710E+02    -0.8712E+02    -0.8713E+02    -0.8713E+02
    -0.8719E+02    -0.8719E+02    -0.8718E+02    -0.8717E+02    -0.8714E+02    -0.8711E+02    -0.8706E+02    -0.8701E+02    -0.8695E+02    -0.8688E+02    -0.8679E+02    -0.8669E+02    -0.8658E+02    -0.8645E+02    -0.8629E+02    -0.8611E+02    -0.8591E+02    -0.8567E+02    -0.8540E+02    -0.8509E+02    -0.8474E+02    -0.8433E+02    -0.8386E+02    -0.8333E+02    -0.8271E+02    -0.8200E+02    -0.8120E+02    -0.8027E+02    -0.7922E+02    -0.7803E+02    -0.7669E+02    -0.7519E+02    -0.7352E+02    -0.7169E+02    -0.6970E+02    -0.6758E+02    -0.6533E+02    -0.6301E+02    -0.6064E+02    -0.5827E+02    -0.5595E+02    -0.5372E+02    -0.5163E+02    -0.4971E+02    -0.4802E+02    -0.4659E+02    -0.4544E+02    -0.4460E+02    -0.4409E+02    -0.4392E+02    -0.4410E+02    -0.4461E+02    -0.4545E+02    -0.4660E+02    -0.4804E+02    -0.4974E+02    -0.5166E+02    -0.5375E+02    -0.5599E+02    -0.5831E+02    -0.6068E+02    -0.6305E+02    -0.6538E+02    -0.6762E+02    -0.6975E+02    -0.7173E+02    -0.7357E+02    -0.7523E+02    -0.7673E+02    -0.7808E+02    -0.7926E+02    -0.8031E+02    -0.8123E+02    -0.8204E+02    -0.8275E+02    -0.8336E+02    -0.8390E+02    -0.8437E+02    -0.8477E+02    -0.8513E+02    -0.8544E+02    -0.8571E+02    -0.8594E+02    -0.8614E+02    -0.8632E+02    -0.8647E+02    -0.8661E+02    -0.8672E+02    -0.8682E+02    -0.8690E+02    -0.8697E+02    -0.8703E+02    -0.8708E+02    -0.8713E+02    -0.8716E+02    -0.8719E+02    -0.8721E+02    -0.8722E+02    -0.8723E+02    -0.8723E+02
    -0.8731E+02    -0.8731E+02    -0.8731E+02    -0.8730E+02    -0.8729E+02    -0.8727E+02    -0.8725E+02    -0.8722E+02    -0.8718E+02    -0.8714E+02    -0.8707E+02    -0.8700E+02    -0.8691E+02    -0.8680E+02    -0.8667E+02    -0.8651E+02    -0.8633E+02    -0.8611E+02    -0.8585E+02    -0.8555E+02    -0.8519E+02    -0.8477E+02    -0.8428E+02    -0.8371E+02    -0.8304E+02    -0.8225E+02    -0.8134E+02    -0.8027E+02    -0.7903E+02    -0.7760E+02    -0.7596E+02    -0.7410E+02    -0.7201E+02    -0.6969E+02    -0.6714E+02    -0.6441E+02    -0.6151E+02    -0.5850E+02    -0.5543E+02    -0.5236E+02    -0.4935E+02    -0.4646E+02    -0.4375E+02    -0.4127E+02    -0.3907E+02    -0.3721E+02    -0.3572E+02    -0.3463E+02    -0.3397E+02    -0.3375E+02    -0.3397E+02    -0.3464E+02    -0.3574E+02    -0.3723E+02    -0.3910E+02    -0.4130E+02    -0.4378E+02    -0.4650E+02    -0.4940E+02    -0.5241E+02    -0.5548E+02    -0.5855E+02    -0.6157E+02    -0.6446E+02    -0.6720E+02    -0.6974E+02    -0.7206E+02    -0.7416E+02    -0.7602E+02    -0.7765E+02    -0.7908E+02    -0.8032E+02    -0.8138E+02    -0.8230E+02    -0.8308E+02    -0.8375E+02    -0.8433E+02    -0.8482E+02    -0.8523E+02    -0.8559E+02    -0.8589E+02    -0.8615E+02    -0.8637E+02    -0.8655E+02    -0.8671E+02    -0.8684E+02    -0.8695E+02    -0.8704E+02    -0.8711E+02    -0.8717E+02    -0.8722E+02    -0.8726E+02    -0.8729E+02    -0.8731E+02    -0.8732E+02    -0.8733E+02    -0.8734E+02    -0.8734E+02    -0.8734E+02    -0.8734E+02
    -0.8745E+02    -0.8745E+02    -0.8745E+02    -0.8746E+02    -0.8746E+02    -0.8747E+02    -0.8747E+02    -0.8747E+02    -0.8745E+02    -0.8743E+02    -0.8740E+02    -0.8736E+02    -0.8730E+02    -0.8722E+02    -0.8712E+02    -0.8699E+02    -0.8683E+02    -0.8664E+02    -0.8641E+02    -0.8612E+02    -0.8578E+02    -0.8536E+02    -0.8486E+02    -0.8426E+02    -0.8355E+02    -0.8269E+02    -0.8166E+02    -0.8044E+02    -0.7900E+02    -0.7731E+02    -0.7533E+02    -0.7305E+02    -0.7045E+02    -0.6754E+02    -0.6433E+02    -0.6085E+02    -0.5716E+02    -0.5332E+02    -0.4940E+02    -0.4547E+02    -0.4162E+02    -0.3790E+02    -0.3441E+02    -0.3122E+02    -0.2838E+02    -0.2598E+02    -0.2405E+02    -0.2264E+02    -0.2178E+02    -0.2150E+02    -0.2179E+02    -0.2265E+02    -0.2407E+02    -0.2600E+02    -0.2841E+02    -0.3125E+02    -0.3445E+02    -0.3795E+02    -0.4167E+02    -0.4553E+02    -0.4946E+02    -0.5339E+02    -0.5723E+02    -0.6092E+02    -0.6439E+02    -0.6761E+02    -0.7052E+02    -0.7311E+02    -0.7539E+02    -0.7737E+02    -0.7906E+02    -0.8050E+02    -0.8172E+02    -0.8274E+02    -0.8360E+02    -0.8432E+02    -0.8492E+02    -0.8541E+02    -0.8583E+02    -0.8617E+02    -0.8646E+02    -0.8669E+02    -0.8689E+02    -0.8704E+02    -0.8717E+02    -0.8727E+02    -0.8735E+02    -0.8741E+02    -0.8746E+02    -0.8749E+02    -0.8751E+02    -0.8752E+02    -0.8752E+02    -0.8751E+02    -0.8751E+02    -0.8750E+02    -0.8749E+02    -0.8748E+02    -0.8747E+02    -0.8747E+02
    -0.8760E+02    -0.8760E+02    -0.8761E+02    -0.8763E+02    -0.8766E+02    -0.8768E+02    -0.8771E+02    -0.8774E+02    -0.8776E+02    -0.8777E+02    -0.8777E+02    -0.8776E+02    -0.8774E+02    -0.8770E+02    -0.8764E+02    -0.8755E+02    -0.8743E+02    -0.8727E+02    -0.8708E+02    -0.8682E+02    -0.8650E+02    -0.8611E+02    -0.8562E+02    -0.8501E+02    -0.8426E+02    -0.8334E+02    -0.8222E+02    -0.8086E+02    -0.7921E+02    -0.7722E+02    -0.7487E+02    -0.7212E+02    -0.6893E+02    -0.6533E+02    -0.6133E+02    -0.5697E+02    -0.5233E+02    -0.4748E+02    -0.4251E+02    -0.3752E+02    -0.3259E+02    -0.2783E+02    -0.2335E+02    -0.1924E+02    -0.1558E+02    -0.1245E+02    -0.9939E+01    -0.8097E+01    -0.6973E+01    -0.6597E+01    -0.6979E+01    -0.8110E+01    -0.9959E+01    -0.1248E+02    -0.1561E+02    -0.1928E+02    -0.2340E+02    -0.2789E+02    -0.3265E+02    -0.3758E+02    -0.4258E+02    -0.4755E+02    -0.5240E+02    -0.5705E+02    -0.6140E+02    -0.6541E+02    -0.6901E+02    -0.7219E+02    -0.7494E+02    -0.7729E+02    -0.7927E+02    -0.8092E+02    -0.8229E+02    -0.8341E+02    -0.8432E+02    -0.8507E+02    -0.8568E+02    -0.8617E+02    -0.8657E+02    -0.8688E+02    -0.8714E+02    -0.8734E+02    -0.8749E+02    -0.8761E+02    -0.8770E+02    -0.8777E+02    -0.8781E+02    -0.8783E+02    -0.8784E+02    -0.8784E+02    -0.8782E+02    -0.8780E+02    -0.8777E+02    -0.8774E+02    -0.8771E+02    -0.8768E+02    -0.8765E+02    -0.8763E+02    -0.8761E+02    -0.8761E+02
    -0.8776E+02    -0.8776E+02    -0.8778E+02    -0.8782E+02    -0.8786E+02    -0.8792E+02    -0.8798E+02    -0.8803E+02    -0.8809E+02    -0.8814E+02    -0.8818E+02    -0.8821E+02    -0.8823E+02    -0.8823E+02    -0.8822E+02    -0.8818E+02    -0.8811E+02    -0.8800E+02    -0.8785E+02    -0.8764E+02    -0.8737E+02    -0.8701E+02    -0.8655E+02    -0.8596E+02    -0.8520E+02    -0.8425E+02    -0.8305E+02    -0.8156E+02    -0.7970E+02    -0.7743E+02    -0.7468E+02    -0.7140E+02    -0.6756E+02    -0.6315E+02    -0.5822E+02    -0.5281E+02    -0.4701E+02    -0.4092E+02    -0.3464E+02    -0.2828E+02    -0.2198E+02    -0.1585E+02    -0.1002E+02    -0.4614E+01     0.2399E+00     0.4417E+01     0.7801E+01     0.1030E+02     0.1182E+02     0.1233E+02     0.1182E+02     0.1028E+02     0.7780E+01     0.4388E+01     0.2046E+00    -0.4656E+01    -0.1007E+02    -0.1590E+02    -0.2204E+02    -0.2835E+02    -0.3471E+02    -0.4100E+02    -0.4709E+02    -0.5289E+02    -0.5830E+02    -0.6324E+02    -0.6764E+02    -0.7148E+02    -0.7476E+02    -0.7751E+02    -0.7978E+02    -0.8163E+02    -0.8312E+02    -0.8432E+02    -0.8527E+02    -0.8602E+02    -0.8662E+02    -0.8708E+02    -0.8744E+02    -0.8771E+02    -0.8792E+02    -0.8807E+02    -0.8818E+02    -0.8825E+02    -0.8829E+02    -0.8831E+02    -0.8831E+02    -0.8829E+02    -0.8826E+02    -0.8822E+02    -0.8817E+02    -0.8811E+02    -0.8805E+02    -0.8799E+02    -0.8793E+02    -0.8787E+02    -0.8783E+02    -0.8779E+02    -0.8777E+02    -0.8777E+02
    -0.8793E+02    -0.8793E+02    -0.8796E+02    -0.8801E+02    -0.8808E+02    -0.8817E+02    -0.8825E+02    -0.8835E+02    -0.8844E+02    -0.8853E+02    -0.8861E+02    -0.8869E+02    -0.8876E+02    -0.8881E+02    -0.8884E+02    -0.8886E+02    -0.8885E+02    -0.8880E+02    -0.8871E+02    -0.8857E+02    -0.8836E+02    -0.8806E+02    -0.8765E+02    -0.8710E+02    -0.8638E+02    -0.8542E+02    -0.8418E+02    -0.8258E+02    -0.8055E+02    -0.7799E+02    -0.7483E+02    -0.7098E+02    -0.6640E+02    -0.6108E+02    -0.5504E+02    -0.4837E+02    -0.4115E+02    -0.3349E+02    -0.2552E+02    -0.1737E+02    -0.9187E+01    -0.1119E+01     0.6663E+01     0.1397E+02     0.2061E+02     0.2638E+02     0.3109E+02     0.3458E+02     0.3673E+02     0.3746E+02     0.3672E+02     0.3457E+02     0.3107E+02     0.2635E+02     0.2057E+02     0.1393E+02     0.6611E+01    -0.1178E+01    -0.9252E+01    -0.1744E+02    -0.2560E+02    -0.3357E+02    -0.4124E+02    -0.4846E+02    -0.5514E+02    -0.6117E+02    -0.6649E+02    -0.7107E+02    -0.7492E+02    -0.7808E+02    -0.8063E+02    -0.8266E+02    -0.8425E+02    -0.8549E+02    -0.8645E+02    -0.8717E+02    -0.8772E+02    -0.8813E+02    -0.8843E+02    -0.8864E+02    -0.8879E+02    -0.8888E+02    -0.8893E+02    -0.8894E+02    -0.8893E+02    -0.8890E+02    -0.8884E+02    -0.8878E+02    -0.8871E+02    -0.8862E+02    -0.8853E+02    -0.8844E+02    -0.8834E+02    -0.8825E+02    -0.8816E+02    -0.8808E+02    -0.8801E+02    -0.8795E+02    -0.8792E+02    -0.8792E+02
    -0.8810E+02    -0.8810E+02    -0.8814E+02    -0.8821E+02    -0.8831E+02    -0.8842E+02    -0.8854E+02    -0.8867E+02    -0.8880E+02    -0.8893E+02    -0.8906E+02    -0.8918E+02    -0.8930E+02    -0.8940E+02    -0.8949E+02    -0.8957E+02    -0.8962E+02    -0.8964E+02    -0.8963E+02    -0.8956E+02    -0.8943E+02    -0.8922E+02    -0.8889E+02    -0.8842E+02    -0.8775E+02    -0.8684E+02    -0.8560E+02    -0.8394E+02    -0.8177E+02    -0.7895E+02    -0.7538E+02    -0.7093E+02    -0.6553E+02    -0.5915E+02    -0.5182E+02    -0.4361E+02    -0.3461E+02    -0.2494E+02    -0.1473E+02    -0.4118E+01     0.6728E+01     0.1760E+02     0.2827E+02     0.3843E+02     0.4778E+02     0.5601E+02     0.6280E+02     0.6788E+02     0.7102E+02     0.7208E+02     0.7101E+02     0.6786E+02     0.6278E+02     0.5598E+02     0.4774E+02     0.3838E+02     0.2821E+02     0.1754E+02     0.6660E+01    -0.4192E+01    -0.1481E+02    -0.2502E+02    -0.3470E+02    -0.4370E+02    -0.5192E+02    -0.5925E+02    -0.6562E+02    -0.7102E+02    -0.7547E+02    -0.7904E+02    -0.8185E+02    -0.8402E+02    -0.8567E+02    -0.8691E+02    -0.8782E+02    -0.8849E+02    -0.8896E+02    -0.8929E+02    -0.8950E+02    -0.8964E+02    -0.8970E+02    -0.8972E+02    -0.8970E+02    -0.8966E+02    -0.8959E+02    -0.8950E+02    -0.8939E+02    -0.8928E+02    -0.8916E+02    -0.8903E+02    -0.8890E+02    -0.8877E+02    -0.8864E+02    -0.8852E+02    -0.8840E+02    -0.8829E+02    -0.8819E+02    -0.8812E+02    -0.8808E+02    -0.8808E+02
    -0.8827E+02    -0.8827E+02    -0.8832E+02    -0.8841E+02    -0.8853E+02    -0.8867E+02    -0.8882E+02    -0.8898E+02    -0.8915E+02    -0.8933E+02    -0.8950E+02    -0.8967E+02    -0.8984E+02    -0.8999E+02    -0.9014E+02    -0.9028E+02    -0.9040E+02    -0.9049E+02    -0.9056E+02    -0.9058E+02    -0.9054E+02    -0.9043E+02    -0.9021E+02    -0.8984E+02    -0.8928E+02    -0.8845E+02    -0.8726E+02    -0.8560E+02    -0.8334E+02    -0.8031E+02    -0.7634E+02    -0.7127E+02    -0.6497E+02    -0.5739E+02    -0.4853E+02    -0.3844E+02    -0.2720E+02    -0.1491E+02    -0.1683E+01     0.1235E+02     0.2699E+02     0.4196E+02     0.5691E+02     0.7142E+02     0.8501E+02     0.9714E+02     0.1073E+03     0.1149E+03     0.1197E+03     0.1213E+03     0.1197E+03     0.1149E+03     0.1073E+03     0.9710E+02     0.8497E+02     0.7137E+02     0.5685E+02     0.4190E+02     0.2692E+02     0.1227E+02    -0.1766E+01    -0.1500E+02    -0.2729E+02    -0.3853E+02    -0.4863E+02    -0.5749E+02    -0.6507E+02    -0.7137E+02    -0.7643E+02    -0.8039E+02    -0.8342E+02    -0.8568E+02    -0.8733E+02    -0.8852E+02    -0.8935E+02    -0.8991E+02    -0.9028E+02    -0.9050E+02    -0.9062E+02    -0.9065E+02    -0.9064E+02    -0.9058E+02    -0.9049E+02    -0.9037E+02    -0.9024E+02    -0.9010E+02    -0.8994E+02    -0.8978E+02    -0.8961E+02    -0.8944E+02    -0.8927E+02    -0.8910E+02    -0.8894E+02    -0.8878E+02    -0.8863E+02    -0.8849E+02    -0.8838E+02    -0.8829E+02    -0.8824E+02    -0.8824E+02
    -0.8844E+02    -0.8844E+02    -0.8850E+02    -0.8860E+02    -0.8874E+02    -0.8891E+02    -0.8909E+02    -0.8929E+02    -0.8949E+02    -0.8971E+02    -0.8992E+02    -0.9014E+02    -0.9035E+02    -0.9056E+02    -0.9077E+02    -0.9096E+02    -0.9115E+02    -0.9132E+02    -0.9146E+02    -0.9157E+02    -0.9164E+02    -0.9163E+02    -0.9153E+02    -0.9130E+02    -0.9087E+02    -0.9017E+02    -0.8909E+02    -0.8749E+02    -0.8520E+02    -0.8202E+02    -0.7769E+02    -0.7200E+02    -0.6474E+02    -0.5580E+02    -0.4515E+02    -0.3279E+02    -0.1875E+02    -0.3071E+01     0.1420E+02     0.3296E+02     0.5297E+02     0.7392E+02     0.9531E+02     0.1165E+03     0.1368E+03     0.1553E+03     0.1711E+03     0.1832E+03     0.1908E+03     0.1934E+03     0.1908E+03     0.1832E+03     0.1711E+03     0.1553E+03     0.1368E+03     0.1165E+03     0.9525E+02     0.7385E+02     0.5290E+02     0.3288E+02     0.1412E+02    -0.3161E+01    -0.1884E+02    -0.3289E+02    -0.4525E+02    -0.5591E+02    -0.6484E+02    -0.7210E+02    -0.7778E+02    -0.8210E+02    -0.8528E+02    -0.8757E+02    -0.8916E+02    -0.9024E+02    -0.9094E+02    -0.9136E+02    -0.9160E+02    -0.9170E+02    -0.9171E+02    -0.9165E+02    -0.9154E+02    -0.9140E+02    -0.9124E+02    -0.9106E+02    -0.9087E+02    -0.9067E+02    -0.9046E+02    -0.9025E+02    -0.9004E+02    -0.8983E+02    -0.8962E+02    -0.8942E+02    -0.8922E+02    -0.8903E+02    -0.8885E+02    -0.8869E+02    -0.8855E+02    -0.8845E+02    -0.8839E+02    -0.8839E+02
    -0.8858E+02    -0.8858E+02    -0.8865E+02    -0.8878E+02    -0.8894E+02    -0.8913E+02    -0.8934E+02    -0.8957E+02    -0.8981E+02    -0.9006E+02    -0.9031E+02    -0.9057E+02    -0.9083E+02    -0.9108E+02    -0.9134E+02    -0.9160E+02    -0.9184E+02    -0.9208E+02    -0.9231E+02    -0.9251E+02    -0.9267E+02    -0.9278E+02    -0.9280E+02    -0.9271E+02    -0.9243E+02    -0.9189E+02    -0.9097E+02    -0.8950E+02    -0.8725E+02    -0.8398E+02    -0.7936E+02    -0.7308E+02    -0.6483E+02    -0.5442E+02    -0.4173E+02    -0.2670E+02    -0.9247E+01     0.1073E+02     0.3329E+02     0.5841E+02     0.8593E+02     0.1155E+03     0.1466E+03     0.1783E+03     0.2094E+03     0.2386E+03     0.2642E+03     0.2842E+03     0.2970E+03     0.3015E+03     0.2970E+03     0.2842E+03     0.2641E+03     0.2386E+03     0.2094E+03     0.1782E+03     0.1465E+03     0.1154E+03     0.8586E+02     0.5833E+02     0.3320E+02     0.1063E+02    -0.9342E+01    -0.2680E+02    -0.4183E+02    -0.5452E+02    -0.6493E+02    -0.7317E+02    -0.7945E+02    -0.8406E+02    -0.8733E+02    -0.8957E+02    -0.9104E+02    -0.9196E+02    -0.9250E+02    -0.9277E+02    -0.9287E+02    -0.9285E+02    -0.9274E+02    -0.9258E+02    -0.9239E+02    -0.9217E+02    -0.9194E+02    -0.9169E+02    -0.9144E+02    -0.9119E+02    -0.9094E+02    -0.9069E+02    -0.9044E+02    -0.9019E+02    -0.8994E+02    -0.8970E+02    -0.8947E+02    -0.8925E+02    -0.8905E+02    -0.8887E+02    -0.8871E+02    -0.8860E+02    -0.8853E+02    -0.8853E+02
    -0.8872E+02    -0.8872E+02    -0.8879E+02    -0.8893E+02    -0.8911E+02    -0.8932E+02    -0.8956E+02    -0.8981E+02    -0.9008E+02    -0.9036E+02    -0.9065E+02    -0.9094E+02    -0.9124E+02    -0.9154E+02    -0.9185E+02    -0.9216E+02    -0.9246E+02    -0.9277E+02    -0.9307E+02    -0.9335E+02    -0.9361E+02    -0.9383E+02    -0.9398E+02    -0.9402E+02    -0.9390E+02    -0.9353E+02    -0.9278E+02    -0.9147E+02    -0.8934E+02    -0.8606E+02    -0.8123E+02    -0.7442E+02    -0.6521E+02    -0.5328E+02    -0.3841E+02    -0.2040E+02     0.1016E+01     0.2615E+02     0.5531E+02     0.8867E+02     0.1263E+03     0.1680E+03     0.2134E+03     0.2613E+03     0.3103E+03     0.3580E+03     0.4014E+03     0.4367E+03     0.4600E+03     0.4682E+03     0.4600E+03     0.4366E+03     0.4013E+03     0.3580E+03     0.3102E+03     0.2613E+03     0.2133E+03     0.1680E+03     0.1262E+03     0.8859E+02     0.5522E+02     0.2606E+02     0.9209E+00    -0.2050E+02    -0.3851E+02    -0.5338E+02    -0.6531E+02    -0.7451E+02    -0.8131E+02    -0.8614E+02    -0.8941E+02    -0.9154E+02    -0.9285E+02    -0.9359E+02    -0.9397E+02    -0.9409E+02    -0.9405E+02    -0.9390E+02    -0.9368E+02    -0.9343E+02    -0.9315E+02    -0.9285E+02    -0.9256E+02    -0.9225E+02    -0.9195E+02    -0.9166E+02    -0.9136E+02    -0.9107E+02    -0.9078E+02    -0.9050E+02    -0.9022E+02    -0.8996E+02    -0.8970E+02    -0.8945E+02    -0.8923E+02    -0.8902E+02    -0.8885E+02    -0.8872E+02    -0.8865E+02    -0.8865E+02
    -0.8882E+02    -0.8882E+02    -0.8891E+02    -0.8905E+02    -0.8925E+02    -0.8948E+02    -0.8974E+02    -0.9001E+02    -0.9031E+02    -0.9061E+02    -0.9093E+02    -0.9125E+02    -0.9159E+02    -0.9192E+02    -0.9227E+02    -0.9262E+02    -0.9298E+02    -0.9335E+02    -0.9371E+02    -0.9408E+02    -0.9443E+02    -0.9475E+02    -0.9502E+02    -0.9519E+02    -0.9522E+02    -0.9500E+02    -0.9442E+02    -0.9328E+02    -0.9129E+02    -0.8807E+02    -0.8312E+02    -0.7590E+02    -0.6584E+02    -0.5247E+02    -0.3545E+02    -0.1438E+02     0.1126E+02     0.4212E+02     0.7886E+02     0.1221E+03     0.1726E+03     0.2305E+03     0.2960E+03     0.3685E+03     0.4464E+03     0.5266E+03     0.6041E+03     0.6714E+03     0.7187E+03     0.7363E+03     0.7187E+03     0.6714E+03     0.6041E+03     0.5266E+03     0.4463E+03     0.3684E+03     0.2959E+03     0.2304E+03     0.1725E+03     0.1221E+03     0.7877E+02     0.4203E+02     0.1117E+02    -0.1448E+02    -0.3555E+02    -0.5257E+02    -0.6593E+02    -0.7599E+02    -0.8320E+02    -0.8815E+02    -0.9136E+02    -0.9334E+02    -0.9448E+02    -0.9506E+02    -0.9528E+02    -0.9526E+02    -0.9508E+02    -0.9482E+02    -0.9450E+02    -0.9415E+02    -0.9380E+02    -0.9343E+02    -0.9308E+02    -0.9272E+02    -0.9238E+02    -0.9204E+02    -0.9171E+02    -0.9138E+02    -0.9107E+02    -0.9076E+02    -0.9046E+02    -0.9016E+02    -0.8988E+02    -0.8962E+02    -0.8937E+02    -0.8915E+02    -0.8897E+02    -0.8883E+02    -0.8875E+02    -0.8875E+02
    -0.8890E+02    -0.8890E+02    -0.8899E+02    -0.8915E+02    -0.8935E+02    -0.8960E+02    -0.8987E+02    -0.9016E+02    -0.9048E+02    -0.9080E+02    -0.9114E+02    -0.9149E+02    -0.9184E+02    -0.9221E+02    -0.9259E+02    -0.9298E+02    -0.9338E+02    -0.9379E+02    -0.9422E+02    -0.9464E+02    -0.9507E+02    -0.9548E+02    -0.9585E+02    -0.9613E+02    -0.9628E+02    -0.9620E+02    -0.9576E+02    -0.9476E+02    -0.9292E+02    -0.8979E+02    -0.8480E+02    -0.7729E+02    -0.6657E+02    -0.5203E+02    -0.3316E+02    -0.9348E+01     0.2022E+02     0.5660E+02     0.1010E+03     0.1547E+03     0.2194E+03     0.2966E+03     0.3880E+03     0.4947E+03     0.6172E+03     0.7536E+03     0.8983E+03     0.1038E+04     0.1151E+04     0.1200E+04     0.1151E+04     0.1038E+04     0.8982E+03     0.7536E+03     0.6172E+03     0.4947E+03     0.3879E+03     0.2966E+03     0.2193E+03     0.1547E+03     0.1009E+03     0.5650E+02     0.2013E+02    -0.9445E+01    -0.3326E+02    -0.5213E+02    -0.6667E+02    -0.7738E+02    -0.8488E+02    -0.8986E+02    -0.9298E+02    -0.9483E+02    -0.9582E+02    -0.9627E+02    -0.9635E+02    -0.9620E+02    -0.9592E+02    -0.9555E+02    -0.9515E+02    -0.9472E+02    -0.9430E+02    -0.9388E+02    -0.9347E+02    -0.9308E+02    -0.9270E+02    -0.9233E+02    -0.9197E+02    -0.9162E+02    -0.9128E+02    -0.9095E+02    -0.9063E+02    -0.9032E+02    -0.9002E+02    -0.8974E+02    -0.8948E+02    -0.8925E+02    -0.8905E+02    -0.8891E+02    -0.8882E+02    -0.8882E+02
    -0.8895E+02    -0.8895E+02    -0.8904E+02    -0.8920E+02    -0.8942E+02    -0.8967E+02    -0.8995E+02    -0.9026E+02    -0.9058E+02    -0.9092E+02    -0.9127E+02    -0.9163E+02    -0.9200E+02    -0.9239E+02    -0.9279E+02    -0.9320E+02    -0.9363E+02    -0.9408E+02    -0.9454E+02    -0.9501E+02    -0.9549E+02    -0.9596E+02    -0.9639E+02    -0.9676E+02    -0.9699E+02    -0.9700E+02    -0.9666E+02    -0.9576E+02    -0.9401E+02    -0.9096E+02    -0.8598E+02    -0.7833E+02    -0.6720E+02    -0.5189E+02    -0.3176E+02    -0.6027E+01     0.2639E+02     0.6690E+02     0.1173E+03     0.1796E+03     0.2567E+03     0.3520E+03     0.4699E+03     0.6157E+03     0.7960E+03     0.1018E+04     0.1287E+04     0.1599E+04     0.1922E+04     0.2142E+04     0.1922E+04     0.1599E+04     0.1287E+04     0.1018E+04     0.7960E+03     0.6156E+03     0.4698E+03     0.3520E+03     0.2567E+03     0.1795E+03     0.1172E+03     0.6681E+02     0.2629E+02    -0.6124E+01    -0.3185E+02    -0.5199E+02    -0.6729E+02    -0.7841E+02    -0.8606E+02    -0.9103E+02    -0.9408E+02    -0.9583E+02    -0.9672E+02    -0.9707E+02    -0.9706E+02    -0.9683E+02    -0.9646E+02    -0.9603E+02    -0.9557E+02    -0.9509E+02    -0.9462E+02    -0.9417E+02    -0.9373E+02    -0.9330E+02    -0.9290E+02    -0.9251E+02    -0.9213E+02    -0.9176E+02    -0.9141E+02    -0.9107E+02    -0.9073E+02    -0.9041E+02    -0.9010E+02    -0.8981E+02    -0.8955E+02    -0.8931E+02    -0.8911E+02    -0.8895E+02    -0.8887E+02    -0.8887E+02
    -0.8897E+02    -0.8897E+02    -0.8906E+02    -0.8922E+02    -0.8944E+02    -0.8969E+02    -0.8998E+02    -0.9029E+02    -0.9061E+02    -0.9096E+02    -0.9131E+02    -0.9168E+02    -0.9206E+02    -0.9245E+02    -0.9285E+02    -0.9328E+02    -0.9372E+02    -0.9417E+02    -0.9465E+02    -0.9514E+02    -0.9563E+02    -0.9612E+02    -0.9658E+02    -0.9698E+02    -0.9724E+02    -0.9729E+02    -0.9698E+02    -0.9612E+02    -0.9440E+02    -0.9139E+02    -0.8641E+02    -0.7871E+02    -0.6745E+02    -0.5188E+02    -0.3130E+02    -0.4882E+01     0.2858E+02     0.7065E+02     0.1233E+03     0.1892E+03     0.2716E+03     0.3753E+03     0.5067E+03     0.6757E+03     0.8973E+03     0.1197E+04     0.1619E+04     0.2248E+04     0.3254E+04     0.4995E+04     0.3254E+04     0.2248E+04     0.1619E+04     0.1197E+04     0.8972E+03     0.6756E+03     0.5067E+03     0.3752E+03     0.2715E+03     0.1891E+03     0.1232E+03     0.7056E+02     0.2848E+02    -0.4979E+01    -0.3140E+02    -0.5197E+02    -0.6755E+02    -0.7880E+02    -0.8649E+02    -0.9145E+02    -0.9447E+02    -0.9618E+02    -0.9704E+02    -0.9735E+02    -0.9731E+02    -0.9704E+02    -0.9666E+02    -0.9620E+02    -0.9571E+02    -0.9522E+02    -0.9473E+02    -0.9426E+02    -0.9381E+02    -0.9338E+02    -0.9297E+02    -0.9257E+02    -0.9218E+02    -0.9181E+02    -0.9145E+02    -0.9111E+02    -0.9077E+02    -0.9044E+02    -0.9013E+02    -0.8984E+02    -0.8957E+02    -0.8933E+02    -0.8912E+02    -0.8897E+02    -0.8888E+02    -0.8888E+02
    -0.8895E+02    -0.8895E+02    -0.8904E+02    -0.8920E+02    -0.8942E+02    -0.8967E+02    -0.8995E+02    -0.9026E+02    -0.9058E+02    -0.9092E+02    -0.9127E+02    -0.9163E+02    -0.9200E+02    -0.9239E+02    -0.9279E+02    -0.9320E+02    -0.9363E+02    -0.9407E+02    -0.9454E+02    -0.9501E+02    -0.9549E+02    -0.9596E+02    -0.9639E+02    -0.9676E+02    -0.9699E+02    -0.9700E+02    -0.9666E+02    -0.9576E+02    -0.9401E+02    -0.9096E+02    -0.8598E+02    -0.7832E+02    -0.6720E+02    -0.5189E+02    -0.3175E+02    -0.6025E+01     0.2639E+02     0.6690E+02     0.1173E+03     0.1796E+03     0.2567E+03     0.3520E+03     0.4699E+03     0.6157E+03     0.7960E+03     0.1018E+04     0.1287E+04     0.1599E+04     0.1922E+04     0.2142E+04     0.1922E+04     0.1599E+04     0.1287E+04     0.1018E+04     0.7960E+03     0.6156E+03     0.4698E+03     0.3520E+03     0.2567E+03     0.1795E+03     0.1172E+03     0.6681E+02     0.2630E+02    -0.6122E+01    -0.3185E+02    -0.5199E+02    -0.6729E+02    -0.7841E+02    -0.8606E+02    -0.9103E+02    -0.9408E+02    -0.9583E+02    -0.9672E+02    -0.9707E+02    -0.9706E+02    -0.9683E+02    -0.9646E+02    -0.9603E+02    -0.9557E+02    -0.9509E+02    -0.9462E+02    -0.9417E+02    -0.9373E+02    -0.9330E+02    -0.9290E+02    -0.9251E+02    -0.9213E+02    -0.9176E+02    -0.9141E+02    -0.9107E+02    -0.9073E+02    -0.9041E+02    -0.9010E+02    -0.8981E+02    -0.8955E+02    -0.8931E+02    -0.8911E+02    -0.8895E+02    -0.8887E+02    -0.8887E+02
    -0.8890E+02    -0.8890E+02    -0.8899E+02    -0.8915E+02    -0.8935E+02    -0.8960E+02    -0.8987E+02    -0.9016E+02    -0.9048E+02    -0.9080E+02    -0.9114E+02    -0.9149E+02    -0.9184E+02    -0.9221E+02    -0.9259E+02    -0.9298E+02    -0.9338E+02    -0.9379E+02    -0.9422E+02    -0.9464E+02    -0.9507E+02    -0.9548E+02    -0.9585E+02    -0.9613E+02    -0.9628E+02    -0.9620E+02    -0.9576E+02    -0.9476E+02    -0.9292E+02    -0.8979E+02    -0.8480E+02    -0.7729E+02    -0.6657E+02    -0.5203E+02    -0.3315E+02    -0.9345E+01     0.2023E+02     0.5660E+02     0.1010E+03     0.1547E+03     0.2194E+03     0.2966E+03     0.3880E+03     0.4947E+03     0.6172E+03     0.7536E+03     0.8983E+03     0.1038E+04     0.1151E+04     0.1200E+04     0.1151E+04     0.1038E+04     0.8982E+03     0.7536E+03     0.6172E+03     0.4947E+03     0.3879E+03     0.2966E+03     0.2193E+03     0.1547E+03     0.1009E+03     0.5651E+02     0.2013E+02    -0.9442E+01    -0.3325E+02    -0.5213E+02    -0.6666E+02    -0.7738E+02    -0.8488E+02    -0.8986E+02    -0.9298E+02    -0.9483E+02    -0.9582E+02    -0.9626E+02    -0.9635E+02    -0.9620E+02    -0.9592E+02    -0.9555E+02    -0.9515E+02    -0.9472E+02    -0.9430E+02    -0.9388E+02    -0.9347E+02    -0.9308E+02    -0.9270E+02    -0.9233E+02    -0.9197E+02    -0.9162E+02    -0.9128E+02    -0.9095E+02    -0.9063E+02    -0.9032E+02    -0.9002E+02    -0.8974E+02    -0.8948E+02    -0.8925E+02    -0.8905E+02    -0.8891E+02    -0.8882E+02    -0.8882E+02
    -0.8882E+02    -0.8882E+02    -0.8891E+02    -0.8905E+02    -0.8925E+02    -0.8948E+02    -0.8974E+02    -0.9001E+02    -0.9031E+02    -0.9061E+02    -0.9093E+02    -0.9125E+02    -0.9159E+02    -0.9192E+02    -0.9227E+02    -0.9262E+02    -0.9298E+02    -0.9335E+02    -0.9371E+02    -0.9408E+02    -0.9443E+02    -0.9475E+02    -0.9502E+02    -0.9519E+02    -0.9521E+02    -0.9500E+02    -0.9442E+02    -0.9328E+02    -0.9129E+02    -0.8807E+02    -0.8312E+02    -0.7590E+02    -0.6583E+02    -0.5247E+02    -0.3545E+02    -0.1438E+02     0.1127E+02     0.4212E+02     0.7886E+02     0.1221E+03     0.1726E+03     0.2305E+03     0.2960E+03     0.3685E+03     0.4464E+03     0.5266E+03     0.6042E+03     0.6714E+03     0.7187E+03     0.7363E+03     0.7187E+03     0.6714E+03     0.6041E+03     0.5266E+03     0.4463E+03     0.3684E+03     0.2959E+03     0.2304E+03     0.1725E+03     0.1221E+03     0.7878E+02     0.4203E+02     0.1117E+02    -0.1447E+02    -0.3555E+02    -0.5257E+02    -0.6593E+02    -0.7598E+02    -0.8320E+02    -0.8814E+02    -0.9136E+02    -0.9334E+02    -0.9448E+02    -0.9506E+02    -0.9528E+02    -0.9526E+02    -0.9508E+02    -0.9482E+02    -0.9450E+02    -0.9415E+02    -0.9380E+02    -0.9343E+02    -0.9308E+02    -0.9272E+02    -0.9238E+02    -0.9204E+02    -0.9171E+02    -0.9138E+02    -0.9107E+02    -0.9076E+02    -0.9045E+02    -0.9016E+02    -0.8988E+02    -0.8962E+02    -0.8937E+02    -0.8915E+02    -0.8897E+02    -0.8883E+02    -0.8875E+02    -0.8875E+02
    -0.8871E+02    -0.8871E+02    -0.8879E+02    -0.8893E+02    -0.8911E+02    -0.8932E+02    -0.8956E+02    -0.8981E+02    -0.9008E+02    -0.9036E+02    -0.9065E+02    -0.9094E+02    -0.9124E+02    -0.9154E+02    -0.9185E+02    -0.9216E+02    -0.9246E+02    -0.9277E+02    -0.9307E+02    -0.9335E+02    -0.9361E+02    -0.9383E+02    -0.9398E+02    -0.9402E+02    -0.9390E+02    -0.9353E+02    -0.9278E+02    -0.9147E+02    -0.8934E+02    -0.8606E+02    -0.8123E+02    -0.7442E+02    -0.6521E+02    -0.5328E+02    -0.3841E+02    -0.2039E+02     0.1023E+01     0.2616E+02     0.5531E+02     0.8868E+02     0.1263E+03     0.1680E+03     0.2134E+03     0.2613E+03     0.3103E+03     0.3580E+03     0.4014E+03     0.4367E+03     0.4600E+03     0.4683E+03     0.4600E+03     0.4367E+03     0.4013E+03     0.3580E+03     0.3103E+03     0.2613E+03     0.2133E+03     0.1680E+03     0.1262E+03     0.8860E+02     0.5523E+02     0.2607E+02     0.9277E+00    -0.2049E+02    -0.3851E+02    -0.5338E+02    -0.6530E+02    -0.7451E+02    -0.8131E+02    -0.8613E+02    -0.8941E+02    -0.9154E+02    -0.9284E+02    -0.9359E+02    -0.9396E+02    -0.9409E+02    -0.9405E+02    -0.9390E+02    -0.9368E+02    -0.9343E+02    -0.9315E+02    -0.9285E+02    -0.9255E+02    -0.9225E+02    -0.9195E+02    -0.9166E+02    -0.9136E+02    -0.9107E+02    -0.9078E+02    -0.9050E+02    -0.9022E+02    -0.8996E+02    -0.8970E+02    -0.8945E+02    -0.8923E+02    -0.8902E+02    -0.8885E+02    -0.8872E+02    -0.8865E+02    -0.8865E+02
    -0.8858E+02    -0.8858E+02    -0.8865E+02    -0.8878E+02    -0.8894E+02    -0.8913E+02    -0.8934E+02    -0.8957E+02    -0.8981E+02    -0.9006E+02    -0.9031E+02    -0.9057E+02    -0.9082E+02    -0.9108E+02    -0.9134E+02    -0.9160E+02    -0.9184E+02    -0.9208E+02    -0.9231E+02    -0.9250E+02    -0.9267E+02    -0.9278E+02    -0.9280E+02    -0.9271E+02    -0.9243E+02    -0.9189E+02    -0.9097E+02    -0.8949E+02    -0.8725E+02    -0.8397E+02    -0.7936E+02    -0.7307E+02    -0.6482E+02    -0.5441E+02    -0.4172E+02    -0.2669E+02    -0.9238E+01     0.1073E+02     0.3330E+02     0.5842E+02     0.8594E+02     0.1155E+03     0.1466E+03     0.1783E+03     0.2094E+03     0.2387E+03     0.2642E+03     0.2842E+03     0.2970E+03     0.3015E+03     0.2970E+03     0.2842E+03     0.2642E+03     0.2386E+03     0.2094E+03     0.1782E+03     0.1465E+03     0.1154E+03     0.8587E+02     0.5834E+02     0.3321E+02     0.1064E+02    -0.9333E+01    -0.2679E+02    -0.4182E+02    -0.5451E+02    -0.6492E+02    -0.7317E+02    -0.7944E+02    -0.8405E+02    -0.8732E+02    -0.8956E+02    -0.9103E+02    -0.9196E+02    -0.9250E+02    -0.9277E+02    -0.9287E+02    -0.9285E+02    -0.9274E+02    -0.9258E+02    -0.9239E+02    -0.9217E+02    -0.9193E+02    -0.9169E+02    -0.9144E+02    -0.9119E+02    -0.9094E+02    -0.9069E+02    -0.9044E+02    -0.9019E+02    -0.8994E+02    -0.8970E+02    -0.8947E+02    -0.8925E+02    -0.8905E+02    -0.8887E+02    -0.8871E+02    -0.8860E+02    -0.8853E+02    -0.8853E+02
    -0.8843E+02    -0.8843E+02    -0.8850E+02    -0.8860E+02    -0.8874E+02    -0.8891E+02    -0.8909E+02    -0.8929E+02    -0.8949E+02    -0.8971E+02    -0.8992E+02    -0.9014E+02    -0.9035E+02    -0.9056E+02    -0.9077E+02    -0.9096E+02    -0.9115E+02    -0.9132E+02    -0.9146E+02    -0.9157E+02    -0.9163E+02    -0.9163E+02    -0.9153E+02    -0.9129E+02    -0.9087E+02    -0.9017E+02    -0.8909E+02    -0.8749E+02    -0.8520E+02    -0.8201E+02    -0.7769E+02    -0.7199E+02    -0.6474E+02    -0.5580E+02    -0.4514E+02    -0.3278E+02    -0.1874E+02    -0.3060E+01     0.1422E+02     0.3297E+02     0.5299E+02     0.7393E+02     0.9532E+02     0.1166E+03     0.1369E+03     0.1554E+03     0.1711E+03     0.1832E+03     0.1908E+03     0.1934E+03     0.1908E+03     0.1832E+03     0.1711E+03     0.1553E+03     0.1368E+03     0.1165E+03     0.9527E+02     0.7386E+02     0.5291E+02     0.3289E+02     0.1413E+02    -0.3150E+01    -0.1883E+02    -0.3288E+02    -0.4524E+02    -0.5590E+02    -0.6483E+02    -0.7209E+02    -0.7778E+02    -0.8209E+02    -0.8528E+02    -0.8756E+02    -0.8916E+02    -0.9023E+02    -0.9093E+02    -0.9136E+02    -0.9160E+02    -0.9170E+02    -0.9171E+02    -0.9165E+02    -0.9154E+02    -0.9140E+02    -0.9124E+02    -0.9106E+02    -0.9087E+02    -0.9067E+02    -0.9046E+02    -0.9025E+02    -0.9004E+02    -0.8983E+02    -0.8962E+02    -0.8942E+02    -0.8922E+02    -0.8902E+02    -0.8885E+02    -0.8869E+02    -0.8855E+02    -0.8845E+02    -0.8839E+02    -0.8839E+02
    -0.8827E+02    -0.8827E+02    -0.8832E+02    -0.8841E+02    -0.8853E+02    -0.8867E+02    -0.8882E+02    -0.8898E+02    -0.8915E+02    -0.8933E+02    -0.8950E+02    -0.8967E+02    -0.8983E+02    -0.8999E+02    -0.9014E+02    -0.9028E+02    -0.9040E+02    -0.9049E+02    -0.9055E+02    -0.9058E+02    -0.9054E+02    -0.9042E+02    -0.9020E+02    -0.8984E+02    -0.8927E+02    -0.8844E+02    -0.8726E+02    -0.8560E+02    -0.8333E+02    -0.8030E+02    -0.7633E+02    -0.7126E+02    -0.6496E+02    -0.5738E+02    -0.4851E+02    -0.3842E+02    -0.2718E+02    -0.1490E+02    -0.1669E+01     0.1236E+02     0.2700E+02     0.4197E+02     0.5693E+02     0.7144E+02     0.8502E+02     0.9715E+02     0.1073E+03     0.1150E+03     0.1197E+03     0.1214E+03     0.1197E+03     0.1149E+03     0.1073E+03     0.9712E+02     0.8498E+02     0.7139E+02     0.5687E+02     0.4191E+02     0.2693E+02     0.1229E+02    -0.1752E+01    -0.1499E+02    -0.2728E+02    -0.3852E+02    -0.4861E+02    -0.5748E+02    -0.6506E+02    -0.7136E+02    -0.7642E+02    -0.8039E+02    -0.8341E+02    -0.8567E+02    -0.8733E+02    -0.8852E+02    -0.8934E+02    -0.8991E+02    -0.9027E+02    -0.9050E+02    -0.9061E+02    -0.9065E+02    -0.9063E+02    -0.9057E+02    -0.9048E+02    -0.9037E+02    -0.9024E+02    -0.9009E+02    -0.8994E+02    -0.8978E+02    -0.8961E+02    -0.8944E+02    -0.8927E+02    -0.8910E+02    -0.8893E+02    -0.8878E+02    -0.8863E+02    -0.8849E+02    -0.8838E+02    -0.8829E+02    -0.8824E+02    -0.8824E+02
    -0.8810E+02    -0.8810E+02    -0.8814E+02    -0.8821E+02    -0.8831E+02    -0.8842E+02    -0.8854E+02    -0.8867E+02    -0.8880E+02    -0.8893E+02    -0.8906E+02    -0.8918E+02    -0.8930E+02    -0.8940E+02    -0.8949E+02    -0.8957E+02    -0.8962E+02    -0.8964E+02    -0.8962E+02    -0.8956E+02    -0.8943E+02    -0.8921E+02    -0.8889E+02    -0.8841E+02    -0.8775E+02    -0.8683E+02    -0.8559E+02    -0.8393E+02    -0.8176E+02    -0.7895E+02    -0.7537E+02    -0.7092E+02    -0.6552E+02    -0.5914E+02    -0.5181E+02    -0.4359E+02    -0.3459E+02    -0.2492E+02    -0.1471E+02    -0.4100E+01     0.6746E+01     0.1762E+02     0.2828E+02     0.3845E+02     0.4780E+02     0.5603E+02     0.6282E+02     0.6790E+02     0.7104E+02     0.7210E+02     0.7103E+02     0.6788E+02     0.6280E+02     0.5600E+02     0.4776E+02     0.3840E+02     0.2823E+02     0.1756E+02     0.6678E+01    -0.4175E+01    -0.1479E+02    -0.2501E+02    -0.3468E+02    -0.4369E+02    -0.5190E+02    -0.5923E+02    -0.6561E+02    -0.7101E+02    -0.7546E+02    -0.7903E+02    -0.8184E+02    -0.8401E+02    -0.8566E+02    -0.8690E+02    -0.8782E+02    -0.8849E+02    -0.8896E+02    -0.8929E+02    -0.8950E+02    -0.8963E+02    -0.8970E+02    -0.8972E+02    -0.8970E+02    -0.8965E+02    -0.8958E+02    -0.8950E+02    -0.8939E+02    -0.8928E+02    -0.8916E+02    -0.8903E+02    -0.8890E+02    -0.8877E+02    -0.8864E+02    -0.8851E+02    -0.8839E+02    -0.8829E+02    -0.8819E+02    -0.8812E+02    -0.8808E+02    -0.8808E+02
    -0.8793E+02    -0.8793E+02    -0.8796E+02    -0.8801E+02    -0.8808E+02    -0.8816E+02    -0.8825E+02    -0.8834E+02    -0.8844E+02    -0.8853E+02    -0.8861E+02    -0.8869E+02    -0.8875E+02    -0.8881E+02    -0.8884E+02    -0.8886E+02    -0.8884E+02    -0.8880E+02    -0.8871E+02    -0.8856E+02    -0.8835E+02    -0.8806E+02    -0.8765E+02    -0.8710E+02    -0.8637E+02    -0.8541E+02    -0.8417E+02    -0.8257E+02    -0.8054E+02    -0.7798E+02    -0.7482E+02    -0.7097E+02    -0.6638E+02    -0.6106E+02    -0.5503E+02    -0.4835E+02    -0.4113E+02    -0.3347E+02    -0.2550E+02    -0.1735E+02    -0.9166E+01    -0.1098E+01     0.6684E+01     0.1399E+02     0.2063E+02     0.2640E+02     0.3111E+02     0.3461E+02     0.3675E+02     0.3748E+02     0.3675E+02     0.3459E+02     0.3109E+02     0.2637E+02     0.2059E+02     0.1395E+02     0.6633E+01    -0.1156E+01    -0.9231E+01    -0.1742E+02    -0.2558E+02    -0.3356E+02    -0.4122E+02    -0.4844E+02    -0.5512E+02    -0.6115E+02    -0.6648E+02    -0.7106E+02    -0.7490E+02    -0.7807E+02    -0.8062E+02    -0.8265E+02    -0.8425E+02    -0.8549E+02    -0.8644E+02    -0.8717E+02    -0.8772E+02    -0.8813E+02    -0.8843E+02    -0.8864E+02    -0.8878E+02    -0.8887E+02    -0.8892E+02    -0.8894E+02    -0.8893E+02    -0.8889E+02    -0.8884E+02    -0.8878E+02    -0.8870E+02    -0.8862E+02    -0.8853E+02    -0.8844E+02    -0.8834E+02    -0.8825E+02    -0.8816E+02    -0.8808E+02    -0.8801E+02    -0.8795E+02    -0.8792E+02    -0.8792E+02
    -0.8776E+02    -0.8776E+02    -0.8778E+02    -0.8782E+02    -0.8786E+02    -0.8792E+02    -0.8797E+02    -0.8803E+02    -0.8809E+02    -0.8814E+02    -0.8818E+02    -0.8821E+02    -0.8823E+02    -0.8823E+02    -0.8822E+02    -0.8817E+02    -0.8810E+02    -0.8800E+02    -0.8785E+02    -0.8764E+02    -0.8737E+02    -0.8701E+02    -0.8654E+02    -0.8595E+02    -0.8520E+02    -0.8424E+02    -0.8304E+02    -0.8155E+02    -0.7969E+02    -0.7742E+02    -0.7467E+02    -0.7138E+02    -0.6754E+02    -0.6313E+02    -0.5820E+02    -0.5279E+02    -0.4699E+02    -0.4090E+02    -0.3461E+02    -0.2826E+02    -0.2195E+02    -0.1582E+02    -0.9995E+01    -0.4589E+01     0.2649E+00     0.4442E+01     0.7827E+01     0.1032E+02     0.1185E+02     0.1236E+02     0.1184E+02     0.1031E+02     0.7805E+01     0.4414E+01     0.2297E+00    -0.4631E+01    -0.1004E+02    -0.1588E+02    -0.2201E+02    -0.2832E+02    -0.3469E+02    -0.4098E+02    -0.4707E+02    -0.5287E+02    -0.5828E+02    -0.6322E+02    -0.6762E+02    -0.7146E+02    -0.7475E+02    -0.7750E+02    -0.7977E+02    -0.8162E+02    -0.8311E+02    -0.8431E+02    -0.8526E+02    -0.8602E+02    -0.8661E+02    -0.8707E+02    -0.8743E+02    -0.8771E+02    -0.8792E+02    -0.8807E+02    -0.8818E+02    -0.8825E+02    -0.8829E+02    -0.8831E+02    -0.8831E+02    -0.8829E+02    -0.8826E+02    -0.8822E+02    -0.8817E+02    -0.8811E+02    -0.8805E+02    -0.8799E+02    -0.8793E+02    -0.8787E+02    -0.8782E+02    -0.8779E+02    -0.8776E+02    -0.8776E+02
    -0.8760E+02    -0.8760E+02    -0.8761E+02    -0.8763E+02    -0.8766E+02    -0.8768E+02    -0.8771E+02    -0.8774E+02    -0.8776E+02    -0.8777E+02    -0.8777E+02    -0.8776E+02    -0.8774E+02    -0.8770E+02    -0.8763E+02    -0.8755E+02    -0.8743E+02    -0.8727E+02    -0.8707E+02    -0.8682E+02    -0.8650E+02    -0.8610E+02    -0.8561E+02    -0.8500E+02    -0.8425E+02    -0.8333E+02    -0.8221E+02    -0.8085E+02    -0.7919E+02    -0.7721E+02    -0.7486E+02    -0.7210E+02    -0.6892E+02    -0.6531E+02    -0.6131E+02    -0.5695E+02    -0.5230E+02    -0.4745E+02    -0.4249E+02    -0.3749E+02    -0.3256E+02    -0.2781E+02    -0.2332E+02    -0.1921E+02    -0.1555E+02    -0.1242E+02    -0.9910E+01    -0.8067E+01    -0.6944E+01    -0.6568E+01    -0.6950E+01    -0.8081E+01    -0.9930E+01    -0.1245E+02    -0.1558E+02    -0.1925E+02    -0.2337E+02    -0.2786E+02    -0.3262E+02    -0.3755E+02    -0.4255E+02    -0.4753E+02    -0.5238E+02    -0.5702E+02    -0.6138E+02    -0.6539E+02    -0.6899E+02    -0.7217E+02    -0.7493E+02    -0.7728E+02    -0.7926E+02    -0.8091E+02    -0.8228E+02    -0.8340E+02    -0.8431E+02    -0.8506E+02    -0.8567E+02    -0.8616E+02    -0.8656E+02    -0.8688E+02    -0.8713E+02    -0.8733E+02    -0.8749E+02    -0.8761E+02    -0.8770E+02    -0.8776E+02    -0.8780E+02    -0.8783E+02    -0.8784E+02    -0.8783E+02    -0.8782E+02    -0.8780E+02    -0.8777E+02    -0.8774E+02    -0.8771E+02    -0.8768E+02    -0.8765E+02    -0.8763E+02    -0.8761E+02    -0.8761E+02
    -0.8745E+02    -0.8745E+02    -0.8745E+02    -0.8746E+02    -0.8746E+02    -0.8747E+02    -0.8747E+02    -0.8746E+02    -0.8745E+02    -0.8743E+02    -0.8740E+02    -0.8735E+02    -0.8729E+02    -0.8721E+02    -0.8711E+02    -0.8699E+02    -0.8683E+02    -0.8664E+02    -0.8640E+02    -0.8611E+02    -0.8577E+02    -0.8535E+02    -0.8485E+02    -0.8426E+02    -0.8354E+02    -0.8268E+02    -0.8165E+02    -0.8043E+02    -0.7899E+02    -0.7729E+02    -0.7531E+02    -0.7303E+02    -0.7043E+02    -0.6752E+02    -0.6430E+02    -0.6083E+02    -0.5714E+02    -0.5330E+02    -0.4937E+02    -0.4544E+02    -0.4158E+02    -0.3787E+02    -0.3438E+02    -0.3118E+02    -0.2835E+02    -0.2594E+02    -0.2401E+02    -0.2261E+02    -0.2175E+02    -0.2147E+02    -0.2176E+02    -0.2262E+02    -0.2403E+02    -0.2597E+02    -0.2838E+02    -0.3122E+02    -0.3442E+02    -0.3792E+02    -0.4164E+02    -0.4550E+02    -0.4943E+02    -0.5336E+02    -0.5720E+02    -0.6089E+02    -0.6437E+02    -0.6758E+02    -0.7050E+02    -0.7310E+02    -0.7538E+02    -0.7735E+02    -0.7905E+02    -0.8049E+02    -0.8171E+02    -0.8273E+02    -0.8359E+02    -0.8431E+02    -0.8491E+02    -0.8541E+02    -0.8582E+02    -0.8617E+02    -0.8645E+02    -0.8669E+02    -0.8688E+02    -0.8704E+02    -0.8717E+02    -0.8727E+02    -0.8735E+02    -0.8741E+02    -0.8745E+02    -0.8748E+02    -0.8750E+02    -0.8751E+02    -0.8752E+02    -0.8751E+02    -0.8751E+02    -0.8750E+02    -0.8749E+02    -0.8748E+02    -0.8747E+02    -0.8747E+02
    -0.8731E+02    -0.8731E+02    -0.8731E+02    -0.8730E+02    -0.8729E+02    -0.8727E+02    -0.8725E+02    -0.8722E+02    -0.8718E+02    -0.8713E+02    -0.8707E+02    -0.8700E+02    -0.8690E+02    -0.8679E+02    -0.8666E+02    -0.8651E+02    -0.8632E+02    -0.8610E+02    -0.8584E+02    -0.8554E+02    -0.8518E+02    -0.8476E+02    -0.8427E+02    -0.8370E+02    -0.8303E+02    -0.8224E+02    -0.8132E+02    -0.8026E+02    -0.7902E+02    -0.7759E+02    -0.7595E+02    -0.7408E+02    -0.7199E+02    -0.6966E+02    -0.6712E+02    -0.6438E+02    -0.6148E+02    -0.5847E+02    -0.5540E+02    -0.5233E+02    -0.4932E+02    -0.4643E+02    -0.4371E+02    -0.4123E+02    -0.3904E+02    -0.3717E+02    -0.3568E+02    -0.3459E+02    -0.3393E+02    -0.3371E+02    -0.3394E+02    -0.3460E+02    -0.3570E+02    -0.3720E+02    -0.3906E+02    -0.4126E+02    -0.4375E+02    -0.4647E+02    -0.4936E+02    -0.5238E+02    -0.5545E+02    -0.5852E+02    -0.6154E+02    -0.6443E+02    -0.6717E+02    -0.6972E+02    -0.7204E+02    -0.7414E+02    -0.7600E+02    -0.7764E+02    -0.7907E+02    -0.8031E+02    -0.8137E+02    -0.8229E+02    -0.8307E+02    -0.8375E+02    -0.8432E+02    -0.8481E+02    -0.8523E+02    -0.8558E+02    -0.8589E+02    -0.8614E+02    -0.8636E+02    -0.8655E+02    -0.8670E+02    -0.8684E+02    -0.8695E+02    -0.8704E+02    -0.8711E+02    -0.8717E+02    -0.8722E+02    -0.8726E+02    -0.8728E+02    -0.8731E+02    -0.8732E+02    -0.8733E+02    -0.8734E+02    -0.8734E+02    -0.8734E+02    -0.8734E+02
    -0.8719E+02    -0.8719E+02    -0.8718E+02    -0.8716E+02    -0.8714E+02    -0.8710E+02    -0.8706E+02    -0.8701E+02    -0.8695E+02    -0.8688E+02    -0.8679E+02    -0.8669E+02    -0.8657E+02    -0.8644E+02    -0.8629E+02    -0.8611E+02    -0.8590E+02    -0.8567E+02    -0.8540E+02    -0.8509E+02    -0.8473E+02    -0.8432E+02    -0.8385E+02    -0.8332E+02    -0.8270E+02    -0.8199E+02    -0.8118E+02    -0.8026E+02    -0.7921E+02    -0.7802E+02    -0.7667E+02    -0.7517E+02    -0.7350E+02    -0.7167E+02    -0.6968E+02    -0.6755E+02    -0.6530E+02    -0.6298E+02    -0.6061E+02    -0.5824E+02    -0.5592E+02    -0.5368E+02    -0.5159E+02    -0.4967E+02    -0.4798E+02    -0.4655E+02    -0.4540E+02    -0.4456E+02    -0.4405E+02    -0.4388E+02    -0.4405E+02    -0.4457E+02    -0.4541E+02    -0.4656E+02    -0.4800E+02    -0.4970E+02    -0.5162E+02    -0.5372E+02    -0.5595E+02    -0.5828E+02    -0.6065E+02    -0.6302E+02    -0.6535E+02    -0.6759E+02    -0.6972E+02    -0.7171E+02    -0.7354E+02    -0.7521E+02    -0.7672E+02    -0.7806E+02    -0.7925E+02    -0.8030E+02    -0.8122E+02    -0.8203E+02    -0.8274E+02    -0.8335E+02    -0.8389E+02    -0.8436E+02    -0.8476E+02    -0.8512E+02    -0.8543E+02    -0.8570E+02    -0.8593E+02    -0.8614E+02    -0.8632E+02    -0.8647E+02    -0.8660E+02    -0.8672E+02    -0.8681E+02    -0.8690E+02    -0.8697E+02    -0.8703E+02    -0.8708E+02    -0.8712E+02    -0.8716E+02    -0.8719E+02    -0.8721E+02    -0.8722E+02    -0.8723E+02    -0.8723E+02
    -0.8709E+02    -0.8709E+02    -0.8707E+02    -0.8705E+02    -0.8701E+02    -0.8696E+02    -0.8690E+02    -0.8683E+02    -0.8675E+02    -0.8666E+02    -0.8656E+02    -0.8644E+02    -0.8630E+02    -0.8615E+02    -0.8598E+02    -0.8579E+02    -0.8557E+02    -0.8533E+02    -0.8506E+02    -0.8475E+02    -0.8440E+02    -0.8401E+02    -0.8357E+02    -0.8307E+02    -0.8252E+02    -0.8189E+02    -0.8118E+02    -0.8039E+02    -0.7951E+02    -0.7852E+02    -0.7743E+02    -0.7622E+02    -0.7490E+02    -0.7347E+02    -0.7193E+02    -0.7029E+02    -0.6858E+02    -0.6681E+02    -0.6501E+02    -0.6321E+02    -0.6144E+02    -0.5975E+02    -0.5816E+02    -0.5670E+02    -0.5541E+02    -0.5432E+02    -0.5344E+02    -0.5280E+02    -0.5241E+02    -0.5229E+02    -0.5242E+02    -0.5281E+02    -0.5345E+02    -0.5433E+02    -0.5543E+02    -0.5672E+02    -0.5818E+02    -0.5977E+02    -0.6147E+02    -0.6324E+02    -0.6504E+02    -0.6684E+02    -0.6861E+02    -0.7033E+02    -0.7196E+02    -0.7350E+02    -0.7493E+02    -0.7625E+02    -0.7746E+02    -0.7855E+02    -0.7954E+02    -0.8042E+02    -0.8121E+02    -0.8192E+02    -0.8254E+02    -0.8310E+02    -0.8360E+02    -0.8403E+02    -0.8443E+02    -0.8477E+02    -0.8508E+02    -0.8535E+02    -0.8559E+02    -0.8581E+02    -0.8600E+02    -0.8617E+02    -0.8632E+02    -0.8645E+02    -0.8657E+02    -0.8667E+02    -0.8676E+02    -0.8684E+02    -0.8691E+02    -0.8697E+02    -0.8702E+02    -0.8706E+02    -0.8709E+02    -0.8712E+02    -0.8713E+02    -0.8713E+02
    -0.8701E+02    -0.8701E+02    -0.8699E+02    -0.8695E+02    -0.8690E+02    -0.8684E+02    -0.8677E+02    -0.8669E+02    -0.8659E+02    -0.8649E+02    -0.8637E+02    -0.8624E+02    -0.8609E+02    -0.8593E+02    -0.8575E+02    -0.8555E+02    -0.8533E+02    -0.8508E+02    -0.8481E+02    -0.8451E+02    -0.8418E+02    -0.8381E+02    -0.8340E+02    -0.8295E+02    -0.8245E+02    -0.8189E+02    -0.8128E+02    -0.8061E+02    -0.7987E+02    -0.7905E+02    -0.7816E+02    -0.7720E+02    -0.7616E+02    -0.7504E+02    -0.7385E+02    -0.7260E+02    -0.7130E+02    -0.6997E+02    -0.6862E+02    -0.6727E+02    -0.6596E+02    -0.6469E+02    -0.6350E+02    -0.6242E+02    -0.6145E+02    -0.6064E+02    -0.5998E+02    -0.5950E+02    -0.5921E+02    -0.5912E+02    -0.5922E+02    -0.5951E+02    -0.5999E+02    -0.6065E+02    -0.6147E+02    -0.6243E+02    -0.6352E+02    -0.6471E+02    -0.6598E+02    -0.6730E+02    -0.6864E+02    -0.7000E+02    -0.7133E+02    -0.7263E+02    -0.7388E+02    -0.7506E+02    -0.7618E+02    -0.7722E+02    -0.7819E+02    -0.7908E+02    -0.7989E+02    -0.8063E+02    -0.8130E+02    -0.8191E+02    -0.8247E+02    -0.8297E+02    -0.8342E+02    -0.8382E+02    -0.8419E+02    -0.8452E+02    -0.8482E+02    -0.8509E+02    -0.8534E+02    -0.8555E+02    -0.8575E+02    -0.8593E+02    -0.8609E+02    -0.8624E+02    -0.8637E+02    -0.8648E+02    -0.8659E+02    -0.8668E+02    -0.8677E+02    -0.8684E+02    -0.8690E+02    -0.8696E+02    -0.8700E+02    -0.8703E+02    -0.8705E+02    -0.8705E+02
    -0.8694E+02    -0.8694E+02    -0.8692E+02    -0.8687E+02    -0.8682E+02    -0.8675E+02    -0.8667E+02    -0.8657E+02    -0.8647E+02    -0.8635E+02    -0.8622E+02    -0.8608E+02    -0.8593E+02    -0.8576E+02    -0.8557E+02    -0.8537E+02    -0.8515E+02    -0.8491E+02    -0.8465E+02    -0.8436E+02    -0.8404E+02    -0.8370E+02    -0.8332E+02    -0.8292E+02    -0.8247E+02    -0.8198E+02    -0.8145E+02    -0.8088E+02    -0.8026E+02    -0.7958E+02    -0.7886E+02    -0.7809E+02    -0.7726E+02    -0.7639E+02    -0.7547E+02    -0.7452E+02    -0.7353E+02    -0.7253E+02    -0.7152E+02    -0.7052E+02    -0.6955E+02    -0.6862E+02    -0.6774E+02    -0.6694E+02    -0.6624E+02    -0.6563E+02    -0.6515E+02    -0.6480E+02    -0.6459E+02    -0.6452E+02    -0.6459E+02    -0.6481E+02    -0.6516E+02    -0.6564E+02    -0.6624E+02    -0.6695E+02    -0.6775E+02    -0.6863E+02    -0.6956E+02    -0.7054E+02    -0.7154E+02    -0.7255E+02    -0.7355E+02    -0.7453E+02    -0.7549E+02    -0.7640E+02    -0.7728E+02    -0.7810E+02    -0.7888E+02    -0.7960E+02    -0.8027E+02    -0.8089E+02    -0.8146E+02    -0.8199E+02    -0.8248E+02    -0.8292E+02    -0.8333E+02    -0.8371E+02    -0.8405E+02    -0.8436E+02    -0.8465E+02    -0.8491E+02    -0.8515E+02    -0.8537E+02    -0.8557E+02    -0.8575E+02    -0.8592E+02    -0.8607E+02    -0.8621E+02    -0.8634E+02    -0.8645E+02    -0.8656E+02    -0.8665E+02    -0.8674E+02    -0.8681E+02    -0.8687E+02    -0.8692E+02    -0.8696E+02    -0.8698E+02    -0.8698E+02
    -0.8689E+02    -0.8689E+02    -0.8686E+02    -0.8681E+02    -0.8675E+02    -0.8668E+02    -0.8659E+02    -0.8649E+02    -0.8637E+02    -0.8625E+02    -0.8612E+02    -0.8597E+02    -0.8581E+02    -0.8564E+02    -0.8545E+02    -0.8525E+02    -0.8504E+02    -0.8480E+02    -0.8455E+02    -0.8428E+02    -0.8398E+02    -0.8366E+02    -0.8332E+02    -0.8295E+02    -0.8256E+02    -0.8213E+02    -0.8167E+02    -0.8118E+02    -0.8066E+02    -0.8010E+02    -0.7951E+02    -0.7888E+02    -0.7822E+02    -0.7754E+02    -0.7682E+02    -0.7609E+02    -0.7534E+02    -0.7458E+02    -0.7383E+02    -0.7308E+02    -0.7236E+02    -0.7167E+02    -0.7103E+02    -0.7045E+02    -0.6993E+02    -0.6949E+02    -0.6914E+02    -0.6889E+02    -0.6873E+02    -0.6868E+02    -0.6874E+02    -0.6889E+02    -0.6915E+02    -0.6950E+02    -0.6994E+02    -0.7045E+02    -0.7104E+02    -0.7168E+02    -0.7237E+02    -0.7309E+02    -0.7383E+02    -0.7459E+02    -0.7535E+02    -0.7610E+02    -0.7683E+02    -0.7754E+02    -0.7823E+02    -0.7889E+02    -0.7951E+02    -0.8011E+02    -0.8066E+02    -0.8119E+02    -0.8168E+02    -0.8213E+02    -0.8256E+02    -0.8295E+02    -0.8332E+02    -0.8366E+02    -0.8398E+02    -0.8427E+02    -0.8454E+02    -0.8479E+02    -0.8503E+02    -0.8524E+02    -0.8544E+02    -0.8562E+02    -0.8579E+02    -0.8595E+02    -0.8609E+02    -0.8623E+02    -0.8635E+02    -0.8646E+02    -0.8657E+02    -0.8666E+02    -0.8674E+02    -0.8681E+02    -0.8686E+02    -0.8691E+02    -0.8693E+02    -0.8693E+02
    -0.8685E+02    -0.8685E+02    -0.8682E+02    -0.8677E+02    -0.8671E+02    -0.8662E+02    -0.8653E+02    -0.8642E+02    -0.8631E+02    -0.8618E+02    -0.8604E+02    -0.8589E+02    -0.8573E+02    -0.8556E+02    -0.8538E+02    -0.8518E+02    -0.8497E+02    -0.8475E+02    -0.8451E+02    -0.8425E+02    -0.8398E+02    -0.8369E+02    -0.8338E+02    -0.8305E+02    -0.8269E+02    -0.8232E+02    -0.8192E+02    -0.8150E+02    -0.8106E+02    -0.8059E+02    -0.8010E+02    -0.7959E+02    -0.7906E+02    -0.7851E+02    -0.7795E+02    -0.7738E+02    -0.7680E+02    -0.7622E+02    -0.7565E+02    -0.7509E+02    -0.7455E+02    -0.7404E+02    -0.7357E+02    -0.7314E+02    -0.7276E+02    -0.7244E+02    -0.7219E+02    -0.7200E+02    -0.7189E+02    -0.7185E+02    -0.7189E+02    -0.7200E+02    -0.7219E+02    -0.7244E+02    -0.7276E+02    -0.7314E+02    -0.7357E+02    -0.7405E+02    -0.7456E+02    -0.7509E+02    -0.7565E+02    -0.7623E+02    -0.7680E+02    -0.7738E+02    -0.7795E+02    -0.7852E+02    -0.7906E+02    -0.7959E+02    -0.8010E+02    -0.8059E+02    -0.8106E+02    -0.8150E+02    -0.8192E+02    -0.8231E+02    -0.8269E+02    -0.8304E+02    -0.8337E+02    -0.8368E+02    -0.8397E+02    -0.8424E+02    -0.8450E+02    -0.8473E+02    -0.8496E+02    -0.8516E+02    -0.8536E+02    -0.8554E+02    -0.8571E+02    -0.8587E+02    -0.8601E+02    -0.8615E+02    -0.8628E+02    -0.8639E+02    -0.8650E+02    -0.8660E+02    -0.8668E+02    -0.8676E+02    -0.8682E+02    -0.8686E+02    -0.8689E+02    -0.8689E+02
    -0.8682E+02    -0.8682E+02    -0.8679E+02    -0.8674E+02    -0.8667E+02    -0.8659E+02    -0.8649E+02    -0.8639E+02    -0.8627E+02    -0.8614E+02    -0.8600E+02    -0.8585E+02    -0.8569E+02    -0.8552E+02    -0.8535E+02    -0.8516E+02    -0.8495E+02    -0.8474E+02    -0.8452E+02    -0.8428E+02    -0.8402E+02    -0.8376E+02    -0.8348E+02    -0.8318E+02    -0.8286E+02    -0.8254E+02    -0.8219E+02    -0.8183E+02    -0.8145E+02    -0.8106E+02    -0.8065E+02    -0.8023E+02    -0.7980E+02    -0.7935E+02    -0.7891E+02    -0.7845E+02    -0.7800E+02    -0.7755E+02    -0.7711E+02    -0.7668E+02    -0.7627E+02    -0.7589E+02    -0.7553E+02    -0.7521E+02    -0.7493E+02    -0.7470E+02    -0.7451E+02    -0.7437E+02    -0.7429E+02    -0.7426E+02    -0.7429E+02    -0.7437E+02    -0.7451E+02    -0.7470E+02    -0.7493E+02    -0.7521E+02    -0.7553E+02    -0.7589E+02    -0.7627E+02    -0.7668E+02    -0.7711E+02    -0.7755E+02    -0.7800E+02    -0.7845E+02    -0.7890E+02    -0.7935E+02    -0.7979E+02    -0.8022E+02    -0.8064E+02    -0.8105E+02    -0.8144E+02    -0.8182E+02    -0.8218E+02    -0.8253E+02    -0.8285E+02    -0.8316E+02    -0.8346E+02    -0.8374E+02    -0.8401E+02    -0.8426E+02    -0.8449E+02    -0.8472E+02    -0.8493E+02    -0.8513E+02    -0.8532E+02    -0.8549E+02    -0.8566E+02    -0.8581E+02    -0.8596E+02    -0.8610E+02    -0.8623E+02    -0.8635E+02    -0.8646E+02    -0.8656E+02    -0.8665E+02    -0.8672E+02    -0.8679E+02    -0.8683E+02    -0.8686E+02    -0.8686E+02
    -0.8681E+02    -0.8681E+02    -0.8678E+02    -0.8673E+02    -0.8666E+02    -0.8657E+02    -0.8647E+02    -0.8636E+02    -0.8625E+02    -0.8612E+02    -0.8598E+02    -0.8583E+02    -0.8568E+02    -0.8552E+02    -0.8534E+02    -0.8516E+02    -0.8497E+02    -0.8477E+02    -0.8456E+02    -0.8434E+02    -0.8410E+02    -0.8386E+02    -0.8360E+02    -0.8334E+02    -0.8306E+02    -0.8277E+02    -0.8247E+02    -0.8215E+02    -0.8183E+02    -0.8150E+02    -0.8115E+02    -0.8080E+02    -0.8045E+02    -0.8009E+02    -0.7972E+02    -0.7936E+02    -0.7900E+02    -0.7864E+02    -0.7830E+02    -0.7797E+02    -0.7765E+02    -0.7735E+02    -0.7708E+02    -0.7684E+02    -0.7662E+02    -0.7645E+02    -0.7630E+02    -0.7620E+02    -0.7614E+02    -0.7612E+02    -0.7614E+02    -0.7620E+02    -0.7630E+02    -0.7644E+02    -0.7662E+02    -0.7684E+02    -0.7708E+02    -0.7735E+02    -0.7765E+02    -0.7796E+02    -0.7830E+02    -0.7864E+02    -0.7899E+02    -0.7935E+02    -0.7972E+02    -0.8008E+02    -0.8044E+02    -0.8080E+02    -0.8115E+02    -0.8149E+02    -0.8182E+02    -0.8214E+02    -0.8245E+02    -0.8275E+02    -0.8304E+02    -0.8332E+02    -0.8358E+02    -0.8384E+02    -0.8408E+02    -0.8431E+02    -0.8453E+02    -0.8474E+02    -0.8494E+02    -0.8513E+02    -0.8531E+02    -0.8548E+02    -0.8564E+02    -0.8579E+02    -0.8594E+02    -0.8607E+02    -0.8620E+02    -0.8632E+02    -0.8643E+02    -0.8653E+02    -0.8662E+02    -0.8670E+02    -0.8677E+02    -0.8682E+02    -0.8684E+02    -0.8684E+02
    -0.8680E+02    -0.8680E+02    -0.8677E+02    -0.8672E+02    -0.8665E+02    -0.8656E+02    -0.8647E+02    -0.8636E+02    -0.8624E+02    -0.8612E+02    -0.8598E+02    -0.8584E+02    -0.8569E+02    -0.8553E+02    -0.8537E+02    -0.8519E+02    -0.8501E+02    -0.8482E+02    -0.8463E+02    -0.8442E+02    -0.8421E+02    -0.8399E+02    -0.8376E+02    -0.8352E+02    -0.8327E+02    -0.8301E+02    -0.8275E+02    -0.8248E+02    -0.8220E+02    -0.8191E+02    -0.8162E+02    -0.8133E+02    -0.8103E+02    -0.8073E+02    -0.8043E+02    -0.8014E+02    -0.7984E+02    -0.7956E+02    -0.7928E+02    -0.7902E+02    -0.7877E+02    -0.7854E+02    -0.7833E+02    -0.7814E+02    -0.7797E+02    -0.7783E+02    -0.7772E+02    -0.7764E+02    -0.7760E+02    -0.7758E+02    -0.7760E+02    -0.7764E+02    -0.7772E+02    -0.7783E+02    -0.7797E+02    -0.7813E+02    -0.7832E+02    -0.7853E+02    -0.7877E+02    -0.7901E+02    -0.7928E+02    -0.7955E+02    -0.7984E+02    -0.8013E+02    -0.8042E+02    -0.8072E+02    -0.8102E+02    -0.8131E+02    -0.8161E+02    -0.8190E+02    -0.8218E+02    -0.8246E+02    -0.8273E+02    -0.8299E+02    -0.8325E+02    -0.8349E+02    -0.8373E+02    -0.8396E+02    -0.8418E+02    -0.8439E+02    -0.8460E+02    -0.8479E+02    -0.8498E+02    -0.8515E+02    -0.8533E+02    -0.8549E+02    -0.8564E+02    -0.8579E+02    -0.8593E+02    -0.8607E+02    -0.8619E+02    -0.8631E+02    -0.8642E+02    -0.8652E+02    -0.8661E+02    -0.8669E+02    -0.8676E+02    -0.8681E+02    -0.8683E+02    -0.8683E+02
    -0.8680E+02    -0.8680E+02    -0.8677E+02    -0.8672E+02    -0.8665E+02    -0.8657E+02    -0.8647E+02    -0.8637E+02    -0.8625E+02    -0.8613E+02    -0.8600E+02    -0.8586E+02    -0.8572E+02    -0.8557E+02    -0.8541E+02    -0.8525E+02    -0.8508E+02    -0.8490E+02    -0.8472E+02    -0.8453E+02    -0.8433E+02    -0.8413E+02    -0.8392E+02    -0.8371E+02    -0.8349E+02    -0.8326E+02    -0.8303E+02    -0.8279E+02    -0.8255E+02    -0.8230E+02    -0.8205E+02    -0.8180E+02    -0.8155E+02    -0.8130E+02    -0.8105E+02    -0.8081E+02    -0.8057E+02    -0.8034E+02    -0.8011E+02    -0.7990E+02    -0.7970E+02    -0.7952E+02    -0.7935E+02    -0.7920E+02    -0.7907E+02    -0.7896E+02    -0.7887E+02    -0.7881E+02    -0.7877E+02    -0.7876E+02    -0.7877E+02    -0.7881E+02    -0.7887E+02    -0.7896E+02    -0.7906E+02    -0.7919E+02    -0.7934E+02    -0.7951E+02    -0.7970E+02    -0.7989E+02    -0.8011E+02    -0.8033E+02    -0.8056E+02    -0.8080E+02    -0.8104E+02    -0.8129E+02    -0.8154E+02    -0.8179E+02    -0.8204E+02    -0.8228E+02    -0.8253E+02    -0.8277E+02    -0.8300E+02    -0.8324E+02    -0.8346E+02    -0.8368E+02    -0.8389E+02    -0.8410E+02    -0.8430E+02    -0.8449E+02    -0.8468E+02    -0.8486E+02    -0.8504E+02    -0.8520E+02    -0.8536E+02    -0.8552E+02    -0.8567E+02    -0.8581E+02    -0.8595E+02    -0.8608E+02    -0.8620E+02    -0.8632E+02    -0.8642E+02    -0.8652E+02    -0.8661E+02    -0.8669E+02    -0.8676E+02    -0.8681E+02    -0.8683E+02    -0.8683E+02
    -0.8681E+02    -0.8681E+02    -0.8678E+02    -0.8673E+02    -0.8666E+02    -0.8658E+02    -0.8649E+02    -0.8638E+02    -0.8627E+02    -0.8615E+02    -0.8603E+02    -0.8590E+02    -0.8576E+02    -0.8562E+02    -0.8547E+02    -0.8531E+02    -0.8516E+02    -0.8499E+02    -0.8482E+02    -0.8465E+02    -0.8447E+02    -0.8429E+02    -0.8410E+02    -0.8390E+02    -0.8371E+02    -0.8350E+02    -0.8330E+02    -0.8309E+02    -0.8288E+02    -0.8267E+02    -0.8245E+02    -0.8224E+02    -0.8203E+02    -0.8182E+02    -0.8161E+02    -0.8140E+02    -0.8120E+02    -0.8101E+02    -0.8083E+02    -0.8065E+02    -0.8049E+02    -0.8034E+02    -0.8020E+02    -0.8008E+02    -0.7998E+02    -0.7989E+02    -0.7982E+02    -0.7977E+02    -0.7974E+02    -0.7973E+02    -0.7974E+02    -0.7977E+02    -0.7982E+02    -0.7989E+02    -0.7997E+02    -0.8008E+02    -0.8020E+02    -0.8033E+02    -0.8048E+02    -0.8065E+02    -0.8082E+02    -0.8100E+02    -0.8119E+02    -0.8139E+02    -0.8159E+02    -0.8180E+02    -0.8201E+02    -0.8222E+02    -0.8244E+02    -0.8265E+02    -0.8286E+02    -0.8307E+02    -0.8327E+02    -0.8348E+02    -0.8368E+02    -0.8387E+02    -0.8407E+02    -0.8425E+02    -0.8443E+02    -0.8461E+02    -0.8478E+02    -0.8495E+02    -0.8511E+02    -0.8527E+02    -0.8542E+02    -0.8557E+02    -0.8571E+02    -0.8584E+02    -0.8597E+02    -0.8610E+02    -0.8622E+02    -0.8633E+02    -0.8644E+02    -0.8653E+02    -0.8662E+02    -0.8670E+02    -0.8676E+02    -0.8681E+02    -0.8684E+02    -0.8684E+02
    -0.8682E+02    -0.8682E+02    -0.8679E+02    -0.8674E+02    -0.8668E+02    -0.8660E+02    -0.8651E+02    -0.8641E+02    -0.8630E+02    -0.8619E+02    -0.8607E+02    -0.8594E+02    -0.8581E+02    -0.8568E+02    -0.8554E+02    -0.8539E+02    -0.8525E+02    -0.8509E+02    -0.8494E+02    -0.8478E+02    -0.8461E+02    -0.8445E+02    -0.8428E+02    -0.8410E+02    -0.8393E+02    -0.8375E+02    -0.8356E+02    -0.8338E+02    -0.8320E+02    -0.8301E+02    -0.8283E+02    -0.8264E+02    -0.8246E+02    -0.8228E+02    -0.8210E+02    -0.8193E+02    -0.8176E+02    -0.8160E+02    -0.8145E+02    -0.8130E+02    -0.8117E+02    -0.8105E+02    -0.8093E+02    -0.8083E+02    -0.8075E+02    -0.8068E+02    -0.8062E+02    -0.8058E+02    -0.8055E+02    -0.8055E+02    -0.8055E+02    -0.8058E+02    -0.8062E+02    -0.8067E+02    -0.8074E+02    -0.8083E+02    -0.8093E+02    -0.8104E+02    -0.8116E+02    -0.8129E+02    -0.8144E+02    -0.8159E+02    -0.8175E+02    -0.8192E+02    -0.8209E+02    -0.8226E+02    -0.8244E+02    -0.8262E+02    -0.8281E+02    -0.8299E+02    -0.8317E+02    -0.8336E+02    -0.8354E+02    -0.8372E+02    -0.8390E+02    -0.8407E+02    -0.8424E+02    -0.8441E+02    -0.8458E+02    -0.8474E+02    -0.8490E+02    -0.8505E+02    -0.8520E+02    -0.8535E+02    -0.8549E+02    -0.8563E+02    -0.8576E+02    -0.8589E+02    -0.8601E+02    -0.8613E+02    -0.8625E+02    -0.8636E+02    -0.8646E+02    -0.8655E+02    -0.8664E+02    -0.8671E+02    -0.8677E+02    -0.8682E+02    -0.8685E+02    -0.8685E+02
    -0.8684E+02    -0.8684E+02    -0.8681E+02    -0.8676E+02    -0.8670E+02    -0.8662E+02    -0.8654E+02    -0.8644E+02    -0.8634E+02    -0.8623E+02    -0.8612E+02    -0.8600E+02    -0.8587E+02    -0.8575E+02    -0.8562E+02    -0.8548E+02    -0.8534E+02    -0.8520E+02    -0.8506E+02    -0.8491E+02    -0.8476E+02    -0.8461E+02    -0.8446E+02    -0.8430E+02    -0.8414E+02    -0.8398E+02    -0.8382E+02    -0.8366E+02    -0.8350E+02    -0.8333E+02    -0.8317E+02    -0.8301E+02    -0.8285E+02    -0.8270E+02    -0.8255E+02    -0.8240E+02    -0.8226E+02    -0.8212E+02    -0.8199E+02    -0.8187E+02    -0.8176E+02    -0.8166E+02    -0.8156E+02    -0.8148E+02    -0.8141E+02    -0.8135E+02    -0.8130E+02    -0.8127E+02    -0.8125E+02    -0.8124E+02    -0.8125E+02    -0.8127E+02    -0.8130E+02    -0.8135E+02    -0.8140E+02    -0.8147E+02    -0.8156E+02    -0.8165E+02    -0.8175E+02    -0.8186E+02    -0.8198E+02    -0.8211E+02    -0.8225E+02    -0.8239E+02    -0.8253E+02    -0.8268E+02    -0.8284E+02    -0.8299E+02    -0.8315E+02    -0.8331E+02    -0.8347E+02    -0.8363E+02    -0.8379E+02    -0.8395E+02    -0.8411E+02    -0.8427E+02    -0.8442E+02    -0.8457E+02    -0.8472E+02    -0.8487E+02    -0.8502E+02    -0.8516E+02    -0.8530E+02    -0.8543E+02    -0.8557E+02    -0.8570E+02    -0.8582E+02    -0.8594E+02    -0.8606E+02    -0.8617E+02    -0.8628E+02    -0.8639E+02    -0.8648E+02    -0.8658E+02    -0.8666E+02    -0.8673E+02    -0.8679E+02    -0.8683E+02    -0.8686E+02    -0.8686E+02
    -0.8685E+02    -0.8685E+02    -0.8683E+02    -0.8678E+02    -0.8672E+02    -0.8665E+02    -0.8657E+02    -0.8648E+02    -0.8638E+02    -0.8628E+02    -0.8617E+02    -0.8606E+02    -0.8594E+02    -0.8582E+02    -0.8570E+02    -0.8558E+02    -0.8545E+02    -0.8532E+02    -0.8518E+02    -0.8505E+02    -0.8491E+02    -0.8477E+02    -0.8463E+02    -0.8449E+02    -0.8435E+02    -0.8421E+02    -0.8406E+02    -0.8392E+02    -0.8378E+02    -0.8363E+02    -0.8349E+02    -0.8335E+02    -0.8322E+02    -0.8308E+02    -0.8295E+02    -0.8283E+02    -0.8270E+02    -0.8259E+02    -0.8248E+02    -0.8238E+02    -0.8228E+02    -0.8219E+02    -0.8212E+02    -0.8205E+02    -0.8199E+02    -0.8194E+02    -0.8190E+02    -0.8187E+02    -0.8185E+02    -0.8185E+02    -0.8185E+02    -0.8187E+02    -0.8189E+02    -0.8193E+02    -0.8198E+02    -0.8204E+02    -0.8211E+02    -0.8219E+02    -0.8227E+02    -0.8237E+02    -0.8247E+02    -0.8258E+02    -0.8269E+02    -0.8281E+02    -0.8294E+02    -0.8306E+02    -0.8320E+02    -0.8333E+02    -0.8347E+02    -0.8361E+02    -0.8375E+02    -0.8389E+02    -0.8404E+02    -0.8418E+02    -0.8432E+02    -0.8446E+02    -0.8460E+02    -0.8474E+02    -0.8487E+02    -0.8501E+02    -0.8514E+02    -0.8527E+02    -0.8540E+02    -0.8553E+02    -0.8565E+02    -0.8577E+02    -0.8589E+02    -0.8600E+02    -0.8611E+02    -0.8622E+02    -0.8632E+02    -0.8642E+02    -0.8652E+02    -0.8660E+02    -0.8668E+02    -0.8675E+02    -0.8681E+02    -0.8685E+02    -0.8688E+02    -0.8688E+02
    -0.8688E+02    -0.8688E+02    -0.8685E+02    -0.8681E+02    -0.8675E+02    -0.8668E+02    -0.8660E+02    -0.8652E+02    -0.8643E+02    -0.8633E+02    -0.8623E+02    -0.8612E+02    -0.8601E+02    -0.8590E+02    -0.8579E+02    -0.8567E+02    -0.8555E+02    -0.8543E+02    -0.8531E+02    -0.8519E+02    -0.8506E+02    -0.8494E+02    -0.8481E+02    -0.8468E+02    -0.8455E+02    -0.8443E+02    -0.8430E+02    -0.8417E+02    -0.8404E+02    -0.8392E+02    -0.8379E+02    -0.8367E+02    -0.8355E+02    -0.8343E+02    -0.8332E+02    -0.8321E+02    -0.8311E+02    -0.8301E+02    -0.8291E+02    -0.8283E+02    -0.8274E+02    -0.8267E+02    -0.8260E+02    -0.8254E+02    -0.8249E+02    -0.8245E+02    -0.8242E+02    -0.8239E+02    -0.8238E+02    -0.8237E+02    -0.8238E+02    -0.8239E+02    -0.8242E+02    -0.8245E+02    -0.8249E+02    -0.8254E+02    -0.8260E+02    -0.8266E+02    -0.8273E+02    -0.8281E+02    -0.8290E+02    -0.8299E+02    -0.8309E+02    -0.8320E+02    -0.8330E+02    -0.8342E+02    -0.8353E+02    -0.8365E+02    -0.8377E+02    -0.8389E+02    -0.8402E+02    -0.8414E+02    -0.8427E+02    -0.8439E+02    -0.8452E+02    -0.8465E+02    -0.8477E+02    -0.8490E+02    -0.8502E+02    -0.8515E+02    -0.8527E+02    -0.8539E+02    -0.8551E+02    -0.8562E+02    -0.8574E+02    -0.8585E+02    -0.8596E+02    -0.8607E+02    -0.8617E+02    -0.8627E+02    -0.8637E+02    -0.8646E+02    -0.8655E+02    -0.8663E+02    -0.8671E+02    -0.8678E+02    -0.8683E+02    -0.8687E+02    -0.8689E+02    -0.8689E+02
    -0.8690E+02    -0.8690E+02    -0.8688E+02    -0.8683E+02    -0.8678E+02    -0.8671E+02    -0.8664E+02    -0.8656E+02    -0.8647E+02    -0.8638E+02    -0.8629E+02    -0.8619E+02    -0.8609E+02    -0.8598E+02    -0.8588E+02    -0.8577E+02    -0.8566E+02    -0.8555E+02    -0.8544E+02    -0.8532E+02    -0.8521E+02    -0.8509E+02    -0.8498E+02    -0.8486E+02    -0.8475E+02    -0.8463E+02    -0.8452E+02    -0.8440E+02    -0.8429E+02    -0.8418E+02    -0.8407E+02    -0.8396E+02    -0.8386E+02    -0.8376E+02    -0.8366E+02    -0.8356E+02    -0.8347E+02    -0.8339E+02    -0.8330E+02    -0.8323E+02    -0.8316E+02    -0.8310E+02    -0.8304E+02    -0.8299E+02    -0.8294E+02    -0.8291E+02    -0.8288E+02    -0.8286E+02    -0.8285E+02    -0.8284E+02    -0.8285E+02    -0.8286E+02    -0.8288E+02    -0.8290E+02    -0.8294E+02    -0.8298E+02    -0.8303E+02    -0.8309E+02    -0.8315E+02    -0.8322E+02    -0.8329E+02    -0.8337E+02    -0.8346E+02    -0.8355E+02    -0.8364E+02    -0.8374E+02    -0.8384E+02    -0.8394E+02    -0.8405E+02    -0.8416E+02    -0.8427E+02    -0.8438E+02    -0.8449E+02    -0.8460E+02    -0.8472E+02    -0.8483E+02    -0.8494E+02    -0.8506E+02    -0.8517E+02    -0.8528E+02    -0.8539E+02    -0.8550E+02    -0.8561E+02    -0.8572E+02    -0.8583E+02    -0.8593E+02    -0.8603E+02    -0.8613E+02    -0.8623E+02    -0.8633E+02    -0.8642E+02    -0.8651E+02    -0.8659E+02    -0.8667E+02    -0.8674E+02    -0.8680E+02    -0.8685E+02    -0.8689E+02    -0.8692E+02    -0.8692E+02
    -0.8692E+02    -0.8692E+02    -0.8690E+02    -0.8686E+02    -0.8681E+02    -0.8675E+02    -0.8668E+02    -0.8660E+02    -0.8652E+02    -0.8644E+02    -0.8635E+02    -0.8625E+02    -0.8616E+02    -0.8606E+02    -0.8597E+02    -0.8587E+02    -0.8576E+02    -0.8566E+02    -0.8556E+02    -0.8546E+02    -0.8535E+02    -0.8525E+02    -0.8514E+02    -0.8504E+02    -0.8494E+02    -0.8483E+02    -0.8473E+02    -0.8463E+02    -0.8453E+02    -0.8443E+02    -0.8433E+02    -0.8424E+02    -0.8414E+02    -0.8405E+02    -0.8397E+02    -0.8388E+02    -0.8380E+02    -0.8373E+02    -0.8366E+02    -0.8359E+02    -0.8353E+02    -0.8348E+02    -0.8343E+02    -0.8339E+02    -0.8335E+02    -0.8332E+02    -0.8329E+02    -0.8327E+02    -0.8326E+02    -0.8326E+02    -0.8326E+02    -0.8327E+02    -0.8329E+02    -0.8331E+02    -0.8334E+02    -0.8338E+02    -0.8342E+02    -0.8347E+02    -0.8352E+02    -0.8358E+02    -0.8365E+02    -0.8372E+02    -0.8379E+02    -0.8387E+02    -0.8395E+02    -0.8403E+02    -0.8412E+02    -0.8421E+02    -0.8431E+02    -0.8440E+02    -0.8450E+02    -0.8460E+02    -0.8470E+02    -0.8480E+02    -0.8490E+02    -0.8501E+02    -0.8511E+02    -0.8521E+02    -0.8531E+02    -0.8542E+02    -0.8552E+02    -0.8562E+02    -0.8572E+02    -0.8582E+02    -0.8592E+02    -0.8601E+02    -0.8611E+02    -0.8620E+02    -0.8629E+02    -0.8638E+02    -0.8647E+02    -0.8655E+02    -0.8663E+02    -0.8670E+02    -0.8677E+02    -0.8683E+02    -0.8688E+02    -0.8692E+02    -0.8694E+02    -0.8694E+02
    -0.8695E+02    -0.8695E+02    -0.8692E+02    -0.8689E+02    -0.8684E+02    -0.8678E+02    -0.8672E+02    -0.8665E+02    -0.8657E+02    -0.8649E+02    -0.8641E+02    -0.8632E+02    -0.8623E+02    -0.8614E+02    -0.8605E+02    -0.8596E+02    -0.8587E+02    -0.8578E+02    -0.8568E+02    -0.8559E+02    -0.8549E+02    -0.8540E+02    -0.8530E+02    -0.8521E+02    -0.8511E+02    -0.8502E+02    -0.8493E+02    -0.8484E+02    -0.8475E+02    -0.8466E+02    -0.8457E+02    -0.8449E+02    -0.8441E+02    -0.8433E+02    -0.8425E+02    -0.8418E+02    -0.8411E+02    -0.8404E+02    -0.8398E+02    -0.8393E+02    -0.8387E+02    -0.8382E+02    -0.8378E+02    -0.8374E+02    -0.8371E+02    -0.8368E+02    -0.8366E+02    -0.8365E+02    -0.8364E+02    -0.8364E+02    -0.8364E+02    -0.8365E+02    -0.8366E+02    -0.8368E+02    -0.8371E+02    -0.8374E+02    -0.8377E+02    -0.8382E+02    -0.8386E+02    -0.8391E+02    -0.8397E+02    -0.8403E+02    -0.8409E+02    -0.8416E+02    -0.8423E+02    -0.8431E+02    -0.8439E+02    -0.8447E+02    -0.8455E+02    -0.8463E+02    -0.8472E+02    -0.8481E+02    -0.8490E+02    -0.8499E+02    -0.8508E+02    -0.8517E+02    -0.8527E+02    -0.8536E+02    -0.8545E+02    -0.8555E+02    -0.8564E+02    -0.8573E+02    -0.8582E+02    -0.8591E+02    -0.8601E+02    -0.8609E+02    -0.8618E+02    -0.8627E+02    -0.8636E+02    -0.8644E+02    -0.8652E+02    -0.8660E+02    -0.8667E+02    -0.8674E+02    -0.8680E+02    -0.8686E+02    -0.8690E+02    -0.8694E+02    -0.8696E+02    -0.8696E+02
    -0.8697E+02    -0.8697E+02    -0.8695E+02    -0.8692E+02    -0.8687E+02    -0.8682E+02    -0.8676E+02    -0.8669E+02    -0.8662E+02    -0.8654E+02    -0.8647E+02    -0.8639E+02    -0.8631E+02    -0.8622E+02    -0.8614E+02    -0.8606E+02    -0.8597E+02    -0.8588E+02    -0.8580E+02    -0.8571E+02    -0.8563E+02    -0.8554E+02    -0.8545E+02    -0.8537E+02    -0.8528E+02    -0.8520E+02    -0.8512E+02    -0.8504E+02    -0.8495E+02    -0.8488E+02    -0.8480E+02    -0.8472E+02    -0.8465E+02    -0.8458E+02    -0.8452E+02    -0.8445E+02    -0.8439E+02    -0.8433E+02    -0.8428E+02    -0.8423E+02    -0.8418E+02    -0.8414E+02    -0.8410E+02    -0.8407E+02    -0.8404E+02    -0.8402E+02    -0.8400E+02    -0.8399E+02    -0.8398E+02    -0.8398E+02    -0.8398E+02    -0.8398E+02    -0.8400E+02    -0.8401E+02    -0.8404E+02    -0.8406E+02    -0.8409E+02    -0.8413E+02    -0.8417E+02    -0.8422E+02    -0.8427E+02    -0.8432E+02    -0.8438E+02    -0.8443E+02    -0.8450E+02    -0.8456E+02    -0.8463E+02    -0.8470E+02    -0.8478E+02    -0.8485E+02    -0.8493E+02    -0.8501E+02    -0.8509E+02    -0.8517E+02    -0.8525E+02    -0.8534E+02    -0.8542E+02    -0.8550E+02    -0.8559E+02    -0.8567E+02    -0.8576E+02    -0.8584E+02    -0.8593E+02    -0.8601E+02    -0.8609E+02    -0.8618E+02    -0.8626E+02    -0.8634E+02    -0.8642E+02    -0.8649E+02    -0.8657E+02    -0.8664E+02    -0.8671E+02    -0.8678E+02    -0.8683E+02    -0.8689E+02    -0.8693E+02    -0.8696E+02    -0.8698E+02    -0.8698E+02
    -0.8699E+02    -0.8699E+02    -0.8698E+02    -0.8694E+02    -0.8690E+02    -0.8685E+02    -0.8680E+02    -0.8673E+02    -0.8667E+02    -0.8660E+02    -0.8653E+02    -0.8645E+02    -0.8638E+02    -0.8630E+02    -0.8623E+02    -0.8615E+02    -0.8607E+02    -0.8599E+02    -0.8591E+02    -0.8583E+02    -0.8575E+02    -0.8568E+02    -0.8560E+02    -0.8552E+02    -0.8544E+02    -0.8537E+02    -0.8530E+02    -0.8522E+02    -0.8515E+02    -0.8508E+02    -0.8501E+02    -0.8494E+02    -0.8488E+02    -0.8482E+02    -0.8476E+02    -0.8470E+02    -0.8465E+02    -0.8460E+02    -0.8455E+02    -0.8451E+02    -0.8447E+02    -0.8443E+02    -0.8440E+02    -0.8437E+02    -0.8434E+02    -0.8432E+02    -0.8431E+02    -0.8429E+02    -0.8429E+02    -0.8428E+02    -0.8429E+02    -0.8429E+02    -0.8430E+02    -0.8432E+02    -0.8434E+02    -0.8436E+02    -0.8439E+02    -0.8442E+02    -0.8446E+02    -0.8450E+02    -0.8454E+02    -0.8458E+02    -0.8463E+02    -0.8469E+02    -0.8474E+02    -0.8480E+02    -0.8486E+02    -0.8492E+02    -0.8499E+02    -0.8506E+02    -0.8513E+02    -0.8520E+02    -0.8527E+02    -0.8534E+02    -0.8541E+02    -0.8549E+02    -0.8557E+02    -0.8564E+02    -0.8572E+02    -0.8580E+02    -0.8587E+02    -0.8595E+02    -0.8603E+02    -0.8610E+02    -0.8618E+02    -0.8626E+02    -0.8633E+02    -0.8641E+02    -0.8648E+02    -0.8655E+02    -0.8662E+02    -0.8669E+02    -0.8675E+02    -0.8681E+02    -0.8687E+02    -0.8692E+02    -0.8696E+02    -0.8699E+02    -0.8700E+02    -0.8700E+02
    -0.8702E+02    -0.8702E+02    -0.8700E+02    -0.8697E+02    -0.8693E+02    -0.8689E+02    -0.8683E+02    -0.8678E+02    -0.8671E+02    -0.8665E+02    -0.8659E+02    -0.8652E+02    -0.8645E+02    -0.8638E+02    -0.8631E+02    -0.8624E+02    -0.8616E+02    -0.8609E+02    -0.8602E+02    -0.8595E+02    -0.8588E+02    -0.8581E+02    -0.8574E+02    -0.8567E+02    -0.8560E+02    -0.8553E+02    -0.8546E+02    -0.8540E+02    -0.8533E+02    -0.8527E+02    -0.8521E+02    -0.8515E+02    -0.8509E+02    -0.8504E+02    -0.8499E+02    -0.8494E+02    -0.8489E+02    -0.8484E+02    -0.8480E+02    -0.8476E+02    -0.8473E+02    -0.8469E+02    -0.8467E+02    -0.8464E+02    -0.8462E+02    -0.8460E+02    -0.8459E+02    -0.8458E+02    -0.8457E+02    -0.8457E+02    -0.8457E+02    -0.8457E+02    -0.8458E+02    -0.8460E+02    -0.8461E+02    -0.8463E+02    -0.8466E+02    -0.8469E+02    -0.8472E+02    -0.8475E+02    -0.8479E+02    -0.8483E+02    -0.8487E+02    -0.8492E+02    -0.8497E+02    -0.8502E+02    -0.8507E+02    -0.8513E+02    -0.8519E+02    -0.8525E+02    -0.8531E+02    -0.8537E+02    -0.8544E+02    -0.8550E+02    -0.8557E+02    -0.8564E+02    -0.8571E+02    -0.8577E+02    -0.8584E+02    -0.8591E+02    -0.8598E+02    -0.8605E+02    -0.8613E+02    -0.8620E+02    -0.8627E+02    -0.8634E+02    -0.8640E+02    -0.8647E+02    -0.8654E+02    -0.8661E+02    -0.8667E+02    -0.8673E+02    -0.8679E+02    -0.8685E+02    -0.8690E+02    -0.8694E+02    -0.8698E+02    -0.8701E+02    -0.8703E+02    -0.8703E+02
    -0.8704E+02    -0.8704E+02    -0.8703E+02    -0.8700E+02    -0.8696E+02    -0.8692E+02    -0.8687E+02    -0.8682E+02    -0.8676E+02    -0.8670E+02    -0.8664E+02    -0.8658E+02    -0.8652E+02    -0.8645E+02    -0.8639E+02    -0.8632E+02    -0.8626E+02    -0.8619E+02    -0.8613E+02    -0.8606E+02    -0.8600E+02    -0.8593E+02    -0.8587E+02    -0.8581E+02    -0.8574E+02    -0.8568E+02    -0.8562E+02    -0.8556E+02    -0.8551E+02    -0.8545E+02    -0.8540E+02    -0.8534E+02    -0.8529E+02    -0.8524E+02    -0.8520E+02    -0.8515E+02    -0.8511E+02    -0.8507E+02    -0.8503E+02    -0.8500E+02    -0.8497E+02    -0.8494E+02    -0.8491E+02    -0.8489E+02    -0.8487E+02    -0.8486E+02    -0.8484E+02    -0.8484E+02    -0.8483E+02    -0.8483E+02    -0.8483E+02    -0.8483E+02    -0.8484E+02    -0.8485E+02    -0.8487E+02    -0.8489E+02    -0.8491E+02    -0.8493E+02    -0.8496E+02    -0.8499E+02    -0.8502E+02    -0.8506E+02    -0.8510E+02    -0.8514E+02    -0.8518E+02    -0.8523E+02    -0.8527E+02    -0.8532E+02    -0.8538E+02    -0.8543E+02    -0.8548E+02    -0.8554E+02    -0.8560E+02    -0.8566E+02    -0.8572E+02    -0.8578E+02    -0.8584E+02    -0.8590E+02    -0.8596E+02    -0.8603E+02    -0.8609E+02    -0.8616E+02    -0.8622E+02    -0.8628E+02    -0.8635E+02    -0.8641E+02    -0.8648E+02    -0.8654E+02    -0.8660E+02    -0.8666E+02    -0.8672E+02    -0.8678E+02    -0.8683E+02    -0.8688E+02    -0.8693E+02    -0.8697E+02    -0.8701E+02    -0.8703E+02    -0.8705E+02    -0.8705E+02
    -0.8706E+02    -0.8706E+02    -0.8705E+02    -0.8702E+02    -0.8699E+02    -0.8695E+02    -0.8691E+02    -0.8686E+02    -0.8681E+02    -0.8675E+02    -0.8670E+02    -0.8664E+02    -0.8658E+02    -0.8652E+02    -0.8647E+02    -0.8641E+02    -0.8635E+02    -0.8629E+02    -0.8623E+02    -0.8617E+02    -0.8611E+02    -0.8605E+02    -0.8600E+02    -0.8594E+02    -0.8588E+02    -0.8583E+02    -0.8577E+02    -0.8572E+02    -0.8567E+02    -0.8562E+02    -0.8557E+02    -0.8552E+02    -0.8548E+02    -0.8544E+02    -0.8539E+02    -0.8535E+02    -0.8532E+02    -0.8528E+02    -0.8525E+02    -0.8522E+02    -0.8519E+02    -0.8517E+02    -0.8514E+02    -0.8513E+02    -0.8511E+02    -0.8509E+02    -0.8508E+02    -0.8508E+02    -0.8507E+02    -0.8507E+02    -0.8507E+02    -0.8507E+02    -0.8508E+02    -0.8509E+02    -0.8510E+02    -0.8512E+02    -0.8514E+02    -0.8516E+02    -0.8518E+02    -0.8521E+02    -0.8524E+02    -0.8527E+02    -0.8531E+02    -0.8534E+02    -0.8538E+02    -0.8542E+02    -0.8546E+02    -0.8551E+02    -0.8555E+02    -0.8560E+02    -0.8565E+02    -0.8570E+02    -0.8575E+02    -0.8580E+02    -0.8586E+02    -0.8591E+02    -0.8597E+02    -0.8602E+02    -0.8608E+02    -0.8614E+02    -0.8620E+02    -0.8625E+02    -0.8631E+02    -0.8637E+02    -0.8643E+02    -0.8649E+02    -0.8654E+02    -0.8660E+02    -0.8666E+02    -0.8671E+02    -0.8677E+02    -0.8682E+02    -0.8687E+02    -0.8692E+02    -0.8696E+02    -0.8700E+02    -0.8703E+02    -0.8706E+02    -0.8707E+02    -0.8707E+02
    -0.8709E+02    -0.8709E+02    -0.8707E+02    -0.8705E+02    -0.8702E+02    -0.8698E+02    -0.8694E+02    -0.8690E+02    -0.8685E+02    -0.8680E+02    -0.8675E+02    -0.8670E+02    -0.8665E+02    -0.8659E+02    -0.8654E+02    -0.8649E+02    -0.8643E+02    -0.8638E+02    -0.8633E+02    -0.8627E+02    -0.8622E+02    -0.8617E+02    -0.8612E+02    -0.8606E+02    -0.8601E+02    -0.8597E+02    -0.8592E+02    -0.8587E+02    -0.8582E+02    -0.8578E+02    -0.8574E+02    -0.8569E+02    -0.8565E+02    -0.8562E+02    -0.8558E+02    -0.8554E+02    -0.8551E+02    -0.8548E+02    -0.8545E+02    -0.8543E+02    -0.8540E+02    -0.8538E+02    -0.8536E+02    -0.8534E+02    -0.8533E+02    -0.8531E+02    -0.8531E+02    -0.8530E+02    -0.8529E+02    -0.8529E+02    -0.8529E+02    -0.8530E+02    -0.8530E+02    -0.8531E+02    -0.8532E+02    -0.8534E+02    -0.8535E+02    -0.8537E+02    -0.8539E+02    -0.8542E+02    -0.8544E+02    -0.8547E+02    -0.8550E+02    -0.8553E+02    -0.8557E+02    -0.8560E+02    -0.8564E+02    -0.8568E+02    -0.8572E+02    -0.8576E+02    -0.8580E+02    -0.8585E+02    -0.8590E+02    -0.8594E+02    -0.8599E+02    -0.8604E+02    -0.8609E+02    -0.8614E+02    -0.8619E+02    -0.8624E+02    -0.8629E+02    -0.8635E+02    -0.8640E+02    -0.8645E+02    -0.8651E+02    -0.8656E+02    -0.8661E+02    -0.8666E+02    -0.8671E+02    -0.8677E+02    -0.8681E+02    -0.8686E+02    -0.8691E+02    -0.8695E+02    -0.8699E+02    -0.8703E+02    -0.8706E+02    -0.8708E+02    -0.8709E+02    -0.8709E+02
    -0.8711E+02    -0.8711E+02    -0.8710E+02    -0.8707E+02    -0.8705E+02    -0.8701E+02    -0.8698E+02    -0.8694E+02    -0.8689E+02    -0.8685E+02    -0.8680E+02    -0.8676E+02    -0.8671E+02    -0.8666E+02    -0.8661E+02    -0.8656E+02    -0.8652E+02    -0.8647E+02    -0.8642E+02    -0.8637E+02    -0.8632E+02    -0.8628E+02    -0.8623E+02    -0.8619E+02    -0.8614E+02    -0.8610E+02    -0.8605E+02    -0.8601E+02    -0.8597E+02    -0.8593E+02    -0.8589E+02    -0.8586E+02    -0.8582E+02    -0.8579E+02    -0.8575E+02    -0.8572E+02    -0.8569E+02    -0.8567E+02    -0.8564E+02    -0.8562E+02    -0.8560E+02    -0.8558E+02    -0.8556E+02    -0.8554E+02    -0.8553E+02    -0.8552E+02    -0.8551E+02    -0.8551E+02    -0.8550E+02    -0.8550E+02    -0.8550E+02    -0.8550E+02    -0.8551E+02    -0.8552E+02    -0.8553E+02    -0.8554E+02    -0.8555E+02    -0.8557E+02    -0.8559E+02    -0.8561E+02    -0.8563E+02    -0.8566E+02    -0.8568E+02    -0.8571E+02    -0.8574E+02    -0.8577E+02    -0.8581E+02    -0.8584E+02    -0.8588E+02    -0.8591E+02    -0.8595E+02    -0.8599E+02    -0.8603E+02    -0.8608E+02    -0.8612E+02    -0.8616E+02    -0.8621E+02    -0.8625E+02    -0.8630E+02    -0.8634E+02    -0.8639E+02    -0.8644E+02    -0.8649E+02    -0.8653E+02    -0.8658E+02    -0.8663E+02    -0.8668E+02    -0.8672E+02    -0.8677E+02    -0.8682E+02    -0.8686E+02    -0.8690E+02    -0.8695E+02    -0.8699E+02    -0.8702E+02    -0.8705E+02    -0.8708E+02    -0.8710E+02    -0.8711E+02    -0.8711E+02
    -0.8713E+02    -0.8713E+02    -0.8712E+02    -0.8710E+02    -0.8707E+02    -0.8704E+02    -0.8701E+02    -0.8697E+02    -0.8694E+02    -0.8690E+02    -0.8685E+02    -0.8681E+02    -0.8677E+02    -0.8673E+02    -0.8668E+02    -0.8664E+02    -0.8660E+02    -0.8655E+02    -0.8651E+02    -0.8647E+02    -0.8642E+02    -0.8638E+02    -0.8634E+02    -0.8630E+02    -0.8626E+02    -0.8622E+02    -0.8618E+02    -0.8615E+02    -0.8611E+02    -0.8607E+02    -0.8604E+02    -0.8601E+02    -0.8598E+02    -0.8595E+02    -0.8592E+02    -0.8589E+02    -0.8586E+02    -0.8584E+02    -0.8582E+02    -0.8580E+02    -0.8578E+02    -0.8576E+02    -0.8575E+02    -0.8573E+02    -0.8572E+02    -0.8571E+02    -0.8571E+02    -0.8570E+02    -0.8570E+02    -0.8569E+02    -0.8570E+02    -0.8570E+02    -0.8570E+02    -0.8571E+02    -0.8572E+02    -0.8573E+02    -0.8574E+02    -0.8576E+02    -0.8577E+02    -0.8579E+02    -0.8581E+02    -0.8583E+02    -0.8585E+02    -0.8588E+02    -0.8591E+02    -0.8593E+02    -0.8596E+02    -0.8599E+02    -0.8603E+02    -0.8606E+02    -0.8609E+02    -0.8613E+02    -0.8616E+02    -0.8620E+02    -0.8624E+02    -0.8628E+02    -0.8632E+02    -0.8636E+02    -0.8640E+02    -0.8644E+02    -0.8648E+02    -0.8652E+02    -0.8657E+02    -0.8661E+02    -0.8665E+02    -0.8670E+02    -0.8674E+02    -0.8678E+02    -0.8682E+02    -0.8686E+02    -0.8691E+02    -0.8694E+02    -0.8698E+02    -0.8702E+02    -0.8705E+02    -0.8708E+02    -0.8710E+02    -0.8712E+02    -0.8713E+02    -0.8713E+02
    -0.8715E+02    -0.8715E+02    -0.8714E+02    -0.8712E+02    -0.8710E+02    -0.8707E+02    -0.8704E+02    -0.8701E+02    -0.8698E+02    -0.8694E+02    -0.8690E+02    -0.8687E+02    -0.8683E+02    -0.8679E+02    -0.8675E+02    -0.8671E+02    -0.8667E+02    -0.8663E+02    -0.8659E+02    -0.8656E+02    -0.8652E+02    -0.8648E+02    -0.8645E+02    -0.8641E+02    -0.8637E+02    -0.8634E+02    -0.8631E+02    -0.8627E+02    -0.8624E+02    -0.8621E+02    -0.8618E+02    -0.8615E+02    -0.8612E+02    -0.8610E+02    -0.8607E+02    -0.8605E+02    -0.8603E+02    -0.8601E+02    -0.8599E+02    -0.8597E+02    -0.8595E+02    -0.8594E+02    -0.8592E+02    -0.8591E+02    -0.8590E+02    -0.8589E+02    -0.8589E+02    -0.8588E+02    -0.8588E+02    -0.8588E+02    -0.8588E+02    -0.8588E+02    -0.8589E+02    -0.8589E+02    -0.8590E+02    -0.8591E+02    -0.8592E+02    -0.8593E+02    -0.8595E+02    -0.8596E+02    -0.8598E+02    -0.8600E+02    -0.8602E+02    -0.8604E+02    -0.8606E+02    -0.8609E+02    -0.8611E+02    -0.8614E+02    -0.8617E+02    -0.8620E+02    -0.8623E+02    -0.8626E+02    -0.8629E+02    -0.8632E+02    -0.8636E+02    -0.8639E+02    -0.8643E+02    -0.8646E+02    -0.8650E+02    -0.8653E+02    -0.8657E+02    -0.8661E+02    -0.8665E+02    -0.8668E+02    -0.8672E+02    -0.8676E+02    -0.8680E+02    -0.8684E+02    -0.8687E+02    -0.8691E+02    -0.8695E+02    -0.8698E+02    -0.8702E+02    -0.8705E+02    -0.8708E+02    -0.8711E+02    -0.8713E+02    -0.8714E+02    -0.8715E+02    -0.8715E+02
    -0.8717E+02    -0.8717E+02    -0.8716E+02    -0.8715E+02    -0.8713E+02    -0.8710E+02    -0.8707E+02    -0.8705E+02    -0.8702E+02    -0.8698E+02    -0.8695E+02    -0.8692E+02    -0.8688E+02    -0.8685E+02    -0.8681E+02    -0.8678E+02    -0.8675E+02    -0.8671E+02    -0.8668E+02    -0.8664E+02    -0.8661E+02    -0.8658E+02    -0.8655E+02    -0.8652E+02    -0.8648E+02    -0.8645E+02    -0.8642E+02    -0.8640E+02    -0.8637E+02    -0.8634E+02    -0.8631E+02    -0.8629E+02    -0.8627E+02    -0.8624E+02    -0.8622E+02    -0.8620E+02    -0.8618E+02    -0.8616E+02    -0.8614E+02    -0.8613E+02    -0.8611E+02    -0.8610E+02    -0.8609E+02    -0.8608E+02    -0.8607E+02    -0.8606E+02    -0.8606E+02    -0.8605E+02    -0.8605E+02    -0.8605E+02    -0.8605E+02    -0.8605E+02    -0.8606E+02    -0.8606E+02    -0.8607E+02    -0.8608E+02    -0.8609E+02    -0.8610E+02    -0.8611E+02    -0.8612E+02    -0.8614E+02    -0.8615E+02    -0.8617E+02    -0.8619E+02    -0.8621E+02    -0.8623E+02    -0.8625E+02    -0.8628E+02    -0.8630E+02    -0.8633E+02    -0.8635E+02    -0.8638E+02    -0.8641E+02    -0.8644E+02    -0.8647E+02    -0.8650E+02    -0.8653E+02    -0.8656E+02    -0.8659E+02    -0.8662E+02    -0.8666E+02    -0.8669E+02    -0.8672E+02    -0.8676E+02    -0.8679E+02    -0.8682E+02    -0.8686E+02    -0.8689E+02    -0.8693E+02    -0.8696E+02    -0.8699E+02    -0.8702E+02    -0.8705E+02    -0.8708E+02    -0.8711E+02    -0.8713E+02    -0.8715E+02    -0.8716E+02    -0.8717E+02    -0.8717E+02
    -0.8719E+02    -0.8719E+02    -0.8718E+02    -0.8717E+02    -0.8715E+02    -0.8713E+02    -0.8711E+02    -0.8708E+02    -0.8705E+02    -0.8703E+02    -0.8700E+02    -0.8697E+02    -0.8694E+02    -0.8691E+02    -0.8688E+02    -0.8685E+02    -0.8682E+02    -0.8679E+02    -0.8676E+02    -0.8673E+02    -0.8670E+02    -0.8667E+02    -0.8664E+02    -0.8662E+02    -0.8659E+02    -0.8656E+02    -0.8654E+02    -0.8651E+02    -0.8649E+02    -0.8647E+02    -0.8644E+02    -0.8642E+02    -0.8640E+02    -0.8638E+02    -0.8636E+02    -0.8634E+02    -0.8633E+02    -0.8631E+02    -0.8630E+02    -0.8628E+02    -0.8627E+02    -0.8626E+02    -0.8625E+02    -0.8624E+02    -0.8623E+02    -0.8623E+02    -0.8622E+02    -0.8622E+02    -0.8622E+02    -0.8622E+02    -0.8622E+02    -0.8622E+02    -0.8622E+02    -0.8622E+02    -0.8623E+02    -0.8624E+02    -0.8624E+02    -0.8625E+02    -0.8626E+02    -0.8628E+02    -0.8629E+02    -0.8630E+02    -0.8632E+02    -0.8634E+02    -0.8635E+02    -0.8637E+02    -0.8639E+02    -0.8641E+02    -0.8643E+02    -0.8645E+02    -0.8648E+02    -0.8650E+02    -0.8652E+02    -0.8655E+02    -0.8657E+02    -0.8660E+02    -0.8663E+02    -0.8665E+02    -0.8668E+02    -0.8671E+02    -0.8674E+02    -0.8677E+02    -0.8680E+02    -0.8683E+02    -0.8686E+02    -0.8689E+02    -0.8692E+02    -0.8694E+02    -0.8697E+02    -0.8700E+02    -0.8703E+02    -0.8706E+02    -0.8709E+02    -0.8711E+02    -0.8713E+02    -0.8715E+02    -0.8717E+02    -0.8718E+02    -0.8719E+02    -0.8719E+02
    -0.8721E+02    -0.8721E+02    -0.8720E+02    -0.8719E+02    -0.8717E+02    -0.8716E+02    -0.8714E+02    -0.8711E+02    -0.8709E+02    -0.8707E+02    -0.8704E+02    -0.8702E+02    -0.8699E+02    -0.8696E+02    -0.8694E+02    -0.8691E+02    -0.8689E+02    -0.8686E+02    -0.8684E+02    -0.8681E+02    -0.8679E+02    -0.8676E+02    -0.8674E+02    -0.8671E+02    -0.8669E+02    -0.8667E+02    -0.8665E+02    -0.8662E+02    -0.8660E+02    -0.8658E+02    -0.8656E+02    -0.8655E+02    -0.8653E+02    -0.8651E+02    -0.8650E+02    -0.8648E+02    -0.8647E+02    -0.8645E+02    -0.8644E+02    -0.8643E+02    -0.8642E+02    -0.8641E+02    -0.8640E+02    -0.8639E+02    -0.8639E+02    -0.8638E+02    -0.8638E+02    -0.8637E+02    -0.8637E+02    -0.8637E+02    -0.8637E+02    -0.8637E+02    -0.8638E+02    -0.8638E+02    -0.8638E+02    -0.8639E+02    -0.8640E+02    -0.8640E+02    -0.8641E+02    -0.8642E+02    -0.8643E+02    -0.8645E+02    -0.8646E+02    -0.8647E+02    -0.8649E+02    -0.8650E+02    -0.8652E+02    -0.8654E+02    -0.8655E+02    -0.8657E+02    -0.8659E+02    -0.8661E+02    -0.8663E+02    -0.8666E+02    -0.8668E+02    -0.8670E+02    -0.8672E+02    -0.8675E+02    -0.8677E+02    -0.8679E+02    -0.8682E+02    -0.8684E+02    -0.8687E+02    -0.8689E+02    -0.8692E+02    -0.8695E+02    -0.8697E+02    -0.8700E+02    -0.8702E+02    -0.8705E+02    -0.8707E+02    -0.8709E+02    -0.8712E+02    -0.8714E+02    -0.8716E+02    -0.8718E+02    -0.8719E+02    -0.8720E+02    -0.8721E+02    -0.8721E+02
    -0.8723E+02    -0.8723E+02    -0.8722E+02    -0.8721E+02    -0.8720E+02    -0.8718E+02    -0.8716E+02    -0.8715E+02    -0.8713E+02    -0.8711E+02    -0.8708E+02    -0.8706E+02    -0.8704E+02    -0.8702E+02    -0.8700E+02    -0.8697E+02    -0.8695E+02    -0.8693E+02    -0.8691E+02    -0.8689E+02    -0.8687E+02    -0.8685E+02    -0.8683E+02    -0.8681E+02    -0.8679E+02    -0.8677E+02    -0.8675E+02    -0.8673E+02    -0.8671E+02    -0.8670E+02    -0.8668E+02    -0.8667E+02    -0.8665E+02    -0.8664E+02    -0.8662E+02    -0.8661E+02    -0.8660E+02    -0.8659E+02    -0.8658E+02    -0.8657E+02    -0.8656E+02    -0.8655E+02    -0.8654E+02    -0.8654E+02    -0.8653E+02    -0.8653E+02    -0.8652E+02    -0.8652E+02    -0.8652E+02    -0.8652E+02    -0.8652E+02    -0.8652E+02    -0.8652E+02    -0.8653E+02    -0.8653E+02    -0.8653E+02    -0.8654E+02    -0.8655E+02    -0.8655E+02    -0.8656E+02    -0.8657E+02    -0.8658E+02    -0.8659E+02    -0.8660E+02    -0.8662E+02    -0.8663E+02    -0.8664E+02    -0.8666E+02    -0.8667E+02    -0.8669E+02    -0.8671E+02    -0.8672E+02    -0.8674E+02    -0.8676E+02    -0.8678E+02    -0.8680E+02    -0.8681E+02    -0.8683E+02    -0.8685E+02    -0.8687E+02    -0.8690E+02    -0.8692E+02    -0.8694E+02    -0.8696E+02    -0.8698E+02    -0.8700E+02    -0.8702E+02    -0.8705E+02    -0.8707E+02    -0.8709E+02    -0.8711E+02    -0.8713E+02    -0.8715E+02    -0.8717E+02    -0.8718E+02    -0.8720E+02    -0.8721E+02    -0.8722E+02    -0.8723E+02    -0.8723E+02
    -0.8724E+02    -0.8724E+02    -0.8724E+02    -0.8723E+02    -0.8722E+02    -0.8721E+02    -0.8719E+02    -0.8718E+02    -0.8716E+02    -0.8714E+02    -0.8713E+02    -0.8711E+02    -0.8709E+02    -0.8707E+02    -0.8705E+02    -0.8704E+02    -0.8702E+02    -0.8700E+02    -0.8698E+02    -0.8696E+02    -0.8695E+02    -0.8693E+02    -0.8691E+02    -0.8690E+02    -0.8688E+02    -0.8687E+02    -0.8685E+02    -0.8684E+02    -0.8682E+02    -0.8681E+02    -0.8679E+02    -0.8678E+02    -0.8677E+02    -0.8676E+02    -0.8675E+02    -0.8674E+02    -0.8673E+02    -0.8672E+02    -0.8671E+02    -0.8670E+02    -0.8669E+02    -0.8669E+02    -0.8668E+02    -0.8668E+02    -0.8667E+02    -0.8667E+02    -0.8666E+02    -0.8666E+02    -0.8666E+02    -0.8666E+02    -0.8666E+02    -0.8666E+02    -0.8666E+02    -0.8667E+02    -0.8667E+02    -0.8667E+02    -0.8668E+02    -0.8668E+02    -0.8669E+02    -0.8670E+02    -0.8670E+02    -0.8671E+02    -0.8672E+02    -0.8673E+02    -0.8674E+02    -0.8675E+02    -0.8676E+02    -0.8677E+02    -0.8679E+02    -0.8680E+02    -0.8681E+02    -0.8683E+02    -0.8684E+02    -0.8686E+02    -0.8687E+02    -0.8689E+02    -0.8690E+02    -0.8692E+02    -0.8694E+02    -0.8695E+02    -0.8697E+02    -0.8699E+02    -0.8700E+02    -0.8702E+02    -0.8704E+02    -0.8706E+02    -0.8708E+02    -0.8709E+02    -0.8711E+02    -0.8713E+02    -0.8715E+02    -0.8716E+02    -0.8718E+02    -0.8719E+02    -0.8721E+02    -0.8722E+02    -0.8723E+02    -0.8724E+02    -0.8724E+02    -0.8724E+02
    -0.8726E+02    -0.8726E+02    -0.8726E+02    -0.8725E+02    -0.8724E+02    -0.8723E+02    -0.8722E+02    -0.8721E+02    -0.8719E+02    -0.8718E+02    -0.8717E+02    -0.8715E+02    -0.8714E+02    -0.8712E+02    -0.8711E+02    -0.8709E+02    -0.8708E+02    -0.8706E+02    -0.8705E+02    -0.8704E+02    -0.8702E+02    -0.8701E+02    -0.8699E+02    -0.8698E+02    -0.8697E+02    -0.8696E+02    -0.8694E+02    -0.8693E+02    -0.8692E+02    -0.8691E+02    -0.8690E+02    -0.8689E+02    -0.8688E+02    -0.8687E+02    -0.8686E+02    -0.8685E+02    -0.8685E+02    -0.8684E+02    -0.8683E+02    -0.8682E+02    -0.8682E+02    -0.8681E+02    -0.8681E+02    -0.8681E+02    -0.8680E+02    -0.8680E+02    -0.8680E+02    -0.8680E+02    -0.8679E+02    -0.8679E+02    -0.8679E+02    -0.8679E+02    -0.8680E+02    -0.8680E+02    -0.8680E+02    -0.8680E+02    -0.8681E+02    -0.8681E+02    -0.8682E+02    -0.8682E+02    -0.8683E+02    -0.8683E+02    -0.8684E+02    -0.8685E+02    -0.8686E+02    -0.8687E+02    -0.8687E+02    -0.8688E+02    -0.8689E+02    -0.8690E+02    -0.8691E+02    -0.8693E+02    -0.8694E+02    -0.8695E+02    -0.8696E+02    -0.8697E+02    -0.8699E+02    -0.8700E+02    -0.8701E+02    -0.8703E+02    -0.8704E+02    -0.8705E+02    -0.8707E+02    -0.8708E+02    -0.8710E+02    -0.8711E+02    -0.8713E+02    -0.8714E+02    -0.8715E+02    -0.8717E+02    -0.8718E+02    -0.8720E+02    -0.8721E+02    -0.8722E+02    -0.8723E+02    -0.8724E+02    -0.8725E+02    -0.8726E+02    -0.8726E+02    -0.8726E+02
    -0.8727E+02    -0.8727E+02    -0.8727E+02    -0.8727E+02    -0.8726E+02    -0.8725E+02    -0.8724E+02    -0.8723E+02    -0.8722E+02    -0.8721E+02    -0.8720E+02    -0.8719E+02    -0.8718E+02    -0.8717E+02    -0.8716E+02    -0.8715E+02    -0.8713E+02    -0.8712E+02    -0.8711E+02    -0.8710E+02    -0.8709E+02    -0.8708E+02    -0.8707E+02    -0.8706E+02    -0.8705E+02    -0.8704E+02    -0.8703E+02    -0.8702E+02    -0.8701E+02    -0.8701E+02    -0.8700E+02    -0.8699E+02    -0.8698E+02    -0.8697E+02    -0.8697E+02    -0.8696E+02    -0.8696E+02    -0.8695E+02    -0.8694E+02    -0.8694E+02    -0.8694E+02    -0.8693E+02    -0.8693E+02    -0.8692E+02    -0.8692E+02    -0.8692E+02    -0.8692E+02    -0.8692E+02    -0.8692E+02    -0.8692E+02    -0.8692E+02    -0.8692E+02    -0.8692E+02    -0.8692E+02    -0.8692E+02    -0.8692E+02    -0.8693E+02    -0.8693E+02    -0.8693E+02    -0.8694E+02    -0.8694E+02    -0.8695E+02    -0.8695E+02    -0.8696E+02    -0.8696E+02    -0.8697E+02    -0.8698E+02    -0.8699E+02    -0.8699E+02    -0.8700E+02    -0.8701E+02    -0.8702E+02    -0.8703E+02    -0.8704E+02    -0.8704E+02    -0.8705E+02    -0.8706E+02    -0.8707E+02    -0.8708E+02    -0.8709E+02    -0.8711E+02    -0.8712E+02    -0.8713E+02    -0.8714E+02    -0.8715E+02    -0.8716E+02    -0.8717E+02    -0.8718E+02    -0.8719E+02    -0.8720E+02    -0.8721E+02    -0.8723E+02    -0.8724E+02    -0.8724E+02    -0.8725E+02    -0.8726E+02    -0.8727E+02    -0.8727E+02    -0.8727E+02    -0.8727E+02
    -0.8729E+02    -0.8729E+02    -0.8728E+02    -0.8728E+02    -0.8728E+02    -0.8727E+02    -0.8726E+02    -0.8726E+02    -0.8725E+02    -0.8724E+02    -0.8723E+02    -0.8723E+02    -0.8722E+02    -0.8721E+02    -0.8720E+02    -0.8719E+02    -0.8718E+02    -0.8718E+02    -0.8717E+02    -0.8716E+02    -0.8715E+02    -0.8714E+02    -0.8714E+02    -0.8713E+02    -0.8712E+02    -0.8711E+02    -0.8711E+02    -0.8710E+02    -0.8709E+02    -0.8709E+02    -0.8708E+02    -0.8707E+02    -0.8707E+02    -0.8706E+02    -0.8706E+02    -0.8705E+02    -0.8705E+02    -0.8704E+02    -0.8704E+02    -0.8704E+02    -0.8703E+02    -0.8703E+02    -0.8703E+02    -0.8703E+02    -0.8702E+02    -0.8702E+02    -0.8702E+02    -0.8702E+02    -0.8702E+02    -0.8702E+02    -0.8702E+02    -0.8702E+02    -0.8702E+02    -0.8702E+02    -0.8702E+02    -0.8703E+02    -0.8703E+02    -0.8703E+02    -0.8703E+02    -0.8704E+02    -0.8704E+02    -0.8704E+02    -0.8705E+02    -0.8705E+02    -0.8706E+02    -0.8706E+02    -0.8707E+02    -0.8707E+02    -0.8708E+02    -0.8708E+02    -0.8709E+02    -0.8710E+02    -0.8710E+02    -0.8711E+02    -0.8712E+02    -0.8712E+02    -0.8713E+02    -0.8714E+02    -0.8715E+02    -0.8715E+02    -0.8716E+02    -0.8717E+02    -0.8718E+02    -0.8719E+02    -0.8719E+02    -0.8720E+02    -0.8721E+02    -0.8722E+02    -0.8723E+02    -0.8723E+02    -0.8724E+02    -0.8725E+02    -0.8726E+02    -0.8726E+02    -0.8727E+02    -0.8728E+02    -0.8728E+02    -0.8728E+02    -0.8729E+02    -0.8729E+02
    -0.8729E+02    -0.8729E+02    -0.8729E+02    -0.8729E+02    -0.8729E+02    -0.8728E+02    -0.8728E+02    -0.8727E+02    -0.8727E+02    -0.8726E+02    -0.8725E+02    -0.8725E+02    -0.8724E+02    -0.8724E+02    -0.8723E+02    -0.8722E+02    -0.8722E+02    -0.8721E+02    -0.8720E+02    -0.8720E+02    -0.8719E+02    -0.8718E+02    -0.8718E+02    -0.8717E+02    -0.8717E+02    -0.8716E+02    -0.8716E+02    -0.8715E+02    -0.8715E+02    -0.8714E+02    -0.8714E+02    -0.8713E+02    -0.8713E+02    -0.8712E+02    -0.8712E+02    -0.8712E+02    -0.8711E+02    -0.8711E+02    -0.8711E+02    -0.8710E+02    -0.8710E+02    -0.8710E+02    -0.8710E+02    -0.8709E+02    -0.8709E+02    -0.8709E+02    -0.8709E+02    -0.8709E+02    -0.8709E+02    -0.8709E+02    -0.8709E+02    -0.8709E+02    -0.8709E+02    -0.8709E+02    -0.8709E+02    -0.8709E+02    -0.8710E+02    -0.8710E+02    -0.8710E+02    -0.8710E+02    -0.8710E+02    -0.8711E+02    -0.8711E+02    -0.8711E+02    -0.8712E+02    -0.8712E+02    -0.8713E+02    -0.8713E+02    -0.8713E+02    -0.8714E+02    -0.8714E+02    -0.8715E+02    -0.8715E+02    -0.8716E+02    -0.8716E+02    -0.8717E+02    -0.8717E+02    -0.8718E+02    -0.8719E+02    -0.8719E+02    -0.8720E+02    -0.8721E+02    -0.8721E+02    -0.8722E+02    -0.8722E+02    -0.8723E+02    -0.8724E+02    -0.8724E+02    -0.8725E+02    -0.8726E+02    -0.8726E+02    -0.8727E+02    -0.8727E+02    -0.8728E+02    -0.8728E+02    -0.8729E+02    -0.8729E+02    -0.8729E+02    -0.8729E+02    -0.8729E+02
    -0.8729E+02    -0.8729E+02    -0.8729E+02    -0.8729E+02    -0.8729E+02    -0.8728E+02    -0.8728E+02    -0.8727E+02    -0.8727E+02    -0.8726E+02    -0.8725E+02    -0.8725E+02    -0.8724E+02    -0.8724E+02    -0.8723E+02    -0.8722E+02    -0.8722E+02    -0.8721E+02    -0.8720E+02    -0.8720E+02    -0.8719E+02    -0.8718E+02    -0.8718E+02    -0.8717E+02    -0.8717E+02    -0.8716E+02    -0.8716E+02    -0.8715E+02    -0.8715E+02    -0.8714E+02    -0.8714E+02    -0.8713E+02    -0.8713E+02    -0.8712E+02    -0.8712E+02    -0.8712E+02    -0.8711E+02    -0.8711E+02    -0.8711E+02    -0.8710E+02    -0.8710E+02    -0.8710E+02    -0.8710E+02    -0.8709E+02    -0.8709E+02    -0.8709E+02    -0.8709E+02    -0.8709E+02    -0.8709E+02    -0.8709E+02    -0.8709E+02    -0.8709E+02    -0.8709E+02    -0.8709E+02    -0.8709E+02    -0.8709E+02    -0.8710E+02    -0.8710E+02    -0.8710E+02    -0.8710E+02    -0.8710E+02    -0.8711E+02    -0.8711E+02    -0.8711E+02    -0.8712E+02    -0.8712E+02    -0.8713E+02    -0.8713E+02    -0.8713E+02    -0.8714E+02    -0.8714E+02    -0.8715E+02    -0.8715E+02    -0.8716E+02    -0.8716E+02    -0.8717E+02    -0.8717E+02    -0.8718E+02    -0.8719E+02    -0.8719E+02    -0.8720E+02    -0.8721E+02    -0.8721E+02    -0.8722E+02    -0.8722E+02    -0.8723E+02    -0.8724E+02    -0.8724E+02    -0.8725E+02    -0.8726E+02    -0.8726E+02    -0.8727E+02    -0.8727E+02    -0.8728E+02    -0.8728E+02    -0.8729E+02    -0.8729E+02    -0.8729E+02    -0.8729E+02    -0.8729E+02
