# Supplementary material for: Electrical Pacing of Cardiac Tissue Including Potassium Inward Rectification
Source: PLoS One. 2015 Jun 9;10(6):e0127837. doi: 10.1371/journal.pone.0127837 (PMC4461281; doi:10.1371/journal.pone.0127837)
Supplement: S1 Data — (ZIP) [file pone.0127837.s001.zip › All-Data/Fig4-Data/BDT281/Vm11.txt]

    -0.8733E+02    -0.8732E+02    -0.8732E+02    -0.8732E+02    -0.8732E+02    -0.8732E+02    -0.8731E+02    -0.8731E+02    -0.8731E+02    -0.8731E+02    -0.8731E+02    -0.8730E+02    -0.8730E+02    -0.8730E+02    -0.8730E+02    -0.8729E+02    -0.8729E+02    -0.8729E+02    -0.8729E+02    -0.8728E+02    -0.8728E+02    -0.8728E+02    -0.8728E+02    -0.8728E+02    -0.8727E+02    -0.8727E+02    -0.8727E+02    -0.8727E+02    -0.8727E+02    -0.8726E+02    -0.8726E+02    -0.8726E+02    -0.8726E+02    -0.8726E+02    -0.8726E+02    -0.8726E+02    -0.8725E+02    -0.8725E+02    -0.8725E+02    -0.8725E+02    -0.8725E+02    -0.8725E+02    -0.8725E+02    -0.8725E+02    -0.8725E+02    -0.8725E+02    -0.8725E+02    -0.8725E+02    -0.8725E+02    -0.8725E+02    -0.8725E+02    -0.8725E+02    -0.8725E+02    -0.8725E+02    -0.8725E+02    -0.8725E+02    -0.8725E+02    -0.8725E+02    -0.8725E+02    -0.8725E+02    -0.8725E+02    -0.8725E+02    -0.8725E+02    -0.8726E+02    -0.8726E+02    -0.8726E+02    -0.8726E+02    -0.8726E+02    -0.8726E+02    -0.8726E+02    -0.8727E+02    -0.8727E+02    -0.8727E+02    -0.8727E+02    -0.8727E+02    -0.8727E+02    -0.8728E+02    -0.8728E+02    -0.8728E+02    -0.8728E+02    -0.8728E+02    -0.8729E+02    -0.8729E+02    -0.8729E+02    -0.8729E+02    -0.8730E+02    -0.8730E+02    -0.8730E+02    -0.8730E+02    -0.8731E+02    -0.8731E+02    -0.8731E+02    -0.8731E+02    -0.8731E+02    -0.8732E+02    -0.8732E+02    -0.8732E+02    -0.8732E+02    -0.8732E+02    -0.8732E+02
    -0.8732E+02    -0.8732E+02    -0.8732E+02    -0.8732E+02    -0.8732E+02    -0.8732E+02    -0.8731E+02    -0.8731E+02    -0.8731E+02    -0.8731E+02    -0.8731E+02    -0.8730E+02    -0.8730E+02    -0.8730E+02    -0.8730E+02    -0.8729E+02    -0.8729E+02    -0.8729E+02    -0.8729E+02    -0.8728E+02    -0.8728E+02    -0.8728E+02    -0.8728E+02    -0.8728E+02    -0.8727E+02    -0.8727E+02    -0.8727E+02    -0.8727E+02    -0.8727E+02    -0.8726E+02    -0.8726E+02    -0.8726E+02    -0.8726E+02    -0.8726E+02    -0.8726E+02    -0.8726E+02    -0.8725E+02    -0.8725E+02    -0.8725E+02    -0.8725E+02    -0.8725E+02    -0.8725E+02    -0.8725E+02    -0.8725E+02    -0.8725E+02    -0.8725E+02    -0.8725E+02    -0.8725E+02    -0.8725E+02    -0.8725E+02    -0.8725E+02    -0.8725E+02    -0.8725E+02    -0.8725E+02    -0.8725E+02    -0.8725E+02    -0.8725E+02    -0.8725E+02    -0.8725E+02    -0.8725E+02    -0.8725E+02    -0.8725E+02    -0.8725E+02    -0.8726E+02    -0.8726E+02    -0.8726E+02    -0.8726E+02    -0.8726E+02    -0.8726E+02    -0.8726E+02    -0.8727E+02    -0.8727E+02    -0.8727E+02    -0.8727E+02    -0.8727E+02    -0.8727E+02    -0.8728E+02    -0.8728E+02    -0.8728E+02    -0.8728E+02    -0.8728E+02    -0.8729E+02    -0.8729E+02    -0.8729E+02    -0.8729E+02    -0.8730E+02    -0.8730E+02    -0.8730E+02    -0.8730E+02    -0.8731E+02    -0.8731E+02    -0.8731E+02    -0.8731E+02    -0.8731E+02    -0.8732E+02    -0.8732E+02    -0.8732E+02    -0.8732E+02    -0.8732E+02    -0.8732E+02
    -0.8732E+02    -0.8732E+02    -0.8732E+02    -0.8732E+02    -0.8731E+02    -0.8731E+02    -0.8731E+02    -0.8730E+02    -0.8730E+02    -0.8730E+02    -0.8729E+02    -0.8729E+02    -0.8728E+02    -0.8728E+02    -0.8728E+02    -0.8727E+02    -0.8727E+02    -0.8727E+02    -0.8726E+02    -0.8726E+02    -0.8726E+02    -0.8725E+02    -0.8725E+02    -0.8725E+02    -0.8724E+02    -0.8724E+02    -0.8724E+02    -0.8723E+02    -0.8723E+02    -0.8723E+02    -0.8723E+02    -0.8722E+02    -0.8722E+02    -0.8722E+02    -0.8722E+02    -0.8722E+02    -0.8721E+02    -0.8721E+02    -0.8721E+02    -0.8721E+02    -0.8721E+02    -0.8721E+02    -0.8721E+02    -0.8720E+02    -0.8720E+02    -0.8720E+02    -0.8720E+02    -0.8720E+02    -0.8720E+02    -0.8720E+02    -0.8720E+02    -0.8720E+02    -0.8720E+02    -0.8720E+02    -0.8720E+02    -0.8720E+02    -0.8721E+02    -0.8721E+02    -0.8721E+02    -0.8721E+02    -0.8721E+02    -0.8721E+02    -0.8721E+02    -0.8722E+02    -0.8722E+02    -0.8722E+02    -0.8722E+02    -0.8722E+02    -0.8723E+02    -0.8723E+02    -0.8723E+02    -0.8723E+02    -0.8724E+02    -0.8724E+02    -0.8724E+02    -0.8724E+02    -0.8725E+02    -0.8725E+02    -0.8725E+02    -0.8726E+02    -0.8726E+02    -0.8726E+02    -0.8727E+02    -0.8727E+02    -0.8727E+02    -0.8728E+02    -0.8728E+02    -0.8728E+02    -0.8729E+02    -0.8729E+02    -0.8730E+02    -0.8730E+02    -0.8730E+02    -0.8731E+02    -0.8731E+02    -0.8731E+02    -0.8732E+02    -0.8732E+02    -0.8732E+02    -0.8732E+02
    -0.8732E+02    -0.8732E+02    -0.8731E+02    -0.8731E+02    -0.8731E+02    -0.8730E+02    -0.8730E+02    -0.8729E+02    -0.8728E+02    -0.8728E+02    -0.8727E+02    -0.8727E+02    -0.8726E+02    -0.8726E+02    -0.8725E+02    -0.8725E+02    -0.8724E+02    -0.8724E+02    -0.8723E+02    -0.8723E+02    -0.8722E+02    -0.8722E+02    -0.8721E+02    -0.8721E+02    -0.8720E+02    -0.8720E+02    -0.8720E+02    -0.8719E+02    -0.8719E+02    -0.8718E+02    -0.8718E+02    -0.8718E+02    -0.8717E+02    -0.8717E+02    -0.8717E+02    -0.8716E+02    -0.8716E+02    -0.8716E+02    -0.8716E+02    -0.8715E+02    -0.8715E+02    -0.8715E+02    -0.8715E+02    -0.8715E+02    -0.8715E+02    -0.8715E+02    -0.8714E+02    -0.8714E+02    -0.8714E+02    -0.8714E+02    -0.8714E+02    -0.8714E+02    -0.8714E+02    -0.8715E+02    -0.8715E+02    -0.8715E+02    -0.8715E+02    -0.8715E+02    -0.8715E+02    -0.8715E+02    -0.8716E+02    -0.8716E+02    -0.8716E+02    -0.8716E+02    -0.8717E+02    -0.8717E+02    -0.8717E+02    -0.8717E+02    -0.8718E+02    -0.8718E+02    -0.8719E+02    -0.8719E+02    -0.8719E+02    -0.8720E+02    -0.8720E+02    -0.8721E+02    -0.8721E+02    -0.8721E+02    -0.8722E+02    -0.8722E+02    -0.8723E+02    -0.8723E+02    -0.8724E+02    -0.8724E+02    -0.8725E+02    -0.8725E+02    -0.8726E+02    -0.8726E+02    -0.8727E+02    -0.8728E+02    -0.8728E+02    -0.8729E+02    -0.8729E+02    -0.8730E+02    -0.8730E+02    -0.8731E+02    -0.8731E+02    -0.8731E+02    -0.8732E+02    -0.8732E+02
    -0.8731E+02    -0.8731E+02    -0.8731E+02    -0.8730E+02    -0.8730E+02    -0.8729E+02    -0.8728E+02    -0.8728E+02    -0.8727E+02    -0.8726E+02    -0.8726E+02    -0.8725E+02    -0.8724E+02    -0.8723E+02    -0.8723E+02    -0.8722E+02    -0.8721E+02    -0.8721E+02    -0.8720E+02    -0.8719E+02    -0.8719E+02    -0.8718E+02    -0.8717E+02    -0.8717E+02    -0.8716E+02    -0.8716E+02    -0.8715E+02    -0.8715E+02    -0.8714E+02    -0.8713E+02    -0.8713E+02    -0.8713E+02    -0.8712E+02    -0.8712E+02    -0.8711E+02    -0.8711E+02    -0.8710E+02    -0.8710E+02    -0.8710E+02    -0.8710E+02    -0.8709E+02    -0.8709E+02    -0.8709E+02    -0.8709E+02    -0.8708E+02    -0.8708E+02    -0.8708E+02    -0.8708E+02    -0.8708E+02    -0.8708E+02    -0.8708E+02    -0.8708E+02    -0.8708E+02    -0.8708E+02    -0.8708E+02    -0.8709E+02    -0.8709E+02    -0.8709E+02    -0.8709E+02    -0.8709E+02    -0.8710E+02    -0.8710E+02    -0.8710E+02    -0.8711E+02    -0.8711E+02    -0.8711E+02    -0.8712E+02    -0.8712E+02    -0.8713E+02    -0.8713E+02    -0.8714E+02    -0.8714E+02    -0.8715E+02    -0.8715E+02    -0.8716E+02    -0.8716E+02    -0.8717E+02    -0.8718E+02    -0.8718E+02    -0.8719E+02    -0.8720E+02    -0.8720E+02    -0.8721E+02    -0.8721E+02    -0.8722E+02    -0.8723E+02    -0.8724E+02    -0.8724E+02    -0.8725E+02    -0.8726E+02    -0.8726E+02    -0.8727E+02    -0.8728E+02    -0.8729E+02    -0.8729E+02    -0.8730E+02    -0.8730E+02    -0.8731E+02    -0.8731E+02    -0.8731E+02
    -0.8730E+02    -0.8730E+02    -0.8730E+02    -0.8730E+02    -0.8729E+02    -0.8728E+02    -0.8727E+02    -0.8726E+02    -0.8725E+02    -0.8725E+02    -0.8724E+02    -0.8723E+02    -0.8722E+02    -0.8721E+02    -0.8720E+02    -0.8719E+02    -0.8718E+02    -0.8717E+02    -0.8717E+02    -0.8716E+02    -0.8715E+02    -0.8714E+02    -0.8713E+02    -0.8713E+02    -0.8712E+02    -0.8711E+02    -0.8710E+02    -0.8710E+02    -0.8709E+02    -0.8708E+02    -0.8708E+02    -0.8707E+02    -0.8707E+02    -0.8706E+02    -0.8706E+02    -0.8705E+02    -0.8705E+02    -0.8704E+02    -0.8704E+02    -0.8703E+02    -0.8703E+02    -0.8703E+02    -0.8703E+02    -0.8702E+02    -0.8702E+02    -0.8702E+02    -0.8702E+02    -0.8702E+02    -0.8702E+02    -0.8702E+02    -0.8702E+02    -0.8702E+02    -0.8702E+02    -0.8702E+02    -0.8702E+02    -0.8702E+02    -0.8702E+02    -0.8703E+02    -0.8703E+02    -0.8703E+02    -0.8704E+02    -0.8704E+02    -0.8704E+02    -0.8705E+02    -0.8705E+02    -0.8706E+02    -0.8706E+02    -0.8707E+02    -0.8708E+02    -0.8708E+02    -0.8709E+02    -0.8709E+02    -0.8710E+02    -0.8711E+02    -0.8711E+02    -0.8712E+02    -0.8713E+02    -0.8714E+02    -0.8714E+02    -0.8715E+02    -0.8716E+02    -0.8717E+02    -0.8718E+02    -0.8719E+02    -0.8719E+02    -0.8720E+02    -0.8721E+02    -0.8722E+02    -0.8723E+02    -0.8724E+02    -0.8725E+02    -0.8726E+02    -0.8726E+02    -0.8727E+02    -0.8728E+02    -0.8729E+02    -0.8730E+02    -0.8730E+02    -0.8731E+02    -0.8731E+02
    -0.8730E+02    -0.8730E+02    -0.8730E+02    -0.8729E+02    -0.8728E+02    -0.8727E+02    -0.8726E+02    -0.8725E+02    -0.8724E+02    -0.8723E+02    -0.8722E+02    -0.8721E+02    -0.8719E+02    -0.8718E+02    -0.8717E+02    -0.8716E+02    -0.8715E+02    -0.8714E+02    -0.8713E+02    -0.8712E+02    -0.8711E+02    -0.8710E+02    -0.8709E+02    -0.8708E+02    -0.8707E+02    -0.8707E+02    -0.8706E+02    -0.8705E+02    -0.8704E+02    -0.8703E+02    -0.8703E+02    -0.8702E+02    -0.8701E+02    -0.8700E+02    -0.8700E+02    -0.8699E+02    -0.8699E+02    -0.8698E+02    -0.8698E+02    -0.8697E+02    -0.8697E+02    -0.8696E+02    -0.8696E+02    -0.8696E+02    -0.8696E+02    -0.8695E+02    -0.8695E+02    -0.8695E+02    -0.8695E+02    -0.8695E+02    -0.8695E+02    -0.8695E+02    -0.8695E+02    -0.8695E+02    -0.8696E+02    -0.8696E+02    -0.8696E+02    -0.8696E+02    -0.8697E+02    -0.8697E+02    -0.8697E+02    -0.8698E+02    -0.8698E+02    -0.8699E+02    -0.8700E+02    -0.8700E+02    -0.8701E+02    -0.8701E+02    -0.8702E+02    -0.8703E+02    -0.8704E+02    -0.8704E+02    -0.8705E+02    -0.8706E+02    -0.8707E+02    -0.8708E+02    -0.8709E+02    -0.8710E+02    -0.8711E+02    -0.8712E+02    -0.8713E+02    -0.8714E+02    -0.8715E+02    -0.8716E+02    -0.8717E+02    -0.8718E+02    -0.8719E+02    -0.8720E+02    -0.8721E+02    -0.8722E+02    -0.8723E+02    -0.8724E+02    -0.8725E+02    -0.8726E+02    -0.8727E+02    -0.8728E+02    -0.8729E+02    -0.8730E+02    -0.8730E+02    -0.8730E+02
    -0.8729E+02    -0.8729E+02    -0.8729E+02    -0.8728E+02    -0.8727E+02    -0.8726E+02    -0.8725E+02    -0.8724E+02    -0.8722E+02    -0.8721E+02    -0.8720E+02    -0.8718E+02    -0.8717E+02    -0.8716E+02    -0.8715E+02    -0.8713E+02    -0.8712E+02    -0.8711E+02    -0.8710E+02    -0.8708E+02    -0.8707E+02    -0.8706E+02    -0.8705E+02    -0.8704E+02    -0.8703E+02    -0.8702E+02    -0.8701E+02    -0.8700E+02    -0.8699E+02    -0.8698E+02    -0.8697E+02    -0.8696E+02    -0.8695E+02    -0.8695E+02    -0.8694E+02    -0.8693E+02    -0.8693E+02    -0.8692E+02    -0.8691E+02    -0.8691E+02    -0.8690E+02    -0.8690E+02    -0.8690E+02    -0.8689E+02    -0.8689E+02    -0.8689E+02    -0.8688E+02    -0.8688E+02    -0.8688E+02    -0.8688E+02    -0.8688E+02    -0.8688E+02    -0.8688E+02    -0.8689E+02    -0.8689E+02    -0.8689E+02    -0.8689E+02    -0.8690E+02    -0.8690E+02    -0.8691E+02    -0.8691E+02    -0.8692E+02    -0.8692E+02    -0.8693E+02    -0.8694E+02    -0.8694E+02    -0.8695E+02    -0.8696E+02    -0.8697E+02    -0.8698E+02    -0.8698E+02    -0.8699E+02    -0.8700E+02    -0.8701E+02    -0.8702E+02    -0.8703E+02    -0.8704E+02    -0.8706E+02    -0.8707E+02    -0.8708E+02    -0.8709E+02    -0.8710E+02    -0.8711E+02    -0.8712E+02    -0.8714E+02    -0.8715E+02    -0.8716E+02    -0.8717E+02    -0.8719E+02    -0.8720E+02    -0.8721E+02    -0.8723E+02    -0.8724E+02    -0.8725E+02    -0.8726E+02    -0.8727E+02    -0.8728E+02    -0.8729E+02    -0.8730E+02    -0.8730E+02
    -0.8729E+02    -0.8729E+02    -0.8728E+02    -0.8727E+02    -0.8726E+02    -0.8725E+02    -0.8724E+02    -0.8722E+02    -0.8721E+02    -0.8719E+02    -0.8718E+02    -0.8716E+02    -0.8715E+02    -0.8713E+02    -0.8712E+02    -0.8710E+02    -0.8709E+02    -0.8707E+02    -0.8706E+02    -0.8705E+02    -0.8703E+02    -0.8702E+02    -0.8701E+02    -0.8699E+02    -0.8698E+02    -0.8697E+02    -0.8696E+02    -0.8695E+02    -0.8694E+02    -0.8693E+02    -0.8691E+02    -0.8690E+02    -0.8690E+02    -0.8689E+02    -0.8688E+02    -0.8687E+02    -0.8686E+02    -0.8685E+02    -0.8685E+02    -0.8684E+02    -0.8684E+02    -0.8683E+02    -0.8683E+02    -0.8682E+02    -0.8682E+02    -0.8682E+02    -0.8681E+02    -0.8681E+02    -0.8681E+02    -0.8681E+02    -0.8681E+02    -0.8681E+02    -0.8681E+02    -0.8682E+02    -0.8682E+02    -0.8682E+02    -0.8682E+02    -0.8683E+02    -0.8683E+02    -0.8684E+02    -0.8685E+02    -0.8685E+02    -0.8686E+02    -0.8687E+02    -0.8687E+02    -0.8688E+02    -0.8689E+02    -0.8690E+02    -0.8691E+02    -0.8692E+02    -0.8693E+02    -0.8694E+02    -0.8695E+02    -0.8696E+02    -0.8698E+02    -0.8699E+02    -0.8700E+02    -0.8701E+02    -0.8703E+02    -0.8704E+02    -0.8705E+02    -0.8707E+02    -0.8708E+02    -0.8709E+02    -0.8711E+02    -0.8712E+02    -0.8714E+02    -0.8715E+02    -0.8717E+02    -0.8718E+02    -0.8719E+02    -0.8721E+02    -0.8722E+02    -0.8724E+02    -0.8725E+02    -0.8726E+02    -0.8728E+02    -0.8728E+02    -0.8729E+02    -0.8729E+02
    -0.8728E+02    -0.8728E+02    -0.8728E+02    -0.8727E+02    -0.8725E+02    -0.8724E+02    -0.8722E+02    -0.8721E+02    -0.8719E+02    -0.8717E+02    -0.8716E+02    -0.8714E+02    -0.8712E+02    -0.8711E+02    -0.8709E+02    -0.8707E+02    -0.8706E+02    -0.8704E+02    -0.8702E+02    -0.8701E+02    -0.8699E+02    -0.8698E+02    -0.8696E+02    -0.8695E+02    -0.8693E+02    -0.8692E+02    -0.8691E+02    -0.8689E+02    -0.8688E+02    -0.8687E+02    -0.8686E+02    -0.8685E+02    -0.8683E+02    -0.8682E+02    -0.8681E+02    -0.8680E+02    -0.8680E+02    -0.8679E+02    -0.8678E+02    -0.8677E+02    -0.8677E+02    -0.8676E+02    -0.8676E+02    -0.8675E+02    -0.8675E+02    -0.8674E+02    -0.8674E+02    -0.8674E+02    -0.8674E+02    -0.8674E+02    -0.8674E+02    -0.8674E+02    -0.8674E+02    -0.8674E+02    -0.8675E+02    -0.8675E+02    -0.8675E+02    -0.8676E+02    -0.8676E+02    -0.8677E+02    -0.8678E+02    -0.8678E+02    -0.8679E+02    -0.8680E+02    -0.8681E+02    -0.8682E+02    -0.8683E+02    -0.8684E+02    -0.8685E+02    -0.8686E+02    -0.8688E+02    -0.8689E+02    -0.8690E+02    -0.8691E+02    -0.8693E+02    -0.8694E+02    -0.8695E+02    -0.8697E+02    -0.8698E+02    -0.8700E+02    -0.8701E+02    -0.8703E+02    -0.8705E+02    -0.8706E+02    -0.8708E+02    -0.8709E+02    -0.8711E+02    -0.8713E+02    -0.8714E+02    -0.8716E+02    -0.8718E+02    -0.8719E+02    -0.8721E+02    -0.8723E+02    -0.8724E+02    -0.8726E+02    -0.8727E+02    -0.8728E+02    -0.8728E+02    -0.8728E+02
    -0.8728E+02    -0.8728E+02    -0.8727E+02    -0.8726E+02    -0.8724E+02    -0.8723E+02    -0.8721E+02    -0.8719E+02    -0.8717E+02    -0.8715E+02    -0.8713E+02    -0.8712E+02    -0.8710E+02    -0.8708E+02    -0.8706E+02    -0.8704E+02    -0.8702E+02    -0.8700E+02    -0.8699E+02    -0.8697E+02    -0.8695E+02    -0.8693E+02    -0.8692E+02    -0.8690E+02    -0.8688E+02    -0.8687E+02    -0.8685E+02    -0.8684E+02    -0.8682E+02    -0.8681E+02    -0.8680E+02    -0.8678E+02    -0.8677E+02    -0.8676E+02    -0.8675E+02    -0.8674E+02    -0.8673E+02    -0.8672E+02    -0.8671E+02    -0.8670E+02    -0.8669E+02    -0.8669E+02    -0.8668E+02    -0.8668E+02    -0.8667E+02    -0.8667E+02    -0.8666E+02    -0.8666E+02    -0.8666E+02    -0.8666E+02    -0.8666E+02    -0.8666E+02    -0.8666E+02    -0.8667E+02    -0.8667E+02    -0.8667E+02    -0.8668E+02    -0.8668E+02    -0.8669E+02    -0.8670E+02    -0.8671E+02    -0.8671E+02    -0.8672E+02    -0.8673E+02    -0.8674E+02    -0.8675E+02    -0.8677E+02    -0.8678E+02    -0.8679E+02    -0.8680E+02    -0.8682E+02    -0.8683E+02    -0.8685E+02    -0.8686E+02    -0.8688E+02    -0.8689E+02    -0.8691E+02    -0.8692E+02    -0.8694E+02    -0.8696E+02    -0.8698E+02    -0.8699E+02    -0.8701E+02    -0.8703E+02    -0.8705E+02    -0.8706E+02    -0.8708E+02    -0.8710E+02    -0.8712E+02    -0.8714E+02    -0.8716E+02    -0.8718E+02    -0.8719E+02    -0.8721E+02    -0.8723E+02    -0.8725E+02    -0.8726E+02    -0.8727E+02    -0.8728E+02    -0.8728E+02
    -0.8727E+02    -0.8727E+02    -0.8726E+02    -0.8725E+02    -0.8724E+02    -0.8722E+02    -0.8720E+02    -0.8718E+02    -0.8716E+02    -0.8713E+02    -0.8711E+02    -0.8709E+02    -0.8707E+02    -0.8705E+02    -0.8703E+02    -0.8701E+02    -0.8699E+02    -0.8697E+02    -0.8695E+02    -0.8693E+02    -0.8691E+02    -0.8689E+02    -0.8687E+02    -0.8685E+02    -0.8683E+02    -0.8682E+02    -0.8680E+02    -0.8678E+02    -0.8677E+02    -0.8675E+02    -0.8673E+02    -0.8672E+02    -0.8671E+02    -0.8669E+02    -0.8668E+02    -0.8667E+02    -0.8666E+02    -0.8665E+02    -0.8664E+02    -0.8663E+02    -0.8662E+02    -0.8661E+02    -0.8660E+02    -0.8660E+02    -0.8659E+02    -0.8659E+02    -0.8658E+02    -0.8658E+02    -0.8658E+02    -0.8658E+02    -0.8658E+02    -0.8658E+02    -0.8658E+02    -0.8659E+02    -0.8659E+02    -0.8660E+02    -0.8660E+02    -0.8661E+02    -0.8661E+02    -0.8662E+02    -0.8663E+02    -0.8664E+02    -0.8665E+02    -0.8666E+02    -0.8667E+02    -0.8669E+02    -0.8670E+02    -0.8671E+02    -0.8673E+02    -0.8674E+02    -0.8676E+02    -0.8677E+02    -0.8679E+02    -0.8681E+02    -0.8682E+02    -0.8684E+02    -0.8686E+02    -0.8688E+02    -0.8690E+02    -0.8692E+02    -0.8694E+02    -0.8696E+02    -0.8697E+02    -0.8699E+02    -0.8701E+02    -0.8704E+02    -0.8706E+02    -0.8708E+02    -0.8710E+02    -0.8712E+02    -0.8714E+02    -0.8716E+02    -0.8718E+02    -0.8720E+02    -0.8722E+02    -0.8724E+02    -0.8725E+02    -0.8727E+02    -0.8727E+02    -0.8727E+02
    -0.8727E+02    -0.8727E+02    -0.8726E+02    -0.8724E+02    -0.8723E+02    -0.8721E+02    -0.8718E+02    -0.8716E+02    -0.8714E+02    -0.8711E+02    -0.8709E+02    -0.8707E+02    -0.8704E+02    -0.8702E+02    -0.8700E+02    -0.8697E+02    -0.8695E+02    -0.8693E+02    -0.8691E+02    -0.8689E+02    -0.8686E+02    -0.8684E+02    -0.8682E+02    -0.8680E+02    -0.8678E+02    -0.8676E+02    -0.8674E+02    -0.8672E+02    -0.8670E+02    -0.8669E+02    -0.8667E+02    -0.8665E+02    -0.8664E+02    -0.8662E+02    -0.8661E+02    -0.8659E+02    -0.8658E+02    -0.8657E+02    -0.8656E+02    -0.8655E+02    -0.8654E+02    -0.8653E+02    -0.8652E+02    -0.8651E+02    -0.8651E+02    -0.8650E+02    -0.8650E+02    -0.8650E+02    -0.8650E+02    -0.8650E+02    -0.8650E+02    -0.8650E+02    -0.8650E+02    -0.8650E+02    -0.8651E+02    -0.8651E+02    -0.8652E+02    -0.8653E+02    -0.8653E+02    -0.8654E+02    -0.8655E+02    -0.8656E+02    -0.8658E+02    -0.8659E+02    -0.8660E+02    -0.8662E+02    -0.8663E+02    -0.8665E+02    -0.8666E+02    -0.8668E+02    -0.8670E+02    -0.8671E+02    -0.8673E+02    -0.8675E+02    -0.8677E+02    -0.8679E+02    -0.8681E+02    -0.8683E+02    -0.8685E+02    -0.8687E+02    -0.8689E+02    -0.8692E+02    -0.8694E+02    -0.8696E+02    -0.8698E+02    -0.8700E+02    -0.8703E+02    -0.8705E+02    -0.8707E+02    -0.8710E+02    -0.8712E+02    -0.8714E+02    -0.8716E+02    -0.8719E+02    -0.8721E+02    -0.8723E+02    -0.8725E+02    -0.8726E+02    -0.8727E+02    -0.8727E+02
    -0.8726E+02    -0.8726E+02    -0.8725E+02    -0.8724E+02    -0.8722E+02    -0.8719E+02    -0.8717E+02    -0.8714E+02    -0.8712E+02    -0.8709E+02    -0.8707E+02    -0.8704E+02    -0.8702E+02    -0.8699E+02    -0.8697E+02    -0.8694E+02    -0.8691E+02    -0.8689E+02    -0.8687E+02    -0.8684E+02    -0.8682E+02    -0.8679E+02    -0.8677E+02    -0.8675E+02    -0.8672E+02    -0.8670E+02    -0.8668E+02    -0.8666E+02    -0.8664E+02    -0.8662E+02    -0.8660E+02    -0.8658E+02    -0.8656E+02    -0.8655E+02    -0.8653E+02    -0.8652E+02    -0.8650E+02    -0.8649E+02    -0.8648E+02    -0.8646E+02    -0.8645E+02    -0.8644E+02    -0.8644E+02    -0.8643E+02    -0.8642E+02    -0.8642E+02    -0.8641E+02    -0.8641E+02    -0.8641E+02    -0.8641E+02    -0.8641E+02    -0.8641E+02    -0.8641E+02    -0.8641E+02    -0.8642E+02    -0.8643E+02    -0.8643E+02    -0.8644E+02    -0.8645E+02    -0.8646E+02    -0.8647E+02    -0.8648E+02    -0.8650E+02    -0.8651E+02    -0.8653E+02    -0.8654E+02    -0.8656E+02    -0.8658E+02    -0.8659E+02    -0.8661E+02    -0.8663E+02    -0.8665E+02    -0.8667E+02    -0.8669E+02    -0.8671E+02    -0.8674E+02    -0.8676E+02    -0.8678E+02    -0.8680E+02    -0.8683E+02    -0.8685E+02    -0.8688E+02    -0.8690E+02    -0.8692E+02    -0.8695E+02    -0.8697E+02    -0.8700E+02    -0.8702E+02    -0.8705E+02    -0.8707E+02    -0.8710E+02    -0.8712E+02    -0.8715E+02    -0.8717E+02    -0.8720E+02    -0.8722E+02    -0.8724E+02    -0.8725E+02    -0.8726E+02    -0.8726E+02
    -0.8725E+02    -0.8725E+02    -0.8724E+02    -0.8723E+02    -0.8721E+02    -0.8718E+02    -0.8716E+02    -0.8713E+02    -0.8710E+02    -0.8707E+02    -0.8704E+02    -0.8702E+02    -0.8699E+02    -0.8696E+02    -0.8693E+02    -0.8690E+02    -0.8688E+02    -0.8685E+02    -0.8682E+02    -0.8680E+02    -0.8677E+02    -0.8674E+02    -0.8672E+02    -0.8669E+02    -0.8667E+02    -0.8664E+02    -0.8662E+02    -0.8660E+02    -0.8657E+02    -0.8655E+02    -0.8653E+02    -0.8651E+02    -0.8649E+02    -0.8647E+02    -0.8645E+02    -0.8644E+02    -0.8642E+02    -0.8640E+02    -0.8639E+02    -0.8638E+02    -0.8636E+02    -0.8635E+02    -0.8634E+02    -0.8634E+02    -0.8633E+02    -0.8632E+02    -0.8632E+02    -0.8631E+02    -0.8631E+02    -0.8631E+02    -0.8631E+02    -0.8631E+02    -0.8632E+02    -0.8632E+02    -0.8633E+02    -0.8633E+02    -0.8634E+02    -0.8635E+02    -0.8636E+02    -0.8637E+02    -0.8639E+02    -0.8640E+02    -0.8641E+02    -0.8643E+02    -0.8645E+02    -0.8646E+02    -0.8648E+02    -0.8650E+02    -0.8652E+02    -0.8654E+02    -0.8656E+02    -0.8659E+02    -0.8661E+02    -0.8663E+02    -0.8666E+02    -0.8668E+02    -0.8671E+02    -0.8673E+02    -0.8676E+02    -0.8678E+02    -0.8681E+02    -0.8683E+02    -0.8686E+02    -0.8689E+02    -0.8691E+02    -0.8694E+02    -0.8697E+02    -0.8700E+02    -0.8702E+02    -0.8705E+02    -0.8708E+02    -0.8711E+02    -0.8713E+02    -0.8716E+02    -0.8719E+02    -0.8721E+02    -0.8723E+02    -0.8725E+02    -0.8726E+02    -0.8726E+02
    -0.8725E+02    -0.8725E+02    -0.8724E+02    -0.8722E+02    -0.8720E+02    -0.8717E+02    -0.8714E+02    -0.8711E+02    -0.8708E+02    -0.8705E+02    -0.8702E+02    -0.8699E+02    -0.8696E+02    -0.8693E+02    -0.8690E+02    -0.8687E+02    -0.8684E+02    -0.8681E+02    -0.8678E+02    -0.8675E+02    -0.8672E+02    -0.8669E+02    -0.8666E+02    -0.8663E+02    -0.8661E+02    -0.8658E+02    -0.8655E+02    -0.8653E+02    -0.8650E+02    -0.8648E+02    -0.8646E+02    -0.8643E+02    -0.8641E+02    -0.8639E+02    -0.8637E+02    -0.8635E+02    -0.8633E+02    -0.8631E+02    -0.8630E+02    -0.8628E+02    -0.8627E+02    -0.8626E+02    -0.8625E+02    -0.8624E+02    -0.8623E+02    -0.8622E+02    -0.8622E+02    -0.8621E+02    -0.8621E+02    -0.8621E+02    -0.8621E+02    -0.8621E+02    -0.8622E+02    -0.8622E+02    -0.8623E+02    -0.8624E+02    -0.8625E+02    -0.8626E+02    -0.8627E+02    -0.8628E+02    -0.8629E+02    -0.8631E+02    -0.8633E+02    -0.8634E+02    -0.8636E+02    -0.8638E+02    -0.8640E+02    -0.8642E+02    -0.8645E+02    -0.8647E+02    -0.8649E+02    -0.8652E+02    -0.8654E+02    -0.8657E+02    -0.8660E+02    -0.8662E+02    -0.8665E+02    -0.8668E+02    -0.8671E+02    -0.8673E+02    -0.8676E+02    -0.8679E+02    -0.8682E+02    -0.8685E+02    -0.8688E+02    -0.8691E+02    -0.8694E+02    -0.8697E+02    -0.8700E+02    -0.8703E+02    -0.8706E+02    -0.8709E+02    -0.8712E+02    -0.8715E+02    -0.8717E+02    -0.8720E+02    -0.8722E+02    -0.8724E+02    -0.8725E+02    -0.8725E+02
    -0.8724E+02    -0.8724E+02    -0.8723E+02    -0.8721E+02    -0.8719E+02    -0.8716E+02    -0.8713E+02    -0.8709E+02    -0.8706E+02    -0.8703E+02    -0.8700E+02    -0.8696E+02    -0.8693E+02    -0.8690E+02    -0.8686E+02    -0.8683E+02    -0.8680E+02    -0.8677E+02    -0.8673E+02    -0.8670E+02    -0.8667E+02    -0.8664E+02    -0.8661E+02    -0.8658E+02    -0.8655E+02    -0.8652E+02    -0.8649E+02    -0.8646E+02    -0.8643E+02    -0.8640E+02    -0.8638E+02    -0.8635E+02    -0.8633E+02    -0.8630E+02    -0.8628E+02    -0.8626E+02    -0.8624E+02    -0.8622E+02    -0.8620E+02    -0.8619E+02    -0.8617E+02    -0.8616E+02    -0.8614E+02    -0.8613E+02    -0.8613E+02    -0.8612E+02    -0.8611E+02    -0.8611E+02    -0.8610E+02    -0.8610E+02    -0.8610E+02    -0.8611E+02    -0.8611E+02    -0.8612E+02    -0.8612E+02    -0.8613E+02    -0.8614E+02    -0.8615E+02    -0.8617E+02    -0.8618E+02    -0.8620E+02    -0.8621E+02    -0.8623E+02    -0.8625E+02    -0.8627E+02    -0.8630E+02    -0.8632E+02    -0.8634E+02    -0.8637E+02    -0.8639E+02    -0.8642E+02    -0.8645E+02    -0.8648E+02    -0.8650E+02    -0.8653E+02    -0.8656E+02    -0.8659E+02    -0.8662E+02    -0.8665E+02    -0.8669E+02    -0.8672E+02    -0.8675E+02    -0.8678E+02    -0.8681E+02    -0.8684E+02    -0.8688E+02    -0.8691E+02    -0.8694E+02    -0.8697E+02    -0.8701E+02    -0.8704E+02    -0.8707E+02    -0.8710E+02    -0.8713E+02    -0.8716E+02    -0.8719E+02    -0.8721E+02    -0.8723E+02    -0.8724E+02    -0.8724E+02
    -0.8724E+02    -0.8724E+02    -0.8722E+02    -0.8720E+02    -0.8717E+02    -0.8714E+02    -0.8711E+02    -0.8708E+02    -0.8704E+02    -0.8701E+02    -0.8697E+02    -0.8694E+02    -0.8690E+02    -0.8686E+02    -0.8683E+02    -0.8679E+02    -0.8676E+02    -0.8672E+02    -0.8669E+02    -0.8665E+02    -0.8662E+02    -0.8658E+02    -0.8655E+02    -0.8651E+02    -0.8648E+02    -0.8645E+02    -0.8642E+02    -0.8638E+02    -0.8635E+02    -0.8632E+02    -0.8629E+02    -0.8627E+02    -0.8624E+02    -0.8621E+02    -0.8619E+02    -0.8616E+02    -0.8614E+02    -0.8612E+02    -0.8610E+02    -0.8608E+02    -0.8606E+02    -0.8605E+02    -0.8603E+02    -0.8602E+02    -0.8601E+02    -0.8600E+02    -0.8600E+02    -0.8599E+02    -0.8599E+02    -0.8599E+02    -0.8599E+02    -0.8599E+02    -0.8600E+02    -0.8600E+02    -0.8601E+02    -0.8602E+02    -0.8603E+02    -0.8605E+02    -0.8606E+02    -0.8608E+02    -0.8609E+02    -0.8611E+02    -0.8613E+02    -0.8616E+02    -0.8618E+02    -0.8621E+02    -0.8623E+02    -0.8626E+02    -0.8629E+02    -0.8631E+02    -0.8634E+02    -0.8637E+02    -0.8640E+02    -0.8644E+02    -0.8647E+02    -0.8650E+02    -0.8653E+02    -0.8657E+02    -0.8660E+02    -0.8664E+02    -0.8667E+02    -0.8670E+02    -0.8674E+02    -0.8677E+02    -0.8681E+02    -0.8684E+02    -0.8688E+02    -0.8691E+02    -0.8695E+02    -0.8698E+02    -0.8702E+02    -0.8705E+02    -0.8709E+02    -0.8712E+02    -0.8715E+02    -0.8718E+02    -0.8721E+02    -0.8723E+02    -0.8724E+02    -0.8724E+02
    -0.8723E+02    -0.8723E+02    -0.8722E+02    -0.8719E+02    -0.8716E+02    -0.8713E+02    -0.8710E+02    -0.8706E+02    -0.8702E+02    -0.8698E+02    -0.8695E+02    -0.8691E+02    -0.8687E+02    -0.8683E+02    -0.8679E+02    -0.8675E+02    -0.8671E+02    -0.8668E+02    -0.8664E+02    -0.8660E+02    -0.8656E+02    -0.8652E+02    -0.8649E+02    -0.8645E+02    -0.8641E+02    -0.8638E+02    -0.8634E+02    -0.8631E+02    -0.8627E+02    -0.8624E+02    -0.8621E+02    -0.8618E+02    -0.8615E+02    -0.8612E+02    -0.8609E+02    -0.8606E+02    -0.8604E+02    -0.8601E+02    -0.8599E+02    -0.8597E+02    -0.8595E+02    -0.8593E+02    -0.8592E+02    -0.8590E+02    -0.8589E+02    -0.8588E+02    -0.8588E+02    -0.8587E+02    -0.8587E+02    -0.8587E+02    -0.8587E+02    -0.8587E+02    -0.8587E+02    -0.8588E+02    -0.8589E+02    -0.8590E+02    -0.8591E+02    -0.8593E+02    -0.8595E+02    -0.8596E+02    -0.8598E+02    -0.8601E+02    -0.8603E+02    -0.8606E+02    -0.8608E+02    -0.8611E+02    -0.8614E+02    -0.8617E+02    -0.8620E+02    -0.8623E+02    -0.8626E+02    -0.8630E+02    -0.8633E+02    -0.8637E+02    -0.8640E+02    -0.8644E+02    -0.8647E+02    -0.8651E+02    -0.8655E+02    -0.8658E+02    -0.8662E+02    -0.8666E+02    -0.8670E+02    -0.8673E+02    -0.8677E+02    -0.8681E+02    -0.8685E+02    -0.8688E+02    -0.8692E+02    -0.8696E+02    -0.8700E+02    -0.8703E+02    -0.8707E+02    -0.8710E+02    -0.8714E+02    -0.8717E+02    -0.8720E+02    -0.8722E+02    -0.8723E+02    -0.8723E+02
    -0.8722E+02    -0.8722E+02    -0.8721E+02    -0.8718E+02    -0.8715E+02    -0.8712E+02    -0.8708E+02    -0.8704E+02    -0.8700E+02    -0.8696E+02    -0.8692E+02    -0.8688E+02    -0.8684E+02    -0.8680E+02    -0.8676E+02    -0.8671E+02    -0.8667E+02    -0.8663E+02    -0.8659E+02    -0.8655E+02    -0.8651E+02    -0.8647E+02    -0.8642E+02    -0.8638E+02    -0.8634E+02    -0.8630E+02    -0.8626E+02    -0.8623E+02    -0.8619E+02    -0.8615E+02    -0.8612E+02    -0.8608E+02    -0.8605E+02    -0.8601E+02    -0.8598E+02    -0.8595E+02    -0.8592E+02    -0.8590E+02    -0.8587E+02    -0.8585E+02    -0.8583E+02    -0.8581E+02    -0.8579E+02    -0.8578E+02    -0.8576E+02    -0.8575E+02    -0.8574E+02    -0.8574E+02    -0.8573E+02    -0.8573E+02    -0.8573E+02    -0.8574E+02    -0.8574E+02    -0.8575E+02    -0.8576E+02    -0.8577E+02    -0.8579E+02    -0.8580E+02    -0.8582E+02    -0.8584E+02    -0.8587E+02    -0.8589E+02    -0.8592E+02    -0.8595E+02    -0.8598E+02    -0.8601E+02    -0.8604E+02    -0.8607E+02    -0.8611E+02    -0.8614E+02    -0.8618E+02    -0.8622E+02    -0.8625E+02    -0.8629E+02    -0.8633E+02    -0.8637E+02    -0.8641E+02    -0.8645E+02    -0.8649E+02    -0.8653E+02    -0.8657E+02    -0.8661E+02    -0.8665E+02    -0.8669E+02    -0.8673E+02    -0.8677E+02    -0.8682E+02    -0.8686E+02    -0.8690E+02    -0.8694E+02    -0.8698E+02    -0.8701E+02    -0.8705E+02    -0.8709E+02    -0.8713E+02    -0.8716E+02    -0.8719E+02    -0.8721E+02    -0.8723E+02    -0.8723E+02
    -0.8722E+02    -0.8722E+02    -0.8720E+02    -0.8718E+02    -0.8714E+02    -0.8711E+02    -0.8707E+02    -0.8703E+02    -0.8698E+02    -0.8694E+02    -0.8690E+02    -0.8685E+02    -0.8681E+02    -0.8676E+02    -0.8672E+02    -0.8667E+02    -0.8663E+02    -0.8658E+02    -0.8654E+02    -0.8649E+02    -0.8645E+02    -0.8641E+02    -0.8636E+02    -0.8632E+02    -0.8627E+02    -0.8623E+02    -0.8619E+02    -0.8614E+02    -0.8610E+02    -0.8606E+02    -0.8602E+02    -0.8598E+02    -0.8594E+02    -0.8591E+02    -0.8587E+02    -0.8584E+02    -0.8580E+02    -0.8577E+02    -0.8575E+02    -0.8572E+02    -0.8570E+02    -0.8567E+02    -0.8565E+02    -0.8564E+02    -0.8562E+02    -0.8561E+02    -0.8560E+02    -0.8559E+02    -0.8559E+02    -0.8559E+02    -0.8559E+02    -0.8559E+02    -0.8560E+02    -0.8561E+02    -0.8562E+02    -0.8563E+02    -0.8565E+02    -0.8567E+02    -0.8569E+02    -0.8572E+02    -0.8574E+02    -0.8577E+02    -0.8580E+02    -0.8583E+02    -0.8586E+02    -0.8590E+02    -0.8593E+02    -0.8597E+02    -0.8601E+02    -0.8605E+02    -0.8609E+02    -0.8613E+02    -0.8617E+02    -0.8622E+02    -0.8626E+02    -0.8630E+02    -0.8635E+02    -0.8639E+02    -0.8643E+02    -0.8648E+02    -0.8652E+02    -0.8657E+02    -0.8661E+02    -0.8665E+02    -0.8670E+02    -0.8674E+02    -0.8678E+02    -0.8683E+02    -0.8687E+02    -0.8691E+02    -0.8695E+02    -0.8700E+02    -0.8704E+02    -0.8708E+02    -0.8712E+02    -0.8715E+02    -0.8718E+02    -0.8721E+02    -0.8722E+02    -0.8722E+02
    -0.8721E+02    -0.8721E+02    -0.8719E+02    -0.8717E+02    -0.8713E+02    -0.8710E+02    -0.8705E+02    -0.8701E+02    -0.8696E+02    -0.8692E+02    -0.8687E+02    -0.8683E+02    -0.8678E+02    -0.8673E+02    -0.8668E+02    -0.8664E+02    -0.8659E+02    -0.8654E+02    -0.8649E+02    -0.8644E+02    -0.8639E+02    -0.8634E+02    -0.8630E+02    -0.8625E+02    -0.8620E+02    -0.8615E+02    -0.8610E+02    -0.8606E+02    -0.8601E+02    -0.8596E+02    -0.8592E+02    -0.8587E+02    -0.8583E+02    -0.8579E+02    -0.8575E+02    -0.8571E+02    -0.8568E+02    -0.8564E+02    -0.8561E+02    -0.8558E+02    -0.8555E+02    -0.8553E+02    -0.8551E+02    -0.8549E+02    -0.8547E+02    -0.8546E+02    -0.8544E+02    -0.8544E+02    -0.8543E+02    -0.8543E+02    -0.8543E+02    -0.8544E+02    -0.8544E+02    -0.8545E+02    -0.8547E+02    -0.8548E+02    -0.8550E+02    -0.8553E+02    -0.8555E+02    -0.8558E+02    -0.8561E+02    -0.8564E+02    -0.8567E+02    -0.8571E+02    -0.8575E+02    -0.8578E+02    -0.8582E+02    -0.8587E+02    -0.8591E+02    -0.8595E+02    -0.8600E+02    -0.8604E+02    -0.8609E+02    -0.8614E+02    -0.8619E+02    -0.8623E+02    -0.8628E+02    -0.8633E+02    -0.8638E+02    -0.8642E+02    -0.8647E+02    -0.8652E+02    -0.8657E+02    -0.8661E+02    -0.8666E+02    -0.8671E+02    -0.8675E+02    -0.8680E+02    -0.8685E+02    -0.8689E+02    -0.8694E+02    -0.8698E+02    -0.8702E+02    -0.8706E+02    -0.8710E+02    -0.8714E+02    -0.8717E+02    -0.8720E+02    -0.8722E+02    -0.8722E+02
    -0.8721E+02    -0.8721E+02    -0.8719E+02    -0.8716E+02    -0.8713E+02    -0.8708E+02    -0.8704E+02    -0.8699E+02    -0.8695E+02    -0.8690E+02    -0.8685E+02    -0.8680E+02    -0.8675E+02    -0.8670E+02    -0.8665E+02    -0.8660E+02    -0.8655E+02    -0.8649E+02    -0.8644E+02    -0.8639E+02    -0.8634E+02    -0.8628E+02    -0.8623E+02    -0.8618E+02    -0.8612E+02    -0.8607E+02    -0.8602E+02    -0.8596E+02    -0.8591E+02    -0.8586E+02    -0.8581E+02    -0.8576E+02    -0.8572E+02    -0.8567E+02    -0.8562E+02    -0.8558E+02    -0.8554E+02    -0.8550E+02    -0.8546E+02    -0.8543E+02    -0.8540E+02    -0.8537E+02    -0.8535E+02    -0.8532E+02    -0.8530E+02    -0.8529E+02    -0.8527E+02    -0.8527E+02    -0.8526E+02    -0.8526E+02    -0.8526E+02    -0.8527E+02    -0.8527E+02    -0.8529E+02    -0.8530E+02    -0.8532E+02    -0.8534E+02    -0.8537E+02    -0.8540E+02    -0.8543E+02    -0.8546E+02    -0.8550E+02    -0.8554E+02    -0.8558E+02    -0.8562E+02    -0.8566E+02    -0.8571E+02    -0.8576E+02    -0.8580E+02    -0.8585E+02    -0.8590E+02    -0.8595E+02    -0.8601E+02    -0.8606E+02    -0.8611E+02    -0.8616E+02    -0.8622E+02    -0.8627E+02    -0.8632E+02    -0.8637E+02    -0.8642E+02    -0.8647E+02    -0.8653E+02    -0.8658E+02    -0.8663E+02    -0.8668E+02    -0.8673E+02    -0.8677E+02    -0.8682E+02    -0.8687E+02    -0.8692E+02    -0.8696E+02    -0.8701E+02    -0.8705E+02    -0.8710E+02    -0.8713E+02    -0.8717E+02    -0.8719E+02    -0.8721E+02    -0.8721E+02
    -0.8720E+02    -0.8720E+02    -0.8718E+02    -0.8715E+02    -0.8712E+02    -0.8707E+02    -0.8703E+02    -0.8698E+02    -0.8693E+02    -0.8688E+02    -0.8683E+02    -0.8678E+02    -0.8672E+02    -0.8667E+02    -0.8662E+02    -0.8656E+02    -0.8651E+02    -0.8645E+02    -0.8639E+02    -0.8634E+02    -0.8628E+02    -0.8622E+02    -0.8616E+02    -0.8610E+02    -0.8605E+02    -0.8599E+02    -0.8593E+02    -0.8587E+02    -0.8581E+02    -0.8576E+02    -0.8570E+02    -0.8565E+02    -0.8559E+02    -0.8554E+02    -0.8549E+02    -0.8544E+02    -0.8539E+02    -0.8535E+02    -0.8531E+02    -0.8527E+02    -0.8523E+02    -0.8520E+02    -0.8517E+02    -0.8514E+02    -0.8512E+02    -0.8510E+02    -0.8509E+02    -0.8508E+02    -0.8507E+02    -0.8507E+02    -0.8507E+02    -0.8508E+02    -0.8509E+02    -0.8510E+02    -0.8512E+02    -0.8514E+02    -0.8517E+02    -0.8520E+02    -0.8523E+02    -0.8527E+02    -0.8530E+02    -0.8535E+02    -0.8539E+02    -0.8544E+02    -0.8548E+02    -0.8553E+02    -0.8559E+02    -0.8564E+02    -0.8569E+02    -0.8575E+02    -0.8580E+02    -0.8586E+02    -0.8592E+02    -0.8598E+02    -0.8603E+02    -0.8609E+02    -0.8615E+02    -0.8621E+02    -0.8626E+02    -0.8632E+02    -0.8638E+02    -0.8643E+02    -0.8649E+02    -0.8654E+02    -0.8659E+02    -0.8665E+02    -0.8670E+02    -0.8675E+02    -0.8680E+02    -0.8685E+02    -0.8690E+02    -0.8695E+02    -0.8700E+02    -0.8704E+02    -0.8709E+02    -0.8713E+02    -0.8716E+02    -0.8719E+02    -0.8721E+02    -0.8721E+02
    -0.8720E+02    -0.8720E+02    -0.8718E+02    -0.8715E+02    -0.8711E+02    -0.8707E+02    -0.8702E+02    -0.8697E+02    -0.8692E+02    -0.8686E+02    -0.8681E+02    -0.8676E+02    -0.8670E+02    -0.8664E+02    -0.8659E+02    -0.8653E+02    -0.8647E+02    -0.8641E+02    -0.8635E+02    -0.8629E+02    -0.8622E+02    -0.8616E+02    -0.8610E+02    -0.8603E+02    -0.8597E+02    -0.8590E+02    -0.8584E+02    -0.8577E+02    -0.8571E+02    -0.8565E+02    -0.8558E+02    -0.8552E+02    -0.8546E+02    -0.8540E+02    -0.8534E+02    -0.8529E+02    -0.8524E+02    -0.8518E+02    -0.8514E+02    -0.8509E+02    -0.8505E+02    -0.8501E+02    -0.8498E+02    -0.8495E+02    -0.8492E+02    -0.8490E+02    -0.8488E+02    -0.8487E+02    -0.8487E+02    -0.8486E+02    -0.8487E+02    -0.8487E+02    -0.8488E+02    -0.8490E+02    -0.8492E+02    -0.8495E+02    -0.8498E+02    -0.8501E+02    -0.8505E+02    -0.8509E+02    -0.8513E+02    -0.8518E+02    -0.8523E+02    -0.8528E+02    -0.8534E+02    -0.8540E+02    -0.8546E+02    -0.8552E+02    -0.8558E+02    -0.8564E+02    -0.8570E+02    -0.8577E+02    -0.8583E+02    -0.8589E+02    -0.8596E+02    -0.8602E+02    -0.8608E+02    -0.8615E+02    -0.8621E+02    -0.8627E+02    -0.8633E+02    -0.8639E+02    -0.8645E+02    -0.8651E+02    -0.8656E+02    -0.8662E+02    -0.8668E+02    -0.8673E+02    -0.8678E+02    -0.8684E+02    -0.8689E+02    -0.8694E+02    -0.8699E+02    -0.8703E+02    -0.8708E+02    -0.8712E+02    -0.8716E+02    -0.8719E+02    -0.8720E+02    -0.8720E+02
    -0.8719E+02    -0.8719E+02    -0.8717E+02    -0.8714E+02    -0.8710E+02    -0.8706E+02    -0.8701E+02    -0.8696E+02    -0.8691E+02    -0.8685E+02    -0.8679E+02    -0.8674E+02    -0.8668E+02    -0.8662E+02    -0.8656E+02    -0.8650E+02    -0.8643E+02    -0.8637E+02    -0.8630E+02    -0.8624E+02    -0.8617E+02    -0.8610E+02    -0.8603E+02    -0.8596E+02    -0.8589E+02    -0.8582E+02    -0.8575E+02    -0.8568E+02    -0.8561E+02    -0.8553E+02    -0.8546E+02    -0.8539E+02    -0.8532E+02    -0.8526E+02    -0.8519E+02    -0.8513E+02    -0.8507E+02    -0.8501E+02    -0.8495E+02    -0.8490E+02    -0.8485E+02    -0.8481E+02    -0.8477E+02    -0.8473E+02    -0.8470E+02    -0.8468E+02    -0.8466E+02    -0.8464E+02    -0.8464E+02    -0.8463E+02    -0.8464E+02    -0.8464E+02    -0.8466E+02    -0.8468E+02    -0.8470E+02    -0.8473E+02    -0.8477E+02    -0.8481E+02    -0.8485E+02    -0.8490E+02    -0.8495E+02    -0.8500E+02    -0.8506E+02    -0.8512E+02    -0.8519E+02    -0.8525E+02    -0.8532E+02    -0.8539E+02    -0.8546E+02    -0.8553E+02    -0.8560E+02    -0.8567E+02    -0.8574E+02    -0.8581E+02    -0.8588E+02    -0.8595E+02    -0.8602E+02    -0.8609E+02    -0.8616E+02    -0.8622E+02    -0.8629E+02    -0.8635E+02    -0.8642E+02    -0.8648E+02    -0.8654E+02    -0.8660E+02    -0.8665E+02    -0.8671E+02    -0.8677E+02    -0.8682E+02    -0.8688E+02    -0.8693E+02    -0.8698E+02    -0.8703E+02    -0.8707E+02    -0.8712E+02    -0.8715E+02    -0.8718E+02    -0.8720E+02    -0.8720E+02
    -0.8719E+02    -0.8719E+02    -0.8717E+02    -0.8714E+02    -0.8710E+02    -0.8705E+02    -0.8700E+02    -0.8695E+02    -0.8690E+02    -0.8684E+02    -0.8678E+02    -0.8672E+02    -0.8666E+02    -0.8660E+02    -0.8654E+02    -0.8647E+02    -0.8640E+02    -0.8634E+02    -0.8627E+02    -0.8619E+02    -0.8612E+02    -0.8605E+02    -0.8597E+02    -0.8590E+02    -0.8582E+02    -0.8574E+02    -0.8566E+02    -0.8558E+02    -0.8550E+02    -0.8542E+02    -0.8534E+02    -0.8526E+02    -0.8518E+02    -0.8510E+02    -0.8503E+02    -0.8495E+02    -0.8488E+02    -0.8481E+02    -0.8475E+02    -0.8469E+02    -0.8463E+02    -0.8458E+02    -0.8454E+02    -0.8449E+02    -0.8446E+02    -0.8443E+02    -0.8441E+02    -0.8439E+02    -0.8438E+02    -0.8438E+02    -0.8438E+02    -0.8439E+02    -0.8441E+02    -0.8443E+02    -0.8446E+02    -0.8449E+02    -0.8453E+02    -0.8458E+02    -0.8463E+02    -0.8469E+02    -0.8475E+02    -0.8481E+02    -0.8488E+02    -0.8495E+02    -0.8502E+02    -0.8510E+02    -0.8517E+02    -0.8525E+02    -0.8533E+02    -0.8541E+02    -0.8549E+02    -0.8557E+02    -0.8565E+02    -0.8573E+02    -0.8581E+02    -0.8589E+02    -0.8596E+02    -0.8604E+02    -0.8611E+02    -0.8618E+02    -0.8625E+02    -0.8632E+02    -0.8639E+02    -0.8645E+02    -0.8652E+02    -0.8658E+02    -0.8664E+02    -0.8670E+02    -0.8676E+02    -0.8681E+02    -0.8687E+02    -0.8692E+02    -0.8697E+02    -0.8702E+02    -0.8707E+02    -0.8711E+02    -0.8715E+02    -0.8718E+02    -0.8720E+02    -0.8720E+02
    -0.8719E+02    -0.8719E+02    -0.8717E+02    -0.8714E+02    -0.8710E+02    -0.8705E+02    -0.8700E+02    -0.8695E+02    -0.8689E+02    -0.8684E+02    -0.8678E+02    -0.8672E+02    -0.8665E+02    -0.8659E+02    -0.8652E+02    -0.8645E+02    -0.8638E+02    -0.8631E+02    -0.8623E+02    -0.8616E+02    -0.8608E+02    -0.8600E+02    -0.8592E+02    -0.8583E+02    -0.8575E+02    -0.8566E+02    -0.8557E+02    -0.8548E+02    -0.8539E+02    -0.8530E+02    -0.8521E+02    -0.8512E+02    -0.8503E+02    -0.8494E+02    -0.8485E+02    -0.8477E+02    -0.8468E+02    -0.8461E+02    -0.8453E+02    -0.8446E+02    -0.8439E+02    -0.8433E+02    -0.8428E+02    -0.8423E+02    -0.8419E+02    -0.8415E+02    -0.8413E+02    -0.8411E+02    -0.8409E+02    -0.8409E+02    -0.8409E+02    -0.8411E+02    -0.8412E+02    -0.8415E+02    -0.8419E+02    -0.8423E+02    -0.8428E+02    -0.8433E+02    -0.8439E+02    -0.8446E+02    -0.8453E+02    -0.8460E+02    -0.8468E+02    -0.8476E+02    -0.8485E+02    -0.8494E+02    -0.8502E+02    -0.8511E+02    -0.8520E+02    -0.8529E+02    -0.8538E+02    -0.8547E+02    -0.8556E+02    -0.8565E+02    -0.8574E+02    -0.8582E+02    -0.8591E+02    -0.8599E+02    -0.8607E+02    -0.8615E+02    -0.8622E+02    -0.8630E+02    -0.8637E+02    -0.8644E+02    -0.8650E+02    -0.8657E+02    -0.8663E+02    -0.8669E+02    -0.8675E+02    -0.8681E+02    -0.8687E+02    -0.8692E+02    -0.8697E+02    -0.8702E+02    -0.8707E+02    -0.8711E+02    -0.8715E+02    -0.8718E+02    -0.8720E+02    -0.8720E+02
    -0.8719E+02    -0.8719E+02    -0.8717E+02    -0.8714E+02    -0.8710E+02    -0.8706E+02    -0.8701E+02    -0.8695E+02    -0.8690E+02    -0.8684E+02    -0.8678E+02    -0.8671E+02    -0.8665E+02    -0.8658E+02    -0.8651E+02    -0.8644E+02    -0.8637E+02    -0.8629E+02    -0.8621E+02    -0.8613E+02    -0.8605E+02    -0.8596E+02    -0.8587E+02    -0.8578E+02    -0.8568E+02    -0.8558E+02    -0.8549E+02    -0.8539E+02    -0.8528E+02    -0.8518E+02    -0.8508E+02    -0.8497E+02    -0.8487E+02    -0.8477E+02    -0.8467E+02    -0.8457E+02    -0.8447E+02    -0.8438E+02    -0.8429E+02    -0.8421E+02    -0.8413E+02    -0.8406E+02    -0.8399E+02    -0.8393E+02    -0.8388E+02    -0.8384E+02    -0.8381E+02    -0.8378E+02    -0.8377E+02    -0.8376E+02    -0.8377E+02    -0.8378E+02    -0.8381E+02    -0.8384E+02    -0.8388E+02    -0.8393E+02    -0.8399E+02    -0.8406E+02    -0.8413E+02    -0.8421E+02    -0.8429E+02    -0.8438E+02    -0.8447E+02    -0.8457E+02    -0.8467E+02    -0.8477E+02    -0.8487E+02    -0.8497E+02    -0.8507E+02    -0.8518E+02    -0.8528E+02    -0.8538E+02    -0.8548E+02    -0.8558E+02    -0.8568E+02    -0.8577E+02    -0.8586E+02    -0.8595E+02    -0.8604E+02    -0.8612E+02    -0.8620E+02    -0.8628E+02    -0.8635E+02    -0.8643E+02    -0.8650E+02    -0.8657E+02    -0.8663E+02    -0.8669E+02    -0.8675E+02    -0.8681E+02    -0.8687E+02    -0.8692E+02    -0.8698E+02    -0.8703E+02    -0.8707E+02    -0.8712E+02    -0.8716E+02    -0.8718E+02    -0.8720E+02    -0.8720E+02
    -0.8720E+02    -0.8720E+02    -0.8718E+02    -0.8715E+02    -0.8711E+02    -0.8706E+02    -0.8701E+02    -0.8696E+02    -0.8690E+02    -0.8685E+02    -0.8679E+02    -0.8672E+02    -0.8666E+02    -0.8659E+02    -0.8652E+02    -0.8644E+02    -0.8637E+02    -0.8629E+02    -0.8620E+02    -0.8611E+02    -0.8602E+02    -0.8593E+02    -0.8583E+02    -0.8573E+02    -0.8563E+02    -0.8552E+02    -0.8541E+02    -0.8530E+02    -0.8518E+02    -0.8506E+02    -0.8495E+02    -0.8483E+02    -0.8471E+02    -0.8459E+02    -0.8447E+02    -0.8436E+02    -0.8424E+02    -0.8413E+02    -0.8403E+02    -0.8393E+02    -0.8383E+02    -0.8375E+02    -0.8367E+02    -0.8360E+02    -0.8354E+02    -0.8349E+02    -0.8345E+02    -0.8342E+02    -0.8340E+02    -0.8340E+02    -0.8340E+02    -0.8342E+02    -0.8345E+02    -0.8349E+02    -0.8354E+02    -0.8360E+02    -0.8367E+02    -0.8375E+02    -0.8383E+02    -0.8393E+02    -0.8403E+02    -0.8413E+02    -0.8424E+02    -0.8435E+02    -0.8447E+02    -0.8459E+02    -0.8471E+02    -0.8483E+02    -0.8494E+02    -0.8506E+02    -0.8518E+02    -0.8529E+02    -0.8541E+02    -0.8552E+02    -0.8562E+02    -0.8573E+02    -0.8583E+02    -0.8592E+02    -0.8602E+02    -0.8611E+02    -0.8619E+02    -0.8628E+02    -0.8635E+02    -0.8643E+02    -0.8650E+02    -0.8657E+02    -0.8664E+02    -0.8670E+02    -0.8677E+02    -0.8682E+02    -0.8688E+02    -0.8694E+02    -0.8699E+02    -0.8704E+02    -0.8708E+02    -0.8713E+02    -0.8716E+02    -0.8719E+02    -0.8721E+02    -0.8721E+02
    -0.8720E+02    -0.8720E+02    -0.8719E+02    -0.8716E+02    -0.8712E+02    -0.8708E+02    -0.8703E+02    -0.8698E+02    -0.8692E+02    -0.8686E+02    -0.8680E+02    -0.8674E+02    -0.8668E+02    -0.8661E+02    -0.8653E+02    -0.8646E+02    -0.8638E+02    -0.8629E+02    -0.8621E+02    -0.8611E+02    -0.8602E+02    -0.8591E+02    -0.8581E+02    -0.8570E+02    -0.8558E+02    -0.8546E+02    -0.8534E+02    -0.8522E+02    -0.8509E+02    -0.8495E+02    -0.8482E+02    -0.8468E+02    -0.8454E+02    -0.8440E+02    -0.8427E+02    -0.8413E+02    -0.8400E+02    -0.8386E+02    -0.8374E+02    -0.8362E+02    -0.8351E+02    -0.8340E+02    -0.8331E+02    -0.8322E+02    -0.8315E+02    -0.8308E+02    -0.8304E+02    -0.8300E+02    -0.8298E+02    -0.8297E+02    -0.8298E+02    -0.8300E+02    -0.8304E+02    -0.8308E+02    -0.8315E+02    -0.8322E+02    -0.8331E+02    -0.8340E+02    -0.8351E+02    -0.8362E+02    -0.8374E+02    -0.8387E+02    -0.8400E+02    -0.8413E+02    -0.8427E+02    -0.8440E+02    -0.8454E+02    -0.8468E+02    -0.8482E+02    -0.8495E+02    -0.8509E+02    -0.8521E+02    -0.8534E+02    -0.8546E+02    -0.8558E+02    -0.8570E+02    -0.8581E+02    -0.8591E+02    -0.8601E+02    -0.8611E+02    -0.8620E+02    -0.8629E+02    -0.8637E+02    -0.8645E+02    -0.8652E+02    -0.8659E+02    -0.8666E+02    -0.8673E+02    -0.8679E+02    -0.8685E+02    -0.8690E+02    -0.8695E+02    -0.8700E+02    -0.8705E+02    -0.8710E+02    -0.8714E+02    -0.8717E+02    -0.8720E+02    -0.8721E+02    -0.8721E+02
    -0.8721E+02    -0.8721E+02    -0.8720E+02    -0.8717E+02    -0.8714E+02    -0.8709E+02    -0.8705E+02    -0.8700E+02    -0.8695E+02    -0.8689E+02    -0.8683E+02    -0.8677E+02    -0.8671E+02    -0.8664E+02    -0.8657E+02    -0.8649E+02    -0.8641E+02    -0.8632E+02    -0.8623E+02    -0.8613E+02    -0.8603E+02    -0.8592E+02    -0.8581E+02    -0.8569E+02    -0.8556E+02    -0.8543E+02    -0.8529E+02    -0.8515E+02    -0.8500E+02    -0.8485E+02    -0.8470E+02    -0.8454E+02    -0.8438E+02    -0.8421E+02    -0.8405E+02    -0.8389E+02    -0.8373E+02    -0.8357E+02    -0.8342E+02    -0.8328E+02    -0.8314E+02    -0.8301E+02    -0.8289E+02    -0.8279E+02    -0.8270E+02    -0.8262E+02    -0.8256E+02    -0.8252E+02    -0.8249E+02    -0.8248E+02    -0.8249E+02    -0.8252E+02    -0.8256E+02    -0.8262E+02    -0.8270E+02    -0.8279E+02    -0.8289E+02    -0.8301E+02    -0.8314E+02    -0.8328E+02    -0.8342E+02    -0.8358E+02    -0.8373E+02    -0.8389E+02    -0.8405E+02    -0.8422E+02    -0.8438E+02    -0.8454E+02    -0.8470E+02    -0.8485E+02    -0.8500E+02    -0.8515E+02    -0.8529E+02    -0.8543E+02    -0.8556E+02    -0.8569E+02    -0.8580E+02    -0.8592E+02    -0.8603E+02    -0.8613E+02    -0.8623E+02    -0.8632E+02    -0.8640E+02    -0.8648E+02    -0.8656E+02    -0.8663E+02    -0.8670E+02    -0.8676E+02    -0.8682E+02    -0.8688E+02    -0.8693E+02    -0.8698E+02    -0.8703E+02    -0.8707E+02    -0.8712E+02    -0.8715E+02    -0.8718E+02    -0.8721E+02    -0.8722E+02    -0.8722E+02
    -0.8723E+02    -0.8723E+02    -0.8721E+02    -0.8719E+02    -0.8716E+02    -0.8712E+02    -0.8708E+02    -0.8703E+02    -0.8699E+02    -0.8693E+02    -0.8688E+02    -0.8682E+02    -0.8676E+02    -0.8669E+02    -0.8662E+02    -0.8654E+02    -0.8646E+02    -0.8637E+02    -0.8627E+02    -0.8617E+02    -0.8607E+02    -0.8595E+02    -0.8583E+02    -0.8570E+02    -0.8556E+02    -0.8542E+02    -0.8526E+02    -0.8510E+02    -0.8494E+02    -0.8477E+02    -0.8459E+02    -0.8440E+02    -0.8422E+02    -0.8403E+02    -0.8383E+02    -0.8364E+02    -0.8345E+02    -0.8326E+02    -0.8307E+02    -0.8290E+02    -0.8273E+02    -0.8257E+02    -0.8242E+02    -0.8229E+02    -0.8218E+02    -0.8208E+02    -0.8200E+02    -0.8195E+02    -0.8192E+02    -0.8190E+02    -0.8192E+02    -0.8195E+02    -0.8201E+02    -0.8208E+02    -0.8218E+02    -0.8229E+02    -0.8242E+02    -0.8257E+02    -0.8273E+02    -0.8290E+02    -0.8308E+02    -0.8326E+02    -0.8345E+02    -0.8364E+02    -0.8384E+02    -0.8403E+02    -0.8422E+02    -0.8441E+02    -0.8459E+02    -0.8477E+02    -0.8494E+02    -0.8511E+02    -0.8527E+02    -0.8542E+02    -0.8556E+02    -0.8570E+02    -0.8583E+02    -0.8595E+02    -0.8607E+02    -0.8617E+02    -0.8628E+02    -0.8637E+02    -0.8646E+02    -0.8654E+02    -0.8662E+02    -0.8669E+02    -0.8675E+02    -0.8681E+02    -0.8687E+02    -0.8693E+02    -0.8697E+02    -0.8702E+02    -0.8707E+02    -0.8711E+02    -0.8714E+02    -0.8718E+02    -0.8720E+02    -0.8723E+02    -0.8724E+02    -0.8724E+02
    -0.8725E+02    -0.8725E+02    -0.8723E+02    -0.8721E+02    -0.8719E+02    -0.8715E+02    -0.8712E+02    -0.8708E+02    -0.8704E+02    -0.8699E+02    -0.8694E+02    -0.8689E+02    -0.8683E+02    -0.8676E+02    -0.8669E+02    -0.8662E+02    -0.8654E+02    -0.8645E+02    -0.8635E+02    -0.8625E+02    -0.8613E+02    -0.8601E+02    -0.8588E+02    -0.8574E+02    -0.8559E+02    -0.8543E+02    -0.8527E+02    -0.8509E+02    -0.8490E+02    -0.8470E+02    -0.8450E+02    -0.8429E+02    -0.8407E+02    -0.8384E+02    -0.8361E+02    -0.8338E+02    -0.8315E+02    -0.8292E+02    -0.8269E+02    -0.8247E+02    -0.8226E+02    -0.8206E+02    -0.8188E+02    -0.8172E+02    -0.8157E+02    -0.8145E+02    -0.8135E+02    -0.8128E+02    -0.8124E+02    -0.8122E+02    -0.8124E+02    -0.8128E+02    -0.8135E+02    -0.8145E+02    -0.8157E+02    -0.8172E+02    -0.8188E+02    -0.8207E+02    -0.8227E+02    -0.8248E+02    -0.8270E+02    -0.8292E+02    -0.8315E+02    -0.8339E+02    -0.8362E+02    -0.8385E+02    -0.8407E+02    -0.8429E+02    -0.8450E+02    -0.8471E+02    -0.8491E+02    -0.8509E+02    -0.8527E+02    -0.8544E+02    -0.8560E+02    -0.8575E+02    -0.8589E+02    -0.8602E+02    -0.8614E+02    -0.8625E+02    -0.8635E+02    -0.8645E+02    -0.8654E+02    -0.8662E+02    -0.8670E+02    -0.8676E+02    -0.8683E+02    -0.8688E+02    -0.8694E+02    -0.8699E+02    -0.8703E+02    -0.8707E+02    -0.8711E+02    -0.8715E+02    -0.8718E+02    -0.8720E+02    -0.8723E+02    -0.8725E+02    -0.8726E+02    -0.8726E+02
    -0.8727E+02    -0.8727E+02    -0.8726E+02    -0.8724E+02    -0.8722E+02    -0.8720E+02    -0.8717E+02    -0.8714E+02    -0.8710E+02    -0.8706E+02    -0.8702E+02    -0.8697E+02    -0.8692E+02    -0.8686E+02    -0.8680E+02    -0.8672E+02    -0.8664E+02    -0.8656E+02    -0.8646E+02    -0.8636E+02    -0.8624E+02    -0.8611E+02    -0.8598E+02    -0.8583E+02    -0.8567E+02    -0.8550E+02    -0.8531E+02    -0.8511E+02    -0.8490E+02    -0.8468E+02    -0.8444E+02    -0.8420E+02    -0.8394E+02    -0.8367E+02    -0.8340E+02    -0.8312E+02    -0.8284E+02    -0.8256E+02    -0.8228E+02    -0.8200E+02    -0.8174E+02    -0.8149E+02    -0.8125E+02    -0.8104E+02    -0.8086E+02    -0.8070E+02    -0.8057E+02    -0.8048E+02    -0.8042E+02    -0.8040E+02    -0.8042E+02    -0.8048E+02    -0.8057E+02    -0.8070E+02    -0.8086E+02    -0.8104E+02    -0.8126E+02    -0.8149E+02    -0.8174E+02    -0.8201E+02    -0.8228E+02    -0.8256E+02    -0.8284E+02    -0.8313E+02    -0.8341E+02    -0.8368E+02    -0.8395E+02    -0.8420E+02    -0.8445E+02    -0.8469E+02    -0.8491E+02    -0.8512E+02    -0.8532E+02    -0.8551E+02    -0.8568E+02    -0.8584E+02    -0.8599E+02    -0.8612E+02    -0.8625E+02    -0.8636E+02    -0.8647E+02    -0.8656E+02    -0.8665E+02    -0.8673E+02    -0.8680E+02    -0.8687E+02    -0.8692E+02    -0.8698E+02    -0.8702E+02    -0.8707E+02    -0.8710E+02    -0.8714E+02    -0.8717E+02    -0.8720E+02    -0.8722E+02    -0.8724E+02    -0.8726E+02    -0.8727E+02    -0.8728E+02    -0.8728E+02
    -0.8730E+02    -0.8730E+02    -0.8729E+02    -0.8728E+02    -0.8727E+02    -0.8725E+02    -0.8723E+02    -0.8721E+02    -0.8718E+02    -0.8715E+02    -0.8712E+02    -0.8708E+02    -0.8704E+02    -0.8699E+02    -0.8693E+02    -0.8686E+02    -0.8679E+02    -0.8670E+02    -0.8661E+02    -0.8651E+02    -0.8639E+02    -0.8627E+02    -0.8612E+02    -0.8597E+02    -0.8580E+02    -0.8561E+02    -0.8541E+02    -0.8519E+02    -0.8496E+02    -0.8471E+02    -0.8444E+02    -0.8415E+02    -0.8385E+02    -0.8353E+02    -0.8321E+02    -0.8287E+02    -0.8252E+02    -0.8217E+02    -0.8183E+02    -0.8148E+02    -0.8114E+02    -0.8082E+02    -0.8052E+02    -0.8025E+02    -0.8000E+02    -0.7979E+02    -0.7963E+02    -0.7950E+02    -0.7943E+02    -0.7941E+02    -0.7943E+02    -0.7951E+02    -0.7963E+02    -0.7980E+02    -0.8000E+02    -0.8025E+02    -0.8053E+02    -0.8083E+02    -0.8115E+02    -0.8149E+02    -0.8183E+02    -0.8218E+02    -0.8253E+02    -0.8288E+02    -0.8322E+02    -0.8354E+02    -0.8386E+02    -0.8416E+02    -0.8445E+02    -0.8472E+02    -0.8497E+02    -0.8520E+02    -0.8542E+02    -0.8563E+02    -0.8581E+02    -0.8598E+02    -0.8614E+02    -0.8628E+02    -0.8641E+02    -0.8652E+02    -0.8663E+02    -0.8672E+02    -0.8680E+02    -0.8687E+02    -0.8694E+02    -0.8700E+02    -0.8705E+02    -0.8709E+02    -0.8713E+02    -0.8716E+02    -0.8719E+02    -0.8722E+02    -0.8724E+02    -0.8726E+02    -0.8727E+02    -0.8728E+02    -0.8729E+02    -0.8730E+02    -0.8730E+02    -0.8730E+02
    -0.8733E+02    -0.8733E+02    -0.8733E+02    -0.8733E+02    -0.8732E+02    -0.8732E+02    -0.8731E+02    -0.8730E+02    -0.8728E+02    -0.8727E+02    -0.8724E+02    -0.8722E+02    -0.8718E+02    -0.8714E+02    -0.8709E+02    -0.8704E+02    -0.8697E+02    -0.8690E+02    -0.8681E+02    -0.8671E+02    -0.8660E+02    -0.8647E+02    -0.8633E+02    -0.8617E+02    -0.8600E+02    -0.8580E+02    -0.8558E+02    -0.8535E+02    -0.8509E+02    -0.8480E+02    -0.8450E+02    -0.8417E+02    -0.8382E+02    -0.8345E+02    -0.8305E+02    -0.8264E+02    -0.8222E+02    -0.8179E+02    -0.8135E+02    -0.8091E+02    -0.8048E+02    -0.8006E+02    -0.7966E+02    -0.7930E+02    -0.7897E+02    -0.7869E+02    -0.7847E+02    -0.7830E+02    -0.7820E+02    -0.7817E+02    -0.7820E+02    -0.7830E+02    -0.7847E+02    -0.7870E+02    -0.7898E+02    -0.7930E+02    -0.7967E+02    -0.8006E+02    -0.8048E+02    -0.8091E+02    -0.8135E+02    -0.8179E+02    -0.8223E+02    -0.8265E+02    -0.8306E+02    -0.8346E+02    -0.8383E+02    -0.8418E+02    -0.8451E+02    -0.8482E+02    -0.8510E+02    -0.8536E+02    -0.8560E+02    -0.8582E+02    -0.8601E+02    -0.8619E+02    -0.8635E+02    -0.8649E+02    -0.8662E+02    -0.8673E+02    -0.8683E+02    -0.8692E+02    -0.8699E+02    -0.8706E+02    -0.8711E+02    -0.8716E+02    -0.8720E+02    -0.8723E+02    -0.8726E+02    -0.8728E+02    -0.8730E+02    -0.8731E+02    -0.8732E+02    -0.8733E+02    -0.8733E+02    -0.8734E+02    -0.8734E+02    -0.8734E+02    -0.8734E+02    -0.8734E+02
    -0.8737E+02    -0.8737E+02    -0.8737E+02    -0.8738E+02    -0.8738E+02    -0.8739E+02    -0.8740E+02    -0.8740E+02    -0.8740E+02    -0.8740E+02    -0.8739E+02    -0.8738E+02    -0.8736E+02    -0.8733E+02    -0.8730E+02    -0.8725E+02    -0.8720E+02    -0.8714E+02    -0.8706E+02    -0.8698E+02    -0.8687E+02    -0.8675E+02    -0.8662E+02    -0.8646E+02    -0.8628E+02    -0.8608E+02    -0.8585E+02    -0.8560E+02    -0.8531E+02    -0.8500E+02    -0.8466E+02    -0.8428E+02    -0.8388E+02    -0.8344E+02    -0.8297E+02    -0.8247E+02    -0.8195E+02    -0.8141E+02    -0.8085E+02    -0.8029E+02    -0.7972E+02    -0.7917E+02    -0.7865E+02    -0.7816E+02    -0.7771E+02    -0.7733E+02    -0.7702E+02    -0.7679E+02    -0.7665E+02    -0.7660E+02    -0.7665E+02    -0.7679E+02    -0.7702E+02    -0.7733E+02    -0.7772E+02    -0.7816E+02    -0.7865E+02    -0.7918E+02    -0.7973E+02    -0.8030E+02    -0.8086E+02    -0.8142E+02    -0.8196E+02    -0.8248E+02    -0.8298E+02    -0.8345E+02    -0.8389E+02    -0.8430E+02    -0.8467E+02    -0.8502E+02    -0.8533E+02    -0.8561E+02    -0.8587E+02    -0.8610E+02    -0.8630E+02    -0.8648E+02    -0.8664E+02    -0.8677E+02    -0.8689E+02    -0.8700E+02    -0.8709E+02    -0.8716E+02    -0.8723E+02    -0.8728E+02    -0.8732E+02    -0.8736E+02    -0.8738E+02    -0.8740E+02    -0.8741E+02    -0.8742E+02    -0.8743E+02    -0.8742E+02    -0.8742E+02    -0.8741E+02    -0.8741E+02    -0.8740E+02    -0.8739E+02    -0.8738E+02    -0.8737E+02    -0.8737E+02
    -0.8741E+02    -0.8741E+02    -0.8742E+02    -0.8744E+02    -0.8746E+02    -0.8748E+02    -0.8750E+02    -0.8752E+02    -0.8754E+02    -0.8755E+02    -0.8756E+02    -0.8756E+02    -0.8756E+02    -0.8755E+02    -0.8754E+02    -0.8751E+02    -0.8748E+02    -0.8744E+02    -0.8738E+02    -0.8731E+02    -0.8722E+02    -0.8711E+02    -0.8698E+02    -0.8684E+02    -0.8666E+02    -0.8646E+02    -0.8623E+02    -0.8597E+02    -0.8567E+02    -0.8533E+02    -0.8495E+02    -0.8453E+02    -0.8407E+02    -0.8356E+02    -0.8300E+02    -0.8240E+02    -0.8176E+02    -0.8108E+02    -0.8037E+02    -0.7964E+02    -0.7890E+02    -0.7816E+02    -0.7744E+02    -0.7677E+02    -0.7615E+02    -0.7561E+02    -0.7517E+02    -0.7484E+02    -0.7464E+02    -0.7457E+02    -0.7464E+02    -0.7484E+02    -0.7517E+02    -0.7561E+02    -0.7615E+02    -0.7677E+02    -0.7745E+02    -0.7817E+02    -0.7890E+02    -0.7965E+02    -0.8038E+02    -0.8109E+02    -0.8177E+02    -0.8241E+02    -0.8301E+02    -0.8357E+02    -0.8408E+02    -0.8455E+02    -0.8497E+02    -0.8535E+02    -0.8569E+02    -0.8599E+02    -0.8625E+02    -0.8648E+02    -0.8669E+02    -0.8686E+02    -0.8701E+02    -0.8714E+02    -0.8724E+02    -0.8733E+02    -0.8741E+02    -0.8746E+02    -0.8751E+02    -0.8755E+02    -0.8757E+02    -0.8759E+02    -0.8759E+02    -0.8760E+02    -0.8759E+02    -0.8758E+02    -0.8757E+02    -0.8755E+02    -0.8753E+02    -0.8751E+02    -0.8749E+02    -0.8746E+02    -0.8744E+02    -0.8742E+02    -0.8741E+02    -0.8741E+02
    -0.8746E+02    -0.8746E+02    -0.8747E+02    -0.8750E+02    -0.8754E+02    -0.8757E+02    -0.8761E+02    -0.8765E+02    -0.8769E+02    -0.8772E+02    -0.8775E+02    -0.8778E+02    -0.8780E+02    -0.8781E+02    -0.8782E+02    -0.8782E+02    -0.8781E+02    -0.8779E+02    -0.8775E+02    -0.8770E+02    -0.8764E+02    -0.8756E+02    -0.8745E+02    -0.8732E+02    -0.8716E+02    -0.8698E+02    -0.8675E+02    -0.8649E+02    -0.8619E+02    -0.8584E+02    -0.8543E+02    -0.8497E+02    -0.8445E+02    -0.8386E+02    -0.8321E+02    -0.8249E+02    -0.8171E+02    -0.8086E+02    -0.7995E+02    -0.7900E+02    -0.7801E+02    -0.7701E+02    -0.7602E+02    -0.7507E+02    -0.7419E+02    -0.7341E+02    -0.7276E+02    -0.7227E+02    -0.7197E+02    -0.7187E+02    -0.7197E+02    -0.7227E+02    -0.7276E+02    -0.7341E+02    -0.7419E+02    -0.7508E+02    -0.7603E+02    -0.7702E+02    -0.7802E+02    -0.7901E+02    -0.7996E+02    -0.8087E+02    -0.8172E+02    -0.8251E+02    -0.8323E+02    -0.8388E+02    -0.8447E+02    -0.8499E+02    -0.8545E+02    -0.8586E+02    -0.8621E+02    -0.8652E+02    -0.8678E+02    -0.8700E+02    -0.8719E+02    -0.8735E+02    -0.8748E+02    -0.8759E+02    -0.8767E+02    -0.8774E+02    -0.8779E+02    -0.8782E+02    -0.8784E+02    -0.8786E+02    -0.8786E+02    -0.8785E+02    -0.8784E+02    -0.8782E+02    -0.8779E+02    -0.8776E+02    -0.8773E+02    -0.8769E+02    -0.8766E+02    -0.8762E+02    -0.8758E+02    -0.8754E+02    -0.8750E+02    -0.8748E+02    -0.8746E+02    -0.8746E+02
    -0.8751E+02    -0.8751E+02    -0.8753E+02    -0.8757E+02    -0.8762E+02    -0.8768E+02    -0.8774E+02    -0.8779E+02    -0.8785E+02    -0.8791E+02    -0.8796E+02    -0.8801E+02    -0.8806E+02    -0.8810E+02    -0.8814E+02    -0.8816E+02    -0.8818E+02    -0.8819E+02    -0.8819E+02    -0.8818E+02    -0.8814E+02    -0.8809E+02    -0.8802E+02    -0.8793E+02    -0.8780E+02    -0.8764E+02    -0.8744E+02    -0.8720E+02    -0.8691E+02    -0.8656E+02    -0.8615E+02    -0.8566E+02    -0.8510E+02    -0.8445E+02    -0.8370E+02    -0.8285E+02    -0.8190E+02    -0.8085E+02    -0.7969E+02    -0.7845E+02    -0.7712E+02    -0.7575E+02    -0.7435E+02    -0.7298E+02    -0.7169E+02    -0.7052E+02    -0.6953E+02    -0.6879E+02    -0.6832E+02    -0.6816E+02    -0.6832E+02    -0.6879E+02    -0.6954E+02    -0.7052E+02    -0.7169E+02    -0.7299E+02    -0.7436E+02    -0.7576E+02    -0.7713E+02    -0.7846E+02    -0.7971E+02    -0.8086E+02    -0.8192E+02    -0.8287E+02    -0.8372E+02    -0.8447E+02    -0.8512E+02    -0.8568E+02    -0.8617E+02    -0.8658E+02    -0.8693E+02    -0.8723E+02    -0.8747E+02    -0.8767E+02    -0.8783E+02    -0.8796E+02    -0.8805E+02    -0.8813E+02    -0.8818E+02    -0.8821E+02    -0.8823E+02    -0.8823E+02    -0.8822E+02    -0.8821E+02    -0.8818E+02    -0.8815E+02    -0.8811E+02    -0.8806E+02    -0.8801E+02    -0.8796E+02    -0.8791E+02    -0.8785E+02    -0.8779E+02    -0.8773E+02    -0.8767E+02    -0.8762E+02    -0.8757E+02    -0.8753E+02    -0.8751E+02    -0.8751E+02
    -0.8757E+02    -0.8757E+02    -0.8760E+02    -0.8765E+02    -0.8771E+02    -0.8779E+02    -0.8787E+02    -0.8795E+02    -0.8803E+02    -0.8811E+02    -0.8819E+02    -0.8827E+02    -0.8834E+02    -0.8842E+02    -0.8848E+02    -0.8855E+02    -0.8860E+02    -0.8865E+02    -0.8869E+02    -0.8871E+02    -0.8873E+02    -0.8872E+02    -0.8870E+02    -0.8865E+02    -0.8858E+02    -0.8847E+02    -0.8832E+02    -0.8812E+02    -0.8787E+02    -0.8756E+02    -0.8717E+02    -0.8669E+02    -0.8611E+02    -0.8542E+02    -0.8459E+02    -0.8363E+02    -0.8251E+02    -0.8123E+02    -0.7977E+02    -0.7814E+02    -0.7636E+02    -0.7445E+02    -0.7245E+02    -0.7043E+02    -0.6847E+02    -0.6666E+02    -0.6511E+02    -0.6391E+02    -0.6316E+02    -0.6290E+02    -0.6316E+02    -0.6392E+02    -0.6511E+02    -0.6667E+02    -0.6848E+02    -0.7044E+02    -0.7246E+02    -0.7446E+02    -0.7638E+02    -0.7816E+02    -0.7978E+02    -0.8124E+02    -0.8253E+02    -0.8365E+02    -0.8461E+02    -0.8544E+02    -0.8613E+02    -0.8671E+02    -0.8719E+02    -0.8758E+02    -0.8790E+02    -0.8815E+02    -0.8835E+02    -0.8850E+02    -0.8861E+02    -0.8869E+02    -0.8873E+02    -0.8876E+02    -0.8877E+02    -0.8875E+02    -0.8873E+02    -0.8869E+02    -0.8865E+02    -0.8859E+02    -0.8853E+02    -0.8847E+02    -0.8840E+02    -0.8833E+02    -0.8825E+02    -0.8817E+02    -0.8809E+02    -0.8801E+02    -0.8793E+02    -0.8785E+02    -0.8778E+02    -0.8770E+02    -0.8764E+02    -0.8759E+02    -0.8756E+02    -0.8756E+02
    -0.8762E+02    -0.8762E+02    -0.8766E+02    -0.8772E+02    -0.8781E+02    -0.8790E+02    -0.8800E+02    -0.8810E+02    -0.8821E+02    -0.8832E+02    -0.8843E+02    -0.8854E+02    -0.8864E+02    -0.8875E+02    -0.8885E+02    -0.8895E+02    -0.8905E+02    -0.8914E+02    -0.8923E+02    -0.8931E+02    -0.8938E+02    -0.8943E+02    -0.8947E+02    -0.8949E+02    -0.8949E+02    -0.8946E+02    -0.8939E+02    -0.8927E+02    -0.8910E+02    -0.8886E+02    -0.8854E+02    -0.8812E+02    -0.8758E+02    -0.8691E+02    -0.8606E+02    -0.8503E+02    -0.8377E+02    -0.8226E+02    -0.8047E+02    -0.7839E+02    -0.7600E+02    -0.7334E+02    -0.7044E+02    -0.6739E+02    -0.6433E+02    -0.6143E+02    -0.5887E+02    -0.5687E+02    -0.5558E+02    -0.5514E+02    -0.5558E+02    -0.5687E+02    -0.5888E+02    -0.6143E+02    -0.6434E+02    -0.6740E+02    -0.7045E+02    -0.7335E+02    -0.7602E+02    -0.7840E+02    -0.8048E+02    -0.8227E+02    -0.8378E+02    -0.8504E+02    -0.8608E+02    -0.8693E+02    -0.8761E+02    -0.8815E+02    -0.8857E+02    -0.8889E+02    -0.8913E+02    -0.8930E+02    -0.8942E+02    -0.8949E+02    -0.8952E+02    -0.8953E+02    -0.8951E+02    -0.8947E+02    -0.8942E+02    -0.8935E+02    -0.8928E+02    -0.8919E+02    -0.8910E+02    -0.8901E+02    -0.8891E+02    -0.8881E+02    -0.8871E+02    -0.8860E+02    -0.8850E+02    -0.8839E+02    -0.8829E+02    -0.8818E+02    -0.8808E+02    -0.8798E+02    -0.8788E+02    -0.8779E+02    -0.8771E+02    -0.8765E+02    -0.8761E+02    -0.8761E+02
    -0.8768E+02    -0.8768E+02    -0.8772E+02    -0.8780E+02    -0.8790E+02    -0.8801E+02    -0.8813E+02    -0.8826E+02    -0.8839E+02    -0.8853E+02    -0.8867E+02    -0.8880E+02    -0.8894E+02    -0.8909E+02    -0.8923E+02    -0.8937E+02    -0.8951E+02    -0.8966E+02    -0.8980E+02    -0.8994E+02    -0.9007E+02    -0.9020E+02    -0.9032E+02    -0.9042E+02    -0.9051E+02    -0.9058E+02    -0.9062E+02    -0.9063E+02    -0.9058E+02    -0.9048E+02    -0.9029E+02    -0.9001E+02    -0.8960E+02    -0.8904E+02    -0.8828E+02    -0.8728E+02    -0.8598E+02    -0.8432E+02    -0.8224E+02    -0.7968E+02    -0.7657E+02    -0.7289E+02    -0.6868E+02    -0.6402E+02    -0.5912E+02    -0.5427E+02    -0.4987E+02    -0.4631E+02    -0.4399E+02    -0.4319E+02    -0.4400E+02    -0.4632E+02    -0.4987E+02    -0.5428E+02    -0.5912E+02    -0.6403E+02    -0.6869E+02    -0.7291E+02    -0.7658E+02    -0.7969E+02    -0.8226E+02    -0.8434E+02    -0.8600E+02    -0.8730E+02    -0.8830E+02    -0.8906E+02    -0.8963E+02    -0.9004E+02    -0.9032E+02    -0.9050E+02    -0.9061E+02    -0.9066E+02    -0.9066E+02    -0.9062E+02    -0.9055E+02    -0.9046E+02    -0.9036E+02    -0.9024E+02    -0.9012E+02    -0.8999E+02    -0.8985E+02    -0.8971E+02    -0.8957E+02    -0.8943E+02    -0.8929E+02    -0.8915E+02    -0.8901E+02    -0.8888E+02    -0.8874E+02    -0.8861E+02    -0.8848E+02    -0.8835E+02    -0.8822E+02    -0.8810E+02    -0.8798E+02    -0.8787E+02    -0.8778E+02    -0.8771E+02    -0.8766E+02    -0.8766E+02
    -0.8773E+02    -0.8773E+02    -0.8778E+02    -0.8787E+02    -0.8799E+02    -0.8812E+02    -0.8826E+02    -0.8841E+02    -0.8857E+02    -0.8873E+02    -0.8889E+02    -0.8906E+02    -0.8924E+02    -0.8941E+02    -0.8960E+02    -0.8978E+02    -0.8997E+02    -0.9017E+02    -0.9037E+02    -0.9057E+02    -0.9078E+02    -0.9099E+02    -0.9119E+02    -0.9140E+02    -0.9160E+02    -0.9180E+02    -0.9198E+02    -0.9213E+02    -0.9226E+02    -0.9235E+02    -0.9238E+02    -0.9233E+02    -0.9217E+02    -0.9186E+02    -0.9136E+02    -0.9059E+02    -0.8947E+02    -0.8790E+02    -0.8573E+02    -0.8282E+02    -0.7900E+02    -0.7411E+02    -0.6805E+02    -0.6088E+02    -0.5286E+02    -0.4448E+02    -0.3648E+02    -0.2974E+02    -0.2521E+02    -0.2361E+02    -0.2521E+02    -0.2975E+02    -0.3648E+02    -0.4449E+02    -0.5287E+02    -0.6089E+02    -0.6806E+02    -0.7412E+02    -0.7901E+02    -0.8284E+02    -0.8575E+02    -0.8792E+02    -0.8949E+02    -0.9061E+02    -0.9138E+02    -0.9188E+02    -0.9219E+02    -0.9235E+02    -0.9240E+02    -0.9238E+02    -0.9229E+02    -0.9217E+02    -0.9201E+02    -0.9183E+02    -0.9164E+02    -0.9144E+02    -0.9124E+02    -0.9103E+02    -0.9083E+02    -0.9062E+02    -0.9042E+02    -0.9023E+02    -0.9004E+02    -0.8985E+02    -0.8966E+02    -0.8949E+02    -0.8931E+02    -0.8914E+02    -0.8898E+02    -0.8882E+02    -0.8866E+02    -0.8851E+02    -0.8836E+02    -0.8821E+02    -0.8808E+02    -0.8795E+02    -0.8784E+02    -0.8776E+02    -0.8771E+02    -0.8771E+02
    -0.8778E+02    -0.8778E+02    -0.8784E+02    -0.8794E+02    -0.8807E+02    -0.8821E+02    -0.8838E+02    -0.8855E+02    -0.8873E+02    -0.8891E+02    -0.8910E+02    -0.8930E+02    -0.8951E+02    -0.8972E+02    -0.8994E+02    -0.9017E+02    -0.9040E+02    -0.9065E+02    -0.9091E+02    -0.9118E+02    -0.9146E+02    -0.9175E+02    -0.9205E+02    -0.9236E+02    -0.9269E+02    -0.9302E+02    -0.9336E+02    -0.9370E+02    -0.9405E+02    -0.9438E+02    -0.9469E+02    -0.9497E+02    -0.9518E+02    -0.9530E+02    -0.9526E+02    -0.9500E+02    -0.9442E+02    -0.9336E+02    -0.9160E+02    -0.8883E+02    -0.8467E+02    -0.7865E+02    -0.7032E+02    -0.5939E+02    -0.4600E+02    -0.3084E+02    -0.1528E+02    -0.1331E+01     0.8568E+01     0.1220E+02     0.8566E+01    -0.1334E+01    -0.1529E+02    -0.3085E+02    -0.4601E+02    -0.5940E+02    -0.7033E+02    -0.7866E+02    -0.8468E+02    -0.8884E+02    -0.9161E+02    -0.9337E+02    -0.9444E+02    -0.9502E+02    -0.9528E+02    -0.9532E+02    -0.9521E+02    -0.9499E+02    -0.9472E+02    -0.9441E+02    -0.9408E+02    -0.9374E+02    -0.9339E+02    -0.9306E+02    -0.9273E+02    -0.9240E+02    -0.9209E+02    -0.9179E+02    -0.9151E+02    -0.9123E+02    -0.9097E+02    -0.9071E+02    -0.9047E+02    -0.9023E+02    -0.9001E+02    -0.8979E+02    -0.8959E+02    -0.8939E+02    -0.8919E+02    -0.8901E+02    -0.8882E+02    -0.8865E+02    -0.8848E+02    -0.8832E+02    -0.8817E+02    -0.8803E+02    -0.8790E+02    -0.8781E+02    -0.8775E+02    -0.8775E+02
    -0.8782E+02    -0.8782E+02    -0.8788E+02    -0.8799E+02    -0.8813E+02    -0.8829E+02    -0.8847E+02    -0.8866E+02    -0.8886E+02    -0.8907E+02    -0.8928E+02    -0.8950E+02    -0.8973E+02    -0.8998E+02    -0.9023E+02    -0.9050E+02    -0.9078E+02    -0.9107E+02    -0.9138E+02    -0.9171E+02    -0.9206E+02    -0.9243E+02    -0.9282E+02    -0.9324E+02    -0.9368E+02    -0.9416E+02    -0.9468E+02    -0.9523E+02    -0.9582E+02    -0.9645E+02    -0.9712E+02    -0.9783E+02    -0.9857E+02    -0.9930E+02    -0.1000E+03    -0.1006E+03    -0.1010E+03    -0.1010E+03    -0.1003E+03    -0.9851E+02    -0.9494E+02    -0.8856E+02    -0.7793E+02    -0.6162E+02    -0.3881E+02    -0.9889E+01     0.2311E+02     0.5579E+02     0.8117E+02     0.9121E+02     0.8117E+02     0.5579E+02     0.2310E+02    -0.9896E+01    -0.3882E+02    -0.6163E+02    -0.7794E+02    -0.8857E+02    -0.9496E+02    -0.9853E+02    -0.1003E+03    -0.1010E+03    -0.1010E+03    -0.1006E+03    -0.1000E+03    -0.9933E+02    -0.9859E+02    -0.9786E+02    -0.9715E+02    -0.9648E+02    -0.9585E+02    -0.9526E+02    -0.9471E+02    -0.9420E+02    -0.9372E+02    -0.9328E+02    -0.9286E+02    -0.9247E+02    -0.9211E+02    -0.9176E+02    -0.9144E+02    -0.9113E+02    -0.9084E+02    -0.9057E+02    -0.9031E+02    -0.9006E+02    -0.8982E+02    -0.8959E+02    -0.8937E+02    -0.8917E+02    -0.8896E+02    -0.8877E+02    -0.8858E+02    -0.8841E+02    -0.8824E+02    -0.8809E+02    -0.8795E+02    -0.8785E+02    -0.8779E+02    -0.8779E+02
    -0.8784E+02    -0.8784E+02    -0.8791E+02    -0.8803E+02    -0.8818E+02    -0.8836E+02    -0.8855E+02    -0.8875E+02    -0.8896E+02    -0.8918E+02    -0.8942E+02    -0.8966E+02    -0.8991E+02    -0.9018E+02    -0.9046E+02    -0.9075E+02    -0.9106E+02    -0.9139E+02    -0.9175E+02    -0.9213E+02    -0.9253E+02    -0.9296E+02    -0.9343E+02    -0.9395E+02    -0.9450E+02    -0.9512E+02    -0.9579E+02    -0.9655E+02    -0.9739E+02    -0.9834E+02    -0.9941E+02    -0.1006E+03    -0.1020E+03    -0.1035E+03    -0.1052E+03    -0.1070E+03    -0.1089E+03    -0.1107E+03    -0.1121E+03    -0.1124E+03    -0.1106E+03    -0.1048E+03    -0.9211E+02    -0.6824E+02    -0.2859E+02     0.2935E+02     0.1050E+03     0.1911E+03     0.2688E+03     0.3058E+03     0.2688E+03     0.1911E+03     0.1050E+03     0.2934E+02    -0.2859E+02    -0.6825E+02    -0.9212E+02    -0.1048E+03    -0.1106E+03    -0.1124E+03    -0.1121E+03    -0.1107E+03    -0.1089E+03    -0.1070E+03    -0.1052E+03    -0.1035E+03    -0.1020E+03    -0.1006E+03    -0.9944E+02    -0.9837E+02    -0.9742E+02    -0.9658E+02    -0.9583E+02    -0.9515E+02    -0.9454E+02    -0.9399E+02    -0.9348E+02    -0.9301E+02    -0.9258E+02    -0.9218E+02    -0.9181E+02    -0.9146E+02    -0.9113E+02    -0.9082E+02    -0.9053E+02    -0.9026E+02    -0.9000E+02    -0.8975E+02    -0.8951E+02    -0.8929E+02    -0.8907E+02    -0.8886E+02    -0.8866E+02    -0.8847E+02    -0.8829E+02    -0.8813E+02    -0.8799E+02    -0.8788E+02    -0.8781E+02    -0.8781E+02
    -0.8786E+02    -0.8786E+02    -0.8794E+02    -0.8806E+02    -0.8821E+02    -0.8839E+02    -0.8859E+02    -0.8880E+02    -0.8902E+02    -0.8926E+02    -0.8950E+02    -0.8975E+02    -0.9002E+02    -0.9030E+02    -0.9060E+02    -0.9091E+02    -0.9125E+02    -0.9160E+02    -0.9198E+02    -0.9239E+02    -0.9283E+02    -0.9331E+02    -0.9384E+02    -0.9441E+02    -0.9505E+02    -0.9576E+02    -0.9656E+02    -0.9747E+02    -0.9851E+02    -0.9971E+02    -0.1011E+03    -0.1027E+03    -0.1047E+03    -0.1069E+03    -0.1096E+03    -0.1127E+03    -0.1163E+03    -0.1202E+03    -0.1242E+03    -0.1275E+03    -0.1284E+03    -0.1241E+03    -0.1091E+03    -0.7467E+02    -0.7323E+01     0.1061E+03     0.2787E+03     0.5148E+03     0.7890E+03     0.9916E+03     0.7890E+03     0.5148E+03     0.2787E+03     0.1061E+03    -0.7331E+01    -0.7468E+02    -0.1092E+03    -0.1241E+03    -0.1285E+03    -0.1275E+03    -0.1242E+03    -0.1202E+03    -0.1163E+03    -0.1127E+03    -0.1096E+03    -0.1069E+03    -0.1047E+03    -0.1028E+03    -0.1011E+03    -0.9974E+02    -0.9854E+02    -0.9750E+02    -0.9659E+02    -0.9580E+02    -0.9509E+02    -0.9445E+02    -0.9388E+02    -0.9336E+02    -0.9289E+02    -0.9245E+02    -0.9204E+02    -0.9167E+02    -0.9132E+02    -0.9099E+02    -0.9068E+02    -0.9039E+02    -0.9011E+02    -0.8985E+02    -0.8960E+02    -0.8936E+02    -0.8914E+02    -0.8892E+02    -0.8871E+02    -0.8851E+02    -0.8833E+02    -0.8816E+02    -0.8801E+02    -0.8790E+02    -0.8783E+02    -0.8783E+02
    -0.8787E+02    -0.8787E+02    -0.8794E+02    -0.8807E+02    -0.8822E+02    -0.8841E+02    -0.8861E+02    -0.8882E+02    -0.8905E+02    -0.8928E+02    -0.8953E+02    -0.8979E+02    -0.9006E+02    -0.9034E+02    -0.9065E+02    -0.9097E+02    -0.9131E+02    -0.9167E+02    -0.9206E+02    -0.9248E+02    -0.9294E+02    -0.9343E+02    -0.9398E+02    -0.9457E+02    -0.9524E+02    -0.9599E+02    -0.9683E+02    -0.9780E+02    -0.9892E+02    -0.1002E+03    -0.1017E+03    -0.1035E+03    -0.1057E+03    -0.1083E+03    -0.1114E+03    -0.1151E+03    -0.1195E+03    -0.1245E+03    -0.1300E+03    -0.1349E+03    -0.1376E+03    -0.1342E+03    -0.1174E+03    -0.7383E+02     0.1962E+02     0.1953E+03     0.5071E+03     0.1049E+04     0.1999E+04     0.3720E+04     0.1999E+04     0.1049E+04     0.5071E+03     0.1953E+03     0.1962E+02    -0.7384E+02    -0.1174E+03    -0.1342E+03    -0.1376E+03    -0.1350E+03    -0.1300E+03    -0.1246E+03    -0.1195E+03    -0.1151E+03    -0.1114E+03    -0.1083E+03    -0.1057E+03    -0.1036E+03    -0.1018E+03    -0.1002E+03    -0.9895E+02    -0.9783E+02    -0.9687E+02    -0.9602E+02    -0.9528E+02    -0.9462E+02    -0.9402E+02    -0.9348E+02    -0.9299E+02    -0.9254E+02    -0.9212E+02    -0.9174E+02    -0.9138E+02    -0.9104E+02    -0.9073E+02    -0.9043E+02    -0.9015E+02    -0.8988E+02    -0.8963E+02    -0.8939E+02    -0.8916E+02    -0.8894E+02    -0.8873E+02    -0.8853E+02    -0.8834E+02    -0.8817E+02    -0.8802E+02    -0.8791E+02    -0.8784E+02    -0.8784E+02
    -0.8786E+02    -0.8786E+02    -0.8794E+02    -0.8806E+02    -0.8821E+02    -0.8839E+02    -0.8859E+02    -0.8880E+02    -0.8902E+02    -0.8926E+02    -0.8950E+02    -0.8975E+02    -0.9002E+02    -0.9030E+02    -0.9060E+02    -0.9091E+02    -0.9125E+02    -0.9160E+02    -0.9198E+02    -0.9239E+02    -0.9283E+02    -0.9331E+02    -0.9384E+02    -0.9441E+02    -0.9505E+02    -0.9576E+02    -0.9656E+02    -0.9747E+02    -0.9851E+02    -0.9971E+02    -0.1011E+03    -0.1027E+03    -0.1047E+03    -0.1069E+03    -0.1096E+03    -0.1127E+03    -0.1163E+03    -0.1202E+03    -0.1242E+03    -0.1275E+03    -0.1284E+03    -0.1241E+03    -0.1091E+03    -0.7467E+02    -0.7323E+01     0.1061E+03     0.2787E+03     0.5148E+03     0.7890E+03     0.9916E+03     0.7890E+03     0.5148E+03     0.2787E+03     0.1061E+03    -0.7331E+01    -0.7468E+02    -0.1092E+03    -0.1241E+03    -0.1285E+03    -0.1275E+03    -0.1242E+03    -0.1202E+03    -0.1163E+03    -0.1127E+03    -0.1096E+03    -0.1069E+03    -0.1047E+03    -0.1028E+03    -0.1011E+03    -0.9974E+02    -0.9854E+02    -0.9750E+02    -0.9659E+02    -0.9580E+02    -0.9509E+02    -0.9445E+02    -0.9388E+02    -0.9336E+02    -0.9289E+02    -0.9245E+02    -0.9204E+02    -0.9167E+02    -0.9132E+02    -0.9099E+02    -0.9068E+02    -0.9039E+02    -0.9011E+02    -0.8985E+02    -0.8960E+02    -0.8936E+02    -0.8914E+02    -0.8892E+02    -0.8871E+02    -0.8851E+02    -0.8833E+02    -0.8816E+02    -0.8801E+02    -0.8790E+02    -0.8783E+02    -0.8783E+02
    -0.8784E+02    -0.8784E+02    -0.8791E+02    -0.8803E+02    -0.8818E+02    -0.8836E+02    -0.8855E+02    -0.8875E+02    -0.8896E+02    -0.8918E+02    -0.8942E+02    -0.8966E+02    -0.8991E+02    -0.9018E+02    -0.9046E+02    -0.9075E+02    -0.9106E+02    -0.9139E+02    -0.9175E+02    -0.9212E+02    -0.9253E+02    -0.9296E+02    -0.9343E+02    -0.9394E+02    -0.9450E+02    -0.9512E+02    -0.9579E+02    -0.9655E+02    -0.9739E+02    -0.9834E+02    -0.9941E+02    -0.1006E+03    -0.1020E+03    -0.1035E+03    -0.1052E+03    -0.1070E+03    -0.1089E+03    -0.1107E+03    -0.1121E+03    -0.1124E+03    -0.1106E+03    -0.1048E+03    -0.9211E+02    -0.6824E+02    -0.2858E+02     0.2935E+02     0.1050E+03     0.1911E+03     0.2688E+03     0.3058E+03     0.2688E+03     0.1911E+03     0.1050E+03     0.2934E+02    -0.2859E+02    -0.6825E+02    -0.9212E+02    -0.1048E+03    -0.1106E+03    -0.1124E+03    -0.1121E+03    -0.1107E+03    -0.1089E+03    -0.1070E+03    -0.1052E+03    -0.1035E+03    -0.1020E+03    -0.1006E+03    -0.9944E+02    -0.9837E+02    -0.9742E+02    -0.9658E+02    -0.9583E+02    -0.9515E+02    -0.9454E+02    -0.9399E+02    -0.9348E+02    -0.9301E+02    -0.9258E+02    -0.9218E+02    -0.9181E+02    -0.9146E+02    -0.9113E+02    -0.9082E+02    -0.9053E+02    -0.9026E+02    -0.9000E+02    -0.8975E+02    -0.8951E+02    -0.8929E+02    -0.8907E+02    -0.8886E+02    -0.8866E+02    -0.8847E+02    -0.8829E+02    -0.8813E+02    -0.8799E+02    -0.8788E+02    -0.8781E+02    -0.8781E+02
    -0.8781E+02    -0.8781E+02    -0.8788E+02    -0.8799E+02    -0.8813E+02    -0.8829E+02    -0.8847E+02    -0.8866E+02    -0.8886E+02    -0.8907E+02    -0.8928E+02    -0.8950E+02    -0.8973E+02    -0.8998E+02    -0.9023E+02    -0.9050E+02    -0.9077E+02    -0.9107E+02    -0.9138E+02    -0.9171E+02    -0.9206E+02    -0.9242E+02    -0.9282E+02    -0.9324E+02    -0.9368E+02    -0.9416E+02    -0.9467E+02    -0.9523E+02    -0.9582E+02    -0.9645E+02    -0.9712E+02    -0.9783E+02    -0.9857E+02    -0.9930E+02    -0.1000E+03    -0.1006E+03    -0.1010E+03    -0.1010E+03    -0.1003E+03    -0.9851E+02    -0.9494E+02    -0.8856E+02    -0.7793E+02    -0.6162E+02    -0.3881E+02    -0.9888E+01     0.2311E+02     0.5579E+02     0.8117E+02     0.9121E+02     0.8117E+02     0.5579E+02     0.2311E+02    -0.9895E+01    -0.3882E+02    -0.6163E+02    -0.7794E+02    -0.8857E+02    -0.9495E+02    -0.9853E+02    -0.1003E+03    -0.1010E+03    -0.1010E+03    -0.1006E+03    -0.1000E+03    -0.9932E+02    -0.9859E+02    -0.9786E+02    -0.9715E+02    -0.9648E+02    -0.9585E+02    -0.9526E+02    -0.9471E+02    -0.9420E+02    -0.9372E+02    -0.9328E+02    -0.9286E+02    -0.9247E+02    -0.9211E+02    -0.9176E+02    -0.9144E+02    -0.9113E+02    -0.9084E+02    -0.9057E+02    -0.9031E+02    -0.9006E+02    -0.8982E+02    -0.8959E+02    -0.8937E+02    -0.8917E+02    -0.8896E+02    -0.8877E+02    -0.8858E+02    -0.8841E+02    -0.8824E+02    -0.8809E+02    -0.8795E+02    -0.8785E+02    -0.8779E+02    -0.8779E+02
    -0.8778E+02    -0.8778E+02    -0.8784E+02    -0.8794E+02    -0.8807E+02    -0.8821E+02    -0.8838E+02    -0.8855E+02    -0.8873E+02    -0.8891E+02    -0.8910E+02    -0.8930E+02    -0.8951E+02    -0.8972E+02    -0.8994E+02    -0.9017E+02    -0.9040E+02    -0.9065E+02    -0.9091E+02    -0.9118E+02    -0.9146E+02    -0.9175E+02    -0.9205E+02    -0.9236E+02    -0.9269E+02    -0.9302E+02    -0.9336E+02    -0.9370E+02    -0.9405E+02    -0.9438E+02    -0.9469E+02    -0.9497E+02    -0.9518E+02    -0.9530E+02    -0.9526E+02    -0.9500E+02    -0.9442E+02    -0.9336E+02    -0.9160E+02    -0.8883E+02    -0.8467E+02    -0.7865E+02    -0.7032E+02    -0.5939E+02    -0.4600E+02    -0.3084E+02    -0.1528E+02    -0.1329E+01     0.8570E+01     0.1220E+02     0.8568E+01    -0.1333E+01    -0.1528E+02    -0.3085E+02    -0.4601E+02    -0.5940E+02    -0.7033E+02    -0.7866E+02    -0.8468E+02    -0.8884E+02    -0.9161E+02    -0.9337E+02    -0.9444E+02    -0.9502E+02    -0.9528E+02    -0.9532E+02    -0.9520E+02    -0.9499E+02    -0.9472E+02    -0.9441E+02    -0.9408E+02    -0.9374E+02    -0.9339E+02    -0.9306E+02    -0.9273E+02    -0.9240E+02    -0.9209E+02    -0.9179E+02    -0.9151E+02    -0.9123E+02    -0.9096E+02    -0.9071E+02    -0.9047E+02    -0.9023E+02    -0.9001E+02    -0.8979E+02    -0.8959E+02    -0.8939E+02    -0.8919E+02    -0.8901E+02    -0.8882E+02    -0.8865E+02    -0.8848E+02    -0.8832E+02    -0.8817E+02    -0.8803E+02    -0.8790E+02    -0.8781E+02    -0.8775E+02    -0.8775E+02
    -0.8773E+02    -0.8773E+02    -0.8778E+02    -0.8787E+02    -0.8799E+02    -0.8812E+02    -0.8826E+02    -0.8841E+02    -0.8857E+02    -0.8873E+02    -0.8889E+02    -0.8906E+02    -0.8924E+02    -0.8941E+02    -0.8960E+02    -0.8978E+02    -0.8997E+02    -0.9017E+02    -0.9037E+02    -0.9057E+02    -0.9078E+02    -0.9099E+02    -0.9119E+02    -0.9140E+02    -0.9160E+02    -0.9180E+02    -0.9197E+02    -0.9213E+02    -0.9226E+02    -0.9235E+02    -0.9238E+02    -0.9233E+02    -0.9217E+02    -0.9186E+02    -0.9136E+02    -0.9059E+02    -0.8947E+02    -0.8790E+02    -0.8573E+02    -0.8282E+02    -0.7900E+02    -0.7410E+02    -0.6805E+02    -0.6088E+02    -0.5286E+02    -0.4448E+02    -0.3647E+02    -0.2974E+02    -0.2521E+02    -0.2360E+02    -0.2521E+02    -0.2974E+02    -0.3648E+02    -0.4449E+02    -0.5287E+02    -0.6089E+02    -0.6806E+02    -0.7412E+02    -0.7901E+02    -0.8284E+02    -0.8575E+02    -0.8792E+02    -0.8949E+02    -0.9061E+02    -0.9138E+02    -0.9188E+02    -0.9219E+02    -0.9235E+02    -0.9240E+02    -0.9238E+02    -0.9229E+02    -0.9217E+02    -0.9201E+02    -0.9183E+02    -0.9164E+02    -0.9144E+02    -0.9124E+02    -0.9103E+02    -0.9083E+02    -0.9062E+02    -0.9042E+02    -0.9023E+02    -0.9003E+02    -0.8985E+02    -0.8966E+02    -0.8949E+02    -0.8931E+02    -0.8914E+02    -0.8898E+02    -0.8882E+02    -0.8866E+02    -0.8851E+02    -0.8836E+02    -0.8821E+02    -0.8808E+02    -0.8795E+02    -0.8784E+02    -0.8776E+02    -0.8771E+02    -0.8771E+02
    -0.8768E+02    -0.8768E+02    -0.8772E+02    -0.8780E+02    -0.8790E+02    -0.8801E+02    -0.8813E+02    -0.8826E+02    -0.8839E+02    -0.8853E+02    -0.8866E+02    -0.8880E+02    -0.8894E+02    -0.8909E+02    -0.8923E+02    -0.8937E+02    -0.8951E+02    -0.8966E+02    -0.8980E+02    -0.8994E+02    -0.9007E+02    -0.9020E+02    -0.9032E+02    -0.9042E+02    -0.9051E+02    -0.9058E+02    -0.9062E+02    -0.9062E+02    -0.9058E+02    -0.9047E+02    -0.9029E+02    -0.9001E+02    -0.8960E+02    -0.8904E+02    -0.8828E+02    -0.8728E+02    -0.8598E+02    -0.8432E+02    -0.8224E+02    -0.7968E+02    -0.7657E+02    -0.7289E+02    -0.6867E+02    -0.6401E+02    -0.5911E+02    -0.5427E+02    -0.4987E+02    -0.4631E+02    -0.4399E+02    -0.4319E+02    -0.4399E+02    -0.4632E+02    -0.4987E+02    -0.5428E+02    -0.5912E+02    -0.6402E+02    -0.6868E+02    -0.7291E+02    -0.7658E+02    -0.7969E+02    -0.8226E+02    -0.8434E+02    -0.8600E+02    -0.8730E+02    -0.8830E+02    -0.8906E+02    -0.8963E+02    -0.9003E+02    -0.9032E+02    -0.9050E+02    -0.9061E+02    -0.9066E+02    -0.9065E+02    -0.9062E+02    -0.9055E+02    -0.9046E+02    -0.9036E+02    -0.9024E+02    -0.9012E+02    -0.8998E+02    -0.8985E+02    -0.8971E+02    -0.8957E+02    -0.8943E+02    -0.8929E+02    -0.8915E+02    -0.8901E+02    -0.8888E+02    -0.8874E+02    -0.8861E+02    -0.8848E+02    -0.8835E+02    -0.8822E+02    -0.8810E+02    -0.8798E+02    -0.8787E+02    -0.8778E+02    -0.8770E+02    -0.8766E+02    -0.8766E+02
    -0.8762E+02    -0.8762E+02    -0.8766E+02    -0.8772E+02    -0.8781E+02    -0.8790E+02    -0.8800E+02    -0.8810E+02    -0.8821E+02    -0.8832E+02    -0.8843E+02    -0.8853E+02    -0.8864E+02    -0.8875E+02    -0.8885E+02    -0.8895E+02    -0.8905E+02    -0.8914E+02    -0.8923E+02    -0.8931E+02    -0.8937E+02    -0.8943E+02    -0.8947E+02    -0.8949E+02    -0.8949E+02    -0.8945E+02    -0.8938E+02    -0.8927E+02    -0.8910E+02    -0.8886E+02    -0.8854E+02    -0.8812E+02    -0.8758E+02    -0.8690E+02    -0.8606E+02    -0.8502E+02    -0.8376E+02    -0.8225E+02    -0.8047E+02    -0.7838E+02    -0.7600E+02    -0.7334E+02    -0.7044E+02    -0.6739E+02    -0.6433E+02    -0.6143E+02    -0.5887E+02    -0.5686E+02    -0.5558E+02    -0.5514E+02    -0.5558E+02    -0.5687E+02    -0.5888E+02    -0.6143E+02    -0.6434E+02    -0.6740E+02    -0.7045E+02    -0.7335E+02    -0.7601E+02    -0.7840E+02    -0.8048E+02    -0.8227E+02    -0.8378E+02    -0.8504E+02    -0.8608E+02    -0.8693E+02    -0.8761E+02    -0.8814E+02    -0.8856E+02    -0.8889E+02    -0.8913E+02    -0.8930E+02    -0.8942E+02    -0.8949E+02    -0.8952E+02    -0.8953E+02    -0.8951E+02    -0.8947E+02    -0.8942E+02    -0.8935E+02    -0.8928E+02    -0.8919E+02    -0.8910E+02    -0.8901E+02    -0.8891E+02    -0.8881E+02    -0.8870E+02    -0.8860E+02    -0.8850E+02    -0.8839E+02    -0.8829E+02    -0.8818E+02    -0.8808E+02    -0.8798E+02    -0.8788E+02    -0.8779E+02    -0.8771E+02    -0.8765E+02    -0.8761E+02    -0.8761E+02
    -0.8756E+02    -0.8756E+02    -0.8760E+02    -0.8765E+02    -0.8771E+02    -0.8779E+02    -0.8787E+02    -0.8795E+02    -0.8803E+02    -0.8811E+02    -0.8819E+02    -0.8827E+02    -0.8834E+02    -0.8841E+02    -0.8848E+02    -0.8854E+02    -0.8860E+02    -0.8865E+02    -0.8869E+02    -0.8871E+02    -0.8872E+02    -0.8872E+02    -0.8870E+02    -0.8865E+02    -0.8857E+02    -0.8847E+02    -0.8832E+02    -0.8812E+02    -0.8787E+02    -0.8756E+02    -0.8716E+02    -0.8669E+02    -0.8611E+02    -0.8541E+02    -0.8459E+02    -0.8363E+02    -0.8251E+02    -0.8122E+02    -0.7977E+02    -0.7814E+02    -0.7636E+02    -0.7445E+02    -0.7245E+02    -0.7043E+02    -0.6847E+02    -0.6666E+02    -0.6511E+02    -0.6391E+02    -0.6316E+02    -0.6290E+02    -0.6316E+02    -0.6391E+02    -0.6511E+02    -0.6666E+02    -0.6847E+02    -0.7044E+02    -0.7246E+02    -0.7446E+02    -0.7637E+02    -0.7816E+02    -0.7978E+02    -0.8124E+02    -0.8253E+02    -0.8365E+02    -0.8461E+02    -0.8543E+02    -0.8613E+02    -0.8671E+02    -0.8719E+02    -0.8758E+02    -0.8790E+02    -0.8815E+02    -0.8835E+02    -0.8850E+02    -0.8861E+02    -0.8868E+02    -0.8873E+02    -0.8876E+02    -0.8876E+02    -0.8875E+02    -0.8873E+02    -0.8869E+02    -0.8865E+02    -0.8859E+02    -0.8853E+02    -0.8847E+02    -0.8840E+02    -0.8833E+02    -0.8825E+02    -0.8817E+02    -0.8809E+02    -0.8801E+02    -0.8793E+02    -0.8785E+02    -0.8778E+02    -0.8770E+02    -0.8764E+02    -0.8759E+02    -0.8756E+02    -0.8756E+02
    -0.8751E+02    -0.8751E+02    -0.8753E+02    -0.8757E+02    -0.8762E+02    -0.8768E+02    -0.8773E+02    -0.8779E+02    -0.8785E+02    -0.8791E+02    -0.8796E+02    -0.8801E+02    -0.8806E+02    -0.8810E+02    -0.8813E+02    -0.8816E+02    -0.8818E+02    -0.8819E+02    -0.8819E+02    -0.8817E+02    -0.8814E+02    -0.8809E+02    -0.8802E+02    -0.8792E+02    -0.8780E+02    -0.8764E+02    -0.8744E+02    -0.8720E+02    -0.8691E+02    -0.8656E+02    -0.8615E+02    -0.8566E+02    -0.8510E+02    -0.8444E+02    -0.8370E+02    -0.8285E+02    -0.8190E+02    -0.8085E+02    -0.7969E+02    -0.7844E+02    -0.7712E+02    -0.7574E+02    -0.7435E+02    -0.7298E+02    -0.7168E+02    -0.7051E+02    -0.6953E+02    -0.6879E+02    -0.6832E+02    -0.6816E+02    -0.6832E+02    -0.6879E+02    -0.6953E+02    -0.7052E+02    -0.7169E+02    -0.7299E+02    -0.7436E+02    -0.7575E+02    -0.7713E+02    -0.7846E+02    -0.7970E+02    -0.8086E+02    -0.8192E+02    -0.8287E+02    -0.8372E+02    -0.8446E+02    -0.8512E+02    -0.8568E+02    -0.8617E+02    -0.8658E+02    -0.8693E+02    -0.8723E+02    -0.8747E+02    -0.8767E+02    -0.8783E+02    -0.8795E+02    -0.8805E+02    -0.8813E+02    -0.8818E+02    -0.8821E+02    -0.8823E+02    -0.8823E+02    -0.8822E+02    -0.8821E+02    -0.8818E+02    -0.8815E+02    -0.8811E+02    -0.8806E+02    -0.8801E+02    -0.8796E+02    -0.8791E+02    -0.8785E+02    -0.8779E+02    -0.8773E+02    -0.8767E+02    -0.8762E+02    -0.8757E+02    -0.8753E+02    -0.8751E+02    -0.8751E+02
    -0.8746E+02    -0.8746E+02    -0.8747E+02    -0.8750E+02    -0.8754E+02    -0.8757E+02    -0.8761E+02    -0.8765E+02    -0.8769E+02    -0.8772E+02    -0.8775E+02    -0.8778E+02    -0.8780E+02    -0.8781E+02    -0.8782E+02    -0.8782E+02    -0.8781E+02    -0.8779E+02    -0.8775E+02    -0.8770E+02    -0.8764E+02    -0.8755E+02    -0.8745E+02    -0.8732E+02    -0.8716E+02    -0.8697E+02    -0.8675E+02    -0.8649E+02    -0.8619E+02    -0.8583E+02    -0.8543E+02    -0.8497E+02    -0.8445E+02    -0.8386E+02    -0.8321E+02    -0.8249E+02    -0.8170E+02    -0.8085E+02    -0.7995E+02    -0.7899E+02    -0.7801E+02    -0.7701E+02    -0.7602E+02    -0.7507E+02    -0.7418E+02    -0.7340E+02    -0.7275E+02    -0.7227E+02    -0.7197E+02    -0.7187E+02    -0.7197E+02    -0.7227E+02    -0.7276E+02    -0.7341E+02    -0.7419E+02    -0.7507E+02    -0.7602E+02    -0.7702E+02    -0.7802E+02    -0.7900E+02    -0.7996E+02    -0.8087E+02    -0.8172E+02    -0.8250E+02    -0.8323E+02    -0.8388E+02    -0.8446E+02    -0.8499E+02    -0.8545E+02    -0.8585E+02    -0.8621E+02    -0.8651E+02    -0.8678E+02    -0.8700E+02    -0.8719E+02    -0.8735E+02    -0.8748E+02    -0.8758E+02    -0.8767E+02    -0.8773E+02    -0.8778E+02    -0.8782E+02    -0.8784E+02    -0.8785E+02    -0.8786E+02    -0.8785E+02    -0.8784E+02    -0.8782E+02    -0.8779E+02    -0.8776E+02    -0.8773E+02    -0.8769E+02    -0.8766E+02    -0.8762E+02    -0.8758E+02    -0.8754E+02    -0.8750E+02    -0.8748E+02    -0.8746E+02    -0.8746E+02
    -0.8741E+02    -0.8741E+02    -0.8742E+02    -0.8744E+02    -0.8746E+02    -0.8748E+02    -0.8750E+02    -0.8752E+02    -0.8753E+02    -0.8755E+02    -0.8756E+02    -0.8756E+02    -0.8756E+02    -0.8755E+02    -0.8754E+02    -0.8751E+02    -0.8748E+02    -0.8743E+02    -0.8738E+02    -0.8730E+02    -0.8721E+02    -0.8711E+02    -0.8698E+02    -0.8683E+02    -0.8666E+02    -0.8646E+02    -0.8623E+02    -0.8596E+02    -0.8567E+02    -0.8533E+02    -0.8495E+02    -0.8453E+02    -0.8406E+02    -0.8355E+02    -0.8300E+02    -0.8240E+02    -0.8175E+02    -0.8107E+02    -0.8036E+02    -0.7963E+02    -0.7889E+02    -0.7816E+02    -0.7744E+02    -0.7676E+02    -0.7615E+02    -0.7561E+02    -0.7516E+02    -0.7484E+02    -0.7463E+02    -0.7457E+02    -0.7463E+02    -0.7484E+02    -0.7517E+02    -0.7561E+02    -0.7615E+02    -0.7677E+02    -0.7745E+02    -0.7816E+02    -0.7890E+02    -0.7964E+02    -0.8038E+02    -0.8109E+02    -0.8177E+02    -0.8241E+02    -0.8301E+02    -0.8357E+02    -0.8408E+02    -0.8455E+02    -0.8497E+02    -0.8535E+02    -0.8569E+02    -0.8599E+02    -0.8625E+02    -0.8648E+02    -0.8668E+02    -0.8686E+02    -0.8701E+02    -0.8713E+02    -0.8724E+02    -0.8733E+02    -0.8740E+02    -0.8746E+02    -0.8751E+02    -0.8754E+02    -0.8757E+02    -0.8759E+02    -0.8759E+02    -0.8760E+02    -0.8759E+02    -0.8758E+02    -0.8757E+02    -0.8755E+02    -0.8753E+02    -0.8751E+02    -0.8749E+02    -0.8746E+02    -0.8744E+02    -0.8742E+02    -0.8741E+02    -0.8741E+02
    -0.8737E+02    -0.8737E+02    -0.8737E+02    -0.8738E+02    -0.8738E+02    -0.8739E+02    -0.8740E+02    -0.8740E+02    -0.8740E+02    -0.8740E+02    -0.8739E+02    -0.8737E+02    -0.8736E+02    -0.8733E+02    -0.8730E+02    -0.8725E+02    -0.8720E+02    -0.8714E+02    -0.8706E+02    -0.8697E+02    -0.8687E+02    -0.8675E+02    -0.8661E+02    -0.8646E+02    -0.8628E+02    -0.8607E+02    -0.8585E+02    -0.8559E+02    -0.8531E+02    -0.8500E+02    -0.8466E+02    -0.8428E+02    -0.8387E+02    -0.8344E+02    -0.8297E+02    -0.8247E+02    -0.8195E+02    -0.8140E+02    -0.8085E+02    -0.8028E+02    -0.7972E+02    -0.7917E+02    -0.7864E+02    -0.7815E+02    -0.7771E+02    -0.7732E+02    -0.7701E+02    -0.7678E+02    -0.7664E+02    -0.7659E+02    -0.7664E+02    -0.7678E+02    -0.7702E+02    -0.7733E+02    -0.7771E+02    -0.7816E+02    -0.7865E+02    -0.7918E+02    -0.7973E+02    -0.8029E+02    -0.8086E+02    -0.8141E+02    -0.8196E+02    -0.8248E+02    -0.8298E+02    -0.8345E+02    -0.8389E+02    -0.8429E+02    -0.8467E+02    -0.8501E+02    -0.8533E+02    -0.8561E+02    -0.8586E+02    -0.8609E+02    -0.8630E+02    -0.8648E+02    -0.8663E+02    -0.8677E+02    -0.8689E+02    -0.8700E+02    -0.8709E+02    -0.8716E+02    -0.8722E+02    -0.8728E+02    -0.8732E+02    -0.8735E+02    -0.8738E+02    -0.8740E+02    -0.8741E+02    -0.8742E+02    -0.8742E+02    -0.8742E+02    -0.8742E+02    -0.8741E+02    -0.8740E+02    -0.8740E+02    -0.8739E+02    -0.8738E+02    -0.8737E+02    -0.8737E+02
    -0.8733E+02    -0.8733E+02    -0.8733E+02    -0.8732E+02    -0.8732E+02    -0.8732E+02    -0.8731E+02    -0.8730E+02    -0.8728E+02    -0.8726E+02    -0.8724E+02    -0.8721E+02    -0.8718E+02    -0.8714E+02    -0.8709E+02    -0.8704E+02    -0.8697E+02    -0.8690E+02    -0.8681E+02    -0.8671E+02    -0.8660E+02    -0.8647E+02    -0.8633E+02    -0.8617E+02    -0.8599E+02    -0.8580E+02    -0.8558E+02    -0.8534E+02    -0.8508E+02    -0.8480E+02    -0.8449E+02    -0.8417E+02    -0.8381E+02    -0.8344E+02    -0.8305E+02    -0.8264E+02    -0.8222E+02    -0.8178E+02    -0.8134E+02    -0.8090E+02    -0.8047E+02    -0.8005E+02    -0.7966E+02    -0.7929E+02    -0.7897E+02    -0.7869E+02    -0.7846E+02    -0.7830E+02    -0.7820E+02    -0.7816E+02    -0.7820E+02    -0.7830E+02    -0.7846E+02    -0.7869E+02    -0.7897E+02    -0.7930E+02    -0.7966E+02    -0.8006E+02    -0.8048E+02    -0.8091E+02    -0.8135E+02    -0.8179E+02    -0.8223E+02    -0.8265E+02    -0.8306E+02    -0.8345E+02    -0.8383E+02    -0.8418E+02    -0.8451E+02    -0.8481E+02    -0.8510E+02    -0.8536E+02    -0.8560E+02    -0.8581E+02    -0.8601E+02    -0.8619E+02    -0.8635E+02    -0.8649E+02    -0.8662E+02    -0.8673E+02    -0.8683E+02    -0.8691E+02    -0.8699E+02    -0.8705E+02    -0.8711E+02    -0.8716E+02    -0.8720E+02    -0.8723E+02    -0.8726E+02    -0.8728E+02    -0.8730E+02    -0.8731E+02    -0.8732E+02    -0.8733E+02    -0.8733E+02    -0.8734E+02    -0.8734E+02    -0.8734E+02    -0.8734E+02    -0.8734E+02
    -0.8729E+02    -0.8729E+02    -0.8729E+02    -0.8728E+02    -0.8727E+02    -0.8725E+02    -0.8723E+02    -0.8721E+02    -0.8718E+02    -0.8715E+02    -0.8712E+02    -0.8708E+02    -0.8703E+02    -0.8698E+02    -0.8693E+02    -0.8686E+02    -0.8679E+02    -0.8670E+02    -0.8661E+02    -0.8651E+02    -0.8639E+02    -0.8626E+02    -0.8612E+02    -0.8597E+02    -0.8580E+02    -0.8561E+02    -0.8541E+02    -0.8519E+02    -0.8495E+02    -0.8470E+02    -0.8443E+02    -0.8415E+02    -0.8385E+02    -0.8353E+02    -0.8320E+02    -0.8287E+02    -0.8252E+02    -0.8217E+02    -0.8182E+02    -0.8148E+02    -0.8114E+02    -0.8082E+02    -0.8052E+02    -0.8024E+02    -0.8000E+02    -0.7979E+02    -0.7962E+02    -0.7950E+02    -0.7943E+02    -0.7940E+02    -0.7943E+02    -0.7950E+02    -0.7962E+02    -0.7979E+02    -0.8000E+02    -0.8025E+02    -0.8052E+02    -0.8082E+02    -0.8115E+02    -0.8148E+02    -0.8183E+02    -0.8218E+02    -0.8253E+02    -0.8287E+02    -0.8321E+02    -0.8354E+02    -0.8386E+02    -0.8416E+02    -0.8444E+02    -0.8471E+02    -0.8497E+02    -0.8520E+02    -0.8542E+02    -0.8562E+02    -0.8581E+02    -0.8598E+02    -0.8613E+02    -0.8628E+02    -0.8640E+02    -0.8652E+02    -0.8662E+02    -0.8672E+02    -0.8680E+02    -0.8687E+02    -0.8694E+02    -0.8700E+02    -0.8705E+02    -0.8709E+02    -0.8713E+02    -0.8716E+02    -0.8719E+02    -0.8722E+02    -0.8724E+02    -0.8726E+02    -0.8727E+02    -0.8728E+02    -0.8729E+02    -0.8730E+02    -0.8730E+02    -0.8730E+02
    -0.8727E+02    -0.8727E+02    -0.8726E+02    -0.8724E+02    -0.8722E+02    -0.8720E+02    -0.8717E+02    -0.8714E+02    -0.8710E+02    -0.8706E+02    -0.8702E+02    -0.8697E+02    -0.8692E+02    -0.8686E+02    -0.8679E+02    -0.8672E+02    -0.8664E+02    -0.8655E+02    -0.8646E+02    -0.8635E+02    -0.8624E+02    -0.8611E+02    -0.8597E+02    -0.8583E+02    -0.8567E+02    -0.8549E+02    -0.8531E+02    -0.8511E+02    -0.8490E+02    -0.8467E+02    -0.8444E+02    -0.8419E+02    -0.8394E+02    -0.8367E+02    -0.8340E+02    -0.8312E+02    -0.8283E+02    -0.8255E+02    -0.8227E+02    -0.8200E+02    -0.8173E+02    -0.8148E+02    -0.8125E+02    -0.8104E+02    -0.8085E+02    -0.8069E+02    -0.8057E+02    -0.8047E+02    -0.8042E+02    -0.8040E+02    -0.8042E+02    -0.8047E+02    -0.8057E+02    -0.8069E+02    -0.8085E+02    -0.8104E+02    -0.8125E+02    -0.8149E+02    -0.8174E+02    -0.8200E+02    -0.8228E+02    -0.8256E+02    -0.8284E+02    -0.8312E+02    -0.8340E+02    -0.8368E+02    -0.8394E+02    -0.8420E+02    -0.8445E+02    -0.8468E+02    -0.8491E+02    -0.8512E+02    -0.8532E+02    -0.8550E+02    -0.8567E+02    -0.8583E+02    -0.8598E+02    -0.8612E+02    -0.8625E+02    -0.8636E+02    -0.8647E+02    -0.8656E+02    -0.8665E+02    -0.8673E+02    -0.8680E+02    -0.8686E+02    -0.8692E+02    -0.8697E+02    -0.8702E+02    -0.8706E+02    -0.8710E+02    -0.8714E+02    -0.8717E+02    -0.8719E+02    -0.8722E+02    -0.8724E+02    -0.8726E+02    -0.8727E+02    -0.8728E+02    -0.8728E+02
    -0.8724E+02    -0.8724E+02    -0.8723E+02    -0.8721E+02    -0.8719E+02    -0.8715E+02    -0.8712E+02    -0.8708E+02    -0.8704E+02    -0.8699E+02    -0.8694E+02    -0.8688E+02    -0.8683E+02    -0.8676E+02    -0.8669E+02    -0.8662E+02    -0.8653E+02    -0.8644E+02    -0.8635E+02    -0.8624E+02    -0.8613E+02    -0.8601E+02    -0.8588E+02    -0.8574E+02    -0.8559E+02    -0.8543E+02    -0.8526E+02    -0.8508E+02    -0.8490E+02    -0.8470E+02    -0.8449E+02    -0.8428E+02    -0.8406E+02    -0.8384E+02    -0.8361E+02    -0.8338E+02    -0.8314E+02    -0.8291E+02    -0.8269E+02    -0.8247E+02    -0.8226E+02    -0.8206E+02    -0.8188E+02    -0.8171E+02    -0.8156E+02    -0.8144E+02    -0.8135E+02    -0.8127E+02    -0.8123E+02    -0.8122E+02    -0.8123E+02    -0.8128E+02    -0.8135E+02    -0.8144E+02    -0.8157E+02    -0.8171E+02    -0.8188E+02    -0.8206E+02    -0.8226E+02    -0.8247E+02    -0.8269E+02    -0.8292E+02    -0.8315E+02    -0.8338E+02    -0.8361E+02    -0.8384E+02    -0.8407E+02    -0.8429E+02    -0.8450E+02    -0.8471E+02    -0.8490E+02    -0.8509E+02    -0.8527E+02    -0.8544E+02    -0.8560E+02    -0.8574E+02    -0.8588E+02    -0.8601E+02    -0.8614E+02    -0.8625E+02    -0.8635E+02    -0.8645E+02    -0.8654E+02    -0.8662E+02    -0.8669E+02    -0.8676E+02    -0.8682E+02    -0.8688E+02    -0.8694E+02    -0.8699E+02    -0.8703E+02    -0.8707E+02    -0.8711E+02    -0.8714E+02    -0.8718E+02    -0.8720E+02    -0.8723E+02    -0.8725E+02    -0.8726E+02    -0.8726E+02
    -0.8723E+02    -0.8723E+02    -0.8721E+02    -0.8719E+02    -0.8716E+02    -0.8712E+02    -0.8708E+02    -0.8703E+02    -0.8698E+02    -0.8693E+02    -0.8688E+02    -0.8682E+02    -0.8676E+02    -0.8669E+02    -0.8662E+02    -0.8654E+02    -0.8646E+02    -0.8637E+02    -0.8627E+02    -0.8617E+02    -0.8606E+02    -0.8595E+02    -0.8582E+02    -0.8569E+02    -0.8556E+02    -0.8541E+02    -0.8526E+02    -0.8510E+02    -0.8493E+02    -0.8476E+02    -0.8458E+02    -0.8440E+02    -0.8421E+02    -0.8402E+02    -0.8383E+02    -0.8363E+02    -0.8344E+02    -0.8325E+02    -0.8307E+02    -0.8289E+02    -0.8272E+02    -0.8256E+02    -0.8242E+02    -0.8229E+02    -0.8217E+02    -0.8207E+02    -0.8200E+02    -0.8194E+02    -0.8191E+02    -0.8190E+02    -0.8191E+02    -0.8194E+02    -0.8200E+02    -0.8208E+02    -0.8217E+02    -0.8229E+02    -0.8242E+02    -0.8256E+02    -0.8272E+02    -0.8289E+02    -0.8307E+02    -0.8326E+02    -0.8344E+02    -0.8364E+02    -0.8383E+02    -0.8402E+02    -0.8421E+02    -0.8440E+02    -0.8459E+02    -0.8476E+02    -0.8494E+02    -0.8510E+02    -0.8526E+02    -0.8541E+02    -0.8556E+02    -0.8570E+02    -0.8583E+02    -0.8595E+02    -0.8606E+02    -0.8617E+02    -0.8627E+02    -0.8637E+02    -0.8645E+02    -0.8654E+02    -0.8661E+02    -0.8668E+02    -0.8675E+02    -0.8681E+02    -0.8687E+02    -0.8692E+02    -0.8697E+02    -0.8702E+02    -0.8706E+02    -0.8710E+02    -0.8714E+02    -0.8717E+02    -0.8720E+02    -0.8722E+02    -0.8724E+02    -0.8724E+02
    -0.8721E+02    -0.8721E+02    -0.8720E+02    -0.8717E+02    -0.8713E+02    -0.8709E+02    -0.8705E+02    -0.8700E+02    -0.8695E+02    -0.8689E+02    -0.8683E+02    -0.8677E+02    -0.8671E+02    -0.8664E+02    -0.8656E+02    -0.8649E+02    -0.8640E+02    -0.8632E+02    -0.8622E+02    -0.8613E+02    -0.8602E+02    -0.8592E+02    -0.8580E+02    -0.8568E+02    -0.8556E+02    -0.8542E+02    -0.8529E+02    -0.8514E+02    -0.8500E+02    -0.8485E+02    -0.8469E+02    -0.8453E+02    -0.8437E+02    -0.8421E+02    -0.8405E+02    -0.8388E+02    -0.8372E+02    -0.8357E+02    -0.8342E+02    -0.8327E+02    -0.8313E+02    -0.8300E+02    -0.8289E+02    -0.8278E+02    -0.8269E+02    -0.8261E+02    -0.8255E+02    -0.8251E+02    -0.8248E+02    -0.8247E+02    -0.8248E+02    -0.8251E+02    -0.8255E+02    -0.8261E+02    -0.8269E+02    -0.8278E+02    -0.8289E+02    -0.8301E+02    -0.8313E+02    -0.8327E+02    -0.8342E+02    -0.8357E+02    -0.8373E+02    -0.8389E+02    -0.8405E+02    -0.8421E+02    -0.8437E+02    -0.8453E+02    -0.8469E+02    -0.8485E+02    -0.8500E+02    -0.8515E+02    -0.8529E+02    -0.8542E+02    -0.8556E+02    -0.8568E+02    -0.8580E+02    -0.8591E+02    -0.8602E+02    -0.8612E+02    -0.8622E+02    -0.8631E+02    -0.8640E+02    -0.8648E+02    -0.8656E+02    -0.8663E+02    -0.8670E+02    -0.8676E+02    -0.8682E+02    -0.8688E+02    -0.8693E+02    -0.8698E+02    -0.8703E+02    -0.8707E+02    -0.8711E+02    -0.8715E+02    -0.8718E+02    -0.8721E+02    -0.8722E+02    -0.8722E+02
    -0.8720E+02    -0.8720E+02    -0.8719E+02    -0.8716E+02    -0.8712E+02    -0.8707E+02    -0.8703E+02    -0.8697E+02    -0.8692E+02    -0.8686E+02    -0.8680E+02    -0.8674E+02    -0.8667E+02    -0.8660E+02    -0.8653E+02    -0.8645E+02    -0.8637E+02    -0.8629E+02    -0.8620E+02    -0.8611E+02    -0.8601E+02    -0.8591E+02    -0.8580E+02    -0.8569E+02    -0.8558E+02    -0.8546E+02    -0.8534E+02    -0.8521E+02    -0.8508E+02    -0.8495E+02    -0.8481E+02    -0.8467E+02    -0.8454E+02    -0.8440E+02    -0.8426E+02    -0.8412E+02    -0.8399E+02    -0.8386E+02    -0.8373E+02    -0.8361E+02    -0.8350E+02    -0.8339E+02    -0.8330E+02    -0.8321E+02    -0.8314E+02    -0.8308E+02    -0.8303E+02    -0.8299E+02    -0.8297E+02    -0.8296E+02    -0.8297E+02    -0.8299E+02    -0.8303E+02    -0.8308E+02    -0.8314E+02    -0.8321E+02    -0.8330E+02    -0.8339E+02    -0.8350E+02    -0.8361E+02    -0.8373E+02    -0.8386E+02    -0.8399E+02    -0.8412E+02    -0.8426E+02    -0.8440E+02    -0.8454E+02    -0.8467E+02    -0.8481E+02    -0.8495E+02    -0.8508E+02    -0.8521E+02    -0.8534E+02    -0.8546E+02    -0.8558E+02    -0.8569E+02    -0.8580E+02    -0.8591E+02    -0.8601E+02    -0.8610E+02    -0.8620E+02    -0.8628E+02    -0.8637E+02    -0.8644E+02    -0.8652E+02    -0.8659E+02    -0.8666E+02    -0.8672E+02    -0.8679E+02    -0.8684E+02    -0.8690E+02    -0.8695E+02    -0.8700E+02    -0.8705E+02    -0.8710E+02    -0.8714E+02    -0.8717E+02    -0.8720E+02    -0.8721E+02    -0.8721E+02
    -0.8720E+02    -0.8720E+02    -0.8718E+02    -0.8715E+02    -0.8711E+02    -0.8706E+02    -0.8701E+02    -0.8696E+02    -0.8690E+02    -0.8684E+02    -0.8678E+02    -0.8672E+02    -0.8665E+02    -0.8659E+02    -0.8651E+02    -0.8644E+02    -0.8636E+02    -0.8628E+02    -0.8620E+02    -0.8611E+02    -0.8602E+02    -0.8592E+02    -0.8583E+02    -0.8573E+02    -0.8562E+02    -0.8551E+02    -0.8540E+02    -0.8529E+02    -0.8517E+02    -0.8506E+02    -0.8494E+02    -0.8482E+02    -0.8470E+02    -0.8458E+02    -0.8446E+02    -0.8435E+02    -0.8424E+02    -0.8413E+02    -0.8402E+02    -0.8392E+02    -0.8383E+02    -0.8374E+02    -0.8366E+02    -0.8359E+02    -0.8353E+02    -0.8348E+02    -0.8344E+02    -0.8341E+02    -0.8339E+02    -0.8339E+02    -0.8339E+02    -0.8341E+02    -0.8344E+02    -0.8348E+02    -0.8353E+02    -0.8359E+02    -0.8366E+02    -0.8374E+02    -0.8383E+02    -0.8392E+02    -0.8402E+02    -0.8413E+02    -0.8423E+02    -0.8435E+02    -0.8446E+02    -0.8458E+02    -0.8470E+02    -0.8482E+02    -0.8494E+02    -0.8506E+02    -0.8517E+02    -0.8529E+02    -0.8540E+02    -0.8551E+02    -0.8562E+02    -0.8572E+02    -0.8582E+02    -0.8592E+02    -0.8601E+02    -0.8610E+02    -0.8619E+02    -0.8627E+02    -0.8635E+02    -0.8643E+02    -0.8650E+02    -0.8657E+02    -0.8664E+02    -0.8670E+02    -0.8676E+02    -0.8682E+02    -0.8688E+02    -0.8693E+02    -0.8699E+02    -0.8704E+02    -0.8708E+02    -0.8712E+02    -0.8716E+02    -0.8719E+02    -0.8721E+02    -0.8721E+02
    -0.8719E+02    -0.8719E+02    -0.8717E+02    -0.8714E+02    -0.8710E+02    -0.8705E+02    -0.8700E+02    -0.8695E+02    -0.8689E+02    -0.8684E+02    -0.8677E+02    -0.8671E+02    -0.8665E+02    -0.8658E+02    -0.8651E+02    -0.8644E+02    -0.8636E+02    -0.8629E+02    -0.8621E+02    -0.8613E+02    -0.8604E+02    -0.8595E+02    -0.8586E+02    -0.8577E+02    -0.8568E+02    -0.8558E+02    -0.8548E+02    -0.8538E+02    -0.8528E+02    -0.8517E+02    -0.8507E+02    -0.8497E+02    -0.8486E+02    -0.8476E+02    -0.8466E+02    -0.8456E+02    -0.8446E+02    -0.8437E+02    -0.8428E+02    -0.8420E+02    -0.8412E+02    -0.8405E+02    -0.8398E+02    -0.8392E+02    -0.8387E+02    -0.8383E+02    -0.8380E+02    -0.8378E+02    -0.8376E+02    -0.8376E+02    -0.8376E+02    -0.8378E+02    -0.8380E+02    -0.8383E+02    -0.8387E+02    -0.8392E+02    -0.8398E+02    -0.8405E+02    -0.8412E+02    -0.8420E+02    -0.8428E+02    -0.8437E+02    -0.8446E+02    -0.8456E+02    -0.8466E+02    -0.8476E+02    -0.8486E+02    -0.8496E+02    -0.8507E+02    -0.8517E+02    -0.8527E+02    -0.8537E+02    -0.8547E+02    -0.8557E+02    -0.8567E+02    -0.8576E+02    -0.8586E+02    -0.8594E+02    -0.8603E+02    -0.8612E+02    -0.8620E+02    -0.8627E+02    -0.8635E+02    -0.8642E+02    -0.8649E+02    -0.8656E+02    -0.8663E+02    -0.8669E+02    -0.8675E+02    -0.8681E+02    -0.8687E+02    -0.8692E+02    -0.8698E+02    -0.8703E+02    -0.8707E+02    -0.8712E+02    -0.8715E+02    -0.8718E+02    -0.8720E+02    -0.8720E+02
    -0.8719E+02    -0.8719E+02    -0.8717E+02    -0.8714E+02    -0.8710E+02    -0.8705E+02    -0.8700E+02    -0.8695E+02    -0.8689E+02    -0.8683E+02    -0.8677E+02    -0.8671E+02    -0.8665E+02    -0.8658E+02    -0.8652E+02    -0.8645E+02    -0.8638E+02    -0.8630E+02    -0.8623E+02    -0.8615E+02    -0.8607E+02    -0.8599E+02    -0.8591E+02    -0.8583E+02    -0.8574E+02    -0.8565E+02    -0.8556E+02    -0.8547E+02    -0.8538E+02    -0.8529E+02    -0.8520E+02    -0.8511E+02    -0.8502E+02    -0.8493E+02    -0.8484E+02    -0.8476E+02    -0.8468E+02    -0.8460E+02    -0.8452E+02    -0.8445E+02    -0.8439E+02    -0.8432E+02    -0.8427E+02    -0.8422E+02    -0.8418E+02    -0.8414E+02    -0.8412E+02    -0.8410E+02    -0.8408E+02    -0.8408E+02    -0.8408E+02    -0.8410E+02    -0.8412E+02    -0.8414E+02    -0.8418E+02    -0.8422E+02    -0.8427E+02    -0.8432E+02    -0.8438E+02    -0.8445E+02    -0.8452E+02    -0.8460E+02    -0.8467E+02    -0.8476E+02    -0.8484E+02    -0.8493E+02    -0.8502E+02    -0.8511E+02    -0.8520E+02    -0.8529E+02    -0.8538E+02    -0.8547E+02    -0.8556E+02    -0.8565E+02    -0.8573E+02    -0.8582E+02    -0.8590E+02    -0.8598E+02    -0.8606E+02    -0.8614E+02    -0.8622E+02    -0.8629E+02    -0.8636E+02    -0.8643E+02    -0.8650E+02    -0.8656E+02    -0.8663E+02    -0.8669E+02    -0.8675E+02    -0.8681E+02    -0.8686E+02    -0.8692E+02    -0.8697E+02    -0.8702E+02    -0.8707E+02    -0.8711E+02    -0.8715E+02    -0.8718E+02    -0.8720E+02    -0.8720E+02
    -0.8719E+02    -0.8719E+02    -0.8717E+02    -0.8714E+02    -0.8710E+02    -0.8705E+02    -0.8700E+02    -0.8695E+02    -0.8689E+02    -0.8684E+02    -0.8678E+02    -0.8672E+02    -0.8666E+02    -0.8660E+02    -0.8653E+02    -0.8647E+02    -0.8640E+02    -0.8633E+02    -0.8626E+02    -0.8619E+02    -0.8612E+02    -0.8604E+02    -0.8597E+02    -0.8589E+02    -0.8581E+02    -0.8573E+02    -0.8565E+02    -0.8557E+02    -0.8549E+02    -0.8541E+02    -0.8533E+02    -0.8525E+02    -0.8517E+02    -0.8509E+02    -0.8502E+02    -0.8494E+02    -0.8487E+02    -0.8481E+02    -0.8474E+02    -0.8468E+02    -0.8462E+02    -0.8457E+02    -0.8453E+02    -0.8449E+02    -0.8445E+02    -0.8442E+02    -0.8440E+02    -0.8438E+02    -0.8437E+02    -0.8437E+02    -0.8437E+02    -0.8438E+02    -0.8440E+02    -0.8442E+02    -0.8445E+02    -0.8448E+02    -0.8452E+02    -0.8457E+02    -0.8462E+02    -0.8468E+02    -0.8474E+02    -0.8480E+02    -0.8487E+02    -0.8494E+02    -0.8501E+02    -0.8509E+02    -0.8517E+02    -0.8524E+02    -0.8532E+02    -0.8540E+02    -0.8548E+02    -0.8556E+02    -0.8564E+02    -0.8572E+02    -0.8580E+02    -0.8588E+02    -0.8596E+02    -0.8603E+02    -0.8610E+02    -0.8618E+02    -0.8625E+02    -0.8632E+02    -0.8638E+02    -0.8645E+02    -0.8651E+02    -0.8658E+02    -0.8664E+02    -0.8670E+02    -0.8675E+02    -0.8681E+02    -0.8687E+02    -0.8692E+02    -0.8697E+02    -0.8702E+02    -0.8707E+02    -0.8711E+02    -0.8715E+02    -0.8718E+02    -0.8720E+02    -0.8720E+02
    -0.8719E+02    -0.8719E+02    -0.8717E+02    -0.8714E+02    -0.8710E+02    -0.8706E+02    -0.8701E+02    -0.8696E+02    -0.8690E+02    -0.8685E+02    -0.8679E+02    -0.8673E+02    -0.8667E+02    -0.8661E+02    -0.8655E+02    -0.8649E+02    -0.8643E+02    -0.8636E+02    -0.8630E+02    -0.8623E+02    -0.8616E+02    -0.8610E+02    -0.8603E+02    -0.8596E+02    -0.8588E+02    -0.8581E+02    -0.8574E+02    -0.8567E+02    -0.8560E+02    -0.8553E+02    -0.8545E+02    -0.8538E+02    -0.8531E+02    -0.8525E+02    -0.8518E+02    -0.8512E+02    -0.8506E+02    -0.8500E+02    -0.8494E+02    -0.8489E+02    -0.8484E+02    -0.8480E+02    -0.8476E+02    -0.8472E+02    -0.8469E+02    -0.8467E+02    -0.8465E+02    -0.8463E+02    -0.8463E+02    -0.8462E+02    -0.8463E+02    -0.8463E+02    -0.8465E+02    -0.8467E+02    -0.8469E+02    -0.8472E+02    -0.8476E+02    -0.8480E+02    -0.8484E+02    -0.8489E+02    -0.8494E+02    -0.8499E+02    -0.8505E+02    -0.8511E+02    -0.8518E+02    -0.8524E+02    -0.8531E+02    -0.8538E+02    -0.8545E+02    -0.8552E+02    -0.8559E+02    -0.8566E+02    -0.8573E+02    -0.8580E+02    -0.8587E+02    -0.8594E+02    -0.8601E+02    -0.8608E+02    -0.8615E+02    -0.8622E+02    -0.8628E+02    -0.8635E+02    -0.8641E+02    -0.8647E+02    -0.8653E+02    -0.8659E+02    -0.8665E+02    -0.8671E+02    -0.8676E+02    -0.8682E+02    -0.8687E+02    -0.8693E+02    -0.8698E+02    -0.8703E+02    -0.8707E+02    -0.8712E+02    -0.8715E+02    -0.8718E+02    -0.8720E+02    -0.8720E+02
    -0.8720E+02    -0.8720E+02    -0.8718E+02    -0.8715E+02    -0.8711E+02    -0.8706E+02    -0.8702E+02    -0.8697E+02    -0.8691E+02    -0.8686E+02    -0.8681E+02    -0.8675E+02    -0.8670E+02    -0.8664E+02    -0.8658E+02    -0.8652E+02    -0.8646E+02    -0.8640E+02    -0.8634E+02    -0.8628E+02    -0.8622E+02    -0.8615E+02    -0.8609E+02    -0.8603E+02    -0.8596E+02    -0.8590E+02    -0.8583E+02    -0.8577E+02    -0.8570E+02    -0.8564E+02    -0.8558E+02    -0.8551E+02    -0.8545E+02    -0.8539E+02    -0.8533E+02    -0.8528E+02    -0.8523E+02    -0.8517E+02    -0.8513E+02    -0.8508E+02    -0.8504E+02    -0.8500E+02    -0.8497E+02    -0.8494E+02    -0.8491E+02    -0.8489E+02    -0.8487E+02    -0.8486E+02    -0.8485E+02    -0.8485E+02    -0.8485E+02    -0.8486E+02    -0.8487E+02    -0.8489E+02    -0.8491E+02    -0.8494E+02    -0.8497E+02    -0.8500E+02    -0.8504E+02    -0.8508E+02    -0.8512E+02    -0.8517E+02    -0.8522E+02    -0.8527E+02    -0.8533E+02    -0.8539E+02    -0.8545E+02    -0.8551E+02    -0.8557E+02    -0.8563E+02    -0.8569E+02    -0.8576E+02    -0.8582E+02    -0.8589E+02    -0.8595E+02    -0.8601E+02    -0.8608E+02    -0.8614E+02    -0.8620E+02    -0.8626E+02    -0.8632E+02    -0.8638E+02    -0.8644E+02    -0.8650E+02    -0.8656E+02    -0.8662E+02    -0.8667E+02    -0.8673E+02    -0.8678E+02    -0.8683E+02    -0.8688E+02    -0.8693E+02    -0.8698E+02    -0.8703E+02    -0.8708E+02    -0.8712E+02    -0.8716E+02    -0.8718E+02    -0.8720E+02    -0.8720E+02
    -0.8720E+02    -0.8720E+02    -0.8718E+02    -0.8715E+02    -0.8712E+02    -0.8707E+02    -0.8703E+02    -0.8698E+02    -0.8693E+02    -0.8688E+02    -0.8683E+02    -0.8677E+02    -0.8672E+02    -0.8667E+02    -0.8661E+02    -0.8656E+02    -0.8650E+02    -0.8644E+02    -0.8639E+02    -0.8633E+02    -0.8627E+02    -0.8621E+02    -0.8615E+02    -0.8610E+02    -0.8604E+02    -0.8598E+02    -0.8592E+02    -0.8586E+02    -0.8580E+02    -0.8575E+02    -0.8569E+02    -0.8564E+02    -0.8558E+02    -0.8553E+02    -0.8548E+02    -0.8543E+02    -0.8538E+02    -0.8534E+02    -0.8530E+02    -0.8526E+02    -0.8522E+02    -0.8519E+02    -0.8516E+02    -0.8513E+02    -0.8511E+02    -0.8509E+02    -0.8508E+02    -0.8507E+02    -0.8506E+02    -0.8506E+02    -0.8506E+02    -0.8507E+02    -0.8508E+02    -0.8509E+02    -0.8511E+02    -0.8513E+02    -0.8516E+02    -0.8519E+02    -0.8522E+02    -0.8525E+02    -0.8529E+02    -0.8533E+02    -0.8538E+02    -0.8542E+02    -0.8547E+02    -0.8552E+02    -0.8558E+02    -0.8563E+02    -0.8568E+02    -0.8574E+02    -0.8580E+02    -0.8585E+02    -0.8591E+02    -0.8597E+02    -0.8603E+02    -0.8608E+02    -0.8614E+02    -0.8620E+02    -0.8626E+02    -0.8631E+02    -0.8637E+02    -0.8642E+02    -0.8648E+02    -0.8653E+02    -0.8659E+02    -0.8664E+02    -0.8669E+02    -0.8675E+02    -0.8680E+02    -0.8685E+02    -0.8690E+02    -0.8695E+02    -0.8699E+02    -0.8704E+02    -0.8708E+02    -0.8713E+02    -0.8716E+02    -0.8719E+02    -0.8721E+02    -0.8721E+02
    -0.8720E+02    -0.8720E+02    -0.8719E+02    -0.8716E+02    -0.8712E+02    -0.8708E+02    -0.8704E+02    -0.8699E+02    -0.8694E+02    -0.8690E+02    -0.8685E+02    -0.8680E+02    -0.8675E+02    -0.8669E+02    -0.8664E+02    -0.8659E+02    -0.8654E+02    -0.8649E+02    -0.8643E+02    -0.8638E+02    -0.8633E+02    -0.8627E+02    -0.8622E+02    -0.8617E+02    -0.8611E+02    -0.8606E+02    -0.8601E+02    -0.8595E+02    -0.8590E+02    -0.8585E+02    -0.8580E+02    -0.8575E+02    -0.8570E+02    -0.8566E+02    -0.8561E+02    -0.8557E+02    -0.8553E+02    -0.8549E+02    -0.8545E+02    -0.8542E+02    -0.8539E+02    -0.8536E+02    -0.8533E+02    -0.8531E+02    -0.8529E+02    -0.8527E+02    -0.8526E+02    -0.8525E+02    -0.8525E+02    -0.8525E+02    -0.8525E+02    -0.8525E+02    -0.8526E+02    -0.8527E+02    -0.8529E+02    -0.8531E+02    -0.8533E+02    -0.8536E+02    -0.8538E+02    -0.8542E+02    -0.8545E+02    -0.8549E+02    -0.8552E+02    -0.8556E+02    -0.8561E+02    -0.8565E+02    -0.8570E+02    -0.8574E+02    -0.8579E+02    -0.8584E+02    -0.8589E+02    -0.8594E+02    -0.8600E+02    -0.8605E+02    -0.8610E+02    -0.8615E+02    -0.8621E+02    -0.8626E+02    -0.8631E+02    -0.8636E+02    -0.8642E+02    -0.8647E+02    -0.8652E+02    -0.8657E+02    -0.8662E+02    -0.8667E+02    -0.8672E+02    -0.8677E+02    -0.8682E+02    -0.8687E+02    -0.8691E+02    -0.8696E+02    -0.8701E+02    -0.8705E+02    -0.8709E+02    -0.8713E+02    -0.8717E+02    -0.8719E+02    -0.8721E+02    -0.8721E+02
    -0.8721E+02    -0.8721E+02    -0.8719E+02    -0.8717E+02    -0.8713E+02    -0.8709E+02    -0.8705E+02    -0.8701E+02    -0.8696E+02    -0.8692E+02    -0.8687E+02    -0.8682E+02    -0.8677E+02    -0.8673E+02    -0.8668E+02    -0.8663E+02    -0.8658E+02    -0.8653E+02    -0.8648E+02    -0.8643E+02    -0.8638E+02    -0.8634E+02    -0.8629E+02    -0.8624E+02    -0.8619E+02    -0.8614E+02    -0.8609E+02    -0.8604E+02    -0.8600E+02    -0.8595E+02    -0.8591E+02    -0.8586E+02    -0.8582E+02    -0.8578E+02    -0.8574E+02    -0.8570E+02    -0.8566E+02    -0.8563E+02    -0.8560E+02    -0.8557E+02    -0.8554E+02    -0.8551E+02    -0.8549E+02    -0.8547E+02    -0.8546E+02    -0.8544E+02    -0.8543E+02    -0.8542E+02    -0.8542E+02    -0.8542E+02    -0.8542E+02    -0.8542E+02    -0.8543E+02    -0.8544E+02    -0.8545E+02    -0.8547E+02    -0.8549E+02    -0.8551E+02    -0.8554E+02    -0.8556E+02    -0.8559E+02    -0.8563E+02    -0.8566E+02    -0.8570E+02    -0.8573E+02    -0.8577E+02    -0.8581E+02    -0.8586E+02    -0.8590E+02    -0.8594E+02    -0.8599E+02    -0.8603E+02    -0.8608E+02    -0.8613E+02    -0.8618E+02    -0.8622E+02    -0.8627E+02    -0.8632E+02    -0.8637E+02    -0.8642E+02    -0.8646E+02    -0.8651E+02    -0.8656E+02    -0.8661E+02    -0.8666E+02    -0.8670E+02    -0.8675E+02    -0.8680E+02    -0.8684E+02    -0.8689E+02    -0.8693E+02    -0.8698E+02    -0.8702E+02    -0.8706E+02    -0.8710E+02    -0.8714E+02    -0.8717E+02    -0.8720E+02    -0.8721E+02    -0.8721E+02
    -0.8722E+02    -0.8722E+02    -0.8720E+02    -0.8717E+02    -0.8714E+02    -0.8710E+02    -0.8706E+02    -0.8702E+02    -0.8698E+02    -0.8694E+02    -0.8689E+02    -0.8685E+02    -0.8680E+02    -0.8676E+02    -0.8671E+02    -0.8667E+02    -0.8662E+02    -0.8658E+02    -0.8653E+02    -0.8649E+02    -0.8644E+02    -0.8640E+02    -0.8635E+02    -0.8631E+02    -0.8626E+02    -0.8622E+02    -0.8617E+02    -0.8613E+02    -0.8609E+02    -0.8605E+02    -0.8601E+02    -0.8597E+02    -0.8593E+02    -0.8589E+02    -0.8586E+02    -0.8582E+02    -0.8579E+02    -0.8576E+02    -0.8573E+02    -0.8571E+02    -0.8568E+02    -0.8566E+02    -0.8564E+02    -0.8562E+02    -0.8561E+02    -0.8559E+02    -0.8559E+02    -0.8558E+02    -0.8557E+02    -0.8557E+02    -0.8557E+02    -0.8558E+02    -0.8558E+02    -0.8559E+02    -0.8561E+02    -0.8562E+02    -0.8564E+02    -0.8566E+02    -0.8568E+02    -0.8570E+02    -0.8573E+02    -0.8576E+02    -0.8579E+02    -0.8582E+02    -0.8585E+02    -0.8589E+02    -0.8592E+02    -0.8596E+02    -0.8600E+02    -0.8604E+02    -0.8608E+02    -0.8612E+02    -0.8616E+02    -0.8621E+02    -0.8625E+02    -0.8629E+02    -0.8634E+02    -0.8638E+02    -0.8643E+02    -0.8647E+02    -0.8651E+02    -0.8656E+02    -0.8660E+02    -0.8665E+02    -0.8669E+02    -0.8673E+02    -0.8678E+02    -0.8682E+02    -0.8687E+02    -0.8691E+02    -0.8695E+02    -0.8699E+02    -0.8703E+02    -0.8707E+02    -0.8711E+02    -0.8715E+02    -0.8718E+02    -0.8720E+02    -0.8722E+02    -0.8722E+02
    -0.8722E+02    -0.8722E+02    -0.8721E+02    -0.8718E+02    -0.8715E+02    -0.8712E+02    -0.8708E+02    -0.8704E+02    -0.8700E+02    -0.8696E+02    -0.8692E+02    -0.8687E+02    -0.8683E+02    -0.8679E+02    -0.8675E+02    -0.8671E+02    -0.8666E+02    -0.8662E+02    -0.8658E+02    -0.8654E+02    -0.8650E+02    -0.8646E+02    -0.8641E+02    -0.8637E+02    -0.8633E+02    -0.8629E+02    -0.8625E+02    -0.8621E+02    -0.8618E+02    -0.8614E+02    -0.8610E+02    -0.8607E+02    -0.8603E+02    -0.8600E+02    -0.8597E+02    -0.8594E+02    -0.8591E+02    -0.8588E+02    -0.8586E+02    -0.8583E+02    -0.8581E+02    -0.8579E+02    -0.8578E+02    -0.8576E+02    -0.8575E+02    -0.8574E+02    -0.8573E+02    -0.8572E+02    -0.8572E+02    -0.8572E+02    -0.8572E+02    -0.8572E+02    -0.8573E+02    -0.8573E+02    -0.8574E+02    -0.8576E+02    -0.8577E+02    -0.8579E+02    -0.8581E+02    -0.8583E+02    -0.8585E+02    -0.8588E+02    -0.8590E+02    -0.8593E+02    -0.8596E+02    -0.8599E+02    -0.8603E+02    -0.8606E+02    -0.8609E+02    -0.8613E+02    -0.8617E+02    -0.8620E+02    -0.8624E+02    -0.8628E+02    -0.8632E+02    -0.8636E+02    -0.8640E+02    -0.8644E+02    -0.8648E+02    -0.8652E+02    -0.8656E+02    -0.8660E+02    -0.8665E+02    -0.8669E+02    -0.8673E+02    -0.8677E+02    -0.8681E+02    -0.8685E+02    -0.8689E+02    -0.8693E+02    -0.8697E+02    -0.8701E+02    -0.8705E+02    -0.8709E+02    -0.8712E+02    -0.8716E+02    -0.8719E+02    -0.8721E+02    -0.8723E+02    -0.8723E+02
    -0.8723E+02    -0.8723E+02    -0.8721E+02    -0.8719E+02    -0.8716E+02    -0.8713E+02    -0.8709E+02    -0.8706E+02    -0.8702E+02    -0.8698E+02    -0.8694E+02    -0.8690E+02    -0.8686E+02    -0.8682E+02    -0.8678E+02    -0.8675E+02    -0.8671E+02    -0.8667E+02    -0.8663E+02    -0.8659E+02    -0.8655E+02    -0.8651E+02    -0.8648E+02    -0.8644E+02    -0.8640E+02    -0.8637E+02    -0.8633E+02    -0.8629E+02    -0.8626E+02    -0.8623E+02    -0.8619E+02    -0.8616E+02    -0.8613E+02    -0.8610E+02    -0.8607E+02    -0.8605E+02    -0.8602E+02    -0.8600E+02    -0.8597E+02    -0.8595E+02    -0.8593E+02    -0.8592E+02    -0.8590E+02    -0.8589E+02    -0.8588E+02    -0.8587E+02    -0.8586E+02    -0.8585E+02    -0.8585E+02    -0.8585E+02    -0.8585E+02    -0.8585E+02    -0.8586E+02    -0.8586E+02    -0.8587E+02    -0.8588E+02    -0.8590E+02    -0.8591E+02    -0.8593E+02    -0.8595E+02    -0.8597E+02    -0.8599E+02    -0.8601E+02    -0.8604E+02    -0.8607E+02    -0.8609E+02    -0.8612E+02    -0.8615E+02    -0.8618E+02    -0.8622E+02    -0.8625E+02    -0.8628E+02    -0.8632E+02    -0.8635E+02    -0.8639E+02    -0.8643E+02    -0.8646E+02    -0.8650E+02    -0.8654E+02    -0.8657E+02    -0.8661E+02    -0.8665E+02    -0.8669E+02    -0.8673E+02    -0.8676E+02    -0.8680E+02    -0.8684E+02    -0.8688E+02    -0.8692E+02    -0.8695E+02    -0.8699E+02    -0.8703E+02    -0.8707E+02    -0.8710E+02    -0.8714E+02    -0.8717E+02    -0.8720E+02    -0.8722E+02    -0.8723E+02    -0.8723E+02
    -0.8723E+02    -0.8723E+02    -0.8722E+02    -0.8720E+02    -0.8717E+02    -0.8714E+02    -0.8711E+02    -0.8707E+02    -0.8704E+02    -0.8700E+02    -0.8697E+02    -0.8693E+02    -0.8689E+02    -0.8686E+02    -0.8682E+02    -0.8678E+02    -0.8675E+02    -0.8671E+02    -0.8668E+02    -0.8664E+02    -0.8661E+02    -0.8657E+02    -0.8654E+02    -0.8650E+02    -0.8647E+02    -0.8643E+02    -0.8640E+02    -0.8637E+02    -0.8634E+02    -0.8631E+02    -0.8628E+02    -0.8625E+02    -0.8622E+02    -0.8620E+02    -0.8617E+02    -0.8615E+02    -0.8612E+02    -0.8610E+02    -0.8608E+02    -0.8606E+02    -0.8605E+02    -0.8603E+02    -0.8602E+02    -0.8601E+02    -0.8599E+02    -0.8599E+02    -0.8598E+02    -0.8597E+02    -0.8597E+02    -0.8597E+02    -0.8597E+02    -0.8597E+02    -0.8598E+02    -0.8598E+02    -0.8599E+02    -0.8600E+02    -0.8601E+02    -0.8603E+02    -0.8604E+02    -0.8606E+02    -0.8608E+02    -0.8610E+02    -0.8612E+02    -0.8614E+02    -0.8616E+02    -0.8619E+02    -0.8622E+02    -0.8624E+02    -0.8627E+02    -0.8630E+02    -0.8633E+02    -0.8636E+02    -0.8639E+02    -0.8642E+02    -0.8646E+02    -0.8649E+02    -0.8652E+02    -0.8656E+02    -0.8659E+02    -0.8662E+02    -0.8666E+02    -0.8669E+02    -0.8673E+02    -0.8676E+02    -0.8680E+02    -0.8684E+02    -0.8687E+02    -0.8691E+02    -0.8694E+02    -0.8698E+02    -0.8701E+02    -0.8705E+02    -0.8708E+02    -0.8711E+02    -0.8715E+02    -0.8718E+02    -0.8720E+02    -0.8722E+02    -0.8724E+02    -0.8724E+02
    -0.8724E+02    -0.8724E+02    -0.8723E+02    -0.8721E+02    -0.8718E+02    -0.8715E+02    -0.8712E+02    -0.8709E+02    -0.8706E+02    -0.8702E+02    -0.8699E+02    -0.8696E+02    -0.8692E+02    -0.8689E+02    -0.8686E+02    -0.8682E+02    -0.8679E+02    -0.8676E+02    -0.8672E+02    -0.8669E+02    -0.8666E+02    -0.8663E+02    -0.8659E+02    -0.8656E+02    -0.8653E+02    -0.8650E+02    -0.8647E+02    -0.8644E+02    -0.8642E+02    -0.8639E+02    -0.8636E+02    -0.8633E+02    -0.8631E+02    -0.8629E+02    -0.8626E+02    -0.8624E+02    -0.8622E+02    -0.8620E+02    -0.8618E+02    -0.8617E+02    -0.8615E+02    -0.8614E+02    -0.8613E+02    -0.8612E+02    -0.8611E+02    -0.8610E+02    -0.8609E+02    -0.8609E+02    -0.8609E+02    -0.8608E+02    -0.8609E+02    -0.8609E+02    -0.8609E+02    -0.8610E+02    -0.8610E+02    -0.8611E+02    -0.8612E+02    -0.8614E+02    -0.8615E+02    -0.8616E+02    -0.8618E+02    -0.8620E+02    -0.8622E+02    -0.8624E+02    -0.8626E+02    -0.8628E+02    -0.8630E+02    -0.8633E+02    -0.8635E+02    -0.8638E+02    -0.8641E+02    -0.8643E+02    -0.8646E+02    -0.8649E+02    -0.8652E+02    -0.8655E+02    -0.8658E+02    -0.8661E+02    -0.8664E+02    -0.8667E+02    -0.8671E+02    -0.8674E+02    -0.8677E+02    -0.8680E+02    -0.8684E+02    -0.8687E+02    -0.8690E+02    -0.8693E+02    -0.8697E+02    -0.8700E+02    -0.8703E+02    -0.8706E+02    -0.8710E+02    -0.8713E+02    -0.8716E+02    -0.8719E+02    -0.8721E+02    -0.8723E+02    -0.8724E+02    -0.8724E+02
    -0.8725E+02    -0.8725E+02    -0.8723E+02    -0.8722E+02    -0.8719E+02    -0.8717E+02    -0.8714E+02    -0.8711E+02    -0.8708E+02    -0.8704E+02    -0.8701E+02    -0.8698E+02    -0.8695E+02    -0.8692E+02    -0.8689E+02    -0.8686E+02    -0.8683E+02    -0.8680E+02    -0.8677E+02    -0.8674E+02    -0.8671E+02    -0.8668E+02    -0.8665E+02    -0.8662E+02    -0.8659E+02    -0.8657E+02    -0.8654E+02    -0.8651E+02    -0.8649E+02    -0.8646E+02    -0.8644E+02    -0.8641E+02    -0.8639E+02    -0.8637E+02    -0.8635E+02    -0.8633E+02    -0.8631E+02    -0.8630E+02    -0.8628E+02    -0.8626E+02    -0.8625E+02    -0.8624E+02    -0.8623E+02    -0.8622E+02    -0.8621E+02    -0.8620E+02    -0.8620E+02    -0.8619E+02    -0.8619E+02    -0.8619E+02    -0.8619E+02    -0.8619E+02    -0.8620E+02    -0.8620E+02    -0.8621E+02    -0.8622E+02    -0.8622E+02    -0.8624E+02    -0.8625E+02    -0.8626E+02    -0.8627E+02    -0.8629E+02    -0.8631E+02    -0.8633E+02    -0.8634E+02    -0.8636E+02    -0.8639E+02    -0.8641E+02    -0.8643E+02    -0.8645E+02    -0.8648E+02    -0.8650E+02    -0.8653E+02    -0.8655E+02    -0.8658E+02    -0.8661E+02    -0.8664E+02    -0.8666E+02    -0.8669E+02    -0.8672E+02    -0.8675E+02    -0.8678E+02    -0.8681E+02    -0.8684E+02    -0.8687E+02    -0.8690E+02    -0.8693E+02    -0.8696E+02    -0.8699E+02    -0.8702E+02    -0.8705E+02    -0.8708E+02    -0.8711E+02    -0.8714E+02    -0.8717E+02    -0.8720E+02    -0.8722E+02    -0.8724E+02    -0.8725E+02    -0.8725E+02
    -0.8725E+02    -0.8725E+02    -0.8724E+02    -0.8722E+02    -0.8720E+02    -0.8718E+02    -0.8715E+02    -0.8712E+02    -0.8709E+02    -0.8707E+02    -0.8704E+02    -0.8701E+02    -0.8698E+02    -0.8695E+02    -0.8692E+02    -0.8689E+02    -0.8687E+02    -0.8684E+02    -0.8681E+02    -0.8678E+02    -0.8676E+02    -0.8673E+02    -0.8670E+02    -0.8668E+02    -0.8665E+02    -0.8663E+02    -0.8660E+02    -0.8658E+02    -0.8656E+02    -0.8653E+02    -0.8651E+02    -0.8649E+02    -0.8647E+02    -0.8645E+02    -0.8643E+02    -0.8642E+02    -0.8640E+02    -0.8638E+02    -0.8637E+02    -0.8636E+02    -0.8634E+02    -0.8633E+02    -0.8632E+02    -0.8631E+02    -0.8631E+02    -0.8630E+02    -0.8630E+02    -0.8629E+02    -0.8629E+02    -0.8629E+02    -0.8629E+02    -0.8629E+02    -0.8630E+02    -0.8630E+02    -0.8631E+02    -0.8631E+02    -0.8632E+02    -0.8633E+02    -0.8634E+02    -0.8635E+02    -0.8636E+02    -0.8638E+02    -0.8639E+02    -0.8641E+02    -0.8643E+02    -0.8644E+02    -0.8646E+02    -0.8648E+02    -0.8650E+02    -0.8653E+02    -0.8655E+02    -0.8657E+02    -0.8659E+02    -0.8662E+02    -0.8664E+02    -0.8667E+02    -0.8669E+02    -0.8672E+02    -0.8674E+02    -0.8677E+02    -0.8680E+02    -0.8682E+02    -0.8685E+02    -0.8688E+02    -0.8690E+02    -0.8693E+02    -0.8696E+02    -0.8699E+02    -0.8702E+02    -0.8704E+02    -0.8707E+02    -0.8710E+02    -0.8713E+02    -0.8716E+02    -0.8718E+02    -0.8721E+02    -0.8723E+02    -0.8724E+02    -0.8725E+02    -0.8725E+02
    -0.8726E+02    -0.8726E+02    -0.8725E+02    -0.8723E+02    -0.8721E+02    -0.8719E+02    -0.8716E+02    -0.8714E+02    -0.8711E+02    -0.8709E+02    -0.8706E+02    -0.8703E+02    -0.8701E+02    -0.8698E+02    -0.8696E+02    -0.8693E+02    -0.8690E+02    -0.8688E+02    -0.8685E+02    -0.8683E+02    -0.8680E+02    -0.8678E+02    -0.8676E+02    -0.8673E+02    -0.8671E+02    -0.8669E+02    -0.8666E+02    -0.8664E+02    -0.8662E+02    -0.8660E+02    -0.8658E+02    -0.8656E+02    -0.8654E+02    -0.8653E+02    -0.8651E+02    -0.8650E+02    -0.8648E+02    -0.8647E+02    -0.8645E+02    -0.8644E+02    -0.8643E+02    -0.8642E+02    -0.8641E+02    -0.8640E+02    -0.8640E+02    -0.8639E+02    -0.8639E+02    -0.8639E+02    -0.8638E+02    -0.8638E+02    -0.8638E+02    -0.8638E+02    -0.8639E+02    -0.8639E+02    -0.8640E+02    -0.8640E+02    -0.8641E+02    -0.8642E+02    -0.8643E+02    -0.8644E+02    -0.8645E+02    -0.8646E+02    -0.8648E+02    -0.8649E+02    -0.8651E+02    -0.8652E+02    -0.8654E+02    -0.8656E+02    -0.8657E+02    -0.8659E+02    -0.8661E+02    -0.8663E+02    -0.8665E+02    -0.8668E+02    -0.8670E+02    -0.8672E+02    -0.8674E+02    -0.8677E+02    -0.8679E+02    -0.8681E+02    -0.8684E+02    -0.8686E+02    -0.8689E+02    -0.8691E+02    -0.8694E+02    -0.8696E+02    -0.8699E+02    -0.8702E+02    -0.8704E+02    -0.8707E+02    -0.8709E+02    -0.8712E+02    -0.8714E+02    -0.8717E+02    -0.8719E+02    -0.8722E+02    -0.8724E+02    -0.8725E+02    -0.8726E+02    -0.8726E+02
    -0.8726E+02    -0.8726E+02    -0.8726E+02    -0.8724E+02    -0.8722E+02    -0.8720E+02    -0.8718E+02    -0.8716E+02    -0.8713E+02    -0.8711E+02    -0.8708E+02    -0.8706E+02    -0.8703E+02    -0.8701E+02    -0.8699E+02    -0.8696E+02    -0.8694E+02    -0.8692E+02    -0.8689E+02    -0.8687E+02    -0.8685E+02    -0.8683E+02    -0.8680E+02    -0.8678E+02    -0.8676E+02    -0.8674E+02    -0.8672E+02    -0.8670E+02    -0.8668E+02    -0.8667E+02    -0.8665E+02    -0.8663E+02    -0.8662E+02    -0.8660E+02    -0.8659E+02    -0.8657E+02    -0.8656E+02    -0.8655E+02    -0.8653E+02    -0.8652E+02    -0.8651E+02    -0.8650E+02    -0.8650E+02    -0.8649E+02    -0.8648E+02    -0.8648E+02    -0.8648E+02    -0.8647E+02    -0.8647E+02    -0.8647E+02    -0.8647E+02    -0.8647E+02    -0.8647E+02    -0.8648E+02    -0.8648E+02    -0.8649E+02    -0.8649E+02    -0.8650E+02    -0.8651E+02    -0.8652E+02    -0.8653E+02    -0.8654E+02    -0.8655E+02    -0.8657E+02    -0.8658E+02    -0.8659E+02    -0.8661E+02    -0.8662E+02    -0.8664E+02    -0.8666E+02    -0.8668E+02    -0.8669E+02    -0.8671E+02    -0.8673E+02    -0.8675E+02    -0.8677E+02    -0.8679E+02    -0.8681E+02    -0.8684E+02    -0.8686E+02    -0.8688E+02    -0.8690E+02    -0.8693E+02    -0.8695E+02    -0.8697E+02    -0.8699E+02    -0.8702E+02    -0.8704E+02    -0.8706E+02    -0.8709E+02    -0.8711E+02    -0.8714E+02    -0.8716E+02    -0.8718E+02    -0.8720E+02    -0.8722E+02    -0.8724E+02    -0.8726E+02    -0.8727E+02    -0.8727E+02
    -0.8727E+02    -0.8727E+02    -0.8726E+02    -0.8725E+02    -0.8723E+02    -0.8721E+02    -0.8719E+02    -0.8717E+02    -0.8715E+02    -0.8713E+02    -0.8710E+02    -0.8708E+02    -0.8706E+02    -0.8704E+02    -0.8702E+02    -0.8700E+02    -0.8697E+02    -0.8695E+02    -0.8693E+02    -0.8691E+02    -0.8689E+02    -0.8687E+02    -0.8685E+02    -0.8683E+02    -0.8681E+02    -0.8680E+02    -0.8678E+02    -0.8676E+02    -0.8674E+02    -0.8673E+02    -0.8671E+02    -0.8670E+02    -0.8668E+02    -0.8667E+02    -0.8666E+02    -0.8664E+02    -0.8663E+02    -0.8662E+02    -0.8661E+02    -0.8660E+02    -0.8659E+02    -0.8658E+02    -0.8658E+02    -0.8657E+02    -0.8657E+02    -0.8656E+02    -0.8656E+02    -0.8656E+02    -0.8655E+02    -0.8655E+02    -0.8655E+02    -0.8655E+02    -0.8656E+02    -0.8656E+02    -0.8656E+02    -0.8657E+02    -0.8657E+02    -0.8658E+02    -0.8659E+02    -0.8660E+02    -0.8661E+02    -0.8662E+02    -0.8663E+02    -0.8664E+02    -0.8665E+02    -0.8666E+02    -0.8668E+02    -0.8669E+02    -0.8671E+02    -0.8672E+02    -0.8674E+02    -0.8675E+02    -0.8677E+02    -0.8679E+02    -0.8681E+02    -0.8682E+02    -0.8684E+02    -0.8686E+02    -0.8688E+02    -0.8690E+02    -0.8692E+02    -0.8694E+02    -0.8696E+02    -0.8698E+02    -0.8700E+02    -0.8702E+02    -0.8705E+02    -0.8707E+02    -0.8709E+02    -0.8711E+02    -0.8713E+02    -0.8715E+02    -0.8717E+02    -0.8720E+02    -0.8722E+02    -0.8723E+02    -0.8725E+02    -0.8726E+02    -0.8727E+02    -0.8727E+02
    -0.8728E+02    -0.8728E+02    -0.8727E+02    -0.8726E+02    -0.8724E+02    -0.8722E+02    -0.8720E+02    -0.8719E+02    -0.8717E+02    -0.8715E+02    -0.8713E+02    -0.8711E+02    -0.8709E+02    -0.8707E+02    -0.8705E+02    -0.8703E+02    -0.8701E+02    -0.8699E+02    -0.8697E+02    -0.8695E+02    -0.8693E+02    -0.8692E+02    -0.8690E+02    -0.8688E+02    -0.8686E+02    -0.8685E+02    -0.8683E+02    -0.8682E+02    -0.8680E+02    -0.8679E+02    -0.8677E+02    -0.8676E+02    -0.8675E+02    -0.8673E+02    -0.8672E+02    -0.8671E+02    -0.8670E+02    -0.8669E+02    -0.8668E+02    -0.8667E+02    -0.8667E+02    -0.8666E+02    -0.8665E+02    -0.8665E+02    -0.8664E+02    -0.8664E+02    -0.8664E+02    -0.8663E+02    -0.8663E+02    -0.8663E+02    -0.8663E+02    -0.8663E+02    -0.8664E+02    -0.8664E+02    -0.8664E+02    -0.8665E+02    -0.8665E+02    -0.8666E+02    -0.8666E+02    -0.8667E+02    -0.8668E+02    -0.8669E+02    -0.8670E+02    -0.8671E+02    -0.8672E+02    -0.8673E+02    -0.8674E+02    -0.8675E+02    -0.8677E+02    -0.8678E+02    -0.8679E+02    -0.8681E+02    -0.8682E+02    -0.8684E+02    -0.8686E+02    -0.8687E+02    -0.8689E+02    -0.8691E+02    -0.8692E+02    -0.8694E+02    -0.8696E+02    -0.8698E+02    -0.8700E+02    -0.8701E+02    -0.8703E+02    -0.8705E+02    -0.8707E+02    -0.8709E+02    -0.8711E+02    -0.8713E+02    -0.8715E+02    -0.8717E+02    -0.8719E+02    -0.8721E+02    -0.8723E+02    -0.8724E+02    -0.8726E+02    -0.8727E+02    -0.8728E+02    -0.8728E+02
    -0.8728E+02    -0.8728E+02    -0.8727E+02    -0.8726E+02    -0.8725E+02    -0.8723E+02    -0.8722E+02    -0.8720E+02    -0.8718E+02    -0.8716E+02    -0.8715E+02    -0.8713E+02    -0.8711E+02    -0.8709E+02    -0.8708E+02    -0.8706E+02    -0.8704E+02    -0.8702E+02    -0.8701E+02    -0.8699E+02    -0.8697E+02    -0.8696E+02    -0.8694E+02    -0.8693E+02    -0.8691E+02    -0.8690E+02    -0.8688E+02    -0.8687E+02    -0.8686E+02    -0.8684E+02    -0.8683E+02    -0.8682E+02    -0.8681E+02    -0.8680E+02    -0.8679E+02    -0.8678E+02    -0.8677E+02    -0.8676E+02    -0.8675E+02    -0.8674E+02    -0.8674E+02    -0.8673E+02    -0.8673E+02    -0.8672E+02    -0.8672E+02    -0.8671E+02    -0.8671E+02    -0.8671E+02    -0.8671E+02    -0.8671E+02    -0.8671E+02    -0.8671E+02    -0.8671E+02    -0.8671E+02    -0.8671E+02    -0.8672E+02    -0.8672E+02    -0.8673E+02    -0.8673E+02    -0.8674E+02    -0.8675E+02    -0.8676E+02    -0.8676E+02    -0.8677E+02    -0.8678E+02    -0.8679E+02    -0.8680E+02    -0.8681E+02    -0.8683E+02    -0.8684E+02    -0.8685E+02    -0.8686E+02    -0.8688E+02    -0.8689E+02    -0.8691E+02    -0.8692E+02    -0.8693E+02    -0.8695E+02    -0.8697E+02    -0.8698E+02    -0.8700E+02    -0.8701E+02    -0.8703E+02    -0.8705E+02    -0.8706E+02    -0.8708E+02    -0.8710E+02    -0.8712E+02    -0.8713E+02    -0.8715E+02    -0.8717E+02    -0.8719E+02    -0.8720E+02    -0.8722E+02    -0.8724E+02    -0.8725E+02    -0.8726E+02    -0.8728E+02    -0.8728E+02    -0.8728E+02
    -0.8729E+02    -0.8729E+02    -0.8728E+02    -0.8727E+02    -0.8726E+02    -0.8724E+02    -0.8723E+02    -0.8721E+02    -0.8720E+02    -0.8718E+02    -0.8717E+02    -0.8715E+02    -0.8713E+02    -0.8712E+02    -0.8710E+02    -0.8709E+02    -0.8707E+02    -0.8706E+02    -0.8704E+02    -0.8703E+02    -0.8701E+02    -0.8700E+02    -0.8699E+02    -0.8697E+02    -0.8696E+02    -0.8695E+02    -0.8693E+02    -0.8692E+02    -0.8691E+02    -0.8690E+02    -0.8689E+02    -0.8688E+02    -0.8687E+02    -0.8686E+02    -0.8685E+02    -0.8684E+02    -0.8683E+02    -0.8682E+02    -0.8682E+02    -0.8681E+02    -0.8680E+02    -0.8680E+02    -0.8679E+02    -0.8679E+02    -0.8679E+02    -0.8678E+02    -0.8678E+02    -0.8678E+02    -0.8678E+02    -0.8678E+02    -0.8678E+02    -0.8678E+02    -0.8678E+02    -0.8678E+02    -0.8679E+02    -0.8679E+02    -0.8679E+02    -0.8680E+02    -0.8680E+02    -0.8681E+02    -0.8681E+02    -0.8682E+02    -0.8683E+02    -0.8684E+02    -0.8684E+02    -0.8685E+02    -0.8686E+02    -0.8687E+02    -0.8688E+02    -0.8689E+02    -0.8690E+02    -0.8692E+02    -0.8693E+02    -0.8694E+02    -0.8695E+02    -0.8697E+02    -0.8698E+02    -0.8699E+02    -0.8701E+02    -0.8702E+02    -0.8703E+02    -0.8705E+02    -0.8706E+02    -0.8708E+02    -0.8709E+02    -0.8711E+02    -0.8712E+02    -0.8714E+02    -0.8715E+02    -0.8717E+02    -0.8719E+02    -0.8720E+02    -0.8722E+02    -0.8723E+02    -0.8725E+02    -0.8726E+02    -0.8727E+02    -0.8728E+02    -0.8729E+02    -0.8729E+02
    -0.8729E+02    -0.8729E+02    -0.8729E+02    -0.8728E+02    -0.8727E+02    -0.8725E+02    -0.8724E+02    -0.8723E+02    -0.8721E+02    -0.8720E+02    -0.8719E+02    -0.8717E+02    -0.8716E+02    -0.8714E+02    -0.8713E+02    -0.8712E+02    -0.8710E+02    -0.8709E+02    -0.8708E+02    -0.8706E+02    -0.8705E+02    -0.8704E+02    -0.8703E+02    -0.8702E+02    -0.8700E+02    -0.8699E+02    -0.8698E+02    -0.8697E+02    -0.8696E+02    -0.8695E+02    -0.8694E+02    -0.8693E+02    -0.8692E+02    -0.8692E+02    -0.8691E+02    -0.8690E+02    -0.8689E+02    -0.8689E+02    -0.8688E+02    -0.8687E+02    -0.8687E+02    -0.8686E+02    -0.8686E+02    -0.8686E+02    -0.8685E+02    -0.8685E+02    -0.8685E+02    -0.8685E+02    -0.8685E+02    -0.8685E+02    -0.8685E+02    -0.8685E+02    -0.8685E+02    -0.8685E+02    -0.8685E+02    -0.8686E+02    -0.8686E+02    -0.8686E+02    -0.8687E+02    -0.8687E+02    -0.8688E+02    -0.8688E+02    -0.8689E+02    -0.8690E+02    -0.8690E+02    -0.8691E+02    -0.8692E+02    -0.8693E+02    -0.8694E+02    -0.8695E+02    -0.8696E+02    -0.8697E+02    -0.8698E+02    -0.8699E+02    -0.8700E+02    -0.8701E+02    -0.8702E+02    -0.8703E+02    -0.8704E+02    -0.8706E+02    -0.8707E+02    -0.8708E+02    -0.8709E+02    -0.8711E+02    -0.8712E+02    -0.8713E+02    -0.8715E+02    -0.8716E+02    -0.8718E+02    -0.8719E+02    -0.8720E+02    -0.8722E+02    -0.8723E+02    -0.8724E+02    -0.8726E+02    -0.8727E+02    -0.8728E+02    -0.8729E+02    -0.8729E+02    -0.8729E+02
    -0.8730E+02    -0.8730E+02    -0.8729E+02    -0.8728E+02    -0.8728E+02    -0.8726E+02    -0.8725E+02    -0.8724E+02    -0.8723E+02    -0.8722E+02    -0.8721E+02    -0.8719E+02    -0.8718E+02    -0.8717E+02    -0.8716E+02    -0.8715E+02    -0.8713E+02    -0.8712E+02    -0.8711E+02    -0.8710E+02    -0.8709E+02    -0.8708E+02    -0.8707E+02    -0.8706E+02    -0.8705E+02    -0.8704E+02    -0.8703E+02    -0.8702E+02    -0.8701E+02    -0.8700E+02    -0.8699E+02    -0.8699E+02    -0.8698E+02    -0.8697E+02    -0.8696E+02    -0.8696E+02    -0.8695E+02    -0.8695E+02    -0.8694E+02    -0.8694E+02    -0.8693E+02    -0.8693E+02    -0.8692E+02    -0.8692E+02    -0.8692E+02    -0.8692E+02    -0.8691E+02    -0.8691E+02    -0.8691E+02    -0.8691E+02    -0.8691E+02    -0.8691E+02    -0.8691E+02    -0.8692E+02    -0.8692E+02    -0.8692E+02    -0.8692E+02    -0.8693E+02    -0.8693E+02    -0.8693E+02    -0.8694E+02    -0.8694E+02    -0.8695E+02    -0.8696E+02    -0.8696E+02    -0.8697E+02    -0.8698E+02    -0.8698E+02    -0.8699E+02    -0.8700E+02    -0.8701E+02    -0.8702E+02    -0.8702E+02    -0.8703E+02    -0.8704E+02    -0.8705E+02    -0.8706E+02    -0.8707E+02    -0.8708E+02    -0.8709E+02    -0.8710E+02    -0.8711E+02    -0.8713E+02    -0.8714E+02    -0.8715E+02    -0.8716E+02    -0.8717E+02    -0.8718E+02    -0.8720E+02    -0.8721E+02    -0.8722E+02    -0.8723E+02    -0.8724E+02    -0.8725E+02    -0.8727E+02    -0.8728E+02    -0.8729E+02    -0.8729E+02    -0.8730E+02    -0.8730E+02
    -0.8730E+02    -0.8730E+02    -0.8730E+02    -0.8729E+02    -0.8728E+02    -0.8727E+02    -0.8726E+02    -0.8725E+02    -0.8724E+02    -0.8723E+02    -0.8722E+02    -0.8721E+02    -0.8720E+02    -0.8719E+02    -0.8718E+02    -0.8717E+02    -0.8716E+02    -0.8715E+02    -0.8714E+02    -0.8713E+02    -0.8713E+02    -0.8712E+02    -0.8711E+02    -0.8710E+02    -0.8709E+02    -0.8708E+02    -0.8707E+02    -0.8707E+02    -0.8706E+02    -0.8705E+02    -0.8705E+02    -0.8704E+02    -0.8703E+02    -0.8703E+02    -0.8702E+02    -0.8701E+02    -0.8701E+02    -0.8700E+02    -0.8700E+02    -0.8700E+02    -0.8699E+02    -0.8699E+02    -0.8699E+02    -0.8698E+02    -0.8698E+02    -0.8698E+02    -0.8698E+02    -0.8698E+02    -0.8698E+02    -0.8698E+02    -0.8698E+02    -0.8698E+02    -0.8698E+02    -0.8698E+02    -0.8698E+02    -0.8698E+02    -0.8698E+02    -0.8699E+02    -0.8699E+02    -0.8699E+02    -0.8700E+02    -0.8700E+02    -0.8701E+02    -0.8701E+02    -0.8702E+02    -0.8702E+02    -0.8703E+02    -0.8704E+02    -0.8704E+02    -0.8705E+02    -0.8706E+02    -0.8706E+02    -0.8707E+02    -0.8708E+02    -0.8709E+02    -0.8709E+02    -0.8710E+02    -0.8711E+02    -0.8712E+02    -0.8713E+02    -0.8714E+02    -0.8715E+02    -0.8716E+02    -0.8717E+02    -0.8718E+02    -0.8719E+02    -0.8720E+02    -0.8721E+02    -0.8722E+02    -0.8723E+02    -0.8724E+02    -0.8725E+02    -0.8726E+02    -0.8727E+02    -0.8728E+02    -0.8728E+02    -0.8729E+02    -0.8730E+02    -0.8730E+02    -0.8730E+02
    -0.8731E+02    -0.8731E+02    -0.8730E+02    -0.8730E+02    -0.8729E+02    -0.8728E+02    -0.8728E+02    -0.8727E+02    -0.8726E+02    -0.8725E+02    -0.8724E+02    -0.8723E+02    -0.8723E+02    -0.8722E+02    -0.8721E+02    -0.8720E+02    -0.8719E+02    -0.8718E+02    -0.8718E+02    -0.8717E+02    -0.8716E+02    -0.8715E+02    -0.8715E+02    -0.8714E+02    -0.8713E+02    -0.8713E+02    -0.8712E+02    -0.8711E+02    -0.8711E+02    -0.8710E+02    -0.8709E+02    -0.8709E+02    -0.8708E+02    -0.8708E+02    -0.8707E+02    -0.8707E+02    -0.8707E+02    -0.8706E+02    -0.8706E+02    -0.8705E+02    -0.8705E+02    -0.8705E+02    -0.8705E+02    -0.8704E+02    -0.8704E+02    -0.8704E+02    -0.8704E+02    -0.8704E+02    -0.8704E+02    -0.8704E+02    -0.8704E+02    -0.8704E+02    -0.8704E+02    -0.8704E+02    -0.8704E+02    -0.8704E+02    -0.8705E+02    -0.8705E+02    -0.8705E+02    -0.8705E+02    -0.8706E+02    -0.8706E+02    -0.8706E+02    -0.8707E+02    -0.8707E+02    -0.8708E+02    -0.8708E+02    -0.8709E+02    -0.8709E+02    -0.8710E+02    -0.8710E+02    -0.8711E+02    -0.8712E+02    -0.8712E+02    -0.8713E+02    -0.8713E+02    -0.8714E+02    -0.8715E+02    -0.8716E+02    -0.8716E+02    -0.8717E+02    -0.8718E+02    -0.8719E+02    -0.8719E+02    -0.8720E+02    -0.8721E+02    -0.8722E+02    -0.8723E+02    -0.8724E+02    -0.8724E+02    -0.8725E+02    -0.8726E+02    -0.8727E+02    -0.8728E+02    -0.8728E+02    -0.8729E+02    -0.8730E+02    -0.8730E+02    -0.8731E+02    -0.8731E+02
    -0.8731E+02    -0.8731E+02    -0.8731E+02    -0.8730E+02    -0.8730E+02    -0.8729E+02    -0.8729E+02    -0.8728E+02    -0.8727E+02    -0.8727E+02    -0.8726E+02    -0.8725E+02    -0.8725E+02    -0.8724E+02    -0.8723E+02    -0.8723E+02    -0.8722E+02    -0.8721E+02    -0.8721E+02    -0.8720E+02    -0.8720E+02    -0.8719E+02    -0.8718E+02    -0.8718E+02    -0.8717E+02    -0.8717E+02    -0.8716E+02    -0.8716E+02    -0.8715E+02    -0.8715E+02    -0.8714E+02    -0.8714E+02    -0.8713E+02    -0.8713E+02    -0.8713E+02    -0.8712E+02    -0.8712E+02    -0.8712E+02    -0.8711E+02    -0.8711E+02    -0.8711E+02    -0.8711E+02    -0.8710E+02    -0.8710E+02    -0.8710E+02    -0.8710E+02    -0.8710E+02    -0.8710E+02    -0.8710E+02    -0.8710E+02    -0.8710E+02    -0.8710E+02    -0.8710E+02    -0.8710E+02    -0.8710E+02    -0.8710E+02    -0.8710E+02    -0.8711E+02    -0.8711E+02    -0.8711E+02    -0.8711E+02    -0.8712E+02    -0.8712E+02    -0.8712E+02    -0.8712E+02    -0.8713E+02    -0.8713E+02    -0.8714E+02    -0.8714E+02    -0.8714E+02    -0.8715E+02    -0.8715E+02    -0.8716E+02    -0.8716E+02    -0.8717E+02    -0.8717E+02    -0.8718E+02    -0.8719E+02    -0.8719E+02    -0.8720E+02    -0.8720E+02    -0.8721E+02    -0.8722E+02    -0.8722E+02    -0.8723E+02    -0.8723E+02    -0.8724E+02    -0.8725E+02    -0.8725E+02    -0.8726E+02    -0.8727E+02    -0.8727E+02    -0.8728E+02    -0.8729E+02    -0.8729E+02    -0.8730E+02    -0.8731E+02    -0.8731E+02    -0.8731E+02    -0.8731E+02
    -0.8732E+02    -0.8732E+02    -0.8731E+02    -0.8731E+02    -0.8731E+02    -0.8730E+02    -0.8730E+02    -0.8729E+02    -0.8729E+02    -0.8728E+02    -0.8728E+02    -0.8727E+02    -0.8727E+02    -0.8726E+02    -0.8726E+02    -0.8725E+02    -0.8725E+02    -0.8724E+02    -0.8724E+02    -0.8723E+02    -0.8723E+02    -0.8722E+02    -0.8722E+02    -0.8722E+02    -0.8721E+02    -0.8721E+02    -0.8720E+02    -0.8720E+02    -0.8720E+02    -0.8719E+02    -0.8719E+02    -0.8719E+02    -0.8718E+02    -0.8718E+02    -0.8718E+02    -0.8718E+02    -0.8717E+02    -0.8717E+02    -0.8717E+02    -0.8717E+02    -0.8716E+02    -0.8716E+02    -0.8716E+02    -0.8716E+02    -0.8716E+02    -0.8716E+02    -0.8716E+02    -0.8716E+02    -0.8716E+02    -0.8716E+02    -0.8716E+02    -0.8716E+02    -0.8716E+02    -0.8716E+02    -0.8716E+02    -0.8716E+02    -0.8716E+02    -0.8716E+02    -0.8716E+02    -0.8717E+02    -0.8717E+02    -0.8717E+02    -0.8717E+02    -0.8717E+02    -0.8718E+02    -0.8718E+02    -0.8718E+02    -0.8718E+02    -0.8719E+02    -0.8719E+02    -0.8719E+02    -0.8720E+02    -0.8720E+02    -0.8721E+02    -0.8721E+02    -0.8721E+02    -0.8722E+02    -0.8722E+02    -0.8723E+02    -0.8723E+02    -0.8724E+02    -0.8724E+02    -0.8724E+02    -0.8725E+02    -0.8725E+02    -0.8726E+02    -0.8726E+02    -0.8727E+02    -0.8727E+02    -0.8728E+02    -0.8728E+02    -0.8729E+02    -0.8729E+02    -0.8730E+02    -0.8730E+02    -0.8731E+02    -0.8731E+02    -0.8731E+02    -0.8732E+02    -0.8732E+02
    -0.8732E+02    -0.8732E+02    -0.8732E+02    -0.8732E+02    -0.8731E+02    -0.8731E+02    -0.8731E+02    -0.8730E+02    -0.8730E+02    -0.8730E+02    -0.8729E+02    -0.8729E+02    -0.8729E+02    -0.8728E+02    -0.8728E+02    -0.8728E+02    -0.8727E+02    -0.8727E+02    -0.8727E+02    -0.8726E+02    -0.8726E+02    -0.8726E+02    -0.8725E+02    -0.8725E+02    -0.8725E+02    -0.8725E+02    -0.8724E+02    -0.8724E+02    -0.8724E+02    -0.8724E+02    -0.8723E+02    -0.8723E+02    -0.8723E+02    -0.8723E+02    -0.8723E+02    -0.8722E+02    -0.8722E+02    -0.8722E+02    -0.8722E+02    -0.8722E+02    -0.8722E+02    -0.8722E+02    -0.8721E+02    -0.8721E+02    -0.8721E+02    -0.8721E+02    -0.8721E+02    -0.8721E+02    -0.8721E+02    -0.8721E+02    -0.8721E+02    -0.8721E+02    -0.8721E+02    -0.8721E+02    -0.8721E+02    -0.8721E+02    -0.8721E+02    -0.8721E+02    -0.8722E+02    -0.8722E+02    -0.8722E+02    -0.8722E+02    -0.8722E+02    -0.8722E+02    -0.8722E+02    -0.8723E+02    -0.8723E+02    -0.8723E+02    -0.8723E+02    -0.8723E+02    -0.8724E+02    -0.8724E+02    -0.8724E+02    -0.8724E+02    -0.8725E+02    -0.8725E+02    -0.8725E+02    -0.8726E+02    -0.8726E+02    -0.8726E+02    -0.8726E+02    -0.8727E+02    -0.8727E+02    -0.8727E+02    -0.8728E+02    -0.8728E+02    -0.8728E+02    -0.8729E+02    -0.8729E+02    -0.8729E+02    -0.8730E+02    -0.8730E+02    -0.8730E+02    -0.8731E+02    -0.8731E+02    -0.8731E+02    -0.8732E+02    -0.8732E+02    -0.8732E+02    -0.8732E+02
    -0.8732E+02    -0.8732E+02    -0.8732E+02    -0.8732E+02    -0.8732E+02    -0.8732E+02    -0.8732E+02    -0.8731E+02    -0.8731E+02    -0.8731E+02    -0.8731E+02    -0.8730E+02    -0.8730E+02    -0.8730E+02    -0.8730E+02    -0.8730E+02    -0.8729E+02    -0.8729E+02    -0.8729E+02    -0.8729E+02    -0.8729E+02    -0.8728E+02    -0.8728E+02    -0.8728E+02    -0.8728E+02    -0.8728E+02    -0.8727E+02    -0.8727E+02    -0.8727E+02    -0.8727E+02    -0.8727E+02    -0.8727E+02    -0.8726E+02    -0.8726E+02    -0.8726E+02    -0.8726E+02    -0.8726E+02    -0.8726E+02    -0.8726E+02    -0.8726E+02    -0.8726E+02    -0.8726E+02    -0.8725E+02    -0.8725E+02    -0.8725E+02    -0.8725E+02    -0.8725E+02    -0.8725E+02    -0.8725E+02    -0.8725E+02    -0.8725E+02    -0.8725E+02    -0.8725E+02    -0.8725E+02    -0.8725E+02    -0.8725E+02    -0.8725E+02    -0.8726E+02    -0.8726E+02    -0.8726E+02    -0.8726E+02    -0.8726E+02    -0.8726E+02    -0.8726E+02    -0.8726E+02    -0.8726E+02    -0.8726E+02    -0.8727E+02    -0.8727E+02    -0.8727E+02    -0.8727E+02    -0.8727E+02    -0.8727E+02    -0.8727E+02    -0.8728E+02    -0.8728E+02    -0.8728E+02    -0.8728E+02    -0.8728E+02    -0.8729E+02    -0.8729E+02    -0.8729E+02    -0.8729E+02    -0.8729E+02    -0.8730E+02    -0.8730E+02    -0.8730E+02    -0.8730E+02    -0.8730E+02    -0.8731E+02    -0.8731E+02    -0.8731E+02    -0.8731E+02    -0.8732E+02    -0.8732E+02    -0.8732E+02    -0.8732E+02    -0.8732E+02    -0.8732E+02    -0.8732E+02
    -0.8732E+02    -0.8732E+02    -0.8732E+02    -0.8732E+02    -0.8732E+02    -0.8732E+02    -0.8732E+02    -0.8731E+02    -0.8731E+02    -0.8731E+02    -0.8731E+02    -0.8730E+02    -0.8730E+02    -0.8730E+02    -0.8730E+02    -0.8730E+02    -0.8729E+02    -0.8729E+02    -0.8729E+02    -0.8729E+02    -0.8729E+02    -0.8728E+02    -0.8728E+02    -0.8728E+02    -0.8728E+02    -0.8728E+02    -0.8727E+02    -0.8727E+02    -0.8727E+02    -0.8727E+02    -0.8727E+02    -0.8727E+02    -0.8726E+02    -0.8726E+02    -0.8726E+02    -0.8726E+02    -0.8726E+02    -0.8726E+02    -0.8726E+02    -0.8726E+02    -0.8726E+02    -0.8726E+02    -0.8725E+02    -0.8725E+02    -0.8725E+02    -0.8725E+02    -0.8725E+02    -0.8725E+02    -0.8725E+02    -0.8725E+02    -0.8725E+02    -0.8725E+02    -0.8725E+02    -0.8725E+02    -0.8725E+02    -0.8725E+02    -0.8725E+02    -0.8726E+02    -0.8726E+02    -0.8726E+02    -0.8726E+02    -0.8726E+02    -0.8726E+02    -0.8726E+02    -0.8726E+02    -0.8726E+02    -0.8726E+02    -0.8727E+02    -0.8727E+02    -0.8727E+02    -0.8727E+02    -0.8727E+02    -0.8727E+02    -0.8727E+02    -0.8728E+02    -0.8728E+02    -0.8728E+02    -0.8728E+02    -0.8728E+02    -0.8729E+02    -0.8729E+02    -0.8729E+02    -0.8729E+02    -0.8729E+02    -0.8730E+02    -0.8730E+02    -0.8730E+02    -0.8730E+02    -0.8730E+02    -0.8731E+02    -0.8731E+02    -0.8731E+02    -0.8731E+02    -0.8732E+02    -0.8732E+02    -0.8732E+02    -0.8732E+02    -0.8732E+02    -0.8732E+02    -0.8732E+02
