# Supplementary material for: Electrical Pacing of Cardiac Tissue Including Potassium Inward Rectification
Source: PLoS One. 2015 Jun 9;10(6):e0127837. doi: 10.1371/journal.pone.0127837 (PMC4461281; doi:10.1371/journal.pone.0127837)
Supplement: S1 Data — (ZIP) [file pone.0127837.s001.zip › All-Data/Fig4-Data/BDT281/Vm110.txt]

    -0.8733E+02    -0.8729E+02    -0.8729E+02    -0.8729E+02    -0.8728E+02    -0.8728E+02    -0.8727E+02    -0.8727E+02    -0.8726E+02    -0.8726E+02    -0.8725E+02    -0.8724E+02    -0.8724E+02    -0.8723E+02    -0.8722E+02    -0.8722E+02    -0.8721E+02    -0.8720E+02    -0.8719E+02    -0.8719E+02    -0.8718E+02    -0.8717E+02    -0.8717E+02    -0.8716E+02    -0.8716E+02    -0.8715E+02    -0.8714E+02    -0.8714E+02    -0.8713E+02    -0.8713E+02    -0.8712E+02    -0.8712E+02    -0.8711E+02    -0.8711E+02    -0.8710E+02    -0.8710E+02    -0.8710E+02    -0.8709E+02    -0.8709E+02    -0.8709E+02    -0.8708E+02    -0.8708E+02    -0.8708E+02    -0.8708E+02    -0.8708E+02    -0.8707E+02    -0.8707E+02    -0.8707E+02    -0.8707E+02    -0.8707E+02    -0.8707E+02    -0.8707E+02    -0.8707E+02    -0.8707E+02    -0.8707E+02    -0.8708E+02    -0.8708E+02    -0.8708E+02    -0.8708E+02    -0.8709E+02    -0.8709E+02    -0.8709E+02    -0.8709E+02    -0.8710E+02    -0.8710E+02    -0.8711E+02    -0.8711E+02    -0.8711E+02    -0.8712E+02    -0.8712E+02    -0.8713E+02    -0.8714E+02    -0.8714E+02    -0.8715E+02    -0.8715E+02    -0.8716E+02    -0.8716E+02    -0.8717E+02    -0.8718E+02    -0.8718E+02    -0.8719E+02    -0.8720E+02    -0.8720E+02    -0.8721E+02    -0.8722E+02    -0.8722E+02    -0.8723E+02    -0.8724E+02    -0.8724E+02    -0.8725E+02    -0.8726E+02    -0.8726E+02    -0.8727E+02    -0.8727E+02    -0.8728E+02    -0.8728E+02    -0.8729E+02    -0.8729E+02    -0.8729E+02    -0.8729E+02
    -0.8729E+02    -0.8729E+02    -0.8729E+02    -0.8729E+02    -0.8728E+02    -0.8728E+02    -0.8727E+02    -0.8727E+02    -0.8726E+02    -0.8726E+02    -0.8725E+02    -0.8724E+02    -0.8724E+02    -0.8723E+02    -0.8722E+02    -0.8722E+02    -0.8721E+02    -0.8720E+02    -0.8719E+02    -0.8719E+02    -0.8718E+02    -0.8717E+02    -0.8717E+02    -0.8716E+02    -0.8716E+02    -0.8715E+02    -0.8714E+02    -0.8714E+02    -0.8713E+02    -0.8713E+02    -0.8712E+02    -0.8712E+02    -0.8711E+02    -0.8711E+02    -0.8710E+02    -0.8710E+02    -0.8710E+02    -0.8709E+02    -0.8709E+02    -0.8709E+02    -0.8708E+02    -0.8708E+02    -0.8708E+02    -0.8708E+02    -0.8708E+02    -0.8707E+02    -0.8707E+02    -0.8707E+02    -0.8707E+02    -0.8707E+02    -0.8707E+02    -0.8707E+02    -0.8707E+02    -0.8707E+02    -0.8707E+02    -0.8708E+02    -0.8708E+02    -0.8708E+02    -0.8708E+02    -0.8709E+02    -0.8709E+02    -0.8709E+02    -0.8709E+02    -0.8710E+02    -0.8710E+02    -0.8711E+02    -0.8711E+02    -0.8711E+02    -0.8712E+02    -0.8712E+02    -0.8713E+02    -0.8714E+02    -0.8714E+02    -0.8715E+02    -0.8715E+02    -0.8716E+02    -0.8716E+02    -0.8717E+02    -0.8718E+02    -0.8718E+02    -0.8719E+02    -0.8720E+02    -0.8720E+02    -0.8721E+02    -0.8722E+02    -0.8722E+02    -0.8723E+02    -0.8724E+02    -0.8724E+02    -0.8725E+02    -0.8726E+02    -0.8726E+02    -0.8727E+02    -0.8727E+02    -0.8728E+02    -0.8728E+02    -0.8729E+02    -0.8729E+02    -0.8729E+02    -0.8729E+02
    -0.8728E+02    -0.8728E+02    -0.8728E+02    -0.8728E+02    -0.8727E+02    -0.8727E+02    -0.8726E+02    -0.8725E+02    -0.8724E+02    -0.8724E+02    -0.8723E+02    -0.8722E+02    -0.8721E+02    -0.8720E+02    -0.8719E+02    -0.8718E+02    -0.8717E+02    -0.8716E+02    -0.8716E+02    -0.8715E+02    -0.8714E+02    -0.8713E+02    -0.8712E+02    -0.8711E+02    -0.8711E+02    -0.8710E+02    -0.8709E+02    -0.8708E+02    -0.8708E+02    -0.8707E+02    -0.8706E+02    -0.8706E+02    -0.8705E+02    -0.8704E+02    -0.8704E+02    -0.8703E+02    -0.8703E+02    -0.8702E+02    -0.8702E+02    -0.8702E+02    -0.8701E+02    -0.8701E+02    -0.8701E+02    -0.8700E+02    -0.8700E+02    -0.8700E+02    -0.8700E+02    -0.8700E+02    -0.8700E+02    -0.8700E+02    -0.8700E+02    -0.8700E+02    -0.8700E+02    -0.8700E+02    -0.8700E+02    -0.8700E+02    -0.8701E+02    -0.8701E+02    -0.8701E+02    -0.8701E+02    -0.8702E+02    -0.8702E+02    -0.8703E+02    -0.8703E+02    -0.8704E+02    -0.8704E+02    -0.8705E+02    -0.8705E+02    -0.8706E+02    -0.8707E+02    -0.8707E+02    -0.8708E+02    -0.8709E+02    -0.8709E+02    -0.8710E+02    -0.8711E+02    -0.8712E+02    -0.8712E+02    -0.8713E+02    -0.8714E+02    -0.8715E+02    -0.8716E+02    -0.8717E+02    -0.8718E+02    -0.8718E+02    -0.8719E+02    -0.8720E+02    -0.8721E+02    -0.8722E+02    -0.8723E+02    -0.8724E+02    -0.8725E+02    -0.8725E+02    -0.8726E+02    -0.8727E+02    -0.8727E+02    -0.8728E+02    -0.8728E+02    -0.8728E+02    -0.8728E+02
    -0.8727E+02    -0.8727E+02    -0.8727E+02    -0.8726E+02    -0.8725E+02    -0.8725E+02    -0.8724E+02    -0.8723E+02    -0.8722E+02    -0.8720E+02    -0.8719E+02    -0.8718E+02    -0.8717E+02    -0.8716E+02    -0.8715E+02    -0.8713E+02    -0.8712E+02    -0.8711E+02    -0.8710E+02    -0.8709E+02    -0.8707E+02    -0.8706E+02    -0.8705E+02    -0.8704E+02    -0.8703E+02    -0.8702E+02    -0.8701E+02    -0.8700E+02    -0.8699E+02    -0.8698E+02    -0.8697E+02    -0.8696E+02    -0.8696E+02    -0.8695E+02    -0.8694E+02    -0.8693E+02    -0.8693E+02    -0.8692E+02    -0.8692E+02    -0.8691E+02    -0.8691E+02    -0.8690E+02    -0.8690E+02    -0.8689E+02    -0.8689E+02    -0.8689E+02    -0.8689E+02    -0.8689E+02    -0.8689E+02    -0.8689E+02    -0.8689E+02    -0.8689E+02    -0.8689E+02    -0.8689E+02    -0.8689E+02    -0.8689E+02    -0.8690E+02    -0.8690E+02    -0.8690E+02    -0.8691E+02    -0.8691E+02    -0.8692E+02    -0.8692E+02    -0.8693E+02    -0.8694E+02    -0.8695E+02    -0.8695E+02    -0.8696E+02    -0.8697E+02    -0.8698E+02    -0.8699E+02    -0.8700E+02    -0.8700E+02    -0.8701E+02    -0.8702E+02    -0.8704E+02    -0.8705E+02    -0.8706E+02    -0.8707E+02    -0.8708E+02    -0.8709E+02    -0.8710E+02    -0.8711E+02    -0.8713E+02    -0.8714E+02    -0.8715E+02    -0.8716E+02    -0.8717E+02    -0.8718E+02    -0.8720E+02    -0.8721E+02    -0.8722E+02    -0.8723E+02    -0.8724E+02    -0.8725E+02    -0.8726E+02    -0.8726E+02    -0.8727E+02    -0.8727E+02    -0.8727E+02
    -0.8725E+02    -0.8725E+02    -0.8725E+02    -0.8724E+02    -0.8723E+02    -0.8722E+02    -0.8721E+02    -0.8720E+02    -0.8718E+02    -0.8717E+02    -0.8715E+02    -0.8714E+02    -0.8712E+02    -0.8711E+02    -0.8709E+02    -0.8708E+02    -0.8706E+02    -0.8705E+02    -0.8703E+02    -0.8702E+02    -0.8700E+02    -0.8699E+02    -0.8697E+02    -0.8696E+02    -0.8694E+02    -0.8693E+02    -0.8692E+02    -0.8690E+02    -0.8689E+02    -0.8688E+02    -0.8687E+02    -0.8686E+02    -0.8685E+02    -0.8684E+02    -0.8683E+02    -0.8682E+02    -0.8681E+02    -0.8680E+02    -0.8679E+02    -0.8679E+02    -0.8678E+02    -0.8678E+02    -0.8677E+02    -0.8677E+02    -0.8676E+02    -0.8676E+02    -0.8676E+02    -0.8676E+02    -0.8675E+02    -0.8675E+02    -0.8675E+02    -0.8675E+02    -0.8676E+02    -0.8676E+02    -0.8676E+02    -0.8676E+02    -0.8677E+02    -0.8677E+02    -0.8678E+02    -0.8678E+02    -0.8679E+02    -0.8680E+02    -0.8681E+02    -0.8681E+02    -0.8682E+02    -0.8683E+02    -0.8684E+02    -0.8685E+02    -0.8686E+02    -0.8687E+02    -0.8689E+02    -0.8690E+02    -0.8691E+02    -0.8692E+02    -0.8694E+02    -0.8695E+02    -0.8696E+02    -0.8698E+02    -0.8699E+02    -0.8701E+02    -0.8702E+02    -0.8704E+02    -0.8705E+02    -0.8707E+02    -0.8708E+02    -0.8710E+02    -0.8711E+02    -0.8713E+02    -0.8714E+02    -0.8716E+02    -0.8717E+02    -0.8719E+02    -0.8720E+02    -0.8721E+02    -0.8723E+02    -0.8724E+02    -0.8725E+02    -0.8725E+02    -0.8726E+02    -0.8726E+02
    -0.8724E+02    -0.8724E+02    -0.8723E+02    -0.8722E+02    -0.8721E+02    -0.8720E+02    -0.8718E+02    -0.8717E+02    -0.8715E+02    -0.8713E+02    -0.8711E+02    -0.8709E+02    -0.8707E+02    -0.8705E+02    -0.8703E+02    -0.8702E+02    -0.8700E+02    -0.8698E+02    -0.8696E+02    -0.8694E+02    -0.8692E+02    -0.8690E+02    -0.8688E+02    -0.8687E+02    -0.8685E+02    -0.8683E+02    -0.8682E+02    -0.8680E+02    -0.8678E+02    -0.8677E+02    -0.8676E+02    -0.8674E+02    -0.8673E+02    -0.8672E+02    -0.8670E+02    -0.8669E+02    -0.8668E+02    -0.8667E+02    -0.8666E+02    -0.8665E+02    -0.8665E+02    -0.8664E+02    -0.8663E+02    -0.8663E+02    -0.8662E+02    -0.8662E+02    -0.8661E+02    -0.8661E+02    -0.8661E+02    -0.8661E+02    -0.8661E+02    -0.8661E+02    -0.8661E+02    -0.8662E+02    -0.8662E+02    -0.8662E+02    -0.8663E+02    -0.8664E+02    -0.8664E+02    -0.8665E+02    -0.8666E+02    -0.8667E+02    -0.8668E+02    -0.8669E+02    -0.8670E+02    -0.8671E+02    -0.8672E+02    -0.8673E+02    -0.8675E+02    -0.8676E+02    -0.8678E+02    -0.8679E+02    -0.8681E+02    -0.8682E+02    -0.8684E+02    -0.8686E+02    -0.8687E+02    -0.8689E+02    -0.8691E+02    -0.8693E+02    -0.8695E+02    -0.8696E+02    -0.8698E+02    -0.8700E+02    -0.8702E+02    -0.8704E+02    -0.8706E+02    -0.8708E+02    -0.8710E+02    -0.8712E+02    -0.8713E+02    -0.8715E+02    -0.8717E+02    -0.8719E+02    -0.8720E+02    -0.8721E+02    -0.8723E+02    -0.8723E+02    -0.8724E+02    -0.8724E+02
    -0.8722E+02    -0.8722E+02    -0.8721E+02    -0.8720E+02    -0.8719E+02    -0.8717E+02    -0.8715E+02    -0.8713E+02    -0.8711E+02    -0.8709E+02    -0.8707E+02    -0.8704E+02    -0.8702E+02    -0.8700E+02    -0.8697E+02    -0.8695E+02    -0.8693E+02    -0.8690E+02    -0.8688E+02    -0.8686E+02    -0.8684E+02    -0.8681E+02    -0.8679E+02    -0.8677E+02    -0.8675E+02    -0.8673E+02    -0.8671E+02    -0.8669E+02    -0.8667E+02    -0.8665E+02    -0.8664E+02    -0.8662E+02    -0.8660E+02    -0.8659E+02    -0.8657E+02    -0.8656E+02    -0.8654E+02    -0.8653E+02    -0.8652E+02    -0.8651E+02    -0.8650E+02    -0.8649E+02    -0.8648E+02    -0.8648E+02    -0.8647E+02    -0.8647E+02    -0.8646E+02    -0.8646E+02    -0.8646E+02    -0.8646E+02    -0.8646E+02    -0.8646E+02    -0.8646E+02    -0.8647E+02    -0.8647E+02    -0.8648E+02    -0.8648E+02    -0.8649E+02    -0.8650E+02    -0.8651E+02    -0.8652E+02    -0.8653E+02    -0.8654E+02    -0.8655E+02    -0.8657E+02    -0.8658E+02    -0.8659E+02    -0.8661E+02    -0.8663E+02    -0.8664E+02    -0.8666E+02    -0.8668E+02    -0.8670E+02    -0.8672E+02    -0.8674E+02    -0.8676E+02    -0.8678E+02    -0.8680E+02    -0.8682E+02    -0.8684E+02    -0.8687E+02    -0.8689E+02    -0.8691E+02    -0.8693E+02    -0.8696E+02    -0.8698E+02    -0.8700E+02    -0.8703E+02    -0.8705E+02    -0.8707E+02    -0.8710E+02    -0.8712E+02    -0.8714E+02    -0.8716E+02    -0.8718E+02    -0.8719E+02    -0.8720E+02    -0.8721E+02    -0.8722E+02    -0.8722E+02
    -0.8720E+02    -0.8720E+02    -0.8719E+02    -0.8718E+02    -0.8716E+02    -0.8714E+02    -0.8712E+02    -0.8710E+02    -0.8707E+02    -0.8705E+02    -0.8702E+02    -0.8699E+02    -0.8697E+02    -0.8694E+02    -0.8691E+02    -0.8688E+02    -0.8686E+02    -0.8683E+02    -0.8680E+02    -0.8677E+02    -0.8675E+02    -0.8672E+02    -0.8670E+02    -0.8667E+02    -0.8665E+02    -0.8662E+02    -0.8660E+02    -0.8657E+02    -0.8655E+02    -0.8653E+02    -0.8651E+02    -0.8649E+02    -0.8647E+02    -0.8645E+02    -0.8643E+02    -0.8642E+02    -0.8640E+02    -0.8639E+02    -0.8637E+02    -0.8636E+02    -0.8635E+02    -0.8634E+02    -0.8633E+02    -0.8632E+02    -0.8631E+02    -0.8631E+02    -0.8630E+02    -0.8630E+02    -0.8630E+02    -0.8630E+02    -0.8630E+02    -0.8630E+02    -0.8630E+02    -0.8631E+02    -0.8631E+02    -0.8632E+02    -0.8633E+02    -0.8633E+02    -0.8634E+02    -0.8636E+02    -0.8637E+02    -0.8638E+02    -0.8639E+02    -0.8641E+02    -0.8643E+02    -0.8644E+02    -0.8646E+02    -0.8648E+02    -0.8650E+02    -0.8652E+02    -0.8654E+02    -0.8656E+02    -0.8658E+02    -0.8661E+02    -0.8663E+02    -0.8666E+02    -0.8668E+02    -0.8671E+02    -0.8673E+02    -0.8676E+02    -0.8678E+02    -0.8681E+02    -0.8684E+02    -0.8687E+02    -0.8689E+02    -0.8692E+02    -0.8695E+02    -0.8697E+02    -0.8700E+02    -0.8703E+02    -0.8705E+02    -0.8708E+02    -0.8710E+02    -0.8713E+02    -0.8715E+02    -0.8717E+02    -0.8718E+02    -0.8719E+02    -0.8720E+02    -0.8720E+02
    -0.8718E+02    -0.8718E+02    -0.8717E+02    -0.8716E+02    -0.8714E+02    -0.8712E+02    -0.8709E+02    -0.8706E+02    -0.8704E+02    -0.8701E+02    -0.8697E+02    -0.8694E+02    -0.8691E+02    -0.8688E+02    -0.8685E+02    -0.8681E+02    -0.8678E+02    -0.8675E+02    -0.8672E+02    -0.8669E+02    -0.8666E+02    -0.8663E+02    -0.8660E+02    -0.8657E+02    -0.8654E+02    -0.8651E+02    -0.8648E+02    -0.8645E+02    -0.8643E+02    -0.8640E+02    -0.8638E+02    -0.8635E+02    -0.8633E+02    -0.8631E+02    -0.8629E+02    -0.8627E+02    -0.8625E+02    -0.8623E+02    -0.8622E+02    -0.8620E+02    -0.8619E+02    -0.8618E+02    -0.8617E+02    -0.8616E+02    -0.8615E+02    -0.8614E+02    -0.8614E+02    -0.8613E+02    -0.8613E+02    -0.8613E+02    -0.8613E+02    -0.8613E+02    -0.8614E+02    -0.8614E+02    -0.8615E+02    -0.8615E+02    -0.8616E+02    -0.8617E+02    -0.8618E+02    -0.8620E+02    -0.8621E+02    -0.8623E+02    -0.8624E+02    -0.8626E+02    -0.8628E+02    -0.8630E+02    -0.8632E+02    -0.8634E+02    -0.8637E+02    -0.8639E+02    -0.8642E+02    -0.8644E+02    -0.8647E+02    -0.8649E+02    -0.8652E+02    -0.8655E+02    -0.8658E+02    -0.8661E+02    -0.8664E+02    -0.8667E+02    -0.8670E+02    -0.8673E+02    -0.8676E+02    -0.8679E+02    -0.8682E+02    -0.8686E+02    -0.8689E+02    -0.8692E+02    -0.8695E+02    -0.8698E+02    -0.8701E+02    -0.8704E+02    -0.8707E+02    -0.8710E+02    -0.8712E+02    -0.8714E+02    -0.8716E+02    -0.8717E+02    -0.8718E+02    -0.8718E+02
    -0.8716E+02    -0.8716E+02    -0.8715E+02    -0.8713E+02    -0.8711E+02    -0.8709E+02    -0.8706E+02    -0.8703E+02    -0.8699E+02    -0.8696E+02    -0.8693E+02    -0.8689E+02    -0.8685E+02    -0.8682E+02    -0.8678E+02    -0.8674E+02    -0.8671E+02    -0.8667E+02    -0.8663E+02    -0.8660E+02    -0.8656E+02    -0.8653E+02    -0.8649E+02    -0.8646E+02    -0.8642E+02    -0.8639E+02    -0.8636E+02    -0.8633E+02    -0.8630E+02    -0.8627E+02    -0.8624E+02    -0.8621E+02    -0.8619E+02    -0.8616E+02    -0.8614E+02    -0.8612E+02    -0.8609E+02    -0.8607E+02    -0.8606E+02    -0.8604E+02    -0.8602E+02    -0.8601E+02    -0.8600E+02    -0.8598E+02    -0.8598E+02    -0.8597E+02    -0.8596E+02    -0.8596E+02    -0.8595E+02    -0.8595E+02    -0.8595E+02    -0.8596E+02    -0.8596E+02    -0.8596E+02    -0.8597E+02    -0.8598E+02    -0.8599E+02    -0.8600E+02    -0.8602E+02    -0.8603E+02    -0.8605E+02    -0.8607E+02    -0.8609E+02    -0.8611E+02    -0.8613E+02    -0.8615E+02    -0.8618E+02    -0.8620E+02    -0.8623E+02    -0.8626E+02    -0.8628E+02    -0.8631E+02    -0.8634E+02    -0.8638E+02    -0.8641E+02    -0.8644E+02    -0.8647E+02    -0.8651E+02    -0.8654E+02    -0.8658E+02    -0.8661E+02    -0.8665E+02    -0.8668E+02    -0.8672E+02    -0.8676E+02    -0.8679E+02    -0.8683E+02    -0.8686E+02    -0.8690E+02    -0.8693E+02    -0.8697E+02    -0.8700E+02    -0.8703E+02    -0.8706E+02    -0.8709E+02    -0.8712E+02    -0.8714E+02    -0.8715E+02    -0.8716E+02    -0.8716E+02
    -0.8714E+02    -0.8714E+02    -0.8713E+02    -0.8711E+02    -0.8709E+02    -0.8706E+02    -0.8702E+02    -0.8699E+02    -0.8695E+02    -0.8691E+02    -0.8688E+02    -0.8683E+02    -0.8679E+02    -0.8675E+02    -0.8671E+02    -0.8667E+02    -0.8663E+02    -0.8659E+02    -0.8654E+02    -0.8650E+02    -0.8646E+02    -0.8642E+02    -0.8638E+02    -0.8635E+02    -0.8631E+02    -0.8627E+02    -0.8623E+02    -0.8620E+02    -0.8616E+02    -0.8613E+02    -0.8610E+02    -0.8607E+02    -0.8604E+02    -0.8601E+02    -0.8598E+02    -0.8595E+02    -0.8593E+02    -0.8591E+02    -0.8588E+02    -0.8586E+02    -0.8585E+02    -0.8583E+02    -0.8582E+02    -0.8580E+02    -0.8579E+02    -0.8578E+02    -0.8578E+02    -0.8577E+02    -0.8577E+02    -0.8577E+02    -0.8577E+02    -0.8577E+02    -0.8577E+02    -0.8578E+02    -0.8579E+02    -0.8580E+02    -0.8581E+02    -0.8582E+02    -0.8584E+02    -0.8586E+02    -0.8588E+02    -0.8590E+02    -0.8592E+02    -0.8594E+02    -0.8597E+02    -0.8599E+02    -0.8602E+02    -0.8605E+02    -0.8608E+02    -0.8611E+02    -0.8615E+02    -0.8618E+02    -0.8622E+02    -0.8625E+02    -0.8629E+02    -0.8633E+02    -0.8636E+02    -0.8640E+02    -0.8644E+02    -0.8648E+02    -0.8652E+02    -0.8656E+02    -0.8660E+02    -0.8664E+02    -0.8668E+02    -0.8672E+02    -0.8677E+02    -0.8681E+02    -0.8685E+02    -0.8689E+02    -0.8692E+02    -0.8696E+02    -0.8700E+02    -0.8703E+02    -0.8706E+02    -0.8709E+02    -0.8711E+02    -0.8713E+02    -0.8714E+02    -0.8714E+02
    -0.8712E+02    -0.8712E+02    -0.8710E+02    -0.8708E+02    -0.8706E+02    -0.8703E+02    -0.8699E+02    -0.8695E+02    -0.8691E+02    -0.8687E+02    -0.8682E+02    -0.8678E+02    -0.8673E+02    -0.8669E+02    -0.8664E+02    -0.8659E+02    -0.8655E+02    -0.8650E+02    -0.8645E+02    -0.8641E+02    -0.8636E+02    -0.8632E+02    -0.8627E+02    -0.8623E+02    -0.8618E+02    -0.8614E+02    -0.8610E+02    -0.8606E+02    -0.8602E+02    -0.8598E+02    -0.8595E+02    -0.8591E+02    -0.8588E+02    -0.8584E+02    -0.8581E+02    -0.8578E+02    -0.8575E+02    -0.8573E+02    -0.8570E+02    -0.8568E+02    -0.8566E+02    -0.8564E+02    -0.8562E+02    -0.8561E+02    -0.8560E+02    -0.8559E+02    -0.8558E+02    -0.8557E+02    -0.8557E+02    -0.8557E+02    -0.8557E+02    -0.8557E+02    -0.8558E+02    -0.8558E+02    -0.8559E+02    -0.8560E+02    -0.8562E+02    -0.8563E+02    -0.8565E+02    -0.8567E+02    -0.8569E+02    -0.8572E+02    -0.8574E+02    -0.8577E+02    -0.8580E+02    -0.8583E+02    -0.8586E+02    -0.8590E+02    -0.8593E+02    -0.8597E+02    -0.8600E+02    -0.8604E+02    -0.8608E+02    -0.8612E+02    -0.8616E+02    -0.8621E+02    -0.8625E+02    -0.8629E+02    -0.8634E+02    -0.8638E+02    -0.8643E+02    -0.8647E+02    -0.8652E+02    -0.8656E+02    -0.8661E+02    -0.8665E+02    -0.8670E+02    -0.8675E+02    -0.8679E+02    -0.8684E+02    -0.8688E+02    -0.8692E+02    -0.8696E+02    -0.8700E+02    -0.8703E+02    -0.8706E+02    -0.8709E+02    -0.8711E+02    -0.8712E+02    -0.8712E+02
    -0.8709E+02    -0.8709E+02    -0.8708E+02    -0.8706E+02    -0.8703E+02    -0.8699E+02    -0.8696E+02    -0.8691E+02    -0.8687E+02    -0.8682E+02    -0.8677E+02    -0.8672E+02    -0.8667E+02    -0.8662E+02    -0.8657E+02    -0.8651E+02    -0.8646E+02    -0.8641E+02    -0.8636E+02    -0.8631E+02    -0.8625E+02    -0.8620E+02    -0.8615E+02    -0.8611E+02    -0.8606E+02    -0.8601E+02    -0.8596E+02    -0.8592E+02    -0.8587E+02    -0.8583E+02    -0.8579E+02    -0.8575E+02    -0.8571E+02    -0.8567E+02    -0.8563E+02    -0.8560E+02    -0.8557E+02    -0.8554E+02    -0.8551E+02    -0.8548E+02    -0.8546E+02    -0.8544E+02    -0.8542E+02    -0.8540E+02    -0.8539E+02    -0.8538E+02    -0.8537E+02    -0.8536E+02    -0.8536E+02    -0.8535E+02    -0.8536E+02    -0.8536E+02    -0.8537E+02    -0.8537E+02    -0.8538E+02    -0.8540E+02    -0.8541E+02    -0.8543E+02    -0.8545E+02    -0.8548E+02    -0.8550E+02    -0.8553E+02    -0.8556E+02    -0.8559E+02    -0.8562E+02    -0.8566E+02    -0.8569E+02    -0.8573E+02    -0.8577E+02    -0.8581E+02    -0.8585E+02    -0.8590E+02    -0.8594E+02    -0.8599E+02    -0.8603E+02    -0.8608E+02    -0.8613E+02    -0.8618E+02    -0.8623E+02    -0.8628E+02    -0.8633E+02    -0.8638E+02    -0.8643E+02    -0.8648E+02    -0.8653E+02    -0.8658E+02    -0.8663E+02    -0.8668E+02    -0.8673E+02    -0.8678E+02    -0.8683E+02    -0.8688E+02    -0.8692E+02    -0.8696E+02    -0.8700E+02    -0.8704E+02    -0.8707E+02    -0.8709E+02    -0.8710E+02    -0.8710E+02
    -0.8707E+02    -0.8707E+02    -0.8706E+02    -0.8703E+02    -0.8700E+02    -0.8696E+02    -0.8692E+02    -0.8687E+02    -0.8682E+02    -0.8677E+02    -0.8672E+02    -0.8666E+02    -0.8660E+02    -0.8655E+02    -0.8649E+02    -0.8643E+02    -0.8637E+02    -0.8632E+02    -0.8626E+02    -0.8620E+02    -0.8614E+02    -0.8609E+02    -0.8603E+02    -0.8598E+02    -0.8592E+02    -0.8587E+02    -0.8582E+02    -0.8576E+02    -0.8571E+02    -0.8567E+02    -0.8562E+02    -0.8557E+02    -0.8553E+02    -0.8549E+02    -0.8545E+02    -0.8541E+02    -0.8537E+02    -0.8534E+02    -0.8531E+02    -0.8528E+02    -0.8525E+02    -0.8522E+02    -0.8520E+02    -0.8518E+02    -0.8517E+02    -0.8515E+02    -0.8514E+02    -0.8513E+02    -0.8513E+02    -0.8513E+02    -0.8513E+02    -0.8513E+02    -0.8514E+02    -0.8515E+02    -0.8516E+02    -0.8518E+02    -0.8520E+02    -0.8522E+02    -0.8524E+02    -0.8527E+02    -0.8530E+02    -0.8533E+02    -0.8536E+02    -0.8539E+02    -0.8543E+02    -0.8547E+02    -0.8551E+02    -0.8556E+02    -0.8560E+02    -0.8565E+02    -0.8569E+02    -0.8574E+02    -0.8579E+02    -0.8585E+02    -0.8590E+02    -0.8595E+02    -0.8600E+02    -0.8606E+02    -0.8611E+02    -0.8617E+02    -0.8623E+02    -0.8628E+02    -0.8634E+02    -0.8640E+02    -0.8645E+02    -0.8651E+02    -0.8657E+02    -0.8662E+02    -0.8668E+02    -0.8673E+02    -0.8678E+02    -0.8683E+02    -0.8688E+02    -0.8693E+02    -0.8697E+02    -0.8701E+02    -0.8704E+02    -0.8706E+02    -0.8708E+02    -0.8708E+02
    -0.8705E+02    -0.8705E+02    -0.8703E+02    -0.8701E+02    -0.8697E+02    -0.8693E+02    -0.8688E+02    -0.8683E+02    -0.8678E+02    -0.8672E+02    -0.8666E+02    -0.8660E+02    -0.8654E+02    -0.8647E+02    -0.8641E+02    -0.8635E+02    -0.8628E+02    -0.8622E+02    -0.8616E+02    -0.8609E+02    -0.8603E+02    -0.8597E+02    -0.8590E+02    -0.8584E+02    -0.8578E+02    -0.8572E+02    -0.8566E+02    -0.8561E+02    -0.8555E+02    -0.8549E+02    -0.8544E+02    -0.8539E+02    -0.8534E+02    -0.8529E+02    -0.8525E+02    -0.8520E+02    -0.8516E+02    -0.8512E+02    -0.8509E+02    -0.8505E+02    -0.8502E+02    -0.8499E+02    -0.8497E+02    -0.8495E+02    -0.8493E+02    -0.8491E+02    -0.8490E+02    -0.8489E+02    -0.8489E+02    -0.8488E+02    -0.8489E+02    -0.8489E+02    -0.8490E+02    -0.8491E+02    -0.8492E+02    -0.8494E+02    -0.8496E+02    -0.8499E+02    -0.8501E+02    -0.8504E+02    -0.8508E+02    -0.8511E+02    -0.8515E+02    -0.8519E+02    -0.8523E+02    -0.8528E+02    -0.8532E+02    -0.8537E+02    -0.8542E+02    -0.8547E+02    -0.8553E+02    -0.8558E+02    -0.8564E+02    -0.8570E+02    -0.8575E+02    -0.8581E+02    -0.8587E+02    -0.8594E+02    -0.8600E+02    -0.8606E+02    -0.8612E+02    -0.8618E+02    -0.8625E+02    -0.8631E+02    -0.8637E+02    -0.8643E+02    -0.8650E+02    -0.8656E+02    -0.8662E+02    -0.8668E+02    -0.8673E+02    -0.8679E+02    -0.8684E+02    -0.8689E+02    -0.8694E+02    -0.8698E+02    -0.8702E+02    -0.8704E+02    -0.8706E+02    -0.8706E+02
    -0.8702E+02    -0.8702E+02    -0.8701E+02    -0.8698E+02    -0.8694E+02    -0.8689E+02    -0.8684E+02    -0.8679E+02    -0.8673E+02    -0.8667E+02    -0.8660E+02    -0.8653E+02    -0.8647E+02    -0.8640E+02    -0.8633E+02    -0.8626E+02    -0.8619E+02    -0.8612E+02    -0.8605E+02    -0.8598E+02    -0.8591E+02    -0.8584E+02    -0.8577E+02    -0.8570E+02    -0.8563E+02    -0.8557E+02    -0.8550E+02    -0.8544E+02    -0.8537E+02    -0.8531E+02    -0.8525E+02    -0.8519E+02    -0.8514E+02    -0.8508E+02    -0.8503E+02    -0.8498E+02    -0.8494E+02    -0.8489E+02    -0.8485E+02    -0.8481E+02    -0.8478E+02    -0.8475E+02    -0.8472E+02    -0.8469E+02    -0.8467E+02    -0.8465E+02    -0.8464E+02    -0.8463E+02    -0.8462E+02    -0.8462E+02    -0.8462E+02    -0.8463E+02    -0.8464E+02    -0.8465E+02    -0.8467E+02    -0.8469E+02    -0.8471E+02    -0.8474E+02    -0.8477E+02    -0.8480E+02    -0.8484E+02    -0.8488E+02    -0.8492E+02    -0.8497E+02    -0.8502E+02    -0.8507E+02    -0.8512E+02    -0.8517E+02    -0.8523E+02    -0.8529E+02    -0.8535E+02    -0.8541E+02    -0.8548E+02    -0.8554E+02    -0.8561E+02    -0.8567E+02    -0.8574E+02    -0.8581E+02    -0.8587E+02    -0.8594E+02    -0.8601E+02    -0.8608E+02    -0.8615E+02    -0.8622E+02    -0.8629E+02    -0.8636E+02    -0.8642E+02    -0.8649E+02    -0.8656E+02    -0.8662E+02    -0.8668E+02    -0.8675E+02    -0.8680E+02    -0.8686E+02    -0.8691E+02    -0.8695E+02    -0.8699E+02    -0.8702E+02    -0.8703E+02    -0.8703E+02
    -0.8700E+02    -0.8700E+02    -0.8698E+02    -0.8695E+02    -0.8691E+02    -0.8686E+02    -0.8680E+02    -0.8674E+02    -0.8668E+02    -0.8661E+02    -0.8654E+02    -0.8647E+02    -0.8640E+02    -0.8632E+02    -0.8624E+02    -0.8617E+02    -0.8609E+02    -0.8601E+02    -0.8594E+02    -0.8586E+02    -0.8578E+02    -0.8571E+02    -0.8563E+02    -0.8555E+02    -0.8548E+02    -0.8540E+02    -0.8533E+02    -0.8526E+02    -0.8519E+02    -0.8512E+02    -0.8505E+02    -0.8499E+02    -0.8492E+02    -0.8486E+02    -0.8480E+02    -0.8475E+02    -0.8469E+02    -0.8464E+02    -0.8460E+02    -0.8455E+02    -0.8451E+02    -0.8448E+02    -0.8444E+02    -0.8442E+02    -0.8439E+02    -0.8437E+02    -0.8436E+02    -0.8434E+02    -0.8434E+02    -0.8434E+02    -0.8434E+02    -0.8434E+02    -0.8435E+02    -0.8437E+02    -0.8439E+02    -0.8441E+02    -0.8444E+02    -0.8447E+02    -0.8450E+02    -0.8454E+02    -0.8459E+02    -0.8463E+02    -0.8468E+02    -0.8473E+02    -0.8479E+02    -0.8484E+02    -0.8490E+02    -0.8497E+02    -0.8503E+02    -0.8510E+02    -0.8516E+02    -0.8523E+02    -0.8530E+02    -0.8538E+02    -0.8545E+02    -0.8552E+02    -0.8560E+02    -0.8567E+02    -0.8575E+02    -0.8582E+02    -0.8590E+02    -0.8598E+02    -0.8605E+02    -0.8613E+02    -0.8620E+02    -0.8628E+02    -0.8635E+02    -0.8642E+02    -0.8649E+02    -0.8657E+02    -0.8663E+02    -0.8670E+02    -0.8676E+02    -0.8682E+02    -0.8688E+02    -0.8692E+02    -0.8696E+02    -0.8699E+02    -0.8701E+02    -0.8701E+02
    -0.8697E+02    -0.8697E+02    -0.8696E+02    -0.8692E+02    -0.8688E+02    -0.8683E+02    -0.8677E+02    -0.8670E+02    -0.8663E+02    -0.8656E+02    -0.8648E+02    -0.8640E+02    -0.8632E+02    -0.8624E+02    -0.8616E+02    -0.8608E+02    -0.8599E+02    -0.8591E+02    -0.8582E+02    -0.8574E+02    -0.8565E+02    -0.8557E+02    -0.8548E+02    -0.8540E+02    -0.8531E+02    -0.8523E+02    -0.8515E+02    -0.8507E+02    -0.8499E+02    -0.8491E+02    -0.8484E+02    -0.8476E+02    -0.8469E+02    -0.8462E+02    -0.8456E+02    -0.8449E+02    -0.8443E+02    -0.8438E+02    -0.8432E+02    -0.8427E+02    -0.8423E+02    -0.8419E+02    -0.8415E+02    -0.8412E+02    -0.8409E+02    -0.8407E+02    -0.8405E+02    -0.8403E+02    -0.8403E+02    -0.8402E+02    -0.8403E+02    -0.8403E+02    -0.8404E+02    -0.8406E+02    -0.8408E+02    -0.8411E+02    -0.8414E+02    -0.8418E+02    -0.8422E+02    -0.8426E+02    -0.8431E+02    -0.8436E+02    -0.8442E+02    -0.8448E+02    -0.8454E+02    -0.8460E+02    -0.8467E+02    -0.8474E+02    -0.8481E+02    -0.8489E+02    -0.8497E+02    -0.8504E+02    -0.8512E+02    -0.8520E+02    -0.8528E+02    -0.8537E+02    -0.8545E+02    -0.8553E+02    -0.8562E+02    -0.8570E+02    -0.8578E+02    -0.8587E+02    -0.8595E+02    -0.8603E+02    -0.8611E+02    -0.8619E+02    -0.8628E+02    -0.8635E+02    -0.8643E+02    -0.8651E+02    -0.8658E+02    -0.8665E+02    -0.8672E+02    -0.8678E+02    -0.8684E+02    -0.8689E+02    -0.8694E+02    -0.8697E+02    -0.8699E+02    -0.8699E+02
    -0.8695E+02    -0.8695E+02    -0.8693E+02    -0.8690E+02    -0.8685E+02    -0.8679E+02    -0.8673E+02    -0.8666E+02    -0.8658E+02    -0.8650E+02    -0.8642E+02    -0.8634E+02    -0.8625E+02    -0.8616E+02    -0.8607E+02    -0.8598E+02    -0.8589E+02    -0.8580E+02    -0.8570E+02    -0.8561E+02    -0.8552E+02    -0.8542E+02    -0.8533E+02    -0.8524E+02    -0.8514E+02    -0.8505E+02    -0.8496E+02    -0.8487E+02    -0.8478E+02    -0.8469E+02    -0.8461E+02    -0.8452E+02    -0.8444E+02    -0.8437E+02    -0.8429E+02    -0.8422E+02    -0.8415E+02    -0.8408E+02    -0.8402E+02    -0.8397E+02    -0.8391E+02    -0.8387E+02    -0.8383E+02    -0.8379E+02    -0.8376E+02    -0.8373E+02    -0.8371E+02    -0.8369E+02    -0.8368E+02    -0.8368E+02    -0.8368E+02    -0.8369E+02    -0.8371E+02    -0.8373E+02    -0.8375E+02    -0.8378E+02    -0.8382E+02    -0.8386E+02    -0.8391E+02    -0.8396E+02    -0.8401E+02    -0.8407E+02    -0.8414E+02    -0.8420E+02    -0.8427E+02    -0.8435E+02    -0.8442E+02    -0.8450E+02    -0.8459E+02    -0.8467E+02    -0.8476E+02    -0.8484E+02    -0.8493E+02    -0.8502E+02    -0.8511E+02    -0.8520E+02    -0.8529E+02    -0.8539E+02    -0.8548E+02    -0.8557E+02    -0.8566E+02    -0.8575E+02    -0.8584E+02    -0.8593E+02    -0.8602E+02    -0.8611E+02    -0.8620E+02    -0.8628E+02    -0.8637E+02    -0.8645E+02    -0.8653E+02    -0.8661E+02    -0.8668E+02    -0.8675E+02    -0.8681E+02    -0.8686E+02    -0.8691E+02    -0.8694E+02    -0.8696E+02    -0.8696E+02
    -0.8693E+02    -0.8693E+02    -0.8691E+02    -0.8687E+02    -0.8682E+02    -0.8676E+02    -0.8669E+02    -0.8661E+02    -0.8653E+02    -0.8645E+02    -0.8636E+02    -0.8627E+02    -0.8617E+02    -0.8608E+02    -0.8598E+02    -0.8588E+02    -0.8578E+02    -0.8568E+02    -0.8558E+02    -0.8548E+02    -0.8538E+02    -0.8527E+02    -0.8517E+02    -0.8507E+02    -0.8496E+02    -0.8486E+02    -0.8476E+02    -0.8466E+02    -0.8456E+02    -0.8446E+02    -0.8436E+02    -0.8427E+02    -0.8418E+02    -0.8409E+02    -0.8400E+02    -0.8392E+02    -0.8384E+02    -0.8377E+02    -0.8370E+02    -0.8363E+02    -0.8357E+02    -0.8352E+02    -0.8347E+02    -0.8343E+02    -0.8339E+02    -0.8336E+02    -0.8333E+02    -0.8332E+02    -0.8331E+02    -0.8330E+02    -0.8331E+02    -0.8332E+02    -0.8333E+02    -0.8335E+02    -0.8338E+02    -0.8342E+02    -0.8346E+02    -0.8351E+02    -0.8356E+02    -0.8362E+02    -0.8369E+02    -0.8375E+02    -0.8383E+02    -0.8391E+02    -0.8399E+02    -0.8407E+02    -0.8416E+02    -0.8425E+02    -0.8434E+02    -0.8444E+02    -0.8453E+02    -0.8463E+02    -0.8473E+02    -0.8483E+02    -0.8493E+02    -0.8503E+02    -0.8513E+02    -0.8524E+02    -0.8534E+02    -0.8544E+02    -0.8554E+02    -0.8564E+02    -0.8574E+02    -0.8584E+02    -0.8593E+02    -0.8603E+02    -0.8612E+02    -0.8622E+02    -0.8631E+02    -0.8639E+02    -0.8648E+02    -0.8656E+02    -0.8664E+02    -0.8671E+02    -0.8678E+02    -0.8684E+02    -0.8688E+02    -0.8692E+02    -0.8694E+02    -0.8694E+02
    -0.8690E+02    -0.8690E+02    -0.8688E+02    -0.8684E+02    -0.8679E+02    -0.8672E+02    -0.8665E+02    -0.8657E+02    -0.8648E+02    -0.8639E+02    -0.8630E+02    -0.8620E+02    -0.8610E+02    -0.8600E+02    -0.8589E+02    -0.8578E+02    -0.8568E+02    -0.8557E+02    -0.8546E+02    -0.8534E+02    -0.8523E+02    -0.8512E+02    -0.8500E+02    -0.8489E+02    -0.8477E+02    -0.8466E+02    -0.8455E+02    -0.8443E+02    -0.8432E+02    -0.8421E+02    -0.8410E+02    -0.8400E+02    -0.8389E+02    -0.8379E+02    -0.8369E+02    -0.8360E+02    -0.8351E+02    -0.8342E+02    -0.8334E+02    -0.8327E+02    -0.8320E+02    -0.8313E+02    -0.8308E+02    -0.8303E+02    -0.8298E+02    -0.8295E+02    -0.8292E+02    -0.8290E+02    -0.8289E+02    -0.8288E+02    -0.8289E+02    -0.8290E+02    -0.8292E+02    -0.8294E+02    -0.8298E+02    -0.8302E+02    -0.8307E+02    -0.8312E+02    -0.8319E+02    -0.8326E+02    -0.8333E+02    -0.8341E+02    -0.8349E+02    -0.8358E+02    -0.8367E+02    -0.8377E+02    -0.8387E+02    -0.8397E+02    -0.8408E+02    -0.8419E+02    -0.8430E+02    -0.8441E+02    -0.8452E+02    -0.8463E+02    -0.8474E+02    -0.8485E+02    -0.8497E+02    -0.8508E+02    -0.8519E+02    -0.8530E+02    -0.8541E+02    -0.8552E+02    -0.8563E+02    -0.8574E+02    -0.8584E+02    -0.8595E+02    -0.8605E+02    -0.8615E+02    -0.8624E+02    -0.8634E+02    -0.8643E+02    -0.8652E+02    -0.8660E+02    -0.8668E+02    -0.8675E+02    -0.8681E+02    -0.8686E+02    -0.8690E+02    -0.8692E+02    -0.8692E+02
    -0.8688E+02    -0.8688E+02    -0.8686E+02    -0.8681E+02    -0.8676E+02    -0.8669E+02    -0.8661E+02    -0.8653E+02    -0.8643E+02    -0.8634E+02    -0.8624E+02    -0.8613E+02    -0.8603E+02    -0.8591E+02    -0.8580E+02    -0.8569E+02    -0.8557E+02    -0.8545E+02    -0.8533E+02    -0.8521E+02    -0.8508E+02    -0.8496E+02    -0.8483E+02    -0.8470E+02    -0.8458E+02    -0.8445E+02    -0.8432E+02    -0.8420E+02    -0.8407E+02    -0.8394E+02    -0.8382E+02    -0.8370E+02    -0.8358E+02    -0.8347E+02    -0.8335E+02    -0.8324E+02    -0.8314E+02    -0.8304E+02    -0.8295E+02    -0.8286E+02    -0.8278E+02    -0.8271E+02    -0.8264E+02    -0.8258E+02    -0.8253E+02    -0.8249E+02    -0.8246E+02    -0.8243E+02    -0.8242E+02    -0.8241E+02    -0.8242E+02    -0.8243E+02    -0.8245E+02    -0.8248E+02    -0.8253E+02    -0.8257E+02    -0.8263E+02    -0.8270E+02    -0.8277E+02    -0.8285E+02    -0.8294E+02    -0.8303E+02    -0.8313E+02    -0.8323E+02    -0.8334E+02    -0.8345E+02    -0.8356E+02    -0.8368E+02    -0.8380E+02    -0.8392E+02    -0.8404E+02    -0.8417E+02    -0.8429E+02    -0.8442E+02    -0.8455E+02    -0.8467E+02    -0.8480E+02    -0.8492E+02    -0.8504E+02    -0.8517E+02    -0.8529E+02    -0.8541E+02    -0.8552E+02    -0.8564E+02    -0.8575E+02    -0.8586E+02    -0.8597E+02    -0.8608E+02    -0.8618E+02    -0.8628E+02    -0.8638E+02    -0.8647E+02    -0.8656E+02    -0.8664E+02    -0.8672E+02    -0.8678E+02    -0.8684E+02    -0.8688E+02    -0.8690E+02    -0.8690E+02
    -0.8686E+02    -0.8686E+02    -0.8683E+02    -0.8679E+02    -0.8673E+02    -0.8666E+02    -0.8658E+02    -0.8649E+02    -0.8639E+02    -0.8629E+02    -0.8618E+02    -0.8607E+02    -0.8595E+02    -0.8584E+02    -0.8571E+02    -0.8559E+02    -0.8546E+02    -0.8533E+02    -0.8520E+02    -0.8507E+02    -0.8493E+02    -0.8479E+02    -0.8466E+02    -0.8451E+02    -0.8437E+02    -0.8423E+02    -0.8409E+02    -0.8395E+02    -0.8380E+02    -0.8366E+02    -0.8352E+02    -0.8338E+02    -0.8325E+02    -0.8311E+02    -0.8298E+02    -0.8286E+02    -0.8274E+02    -0.8262E+02    -0.8251E+02    -0.8241E+02    -0.8231E+02    -0.8223E+02    -0.8215E+02    -0.8208E+02    -0.8202E+02    -0.8197E+02    -0.8193E+02    -0.8190E+02    -0.8189E+02    -0.8188E+02    -0.8189E+02    -0.8190E+02    -0.8193E+02    -0.8197E+02    -0.8202E+02    -0.8207E+02    -0.8214E+02    -0.8222E+02    -0.8231E+02    -0.8240E+02    -0.8250E+02    -0.8261E+02    -0.8272E+02    -0.8284E+02    -0.8297E+02    -0.8309E+02    -0.8323E+02    -0.8336E+02    -0.8350E+02    -0.8364E+02    -0.8378E+02    -0.8392E+02    -0.8406E+02    -0.8420E+02    -0.8434E+02    -0.8448E+02    -0.8462E+02    -0.8476E+02    -0.8489E+02    -0.8503E+02    -0.8516E+02    -0.8529E+02    -0.8542E+02    -0.8554E+02    -0.8566E+02    -0.8578E+02    -0.8590E+02    -0.8601E+02    -0.8612E+02    -0.8623E+02    -0.8633E+02    -0.8643E+02    -0.8652E+02    -0.8661E+02    -0.8669E+02    -0.8676E+02    -0.8681E+02    -0.8686E+02    -0.8688E+02    -0.8688E+02
    -0.8684E+02    -0.8684E+02    -0.8681E+02    -0.8677E+02    -0.8670E+02    -0.8663E+02    -0.8654E+02    -0.8645E+02    -0.8635E+02    -0.8624E+02    -0.8613E+02    -0.8601E+02    -0.8589E+02    -0.8576E+02    -0.8563E+02    -0.8550E+02    -0.8536E+02    -0.8522E+02    -0.8508E+02    -0.8493E+02    -0.8478E+02    -0.8463E+02    -0.8448E+02    -0.8432E+02    -0.8416E+02    -0.8400E+02    -0.8384E+02    -0.8368E+02    -0.8352E+02    -0.8336E+02    -0.8320E+02    -0.8304E+02    -0.8288E+02    -0.8273E+02    -0.8258E+02    -0.8243E+02    -0.8229E+02    -0.8215E+02    -0.8202E+02    -0.8190E+02    -0.8179E+02    -0.8169E+02    -0.8160E+02    -0.8151E+02    -0.8144E+02    -0.8138E+02    -0.8134E+02    -0.8130E+02    -0.8128E+02    -0.8128E+02    -0.8128E+02    -0.8130E+02    -0.8133E+02    -0.8138E+02    -0.8144E+02    -0.8151E+02    -0.8159E+02    -0.8168E+02    -0.8178E+02    -0.8189E+02    -0.8201E+02    -0.8214E+02    -0.8228E+02    -0.8242E+02    -0.8256E+02    -0.8271E+02    -0.8286E+02    -0.8302E+02    -0.8318E+02    -0.8334E+02    -0.8350E+02    -0.8366E+02    -0.8381E+02    -0.8397E+02    -0.8413E+02    -0.8429E+02    -0.8444E+02    -0.8459E+02    -0.8474E+02    -0.8489E+02    -0.8503E+02    -0.8517E+02    -0.8531E+02    -0.8545E+02    -0.8558E+02    -0.8571E+02    -0.8583E+02    -0.8595E+02    -0.8607E+02    -0.8618E+02    -0.8629E+02    -0.8639E+02    -0.8649E+02    -0.8658E+02    -0.8666E+02    -0.8673E+02    -0.8679E+02    -0.8684E+02    -0.8686E+02    -0.8686E+02
    -0.8682E+02    -0.8682E+02    -0.8680E+02    -0.8675E+02    -0.8668E+02    -0.8660E+02    -0.8651E+02    -0.8642E+02    -0.8631E+02    -0.8620E+02    -0.8608E+02    -0.8595E+02    -0.8582E+02    -0.8569E+02    -0.8555E+02    -0.8541E+02    -0.8526E+02    -0.8511E+02    -0.8495E+02    -0.8479E+02    -0.8463E+02    -0.8446E+02    -0.8429E+02    -0.8412E+02    -0.8394E+02    -0.8377E+02    -0.8359E+02    -0.8340E+02    -0.8322E+02    -0.8303E+02    -0.8285E+02    -0.8267E+02    -0.8248E+02    -0.8230E+02    -0.8213E+02    -0.8196E+02    -0.8179E+02    -0.8163E+02    -0.8148E+02    -0.8133E+02    -0.8120E+02    -0.8107E+02    -0.8096E+02    -0.8086E+02    -0.8078E+02    -0.8071E+02    -0.8065E+02    -0.8061E+02    -0.8059E+02    -0.8058E+02    -0.8058E+02    -0.8061E+02    -0.8065E+02    -0.8070E+02    -0.8077E+02    -0.8086E+02    -0.8096E+02    -0.8107E+02    -0.8119E+02    -0.8132E+02    -0.8147E+02    -0.8162E+02    -0.8178E+02    -0.8194E+02    -0.8211E+02    -0.8229E+02    -0.8247E+02    -0.8265E+02    -0.8283E+02    -0.8301E+02    -0.8320E+02    -0.8338E+02    -0.8356E+02    -0.8374E+02    -0.8392E+02    -0.8409E+02    -0.8426E+02    -0.8443E+02    -0.8459E+02    -0.8476E+02    -0.8491E+02    -0.8507E+02    -0.8521E+02    -0.8536E+02    -0.8550E+02    -0.8564E+02    -0.8577E+02    -0.8590E+02    -0.8602E+02    -0.8614E+02    -0.8625E+02    -0.8636E+02    -0.8646E+02    -0.8656E+02    -0.8664E+02    -0.8672E+02    -0.8678E+02    -0.8682E+02    -0.8685E+02    -0.8685E+02
    -0.8681E+02    -0.8681E+02    -0.8678E+02    -0.8673E+02    -0.8667E+02    -0.8659E+02    -0.8649E+02    -0.8639E+02    -0.8628E+02    -0.8616E+02    -0.8604E+02    -0.8591E+02    -0.8577E+02    -0.8563E+02    -0.8548E+02    -0.8533E+02    -0.8517E+02    -0.8501E+02    -0.8484E+02    -0.8466E+02    -0.8449E+02    -0.8430E+02    -0.8411E+02    -0.8392E+02    -0.8372E+02    -0.8352E+02    -0.8332E+02    -0.8311E+02    -0.8290E+02    -0.8269E+02    -0.8248E+02    -0.8226E+02    -0.8205E+02    -0.8184E+02    -0.8163E+02    -0.8143E+02    -0.8123E+02    -0.8104E+02    -0.8085E+02    -0.8068E+02    -0.8052E+02    -0.8037E+02    -0.8023E+02    -0.8011E+02    -0.8000E+02    -0.7992E+02    -0.7985E+02    -0.7980E+02    -0.7977E+02    -0.7976E+02    -0.7977E+02    -0.7980E+02    -0.7985E+02    -0.7991E+02    -0.8000E+02    -0.8010E+02    -0.8023E+02    -0.8036E+02    -0.8051E+02    -0.8067E+02    -0.8084E+02    -0.8103E+02    -0.8122E+02    -0.8142E+02    -0.8162E+02    -0.8182E+02    -0.8203E+02    -0.8225E+02    -0.8246E+02    -0.8267E+02    -0.8288E+02    -0.8309E+02    -0.8329E+02    -0.8350E+02    -0.8370E+02    -0.8389E+02    -0.8408E+02    -0.8427E+02    -0.8445E+02    -0.8463E+02    -0.8480E+02    -0.8496E+02    -0.8513E+02    -0.8528E+02    -0.8543E+02    -0.8558E+02    -0.8572E+02    -0.8585E+02    -0.8598E+02    -0.8611E+02    -0.8623E+02    -0.8634E+02    -0.8644E+02    -0.8654E+02    -0.8663E+02    -0.8670E+02    -0.8677E+02    -0.8681E+02    -0.8684E+02    -0.8684E+02
    -0.8680E+02    -0.8680E+02    -0.8677E+02    -0.8672E+02    -0.8666E+02    -0.8657E+02    -0.8648E+02    -0.8637E+02    -0.8626E+02    -0.8614E+02    -0.8601E+02    -0.8587E+02    -0.8573E+02    -0.8558E+02    -0.8542E+02    -0.8526E+02    -0.8509E+02    -0.8491E+02    -0.8473E+02    -0.8454E+02    -0.8435E+02    -0.8415E+02    -0.8394E+02    -0.8372E+02    -0.8350E+02    -0.8328E+02    -0.8304E+02    -0.8281E+02    -0.8257E+02    -0.8232E+02    -0.8207E+02    -0.8182E+02    -0.8157E+02    -0.8132E+02    -0.8108E+02    -0.8083E+02    -0.8059E+02    -0.8036E+02    -0.8014E+02    -0.7993E+02    -0.7973E+02    -0.7954E+02    -0.7937E+02    -0.7922E+02    -0.7909E+02    -0.7898E+02    -0.7890E+02    -0.7883E+02    -0.7880E+02    -0.7878E+02    -0.7880E+02    -0.7883E+02    -0.7889E+02    -0.7898E+02    -0.7909E+02    -0.7922E+02    -0.7937E+02    -0.7954E+02    -0.7972E+02    -0.7992E+02    -0.8013E+02    -0.8035E+02    -0.8058E+02    -0.8082E+02    -0.8106E+02    -0.8131E+02    -0.8156E+02    -0.8181E+02    -0.8206E+02    -0.8230E+02    -0.8255E+02    -0.8279E+02    -0.8302E+02    -0.8325E+02    -0.8348E+02    -0.8370E+02    -0.8391E+02    -0.8412E+02    -0.8432E+02    -0.8451E+02    -0.8470E+02    -0.8487E+02    -0.8505E+02    -0.8522E+02    -0.8538E+02    -0.8553E+02    -0.8568E+02    -0.8582E+02    -0.8595E+02    -0.8608E+02    -0.8621E+02    -0.8632E+02    -0.8643E+02    -0.8653E+02    -0.8662E+02    -0.8670E+02    -0.8676E+02    -0.8681E+02    -0.8684E+02    -0.8684E+02
    -0.8680E+02    -0.8680E+02    -0.8677E+02    -0.8672E+02    -0.8665E+02    -0.8657E+02    -0.8647E+02    -0.8636E+02    -0.8625E+02    -0.8612E+02    -0.8599E+02    -0.8585E+02    -0.8570E+02    -0.8554E+02    -0.8538E+02    -0.8520E+02    -0.8502E+02    -0.8484E+02    -0.8464E+02    -0.8444E+02    -0.8422E+02    -0.8400E+02    -0.8377E+02    -0.8353E+02    -0.8328E+02    -0.8303E+02    -0.8276E+02    -0.8249E+02    -0.8221E+02    -0.8193E+02    -0.8164E+02    -0.8134E+02    -0.8105E+02    -0.8075E+02    -0.8045E+02    -0.8015E+02    -0.7986E+02    -0.7958E+02    -0.7930E+02    -0.7904E+02    -0.7879E+02    -0.7856E+02    -0.7835E+02    -0.7816E+02    -0.7799E+02    -0.7785E+02    -0.7774E+02    -0.7766E+02    -0.7762E+02    -0.7760E+02    -0.7761E+02    -0.7766E+02    -0.7774E+02    -0.7785E+02    -0.7799E+02    -0.7815E+02    -0.7834E+02    -0.7855E+02    -0.7879E+02    -0.7903E+02    -0.7930E+02    -0.7957E+02    -0.7986E+02    -0.8015E+02    -0.8044E+02    -0.8074E+02    -0.8104E+02    -0.8133E+02    -0.8163E+02    -0.8192E+02    -0.8220E+02    -0.8248E+02    -0.8275E+02    -0.8301E+02    -0.8326E+02    -0.8351E+02    -0.8375E+02    -0.8397E+02    -0.8419E+02    -0.8441E+02    -0.8461E+02    -0.8480E+02    -0.8499E+02    -0.8517E+02    -0.8534E+02    -0.8550E+02    -0.8565E+02    -0.8580E+02    -0.8594E+02    -0.8607E+02    -0.8620E+02    -0.8632E+02    -0.8643E+02    -0.8653E+02    -0.8662E+02    -0.8670E+02    -0.8676E+02    -0.8681E+02    -0.8684E+02    -0.8684E+02
    -0.8681E+02    -0.8681E+02    -0.8678E+02    -0.8673E+02    -0.8666E+02    -0.8657E+02    -0.8648E+02    -0.8637E+02    -0.8625E+02    -0.8612E+02    -0.8599E+02    -0.8584E+02    -0.8569E+02    -0.8552E+02    -0.8535E+02    -0.8517E+02    -0.8498E+02    -0.8478E+02    -0.8457E+02    -0.8435E+02    -0.8412E+02    -0.8387E+02    -0.8362E+02    -0.8335E+02    -0.8307E+02    -0.8278E+02    -0.8248E+02    -0.8217E+02    -0.8185E+02    -0.8151E+02    -0.8117E+02    -0.8082E+02    -0.8046E+02    -0.8010E+02    -0.7974E+02    -0.7937E+02    -0.7901E+02    -0.7866E+02    -0.7831E+02    -0.7798E+02    -0.7766E+02    -0.7737E+02    -0.7710E+02    -0.7685E+02    -0.7664E+02    -0.7646E+02    -0.7632E+02    -0.7621E+02    -0.7615E+02    -0.7613E+02    -0.7615E+02    -0.7621E+02    -0.7631E+02    -0.7646E+02    -0.7664E+02    -0.7685E+02    -0.7709E+02    -0.7737E+02    -0.7766E+02    -0.7798E+02    -0.7831E+02    -0.7866E+02    -0.7901E+02    -0.7937E+02    -0.7973E+02    -0.8010E+02    -0.8046E+02    -0.8081E+02    -0.8116E+02    -0.8150E+02    -0.8183E+02    -0.8216E+02    -0.8247E+02    -0.8277E+02    -0.8306E+02    -0.8333E+02    -0.8360E+02    -0.8385E+02    -0.8409E+02    -0.8432E+02    -0.8454E+02    -0.8475E+02    -0.8495E+02    -0.8514E+02    -0.8532E+02    -0.8549E+02    -0.8565E+02    -0.8580E+02    -0.8594E+02    -0.8608E+02    -0.8621E+02    -0.8633E+02    -0.8644E+02    -0.8654E+02    -0.8663E+02    -0.8671E+02    -0.8677E+02    -0.8682E+02    -0.8685E+02    -0.8685E+02
    -0.8682E+02    -0.8682E+02    -0.8680E+02    -0.8675E+02    -0.8668E+02    -0.8659E+02    -0.8650E+02    -0.8639E+02    -0.8627E+02    -0.8614E+02    -0.8600E+02    -0.8586E+02    -0.8570E+02    -0.8553E+02    -0.8535E+02    -0.8516E+02    -0.8496E+02    -0.8475E+02    -0.8453E+02    -0.8429E+02    -0.8404E+02    -0.8377E+02    -0.8349E+02    -0.8319E+02    -0.8288E+02    -0.8255E+02    -0.8220E+02    -0.8184E+02    -0.8146E+02    -0.8107E+02    -0.8066E+02    -0.8024E+02    -0.7981E+02    -0.7937E+02    -0.7892E+02    -0.7846E+02    -0.7801E+02    -0.7756E+02    -0.7712E+02    -0.7669E+02    -0.7628E+02    -0.7589E+02    -0.7554E+02    -0.7522E+02    -0.7493E+02    -0.7470E+02    -0.7451E+02    -0.7437E+02    -0.7429E+02    -0.7426E+02    -0.7429E+02    -0.7437E+02    -0.7451E+02    -0.7470E+02    -0.7494E+02    -0.7522E+02    -0.7554E+02    -0.7590E+02    -0.7628E+02    -0.7669E+02    -0.7712E+02    -0.7756E+02    -0.7801E+02    -0.7846E+02    -0.7892E+02    -0.7936E+02    -0.7981E+02    -0.8024E+02    -0.8066E+02    -0.8106E+02    -0.8146E+02    -0.8183E+02    -0.8219E+02    -0.8254E+02    -0.8287E+02    -0.8318E+02    -0.8347E+02    -0.8375E+02    -0.8402E+02    -0.8427E+02    -0.8450E+02    -0.8473E+02    -0.8494E+02    -0.8514E+02    -0.8532E+02    -0.8550E+02    -0.8567E+02    -0.8582E+02    -0.8597E+02    -0.8610E+02    -0.8623E+02    -0.8635E+02    -0.8646E+02    -0.8656E+02    -0.8665E+02    -0.8673E+02    -0.8679E+02    -0.8684E+02    -0.8686E+02    -0.8686E+02
    -0.8685E+02    -0.8685E+02    -0.8682E+02    -0.8677E+02    -0.8671E+02    -0.8663E+02    -0.8653E+02    -0.8643E+02    -0.8631E+02    -0.8618E+02    -0.8605E+02    -0.8590E+02    -0.8574E+02    -0.8557E+02    -0.8539E+02    -0.8519E+02    -0.8498E+02    -0.8476E+02    -0.8452E+02    -0.8426E+02    -0.8399E+02    -0.8370E+02    -0.8339E+02    -0.8306E+02    -0.8270E+02    -0.8233E+02    -0.8193E+02    -0.8151E+02    -0.8107E+02    -0.8060E+02    -0.8011E+02    -0.7960E+02    -0.7907E+02    -0.7852E+02    -0.7796E+02    -0.7738E+02    -0.7680E+02    -0.7622E+02    -0.7565E+02    -0.7509E+02    -0.7455E+02    -0.7403E+02    -0.7356E+02    -0.7313E+02    -0.7275E+02    -0.7243E+02    -0.7217E+02    -0.7198E+02    -0.7187E+02    -0.7183E+02    -0.7187E+02    -0.7198E+02    -0.7217E+02    -0.7243E+02    -0.7275E+02    -0.7313E+02    -0.7356E+02    -0.7404E+02    -0.7455E+02    -0.7509E+02    -0.7565E+02    -0.7623E+02    -0.7681E+02    -0.7739E+02    -0.7796E+02    -0.7852E+02    -0.7907E+02    -0.7960E+02    -0.8011E+02    -0.8060E+02    -0.8107E+02    -0.8151E+02    -0.8193E+02    -0.8233E+02    -0.8270E+02    -0.8305E+02    -0.8338E+02    -0.8369E+02    -0.8398E+02    -0.8425E+02    -0.8450E+02    -0.8474E+02    -0.8496E+02    -0.8517E+02    -0.8536E+02    -0.8555E+02    -0.8571E+02    -0.8587E+02    -0.8602E+02    -0.8615E+02    -0.8628E+02    -0.8640E+02    -0.8650E+02    -0.8660E+02    -0.8669E+02    -0.8676E+02    -0.8682E+02    -0.8687E+02    -0.8689E+02    -0.8689E+02
    -0.8689E+02    -0.8689E+02    -0.8686E+02    -0.8682E+02    -0.8676E+02    -0.8668E+02    -0.8659E+02    -0.8649E+02    -0.8638E+02    -0.8625E+02    -0.8612E+02    -0.8597E+02    -0.8582E+02    -0.8564E+02    -0.8546E+02    -0.8526E+02    -0.8504E+02    -0.8481E+02    -0.8456E+02    -0.8428E+02    -0.8399E+02    -0.8367E+02    -0.8333E+02    -0.8296E+02    -0.8257E+02    -0.8214E+02    -0.8168E+02    -0.8119E+02    -0.8066E+02    -0.8010E+02    -0.7951E+02    -0.7888E+02    -0.7822E+02    -0.7753E+02    -0.7682E+02    -0.7608E+02    -0.7533E+02    -0.7457E+02    -0.7381E+02    -0.7306E+02    -0.7234E+02    -0.7165E+02    -0.7100E+02    -0.7041E+02    -0.6990E+02    -0.6946E+02    -0.6911E+02    -0.6885E+02    -0.6869E+02    -0.6864E+02    -0.6869E+02    -0.6885E+02    -0.6911E+02    -0.6946E+02    -0.6990E+02    -0.7042E+02    -0.7101E+02    -0.7165E+02    -0.7235E+02    -0.7307E+02    -0.7382E+02    -0.7458E+02    -0.7534E+02    -0.7609E+02    -0.7683E+02    -0.7754E+02    -0.7823E+02    -0.7889E+02    -0.7952E+02    -0.8011E+02    -0.8067E+02    -0.8119E+02    -0.8168E+02    -0.8214E+02    -0.8257E+02    -0.8296E+02    -0.8333E+02    -0.8367E+02    -0.8399E+02    -0.8428E+02    -0.8455E+02    -0.8480E+02    -0.8503E+02    -0.8525E+02    -0.8545E+02    -0.8563E+02    -0.8580E+02    -0.8595E+02    -0.8610E+02    -0.8623E+02    -0.8635E+02    -0.8647E+02    -0.8657E+02    -0.8666E+02    -0.8674E+02    -0.8681E+02    -0.8687E+02    -0.8691E+02    -0.8693E+02    -0.8693E+02
    -0.8694E+02    -0.8694E+02    -0.8692E+02    -0.8688E+02    -0.8682E+02    -0.8675E+02    -0.8667E+02    -0.8658E+02    -0.8647E+02    -0.8635E+02    -0.8623E+02    -0.8609E+02    -0.8593E+02    -0.8576E+02    -0.8558E+02    -0.8538E+02    -0.8516E+02    -0.8492E+02    -0.8465E+02    -0.8436E+02    -0.8405E+02    -0.8371E+02    -0.8333E+02    -0.8292E+02    -0.8247E+02    -0.8199E+02    -0.8146E+02    -0.8088E+02    -0.8026E+02    -0.7958E+02    -0.7886E+02    -0.7808E+02    -0.7725E+02    -0.7637E+02    -0.7545E+02    -0.7449E+02    -0.7351E+02    -0.7250E+02    -0.7149E+02    -0.7048E+02    -0.6950E+02    -0.6856E+02    -0.6768E+02    -0.6688E+02    -0.6617E+02    -0.6556E+02    -0.6508E+02    -0.6473E+02    -0.6451E+02    -0.6444E+02    -0.6451E+02    -0.6473E+02    -0.6509E+02    -0.6557E+02    -0.6618E+02    -0.6689E+02    -0.6769E+02    -0.6858E+02    -0.6951E+02    -0.7050E+02    -0.7150E+02    -0.7251E+02    -0.7352E+02    -0.7451E+02    -0.7547E+02    -0.7639E+02    -0.7727E+02    -0.7810E+02    -0.7887E+02    -0.7960E+02    -0.8027E+02    -0.8089E+02    -0.8147E+02    -0.8200E+02    -0.8248E+02    -0.8293E+02    -0.8334E+02    -0.8371E+02    -0.8406E+02    -0.8437E+02    -0.8465E+02    -0.8492E+02    -0.8516E+02    -0.8537E+02    -0.8557E+02    -0.8576E+02    -0.8592E+02    -0.8608E+02    -0.8622E+02    -0.8634E+02    -0.8646E+02    -0.8656E+02    -0.8666E+02    -0.8674E+02    -0.8681E+02    -0.8688E+02    -0.8693E+02    -0.8696E+02    -0.8698E+02    -0.8698E+02
    -0.8701E+02    -0.8701E+02    -0.8699E+02    -0.8695E+02    -0.8690E+02    -0.8684E+02    -0.8677E+02    -0.8669E+02    -0.8660E+02    -0.8649E+02    -0.8637E+02    -0.8624E+02    -0.8609E+02    -0.8593E+02    -0.8575E+02    -0.8555E+02    -0.8533E+02    -0.8509E+02    -0.8482E+02    -0.8452E+02    -0.8418E+02    -0.8381E+02    -0.8341E+02    -0.8295E+02    -0.8245E+02    -0.8190E+02    -0.8128E+02    -0.8061E+02    -0.7986E+02    -0.7904E+02    -0.7815E+02    -0.7718E+02    -0.7613E+02    -0.7501E+02    -0.7382E+02    -0.7256E+02    -0.7125E+02    -0.6991E+02    -0.6855E+02    -0.6720E+02    -0.6587E+02    -0.6460E+02    -0.6341E+02    -0.6231E+02    -0.6134E+02    -0.6052E+02    -0.5986E+02    -0.5938E+02    -0.5909E+02    -0.5899E+02    -0.5909E+02    -0.5939E+02    -0.5987E+02    -0.6053E+02    -0.6136E+02    -0.6233E+02    -0.6342E+02    -0.6462E+02    -0.6590E+02    -0.6722E+02    -0.6858E+02    -0.6994E+02    -0.7128E+02    -0.7259E+02    -0.7384E+02    -0.7504E+02    -0.7616E+02    -0.7721E+02    -0.7817E+02    -0.7907E+02    -0.7988E+02    -0.8063E+02    -0.8130E+02    -0.8191E+02    -0.8247E+02    -0.8297E+02    -0.8342E+02    -0.8383E+02    -0.8420E+02    -0.8453E+02    -0.8483E+02    -0.8510E+02    -0.8534E+02    -0.8556E+02    -0.8576E+02    -0.8594E+02    -0.8610E+02    -0.8624E+02    -0.8637E+02    -0.8649E+02    -0.8659E+02    -0.8669E+02    -0.8677E+02    -0.8684E+02    -0.8691E+02    -0.8696E+02    -0.8700E+02    -0.8703E+02    -0.8705E+02    -0.8705E+02
    -0.8709E+02    -0.8709E+02    -0.8708E+02    -0.8705E+02    -0.8701E+02    -0.8696E+02    -0.8690E+02    -0.8683E+02    -0.8675E+02    -0.8666E+02    -0.8656E+02    -0.8644E+02    -0.8631E+02    -0.8616E+02    -0.8599E+02    -0.8580E+02    -0.8558E+02    -0.8534E+02    -0.8506E+02    -0.8475E+02    -0.8441E+02    -0.8401E+02    -0.8357E+02    -0.8307E+02    -0.8251E+02    -0.8188E+02    -0.8118E+02    -0.8038E+02    -0.7949E+02    -0.7850E+02    -0.7740E+02    -0.7619E+02    -0.7486E+02    -0.7342E+02    -0.7187E+02    -0.7022E+02    -0.6850E+02    -0.6671E+02    -0.6490E+02    -0.6309E+02    -0.6132E+02    -0.5961E+02    -0.5801E+02    -0.5655E+02    -0.5525E+02    -0.5415E+02    -0.5327E+02    -0.5263E+02    -0.5224E+02    -0.5211E+02    -0.5224E+02    -0.5264E+02    -0.5328E+02    -0.5417E+02    -0.5527E+02    -0.5657E+02    -0.5804E+02    -0.5964E+02    -0.6135E+02    -0.6312E+02    -0.6494E+02    -0.6675E+02    -0.6853E+02    -0.7026E+02    -0.7190E+02    -0.7345E+02    -0.7489E+02    -0.7622E+02    -0.7743E+02    -0.7853E+02    -0.7952E+02    -0.8041E+02    -0.8121E+02    -0.8191E+02    -0.8254E+02    -0.8310E+02    -0.8360E+02    -0.8404E+02    -0.8443E+02    -0.8478E+02    -0.8508E+02    -0.8536E+02    -0.8560E+02    -0.8581E+02    -0.8600E+02    -0.8617E+02    -0.8632E+02    -0.8645E+02    -0.8657E+02    -0.8667E+02    -0.8676E+02    -0.8684E+02    -0.8691E+02    -0.8697E+02    -0.8702E+02    -0.8706E+02    -0.8710E+02    -0.8712E+02    -0.8713E+02    -0.8713E+02
    -0.8719E+02    -0.8719E+02    -0.8718E+02    -0.8717E+02    -0.8714E+02    -0.8711E+02    -0.8706E+02    -0.8701E+02    -0.8695E+02    -0.8688E+02    -0.8679E+02    -0.8669E+02    -0.8658E+02    -0.8644E+02    -0.8629E+02    -0.8611E+02    -0.8591E+02    -0.8567E+02    -0.8540E+02    -0.8509E+02    -0.8473E+02    -0.8432E+02    -0.8385E+02    -0.8331E+02    -0.8269E+02    -0.8198E+02    -0.8117E+02    -0.8024E+02    -0.7919E+02    -0.7799E+02    -0.7663E+02    -0.7512E+02    -0.7344E+02    -0.7159E+02    -0.6959E+02    -0.6744E+02    -0.6519E+02    -0.6285E+02    -0.6046E+02    -0.5808E+02    -0.5574E+02    -0.5350E+02    -0.5139E+02    -0.4947E+02    -0.4777E+02    -0.4633E+02    -0.4517E+02    -0.4433E+02    -0.4382E+02    -0.4365E+02    -0.4382E+02    -0.4434E+02    -0.4519E+02    -0.4634E+02    -0.4779E+02    -0.4950E+02    -0.5142E+02    -0.5353E+02    -0.5578E+02    -0.5812E+02    -0.6050E+02    -0.6289E+02    -0.6523E+02    -0.6749E+02    -0.6963E+02    -0.7164E+02    -0.7348E+02    -0.7516E+02    -0.7668E+02    -0.7803E+02    -0.7923E+02    -0.8028E+02    -0.8121E+02    -0.8202E+02    -0.8273E+02    -0.8335E+02    -0.8389E+02    -0.8436E+02    -0.8477E+02    -0.8512E+02    -0.8543E+02    -0.8570E+02    -0.8594E+02    -0.8614E+02    -0.8632E+02    -0.8647E+02    -0.8661E+02    -0.8672E+02    -0.8682E+02    -0.8690E+02    -0.8697E+02    -0.8703E+02    -0.8708E+02    -0.8713E+02    -0.8716E+02    -0.8719E+02    -0.8721E+02    -0.8722E+02    -0.8723E+02    -0.8723E+02
    -0.8731E+02    -0.8731E+02    -0.8731E+02    -0.8730E+02    -0.8729E+02    -0.8727E+02    -0.8725E+02    -0.8722E+02    -0.8718E+02    -0.8713E+02    -0.8707E+02    -0.8700E+02    -0.8691E+02    -0.8680E+02    -0.8667E+02    -0.8651E+02    -0.8632E+02    -0.8610E+02    -0.8585E+02    -0.8554E+02    -0.8518E+02    -0.8476E+02    -0.8427E+02    -0.8369E+02    -0.8302E+02    -0.8223E+02    -0.8130E+02    -0.8023E+02    -0.7898E+02    -0.7754E+02    -0.7589E+02    -0.7401E+02    -0.7190E+02    -0.6956E+02    -0.6699E+02    -0.6424E+02    -0.6132E+02    -0.5829E+02    -0.5520E+02    -0.5212E+02    -0.4909E+02    -0.4618E+02    -0.4346E+02    -0.4097E+02    -0.3876E+02    -0.3689E+02    -0.3540E+02    -0.3430E+02    -0.3364E+02    -0.3342E+02    -0.3364E+02    -0.3431E+02    -0.3541E+02    -0.3692E+02    -0.3879E+02    -0.4100E+02    -0.4349E+02    -0.4623E+02    -0.4913E+02    -0.5217E+02    -0.5526E+02    -0.5834E+02    -0.6138E+02    -0.6429E+02    -0.6705E+02    -0.6961E+02    -0.7196E+02    -0.7407E+02    -0.7594E+02    -0.7759E+02    -0.7903E+02    -0.8028E+02    -0.8135E+02    -0.8227E+02    -0.8306E+02    -0.8374E+02    -0.8432E+02    -0.8481E+02    -0.8523E+02    -0.8558E+02    -0.8589E+02    -0.8615E+02    -0.8637E+02    -0.8655E+02    -0.8671E+02    -0.8684E+02    -0.8695E+02    -0.8704E+02    -0.8711E+02    -0.8717E+02    -0.8722E+02    -0.8726E+02    -0.8729E+02    -0.8731E+02    -0.8732E+02    -0.8733E+02    -0.8734E+02    -0.8734E+02    -0.8734E+02    -0.8734E+02
    -0.8745E+02    -0.8745E+02    -0.8745E+02    -0.8746E+02    -0.8746E+02    -0.8747E+02    -0.8747E+02    -0.8747E+02    -0.8745E+02    -0.8743E+02    -0.8740E+02    -0.8736E+02    -0.8730E+02    -0.8722E+02    -0.8712E+02    -0.8699E+02    -0.8683E+02    -0.8664E+02    -0.8640E+02    -0.8611E+02    -0.8577E+02    -0.8535E+02    -0.8485E+02    -0.8424E+02    -0.8352E+02    -0.8266E+02    -0.8162E+02    -0.8039E+02    -0.7894E+02    -0.7723E+02    -0.7523E+02    -0.7293E+02    -0.7031E+02    -0.6737E+02    -0.6414E+02    -0.6064E+02    -0.5693E+02    -0.5306E+02    -0.4912E+02    -0.4517E+02    -0.4130E+02    -0.3757E+02    -0.3406E+02    -0.3086E+02    -0.2801E+02    -0.2560E+02    -0.2367E+02    -0.2225E+02    -0.2140E+02    -0.2111E+02    -0.2140E+02    -0.2227E+02    -0.2368E+02    -0.2562E+02    -0.2804E+02    -0.3089E+02    -0.3411E+02    -0.3762E+02    -0.4135E+02    -0.4523E+02    -0.4918E+02    -0.5313E+02    -0.5699E+02    -0.6071E+02    -0.6421E+02    -0.6744E+02    -0.7038E+02    -0.7300E+02    -0.7530E+02    -0.7729E+02    -0.7900E+02    -0.8045E+02    -0.8168E+02    -0.8271E+02    -0.8358E+02    -0.8430E+02    -0.8490E+02    -0.8540E+02    -0.8582E+02    -0.8617E+02    -0.8645E+02    -0.8669E+02    -0.8688E+02    -0.8704E+02    -0.8717E+02    -0.8727E+02    -0.8735E+02    -0.8741E+02    -0.8746E+02    -0.8749E+02    -0.8751E+02    -0.8752E+02    -0.8752E+02    -0.8751E+02    -0.8751E+02    -0.8750E+02    -0.8749E+02    -0.8748E+02    -0.8747E+02    -0.8747E+02
    -0.8760E+02    -0.8760E+02    -0.8761E+02    -0.8763E+02    -0.8766E+02    -0.8768E+02    -0.8771E+02    -0.8774E+02    -0.8776E+02    -0.8777E+02    -0.8777E+02    -0.8776E+02    -0.8774E+02    -0.8770E+02    -0.8764E+02    -0.8755E+02    -0.8743E+02    -0.8727E+02    -0.8707E+02    -0.8682E+02    -0.8649E+02    -0.8610E+02    -0.8560E+02    -0.8499E+02    -0.8423E+02    -0.8331E+02    -0.8217E+02    -0.8079E+02    -0.7913E+02    -0.7713E+02    -0.7475E+02    -0.7197E+02    -0.6876E+02    -0.6513E+02    -0.6109E+02    -0.5671E+02    -0.5204E+02    -0.4716E+02    -0.4217E+02    -0.3715E+02    -0.3221E+02    -0.2744E+02    -0.2294E+02    -0.1881E+02    -0.1514E+02    -0.1201E+02    -0.9488E+01    -0.7640E+01    -0.6513E+01    -0.6136E+01    -0.6520E+01    -0.7653E+01    -0.9507E+01    -0.1204E+02    -0.1517E+02    -0.1885E+02    -0.2299E+02    -0.2749E+02    -0.3227E+02    -0.3722E+02    -0.4224E+02    -0.4724E+02    -0.5211E+02    -0.5679E+02    -0.6117E+02    -0.6520E+02    -0.6884E+02    -0.7204E+02    -0.7483E+02    -0.7720E+02    -0.7920E+02    -0.8086E+02    -0.8224E+02    -0.8337E+02    -0.8429E+02    -0.8505E+02    -0.8566E+02    -0.8616E+02    -0.8656E+02    -0.8688E+02    -0.8713E+02    -0.8733E+02    -0.8749E+02    -0.8761E+02    -0.8770E+02    -0.8776E+02    -0.8781E+02    -0.8783E+02    -0.8784E+02    -0.8784E+02    -0.8782E+02    -0.8780E+02    -0.8777E+02    -0.8774E+02    -0.8771E+02    -0.8768E+02    -0.8765E+02    -0.8763E+02    -0.8761E+02    -0.8761E+02
    -0.8776E+02    -0.8776E+02    -0.8778E+02    -0.8782E+02    -0.8786E+02    -0.8792E+02    -0.8798E+02    -0.8803E+02    -0.8809E+02    -0.8814E+02    -0.8818E+02    -0.8821E+02    -0.8823E+02    -0.8823E+02    -0.8822E+02    -0.8818E+02    -0.8810E+02    -0.8800E+02    -0.8784E+02    -0.8764E+02    -0.8736E+02    -0.8700E+02    -0.8653E+02    -0.8593E+02    -0.8517E+02    -0.8421E+02    -0.8300E+02    -0.8148E+02    -0.7961E+02    -0.7731E+02    -0.7453E+02    -0.7122E+02    -0.6734E+02    -0.6290E+02    -0.5793E+02    -0.5249E+02    -0.4666E+02    -0.4054E+02    -0.3423E+02    -0.2785E+02    -0.2152E+02    -0.1538E+02    -0.9528E+01    -0.4106E+01     0.7626E+00     0.4952E+01     0.8346E+01     0.1085E+02     0.1238E+02     0.1289E+02     0.1237E+02     0.1083E+02     0.8325E+01     0.4923E+01     0.7272E+00    -0.4148E+01    -0.9577E+01    -0.1543E+02    -0.2158E+02    -0.2792E+02    -0.3430E+02    -0.4062E+02    -0.4674E+02    -0.5258E+02    -0.5802E+02    -0.6299E+02    -0.6743E+02    -0.7130E+02    -0.7461E+02    -0.7739E+02    -0.7969E+02    -0.8156E+02    -0.8307E+02    -0.8428E+02    -0.8524E+02    -0.8600E+02    -0.8660E+02    -0.8707E+02    -0.8743E+02    -0.8771E+02    -0.8791E+02    -0.8807E+02    -0.8818E+02    -0.8825E+02    -0.8829E+02    -0.8831E+02    -0.8831E+02    -0.8829E+02    -0.8826E+02    -0.8822E+02    -0.8817E+02    -0.8811E+02    -0.8805E+02    -0.8799E+02    -0.8793E+02    -0.8787E+02    -0.8783E+02    -0.8779E+02    -0.8777E+02    -0.8777E+02
    -0.8793E+02    -0.8793E+02    -0.8796E+02    -0.8801E+02    -0.8808E+02    -0.8817E+02    -0.8825E+02    -0.8835E+02    -0.8844E+02    -0.8853E+02    -0.8861E+02    -0.8869E+02    -0.8876E+02    -0.8881E+02    -0.8884E+02    -0.8886E+02    -0.8884E+02    -0.8880E+02    -0.8870E+02    -0.8856E+02    -0.8835E+02    -0.8805E+02    -0.8763E+02    -0.8708E+02    -0.8634E+02    -0.8537E+02    -0.8411E+02    -0.8250E+02    -0.8044E+02    -0.7785E+02    -0.7465E+02    -0.7077E+02    -0.6614E+02    -0.6077E+02    -0.5470E+02    -0.4799E+02    -0.4073E+02    -0.3304E+02    -0.2503E+02    -0.1685E+02    -0.8641E+01    -0.5462E+00     0.7260E+01     0.1459E+02     0.2125E+02     0.2703E+02     0.3176E+02     0.3526E+02     0.3742E+02     0.3814E+02     0.3741E+02     0.3525E+02     0.3173E+02     0.2700E+02     0.2121E+02     0.1455E+02     0.7208E+01    -0.6050E+00    -0.8706E+01    -0.1692E+02    -0.2511E+02    -0.3312E+02    -0.4082E+02    -0.4808E+02    -0.5479E+02    -0.6087E+02    -0.6623E+02    -0.7085E+02    -0.7474E+02    -0.7794E+02    -0.8052E+02    -0.8257E+02    -0.8419E+02    -0.8544E+02    -0.8641E+02    -0.8715E+02    -0.8770E+02    -0.8812E+02    -0.8842E+02    -0.8863E+02    -0.8878E+02    -0.8887E+02    -0.8892E+02    -0.8894E+02    -0.8893E+02    -0.8889E+02    -0.8884E+02    -0.8878E+02    -0.8870E+02    -0.8862E+02    -0.8853E+02    -0.8844E+02    -0.8834E+02    -0.8825E+02    -0.8816E+02    -0.8808E+02    -0.8801E+02    -0.8795E+02    -0.8792E+02    -0.8792E+02
    -0.8810E+02    -0.8810E+02    -0.8814E+02    -0.8821E+02    -0.8831E+02    -0.8842E+02    -0.8854E+02    -0.8867E+02    -0.8880E+02    -0.8893E+02    -0.8906E+02    -0.8918E+02    -0.8930E+02    -0.8940E+02    -0.8949E+02    -0.8957E+02    -0.8962E+02    -0.8964E+02    -0.8962E+02    -0.8955E+02    -0.8942E+02    -0.8920E+02    -0.8887E+02    -0.8839E+02    -0.8771E+02    -0.8678E+02    -0.8552E+02    -0.8384E+02    -0.8164E+02    -0.7879E+02    -0.7517E+02    -0.7067E+02    -0.6522E+02    -0.5879E+02    -0.5141E+02    -0.4315E+02    -0.3410E+02    -0.2439E+02    -0.1414E+02    -0.3490E+01     0.7393E+01     0.1830E+02     0.2900E+02     0.3919E+02     0.4857E+02     0.5682E+02     0.6363E+02     0.6872E+02     0.7186E+02     0.7293E+02     0.7186E+02     0.6870E+02     0.6360E+02     0.5679E+02     0.4853E+02     0.3914E+02     0.2894E+02     0.1824E+02     0.7324E+01    -0.3565E+01    -0.1422E+02    -0.2447E+02    -0.3419E+02    -0.4324E+02    -0.5150E+02    -0.5889E+02    -0.6532E+02    -0.7077E+02    -0.7526E+02    -0.7888E+02    -0.8172E+02    -0.8392E+02    -0.8560E+02    -0.8685E+02    -0.8778E+02    -0.8846E+02    -0.8894E+02    -0.8927E+02    -0.8949E+02    -0.8963E+02    -0.8970E+02    -0.8972E+02    -0.8970E+02    -0.8965E+02    -0.8958E+02    -0.8950E+02    -0.8939E+02    -0.8928E+02    -0.8916E+02    -0.8903E+02    -0.8890E+02    -0.8877E+02    -0.8864E+02    -0.8852E+02    -0.8840E+02    -0.8829E+02    -0.8819E+02    -0.8812E+02    -0.8808E+02    -0.8808E+02
    -0.8827E+02    -0.8827E+02    -0.8832E+02    -0.8841E+02    -0.8853E+02    -0.8867E+02    -0.8882E+02    -0.8898E+02    -0.8915E+02    -0.8933E+02    -0.8950E+02    -0.8967E+02    -0.8983E+02    -0.8999E+02    -0.9014E+02    -0.9028E+02    -0.9040E+02    -0.9049E+02    -0.9055E+02    -0.9057E+02    -0.9053E+02    -0.9041E+02    -0.9018E+02    -0.8981E+02    -0.8924E+02    -0.8839E+02    -0.8718E+02    -0.8549E+02    -0.8319E+02    -0.8012E+02    -0.7610E+02    -0.7097E+02    -0.6461E+02    -0.5696E+02    -0.4804E+02    -0.3789E+02    -0.2659E+02    -0.1425E+02    -0.9727E+00     0.1311E+02     0.2780E+02     0.4281E+02     0.5781E+02     0.7236E+02     0.8598E+02     0.9814E+02     0.1083E+03     0.1160E+03     0.1208E+03     0.1224E+03     0.1208E+03     0.1160E+03     0.1083E+03     0.9810E+02     0.8594E+02     0.7231E+02     0.5775E+02     0.4275E+02     0.2773E+02     0.1303E+02    -0.1056E+01    -0.1434E+02    -0.2668E+02    -0.3798E+02    -0.4814E+02    -0.5706E+02    -0.6471E+02    -0.7107E+02    -0.7619E+02    -0.8021E+02    -0.8328E+02    -0.8557E+02    -0.8725E+02    -0.8846E+02    -0.8931E+02    -0.8988E+02    -0.9026E+02    -0.9048E+02    -0.9060E+02    -0.9065E+02    -0.9063E+02    -0.9057E+02    -0.9048E+02    -0.9037E+02    -0.9024E+02    -0.9009E+02    -0.8994E+02    -0.8978E+02    -0.8961E+02    -0.8944E+02    -0.8927E+02    -0.8910E+02    -0.8894E+02    -0.8878E+02    -0.8863E+02    -0.8849E+02    -0.8838E+02    -0.8829E+02    -0.8824E+02    -0.8824E+02
    -0.8844E+02    -0.8844E+02    -0.8850E+02    -0.8860E+02    -0.8874E+02    -0.8891E+02    -0.8909E+02    -0.8929E+02    -0.8949E+02    -0.8971E+02    -0.8992E+02    -0.9014E+02    -0.9035E+02    -0.9056E+02    -0.9077E+02    -0.9096E+02    -0.9115E+02    -0.9131E+02    -0.9146E+02    -0.9156E+02    -0.9162E+02    -0.9162E+02    -0.9151E+02    -0.9127E+02    -0.9082E+02    -0.9011E+02    -0.8900E+02    -0.8738E+02    -0.8504E+02    -0.8180E+02    -0.7742E+02    -0.7165E+02    -0.6432E+02    -0.5530E+02    -0.4457E+02    -0.3214E+02    -0.1803E+02    -0.2286E+01     0.1506E+02     0.3387E+02     0.5395E+02     0.7495E+02     0.9640E+02     0.1177E+03     0.1380E+03     0.1566E+03     0.1723E+03     0.1844E+03     0.1921E+03     0.1947E+03     0.1921E+03     0.1844E+03     0.1723E+03     0.1565E+03     0.1380E+03     0.1176E+03     0.9634E+02     0.7489E+02     0.5388E+02     0.3380E+02     0.1497E+02    -0.2376E+01    -0.1813E+02    -0.3224E+02    -0.4467E+02    -0.5540E+02    -0.6442E+02    -0.7175E+02    -0.7751E+02    -0.8189E+02    -0.8512E+02    -0.8745E+02    -0.8908E+02    -0.9018E+02    -0.9089E+02    -0.9133E+02    -0.9158E+02    -0.9169E+02    -0.9170E+02    -0.9164E+02    -0.9154E+02    -0.9140E+02    -0.9124E+02    -0.9106E+02    -0.9087E+02    -0.9067E+02    -0.9046E+02    -0.9025E+02    -0.9004E+02    -0.8983E+02    -0.8962E+02    -0.8942E+02    -0.8922E+02    -0.8903E+02    -0.8885E+02    -0.8869E+02    -0.8855E+02    -0.8845E+02    -0.8839E+02    -0.8839E+02
    -0.8858E+02    -0.8858E+02    -0.8865E+02    -0.8878E+02    -0.8894E+02    -0.8913E+02    -0.8934E+02    -0.8957E+02    -0.8981E+02    -0.9006E+02    -0.9031E+02    -0.9057E+02    -0.9082E+02    -0.9108E+02    -0.9134E+02    -0.9159E+02    -0.9184E+02    -0.9208E+02    -0.9230E+02    -0.9250E+02    -0.9266E+02    -0.9276E+02    -0.9278E+02    -0.9268E+02    -0.9239E+02    -0.9183E+02    -0.9088E+02    -0.8937E+02    -0.8708E+02    -0.8375E+02    -0.7906E+02    -0.7269E+02    -0.6434E+02    -0.5384E+02    -0.4106E+02    -0.2594E+02    -0.8407E+01     0.1165E+02     0.3429E+02     0.5950E+02     0.8709E+02     0.1167E+03     0.1479E+03     0.1796E+03     0.2109E+03     0.2401E+03     0.2657E+03     0.2857E+03     0.2986E+03     0.3030E+03     0.2986E+03     0.2857E+03     0.2656E+03     0.2401E+03     0.2108E+03     0.1796E+03     0.1478E+03     0.1167E+03     0.8702E+02     0.5942E+02     0.3421E+02     0.1156E+02    -0.8503E+01    -0.2604E+02    -0.4116E+02    -0.5394E+02    -0.6444E+02    -0.7278E+02    -0.7914E+02    -0.8383E+02    -0.8716E+02    -0.8944E+02    -0.9095E+02    -0.9190E+02    -0.9245E+02    -0.9274E+02    -0.9285E+02    -0.9283E+02    -0.9273E+02    -0.9257E+02    -0.9238E+02    -0.9216E+02    -0.9193E+02    -0.9169E+02    -0.9144E+02    -0.9119E+02    -0.9094E+02    -0.9069E+02    -0.9044E+02    -0.9019E+02    -0.8994E+02    -0.8970E+02    -0.8947E+02    -0.8925E+02    -0.8905E+02    -0.8887E+02    -0.8871E+02    -0.8860E+02    -0.8853E+02    -0.8853E+02
    -0.8871E+02    -0.8871E+02    -0.8879E+02    -0.8893E+02    -0.8911E+02    -0.8932E+02    -0.8956E+02    -0.8981E+02    -0.9008E+02    -0.9036E+02    -0.9065E+02    -0.9094E+02    -0.9124E+02    -0.9154E+02    -0.9185E+02    -0.9215E+02    -0.9246E+02    -0.9276E+02    -0.9306E+02    -0.9334E+02    -0.9360E+02    -0.9381E+02    -0.9396E+02    -0.9399E+02    -0.9386E+02    -0.9347E+02    -0.9269E+02    -0.9134E+02    -0.8916E+02    -0.8581E+02    -0.8090E+02    -0.7399E+02    -0.6467E+02    -0.5263E+02    -0.3765E+02    -0.1954E+02     0.1979E+01     0.2722E+02     0.5647E+02     0.8993E+02     0.1277E+03     0.1695E+03     0.2149E+03     0.2629E+03     0.3119E+03     0.3597E+03     0.4031E+03     0.4385E+03     0.4618E+03     0.4701E+03     0.4618E+03     0.4384E+03     0.4031E+03     0.3597E+03     0.3119E+03     0.2629E+03     0.2148E+03     0.1694E+03     0.1276E+03     0.8985E+02     0.5638E+02     0.2713E+02     0.1883E+01    -0.1963E+02    -0.3775E+02    -0.5273E+02    -0.6476E+02    -0.7408E+02    -0.8098E+02    -0.8589E+02    -0.8923E+02    -0.9141E+02    -0.9276E+02    -0.9353E+02    -0.9392E+02    -0.9406E+02    -0.9402E+02    -0.9388E+02    -0.9367E+02    -0.9342E+02    -0.9314E+02    -0.9285E+02    -0.9255E+02    -0.9225E+02    -0.9195E+02    -0.9165E+02    -0.9136E+02    -0.9107E+02    -0.9078E+02    -0.9050E+02    -0.9022E+02    -0.8996E+02    -0.8970E+02    -0.8945E+02    -0.8923E+02    -0.8902E+02    -0.8885E+02    -0.8872E+02    -0.8865E+02    -0.8865E+02
    -0.8882E+02    -0.8882E+02    -0.8891E+02    -0.8905E+02    -0.8925E+02    -0.8948E+02    -0.8974E+02    -0.9001E+02    -0.9031E+02    -0.9061E+02    -0.9093E+02    -0.9125E+02    -0.9158E+02    -0.9192E+02    -0.9227E+02    -0.9262E+02    -0.9298E+02    -0.9334E+02    -0.9371E+02    -0.9407E+02    -0.9442E+02    -0.9473E+02    -0.9499E+02    -0.9516E+02    -0.9517E+02    -0.9494E+02    -0.9433E+02    -0.9315E+02    -0.9111E+02    -0.8781E+02    -0.8277E+02    -0.7543E+02    -0.6524E+02    -0.5176E+02    -0.3461E+02    -0.1342E+02     0.1234E+02     0.4331E+02     0.8017E+02     0.1236E+03     0.1741E+03     0.2321E+03     0.2977E+03     0.3703E+03     0.4483E+03     0.5286E+03     0.6061E+03     0.6734E+03     0.7208E+03     0.7384E+03     0.7208E+03     0.6734E+03     0.6061E+03     0.5285E+03     0.4482E+03     0.3702E+03     0.2976E+03     0.2320E+03     0.1740E+03     0.1235E+03     0.8008E+02     0.4322E+02     0.1224E+02    -0.1352E+02    -0.3471E+02    -0.5185E+02    -0.6534E+02    -0.7552E+02    -0.8285E+02    -0.8789E+02    -0.9118E+02    -0.9321E+02    -0.9439E+02    -0.9500E+02    -0.9523E+02    -0.9522E+02    -0.9506E+02    -0.9480E+02    -0.9449E+02    -0.9415E+02    -0.9379E+02    -0.9343E+02    -0.9307E+02    -0.9272E+02    -0.9238E+02    -0.9204E+02    -0.9171E+02    -0.9138E+02    -0.9107E+02    -0.9076E+02    -0.9045E+02    -0.9016E+02    -0.8988E+02    -0.8962E+02    -0.8937E+02    -0.8915E+02    -0.8897E+02    -0.8883E+02    -0.8875E+02    -0.8875E+02
    -0.8890E+02    -0.8890E+02    -0.8899E+02    -0.8915E+02    -0.8935E+02    -0.8960E+02    -0.8987E+02    -0.9016E+02    -0.9048E+02    -0.9080E+02    -0.9114E+02    -0.9149E+02    -0.9184E+02    -0.9221E+02    -0.9259E+02    -0.9298E+02    -0.9338E+02    -0.9379E+02    -0.9421E+02    -0.9464E+02    -0.9506E+02    -0.9546E+02    -0.9582E+02    -0.9610E+02    -0.9624E+02    -0.9614E+02    -0.9567E+02    -0.9463E+02    -0.9273E+02    -0.8952E+02    -0.8443E+02    -0.7680E+02    -0.6594E+02    -0.5126E+02    -0.3225E+02    -0.8312E+01     0.2139E+02     0.5789E+02     0.1024E+03     0.1563E+03     0.2211E+03     0.2984E+03     0.3899E+03     0.4967E+03     0.6193E+03     0.7557E+03     0.9004E+03     0.1041E+04     0.1153E+04     0.1202E+04     0.1153E+04     0.1041E+04     0.9004E+03     0.7557E+03     0.6192E+03     0.4967E+03     0.3898E+03     0.2983E+03     0.2210E+03     0.1562E+03     0.1023E+03     0.5780E+02     0.2129E+02    -0.8409E+01    -0.3235E+02    -0.5136E+02    -0.6604E+02    -0.7689E+02    -0.8451E+02    -0.8959E+02    -0.9280E+02    -0.9470E+02    -0.9573E+02    -0.9620E+02    -0.9630E+02    -0.9617E+02    -0.9589E+02    -0.9554E+02    -0.9514E+02    -0.9472E+02    -0.9429E+02    -0.9388E+02    -0.9347E+02    -0.9308E+02    -0.9270E+02    -0.9233E+02    -0.9197E+02    -0.9162E+02    -0.9128E+02    -0.9095E+02    -0.9063E+02    -0.9032E+02    -0.9002E+02    -0.8974E+02    -0.8948E+02    -0.8925E+02    -0.8905E+02    -0.8891E+02    -0.8882E+02    -0.8882E+02
    -0.8895E+02    -0.8895E+02    -0.8904E+02    -0.8920E+02    -0.8942E+02    -0.8967E+02    -0.8995E+02    -0.9026E+02    -0.9058E+02    -0.9092E+02    -0.9127E+02    -0.9163E+02    -0.9200E+02    -0.9239E+02    -0.9279E+02    -0.9320E+02    -0.9363E+02    -0.9407E+02    -0.9453E+02    -0.9500E+02    -0.9548E+02    -0.9594E+02    -0.9637E+02    -0.9672E+02    -0.9694E+02    -0.9694E+02    -0.9657E+02    -0.9563E+02    -0.9382E+02    -0.9069E+02    -0.8560E+02    -0.7782E+02    -0.6655E+02    -0.5109E+02    -0.3081E+02    -0.4939E+01     0.2762E+02     0.6827E+02     0.1188E+03     0.1813E+03     0.2585E+03     0.3539E+03     0.4719E+03     0.6178E+03     0.7982E+03     0.1020E+04     0.1289E+04     0.1601E+04     0.1925E+04     0.2144E+04     0.1925E+04     0.1601E+04     0.1289E+04     0.1020E+04     0.7981E+03     0.6177E+03     0.4718E+03     0.3539E+03     0.2584E+03     0.1812E+03     0.1187E+03     0.6818E+02     0.2752E+02    -0.5036E+01    -0.3090E+02    -0.5118E+02    -0.6664E+02    -0.7790E+02    -0.8568E+02    -0.9076E+02    -0.9389E+02    -0.9569E+02    -0.9663E+02    -0.9700E+02    -0.9701E+02    -0.9679E+02    -0.9644E+02    -0.9601E+02    -0.9555E+02    -0.9508E+02    -0.9462E+02    -0.9416E+02    -0.9372E+02    -0.9330E+02    -0.9290E+02    -0.9251E+02    -0.9213E+02    -0.9176E+02    -0.9141E+02    -0.9106E+02    -0.9073E+02    -0.9041E+02    -0.9010E+02    -0.8981E+02    -0.8955E+02    -0.8931E+02    -0.8911E+02    -0.8895E+02    -0.8887E+02    -0.8887E+02
    -0.8897E+02    -0.8897E+02    -0.8906E+02    -0.8922E+02    -0.8944E+02    -0.8969E+02    -0.8998E+02    -0.9029E+02    -0.9061E+02    -0.9096E+02    -0.9131E+02    -0.9168E+02    -0.9206E+02    -0.9245E+02    -0.9285E+02    -0.9327E+02    -0.9371E+02    -0.9417E+02    -0.9464E+02    -0.9513E+02    -0.9562E+02    -0.9611E+02    -0.9656E+02    -0.9694E+02    -0.9719E+02    -0.9722E+02    -0.9688E+02    -0.9598E+02    -0.9421E+02    -0.9111E+02    -0.8603E+02    -0.7820E+02    -0.6679E+02    -0.5106E+02    -0.3034E+02    -0.3777E+01     0.2983E+02     0.7204E+02     0.1249E+03     0.1908E+03     0.2734E+03     0.3772E+03     0.5088E+03     0.6778E+03     0.8995E+03     0.1199E+04     0.1621E+04     0.2251E+04     0.3257E+04     0.4997E+04     0.3257E+04     0.2250E+04     0.1621E+04     0.1199E+04     0.8994E+03     0.6777E+03     0.5087E+03     0.3771E+03     0.2733E+03     0.1908E+03     0.1248E+03     0.7195E+02     0.2973E+02    -0.3874E+01    -0.3043E+02    -0.5116E+02    -0.6688E+02    -0.7828E+02    -0.8611E+02    -0.9118E+02    -0.9428E+02    -0.9605E+02    -0.9695E+02    -0.9728E+02    -0.9726E+02    -0.9701E+02    -0.9663E+02    -0.9618E+02    -0.9570E+02    -0.9521E+02    -0.9473E+02    -0.9426E+02    -0.9381E+02    -0.9338E+02    -0.9296E+02    -0.9257E+02    -0.9218E+02    -0.9181E+02    -0.9145E+02    -0.9110E+02    -0.9077E+02    -0.9044E+02    -0.9013E+02    -0.8984E+02    -0.8957E+02    -0.8933E+02    -0.8912E+02    -0.8897E+02    -0.8888E+02    -0.8888E+02
    -0.8895E+02    -0.8895E+02    -0.8904E+02    -0.8920E+02    -0.8942E+02    -0.8967E+02    -0.8995E+02    -0.9026E+02    -0.9058E+02    -0.9092E+02    -0.9127E+02    -0.9163E+02    -0.9200E+02    -0.9239E+02    -0.9279E+02    -0.9320E+02    -0.9363E+02    -0.9407E+02    -0.9453E+02    -0.9500E+02    -0.9548E+02    -0.9594E+02    -0.9637E+02    -0.9672E+02    -0.9694E+02    -0.9694E+02    -0.9657E+02    -0.9563E+02    -0.9382E+02    -0.9069E+02    -0.8560E+02    -0.7782E+02    -0.6654E+02    -0.5108E+02    -0.3081E+02    -0.4937E+01     0.2762E+02     0.6827E+02     0.1188E+03     0.1813E+03     0.2585E+03     0.3539E+03     0.4719E+03     0.6178E+03     0.7982E+03     0.1020E+04     0.1289E+04     0.1601E+04     0.1925E+04     0.2144E+04     0.1925E+04     0.1601E+04     0.1289E+04     0.1020E+04     0.7982E+03     0.6177E+03     0.4718E+03     0.3539E+03     0.2584E+03     0.1812E+03     0.1187E+03     0.6818E+02     0.2752E+02    -0.5035E+01    -0.3090E+02    -0.5118E+02    -0.6664E+02    -0.7790E+02    -0.8568E+02    -0.9076E+02    -0.9389E+02    -0.9569E+02    -0.9663E+02    -0.9700E+02    -0.9701E+02    -0.9679E+02    -0.9644E+02    -0.9601E+02    -0.9555E+02    -0.9508E+02    -0.9462E+02    -0.9416E+02    -0.9372E+02    -0.9330E+02    -0.9290E+02    -0.9250E+02    -0.9213E+02    -0.9176E+02    -0.9141E+02    -0.9106E+02    -0.9073E+02    -0.9041E+02    -0.9010E+02    -0.8981E+02    -0.8955E+02    -0.8931E+02    -0.8911E+02    -0.8895E+02    -0.8887E+02    -0.8887E+02
    -0.8890E+02    -0.8890E+02    -0.8899E+02    -0.8915E+02    -0.8935E+02    -0.8960E+02    -0.8987E+02    -0.9016E+02    -0.9048E+02    -0.9080E+02    -0.9114E+02    -0.9148E+02    -0.9184E+02    -0.9221E+02    -0.9259E+02    -0.9298E+02    -0.9338E+02    -0.9379E+02    -0.9421E+02    -0.9464E+02    -0.9506E+02    -0.9546E+02    -0.9582E+02    -0.9610E+02    -0.9624E+02    -0.9614E+02    -0.9567E+02    -0.9463E+02    -0.9273E+02    -0.8952E+02    -0.8443E+02    -0.7680E+02    -0.6594E+02    -0.5126E+02    -0.3225E+02    -0.8309E+01     0.2139E+02     0.5790E+02     0.1024E+03     0.1563E+03     0.2211E+03     0.2984E+03     0.3899E+03     0.4967E+03     0.6193E+03     0.7557E+03     0.9005E+03     0.1041E+04     0.1153E+04     0.1202E+04     0.1153E+04     0.1041E+04     0.9004E+03     0.7557E+03     0.6192E+03     0.4967E+03     0.3898E+03     0.2984E+03     0.2210E+03     0.1562E+03     0.1023E+03     0.5781E+02     0.2130E+02    -0.8406E+01    -0.3235E+02    -0.5136E+02    -0.6603E+02    -0.7689E+02    -0.8451E+02    -0.8959E+02    -0.9280E+02    -0.9469E+02    -0.9573E+02    -0.9620E+02    -0.9630E+02    -0.9617E+02    -0.9589E+02    -0.9554E+02    -0.9514E+02    -0.9472E+02    -0.9429E+02    -0.9388E+02    -0.9347E+02    -0.9308E+02    -0.9270E+02    -0.9233E+02    -0.9197E+02    -0.9162E+02    -0.9128E+02    -0.9095E+02    -0.9063E+02    -0.9032E+02    -0.9002E+02    -0.8974E+02    -0.8948E+02    -0.8925E+02    -0.8905E+02    -0.8891E+02    -0.8882E+02    -0.8882E+02
    -0.8882E+02    -0.8882E+02    -0.8891E+02    -0.8905E+02    -0.8925E+02    -0.8948E+02    -0.8974E+02    -0.9001E+02    -0.9031E+02    -0.9061E+02    -0.9093E+02    -0.9125E+02    -0.9158E+02    -0.9192E+02    -0.9227E+02    -0.9262E+02    -0.9298E+02    -0.9334E+02    -0.9371E+02    -0.9407E+02    -0.9442E+02    -0.9473E+02    -0.9499E+02    -0.9516E+02    -0.9517E+02    -0.9494E+02    -0.9433E+02    -0.9315E+02    -0.9111E+02    -0.8781E+02    -0.8277E+02    -0.7543E+02    -0.6524E+02    -0.5175E+02    -0.3461E+02    -0.1342E+02     0.1234E+02     0.4332E+02     0.8017E+02     0.1236E+03     0.1741E+03     0.2321E+03     0.2977E+03     0.3703E+03     0.4483E+03     0.5286E+03     0.6061E+03     0.6734E+03     0.7208E+03     0.7384E+03     0.7208E+03     0.6734E+03     0.6061E+03     0.5285E+03     0.4482E+03     0.3702E+03     0.2977E+03     0.2321E+03     0.1740E+03     0.1235E+03     0.8009E+02     0.4323E+02     0.1225E+02    -0.1352E+02    -0.3471E+02    -0.5185E+02    -0.6533E+02    -0.7552E+02    -0.8285E+02    -0.8788E+02    -0.9118E+02    -0.9321E+02    -0.9439E+02    -0.9500E+02    -0.9523E+02    -0.9522E+02    -0.9506E+02    -0.9480E+02    -0.9449E+02    -0.9415E+02    -0.9379E+02    -0.9343E+02    -0.9307E+02    -0.9272E+02    -0.9238E+02    -0.9204E+02    -0.9171E+02    -0.9138E+02    -0.9107E+02    -0.9076E+02    -0.9045E+02    -0.9016E+02    -0.8988E+02    -0.8962E+02    -0.8937E+02    -0.8915E+02    -0.8897E+02    -0.8883E+02    -0.8875E+02    -0.8875E+02
    -0.8871E+02    -0.8871E+02    -0.8879E+02    -0.8893E+02    -0.8911E+02    -0.8932E+02    -0.8956E+02    -0.8981E+02    -0.9008E+02    -0.9036E+02    -0.9065E+02    -0.9094E+02    -0.9124E+02    -0.9154E+02    -0.9185E+02    -0.9215E+02    -0.9246E+02    -0.9276E+02    -0.9306E+02    -0.9334E+02    -0.9360E+02    -0.9381E+02    -0.9396E+02    -0.9399E+02    -0.9386E+02    -0.9347E+02    -0.9269E+02    -0.9134E+02    -0.8916E+02    -0.8581E+02    -0.8089E+02    -0.7398E+02    -0.6466E+02    -0.5262E+02    -0.3765E+02    -0.1953E+02     0.1986E+01     0.2723E+02     0.5648E+02     0.8994E+02     0.1277E+03     0.1695E+03     0.2149E+03     0.2629E+03     0.3120E+03     0.3597E+03     0.4031E+03     0.4385E+03     0.4618E+03     0.4701E+03     0.4618E+03     0.4384E+03     0.4031E+03     0.3597E+03     0.3119E+03     0.2629E+03     0.2148E+03     0.1694E+03     0.1276E+03     0.8986E+02     0.5639E+02     0.2713E+02     0.1890E+01    -0.1963E+02    -0.3775E+02    -0.5272E+02    -0.6476E+02    -0.7407E+02    -0.8098E+02    -0.8589E+02    -0.8923E+02    -0.9141E+02    -0.9275E+02    -0.9353E+02    -0.9392E+02    -0.9406E+02    -0.9402E+02    -0.9388E+02    -0.9367E+02    -0.9342E+02    -0.9314E+02    -0.9285E+02    -0.9255E+02    -0.9225E+02    -0.9195E+02    -0.9165E+02    -0.9136E+02    -0.9107E+02    -0.9078E+02    -0.9050E+02    -0.9022E+02    -0.8996E+02    -0.8970E+02    -0.8945E+02    -0.8923E+02    -0.8902E+02    -0.8885E+02    -0.8872E+02    -0.8865E+02    -0.8865E+02
    -0.8858E+02    -0.8858E+02    -0.8865E+02    -0.8878E+02    -0.8894E+02    -0.8913E+02    -0.8934E+02    -0.8957E+02    -0.8981E+02    -0.9005E+02    -0.9031E+02    -0.9057E+02    -0.9082E+02    -0.9108E+02    -0.9134E+02    -0.9159E+02    -0.9184E+02    -0.9208E+02    -0.9230E+02    -0.9250E+02    -0.9266E+02    -0.9276E+02    -0.9278E+02    -0.9268E+02    -0.9239E+02    -0.9183E+02    -0.9088E+02    -0.8937E+02    -0.8708E+02    -0.8374E+02    -0.7905E+02    -0.7268E+02    -0.6434E+02    -0.5383E+02    -0.4105E+02    -0.2593E+02    -0.8398E+01     0.1166E+02     0.3430E+02     0.5951E+02     0.8710E+02     0.1168E+03     0.1479E+03     0.1796E+03     0.2109E+03     0.2401E+03     0.2657E+03     0.2857E+03     0.2986E+03     0.3030E+03     0.2986E+03     0.2857E+03     0.2657E+03     0.2401E+03     0.2108E+03     0.1796E+03     0.1478E+03     0.1167E+03     0.8703E+02     0.5943E+02     0.3422E+02     0.1157E+02    -0.8494E+01    -0.2603E+02    -0.4115E+02    -0.5393E+02    -0.6444E+02    -0.7277E+02    -0.7914E+02    -0.8382E+02    -0.8715E+02    -0.8944E+02    -0.9095E+02    -0.9190E+02    -0.9245E+02    -0.9274E+02    -0.9285E+02    -0.9283E+02    -0.9273E+02    -0.9257E+02    -0.9238E+02    -0.9216E+02    -0.9193E+02    -0.9169E+02    -0.9144E+02    -0.9119E+02    -0.9094E+02    -0.9069E+02    -0.9044E+02    -0.9019E+02    -0.8994E+02    -0.8970E+02    -0.8947E+02    -0.8925E+02    -0.8905E+02    -0.8887E+02    -0.8871E+02    -0.8860E+02    -0.8853E+02    -0.8853E+02
    -0.8843E+02    -0.8843E+02    -0.8850E+02    -0.8860E+02    -0.8874E+02    -0.8891E+02    -0.8909E+02    -0.8929E+02    -0.8949E+02    -0.8971E+02    -0.8992E+02    -0.9014E+02    -0.9035E+02    -0.9056E+02    -0.9076E+02    -0.9096E+02    -0.9114E+02    -0.9131E+02    -0.9145E+02    -0.9156E+02    -0.9162E+02    -0.9161E+02    -0.9151E+02    -0.9126E+02    -0.9082E+02    -0.9010E+02    -0.8900E+02    -0.8737E+02    -0.8504E+02    -0.8180E+02    -0.7741E+02    -0.7165E+02    -0.6431E+02    -0.5529E+02    -0.4456E+02    -0.3213E+02    -0.1802E+02    -0.2274E+01     0.1507E+02     0.3389E+02     0.5396E+02     0.7497E+02     0.9641E+02     0.1177E+03     0.1380E+03     0.1566E+03     0.1724E+03     0.1845E+03     0.1921E+03     0.1947E+03     0.1921E+03     0.1844E+03     0.1723E+03     0.1565E+03     0.1380E+03     0.1176E+03     0.9636E+02     0.7490E+02     0.5389E+02     0.3381E+02     0.1498E+02    -0.2365E+01    -0.1812E+02    -0.3223E+02    -0.4466E+02    -0.5539E+02    -0.6441E+02    -0.7174E+02    -0.7750E+02    -0.8188E+02    -0.8512E+02    -0.8745E+02    -0.8907E+02    -0.9017E+02    -0.9089E+02    -0.9133E+02    -0.9158E+02    -0.9168E+02    -0.9170E+02    -0.9164E+02    -0.9153E+02    -0.9140E+02    -0.9123E+02    -0.9106E+02    -0.9086E+02    -0.9067E+02    -0.9046E+02    -0.9025E+02    -0.9004E+02    -0.8983E+02    -0.8962E+02    -0.8941E+02    -0.8922E+02    -0.8902E+02    -0.8885E+02    -0.8869E+02    -0.8855E+02    -0.8845E+02    -0.8839E+02    -0.8839E+02
    -0.8827E+02    -0.8827E+02    -0.8832E+02    -0.8841E+02    -0.8853E+02    -0.8867E+02    -0.8882E+02    -0.8898E+02    -0.8915E+02    -0.8932E+02    -0.8950E+02    -0.8967E+02    -0.8983E+02    -0.8999E+02    -0.9014E+02    -0.9028E+02    -0.9039E+02    -0.9049E+02    -0.9055E+02    -0.9057E+02    -0.9053E+02    -0.9041E+02    -0.9018E+02    -0.8981E+02    -0.8923E+02    -0.8838E+02    -0.8718E+02    -0.8549E+02    -0.8319E+02    -0.8011E+02    -0.7609E+02    -0.7096E+02    -0.6460E+02    -0.5695E+02    -0.4802E+02    -0.3787E+02    -0.2658E+02    -0.1424E+02    -0.9584E+00     0.1313E+02     0.2781E+02     0.4283E+02     0.5782E+02     0.7237E+02     0.8599E+02     0.9815E+02     0.1083E+03     0.1160E+03     0.1208E+03     0.1224E+03     0.1208E+03     0.1160E+03     0.1083E+03     0.9812E+02     0.8595E+02     0.7233E+02     0.5777E+02     0.4277E+02     0.2774E+02     0.1305E+02    -0.1042E+01    -0.1433E+02    -0.2667E+02    -0.3797E+02    -0.4812E+02    -0.5705E+02    -0.6470E+02    -0.7106E+02    -0.7618E+02    -0.8020E+02    -0.8327E+02    -0.8557E+02    -0.8725E+02    -0.8846E+02    -0.8930E+02    -0.8988E+02    -0.9025E+02    -0.9048E+02    -0.9060E+02    -0.9064E+02    -0.9063E+02    -0.9057E+02    -0.9048E+02    -0.9037E+02    -0.9024E+02    -0.9009E+02    -0.8994E+02    -0.8978E+02    -0.8961E+02    -0.8944E+02    -0.8927E+02    -0.8910E+02    -0.8893E+02    -0.8878E+02    -0.8863E+02    -0.8849E+02    -0.8838E+02    -0.8829E+02    -0.8824E+02    -0.8824E+02
    -0.8810E+02    -0.8810E+02    -0.8814E+02    -0.8821E+02    -0.8831E+02    -0.8842E+02    -0.8854E+02    -0.8867E+02    -0.8880E+02    -0.8893E+02    -0.8906E+02    -0.8918E+02    -0.8929E+02    -0.8940E+02    -0.8949E+02    -0.8956E+02    -0.8961E+02    -0.8964E+02    -0.8962E+02    -0.8955E+02    -0.8942E+02    -0.8920E+02    -0.8887E+02    -0.8838E+02    -0.8771E+02    -0.8678E+02    -0.8552E+02    -0.8384E+02    -0.8163E+02    -0.7878E+02    -0.7516E+02    -0.7066E+02    -0.6521E+02    -0.5877E+02    -0.5139E+02    -0.4313E+02    -0.3409E+02    -0.2437E+02    -0.1412E+02    -0.3473E+01     0.7411E+01     0.1832E+02     0.2902E+02     0.3921E+02     0.4859E+02     0.5684E+02     0.6365E+02     0.6874E+02     0.7188E+02     0.7295E+02     0.7188E+02     0.6872E+02     0.6362E+02     0.5681E+02     0.4855E+02     0.3916E+02     0.2896E+02     0.1826E+02     0.7342E+01    -0.3548E+01    -0.1420E+02    -0.2446E+02    -0.3418E+02    -0.4323E+02    -0.5149E+02    -0.5887E+02    -0.6530E+02    -0.7075E+02    -0.7525E+02    -0.7887E+02    -0.8171E+02    -0.8392E+02    -0.8559E+02    -0.8685E+02    -0.8778E+02    -0.8846E+02    -0.8894E+02    -0.8927E+02    -0.8949E+02    -0.8963E+02    -0.8970E+02    -0.8972E+02    -0.8970E+02    -0.8965E+02    -0.8958E+02    -0.8949E+02    -0.8939E+02    -0.8928E+02    -0.8916E+02    -0.8903E+02    -0.8890E+02    -0.8877E+02    -0.8864E+02    -0.8851E+02    -0.8839E+02    -0.8829E+02    -0.8819E+02    -0.8812E+02    -0.8808E+02    -0.8808E+02
    -0.8793E+02    -0.8793E+02    -0.8796E+02    -0.8801E+02    -0.8808E+02    -0.8816E+02    -0.8825E+02    -0.8834E+02    -0.8844E+02    -0.8853E+02    -0.8861E+02    -0.8869E+02    -0.8875E+02    -0.8881E+02    -0.8884E+02    -0.8885E+02    -0.8884E+02    -0.8879E+02    -0.8870E+02    -0.8856E+02    -0.8834E+02    -0.8804E+02    -0.8763E+02    -0.8707E+02    -0.8633E+02    -0.8536E+02    -0.8411E+02    -0.8249E+02    -0.8043E+02    -0.7784E+02    -0.7464E+02    -0.7075E+02    -0.6613E+02    -0.6076E+02    -0.5468E+02    -0.4797E+02    -0.4071E+02    -0.3302E+02    -0.2501E+02    -0.1683E+02    -0.8620E+01    -0.5251E+00     0.7282E+01     0.1461E+02     0.2127E+02     0.2705E+02     0.3178E+02     0.3528E+02     0.3744E+02     0.3816E+02     0.3743E+02     0.3527E+02     0.3176E+02     0.2702E+02     0.2123E+02     0.1457E+02     0.7230E+01    -0.5838E+00    -0.8685E+01    -0.1690E+02    -0.2509E+02    -0.3310E+02    -0.4080E+02    -0.4806E+02    -0.5478E+02    -0.6085E+02    -0.6622E+02    -0.7084E+02    -0.7473E+02    -0.7793E+02    -0.8051E+02    -0.8257E+02    -0.8418E+02    -0.8544E+02    -0.8640E+02    -0.8714E+02    -0.8770E+02    -0.8811E+02    -0.8841E+02    -0.8863E+02    -0.8878E+02    -0.8887E+02    -0.8892E+02    -0.8894E+02    -0.8892E+02    -0.8889E+02    -0.8884E+02    -0.8878E+02    -0.8870E+02    -0.8862E+02    -0.8853E+02    -0.8844E+02    -0.8834E+02    -0.8825E+02    -0.8816E+02    -0.8808E+02    -0.8801E+02    -0.8795E+02    -0.8792E+02    -0.8792E+02
    -0.8776E+02    -0.8776E+02    -0.8778E+02    -0.8782E+02    -0.8786E+02    -0.8792E+02    -0.8797E+02    -0.8803E+02    -0.8809E+02    -0.8814E+02    -0.8818E+02    -0.8821E+02    -0.8823E+02    -0.8823E+02    -0.8821E+02    -0.8817E+02    -0.8810E+02    -0.8799E+02    -0.8784E+02    -0.8763E+02    -0.8736E+02    -0.8699E+02    -0.8653E+02    -0.8593E+02    -0.8516E+02    -0.8420E+02    -0.8299E+02    -0.8147E+02    -0.7960E+02    -0.7730E+02    -0.7452E+02    -0.7120E+02    -0.6733E+02    -0.6288E+02    -0.5791E+02    -0.5247E+02    -0.4664E+02    -0.4052E+02    -0.3421E+02    -0.2783E+02    -0.2150E+02    -0.1535E+02    -0.9503E+01    -0.4081E+01     0.7877E+00     0.4977E+01     0.8372E+01     0.1087E+02     0.1240E+02     0.1292E+02     0.1240E+02     0.1086E+02     0.8350E+01     0.4949E+01     0.7524E+00    -0.4123E+01    -0.9552E+01    -0.1541E+02    -0.2156E+02    -0.2789E+02    -0.3428E+02    -0.4060E+02    -0.4672E+02    -0.5256E+02    -0.5800E+02    -0.6297E+02    -0.6741E+02    -0.7129E+02    -0.7460E+02    -0.7738E+02    -0.7967E+02    -0.8155E+02    -0.8306E+02    -0.8427E+02    -0.8523E+02    -0.8599E+02    -0.8659E+02    -0.8706E+02    -0.8742E+02    -0.8770E+02    -0.8791E+02    -0.8806E+02    -0.8817E+02    -0.8825E+02    -0.8829E+02    -0.8831E+02    -0.8831E+02    -0.8829E+02    -0.8826E+02    -0.8822E+02    -0.8817E+02    -0.8811E+02    -0.8805E+02    -0.8799E+02    -0.8793E+02    -0.8787E+02    -0.8782E+02    -0.8779E+02    -0.8776E+02    -0.8776E+02
    -0.8760E+02    -0.8760E+02    -0.8761E+02    -0.8763E+02    -0.8766E+02    -0.8768E+02    -0.8771E+02    -0.8774E+02    -0.8776E+02    -0.8777E+02    -0.8777E+02    -0.8776E+02    -0.8774E+02    -0.8770E+02    -0.8763E+02    -0.8754E+02    -0.8742E+02    -0.8727E+02    -0.8707E+02    -0.8681E+02    -0.8649E+02    -0.8609E+02    -0.8559E+02    -0.8498E+02    -0.8422E+02    -0.8330E+02    -0.8216E+02    -0.8078E+02    -0.7912E+02    -0.7711E+02    -0.7474E+02    -0.7195E+02    -0.6874E+02    -0.6511E+02    -0.6107E+02    -0.5669E+02    -0.5201E+02    -0.4714E+02    -0.4215E+02    -0.3713E+02    -0.3218E+02    -0.2741E+02    -0.2291E+02    -0.1878E+02    -0.1511E+02    -0.1198E+02    -0.9458E+01    -0.7611E+01    -0.6484E+01    -0.6107E+01    -0.6490E+01    -0.7624E+01    -0.9478E+01    -0.1201E+02    -0.1515E+02    -0.1882E+02    -0.2296E+02    -0.2746E+02    -0.3224E+02    -0.3719E+02    -0.4221E+02    -0.4721E+02    -0.5209E+02    -0.5676E+02    -0.6115E+02    -0.6518E+02    -0.6882E+02    -0.7203E+02    -0.7481E+02    -0.7718E+02    -0.7918E+02    -0.8085E+02    -0.8223E+02    -0.8336E+02    -0.8429E+02    -0.8504E+02    -0.8565E+02    -0.8615E+02    -0.8655E+02    -0.8687E+02    -0.8713E+02    -0.8733E+02    -0.8749E+02    -0.8761E+02    -0.8770E+02    -0.8776E+02    -0.8780E+02    -0.8783E+02    -0.8784E+02    -0.8783E+02    -0.8782E+02    -0.8780E+02    -0.8777E+02    -0.8774E+02    -0.8771E+02    -0.8768E+02    -0.8765E+02    -0.8763E+02    -0.8761E+02    -0.8761E+02
    -0.8745E+02    -0.8745E+02    -0.8745E+02    -0.8746E+02    -0.8746E+02    -0.8747E+02    -0.8747E+02    -0.8746E+02    -0.8745E+02    -0.8743E+02    -0.8740E+02    -0.8735E+02    -0.8729E+02    -0.8721E+02    -0.8711E+02    -0.8698E+02    -0.8683E+02    -0.8663E+02    -0.8640E+02    -0.8611E+02    -0.8576E+02    -0.8534E+02    -0.8484E+02    -0.8424E+02    -0.8351E+02    -0.8265E+02    -0.8161E+02    -0.8038E+02    -0.7893E+02    -0.7721E+02    -0.7522E+02    -0.7291E+02    -0.7029E+02    -0.6735E+02    -0.6411E+02    -0.6061E+02    -0.5690E+02    -0.5303E+02    -0.4909E+02    -0.4514E+02    -0.4127E+02    -0.3754E+02    -0.3403E+02    -0.3082E+02    -0.2798E+02    -0.2557E+02    -0.2363E+02    -0.2222E+02    -0.2136E+02    -0.2108E+02    -0.2137E+02    -0.2223E+02    -0.2365E+02    -0.2559E+02    -0.2801E+02    -0.3086E+02    -0.3407E+02    -0.3758E+02    -0.4132E+02    -0.4520E+02    -0.4915E+02    -0.5310E+02    -0.5696E+02    -0.6068E+02    -0.6418E+02    -0.6742E+02    -0.7036E+02    -0.7298E+02    -0.7528E+02    -0.7728E+02    -0.7899E+02    -0.8044E+02    -0.8167E+02    -0.8270E+02    -0.8357E+02    -0.8429E+02    -0.8489E+02    -0.8540E+02    -0.8581E+02    -0.8616E+02    -0.8645E+02    -0.8669E+02    -0.8688E+02    -0.8704E+02    -0.8717E+02    -0.8727E+02    -0.8735E+02    -0.8741E+02    -0.8745E+02    -0.8748E+02    -0.8750E+02    -0.8751E+02    -0.8752E+02    -0.8751E+02    -0.8751E+02    -0.8750E+02    -0.8749E+02    -0.8748E+02    -0.8747E+02    -0.8747E+02
    -0.8731E+02    -0.8731E+02    -0.8731E+02    -0.8730E+02    -0.8729E+02    -0.8727E+02    -0.8725E+02    -0.8722E+02    -0.8718E+02    -0.8713E+02    -0.8707E+02    -0.8700E+02    -0.8690E+02    -0.8679E+02    -0.8666E+02    -0.8650E+02    -0.8632E+02    -0.8610E+02    -0.8584E+02    -0.8553E+02    -0.8518E+02    -0.8476E+02    -0.8426E+02    -0.8369E+02    -0.8301E+02    -0.8222E+02    -0.8129E+02    -0.8022E+02    -0.7897E+02    -0.7752E+02    -0.7587E+02    -0.7399E+02    -0.7188E+02    -0.6953E+02    -0.6697E+02    -0.6421E+02    -0.6129E+02    -0.5826E+02    -0.5517E+02    -0.5208E+02    -0.4906E+02    -0.4615E+02    -0.4342E+02    -0.4093E+02    -0.3873E+02    -0.3686E+02    -0.3536E+02    -0.3427E+02    -0.3360E+02    -0.3338E+02    -0.3361E+02    -0.3428E+02    -0.3538E+02    -0.3688E+02    -0.3875E+02    -0.4096E+02    -0.4346E+02    -0.4619E+02    -0.4910E+02    -0.5213E+02    -0.5522E+02    -0.5831E+02    -0.6135E+02    -0.6427E+02    -0.6703E+02    -0.6959E+02    -0.7193E+02    -0.7405E+02    -0.7592E+02    -0.7758E+02    -0.7902E+02    -0.8027E+02    -0.8134E+02    -0.8226E+02    -0.8305E+02    -0.8373E+02    -0.8431E+02    -0.8480E+02    -0.8522E+02    -0.8558E+02    -0.8588E+02    -0.8614E+02    -0.8636E+02    -0.8655E+02    -0.8670E+02    -0.8684E+02    -0.8694E+02    -0.8704E+02    -0.8711E+02    -0.8717E+02    -0.8722E+02    -0.8726E+02    -0.8728E+02    -0.8731E+02    -0.8732E+02    -0.8733E+02    -0.8734E+02    -0.8734E+02    -0.8734E+02    -0.8734E+02
    -0.8719E+02    -0.8719E+02    -0.8718E+02    -0.8716E+02    -0.8714E+02    -0.8710E+02    -0.8706E+02    -0.8701E+02    -0.8695E+02    -0.8687E+02    -0.8679E+02    -0.8669E+02    -0.8657E+02    -0.8644E+02    -0.8629E+02    -0.8611E+02    -0.8590E+02    -0.8567E+02    -0.8539E+02    -0.8508E+02    -0.8473E+02    -0.8431E+02    -0.8384E+02    -0.8330E+02    -0.8268E+02    -0.8197E+02    -0.8116E+02    -0.8023E+02    -0.7917E+02    -0.7797E+02    -0.7661E+02    -0.7510E+02    -0.7341E+02    -0.7157E+02    -0.6956E+02    -0.6742E+02    -0.6516E+02    -0.6281E+02    -0.6043E+02    -0.5804E+02    -0.5570E+02    -0.5346E+02    -0.5135E+02    -0.4943E+02    -0.4773E+02    -0.4629E+02    -0.4513E+02    -0.4429E+02    -0.4378E+02    -0.4361E+02    -0.4378E+02    -0.4430E+02    -0.4514E+02    -0.4630E+02    -0.4775E+02    -0.4946E+02    -0.5138E+02    -0.5349E+02    -0.5574E+02    -0.5808E+02    -0.6047E+02    -0.6286E+02    -0.6520E+02    -0.6746E+02    -0.6961E+02    -0.7161E+02    -0.7346E+02    -0.7514E+02    -0.7666E+02    -0.7801E+02    -0.7921E+02    -0.8027E+02    -0.8120E+02    -0.8201E+02    -0.8272E+02    -0.8334E+02    -0.8388E+02    -0.8435E+02    -0.8476E+02    -0.8512E+02    -0.8543E+02    -0.8570E+02    -0.8593E+02    -0.8614E+02    -0.8631E+02    -0.8647E+02    -0.8660E+02    -0.8672E+02    -0.8681E+02    -0.8690E+02    -0.8697E+02    -0.8703E+02    -0.8708E+02    -0.8712E+02    -0.8716E+02    -0.8719E+02    -0.8721E+02    -0.8722E+02    -0.8723E+02    -0.8723E+02
    -0.8709E+02    -0.8709E+02    -0.8707E+02    -0.8705E+02    -0.8701E+02    -0.8696E+02    -0.8690E+02    -0.8683E+02    -0.8675E+02    -0.8666E+02    -0.8656E+02    -0.8644E+02    -0.8630E+02    -0.8615E+02    -0.8598E+02    -0.8579E+02    -0.8557E+02    -0.8533E+02    -0.8505E+02    -0.8474E+02    -0.8440E+02    -0.8400E+02    -0.8356E+02    -0.8306E+02    -0.8250E+02    -0.8187E+02    -0.8116E+02    -0.8037E+02    -0.7948E+02    -0.7848E+02    -0.7738E+02    -0.7617E+02    -0.7484E+02    -0.7339E+02    -0.7184E+02    -0.7019E+02    -0.6847E+02    -0.6668E+02    -0.6487E+02    -0.6306E+02    -0.6128E+02    -0.5957E+02    -0.5797E+02    -0.5651E+02    -0.5521E+02    -0.5411E+02    -0.5323E+02    -0.5259E+02    -0.5220E+02    -0.5207E+02    -0.5220E+02    -0.5259E+02    -0.5324E+02    -0.5412E+02    -0.5523E+02    -0.5653E+02    -0.5800E+02    -0.5960E+02    -0.6131E+02    -0.6309E+02    -0.6490E+02    -0.6672E+02    -0.6850E+02    -0.7023E+02    -0.7188E+02    -0.7343E+02    -0.7487E+02    -0.7620E+02    -0.7742E+02    -0.7852E+02    -0.7951E+02    -0.8040E+02    -0.8119E+02    -0.8190E+02    -0.8253E+02    -0.8309E+02    -0.8359E+02    -0.8403E+02    -0.8442E+02    -0.8477E+02    -0.8508E+02    -0.8535E+02    -0.8559E+02    -0.8581E+02    -0.8600E+02    -0.8617E+02    -0.8632E+02    -0.8645E+02    -0.8657E+02    -0.8667E+02    -0.8676E+02    -0.8684E+02    -0.8691E+02    -0.8697E+02    -0.8702E+02    -0.8706E+02    -0.8709E+02    -0.8712E+02    -0.8713E+02    -0.8713E+02
    -0.8701E+02    -0.8701E+02    -0.8699E+02    -0.8695E+02    -0.8690E+02    -0.8684E+02    -0.8677E+02    -0.8669E+02    -0.8659E+02    -0.8649E+02    -0.8637E+02    -0.8623E+02    -0.8609E+02    -0.8593E+02    -0.8575E+02    -0.8555E+02    -0.8532E+02    -0.8508E+02    -0.8481E+02    -0.8451E+02    -0.8417E+02    -0.8380E+02    -0.8339E+02    -0.8294E+02    -0.8244E+02    -0.8188E+02    -0.8127E+02    -0.8059E+02    -0.7984E+02    -0.7903E+02    -0.7813E+02    -0.7716E+02    -0.7611E+02    -0.7499E+02    -0.7379E+02    -0.7253E+02    -0.7122E+02    -0.6988E+02    -0.6852E+02    -0.6716E+02    -0.6584E+02    -0.6456E+02    -0.6337E+02    -0.6227E+02    -0.6130E+02    -0.6048E+02    -0.5982E+02    -0.5934E+02    -0.5905E+02    -0.5895E+02    -0.5905E+02    -0.5934E+02    -0.5983E+02    -0.6049E+02    -0.6132E+02    -0.6229E+02    -0.6338E+02    -0.6458E+02    -0.6586E+02    -0.6719E+02    -0.6854E+02    -0.6990E+02    -0.7125E+02    -0.7256E+02    -0.7382E+02    -0.7501E+02    -0.7614E+02    -0.7718E+02    -0.7815E+02    -0.7905E+02    -0.7987E+02    -0.8061E+02    -0.8129E+02    -0.8190E+02    -0.8246E+02    -0.8296E+02    -0.8341E+02    -0.8382E+02    -0.8419E+02    -0.8452E+02    -0.8482E+02    -0.8509E+02    -0.8533E+02    -0.8555E+02    -0.8575E+02    -0.8593E+02    -0.8609E+02    -0.8624E+02    -0.8637E+02    -0.8648E+02    -0.8659E+02    -0.8668E+02    -0.8677E+02    -0.8684E+02    -0.8690E+02    -0.8696E+02    -0.8700E+02    -0.8703E+02    -0.8705E+02    -0.8705E+02
    -0.8694E+02    -0.8694E+02    -0.8691E+02    -0.8687E+02    -0.8682E+02    -0.8675E+02    -0.8667E+02    -0.8657E+02    -0.8647E+02    -0.8635E+02    -0.8622E+02    -0.8608E+02    -0.8593E+02    -0.8576E+02    -0.8557E+02    -0.8537E+02    -0.8515E+02    -0.8491E+02    -0.8464E+02    -0.8436E+02    -0.8404E+02    -0.8370E+02    -0.8332E+02    -0.8291E+02    -0.8246E+02    -0.8197E+02    -0.8144E+02    -0.8086E+02    -0.8024E+02    -0.7956E+02    -0.7884E+02    -0.7806E+02    -0.7723E+02    -0.7635E+02    -0.7543E+02    -0.7447E+02    -0.7348E+02    -0.7247E+02    -0.7145E+02    -0.7045E+02    -0.6946E+02    -0.6852E+02    -0.6764E+02    -0.6684E+02    -0.6613E+02    -0.6552E+02    -0.6504E+02    -0.6468E+02    -0.6447E+02    -0.6440E+02    -0.6447E+02    -0.6469E+02    -0.6504E+02    -0.6553E+02    -0.6614E+02    -0.6685E+02    -0.6766E+02    -0.6854E+02    -0.6948E+02    -0.7046E+02    -0.7147E+02    -0.7248E+02    -0.7349E+02    -0.7448E+02    -0.7544E+02    -0.7637E+02    -0.7724E+02    -0.7807E+02    -0.7885E+02    -0.7958E+02    -0.8025E+02    -0.8088E+02    -0.8145E+02    -0.8198E+02    -0.8247E+02    -0.8292E+02    -0.8333E+02    -0.8370E+02    -0.8404E+02    -0.8436E+02    -0.8465E+02    -0.8491E+02    -0.8515E+02    -0.8537E+02    -0.8557E+02    -0.8575E+02    -0.8592E+02    -0.8607E+02    -0.8621E+02    -0.8634E+02    -0.8645E+02    -0.8656E+02    -0.8665E+02    -0.8674E+02    -0.8681E+02    -0.8687E+02    -0.8692E+02    -0.8696E+02    -0.8698E+02    -0.8698E+02
    -0.8688E+02    -0.8688E+02    -0.8686E+02    -0.8681E+02    -0.8675E+02    -0.8668E+02    -0.8659E+02    -0.8649E+02    -0.8637E+02    -0.8625E+02    -0.8611E+02    -0.8597E+02    -0.8581E+02    -0.8564E+02    -0.8545E+02    -0.8525E+02    -0.8503E+02    -0.8480E+02    -0.8455E+02    -0.8427E+02    -0.8398E+02    -0.8366E+02    -0.8332E+02    -0.8295E+02    -0.8255E+02    -0.8212E+02    -0.8166E+02    -0.8117E+02    -0.8065E+02    -0.8008E+02    -0.7949E+02    -0.7886E+02    -0.7820E+02    -0.7751E+02    -0.7679E+02    -0.7605E+02    -0.7530E+02    -0.7454E+02    -0.7378E+02    -0.7303E+02    -0.7230E+02    -0.7161E+02    -0.7096E+02    -0.7038E+02    -0.6986E+02    -0.6942E+02    -0.6906E+02    -0.6881E+02    -0.6865E+02    -0.6860E+02    -0.6865E+02    -0.6881E+02    -0.6907E+02    -0.6942E+02    -0.6986E+02    -0.7038E+02    -0.7097E+02    -0.7162E+02    -0.7231E+02    -0.7304E+02    -0.7379E+02    -0.7455E+02    -0.7531E+02    -0.7606E+02    -0.7680E+02    -0.7752E+02    -0.7821E+02    -0.7887E+02    -0.7950E+02    -0.8009E+02    -0.8065E+02    -0.8118E+02    -0.8167E+02    -0.8213E+02    -0.8255E+02    -0.8295E+02    -0.8332E+02    -0.8366E+02    -0.8398E+02    -0.8427E+02    -0.8454E+02    -0.8479E+02    -0.8502E+02    -0.8524E+02    -0.8544E+02    -0.8562E+02    -0.8579E+02    -0.8595E+02    -0.8609E+02    -0.8623E+02    -0.8635E+02    -0.8646E+02    -0.8656E+02    -0.8666E+02    -0.8674E+02    -0.8681E+02    -0.8686E+02    -0.8690E+02    -0.8693E+02    -0.8693E+02
    -0.8685E+02    -0.8685E+02    -0.8682E+02    -0.8677E+02    -0.8671E+02    -0.8662E+02    -0.8653E+02    -0.8642E+02    -0.8631E+02    -0.8618E+02    -0.8604E+02    -0.8589E+02    -0.8573E+02    -0.8556E+02    -0.8538E+02    -0.8518E+02    -0.8497E+02    -0.8475E+02    -0.8451E+02    -0.8425E+02    -0.8398E+02    -0.8369E+02    -0.8337E+02    -0.8304E+02    -0.8269E+02    -0.8231E+02    -0.8191E+02    -0.8149E+02    -0.8105E+02    -0.8058E+02    -0.8009E+02    -0.7958E+02    -0.7904E+02    -0.7849E+02    -0.7793E+02    -0.7735E+02    -0.7677E+02    -0.7619E+02    -0.7562E+02    -0.7505E+02    -0.7451E+02    -0.7400E+02    -0.7352E+02    -0.7309E+02    -0.7271E+02    -0.7239E+02    -0.7213E+02    -0.7194E+02    -0.7183E+02    -0.7179E+02    -0.7183E+02    -0.7195E+02    -0.7213E+02    -0.7239E+02    -0.7271E+02    -0.7309E+02    -0.7353E+02    -0.7400E+02    -0.7452E+02    -0.7506E+02    -0.7562E+02    -0.7620E+02    -0.7678E+02    -0.7736E+02    -0.7793E+02    -0.7850E+02    -0.7905E+02    -0.7958E+02    -0.8009E+02    -0.8058E+02    -0.8105E+02    -0.8149E+02    -0.8191E+02    -0.8231E+02    -0.8268E+02    -0.8304E+02    -0.8337E+02    -0.8368E+02    -0.8397E+02    -0.8424E+02    -0.8449E+02    -0.8473E+02    -0.8495E+02    -0.8516E+02    -0.8536E+02    -0.8554E+02    -0.8571E+02    -0.8586E+02    -0.8601E+02    -0.8615E+02    -0.8628E+02    -0.8639E+02    -0.8650E+02    -0.8660E+02    -0.8668E+02    -0.8676E+02    -0.8682E+02    -0.8686E+02    -0.8689E+02    -0.8689E+02
    -0.8682E+02    -0.8682E+02    -0.8679E+02    -0.8674E+02    -0.8667E+02    -0.8659E+02    -0.8649E+02    -0.8638E+02    -0.8627E+02    -0.8614E+02    -0.8600E+02    -0.8585E+02    -0.8569E+02    -0.8552E+02    -0.8534E+02    -0.8515E+02    -0.8495E+02    -0.8474E+02    -0.8451E+02    -0.8428E+02    -0.8402E+02    -0.8376E+02    -0.8347E+02    -0.8317E+02    -0.8286E+02    -0.8253E+02    -0.8218E+02    -0.8182E+02    -0.8144E+02    -0.8105E+02    -0.8064E+02    -0.8022E+02    -0.7978E+02    -0.7934E+02    -0.7889E+02    -0.7844E+02    -0.7798E+02    -0.7753E+02    -0.7709E+02    -0.7666E+02    -0.7625E+02    -0.7586E+02    -0.7550E+02    -0.7518E+02    -0.7490E+02    -0.7466E+02    -0.7447E+02    -0.7433E+02    -0.7425E+02    -0.7422E+02    -0.7425E+02    -0.7433E+02    -0.7447E+02    -0.7466E+02    -0.7490E+02    -0.7518E+02    -0.7550E+02    -0.7586E+02    -0.7625E+02    -0.7666E+02    -0.7709E+02    -0.7753E+02    -0.7798E+02    -0.7843E+02    -0.7889E+02    -0.7934E+02    -0.7978E+02    -0.8021E+02    -0.8064E+02    -0.8104E+02    -0.8144E+02    -0.8181E+02    -0.8218E+02    -0.8252E+02    -0.8285E+02    -0.8316E+02    -0.8346E+02    -0.8374E+02    -0.8400E+02    -0.8426E+02    -0.8449E+02    -0.8472E+02    -0.8493E+02    -0.8513E+02    -0.8531E+02    -0.8549E+02    -0.8566E+02    -0.8581E+02    -0.8596E+02    -0.8610E+02    -0.8623E+02    -0.8635E+02    -0.8646E+02    -0.8656E+02    -0.8665E+02    -0.8672E+02    -0.8679E+02    -0.8683E+02    -0.8686E+02    -0.8686E+02
    -0.8681E+02    -0.8681E+02    -0.8678E+02    -0.8673E+02    -0.8666E+02    -0.8657E+02    -0.8647E+02    -0.8636E+02    -0.8625E+02    -0.8612E+02    -0.8598E+02    -0.8583E+02    -0.8568E+02    -0.8551E+02    -0.8534E+02    -0.8516E+02    -0.8497E+02    -0.8477E+02    -0.8456E+02    -0.8433E+02    -0.8410E+02    -0.8386E+02    -0.8360E+02    -0.8334E+02    -0.8306E+02    -0.8277E+02    -0.8246E+02    -0.8215E+02    -0.8183E+02    -0.8149E+02    -0.8115E+02    -0.8080E+02    -0.8044E+02    -0.8008E+02    -0.7971E+02    -0.7935E+02    -0.7899E+02    -0.7863E+02    -0.7828E+02    -0.7795E+02    -0.7763E+02    -0.7733E+02    -0.7706E+02    -0.7682E+02    -0.7660E+02    -0.7642E+02    -0.7628E+02    -0.7618E+02    -0.7611E+02    -0.7609E+02    -0.7611E+02    -0.7617E+02    -0.7628E+02    -0.7642E+02    -0.7660E+02    -0.7681E+02    -0.7706E+02    -0.7733E+02    -0.7763E+02    -0.7795E+02    -0.7828E+02    -0.7863E+02    -0.7898E+02    -0.7934E+02    -0.7971E+02    -0.8007E+02    -0.8043E+02    -0.8079E+02    -0.8114E+02    -0.8148E+02    -0.8181E+02    -0.8214E+02    -0.8245E+02    -0.8275E+02    -0.8304E+02    -0.8332E+02    -0.8358E+02    -0.8384E+02    -0.8408E+02    -0.8431E+02    -0.8453E+02    -0.8474E+02    -0.8494E+02    -0.8513E+02    -0.8531E+02    -0.8548E+02    -0.8564E+02    -0.8579E+02    -0.8594E+02    -0.8607E+02    -0.8620E+02    -0.8632E+02    -0.8643E+02    -0.8653E+02    -0.8662E+02    -0.8670E+02    -0.8677E+02    -0.8682E+02    -0.8684E+02    -0.8684E+02
    -0.8680E+02    -0.8680E+02    -0.8677E+02    -0.8672E+02    -0.8665E+02    -0.8656E+02    -0.8647E+02    -0.8636E+02    -0.8624E+02    -0.8611E+02    -0.8598E+02    -0.8584E+02    -0.8569E+02    -0.8553E+02    -0.8537E+02    -0.8519E+02    -0.8501E+02    -0.8482E+02    -0.8463E+02    -0.8442E+02    -0.8421E+02    -0.8399E+02    -0.8375E+02    -0.8351E+02    -0.8327E+02    -0.8301E+02    -0.8274E+02    -0.8247E+02    -0.8219E+02    -0.8191E+02    -0.8162E+02    -0.8132E+02    -0.8102E+02    -0.8072E+02    -0.8042E+02    -0.8013E+02    -0.7983E+02    -0.7955E+02    -0.7927E+02    -0.7901E+02    -0.7876E+02    -0.7852E+02    -0.7831E+02    -0.7812E+02    -0.7796E+02    -0.7782E+02    -0.7771E+02    -0.7763E+02    -0.7758E+02    -0.7756E+02    -0.7758E+02    -0.7763E+02    -0.7771E+02    -0.7782E+02    -0.7795E+02    -0.7812E+02    -0.7831E+02    -0.7852E+02    -0.7875E+02    -0.7900E+02    -0.7927E+02    -0.7954E+02    -0.7983E+02    -0.8012E+02    -0.8041E+02    -0.8071E+02    -0.8101E+02    -0.8131E+02    -0.8160E+02    -0.8189E+02    -0.8218E+02    -0.8246E+02    -0.8273E+02    -0.8299E+02    -0.8324E+02    -0.8349E+02    -0.8373E+02    -0.8396E+02    -0.8418E+02    -0.8439E+02    -0.8459E+02    -0.8479E+02    -0.8498E+02    -0.8515E+02    -0.8532E+02    -0.8549E+02    -0.8564E+02    -0.8579E+02    -0.8593E+02    -0.8607E+02    -0.8619E+02    -0.8631E+02    -0.8642E+02    -0.8652E+02    -0.8661E+02    -0.8669E+02    -0.8676E+02    -0.8681E+02    -0.8683E+02    -0.8683E+02
    -0.8680E+02    -0.8680E+02    -0.8677E+02    -0.8672E+02    -0.8665E+02    -0.8657E+02    -0.8647E+02    -0.8637E+02    -0.8625E+02    -0.8613E+02    -0.8600E+02    -0.8586E+02    -0.8572E+02    -0.8557E+02    -0.8541E+02    -0.8525E+02    -0.8508E+02    -0.8490E+02    -0.8472E+02    -0.8453E+02    -0.8433E+02    -0.8413E+02    -0.8392E+02    -0.8371E+02    -0.8348E+02    -0.8326E+02    -0.8302E+02    -0.8279E+02    -0.8254E+02    -0.8230E+02    -0.8205E+02    -0.8180E+02    -0.8155E+02    -0.8130E+02    -0.8105E+02    -0.8080E+02    -0.8056E+02    -0.8033E+02    -0.8011E+02    -0.7989E+02    -0.7969E+02    -0.7951E+02    -0.7934E+02    -0.7919E+02    -0.7906E+02    -0.7895E+02    -0.7886E+02    -0.7880E+02    -0.7876E+02    -0.7875E+02    -0.7876E+02    -0.7880E+02    -0.7886E+02    -0.7894E+02    -0.7905E+02    -0.7918E+02    -0.7933E+02    -0.7950E+02    -0.7969E+02    -0.7989E+02    -0.8010E+02    -0.8032E+02    -0.8055E+02    -0.8079E+02    -0.8104E+02    -0.8128E+02    -0.8153E+02    -0.8178E+02    -0.8203E+02    -0.8228E+02    -0.8252E+02    -0.8277E+02    -0.8300E+02    -0.8323E+02    -0.8346E+02    -0.8368E+02    -0.8389E+02    -0.8410E+02    -0.8430E+02    -0.8449E+02    -0.8468E+02    -0.8486E+02    -0.8504E+02    -0.8520E+02    -0.8536E+02    -0.8552E+02    -0.8567E+02    -0.8581E+02    -0.8595E+02    -0.8608E+02    -0.8620E+02    -0.8632E+02    -0.8642E+02    -0.8652E+02    -0.8661E+02    -0.8669E+02    -0.8676E+02    -0.8681E+02    -0.8683E+02    -0.8683E+02
    -0.8681E+02    -0.8681E+02    -0.8678E+02    -0.8673E+02    -0.8666E+02    -0.8658E+02    -0.8649E+02    -0.8638E+02    -0.8627E+02    -0.8615E+02    -0.8603E+02    -0.8590E+02    -0.8576E+02    -0.8562E+02    -0.8547E+02    -0.8531E+02    -0.8516E+02    -0.8499E+02    -0.8482E+02    -0.8465E+02    -0.8447E+02    -0.8428E+02    -0.8410E+02    -0.8390E+02    -0.8370E+02    -0.8350E+02    -0.8330E+02    -0.8309E+02    -0.8288E+02    -0.8266E+02    -0.8245E+02    -0.8224E+02    -0.8202E+02    -0.8181E+02    -0.8160E+02    -0.8140E+02    -0.8120E+02    -0.8101E+02    -0.8082E+02    -0.8065E+02    -0.8048E+02    -0.8033E+02    -0.8020E+02    -0.8007E+02    -0.7997E+02    -0.7988E+02    -0.7981E+02    -0.7976E+02    -0.7973E+02    -0.7972E+02    -0.7973E+02    -0.7976E+02    -0.7981E+02    -0.7988E+02    -0.7997E+02    -0.8007E+02    -0.8019E+02    -0.8033E+02    -0.8048E+02    -0.8064E+02    -0.8081E+02    -0.8100E+02    -0.8119E+02    -0.8139E+02    -0.8159E+02    -0.8180E+02    -0.8201E+02    -0.8222E+02    -0.8243E+02    -0.8264E+02    -0.8286E+02    -0.8307E+02    -0.8327E+02    -0.8348E+02    -0.8368E+02    -0.8387E+02    -0.8406E+02    -0.8425E+02    -0.8443E+02    -0.8461E+02    -0.8478E+02    -0.8495E+02    -0.8511E+02    -0.8527E+02    -0.8542E+02    -0.8557E+02    -0.8571E+02    -0.8584E+02    -0.8597E+02    -0.8610E+02    -0.8622E+02    -0.8633E+02    -0.8644E+02    -0.8653E+02    -0.8662E+02    -0.8670E+02    -0.8676E+02    -0.8681E+02    -0.8684E+02    -0.8684E+02
    -0.8682E+02    -0.8682E+02    -0.8679E+02    -0.8674E+02    -0.8668E+02    -0.8660E+02    -0.8651E+02    -0.8641E+02    -0.8630E+02    -0.8619E+02    -0.8607E+02    -0.8594E+02    -0.8581E+02    -0.8568E+02    -0.8554E+02    -0.8539E+02    -0.8525E+02    -0.8509E+02    -0.8494E+02    -0.8478E+02    -0.8461E+02    -0.8445E+02    -0.8427E+02    -0.8410E+02    -0.8392E+02    -0.8374E+02    -0.8356E+02    -0.8338E+02    -0.8319E+02    -0.8301E+02    -0.8282E+02    -0.8264E+02    -0.8246E+02    -0.8228E+02    -0.8210E+02    -0.8193E+02    -0.8176E+02    -0.8160E+02    -0.8144E+02    -0.8130E+02    -0.8116E+02    -0.8104E+02    -0.8093E+02    -0.8083E+02    -0.8074E+02    -0.8067E+02    -0.8061E+02    -0.8057E+02    -0.8055E+02    -0.8054E+02    -0.8055E+02    -0.8057E+02    -0.8061E+02    -0.8067E+02    -0.8074E+02    -0.8082E+02    -0.8092E+02    -0.8103E+02    -0.8116E+02    -0.8129E+02    -0.8143E+02    -0.8159E+02    -0.8175E+02    -0.8191E+02    -0.8208E+02    -0.8226E+02    -0.8244E+02    -0.8262E+02    -0.8280E+02    -0.8299E+02    -0.8317E+02    -0.8335E+02    -0.8354E+02    -0.8372E+02    -0.8389E+02    -0.8407E+02    -0.8424E+02    -0.8441E+02    -0.8458E+02    -0.8474E+02    -0.8490E+02    -0.8505E+02    -0.8520E+02    -0.8535E+02    -0.8549E+02    -0.8563E+02    -0.8576E+02    -0.8589E+02    -0.8601E+02    -0.8613E+02    -0.8625E+02    -0.8636E+02    -0.8646E+02    -0.8655E+02    -0.8664E+02    -0.8671E+02    -0.8677E+02    -0.8682E+02    -0.8685E+02    -0.8685E+02
    -0.8684E+02    -0.8684E+02    -0.8681E+02    -0.8676E+02    -0.8670E+02    -0.8662E+02    -0.8654E+02    -0.8644E+02    -0.8634E+02    -0.8623E+02    -0.8612E+02    -0.8600E+02    -0.8587E+02    -0.8575E+02    -0.8562E+02    -0.8548E+02    -0.8534E+02    -0.8520E+02    -0.8506E+02    -0.8491E+02    -0.8476E+02    -0.8461E+02    -0.8446E+02    -0.8430E+02    -0.8414E+02    -0.8398E+02    -0.8382E+02    -0.8366E+02    -0.8349E+02    -0.8333E+02    -0.8317E+02    -0.8301E+02    -0.8285E+02    -0.8270E+02    -0.8254E+02    -0.8240E+02    -0.8226E+02    -0.8212E+02    -0.8199E+02    -0.8187E+02    -0.8176E+02    -0.8165E+02    -0.8156E+02    -0.8148E+02    -0.8140E+02    -0.8135E+02    -0.8130E+02    -0.8127E+02    -0.8124E+02    -0.8124E+02    -0.8124E+02    -0.8126E+02    -0.8130E+02    -0.8134E+02    -0.8140E+02    -0.8147E+02    -0.8155E+02    -0.8164E+02    -0.8175E+02    -0.8186E+02    -0.8198E+02    -0.8211E+02    -0.8224E+02    -0.8238E+02    -0.8253E+02    -0.8268E+02    -0.8283E+02    -0.8299E+02    -0.8315E+02    -0.8331E+02    -0.8347E+02    -0.8363E+02    -0.8379E+02    -0.8395E+02    -0.8411E+02    -0.8427E+02    -0.8442E+02    -0.8457E+02    -0.8472E+02    -0.8487E+02    -0.8502E+02    -0.8516E+02    -0.8530E+02    -0.8543E+02    -0.8557E+02    -0.8569E+02    -0.8582E+02    -0.8594E+02    -0.8606E+02    -0.8617E+02    -0.8628E+02    -0.8639E+02    -0.8648E+02    -0.8657E+02    -0.8666E+02    -0.8673E+02    -0.8679E+02    -0.8683E+02    -0.8686E+02    -0.8686E+02
    -0.8685E+02    -0.8685E+02    -0.8683E+02    -0.8678E+02    -0.8672E+02    -0.8665E+02    -0.8657E+02    -0.8648E+02    -0.8638E+02    -0.8628E+02    -0.8617E+02    -0.8606E+02    -0.8594E+02    -0.8582E+02    -0.8570E+02    -0.8558E+02    -0.8545E+02    -0.8532E+02    -0.8518E+02    -0.8505E+02    -0.8491E+02    -0.8477E+02    -0.8463E+02    -0.8449E+02    -0.8435E+02    -0.8421E+02    -0.8406E+02    -0.8392E+02    -0.8378E+02    -0.8363E+02    -0.8349E+02    -0.8335E+02    -0.8321E+02    -0.8308E+02    -0.8295E+02    -0.8282E+02    -0.8270E+02    -0.8259E+02    -0.8248E+02    -0.8237E+02    -0.8228E+02    -0.8219E+02    -0.8211E+02    -0.8204E+02    -0.8198E+02    -0.8193E+02    -0.8189E+02    -0.8187E+02    -0.8185E+02    -0.8184E+02    -0.8185E+02    -0.8186E+02    -0.8189E+02    -0.8193E+02    -0.8198E+02    -0.8204E+02    -0.8210E+02    -0.8218E+02    -0.8227E+02    -0.8236E+02    -0.8246E+02    -0.8257E+02    -0.8269E+02    -0.8281E+02    -0.8293E+02    -0.8306E+02    -0.8319E+02    -0.8333E+02    -0.8347E+02    -0.8361E+02    -0.8375E+02    -0.8389E+02    -0.8403E+02    -0.8418E+02    -0.8432E+02    -0.8446E+02    -0.8460E+02    -0.8474E+02    -0.8487E+02    -0.8501E+02    -0.8514E+02    -0.8527E+02    -0.8540E+02    -0.8553E+02    -0.8565E+02    -0.8577E+02    -0.8589E+02    -0.8600E+02    -0.8611E+02    -0.8622E+02    -0.8632E+02    -0.8642E+02    -0.8652E+02    -0.8660E+02    -0.8668E+02    -0.8675E+02    -0.8681E+02    -0.8685E+02    -0.8688E+02    -0.8688E+02
    -0.8688E+02    -0.8688E+02    -0.8685E+02    -0.8681E+02    -0.8675E+02    -0.8668E+02    -0.8660E+02    -0.8652E+02    -0.8643E+02    -0.8633E+02    -0.8623E+02    -0.8612E+02    -0.8601E+02    -0.8590E+02    -0.8579E+02    -0.8567E+02    -0.8555E+02    -0.8543E+02    -0.8531E+02    -0.8519E+02    -0.8506E+02    -0.8494E+02    -0.8481E+02    -0.8468E+02    -0.8455E+02    -0.8442E+02    -0.8430E+02    -0.8417E+02    -0.8404E+02    -0.8392E+02    -0.8379E+02    -0.8367E+02    -0.8355E+02    -0.8343E+02    -0.8332E+02    -0.8321E+02    -0.8310E+02    -0.8301E+02    -0.8291E+02    -0.8282E+02    -0.8274E+02    -0.8267E+02    -0.8260E+02    -0.8254E+02    -0.8249E+02    -0.8245E+02    -0.8242E+02    -0.8239E+02    -0.8238E+02    -0.8237E+02    -0.8238E+02    -0.8239E+02    -0.8241E+02    -0.8244E+02    -0.8248E+02    -0.8253E+02    -0.8259E+02    -0.8266E+02    -0.8273E+02    -0.8281E+02    -0.8290E+02    -0.8299E+02    -0.8309E+02    -0.8319E+02    -0.8330E+02    -0.8341E+02    -0.8353E+02    -0.8365E+02    -0.8377E+02    -0.8389E+02    -0.8401E+02    -0.8414E+02    -0.8427E+02    -0.8439E+02    -0.8452E+02    -0.8465E+02    -0.8477E+02    -0.8490E+02    -0.8502E+02    -0.8514E+02    -0.8527E+02    -0.8539E+02    -0.8550E+02    -0.8562E+02    -0.8574E+02    -0.8585E+02    -0.8596E+02    -0.8607E+02    -0.8617E+02    -0.8627E+02    -0.8637E+02    -0.8646E+02    -0.8655E+02    -0.8663E+02    -0.8671E+02    -0.8678E+02    -0.8683E+02    -0.8687E+02    -0.8689E+02    -0.8689E+02
    -0.8690E+02    -0.8690E+02    -0.8688E+02    -0.8683E+02    -0.8678E+02    -0.8671E+02    -0.8664E+02    -0.8656E+02    -0.8647E+02    -0.8638E+02    -0.8629E+02    -0.8619E+02    -0.8609E+02    -0.8598E+02    -0.8588E+02    -0.8577E+02    -0.8566E+02    -0.8555E+02    -0.8544E+02    -0.8532E+02    -0.8521E+02    -0.8509E+02    -0.8498E+02    -0.8486E+02    -0.8475E+02    -0.8463E+02    -0.8452E+02    -0.8440E+02    -0.8429E+02    -0.8418E+02    -0.8407E+02    -0.8396E+02    -0.8386E+02    -0.8375E+02    -0.8366E+02    -0.8356E+02    -0.8347E+02    -0.8338E+02    -0.8330E+02    -0.8323E+02    -0.8316E+02    -0.8309E+02    -0.8304E+02    -0.8299E+02    -0.8294E+02    -0.8291E+02    -0.8288E+02    -0.8286E+02    -0.8284E+02    -0.8284E+02    -0.8284E+02    -0.8285E+02    -0.8287E+02    -0.8290E+02    -0.8294E+02    -0.8298E+02    -0.8303E+02    -0.8308E+02    -0.8315E+02    -0.8322E+02    -0.8329E+02    -0.8337E+02    -0.8345E+02    -0.8354E+02    -0.8364E+02    -0.8374E+02    -0.8384E+02    -0.8394E+02    -0.8405E+02    -0.8415E+02    -0.8426E+02    -0.8438E+02    -0.8449E+02    -0.8460E+02    -0.8471E+02    -0.8483E+02    -0.8494E+02    -0.8506E+02    -0.8517E+02    -0.8528E+02    -0.8539E+02    -0.8550E+02    -0.8561E+02    -0.8572E+02    -0.8583E+02    -0.8593E+02    -0.8603E+02    -0.8613E+02    -0.8623E+02    -0.8633E+02    -0.8642E+02    -0.8651E+02    -0.8659E+02    -0.8667E+02    -0.8674E+02    -0.8680E+02    -0.8685E+02    -0.8689E+02    -0.8692E+02    -0.8692E+02
    -0.8692E+02    -0.8692E+02    -0.8690E+02    -0.8686E+02    -0.8681E+02    -0.8675E+02    -0.8668E+02    -0.8660E+02    -0.8652E+02    -0.8644E+02    -0.8635E+02    -0.8625E+02    -0.8616E+02    -0.8606E+02    -0.8596E+02    -0.8587E+02    -0.8576E+02    -0.8566E+02    -0.8556E+02    -0.8546E+02    -0.8535E+02    -0.8525E+02    -0.8514E+02    -0.8504E+02    -0.8493E+02    -0.8483E+02    -0.8473E+02    -0.8463E+02    -0.8453E+02    -0.8443E+02    -0.8433E+02    -0.8423E+02    -0.8414E+02    -0.8405E+02    -0.8397E+02    -0.8388E+02    -0.8380E+02    -0.8373E+02    -0.8366E+02    -0.8359E+02    -0.8353E+02    -0.8348E+02    -0.8343E+02    -0.8338E+02    -0.8335E+02    -0.8331E+02    -0.8329E+02    -0.8327E+02    -0.8326E+02    -0.8326E+02    -0.8326E+02    -0.8327E+02    -0.8329E+02    -0.8331E+02    -0.8334E+02    -0.8338E+02    -0.8342E+02    -0.8347E+02    -0.8352E+02    -0.8358E+02    -0.8364E+02    -0.8371E+02    -0.8379E+02    -0.8387E+02    -0.8395E+02    -0.8403E+02    -0.8412E+02    -0.8421E+02    -0.8431E+02    -0.8440E+02    -0.8450E+02    -0.8460E+02    -0.8470E+02    -0.8480E+02    -0.8490E+02    -0.8500E+02    -0.8511E+02    -0.8521E+02    -0.8531E+02    -0.8541E+02    -0.8552E+02    -0.8562E+02    -0.8572E+02    -0.8582E+02    -0.8592E+02    -0.8601E+02    -0.8611E+02    -0.8620E+02    -0.8629E+02    -0.8638E+02    -0.8647E+02    -0.8655E+02    -0.8663E+02    -0.8670E+02    -0.8677E+02    -0.8683E+02    -0.8688E+02    -0.8692E+02    -0.8694E+02    -0.8694E+02
    -0.8695E+02    -0.8695E+02    -0.8692E+02    -0.8689E+02    -0.8684E+02    -0.8678E+02    -0.8672E+02    -0.8665E+02    -0.8657E+02    -0.8649E+02    -0.8641E+02    -0.8632E+02    -0.8623E+02    -0.8614E+02    -0.8605E+02    -0.8596E+02    -0.8587E+02    -0.8577E+02    -0.8568E+02    -0.8559E+02    -0.8549E+02    -0.8540E+02    -0.8530E+02    -0.8521E+02    -0.8511E+02    -0.8502E+02    -0.8493E+02    -0.8484E+02    -0.8475E+02    -0.8466E+02    -0.8457E+02    -0.8449E+02    -0.8441E+02    -0.8433E+02    -0.8425E+02    -0.8418E+02    -0.8411E+02    -0.8404E+02    -0.8398E+02    -0.8392E+02    -0.8387E+02    -0.8382E+02    -0.8378E+02    -0.8374E+02    -0.8371E+02    -0.8368E+02    -0.8366E+02    -0.8365E+02    -0.8364E+02    -0.8363E+02    -0.8364E+02    -0.8364E+02    -0.8366E+02    -0.8368E+02    -0.8370E+02    -0.8374E+02    -0.8377E+02    -0.8381E+02    -0.8386E+02    -0.8391E+02    -0.8397E+02    -0.8403E+02    -0.8409E+02    -0.8416E+02    -0.8423E+02    -0.8431E+02    -0.8439E+02    -0.8447E+02    -0.8455E+02    -0.8463E+02    -0.8472E+02    -0.8481E+02    -0.8490E+02    -0.8499E+02    -0.8508E+02    -0.8517E+02    -0.8527E+02    -0.8536E+02    -0.8545E+02    -0.8555E+02    -0.8564E+02    -0.8573E+02    -0.8582E+02    -0.8591E+02    -0.8601E+02    -0.8609E+02    -0.8618E+02    -0.8627E+02    -0.8635E+02    -0.8644E+02    -0.8652E+02    -0.8660E+02    -0.8667E+02    -0.8674E+02    -0.8680E+02    -0.8686E+02    -0.8690E+02    -0.8694E+02    -0.8696E+02    -0.8696E+02
    -0.8697E+02    -0.8697E+02    -0.8695E+02    -0.8692E+02    -0.8687E+02    -0.8682E+02    -0.8676E+02    -0.8669E+02    -0.8662E+02    -0.8654E+02    -0.8647E+02    -0.8639E+02    -0.8631E+02    -0.8622E+02    -0.8614E+02    -0.8606E+02    -0.8597E+02    -0.8588E+02    -0.8580E+02    -0.8571E+02    -0.8563E+02    -0.8554E+02    -0.8545E+02    -0.8537E+02    -0.8528E+02    -0.8520E+02    -0.8512E+02    -0.8503E+02    -0.8495E+02    -0.8488E+02    -0.8480E+02    -0.8472E+02    -0.8465E+02    -0.8458E+02    -0.8451E+02    -0.8445E+02    -0.8439E+02    -0.8433E+02    -0.8428E+02    -0.8423E+02    -0.8418E+02    -0.8414E+02    -0.8410E+02    -0.8407E+02    -0.8404E+02    -0.8402E+02    -0.8400E+02    -0.8399E+02    -0.8398E+02    -0.8397E+02    -0.8398E+02    -0.8398E+02    -0.8400E+02    -0.8401E+02    -0.8403E+02    -0.8406E+02    -0.8409E+02    -0.8413E+02    -0.8417E+02    -0.8422E+02    -0.8426E+02    -0.8432E+02    -0.8437E+02    -0.8443E+02    -0.8450E+02    -0.8456E+02    -0.8463E+02    -0.8470E+02    -0.8478E+02    -0.8485E+02    -0.8493E+02    -0.8501E+02    -0.8509E+02    -0.8517E+02    -0.8525E+02    -0.8533E+02    -0.8542E+02    -0.8550E+02    -0.8559E+02    -0.8567E+02    -0.8576E+02    -0.8584E+02    -0.8593E+02    -0.8601E+02    -0.8609E+02    -0.8618E+02    -0.8626E+02    -0.8634E+02    -0.8642E+02    -0.8649E+02    -0.8657E+02    -0.8664E+02    -0.8671E+02    -0.8677E+02    -0.8683E+02    -0.8689E+02    -0.8693E+02    -0.8696E+02    -0.8698E+02    -0.8698E+02
    -0.8699E+02    -0.8699E+02    -0.8698E+02    -0.8694E+02    -0.8690E+02    -0.8685E+02    -0.8679E+02    -0.8673E+02    -0.8667E+02    -0.8660E+02    -0.8653E+02    -0.8645E+02    -0.8638E+02    -0.8630E+02    -0.8622E+02    -0.8615E+02    -0.8607E+02    -0.8599E+02    -0.8591E+02    -0.8583E+02    -0.8575E+02    -0.8568E+02    -0.8560E+02    -0.8552E+02    -0.8544E+02    -0.8537E+02    -0.8529E+02    -0.8522E+02    -0.8515E+02    -0.8508E+02    -0.8501E+02    -0.8494E+02    -0.8488E+02    -0.8482E+02    -0.8476E+02    -0.8470E+02    -0.8465E+02    -0.8460E+02    -0.8455E+02    -0.8451E+02    -0.8446E+02    -0.8443E+02    -0.8440E+02    -0.8437E+02    -0.8434E+02    -0.8432E+02    -0.8431E+02    -0.8429E+02    -0.8429E+02    -0.8428E+02    -0.8429E+02    -0.8429E+02    -0.8430E+02    -0.8432E+02    -0.8434E+02    -0.8436E+02    -0.8439E+02    -0.8442E+02    -0.8445E+02    -0.8449E+02    -0.8454E+02    -0.8458E+02    -0.8463E+02    -0.8469E+02    -0.8474E+02    -0.8480E+02    -0.8486E+02    -0.8492E+02    -0.8499E+02    -0.8506E+02    -0.8512E+02    -0.8520E+02    -0.8527E+02    -0.8534E+02    -0.8541E+02    -0.8549E+02    -0.8557E+02    -0.8564E+02    -0.8572E+02    -0.8580E+02    -0.8587E+02    -0.8595E+02    -0.8603E+02    -0.8610E+02    -0.8618E+02    -0.8626E+02    -0.8633E+02    -0.8641E+02    -0.8648E+02    -0.8655E+02    -0.8662E+02    -0.8669E+02    -0.8675E+02    -0.8681E+02    -0.8687E+02    -0.8692E+02    -0.8696E+02    -0.8699E+02    -0.8700E+02    -0.8700E+02
    -0.8702E+02    -0.8702E+02    -0.8700E+02    -0.8697E+02    -0.8693E+02    -0.8689E+02    -0.8683E+02    -0.8678E+02    -0.8671E+02    -0.8665E+02    -0.8659E+02    -0.8652E+02    -0.8645E+02    -0.8638E+02    -0.8631E+02    -0.8624E+02    -0.8616E+02    -0.8609E+02    -0.8602E+02    -0.8595E+02    -0.8588E+02    -0.8581E+02    -0.8574E+02    -0.8567E+02    -0.8560E+02    -0.8553E+02    -0.8546E+02    -0.8540E+02    -0.8533E+02    -0.8527E+02    -0.8521E+02    -0.8515E+02    -0.8509E+02    -0.8504E+02    -0.8498E+02    -0.8493E+02    -0.8489E+02    -0.8484E+02    -0.8480E+02    -0.8476E+02    -0.8473E+02    -0.8469E+02    -0.8466E+02    -0.8464E+02    -0.8462E+02    -0.8460E+02    -0.8459E+02    -0.8458E+02    -0.8457E+02    -0.8457E+02    -0.8457E+02    -0.8457E+02    -0.8458E+02    -0.8460E+02    -0.8461E+02    -0.8463E+02    -0.8466E+02    -0.8469E+02    -0.8472E+02    -0.8475E+02    -0.8479E+02    -0.8483E+02    -0.8487E+02    -0.8492E+02    -0.8497E+02    -0.8502E+02    -0.8507E+02    -0.8513E+02    -0.8519E+02    -0.8525E+02    -0.8531E+02    -0.8537E+02    -0.8544E+02    -0.8550E+02    -0.8557E+02    -0.8564E+02    -0.8571E+02    -0.8577E+02    -0.8584E+02    -0.8591E+02    -0.8598E+02    -0.8605E+02    -0.8613E+02    -0.8620E+02    -0.8627E+02    -0.8634E+02    -0.8640E+02    -0.8647E+02    -0.8654E+02    -0.8661E+02    -0.8667E+02    -0.8673E+02    -0.8679E+02    -0.8685E+02    -0.8690E+02    -0.8694E+02    -0.8698E+02    -0.8701E+02    -0.8703E+02    -0.8703E+02
    -0.8704E+02    -0.8704E+02    -0.8703E+02    -0.8700E+02    -0.8696E+02    -0.8692E+02    -0.8687E+02    -0.8682E+02    -0.8676E+02    -0.8670E+02    -0.8664E+02    -0.8658E+02    -0.8652E+02    -0.8645E+02    -0.8639E+02    -0.8632E+02    -0.8626E+02    -0.8619E+02    -0.8613E+02    -0.8606E+02    -0.8600E+02    -0.8593E+02    -0.8587E+02    -0.8581E+02    -0.8574E+02    -0.8568E+02    -0.8562E+02    -0.8556E+02    -0.8551E+02    -0.8545E+02    -0.8540E+02    -0.8534E+02    -0.8529E+02    -0.8524E+02    -0.8520E+02    -0.8515E+02    -0.8511E+02    -0.8507E+02    -0.8503E+02    -0.8500E+02    -0.8497E+02    -0.8494E+02    -0.8491E+02    -0.8489E+02    -0.8487E+02    -0.8486E+02    -0.8484E+02    -0.8483E+02    -0.8483E+02    -0.8483E+02    -0.8483E+02    -0.8483E+02    -0.8484E+02    -0.8485E+02    -0.8487E+02    -0.8489E+02    -0.8491E+02    -0.8493E+02    -0.8496E+02    -0.8499E+02    -0.8502E+02    -0.8506E+02    -0.8510E+02    -0.8514E+02    -0.8518E+02    -0.8523E+02    -0.8527E+02    -0.8532E+02    -0.8538E+02    -0.8543E+02    -0.8548E+02    -0.8554E+02    -0.8560E+02    -0.8566E+02    -0.8572E+02    -0.8578E+02    -0.8584E+02    -0.8590E+02    -0.8596E+02    -0.8603E+02    -0.8609E+02    -0.8616E+02    -0.8622E+02    -0.8628E+02    -0.8635E+02    -0.8641E+02    -0.8648E+02    -0.8654E+02    -0.8660E+02    -0.8666E+02    -0.8672E+02    -0.8678E+02    -0.8683E+02    -0.8688E+02    -0.8693E+02    -0.8697E+02    -0.8701E+02    -0.8703E+02    -0.8705E+02    -0.8705E+02
    -0.8706E+02    -0.8706E+02    -0.8705E+02    -0.8702E+02    -0.8699E+02    -0.8695E+02    -0.8691E+02    -0.8686E+02    -0.8681E+02    -0.8675E+02    -0.8670E+02    -0.8664E+02    -0.8658E+02    -0.8652E+02    -0.8647E+02    -0.8641E+02    -0.8635E+02    -0.8629E+02    -0.8623E+02    -0.8617E+02    -0.8611E+02    -0.8605E+02    -0.8600E+02    -0.8594E+02    -0.8588E+02    -0.8583E+02    -0.8577E+02    -0.8572E+02    -0.8567E+02    -0.8562E+02    -0.8557E+02    -0.8552E+02    -0.8548E+02    -0.8544E+02    -0.8539E+02    -0.8535E+02    -0.8532E+02    -0.8528E+02    -0.8525E+02    -0.8522E+02    -0.8519E+02    -0.8517E+02    -0.8514E+02    -0.8512E+02    -0.8511E+02    -0.8509E+02    -0.8508E+02    -0.8507E+02    -0.8507E+02    -0.8507E+02    -0.8507E+02    -0.8507E+02    -0.8508E+02    -0.8509E+02    -0.8510E+02    -0.8512E+02    -0.8514E+02    -0.8516E+02    -0.8518E+02    -0.8521E+02    -0.8524E+02    -0.8527E+02    -0.8530E+02    -0.8534E+02    -0.8538E+02    -0.8542E+02    -0.8546E+02    -0.8551E+02    -0.8555E+02    -0.8560E+02    -0.8565E+02    -0.8570E+02    -0.8575E+02    -0.8580E+02    -0.8586E+02    -0.8591E+02    -0.8597E+02    -0.8602E+02    -0.8608E+02    -0.8614E+02    -0.8619E+02    -0.8625E+02    -0.8631E+02    -0.8637E+02    -0.8643E+02    -0.8649E+02    -0.8654E+02    -0.8660E+02    -0.8666E+02    -0.8671E+02    -0.8677E+02    -0.8682E+02    -0.8687E+02    -0.8692E+02    -0.8696E+02    -0.8700E+02    -0.8703E+02    -0.8706E+02    -0.8707E+02    -0.8707E+02
    -0.8709E+02    -0.8709E+02    -0.8707E+02    -0.8705E+02    -0.8702E+02    -0.8698E+02    -0.8694E+02    -0.8690E+02    -0.8685E+02    -0.8680E+02    -0.8675E+02    -0.8670E+02    -0.8665E+02    -0.8659E+02    -0.8654E+02    -0.8649E+02    -0.8643E+02    -0.8638E+02    -0.8633E+02    -0.8627E+02    -0.8622E+02    -0.8617E+02    -0.8612E+02    -0.8606E+02    -0.8601E+02    -0.8597E+02    -0.8592E+02    -0.8587E+02    -0.8582E+02    -0.8578E+02    -0.8574E+02    -0.8569E+02    -0.8565E+02    -0.8562E+02    -0.8558E+02    -0.8554E+02    -0.8551E+02    -0.8548E+02    -0.8545E+02    -0.8542E+02    -0.8540E+02    -0.8538E+02    -0.8536E+02    -0.8534E+02    -0.8533E+02    -0.8531E+02    -0.8530E+02    -0.8530E+02    -0.8529E+02    -0.8529E+02    -0.8529E+02    -0.8530E+02    -0.8530E+02    -0.8531E+02    -0.8532E+02    -0.8534E+02    -0.8535E+02    -0.8537E+02    -0.8539E+02    -0.8542E+02    -0.8544E+02    -0.8547E+02    -0.8550E+02    -0.8553E+02    -0.8557E+02    -0.8560E+02    -0.8564E+02    -0.8568E+02    -0.8572E+02    -0.8576E+02    -0.8580E+02    -0.8585E+02    -0.8590E+02    -0.8594E+02    -0.8599E+02    -0.8604E+02    -0.8609E+02    -0.8614E+02    -0.8619E+02    -0.8624E+02    -0.8629E+02    -0.8635E+02    -0.8640E+02    -0.8645E+02    -0.8651E+02    -0.8656E+02    -0.8661E+02    -0.8666E+02    -0.8671E+02    -0.8677E+02    -0.8681E+02    -0.8686E+02    -0.8691E+02    -0.8695E+02    -0.8699E+02    -0.8703E+02    -0.8706E+02    -0.8708E+02    -0.8709E+02    -0.8709E+02
    -0.8711E+02    -0.8711E+02    -0.8710E+02    -0.8707E+02    -0.8705E+02    -0.8701E+02    -0.8698E+02    -0.8694E+02    -0.8689E+02    -0.8685E+02    -0.8680E+02    -0.8676E+02    -0.8671E+02    -0.8666E+02    -0.8661E+02    -0.8656E+02    -0.8652E+02    -0.8647E+02    -0.8642E+02    -0.8637E+02    -0.8632E+02    -0.8628E+02    -0.8623E+02    -0.8618E+02    -0.8614E+02    -0.8610E+02    -0.8605E+02    -0.8601E+02    -0.8597E+02    -0.8593E+02    -0.8589E+02    -0.8586E+02    -0.8582E+02    -0.8579E+02    -0.8575E+02    -0.8572E+02    -0.8569E+02    -0.8567E+02    -0.8564E+02    -0.8562E+02    -0.8560E+02    -0.8558E+02    -0.8556E+02    -0.8554E+02    -0.8553E+02    -0.8552E+02    -0.8551E+02    -0.8550E+02    -0.8550E+02    -0.8550E+02    -0.8550E+02    -0.8550E+02    -0.8551E+02    -0.8552E+02    -0.8553E+02    -0.8554E+02    -0.8555E+02    -0.8557E+02    -0.8559E+02    -0.8561E+02    -0.8563E+02    -0.8566E+02    -0.8568E+02    -0.8571E+02    -0.8574E+02    -0.8577E+02    -0.8581E+02    -0.8584E+02    -0.8588E+02    -0.8591E+02    -0.8595E+02    -0.8599E+02    -0.8603E+02    -0.8607E+02    -0.8612E+02    -0.8616E+02    -0.8621E+02    -0.8625E+02    -0.8630E+02    -0.8634E+02    -0.8639E+02    -0.8644E+02    -0.8648E+02    -0.8653E+02    -0.8658E+02    -0.8663E+02    -0.8668E+02    -0.8672E+02    -0.8677E+02    -0.8682E+02    -0.8686E+02    -0.8690E+02    -0.8695E+02    -0.8699E+02    -0.8702E+02    -0.8705E+02    -0.8708E+02    -0.8710E+02    -0.8711E+02    -0.8711E+02
    -0.8713E+02    -0.8713E+02    -0.8712E+02    -0.8710E+02    -0.8707E+02    -0.8704E+02    -0.8701E+02    -0.8697E+02    -0.8694E+02    -0.8690E+02    -0.8685E+02    -0.8681E+02    -0.8677E+02    -0.8673E+02    -0.8668E+02    -0.8664E+02    -0.8659E+02    -0.8655E+02    -0.8651E+02    -0.8647E+02    -0.8642E+02    -0.8638E+02    -0.8634E+02    -0.8630E+02    -0.8626E+02    -0.8622E+02    -0.8618E+02    -0.8615E+02    -0.8611E+02    -0.8607E+02    -0.8604E+02    -0.8601E+02    -0.8598E+02    -0.8595E+02    -0.8592E+02    -0.8589E+02    -0.8586E+02    -0.8584E+02    -0.8582E+02    -0.8580E+02    -0.8578E+02    -0.8576E+02    -0.8575E+02    -0.8573E+02    -0.8572E+02    -0.8571E+02    -0.8570E+02    -0.8570E+02    -0.8570E+02    -0.8569E+02    -0.8570E+02    -0.8570E+02    -0.8570E+02    -0.8571E+02    -0.8572E+02    -0.8573E+02    -0.8574E+02    -0.8576E+02    -0.8577E+02    -0.8579E+02    -0.8581E+02    -0.8583E+02    -0.8585E+02    -0.8588E+02    -0.8591E+02    -0.8593E+02    -0.8596E+02    -0.8599E+02    -0.8602E+02    -0.8606E+02    -0.8609E+02    -0.8613E+02    -0.8616E+02    -0.8620E+02    -0.8624E+02    -0.8628E+02    -0.8632E+02    -0.8636E+02    -0.8640E+02    -0.8644E+02    -0.8648E+02    -0.8652E+02    -0.8657E+02    -0.8661E+02    -0.8665E+02    -0.8670E+02    -0.8674E+02    -0.8678E+02    -0.8682E+02    -0.8686E+02    -0.8691E+02    -0.8694E+02    -0.8698E+02    -0.8702E+02    -0.8705E+02    -0.8708E+02    -0.8710E+02    -0.8712E+02    -0.8713E+02    -0.8713E+02
    -0.8715E+02    -0.8715E+02    -0.8714E+02    -0.8712E+02    -0.8710E+02    -0.8707E+02    -0.8704E+02    -0.8701E+02    -0.8698E+02    -0.8694E+02    -0.8690E+02    -0.8687E+02    -0.8683E+02    -0.8679E+02    -0.8675E+02    -0.8671E+02    -0.8667E+02    -0.8663E+02    -0.8659E+02    -0.8656E+02    -0.8652E+02    -0.8648E+02    -0.8645E+02    -0.8641E+02    -0.8637E+02    -0.8634E+02    -0.8631E+02    -0.8627E+02    -0.8624E+02    -0.8621E+02    -0.8618E+02    -0.8615E+02    -0.8612E+02    -0.8610E+02    -0.8607E+02    -0.8605E+02    -0.8603E+02    -0.8601E+02    -0.8599E+02    -0.8597E+02    -0.8595E+02    -0.8594E+02    -0.8592E+02    -0.8591E+02    -0.8590E+02    -0.8589E+02    -0.8589E+02    -0.8588E+02    -0.8588E+02    -0.8588E+02    -0.8588E+02    -0.8588E+02    -0.8588E+02    -0.8589E+02    -0.8590E+02    -0.8591E+02    -0.8592E+02    -0.8593E+02    -0.8594E+02    -0.8596E+02    -0.8598E+02    -0.8600E+02    -0.8602E+02    -0.8604E+02    -0.8606E+02    -0.8609E+02    -0.8611E+02    -0.8614E+02    -0.8617E+02    -0.8620E+02    -0.8623E+02    -0.8626E+02    -0.8629E+02    -0.8632E+02    -0.8636E+02    -0.8639E+02    -0.8643E+02    -0.8646E+02    -0.8650E+02    -0.8653E+02    -0.8657E+02    -0.8661E+02    -0.8665E+02    -0.8668E+02    -0.8672E+02    -0.8676E+02    -0.8680E+02    -0.8684E+02    -0.8687E+02    -0.8691E+02    -0.8695E+02    -0.8698E+02    -0.8702E+02    -0.8705E+02    -0.8708E+02    -0.8711E+02    -0.8713E+02    -0.8714E+02    -0.8715E+02    -0.8715E+02
    -0.8717E+02    -0.8717E+02    -0.8716E+02    -0.8715E+02    -0.8713E+02    -0.8710E+02    -0.8707E+02    -0.8705E+02    -0.8702E+02    -0.8698E+02    -0.8695E+02    -0.8692E+02    -0.8688E+02    -0.8685E+02    -0.8681E+02    -0.8678E+02    -0.8675E+02    -0.8671E+02    -0.8668E+02    -0.8664E+02    -0.8661E+02    -0.8658E+02    -0.8655E+02    -0.8651E+02    -0.8648E+02    -0.8645E+02    -0.8642E+02    -0.8640E+02    -0.8637E+02    -0.8634E+02    -0.8631E+02    -0.8629E+02    -0.8627E+02    -0.8624E+02    -0.8622E+02    -0.8620E+02    -0.8618E+02    -0.8616E+02    -0.8614E+02    -0.8613E+02    -0.8611E+02    -0.8610E+02    -0.8609E+02    -0.8608E+02    -0.8607E+02    -0.8606E+02    -0.8606E+02    -0.8605E+02    -0.8605E+02    -0.8605E+02    -0.8605E+02    -0.8605E+02    -0.8606E+02    -0.8606E+02    -0.8607E+02    -0.8608E+02    -0.8609E+02    -0.8610E+02    -0.8611E+02    -0.8612E+02    -0.8614E+02    -0.8615E+02    -0.8617E+02    -0.8619E+02    -0.8621E+02    -0.8623E+02    -0.8625E+02    -0.8628E+02    -0.8630E+02    -0.8633E+02    -0.8635E+02    -0.8638E+02    -0.8641E+02    -0.8644E+02    -0.8647E+02    -0.8650E+02    -0.8653E+02    -0.8656E+02    -0.8659E+02    -0.8662E+02    -0.8666E+02    -0.8669E+02    -0.8672E+02    -0.8676E+02    -0.8679E+02    -0.8682E+02    -0.8686E+02    -0.8689E+02    -0.8693E+02    -0.8696E+02    -0.8699E+02    -0.8702E+02    -0.8705E+02    -0.8708E+02    -0.8711E+02    -0.8713E+02    -0.8715E+02    -0.8716E+02    -0.8717E+02    -0.8717E+02
    -0.8719E+02    -0.8719E+02    -0.8718E+02    -0.8717E+02    -0.8715E+02    -0.8713E+02    -0.8711E+02    -0.8708E+02    -0.8705E+02    -0.8703E+02    -0.8700E+02    -0.8697E+02    -0.8694E+02    -0.8691E+02    -0.8688E+02    -0.8685E+02    -0.8682E+02    -0.8679E+02    -0.8676E+02    -0.8673E+02    -0.8670E+02    -0.8667E+02    -0.8664E+02    -0.8662E+02    -0.8659E+02    -0.8656E+02    -0.8654E+02    -0.8651E+02    -0.8649E+02    -0.8646E+02    -0.8644E+02    -0.8642E+02    -0.8640E+02    -0.8638E+02    -0.8636E+02    -0.8634E+02    -0.8633E+02    -0.8631E+02    -0.8630E+02    -0.8628E+02    -0.8627E+02    -0.8626E+02    -0.8625E+02    -0.8624E+02    -0.8623E+02    -0.8623E+02    -0.8622E+02    -0.8622E+02    -0.8622E+02    -0.8621E+02    -0.8622E+02    -0.8622E+02    -0.8622E+02    -0.8622E+02    -0.8623E+02    -0.8624E+02    -0.8624E+02    -0.8625E+02    -0.8626E+02    -0.8628E+02    -0.8629E+02    -0.8630E+02    -0.8632E+02    -0.8633E+02    -0.8635E+02    -0.8637E+02    -0.8639E+02    -0.8641E+02    -0.8643E+02    -0.8645E+02    -0.8648E+02    -0.8650E+02    -0.8652E+02    -0.8655E+02    -0.8657E+02    -0.8660E+02    -0.8663E+02    -0.8665E+02    -0.8668E+02    -0.8671E+02    -0.8674E+02    -0.8677E+02    -0.8680E+02    -0.8683E+02    -0.8686E+02    -0.8689E+02    -0.8692E+02    -0.8694E+02    -0.8697E+02    -0.8700E+02    -0.8703E+02    -0.8706E+02    -0.8709E+02    -0.8711E+02    -0.8713E+02    -0.8715E+02    -0.8717E+02    -0.8718E+02    -0.8719E+02    -0.8719E+02
    -0.8721E+02    -0.8721E+02    -0.8720E+02    -0.8719E+02    -0.8717E+02    -0.8716E+02    -0.8714E+02    -0.8711E+02    -0.8709E+02    -0.8707E+02    -0.8704E+02    -0.8702E+02    -0.8699E+02    -0.8696E+02    -0.8694E+02    -0.8691E+02    -0.8689E+02    -0.8686E+02    -0.8684E+02    -0.8681E+02    -0.8679E+02    -0.8676E+02    -0.8674E+02    -0.8671E+02    -0.8669E+02    -0.8667E+02    -0.8665E+02    -0.8662E+02    -0.8660E+02    -0.8658E+02    -0.8656E+02    -0.8655E+02    -0.8653E+02    -0.8651E+02    -0.8650E+02    -0.8648E+02    -0.8647E+02    -0.8645E+02    -0.8644E+02    -0.8643E+02    -0.8642E+02    -0.8641E+02    -0.8640E+02    -0.8639E+02    -0.8639E+02    -0.8638E+02    -0.8638E+02    -0.8637E+02    -0.8637E+02    -0.8637E+02    -0.8637E+02    -0.8637E+02    -0.8637E+02    -0.8638E+02    -0.8638E+02    -0.8639E+02    -0.8640E+02    -0.8640E+02    -0.8641E+02    -0.8642E+02    -0.8643E+02    -0.8645E+02    -0.8646E+02    -0.8647E+02    -0.8649E+02    -0.8650E+02    -0.8652E+02    -0.8654E+02    -0.8655E+02    -0.8657E+02    -0.8659E+02    -0.8661E+02    -0.8663E+02    -0.8666E+02    -0.8668E+02    -0.8670E+02    -0.8672E+02    -0.8675E+02    -0.8677E+02    -0.8679E+02    -0.8682E+02    -0.8684E+02    -0.8687E+02    -0.8689E+02    -0.8692E+02    -0.8694E+02    -0.8697E+02    -0.8700E+02    -0.8702E+02    -0.8705E+02    -0.8707E+02    -0.8709E+02    -0.8712E+02    -0.8714E+02    -0.8716E+02    -0.8718E+02    -0.8719E+02    -0.8720E+02    -0.8721E+02    -0.8721E+02
    -0.8723E+02    -0.8723E+02    -0.8722E+02    -0.8721E+02    -0.8720E+02    -0.8718E+02    -0.8716E+02    -0.8715E+02    -0.8713E+02    -0.8711E+02    -0.8708E+02    -0.8706E+02    -0.8704E+02    -0.8702E+02    -0.8700E+02    -0.8697E+02    -0.8695E+02    -0.8693E+02    -0.8691E+02    -0.8689E+02    -0.8687E+02    -0.8685E+02    -0.8683E+02    -0.8681E+02    -0.8679E+02    -0.8677E+02    -0.8675E+02    -0.8673E+02    -0.8671E+02    -0.8670E+02    -0.8668E+02    -0.8667E+02    -0.8665E+02    -0.8664E+02    -0.8662E+02    -0.8661E+02    -0.8660E+02    -0.8659E+02    -0.8658E+02    -0.8657E+02    -0.8656E+02    -0.8655E+02    -0.8654E+02    -0.8654E+02    -0.8653E+02    -0.8653E+02    -0.8652E+02    -0.8652E+02    -0.8652E+02    -0.8652E+02    -0.8652E+02    -0.8652E+02    -0.8652E+02    -0.8653E+02    -0.8653E+02    -0.8653E+02    -0.8654E+02    -0.8655E+02    -0.8655E+02    -0.8656E+02    -0.8657E+02    -0.8658E+02    -0.8659E+02    -0.8660E+02    -0.8662E+02    -0.8663E+02    -0.8664E+02    -0.8666E+02    -0.8667E+02    -0.8669E+02    -0.8671E+02    -0.8672E+02    -0.8674E+02    -0.8676E+02    -0.8678E+02    -0.8680E+02    -0.8681E+02    -0.8683E+02    -0.8685E+02    -0.8687E+02    -0.8690E+02    -0.8692E+02    -0.8694E+02    -0.8696E+02    -0.8698E+02    -0.8700E+02    -0.8702E+02    -0.8705E+02    -0.8707E+02    -0.8709E+02    -0.8711E+02    -0.8713E+02    -0.8715E+02    -0.8717E+02    -0.8718E+02    -0.8720E+02    -0.8721E+02    -0.8722E+02    -0.8723E+02    -0.8723E+02
    -0.8724E+02    -0.8724E+02    -0.8724E+02    -0.8723E+02    -0.8722E+02    -0.8721E+02    -0.8719E+02    -0.8718E+02    -0.8716E+02    -0.8714E+02    -0.8713E+02    -0.8711E+02    -0.8709E+02    -0.8707E+02    -0.8705E+02    -0.8704E+02    -0.8702E+02    -0.8700E+02    -0.8698E+02    -0.8696E+02    -0.8695E+02    -0.8693E+02    -0.8691E+02    -0.8690E+02    -0.8688E+02    -0.8686E+02    -0.8685E+02    -0.8684E+02    -0.8682E+02    -0.8681E+02    -0.8679E+02    -0.8678E+02    -0.8677E+02    -0.8676E+02    -0.8675E+02    -0.8674E+02    -0.8673E+02    -0.8672E+02    -0.8671E+02    -0.8670E+02    -0.8669E+02    -0.8669E+02    -0.8668E+02    -0.8668E+02    -0.8667E+02    -0.8667E+02    -0.8666E+02    -0.8666E+02    -0.8666E+02    -0.8666E+02    -0.8666E+02    -0.8666E+02    -0.8666E+02    -0.8667E+02    -0.8667E+02    -0.8667E+02    -0.8668E+02    -0.8668E+02    -0.8669E+02    -0.8670E+02    -0.8670E+02    -0.8671E+02    -0.8672E+02    -0.8673E+02    -0.8674E+02    -0.8675E+02    -0.8676E+02    -0.8677E+02    -0.8679E+02    -0.8680E+02    -0.8681E+02    -0.8683E+02    -0.8684E+02    -0.8686E+02    -0.8687E+02    -0.8689E+02    -0.8690E+02    -0.8692E+02    -0.8694E+02    -0.8695E+02    -0.8697E+02    -0.8699E+02    -0.8700E+02    -0.8702E+02    -0.8704E+02    -0.8706E+02    -0.8708E+02    -0.8709E+02    -0.8711E+02    -0.8713E+02    -0.8715E+02    -0.8716E+02    -0.8718E+02    -0.8719E+02    -0.8721E+02    -0.8722E+02    -0.8723E+02    -0.8724E+02    -0.8724E+02    -0.8724E+02
    -0.8726E+02    -0.8726E+02    -0.8726E+02    -0.8725E+02    -0.8724E+02    -0.8723E+02    -0.8722E+02    -0.8721E+02    -0.8719E+02    -0.8718E+02    -0.8717E+02    -0.8715E+02    -0.8714E+02    -0.8712E+02    -0.8711E+02    -0.8709E+02    -0.8708E+02    -0.8706E+02    -0.8705E+02    -0.8704E+02    -0.8702E+02    -0.8701E+02    -0.8699E+02    -0.8698E+02    -0.8697E+02    -0.8696E+02    -0.8694E+02    -0.8693E+02    -0.8692E+02    -0.8691E+02    -0.8690E+02    -0.8689E+02    -0.8688E+02    -0.8687E+02    -0.8686E+02    -0.8685E+02    -0.8685E+02    -0.8684E+02    -0.8683E+02    -0.8682E+02    -0.8682E+02    -0.8681E+02    -0.8681E+02    -0.8681E+02    -0.8680E+02    -0.8680E+02    -0.8680E+02    -0.8679E+02    -0.8679E+02    -0.8679E+02    -0.8679E+02    -0.8679E+02    -0.8680E+02    -0.8680E+02    -0.8680E+02    -0.8680E+02    -0.8681E+02    -0.8681E+02    -0.8682E+02    -0.8682E+02    -0.8683E+02    -0.8683E+02    -0.8684E+02    -0.8685E+02    -0.8686E+02    -0.8687E+02    -0.8687E+02    -0.8688E+02    -0.8689E+02    -0.8690E+02    -0.8691E+02    -0.8693E+02    -0.8694E+02    -0.8695E+02    -0.8696E+02    -0.8697E+02    -0.8699E+02    -0.8700E+02    -0.8701E+02    -0.8703E+02    -0.8704E+02    -0.8705E+02    -0.8707E+02    -0.8708E+02    -0.8710E+02    -0.8711E+02    -0.8713E+02    -0.8714E+02    -0.8715E+02    -0.8717E+02    -0.8718E+02    -0.8720E+02    -0.8721E+02    -0.8722E+02    -0.8723E+02    -0.8724E+02    -0.8725E+02    -0.8726E+02    -0.8726E+02    -0.8726E+02
    -0.8727E+02    -0.8727E+02    -0.8727E+02    -0.8727E+02    -0.8726E+02    -0.8725E+02    -0.8724E+02    -0.8723E+02    -0.8722E+02    -0.8721E+02    -0.8720E+02    -0.8719E+02    -0.8718E+02    -0.8717E+02    -0.8716E+02    -0.8715E+02    -0.8713E+02    -0.8712E+02    -0.8711E+02    -0.8710E+02    -0.8709E+02    -0.8708E+02    -0.8707E+02    -0.8706E+02    -0.8705E+02    -0.8704E+02    -0.8703E+02    -0.8702E+02    -0.8701E+02    -0.8701E+02    -0.8700E+02    -0.8699E+02    -0.8698E+02    -0.8697E+02    -0.8697E+02    -0.8696E+02    -0.8696E+02    -0.8695E+02    -0.8694E+02    -0.8694E+02    -0.8694E+02    -0.8693E+02    -0.8693E+02    -0.8692E+02    -0.8692E+02    -0.8692E+02    -0.8692E+02    -0.8692E+02    -0.8692E+02    -0.8692E+02    -0.8692E+02    -0.8692E+02    -0.8692E+02    -0.8692E+02    -0.8692E+02    -0.8692E+02    -0.8693E+02    -0.8693E+02    -0.8693E+02    -0.8694E+02    -0.8694E+02    -0.8695E+02    -0.8695E+02    -0.8696E+02    -0.8696E+02    -0.8697E+02    -0.8698E+02    -0.8698E+02    -0.8699E+02    -0.8700E+02    -0.8701E+02    -0.8702E+02    -0.8703E+02    -0.8704E+02    -0.8704E+02    -0.8705E+02    -0.8706E+02    -0.8707E+02    -0.8708E+02    -0.8709E+02    -0.8711E+02    -0.8712E+02    -0.8713E+02    -0.8714E+02    -0.8715E+02    -0.8716E+02    -0.8717E+02    -0.8718E+02    -0.8719E+02    -0.8720E+02    -0.8721E+02    -0.8723E+02    -0.8724E+02    -0.8724E+02    -0.8725E+02    -0.8726E+02    -0.8727E+02    -0.8727E+02    -0.8727E+02    -0.8727E+02
    -0.8729E+02    -0.8729E+02    -0.8728E+02    -0.8728E+02    -0.8728E+02    -0.8727E+02    -0.8726E+02    -0.8726E+02    -0.8725E+02    -0.8724E+02    -0.8723E+02    -0.8723E+02    -0.8722E+02    -0.8721E+02    -0.8720E+02    -0.8719E+02    -0.8718E+02    -0.8717E+02    -0.8717E+02    -0.8716E+02    -0.8715E+02    -0.8714E+02    -0.8714E+02    -0.8713E+02    -0.8712E+02    -0.8711E+02    -0.8711E+02    -0.8710E+02    -0.8709E+02    -0.8709E+02    -0.8708E+02    -0.8707E+02    -0.8707E+02    -0.8706E+02    -0.8706E+02    -0.8705E+02    -0.8705E+02    -0.8704E+02    -0.8704E+02    -0.8704E+02    -0.8703E+02    -0.8703E+02    -0.8703E+02    -0.8703E+02    -0.8702E+02    -0.8702E+02    -0.8702E+02    -0.8702E+02    -0.8702E+02    -0.8702E+02    -0.8702E+02    -0.8702E+02    -0.8702E+02    -0.8702E+02    -0.8702E+02    -0.8703E+02    -0.8703E+02    -0.8703E+02    -0.8703E+02    -0.8704E+02    -0.8704E+02    -0.8704E+02    -0.8705E+02    -0.8705E+02    -0.8706E+02    -0.8706E+02    -0.8707E+02    -0.8707E+02    -0.8708E+02    -0.8708E+02    -0.8709E+02    -0.8710E+02    -0.8710E+02    -0.8711E+02    -0.8712E+02    -0.8712E+02    -0.8713E+02    -0.8714E+02    -0.8715E+02    -0.8715E+02    -0.8716E+02    -0.8717E+02    -0.8718E+02    -0.8719E+02    -0.8719E+02    -0.8720E+02    -0.8721E+02    -0.8722E+02    -0.8723E+02    -0.8723E+02    -0.8724E+02    -0.8725E+02    -0.8726E+02    -0.8726E+02    -0.8727E+02    -0.8728E+02    -0.8728E+02    -0.8728E+02    -0.8729E+02    -0.8729E+02
    -0.8729E+02    -0.8729E+02    -0.8729E+02    -0.8729E+02    -0.8729E+02    -0.8728E+02    -0.8728E+02    -0.8727E+02    -0.8727E+02    -0.8726E+02    -0.8725E+02    -0.8725E+02    -0.8724E+02    -0.8724E+02    -0.8723E+02    -0.8722E+02    -0.8722E+02    -0.8721E+02    -0.8720E+02    -0.8720E+02    -0.8719E+02    -0.8718E+02    -0.8718E+02    -0.8717E+02    -0.8717E+02    -0.8716E+02    -0.8716E+02    -0.8715E+02    -0.8715E+02    -0.8714E+02    -0.8714E+02    -0.8713E+02    -0.8713E+02    -0.8712E+02    -0.8712E+02    -0.8712E+02    -0.8711E+02    -0.8711E+02    -0.8711E+02    -0.8710E+02    -0.8710E+02    -0.8710E+02    -0.8710E+02    -0.8709E+02    -0.8709E+02    -0.8709E+02    -0.8709E+02    -0.8709E+02    -0.8709E+02    -0.8709E+02    -0.8709E+02    -0.8709E+02    -0.8709E+02    -0.8709E+02    -0.8709E+02    -0.8709E+02    -0.8710E+02    -0.8710E+02    -0.8710E+02    -0.8710E+02    -0.8710E+02    -0.8711E+02    -0.8711E+02    -0.8711E+02    -0.8712E+02    -0.8712E+02    -0.8712E+02    -0.8713E+02    -0.8713E+02    -0.8714E+02    -0.8714E+02    -0.8715E+02    -0.8715E+02    -0.8716E+02    -0.8716E+02    -0.8717E+02    -0.8717E+02    -0.8718E+02    -0.8719E+02    -0.8719E+02    -0.8720E+02    -0.8721E+02    -0.8721E+02    -0.8722E+02    -0.8722E+02    -0.8723E+02    -0.8724E+02    -0.8724E+02    -0.8725E+02    -0.8726E+02    -0.8726E+02    -0.8727E+02    -0.8727E+02    -0.8728E+02    -0.8728E+02    -0.8729E+02    -0.8729E+02    -0.8729E+02    -0.8729E+02    -0.8729E+02
    -0.8729E+02    -0.8729E+02    -0.8729E+02    -0.8729E+02    -0.8729E+02    -0.8728E+02    -0.8728E+02    -0.8727E+02    -0.8727E+02    -0.8726E+02    -0.8725E+02    -0.8725E+02    -0.8724E+02    -0.8724E+02    -0.8723E+02    -0.8722E+02    -0.8722E+02    -0.8721E+02    -0.8720E+02    -0.8720E+02    -0.8719E+02    -0.8718E+02    -0.8718E+02    -0.8717E+02    -0.8717E+02    -0.8716E+02    -0.8716E+02    -0.8715E+02    -0.8715E+02    -0.8714E+02    -0.8714E+02    -0.8713E+02    -0.8713E+02    -0.8712E+02    -0.8712E+02    -0.8712E+02    -0.8711E+02    -0.8711E+02    -0.8711E+02    -0.8710E+02    -0.8710E+02    -0.8710E+02    -0.8710E+02    -0.8709E+02    -0.8709E+02    -0.8709E+02    -0.8709E+02    -0.8709E+02    -0.8709E+02    -0.8709E+02    -0.8709E+02    -0.8709E+02    -0.8709E+02    -0.8709E+02    -0.8709E+02    -0.8709E+02    -0.8710E+02    -0.8710E+02    -0.8710E+02    -0.8710E+02    -0.8710E+02    -0.8711E+02    -0.8711E+02    -0.8711E+02    -0.8712E+02    -0.8712E+02    -0.8712E+02    -0.8713E+02    -0.8713E+02    -0.8714E+02    -0.8714E+02    -0.8715E+02    -0.8715E+02    -0.8716E+02    -0.8716E+02    -0.8717E+02    -0.8717E+02    -0.8718E+02    -0.8719E+02    -0.8719E+02    -0.8720E+02    -0.8721E+02    -0.8721E+02    -0.8722E+02    -0.8722E+02    -0.8723E+02    -0.8724E+02    -0.8724E+02    -0.8725E+02    -0.8726E+02    -0.8726E+02    -0.8727E+02    -0.8727E+02    -0.8728E+02    -0.8728E+02    -0.8729E+02    -0.8729E+02    -0.8729E+02    -0.8729E+02    -0.8729E+02
