# Supplementary material for: Electrical Pacing of Cardiac Tissue Including Potassium Inward Rectification
Source: PLoS One. 2015 Jun 9;10(6):e0127837. doi: 10.1371/journal.pone.0127837 (PMC4461281; doi:10.1371/journal.pone.0127837)
Supplement: S1 Data — (ZIP) [file pone.0127837.s001.zip › All-Data/Fig4-Data/BDT281/Vm111.txt]

    -0.8733E+02    -0.8729E+02    -0.8729E+02    -0.8729E+02    -0.8728E+02    -0.8728E+02    -0.8727E+02    -0.8727E+02    -0.8726E+02    -0.8726E+02    -0.8725E+02    -0.8724E+02    -0.8724E+02    -0.8723E+02    -0.8722E+02    -0.8721E+02    -0.8721E+02    -0.8720E+02    -0.8719E+02    -0.8719E+02    -0.8718E+02    -0.8717E+02    -0.8717E+02    -0.8716E+02    -0.8716E+02    -0.8715E+02    -0.8714E+02    -0.8714E+02    -0.8713E+02    -0.8713E+02    -0.8712E+02    -0.8712E+02    -0.8711E+02    -0.8711E+02    -0.8710E+02    -0.8710E+02    -0.8710E+02    -0.8709E+02    -0.8709E+02    -0.8709E+02    -0.8708E+02    -0.8708E+02    -0.8708E+02    -0.8708E+02    -0.8708E+02    -0.8707E+02    -0.8707E+02    -0.8707E+02    -0.8707E+02    -0.8707E+02    -0.8707E+02    -0.8707E+02    -0.8707E+02    -0.8707E+02    -0.8707E+02    -0.8708E+02    -0.8708E+02    -0.8708E+02    -0.8708E+02    -0.8709E+02    -0.8709E+02    -0.8709E+02    -0.8709E+02    -0.8710E+02    -0.8710E+02    -0.8711E+02    -0.8711E+02    -0.8711E+02    -0.8712E+02    -0.8712E+02    -0.8713E+02    -0.8714E+02    -0.8714E+02    -0.8715E+02    -0.8715E+02    -0.8716E+02    -0.8716E+02    -0.8717E+02    -0.8718E+02    -0.8718E+02    -0.8719E+02    -0.8720E+02    -0.8720E+02    -0.8721E+02    -0.8722E+02    -0.8722E+02    -0.8723E+02    -0.8724E+02    -0.8724E+02    -0.8725E+02    -0.8726E+02    -0.8726E+02    -0.8727E+02    -0.8727E+02    -0.8728E+02    -0.8728E+02    -0.8729E+02    -0.8729E+02    -0.8729E+02    -0.8729E+02
    -0.8729E+02    -0.8729E+02    -0.8729E+02    -0.8729E+02    -0.8728E+02    -0.8728E+02    -0.8727E+02    -0.8727E+02    -0.8726E+02    -0.8726E+02    -0.8725E+02    -0.8724E+02    -0.8724E+02    -0.8723E+02    -0.8722E+02    -0.8721E+02    -0.8721E+02    -0.8720E+02    -0.8719E+02    -0.8719E+02    -0.8718E+02    -0.8717E+02    -0.8717E+02    -0.8716E+02    -0.8716E+02    -0.8715E+02    -0.8714E+02    -0.8714E+02    -0.8713E+02    -0.8713E+02    -0.8712E+02    -0.8712E+02    -0.8711E+02    -0.8711E+02    -0.8710E+02    -0.8710E+02    -0.8710E+02    -0.8709E+02    -0.8709E+02    -0.8709E+02    -0.8708E+02    -0.8708E+02    -0.8708E+02    -0.8708E+02    -0.8708E+02    -0.8707E+02    -0.8707E+02    -0.8707E+02    -0.8707E+02    -0.8707E+02    -0.8707E+02    -0.8707E+02    -0.8707E+02    -0.8707E+02    -0.8707E+02    -0.8708E+02    -0.8708E+02    -0.8708E+02    -0.8708E+02    -0.8709E+02    -0.8709E+02    -0.8709E+02    -0.8709E+02    -0.8710E+02    -0.8710E+02    -0.8711E+02    -0.8711E+02    -0.8711E+02    -0.8712E+02    -0.8712E+02    -0.8713E+02    -0.8714E+02    -0.8714E+02    -0.8715E+02    -0.8715E+02    -0.8716E+02    -0.8716E+02    -0.8717E+02    -0.8718E+02    -0.8718E+02    -0.8719E+02    -0.8720E+02    -0.8720E+02    -0.8721E+02    -0.8722E+02    -0.8722E+02    -0.8723E+02    -0.8724E+02    -0.8724E+02    -0.8725E+02    -0.8726E+02    -0.8726E+02    -0.8727E+02    -0.8727E+02    -0.8728E+02    -0.8728E+02    -0.8729E+02    -0.8729E+02    -0.8729E+02    -0.8729E+02
    -0.8728E+02    -0.8728E+02    -0.8728E+02    -0.8728E+02    -0.8727E+02    -0.8727E+02    -0.8726E+02    -0.8725E+02    -0.8724E+02    -0.8724E+02    -0.8723E+02    -0.8722E+02    -0.8721E+02    -0.8720E+02    -0.8719E+02    -0.8718E+02    -0.8717E+02    -0.8716E+02    -0.8716E+02    -0.8715E+02    -0.8714E+02    -0.8713E+02    -0.8712E+02    -0.8711E+02    -0.8711E+02    -0.8710E+02    -0.8709E+02    -0.8708E+02    -0.8708E+02    -0.8707E+02    -0.8706E+02    -0.8706E+02    -0.8705E+02    -0.8704E+02    -0.8704E+02    -0.8703E+02    -0.8703E+02    -0.8702E+02    -0.8702E+02    -0.8702E+02    -0.8701E+02    -0.8701E+02    -0.8701E+02    -0.8700E+02    -0.8700E+02    -0.8700E+02    -0.8700E+02    -0.8700E+02    -0.8700E+02    -0.8700E+02    -0.8700E+02    -0.8700E+02    -0.8700E+02    -0.8700E+02    -0.8700E+02    -0.8700E+02    -0.8701E+02    -0.8701E+02    -0.8701E+02    -0.8701E+02    -0.8702E+02    -0.8702E+02    -0.8703E+02    -0.8703E+02    -0.8704E+02    -0.8704E+02    -0.8705E+02    -0.8705E+02    -0.8706E+02    -0.8707E+02    -0.8707E+02    -0.8708E+02    -0.8709E+02    -0.8709E+02    -0.8710E+02    -0.8711E+02    -0.8712E+02    -0.8712E+02    -0.8713E+02    -0.8714E+02    -0.8715E+02    -0.8716E+02    -0.8717E+02    -0.8718E+02    -0.8718E+02    -0.8719E+02    -0.8720E+02    -0.8721E+02    -0.8722E+02    -0.8723E+02    -0.8724E+02    -0.8725E+02    -0.8725E+02    -0.8726E+02    -0.8727E+02    -0.8727E+02    -0.8728E+02    -0.8728E+02    -0.8728E+02    -0.8728E+02
    -0.8727E+02    -0.8727E+02    -0.8727E+02    -0.8726E+02    -0.8725E+02    -0.8725E+02    -0.8724E+02    -0.8723E+02    -0.8722E+02    -0.8720E+02    -0.8719E+02    -0.8718E+02    -0.8717E+02    -0.8716E+02    -0.8715E+02    -0.8713E+02    -0.8712E+02    -0.8711E+02    -0.8710E+02    -0.8709E+02    -0.8707E+02    -0.8706E+02    -0.8705E+02    -0.8704E+02    -0.8703E+02    -0.8702E+02    -0.8701E+02    -0.8700E+02    -0.8699E+02    -0.8698E+02    -0.8697E+02    -0.8696E+02    -0.8696E+02    -0.8695E+02    -0.8694E+02    -0.8693E+02    -0.8693E+02    -0.8692E+02    -0.8692E+02    -0.8691E+02    -0.8691E+02    -0.8690E+02    -0.8690E+02    -0.8689E+02    -0.8689E+02    -0.8689E+02    -0.8689E+02    -0.8689E+02    -0.8689E+02    -0.8688E+02    -0.8689E+02    -0.8689E+02    -0.8689E+02    -0.8689E+02    -0.8689E+02    -0.8689E+02    -0.8690E+02    -0.8690E+02    -0.8690E+02    -0.8691E+02    -0.8691E+02    -0.8692E+02    -0.8692E+02    -0.8693E+02    -0.8694E+02    -0.8694E+02    -0.8695E+02    -0.8696E+02    -0.8697E+02    -0.8698E+02    -0.8699E+02    -0.8700E+02    -0.8700E+02    -0.8701E+02    -0.8702E+02    -0.8704E+02    -0.8705E+02    -0.8706E+02    -0.8707E+02    -0.8708E+02    -0.8709E+02    -0.8710E+02    -0.8711E+02    -0.8712E+02    -0.8714E+02    -0.8715E+02    -0.8716E+02    -0.8717E+02    -0.8718E+02    -0.8720E+02    -0.8721E+02    -0.8722E+02    -0.8723E+02    -0.8724E+02    -0.8725E+02    -0.8726E+02    -0.8726E+02    -0.8727E+02    -0.8727E+02    -0.8727E+02
    -0.8725E+02    -0.8725E+02    -0.8725E+02    -0.8724E+02    -0.8723E+02    -0.8722E+02    -0.8721E+02    -0.8720E+02    -0.8718E+02    -0.8717E+02    -0.8715E+02    -0.8714E+02    -0.8712E+02    -0.8711E+02    -0.8709E+02    -0.8708E+02    -0.8706E+02    -0.8705E+02    -0.8703E+02    -0.8702E+02    -0.8700E+02    -0.8699E+02    -0.8697E+02    -0.8696E+02    -0.8694E+02    -0.8693E+02    -0.8692E+02    -0.8690E+02    -0.8689E+02    -0.8688E+02    -0.8687E+02    -0.8686E+02    -0.8685E+02    -0.8684E+02    -0.8683E+02    -0.8682E+02    -0.8681E+02    -0.8680E+02    -0.8679E+02    -0.8679E+02    -0.8678E+02    -0.8678E+02    -0.8677E+02    -0.8677E+02    -0.8676E+02    -0.8676E+02    -0.8676E+02    -0.8676E+02    -0.8675E+02    -0.8675E+02    -0.8675E+02    -0.8675E+02    -0.8676E+02    -0.8676E+02    -0.8676E+02    -0.8676E+02    -0.8677E+02    -0.8677E+02    -0.8678E+02    -0.8678E+02    -0.8679E+02    -0.8680E+02    -0.8681E+02    -0.8681E+02    -0.8682E+02    -0.8683E+02    -0.8684E+02    -0.8685E+02    -0.8686E+02    -0.8687E+02    -0.8689E+02    -0.8690E+02    -0.8691E+02    -0.8692E+02    -0.8694E+02    -0.8695E+02    -0.8696E+02    -0.8698E+02    -0.8699E+02    -0.8701E+02    -0.8702E+02    -0.8704E+02    -0.8705E+02    -0.8707E+02    -0.8708E+02    -0.8710E+02    -0.8711E+02    -0.8713E+02    -0.8714E+02    -0.8716E+02    -0.8717E+02    -0.8719E+02    -0.8720E+02    -0.8721E+02    -0.8723E+02    -0.8724E+02    -0.8725E+02    -0.8725E+02    -0.8726E+02    -0.8726E+02
    -0.8724E+02    -0.8724E+02    -0.8723E+02    -0.8722E+02    -0.8721E+02    -0.8720E+02    -0.8718E+02    -0.8717E+02    -0.8715E+02    -0.8713E+02    -0.8711E+02    -0.8709E+02    -0.8707E+02    -0.8705E+02    -0.8703E+02    -0.8702E+02    -0.8700E+02    -0.8698E+02    -0.8696E+02    -0.8694E+02    -0.8692E+02    -0.8690E+02    -0.8688E+02    -0.8687E+02    -0.8685E+02    -0.8683E+02    -0.8682E+02    -0.8680E+02    -0.8678E+02    -0.8677E+02    -0.8675E+02    -0.8674E+02    -0.8673E+02    -0.8672E+02    -0.8670E+02    -0.8669E+02    -0.8668E+02    -0.8667E+02    -0.8666E+02    -0.8665E+02    -0.8665E+02    -0.8664E+02    -0.8663E+02    -0.8663E+02    -0.8662E+02    -0.8662E+02    -0.8661E+02    -0.8661E+02    -0.8661E+02    -0.8661E+02    -0.8661E+02    -0.8661E+02    -0.8661E+02    -0.8662E+02    -0.8662E+02    -0.8662E+02    -0.8663E+02    -0.8664E+02    -0.8664E+02    -0.8665E+02    -0.8666E+02    -0.8667E+02    -0.8668E+02    -0.8669E+02    -0.8670E+02    -0.8671E+02    -0.8672E+02    -0.8673E+02    -0.8675E+02    -0.8676E+02    -0.8678E+02    -0.8679E+02    -0.8681E+02    -0.8682E+02    -0.8684E+02    -0.8686E+02    -0.8687E+02    -0.8689E+02    -0.8691E+02    -0.8693E+02    -0.8695E+02    -0.8696E+02    -0.8698E+02    -0.8700E+02    -0.8702E+02    -0.8704E+02    -0.8706E+02    -0.8708E+02    -0.8710E+02    -0.8712E+02    -0.8713E+02    -0.8715E+02    -0.8717E+02    -0.8719E+02    -0.8720E+02    -0.8721E+02    -0.8723E+02    -0.8723E+02    -0.8724E+02    -0.8724E+02
    -0.8722E+02    -0.8722E+02    -0.8721E+02    -0.8720E+02    -0.8719E+02    -0.8717E+02    -0.8715E+02    -0.8713E+02    -0.8711E+02    -0.8709E+02    -0.8707E+02    -0.8704E+02    -0.8702E+02    -0.8700E+02    -0.8697E+02    -0.8695E+02    -0.8693E+02    -0.8690E+02    -0.8688E+02    -0.8686E+02    -0.8684E+02    -0.8681E+02    -0.8679E+02    -0.8677E+02    -0.8675E+02    -0.8673E+02    -0.8671E+02    -0.8669E+02    -0.8667E+02    -0.8665E+02    -0.8663E+02    -0.8662E+02    -0.8660E+02    -0.8659E+02    -0.8657E+02    -0.8656E+02    -0.8654E+02    -0.8653E+02    -0.8652E+02    -0.8651E+02    -0.8650E+02    -0.8649E+02    -0.8648E+02    -0.8648E+02    -0.8647E+02    -0.8647E+02    -0.8646E+02    -0.8646E+02    -0.8646E+02    -0.8646E+02    -0.8646E+02    -0.8646E+02    -0.8646E+02    -0.8647E+02    -0.8647E+02    -0.8648E+02    -0.8648E+02    -0.8649E+02    -0.8650E+02    -0.8651E+02    -0.8652E+02    -0.8653E+02    -0.8654E+02    -0.8655E+02    -0.8656E+02    -0.8658E+02    -0.8659E+02    -0.8661E+02    -0.8663E+02    -0.8664E+02    -0.8666E+02    -0.8668E+02    -0.8670E+02    -0.8672E+02    -0.8674E+02    -0.8676E+02    -0.8678E+02    -0.8680E+02    -0.8682E+02    -0.8684E+02    -0.8687E+02    -0.8689E+02    -0.8691E+02    -0.8693E+02    -0.8696E+02    -0.8698E+02    -0.8700E+02    -0.8703E+02    -0.8705E+02    -0.8707E+02    -0.8709E+02    -0.8712E+02    -0.8714E+02    -0.8716E+02    -0.8717E+02    -0.8719E+02    -0.8720E+02    -0.8721E+02    -0.8722E+02    -0.8722E+02
    -0.8720E+02    -0.8720E+02    -0.8719E+02    -0.8718E+02    -0.8716E+02    -0.8714E+02    -0.8712E+02    -0.8710E+02    -0.8707E+02    -0.8705E+02    -0.8702E+02    -0.8699E+02    -0.8697E+02    -0.8694E+02    -0.8691E+02    -0.8688E+02    -0.8686E+02    -0.8683E+02    -0.8680E+02    -0.8677E+02    -0.8675E+02    -0.8672E+02    -0.8670E+02    -0.8667E+02    -0.8665E+02    -0.8662E+02    -0.8660E+02    -0.8657E+02    -0.8655E+02    -0.8653E+02    -0.8651E+02    -0.8649E+02    -0.8647E+02    -0.8645E+02    -0.8643E+02    -0.8642E+02    -0.8640E+02    -0.8639E+02    -0.8637E+02    -0.8636E+02    -0.8635E+02    -0.8634E+02    -0.8633E+02    -0.8632E+02    -0.8631E+02    -0.8631E+02    -0.8630E+02    -0.8630E+02    -0.8630E+02    -0.8630E+02    -0.8630E+02    -0.8630E+02    -0.8630E+02    -0.8631E+02    -0.8631E+02    -0.8632E+02    -0.8633E+02    -0.8633E+02    -0.8634E+02    -0.8636E+02    -0.8637E+02    -0.8638E+02    -0.8639E+02    -0.8641E+02    -0.8643E+02    -0.8644E+02    -0.8646E+02    -0.8648E+02    -0.8650E+02    -0.8652E+02    -0.8654E+02    -0.8656E+02    -0.8658E+02    -0.8661E+02    -0.8663E+02    -0.8666E+02    -0.8668E+02    -0.8671E+02    -0.8673E+02    -0.8676E+02    -0.8678E+02    -0.8681E+02    -0.8684E+02    -0.8686E+02    -0.8689E+02    -0.8692E+02    -0.8695E+02    -0.8697E+02    -0.8700E+02    -0.8703E+02    -0.8705E+02    -0.8708E+02    -0.8710E+02    -0.8713E+02    -0.8715E+02    -0.8717E+02    -0.8718E+02    -0.8719E+02    -0.8720E+02    -0.8720E+02
    -0.8718E+02    -0.8718E+02    -0.8717E+02    -0.8716E+02    -0.8714E+02    -0.8712E+02    -0.8709E+02    -0.8706E+02    -0.8704E+02    -0.8701E+02    -0.8697E+02    -0.8694E+02    -0.8691E+02    -0.8688E+02    -0.8685E+02    -0.8681E+02    -0.8678E+02    -0.8675E+02    -0.8672E+02    -0.8669E+02    -0.8666E+02    -0.8663E+02    -0.8660E+02    -0.8657E+02    -0.8654E+02    -0.8651E+02    -0.8648E+02    -0.8645E+02    -0.8643E+02    -0.8640E+02    -0.8638E+02    -0.8635E+02    -0.8633E+02    -0.8631E+02    -0.8629E+02    -0.8627E+02    -0.8625E+02    -0.8623E+02    -0.8622E+02    -0.8620E+02    -0.8619E+02    -0.8618E+02    -0.8617E+02    -0.8616E+02    -0.8615E+02    -0.8614E+02    -0.8614E+02    -0.8613E+02    -0.8613E+02    -0.8613E+02    -0.8613E+02    -0.8613E+02    -0.8614E+02    -0.8614E+02    -0.8615E+02    -0.8615E+02    -0.8616E+02    -0.8617E+02    -0.8618E+02    -0.8620E+02    -0.8621E+02    -0.8623E+02    -0.8624E+02    -0.8626E+02    -0.8628E+02    -0.8630E+02    -0.8632E+02    -0.8634E+02    -0.8637E+02    -0.8639E+02    -0.8641E+02    -0.8644E+02    -0.8647E+02    -0.8649E+02    -0.8652E+02    -0.8655E+02    -0.8658E+02    -0.8661E+02    -0.8664E+02    -0.8667E+02    -0.8670E+02    -0.8673E+02    -0.8676E+02    -0.8679E+02    -0.8682E+02    -0.8686E+02    -0.8689E+02    -0.8692E+02    -0.8695E+02    -0.8698E+02    -0.8701E+02    -0.8704E+02    -0.8707E+02    -0.8710E+02    -0.8712E+02    -0.8714E+02    -0.8716E+02    -0.8717E+02    -0.8718E+02    -0.8718E+02
    -0.8716E+02    -0.8716E+02    -0.8715E+02    -0.8713E+02    -0.8711E+02    -0.8709E+02    -0.8706E+02    -0.8703E+02    -0.8699E+02    -0.8696E+02    -0.8693E+02    -0.8689E+02    -0.8685E+02    -0.8682E+02    -0.8678E+02    -0.8674E+02    -0.8671E+02    -0.8667E+02    -0.8663E+02    -0.8660E+02    -0.8656E+02    -0.8653E+02    -0.8649E+02    -0.8646E+02    -0.8642E+02    -0.8639E+02    -0.8636E+02    -0.8633E+02    -0.8630E+02    -0.8627E+02    -0.8624E+02    -0.8621E+02    -0.8619E+02    -0.8616E+02    -0.8614E+02    -0.8612E+02    -0.8609E+02    -0.8607E+02    -0.8606E+02    -0.8604E+02    -0.8602E+02    -0.8601E+02    -0.8600E+02    -0.8598E+02    -0.8598E+02    -0.8597E+02    -0.8596E+02    -0.8596E+02    -0.8595E+02    -0.8595E+02    -0.8595E+02    -0.8596E+02    -0.8596E+02    -0.8596E+02    -0.8597E+02    -0.8598E+02    -0.8599E+02    -0.8600E+02    -0.8602E+02    -0.8603E+02    -0.8605E+02    -0.8607E+02    -0.8609E+02    -0.8611E+02    -0.8613E+02    -0.8615E+02    -0.8618E+02    -0.8620E+02    -0.8623E+02    -0.8626E+02    -0.8628E+02    -0.8631E+02    -0.8634E+02    -0.8637E+02    -0.8641E+02    -0.8644E+02    -0.8647E+02    -0.8651E+02    -0.8654E+02    -0.8658E+02    -0.8661E+02    -0.8665E+02    -0.8668E+02    -0.8672E+02    -0.8675E+02    -0.8679E+02    -0.8683E+02    -0.8686E+02    -0.8690E+02    -0.8693E+02    -0.8697E+02    -0.8700E+02    -0.8703E+02    -0.8706E+02    -0.8709E+02    -0.8712E+02    -0.8714E+02    -0.8715E+02    -0.8716E+02    -0.8716E+02
    -0.8714E+02    -0.8714E+02    -0.8713E+02    -0.8711E+02    -0.8709E+02    -0.8706E+02    -0.8702E+02    -0.8699E+02    -0.8695E+02    -0.8691E+02    -0.8688E+02    -0.8683E+02    -0.8679E+02    -0.8675E+02    -0.8671E+02    -0.8667E+02    -0.8663E+02    -0.8659E+02    -0.8654E+02    -0.8650E+02    -0.8646E+02    -0.8642E+02    -0.8638E+02    -0.8635E+02    -0.8631E+02    -0.8627E+02    -0.8623E+02    -0.8620E+02    -0.8616E+02    -0.8613E+02    -0.8610E+02    -0.8607E+02    -0.8604E+02    -0.8601E+02    -0.8598E+02    -0.8595E+02    -0.8593E+02    -0.8591E+02    -0.8588E+02    -0.8586E+02    -0.8585E+02    -0.8583E+02    -0.8581E+02    -0.8580E+02    -0.8579E+02    -0.8578E+02    -0.8577E+02    -0.8577E+02    -0.8577E+02    -0.8577E+02    -0.8577E+02    -0.8577E+02    -0.8577E+02    -0.8578E+02    -0.8579E+02    -0.8580E+02    -0.8581E+02    -0.8582E+02    -0.8584E+02    -0.8586E+02    -0.8588E+02    -0.8590E+02    -0.8592E+02    -0.8594E+02    -0.8597E+02    -0.8599E+02    -0.8602E+02    -0.8605E+02    -0.8608E+02    -0.8611E+02    -0.8615E+02    -0.8618E+02    -0.8622E+02    -0.8625E+02    -0.8629E+02    -0.8632E+02    -0.8636E+02    -0.8640E+02    -0.8644E+02    -0.8648E+02    -0.8652E+02    -0.8656E+02    -0.8660E+02    -0.8664E+02    -0.8668E+02    -0.8672E+02    -0.8676E+02    -0.8681E+02    -0.8685E+02    -0.8689E+02    -0.8692E+02    -0.8696E+02    -0.8700E+02    -0.8703E+02    -0.8706E+02    -0.8709E+02    -0.8711E+02    -0.8713E+02    -0.8714E+02    -0.8714E+02
    -0.8712E+02    -0.8712E+02    -0.8710E+02    -0.8708E+02    -0.8706E+02    -0.8703E+02    -0.8699E+02    -0.8695E+02    -0.8691E+02    -0.8687E+02    -0.8682E+02    -0.8678E+02    -0.8673E+02    -0.8669E+02    -0.8664E+02    -0.8659E+02    -0.8655E+02    -0.8650E+02    -0.8645E+02    -0.8641E+02    -0.8636E+02    -0.8632E+02    -0.8627E+02    -0.8623E+02    -0.8618E+02    -0.8614E+02    -0.8610E+02    -0.8606E+02    -0.8602E+02    -0.8598E+02    -0.8595E+02    -0.8591E+02    -0.8588E+02    -0.8584E+02    -0.8581E+02    -0.8578E+02    -0.8575E+02    -0.8573E+02    -0.8570E+02    -0.8568E+02    -0.8566E+02    -0.8564E+02    -0.8562E+02    -0.8561E+02    -0.8560E+02    -0.8559E+02    -0.8558E+02    -0.8557E+02    -0.8557E+02    -0.8557E+02    -0.8557E+02    -0.8557E+02    -0.8558E+02    -0.8558E+02    -0.8559E+02    -0.8560E+02    -0.8562E+02    -0.8563E+02    -0.8565E+02    -0.8567E+02    -0.8569E+02    -0.8572E+02    -0.8574E+02    -0.8577E+02    -0.8580E+02    -0.8583E+02    -0.8586E+02    -0.8590E+02    -0.8593E+02    -0.8597E+02    -0.8600E+02    -0.8604E+02    -0.8608E+02    -0.8612E+02    -0.8616E+02    -0.8621E+02    -0.8625E+02    -0.8629E+02    -0.8634E+02    -0.8638E+02    -0.8643E+02    -0.8647E+02    -0.8652E+02    -0.8656E+02    -0.8661E+02    -0.8665E+02    -0.8670E+02    -0.8675E+02    -0.8679E+02    -0.8684E+02    -0.8688E+02    -0.8692E+02    -0.8696E+02    -0.8700E+02    -0.8703E+02    -0.8706E+02    -0.8709E+02    -0.8711E+02    -0.8712E+02    -0.8712E+02
    -0.8709E+02    -0.8709E+02    -0.8708E+02    -0.8706E+02    -0.8703E+02    -0.8699E+02    -0.8695E+02    -0.8691E+02    -0.8687E+02    -0.8682E+02    -0.8677E+02    -0.8672E+02    -0.8667E+02    -0.8662E+02    -0.8657E+02    -0.8651E+02    -0.8646E+02    -0.8641E+02    -0.8636E+02    -0.8631E+02    -0.8625E+02    -0.8620E+02    -0.8615E+02    -0.8610E+02    -0.8606E+02    -0.8601E+02    -0.8596E+02    -0.8592E+02    -0.8587E+02    -0.8583E+02    -0.8579E+02    -0.8575E+02    -0.8571E+02    -0.8567E+02    -0.8563E+02    -0.8560E+02    -0.8557E+02    -0.8554E+02    -0.8551E+02    -0.8548E+02    -0.8546E+02    -0.8544E+02    -0.8542E+02    -0.8540E+02    -0.8539E+02    -0.8538E+02    -0.8537E+02    -0.8536E+02    -0.8536E+02    -0.8535E+02    -0.8536E+02    -0.8536E+02    -0.8536E+02    -0.8537E+02    -0.8538E+02    -0.8540E+02    -0.8541E+02    -0.8543E+02    -0.8545E+02    -0.8548E+02    -0.8550E+02    -0.8553E+02    -0.8556E+02    -0.8559E+02    -0.8562E+02    -0.8566E+02    -0.8569E+02    -0.8573E+02    -0.8577E+02    -0.8581E+02    -0.8585E+02    -0.8590E+02    -0.8594E+02    -0.8599E+02    -0.8603E+02    -0.8608E+02    -0.8613E+02    -0.8618E+02    -0.8623E+02    -0.8628E+02    -0.8633E+02    -0.8638E+02    -0.8643E+02    -0.8648E+02    -0.8653E+02    -0.8658E+02    -0.8663E+02    -0.8668E+02    -0.8673E+02    -0.8678E+02    -0.8683E+02    -0.8688E+02    -0.8692E+02    -0.8696E+02    -0.8700E+02    -0.8704E+02    -0.8707E+02    -0.8709E+02    -0.8710E+02    -0.8710E+02
    -0.8707E+02    -0.8707E+02    -0.8706E+02    -0.8703E+02    -0.8700E+02    -0.8696E+02    -0.8692E+02    -0.8687E+02    -0.8682E+02    -0.8677E+02    -0.8672E+02    -0.8666E+02    -0.8660E+02    -0.8655E+02    -0.8649E+02    -0.8643E+02    -0.8637E+02    -0.8632E+02    -0.8626E+02    -0.8620E+02    -0.8614E+02    -0.8609E+02    -0.8603E+02    -0.8598E+02    -0.8592E+02    -0.8587E+02    -0.8582E+02    -0.8576E+02    -0.8571E+02    -0.8567E+02    -0.8562E+02    -0.8557E+02    -0.8553E+02    -0.8549E+02    -0.8545E+02    -0.8541E+02    -0.8537E+02    -0.8534E+02    -0.8530E+02    -0.8527E+02    -0.8525E+02    -0.8522E+02    -0.8520E+02    -0.8518E+02    -0.8517E+02    -0.8515E+02    -0.8514E+02    -0.8513E+02    -0.8513E+02    -0.8513E+02    -0.8513E+02    -0.8513E+02    -0.8514E+02    -0.8515E+02    -0.8516E+02    -0.8518E+02    -0.8520E+02    -0.8522E+02    -0.8524E+02    -0.8527E+02    -0.8529E+02    -0.8533E+02    -0.8536E+02    -0.8539E+02    -0.8543E+02    -0.8547E+02    -0.8551E+02    -0.8556E+02    -0.8560E+02    -0.8565E+02    -0.8569E+02    -0.8574E+02    -0.8579E+02    -0.8584E+02    -0.8590E+02    -0.8595E+02    -0.8600E+02    -0.8606E+02    -0.8611E+02    -0.8617E+02    -0.8623E+02    -0.8628E+02    -0.8634E+02    -0.8640E+02    -0.8645E+02    -0.8651E+02    -0.8657E+02    -0.8662E+02    -0.8668E+02    -0.8673E+02    -0.8678E+02    -0.8683E+02    -0.8688E+02    -0.8693E+02    -0.8697E+02    -0.8701E+02    -0.8704E+02    -0.8706E+02    -0.8708E+02    -0.8708E+02
    -0.8705E+02    -0.8705E+02    -0.8703E+02    -0.8701E+02    -0.8697E+02    -0.8693E+02    -0.8688E+02    -0.8683E+02    -0.8677E+02    -0.8672E+02    -0.8666E+02    -0.8660E+02    -0.8654E+02    -0.8647E+02    -0.8641E+02    -0.8635E+02    -0.8628E+02    -0.8622E+02    -0.8615E+02    -0.8609E+02    -0.8603E+02    -0.8597E+02    -0.8590E+02    -0.8584E+02    -0.8578E+02    -0.8572E+02    -0.8566E+02    -0.8560E+02    -0.8555E+02    -0.8549E+02    -0.8544E+02    -0.8539E+02    -0.8534E+02    -0.8529E+02    -0.8524E+02    -0.8520E+02    -0.8516E+02    -0.8512E+02    -0.8509E+02    -0.8505E+02    -0.8502E+02    -0.8499E+02    -0.8497E+02    -0.8495E+02    -0.8493E+02    -0.8491E+02    -0.8490E+02    -0.8489E+02    -0.8489E+02    -0.8488E+02    -0.8488E+02    -0.8489E+02    -0.8490E+02    -0.8491E+02    -0.8492E+02    -0.8494E+02    -0.8496E+02    -0.8499E+02    -0.8501E+02    -0.8504E+02    -0.8507E+02    -0.8511E+02    -0.8515E+02    -0.8519E+02    -0.8523E+02    -0.8527E+02    -0.8532E+02    -0.8537E+02    -0.8542E+02    -0.8547E+02    -0.8553E+02    -0.8558E+02    -0.8564E+02    -0.8570E+02    -0.8575E+02    -0.8581E+02    -0.8587E+02    -0.8594E+02    -0.8600E+02    -0.8606E+02    -0.8612E+02    -0.8618E+02    -0.8625E+02    -0.8631E+02    -0.8637E+02    -0.8643E+02    -0.8650E+02    -0.8656E+02    -0.8662E+02    -0.8668E+02    -0.8673E+02    -0.8679E+02    -0.8684E+02    -0.8689E+02    -0.8694E+02    -0.8698E+02    -0.8702E+02    -0.8704E+02    -0.8706E+02    -0.8706E+02
    -0.8702E+02    -0.8702E+02    -0.8701E+02    -0.8698E+02    -0.8694E+02    -0.8689E+02    -0.8684E+02    -0.8679E+02    -0.8673E+02    -0.8667E+02    -0.8660E+02    -0.8653E+02    -0.8647E+02    -0.8640E+02    -0.8633E+02    -0.8626E+02    -0.8619E+02    -0.8612E+02    -0.8605E+02    -0.8598E+02    -0.8591E+02    -0.8584E+02    -0.8577E+02    -0.8570E+02    -0.8563E+02    -0.8557E+02    -0.8550E+02    -0.8544E+02    -0.8537E+02    -0.8531E+02    -0.8525E+02    -0.8519E+02    -0.8514E+02    -0.8508E+02    -0.8503E+02    -0.8498E+02    -0.8493E+02    -0.8489E+02    -0.8485E+02    -0.8481E+02    -0.8478E+02    -0.8474E+02    -0.8472E+02    -0.8469E+02    -0.8467E+02    -0.8465E+02    -0.8464E+02    -0.8463E+02    -0.8462E+02    -0.8462E+02    -0.8462E+02    -0.8463E+02    -0.8464E+02    -0.8465E+02    -0.8467E+02    -0.8469E+02    -0.8471E+02    -0.8474E+02    -0.8477E+02    -0.8480E+02    -0.8484E+02    -0.8488E+02    -0.8492E+02    -0.8497E+02    -0.8502E+02    -0.8507E+02    -0.8512E+02    -0.8517E+02    -0.8523E+02    -0.8529E+02    -0.8535E+02    -0.8541E+02    -0.8548E+02    -0.8554E+02    -0.8560E+02    -0.8567E+02    -0.8574E+02    -0.8581E+02    -0.8587E+02    -0.8594E+02    -0.8601E+02    -0.8608E+02    -0.8615E+02    -0.8622E+02    -0.8629E+02    -0.8636E+02    -0.8642E+02    -0.8649E+02    -0.8656E+02    -0.8662E+02    -0.8668E+02    -0.8675E+02    -0.8680E+02    -0.8686E+02    -0.8691E+02    -0.8695E+02    -0.8699E+02    -0.8702E+02    -0.8703E+02    -0.8703E+02
    -0.8700E+02    -0.8700E+02    -0.8698E+02    -0.8695E+02    -0.8691E+02    -0.8686E+02    -0.8680E+02    -0.8674E+02    -0.8668E+02    -0.8661E+02    -0.8654E+02    -0.8647E+02    -0.8640E+02    -0.8632E+02    -0.8624E+02    -0.8617E+02    -0.8609E+02    -0.8601E+02    -0.8594E+02    -0.8586E+02    -0.8578E+02    -0.8570E+02    -0.8563E+02    -0.8555E+02    -0.8548E+02    -0.8540E+02    -0.8533E+02    -0.8526E+02    -0.8519E+02    -0.8512E+02    -0.8505E+02    -0.8498E+02    -0.8492E+02    -0.8486E+02    -0.8480E+02    -0.8475E+02    -0.8469E+02    -0.8464E+02    -0.8460E+02    -0.8455E+02    -0.8451E+02    -0.8448E+02    -0.8444E+02    -0.8442E+02    -0.8439E+02    -0.8437E+02    -0.8436E+02    -0.8434E+02    -0.8434E+02    -0.8433E+02    -0.8434E+02    -0.8434E+02    -0.8435E+02    -0.8437E+02    -0.8439E+02    -0.8441E+02    -0.8444E+02    -0.8447E+02    -0.8450E+02    -0.8454E+02    -0.8458E+02    -0.8463E+02    -0.8468E+02    -0.8473E+02    -0.8479E+02    -0.8484E+02    -0.8490E+02    -0.8496E+02    -0.8503E+02    -0.8510E+02    -0.8516E+02    -0.8523E+02    -0.8530E+02    -0.8538E+02    -0.8545E+02    -0.8552E+02    -0.8560E+02    -0.8567E+02    -0.8575E+02    -0.8582E+02    -0.8590E+02    -0.8597E+02    -0.8605E+02    -0.8613E+02    -0.8620E+02    -0.8628E+02    -0.8635E+02    -0.8642E+02    -0.8649E+02    -0.8656E+02    -0.8663E+02    -0.8670E+02    -0.8676E+02    -0.8682E+02    -0.8687E+02    -0.8692E+02    -0.8696E+02    -0.8699E+02    -0.8701E+02    -0.8701E+02
    -0.8697E+02    -0.8697E+02    -0.8696E+02    -0.8692E+02    -0.8688E+02    -0.8683E+02    -0.8677E+02    -0.8670E+02    -0.8663E+02    -0.8656E+02    -0.8648E+02    -0.8640E+02    -0.8632E+02    -0.8624E+02    -0.8616E+02    -0.8607E+02    -0.8599E+02    -0.8591E+02    -0.8582E+02    -0.8574E+02    -0.8565E+02    -0.8557E+02    -0.8548E+02    -0.8540E+02    -0.8531E+02    -0.8523E+02    -0.8515E+02    -0.8507E+02    -0.8499E+02    -0.8491E+02    -0.8484E+02    -0.8476E+02    -0.8469E+02    -0.8462E+02    -0.8456E+02    -0.8449E+02    -0.8443E+02    -0.8437E+02    -0.8432E+02    -0.8427E+02    -0.8423E+02    -0.8418E+02    -0.8415E+02    -0.8411E+02    -0.8409E+02    -0.8406E+02    -0.8405E+02    -0.8403E+02    -0.8402E+02    -0.8402E+02    -0.8402E+02    -0.8403E+02    -0.8404E+02    -0.8406E+02    -0.8408E+02    -0.8411E+02    -0.8414E+02    -0.8418E+02    -0.8422E+02    -0.8426E+02    -0.8431E+02    -0.8436E+02    -0.8442E+02    -0.8448E+02    -0.8454E+02    -0.8460E+02    -0.8467E+02    -0.8474E+02    -0.8481E+02    -0.8489E+02    -0.8496E+02    -0.8504E+02    -0.8512E+02    -0.8520E+02    -0.8528E+02    -0.8537E+02    -0.8545E+02    -0.8553E+02    -0.8561E+02    -0.8570E+02    -0.8578E+02    -0.8587E+02    -0.8595E+02    -0.8603E+02    -0.8611E+02    -0.8619E+02    -0.8627E+02    -0.8635E+02    -0.8643E+02    -0.8651E+02    -0.8658E+02    -0.8665E+02    -0.8672E+02    -0.8678E+02    -0.8684E+02    -0.8689E+02    -0.8694E+02    -0.8697E+02    -0.8699E+02    -0.8699E+02
    -0.8695E+02    -0.8695E+02    -0.8693E+02    -0.8689E+02    -0.8685E+02    -0.8679E+02    -0.8673E+02    -0.8666E+02    -0.8658E+02    -0.8650E+02    -0.8642E+02    -0.8633E+02    -0.8625E+02    -0.8616E+02    -0.8607E+02    -0.8598E+02    -0.8589E+02    -0.8580E+02    -0.8570E+02    -0.8561E+02    -0.8552E+02    -0.8542E+02    -0.8533E+02    -0.8523E+02    -0.8514E+02    -0.8505E+02    -0.8496E+02    -0.8487E+02    -0.8478E+02    -0.8469E+02    -0.8461E+02    -0.8452E+02    -0.8444E+02    -0.8436E+02    -0.8429E+02    -0.8422E+02    -0.8415E+02    -0.8408E+02    -0.8402E+02    -0.8397E+02    -0.8391E+02    -0.8387E+02    -0.8382E+02    -0.8379E+02    -0.8375E+02    -0.8373E+02    -0.8371E+02    -0.8369E+02    -0.8368E+02    -0.8368E+02    -0.8368E+02    -0.8369E+02    -0.8370E+02    -0.8372E+02    -0.8375E+02    -0.8378E+02    -0.8382E+02    -0.8386E+02    -0.8390E+02    -0.8395E+02    -0.8401E+02    -0.8407E+02    -0.8413E+02    -0.8420E+02    -0.8427E+02    -0.8435E+02    -0.8442E+02    -0.8450E+02    -0.8458E+02    -0.8467E+02    -0.8475E+02    -0.8484E+02    -0.8493E+02    -0.8502E+02    -0.8511E+02    -0.8520E+02    -0.8529E+02    -0.8539E+02    -0.8548E+02    -0.8557E+02    -0.8566E+02    -0.8575E+02    -0.8584E+02    -0.8593E+02    -0.8602E+02    -0.8611E+02    -0.8620E+02    -0.8628E+02    -0.8637E+02    -0.8645E+02    -0.8653E+02    -0.8661E+02    -0.8668E+02    -0.8675E+02    -0.8681E+02    -0.8686E+02    -0.8691E+02    -0.8694E+02    -0.8696E+02    -0.8696E+02
    -0.8693E+02    -0.8693E+02    -0.8690E+02    -0.8687E+02    -0.8682E+02    -0.8676E+02    -0.8669E+02    -0.8661E+02    -0.8653E+02    -0.8645E+02    -0.8636E+02    -0.8627E+02    -0.8617E+02    -0.8608E+02    -0.8598E+02    -0.8588E+02    -0.8578E+02    -0.8568E+02    -0.8558E+02    -0.8548E+02    -0.8537E+02    -0.8527E+02    -0.8517E+02    -0.8506E+02    -0.8496E+02    -0.8486E+02    -0.8476E+02    -0.8466E+02    -0.8456E+02    -0.8446E+02    -0.8436E+02    -0.8427E+02    -0.8418E+02    -0.8409E+02    -0.8400E+02    -0.8392E+02    -0.8384E+02    -0.8377E+02    -0.8370E+02    -0.8363E+02    -0.8357E+02    -0.8352E+02    -0.8347E+02    -0.8342E+02    -0.8339E+02    -0.8336E+02    -0.8333E+02    -0.8332E+02    -0.8330E+02    -0.8330E+02    -0.8330E+02    -0.8331E+02    -0.8333E+02    -0.8335E+02    -0.8338E+02    -0.8342E+02    -0.8346E+02    -0.8351E+02    -0.8356E+02    -0.8362E+02    -0.8368E+02    -0.8375E+02    -0.8383E+02    -0.8390E+02    -0.8398E+02    -0.8407E+02    -0.8416E+02    -0.8425E+02    -0.8434E+02    -0.8443E+02    -0.8453E+02    -0.8463E+02    -0.8473E+02    -0.8483E+02    -0.8493E+02    -0.8503E+02    -0.8513E+02    -0.8523E+02    -0.8534E+02    -0.8544E+02    -0.8554E+02    -0.8564E+02    -0.8574E+02    -0.8584E+02    -0.8593E+02    -0.8603E+02    -0.8612E+02    -0.8621E+02    -0.8631E+02    -0.8639E+02    -0.8648E+02    -0.8656E+02    -0.8664E+02    -0.8671E+02    -0.8678E+02    -0.8684E+02    -0.8688E+02    -0.8692E+02    -0.8694E+02    -0.8694E+02
    -0.8690E+02    -0.8690E+02    -0.8688E+02    -0.8684E+02    -0.8679E+02    -0.8672E+02    -0.8665E+02    -0.8657E+02    -0.8648E+02    -0.8639E+02    -0.8630E+02    -0.8620E+02    -0.8610E+02    -0.8600E+02    -0.8589E+02    -0.8578E+02    -0.8568E+02    -0.8557E+02    -0.8546E+02    -0.8534E+02    -0.8523E+02    -0.8512E+02    -0.8500E+02    -0.8489E+02    -0.8477E+02    -0.8466E+02    -0.8455E+02    -0.8443E+02    -0.8432E+02    -0.8421E+02    -0.8410E+02    -0.8399E+02    -0.8389E+02    -0.8379E+02    -0.8369E+02    -0.8360E+02    -0.8351E+02    -0.8342E+02    -0.8334E+02    -0.8326E+02    -0.8319E+02    -0.8313E+02    -0.8307E+02    -0.8302E+02    -0.8298E+02    -0.8295E+02    -0.8292E+02    -0.8290E+02    -0.8288E+02    -0.8288E+02    -0.8288E+02    -0.8290E+02    -0.8291E+02    -0.8294E+02    -0.8298E+02    -0.8302E+02    -0.8307E+02    -0.8312E+02    -0.8318E+02    -0.8325E+02    -0.8333E+02    -0.8341E+02    -0.8349E+02    -0.8358E+02    -0.8367E+02    -0.8377E+02    -0.8387E+02    -0.8397E+02    -0.8408E+02    -0.8419E+02    -0.8429E+02    -0.8441E+02    -0.8452E+02    -0.8463E+02    -0.8474E+02    -0.8485E+02    -0.8497E+02    -0.8508E+02    -0.8519E+02    -0.8530E+02    -0.8541E+02    -0.8552E+02    -0.8563E+02    -0.8574E+02    -0.8584E+02    -0.8594E+02    -0.8605E+02    -0.8615E+02    -0.8624E+02    -0.8634E+02    -0.8643E+02    -0.8651E+02    -0.8660E+02    -0.8667E+02    -0.8675E+02    -0.8681E+02    -0.8686E+02    -0.8690E+02    -0.8692E+02    -0.8692E+02
    -0.8688E+02    -0.8688E+02    -0.8686E+02    -0.8681E+02    -0.8676E+02    -0.8669E+02    -0.8661E+02    -0.8653E+02    -0.8643E+02    -0.8634E+02    -0.8624E+02    -0.8613E+02    -0.8602E+02    -0.8591E+02    -0.8580E+02    -0.8569E+02    -0.8557E+02    -0.8545E+02    -0.8533E+02    -0.8521E+02    -0.8508E+02    -0.8496E+02    -0.8483E+02    -0.8470E+02    -0.8458E+02    -0.8445E+02    -0.8432E+02    -0.8419E+02    -0.8407E+02    -0.8394E+02    -0.8382E+02    -0.8370E+02    -0.8358E+02    -0.8346E+02    -0.8335E+02    -0.8324E+02    -0.8314E+02    -0.8304E+02    -0.8295E+02    -0.8286E+02    -0.8278E+02    -0.8270E+02    -0.8264E+02    -0.8258E+02    -0.8253E+02    -0.8249E+02    -0.8245E+02    -0.8243E+02    -0.8241E+02    -0.8241E+02    -0.8241E+02    -0.8243E+02    -0.8245E+02    -0.8248E+02    -0.8252E+02    -0.8257E+02    -0.8263E+02    -0.8269E+02    -0.8277E+02    -0.8285E+02    -0.8293E+02    -0.8303E+02    -0.8312E+02    -0.8323E+02    -0.8333E+02    -0.8345E+02    -0.8356E+02    -0.8368E+02    -0.8380E+02    -0.8392E+02    -0.8404E+02    -0.8417E+02    -0.8429E+02    -0.8442E+02    -0.8454E+02    -0.8467E+02    -0.8480E+02    -0.8492E+02    -0.8504E+02    -0.8516E+02    -0.8529E+02    -0.8540E+02    -0.8552E+02    -0.8564E+02    -0.8575E+02    -0.8586E+02    -0.8597E+02    -0.8608E+02    -0.8618E+02    -0.8628E+02    -0.8638E+02    -0.8647E+02    -0.8656E+02    -0.8664E+02    -0.8672E+02    -0.8678E+02    -0.8684E+02    -0.8688E+02    -0.8690E+02    -0.8690E+02
    -0.8686E+02    -0.8686E+02    -0.8683E+02    -0.8679E+02    -0.8673E+02    -0.8666E+02    -0.8658E+02    -0.8649E+02    -0.8639E+02    -0.8629E+02    -0.8618E+02    -0.8607E+02    -0.8595E+02    -0.8583E+02    -0.8571E+02    -0.8559E+02    -0.8546E+02    -0.8533E+02    -0.8520E+02    -0.8507E+02    -0.8493E+02    -0.8479E+02    -0.8465E+02    -0.8451E+02    -0.8437E+02    -0.8423E+02    -0.8409E+02    -0.8394E+02    -0.8380E+02    -0.8366E+02    -0.8352E+02    -0.8338E+02    -0.8324E+02    -0.8311E+02    -0.8298E+02    -0.8285E+02    -0.8273E+02    -0.8262E+02    -0.8251E+02    -0.8241E+02    -0.8231E+02    -0.8222E+02    -0.8215E+02    -0.8208E+02    -0.8202E+02    -0.8197E+02    -0.8193E+02    -0.8190E+02    -0.8188E+02    -0.8188E+02    -0.8188E+02    -0.8190E+02    -0.8193E+02    -0.8196E+02    -0.8201E+02    -0.8207E+02    -0.8214E+02    -0.8222E+02    -0.8230E+02    -0.8240E+02    -0.8250E+02    -0.8261E+02    -0.8272E+02    -0.8284E+02    -0.8296E+02    -0.8309E+02    -0.8322E+02    -0.8336E+02    -0.8350E+02    -0.8364E+02    -0.8378E+02    -0.8392E+02    -0.8406E+02    -0.8420E+02    -0.8434E+02    -0.8448E+02    -0.8462E+02    -0.8476E+02    -0.8489E+02    -0.8503E+02    -0.8516E+02    -0.8529E+02    -0.8542E+02    -0.8554E+02    -0.8566E+02    -0.8578E+02    -0.8590E+02    -0.8601E+02    -0.8612E+02    -0.8623E+02    -0.8633E+02    -0.8643E+02    -0.8652E+02    -0.8661E+02    -0.8669E+02    -0.8676E+02    -0.8681E+02    -0.8686E+02    -0.8688E+02    -0.8688E+02
    -0.8684E+02    -0.8684E+02    -0.8681E+02    -0.8677E+02    -0.8670E+02    -0.8663E+02    -0.8654E+02    -0.8645E+02    -0.8635E+02    -0.8624E+02    -0.8613E+02    -0.8601E+02    -0.8589E+02    -0.8576E+02    -0.8563E+02    -0.8550E+02    -0.8536E+02    -0.8522E+02    -0.8507E+02    -0.8493E+02    -0.8478E+02    -0.8463E+02    -0.8447E+02    -0.8432E+02    -0.8416E+02    -0.8400E+02    -0.8384E+02    -0.8368E+02    -0.8352E+02    -0.8336E+02    -0.8320E+02    -0.8304E+02    -0.8288E+02    -0.8272E+02    -0.8257E+02    -0.8243E+02    -0.8229E+02    -0.8215E+02    -0.8202E+02    -0.8190E+02    -0.8179E+02    -0.8168E+02    -0.8159E+02    -0.8151E+02    -0.8144E+02    -0.8138E+02    -0.8133E+02    -0.8130E+02    -0.8128E+02    -0.8127E+02    -0.8128E+02    -0.8130E+02    -0.8133E+02    -0.8137E+02    -0.8143E+02    -0.8150E+02    -0.8158E+02    -0.8168E+02    -0.8178E+02    -0.8189E+02    -0.8201E+02    -0.8214E+02    -0.8227E+02    -0.8241E+02    -0.8256E+02    -0.8271E+02    -0.8286E+02    -0.8302E+02    -0.8317E+02    -0.8333E+02    -0.8349E+02    -0.8365E+02    -0.8381E+02    -0.8397E+02    -0.8413E+02    -0.8429E+02    -0.8444E+02    -0.8459E+02    -0.8474E+02    -0.8489E+02    -0.8503E+02    -0.8517E+02    -0.8531E+02    -0.8545E+02    -0.8558E+02    -0.8571E+02    -0.8583E+02    -0.8595E+02    -0.8607E+02    -0.8618E+02    -0.8629E+02    -0.8639E+02    -0.8649E+02    -0.8658E+02    -0.8666E+02    -0.8673E+02    -0.8679E+02    -0.8684E+02    -0.8686E+02    -0.8686E+02
    -0.8682E+02    -0.8682E+02    -0.8680E+02    -0.8675E+02    -0.8668E+02    -0.8660E+02    -0.8651E+02    -0.8642E+02    -0.8631E+02    -0.8620E+02    -0.8608E+02    -0.8595E+02    -0.8582E+02    -0.8569E+02    -0.8555E+02    -0.8541E+02    -0.8526E+02    -0.8511E+02    -0.8495E+02    -0.8479E+02    -0.8463E+02    -0.8446E+02    -0.8429E+02    -0.8412E+02    -0.8394E+02    -0.8376E+02    -0.8358E+02    -0.8340E+02    -0.8322E+02    -0.8303E+02    -0.8285E+02    -0.8266E+02    -0.8248E+02    -0.8230E+02    -0.8212E+02    -0.8195E+02    -0.8179E+02    -0.8162E+02    -0.8147E+02    -0.8133E+02    -0.8119E+02    -0.8107E+02    -0.8096E+02    -0.8086E+02    -0.8077E+02    -0.8070E+02    -0.8064E+02    -0.8060E+02    -0.8058E+02    -0.8057E+02    -0.8058E+02    -0.8060E+02    -0.8064E+02    -0.8070E+02    -0.8077E+02    -0.8085E+02    -0.8095E+02    -0.8106E+02    -0.8118E+02    -0.8132E+02    -0.8146E+02    -0.8161E+02    -0.8177E+02    -0.8194E+02    -0.8211E+02    -0.8229E+02    -0.8246E+02    -0.8264E+02    -0.8283E+02    -0.8301E+02    -0.8319E+02    -0.8338E+02    -0.8356E+02    -0.8374E+02    -0.8391E+02    -0.8409E+02    -0.8426E+02    -0.8443E+02    -0.8459E+02    -0.8475E+02    -0.8491E+02    -0.8506E+02    -0.8521E+02    -0.8536E+02    -0.8550E+02    -0.8564E+02    -0.8577E+02    -0.8590E+02    -0.8602E+02    -0.8614E+02    -0.8625E+02    -0.8636E+02    -0.8646E+02    -0.8656E+02    -0.8664E+02    -0.8672E+02    -0.8678E+02    -0.8682E+02    -0.8685E+02    -0.8685E+02
    -0.8681E+02    -0.8681E+02    -0.8678E+02    -0.8673E+02    -0.8667E+02    -0.8659E+02    -0.8649E+02    -0.8639E+02    -0.8628E+02    -0.8616E+02    -0.8604E+02    -0.8591E+02    -0.8577E+02    -0.8563E+02    -0.8548E+02    -0.8533E+02    -0.8517E+02    -0.8500E+02    -0.8484E+02    -0.8466E+02    -0.8448E+02    -0.8430E+02    -0.8411E+02    -0.8392E+02    -0.8372E+02    -0.8352E+02    -0.8332E+02    -0.8311E+02    -0.8290E+02    -0.8269E+02    -0.8247E+02    -0.8226E+02    -0.8205E+02    -0.8183E+02    -0.8163E+02    -0.8142E+02    -0.8122E+02    -0.8103E+02    -0.8085E+02    -0.8067E+02    -0.8051E+02    -0.8036E+02    -0.8022E+02    -0.8010E+02    -0.8000E+02    -0.7991E+02    -0.7984E+02    -0.7979E+02    -0.7976E+02    -0.7975E+02    -0.7976E+02    -0.7979E+02    -0.7984E+02    -0.7991E+02    -0.7999E+02    -0.8010E+02    -0.8022E+02    -0.8035E+02    -0.8050E+02    -0.8067E+02    -0.8084E+02    -0.8102E+02    -0.8121E+02    -0.8141E+02    -0.8161E+02    -0.8182E+02    -0.8203E+02    -0.8224E+02    -0.8245E+02    -0.8267E+02    -0.8288E+02    -0.8309E+02    -0.8329E+02    -0.8350E+02    -0.8370E+02    -0.8389E+02    -0.8408E+02    -0.8427E+02    -0.8445E+02    -0.8463E+02    -0.8480E+02    -0.8496E+02    -0.8512E+02    -0.8528E+02    -0.8543E+02    -0.8558E+02    -0.8572E+02    -0.8585E+02    -0.8598E+02    -0.8611E+02    -0.8623E+02    -0.8634E+02    -0.8644E+02    -0.8654E+02    -0.8663E+02    -0.8670E+02    -0.8677E+02    -0.8681E+02    -0.8684E+02    -0.8684E+02
    -0.8680E+02    -0.8680E+02    -0.8677E+02    -0.8672E+02    -0.8666E+02    -0.8657E+02    -0.8648E+02    -0.8637E+02    -0.8626E+02    -0.8613E+02    -0.8601E+02    -0.8587E+02    -0.8573E+02    -0.8558E+02    -0.8542E+02    -0.8526E+02    -0.8509E+02    -0.8491E+02    -0.8473E+02    -0.8454E+02    -0.8435E+02    -0.8414E+02    -0.8394E+02    -0.8372E+02    -0.8350E+02    -0.8327E+02    -0.8304E+02    -0.8280E+02    -0.8256E+02    -0.8232E+02    -0.8207E+02    -0.8182E+02    -0.8157E+02    -0.8132E+02    -0.8107E+02    -0.8083E+02    -0.8059E+02    -0.8035E+02    -0.8013E+02    -0.7992E+02    -0.7972E+02    -0.7953E+02    -0.7936E+02    -0.7921E+02    -0.7908E+02    -0.7897E+02    -0.7888E+02    -0.7882E+02    -0.7878E+02    -0.7877E+02    -0.7878E+02    -0.7882E+02    -0.7888E+02    -0.7897E+02    -0.7908E+02    -0.7921E+02    -0.7936E+02    -0.7953E+02    -0.7971E+02    -0.7991E+02    -0.8012E+02    -0.8035E+02    -0.8058E+02    -0.8082E+02    -0.8106E+02    -0.8131E+02    -0.8156E+02    -0.8180E+02    -0.8205E+02    -0.8230E+02    -0.8254E+02    -0.8278E+02    -0.8302E+02    -0.8325E+02    -0.8348E+02    -0.8370E+02    -0.8391E+02    -0.8411E+02    -0.8431E+02    -0.8451E+02    -0.8469E+02    -0.8487E+02    -0.8505E+02    -0.8521E+02    -0.8537E+02    -0.8553E+02    -0.8568E+02    -0.8582E+02    -0.8595E+02    -0.8608E+02    -0.8621E+02    -0.8632E+02    -0.8643E+02    -0.8653E+02    -0.8662E+02    -0.8670E+02    -0.8676E+02    -0.8681E+02    -0.8684E+02    -0.8684E+02
    -0.8680E+02    -0.8680E+02    -0.8677E+02    -0.8672E+02    -0.8665E+02    -0.8657E+02    -0.8647E+02    -0.8636E+02    -0.8625E+02    -0.8612E+02    -0.8599E+02    -0.8585E+02    -0.8570E+02    -0.8554E+02    -0.8537E+02    -0.8520E+02    -0.8502E+02    -0.8483E+02    -0.8464E+02    -0.8443E+02    -0.8422E+02    -0.8400E+02    -0.8377E+02    -0.8353E+02    -0.8328E+02    -0.8303E+02    -0.8276E+02    -0.8249E+02    -0.8221E+02    -0.8192E+02    -0.8163E+02    -0.8134E+02    -0.8104E+02    -0.8074E+02    -0.8044E+02    -0.8015E+02    -0.7985E+02    -0.7957E+02    -0.7929E+02    -0.7903E+02    -0.7878E+02    -0.7854E+02    -0.7833E+02    -0.7814E+02    -0.7798E+02    -0.7784E+02    -0.7773E+02    -0.7765E+02    -0.7760E+02    -0.7758E+02    -0.7760E+02    -0.7765E+02    -0.7773E+02    -0.7783E+02    -0.7797E+02    -0.7814E+02    -0.7833E+02    -0.7854E+02    -0.7877E+02    -0.7902E+02    -0.7929E+02    -0.7956E+02    -0.7985E+02    -0.8014E+02    -0.8043E+02    -0.8073E+02    -0.8103E+02    -0.8133E+02    -0.8162E+02    -0.8191E+02    -0.8220E+02    -0.8247E+02    -0.8274E+02    -0.8301E+02    -0.8326E+02    -0.8351E+02    -0.8374E+02    -0.8397E+02    -0.8419E+02    -0.8440E+02    -0.8461E+02    -0.8480E+02    -0.8499E+02    -0.8516E+02    -0.8533E+02    -0.8550E+02    -0.8565E+02    -0.8580E+02    -0.8594E+02    -0.8607E+02    -0.8620E+02    -0.8632E+02    -0.8643E+02    -0.8653E+02    -0.8662E+02    -0.8670E+02    -0.8676E+02    -0.8681E+02    -0.8684E+02    -0.8684E+02
    -0.8681E+02    -0.8681E+02    -0.8678E+02    -0.8673E+02    -0.8666E+02    -0.8657E+02    -0.8648E+02    -0.8637E+02    -0.8625E+02    -0.8612E+02    -0.8599E+02    -0.8584E+02    -0.8569E+02    -0.8552E+02    -0.8535E+02    -0.8517E+02    -0.8498E+02    -0.8478E+02    -0.8457E+02    -0.8435E+02    -0.8411E+02    -0.8387E+02    -0.8362E+02    -0.8335E+02    -0.8307E+02    -0.8278E+02    -0.8248E+02    -0.8216E+02    -0.8184E+02    -0.8151E+02    -0.8116E+02    -0.8081E+02    -0.8045E+02    -0.8009E+02    -0.7973E+02    -0.7936E+02    -0.7900E+02    -0.7864E+02    -0.7830E+02    -0.7796E+02    -0.7765E+02    -0.7735E+02    -0.7707E+02    -0.7683E+02    -0.7661E+02    -0.7643E+02    -0.7629E+02    -0.7619E+02    -0.7612E+02    -0.7610E+02    -0.7612E+02    -0.7619E+02    -0.7629E+02    -0.7643E+02    -0.7661E+02    -0.7683E+02    -0.7707E+02    -0.7735E+02    -0.7764E+02    -0.7796E+02    -0.7829E+02    -0.7864E+02    -0.7900E+02    -0.7936E+02    -0.7972E+02    -0.8009E+02    -0.8045E+02    -0.8080E+02    -0.8115E+02    -0.8150E+02    -0.8183E+02    -0.8215E+02    -0.8246E+02    -0.8276E+02    -0.8305E+02    -0.8333E+02    -0.8360E+02    -0.8385E+02    -0.8409E+02    -0.8432E+02    -0.8454E+02    -0.8475E+02    -0.8495E+02    -0.8514E+02    -0.8532E+02    -0.8549E+02    -0.8565E+02    -0.8580E+02    -0.8594E+02    -0.8608E+02    -0.8621E+02    -0.8633E+02    -0.8644E+02    -0.8654E+02    -0.8663E+02    -0.8671E+02    -0.8677E+02    -0.8682E+02    -0.8684E+02    -0.8684E+02
    -0.8682E+02    -0.8682E+02    -0.8680E+02    -0.8674E+02    -0.8668E+02    -0.8659E+02    -0.8650E+02    -0.8639E+02    -0.8627E+02    -0.8614E+02    -0.8600E+02    -0.8586E+02    -0.8570E+02    -0.8553E+02    -0.8535E+02    -0.8516E+02    -0.8496E+02    -0.8475E+02    -0.8452E+02    -0.8429E+02    -0.8403E+02    -0.8377E+02    -0.8348E+02    -0.8319E+02    -0.8287E+02    -0.8254E+02    -0.8220E+02    -0.8183E+02    -0.8146E+02    -0.8106E+02    -0.8065E+02    -0.8023E+02    -0.7980E+02    -0.7935E+02    -0.7890E+02    -0.7845E+02    -0.7799E+02    -0.7754E+02    -0.7710E+02    -0.7667E+02    -0.7625E+02    -0.7587E+02    -0.7551E+02    -0.7518E+02    -0.7490E+02    -0.7466E+02    -0.7447E+02    -0.7433E+02    -0.7425E+02    -0.7422E+02    -0.7425E+02    -0.7433E+02    -0.7447E+02    -0.7466E+02    -0.7490E+02    -0.7519E+02    -0.7551E+02    -0.7587E+02    -0.7625E+02    -0.7667E+02    -0.7710E+02    -0.7754E+02    -0.7799E+02    -0.7845E+02    -0.7890E+02    -0.7935E+02    -0.7979E+02    -0.8023E+02    -0.8065E+02    -0.8106E+02    -0.8145E+02    -0.8183E+02    -0.8219E+02    -0.8253E+02    -0.8286E+02    -0.8317E+02    -0.8347E+02    -0.8375E+02    -0.8402E+02    -0.8427E+02    -0.8450E+02    -0.8473E+02    -0.8494E+02    -0.8514E+02    -0.8532E+02    -0.8550E+02    -0.8566E+02    -0.8582E+02    -0.8597E+02    -0.8610E+02    -0.8623E+02    -0.8635E+02    -0.8646E+02    -0.8656E+02    -0.8665E+02    -0.8673E+02    -0.8679E+02    -0.8684E+02    -0.8686E+02    -0.8686E+02
    -0.8685E+02    -0.8685E+02    -0.8682E+02    -0.8677E+02    -0.8671E+02    -0.8663E+02    -0.8653E+02    -0.8643E+02    -0.8631E+02    -0.8618E+02    -0.8605E+02    -0.8590E+02    -0.8574E+02    -0.8557E+02    -0.8539E+02    -0.8519E+02    -0.8498E+02    -0.8476E+02    -0.8452E+02    -0.8426E+02    -0.8399E+02    -0.8370E+02    -0.8338E+02    -0.8305E+02    -0.8270E+02    -0.8232E+02    -0.8193E+02    -0.8150E+02    -0.8106E+02    -0.8059E+02    -0.8010E+02    -0.7958E+02    -0.7905E+02    -0.7850E+02    -0.7793E+02    -0.7736E+02    -0.7677E+02    -0.7619E+02    -0.7561E+02    -0.7505E+02    -0.7451E+02    -0.7399E+02    -0.7351E+02    -0.7308E+02    -0.7270E+02    -0.7237E+02    -0.7212E+02    -0.7193E+02    -0.7181E+02    -0.7178E+02    -0.7182E+02    -0.7193E+02    -0.7212E+02    -0.7238E+02    -0.7270E+02    -0.7308E+02    -0.7352E+02    -0.7400E+02    -0.7451E+02    -0.7506E+02    -0.7562E+02    -0.7620E+02    -0.7678E+02    -0.7736E+02    -0.7794E+02    -0.7850E+02    -0.7905E+02    -0.7959E+02    -0.8010E+02    -0.8059E+02    -0.8106E+02    -0.8150E+02    -0.8192E+02    -0.8232E+02    -0.8269E+02    -0.8305E+02    -0.8338E+02    -0.8369E+02    -0.8398E+02    -0.8425E+02    -0.8450E+02    -0.8474E+02    -0.8496E+02    -0.8517E+02    -0.8536E+02    -0.8554E+02    -0.8571E+02    -0.8587E+02    -0.8602E+02    -0.8615E+02    -0.8628E+02    -0.8640E+02    -0.8650E+02    -0.8660E+02    -0.8669E+02    -0.8676E+02    -0.8682E+02    -0.8687E+02    -0.8689E+02    -0.8689E+02
    -0.8689E+02    -0.8689E+02    -0.8686E+02    -0.8682E+02    -0.8676E+02    -0.8668E+02    -0.8659E+02    -0.8649E+02    -0.8638E+02    -0.8625E+02    -0.8612E+02    -0.8597E+02    -0.8582E+02    -0.8564E+02    -0.8546E+02    -0.8526E+02    -0.8504E+02    -0.8481E+02    -0.8456E+02    -0.8428E+02    -0.8399E+02    -0.8367E+02    -0.8333E+02    -0.8296E+02    -0.8256E+02    -0.8213E+02    -0.8167E+02    -0.8118E+02    -0.8065E+02    -0.8009E+02    -0.7949E+02    -0.7886E+02    -0.7820E+02    -0.7751E+02    -0.7679E+02    -0.7604E+02    -0.7529E+02    -0.7452E+02    -0.7376E+02    -0.7301E+02    -0.7228E+02    -0.7158E+02    -0.7093E+02    -0.7034E+02    -0.6982E+02    -0.6938E+02    -0.6903E+02    -0.6877E+02    -0.6861E+02    -0.6856E+02    -0.6861E+02    -0.6877E+02    -0.6903E+02    -0.6938E+02    -0.6983E+02    -0.7035E+02    -0.7094E+02    -0.7159E+02    -0.7229E+02    -0.7302E+02    -0.7377E+02    -0.7453E+02    -0.7530E+02    -0.7605E+02    -0.7680E+02    -0.7752E+02    -0.7821E+02    -0.7887E+02    -0.7950E+02    -0.8010E+02    -0.8066E+02    -0.8118E+02    -0.8168E+02    -0.8213E+02    -0.8256E+02    -0.8296E+02    -0.8333E+02    -0.8367E+02    -0.8398E+02    -0.8428E+02    -0.8455E+02    -0.8480E+02    -0.8503E+02    -0.8525E+02    -0.8544E+02    -0.8563E+02    -0.8580E+02    -0.8595E+02    -0.8610E+02    -0.8623E+02    -0.8635E+02    -0.8647E+02    -0.8657E+02    -0.8666E+02    -0.8674E+02    -0.8681E+02    -0.8687E+02    -0.8691E+02    -0.8693E+02    -0.8693E+02
    -0.8694E+02    -0.8694E+02    -0.8692E+02    -0.8688E+02    -0.8682E+02    -0.8675E+02    -0.8667E+02    -0.8658E+02    -0.8647E+02    -0.8635E+02    -0.8623E+02    -0.8609E+02    -0.8593E+02    -0.8576E+02    -0.8558E+02    -0.8538E+02    -0.8516E+02    -0.8491E+02    -0.8465E+02    -0.8436E+02    -0.8405E+02    -0.8370E+02    -0.8333E+02    -0.8292E+02    -0.8247E+02    -0.8198E+02    -0.8145E+02    -0.8087E+02    -0.8024E+02    -0.7956E+02    -0.7883E+02    -0.7805E+02    -0.7722E+02    -0.7634E+02    -0.7541E+02    -0.7444E+02    -0.7345E+02    -0.7243E+02    -0.7141E+02    -0.7040E+02    -0.6942E+02    -0.6847E+02    -0.6758E+02    -0.6678E+02    -0.6606E+02    -0.6545E+02    -0.6496E+02    -0.6461E+02    -0.6439E+02    -0.6432E+02    -0.6439E+02    -0.6461E+02    -0.6497E+02    -0.6546E+02    -0.6607E+02    -0.6679E+02    -0.6760E+02    -0.6848E+02    -0.6943E+02    -0.7042E+02    -0.7143E+02    -0.7245E+02    -0.7347E+02    -0.7446E+02    -0.7543E+02    -0.7635E+02    -0.7723E+02    -0.7807E+02    -0.7885E+02    -0.7958E+02    -0.8025E+02    -0.8088E+02    -0.8146E+02    -0.8199E+02    -0.8248E+02    -0.8292E+02    -0.8333E+02    -0.8371E+02    -0.8405E+02    -0.8437E+02    -0.8465E+02    -0.8491E+02    -0.8515E+02    -0.8537E+02    -0.8557E+02    -0.8576E+02    -0.8592E+02    -0.8608E+02    -0.8621E+02    -0.8634E+02    -0.8646E+02    -0.8656E+02    -0.8666E+02    -0.8674E+02    -0.8681E+02    -0.8688E+02    -0.8693E+02    -0.8696E+02    -0.8698E+02    -0.8698E+02
    -0.8701E+02    -0.8701E+02    -0.8699E+02    -0.8695E+02    -0.8690E+02    -0.8684E+02    -0.8677E+02    -0.8669E+02    -0.8660E+02    -0.8649E+02    -0.8637E+02    -0.8624E+02    -0.8609E+02    -0.8593E+02    -0.8575E+02    -0.8555E+02    -0.8533E+02    -0.8509E+02    -0.8481E+02    -0.8451E+02    -0.8418E+02    -0.8381E+02    -0.8340E+02    -0.8294E+02    -0.8244E+02    -0.8188E+02    -0.8127E+02    -0.8059E+02    -0.7984E+02    -0.7902E+02    -0.7812E+02    -0.7714E+02    -0.7609E+02    -0.7496E+02    -0.7375E+02    -0.7249E+02    -0.7117E+02    -0.6982E+02    -0.6845E+02    -0.6709E+02    -0.6575E+02    -0.6447E+02    -0.6327E+02    -0.6217E+02    -0.6119E+02    -0.6037E+02    -0.5970E+02    -0.5922E+02    -0.5893E+02    -0.5883E+02    -0.5893E+02    -0.5922E+02    -0.5971E+02    -0.6038E+02    -0.6121E+02    -0.6218E+02    -0.6329E+02    -0.6449E+02    -0.6578E+02    -0.6711E+02    -0.6848E+02    -0.6985E+02    -0.7120E+02    -0.7251E+02    -0.7378E+02    -0.7498E+02    -0.7611E+02    -0.7717E+02    -0.7814E+02    -0.7904E+02    -0.7986E+02    -0.8061E+02    -0.8129E+02    -0.8190E+02    -0.8246E+02    -0.8296E+02    -0.8342E+02    -0.8382E+02    -0.8419E+02    -0.8453E+02    -0.8483E+02    -0.8510E+02    -0.8534E+02    -0.8556E+02    -0.8576E+02    -0.8594E+02    -0.8610E+02    -0.8624E+02    -0.8637E+02    -0.8649E+02    -0.8659E+02    -0.8669E+02    -0.8677E+02    -0.8684E+02    -0.8691E+02    -0.8696E+02    -0.8700E+02    -0.8703E+02    -0.8705E+02    -0.8705E+02
    -0.8709E+02    -0.8709E+02    -0.8708E+02    -0.8705E+02    -0.8701E+02    -0.8696E+02    -0.8690E+02    -0.8683E+02    -0.8675E+02    -0.8666E+02    -0.8656E+02    -0.8644E+02    -0.8631E+02    -0.8616E+02    -0.8599E+02    -0.8579E+02    -0.8558E+02    -0.8533E+02    -0.8506E+02    -0.8475E+02    -0.8440E+02    -0.8401E+02    -0.8356E+02    -0.8306E+02    -0.8250E+02    -0.8187E+02    -0.8116E+02    -0.8036E+02    -0.7946E+02    -0.7847E+02    -0.7736E+02    -0.7614E+02    -0.7480E+02    -0.7334E+02    -0.7178E+02    -0.7012E+02    -0.6838E+02    -0.6659E+02    -0.6477E+02    -0.6294E+02    -0.6116E+02    -0.5944E+02    -0.5783E+02    -0.5636E+02    -0.5505E+02    -0.5395E+02    -0.5306E+02    -0.5242E+02    -0.5202E+02    -0.5189E+02    -0.5203E+02    -0.5242E+02    -0.5307E+02    -0.5396E+02    -0.5507E+02    -0.5638E+02    -0.5785E+02    -0.5947E+02    -0.6119E+02    -0.6297E+02    -0.6480E+02    -0.6662E+02    -0.6842E+02    -0.7016E+02    -0.7182E+02    -0.7338E+02    -0.7483E+02    -0.7617E+02    -0.7739E+02    -0.7850E+02    -0.7949E+02    -0.8039E+02    -0.8119E+02    -0.8190E+02    -0.8253E+02    -0.8309E+02    -0.8359E+02    -0.8403E+02    -0.8442E+02    -0.8477E+02    -0.8508E+02    -0.8536E+02    -0.8560E+02    -0.8581E+02    -0.8600E+02    -0.8617E+02    -0.8632E+02    -0.8645E+02    -0.8657E+02    -0.8667E+02    -0.8676E+02    -0.8684E+02    -0.8691E+02    -0.8697E+02    -0.8702E+02    -0.8706E+02    -0.8710E+02    -0.8712E+02    -0.8713E+02    -0.8713E+02
    -0.8719E+02    -0.8719E+02    -0.8718E+02    -0.8717E+02    -0.8714E+02    -0.8711E+02    -0.8706E+02    -0.8701E+02    -0.8695E+02    -0.8688E+02    -0.8679E+02    -0.8669E+02    -0.8658E+02    -0.8644E+02    -0.8629E+02    -0.8611E+02    -0.8591E+02    -0.8567E+02    -0.8540E+02    -0.8509E+02    -0.8473E+02    -0.8432E+02    -0.8384E+02    -0.8330E+02    -0.8268E+02    -0.8196E+02    -0.8115E+02    -0.8021E+02    -0.7915E+02    -0.7794E+02    -0.7657E+02    -0.7505E+02    -0.7335E+02    -0.7149E+02    -0.6947E+02    -0.6731E+02    -0.6504E+02    -0.6268E+02    -0.6028E+02    -0.5788E+02    -0.5553E+02    -0.5327E+02    -0.5116E+02    -0.4922E+02    -0.4752E+02    -0.4607E+02    -0.4491E+02    -0.4406E+02    -0.4355E+02    -0.4338E+02    -0.4355E+02    -0.4407E+02    -0.4492E+02    -0.4608E+02    -0.4754E+02    -0.4925E+02    -0.5119E+02    -0.5331E+02    -0.5557E+02    -0.5792E+02    -0.6032E+02    -0.6273E+02    -0.6508E+02    -0.6736E+02    -0.6952E+02    -0.7154E+02    -0.7340E+02    -0.7509E+02    -0.7662E+02    -0.7798E+02    -0.7919E+02    -0.8025E+02    -0.8118E+02    -0.8200E+02    -0.8271E+02    -0.8334E+02    -0.8388E+02    -0.8435E+02    -0.8476E+02    -0.8512E+02    -0.8543E+02    -0.8570E+02    -0.8594E+02    -0.8614E+02    -0.8632E+02    -0.8647E+02    -0.8661E+02    -0.8672E+02    -0.8682E+02    -0.8690E+02    -0.8697E+02    -0.8703E+02    -0.8708E+02    -0.8713E+02    -0.8716E+02    -0.8719E+02    -0.8721E+02    -0.8722E+02    -0.8723E+02    -0.8723E+02
    -0.8731E+02    -0.8731E+02    -0.8731E+02    -0.8730E+02    -0.8729E+02    -0.8727E+02    -0.8725E+02    -0.8722E+02    -0.8718E+02    -0.8713E+02    -0.8707E+02    -0.8700E+02    -0.8691E+02    -0.8680E+02    -0.8667E+02    -0.8651E+02    -0.8632E+02    -0.8610E+02    -0.8584E+02    -0.8554E+02    -0.8518E+02    -0.8475E+02    -0.8426E+02    -0.8368E+02    -0.8300E+02    -0.8220E+02    -0.8127E+02    -0.8019E+02    -0.7893E+02    -0.7748E+02    -0.7581E+02    -0.7392E+02    -0.7179E+02    -0.6943E+02    -0.6684E+02    -0.6407E+02    -0.6113E+02    -0.5808E+02    -0.5498E+02    -0.5187E+02    -0.4883E+02    -0.4591E+02    -0.4317E+02    -0.4067E+02    -0.3846E+02    -0.3658E+02    -0.3508E+02    -0.3398E+02    -0.3331E+02    -0.3309E+02    -0.3332E+02    -0.3399E+02    -0.3509E+02    -0.3660E+02    -0.3848E+02    -0.4070E+02    -0.4321E+02    -0.4595E+02    -0.4887E+02    -0.5192E+02    -0.5503E+02    -0.5814E+02    -0.6119E+02    -0.6412E+02    -0.6690E+02    -0.6948E+02    -0.7185E+02    -0.7397E+02    -0.7587E+02    -0.7753E+02    -0.7898E+02    -0.8024E+02    -0.8132E+02    -0.8225E+02    -0.8304E+02    -0.8372E+02    -0.8430E+02    -0.8480E+02    -0.8522E+02    -0.8558E+02    -0.8588E+02    -0.8614E+02    -0.8636E+02    -0.8655E+02    -0.8671E+02    -0.8684E+02    -0.8695E+02    -0.8704E+02    -0.8711E+02    -0.8717E+02    -0.8722E+02    -0.8726E+02    -0.8729E+02    -0.8731E+02    -0.8732E+02    -0.8733E+02    -0.8734E+02    -0.8734E+02    -0.8734E+02    -0.8734E+02
    -0.8745E+02    -0.8745E+02    -0.8745E+02    -0.8746E+02    -0.8746E+02    -0.8747E+02    -0.8747E+02    -0.8747E+02    -0.8745E+02    -0.8743E+02    -0.8740E+02    -0.8736E+02    -0.8730E+02    -0.8722E+02    -0.8711E+02    -0.8699E+02    -0.8683E+02    -0.8663E+02    -0.8640E+02    -0.8611E+02    -0.8576E+02    -0.8534E+02    -0.8483E+02    -0.8423E+02    -0.8350E+02    -0.8263E+02    -0.8158E+02    -0.8034E+02    -0.7888E+02    -0.7715E+02    -0.7514E+02    -0.7281E+02    -0.7017E+02    -0.6721E+02    -0.6395E+02    -0.6043E+02    -0.5669E+02    -0.5280E+02    -0.4884E+02    -0.4487E+02    -0.4098E+02    -0.3724E+02    -0.3372E+02    -0.3050E+02    -0.2765E+02    -0.2523E+02    -0.2329E+02    -0.2187E+02    -0.2101E+02    -0.2072E+02    -0.2102E+02    -0.2188E+02    -0.2330E+02    -0.2525E+02    -0.2768E+02    -0.3054E+02    -0.3376E+02    -0.3728E+02    -0.4103E+02    -0.4493E+02    -0.4890E+02    -0.5287E+02    -0.5675E+02    -0.6049E+02    -0.6402E+02    -0.6728E+02    -0.7024E+02    -0.7288E+02    -0.7520E+02    -0.7721E+02    -0.7894E+02    -0.8040E+02    -0.8164E+02    -0.8268E+02    -0.8355E+02    -0.8428E+02    -0.8489E+02    -0.8539E+02    -0.8581E+02    -0.8616E+02    -0.8645E+02    -0.8669E+02    -0.8688E+02    -0.8704E+02    -0.8717E+02    -0.8727E+02    -0.8735E+02    -0.8741E+02    -0.8745E+02    -0.8749E+02    -0.8751E+02    -0.8752E+02    -0.8752E+02    -0.8751E+02    -0.8751E+02    -0.8750E+02    -0.8749E+02    -0.8748E+02    -0.8747E+02    -0.8747E+02
    -0.8760E+02    -0.8760E+02    -0.8761E+02    -0.8763E+02    -0.8766E+02    -0.8768E+02    -0.8771E+02    -0.8774E+02    -0.8776E+02    -0.8777E+02    -0.8777E+02    -0.8776E+02    -0.8774E+02    -0.8770E+02    -0.8763E+02    -0.8755E+02    -0.8742E+02    -0.8727E+02    -0.8706E+02    -0.8681E+02    -0.8649E+02    -0.8608E+02    -0.8558E+02    -0.8497E+02    -0.8420E+02    -0.8327E+02    -0.8213E+02    -0.8073E+02    -0.7905E+02    -0.7703E+02    -0.7463E+02    -0.7182E+02    -0.6859E+02    -0.6492E+02    -0.6086E+02    -0.5645E+02    -0.5175E+02    -0.4685E+02    -0.4183E+02    -0.3680E+02    -0.3183E+02    -0.2704E+02    -0.2253E+02    -0.1839E+02    -0.1471E+02    -0.1157E+02    -0.9040E+01    -0.7187E+01    -0.6057E+01    -0.5679E+01    -0.6064E+01    -0.7201E+01    -0.9060E+01    -0.1159E+02    -0.1474E+02    -0.1843E+02    -0.2258E+02    -0.2709E+02    -0.3189E+02    -0.3686E+02    -0.4190E+02    -0.4692E+02    -0.5183E+02    -0.5652E+02    -0.6094E+02    -0.6500E+02    -0.6866E+02    -0.7190E+02    -0.7471E+02    -0.7710E+02    -0.7912E+02    -0.8080E+02    -0.8219E+02    -0.8333E+02    -0.8427E+02    -0.8503E+02    -0.8564E+02    -0.8614E+02    -0.8655E+02    -0.8687E+02    -0.8713E+02    -0.8733E+02    -0.8749E+02    -0.8761E+02    -0.8770E+02    -0.8776E+02    -0.8781E+02    -0.8783E+02    -0.8784E+02    -0.8784E+02    -0.8782E+02    -0.8780E+02    -0.8777E+02    -0.8774E+02    -0.8771E+02    -0.8768E+02    -0.8765E+02    -0.8763E+02    -0.8761E+02    -0.8761E+02
    -0.8776E+02    -0.8776E+02    -0.8778E+02    -0.8782E+02    -0.8786E+02    -0.8792E+02    -0.8798E+02    -0.8803E+02    -0.8809E+02    -0.8814E+02    -0.8818E+02    -0.8821E+02    -0.8823E+02    -0.8823E+02    -0.8821E+02    -0.8817E+02    -0.8810E+02    -0.8799E+02    -0.8784E+02    -0.8763E+02    -0.8735E+02    -0.8699E+02    -0.8651E+02    -0.8591E+02    -0.8514E+02    -0.8416E+02    -0.8294E+02    -0.8141E+02    -0.7952E+02    -0.7720E+02    -0.7439E+02    -0.7104E+02    -0.6713E+02    -0.6265E+02    -0.5765E+02    -0.5217E+02    -0.4631E+02    -0.4016E+02    -0.3383E+02    -0.2742E+02    -0.2107E+02    -0.1491E+02    -0.9040E+01    -0.3602E+01     0.1281E+01     0.5482E+01     0.8886E+01     0.1139E+02     0.1293E+02     0.1344E+02     0.1292E+02     0.1138E+02     0.8865E+01     0.5454E+01     0.1245E+01    -0.3644E+01    -0.9089E+01    -0.1496E+02    -0.2113E+02    -0.2749E+02    -0.3390E+02    -0.4024E+02    -0.4640E+02    -0.5226E+02    -0.5774E+02    -0.6274E+02    -0.6721E+02    -0.7112E+02    -0.7447E+02    -0.7727E+02    -0.7959E+02    -0.8148E+02    -0.8301E+02    -0.8423E+02    -0.8521E+02    -0.8598E+02    -0.8658E+02    -0.8705E+02    -0.8742E+02    -0.8770E+02    -0.8791E+02    -0.8806E+02    -0.8817E+02    -0.8825E+02    -0.8829E+02    -0.8831E+02    -0.8831E+02    -0.8829E+02    -0.8826E+02    -0.8822E+02    -0.8817E+02    -0.8811E+02    -0.8805E+02    -0.8799E+02    -0.8793E+02    -0.8787E+02    -0.8783E+02    -0.8779E+02    -0.8777E+02    -0.8777E+02
    -0.8793E+02    -0.8793E+02    -0.8796E+02    -0.8801E+02    -0.8808E+02    -0.8817E+02    -0.8825E+02    -0.8835E+02    -0.8844E+02    -0.8853E+02    -0.8861E+02    -0.8869E+02    -0.8875E+02    -0.8881E+02    -0.8884E+02    -0.8885E+02    -0.8884E+02    -0.8879E+02    -0.8870E+02    -0.8855E+02    -0.8834E+02    -0.8803E+02    -0.8761E+02    -0.8705E+02    -0.8630E+02    -0.8532E+02    -0.8405E+02    -0.8241E+02    -0.8033E+02    -0.7771E+02    -0.7448E+02    -0.7055E+02    -0.6588E+02    -0.6047E+02    -0.5436E+02    -0.4761E+02    -0.4031E+02    -0.3258E+02    -0.2454E+02    -0.1634E+02    -0.8099E+01     0.2184E-01     0.7852E+01     0.1520E+02     0.2188E+02     0.2768E+02     0.3242E+02     0.3593E+02     0.3809E+02     0.3882E+02     0.3809E+02     0.3592E+02     0.3240E+02     0.2765E+02     0.2184E+02     0.1516E+02     0.7800E+01    -0.3722E-01    -0.8165E+01    -0.1641E+02    -0.2462E+02    -0.3267E+02    -0.4040E+02    -0.4770E+02    -0.5445E+02    -0.6057E+02    -0.6598E+02    -0.7064E+02    -0.7457E+02    -0.7780E+02    -0.8041E+02    -0.8249E+02    -0.8412E+02    -0.8539E+02    -0.8637E+02    -0.8712E+02    -0.8768E+02    -0.8810E+02    -0.8841E+02    -0.8863E+02    -0.8877E+02    -0.8887E+02    -0.8892E+02    -0.8894E+02    -0.8893E+02    -0.8889E+02    -0.8884E+02    -0.8878E+02    -0.8870E+02    -0.8862E+02    -0.8853E+02    -0.8844E+02    -0.8834E+02    -0.8825E+02    -0.8816E+02    -0.8808E+02    -0.8801E+02    -0.8795E+02    -0.8792E+02    -0.8792E+02
    -0.8810E+02    -0.8810E+02    -0.8814E+02    -0.8821E+02    -0.8831E+02    -0.8842E+02    -0.8854E+02    -0.8867E+02    -0.8880E+02    -0.8893E+02    -0.8906E+02    -0.8918E+02    -0.8930E+02    -0.8940E+02    -0.8949E+02    -0.8956E+02    -0.8961E+02    -0.8963E+02    -0.8961E+02    -0.8954E+02    -0.8941E+02    -0.8918E+02    -0.8885E+02    -0.8836E+02    -0.8767E+02    -0.8673E+02    -0.8545E+02    -0.8375E+02    -0.8151E+02    -0.7863E+02    -0.7496E+02    -0.7042E+02    -0.6491E+02    -0.5843E+02    -0.5100E+02    -0.4269E+02    -0.3360E+02    -0.2384E+02    -0.1355E+02    -0.2868E+01     0.8052E+01     0.1900E+02     0.2972E+02     0.3994E+02     0.4935E+02     0.5762E+02     0.6445E+02     0.6955E+02     0.7270E+02     0.7377E+02     0.7269E+02     0.6953E+02     0.6442E+02     0.5759E+02     0.4931E+02     0.3990E+02     0.2967E+02     0.1894E+02     0.7983E+01    -0.2943E+01    -0.1364E+02    -0.2393E+02    -0.3369E+02    -0.4279E+02    -0.5109E+02    -0.5853E+02    -0.6501E+02    -0.7051E+02    -0.7505E+02    -0.7871E+02    -0.8159E+02    -0.8382E+02    -0.8552E+02    -0.8680E+02    -0.8774E+02    -0.8843E+02    -0.8892E+02    -0.8926E+02    -0.8948E+02    -0.8962E+02    -0.8969E+02    -0.8971E+02    -0.8970E+02    -0.8965E+02    -0.8958E+02    -0.8949E+02    -0.8939E+02    -0.8928E+02    -0.8916E+02    -0.8903E+02    -0.8890E+02    -0.8877E+02    -0.8864E+02    -0.8851E+02    -0.8840E+02    -0.8829E+02    -0.8819E+02    -0.8812E+02    -0.8808E+02    -0.8808E+02
    -0.8827E+02    -0.8827E+02    -0.8832E+02    -0.8841E+02    -0.8853E+02    -0.8867E+02    -0.8882E+02    -0.8898E+02    -0.8915E+02    -0.8933E+02    -0.8950E+02    -0.8967E+02    -0.8983E+02    -0.8999E+02    -0.9014E+02    -0.9028E+02    -0.9039E+02    -0.9048E+02    -0.9054E+02    -0.9056E+02    -0.9052E+02    -0.9040E+02    -0.9016E+02    -0.8978E+02    -0.8919E+02    -0.8833E+02    -0.8710E+02    -0.8539E+02    -0.8305E+02    -0.7993E+02    -0.7586E+02    -0.7067E+02    -0.6424E+02    -0.5653E+02    -0.4755E+02    -0.3734E+02    -0.2599E+02    -0.1360E+02    -0.2687E+00     0.1387E+02     0.2860E+02     0.4366E+02     0.5870E+02     0.7328E+02     0.8694E+02     0.9912E+02     0.1093E+03     0.1170E+03     0.1218E+03     0.1234E+03     0.1218E+03     0.1170E+03     0.1093E+03     0.9909E+02     0.8689E+02     0.7324E+02     0.5864E+02     0.4360E+02     0.2853E+02     0.1379E+02    -0.3525E+00    -0.1369E+02    -0.2608E+02    -0.3744E+02    -0.4765E+02    -0.5663E+02    -0.6434E+02    -0.7077E+02    -0.7595E+02    -0.8002E+02    -0.8313E+02    -0.8546E+02    -0.8717E+02    -0.8840E+02    -0.8926E+02    -0.8985E+02    -0.9023E+02    -0.9047E+02    -0.9059E+02    -0.9064E+02    -0.9063E+02    -0.9057E+02    -0.9048E+02    -0.9037E+02    -0.9024E+02    -0.9009E+02    -0.8994E+02    -0.8978E+02    -0.8961E+02    -0.8944E+02    -0.8927E+02    -0.8910E+02    -0.8894E+02    -0.8878E+02    -0.8863E+02    -0.8849E+02    -0.8838E+02    -0.8829E+02    -0.8824E+02    -0.8824E+02
    -0.8844E+02    -0.8844E+02    -0.8850E+02    -0.8860E+02    -0.8874E+02    -0.8891E+02    -0.8909E+02    -0.8929E+02    -0.8949E+02    -0.8971E+02    -0.8992E+02    -0.9014E+02    -0.9035E+02    -0.9056E+02    -0.9076E+02    -0.9096E+02    -0.9114E+02    -0.9131E+02    -0.9145E+02    -0.9156E+02    -0.9161E+02    -0.9160E+02    -0.9149E+02    -0.9123E+02    -0.9078E+02    -0.9005E+02    -0.8892E+02    -0.8726E+02    -0.8488E+02    -0.8159E+02    -0.7714E+02    -0.7131E+02    -0.6390E+02    -0.5480E+02    -0.4400E+02    -0.3149E+02    -0.1732E+02    -0.1508E+01     0.1590E+02     0.3478E+02     0.5492E+02     0.7598E+02     0.9748E+02     0.1188E+03     0.1392E+03     0.1578E+03     0.1736E+03     0.1857E+03     0.1933E+03     0.1959E+03     0.1933E+03     0.1857E+03     0.1736E+03     0.1577E+03     0.1392E+03     0.1188E+03     0.9742E+02     0.7591E+02     0.5485E+02     0.3470E+02     0.1581E+02    -0.1599E+01    -0.1742E+02    -0.3159E+02    -0.4410E+02    -0.5490E+02    -0.6400E+02    -0.7140E+02    -0.7723E+02    -0.8168E+02    -0.8496E+02    -0.8733E+02    -0.8899E+02    -0.9011E+02    -0.9085E+02    -0.9130E+02    -0.9156E+02    -0.9167E+02    -0.9169E+02    -0.9163E+02    -0.9153E+02    -0.9139E+02    -0.9123E+02    -0.9105E+02    -0.9086E+02    -0.9067E+02    -0.9046E+02    -0.9025E+02    -0.9004E+02    -0.8983E+02    -0.8962E+02    -0.8942E+02    -0.8922E+02    -0.8903E+02    -0.8885E+02    -0.8869E+02    -0.8855E+02    -0.8845E+02    -0.8839E+02    -0.8839E+02
    -0.8858E+02    -0.8858E+02    -0.8865E+02    -0.8878E+02    -0.8894E+02    -0.8913E+02    -0.8934E+02    -0.8957E+02    -0.8981E+02    -0.9006E+02    -0.9031E+02    -0.9057E+02    -0.9082E+02    -0.9108E+02    -0.9134E+02    -0.9159E+02    -0.9184E+02    -0.9208E+02    -0.9230E+02    -0.9249E+02    -0.9265E+02    -0.9275E+02    -0.9276E+02    -0.9265E+02    -0.9235E+02    -0.9177E+02    -0.9079E+02    -0.8925E+02    -0.8691E+02    -0.8351E+02    -0.7875E+02    -0.7229E+02    -0.6386E+02    -0.5326E+02    -0.4040E+02    -0.2519E+02    -0.7575E+01     0.1256E+02     0.3529E+02     0.6057E+02     0.8824E+02     0.1180E+03     0.1492E+03     0.1810E+03     0.2123E+03     0.2415E+03     0.2671E+03     0.2872E+03     0.3001E+03     0.3045E+03     0.3001E+03     0.2872E+03     0.2671E+03     0.2415E+03     0.2122E+03     0.1809E+03     0.1491E+03     0.1179E+03     0.8817E+02     0.6049E+02     0.3520E+02     0.1247E+02    -0.7671E+01    -0.2529E+02    -0.4050E+02    -0.5336E+02    -0.6396E+02    -0.7239E+02    -0.7884E+02    -0.8360E+02    -0.8699E+02    -0.8932E+02    -0.9086E+02    -0.9184E+02    -0.9241E+02    -0.9271E+02    -0.9283E+02    -0.9282E+02    -0.9272E+02    -0.9257E+02    -0.9238E+02    -0.9216E+02    -0.9193E+02    -0.9169E+02    -0.9144E+02    -0.9119E+02    -0.9094E+02    -0.9069E+02    -0.9044E+02    -0.9019E+02    -0.8994E+02    -0.8970E+02    -0.8947E+02    -0.8925E+02    -0.8905E+02    -0.8887E+02    -0.8871E+02    -0.8860E+02    -0.8853E+02    -0.8853E+02
    -0.8871E+02    -0.8871E+02    -0.8879E+02    -0.8893E+02    -0.8911E+02    -0.8932E+02    -0.8956E+02    -0.8981E+02    -0.9008E+02    -0.9036E+02    -0.9065E+02    -0.9094E+02    -0.9124E+02    -0.9154E+02    -0.9185E+02    -0.9215E+02    -0.9246E+02    -0.9276E+02    -0.9306E+02    -0.9334E+02    -0.9359E+02    -0.9380E+02    -0.9394E+02    -0.9396E+02    -0.9382E+02    -0.9341E+02    -0.9260E+02    -0.9122E+02    -0.8898E+02    -0.8556E+02    -0.8056E+02    -0.7355E+02    -0.6413E+02    -0.5198E+02    -0.3690E+02    -0.1868E+02     0.2931E+01     0.2827E+02     0.5762E+02     0.9118E+02     0.1290E+03     0.1709E+03     0.2164E+03     0.2645E+03     0.3136E+03     0.3614E+03     0.4048E+03     0.4402E+03     0.4636E+03     0.4718E+03     0.4636E+03     0.4402E+03     0.4048E+03     0.3614E+03     0.3135E+03     0.2644E+03     0.2163E+03     0.1708E+03     0.1289E+03     0.9109E+02     0.5753E+02     0.2818E+02     0.2835E+01    -0.1878E+02    -0.3700E+02    -0.5208E+02    -0.6422E+02    -0.7365E+02    -0.8065E+02    -0.8564E+02    -0.8905E+02    -0.9128E+02    -0.9267E+02    -0.9347E+02    -0.9388E+02    -0.9403E+02    -0.9400E+02    -0.9387E+02    -0.9366E+02    -0.9341E+02    -0.9314E+02    -0.9285E+02    -0.9255E+02    -0.9225E+02    -0.9195E+02    -0.9165E+02    -0.9136E+02    -0.9107E+02    -0.9078E+02    -0.9050E+02    -0.9022E+02    -0.8996E+02    -0.8970E+02    -0.8945E+02    -0.8923E+02    -0.8902E+02    -0.8885E+02    -0.8872E+02    -0.8865E+02    -0.8865E+02
    -0.8882E+02    -0.8882E+02    -0.8891E+02    -0.8905E+02    -0.8925E+02    -0.8948E+02    -0.8974E+02    -0.9001E+02    -0.9031E+02    -0.9061E+02    -0.9093E+02    -0.9125E+02    -0.9158E+02    -0.9192E+02    -0.9227E+02    -0.9262E+02    -0.9298E+02    -0.9334E+02    -0.9370E+02    -0.9406E+02    -0.9440E+02    -0.9472E+02    -0.9497E+02    -0.9513E+02    -0.9513E+02    -0.9487E+02    -0.9424E+02    -0.9302E+02    -0.9092E+02    -0.8755E+02    -0.8241E+02    -0.7496E+02    -0.6465E+02    -0.5104E+02    -0.3378E+02    -0.1247E+02     0.1340E+02     0.4449E+02     0.8146E+02     0.1250E+03     0.1756E+03     0.2337E+03     0.2994E+03     0.3721E+03     0.4501E+03     0.5305E+03     0.6081E+03     0.6754E+03     0.7228E+03     0.7404E+03     0.7228E+03     0.6754E+03     0.6081E+03     0.5304E+03     0.4501E+03     0.3720E+03     0.2993E+03     0.2337E+03     0.1755E+03     0.1249E+03     0.8137E+02     0.4440E+02     0.1331E+02    -0.1257E+02    -0.3388E+02    -0.5114E+02    -0.6475E+02    -0.7505E+02    -0.8250E+02    -0.8763E+02    -0.9099E+02    -0.9308E+02    -0.9430E+02    -0.9494E+02    -0.9519E+02    -0.9519E+02    -0.9504E+02    -0.9479E+02    -0.9448E+02    -0.9414E+02    -0.9379E+02    -0.9343E+02    -0.9307E+02    -0.9272E+02    -0.9237E+02    -0.9204E+02    -0.9171E+02    -0.9138E+02    -0.9107E+02    -0.9076E+02    -0.9045E+02    -0.9016E+02    -0.8988E+02    -0.8962E+02    -0.8937E+02    -0.8915E+02    -0.8897E+02    -0.8883E+02    -0.8875E+02    -0.8875E+02
    -0.8890E+02    -0.8890E+02    -0.8899E+02    -0.8915E+02    -0.8935E+02    -0.8960E+02    -0.8987E+02    -0.9016E+02    -0.9048E+02    -0.9080E+02    -0.9114E+02    -0.9148E+02    -0.9184E+02    -0.9221E+02    -0.9259E+02    -0.9297E+02    -0.9337E+02    -0.9378E+02    -0.9420E+02    -0.9463E+02    -0.9505E+02    -0.9545E+02    -0.9580E+02    -0.9607E+02    -0.9619E+02    -0.9607E+02    -0.9558E+02    -0.9450E+02    -0.9254E+02    -0.8926E+02    -0.8406E+02    -0.7631E+02    -0.6531E+02    -0.5050E+02    -0.3135E+02    -0.7287E+01     0.2254E+02     0.5918E+02     0.1038E+03     0.1578E+03     0.2227E+03     0.3002E+03     0.3917E+03     0.4987E+03     0.6213E+03     0.7578E+03     0.9026E+03     0.1043E+04     0.1155E+04     0.1204E+04     0.1155E+04     0.1043E+04     0.9026E+03     0.7578E+03     0.6212E+03     0.4986E+03     0.3917E+03     0.3001E+03     0.2227E+03     0.1577E+03     0.1037E+03     0.5908E+02     0.2245E+02    -0.7385E+01    -0.3145E+02    -0.5059E+02    -0.6541E+02    -0.7640E+02    -0.8414E+02    -0.8933E+02    -0.9261E+02    -0.9456E+02    -0.9564E+02    -0.9613E+02    -0.9625E+02    -0.9614E+02    -0.9587E+02    -0.9552E+02    -0.9512E+02    -0.9471E+02    -0.9429E+02    -0.9387E+02    -0.9347E+02    -0.9308E+02    -0.9269E+02    -0.9232E+02    -0.9197E+02    -0.9162E+02    -0.9128E+02    -0.9095E+02    -0.9063E+02    -0.9032E+02    -0.9002E+02    -0.8974E+02    -0.8948E+02    -0.8925E+02    -0.8905E+02    -0.8891E+02    -0.8882E+02    -0.8882E+02
    -0.8895E+02    -0.8895E+02    -0.8904E+02    -0.8920E+02    -0.8942E+02    -0.8967E+02    -0.8995E+02    -0.9026E+02    -0.9058E+02    -0.9092E+02    -0.9127E+02    -0.9163E+02    -0.9200E+02    -0.9239E+02    -0.9278E+02    -0.9320E+02    -0.9362E+02    -0.9407E+02    -0.9452E+02    -0.9499E+02    -0.9546E+02    -0.9592E+02    -0.9635E+02    -0.9669E+02    -0.9690E+02    -0.9687E+02    -0.9647E+02    -0.9549E+02    -0.9363E+02    -0.9042E+02    -0.8523E+02    -0.7731E+02    -0.6589E+02    -0.5029E+02    -0.2987E+02    -0.3864E+01     0.2883E+02     0.6962E+02     0.1202E+03     0.1829E+03     0.2602E+03     0.3558E+03     0.4738E+03     0.6198E+03     0.8003E+03     0.1022E+04     0.1291E+04     0.1604E+04     0.1927E+04     0.2147E+04     0.1927E+04     0.1604E+04     0.1291E+04     0.1022E+04     0.8003E+03     0.6198E+03     0.4738E+03     0.3557E+03     0.2602E+03     0.1828E+03     0.1202E+03     0.6953E+02     0.2873E+02    -0.3962E+01    -0.2997E+02    -0.5039E+02    -0.6599E+02    -0.7739E+02    -0.8530E+02    -0.9049E+02    -0.9370E+02    -0.9556E+02    -0.9653E+02    -0.9693E+02    -0.9696E+02    -0.9676E+02    -0.9642E+02    -0.9600E+02    -0.9554E+02    -0.9507E+02    -0.9461E+02    -0.9416E+02    -0.9372E+02    -0.9330E+02    -0.9289E+02    -0.9250E+02    -0.9213E+02    -0.9176E+02    -0.9141E+02    -0.9106E+02    -0.9073E+02    -0.9041E+02    -0.9010E+02    -0.8981E+02    -0.8955E+02    -0.8931E+02    -0.8911E+02    -0.8895E+02    -0.8887E+02    -0.8887E+02
    -0.8897E+02    -0.8897E+02    -0.8906E+02    -0.8922E+02    -0.8944E+02    -0.8969E+02    -0.8998E+02    -0.9029E+02    -0.9061E+02    -0.9096E+02    -0.9131E+02    -0.9168E+02    -0.9206E+02    -0.9245E+02    -0.9285E+02    -0.9327E+02    -0.9371E+02    -0.9416E+02    -0.9463E+02    -0.9512E+02    -0.9561E+02    -0.9609E+02    -0.9654E+02    -0.9691E+02    -0.9714E+02    -0.9715E+02    -0.9679E+02    -0.9585E+02    -0.9402E+02    -0.9084E+02    -0.8565E+02    -0.7768E+02    -0.6613E+02    -0.5025E+02    -0.2938E+02    -0.2684E+01     0.3106E+02     0.7341E+02     0.1264E+03     0.1925E+03     0.2752E+03     0.3791E+03     0.5108E+03     0.6799E+03     0.9017E+03     0.1201E+04     0.1623E+04     0.2253E+04     0.3259E+04     0.5000E+04     0.3259E+04     0.2253E+04     0.1623E+04     0.1201E+04     0.9016E+03     0.6798E+03     0.5107E+03     0.3790E+03     0.2751E+03     0.1924E+03     0.1263E+03     0.7332E+02     0.3096E+02    -0.2782E+01    -0.2948E+02    -0.5035E+02    -0.6622E+02    -0.7777E+02    -0.8573E+02    -0.9091E+02    -0.9409E+02    -0.9591E+02    -0.9685E+02    -0.9721E+02    -0.9721E+02    -0.9698E+02    -0.9661E+02    -0.9616E+02    -0.9569E+02    -0.9520E+02    -0.9472E+02    -0.9425E+02    -0.9381E+02    -0.9338E+02    -0.9296E+02    -0.9256E+02    -0.9218E+02    -0.9181E+02    -0.9145E+02    -0.9110E+02    -0.9077E+02    -0.9044E+02    -0.9013E+02    -0.8984E+02    -0.8957E+02    -0.8933E+02    -0.8912E+02    -0.8897E+02    -0.8888E+02    -0.8888E+02
    -0.8895E+02    -0.8895E+02    -0.8904E+02    -0.8920E+02    -0.8942E+02    -0.8967E+02    -0.8995E+02    -0.9026E+02    -0.9058E+02    -0.9092E+02    -0.9127E+02    -0.9163E+02    -0.9200E+02    -0.9239E+02    -0.9278E+02    -0.9320E+02    -0.9362E+02    -0.9407E+02    -0.9452E+02    -0.9499E+02    -0.9546E+02    -0.9592E+02    -0.9635E+02    -0.9669E+02    -0.9690E+02    -0.9687E+02    -0.9647E+02    -0.9549E+02    -0.9363E+02    -0.9042E+02    -0.8523E+02    -0.7731E+02    -0.6589E+02    -0.5029E+02    -0.2987E+02    -0.3862E+01     0.2883E+02     0.6962E+02     0.1202E+03     0.1829E+03     0.2602E+03     0.3558E+03     0.4738E+03     0.6198E+03     0.8003E+03     0.1022E+04     0.1291E+04     0.1604E+04     0.1927E+04     0.2147E+04     0.1927E+04     0.1604E+04     0.1291E+04     0.1022E+04     0.8003E+03     0.6198E+03     0.4738E+03     0.3557E+03     0.2602E+03     0.1828E+03     0.1202E+03     0.6953E+02     0.2873E+02    -0.3961E+01    -0.2997E+02    -0.5038E+02    -0.6599E+02    -0.7739E+02    -0.8530E+02    -0.9049E+02    -0.9370E+02    -0.9556E+02    -0.9653E+02    -0.9693E+02    -0.9696E+02    -0.9676E+02    -0.9642E+02    -0.9600E+02    -0.9554E+02    -0.9507E+02    -0.9461E+02    -0.9416E+02    -0.9372E+02    -0.9330E+02    -0.9289E+02    -0.9250E+02    -0.9213E+02    -0.9176E+02    -0.9141E+02    -0.9106E+02    -0.9073E+02    -0.9041E+02    -0.9010E+02    -0.8981E+02    -0.8955E+02    -0.8931E+02    -0.8911E+02    -0.8895E+02    -0.8887E+02    -0.8887E+02
    -0.8890E+02    -0.8890E+02    -0.8899E+02    -0.8915E+02    -0.8935E+02    -0.8960E+02    -0.8987E+02    -0.9016E+02    -0.9047E+02    -0.9080E+02    -0.9114E+02    -0.9148E+02    -0.9184E+02    -0.9221E+02    -0.9258E+02    -0.9297E+02    -0.9337E+02    -0.9378E+02    -0.9420E+02    -0.9463E+02    -0.9505E+02    -0.9545E+02    -0.9580E+02    -0.9607E+02    -0.9619E+02    -0.9607E+02    -0.9557E+02    -0.9450E+02    -0.9254E+02    -0.8925E+02    -0.8406E+02    -0.7631E+02    -0.6531E+02    -0.5049E+02    -0.3135E+02    -0.7284E+01     0.2255E+02     0.5918E+02     0.1038E+03     0.1578E+03     0.2227E+03     0.3002E+03     0.3917E+03     0.4987E+03     0.6213E+03     0.7578E+03     0.9026E+03     0.1043E+04     0.1155E+04     0.1204E+04     0.1155E+04     0.1043E+04     0.9026E+03     0.7578E+03     0.6212E+03     0.4986E+03     0.3917E+03     0.3001E+03     0.2227E+03     0.1577E+03     0.1037E+03     0.5909E+02     0.2245E+02    -0.7382E+01    -0.3145E+02    -0.5059E+02    -0.6541E+02    -0.7639E+02    -0.8414E+02    -0.8933E+02    -0.9261E+02    -0.9456E+02    -0.9564E+02    -0.9613E+02    -0.9625E+02    -0.9614E+02    -0.9587E+02    -0.9552E+02    -0.9512E+02    -0.9471E+02    -0.9429E+02    -0.9387E+02    -0.9347E+02    -0.9308E+02    -0.9269E+02    -0.9232E+02    -0.9197E+02    -0.9162E+02    -0.9128E+02    -0.9095E+02    -0.9063E+02    -0.9032E+02    -0.9002E+02    -0.8974E+02    -0.8948E+02    -0.8925E+02    -0.8905E+02    -0.8891E+02    -0.8882E+02    -0.8882E+02
    -0.8882E+02    -0.8882E+02    -0.8891E+02    -0.8905E+02    -0.8925E+02    -0.8948E+02    -0.8974E+02    -0.9001E+02    -0.9031E+02    -0.9061E+02    -0.9093E+02    -0.9125E+02    -0.9158E+02    -0.9192E+02    -0.9227E+02    -0.9262E+02    -0.9298E+02    -0.9334E+02    -0.9370E+02    -0.9406E+02    -0.9440E+02    -0.9472E+02    -0.9497E+02    -0.9513E+02    -0.9512E+02    -0.9487E+02    -0.9424E+02    -0.9302E+02    -0.9092E+02    -0.8755E+02    -0.8241E+02    -0.7496E+02    -0.6465E+02    -0.5104E+02    -0.3378E+02    -0.1247E+02     0.1341E+02     0.4450E+02     0.8146E+02     0.1250E+03     0.1756E+03     0.2337E+03     0.2994E+03     0.3721E+03     0.4501E+03     0.5305E+03     0.6081E+03     0.6754E+03     0.7228E+03     0.7404E+03     0.7228E+03     0.6754E+03     0.6081E+03     0.5305E+03     0.4501E+03     0.3720E+03     0.2993E+03     0.2337E+03     0.1755E+03     0.1249E+03     0.8138E+02     0.4440E+02     0.1331E+02    -0.1257E+02    -0.3388E+02    -0.5114E+02    -0.6474E+02    -0.7505E+02    -0.8249E+02    -0.8762E+02    -0.9099E+02    -0.9308E+02    -0.9430E+02    -0.9493E+02    -0.9519E+02    -0.9519E+02    -0.9504E+02    -0.9479E+02    -0.9448E+02    -0.9414E+02    -0.9378E+02    -0.9343E+02    -0.9307E+02    -0.9272E+02    -0.9237E+02    -0.9204E+02    -0.9171E+02    -0.9138E+02    -0.9106E+02    -0.9076E+02    -0.9045E+02    -0.9016E+02    -0.8988E+02    -0.8962E+02    -0.8937E+02    -0.8915E+02    -0.8897E+02    -0.8883E+02    -0.8875E+02    -0.8875E+02
    -0.8871E+02    -0.8871E+02    -0.8879E+02    -0.8893E+02    -0.8911E+02    -0.8932E+02    -0.8956E+02    -0.8981E+02    -0.9008E+02    -0.9036E+02    -0.9065E+02    -0.9094E+02    -0.9124E+02    -0.9154E+02    -0.9185E+02    -0.9215E+02    -0.9246E+02    -0.9276E+02    -0.9305E+02    -0.9333E+02    -0.9359E+02    -0.9380E+02    -0.9394E+02    -0.9396E+02    -0.9381E+02    -0.9340E+02    -0.9260E+02    -0.9121E+02    -0.8898E+02    -0.8556E+02    -0.8056E+02    -0.7355E+02    -0.6412E+02    -0.5197E+02    -0.3690E+02    -0.1868E+02     0.2938E+01     0.2828E+02     0.5763E+02     0.9118E+02     0.1290E+03     0.1709E+03     0.2164E+03     0.2645E+03     0.3136E+03     0.3614E+03     0.4049E+03     0.4402E+03     0.4636E+03     0.4718E+03     0.4636E+03     0.4402E+03     0.4048E+03     0.3614E+03     0.3135E+03     0.2644E+03     0.2163E+03     0.1708E+03     0.1289E+03     0.9110E+02     0.5754E+02     0.2818E+02     0.2842E+01    -0.1878E+02    -0.3700E+02    -0.5207E+02    -0.6422E+02    -0.7364E+02    -0.8065E+02    -0.8564E+02    -0.8905E+02    -0.9128E+02    -0.9267E+02    -0.9347E+02    -0.9388E+02    -0.9403E+02    -0.9400E+02    -0.9387E+02    -0.9366E+02    -0.9341E+02    -0.9314E+02    -0.9285E+02    -0.9255E+02    -0.9225E+02    -0.9195E+02    -0.9165E+02    -0.9136E+02    -0.9107E+02    -0.9078E+02    -0.9050E+02    -0.9022E+02    -0.8996E+02    -0.8970E+02    -0.8945E+02    -0.8923E+02    -0.8902E+02    -0.8885E+02    -0.8872E+02    -0.8865E+02    -0.8865E+02
    -0.8858E+02    -0.8858E+02    -0.8865E+02    -0.8878E+02    -0.8894E+02    -0.8913E+02    -0.8934E+02    -0.8957E+02    -0.8981E+02    -0.9005E+02    -0.9031E+02    -0.9056E+02    -0.9082E+02    -0.9108E+02    -0.9134E+02    -0.9159E+02    -0.9184E+02    -0.9207E+02    -0.9229E+02    -0.9249E+02    -0.9265E+02    -0.9275E+02    -0.9276E+02    -0.9265E+02    -0.9234E+02    -0.9177E+02    -0.9079E+02    -0.8924E+02    -0.8691E+02    -0.8351E+02    -0.7875E+02    -0.7229E+02    -0.6385E+02    -0.5325E+02    -0.4039E+02    -0.2518E+02    -0.7566E+01     0.1257E+02     0.3530E+02     0.6058E+02     0.8825E+02     0.1180E+03     0.1492E+03     0.1810E+03     0.2123E+03     0.2416E+03     0.2672E+03     0.2872E+03     0.3001E+03     0.3045E+03     0.3001E+03     0.2872E+03     0.2671E+03     0.2415E+03     0.2122E+03     0.1809E+03     0.1491E+03     0.1179E+03     0.8818E+02     0.6050E+02     0.3521E+02     0.1248E+02    -0.7662E+01    -0.2528E+02    -0.4049E+02    -0.5336E+02    -0.6395E+02    -0.7238E+02    -0.7883E+02    -0.8359E+02    -0.8698E+02    -0.8932E+02    -0.9086E+02    -0.9183E+02    -0.9241E+02    -0.9271E+02    -0.9283E+02    -0.9282E+02    -0.9272E+02    -0.9257E+02    -0.9238E+02    -0.9216E+02    -0.9193E+02    -0.9169E+02    -0.9144E+02    -0.9119E+02    -0.9094E+02    -0.9069E+02    -0.9044E+02    -0.9019E+02    -0.8994E+02    -0.8970E+02    -0.8947E+02    -0.8925E+02    -0.8905E+02    -0.8887E+02    -0.8871E+02    -0.8860E+02    -0.8853E+02    -0.8853E+02
    -0.8843E+02    -0.8843E+02    -0.8850E+02    -0.8860E+02    -0.8874E+02    -0.8891E+02    -0.8909E+02    -0.8929E+02    -0.8949E+02    -0.8971E+02    -0.8992E+02    -0.9013E+02    -0.9035E+02    -0.9056E+02    -0.9076E+02    -0.9096E+02    -0.9114E+02    -0.9131E+02    -0.9145E+02    -0.9155E+02    -0.9161E+02    -0.9160E+02    -0.9149E+02    -0.9123E+02    -0.9078E+02    -0.9004E+02    -0.8891E+02    -0.8725E+02    -0.8488E+02    -0.8159E+02    -0.7714E+02    -0.7130E+02    -0.6389E+02    -0.5479E+02    -0.4399E+02    -0.3148E+02    -0.1731E+02    -0.1496E+01     0.1591E+02     0.3479E+02     0.5493E+02     0.7599E+02     0.9749E+02     0.1188E+03     0.1392E+03     0.1578E+03     0.1736E+03     0.1857E+03     0.1934E+03     0.1960E+03     0.1933E+03     0.1857E+03     0.1736E+03     0.1577E+03     0.1392E+03     0.1188E+03     0.9743E+02     0.7592E+02     0.5486E+02     0.3471E+02     0.1583E+02    -0.1587E+01    -0.1740E+02    -0.3158E+02    -0.4409E+02    -0.5489E+02    -0.6399E+02    -0.7140E+02    -0.7723E+02    -0.8167E+02    -0.8496E+02    -0.8733E+02    -0.8899E+02    -0.9011E+02    -0.9085E+02    -0.9130E+02    -0.9155E+02    -0.9167E+02    -0.9168E+02    -0.9163E+02    -0.9153E+02    -0.9139E+02    -0.9123E+02    -0.9105E+02    -0.9086E+02    -0.9066E+02    -0.9046E+02    -0.9025E+02    -0.9004E+02    -0.8983E+02    -0.8962E+02    -0.8941E+02    -0.8922E+02    -0.8902E+02    -0.8885E+02    -0.8869E+02    -0.8855E+02    -0.8845E+02    -0.8839E+02    -0.8839E+02
    -0.8827E+02    -0.8827E+02    -0.8832E+02    -0.8841E+02    -0.8853E+02    -0.8867E+02    -0.8882E+02    -0.8898E+02    -0.8915E+02    -0.8932E+02    -0.8950E+02    -0.8967E+02    -0.8983E+02    -0.8999E+02    -0.9014E+02    -0.9027E+02    -0.9039E+02    -0.9048E+02    -0.9054E+02    -0.9056E+02    -0.9052E+02    -0.9039E+02    -0.9016E+02    -0.8978E+02    -0.8919E+02    -0.8833E+02    -0.8709E+02    -0.8538E+02    -0.8304E+02    -0.7992E+02    -0.7585E+02    -0.7066E+02    -0.6423E+02    -0.5652E+02    -0.4753E+02    -0.3733E+02    -0.2598E+02    -0.1359E+02    -0.2543E+00     0.1388E+02     0.2861E+02     0.4368E+02     0.5871E+02     0.7330E+02     0.8695E+02     0.9914E+02     0.1093E+03     0.1170E+03     0.1218E+03     0.1234E+03     0.1218E+03     0.1170E+03     0.1093E+03     0.9911E+02     0.8691E+02     0.7325E+02     0.5866E+02     0.4361E+02     0.2854E+02     0.1380E+02    -0.3380E+00    -0.1367E+02    -0.2607E+02    -0.3742E+02    -0.4763E+02    -0.5662E+02    -0.6433E+02    -0.7076E+02    -0.7594E+02    -0.8001E+02    -0.8313E+02    -0.8546E+02    -0.8717E+02    -0.8840E+02    -0.8926E+02    -0.8985E+02    -0.9023E+02    -0.9047E+02    -0.9059E+02    -0.9064E+02    -0.9062E+02    -0.9057E+02    -0.9048E+02    -0.9037E+02    -0.9024E+02    -0.9009E+02    -0.8994E+02    -0.8978E+02    -0.8961E+02    -0.8944E+02    -0.8927E+02    -0.8910E+02    -0.8893E+02    -0.8878E+02    -0.8863E+02    -0.8849E+02    -0.8838E+02    -0.8829E+02    -0.8824E+02    -0.8824E+02
    -0.8810E+02    -0.8810E+02    -0.8814E+02    -0.8821E+02    -0.8831E+02    -0.8842E+02    -0.8854E+02    -0.8867E+02    -0.8880E+02    -0.8893E+02    -0.8906E+02    -0.8918E+02    -0.8929E+02    -0.8940E+02    -0.8949E+02    -0.8956E+02    -0.8961E+02    -0.8963E+02    -0.8961E+02    -0.8954E+02    -0.8941E+02    -0.8918E+02    -0.8884E+02    -0.8835E+02    -0.8767E+02    -0.8672E+02    -0.8544E+02    -0.8374E+02    -0.8150E+02    -0.7862E+02    -0.7495E+02    -0.7040E+02    -0.6490E+02    -0.5841E+02    -0.5098E+02    -0.4267E+02    -0.3358E+02    -0.2383E+02    -0.1354E+02    -0.2851E+01     0.8069E+01     0.1902E+02     0.2974E+02     0.3996E+02     0.4937E+02     0.5764E+02     0.6446E+02     0.6957E+02     0.7272E+02     0.7379E+02     0.7271E+02     0.6955E+02     0.6444E+02     0.5761E+02     0.4933E+02     0.3991E+02     0.2969E+02     0.1895E+02     0.8001E+01    -0.2926E+01    -0.1362E+02    -0.2391E+02    -0.3368E+02    -0.4277E+02    -0.5108E+02    -0.5851E+02    -0.6500E+02    -0.7050E+02    -0.7504E+02    -0.7870E+02    -0.8159E+02    -0.8382E+02    -0.8552E+02    -0.8679E+02    -0.8774E+02    -0.8843E+02    -0.8892E+02    -0.8925E+02    -0.8948E+02    -0.8962E+02    -0.8969E+02    -0.8971E+02    -0.8970E+02    -0.8965E+02    -0.8958E+02    -0.8949E+02    -0.8939E+02    -0.8928E+02    -0.8916E+02    -0.8903E+02    -0.8890E+02    -0.8877E+02    -0.8864E+02    -0.8851E+02    -0.8839E+02    -0.8829E+02    -0.8819E+02    -0.8812E+02    -0.8808E+02    -0.8808E+02
    -0.8793E+02    -0.8793E+02    -0.8796E+02    -0.8801E+02    -0.8808E+02    -0.8816E+02    -0.8825E+02    -0.8834E+02    -0.8844E+02    -0.8853E+02    -0.8861E+02    -0.8869E+02    -0.8875E+02    -0.8880E+02    -0.8884E+02    -0.8885E+02    -0.8884E+02    -0.8879E+02    -0.8870E+02    -0.8855E+02    -0.8833E+02    -0.8803E+02    -0.8761E+02    -0.8704E+02    -0.8630E+02    -0.8532E+02    -0.8404E+02    -0.8240E+02    -0.8032E+02    -0.7770E+02    -0.7447E+02    -0.7054E+02    -0.6587E+02    -0.6046E+02    -0.5434E+02    -0.4759E+02    -0.4029E+02    -0.3256E+02    -0.2452E+02    -0.1632E+02    -0.8078E+01     0.4302E-01     0.7874E+01     0.1523E+02     0.2190E+02     0.2770E+02     0.3244E+02     0.3595E+02     0.3811E+02     0.3884E+02     0.3811E+02     0.3594E+02     0.3242E+02     0.2767E+02     0.2186E+02     0.1518E+02     0.7822E+01    -0.1590E-01    -0.8143E+01    -0.1639E+02    -0.2460E+02    -0.3265E+02    -0.4038E+02    -0.4768E+02    -0.5443E+02    -0.6055E+02    -0.6596E+02    -0.7063E+02    -0.7455E+02    -0.7779E+02    -0.8040E+02    -0.8248E+02    -0.8412E+02    -0.8539E+02    -0.8637E+02    -0.8711E+02    -0.8768E+02    -0.8810E+02    -0.8840E+02    -0.8862E+02    -0.8877E+02    -0.8886E+02    -0.8892E+02    -0.8893E+02    -0.8892E+02    -0.8889E+02    -0.8884E+02    -0.8878E+02    -0.8870E+02    -0.8862E+02    -0.8853E+02    -0.8844E+02    -0.8834E+02    -0.8825E+02    -0.8816E+02    -0.8808E+02    -0.8801E+02    -0.8795E+02    -0.8792E+02    -0.8792E+02
    -0.8776E+02    -0.8776E+02    -0.8778E+02    -0.8782E+02    -0.8786E+02    -0.8792E+02    -0.8797E+02    -0.8803E+02    -0.8809E+02    -0.8814E+02    -0.8818E+02    -0.8821E+02    -0.8823E+02    -0.8823E+02    -0.8821E+02    -0.8817E+02    -0.8810E+02    -0.8799E+02    -0.8783E+02    -0.8762E+02    -0.8735E+02    -0.8698E+02    -0.8651E+02    -0.8590E+02    -0.8513E+02    -0.8416E+02    -0.8293E+02    -0.8140E+02    -0.7951E+02    -0.7718E+02    -0.7437E+02    -0.7102E+02    -0.6711E+02    -0.6264E+02    -0.5763E+02    -0.5215E+02    -0.4629E+02    -0.4014E+02    -0.3380E+02    -0.2740E+02    -0.2105E+02    -0.1488E+02    -0.9015E+01    -0.3576E+01     0.1306E+01     0.5507E+01     0.8912E+01     0.1142E+02     0.1295E+02     0.1347E+02     0.1295E+02     0.1141E+02     0.8890E+01     0.5479E+01     0.1271E+01    -0.3619E+01    -0.9064E+01    -0.1494E+02    -0.2111E+02    -0.2746E+02    -0.3388E+02    -0.4022E+02    -0.4637E+02    -0.5224E+02    -0.5772E+02    -0.6272E+02    -0.6720E+02    -0.7111E+02    -0.7445E+02    -0.7726E+02    -0.7958E+02    -0.8147E+02    -0.8300E+02    -0.8423E+02    -0.8520E+02    -0.8597E+02    -0.8657E+02    -0.8705E+02    -0.8741E+02    -0.8769E+02    -0.8790E+02    -0.8806E+02    -0.8817E+02    -0.8824E+02    -0.8829E+02    -0.8831E+02    -0.8831E+02    -0.8829E+02    -0.8826E+02    -0.8822E+02    -0.8817E+02    -0.8811E+02    -0.8805E+02    -0.8799E+02    -0.8793E+02    -0.8787E+02    -0.8782E+02    -0.8779E+02    -0.8776E+02    -0.8776E+02
    -0.8760E+02    -0.8760E+02    -0.8761E+02    -0.8763E+02    -0.8766E+02    -0.8768E+02    -0.8771E+02    -0.8774E+02    -0.8775E+02    -0.8777E+02    -0.8777E+02    -0.8776E+02    -0.8774E+02    -0.8769E+02    -0.8763E+02    -0.8754E+02    -0.8742E+02    -0.8726E+02    -0.8706E+02    -0.8680E+02    -0.8648E+02    -0.8608E+02    -0.8558E+02    -0.8496E+02    -0.8420E+02    -0.8326E+02    -0.8212E+02    -0.8072E+02    -0.7904E+02    -0.7702E+02    -0.7462E+02    -0.7181E+02    -0.6857E+02    -0.6490E+02    -0.6084E+02    -0.5642E+02    -0.5173E+02    -0.4682E+02    -0.4181E+02    -0.3677E+02    -0.3180E+02    -0.2701E+02    -0.2250E+02    -0.1836E+02    -0.1468E+02    -0.1154E+02    -0.9011E+01    -0.7158E+01    -0.6028E+01    -0.5650E+01    -0.6034E+01    -0.7171E+01    -0.9031E+01    -0.1157E+02    -0.1471E+02    -0.1840E+02    -0.2255E+02    -0.2707E+02    -0.3186E+02    -0.3683E+02    -0.4188E+02    -0.4690E+02    -0.5180E+02    -0.5650E+02    -0.6092E+02    -0.6498E+02    -0.6864E+02    -0.7188E+02    -0.7469E+02    -0.7709E+02    -0.7911E+02    -0.8079E+02    -0.8218E+02    -0.8332E+02    -0.8426E+02    -0.8502E+02    -0.8564E+02    -0.8614E+02    -0.8654E+02    -0.8686E+02    -0.8712E+02    -0.8733E+02    -0.8748E+02    -0.8761E+02    -0.8770E+02    -0.8776E+02    -0.8780E+02    -0.8783E+02    -0.8784E+02    -0.8783E+02    -0.8782E+02    -0.8780E+02    -0.8777E+02    -0.8774E+02    -0.8771E+02    -0.8768E+02    -0.8765E+02    -0.8763E+02    -0.8761E+02    -0.8761E+02
    -0.8745E+02    -0.8745E+02    -0.8745E+02    -0.8746E+02    -0.8746E+02    -0.8747E+02    -0.8747E+02    -0.8746E+02    -0.8745E+02    -0.8743E+02    -0.8740E+02    -0.8735E+02    -0.8729E+02    -0.8721E+02    -0.8711E+02    -0.8698E+02    -0.8682E+02    -0.8663E+02    -0.8639E+02    -0.8610E+02    -0.8575E+02    -0.8533E+02    -0.8483E+02    -0.8422E+02    -0.8349E+02    -0.8262E+02    -0.8157E+02    -0.8033E+02    -0.7886E+02    -0.7714E+02    -0.7512E+02    -0.7280E+02    -0.7015E+02    -0.6719E+02    -0.6393E+02    -0.6040E+02    -0.5666E+02    -0.5278E+02    -0.4881E+02    -0.4484E+02    -0.4095E+02    -0.3720E+02    -0.3369E+02    -0.3047E+02    -0.2761E+02    -0.2519E+02    -0.2325E+02    -0.2184E+02    -0.2098E+02    -0.2069E+02    -0.2098E+02    -0.2185E+02    -0.2327E+02    -0.2522E+02    -0.2764E+02    -0.3050E+02    -0.3373E+02    -0.3725E+02    -0.4100E+02    -0.4490E+02    -0.4887E+02    -0.5284E+02    -0.5673E+02    -0.6047E+02    -0.6399E+02    -0.6726E+02    -0.7022E+02    -0.7286E+02    -0.7518E+02    -0.7720E+02    -0.7892E+02    -0.8039E+02    -0.8163E+02    -0.8267E+02    -0.8354E+02    -0.8427E+02    -0.8488E+02    -0.8539E+02    -0.8581E+02    -0.8616E+02    -0.8644E+02    -0.8668E+02    -0.8688E+02    -0.8704E+02    -0.8716E+02    -0.8727E+02    -0.8735E+02    -0.8741E+02    -0.8745E+02    -0.8748E+02    -0.8750E+02    -0.8751E+02    -0.8752E+02    -0.8751E+02    -0.8751E+02    -0.8750E+02    -0.8749E+02    -0.8748E+02    -0.8747E+02    -0.8747E+02
    -0.8731E+02    -0.8731E+02    -0.8731E+02    -0.8730E+02    -0.8729E+02    -0.8727E+02    -0.8725E+02    -0.8722E+02    -0.8718E+02    -0.8713E+02    -0.8707E+02    -0.8700E+02    -0.8690E+02    -0.8679E+02    -0.8666E+02    -0.8650E+02    -0.8632E+02    -0.8610E+02    -0.8584E+02    -0.8553E+02    -0.8517E+02    -0.8475E+02    -0.8425E+02    -0.8367E+02    -0.8299E+02    -0.8219E+02    -0.8126E+02    -0.8018E+02    -0.7892E+02    -0.7746E+02    -0.7579E+02    -0.7390E+02    -0.7177E+02    -0.6940E+02    -0.6682E+02    -0.6404E+02    -0.6110E+02    -0.5805E+02    -0.5494E+02    -0.5184E+02    -0.4879E+02    -0.4587E+02    -0.4314E+02    -0.4063E+02    -0.3842E+02    -0.3654E+02    -0.3504E+02    -0.3394E+02    -0.3327E+02    -0.3305E+02    -0.3328E+02    -0.3395E+02    -0.3505E+02    -0.3656E+02    -0.3845E+02    -0.4066E+02    -0.4317E+02    -0.4591E+02    -0.4884E+02    -0.5189E+02    -0.5500E+02    -0.5810E+02    -0.6116E+02    -0.6410E+02    -0.6688E+02    -0.6946E+02    -0.7182E+02    -0.7395E+02    -0.7585E+02    -0.7751E+02    -0.7897E+02    -0.8022E+02    -0.8131E+02    -0.8224E+02    -0.8303E+02    -0.8371E+02    -0.8430E+02    -0.8479E+02    -0.8521E+02    -0.8557E+02    -0.8588E+02    -0.8614E+02    -0.8636E+02    -0.8655E+02    -0.8670E+02    -0.8683E+02    -0.8694E+02    -0.8704E+02    -0.8711E+02    -0.8717E+02    -0.8722E+02    -0.8726E+02    -0.8728E+02    -0.8731E+02    -0.8732E+02    -0.8733E+02    -0.8734E+02    -0.8734E+02    -0.8734E+02    -0.8734E+02
    -0.8719E+02    -0.8719E+02    -0.8718E+02    -0.8716E+02    -0.8714E+02    -0.8710E+02    -0.8706E+02    -0.8701E+02    -0.8695E+02    -0.8687E+02    -0.8679E+02    -0.8669E+02    -0.8657E+02    -0.8644E+02    -0.8628E+02    -0.8611E+02    -0.8590E+02    -0.8566E+02    -0.8539E+02    -0.8508E+02    -0.8472E+02    -0.8431E+02    -0.8383E+02    -0.8329E+02    -0.8267E+02    -0.8195E+02    -0.8113E+02    -0.8020E+02    -0.7913E+02    -0.7792E+02    -0.7656E+02    -0.7503E+02    -0.7333E+02    -0.7147E+02    -0.6945E+02    -0.6728E+02    -0.6501E+02    -0.6265E+02    -0.6025E+02    -0.5785E+02    -0.5550E+02    -0.5324E+02    -0.5112E+02    -0.4919E+02    -0.4748E+02    -0.4603E+02    -0.4487E+02    -0.4402E+02    -0.4351E+02    -0.4334E+02    -0.4351E+02    -0.4403E+02    -0.4488E+02    -0.4604E+02    -0.4750E+02    -0.4921E+02    -0.5115E+02    -0.5327E+02    -0.5553E+02    -0.5789E+02    -0.6029E+02    -0.6269E+02    -0.6505E+02    -0.6733E+02    -0.6949E+02    -0.7151E+02    -0.7338E+02    -0.7507E+02    -0.7660E+02    -0.7796E+02    -0.7917E+02    -0.8024E+02    -0.8117E+02    -0.8199E+02    -0.8270E+02    -0.8333E+02    -0.8387E+02    -0.8434E+02    -0.8475E+02    -0.8511E+02    -0.8542E+02    -0.8570E+02    -0.8593E+02    -0.8614E+02    -0.8631E+02    -0.8647E+02    -0.8660E+02    -0.8672E+02    -0.8681E+02    -0.8690E+02    -0.8697E+02    -0.8703E+02    -0.8708E+02    -0.8712E+02    -0.8716E+02    -0.8719E+02    -0.8721E+02    -0.8722E+02    -0.8723E+02    -0.8723E+02
    -0.8709E+02    -0.8709E+02    -0.8707E+02    -0.8705E+02    -0.8701E+02    -0.8696E+02    -0.8690E+02    -0.8683E+02    -0.8675E+02    -0.8666E+02    -0.8655E+02    -0.8644E+02    -0.8630E+02    -0.8615E+02    -0.8598E+02    -0.8579E+02    -0.8557E+02    -0.8533E+02    -0.8505E+02    -0.8474E+02    -0.8439E+02    -0.8400E+02    -0.8355E+02    -0.8305E+02    -0.8249E+02    -0.8186E+02    -0.8114E+02    -0.8034E+02    -0.7945E+02    -0.7845E+02    -0.7734E+02    -0.7611E+02    -0.7477E+02    -0.7332E+02    -0.7175E+02    -0.7009E+02    -0.6835E+02    -0.6656E+02    -0.6473E+02    -0.6291E+02    -0.6112E+02    -0.5940E+02    -0.5779E+02    -0.5631E+02    -0.5501E+02    -0.5390E+02    -0.5302E+02    -0.5237E+02    -0.5198E+02    -0.5185E+02    -0.5198E+02    -0.5238E+02    -0.5303E+02    -0.5392E+02    -0.5503E+02    -0.5634E+02    -0.5781E+02    -0.5943E+02    -0.6115E+02    -0.6294E+02    -0.6476E+02    -0.6659E+02    -0.6839E+02    -0.7013E+02    -0.7179E+02    -0.7335E+02    -0.7481E+02    -0.7615E+02    -0.7737E+02    -0.7848E+02    -0.7948E+02    -0.8037E+02    -0.8117E+02    -0.8188E+02    -0.8252E+02    -0.8308E+02    -0.8358E+02    -0.8402E+02    -0.8442E+02    -0.8476E+02    -0.8507E+02    -0.8535E+02    -0.8559E+02    -0.8581E+02    -0.8600E+02    -0.8617E+02    -0.8632E+02    -0.8645E+02    -0.8657E+02    -0.8667E+02    -0.8676E+02    -0.8684E+02    -0.8691E+02    -0.8697E+02    -0.8702E+02    -0.8706E+02    -0.8709E+02    -0.8712E+02    -0.8713E+02    -0.8713E+02
    -0.8701E+02    -0.8701E+02    -0.8699E+02    -0.8695E+02    -0.8690E+02    -0.8684E+02    -0.8677E+02    -0.8669E+02    -0.8659E+02    -0.8649E+02    -0.8637E+02    -0.8623E+02    -0.8609E+02    -0.8593E+02    -0.8574E+02    -0.8554E+02    -0.8532E+02    -0.8508E+02    -0.8481E+02    -0.8450E+02    -0.8417E+02    -0.8380E+02    -0.8339E+02    -0.8293E+02    -0.8243E+02    -0.8187E+02    -0.8125E+02    -0.8057E+02    -0.7982E+02    -0.7900E+02    -0.7810E+02    -0.7712E+02    -0.7607E+02    -0.7493E+02    -0.7373E+02    -0.7246E+02    -0.7114E+02    -0.6979E+02    -0.6842E+02    -0.6705E+02    -0.6572E+02    -0.6443E+02    -0.6323E+02    -0.6213E+02    -0.6115E+02    -0.6032E+02    -0.5966E+02    -0.5917E+02    -0.5888E+02    -0.5878E+02    -0.5888E+02    -0.5918E+02    -0.5967E+02    -0.6033E+02    -0.6116E+02    -0.6214E+02    -0.6325E+02    -0.6445E+02    -0.6574E+02    -0.6708E+02    -0.6844E+02    -0.6981E+02    -0.7117E+02    -0.7249E+02    -0.7375E+02    -0.7496E+02    -0.7609E+02    -0.7715E+02    -0.7812E+02    -0.7902E+02    -0.7984E+02    -0.8059E+02    -0.8127E+02    -0.8189E+02    -0.8245E+02    -0.8295E+02    -0.8340E+02    -0.8381E+02    -0.8418E+02    -0.8452E+02    -0.8482E+02    -0.8509E+02    -0.8533E+02    -0.8555E+02    -0.8575E+02    -0.8593E+02    -0.8609E+02    -0.8624E+02    -0.8637E+02    -0.8648E+02    -0.8659E+02    -0.8668E+02    -0.8677E+02    -0.8684E+02    -0.8690E+02    -0.8696E+02    -0.8700E+02    -0.8703E+02    -0.8705E+02    -0.8705E+02
    -0.8694E+02    -0.8694E+02    -0.8691E+02    -0.8687E+02    -0.8682E+02    -0.8675E+02    -0.8667E+02    -0.8657E+02    -0.8647E+02    -0.8635E+02    -0.8622E+02    -0.8608E+02    -0.8593E+02    -0.8576E+02    -0.8557E+02    -0.8537E+02    -0.8515E+02    -0.8491E+02    -0.8464E+02    -0.8435E+02    -0.8404E+02    -0.8369E+02    -0.8331E+02    -0.8290E+02    -0.8245E+02    -0.8196E+02    -0.8143E+02    -0.8085E+02    -0.8022E+02    -0.7954E+02    -0.7881E+02    -0.7803E+02    -0.7720E+02    -0.7631E+02    -0.7538E+02    -0.7442E+02    -0.7342E+02    -0.7240E+02    -0.7138E+02    -0.7037E+02    -0.6938E+02    -0.6843E+02    -0.6755E+02    -0.6673E+02    -0.6602E+02    -0.6541E+02    -0.6492E+02    -0.6457E+02    -0.6435E+02    -0.6428E+02    -0.6435E+02    -0.6457E+02    -0.6493E+02    -0.6542E+02    -0.6603E+02    -0.6675E+02    -0.6756E+02    -0.6845E+02    -0.6939E+02    -0.7038E+02    -0.7140E+02    -0.7242E+02    -0.7344E+02    -0.7443E+02    -0.7540E+02    -0.7633E+02    -0.7721E+02    -0.7805E+02    -0.7883E+02    -0.7956E+02    -0.8024E+02    -0.8086E+02    -0.8144E+02    -0.8197E+02    -0.8246E+02    -0.8291E+02    -0.8332E+02    -0.8370E+02    -0.8404E+02    -0.8436E+02    -0.8464E+02    -0.8491E+02    -0.8515E+02    -0.8537E+02    -0.8557E+02    -0.8575E+02    -0.8592E+02    -0.8607E+02    -0.8621E+02    -0.8634E+02    -0.8645E+02    -0.8656E+02    -0.8665E+02    -0.8674E+02    -0.8681E+02    -0.8687E+02    -0.8692E+02    -0.8696E+02    -0.8698E+02    -0.8698E+02
    -0.8688E+02    -0.8688E+02    -0.8686E+02    -0.8681E+02    -0.8675E+02    -0.8668E+02    -0.8659E+02    -0.8649E+02    -0.8637E+02    -0.8625E+02    -0.8611E+02    -0.8597E+02    -0.8581E+02    -0.8564E+02    -0.8545E+02    -0.8525E+02    -0.8503E+02    -0.8480E+02    -0.8455E+02    -0.8427E+02    -0.8398E+02    -0.8366E+02    -0.8331E+02    -0.8294E+02    -0.8254E+02    -0.8212E+02    -0.8165E+02    -0.8116E+02    -0.8063E+02    -0.8007E+02    -0.7947E+02    -0.7884E+02    -0.7818E+02    -0.7748E+02    -0.7676E+02    -0.7602E+02    -0.7526E+02    -0.7449E+02    -0.7373E+02    -0.7297E+02    -0.7224E+02    -0.7155E+02    -0.7090E+02    -0.7030E+02    -0.6978E+02    -0.6934E+02    -0.6898E+02    -0.6873E+02    -0.6857E+02    -0.6852E+02    -0.6857E+02    -0.6873E+02    -0.6899E+02    -0.6934E+02    -0.6979E+02    -0.7031E+02    -0.7090E+02    -0.7156E+02    -0.7225E+02    -0.7298E+02    -0.7374E+02    -0.7450E+02    -0.7527E+02    -0.7603E+02    -0.7677E+02    -0.7749E+02    -0.7818E+02    -0.7885E+02    -0.7948E+02    -0.8008E+02    -0.8064E+02    -0.8117E+02    -0.8166E+02    -0.8212E+02    -0.8255E+02    -0.8294E+02    -0.8331E+02    -0.8366E+02    -0.8397E+02    -0.8427E+02    -0.8454E+02    -0.8479E+02    -0.8502E+02    -0.8524E+02    -0.8544E+02    -0.8562E+02    -0.8579E+02    -0.8595E+02    -0.8609E+02    -0.8623E+02    -0.8635E+02    -0.8646E+02    -0.8656E+02    -0.8666E+02    -0.8674E+02    -0.8681E+02    -0.8686E+02    -0.8690E+02    -0.8693E+02    -0.8693E+02
    -0.8685E+02    -0.8685E+02    -0.8682E+02    -0.8677E+02    -0.8671E+02    -0.8662E+02    -0.8653E+02    -0.8642E+02    -0.8631E+02    -0.8618E+02    -0.8604E+02    -0.8589E+02    -0.8573E+02    -0.8556E+02    -0.8538E+02    -0.8518E+02    -0.8497E+02    -0.8475E+02    -0.8451E+02    -0.8425E+02    -0.8398E+02    -0.8368E+02    -0.8337E+02    -0.8304E+02    -0.8268E+02    -0.8231E+02    -0.8191E+02    -0.8149E+02    -0.8104E+02    -0.8057E+02    -0.8008E+02    -0.7956E+02    -0.7903E+02    -0.7848E+02    -0.7791E+02    -0.7733E+02    -0.7675E+02    -0.7616E+02    -0.7558E+02    -0.7502E+02    -0.7447E+02    -0.7396E+02    -0.7348E+02    -0.7304E+02    -0.7266E+02    -0.7234E+02    -0.7208E+02    -0.7189E+02    -0.7177E+02    -0.7174E+02    -0.7178E+02    -0.7189E+02    -0.7208E+02    -0.7234E+02    -0.7266E+02    -0.7305E+02    -0.7348E+02    -0.7396E+02    -0.7448E+02    -0.7502E+02    -0.7559E+02    -0.7617E+02    -0.7675E+02    -0.7733E+02    -0.7791E+02    -0.7848E+02    -0.7903E+02    -0.7956E+02    -0.8008E+02    -0.8057E+02    -0.8104E+02    -0.8148E+02    -0.8191E+02    -0.8230E+02    -0.8268E+02    -0.8303E+02    -0.8336E+02    -0.8367E+02    -0.8396E+02    -0.8424E+02    -0.8449E+02    -0.8473E+02    -0.8495E+02    -0.8516E+02    -0.8536E+02    -0.8554E+02    -0.8571E+02    -0.8586E+02    -0.8601E+02    -0.8615E+02    -0.8628E+02    -0.8639E+02    -0.8650E+02    -0.8660E+02    -0.8668E+02    -0.8676E+02    -0.8682E+02    -0.8686E+02    -0.8689E+02    -0.8689E+02
    -0.8682E+02    -0.8682E+02    -0.8679E+02    -0.8674E+02    -0.8667E+02    -0.8659E+02    -0.8649E+02    -0.8638E+02    -0.8627E+02    -0.8614E+02    -0.8600E+02    -0.8585E+02    -0.8569E+02    -0.8552E+02    -0.8534E+02    -0.8515E+02    -0.8495E+02    -0.8474E+02    -0.8451E+02    -0.8427E+02    -0.8402E+02    -0.8375E+02    -0.8347E+02    -0.8317E+02    -0.8286E+02    -0.8253E+02    -0.8218E+02    -0.8182E+02    -0.8144E+02    -0.8104E+02    -0.8063E+02    -0.8021E+02    -0.7977E+02    -0.7933E+02    -0.7888E+02    -0.7842E+02    -0.7796E+02    -0.7751E+02    -0.7706E+02    -0.7663E+02    -0.7622E+02    -0.7583E+02    -0.7547E+02    -0.7515E+02    -0.7486E+02    -0.7463E+02    -0.7443E+02    -0.7430E+02    -0.7421E+02    -0.7418E+02    -0.7421E+02    -0.7430E+02    -0.7444E+02    -0.7463E+02    -0.7487E+02    -0.7515E+02    -0.7547E+02    -0.7583E+02    -0.7622E+02    -0.7663E+02    -0.7706E+02    -0.7751E+02    -0.7796E+02    -0.7842E+02    -0.7887E+02    -0.7933E+02    -0.7977E+02    -0.8020E+02    -0.8063E+02    -0.8104E+02    -0.8143E+02    -0.8181E+02    -0.8217E+02    -0.8252E+02    -0.8285E+02    -0.8316E+02    -0.8346E+02    -0.8374E+02    -0.8400E+02    -0.8425E+02    -0.8449E+02    -0.8472E+02    -0.8493E+02    -0.8513E+02    -0.8531E+02    -0.8549E+02    -0.8566E+02    -0.8581E+02    -0.8596E+02    -0.8610E+02    -0.8623E+02    -0.8635E+02    -0.8646E+02    -0.8656E+02    -0.8665E+02    -0.8672E+02    -0.8679E+02    -0.8683E+02    -0.8686E+02    -0.8686E+02
    -0.8680E+02    -0.8680E+02    -0.8678E+02    -0.8673E+02    -0.8666E+02    -0.8657E+02    -0.8647E+02    -0.8636E+02    -0.8624E+02    -0.8612E+02    -0.8598E+02    -0.8583E+02    -0.8568E+02    -0.8551E+02    -0.8534E+02    -0.8516E+02    -0.8497E+02    -0.8477E+02    -0.8456E+02    -0.8433E+02    -0.8410E+02    -0.8386E+02    -0.8360E+02    -0.8333E+02    -0.8305E+02    -0.8276E+02    -0.8246E+02    -0.8215E+02    -0.8182E+02    -0.8149E+02    -0.8114E+02    -0.8079E+02    -0.8043E+02    -0.8007E+02    -0.7970E+02    -0.7934E+02    -0.7897E+02    -0.7861E+02    -0.7827E+02    -0.7793E+02    -0.7761E+02    -0.7731E+02    -0.7704E+02    -0.7679E+02    -0.7658E+02    -0.7640E+02    -0.7626E+02    -0.7615E+02    -0.7609E+02    -0.7607E+02    -0.7609E+02    -0.7615E+02    -0.7625E+02    -0.7640E+02    -0.7658E+02    -0.7679E+02    -0.7704E+02    -0.7731E+02    -0.7761E+02    -0.7793E+02    -0.7826E+02    -0.7861E+02    -0.7897E+02    -0.7933E+02    -0.7970E+02    -0.8006E+02    -0.8042E+02    -0.8078E+02    -0.8113E+02    -0.8147E+02    -0.8181E+02    -0.8213E+02    -0.8245E+02    -0.8275E+02    -0.8304E+02    -0.8331E+02    -0.8358E+02    -0.8383E+02    -0.8408E+02    -0.8431E+02    -0.8453E+02    -0.8474E+02    -0.8494E+02    -0.8513E+02    -0.8531E+02    -0.8548E+02    -0.8564E+02    -0.8579E+02    -0.8594E+02    -0.8607E+02    -0.8620E+02    -0.8632E+02    -0.8643E+02    -0.8653E+02    -0.8662E+02    -0.8670E+02    -0.8677E+02    -0.8682E+02    -0.8684E+02    -0.8684E+02
    -0.8680E+02    -0.8680E+02    -0.8677E+02    -0.8672E+02    -0.8665E+02    -0.8656E+02    -0.8647E+02    -0.8636E+02    -0.8624E+02    -0.8611E+02    -0.8598E+02    -0.8584E+02    -0.8569E+02    -0.8553E+02    -0.8537E+02    -0.8519E+02    -0.8501E+02    -0.8482E+02    -0.8463E+02    -0.8442E+02    -0.8421E+02    -0.8398E+02    -0.8375E+02    -0.8351E+02    -0.8326E+02    -0.8301E+02    -0.8274E+02    -0.8247E+02    -0.8219E+02    -0.8190E+02    -0.8161E+02    -0.8131E+02    -0.8102E+02    -0.8072E+02    -0.8042E+02    -0.8012E+02    -0.7982E+02    -0.7954E+02    -0.7926E+02    -0.7900E+02    -0.7874E+02    -0.7851E+02    -0.7830E+02    -0.7811E+02    -0.7794E+02    -0.7780E+02    -0.7769E+02    -0.7761E+02    -0.7756E+02    -0.7755E+02    -0.7756E+02    -0.7761E+02    -0.7769E+02    -0.7780E+02    -0.7794E+02    -0.7810E+02    -0.7829E+02    -0.7851E+02    -0.7874E+02    -0.7899E+02    -0.7925E+02    -0.7953E+02    -0.7982E+02    -0.8011E+02    -0.8041E+02    -0.8071E+02    -0.8100E+02    -0.8130E+02    -0.8160E+02    -0.8189E+02    -0.8217E+02    -0.8245E+02    -0.8272E+02    -0.8299E+02    -0.8324E+02    -0.8349E+02    -0.8373E+02    -0.8396E+02    -0.8418E+02    -0.8439E+02    -0.8459E+02    -0.8479E+02    -0.8497E+02    -0.8515E+02    -0.8532E+02    -0.8549E+02    -0.8564E+02    -0.8579E+02    -0.8593E+02    -0.8607E+02    -0.8619E+02    -0.8631E+02    -0.8642E+02    -0.8652E+02    -0.8661E+02    -0.8669E+02    -0.8676E+02    -0.8681E+02    -0.8683E+02    -0.8683E+02
    -0.8680E+02    -0.8680E+02    -0.8677E+02    -0.8672E+02    -0.8665E+02    -0.8657E+02    -0.8647E+02    -0.8637E+02    -0.8625E+02    -0.8613E+02    -0.8600E+02    -0.8586E+02    -0.8572E+02    -0.8557E+02    -0.8541E+02    -0.8525E+02    -0.8508E+02    -0.8490E+02    -0.8472E+02    -0.8453E+02    -0.8433E+02    -0.8413E+02    -0.8392E+02    -0.8370E+02    -0.8348E+02    -0.8325E+02    -0.8302E+02    -0.8278E+02    -0.8254E+02    -0.8229E+02    -0.8204E+02    -0.8179E+02    -0.8154E+02    -0.8129E+02    -0.8104E+02    -0.8080E+02    -0.8056E+02    -0.8032E+02    -0.8010E+02    -0.7988E+02    -0.7968E+02    -0.7950E+02    -0.7933E+02    -0.7918E+02    -0.7904E+02    -0.7894E+02    -0.7885E+02    -0.7879E+02    -0.7875E+02    -0.7873E+02    -0.7875E+02    -0.7878E+02    -0.7885E+02    -0.7893E+02    -0.7904E+02    -0.7917E+02    -0.7932E+02    -0.7949E+02    -0.7968E+02    -0.7988E+02    -0.8009E+02    -0.8031E+02    -0.8055E+02    -0.8079E+02    -0.8103E+02    -0.8128E+02    -0.8153E+02    -0.8178E+02    -0.8203E+02    -0.8228E+02    -0.8252E+02    -0.8276E+02    -0.8300E+02    -0.8323E+02    -0.8346E+02    -0.8368E+02    -0.8389E+02    -0.8410E+02    -0.8430E+02    -0.8449E+02    -0.8468E+02    -0.8486E+02    -0.8503E+02    -0.8520E+02    -0.8536E+02    -0.8552E+02    -0.8567E+02    -0.8581E+02    -0.8595E+02    -0.8608E+02    -0.8620E+02    -0.8631E+02    -0.8642E+02    -0.8652E+02    -0.8661E+02    -0.8669E+02    -0.8676E+02    -0.8681E+02    -0.8683E+02    -0.8683E+02
    -0.8681E+02    -0.8681E+02    -0.8678E+02    -0.8673E+02    -0.8666E+02    -0.8658E+02    -0.8649E+02    -0.8638E+02    -0.8627E+02    -0.8615E+02    -0.8603E+02    -0.8590E+02    -0.8576E+02    -0.8562E+02    -0.8547E+02    -0.8531E+02    -0.8515E+02    -0.8499E+02    -0.8482E+02    -0.8465E+02    -0.8447E+02    -0.8428E+02    -0.8409E+02    -0.8390E+02    -0.8370E+02    -0.8350E+02    -0.8329E+02    -0.8309E+02    -0.8287E+02    -0.8266E+02    -0.8245E+02    -0.8223E+02    -0.8202E+02    -0.8181E+02    -0.8160E+02    -0.8139E+02    -0.8119E+02    -0.8100E+02    -0.8082E+02    -0.8064E+02    -0.8048E+02    -0.8033E+02    -0.8019E+02    -0.8007E+02    -0.7996E+02    -0.7987E+02    -0.7980E+02    -0.7975E+02    -0.7972E+02    -0.7971E+02    -0.7972E+02    -0.7975E+02    -0.7980E+02    -0.7987E+02    -0.7996E+02    -0.8006E+02    -0.8018E+02    -0.8032E+02    -0.8047E+02    -0.8063E+02    -0.8081E+02    -0.8099E+02    -0.8118E+02    -0.8138E+02    -0.8158E+02    -0.8179E+02    -0.8200E+02    -0.8222E+02    -0.8243E+02    -0.8264E+02    -0.8285E+02    -0.8306E+02    -0.8327E+02    -0.8347E+02    -0.8367E+02    -0.8387E+02    -0.8406E+02    -0.8425E+02    -0.8443E+02    -0.8461E+02    -0.8478E+02    -0.8495E+02    -0.8511E+02    -0.8527E+02    -0.8542E+02    -0.8557E+02    -0.8571E+02    -0.8584E+02    -0.8597E+02    -0.8610E+02    -0.8622E+02    -0.8633E+02    -0.8644E+02    -0.8653E+02    -0.8662E+02    -0.8670E+02    -0.8676E+02    -0.8681E+02    -0.8684E+02    -0.8684E+02
    -0.8682E+02    -0.8682E+02    -0.8679E+02    -0.8674E+02    -0.8668E+02    -0.8660E+02    -0.8651E+02    -0.8641E+02    -0.8630E+02    -0.8619E+02    -0.8607E+02    -0.8594E+02    -0.8581E+02    -0.8568E+02    -0.8554E+02    -0.8539E+02    -0.8525E+02    -0.8509E+02    -0.8494E+02    -0.8478E+02    -0.8461E+02    -0.8444E+02    -0.8427E+02    -0.8410E+02    -0.8392E+02    -0.8374E+02    -0.8356E+02    -0.8338E+02    -0.8319E+02    -0.8301E+02    -0.8282E+02    -0.8264E+02    -0.8245E+02    -0.8227E+02    -0.8209E+02    -0.8192E+02    -0.8175E+02    -0.8159E+02    -0.8144E+02    -0.8129E+02    -0.8116E+02    -0.8103E+02    -0.8092E+02    -0.8082E+02    -0.8074E+02    -0.8066E+02    -0.8061E+02    -0.8057E+02    -0.8054E+02    -0.8053E+02    -0.8054E+02    -0.8056E+02    -0.8060E+02    -0.8066E+02    -0.8073E+02    -0.8082E+02    -0.8092E+02    -0.8103E+02    -0.8115E+02    -0.8128E+02    -0.8143E+02    -0.8158E+02    -0.8174E+02    -0.8191E+02    -0.8208E+02    -0.8226E+02    -0.8243E+02    -0.8262E+02    -0.8280E+02    -0.8298E+02    -0.8317E+02    -0.8335E+02    -0.8353E+02    -0.8371E+02    -0.8389E+02    -0.8407E+02    -0.8424E+02    -0.8441E+02    -0.8458E+02    -0.8474E+02    -0.8490E+02    -0.8505E+02    -0.8520E+02    -0.8535E+02    -0.8549E+02    -0.8563E+02    -0.8576E+02    -0.8589E+02    -0.8601E+02    -0.8613E+02    -0.8625E+02    -0.8635E+02    -0.8646E+02    -0.8655E+02    -0.8664E+02    -0.8671E+02    -0.8677E+02    -0.8682E+02    -0.8685E+02    -0.8685E+02
    -0.8684E+02    -0.8684E+02    -0.8681E+02    -0.8676E+02    -0.8670E+02    -0.8662E+02    -0.8654E+02    -0.8644E+02    -0.8634E+02    -0.8623E+02    -0.8612E+02    -0.8600E+02    -0.8587E+02    -0.8575E+02    -0.8562E+02    -0.8548E+02    -0.8534E+02    -0.8520E+02    -0.8506E+02    -0.8491E+02    -0.8476E+02    -0.8461E+02    -0.8445E+02    -0.8430E+02    -0.8414E+02    -0.8398E+02    -0.8382E+02    -0.8365E+02    -0.8349E+02    -0.8333E+02    -0.8317E+02    -0.8301E+02    -0.8285E+02    -0.8269E+02    -0.8254E+02    -0.8239E+02    -0.8225E+02    -0.8212E+02    -0.8199E+02    -0.8187E+02    -0.8175E+02    -0.8165E+02    -0.8155E+02    -0.8147E+02    -0.8140E+02    -0.8134E+02    -0.8129E+02    -0.8126E+02    -0.8124E+02    -0.8123E+02    -0.8124E+02    -0.8126E+02    -0.8129E+02    -0.8134E+02    -0.8140E+02    -0.8147E+02    -0.8155E+02    -0.8164E+02    -0.8174E+02    -0.8185E+02    -0.8198E+02    -0.8210E+02    -0.8224E+02    -0.8238E+02    -0.8253E+02    -0.8268E+02    -0.8283E+02    -0.8299E+02    -0.8315E+02    -0.8331E+02    -0.8347E+02    -0.8363E+02    -0.8379E+02    -0.8395E+02    -0.8411E+02    -0.8426E+02    -0.8442E+02    -0.8457E+02    -0.8472E+02    -0.8487E+02    -0.8502E+02    -0.8516E+02    -0.8530E+02    -0.8543E+02    -0.8557E+02    -0.8569E+02    -0.8582E+02    -0.8594E+02    -0.8606E+02    -0.8617E+02    -0.8628E+02    -0.8639E+02    -0.8648E+02    -0.8657E+02    -0.8666E+02    -0.8673E+02    -0.8679E+02    -0.8683E+02    -0.8686E+02    -0.8686E+02
    -0.8685E+02    -0.8685E+02    -0.8683E+02    -0.8678E+02    -0.8672E+02    -0.8665E+02    -0.8657E+02    -0.8648E+02    -0.8638E+02    -0.8628E+02    -0.8617E+02    -0.8606E+02    -0.8594E+02    -0.8582E+02    -0.8570E+02    -0.8557E+02    -0.8545E+02    -0.8532E+02    -0.8518E+02    -0.8505E+02    -0.8491E+02    -0.8477E+02    -0.8463E+02    -0.8449E+02    -0.8435E+02    -0.8421E+02    -0.8406E+02    -0.8392E+02    -0.8377E+02    -0.8363E+02    -0.8349E+02    -0.8335E+02    -0.8321E+02    -0.8308E+02    -0.8295E+02    -0.8282E+02    -0.8270E+02    -0.8258E+02    -0.8247E+02    -0.8237E+02    -0.8227E+02    -0.8219E+02    -0.8211E+02    -0.8204E+02    -0.8198E+02    -0.8193E+02    -0.8189E+02    -0.8186E+02    -0.8184E+02    -0.8184E+02    -0.8184E+02    -0.8186E+02    -0.8189E+02    -0.8192E+02    -0.8197E+02    -0.8203E+02    -0.8210E+02    -0.8218E+02    -0.8226E+02    -0.8236E+02    -0.8246E+02    -0.8257E+02    -0.8268E+02    -0.8281E+02    -0.8293E+02    -0.8306E+02    -0.8319E+02    -0.8333E+02    -0.8347E+02    -0.8361E+02    -0.8375E+02    -0.8389E+02    -0.8403E+02    -0.8417E+02    -0.8432E+02    -0.8446E+02    -0.8460E+02    -0.8474E+02    -0.8487E+02    -0.8501E+02    -0.8514E+02    -0.8527E+02    -0.8540E+02    -0.8553E+02    -0.8565E+02    -0.8577E+02    -0.8589E+02    -0.8600E+02    -0.8611E+02    -0.8622E+02    -0.8632E+02    -0.8642E+02    -0.8652E+02    -0.8660E+02    -0.8668E+02    -0.8675E+02    -0.8681E+02    -0.8685E+02    -0.8688E+02    -0.8688E+02
    -0.8688E+02    -0.8688E+02    -0.8685E+02    -0.8681E+02    -0.8675E+02    -0.8668E+02    -0.8660E+02    -0.8652E+02    -0.8643E+02    -0.8633E+02    -0.8623E+02    -0.8612E+02    -0.8601E+02    -0.8590E+02    -0.8579E+02    -0.8567E+02    -0.8555E+02    -0.8543E+02    -0.8531E+02    -0.8519E+02    -0.8506E+02    -0.8493E+02    -0.8481E+02    -0.8468E+02    -0.8455E+02    -0.8442E+02    -0.8429E+02    -0.8417E+02    -0.8404E+02    -0.8391E+02    -0.8379E+02    -0.8367E+02    -0.8355E+02    -0.8343E+02    -0.8332E+02    -0.8321E+02    -0.8310E+02    -0.8300E+02    -0.8291E+02    -0.8282E+02    -0.8274E+02    -0.8266E+02    -0.8260E+02    -0.8254E+02    -0.8249E+02    -0.8245E+02    -0.8241E+02    -0.8239E+02    -0.8237E+02    -0.8237E+02    -0.8237E+02    -0.8239E+02    -0.8241E+02    -0.8244E+02    -0.8248E+02    -0.8253E+02    -0.8259E+02    -0.8266E+02    -0.8273E+02    -0.8281E+02    -0.8290E+02    -0.8299E+02    -0.8309E+02    -0.8319E+02    -0.8330E+02    -0.8341E+02    -0.8353E+02    -0.8365E+02    -0.8377E+02    -0.8389E+02    -0.8401E+02    -0.8414E+02    -0.8427E+02    -0.8439E+02    -0.8452E+02    -0.8465E+02    -0.8477E+02    -0.8490E+02    -0.8502E+02    -0.8514E+02    -0.8527E+02    -0.8539E+02    -0.8550E+02    -0.8562E+02    -0.8574E+02    -0.8585E+02    -0.8596E+02    -0.8607E+02    -0.8617E+02    -0.8627E+02    -0.8637E+02    -0.8646E+02    -0.8655E+02    -0.8663E+02    -0.8671E+02    -0.8678E+02    -0.8683E+02    -0.8687E+02    -0.8689E+02    -0.8689E+02
    -0.8690E+02    -0.8690E+02    -0.8687E+02    -0.8683E+02    -0.8678E+02    -0.8671E+02    -0.8664E+02    -0.8656E+02    -0.8647E+02    -0.8638E+02    -0.8629E+02    -0.8619E+02    -0.8609E+02    -0.8598E+02    -0.8588E+02    -0.8577E+02    -0.8566E+02    -0.8555E+02    -0.8544E+02    -0.8532E+02    -0.8521E+02    -0.8509E+02    -0.8498E+02    -0.8486E+02    -0.8475E+02    -0.8463E+02    -0.8452E+02    -0.8440E+02    -0.8429E+02    -0.8418E+02    -0.8407E+02    -0.8396E+02    -0.8386E+02    -0.8375E+02    -0.8365E+02    -0.8356E+02    -0.8347E+02    -0.8338E+02    -0.8330E+02    -0.8322E+02    -0.8315E+02    -0.8309E+02    -0.8303E+02    -0.8298E+02    -0.8294E+02    -0.8290E+02    -0.8288E+02    -0.8285E+02    -0.8284E+02    -0.8284E+02    -0.8284E+02    -0.8285E+02    -0.8287E+02    -0.8290E+02    -0.8293E+02    -0.8298E+02    -0.8303E+02    -0.8308E+02    -0.8314E+02    -0.8321E+02    -0.8329E+02    -0.8337E+02    -0.8345E+02    -0.8354E+02    -0.8364E+02    -0.8373E+02    -0.8383E+02    -0.8394E+02    -0.8404E+02    -0.8415E+02    -0.8426E+02    -0.8437E+02    -0.8449E+02    -0.8460E+02    -0.8471E+02    -0.8483E+02    -0.8494E+02    -0.8506E+02    -0.8517E+02    -0.8528E+02    -0.8539E+02    -0.8550E+02    -0.8561E+02    -0.8572E+02    -0.8582E+02    -0.8593E+02    -0.8603E+02    -0.8613E+02    -0.8623E+02    -0.8633E+02    -0.8642E+02    -0.8651E+02    -0.8659E+02    -0.8667E+02    -0.8674E+02    -0.8680E+02    -0.8685E+02    -0.8689E+02    -0.8691E+02    -0.8691E+02
    -0.8692E+02    -0.8692E+02    -0.8690E+02    -0.8686E+02    -0.8681E+02    -0.8675E+02    -0.8668E+02    -0.8660E+02    -0.8652E+02    -0.8643E+02    -0.8635E+02    -0.8625E+02    -0.8616E+02    -0.8606E+02    -0.8596E+02    -0.8586E+02    -0.8576E+02    -0.8566E+02    -0.8556E+02    -0.8546E+02    -0.8535E+02    -0.8525E+02    -0.8514E+02    -0.8504E+02    -0.8493E+02    -0.8483E+02    -0.8473E+02    -0.8463E+02    -0.8452E+02    -0.8443E+02    -0.8433E+02    -0.8423E+02    -0.8414E+02    -0.8405E+02    -0.8396E+02    -0.8388E+02    -0.8380E+02    -0.8373E+02    -0.8366E+02    -0.8359E+02    -0.8353E+02    -0.8347E+02    -0.8342E+02    -0.8338E+02    -0.8334E+02    -0.8331E+02    -0.8329E+02    -0.8327E+02    -0.8326E+02    -0.8326E+02    -0.8326E+02    -0.8327E+02    -0.8329E+02    -0.8331E+02    -0.8334E+02    -0.8337E+02    -0.8342E+02    -0.8347E+02    -0.8352E+02    -0.8358E+02    -0.8364E+02    -0.8371E+02    -0.8379E+02    -0.8386E+02    -0.8395E+02    -0.8403E+02    -0.8412E+02    -0.8421E+02    -0.8431E+02    -0.8440E+02    -0.8450E+02    -0.8460E+02    -0.8470E+02    -0.8480E+02    -0.8490E+02    -0.8500E+02    -0.8511E+02    -0.8521E+02    -0.8531E+02    -0.8541E+02    -0.8552E+02    -0.8562E+02    -0.8572E+02    -0.8582E+02    -0.8592E+02    -0.8601E+02    -0.8611E+02    -0.8620E+02    -0.8629E+02    -0.8638E+02    -0.8647E+02    -0.8655E+02    -0.8663E+02    -0.8670E+02    -0.8677E+02    -0.8683E+02    -0.8688E+02    -0.8692E+02    -0.8694E+02    -0.8694E+02
    -0.8694E+02    -0.8694E+02    -0.8692E+02    -0.8689E+02    -0.8684E+02    -0.8678E+02    -0.8672E+02    -0.8665E+02    -0.8657E+02    -0.8649E+02    -0.8641E+02    -0.8632E+02    -0.8623E+02    -0.8614E+02    -0.8605E+02    -0.8596E+02    -0.8587E+02    -0.8577E+02    -0.8568E+02    -0.8559E+02    -0.8549E+02    -0.8540E+02    -0.8530E+02    -0.8521E+02    -0.8511E+02    -0.8502E+02    -0.8493E+02    -0.8484E+02    -0.8475E+02    -0.8466E+02    -0.8457E+02    -0.8449E+02    -0.8440E+02    -0.8433E+02    -0.8425E+02    -0.8418E+02    -0.8411E+02    -0.8404E+02    -0.8398E+02    -0.8392E+02    -0.8387E+02    -0.8382E+02    -0.8378E+02    -0.8374E+02    -0.8371E+02    -0.8368E+02    -0.8366E+02    -0.8365E+02    -0.8364E+02    -0.8363E+02    -0.8363E+02    -0.8364E+02    -0.8366E+02    -0.8368E+02    -0.8370E+02    -0.8373E+02    -0.8377E+02    -0.8381E+02    -0.8386E+02    -0.8391E+02    -0.8397E+02    -0.8403E+02    -0.8409E+02    -0.8416E+02    -0.8423E+02    -0.8431E+02    -0.8438E+02    -0.8447E+02    -0.8455E+02    -0.8463E+02    -0.8472E+02    -0.8481E+02    -0.8490E+02    -0.8499E+02    -0.8508E+02    -0.8517E+02    -0.8527E+02    -0.8536E+02    -0.8545E+02    -0.8555E+02    -0.8564E+02    -0.8573E+02    -0.8582E+02    -0.8591E+02    -0.8600E+02    -0.8609E+02    -0.8618E+02    -0.8627E+02    -0.8635E+02    -0.8644E+02    -0.8652E+02    -0.8660E+02    -0.8667E+02    -0.8674E+02    -0.8680E+02    -0.8686E+02    -0.8690E+02    -0.8694E+02    -0.8696E+02    -0.8696E+02
    -0.8697E+02    -0.8697E+02    -0.8695E+02    -0.8692E+02    -0.8687E+02    -0.8682E+02    -0.8676E+02    -0.8669E+02    -0.8662E+02    -0.8654E+02    -0.8647E+02    -0.8639E+02    -0.8631E+02    -0.8622E+02    -0.8614E+02    -0.8605E+02    -0.8597E+02    -0.8588E+02    -0.8580E+02    -0.8571E+02    -0.8562E+02    -0.8554E+02    -0.8545E+02    -0.8537E+02    -0.8528E+02    -0.8520E+02    -0.8512E+02    -0.8503E+02    -0.8495E+02    -0.8487E+02    -0.8480E+02    -0.8472E+02    -0.8465E+02    -0.8458E+02    -0.8451E+02    -0.8445E+02    -0.8439E+02    -0.8433E+02    -0.8428E+02    -0.8423E+02    -0.8418E+02    -0.8414E+02    -0.8410E+02    -0.8407E+02    -0.8404E+02    -0.8402E+02    -0.8400E+02    -0.8398E+02    -0.8398E+02    -0.8397E+02    -0.8397E+02    -0.8398E+02    -0.8399E+02    -0.8401E+02    -0.8403E+02    -0.8406E+02    -0.8409E+02    -0.8413E+02    -0.8417E+02    -0.8421E+02    -0.8426E+02    -0.8432E+02    -0.8437E+02    -0.8443E+02    -0.8450E+02    -0.8456E+02    -0.8463E+02    -0.8470E+02    -0.8478E+02    -0.8485E+02    -0.8493E+02    -0.8501E+02    -0.8509E+02    -0.8517E+02    -0.8525E+02    -0.8533E+02    -0.8542E+02    -0.8550E+02    -0.8559E+02    -0.8567E+02    -0.8576E+02    -0.8584E+02    -0.8593E+02    -0.8601E+02    -0.8609E+02    -0.8618E+02    -0.8626E+02    -0.8634E+02    -0.8642E+02    -0.8649E+02    -0.8657E+02    -0.8664E+02    -0.8671E+02    -0.8677E+02    -0.8683E+02    -0.8689E+02    -0.8693E+02    -0.8696E+02    -0.8698E+02    -0.8698E+02
    -0.8699E+02    -0.8699E+02    -0.8698E+02    -0.8694E+02    -0.8690E+02    -0.8685E+02    -0.8679E+02    -0.8673E+02    -0.8667E+02    -0.8660E+02    -0.8653E+02    -0.8645E+02    -0.8638E+02    -0.8630E+02    -0.8622E+02    -0.8615E+02    -0.8607E+02    -0.8599E+02    -0.8591E+02    -0.8583E+02    -0.8575E+02    -0.8568E+02    -0.8560E+02    -0.8552E+02    -0.8544E+02    -0.8537E+02    -0.8529E+02    -0.8522E+02    -0.8515E+02    -0.8508E+02    -0.8501E+02    -0.8494E+02    -0.8488E+02    -0.8482E+02    -0.8476E+02    -0.8470E+02    -0.8465E+02    -0.8460E+02    -0.8455E+02    -0.8450E+02    -0.8446E+02    -0.8443E+02    -0.8439E+02    -0.8437E+02    -0.8434E+02    -0.8432E+02    -0.8430E+02    -0.8429E+02    -0.8429E+02    -0.8428E+02    -0.8428E+02    -0.8429E+02    -0.8430E+02    -0.8432E+02    -0.8434E+02    -0.8436E+02    -0.8439E+02    -0.8442E+02    -0.8445E+02    -0.8449E+02    -0.8454E+02    -0.8458E+02    -0.8463E+02    -0.8468E+02    -0.8474E+02    -0.8480E+02    -0.8486E+02    -0.8492E+02    -0.8499E+02    -0.8506E+02    -0.8512E+02    -0.8519E+02    -0.8527E+02    -0.8534E+02    -0.8541E+02    -0.8549E+02    -0.8556E+02    -0.8564E+02    -0.8572E+02    -0.8580E+02    -0.8587E+02    -0.8595E+02    -0.8603E+02    -0.8610E+02    -0.8618E+02    -0.8626E+02    -0.8633E+02    -0.8641E+02    -0.8648E+02    -0.8655E+02    -0.8662E+02    -0.8669E+02    -0.8675E+02    -0.8681E+02    -0.8687E+02    -0.8692E+02    -0.8696E+02    -0.8699E+02    -0.8700E+02    -0.8700E+02
    -0.8702E+02    -0.8702E+02    -0.8700E+02    -0.8697E+02    -0.8693E+02    -0.8689E+02    -0.8683E+02    -0.8678E+02    -0.8671E+02    -0.8665E+02    -0.8658E+02    -0.8652E+02    -0.8645E+02    -0.8638E+02    -0.8631E+02    -0.8624E+02    -0.8616E+02    -0.8609E+02    -0.8602E+02    -0.8595E+02    -0.8588E+02    -0.8581E+02    -0.8574E+02    -0.8567E+02    -0.8560E+02    -0.8553E+02    -0.8546E+02    -0.8540E+02    -0.8533E+02    -0.8527E+02    -0.8521E+02    -0.8515E+02    -0.8509E+02    -0.8504E+02    -0.8498E+02    -0.8493E+02    -0.8489E+02    -0.8484E+02    -0.8480E+02    -0.8476E+02    -0.8472E+02    -0.8469E+02    -0.8466E+02    -0.8464E+02    -0.8462E+02    -0.8460E+02    -0.8458E+02    -0.8457E+02    -0.8457E+02    -0.8457E+02    -0.8457E+02    -0.8457E+02    -0.8458E+02    -0.8459E+02    -0.8461E+02    -0.8463E+02    -0.8466E+02    -0.8468E+02    -0.8472E+02    -0.8475E+02    -0.8479E+02    -0.8483E+02    -0.8487E+02    -0.8492E+02    -0.8497E+02    -0.8502E+02    -0.8507E+02    -0.8513E+02    -0.8519E+02    -0.8525E+02    -0.8531E+02    -0.8537E+02    -0.8544E+02    -0.8550E+02    -0.8557E+02    -0.8564E+02    -0.8570E+02    -0.8577E+02    -0.8584E+02    -0.8591E+02    -0.8598E+02    -0.8605E+02    -0.8612E+02    -0.8620E+02    -0.8627E+02    -0.8634E+02    -0.8640E+02    -0.8647E+02    -0.8654E+02    -0.8661E+02    -0.8667E+02    -0.8673E+02    -0.8679E+02    -0.8685E+02    -0.8690E+02    -0.8694E+02    -0.8698E+02    -0.8701E+02    -0.8703E+02    -0.8703E+02
    -0.8704E+02    -0.8704E+02    -0.8702E+02    -0.8700E+02    -0.8696E+02    -0.8692E+02    -0.8687E+02    -0.8682E+02    -0.8676E+02    -0.8670E+02    -0.8664E+02    -0.8658E+02    -0.8652E+02    -0.8645E+02    -0.8639E+02    -0.8632E+02    -0.8626E+02    -0.8619E+02    -0.8613E+02    -0.8606E+02    -0.8600E+02    -0.8593E+02    -0.8587E+02    -0.8581E+02    -0.8574E+02    -0.8568E+02    -0.8562E+02    -0.8556E+02    -0.8551E+02    -0.8545E+02    -0.8540E+02    -0.8534E+02    -0.8529E+02    -0.8524E+02    -0.8520E+02    -0.8515E+02    -0.8511E+02    -0.8507E+02    -0.8503E+02    -0.8500E+02    -0.8497E+02    -0.8494E+02    -0.8491E+02    -0.8489E+02    -0.8487E+02    -0.8486E+02    -0.8484E+02    -0.8483E+02    -0.8483E+02    -0.8483E+02    -0.8483E+02    -0.8483E+02    -0.8484E+02    -0.8485E+02    -0.8487E+02    -0.8488E+02    -0.8491E+02    -0.8493E+02    -0.8496E+02    -0.8499E+02    -0.8502E+02    -0.8506E+02    -0.8510E+02    -0.8514E+02    -0.8518E+02    -0.8523E+02    -0.8527E+02    -0.8532E+02    -0.8538E+02    -0.8543E+02    -0.8548E+02    -0.8554E+02    -0.8560E+02    -0.8566E+02    -0.8572E+02    -0.8578E+02    -0.8584E+02    -0.8590E+02    -0.8596E+02    -0.8603E+02    -0.8609E+02    -0.8616E+02    -0.8622E+02    -0.8628E+02    -0.8635E+02    -0.8641E+02    -0.8647E+02    -0.8654E+02    -0.8660E+02    -0.8666E+02    -0.8672E+02    -0.8678E+02    -0.8683E+02    -0.8688E+02    -0.8693E+02    -0.8697E+02    -0.8701E+02    -0.8703E+02    -0.8705E+02    -0.8705E+02
    -0.8706E+02    -0.8706E+02    -0.8705E+02    -0.8702E+02    -0.8699E+02    -0.8695E+02    -0.8691E+02    -0.8686E+02    -0.8681E+02    -0.8675E+02    -0.8670E+02    -0.8664E+02    -0.8658E+02    -0.8652E+02    -0.8647E+02    -0.8641E+02    -0.8635E+02    -0.8629E+02    -0.8623E+02    -0.8617E+02    -0.8611E+02    -0.8605E+02    -0.8599E+02    -0.8594E+02    -0.8588E+02    -0.8583E+02    -0.8577E+02    -0.8572E+02    -0.8567E+02    -0.8562E+02    -0.8557E+02    -0.8552E+02    -0.8548E+02    -0.8543E+02    -0.8539E+02    -0.8535E+02    -0.8532E+02    -0.8528E+02    -0.8525E+02    -0.8522E+02    -0.8519E+02    -0.8517E+02    -0.8514E+02    -0.8512E+02    -0.8511E+02    -0.8509E+02    -0.8508E+02    -0.8507E+02    -0.8507E+02    -0.8507E+02    -0.8507E+02    -0.8507E+02    -0.8508E+02    -0.8509E+02    -0.8510E+02    -0.8512E+02    -0.8514E+02    -0.8516E+02    -0.8518E+02    -0.8521E+02    -0.8524E+02    -0.8527E+02    -0.8530E+02    -0.8534E+02    -0.8538E+02    -0.8542E+02    -0.8546E+02    -0.8551E+02    -0.8555E+02    -0.8560E+02    -0.8565E+02    -0.8570E+02    -0.8575E+02    -0.8580E+02    -0.8586E+02    -0.8591E+02    -0.8597E+02    -0.8602E+02    -0.8608E+02    -0.8614E+02    -0.8619E+02    -0.8625E+02    -0.8631E+02    -0.8637E+02    -0.8643E+02    -0.8649E+02    -0.8654E+02    -0.8660E+02    -0.8666E+02    -0.8671E+02    -0.8677E+02    -0.8682E+02    -0.8687E+02    -0.8692E+02    -0.8696E+02    -0.8700E+02    -0.8703E+02    -0.8706E+02    -0.8707E+02    -0.8707E+02
    -0.8709E+02    -0.8709E+02    -0.8707E+02    -0.8705E+02    -0.8702E+02    -0.8698E+02    -0.8694E+02    -0.8690E+02    -0.8685E+02    -0.8680E+02    -0.8675E+02    -0.8670E+02    -0.8665E+02    -0.8659E+02    -0.8654E+02    -0.8649E+02    -0.8643E+02    -0.8638E+02    -0.8633E+02    -0.8627E+02    -0.8622E+02    -0.8617E+02    -0.8612E+02    -0.8606E+02    -0.8601E+02    -0.8596E+02    -0.8592E+02    -0.8587E+02    -0.8582E+02    -0.8578E+02    -0.8574E+02    -0.8569E+02    -0.8565E+02    -0.8562E+02    -0.8558E+02    -0.8554E+02    -0.8551E+02    -0.8548E+02    -0.8545E+02    -0.8542E+02    -0.8540E+02    -0.8538E+02    -0.8536E+02    -0.8534E+02    -0.8533E+02    -0.8531E+02    -0.8530E+02    -0.8530E+02    -0.8529E+02    -0.8529E+02    -0.8529E+02    -0.8530E+02    -0.8530E+02    -0.8531E+02    -0.8532E+02    -0.8534E+02    -0.8535E+02    -0.8537E+02    -0.8539E+02    -0.8541E+02    -0.8544E+02    -0.8547E+02    -0.8550E+02    -0.8553E+02    -0.8556E+02    -0.8560E+02    -0.8564E+02    -0.8568E+02    -0.8572E+02    -0.8576E+02    -0.8580E+02    -0.8585E+02    -0.8589E+02    -0.8594E+02    -0.8599E+02    -0.8604E+02    -0.8609E+02    -0.8614E+02    -0.8619E+02    -0.8624E+02    -0.8629E+02    -0.8635E+02    -0.8640E+02    -0.8645E+02    -0.8651E+02    -0.8656E+02    -0.8661E+02    -0.8666E+02    -0.8671E+02    -0.8677E+02    -0.8681E+02    -0.8686E+02    -0.8691E+02    -0.8695E+02    -0.8699E+02    -0.8703E+02    -0.8706E+02    -0.8708E+02    -0.8709E+02    -0.8709E+02
    -0.8711E+02    -0.8711E+02    -0.8710E+02    -0.8707E+02    -0.8705E+02    -0.8701E+02    -0.8698E+02    -0.8694E+02    -0.8689E+02    -0.8685E+02    -0.8680E+02    -0.8676E+02    -0.8671E+02    -0.8666E+02    -0.8661E+02    -0.8656E+02    -0.8652E+02    -0.8647E+02    -0.8642E+02    -0.8637E+02    -0.8632E+02    -0.8628E+02    -0.8623E+02    -0.8618E+02    -0.8614E+02    -0.8610E+02    -0.8605E+02    -0.8601E+02    -0.8597E+02    -0.8593E+02    -0.8589E+02    -0.8585E+02    -0.8582E+02    -0.8579E+02    -0.8575E+02    -0.8572E+02    -0.8569E+02    -0.8567E+02    -0.8564E+02    -0.8562E+02    -0.8559E+02    -0.8558E+02    -0.8556E+02    -0.8554E+02    -0.8553E+02    -0.8552E+02    -0.8551E+02    -0.8550E+02    -0.8550E+02    -0.8550E+02    -0.8550E+02    -0.8550E+02    -0.8551E+02    -0.8552E+02    -0.8553E+02    -0.8554E+02    -0.8555E+02    -0.8557E+02    -0.8559E+02    -0.8561E+02    -0.8563E+02    -0.8566E+02    -0.8568E+02    -0.8571E+02    -0.8574E+02    -0.8577E+02    -0.8580E+02    -0.8584E+02    -0.8588E+02    -0.8591E+02    -0.8595E+02    -0.8599E+02    -0.8603E+02    -0.8607E+02    -0.8612E+02    -0.8616E+02    -0.8621E+02    -0.8625E+02    -0.8630E+02    -0.8634E+02    -0.8639E+02    -0.8644E+02    -0.8648E+02    -0.8653E+02    -0.8658E+02    -0.8663E+02    -0.8668E+02    -0.8672E+02    -0.8677E+02    -0.8682E+02    -0.8686E+02    -0.8690E+02    -0.8695E+02    -0.8699E+02    -0.8702E+02    -0.8705E+02    -0.8708E+02    -0.8710E+02    -0.8711E+02    -0.8711E+02
    -0.8713E+02    -0.8713E+02    -0.8712E+02    -0.8710E+02    -0.8707E+02    -0.8704E+02    -0.8701E+02    -0.8697E+02    -0.8694E+02    -0.8690E+02    -0.8685E+02    -0.8681E+02    -0.8677E+02    -0.8673E+02    -0.8668E+02    -0.8664E+02    -0.8659E+02    -0.8655E+02    -0.8651E+02    -0.8647E+02    -0.8642E+02    -0.8638E+02    -0.8634E+02    -0.8630E+02    -0.8626E+02    -0.8622E+02    -0.8618E+02    -0.8615E+02    -0.8611E+02    -0.8607E+02    -0.8604E+02    -0.8601E+02    -0.8598E+02    -0.8595E+02    -0.8592E+02    -0.8589E+02    -0.8586E+02    -0.8584E+02    -0.8582E+02    -0.8580E+02    -0.8578E+02    -0.8576E+02    -0.8575E+02    -0.8573E+02    -0.8572E+02    -0.8571E+02    -0.8570E+02    -0.8570E+02    -0.8570E+02    -0.8569E+02    -0.8569E+02    -0.8570E+02    -0.8570E+02    -0.8571E+02    -0.8572E+02    -0.8573E+02    -0.8574E+02    -0.8575E+02    -0.8577E+02    -0.8579E+02    -0.8581E+02    -0.8583E+02    -0.8585E+02    -0.8588E+02    -0.8591E+02    -0.8593E+02    -0.8596E+02    -0.8599E+02    -0.8602E+02    -0.8606E+02    -0.8609E+02    -0.8613E+02    -0.8616E+02    -0.8620E+02    -0.8624E+02    -0.8628E+02    -0.8632E+02    -0.8636E+02    -0.8640E+02    -0.8644E+02    -0.8648E+02    -0.8652E+02    -0.8657E+02    -0.8661E+02    -0.8665E+02    -0.8670E+02    -0.8674E+02    -0.8678E+02    -0.8682E+02    -0.8686E+02    -0.8690E+02    -0.8694E+02    -0.8698E+02    -0.8702E+02    -0.8705E+02    -0.8708E+02    -0.8710E+02    -0.8712E+02    -0.8713E+02    -0.8713E+02
    -0.8715E+02    -0.8715E+02    -0.8714E+02    -0.8712E+02    -0.8710E+02    -0.8707E+02    -0.8704E+02    -0.8701E+02    -0.8698E+02    -0.8694E+02    -0.8690E+02    -0.8687E+02    -0.8683E+02    -0.8679E+02    -0.8675E+02    -0.8671E+02    -0.8667E+02    -0.8663E+02    -0.8659E+02    -0.8656E+02    -0.8652E+02    -0.8648E+02    -0.8645E+02    -0.8641E+02    -0.8637E+02    -0.8634E+02    -0.8631E+02    -0.8627E+02    -0.8624E+02    -0.8621E+02    -0.8618E+02    -0.8615E+02    -0.8612E+02    -0.8610E+02    -0.8607E+02    -0.8605E+02    -0.8603E+02    -0.8601E+02    -0.8599E+02    -0.8597E+02    -0.8595E+02    -0.8594E+02    -0.8592E+02    -0.8591E+02    -0.8590E+02    -0.8589E+02    -0.8589E+02    -0.8588E+02    -0.8588E+02    -0.8588E+02    -0.8588E+02    -0.8588E+02    -0.8588E+02    -0.8589E+02    -0.8590E+02    -0.8591E+02    -0.8592E+02    -0.8593E+02    -0.8594E+02    -0.8596E+02    -0.8598E+02    -0.8600E+02    -0.8602E+02    -0.8604E+02    -0.8606E+02    -0.8609E+02    -0.8611E+02    -0.8614E+02    -0.8617E+02    -0.8620E+02    -0.8623E+02    -0.8626E+02    -0.8629E+02    -0.8632E+02    -0.8636E+02    -0.8639E+02    -0.8642E+02    -0.8646E+02    -0.8650E+02    -0.8653E+02    -0.8657E+02    -0.8661E+02    -0.8665E+02    -0.8668E+02    -0.8672E+02    -0.8676E+02    -0.8680E+02    -0.8684E+02    -0.8687E+02    -0.8691E+02    -0.8695E+02    -0.8698E+02    -0.8702E+02    -0.8705E+02    -0.8708E+02    -0.8710E+02    -0.8713E+02    -0.8714E+02    -0.8715E+02    -0.8715E+02
    -0.8717E+02    -0.8717E+02    -0.8716E+02    -0.8715E+02    -0.8713E+02    -0.8710E+02    -0.8707E+02    -0.8705E+02    -0.8702E+02    -0.8698E+02    -0.8695E+02    -0.8692E+02    -0.8688E+02    -0.8685E+02    -0.8681E+02    -0.8678E+02    -0.8675E+02    -0.8671E+02    -0.8668E+02    -0.8664E+02    -0.8661E+02    -0.8658E+02    -0.8655E+02    -0.8651E+02    -0.8648E+02    -0.8645E+02    -0.8642E+02    -0.8640E+02    -0.8637E+02    -0.8634E+02    -0.8631E+02    -0.8629E+02    -0.8627E+02    -0.8624E+02    -0.8622E+02    -0.8620E+02    -0.8618E+02    -0.8616E+02    -0.8614E+02    -0.8613E+02    -0.8611E+02    -0.8610E+02    -0.8609E+02    -0.8608E+02    -0.8607E+02    -0.8606E+02    -0.8606E+02    -0.8605E+02    -0.8605E+02    -0.8605E+02    -0.8605E+02    -0.8605E+02    -0.8606E+02    -0.8606E+02    -0.8607E+02    -0.8608E+02    -0.8609E+02    -0.8610E+02    -0.8611E+02    -0.8612E+02    -0.8614E+02    -0.8615E+02    -0.8617E+02    -0.8619E+02    -0.8621E+02    -0.8623E+02    -0.8625E+02    -0.8628E+02    -0.8630E+02    -0.8633E+02    -0.8635E+02    -0.8638E+02    -0.8641E+02    -0.8644E+02    -0.8647E+02    -0.8650E+02    -0.8653E+02    -0.8656E+02    -0.8659E+02    -0.8662E+02    -0.8666E+02    -0.8669E+02    -0.8672E+02    -0.8676E+02    -0.8679E+02    -0.8682E+02    -0.8686E+02    -0.8689E+02    -0.8693E+02    -0.8696E+02    -0.8699E+02    -0.8702E+02    -0.8705E+02    -0.8708E+02    -0.8711E+02    -0.8713E+02    -0.8715E+02    -0.8716E+02    -0.8717E+02    -0.8717E+02
    -0.8719E+02    -0.8719E+02    -0.8718E+02    -0.8717E+02    -0.8715E+02    -0.8713E+02    -0.8711E+02    -0.8708E+02    -0.8705E+02    -0.8703E+02    -0.8700E+02    -0.8697E+02    -0.8694E+02    -0.8691E+02    -0.8688E+02    -0.8685E+02    -0.8682E+02    -0.8679E+02    -0.8676E+02    -0.8673E+02    -0.8670E+02    -0.8667E+02    -0.8664E+02    -0.8662E+02    -0.8659E+02    -0.8656E+02    -0.8654E+02    -0.8651E+02    -0.8649E+02    -0.8646E+02    -0.8644E+02    -0.8642E+02    -0.8640E+02    -0.8638E+02    -0.8636E+02    -0.8634E+02    -0.8633E+02    -0.8631E+02    -0.8630E+02    -0.8628E+02    -0.8627E+02    -0.8626E+02    -0.8625E+02    -0.8624E+02    -0.8623E+02    -0.8623E+02    -0.8622E+02    -0.8622E+02    -0.8622E+02    -0.8621E+02    -0.8621E+02    -0.8622E+02    -0.8622E+02    -0.8622E+02    -0.8623E+02    -0.8624E+02    -0.8624E+02    -0.8625E+02    -0.8626E+02    -0.8628E+02    -0.8629E+02    -0.8630E+02    -0.8632E+02    -0.8633E+02    -0.8635E+02    -0.8637E+02    -0.8639E+02    -0.8641E+02    -0.8643E+02    -0.8645E+02    -0.8648E+02    -0.8650E+02    -0.8652E+02    -0.8655E+02    -0.8657E+02    -0.8660E+02    -0.8663E+02    -0.8665E+02    -0.8668E+02    -0.8671E+02    -0.8674E+02    -0.8677E+02    -0.8680E+02    -0.8683E+02    -0.8686E+02    -0.8689E+02    -0.8692E+02    -0.8694E+02    -0.8697E+02    -0.8700E+02    -0.8703E+02    -0.8706E+02    -0.8709E+02    -0.8711E+02    -0.8713E+02    -0.8715E+02    -0.8717E+02    -0.8718E+02    -0.8719E+02    -0.8719E+02
    -0.8721E+02    -0.8721E+02    -0.8720E+02    -0.8719E+02    -0.8717E+02    -0.8716E+02    -0.8714E+02    -0.8711E+02    -0.8709E+02    -0.8707E+02    -0.8704E+02    -0.8702E+02    -0.8699E+02    -0.8696E+02    -0.8694E+02    -0.8691E+02    -0.8689E+02    -0.8686E+02    -0.8684E+02    -0.8681E+02    -0.8679E+02    -0.8676E+02    -0.8674E+02    -0.8671E+02    -0.8669E+02    -0.8667E+02    -0.8665E+02    -0.8662E+02    -0.8660E+02    -0.8658E+02    -0.8656E+02    -0.8655E+02    -0.8653E+02    -0.8651E+02    -0.8649E+02    -0.8648E+02    -0.8647E+02    -0.8645E+02    -0.8644E+02    -0.8643E+02    -0.8642E+02    -0.8641E+02    -0.8640E+02    -0.8639E+02    -0.8639E+02    -0.8638E+02    -0.8638E+02    -0.8637E+02    -0.8637E+02    -0.8637E+02    -0.8637E+02    -0.8637E+02    -0.8637E+02    -0.8638E+02    -0.8638E+02    -0.8639E+02    -0.8640E+02    -0.8640E+02    -0.8641E+02    -0.8642E+02    -0.8643E+02    -0.8645E+02    -0.8646E+02    -0.8647E+02    -0.8649E+02    -0.8650E+02    -0.8652E+02    -0.8654E+02    -0.8655E+02    -0.8657E+02    -0.8659E+02    -0.8661E+02    -0.8663E+02    -0.8665E+02    -0.8668E+02    -0.8670E+02    -0.8672E+02    -0.8675E+02    -0.8677E+02    -0.8679E+02    -0.8682E+02    -0.8684E+02    -0.8687E+02    -0.8689E+02    -0.8692E+02    -0.8694E+02    -0.8697E+02    -0.8700E+02    -0.8702E+02    -0.8705E+02    -0.8707E+02    -0.8709E+02    -0.8712E+02    -0.8714E+02    -0.8716E+02    -0.8718E+02    -0.8719E+02    -0.8720E+02    -0.8721E+02    -0.8721E+02
    -0.8722E+02    -0.8722E+02    -0.8722E+02    -0.8721E+02    -0.8720E+02    -0.8718E+02    -0.8716E+02    -0.8715E+02    -0.8713E+02    -0.8711E+02    -0.8708E+02    -0.8706E+02    -0.8704E+02    -0.8702E+02    -0.8700E+02    -0.8697E+02    -0.8695E+02    -0.8693E+02    -0.8691E+02    -0.8689E+02    -0.8687E+02    -0.8685E+02    -0.8683E+02    -0.8681E+02    -0.8679E+02    -0.8677E+02    -0.8675E+02    -0.8673E+02    -0.8671E+02    -0.8670E+02    -0.8668E+02    -0.8667E+02    -0.8665E+02    -0.8664E+02    -0.8662E+02    -0.8661E+02    -0.8660E+02    -0.8659E+02    -0.8658E+02    -0.8657E+02    -0.8656E+02    -0.8655E+02    -0.8654E+02    -0.8654E+02    -0.8653E+02    -0.8653E+02    -0.8652E+02    -0.8652E+02    -0.8652E+02    -0.8652E+02    -0.8652E+02    -0.8652E+02    -0.8652E+02    -0.8653E+02    -0.8653E+02    -0.8653E+02    -0.8654E+02    -0.8655E+02    -0.8655E+02    -0.8656E+02    -0.8657E+02    -0.8658E+02    -0.8659E+02    -0.8660E+02    -0.8662E+02    -0.8663E+02    -0.8664E+02    -0.8666E+02    -0.8667E+02    -0.8669E+02    -0.8671E+02    -0.8672E+02    -0.8674E+02    -0.8676E+02    -0.8678E+02    -0.8679E+02    -0.8681E+02    -0.8683E+02    -0.8685E+02    -0.8687E+02    -0.8690E+02    -0.8692E+02    -0.8694E+02    -0.8696E+02    -0.8698E+02    -0.8700E+02    -0.8702E+02    -0.8705E+02    -0.8707E+02    -0.8709E+02    -0.8711E+02    -0.8713E+02    -0.8715E+02    -0.8717E+02    -0.8718E+02    -0.8720E+02    -0.8721E+02    -0.8722E+02    -0.8723E+02    -0.8723E+02
    -0.8724E+02    -0.8724E+02    -0.8724E+02    -0.8723E+02    -0.8722E+02    -0.8721E+02    -0.8719E+02    -0.8718E+02    -0.8716E+02    -0.8714E+02    -0.8713E+02    -0.8711E+02    -0.8709E+02    -0.8707E+02    -0.8705E+02    -0.8704E+02    -0.8702E+02    -0.8700E+02    -0.8698E+02    -0.8696E+02    -0.8695E+02    -0.8693E+02    -0.8691E+02    -0.8690E+02    -0.8688E+02    -0.8686E+02    -0.8685E+02    -0.8683E+02    -0.8682E+02    -0.8681E+02    -0.8679E+02    -0.8678E+02    -0.8677E+02    -0.8676E+02    -0.8675E+02    -0.8674E+02    -0.8673E+02    -0.8672E+02    -0.8671E+02    -0.8670E+02    -0.8669E+02    -0.8669E+02    -0.8668E+02    -0.8667E+02    -0.8667E+02    -0.8667E+02    -0.8666E+02    -0.8666E+02    -0.8666E+02    -0.8666E+02    -0.8666E+02    -0.8666E+02    -0.8666E+02    -0.8667E+02    -0.8667E+02    -0.8667E+02    -0.8668E+02    -0.8668E+02    -0.8669E+02    -0.8670E+02    -0.8670E+02    -0.8671E+02    -0.8672E+02    -0.8673E+02    -0.8674E+02    -0.8675E+02    -0.8676E+02    -0.8677E+02    -0.8679E+02    -0.8680E+02    -0.8681E+02    -0.8683E+02    -0.8684E+02    -0.8686E+02    -0.8687E+02    -0.8689E+02    -0.8690E+02    -0.8692E+02    -0.8694E+02    -0.8695E+02    -0.8697E+02    -0.8699E+02    -0.8700E+02    -0.8702E+02    -0.8704E+02    -0.8706E+02    -0.8708E+02    -0.8709E+02    -0.8711E+02    -0.8713E+02    -0.8715E+02    -0.8716E+02    -0.8718E+02    -0.8719E+02    -0.8721E+02    -0.8722E+02    -0.8723E+02    -0.8724E+02    -0.8724E+02    -0.8724E+02
    -0.8726E+02    -0.8726E+02    -0.8726E+02    -0.8725E+02    -0.8724E+02    -0.8723E+02    -0.8722E+02    -0.8721E+02    -0.8719E+02    -0.8718E+02    -0.8717E+02    -0.8715E+02    -0.8714E+02    -0.8712E+02    -0.8711E+02    -0.8709E+02    -0.8708E+02    -0.8706E+02    -0.8705E+02    -0.8704E+02    -0.8702E+02    -0.8701E+02    -0.8699E+02    -0.8698E+02    -0.8697E+02    -0.8696E+02    -0.8694E+02    -0.8693E+02    -0.8692E+02    -0.8691E+02    -0.8690E+02    -0.8689E+02    -0.8688E+02    -0.8687E+02    -0.8686E+02    -0.8685E+02    -0.8684E+02    -0.8684E+02    -0.8683E+02    -0.8682E+02    -0.8682E+02    -0.8681E+02    -0.8681E+02    -0.8680E+02    -0.8680E+02    -0.8680E+02    -0.8680E+02    -0.8679E+02    -0.8679E+02    -0.8679E+02    -0.8679E+02    -0.8679E+02    -0.8680E+02    -0.8680E+02    -0.8680E+02    -0.8680E+02    -0.8681E+02    -0.8681E+02    -0.8682E+02    -0.8682E+02    -0.8683E+02    -0.8683E+02    -0.8684E+02    -0.8685E+02    -0.8686E+02    -0.8687E+02    -0.8687E+02    -0.8688E+02    -0.8689E+02    -0.8690E+02    -0.8691E+02    -0.8693E+02    -0.8694E+02    -0.8695E+02    -0.8696E+02    -0.8697E+02    -0.8699E+02    -0.8700E+02    -0.8701E+02    -0.8703E+02    -0.8704E+02    -0.8705E+02    -0.8707E+02    -0.8708E+02    -0.8710E+02    -0.8711E+02    -0.8713E+02    -0.8714E+02    -0.8715E+02    -0.8717E+02    -0.8718E+02    -0.8720E+02    -0.8721E+02    -0.8722E+02    -0.8723E+02    -0.8724E+02    -0.8725E+02    -0.8726E+02    -0.8726E+02    -0.8726E+02
    -0.8727E+02    -0.8727E+02    -0.8727E+02    -0.8727E+02    -0.8726E+02    -0.8725E+02    -0.8724E+02    -0.8723E+02    -0.8722E+02    -0.8721E+02    -0.8720E+02    -0.8719E+02    -0.8718E+02    -0.8717E+02    -0.8716E+02    -0.8715E+02    -0.8713E+02    -0.8712E+02    -0.8711E+02    -0.8710E+02    -0.8709E+02    -0.8708E+02    -0.8707E+02    -0.8706E+02    -0.8705E+02    -0.8704E+02    -0.8703E+02    -0.8702E+02    -0.8701E+02    -0.8701E+02    -0.8700E+02    -0.8699E+02    -0.8698E+02    -0.8697E+02    -0.8697E+02    -0.8696E+02    -0.8696E+02    -0.8695E+02    -0.8694E+02    -0.8694E+02    -0.8693E+02    -0.8693E+02    -0.8693E+02    -0.8692E+02    -0.8692E+02    -0.8692E+02    -0.8692E+02    -0.8692E+02    -0.8692E+02    -0.8692E+02    -0.8692E+02    -0.8692E+02    -0.8692E+02    -0.8692E+02    -0.8692E+02    -0.8692E+02    -0.8693E+02    -0.8693E+02    -0.8693E+02    -0.8694E+02    -0.8694E+02    -0.8695E+02    -0.8695E+02    -0.8696E+02    -0.8696E+02    -0.8697E+02    -0.8698E+02    -0.8698E+02    -0.8699E+02    -0.8700E+02    -0.8701E+02    -0.8702E+02    -0.8703E+02    -0.8704E+02    -0.8704E+02    -0.8705E+02    -0.8706E+02    -0.8707E+02    -0.8708E+02    -0.8709E+02    -0.8711E+02    -0.8712E+02    -0.8713E+02    -0.8714E+02    -0.8715E+02    -0.8716E+02    -0.8717E+02    -0.8718E+02    -0.8719E+02    -0.8720E+02    -0.8721E+02    -0.8723E+02    -0.8724E+02    -0.8724E+02    -0.8725E+02    -0.8726E+02    -0.8727E+02    -0.8727E+02    -0.8727E+02    -0.8727E+02
    -0.8729E+02    -0.8729E+02    -0.8728E+02    -0.8728E+02    -0.8728E+02    -0.8727E+02    -0.8726E+02    -0.8726E+02    -0.8725E+02    -0.8724E+02    -0.8723E+02    -0.8722E+02    -0.8722E+02    -0.8721E+02    -0.8720E+02    -0.8719E+02    -0.8718E+02    -0.8717E+02    -0.8717E+02    -0.8716E+02    -0.8715E+02    -0.8714E+02    -0.8714E+02    -0.8713E+02    -0.8712E+02    -0.8711E+02    -0.8711E+02    -0.8710E+02    -0.8709E+02    -0.8709E+02    -0.8708E+02    -0.8707E+02    -0.8707E+02    -0.8706E+02    -0.8706E+02    -0.8705E+02    -0.8705E+02    -0.8704E+02    -0.8704E+02    -0.8704E+02    -0.8703E+02    -0.8703E+02    -0.8703E+02    -0.8703E+02    -0.8702E+02    -0.8702E+02    -0.8702E+02    -0.8702E+02    -0.8702E+02    -0.8702E+02    -0.8702E+02    -0.8702E+02    -0.8702E+02    -0.8702E+02    -0.8702E+02    -0.8703E+02    -0.8703E+02    -0.8703E+02    -0.8703E+02    -0.8704E+02    -0.8704E+02    -0.8704E+02    -0.8705E+02    -0.8705E+02    -0.8706E+02    -0.8706E+02    -0.8707E+02    -0.8707E+02    -0.8708E+02    -0.8708E+02    -0.8709E+02    -0.8710E+02    -0.8710E+02    -0.8711E+02    -0.8712E+02    -0.8712E+02    -0.8713E+02    -0.8714E+02    -0.8715E+02    -0.8715E+02    -0.8716E+02    -0.8717E+02    -0.8718E+02    -0.8719E+02    -0.8719E+02    -0.8720E+02    -0.8721E+02    -0.8722E+02    -0.8723E+02    -0.8723E+02    -0.8724E+02    -0.8725E+02    -0.8726E+02    -0.8726E+02    -0.8727E+02    -0.8728E+02    -0.8728E+02    -0.8728E+02    -0.8729E+02    -0.8729E+02
    -0.8729E+02    -0.8729E+02    -0.8729E+02    -0.8729E+02    -0.8729E+02    -0.8728E+02    -0.8728E+02    -0.8727E+02    -0.8727E+02    -0.8726E+02    -0.8725E+02    -0.8725E+02    -0.8724E+02    -0.8724E+02    -0.8723E+02    -0.8722E+02    -0.8722E+02    -0.8721E+02    -0.8720E+02    -0.8720E+02    -0.8719E+02    -0.8718E+02    -0.8718E+02    -0.8717E+02    -0.8717E+02    -0.8716E+02    -0.8716E+02    -0.8715E+02    -0.8715E+02    -0.8714E+02    -0.8714E+02    -0.8713E+02    -0.8713E+02    -0.8712E+02    -0.8712E+02    -0.8712E+02    -0.8711E+02    -0.8711E+02    -0.8711E+02    -0.8710E+02    -0.8710E+02    -0.8710E+02    -0.8710E+02    -0.8709E+02    -0.8709E+02    -0.8709E+02    -0.8709E+02    -0.8709E+02    -0.8709E+02    -0.8709E+02    -0.8709E+02    -0.8709E+02    -0.8709E+02    -0.8709E+02    -0.8709E+02    -0.8709E+02    -0.8710E+02    -0.8710E+02    -0.8710E+02    -0.8710E+02    -0.8710E+02    -0.8711E+02    -0.8711E+02    -0.8711E+02    -0.8712E+02    -0.8712E+02    -0.8712E+02    -0.8713E+02    -0.8713E+02    -0.8714E+02    -0.8714E+02    -0.8715E+02    -0.8715E+02    -0.8716E+02    -0.8716E+02    -0.8717E+02    -0.8717E+02    -0.8718E+02    -0.8719E+02    -0.8719E+02    -0.8720E+02    -0.8720E+02    -0.8721E+02    -0.8722E+02    -0.8722E+02    -0.8723E+02    -0.8724E+02    -0.8724E+02    -0.8725E+02    -0.8726E+02    -0.8726E+02    -0.8727E+02    -0.8727E+02    -0.8728E+02    -0.8728E+02    -0.8729E+02    -0.8729E+02    -0.8729E+02    -0.8729E+02    -0.8729E+02
    -0.8729E+02    -0.8729E+02    -0.8729E+02    -0.8729E+02    -0.8729E+02    -0.8728E+02    -0.8728E+02    -0.8727E+02    -0.8727E+02    -0.8726E+02    -0.8725E+02    -0.8725E+02    -0.8724E+02    -0.8724E+02    -0.8723E+02    -0.8722E+02    -0.8722E+02    -0.8721E+02    -0.8720E+02    -0.8720E+02    -0.8719E+02    -0.8718E+02    -0.8718E+02    -0.8717E+02    -0.8717E+02    -0.8716E+02    -0.8716E+02    -0.8715E+02    -0.8715E+02    -0.8714E+02    -0.8714E+02    -0.8713E+02    -0.8713E+02    -0.8712E+02    -0.8712E+02    -0.8712E+02    -0.8711E+02    -0.8711E+02    -0.8711E+02    -0.8710E+02    -0.8710E+02    -0.8710E+02    -0.8710E+02    -0.8709E+02    -0.8709E+02    -0.8709E+02    -0.8709E+02    -0.8709E+02    -0.8709E+02    -0.8709E+02    -0.8709E+02    -0.8709E+02    -0.8709E+02    -0.8709E+02    -0.8709E+02    -0.8709E+02    -0.8710E+02    -0.8710E+02    -0.8710E+02    -0.8710E+02    -0.8710E+02    -0.8711E+02    -0.8711E+02    -0.8711E+02    -0.8712E+02    -0.8712E+02    -0.8712E+02    -0.8713E+02    -0.8713E+02    -0.8714E+02    -0.8714E+02    -0.8715E+02    -0.8715E+02    -0.8716E+02    -0.8716E+02    -0.8717E+02    -0.8717E+02    -0.8718E+02    -0.8719E+02    -0.8719E+02    -0.8720E+02    -0.8720E+02    -0.8721E+02    -0.8722E+02    -0.8722E+02    -0.8723E+02    -0.8724E+02    -0.8724E+02    -0.8725E+02    -0.8726E+02    -0.8726E+02    -0.8727E+02    -0.8727E+02    -0.8728E+02    -0.8728E+02    -0.8729E+02    -0.8729E+02    -0.8729E+02    -0.8729E+02    -0.8729E+02
