# Supplementary material for: Electrical Pacing of Cardiac Tissue Including Potassium Inward Rectification
Source: PLoS One. 2015 Jun 9;10(6):e0127837. doi: 10.1371/journal.pone.0127837 (PMC4461281; doi:10.1371/journal.pone.0127837)
Supplement: S1 Data — (ZIP) [file pone.0127837.s001.zip › All-Data/Fig4-Data/BDT281/Vm112.txt]

    -0.8733E+02    -0.8729E+02    -0.8729E+02    -0.8729E+02    -0.8728E+02    -0.8728E+02    -0.8727E+02    -0.8727E+02    -0.8726E+02    -0.8726E+02    -0.8725E+02    -0.8724E+02    -0.8724E+02    -0.8723E+02    -0.8722E+02    -0.8721E+02    -0.8721E+02    -0.8720E+02    -0.8719E+02    -0.8719E+02    -0.8718E+02    -0.8717E+02    -0.8717E+02    -0.8716E+02    -0.8716E+02    -0.8715E+02    -0.8714E+02    -0.8714E+02    -0.8713E+02    -0.8713E+02    -0.8712E+02    -0.8712E+02    -0.8711E+02    -0.8711E+02    -0.8710E+02    -0.8710E+02    -0.8710E+02    -0.8709E+02    -0.8709E+02    -0.8709E+02    -0.8708E+02    -0.8708E+02    -0.8708E+02    -0.8708E+02    -0.8708E+02    -0.8707E+02    -0.8707E+02    -0.8707E+02    -0.8707E+02    -0.8707E+02    -0.8707E+02    -0.8707E+02    -0.8707E+02    -0.8707E+02    -0.8707E+02    -0.8708E+02    -0.8708E+02    -0.8708E+02    -0.8708E+02    -0.8708E+02    -0.8709E+02    -0.8709E+02    -0.8709E+02    -0.8710E+02    -0.8710E+02    -0.8711E+02    -0.8711E+02    -0.8711E+02    -0.8712E+02    -0.8712E+02    -0.8713E+02    -0.8714E+02    -0.8714E+02    -0.8715E+02    -0.8715E+02    -0.8716E+02    -0.8716E+02    -0.8717E+02    -0.8718E+02    -0.8718E+02    -0.8719E+02    -0.8720E+02    -0.8720E+02    -0.8721E+02    -0.8722E+02    -0.8722E+02    -0.8723E+02    -0.8724E+02    -0.8724E+02    -0.8725E+02    -0.8726E+02    -0.8726E+02    -0.8727E+02    -0.8727E+02    -0.8728E+02    -0.8728E+02    -0.8729E+02    -0.8729E+02    -0.8729E+02    -0.8729E+02
    -0.8729E+02    -0.8729E+02    -0.8729E+02    -0.8729E+02    -0.8728E+02    -0.8728E+02    -0.8727E+02    -0.8727E+02    -0.8726E+02    -0.8726E+02    -0.8725E+02    -0.8724E+02    -0.8724E+02    -0.8723E+02    -0.8722E+02    -0.8721E+02    -0.8721E+02    -0.8720E+02    -0.8719E+02    -0.8719E+02    -0.8718E+02    -0.8717E+02    -0.8717E+02    -0.8716E+02    -0.8716E+02    -0.8715E+02    -0.8714E+02    -0.8714E+02    -0.8713E+02    -0.8713E+02    -0.8712E+02    -0.8712E+02    -0.8711E+02    -0.8711E+02    -0.8710E+02    -0.8710E+02    -0.8710E+02    -0.8709E+02    -0.8709E+02    -0.8709E+02    -0.8708E+02    -0.8708E+02    -0.8708E+02    -0.8708E+02    -0.8708E+02    -0.8707E+02    -0.8707E+02    -0.8707E+02    -0.8707E+02    -0.8707E+02    -0.8707E+02    -0.8707E+02    -0.8707E+02    -0.8707E+02    -0.8707E+02    -0.8708E+02    -0.8708E+02    -0.8708E+02    -0.8708E+02    -0.8708E+02    -0.8709E+02    -0.8709E+02    -0.8709E+02    -0.8710E+02    -0.8710E+02    -0.8711E+02    -0.8711E+02    -0.8711E+02    -0.8712E+02    -0.8712E+02    -0.8713E+02    -0.8714E+02    -0.8714E+02    -0.8715E+02    -0.8715E+02    -0.8716E+02    -0.8716E+02    -0.8717E+02    -0.8718E+02    -0.8718E+02    -0.8719E+02    -0.8720E+02    -0.8720E+02    -0.8721E+02    -0.8722E+02    -0.8722E+02    -0.8723E+02    -0.8724E+02    -0.8724E+02    -0.8725E+02    -0.8726E+02    -0.8726E+02    -0.8727E+02    -0.8727E+02    -0.8728E+02    -0.8728E+02    -0.8729E+02    -0.8729E+02    -0.8729E+02    -0.8729E+02
    -0.8728E+02    -0.8728E+02    -0.8728E+02    -0.8728E+02    -0.8727E+02    -0.8727E+02    -0.8726E+02    -0.8725E+02    -0.8724E+02    -0.8724E+02    -0.8723E+02    -0.8722E+02    -0.8721E+02    -0.8720E+02    -0.8719E+02    -0.8718E+02    -0.8717E+02    -0.8716E+02    -0.8716E+02    -0.8715E+02    -0.8714E+02    -0.8713E+02    -0.8712E+02    -0.8711E+02    -0.8711E+02    -0.8710E+02    -0.8709E+02    -0.8708E+02    -0.8708E+02    -0.8707E+02    -0.8706E+02    -0.8706E+02    -0.8705E+02    -0.8704E+02    -0.8704E+02    -0.8703E+02    -0.8703E+02    -0.8702E+02    -0.8702E+02    -0.8702E+02    -0.8701E+02    -0.8701E+02    -0.8701E+02    -0.8700E+02    -0.8700E+02    -0.8700E+02    -0.8700E+02    -0.8700E+02    -0.8700E+02    -0.8700E+02    -0.8700E+02    -0.8700E+02    -0.8700E+02    -0.8700E+02    -0.8700E+02    -0.8700E+02    -0.8701E+02    -0.8701E+02    -0.8701E+02    -0.8701E+02    -0.8702E+02    -0.8702E+02    -0.8703E+02    -0.8703E+02    -0.8704E+02    -0.8704E+02    -0.8705E+02    -0.8705E+02    -0.8706E+02    -0.8707E+02    -0.8707E+02    -0.8708E+02    -0.8709E+02    -0.8709E+02    -0.8710E+02    -0.8711E+02    -0.8712E+02    -0.8712E+02    -0.8713E+02    -0.8714E+02    -0.8715E+02    -0.8716E+02    -0.8717E+02    -0.8718E+02    -0.8718E+02    -0.8719E+02    -0.8720E+02    -0.8721E+02    -0.8722E+02    -0.8723E+02    -0.8724E+02    -0.8725E+02    -0.8725E+02    -0.8726E+02    -0.8727E+02    -0.8727E+02    -0.8728E+02    -0.8728E+02    -0.8728E+02    -0.8728E+02
    -0.8727E+02    -0.8727E+02    -0.8727E+02    -0.8726E+02    -0.8725E+02    -0.8725E+02    -0.8724E+02    -0.8723E+02    -0.8722E+02    -0.8720E+02    -0.8719E+02    -0.8718E+02    -0.8717E+02    -0.8716E+02    -0.8715E+02    -0.8713E+02    -0.8712E+02    -0.8711E+02    -0.8710E+02    -0.8709E+02    -0.8707E+02    -0.8706E+02    -0.8705E+02    -0.8704E+02    -0.8703E+02    -0.8702E+02    -0.8701E+02    -0.8700E+02    -0.8699E+02    -0.8698E+02    -0.8697E+02    -0.8696E+02    -0.8696E+02    -0.8695E+02    -0.8694E+02    -0.8693E+02    -0.8693E+02    -0.8692E+02    -0.8692E+02    -0.8691E+02    -0.8691E+02    -0.8690E+02    -0.8690E+02    -0.8689E+02    -0.8689E+02    -0.8689E+02    -0.8689E+02    -0.8689E+02    -0.8689E+02    -0.8688E+02    -0.8688E+02    -0.8689E+02    -0.8689E+02    -0.8689E+02    -0.8689E+02    -0.8689E+02    -0.8690E+02    -0.8690E+02    -0.8690E+02    -0.8691E+02    -0.8691E+02    -0.8692E+02    -0.8692E+02    -0.8693E+02    -0.8694E+02    -0.8694E+02    -0.8695E+02    -0.8696E+02    -0.8697E+02    -0.8698E+02    -0.8699E+02    -0.8700E+02    -0.8700E+02    -0.8701E+02    -0.8702E+02    -0.8704E+02    -0.8705E+02    -0.8706E+02    -0.8707E+02    -0.8708E+02    -0.8709E+02    -0.8710E+02    -0.8711E+02    -0.8712E+02    -0.8714E+02    -0.8715E+02    -0.8716E+02    -0.8717E+02    -0.8718E+02    -0.8720E+02    -0.8721E+02    -0.8722E+02    -0.8723E+02    -0.8724E+02    -0.8725E+02    -0.8726E+02    -0.8726E+02    -0.8727E+02    -0.8727E+02    -0.8727E+02
    -0.8725E+02    -0.8725E+02    -0.8725E+02    -0.8724E+02    -0.8723E+02    -0.8722E+02    -0.8721E+02    -0.8720E+02    -0.8718E+02    -0.8717E+02    -0.8715E+02    -0.8714E+02    -0.8712E+02    -0.8711E+02    -0.8709E+02    -0.8708E+02    -0.8706E+02    -0.8705E+02    -0.8703E+02    -0.8702E+02    -0.8700E+02    -0.8699E+02    -0.8697E+02    -0.8696E+02    -0.8694E+02    -0.8693E+02    -0.8692E+02    -0.8690E+02    -0.8689E+02    -0.8688E+02    -0.8687E+02    -0.8686E+02    -0.8685E+02    -0.8684E+02    -0.8683E+02    -0.8682E+02    -0.8681E+02    -0.8680E+02    -0.8679E+02    -0.8679E+02    -0.8678E+02    -0.8678E+02    -0.8677E+02    -0.8677E+02    -0.8676E+02    -0.8676E+02    -0.8676E+02    -0.8676E+02    -0.8675E+02    -0.8675E+02    -0.8675E+02    -0.8675E+02    -0.8676E+02    -0.8676E+02    -0.8676E+02    -0.8676E+02    -0.8677E+02    -0.8677E+02    -0.8678E+02    -0.8678E+02    -0.8679E+02    -0.8680E+02    -0.8681E+02    -0.8681E+02    -0.8682E+02    -0.8683E+02    -0.8684E+02    -0.8685E+02    -0.8686E+02    -0.8687E+02    -0.8689E+02    -0.8690E+02    -0.8691E+02    -0.8692E+02    -0.8694E+02    -0.8695E+02    -0.8696E+02    -0.8698E+02    -0.8699E+02    -0.8701E+02    -0.8702E+02    -0.8704E+02    -0.8705E+02    -0.8707E+02    -0.8708E+02    -0.8710E+02    -0.8711E+02    -0.8713E+02    -0.8714E+02    -0.8716E+02    -0.8717E+02    -0.8719E+02    -0.8720E+02    -0.8721E+02    -0.8723E+02    -0.8724E+02    -0.8725E+02    -0.8725E+02    -0.8726E+02    -0.8726E+02
    -0.8724E+02    -0.8724E+02    -0.8723E+02    -0.8722E+02    -0.8721E+02    -0.8720E+02    -0.8718E+02    -0.8717E+02    -0.8715E+02    -0.8713E+02    -0.8711E+02    -0.8709E+02    -0.8707E+02    -0.8705E+02    -0.8703E+02    -0.8702E+02    -0.8700E+02    -0.8698E+02    -0.8696E+02    -0.8694E+02    -0.8692E+02    -0.8690E+02    -0.8688E+02    -0.8687E+02    -0.8685E+02    -0.8683E+02    -0.8682E+02    -0.8680E+02    -0.8678E+02    -0.8677E+02    -0.8675E+02    -0.8674E+02    -0.8673E+02    -0.8672E+02    -0.8670E+02    -0.8669E+02    -0.8668E+02    -0.8667E+02    -0.8666E+02    -0.8665E+02    -0.8665E+02    -0.8664E+02    -0.8663E+02    -0.8663E+02    -0.8662E+02    -0.8662E+02    -0.8661E+02    -0.8661E+02    -0.8661E+02    -0.8661E+02    -0.8661E+02    -0.8661E+02    -0.8661E+02    -0.8662E+02    -0.8662E+02    -0.8662E+02    -0.8663E+02    -0.8664E+02    -0.8664E+02    -0.8665E+02    -0.8666E+02    -0.8667E+02    -0.8668E+02    -0.8669E+02    -0.8670E+02    -0.8671E+02    -0.8672E+02    -0.8673E+02    -0.8675E+02    -0.8676E+02    -0.8678E+02    -0.8679E+02    -0.8681E+02    -0.8682E+02    -0.8684E+02    -0.8686E+02    -0.8687E+02    -0.8689E+02    -0.8691E+02    -0.8693E+02    -0.8695E+02    -0.8696E+02    -0.8698E+02    -0.8700E+02    -0.8702E+02    -0.8704E+02    -0.8706E+02    -0.8708E+02    -0.8710E+02    -0.8712E+02    -0.8713E+02    -0.8715E+02    -0.8717E+02    -0.8719E+02    -0.8720E+02    -0.8721E+02    -0.8723E+02    -0.8723E+02    -0.8724E+02    -0.8724E+02
    -0.8722E+02    -0.8722E+02    -0.8721E+02    -0.8720E+02    -0.8719E+02    -0.8717E+02    -0.8715E+02    -0.8713E+02    -0.8711E+02    -0.8709E+02    -0.8707E+02    -0.8704E+02    -0.8702E+02    -0.8700E+02    -0.8697E+02    -0.8695E+02    -0.8693E+02    -0.8690E+02    -0.8688E+02    -0.8686E+02    -0.8684E+02    -0.8681E+02    -0.8679E+02    -0.8677E+02    -0.8675E+02    -0.8673E+02    -0.8671E+02    -0.8669E+02    -0.8667E+02    -0.8665E+02    -0.8663E+02    -0.8662E+02    -0.8660E+02    -0.8659E+02    -0.8657E+02    -0.8656E+02    -0.8654E+02    -0.8653E+02    -0.8652E+02    -0.8651E+02    -0.8650E+02    -0.8649E+02    -0.8648E+02    -0.8648E+02    -0.8647E+02    -0.8647E+02    -0.8646E+02    -0.8646E+02    -0.8646E+02    -0.8646E+02    -0.8646E+02    -0.8646E+02    -0.8646E+02    -0.8647E+02    -0.8647E+02    -0.8648E+02    -0.8648E+02    -0.8649E+02    -0.8650E+02    -0.8651E+02    -0.8652E+02    -0.8653E+02    -0.8654E+02    -0.8655E+02    -0.8656E+02    -0.8658E+02    -0.8659E+02    -0.8661E+02    -0.8663E+02    -0.8664E+02    -0.8666E+02    -0.8668E+02    -0.8670E+02    -0.8672E+02    -0.8674E+02    -0.8676E+02    -0.8678E+02    -0.8680E+02    -0.8682E+02    -0.8684E+02    -0.8687E+02    -0.8689E+02    -0.8691E+02    -0.8693E+02    -0.8696E+02    -0.8698E+02    -0.8700E+02    -0.8703E+02    -0.8705E+02    -0.8707E+02    -0.8709E+02    -0.8712E+02    -0.8714E+02    -0.8716E+02    -0.8717E+02    -0.8719E+02    -0.8720E+02    -0.8721E+02    -0.8722E+02    -0.8722E+02
    -0.8720E+02    -0.8720E+02    -0.8719E+02    -0.8718E+02    -0.8716E+02    -0.8714E+02    -0.8712E+02    -0.8710E+02    -0.8707E+02    -0.8705E+02    -0.8702E+02    -0.8699E+02    -0.8697E+02    -0.8694E+02    -0.8691E+02    -0.8688E+02    -0.8686E+02    -0.8683E+02    -0.8680E+02    -0.8677E+02    -0.8675E+02    -0.8672E+02    -0.8670E+02    -0.8667E+02    -0.8665E+02    -0.8662E+02    -0.8660E+02    -0.8657E+02    -0.8655E+02    -0.8653E+02    -0.8651E+02    -0.8649E+02    -0.8647E+02    -0.8645E+02    -0.8643E+02    -0.8642E+02    -0.8640E+02    -0.8639E+02    -0.8637E+02    -0.8636E+02    -0.8635E+02    -0.8634E+02    -0.8633E+02    -0.8632E+02    -0.8631E+02    -0.8631E+02    -0.8630E+02    -0.8630E+02    -0.8630E+02    -0.8630E+02    -0.8630E+02    -0.8630E+02    -0.8630E+02    -0.8631E+02    -0.8631E+02    -0.8632E+02    -0.8633E+02    -0.8633E+02    -0.8634E+02    -0.8636E+02    -0.8637E+02    -0.8638E+02    -0.8639E+02    -0.8641E+02    -0.8643E+02    -0.8644E+02    -0.8646E+02    -0.8648E+02    -0.8650E+02    -0.8652E+02    -0.8654E+02    -0.8656E+02    -0.8658E+02    -0.8661E+02    -0.8663E+02    -0.8666E+02    -0.8668E+02    -0.8671E+02    -0.8673E+02    -0.8676E+02    -0.8678E+02    -0.8681E+02    -0.8684E+02    -0.8686E+02    -0.8689E+02    -0.8692E+02    -0.8695E+02    -0.8697E+02    -0.8700E+02    -0.8703E+02    -0.8705E+02    -0.8708E+02    -0.8710E+02    -0.8713E+02    -0.8715E+02    -0.8717E+02    -0.8718E+02    -0.8719E+02    -0.8720E+02    -0.8720E+02
    -0.8718E+02    -0.8718E+02    -0.8717E+02    -0.8716E+02    -0.8714E+02    -0.8712E+02    -0.8709E+02    -0.8706E+02    -0.8703E+02    -0.8701E+02    -0.8697E+02    -0.8694E+02    -0.8691E+02    -0.8688E+02    -0.8685E+02    -0.8681E+02    -0.8678E+02    -0.8675E+02    -0.8672E+02    -0.8669E+02    -0.8666E+02    -0.8663E+02    -0.8660E+02    -0.8657E+02    -0.8654E+02    -0.8651E+02    -0.8648E+02    -0.8645E+02    -0.8643E+02    -0.8640E+02    -0.8638E+02    -0.8635E+02    -0.8633E+02    -0.8631E+02    -0.8629E+02    -0.8627E+02    -0.8625E+02    -0.8623E+02    -0.8622E+02    -0.8620E+02    -0.8619E+02    -0.8618E+02    -0.8617E+02    -0.8616E+02    -0.8615E+02    -0.8614E+02    -0.8614E+02    -0.8613E+02    -0.8613E+02    -0.8613E+02    -0.8613E+02    -0.8613E+02    -0.8614E+02    -0.8614E+02    -0.8615E+02    -0.8615E+02    -0.8616E+02    -0.8617E+02    -0.8618E+02    -0.8620E+02    -0.8621E+02    -0.8623E+02    -0.8624E+02    -0.8626E+02    -0.8628E+02    -0.8630E+02    -0.8632E+02    -0.8634E+02    -0.8637E+02    -0.8639E+02    -0.8641E+02    -0.8644E+02    -0.8647E+02    -0.8649E+02    -0.8652E+02    -0.8655E+02    -0.8658E+02    -0.8661E+02    -0.8664E+02    -0.8667E+02    -0.8670E+02    -0.8673E+02    -0.8676E+02    -0.8679E+02    -0.8682E+02    -0.8686E+02    -0.8689E+02    -0.8692E+02    -0.8695E+02    -0.8698E+02    -0.8701E+02    -0.8704E+02    -0.8707E+02    -0.8710E+02    -0.8712E+02    -0.8714E+02    -0.8716E+02    -0.8717E+02    -0.8718E+02    -0.8718E+02
    -0.8716E+02    -0.8716E+02    -0.8715E+02    -0.8713E+02    -0.8711E+02    -0.8709E+02    -0.8706E+02    -0.8703E+02    -0.8699E+02    -0.8696E+02    -0.8693E+02    -0.8689E+02    -0.8685E+02    -0.8682E+02    -0.8678E+02    -0.8674E+02    -0.8671E+02    -0.8667E+02    -0.8663E+02    -0.8660E+02    -0.8656E+02    -0.8653E+02    -0.8649E+02    -0.8646E+02    -0.8642E+02    -0.8639E+02    -0.8636E+02    -0.8633E+02    -0.8630E+02    -0.8627E+02    -0.8624E+02    -0.8621E+02    -0.8619E+02    -0.8616E+02    -0.8614E+02    -0.8611E+02    -0.8609E+02    -0.8607E+02    -0.8605E+02    -0.8604E+02    -0.8602E+02    -0.8601E+02    -0.8600E+02    -0.8598E+02    -0.8597E+02    -0.8597E+02    -0.8596E+02    -0.8596E+02    -0.8595E+02    -0.8595E+02    -0.8595E+02    -0.8595E+02    -0.8596E+02    -0.8596E+02    -0.8597E+02    -0.8598E+02    -0.8599E+02    -0.8600E+02    -0.8602E+02    -0.8603E+02    -0.8605E+02    -0.8607E+02    -0.8608E+02    -0.8611E+02    -0.8613E+02    -0.8615E+02    -0.8618E+02    -0.8620E+02    -0.8623E+02    -0.8625E+02    -0.8628E+02    -0.8631E+02    -0.8634E+02    -0.8637E+02    -0.8641E+02    -0.8644E+02    -0.8647E+02    -0.8651E+02    -0.8654E+02    -0.8658E+02    -0.8661E+02    -0.8665E+02    -0.8668E+02    -0.8672E+02    -0.8675E+02    -0.8679E+02    -0.8683E+02    -0.8686E+02    -0.8690E+02    -0.8693E+02    -0.8697E+02    -0.8700E+02    -0.8703E+02    -0.8706E+02    -0.8709E+02    -0.8712E+02    -0.8714E+02    -0.8715E+02    -0.8716E+02    -0.8716E+02
    -0.8714E+02    -0.8714E+02    -0.8713E+02    -0.8711E+02    -0.8709E+02    -0.8706E+02    -0.8702E+02    -0.8699E+02    -0.8695E+02    -0.8691E+02    -0.8688E+02    -0.8683E+02    -0.8679E+02    -0.8675E+02    -0.8671E+02    -0.8667E+02    -0.8663E+02    -0.8659E+02    -0.8654E+02    -0.8650E+02    -0.8646E+02    -0.8642E+02    -0.8638E+02    -0.8634E+02    -0.8631E+02    -0.8627E+02    -0.8623E+02    -0.8620E+02    -0.8616E+02    -0.8613E+02    -0.8610E+02    -0.8606E+02    -0.8603E+02    -0.8601E+02    -0.8598E+02    -0.8595E+02    -0.8593E+02    -0.8590E+02    -0.8588E+02    -0.8586E+02    -0.8585E+02    -0.8583E+02    -0.8581E+02    -0.8580E+02    -0.8579E+02    -0.8578E+02    -0.8577E+02    -0.8577E+02    -0.8577E+02    -0.8576E+02    -0.8577E+02    -0.8577E+02    -0.8577E+02    -0.8578E+02    -0.8579E+02    -0.8580E+02    -0.8581E+02    -0.8582E+02    -0.8584E+02    -0.8586E+02    -0.8588E+02    -0.8590E+02    -0.8592E+02    -0.8594E+02    -0.8597E+02    -0.8599E+02    -0.8602E+02    -0.8605E+02    -0.8608E+02    -0.8611E+02    -0.8615E+02    -0.8618E+02    -0.8622E+02    -0.8625E+02    -0.8629E+02    -0.8632E+02    -0.8636E+02    -0.8640E+02    -0.8644E+02    -0.8648E+02    -0.8652E+02    -0.8656E+02    -0.8660E+02    -0.8664E+02    -0.8668E+02    -0.8672E+02    -0.8676E+02    -0.8681E+02    -0.8685E+02    -0.8689E+02    -0.8692E+02    -0.8696E+02    -0.8700E+02    -0.8703E+02    -0.8706E+02    -0.8709E+02    -0.8711E+02    -0.8713E+02    -0.8714E+02    -0.8714E+02
    -0.8712E+02    -0.8712E+02    -0.8710E+02    -0.8708E+02    -0.8706E+02    -0.8703E+02    -0.8699E+02    -0.8695E+02    -0.8691E+02    -0.8687E+02    -0.8682E+02    -0.8678E+02    -0.8673E+02    -0.8669E+02    -0.8664E+02    -0.8659E+02    -0.8655E+02    -0.8650E+02    -0.8645E+02    -0.8641E+02    -0.8636E+02    -0.8632E+02    -0.8627E+02    -0.8623E+02    -0.8618E+02    -0.8614E+02    -0.8610E+02    -0.8606E+02    -0.8602E+02    -0.8598E+02    -0.8595E+02    -0.8591E+02    -0.8588E+02    -0.8584E+02    -0.8581E+02    -0.8578E+02    -0.8575E+02    -0.8573E+02    -0.8570E+02    -0.8568E+02    -0.8566E+02    -0.8564E+02    -0.8562E+02    -0.8561E+02    -0.8560E+02    -0.8559E+02    -0.8558E+02    -0.8557E+02    -0.8557E+02    -0.8557E+02    -0.8557E+02    -0.8557E+02    -0.8557E+02    -0.8558E+02    -0.8559E+02    -0.8560E+02    -0.8562E+02    -0.8563E+02    -0.8565E+02    -0.8567E+02    -0.8569E+02    -0.8572E+02    -0.8574E+02    -0.8577E+02    -0.8580E+02    -0.8583E+02    -0.8586E+02    -0.8589E+02    -0.8593E+02    -0.8597E+02    -0.8600E+02    -0.8604E+02    -0.8608E+02    -0.8612E+02    -0.8616E+02    -0.8621E+02    -0.8625E+02    -0.8629E+02    -0.8634E+02    -0.8638E+02    -0.8643E+02    -0.8647E+02    -0.8652E+02    -0.8656E+02    -0.8661E+02    -0.8665E+02    -0.8670E+02    -0.8675E+02    -0.8679E+02    -0.8684E+02    -0.8688E+02    -0.8692E+02    -0.8696E+02    -0.8700E+02    -0.8703E+02    -0.8706E+02    -0.8709E+02    -0.8711E+02    -0.8712E+02    -0.8712E+02
    -0.8709E+02    -0.8709E+02    -0.8708E+02    -0.8706E+02    -0.8703E+02    -0.8699E+02    -0.8695E+02    -0.8691E+02    -0.8687E+02    -0.8682E+02    -0.8677E+02    -0.8672E+02    -0.8667E+02    -0.8662E+02    -0.8657E+02    -0.8651E+02    -0.8646E+02    -0.8641E+02    -0.8636E+02    -0.8631E+02    -0.8625E+02    -0.8620E+02    -0.8615E+02    -0.8610E+02    -0.8606E+02    -0.8601E+02    -0.8596E+02    -0.8592E+02    -0.8587E+02    -0.8583E+02    -0.8579E+02    -0.8575E+02    -0.8571E+02    -0.8567E+02    -0.8563E+02    -0.8560E+02    -0.8557E+02    -0.8554E+02    -0.8551E+02    -0.8548E+02    -0.8546E+02    -0.8544E+02    -0.8542E+02    -0.8540E+02    -0.8539E+02    -0.8538E+02    -0.8537E+02    -0.8536E+02    -0.8536E+02    -0.8535E+02    -0.8535E+02    -0.8536E+02    -0.8536E+02    -0.8537E+02    -0.8538E+02    -0.8540E+02    -0.8541E+02    -0.8543E+02    -0.8545E+02    -0.8547E+02    -0.8550E+02    -0.8553E+02    -0.8556E+02    -0.8559E+02    -0.8562E+02    -0.8565E+02    -0.8569E+02    -0.8573E+02    -0.8577E+02    -0.8581E+02    -0.8585E+02    -0.8590E+02    -0.8594E+02    -0.8599E+02    -0.8603E+02    -0.8608E+02    -0.8613E+02    -0.8618E+02    -0.8623E+02    -0.8628E+02    -0.8633E+02    -0.8638E+02    -0.8643E+02    -0.8648E+02    -0.8653E+02    -0.8658E+02    -0.8663E+02    -0.8668E+02    -0.8673E+02    -0.8678E+02    -0.8683E+02    -0.8688E+02    -0.8692E+02    -0.8696E+02    -0.8700E+02    -0.8704E+02    -0.8707E+02    -0.8709E+02    -0.8710E+02    -0.8710E+02
    -0.8707E+02    -0.8707E+02    -0.8706E+02    -0.8703E+02    -0.8700E+02    -0.8696E+02    -0.8692E+02    -0.8687E+02    -0.8682E+02    -0.8677E+02    -0.8671E+02    -0.8666E+02    -0.8660E+02    -0.8655E+02    -0.8649E+02    -0.8643E+02    -0.8637E+02    -0.8632E+02    -0.8626E+02    -0.8620E+02    -0.8614E+02    -0.8609E+02    -0.8603E+02    -0.8598E+02    -0.8592E+02    -0.8587E+02    -0.8582E+02    -0.8576E+02    -0.8571E+02    -0.8567E+02    -0.8562E+02    -0.8557E+02    -0.8553E+02    -0.8549E+02    -0.8544E+02    -0.8541E+02    -0.8537E+02    -0.8534E+02    -0.8530E+02    -0.8527E+02    -0.8525E+02    -0.8522E+02    -0.8520E+02    -0.8518E+02    -0.8517E+02    -0.8515E+02    -0.8514E+02    -0.8513E+02    -0.8513E+02    -0.8513E+02    -0.8513E+02    -0.8513E+02    -0.8514E+02    -0.8515E+02    -0.8516E+02    -0.8518E+02    -0.8519E+02    -0.8522E+02    -0.8524E+02    -0.8527E+02    -0.8529E+02    -0.8532E+02    -0.8536E+02    -0.8539E+02    -0.8543E+02    -0.8547E+02    -0.8551E+02    -0.8555E+02    -0.8560E+02    -0.8565E+02    -0.8569E+02    -0.8574E+02    -0.8579E+02    -0.8584E+02    -0.8590E+02    -0.8595E+02    -0.8600E+02    -0.8606E+02    -0.8611E+02    -0.8617E+02    -0.8623E+02    -0.8628E+02    -0.8634E+02    -0.8640E+02    -0.8645E+02    -0.8651E+02    -0.8657E+02    -0.8662E+02    -0.8668E+02    -0.8673E+02    -0.8678E+02    -0.8683E+02    -0.8688E+02    -0.8693E+02    -0.8697E+02    -0.8701E+02    -0.8704E+02    -0.8706E+02    -0.8708E+02    -0.8708E+02
    -0.8705E+02    -0.8705E+02    -0.8703E+02    -0.8701E+02    -0.8697E+02    -0.8693E+02    -0.8688E+02    -0.8683E+02    -0.8677E+02    -0.8672E+02    -0.8666E+02    -0.8660E+02    -0.8654E+02    -0.8647E+02    -0.8641E+02    -0.8635E+02    -0.8628E+02    -0.8622E+02    -0.8615E+02    -0.8609E+02    -0.8603E+02    -0.8596E+02    -0.8590E+02    -0.8584E+02    -0.8578E+02    -0.8572E+02    -0.8566E+02    -0.8560E+02    -0.8555E+02    -0.8549E+02    -0.8544E+02    -0.8539E+02    -0.8534E+02    -0.8529E+02    -0.8524E+02    -0.8520E+02    -0.8516E+02    -0.8512E+02    -0.8508E+02    -0.8505E+02    -0.8502E+02    -0.8499E+02    -0.8497E+02    -0.8495E+02    -0.8493E+02    -0.8491E+02    -0.8490E+02    -0.8489E+02    -0.8488E+02    -0.8488E+02    -0.8488E+02    -0.8489E+02    -0.8490E+02    -0.8491E+02    -0.8492E+02    -0.8494E+02    -0.8496E+02    -0.8498E+02    -0.8501E+02    -0.8504E+02    -0.8507E+02    -0.8511E+02    -0.8515E+02    -0.8519E+02    -0.8523E+02    -0.8527E+02    -0.8532E+02    -0.8537E+02    -0.8542E+02    -0.8547E+02    -0.8553E+02    -0.8558E+02    -0.8564E+02    -0.8570E+02    -0.8575E+02    -0.8581E+02    -0.8587E+02    -0.8593E+02    -0.8600E+02    -0.8606E+02    -0.8612E+02    -0.8618E+02    -0.8625E+02    -0.8631E+02    -0.8637E+02    -0.8643E+02    -0.8650E+02    -0.8656E+02    -0.8662E+02    -0.8668E+02    -0.8673E+02    -0.8679E+02    -0.8684E+02    -0.8689E+02    -0.8694E+02    -0.8698E+02    -0.8702E+02    -0.8704E+02    -0.8706E+02    -0.8706E+02
    -0.8702E+02    -0.8702E+02    -0.8701E+02    -0.8698E+02    -0.8694E+02    -0.8689E+02    -0.8684E+02    -0.8679E+02    -0.8673E+02    -0.8666E+02    -0.8660E+02    -0.8653E+02    -0.8647E+02    -0.8640E+02    -0.8633E+02    -0.8626E+02    -0.8619E+02    -0.8612E+02    -0.8605E+02    -0.8598E+02    -0.8591E+02    -0.8584E+02    -0.8577E+02    -0.8570E+02    -0.8563E+02    -0.8557E+02    -0.8550E+02    -0.8544E+02    -0.8537E+02    -0.8531E+02    -0.8525E+02    -0.8519E+02    -0.8514E+02    -0.8508E+02    -0.8503E+02    -0.8498E+02    -0.8493E+02    -0.8489E+02    -0.8485E+02    -0.8481E+02    -0.8478E+02    -0.8474E+02    -0.8472E+02    -0.8469E+02    -0.8467E+02    -0.8465E+02    -0.8464E+02    -0.8463E+02    -0.8462E+02    -0.8462E+02    -0.8462E+02    -0.8463E+02    -0.8463E+02    -0.8465E+02    -0.8466E+02    -0.8468E+02    -0.8471E+02    -0.8474E+02    -0.8477E+02    -0.8480E+02    -0.8484E+02    -0.8488E+02    -0.8492E+02    -0.8497E+02    -0.8501E+02    -0.8507E+02    -0.8512E+02    -0.8517E+02    -0.8523E+02    -0.8529E+02    -0.8535E+02    -0.8541E+02    -0.8547E+02    -0.8554E+02    -0.8560E+02    -0.8567E+02    -0.8574E+02    -0.8581E+02    -0.8587E+02    -0.8594E+02    -0.8601E+02    -0.8608E+02    -0.8615E+02    -0.8622E+02    -0.8629E+02    -0.8636E+02    -0.8642E+02    -0.8649E+02    -0.8656E+02    -0.8662E+02    -0.8668E+02    -0.8674E+02    -0.8680E+02    -0.8686E+02    -0.8691E+02    -0.8695E+02    -0.8699E+02    -0.8702E+02    -0.8703E+02    -0.8703E+02
    -0.8700E+02    -0.8700E+02    -0.8698E+02    -0.8695E+02    -0.8691E+02    -0.8686E+02    -0.8680E+02    -0.8674E+02    -0.8668E+02    -0.8661E+02    -0.8654E+02    -0.8647E+02    -0.8639E+02    -0.8632E+02    -0.8624E+02    -0.8617E+02    -0.8609E+02    -0.8601E+02    -0.8594E+02    -0.8586E+02    -0.8578E+02    -0.8570E+02    -0.8563E+02    -0.8555E+02    -0.8548E+02    -0.8540E+02    -0.8533E+02    -0.8526E+02    -0.8519E+02    -0.8512E+02    -0.8505E+02    -0.8498E+02    -0.8492E+02    -0.8486E+02    -0.8480E+02    -0.8474E+02    -0.8469E+02    -0.8464E+02    -0.8459E+02    -0.8455E+02    -0.8451E+02    -0.8448E+02    -0.8444E+02    -0.8441E+02    -0.8439E+02    -0.8437E+02    -0.8435E+02    -0.8434E+02    -0.8434E+02    -0.8433E+02    -0.8433E+02    -0.8434E+02    -0.8435E+02    -0.8437E+02    -0.8438E+02    -0.8441E+02    -0.8444E+02    -0.8447E+02    -0.8450E+02    -0.8454E+02    -0.8458E+02    -0.8463E+02    -0.8468E+02    -0.8473E+02    -0.8478E+02    -0.8484E+02    -0.8490E+02    -0.8496E+02    -0.8503E+02    -0.8509E+02    -0.8516E+02    -0.8523E+02    -0.8530E+02    -0.8537E+02    -0.8545E+02    -0.8552E+02    -0.8560E+02    -0.8567E+02    -0.8575E+02    -0.8582E+02    -0.8590E+02    -0.8597E+02    -0.8605E+02    -0.8613E+02    -0.8620E+02    -0.8628E+02    -0.8635E+02    -0.8642E+02    -0.8649E+02    -0.8656E+02    -0.8663E+02    -0.8670E+02    -0.8676E+02    -0.8682E+02    -0.8687E+02    -0.8692E+02    -0.8696E+02    -0.8699E+02    -0.8701E+02    -0.8701E+02
    -0.8697E+02    -0.8697E+02    -0.8696E+02    -0.8692E+02    -0.8688E+02    -0.8683E+02    -0.8677E+02    -0.8670E+02    -0.8663E+02    -0.8656E+02    -0.8648E+02    -0.8640E+02    -0.8632E+02    -0.8624E+02    -0.8616E+02    -0.8607E+02    -0.8599E+02    -0.8591E+02    -0.8582E+02    -0.8574E+02    -0.8565E+02    -0.8557E+02    -0.8548E+02    -0.8540E+02    -0.8531E+02    -0.8523E+02    -0.8515E+02    -0.8507E+02    -0.8499E+02    -0.8491E+02    -0.8484E+02    -0.8476E+02    -0.8469E+02    -0.8462E+02    -0.8455E+02    -0.8449E+02    -0.8443E+02    -0.8437E+02    -0.8432E+02    -0.8427E+02    -0.8422E+02    -0.8418E+02    -0.8415E+02    -0.8411E+02    -0.8409E+02    -0.8406E+02    -0.8404E+02    -0.8403E+02    -0.8402E+02    -0.8402E+02    -0.8402E+02    -0.8403E+02    -0.8404E+02    -0.8406E+02    -0.8408E+02    -0.8411E+02    -0.8414E+02    -0.8417E+02    -0.8422E+02    -0.8426E+02    -0.8431E+02    -0.8436E+02    -0.8442E+02    -0.8448E+02    -0.8454E+02    -0.8460E+02    -0.8467E+02    -0.8474E+02    -0.8481E+02    -0.8489E+02    -0.8496E+02    -0.8504E+02    -0.8512E+02    -0.8520E+02    -0.8528E+02    -0.8537E+02    -0.8545E+02    -0.8553E+02    -0.8561E+02    -0.8570E+02    -0.8578E+02    -0.8587E+02    -0.8595E+02    -0.8603E+02    -0.8611E+02    -0.8619E+02    -0.8627E+02    -0.8635E+02    -0.8643E+02    -0.8651E+02    -0.8658E+02    -0.8665E+02    -0.8672E+02    -0.8678E+02    -0.8684E+02    -0.8689E+02    -0.8694E+02    -0.8697E+02    -0.8699E+02    -0.8699E+02
    -0.8695E+02    -0.8695E+02    -0.8693E+02    -0.8689E+02    -0.8685E+02    -0.8679E+02    -0.8673E+02    -0.8666E+02    -0.8658E+02    -0.8650E+02    -0.8642E+02    -0.8633E+02    -0.8625E+02    -0.8616E+02    -0.8607E+02    -0.8598E+02    -0.8589E+02    -0.8580E+02    -0.8570E+02    -0.8561E+02    -0.8551E+02    -0.8542E+02    -0.8533E+02    -0.8523E+02    -0.8514E+02    -0.8505E+02    -0.8496E+02    -0.8487E+02    -0.8478E+02    -0.8469E+02    -0.8461E+02    -0.8452E+02    -0.8444E+02    -0.8436E+02    -0.8429E+02    -0.8422E+02    -0.8415E+02    -0.8408E+02    -0.8402E+02    -0.8396E+02    -0.8391E+02    -0.8386E+02    -0.8382E+02    -0.8378E+02    -0.8375E+02    -0.8373E+02    -0.8371E+02    -0.8369E+02    -0.8368E+02    -0.8368E+02    -0.8368E+02    -0.8369E+02    -0.8370E+02    -0.8372E+02    -0.8375E+02    -0.8378E+02    -0.8381E+02    -0.8386E+02    -0.8390E+02    -0.8395E+02    -0.8401E+02    -0.8407E+02    -0.8413E+02    -0.8420E+02    -0.8427E+02    -0.8435E+02    -0.8442E+02    -0.8450E+02    -0.8458E+02    -0.8467E+02    -0.8475E+02    -0.8484E+02    -0.8493E+02    -0.8502E+02    -0.8511E+02    -0.8520E+02    -0.8529E+02    -0.8539E+02    -0.8548E+02    -0.8557E+02    -0.8566E+02    -0.8575E+02    -0.8584E+02    -0.8593E+02    -0.8602E+02    -0.8611E+02    -0.8620E+02    -0.8628E+02    -0.8637E+02    -0.8645E+02    -0.8653E+02    -0.8661E+02    -0.8668E+02    -0.8675E+02    -0.8681E+02    -0.8686E+02    -0.8691E+02    -0.8694E+02    -0.8696E+02    -0.8696E+02
    -0.8693E+02    -0.8693E+02    -0.8690E+02    -0.8687E+02    -0.8682E+02    -0.8676E+02    -0.8669E+02    -0.8661E+02    -0.8653E+02    -0.8645E+02    -0.8636E+02    -0.8627E+02    -0.8617E+02    -0.8608E+02    -0.8598E+02    -0.8588E+02    -0.8578E+02    -0.8568E+02    -0.8558E+02    -0.8548E+02    -0.8537E+02    -0.8527E+02    -0.8517E+02    -0.8506E+02    -0.8496E+02    -0.8486E+02    -0.8476E+02    -0.8466E+02    -0.8456E+02    -0.8446E+02    -0.8436E+02    -0.8427E+02    -0.8418E+02    -0.8409E+02    -0.8400E+02    -0.8392E+02    -0.8384E+02    -0.8377E+02    -0.8370E+02    -0.8363E+02    -0.8357E+02    -0.8352E+02    -0.8347E+02    -0.8342E+02    -0.8339E+02    -0.8336E+02    -0.8333E+02    -0.8331E+02    -0.8330E+02    -0.8330E+02    -0.8330E+02    -0.8331E+02    -0.8333E+02    -0.8335E+02    -0.8338E+02    -0.8342E+02    -0.8346E+02    -0.8351E+02    -0.8356E+02    -0.8362E+02    -0.8368E+02    -0.8375E+02    -0.8383E+02    -0.8390E+02    -0.8398E+02    -0.8407E+02    -0.8416E+02    -0.8425E+02    -0.8434E+02    -0.8443E+02    -0.8453E+02    -0.8463E+02    -0.8473E+02    -0.8483E+02    -0.8493E+02    -0.8503E+02    -0.8513E+02    -0.8523E+02    -0.8534E+02    -0.8544E+02    -0.8554E+02    -0.8564E+02    -0.8574E+02    -0.8584E+02    -0.8593E+02    -0.8603E+02    -0.8612E+02    -0.8621E+02    -0.8630E+02    -0.8639E+02    -0.8648E+02    -0.8656E+02    -0.8664E+02    -0.8671E+02    -0.8678E+02    -0.8684E+02    -0.8688E+02    -0.8692E+02    -0.8694E+02    -0.8694E+02
    -0.8690E+02    -0.8690E+02    -0.8688E+02    -0.8684E+02    -0.8679E+02    -0.8672E+02    -0.8665E+02    -0.8657E+02    -0.8648E+02    -0.8639E+02    -0.8630E+02    -0.8620E+02    -0.8610E+02    -0.8600E+02    -0.8589E+02    -0.8578E+02    -0.8568E+02    -0.8557E+02    -0.8545E+02    -0.8534E+02    -0.8523E+02    -0.8512E+02    -0.8500E+02    -0.8489E+02    -0.8477E+02    -0.8466E+02    -0.8454E+02    -0.8443E+02    -0.8432E+02    -0.8421E+02    -0.8410E+02    -0.8399E+02    -0.8389E+02    -0.8379E+02    -0.8369E+02    -0.8359E+02    -0.8350E+02    -0.8342E+02    -0.8334E+02    -0.8326E+02    -0.8319E+02    -0.8313E+02    -0.8307E+02    -0.8302E+02    -0.8298E+02    -0.8294E+02    -0.8292E+02    -0.8290E+02    -0.8288E+02    -0.8288E+02    -0.8288E+02    -0.8289E+02    -0.8291E+02    -0.8294E+02    -0.8297E+02    -0.8302E+02    -0.8306E+02    -0.8312E+02    -0.8318E+02    -0.8325E+02    -0.8333E+02    -0.8340E+02    -0.8349E+02    -0.8358E+02    -0.8367E+02    -0.8377E+02    -0.8387E+02    -0.8397E+02    -0.8408E+02    -0.8418E+02    -0.8429E+02    -0.8440E+02    -0.8452E+02    -0.8463E+02    -0.8474E+02    -0.8485E+02    -0.8497E+02    -0.8508E+02    -0.8519E+02    -0.8530E+02    -0.8541E+02    -0.8552E+02    -0.8563E+02    -0.8574E+02    -0.8584E+02    -0.8594E+02    -0.8605E+02    -0.8615E+02    -0.8624E+02    -0.8634E+02    -0.8643E+02    -0.8651E+02    -0.8660E+02    -0.8667E+02    -0.8675E+02    -0.8681E+02    -0.8686E+02    -0.8690E+02    -0.8692E+02    -0.8692E+02
    -0.8688E+02    -0.8688E+02    -0.8686E+02    -0.8681E+02    -0.8676E+02    -0.8669E+02    -0.8661E+02    -0.8652E+02    -0.8643E+02    -0.8634E+02    -0.8624E+02    -0.8613E+02    -0.8602E+02    -0.8591E+02    -0.8580E+02    -0.8569E+02    -0.8557E+02    -0.8545E+02    -0.8533E+02    -0.8521E+02    -0.8508E+02    -0.8496E+02    -0.8483E+02    -0.8470E+02    -0.8458E+02    -0.8445E+02    -0.8432E+02    -0.8419E+02    -0.8407E+02    -0.8394E+02    -0.8382E+02    -0.8370E+02    -0.8358E+02    -0.8346E+02    -0.8335E+02    -0.8324E+02    -0.8314E+02    -0.8304E+02    -0.8294E+02    -0.8286E+02    -0.8277E+02    -0.8270E+02    -0.8263E+02    -0.8258E+02    -0.8253E+02    -0.8248E+02    -0.8245E+02    -0.8243E+02    -0.8241E+02    -0.8241E+02    -0.8241E+02    -0.8242E+02    -0.8245E+02    -0.8248E+02    -0.8252E+02    -0.8257E+02    -0.8263E+02    -0.8269E+02    -0.8277E+02    -0.8284E+02    -0.8293E+02    -0.8302E+02    -0.8312E+02    -0.8322E+02    -0.8333E+02    -0.8344E+02    -0.8356E+02    -0.8368E+02    -0.8380E+02    -0.8392E+02    -0.8404E+02    -0.8417E+02    -0.8429E+02    -0.8442E+02    -0.8454E+02    -0.8467E+02    -0.8479E+02    -0.8492E+02    -0.8504E+02    -0.8516E+02    -0.8528E+02    -0.8540E+02    -0.8552E+02    -0.8564E+02    -0.8575E+02    -0.8586E+02    -0.8597E+02    -0.8608E+02    -0.8618E+02    -0.8628E+02    -0.8638E+02    -0.8647E+02    -0.8656E+02    -0.8664E+02    -0.8672E+02    -0.8678E+02    -0.8684E+02    -0.8688E+02    -0.8690E+02    -0.8690E+02
    -0.8686E+02    -0.8686E+02    -0.8683E+02    -0.8679E+02    -0.8673E+02    -0.8666E+02    -0.8657E+02    -0.8648E+02    -0.8639E+02    -0.8629E+02    -0.8618E+02    -0.8607E+02    -0.8595E+02    -0.8583E+02    -0.8571E+02    -0.8559E+02    -0.8546E+02    -0.8533E+02    -0.8520E+02    -0.8507E+02    -0.8493E+02    -0.8479E+02    -0.8465E+02    -0.8451E+02    -0.8437E+02    -0.8423E+02    -0.8409E+02    -0.8394E+02    -0.8380E+02    -0.8366E+02    -0.8352E+02    -0.8338E+02    -0.8324E+02    -0.8311E+02    -0.8298E+02    -0.8285E+02    -0.8273E+02    -0.8262E+02    -0.8251E+02    -0.8240E+02    -0.8231E+02    -0.8222E+02    -0.8214E+02    -0.8207E+02    -0.8201E+02    -0.8196E+02    -0.8193E+02    -0.8190E+02    -0.8188E+02    -0.8187E+02    -0.8188E+02    -0.8190E+02    -0.8192E+02    -0.8196E+02    -0.8201E+02    -0.8207E+02    -0.8214E+02    -0.8221E+02    -0.8230E+02    -0.8239E+02    -0.8249E+02    -0.8260E+02    -0.8272E+02    -0.8284E+02    -0.8296E+02    -0.8309E+02    -0.8322E+02    -0.8336E+02    -0.8350E+02    -0.8363E+02    -0.8377E+02    -0.8392E+02    -0.8406E+02    -0.8420E+02    -0.8434E+02    -0.8448E+02    -0.8462E+02    -0.8476E+02    -0.8489E+02    -0.8503E+02    -0.8516E+02    -0.8529E+02    -0.8541E+02    -0.8554E+02    -0.8566E+02    -0.8578E+02    -0.8590E+02    -0.8601E+02    -0.8612E+02    -0.8623E+02    -0.8633E+02    -0.8643E+02    -0.8652E+02    -0.8661E+02    -0.8669E+02    -0.8676E+02    -0.8681E+02    -0.8686E+02    -0.8688E+02    -0.8688E+02
    -0.8684E+02    -0.8684E+02    -0.8681E+02    -0.8677E+02    -0.8670E+02    -0.8663E+02    -0.8654E+02    -0.8645E+02    -0.8635E+02    -0.8624E+02    -0.8613E+02    -0.8601E+02    -0.8588E+02    -0.8576E+02    -0.8563E+02    -0.8549E+02    -0.8536E+02    -0.8522E+02    -0.8507E+02    -0.8493E+02    -0.8478E+02    -0.8463E+02    -0.8447E+02    -0.8432E+02    -0.8416E+02    -0.8400E+02    -0.8384E+02    -0.8368E+02    -0.8352E+02    -0.8335E+02    -0.8319E+02    -0.8303E+02    -0.8288E+02    -0.8272E+02    -0.8257E+02    -0.8242E+02    -0.8228E+02    -0.8215E+02    -0.8202E+02    -0.8190E+02    -0.8178E+02    -0.8168E+02    -0.8159E+02    -0.8150E+02    -0.8143E+02    -0.8137E+02    -0.8133E+02    -0.8129E+02    -0.8127E+02    -0.8127E+02    -0.8127E+02    -0.8129E+02    -0.8132E+02    -0.8137E+02    -0.8143E+02    -0.8150E+02    -0.8158E+02    -0.8167E+02    -0.8177E+02    -0.8189E+02    -0.8201E+02    -0.8213E+02    -0.8227E+02    -0.8241E+02    -0.8255E+02    -0.8270E+02    -0.8286E+02    -0.8301E+02    -0.8317E+02    -0.8333E+02    -0.8349E+02    -0.8365E+02    -0.8381E+02    -0.8397E+02    -0.8413E+02    -0.8428E+02    -0.8444E+02    -0.8459E+02    -0.8474E+02    -0.8489E+02    -0.8503E+02    -0.8517E+02    -0.8531E+02    -0.8545E+02    -0.8558E+02    -0.8571E+02    -0.8583E+02    -0.8595E+02    -0.8607E+02    -0.8618E+02    -0.8629E+02    -0.8639E+02    -0.8649E+02    -0.8658E+02    -0.8666E+02    -0.8673E+02    -0.8679E+02    -0.8684E+02    -0.8686E+02    -0.8686E+02
    -0.8682E+02    -0.8682E+02    -0.8680E+02    -0.8675E+02    -0.8668E+02    -0.8660E+02    -0.8651E+02    -0.8642E+02    -0.8631E+02    -0.8620E+02    -0.8608E+02    -0.8595E+02    -0.8582E+02    -0.8569E+02    -0.8555E+02    -0.8541E+02    -0.8526E+02    -0.8511E+02    -0.8495E+02    -0.8479E+02    -0.8463E+02    -0.8446E+02    -0.8429E+02    -0.8412E+02    -0.8394E+02    -0.8376E+02    -0.8358E+02    -0.8340E+02    -0.8321E+02    -0.8303E+02    -0.8284E+02    -0.8266E+02    -0.8248E+02    -0.8230E+02    -0.8212E+02    -0.8195E+02    -0.8178E+02    -0.8162E+02    -0.8147E+02    -0.8132E+02    -0.8119E+02    -0.8106E+02    -0.8095E+02    -0.8085E+02    -0.8077E+02    -0.8069E+02    -0.8064E+02    -0.8060E+02    -0.8057E+02    -0.8056E+02    -0.8057E+02    -0.8060E+02    -0.8064E+02    -0.8069E+02    -0.8076E+02    -0.8085E+02    -0.8095E+02    -0.8106E+02    -0.8118E+02    -0.8131E+02    -0.8146E+02    -0.8161E+02    -0.8177E+02    -0.8194E+02    -0.8211E+02    -0.8228E+02    -0.8246E+02    -0.8264E+02    -0.8282E+02    -0.8301E+02    -0.8319E+02    -0.8337E+02    -0.8356E+02    -0.8374E+02    -0.8391E+02    -0.8409E+02    -0.8426E+02    -0.8443E+02    -0.8459E+02    -0.8475E+02    -0.8491E+02    -0.8506E+02    -0.8521E+02    -0.8536E+02    -0.8550E+02    -0.8564E+02    -0.8577E+02    -0.8590E+02    -0.8602E+02    -0.8614E+02    -0.8625E+02    -0.8636E+02    -0.8646E+02    -0.8656E+02    -0.8664E+02    -0.8672E+02    -0.8678E+02    -0.8682E+02    -0.8685E+02    -0.8685E+02
    -0.8681E+02    -0.8681E+02    -0.8678E+02    -0.8673E+02    -0.8667E+02    -0.8658E+02    -0.8649E+02    -0.8639E+02    -0.8628E+02    -0.8616E+02    -0.8604E+02    -0.8590E+02    -0.8577E+02    -0.8563E+02    -0.8548E+02    -0.8533E+02    -0.8517E+02    -0.8500E+02    -0.8484E+02    -0.8466E+02    -0.8448E+02    -0.8430E+02    -0.8411E+02    -0.8392E+02    -0.8372E+02    -0.8352E+02    -0.8331E+02    -0.8311E+02    -0.8290E+02    -0.8268E+02    -0.8247E+02    -0.8226E+02    -0.8204E+02    -0.8183E+02    -0.8162E+02    -0.8142E+02    -0.8122E+02    -0.8103E+02    -0.8084E+02    -0.8067E+02    -0.8050E+02    -0.8035E+02    -0.8022E+02    -0.8009E+02    -0.7999E+02    -0.7990E+02    -0.7983E+02    -0.7978E+02    -0.7975E+02    -0.7974E+02    -0.7975E+02    -0.7978E+02    -0.7983E+02    -0.7990E+02    -0.7999E+02    -0.8009E+02    -0.8021E+02    -0.8035E+02    -0.8050E+02    -0.8066E+02    -0.8083E+02    -0.8102E+02    -0.8121E+02    -0.8141E+02    -0.8161E+02    -0.8182E+02    -0.8203E+02    -0.8224E+02    -0.8245E+02    -0.8266E+02    -0.8288E+02    -0.8308E+02    -0.8329E+02    -0.8349E+02    -0.8369E+02    -0.8389E+02    -0.8408E+02    -0.8427E+02    -0.8445E+02    -0.8463E+02    -0.8480E+02    -0.8496E+02    -0.8512E+02    -0.8528E+02    -0.8543E+02    -0.8558E+02    -0.8572E+02    -0.8585E+02    -0.8598E+02    -0.8611E+02    -0.8622E+02    -0.8634E+02    -0.8644E+02    -0.8654E+02    -0.8663E+02    -0.8670E+02    -0.8677E+02    -0.8681E+02    -0.8684E+02    -0.8684E+02
    -0.8680E+02    -0.8680E+02    -0.8677E+02    -0.8672E+02    -0.8666E+02    -0.8657E+02    -0.8648E+02    -0.8637E+02    -0.8626E+02    -0.8613E+02    -0.8600E+02    -0.8587E+02    -0.8572E+02    -0.8557E+02    -0.8542E+02    -0.8526E+02    -0.8509E+02    -0.8491E+02    -0.8473E+02    -0.8454E+02    -0.8434E+02    -0.8414E+02    -0.8393E+02    -0.8372E+02    -0.8350E+02    -0.8327E+02    -0.8304E+02    -0.8280E+02    -0.8256E+02    -0.8231E+02    -0.8207E+02    -0.8181E+02    -0.8156E+02    -0.8131E+02    -0.8106E+02    -0.8082E+02    -0.8058E+02    -0.8035E+02    -0.8012E+02    -0.7991E+02    -0.7971E+02    -0.7952E+02    -0.7935E+02    -0.7920E+02    -0.7907E+02    -0.7896E+02    -0.7887E+02    -0.7881E+02    -0.7877E+02    -0.7876E+02    -0.7877E+02    -0.7881E+02    -0.7887E+02    -0.7896E+02    -0.7907E+02    -0.7920E+02    -0.7935E+02    -0.7952E+02    -0.7970E+02    -0.7990E+02    -0.8011E+02    -0.8034E+02    -0.8057E+02    -0.8081E+02    -0.8105E+02    -0.8130E+02    -0.8155E+02    -0.8180E+02    -0.8205E+02    -0.8230E+02    -0.8254E+02    -0.8278E+02    -0.8302E+02    -0.8325E+02    -0.8347E+02    -0.8369E+02    -0.8391E+02    -0.8411E+02    -0.8431E+02    -0.8451E+02    -0.8469E+02    -0.8487E+02    -0.8505E+02    -0.8521E+02    -0.8537E+02    -0.8553E+02    -0.8568E+02    -0.8582E+02    -0.8595E+02    -0.8608E+02    -0.8621E+02    -0.8632E+02    -0.8643E+02    -0.8653E+02    -0.8662E+02    -0.8670E+02    -0.8676E+02    -0.8681E+02    -0.8683E+02    -0.8683E+02
    -0.8680E+02    -0.8680E+02    -0.8677E+02    -0.8672E+02    -0.8665E+02    -0.8657E+02    -0.8647E+02    -0.8636E+02    -0.8625E+02    -0.8612E+02    -0.8599E+02    -0.8584E+02    -0.8570E+02    -0.8554E+02    -0.8537E+02    -0.8520E+02    -0.8502E+02    -0.8483E+02    -0.8464E+02    -0.8443E+02    -0.8422E+02    -0.8400E+02    -0.8377E+02    -0.8353E+02    -0.8328E+02    -0.8302E+02    -0.8276E+02    -0.8249E+02    -0.8221E+02    -0.8192E+02    -0.8163E+02    -0.8133E+02    -0.8103E+02    -0.8073E+02    -0.8044E+02    -0.8014E+02    -0.7984E+02    -0.7956E+02    -0.7928E+02    -0.7902E+02    -0.7876E+02    -0.7853E+02    -0.7832E+02    -0.7813E+02    -0.7796E+02    -0.7782E+02    -0.7771E+02    -0.7763E+02    -0.7758E+02    -0.7757E+02    -0.7758E+02    -0.7763E+02    -0.7771E+02    -0.7782E+02    -0.7796E+02    -0.7812E+02    -0.7831E+02    -0.7853E+02    -0.7876E+02    -0.7901E+02    -0.7928E+02    -0.7955E+02    -0.7984E+02    -0.8013E+02    -0.8043E+02    -0.8073E+02    -0.8102E+02    -0.8132E+02    -0.8162E+02    -0.8191E+02    -0.8219E+02    -0.8247E+02    -0.8274E+02    -0.8300E+02    -0.8326E+02    -0.8350E+02    -0.8374E+02    -0.8397E+02    -0.8419E+02    -0.8440E+02    -0.8461E+02    -0.8480E+02    -0.8499E+02    -0.8516E+02    -0.8533E+02    -0.8550E+02    -0.8565E+02    -0.8580E+02    -0.8594E+02    -0.8607E+02    -0.8620E+02    -0.8632E+02    -0.8643E+02    -0.8653E+02    -0.8662E+02    -0.8670E+02    -0.8676E+02    -0.8681E+02    -0.8684E+02    -0.8684E+02
    -0.8681E+02    -0.8681E+02    -0.8678E+02    -0.8673E+02    -0.8666E+02    -0.8657E+02    -0.8648E+02    -0.8637E+02    -0.8625E+02    -0.8612E+02    -0.8598E+02    -0.8584E+02    -0.8569E+02    -0.8552E+02    -0.8535E+02    -0.8517E+02    -0.8498E+02    -0.8478E+02    -0.8457E+02    -0.8434E+02    -0.8411E+02    -0.8387E+02    -0.8361E+02    -0.8335E+02    -0.8307E+02    -0.8278E+02    -0.8247E+02    -0.8216E+02    -0.8184E+02    -0.8150E+02    -0.8116E+02    -0.8080E+02    -0.8045E+02    -0.8008E+02    -0.7972E+02    -0.7935E+02    -0.7899E+02    -0.7863E+02    -0.7828E+02    -0.7795E+02    -0.7763E+02    -0.7733E+02    -0.7705E+02    -0.7681E+02    -0.7659E+02    -0.7641E+02    -0.7627E+02    -0.7616E+02    -0.7610E+02    -0.7608E+02    -0.7610E+02    -0.7616E+02    -0.7627E+02    -0.7641E+02    -0.7659E+02    -0.7681E+02    -0.7705E+02    -0.7733E+02    -0.7763E+02    -0.7794E+02    -0.7828E+02    -0.7863E+02    -0.7898E+02    -0.7935E+02    -0.7971E+02    -0.8008E+02    -0.8044E+02    -0.8080E+02    -0.8115E+02    -0.8149E+02    -0.8182E+02    -0.8215E+02    -0.8246E+02    -0.8276E+02    -0.8305E+02    -0.8333E+02    -0.8359E+02    -0.8385E+02    -0.8409E+02    -0.8432E+02    -0.8454E+02    -0.8475E+02    -0.8495E+02    -0.8514E+02    -0.8531E+02    -0.8548E+02    -0.8565E+02    -0.8580E+02    -0.8594E+02    -0.8608E+02    -0.8621E+02    -0.8633E+02    -0.8644E+02    -0.8654E+02    -0.8663E+02    -0.8671E+02    -0.8677E+02    -0.8682E+02    -0.8684E+02    -0.8684E+02
    -0.8682E+02    -0.8682E+02    -0.8679E+02    -0.8674E+02    -0.8668E+02    -0.8659E+02    -0.8650E+02    -0.8639E+02    -0.8627E+02    -0.8614E+02    -0.8600E+02    -0.8586E+02    -0.8570E+02    -0.8553E+02    -0.8535E+02    -0.8516E+02    -0.8496E+02    -0.8475E+02    -0.8452E+02    -0.8428E+02    -0.8403E+02    -0.8376E+02    -0.8348E+02    -0.8318E+02    -0.8287E+02    -0.8254E+02    -0.8219E+02    -0.8183E+02    -0.8145E+02    -0.8105E+02    -0.8064E+02    -0.8022E+02    -0.7979E+02    -0.7934E+02    -0.7889E+02    -0.7843E+02    -0.7797E+02    -0.7752E+02    -0.7707E+02    -0.7664E+02    -0.7623E+02    -0.7584E+02    -0.7548E+02    -0.7515E+02    -0.7487E+02    -0.7463E+02    -0.7444E+02    -0.7430E+02    -0.7421E+02    -0.7419E+02    -0.7421E+02    -0.7430E+02    -0.7444E+02    -0.7463E+02    -0.7487E+02    -0.7515E+02    -0.7548E+02    -0.7584E+02    -0.7623E+02    -0.7664E+02    -0.7707E+02    -0.7752E+02    -0.7797E+02    -0.7843E+02    -0.7889E+02    -0.7934E+02    -0.7978E+02    -0.8022E+02    -0.8064E+02    -0.8105E+02    -0.8144E+02    -0.8182E+02    -0.8218E+02    -0.8253E+02    -0.8286E+02    -0.8317E+02    -0.8347E+02    -0.8375E+02    -0.8401E+02    -0.8426E+02    -0.8450E+02    -0.8473E+02    -0.8494E+02    -0.8514E+02    -0.8532E+02    -0.8550E+02    -0.8566E+02    -0.8582E+02    -0.8597E+02    -0.8610E+02    -0.8623E+02    -0.8635E+02    -0.8646E+02    -0.8656E+02    -0.8665E+02    -0.8673E+02    -0.8679E+02    -0.8684E+02    -0.8686E+02    -0.8686E+02
    -0.8685E+02    -0.8685E+02    -0.8682E+02    -0.8677E+02    -0.8671E+02    -0.8663E+02    -0.8653E+02    -0.8643E+02    -0.8631E+02    -0.8618E+02    -0.8605E+02    -0.8590E+02    -0.8574E+02    -0.8557E+02    -0.8539E+02    -0.8519E+02    -0.8498E+02    -0.8476E+02    -0.8452E+02    -0.8426E+02    -0.8399E+02    -0.8369E+02    -0.8338E+02    -0.8305E+02    -0.8269E+02    -0.8232E+02    -0.8192E+02    -0.8150E+02    -0.8105E+02    -0.8058E+02    -0.8009E+02    -0.7957E+02    -0.7904E+02    -0.7848E+02    -0.7791E+02    -0.7733E+02    -0.7675E+02    -0.7616E+02    -0.7558E+02    -0.7501E+02    -0.7447E+02    -0.7395E+02    -0.7347E+02    -0.7303E+02    -0.7265E+02    -0.7232E+02    -0.7206E+02    -0.7187E+02    -0.7176E+02    -0.7172E+02    -0.7176E+02    -0.7188E+02    -0.7207E+02    -0.7233E+02    -0.7265E+02    -0.7304E+02    -0.7347E+02    -0.7395E+02    -0.7447E+02    -0.7502E+02    -0.7559E+02    -0.7617E+02    -0.7675E+02    -0.7734E+02    -0.7792E+02    -0.7848E+02    -0.7904E+02    -0.7957E+02    -0.8009E+02    -0.8058E+02    -0.8105E+02    -0.8149E+02    -0.8192E+02    -0.8231E+02    -0.8269E+02    -0.8304E+02    -0.8337E+02    -0.8368E+02    -0.8397E+02    -0.8425E+02    -0.8450E+02    -0.8474E+02    -0.8496E+02    -0.8517E+02    -0.8536E+02    -0.8554E+02    -0.8571E+02    -0.8587E+02    -0.8602E+02    -0.8615E+02    -0.8628E+02    -0.8640E+02    -0.8650E+02    -0.8660E+02    -0.8669E+02    -0.8676E+02    -0.8682E+02    -0.8687E+02    -0.8689E+02    -0.8689E+02
    -0.8689E+02    -0.8689E+02    -0.8686E+02    -0.8682E+02    -0.8675E+02    -0.8668E+02    -0.8659E+02    -0.8649E+02    -0.8638E+02    -0.8625E+02    -0.8612E+02    -0.8597E+02    -0.8581E+02    -0.8564E+02    -0.8546E+02    -0.8526E+02    -0.8504E+02    -0.8481E+02    -0.8455E+02    -0.8428E+02    -0.8399E+02    -0.8367E+02    -0.8332E+02    -0.8295E+02    -0.8255E+02    -0.8212E+02    -0.8166E+02    -0.8117E+02    -0.8064E+02    -0.8008E+02    -0.7948E+02    -0.7884E+02    -0.7818E+02    -0.7748E+02    -0.7676E+02    -0.7601E+02    -0.7525E+02    -0.7448E+02    -0.7371E+02    -0.7295E+02    -0.7222E+02    -0.7152E+02    -0.7087E+02    -0.7027E+02    -0.6975E+02    -0.6930E+02    -0.6895E+02    -0.6869E+02    -0.6853E+02    -0.6848E+02    -0.6853E+02    -0.6869E+02    -0.6895E+02    -0.6931E+02    -0.6975E+02    -0.7028E+02    -0.7088E+02    -0.7153E+02    -0.7223E+02    -0.7296E+02    -0.7372E+02    -0.7449E+02    -0.7526E+02    -0.7602E+02    -0.7676E+02    -0.7749E+02    -0.7819E+02    -0.7885E+02    -0.7948E+02    -0.8008E+02    -0.8065E+02    -0.8117E+02    -0.8167E+02    -0.8213E+02    -0.8256E+02    -0.8295E+02    -0.8332E+02    -0.8367E+02    -0.8398E+02    -0.8428E+02    -0.8455E+02    -0.8480E+02    -0.8503E+02    -0.8525E+02    -0.8544E+02    -0.8563E+02    -0.8580E+02    -0.8595E+02    -0.8610E+02    -0.8623E+02    -0.8635E+02    -0.8647E+02    -0.8657E+02    -0.8666E+02    -0.8674E+02    -0.8681E+02    -0.8687E+02    -0.8691E+02    -0.8693E+02    -0.8693E+02
    -0.8694E+02    -0.8694E+02    -0.8692E+02    -0.8688E+02    -0.8682E+02    -0.8675E+02    -0.8667E+02    -0.8657E+02    -0.8647E+02    -0.8635E+02    -0.8623E+02    -0.8608E+02    -0.8593E+02    -0.8576E+02    -0.8558E+02    -0.8537E+02    -0.8515E+02    -0.8491E+02    -0.8465E+02    -0.8436E+02    -0.8404E+02    -0.8370E+02    -0.8332E+02    -0.8291E+02    -0.8246E+02    -0.8197E+02    -0.8143E+02    -0.8085E+02    -0.8022E+02    -0.7954E+02    -0.7881E+02    -0.7802E+02    -0.7719E+02    -0.7630E+02    -0.7537E+02    -0.7439E+02    -0.7339E+02    -0.7237E+02    -0.7134E+02    -0.7032E+02    -0.6933E+02    -0.6838E+02    -0.6749E+02    -0.6667E+02    -0.6595E+02    -0.6534E+02    -0.6485E+02    -0.6449E+02    -0.6427E+02    -0.6420E+02    -0.6428E+02    -0.6450E+02    -0.6485E+02    -0.6535E+02    -0.6596E+02    -0.6668E+02    -0.6750E+02    -0.6839E+02    -0.6935E+02    -0.7034E+02    -0.7136E+02    -0.7239E+02    -0.7341E+02    -0.7441E+02    -0.7538E+02    -0.7631E+02    -0.7720E+02    -0.7804E+02    -0.7882E+02    -0.7956E+02    -0.8024E+02    -0.8087E+02    -0.8145E+02    -0.8198E+02    -0.8247E+02    -0.8292E+02    -0.8333E+02    -0.8371E+02    -0.8405E+02    -0.8436E+02    -0.8465E+02    -0.8491E+02    -0.8515E+02    -0.8537E+02    -0.8557E+02    -0.8576E+02    -0.8592E+02    -0.8608E+02    -0.8621E+02    -0.8634E+02    -0.8646E+02    -0.8656E+02    -0.8666E+02    -0.8674E+02    -0.8681E+02    -0.8688E+02    -0.8693E+02    -0.8696E+02    -0.8698E+02    -0.8698E+02
    -0.8701E+02    -0.8701E+02    -0.8699E+02    -0.8695E+02    -0.8690E+02    -0.8684E+02    -0.8677E+02    -0.8669E+02    -0.8659E+02    -0.8649E+02    -0.8637E+02    -0.8624E+02    -0.8609E+02    -0.8593E+02    -0.8575E+02    -0.8555E+02    -0.8533E+02    -0.8508E+02    -0.8481E+02    -0.8451E+02    -0.8418E+02    -0.8380E+02    -0.8339E+02    -0.8294E+02    -0.8243E+02    -0.8187E+02    -0.8125E+02    -0.8057E+02    -0.7982E+02    -0.7899E+02    -0.7809E+02    -0.7710E+02    -0.7604E+02    -0.7490E+02    -0.7369E+02    -0.7242E+02    -0.7109E+02    -0.6973E+02    -0.6835E+02    -0.6698E+02    -0.6563E+02    -0.6434E+02    -0.6313E+02    -0.6202E+02    -0.6104E+02    -0.6021E+02    -0.5954E+02    -0.5906E+02    -0.5876E+02    -0.5866E+02    -0.5876E+02    -0.5906E+02    -0.5955E+02    -0.6022E+02    -0.6106E+02    -0.6204E+02    -0.6315E+02    -0.6436E+02    -0.6566E+02    -0.6700E+02    -0.6838E+02    -0.6976E+02    -0.7112E+02    -0.7244E+02    -0.7372E+02    -0.7493E+02    -0.7607E+02    -0.7713E+02    -0.7811E+02    -0.7901E+02    -0.7984E+02    -0.8059E+02    -0.8127E+02    -0.8189E+02    -0.8245E+02    -0.8295E+02    -0.8341E+02    -0.8382E+02    -0.8419E+02    -0.8452E+02    -0.8482E+02    -0.8509E+02    -0.8534E+02    -0.8556E+02    -0.8576E+02    -0.8593E+02    -0.8610E+02    -0.8624E+02    -0.8637E+02    -0.8649E+02    -0.8659E+02    -0.8669E+02    -0.8677E+02    -0.8684E+02    -0.8691E+02    -0.8696E+02    -0.8700E+02    -0.8703E+02    -0.8705E+02    -0.8705E+02
    -0.8709E+02    -0.8709E+02    -0.8708E+02    -0.8705E+02    -0.8701E+02    -0.8696E+02    -0.8690E+02    -0.8683E+02    -0.8675E+02    -0.8666E+02    -0.8656E+02    -0.8644E+02    -0.8631E+02    -0.8616E+02    -0.8598E+02    -0.8579E+02    -0.8558E+02    -0.8533E+02    -0.8506E+02    -0.8475E+02    -0.8440E+02    -0.8400E+02    -0.8356E+02    -0.8305E+02    -0.8249E+02    -0.8185E+02    -0.8114E+02    -0.8033E+02    -0.7943E+02    -0.7843E+02    -0.7731E+02    -0.7608E+02    -0.7473E+02    -0.7327E+02    -0.7170E+02    -0.7002E+02    -0.6827E+02    -0.6647E+02    -0.6463E+02    -0.6279E+02    -0.6099E+02    -0.5927E+02    -0.5765E+02    -0.5616E+02    -0.5485E+02    -0.5374E+02    -0.5285E+02    -0.5220E+02    -0.5181E+02    -0.5168E+02    -0.5181E+02    -0.5221E+02    -0.5286E+02    -0.5376E+02    -0.5487E+02    -0.5619E+02    -0.5767E+02    -0.5929E+02    -0.6102E+02    -0.6282E+02    -0.6466E+02    -0.6650E+02    -0.6831E+02    -0.7006E+02    -0.7173E+02    -0.7330E+02    -0.7477E+02    -0.7612E+02    -0.7735E+02    -0.7846E+02    -0.7946E+02    -0.8036E+02    -0.8117E+02    -0.8188E+02    -0.8252E+02    -0.8308E+02    -0.8358E+02    -0.8403E+02    -0.8442E+02    -0.8477E+02    -0.8508E+02    -0.8535E+02    -0.8560E+02    -0.8581E+02    -0.8600E+02    -0.8617E+02    -0.8632E+02    -0.8645E+02    -0.8657E+02    -0.8667E+02    -0.8676E+02    -0.8684E+02    -0.8691E+02    -0.8697E+02    -0.8702E+02    -0.8706E+02    -0.8710E+02    -0.8712E+02    -0.8713E+02    -0.8713E+02
    -0.8719E+02    -0.8719E+02    -0.8718E+02    -0.8717E+02    -0.8714E+02    -0.8711E+02    -0.8706E+02    -0.8701E+02    -0.8695E+02    -0.8688E+02    -0.8679E+02    -0.8669E+02    -0.8658E+02    -0.8644E+02    -0.8629E+02    -0.8611E+02    -0.8590E+02    -0.8567E+02    -0.8539E+02    -0.8508E+02    -0.8472E+02    -0.8431E+02    -0.8383E+02    -0.8329E+02    -0.8266E+02    -0.8194E+02    -0.8112E+02    -0.8018E+02    -0.7911E+02    -0.7789E+02    -0.7652E+02    -0.7498E+02    -0.7327E+02    -0.7139E+02    -0.6936E+02    -0.6718E+02    -0.6489E+02    -0.6252E+02    -0.6010E+02    -0.5769E+02    -0.5532E+02    -0.5305E+02    -0.5092E+02    -0.4898E+02    -0.4727E+02    -0.4581E+02    -0.4464E+02    -0.4379E+02    -0.4328E+02    -0.4311E+02    -0.4328E+02    -0.4380E+02    -0.4466E+02    -0.4583E+02    -0.4729E+02    -0.4901E+02    -0.5096E+02    -0.5309E+02    -0.5536E+02    -0.5773E+02    -0.6014E+02    -0.6256E+02    -0.6494E+02    -0.6723E+02    -0.6940E+02    -0.7144E+02    -0.7331E+02    -0.7502E+02    -0.7656E+02    -0.7793E+02    -0.7915E+02    -0.8022E+02    -0.8116E+02    -0.8198E+02    -0.8270E+02    -0.8332E+02    -0.8387E+02    -0.8434E+02    -0.8476E+02    -0.8511E+02    -0.8543E+02    -0.8570E+02    -0.8594E+02    -0.8614E+02    -0.8632E+02    -0.8647E+02    -0.8660E+02    -0.8672E+02    -0.8682E+02    -0.8690E+02    -0.8697E+02    -0.8703E+02    -0.8708E+02    -0.8713E+02    -0.8716E+02    -0.8719E+02    -0.8721E+02    -0.8722E+02    -0.8723E+02    -0.8723E+02
    -0.8731E+02    -0.8731E+02    -0.8731E+02    -0.8730E+02    -0.8729E+02    -0.8727E+02    -0.8725E+02    -0.8722E+02    -0.8718E+02    -0.8713E+02    -0.8707E+02    -0.8700E+02    -0.8691E+02    -0.8680E+02    -0.8666E+02    -0.8651E+02    -0.8632E+02    -0.8610E+02    -0.8584E+02    -0.8553E+02    -0.8517E+02    -0.8475E+02    -0.8425E+02    -0.8366E+02    -0.8298E+02    -0.8218E+02    -0.8124E+02    -0.8015E+02    -0.7888E+02    -0.7742E+02    -0.7573E+02    -0.7383E+02    -0.7168E+02    -0.6930E+02    -0.6670E+02    -0.6390E+02    -0.6094E+02    -0.5787E+02    -0.5475E+02    -0.5163E+02    -0.4857E+02    -0.4564E+02    -0.4289E+02    -0.4037E+02    -0.3815E+02    -0.3627E+02    -0.3476E+02    -0.3366E+02    -0.3299E+02    -0.3276E+02    -0.3299E+02    -0.3367E+02    -0.3477E+02    -0.3629E+02    -0.3818E+02    -0.4041E+02    -0.4292E+02    -0.4568E+02    -0.4861E+02    -0.5168E+02    -0.5480E+02    -0.5793E+02    -0.6100E+02    -0.6395E+02    -0.6675E+02    -0.6936E+02    -0.7174E+02    -0.7388E+02    -0.7579E+02    -0.7747E+02    -0.7893E+02    -0.8020E+02    -0.8129E+02    -0.8222E+02    -0.8303E+02    -0.8371E+02    -0.8429E+02    -0.8479E+02    -0.8521E+02    -0.8557E+02    -0.8588E+02    -0.8614E+02    -0.8636E+02    -0.8655E+02    -0.8671E+02    -0.8684E+02    -0.8695E+02    -0.8704E+02    -0.8711E+02    -0.8717E+02    -0.8722E+02    -0.8726E+02    -0.8729E+02    -0.8731E+02    -0.8732E+02    -0.8733E+02    -0.8734E+02    -0.8734E+02    -0.8734E+02    -0.8734E+02
    -0.8745E+02    -0.8745E+02    -0.8745E+02    -0.8746E+02    -0.8746E+02    -0.8747E+02    -0.8747E+02    -0.8746E+02    -0.8745E+02    -0.8743E+02    -0.8740E+02    -0.8736E+02    -0.8730E+02    -0.8722E+02    -0.8711E+02    -0.8699E+02    -0.8683E+02    -0.8663E+02    -0.8639E+02    -0.8610E+02    -0.8575E+02    -0.8533E+02    -0.8482E+02    -0.8421E+02    -0.8347E+02    -0.8259E+02    -0.8154E+02    -0.8029E+02    -0.7881E+02    -0.7707E+02    -0.7504E+02    -0.7270E+02    -0.7003E+02    -0.6705E+02    -0.6376E+02    -0.6021E+02    -0.5645E+02    -0.5255E+02    -0.4856E+02    -0.4458E+02    -0.4067E+02    -0.3691E+02    -0.3338E+02    -0.3015E+02    -0.2728E+02    -0.2486E+02    -0.2291E+02    -0.2149E+02    -0.2063E+02    -0.2034E+02    -0.2063E+02    -0.2150E+02    -0.2293E+02    -0.2488E+02    -0.2732E+02    -0.3018E+02    -0.3342E+02    -0.3695E+02    -0.4072E+02    -0.4463E+02    -0.4862E+02    -0.5261E+02    -0.5652E+02    -0.6028E+02    -0.6383E+02    -0.6711E+02    -0.7010E+02    -0.7276E+02    -0.7510E+02    -0.7713E+02    -0.7887E+02    -0.8035E+02    -0.8160E+02    -0.8265E+02    -0.8353E+02    -0.8426E+02    -0.8487E+02    -0.8538E+02    -0.8581E+02    -0.8616E+02    -0.8645E+02    -0.8668E+02    -0.8688E+02    -0.8704E+02    -0.8717E+02    -0.8727E+02    -0.8735E+02    -0.8741E+02    -0.8745E+02    -0.8749E+02    -0.8751E+02    -0.8752E+02    -0.8752E+02    -0.8751E+02    -0.8751E+02    -0.8750E+02    -0.8749E+02    -0.8748E+02    -0.8747E+02    -0.8747E+02
    -0.8760E+02    -0.8760E+02    -0.8761E+02    -0.8763E+02    -0.8766E+02    -0.8768E+02    -0.8771E+02    -0.8774E+02    -0.8776E+02    -0.8777E+02    -0.8777E+02    -0.8776E+02    -0.8774E+02    -0.8770E+02    -0.8763E+02    -0.8754E+02    -0.8742E+02    -0.8726E+02    -0.8706E+02    -0.8680E+02    -0.8648E+02    -0.8607E+02    -0.8557E+02    -0.8494E+02    -0.8418E+02    -0.8323E+02    -0.8208E+02    -0.8067E+02    -0.7897E+02    -0.7693E+02    -0.7451E+02    -0.7168E+02    -0.6841E+02    -0.6472E+02    -0.6063E+02    -0.5619E+02    -0.5146E+02    -0.4654E+02    -0.4150E+02    -0.3644E+02    -0.3146E+02    -0.2665E+02    -0.2213E+02    -0.1797E+02    -0.1428E+02    -0.1113E+02    -0.8596E+01    -0.6739E+01    -0.5605E+01    -0.5227E+01    -0.5612E+01    -0.6752E+01    -0.8616E+01    -0.1116E+02    -0.1432E+02    -0.1801E+02    -0.2217E+02    -0.2670E+02    -0.3151E+02    -0.3650E+02    -0.4157E+02    -0.4661E+02    -0.5154E+02    -0.5626E+02    -0.6071E+02    -0.6480E+02    -0.6849E+02    -0.7175E+02    -0.7458E+02    -0.7700E+02    -0.7904E+02    -0.8074E+02    -0.8214E+02    -0.8330E+02    -0.8424E+02    -0.8501E+02    -0.8563E+02    -0.8613E+02    -0.8654E+02    -0.8686E+02    -0.8712E+02    -0.8733E+02    -0.8749E+02    -0.8761E+02    -0.8770E+02    -0.8776E+02    -0.8781E+02    -0.8783E+02    -0.8784E+02    -0.8784E+02    -0.8782E+02    -0.8780E+02    -0.8777E+02    -0.8774E+02    -0.8771E+02    -0.8768E+02    -0.8765E+02    -0.8763E+02    -0.8761E+02    -0.8761E+02
    -0.8776E+02    -0.8776E+02    -0.8778E+02    -0.8782E+02    -0.8786E+02    -0.8792E+02    -0.8798E+02    -0.8803E+02    -0.8809E+02    -0.8814E+02    -0.8818E+02    -0.8821E+02    -0.8823E+02    -0.8823E+02    -0.8821E+02    -0.8817E+02    -0.8810E+02    -0.8799E+02    -0.8783E+02    -0.8762E+02    -0.8734E+02    -0.8697E+02    -0.8649E+02    -0.8588E+02    -0.8510E+02    -0.8412E+02    -0.8288E+02    -0.8134E+02    -0.7942E+02    -0.7708E+02    -0.7424E+02    -0.7086E+02    -0.6692E+02    -0.6241E+02    -0.5737E+02    -0.5186E+02    -0.4597E+02    -0.3979E+02    -0.3342E+02    -0.2699E+02    -0.2063E+02    -0.1444E+02    -0.8556E+01    -0.3102E+01     0.1795E+01     0.6008E+01     0.9421E+01     0.1194E+02     0.1348E+02     0.1399E+02     0.1347E+02     0.1192E+02     0.9400E+01     0.5979E+01     0.1759E+01    -0.3144E+01    -0.8605E+01    -0.1450E+02    -0.2069E+02    -0.2706E+02    -0.3350E+02    -0.3986E+02    -0.4605E+02    -0.5194E+02    -0.5745E+02    -0.6249E+02    -0.6700E+02    -0.7094E+02    -0.7432E+02    -0.7715E+02    -0.7950E+02    -0.8141E+02    -0.8295E+02    -0.8419E+02    -0.8517E+02    -0.8595E+02    -0.8656E+02    -0.8704E+02    -0.8741E+02    -0.8769E+02    -0.8790E+02    -0.8806E+02    -0.8817E+02    -0.8824E+02    -0.8829E+02    -0.8831E+02    -0.8831E+02    -0.8829E+02    -0.8826E+02    -0.8822E+02    -0.8817E+02    -0.8811E+02    -0.8805E+02    -0.8799E+02    -0.8793E+02    -0.8787E+02    -0.8783E+02    -0.8779E+02    -0.8777E+02    -0.8777E+02
    -0.8793E+02    -0.8793E+02    -0.8796E+02    -0.8801E+02    -0.8808E+02    -0.8817E+02    -0.8825E+02    -0.8835E+02    -0.8844E+02    -0.8853E+02    -0.8861E+02    -0.8869E+02    -0.8875E+02    -0.8881E+02    -0.8884E+02    -0.8885E+02    -0.8884E+02    -0.8879E+02    -0.8869E+02    -0.8854E+02    -0.8832E+02    -0.8802E+02    -0.8759E+02    -0.8702E+02    -0.8626E+02    -0.8527E+02    -0.8398E+02    -0.8233E+02    -0.8022E+02    -0.7757E+02    -0.7430E+02    -0.7033E+02    -0.6563E+02    -0.6017E+02    -0.5402E+02    -0.4723E+02    -0.3989E+02    -0.3213E+02    -0.2406E+02    -0.1583E+02    -0.7561E+01     0.5851E+00     0.8439E+01     0.1581E+02     0.2251E+02     0.2832E+02     0.3307E+02     0.3660E+02     0.3876E+02     0.3949E+02     0.3876E+02     0.3658E+02     0.3305E+02     0.2829E+02     0.2247E+02     0.1577E+02     0.8387E+01     0.5258E+00    -0.7627E+01    -0.1590E+02    -0.2414E+02    -0.3221E+02    -0.3998E+02    -0.4732E+02    -0.5411E+02    -0.6027E+02    -0.6572E+02    -0.7042E+02    -0.7439E+02    -0.7766E+02    -0.8030E+02    -0.8240E+02    -0.8406E+02    -0.8534E+02    -0.8634E+02    -0.8709E+02    -0.8766E+02    -0.8809E+02    -0.8840E+02    -0.8862E+02    -0.8877E+02    -0.8886E+02    -0.8892E+02    -0.8893E+02    -0.8892E+02    -0.8889E+02    -0.8884E+02    -0.8878E+02    -0.8870E+02    -0.8862E+02    -0.8853E+02    -0.8844E+02    -0.8834E+02    -0.8825E+02    -0.8816E+02    -0.8808E+02    -0.8801E+02    -0.8795E+02    -0.8792E+02    -0.8792E+02
    -0.8810E+02    -0.8810E+02    -0.8814E+02    -0.8821E+02    -0.8831E+02    -0.8842E+02    -0.8854E+02    -0.8867E+02    -0.8880E+02    -0.8893E+02    -0.8906E+02    -0.8918E+02    -0.8929E+02    -0.8940E+02    -0.8949E+02    -0.8956E+02    -0.8961E+02    -0.8963E+02    -0.8961E+02    -0.8954E+02    -0.8940E+02    -0.8917E+02    -0.8882E+02    -0.8833E+02    -0.8763E+02    -0.8667E+02    -0.8537E+02    -0.8365E+02    -0.8138E+02    -0.7846E+02    -0.7475E+02    -0.7016E+02    -0.6460E+02    -0.5807E+02    -0.5059E+02    -0.4223E+02    -0.3310E+02    -0.2330E+02    -0.1298E+02    -0.2251E+01     0.8705E+01     0.1968E+02     0.3044E+02     0.4069E+02     0.5012E+02     0.5841E+02     0.6525E+02     0.7037E+02     0.7353E+02     0.7460E+02     0.7352E+02     0.7035E+02     0.6523E+02     0.5838E+02     0.5008E+02     0.4064E+02     0.3039E+02     0.1962E+02     0.8636E+01    -0.2327E+01    -0.1306E+02    -0.2339E+02    -0.3319E+02    -0.4233E+02    -0.5069E+02    -0.5817E+02    -0.6470E+02    -0.7025E+02    -0.7485E+02    -0.7855E+02    -0.8147E+02    -0.8373E+02    -0.8545E+02    -0.8674E+02    -0.8770E+02    -0.8840E+02    -0.8890E+02    -0.8924E+02    -0.8947E+02    -0.8961E+02    -0.8969E+02    -0.8971E+02    -0.8970E+02    -0.8965E+02    -0.8958E+02    -0.8949E+02    -0.8939E+02    -0.8928E+02    -0.8916E+02    -0.8903E+02    -0.8890E+02    -0.8877E+02    -0.8864E+02    -0.8851E+02    -0.8840E+02    -0.8829E+02    -0.8819E+02    -0.8812E+02    -0.8808E+02    -0.8808E+02
    -0.8827E+02    -0.8827E+02    -0.8832E+02    -0.8841E+02    -0.8853E+02    -0.8867E+02    -0.8882E+02    -0.8898E+02    -0.8915E+02    -0.8933E+02    -0.8950E+02    -0.8967E+02    -0.8983E+02    -0.8999E+02    -0.9014E+02    -0.9027E+02    -0.9039E+02    -0.9048E+02    -0.9054E+02    -0.9055E+02    -0.9051E+02    -0.9038E+02    -0.9014E+02    -0.8975E+02    -0.8915E+02    -0.8827E+02    -0.8702E+02    -0.8528E+02    -0.8290E+02    -0.7974E+02    -0.7562E+02    -0.7037E+02    -0.6388E+02    -0.5611E+02    -0.4706E+02    -0.3680E+02    -0.2539E+02    -0.1295E+02     0.4290E+00     0.1461E+02     0.2939E+02     0.4450E+02     0.5958E+02     0.7420E+02     0.8788E+02     0.1001E+03     0.1103E+03     0.1180E+03     0.1228E+03     0.1245E+03     0.1228E+03     0.1180E+03     0.1103E+03     0.1001E+03     0.8784E+02     0.7415E+02     0.5952E+02     0.4443E+02     0.2932E+02     0.1453E+02     0.3448E+00    -0.1304E+02    -0.2549E+02    -0.3690E+02    -0.4716E+02    -0.5621E+02    -0.6398E+02    -0.7047E+02    -0.7571E+02    -0.7983E+02    -0.8299E+02    -0.8535E+02    -0.8709E+02    -0.8834E+02    -0.8922E+02    -0.8982E+02    -0.9021E+02    -0.9045E+02    -0.9058E+02    -0.9063E+02    -0.9062E+02    -0.9056E+02    -0.9048E+02    -0.9037E+02    -0.9024E+02    -0.9009E+02    -0.8994E+02    -0.8978E+02    -0.8961E+02    -0.8944E+02    -0.8927E+02    -0.8910E+02    -0.8894E+02    -0.8878E+02    -0.8863E+02    -0.8849E+02    -0.8838E+02    -0.8829E+02    -0.8824E+02    -0.8824E+02
    -0.8844E+02    -0.8844E+02    -0.8850E+02    -0.8860E+02    -0.8874E+02    -0.8891E+02    -0.8909E+02    -0.8929E+02    -0.8949E+02    -0.8971E+02    -0.8992E+02    -0.9013E+02    -0.9035E+02    -0.9056E+02    -0.9076E+02    -0.9096E+02    -0.9114E+02    -0.9130E+02    -0.9144E+02    -0.9155E+02    -0.9160E+02    -0.9158E+02    -0.9147E+02    -0.9120E+02    -0.9074E+02    -0.8998E+02    -0.8883E+02    -0.8714E+02    -0.8472E+02    -0.8138E+02    -0.7687E+02    -0.7096E+02    -0.6347E+02    -0.5430E+02    -0.4343E+02    -0.3085E+02    -0.1661E+02    -0.7375E+00     0.1673E+02     0.3568E+02     0.5588E+02     0.7699E+02     0.9854E+02     0.1199E+03     0.1403E+03     0.1590E+03     0.1748E+03     0.1869E+03     0.1946E+03     0.1972E+03     0.1946E+03     0.1869E+03     0.1748E+03     0.1589E+03     0.1403E+03     0.1199E+03     0.9849E+02     0.7692E+02     0.5580E+02     0.3560E+02     0.1665E+02    -0.8290E+00    -0.1671E+02    -0.3095E+02    -0.4353E+02    -0.5441E+02    -0.6357E+02    -0.7106E+02    -0.7696E+02    -0.8146E+02    -0.8480E+02    -0.8721E+02    -0.8890E+02    -0.9005E+02    -0.9080E+02    -0.9127E+02    -0.9153E+02    -0.9166E+02    -0.9168E+02    -0.9162E+02    -0.9152E+02    -0.9139E+02    -0.9123E+02    -0.9105E+02    -0.9086E+02    -0.9066E+02    -0.9046E+02    -0.9025E+02    -0.9004E+02    -0.8983E+02    -0.8962E+02    -0.8942E+02    -0.8922E+02    -0.8903E+02    -0.8885E+02    -0.8869E+02    -0.8855E+02    -0.8845E+02    -0.8839E+02    -0.8839E+02
    -0.8858E+02    -0.8858E+02    -0.8865E+02    -0.8878E+02    -0.8894E+02    -0.8913E+02    -0.8934E+02    -0.8957E+02    -0.8981E+02    -0.9005E+02    -0.9031E+02    -0.9056E+02    -0.9082E+02    -0.9108E+02    -0.9134E+02    -0.9159E+02    -0.9184E+02    -0.9207E+02    -0.9229E+02    -0.9248E+02    -0.9264E+02    -0.9273E+02    -0.9274E+02    -0.9262E+02    -0.9230E+02    -0.9171E+02    -0.9070E+02    -0.8912E+02    -0.8674E+02    -0.8328E+02    -0.7844E+02    -0.7190E+02    -0.6338E+02    -0.5269E+02    -0.3974E+02    -0.2445E+02    -0.6752E+01     0.1347E+02     0.3627E+02     0.6163E+02     0.8938E+02     0.1192E+03     0.1504E+03     0.1823E+03     0.2136E+03     0.2430E+03     0.2686E+03     0.2887E+03     0.3016E+03     0.3060E+03     0.3016E+03     0.2887E+03     0.2686E+03     0.2429E+03     0.2136E+03     0.1822E+03     0.1504E+03     0.1191E+03     0.8930E+02     0.6155E+02     0.3619E+02     0.1338E+02    -0.6849E+01    -0.2455E+02    -0.3984E+02    -0.5279E+02    -0.6348E+02    -0.7200E+02    -0.7853E+02    -0.8336E+02    -0.8681E+02    -0.8919E+02    -0.9077E+02    -0.9177E+02    -0.9237E+02    -0.9268E+02    -0.9281E+02    -0.9280E+02    -0.9271E+02    -0.9256E+02    -0.9237E+02    -0.9216E+02    -0.9193E+02    -0.9169E+02    -0.9144E+02    -0.9119E+02    -0.9094E+02    -0.9069E+02    -0.9044E+02    -0.9019E+02    -0.8994E+02    -0.8970E+02    -0.8947E+02    -0.8925E+02    -0.8905E+02    -0.8887E+02    -0.8871E+02    -0.8860E+02    -0.8853E+02    -0.8853E+02
    -0.8871E+02    -0.8871E+02    -0.8879E+02    -0.8893E+02    -0.8911E+02    -0.8932E+02    -0.8956E+02    -0.8981E+02    -0.9008E+02    -0.9036E+02    -0.9065E+02    -0.9094E+02    -0.9124E+02    -0.9154E+02    -0.9184E+02    -0.9215E+02    -0.9245E+02    -0.9276E+02    -0.9305E+02    -0.9333E+02    -0.9358E+02    -0.9378E+02    -0.9392E+02    -0.9393E+02    -0.9377E+02    -0.9334E+02    -0.9251E+02    -0.9109E+02    -0.8880E+02    -0.8531E+02    -0.8023E+02    -0.7312E+02    -0.6359E+02    -0.5133E+02    -0.3616E+02    -0.1784E+02     0.3873E+01     0.2931E+02     0.5875E+02     0.9240E+02     0.1303E+03     0.1723E+03     0.2179E+03     0.2660E+03     0.3152E+03     0.3631E+03     0.4065E+03     0.4419E+03     0.4653E+03     0.4736E+03     0.4653E+03     0.4419E+03     0.4065E+03     0.3630E+03     0.3151E+03     0.2660E+03     0.2178E+03     0.1722E+03     0.1302E+03     0.9232E+02     0.5866E+02     0.2922E+02     0.3776E+01    -0.1794E+02    -0.3626E+02    -0.5144E+02    -0.6369E+02    -0.7322E+02    -0.8032E+02    -0.8539E+02    -0.8887E+02    -0.9116E+02    -0.9258E+02    -0.9341E+02    -0.9383E+02    -0.9400E+02    -0.9398E+02    -0.9385E+02    -0.9365E+02    -0.9340E+02    -0.9313E+02    -0.9284E+02    -0.9255E+02    -0.9225E+02    -0.9195E+02    -0.9165E+02    -0.9136E+02    -0.9107E+02    -0.9078E+02    -0.9050E+02    -0.9022E+02    -0.8996E+02    -0.8970E+02    -0.8945E+02    -0.8923E+02    -0.8902E+02    -0.8885E+02    -0.8872E+02    -0.8865E+02    -0.8865E+02
    -0.8882E+02    -0.8882E+02    -0.8891E+02    -0.8905E+02    -0.8925E+02    -0.8948E+02    -0.8974E+02    -0.9001E+02    -0.9031E+02    -0.9061E+02    -0.9093E+02    -0.9125E+02    -0.9158E+02    -0.9192E+02    -0.9227E+02    -0.9262E+02    -0.9297E+02    -0.9333E+02    -0.9370E+02    -0.9405E+02    -0.9439E+02    -0.9470E+02    -0.9495E+02    -0.9510E+02    -0.9508E+02    -0.9481E+02    -0.9415E+02    -0.9289E+02    -0.9074E+02    -0.8729E+02    -0.8206E+02    -0.7450E+02    -0.6406E+02    -0.5033E+02    -0.3295E+02    -0.1154E+02     0.1445E+02     0.4565E+02     0.8273E+02     0.1263E+03     0.1771E+03     0.2353E+03     0.3011E+03     0.3738E+03     0.4519E+03     0.5324E+03     0.6100E+03     0.6774E+03     0.7248E+03     0.7424E+03     0.7248E+03     0.6774E+03     0.6100E+03     0.5323E+03     0.4519E+03     0.3738E+03     0.3010E+03     0.2352E+03     0.1770E+03     0.1263E+03     0.8264E+02     0.4556E+02     0.1436E+02    -0.1164E+02    -0.3306E+02    -0.5043E+02    -0.6416E+02    -0.7459E+02    -0.8214E+02    -0.8737E+02    -0.9081E+02    -0.9295E+02    -0.9421E+02    -0.9487E+02    -0.9514E+02    -0.9516E+02    -0.9502E+02    -0.9477E+02    -0.9447E+02    -0.9413E+02    -0.9378E+02    -0.9342E+02    -0.9307E+02    -0.9272E+02    -0.9237E+02    -0.9204E+02    -0.9170E+02    -0.9138E+02    -0.9106E+02    -0.9076E+02    -0.9045E+02    -0.9016E+02    -0.8988E+02    -0.8962E+02    -0.8937E+02    -0.8915E+02    -0.8897E+02    -0.8883E+02    -0.8875E+02    -0.8875E+02
    -0.8890E+02    -0.8890E+02    -0.8899E+02    -0.8915E+02    -0.8935E+02    -0.8960E+02    -0.8987E+02    -0.9016E+02    -0.9047E+02    -0.9080E+02    -0.9114E+02    -0.9148E+02    -0.9184E+02    -0.9221E+02    -0.9258E+02    -0.9297E+02    -0.9337E+02    -0.9378E+02    -0.9420E+02    -0.9462E+02    -0.9504E+02    -0.9543E+02    -0.9578E+02    -0.9604E+02    -0.9614E+02    -0.9600E+02    -0.9548E+02    -0.9437E+02    -0.9235E+02    -0.8899E+02    -0.8369E+02    -0.7582E+02    -0.6469E+02    -0.4974E+02    -0.3047E+02    -0.6274E+01     0.2368E+02     0.6044E+02     0.1052E+03     0.1593E+03     0.2243E+03     0.3019E+03     0.3936E+03     0.5006E+03     0.6233E+03     0.7599E+03     0.9047E+03     0.1045E+04     0.1157E+04     0.1206E+04     0.1157E+04     0.1045E+04     0.9047E+03     0.7599E+03     0.6232E+03     0.5005E+03     0.3935E+03     0.3018E+03     0.2243E+03     0.1592E+03     0.1051E+03     0.6035E+02     0.2359E+02    -0.6373E+01    -0.3057E+02    -0.4984E+02    -0.6478E+02    -0.7590E+02    -0.8377E+02    -0.8906E+02    -0.9242E+02    -0.9443E+02    -0.9554E+02    -0.9607E+02    -0.9621E+02    -0.9610E+02    -0.9585E+02    -0.9550E+02    -0.9511E+02    -0.9470E+02    -0.9428E+02    -0.9387E+02    -0.9347E+02    -0.9307E+02    -0.9269E+02    -0.9232E+02    -0.9196E+02    -0.9162E+02    -0.9128E+02    -0.9095E+02    -0.9063E+02    -0.9032E+02    -0.9002E+02    -0.8974E+02    -0.8948E+02    -0.8925E+02    -0.8905E+02    -0.8891E+02    -0.8882E+02    -0.8882E+02
    -0.8895E+02    -0.8895E+02    -0.8904E+02    -0.8920E+02    -0.8942E+02    -0.8967E+02    -0.8995E+02    -0.9026E+02    -0.9058E+02    -0.9092E+02    -0.9127E+02    -0.9163E+02    -0.9200E+02    -0.9238E+02    -0.9278E+02    -0.9319E+02    -0.9362E+02    -0.9406E+02    -0.9452E+02    -0.9498E+02    -0.9545E+02    -0.9591E+02    -0.9632E+02    -0.9666E+02    -0.9685E+02    -0.9680E+02    -0.9637E+02    -0.9536E+02    -0.9344E+02    -0.9015E+02    -0.8485E+02    -0.7680E+02    -0.6524E+02    -0.4950E+02    -0.2894E+02    -0.2802E+01     0.3003E+02     0.7095E+02     0.1217E+03     0.1845E+03     0.2620E+03     0.3576E+03     0.4758E+03     0.6219E+03     0.8024E+03     0.1025E+04     0.1294E+04     0.1606E+04     0.1929E+04     0.2149E+04     0.1929E+04     0.1606E+04     0.1294E+04     0.1025E+04     0.8024E+03     0.6218E+03     0.4757E+03     0.3575E+03     0.2619E+03     0.1844E+03     0.1216E+03     0.7086E+02     0.2993E+02    -0.2901E+01    -0.2904E+02    -0.4959E+02    -0.6534E+02    -0.7689E+02    -0.8493E+02    -0.9022E+02    -0.9351E+02    -0.9542E+02    -0.9644E+02    -0.9686E+02    -0.9691E+02    -0.9672E+02    -0.9639E+02    -0.9598E+02    -0.9553E+02    -0.9507E+02    -0.9460E+02    -0.9415E+02    -0.9372E+02    -0.9330E+02    -0.9289E+02    -0.9250E+02    -0.9213E+02    -0.9176E+02    -0.9141E+02    -0.9106E+02    -0.9073E+02    -0.9041E+02    -0.9010E+02    -0.8981E+02    -0.8955E+02    -0.8931E+02    -0.8911E+02    -0.8895E+02    -0.8887E+02    -0.8887E+02
    -0.8897E+02    -0.8897E+02    -0.8906E+02    -0.8922E+02    -0.8944E+02    -0.8969E+02    -0.8998E+02    -0.9029E+02    -0.9061E+02    -0.9096E+02    -0.9131E+02    -0.9168E+02    -0.9205E+02    -0.9245E+02    -0.9285E+02    -0.9327E+02    -0.9371E+02    -0.9416E+02    -0.9463E+02    -0.9511E+02    -0.9560E+02    -0.9607E+02    -0.9651E+02    -0.9687E+02    -0.9709E+02    -0.9708E+02    -0.9669E+02    -0.9571E+02    -0.9383E+02    -0.9057E+02    -0.8527E+02    -0.7717E+02    -0.6547E+02    -0.4945E+02    -0.2844E+02    -0.1605E+01     0.3227E+02     0.7476E+02     0.1278E+03     0.1941E+03     0.2769E+03     0.3809E+03     0.5127E+03     0.6820E+03     0.9038E+03     0.1204E+04     0.1626E+04     0.2255E+04     0.3261E+04     0.5002E+04     0.3261E+04     0.2255E+04     0.1626E+04     0.1203E+04     0.9038E+03     0.6819E+03     0.5127E+03     0.3809E+03     0.2768E+03     0.1940E+03     0.1278E+03     0.7467E+02     0.3218E+02    -0.1704E+01    -0.2854E+02    -0.4955E+02    -0.6557E+02    -0.7726E+02    -0.8535E+02    -0.9064E+02    -0.9389E+02    -0.9578E+02    -0.9675E+02    -0.9715E+02    -0.9716E+02    -0.9694E+02    -0.9658E+02    -0.9615E+02    -0.9567E+02    -0.9519E+02    -0.9471E+02    -0.9425E+02    -0.9380E+02    -0.9337E+02    -0.9296E+02    -0.9256E+02    -0.9218E+02    -0.9181E+02    -0.9145E+02    -0.9110E+02    -0.9077E+02    -0.9044E+02    -0.9013E+02    -0.8984E+02    -0.8957E+02    -0.8933E+02    -0.8912E+02    -0.8897E+02    -0.8888E+02    -0.8888E+02
    -0.8895E+02    -0.8895E+02    -0.8904E+02    -0.8920E+02    -0.8942E+02    -0.8967E+02    -0.8995E+02    -0.9026E+02    -0.9058E+02    -0.9092E+02    -0.9127E+02    -0.9163E+02    -0.9200E+02    -0.9238E+02    -0.9278E+02    -0.9319E+02    -0.9362E+02    -0.9406E+02    -0.9452E+02    -0.9498E+02    -0.9545E+02    -0.9591E+02    -0.9632E+02    -0.9666E+02    -0.9685E+02    -0.9680E+02    -0.9637E+02    -0.9536E+02    -0.9344E+02    -0.9015E+02    -0.8485E+02    -0.7680E+02    -0.6524E+02    -0.4949E+02    -0.2894E+02    -0.2800E+01     0.3003E+02     0.7095E+02     0.1217E+03     0.1845E+03     0.2620E+03     0.3576E+03     0.4758E+03     0.6219E+03     0.8024E+03     0.1025E+04     0.1294E+04     0.1606E+04     0.1929E+04     0.2149E+04     0.1929E+04     0.1606E+04     0.1294E+04     0.1025E+04     0.8024E+03     0.6218E+03     0.4757E+03     0.3575E+03     0.2619E+03     0.1844E+03     0.1216E+03     0.7086E+02     0.2993E+02    -0.2899E+01    -0.2904E+02    -0.4959E+02    -0.6534E+02    -0.7689E+02    -0.8493E+02    -0.9022E+02    -0.9351E+02    -0.9542E+02    -0.9644E+02    -0.9686E+02    -0.9691E+02    -0.9672E+02    -0.9639E+02    -0.9598E+02    -0.9553E+02    -0.9507E+02    -0.9460E+02    -0.9415E+02    -0.9372E+02    -0.9330E+02    -0.9289E+02    -0.9250E+02    -0.9213E+02    -0.9176E+02    -0.9141E+02    -0.9106E+02    -0.9073E+02    -0.9041E+02    -0.9010E+02    -0.8981E+02    -0.8955E+02    -0.8931E+02    -0.8911E+02    -0.8895E+02    -0.8887E+02    -0.8887E+02
    -0.8890E+02    -0.8890E+02    -0.8899E+02    -0.8915E+02    -0.8935E+02    -0.8960E+02    -0.8987E+02    -0.9016E+02    -0.9047E+02    -0.9080E+02    -0.9114E+02    -0.9148E+02    -0.9184E+02    -0.9221E+02    -0.9258E+02    -0.9297E+02    -0.9337E+02    -0.9378E+02    -0.9420E+02    -0.9462E+02    -0.9504E+02    -0.9543E+02    -0.9578E+02    -0.9604E+02    -0.9614E+02    -0.9600E+02    -0.9548E+02    -0.9437E+02    -0.9235E+02    -0.8899E+02    -0.8369E+02    -0.7581E+02    -0.6469E+02    -0.4973E+02    -0.3046E+02    -0.6271E+01     0.2369E+02     0.6044E+02     0.1052E+03     0.1593E+03     0.2244E+03     0.3019E+03     0.3936E+03     0.5006E+03     0.6233E+03     0.7599E+03     0.9047E+03     0.1045E+04     0.1157E+04     0.1206E+04     0.1157E+04     0.1045E+04     0.9047E+03     0.7599E+03     0.6232E+03     0.5005E+03     0.3935E+03     0.3018E+03     0.2243E+03     0.1592E+03     0.1051E+03     0.6035E+02     0.2359E+02    -0.6370E+01    -0.3056E+02    -0.4983E+02    -0.6478E+02    -0.7590E+02    -0.8377E+02    -0.8906E+02    -0.9242E+02    -0.9443E+02    -0.9554E+02    -0.9607E+02    -0.9621E+02    -0.9610E+02    -0.9585E+02    -0.9550E+02    -0.9511E+02    -0.9470E+02    -0.9428E+02    -0.9387E+02    -0.9347E+02    -0.9307E+02    -0.9269E+02    -0.9232E+02    -0.9196E+02    -0.9162E+02    -0.9128E+02    -0.9095E+02    -0.9063E+02    -0.9032E+02    -0.9002E+02    -0.8974E+02    -0.8948E+02    -0.8925E+02    -0.8905E+02    -0.8891E+02    -0.8882E+02    -0.8882E+02
    -0.8882E+02    -0.8882E+02    -0.8891E+02    -0.8905E+02    -0.8925E+02    -0.8948E+02    -0.8974E+02    -0.9001E+02    -0.9031E+02    -0.9061E+02    -0.9093E+02    -0.9125E+02    -0.9158E+02    -0.9192E+02    -0.9226E+02    -0.9262E+02    -0.9297E+02    -0.9333E+02    -0.9370E+02    -0.9405E+02    -0.9439E+02    -0.9470E+02    -0.9495E+02    -0.9510E+02    -0.9508E+02    -0.9481E+02    -0.9414E+02    -0.9289E+02    -0.9074E+02    -0.8729E+02    -0.8206E+02    -0.7449E+02    -0.6406E+02    -0.5033E+02    -0.3295E+02    -0.1153E+02     0.1446E+02     0.4566E+02     0.8274E+02     0.1264E+03     0.1771E+03     0.2353E+03     0.3011E+03     0.3738E+03     0.4519E+03     0.5324E+03     0.6100E+03     0.6774E+03     0.7248E+03     0.7424E+03     0.7248E+03     0.6774E+03     0.6100E+03     0.5323E+03     0.4519E+03     0.3738E+03     0.3010E+03     0.2352E+03     0.1770E+03     0.1263E+03     0.8265E+02     0.4557E+02     0.1436E+02    -0.1163E+02    -0.3305E+02    -0.5043E+02    -0.6416E+02    -0.7458E+02    -0.8214E+02    -0.8736E+02    -0.9080E+02    -0.9295E+02    -0.9421E+02    -0.9487E+02    -0.9514E+02    -0.9516E+02    -0.9502E+02    -0.9477E+02    -0.9447E+02    -0.9413E+02    -0.9378E+02    -0.9342E+02    -0.9307E+02    -0.9272E+02    -0.9237E+02    -0.9203E+02    -0.9170E+02    -0.9138E+02    -0.9106E+02    -0.9075E+02    -0.9045E+02    -0.9016E+02    -0.8988E+02    -0.8962E+02    -0.8937E+02    -0.8915E+02    -0.8897E+02    -0.8883E+02    -0.8875E+02    -0.8875E+02
    -0.8871E+02    -0.8871E+02    -0.8879E+02    -0.8893E+02    -0.8911E+02    -0.8932E+02    -0.8956E+02    -0.8981E+02    -0.9008E+02    -0.9036E+02    -0.9065E+02    -0.9094E+02    -0.9124E+02    -0.9154E+02    -0.9184E+02    -0.9215E+02    -0.9245E+02    -0.9276E+02    -0.9305E+02    -0.9333E+02    -0.9358E+02    -0.9378E+02    -0.9391E+02    -0.9393E+02    -0.9377E+02    -0.9334E+02    -0.9251E+02    -0.9109E+02    -0.8880E+02    -0.8531E+02    -0.8023E+02    -0.7312E+02    -0.6358E+02    -0.5133E+02    -0.3615E+02    -0.1783E+02     0.3880E+01     0.2932E+02     0.5876E+02     0.9241E+02     0.1303E+03     0.1723E+03     0.2179E+03     0.2660E+03     0.3152E+03     0.3631E+03     0.4066E+03     0.4419E+03     0.4654E+03     0.4736E+03     0.4653E+03     0.4419E+03     0.4065E+03     0.3630E+03     0.3152E+03     0.2660E+03     0.2178E+03     0.1722E+03     0.1302E+03     0.9233E+02     0.5867E+02     0.2922E+02     0.3783E+01    -0.1793E+02    -0.3625E+02    -0.5143E+02    -0.6368E+02    -0.7321E+02    -0.8031E+02    -0.8539E+02    -0.8887E+02    -0.9115E+02    -0.9258E+02    -0.9340E+02    -0.9383E+02    -0.9399E+02    -0.9398E+02    -0.9385E+02    -0.9365E+02    -0.9340E+02    -0.9313E+02    -0.9284E+02    -0.9255E+02    -0.9225E+02    -0.9195E+02    -0.9165E+02    -0.9136E+02    -0.9107E+02    -0.9078E+02    -0.9050E+02    -0.9022E+02    -0.8996E+02    -0.8970E+02    -0.8945E+02    -0.8923E+02    -0.8902E+02    -0.8885E+02    -0.8872E+02    -0.8865E+02    -0.8865E+02
    -0.8858E+02    -0.8858E+02    -0.8865E+02    -0.8878E+02    -0.8894E+02    -0.8913E+02    -0.8934E+02    -0.8957E+02    -0.8981E+02    -0.9005E+02    -0.9031E+02    -0.9056E+02    -0.9082E+02    -0.9108E+02    -0.9134E+02    -0.9159E+02    -0.9184E+02    -0.9207E+02    -0.9229E+02    -0.9248E+02    -0.9264E+02    -0.9273E+02    -0.9274E+02    -0.9261E+02    -0.9230E+02    -0.9170E+02    -0.9070E+02    -0.8912E+02    -0.8673E+02    -0.8328E+02    -0.7844E+02    -0.7190E+02    -0.6337E+02    -0.5268E+02    -0.3973E+02    -0.2444E+02    -0.6743E+01     0.1348E+02     0.3628E+02     0.6164E+02     0.8939E+02     0.1192E+03     0.1504E+03     0.1823E+03     0.2136E+03     0.2430E+03     0.2686E+03     0.2887E+03     0.3016E+03     0.3060E+03     0.3016E+03     0.2887E+03     0.2686E+03     0.2429E+03     0.2136E+03     0.1823E+03     0.1504E+03     0.1191E+03     0.8931E+02     0.6156E+02     0.3620E+02     0.1338E+02    -0.6840E+01    -0.2454E+02    -0.3983E+02    -0.5278E+02    -0.6347E+02    -0.7199E+02    -0.7853E+02    -0.8336E+02    -0.8681E+02    -0.8919E+02    -0.9077E+02    -0.9177E+02    -0.9237E+02    -0.9268E+02    -0.9280E+02    -0.9280E+02    -0.9271E+02    -0.9256E+02    -0.9237E+02    -0.9216E+02    -0.9193E+02    -0.9169E+02    -0.9144E+02    -0.9119E+02    -0.9094E+02    -0.9069E+02    -0.9043E+02    -0.9019E+02    -0.8994E+02    -0.8970E+02    -0.8947E+02    -0.8925E+02    -0.8905E+02    -0.8887E+02    -0.8871E+02    -0.8860E+02    -0.8853E+02    -0.8853E+02
    -0.8843E+02    -0.8843E+02    -0.8850E+02    -0.8860E+02    -0.8874E+02    -0.8891E+02    -0.8909E+02    -0.8929E+02    -0.8949E+02    -0.8970E+02    -0.8992E+02    -0.9013E+02    -0.9035E+02    -0.9056E+02    -0.9076E+02    -0.9096E+02    -0.9114E+02    -0.9130E+02    -0.9144E+02    -0.9155E+02    -0.9160E+02    -0.9158E+02    -0.9146E+02    -0.9120E+02    -0.9073E+02    -0.8998E+02    -0.8883E+02    -0.8713E+02    -0.8472E+02    -0.8137E+02    -0.7686E+02    -0.7095E+02    -0.6346E+02    -0.5429E+02    -0.4342E+02    -0.3084E+02    -0.1660E+02    -0.7259E+00     0.1675E+02     0.3569E+02     0.5589E+02     0.7700E+02     0.9856E+02     0.1199E+03     0.1404E+03     0.1590E+03     0.1748E+03     0.1869E+03     0.1946E+03     0.1972E+03     0.1946E+03     0.1869E+03     0.1748E+03     0.1589E+03     0.1403E+03     0.1199E+03     0.9850E+02     0.7694E+02     0.5582E+02     0.3561E+02     0.1666E+02    -0.8173E+00    -0.1670E+02    -0.3094E+02    -0.4352E+02    -0.5440E+02    -0.6356E+02    -0.7105E+02    -0.7695E+02    -0.8146E+02    -0.8480E+02    -0.8721E+02    -0.8890E+02    -0.9005E+02    -0.9080E+02    -0.9127E+02    -0.9153E+02    -0.9165E+02    -0.9167E+02    -0.9162E+02    -0.9152E+02    -0.9139E+02    -0.9123E+02    -0.9105E+02    -0.9086E+02    -0.9066E+02    -0.9046E+02    -0.9025E+02    -0.9004E+02    -0.8983E+02    -0.8962E+02    -0.8941E+02    -0.8922E+02    -0.8902E+02    -0.8885E+02    -0.8869E+02    -0.8855E+02    -0.8845E+02    -0.8839E+02    -0.8839E+02
    -0.8827E+02    -0.8827E+02    -0.8832E+02    -0.8841E+02    -0.8853E+02    -0.8867E+02    -0.8882E+02    -0.8898E+02    -0.8915E+02    -0.8932E+02    -0.8950E+02    -0.8967E+02    -0.8983E+02    -0.8999E+02    -0.9014E+02    -0.9027E+02    -0.9039E+02    -0.9048E+02    -0.9054E+02    -0.9055E+02    -0.9050E+02    -0.9038E+02    -0.9014E+02    -0.8974E+02    -0.8914E+02    -0.8827E+02    -0.8701E+02    -0.8527E+02    -0.8290E+02    -0.7974E+02    -0.7561E+02    -0.7036E+02    -0.6387E+02    -0.5610E+02    -0.4705E+02    -0.3678E+02    -0.2538E+02    -0.1294E+02     0.4435E+00     0.1463E+02     0.2941E+02     0.4451E+02     0.5959E+02     0.7422E+02     0.8790E+02     0.1001E+03     0.1103E+03     0.1180E+03     0.1228E+03     0.1245E+03     0.1228E+03     0.1180E+03     0.1103E+03     0.1001E+03     0.8786E+02     0.7417E+02     0.5953E+02     0.4445E+02     0.2934E+02     0.1455E+02     0.3593E+00    -0.1303E+02    -0.2547E+02    -0.3688E+02    -0.4715E+02    -0.5620E+02    -0.6397E+02    -0.7046E+02    -0.7570E+02    -0.7982E+02    -0.8298E+02    -0.8535E+02    -0.8709E+02    -0.8834E+02    -0.8922E+02    -0.8982E+02    -0.9021E+02    -0.9045E+02    -0.9058E+02    -0.9063E+02    -0.9062E+02    -0.9056E+02    -0.9048E+02    -0.9036E+02    -0.9023E+02    -0.9009E+02    -0.8994E+02    -0.8978E+02    -0.8961E+02    -0.8944E+02    -0.8927E+02    -0.8910E+02    -0.8893E+02    -0.8878E+02    -0.8863E+02    -0.8849E+02    -0.8838E+02    -0.8829E+02    -0.8824E+02    -0.8824E+02
    -0.8810E+02    -0.8810E+02    -0.8814E+02    -0.8821E+02    -0.8831E+02    -0.8842E+02    -0.8854E+02    -0.8867E+02    -0.8880E+02    -0.8893E+02    -0.8905E+02    -0.8918E+02    -0.8929E+02    -0.8940E+02    -0.8949E+02    -0.8956E+02    -0.8961E+02    -0.8963E+02    -0.8961E+02    -0.8953E+02    -0.8939E+02    -0.8917E+02    -0.8882E+02    -0.8832E+02    -0.8763E+02    -0.8667E+02    -0.8537E+02    -0.8364E+02    -0.8138E+02    -0.7845E+02    -0.7474E+02    -0.7015E+02    -0.6459E+02    -0.5805E+02    -0.5057E+02    -0.4222E+02    -0.3308E+02    -0.2329E+02    -0.1296E+02    -0.2234E+01     0.8722E+01     0.1970E+02     0.3046E+02     0.4071E+02     0.5014E+02     0.5843E+02     0.6527E+02     0.7039E+02     0.7355E+02     0.7462E+02     0.7354E+02     0.7037E+02     0.6525E+02     0.5840E+02     0.5010E+02     0.4066E+02     0.3041E+02     0.1964E+02     0.8654E+01    -0.2309E+01    -0.1304E+02    -0.2337E+02    -0.3318E+02    -0.4231E+02    -0.5067E+02    -0.5815E+02    -0.6469E+02    -0.7024E+02    -0.7484E+02    -0.7854E+02    -0.8146E+02    -0.8372E+02    -0.8544E+02    -0.8674E+02    -0.8770E+02    -0.8840E+02    -0.8889E+02    -0.8924E+02    -0.8947E+02    -0.8961E+02    -0.8968E+02    -0.8971E+02    -0.8969E+02    -0.8965E+02    -0.8958E+02    -0.8949E+02    -0.8939E+02    -0.8928E+02    -0.8916E+02    -0.8903E+02    -0.8890E+02    -0.8877E+02    -0.8864E+02    -0.8851E+02    -0.8839E+02    -0.8829E+02    -0.8819E+02    -0.8812E+02    -0.8808E+02    -0.8808E+02
    -0.8793E+02    -0.8793E+02    -0.8796E+02    -0.8801E+02    -0.8808E+02    -0.8816E+02    -0.8825E+02    -0.8834E+02    -0.8844E+02    -0.8853E+02    -0.8861E+02    -0.8869E+02    -0.8875E+02    -0.8880E+02    -0.8884E+02    -0.8885E+02    -0.8883E+02    -0.8878E+02    -0.8869E+02    -0.8854E+02    -0.8832E+02    -0.8801E+02    -0.8759E+02    -0.8702E+02    -0.8626E+02    -0.8527E+02    -0.8398E+02    -0.8232E+02    -0.8021E+02    -0.7756E+02    -0.7429E+02    -0.7032E+02    -0.6561E+02    -0.6016E+02    -0.5400E+02    -0.4721E+02    -0.3988E+02    -0.3211E+02    -0.2404E+02    -0.1581E+02    -0.7540E+01     0.6063E+00     0.8461E+01     0.1583E+02     0.2253E+02     0.2835E+02     0.3310E+02     0.3662E+02     0.3879E+02     0.3951E+02     0.3878E+02     0.3660E+02     0.3307E+02     0.2832E+02     0.2249E+02     0.1579E+02     0.8409E+01     0.5472E+00    -0.7606E+01    -0.1588E+02    -0.2412E+02    -0.3219E+02    -0.3996E+02    -0.4730E+02    -0.5409E+02    -0.6025E+02    -0.6570E+02    -0.7041E+02    -0.7438E+02    -0.7765E+02    -0.8029E+02    -0.8239E+02    -0.8405E+02    -0.8534E+02    -0.8633E+02    -0.8709E+02    -0.8766E+02    -0.8808E+02    -0.8839E+02    -0.8861E+02    -0.8876E+02    -0.8886E+02    -0.8891E+02    -0.8893E+02    -0.8892E+02    -0.8889E+02    -0.8884E+02    -0.8878E+02    -0.8870E+02    -0.8862E+02    -0.8853E+02    -0.8844E+02    -0.8834E+02    -0.8825E+02    -0.8816E+02    -0.8808E+02    -0.8801E+02    -0.8795E+02    -0.8792E+02    -0.8792E+02
    -0.8776E+02    -0.8776E+02    -0.8778E+02    -0.8782E+02    -0.8786E+02    -0.8792E+02    -0.8797E+02    -0.8803E+02    -0.8809E+02    -0.8814E+02    -0.8818E+02    -0.8821E+02    -0.8823E+02    -0.8823E+02    -0.8821E+02    -0.8817E+02    -0.8809E+02    -0.8798E+02    -0.8783E+02    -0.8762E+02    -0.8734E+02    -0.8697E+02    -0.8649E+02    -0.8588E+02    -0.8510E+02    -0.8411E+02    -0.8287E+02    -0.8133E+02    -0.7941E+02    -0.7706E+02    -0.7422E+02    -0.7085E+02    -0.6690E+02    -0.6239E+02    -0.5735E+02    -0.5184E+02    -0.4594E+02    -0.3976E+02    -0.3340E+02    -0.2697E+02    -0.2060E+02    -0.1442E+02    -0.8531E+01    -0.3077E+01     0.1820E+01     0.6033E+01     0.9447E+01     0.1196E+02     0.1350E+02     0.1402E+02     0.1349E+02     0.1195E+02     0.9425E+01     0.6005E+01     0.1785E+01    -0.3119E+01    -0.8580E+01    -0.1447E+02    -0.2066E+02    -0.2704E+02    -0.3347E+02    -0.3984E+02    -0.4603E+02    -0.5192E+02    -0.5743E+02    -0.6247E+02    -0.6698E+02    -0.7093E+02    -0.7431E+02    -0.7714E+02    -0.7949E+02    -0.8140E+02    -0.8294E+02    -0.8418E+02    -0.8517E+02    -0.8594E+02    -0.8656E+02    -0.8703E+02    -0.8740E+02    -0.8769E+02    -0.8790E+02    -0.8806E+02    -0.8817E+02    -0.8824E+02    -0.8829E+02    -0.8831E+02    -0.8830E+02    -0.8829E+02    -0.8826E+02    -0.8822E+02    -0.8817E+02    -0.8811E+02    -0.8805E+02    -0.8799E+02    -0.8793E+02    -0.8787E+02    -0.8782E+02    -0.8779E+02    -0.8776E+02    -0.8776E+02
    -0.8760E+02    -0.8760E+02    -0.8761E+02    -0.8763E+02    -0.8766E+02    -0.8768E+02    -0.8771E+02    -0.8774E+02    -0.8775E+02    -0.8777E+02    -0.8777E+02    -0.8776E+02    -0.8774E+02    -0.8769E+02    -0.8763E+02    -0.8754E+02    -0.8742E+02    -0.8726E+02    -0.8706E+02    -0.8680E+02    -0.8647E+02    -0.8606E+02    -0.8556E+02    -0.8494E+02    -0.8417E+02    -0.8322E+02    -0.8207E+02    -0.8066E+02    -0.7896E+02    -0.7692E+02    -0.7450E+02    -0.7166E+02    -0.6839E+02    -0.6470E+02    -0.6061E+02    -0.5616E+02    -0.5144E+02    -0.4651E+02    -0.4147E+02    -0.3641E+02    -0.3143E+02    -0.2662E+02    -0.2210E+02    -0.1795E+02    -0.1425E+02    -0.1110E+02    -0.8567E+01    -0.6709E+01    -0.5576E+01    -0.5197E+01    -0.5582E+01    -0.6722E+01    -0.8587E+01    -0.1113E+02    -0.1429E+02    -0.1798E+02    -0.2214E+02    -0.2668E+02    -0.3149E+02    -0.3647E+02    -0.4154E+02    -0.4658E+02    -0.5151E+02    -0.5624E+02    -0.6068E+02    -0.6478E+02    -0.6847E+02    -0.7174E+02    -0.7457E+02    -0.7699E+02    -0.7903E+02    -0.8073E+02    -0.8213E+02    -0.8329E+02    -0.8423E+02    -0.8500E+02    -0.8562E+02    -0.8613E+02    -0.8653E+02    -0.8686E+02    -0.8712E+02    -0.8732E+02    -0.8748E+02    -0.8760E+02    -0.8769E+02    -0.8776E+02    -0.8780E+02    -0.8783E+02    -0.8784E+02    -0.8783E+02    -0.8782E+02    -0.8780E+02    -0.8777E+02    -0.8774E+02    -0.8771E+02    -0.8768E+02    -0.8765E+02    -0.8763E+02    -0.8761E+02    -0.8761E+02
    -0.8745E+02    -0.8745E+02    -0.8745E+02    -0.8746E+02    -0.8746E+02    -0.8747E+02    -0.8747E+02    -0.8746E+02    -0.8745E+02    -0.8743E+02    -0.8740E+02    -0.8735E+02    -0.8729E+02    -0.8721E+02    -0.8711E+02    -0.8698E+02    -0.8682E+02    -0.8663E+02    -0.8639E+02    -0.8610E+02    -0.8575E+02    -0.8532E+02    -0.8481E+02    -0.8420E+02    -0.8346E+02    -0.8258E+02    -0.8153E+02    -0.8028E+02    -0.7880E+02    -0.7706E+02    -0.7502E+02    -0.7268E+02    -0.7001E+02    -0.6702E+02    -0.6374E+02    -0.6019E+02    -0.5643E+02    -0.5252E+02    -0.4853E+02    -0.4455E+02    -0.4063E+02    -0.3688E+02    -0.3334E+02    -0.3011E+02    -0.2725E+02    -0.2482E+02    -0.2288E+02    -0.2146E+02    -0.2059E+02    -0.2031E+02    -0.2060E+02    -0.2147E+02    -0.2290E+02    -0.2485E+02    -0.2728E+02    -0.3015E+02    -0.3338E+02    -0.3692E+02    -0.4069E+02    -0.4460E+02    -0.4859E+02    -0.5258E+02    -0.5649E+02    -0.6025E+02    -0.6381E+02    -0.6709E+02    -0.7008E+02    -0.7274E+02    -0.7509E+02    -0.7712E+02    -0.7886E+02    -0.8034E+02    -0.8159E+02    -0.8264E+02    -0.8352E+02    -0.8425E+02    -0.8487E+02    -0.8538E+02    -0.8580E+02    -0.8615E+02    -0.8644E+02    -0.8668E+02    -0.8687E+02    -0.8703E+02    -0.8716E+02    -0.8727E+02    -0.8735E+02    -0.8741E+02    -0.8745E+02    -0.8748E+02    -0.8750E+02    -0.8751E+02    -0.8752E+02    -0.8751E+02    -0.8751E+02    -0.8750E+02    -0.8749E+02    -0.8748E+02    -0.8747E+02    -0.8747E+02
    -0.8731E+02    -0.8731E+02    -0.8731E+02    -0.8730E+02    -0.8729E+02    -0.8727E+02    -0.8725E+02    -0.8722E+02    -0.8718E+02    -0.8713E+02    -0.8707E+02    -0.8699E+02    -0.8690E+02    -0.8679E+02    -0.8666E+02    -0.8650E+02    -0.8631E+02    -0.8609E+02    -0.8583E+02    -0.8552E+02    -0.8516E+02    -0.8474E+02    -0.8424E+02    -0.8365E+02    -0.8297E+02    -0.8217E+02    -0.8123E+02    -0.8014E+02    -0.7887E+02    -0.7740E+02    -0.7572E+02    -0.7381E+02    -0.7166E+02    -0.6927E+02    -0.6667E+02    -0.6387E+02    -0.6091E+02    -0.5784E+02    -0.5472E+02    -0.5159E+02    -0.4853E+02    -0.4560E+02    -0.4285E+02    -0.4034E+02    -0.3811E+02    -0.3623E+02    -0.3472E+02    -0.3362E+02    -0.3295E+02    -0.3273E+02    -0.3295E+02    -0.3363E+02    -0.3474E+02    -0.3625E+02    -0.3814E+02    -0.4037E+02    -0.4289E+02    -0.4564E+02    -0.4858E+02    -0.5164E+02    -0.5477E+02    -0.5790E+02    -0.6097E+02    -0.6393E+02    -0.6673E+02    -0.6933E+02    -0.7171E+02    -0.7386E+02    -0.7577E+02    -0.7745E+02    -0.7892E+02    -0.8018E+02    -0.8128E+02    -0.8221E+02    -0.8301E+02    -0.8370E+02    -0.8428E+02    -0.8478E+02    -0.8521E+02    -0.8557E+02    -0.8587E+02    -0.8614E+02    -0.8636E+02    -0.8654E+02    -0.8670E+02    -0.8683E+02    -0.8694E+02    -0.8703E+02    -0.8711E+02    -0.8717E+02    -0.8722E+02    -0.8726E+02    -0.8728E+02    -0.8731E+02    -0.8732E+02    -0.8733E+02    -0.8734E+02    -0.8734E+02    -0.8734E+02    -0.8734E+02
    -0.8719E+02    -0.8719E+02    -0.8718E+02    -0.8716E+02    -0.8714E+02    -0.8710E+02    -0.8706E+02    -0.8701E+02    -0.8695E+02    -0.8687E+02    -0.8679E+02    -0.8669E+02    -0.8657E+02    -0.8644E+02    -0.8628E+02    -0.8610E+02    -0.8590E+02    -0.8566E+02    -0.8539E+02    -0.8507E+02    -0.8471E+02    -0.8430E+02    -0.8382E+02    -0.8328E+02    -0.8265E+02    -0.8193E+02    -0.8111E+02    -0.8016E+02    -0.7909E+02    -0.7787E+02    -0.7650E+02    -0.7496E+02    -0.7325E+02    -0.7137E+02    -0.6933E+02    -0.6715E+02    -0.6486E+02    -0.6249E+02    -0.6007E+02    -0.5765E+02    -0.5529E+02    -0.5302E+02    -0.5089E+02    -0.4894E+02    -0.4722E+02    -0.4577E+02    -0.4460E+02    -0.4375E+02    -0.4324E+02    -0.4307E+02    -0.4324E+02    -0.4376E+02    -0.4462E+02    -0.4579E+02    -0.4725E+02    -0.4897E+02    -0.5092E+02    -0.5305E+02    -0.5532E+02    -0.5769E+02    -0.6011E+02    -0.6253E+02    -0.6491E+02    -0.6720E+02    -0.6938E+02    -0.7141E+02    -0.7329E+02    -0.7500E+02    -0.7654E+02    -0.7791E+02    -0.7913E+02    -0.8020E+02    -0.8115E+02    -0.8197E+02    -0.8269E+02    -0.8331E+02    -0.8386E+02    -0.8433E+02    -0.8475E+02    -0.8511E+02    -0.8542E+02    -0.8569E+02    -0.8593E+02    -0.8613E+02    -0.8631E+02    -0.8647E+02    -0.8660E+02    -0.8672E+02    -0.8681E+02    -0.8690E+02    -0.8697E+02    -0.8703E+02    -0.8708E+02    -0.8712E+02    -0.8716E+02    -0.8719E+02    -0.8721E+02    -0.8722E+02    -0.8723E+02    -0.8723E+02
    -0.8709E+02    -0.8709E+02    -0.8707E+02    -0.8705E+02    -0.8701E+02    -0.8696E+02    -0.8690E+02    -0.8683E+02    -0.8675E+02    -0.8666E+02    -0.8655E+02    -0.8644E+02    -0.8630E+02    -0.8615E+02    -0.8598E+02    -0.8579E+02    -0.8557E+02    -0.8532E+02    -0.8505E+02    -0.8474E+02    -0.8439E+02    -0.8399E+02    -0.8355E+02    -0.8304E+02    -0.8248E+02    -0.8184E+02    -0.8112E+02    -0.8032E+02    -0.7942E+02    -0.7841E+02    -0.7729E+02    -0.7606E+02    -0.7471E+02    -0.7324E+02    -0.7167E+02    -0.7000E+02    -0.6824E+02    -0.6643E+02    -0.6459E+02    -0.6276E+02    -0.6096E+02    -0.5923E+02    -0.5761E+02    -0.5612E+02    -0.5481E+02    -0.5370E+02    -0.5281E+02    -0.5216E+02    -0.5176E+02    -0.5163E+02    -0.5177E+02    -0.5217E+02    -0.5282E+02    -0.5371E+02    -0.5483E+02    -0.5614E+02    -0.5763E+02    -0.5925E+02    -0.6099E+02    -0.6279E+02    -0.6463E+02    -0.6647E+02    -0.6828E+02    -0.7003E+02    -0.7170E+02    -0.7328E+02    -0.7475E+02    -0.7610E+02    -0.7733E+02    -0.7844E+02    -0.7945E+02    -0.8035E+02    -0.8115E+02    -0.8187E+02    -0.8250E+02    -0.8307E+02    -0.8357E+02    -0.8402E+02    -0.8441E+02    -0.8476E+02    -0.8507E+02    -0.8535E+02    -0.8559E+02    -0.8581E+02    -0.8600E+02    -0.8617E+02    -0.8632E+02    -0.8645E+02    -0.8657E+02    -0.8667E+02    -0.8676E+02    -0.8684E+02    -0.8691E+02    -0.8697E+02    -0.8702E+02    -0.8706E+02    -0.8709E+02    -0.8712E+02    -0.8713E+02    -0.8713E+02
    -0.8700E+02    -0.8700E+02    -0.8699E+02    -0.8695E+02    -0.8690E+02    -0.8684E+02    -0.8677E+02    -0.8669E+02    -0.8659E+02    -0.8649E+02    -0.8637E+02    -0.8623E+02    -0.8609E+02    -0.8592E+02    -0.8574E+02    -0.8554E+02    -0.8532E+02    -0.8508E+02    -0.8480E+02    -0.8450E+02    -0.8417E+02    -0.8379E+02    -0.8338E+02    -0.8292E+02    -0.8242E+02    -0.8186E+02    -0.8124E+02    -0.8055E+02    -0.7980E+02    -0.7897E+02    -0.7807E+02    -0.7708E+02    -0.7602E+02    -0.7488E+02    -0.7367E+02    -0.7239E+02    -0.7106E+02    -0.6970E+02    -0.6832E+02    -0.6694E+02    -0.6560E+02    -0.6430E+02    -0.6309E+02    -0.6198E+02    -0.6100E+02    -0.6017E+02    -0.5950E+02    -0.5901E+02    -0.5872E+02    -0.5862E+02    -0.5872E+02    -0.5902E+02    -0.5951E+02    -0.6018E+02    -0.6101E+02    -0.6200E+02    -0.6311E+02    -0.6432E+02    -0.6562E+02    -0.6697E+02    -0.6834E+02    -0.6972E+02    -0.7109E+02    -0.7241E+02    -0.7369E+02    -0.7490E+02    -0.7604E+02    -0.7711E+02    -0.7809E+02    -0.7899E+02    -0.7982E+02    -0.8057E+02    -0.8126E+02    -0.8188E+02    -0.8244E+02    -0.8294E+02    -0.8340E+02    -0.8381E+02    -0.8418E+02    -0.8451E+02    -0.8482E+02    -0.8509E+02    -0.8533E+02    -0.8555E+02    -0.8575E+02    -0.8593E+02    -0.8609E+02    -0.8624E+02    -0.8637E+02    -0.8648E+02    -0.8659E+02    -0.8668E+02    -0.8677E+02    -0.8684E+02    -0.8690E+02    -0.8696E+02    -0.8700E+02    -0.8703E+02    -0.8705E+02    -0.8705E+02
    -0.8694E+02    -0.8694E+02    -0.8691E+02    -0.8687E+02    -0.8682E+02    -0.8675E+02    -0.8667E+02    -0.8657E+02    -0.8647E+02    -0.8635E+02    -0.8622E+02    -0.8608E+02    -0.8592E+02    -0.8576E+02    -0.8557E+02    -0.8537E+02    -0.8515E+02    -0.8490E+02    -0.8464E+02    -0.8435E+02    -0.8403E+02    -0.8369E+02    -0.8331E+02    -0.8290E+02    -0.8245E+02    -0.8195E+02    -0.8142E+02    -0.8084E+02    -0.8021E+02    -0.7952E+02    -0.7879E+02    -0.7800E+02    -0.7716E+02    -0.7627E+02    -0.7534E+02    -0.7437E+02    -0.7336E+02    -0.7234E+02    -0.7131E+02    -0.7029E+02    -0.6929E+02    -0.6834E+02    -0.6745E+02    -0.6663E+02    -0.6591E+02    -0.6530E+02    -0.6481E+02    -0.6445E+02    -0.6423E+02    -0.6416E+02    -0.6423E+02    -0.6445E+02    -0.6481E+02    -0.6530E+02    -0.6592E+02    -0.6664E+02    -0.6746E+02    -0.6835E+02    -0.6931E+02    -0.7030E+02    -0.7133E+02    -0.7236E+02    -0.7338E+02    -0.7438E+02    -0.7536E+02    -0.7629E+02    -0.7718E+02    -0.7802E+02    -0.7880E+02    -0.7954E+02    -0.8022E+02    -0.8085E+02    -0.8143E+02    -0.8197E+02    -0.8246E+02    -0.8291E+02    -0.8332E+02    -0.8369E+02    -0.8404E+02    -0.8435E+02    -0.8464E+02    -0.8490E+02    -0.8514E+02    -0.8536E+02    -0.8557E+02    -0.8575E+02    -0.8592E+02    -0.8607E+02    -0.8621E+02    -0.8634E+02    -0.8645E+02    -0.8656E+02    -0.8665E+02    -0.8674E+02    -0.8681E+02    -0.8687E+02    -0.8692E+02    -0.8696E+02    -0.8698E+02    -0.8698E+02
    -0.8688E+02    -0.8688E+02    -0.8686E+02    -0.8681E+02    -0.8675E+02    -0.8668E+02    -0.8659E+02    -0.8649E+02    -0.8637E+02    -0.8625E+02    -0.8611E+02    -0.8597E+02    -0.8581E+02    -0.8564E+02    -0.8545E+02    -0.8525E+02    -0.8503E+02    -0.8480E+02    -0.8454E+02    -0.8427E+02    -0.8397E+02    -0.8366E+02    -0.8331E+02    -0.8294E+02    -0.8254E+02    -0.8211E+02    -0.8165E+02    -0.8115E+02    -0.8062E+02    -0.8006E+02    -0.7946E+02    -0.7882E+02    -0.7815E+02    -0.7745E+02    -0.7673E+02    -0.7598E+02    -0.7522E+02    -0.7445E+02    -0.7368E+02    -0.7292E+02    -0.7219E+02    -0.7148E+02    -0.7083E+02    -0.7023E+02    -0.6971E+02    -0.6926E+02    -0.6890E+02    -0.6864E+02    -0.6849E+02    -0.6843E+02    -0.6849E+02    -0.6865E+02    -0.6891E+02    -0.6927E+02    -0.6971E+02    -0.7024E+02    -0.7084E+02    -0.7149E+02    -0.7219E+02    -0.7293E+02    -0.7369E+02    -0.7446E+02    -0.7523E+02    -0.7599E+02    -0.7674E+02    -0.7746E+02    -0.7816E+02    -0.7883E+02    -0.7946E+02    -0.8006E+02    -0.8063E+02    -0.8116E+02    -0.8165E+02    -0.8211E+02    -0.8254E+02    -0.8294E+02    -0.8331E+02    -0.8365E+02    -0.8397E+02    -0.8426E+02    -0.8454E+02    -0.8479E+02    -0.8502E+02    -0.8524E+02    -0.8544E+02    -0.8562E+02    -0.8579E+02    -0.8595E+02    -0.8609E+02    -0.8623E+02    -0.8635E+02    -0.8646E+02    -0.8656E+02    -0.8666E+02    -0.8674E+02    -0.8681E+02    -0.8686E+02    -0.8690E+02    -0.8693E+02    -0.8693E+02
    -0.8685E+02    -0.8685E+02    -0.8682E+02    -0.8677E+02    -0.8670E+02    -0.8662E+02    -0.8653E+02    -0.8642E+02    -0.8631E+02    -0.8618E+02    -0.8604E+02    -0.8589E+02    -0.8573E+02    -0.8556E+02    -0.8538E+02    -0.8518E+02    -0.8497E+02    -0.8475E+02    -0.8451E+02    -0.8425E+02    -0.8397E+02    -0.8368E+02    -0.8337E+02    -0.8303E+02    -0.8268E+02    -0.8230E+02    -0.8190E+02    -0.8148E+02    -0.8103E+02    -0.8056E+02    -0.8006E+02    -0.7955E+02    -0.7901E+02    -0.7846E+02    -0.7789E+02    -0.7731E+02    -0.7672E+02    -0.7613E+02    -0.7555E+02    -0.7498E+02    -0.7443E+02    -0.7391E+02    -0.7343E+02    -0.7299E+02    -0.7261E+02    -0.7228E+02    -0.7202E+02    -0.7183E+02    -0.7172E+02    -0.7168E+02    -0.7172E+02    -0.7184E+02    -0.7203E+02    -0.7229E+02    -0.7261E+02    -0.7300E+02    -0.7344E+02    -0.7392E+02    -0.7444E+02    -0.7499E+02    -0.7555E+02    -0.7614E+02    -0.7672E+02    -0.7731E+02    -0.7789E+02    -0.7846E+02    -0.7901E+02    -0.7955E+02    -0.8007E+02    -0.8056E+02    -0.8103E+02    -0.8148E+02    -0.8190E+02    -0.8230E+02    -0.8267E+02    -0.8303E+02    -0.8336E+02    -0.8367E+02    -0.8396E+02    -0.8424E+02    -0.8449E+02    -0.8473E+02    -0.8495E+02    -0.8516E+02    -0.8535E+02    -0.8554E+02    -0.8571E+02    -0.8586E+02    -0.8601E+02    -0.8615E+02    -0.8628E+02    -0.8639E+02    -0.8650E+02    -0.8660E+02    -0.8668E+02    -0.8676E+02    -0.8682E+02    -0.8686E+02    -0.8689E+02    -0.8689E+02
    -0.8682E+02    -0.8682E+02    -0.8679E+02    -0.8674E+02    -0.8667E+02    -0.8659E+02    -0.8649E+02    -0.8638E+02    -0.8627E+02    -0.8614E+02    -0.8600E+02    -0.8585E+02    -0.8569E+02    -0.8552E+02    -0.8534E+02    -0.8515E+02    -0.8495E+02    -0.8474E+02    -0.8451E+02    -0.8427E+02    -0.8402E+02    -0.8375E+02    -0.8347E+02    -0.8317E+02    -0.8285E+02    -0.8252E+02    -0.8217E+02    -0.8181E+02    -0.8143E+02    -0.8103E+02    -0.8062E+02    -0.8020E+02    -0.7976E+02    -0.7931E+02    -0.7886E+02    -0.7840E+02    -0.7794E+02    -0.7749E+02    -0.7704E+02    -0.7661E+02    -0.7619E+02    -0.7580E+02    -0.7544E+02    -0.7512E+02    -0.7483E+02    -0.7459E+02    -0.7440E+02    -0.7426E+02    -0.7417E+02    -0.7415E+02    -0.7418E+02    -0.7426E+02    -0.7440E+02    -0.7459E+02    -0.7483E+02    -0.7512E+02    -0.7544E+02    -0.7580E+02    -0.7619E+02    -0.7661E+02    -0.7704E+02    -0.7749E+02    -0.7794E+02    -0.7840E+02    -0.7886E+02    -0.7931E+02    -0.7976E+02    -0.8019E+02    -0.8062E+02    -0.8103E+02    -0.8142E+02    -0.8180E+02    -0.8217E+02    -0.8251E+02    -0.8284E+02    -0.8316E+02    -0.8345E+02    -0.8373E+02    -0.8400E+02    -0.8425E+02    -0.8449E+02    -0.8471E+02    -0.8493E+02    -0.8513E+02    -0.8531E+02    -0.8549E+02    -0.8566E+02    -0.8581E+02    -0.8596E+02    -0.8610E+02    -0.8623E+02    -0.8635E+02    -0.8646E+02    -0.8656E+02    -0.8665E+02    -0.8672E+02    -0.8679E+02    -0.8683E+02    -0.8686E+02    -0.8686E+02
    -0.8680E+02    -0.8680E+02    -0.8678E+02    -0.8672E+02    -0.8666E+02    -0.8657E+02    -0.8647E+02    -0.8636E+02    -0.8624E+02    -0.8612E+02    -0.8598E+02    -0.8583E+02    -0.8568E+02    -0.8551E+02    -0.8534E+02    -0.8516E+02    -0.8497E+02    -0.8477E+02    -0.8455E+02    -0.8433E+02    -0.8410E+02    -0.8385E+02    -0.8360E+02    -0.8333E+02    -0.8305E+02    -0.8276E+02    -0.8246E+02    -0.8214E+02    -0.8181E+02    -0.8148E+02    -0.8113E+02    -0.8078E+02    -0.8042E+02    -0.8006E+02    -0.7969E+02    -0.7932E+02    -0.7896E+02    -0.7860E+02    -0.7825E+02    -0.7791E+02    -0.7760E+02    -0.7730E+02    -0.7702E+02    -0.7677E+02    -0.7656E+02    -0.7638E+02    -0.7623E+02    -0.7613E+02    -0.7606E+02    -0.7604E+02    -0.7606E+02    -0.7613E+02    -0.7623E+02    -0.7637E+02    -0.7656E+02    -0.7677E+02    -0.7702E+02    -0.7729E+02    -0.7759E+02    -0.7791E+02    -0.7825E+02    -0.7860E+02    -0.7895E+02    -0.7932E+02    -0.7968E+02    -0.8005E+02    -0.8041E+02    -0.8077E+02    -0.8112E+02    -0.8147E+02    -0.8180E+02    -0.8213E+02    -0.8244E+02    -0.8274E+02    -0.8303E+02    -0.8331E+02    -0.8358E+02    -0.8383E+02    -0.8408E+02    -0.8431E+02    -0.8453E+02    -0.8474E+02    -0.8494E+02    -0.8513E+02    -0.8530E+02    -0.8548E+02    -0.8564E+02    -0.8579E+02    -0.8594E+02    -0.8607E+02    -0.8620E+02    -0.8632E+02    -0.8643E+02    -0.8653E+02    -0.8662E+02    -0.8670E+02    -0.8677E+02    -0.8682E+02    -0.8684E+02    -0.8684E+02
    -0.8680E+02    -0.8680E+02    -0.8677E+02    -0.8672E+02    -0.8665E+02    -0.8656E+02    -0.8647E+02    -0.8636E+02    -0.8624E+02    -0.8611E+02    -0.8598E+02    -0.8584E+02    -0.8569E+02    -0.8553E+02    -0.8536E+02    -0.8519E+02    -0.8501E+02    -0.8482E+02    -0.8462E+02    -0.8442E+02    -0.8420E+02    -0.8398E+02    -0.8375E+02    -0.8351E+02    -0.8326E+02    -0.8300E+02    -0.8274E+02    -0.8246E+02    -0.8218E+02    -0.8190E+02    -0.8161E+02    -0.8131E+02    -0.8101E+02    -0.8071E+02    -0.8041E+02    -0.8011E+02    -0.7982E+02    -0.7953E+02    -0.7925E+02    -0.7898E+02    -0.7873E+02    -0.7850E+02    -0.7828E+02    -0.7809E+02    -0.7792E+02    -0.7779E+02    -0.7767E+02    -0.7759E+02    -0.7755E+02    -0.7753E+02    -0.7754E+02    -0.7759E+02    -0.7767E+02    -0.7778E+02    -0.7792E+02    -0.7809E+02    -0.7828E+02    -0.7849E+02    -0.7873E+02    -0.7898E+02    -0.7924E+02    -0.7952E+02    -0.7981E+02    -0.8010E+02    -0.8040E+02    -0.8070E+02    -0.8100E+02    -0.8130E+02    -0.8159E+02    -0.8188E+02    -0.8217E+02    -0.8245E+02    -0.8272E+02    -0.8298E+02    -0.8324E+02    -0.8349E+02    -0.8373E+02    -0.8396E+02    -0.8418E+02    -0.8439E+02    -0.8459E+02    -0.8479E+02    -0.8497E+02    -0.8515E+02    -0.8532E+02    -0.8549E+02    -0.8564E+02    -0.8579E+02    -0.8593E+02    -0.8607E+02    -0.8619E+02    -0.8631E+02    -0.8642E+02    -0.8652E+02    -0.8661E+02    -0.8669E+02    -0.8676E+02    -0.8681E+02    -0.8683E+02    -0.8683E+02
    -0.8680E+02    -0.8680E+02    -0.8677E+02    -0.8672E+02    -0.8665E+02    -0.8657E+02    -0.8647E+02    -0.8637E+02    -0.8625E+02    -0.8613E+02    -0.8600E+02    -0.8586E+02    -0.8572E+02    -0.8556E+02    -0.8541E+02    -0.8524E+02    -0.8507E+02    -0.8490E+02    -0.8472E+02    -0.8453E+02    -0.8433E+02    -0.8413E+02    -0.8392E+02    -0.8370E+02    -0.8348E+02    -0.8325E+02    -0.8302E+02    -0.8278E+02    -0.8254E+02    -0.8229E+02    -0.8204E+02    -0.8179E+02    -0.8154E+02    -0.8129E+02    -0.8104E+02    -0.8079E+02    -0.8055E+02    -0.8032E+02    -0.8009E+02    -0.7988E+02    -0.7967E+02    -0.7949E+02    -0.7932E+02    -0.7917E+02    -0.7903E+02    -0.7892E+02    -0.7884E+02    -0.7877E+02    -0.7874E+02    -0.7872E+02    -0.7874E+02    -0.7877E+02    -0.7884E+02    -0.7892E+02    -0.7903E+02    -0.7916E+02    -0.7931E+02    -0.7948E+02    -0.7967E+02    -0.7987E+02    -0.8008E+02    -0.8031E+02    -0.8054E+02    -0.8078E+02    -0.8102E+02    -0.8127E+02    -0.8152E+02    -0.8177E+02    -0.8202E+02    -0.8227E+02    -0.8252E+02    -0.8276E+02    -0.8300E+02    -0.8323E+02    -0.8345E+02    -0.8367E+02    -0.8389E+02    -0.8410E+02    -0.8430E+02    -0.8449E+02    -0.8468E+02    -0.8486E+02    -0.8503E+02    -0.8520E+02    -0.8536E+02    -0.8552E+02    -0.8567E+02    -0.8581E+02    -0.8595E+02    -0.8608E+02    -0.8620E+02    -0.8631E+02    -0.8642E+02    -0.8652E+02    -0.8661E+02    -0.8669E+02    -0.8676E+02    -0.8680E+02    -0.8683E+02    -0.8683E+02
    -0.8681E+02    -0.8681E+02    -0.8678E+02    -0.8673E+02    -0.8666E+02    -0.8658E+02    -0.8649E+02    -0.8638E+02    -0.8627E+02    -0.8615E+02    -0.8603E+02    -0.8590E+02    -0.8576E+02    -0.8562E+02    -0.8547E+02    -0.8531E+02    -0.8515E+02    -0.8499E+02    -0.8482E+02    -0.8465E+02    -0.8447E+02    -0.8428E+02    -0.8409E+02    -0.8390E+02    -0.8370E+02    -0.8350E+02    -0.8329E+02    -0.8308E+02    -0.8287E+02    -0.8266E+02    -0.8244E+02    -0.8223E+02    -0.8202E+02    -0.8180E+02    -0.8159E+02    -0.8139E+02    -0.8119E+02    -0.8099E+02    -0.8081E+02    -0.8063E+02    -0.8047E+02    -0.8032E+02    -0.8018E+02    -0.8006E+02    -0.7995E+02    -0.7987E+02    -0.7980E+02    -0.7975E+02    -0.7971E+02    -0.7970E+02    -0.7971E+02    -0.7974E+02    -0.7979E+02    -0.7986E+02    -0.7995E+02    -0.8005E+02    -0.8018E+02    -0.8031E+02    -0.8046E+02    -0.8063E+02    -0.8080E+02    -0.8098E+02    -0.8118E+02    -0.8138E+02    -0.8158E+02    -0.8179E+02    -0.8200E+02    -0.8221E+02    -0.8243E+02    -0.8264E+02    -0.8285E+02    -0.8306E+02    -0.8327E+02    -0.8347E+02    -0.8367E+02    -0.8387E+02    -0.8406E+02    -0.8425E+02    -0.8443E+02    -0.8461E+02    -0.8478E+02    -0.8495E+02    -0.8511E+02    -0.8527E+02    -0.8542E+02    -0.8557E+02    -0.8571E+02    -0.8584E+02    -0.8597E+02    -0.8610E+02    -0.8622E+02    -0.8633E+02    -0.8644E+02    -0.8653E+02    -0.8662E+02    -0.8670E+02    -0.8676E+02    -0.8681E+02    -0.8684E+02    -0.8684E+02
    -0.8682E+02    -0.8682E+02    -0.8679E+02    -0.8674E+02    -0.8668E+02    -0.8660E+02    -0.8651E+02    -0.8641E+02    -0.8630E+02    -0.8619E+02    -0.8607E+02    -0.8594E+02    -0.8581E+02    -0.8568E+02    -0.8554E+02    -0.8539E+02    -0.8524E+02    -0.8509E+02    -0.8494E+02    -0.8478E+02    -0.8461E+02    -0.8444E+02    -0.8427E+02    -0.8410E+02    -0.8392E+02    -0.8374E+02    -0.8356E+02    -0.8337E+02    -0.8319E+02    -0.8300E+02    -0.8282E+02    -0.8263E+02    -0.8245E+02    -0.8227E+02    -0.8209E+02    -0.8192E+02    -0.8175E+02    -0.8159E+02    -0.8143E+02    -0.8129E+02    -0.8115E+02    -0.8103E+02    -0.8092E+02    -0.8082E+02    -0.8073E+02    -0.8066E+02    -0.8060E+02    -0.8056E+02    -0.8054E+02    -0.8053E+02    -0.8053E+02    -0.8056E+02    -0.8060E+02    -0.8065E+02    -0.8073E+02    -0.8081E+02    -0.8091E+02    -0.8102E+02    -0.8115E+02    -0.8128E+02    -0.8142E+02    -0.8158E+02    -0.8174E+02    -0.8190E+02    -0.8208E+02    -0.8225E+02    -0.8243E+02    -0.8261E+02    -0.8280E+02    -0.8298E+02    -0.8317E+02    -0.8335E+02    -0.8353E+02    -0.8371E+02    -0.8389E+02    -0.8407E+02    -0.8424E+02    -0.8441E+02    -0.8457E+02    -0.8474E+02    -0.8489E+02    -0.8505E+02    -0.8520E+02    -0.8535E+02    -0.8549E+02    -0.8563E+02    -0.8576E+02    -0.8589E+02    -0.8601E+02    -0.8613E+02    -0.8625E+02    -0.8635E+02    -0.8646E+02    -0.8655E+02    -0.8664E+02    -0.8671E+02    -0.8677E+02    -0.8682E+02    -0.8685E+02    -0.8685E+02
    -0.8684E+02    -0.8684E+02    -0.8681E+02    -0.8676E+02    -0.8670E+02    -0.8662E+02    -0.8654E+02    -0.8644E+02    -0.8634E+02    -0.8623E+02    -0.8612E+02    -0.8600E+02    -0.8587E+02    -0.8575E+02    -0.8562E+02    -0.8548E+02    -0.8534E+02    -0.8520E+02    -0.8506E+02    -0.8491E+02    -0.8476E+02    -0.8461E+02    -0.8445E+02    -0.8430E+02    -0.8414E+02    -0.8398E+02    -0.8381E+02    -0.8365E+02    -0.8349E+02    -0.8333E+02    -0.8317E+02    -0.8300E+02    -0.8285E+02    -0.8269E+02    -0.8254E+02    -0.8239E+02    -0.8225E+02    -0.8211E+02    -0.8198E+02    -0.8186E+02    -0.8175E+02    -0.8164E+02    -0.8155E+02    -0.8147E+02    -0.8140E+02    -0.8134E+02    -0.8129E+02    -0.8126E+02    -0.8124E+02    -0.8123E+02    -0.8123E+02    -0.8125E+02    -0.8129E+02    -0.8133E+02    -0.8139E+02    -0.8146E+02    -0.8154E+02    -0.8164E+02    -0.8174E+02    -0.8185E+02    -0.8197E+02    -0.8210E+02    -0.8224E+02    -0.8238E+02    -0.8252E+02    -0.8267E+02    -0.8283E+02    -0.8298E+02    -0.8314E+02    -0.8330E+02    -0.8346E+02    -0.8363E+02    -0.8379E+02    -0.8395E+02    -0.8411E+02    -0.8426E+02    -0.8442E+02    -0.8457E+02    -0.8472E+02    -0.8487E+02    -0.8501E+02    -0.8516E+02    -0.8530E+02    -0.8543E+02    -0.8556E+02    -0.8569E+02    -0.8582E+02    -0.8594E+02    -0.8606E+02    -0.8617E+02    -0.8628E+02    -0.8639E+02    -0.8648E+02    -0.8657E+02    -0.8666E+02    -0.8673E+02    -0.8679E+02    -0.8683E+02    -0.8686E+02    -0.8686E+02
    -0.8685E+02    -0.8685E+02    -0.8683E+02    -0.8678E+02    -0.8672E+02    -0.8665E+02    -0.8657E+02    -0.8648E+02    -0.8638E+02    -0.8628E+02    -0.8617E+02    -0.8606E+02    -0.8594E+02    -0.8582E+02    -0.8570E+02    -0.8557E+02    -0.8545E+02    -0.8532E+02    -0.8518E+02    -0.8505E+02    -0.8491E+02    -0.8477E+02    -0.8463E+02    -0.8449E+02    -0.8435E+02    -0.8420E+02    -0.8406E+02    -0.8392E+02    -0.8377E+02    -0.8363E+02    -0.8349E+02    -0.8335E+02    -0.8321E+02    -0.8308E+02    -0.8295E+02    -0.8282E+02    -0.8270E+02    -0.8258E+02    -0.8247E+02    -0.8237E+02    -0.8227E+02    -0.8218E+02    -0.8210E+02    -0.8204E+02    -0.8198E+02    -0.8193E+02    -0.8189E+02    -0.8186E+02    -0.8184E+02    -0.8183E+02    -0.8184E+02    -0.8186E+02    -0.8188E+02    -0.8192E+02    -0.8197E+02    -0.8203E+02    -0.8210E+02    -0.8218E+02    -0.8226E+02    -0.8236E+02    -0.8246E+02    -0.8257E+02    -0.8268E+02    -0.8280E+02    -0.8293E+02    -0.8306E+02    -0.8319E+02    -0.8333E+02    -0.8347E+02    -0.8361E+02    -0.8375E+02    -0.8389E+02    -0.8403E+02    -0.8417E+02    -0.8432E+02    -0.8446E+02    -0.8460E+02    -0.8473E+02    -0.8487E+02    -0.8501E+02    -0.8514E+02    -0.8527E+02    -0.8540E+02    -0.8552E+02    -0.8565E+02    -0.8577E+02    -0.8589E+02    -0.8600E+02    -0.8611E+02    -0.8622E+02    -0.8632E+02    -0.8642E+02    -0.8652E+02    -0.8660E+02    -0.8668E+02    -0.8675E+02    -0.8681E+02    -0.8685E+02    -0.8688E+02    -0.8688E+02
    -0.8688E+02    -0.8688E+02    -0.8685E+02    -0.8681E+02    -0.8675E+02    -0.8668E+02    -0.8660E+02    -0.8652E+02    -0.8642E+02    -0.8633E+02    -0.8623E+02    -0.8612E+02    -0.8601E+02    -0.8590E+02    -0.8579E+02    -0.8567E+02    -0.8555E+02    -0.8543E+02    -0.8531E+02    -0.8519E+02    -0.8506E+02    -0.8493E+02    -0.8481E+02    -0.8468E+02    -0.8455E+02    -0.8442E+02    -0.8429E+02    -0.8417E+02    -0.8404E+02    -0.8391E+02    -0.8379E+02    -0.8367E+02    -0.8355E+02    -0.8343E+02    -0.8331E+02    -0.8321E+02    -0.8310E+02    -0.8300E+02    -0.8291E+02    -0.8282E+02    -0.8274E+02    -0.8266E+02    -0.8259E+02    -0.8254E+02    -0.8248E+02    -0.8244E+02    -0.8241E+02    -0.8239E+02    -0.8237E+02    -0.8237E+02    -0.8237E+02    -0.8238E+02    -0.8241E+02    -0.8244E+02    -0.8248E+02    -0.8253E+02    -0.8259E+02    -0.8265E+02    -0.8273E+02    -0.8281E+02    -0.8289E+02    -0.8299E+02    -0.8309E+02    -0.8319E+02    -0.8330E+02    -0.8341E+02    -0.8353E+02    -0.8364E+02    -0.8376E+02    -0.8389E+02    -0.8401E+02    -0.8414E+02    -0.8426E+02    -0.8439E+02    -0.8452E+02    -0.8464E+02    -0.8477E+02    -0.8490E+02    -0.8502E+02    -0.8514E+02    -0.8527E+02    -0.8539E+02    -0.8550E+02    -0.8562E+02    -0.8574E+02    -0.8585E+02    -0.8596E+02    -0.8607E+02    -0.8617E+02    -0.8627E+02    -0.8637E+02    -0.8646E+02    -0.8655E+02    -0.8663E+02    -0.8671E+02    -0.8678E+02    -0.8683E+02    -0.8687E+02    -0.8689E+02    -0.8689E+02
    -0.8690E+02    -0.8690E+02    -0.8687E+02    -0.8683E+02    -0.8678E+02    -0.8671E+02    -0.8664E+02    -0.8656E+02    -0.8647E+02    -0.8638E+02    -0.8629E+02    -0.8619E+02    -0.8608E+02    -0.8598E+02    -0.8588E+02    -0.8577E+02    -0.8566E+02    -0.8555E+02    -0.8543E+02    -0.8532E+02    -0.8521E+02    -0.8509E+02    -0.8498E+02    -0.8486E+02    -0.8475E+02    -0.8463E+02    -0.8452E+02    -0.8440E+02    -0.8429E+02    -0.8418E+02    -0.8407E+02    -0.8396E+02    -0.8385E+02    -0.8375E+02    -0.8365E+02    -0.8356E+02    -0.8347E+02    -0.8338E+02    -0.8330E+02    -0.8322E+02    -0.8315E+02    -0.8309E+02    -0.8303E+02    -0.8298E+02    -0.8294E+02    -0.8290E+02    -0.8287E+02    -0.8285E+02    -0.8284E+02    -0.8284E+02    -0.8284E+02    -0.8285E+02    -0.8287E+02    -0.8290E+02    -0.8293E+02    -0.8297E+02    -0.8302E+02    -0.8308E+02    -0.8314E+02    -0.8321E+02    -0.8329E+02    -0.8337E+02    -0.8345E+02    -0.8354E+02    -0.8364E+02    -0.8373E+02    -0.8383E+02    -0.8394E+02    -0.8404E+02    -0.8415E+02    -0.8426E+02    -0.8437E+02    -0.8449E+02    -0.8460E+02    -0.8471E+02    -0.8483E+02    -0.8494E+02    -0.8505E+02    -0.8517E+02    -0.8528E+02    -0.8539E+02    -0.8550E+02    -0.8561E+02    -0.8572E+02    -0.8582E+02    -0.8593E+02    -0.8603E+02    -0.8613E+02    -0.8623E+02    -0.8633E+02    -0.8642E+02    -0.8651E+02    -0.8659E+02    -0.8667E+02    -0.8674E+02    -0.8680E+02    -0.8685E+02    -0.8689E+02    -0.8691E+02    -0.8691E+02
    -0.8692E+02    -0.8692E+02    -0.8690E+02    -0.8686E+02    -0.8681E+02    -0.8675E+02    -0.8668E+02    -0.8660E+02    -0.8652E+02    -0.8643E+02    -0.8635E+02    -0.8625E+02    -0.8616E+02    -0.8606E+02    -0.8596E+02    -0.8586E+02    -0.8576E+02    -0.8566E+02    -0.8556E+02    -0.8545E+02    -0.8535E+02    -0.8525E+02    -0.8514E+02    -0.8504E+02    -0.8493E+02    -0.8483E+02    -0.8473E+02    -0.8462E+02    -0.8452E+02    -0.8442E+02    -0.8433E+02    -0.8423E+02    -0.8414E+02    -0.8405E+02    -0.8396E+02    -0.8388E+02    -0.8380E+02    -0.8373E+02    -0.8365E+02    -0.8359E+02    -0.8353E+02    -0.8347E+02    -0.8342E+02    -0.8338E+02    -0.8334E+02    -0.8331E+02    -0.8329E+02    -0.8327E+02    -0.8326E+02    -0.8325E+02    -0.8326E+02    -0.8327E+02    -0.8328E+02    -0.8331E+02    -0.8334E+02    -0.8337E+02    -0.8341E+02    -0.8346E+02    -0.8352E+02    -0.8358E+02    -0.8364E+02    -0.8371E+02    -0.8379E+02    -0.8386E+02    -0.8395E+02    -0.8403E+02    -0.8412E+02    -0.8421E+02    -0.8430E+02    -0.8440E+02    -0.8450E+02    -0.8460E+02    -0.8470E+02    -0.8480E+02    -0.8490E+02    -0.8500E+02    -0.8511E+02    -0.8521E+02    -0.8531E+02    -0.8541E+02    -0.8552E+02    -0.8562E+02    -0.8572E+02    -0.8582E+02    -0.8591E+02    -0.8601E+02    -0.8611E+02    -0.8620E+02    -0.8629E+02    -0.8638E+02    -0.8647E+02    -0.8655E+02    -0.8663E+02    -0.8670E+02    -0.8677E+02    -0.8683E+02    -0.8688E+02    -0.8692E+02    -0.8694E+02    -0.8694E+02
    -0.8694E+02    -0.8694E+02    -0.8692E+02    -0.8689E+02    -0.8684E+02    -0.8678E+02    -0.8672E+02    -0.8665E+02    -0.8657E+02    -0.8649E+02    -0.8641E+02    -0.8632E+02    -0.8623E+02    -0.8614E+02    -0.8605E+02    -0.8596E+02    -0.8587E+02    -0.8577E+02    -0.8568E+02    -0.8558E+02    -0.8549E+02    -0.8540E+02    -0.8530E+02    -0.8521E+02    -0.8511E+02    -0.8502E+02    -0.8493E+02    -0.8483E+02    -0.8474E+02    -0.8466E+02    -0.8457E+02    -0.8449E+02    -0.8440E+02    -0.8432E+02    -0.8425E+02    -0.8418E+02    -0.8411E+02    -0.8404E+02    -0.8398E+02    -0.8392E+02    -0.8387E+02    -0.8382E+02    -0.8378E+02    -0.8374E+02    -0.8371E+02    -0.8368E+02    -0.8366E+02    -0.8364E+02    -0.8363E+02    -0.8363E+02    -0.8363E+02    -0.8364E+02    -0.8366E+02    -0.8368E+02    -0.8370E+02    -0.8373E+02    -0.8377E+02    -0.8381E+02    -0.8386E+02    -0.8391E+02    -0.8397E+02    -0.8403E+02    -0.8409E+02    -0.8416E+02    -0.8423E+02    -0.8431E+02    -0.8438E+02    -0.8446E+02    -0.8455E+02    -0.8463E+02    -0.8472E+02    -0.8481E+02    -0.8490E+02    -0.8499E+02    -0.8508E+02    -0.8517E+02    -0.8527E+02    -0.8536E+02    -0.8545E+02    -0.8554E+02    -0.8564E+02    -0.8573E+02    -0.8582E+02    -0.8591E+02    -0.8600E+02    -0.8609E+02    -0.8618E+02    -0.8627E+02    -0.8635E+02    -0.8644E+02    -0.8652E+02    -0.8660E+02    -0.8667E+02    -0.8674E+02    -0.8680E+02    -0.8686E+02    -0.8690E+02    -0.8694E+02    -0.8696E+02    -0.8696E+02
    -0.8697E+02    -0.8697E+02    -0.8695E+02    -0.8692E+02    -0.8687E+02    -0.8682E+02    -0.8676E+02    -0.8669E+02    -0.8662E+02    -0.8654E+02    -0.8647E+02    -0.8639E+02    -0.8631E+02    -0.8622E+02    -0.8614E+02    -0.8605E+02    -0.8597E+02    -0.8588E+02    -0.8580E+02    -0.8571E+02    -0.8562E+02    -0.8554E+02    -0.8545E+02    -0.8537E+02    -0.8528E+02    -0.8520E+02    -0.8511E+02    -0.8503E+02    -0.8495E+02    -0.8487E+02    -0.8480E+02    -0.8472E+02    -0.8465E+02    -0.8458E+02    -0.8451E+02    -0.8445E+02    -0.8439E+02    -0.8433E+02    -0.8427E+02    -0.8422E+02    -0.8418E+02    -0.8414E+02    -0.8410E+02    -0.8407E+02    -0.8404E+02    -0.8401E+02    -0.8400E+02    -0.8398E+02    -0.8397E+02    -0.8397E+02    -0.8397E+02    -0.8398E+02    -0.8399E+02    -0.8401E+02    -0.8403E+02    -0.8406E+02    -0.8409E+02    -0.8413E+02    -0.8417E+02    -0.8421E+02    -0.8426E+02    -0.8432E+02    -0.8437E+02    -0.8443E+02    -0.8449E+02    -0.8456E+02    -0.8463E+02    -0.8470E+02    -0.8477E+02    -0.8485E+02    -0.8493E+02    -0.8501E+02    -0.8509E+02    -0.8517E+02    -0.8525E+02    -0.8533E+02    -0.8542E+02    -0.8550E+02    -0.8559E+02    -0.8567E+02    -0.8576E+02    -0.8584E+02    -0.8593E+02    -0.8601E+02    -0.8609E+02    -0.8618E+02    -0.8626E+02    -0.8634E+02    -0.8642E+02    -0.8649E+02    -0.8657E+02    -0.8664E+02    -0.8671E+02    -0.8677E+02    -0.8683E+02    -0.8689E+02    -0.8693E+02    -0.8696E+02    -0.8698E+02    -0.8698E+02
    -0.8699E+02    -0.8699E+02    -0.8698E+02    -0.8694E+02    -0.8690E+02    -0.8685E+02    -0.8679E+02    -0.8673E+02    -0.8667E+02    -0.8660E+02    -0.8653E+02    -0.8645E+02    -0.8638E+02    -0.8630E+02    -0.8622E+02    -0.8615E+02    -0.8607E+02    -0.8599E+02    -0.8591E+02    -0.8583E+02    -0.8575E+02    -0.8568E+02    -0.8560E+02    -0.8552E+02    -0.8544E+02    -0.8537E+02    -0.8529E+02    -0.8522E+02    -0.8515E+02    -0.8508E+02    -0.8501E+02    -0.8494E+02    -0.8488E+02    -0.8482E+02    -0.8476E+02    -0.8470E+02    -0.8465E+02    -0.8459E+02    -0.8455E+02    -0.8450E+02    -0.8446E+02    -0.8443E+02    -0.8439E+02    -0.8436E+02    -0.8434E+02    -0.8432E+02    -0.8430E+02    -0.8429E+02    -0.8428E+02    -0.8428E+02    -0.8428E+02    -0.8429E+02    -0.8430E+02    -0.8431E+02    -0.8433E+02    -0.8436E+02    -0.8439E+02    -0.8442E+02    -0.8445E+02    -0.8449E+02    -0.8454E+02    -0.8458E+02    -0.8463E+02    -0.8468E+02    -0.8474E+02    -0.8480E+02    -0.8486E+02    -0.8492E+02    -0.8499E+02    -0.8505E+02    -0.8512E+02    -0.8519E+02    -0.8527E+02    -0.8534E+02    -0.8541E+02    -0.8549E+02    -0.8556E+02    -0.8564E+02    -0.8572E+02    -0.8579E+02    -0.8587E+02    -0.8595E+02    -0.8603E+02    -0.8610E+02    -0.8618E+02    -0.8626E+02    -0.8633E+02    -0.8641E+02    -0.8648E+02    -0.8655E+02    -0.8662E+02    -0.8669E+02    -0.8675E+02    -0.8681E+02    -0.8687E+02    -0.8692E+02    -0.8696E+02    -0.8699E+02    -0.8700E+02    -0.8700E+02
    -0.8702E+02    -0.8702E+02    -0.8700E+02    -0.8697E+02    -0.8693E+02    -0.8689E+02    -0.8683E+02    -0.8678E+02    -0.8671E+02    -0.8665E+02    -0.8658E+02    -0.8652E+02    -0.8645E+02    -0.8638E+02    -0.8631E+02    -0.8624E+02    -0.8616E+02    -0.8609E+02    -0.8602E+02    -0.8595E+02    -0.8588E+02    -0.8581E+02    -0.8574E+02    -0.8567E+02    -0.8560E+02    -0.8553E+02    -0.8546E+02    -0.8540E+02    -0.8533E+02    -0.8527E+02    -0.8521E+02    -0.8515E+02    -0.8509E+02    -0.8504E+02    -0.8498E+02    -0.8493E+02    -0.8489E+02    -0.8484E+02    -0.8480E+02    -0.8476E+02    -0.8472E+02    -0.8469E+02    -0.8466E+02    -0.8464E+02    -0.8462E+02    -0.8460E+02    -0.8458E+02    -0.8457E+02    -0.8457E+02    -0.8456E+02    -0.8457E+02    -0.8457E+02    -0.8458E+02    -0.8459E+02    -0.8461E+02    -0.8463E+02    -0.8466E+02    -0.8468E+02    -0.8471E+02    -0.8475E+02    -0.8479E+02    -0.8483E+02    -0.8487E+02    -0.8492E+02    -0.8497E+02    -0.8502E+02    -0.8507E+02    -0.8513E+02    -0.8519E+02    -0.8525E+02    -0.8531E+02    -0.8537E+02    -0.8544E+02    -0.8550E+02    -0.8557E+02    -0.8564E+02    -0.8570E+02    -0.8577E+02    -0.8584E+02    -0.8591E+02    -0.8598E+02    -0.8605E+02    -0.8612E+02    -0.8619E+02    -0.8627E+02    -0.8633E+02    -0.8640E+02    -0.8647E+02    -0.8654E+02    -0.8661E+02    -0.8667E+02    -0.8673E+02    -0.8679E+02    -0.8685E+02    -0.8690E+02    -0.8694E+02    -0.8698E+02    -0.8701E+02    -0.8703E+02    -0.8703E+02
    -0.8704E+02    -0.8704E+02    -0.8702E+02    -0.8700E+02    -0.8696E+02    -0.8692E+02    -0.8687E+02    -0.8682E+02    -0.8676E+02    -0.8670E+02    -0.8664E+02    -0.8658E+02    -0.8652E+02    -0.8645E+02    -0.8639E+02    -0.8632E+02    -0.8626E+02    -0.8619E+02    -0.8613E+02    -0.8606E+02    -0.8600E+02    -0.8593E+02    -0.8587E+02    -0.8581E+02    -0.8574E+02    -0.8568E+02    -0.8562E+02    -0.8556E+02    -0.8551E+02    -0.8545E+02    -0.8539E+02    -0.8534E+02    -0.8529E+02    -0.8524E+02    -0.8519E+02    -0.8515E+02    -0.8511E+02    -0.8507E+02    -0.8503E+02    -0.8500E+02    -0.8497E+02    -0.8494E+02    -0.8491E+02    -0.8489E+02    -0.8487E+02    -0.8485E+02    -0.8484E+02    -0.8483E+02    -0.8483E+02    -0.8483E+02    -0.8483E+02    -0.8483E+02    -0.8484E+02    -0.8485E+02    -0.8487E+02    -0.8488E+02    -0.8490E+02    -0.8493E+02    -0.8496E+02    -0.8499E+02    -0.8502E+02    -0.8506E+02    -0.8509E+02    -0.8514E+02    -0.8518E+02    -0.8523E+02    -0.8527E+02    -0.8532E+02    -0.8537E+02    -0.8543E+02    -0.8548E+02    -0.8554E+02    -0.8560E+02    -0.8566E+02    -0.8572E+02    -0.8578E+02    -0.8584E+02    -0.8590E+02    -0.8596E+02    -0.8603E+02    -0.8609E+02    -0.8616E+02    -0.8622E+02    -0.8628E+02    -0.8635E+02    -0.8641E+02    -0.8647E+02    -0.8654E+02    -0.8660E+02    -0.8666E+02    -0.8672E+02    -0.8678E+02    -0.8683E+02    -0.8688E+02    -0.8693E+02    -0.8697E+02    -0.8701E+02    -0.8703E+02    -0.8705E+02    -0.8705E+02
    -0.8706E+02    -0.8706E+02    -0.8705E+02    -0.8702E+02    -0.8699E+02    -0.8695E+02    -0.8691E+02    -0.8686E+02    -0.8681E+02    -0.8675E+02    -0.8670E+02    -0.8664E+02    -0.8658E+02    -0.8652E+02    -0.8646E+02    -0.8641E+02    -0.8635E+02    -0.8629E+02    -0.8623E+02    -0.8617E+02    -0.8611E+02    -0.8605E+02    -0.8599E+02    -0.8594E+02    -0.8588E+02    -0.8583E+02    -0.8577E+02    -0.8572E+02    -0.8567E+02    -0.8562E+02    -0.8557E+02    -0.8552E+02    -0.8548E+02    -0.8543E+02    -0.8539E+02    -0.8535E+02    -0.8532E+02    -0.8528E+02    -0.8525E+02    -0.8522E+02    -0.8519E+02    -0.8516E+02    -0.8514E+02    -0.8512E+02    -0.8511E+02    -0.8509E+02    -0.8508E+02    -0.8507E+02    -0.8507E+02    -0.8507E+02    -0.8507E+02    -0.8507E+02    -0.8508E+02    -0.8509E+02    -0.8510E+02    -0.8512E+02    -0.8514E+02    -0.8516E+02    -0.8518E+02    -0.8521E+02    -0.8524E+02    -0.8527E+02    -0.8530E+02    -0.8534E+02    -0.8538E+02    -0.8542E+02    -0.8546E+02    -0.8551E+02    -0.8555E+02    -0.8560E+02    -0.8565E+02    -0.8570E+02    -0.8575E+02    -0.8580E+02    -0.8586E+02    -0.8591E+02    -0.8597E+02    -0.8602E+02    -0.8608E+02    -0.8614E+02    -0.8619E+02    -0.8625E+02    -0.8631E+02    -0.8637E+02    -0.8643E+02    -0.8649E+02    -0.8654E+02    -0.8660E+02    -0.8666E+02    -0.8671E+02    -0.8677E+02    -0.8682E+02    -0.8687E+02    -0.8692E+02    -0.8696E+02    -0.8700E+02    -0.8703E+02    -0.8706E+02    -0.8707E+02    -0.8707E+02
    -0.8709E+02    -0.8709E+02    -0.8707E+02    -0.8705E+02    -0.8702E+02    -0.8698E+02    -0.8694E+02    -0.8690E+02    -0.8685E+02    -0.8680E+02    -0.8675E+02    -0.8670E+02    -0.8665E+02    -0.8659E+02    -0.8654E+02    -0.8649E+02    -0.8643E+02    -0.8638E+02    -0.8632E+02    -0.8627E+02    -0.8622E+02    -0.8617E+02    -0.8611E+02    -0.8606E+02    -0.8601E+02    -0.8596E+02    -0.8592E+02    -0.8587E+02    -0.8582E+02    -0.8578E+02    -0.8574E+02    -0.8569E+02    -0.8565E+02    -0.8561E+02    -0.8558E+02    -0.8554E+02    -0.8551E+02    -0.8548E+02    -0.8545E+02    -0.8542E+02    -0.8540E+02    -0.8538E+02    -0.8536E+02    -0.8534E+02    -0.8533E+02    -0.8531E+02    -0.8530E+02    -0.8530E+02    -0.8529E+02    -0.8529E+02    -0.8529E+02    -0.8529E+02    -0.8530E+02    -0.8531E+02    -0.8532E+02    -0.8533E+02    -0.8535E+02    -0.8537E+02    -0.8539E+02    -0.8541E+02    -0.8544E+02    -0.8547E+02    -0.8550E+02    -0.8553E+02    -0.8556E+02    -0.8560E+02    -0.8564E+02    -0.8568E+02    -0.8572E+02    -0.8576E+02    -0.8580E+02    -0.8585E+02    -0.8589E+02    -0.8594E+02    -0.8599E+02    -0.8604E+02    -0.8609E+02    -0.8614E+02    -0.8619E+02    -0.8624E+02    -0.8629E+02    -0.8635E+02    -0.8640E+02    -0.8645E+02    -0.8651E+02    -0.8656E+02    -0.8661E+02    -0.8666E+02    -0.8671E+02    -0.8677E+02    -0.8681E+02    -0.8686E+02    -0.8691E+02    -0.8695E+02    -0.8699E+02    -0.8703E+02    -0.8706E+02    -0.8708E+02    -0.8709E+02    -0.8709E+02
    -0.8711E+02    -0.8711E+02    -0.8710E+02    -0.8707E+02    -0.8705E+02    -0.8701E+02    -0.8698E+02    -0.8694E+02    -0.8689E+02    -0.8685E+02    -0.8680E+02    -0.8676E+02    -0.8671E+02    -0.8666E+02    -0.8661E+02    -0.8656E+02    -0.8651E+02    -0.8647E+02    -0.8642E+02    -0.8637E+02    -0.8632E+02    -0.8628E+02    -0.8623E+02    -0.8618E+02    -0.8614E+02    -0.8610E+02    -0.8605E+02    -0.8601E+02    -0.8597E+02    -0.8593E+02    -0.8589E+02    -0.8585E+02    -0.8582E+02    -0.8578E+02    -0.8575E+02    -0.8572E+02    -0.8569E+02    -0.8566E+02    -0.8564E+02    -0.8562E+02    -0.8559E+02    -0.8557E+02    -0.8556E+02    -0.8554E+02    -0.8553E+02    -0.8552E+02    -0.8551E+02    -0.8550E+02    -0.8550E+02    -0.8550E+02    -0.8550E+02    -0.8550E+02    -0.8551E+02    -0.8552E+02    -0.8553E+02    -0.8554E+02    -0.8555E+02    -0.8557E+02    -0.8559E+02    -0.8561E+02    -0.8563E+02    -0.8565E+02    -0.8568E+02    -0.8571E+02    -0.8574E+02    -0.8577E+02    -0.8580E+02    -0.8584E+02    -0.8588E+02    -0.8591E+02    -0.8595E+02    -0.8599E+02    -0.8603E+02    -0.8607E+02    -0.8612E+02    -0.8616E+02    -0.8621E+02    -0.8625E+02    -0.8630E+02    -0.8634E+02    -0.8639E+02    -0.8644E+02    -0.8648E+02    -0.8653E+02    -0.8658E+02    -0.8663E+02    -0.8668E+02    -0.8672E+02    -0.8677E+02    -0.8682E+02    -0.8686E+02    -0.8690E+02    -0.8695E+02    -0.8699E+02    -0.8702E+02    -0.8705E+02    -0.8708E+02    -0.8710E+02    -0.8711E+02    -0.8711E+02
    -0.8713E+02    -0.8713E+02    -0.8712E+02    -0.8710E+02    -0.8707E+02    -0.8704E+02    -0.8701E+02    -0.8697E+02    -0.8694E+02    -0.8690E+02    -0.8685E+02    -0.8681E+02    -0.8677E+02    -0.8673E+02    -0.8668E+02    -0.8664E+02    -0.8659E+02    -0.8655E+02    -0.8651E+02    -0.8647E+02    -0.8642E+02    -0.8638E+02    -0.8634E+02    -0.8630E+02    -0.8626E+02    -0.8622E+02    -0.8618E+02    -0.8614E+02    -0.8611E+02    -0.8607E+02    -0.8604E+02    -0.8601E+02    -0.8598E+02    -0.8595E+02    -0.8592E+02    -0.8589E+02    -0.8586E+02    -0.8584E+02    -0.8582E+02    -0.8580E+02    -0.8578E+02    -0.8576E+02    -0.8575E+02    -0.8573E+02    -0.8572E+02    -0.8571E+02    -0.8570E+02    -0.8570E+02    -0.8569E+02    -0.8569E+02    -0.8569E+02    -0.8570E+02    -0.8570E+02    -0.8571E+02    -0.8572E+02    -0.8573E+02    -0.8574E+02    -0.8575E+02    -0.8577E+02    -0.8579E+02    -0.8581E+02    -0.8583E+02    -0.8585E+02    -0.8588E+02    -0.8590E+02    -0.8593E+02    -0.8596E+02    -0.8599E+02    -0.8602E+02    -0.8606E+02    -0.8609E+02    -0.8613E+02    -0.8616E+02    -0.8620E+02    -0.8624E+02    -0.8628E+02    -0.8632E+02    -0.8636E+02    -0.8640E+02    -0.8644E+02    -0.8648E+02    -0.8652E+02    -0.8657E+02    -0.8661E+02    -0.8665E+02    -0.8670E+02    -0.8674E+02    -0.8678E+02    -0.8682E+02    -0.8686E+02    -0.8690E+02    -0.8694E+02    -0.8698E+02    -0.8702E+02    -0.8705E+02    -0.8708E+02    -0.8710E+02    -0.8712E+02    -0.8713E+02    -0.8713E+02
    -0.8715E+02    -0.8715E+02    -0.8714E+02    -0.8712E+02    -0.8710E+02    -0.8707E+02    -0.8704E+02    -0.8701E+02    -0.8698E+02    -0.8694E+02    -0.8690E+02    -0.8686E+02    -0.8683E+02    -0.8679E+02    -0.8675E+02    -0.8671E+02    -0.8667E+02    -0.8663E+02    -0.8659E+02    -0.8656E+02    -0.8652E+02    -0.8648E+02    -0.8645E+02    -0.8641E+02    -0.8637E+02    -0.8634E+02    -0.8631E+02    -0.8627E+02    -0.8624E+02    -0.8621E+02    -0.8618E+02    -0.8615E+02    -0.8612E+02    -0.8610E+02    -0.8607E+02    -0.8605E+02    -0.8603E+02    -0.8600E+02    -0.8599E+02    -0.8597E+02    -0.8595E+02    -0.8594E+02    -0.8592E+02    -0.8591E+02    -0.8590E+02    -0.8589E+02    -0.8589E+02    -0.8588E+02    -0.8588E+02    -0.8588E+02    -0.8588E+02    -0.8588E+02    -0.8588E+02    -0.8589E+02    -0.8590E+02    -0.8591E+02    -0.8592E+02    -0.8593E+02    -0.8594E+02    -0.8596E+02    -0.8598E+02    -0.8600E+02    -0.8602E+02    -0.8604E+02    -0.8606E+02    -0.8609E+02    -0.8611E+02    -0.8614E+02    -0.8617E+02    -0.8620E+02    -0.8623E+02    -0.8626E+02    -0.8629E+02    -0.8632E+02    -0.8636E+02    -0.8639E+02    -0.8642E+02    -0.8646E+02    -0.8650E+02    -0.8653E+02    -0.8657E+02    -0.8661E+02    -0.8665E+02    -0.8668E+02    -0.8672E+02    -0.8676E+02    -0.8680E+02    -0.8684E+02    -0.8687E+02    -0.8691E+02    -0.8695E+02    -0.8698E+02    -0.8702E+02    -0.8705E+02    -0.8708E+02    -0.8710E+02    -0.8713E+02    -0.8714E+02    -0.8715E+02    -0.8715E+02
    -0.8717E+02    -0.8717E+02    -0.8716E+02    -0.8715E+02    -0.8713E+02    -0.8710E+02    -0.8707E+02    -0.8705E+02    -0.8702E+02    -0.8698E+02    -0.8695E+02    -0.8692E+02    -0.8688E+02    -0.8685E+02    -0.8681E+02    -0.8678E+02    -0.8675E+02    -0.8671E+02    -0.8668E+02    -0.8664E+02    -0.8661E+02    -0.8658E+02    -0.8655E+02    -0.8651E+02    -0.8648E+02    -0.8645E+02    -0.8642E+02    -0.8640E+02    -0.8637E+02    -0.8634E+02    -0.8631E+02    -0.8629E+02    -0.8626E+02    -0.8624E+02    -0.8622E+02    -0.8620E+02    -0.8618E+02    -0.8616E+02    -0.8614E+02    -0.8613E+02    -0.8611E+02    -0.8610E+02    -0.8609E+02    -0.8608E+02    -0.8607E+02    -0.8606E+02    -0.8606E+02    -0.8605E+02    -0.8605E+02    -0.8605E+02    -0.8605E+02    -0.8605E+02    -0.8606E+02    -0.8606E+02    -0.8607E+02    -0.8608E+02    -0.8609E+02    -0.8610E+02    -0.8611E+02    -0.8612E+02    -0.8614E+02    -0.8615E+02    -0.8617E+02    -0.8619E+02    -0.8621E+02    -0.8623E+02    -0.8625E+02    -0.8628E+02    -0.8630E+02    -0.8633E+02    -0.8635E+02    -0.8638E+02    -0.8641E+02    -0.8644E+02    -0.8647E+02    -0.8650E+02    -0.8653E+02    -0.8656E+02    -0.8659E+02    -0.8662E+02    -0.8666E+02    -0.8669E+02    -0.8672E+02    -0.8676E+02    -0.8679E+02    -0.8682E+02    -0.8686E+02    -0.8689E+02    -0.8692E+02    -0.8696E+02    -0.8699E+02    -0.8702E+02    -0.8705E+02    -0.8708E+02    -0.8711E+02    -0.8713E+02    -0.8715E+02    -0.8716E+02    -0.8717E+02    -0.8717E+02
    -0.8719E+02    -0.8719E+02    -0.8718E+02    -0.8717E+02    -0.8715E+02    -0.8713E+02    -0.8711E+02    -0.8708E+02    -0.8705E+02    -0.8703E+02    -0.8700E+02    -0.8697E+02    -0.8694E+02    -0.8691E+02    -0.8688E+02    -0.8685E+02    -0.8682E+02    -0.8679E+02    -0.8676E+02    -0.8673E+02    -0.8670E+02    -0.8667E+02    -0.8664E+02    -0.8662E+02    -0.8659E+02    -0.8656E+02    -0.8654E+02    -0.8651E+02    -0.8649E+02    -0.8646E+02    -0.8644E+02    -0.8642E+02    -0.8640E+02    -0.8638E+02    -0.8636E+02    -0.8634E+02    -0.8633E+02    -0.8631E+02    -0.8630E+02    -0.8628E+02    -0.8627E+02    -0.8626E+02    -0.8625E+02    -0.8624E+02    -0.8623E+02    -0.8623E+02    -0.8622E+02    -0.8622E+02    -0.8622E+02    -0.8621E+02    -0.8621E+02    -0.8622E+02    -0.8622E+02    -0.8622E+02    -0.8623E+02    -0.8624E+02    -0.8624E+02    -0.8625E+02    -0.8626E+02    -0.8628E+02    -0.8629E+02    -0.8630E+02    -0.8632E+02    -0.8633E+02    -0.8635E+02    -0.8637E+02    -0.8639E+02    -0.8641E+02    -0.8643E+02    -0.8645E+02    -0.8648E+02    -0.8650E+02    -0.8652E+02    -0.8655E+02    -0.8657E+02    -0.8660E+02    -0.8663E+02    -0.8665E+02    -0.8668E+02    -0.8671E+02    -0.8674E+02    -0.8677E+02    -0.8680E+02    -0.8683E+02    -0.8686E+02    -0.8689E+02    -0.8691E+02    -0.8694E+02    -0.8697E+02    -0.8700E+02    -0.8703E+02    -0.8706E+02    -0.8708E+02    -0.8711E+02    -0.8713E+02    -0.8715E+02    -0.8717E+02    -0.8718E+02    -0.8719E+02    -0.8719E+02
    -0.8721E+02    -0.8721E+02    -0.8720E+02    -0.8719E+02    -0.8717E+02    -0.8716E+02    -0.8714E+02    -0.8711E+02    -0.8709E+02    -0.8707E+02    -0.8704E+02    -0.8702E+02    -0.8699E+02    -0.8696E+02    -0.8694E+02    -0.8691E+02    -0.8689E+02    -0.8686E+02    -0.8684E+02    -0.8681E+02    -0.8679E+02    -0.8676E+02    -0.8674E+02    -0.8671E+02    -0.8669E+02    -0.8667E+02    -0.8665E+02    -0.8662E+02    -0.8660E+02    -0.8658E+02    -0.8656E+02    -0.8655E+02    -0.8653E+02    -0.8651E+02    -0.8649E+02    -0.8648E+02    -0.8647E+02    -0.8645E+02    -0.8644E+02    -0.8643E+02    -0.8642E+02    -0.8641E+02    -0.8640E+02    -0.8639E+02    -0.8639E+02    -0.8638E+02    -0.8638E+02    -0.8637E+02    -0.8637E+02    -0.8637E+02    -0.8637E+02    -0.8637E+02    -0.8637E+02    -0.8638E+02    -0.8638E+02    -0.8639E+02    -0.8640E+02    -0.8640E+02    -0.8641E+02    -0.8642E+02    -0.8643E+02    -0.8645E+02    -0.8646E+02    -0.8647E+02    -0.8649E+02    -0.8650E+02    -0.8652E+02    -0.8654E+02    -0.8655E+02    -0.8657E+02    -0.8659E+02    -0.8661E+02    -0.8663E+02    -0.8665E+02    -0.8668E+02    -0.8670E+02    -0.8672E+02    -0.8675E+02    -0.8677E+02    -0.8679E+02    -0.8682E+02    -0.8684E+02    -0.8687E+02    -0.8689E+02    -0.8692E+02    -0.8694E+02    -0.8697E+02    -0.8700E+02    -0.8702E+02    -0.8705E+02    -0.8707E+02    -0.8709E+02    -0.8712E+02    -0.8714E+02    -0.8716E+02    -0.8718E+02    -0.8719E+02    -0.8720E+02    -0.8721E+02    -0.8721E+02
    -0.8722E+02    -0.8722E+02    -0.8722E+02    -0.8721E+02    -0.8720E+02    -0.8718E+02    -0.8716E+02    -0.8715E+02    -0.8713E+02    -0.8711E+02    -0.8708E+02    -0.8706E+02    -0.8704E+02    -0.8702E+02    -0.8700E+02    -0.8697E+02    -0.8695E+02    -0.8693E+02    -0.8691E+02    -0.8689E+02    -0.8687E+02    -0.8685E+02    -0.8683E+02    -0.8681E+02    -0.8679E+02    -0.8677E+02    -0.8675E+02    -0.8673E+02    -0.8671E+02    -0.8670E+02    -0.8668E+02    -0.8667E+02    -0.8665E+02    -0.8664E+02    -0.8662E+02    -0.8661E+02    -0.8660E+02    -0.8659E+02    -0.8658E+02    -0.8657E+02    -0.8656E+02    -0.8655E+02    -0.8654E+02    -0.8654E+02    -0.8653E+02    -0.8653E+02    -0.8652E+02    -0.8652E+02    -0.8652E+02    -0.8652E+02    -0.8652E+02    -0.8652E+02    -0.8652E+02    -0.8653E+02    -0.8653E+02    -0.8653E+02    -0.8654E+02    -0.8655E+02    -0.8655E+02    -0.8656E+02    -0.8657E+02    -0.8658E+02    -0.8659E+02    -0.8660E+02    -0.8662E+02    -0.8663E+02    -0.8664E+02    -0.8666E+02    -0.8667E+02    -0.8669E+02    -0.8671E+02    -0.8672E+02    -0.8674E+02    -0.8676E+02    -0.8678E+02    -0.8679E+02    -0.8681E+02    -0.8683E+02    -0.8685E+02    -0.8687E+02    -0.8690E+02    -0.8692E+02    -0.8694E+02    -0.8696E+02    -0.8698E+02    -0.8700E+02    -0.8702E+02    -0.8705E+02    -0.8707E+02    -0.8709E+02    -0.8711E+02    -0.8713E+02    -0.8715E+02    -0.8717E+02    -0.8718E+02    -0.8720E+02    -0.8721E+02    -0.8722E+02    -0.8723E+02    -0.8723E+02
    -0.8724E+02    -0.8724E+02    -0.8724E+02    -0.8723E+02    -0.8722E+02    -0.8721E+02    -0.8719E+02    -0.8718E+02    -0.8716E+02    -0.8714E+02    -0.8713E+02    -0.8711E+02    -0.8709E+02    -0.8707E+02    -0.8705E+02    -0.8704E+02    -0.8702E+02    -0.8700E+02    -0.8698E+02    -0.8696E+02    -0.8695E+02    -0.8693E+02    -0.8691E+02    -0.8690E+02    -0.8688E+02    -0.8686E+02    -0.8685E+02    -0.8683E+02    -0.8682E+02    -0.8681E+02    -0.8679E+02    -0.8678E+02    -0.8677E+02    -0.8676E+02    -0.8675E+02    -0.8673E+02    -0.8673E+02    -0.8672E+02    -0.8671E+02    -0.8670E+02    -0.8669E+02    -0.8669E+02    -0.8668E+02    -0.8667E+02    -0.8667E+02    -0.8667E+02    -0.8666E+02    -0.8666E+02    -0.8666E+02    -0.8666E+02    -0.8666E+02    -0.8666E+02    -0.8666E+02    -0.8667E+02    -0.8667E+02    -0.8667E+02    -0.8668E+02    -0.8668E+02    -0.8669E+02    -0.8670E+02    -0.8670E+02    -0.8671E+02    -0.8672E+02    -0.8673E+02    -0.8674E+02    -0.8675E+02    -0.8676E+02    -0.8677E+02    -0.8679E+02    -0.8680E+02    -0.8681E+02    -0.8683E+02    -0.8684E+02    -0.8686E+02    -0.8687E+02    -0.8689E+02    -0.8690E+02    -0.8692E+02    -0.8694E+02    -0.8695E+02    -0.8697E+02    -0.8699E+02    -0.8700E+02    -0.8702E+02    -0.8704E+02    -0.8706E+02    -0.8708E+02    -0.8709E+02    -0.8711E+02    -0.8713E+02    -0.8715E+02    -0.8716E+02    -0.8718E+02    -0.8719E+02    -0.8721E+02    -0.8722E+02    -0.8723E+02    -0.8724E+02    -0.8724E+02    -0.8724E+02
    -0.8726E+02    -0.8726E+02    -0.8726E+02    -0.8725E+02    -0.8724E+02    -0.8723E+02    -0.8722E+02    -0.8721E+02    -0.8719E+02    -0.8718E+02    -0.8717E+02    -0.8715E+02    -0.8714E+02    -0.8712E+02    -0.8711E+02    -0.8709E+02    -0.8708E+02    -0.8706E+02    -0.8705E+02    -0.8704E+02    -0.8702E+02    -0.8701E+02    -0.8699E+02    -0.8698E+02    -0.8697E+02    -0.8696E+02    -0.8694E+02    -0.8693E+02    -0.8692E+02    -0.8691E+02    -0.8690E+02    -0.8689E+02    -0.8688E+02    -0.8687E+02    -0.8686E+02    -0.8685E+02    -0.8684E+02    -0.8684E+02    -0.8683E+02    -0.8682E+02    -0.8682E+02    -0.8681E+02    -0.8681E+02    -0.8680E+02    -0.8680E+02    -0.8680E+02    -0.8680E+02    -0.8679E+02    -0.8679E+02    -0.8679E+02    -0.8679E+02    -0.8679E+02    -0.8680E+02    -0.8680E+02    -0.8680E+02    -0.8680E+02    -0.8681E+02    -0.8681E+02    -0.8682E+02    -0.8682E+02    -0.8683E+02    -0.8683E+02    -0.8684E+02    -0.8685E+02    -0.8686E+02    -0.8687E+02    -0.8687E+02    -0.8688E+02    -0.8689E+02    -0.8690E+02    -0.8691E+02    -0.8693E+02    -0.8694E+02    -0.8695E+02    -0.8696E+02    -0.8697E+02    -0.8699E+02    -0.8700E+02    -0.8701E+02    -0.8703E+02    -0.8704E+02    -0.8705E+02    -0.8707E+02    -0.8708E+02    -0.8710E+02    -0.8711E+02    -0.8713E+02    -0.8714E+02    -0.8715E+02    -0.8717E+02    -0.8718E+02    -0.8720E+02    -0.8721E+02    -0.8722E+02    -0.8723E+02    -0.8724E+02    -0.8725E+02    -0.8726E+02    -0.8726E+02    -0.8726E+02
    -0.8727E+02    -0.8727E+02    -0.8727E+02    -0.8727E+02    -0.8726E+02    -0.8725E+02    -0.8724E+02    -0.8723E+02    -0.8722E+02    -0.8721E+02    -0.8720E+02    -0.8719E+02    -0.8718E+02    -0.8717E+02    -0.8716E+02    -0.8715E+02    -0.8713E+02    -0.8712E+02    -0.8711E+02    -0.8710E+02    -0.8709E+02    -0.8708E+02    -0.8707E+02    -0.8706E+02    -0.8705E+02    -0.8704E+02    -0.8703E+02    -0.8702E+02    -0.8701E+02    -0.8700E+02    -0.8700E+02    -0.8699E+02    -0.8698E+02    -0.8697E+02    -0.8697E+02    -0.8696E+02    -0.8695E+02    -0.8695E+02    -0.8694E+02    -0.8694E+02    -0.8693E+02    -0.8693E+02    -0.8693E+02    -0.8692E+02    -0.8692E+02    -0.8692E+02    -0.8692E+02    -0.8692E+02    -0.8692E+02    -0.8692E+02    -0.8692E+02    -0.8692E+02    -0.8692E+02    -0.8692E+02    -0.8692E+02    -0.8692E+02    -0.8693E+02    -0.8693E+02    -0.8693E+02    -0.8694E+02    -0.8694E+02    -0.8695E+02    -0.8695E+02    -0.8696E+02    -0.8696E+02    -0.8697E+02    -0.8698E+02    -0.8698E+02    -0.8699E+02    -0.8700E+02    -0.8701E+02    -0.8702E+02    -0.8703E+02    -0.8704E+02    -0.8704E+02    -0.8705E+02    -0.8706E+02    -0.8707E+02    -0.8708E+02    -0.8709E+02    -0.8711E+02    -0.8712E+02    -0.8713E+02    -0.8714E+02    -0.8715E+02    -0.8716E+02    -0.8717E+02    -0.8718E+02    -0.8719E+02    -0.8720E+02    -0.8721E+02    -0.8723E+02    -0.8723E+02    -0.8724E+02    -0.8725E+02    -0.8726E+02    -0.8727E+02    -0.8727E+02    -0.8727E+02    -0.8727E+02
    -0.8729E+02    -0.8729E+02    -0.8728E+02    -0.8728E+02    -0.8728E+02    -0.8727E+02    -0.8726E+02    -0.8726E+02    -0.8725E+02    -0.8724E+02    -0.8723E+02    -0.8722E+02    -0.8722E+02    -0.8721E+02    -0.8720E+02    -0.8719E+02    -0.8718E+02    -0.8717E+02    -0.8717E+02    -0.8716E+02    -0.8715E+02    -0.8714E+02    -0.8714E+02    -0.8713E+02    -0.8712E+02    -0.8711E+02    -0.8711E+02    -0.8710E+02    -0.8709E+02    -0.8709E+02    -0.8708E+02    -0.8707E+02    -0.8707E+02    -0.8706E+02    -0.8706E+02    -0.8705E+02    -0.8705E+02    -0.8704E+02    -0.8704E+02    -0.8704E+02    -0.8703E+02    -0.8703E+02    -0.8703E+02    -0.8703E+02    -0.8702E+02    -0.8702E+02    -0.8702E+02    -0.8702E+02    -0.8702E+02    -0.8702E+02    -0.8702E+02    -0.8702E+02    -0.8702E+02    -0.8702E+02    -0.8702E+02    -0.8702E+02    -0.8703E+02    -0.8703E+02    -0.8703E+02    -0.8704E+02    -0.8704E+02    -0.8704E+02    -0.8705E+02    -0.8705E+02    -0.8706E+02    -0.8706E+02    -0.8707E+02    -0.8707E+02    -0.8708E+02    -0.8708E+02    -0.8709E+02    -0.8710E+02    -0.8710E+02    -0.8711E+02    -0.8712E+02    -0.8712E+02    -0.8713E+02    -0.8714E+02    -0.8715E+02    -0.8715E+02    -0.8716E+02    -0.8717E+02    -0.8718E+02    -0.8719E+02    -0.8719E+02    -0.8720E+02    -0.8721E+02    -0.8722E+02    -0.8723E+02    -0.8723E+02    -0.8724E+02    -0.8725E+02    -0.8726E+02    -0.8726E+02    -0.8727E+02    -0.8728E+02    -0.8728E+02    -0.8728E+02    -0.8729E+02    -0.8729E+02
    -0.8729E+02    -0.8729E+02    -0.8729E+02    -0.8729E+02    -0.8729E+02    -0.8728E+02    -0.8728E+02    -0.8727E+02    -0.8727E+02    -0.8726E+02    -0.8725E+02    -0.8725E+02    -0.8724E+02    -0.8724E+02    -0.8723E+02    -0.8722E+02    -0.8722E+02    -0.8721E+02    -0.8720E+02    -0.8720E+02    -0.8719E+02    -0.8718E+02    -0.8718E+02    -0.8717E+02    -0.8717E+02    -0.8716E+02    -0.8716E+02    -0.8715E+02    -0.8715E+02    -0.8714E+02    -0.8714E+02    -0.8713E+02    -0.8713E+02    -0.8712E+02    -0.8712E+02    -0.8712E+02    -0.8711E+02    -0.8711E+02    -0.8711E+02    -0.8710E+02    -0.8710E+02    -0.8710E+02    -0.8710E+02    -0.8709E+02    -0.8709E+02    -0.8709E+02    -0.8709E+02    -0.8709E+02    -0.8709E+02    -0.8709E+02    -0.8709E+02    -0.8709E+02    -0.8709E+02    -0.8709E+02    -0.8709E+02    -0.8709E+02    -0.8710E+02    -0.8710E+02    -0.8710E+02    -0.8710E+02    -0.8710E+02    -0.8711E+02    -0.8711E+02    -0.8711E+02    -0.8712E+02    -0.8712E+02    -0.8712E+02    -0.8713E+02    -0.8713E+02    -0.8714E+02    -0.8714E+02    -0.8715E+02    -0.8715E+02    -0.8716E+02    -0.8716E+02    -0.8717E+02    -0.8717E+02    -0.8718E+02    -0.8719E+02    -0.8719E+02    -0.8720E+02    -0.8720E+02    -0.8721E+02    -0.8722E+02    -0.8722E+02    -0.8723E+02    -0.8724E+02    -0.8724E+02    -0.8725E+02    -0.8726E+02    -0.8726E+02    -0.8727E+02    -0.8727E+02    -0.8728E+02    -0.8728E+02    -0.8729E+02    -0.8729E+02    -0.8729E+02    -0.8729E+02    -0.8729E+02
    -0.8729E+02    -0.8729E+02    -0.8729E+02    -0.8729E+02    -0.8729E+02    -0.8728E+02    -0.8728E+02    -0.8727E+02    -0.8727E+02    -0.8726E+02    -0.8725E+02    -0.8725E+02    -0.8724E+02    -0.8724E+02    -0.8723E+02    -0.8722E+02    -0.8722E+02    -0.8721E+02    -0.8720E+02    -0.8720E+02    -0.8719E+02    -0.8718E+02    -0.8718E+02    -0.8717E+02    -0.8717E+02    -0.8716E+02    -0.8716E+02    -0.8715E+02    -0.8715E+02    -0.8714E+02    -0.8714E+02    -0.8713E+02    -0.8713E+02    -0.8712E+02    -0.8712E+02    -0.8712E+02    -0.8711E+02    -0.8711E+02    -0.8711E+02    -0.8710E+02    -0.8710E+02    -0.8710E+02    -0.8710E+02    -0.8709E+02    -0.8709E+02    -0.8709E+02    -0.8709E+02    -0.8709E+02    -0.8709E+02    -0.8709E+02    -0.8709E+02    -0.8709E+02    -0.8709E+02    -0.8709E+02    -0.8709E+02    -0.8709E+02    -0.8710E+02    -0.8710E+02    -0.8710E+02    -0.8710E+02    -0.8710E+02    -0.8711E+02    -0.8711E+02    -0.8711E+02    -0.8712E+02    -0.8712E+02    -0.8712E+02    -0.8713E+02    -0.8713E+02    -0.8714E+02    -0.8714E+02    -0.8715E+02    -0.8715E+02    -0.8716E+02    -0.8716E+02    -0.8717E+02    -0.8717E+02    -0.8718E+02    -0.8719E+02    -0.8719E+02    -0.8720E+02    -0.8720E+02    -0.8721E+02    -0.8722E+02    -0.8722E+02    -0.8723E+02    -0.8724E+02    -0.8724E+02    -0.8725E+02    -0.8726E+02    -0.8726E+02    -0.8727E+02    -0.8727E+02    -0.8728E+02    -0.8728E+02    -0.8729E+02    -0.8729E+02    -0.8729E+02    -0.8729E+02    -0.8729E+02
