# Supplementary material for: Electrical Pacing of Cardiac Tissue Including Potassium Inward Rectification
Source: PLoS One. 2015 Jun 9;10(6):e0127837. doi: 10.1371/journal.pone.0127837 (PMC4461281; doi:10.1371/journal.pone.0127837)
Supplement: S1 Data — (ZIP) [file pone.0127837.s001.zip › All-Data/Fig4-Data/BDT281/Vm113.txt]

    -0.8733E+02    -0.8729E+02    -0.8729E+02    -0.8729E+02    -0.8728E+02    -0.8728E+02    -0.8727E+02    -0.8727E+02    -0.8726E+02    -0.8726E+02    -0.8725E+02    -0.8724E+02    -0.8724E+02    -0.8723E+02    -0.8722E+02    -0.8721E+02    -0.8721E+02    -0.8720E+02    -0.8719E+02    -0.8719E+02    -0.8718E+02    -0.8717E+02    -0.8717E+02    -0.8716E+02    -0.8716E+02    -0.8715E+02    -0.8714E+02    -0.8714E+02    -0.8713E+02    -0.8713E+02    -0.8712E+02    -0.8712E+02    -0.8711E+02    -0.8711E+02    -0.8710E+02    -0.8710E+02    -0.8710E+02    -0.8709E+02    -0.8709E+02    -0.8709E+02    -0.8708E+02    -0.8708E+02    -0.8708E+02    -0.8708E+02    -0.8708E+02    -0.8707E+02    -0.8707E+02    -0.8707E+02    -0.8707E+02    -0.8707E+02    -0.8707E+02    -0.8707E+02    -0.8707E+02    -0.8707E+02    -0.8707E+02    -0.8708E+02    -0.8708E+02    -0.8708E+02    -0.8708E+02    -0.8708E+02    -0.8709E+02    -0.8709E+02    -0.8709E+02    -0.8710E+02    -0.8710E+02    -0.8711E+02    -0.8711E+02    -0.8711E+02    -0.8712E+02    -0.8712E+02    -0.8713E+02    -0.8713E+02    -0.8714E+02    -0.8715E+02    -0.8715E+02    -0.8716E+02    -0.8716E+02    -0.8717E+02    -0.8718E+02    -0.8718E+02    -0.8719E+02    -0.8720E+02    -0.8720E+02    -0.8721E+02    -0.8722E+02    -0.8722E+02    -0.8723E+02    -0.8724E+02    -0.8724E+02    -0.8725E+02    -0.8726E+02    -0.8726E+02    -0.8727E+02    -0.8727E+02    -0.8728E+02    -0.8728E+02    -0.8729E+02    -0.8729E+02    -0.8729E+02    -0.8729E+02
    -0.8729E+02    -0.8729E+02    -0.8729E+02    -0.8729E+02    -0.8728E+02    -0.8728E+02    -0.8727E+02    -0.8727E+02    -0.8726E+02    -0.8726E+02    -0.8725E+02    -0.8724E+02    -0.8724E+02    -0.8723E+02    -0.8722E+02    -0.8721E+02    -0.8721E+02    -0.8720E+02    -0.8719E+02    -0.8719E+02    -0.8718E+02    -0.8717E+02    -0.8717E+02    -0.8716E+02    -0.8716E+02    -0.8715E+02    -0.8714E+02    -0.8714E+02    -0.8713E+02    -0.8713E+02    -0.8712E+02    -0.8712E+02    -0.8711E+02    -0.8711E+02    -0.8710E+02    -0.8710E+02    -0.8710E+02    -0.8709E+02    -0.8709E+02    -0.8709E+02    -0.8708E+02    -0.8708E+02    -0.8708E+02    -0.8708E+02    -0.8708E+02    -0.8707E+02    -0.8707E+02    -0.8707E+02    -0.8707E+02    -0.8707E+02    -0.8707E+02    -0.8707E+02    -0.8707E+02    -0.8707E+02    -0.8707E+02    -0.8708E+02    -0.8708E+02    -0.8708E+02    -0.8708E+02    -0.8708E+02    -0.8709E+02    -0.8709E+02    -0.8709E+02    -0.8710E+02    -0.8710E+02    -0.8711E+02    -0.8711E+02    -0.8711E+02    -0.8712E+02    -0.8712E+02    -0.8713E+02    -0.8713E+02    -0.8714E+02    -0.8715E+02    -0.8715E+02    -0.8716E+02    -0.8716E+02    -0.8717E+02    -0.8718E+02    -0.8718E+02    -0.8719E+02    -0.8720E+02    -0.8720E+02    -0.8721E+02    -0.8722E+02    -0.8722E+02    -0.8723E+02    -0.8724E+02    -0.8724E+02    -0.8725E+02    -0.8726E+02    -0.8726E+02    -0.8727E+02    -0.8727E+02    -0.8728E+02    -0.8728E+02    -0.8729E+02    -0.8729E+02    -0.8729E+02    -0.8729E+02
    -0.8728E+02    -0.8728E+02    -0.8728E+02    -0.8728E+02    -0.8727E+02    -0.8727E+02    -0.8726E+02    -0.8725E+02    -0.8724E+02    -0.8724E+02    -0.8723E+02    -0.8722E+02    -0.8721E+02    -0.8720E+02    -0.8719E+02    -0.8718E+02    -0.8717E+02    -0.8716E+02    -0.8716E+02    -0.8715E+02    -0.8714E+02    -0.8713E+02    -0.8712E+02    -0.8711E+02    -0.8711E+02    -0.8710E+02    -0.8709E+02    -0.8708E+02    -0.8708E+02    -0.8707E+02    -0.8706E+02    -0.8706E+02    -0.8705E+02    -0.8704E+02    -0.8704E+02    -0.8703E+02    -0.8703E+02    -0.8702E+02    -0.8702E+02    -0.8702E+02    -0.8701E+02    -0.8701E+02    -0.8701E+02    -0.8700E+02    -0.8700E+02    -0.8700E+02    -0.8700E+02    -0.8700E+02    -0.8700E+02    -0.8700E+02    -0.8700E+02    -0.8700E+02    -0.8700E+02    -0.8700E+02    -0.8700E+02    -0.8700E+02    -0.8700E+02    -0.8701E+02    -0.8701E+02    -0.8701E+02    -0.8702E+02    -0.8702E+02    -0.8703E+02    -0.8703E+02    -0.8704E+02    -0.8704E+02    -0.8705E+02    -0.8705E+02    -0.8706E+02    -0.8707E+02    -0.8707E+02    -0.8708E+02    -0.8709E+02    -0.8709E+02    -0.8710E+02    -0.8711E+02    -0.8712E+02    -0.8712E+02    -0.8713E+02    -0.8714E+02    -0.8715E+02    -0.8716E+02    -0.8717E+02    -0.8718E+02    -0.8718E+02    -0.8719E+02    -0.8720E+02    -0.8721E+02    -0.8722E+02    -0.8723E+02    -0.8724E+02    -0.8725E+02    -0.8725E+02    -0.8726E+02    -0.8727E+02    -0.8727E+02    -0.8728E+02    -0.8728E+02    -0.8728E+02    -0.8728E+02
    -0.8727E+02    -0.8727E+02    -0.8727E+02    -0.8726E+02    -0.8725E+02    -0.8725E+02    -0.8724E+02    -0.8723E+02    -0.8722E+02    -0.8720E+02    -0.8719E+02    -0.8718E+02    -0.8717E+02    -0.8716E+02    -0.8715E+02    -0.8713E+02    -0.8712E+02    -0.8711E+02    -0.8710E+02    -0.8709E+02    -0.8707E+02    -0.8706E+02    -0.8705E+02    -0.8704E+02    -0.8703E+02    -0.8702E+02    -0.8701E+02    -0.8700E+02    -0.8699E+02    -0.8698E+02    -0.8697E+02    -0.8696E+02    -0.8696E+02    -0.8695E+02    -0.8694E+02    -0.8693E+02    -0.8693E+02    -0.8692E+02    -0.8692E+02    -0.8691E+02    -0.8691E+02    -0.8690E+02    -0.8690E+02    -0.8689E+02    -0.8689E+02    -0.8689E+02    -0.8689E+02    -0.8689E+02    -0.8689E+02    -0.8688E+02    -0.8688E+02    -0.8689E+02    -0.8689E+02    -0.8689E+02    -0.8689E+02    -0.8689E+02    -0.8690E+02    -0.8690E+02    -0.8690E+02    -0.8691E+02    -0.8691E+02    -0.8692E+02    -0.8692E+02    -0.8693E+02    -0.8694E+02    -0.8694E+02    -0.8695E+02    -0.8696E+02    -0.8697E+02    -0.8698E+02    -0.8699E+02    -0.8700E+02    -0.8700E+02    -0.8701E+02    -0.8702E+02    -0.8703E+02    -0.8705E+02    -0.8706E+02    -0.8707E+02    -0.8708E+02    -0.8709E+02    -0.8710E+02    -0.8711E+02    -0.8712E+02    -0.8714E+02    -0.8715E+02    -0.8716E+02    -0.8717E+02    -0.8718E+02    -0.8720E+02    -0.8721E+02    -0.8722E+02    -0.8723E+02    -0.8724E+02    -0.8725E+02    -0.8726E+02    -0.8726E+02    -0.8727E+02    -0.8727E+02    -0.8727E+02
    -0.8725E+02    -0.8725E+02    -0.8725E+02    -0.8724E+02    -0.8723E+02    -0.8722E+02    -0.8721E+02    -0.8720E+02    -0.8718E+02    -0.8717E+02    -0.8715E+02    -0.8714E+02    -0.8712E+02    -0.8711E+02    -0.8709E+02    -0.8708E+02    -0.8706E+02    -0.8705E+02    -0.8703E+02    -0.8702E+02    -0.8700E+02    -0.8699E+02    -0.8697E+02    -0.8696E+02    -0.8694E+02    -0.8693E+02    -0.8692E+02    -0.8690E+02    -0.8689E+02    -0.8688E+02    -0.8687E+02    -0.8686E+02    -0.8685E+02    -0.8684E+02    -0.8683E+02    -0.8682E+02    -0.8681E+02    -0.8680E+02    -0.8679E+02    -0.8679E+02    -0.8678E+02    -0.8678E+02    -0.8677E+02    -0.8677E+02    -0.8676E+02    -0.8676E+02    -0.8676E+02    -0.8675E+02    -0.8675E+02    -0.8675E+02    -0.8675E+02    -0.8675E+02    -0.8676E+02    -0.8676E+02    -0.8676E+02    -0.8676E+02    -0.8677E+02    -0.8677E+02    -0.8678E+02    -0.8678E+02    -0.8679E+02    -0.8680E+02    -0.8681E+02    -0.8681E+02    -0.8682E+02    -0.8683E+02    -0.8684E+02    -0.8685E+02    -0.8686E+02    -0.8687E+02    -0.8689E+02    -0.8690E+02    -0.8691E+02    -0.8692E+02    -0.8694E+02    -0.8695E+02    -0.8696E+02    -0.8698E+02    -0.8699E+02    -0.8701E+02    -0.8702E+02    -0.8704E+02    -0.8705E+02    -0.8707E+02    -0.8708E+02    -0.8710E+02    -0.8711E+02    -0.8713E+02    -0.8714E+02    -0.8716E+02    -0.8717E+02    -0.8719E+02    -0.8720E+02    -0.8721E+02    -0.8723E+02    -0.8724E+02    -0.8725E+02    -0.8725E+02    -0.8726E+02    -0.8726E+02
    -0.8724E+02    -0.8724E+02    -0.8723E+02    -0.8722E+02    -0.8721E+02    -0.8720E+02    -0.8718E+02    -0.8717E+02    -0.8715E+02    -0.8713E+02    -0.8711E+02    -0.8709E+02    -0.8707E+02    -0.8705E+02    -0.8703E+02    -0.8702E+02    -0.8700E+02    -0.8698E+02    -0.8696E+02    -0.8694E+02    -0.8692E+02    -0.8690E+02    -0.8688E+02    -0.8687E+02    -0.8685E+02    -0.8683E+02    -0.8682E+02    -0.8680E+02    -0.8678E+02    -0.8677E+02    -0.8675E+02    -0.8674E+02    -0.8673E+02    -0.8671E+02    -0.8670E+02    -0.8669E+02    -0.8668E+02    -0.8667E+02    -0.8666E+02    -0.8665E+02    -0.8664E+02    -0.8664E+02    -0.8663E+02    -0.8663E+02    -0.8662E+02    -0.8662E+02    -0.8661E+02    -0.8661E+02    -0.8661E+02    -0.8661E+02    -0.8661E+02    -0.8661E+02    -0.8661E+02    -0.8662E+02    -0.8662E+02    -0.8662E+02    -0.8663E+02    -0.8663E+02    -0.8664E+02    -0.8665E+02    -0.8666E+02    -0.8667E+02    -0.8668E+02    -0.8669E+02    -0.8670E+02    -0.8671E+02    -0.8672E+02    -0.8673E+02    -0.8675E+02    -0.8676E+02    -0.8678E+02    -0.8679E+02    -0.8681E+02    -0.8682E+02    -0.8684E+02    -0.8686E+02    -0.8687E+02    -0.8689E+02    -0.8691E+02    -0.8693E+02    -0.8695E+02    -0.8696E+02    -0.8698E+02    -0.8700E+02    -0.8702E+02    -0.8704E+02    -0.8706E+02    -0.8708E+02    -0.8710E+02    -0.8712E+02    -0.8713E+02    -0.8715E+02    -0.8717E+02    -0.8719E+02    -0.8720E+02    -0.8721E+02    -0.8723E+02    -0.8723E+02    -0.8724E+02    -0.8724E+02
    -0.8722E+02    -0.8722E+02    -0.8721E+02    -0.8720E+02    -0.8719E+02    -0.8717E+02    -0.8715E+02    -0.8713E+02    -0.8711E+02    -0.8709E+02    -0.8707E+02    -0.8704E+02    -0.8702E+02    -0.8700E+02    -0.8697E+02    -0.8695E+02    -0.8693E+02    -0.8690E+02    -0.8688E+02    -0.8686E+02    -0.8684E+02    -0.8681E+02    -0.8679E+02    -0.8677E+02    -0.8675E+02    -0.8673E+02    -0.8671E+02    -0.8669E+02    -0.8667E+02    -0.8665E+02    -0.8663E+02    -0.8662E+02    -0.8660E+02    -0.8659E+02    -0.8657E+02    -0.8656E+02    -0.8654E+02    -0.8653E+02    -0.8652E+02    -0.8651E+02    -0.8650E+02    -0.8649E+02    -0.8648E+02    -0.8648E+02    -0.8647E+02    -0.8647E+02    -0.8646E+02    -0.8646E+02    -0.8646E+02    -0.8646E+02    -0.8646E+02    -0.8646E+02    -0.8646E+02    -0.8647E+02    -0.8647E+02    -0.8647E+02    -0.8648E+02    -0.8649E+02    -0.8650E+02    -0.8651E+02    -0.8652E+02    -0.8653E+02    -0.8654E+02    -0.8655E+02    -0.8656E+02    -0.8658E+02    -0.8659E+02    -0.8661E+02    -0.8663E+02    -0.8664E+02    -0.8666E+02    -0.8668E+02    -0.8670E+02    -0.8672E+02    -0.8674E+02    -0.8676E+02    -0.8678E+02    -0.8680E+02    -0.8682E+02    -0.8684E+02    -0.8687E+02    -0.8689E+02    -0.8691E+02    -0.8693E+02    -0.8696E+02    -0.8698E+02    -0.8700E+02    -0.8703E+02    -0.8705E+02    -0.8707E+02    -0.8709E+02    -0.8712E+02    -0.8714E+02    -0.8716E+02    -0.8717E+02    -0.8719E+02    -0.8720E+02    -0.8721E+02    -0.8722E+02    -0.8722E+02
    -0.8720E+02    -0.8720E+02    -0.8719E+02    -0.8718E+02    -0.8716E+02    -0.8714E+02    -0.8712E+02    -0.8710E+02    -0.8707E+02    -0.8705E+02    -0.8702E+02    -0.8699E+02    -0.8697E+02    -0.8694E+02    -0.8691E+02    -0.8688E+02    -0.8686E+02    -0.8683E+02    -0.8680E+02    -0.8677E+02    -0.8675E+02    -0.8672E+02    -0.8670E+02    -0.8667E+02    -0.8664E+02    -0.8662E+02    -0.8660E+02    -0.8657E+02    -0.8655E+02    -0.8653E+02    -0.8651E+02    -0.8649E+02    -0.8647E+02    -0.8645E+02    -0.8643E+02    -0.8642E+02    -0.8640E+02    -0.8639E+02    -0.8637E+02    -0.8636E+02    -0.8635E+02    -0.8634E+02    -0.8633E+02    -0.8632E+02    -0.8631E+02    -0.8631E+02    -0.8630E+02    -0.8630E+02    -0.8630E+02    -0.8630E+02    -0.8630E+02    -0.8630E+02    -0.8630E+02    -0.8631E+02    -0.8631E+02    -0.8632E+02    -0.8633E+02    -0.8633E+02    -0.8634E+02    -0.8636E+02    -0.8637E+02    -0.8638E+02    -0.8639E+02    -0.8641E+02    -0.8643E+02    -0.8644E+02    -0.8646E+02    -0.8648E+02    -0.8650E+02    -0.8652E+02    -0.8654E+02    -0.8656E+02    -0.8658E+02    -0.8661E+02    -0.8663E+02    -0.8666E+02    -0.8668E+02    -0.8671E+02    -0.8673E+02    -0.8676E+02    -0.8678E+02    -0.8681E+02    -0.8684E+02    -0.8686E+02    -0.8689E+02    -0.8692E+02    -0.8695E+02    -0.8697E+02    -0.8700E+02    -0.8703E+02    -0.8705E+02    -0.8708E+02    -0.8710E+02    -0.8713E+02    -0.8715E+02    -0.8717E+02    -0.8718E+02    -0.8719E+02    -0.8720E+02    -0.8720E+02
    -0.8718E+02    -0.8718E+02    -0.8717E+02    -0.8716E+02    -0.8714E+02    -0.8712E+02    -0.8709E+02    -0.8706E+02    -0.8703E+02    -0.8700E+02    -0.8697E+02    -0.8694E+02    -0.8691E+02    -0.8688E+02    -0.8685E+02    -0.8681E+02    -0.8678E+02    -0.8675E+02    -0.8672E+02    -0.8669E+02    -0.8666E+02    -0.8663E+02    -0.8660E+02    -0.8657E+02    -0.8654E+02    -0.8651E+02    -0.8648E+02    -0.8645E+02    -0.8643E+02    -0.8640E+02    -0.8638E+02    -0.8635E+02    -0.8633E+02    -0.8631E+02    -0.8629E+02    -0.8627E+02    -0.8625E+02    -0.8623E+02    -0.8622E+02    -0.8620E+02    -0.8619E+02    -0.8618E+02    -0.8617E+02    -0.8616E+02    -0.8615E+02    -0.8614E+02    -0.8614E+02    -0.8613E+02    -0.8613E+02    -0.8613E+02    -0.8613E+02    -0.8613E+02    -0.8613E+02    -0.8614E+02    -0.8615E+02    -0.8615E+02    -0.8616E+02    -0.8617E+02    -0.8618E+02    -0.8620E+02    -0.8621E+02    -0.8623E+02    -0.8624E+02    -0.8626E+02    -0.8628E+02    -0.8630E+02    -0.8632E+02    -0.8634E+02    -0.8637E+02    -0.8639E+02    -0.8641E+02    -0.8644E+02    -0.8647E+02    -0.8649E+02    -0.8652E+02    -0.8655E+02    -0.8658E+02    -0.8661E+02    -0.8664E+02    -0.8667E+02    -0.8670E+02    -0.8673E+02    -0.8676E+02    -0.8679E+02    -0.8682E+02    -0.8686E+02    -0.8689E+02    -0.8692E+02    -0.8695E+02    -0.8698E+02    -0.8701E+02    -0.8704E+02    -0.8707E+02    -0.8710E+02    -0.8712E+02    -0.8714E+02    -0.8716E+02    -0.8717E+02    -0.8718E+02    -0.8718E+02
    -0.8716E+02    -0.8716E+02    -0.8715E+02    -0.8713E+02    -0.8711E+02    -0.8709E+02    -0.8706E+02    -0.8703E+02    -0.8699E+02    -0.8696E+02    -0.8693E+02    -0.8689E+02    -0.8685E+02    -0.8682E+02    -0.8678E+02    -0.8674E+02    -0.8671E+02    -0.8667E+02    -0.8663E+02    -0.8660E+02    -0.8656E+02    -0.8653E+02    -0.8649E+02    -0.8646E+02    -0.8642E+02    -0.8639E+02    -0.8636E+02    -0.8633E+02    -0.8630E+02    -0.8627E+02    -0.8624E+02    -0.8621E+02    -0.8619E+02    -0.8616E+02    -0.8614E+02    -0.8611E+02    -0.8609E+02    -0.8607E+02    -0.8605E+02    -0.8604E+02    -0.8602E+02    -0.8601E+02    -0.8599E+02    -0.8598E+02    -0.8597E+02    -0.8597E+02    -0.8596E+02    -0.8596E+02    -0.8595E+02    -0.8595E+02    -0.8595E+02    -0.8595E+02    -0.8596E+02    -0.8596E+02    -0.8597E+02    -0.8598E+02    -0.8599E+02    -0.8600E+02    -0.8602E+02    -0.8603E+02    -0.8605E+02    -0.8607E+02    -0.8608E+02    -0.8611E+02    -0.8613E+02    -0.8615E+02    -0.8617E+02    -0.8620E+02    -0.8623E+02    -0.8625E+02    -0.8628E+02    -0.8631E+02    -0.8634E+02    -0.8637E+02    -0.8641E+02    -0.8644E+02    -0.8647E+02    -0.8651E+02    -0.8654E+02    -0.8658E+02    -0.8661E+02    -0.8665E+02    -0.8668E+02    -0.8672E+02    -0.8675E+02    -0.8679E+02    -0.8683E+02    -0.8686E+02    -0.8690E+02    -0.8693E+02    -0.8697E+02    -0.8700E+02    -0.8703E+02    -0.8706E+02    -0.8709E+02    -0.8712E+02    -0.8714E+02    -0.8715E+02    -0.8716E+02    -0.8716E+02
    -0.8714E+02    -0.8714E+02    -0.8713E+02    -0.8711E+02    -0.8709E+02    -0.8706E+02    -0.8702E+02    -0.8699E+02    -0.8695E+02    -0.8691E+02    -0.8688E+02    -0.8683E+02    -0.8679E+02    -0.8675E+02    -0.8671E+02    -0.8667E+02    -0.8663E+02    -0.8659E+02    -0.8654E+02    -0.8650E+02    -0.8646E+02    -0.8642E+02    -0.8638E+02    -0.8634E+02    -0.8631E+02    -0.8627E+02    -0.8623E+02    -0.8620E+02    -0.8616E+02    -0.8613E+02    -0.8610E+02    -0.8606E+02    -0.8603E+02    -0.8601E+02    -0.8598E+02    -0.8595E+02    -0.8593E+02    -0.8590E+02    -0.8588E+02    -0.8586E+02    -0.8584E+02    -0.8583E+02    -0.8581E+02    -0.8580E+02    -0.8579E+02    -0.8578E+02    -0.8577E+02    -0.8577E+02    -0.8577E+02    -0.8576E+02    -0.8576E+02    -0.8577E+02    -0.8577E+02    -0.8578E+02    -0.8579E+02    -0.8580E+02    -0.8581E+02    -0.8582E+02    -0.8584E+02    -0.8586E+02    -0.8587E+02    -0.8590E+02    -0.8592E+02    -0.8594E+02    -0.8597E+02    -0.8599E+02    -0.8602E+02    -0.8605E+02    -0.8608E+02    -0.8611E+02    -0.8615E+02    -0.8618E+02    -0.8621E+02    -0.8625E+02    -0.8629E+02    -0.8632E+02    -0.8636E+02    -0.8640E+02    -0.8644E+02    -0.8648E+02    -0.8652E+02    -0.8656E+02    -0.8660E+02    -0.8664E+02    -0.8668E+02    -0.8672E+02    -0.8676E+02    -0.8681E+02    -0.8685E+02    -0.8689E+02    -0.8692E+02    -0.8696E+02    -0.8700E+02    -0.8703E+02    -0.8706E+02    -0.8709E+02    -0.8711E+02    -0.8713E+02    -0.8714E+02    -0.8714E+02
    -0.8712E+02    -0.8712E+02    -0.8710E+02    -0.8708E+02    -0.8706E+02    -0.8703E+02    -0.8699E+02    -0.8695E+02    -0.8691E+02    -0.8687E+02    -0.8682E+02    -0.8678E+02    -0.8673E+02    -0.8669E+02    -0.8664E+02    -0.8659E+02    -0.8655E+02    -0.8650E+02    -0.8645E+02    -0.8641E+02    -0.8636E+02    -0.8632E+02    -0.8627E+02    -0.8623E+02    -0.8618E+02    -0.8614E+02    -0.8610E+02    -0.8606E+02    -0.8602E+02    -0.8598E+02    -0.8594E+02    -0.8591E+02    -0.8587E+02    -0.8584E+02    -0.8581E+02    -0.8578E+02    -0.8575E+02    -0.8573E+02    -0.8570E+02    -0.8568E+02    -0.8566E+02    -0.8564E+02    -0.8562E+02    -0.8561E+02    -0.8560E+02    -0.8558E+02    -0.8558E+02    -0.8557E+02    -0.8557E+02    -0.8557E+02    -0.8557E+02    -0.8557E+02    -0.8557E+02    -0.8558E+02    -0.8559E+02    -0.8560E+02    -0.8562E+02    -0.8563E+02    -0.8565E+02    -0.8567E+02    -0.8569E+02    -0.8572E+02    -0.8574E+02    -0.8577E+02    -0.8580E+02    -0.8583E+02    -0.8586E+02    -0.8589E+02    -0.8593E+02    -0.8597E+02    -0.8600E+02    -0.8604E+02    -0.8608E+02    -0.8612E+02    -0.8616E+02    -0.8620E+02    -0.8625E+02    -0.8629E+02    -0.8634E+02    -0.8638E+02    -0.8643E+02    -0.8647E+02    -0.8652E+02    -0.8656E+02    -0.8661E+02    -0.8665E+02    -0.8670E+02    -0.8675E+02    -0.8679E+02    -0.8684E+02    -0.8688E+02    -0.8692E+02    -0.8696E+02    -0.8700E+02    -0.8703E+02    -0.8706E+02    -0.8709E+02    -0.8711E+02    -0.8712E+02    -0.8712E+02
    -0.8709E+02    -0.8709E+02    -0.8708E+02    -0.8706E+02    -0.8703E+02    -0.8699E+02    -0.8695E+02    -0.8691E+02    -0.8687E+02    -0.8682E+02    -0.8677E+02    -0.8672E+02    -0.8667E+02    -0.8662E+02    -0.8657E+02    -0.8651E+02    -0.8646E+02    -0.8641E+02    -0.8636E+02    -0.8631E+02    -0.8625E+02    -0.8620E+02    -0.8615E+02    -0.8610E+02    -0.8606E+02    -0.8601E+02    -0.8596E+02    -0.8592E+02    -0.8587E+02    -0.8583E+02    -0.8579E+02    -0.8574E+02    -0.8571E+02    -0.8567E+02    -0.8563E+02    -0.8560E+02    -0.8557E+02    -0.8554E+02    -0.8551E+02    -0.8548E+02    -0.8546E+02    -0.8544E+02    -0.8542E+02    -0.8540E+02    -0.8539E+02    -0.8538E+02    -0.8537E+02    -0.8536E+02    -0.8535E+02    -0.8535E+02    -0.8535E+02    -0.8536E+02    -0.8536E+02    -0.8537E+02    -0.8538E+02    -0.8540E+02    -0.8541E+02    -0.8543E+02    -0.8545E+02    -0.8547E+02    -0.8550E+02    -0.8553E+02    -0.8556E+02    -0.8559E+02    -0.8562E+02    -0.8565E+02    -0.8569E+02    -0.8573E+02    -0.8577E+02    -0.8581E+02    -0.8585E+02    -0.8590E+02    -0.8594E+02    -0.8599E+02    -0.8603E+02    -0.8608E+02    -0.8613E+02    -0.8618E+02    -0.8623E+02    -0.8628E+02    -0.8633E+02    -0.8638E+02    -0.8643E+02    -0.8648E+02    -0.8653E+02    -0.8658E+02    -0.8663E+02    -0.8668E+02    -0.8673E+02    -0.8678E+02    -0.8683E+02    -0.8688E+02    -0.8692E+02    -0.8696E+02    -0.8700E+02    -0.8704E+02    -0.8707E+02    -0.8709E+02    -0.8710E+02    -0.8710E+02
    -0.8707E+02    -0.8707E+02    -0.8706E+02    -0.8703E+02    -0.8700E+02    -0.8696E+02    -0.8692E+02    -0.8687E+02    -0.8682E+02    -0.8677E+02    -0.8671E+02    -0.8666E+02    -0.8660E+02    -0.8655E+02    -0.8649E+02    -0.8643E+02    -0.8637E+02    -0.8632E+02    -0.8626E+02    -0.8620E+02    -0.8614E+02    -0.8609E+02    -0.8603E+02    -0.8598E+02    -0.8592E+02    -0.8587E+02    -0.8582E+02    -0.8576E+02    -0.8571E+02    -0.8566E+02    -0.8562E+02    -0.8557E+02    -0.8553E+02    -0.8548E+02    -0.8544E+02    -0.8541E+02    -0.8537E+02    -0.8534E+02    -0.8530E+02    -0.8527E+02    -0.8525E+02    -0.8522E+02    -0.8520E+02    -0.8518E+02    -0.8516E+02    -0.8515E+02    -0.8514E+02    -0.8513E+02    -0.8513E+02    -0.8513E+02    -0.8513E+02    -0.8513E+02    -0.8514E+02    -0.8515E+02    -0.8516E+02    -0.8518E+02    -0.8519E+02    -0.8522E+02    -0.8524E+02    -0.8526E+02    -0.8529E+02    -0.8532E+02    -0.8536E+02    -0.8539E+02    -0.8543E+02    -0.8547E+02    -0.8551E+02    -0.8555E+02    -0.8560E+02    -0.8565E+02    -0.8569E+02    -0.8574E+02    -0.8579E+02    -0.8584E+02    -0.8590E+02    -0.8595E+02    -0.8600E+02    -0.8606E+02    -0.8611E+02    -0.8617E+02    -0.8623E+02    -0.8628E+02    -0.8634E+02    -0.8640E+02    -0.8645E+02    -0.8651E+02    -0.8657E+02    -0.8662E+02    -0.8668E+02    -0.8673E+02    -0.8678E+02    -0.8683E+02    -0.8688E+02    -0.8693E+02    -0.8697E+02    -0.8701E+02    -0.8704E+02    -0.8706E+02    -0.8708E+02    -0.8708E+02
    -0.8705E+02    -0.8705E+02    -0.8703E+02    -0.8701E+02    -0.8697E+02    -0.8693E+02    -0.8688E+02    -0.8683E+02    -0.8677E+02    -0.8672E+02    -0.8666E+02    -0.8660E+02    -0.8654E+02    -0.8647E+02    -0.8641E+02    -0.8635E+02    -0.8628E+02    -0.8622E+02    -0.8615E+02    -0.8609E+02    -0.8603E+02    -0.8596E+02    -0.8590E+02    -0.8584E+02    -0.8578E+02    -0.8572E+02    -0.8566E+02    -0.8560E+02    -0.8555E+02    -0.8549E+02    -0.8544E+02    -0.8539E+02    -0.8534E+02    -0.8529E+02    -0.8524E+02    -0.8520E+02    -0.8516E+02    -0.8512E+02    -0.8508E+02    -0.8505E+02    -0.8502E+02    -0.8499E+02    -0.8497E+02    -0.8494E+02    -0.8493E+02    -0.8491E+02    -0.8490E+02    -0.8489E+02    -0.8488E+02    -0.8488E+02    -0.8488E+02    -0.8489E+02    -0.8490E+02    -0.8491E+02    -0.8492E+02    -0.8494E+02    -0.8496E+02    -0.8498E+02    -0.8501E+02    -0.8504E+02    -0.8507E+02    -0.8511E+02    -0.8515E+02    -0.8519E+02    -0.8523E+02    -0.8527E+02    -0.8532E+02    -0.8537E+02    -0.8542E+02    -0.8547E+02    -0.8553E+02    -0.8558E+02    -0.8564E+02    -0.8570E+02    -0.8575E+02    -0.8581E+02    -0.8587E+02    -0.8593E+02    -0.8600E+02    -0.8606E+02    -0.8612E+02    -0.8618E+02    -0.8625E+02    -0.8631E+02    -0.8637E+02    -0.8643E+02    -0.8650E+02    -0.8656E+02    -0.8662E+02    -0.8668E+02    -0.8673E+02    -0.8679E+02    -0.8684E+02    -0.8689E+02    -0.8694E+02    -0.8698E+02    -0.8701E+02    -0.8704E+02    -0.8705E+02    -0.8705E+02
    -0.8702E+02    -0.8702E+02    -0.8701E+02    -0.8698E+02    -0.8694E+02    -0.8689E+02    -0.8684E+02    -0.8679E+02    -0.8673E+02    -0.8666E+02    -0.8660E+02    -0.8653E+02    -0.8647E+02    -0.8640E+02    -0.8633E+02    -0.8626E+02    -0.8619E+02    -0.8612E+02    -0.8605E+02    -0.8598E+02    -0.8591E+02    -0.8584E+02    -0.8577E+02    -0.8570E+02    -0.8563E+02    -0.8557E+02    -0.8550E+02    -0.8543E+02    -0.8537E+02    -0.8531E+02    -0.8525E+02    -0.8519E+02    -0.8514E+02    -0.8508E+02    -0.8503E+02    -0.8498E+02    -0.8493E+02    -0.8489E+02    -0.8485E+02    -0.8481E+02    -0.8477E+02    -0.8474E+02    -0.8471E+02    -0.8469E+02    -0.8467E+02    -0.8465E+02    -0.8464E+02    -0.8463E+02    -0.8462E+02    -0.8462E+02    -0.8462E+02    -0.8462E+02    -0.8463E+02    -0.8465E+02    -0.8466E+02    -0.8468E+02    -0.8471E+02    -0.8473E+02    -0.8477E+02    -0.8480E+02    -0.8484E+02    -0.8488E+02    -0.8492E+02    -0.8497E+02    -0.8501E+02    -0.8506E+02    -0.8512E+02    -0.8517E+02    -0.8523E+02    -0.8529E+02    -0.8535E+02    -0.8541E+02    -0.8547E+02    -0.8554E+02    -0.8560E+02    -0.8567E+02    -0.8574E+02    -0.8581E+02    -0.8587E+02    -0.8594E+02    -0.8601E+02    -0.8608E+02    -0.8615E+02    -0.8622E+02    -0.8629E+02    -0.8636E+02    -0.8642E+02    -0.8649E+02    -0.8656E+02    -0.8662E+02    -0.8668E+02    -0.8674E+02    -0.8680E+02    -0.8686E+02    -0.8691E+02    -0.8695E+02    -0.8699E+02    -0.8702E+02    -0.8703E+02    -0.8703E+02
    -0.8700E+02    -0.8700E+02    -0.8698E+02    -0.8695E+02    -0.8691E+02    -0.8686E+02    -0.8680E+02    -0.8674E+02    -0.8668E+02    -0.8661E+02    -0.8654E+02    -0.8647E+02    -0.8639E+02    -0.8632E+02    -0.8624E+02    -0.8617E+02    -0.8609E+02    -0.8601E+02    -0.8594E+02    -0.8586E+02    -0.8578E+02    -0.8570E+02    -0.8563E+02    -0.8555E+02    -0.8548E+02    -0.8540E+02    -0.8533E+02    -0.8526E+02    -0.8519E+02    -0.8512E+02    -0.8505E+02    -0.8498E+02    -0.8492E+02    -0.8486E+02    -0.8480E+02    -0.8474E+02    -0.8469E+02    -0.8464E+02    -0.8459E+02    -0.8455E+02    -0.8451E+02    -0.8447E+02    -0.8444E+02    -0.8441E+02    -0.8439E+02    -0.8437E+02    -0.8435E+02    -0.8434E+02    -0.8433E+02    -0.8433E+02    -0.8433E+02    -0.8434E+02    -0.8435E+02    -0.8436E+02    -0.8438E+02    -0.8441E+02    -0.8443E+02    -0.8447E+02    -0.8450E+02    -0.8454E+02    -0.8458E+02    -0.8463E+02    -0.8468E+02    -0.8473E+02    -0.8478E+02    -0.8484E+02    -0.8490E+02    -0.8496E+02    -0.8503E+02    -0.8509E+02    -0.8516E+02    -0.8523E+02    -0.8530E+02    -0.8537E+02    -0.8545E+02    -0.8552E+02    -0.8560E+02    -0.8567E+02    -0.8575E+02    -0.8582E+02    -0.8590E+02    -0.8597E+02    -0.8605E+02    -0.8613E+02    -0.8620E+02    -0.8628E+02    -0.8635E+02    -0.8642E+02    -0.8649E+02    -0.8656E+02    -0.8663E+02    -0.8670E+02    -0.8676E+02    -0.8682E+02    -0.8687E+02    -0.8692E+02    -0.8696E+02    -0.8699E+02    -0.8701E+02    -0.8701E+02
    -0.8697E+02    -0.8697E+02    -0.8696E+02    -0.8692E+02    -0.8688E+02    -0.8683E+02    -0.8676E+02    -0.8670E+02    -0.8663E+02    -0.8656E+02    -0.8648E+02    -0.8640E+02    -0.8632E+02    -0.8624E+02    -0.8616E+02    -0.8607E+02    -0.8599E+02    -0.8591E+02    -0.8582E+02    -0.8574E+02    -0.8565E+02    -0.8557E+02    -0.8548E+02    -0.8540E+02    -0.8531E+02    -0.8523E+02    -0.8515E+02    -0.8507E+02    -0.8499E+02    -0.8491E+02    -0.8483E+02    -0.8476E+02    -0.8469E+02    -0.8462E+02    -0.8455E+02    -0.8449E+02    -0.8443E+02    -0.8437E+02    -0.8432E+02    -0.8427E+02    -0.8422E+02    -0.8418E+02    -0.8415E+02    -0.8411E+02    -0.8408E+02    -0.8406E+02    -0.8404E+02    -0.8403E+02    -0.8402E+02    -0.8402E+02    -0.8402E+02    -0.8403E+02    -0.8404E+02    -0.8406E+02    -0.8408E+02    -0.8411E+02    -0.8414E+02    -0.8417E+02    -0.8421E+02    -0.8426E+02    -0.8431E+02    -0.8436E+02    -0.8441E+02    -0.8447E+02    -0.8454E+02    -0.8460E+02    -0.8467E+02    -0.8474E+02    -0.8481E+02    -0.8489E+02    -0.8496E+02    -0.8504E+02    -0.8512E+02    -0.8520E+02    -0.8528E+02    -0.8536E+02    -0.8545E+02    -0.8553E+02    -0.8561E+02    -0.8570E+02    -0.8578E+02    -0.8586E+02    -0.8595E+02    -0.8603E+02    -0.8611E+02    -0.8619E+02    -0.8627E+02    -0.8635E+02    -0.8643E+02    -0.8651E+02    -0.8658E+02    -0.8665E+02    -0.8672E+02    -0.8678E+02    -0.8684E+02    -0.8689E+02    -0.8694E+02    -0.8697E+02    -0.8699E+02    -0.8699E+02
    -0.8695E+02    -0.8695E+02    -0.8693E+02    -0.8689E+02    -0.8685E+02    -0.8679E+02    -0.8673E+02    -0.8665E+02    -0.8658E+02    -0.8650E+02    -0.8642E+02    -0.8633E+02    -0.8625E+02    -0.8616E+02    -0.8607E+02    -0.8598E+02    -0.8589E+02    -0.8579E+02    -0.8570E+02    -0.8561E+02    -0.8551E+02    -0.8542E+02    -0.8533E+02    -0.8523E+02    -0.8514E+02    -0.8505E+02    -0.8496E+02    -0.8487E+02    -0.8478E+02    -0.8469E+02    -0.8461E+02    -0.8452E+02    -0.8444E+02    -0.8436E+02    -0.8429E+02    -0.8421E+02    -0.8415E+02    -0.8408E+02    -0.8402E+02    -0.8396E+02    -0.8391E+02    -0.8386E+02    -0.8382E+02    -0.8378E+02    -0.8375E+02    -0.8372E+02    -0.8370E+02    -0.8369E+02    -0.8368E+02    -0.8368E+02    -0.8368E+02    -0.8369E+02    -0.8370E+02    -0.8372E+02    -0.8375E+02    -0.8378E+02    -0.8381E+02    -0.8385E+02    -0.8390E+02    -0.8395E+02    -0.8401E+02    -0.8407E+02    -0.8413E+02    -0.8420E+02    -0.8427E+02    -0.8434E+02    -0.8442E+02    -0.8450E+02    -0.8458E+02    -0.8467E+02    -0.8475E+02    -0.8484E+02    -0.8493E+02    -0.8502E+02    -0.8511E+02    -0.8520E+02    -0.8529E+02    -0.8538E+02    -0.8548E+02    -0.8557E+02    -0.8566E+02    -0.8575E+02    -0.8584E+02    -0.8593E+02    -0.8602E+02    -0.8611E+02    -0.8620E+02    -0.8628E+02    -0.8637E+02    -0.8645E+02    -0.8653E+02    -0.8661E+02    -0.8668E+02    -0.8675E+02    -0.8681E+02    -0.8686E+02    -0.8691E+02    -0.8694E+02    -0.8696E+02    -0.8696E+02
    -0.8693E+02    -0.8693E+02    -0.8690E+02    -0.8687E+02    -0.8682E+02    -0.8676E+02    -0.8669E+02    -0.8661E+02    -0.8653E+02    -0.8645E+02    -0.8636E+02    -0.8627E+02    -0.8617E+02    -0.8608E+02    -0.8598E+02    -0.8588E+02    -0.8578E+02    -0.8568E+02    -0.8558E+02    -0.8548E+02    -0.8537E+02    -0.8527E+02    -0.8517E+02    -0.8506E+02    -0.8496E+02    -0.8486E+02    -0.8476E+02    -0.8465E+02    -0.8456E+02    -0.8446E+02    -0.8436E+02    -0.8427E+02    -0.8417E+02    -0.8409E+02    -0.8400E+02    -0.8392E+02    -0.8384E+02    -0.8376E+02    -0.8369E+02    -0.8363E+02    -0.8357E+02    -0.8351E+02    -0.8346E+02    -0.8342E+02    -0.8338E+02    -0.8335E+02    -0.8333E+02    -0.8331E+02    -0.8330E+02    -0.8330E+02    -0.8330E+02    -0.8331E+02    -0.8333E+02    -0.8335E+02    -0.8338E+02    -0.8341E+02    -0.8346E+02    -0.8350E+02    -0.8356E+02    -0.8362E+02    -0.8368E+02    -0.8375E+02    -0.8382E+02    -0.8390E+02    -0.8398E+02    -0.8407E+02    -0.8415E+02    -0.8425E+02    -0.8434E+02    -0.8443E+02    -0.8453E+02    -0.8463E+02    -0.8473E+02    -0.8483E+02    -0.8493E+02    -0.8503E+02    -0.8513E+02    -0.8523E+02    -0.8534E+02    -0.8544E+02    -0.8554E+02    -0.8564E+02    -0.8574E+02    -0.8583E+02    -0.8593E+02    -0.8603E+02    -0.8612E+02    -0.8621E+02    -0.8630E+02    -0.8639E+02    -0.8648E+02    -0.8656E+02    -0.8664E+02    -0.8671E+02    -0.8678E+02    -0.8684E+02    -0.8688E+02    -0.8692E+02    -0.8694E+02    -0.8694E+02
    -0.8690E+02    -0.8690E+02    -0.8688E+02    -0.8684E+02    -0.8679E+02    -0.8672E+02    -0.8665E+02    -0.8657E+02    -0.8648E+02    -0.8639E+02    -0.8630E+02    -0.8620E+02    -0.8610E+02    -0.8600E+02    -0.8589E+02    -0.8578E+02    -0.8568E+02    -0.8557E+02    -0.8545E+02    -0.8534E+02    -0.8523E+02    -0.8512E+02    -0.8500E+02    -0.8489E+02    -0.8477E+02    -0.8466E+02    -0.8454E+02    -0.8443E+02    -0.8432E+02    -0.8421E+02    -0.8410E+02    -0.8399E+02    -0.8389E+02    -0.8379E+02    -0.8369E+02    -0.8359E+02    -0.8350E+02    -0.8342E+02    -0.8334E+02    -0.8326E+02    -0.8319E+02    -0.8313E+02    -0.8307E+02    -0.8302E+02    -0.8298E+02    -0.8294E+02    -0.8291E+02    -0.8289E+02    -0.8288E+02    -0.8288E+02    -0.8288E+02    -0.8289E+02    -0.8291E+02    -0.8294E+02    -0.8297E+02    -0.8301E+02    -0.8306E+02    -0.8312E+02    -0.8318E+02    -0.8325E+02    -0.8332E+02    -0.8340E+02    -0.8349E+02    -0.8358E+02    -0.8367E+02    -0.8377E+02    -0.8387E+02    -0.8397E+02    -0.8408E+02    -0.8418E+02    -0.8429E+02    -0.8440E+02    -0.8451E+02    -0.8463E+02    -0.8474E+02    -0.8485E+02    -0.8497E+02    -0.8508E+02    -0.8519E+02    -0.8530E+02    -0.8541E+02    -0.8552E+02    -0.8563E+02    -0.8574E+02    -0.8584E+02    -0.8594E+02    -0.8605E+02    -0.8615E+02    -0.8624E+02    -0.8634E+02    -0.8643E+02    -0.8651E+02    -0.8660E+02    -0.8667E+02    -0.8675E+02    -0.8681E+02    -0.8686E+02    -0.8690E+02    -0.8692E+02    -0.8692E+02
    -0.8688E+02    -0.8688E+02    -0.8686E+02    -0.8681E+02    -0.8676E+02    -0.8669E+02    -0.8661E+02    -0.8652E+02    -0.8643E+02    -0.8634E+02    -0.8624E+02    -0.8613E+02    -0.8602E+02    -0.8591E+02    -0.8580E+02    -0.8569E+02    -0.8557E+02    -0.8545E+02    -0.8533E+02    -0.8520E+02    -0.8508E+02    -0.8496E+02    -0.8483E+02    -0.8470E+02    -0.8457E+02    -0.8445E+02    -0.8432E+02    -0.8419E+02    -0.8407E+02    -0.8394E+02    -0.8382E+02    -0.8370E+02    -0.8358E+02    -0.8346E+02    -0.8335E+02    -0.8324E+02    -0.8313E+02    -0.8303E+02    -0.8294E+02    -0.8285E+02    -0.8277E+02    -0.8270E+02    -0.8263E+02    -0.8257E+02    -0.8252E+02    -0.8248E+02    -0.8245E+02    -0.8242E+02    -0.8241E+02    -0.8240E+02    -0.8241E+02    -0.8242E+02    -0.8244E+02    -0.8248E+02    -0.8252E+02    -0.8257E+02    -0.8262E+02    -0.8269E+02    -0.8276E+02    -0.8284E+02    -0.8293E+02    -0.8302E+02    -0.8312E+02    -0.8322E+02    -0.8333E+02    -0.8344E+02    -0.8356E+02    -0.8367E+02    -0.8379E+02    -0.8392E+02    -0.8404E+02    -0.8417E+02    -0.8429E+02    -0.8442E+02    -0.8454E+02    -0.8467E+02    -0.8479E+02    -0.8492E+02    -0.8504E+02    -0.8516E+02    -0.8528E+02    -0.8540E+02    -0.8552E+02    -0.8564E+02    -0.8575E+02    -0.8586E+02    -0.8597E+02    -0.8608E+02    -0.8618E+02    -0.8628E+02    -0.8638E+02    -0.8647E+02    -0.8656E+02    -0.8664E+02    -0.8672E+02    -0.8678E+02    -0.8684E+02    -0.8688E+02    -0.8690E+02    -0.8690E+02
    -0.8686E+02    -0.8686E+02    -0.8683E+02    -0.8679E+02    -0.8673E+02    -0.8666E+02    -0.8657E+02    -0.8648E+02    -0.8639E+02    -0.8629E+02    -0.8618E+02    -0.8607E+02    -0.8595E+02    -0.8583E+02    -0.8571E+02    -0.8559E+02    -0.8546E+02    -0.8533E+02    -0.8520E+02    -0.8507E+02    -0.8493E+02    -0.8479E+02    -0.8465E+02    -0.8451E+02    -0.8437E+02    -0.8423E+02    -0.8408E+02    -0.8394E+02    -0.8380E+02    -0.8366E+02    -0.8352E+02    -0.8338E+02    -0.8324E+02    -0.8311E+02    -0.8298E+02    -0.8285E+02    -0.8273E+02    -0.8261E+02    -0.8250E+02    -0.8240E+02    -0.8231E+02    -0.8222E+02    -0.8214E+02    -0.8207E+02    -0.8201E+02    -0.8196E+02    -0.8192E+02    -0.8189E+02    -0.8188E+02    -0.8187E+02    -0.8188E+02    -0.8189E+02    -0.8192E+02    -0.8196E+02    -0.8201E+02    -0.8206E+02    -0.8213E+02    -0.8221E+02    -0.8230E+02    -0.8239E+02    -0.8249E+02    -0.8260E+02    -0.8271E+02    -0.8283E+02    -0.8296E+02    -0.8309E+02    -0.8322E+02    -0.8336E+02    -0.8349E+02    -0.8363E+02    -0.8377E+02    -0.8391E+02    -0.8406E+02    -0.8420E+02    -0.8434E+02    -0.8448E+02    -0.8462E+02    -0.8475E+02    -0.8489E+02    -0.8502E+02    -0.8516E+02    -0.8529E+02    -0.8541E+02    -0.8554E+02    -0.8566E+02    -0.8578E+02    -0.8590E+02    -0.8601E+02    -0.8612E+02    -0.8623E+02    -0.8633E+02    -0.8643E+02    -0.8652E+02    -0.8661E+02    -0.8669E+02    -0.8676E+02    -0.8681E+02    -0.8686E+02    -0.8688E+02    -0.8688E+02
    -0.8684E+02    -0.8684E+02    -0.8681E+02    -0.8677E+02    -0.8670E+02    -0.8663E+02    -0.8654E+02    -0.8645E+02    -0.8635E+02    -0.8624E+02    -0.8612E+02    -0.8601E+02    -0.8588E+02    -0.8576E+02    -0.8563E+02    -0.8549E+02    -0.8536E+02    -0.8522E+02    -0.8507E+02    -0.8493E+02    -0.8478E+02    -0.8463E+02    -0.8447E+02    -0.8432E+02    -0.8416E+02    -0.8400E+02    -0.8384E+02    -0.8368E+02    -0.8351E+02    -0.8335E+02    -0.8319E+02    -0.8303E+02    -0.8287E+02    -0.8272E+02    -0.8257E+02    -0.8242E+02    -0.8228E+02    -0.8214E+02    -0.8201E+02    -0.8189E+02    -0.8178E+02    -0.8168E+02    -0.8158E+02    -0.8150E+02    -0.8143E+02    -0.8137E+02    -0.8132E+02    -0.8129E+02    -0.8127E+02    -0.8126E+02    -0.8127E+02    -0.8129E+02    -0.8132E+02    -0.8137E+02    -0.8142E+02    -0.8149E+02    -0.8158E+02    -0.8167E+02    -0.8177E+02    -0.8188E+02    -0.8200E+02    -0.8213E+02    -0.8227E+02    -0.8241E+02    -0.8255E+02    -0.8270E+02    -0.8286E+02    -0.8301E+02    -0.8317E+02    -0.8333E+02    -0.8349E+02    -0.8365E+02    -0.8381E+02    -0.8397E+02    -0.8413E+02    -0.8428E+02    -0.8444E+02    -0.8459E+02    -0.8474E+02    -0.8489E+02    -0.8503E+02    -0.8517E+02    -0.8531E+02    -0.8545E+02    -0.8558E+02    -0.8571E+02    -0.8583E+02    -0.8595E+02    -0.8607E+02    -0.8618E+02    -0.8629E+02    -0.8639E+02    -0.8649E+02    -0.8658E+02    -0.8666E+02    -0.8673E+02    -0.8679E+02    -0.8684E+02    -0.8686E+02    -0.8686E+02
    -0.8682E+02    -0.8682E+02    -0.8680E+02    -0.8675E+02    -0.8668E+02    -0.8660E+02    -0.8651E+02    -0.8642E+02    -0.8631E+02    -0.8620E+02    -0.8608E+02    -0.8595E+02    -0.8582E+02    -0.8569E+02    -0.8555E+02    -0.8541E+02    -0.8526E+02    -0.8511E+02    -0.8495E+02    -0.8479E+02    -0.8463E+02    -0.8446E+02    -0.8429E+02    -0.8412E+02    -0.8394E+02    -0.8376E+02    -0.8358E+02    -0.8340E+02    -0.8321E+02    -0.8303E+02    -0.8284E+02    -0.8266E+02    -0.8248E+02    -0.8229E+02    -0.8212E+02    -0.8194E+02    -0.8178E+02    -0.8162E+02    -0.8146E+02    -0.8132E+02    -0.8118E+02    -0.8106E+02    -0.8095E+02    -0.8085E+02    -0.8076E+02    -0.8069E+02    -0.8063E+02    -0.8059E+02    -0.8057E+02    -0.8056E+02    -0.8057E+02    -0.8059E+02    -0.8063E+02    -0.8069E+02    -0.8076E+02    -0.8084E+02    -0.8094E+02    -0.8105E+02    -0.8118E+02    -0.8131E+02    -0.8145E+02    -0.8161E+02    -0.8177E+02    -0.8193E+02    -0.8210E+02    -0.8228E+02    -0.8246E+02    -0.8264E+02    -0.8282E+02    -0.8301E+02    -0.8319E+02    -0.8337E+02    -0.8355E+02    -0.8373E+02    -0.8391E+02    -0.8409E+02    -0.8426E+02    -0.8443E+02    -0.8459E+02    -0.8475E+02    -0.8491E+02    -0.8506E+02    -0.8521E+02    -0.8536E+02    -0.8550E+02    -0.8564E+02    -0.8577E+02    -0.8590E+02    -0.8602E+02    -0.8614E+02    -0.8625E+02    -0.8636E+02    -0.8646E+02    -0.8656E+02    -0.8664E+02    -0.8672E+02    -0.8678E+02    -0.8682E+02    -0.8685E+02    -0.8685E+02
    -0.8681E+02    -0.8681E+02    -0.8678E+02    -0.8673E+02    -0.8667E+02    -0.8658E+02    -0.8649E+02    -0.8639E+02    -0.8628E+02    -0.8616E+02    -0.8604E+02    -0.8590E+02    -0.8577E+02    -0.8563E+02    -0.8548E+02    -0.8532E+02    -0.8517E+02    -0.8500E+02    -0.8483E+02    -0.8466E+02    -0.8448E+02    -0.8430E+02    -0.8411E+02    -0.8392E+02    -0.8372E+02    -0.8352E+02    -0.8331E+02    -0.8310E+02    -0.8289E+02    -0.8268E+02    -0.8247E+02    -0.8225E+02    -0.8204E+02    -0.8183E+02    -0.8162E+02    -0.8141E+02    -0.8121E+02    -0.8102E+02    -0.8084E+02    -0.8066E+02    -0.8050E+02    -0.8035E+02    -0.8021E+02    -0.8009E+02    -0.7998E+02    -0.7989E+02    -0.7982E+02    -0.7977E+02    -0.7974E+02    -0.7973E+02    -0.7974E+02    -0.7977E+02    -0.7982E+02    -0.7989E+02    -0.7998E+02    -0.8008E+02    -0.8020E+02    -0.8034E+02    -0.8049E+02    -0.8065E+02    -0.8083E+02    -0.8101E+02    -0.8120E+02    -0.8140E+02    -0.8160E+02    -0.8181E+02    -0.8202E+02    -0.8224E+02    -0.8245E+02    -0.8266E+02    -0.8287E+02    -0.8308E+02    -0.8329E+02    -0.8349E+02    -0.8369E+02    -0.8389E+02    -0.8408E+02    -0.8427E+02    -0.8445E+02    -0.8462E+02    -0.8480E+02    -0.8496E+02    -0.8512E+02    -0.8528E+02    -0.8543E+02    -0.8558E+02    -0.8572E+02    -0.8585E+02    -0.8598E+02    -0.8611E+02    -0.8622E+02    -0.8634E+02    -0.8644E+02    -0.8654E+02    -0.8663E+02    -0.8670E+02    -0.8677E+02    -0.8681E+02    -0.8684E+02    -0.8684E+02
    -0.8680E+02    -0.8680E+02    -0.8677E+02    -0.8672E+02    -0.8666E+02    -0.8657E+02    -0.8648E+02    -0.8637E+02    -0.8626E+02    -0.8613E+02    -0.8600E+02    -0.8587E+02    -0.8572E+02    -0.8557E+02    -0.8542E+02    -0.8526E+02    -0.8509E+02    -0.8491E+02    -0.8473E+02    -0.8454E+02    -0.8434E+02    -0.8414E+02    -0.8393E+02    -0.8372E+02    -0.8350E+02    -0.8327E+02    -0.8304E+02    -0.8280E+02    -0.8256E+02    -0.8231E+02    -0.8206E+02    -0.8181E+02    -0.8156E+02    -0.8131E+02    -0.8106E+02    -0.8081E+02    -0.8057E+02    -0.8034E+02    -0.8011E+02    -0.7990E+02    -0.7970E+02    -0.7951E+02    -0.7934E+02    -0.7919E+02    -0.7906E+02    -0.7895E+02    -0.7886E+02    -0.7880E+02    -0.7876E+02    -0.7875E+02    -0.7876E+02    -0.7880E+02    -0.7886E+02    -0.7895E+02    -0.7906E+02    -0.7919E+02    -0.7934E+02    -0.7951E+02    -0.7969E+02    -0.7989E+02    -0.8011E+02    -0.8033E+02    -0.8056E+02    -0.8080E+02    -0.8105E+02    -0.8130E+02    -0.8155E+02    -0.8180E+02    -0.8205E+02    -0.8229E+02    -0.8254E+02    -0.8278E+02    -0.8302E+02    -0.8325E+02    -0.8347E+02    -0.8369E+02    -0.8391E+02    -0.8411E+02    -0.8431E+02    -0.8451E+02    -0.8469E+02    -0.8487E+02    -0.8505E+02    -0.8521E+02    -0.8537E+02    -0.8553E+02    -0.8568E+02    -0.8582E+02    -0.8595E+02    -0.8608E+02    -0.8621E+02    -0.8632E+02    -0.8643E+02    -0.8653E+02    -0.8662E+02    -0.8670E+02    -0.8676E+02    -0.8681E+02    -0.8683E+02    -0.8683E+02
    -0.8680E+02    -0.8680E+02    -0.8677E+02    -0.8672E+02    -0.8665E+02    -0.8657E+02    -0.8647E+02    -0.8636E+02    -0.8625E+02    -0.8612E+02    -0.8599E+02    -0.8584E+02    -0.8570E+02    -0.8554E+02    -0.8537E+02    -0.8520E+02    -0.8502E+02    -0.8483E+02    -0.8464E+02    -0.8443E+02    -0.8422E+02    -0.8400E+02    -0.8376E+02    -0.8352E+02    -0.8328E+02    -0.8302E+02    -0.8275E+02    -0.8248E+02    -0.8220E+02    -0.8192E+02    -0.8162E+02    -0.8133E+02    -0.8103E+02    -0.8073E+02    -0.8043E+02    -0.8013E+02    -0.7984E+02    -0.7955E+02    -0.7927E+02    -0.7900E+02    -0.7875E+02    -0.7852E+02    -0.7830E+02    -0.7811E+02    -0.7795E+02    -0.7781E+02    -0.7769E+02    -0.7761E+02    -0.7757E+02    -0.7755E+02    -0.7757E+02    -0.7761E+02    -0.7769E+02    -0.7780E+02    -0.7794E+02    -0.7811E+02    -0.7830E+02    -0.7851E+02    -0.7875E+02    -0.7900E+02    -0.7926E+02    -0.7954E+02    -0.7983E+02    -0.8012E+02    -0.8042E+02    -0.8072E+02    -0.8102E+02    -0.8132E+02    -0.8161E+02    -0.8190E+02    -0.8219E+02    -0.8247E+02    -0.8274E+02    -0.8300E+02    -0.8326E+02    -0.8350E+02    -0.8374E+02    -0.8397E+02    -0.8419E+02    -0.8440E+02    -0.8460E+02    -0.8480E+02    -0.8499E+02    -0.8516E+02    -0.8533E+02    -0.8550E+02    -0.8565E+02    -0.8580E+02    -0.8594E+02    -0.8607E+02    -0.8620E+02    -0.8632E+02    -0.8643E+02    -0.8653E+02    -0.8662E+02    -0.8670E+02    -0.8676E+02    -0.8681E+02    -0.8684E+02    -0.8684E+02
    -0.8681E+02    -0.8681E+02    -0.8678E+02    -0.8673E+02    -0.8666E+02    -0.8657E+02    -0.8648E+02    -0.8637E+02    -0.8625E+02    -0.8612E+02    -0.8598E+02    -0.8584E+02    -0.8568E+02    -0.8552E+02    -0.8535E+02    -0.8517E+02    -0.8498E+02    -0.8478E+02    -0.8457E+02    -0.8434E+02    -0.8411E+02    -0.8387E+02    -0.8361E+02    -0.8334E+02    -0.8306E+02    -0.8277E+02    -0.8247E+02    -0.8216E+02    -0.8183E+02    -0.8150E+02    -0.8115E+02    -0.8080E+02    -0.8044E+02    -0.8007E+02    -0.7971E+02    -0.7934E+02    -0.7898E+02    -0.7862E+02    -0.7827E+02    -0.7793E+02    -0.7761E+02    -0.7731E+02    -0.7703E+02    -0.7679E+02    -0.7657E+02    -0.7639E+02    -0.7624E+02    -0.7614E+02    -0.7608E+02    -0.7605E+02    -0.7608E+02    -0.7614E+02    -0.7624E+02    -0.7639E+02    -0.7657E+02    -0.7679E+02    -0.7703E+02    -0.7731E+02    -0.7761E+02    -0.7793E+02    -0.7826E+02    -0.7861E+02    -0.7897E+02    -0.7933E+02    -0.7970E+02    -0.8007E+02    -0.8043E+02    -0.8079E+02    -0.8114E+02    -0.8149E+02    -0.8182E+02    -0.8214E+02    -0.8246E+02    -0.8276E+02    -0.8305E+02    -0.8333E+02    -0.8359E+02    -0.8385E+02    -0.8409E+02    -0.8432E+02    -0.8454E+02    -0.8475E+02    -0.8495E+02    -0.8513E+02    -0.8531E+02    -0.8548E+02    -0.8565E+02    -0.8580E+02    -0.8594E+02    -0.8608E+02    -0.8621E+02    -0.8633E+02    -0.8644E+02    -0.8654E+02    -0.8663E+02    -0.8671E+02    -0.8677E+02    -0.8682E+02    -0.8684E+02    -0.8684E+02
    -0.8682E+02    -0.8682E+02    -0.8679E+02    -0.8674E+02    -0.8668E+02    -0.8659E+02    -0.8650E+02    -0.8639E+02    -0.8627E+02    -0.8614E+02    -0.8600E+02    -0.8586E+02    -0.8570E+02    -0.8553E+02    -0.8535E+02    -0.8516E+02    -0.8496E+02    -0.8475E+02    -0.8452E+02    -0.8428E+02    -0.8403E+02    -0.8376E+02    -0.8348E+02    -0.8318E+02    -0.8287E+02    -0.8253E+02    -0.8219E+02    -0.8182E+02    -0.8144E+02    -0.8105E+02    -0.8064E+02    -0.8021E+02    -0.7977E+02    -0.7933E+02    -0.7887E+02    -0.7841E+02    -0.7795E+02    -0.7750E+02    -0.7705E+02    -0.7662E+02    -0.7620E+02    -0.7581E+02    -0.7545E+02    -0.7512E+02    -0.7484E+02    -0.7459E+02    -0.7440E+02    -0.7426E+02    -0.7418E+02    -0.7415E+02    -0.7418E+02    -0.7426E+02    -0.7440E+02    -0.7459E+02    -0.7484E+02    -0.7512E+02    -0.7545E+02    -0.7581E+02    -0.7620E+02    -0.7662E+02    -0.7705E+02    -0.7750E+02    -0.7795E+02    -0.7841E+02    -0.7887E+02    -0.7932E+02    -0.7977E+02    -0.8021E+02    -0.8063E+02    -0.8104E+02    -0.8144E+02    -0.8182E+02    -0.8218E+02    -0.8253E+02    -0.8285E+02    -0.8317E+02    -0.8347E+02    -0.8375E+02    -0.8401E+02    -0.8426E+02    -0.8450E+02    -0.8472E+02    -0.8494E+02    -0.8513E+02    -0.8532E+02    -0.8550E+02    -0.8566E+02    -0.8582E+02    -0.8597E+02    -0.8610E+02    -0.8623E+02    -0.8635E+02    -0.8646E+02    -0.8656E+02    -0.8665E+02    -0.8673E+02    -0.8679E+02    -0.8684E+02    -0.8686E+02    -0.8686E+02
    -0.8685E+02    -0.8685E+02    -0.8682E+02    -0.8677E+02    -0.8671E+02    -0.8663E+02    -0.8653E+02    -0.8643E+02    -0.8631E+02    -0.8618E+02    -0.8605E+02    -0.8590E+02    -0.8574E+02    -0.8557E+02    -0.8538E+02    -0.8519E+02    -0.8498E+02    -0.8475E+02    -0.8451E+02    -0.8426E+02    -0.8398E+02    -0.8369E+02    -0.8338E+02    -0.8304E+02    -0.8269E+02    -0.8231E+02    -0.8191E+02    -0.8149E+02    -0.8104E+02    -0.8057E+02    -0.8007E+02    -0.7956E+02    -0.7902E+02    -0.7846E+02    -0.7789E+02    -0.7731E+02    -0.7672E+02    -0.7613E+02    -0.7555E+02    -0.7498E+02    -0.7443E+02    -0.7391E+02    -0.7342E+02    -0.7298E+02    -0.7260E+02    -0.7227E+02    -0.7201E+02    -0.7182E+02    -0.7170E+02    -0.7167E+02    -0.7171E+02    -0.7182E+02    -0.7201E+02    -0.7227E+02    -0.7260E+02    -0.7299E+02    -0.7343E+02    -0.7391E+02    -0.7443E+02    -0.7498E+02    -0.7555E+02    -0.7614E+02    -0.7673E+02    -0.7731E+02    -0.7790E+02    -0.7847E+02    -0.7902E+02    -0.7956E+02    -0.8008E+02    -0.8057E+02    -0.8104E+02    -0.8149E+02    -0.8191E+02    -0.8231E+02    -0.8269E+02    -0.8304E+02    -0.8337E+02    -0.8368E+02    -0.8397E+02    -0.8425E+02    -0.8450E+02    -0.8474E+02    -0.8496E+02    -0.8517E+02    -0.8536E+02    -0.8554E+02    -0.8571E+02    -0.8587E+02    -0.8602E+02    -0.8615E+02    -0.8628E+02    -0.8640E+02    -0.8650E+02    -0.8660E+02    -0.8669E+02    -0.8676E+02    -0.8682E+02    -0.8687E+02    -0.8689E+02    -0.8689E+02
    -0.8689E+02    -0.8689E+02    -0.8686E+02    -0.8682E+02    -0.8675E+02    -0.8668E+02    -0.8659E+02    -0.8649E+02    -0.8638E+02    -0.8625E+02    -0.8612E+02    -0.8597E+02    -0.8581E+02    -0.8564E+02    -0.8546E+02    -0.8526E+02    -0.8504E+02    -0.8481E+02    -0.8455E+02    -0.8428E+02    -0.8398E+02    -0.8366E+02    -0.8332E+02    -0.8295E+02    -0.8255E+02    -0.8212E+02    -0.8165E+02    -0.8116E+02    -0.8063E+02    -0.8006E+02    -0.7946E+02    -0.7882E+02    -0.7815E+02    -0.7745E+02    -0.7672E+02    -0.7597E+02    -0.7521E+02    -0.7444E+02    -0.7366E+02    -0.7290E+02    -0.7216E+02    -0.7146E+02    -0.7080E+02    -0.7020E+02    -0.6967E+02    -0.6923E+02    -0.6887E+02    -0.6860E+02    -0.6845E+02    -0.6839E+02    -0.6845E+02    -0.6861E+02    -0.6887E+02    -0.6923E+02    -0.6968E+02    -0.7021E+02    -0.7081E+02    -0.7147E+02    -0.7217E+02    -0.7291E+02    -0.7367E+02    -0.7445E+02    -0.7522E+02    -0.7598E+02    -0.7673E+02    -0.7746E+02    -0.7816E+02    -0.7883E+02    -0.7947E+02    -0.8007E+02    -0.8063E+02    -0.8116E+02    -0.8166E+02    -0.8212E+02    -0.8255E+02    -0.8295E+02    -0.8332E+02    -0.8366E+02    -0.8398E+02    -0.8427E+02    -0.8455E+02    -0.8480E+02    -0.8503E+02    -0.8524E+02    -0.8544E+02    -0.8563E+02    -0.8580E+02    -0.8595E+02    -0.8610E+02    -0.8623E+02    -0.8635E+02    -0.8647E+02    -0.8657E+02    -0.8666E+02    -0.8674E+02    -0.8681E+02    -0.8687E+02    -0.8691E+02    -0.8693E+02    -0.8693E+02
    -0.8694E+02    -0.8694E+02    -0.8692E+02    -0.8688E+02    -0.8682E+02    -0.8675E+02    -0.8667E+02    -0.8657E+02    -0.8647E+02    -0.8635E+02    -0.8623E+02    -0.8608E+02    -0.8593E+02    -0.8576E+02    -0.8558E+02    -0.8537E+02    -0.8515E+02    -0.8491E+02    -0.8465E+02    -0.8436E+02    -0.8404E+02    -0.8369E+02    -0.8332E+02    -0.8290E+02    -0.8245E+02    -0.8196E+02    -0.8142E+02    -0.8084E+02    -0.8021E+02    -0.7952E+02    -0.7879E+02    -0.7800E+02    -0.7715E+02    -0.7626E+02    -0.7532E+02    -0.7434E+02    -0.7334E+02    -0.7231E+02    -0.7127E+02    -0.7025E+02    -0.6925E+02    -0.6829E+02    -0.6739E+02    -0.6657E+02    -0.6584E+02    -0.6523E+02    -0.6473E+02    -0.6437E+02    -0.6415E+02    -0.6408E+02    -0.6416E+02    -0.6438E+02    -0.6474E+02    -0.6524E+02    -0.6585E+02    -0.6658E+02    -0.6740E+02    -0.6830E+02    -0.6926E+02    -0.7026E+02    -0.7129E+02    -0.7232E+02    -0.7335E+02    -0.7436E+02    -0.7534E+02    -0.7628E+02    -0.7717E+02    -0.7801E+02    -0.7880E+02    -0.7954E+02    -0.8022E+02    -0.8085E+02    -0.8144E+02    -0.8197E+02    -0.8246E+02    -0.8291E+02    -0.8332E+02    -0.8370E+02    -0.8405E+02    -0.8436E+02    -0.8465E+02    -0.8491E+02    -0.8515E+02    -0.8537E+02    -0.8557E+02    -0.8575E+02    -0.8592E+02    -0.8607E+02    -0.8621E+02    -0.8634E+02    -0.8646E+02    -0.8656E+02    -0.8666E+02    -0.8674E+02    -0.8681E+02    -0.8688E+02    -0.8693E+02    -0.8696E+02    -0.8698E+02    -0.8698E+02
    -0.8701E+02    -0.8701E+02    -0.8699E+02    -0.8695E+02    -0.8690E+02    -0.8684E+02    -0.8677E+02    -0.8669E+02    -0.8659E+02    -0.8649E+02    -0.8637E+02    -0.8624E+02    -0.8609E+02    -0.8593E+02    -0.8575E+02    -0.8555E+02    -0.8533E+02    -0.8508E+02    -0.8481E+02    -0.8451E+02    -0.8417E+02    -0.8380E+02    -0.8339E+02    -0.8293E+02    -0.8242E+02    -0.8186E+02    -0.8124E+02    -0.8055E+02    -0.7979E+02    -0.7896E+02    -0.7805E+02    -0.7707E+02    -0.7600E+02    -0.7485E+02    -0.7363E+02    -0.7235E+02    -0.7101E+02    -0.6964E+02    -0.6825E+02    -0.6687E+02    -0.6552E+02    -0.6422E+02    -0.6300E+02    -0.6188E+02    -0.6089E+02    -0.6006E+02    -0.5938E+02    -0.5889E+02    -0.5860E+02    -0.5850E+02    -0.5860E+02    -0.5890E+02    -0.5939E+02    -0.6007E+02    -0.6091E+02    -0.6190E+02    -0.6301E+02    -0.6424E+02    -0.6554E+02    -0.6689E+02    -0.6828E+02    -0.6967E+02    -0.7104E+02    -0.7237E+02    -0.7366E+02    -0.7487E+02    -0.7602E+02    -0.7709E+02    -0.7808E+02    -0.7899E+02    -0.7982E+02    -0.8057E+02    -0.8126E+02    -0.8188E+02    -0.8244E+02    -0.8295E+02    -0.8340E+02    -0.8381E+02    -0.8419E+02    -0.8452E+02    -0.8482E+02    -0.8509E+02    -0.8534E+02    -0.8556E+02    -0.8576E+02    -0.8593E+02    -0.8610E+02    -0.8624E+02    -0.8637E+02    -0.8649E+02    -0.8659E+02    -0.8669E+02    -0.8677E+02    -0.8684E+02    -0.8691E+02    -0.8696E+02    -0.8700E+02    -0.8703E+02    -0.8705E+02    -0.8705E+02
    -0.8709E+02    -0.8709E+02    -0.8708E+02    -0.8705E+02    -0.8701E+02    -0.8696E+02    -0.8690E+02    -0.8683E+02    -0.8675E+02    -0.8666E+02    -0.8656E+02    -0.8644E+02    -0.8631E+02    -0.8615E+02    -0.8598E+02    -0.8579E+02    -0.8557E+02    -0.8533E+02    -0.8505E+02    -0.8474E+02    -0.8439E+02    -0.8399E+02    -0.8355E+02    -0.8304E+02    -0.8248E+02    -0.8184E+02    -0.8112E+02    -0.8031E+02    -0.7940E+02    -0.7839E+02    -0.7727E+02    -0.7603E+02    -0.7467E+02    -0.7320E+02    -0.7161E+02    -0.6993E+02    -0.6816E+02    -0.6634E+02    -0.6449E+02    -0.6264E+02    -0.6083E+02    -0.5909E+02    -0.5746E+02    -0.5597E+02    -0.5466E+02    -0.5354E+02    -0.5264E+02    -0.5199E+02    -0.5159E+02    -0.5146E+02    -0.5160E+02    -0.5200E+02    -0.5265E+02    -0.5355E+02    -0.5467E+02    -0.5599E+02    -0.5749E+02    -0.5912E+02    -0.6086E+02    -0.6268E+02    -0.6452E+02    -0.6638E+02    -0.6820E+02    -0.6996E+02    -0.7165E+02    -0.7323E+02    -0.7471E+02    -0.7606E+02    -0.7730E+02    -0.7842E+02    -0.7943E+02    -0.8034E+02    -0.8115E+02    -0.8187E+02    -0.8250E+02    -0.8307E+02    -0.8357E+02    -0.8402E+02    -0.8441E+02    -0.8477E+02    -0.8508E+02    -0.8535E+02    -0.8559E+02    -0.8581E+02    -0.8600E+02    -0.8617E+02    -0.8632E+02    -0.8645E+02    -0.8657E+02    -0.8667E+02    -0.8676E+02    -0.8684E+02    -0.8691E+02    -0.8697E+02    -0.8702E+02    -0.8706E+02    -0.8710E+02    -0.8712E+02    -0.8713E+02    -0.8713E+02
    -0.8719E+02    -0.8719E+02    -0.8718E+02    -0.8717E+02    -0.8714E+02    -0.8711E+02    -0.8706E+02    -0.8701E+02    -0.8695E+02    -0.8688E+02    -0.8679E+02    -0.8669E+02    -0.8658E+02    -0.8644E+02    -0.8629E+02    -0.8611E+02    -0.8590E+02    -0.8566E+02    -0.8539E+02    -0.8508E+02    -0.8472E+02    -0.8430E+02    -0.8382E+02    -0.8328E+02    -0.8265E+02    -0.8192E+02    -0.8109E+02    -0.8015E+02    -0.7907E+02    -0.7784E+02    -0.7646E+02    -0.7490E+02    -0.7318E+02    -0.7129E+02    -0.6924E+02    -0.6705E+02    -0.6474E+02    -0.6235E+02    -0.5992E+02    -0.5749E+02    -0.5511E+02    -0.5283E+02    -0.5069E+02    -0.4874E+02    -0.4702E+02    -0.4555E+02    -0.4438E+02    -0.4353E+02    -0.4301E+02    -0.4284E+02    -0.4302E+02    -0.4354E+02    -0.4440E+02    -0.4557E+02    -0.4704E+02    -0.4877E+02    -0.5072E+02    -0.5287E+02    -0.5515E+02    -0.5753E+02    -0.5996E+02    -0.6240E+02    -0.6479E+02    -0.6710E+02    -0.6929E+02    -0.7134E+02    -0.7323E+02    -0.7495E+02    -0.7650E+02    -0.7788E+02    -0.7911E+02    -0.8019E+02    -0.8113E+02    -0.8196E+02    -0.8268E+02    -0.8331E+02    -0.8386E+02    -0.8434E+02    -0.8475E+02    -0.8511E+02    -0.8542E+02    -0.8570E+02    -0.8593E+02    -0.8614E+02    -0.8632E+02    -0.8647E+02    -0.8660E+02    -0.8672E+02    -0.8682E+02    -0.8690E+02    -0.8697E+02    -0.8703E+02    -0.8708E+02    -0.8713E+02    -0.8716E+02    -0.8719E+02    -0.8721E+02    -0.8722E+02    -0.8723E+02    -0.8723E+02
    -0.8731E+02    -0.8731E+02    -0.8731E+02    -0.8730E+02    -0.8729E+02    -0.8727E+02    -0.8725E+02    -0.8722E+02    -0.8718E+02    -0.8713E+02    -0.8707E+02    -0.8700E+02    -0.8691E+02    -0.8680E+02    -0.8666E+02    -0.8650E+02    -0.8632E+02    -0.8610E+02    -0.8583E+02    -0.8552E+02    -0.8516E+02    -0.8474E+02    -0.8424E+02    -0.8365E+02    -0.8296E+02    -0.8215E+02    -0.8121E+02    -0.8011E+02    -0.7883E+02    -0.7735E+02    -0.7566E+02    -0.7373E+02    -0.7157E+02    -0.6917E+02    -0.6655E+02    -0.6373E+02    -0.6075E+02    -0.5766E+02    -0.5452E+02    -0.5138E+02    -0.4831E+02    -0.4536E+02    -0.4260E+02    -0.4008E+02    -0.3785E+02    -0.3596E+02    -0.3444E+02    -0.3334E+02    -0.3266E+02    -0.3244E+02    -0.3267E+02    -0.3335E+02    -0.3446E+02    -0.3598E+02    -0.3788E+02    -0.4011E+02    -0.4264E+02    -0.4540E+02    -0.4836E+02    -0.5143E+02    -0.5457E+02    -0.5772E+02    -0.6081E+02    -0.6379E+02    -0.6660E+02    -0.6923E+02    -0.7163E+02    -0.7379E+02    -0.7571E+02    -0.7740E+02    -0.7888E+02    -0.8016E+02    -0.8126E+02    -0.8220E+02    -0.8301E+02    -0.8369E+02    -0.8428E+02    -0.8478E+02    -0.8521E+02    -0.8557E+02    -0.8588E+02    -0.8614E+02    -0.8636E+02    -0.8655E+02    -0.8670E+02    -0.8684E+02    -0.8695E+02    -0.8704E+02    -0.8711E+02    -0.8717E+02    -0.8722E+02    -0.8726E+02    -0.8729E+02    -0.8731E+02    -0.8732E+02    -0.8733E+02    -0.8734E+02    -0.8734E+02    -0.8734E+02    -0.8734E+02
    -0.8745E+02    -0.8745E+02    -0.8745E+02    -0.8746E+02    -0.8746E+02    -0.8747E+02    -0.8747E+02    -0.8746E+02    -0.8745E+02    -0.8743E+02    -0.8740E+02    -0.8736E+02    -0.8729E+02    -0.8721E+02    -0.8711E+02    -0.8698E+02    -0.8682E+02    -0.8663E+02    -0.8639E+02    -0.8610E+02    -0.8574E+02    -0.8532E+02    -0.8481E+02    -0.8419E+02    -0.8345E+02    -0.8256E+02    -0.8150E+02    -0.8024E+02    -0.7875E+02    -0.7699E+02    -0.7494E+02    -0.7258E+02    -0.6989E+02    -0.6688E+02    -0.6357E+02    -0.6000E+02    -0.5622E+02    -0.5229E+02    -0.4828E+02    -0.4428E+02    -0.4035E+02    -0.3658E+02    -0.3304E+02    -0.2979E+02    -0.2692E+02    -0.2449E+02    -0.2254E+02    -0.2112E+02    -0.2025E+02    -0.1996E+02    -0.2026E+02    -0.2113E+02    -0.2256E+02    -0.2451E+02    -0.2696E+02    -0.2983E+02    -0.3308E+02    -0.3663E+02    -0.4041E+02    -0.4434E+02    -0.4835E+02    -0.5235E+02    -0.5628E+02    -0.6007E+02    -0.6364E+02    -0.6695E+02    -0.6996E+02    -0.7264E+02    -0.7501E+02    -0.7705E+02    -0.7881E+02    -0.8030E+02    -0.8156E+02    -0.8262E+02    -0.8350E+02    -0.8424E+02    -0.8486E+02    -0.8537E+02    -0.8580E+02    -0.8615E+02    -0.8644E+02    -0.8668E+02    -0.8688E+02    -0.8704E+02    -0.8717E+02    -0.8727E+02    -0.8735E+02    -0.8741E+02    -0.8745E+02    -0.8749E+02    -0.8750E+02    -0.8752E+02    -0.8752E+02    -0.8751E+02    -0.8751E+02    -0.8750E+02    -0.8749E+02    -0.8748E+02    -0.8747E+02    -0.8747E+02
    -0.8760E+02    -0.8760E+02    -0.8761E+02    -0.8763E+02    -0.8766E+02    -0.8768E+02    -0.8771E+02    -0.8774E+02    -0.8776E+02    -0.8777E+02    -0.8777E+02    -0.8776E+02    -0.8774E+02    -0.8770E+02    -0.8763E+02    -0.8754E+02    -0.8742E+02    -0.8726E+02    -0.8705E+02    -0.8679E+02    -0.8647E+02    -0.8606E+02    -0.8555E+02    -0.8492E+02    -0.8415E+02    -0.8319E+02    -0.8203E+02    -0.8061E+02    -0.7889E+02    -0.7683E+02    -0.7439E+02    -0.7153E+02    -0.6824E+02    -0.6452E+02    -0.6040E+02    -0.5593E+02    -0.5118E+02    -0.4623E+02    -0.4116E+02    -0.3608E+02    -0.3108E+02    -0.2626E+02    -0.2172E+02    -0.1756E+02    -0.1386E+02    -0.1070E+02    -0.8156E+01    -0.6294E+01    -0.5157E+01    -0.4777E+01    -0.5164E+01    -0.6307E+01    -0.8176E+01    -0.1073E+02    -0.1389E+02    -0.1760E+02    -0.2177E+02    -0.2632E+02    -0.3114E+02    -0.3615E+02    -0.4123E+02    -0.4630E+02    -0.5125E+02    -0.5600E+02    -0.6047E+02    -0.6460E+02    -0.6832E+02    -0.7161E+02    -0.7446E+02    -0.7690E+02    -0.7896E+02    -0.8068E+02    -0.8209E+02    -0.8326E+02    -0.8421E+02    -0.8498E+02    -0.8561E+02    -0.8612E+02    -0.8653E+02    -0.8686E+02    -0.8712E+02    -0.8732E+02    -0.8748E+02    -0.8761E+02    -0.8770E+02    -0.8776E+02    -0.8780E+02    -0.8783E+02    -0.8784E+02    -0.8784E+02    -0.8782E+02    -0.8780E+02    -0.8777E+02    -0.8774E+02    -0.8771E+02    -0.8768E+02    -0.8765E+02    -0.8763E+02    -0.8761E+02    -0.8761E+02
    -0.8776E+02    -0.8776E+02    -0.8778E+02    -0.8782E+02    -0.8786E+02    -0.8792E+02    -0.8798E+02    -0.8803E+02    -0.8809E+02    -0.8814E+02    -0.8818E+02    -0.8821E+02    -0.8823E+02    -0.8823E+02    -0.8821E+02    -0.8817E+02    -0.8810E+02    -0.8798E+02    -0.8783E+02    -0.8761E+02    -0.8733E+02    -0.8696E+02    -0.8648E+02    -0.8586E+02    -0.8507E+02    -0.8408E+02    -0.8282E+02    -0.8126E+02    -0.7933E+02    -0.7696E+02    -0.7409E+02    -0.7068E+02    -0.6670E+02    -0.6216E+02    -0.5708E+02    -0.5154E+02    -0.4562E+02    -0.3941E+02    -0.3302E+02    -0.2657E+02    -0.2018E+02    -0.1398E+02    -0.8076E+01    -0.2606E+01     0.2304E+01     0.6529E+01     0.9952E+01     0.1247E+02     0.1402E+02     0.1453E+02     0.1401E+02     0.1246E+02     0.9930E+01     0.6500E+01     0.2269E+01    -0.2649E+01    -0.8126E+01    -0.1403E+02    -0.2025E+02    -0.2664E+02    -0.3310E+02    -0.3949E+02    -0.4570E+02    -0.5163E+02    -0.5717E+02    -0.6225E+02    -0.6679E+02    -0.7077E+02    -0.7417E+02    -0.7704E+02    -0.7940E+02    -0.8134E+02    -0.8290E+02    -0.8415E+02    -0.8514E+02    -0.8593E+02    -0.8654E+02    -0.8702E+02    -0.8740E+02    -0.8768E+02    -0.8790E+02    -0.8806E+02    -0.8817E+02    -0.8824E+02    -0.8829E+02    -0.8831E+02    -0.8831E+02    -0.8829E+02    -0.8826E+02    -0.8822E+02    -0.8817E+02    -0.8811E+02    -0.8805E+02    -0.8799E+02    -0.8793E+02    -0.8787E+02    -0.8783E+02    -0.8779E+02    -0.8777E+02    -0.8777E+02
    -0.8793E+02    -0.8793E+02    -0.8796E+02    -0.8801E+02    -0.8808E+02    -0.8817E+02    -0.8825E+02    -0.8835E+02    -0.8844E+02    -0.8853E+02    -0.8861E+02    -0.8869E+02    -0.8875E+02    -0.8880E+02    -0.8884E+02    -0.8885E+02    -0.8883E+02    -0.8878E+02    -0.8869E+02    -0.8854E+02    -0.8831E+02    -0.8800E+02    -0.8757E+02    -0.8699E+02    -0.8623E+02    -0.8522E+02    -0.8392E+02    -0.8224E+02    -0.8011E+02    -0.7743E+02    -0.7412E+02    -0.7012E+02    -0.6537E+02    -0.5987E+02    -0.5368E+02    -0.4685E+02    -0.3948E+02    -0.3168E+02    -0.2358E+02    -0.1532E+02    -0.7028E+01     0.1144E+01     0.9021E+01     0.1642E+02     0.2313E+02     0.2896E+02     0.3372E+02     0.3726E+02     0.3943E+02     0.4016E+02     0.3942E+02     0.3724E+02     0.3370E+02     0.2893E+02     0.2309E+02     0.1637E+02     0.8969E+01     0.1084E+01    -0.7094E+01    -0.1539E+02    -0.2366E+02    -0.3177E+02    -0.3957E+02    -0.4694E+02    -0.5377E+02    -0.5997E+02    -0.6546E+02    -0.7021E+02    -0.7421E+02    -0.7751E+02    -0.8019E+02    -0.8232E+02    -0.8399E+02    -0.8529E+02    -0.8630E+02    -0.8706E+02    -0.8764E+02    -0.8807E+02    -0.8839E+02    -0.8861E+02    -0.8876E+02    -0.8886E+02    -0.8891E+02    -0.8893E+02    -0.8892E+02    -0.8889E+02    -0.8884E+02    -0.8878E+02    -0.8870E+02    -0.8862E+02    -0.8853E+02    -0.8844E+02    -0.8834E+02    -0.8825E+02    -0.8816E+02    -0.8808E+02    -0.8801E+02    -0.8795E+02    -0.8792E+02    -0.8792E+02
    -0.8810E+02    -0.8810E+02    -0.8814E+02    -0.8821E+02    -0.8831E+02    -0.8842E+02    -0.8854E+02    -0.8867E+02    -0.8880E+02    -0.8893E+02    -0.8906E+02    -0.8918E+02    -0.8929E+02    -0.8940E+02    -0.8949E+02    -0.8956E+02    -0.8961E+02    -0.8962E+02    -0.8960E+02    -0.8953E+02    -0.8938E+02    -0.8915E+02    -0.8880E+02    -0.8830E+02    -0.8759E+02    -0.8661E+02    -0.8530E+02    -0.8355E+02    -0.8125E+02    -0.7829E+02    -0.7455E+02    -0.6990E+02    -0.6430E+02    -0.5771E+02    -0.5018E+02    -0.4178E+02    -0.3260E+02    -0.2277E+02    -0.1240E+02    -0.1640E+01     0.9352E+01     0.2037E+02     0.3115E+02     0.4143E+02     0.5088E+02     0.5920E+02     0.6605E+02     0.7118E+02     0.7435E+02     0.7542E+02     0.7434E+02     0.7116E+02     0.6603E+02     0.5916E+02     0.5084E+02     0.4138E+02     0.3110E+02     0.2030E+02     0.9282E+01    -0.1716E+01    -0.1248E+02    -0.2285E+02    -0.3270E+02    -0.4188E+02    -0.5028E+02    -0.5781E+02    -0.6439E+02    -0.7000E+02    -0.7464E+02    -0.7838E+02    -0.8134E+02    -0.8363E+02    -0.8538E+02    -0.8669E+02    -0.8766E+02    -0.8837E+02    -0.8888E+02    -0.8923E+02    -0.8946E+02    -0.8960E+02    -0.8968E+02    -0.8971E+02    -0.8969E+02    -0.8965E+02    -0.8958E+02    -0.8949E+02    -0.8939E+02    -0.8928E+02    -0.8916E+02    -0.8903E+02    -0.8890E+02    -0.8877E+02    -0.8864E+02    -0.8851E+02    -0.8840E+02    -0.8829E+02    -0.8819E+02    -0.8812E+02    -0.8808E+02    -0.8808E+02
    -0.8827E+02    -0.8827E+02    -0.8832E+02    -0.8841E+02    -0.8853E+02    -0.8867E+02    -0.8882E+02    -0.8898E+02    -0.8915E+02    -0.8932E+02    -0.8950E+02    -0.8967E+02    -0.8983E+02    -0.8999E+02    -0.9014E+02    -0.9027E+02    -0.9039E+02    -0.9048E+02    -0.9053E+02    -0.9054E+02    -0.9050E+02    -0.9036E+02    -0.9012E+02    -0.8972E+02    -0.8910E+02    -0.8821E+02    -0.8693E+02    -0.8517E+02    -0.8276E+02    -0.7955E+02    -0.7537E+02    -0.7007E+02    -0.6352E+02    -0.5568E+02    -0.4658E+02    -0.3626E+02    -0.2480E+02    -0.1231E+02     0.1120E+01     0.1535E+02     0.3018E+02     0.4533E+02     0.6045E+02     0.7511E+02     0.8882E+02     0.1011E+03     0.1113E+03     0.1190E+03     0.1238E+03     0.1255E+03     0.1238E+03     0.1190E+03     0.1113E+03     0.1010E+03     0.8878E+02     0.7506E+02     0.6039E+02     0.4526E+02     0.3011E+02     0.1527E+02     0.1036E+01    -0.1240E+02    -0.2490E+02    -0.3636E+02    -0.4668E+02    -0.5579E+02    -0.6362E+02    -0.7017E+02    -0.7547E+02    -0.7964E+02    -0.8284E+02    -0.8524E+02    -0.8701E+02    -0.8828E+02    -0.8918E+02    -0.8979E+02    -0.9019E+02    -0.9044E+02    -0.9057E+02    -0.9062E+02    -0.9061E+02    -0.9056E+02    -0.9047E+02    -0.9036E+02    -0.9023E+02    -0.9009E+02    -0.8994E+02    -0.8978E+02    -0.8961E+02    -0.8944E+02    -0.8927E+02    -0.8910E+02    -0.8894E+02    -0.8878E+02    -0.8863E+02    -0.8849E+02    -0.8838E+02    -0.8829E+02    -0.8824E+02    -0.8824E+02
    -0.8844E+02    -0.8844E+02    -0.8850E+02    -0.8860E+02    -0.8874E+02    -0.8891E+02    -0.8909E+02    -0.8929E+02    -0.8949E+02    -0.8971E+02    -0.8992E+02    -0.9013E+02    -0.9035E+02    -0.9056E+02    -0.9076E+02    -0.9096E+02    -0.9114E+02    -0.9130E+02    -0.9144E+02    -0.9154E+02    -0.9159E+02    -0.9157E+02    -0.9144E+02    -0.9117E+02    -0.9069E+02    -0.8992E+02    -0.8874E+02    -0.8702E+02    -0.8456E+02    -0.8117E+02    -0.7659E+02    -0.7061E+02    -0.6305E+02    -0.5381E+02    -0.4286E+02    -0.3022E+02    -0.1592E+02     0.2536E-01     0.1756E+02     0.3657E+02     0.5682E+02     0.7799E+02     0.9960E+02     0.1210E+03     0.1415E+03     0.1601E+03     0.1760E+03     0.1882E+03     0.1958E+03     0.1984E+03     0.1958E+03     0.1881E+03     0.1760E+03     0.1601E+03     0.1414E+03     0.1210E+03     0.9954E+02     0.7792E+02     0.5675E+02     0.3648E+02     0.1747E+02    -0.6655E-01    -0.1601E+02    -0.3032E+02    -0.4296E+02    -0.5391E+02    -0.6315E+02    -0.7071E+02    -0.7668E+02    -0.8125E+02    -0.8464E+02    -0.8709E+02    -0.8882E+02    -0.8999E+02    -0.9076E+02    -0.9124E+02    -0.9151E+02    -0.9164E+02    -0.9166E+02    -0.9162E+02    -0.9152E+02    -0.9139E+02    -0.9123E+02    -0.9105E+02    -0.9086E+02    -0.9066E+02    -0.9046E+02    -0.9025E+02    -0.9004E+02    -0.8983E+02    -0.8962E+02    -0.8942E+02    -0.8922E+02    -0.8903E+02    -0.8885E+02    -0.8869E+02    -0.8855E+02    -0.8845E+02    -0.8839E+02    -0.8839E+02
    -0.8858E+02    -0.8858E+02    -0.8865E+02    -0.8878E+02    -0.8894E+02    -0.8913E+02    -0.8934E+02    -0.8957E+02    -0.8981E+02    -0.9005E+02    -0.9031E+02    -0.9056E+02    -0.9082E+02    -0.9108E+02    -0.9134E+02    -0.9159E+02    -0.9183E+02    -0.9207E+02    -0.9228E+02    -0.9248E+02    -0.9263E+02    -0.9272E+02    -0.9272E+02    -0.9259E+02    -0.9226E+02    -0.9164E+02    -0.9061E+02    -0.8900E+02    -0.8656E+02    -0.8305E+02    -0.7814E+02    -0.7151E+02    -0.6290E+02    -0.5212E+02    -0.3908E+02    -0.2371E+02    -0.5937E+01     0.1436E+02     0.3724E+02     0.6268E+02     0.9050E+02     0.1204E+03     0.1517E+03     0.1836E+03     0.2150E+03     0.2444E+03     0.2700E+03     0.2902E+03     0.3031E+03     0.3075E+03     0.3030E+03     0.2901E+03     0.2700E+03     0.2443E+03     0.2149E+03     0.1836E+03     0.1516E+03     0.1203E+03     0.9042E+02     0.6260E+02     0.3716E+02     0.1427E+02    -0.6034E+01    -0.2381E+02    -0.3919E+02    -0.5222E+02    -0.6300E+02    -0.7161E+02    -0.7823E+02    -0.8313E+02    -0.8664E+02    -0.8907E+02    -0.9068E+02    -0.9171E+02    -0.9232E+02    -0.9265E+02    -0.9278E+02    -0.9279E+02    -0.9270E+02    -0.9255E+02    -0.9237E+02    -0.9215E+02    -0.9192E+02    -0.9168E+02    -0.9144E+02    -0.9119E+02    -0.9094E+02    -0.9069E+02    -0.9043E+02    -0.9019E+02    -0.8994E+02    -0.8970E+02    -0.8947E+02    -0.8925E+02    -0.8905E+02    -0.8887E+02    -0.8871E+02    -0.8860E+02    -0.8853E+02    -0.8853E+02
    -0.8871E+02    -0.8871E+02    -0.8879E+02    -0.8893E+02    -0.8911E+02    -0.8932E+02    -0.8956E+02    -0.8981E+02    -0.9008E+02    -0.9036E+02    -0.9065E+02    -0.9094E+02    -0.9124E+02    -0.9154E+02    -0.9184E+02    -0.9215E+02    -0.9245E+02    -0.9275E+02    -0.9304E+02    -0.9332E+02    -0.9357E+02    -0.9377E+02    -0.9389E+02    -0.9390E+02    -0.9373E+02    -0.9328E+02    -0.9242E+02    -0.9096E+02    -0.8862E+02    -0.8506E+02    -0.7990E+02    -0.7269E+02    -0.6305E+02    -0.5069E+02    -0.3542E+02    -0.1700E+02     0.4803E+01     0.3033E+02     0.5987E+02     0.9361E+02     0.1316E+03     0.1737E+03     0.2193E+03     0.2675E+03     0.3168E+03     0.3647E+03     0.4082E+03     0.4436E+03     0.4671E+03     0.4753E+03     0.4671E+03     0.4436E+03     0.4082E+03     0.3647E+03     0.3167E+03     0.2675E+03     0.2193E+03     0.1736E+03     0.1315E+03     0.9353E+02     0.5978E+02     0.3024E+02     0.4706E+01    -0.1710E+02    -0.3552E+02    -0.5080E+02    -0.6315E+02    -0.7278E+02    -0.7998E+02    -0.8514E+02    -0.8869E+02    -0.9103E+02    -0.9249E+02    -0.9334E+02    -0.9379E+02    -0.9396E+02    -0.9396E+02    -0.9384E+02    -0.9364E+02    -0.9340E+02    -0.9313E+02    -0.9284E+02    -0.9254E+02    -0.9225E+02    -0.9195E+02    -0.9165E+02    -0.9136E+02    -0.9107E+02    -0.9078E+02    -0.9050E+02    -0.9022E+02    -0.8996E+02    -0.8970E+02    -0.8945E+02    -0.8923E+02    -0.8902E+02    -0.8885E+02    -0.8872E+02    -0.8865E+02    -0.8865E+02
    -0.8882E+02    -0.8882E+02    -0.8891E+02    -0.8905E+02    -0.8925E+02    -0.8948E+02    -0.8974E+02    -0.9001E+02    -0.9031E+02    -0.9061E+02    -0.9093E+02    -0.9125E+02    -0.9158E+02    -0.9192E+02    -0.9226E+02    -0.9261E+02    -0.9297E+02    -0.9333E+02    -0.9369E+02    -0.9404E+02    -0.9438E+02    -0.9469E+02    -0.9493E+02    -0.9506E+02    -0.9503E+02    -0.9474E+02    -0.9405E+02    -0.9276E+02    -0.9055E+02    -0.8703E+02    -0.8170E+02    -0.7403E+02    -0.6348E+02    -0.4963E+02    -0.3214E+02    -0.1061E+02     0.1549E+02     0.4680E+02     0.8399E+02     0.1277E+03     0.1785E+03     0.2369E+03     0.3027E+03     0.3755E+03     0.4537E+03     0.5342E+03     0.6119E+03     0.6793E+03     0.7267E+03     0.7443E+03     0.7267E+03     0.6793E+03     0.6119E+03     0.5342E+03     0.4537E+03     0.3755E+03     0.3027E+03     0.2368E+03     0.1785E+03     0.1276E+03     0.8390E+02     0.4671E+02     0.1539E+02    -0.1071E+02    -0.3224E+02    -0.4973E+02    -0.6358E+02    -0.7412E+02    -0.8179E+02    -0.8711E+02    -0.9062E+02    -0.9282E+02    -0.9412E+02    -0.9481E+02    -0.9510E+02    -0.9513E+02    -0.9499E+02    -0.9476E+02    -0.9446E+02    -0.9412E+02    -0.9377E+02    -0.9342E+02    -0.9306E+02    -0.9271E+02    -0.9237E+02    -0.9203E+02    -0.9170E+02    -0.9138E+02    -0.9106E+02    -0.9075E+02    -0.9045E+02    -0.9016E+02    -0.8988E+02    -0.8962E+02    -0.8937E+02    -0.8915E+02    -0.8897E+02    -0.8883E+02    -0.8875E+02    -0.8875E+02
    -0.8890E+02    -0.8890E+02    -0.8899E+02    -0.8915E+02    -0.8935E+02    -0.8960E+02    -0.8987E+02    -0.9016E+02    -0.9047E+02    -0.9080E+02    -0.9114E+02    -0.9148E+02    -0.9184E+02    -0.9221E+02    -0.9258E+02    -0.9297E+02    -0.9337E+02    -0.9378E+02    -0.9419E+02    -0.9461E+02    -0.9502E+02    -0.9541E+02    -0.9575E+02    -0.9600E+02    -0.9610E+02    -0.9594E+02    -0.9539E+02    -0.9423E+02    -0.9216E+02    -0.8872E+02    -0.8332E+02    -0.7533E+02    -0.6407E+02    -0.4898E+02    -0.2959E+02    -0.5273E+01     0.2481E+02     0.6168E+02     0.1066E+03     0.1608E+03     0.2259E+03     0.3036E+03     0.3954E+03     0.5025E+03     0.6252E+03     0.7619E+03     0.9068E+03     0.1047E+04     0.1159E+04     0.1208E+04     0.1159E+04     0.1047E+04     0.9067E+03     0.7619E+03     0.6252E+03     0.5024E+03     0.3953E+03     0.3035E+03     0.2259E+03     0.1607E+03     0.1065E+03     0.6159E+02     0.2471E+02    -0.5373E+01    -0.2969E+02    -0.4908E+02    -0.6416E+02    -0.7542E+02    -0.8340E+02    -0.8879E+02    -0.9223E+02    -0.9430E+02    -0.9545E+02    -0.9600E+02    -0.9616E+02    -0.9607E+02    -0.9582E+02    -0.9549E+02    -0.9510E+02    -0.9469E+02    -0.9428E+02    -0.9387E+02    -0.9346E+02    -0.9307E+02    -0.9269E+02    -0.9232E+02    -0.9196E+02    -0.9162E+02    -0.9128E+02    -0.9095E+02    -0.9063E+02    -0.9032E+02    -0.9002E+02    -0.8974E+02    -0.8948E+02    -0.8925E+02    -0.8905E+02    -0.8891E+02    -0.8882E+02    -0.8882E+02
    -0.8895E+02    -0.8895E+02    -0.8904E+02    -0.8920E+02    -0.8942E+02    -0.8967E+02    -0.8995E+02    -0.9026E+02    -0.9058E+02    -0.9092E+02    -0.9127E+02    -0.9163E+02    -0.9200E+02    -0.9238E+02    -0.9278E+02    -0.9319E+02    -0.9362E+02    -0.9406E+02    -0.9451E+02    -0.9498E+02    -0.9544E+02    -0.9589E+02    -0.9630E+02    -0.9662E+02    -0.9680E+02    -0.9673E+02    -0.9628E+02    -0.9522E+02    -0.9325E+02    -0.8988E+02    -0.8447E+02    -0.7630E+02    -0.6460E+02    -0.4871E+02    -0.2802E+02    -0.1753E+01     0.3121E+02     0.7226E+02     0.1231E+03     0.1860E+03     0.2636E+03     0.3594E+03     0.4777E+03     0.6239E+03     0.8045E+03     0.1027E+04     0.1296E+04     0.1608E+04     0.1931E+04     0.2151E+04     0.1931E+04     0.1608E+04     0.1296E+04     0.1027E+04     0.8045E+03     0.6238E+03     0.4776E+03     0.3593E+03     0.2636E+03     0.1859E+03     0.1231E+03     0.7217E+02     0.3111E+02    -0.1853E+01    -0.2812E+02    -0.4881E+02    -0.6469E+02    -0.7639E+02    -0.8455E+02    -0.8995E+02    -0.9332E+02    -0.9529E+02    -0.9634E+02    -0.9680E+02    -0.9687E+02    -0.9669E+02    -0.9637E+02    -0.9596E+02    -0.9552E+02    -0.9506E+02    -0.9460E+02    -0.9415E+02    -0.9371E+02    -0.9329E+02    -0.9289E+02    -0.9250E+02    -0.9212E+02    -0.9176E+02    -0.9141E+02    -0.9106E+02    -0.9073E+02    -0.9041E+02    -0.9010E+02    -0.8981E+02    -0.8955E+02    -0.8931E+02    -0.8911E+02    -0.8895E+02    -0.8887E+02    -0.8887E+02
    -0.8897E+02    -0.8897E+02    -0.8906E+02    -0.8922E+02    -0.8944E+02    -0.8969E+02    -0.8998E+02    -0.9029E+02    -0.9061E+02    -0.9095E+02    -0.9131E+02    -0.9168E+02    -0.9205E+02    -0.9244E+02    -0.9285E+02    -0.9327E+02    -0.9370E+02    -0.9415E+02    -0.9462E+02    -0.9510E+02    -0.9558E+02    -0.9605E+02    -0.9649E+02    -0.9684E+02    -0.9705E+02    -0.9701E+02    -0.9659E+02    -0.9557E+02    -0.9364E+02    -0.9029E+02    -0.8489E+02    -0.7666E+02    -0.6482E+02    -0.4866E+02    -0.2751E+02    -0.5395E+00     0.3347E+02     0.7610E+02     0.1293E+03     0.1957E+03     0.2786E+03     0.3828E+03     0.5146E+03     0.6840E+03     0.9059E+03     0.1206E+04     0.1628E+04     0.2257E+04     0.3264E+04     0.5004E+04     0.3264E+04     0.2257E+04     0.1628E+04     0.1206E+04     0.9059E+03     0.6839E+03     0.5146E+03     0.3827E+03     0.2786E+03     0.1956E+03     0.1292E+03     0.7600E+02     0.3338E+02    -0.6391E+00    -0.2761E+02    -0.4875E+02    -0.6491E+02    -0.7675E+02    -0.8497E+02    -0.9037E+02    -0.9370E+02    -0.9564E+02    -0.9666E+02    -0.9708E+02    -0.9711E+02    -0.9691E+02    -0.9656E+02    -0.9613E+02    -0.9566E+02    -0.9518E+02    -0.9471E+02    -0.9425E+02    -0.9380E+02    -0.9337E+02    -0.9296E+02    -0.9256E+02    -0.9218E+02    -0.9181E+02    -0.9145E+02    -0.9110E+02    -0.9077E+02    -0.9044E+02    -0.9013E+02    -0.8984E+02    -0.8957E+02    -0.8933E+02    -0.8912E+02    -0.8897E+02    -0.8888E+02    -0.8888E+02
    -0.8895E+02    -0.8895E+02    -0.8904E+02    -0.8920E+02    -0.8942E+02    -0.8967E+02    -0.8995E+02    -0.9025E+02    -0.9058E+02    -0.9092E+02    -0.9127E+02    -0.9163E+02    -0.9200E+02    -0.9238E+02    -0.9278E+02    -0.9319E+02    -0.9362E+02    -0.9406E+02    -0.9451E+02    -0.9498E+02    -0.9544E+02    -0.9589E+02    -0.9630E+02    -0.9662E+02    -0.9680E+02    -0.9673E+02    -0.9628E+02    -0.9522E+02    -0.9325E+02    -0.8988E+02    -0.8447E+02    -0.7630E+02    -0.6460E+02    -0.4871E+02    -0.2802E+02    -0.1751E+01     0.3121E+02     0.7226E+02     0.1231E+03     0.1860E+03     0.2636E+03     0.3594E+03     0.4777E+03     0.6239E+03     0.8045E+03     0.1027E+04     0.1296E+04     0.1608E+04     0.1931E+04     0.2151E+04     0.1931E+04     0.1608E+04     0.1296E+04     0.1027E+04     0.8045E+03     0.6238E+03     0.4776E+03     0.3593E+03     0.2636E+03     0.1859E+03     0.1231E+03     0.7217E+02     0.3111E+02    -0.1851E+01    -0.2812E+02    -0.4881E+02    -0.6469E+02    -0.7638E+02    -0.8455E+02    -0.8995E+02    -0.9332E+02    -0.9529E+02    -0.9634E+02    -0.9680E+02    -0.9686E+02    -0.9669E+02    -0.9637E+02    -0.9596E+02    -0.9552E+02    -0.9506E+02    -0.9460E+02    -0.9415E+02    -0.9371E+02    -0.9329E+02    -0.9289E+02    -0.9250E+02    -0.9212E+02    -0.9176E+02    -0.9141E+02    -0.9106E+02    -0.9073E+02    -0.9041E+02    -0.9010E+02    -0.8981E+02    -0.8955E+02    -0.8931E+02    -0.8911E+02    -0.8895E+02    -0.8887E+02    -0.8887E+02
    -0.8890E+02    -0.8890E+02    -0.8899E+02    -0.8915E+02    -0.8935E+02    -0.8960E+02    -0.8987E+02    -0.9016E+02    -0.9047E+02    -0.9080E+02    -0.9114E+02    -0.9148E+02    -0.9184E+02    -0.9221E+02    -0.9258E+02    -0.9297E+02    -0.9337E+02    -0.9377E+02    -0.9419E+02    -0.9461E+02    -0.9502E+02    -0.9541E+02    -0.9575E+02    -0.9600E+02    -0.9610E+02    -0.9594E+02    -0.9539E+02    -0.9423E+02    -0.9216E+02    -0.8872E+02    -0.8332E+02    -0.7532E+02    -0.6406E+02    -0.4898E+02    -0.2958E+02    -0.5270E+01     0.2481E+02     0.6169E+02     0.1066E+03     0.1608E+03     0.2259E+03     0.3036E+03     0.3954E+03     0.5025E+03     0.6252E+03     0.7619E+03     0.9068E+03     0.1047E+04     0.1159E+04     0.1208E+04     0.1159E+04     0.1047E+04     0.9068E+03     0.7619E+03     0.6252E+03     0.5024E+03     0.3953E+03     0.3035E+03     0.2259E+03     0.1607E+03     0.1065E+03     0.6159E+02     0.2471E+02    -0.5370E+01    -0.2969E+02    -0.4908E+02    -0.6416E+02    -0.7541E+02    -0.8340E+02    -0.8879E+02    -0.9223E+02    -0.9430E+02    -0.9545E+02    -0.9600E+02    -0.9616E+02    -0.9607E+02    -0.9582E+02    -0.9549E+02    -0.9510E+02    -0.9469E+02    -0.9428E+02    -0.9386E+02    -0.9346E+02    -0.9307E+02    -0.9269E+02    -0.9232E+02    -0.9196E+02    -0.9161E+02    -0.9128E+02    -0.9095E+02    -0.9062E+02    -0.9032E+02    -0.9002E+02    -0.8974E+02    -0.8948E+02    -0.8925E+02    -0.8905E+02    -0.8891E+02    -0.8882E+02    -0.8882E+02
    -0.8882E+02    -0.8882E+02    -0.8891E+02    -0.8905E+02    -0.8925E+02    -0.8948E+02    -0.8973E+02    -0.9001E+02    -0.9031E+02    -0.9061E+02    -0.9093E+02    -0.9125E+02    -0.9158E+02    -0.9192E+02    -0.9226E+02    -0.9261E+02    -0.9297E+02    -0.9333E+02    -0.9369E+02    -0.9404E+02    -0.9438E+02    -0.9468E+02    -0.9493E+02    -0.9506E+02    -0.9503E+02    -0.9474E+02    -0.9405E+02    -0.9275E+02    -0.9055E+02    -0.8703E+02    -0.8170E+02    -0.7403E+02    -0.6348E+02    -0.4963E+02    -0.3213E+02    -0.1061E+02     0.1549E+02     0.4681E+02     0.8399E+02     0.1277E+03     0.1785E+03     0.2369E+03     0.3027E+03     0.3755E+03     0.4537E+03     0.5342E+03     0.6119E+03     0.6793E+03     0.7267E+03     0.7443E+03     0.7267E+03     0.6793E+03     0.6119E+03     0.5342E+03     0.4537E+03     0.3755E+03     0.3027E+03     0.2368E+03     0.1785E+03     0.1276E+03     0.8390E+02     0.4671E+02     0.1540E+02    -0.1071E+02    -0.3223E+02    -0.4973E+02    -0.6357E+02    -0.7412E+02    -0.8178E+02    -0.8710E+02    -0.9062E+02    -0.9282E+02    -0.9411E+02    -0.9481E+02    -0.9510E+02    -0.9513E+02    -0.9499E+02    -0.9476E+02    -0.9446E+02    -0.9412E+02    -0.9377E+02    -0.9342E+02    -0.9306E+02    -0.9271E+02    -0.9237E+02    -0.9203E+02    -0.9170E+02    -0.9138E+02    -0.9106E+02    -0.9075E+02    -0.9045E+02    -0.9016E+02    -0.8988E+02    -0.8962E+02    -0.8937E+02    -0.8915E+02    -0.8897E+02    -0.8883E+02    -0.8875E+02    -0.8875E+02
    -0.8871E+02    -0.8871E+02    -0.8879E+02    -0.8893E+02    -0.8911E+02    -0.8932E+02    -0.8956E+02    -0.8981E+02    -0.9008E+02    -0.9036E+02    -0.9065E+02    -0.9094E+02    -0.9124E+02    -0.9154E+02    -0.9184E+02    -0.9215E+02    -0.9245E+02    -0.9275E+02    -0.9304E+02    -0.9332E+02    -0.9357E+02    -0.9377E+02    -0.9389E+02    -0.9390E+02    -0.9373E+02    -0.9328E+02    -0.9242E+02    -0.9096E+02    -0.8862E+02    -0.8506E+02    -0.7989E+02    -0.7269E+02    -0.6305E+02    -0.5069E+02    -0.3541E+02    -0.1700E+02     0.4810E+01     0.3034E+02     0.5988E+02     0.9362E+02     0.1316E+03     0.1737E+03     0.2193E+03     0.2675E+03     0.3168E+03     0.3647E+03     0.4082E+03     0.4436E+03     0.4671E+03     0.4753E+03     0.4671E+03     0.4436E+03     0.4082E+03     0.3647E+03     0.3167E+03     0.2675E+03     0.2193E+03     0.1736E+03     0.1315E+03     0.9354E+02     0.5979E+02     0.3025E+02     0.4713E+01    -0.1710E+02    -0.3551E+02    -0.5079E+02    -0.6315E+02    -0.7278E+02    -0.7998E+02    -0.8514E+02    -0.8869E+02    -0.9102E+02    -0.9248E+02    -0.9334E+02    -0.9379E+02    -0.9396E+02    -0.9396E+02    -0.9384E+02    -0.9364E+02    -0.9340E+02    -0.9312E+02    -0.9284E+02    -0.9254E+02    -0.9225E+02    -0.9195E+02    -0.9165E+02    -0.9136E+02    -0.9107E+02    -0.9078E+02    -0.9050E+02    -0.9022E+02    -0.8995E+02    -0.8970E+02    -0.8945E+02    -0.8923E+02    -0.8902E+02    -0.8885E+02    -0.8872E+02    -0.8865E+02    -0.8865E+02
    -0.8858E+02    -0.8858E+02    -0.8865E+02    -0.8878E+02    -0.8894E+02    -0.8913E+02    -0.8934E+02    -0.8957E+02    -0.8981E+02    -0.9005E+02    -0.9031E+02    -0.9056E+02    -0.9082E+02    -0.9108E+02    -0.9133E+02    -0.9159E+02    -0.9183E+02    -0.9207E+02    -0.9228E+02    -0.9247E+02    -0.9262E+02    -0.9271E+02    -0.9272E+02    -0.9258E+02    -0.9226E+02    -0.9164E+02    -0.9061E+02    -0.8899E+02    -0.8656E+02    -0.8304E+02    -0.7813E+02    -0.7151E+02    -0.6289E+02    -0.5211E+02    -0.3908E+02    -0.2371E+02    -0.5928E+01     0.1437E+02     0.3725E+02     0.6269E+02     0.9051E+02     0.1204E+03     0.1517E+03     0.1836E+03     0.2150E+03     0.2444E+03     0.2700E+03     0.2902E+03     0.3031E+03     0.3075E+03     0.3031E+03     0.2901E+03     0.2700E+03     0.2443E+03     0.2150E+03     0.1836E+03     0.1516E+03     0.1203E+03     0.9043E+02     0.6261E+02     0.3717E+02     0.1428E+02    -0.6025E+01    -0.2381E+02    -0.3918E+02    -0.5222E+02    -0.6299E+02    -0.7160E+02    -0.7822E+02    -0.8313E+02    -0.8664E+02    -0.8906E+02    -0.9068E+02    -0.9171E+02    -0.9232E+02    -0.9265E+02    -0.9278E+02    -0.9278E+02    -0.9270E+02    -0.9255E+02    -0.9236E+02    -0.9215E+02    -0.9192E+02    -0.9168E+02    -0.9144E+02    -0.9119E+02    -0.9094E+02    -0.9068E+02    -0.9043E+02    -0.9019E+02    -0.8994E+02    -0.8970E+02    -0.8947E+02    -0.8925E+02    -0.8905E+02    -0.8887E+02    -0.8871E+02    -0.8860E+02    -0.8853E+02    -0.8853E+02
    -0.8843E+02    -0.8843E+02    -0.8850E+02    -0.8860E+02    -0.8874E+02    -0.8891E+02    -0.8909E+02    -0.8929E+02    -0.8949E+02    -0.8970E+02    -0.8992E+02    -0.9013E+02    -0.9035E+02    -0.9056E+02    -0.9076E+02    -0.9095E+02    -0.9114E+02    -0.9130E+02    -0.9144E+02    -0.9154E+02    -0.9159E+02    -0.9157E+02    -0.9144E+02    -0.9117E+02    -0.9069E+02    -0.8992E+02    -0.8874E+02    -0.8701E+02    -0.8456E+02    -0.8116E+02    -0.7659E+02    -0.7061E+02    -0.6304E+02    -0.5380E+02    -0.4285E+02    -0.3021E+02    -0.1590E+02     0.3701E-01     0.1757E+02     0.3658E+02     0.5683E+02     0.7800E+02     0.9961E+02     0.1210E+03     0.1415E+03     0.1601E+03     0.1760E+03     0.1882E+03     0.1958E+03     0.1984E+03     0.1958E+03     0.1881E+03     0.1760E+03     0.1601E+03     0.1415E+03     0.1210E+03     0.9955E+02     0.7794E+02     0.5676E+02     0.3650E+02     0.1749E+02    -0.5480E-01    -0.1600E+02    -0.3031E+02    -0.4295E+02    -0.5390E+02    -0.6314E+02    -0.7070E+02    -0.7668E+02    -0.8125E+02    -0.8464E+02    -0.8709E+02    -0.8881E+02    -0.8999E+02    -0.9076E+02    -0.9124E+02    -0.9151E+02    -0.9164E+02    -0.9166E+02    -0.9162E+02    -0.9152E+02    -0.9138E+02    -0.9123E+02    -0.9105E+02    -0.9086E+02    -0.9066E+02    -0.9046E+02    -0.9025E+02    -0.9004E+02    -0.8983E+02    -0.8962E+02    -0.8941E+02    -0.8921E+02    -0.8902E+02    -0.8885E+02    -0.8869E+02    -0.8855E+02    -0.8845E+02    -0.8839E+02    -0.8839E+02
    -0.8827E+02    -0.8827E+02    -0.8832E+02    -0.8841E+02    -0.8853E+02    -0.8867E+02    -0.8882E+02    -0.8898E+02    -0.8915E+02    -0.8932E+02    -0.8950E+02    -0.8967E+02    -0.8983E+02    -0.8999E+02    -0.9014E+02    -0.9027E+02    -0.9038E+02    -0.9047E+02    -0.9053E+02    -0.9054E+02    -0.9049E+02    -0.9036E+02    -0.9011E+02    -0.8971E+02    -0.8910E+02    -0.8820E+02    -0.8693E+02    -0.8516E+02    -0.8275E+02    -0.7954E+02    -0.7537E+02    -0.7006E+02    -0.6351E+02    -0.5567E+02    -0.4657E+02    -0.3624E+02    -0.2479E+02    -0.1230E+02     0.1135E+01     0.1537E+02     0.3019E+02     0.4534E+02     0.6046E+02     0.7512E+02     0.8884E+02     0.1011E+03     0.1113E+03     0.1190E+03     0.1239E+03     0.1255E+03     0.1238E+03     0.1190E+03     0.1113E+03     0.1010E+03     0.8879E+02     0.7507E+02     0.6040E+02     0.4528E+02     0.3012E+02     0.1529E+02     0.1050E+01    -0.1239E+02    -0.2488E+02    -0.3634E+02    -0.4667E+02    -0.5577E+02    -0.6361E+02    -0.7016E+02    -0.7546E+02    -0.7963E+02    -0.8283E+02    -0.8524E+02    -0.8701E+02    -0.8828E+02    -0.8917E+02    -0.8978E+02    -0.9019E+02    -0.9043E+02    -0.9057E+02    -0.9062E+02    -0.9061E+02    -0.9056E+02    -0.9047E+02    -0.9036E+02    -0.9023E+02    -0.9009E+02    -0.8994E+02    -0.8977E+02    -0.8961E+02    -0.8944E+02    -0.8927E+02    -0.8910E+02    -0.8893E+02    -0.8878E+02    -0.8863E+02    -0.8849E+02    -0.8838E+02    -0.8829E+02    -0.8824E+02    -0.8824E+02
    -0.8810E+02    -0.8810E+02    -0.8814E+02    -0.8821E+02    -0.8831E+02    -0.8842E+02    -0.8854E+02    -0.8867E+02    -0.8880E+02    -0.8893E+02    -0.8905E+02    -0.8918E+02    -0.8929E+02    -0.8940E+02    -0.8949E+02    -0.8956E+02    -0.8961E+02    -0.8962E+02    -0.8960E+02    -0.8952E+02    -0.8938E+02    -0.8915E+02    -0.8880E+02    -0.8829E+02    -0.8758E+02    -0.8661E+02    -0.8529E+02    -0.8354E+02    -0.8125E+02    -0.7828E+02    -0.7454E+02    -0.6989E+02    -0.6428E+02    -0.5770E+02    -0.5017E+02    -0.4177E+02    -0.3259E+02    -0.2275E+02    -0.1238E+02    -0.1622E+01     0.9370E+01     0.2038E+02     0.3117E+02     0.4145E+02     0.5090E+02     0.5922E+02     0.6607E+02     0.7120E+02     0.7437E+02     0.7544E+02     0.7436E+02     0.7118E+02     0.6605E+02     0.5918E+02     0.5086E+02     0.4140E+02     0.3112E+02     0.2032E+02     0.9300E+01    -0.1698E+01    -0.1247E+02    -0.2284E+02    -0.3268E+02    -0.4186E+02    -0.5027E+02    -0.5780E+02    -0.6438E+02    -0.6999E+02    -0.7463E+02    -0.7837E+02    -0.8133E+02    -0.8362E+02    -0.8537E+02    -0.8668E+02    -0.8766E+02    -0.8837E+02    -0.8887E+02    -0.8922E+02    -0.8946E+02    -0.8960E+02    -0.8968E+02    -0.8970E+02    -0.8969E+02    -0.8965E+02    -0.8958E+02    -0.8949E+02    -0.8939E+02    -0.8928E+02    -0.8916E+02    -0.8903E+02    -0.8890E+02    -0.8877E+02    -0.8864E+02    -0.8851E+02    -0.8839E+02    -0.8829E+02    -0.8819E+02    -0.8812E+02    -0.8808E+02    -0.8808E+02
    -0.8793E+02    -0.8793E+02    -0.8796E+02    -0.8801E+02    -0.8808E+02    -0.8816E+02    -0.8825E+02    -0.8834E+02    -0.8844E+02    -0.8853E+02    -0.8861E+02    -0.8869E+02    -0.8875E+02    -0.8880E+02    -0.8884E+02    -0.8885E+02    -0.8883E+02    -0.8878E+02    -0.8868E+02    -0.8853E+02    -0.8831E+02    -0.8800E+02    -0.8757E+02    -0.8699E+02    -0.8622E+02    -0.8521E+02    -0.8391E+02    -0.8223E+02    -0.8010E+02    -0.7742E+02    -0.7411E+02    -0.7010E+02    -0.6535E+02    -0.5986E+02    -0.5366E+02    -0.4683E+02    -0.3946E+02    -0.3166E+02    -0.2356E+02    -0.1530E+02    -0.7007E+01     0.1165E+01     0.9043E+01     0.1644E+02     0.2315E+02     0.2898E+02     0.3375E+02     0.3728E+02     0.3945E+02     0.4018E+02     0.3944E+02     0.3726E+02     0.3372E+02     0.2895E+02     0.2311E+02     0.1639E+02     0.8991E+01     0.1106E+01    -0.7073E+01    -0.1537E+02    -0.2364E+02    -0.3175E+02    -0.3955E+02    -0.4692E+02    -0.5375E+02    -0.5995E+02    -0.6545E+02    -0.7020E+02    -0.7420E+02    -0.7750E+02    -0.8018E+02    -0.8231E+02    -0.8398E+02    -0.8529E+02    -0.8629E+02    -0.8706E+02    -0.8764E+02    -0.8807E+02    -0.8838E+02    -0.8861E+02    -0.8876E+02    -0.8886E+02    -0.8891E+02    -0.8893E+02    -0.8892E+02    -0.8889E+02    -0.8884E+02    -0.8878E+02    -0.8870E+02    -0.8862E+02    -0.8853E+02    -0.8844E+02    -0.8834E+02    -0.8825E+02    -0.8816E+02    -0.8808E+02    -0.8801E+02    -0.8795E+02    -0.8792E+02    -0.8792E+02
    -0.8776E+02    -0.8776E+02    -0.8778E+02    -0.8782E+02    -0.8786E+02    -0.8792E+02    -0.8797E+02    -0.8803E+02    -0.8809E+02    -0.8813E+02    -0.8818E+02    -0.8821E+02    -0.8823E+02    -0.8823E+02    -0.8821E+02    -0.8817E+02    -0.8809E+02    -0.8798E+02    -0.8782E+02    -0.8761E+02    -0.8732E+02    -0.8695E+02    -0.8647E+02    -0.8585E+02    -0.8506E+02    -0.8407E+02    -0.8282E+02    -0.8125E+02    -0.7932E+02    -0.7694E+02    -0.7408E+02    -0.7067E+02    -0.6668E+02    -0.6214E+02    -0.5706E+02    -0.5152E+02    -0.4560E+02    -0.3939E+02    -0.3300E+02    -0.2655E+02    -0.2016E+02    -0.1395E+02    -0.8051E+01    -0.2581E+01     0.2330E+01     0.6555E+01     0.9978E+01     0.1250E+02     0.1404E+02     0.1456E+02     0.1404E+02     0.1248E+02     0.9956E+01     0.6526E+01     0.2294E+01    -0.2623E+01    -0.8101E+01    -0.1401E+02    -0.2022E+02    -0.2662E+02    -0.3307E+02    -0.3947E+02    -0.4568E+02    -0.5161E+02    -0.5715E+02    -0.6223E+02    -0.6677E+02    -0.7075E+02    -0.7416E+02    -0.7702E+02    -0.7939E+02    -0.8133E+02    -0.8289E+02    -0.8414E+02    -0.8513E+02    -0.8592E+02    -0.8654E+02    -0.8702E+02    -0.8739E+02    -0.8768E+02    -0.8789E+02    -0.8805E+02    -0.8816E+02    -0.8824E+02    -0.8828E+02    -0.8830E+02    -0.8830E+02    -0.8829E+02    -0.8826E+02    -0.8822E+02    -0.8817E+02    -0.8811E+02    -0.8805E+02    -0.8799E+02    -0.8793E+02    -0.8787E+02    -0.8782E+02    -0.8779E+02    -0.8776E+02    -0.8776E+02
    -0.8760E+02    -0.8760E+02    -0.8761E+02    -0.8763E+02    -0.8766E+02    -0.8768E+02    -0.8771E+02    -0.8774E+02    -0.8775E+02    -0.8777E+02    -0.8777E+02    -0.8776E+02    -0.8774E+02    -0.8769E+02    -0.8763E+02    -0.8754E+02    -0.8742E+02    -0.8726E+02    -0.8705E+02    -0.8679E+02    -0.8646E+02    -0.8605E+02    -0.8554E+02    -0.8491E+02    -0.8414E+02    -0.8319E+02    -0.8202E+02    -0.8060E+02    -0.7888E+02    -0.7682E+02    -0.7437E+02    -0.7151E+02    -0.6822E+02    -0.6450E+02    -0.6037E+02    -0.5590E+02    -0.5115E+02    -0.4620E+02    -0.4114E+02    -0.3606E+02    -0.3106E+02    -0.2623E+02    -0.2170E+02    -0.1753E+02    -0.1383E+02    -0.1067E+02    -0.8127E+01    -0.6264E+01    -0.5128E+01    -0.4748E+01    -0.5134E+01    -0.6277E+01    -0.8147E+01    -0.1070E+02    -0.1386E+02    -0.1757E+02    -0.2174E+02    -0.2629E+02    -0.3111E+02    -0.3612E+02    -0.4121E+02    -0.4627E+02    -0.5123E+02    -0.5598E+02    -0.6045E+02    -0.6457E+02    -0.6830E+02    -0.7159E+02    -0.7445E+02    -0.7689E+02    -0.7895E+02    -0.8067E+02    -0.8208E+02    -0.8325E+02    -0.8420E+02    -0.8498E+02    -0.8561E+02    -0.8611E+02    -0.8652E+02    -0.8685E+02    -0.8711E+02    -0.8732E+02    -0.8748E+02    -0.8760E+02    -0.8769E+02    -0.8776E+02    -0.8780E+02    -0.8783E+02    -0.8784E+02    -0.8783E+02    -0.8782E+02    -0.8780E+02    -0.8777E+02    -0.8774E+02    -0.8771E+02    -0.8768E+02    -0.8765E+02    -0.8763E+02    -0.8761E+02    -0.8761E+02
    -0.8745E+02    -0.8745E+02    -0.8745E+02    -0.8746E+02    -0.8746E+02    -0.8747E+02    -0.8747E+02    -0.8746E+02    -0.8745E+02    -0.8743E+02    -0.8740E+02    -0.8735E+02    -0.8729E+02    -0.8721E+02    -0.8711E+02    -0.8698E+02    -0.8682E+02    -0.8662E+02    -0.8638E+02    -0.8609E+02    -0.8574E+02    -0.8531E+02    -0.8480E+02    -0.8418E+02    -0.8344E+02    -0.8255E+02    -0.8149E+02    -0.8023E+02    -0.7873E+02    -0.7698E+02    -0.7492E+02    -0.7256E+02    -0.6987E+02    -0.6686E+02    -0.6355E+02    -0.5997E+02    -0.5619E+02    -0.5226E+02    -0.4825E+02    -0.4425E+02    -0.4032E+02    -0.3655E+02    -0.3300E+02    -0.2976E+02    -0.2689E+02    -0.2446E+02    -0.2250E+02    -0.2108E+02    -0.2022E+02    -0.1993E+02    -0.2022E+02    -0.2109E+02    -0.2252E+02    -0.2448E+02    -0.2692E+02    -0.2980E+02    -0.3304E+02    -0.3659E+02    -0.4037E+02    -0.4431E+02    -0.4832E+02    -0.5232E+02    -0.5626E+02    -0.6004E+02    -0.6362E+02    -0.6693E+02    -0.6994E+02    -0.7263E+02    -0.7499E+02    -0.7704E+02    -0.7880E+02    -0.8029E+02    -0.8155E+02    -0.8261E+02    -0.8350E+02    -0.8424E+02    -0.8485E+02    -0.8536E+02    -0.8579E+02    -0.8614E+02    -0.8644E+02    -0.8668E+02    -0.8687E+02    -0.8703E+02    -0.8716E+02    -0.8726E+02    -0.8734E+02    -0.8741E+02    -0.8745E+02    -0.8748E+02    -0.8750E+02    -0.8751E+02    -0.8752E+02    -0.8751E+02    -0.8751E+02    -0.8750E+02    -0.8749E+02    -0.8748E+02    -0.8747E+02    -0.8747E+02
    -0.8731E+02    -0.8731E+02    -0.8731E+02    -0.8730E+02    -0.8729E+02    -0.8727E+02    -0.8725E+02    -0.8722E+02    -0.8718E+02    -0.8713E+02    -0.8707E+02    -0.8699E+02    -0.8690E+02    -0.8679E+02    -0.8666E+02    -0.8650E+02    -0.8631E+02    -0.8609E+02    -0.8583E+02    -0.8552E+02    -0.8516E+02    -0.8473E+02    -0.8423E+02    -0.8364E+02    -0.8295E+02    -0.8214E+02    -0.8120E+02    -0.8009E+02    -0.7881E+02    -0.7734E+02    -0.7564E+02    -0.7371E+02    -0.7155E+02    -0.6914E+02    -0.6652E+02    -0.6370E+02    -0.6072E+02    -0.5763E+02    -0.5449E+02    -0.5135E+02    -0.4828E+02    -0.4533E+02    -0.4256E+02    -0.4004E+02    -0.3781E+02    -0.3592E+02    -0.3440E+02    -0.3330E+02    -0.3263E+02    -0.3240E+02    -0.3263E+02    -0.3331E+02    -0.3442E+02    -0.3594E+02    -0.3784E+02    -0.4007E+02    -0.4260E+02    -0.4537E+02    -0.4832E+02    -0.5140E+02    -0.5454E+02    -0.5769E+02    -0.6078E+02    -0.6376E+02    -0.6658E+02    -0.6920E+02    -0.7160E+02    -0.7377E+02    -0.7569E+02    -0.7739E+02    -0.7887E+02    -0.8014E+02    -0.8124E+02    -0.8219E+02    -0.8300E+02    -0.8368E+02    -0.8427E+02    -0.8477E+02    -0.8520E+02    -0.8556E+02    -0.8587E+02    -0.8613E+02    -0.8635E+02    -0.8654E+02    -0.8670E+02    -0.8683E+02    -0.8694E+02    -0.8703E+02    -0.8711E+02    -0.8717E+02    -0.8722E+02    -0.8726E+02    -0.8728E+02    -0.8731E+02    -0.8732E+02    -0.8733E+02    -0.8734E+02    -0.8734E+02    -0.8734E+02    -0.8734E+02
    -0.8719E+02    -0.8719E+02    -0.8718E+02    -0.8716E+02    -0.8714E+02    -0.8710E+02    -0.8706E+02    -0.8701E+02    -0.8695E+02    -0.8687E+02    -0.8679E+02    -0.8669E+02    -0.8657E+02    -0.8644E+02    -0.8628E+02    -0.8610E+02    -0.8590E+02    -0.8566E+02    -0.8538E+02    -0.8507E+02    -0.8471E+02    -0.8429E+02    -0.8381E+02    -0.8327E+02    -0.8263E+02    -0.8191E+02    -0.8108E+02    -0.8013E+02    -0.7905E+02    -0.7782E+02    -0.7644E+02    -0.7488E+02    -0.7316E+02    -0.7127E+02    -0.6922E+02    -0.6702E+02    -0.6471E+02    -0.6232E+02    -0.5989E+02    -0.5746E+02    -0.5508E+02    -0.5279E+02    -0.5065E+02    -0.4870E+02    -0.4698E+02    -0.4551E+02    -0.4434E+02    -0.4349E+02    -0.4297E+02    -0.4280E+02    -0.4297E+02    -0.4350E+02    -0.4436E+02    -0.4553E+02    -0.4700E+02    -0.4873E+02    -0.5068E+02    -0.5283E+02    -0.5511E+02    -0.5750E+02    -0.5993E+02    -0.6237E+02    -0.6476E+02    -0.6707E+02    -0.6926E+02    -0.7131E+02    -0.7321E+02    -0.7493E+02    -0.7648E+02    -0.7787E+02    -0.7909E+02    -0.8017E+02    -0.8112E+02    -0.8195E+02    -0.8267E+02    -0.8330E+02    -0.8385E+02    -0.8433E+02    -0.8474E+02    -0.8510E+02    -0.8542E+02    -0.8569E+02    -0.8593E+02    -0.8613E+02    -0.8631E+02    -0.8647E+02    -0.8660E+02    -0.8671E+02    -0.8681E+02    -0.8690E+02    -0.8697E+02    -0.8703E+02    -0.8708E+02    -0.8712E+02    -0.8716E+02    -0.8719E+02    -0.8721E+02    -0.8722E+02    -0.8723E+02    -0.8723E+02
    -0.8709E+02    -0.8709E+02    -0.8707E+02    -0.8705E+02    -0.8701E+02    -0.8696E+02    -0.8690E+02    -0.8683E+02    -0.8675E+02    -0.8666E+02    -0.8655E+02    -0.8644E+02    -0.8630E+02    -0.8615E+02    -0.8598E+02    -0.8579E+02    -0.8557E+02    -0.8532E+02    -0.8505E+02    -0.8473E+02    -0.8438E+02    -0.8399E+02    -0.8354E+02    -0.8303E+02    -0.8246E+02    -0.8182E+02    -0.8110E+02    -0.8029E+02    -0.7939E+02    -0.7837E+02    -0.7725E+02    -0.7601E+02    -0.7465E+02    -0.7317E+02    -0.7158E+02    -0.6990E+02    -0.6813E+02    -0.6631E+02    -0.6446E+02    -0.6261E+02    -0.6080E+02    -0.5906E+02    -0.5742E+02    -0.5593E+02    -0.5461E+02    -0.5349E+02    -0.5260E+02    -0.5195E+02    -0.5155E+02    -0.5142E+02    -0.5155E+02    -0.5195E+02    -0.5261E+02    -0.5351E+02    -0.5463E+02    -0.5595E+02    -0.5745E+02    -0.5908E+02    -0.6082E+02    -0.6264E+02    -0.6449E+02    -0.6634E+02    -0.6817E+02    -0.6993E+02    -0.7162E+02    -0.7321E+02    -0.7468E+02    -0.7604E+02    -0.7728E+02    -0.7841E+02    -0.7942E+02    -0.8032E+02    -0.8113E+02    -0.8185E+02    -0.8249E+02    -0.8306E+02    -0.8356E+02    -0.8401E+02    -0.8441E+02    -0.8476E+02    -0.8507E+02    -0.8534E+02    -0.8559E+02    -0.8580E+02    -0.8600E+02    -0.8617E+02    -0.8632E+02    -0.8645E+02    -0.8657E+02    -0.8667E+02    -0.8676E+02    -0.8684E+02    -0.8691E+02    -0.8697E+02    -0.8702E+02    -0.8706E+02    -0.8709E+02    -0.8712E+02    -0.8713E+02    -0.8713E+02
    -0.8700E+02    -0.8700E+02    -0.8699E+02    -0.8695E+02    -0.8690E+02    -0.8684E+02    -0.8677E+02    -0.8669E+02    -0.8659E+02    -0.8648E+02    -0.8637E+02    -0.8623E+02    -0.8609E+02    -0.8592E+02    -0.8574E+02    -0.8554E+02    -0.8532E+02    -0.8507E+02    -0.8480E+02    -0.8450E+02    -0.8416E+02    -0.8379E+02    -0.8338E+02    -0.8292E+02    -0.8241E+02    -0.8185E+02    -0.8122E+02    -0.8053E+02    -0.7978E+02    -0.7894E+02    -0.7803E+02    -0.7704E+02    -0.7597E+02    -0.7482E+02    -0.7360E+02    -0.7232E+02    -0.7098E+02    -0.6961E+02    -0.6822E+02    -0.6683E+02    -0.6548E+02    -0.6418E+02    -0.6296E+02    -0.6184E+02    -0.6085E+02    -0.6001E+02    -0.5934E+02    -0.5885E+02    -0.5855E+02    -0.5845E+02    -0.5855E+02    -0.5885E+02    -0.5935E+02    -0.6002E+02    -0.6086E+02    -0.6185E+02    -0.6297E+02    -0.6420E+02    -0.6550E+02    -0.6686E+02    -0.6824E+02    -0.6963E+02    -0.7101E+02    -0.7234E+02    -0.7363E+02    -0.7485E+02    -0.7600E+02    -0.7707E+02    -0.7806E+02    -0.7897E+02    -0.7980E+02    -0.8056E+02    -0.8124E+02    -0.8186E+02    -0.8243E+02    -0.8293E+02    -0.8339E+02    -0.8380E+02    -0.8418E+02    -0.8451E+02    -0.8481E+02    -0.8508E+02    -0.8533E+02    -0.8555E+02    -0.8575E+02    -0.8593E+02    -0.8609E+02    -0.8624E+02    -0.8637E+02    -0.8648E+02    -0.8659E+02    -0.8668E+02    -0.8677E+02    -0.8684E+02    -0.8690E+02    -0.8696E+02    -0.8700E+02    -0.8703E+02    -0.8705E+02    -0.8705E+02
    -0.8694E+02    -0.8694E+02    -0.8691E+02    -0.8687E+02    -0.8682E+02    -0.8675E+02    -0.8667E+02    -0.8657E+02    -0.8647E+02    -0.8635E+02    -0.8622E+02    -0.8608E+02    -0.8592E+02    -0.8575E+02    -0.8557E+02    -0.8537E+02    -0.8514E+02    -0.8490E+02    -0.8464E+02    -0.8435E+02    -0.8403E+02    -0.8368E+02    -0.8330E+02    -0.8289E+02    -0.8244E+02    -0.8195E+02    -0.8141E+02    -0.8082E+02    -0.8019E+02    -0.7950E+02    -0.7877E+02    -0.7797E+02    -0.7713E+02    -0.7623E+02    -0.7529E+02    -0.7432E+02    -0.7330E+02    -0.7228E+02    -0.7124E+02    -0.7021E+02    -0.6921E+02    -0.6825E+02    -0.6735E+02    -0.6653E+02    -0.6580E+02    -0.6518E+02    -0.6469E+02    -0.6433E+02    -0.6411E+02    -0.6404E+02    -0.6411E+02    -0.6433E+02    -0.6470E+02    -0.6519E+02    -0.6581E+02    -0.6654E+02    -0.6736E+02    -0.6826E+02    -0.6922E+02    -0.7023E+02    -0.7126E+02    -0.7229E+02    -0.7332E+02    -0.7433E+02    -0.7531E+02    -0.7625E+02    -0.7715E+02    -0.7799E+02    -0.7878E+02    -0.7952E+02    -0.8020E+02    -0.8084E+02    -0.8142E+02    -0.8196E+02    -0.8245E+02    -0.8290E+02    -0.8331E+02    -0.8369E+02    -0.8404E+02    -0.8435E+02    -0.8464E+02    -0.8490E+02    -0.8514E+02    -0.8536E+02    -0.8556E+02    -0.8575E+02    -0.8592E+02    -0.8607E+02    -0.8621E+02    -0.8634E+02    -0.8645E+02    -0.8656E+02    -0.8665E+02    -0.8674E+02    -0.8681E+02    -0.8687E+02    -0.8692E+02    -0.8696E+02    -0.8698E+02    -0.8698E+02
    -0.8688E+02    -0.8688E+02    -0.8686E+02    -0.8681E+02    -0.8675E+02    -0.8668E+02    -0.8659E+02    -0.8648E+02    -0.8637E+02    -0.8625E+02    -0.8611E+02    -0.8597E+02    -0.8581E+02    -0.8564E+02    -0.8545E+02    -0.8525E+02    -0.8503E+02    -0.8480E+02    -0.8454E+02    -0.8427E+02    -0.8397E+02    -0.8365E+02    -0.8331E+02    -0.8293E+02    -0.8253E+02    -0.8210E+02    -0.8164E+02    -0.8114E+02    -0.8061E+02    -0.8004E+02    -0.7944E+02    -0.7880E+02    -0.7813E+02    -0.7743E+02    -0.7670E+02    -0.7595E+02    -0.7518E+02    -0.7440E+02    -0.7363E+02    -0.7287E+02    -0.7213E+02    -0.7142E+02    -0.7076E+02    -0.7016E+02    -0.6963E+02    -0.6918E+02    -0.6882E+02    -0.6856E+02    -0.6840E+02    -0.6835E+02    -0.6840E+02    -0.6857E+02    -0.6883E+02    -0.6919E+02    -0.6964E+02    -0.7017E+02    -0.7077E+02    -0.7143E+02    -0.7214E+02    -0.7288E+02    -0.7364E+02    -0.7441E+02    -0.7519E+02    -0.7596E+02    -0.7671E+02    -0.7744E+02    -0.7814E+02    -0.7881E+02    -0.7945E+02    -0.8005E+02    -0.8061E+02    -0.8115E+02    -0.8164E+02    -0.8210E+02    -0.8253E+02    -0.8293E+02    -0.8331E+02    -0.8365E+02    -0.8397E+02    -0.8426E+02    -0.8454E+02    -0.8479E+02    -0.8502E+02    -0.8524E+02    -0.8544E+02    -0.8562E+02    -0.8579E+02    -0.8595E+02    -0.8609E+02    -0.8623E+02    -0.8635E+02    -0.8646E+02    -0.8656E+02    -0.8666E+02    -0.8674E+02    -0.8681E+02    -0.8686E+02    -0.8690E+02    -0.8693E+02    -0.8693E+02
    -0.8685E+02    -0.8685E+02    -0.8682E+02    -0.8677E+02    -0.8670E+02    -0.8662E+02    -0.8653E+02    -0.8642E+02    -0.8631E+02    -0.8618E+02    -0.8604E+02    -0.8589E+02    -0.8573E+02    -0.8556E+02    -0.8538E+02    -0.8518E+02    -0.8497E+02    -0.8474E+02    -0.8450E+02    -0.8425E+02    -0.8397E+02    -0.8368E+02    -0.8336E+02    -0.8303E+02    -0.8267E+02    -0.8230E+02    -0.8190E+02    -0.8147E+02    -0.8102E+02    -0.8055E+02    -0.8005E+02    -0.7953E+02    -0.7900E+02    -0.7844E+02    -0.7787E+02    -0.7728E+02    -0.7669E+02    -0.7610E+02    -0.7552E+02    -0.7495E+02    -0.7439E+02    -0.7387E+02    -0.7339E+02    -0.7295E+02    -0.7256E+02    -0.7223E+02    -0.7197E+02    -0.7178E+02    -0.7166E+02    -0.7163E+02    -0.7166E+02    -0.7178E+02    -0.7197E+02    -0.7223E+02    -0.7256E+02    -0.7295E+02    -0.7339E+02    -0.7388E+02    -0.7440E+02    -0.7495E+02    -0.7552E+02    -0.7611E+02    -0.7670E+02    -0.7729E+02    -0.7787E+02    -0.7844E+02    -0.7900E+02    -0.7954E+02    -0.8005E+02    -0.8055E+02    -0.8102E+02    -0.8147E+02    -0.8189E+02    -0.8229E+02    -0.8267E+02    -0.8302E+02    -0.8336E+02    -0.8367E+02    -0.8396E+02    -0.8423E+02    -0.8449E+02    -0.8473E+02    -0.8495E+02    -0.8516E+02    -0.8535E+02    -0.8554E+02    -0.8571E+02    -0.8586E+02    -0.8601E+02    -0.8615E+02    -0.8628E+02    -0.8639E+02    -0.8650E+02    -0.8660E+02    -0.8668E+02    -0.8676E+02    -0.8682E+02    -0.8686E+02    -0.8689E+02    -0.8689E+02
    -0.8682E+02    -0.8682E+02    -0.8679E+02    -0.8674E+02    -0.8667E+02    -0.8659E+02    -0.8649E+02    -0.8638E+02    -0.8627E+02    -0.8614E+02    -0.8600E+02    -0.8585E+02    -0.8569E+02    -0.8552E+02    -0.8534E+02    -0.8515E+02    -0.8495E+02    -0.8474E+02    -0.8451E+02    -0.8427E+02    -0.8402E+02    -0.8375E+02    -0.8346E+02    -0.8317E+02    -0.8285E+02    -0.8252E+02    -0.8217E+02    -0.8180E+02    -0.8142E+02    -0.8103E+02    -0.8061E+02    -0.8019E+02    -0.7975E+02    -0.7930E+02    -0.7885E+02    -0.7839E+02    -0.7793E+02    -0.7747E+02    -0.7702E+02    -0.7658E+02    -0.7617E+02    -0.7578E+02    -0.7541E+02    -0.7509E+02    -0.7480E+02    -0.7456E+02    -0.7436E+02    -0.7422E+02    -0.7414E+02    -0.7411E+02    -0.7414E+02    -0.7422E+02    -0.7436E+02    -0.7456E+02    -0.7480E+02    -0.7509E+02    -0.7541E+02    -0.7578E+02    -0.7617E+02    -0.7658E+02    -0.7702E+02    -0.7747E+02    -0.7792E+02    -0.7838E+02    -0.7884E+02    -0.7930E+02    -0.7975E+02    -0.8018E+02    -0.8061E+02    -0.8102E+02    -0.8142E+02    -0.8180E+02    -0.8216E+02    -0.8251E+02    -0.8284E+02    -0.8315E+02    -0.8345E+02    -0.8373E+02    -0.8400E+02    -0.8425E+02    -0.8449E+02    -0.8471E+02    -0.8493E+02    -0.8512E+02    -0.8531E+02    -0.8549E+02    -0.8566E+02    -0.8581E+02    -0.8596E+02    -0.8610E+02    -0.8623E+02    -0.8635E+02    -0.8646E+02    -0.8656E+02    -0.8665E+02    -0.8672E+02    -0.8679E+02    -0.8683E+02    -0.8686E+02    -0.8686E+02
    -0.8680E+02    -0.8680E+02    -0.8678E+02    -0.8672E+02    -0.8666E+02    -0.8657E+02    -0.8647E+02    -0.8636E+02    -0.8624E+02    -0.8612E+02    -0.8598E+02    -0.8583E+02    -0.8568E+02    -0.8551E+02    -0.8534E+02    -0.8516E+02    -0.8497E+02    -0.8477E+02    -0.8455E+02    -0.8433E+02    -0.8410E+02    -0.8385E+02    -0.8360E+02    -0.8333E+02    -0.8305E+02    -0.8276E+02    -0.8245E+02    -0.8214E+02    -0.8181E+02    -0.8147E+02    -0.8113E+02    -0.8077E+02    -0.8041E+02    -0.8005E+02    -0.7968E+02    -0.7931E+02    -0.7895E+02    -0.7859E+02    -0.7824E+02    -0.7790E+02    -0.7758E+02    -0.7728E+02    -0.7700E+02    -0.7675E+02    -0.7653E+02    -0.7635E+02    -0.7621E+02    -0.7610E+02    -0.7604E+02    -0.7602E+02    -0.7604E+02    -0.7610E+02    -0.7621E+02    -0.7635E+02    -0.7653E+02    -0.7675E+02    -0.7700E+02    -0.7727E+02    -0.7757E+02    -0.7790E+02    -0.7823E+02    -0.7858E+02    -0.7894E+02    -0.7931E+02    -0.7967E+02    -0.8004E+02    -0.8041E+02    -0.8077E+02    -0.8112E+02    -0.8146E+02    -0.8180E+02    -0.8212E+02    -0.8244E+02    -0.8274E+02    -0.8303E+02    -0.8331E+02    -0.8358E+02    -0.8383E+02    -0.8407E+02    -0.8431E+02    -0.8453E+02    -0.8474E+02    -0.8494E+02    -0.8512E+02    -0.8530E+02    -0.8548E+02    -0.8564E+02    -0.8579E+02    -0.8593E+02    -0.8607E+02    -0.8620E+02    -0.8632E+02    -0.8643E+02    -0.8653E+02    -0.8662E+02    -0.8670E+02    -0.8677E+02    -0.8682E+02    -0.8684E+02    -0.8684E+02
    -0.8680E+02    -0.8680E+02    -0.8677E+02    -0.8672E+02    -0.8665E+02    -0.8656E+02    -0.8647E+02    -0.8636E+02    -0.8624E+02    -0.8611E+02    -0.8598E+02    -0.8584E+02    -0.8569E+02    -0.8553E+02    -0.8536E+02    -0.8519E+02    -0.8501E+02    -0.8482E+02    -0.8462E+02    -0.8442E+02    -0.8420E+02    -0.8398E+02    -0.8375E+02    -0.8351E+02    -0.8326E+02    -0.8300E+02    -0.8274E+02    -0.8246E+02    -0.8218E+02    -0.8189E+02    -0.8160E+02    -0.8130E+02    -0.8100E+02    -0.8070E+02    -0.8040E+02    -0.8010E+02    -0.7981E+02    -0.7952E+02    -0.7924E+02    -0.7897E+02    -0.7872E+02    -0.7848E+02    -0.7827E+02    -0.7808E+02    -0.7791E+02    -0.7777E+02    -0.7766E+02    -0.7758E+02    -0.7753E+02    -0.7751E+02    -0.7753E+02    -0.7758E+02    -0.7766E+02    -0.7777E+02    -0.7791E+02    -0.7807E+02    -0.7827E+02    -0.7848E+02    -0.7872E+02    -0.7897E+02    -0.7923E+02    -0.7951E+02    -0.7980E+02    -0.8009E+02    -0.8039E+02    -0.8069E+02    -0.8099E+02    -0.8129E+02    -0.8159E+02    -0.8188E+02    -0.8217E+02    -0.8244E+02    -0.8272E+02    -0.8298E+02    -0.8324E+02    -0.8349E+02    -0.8372E+02    -0.8395E+02    -0.8418E+02    -0.8439E+02    -0.8459E+02    -0.8479E+02    -0.8497E+02    -0.8515E+02    -0.8532E+02    -0.8549E+02    -0.8564E+02    -0.8579E+02    -0.8593E+02    -0.8607E+02    -0.8619E+02    -0.8631E+02    -0.8642E+02    -0.8652E+02    -0.8661E+02    -0.8669E+02    -0.8676E+02    -0.8681E+02    -0.8683E+02    -0.8683E+02
    -0.8680E+02    -0.8680E+02    -0.8677E+02    -0.8672E+02    -0.8665E+02    -0.8657E+02    -0.8647E+02    -0.8637E+02    -0.8625E+02    -0.8613E+02    -0.8600E+02    -0.8586E+02    -0.8572E+02    -0.8556E+02    -0.8541E+02    -0.8524E+02    -0.8507E+02    -0.8490E+02    -0.8471E+02    -0.8452E+02    -0.8433E+02    -0.8413E+02    -0.8392E+02    -0.8370E+02    -0.8348E+02    -0.8325E+02    -0.8302E+02    -0.8278E+02    -0.8253E+02    -0.8229E+02    -0.8204E+02    -0.8179E+02    -0.8153E+02    -0.8128E+02    -0.8103E+02    -0.8078E+02    -0.8054E+02    -0.8031E+02    -0.8008E+02    -0.7987E+02    -0.7967E+02    -0.7948E+02    -0.7931E+02    -0.7916E+02    -0.7902E+02    -0.7891E+02    -0.7883E+02    -0.7876E+02    -0.7872E+02    -0.7871E+02    -0.7872E+02    -0.7876E+02    -0.7882E+02    -0.7891E+02    -0.7902E+02    -0.7915E+02    -0.7930E+02    -0.7947E+02    -0.7966E+02    -0.7986E+02    -0.8007E+02    -0.8030E+02    -0.8053E+02    -0.8077E+02    -0.8102E+02    -0.8127E+02    -0.8152E+02    -0.8177E+02    -0.8202E+02    -0.8227E+02    -0.8252E+02    -0.8276E+02    -0.8299E+02    -0.8323E+02    -0.8345E+02    -0.8367E+02    -0.8389E+02    -0.8409E+02    -0.8430E+02    -0.8449E+02    -0.8468E+02    -0.8486E+02    -0.8503E+02    -0.8520E+02    -0.8536E+02    -0.8552E+02    -0.8567E+02    -0.8581E+02    -0.8595E+02    -0.8608E+02    -0.8620E+02    -0.8631E+02    -0.8642E+02    -0.8652E+02    -0.8661E+02    -0.8669E+02    -0.8676E+02    -0.8680E+02    -0.8683E+02    -0.8683E+02
    -0.8681E+02    -0.8681E+02    -0.8678E+02    -0.8673E+02    -0.8666E+02    -0.8658E+02    -0.8649E+02    -0.8638E+02    -0.8627E+02    -0.8615E+02    -0.8603E+02    -0.8590E+02    -0.8576E+02    -0.8561E+02    -0.8547E+02    -0.8531E+02    -0.8515E+02    -0.8499E+02    -0.8482E+02    -0.8465E+02    -0.8447E+02    -0.8428E+02    -0.8409E+02    -0.8390E+02    -0.8370E+02    -0.8350E+02    -0.8329E+02    -0.8308E+02    -0.8287E+02    -0.8266E+02    -0.8244E+02    -0.8223E+02    -0.8201E+02    -0.8180E+02    -0.8159E+02    -0.8138E+02    -0.8118E+02    -0.8099E+02    -0.8080E+02    -0.8063E+02    -0.8046E+02    -0.8031E+02    -0.8017E+02    -0.8005E+02    -0.7995E+02    -0.7986E+02    -0.7979E+02    -0.7974E+02    -0.7971E+02    -0.7970E+02    -0.7971E+02    -0.7974E+02    -0.7979E+02    -0.7985E+02    -0.7994E+02    -0.8005E+02    -0.8017E+02    -0.8031E+02    -0.8046E+02    -0.8062E+02    -0.8079E+02    -0.8098E+02    -0.8117E+02    -0.8137E+02    -0.8158E+02    -0.8178E+02    -0.8200E+02    -0.8221E+02    -0.8242E+02    -0.8264E+02    -0.8285E+02    -0.8306E+02    -0.8327E+02    -0.8347E+02    -0.8367E+02    -0.8387E+02    -0.8406E+02    -0.8425E+02    -0.8443E+02    -0.8461E+02    -0.8478E+02    -0.8495E+02    -0.8511E+02    -0.8527E+02    -0.8542E+02    -0.8557E+02    -0.8571E+02    -0.8584E+02    -0.8597E+02    -0.8610E+02    -0.8622E+02    -0.8633E+02    -0.8644E+02    -0.8653E+02    -0.8662E+02    -0.8670E+02    -0.8676E+02    -0.8681E+02    -0.8684E+02    -0.8684E+02
    -0.8682E+02    -0.8682E+02    -0.8679E+02    -0.8674E+02    -0.8668E+02    -0.8660E+02    -0.8651E+02    -0.8641E+02    -0.8630E+02    -0.8619E+02    -0.8607E+02    -0.8594E+02    -0.8581E+02    -0.8568E+02    -0.8554E+02    -0.8539E+02    -0.8524E+02    -0.8509E+02    -0.8494E+02    -0.8477E+02    -0.8461E+02    -0.8444E+02    -0.8427E+02    -0.8410E+02    -0.8392E+02    -0.8374E+02    -0.8356E+02    -0.8337E+02    -0.8319E+02    -0.8300E+02    -0.8282E+02    -0.8263E+02    -0.8245E+02    -0.8227E+02    -0.8209E+02    -0.8191E+02    -0.8175E+02    -0.8158E+02    -0.8143E+02    -0.8128E+02    -0.8115E+02    -0.8102E+02    -0.8091E+02    -0.8081E+02    -0.8072E+02    -0.8065E+02    -0.8060E+02    -0.8055E+02    -0.8053E+02    -0.8052E+02    -0.8053E+02    -0.8055E+02    -0.8059E+02    -0.8065E+02    -0.8072E+02    -0.8081E+02    -0.8090E+02    -0.8102E+02    -0.8114E+02    -0.8127E+02    -0.8142E+02    -0.8157E+02    -0.8173E+02    -0.8190E+02    -0.8207E+02    -0.8225E+02    -0.8243E+02    -0.8261E+02    -0.8280E+02    -0.8298E+02    -0.8316E+02    -0.8335E+02    -0.8353E+02    -0.8371E+02    -0.8389E+02    -0.8407E+02    -0.8424E+02    -0.8441E+02    -0.8457E+02    -0.8474E+02    -0.8489E+02    -0.8505E+02    -0.8520E+02    -0.8534E+02    -0.8549E+02    -0.8562E+02    -0.8576E+02    -0.8589E+02    -0.8601E+02    -0.8613E+02    -0.8625E+02    -0.8635E+02    -0.8646E+02    -0.8655E+02    -0.8664E+02    -0.8671E+02    -0.8677E+02    -0.8682E+02    -0.8685E+02    -0.8685E+02
    -0.8683E+02    -0.8683E+02    -0.8681E+02    -0.8676E+02    -0.8670E+02    -0.8662E+02    -0.8654E+02    -0.8644E+02    -0.8634E+02    -0.8623E+02    -0.8612E+02    -0.8600E+02    -0.8587E+02    -0.8575E+02    -0.8562E+02    -0.8548E+02    -0.8534E+02    -0.8520E+02    -0.8506E+02    -0.8491E+02    -0.8476E+02    -0.8461E+02    -0.8445E+02    -0.8429E+02    -0.8414E+02    -0.8398E+02    -0.8381E+02    -0.8365E+02    -0.8349E+02    -0.8333E+02    -0.8316E+02    -0.8300E+02    -0.8284E+02    -0.8269E+02    -0.8254E+02    -0.8239E+02    -0.8225E+02    -0.8211E+02    -0.8198E+02    -0.8186E+02    -0.8174E+02    -0.8164E+02    -0.8155E+02    -0.8146E+02    -0.8139E+02    -0.8133E+02    -0.8129E+02    -0.8125E+02    -0.8123E+02    -0.8122E+02    -0.8123E+02    -0.8125E+02    -0.8128E+02    -0.8133E+02    -0.8139E+02    -0.8146E+02    -0.8154E+02    -0.8163E+02    -0.8174E+02    -0.8185E+02    -0.8197E+02    -0.8210E+02    -0.8223E+02    -0.8237E+02    -0.8252E+02    -0.8267E+02    -0.8283E+02    -0.8298E+02    -0.8314E+02    -0.8330E+02    -0.8346E+02    -0.8362E+02    -0.8379E+02    -0.8395E+02    -0.8410E+02    -0.8426E+02    -0.8442E+02    -0.8457E+02    -0.8472E+02    -0.8487E+02    -0.8501E+02    -0.8516E+02    -0.8530E+02    -0.8543E+02    -0.8556E+02    -0.8569E+02    -0.8582E+02    -0.8594E+02    -0.8606E+02    -0.8617E+02    -0.8628E+02    -0.8639E+02    -0.8648E+02    -0.8657E+02    -0.8666E+02    -0.8673E+02    -0.8679E+02    -0.8683E+02    -0.8686E+02    -0.8686E+02
    -0.8685E+02    -0.8685E+02    -0.8683E+02    -0.8678E+02    -0.8672E+02    -0.8665E+02    -0.8657E+02    -0.8648E+02    -0.8638E+02    -0.8628E+02    -0.8617E+02    -0.8606E+02    -0.8594E+02    -0.8582E+02    -0.8570E+02    -0.8557E+02    -0.8545E+02    -0.8532E+02    -0.8518E+02    -0.8505E+02    -0.8491E+02    -0.8477E+02    -0.8463E+02    -0.8449E+02    -0.8435E+02    -0.8420E+02    -0.8406E+02    -0.8391E+02    -0.8377E+02    -0.8363E+02    -0.8349E+02    -0.8335E+02    -0.8321E+02    -0.8307E+02    -0.8294E+02    -0.8282E+02    -0.8269E+02    -0.8258E+02    -0.8247E+02    -0.8236E+02    -0.8227E+02    -0.8218E+02    -0.8210E+02    -0.8203E+02    -0.8197E+02    -0.8192E+02    -0.8188E+02    -0.8185E+02    -0.8184E+02    -0.8183E+02    -0.8184E+02    -0.8185E+02    -0.8188E+02    -0.8192E+02    -0.8197E+02    -0.8203E+02    -0.8209E+02    -0.8217E+02    -0.8226E+02    -0.8235E+02    -0.8246E+02    -0.8256E+02    -0.8268E+02    -0.8280E+02    -0.8293E+02    -0.8306E+02    -0.8319E+02    -0.8332E+02    -0.8346E+02    -0.8360E+02    -0.8375E+02    -0.8389E+02    -0.8403E+02    -0.8417E+02    -0.8431E+02    -0.8446E+02    -0.8459E+02    -0.8473E+02    -0.8487E+02    -0.8501E+02    -0.8514E+02    -0.8527E+02    -0.8540E+02    -0.8552E+02    -0.8565E+02    -0.8577E+02    -0.8589E+02    -0.8600E+02    -0.8611E+02    -0.8622E+02    -0.8632E+02    -0.8642E+02    -0.8652E+02    -0.8660E+02    -0.8668E+02    -0.8675E+02    -0.8681E+02    -0.8685E+02    -0.8688E+02    -0.8688E+02
    -0.8687E+02    -0.8687E+02    -0.8685E+02    -0.8681E+02    -0.8675E+02    -0.8668E+02    -0.8660E+02    -0.8652E+02    -0.8642E+02    -0.8633E+02    -0.8623E+02    -0.8612E+02    -0.8601E+02    -0.8590E+02    -0.8579E+02    -0.8567E+02    -0.8555E+02    -0.8543E+02    -0.8531E+02    -0.8518E+02    -0.8506E+02    -0.8493E+02    -0.8481E+02    -0.8468E+02    -0.8455E+02    -0.8442E+02    -0.8429E+02    -0.8416E+02    -0.8404E+02    -0.8391E+02    -0.8379E+02    -0.8366E+02    -0.8354E+02    -0.8343E+02    -0.8331E+02    -0.8320E+02    -0.8310E+02    -0.8300E+02    -0.8290E+02    -0.8282E+02    -0.8273E+02    -0.8266E+02    -0.8259E+02    -0.8253E+02    -0.8248E+02    -0.8244E+02    -0.8241E+02    -0.8238E+02    -0.8237E+02    -0.8236E+02    -0.8237E+02    -0.8238E+02    -0.8240E+02    -0.8244E+02    -0.8248E+02    -0.8253E+02    -0.8258E+02    -0.8265E+02    -0.8272E+02    -0.8280E+02    -0.8289E+02    -0.8298E+02    -0.8308E+02    -0.8319E+02    -0.8330E+02    -0.8341E+02    -0.8352E+02    -0.8364E+02    -0.8376E+02    -0.8389E+02    -0.8401E+02    -0.8414E+02    -0.8426E+02    -0.8439E+02    -0.8452E+02    -0.8464E+02    -0.8477E+02    -0.8490E+02    -0.8502E+02    -0.8514E+02    -0.8526E+02    -0.8538E+02    -0.8550E+02    -0.8562E+02    -0.8573E+02    -0.8585E+02    -0.8596E+02    -0.8606E+02    -0.8617E+02    -0.8627E+02    -0.8637E+02    -0.8646E+02    -0.8655E+02    -0.8663E+02    -0.8671E+02    -0.8678E+02    -0.8683E+02    -0.8687E+02    -0.8689E+02    -0.8689E+02
    -0.8690E+02    -0.8690E+02    -0.8687E+02    -0.8683E+02    -0.8678E+02    -0.8671E+02    -0.8664E+02    -0.8656E+02    -0.8647E+02    -0.8638E+02    -0.8628E+02    -0.8619E+02    -0.8608E+02    -0.8598E+02    -0.8587E+02    -0.8577E+02    -0.8566E+02    -0.8555E+02    -0.8543E+02    -0.8532E+02    -0.8521E+02    -0.8509E+02    -0.8498E+02    -0.8486E+02    -0.8475E+02    -0.8463E+02    -0.8451E+02    -0.8440E+02    -0.8429E+02    -0.8418E+02    -0.8407E+02    -0.8396E+02    -0.8385E+02    -0.8375E+02    -0.8365E+02    -0.8356E+02    -0.8346E+02    -0.8338E+02    -0.8330E+02    -0.8322E+02    -0.8315E+02    -0.8309E+02    -0.8303E+02    -0.8298E+02    -0.8293E+02    -0.8290E+02    -0.8287E+02    -0.8285E+02    -0.8284E+02    -0.8283E+02    -0.8284E+02    -0.8285E+02    -0.8287E+02    -0.8289E+02    -0.8293E+02    -0.8297E+02    -0.8302E+02    -0.8308E+02    -0.8314E+02    -0.8321E+02    -0.8328E+02    -0.8336E+02    -0.8345E+02    -0.8354E+02    -0.8363E+02    -0.8373E+02    -0.8383E+02    -0.8394E+02    -0.8404E+02    -0.8415E+02    -0.8426E+02    -0.8437E+02    -0.8449E+02    -0.8460E+02    -0.8471E+02    -0.8483E+02    -0.8494E+02    -0.8505E+02    -0.8517E+02    -0.8528E+02    -0.8539E+02    -0.8550E+02    -0.8561E+02    -0.8572E+02    -0.8582E+02    -0.8593E+02    -0.8603E+02    -0.8613E+02    -0.8623E+02    -0.8632E+02    -0.8642E+02    -0.8651E+02    -0.8659E+02    -0.8667E+02    -0.8674E+02    -0.8680E+02    -0.8685E+02    -0.8689E+02    -0.8691E+02    -0.8691E+02
    -0.8692E+02    -0.8692E+02    -0.8690E+02    -0.8686E+02    -0.8681E+02    -0.8675E+02    -0.8668E+02    -0.8660E+02    -0.8652E+02    -0.8643E+02    -0.8635E+02    -0.8625E+02    -0.8616E+02    -0.8606E+02    -0.8596E+02    -0.8586E+02    -0.8576E+02    -0.8566E+02    -0.8556E+02    -0.8545E+02    -0.8535E+02    -0.8525E+02    -0.8514E+02    -0.8504E+02    -0.8493E+02    -0.8483E+02    -0.8473E+02    -0.8462E+02    -0.8452E+02    -0.8442E+02    -0.8433E+02    -0.8423E+02    -0.8414E+02    -0.8405E+02    -0.8396E+02    -0.8388E+02    -0.8380E+02    -0.8372E+02    -0.8365E+02    -0.8359E+02    -0.8353E+02    -0.8347E+02    -0.8342E+02    -0.8338E+02    -0.8334E+02    -0.8331E+02    -0.8328E+02    -0.8327E+02    -0.8326E+02    -0.8325E+02    -0.8326E+02    -0.8326E+02    -0.8328E+02    -0.8330E+02    -0.8333E+02    -0.8337E+02    -0.8341E+02    -0.8346E+02    -0.8352E+02    -0.8358E+02    -0.8364E+02    -0.8371E+02    -0.8378E+02    -0.8386E+02    -0.8394E+02    -0.8403E+02    -0.8412E+02    -0.8421E+02    -0.8430E+02    -0.8440E+02    -0.8450E+02    -0.8460E+02    -0.8470E+02    -0.8480E+02    -0.8490E+02    -0.8500E+02    -0.8511E+02    -0.8521E+02    -0.8531E+02    -0.8541E+02    -0.8552E+02    -0.8562E+02    -0.8572E+02    -0.8582E+02    -0.8591E+02    -0.8601E+02    -0.8611E+02    -0.8620E+02    -0.8629E+02    -0.8638E+02    -0.8647E+02    -0.8655E+02    -0.8663E+02    -0.8670E+02    -0.8677E+02    -0.8683E+02    -0.8688E+02    -0.8692E+02    -0.8694E+02    -0.8694E+02
    -0.8694E+02    -0.8694E+02    -0.8692E+02    -0.8689E+02    -0.8684E+02    -0.8678E+02    -0.8672E+02    -0.8665E+02    -0.8657E+02    -0.8649E+02    -0.8641E+02    -0.8632E+02    -0.8623E+02    -0.8614E+02    -0.8605E+02    -0.8596E+02    -0.8587E+02    -0.8577E+02    -0.8568E+02    -0.8558E+02    -0.8549E+02    -0.8539E+02    -0.8530E+02    -0.8521E+02    -0.8511E+02    -0.8502E+02    -0.8493E+02    -0.8483E+02    -0.8474E+02    -0.8466E+02    -0.8457E+02    -0.8448E+02    -0.8440E+02    -0.8432E+02    -0.8425E+02    -0.8417E+02    -0.8410E+02    -0.8404E+02    -0.8398E+02    -0.8392E+02    -0.8387E+02    -0.8382E+02    -0.8378E+02    -0.8374E+02    -0.8371E+02    -0.8368E+02    -0.8366E+02    -0.8364E+02    -0.8363E+02    -0.8363E+02    -0.8363E+02    -0.8364E+02    -0.8365E+02    -0.8367E+02    -0.8370E+02    -0.8373E+02    -0.8377E+02    -0.8381E+02    -0.8386E+02    -0.8391E+02    -0.8396E+02    -0.8402E+02    -0.8409E+02    -0.8416E+02    -0.8423E+02    -0.8430E+02    -0.8438E+02    -0.8446E+02    -0.8455E+02    -0.8463E+02    -0.8472E+02    -0.8481E+02    -0.8490E+02    -0.8499E+02    -0.8508E+02    -0.8517E+02    -0.8526E+02    -0.8536E+02    -0.8545E+02    -0.8554E+02    -0.8564E+02    -0.8573E+02    -0.8582E+02    -0.8591E+02    -0.8600E+02    -0.8609E+02    -0.8618E+02    -0.8627E+02    -0.8635E+02    -0.8644E+02    -0.8652E+02    -0.8660E+02    -0.8667E+02    -0.8674E+02    -0.8680E+02    -0.8686E+02    -0.8690E+02    -0.8694E+02    -0.8696E+02    -0.8696E+02
    -0.8697E+02    -0.8697E+02    -0.8695E+02    -0.8692E+02    -0.8687E+02    -0.8682E+02    -0.8676E+02    -0.8669E+02    -0.8662E+02    -0.8654E+02    -0.8647E+02    -0.8639E+02    -0.8631E+02    -0.8622E+02    -0.8614E+02    -0.8605E+02    -0.8597E+02    -0.8588E+02    -0.8580E+02    -0.8571E+02    -0.8562E+02    -0.8554E+02    -0.8545E+02    -0.8537E+02    -0.8528E+02    -0.8520E+02    -0.8511E+02    -0.8503E+02    -0.8495E+02    -0.8487E+02    -0.8480E+02    -0.8472E+02    -0.8465E+02    -0.8458E+02    -0.8451E+02    -0.8445E+02    -0.8439E+02    -0.8433E+02    -0.8427E+02    -0.8422E+02    -0.8418E+02    -0.8414E+02    -0.8410E+02    -0.8406E+02    -0.8404E+02    -0.8401E+02    -0.8399E+02    -0.8398E+02    -0.8397E+02    -0.8397E+02    -0.8397E+02    -0.8398E+02    -0.8399E+02    -0.8401E+02    -0.8403E+02    -0.8406E+02    -0.8409E+02    -0.8413E+02    -0.8417E+02    -0.8421E+02    -0.8426E+02    -0.8431E+02    -0.8437E+02    -0.8443E+02    -0.8449E+02    -0.8456E+02    -0.8463E+02    -0.8470E+02    -0.8477E+02    -0.8485E+02    -0.8493E+02    -0.8501E+02    -0.8509E+02    -0.8517E+02    -0.8525E+02    -0.8533E+02    -0.8542E+02    -0.8550E+02    -0.8559E+02    -0.8567E+02    -0.8576E+02    -0.8584E+02    -0.8593E+02    -0.8601E+02    -0.8609E+02    -0.8618E+02    -0.8626E+02    -0.8634E+02    -0.8642E+02    -0.8649E+02    -0.8657E+02    -0.8664E+02    -0.8671E+02    -0.8677E+02    -0.8683E+02    -0.8689E+02    -0.8693E+02    -0.8696E+02    -0.8698E+02    -0.8698E+02
    -0.8699E+02    -0.8699E+02    -0.8698E+02    -0.8694E+02    -0.8690E+02    -0.8685E+02    -0.8679E+02    -0.8673E+02    -0.8667E+02    -0.8660E+02    -0.8653E+02    -0.8645E+02    -0.8638E+02    -0.8630E+02    -0.8622E+02    -0.8615E+02    -0.8607E+02    -0.8599E+02    -0.8591E+02    -0.8583E+02    -0.8575E+02    -0.8567E+02    -0.8560E+02    -0.8552E+02    -0.8544E+02    -0.8537E+02    -0.8529E+02    -0.8522E+02    -0.8515E+02    -0.8508E+02    -0.8501E+02    -0.8494E+02    -0.8488E+02    -0.8482E+02    -0.8476E+02    -0.8470E+02    -0.8464E+02    -0.8459E+02    -0.8455E+02    -0.8450E+02    -0.8446E+02    -0.8442E+02    -0.8439E+02    -0.8436E+02    -0.8434E+02    -0.8432E+02    -0.8430E+02    -0.8429E+02    -0.8428E+02    -0.8428E+02    -0.8428E+02    -0.8429E+02    -0.8430E+02    -0.8431E+02    -0.8433E+02    -0.8436E+02    -0.8438E+02    -0.8442E+02    -0.8445E+02    -0.8449E+02    -0.8453E+02    -0.8458E+02    -0.8463E+02    -0.8468E+02    -0.8474E+02    -0.8480E+02    -0.8486E+02    -0.8492E+02    -0.8499E+02    -0.8505E+02    -0.8512E+02    -0.8519E+02    -0.8527E+02    -0.8534E+02    -0.8541E+02    -0.8549E+02    -0.8556E+02    -0.8564E+02    -0.8572E+02    -0.8579E+02    -0.8587E+02    -0.8595E+02    -0.8603E+02    -0.8610E+02    -0.8618E+02    -0.8626E+02    -0.8633E+02    -0.8641E+02    -0.8648E+02    -0.8655E+02    -0.8662E+02    -0.8669E+02    -0.8675E+02    -0.8681E+02    -0.8687E+02    -0.8691E+02    -0.8696E+02    -0.8699E+02    -0.8700E+02    -0.8700E+02
    -0.8702E+02    -0.8702E+02    -0.8700E+02    -0.8697E+02    -0.8693E+02    -0.8689E+02    -0.8683E+02    -0.8678E+02    -0.8671E+02    -0.8665E+02    -0.8658E+02    -0.8652E+02    -0.8645E+02    -0.8638E+02    -0.8631E+02    -0.8624E+02    -0.8616E+02    -0.8609E+02    -0.8602E+02    -0.8595E+02    -0.8588E+02    -0.8581E+02    -0.8574E+02    -0.8567E+02    -0.8560E+02    -0.8553E+02    -0.8546E+02    -0.8540E+02    -0.8533E+02    -0.8527E+02    -0.8521E+02    -0.8515E+02    -0.8509E+02    -0.8504E+02    -0.8498E+02    -0.8493E+02    -0.8488E+02    -0.8484E+02    -0.8480E+02    -0.8476E+02    -0.8472E+02    -0.8469E+02    -0.8466E+02    -0.8464E+02    -0.8462E+02    -0.8460E+02    -0.8458E+02    -0.8457E+02    -0.8457E+02    -0.8456E+02    -0.8457E+02    -0.8457E+02    -0.8458E+02    -0.8459E+02    -0.8461E+02    -0.8463E+02    -0.8465E+02    -0.8468E+02    -0.8471E+02    -0.8475E+02    -0.8479E+02    -0.8483E+02    -0.8487E+02    -0.8492E+02    -0.8497E+02    -0.8502E+02    -0.8507E+02    -0.8513E+02    -0.8519E+02    -0.8525E+02    -0.8531E+02    -0.8537E+02    -0.8544E+02    -0.8550E+02    -0.8557E+02    -0.8564E+02    -0.8570E+02    -0.8577E+02    -0.8584E+02    -0.8591E+02    -0.8598E+02    -0.8605E+02    -0.8612E+02    -0.8619E+02    -0.8626E+02    -0.8633E+02    -0.8640E+02    -0.8647E+02    -0.8654E+02    -0.8661E+02    -0.8667E+02    -0.8673E+02    -0.8679E+02    -0.8685E+02    -0.8690E+02    -0.8694E+02    -0.8698E+02    -0.8701E+02    -0.8703E+02    -0.8703E+02
    -0.8704E+02    -0.8704E+02    -0.8702E+02    -0.8700E+02    -0.8696E+02    -0.8692E+02    -0.8687E+02    -0.8682E+02    -0.8676E+02    -0.8670E+02    -0.8664E+02    -0.8658E+02    -0.8652E+02    -0.8645E+02    -0.8639E+02    -0.8632E+02    -0.8626E+02    -0.8619E+02    -0.8613E+02    -0.8606E+02    -0.8600E+02    -0.8593E+02    -0.8587E+02    -0.8580E+02    -0.8574E+02    -0.8568E+02    -0.8562E+02    -0.8556E+02    -0.8550E+02    -0.8545E+02    -0.8539E+02    -0.8534E+02    -0.8529E+02    -0.8524E+02    -0.8519E+02    -0.8515E+02    -0.8511E+02    -0.8507E+02    -0.8503E+02    -0.8500E+02    -0.8497E+02    -0.8494E+02    -0.8491E+02    -0.8489E+02    -0.8487E+02    -0.8485E+02    -0.8484E+02    -0.8483E+02    -0.8483E+02    -0.8482E+02    -0.8483E+02    -0.8483E+02    -0.8484E+02    -0.8485E+02    -0.8486E+02    -0.8488E+02    -0.8490E+02    -0.8493E+02    -0.8496E+02    -0.8499E+02    -0.8502E+02    -0.8506E+02    -0.8509E+02    -0.8514E+02    -0.8518E+02    -0.8522E+02    -0.8527E+02    -0.8532E+02    -0.8537E+02    -0.8543E+02    -0.8548E+02    -0.8554E+02    -0.8560E+02    -0.8566E+02    -0.8572E+02    -0.8578E+02    -0.8584E+02    -0.8590E+02    -0.8596E+02    -0.8603E+02    -0.8609E+02    -0.8615E+02    -0.8622E+02    -0.8628E+02    -0.8635E+02    -0.8641E+02    -0.8647E+02    -0.8654E+02    -0.8660E+02    -0.8666E+02    -0.8672E+02    -0.8678E+02    -0.8683E+02    -0.8688E+02    -0.8693E+02    -0.8697E+02    -0.8701E+02    -0.8703E+02    -0.8705E+02    -0.8705E+02
    -0.8706E+02    -0.8706E+02    -0.8705E+02    -0.8702E+02    -0.8699E+02    -0.8695E+02    -0.8691E+02    -0.8686E+02    -0.8681E+02    -0.8675E+02    -0.8670E+02    -0.8664E+02    -0.8658E+02    -0.8652E+02    -0.8646E+02    -0.8641E+02    -0.8635E+02    -0.8629E+02    -0.8623E+02    -0.8617E+02    -0.8611E+02    -0.8605E+02    -0.8599E+02    -0.8594E+02    -0.8588E+02    -0.8583E+02    -0.8577E+02    -0.8572E+02    -0.8567E+02    -0.8562E+02    -0.8557E+02    -0.8552E+02    -0.8548E+02    -0.8543E+02    -0.8539E+02    -0.8535E+02    -0.8532E+02    -0.8528E+02    -0.8525E+02    -0.8522E+02    -0.8519E+02    -0.8516E+02    -0.8514E+02    -0.8512E+02    -0.8511E+02    -0.8509E+02    -0.8508E+02    -0.8507E+02    -0.8507E+02    -0.8507E+02    -0.8507E+02    -0.8507E+02    -0.8508E+02    -0.8509E+02    -0.8510E+02    -0.8512E+02    -0.8514E+02    -0.8516E+02    -0.8518E+02    -0.8521E+02    -0.8524E+02    -0.8527E+02    -0.8530E+02    -0.8534E+02    -0.8538E+02    -0.8542E+02    -0.8546E+02    -0.8550E+02    -0.8555E+02    -0.8560E+02    -0.8565E+02    -0.8570E+02    -0.8575E+02    -0.8580E+02    -0.8586E+02    -0.8591E+02    -0.8597E+02    -0.8602E+02    -0.8608E+02    -0.8614E+02    -0.8619E+02    -0.8625E+02    -0.8631E+02    -0.8637E+02    -0.8643E+02    -0.8649E+02    -0.8654E+02    -0.8660E+02    -0.8666E+02    -0.8671E+02    -0.8677E+02    -0.8682E+02    -0.8687E+02    -0.8692E+02    -0.8696E+02    -0.8700E+02    -0.8703E+02    -0.8706E+02    -0.8707E+02    -0.8707E+02
    -0.8709E+02    -0.8709E+02    -0.8707E+02    -0.8705E+02    -0.8702E+02    -0.8698E+02    -0.8694E+02    -0.8690E+02    -0.8685E+02    -0.8680E+02    -0.8675E+02    -0.8670E+02    -0.8665E+02    -0.8659E+02    -0.8654E+02    -0.8649E+02    -0.8643E+02    -0.8638E+02    -0.8632E+02    -0.8627E+02    -0.8622E+02    -0.8617E+02    -0.8611E+02    -0.8606E+02    -0.8601E+02    -0.8596E+02    -0.8592E+02    -0.8587E+02    -0.8582E+02    -0.8578E+02    -0.8574E+02    -0.8569E+02    -0.8565E+02    -0.8561E+02    -0.8558E+02    -0.8554E+02    -0.8551E+02    -0.8548E+02    -0.8545E+02    -0.8542E+02    -0.8540E+02    -0.8538E+02    -0.8536E+02    -0.8534E+02    -0.8532E+02    -0.8531E+02    -0.8530E+02    -0.8530E+02    -0.8529E+02    -0.8529E+02    -0.8529E+02    -0.8529E+02    -0.8530E+02    -0.8531E+02    -0.8532E+02    -0.8533E+02    -0.8535E+02    -0.8537E+02    -0.8539E+02    -0.8541E+02    -0.8544E+02    -0.8547E+02    -0.8550E+02    -0.8553E+02    -0.8556E+02    -0.8560E+02    -0.8564E+02    -0.8568E+02    -0.8572E+02    -0.8576E+02    -0.8580E+02    -0.8585E+02    -0.8589E+02    -0.8594E+02    -0.8599E+02    -0.8604E+02    -0.8609E+02    -0.8614E+02    -0.8619E+02    -0.8624E+02    -0.8629E+02    -0.8635E+02    -0.8640E+02    -0.8645E+02    -0.8650E+02    -0.8656E+02    -0.8661E+02    -0.8666E+02    -0.8671E+02    -0.8676E+02    -0.8681E+02    -0.8686E+02    -0.8691E+02    -0.8695E+02    -0.8699E+02    -0.8703E+02    -0.8706E+02    -0.8708E+02    -0.8709E+02    -0.8709E+02
    -0.8711E+02    -0.8711E+02    -0.8710E+02    -0.8707E+02    -0.8705E+02    -0.8701E+02    -0.8698E+02    -0.8694E+02    -0.8689E+02    -0.8685E+02    -0.8680E+02    -0.8676E+02    -0.8671E+02    -0.8666E+02    -0.8661E+02    -0.8656E+02    -0.8651E+02    -0.8647E+02    -0.8642E+02    -0.8637E+02    -0.8632E+02    -0.8628E+02    -0.8623E+02    -0.8618E+02    -0.8614E+02    -0.8610E+02    -0.8605E+02    -0.8601E+02    -0.8597E+02    -0.8593E+02    -0.8589E+02    -0.8585E+02    -0.8582E+02    -0.8578E+02    -0.8575E+02    -0.8572E+02    -0.8569E+02    -0.8566E+02    -0.8564E+02    -0.8562E+02    -0.8559E+02    -0.8557E+02    -0.8556E+02    -0.8554E+02    -0.8553E+02    -0.8552E+02    -0.8551E+02    -0.8550E+02    -0.8550E+02    -0.8550E+02    -0.8550E+02    -0.8550E+02    -0.8551E+02    -0.8551E+02    -0.8552E+02    -0.8554E+02    -0.8555E+02    -0.8557E+02    -0.8559E+02    -0.8561E+02    -0.8563E+02    -0.8565E+02    -0.8568E+02    -0.8571E+02    -0.8574E+02    -0.8577E+02    -0.8580E+02    -0.8584E+02    -0.8587E+02    -0.8591E+02    -0.8595E+02    -0.8599E+02    -0.8603E+02    -0.8607E+02    -0.8612E+02    -0.8616E+02    -0.8621E+02    -0.8625E+02    -0.8630E+02    -0.8634E+02    -0.8639E+02    -0.8644E+02    -0.8648E+02    -0.8653E+02    -0.8658E+02    -0.8663E+02    -0.8668E+02    -0.8672E+02    -0.8677E+02    -0.8682E+02    -0.8686E+02    -0.8690E+02    -0.8695E+02    -0.8699E+02    -0.8702E+02    -0.8705E+02    -0.8708E+02    -0.8710E+02    -0.8711E+02    -0.8711E+02
    -0.8713E+02    -0.8713E+02    -0.8712E+02    -0.8710E+02    -0.8707E+02    -0.8704E+02    -0.8701E+02    -0.8697E+02    -0.8694E+02    -0.8690E+02    -0.8685E+02    -0.8681E+02    -0.8677E+02    -0.8673E+02    -0.8668E+02    -0.8664E+02    -0.8659E+02    -0.8655E+02    -0.8651E+02    -0.8647E+02    -0.8642E+02    -0.8638E+02    -0.8634E+02    -0.8630E+02    -0.8626E+02    -0.8622E+02    -0.8618E+02    -0.8614E+02    -0.8611E+02    -0.8607E+02    -0.8604E+02    -0.8601E+02    -0.8598E+02    -0.8594E+02    -0.8592E+02    -0.8589E+02    -0.8586E+02    -0.8584E+02    -0.8582E+02    -0.8580E+02    -0.8578E+02    -0.8576E+02    -0.8575E+02    -0.8573E+02    -0.8572E+02    -0.8571E+02    -0.8570E+02    -0.8570E+02    -0.8569E+02    -0.8569E+02    -0.8569E+02    -0.8570E+02    -0.8570E+02    -0.8571E+02    -0.8572E+02    -0.8573E+02    -0.8574E+02    -0.8575E+02    -0.8577E+02    -0.8579E+02    -0.8581E+02    -0.8583E+02    -0.8585E+02    -0.8588E+02    -0.8590E+02    -0.8593E+02    -0.8596E+02    -0.8599E+02    -0.8602E+02    -0.8606E+02    -0.8609E+02    -0.8613E+02    -0.8616E+02    -0.8620E+02    -0.8624E+02    -0.8628E+02    -0.8632E+02    -0.8636E+02    -0.8640E+02    -0.8644E+02    -0.8648E+02    -0.8652E+02    -0.8657E+02    -0.8661E+02    -0.8665E+02    -0.8670E+02    -0.8674E+02    -0.8678E+02    -0.8682E+02    -0.8686E+02    -0.8690E+02    -0.8694E+02    -0.8698E+02    -0.8702E+02    -0.8705E+02    -0.8708E+02    -0.8710E+02    -0.8712E+02    -0.8713E+02    -0.8713E+02
    -0.8715E+02    -0.8715E+02    -0.8714E+02    -0.8712E+02    -0.8710E+02    -0.8707E+02    -0.8704E+02    -0.8701E+02    -0.8698E+02    -0.8694E+02    -0.8690E+02    -0.8686E+02    -0.8683E+02    -0.8679E+02    -0.8675E+02    -0.8671E+02    -0.8667E+02    -0.8663E+02    -0.8659E+02    -0.8656E+02    -0.8652E+02    -0.8648E+02    -0.8645E+02    -0.8641E+02    -0.8637E+02    -0.8634E+02    -0.8631E+02    -0.8627E+02    -0.8624E+02    -0.8621E+02    -0.8618E+02    -0.8615E+02    -0.8612E+02    -0.8610E+02    -0.8607E+02    -0.8605E+02    -0.8603E+02    -0.8600E+02    -0.8598E+02    -0.8597E+02    -0.8595E+02    -0.8594E+02    -0.8592E+02    -0.8591E+02    -0.8590E+02    -0.8589E+02    -0.8589E+02    -0.8588E+02    -0.8588E+02    -0.8588E+02    -0.8588E+02    -0.8588E+02    -0.8588E+02    -0.8589E+02    -0.8590E+02    -0.8591E+02    -0.8592E+02    -0.8593E+02    -0.8594E+02    -0.8596E+02    -0.8598E+02    -0.8600E+02    -0.8602E+02    -0.8604E+02    -0.8606E+02    -0.8609E+02    -0.8611E+02    -0.8614E+02    -0.8617E+02    -0.8620E+02    -0.8623E+02    -0.8626E+02    -0.8629E+02    -0.8632E+02    -0.8635E+02    -0.8639E+02    -0.8642E+02    -0.8646E+02    -0.8650E+02    -0.8653E+02    -0.8657E+02    -0.8661E+02    -0.8665E+02    -0.8668E+02    -0.8672E+02    -0.8676E+02    -0.8680E+02    -0.8684E+02    -0.8687E+02    -0.8691E+02    -0.8695E+02    -0.8698E+02    -0.8702E+02    -0.8705E+02    -0.8708E+02    -0.8710E+02    -0.8713E+02    -0.8714E+02    -0.8715E+02    -0.8715E+02
    -0.8717E+02    -0.8717E+02    -0.8716E+02    -0.8715E+02    -0.8713E+02    -0.8710E+02    -0.8707E+02    -0.8705E+02    -0.8701E+02    -0.8698E+02    -0.8695E+02    -0.8692E+02    -0.8688E+02    -0.8685E+02    -0.8681E+02    -0.8678E+02    -0.8675E+02    -0.8671E+02    -0.8668E+02    -0.8664E+02    -0.8661E+02    -0.8658E+02    -0.8655E+02    -0.8651E+02    -0.8648E+02    -0.8645E+02    -0.8642E+02    -0.8639E+02    -0.8637E+02    -0.8634E+02    -0.8631E+02    -0.8629E+02    -0.8626E+02    -0.8624E+02    -0.8622E+02    -0.8620E+02    -0.8618E+02    -0.8616E+02    -0.8614E+02    -0.8613E+02    -0.8611E+02    -0.8610E+02    -0.8609E+02    -0.8608E+02    -0.8607E+02    -0.8606E+02    -0.8606E+02    -0.8605E+02    -0.8605E+02    -0.8605E+02    -0.8605E+02    -0.8605E+02    -0.8606E+02    -0.8606E+02    -0.8607E+02    -0.8608E+02    -0.8608E+02    -0.8610E+02    -0.8611E+02    -0.8612E+02    -0.8614E+02    -0.8615E+02    -0.8617E+02    -0.8619E+02    -0.8621E+02    -0.8623E+02    -0.8625E+02    -0.8628E+02    -0.8630E+02    -0.8633E+02    -0.8635E+02    -0.8638E+02    -0.8641E+02    -0.8644E+02    -0.8647E+02    -0.8650E+02    -0.8653E+02    -0.8656E+02    -0.8659E+02    -0.8662E+02    -0.8666E+02    -0.8669E+02    -0.8672E+02    -0.8676E+02    -0.8679E+02    -0.8682E+02    -0.8686E+02    -0.8689E+02    -0.8692E+02    -0.8696E+02    -0.8699E+02    -0.8702E+02    -0.8705E+02    -0.8708E+02    -0.8711E+02    -0.8713E+02    -0.8715E+02    -0.8716E+02    -0.8717E+02    -0.8717E+02
    -0.8719E+02    -0.8719E+02    -0.8718E+02    -0.8717E+02    -0.8715E+02    -0.8713E+02    -0.8711E+02    -0.8708E+02    -0.8705E+02    -0.8702E+02    -0.8700E+02    -0.8697E+02    -0.8694E+02    -0.8691E+02    -0.8688E+02    -0.8685E+02    -0.8682E+02    -0.8679E+02    -0.8676E+02    -0.8673E+02    -0.8670E+02    -0.8667E+02    -0.8664E+02    -0.8662E+02    -0.8659E+02    -0.8656E+02    -0.8654E+02    -0.8651E+02    -0.8649E+02    -0.8646E+02    -0.8644E+02    -0.8642E+02    -0.8640E+02    -0.8638E+02    -0.8636E+02    -0.8634E+02    -0.8633E+02    -0.8631E+02    -0.8629E+02    -0.8628E+02    -0.8627E+02    -0.8626E+02    -0.8625E+02    -0.8624E+02    -0.8623E+02    -0.8623E+02    -0.8622E+02    -0.8622E+02    -0.8621E+02    -0.8621E+02    -0.8621E+02    -0.8622E+02    -0.8622E+02    -0.8622E+02    -0.8623E+02    -0.8624E+02    -0.8624E+02    -0.8625E+02    -0.8626E+02    -0.8628E+02    -0.8629E+02    -0.8630E+02    -0.8632E+02    -0.8633E+02    -0.8635E+02    -0.8637E+02    -0.8639E+02    -0.8641E+02    -0.8643E+02    -0.8645E+02    -0.8648E+02    -0.8650E+02    -0.8652E+02    -0.8655E+02    -0.8657E+02    -0.8660E+02    -0.8663E+02    -0.8665E+02    -0.8668E+02    -0.8671E+02    -0.8674E+02    -0.8677E+02    -0.8680E+02    -0.8683E+02    -0.8686E+02    -0.8689E+02    -0.8691E+02    -0.8694E+02    -0.8697E+02    -0.8700E+02    -0.8703E+02    -0.8706E+02    -0.8708E+02    -0.8711E+02    -0.8713E+02    -0.8715E+02    -0.8717E+02    -0.8718E+02    -0.8719E+02    -0.8719E+02
    -0.8721E+02    -0.8721E+02    -0.8720E+02    -0.8719E+02    -0.8717E+02    -0.8716E+02    -0.8714E+02    -0.8711E+02    -0.8709E+02    -0.8707E+02    -0.8704E+02    -0.8702E+02    -0.8699E+02    -0.8696E+02    -0.8694E+02    -0.8691E+02    -0.8689E+02    -0.8686E+02    -0.8683E+02    -0.8681E+02    -0.8678E+02    -0.8676E+02    -0.8674E+02    -0.8671E+02    -0.8669E+02    -0.8667E+02    -0.8665E+02    -0.8662E+02    -0.8660E+02    -0.8658E+02    -0.8656E+02    -0.8655E+02    -0.8653E+02    -0.8651E+02    -0.8649E+02    -0.8648E+02    -0.8646E+02    -0.8645E+02    -0.8644E+02    -0.8643E+02    -0.8642E+02    -0.8641E+02    -0.8640E+02    -0.8639E+02    -0.8639E+02    -0.8638E+02    -0.8638E+02    -0.8637E+02    -0.8637E+02    -0.8637E+02    -0.8637E+02    -0.8637E+02    -0.8637E+02    -0.8638E+02    -0.8638E+02    -0.8639E+02    -0.8640E+02    -0.8640E+02    -0.8641E+02    -0.8642E+02    -0.8643E+02    -0.8645E+02    -0.8646E+02    -0.8647E+02    -0.8649E+02    -0.8650E+02    -0.8652E+02    -0.8654E+02    -0.8655E+02    -0.8657E+02    -0.8659E+02    -0.8661E+02    -0.8663E+02    -0.8665E+02    -0.8668E+02    -0.8670E+02    -0.8672E+02    -0.8675E+02    -0.8677E+02    -0.8679E+02    -0.8682E+02    -0.8684E+02    -0.8687E+02    -0.8689E+02    -0.8692E+02    -0.8694E+02    -0.8697E+02    -0.8700E+02    -0.8702E+02    -0.8705E+02    -0.8707E+02    -0.8709E+02    -0.8712E+02    -0.8714E+02    -0.8716E+02    -0.8718E+02    -0.8719E+02    -0.8720E+02    -0.8721E+02    -0.8721E+02
    -0.8722E+02    -0.8722E+02    -0.8722E+02    -0.8721E+02    -0.8720E+02    -0.8718E+02    -0.8716E+02    -0.8715E+02    -0.8713E+02    -0.8710E+02    -0.8708E+02    -0.8706E+02    -0.8704E+02    -0.8702E+02    -0.8700E+02    -0.8697E+02    -0.8695E+02    -0.8693E+02    -0.8691E+02    -0.8689E+02    -0.8687E+02    -0.8685E+02    -0.8683E+02    -0.8681E+02    -0.8679E+02    -0.8677E+02    -0.8675E+02    -0.8673E+02    -0.8671E+02    -0.8670E+02    -0.8668E+02    -0.8667E+02    -0.8665E+02    -0.8664E+02    -0.8662E+02    -0.8661E+02    -0.8660E+02    -0.8659E+02    -0.8658E+02    -0.8657E+02    -0.8656E+02    -0.8655E+02    -0.8654E+02    -0.8654E+02    -0.8653E+02    -0.8653E+02    -0.8652E+02    -0.8652E+02    -0.8652E+02    -0.8652E+02    -0.8652E+02    -0.8652E+02    -0.8652E+02    -0.8653E+02    -0.8653E+02    -0.8653E+02    -0.8654E+02    -0.8655E+02    -0.8655E+02    -0.8656E+02    -0.8657E+02    -0.8658E+02    -0.8659E+02    -0.8660E+02    -0.8662E+02    -0.8663E+02    -0.8664E+02    -0.8666E+02    -0.8667E+02    -0.8669E+02    -0.8670E+02    -0.8672E+02    -0.8674E+02    -0.8676E+02    -0.8678E+02    -0.8679E+02    -0.8681E+02    -0.8683E+02    -0.8685E+02    -0.8687E+02    -0.8690E+02    -0.8692E+02    -0.8694E+02    -0.8696E+02    -0.8698E+02    -0.8700E+02    -0.8702E+02    -0.8705E+02    -0.8707E+02    -0.8709E+02    -0.8711E+02    -0.8713E+02    -0.8715E+02    -0.8717E+02    -0.8718E+02    -0.8720E+02    -0.8721E+02    -0.8722E+02    -0.8723E+02    -0.8723E+02
    -0.8724E+02    -0.8724E+02    -0.8724E+02    -0.8723E+02    -0.8722E+02    -0.8721E+02    -0.8719E+02    -0.8718E+02    -0.8716E+02    -0.8714E+02    -0.8713E+02    -0.8711E+02    -0.8709E+02    -0.8707E+02    -0.8705E+02    -0.8704E+02    -0.8702E+02    -0.8700E+02    -0.8698E+02    -0.8696E+02    -0.8695E+02    -0.8693E+02    -0.8691E+02    -0.8690E+02    -0.8688E+02    -0.8686E+02    -0.8685E+02    -0.8683E+02    -0.8682E+02    -0.8681E+02    -0.8679E+02    -0.8678E+02    -0.8677E+02    -0.8676E+02    -0.8675E+02    -0.8673E+02    -0.8672E+02    -0.8672E+02    -0.8671E+02    -0.8670E+02    -0.8669E+02    -0.8669E+02    -0.8668E+02    -0.8667E+02    -0.8667E+02    -0.8667E+02    -0.8666E+02    -0.8666E+02    -0.8666E+02    -0.8666E+02    -0.8666E+02    -0.8666E+02    -0.8666E+02    -0.8667E+02    -0.8667E+02    -0.8667E+02    -0.8668E+02    -0.8668E+02    -0.8669E+02    -0.8670E+02    -0.8670E+02    -0.8671E+02    -0.8672E+02    -0.8673E+02    -0.8674E+02    -0.8675E+02    -0.8676E+02    -0.8677E+02    -0.8679E+02    -0.8680E+02    -0.8681E+02    -0.8683E+02    -0.8684E+02    -0.8686E+02    -0.8687E+02    -0.8689E+02    -0.8690E+02    -0.8692E+02    -0.8694E+02    -0.8695E+02    -0.8697E+02    -0.8699E+02    -0.8700E+02    -0.8702E+02    -0.8704E+02    -0.8706E+02    -0.8708E+02    -0.8709E+02    -0.8711E+02    -0.8713E+02    -0.8715E+02    -0.8716E+02    -0.8718E+02    -0.8719E+02    -0.8721E+02    -0.8722E+02    -0.8723E+02    -0.8724E+02    -0.8724E+02    -0.8724E+02
    -0.8726E+02    -0.8726E+02    -0.8726E+02    -0.8725E+02    -0.8724E+02    -0.8723E+02    -0.8722E+02    -0.8721E+02    -0.8719E+02    -0.8718E+02    -0.8717E+02    -0.8715E+02    -0.8714E+02    -0.8712E+02    -0.8711E+02    -0.8709E+02    -0.8708E+02    -0.8706E+02    -0.8705E+02    -0.8704E+02    -0.8702E+02    -0.8701E+02    -0.8699E+02    -0.8698E+02    -0.8697E+02    -0.8696E+02    -0.8694E+02    -0.8693E+02    -0.8692E+02    -0.8691E+02    -0.8690E+02    -0.8689E+02    -0.8688E+02    -0.8687E+02    -0.8686E+02    -0.8685E+02    -0.8684E+02    -0.8684E+02    -0.8683E+02    -0.8682E+02    -0.8682E+02    -0.8681E+02    -0.8681E+02    -0.8680E+02    -0.8680E+02    -0.8680E+02    -0.8680E+02    -0.8679E+02    -0.8679E+02    -0.8679E+02    -0.8679E+02    -0.8679E+02    -0.8680E+02    -0.8680E+02    -0.8680E+02    -0.8680E+02    -0.8681E+02    -0.8681E+02    -0.8682E+02    -0.8682E+02    -0.8683E+02    -0.8683E+02    -0.8684E+02    -0.8685E+02    -0.8686E+02    -0.8687E+02    -0.8687E+02    -0.8688E+02    -0.8689E+02    -0.8690E+02    -0.8691E+02    -0.8693E+02    -0.8694E+02    -0.8695E+02    -0.8696E+02    -0.8697E+02    -0.8699E+02    -0.8700E+02    -0.8701E+02    -0.8703E+02    -0.8704E+02    -0.8705E+02    -0.8707E+02    -0.8708E+02    -0.8710E+02    -0.8711E+02    -0.8713E+02    -0.8714E+02    -0.8715E+02    -0.8717E+02    -0.8718E+02    -0.8720E+02    -0.8721E+02    -0.8722E+02    -0.8723E+02    -0.8724E+02    -0.8725E+02    -0.8726E+02    -0.8726E+02    -0.8726E+02
    -0.8727E+02    -0.8727E+02    -0.8727E+02    -0.8727E+02    -0.8726E+02    -0.8725E+02    -0.8724E+02    -0.8723E+02    -0.8722E+02    -0.8721E+02    -0.8720E+02    -0.8719E+02    -0.8718E+02    -0.8717E+02    -0.8716E+02    -0.8715E+02    -0.8713E+02    -0.8712E+02    -0.8711E+02    -0.8710E+02    -0.8709E+02    -0.8708E+02    -0.8707E+02    -0.8706E+02    -0.8705E+02    -0.8704E+02    -0.8703E+02    -0.8702E+02    -0.8701E+02    -0.8700E+02    -0.8700E+02    -0.8699E+02    -0.8698E+02    -0.8697E+02    -0.8697E+02    -0.8696E+02    -0.8695E+02    -0.8695E+02    -0.8694E+02    -0.8694E+02    -0.8693E+02    -0.8693E+02    -0.8693E+02    -0.8692E+02    -0.8692E+02    -0.8692E+02    -0.8692E+02    -0.8692E+02    -0.8692E+02    -0.8692E+02    -0.8692E+02    -0.8692E+02    -0.8692E+02    -0.8692E+02    -0.8692E+02    -0.8692E+02    -0.8693E+02    -0.8693E+02    -0.8693E+02    -0.8694E+02    -0.8694E+02    -0.8695E+02    -0.8695E+02    -0.8696E+02    -0.8696E+02    -0.8697E+02    -0.8698E+02    -0.8698E+02    -0.8699E+02    -0.8700E+02    -0.8701E+02    -0.8702E+02    -0.8703E+02    -0.8703E+02    -0.8704E+02    -0.8705E+02    -0.8706E+02    -0.8707E+02    -0.8708E+02    -0.8709E+02    -0.8711E+02    -0.8712E+02    -0.8713E+02    -0.8714E+02    -0.8715E+02    -0.8716E+02    -0.8717E+02    -0.8718E+02    -0.8719E+02    -0.8720E+02    -0.8721E+02    -0.8722E+02    -0.8723E+02    -0.8724E+02    -0.8725E+02    -0.8726E+02    -0.8727E+02    -0.8727E+02    -0.8727E+02    -0.8727E+02
    -0.8729E+02    -0.8729E+02    -0.8728E+02    -0.8728E+02    -0.8728E+02    -0.8727E+02    -0.8726E+02    -0.8726E+02    -0.8725E+02    -0.8724E+02    -0.8723E+02    -0.8722E+02    -0.8722E+02    -0.8721E+02    -0.8720E+02    -0.8719E+02    -0.8718E+02    -0.8717E+02    -0.8717E+02    -0.8716E+02    -0.8715E+02    -0.8714E+02    -0.8713E+02    -0.8713E+02    -0.8712E+02    -0.8711E+02    -0.8711E+02    -0.8710E+02    -0.8709E+02    -0.8709E+02    -0.8708E+02    -0.8707E+02    -0.8707E+02    -0.8706E+02    -0.8706E+02    -0.8705E+02    -0.8705E+02    -0.8704E+02    -0.8704E+02    -0.8704E+02    -0.8703E+02    -0.8703E+02    -0.8703E+02    -0.8703E+02    -0.8702E+02    -0.8702E+02    -0.8702E+02    -0.8702E+02    -0.8702E+02    -0.8702E+02    -0.8702E+02    -0.8702E+02    -0.8702E+02    -0.8702E+02    -0.8702E+02    -0.8702E+02    -0.8703E+02    -0.8703E+02    -0.8703E+02    -0.8704E+02    -0.8704E+02    -0.8704E+02    -0.8705E+02    -0.8705E+02    -0.8706E+02    -0.8706E+02    -0.8707E+02    -0.8707E+02    -0.8708E+02    -0.8708E+02    -0.8709E+02    -0.8710E+02    -0.8710E+02    -0.8711E+02    -0.8712E+02    -0.8712E+02    -0.8713E+02    -0.8714E+02    -0.8715E+02    -0.8715E+02    -0.8716E+02    -0.8717E+02    -0.8718E+02    -0.8719E+02    -0.8719E+02    -0.8720E+02    -0.8721E+02    -0.8722E+02    -0.8723E+02    -0.8723E+02    -0.8724E+02    -0.8725E+02    -0.8726E+02    -0.8726E+02    -0.8727E+02    -0.8728E+02    -0.8728E+02    -0.8728E+02    -0.8729E+02    -0.8729E+02
    -0.8729E+02    -0.8729E+02    -0.8729E+02    -0.8729E+02    -0.8729E+02    -0.8728E+02    -0.8728E+02    -0.8727E+02    -0.8727E+02    -0.8726E+02    -0.8725E+02    -0.8725E+02    -0.8724E+02    -0.8724E+02    -0.8723E+02    -0.8722E+02    -0.8722E+02    -0.8721E+02    -0.8720E+02    -0.8720E+02    -0.8719E+02    -0.8718E+02    -0.8718E+02    -0.8717E+02    -0.8717E+02    -0.8716E+02    -0.8716E+02    -0.8715E+02    -0.8715E+02    -0.8714E+02    -0.8714E+02    -0.8713E+02    -0.8713E+02    -0.8712E+02    -0.8712E+02    -0.8712E+02    -0.8711E+02    -0.8711E+02    -0.8711E+02    -0.8710E+02    -0.8710E+02    -0.8710E+02    -0.8710E+02    -0.8709E+02    -0.8709E+02    -0.8709E+02    -0.8709E+02    -0.8709E+02    -0.8709E+02    -0.8709E+02    -0.8709E+02    -0.8709E+02    -0.8709E+02    -0.8709E+02    -0.8709E+02    -0.8709E+02    -0.8709E+02    -0.8710E+02    -0.8710E+02    -0.8710E+02    -0.8710E+02    -0.8711E+02    -0.8711E+02    -0.8711E+02    -0.8712E+02    -0.8712E+02    -0.8712E+02    -0.8713E+02    -0.8713E+02    -0.8714E+02    -0.8714E+02    -0.8715E+02    -0.8715E+02    -0.8716E+02    -0.8716E+02    -0.8717E+02    -0.8717E+02    -0.8718E+02    -0.8719E+02    -0.8719E+02    -0.8720E+02    -0.8720E+02    -0.8721E+02    -0.8722E+02    -0.8722E+02    -0.8723E+02    -0.8724E+02    -0.8724E+02    -0.8725E+02    -0.8726E+02    -0.8726E+02    -0.8727E+02    -0.8727E+02    -0.8728E+02    -0.8728E+02    -0.8729E+02    -0.8729E+02    -0.8729E+02    -0.8729E+02    -0.8729E+02
    -0.8729E+02    -0.8729E+02    -0.8729E+02    -0.8729E+02    -0.8729E+02    -0.8728E+02    -0.8728E+02    -0.8727E+02    -0.8727E+02    -0.8726E+02    -0.8725E+02    -0.8725E+02    -0.8724E+02    -0.8724E+02    -0.8723E+02    -0.8722E+02    -0.8722E+02    -0.8721E+02    -0.8720E+02    -0.8720E+02    -0.8719E+02    -0.8718E+02    -0.8718E+02    -0.8717E+02    -0.8717E+02    -0.8716E+02    -0.8716E+02    -0.8715E+02    -0.8715E+02    -0.8714E+02    -0.8714E+02    -0.8713E+02    -0.8713E+02    -0.8712E+02    -0.8712E+02    -0.8712E+02    -0.8711E+02    -0.8711E+02    -0.8711E+02    -0.8710E+02    -0.8710E+02    -0.8710E+02    -0.8710E+02    -0.8709E+02    -0.8709E+02    -0.8709E+02    -0.8709E+02    -0.8709E+02    -0.8709E+02    -0.8709E+02    -0.8709E+02    -0.8709E+02    -0.8709E+02    -0.8709E+02    -0.8709E+02    -0.8709E+02    -0.8709E+02    -0.8710E+02    -0.8710E+02    -0.8710E+02    -0.8710E+02    -0.8711E+02    -0.8711E+02    -0.8711E+02    -0.8712E+02    -0.8712E+02    -0.8712E+02    -0.8713E+02    -0.8713E+02    -0.8714E+02    -0.8714E+02    -0.8715E+02    -0.8715E+02    -0.8716E+02    -0.8716E+02    -0.8717E+02    -0.8717E+02    -0.8718E+02    -0.8719E+02    -0.8719E+02    -0.8720E+02    -0.8720E+02    -0.8721E+02    -0.8722E+02    -0.8722E+02    -0.8723E+02    -0.8724E+02    -0.8724E+02    -0.8725E+02    -0.8726E+02    -0.8726E+02    -0.8727E+02    -0.8727E+02    -0.8728E+02    -0.8728E+02    -0.8729E+02    -0.8729E+02    -0.8729E+02    -0.8729E+02    -0.8729E+02
