# Supplementary material for: Electrical Pacing of Cardiac Tissue Including Potassium Inward Rectification
Source: PLoS One. 2015 Jun 9;10(6):e0127837. doi: 10.1371/journal.pone.0127837 (PMC4461281; doi:10.1371/journal.pone.0127837)
Supplement: S1 Data — (ZIP) [file pone.0127837.s001.zip › All-Data/Fig4-Data/BDT281/Vm114.txt]

    -0.8733E+02    -0.8729E+02    -0.8729E+02    -0.8729E+02    -0.8728E+02    -0.8728E+02    -0.8727E+02    -0.8727E+02    -0.8726E+02    -0.8726E+02    -0.8725E+02    -0.8724E+02    -0.8724E+02    -0.8723E+02    -0.8722E+02    -0.8721E+02    -0.8721E+02    -0.8720E+02    -0.8719E+02    -0.8719E+02    -0.8718E+02    -0.8717E+02    -0.8717E+02    -0.8716E+02    -0.8716E+02    -0.8715E+02    -0.8714E+02    -0.8714E+02    -0.8713E+02    -0.8713E+02    -0.8712E+02    -0.8712E+02    -0.8711E+02    -0.8711E+02    -0.8710E+02    -0.8710E+02    -0.8710E+02    -0.8709E+02    -0.8709E+02    -0.8709E+02    -0.8708E+02    -0.8708E+02    -0.8708E+02    -0.8708E+02    -0.8708E+02    -0.8707E+02    -0.8707E+02    -0.8707E+02    -0.8707E+02    -0.8707E+02    -0.8707E+02    -0.8707E+02    -0.8707E+02    -0.8707E+02    -0.8707E+02    -0.8708E+02    -0.8708E+02    -0.8708E+02    -0.8708E+02    -0.8708E+02    -0.8709E+02    -0.8709E+02    -0.8709E+02    -0.8710E+02    -0.8710E+02    -0.8711E+02    -0.8711E+02    -0.8711E+02    -0.8712E+02    -0.8712E+02    -0.8713E+02    -0.8713E+02    -0.8714E+02    -0.8715E+02    -0.8715E+02    -0.8716E+02    -0.8716E+02    -0.8717E+02    -0.8718E+02    -0.8718E+02    -0.8719E+02    -0.8720E+02    -0.8720E+02    -0.8721E+02    -0.8722E+02    -0.8722E+02    -0.8723E+02    -0.8724E+02    -0.8724E+02    -0.8725E+02    -0.8726E+02    -0.8726E+02    -0.8727E+02    -0.8727E+02    -0.8728E+02    -0.8728E+02    -0.8729E+02    -0.8729E+02    -0.8729E+02    -0.8729E+02
    -0.8729E+02    -0.8729E+02    -0.8729E+02    -0.8729E+02    -0.8728E+02    -0.8728E+02    -0.8727E+02    -0.8727E+02    -0.8726E+02    -0.8726E+02    -0.8725E+02    -0.8724E+02    -0.8724E+02    -0.8723E+02    -0.8722E+02    -0.8721E+02    -0.8721E+02    -0.8720E+02    -0.8719E+02    -0.8719E+02    -0.8718E+02    -0.8717E+02    -0.8717E+02    -0.8716E+02    -0.8716E+02    -0.8715E+02    -0.8714E+02    -0.8714E+02    -0.8713E+02    -0.8713E+02    -0.8712E+02    -0.8712E+02    -0.8711E+02    -0.8711E+02    -0.8710E+02    -0.8710E+02    -0.8710E+02    -0.8709E+02    -0.8709E+02    -0.8709E+02    -0.8708E+02    -0.8708E+02    -0.8708E+02    -0.8708E+02    -0.8708E+02    -0.8707E+02    -0.8707E+02    -0.8707E+02    -0.8707E+02    -0.8707E+02    -0.8707E+02    -0.8707E+02    -0.8707E+02    -0.8707E+02    -0.8707E+02    -0.8708E+02    -0.8708E+02    -0.8708E+02    -0.8708E+02    -0.8708E+02    -0.8709E+02    -0.8709E+02    -0.8709E+02    -0.8710E+02    -0.8710E+02    -0.8711E+02    -0.8711E+02    -0.8711E+02    -0.8712E+02    -0.8712E+02    -0.8713E+02    -0.8713E+02    -0.8714E+02    -0.8715E+02    -0.8715E+02    -0.8716E+02    -0.8716E+02    -0.8717E+02    -0.8718E+02    -0.8718E+02    -0.8719E+02    -0.8720E+02    -0.8720E+02    -0.8721E+02    -0.8722E+02    -0.8722E+02    -0.8723E+02    -0.8724E+02    -0.8724E+02    -0.8725E+02    -0.8726E+02    -0.8726E+02    -0.8727E+02    -0.8727E+02    -0.8728E+02    -0.8728E+02    -0.8729E+02    -0.8729E+02    -0.8729E+02    -0.8729E+02
    -0.8728E+02    -0.8728E+02    -0.8728E+02    -0.8728E+02    -0.8727E+02    -0.8727E+02    -0.8726E+02    -0.8725E+02    -0.8724E+02    -0.8724E+02    -0.8723E+02    -0.8722E+02    -0.8721E+02    -0.8720E+02    -0.8719E+02    -0.8718E+02    -0.8717E+02    -0.8716E+02    -0.8716E+02    -0.8715E+02    -0.8714E+02    -0.8713E+02    -0.8712E+02    -0.8711E+02    -0.8711E+02    -0.8710E+02    -0.8709E+02    -0.8708E+02    -0.8708E+02    -0.8707E+02    -0.8706E+02    -0.8706E+02    -0.8705E+02    -0.8704E+02    -0.8704E+02    -0.8703E+02    -0.8703E+02    -0.8702E+02    -0.8702E+02    -0.8702E+02    -0.8701E+02    -0.8701E+02    -0.8701E+02    -0.8700E+02    -0.8700E+02    -0.8700E+02    -0.8700E+02    -0.8700E+02    -0.8700E+02    -0.8700E+02    -0.8700E+02    -0.8700E+02    -0.8700E+02    -0.8700E+02    -0.8700E+02    -0.8700E+02    -0.8700E+02    -0.8701E+02    -0.8701E+02    -0.8701E+02    -0.8702E+02    -0.8702E+02    -0.8703E+02    -0.8703E+02    -0.8704E+02    -0.8704E+02    -0.8705E+02    -0.8705E+02    -0.8706E+02    -0.8707E+02    -0.8707E+02    -0.8708E+02    -0.8709E+02    -0.8709E+02    -0.8710E+02    -0.8711E+02    -0.8712E+02    -0.8712E+02    -0.8713E+02    -0.8714E+02    -0.8715E+02    -0.8716E+02    -0.8717E+02    -0.8718E+02    -0.8718E+02    -0.8719E+02    -0.8720E+02    -0.8721E+02    -0.8722E+02    -0.8723E+02    -0.8724E+02    -0.8725E+02    -0.8725E+02    -0.8726E+02    -0.8727E+02    -0.8727E+02    -0.8728E+02    -0.8728E+02    -0.8728E+02    -0.8728E+02
    -0.8727E+02    -0.8727E+02    -0.8727E+02    -0.8726E+02    -0.8725E+02    -0.8725E+02    -0.8724E+02    -0.8723E+02    -0.8722E+02    -0.8720E+02    -0.8719E+02    -0.8718E+02    -0.8717E+02    -0.8716E+02    -0.8715E+02    -0.8713E+02    -0.8712E+02    -0.8711E+02    -0.8710E+02    -0.8709E+02    -0.8707E+02    -0.8706E+02    -0.8705E+02    -0.8704E+02    -0.8703E+02    -0.8702E+02    -0.8701E+02    -0.8700E+02    -0.8699E+02    -0.8698E+02    -0.8697E+02    -0.8696E+02    -0.8696E+02    -0.8695E+02    -0.8694E+02    -0.8693E+02    -0.8693E+02    -0.8692E+02    -0.8692E+02    -0.8691E+02    -0.8691E+02    -0.8690E+02    -0.8690E+02    -0.8689E+02    -0.8689E+02    -0.8689E+02    -0.8689E+02    -0.8689E+02    -0.8688E+02    -0.8688E+02    -0.8688E+02    -0.8689E+02    -0.8689E+02    -0.8689E+02    -0.8689E+02    -0.8689E+02    -0.8690E+02    -0.8690E+02    -0.8690E+02    -0.8691E+02    -0.8691E+02    -0.8692E+02    -0.8692E+02    -0.8693E+02    -0.8694E+02    -0.8694E+02    -0.8695E+02    -0.8696E+02    -0.8697E+02    -0.8698E+02    -0.8699E+02    -0.8700E+02    -0.8700E+02    -0.8701E+02    -0.8702E+02    -0.8703E+02    -0.8705E+02    -0.8706E+02    -0.8707E+02    -0.8708E+02    -0.8709E+02    -0.8710E+02    -0.8711E+02    -0.8712E+02    -0.8714E+02    -0.8715E+02    -0.8716E+02    -0.8717E+02    -0.8718E+02    -0.8720E+02    -0.8721E+02    -0.8722E+02    -0.8723E+02    -0.8724E+02    -0.8725E+02    -0.8726E+02    -0.8726E+02    -0.8727E+02    -0.8727E+02    -0.8727E+02
    -0.8725E+02    -0.8725E+02    -0.8725E+02    -0.8724E+02    -0.8723E+02    -0.8722E+02    -0.8721E+02    -0.8720E+02    -0.8718E+02    -0.8717E+02    -0.8715E+02    -0.8714E+02    -0.8712E+02    -0.8711E+02    -0.8709E+02    -0.8708E+02    -0.8706E+02    -0.8705E+02    -0.8703E+02    -0.8702E+02    -0.8700E+02    -0.8699E+02    -0.8697E+02    -0.8696E+02    -0.8694E+02    -0.8693E+02    -0.8692E+02    -0.8690E+02    -0.8689E+02    -0.8688E+02    -0.8687E+02    -0.8686E+02    -0.8685E+02    -0.8684E+02    -0.8683E+02    -0.8682E+02    -0.8681E+02    -0.8680E+02    -0.8679E+02    -0.8679E+02    -0.8678E+02    -0.8678E+02    -0.8677E+02    -0.8677E+02    -0.8676E+02    -0.8676E+02    -0.8676E+02    -0.8675E+02    -0.8675E+02    -0.8675E+02    -0.8675E+02    -0.8675E+02    -0.8676E+02    -0.8676E+02    -0.8676E+02    -0.8676E+02    -0.8677E+02    -0.8677E+02    -0.8678E+02    -0.8678E+02    -0.8679E+02    -0.8680E+02    -0.8681E+02    -0.8681E+02    -0.8682E+02    -0.8683E+02    -0.8684E+02    -0.8685E+02    -0.8686E+02    -0.8687E+02    -0.8689E+02    -0.8690E+02    -0.8691E+02    -0.8692E+02    -0.8694E+02    -0.8695E+02    -0.8696E+02    -0.8698E+02    -0.8699E+02    -0.8701E+02    -0.8702E+02    -0.8704E+02    -0.8705E+02    -0.8707E+02    -0.8708E+02    -0.8710E+02    -0.8711E+02    -0.8713E+02    -0.8714E+02    -0.8716E+02    -0.8717E+02    -0.8719E+02    -0.8720E+02    -0.8721E+02    -0.8723E+02    -0.8724E+02    -0.8725E+02    -0.8725E+02    -0.8726E+02    -0.8726E+02
    -0.8724E+02    -0.8724E+02    -0.8723E+02    -0.8722E+02    -0.8721E+02    -0.8720E+02    -0.8718E+02    -0.8717E+02    -0.8715E+02    -0.8713E+02    -0.8711E+02    -0.8709E+02    -0.8707E+02    -0.8705E+02    -0.8703E+02    -0.8702E+02    -0.8700E+02    -0.8698E+02    -0.8696E+02    -0.8694E+02    -0.8692E+02    -0.8690E+02    -0.8688E+02    -0.8687E+02    -0.8685E+02    -0.8683E+02    -0.8682E+02    -0.8680E+02    -0.8678E+02    -0.8677E+02    -0.8675E+02    -0.8674E+02    -0.8673E+02    -0.8671E+02    -0.8670E+02    -0.8669E+02    -0.8668E+02    -0.8667E+02    -0.8666E+02    -0.8665E+02    -0.8664E+02    -0.8664E+02    -0.8663E+02    -0.8663E+02    -0.8662E+02    -0.8662E+02    -0.8661E+02    -0.8661E+02    -0.8661E+02    -0.8661E+02    -0.8661E+02    -0.8661E+02    -0.8661E+02    -0.8662E+02    -0.8662E+02    -0.8662E+02    -0.8663E+02    -0.8663E+02    -0.8664E+02    -0.8665E+02    -0.8666E+02    -0.8667E+02    -0.8668E+02    -0.8669E+02    -0.8670E+02    -0.8671E+02    -0.8672E+02    -0.8673E+02    -0.8675E+02    -0.8676E+02    -0.8678E+02    -0.8679E+02    -0.8681E+02    -0.8682E+02    -0.8684E+02    -0.8686E+02    -0.8687E+02    -0.8689E+02    -0.8691E+02    -0.8693E+02    -0.8694E+02    -0.8696E+02    -0.8698E+02    -0.8700E+02    -0.8702E+02    -0.8704E+02    -0.8706E+02    -0.8708E+02    -0.8710E+02    -0.8712E+02    -0.8713E+02    -0.8715E+02    -0.8717E+02    -0.8719E+02    -0.8720E+02    -0.8721E+02    -0.8723E+02    -0.8723E+02    -0.8724E+02    -0.8724E+02
    -0.8722E+02    -0.8722E+02    -0.8721E+02    -0.8720E+02    -0.8719E+02    -0.8717E+02    -0.8715E+02    -0.8713E+02    -0.8711E+02    -0.8709E+02    -0.8707E+02    -0.8704E+02    -0.8702E+02    -0.8700E+02    -0.8697E+02    -0.8695E+02    -0.8693E+02    -0.8690E+02    -0.8688E+02    -0.8686E+02    -0.8684E+02    -0.8681E+02    -0.8679E+02    -0.8677E+02    -0.8675E+02    -0.8673E+02    -0.8671E+02    -0.8669E+02    -0.8667E+02    -0.8665E+02    -0.8663E+02    -0.8662E+02    -0.8660E+02    -0.8659E+02    -0.8657E+02    -0.8656E+02    -0.8654E+02    -0.8653E+02    -0.8652E+02    -0.8651E+02    -0.8650E+02    -0.8649E+02    -0.8648E+02    -0.8648E+02    -0.8647E+02    -0.8647E+02    -0.8646E+02    -0.8646E+02    -0.8646E+02    -0.8646E+02    -0.8646E+02    -0.8646E+02    -0.8646E+02    -0.8646E+02    -0.8647E+02    -0.8647E+02    -0.8648E+02    -0.8649E+02    -0.8650E+02    -0.8651E+02    -0.8652E+02    -0.8653E+02    -0.8654E+02    -0.8655E+02    -0.8656E+02    -0.8658E+02    -0.8659E+02    -0.8661E+02    -0.8663E+02    -0.8664E+02    -0.8666E+02    -0.8668E+02    -0.8670E+02    -0.8672E+02    -0.8674E+02    -0.8676E+02    -0.8678E+02    -0.8680E+02    -0.8682E+02    -0.8684E+02    -0.8687E+02    -0.8689E+02    -0.8691E+02    -0.8693E+02    -0.8696E+02    -0.8698E+02    -0.8700E+02    -0.8703E+02    -0.8705E+02    -0.8707E+02    -0.8709E+02    -0.8712E+02    -0.8714E+02    -0.8716E+02    -0.8717E+02    -0.8719E+02    -0.8720E+02    -0.8721E+02    -0.8722E+02    -0.8722E+02
    -0.8720E+02    -0.8720E+02    -0.8719E+02    -0.8718E+02    -0.8716E+02    -0.8714E+02    -0.8712E+02    -0.8710E+02    -0.8707E+02    -0.8705E+02    -0.8702E+02    -0.8699E+02    -0.8697E+02    -0.8694E+02    -0.8691E+02    -0.8688E+02    -0.8686E+02    -0.8683E+02    -0.8680E+02    -0.8677E+02    -0.8675E+02    -0.8672E+02    -0.8670E+02    -0.8667E+02    -0.8664E+02    -0.8662E+02    -0.8660E+02    -0.8657E+02    -0.8655E+02    -0.8653E+02    -0.8651E+02    -0.8649E+02    -0.8647E+02    -0.8645E+02    -0.8643E+02    -0.8642E+02    -0.8640E+02    -0.8639E+02    -0.8637E+02    -0.8636E+02    -0.8635E+02    -0.8634E+02    -0.8633E+02    -0.8632E+02    -0.8631E+02    -0.8631E+02    -0.8630E+02    -0.8630E+02    -0.8630E+02    -0.8630E+02    -0.8630E+02    -0.8630E+02    -0.8630E+02    -0.8631E+02    -0.8631E+02    -0.8632E+02    -0.8633E+02    -0.8633E+02    -0.8634E+02    -0.8635E+02    -0.8637E+02    -0.8638E+02    -0.8639E+02    -0.8641E+02    -0.8643E+02    -0.8644E+02    -0.8646E+02    -0.8648E+02    -0.8650E+02    -0.8652E+02    -0.8654E+02    -0.8656E+02    -0.8658E+02    -0.8661E+02    -0.8663E+02    -0.8666E+02    -0.8668E+02    -0.8671E+02    -0.8673E+02    -0.8676E+02    -0.8678E+02    -0.8681E+02    -0.8684E+02    -0.8686E+02    -0.8689E+02    -0.8692E+02    -0.8695E+02    -0.8697E+02    -0.8700E+02    -0.8703E+02    -0.8705E+02    -0.8708E+02    -0.8710E+02    -0.8713E+02    -0.8715E+02    -0.8717E+02    -0.8718E+02    -0.8719E+02    -0.8720E+02    -0.8720E+02
    -0.8718E+02    -0.8718E+02    -0.8717E+02    -0.8716E+02    -0.8714E+02    -0.8712E+02    -0.8709E+02    -0.8706E+02    -0.8703E+02    -0.8700E+02    -0.8697E+02    -0.8694E+02    -0.8691E+02    -0.8688E+02    -0.8685E+02    -0.8681E+02    -0.8678E+02    -0.8675E+02    -0.8672E+02    -0.8669E+02    -0.8666E+02    -0.8663E+02    -0.8660E+02    -0.8657E+02    -0.8654E+02    -0.8651E+02    -0.8648E+02    -0.8645E+02    -0.8643E+02    -0.8640E+02    -0.8638E+02    -0.8635E+02    -0.8633E+02    -0.8631E+02    -0.8629E+02    -0.8627E+02    -0.8625E+02    -0.8623E+02    -0.8622E+02    -0.8620E+02    -0.8619E+02    -0.8618E+02    -0.8617E+02    -0.8616E+02    -0.8615E+02    -0.8614E+02    -0.8614E+02    -0.8613E+02    -0.8613E+02    -0.8613E+02    -0.8613E+02    -0.8613E+02    -0.8613E+02    -0.8614E+02    -0.8615E+02    -0.8615E+02    -0.8616E+02    -0.8617E+02    -0.8618E+02    -0.8620E+02    -0.8621E+02    -0.8623E+02    -0.8624E+02    -0.8626E+02    -0.8628E+02    -0.8630E+02    -0.8632E+02    -0.8634E+02    -0.8637E+02    -0.8639E+02    -0.8641E+02    -0.8644E+02    -0.8647E+02    -0.8649E+02    -0.8652E+02    -0.8655E+02    -0.8658E+02    -0.8661E+02    -0.8664E+02    -0.8667E+02    -0.8670E+02    -0.8673E+02    -0.8676E+02    -0.8679E+02    -0.8682E+02    -0.8686E+02    -0.8689E+02    -0.8692E+02    -0.8695E+02    -0.8698E+02    -0.8701E+02    -0.8704E+02    -0.8707E+02    -0.8710E+02    -0.8712E+02    -0.8714E+02    -0.8716E+02    -0.8717E+02    -0.8718E+02    -0.8718E+02
    -0.8716E+02    -0.8716E+02    -0.8715E+02    -0.8713E+02    -0.8711E+02    -0.8709E+02    -0.8706E+02    -0.8703E+02    -0.8699E+02    -0.8696E+02    -0.8693E+02    -0.8689E+02    -0.8685E+02    -0.8682E+02    -0.8678E+02    -0.8674E+02    -0.8671E+02    -0.8667E+02    -0.8663E+02    -0.8660E+02    -0.8656E+02    -0.8653E+02    -0.8649E+02    -0.8646E+02    -0.8642E+02    -0.8639E+02    -0.8636E+02    -0.8633E+02    -0.8630E+02    -0.8627E+02    -0.8624E+02    -0.8621E+02    -0.8619E+02    -0.8616E+02    -0.8614E+02    -0.8611E+02    -0.8609E+02    -0.8607E+02    -0.8605E+02    -0.8604E+02    -0.8602E+02    -0.8601E+02    -0.8599E+02    -0.8598E+02    -0.8597E+02    -0.8597E+02    -0.8596E+02    -0.8596E+02    -0.8595E+02    -0.8595E+02    -0.8595E+02    -0.8595E+02    -0.8596E+02    -0.8596E+02    -0.8597E+02    -0.8598E+02    -0.8599E+02    -0.8600E+02    -0.8602E+02    -0.8603E+02    -0.8605E+02    -0.8607E+02    -0.8608E+02    -0.8611E+02    -0.8613E+02    -0.8615E+02    -0.8617E+02    -0.8620E+02    -0.8623E+02    -0.8625E+02    -0.8628E+02    -0.8631E+02    -0.8634E+02    -0.8637E+02    -0.8641E+02    -0.8644E+02    -0.8647E+02    -0.8651E+02    -0.8654E+02    -0.8658E+02    -0.8661E+02    -0.8665E+02    -0.8668E+02    -0.8672E+02    -0.8675E+02    -0.8679E+02    -0.8683E+02    -0.8686E+02    -0.8690E+02    -0.8693E+02    -0.8697E+02    -0.8700E+02    -0.8703E+02    -0.8706E+02    -0.8709E+02    -0.8712E+02    -0.8714E+02    -0.8715E+02    -0.8716E+02    -0.8716E+02
    -0.8714E+02    -0.8714E+02    -0.8713E+02    -0.8711E+02    -0.8709E+02    -0.8706E+02    -0.8702E+02    -0.8699E+02    -0.8695E+02    -0.8691E+02    -0.8687E+02    -0.8683E+02    -0.8679E+02    -0.8675E+02    -0.8671E+02    -0.8667E+02    -0.8663E+02    -0.8659E+02    -0.8654E+02    -0.8650E+02    -0.8646E+02    -0.8642E+02    -0.8638E+02    -0.8634E+02    -0.8631E+02    -0.8627E+02    -0.8623E+02    -0.8620E+02    -0.8616E+02    -0.8613E+02    -0.8610E+02    -0.8606E+02    -0.8603E+02    -0.8601E+02    -0.8598E+02    -0.8595E+02    -0.8593E+02    -0.8590E+02    -0.8588E+02    -0.8586E+02    -0.8584E+02    -0.8583E+02    -0.8581E+02    -0.8580E+02    -0.8579E+02    -0.8578E+02    -0.8577E+02    -0.8577E+02    -0.8577E+02    -0.8576E+02    -0.8576E+02    -0.8577E+02    -0.8577E+02    -0.8578E+02    -0.8579E+02    -0.8580E+02    -0.8581E+02    -0.8582E+02    -0.8584E+02    -0.8586E+02    -0.8587E+02    -0.8590E+02    -0.8592E+02    -0.8594E+02    -0.8597E+02    -0.8599E+02    -0.8602E+02    -0.8605E+02    -0.8608E+02    -0.8611E+02    -0.8615E+02    -0.8618E+02    -0.8621E+02    -0.8625E+02    -0.8629E+02    -0.8632E+02    -0.8636E+02    -0.8640E+02    -0.8644E+02    -0.8648E+02    -0.8652E+02    -0.8656E+02    -0.8660E+02    -0.8664E+02    -0.8668E+02    -0.8672E+02    -0.8676E+02    -0.8681E+02    -0.8685E+02    -0.8689E+02    -0.8692E+02    -0.8696E+02    -0.8700E+02    -0.8703E+02    -0.8706E+02    -0.8709E+02    -0.8711E+02    -0.8713E+02    -0.8714E+02    -0.8714E+02
    -0.8712E+02    -0.8712E+02    -0.8710E+02    -0.8708E+02    -0.8706E+02    -0.8703E+02    -0.8699E+02    -0.8695E+02    -0.8691E+02    -0.8687E+02    -0.8682E+02    -0.8678E+02    -0.8673E+02    -0.8669E+02    -0.8664E+02    -0.8659E+02    -0.8655E+02    -0.8650E+02    -0.8645E+02    -0.8641E+02    -0.8636E+02    -0.8632E+02    -0.8627E+02    -0.8623E+02    -0.8618E+02    -0.8614E+02    -0.8610E+02    -0.8606E+02    -0.8602E+02    -0.8598E+02    -0.8594E+02    -0.8591E+02    -0.8587E+02    -0.8584E+02    -0.8581E+02    -0.8578E+02    -0.8575E+02    -0.8573E+02    -0.8570E+02    -0.8568E+02    -0.8566E+02    -0.8564E+02    -0.8562E+02    -0.8561E+02    -0.8559E+02    -0.8558E+02    -0.8558E+02    -0.8557E+02    -0.8557E+02    -0.8556E+02    -0.8557E+02    -0.8557E+02    -0.8557E+02    -0.8558E+02    -0.8559E+02    -0.8560E+02    -0.8562E+02    -0.8563E+02    -0.8565E+02    -0.8567E+02    -0.8569E+02    -0.8572E+02    -0.8574E+02    -0.8577E+02    -0.8580E+02    -0.8583E+02    -0.8586E+02    -0.8589E+02    -0.8593E+02    -0.8597E+02    -0.8600E+02    -0.8604E+02    -0.8608E+02    -0.8612E+02    -0.8616E+02    -0.8620E+02    -0.8625E+02    -0.8629E+02    -0.8634E+02    -0.8638E+02    -0.8643E+02    -0.8647E+02    -0.8652E+02    -0.8656E+02    -0.8661E+02    -0.8665E+02    -0.8670E+02    -0.8675E+02    -0.8679E+02    -0.8683E+02    -0.8688E+02    -0.8692E+02    -0.8696E+02    -0.8700E+02    -0.8703E+02    -0.8706E+02    -0.8709E+02    -0.8711E+02    -0.8712E+02    -0.8712E+02
    -0.8709E+02    -0.8709E+02    -0.8708E+02    -0.8706E+02    -0.8703E+02    -0.8699E+02    -0.8695E+02    -0.8691E+02    -0.8687E+02    -0.8682E+02    -0.8677E+02    -0.8672E+02    -0.8667E+02    -0.8662E+02    -0.8656E+02    -0.8651E+02    -0.8646E+02    -0.8641E+02    -0.8636E+02    -0.8631E+02    -0.8625E+02    -0.8620E+02    -0.8615E+02    -0.8610E+02    -0.8606E+02    -0.8601E+02    -0.8596E+02    -0.8592E+02    -0.8587E+02    -0.8583E+02    -0.8579E+02    -0.8574E+02    -0.8571E+02    -0.8567E+02    -0.8563E+02    -0.8560E+02    -0.8557E+02    -0.8554E+02    -0.8551E+02    -0.8548E+02    -0.8546E+02    -0.8544E+02    -0.8542E+02    -0.8540E+02    -0.8539E+02    -0.8537E+02    -0.8537E+02    -0.8536E+02    -0.8535E+02    -0.8535E+02    -0.8535E+02    -0.8536E+02    -0.8536E+02    -0.8537E+02    -0.8538E+02    -0.8540E+02    -0.8541E+02    -0.8543E+02    -0.8545E+02    -0.8547E+02    -0.8550E+02    -0.8553E+02    -0.8556E+02    -0.8559E+02    -0.8562E+02    -0.8565E+02    -0.8569E+02    -0.8573E+02    -0.8577E+02    -0.8581E+02    -0.8585E+02    -0.8590E+02    -0.8594E+02    -0.8599E+02    -0.8603E+02    -0.8608E+02    -0.8613E+02    -0.8618E+02    -0.8623E+02    -0.8628E+02    -0.8633E+02    -0.8638E+02    -0.8643E+02    -0.8648E+02    -0.8653E+02    -0.8658E+02    -0.8663E+02    -0.8668E+02    -0.8673E+02    -0.8678E+02    -0.8683E+02    -0.8688E+02    -0.8692E+02    -0.8696E+02    -0.8700E+02    -0.8704E+02    -0.8707E+02    -0.8709E+02    -0.8710E+02    -0.8710E+02
    -0.8707E+02    -0.8707E+02    -0.8706E+02    -0.8703E+02    -0.8700E+02    -0.8696E+02    -0.8692E+02    -0.8687E+02    -0.8682E+02    -0.8677E+02    -0.8671E+02    -0.8666E+02    -0.8660E+02    -0.8655E+02    -0.8649E+02    -0.8643E+02    -0.8637E+02    -0.8632E+02    -0.8626E+02    -0.8620E+02    -0.8614E+02    -0.8609E+02    -0.8603E+02    -0.8598E+02    -0.8592E+02    -0.8587E+02    -0.8581E+02    -0.8576E+02    -0.8571E+02    -0.8566E+02    -0.8562E+02    -0.8557E+02    -0.8553E+02    -0.8548E+02    -0.8544E+02    -0.8541E+02    -0.8537E+02    -0.8533E+02    -0.8530E+02    -0.8527E+02    -0.8525E+02    -0.8522E+02    -0.8520E+02    -0.8518E+02    -0.8516E+02    -0.8515E+02    -0.8514E+02    -0.8513E+02    -0.8513E+02    -0.8513E+02    -0.8513E+02    -0.8513E+02    -0.8514E+02    -0.8515E+02    -0.8516E+02    -0.8518E+02    -0.8519E+02    -0.8521E+02    -0.8524E+02    -0.8526E+02    -0.8529E+02    -0.8532E+02    -0.8536E+02    -0.8539E+02    -0.8543E+02    -0.8547E+02    -0.8551E+02    -0.8555E+02    -0.8560E+02    -0.8565E+02    -0.8569E+02    -0.8574E+02    -0.8579E+02    -0.8584E+02    -0.8590E+02    -0.8595E+02    -0.8600E+02    -0.8606E+02    -0.8611E+02    -0.8617E+02    -0.8623E+02    -0.8628E+02    -0.8634E+02    -0.8640E+02    -0.8645E+02    -0.8651E+02    -0.8657E+02    -0.8662E+02    -0.8668E+02    -0.8673E+02    -0.8678E+02    -0.8683E+02    -0.8688E+02    -0.8693E+02    -0.8697E+02    -0.8701E+02    -0.8704E+02    -0.8706E+02    -0.8708E+02    -0.8708E+02
    -0.8705E+02    -0.8705E+02    -0.8703E+02    -0.8701E+02    -0.8697E+02    -0.8693E+02    -0.8688E+02    -0.8683E+02    -0.8677E+02    -0.8672E+02    -0.8666E+02    -0.8660E+02    -0.8654E+02    -0.8647E+02    -0.8641E+02    -0.8635E+02    -0.8628E+02    -0.8622E+02    -0.8615E+02    -0.8609E+02    -0.8603E+02    -0.8596E+02    -0.8590E+02    -0.8584E+02    -0.8578E+02    -0.8572E+02    -0.8566E+02    -0.8560E+02    -0.8555E+02    -0.8549E+02    -0.8544E+02    -0.8539E+02    -0.8534E+02    -0.8529E+02    -0.8524E+02    -0.8520E+02    -0.8516E+02    -0.8512E+02    -0.8508E+02    -0.8505E+02    -0.8502E+02    -0.8499E+02    -0.8497E+02    -0.8494E+02    -0.8493E+02    -0.8491E+02    -0.8490E+02    -0.8489E+02    -0.8488E+02    -0.8488E+02    -0.8488E+02    -0.8489E+02    -0.8489E+02    -0.8491E+02    -0.8492E+02    -0.8494E+02    -0.8496E+02    -0.8498E+02    -0.8501E+02    -0.8504E+02    -0.8507E+02    -0.8511E+02    -0.8515E+02    -0.8519E+02    -0.8523E+02    -0.8527E+02    -0.8532E+02    -0.8537E+02    -0.8542E+02    -0.8547E+02    -0.8553E+02    -0.8558E+02    -0.8564E+02    -0.8569E+02    -0.8575E+02    -0.8581E+02    -0.8587E+02    -0.8593E+02    -0.8600E+02    -0.8606E+02    -0.8612E+02    -0.8618E+02    -0.8625E+02    -0.8631E+02    -0.8637E+02    -0.8643E+02    -0.8650E+02    -0.8656E+02    -0.8662E+02    -0.8668E+02    -0.8673E+02    -0.8679E+02    -0.8684E+02    -0.8689E+02    -0.8694E+02    -0.8698E+02    -0.8701E+02    -0.8704E+02    -0.8705E+02    -0.8705E+02
    -0.8702E+02    -0.8702E+02    -0.8701E+02    -0.8698E+02    -0.8694E+02    -0.8689E+02    -0.8684E+02    -0.8679E+02    -0.8673E+02    -0.8666E+02    -0.8660E+02    -0.8653E+02    -0.8647E+02    -0.8640E+02    -0.8633E+02    -0.8626E+02    -0.8619E+02    -0.8612E+02    -0.8605E+02    -0.8598E+02    -0.8591E+02    -0.8584E+02    -0.8577E+02    -0.8570E+02    -0.8563E+02    -0.8556E+02    -0.8550E+02    -0.8543E+02    -0.8537E+02    -0.8531E+02    -0.8525E+02    -0.8519E+02    -0.8513E+02    -0.8508E+02    -0.8503E+02    -0.8498E+02    -0.8493E+02    -0.8489E+02    -0.8485E+02    -0.8481E+02    -0.8477E+02    -0.8474E+02    -0.8471E+02    -0.8469E+02    -0.8467E+02    -0.8465E+02    -0.8464E+02    -0.8463E+02    -0.8462E+02    -0.8462E+02    -0.8462E+02    -0.8462E+02    -0.8463E+02    -0.8465E+02    -0.8466E+02    -0.8468E+02    -0.8471E+02    -0.8473E+02    -0.8476E+02    -0.8480E+02    -0.8484E+02    -0.8488E+02    -0.8492E+02    -0.8497E+02    -0.8501E+02    -0.8506E+02    -0.8512E+02    -0.8517E+02    -0.8523E+02    -0.8529E+02    -0.8535E+02    -0.8541E+02    -0.8547E+02    -0.8554E+02    -0.8560E+02    -0.8567E+02    -0.8574E+02    -0.8581E+02    -0.8587E+02    -0.8594E+02    -0.8601E+02    -0.8608E+02    -0.8615E+02    -0.8622E+02    -0.8629E+02    -0.8636E+02    -0.8642E+02    -0.8649E+02    -0.8656E+02    -0.8662E+02    -0.8668E+02    -0.8674E+02    -0.8680E+02    -0.8686E+02    -0.8691E+02    -0.8695E+02    -0.8699E+02    -0.8702E+02    -0.8703E+02    -0.8703E+02
    -0.8700E+02    -0.8700E+02    -0.8698E+02    -0.8695E+02    -0.8691E+02    -0.8686E+02    -0.8680E+02    -0.8674E+02    -0.8668E+02    -0.8661E+02    -0.8654E+02    -0.8647E+02    -0.8639E+02    -0.8632E+02    -0.8624E+02    -0.8617E+02    -0.8609E+02    -0.8601E+02    -0.8594E+02    -0.8586E+02    -0.8578E+02    -0.8570E+02    -0.8563E+02    -0.8555E+02    -0.8548E+02    -0.8540E+02    -0.8533E+02    -0.8526E+02    -0.8518E+02    -0.8512E+02    -0.8505E+02    -0.8498E+02    -0.8492E+02    -0.8486E+02    -0.8480E+02    -0.8474E+02    -0.8469E+02    -0.8464E+02    -0.8459E+02    -0.8455E+02    -0.8451E+02    -0.8447E+02    -0.8444E+02    -0.8441E+02    -0.8439E+02    -0.8437E+02    -0.8435E+02    -0.8434E+02    -0.8433E+02    -0.8433E+02    -0.8433E+02    -0.8434E+02    -0.8435E+02    -0.8436E+02    -0.8438E+02    -0.8441E+02    -0.8443E+02    -0.8446E+02    -0.8450E+02    -0.8454E+02    -0.8458E+02    -0.8463E+02    -0.8468E+02    -0.8473E+02    -0.8478E+02    -0.8484E+02    -0.8490E+02    -0.8496E+02    -0.8503E+02    -0.8509E+02    -0.8516E+02    -0.8523E+02    -0.8530E+02    -0.8537E+02    -0.8545E+02    -0.8552E+02    -0.8560E+02    -0.8567E+02    -0.8575E+02    -0.8582E+02    -0.8590E+02    -0.8597E+02    -0.8605E+02    -0.8613E+02    -0.8620E+02    -0.8628E+02    -0.8635E+02    -0.8642E+02    -0.8649E+02    -0.8656E+02    -0.8663E+02    -0.8670E+02    -0.8676E+02    -0.8682E+02    -0.8687E+02    -0.8692E+02    -0.8696E+02    -0.8699E+02    -0.8701E+02    -0.8701E+02
    -0.8697E+02    -0.8697E+02    -0.8696E+02    -0.8692E+02    -0.8688E+02    -0.8682E+02    -0.8676E+02    -0.8670E+02    -0.8663E+02    -0.8656E+02    -0.8648E+02    -0.8640E+02    -0.8632E+02    -0.8624E+02    -0.8616E+02    -0.8607E+02    -0.8599E+02    -0.8591E+02    -0.8582E+02    -0.8574E+02    -0.8565E+02    -0.8556E+02    -0.8548E+02    -0.8540E+02    -0.8531E+02    -0.8523E+02    -0.8515E+02    -0.8507E+02    -0.8499E+02    -0.8491E+02    -0.8483E+02    -0.8476E+02    -0.8469E+02    -0.8462E+02    -0.8455E+02    -0.8449E+02    -0.8443E+02    -0.8437E+02    -0.8432E+02    -0.8427E+02    -0.8422E+02    -0.8418E+02    -0.8414E+02    -0.8411E+02    -0.8408E+02    -0.8406E+02    -0.8404E+02    -0.8403E+02    -0.8402E+02    -0.8402E+02    -0.8402E+02    -0.8403E+02    -0.8404E+02    -0.8406E+02    -0.8408E+02    -0.8410E+02    -0.8414E+02    -0.8417E+02    -0.8421E+02    -0.8426E+02    -0.8431E+02    -0.8436E+02    -0.8441E+02    -0.8447E+02    -0.8454E+02    -0.8460E+02    -0.8467E+02    -0.8474E+02    -0.8481E+02    -0.8489E+02    -0.8496E+02    -0.8504E+02    -0.8512E+02    -0.8520E+02    -0.8528E+02    -0.8536E+02    -0.8545E+02    -0.8553E+02    -0.8561E+02    -0.8570E+02    -0.8578E+02    -0.8586E+02    -0.8595E+02    -0.8603E+02    -0.8611E+02    -0.8619E+02    -0.8627E+02    -0.8635E+02    -0.8643E+02    -0.8651E+02    -0.8658E+02    -0.8665E+02    -0.8672E+02    -0.8678E+02    -0.8684E+02    -0.8689E+02    -0.8694E+02    -0.8697E+02    -0.8699E+02    -0.8699E+02
    -0.8695E+02    -0.8695E+02    -0.8693E+02    -0.8689E+02    -0.8685E+02    -0.8679E+02    -0.8673E+02    -0.8665E+02    -0.8658E+02    -0.8650E+02    -0.8642E+02    -0.8633E+02    -0.8625E+02    -0.8616E+02    -0.8607E+02    -0.8598E+02    -0.8589E+02    -0.8579E+02    -0.8570E+02    -0.8561E+02    -0.8551E+02    -0.8542E+02    -0.8533E+02    -0.8523E+02    -0.8514E+02    -0.8505E+02    -0.8496E+02    -0.8487E+02    -0.8478E+02    -0.8469E+02    -0.8460E+02    -0.8452E+02    -0.8444E+02    -0.8436E+02    -0.8429E+02    -0.8421E+02    -0.8414E+02    -0.8408E+02    -0.8402E+02    -0.8396E+02    -0.8391E+02    -0.8386E+02    -0.8382E+02    -0.8378E+02    -0.8375E+02    -0.8372E+02    -0.8370E+02    -0.8369E+02    -0.8368E+02    -0.8367E+02    -0.8368E+02    -0.8369E+02    -0.8370E+02    -0.8372E+02    -0.8374E+02    -0.8378E+02    -0.8381E+02    -0.8385E+02    -0.8390E+02    -0.8395E+02    -0.8401E+02    -0.8407E+02    -0.8413E+02    -0.8420E+02    -0.8427E+02    -0.8434E+02    -0.8442E+02    -0.8450E+02    -0.8458E+02    -0.8467E+02    -0.8475E+02    -0.8484E+02    -0.8493E+02    -0.8502E+02    -0.8511E+02    -0.8520E+02    -0.8529E+02    -0.8538E+02    -0.8548E+02    -0.8557E+02    -0.8566E+02    -0.8575E+02    -0.8584E+02    -0.8593E+02    -0.8602E+02    -0.8611E+02    -0.8620E+02    -0.8628E+02    -0.8637E+02    -0.8645E+02    -0.8653E+02    -0.8661E+02    -0.8668E+02    -0.8675E+02    -0.8681E+02    -0.8686E+02    -0.8691E+02    -0.8694E+02    -0.8696E+02    -0.8696E+02
    -0.8693E+02    -0.8693E+02    -0.8690E+02    -0.8687E+02    -0.8682E+02    -0.8675E+02    -0.8669E+02    -0.8661E+02    -0.8653E+02    -0.8645E+02    -0.8636E+02    -0.8627E+02    -0.8617E+02    -0.8608E+02    -0.8598E+02    -0.8588E+02    -0.8578E+02    -0.8568E+02    -0.8558E+02    -0.8548E+02    -0.8537E+02    -0.8527E+02    -0.8517E+02    -0.8506E+02    -0.8496E+02    -0.8486E+02    -0.8476E+02    -0.8465E+02    -0.8455E+02    -0.8446E+02    -0.8436E+02    -0.8427E+02    -0.8417E+02    -0.8408E+02    -0.8400E+02    -0.8392E+02    -0.8384E+02    -0.8376E+02    -0.8369E+02    -0.8363E+02    -0.8357E+02    -0.8351E+02    -0.8346E+02    -0.8342E+02    -0.8338E+02    -0.8335E+02    -0.8333E+02    -0.8331E+02    -0.8330E+02    -0.8330E+02    -0.8330E+02    -0.8331E+02    -0.8332E+02    -0.8335E+02    -0.8338E+02    -0.8341E+02    -0.8345E+02    -0.8350E+02    -0.8356E+02    -0.8362E+02    -0.8368E+02    -0.8375E+02    -0.8382E+02    -0.8390E+02    -0.8398E+02    -0.8407E+02    -0.8415E+02    -0.8424E+02    -0.8434E+02    -0.8443E+02    -0.8453E+02    -0.8463E+02    -0.8473E+02    -0.8483E+02    -0.8493E+02    -0.8503E+02    -0.8513E+02    -0.8523E+02    -0.8533E+02    -0.8544E+02    -0.8554E+02    -0.8564E+02    -0.8574E+02    -0.8583E+02    -0.8593E+02    -0.8603E+02    -0.8612E+02    -0.8621E+02    -0.8630E+02    -0.8639E+02    -0.8648E+02    -0.8656E+02    -0.8664E+02    -0.8671E+02    -0.8678E+02    -0.8684E+02    -0.8688E+02    -0.8692E+02    -0.8694E+02    -0.8694E+02
    -0.8690E+02    -0.8690E+02    -0.8688E+02    -0.8684E+02    -0.8679E+02    -0.8672E+02    -0.8665E+02    -0.8657E+02    -0.8648E+02    -0.8639E+02    -0.8630E+02    -0.8620E+02    -0.8610E+02    -0.8599E+02    -0.8589E+02    -0.8578E+02    -0.8567E+02    -0.8556E+02    -0.8545E+02    -0.8534E+02    -0.8523E+02    -0.8511E+02    -0.8500E+02    -0.8489E+02    -0.8477E+02    -0.8466E+02    -0.8454E+02    -0.8443E+02    -0.8432E+02    -0.8421E+02    -0.8410E+02    -0.8399E+02    -0.8389E+02    -0.8378E+02    -0.8369E+02    -0.8359E+02    -0.8350E+02    -0.8341E+02    -0.8333E+02    -0.8326E+02    -0.8319E+02    -0.8313E+02    -0.8307E+02    -0.8302E+02    -0.8297E+02    -0.8294E+02    -0.8291E+02    -0.8289E+02    -0.8288E+02    -0.8287E+02    -0.8288E+02    -0.8289E+02    -0.8291E+02    -0.8293E+02    -0.8297E+02    -0.8301E+02    -0.8306E+02    -0.8312E+02    -0.8318E+02    -0.8325E+02    -0.8332E+02    -0.8340E+02    -0.8349E+02    -0.8358E+02    -0.8367E+02    -0.8377E+02    -0.8387E+02    -0.8397E+02    -0.8407E+02    -0.8418E+02    -0.8429E+02    -0.8440E+02    -0.8451E+02    -0.8463E+02    -0.8474E+02    -0.8485E+02    -0.8496E+02    -0.8508E+02    -0.8519E+02    -0.8530E+02    -0.8541E+02    -0.8552E+02    -0.8563E+02    -0.8574E+02    -0.8584E+02    -0.8594E+02    -0.8605E+02    -0.8614E+02    -0.8624E+02    -0.8634E+02    -0.8643E+02    -0.8651E+02    -0.8660E+02    -0.8667E+02    -0.8674E+02    -0.8681E+02    -0.8686E+02    -0.8690E+02    -0.8692E+02    -0.8692E+02
    -0.8688E+02    -0.8688E+02    -0.8686E+02    -0.8681E+02    -0.8676E+02    -0.8669E+02    -0.8661E+02    -0.8652E+02    -0.8643E+02    -0.8634E+02    -0.8624E+02    -0.8613E+02    -0.8602E+02    -0.8591E+02    -0.8580E+02    -0.8568E+02    -0.8557E+02    -0.8545E+02    -0.8533E+02    -0.8520E+02    -0.8508E+02    -0.8495E+02    -0.8483E+02    -0.8470E+02    -0.8457E+02    -0.8445E+02    -0.8432E+02    -0.8419E+02    -0.8406E+02    -0.8394E+02    -0.8382E+02    -0.8369E+02    -0.8357E+02    -0.8346E+02    -0.8335E+02    -0.8324E+02    -0.8313E+02    -0.8303E+02    -0.8294E+02    -0.8285E+02    -0.8277E+02    -0.8270E+02    -0.8263E+02    -0.8257E+02    -0.8252E+02    -0.8248E+02    -0.8244E+02    -0.8242E+02    -0.8241E+02    -0.8240E+02    -0.8241E+02    -0.8242E+02    -0.8244E+02    -0.8247E+02    -0.8251E+02    -0.8256E+02    -0.8262E+02    -0.8269E+02    -0.8276E+02    -0.8284E+02    -0.8293E+02    -0.8302E+02    -0.8312E+02    -0.8322E+02    -0.8333E+02    -0.8344E+02    -0.8356E+02    -0.8367E+02    -0.8379E+02    -0.8392E+02    -0.8404E+02    -0.8416E+02    -0.8429E+02    -0.8442E+02    -0.8454E+02    -0.8467E+02    -0.8479E+02    -0.8492E+02    -0.8504E+02    -0.8516E+02    -0.8528E+02    -0.8540E+02    -0.8552E+02    -0.8564E+02    -0.8575E+02    -0.8586E+02    -0.8597E+02    -0.8608E+02    -0.8618E+02    -0.8628E+02    -0.8638E+02    -0.8647E+02    -0.8656E+02    -0.8664E+02    -0.8671E+02    -0.8678E+02    -0.8684E+02    -0.8688E+02    -0.8690E+02    -0.8690E+02
    -0.8686E+02    -0.8686E+02    -0.8683E+02    -0.8679E+02    -0.8673E+02    -0.8666E+02    -0.8657E+02    -0.8648E+02    -0.8639E+02    -0.8629E+02    -0.8618E+02    -0.8607E+02    -0.8595E+02    -0.8583E+02    -0.8571E+02    -0.8559E+02    -0.8546E+02    -0.8533E+02    -0.8520E+02    -0.8507E+02    -0.8493E+02    -0.8479E+02    -0.8465E+02    -0.8451E+02    -0.8437E+02    -0.8423E+02    -0.8408E+02    -0.8394E+02    -0.8380E+02    -0.8365E+02    -0.8351E+02    -0.8337E+02    -0.8324E+02    -0.8310E+02    -0.8297E+02    -0.8285E+02    -0.8273E+02    -0.8261E+02    -0.8250E+02    -0.8240E+02    -0.8230E+02    -0.8222E+02    -0.8214E+02    -0.8207E+02    -0.8201E+02    -0.8196E+02    -0.8192E+02    -0.8189E+02    -0.8187E+02    -0.8187E+02    -0.8187E+02    -0.8189E+02    -0.8192E+02    -0.8195E+02    -0.8200E+02    -0.8206E+02    -0.8213E+02    -0.8221E+02    -0.8229E+02    -0.8239E+02    -0.8249E+02    -0.8260E+02    -0.8271E+02    -0.8283E+02    -0.8296E+02    -0.8309E+02    -0.8322E+02    -0.8335E+02    -0.8349E+02    -0.8363E+02    -0.8377E+02    -0.8391E+02    -0.8405E+02    -0.8420E+02    -0.8434E+02    -0.8448E+02    -0.8462E+02    -0.8475E+02    -0.8489E+02    -0.8502E+02    -0.8516E+02    -0.8529E+02    -0.8541E+02    -0.8554E+02    -0.8566E+02    -0.8578E+02    -0.8590E+02    -0.8601E+02    -0.8612E+02    -0.8623E+02    -0.8633E+02    -0.8643E+02    -0.8652E+02    -0.8661E+02    -0.8669E+02    -0.8676E+02    -0.8681E+02    -0.8686E+02    -0.8688E+02    -0.8688E+02
    -0.8684E+02    -0.8684E+02    -0.8681E+02    -0.8677E+02    -0.8670E+02    -0.8663E+02    -0.8654E+02    -0.8645E+02    -0.8635E+02    -0.8624E+02    -0.8612E+02    -0.8601E+02    -0.8588E+02    -0.8576E+02    -0.8563E+02    -0.8549E+02    -0.8536E+02    -0.8522E+02    -0.8507E+02    -0.8493E+02    -0.8478E+02    -0.8463E+02    -0.8447E+02    -0.8432E+02    -0.8416E+02    -0.8400E+02    -0.8384E+02    -0.8367E+02    -0.8351E+02    -0.8335E+02    -0.8319E+02    -0.8303E+02    -0.8287E+02    -0.8272E+02    -0.8257E+02    -0.8242E+02    -0.8228E+02    -0.8214E+02    -0.8201E+02    -0.8189E+02    -0.8178E+02    -0.8167E+02    -0.8158E+02    -0.8150E+02    -0.8143E+02    -0.8137E+02    -0.8132E+02    -0.8129E+02    -0.8126E+02    -0.8126E+02    -0.8126E+02    -0.8128E+02    -0.8132E+02    -0.8136E+02    -0.8142E+02    -0.8149E+02    -0.8157E+02    -0.8166E+02    -0.8177E+02    -0.8188E+02    -0.8200E+02    -0.8213E+02    -0.8226E+02    -0.8240E+02    -0.8255E+02    -0.8270E+02    -0.8285E+02    -0.8301E+02    -0.8317E+02    -0.8333E+02    -0.8349E+02    -0.8365E+02    -0.8381E+02    -0.8397E+02    -0.8413E+02    -0.8428E+02    -0.8444E+02    -0.8459E+02    -0.8474E+02    -0.8489E+02    -0.8503E+02    -0.8517E+02    -0.8531E+02    -0.8545E+02    -0.8558E+02    -0.8571E+02    -0.8583E+02    -0.8595E+02    -0.8607E+02    -0.8618E+02    -0.8629E+02    -0.8639E+02    -0.8649E+02    -0.8658E+02    -0.8666E+02    -0.8673E+02    -0.8679E+02    -0.8684E+02    -0.8686E+02    -0.8686E+02
    -0.8682E+02    -0.8682E+02    -0.8680E+02    -0.8675E+02    -0.8668E+02    -0.8660E+02    -0.8651E+02    -0.8642E+02    -0.8631E+02    -0.8620E+02    -0.8608E+02    -0.8595E+02    -0.8582E+02    -0.8569E+02    -0.8555E+02    -0.8540E+02    -0.8526E+02    -0.8511E+02    -0.8495E+02    -0.8479E+02    -0.8463E+02    -0.8446E+02    -0.8429E+02    -0.8412E+02    -0.8394E+02    -0.8376E+02    -0.8358E+02    -0.8339E+02    -0.8321E+02    -0.8303E+02    -0.8284E+02    -0.8266E+02    -0.8247E+02    -0.8229E+02    -0.8211E+02    -0.8194E+02    -0.8177E+02    -0.8161E+02    -0.8146E+02    -0.8131E+02    -0.8118E+02    -0.8105E+02    -0.8094E+02    -0.8084E+02    -0.8076E+02    -0.8068E+02    -0.8063E+02    -0.8059E+02    -0.8056E+02    -0.8055E+02    -0.8056E+02    -0.8058E+02    -0.8062E+02    -0.8068E+02    -0.8075E+02    -0.8084E+02    -0.8094E+02    -0.8105E+02    -0.8117E+02    -0.8130E+02    -0.8145E+02    -0.8160E+02    -0.8176E+02    -0.8193E+02    -0.8210E+02    -0.8228E+02    -0.8246E+02    -0.8264E+02    -0.8282E+02    -0.8300E+02    -0.8319E+02    -0.8337E+02    -0.8355E+02    -0.8373E+02    -0.8391E+02    -0.8408E+02    -0.8426E+02    -0.8443E+02    -0.8459E+02    -0.8475E+02    -0.8491E+02    -0.8506E+02    -0.8521E+02    -0.8536E+02    -0.8550E+02    -0.8564E+02    -0.8577E+02    -0.8590E+02    -0.8602E+02    -0.8614E+02    -0.8625E+02    -0.8636E+02    -0.8646E+02    -0.8656E+02    -0.8664E+02    -0.8672E+02    -0.8678E+02    -0.8682E+02    -0.8685E+02    -0.8685E+02
    -0.8681E+02    -0.8681E+02    -0.8678E+02    -0.8673E+02    -0.8667E+02    -0.8658E+02    -0.8649E+02    -0.8639E+02    -0.8628E+02    -0.8616E+02    -0.8603E+02    -0.8590E+02    -0.8577E+02    -0.8562E+02    -0.8548E+02    -0.8532E+02    -0.8517E+02    -0.8500E+02    -0.8483E+02    -0.8466E+02    -0.8448E+02    -0.8430E+02    -0.8411E+02    -0.8392E+02    -0.8372E+02    -0.8352E+02    -0.8331E+02    -0.8310E+02    -0.8289E+02    -0.8268E+02    -0.8246E+02    -0.8225E+02    -0.8204E+02    -0.8182E+02    -0.8161E+02    -0.8141E+02    -0.8121E+02    -0.8102E+02    -0.8083E+02    -0.8066E+02    -0.8049E+02    -0.8034E+02    -0.8020E+02    -0.8008E+02    -0.7997E+02    -0.7989E+02    -0.7982E+02    -0.7977E+02    -0.7974E+02    -0.7973E+02    -0.7973E+02    -0.7976E+02    -0.7981E+02    -0.7988E+02    -0.7997E+02    -0.8008E+02    -0.8020E+02    -0.8033E+02    -0.8048E+02    -0.8065E+02    -0.8082E+02    -0.8101E+02    -0.8120E+02    -0.8140E+02    -0.8160E+02    -0.8181E+02    -0.8202E+02    -0.8223E+02    -0.8245E+02    -0.8266E+02    -0.8287E+02    -0.8308E+02    -0.8329E+02    -0.8349E+02    -0.8369E+02    -0.8389E+02    -0.8408E+02    -0.8426E+02    -0.8445E+02    -0.8462E+02    -0.8479E+02    -0.8496E+02    -0.8512E+02    -0.8528E+02    -0.8543E+02    -0.8558E+02    -0.8572E+02    -0.8585E+02    -0.8598E+02    -0.8611E+02    -0.8622E+02    -0.8634E+02    -0.8644E+02    -0.8654E+02    -0.8663E+02    -0.8670E+02    -0.8677E+02    -0.8681E+02    -0.8684E+02    -0.8684E+02
    -0.8680E+02    -0.8680E+02    -0.8677E+02    -0.8672E+02    -0.8665E+02    -0.8657E+02    -0.8648E+02    -0.8637E+02    -0.8626E+02    -0.8613E+02    -0.8600E+02    -0.8587E+02    -0.8572E+02    -0.8557E+02    -0.8542E+02    -0.8525E+02    -0.8509E+02    -0.8491E+02    -0.8473E+02    -0.8454E+02    -0.8434E+02    -0.8414E+02    -0.8393E+02    -0.8372E+02    -0.8349E+02    -0.8327E+02    -0.8303E+02    -0.8280E+02    -0.8255E+02    -0.8231E+02    -0.8206E+02    -0.8181E+02    -0.8155E+02    -0.8130E+02    -0.8105E+02    -0.8081E+02    -0.8057E+02    -0.8033E+02    -0.8011E+02    -0.7989E+02    -0.7969E+02    -0.7950E+02    -0.7933E+02    -0.7918E+02    -0.7905E+02    -0.7894E+02    -0.7885E+02    -0.7879E+02    -0.7875E+02    -0.7874E+02    -0.7875E+02    -0.7879E+02    -0.7885E+02    -0.7894E+02    -0.7905E+02    -0.7918E+02    -0.7933E+02    -0.7950E+02    -0.7968E+02    -0.7989E+02    -0.8010E+02    -0.8032E+02    -0.8056E+02    -0.8080E+02    -0.8104E+02    -0.8129E+02    -0.8154E+02    -0.8179E+02    -0.8204E+02    -0.8229E+02    -0.8254E+02    -0.8278E+02    -0.8301E+02    -0.8324E+02    -0.8347E+02    -0.8369E+02    -0.8390E+02    -0.8411E+02    -0.8431E+02    -0.8450E+02    -0.8469E+02    -0.8487E+02    -0.8505E+02    -0.8521E+02    -0.8537E+02    -0.8553E+02    -0.8568E+02    -0.8582E+02    -0.8595E+02    -0.8608E+02    -0.8620E+02    -0.8632E+02    -0.8643E+02    -0.8653E+02    -0.8662E+02    -0.8670E+02    -0.8676E+02    -0.8681E+02    -0.8683E+02    -0.8683E+02
    -0.8680E+02    -0.8680E+02    -0.8677E+02    -0.8672E+02    -0.8665E+02    -0.8657E+02    -0.8647E+02    -0.8636E+02    -0.8625E+02    -0.8612E+02    -0.8599E+02    -0.8584E+02    -0.8569E+02    -0.8554E+02    -0.8537E+02    -0.8520E+02    -0.8502E+02    -0.8483E+02    -0.8464E+02    -0.8443E+02    -0.8422E+02    -0.8399E+02    -0.8376E+02    -0.8352E+02    -0.8327E+02    -0.8302E+02    -0.8275E+02    -0.8248E+02    -0.8220E+02    -0.8191E+02    -0.8162E+02    -0.8132E+02    -0.8102E+02    -0.8072E+02    -0.8042E+02    -0.8012E+02    -0.7983E+02    -0.7954E+02    -0.7926E+02    -0.7899E+02    -0.7874E+02    -0.7851E+02    -0.7829E+02    -0.7810E+02    -0.7793E+02    -0.7779E+02    -0.7768E+02    -0.7760E+02    -0.7755E+02    -0.7753E+02    -0.7755E+02    -0.7760E+02    -0.7768E+02    -0.7779E+02    -0.7793E+02    -0.7810E+02    -0.7829E+02    -0.7850E+02    -0.7874E+02    -0.7899E+02    -0.7925E+02    -0.7953E+02    -0.7982E+02    -0.8011E+02    -0.8041E+02    -0.8071E+02    -0.8101E+02    -0.8131E+02    -0.8161E+02    -0.8190E+02    -0.8218E+02    -0.8246E+02    -0.8273E+02    -0.8300E+02    -0.8325E+02    -0.8350E+02    -0.8374E+02    -0.8397E+02    -0.8419E+02    -0.8440E+02    -0.8460E+02    -0.8480E+02    -0.8498E+02    -0.8516E+02    -0.8533E+02    -0.8550E+02    -0.8565E+02    -0.8580E+02    -0.8594E+02    -0.8607E+02    -0.8620E+02    -0.8632E+02    -0.8643E+02    -0.8653E+02    -0.8662E+02    -0.8670E+02    -0.8676E+02    -0.8681E+02    -0.8684E+02    -0.8684E+02
    -0.8681E+02    -0.8681E+02    -0.8678E+02    -0.8673E+02    -0.8666E+02    -0.8657E+02    -0.8648E+02    -0.8637E+02    -0.8625E+02    -0.8612E+02    -0.8598E+02    -0.8584E+02    -0.8568E+02    -0.8552E+02    -0.8535E+02    -0.8517E+02    -0.8498E+02    -0.8478E+02    -0.8456E+02    -0.8434E+02    -0.8411E+02    -0.8386E+02    -0.8361E+02    -0.8334E+02    -0.8306E+02    -0.8277E+02    -0.8247E+02    -0.8215E+02    -0.8183E+02    -0.8149E+02    -0.8114E+02    -0.8079E+02    -0.8043E+02    -0.8006E+02    -0.7970E+02    -0.7933E+02    -0.7896E+02    -0.7860E+02    -0.7825E+02    -0.7791E+02    -0.7759E+02    -0.7729E+02    -0.7701E+02    -0.7677E+02    -0.7655E+02    -0.7637E+02    -0.7622E+02    -0.7612E+02    -0.7605E+02    -0.7603E+02    -0.7605E+02    -0.7612E+02    -0.7622E+02    -0.7637E+02    -0.7655E+02    -0.7677E+02    -0.7701E+02    -0.7729E+02    -0.7759E+02    -0.7791E+02    -0.7825E+02    -0.7860E+02    -0.7896E+02    -0.7932E+02    -0.7969E+02    -0.8006E+02    -0.8042E+02    -0.8078E+02    -0.8114E+02    -0.8148E+02    -0.8181E+02    -0.8214E+02    -0.8245E+02    -0.8276E+02    -0.8305E+02    -0.8332E+02    -0.8359E+02    -0.8384E+02    -0.8409E+02    -0.8432E+02    -0.8454E+02    -0.8475E+02    -0.8495E+02    -0.8513E+02    -0.8531E+02    -0.8548E+02    -0.8564E+02    -0.8580E+02    -0.8594E+02    -0.8608E+02    -0.8621E+02    -0.8632E+02    -0.8644E+02    -0.8654E+02    -0.8663E+02    -0.8671E+02    -0.8677E+02    -0.8682E+02    -0.8684E+02    -0.8684E+02
    -0.8682E+02    -0.8682E+02    -0.8679E+02    -0.8674E+02    -0.8668E+02    -0.8659E+02    -0.8650E+02    -0.8639E+02    -0.8627E+02    -0.8614E+02    -0.8600E+02    -0.8585E+02    -0.8570E+02    -0.8553E+02    -0.8535E+02    -0.8516E+02    -0.8496E+02    -0.8475E+02    -0.8452E+02    -0.8428E+02    -0.8403E+02    -0.8376E+02    -0.8348E+02    -0.8318E+02    -0.8286E+02    -0.8253E+02    -0.8218E+02    -0.8182E+02    -0.8144E+02    -0.8104E+02    -0.8063E+02    -0.8020E+02    -0.7976E+02    -0.7931E+02    -0.7886E+02    -0.7840E+02    -0.7794E+02    -0.7748E+02    -0.7703E+02    -0.7659E+02    -0.7618E+02    -0.7578E+02    -0.7542E+02    -0.7509E+02    -0.7480E+02    -0.7456E+02    -0.7437E+02    -0.7423E+02    -0.7414E+02    -0.7411E+02    -0.7414E+02    -0.7423E+02    -0.7437E+02    -0.7456E+02    -0.7480E+02    -0.7509E+02    -0.7542E+02    -0.7578E+02    -0.7618E+02    -0.7659E+02    -0.7703E+02    -0.7748E+02    -0.7794E+02    -0.7840E+02    -0.7886E+02    -0.7931E+02    -0.7976E+02    -0.8020E+02    -0.8062E+02    -0.8103E+02    -0.8143E+02    -0.8181E+02    -0.8217E+02    -0.8252E+02    -0.8285E+02    -0.8317E+02    -0.8346E+02    -0.8374E+02    -0.8401E+02    -0.8426E+02    -0.8450E+02    -0.8472E+02    -0.8493E+02    -0.8513E+02    -0.8532E+02    -0.8550E+02    -0.8566E+02    -0.8582E+02    -0.8597E+02    -0.8610E+02    -0.8623E+02    -0.8635E+02    -0.8646E+02    -0.8656E+02    -0.8665E+02    -0.8673E+02    -0.8679E+02    -0.8684E+02    -0.8686E+02    -0.8686E+02
    -0.8685E+02    -0.8685E+02    -0.8682E+02    -0.8677E+02    -0.8671E+02    -0.8663E+02    -0.8653E+02    -0.8643E+02    -0.8631E+02    -0.8618E+02    -0.8605E+02    -0.8590E+02    -0.8574E+02    -0.8557E+02    -0.8538E+02    -0.8519E+02    -0.8498E+02    -0.8475E+02    -0.8451E+02    -0.8426E+02    -0.8398E+02    -0.8369E+02    -0.8337E+02    -0.8304E+02    -0.8269E+02    -0.8231E+02    -0.8191E+02    -0.8148E+02    -0.8103E+02    -0.8056E+02    -0.8006E+02    -0.7954E+02    -0.7900E+02    -0.7844E+02    -0.7787E+02    -0.7729E+02    -0.7669E+02    -0.7610E+02    -0.7552E+02    -0.7494E+02    -0.7439E+02    -0.7387E+02    -0.7338E+02    -0.7294E+02    -0.7255E+02    -0.7222E+02    -0.7196E+02    -0.7177E+02    -0.7165E+02    -0.7161E+02    -0.7165E+02    -0.7177E+02    -0.7196E+02    -0.7222E+02    -0.7255E+02    -0.7294E+02    -0.7338E+02    -0.7387E+02    -0.7439E+02    -0.7495E+02    -0.7552E+02    -0.7611E+02    -0.7670E+02    -0.7729E+02    -0.7787E+02    -0.7845E+02    -0.7901E+02    -0.7954E+02    -0.8006E+02    -0.8056E+02    -0.8103E+02    -0.8148E+02    -0.8190E+02    -0.8230E+02    -0.8268E+02    -0.8303E+02    -0.8337E+02    -0.8368E+02    -0.8397E+02    -0.8424E+02    -0.8450E+02    -0.8474E+02    -0.8496E+02    -0.8517E+02    -0.8536E+02    -0.8554E+02    -0.8571E+02    -0.8587E+02    -0.8602E+02    -0.8615E+02    -0.8628E+02    -0.8640E+02    -0.8650E+02    -0.8660E+02    -0.8669E+02    -0.8676E+02    -0.8682E+02    -0.8687E+02    -0.8689E+02    -0.8689E+02
    -0.8689E+02    -0.8689E+02    -0.8686E+02    -0.8682E+02    -0.8675E+02    -0.8668E+02    -0.8659E+02    -0.8649E+02    -0.8638E+02    -0.8625E+02    -0.8612E+02    -0.8597E+02    -0.8581E+02    -0.8564E+02    -0.8546E+02    -0.8526E+02    -0.8504E+02    -0.8480E+02    -0.8455E+02    -0.8428E+02    -0.8398E+02    -0.8366E+02    -0.8332E+02    -0.8294E+02    -0.8254E+02    -0.8211E+02    -0.8165E+02    -0.8115E+02    -0.8061E+02    -0.8005E+02    -0.7944E+02    -0.7880E+02    -0.7813E+02    -0.7743E+02    -0.7669E+02    -0.7594E+02    -0.7517E+02    -0.7439E+02    -0.7361E+02    -0.7285E+02    -0.7210E+02    -0.7140E+02    -0.7073E+02    -0.7013E+02    -0.6960E+02    -0.6915E+02    -0.6879E+02    -0.6852E+02    -0.6836E+02    -0.6831E+02    -0.6837E+02    -0.6853E+02    -0.6879E+02    -0.6915E+02    -0.6961E+02    -0.7014E+02    -0.7074E+02    -0.7140E+02    -0.7211E+02    -0.7286E+02    -0.7362E+02    -0.7440E+02    -0.7518E+02    -0.7595E+02    -0.7670E+02    -0.7744E+02    -0.7814E+02    -0.7881E+02    -0.7945E+02    -0.8005E+02    -0.8062E+02    -0.8115E+02    -0.8165E+02    -0.8211E+02    -0.8254E+02    -0.8294E+02    -0.8332E+02    -0.8366E+02    -0.8398E+02    -0.8427E+02    -0.8454E+02    -0.8480E+02    -0.8503E+02    -0.8524E+02    -0.8544E+02    -0.8563E+02    -0.8580E+02    -0.8595E+02    -0.8610E+02    -0.8623E+02    -0.8635E+02    -0.8647E+02    -0.8657E+02    -0.8666E+02    -0.8674E+02    -0.8681E+02    -0.8687E+02    -0.8691E+02    -0.8693E+02    -0.8693E+02
    -0.8694E+02    -0.8694E+02    -0.8692E+02    -0.8688E+02    -0.8682E+02    -0.8675E+02    -0.8667E+02    -0.8657E+02    -0.8647E+02    -0.8635E+02    -0.8622E+02    -0.8608E+02    -0.8593E+02    -0.8576E+02    -0.8557E+02    -0.8537E+02    -0.8515E+02    -0.8491E+02    -0.8464E+02    -0.8435E+02    -0.8404E+02    -0.8369E+02    -0.8331E+02    -0.8290E+02    -0.8244E+02    -0.8195E+02    -0.8141E+02    -0.8083E+02    -0.8019E+02    -0.7950E+02    -0.7876E+02    -0.7797E+02    -0.7712E+02    -0.7622E+02    -0.7528E+02    -0.7429E+02    -0.7328E+02    -0.7224E+02    -0.7120E+02    -0.7017E+02    -0.6916E+02    -0.6820E+02    -0.6729E+02    -0.6647E+02    -0.6574E+02    -0.6512E+02    -0.6462E+02    -0.6426E+02    -0.6404E+02    -0.6396E+02    -0.6404E+02    -0.6426E+02    -0.6463E+02    -0.6512E+02    -0.6575E+02    -0.6648E+02    -0.6731E+02    -0.6821E+02    -0.6918E+02    -0.7019E+02    -0.7122E+02    -0.7226E+02    -0.7330E+02    -0.7431E+02    -0.7529E+02    -0.7624E+02    -0.7714E+02    -0.7798E+02    -0.7878E+02    -0.7952E+02    -0.8020E+02    -0.8084E+02    -0.8142E+02    -0.8196E+02    -0.8245E+02    -0.8291E+02    -0.8332E+02    -0.8370E+02    -0.8404E+02    -0.8436E+02    -0.8465E+02    -0.8491E+02    -0.8515E+02    -0.8537E+02    -0.8557E+02    -0.8575E+02    -0.8592E+02    -0.8607E+02    -0.8621E+02    -0.8634E+02    -0.8646E+02    -0.8656E+02    -0.8666E+02    -0.8674E+02    -0.8681E+02    -0.8688E+02    -0.8693E+02    -0.8696E+02    -0.8698E+02    -0.8698E+02
    -0.8701E+02    -0.8701E+02    -0.8699E+02    -0.8695E+02    -0.8690E+02    -0.8684E+02    -0.8677E+02    -0.8669E+02    -0.8659E+02    -0.8649E+02    -0.8637E+02    -0.8624E+02    -0.8609E+02    -0.8593E+02    -0.8575E+02    -0.8555E+02    -0.8533E+02    -0.8508E+02    -0.8481E+02    -0.8450E+02    -0.8417E+02    -0.8379E+02    -0.8338E+02    -0.8292E+02    -0.8241E+02    -0.8185E+02    -0.8122E+02    -0.8053E+02    -0.7977E+02    -0.7894E+02    -0.7802E+02    -0.7703E+02    -0.7595E+02    -0.7480E+02    -0.7357E+02    -0.7228E+02    -0.7093E+02    -0.6955E+02    -0.6815E+02    -0.6676E+02    -0.6540E+02    -0.6409E+02    -0.6286E+02    -0.6174E+02    -0.6074E+02    -0.5990E+02    -0.5922E+02    -0.5873E+02    -0.5843E+02    -0.5833E+02    -0.5844E+02    -0.5874E+02    -0.5923E+02    -0.5991E+02    -0.6076E+02    -0.6175E+02    -0.6288E+02    -0.6411E+02    -0.6542E+02    -0.6678E+02    -0.6818E+02    -0.6958E+02    -0.7096E+02    -0.7230E+02    -0.7359E+02    -0.7482E+02    -0.7598E+02    -0.7705E+02    -0.7804E+02    -0.7896E+02    -0.7979E+02    -0.8055E+02    -0.8124E+02    -0.8187E+02    -0.8243E+02    -0.8294E+02    -0.8340E+02    -0.8381E+02    -0.8418E+02    -0.8452E+02    -0.8482E+02    -0.8509E+02    -0.8534E+02    -0.8556E+02    -0.8575E+02    -0.8593E+02    -0.8609E+02    -0.8624E+02    -0.8637E+02    -0.8649E+02    -0.8659E+02    -0.8669E+02    -0.8677E+02    -0.8684E+02    -0.8691E+02    -0.8696E+02    -0.8700E+02    -0.8703E+02    -0.8705E+02    -0.8705E+02
    -0.8709E+02    -0.8709E+02    -0.8708E+02    -0.8705E+02    -0.8701E+02    -0.8696E+02    -0.8690E+02    -0.8683E+02    -0.8675E+02    -0.8666E+02    -0.8656E+02    -0.8644E+02    -0.8631E+02    -0.8615E+02    -0.8598E+02    -0.8579E+02    -0.8557E+02    -0.8533E+02    -0.8505E+02    -0.8474E+02    -0.8439E+02    -0.8399E+02    -0.8354E+02    -0.8303E+02    -0.8246E+02    -0.8182E+02    -0.8110E+02    -0.8028E+02    -0.7937E+02    -0.7836E+02    -0.7722E+02    -0.7598E+02    -0.7461E+02    -0.7312E+02    -0.7152E+02    -0.6983E+02    -0.6805E+02    -0.6622E+02    -0.6435E+02    -0.6249E+02    -0.6067E+02    -0.5892E+02    -0.5728E+02    -0.5578E+02    -0.5446E+02    -0.5333E+02    -0.5243E+02    -0.5178E+02    -0.5138E+02    -0.5125E+02    -0.5138E+02    -0.5179E+02    -0.5245E+02    -0.5335E+02    -0.5448E+02    -0.5581E+02    -0.5731E+02    -0.5895E+02    -0.6070E+02    -0.6253E+02    -0.6439E+02    -0.6625E+02    -0.6809E+02    -0.6986E+02    -0.7156E+02    -0.7316E+02    -0.7464E+02    -0.7601E+02    -0.7726E+02    -0.7839E+02    -0.7940E+02    -0.8031E+02    -0.8113E+02    -0.8185E+02    -0.8249E+02    -0.8306E+02    -0.8357E+02    -0.8401E+02    -0.8441E+02    -0.8476E+02    -0.8507E+02    -0.8535E+02    -0.8559E+02    -0.8581E+02    -0.8600E+02    -0.8617E+02    -0.8632E+02    -0.8645E+02    -0.8657E+02    -0.8667E+02    -0.8676E+02    -0.8684E+02    -0.8691E+02    -0.8697E+02    -0.8702E+02    -0.8706E+02    -0.8710E+02    -0.8712E+02    -0.8713E+02    -0.8713E+02
    -0.8719E+02    -0.8719E+02    -0.8718E+02    -0.8717E+02    -0.8714E+02    -0.8711E+02    -0.8706E+02    -0.8701E+02    -0.8695E+02    -0.8688E+02    -0.8679E+02    -0.8669E+02    -0.8658E+02    -0.8644E+02    -0.8629E+02    -0.8611E+02    -0.8590E+02    -0.8566E+02    -0.8539E+02    -0.8507E+02    -0.8471E+02    -0.8429E+02    -0.8381E+02    -0.8326E+02    -0.8263E+02    -0.8190E+02    -0.8107E+02    -0.8011E+02    -0.7903E+02    -0.7779E+02    -0.7640E+02    -0.7483E+02    -0.7310E+02    -0.7119E+02    -0.6913E+02    -0.6692E+02    -0.6460E+02    -0.6219E+02    -0.5974E+02    -0.5730E+02    -0.5491E+02    -0.5261E+02    -0.5046E+02    -0.4850E+02    -0.4677E+02    -0.4530E+02    -0.4412E+02    -0.4327E+02    -0.4275E+02    -0.4257E+02    -0.4275E+02    -0.4328E+02    -0.4414E+02    -0.4532E+02    -0.4679E+02    -0.4853E+02    -0.5049E+02    -0.5265E+02    -0.5495E+02    -0.5734E+02    -0.5979E+02    -0.6223E+02    -0.6464E+02    -0.6697E+02    -0.6917E+02    -0.7124E+02    -0.7314E+02    -0.7488E+02    -0.7644E+02    -0.7783E+02    -0.7907E+02    -0.8016E+02    -0.8111E+02    -0.8194E+02    -0.8267E+02    -0.8330E+02    -0.8385E+02    -0.8433E+02    -0.8474E+02    -0.8511E+02    -0.8542E+02    -0.8569E+02    -0.8593E+02    -0.8614E+02    -0.8632E+02    -0.8647E+02    -0.8660E+02    -0.8672E+02    -0.8682E+02    -0.8690E+02    -0.8697E+02    -0.8703E+02    -0.8708E+02    -0.8713E+02    -0.8716E+02    -0.8719E+02    -0.8721E+02    -0.8722E+02    -0.8723E+02    -0.8723E+02
    -0.8731E+02    -0.8731E+02    -0.8731E+02    -0.8730E+02    -0.8729E+02    -0.8727E+02    -0.8725E+02    -0.8722E+02    -0.8718E+02    -0.8713E+02    -0.8707E+02    -0.8700E+02    -0.8691E+02    -0.8679E+02    -0.8666E+02    -0.8650E+02    -0.8631E+02    -0.8609E+02    -0.8583E+02    -0.8552E+02    -0.8516E+02    -0.8473E+02    -0.8422E+02    -0.8363E+02    -0.8294E+02    -0.8213E+02    -0.8118E+02    -0.8007E+02    -0.7878E+02    -0.7729E+02    -0.7558E+02    -0.7364E+02    -0.7146E+02    -0.6904E+02    -0.6640E+02    -0.6356E+02    -0.6056E+02    -0.5746E+02    -0.5430E+02    -0.5114E+02    -0.4805E+02    -0.4509E+02    -0.4232E+02    -0.3979E+02    -0.3755E+02    -0.3565E+02    -0.3413E+02    -0.3302E+02    -0.3234E+02    -0.3212E+02    -0.3235E+02    -0.3303E+02    -0.3414E+02    -0.3567E+02    -0.3757E+02    -0.3982E+02    -0.4236E+02    -0.4513E+02    -0.4810E+02    -0.5119E+02    -0.5435E+02    -0.5751E+02    -0.6062E+02    -0.6362E+02    -0.6646E+02    -0.6910E+02    -0.7152E+02    -0.7370E+02    -0.7564E+02    -0.7734E+02    -0.7883E+02    -0.8012E+02    -0.8122E+02    -0.8217E+02    -0.8299E+02    -0.8368E+02    -0.8427E+02    -0.8477E+02    -0.8520E+02    -0.8556E+02    -0.8587E+02    -0.8614E+02    -0.8636E+02    -0.8655E+02    -0.8670E+02    -0.8684E+02    -0.8695E+02    -0.8704E+02    -0.8711E+02    -0.8717E+02    -0.8722E+02    -0.8726E+02    -0.8729E+02    -0.8731E+02    -0.8732E+02    -0.8733E+02    -0.8734E+02    -0.8734E+02    -0.8734E+02    -0.8734E+02
    -0.8745E+02    -0.8745E+02    -0.8745E+02    -0.8746E+02    -0.8746E+02    -0.8747E+02    -0.8747E+02    -0.8746E+02    -0.8745E+02    -0.8743E+02    -0.8740E+02    -0.8736E+02    -0.8729E+02    -0.8721E+02    -0.8711E+02    -0.8698E+02    -0.8682E+02    -0.8662E+02    -0.8638E+02    -0.8609E+02    -0.8574E+02    -0.8531E+02    -0.8479E+02    -0.8417E+02    -0.8342E+02    -0.8253E+02    -0.8146E+02    -0.8019E+02    -0.7868E+02    -0.7691E+02    -0.7484E+02    -0.7246E+02    -0.6975E+02    -0.6672E+02    -0.6338E+02    -0.5979E+02    -0.5598E+02    -0.5203E+02    -0.4801E+02    -0.4399E+02    -0.4004E+02    -0.3625E+02    -0.3270E+02    -0.2945E+02    -0.2657E+02    -0.2412E+02    -0.2217E+02    -0.2074E+02    -0.1988E+02    -0.1959E+02    -0.1988E+02    -0.2075E+02    -0.2219E+02    -0.2415E+02    -0.2660E+02    -0.2948E+02    -0.3274E+02    -0.3630E+02    -0.4010E+02    -0.4404E+02    -0.4807E+02    -0.5210E+02    -0.5605E+02    -0.5986E+02    -0.6345E+02    -0.6679E+02    -0.6982E+02    -0.7253E+02    -0.7491E+02    -0.7697E+02    -0.7875E+02    -0.8025E+02    -0.8152E+02    -0.8259E+02    -0.8348E+02    -0.8422E+02    -0.8485E+02    -0.8536E+02    -0.8579E+02    -0.8614E+02    -0.8644E+02    -0.8668E+02    -0.8687E+02    -0.8704E+02    -0.8716E+02    -0.8727E+02    -0.8735E+02    -0.8741E+02    -0.8745E+02    -0.8748E+02    -0.8750E+02    -0.8751E+02    -0.8752E+02    -0.8751E+02    -0.8751E+02    -0.8750E+02    -0.8749E+02    -0.8748E+02    -0.8747E+02    -0.8747E+02
    -0.8760E+02    -0.8760E+02    -0.8761E+02    -0.8763E+02    -0.8766E+02    -0.8768E+02    -0.8771E+02    -0.8774E+02    -0.8776E+02    -0.8777E+02    -0.8777E+02    -0.8776E+02    -0.8774E+02    -0.8769E+02    -0.8763E+02    -0.8754E+02    -0.8742E+02    -0.8726E+02    -0.8705E+02    -0.8679E+02    -0.8646E+02    -0.8605E+02    -0.8553E+02    -0.8490E+02    -0.8412E+02    -0.8316E+02    -0.8198E+02    -0.8055E+02    -0.7881E+02    -0.7673E+02    -0.7427E+02    -0.7138E+02    -0.6806E+02    -0.6431E+02    -0.6016E+02    -0.5567E+02    -0.5089E+02    -0.4592E+02    -0.4083E+02    -0.3573E+02    -0.3071E+02    -0.2588E+02    -0.2133E+02    -0.1715E+02    -0.1344E+02    -0.1027E+02    -0.7720E+01    -0.5852E+01    -0.4713E+01    -0.4332E+01    -0.4720E+01    -0.5866E+01    -0.7740E+01    -0.1030E+02    -0.1347E+02    -0.1719E+02    -0.2137E+02    -0.2593E+02    -0.3077E+02    -0.3580E+02    -0.4090E+02    -0.4599E+02    -0.5097E+02    -0.5574E+02    -0.6024E+02    -0.6439E+02    -0.6814E+02    -0.7146E+02    -0.7434E+02    -0.7681E+02    -0.7888E+02    -0.8061E+02    -0.8204E+02    -0.8322E+02    -0.8418E+02    -0.8496E+02    -0.8559E+02    -0.8611E+02    -0.8652E+02    -0.8685E+02    -0.8711E+02    -0.8732E+02    -0.8748E+02    -0.8760E+02    -0.8770E+02    -0.8776E+02    -0.8780E+02    -0.8783E+02    -0.8784E+02    -0.8784E+02    -0.8782E+02    -0.8780E+02    -0.8777E+02    -0.8774E+02    -0.8771E+02    -0.8768E+02    -0.8765E+02    -0.8763E+02    -0.8761E+02    -0.8761E+02
    -0.8776E+02    -0.8776E+02    -0.8778E+02    -0.8782E+02    -0.8786E+02    -0.8792E+02    -0.8798E+02    -0.8803E+02    -0.8809E+02    -0.8814E+02    -0.8818E+02    -0.8821E+02    -0.8823E+02    -0.8823E+02    -0.8821E+02    -0.8817E+02    -0.8809E+02    -0.8798E+02    -0.8782E+02    -0.8761E+02    -0.8732E+02    -0.8694E+02    -0.8646E+02    -0.8583E+02    -0.8504E+02    -0.8403E+02    -0.8277E+02    -0.8119E+02    -0.7923E+02    -0.7684E+02    -0.7394E+02    -0.7050E+02    -0.6649E+02    -0.6191E+02    -0.5680E+02    -0.5123E+02    -0.4528E+02    -0.3904E+02    -0.3263E+02    -0.2615E+02    -0.1974E+02    -0.1352E+02    -0.7600E+01    -0.2114E+01     0.2810E+01     0.7046E+01     0.1048E+02     0.1301E+02     0.1455E+02     0.1507E+02     0.1455E+02     0.1299E+02     0.1046E+02     0.7017E+01     0.2774E+01    -0.2157E+01    -0.7650E+01    -0.1358E+02    -0.1981E+02    -0.2622E+02    -0.3270E+02    -0.3912E+02    -0.4536E+02    -0.5132E+02    -0.5689E+02    -0.6200E+02    -0.6658E+02    -0.7059E+02    -0.7403E+02    -0.7692E+02    -0.7931E+02    -0.8126E+02    -0.8284E+02    -0.8410E+02    -0.8511E+02    -0.8590E+02    -0.8652E+02    -0.8701E+02    -0.8739E+02    -0.8767E+02    -0.8789E+02    -0.8805E+02    -0.8816E+02    -0.8824E+02    -0.8829E+02    -0.8831E+02    -0.8831E+02    -0.8829E+02    -0.8826E+02    -0.8822E+02    -0.8817E+02    -0.8811E+02    -0.8805E+02    -0.8799E+02    -0.8793E+02    -0.8787E+02    -0.8783E+02    -0.8779E+02    -0.8777E+02    -0.8777E+02
    -0.8793E+02    -0.8793E+02    -0.8796E+02    -0.8801E+02    -0.8808E+02    -0.8817E+02    -0.8825E+02    -0.8835E+02    -0.8844E+02    -0.8853E+02    -0.8861E+02    -0.8869E+02    -0.8875E+02    -0.8880E+02    -0.8884E+02    -0.8885E+02    -0.8883E+02    -0.8878E+02    -0.8868E+02    -0.8853E+02    -0.8830E+02    -0.8798E+02    -0.8755E+02    -0.8696E+02    -0.8619E+02    -0.8517E+02    -0.8385E+02    -0.8215E+02    -0.7999E+02    -0.7729E+02    -0.7395E+02    -0.6990E+02    -0.6511E+02    -0.5958E+02    -0.5334E+02    -0.4647E+02    -0.3907E+02    -0.3124E+02    -0.2311E+02    -0.1482E+02    -0.6499E+01     0.1697E+01     0.9598E+01     0.1701E+02     0.2374E+02     0.2959E+02     0.3437E+02     0.3791E+02     0.4008E+02     0.4082E+02     0.4008E+02     0.3789E+02     0.3434E+02     0.2956E+02     0.2371E+02     0.1697E+02     0.9545E+01     0.1638E+01    -0.6566E+01    -0.1489E+02    -0.2319E+02    -0.3132E+02    -0.3916E+02    -0.4656E+02    -0.5343E+02    -0.5967E+02    -0.6521E+02    -0.6999E+02    -0.7404E+02    -0.7737E+02    -0.8007E+02    -0.8223E+02    -0.8392E+02    -0.8524E+02    -0.8626E+02    -0.8704E+02    -0.8762E+02    -0.8806E+02    -0.8837E+02    -0.8860E+02    -0.8876E+02    -0.8886E+02    -0.8891E+02    -0.8893E+02    -0.8892E+02    -0.8889E+02    -0.8884E+02    -0.8878E+02    -0.8870E+02    -0.8862E+02    -0.8853E+02    -0.8844E+02    -0.8834E+02    -0.8825E+02    -0.8816E+02    -0.8808E+02    -0.8801E+02    -0.8795E+02    -0.8792E+02    -0.8792E+02
    -0.8810E+02    -0.8810E+02    -0.8814E+02    -0.8821E+02    -0.8831E+02    -0.8842E+02    -0.8854E+02    -0.8867E+02    -0.8880E+02    -0.8893E+02    -0.8906E+02    -0.8918E+02    -0.8929E+02    -0.8940E+02    -0.8949E+02    -0.8956E+02    -0.8960E+02    -0.8962E+02    -0.8960E+02    -0.8952E+02    -0.8937E+02    -0.8914E+02    -0.8878E+02    -0.8827E+02    -0.8755E+02    -0.8656E+02    -0.8522E+02    -0.8345E+02    -0.8112E+02    -0.7813E+02    -0.7434E+02    -0.6965E+02    -0.6399E+02    -0.5735E+02    -0.4978E+02    -0.4133E+02    -0.3211E+02    -0.2223E+02    -0.1183E+02    -0.1034E+01     0.9993E+01     0.2104E+02     0.3186E+02     0.4216E+02     0.5164E+02     0.5997E+02     0.6685E+02     0.7198E+02     0.7516E+02     0.7623E+02     0.7515E+02     0.7197E+02     0.6682E+02     0.5994E+02     0.5160E+02     0.4211E+02     0.3180E+02     0.2098E+02     0.9923E+01    -0.1110E+01    -0.1191E+02    -0.2232E+02    -0.3220E+02    -0.4143E+02    -0.4988E+02    -0.5745E+02    -0.6409E+02    -0.6974E+02    -0.7443E+02    -0.7822E+02    -0.8121E+02    -0.8353E+02    -0.8530E+02    -0.8663E+02    -0.8762E+02    -0.8834E+02    -0.8885E+02    -0.8921E+02    -0.8945E+02    -0.8960E+02    -0.8967E+02    -0.8970E+02    -0.8969E+02    -0.8965E+02    -0.8958E+02    -0.8949E+02    -0.8939E+02    -0.8928E+02    -0.8916E+02    -0.8903E+02    -0.8890E+02    -0.8877E+02    -0.8864E+02    -0.8851E+02    -0.8840E+02    -0.8829E+02    -0.8819E+02    -0.8812E+02    -0.8808E+02    -0.8808E+02
    -0.8827E+02    -0.8827E+02    -0.8832E+02    -0.8841E+02    -0.8853E+02    -0.8867E+02    -0.8882E+02    -0.8898E+02    -0.8915E+02    -0.8932E+02    -0.8950E+02    -0.8967E+02    -0.8983E+02    -0.8999E+02    -0.9014E+02    -0.9027E+02    -0.9038E+02    -0.9047E+02    -0.9053E+02    -0.9054E+02    -0.9048E+02    -0.9035E+02    -0.9009E+02    -0.8968E+02    -0.8906E+02    -0.8815E+02    -0.8685E+02    -0.8505E+02    -0.8261E+02    -0.7936E+02    -0.7513E+02    -0.6977E+02    -0.6316E+02    -0.5526E+02    -0.4610E+02    -0.3572E+02    -0.2421E+02    -0.1167E+02     0.1805E+01     0.1608E+02     0.3096E+02     0.4615E+02     0.6130E+02     0.7600E+02     0.8975E+02     0.1020E+03     0.1123E+03     0.1200E+03     0.1248E+03     0.1265E+03     0.1248E+03     0.1200E+03     0.1122E+03     0.1020E+03     0.8970E+02     0.7595E+02     0.6125E+02     0.4608E+02     0.3088E+02     0.1600E+02     0.1720E+01    -0.1176E+02    -0.2431E+02    -0.3582E+02    -0.4620E+02    -0.5536E+02    -0.6326E+02    -0.6987E+02    -0.7523E+02    -0.7945E+02    -0.8270E+02    -0.8513E+02    -0.8693E+02    -0.8822E+02    -0.8913E+02    -0.8976E+02    -0.9017E+02    -0.9042E+02    -0.9056E+02    -0.9061E+02    -0.9061E+02    -0.9056E+02    -0.9047E+02    -0.9036E+02    -0.9023E+02    -0.9009E+02    -0.8994E+02    -0.8978E+02    -0.8961E+02    -0.8944E+02    -0.8927E+02    -0.8910E+02    -0.8894E+02    -0.8878E+02    -0.8863E+02    -0.8849E+02    -0.8838E+02    -0.8829E+02    -0.8824E+02    -0.8824E+02
    -0.8844E+02    -0.8844E+02    -0.8850E+02    -0.8860E+02    -0.8874E+02    -0.8891E+02    -0.8909E+02    -0.8929E+02    -0.8949E+02    -0.8970E+02    -0.8992E+02    -0.9013E+02    -0.9035E+02    -0.9056E+02    -0.9076E+02    -0.9095E+02    -0.9113E+02    -0.9130E+02    -0.9143E+02    -0.9153E+02    -0.9158E+02    -0.9155E+02    -0.9142E+02    -0.9114E+02    -0.9065E+02    -0.8986E+02    -0.8866E+02    -0.8690E+02    -0.8440E+02    -0.8095E+02    -0.7632E+02    -0.7027E+02    -0.6263E+02    -0.5332E+02    -0.4230E+02    -0.2959E+02    -0.1522E+02     0.7808E+00     0.1838E+02     0.3744E+02     0.5776E+02     0.7898E+02     0.1006E+03     0.1221E+03     0.1426E+03     0.1613E+03     0.1772E+03     0.1894E+03     0.1970E+03     0.1996E+03     0.1970E+03     0.1893E+03     0.1771E+03     0.1612E+03     0.1426E+03     0.1220E+03     0.1006E+03     0.7891E+02     0.5768E+02     0.3736E+02     0.1829E+02     0.6884E+00    -0.1532E+02    -0.2969E+02    -0.4240E+02    -0.5342E+02    -0.6273E+02    -0.7037E+02    -0.7641E+02    -0.8104E+02    -0.8448E+02    -0.8697E+02    -0.8873E+02    -0.8993E+02    -0.9071E+02    -0.9121E+02    -0.9149E+02    -0.9162E+02    -0.9165E+02    -0.9161E+02    -0.9151E+02    -0.9138E+02    -0.9122E+02    -0.9105E+02    -0.9086E+02    -0.9066E+02    -0.9046E+02    -0.9025E+02    -0.9004E+02    -0.8983E+02    -0.8962E+02    -0.8941E+02    -0.8922E+02    -0.8903E+02    -0.8885E+02    -0.8869E+02    -0.8855E+02    -0.8845E+02    -0.8839E+02    -0.8839E+02
    -0.8858E+02    -0.8858E+02    -0.8865E+02    -0.8878E+02    -0.8894E+02    -0.8913E+02    -0.8934E+02    -0.8957E+02    -0.8981E+02    -0.9005E+02    -0.9031E+02    -0.9056E+02    -0.9082E+02    -0.9108E+02    -0.9133E+02    -0.9159E+02    -0.9183E+02    -0.9206E+02    -0.9228E+02    -0.9247E+02    -0.9261E+02    -0.9270E+02    -0.9269E+02    -0.9255E+02    -0.9221E+02    -0.9158E+02    -0.9052E+02    -0.8887E+02    -0.8639E+02    -0.8281E+02    -0.7783E+02    -0.7112E+02    -0.6242E+02    -0.5155E+02    -0.3844E+02    -0.2299E+02    -0.5131E+01     0.1525E+02     0.3821E+02     0.6371E+02     0.9160E+02     0.1215E+03     0.1529E+03     0.1849E+03     0.2163E+03     0.2457E+03     0.2714E+03     0.2916E+03     0.3045E+03     0.3090E+03     0.3045E+03     0.2916E+03     0.2714E+03     0.2457E+03     0.2163E+03     0.1848E+03     0.1528E+03     0.1215E+03     0.9153E+02     0.6363E+02     0.3812E+02     0.1515E+02    -0.5228E+01    -0.2309E+02    -0.3854E+02    -0.5166E+02    -0.6252E+02    -0.7122E+02    -0.7792E+02    -0.8290E+02    -0.8647E+02    -0.8894E+02    -0.9059E+02    -0.9165E+02    -0.9228E+02    -0.9262E+02    -0.9276E+02    -0.9277E+02    -0.9269E+02    -0.9254E+02    -0.9236E+02    -0.9215E+02    -0.9192E+02    -0.9168E+02    -0.9144E+02    -0.9119E+02    -0.9094E+02    -0.9069E+02    -0.9043E+02    -0.9019E+02    -0.8994E+02    -0.8970E+02    -0.8947E+02    -0.8925E+02    -0.8905E+02    -0.8887E+02    -0.8871E+02    -0.8860E+02    -0.8853E+02    -0.8853E+02
    -0.8871E+02    -0.8871E+02    -0.8879E+02    -0.8893E+02    -0.8911E+02    -0.8932E+02    -0.8956E+02    -0.8981E+02    -0.9008E+02    -0.9036E+02    -0.9065E+02    -0.9094E+02    -0.9124E+02    -0.9154E+02    -0.9184E+02    -0.9215E+02    -0.9245E+02    -0.9275E+02    -0.9304E+02    -0.9331E+02    -0.9356E+02    -0.9375E+02    -0.9387E+02    -0.9387E+02    -0.9368E+02    -0.9321E+02    -0.9233E+02    -0.9083E+02    -0.8843E+02    -0.8481E+02    -0.7956E+02    -0.7226E+02    -0.6252E+02    -0.5006E+02    -0.3468E+02    -0.1618E+02     0.5724E+01     0.3135E+02     0.6098E+02     0.9481E+02     0.1329E+03     0.1750E+03     0.2207E+03     0.2690E+03     0.3183E+03     0.3663E+03     0.4099E+03     0.4453E+03     0.4688E+03     0.4770E+03     0.4687E+03     0.4453E+03     0.4098E+03     0.3663E+03     0.3183E+03     0.2690E+03     0.2207E+03     0.1750E+03     0.1328E+03     0.9472E+02     0.6089E+02     0.3125E+02     0.5626E+01    -0.1628E+02    -0.3479E+02    -0.5016E+02    -0.6262E+02    -0.7236E+02    -0.7965E+02    -0.8489E+02    -0.8851E+02    -0.9090E+02    -0.9240E+02    -0.9328E+02    -0.9375E+02    -0.9393E+02    -0.9394E+02    -0.9382E+02    -0.9363E+02    -0.9339E+02    -0.9312E+02    -0.9283E+02    -0.9254E+02    -0.9224E+02    -0.9195E+02    -0.9165E+02    -0.9136E+02    -0.9107E+02    -0.9078E+02    -0.9050E+02    -0.9022E+02    -0.8996E+02    -0.8970E+02    -0.8945E+02    -0.8923E+02    -0.8902E+02    -0.8885E+02    -0.8872E+02    -0.8865E+02    -0.8865E+02
    -0.8882E+02    -0.8882E+02    -0.8891E+02    -0.8905E+02    -0.8925E+02    -0.8948E+02    -0.8974E+02    -0.9001E+02    -0.9031E+02    -0.9061E+02    -0.9093E+02    -0.9125E+02    -0.9158E+02    -0.9192E+02    -0.9226E+02    -0.9261E+02    -0.9297E+02    -0.9333E+02    -0.9368E+02    -0.9404E+02    -0.9437E+02    -0.9467E+02    -0.9490E+02    -0.9503E+02    -0.9499E+02    -0.9468E+02    -0.9396E+02    -0.9262E+02    -0.9036E+02    -0.8677E+02    -0.8135E+02    -0.7357E+02    -0.6290E+02    -0.4893E+02    -0.3133E+02    -0.9693E+01     0.1651E+02     0.4793E+02     0.8523E+02     0.1290E+03     0.1800E+03     0.2384E+03     0.3043E+03     0.3772E+03     0.4555E+03     0.5360E+03     0.6138E+03     0.6812E+03     0.7286E+03     0.7462E+03     0.7286E+03     0.6812E+03     0.6137E+03     0.5360E+03     0.4554E+03     0.3772E+03     0.3043E+03     0.2383E+03     0.1799E+03     0.1290E+03     0.8514E+02     0.4784E+02     0.1642E+02    -0.9794E+01    -0.3143E+02    -0.4903E+02    -0.6300E+02    -0.7366E+02    -0.8143E+02    -0.8684E+02    -0.9043E+02    -0.9269E+02    -0.9402E+02    -0.9474E+02    -0.9505E+02    -0.9510E+02    -0.9497E+02    -0.9474E+02    -0.9445E+02    -0.9412E+02    -0.9377E+02    -0.9341E+02    -0.9306E+02    -0.9271E+02    -0.9237E+02    -0.9203E+02    -0.9170E+02    -0.9138E+02    -0.9106E+02    -0.9075E+02    -0.9045E+02    -0.9016E+02    -0.8988E+02    -0.8962E+02    -0.8937E+02    -0.8915E+02    -0.8897E+02    -0.8883E+02    -0.8875E+02    -0.8875E+02
    -0.8890E+02    -0.8890E+02    -0.8899E+02    -0.8915E+02    -0.8935E+02    -0.8960E+02    -0.8987E+02    -0.9016E+02    -0.9047E+02    -0.9080E+02    -0.9114E+02    -0.9148E+02    -0.9184E+02    -0.9220E+02    -0.9258E+02    -0.9297E+02    -0.9336E+02    -0.9377E+02    -0.9419E+02    -0.9460E+02    -0.9501E+02    -0.9540E+02    -0.9573E+02    -0.9597E+02    -0.9605E+02    -0.9587E+02    -0.9529E+02    -0.9410E+02    -0.9197E+02    -0.8845E+02    -0.8295E+02    -0.7484E+02    -0.6345E+02    -0.4824E+02    -0.2872E+02    -0.4284E+01     0.2591E+02     0.6291E+02     0.1079E+03     0.1623E+03     0.2275E+03     0.3053E+03     0.3971E+03     0.5043E+03     0.6272E+03     0.7639E+03     0.9088E+03     0.1049E+04     0.1162E+04     0.1211E+04     0.1162E+04     0.1049E+04     0.9088E+03     0.7639E+03     0.6271E+03     0.5043E+03     0.3971E+03     0.3052E+03     0.2274E+03     0.1622E+03     0.1078E+03     0.6282E+02     0.2582E+02    -0.4384E+01    -0.2882E+02    -0.4834E+02    -0.6355E+02    -0.7493E+02    -0.8304E+02    -0.8852E+02    -0.9204E+02    -0.9416E+02    -0.9536E+02    -0.9594E+02    -0.9611E+02    -0.9604E+02    -0.9580E+02    -0.9547E+02    -0.9509E+02    -0.9468E+02    -0.9427E+02    -0.9386E+02    -0.9346E+02    -0.9307E+02    -0.9269E+02    -0.9232E+02    -0.9196E+02    -0.9161E+02    -0.9128E+02    -0.9095E+02    -0.9062E+02    -0.9032E+02    -0.9002E+02    -0.8974E+02    -0.8948E+02    -0.8925E+02    -0.8905E+02    -0.8891E+02    -0.8882E+02    -0.8882E+02
    -0.8895E+02    -0.8895E+02    -0.8904E+02    -0.8920E+02    -0.8942E+02    -0.8967E+02    -0.8995E+02    -0.9025E+02    -0.9058E+02    -0.9091E+02    -0.9126E+02    -0.9163E+02    -0.9200E+02    -0.9238E+02    -0.9278E+02    -0.9319E+02    -0.9361E+02    -0.9405E+02    -0.9451E+02    -0.9497E+02    -0.9543E+02    -0.9587E+02    -0.9627E+02    -0.9659E+02    -0.9675E+02    -0.9666E+02    -0.9618E+02    -0.9509E+02    -0.9306E+02    -0.8961E+02    -0.8409E+02    -0.7579E+02    -0.6396E+02    -0.4793E+02    -0.2711E+02    -0.7168E+00     0.3237E+02     0.7355E+02     0.1246E+03     0.1876E+03     0.2653E+03     0.3612E+03     0.4795E+03     0.6258E+03     0.8065E+03     0.1029E+04     0.1298E+04     0.1610E+04     0.1934E+04     0.2153E+04     0.1934E+04     0.1610E+04     0.1298E+04     0.1029E+04     0.8065E+03     0.6257E+03     0.4795E+03     0.3611E+03     0.2652E+03     0.1875E+03     0.1245E+03     0.7346E+02     0.3227E+02    -0.8172E+00    -0.2721E+02    -0.4804E+02    -0.6405E+02    -0.7588E+02    -0.8417E+02    -0.8968E+02    -0.9312E+02    -0.9515E+02    -0.9625E+02    -0.9673E+02    -0.9682E+02    -0.9666E+02    -0.9634E+02    -0.9595E+02    -0.9551E+02    -0.9505E+02    -0.9459E+02    -0.9414E+02    -0.9371E+02    -0.9329E+02    -0.9289E+02    -0.9250E+02    -0.9212E+02    -0.9176E+02    -0.9141E+02    -0.9106E+02    -0.9073E+02    -0.9041E+02    -0.9010E+02    -0.8981E+02    -0.8955E+02    -0.8931E+02    -0.8911E+02    -0.8895E+02    -0.8887E+02    -0.8887E+02
    -0.8897E+02    -0.8897E+02    -0.8906E+02    -0.8922E+02    -0.8944E+02    -0.8969E+02    -0.8998E+02    -0.9029E+02    -0.9061E+02    -0.9095E+02    -0.9131E+02    -0.9167E+02    -0.9205E+02    -0.9244E+02    -0.9285E+02    -0.9326E+02    -0.9370E+02    -0.9415E+02    -0.9462E+02    -0.9509E+02    -0.9557E+02    -0.9604E+02    -0.9646E+02    -0.9680E+02    -0.9700E+02    -0.9694E+02    -0.9650E+02    -0.9544E+02    -0.9344E+02    -0.9002E+02    -0.8451E+02    -0.7615E+02    -0.6417E+02    -0.4787E+02    -0.2659E+02     0.5129E+00     0.3466E+02     0.7741E+02     0.1308E+03     0.1973E+03     0.2803E+03     0.3846E+03     0.5165E+03     0.6860E+03     0.9080E+03     0.1208E+04     0.1630E+04     0.2260E+04     0.3266E+04     0.5006E+04     0.3266E+04     0.2260E+04     0.1630E+04     0.1208E+04     0.9079E+03     0.6859E+03     0.5165E+03     0.3845E+03     0.2802E+03     0.1972E+03     0.1307E+03     0.7731E+02     0.3456E+02     0.4126E+00    -0.2669E+02    -0.4797E+02    -0.6427E+02    -0.7624E+02    -0.8459E+02    -0.9009E+02    -0.9351E+02    -0.9550E+02    -0.9656E+02    -0.9701E+02    -0.9706E+02    -0.9687E+02    -0.9653E+02    -0.9611E+02    -0.9565E+02    -0.9517E+02    -0.9470E+02    -0.9424E+02    -0.9380E+02    -0.9337E+02    -0.9296E+02    -0.9256E+02    -0.9218E+02    -0.9181E+02    -0.9145E+02    -0.9110E+02    -0.9077E+02    -0.9044E+02    -0.9013E+02    -0.8984E+02    -0.8957E+02    -0.8933E+02    -0.8912E+02    -0.8897E+02    -0.8888E+02    -0.8888E+02
    -0.8895E+02    -0.8895E+02    -0.8904E+02    -0.8920E+02    -0.8942E+02    -0.8967E+02    -0.8995E+02    -0.9025E+02    -0.9058E+02    -0.9091E+02    -0.9126E+02    -0.9163E+02    -0.9200E+02    -0.9238E+02    -0.9278E+02    -0.9319E+02    -0.9361E+02    -0.9405E+02    -0.9451E+02    -0.9497E+02    -0.9543E+02    -0.9587E+02    -0.9627E+02    -0.9659E+02    -0.9675E+02    -0.9666E+02    -0.9618E+02    -0.9509E+02    -0.9306E+02    -0.8961E+02    -0.8409E+02    -0.7579E+02    -0.6396E+02    -0.4793E+02    -0.2711E+02    -0.7152E+00     0.3237E+02     0.7355E+02     0.1246E+03     0.1876E+03     0.2653E+03     0.3612E+03     0.4795E+03     0.6258E+03     0.8065E+03     0.1029E+04     0.1298E+04     0.1610E+04     0.1934E+04     0.2153E+04     0.1934E+04     0.1610E+04     0.1298E+04     0.1029E+04     0.8065E+03     0.6258E+03     0.4795E+03     0.3611E+03     0.2652E+03     0.1875E+03     0.1245E+03     0.7346E+02     0.3227E+02    -0.8156E+00    -0.2721E+02    -0.4803E+02    -0.6405E+02    -0.7588E+02    -0.8417E+02    -0.8968E+02    -0.9312E+02    -0.9515E+02    -0.9625E+02    -0.9673E+02    -0.9682E+02    -0.9666E+02    -0.9634E+02    -0.9595E+02    -0.9551E+02    -0.9505E+02    -0.9459E+02    -0.9414E+02    -0.9371E+02    -0.9329E+02    -0.9289E+02    -0.9250E+02    -0.9212E+02    -0.9176E+02    -0.9141E+02    -0.9106E+02    -0.9073E+02    -0.9041E+02    -0.9010E+02    -0.8981E+02    -0.8955E+02    -0.8931E+02    -0.8911E+02    -0.8895E+02    -0.8887E+02    -0.8887E+02
    -0.8890E+02    -0.8890E+02    -0.8899E+02    -0.8915E+02    -0.8935E+02    -0.8959E+02    -0.8987E+02    -0.9016E+02    -0.9047E+02    -0.9080E+02    -0.9114E+02    -0.9148E+02    -0.9184E+02    -0.9220E+02    -0.9258E+02    -0.9297E+02    -0.9336E+02    -0.9377E+02    -0.9419E+02    -0.9460E+02    -0.9501E+02    -0.9540E+02    -0.9573E+02    -0.9597E+02    -0.9605E+02    -0.9587E+02    -0.9529E+02    -0.9410E+02    -0.9197E+02    -0.8845E+02    -0.8295E+02    -0.7484E+02    -0.6345E+02    -0.4824E+02    -0.2871E+02    -0.4281E+01     0.2592E+02     0.6292E+02     0.1079E+03     0.1623E+03     0.2275E+03     0.3053E+03     0.3971E+03     0.5043E+03     0.6272E+03     0.7639E+03     0.9088E+03     0.1049E+04     0.1162E+04     0.1211E+04     0.1162E+04     0.1049E+04     0.9088E+03     0.7639E+03     0.6271E+03     0.5043E+03     0.3971E+03     0.3052E+03     0.2274E+03     0.1622E+03     0.1078E+03     0.6282E+02     0.2582E+02    -0.4381E+01    -0.2882E+02    -0.4834E+02    -0.6354E+02    -0.7493E+02    -0.8303E+02    -0.8852E+02    -0.9204E+02    -0.9416E+02    -0.9536E+02    -0.9593E+02    -0.9611E+02    -0.9604E+02    -0.9580E+02    -0.9547E+02    -0.9509E+02    -0.9468E+02    -0.9427E+02    -0.9386E+02    -0.9346E+02    -0.9307E+02    -0.9269E+02    -0.9232E+02    -0.9196E+02    -0.9161E+02    -0.9127E+02    -0.9094E+02    -0.9062E+02    -0.9032E+02    -0.9002E+02    -0.8974E+02    -0.8948E+02    -0.8925E+02    -0.8905E+02    -0.8891E+02    -0.8882E+02    -0.8882E+02
    -0.8882E+02    -0.8882E+02    -0.8891E+02    -0.8905E+02    -0.8925E+02    -0.8948E+02    -0.8973E+02    -0.9001E+02    -0.9031E+02    -0.9061E+02    -0.9093E+02    -0.9125E+02    -0.9158E+02    -0.9192E+02    -0.9226E+02    -0.9261E+02    -0.9297E+02    -0.9333E+02    -0.9368E+02    -0.9404E+02    -0.9437E+02    -0.9467E+02    -0.9490E+02    -0.9503E+02    -0.9499E+02    -0.9468E+02    -0.9396E+02    -0.9262E+02    -0.9036E+02    -0.8676E+02    -0.8135E+02    -0.7356E+02    -0.6289E+02    -0.4893E+02    -0.3132E+02    -0.9688E+01     0.1652E+02     0.4794E+02     0.8523E+02     0.1291E+03     0.1800E+03     0.2384E+03     0.3043E+03     0.3772E+03     0.4555E+03     0.5360E+03     0.6138E+03     0.6812E+03     0.7286E+03     0.7462E+03     0.7286E+03     0.6812E+03     0.6138E+03     0.5360E+03     0.4554E+03     0.3772E+03     0.3043E+03     0.2383E+03     0.1799E+03     0.1290E+03     0.8514E+02     0.4784E+02     0.1642E+02    -0.9789E+01    -0.3143E+02    -0.4903E+02    -0.6299E+02    -0.7366E+02    -0.8143E+02    -0.8684E+02    -0.9043E+02    -0.9269E+02    -0.9402E+02    -0.9474E+02    -0.9505E+02    -0.9510E+02    -0.9497E+02    -0.9474E+02    -0.9444E+02    -0.9411E+02    -0.9377E+02    -0.9341E+02    -0.9306E+02    -0.9271E+02    -0.9237E+02    -0.9203E+02    -0.9170E+02    -0.9138E+02    -0.9106E+02    -0.9075E+02    -0.9045E+02    -0.9016E+02    -0.8988E+02    -0.8962E+02    -0.8937E+02    -0.8915E+02    -0.8897E+02    -0.8883E+02    -0.8875E+02    -0.8875E+02
    -0.8871E+02    -0.8871E+02    -0.8879E+02    -0.8893E+02    -0.8911E+02    -0.8932E+02    -0.8956E+02    -0.8981E+02    -0.9008E+02    -0.9036E+02    -0.9065E+02    -0.9094E+02    -0.9124E+02    -0.9154E+02    -0.9184E+02    -0.9214E+02    -0.9245E+02    -0.9275E+02    -0.9304E+02    -0.9331E+02    -0.9356E+02    -0.9375E+02    -0.9387E+02    -0.9387E+02    -0.9368E+02    -0.9321E+02    -0.9233E+02    -0.9083E+02    -0.8843E+02    -0.8481E+02    -0.7956E+02    -0.7226E+02    -0.6251E+02    -0.5005E+02    -0.3468E+02    -0.1617E+02     0.5731E+01     0.3135E+02     0.6098E+02     0.9481E+02     0.1329E+03     0.1750E+03     0.2208E+03     0.2690E+03     0.3183E+03     0.3663E+03     0.4099E+03     0.4453E+03     0.4688E+03     0.4770E+03     0.4688E+03     0.4453E+03     0.4098E+03     0.3663E+03     0.3183E+03     0.2690E+03     0.2207E+03     0.1750E+03     0.1328E+03     0.9473E+02     0.6090E+02     0.3126E+02     0.5633E+01    -0.1627E+02    -0.3478E+02    -0.5016E+02    -0.6261E+02    -0.7235E+02    -0.7965E+02    -0.8489E+02    -0.8851E+02    -0.9089E+02    -0.9239E+02    -0.9328E+02    -0.9374E+02    -0.9393E+02    -0.9394E+02    -0.9382E+02    -0.9363E+02    -0.9339E+02    -0.9312E+02    -0.9283E+02    -0.9254E+02    -0.9224E+02    -0.9195E+02    -0.9165E+02    -0.9136E+02    -0.9107E+02    -0.9078E+02    -0.9050E+02    -0.9022E+02    -0.8995E+02    -0.8970E+02    -0.8945E+02    -0.8923E+02    -0.8902E+02    -0.8885E+02    -0.8872E+02    -0.8865E+02    -0.8865E+02
    -0.8858E+02    -0.8858E+02    -0.8865E+02    -0.8878E+02    -0.8894E+02    -0.8913E+02    -0.8934E+02    -0.8957E+02    -0.8981E+02    -0.9005E+02    -0.9031E+02    -0.9056E+02    -0.9082E+02    -0.9108E+02    -0.9133E+02    -0.9158E+02    -0.9183E+02    -0.9206E+02    -0.9228E+02    -0.9247E+02    -0.9261E+02    -0.9270E+02    -0.9269E+02    -0.9255E+02    -0.9221E+02    -0.9158E+02    -0.9052E+02    -0.8887E+02    -0.8638E+02    -0.8281E+02    -0.7782E+02    -0.7111E+02    -0.6241E+02    -0.5155E+02    -0.3843E+02    -0.2298E+02    -0.5122E+01     0.1526E+02     0.3822E+02     0.6372E+02     0.9161E+02     0.1215E+03     0.1529E+03     0.1849E+03     0.2163E+03     0.2458E+03     0.2715E+03     0.2916E+03     0.3045E+03     0.3090E+03     0.3045E+03     0.2916E+03     0.2714E+03     0.2457E+03     0.2163E+03     0.1849E+03     0.1529E+03     0.1215E+03     0.9154E+02     0.6364E+02     0.3813E+02     0.1516E+02    -0.5219E+01    -0.2308E+02    -0.3853E+02    -0.5165E+02    -0.6251E+02    -0.7121E+02    -0.7791E+02    -0.8289E+02    -0.8646E+02    -0.8894E+02    -0.9059E+02    -0.9164E+02    -0.9228E+02    -0.9262E+02    -0.9276E+02    -0.9277E+02    -0.9269E+02    -0.9254E+02    -0.9236E+02    -0.9215E+02    -0.9192E+02    -0.9168E+02    -0.9144E+02    -0.9119E+02    -0.9094E+02    -0.9068E+02    -0.9043E+02    -0.9019E+02    -0.8994E+02    -0.8970E+02    -0.8947E+02    -0.8925E+02    -0.8905E+02    -0.8887E+02    -0.8871E+02    -0.8860E+02    -0.8853E+02    -0.8853E+02
    -0.8843E+02    -0.8843E+02    -0.8850E+02    -0.8860E+02    -0.8874E+02    -0.8891E+02    -0.8909E+02    -0.8929E+02    -0.8949E+02    -0.8970E+02    -0.8992E+02    -0.9013E+02    -0.9035E+02    -0.9056E+02    -0.9076E+02    -0.9095E+02    -0.9113E+02    -0.9130E+02    -0.9143E+02    -0.9153E+02    -0.9158E+02    -0.9155E+02    -0.9142E+02    -0.9114E+02    -0.9064E+02    -0.8985E+02    -0.8865E+02    -0.8689E+02    -0.8439E+02    -0.8095E+02    -0.7631E+02    -0.7026E+02    -0.6262E+02    -0.5331E+02    -0.4229E+02    -0.2958E+02    -0.1521E+02     0.7925E+00     0.1839E+02     0.3745E+02     0.5777E+02     0.7899E+02     0.1006E+03     0.1221E+03     0.1426E+03     0.1613E+03     0.1772E+03     0.1894E+03     0.1970E+03     0.1997E+03     0.1970E+03     0.1894E+03     0.1772E+03     0.1613E+03     0.1426E+03     0.1221E+03     0.1006E+03     0.7893E+02     0.5770E+02     0.3737E+02     0.1830E+02     0.7002E+00    -0.1531E+02    -0.2968E+02    -0.4239E+02    -0.5341E+02    -0.6273E+02    -0.7036E+02    -0.7640E+02    -0.8103E+02    -0.8448E+02    -0.8697E+02    -0.8873E+02    -0.8992E+02    -0.9071E+02    -0.9120E+02    -0.9149E+02    -0.9162E+02    -0.9165E+02    -0.9161E+02    -0.9151E+02    -0.9138E+02    -0.9122E+02    -0.9105E+02    -0.9086E+02    -0.9066E+02    -0.9046E+02    -0.9025E+02    -0.9004E+02    -0.8983E+02    -0.8962E+02    -0.8941E+02    -0.8921E+02    -0.8902E+02    -0.8885E+02    -0.8869E+02    -0.8855E+02    -0.8845E+02    -0.8839E+02    -0.8839E+02
    -0.8827E+02    -0.8827E+02    -0.8832E+02    -0.8841E+02    -0.8853E+02    -0.8867E+02    -0.8882E+02    -0.8898E+02    -0.8915E+02    -0.8932E+02    -0.8950E+02    -0.8967E+02    -0.8983E+02    -0.8999E+02    -0.9013E+02    -0.9027E+02    -0.9038E+02    -0.9047E+02    -0.9052E+02    -0.9053E+02    -0.9048E+02    -0.9034E+02    -0.9009E+02    -0.8968E+02    -0.8906E+02    -0.8814E+02    -0.8685E+02    -0.8505E+02    -0.8260E+02    -0.7935E+02    -0.7512E+02    -0.6976E+02    -0.6315E+02    -0.5525E+02    -0.4609E+02    -0.3571E+02    -0.2420E+02    -0.1166E+02     0.1820E+01     0.1610E+02     0.3097E+02     0.4616E+02     0.6132E+02     0.7602E+02     0.8976E+02     0.1020E+03     0.1123E+03     0.1200E+03     0.1249E+03     0.1265E+03     0.1248E+03     0.1200E+03     0.1123E+03     0.1020E+03     0.8972E+02     0.7597E+02     0.6126E+02     0.4610E+02     0.3090E+02     0.1602E+02     0.1735E+01    -0.1175E+02    -0.2430E+02    -0.3581E+02    -0.4619E+02    -0.5535E+02    -0.6325E+02    -0.6986E+02    -0.7522E+02    -0.7944E+02    -0.8269E+02    -0.8513E+02    -0.8692E+02    -0.8822E+02    -0.8913E+02    -0.8975E+02    -0.9016E+02    -0.9042E+02    -0.9056E+02    -0.9061E+02    -0.9061E+02    -0.9055E+02    -0.9047E+02    -0.9036E+02    -0.9023E+02    -0.9009E+02    -0.8994E+02    -0.8977E+02    -0.8961E+02    -0.8944E+02    -0.8927E+02    -0.8910E+02    -0.8893E+02    -0.8878E+02    -0.8863E+02    -0.8849E+02    -0.8838E+02    -0.8829E+02    -0.8824E+02    -0.8824E+02
    -0.8810E+02    -0.8810E+02    -0.8814E+02    -0.8821E+02    -0.8831E+02    -0.8842E+02    -0.8854E+02    -0.8867E+02    -0.8880E+02    -0.8893E+02    -0.8905E+02    -0.8918E+02    -0.8929E+02    -0.8940E+02    -0.8948E+02    -0.8956E+02    -0.8960E+02    -0.8962E+02    -0.8959E+02    -0.8952E+02    -0.8937E+02    -0.8913E+02    -0.8878E+02    -0.8826E+02    -0.8754E+02    -0.8655E+02    -0.8522E+02    -0.8344E+02    -0.8112E+02    -0.7812E+02    -0.7433E+02    -0.6963E+02    -0.6398E+02    -0.5734E+02    -0.4976E+02    -0.4131E+02    -0.3209E+02    -0.2222E+02    -0.1181E+02    -0.1016E+01     0.1001E+02     0.2106E+02     0.3188E+02     0.4218E+02     0.5166E+02     0.5999E+02     0.6687E+02     0.7200E+02     0.7518E+02     0.7625E+02     0.7517E+02     0.7199E+02     0.6684E+02     0.5996E+02     0.5162E+02     0.4213E+02     0.3182E+02     0.2100E+02     0.9941E+01    -0.1092E+01    -0.1190E+02    -0.2231E+02    -0.3219E+02    -0.4141E+02    -0.4986E+02    -0.5744E+02    -0.6408E+02    -0.6973E+02    -0.7442E+02    -0.7821E+02    -0.8120E+02    -0.8352E+02    -0.8529E+02    -0.8663E+02    -0.8762E+02    -0.8834E+02    -0.8885E+02    -0.8921E+02    -0.8944E+02    -0.8959E+02    -0.8967E+02    -0.8970E+02    -0.8969E+02    -0.8964E+02    -0.8958E+02    -0.8949E+02    -0.8939E+02    -0.8928E+02    -0.8916E+02    -0.8903E+02    -0.8890E+02    -0.8877E+02    -0.8864E+02    -0.8851E+02    -0.8839E+02    -0.8829E+02    -0.8819E+02    -0.8812E+02    -0.8808E+02    -0.8808E+02
    -0.8793E+02    -0.8793E+02    -0.8796E+02    -0.8801E+02    -0.8808E+02    -0.8816E+02    -0.8825E+02    -0.8834E+02    -0.8844E+02    -0.8853E+02    -0.8861E+02    -0.8868E+02    -0.8875E+02    -0.8880E+02    -0.8883E+02    -0.8884E+02    -0.8883E+02    -0.8877E+02    -0.8868E+02    -0.8852E+02    -0.8830E+02    -0.8798E+02    -0.8754E+02    -0.8696E+02    -0.8618E+02    -0.8516E+02    -0.8384E+02    -0.8214E+02    -0.7998E+02    -0.7728E+02    -0.7393E+02    -0.6989E+02    -0.6510E+02    -0.5956E+02    -0.5332E+02    -0.4645E+02    -0.3905E+02    -0.3122E+02    -0.2309E+02    -0.1480E+02    -0.6478E+01     0.1719E+01     0.9620E+01     0.1704E+02     0.2377E+02     0.2961E+02     0.3439E+02     0.3793E+02     0.4011E+02     0.4084E+02     0.4010E+02     0.3791E+02     0.3437E+02     0.2958E+02     0.2373E+02     0.1699E+02     0.9567E+01     0.1659E+01    -0.6544E+01    -0.1487E+02    -0.2317E+02    -0.3130E+02    -0.3914E+02    -0.4654E+02    -0.5341E+02    -0.5965E+02    -0.6519E+02    -0.6998E+02    -0.7402E+02    -0.7736E+02    -0.8007E+02    -0.8222E+02    -0.8392E+02    -0.8524E+02    -0.8625E+02    -0.8703E+02    -0.8762E+02    -0.8805E+02    -0.8837E+02    -0.8860E+02    -0.8875E+02    -0.8885E+02    -0.8891E+02    -0.8893E+02    -0.8892E+02    -0.8889E+02    -0.8884E+02    -0.8878E+02    -0.8870E+02    -0.8862E+02    -0.8853E+02    -0.8844E+02    -0.8834E+02    -0.8825E+02    -0.8816E+02    -0.8808E+02    -0.8801E+02    -0.8795E+02    -0.8792E+02    -0.8792E+02
    -0.8776E+02    -0.8776E+02    -0.8778E+02    -0.8782E+02    -0.8786E+02    -0.8792E+02    -0.8797E+02    -0.8803E+02    -0.8809E+02    -0.8813E+02    -0.8818E+02    -0.8821E+02    -0.8822E+02    -0.8823E+02    -0.8821E+02    -0.8816E+02    -0.8809E+02    -0.8798E+02    -0.8782E+02    -0.8760E+02    -0.8731E+02    -0.8694E+02    -0.8645E+02    -0.8583E+02    -0.8503E+02    -0.8402E+02    -0.8276E+02    -0.8118E+02    -0.7922E+02    -0.7682E+02    -0.7393E+02    -0.7049E+02    -0.6647E+02    -0.6189E+02    -0.5678E+02    -0.5121E+02    -0.4525E+02    -0.3902E+02    -0.3260E+02    -0.2613E+02    -0.1972E+02    -0.1349E+02    -0.7575E+01    -0.2089E+01     0.2835E+01     0.7072E+01     0.1050E+02     0.1303E+02     0.1458E+02     0.1510E+02     0.1457E+02     0.1302E+02     0.1048E+02     0.7043E+01     0.2799E+01    -0.2132E+01    -0.7625E+01    -0.1355E+02    -0.1978E+02    -0.2620E+02    -0.3268E+02    -0.3910E+02    -0.4534E+02    -0.5129E+02    -0.5687E+02    -0.6198E+02    -0.6656E+02    -0.7057E+02    -0.7401E+02    -0.7690E+02    -0.7930E+02    -0.8125E+02    -0.8283E+02    -0.8409E+02    -0.8510E+02    -0.8589E+02    -0.8652E+02    -0.8701E+02    -0.8738E+02    -0.8767E+02    -0.8789E+02    -0.8805E+02    -0.8816E+02    -0.8824E+02    -0.8828E+02    -0.8830E+02    -0.8830E+02    -0.8829E+02    -0.8826E+02    -0.8822E+02    -0.8817E+02    -0.8811E+02    -0.8805E+02    -0.8799E+02    -0.8793E+02    -0.8787E+02    -0.8782E+02    -0.8779E+02    -0.8776E+02    -0.8776E+02
    -0.8760E+02    -0.8760E+02    -0.8761E+02    -0.8763E+02    -0.8766E+02    -0.8768E+02    -0.8771E+02    -0.8773E+02    -0.8775E+02    -0.8777E+02    -0.8777E+02    -0.8776E+02    -0.8773E+02    -0.8769E+02    -0.8763E+02    -0.8754E+02    -0.8741E+02    -0.8725E+02    -0.8704E+02    -0.8678E+02    -0.8645E+02    -0.8604E+02    -0.8553E+02    -0.8489E+02    -0.8411E+02    -0.8315E+02    -0.8197E+02    -0.8054E+02    -0.7880E+02    -0.7672E+02    -0.7425E+02    -0.7137E+02    -0.6804E+02    -0.6429E+02    -0.6014E+02    -0.5564E+02    -0.5086E+02    -0.4589E+02    -0.4081E+02    -0.3570E+02    -0.3069E+02    -0.2585E+02    -0.2130E+02    -0.1712E+02    -0.1341E+02    -0.1024E+02    -0.7691E+01    -0.5823E+01    -0.4683E+01    -0.4302E+01    -0.4690E+01    -0.5836E+01    -0.7711E+01    -0.1027E+02    -0.1344E+02    -0.1716E+02    -0.2134E+02    -0.2590E+02    -0.3074E+02    -0.3577E+02    -0.4087E+02    -0.4596E+02    -0.5094E+02    -0.5572E+02    -0.6022E+02    -0.6437E+02    -0.6812E+02    -0.7144E+02    -0.7433E+02    -0.7679E+02    -0.7887E+02    -0.8060E+02    -0.8203E+02    -0.8321E+02    -0.8417E+02    -0.8495E+02    -0.8559E+02    -0.8610E+02    -0.8651E+02    -0.8684E+02    -0.8711E+02    -0.8731E+02    -0.8748E+02    -0.8760E+02    -0.8769E+02    -0.8776E+02    -0.8780E+02    -0.8783E+02    -0.8784E+02    -0.8783E+02    -0.8782E+02    -0.8780E+02    -0.8777E+02    -0.8774E+02    -0.8771E+02    -0.8768E+02    -0.8765E+02    -0.8763E+02    -0.8761E+02    -0.8761E+02
    -0.8745E+02    -0.8745E+02    -0.8745E+02    -0.8746E+02    -0.8746E+02    -0.8747E+02    -0.8747E+02    -0.8746E+02    -0.8745E+02    -0.8743E+02    -0.8740E+02    -0.8735E+02    -0.8729E+02    -0.8721E+02    -0.8711E+02    -0.8698E+02    -0.8682E+02    -0.8662E+02    -0.8638E+02    -0.8608E+02    -0.8573E+02    -0.8530E+02    -0.8478E+02    -0.8416E+02    -0.8342E+02    -0.8252E+02    -0.8145E+02    -0.8018E+02    -0.7867E+02    -0.7690E+02    -0.7483E+02    -0.7244E+02    -0.6973E+02    -0.6670E+02    -0.6336E+02    -0.5976E+02    -0.5596E+02    -0.5200E+02    -0.4798E+02    -0.4396E+02    -0.4001E+02    -0.3622E+02    -0.3266E+02    -0.2941E+02    -0.2653E+02    -0.2409E+02    -0.2214E+02    -0.2071E+02    -0.1984E+02    -0.1955E+02    -0.1985E+02    -0.2072E+02    -0.2215E+02    -0.2412E+02    -0.2656E+02    -0.2945E+02    -0.3271E+02    -0.3627E+02    -0.4006E+02    -0.4401E+02    -0.4804E+02    -0.5207E+02    -0.5602E+02    -0.5983E+02    -0.6343E+02    -0.6676E+02    -0.6980E+02    -0.7251E+02    -0.7489E+02    -0.7696E+02    -0.7873E+02    -0.8024E+02    -0.8151E+02    -0.8258E+02    -0.8347E+02    -0.8422E+02    -0.8484E+02    -0.8535E+02    -0.8578E+02    -0.8614E+02    -0.8643E+02    -0.8667E+02    -0.8687E+02    -0.8703E+02    -0.8716E+02    -0.8726E+02    -0.8734E+02    -0.8741E+02    -0.8745E+02    -0.8748E+02    -0.8750E+02    -0.8751E+02    -0.8752E+02    -0.8751E+02    -0.8751E+02    -0.8750E+02    -0.8749E+02    -0.8748E+02    -0.8747E+02    -0.8747E+02
    -0.8731E+02    -0.8731E+02    -0.8731E+02    -0.8730E+02    -0.8729E+02    -0.8727E+02    -0.8725E+02    -0.8722E+02    -0.8718E+02    -0.8713E+02    -0.8707E+02    -0.8699E+02    -0.8690E+02    -0.8679E+02    -0.8666E+02    -0.8650E+02    -0.8631E+02    -0.8609E+02    -0.8582E+02    -0.8551E+02    -0.8515E+02    -0.8472E+02    -0.8422E+02    -0.8362E+02    -0.8293E+02    -0.8212E+02    -0.8116E+02    -0.8005E+02    -0.7876E+02    -0.7727E+02    -0.7556E+02    -0.7362E+02    -0.7144E+02    -0.6901E+02    -0.6637E+02    -0.6353E+02    -0.6053E+02    -0.5743E+02    -0.5426E+02    -0.5111E+02    -0.4802E+02    -0.4506E+02    -0.4228E+02    -0.3975E+02    -0.3751E+02    -0.3561E+02    -0.3409E+02    -0.3298E+02    -0.3231E+02    -0.3208E+02    -0.3231E+02    -0.3299E+02    -0.3411E+02    -0.3563E+02    -0.3754E+02    -0.3978E+02    -0.4232E+02    -0.4510E+02    -0.4806E+02    -0.5116E+02    -0.5432E+02    -0.5748E+02    -0.6059E+02    -0.6359E+02    -0.6643E+02    -0.6907E+02    -0.7149E+02    -0.7368E+02    -0.7562E+02    -0.7733E+02    -0.7881E+02    -0.8010E+02    -0.8121E+02    -0.8216E+02    -0.8298E+02    -0.8367E+02    -0.8426E+02    -0.8476E+02    -0.8519E+02    -0.8556E+02    -0.8587E+02    -0.8613E+02    -0.8635E+02    -0.8654E+02    -0.8670E+02    -0.8683E+02    -0.8694E+02    -0.8703E+02    -0.8711E+02    -0.8717E+02    -0.8722E+02    -0.8726E+02    -0.8728E+02    -0.8731E+02    -0.8732E+02    -0.8733E+02    -0.8734E+02    -0.8734E+02    -0.8734E+02    -0.8734E+02
    -0.8719E+02    -0.8719E+02    -0.8718E+02    -0.8716E+02    -0.8714E+02    -0.8710E+02    -0.8706E+02    -0.8701E+02    -0.8695E+02    -0.8687E+02    -0.8679E+02    -0.8669E+02    -0.8657E+02    -0.8644E+02    -0.8628E+02    -0.8610E+02    -0.8589E+02    -0.8566E+02    -0.8538E+02    -0.8506E+02    -0.8470E+02    -0.8428E+02    -0.8380E+02    -0.8325E+02    -0.8262E+02    -0.8189E+02    -0.8106E+02    -0.8010E+02    -0.7901E+02    -0.7777E+02    -0.7638E+02    -0.7481E+02    -0.7308E+02    -0.7117E+02    -0.6910E+02    -0.6689E+02    -0.6456E+02    -0.6216E+02    -0.5971E+02    -0.5726E+02    -0.5487E+02    -0.5257E+02    -0.5042E+02    -0.4846E+02    -0.4673E+02    -0.4526E+02    -0.4408E+02    -0.4322E+02    -0.4270E+02    -0.4253E+02    -0.4271E+02    -0.4323E+02    -0.4409E+02    -0.4528E+02    -0.4675E+02    -0.4849E+02    -0.5045E+02    -0.5261E+02    -0.5491E+02    -0.5730E+02    -0.5975E+02    -0.6220E+02    -0.6461E+02    -0.6694E+02    -0.6915E+02    -0.7121E+02    -0.7312E+02    -0.7486E+02    -0.7642E+02    -0.7782E+02    -0.7905E+02    -0.8014E+02    -0.8109E+02    -0.8193E+02    -0.8266E+02    -0.8329E+02    -0.8384E+02    -0.8432E+02    -0.8474E+02    -0.8510E+02    -0.8541E+02    -0.8569E+02    -0.8593E+02    -0.8613E+02    -0.8631E+02    -0.8647E+02    -0.8660E+02    -0.8671E+02    -0.8681E+02    -0.8690E+02    -0.8697E+02    -0.8703E+02    -0.8708E+02    -0.8712E+02    -0.8716E+02    -0.8719E+02    -0.8721E+02    -0.8722E+02    -0.8723E+02    -0.8723E+02
    -0.8709E+02    -0.8709E+02    -0.8707E+02    -0.8705E+02    -0.8701E+02    -0.8696E+02    -0.8690E+02    -0.8683E+02    -0.8675E+02    -0.8666E+02    -0.8655E+02    -0.8644E+02    -0.8630E+02    -0.8615E+02    -0.8598E+02    -0.8578E+02    -0.8557E+02    -0.8532E+02    -0.8504E+02    -0.8473E+02    -0.8438E+02    -0.8398E+02    -0.8353E+02    -0.8302E+02    -0.8245E+02    -0.8181E+02    -0.8108E+02    -0.8027E+02    -0.7936E+02    -0.7834E+02    -0.7721E+02    -0.7595E+02    -0.7458E+02    -0.7310E+02    -0.7150E+02    -0.6980E+02    -0.6802E+02    -0.6618E+02    -0.6432E+02    -0.6246E+02    -0.6063E+02    -0.5888E+02    -0.5724E+02    -0.5574E+02    -0.5442E+02    -0.5329E+02    -0.5239E+02    -0.5173E+02    -0.5133E+02    -0.5120E+02    -0.5134E+02    -0.5174E+02    -0.5240E+02    -0.5330E+02    -0.5443E+02    -0.5576E+02    -0.5727E+02    -0.5891E+02    -0.6066E+02    -0.6249E+02    -0.6435E+02    -0.6622E+02    -0.6806E+02    -0.6983E+02    -0.7153E+02    -0.7313E+02    -0.7462E+02    -0.7599E+02    -0.7724E+02    -0.7837E+02    -0.7939E+02    -0.8030E+02    -0.8111E+02    -0.8184E+02    -0.8248E+02    -0.8305E+02    -0.8356E+02    -0.8400E+02    -0.8440E+02    -0.8475E+02    -0.8506E+02    -0.8534E+02    -0.8559E+02    -0.8580E+02    -0.8599E+02    -0.8617E+02    -0.8632E+02    -0.8645E+02    -0.8657E+02    -0.8667E+02    -0.8676E+02    -0.8684E+02    -0.8691E+02    -0.8697E+02    -0.8702E+02    -0.8706E+02    -0.8709E+02    -0.8712E+02    -0.8713E+02    -0.8713E+02
    -0.8700E+02    -0.8700E+02    -0.8699E+02    -0.8695E+02    -0.8690E+02    -0.8684E+02    -0.8677E+02    -0.8669E+02    -0.8659E+02    -0.8648E+02    -0.8637E+02    -0.8623E+02    -0.8609E+02    -0.8592E+02    -0.8574E+02    -0.8554E+02    -0.8532E+02    -0.8507E+02    -0.8480E+02    -0.8449E+02    -0.8416E+02    -0.8378E+02    -0.8337E+02    -0.8291E+02    -0.8240E+02    -0.8183E+02    -0.8121E+02    -0.8052E+02    -0.7975E+02    -0.7892E+02    -0.7800E+02    -0.7700E+02    -0.7593E+02    -0.7477E+02    -0.7354E+02    -0.7225E+02    -0.7090E+02    -0.6952E+02    -0.6812E+02    -0.6672E+02    -0.6536E+02    -0.6405E+02    -0.6282E+02    -0.6170E+02    -0.6070E+02    -0.5986E+02    -0.5918E+02    -0.5869E+02    -0.5839E+02    -0.5829E+02    -0.5839E+02    -0.5869E+02    -0.5919E+02    -0.5987E+02    -0.6071E+02    -0.6171E+02    -0.6284E+02    -0.6407E+02    -0.6538E+02    -0.6675E+02    -0.6814E+02    -0.6954E+02    -0.7093E+02    -0.7227E+02    -0.7357E+02    -0.7480E+02    -0.7595E+02    -0.7703E+02    -0.7802E+02    -0.7894E+02    -0.7978E+02    -0.8054E+02    -0.8123E+02    -0.8185E+02    -0.8242E+02    -0.8293E+02    -0.8339E+02    -0.8380E+02    -0.8417E+02    -0.8451E+02    -0.8481E+02    -0.8508E+02    -0.8533E+02    -0.8555E+02    -0.8575E+02    -0.8593E+02    -0.8609E+02    -0.8623E+02    -0.8637E+02    -0.8648E+02    -0.8659E+02    -0.8668E+02    -0.8677E+02    -0.8684E+02    -0.8690E+02    -0.8696E+02    -0.8700E+02    -0.8703E+02    -0.8705E+02    -0.8705E+02
    -0.8694E+02    -0.8694E+02    -0.8691E+02    -0.8687E+02    -0.8682E+02    -0.8675E+02    -0.8666E+02    -0.8657E+02    -0.8647E+02    -0.8635E+02    -0.8622E+02    -0.8608E+02    -0.8592E+02    -0.8575E+02    -0.8557E+02    -0.8537E+02    -0.8514E+02    -0.8490E+02    -0.8464E+02    -0.8434E+02    -0.8403E+02    -0.8368E+02    -0.8330E+02    -0.8288E+02    -0.8243E+02    -0.8194E+02    -0.8140E+02    -0.8081E+02    -0.8017E+02    -0.7948E+02    -0.7874E+02    -0.7795E+02    -0.7710E+02    -0.7620E+02    -0.7525E+02    -0.7426E+02    -0.7325E+02    -0.7221E+02    -0.7117E+02    -0.7013E+02    -0.6912E+02    -0.6816E+02    -0.6725E+02    -0.6643E+02    -0.6569E+02    -0.6507E+02    -0.6458E+02    -0.6421E+02    -0.6399E+02    -0.6392E+02    -0.6399E+02    -0.6422E+02    -0.6458E+02    -0.6508E+02    -0.6570E+02    -0.6644E+02    -0.6727E+02    -0.6817E+02    -0.6914E+02    -0.7015E+02    -0.7118E+02    -0.7223E+02    -0.7326E+02    -0.7428E+02    -0.7527E+02    -0.7621E+02    -0.7711E+02    -0.7796E+02    -0.7876E+02    -0.7950E+02    -0.8019E+02    -0.8082E+02    -0.8141E+02    -0.8195E+02    -0.8244E+02    -0.8289E+02    -0.8331E+02    -0.8369E+02    -0.8403E+02    -0.8435E+02    -0.8464E+02    -0.8490E+02    -0.8514E+02    -0.8536E+02    -0.8556E+02    -0.8575E+02    -0.8592E+02    -0.8607E+02    -0.8621E+02    -0.8634E+02    -0.8645E+02    -0.8656E+02    -0.8665E+02    -0.8674E+02    -0.8681E+02    -0.8687E+02    -0.8692E+02    -0.8696E+02    -0.8698E+02    -0.8698E+02
    -0.8688E+02    -0.8688E+02    -0.8686E+02    -0.8681E+02    -0.8675E+02    -0.8668E+02    -0.8659E+02    -0.8648E+02    -0.8637E+02    -0.8625E+02    -0.8611E+02    -0.8597E+02    -0.8581E+02    -0.8564E+02    -0.8545E+02    -0.8525E+02    -0.8503E+02    -0.8479E+02    -0.8454E+02    -0.8427E+02    -0.8397E+02    -0.8365E+02    -0.8330E+02    -0.8293E+02    -0.8253E+02    -0.8209E+02    -0.8163E+02    -0.8113E+02    -0.8060E+02    -0.8003E+02    -0.7942E+02    -0.7878E+02    -0.7811E+02    -0.7740E+02    -0.7667E+02    -0.7591E+02    -0.7514E+02    -0.7436E+02    -0.7358E+02    -0.7281E+02    -0.7207E+02    -0.7136E+02    -0.7070E+02    -0.7009E+02    -0.6956E+02    -0.6911E+02    -0.6875E+02    -0.6848E+02    -0.6832E+02    -0.6827E+02    -0.6832E+02    -0.6848E+02    -0.6875E+02    -0.6911E+02    -0.6956E+02    -0.7010E+02    -0.7070E+02    -0.7137E+02    -0.7208E+02    -0.7282E+02    -0.7359E+02    -0.7437E+02    -0.7515E+02    -0.7592E+02    -0.7668E+02    -0.7741E+02    -0.7812E+02    -0.7879E+02    -0.7943E+02    -0.8003E+02    -0.8060E+02    -0.8114E+02    -0.8163E+02    -0.8210E+02    -0.8253E+02    -0.8293E+02    -0.8330E+02    -0.8365E+02    -0.8397E+02    -0.8426E+02    -0.8453E+02    -0.8479E+02    -0.8502E+02    -0.8524E+02    -0.8543E+02    -0.8562E+02    -0.8579E+02    -0.8595E+02    -0.8609E+02    -0.8623E+02    -0.8635E+02    -0.8646E+02    -0.8656E+02    -0.8666E+02    -0.8674E+02    -0.8681E+02    -0.8686E+02    -0.8690E+02    -0.8693E+02    -0.8693E+02
    -0.8685E+02    -0.8685E+02    -0.8682E+02    -0.8677E+02    -0.8670E+02    -0.8662E+02    -0.8653E+02    -0.8642E+02    -0.8631E+02    -0.8618E+02    -0.8604E+02    -0.8589E+02    -0.8573E+02    -0.8556E+02    -0.8538E+02    -0.8518E+02    -0.8497E+02    -0.8474E+02    -0.8450E+02    -0.8424E+02    -0.8397E+02    -0.8368E+02    -0.8336E+02    -0.8303E+02    -0.8267E+02    -0.8229E+02    -0.8189E+02    -0.8146E+02    -0.8101E+02    -0.8054E+02    -0.8004E+02    -0.7952E+02    -0.7898E+02    -0.7842E+02    -0.7784E+02    -0.7726E+02    -0.7667E+02    -0.7607E+02    -0.7548E+02    -0.7491E+02    -0.7436E+02    -0.7383E+02    -0.7334E+02    -0.7290E+02    -0.7251E+02    -0.7218E+02    -0.7192E+02    -0.7173E+02    -0.7161E+02    -0.7157E+02    -0.7161E+02    -0.7173E+02    -0.7192E+02    -0.7218E+02    -0.7251E+02    -0.7290E+02    -0.7335E+02    -0.7383E+02    -0.7436E+02    -0.7491E+02    -0.7549E+02    -0.7608E+02    -0.7667E+02    -0.7726E+02    -0.7785E+02    -0.7842E+02    -0.7898E+02    -0.7952E+02    -0.8004E+02    -0.8054E+02    -0.8101E+02    -0.8146E+02    -0.8189E+02    -0.8229E+02    -0.8267E+02    -0.8302E+02    -0.8335E+02    -0.8367E+02    -0.8396E+02    -0.8423E+02    -0.8449E+02    -0.8473E+02    -0.8495E+02    -0.8516E+02    -0.8535E+02    -0.8554E+02    -0.8570E+02    -0.8586E+02    -0.8601E+02    -0.8615E+02    -0.8627E+02    -0.8639E+02    -0.8650E+02    -0.8660E+02    -0.8668E+02    -0.8676E+02    -0.8682E+02    -0.8686E+02    -0.8689E+02    -0.8689E+02
    -0.8682E+02    -0.8682E+02    -0.8679E+02    -0.8674E+02    -0.8667E+02    -0.8659E+02    -0.8649E+02    -0.8638E+02    -0.8626E+02    -0.8614E+02    -0.8600E+02    -0.8585E+02    -0.8569E+02    -0.8552E+02    -0.8534E+02    -0.8515E+02    -0.8495E+02    -0.8474E+02    -0.8451E+02    -0.8427E+02    -0.8402E+02    -0.8375E+02    -0.8346E+02    -0.8316E+02    -0.8285E+02    -0.8251E+02    -0.8216E+02    -0.8180E+02    -0.8142E+02    -0.8102E+02    -0.8060E+02    -0.8018E+02    -0.7974E+02    -0.7929E+02    -0.7883E+02    -0.7837E+02    -0.7791E+02    -0.7745E+02    -0.7700E+02    -0.7656E+02    -0.7614E+02    -0.7575E+02    -0.7538E+02    -0.7505E+02    -0.7477E+02    -0.7452E+02    -0.7433E+02    -0.7419E+02    -0.7410E+02    -0.7407E+02    -0.7410E+02    -0.7419E+02    -0.7433E+02    -0.7452E+02    -0.7477E+02    -0.7505E+02    -0.7538E+02    -0.7575E+02    -0.7614E+02    -0.7656E+02    -0.7700E+02    -0.7745E+02    -0.7791E+02    -0.7837E+02    -0.7883E+02    -0.7929E+02    -0.7973E+02    -0.8017E+02    -0.8060E+02    -0.8101E+02    -0.8141E+02    -0.8179E+02    -0.8216E+02    -0.8250E+02    -0.8283E+02    -0.8315E+02    -0.8345E+02    -0.8373E+02    -0.8400E+02    -0.8425E+02    -0.8449E+02    -0.8471E+02    -0.8492E+02    -0.8512E+02    -0.8531E+02    -0.8549E+02    -0.8566E+02    -0.8581E+02    -0.8596E+02    -0.8610E+02    -0.8623E+02    -0.8635E+02    -0.8646E+02    -0.8656E+02    -0.8665E+02    -0.8672E+02    -0.8679E+02    -0.8683E+02    -0.8686E+02    -0.8686E+02
    -0.8680E+02    -0.8680E+02    -0.8678E+02    -0.8672E+02    -0.8665E+02    -0.8657E+02    -0.8647E+02    -0.8636E+02    -0.8624E+02    -0.8612E+02    -0.8598E+02    -0.8583E+02    -0.8568E+02    -0.8551E+02    -0.8534E+02    -0.8516E+02    -0.8497E+02    -0.8476E+02    -0.8455E+02    -0.8433E+02    -0.8410E+02    -0.8385E+02    -0.8359E+02    -0.8333E+02    -0.8304E+02    -0.8275E+02    -0.8245E+02    -0.8213E+02    -0.8180E+02    -0.8147E+02    -0.8112E+02    -0.8077E+02    -0.8040E+02    -0.8004E+02    -0.7967E+02    -0.7930E+02    -0.7893E+02    -0.7857E+02    -0.7822E+02    -0.7788E+02    -0.7756E+02    -0.7726E+02    -0.7698E+02    -0.7673E+02    -0.7651E+02    -0.7633E+02    -0.7618E+02    -0.7608E+02    -0.7601E+02    -0.7599E+02    -0.7601E+02    -0.7608E+02    -0.7618E+02    -0.7633E+02    -0.7651E+02    -0.7673E+02    -0.7698E+02    -0.7726E+02    -0.7756E+02    -0.7788E+02    -0.7822E+02    -0.7857E+02    -0.7893E+02    -0.7930E+02    -0.7966E+02    -0.8003E+02    -0.8040E+02    -0.8076E+02    -0.8111E+02    -0.8146E+02    -0.8179E+02    -0.8212E+02    -0.8243E+02    -0.8274E+02    -0.8303E+02    -0.8331E+02    -0.8357E+02    -0.8383E+02    -0.8407E+02    -0.8430E+02    -0.8452E+02    -0.8473E+02    -0.8493E+02    -0.8512E+02    -0.8530E+02    -0.8547E+02    -0.8564E+02    -0.8579E+02    -0.8593E+02    -0.8607E+02    -0.8620E+02    -0.8632E+02    -0.8643E+02    -0.8653E+02    -0.8662E+02    -0.8670E+02    -0.8677E+02    -0.8682E+02    -0.8684E+02    -0.8684E+02
    -0.8680E+02    -0.8680E+02    -0.8677E+02    -0.8672E+02    -0.8665E+02    -0.8656E+02    -0.8647E+02    -0.8636E+02    -0.8624E+02    -0.8611E+02    -0.8598E+02    -0.8584E+02    -0.8569E+02    -0.8553E+02    -0.8536E+02    -0.8519E+02    -0.8501E+02    -0.8482E+02    -0.8462E+02    -0.8442E+02    -0.8420E+02    -0.8398E+02    -0.8375E+02    -0.8351E+02    -0.8326E+02    -0.8300E+02    -0.8273E+02    -0.8246E+02    -0.8218E+02    -0.8189E+02    -0.8160E+02    -0.8130E+02    -0.8100E+02    -0.8069E+02    -0.8039E+02    -0.8009E+02    -0.7980E+02    -0.7951E+02    -0.7923E+02    -0.7896E+02    -0.7871E+02    -0.7847E+02    -0.7826E+02    -0.7806E+02    -0.7789E+02    -0.7775E+02    -0.7764E+02    -0.7756E+02    -0.7751E+02    -0.7750E+02    -0.7751E+02    -0.7756E+02    -0.7764E+02    -0.7775E+02    -0.7789E+02    -0.7806E+02    -0.7825E+02    -0.7847E+02    -0.7870E+02    -0.7896E+02    -0.7922E+02    -0.7950E+02    -0.7979E+02    -0.8008E+02    -0.8038E+02    -0.8068E+02    -0.8099E+02    -0.8129E+02    -0.8158E+02    -0.8187E+02    -0.8216E+02    -0.8244E+02    -0.8271E+02    -0.8298E+02    -0.8324E+02    -0.8348E+02    -0.8372E+02    -0.8395E+02    -0.8417E+02    -0.8439E+02    -0.8459E+02    -0.8479E+02    -0.8497E+02    -0.8515E+02    -0.8532E+02    -0.8549E+02    -0.8564E+02    -0.8579E+02    -0.8593E+02    -0.8606E+02    -0.8619E+02    -0.8631E+02    -0.8642E+02    -0.8652E+02    -0.8661E+02    -0.8669E+02    -0.8676E+02    -0.8681E+02    -0.8683E+02    -0.8683E+02
    -0.8680E+02    -0.8680E+02    -0.8677E+02    -0.8672E+02    -0.8665E+02    -0.8657E+02    -0.8647E+02    -0.8637E+02    -0.8625E+02    -0.8613E+02    -0.8600E+02    -0.8586E+02    -0.8571E+02    -0.8556E+02    -0.8541E+02    -0.8524E+02    -0.8507E+02    -0.8490E+02    -0.8471E+02    -0.8452E+02    -0.8433E+02    -0.8412E+02    -0.8391E+02    -0.8370E+02    -0.8348E+02    -0.8325E+02    -0.8301E+02    -0.8277E+02    -0.8253E+02    -0.8228E+02    -0.8203E+02    -0.8178E+02    -0.8153E+02    -0.8128E+02    -0.8103E+02    -0.8078E+02    -0.8054E+02    -0.8030E+02    -0.8007E+02    -0.7986E+02    -0.7966E+02    -0.7947E+02    -0.7930E+02    -0.7915E+02    -0.7901E+02    -0.7890E+02    -0.7882E+02    -0.7875E+02    -0.7871E+02    -0.7870E+02    -0.7871E+02    -0.7875E+02    -0.7881E+02    -0.7890E+02    -0.7901E+02    -0.7914E+02    -0.7929E+02    -0.7946E+02    -0.7965E+02    -0.7985E+02    -0.8007E+02    -0.8029E+02    -0.8053E+02    -0.8077E+02    -0.8101E+02    -0.8126E+02    -0.8151E+02    -0.8177E+02    -0.8202E+02    -0.8227E+02    -0.8251E+02    -0.8275E+02    -0.8299E+02    -0.8322E+02    -0.8345E+02    -0.8367E+02    -0.8389E+02    -0.8409E+02    -0.8429E+02    -0.8449E+02    -0.8468E+02    -0.8486E+02    -0.8503E+02    -0.8520E+02    -0.8536E+02    -0.8552E+02    -0.8567E+02    -0.8581E+02    -0.8594E+02    -0.8607E+02    -0.8620E+02    -0.8631E+02    -0.8642E+02    -0.8652E+02    -0.8661E+02    -0.8669E+02    -0.8676E+02    -0.8680E+02    -0.8683E+02    -0.8683E+02
    -0.8681E+02    -0.8681E+02    -0.8678E+02    -0.8673E+02    -0.8666E+02    -0.8658E+02    -0.8649E+02    -0.8638E+02    -0.8627E+02    -0.8615E+02    -0.8603E+02    -0.8590E+02    -0.8576E+02    -0.8561E+02    -0.8547E+02    -0.8531E+02    -0.8515E+02    -0.8499E+02    -0.8482E+02    -0.8464E+02    -0.8446E+02    -0.8428E+02    -0.8409E+02    -0.8390E+02    -0.8370E+02    -0.8349E+02    -0.8329E+02    -0.8308E+02    -0.8287E+02    -0.8265E+02    -0.8244E+02    -0.8222E+02    -0.8201E+02    -0.8179E+02    -0.8158E+02    -0.8138E+02    -0.8118E+02    -0.8098E+02    -0.8080E+02    -0.8062E+02    -0.8046E+02    -0.8031E+02    -0.8017E+02    -0.8004E+02    -0.7994E+02    -0.7985E+02    -0.7978E+02    -0.7973E+02    -0.7970E+02    -0.7969E+02    -0.7970E+02    -0.7973E+02    -0.7978E+02    -0.7985E+02    -0.7993E+02    -0.8004E+02    -0.8016E+02    -0.8030E+02    -0.8045E+02    -0.8061E+02    -0.8079E+02    -0.8097E+02    -0.8117E+02    -0.8137E+02    -0.8157E+02    -0.8178E+02    -0.8199E+02    -0.8221E+02    -0.8242E+02    -0.8263E+02    -0.8285E+02    -0.8306E+02    -0.8326E+02    -0.8347E+02    -0.8367E+02    -0.8387E+02    -0.8406E+02    -0.8425E+02    -0.8443E+02    -0.8461E+02    -0.8478E+02    -0.8495E+02    -0.8511E+02    -0.8527E+02    -0.8542E+02    -0.8556E+02    -0.8571E+02    -0.8584E+02    -0.8597E+02    -0.8610E+02    -0.8622E+02    -0.8633E+02    -0.8644E+02    -0.8653E+02    -0.8662E+02    -0.8670E+02    -0.8676E+02    -0.8681E+02    -0.8684E+02    -0.8684E+02
    -0.8682E+02    -0.8682E+02    -0.8679E+02    -0.8674E+02    -0.8668E+02    -0.8660E+02    -0.8651E+02    -0.8641E+02    -0.8630E+02    -0.8619E+02    -0.8607E+02    -0.8594E+02    -0.8581E+02    -0.8568E+02    -0.8554E+02    -0.8539E+02    -0.8524E+02    -0.8509E+02    -0.8493E+02    -0.8477E+02    -0.8461E+02    -0.8444E+02    -0.8427E+02    -0.8410E+02    -0.8392E+02    -0.8374E+02    -0.8356E+02    -0.8337E+02    -0.8319E+02    -0.8300E+02    -0.8281E+02    -0.8263E+02    -0.8244E+02    -0.8226E+02    -0.8208E+02    -0.8191E+02    -0.8174E+02    -0.8158E+02    -0.8143E+02    -0.8128E+02    -0.8114E+02    -0.8102E+02    -0.8091E+02    -0.8081E+02    -0.8072E+02    -0.8065E+02    -0.8059E+02    -0.8055E+02    -0.8052E+02    -0.8051E+02    -0.8052E+02    -0.8055E+02    -0.8059E+02    -0.8064E+02    -0.8071E+02    -0.8080E+02    -0.8090E+02    -0.8101E+02    -0.8114E+02    -0.8127E+02    -0.8142E+02    -0.8157E+02    -0.8173E+02    -0.8190E+02    -0.8207E+02    -0.8225E+02    -0.8243E+02    -0.8261E+02    -0.8279E+02    -0.8298E+02    -0.8316E+02    -0.8335E+02    -0.8353E+02    -0.8371E+02    -0.8389E+02    -0.8406E+02    -0.8424E+02    -0.8441E+02    -0.8457E+02    -0.8473E+02    -0.8489E+02    -0.8505E+02    -0.8520E+02    -0.8534E+02    -0.8549E+02    -0.8562E+02    -0.8576E+02    -0.8589E+02    -0.8601E+02    -0.8613E+02    -0.8625E+02    -0.8635E+02    -0.8646E+02    -0.8655E+02    -0.8664E+02    -0.8671E+02    -0.8677E+02    -0.8682E+02    -0.8685E+02    -0.8685E+02
    -0.8683E+02    -0.8683E+02    -0.8681E+02    -0.8676E+02    -0.8670E+02    -0.8662E+02    -0.8654E+02    -0.8644E+02    -0.8634E+02    -0.8623E+02    -0.8612E+02    -0.8600E+02    -0.8587E+02    -0.8575E+02    -0.8561E+02    -0.8548E+02    -0.8534E+02    -0.8520E+02    -0.8506E+02    -0.8491E+02    -0.8476E+02    -0.8461E+02    -0.8445E+02    -0.8429E+02    -0.8413E+02    -0.8397E+02    -0.8381E+02    -0.8365E+02    -0.8349E+02    -0.8332E+02    -0.8316E+02    -0.8300E+02    -0.8284E+02    -0.8269E+02    -0.8253E+02    -0.8239E+02    -0.8224E+02    -0.8211E+02    -0.8198E+02    -0.8185E+02    -0.8174E+02    -0.8164E+02    -0.8154E+02    -0.8146E+02    -0.8139E+02    -0.8133E+02    -0.8128E+02    -0.8125E+02    -0.8123E+02    -0.8122E+02    -0.8123E+02    -0.8124E+02    -0.8128E+02    -0.8132E+02    -0.8138E+02    -0.8145E+02    -0.8154E+02    -0.8163E+02    -0.8173E+02    -0.8184E+02    -0.8196E+02    -0.8209E+02    -0.8223E+02    -0.8237E+02    -0.8252E+02    -0.8267E+02    -0.8282E+02    -0.8298E+02    -0.8314E+02    -0.8330E+02    -0.8346E+02    -0.8362E+02    -0.8378E+02    -0.8394E+02    -0.8410E+02    -0.8426E+02    -0.8442E+02    -0.8457E+02    -0.8472E+02    -0.8487E+02    -0.8501E+02    -0.8516E+02    -0.8530E+02    -0.8543E+02    -0.8556E+02    -0.8569E+02    -0.8582E+02    -0.8594E+02    -0.8606E+02    -0.8617E+02    -0.8628E+02    -0.8639E+02    -0.8648E+02    -0.8657E+02    -0.8666E+02    -0.8673E+02    -0.8679E+02    -0.8683E+02    -0.8686E+02    -0.8686E+02
    -0.8685E+02    -0.8685E+02    -0.8683E+02    -0.8678E+02    -0.8672E+02    -0.8665E+02    -0.8657E+02    -0.8648E+02    -0.8638E+02    -0.8628E+02    -0.8617E+02    -0.8606E+02    -0.8594E+02    -0.8582E+02    -0.8570E+02    -0.8557E+02    -0.8545E+02    -0.8531E+02    -0.8518E+02    -0.8505E+02    -0.8491E+02    -0.8477E+02    -0.8463E+02    -0.8449E+02    -0.8435E+02    -0.8420E+02    -0.8406E+02    -0.8391E+02    -0.8377E+02    -0.8363E+02    -0.8348E+02    -0.8334E+02    -0.8321E+02    -0.8307E+02    -0.8294E+02    -0.8281E+02    -0.8269E+02    -0.8258E+02    -0.8246E+02    -0.8236E+02    -0.8227E+02    -0.8218E+02    -0.8210E+02    -0.8203E+02    -0.8197E+02    -0.8192E+02    -0.8188E+02    -0.8185E+02    -0.8183E+02    -0.8183E+02    -0.8183E+02    -0.8185E+02    -0.8188E+02    -0.8191E+02    -0.8196E+02    -0.8202E+02    -0.8209E+02    -0.8217E+02    -0.8226E+02    -0.8235E+02    -0.8245E+02    -0.8256E+02    -0.8268E+02    -0.8280E+02    -0.8292E+02    -0.8305E+02    -0.8319E+02    -0.8332E+02    -0.8346E+02    -0.8360E+02    -0.8374E+02    -0.8389E+02    -0.8403E+02    -0.8417E+02    -0.8431E+02    -0.8445E+02    -0.8459E+02    -0.8473E+02    -0.8487E+02    -0.8500E+02    -0.8514E+02    -0.8527E+02    -0.8540E+02    -0.8552E+02    -0.8565E+02    -0.8577E+02    -0.8589E+02    -0.8600E+02    -0.8611E+02    -0.8622E+02    -0.8632E+02    -0.8642E+02    -0.8652E+02    -0.8660E+02    -0.8668E+02    -0.8675E+02    -0.8681E+02    -0.8685E+02    -0.8688E+02    -0.8688E+02
    -0.8687E+02    -0.8687E+02    -0.8685E+02    -0.8681E+02    -0.8675E+02    -0.8668E+02    -0.8660E+02    -0.8652E+02    -0.8642E+02    -0.8633E+02    -0.8623E+02    -0.8612E+02    -0.8601E+02    -0.8590E+02    -0.8579E+02    -0.8567E+02    -0.8555E+02    -0.8543E+02    -0.8531E+02    -0.8518E+02    -0.8506E+02    -0.8493E+02    -0.8481E+02    -0.8468E+02    -0.8455E+02    -0.8442E+02    -0.8429E+02    -0.8416E+02    -0.8404E+02    -0.8391E+02    -0.8378E+02    -0.8366E+02    -0.8354E+02    -0.8342E+02    -0.8331E+02    -0.8320E+02    -0.8310E+02    -0.8300E+02    -0.8290E+02    -0.8281E+02    -0.8273E+02    -0.8266E+02    -0.8259E+02    -0.8253E+02    -0.8248E+02    -0.8244E+02    -0.8240E+02    -0.8238E+02    -0.8237E+02    -0.8236E+02    -0.8236E+02    -0.8238E+02    -0.8240E+02    -0.8243E+02    -0.8247E+02    -0.8252E+02    -0.8258E+02    -0.8265E+02    -0.8272E+02    -0.8280E+02    -0.8289E+02    -0.8298E+02    -0.8308E+02    -0.8319E+02    -0.8329E+02    -0.8341E+02    -0.8352E+02    -0.8364E+02    -0.8376E+02    -0.8388E+02    -0.8401E+02    -0.8414E+02    -0.8426E+02    -0.8439E+02    -0.8452E+02    -0.8464E+02    -0.8477E+02    -0.8489E+02    -0.8502E+02    -0.8514E+02    -0.8526E+02    -0.8538E+02    -0.8550E+02    -0.8562E+02    -0.8573E+02    -0.8585E+02    -0.8596E+02    -0.8606E+02    -0.8617E+02    -0.8627E+02    -0.8637E+02    -0.8646E+02    -0.8655E+02    -0.8663E+02    -0.8671E+02    -0.8677E+02    -0.8683E+02    -0.8687E+02    -0.8689E+02    -0.8689E+02
    -0.8690E+02    -0.8690E+02    -0.8687E+02    -0.8683E+02    -0.8678E+02    -0.8671E+02    -0.8664E+02    -0.8656E+02    -0.8647E+02    -0.8638E+02    -0.8628E+02    -0.8619E+02    -0.8608E+02    -0.8598E+02    -0.8587E+02    -0.8577E+02    -0.8566E+02    -0.8555E+02    -0.8543E+02    -0.8532E+02    -0.8521E+02    -0.8509E+02    -0.8498E+02    -0.8486E+02    -0.8474E+02    -0.8463E+02    -0.8451E+02    -0.8440E+02    -0.8429E+02    -0.8417E+02    -0.8406E+02    -0.8396E+02    -0.8385E+02    -0.8375E+02    -0.8365E+02    -0.8355E+02    -0.8346E+02    -0.8338E+02    -0.8330E+02    -0.8322E+02    -0.8315E+02    -0.8308E+02    -0.8303E+02    -0.8298E+02    -0.8293E+02    -0.8290E+02    -0.8287E+02    -0.8285E+02    -0.8284E+02    -0.8283E+02    -0.8283E+02    -0.8285E+02    -0.8287E+02    -0.8289E+02    -0.8293E+02    -0.8297E+02    -0.8302E+02    -0.8308E+02    -0.8314E+02    -0.8321E+02    -0.8328E+02    -0.8336E+02    -0.8345E+02    -0.8354E+02    -0.8363E+02    -0.8373E+02    -0.8383E+02    -0.8393E+02    -0.8404E+02    -0.8415E+02    -0.8426E+02    -0.8437E+02    -0.8448E+02    -0.8460E+02    -0.8471E+02    -0.8483E+02    -0.8494E+02    -0.8505E+02    -0.8517E+02    -0.8528E+02    -0.8539E+02    -0.8550E+02    -0.8561E+02    -0.8572E+02    -0.8582E+02    -0.8593E+02    -0.8603E+02    -0.8613E+02    -0.8623E+02    -0.8632E+02    -0.8642E+02    -0.8650E+02    -0.8659E+02    -0.8667E+02    -0.8674E+02    -0.8680E+02    -0.8685E+02    -0.8689E+02    -0.8691E+02    -0.8691E+02
    -0.8692E+02    -0.8692E+02    -0.8690E+02    -0.8686E+02    -0.8681E+02    -0.8675E+02    -0.8668E+02    -0.8660E+02    -0.8652E+02    -0.8643E+02    -0.8635E+02    -0.8625E+02    -0.8616E+02    -0.8606E+02    -0.8596E+02    -0.8586E+02    -0.8576E+02    -0.8566E+02    -0.8556E+02    -0.8545E+02    -0.8535E+02    -0.8525E+02    -0.8514E+02    -0.8504E+02    -0.8493E+02    -0.8483E+02    -0.8472E+02    -0.8462E+02    -0.8452E+02    -0.8442E+02    -0.8433E+02    -0.8423E+02    -0.8414E+02    -0.8405E+02    -0.8396E+02    -0.8388E+02    -0.8380E+02    -0.8372E+02    -0.8365E+02    -0.8359E+02    -0.8352E+02    -0.8347E+02    -0.8342E+02    -0.8338E+02    -0.8334E+02    -0.8331E+02    -0.8328E+02    -0.8327E+02    -0.8325E+02    -0.8325E+02    -0.8325E+02    -0.8326E+02    -0.8328E+02    -0.8330E+02    -0.8333E+02    -0.8337E+02    -0.8341E+02    -0.8346E+02    -0.8351E+02    -0.8357E+02    -0.8364E+02    -0.8371E+02    -0.8378E+02    -0.8386E+02    -0.8394E+02    -0.8403E+02    -0.8412E+02    -0.8421E+02    -0.8430E+02    -0.8440E+02    -0.8450E+02    -0.8459E+02    -0.8470E+02    -0.8480E+02    -0.8490E+02    -0.8500E+02    -0.8510E+02    -0.8521E+02    -0.8531E+02    -0.8541E+02    -0.8551E+02    -0.8562E+02    -0.8572E+02    -0.8582E+02    -0.8591E+02    -0.8601E+02    -0.8611E+02    -0.8620E+02    -0.8629E+02    -0.8638E+02    -0.8647E+02    -0.8655E+02    -0.8663E+02    -0.8670E+02    -0.8677E+02    -0.8683E+02    -0.8688E+02    -0.8692E+02    -0.8694E+02    -0.8694E+02
    -0.8694E+02    -0.8694E+02    -0.8692E+02    -0.8689E+02    -0.8684E+02    -0.8678E+02    -0.8672E+02    -0.8665E+02    -0.8657E+02    -0.8649E+02    -0.8641E+02    -0.8632E+02    -0.8623E+02    -0.8614E+02    -0.8605E+02    -0.8596E+02    -0.8587E+02    -0.8577E+02    -0.8568E+02    -0.8558E+02    -0.8549E+02    -0.8539E+02    -0.8530E+02    -0.8520E+02    -0.8511E+02    -0.8502E+02    -0.8492E+02    -0.8483E+02    -0.8474E+02    -0.8465E+02    -0.8457E+02    -0.8448E+02    -0.8440E+02    -0.8432E+02    -0.8425E+02    -0.8417E+02    -0.8410E+02    -0.8404E+02    -0.8398E+02    -0.8392E+02    -0.8387E+02    -0.8382E+02    -0.8377E+02    -0.8374E+02    -0.8370E+02    -0.8368E+02    -0.8366E+02    -0.8364E+02    -0.8363E+02    -0.8363E+02    -0.8363E+02    -0.8364E+02    -0.8365E+02    -0.8367E+02    -0.8370E+02    -0.8373E+02    -0.8377E+02    -0.8381E+02    -0.8386E+02    -0.8391E+02    -0.8396E+02    -0.8402E+02    -0.8409E+02    -0.8416E+02    -0.8423E+02    -0.8430E+02    -0.8438E+02    -0.8446E+02    -0.8455E+02    -0.8463E+02    -0.8472E+02    -0.8481E+02    -0.8490E+02    -0.8499E+02    -0.8508E+02    -0.8517E+02    -0.8526E+02    -0.8536E+02    -0.8545E+02    -0.8554E+02    -0.8564E+02    -0.8573E+02    -0.8582E+02    -0.8591E+02    -0.8600E+02    -0.8609E+02    -0.8618E+02    -0.8627E+02    -0.8635E+02    -0.8644E+02    -0.8652E+02    -0.8660E+02    -0.8667E+02    -0.8674E+02    -0.8680E+02    -0.8686E+02    -0.8690E+02    -0.8694E+02    -0.8696E+02    -0.8696E+02
    -0.8697E+02    -0.8697E+02    -0.8695E+02    -0.8692E+02    -0.8687E+02    -0.8682E+02    -0.8676E+02    -0.8669E+02    -0.8662E+02    -0.8654E+02    -0.8647E+02    -0.8639E+02    -0.8631E+02    -0.8622E+02    -0.8614E+02    -0.8605E+02    -0.8597E+02    -0.8588E+02    -0.8580E+02    -0.8571E+02    -0.8562E+02    -0.8554E+02    -0.8545E+02    -0.8537E+02    -0.8528E+02    -0.8520E+02    -0.8511E+02    -0.8503E+02    -0.8495E+02    -0.8487E+02    -0.8480E+02    -0.8472E+02    -0.8465E+02    -0.8458E+02    -0.8451E+02    -0.8445E+02    -0.8438E+02    -0.8433E+02    -0.8427E+02    -0.8422E+02    -0.8418E+02    -0.8413E+02    -0.8410E+02    -0.8406E+02    -0.8404E+02    -0.8401E+02    -0.8399E+02    -0.8398E+02    -0.8397E+02    -0.8397E+02    -0.8397E+02    -0.8398E+02    -0.8399E+02    -0.8401E+02    -0.8403E+02    -0.8406E+02    -0.8409E+02    -0.8413E+02    -0.8417E+02    -0.8421E+02    -0.8426E+02    -0.8431E+02    -0.8437E+02    -0.8443E+02    -0.8449E+02    -0.8456E+02    -0.8463E+02    -0.8470E+02    -0.8477E+02    -0.8485E+02    -0.8493E+02    -0.8500E+02    -0.8509E+02    -0.8517E+02    -0.8525E+02    -0.8533E+02    -0.8542E+02    -0.8550E+02    -0.8559E+02    -0.8567E+02    -0.8576E+02    -0.8584E+02    -0.8593E+02    -0.8601E+02    -0.8609E+02    -0.8618E+02    -0.8626E+02    -0.8634E+02    -0.8642E+02    -0.8649E+02    -0.8657E+02    -0.8664E+02    -0.8671E+02    -0.8677E+02    -0.8683E+02    -0.8689E+02    -0.8693E+02    -0.8696E+02    -0.8698E+02    -0.8698E+02
    -0.8699E+02    -0.8699E+02    -0.8697E+02    -0.8694E+02    -0.8690E+02    -0.8685E+02    -0.8679E+02    -0.8673E+02    -0.8667E+02    -0.8660E+02    -0.8653E+02    -0.8645E+02    -0.8638E+02    -0.8630E+02    -0.8622E+02    -0.8615E+02    -0.8607E+02    -0.8599E+02    -0.8591E+02    -0.8583E+02    -0.8575E+02    -0.8567E+02    -0.8560E+02    -0.8552E+02    -0.8544E+02    -0.8537E+02    -0.8529E+02    -0.8522E+02    -0.8515E+02    -0.8508E+02    -0.8501E+02    -0.8494E+02    -0.8488E+02    -0.8481E+02    -0.8475E+02    -0.8470E+02    -0.8464E+02    -0.8459E+02    -0.8455E+02    -0.8450E+02    -0.8446E+02    -0.8442E+02    -0.8439E+02    -0.8436E+02    -0.8434E+02    -0.8432E+02    -0.8430E+02    -0.8429E+02    -0.8428E+02    -0.8428E+02    -0.8428E+02    -0.8429E+02    -0.8430E+02    -0.8431E+02    -0.8433E+02    -0.8436E+02    -0.8438E+02    -0.8442E+02    -0.8445E+02    -0.8449E+02    -0.8453E+02    -0.8458E+02    -0.8463E+02    -0.8468E+02    -0.8474E+02    -0.8480E+02    -0.8486E+02    -0.8492E+02    -0.8499E+02    -0.8505E+02    -0.8512E+02    -0.8519E+02    -0.8526E+02    -0.8534E+02    -0.8541E+02    -0.8549E+02    -0.8556E+02    -0.8564E+02    -0.8572E+02    -0.8579E+02    -0.8587E+02    -0.8595E+02    -0.8603E+02    -0.8610E+02    -0.8618E+02    -0.8626E+02    -0.8633E+02    -0.8641E+02    -0.8648E+02    -0.8655E+02    -0.8662E+02    -0.8669E+02    -0.8675E+02    -0.8681E+02    -0.8687E+02    -0.8691E+02    -0.8696E+02    -0.8699E+02    -0.8700E+02    -0.8700E+02
    -0.8702E+02    -0.8702E+02    -0.8700E+02    -0.8697E+02    -0.8693E+02    -0.8689E+02    -0.8683E+02    -0.8678E+02    -0.8671E+02    -0.8665E+02    -0.8658E+02    -0.8652E+02    -0.8645E+02    -0.8638E+02    -0.8631E+02    -0.8624E+02    -0.8616E+02    -0.8609E+02    -0.8602E+02    -0.8595E+02    -0.8588E+02    -0.8581E+02    -0.8574E+02    -0.8567E+02    -0.8560E+02    -0.8553E+02    -0.8546E+02    -0.8540E+02    -0.8533E+02    -0.8527E+02    -0.8521E+02    -0.8515E+02    -0.8509E+02    -0.8503E+02    -0.8498E+02    -0.8493E+02    -0.8488E+02    -0.8484E+02    -0.8480E+02    -0.8476E+02    -0.8472E+02    -0.8469E+02    -0.8466E+02    -0.8464E+02    -0.8461E+02    -0.8460E+02    -0.8458E+02    -0.8457E+02    -0.8457E+02    -0.8456E+02    -0.8456E+02    -0.8457E+02    -0.8458E+02    -0.8459E+02    -0.8461E+02    -0.8463E+02    -0.8465E+02    -0.8468E+02    -0.8471E+02    -0.8475E+02    -0.8479E+02    -0.8483E+02    -0.8487E+02    -0.8492E+02    -0.8497E+02    -0.8502E+02    -0.8507E+02    -0.8513E+02    -0.8519E+02    -0.8525E+02    -0.8531E+02    -0.8537E+02    -0.8543E+02    -0.8550E+02    -0.8557E+02    -0.8564E+02    -0.8570E+02    -0.8577E+02    -0.8584E+02    -0.8591E+02    -0.8598E+02    -0.8605E+02    -0.8612E+02    -0.8619E+02    -0.8626E+02    -0.8633E+02    -0.8640E+02    -0.8647E+02    -0.8654E+02    -0.8661E+02    -0.8667E+02    -0.8673E+02    -0.8679E+02    -0.8685E+02    -0.8690E+02    -0.8694E+02    -0.8698E+02    -0.8701E+02    -0.8703E+02    -0.8703E+02
    -0.8704E+02    -0.8704E+02    -0.8702E+02    -0.8700E+02    -0.8696E+02    -0.8692E+02    -0.8687E+02    -0.8682E+02    -0.8676E+02    -0.8670E+02    -0.8664E+02    -0.8658E+02    -0.8652E+02    -0.8645E+02    -0.8639E+02    -0.8632E+02    -0.8626E+02    -0.8619E+02    -0.8613E+02    -0.8606E+02    -0.8600E+02    -0.8593E+02    -0.8587E+02    -0.8580E+02    -0.8574E+02    -0.8568E+02    -0.8562E+02    -0.8556E+02    -0.8550E+02    -0.8545E+02    -0.8539E+02    -0.8534E+02    -0.8529E+02    -0.8524E+02    -0.8519E+02    -0.8515E+02    -0.8511E+02    -0.8507E+02    -0.8503E+02    -0.8500E+02    -0.8496E+02    -0.8494E+02    -0.8491E+02    -0.8489E+02    -0.8487E+02    -0.8485E+02    -0.8484E+02    -0.8483E+02    -0.8483E+02    -0.8482E+02    -0.8483E+02    -0.8483E+02    -0.8484E+02    -0.8485E+02    -0.8486E+02    -0.8488E+02    -0.8490E+02    -0.8493E+02    -0.8496E+02    -0.8499E+02    -0.8502E+02    -0.8506E+02    -0.8509E+02    -0.8513E+02    -0.8518E+02    -0.8522E+02    -0.8527E+02    -0.8532E+02    -0.8537E+02    -0.8543E+02    -0.8548E+02    -0.8554E+02    -0.8560E+02    -0.8565E+02    -0.8571E+02    -0.8578E+02    -0.8584E+02    -0.8590E+02    -0.8596E+02    -0.8603E+02    -0.8609E+02    -0.8615E+02    -0.8622E+02    -0.8628E+02    -0.8635E+02    -0.8641E+02    -0.8647E+02    -0.8654E+02    -0.8660E+02    -0.8666E+02    -0.8672E+02    -0.8678E+02    -0.8683E+02    -0.8688E+02    -0.8693E+02    -0.8697E+02    -0.8701E+02    -0.8703E+02    -0.8705E+02    -0.8705E+02
    -0.8706E+02    -0.8706E+02    -0.8705E+02    -0.8702E+02    -0.8699E+02    -0.8695E+02    -0.8691E+02    -0.8686E+02    -0.8681E+02    -0.8675E+02    -0.8670E+02    -0.8664E+02    -0.8658E+02    -0.8652E+02    -0.8646E+02    -0.8641E+02    -0.8635E+02    -0.8629E+02    -0.8623E+02    -0.8617E+02    -0.8611E+02    -0.8605E+02    -0.8599E+02    -0.8594E+02    -0.8588E+02    -0.8583E+02    -0.8577E+02    -0.8572E+02    -0.8567E+02    -0.8562E+02    -0.8557E+02    -0.8552E+02    -0.8548E+02    -0.8543E+02    -0.8539E+02    -0.8535E+02    -0.8531E+02    -0.8528E+02    -0.8525E+02    -0.8522E+02    -0.8519E+02    -0.8516E+02    -0.8514E+02    -0.8512E+02    -0.8510E+02    -0.8509E+02    -0.8508E+02    -0.8507E+02    -0.8507E+02    -0.8507E+02    -0.8507E+02    -0.8507E+02    -0.8508E+02    -0.8509E+02    -0.8510E+02    -0.8512E+02    -0.8513E+02    -0.8516E+02    -0.8518E+02    -0.8521E+02    -0.8524E+02    -0.8527E+02    -0.8530E+02    -0.8534E+02    -0.8538E+02    -0.8542E+02    -0.8546E+02    -0.8550E+02    -0.8555E+02    -0.8560E+02    -0.8565E+02    -0.8570E+02    -0.8575E+02    -0.8580E+02    -0.8586E+02    -0.8591E+02    -0.8597E+02    -0.8602E+02    -0.8608E+02    -0.8614E+02    -0.8619E+02    -0.8625E+02    -0.8631E+02    -0.8637E+02    -0.8643E+02    -0.8649E+02    -0.8654E+02    -0.8660E+02    -0.8666E+02    -0.8671E+02    -0.8677E+02    -0.8682E+02    -0.8687E+02    -0.8692E+02    -0.8696E+02    -0.8700E+02    -0.8703E+02    -0.8706E+02    -0.8707E+02    -0.8707E+02
    -0.8708E+02    -0.8708E+02    -0.8707E+02    -0.8705E+02    -0.8702E+02    -0.8698E+02    -0.8694E+02    -0.8690E+02    -0.8685E+02    -0.8680E+02    -0.8675E+02    -0.8670E+02    -0.8665E+02    -0.8659E+02    -0.8654E+02    -0.8649E+02    -0.8643E+02    -0.8638E+02    -0.8632E+02    -0.8627E+02    -0.8622E+02    -0.8617E+02    -0.8611E+02    -0.8606E+02    -0.8601E+02    -0.8596E+02    -0.8592E+02    -0.8587E+02    -0.8582E+02    -0.8578E+02    -0.8573E+02    -0.8569E+02    -0.8565E+02    -0.8561E+02    -0.8558E+02    -0.8554E+02    -0.8551E+02    -0.8548E+02    -0.8545E+02    -0.8542E+02    -0.8540E+02    -0.8538E+02    -0.8536E+02    -0.8534E+02    -0.8532E+02    -0.8531E+02    -0.8530E+02    -0.8530E+02    -0.8529E+02    -0.8529E+02    -0.8529E+02    -0.8529E+02    -0.8530E+02    -0.8531E+02    -0.8532E+02    -0.8533E+02    -0.8535E+02    -0.8537E+02    -0.8539E+02    -0.8541E+02    -0.8544E+02    -0.8547E+02    -0.8550E+02    -0.8553E+02    -0.8556E+02    -0.8560E+02    -0.8564E+02    -0.8568E+02    -0.8572E+02    -0.8576E+02    -0.8580E+02    -0.8585E+02    -0.8589E+02    -0.8594E+02    -0.8599E+02    -0.8604E+02    -0.8609E+02    -0.8614E+02    -0.8619E+02    -0.8624E+02    -0.8629E+02    -0.8635E+02    -0.8640E+02    -0.8645E+02    -0.8650E+02    -0.8656E+02    -0.8661E+02    -0.8666E+02    -0.8671E+02    -0.8676E+02    -0.8681E+02    -0.8686E+02    -0.8691E+02    -0.8695E+02    -0.8699E+02    -0.8703E+02    -0.8706E+02    -0.8708E+02    -0.8709E+02    -0.8709E+02
    -0.8711E+02    -0.8711E+02    -0.8710E+02    -0.8707E+02    -0.8705E+02    -0.8701E+02    -0.8698E+02    -0.8694E+02    -0.8689E+02    -0.8685E+02    -0.8680E+02    -0.8676E+02    -0.8671E+02    -0.8666E+02    -0.8661E+02    -0.8656E+02    -0.8651E+02    -0.8647E+02    -0.8642E+02    -0.8637E+02    -0.8632E+02    -0.8628E+02    -0.8623E+02    -0.8618E+02    -0.8614E+02    -0.8610E+02    -0.8605E+02    -0.8601E+02    -0.8597E+02    -0.8593E+02    -0.8589E+02    -0.8585E+02    -0.8582E+02    -0.8578E+02    -0.8575E+02    -0.8572E+02    -0.8569E+02    -0.8566E+02    -0.8564E+02    -0.8562E+02    -0.8559E+02    -0.8557E+02    -0.8556E+02    -0.8554E+02    -0.8553E+02    -0.8552E+02    -0.8551E+02    -0.8550E+02    -0.8550E+02    -0.8550E+02    -0.8550E+02    -0.8550E+02    -0.8551E+02    -0.8551E+02    -0.8552E+02    -0.8554E+02    -0.8555E+02    -0.8557E+02    -0.8559E+02    -0.8561E+02    -0.8563E+02    -0.8565E+02    -0.8568E+02    -0.8571E+02    -0.8574E+02    -0.8577E+02    -0.8580E+02    -0.8584E+02    -0.8587E+02    -0.8591E+02    -0.8595E+02    -0.8599E+02    -0.8603E+02    -0.8607E+02    -0.8612E+02    -0.8616E+02    -0.8620E+02    -0.8625E+02    -0.8630E+02    -0.8634E+02    -0.8639E+02    -0.8644E+02    -0.8648E+02    -0.8653E+02    -0.8658E+02    -0.8663E+02    -0.8668E+02    -0.8672E+02    -0.8677E+02    -0.8682E+02    -0.8686E+02    -0.8690E+02    -0.8695E+02    -0.8698E+02    -0.8702E+02    -0.8705E+02    -0.8708E+02    -0.8710E+02    -0.8711E+02    -0.8711E+02
    -0.8713E+02    -0.8713E+02    -0.8712E+02    -0.8710E+02    -0.8707E+02    -0.8704E+02    -0.8701E+02    -0.8697E+02    -0.8694E+02    -0.8690E+02    -0.8685E+02    -0.8681E+02    -0.8677E+02    -0.8673E+02    -0.8668E+02    -0.8664E+02    -0.8659E+02    -0.8655E+02    -0.8651E+02    -0.8646E+02    -0.8642E+02    -0.8638E+02    -0.8634E+02    -0.8630E+02    -0.8626E+02    -0.8622E+02    -0.8618E+02    -0.8614E+02    -0.8611E+02    -0.8607E+02    -0.8604E+02    -0.8601E+02    -0.8597E+02    -0.8594E+02    -0.8592E+02    -0.8589E+02    -0.8586E+02    -0.8584E+02    -0.8582E+02    -0.8580E+02    -0.8578E+02    -0.8576E+02    -0.8574E+02    -0.8573E+02    -0.8572E+02    -0.8571E+02    -0.8570E+02    -0.8570E+02    -0.8569E+02    -0.8569E+02    -0.8569E+02    -0.8570E+02    -0.8570E+02    -0.8571E+02    -0.8572E+02    -0.8573E+02    -0.8574E+02    -0.8575E+02    -0.8577E+02    -0.8579E+02    -0.8581E+02    -0.8583E+02    -0.8585E+02    -0.8588E+02    -0.8590E+02    -0.8593E+02    -0.8596E+02    -0.8599E+02    -0.8602E+02    -0.8606E+02    -0.8609E+02    -0.8613E+02    -0.8616E+02    -0.8620E+02    -0.8624E+02    -0.8628E+02    -0.8632E+02    -0.8636E+02    -0.8640E+02    -0.8644E+02    -0.8648E+02    -0.8652E+02    -0.8657E+02    -0.8661E+02    -0.8665E+02    -0.8670E+02    -0.8674E+02    -0.8678E+02    -0.8682E+02    -0.8686E+02    -0.8690E+02    -0.8694E+02    -0.8698E+02    -0.8702E+02    -0.8705E+02    -0.8708E+02    -0.8710E+02    -0.8712E+02    -0.8713E+02    -0.8713E+02
    -0.8715E+02    -0.8715E+02    -0.8714E+02    -0.8712E+02    -0.8710E+02    -0.8707E+02    -0.8704E+02    -0.8701E+02    -0.8698E+02    -0.8694E+02    -0.8690E+02    -0.8686E+02    -0.8683E+02    -0.8679E+02    -0.8675E+02    -0.8671E+02    -0.8667E+02    -0.8663E+02    -0.8659E+02    -0.8656E+02    -0.8652E+02    -0.8648E+02    -0.8644E+02    -0.8641E+02    -0.8637E+02    -0.8634E+02    -0.8631E+02    -0.8627E+02    -0.8624E+02    -0.8621E+02    -0.8618E+02    -0.8615E+02    -0.8612E+02    -0.8610E+02    -0.8607E+02    -0.8605E+02    -0.8603E+02    -0.8600E+02    -0.8598E+02    -0.8597E+02    -0.8595E+02    -0.8593E+02    -0.8592E+02    -0.8591E+02    -0.8590E+02    -0.8589E+02    -0.8589E+02    -0.8588E+02    -0.8588E+02    -0.8588E+02    -0.8588E+02    -0.8588E+02    -0.8588E+02    -0.8589E+02    -0.8590E+02    -0.8591E+02    -0.8592E+02    -0.8593E+02    -0.8594E+02    -0.8596E+02    -0.8598E+02    -0.8600E+02    -0.8602E+02    -0.8604E+02    -0.8606E+02    -0.8609E+02    -0.8611E+02    -0.8614E+02    -0.8617E+02    -0.8619E+02    -0.8623E+02    -0.8626E+02    -0.8629E+02    -0.8632E+02    -0.8635E+02    -0.8639E+02    -0.8642E+02    -0.8646E+02    -0.8650E+02    -0.8653E+02    -0.8657E+02    -0.8661E+02    -0.8665E+02    -0.8668E+02    -0.8672E+02    -0.8676E+02    -0.8680E+02    -0.8684E+02    -0.8687E+02    -0.8691E+02    -0.8695E+02    -0.8698E+02    -0.8702E+02    -0.8705E+02    -0.8708E+02    -0.8710E+02    -0.8713E+02    -0.8714E+02    -0.8715E+02    -0.8715E+02
    -0.8717E+02    -0.8717E+02    -0.8716E+02    -0.8715E+02    -0.8713E+02    -0.8710E+02    -0.8707E+02    -0.8705E+02    -0.8701E+02    -0.8698E+02    -0.8695E+02    -0.8692E+02    -0.8688E+02    -0.8685E+02    -0.8681E+02    -0.8678E+02    -0.8675E+02    -0.8671E+02    -0.8668E+02    -0.8664E+02    -0.8661E+02    -0.8658E+02    -0.8655E+02    -0.8651E+02    -0.8648E+02    -0.8645E+02    -0.8642E+02    -0.8639E+02    -0.8637E+02    -0.8634E+02    -0.8631E+02    -0.8629E+02    -0.8626E+02    -0.8624E+02    -0.8622E+02    -0.8620E+02    -0.8618E+02    -0.8616E+02    -0.8614E+02    -0.8613E+02    -0.8611E+02    -0.8610E+02    -0.8609E+02    -0.8608E+02    -0.8607E+02    -0.8606E+02    -0.8606E+02    -0.8605E+02    -0.8605E+02    -0.8605E+02    -0.8605E+02    -0.8605E+02    -0.8606E+02    -0.8606E+02    -0.8607E+02    -0.8608E+02    -0.8608E+02    -0.8610E+02    -0.8611E+02    -0.8612E+02    -0.8614E+02    -0.8615E+02    -0.8617E+02    -0.8619E+02    -0.8621E+02    -0.8623E+02    -0.8625E+02    -0.8628E+02    -0.8630E+02    -0.8633E+02    -0.8635E+02    -0.8638E+02    -0.8641E+02    -0.8644E+02    -0.8647E+02    -0.8650E+02    -0.8653E+02    -0.8656E+02    -0.8659E+02    -0.8662E+02    -0.8666E+02    -0.8669E+02    -0.8672E+02    -0.8676E+02    -0.8679E+02    -0.8682E+02    -0.8686E+02    -0.8689E+02    -0.8692E+02    -0.8696E+02    -0.8699E+02    -0.8702E+02    -0.8705E+02    -0.8708E+02    -0.8711E+02    -0.8713E+02    -0.8715E+02    -0.8716E+02    -0.8717E+02    -0.8717E+02
    -0.8719E+02    -0.8719E+02    -0.8718E+02    -0.8717E+02    -0.8715E+02    -0.8713E+02    -0.8711E+02    -0.8708E+02    -0.8705E+02    -0.8702E+02    -0.8700E+02    -0.8697E+02    -0.8694E+02    -0.8691E+02    -0.8688E+02    -0.8685E+02    -0.8682E+02    -0.8679E+02    -0.8676E+02    -0.8673E+02    -0.8670E+02    -0.8667E+02    -0.8664E+02    -0.8662E+02    -0.8659E+02    -0.8656E+02    -0.8654E+02    -0.8651E+02    -0.8649E+02    -0.8646E+02    -0.8644E+02    -0.8642E+02    -0.8640E+02    -0.8638E+02    -0.8636E+02    -0.8634E+02    -0.8633E+02    -0.8631E+02    -0.8629E+02    -0.8628E+02    -0.8627E+02    -0.8626E+02    -0.8625E+02    -0.8624E+02    -0.8623E+02    -0.8623E+02    -0.8622E+02    -0.8622E+02    -0.8621E+02    -0.8621E+02    -0.8621E+02    -0.8622E+02    -0.8622E+02    -0.8622E+02    -0.8623E+02    -0.8624E+02    -0.8624E+02    -0.8625E+02    -0.8626E+02    -0.8628E+02    -0.8629E+02    -0.8630E+02    -0.8632E+02    -0.8633E+02    -0.8635E+02    -0.8637E+02    -0.8639E+02    -0.8641E+02    -0.8643E+02    -0.8645E+02    -0.8648E+02    -0.8650E+02    -0.8652E+02    -0.8655E+02    -0.8657E+02    -0.8660E+02    -0.8663E+02    -0.8665E+02    -0.8668E+02    -0.8671E+02    -0.8674E+02    -0.8677E+02    -0.8680E+02    -0.8683E+02    -0.8686E+02    -0.8689E+02    -0.8691E+02    -0.8694E+02    -0.8697E+02    -0.8700E+02    -0.8703E+02    -0.8706E+02    -0.8708E+02    -0.8711E+02    -0.8713E+02    -0.8715E+02    -0.8717E+02    -0.8718E+02    -0.8719E+02    -0.8719E+02
    -0.8721E+02    -0.8721E+02    -0.8720E+02    -0.8719E+02    -0.8717E+02    -0.8716E+02    -0.8714E+02    -0.8711E+02    -0.8709E+02    -0.8707E+02    -0.8704E+02    -0.8702E+02    -0.8699E+02    -0.8696E+02    -0.8694E+02    -0.8691E+02    -0.8689E+02    -0.8686E+02    -0.8683E+02    -0.8681E+02    -0.8678E+02    -0.8676E+02    -0.8674E+02    -0.8671E+02    -0.8669E+02    -0.8667E+02    -0.8665E+02    -0.8662E+02    -0.8660E+02    -0.8658E+02    -0.8656E+02    -0.8655E+02    -0.8653E+02    -0.8651E+02    -0.8649E+02    -0.8648E+02    -0.8646E+02    -0.8645E+02    -0.8644E+02    -0.8643E+02    -0.8642E+02    -0.8641E+02    -0.8640E+02    -0.8639E+02    -0.8638E+02    -0.8638E+02    -0.8638E+02    -0.8637E+02    -0.8637E+02    -0.8637E+02    -0.8637E+02    -0.8637E+02    -0.8637E+02    -0.8638E+02    -0.8638E+02    -0.8639E+02    -0.8640E+02    -0.8640E+02    -0.8641E+02    -0.8642E+02    -0.8643E+02    -0.8645E+02    -0.8646E+02    -0.8647E+02    -0.8649E+02    -0.8650E+02    -0.8652E+02    -0.8654E+02    -0.8655E+02    -0.8657E+02    -0.8659E+02    -0.8661E+02    -0.8663E+02    -0.8665E+02    -0.8668E+02    -0.8670E+02    -0.8672E+02    -0.8675E+02    -0.8677E+02    -0.8679E+02    -0.8682E+02    -0.8684E+02    -0.8687E+02    -0.8689E+02    -0.8692E+02    -0.8694E+02    -0.8697E+02    -0.8700E+02    -0.8702E+02    -0.8705E+02    -0.8707E+02    -0.8709E+02    -0.8712E+02    -0.8714E+02    -0.8716E+02    -0.8718E+02    -0.8719E+02    -0.8720E+02    -0.8721E+02    -0.8721E+02
    -0.8722E+02    -0.8722E+02    -0.8722E+02    -0.8721E+02    -0.8720E+02    -0.8718E+02    -0.8716E+02    -0.8715E+02    -0.8713E+02    -0.8710E+02    -0.8708E+02    -0.8706E+02    -0.8704E+02    -0.8702E+02    -0.8700E+02    -0.8697E+02    -0.8695E+02    -0.8693E+02    -0.8691E+02    -0.8689E+02    -0.8687E+02    -0.8685E+02    -0.8683E+02    -0.8681E+02    -0.8679E+02    -0.8677E+02    -0.8675E+02    -0.8673E+02    -0.8671E+02    -0.8670E+02    -0.8668E+02    -0.8667E+02    -0.8665E+02    -0.8664E+02    -0.8662E+02    -0.8661E+02    -0.8660E+02    -0.8659E+02    -0.8658E+02    -0.8657E+02    -0.8656E+02    -0.8655E+02    -0.8654E+02    -0.8654E+02    -0.8653E+02    -0.8653E+02    -0.8652E+02    -0.8652E+02    -0.8652E+02    -0.8652E+02    -0.8652E+02    -0.8652E+02    -0.8652E+02    -0.8653E+02    -0.8653E+02    -0.8653E+02    -0.8654E+02    -0.8655E+02    -0.8655E+02    -0.8656E+02    -0.8657E+02    -0.8658E+02    -0.8659E+02    -0.8660E+02    -0.8662E+02    -0.8663E+02    -0.8664E+02    -0.8666E+02    -0.8667E+02    -0.8669E+02    -0.8670E+02    -0.8672E+02    -0.8674E+02    -0.8676E+02    -0.8678E+02    -0.8679E+02    -0.8681E+02    -0.8683E+02    -0.8685E+02    -0.8687E+02    -0.8690E+02    -0.8692E+02    -0.8694E+02    -0.8696E+02    -0.8698E+02    -0.8700E+02    -0.8702E+02    -0.8705E+02    -0.8707E+02    -0.8709E+02    -0.8711E+02    -0.8713E+02    -0.8715E+02    -0.8717E+02    -0.8718E+02    -0.8720E+02    -0.8721E+02    -0.8722E+02    -0.8723E+02    -0.8723E+02
    -0.8724E+02    -0.8724E+02    -0.8724E+02    -0.8723E+02    -0.8722E+02    -0.8721E+02    -0.8719E+02    -0.8718E+02    -0.8716E+02    -0.8714E+02    -0.8713E+02    -0.8711E+02    -0.8709E+02    -0.8707E+02    -0.8705E+02    -0.8703E+02    -0.8702E+02    -0.8700E+02    -0.8698E+02    -0.8696E+02    -0.8695E+02    -0.8693E+02    -0.8691E+02    -0.8690E+02    -0.8688E+02    -0.8686E+02    -0.8685E+02    -0.8683E+02    -0.8682E+02    -0.8681E+02    -0.8679E+02    -0.8678E+02    -0.8677E+02    -0.8676E+02    -0.8675E+02    -0.8673E+02    -0.8672E+02    -0.8672E+02    -0.8671E+02    -0.8670E+02    -0.8669E+02    -0.8669E+02    -0.8668E+02    -0.8667E+02    -0.8667E+02    -0.8667E+02    -0.8666E+02    -0.8666E+02    -0.8666E+02    -0.8666E+02    -0.8666E+02    -0.8666E+02    -0.8666E+02    -0.8667E+02    -0.8667E+02    -0.8667E+02    -0.8668E+02    -0.8668E+02    -0.8669E+02    -0.8670E+02    -0.8670E+02    -0.8671E+02    -0.8672E+02    -0.8673E+02    -0.8674E+02    -0.8675E+02    -0.8676E+02    -0.8677E+02    -0.8679E+02    -0.8680E+02    -0.8681E+02    -0.8683E+02    -0.8684E+02    -0.8686E+02    -0.8687E+02    -0.8689E+02    -0.8690E+02    -0.8692E+02    -0.8694E+02    -0.8695E+02    -0.8697E+02    -0.8699E+02    -0.8700E+02    -0.8702E+02    -0.8704E+02    -0.8706E+02    -0.8708E+02    -0.8709E+02    -0.8711E+02    -0.8713E+02    -0.8715E+02    -0.8716E+02    -0.8718E+02    -0.8719E+02    -0.8721E+02    -0.8722E+02    -0.8723E+02    -0.8724E+02    -0.8724E+02    -0.8724E+02
    -0.8726E+02    -0.8726E+02    -0.8726E+02    -0.8725E+02    -0.8724E+02    -0.8723E+02    -0.8722E+02    -0.8721E+02    -0.8719E+02    -0.8718E+02    -0.8717E+02    -0.8715E+02    -0.8714E+02    -0.8712E+02    -0.8711E+02    -0.8709E+02    -0.8708E+02    -0.8706E+02    -0.8705E+02    -0.8704E+02    -0.8702E+02    -0.8701E+02    -0.8699E+02    -0.8698E+02    -0.8697E+02    -0.8696E+02    -0.8694E+02    -0.8693E+02    -0.8692E+02    -0.8691E+02    -0.8690E+02    -0.8689E+02    -0.8688E+02    -0.8687E+02    -0.8686E+02    -0.8685E+02    -0.8684E+02    -0.8684E+02    -0.8683E+02    -0.8682E+02    -0.8682E+02    -0.8681E+02    -0.8681E+02    -0.8680E+02    -0.8680E+02    -0.8680E+02    -0.8680E+02    -0.8679E+02    -0.8679E+02    -0.8679E+02    -0.8679E+02    -0.8679E+02    -0.8680E+02    -0.8680E+02    -0.8680E+02    -0.8680E+02    -0.8681E+02    -0.8681E+02    -0.8682E+02    -0.8682E+02    -0.8683E+02    -0.8683E+02    -0.8684E+02    -0.8685E+02    -0.8686E+02    -0.8686E+02    -0.8687E+02    -0.8688E+02    -0.8689E+02    -0.8690E+02    -0.8691E+02    -0.8693E+02    -0.8694E+02    -0.8695E+02    -0.8696E+02    -0.8697E+02    -0.8699E+02    -0.8700E+02    -0.8701E+02    -0.8703E+02    -0.8704E+02    -0.8705E+02    -0.8707E+02    -0.8708E+02    -0.8710E+02    -0.8711E+02    -0.8713E+02    -0.8714E+02    -0.8715E+02    -0.8717E+02    -0.8718E+02    -0.8720E+02    -0.8721E+02    -0.8722E+02    -0.8723E+02    -0.8724E+02    -0.8725E+02    -0.8726E+02    -0.8726E+02    -0.8726E+02
    -0.8727E+02    -0.8727E+02    -0.8727E+02    -0.8727E+02    -0.8726E+02    -0.8725E+02    -0.8724E+02    -0.8723E+02    -0.8722E+02    -0.8721E+02    -0.8720E+02    -0.8719E+02    -0.8718E+02    -0.8717E+02    -0.8716E+02    -0.8715E+02    -0.8713E+02    -0.8712E+02    -0.8711E+02    -0.8710E+02    -0.8709E+02    -0.8708E+02    -0.8707E+02    -0.8706E+02    -0.8705E+02    -0.8704E+02    -0.8703E+02    -0.8702E+02    -0.8701E+02    -0.8700E+02    -0.8700E+02    -0.8699E+02    -0.8698E+02    -0.8697E+02    -0.8697E+02    -0.8696E+02    -0.8695E+02    -0.8695E+02    -0.8694E+02    -0.8694E+02    -0.8693E+02    -0.8693E+02    -0.8693E+02    -0.8692E+02    -0.8692E+02    -0.8692E+02    -0.8692E+02    -0.8692E+02    -0.8692E+02    -0.8692E+02    -0.8692E+02    -0.8692E+02    -0.8692E+02    -0.8692E+02    -0.8692E+02    -0.8692E+02    -0.8693E+02    -0.8693E+02    -0.8693E+02    -0.8694E+02    -0.8694E+02    -0.8695E+02    -0.8695E+02    -0.8696E+02    -0.8696E+02    -0.8697E+02    -0.8698E+02    -0.8698E+02    -0.8699E+02    -0.8700E+02    -0.8701E+02    -0.8702E+02    -0.8703E+02    -0.8703E+02    -0.8704E+02    -0.8705E+02    -0.8706E+02    -0.8707E+02    -0.8708E+02    -0.8709E+02    -0.8711E+02    -0.8712E+02    -0.8713E+02    -0.8714E+02    -0.8715E+02    -0.8716E+02    -0.8717E+02    -0.8718E+02    -0.8719E+02    -0.8720E+02    -0.8721E+02    -0.8722E+02    -0.8723E+02    -0.8724E+02    -0.8725E+02    -0.8726E+02    -0.8727E+02    -0.8727E+02    -0.8727E+02    -0.8727E+02
    -0.8729E+02    -0.8729E+02    -0.8728E+02    -0.8728E+02    -0.8728E+02    -0.8727E+02    -0.8726E+02    -0.8726E+02    -0.8725E+02    -0.8724E+02    -0.8723E+02    -0.8722E+02    -0.8722E+02    -0.8721E+02    -0.8720E+02    -0.8719E+02    -0.8718E+02    -0.8717E+02    -0.8717E+02    -0.8716E+02    -0.8715E+02    -0.8714E+02    -0.8713E+02    -0.8713E+02    -0.8712E+02    -0.8711E+02    -0.8711E+02    -0.8710E+02    -0.8709E+02    -0.8709E+02    -0.8708E+02    -0.8707E+02    -0.8707E+02    -0.8706E+02    -0.8706E+02    -0.8705E+02    -0.8705E+02    -0.8704E+02    -0.8704E+02    -0.8704E+02    -0.8703E+02    -0.8703E+02    -0.8703E+02    -0.8703E+02    -0.8702E+02    -0.8702E+02    -0.8702E+02    -0.8702E+02    -0.8702E+02    -0.8702E+02    -0.8702E+02    -0.8702E+02    -0.8702E+02    -0.8702E+02    -0.8702E+02    -0.8702E+02    -0.8703E+02    -0.8703E+02    -0.8703E+02    -0.8704E+02    -0.8704E+02    -0.8704E+02    -0.8705E+02    -0.8705E+02    -0.8706E+02    -0.8706E+02    -0.8707E+02    -0.8707E+02    -0.8708E+02    -0.8708E+02    -0.8709E+02    -0.8710E+02    -0.8710E+02    -0.8711E+02    -0.8712E+02    -0.8712E+02    -0.8713E+02    -0.8714E+02    -0.8715E+02    -0.8715E+02    -0.8716E+02    -0.8717E+02    -0.8718E+02    -0.8719E+02    -0.8719E+02    -0.8720E+02    -0.8721E+02    -0.8722E+02    -0.8723E+02    -0.8723E+02    -0.8724E+02    -0.8725E+02    -0.8726E+02    -0.8726E+02    -0.8727E+02    -0.8728E+02    -0.8728E+02    -0.8728E+02    -0.8729E+02    -0.8729E+02
    -0.8729E+02    -0.8729E+02    -0.8729E+02    -0.8729E+02    -0.8729E+02    -0.8728E+02    -0.8728E+02    -0.8727E+02    -0.8727E+02    -0.8726E+02    -0.8725E+02    -0.8725E+02    -0.8724E+02    -0.8724E+02    -0.8723E+02    -0.8722E+02    -0.8722E+02    -0.8721E+02    -0.8720E+02    -0.8720E+02    -0.8719E+02    -0.8718E+02    -0.8718E+02    -0.8717E+02    -0.8717E+02    -0.8716E+02    -0.8716E+02    -0.8715E+02    -0.8715E+02    -0.8714E+02    -0.8714E+02    -0.8713E+02    -0.8713E+02    -0.8712E+02    -0.8712E+02    -0.8712E+02    -0.8711E+02    -0.8711E+02    -0.8711E+02    -0.8710E+02    -0.8710E+02    -0.8710E+02    -0.8710E+02    -0.8709E+02    -0.8709E+02    -0.8709E+02    -0.8709E+02    -0.8709E+02    -0.8709E+02    -0.8709E+02    -0.8709E+02    -0.8709E+02    -0.8709E+02    -0.8709E+02    -0.8709E+02    -0.8709E+02    -0.8709E+02    -0.8710E+02    -0.8710E+02    -0.8710E+02    -0.8710E+02    -0.8711E+02    -0.8711E+02    -0.8711E+02    -0.8712E+02    -0.8712E+02    -0.8712E+02    -0.8713E+02    -0.8713E+02    -0.8714E+02    -0.8714E+02    -0.8715E+02    -0.8715E+02    -0.8716E+02    -0.8716E+02    -0.8717E+02    -0.8717E+02    -0.8718E+02    -0.8719E+02    -0.8719E+02    -0.8720E+02    -0.8720E+02    -0.8721E+02    -0.8722E+02    -0.8722E+02    -0.8723E+02    -0.8724E+02    -0.8724E+02    -0.8725E+02    -0.8726E+02    -0.8726E+02    -0.8727E+02    -0.8727E+02    -0.8728E+02    -0.8728E+02    -0.8729E+02    -0.8729E+02    -0.8729E+02    -0.8729E+02    -0.8729E+02
    -0.8729E+02    -0.8729E+02    -0.8729E+02    -0.8729E+02    -0.8729E+02    -0.8728E+02    -0.8728E+02    -0.8727E+02    -0.8727E+02    -0.8726E+02    -0.8725E+02    -0.8725E+02    -0.8724E+02    -0.8724E+02    -0.8723E+02    -0.8722E+02    -0.8722E+02    -0.8721E+02    -0.8720E+02    -0.8720E+02    -0.8719E+02    -0.8718E+02    -0.8718E+02    -0.8717E+02    -0.8717E+02    -0.8716E+02    -0.8716E+02    -0.8715E+02    -0.8715E+02    -0.8714E+02    -0.8714E+02    -0.8713E+02    -0.8713E+02    -0.8712E+02    -0.8712E+02    -0.8712E+02    -0.8711E+02    -0.8711E+02    -0.8711E+02    -0.8710E+02    -0.8710E+02    -0.8710E+02    -0.8710E+02    -0.8709E+02    -0.8709E+02    -0.8709E+02    -0.8709E+02    -0.8709E+02    -0.8709E+02    -0.8709E+02    -0.8709E+02    -0.8709E+02    -0.8709E+02    -0.8709E+02    -0.8709E+02    -0.8709E+02    -0.8709E+02    -0.8710E+02    -0.8710E+02    -0.8710E+02    -0.8710E+02    -0.8711E+02    -0.8711E+02    -0.8711E+02    -0.8712E+02    -0.8712E+02    -0.8712E+02    -0.8713E+02    -0.8713E+02    -0.8714E+02    -0.8714E+02    -0.8715E+02    -0.8715E+02    -0.8716E+02    -0.8716E+02    -0.8717E+02    -0.8717E+02    -0.8718E+02    -0.8719E+02    -0.8719E+02    -0.8720E+02    -0.8720E+02    -0.8721E+02    -0.8722E+02    -0.8722E+02    -0.8723E+02    -0.8724E+02    -0.8724E+02    -0.8725E+02    -0.8726E+02    -0.8726E+02    -0.8727E+02    -0.8727E+02    -0.8728E+02    -0.8728E+02    -0.8729E+02    -0.8729E+02    -0.8729E+02    -0.8729E+02    -0.8729E+02
