# Supplementary material for: Electrical Pacing of Cardiac Tissue Including Potassium Inward Rectification
Source: PLoS One. 2015 Jun 9;10(6):e0127837. doi: 10.1371/journal.pone.0127837 (PMC4461281; doi:10.1371/journal.pone.0127837)
Supplement: S1 Data — (ZIP) [file pone.0127837.s001.zip › All-Data/Fig4-Data/BDT281/Vm115.txt]

    -0.8733E+02    -0.8729E+02    -0.8729E+02    -0.8729E+02    -0.8728E+02    -0.8728E+02    -0.8727E+02    -0.8727E+02    -0.8726E+02    -0.8726E+02    -0.8725E+02    -0.8724E+02    -0.8724E+02    -0.8723E+02    -0.8722E+02    -0.8721E+02    -0.8721E+02    -0.8720E+02    -0.8719E+02    -0.8719E+02    -0.8718E+02    -0.8717E+02    -0.8717E+02    -0.8716E+02    -0.8716E+02    -0.8715E+02    -0.8714E+02    -0.8714E+02    -0.8713E+02    -0.8713E+02    -0.8712E+02    -0.8712E+02    -0.8711E+02    -0.8711E+02    -0.8710E+02    -0.8710E+02    -0.8710E+02    -0.8709E+02    -0.8709E+02    -0.8709E+02    -0.8708E+02    -0.8708E+02    -0.8708E+02    -0.8708E+02    -0.8708E+02    -0.8707E+02    -0.8707E+02    -0.8707E+02    -0.8707E+02    -0.8707E+02    -0.8707E+02    -0.8707E+02    -0.8707E+02    -0.8707E+02    -0.8707E+02    -0.8708E+02    -0.8708E+02    -0.8708E+02    -0.8708E+02    -0.8708E+02    -0.8709E+02    -0.8709E+02    -0.8709E+02    -0.8710E+02    -0.8710E+02    -0.8711E+02    -0.8711E+02    -0.8711E+02    -0.8712E+02    -0.8712E+02    -0.8713E+02    -0.8713E+02    -0.8714E+02    -0.8715E+02    -0.8715E+02    -0.8716E+02    -0.8716E+02    -0.8717E+02    -0.8718E+02    -0.8718E+02    -0.8719E+02    -0.8720E+02    -0.8720E+02    -0.8721E+02    -0.8722E+02    -0.8722E+02    -0.8723E+02    -0.8724E+02    -0.8724E+02    -0.8725E+02    -0.8726E+02    -0.8726E+02    -0.8727E+02    -0.8727E+02    -0.8728E+02    -0.8728E+02    -0.8729E+02    -0.8729E+02    -0.8729E+02    -0.8729E+02
    -0.8729E+02    -0.8729E+02    -0.8729E+02    -0.8729E+02    -0.8728E+02    -0.8728E+02    -0.8727E+02    -0.8727E+02    -0.8726E+02    -0.8726E+02    -0.8725E+02    -0.8724E+02    -0.8724E+02    -0.8723E+02    -0.8722E+02    -0.8721E+02    -0.8721E+02    -0.8720E+02    -0.8719E+02    -0.8719E+02    -0.8718E+02    -0.8717E+02    -0.8717E+02    -0.8716E+02    -0.8716E+02    -0.8715E+02    -0.8714E+02    -0.8714E+02    -0.8713E+02    -0.8713E+02    -0.8712E+02    -0.8712E+02    -0.8711E+02    -0.8711E+02    -0.8710E+02    -0.8710E+02    -0.8710E+02    -0.8709E+02    -0.8709E+02    -0.8709E+02    -0.8708E+02    -0.8708E+02    -0.8708E+02    -0.8708E+02    -0.8708E+02    -0.8707E+02    -0.8707E+02    -0.8707E+02    -0.8707E+02    -0.8707E+02    -0.8707E+02    -0.8707E+02    -0.8707E+02    -0.8707E+02    -0.8707E+02    -0.8708E+02    -0.8708E+02    -0.8708E+02    -0.8708E+02    -0.8708E+02    -0.8709E+02    -0.8709E+02    -0.8709E+02    -0.8710E+02    -0.8710E+02    -0.8711E+02    -0.8711E+02    -0.8711E+02    -0.8712E+02    -0.8712E+02    -0.8713E+02    -0.8713E+02    -0.8714E+02    -0.8715E+02    -0.8715E+02    -0.8716E+02    -0.8716E+02    -0.8717E+02    -0.8718E+02    -0.8718E+02    -0.8719E+02    -0.8720E+02    -0.8720E+02    -0.8721E+02    -0.8722E+02    -0.8722E+02    -0.8723E+02    -0.8724E+02    -0.8724E+02    -0.8725E+02    -0.8726E+02    -0.8726E+02    -0.8727E+02    -0.8727E+02    -0.8728E+02    -0.8728E+02    -0.8729E+02    -0.8729E+02    -0.8729E+02    -0.8729E+02
    -0.8728E+02    -0.8728E+02    -0.8728E+02    -0.8728E+02    -0.8727E+02    -0.8727E+02    -0.8726E+02    -0.8725E+02    -0.8724E+02    -0.8724E+02    -0.8723E+02    -0.8722E+02    -0.8721E+02    -0.8720E+02    -0.8719E+02    -0.8718E+02    -0.8717E+02    -0.8716E+02    -0.8716E+02    -0.8715E+02    -0.8714E+02    -0.8713E+02    -0.8712E+02    -0.8711E+02    -0.8711E+02    -0.8710E+02    -0.8709E+02    -0.8708E+02    -0.8708E+02    -0.8707E+02    -0.8706E+02    -0.8706E+02    -0.8705E+02    -0.8704E+02    -0.8704E+02    -0.8703E+02    -0.8703E+02    -0.8702E+02    -0.8702E+02    -0.8702E+02    -0.8701E+02    -0.8701E+02    -0.8701E+02    -0.8700E+02    -0.8700E+02    -0.8700E+02    -0.8700E+02    -0.8700E+02    -0.8700E+02    -0.8700E+02    -0.8700E+02    -0.8700E+02    -0.8700E+02    -0.8700E+02    -0.8700E+02    -0.8700E+02    -0.8700E+02    -0.8701E+02    -0.8701E+02    -0.8701E+02    -0.8702E+02    -0.8702E+02    -0.8703E+02    -0.8703E+02    -0.8704E+02    -0.8704E+02    -0.8705E+02    -0.8705E+02    -0.8706E+02    -0.8707E+02    -0.8707E+02    -0.8708E+02    -0.8709E+02    -0.8709E+02    -0.8710E+02    -0.8711E+02    -0.8712E+02    -0.8712E+02    -0.8713E+02    -0.8714E+02    -0.8715E+02    -0.8716E+02    -0.8717E+02    -0.8718E+02    -0.8718E+02    -0.8719E+02    -0.8720E+02    -0.8721E+02    -0.8722E+02    -0.8723E+02    -0.8724E+02    -0.8725E+02    -0.8725E+02    -0.8726E+02    -0.8727E+02    -0.8727E+02    -0.8728E+02    -0.8728E+02    -0.8728E+02    -0.8728E+02
    -0.8727E+02    -0.8727E+02    -0.8727E+02    -0.8726E+02    -0.8725E+02    -0.8725E+02    -0.8724E+02    -0.8723E+02    -0.8722E+02    -0.8720E+02    -0.8719E+02    -0.8718E+02    -0.8717E+02    -0.8716E+02    -0.8715E+02    -0.8713E+02    -0.8712E+02    -0.8711E+02    -0.8710E+02    -0.8709E+02    -0.8707E+02    -0.8706E+02    -0.8705E+02    -0.8704E+02    -0.8703E+02    -0.8702E+02    -0.8701E+02    -0.8700E+02    -0.8699E+02    -0.8698E+02    -0.8697E+02    -0.8696E+02    -0.8696E+02    -0.8695E+02    -0.8694E+02    -0.8693E+02    -0.8693E+02    -0.8692E+02    -0.8692E+02    -0.8691E+02    -0.8691E+02    -0.8690E+02    -0.8690E+02    -0.8689E+02    -0.8689E+02    -0.8689E+02    -0.8689E+02    -0.8689E+02    -0.8688E+02    -0.8688E+02    -0.8688E+02    -0.8689E+02    -0.8689E+02    -0.8689E+02    -0.8689E+02    -0.8689E+02    -0.8690E+02    -0.8690E+02    -0.8690E+02    -0.8691E+02    -0.8691E+02    -0.8692E+02    -0.8692E+02    -0.8693E+02    -0.8694E+02    -0.8694E+02    -0.8695E+02    -0.8696E+02    -0.8697E+02    -0.8698E+02    -0.8699E+02    -0.8699E+02    -0.8700E+02    -0.8701E+02    -0.8702E+02    -0.8703E+02    -0.8705E+02    -0.8706E+02    -0.8707E+02    -0.8708E+02    -0.8709E+02    -0.8710E+02    -0.8711E+02    -0.8712E+02    -0.8714E+02    -0.8715E+02    -0.8716E+02    -0.8717E+02    -0.8718E+02    -0.8720E+02    -0.8721E+02    -0.8722E+02    -0.8723E+02    -0.8724E+02    -0.8725E+02    -0.8726E+02    -0.8726E+02    -0.8727E+02    -0.8727E+02    -0.8727E+02
    -0.8725E+02    -0.8725E+02    -0.8725E+02    -0.8724E+02    -0.8723E+02    -0.8722E+02    -0.8721E+02    -0.8720E+02    -0.8718E+02    -0.8717E+02    -0.8715E+02    -0.8714E+02    -0.8712E+02    -0.8711E+02    -0.8709E+02    -0.8708E+02    -0.8706E+02    -0.8705E+02    -0.8703E+02    -0.8702E+02    -0.8700E+02    -0.8699E+02    -0.8697E+02    -0.8696E+02    -0.8694E+02    -0.8693E+02    -0.8692E+02    -0.8690E+02    -0.8689E+02    -0.8688E+02    -0.8687E+02    -0.8686E+02    -0.8685E+02    -0.8684E+02    -0.8683E+02    -0.8682E+02    -0.8681E+02    -0.8680E+02    -0.8679E+02    -0.8679E+02    -0.8678E+02    -0.8678E+02    -0.8677E+02    -0.8677E+02    -0.8676E+02    -0.8676E+02    -0.8676E+02    -0.8675E+02    -0.8675E+02    -0.8675E+02    -0.8675E+02    -0.8675E+02    -0.8676E+02    -0.8676E+02    -0.8676E+02    -0.8676E+02    -0.8677E+02    -0.8677E+02    -0.8678E+02    -0.8678E+02    -0.8679E+02    -0.8680E+02    -0.8681E+02    -0.8681E+02    -0.8682E+02    -0.8683E+02    -0.8684E+02    -0.8685E+02    -0.8686E+02    -0.8687E+02    -0.8689E+02    -0.8690E+02    -0.8691E+02    -0.8692E+02    -0.8694E+02    -0.8695E+02    -0.8696E+02    -0.8698E+02    -0.8699E+02    -0.8701E+02    -0.8702E+02    -0.8704E+02    -0.8705E+02    -0.8707E+02    -0.8708E+02    -0.8710E+02    -0.8711E+02    -0.8713E+02    -0.8714E+02    -0.8716E+02    -0.8717E+02    -0.8719E+02    -0.8720E+02    -0.8721E+02    -0.8723E+02    -0.8724E+02    -0.8725E+02    -0.8725E+02    -0.8726E+02    -0.8726E+02
    -0.8724E+02    -0.8724E+02    -0.8723E+02    -0.8722E+02    -0.8721E+02    -0.8720E+02    -0.8718E+02    -0.8717E+02    -0.8715E+02    -0.8713E+02    -0.8711E+02    -0.8709E+02    -0.8707E+02    -0.8705E+02    -0.8703E+02    -0.8701E+02    -0.8700E+02    -0.8698E+02    -0.8696E+02    -0.8694E+02    -0.8692E+02    -0.8690E+02    -0.8688E+02    -0.8687E+02    -0.8685E+02    -0.8683E+02    -0.8682E+02    -0.8680E+02    -0.8678E+02    -0.8677E+02    -0.8675E+02    -0.8674E+02    -0.8673E+02    -0.8671E+02    -0.8670E+02    -0.8669E+02    -0.8668E+02    -0.8667E+02    -0.8666E+02    -0.8665E+02    -0.8664E+02    -0.8664E+02    -0.8663E+02    -0.8663E+02    -0.8662E+02    -0.8662E+02    -0.8661E+02    -0.8661E+02    -0.8661E+02    -0.8661E+02    -0.8661E+02    -0.8661E+02    -0.8661E+02    -0.8662E+02    -0.8662E+02    -0.8662E+02    -0.8663E+02    -0.8663E+02    -0.8664E+02    -0.8665E+02    -0.8666E+02    -0.8667E+02    -0.8668E+02    -0.8669E+02    -0.8670E+02    -0.8671E+02    -0.8672E+02    -0.8673E+02    -0.8675E+02    -0.8676E+02    -0.8678E+02    -0.8679E+02    -0.8681E+02    -0.8682E+02    -0.8684E+02    -0.8686E+02    -0.8687E+02    -0.8689E+02    -0.8691E+02    -0.8693E+02    -0.8694E+02    -0.8696E+02    -0.8698E+02    -0.8700E+02    -0.8702E+02    -0.8704E+02    -0.8706E+02    -0.8708E+02    -0.8710E+02    -0.8712E+02    -0.8713E+02    -0.8715E+02    -0.8717E+02    -0.8719E+02    -0.8720E+02    -0.8721E+02    -0.8723E+02    -0.8723E+02    -0.8724E+02    -0.8724E+02
    -0.8722E+02    -0.8722E+02    -0.8721E+02    -0.8720E+02    -0.8719E+02    -0.8717E+02    -0.8715E+02    -0.8713E+02    -0.8711E+02    -0.8709E+02    -0.8707E+02    -0.8704E+02    -0.8702E+02    -0.8700E+02    -0.8697E+02    -0.8695E+02    -0.8693E+02    -0.8690E+02    -0.8688E+02    -0.8686E+02    -0.8684E+02    -0.8681E+02    -0.8679E+02    -0.8677E+02    -0.8675E+02    -0.8673E+02    -0.8671E+02    -0.8669E+02    -0.8667E+02    -0.8665E+02    -0.8663E+02    -0.8662E+02    -0.8660E+02    -0.8659E+02    -0.8657E+02    -0.8656E+02    -0.8654E+02    -0.8653E+02    -0.8652E+02    -0.8651E+02    -0.8650E+02    -0.8649E+02    -0.8648E+02    -0.8648E+02    -0.8647E+02    -0.8647E+02    -0.8646E+02    -0.8646E+02    -0.8646E+02    -0.8646E+02    -0.8646E+02    -0.8646E+02    -0.8646E+02    -0.8646E+02    -0.8647E+02    -0.8647E+02    -0.8648E+02    -0.8649E+02    -0.8650E+02    -0.8651E+02    -0.8652E+02    -0.8653E+02    -0.8654E+02    -0.8655E+02    -0.8656E+02    -0.8658E+02    -0.8659E+02    -0.8661E+02    -0.8663E+02    -0.8664E+02    -0.8666E+02    -0.8668E+02    -0.8670E+02    -0.8672E+02    -0.8674E+02    -0.8676E+02    -0.8678E+02    -0.8680E+02    -0.8682E+02    -0.8684E+02    -0.8687E+02    -0.8689E+02    -0.8691E+02    -0.8693E+02    -0.8696E+02    -0.8698E+02    -0.8700E+02    -0.8703E+02    -0.8705E+02    -0.8707E+02    -0.8709E+02    -0.8712E+02    -0.8714E+02    -0.8716E+02    -0.8717E+02    -0.8719E+02    -0.8720E+02    -0.8721E+02    -0.8722E+02    -0.8722E+02
    -0.8720E+02    -0.8720E+02    -0.8719E+02    -0.8718E+02    -0.8716E+02    -0.8714E+02    -0.8712E+02    -0.8710E+02    -0.8707E+02    -0.8705E+02    -0.8702E+02    -0.8699E+02    -0.8697E+02    -0.8694E+02    -0.8691E+02    -0.8688E+02    -0.8686E+02    -0.8683E+02    -0.8680E+02    -0.8677E+02    -0.8675E+02    -0.8672E+02    -0.8670E+02    -0.8667E+02    -0.8664E+02    -0.8662E+02    -0.8660E+02    -0.8657E+02    -0.8655E+02    -0.8653E+02    -0.8651E+02    -0.8649E+02    -0.8647E+02    -0.8645E+02    -0.8643E+02    -0.8642E+02    -0.8640E+02    -0.8639E+02    -0.8637E+02    -0.8636E+02    -0.8635E+02    -0.8634E+02    -0.8633E+02    -0.8632E+02    -0.8631E+02    -0.8631E+02    -0.8630E+02    -0.8630E+02    -0.8630E+02    -0.8630E+02    -0.8630E+02    -0.8630E+02    -0.8630E+02    -0.8631E+02    -0.8631E+02    -0.8632E+02    -0.8633E+02    -0.8633E+02    -0.8634E+02    -0.8635E+02    -0.8637E+02    -0.8638E+02    -0.8639E+02    -0.8641E+02    -0.8643E+02    -0.8644E+02    -0.8646E+02    -0.8648E+02    -0.8650E+02    -0.8652E+02    -0.8654E+02    -0.8656E+02    -0.8658E+02    -0.8661E+02    -0.8663E+02    -0.8666E+02    -0.8668E+02    -0.8671E+02    -0.8673E+02    -0.8676E+02    -0.8678E+02    -0.8681E+02    -0.8684E+02    -0.8686E+02    -0.8689E+02    -0.8692E+02    -0.8695E+02    -0.8697E+02    -0.8700E+02    -0.8703E+02    -0.8705E+02    -0.8708E+02    -0.8710E+02    -0.8713E+02    -0.8715E+02    -0.8717E+02    -0.8718E+02    -0.8719E+02    -0.8720E+02    -0.8720E+02
    -0.8718E+02    -0.8718E+02    -0.8717E+02    -0.8716E+02    -0.8714E+02    -0.8712E+02    -0.8709E+02    -0.8706E+02    -0.8703E+02    -0.8700E+02    -0.8697E+02    -0.8694E+02    -0.8691E+02    -0.8688E+02    -0.8685E+02    -0.8681E+02    -0.8678E+02    -0.8675E+02    -0.8672E+02    -0.8669E+02    -0.8666E+02    -0.8663E+02    -0.8660E+02    -0.8657E+02    -0.8654E+02    -0.8651E+02    -0.8648E+02    -0.8645E+02    -0.8643E+02    -0.8640E+02    -0.8638E+02    -0.8635E+02    -0.8633E+02    -0.8631E+02    -0.8629E+02    -0.8627E+02    -0.8625E+02    -0.8623E+02    -0.8622E+02    -0.8620E+02    -0.8619E+02    -0.8618E+02    -0.8617E+02    -0.8616E+02    -0.8615E+02    -0.8614E+02    -0.8614E+02    -0.8613E+02    -0.8613E+02    -0.8613E+02    -0.8613E+02    -0.8613E+02    -0.8613E+02    -0.8614E+02    -0.8615E+02    -0.8615E+02    -0.8616E+02    -0.8617E+02    -0.8618E+02    -0.8620E+02    -0.8621E+02    -0.8623E+02    -0.8624E+02    -0.8626E+02    -0.8628E+02    -0.8630E+02    -0.8632E+02    -0.8634E+02    -0.8637E+02    -0.8639E+02    -0.8641E+02    -0.8644E+02    -0.8647E+02    -0.8649E+02    -0.8652E+02    -0.8655E+02    -0.8658E+02    -0.8661E+02    -0.8664E+02    -0.8667E+02    -0.8670E+02    -0.8673E+02    -0.8676E+02    -0.8679E+02    -0.8682E+02    -0.8686E+02    -0.8689E+02    -0.8692E+02    -0.8695E+02    -0.8698E+02    -0.8701E+02    -0.8704E+02    -0.8707E+02    -0.8710E+02    -0.8712E+02    -0.8714E+02    -0.8716E+02    -0.8717E+02    -0.8718E+02    -0.8718E+02
    -0.8716E+02    -0.8716E+02    -0.8715E+02    -0.8713E+02    -0.8711E+02    -0.8709E+02    -0.8706E+02    -0.8703E+02    -0.8699E+02    -0.8696E+02    -0.8693E+02    -0.8689E+02    -0.8685E+02    -0.8682E+02    -0.8678E+02    -0.8674E+02    -0.8671E+02    -0.8667E+02    -0.8663E+02    -0.8660E+02    -0.8656E+02    -0.8653E+02    -0.8649E+02    -0.8646E+02    -0.8642E+02    -0.8639E+02    -0.8636E+02    -0.8633E+02    -0.8630E+02    -0.8627E+02    -0.8624E+02    -0.8621E+02    -0.8619E+02    -0.8616E+02    -0.8614E+02    -0.8611E+02    -0.8609E+02    -0.8607E+02    -0.8605E+02    -0.8604E+02    -0.8602E+02    -0.8601E+02    -0.8599E+02    -0.8598E+02    -0.8597E+02    -0.8597E+02    -0.8596E+02    -0.8596E+02    -0.8595E+02    -0.8595E+02    -0.8595E+02    -0.8595E+02    -0.8596E+02    -0.8596E+02    -0.8597E+02    -0.8598E+02    -0.8599E+02    -0.8600E+02    -0.8602E+02    -0.8603E+02    -0.8605E+02    -0.8606E+02    -0.8608E+02    -0.8610E+02    -0.8613E+02    -0.8615E+02    -0.8617E+02    -0.8620E+02    -0.8623E+02    -0.8625E+02    -0.8628E+02    -0.8631E+02    -0.8634E+02    -0.8637E+02    -0.8641E+02    -0.8644E+02    -0.8647E+02    -0.8651E+02    -0.8654E+02    -0.8658E+02    -0.8661E+02    -0.8665E+02    -0.8668E+02    -0.8672E+02    -0.8675E+02    -0.8679E+02    -0.8683E+02    -0.8686E+02    -0.8690E+02    -0.8693E+02    -0.8697E+02    -0.8700E+02    -0.8703E+02    -0.8706E+02    -0.8709E+02    -0.8712E+02    -0.8714E+02    -0.8715E+02    -0.8716E+02    -0.8716E+02
    -0.8714E+02    -0.8714E+02    -0.8713E+02    -0.8711E+02    -0.8708E+02    -0.8706E+02    -0.8702E+02    -0.8699E+02    -0.8695E+02    -0.8691E+02    -0.8687E+02    -0.8683E+02    -0.8679E+02    -0.8675E+02    -0.8671E+02    -0.8667E+02    -0.8663E+02    -0.8659E+02    -0.8654E+02    -0.8650E+02    -0.8646E+02    -0.8642E+02    -0.8638E+02    -0.8634E+02    -0.8631E+02    -0.8627E+02    -0.8623E+02    -0.8620E+02    -0.8616E+02    -0.8613E+02    -0.8610E+02    -0.8606E+02    -0.8603E+02    -0.8601E+02    -0.8598E+02    -0.8595E+02    -0.8593E+02    -0.8590E+02    -0.8588E+02    -0.8586E+02    -0.8584E+02    -0.8583E+02    -0.8581E+02    -0.8580E+02    -0.8579E+02    -0.8578E+02    -0.8577E+02    -0.8577E+02    -0.8576E+02    -0.8576E+02    -0.8576E+02    -0.8577E+02    -0.8577E+02    -0.8578E+02    -0.8579E+02    -0.8580E+02    -0.8581E+02    -0.8582E+02    -0.8584E+02    -0.8586E+02    -0.8587E+02    -0.8590E+02    -0.8592E+02    -0.8594E+02    -0.8597E+02    -0.8599E+02    -0.8602E+02    -0.8605E+02    -0.8608E+02    -0.8611E+02    -0.8615E+02    -0.8618E+02    -0.8621E+02    -0.8625E+02    -0.8629E+02    -0.8632E+02    -0.8636E+02    -0.8640E+02    -0.8644E+02    -0.8648E+02    -0.8652E+02    -0.8656E+02    -0.8660E+02    -0.8664E+02    -0.8668E+02    -0.8672E+02    -0.8676E+02    -0.8681E+02    -0.8685E+02    -0.8689E+02    -0.8692E+02    -0.8696E+02    -0.8700E+02    -0.8703E+02    -0.8706E+02    -0.8709E+02    -0.8711E+02    -0.8713E+02    -0.8714E+02    -0.8714E+02
    -0.8712E+02    -0.8712E+02    -0.8710E+02    -0.8708E+02    -0.8706E+02    -0.8703E+02    -0.8699E+02    -0.8695E+02    -0.8691E+02    -0.8687E+02    -0.8682E+02    -0.8678E+02    -0.8673E+02    -0.8669E+02    -0.8664E+02    -0.8659E+02    -0.8655E+02    -0.8650E+02    -0.8645E+02    -0.8641E+02    -0.8636E+02    -0.8632E+02    -0.8627E+02    -0.8623E+02    -0.8618E+02    -0.8614E+02    -0.8610E+02    -0.8606E+02    -0.8602E+02    -0.8598E+02    -0.8594E+02    -0.8591E+02    -0.8587E+02    -0.8584E+02    -0.8581E+02    -0.8578E+02    -0.8575E+02    -0.8573E+02    -0.8570E+02    -0.8568E+02    -0.8566E+02    -0.8564E+02    -0.8562E+02    -0.8561E+02    -0.8559E+02    -0.8558E+02    -0.8558E+02    -0.8557E+02    -0.8557E+02    -0.8556E+02    -0.8557E+02    -0.8557E+02    -0.8557E+02    -0.8558E+02    -0.8559E+02    -0.8560E+02    -0.8562E+02    -0.8563E+02    -0.8565E+02    -0.8567E+02    -0.8569E+02    -0.8572E+02    -0.8574E+02    -0.8577E+02    -0.8580E+02    -0.8583E+02    -0.8586E+02    -0.8589E+02    -0.8593E+02    -0.8596E+02    -0.8600E+02    -0.8604E+02    -0.8608E+02    -0.8612E+02    -0.8616E+02    -0.8620E+02    -0.8625E+02    -0.8629E+02    -0.8634E+02    -0.8638E+02    -0.8643E+02    -0.8647E+02    -0.8652E+02    -0.8656E+02    -0.8661E+02    -0.8665E+02    -0.8670E+02    -0.8675E+02    -0.8679E+02    -0.8683E+02    -0.8688E+02    -0.8692E+02    -0.8696E+02    -0.8700E+02    -0.8703E+02    -0.8706E+02    -0.8709E+02    -0.8711E+02    -0.8712E+02    -0.8712E+02
    -0.8709E+02    -0.8709E+02    -0.8708E+02    -0.8706E+02    -0.8703E+02    -0.8699E+02    -0.8695E+02    -0.8691E+02    -0.8687E+02    -0.8682E+02    -0.8677E+02    -0.8672E+02    -0.8667E+02    -0.8662E+02    -0.8656E+02    -0.8651E+02    -0.8646E+02    -0.8641E+02    -0.8636E+02    -0.8630E+02    -0.8625E+02    -0.8620E+02    -0.8615E+02    -0.8610E+02    -0.8606E+02    -0.8601E+02    -0.8596E+02    -0.8591E+02    -0.8587E+02    -0.8583E+02    -0.8578E+02    -0.8574E+02    -0.8571E+02    -0.8567E+02    -0.8563E+02    -0.8560E+02    -0.8557E+02    -0.8554E+02    -0.8551E+02    -0.8548E+02    -0.8546E+02    -0.8544E+02    -0.8542E+02    -0.8540E+02    -0.8539E+02    -0.8537E+02    -0.8536E+02    -0.8536E+02    -0.8535E+02    -0.8535E+02    -0.8535E+02    -0.8536E+02    -0.8536E+02    -0.8537E+02    -0.8538E+02    -0.8540E+02    -0.8541E+02    -0.8543E+02    -0.8545E+02    -0.8547E+02    -0.8550E+02    -0.8553E+02    -0.8555E+02    -0.8559E+02    -0.8562E+02    -0.8565E+02    -0.8569E+02    -0.8573E+02    -0.8577E+02    -0.8581E+02    -0.8585E+02    -0.8589E+02    -0.8594E+02    -0.8599E+02    -0.8603E+02    -0.8608E+02    -0.8613E+02    -0.8618E+02    -0.8623E+02    -0.8628E+02    -0.8633E+02    -0.8638E+02    -0.8643E+02    -0.8648E+02    -0.8653E+02    -0.8658E+02    -0.8663E+02    -0.8668E+02    -0.8673E+02    -0.8678E+02    -0.8683E+02    -0.8688E+02    -0.8692E+02    -0.8696E+02    -0.8700E+02    -0.8704E+02    -0.8707E+02    -0.8709E+02    -0.8710E+02    -0.8710E+02
    -0.8707E+02    -0.8707E+02    -0.8706E+02    -0.8703E+02    -0.8700E+02    -0.8696E+02    -0.8692E+02    -0.8687E+02    -0.8682E+02    -0.8677E+02    -0.8671E+02    -0.8666E+02    -0.8660E+02    -0.8655E+02    -0.8649E+02    -0.8643E+02    -0.8637E+02    -0.8631E+02    -0.8626E+02    -0.8620E+02    -0.8614E+02    -0.8609E+02    -0.8603E+02    -0.8598E+02    -0.8592E+02    -0.8587E+02    -0.8581E+02    -0.8576E+02    -0.8571E+02    -0.8566E+02    -0.8562E+02    -0.8557E+02    -0.8553E+02    -0.8548E+02    -0.8544E+02    -0.8540E+02    -0.8537E+02    -0.8533E+02    -0.8530E+02    -0.8527E+02    -0.8525E+02    -0.8522E+02    -0.8520E+02    -0.8518E+02    -0.8516E+02    -0.8515E+02    -0.8514E+02    -0.8513E+02    -0.8513E+02    -0.8512E+02    -0.8513E+02    -0.8513E+02    -0.8514E+02    -0.8515E+02    -0.8516E+02    -0.8517E+02    -0.8519E+02    -0.8521E+02    -0.8524E+02    -0.8526E+02    -0.8529E+02    -0.8532E+02    -0.8536E+02    -0.8539E+02    -0.8543E+02    -0.8547E+02    -0.8551E+02    -0.8555E+02    -0.8560E+02    -0.8564E+02    -0.8569E+02    -0.8574E+02    -0.8579E+02    -0.8584E+02    -0.8590E+02    -0.8595E+02    -0.8600E+02    -0.8606E+02    -0.8611E+02    -0.8617E+02    -0.8623E+02    -0.8628E+02    -0.8634E+02    -0.8640E+02    -0.8645E+02    -0.8651E+02    -0.8657E+02    -0.8662E+02    -0.8668E+02    -0.8673E+02    -0.8678E+02    -0.8683E+02    -0.8688E+02    -0.8693E+02    -0.8697E+02    -0.8701E+02    -0.8704E+02    -0.8706E+02    -0.8708E+02    -0.8708E+02
    -0.8705E+02    -0.8705E+02    -0.8703E+02    -0.8701E+02    -0.8697E+02    -0.8693E+02    -0.8688E+02    -0.8683E+02    -0.8677E+02    -0.8672E+02    -0.8666E+02    -0.8660E+02    -0.8654E+02    -0.8647E+02    -0.8641E+02    -0.8635E+02    -0.8628E+02    -0.8622E+02    -0.8615E+02    -0.8609E+02    -0.8603E+02    -0.8596E+02    -0.8590E+02    -0.8584E+02    -0.8578E+02    -0.8572E+02    -0.8566E+02    -0.8560E+02    -0.8555E+02    -0.8549E+02    -0.8544E+02    -0.8539E+02    -0.8534E+02    -0.8529E+02    -0.8524E+02    -0.8520E+02    -0.8516E+02    -0.8512E+02    -0.8508E+02    -0.8505E+02    -0.8502E+02    -0.8499E+02    -0.8497E+02    -0.8494E+02    -0.8492E+02    -0.8491E+02    -0.8490E+02    -0.8489E+02    -0.8488E+02    -0.8488E+02    -0.8488E+02    -0.8489E+02    -0.8489E+02    -0.8491E+02    -0.8492E+02    -0.8494E+02    -0.8496E+02    -0.8498E+02    -0.8501E+02    -0.8504E+02    -0.8507E+02    -0.8511E+02    -0.8514E+02    -0.8519E+02    -0.8523E+02    -0.8527E+02    -0.8532E+02    -0.8537E+02    -0.8542E+02    -0.8547E+02    -0.8553E+02    -0.8558E+02    -0.8564E+02    -0.8569E+02    -0.8575E+02    -0.8581E+02    -0.8587E+02    -0.8593E+02    -0.8600E+02    -0.8606E+02    -0.8612E+02    -0.8618E+02    -0.8625E+02    -0.8631E+02    -0.8637E+02    -0.8643E+02    -0.8650E+02    -0.8656E+02    -0.8662E+02    -0.8668E+02    -0.8673E+02    -0.8679E+02    -0.8684E+02    -0.8689E+02    -0.8694E+02    -0.8698E+02    -0.8701E+02    -0.8704E+02    -0.8705E+02    -0.8705E+02
    -0.8702E+02    -0.8702E+02    -0.8701E+02    -0.8698E+02    -0.8694E+02    -0.8689E+02    -0.8684E+02    -0.8679E+02    -0.8673E+02    -0.8666E+02    -0.8660E+02    -0.8653E+02    -0.8647E+02    -0.8640E+02    -0.8633E+02    -0.8626E+02    -0.8619E+02    -0.8612E+02    -0.8605E+02    -0.8598E+02    -0.8591E+02    -0.8584E+02    -0.8577E+02    -0.8570E+02    -0.8563E+02    -0.8556E+02    -0.8550E+02    -0.8543E+02    -0.8537E+02    -0.8531E+02    -0.8525E+02    -0.8519E+02    -0.8513E+02    -0.8508E+02    -0.8503E+02    -0.8498E+02    -0.8493E+02    -0.8489E+02    -0.8485E+02    -0.8481E+02    -0.8477E+02    -0.8474E+02    -0.8471E+02    -0.8469E+02    -0.8467E+02    -0.8465E+02    -0.8464E+02    -0.8463E+02    -0.8462E+02    -0.8462E+02    -0.8462E+02    -0.8462E+02    -0.8463E+02    -0.8465E+02    -0.8466E+02    -0.8468E+02    -0.8471E+02    -0.8473E+02    -0.8476E+02    -0.8480E+02    -0.8484E+02    -0.8488E+02    -0.8492E+02    -0.8496E+02    -0.8501E+02    -0.8506E+02    -0.8512E+02    -0.8517E+02    -0.8523E+02    -0.8529E+02    -0.8535E+02    -0.8541E+02    -0.8547E+02    -0.8554E+02    -0.8560E+02    -0.8567E+02    -0.8574E+02    -0.8580E+02    -0.8587E+02    -0.8594E+02    -0.8601E+02    -0.8608E+02    -0.8615E+02    -0.8622E+02    -0.8629E+02    -0.8636E+02    -0.8642E+02    -0.8649E+02    -0.8656E+02    -0.8662E+02    -0.8668E+02    -0.8674E+02    -0.8680E+02    -0.8686E+02    -0.8691E+02    -0.8695E+02    -0.8699E+02    -0.8702E+02    -0.8703E+02    -0.8703E+02
    -0.8700E+02    -0.8700E+02    -0.8698E+02    -0.8695E+02    -0.8691E+02    -0.8686E+02    -0.8680E+02    -0.8674E+02    -0.8668E+02    -0.8661E+02    -0.8654E+02    -0.8647E+02    -0.8639E+02    -0.8632E+02    -0.8624E+02    -0.8617E+02    -0.8609E+02    -0.8601E+02    -0.8594E+02    -0.8586E+02    -0.8578E+02    -0.8570E+02    -0.8563E+02    -0.8555E+02    -0.8548E+02    -0.8540E+02    -0.8533E+02    -0.8526E+02    -0.8518E+02    -0.8512E+02    -0.8505E+02    -0.8498E+02    -0.8492E+02    -0.8486E+02    -0.8480E+02    -0.8474E+02    -0.8469E+02    -0.8464E+02    -0.8459E+02    -0.8455E+02    -0.8451E+02    -0.8447E+02    -0.8444E+02    -0.8441E+02    -0.8439E+02    -0.8437E+02    -0.8435E+02    -0.8434E+02    -0.8433E+02    -0.8433E+02    -0.8433E+02    -0.8434E+02    -0.8435E+02    -0.8436E+02    -0.8438E+02    -0.8441E+02    -0.8443E+02    -0.8446E+02    -0.8450E+02    -0.8454E+02    -0.8458E+02    -0.8463E+02    -0.8468E+02    -0.8473E+02    -0.8478E+02    -0.8484E+02    -0.8490E+02    -0.8496E+02    -0.8503E+02    -0.8509E+02    -0.8516E+02    -0.8523E+02    -0.8530E+02    -0.8537E+02    -0.8545E+02    -0.8552E+02    -0.8559E+02    -0.8567E+02    -0.8575E+02    -0.8582E+02    -0.8590E+02    -0.8597E+02    -0.8605E+02    -0.8613E+02    -0.8620E+02    -0.8628E+02    -0.8635E+02    -0.8642E+02    -0.8649E+02    -0.8656E+02    -0.8663E+02    -0.8670E+02    -0.8676E+02    -0.8682E+02    -0.8687E+02    -0.8692E+02    -0.8696E+02    -0.8699E+02    -0.8701E+02    -0.8701E+02
    -0.8697E+02    -0.8697E+02    -0.8696E+02    -0.8692E+02    -0.8688E+02    -0.8682E+02    -0.8676E+02    -0.8670E+02    -0.8663E+02    -0.8656E+02    -0.8648E+02    -0.8640E+02    -0.8632E+02    -0.8624E+02    -0.8616E+02    -0.8607E+02    -0.8599E+02    -0.8590E+02    -0.8582E+02    -0.8573E+02    -0.8565E+02    -0.8556E+02    -0.8548E+02    -0.8540E+02    -0.8531E+02    -0.8523E+02    -0.8515E+02    -0.8507E+02    -0.8499E+02    -0.8491E+02    -0.8483E+02    -0.8476E+02    -0.8469E+02    -0.8462E+02    -0.8455E+02    -0.8449E+02    -0.8443E+02    -0.8437E+02    -0.8432E+02    -0.8427E+02    -0.8422E+02    -0.8418E+02    -0.8414E+02    -0.8411E+02    -0.8408E+02    -0.8406E+02    -0.8404E+02    -0.8403E+02    -0.8402E+02    -0.8402E+02    -0.8402E+02    -0.8403E+02    -0.8404E+02    -0.8406E+02    -0.8408E+02    -0.8410E+02    -0.8414E+02    -0.8417E+02    -0.8421E+02    -0.8426E+02    -0.8430E+02    -0.8436E+02    -0.8441E+02    -0.8447E+02    -0.8453E+02    -0.8460E+02    -0.8467E+02    -0.8474E+02    -0.8481E+02    -0.8489E+02    -0.8496E+02    -0.8504E+02    -0.8512E+02    -0.8520E+02    -0.8528E+02    -0.8536E+02    -0.8545E+02    -0.8553E+02    -0.8561E+02    -0.8570E+02    -0.8578E+02    -0.8586E+02    -0.8595E+02    -0.8603E+02    -0.8611E+02    -0.8619E+02    -0.8627E+02    -0.8635E+02    -0.8643E+02    -0.8651E+02    -0.8658E+02    -0.8665E+02    -0.8672E+02    -0.8678E+02    -0.8684E+02    -0.8689E+02    -0.8694E+02    -0.8697E+02    -0.8699E+02    -0.8699E+02
    -0.8695E+02    -0.8695E+02    -0.8693E+02    -0.8689E+02    -0.8685E+02    -0.8679E+02    -0.8673E+02    -0.8665E+02    -0.8658E+02    -0.8650E+02    -0.8642E+02    -0.8633E+02    -0.8625E+02    -0.8616E+02    -0.8607E+02    -0.8598E+02    -0.8589E+02    -0.8579E+02    -0.8570E+02    -0.8561E+02    -0.8551E+02    -0.8542E+02    -0.8533E+02    -0.8523E+02    -0.8514E+02    -0.8505E+02    -0.8496E+02    -0.8487E+02    -0.8478E+02    -0.8469E+02    -0.8460E+02    -0.8452E+02    -0.8444E+02    -0.8436E+02    -0.8429E+02    -0.8421E+02    -0.8414E+02    -0.8408E+02    -0.8402E+02    -0.8396E+02    -0.8391E+02    -0.8386E+02    -0.8382E+02    -0.8378E+02    -0.8375E+02    -0.8372E+02    -0.8370E+02    -0.8369E+02    -0.8368E+02    -0.8367E+02    -0.8368E+02    -0.8368E+02    -0.8370E+02    -0.8372E+02    -0.8374E+02    -0.8377E+02    -0.8381E+02    -0.8385E+02    -0.8390E+02    -0.8395E+02    -0.8401E+02    -0.8407E+02    -0.8413E+02    -0.8420E+02    -0.8427E+02    -0.8434E+02    -0.8442E+02    -0.8450E+02    -0.8458E+02    -0.8467E+02    -0.8475E+02    -0.8484E+02    -0.8493E+02    -0.8502E+02    -0.8511E+02    -0.8520E+02    -0.8529E+02    -0.8538E+02    -0.8548E+02    -0.8557E+02    -0.8566E+02    -0.8575E+02    -0.8584E+02    -0.8593E+02    -0.8602E+02    -0.8611E+02    -0.8620E+02    -0.8628E+02    -0.8637E+02    -0.8645E+02    -0.8653E+02    -0.8661E+02    -0.8668E+02    -0.8675E+02    -0.8681E+02    -0.8686E+02    -0.8691E+02    -0.8694E+02    -0.8696E+02    -0.8696E+02
    -0.8693E+02    -0.8693E+02    -0.8690E+02    -0.8687E+02    -0.8682E+02    -0.8675E+02    -0.8669E+02    -0.8661E+02    -0.8653E+02    -0.8645E+02    -0.8636E+02    -0.8627E+02    -0.8617E+02    -0.8608E+02    -0.8598E+02    -0.8588E+02    -0.8578E+02    -0.8568E+02    -0.8558E+02    -0.8548E+02    -0.8537E+02    -0.8527E+02    -0.8517E+02    -0.8506E+02    -0.8496E+02    -0.8486E+02    -0.8475E+02    -0.8465E+02    -0.8455E+02    -0.8446E+02    -0.8436E+02    -0.8426E+02    -0.8417E+02    -0.8408E+02    -0.8400E+02    -0.8391E+02    -0.8384E+02    -0.8376E+02    -0.8369E+02    -0.8363E+02    -0.8357E+02    -0.8351E+02    -0.8346E+02    -0.8342E+02    -0.8338E+02    -0.8335E+02    -0.8333E+02    -0.8331E+02    -0.8330E+02    -0.8329E+02    -0.8330E+02    -0.8331E+02    -0.8332E+02    -0.8335E+02    -0.8338E+02    -0.8341E+02    -0.8345E+02    -0.8350E+02    -0.8356E+02    -0.8361E+02    -0.8368E+02    -0.8375E+02    -0.8382E+02    -0.8390E+02    -0.8398E+02    -0.8406E+02    -0.8415E+02    -0.8424E+02    -0.8434E+02    -0.8443E+02    -0.8453E+02    -0.8463E+02    -0.8473E+02    -0.8483E+02    -0.8493E+02    -0.8503E+02    -0.8513E+02    -0.8523E+02    -0.8533E+02    -0.8544E+02    -0.8554E+02    -0.8564E+02    -0.8574E+02    -0.8583E+02    -0.8593E+02    -0.8603E+02    -0.8612E+02    -0.8621E+02    -0.8630E+02    -0.8639E+02    -0.8648E+02    -0.8656E+02    -0.8664E+02    -0.8671E+02    -0.8678E+02    -0.8683E+02    -0.8688E+02    -0.8692E+02    -0.8694E+02    -0.8694E+02
    -0.8690E+02    -0.8690E+02    -0.8688E+02    -0.8684E+02    -0.8679E+02    -0.8672E+02    -0.8665E+02    -0.8657E+02    -0.8648E+02    -0.8639E+02    -0.8630E+02    -0.8620E+02    -0.8610E+02    -0.8599E+02    -0.8589E+02    -0.8578E+02    -0.8567E+02    -0.8556E+02    -0.8545E+02    -0.8534E+02    -0.8523E+02    -0.8511E+02    -0.8500E+02    -0.8489E+02    -0.8477E+02    -0.8466E+02    -0.8454E+02    -0.8443E+02    -0.8432E+02    -0.8421E+02    -0.8410E+02    -0.8399E+02    -0.8388E+02    -0.8378E+02    -0.8368E+02    -0.8359E+02    -0.8350E+02    -0.8341E+02    -0.8333E+02    -0.8326E+02    -0.8319E+02    -0.8312E+02    -0.8307E+02    -0.8302E+02    -0.8297E+02    -0.8294E+02    -0.8291E+02    -0.8289E+02    -0.8288E+02    -0.8287E+02    -0.8287E+02    -0.8289E+02    -0.8291E+02    -0.8293E+02    -0.8297E+02    -0.8301E+02    -0.8306E+02    -0.8311E+02    -0.8318E+02    -0.8325E+02    -0.8332E+02    -0.8340E+02    -0.8348E+02    -0.8357E+02    -0.8367E+02    -0.8376E+02    -0.8386E+02    -0.8397E+02    -0.8407E+02    -0.8418E+02    -0.8429E+02    -0.8440E+02    -0.8451E+02    -0.8463E+02    -0.8474E+02    -0.8485E+02    -0.8496E+02    -0.8508E+02    -0.8519E+02    -0.8530E+02    -0.8541E+02    -0.8552E+02    -0.8563E+02    -0.8573E+02    -0.8584E+02    -0.8594E+02    -0.8605E+02    -0.8614E+02    -0.8624E+02    -0.8634E+02    -0.8643E+02    -0.8651E+02    -0.8660E+02    -0.8667E+02    -0.8674E+02    -0.8681E+02    -0.8686E+02    -0.8690E+02    -0.8692E+02    -0.8692E+02
    -0.8688E+02    -0.8688E+02    -0.8686E+02    -0.8681E+02    -0.8676E+02    -0.8669E+02    -0.8661E+02    -0.8652E+02    -0.8643E+02    -0.8634E+02    -0.8624E+02    -0.8613E+02    -0.8602E+02    -0.8591E+02    -0.8580E+02    -0.8568E+02    -0.8557E+02    -0.8545E+02    -0.8533E+02    -0.8520E+02    -0.8508E+02    -0.8495E+02    -0.8483E+02    -0.8470E+02    -0.8457E+02    -0.8445E+02    -0.8432E+02    -0.8419E+02    -0.8406E+02    -0.8394E+02    -0.8381E+02    -0.8369E+02    -0.8357E+02    -0.8346E+02    -0.8334E+02    -0.8323E+02    -0.8313E+02    -0.8303E+02    -0.8294E+02    -0.8285E+02    -0.8277E+02    -0.8269E+02    -0.8263E+02    -0.8257E+02    -0.8252E+02    -0.8248E+02    -0.8244E+02    -0.8242E+02    -0.8240E+02    -0.8240E+02    -0.8240E+02    -0.8242E+02    -0.8244E+02    -0.8247E+02    -0.8251E+02    -0.8256E+02    -0.8262E+02    -0.8268E+02    -0.8276E+02    -0.8284E+02    -0.8292E+02    -0.8302E+02    -0.8312E+02    -0.8322E+02    -0.8333E+02    -0.8344E+02    -0.8355E+02    -0.8367E+02    -0.8379E+02    -0.8391E+02    -0.8404E+02    -0.8416E+02    -0.8429E+02    -0.8441E+02    -0.8454E+02    -0.8467E+02    -0.8479E+02    -0.8492E+02    -0.8504E+02    -0.8516E+02    -0.8528E+02    -0.8540E+02    -0.8552E+02    -0.8564E+02    -0.8575E+02    -0.8586E+02    -0.8597E+02    -0.8608E+02    -0.8618E+02    -0.8628E+02    -0.8638E+02    -0.8647E+02    -0.8656E+02    -0.8664E+02    -0.8671E+02    -0.8678E+02    -0.8683E+02    -0.8688E+02    -0.8690E+02    -0.8690E+02
    -0.8686E+02    -0.8686E+02    -0.8683E+02    -0.8679E+02    -0.8673E+02    -0.8666E+02    -0.8657E+02    -0.8648E+02    -0.8639E+02    -0.8629E+02    -0.8618E+02    -0.8607E+02    -0.8595E+02    -0.8583E+02    -0.8571E+02    -0.8559E+02    -0.8546E+02    -0.8533E+02    -0.8520E+02    -0.8506E+02    -0.8493E+02    -0.8479E+02    -0.8465E+02    -0.8451E+02    -0.8437E+02    -0.8423E+02    -0.8408E+02    -0.8394E+02    -0.8380E+02    -0.8365E+02    -0.8351E+02    -0.8337E+02    -0.8324E+02    -0.8310E+02    -0.8297E+02    -0.8285E+02    -0.8272E+02    -0.8261E+02    -0.8250E+02    -0.8240E+02    -0.8230E+02    -0.8221E+02    -0.8213E+02    -0.8206E+02    -0.8200E+02    -0.8195E+02    -0.8192E+02    -0.8189E+02    -0.8187E+02    -0.8186E+02    -0.8187E+02    -0.8189E+02    -0.8191E+02    -0.8195E+02    -0.8200E+02    -0.8206E+02    -0.8213E+02    -0.8220E+02    -0.8229E+02    -0.8238E+02    -0.8249E+02    -0.8260E+02    -0.8271E+02    -0.8283E+02    -0.8296E+02    -0.8308E+02    -0.8322E+02    -0.8335E+02    -0.8349E+02    -0.8363E+02    -0.8377E+02    -0.8391E+02    -0.8405E+02    -0.8420E+02    -0.8434E+02    -0.8448E+02    -0.8462E+02    -0.8475E+02    -0.8489E+02    -0.8502E+02    -0.8516E+02    -0.8529E+02    -0.8541E+02    -0.8554E+02    -0.8566E+02    -0.8578E+02    -0.8590E+02    -0.8601E+02    -0.8612E+02    -0.8623E+02    -0.8633E+02    -0.8643E+02    -0.8652E+02    -0.8661E+02    -0.8669E+02    -0.8676E+02    -0.8681E+02    -0.8686E+02    -0.8688E+02    -0.8688E+02
    -0.8684E+02    -0.8684E+02    -0.8681E+02    -0.8677E+02    -0.8670E+02    -0.8663E+02    -0.8654E+02    -0.8645E+02    -0.8635E+02    -0.8624E+02    -0.8612E+02    -0.8601E+02    -0.8588E+02    -0.8576E+02    -0.8563E+02    -0.8549E+02    -0.8536E+02    -0.8522E+02    -0.8507E+02    -0.8493E+02    -0.8478E+02    -0.8462E+02    -0.8447E+02    -0.8431E+02    -0.8416E+02    -0.8400E+02    -0.8383E+02    -0.8367E+02    -0.8351E+02    -0.8335E+02    -0.8319E+02    -0.8303E+02    -0.8287E+02    -0.8271E+02    -0.8256E+02    -0.8242E+02    -0.8227E+02    -0.8214E+02    -0.8201E+02    -0.8189E+02    -0.8177E+02    -0.8167E+02    -0.8158E+02    -0.8149E+02    -0.8142E+02    -0.8136E+02    -0.8131E+02    -0.8128E+02    -0.8126E+02    -0.8125E+02    -0.8126E+02    -0.8128E+02    -0.8131E+02    -0.8136E+02    -0.8142E+02    -0.8149E+02    -0.8157E+02    -0.8166E+02    -0.8176E+02    -0.8188E+02    -0.8200E+02    -0.8212E+02    -0.8226E+02    -0.8240E+02    -0.8255E+02    -0.8270E+02    -0.8285E+02    -0.8301E+02    -0.8317E+02    -0.8333E+02    -0.8349E+02    -0.8365E+02    -0.8381E+02    -0.8397E+02    -0.8413E+02    -0.8428E+02    -0.8444E+02    -0.8459E+02    -0.8474E+02    -0.8489E+02    -0.8503E+02    -0.8517E+02    -0.8531E+02    -0.8545E+02    -0.8558E+02    -0.8571E+02    -0.8583E+02    -0.8595E+02    -0.8607E+02    -0.8618E+02    -0.8629E+02    -0.8639E+02    -0.8649E+02    -0.8658E+02    -0.8666E+02    -0.8673E+02    -0.8679E+02    -0.8684E+02    -0.8686E+02    -0.8686E+02
    -0.8682E+02    -0.8682E+02    -0.8680E+02    -0.8675E+02    -0.8668E+02    -0.8660E+02    -0.8651E+02    -0.8641E+02    -0.8631E+02    -0.8620E+02    -0.8608E+02    -0.8595E+02    -0.8582E+02    -0.8569E+02    -0.8555E+02    -0.8540E+02    -0.8526E+02    -0.8511E+02    -0.8495E+02    -0.8479E+02    -0.8463E+02    -0.8446E+02    -0.8429E+02    -0.8411E+02    -0.8394E+02    -0.8376E+02    -0.8358E+02    -0.8339E+02    -0.8321E+02    -0.8302E+02    -0.8284E+02    -0.8265E+02    -0.8247E+02    -0.8229E+02    -0.8211E+02    -0.8194E+02    -0.8177E+02    -0.8161E+02    -0.8145E+02    -0.8131E+02    -0.8117E+02    -0.8105E+02    -0.8094E+02    -0.8084E+02    -0.8075E+02    -0.8068E+02    -0.8062E+02    -0.8058E+02    -0.8056E+02    -0.8055E+02    -0.8055E+02    -0.8058E+02    -0.8062E+02    -0.8067E+02    -0.8075E+02    -0.8083E+02    -0.8093E+02    -0.8104E+02    -0.8117E+02    -0.8130E+02    -0.8144E+02    -0.8160E+02    -0.8176E+02    -0.8192E+02    -0.8210E+02    -0.8227E+02    -0.8245E+02    -0.8263E+02    -0.8282E+02    -0.8300E+02    -0.8319E+02    -0.8337E+02    -0.8355E+02    -0.8373E+02    -0.8391E+02    -0.8408E+02    -0.8426E+02    -0.8442E+02    -0.8459E+02    -0.8475E+02    -0.8491E+02    -0.8506E+02    -0.8521E+02    -0.8536E+02    -0.8550E+02    -0.8564E+02    -0.8577E+02    -0.8590E+02    -0.8602E+02    -0.8614E+02    -0.8625E+02    -0.8636E+02    -0.8646E+02    -0.8656E+02    -0.8664E+02    -0.8672E+02    -0.8678E+02    -0.8682E+02    -0.8685E+02    -0.8685E+02
    -0.8681E+02    -0.8681E+02    -0.8678E+02    -0.8673E+02    -0.8667E+02    -0.8658E+02    -0.8649E+02    -0.8639E+02    -0.8628E+02    -0.8616E+02    -0.8603E+02    -0.8590E+02    -0.8577E+02    -0.8562E+02    -0.8548E+02    -0.8532E+02    -0.8517E+02    -0.8500E+02    -0.8483E+02    -0.8466E+02    -0.8448E+02    -0.8430E+02    -0.8411E+02    -0.8391E+02    -0.8372E+02    -0.8351E+02    -0.8331E+02    -0.8310E+02    -0.8289E+02    -0.8268E+02    -0.8246E+02    -0.8225E+02    -0.8203E+02    -0.8182E+02    -0.8161E+02    -0.8140E+02    -0.8120E+02    -0.8101E+02    -0.8083E+02    -0.8065E+02    -0.8049E+02    -0.8033E+02    -0.8020E+02    -0.8007E+02    -0.7997E+02    -0.7988E+02    -0.7981E+02    -0.7976E+02    -0.7973E+02    -0.7972E+02    -0.7973E+02    -0.7976E+02    -0.7981E+02    -0.7988E+02    -0.7996E+02    -0.8007E+02    -0.8019E+02    -0.8033E+02    -0.8048E+02    -0.8064E+02    -0.8082E+02    -0.8100E+02    -0.8119E+02    -0.8139E+02    -0.8160E+02    -0.8180E+02    -0.8202E+02    -0.8223E+02    -0.8244E+02    -0.8266E+02    -0.8287E+02    -0.8308E+02    -0.8328E+02    -0.8349E+02    -0.8369E+02    -0.8388E+02    -0.8408E+02    -0.8426E+02    -0.8445E+02    -0.8462E+02    -0.8479E+02    -0.8496E+02    -0.8512E+02    -0.8528E+02    -0.8543E+02    -0.8558E+02    -0.8572E+02    -0.8585E+02    -0.8598E+02    -0.8611E+02    -0.8622E+02    -0.8634E+02    -0.8644E+02    -0.8654E+02    -0.8663E+02    -0.8670E+02    -0.8677E+02    -0.8681E+02    -0.8684E+02    -0.8684E+02
    -0.8680E+02    -0.8680E+02    -0.8677E+02    -0.8672E+02    -0.8665E+02    -0.8657E+02    -0.8648E+02    -0.8637E+02    -0.8626E+02    -0.8613E+02    -0.8600E+02    -0.8587E+02    -0.8572E+02    -0.8557E+02    -0.8542E+02    -0.8525E+02    -0.8508E+02    -0.8491E+02    -0.8473E+02    -0.8454E+02    -0.8434E+02    -0.8414E+02    -0.8393E+02    -0.8371E+02    -0.8349E+02    -0.8327E+02    -0.8303E+02    -0.8279E+02    -0.8255E+02    -0.8230E+02    -0.8205E+02    -0.8180E+02    -0.8155E+02    -0.8130E+02    -0.8105E+02    -0.8080E+02    -0.8056E+02    -0.8032E+02    -0.8010E+02    -0.7988E+02    -0.7968E+02    -0.7949E+02    -0.7932E+02    -0.7917E+02    -0.7904E+02    -0.7893E+02    -0.7884E+02    -0.7878E+02    -0.7874E+02    -0.7873E+02    -0.7874E+02    -0.7878E+02    -0.7884E+02    -0.7893E+02    -0.7904E+02    -0.7917E+02    -0.7932E+02    -0.7949E+02    -0.7968E+02    -0.7988E+02    -0.8009E+02    -0.8032E+02    -0.8055E+02    -0.8079E+02    -0.8104E+02    -0.8129E+02    -0.8154E+02    -0.8179E+02    -0.8204E+02    -0.8229E+02    -0.8253E+02    -0.8277E+02    -0.8301E+02    -0.8324E+02    -0.8347E+02    -0.8369E+02    -0.8390E+02    -0.8411E+02    -0.8431E+02    -0.8450E+02    -0.8469E+02    -0.8487E+02    -0.8504E+02    -0.8521E+02    -0.8537E+02    -0.8553E+02    -0.8568E+02    -0.8582E+02    -0.8595E+02    -0.8608E+02    -0.8620E+02    -0.8632E+02    -0.8643E+02    -0.8653E+02    -0.8662E+02    -0.8670E+02    -0.8676E+02    -0.8681E+02    -0.8683E+02    -0.8683E+02
    -0.8680E+02    -0.8680E+02    -0.8677E+02    -0.8672E+02    -0.8665E+02    -0.8657E+02    -0.8647E+02    -0.8636E+02    -0.8625E+02    -0.8612E+02    -0.8599E+02    -0.8584E+02    -0.8569E+02    -0.8554E+02    -0.8537E+02    -0.8520E+02    -0.8502E+02    -0.8483E+02    -0.8463E+02    -0.8443E+02    -0.8422E+02    -0.8399E+02    -0.8376E+02    -0.8352E+02    -0.8327E+02    -0.8301E+02    -0.8275E+02    -0.8248E+02    -0.8219E+02    -0.8191E+02    -0.8161E+02    -0.8132E+02    -0.8102E+02    -0.8071E+02    -0.8041E+02    -0.8011E+02    -0.7982E+02    -0.7953E+02    -0.7925E+02    -0.7898E+02    -0.7873E+02    -0.7849E+02    -0.7828E+02    -0.7808E+02    -0.7792E+02    -0.7778E+02    -0.7766E+02    -0.7758E+02    -0.7753E+02    -0.7752E+02    -0.7753E+02    -0.7758E+02    -0.7766E+02    -0.7777E+02    -0.7791E+02    -0.7808E+02    -0.7827E+02    -0.7849E+02    -0.7872E+02    -0.7898E+02    -0.7924E+02    -0.7952E+02    -0.7981E+02    -0.8011E+02    -0.8040E+02    -0.8071E+02    -0.8101E+02    -0.8131E+02    -0.8160E+02    -0.8189E+02    -0.8218E+02    -0.8246E+02    -0.8273E+02    -0.8300E+02    -0.8325E+02    -0.8350E+02    -0.8374E+02    -0.8397E+02    -0.8419E+02    -0.8440E+02    -0.8460E+02    -0.8480E+02    -0.8498E+02    -0.8516E+02    -0.8533E+02    -0.8549E+02    -0.8565E+02    -0.8580E+02    -0.8594E+02    -0.8607E+02    -0.8620E+02    -0.8632E+02    -0.8643E+02    -0.8653E+02    -0.8662E+02    -0.8670E+02    -0.8676E+02    -0.8681E+02    -0.8684E+02    -0.8684E+02
    -0.8681E+02    -0.8681E+02    -0.8678E+02    -0.8673E+02    -0.8666E+02    -0.8657E+02    -0.8648E+02    -0.8637E+02    -0.8625E+02    -0.8612E+02    -0.8598E+02    -0.8584E+02    -0.8568E+02    -0.8552E+02    -0.8535E+02    -0.8517E+02    -0.8498E+02    -0.8477E+02    -0.8456E+02    -0.8434E+02    -0.8411E+02    -0.8386E+02    -0.8361E+02    -0.8334E+02    -0.8306E+02    -0.8277E+02    -0.8246E+02    -0.8215E+02    -0.8182E+02    -0.8148E+02    -0.8114E+02    -0.8078E+02    -0.8042E+02    -0.8006E+02    -0.7969E+02    -0.7932E+02    -0.7895E+02    -0.7859E+02    -0.7824E+02    -0.7790E+02    -0.7758E+02    -0.7727E+02    -0.7700E+02    -0.7675E+02    -0.7653E+02    -0.7634E+02    -0.7620E+02    -0.7609E+02    -0.7603E+02    -0.7601E+02    -0.7603E+02    -0.7609E+02    -0.7620E+02    -0.7634E+02    -0.7653E+02    -0.7674E+02    -0.7699E+02    -0.7727E+02    -0.7757E+02    -0.7790E+02    -0.7823E+02    -0.7859E+02    -0.7895E+02    -0.7931E+02    -0.7968E+02    -0.8005E+02    -0.8041E+02    -0.8078E+02    -0.8113E+02    -0.8147E+02    -0.8181E+02    -0.8214E+02    -0.8245E+02    -0.8275E+02    -0.8304E+02    -0.8332E+02    -0.8359E+02    -0.8384E+02    -0.8408E+02    -0.8432E+02    -0.8454E+02    -0.8475E+02    -0.8494E+02    -0.8513E+02    -0.8531E+02    -0.8548E+02    -0.8564E+02    -0.8580E+02    -0.8594E+02    -0.8608E+02    -0.8621E+02    -0.8632E+02    -0.8644E+02    -0.8654E+02    -0.8663E+02    -0.8671E+02    -0.8677E+02    -0.8682E+02    -0.8684E+02    -0.8684E+02
    -0.8682E+02    -0.8682E+02    -0.8679E+02    -0.8674E+02    -0.8668E+02    -0.8659E+02    -0.8650E+02    -0.8639E+02    -0.8627E+02    -0.8614E+02    -0.8600E+02    -0.8585E+02    -0.8570E+02    -0.8553E+02    -0.8535E+02    -0.8516E+02    -0.8496E+02    -0.8475E+02    -0.8452E+02    -0.8428E+02    -0.8403E+02    -0.8376E+02    -0.8347E+02    -0.8317E+02    -0.8286E+02    -0.8253E+02    -0.8218E+02    -0.8181E+02    -0.8143E+02    -0.8103E+02    -0.8062E+02    -0.8019E+02    -0.7975E+02    -0.7930E+02    -0.7884E+02    -0.7838E+02    -0.7792E+02    -0.7746E+02    -0.7701E+02    -0.7657E+02    -0.7615E+02    -0.7575E+02    -0.7539E+02    -0.7506E+02    -0.7477E+02    -0.7453E+02    -0.7433E+02    -0.7419E+02    -0.7411E+02    -0.7408E+02    -0.7411E+02    -0.7419E+02    -0.7433E+02    -0.7453E+02    -0.7477E+02    -0.7506E+02    -0.7539E+02    -0.7576E+02    -0.7615E+02    -0.7657E+02    -0.7701E+02    -0.7746E+02    -0.7792E+02    -0.7838E+02    -0.7884E+02    -0.7930E+02    -0.7975E+02    -0.8019E+02    -0.8061E+02    -0.8103E+02    -0.8142E+02    -0.8180E+02    -0.8217E+02    -0.8252E+02    -0.8285E+02    -0.8316E+02    -0.8346E+02    -0.8374E+02    -0.8401E+02    -0.8426E+02    -0.8450E+02    -0.8472E+02    -0.8493E+02    -0.8513E+02    -0.8532E+02    -0.8550E+02    -0.8566E+02    -0.8582E+02    -0.8597E+02    -0.8610E+02    -0.8623E+02    -0.8635E+02    -0.8646E+02    -0.8656E+02    -0.8665E+02    -0.8673E+02    -0.8679E+02    -0.8684E+02    -0.8686E+02    -0.8686E+02
    -0.8685E+02    -0.8685E+02    -0.8682E+02    -0.8677E+02    -0.8671E+02    -0.8663E+02    -0.8653E+02    -0.8643E+02    -0.8631E+02    -0.8618E+02    -0.8605E+02    -0.8590E+02    -0.8574E+02    -0.8557E+02    -0.8538E+02    -0.8519E+02    -0.8498E+02    -0.8475E+02    -0.8451E+02    -0.8425E+02    -0.8398E+02    -0.8369E+02    -0.8337E+02    -0.8304E+02    -0.8268E+02    -0.8230E+02    -0.8190E+02    -0.8147E+02    -0.8102E+02    -0.8055E+02    -0.8005E+02    -0.7953E+02    -0.7899E+02    -0.7843E+02    -0.7785E+02    -0.7726E+02    -0.7667E+02    -0.7607E+02    -0.7548E+02    -0.7491E+02    -0.7435E+02    -0.7382E+02    -0.7333E+02    -0.7289E+02    -0.7250E+02    -0.7217E+02    -0.7190E+02    -0.7171E+02    -0.7160E+02    -0.7156E+02    -0.7160E+02    -0.7171E+02    -0.7191E+02    -0.7217E+02    -0.7250E+02    -0.7289E+02    -0.7334E+02    -0.7383E+02    -0.7436E+02    -0.7491E+02    -0.7549E+02    -0.7608E+02    -0.7667E+02    -0.7727E+02    -0.7785E+02    -0.7843E+02    -0.7899E+02    -0.7953E+02    -0.8005E+02    -0.8055E+02    -0.8102E+02    -0.8147E+02    -0.8190E+02    -0.8230E+02    -0.8268E+02    -0.8303E+02    -0.8336E+02    -0.8368E+02    -0.8397E+02    -0.8424E+02    -0.8450E+02    -0.8474E+02    -0.8496E+02    -0.8517E+02    -0.8536E+02    -0.8554E+02    -0.8571E+02    -0.8587E+02    -0.8602E+02    -0.8615E+02    -0.8628E+02    -0.8640E+02    -0.8650E+02    -0.8660E+02    -0.8669E+02    -0.8676E+02    -0.8682E+02    -0.8687E+02    -0.8689E+02    -0.8689E+02
    -0.8689E+02    -0.8689E+02    -0.8686E+02    -0.8682E+02    -0.8675E+02    -0.8668E+02    -0.8659E+02    -0.8649E+02    -0.8638E+02    -0.8625E+02    -0.8612E+02    -0.8597E+02    -0.8581E+02    -0.8564E+02    -0.8546E+02    -0.8525E+02    -0.8504E+02    -0.8480E+02    -0.8455E+02    -0.8427E+02    -0.8398E+02    -0.8366E+02    -0.8331E+02    -0.8294E+02    -0.8254E+02    -0.8210E+02    -0.8164E+02    -0.8114E+02    -0.8060E+02    -0.8003E+02    -0.7943E+02    -0.7878E+02    -0.7811E+02    -0.7740E+02    -0.7666E+02    -0.7591E+02    -0.7513E+02    -0.7435E+02    -0.7357E+02    -0.7280E+02    -0.7205E+02    -0.7133E+02    -0.7067E+02    -0.7006E+02    -0.6953E+02    -0.6907E+02    -0.6871E+02    -0.6844E+02    -0.6828E+02    -0.6823E+02    -0.6828E+02    -0.6845E+02    -0.6871E+02    -0.6908E+02    -0.6953E+02    -0.7007E+02    -0.7068E+02    -0.7134E+02    -0.7206E+02    -0.7280E+02    -0.7358E+02    -0.7436E+02    -0.7514E+02    -0.7592E+02    -0.7667E+02    -0.7741E+02    -0.7812E+02    -0.7879E+02    -0.7943E+02    -0.8004E+02    -0.8061E+02    -0.8114E+02    -0.8164E+02    -0.8211E+02    -0.8254E+02    -0.8294E+02    -0.8331E+02    -0.8366E+02    -0.8397E+02    -0.8427E+02    -0.8454E+02    -0.8479E+02    -0.8503E+02    -0.8524E+02    -0.8544E+02    -0.8563E+02    -0.8580E+02    -0.8595E+02    -0.8610E+02    -0.8623E+02    -0.8635E+02    -0.8647E+02    -0.8657E+02    -0.8666E+02    -0.8674E+02    -0.8681E+02    -0.8687E+02    -0.8691E+02    -0.8693E+02    -0.8693E+02
    -0.8694E+02    -0.8694E+02    -0.8692E+02    -0.8688E+02    -0.8682E+02    -0.8675E+02    -0.8667E+02    -0.8657E+02    -0.8647E+02    -0.8635E+02    -0.8622E+02    -0.8608E+02    -0.8593E+02    -0.8576E+02    -0.8557E+02    -0.8537E+02    -0.8515E+02    -0.8491E+02    -0.8464E+02    -0.8435E+02    -0.8403E+02    -0.8369E+02    -0.8331E+02    -0.8289E+02    -0.8244E+02    -0.8194E+02    -0.8140E+02    -0.8081E+02    -0.8017E+02    -0.7948E+02    -0.7874E+02    -0.7794E+02    -0.7709E+02    -0.7618E+02    -0.7523E+02    -0.7424E+02    -0.7322E+02    -0.7218E+02    -0.7113E+02    -0.7009E+02    -0.6908E+02    -0.6811E+02    -0.6720E+02    -0.6636E+02    -0.6563E+02    -0.6500E+02    -0.6450E+02    -0.6414E+02    -0.6392E+02    -0.6384E+02    -0.6392E+02    -0.6414E+02    -0.6451E+02    -0.6501E+02    -0.6564E+02    -0.6638E+02    -0.6721E+02    -0.6812E+02    -0.6909E+02    -0.7011E+02    -0.7115E+02    -0.7220E+02    -0.7324E+02    -0.7426E+02    -0.7525E+02    -0.7620E+02    -0.7710E+02    -0.7796E+02    -0.7875E+02    -0.7950E+02    -0.8019E+02    -0.8083E+02    -0.8141E+02    -0.8195E+02    -0.8245E+02    -0.8290E+02    -0.8331E+02    -0.8369E+02    -0.8404E+02    -0.8436E+02    -0.8464E+02    -0.8491E+02    -0.8515E+02    -0.8537E+02    -0.8557E+02    -0.8575E+02    -0.8592E+02    -0.8607E+02    -0.8621E+02    -0.8634E+02    -0.8646E+02    -0.8656E+02    -0.8666E+02    -0.8674E+02    -0.8681E+02    -0.8688E+02    -0.8693E+02    -0.8696E+02    -0.8698E+02    -0.8698E+02
    -0.8701E+02    -0.8701E+02    -0.8699E+02    -0.8695E+02    -0.8690E+02    -0.8684E+02    -0.8677E+02    -0.8669E+02    -0.8659E+02    -0.8649E+02    -0.8637E+02    -0.8624E+02    -0.8609E+02    -0.8593E+02    -0.8575E+02    -0.8555E+02    -0.8532E+02    -0.8508E+02    -0.8480E+02    -0.8450E+02    -0.8416E+02    -0.8379E+02    -0.8337E+02    -0.8291E+02    -0.8240E+02    -0.8183E+02    -0.8121E+02    -0.8051E+02    -0.7975E+02    -0.7891E+02    -0.7799E+02    -0.7699E+02    -0.7590E+02    -0.7474E+02    -0.7351E+02    -0.7220E+02    -0.7085E+02    -0.6946E+02    -0.6805E+02    -0.6665E+02    -0.6528E+02    -0.6396E+02    -0.6272E+02    -0.6159E+02    -0.6060E+02    -0.5975E+02    -0.5907E+02    -0.5857E+02    -0.5827E+02    -0.5817E+02    -0.5827E+02    -0.5858E+02    -0.5908E+02    -0.5976E+02    -0.6061E+02    -0.6161E+02    -0.6274E+02    -0.6398E+02    -0.6530E+02    -0.6667E+02    -0.6808E+02    -0.6949E+02    -0.7088E+02    -0.7223E+02    -0.7353E+02    -0.7477E+02    -0.7593E+02    -0.7701E+02    -0.7801E+02    -0.7893E+02    -0.7977E+02    -0.8053E+02    -0.8123E+02    -0.8185E+02    -0.8242E+02    -0.8293E+02    -0.8339E+02    -0.8380E+02    -0.8418E+02    -0.8451E+02    -0.8482E+02    -0.8509E+02    -0.8533E+02    -0.8555E+02    -0.8575E+02    -0.8593E+02    -0.8609E+02    -0.8624E+02    -0.8637E+02    -0.8649E+02    -0.8659E+02    -0.8669E+02    -0.8677E+02    -0.8684E+02    -0.8691E+02    -0.8696E+02    -0.8700E+02    -0.8703E+02    -0.8705E+02    -0.8705E+02
    -0.8709E+02    -0.8709E+02    -0.8708E+02    -0.8705E+02    -0.8701E+02    -0.8696E+02    -0.8690E+02    -0.8683E+02    -0.8675E+02    -0.8666E+02    -0.8656E+02    -0.8644E+02    -0.8630E+02    -0.8615E+02    -0.8598E+02    -0.8579E+02    -0.8557E+02    -0.8532E+02    -0.8505E+02    -0.8473E+02    -0.8438E+02    -0.8398E+02    -0.8353E+02    -0.8302E+02    -0.8245E+02    -0.8181E+02    -0.8108E+02    -0.8026E+02    -0.7934E+02    -0.7832E+02    -0.7718E+02    -0.7592E+02    -0.7454E+02    -0.7305E+02    -0.7144E+02    -0.6973E+02    -0.6794E+02    -0.6609E+02    -0.6422E+02    -0.6235E+02    -0.6051E+02    -0.5875E+02    -0.5710E+02    -0.5559E+02    -0.5426E+02    -0.5313E+02    -0.5223E+02    -0.5157E+02    -0.5117E+02    -0.5103E+02    -0.5117E+02    -0.5158E+02    -0.5224E+02    -0.5315E+02    -0.5428E+02    -0.5562E+02    -0.5713E+02    -0.5878E+02    -0.6054E+02    -0.6238E+02    -0.6425E+02    -0.6613E+02    -0.6798E+02    -0.6977E+02    -0.7147E+02    -0.7308E+02    -0.7458E+02    -0.7596E+02    -0.7721E+02    -0.7835E+02    -0.7937E+02    -0.8029E+02    -0.8111E+02    -0.8183E+02    -0.8248E+02    -0.8305E+02    -0.8356E+02    -0.8401E+02    -0.8441E+02    -0.8476E+02    -0.8507E+02    -0.8535E+02    -0.8559E+02    -0.8581E+02    -0.8600E+02    -0.8617E+02    -0.8632E+02    -0.8645E+02    -0.8657E+02    -0.8667E+02    -0.8676E+02    -0.8684E+02    -0.8691E+02    -0.8697E+02    -0.8702E+02    -0.8706E+02    -0.8710E+02    -0.8712E+02    -0.8713E+02    -0.8713E+02
    -0.8719E+02    -0.8719E+02    -0.8718E+02    -0.8717E+02    -0.8714E+02    -0.8711E+02    -0.8706E+02    -0.8701E+02    -0.8695E+02    -0.8688E+02    -0.8679E+02    -0.8669E+02    -0.8658E+02    -0.8644E+02    -0.8628E+02    -0.8610E+02    -0.8590E+02    -0.8566E+02    -0.8538E+02    -0.8507E+02    -0.8470E+02    -0.8429E+02    -0.8380E+02    -0.8325E+02    -0.8261E+02    -0.8188E+02    -0.8104E+02    -0.8008E+02    -0.7899E+02    -0.7774E+02    -0.7634E+02    -0.7476E+02    -0.7301E+02    -0.7109E+02    -0.6901E+02    -0.6679E+02    -0.6445E+02    -0.6203E+02    -0.5956E+02    -0.5711E+02    -0.5470E+02    -0.5239E+02    -0.5023E+02    -0.4826E+02    -0.4652E+02    -0.4504E+02    -0.4386E+02    -0.4300E+02    -0.4248E+02    -0.4231E+02    -0.4249E+02    -0.4301E+02    -0.4388E+02    -0.4506E+02    -0.4654E+02    -0.4829E+02    -0.5026E+02    -0.5243E+02    -0.5474E+02    -0.5715E+02    -0.5961E+02    -0.6207E+02    -0.6449E+02    -0.6684E+02    -0.6906E+02    -0.7114E+02    -0.7306E+02    -0.7481E+02    -0.7638E+02    -0.7779E+02    -0.7903E+02    -0.8012E+02    -0.8108E+02    -0.8192E+02    -0.8265E+02    -0.8329E+02    -0.8384E+02    -0.8432E+02    -0.8474E+02    -0.8510E+02    -0.8542E+02    -0.8569E+02    -0.8593E+02    -0.8614E+02    -0.8631E+02    -0.8647E+02    -0.8660E+02    -0.8672E+02    -0.8682E+02    -0.8690E+02    -0.8697E+02    -0.8703E+02    -0.8708E+02    -0.8713E+02    -0.8716E+02    -0.8719E+02    -0.8721E+02    -0.8722E+02    -0.8723E+02    -0.8723E+02
    -0.8731E+02    -0.8731E+02    -0.8731E+02    -0.8730E+02    -0.8729E+02    -0.8727E+02    -0.8725E+02    -0.8722E+02    -0.8718E+02    -0.8713E+02    -0.8707E+02    -0.8700E+02    -0.8690E+02    -0.8679E+02    -0.8666E+02    -0.8650E+02    -0.8631E+02    -0.8609E+02    -0.8583E+02    -0.8551E+02    -0.8515E+02    -0.8472E+02    -0.8421E+02    -0.8362E+02    -0.8292E+02    -0.8210E+02    -0.8114E+02    -0.8003E+02    -0.7873E+02    -0.7723E+02    -0.7550E+02    -0.7355E+02    -0.7135E+02    -0.6891E+02    -0.6625E+02    -0.6339E+02    -0.6037E+02    -0.5725E+02    -0.5407E+02    -0.5090E+02    -0.4780E+02    -0.4482E+02    -0.4204E+02    -0.3950E+02    -0.3725E+02    -0.3534E+02    -0.3382E+02    -0.3270E+02    -0.3203E+02    -0.3180E+02    -0.3203E+02    -0.3271E+02    -0.3383E+02    -0.3536E+02    -0.3727E+02    -0.3953E+02    -0.4208E+02    -0.4487E+02    -0.4784E+02    -0.5095E+02    -0.5412E+02    -0.5730E+02    -0.6043E+02    -0.6345E+02    -0.6631E+02    -0.6897E+02    -0.7140E+02    -0.7360E+02    -0.7556E+02    -0.7728E+02    -0.7878E+02    -0.8008E+02    -0.8119E+02    -0.8215E+02    -0.8297E+02    -0.8366E+02    -0.8426E+02    -0.8476E+02    -0.8519E+02    -0.8556E+02    -0.8587E+02    -0.8613E+02    -0.8636E+02    -0.8654E+02    -0.8670E+02    -0.8683E+02    -0.8695E+02    -0.8704E+02    -0.8711E+02    -0.8717E+02    -0.8722E+02    -0.8726E+02    -0.8729E+02    -0.8731E+02    -0.8732E+02    -0.8733E+02    -0.8734E+02    -0.8734E+02    -0.8734E+02    -0.8734E+02
    -0.8745E+02    -0.8745E+02    -0.8745E+02    -0.8746E+02    -0.8746E+02    -0.8747E+02    -0.8747E+02    -0.8746E+02    -0.8745E+02    -0.8743E+02    -0.8740E+02    -0.8735E+02    -0.8729E+02    -0.8721E+02    -0.8711E+02    -0.8698E+02    -0.8682E+02    -0.8662E+02    -0.8638E+02    -0.8608E+02    -0.8573E+02    -0.8530E+02    -0.8478E+02    -0.8415E+02    -0.8340E+02    -0.8250E+02    -0.8142E+02    -0.8014E+02    -0.7862E+02    -0.7683E+02    -0.7474E+02    -0.7234E+02    -0.6961E+02    -0.6655E+02    -0.6320E+02    -0.5958E+02    -0.5575E+02    -0.5178E+02    -0.4773E+02    -0.4369E+02    -0.3973E+02    -0.3593E+02    -0.3236E+02    -0.2910E+02    -0.2621E+02    -0.2376E+02    -0.2180E+02    -0.2037E+02    -0.1950E+02    -0.1921E+02    -0.1951E+02    -0.2039E+02    -0.2182E+02    -0.2379E+02    -0.2624E+02    -0.2914E+02    -0.3240E+02    -0.3598E+02    -0.3979E+02    -0.4375E+02    -0.4780E+02    -0.5184E+02    -0.5582E+02    -0.5965E+02    -0.6327E+02    -0.6662E+02    -0.6968E+02    -0.7241E+02    -0.7481E+02    -0.7689E+02    -0.7868E+02    -0.8020E+02    -0.8148E+02    -0.8256E+02    -0.8346E+02    -0.8421E+02    -0.8483E+02    -0.8535E+02    -0.8578E+02    -0.8614E+02    -0.8643E+02    -0.8667E+02    -0.8687E+02    -0.8703E+02    -0.8716E+02    -0.8727E+02    -0.8735E+02    -0.8741E+02    -0.8745E+02    -0.8748E+02    -0.8750E+02    -0.8751E+02    -0.8752E+02    -0.8751E+02    -0.8751E+02    -0.8750E+02    -0.8749E+02    -0.8748E+02    -0.8747E+02    -0.8747E+02
    -0.8760E+02    -0.8760E+02    -0.8761E+02    -0.8763E+02    -0.8766E+02    -0.8768E+02    -0.8771E+02    -0.8774E+02    -0.8776E+02    -0.8777E+02    -0.8777E+02    -0.8776E+02    -0.8774E+02    -0.8769E+02    -0.8763E+02    -0.8754E+02    -0.8741E+02    -0.8725E+02    -0.8704E+02    -0.8678E+02    -0.8645E+02    -0.8603E+02    -0.8552E+02    -0.8488E+02    -0.8409E+02    -0.8312E+02    -0.8193E+02    -0.8048E+02    -0.7873E+02    -0.7663E+02    -0.7415E+02    -0.7124E+02    -0.6789E+02    -0.6411E+02    -0.5993E+02    -0.5541E+02    -0.5061E+02    -0.4561E+02    -0.4050E+02    -0.3538E+02    -0.3035E+02    -0.2550E+02    -0.2093E+02    -0.1674E+02    -0.1302E+02    -0.9843E+01    -0.7288E+01    -0.5415E+01    -0.4273E+01    -0.3891E+01    -0.4279E+01    -0.5428E+01    -0.7308E+01    -0.9870E+01    -0.1305E+02    -0.1678E+02    -0.2098E+02    -0.2555E+02    -0.3040E+02    -0.3545E+02    -0.4057E+02    -0.4568E+02    -0.5068E+02    -0.5549E+02    -0.6001E+02    -0.6419E+02    -0.6797E+02    -0.7131E+02    -0.7422E+02    -0.7671E+02    -0.7880E+02    -0.8055E+02    -0.8200E+02    -0.8318E+02    -0.8415E+02    -0.8494E+02    -0.8558E+02    -0.8609E+02    -0.8651E+02    -0.8684E+02    -0.8711E+02    -0.8732E+02    -0.8748E+02    -0.8760E+02    -0.8769E+02    -0.8776E+02    -0.8780E+02    -0.8783E+02    -0.8784E+02    -0.8784E+02    -0.8782E+02    -0.8780E+02    -0.8777E+02    -0.8774E+02    -0.8771E+02    -0.8768E+02    -0.8765E+02    -0.8763E+02    -0.8761E+02    -0.8761E+02
    -0.8776E+02    -0.8776E+02    -0.8778E+02    -0.8782E+02    -0.8786E+02    -0.8792E+02    -0.8798E+02    -0.8803E+02    -0.8809E+02    -0.8814E+02    -0.8818E+02    -0.8821E+02    -0.8823E+02    -0.8823E+02    -0.8821E+02    -0.8816E+02    -0.8809E+02    -0.8798E+02    -0.8782E+02    -0.8760E+02    -0.8731E+02    -0.8693E+02    -0.8644E+02    -0.8581E+02    -0.8500E+02    -0.8399E+02    -0.8271E+02    -0.8111E+02    -0.7914E+02    -0.7672E+02    -0.7379E+02    -0.7032E+02    -0.6628E+02    -0.6166E+02    -0.5652E+02    -0.5092E+02    -0.4493E+02    -0.3867E+02    -0.3223E+02    -0.2574E+02    -0.1931E+02    -0.1306E+02    -0.7128E+01    -0.1627E+01     0.3311E+01     0.7558E+01     0.1100E+02     0.1353E+02     0.1508E+02     0.1561E+02     0.1508E+02     0.1352E+02     0.1098E+02     0.7529E+01     0.3275E+01    -0.1670E+01    -0.7178E+01    -0.1312E+02    -0.1937E+02    -0.2581E+02    -0.3231E+02    -0.3875E+02    -0.4502E+02    -0.5100E+02    -0.5661E+02    -0.6175E+02    -0.6636E+02    -0.7041E+02    -0.7388E+02    -0.7680E+02    -0.7921E+02    -0.8119E+02    -0.8278E+02    -0.8406E+02    -0.8507E+02    -0.8587E+02    -0.8650E+02    -0.8700E+02    -0.8738E+02    -0.8767E+02    -0.8789E+02    -0.8805E+02    -0.8816E+02    -0.8824E+02    -0.8828E+02    -0.8830E+02    -0.8830E+02    -0.8829E+02    -0.8826E+02    -0.8822E+02    -0.8817E+02    -0.8811E+02    -0.8805E+02    -0.8799E+02    -0.8793E+02    -0.8787E+02    -0.8783E+02    -0.8779E+02    -0.8777E+02    -0.8777E+02
    -0.8793E+02    -0.8793E+02    -0.8796E+02    -0.8801E+02    -0.8808E+02    -0.8817E+02    -0.8825E+02    -0.8835E+02    -0.8844E+02    -0.8853E+02    -0.8861E+02    -0.8869E+02    -0.8875E+02    -0.8880E+02    -0.8883E+02    -0.8884E+02    -0.8883E+02    -0.8877E+02    -0.8867E+02    -0.8852E+02    -0.8829E+02    -0.8797E+02    -0.8753E+02    -0.8694E+02    -0.8615E+02    -0.8512E+02    -0.8378E+02    -0.8206E+02    -0.7988E+02    -0.7714E+02    -0.7377E+02    -0.6969E+02    -0.6485E+02    -0.5928E+02    -0.5300E+02    -0.4610E+02    -0.3866E+02    -0.3080E+02    -0.2264E+02    -0.1432E+02    -0.5975E+01     0.2246E+01     0.1017E+02     0.1761E+02     0.2435E+02     0.3022E+02     0.3500E+02     0.3855E+02     0.4074E+02     0.4147E+02     0.4073E+02     0.3854E+02     0.3498E+02     0.3019E+02     0.2432E+02     0.1756E+02     0.1012E+02     0.2186E+01    -0.6042E+01    -0.1439E+02    -0.2272E+02    -0.3088E+02    -0.3875E+02    -0.4619E+02    -0.5310E+02    -0.5937E+02    -0.6495E+02    -0.6978E+02    -0.7386E+02    -0.7723E+02    -0.7996E+02    -0.8214E+02    -0.8386E+02    -0.8519E+02    -0.8622E+02    -0.8701E+02    -0.8760E+02    -0.8804E+02    -0.8836E+02    -0.8859E+02    -0.8875E+02    -0.8885E+02    -0.8891E+02    -0.8893E+02    -0.8892E+02    -0.8889E+02    -0.8884E+02    -0.8878E+02    -0.8870E+02    -0.8862E+02    -0.8853E+02    -0.8844E+02    -0.8834E+02    -0.8825E+02    -0.8816E+02    -0.8808E+02    -0.8801E+02    -0.8795E+02    -0.8792E+02    -0.8792E+02
    -0.8810E+02    -0.8810E+02    -0.8814E+02    -0.8821E+02    -0.8831E+02    -0.8842E+02    -0.8854E+02    -0.8867E+02    -0.8880E+02    -0.8893E+02    -0.8905E+02    -0.8918E+02    -0.8929E+02    -0.8940E+02    -0.8948E+02    -0.8956E+02    -0.8960E+02    -0.8962E+02    -0.8959E+02    -0.8951E+02    -0.8936E+02    -0.8912E+02    -0.8876E+02    -0.8824E+02    -0.8750E+02    -0.8650E+02    -0.8515E+02    -0.8335E+02    -0.8099E+02    -0.7796E+02    -0.7413E+02    -0.6939E+02    -0.6368E+02    -0.5700E+02    -0.4937E+02    -0.4088E+02    -0.3162E+02    -0.2171E+02    -0.1127E+02    -0.4326E+00     0.1063E+02     0.2171E+02     0.3255E+02     0.4289E+02     0.5239E+02     0.6074E+02     0.6763E+02     0.7278E+02     0.7596E+02     0.7704E+02     0.7595E+02     0.7276E+02     0.6761E+02     0.6071E+02     0.5235E+02     0.4284E+02     0.3250E+02     0.2164E+02     0.1056E+02    -0.5091E+00    -0.1135E+02    -0.2179E+02    -0.3171E+02    -0.4098E+02    -0.4947E+02    -0.5710E+02    -0.6378E+02    -0.6949E+02    -0.7422E+02    -0.7805E+02    -0.8108E+02    -0.8343E+02    -0.8523E+02    -0.8658E+02    -0.8758E+02    -0.8831E+02    -0.8883E+02    -0.8919E+02    -0.8944E+02    -0.8959E+02    -0.8967E+02    -0.8970E+02    -0.8969E+02    -0.8964E+02    -0.8958E+02    -0.8949E+02    -0.8939E+02    -0.8928E+02    -0.8916E+02    -0.8903E+02    -0.8890E+02    -0.8877E+02    -0.8864E+02    -0.8851E+02    -0.8840E+02    -0.8829E+02    -0.8819E+02    -0.8812E+02    -0.8808E+02    -0.8808E+02
    -0.8827E+02    -0.8827E+02    -0.8832E+02    -0.8841E+02    -0.8853E+02    -0.8867E+02    -0.8882E+02    -0.8898E+02    -0.8915E+02    -0.8932E+02    -0.8950E+02    -0.8967E+02    -0.8983E+02    -0.8999E+02    -0.9013E+02    -0.9027E+02    -0.9038E+02    -0.9047E+02    -0.9052E+02    -0.9053E+02    -0.9047E+02    -0.9033E+02    -0.9007E+02    -0.8965E+02    -0.8902E+02    -0.8809E+02    -0.8677E+02    -0.8494E+02    -0.8246E+02    -0.7917E+02    -0.7489E+02    -0.6947E+02    -0.6280E+02    -0.5484E+02    -0.4562E+02    -0.3519E+02    -0.2363E+02    -0.1104E+02     0.2484E+01     0.1681E+02     0.3173E+02     0.4696E+02     0.6215E+02     0.7689E+02     0.9066E+02     0.1030E+03     0.1132E+03     0.1210E+03     0.1258E+03     0.1275E+03     0.1258E+03     0.1210E+03     0.1132E+03     0.1029E+03     0.9062E+02     0.7684E+02     0.6210E+02     0.4689E+02     0.3165E+02     0.1673E+02     0.2398E+01    -0.1113E+02    -0.2373E+02    -0.3529E+02    -0.4572E+02    -0.5494E+02    -0.6290E+02    -0.6957E+02    -0.7498E+02    -0.7926E+02    -0.8255E+02    -0.8502E+02    -0.8685E+02    -0.8816E+02    -0.8909E+02    -0.8972E+02    -0.9014E+02    -0.9040E+02    -0.9055E+02    -0.9060E+02    -0.9060E+02    -0.9055E+02    -0.9047E+02    -0.9036E+02    -0.9023E+02    -0.9009E+02    -0.8994E+02    -0.8978E+02    -0.8961E+02    -0.8944E+02    -0.8927E+02    -0.8910E+02    -0.8894E+02    -0.8878E+02    -0.8863E+02    -0.8849E+02    -0.8838E+02    -0.8829E+02    -0.8824E+02    -0.8824E+02
    -0.8844E+02    -0.8844E+02    -0.8850E+02    -0.8860E+02    -0.8874E+02    -0.8891E+02    -0.8909E+02    -0.8929E+02    -0.8949E+02    -0.8970E+02    -0.8992E+02    -0.9013E+02    -0.9035E+02    -0.9056E+02    -0.9076E+02    -0.9095E+02    -0.9113E+02    -0.9129E+02    -0.9143E+02    -0.9152E+02    -0.9157E+02    -0.9154E+02    -0.9140E+02    -0.9111E+02    -0.9060E+02    -0.8979E+02    -0.8857E+02    -0.8678E+02    -0.8424E+02    -0.8074E+02    -0.7604E+02    -0.6992E+02    -0.6221E+02    -0.5283E+02    -0.4174E+02    -0.2897E+02    -0.1454E+02     0.1529E+01     0.1919E+02     0.3831E+02     0.5868E+02     0.7996E+02     0.1017E+03     0.1232E+03     0.1437E+03     0.1624E+03     0.1783E+03     0.1905E+03     0.1982E+03     0.2008E+03     0.1982E+03     0.1905E+03     0.1783E+03     0.1624E+03     0.1437E+03     0.1231E+03     0.1016E+03     0.7989E+02     0.5861E+02     0.3823E+02     0.1910E+02     0.1436E+01    -0.1463E+02    -0.2907E+02    -0.4184E+02    -0.5293E+02    -0.6232E+02    -0.7002E+02    -0.7613E+02    -0.8082E+02    -0.8432E+02    -0.8685E+02    -0.8864E+02    -0.8986E+02    -0.9067E+02    -0.9117E+02    -0.9147E+02    -0.9161E+02    -0.9164E+02    -0.9160E+02    -0.9151E+02    -0.9138E+02    -0.9122E+02    -0.9105E+02    -0.9086E+02    -0.9066E+02    -0.9046E+02    -0.9025E+02    -0.9004E+02    -0.8983E+02    -0.8962E+02    -0.8941E+02    -0.8922E+02    -0.8902E+02    -0.8885E+02    -0.8869E+02    -0.8855E+02    -0.8845E+02    -0.8839E+02    -0.8839E+02
    -0.8858E+02    -0.8858E+02    -0.8865E+02    -0.8878E+02    -0.8894E+02    -0.8913E+02    -0.8934E+02    -0.8957E+02    -0.8981E+02    -0.9005E+02    -0.9031E+02    -0.9056E+02    -0.9082E+02    -0.9108E+02    -0.9133E+02    -0.9158E+02    -0.9183E+02    -0.9206E+02    -0.9227E+02    -0.9246E+02    -0.9260E+02    -0.9268E+02    -0.9267E+02    -0.9252E+02    -0.9217E+02    -0.9151E+02    -0.9043E+02    -0.8874E+02    -0.8621E+02    -0.8258E+02    -0.7752E+02    -0.7073E+02    -0.6194E+02    -0.5099E+02    -0.3779E+02    -0.2226E+02    -0.4332E+01     0.1612E+02     0.3915E+02     0.6474E+02     0.9270E+02     0.1227E+03     0.1541E+03     0.1862E+03     0.2176E+03     0.2471E+03     0.2728E+03     0.2930E+03     0.3059E+03     0.3104E+03     0.3059E+03     0.2930E+03     0.2728E+03     0.2471E+03     0.2176E+03     0.1861E+03     0.1541E+03     0.1226E+03     0.9262E+02     0.6465E+02     0.3907E+02     0.1603E+02    -0.4431E+01    -0.2237E+02    -0.3790E+02    -0.5110E+02    -0.6205E+02    -0.7083E+02    -0.7761E+02    -0.8266E+02    -0.8629E+02    -0.8881E+02    -0.9050E+02    -0.9158E+02    -0.9223E+02    -0.9259E+02    -0.9274E+02    -0.9275E+02    -0.9268E+02    -0.9254E+02    -0.9235E+02    -0.9215E+02    -0.9192E+02    -0.9168E+02    -0.9144E+02    -0.9119E+02    -0.9094E+02    -0.9068E+02    -0.9043E+02    -0.9019E+02    -0.8994E+02    -0.8970E+02    -0.8947E+02    -0.8925E+02    -0.8905E+02    -0.8887E+02    -0.8871E+02    -0.8860E+02    -0.8853E+02    -0.8853E+02
    -0.8871E+02    -0.8871E+02    -0.8879E+02    -0.8893E+02    -0.8911E+02    -0.8932E+02    -0.8956E+02    -0.8981E+02    -0.9008E+02    -0.9036E+02    -0.9065E+02    -0.9094E+02    -0.9124E+02    -0.9154E+02    -0.9184E+02    -0.9214E+02    -0.9245E+02    -0.9274E+02    -0.9303E+02    -0.9330E+02    -0.9355E+02    -0.9374E+02    -0.9385E+02    -0.9384E+02    -0.9364E+02    -0.9315E+02    -0.9224E+02    -0.9070E+02    -0.8825E+02    -0.8456E+02    -0.7923E+02    -0.7183E+02    -0.6199E+02    -0.4943E+02    -0.3396E+02    -0.1536E+02     0.6634E+01     0.3235E+02     0.6207E+02     0.9598E+02     0.1341E+03     0.1764E+03     0.2222E+03     0.2705E+03     0.3199E+03     0.3679E+03     0.4115E+03     0.4470E+03     0.4704E+03     0.4787E+03     0.4704E+03     0.4469E+03     0.4114E+03     0.3678E+03     0.3198E+03     0.2705E+03     0.2221E+03     0.1763E+03     0.1341E+03     0.9590E+02     0.6198E+02     0.3225E+02     0.6535E+01    -0.1546E+02    -0.3406E+02    -0.4953E+02    -0.6209E+02    -0.7193E+02    -0.7932E+02    -0.8464E+02    -0.8833E+02    -0.9077E+02    -0.9230E+02    -0.9321E+02    -0.9370E+02    -0.9390E+02    -0.9392E+02    -0.9381E+02    -0.9362E+02    -0.9338E+02    -0.9311E+02    -0.9283E+02    -0.9254E+02    -0.9224E+02    -0.9194E+02    -0.9165E+02    -0.9136E+02    -0.9107E+02    -0.9078E+02    -0.9050E+02    -0.9022E+02    -0.8995E+02    -0.8970E+02    -0.8945E+02    -0.8923E+02    -0.8902E+02    -0.8885E+02    -0.8872E+02    -0.8865E+02    -0.8865E+02
    -0.8882E+02    -0.8882E+02    -0.8891E+02    -0.8905E+02    -0.8925E+02    -0.8948E+02    -0.8973E+02    -0.9001E+02    -0.9031E+02    -0.9061E+02    -0.9093E+02    -0.9125E+02    -0.9158E+02    -0.9192E+02    -0.9226E+02    -0.9261E+02    -0.9296E+02    -0.9332E+02    -0.9368E+02    -0.9403E+02    -0.9436E+02    -0.9465E+02    -0.9488E+02    -0.9500E+02    -0.9494E+02    -0.9461E+02    -0.9387E+02    -0.9249E+02    -0.9017E+02    -0.8650E+02    -0.8099E+02    -0.7310E+02    -0.6232E+02    -0.4824E+02    -0.3053E+02    -0.8787E+01     0.1753E+02     0.4905E+02     0.8645E+02     0.1304E+03     0.1814E+03     0.2399E+03     0.3059E+03     0.3789E+03     0.4572E+03     0.5378E+03     0.6156E+03     0.6831E+03     0.7305E+03     0.7481E+03     0.7305E+03     0.6830E+03     0.6156E+03     0.5378E+03     0.4572E+03     0.3788E+03     0.3059E+03     0.2398E+03     0.1813E+03     0.1303E+03     0.8636E+02     0.4896E+02     0.1743E+02    -0.8889E+01    -0.3063E+02    -0.4834E+02    -0.6242E+02    -0.7320E+02    -0.8108E+02    -0.8658E+02    -0.9025E+02    -0.9256E+02    -0.9393E+02    -0.9468E+02    -0.9501E+02    -0.9507E+02    -0.9495E+02    -0.9472E+02    -0.9443E+02    -0.9411E+02    -0.9376E+02    -0.9341E+02    -0.9306E+02    -0.9271E+02    -0.9237E+02    -0.9203E+02    -0.9170E+02    -0.9138E+02    -0.9106E+02    -0.9075E+02    -0.9045E+02    -0.9016E+02    -0.8988E+02    -0.8962E+02    -0.8937E+02    -0.8915E+02    -0.8897E+02    -0.8883E+02    -0.8875E+02    -0.8875E+02
    -0.8890E+02    -0.8890E+02    -0.8899E+02    -0.8915E+02    -0.8935E+02    -0.8959E+02    -0.8987E+02    -0.9016E+02    -0.9047E+02    -0.9080E+02    -0.9114E+02    -0.9148E+02    -0.9184E+02    -0.9220E+02    -0.9258E+02    -0.9296E+02    -0.9336E+02    -0.9377E+02    -0.9418E+02    -0.9459E+02    -0.9500E+02    -0.9538E+02    -0.9571E+02    -0.9594E+02    -0.9600E+02    -0.9580E+02    -0.9520E+02    -0.9396E+02    -0.9178E+02    -0.8818E+02    -0.8258E+02    -0.7435E+02    -0.6283E+02    -0.4750E+02    -0.2786E+02    -0.3306E+01     0.2701E+02     0.6413E+02     0.1092E+03     0.1637E+03     0.2291E+03     0.3069E+03     0.3989E+03     0.5061E+03     0.6291E+03     0.7659E+03     0.9108E+03     0.1051E+04     0.1164E+04     0.1213E+04     0.1164E+04     0.1051E+04     0.9108E+03     0.7658E+03     0.6290E+03     0.5061E+03     0.3988E+03     0.3068E+03     0.2290E+03     0.1636E+03     0.1091E+03     0.6403E+02     0.2691E+02    -0.3408E+01    -0.2796E+02    -0.4760E+02    -0.6293E+02    -0.7444E+02    -0.8267E+02    -0.8826E+02    -0.9185E+02    -0.9403E+02    -0.9526E+02    -0.9587E+02    -0.9607E+02    -0.9600E+02    -0.9578E+02    -0.9545E+02    -0.9508E+02    -0.9467E+02    -0.9426E+02    -0.9386E+02    -0.9346E+02    -0.9307E+02    -0.9269E+02    -0.9232E+02    -0.9196E+02    -0.9161E+02    -0.9127E+02    -0.9094E+02    -0.9062E+02    -0.9032E+02    -0.9002E+02    -0.8974E+02    -0.8948E+02    -0.8925E+02    -0.8905E+02    -0.8891E+02    -0.8882E+02    -0.8882E+02
    -0.8895E+02    -0.8895E+02    -0.8904E+02    -0.8920E+02    -0.8942E+02    -0.8967E+02    -0.8995E+02    -0.9025E+02    -0.9058E+02    -0.9091E+02    -0.9126E+02    -0.9162E+02    -0.9200E+02    -0.9238E+02    -0.9278E+02    -0.9319E+02    -0.9361E+02    -0.9405E+02    -0.9450E+02    -0.9496E+02    -0.9542E+02    -0.9585E+02    -0.9625E+02    -0.9655E+02    -0.9670E+02    -0.9660E+02    -0.9609E+02    -0.9495E+02    -0.9286E+02    -0.8933E+02    -0.8371E+02    -0.7529E+02    -0.6332E+02    -0.4716E+02    -0.2621E+02     0.3066E+00     0.3352E+02     0.7482E+02     0.1260E+03     0.1891E+03     0.2669E+03     0.3629E+03     0.4813E+03     0.6277E+03     0.8085E+03     0.1031E+04     0.1300E+04     0.1613E+04     0.1936E+04     0.2155E+04     0.1936E+04     0.1613E+04     0.1300E+04     0.1031E+04     0.8085E+03     0.6277E+03     0.4813E+03     0.3628E+03     0.2668E+03     0.1890E+03     0.1259E+03     0.7473E+02     0.3342E+02     0.2055E+00    -0.2632E+02    -0.4727E+02    -0.6342E+02    -0.7538E+02    -0.8380E+02    -0.8941E+02    -0.9293E+02    -0.9502E+02    -0.9615E+02    -0.9666E+02    -0.9677E+02    -0.9662E+02    -0.9632E+02    -0.9593E+02    -0.9549E+02    -0.9504E+02    -0.9459E+02    -0.9414E+02    -0.9371E+02    -0.9329E+02    -0.9289E+02    -0.9250E+02    -0.9212E+02    -0.9176E+02    -0.9141E+02    -0.9106E+02    -0.9073E+02    -0.9041E+02    -0.9010E+02    -0.8981E+02    -0.8955E+02    -0.8931E+02    -0.8911E+02    -0.8895E+02    -0.8887E+02    -0.8887E+02
    -0.8897E+02    -0.8897E+02    -0.8906E+02    -0.8922E+02    -0.8944E+02    -0.8969E+02    -0.8998E+02    -0.9029E+02    -0.9061E+02    -0.9095E+02    -0.9131E+02    -0.9167E+02    -0.9205E+02    -0.9244E+02    -0.9284E+02    -0.9326E+02    -0.9370E+02    -0.9415E+02    -0.9461E+02    -0.9508E+02    -0.9556E+02    -0.9602E+02    -0.9644E+02    -0.9677E+02    -0.9695E+02    -0.9688E+02    -0.9640E+02    -0.9530E+02    -0.9325E+02    -0.8975E+02    -0.8413E+02    -0.7565E+02    -0.6353E+02    -0.4709E+02    -0.2568E+02     0.1552E+01     0.3582E+02     0.7870E+02     0.1322E+03     0.1988E+03     0.2820E+03     0.3863E+03     0.5184E+03     0.6879E+03     0.9100E+03     0.1210E+04     0.1632E+04     0.2262E+04     0.3268E+04     0.5009E+04     0.3268E+04     0.2262E+04     0.1632E+04     0.1210E+04     0.9100E+03     0.6879E+03     0.5183E+03     0.3862E+03     0.2819E+03     0.1987E+03     0.1321E+03     0.7861E+02     0.3573E+02     0.1451E+01    -0.2578E+02    -0.4719E+02    -0.6362E+02    -0.7574E+02    -0.8421E+02    -0.8982E+02    -0.9332E+02    -0.9537E+02    -0.9646E+02    -0.9694E+02    -0.9702E+02    -0.9684E+02    -0.9651E+02    -0.9609E+02    -0.9564E+02    -0.9517E+02    -0.9470E+02    -0.9424E+02    -0.9379E+02    -0.9337E+02    -0.9295E+02    -0.9256E+02    -0.9218E+02    -0.9181E+02    -0.9145E+02    -0.9110E+02    -0.9077E+02    -0.9044E+02    -0.9013E+02    -0.8984E+02    -0.8957E+02    -0.8933E+02    -0.8912E+02    -0.8897E+02    -0.8888E+02    -0.8888E+02
    -0.8895E+02    -0.8895E+02    -0.8904E+02    -0.8920E+02    -0.8942E+02    -0.8967E+02    -0.8995E+02    -0.9025E+02    -0.9058E+02    -0.9091E+02    -0.9126E+02    -0.9162E+02    -0.9200E+02    -0.9238E+02    -0.9278E+02    -0.9319E+02    -0.9361E+02    -0.9405E+02    -0.9450E+02    -0.9496E+02    -0.9542E+02    -0.9585E+02    -0.9625E+02    -0.9655E+02    -0.9670E+02    -0.9660E+02    -0.9609E+02    -0.9495E+02    -0.9286E+02    -0.8933E+02    -0.8371E+02    -0.7529E+02    -0.6332E+02    -0.4716E+02    -0.2621E+02     0.3081E+00     0.3352E+02     0.7483E+02     0.1260E+03     0.1891E+03     0.2669E+03     0.3629E+03     0.4814E+03     0.6277E+03     0.8085E+03     0.1031E+04     0.1300E+04     0.1613E+04     0.1936E+04     0.2155E+04     0.1936E+04     0.1613E+04     0.1300E+04     0.1031E+04     0.8085E+03     0.6277E+03     0.4813E+03     0.3628E+03     0.2668E+03     0.1890E+03     0.1259E+03     0.7473E+02     0.3342E+02     0.2070E+00    -0.2631E+02    -0.4726E+02    -0.6342E+02    -0.7538E+02    -0.8380E+02    -0.8941E+02    -0.9293E+02    -0.9502E+02    -0.9615E+02    -0.9666E+02    -0.9677E+02    -0.9662E+02    -0.9632E+02    -0.9593E+02    -0.9549E+02    -0.9504E+02    -0.9459E+02    -0.9414E+02    -0.9371E+02    -0.9329E+02    -0.9289E+02    -0.9250E+02    -0.9212E+02    -0.9176E+02    -0.9141E+02    -0.9106E+02    -0.9073E+02    -0.9041E+02    -0.9010E+02    -0.8981E+02    -0.8955E+02    -0.8931E+02    -0.8911E+02    -0.8895E+02    -0.8887E+02    -0.8887E+02
    -0.8890E+02    -0.8890E+02    -0.8899E+02    -0.8914E+02    -0.8935E+02    -0.8959E+02    -0.8987E+02    -0.9016E+02    -0.9047E+02    -0.9080E+02    -0.9113E+02    -0.9148E+02    -0.9184E+02    -0.9220E+02    -0.9258E+02    -0.9296E+02    -0.9336E+02    -0.9377E+02    -0.9418E+02    -0.9459E+02    -0.9500E+02    -0.9538E+02    -0.9571E+02    -0.9594E+02    -0.9600E+02    -0.9580E+02    -0.9520E+02    -0.9396E+02    -0.9178E+02    -0.8818E+02    -0.8258E+02    -0.7435E+02    -0.6283E+02    -0.4750E+02    -0.2785E+02    -0.3303E+01     0.2701E+02     0.6413E+02     0.1092E+03     0.1637E+03     0.2291E+03     0.3069E+03     0.3989E+03     0.5061E+03     0.6291E+03     0.7659E+03     0.9108E+03     0.1051E+04     0.1164E+04     0.1213E+04     0.1164E+04     0.1051E+04     0.9108E+03     0.7658E+03     0.6290E+03     0.5061E+03     0.3988E+03     0.3068E+03     0.2290E+03     0.1636E+03     0.1091E+03     0.6403E+02     0.2691E+02    -0.3405E+01    -0.2796E+02    -0.4760E+02    -0.6293E+02    -0.7444E+02    -0.8267E+02    -0.8825E+02    -0.9185E+02    -0.9403E+02    -0.9526E+02    -0.9587E+02    -0.9607E+02    -0.9600E+02    -0.9578E+02    -0.9545E+02    -0.9508E+02    -0.9467E+02    -0.9426E+02    -0.9386E+02    -0.9346E+02    -0.9307E+02    -0.9269E+02    -0.9232E+02    -0.9196E+02    -0.9161E+02    -0.9127E+02    -0.9094E+02    -0.9062E+02    -0.9031E+02    -0.9002E+02    -0.8974E+02    -0.8948E+02    -0.8925E+02    -0.8905E+02    -0.8891E+02    -0.8882E+02    -0.8882E+02
    -0.8882E+02    -0.8882E+02    -0.8891E+02    -0.8905E+02    -0.8925E+02    -0.8948E+02    -0.8973E+02    -0.9001E+02    -0.9031E+02    -0.9061E+02    -0.9093E+02    -0.9125E+02    -0.9158E+02    -0.9192E+02    -0.9226E+02    -0.9261E+02    -0.9296E+02    -0.9332E+02    -0.9368E+02    -0.9403E+02    -0.9436E+02    -0.9465E+02    -0.9488E+02    -0.9500E+02    -0.9494E+02    -0.9461E+02    -0.9387E+02    -0.9249E+02    -0.9017E+02    -0.8650E+02    -0.8099E+02    -0.7310E+02    -0.6232E+02    -0.4824E+02    -0.3052E+02    -0.8782E+01     0.1753E+02     0.4906E+02     0.8645E+02     0.1304E+03     0.1814E+03     0.2399E+03     0.3059E+03     0.3789E+03     0.4572E+03     0.5378E+03     0.6156E+03     0.6831E+03     0.7305E+03     0.7481E+03     0.7305E+03     0.6830E+03     0.6156E+03     0.5378E+03     0.4572E+03     0.3788E+03     0.3059E+03     0.2398E+03     0.1813E+03     0.1303E+03     0.8636E+02     0.4896E+02     0.1743E+02    -0.8884E+01    -0.3063E+02    -0.4834E+02    -0.6242E+02    -0.7319E+02    -0.8108E+02    -0.8658E+02    -0.9024E+02    -0.9256E+02    -0.9393E+02    -0.9468E+02    -0.9501E+02    -0.9506E+02    -0.9495E+02    -0.9472E+02    -0.9443E+02    -0.9411E+02    -0.9376E+02    -0.9341E+02    -0.9306E+02    -0.9271E+02    -0.9237E+02    -0.9203E+02    -0.9170E+02    -0.9138E+02    -0.9106E+02    -0.9075E+02    -0.9045E+02    -0.9016E+02    -0.8988E+02    -0.8962E+02    -0.8937E+02    -0.8915E+02    -0.8897E+02    -0.8883E+02    -0.8875E+02    -0.8875E+02
    -0.8871E+02    -0.8871E+02    -0.8879E+02    -0.8893E+02    -0.8911E+02    -0.8932E+02    -0.8956E+02    -0.8981E+02    -0.9008E+02    -0.9036E+02    -0.9065E+02    -0.9094E+02    -0.9124E+02    -0.9154E+02    -0.9184E+02    -0.9214E+02    -0.9244E+02    -0.9274E+02    -0.9303E+02    -0.9330E+02    -0.9354E+02    -0.9374E+02    -0.9385E+02    -0.9384E+02    -0.9363E+02    -0.9315E+02    -0.9224E+02    -0.9069E+02    -0.8825E+02    -0.8456E+02    -0.7922E+02    -0.7183E+02    -0.6198E+02    -0.4942E+02    -0.3395E+02    -0.1535E+02     0.6641E+01     0.3236E+02     0.6207E+02     0.9599E+02     0.1342E+03     0.1764E+03     0.2222E+03     0.2705E+03     0.3199E+03     0.3679E+03     0.4115E+03     0.4470E+03     0.4704E+03     0.4787E+03     0.4704E+03     0.4469E+03     0.4115E+03     0.3678E+03     0.3198E+03     0.2705E+03     0.2221E+03     0.1763E+03     0.1341E+03     0.9591E+02     0.6199E+02     0.3226E+02     0.6542E+01    -0.1545E+02    -0.3405E+02    -0.4953E+02    -0.6208E+02    -0.7192E+02    -0.7931E+02    -0.8464E+02    -0.8832E+02    -0.9076E+02    -0.9230E+02    -0.9321E+02    -0.9370E+02    -0.9390E+02    -0.9391E+02    -0.9381E+02    -0.9362E+02    -0.9338E+02    -0.9311E+02    -0.9283E+02    -0.9254E+02    -0.9224E+02    -0.9194E+02    -0.9165E+02    -0.9136E+02    -0.9106E+02    -0.9078E+02    -0.9050E+02    -0.9022E+02    -0.8995E+02    -0.8970E+02    -0.8945E+02    -0.8923E+02    -0.8902E+02    -0.8885E+02    -0.8872E+02    -0.8865E+02    -0.8865E+02
    -0.8858E+02    -0.8858E+02    -0.8865E+02    -0.8878E+02    -0.8894E+02    -0.8913E+02    -0.8934E+02    -0.8957E+02    -0.8981E+02    -0.9005E+02    -0.9031E+02    -0.9056E+02    -0.9082E+02    -0.9108E+02    -0.9133E+02    -0.9158E+02    -0.9183E+02    -0.9206E+02    -0.9227E+02    -0.9246E+02    -0.9260E+02    -0.9268E+02    -0.9267E+02    -0.9252E+02    -0.9216E+02    -0.9151E+02    -0.9043E+02    -0.8874E+02    -0.8621E+02    -0.8257E+02    -0.7752E+02    -0.7073E+02    -0.6194E+02    -0.5099E+02    -0.3778E+02    -0.2226E+02    -0.4323E+01     0.1613E+02     0.3916E+02     0.6475E+02     0.9271E+02     0.1227E+03     0.1541E+03     0.1862E+03     0.2177E+03     0.2471E+03     0.2728E+03     0.2930E+03     0.3059E+03     0.3104E+03     0.3059E+03     0.2930E+03     0.2728E+03     0.2471E+03     0.2176E+03     0.1861E+03     0.1541E+03     0.1226E+03     0.9263E+02     0.6466E+02     0.3908E+02     0.1604E+02    -0.4422E+01    -0.2236E+02    -0.3789E+02    -0.5109E+02    -0.6204E+02    -0.7082E+02    -0.7761E+02    -0.8266E+02    -0.8629E+02    -0.8881E+02    -0.9050E+02    -0.9158E+02    -0.9223E+02    -0.9259E+02    -0.9274E+02    -0.9275E+02    -0.9267E+02    -0.9253E+02    -0.9235E+02    -0.9214E+02    -0.9192E+02    -0.9168E+02    -0.9143E+02    -0.9119E+02    -0.9093E+02    -0.9068E+02    -0.9043E+02    -0.9019E+02    -0.8994E+02    -0.8970E+02    -0.8947E+02    -0.8925E+02    -0.8905E+02    -0.8887E+02    -0.8871E+02    -0.8860E+02    -0.8853E+02    -0.8853E+02
    -0.8843E+02    -0.8843E+02    -0.8850E+02    -0.8860E+02    -0.8874E+02    -0.8891E+02    -0.8909E+02    -0.8929E+02    -0.8949E+02    -0.8970E+02    -0.8992E+02    -0.9013E+02    -0.9034E+02    -0.9055E+02    -0.9076E+02    -0.9095E+02    -0.9113E+02    -0.9129E+02    -0.9143E+02    -0.9152E+02    -0.9157E+02    -0.9153E+02    -0.9139E+02    -0.9110E+02    -0.9060E+02    -0.8979E+02    -0.8856E+02    -0.8677E+02    -0.8423E+02    -0.8073E+02    -0.7603E+02    -0.6992E+02    -0.6221E+02    -0.5282E+02    -0.4173E+02    -0.2895E+02    -0.1453E+02     0.1540E+01     0.1920E+02     0.3832E+02     0.5869E+02     0.7997E+02     0.1017E+03     0.1232E+03     0.1437E+03     0.1624E+03     0.1784E+03     0.1906E+03     0.1982E+03     0.2009E+03     0.1982E+03     0.1905E+03     0.1783E+03     0.1624E+03     0.1437E+03     0.1231E+03     0.1016E+03     0.7990E+02     0.5862E+02     0.3824E+02     0.1911E+02     0.1448E+01    -0.1462E+02    -0.2906E+02    -0.4183E+02    -0.5292E+02    -0.6231E+02    -0.7001E+02    -0.7613E+02    -0.8082E+02    -0.8431E+02    -0.8685E+02    -0.8864E+02    -0.8986E+02    -0.9067E+02    -0.9117E+02    -0.9146E+02    -0.9160E+02    -0.9164E+02    -0.9160E+02    -0.9151E+02    -0.9138E+02    -0.9122E+02    -0.9104E+02    -0.9086E+02    -0.9066E+02    -0.9046E+02    -0.9025E+02    -0.9004E+02    -0.8983E+02    -0.8962E+02    -0.8941E+02    -0.8921E+02    -0.8902E+02    -0.8885E+02    -0.8869E+02    -0.8855E+02    -0.8845E+02    -0.8839E+02    -0.8839E+02
    -0.8827E+02    -0.8827E+02    -0.8832E+02    -0.8841E+02    -0.8853E+02    -0.8867E+02    -0.8882E+02    -0.8898E+02    -0.8915E+02    -0.8932E+02    -0.8949E+02    -0.8966E+02    -0.8983E+02    -0.8999E+02    -0.9013E+02    -0.9027E+02    -0.9038E+02    -0.9047E+02    -0.9052E+02    -0.9053E+02    -0.9047E+02    -0.9033E+02    -0.9007E+02    -0.8965E+02    -0.8901E+02    -0.8808E+02    -0.8676E+02    -0.8494E+02    -0.8246E+02    -0.7916E+02    -0.7488E+02    -0.6946E+02    -0.6279E+02    -0.5483E+02    -0.4561E+02    -0.3518E+02    -0.2362E+02    -0.1103E+02     0.2498E+01     0.1682E+02     0.3174E+02     0.4698E+02     0.6217E+02     0.7690E+02     0.9068E+02     0.1030E+03     0.1132E+03     0.1210E+03     0.1258E+03     0.1275E+03     0.1258E+03     0.1210E+03     0.1132E+03     0.1029E+03     0.9064E+02     0.7685E+02     0.6211E+02     0.4691E+02     0.3167E+02     0.1674E+02     0.2413E+01    -0.1112E+02    -0.2371E+02    -0.3528E+02    -0.4571E+02    -0.5493E+02    -0.6289E+02    -0.6956E+02    -0.7498E+02    -0.7925E+02    -0.8254E+02    -0.8502E+02    -0.8684E+02    -0.8816E+02    -0.8908E+02    -0.8972E+02    -0.9014E+02    -0.9040E+02    -0.9054E+02    -0.9060E+02    -0.9060E+02    -0.9055E+02    -0.9047E+02    -0.9036E+02    -0.9023E+02    -0.9009E+02    -0.8993E+02    -0.8977E+02    -0.8961E+02    -0.8944E+02    -0.8927E+02    -0.8910E+02    -0.8893E+02    -0.8878E+02    -0.8863E+02    -0.8849E+02    -0.8838E+02    -0.8829E+02    -0.8824E+02    -0.8824E+02
    -0.8810E+02    -0.8810E+02    -0.8814E+02    -0.8821E+02    -0.8831E+02    -0.8842E+02    -0.8854E+02    -0.8866E+02    -0.8880E+02    -0.8893E+02    -0.8905E+02    -0.8918E+02    -0.8929E+02    -0.8939E+02    -0.8948E+02    -0.8955E+02    -0.8960E+02    -0.8961E+02    -0.8959E+02    -0.8951E+02    -0.8936E+02    -0.8912E+02    -0.8875E+02    -0.8823E+02    -0.8750E+02    -0.8650E+02    -0.8514E+02    -0.8334E+02    -0.8099E+02    -0.7795E+02    -0.7412E+02    -0.6938E+02    -0.6367E+02    -0.5698E+02    -0.4936E+02    -0.4087E+02    -0.3160E+02    -0.2169E+02    -0.1125E+02    -0.4148E+00     0.1065E+02     0.2173E+02     0.3257E+02     0.4290E+02     0.5241E+02     0.6076E+02     0.6765E+02     0.7280E+02     0.7598E+02     0.7706E+02     0.7597E+02     0.7278E+02     0.6763E+02     0.6073E+02     0.5237E+02     0.4286E+02     0.3252E+02     0.2166E+02     0.1058E+02    -0.4911E+00    -0.1133E+02    -0.2178E+02    -0.3170E+02    -0.4096E+02    -0.4946E+02    -0.5708E+02    -0.6377E+02    -0.6947E+02    -0.7421E+02    -0.7804E+02    -0.8107E+02    -0.8342E+02    -0.8522E+02    -0.8657E+02    -0.8757E+02    -0.8830E+02    -0.8883E+02    -0.8919E+02    -0.8943E+02    -0.8958E+02    -0.8967E+02    -0.8969E+02    -0.8968E+02    -0.8964E+02    -0.8957E+02    -0.8949E+02    -0.8939E+02    -0.8928E+02    -0.8916E+02    -0.8903E+02    -0.8890E+02    -0.8877E+02    -0.8864E+02    -0.8851E+02    -0.8839E+02    -0.8829E+02    -0.8819E+02    -0.8812E+02    -0.8808E+02    -0.8808E+02
    -0.8793E+02    -0.8793E+02    -0.8796E+02    -0.8801E+02    -0.8808E+02    -0.8816E+02    -0.8825E+02    -0.8834E+02    -0.8844E+02    -0.8852E+02    -0.8861E+02    -0.8868E+02    -0.8875E+02    -0.8880E+02    -0.8883E+02    -0.8884E+02    -0.8882E+02    -0.8877E+02    -0.8867E+02    -0.8852E+02    -0.8829E+02    -0.8796E+02    -0.8752E+02    -0.8693E+02    -0.8614E+02    -0.8511E+02    -0.8377E+02    -0.8206E+02    -0.7987E+02    -0.7713E+02    -0.7376E+02    -0.6967E+02    -0.6484E+02    -0.5926E+02    -0.5298E+02    -0.4608E+02    -0.3864E+02    -0.3078E+02    -0.2262E+02    -0.1430E+02    -0.5954E+01     0.2268E+01     0.1019E+02     0.1763E+02     0.2438E+02     0.3024E+02     0.3503E+02     0.3858E+02     0.4076E+02     0.4149E+02     0.4075E+02     0.3856E+02     0.3500E+02     0.3021E+02     0.2434E+02     0.1758E+02     0.1014E+02     0.2208E+01    -0.6020E+01    -0.1437E+02    -0.2270E+02    -0.3086E+02    -0.3873E+02    -0.4617E+02    -0.5308E+02    -0.5936E+02    -0.6493E+02    -0.6976E+02    -0.7385E+02    -0.7722E+02    -0.7995E+02    -0.8213E+02    -0.8385E+02    -0.8519E+02    -0.8622E+02    -0.8700E+02    -0.8759E+02    -0.8804E+02    -0.8836E+02    -0.8859E+02    -0.8875E+02    -0.8885E+02    -0.8890E+02    -0.8892E+02    -0.8892E+02    -0.8889E+02    -0.8884E+02    -0.8877E+02    -0.8870E+02    -0.8862E+02    -0.8853E+02    -0.8844E+02    -0.8834E+02    -0.8825E+02    -0.8816E+02    -0.8808E+02    -0.8801E+02    -0.8795E+02    -0.8792E+02    -0.8792E+02
    -0.8776E+02    -0.8776E+02    -0.8778E+02    -0.8782E+02    -0.8786E+02    -0.8792E+02    -0.8797E+02    -0.8803E+02    -0.8809E+02    -0.8813E+02    -0.8818E+02    -0.8821E+02    -0.8822E+02    -0.8823E+02    -0.8821E+02    -0.8816E+02    -0.8809E+02    -0.8797E+02    -0.8781E+02    -0.8759E+02    -0.8730E+02    -0.8692E+02    -0.8643E+02    -0.8580E+02    -0.8500E+02    -0.8398E+02    -0.8270E+02    -0.8110E+02    -0.7913E+02    -0.7670E+02    -0.7378E+02    -0.7031E+02    -0.6626E+02    -0.6164E+02    -0.5650E+02    -0.5090E+02    -0.4491E+02    -0.3865E+02    -0.3221E+02    -0.2571E+02    -0.1928E+02    -0.1304E+02    -0.7103E+01    -0.1601E+01     0.3336E+01     0.7584E+01     0.1102E+02     0.1356E+02     0.1511E+02     0.1563E+02     0.1510E+02     0.1354E+02     0.1100E+02     0.7555E+01     0.3300E+01    -0.1644E+01    -0.7153E+01    -0.1310E+02    -0.1934E+02    -0.2578E+02    -0.3228E+02    -0.3873E+02    -0.4500E+02    -0.5098E+02    -0.5659E+02    -0.6173E+02    -0.6635E+02    -0.7039E+02    -0.7386E+02    -0.7678E+02    -0.7920E+02    -0.8118E+02    -0.8277E+02    -0.8405E+02    -0.8507E+02    -0.8587E+02    -0.8650E+02    -0.8699E+02    -0.8737E+02    -0.8766E+02    -0.8788E+02    -0.8804E+02    -0.8816E+02    -0.8824E+02    -0.8828E+02    -0.8830E+02    -0.8830E+02    -0.8829E+02    -0.8826E+02    -0.8821E+02    -0.8817E+02    -0.8811E+02    -0.8805E+02    -0.8799E+02    -0.8793E+02    -0.8787E+02    -0.8782E+02    -0.8779E+02    -0.8776E+02    -0.8776E+02
    -0.8760E+02    -0.8760E+02    -0.8761E+02    -0.8763E+02    -0.8766E+02    -0.8768E+02    -0.8771E+02    -0.8773E+02    -0.8775E+02    -0.8777E+02    -0.8777E+02    -0.8776E+02    -0.8773E+02    -0.8769E+02    -0.8762E+02    -0.8753E+02    -0.8741E+02    -0.8725E+02    -0.8704E+02    -0.8678E+02    -0.8644E+02    -0.8603E+02    -0.8551E+02    -0.8487E+02    -0.8408E+02    -0.8311E+02    -0.8192E+02    -0.8047E+02    -0.7872E+02    -0.7662E+02    -0.7413E+02    -0.7122E+02    -0.6787E+02    -0.6409E+02    -0.5991E+02    -0.5538E+02    -0.5058E+02    -0.4558E+02    -0.4047E+02    -0.3535E+02    -0.3032E+02    -0.2547E+02    -0.2090E+02    -0.1671E+02    -0.1299E+02    -0.9814E+01    -0.7258E+01    -0.5385E+01    -0.4243E+01    -0.3861E+01    -0.4250E+01    -0.5398E+01    -0.7278E+01    -0.9841E+01    -0.1302E+02    -0.1675E+02    -0.2095E+02    -0.2552E+02    -0.3038E+02    -0.3542E+02    -0.4054E+02    -0.4565E+02    -0.5066E+02    -0.5546E+02    -0.5999E+02    -0.6417E+02    -0.6795E+02    -0.7130E+02    -0.7421E+02    -0.7669E+02    -0.7879E+02    -0.8054E+02    -0.8199E+02    -0.8317E+02    -0.8414E+02    -0.8493E+02    -0.8557E+02    -0.8609E+02    -0.8650E+02    -0.8684E+02    -0.8710E+02    -0.8731E+02    -0.8747E+02    -0.8760E+02    -0.8769E+02    -0.8776E+02    -0.8780E+02    -0.8783E+02    -0.8784E+02    -0.8783E+02    -0.8782E+02    -0.8780E+02    -0.8777E+02    -0.8774E+02    -0.8771E+02    -0.8768E+02    -0.8765E+02    -0.8763E+02    -0.8761E+02    -0.8761E+02
    -0.8745E+02    -0.8745E+02    -0.8745E+02    -0.8746E+02    -0.8746E+02    -0.8747E+02    -0.8747E+02    -0.8746E+02    -0.8745E+02    -0.8743E+02    -0.8740E+02    -0.8735E+02    -0.8729E+02    -0.8721E+02    -0.8711E+02    -0.8698E+02    -0.8681E+02    -0.8662E+02    -0.8637E+02    -0.8608E+02    -0.8572E+02    -0.8529E+02    -0.8477E+02    -0.8414E+02    -0.8339E+02    -0.8249E+02    -0.8141E+02    -0.8013E+02    -0.7861E+02    -0.7682E+02    -0.7473E+02    -0.7232E+02    -0.6959E+02    -0.6653E+02    -0.6317E+02    -0.5955E+02    -0.5572E+02    -0.5175E+02    -0.4770E+02    -0.4366E+02    -0.3970E+02    -0.3590E+02    -0.3233E+02    -0.2907E+02    -0.2618E+02    -0.2373E+02    -0.2177E+02    -0.2034E+02    -0.1947E+02    -0.1918E+02    -0.1947E+02    -0.2035E+02    -0.2179E+02    -0.2375E+02    -0.2621E+02    -0.2910E+02    -0.3237E+02    -0.3595E+02    -0.3975E+02    -0.4372E+02    -0.4776E+02    -0.5181E+02    -0.5579E+02    -0.5962E+02    -0.6324E+02    -0.6660E+02    -0.6966E+02    -0.7239E+02    -0.7479E+02    -0.7688E+02    -0.7867E+02    -0.8019E+02    -0.8147E+02    -0.8255E+02    -0.8345E+02    -0.8420E+02    -0.8482E+02    -0.8534E+02    -0.8577E+02    -0.8613E+02    -0.8643E+02    -0.8667E+02    -0.8687E+02    -0.8703E+02    -0.8716E+02    -0.8726E+02    -0.8734E+02    -0.8740E+02    -0.8745E+02    -0.8748E+02    -0.8750E+02    -0.8751E+02    -0.8752E+02    -0.8751E+02    -0.8751E+02    -0.8750E+02    -0.8749E+02    -0.8748E+02    -0.8747E+02    -0.8747E+02
    -0.8731E+02    -0.8731E+02    -0.8731E+02    -0.8730E+02    -0.8729E+02    -0.8727E+02    -0.8725E+02    -0.8722E+02    -0.8718E+02    -0.8713E+02    -0.8707E+02    -0.8699E+02    -0.8690E+02    -0.8679E+02    -0.8666E+02    -0.8650E+02    -0.8631E+02    -0.8608E+02    -0.8582E+02    -0.8551E+02    -0.8514E+02    -0.8471E+02    -0.8420E+02    -0.8361E+02    -0.8291E+02    -0.8209E+02    -0.8113E+02    -0.8001E+02    -0.7871E+02    -0.7721E+02    -0.7548E+02    -0.7353E+02    -0.7132E+02    -0.6889E+02    -0.6622E+02    -0.6336E+02    -0.6034E+02    -0.5722E+02    -0.5404E+02    -0.5087E+02    -0.4776E+02    -0.4479E+02    -0.4200E+02    -0.3946E+02    -0.3721E+02    -0.3530E+02    -0.3378E+02    -0.3266E+02    -0.3199E+02    -0.3176E+02    -0.3199E+02    -0.3268E+02    -0.3379E+02    -0.3532E+02    -0.3724E+02    -0.3949E+02    -0.4204E+02    -0.4483E+02    -0.4781E+02    -0.5092E+02    -0.5409E+02    -0.5727E+02    -0.6040E+02    -0.6342E+02    -0.6628E+02    -0.6894E+02    -0.7138E+02    -0.7358E+02    -0.7554E+02    -0.7726E+02    -0.7876E+02    -0.8006E+02    -0.8118E+02    -0.8214E+02    -0.8296E+02    -0.8365E+02    -0.8425E+02    -0.8475E+02    -0.8518E+02    -0.8555E+02    -0.8586E+02    -0.8613E+02    -0.8635E+02    -0.8654E+02    -0.8670E+02    -0.8683E+02    -0.8694E+02    -0.8703E+02    -0.8711E+02    -0.8717E+02    -0.8722E+02    -0.8726E+02    -0.8728E+02    -0.8731E+02    -0.8732E+02    -0.8733E+02    -0.8734E+02    -0.8734E+02    -0.8734E+02    -0.8734E+02
    -0.8719E+02    -0.8719E+02    -0.8718E+02    -0.8716E+02    -0.8714E+02    -0.8710E+02    -0.8706E+02    -0.8701E+02    -0.8695E+02    -0.8687E+02    -0.8679E+02    -0.8669E+02    -0.8657E+02    -0.8644E+02    -0.8628E+02    -0.8610E+02    -0.8589E+02    -0.8565E+02    -0.8538E+02    -0.8506E+02    -0.8470E+02    -0.8428E+02    -0.8379E+02    -0.8324E+02    -0.8260E+02    -0.8187E+02    -0.8103E+02    -0.8007E+02    -0.7897E+02    -0.7772E+02    -0.7632E+02    -0.7474E+02    -0.7299E+02    -0.7107E+02    -0.6899E+02    -0.6676E+02    -0.6442E+02    -0.6199E+02    -0.5953E+02    -0.5707E+02    -0.5466E+02    -0.5236E+02    -0.5019E+02    -0.4822E+02    -0.4648E+02    -0.4500E+02    -0.4382E+02    -0.4296E+02    -0.4244E+02    -0.4227E+02    -0.4244E+02    -0.4297E+02    -0.4384E+02    -0.4502E+02    -0.4650E+02    -0.4825E+02    -0.5022E+02    -0.5239E+02    -0.5470E+02    -0.5711E+02    -0.5957E+02    -0.6204E+02    -0.6446E+02    -0.6681E+02    -0.6903E+02    -0.7112E+02    -0.7304E+02    -0.7479E+02    -0.7636E+02    -0.7777E+02    -0.7901E+02    -0.8011E+02    -0.8107E+02    -0.8191E+02    -0.8264E+02    -0.8328E+02    -0.8383E+02    -0.8431E+02    -0.8473E+02    -0.8509E+02    -0.8541E+02    -0.8568E+02    -0.8592E+02    -0.8613E+02    -0.8631E+02    -0.8646E+02    -0.8660E+02    -0.8671E+02    -0.8681E+02    -0.8690E+02    -0.8697E+02    -0.8703E+02    -0.8708E+02    -0.8712E+02    -0.8716E+02    -0.8719E+02    -0.8721E+02    -0.8722E+02    -0.8723E+02    -0.8723E+02
    -0.8709E+02    -0.8709E+02    -0.8707E+02    -0.8705E+02    -0.8701E+02    -0.8696E+02    -0.8690E+02    -0.8683E+02    -0.8675E+02    -0.8666E+02    -0.8655E+02    -0.8643E+02    -0.8630E+02    -0.8615E+02    -0.8598E+02    -0.8578E+02    -0.8556E+02    -0.8532E+02    -0.8504E+02    -0.8473E+02    -0.8437E+02    -0.8397E+02    -0.8352E+02    -0.8301E+02    -0.8244E+02    -0.8179E+02    -0.8106E+02    -0.8024E+02    -0.7933E+02    -0.7830E+02    -0.7716E+02    -0.7590E+02    -0.7452E+02    -0.7302E+02    -0.7141E+02    -0.6970E+02    -0.6791E+02    -0.6606E+02    -0.6418E+02    -0.6231E+02    -0.6047E+02    -0.5871E+02    -0.5706E+02    -0.5555E+02    -0.5422E+02    -0.5309E+02    -0.5218E+02    -0.5152E+02    -0.5112E+02    -0.5099E+02    -0.5113E+02    -0.5153E+02    -0.5219E+02    -0.5310E+02    -0.5424E+02    -0.5557E+02    -0.5709E+02    -0.5874E+02    -0.6050E+02    -0.6234E+02    -0.6422E+02    -0.6610E+02    -0.6794E+02    -0.6974E+02    -0.7145E+02    -0.7306E+02    -0.7456E+02    -0.7594E+02    -0.7719E+02    -0.7833E+02    -0.7936E+02    -0.8027E+02    -0.8109E+02    -0.8182E+02    -0.8247E+02    -0.8304E+02    -0.8355E+02    -0.8400E+02    -0.8440E+02    -0.8475E+02    -0.8506E+02    -0.8534E+02    -0.8558E+02    -0.8580E+02    -0.8599E+02    -0.8616E+02    -0.8632E+02    -0.8645E+02    -0.8657E+02    -0.8667E+02    -0.8676E+02    -0.8684E+02    -0.8691E+02    -0.8697E+02    -0.8702E+02    -0.8706E+02    -0.8709E+02    -0.8712E+02    -0.8713E+02    -0.8713E+02
    -0.8700E+02    -0.8700E+02    -0.8699E+02    -0.8695E+02    -0.8690E+02    -0.8684E+02    -0.8677E+02    -0.8669E+02    -0.8659E+02    -0.8648E+02    -0.8637E+02    -0.8623E+02    -0.8609E+02    -0.8592E+02    -0.8574E+02    -0.8554E+02    -0.8532E+02    -0.8507E+02    -0.8480E+02    -0.8449E+02    -0.8415E+02    -0.8378E+02    -0.8336E+02    -0.8290E+02    -0.8239E+02    -0.8182E+02    -0.8119E+02    -0.8050E+02    -0.7973E+02    -0.7889E+02    -0.7797E+02    -0.7697E+02    -0.7588E+02    -0.7472E+02    -0.7348E+02    -0.7218E+02    -0.7082E+02    -0.6943E+02    -0.6802E+02    -0.6661E+02    -0.6524E+02    -0.6392E+02    -0.6268E+02    -0.6155E+02    -0.6055E+02    -0.5970E+02    -0.5902E+02    -0.5853E+02    -0.5822E+02    -0.5812E+02    -0.5823E+02    -0.5853E+02    -0.5903E+02    -0.5971E+02    -0.6057E+02    -0.6157E+02    -0.6270E+02    -0.6394E+02    -0.6526E+02    -0.6664E+02    -0.6804E+02    -0.6945E+02    -0.7084E+02    -0.7220E+02    -0.7350E+02    -0.7474E+02    -0.7591E+02    -0.7699E+02    -0.7799E+02    -0.7891E+02    -0.7975E+02    -0.8052E+02    -0.8121E+02    -0.8184E+02    -0.8241E+02    -0.8292E+02    -0.8338E+02    -0.8379E+02    -0.8417E+02    -0.8450E+02    -0.8481E+02    -0.8508E+02    -0.8533E+02    -0.8555E+02    -0.8575E+02    -0.8593E+02    -0.8609E+02    -0.8623E+02    -0.8637E+02    -0.8648E+02    -0.8659E+02    -0.8668E+02    -0.8677E+02    -0.8684E+02    -0.8690E+02    -0.8696E+02    -0.8700E+02    -0.8703E+02    -0.8705E+02    -0.8705E+02
    -0.8694E+02    -0.8694E+02    -0.8691E+02    -0.8687E+02    -0.8682E+02    -0.8675E+02    -0.8666E+02    -0.8657E+02    -0.8647E+02    -0.8635E+02    -0.8622E+02    -0.8608E+02    -0.8592E+02    -0.8575E+02    -0.8557E+02    -0.8536E+02    -0.8514E+02    -0.8490E+02    -0.8463E+02    -0.8434E+02    -0.8402E+02    -0.8368E+02    -0.8329E+02    -0.8288E+02    -0.8242E+02    -0.8193E+02    -0.8139E+02    -0.8080E+02    -0.8016E+02    -0.7946E+02    -0.7872E+02    -0.7792E+02    -0.7706E+02    -0.7616E+02    -0.7521E+02    -0.7421E+02    -0.7319E+02    -0.7215E+02    -0.7110E+02    -0.7006E+02    -0.6904E+02    -0.6807E+02    -0.6716E+02    -0.6632E+02    -0.6559E+02    -0.6496E+02    -0.6446E+02    -0.6409E+02    -0.6387E+02    -0.6380E+02    -0.6387E+02    -0.6410E+02    -0.6447E+02    -0.6497E+02    -0.6560E+02    -0.6633E+02    -0.6717E+02    -0.6808E+02    -0.6905E+02    -0.7007E+02    -0.7111E+02    -0.7216E+02    -0.7321E+02    -0.7423E+02    -0.7522E+02    -0.7618E+02    -0.7708E+02    -0.7793E+02    -0.7873E+02    -0.7948E+02    -0.8017E+02    -0.8081E+02    -0.8140E+02    -0.8194E+02    -0.8243E+02    -0.8289E+02    -0.8330E+02    -0.8368E+02    -0.8403E+02    -0.8435E+02    -0.8464E+02    -0.8490E+02    -0.8514E+02    -0.8536E+02    -0.8556E+02    -0.8575E+02    -0.8592E+02    -0.8607E+02    -0.8621E+02    -0.8634E+02    -0.8645E+02    -0.8656E+02    -0.8665E+02    -0.8674E+02    -0.8681E+02    -0.8687E+02    -0.8692E+02    -0.8696E+02    -0.8698E+02    -0.8698E+02
    -0.8688E+02    -0.8688E+02    -0.8686E+02    -0.8681E+02    -0.8675E+02    -0.8668E+02    -0.8659E+02    -0.8648E+02    -0.8637E+02    -0.8625E+02    -0.8611E+02    -0.8597E+02    -0.8581E+02    -0.8563E+02    -0.8545E+02    -0.8525E+02    -0.8503E+02    -0.8479E+02    -0.8454E+02    -0.8426E+02    -0.8397E+02    -0.8365E+02    -0.8330E+02    -0.8292E+02    -0.8252E+02    -0.8209E+02    -0.8162E+02    -0.8112E+02    -0.8058E+02    -0.8001E+02    -0.7940E+02    -0.7876E+02    -0.7808E+02    -0.7737E+02    -0.7664E+02    -0.7588E+02    -0.7510E+02    -0.7432E+02    -0.7353E+02    -0.7276E+02    -0.7201E+02    -0.7130E+02    -0.7063E+02    -0.7002E+02    -0.6949E+02    -0.6903E+02    -0.6867E+02    -0.6840E+02    -0.6824E+02    -0.6819E+02    -0.6824E+02    -0.6840E+02    -0.6867E+02    -0.6903E+02    -0.6949E+02    -0.7003E+02    -0.7064E+02    -0.7131E+02    -0.7202E+02    -0.7277E+02    -0.7354E+02    -0.7433E+02    -0.7511E+02    -0.7589E+02    -0.7665E+02    -0.7738E+02    -0.7809E+02    -0.7877E+02    -0.7941E+02    -0.8002E+02    -0.8059E+02    -0.8113E+02    -0.8162E+02    -0.8209E+02    -0.8252E+02    -0.8293E+02    -0.8330E+02    -0.8364E+02    -0.8396E+02    -0.8426E+02    -0.8453E+02    -0.8478E+02    -0.8502E+02    -0.8523E+02    -0.8543E+02    -0.8562E+02    -0.8579E+02    -0.8595E+02    -0.8609E+02    -0.8623E+02    -0.8635E+02    -0.8646E+02    -0.8656E+02    -0.8666E+02    -0.8674E+02    -0.8681E+02    -0.8686E+02    -0.8690E+02    -0.8693E+02    -0.8693E+02
    -0.8685E+02    -0.8685E+02    -0.8682E+02    -0.8677E+02    -0.8670E+02    -0.8662E+02    -0.8653E+02    -0.8642E+02    -0.8631E+02    -0.8618E+02    -0.8604E+02    -0.8589E+02    -0.8573E+02    -0.8556E+02    -0.8538E+02    -0.8518E+02    -0.8497E+02    -0.8474E+02    -0.8450E+02    -0.8424E+02    -0.8397E+02    -0.8367E+02    -0.8336E+02    -0.8302E+02    -0.8267E+02    -0.8229E+02    -0.8188E+02    -0.8146E+02    -0.8100E+02    -0.8053E+02    -0.8003E+02    -0.7951E+02    -0.7896E+02    -0.7840E+02    -0.7782E+02    -0.7723E+02    -0.7664E+02    -0.7604E+02    -0.7545E+02    -0.7487E+02    -0.7432E+02    -0.7379E+02    -0.7330E+02    -0.7285E+02    -0.7246E+02    -0.7213E+02    -0.7186E+02    -0.7167E+02    -0.7155E+02    -0.7152E+02    -0.7156E+02    -0.7167E+02    -0.7187E+02    -0.7213E+02    -0.7246E+02    -0.7286E+02    -0.7330E+02    -0.7379E+02    -0.7432E+02    -0.7488E+02    -0.7546E+02    -0.7605E+02    -0.7664E+02    -0.7724E+02    -0.7783E+02    -0.7840E+02    -0.7897E+02    -0.7951E+02    -0.8003E+02    -0.8053E+02    -0.8100E+02    -0.8145E+02    -0.8188E+02    -0.8228E+02    -0.8266E+02    -0.8302E+02    -0.8335E+02    -0.8366E+02    -0.8396E+02    -0.8423E+02    -0.8449E+02    -0.8473E+02    -0.8495E+02    -0.8516E+02    -0.8535E+02    -0.8553E+02    -0.8570E+02    -0.8586E+02    -0.8601E+02    -0.8615E+02    -0.8627E+02    -0.8639E+02    -0.8650E+02    -0.8660E+02    -0.8668E+02    -0.8676E+02    -0.8682E+02    -0.8686E+02    -0.8689E+02    -0.8689E+02
    -0.8682E+02    -0.8682E+02    -0.8679E+02    -0.8674E+02    -0.8667E+02    -0.8659E+02    -0.8649E+02    -0.8638E+02    -0.8626E+02    -0.8614E+02    -0.8600E+02    -0.8585E+02    -0.8569E+02    -0.8552E+02    -0.8534E+02    -0.8515E+02    -0.8495E+02    -0.8473E+02    -0.8451E+02    -0.8427E+02    -0.8401E+02    -0.8374E+02    -0.8346E+02    -0.8316E+02    -0.8284E+02    -0.8251E+02    -0.8216E+02    -0.8179E+02    -0.8141E+02    -0.8101E+02    -0.8060E+02    -0.8017E+02    -0.7973E+02    -0.7928E+02    -0.7882E+02    -0.7835E+02    -0.7789E+02    -0.7743E+02    -0.7698E+02    -0.7654E+02    -0.7612E+02    -0.7572E+02    -0.7535E+02    -0.7502E+02    -0.7473E+02    -0.7449E+02    -0.7429E+02    -0.7415E+02    -0.7407E+02    -0.7404E+02    -0.7407E+02    -0.7415E+02    -0.7429E+02    -0.7449E+02    -0.7473E+02    -0.7502E+02    -0.7535E+02    -0.7572E+02    -0.7612E+02    -0.7654E+02    -0.7698E+02    -0.7743E+02    -0.7789E+02    -0.7835E+02    -0.7881E+02    -0.7927E+02    -0.7972E+02    -0.8016E+02    -0.8059E+02    -0.8101E+02    -0.8140E+02    -0.8179E+02    -0.8215E+02    -0.8250E+02    -0.8283E+02    -0.8315E+02    -0.8345E+02    -0.8373E+02    -0.8400E+02    -0.8425E+02    -0.8449E+02    -0.8471E+02    -0.8492E+02    -0.8512E+02    -0.8531E+02    -0.8549E+02    -0.8566E+02    -0.8581E+02    -0.8596E+02    -0.8610E+02    -0.8623E+02    -0.8635E+02    -0.8646E+02    -0.8656E+02    -0.8665E+02    -0.8672E+02    -0.8679E+02    -0.8683E+02    -0.8686E+02    -0.8686E+02
    -0.8680E+02    -0.8680E+02    -0.8678E+02    -0.8672E+02    -0.8665E+02    -0.8657E+02    -0.8647E+02    -0.8636E+02    -0.8624E+02    -0.8611E+02    -0.8598E+02    -0.8583E+02    -0.8568E+02    -0.8551E+02    -0.8534E+02    -0.8516E+02    -0.8497E+02    -0.8476E+02    -0.8455E+02    -0.8433E+02    -0.8409E+02    -0.8385E+02    -0.8359E+02    -0.8332E+02    -0.8304E+02    -0.8275E+02    -0.8244E+02    -0.8213E+02    -0.8180E+02    -0.8146E+02    -0.8111E+02    -0.8076E+02    -0.8040E+02    -0.8003E+02    -0.7966E+02    -0.7929E+02    -0.7892E+02    -0.7856E+02    -0.7821E+02    -0.7787E+02    -0.7754E+02    -0.7724E+02    -0.7696E+02    -0.7671E+02    -0.7649E+02    -0.7631E+02    -0.7616E+02    -0.7606E+02    -0.7599E+02    -0.7597E+02    -0.7599E+02    -0.7605E+02    -0.7616E+02    -0.7631E+02    -0.7649E+02    -0.7671E+02    -0.7696E+02    -0.7724E+02    -0.7754E+02    -0.7786E+02    -0.7820E+02    -0.7855E+02    -0.7892E+02    -0.7928E+02    -0.7965E+02    -0.8002E+02    -0.8039E+02    -0.8075E+02    -0.8111E+02    -0.8145E+02    -0.8179E+02    -0.8211E+02    -0.8243E+02    -0.8273E+02    -0.8302E+02    -0.8330E+02    -0.8357E+02    -0.8383E+02    -0.8407E+02    -0.8430E+02    -0.8452E+02    -0.8473E+02    -0.8493E+02    -0.8512E+02    -0.8530E+02    -0.8547E+02    -0.8564E+02    -0.8579E+02    -0.8593E+02    -0.8607E+02    -0.8620E+02    -0.8632E+02    -0.8643E+02    -0.8653E+02    -0.8662E+02    -0.8670E+02    -0.8677E+02    -0.8682E+02    -0.8684E+02    -0.8684E+02
    -0.8680E+02    -0.8680E+02    -0.8677E+02    -0.8672E+02    -0.8665E+02    -0.8656E+02    -0.8647E+02    -0.8636E+02    -0.8624E+02    -0.8611E+02    -0.8598E+02    -0.8584E+02    -0.8569E+02    -0.8553E+02    -0.8536E+02    -0.8519E+02    -0.8501E+02    -0.8482E+02    -0.8462E+02    -0.8442E+02    -0.8420E+02    -0.8398E+02    -0.8375E+02    -0.8350E+02    -0.8325E+02    -0.8300E+02    -0.8273E+02    -0.8245E+02    -0.8217E+02    -0.8188E+02    -0.8159E+02    -0.8129E+02    -0.8099E+02    -0.8069E+02    -0.8039E+02    -0.8008E+02    -0.7979E+02    -0.7950E+02    -0.7922E+02    -0.7895E+02    -0.7870E+02    -0.7846E+02    -0.7824E+02    -0.7805E+02    -0.7788E+02    -0.7774E+02    -0.7763E+02    -0.7755E+02    -0.7750E+02    -0.7748E+02    -0.7750E+02    -0.7754E+02    -0.7763E+02    -0.7774E+02    -0.7788E+02    -0.7805E+02    -0.7824E+02    -0.7846E+02    -0.7869E+02    -0.7894E+02    -0.7921E+02    -0.7949E+02    -0.7978E+02    -0.8008E+02    -0.8038E+02    -0.8068E+02    -0.8098E+02    -0.8128E+02    -0.8158E+02    -0.8187E+02    -0.8216E+02    -0.8244E+02    -0.8271E+02    -0.8298E+02    -0.8323E+02    -0.8348E+02    -0.8372E+02    -0.8395E+02    -0.8417E+02    -0.8439E+02    -0.8459E+02    -0.8478E+02    -0.8497E+02    -0.8515E+02    -0.8532E+02    -0.8549E+02    -0.8564E+02    -0.8579E+02    -0.8593E+02    -0.8606E+02    -0.8619E+02    -0.8631E+02    -0.8642E+02    -0.8652E+02    -0.8661E+02    -0.8669E+02    -0.8676E+02    -0.8681E+02    -0.8683E+02    -0.8683E+02
    -0.8680E+02    -0.8680E+02    -0.8677E+02    -0.8672E+02    -0.8665E+02    -0.8657E+02    -0.8647E+02    -0.8637E+02    -0.8625E+02    -0.8613E+02    -0.8600E+02    -0.8586E+02    -0.8571E+02    -0.8556E+02    -0.8541E+02    -0.8524E+02    -0.8507E+02    -0.8490E+02    -0.8471E+02    -0.8452E+02    -0.8433E+02    -0.8412E+02    -0.8391E+02    -0.8370E+02    -0.8347E+02    -0.8325E+02    -0.8301E+02    -0.8277E+02    -0.8253E+02    -0.8228E+02    -0.8203E+02    -0.8178E+02    -0.8152E+02    -0.8127E+02    -0.8102E+02    -0.8077E+02    -0.8053E+02    -0.8029E+02    -0.8007E+02    -0.7985E+02    -0.7965E+02    -0.7946E+02    -0.7929E+02    -0.7914E+02    -0.7900E+02    -0.7889E+02    -0.7880E+02    -0.7874E+02    -0.7870E+02    -0.7869E+02    -0.7870E+02    -0.7874E+02    -0.7880E+02    -0.7889E+02    -0.7900E+02    -0.7913E+02    -0.7928E+02    -0.7945E+02    -0.7964E+02    -0.7984E+02    -0.8006E+02    -0.8029E+02    -0.8052E+02    -0.8076E+02    -0.8101E+02    -0.8126E+02    -0.8151E+02    -0.8176E+02    -0.8201E+02    -0.8226E+02    -0.8251E+02    -0.8275E+02    -0.8299E+02    -0.8322E+02    -0.8345E+02    -0.8367E+02    -0.8388E+02    -0.8409E+02    -0.8429E+02    -0.8449E+02    -0.8468E+02    -0.8486E+02    -0.8503E+02    -0.8520E+02    -0.8536E+02    -0.8552E+02    -0.8567E+02    -0.8581E+02    -0.8594E+02    -0.8607E+02    -0.8620E+02    -0.8631E+02    -0.8642E+02    -0.8652E+02    -0.8661E+02    -0.8669E+02    -0.8676E+02    -0.8680E+02    -0.8683E+02    -0.8683E+02
    -0.8681E+02    -0.8681E+02    -0.8678E+02    -0.8673E+02    -0.8666E+02    -0.8658E+02    -0.8649E+02    -0.8638E+02    -0.8627E+02    -0.8615E+02    -0.8603E+02    -0.8589E+02    -0.8576E+02    -0.8561E+02    -0.8547E+02    -0.8531E+02    -0.8515E+02    -0.8499E+02    -0.8482E+02    -0.8464E+02    -0.8446E+02    -0.8428E+02    -0.8409E+02    -0.8389E+02    -0.8370E+02    -0.8349E+02    -0.8329E+02    -0.8308E+02    -0.8286E+02    -0.8265E+02    -0.8244E+02    -0.8222E+02    -0.8200E+02    -0.8179E+02    -0.8158E+02    -0.8137E+02    -0.8117E+02    -0.8098E+02    -0.8079E+02    -0.8062E+02    -0.8045E+02    -0.8030E+02    -0.8016E+02    -0.8004E+02    -0.7993E+02    -0.7984E+02    -0.7977E+02    -0.7972E+02    -0.7969E+02    -0.7968E+02    -0.7969E+02    -0.7972E+02    -0.7977E+02    -0.7984E+02    -0.7993E+02    -0.8003E+02    -0.8015E+02    -0.8029E+02    -0.8044E+02    -0.8061E+02    -0.8078E+02    -0.8097E+02    -0.8116E+02    -0.8136E+02    -0.8157E+02    -0.8178E+02    -0.8199E+02    -0.8220E+02    -0.8242E+02    -0.8263E+02    -0.8284E+02    -0.8305E+02    -0.8326E+02    -0.8347E+02    -0.8367E+02    -0.8387E+02    -0.8406E+02    -0.8425E+02    -0.8443E+02    -0.8461E+02    -0.8478E+02    -0.8495E+02    -0.8511E+02    -0.8527E+02    -0.8542E+02    -0.8556E+02    -0.8571E+02    -0.8584E+02    -0.8597E+02    -0.8610E+02    -0.8622E+02    -0.8633E+02    -0.8644E+02    -0.8653E+02    -0.8662E+02    -0.8670E+02    -0.8676E+02    -0.8681E+02    -0.8684E+02    -0.8684E+02
    -0.8682E+02    -0.8682E+02    -0.8679E+02    -0.8674E+02    -0.8668E+02    -0.8660E+02    -0.8651E+02    -0.8641E+02    -0.8630E+02    -0.8619E+02    -0.8607E+02    -0.8594E+02    -0.8581E+02    -0.8568E+02    -0.8554E+02    -0.8539E+02    -0.8524E+02    -0.8509E+02    -0.8493E+02    -0.8477E+02    -0.8461E+02    -0.8444E+02    -0.8427E+02    -0.8409E+02    -0.8392E+02    -0.8374E+02    -0.8355E+02    -0.8337E+02    -0.8318E+02    -0.8300E+02    -0.8281E+02    -0.8263E+02    -0.8244E+02    -0.8226E+02    -0.8208E+02    -0.8191E+02    -0.8174E+02    -0.8158E+02    -0.8142E+02    -0.8128E+02    -0.8114E+02    -0.8101E+02    -0.8090E+02    -0.8080E+02    -0.8071E+02    -0.8064E+02    -0.8058E+02    -0.8054E+02    -0.8052E+02    -0.8051E+02    -0.8052E+02    -0.8054E+02    -0.8058E+02    -0.8064E+02    -0.8071E+02    -0.8079E+02    -0.8089E+02    -0.8101E+02    -0.8113E+02    -0.8127E+02    -0.8141E+02    -0.8156E+02    -0.8173E+02    -0.8189E+02    -0.8207E+02    -0.8224E+02    -0.8242E+02    -0.8261E+02    -0.8279E+02    -0.8298E+02    -0.8316E+02    -0.8334E+02    -0.8353E+02    -0.8371E+02    -0.8389E+02    -0.8406E+02    -0.8424E+02    -0.8441E+02    -0.8457E+02    -0.8473E+02    -0.8489E+02    -0.8505E+02    -0.8520E+02    -0.8534E+02    -0.8549E+02    -0.8562E+02    -0.8576E+02    -0.8589E+02    -0.8601E+02    -0.8613E+02    -0.8625E+02    -0.8635E+02    -0.8646E+02    -0.8655E+02    -0.8664E+02    -0.8671E+02    -0.8677E+02    -0.8682E+02    -0.8685E+02    -0.8685E+02
    -0.8683E+02    -0.8683E+02    -0.8681E+02    -0.8676E+02    -0.8670E+02    -0.8662E+02    -0.8654E+02    -0.8644E+02    -0.8634E+02    -0.8623E+02    -0.8611E+02    -0.8600E+02    -0.8587E+02    -0.8575E+02    -0.8561E+02    -0.8548E+02    -0.8534E+02    -0.8520E+02    -0.8506E+02    -0.8491E+02    -0.8476E+02    -0.8461E+02    -0.8445E+02    -0.8429E+02    -0.8413E+02    -0.8397E+02    -0.8381E+02    -0.8365E+02    -0.8348E+02    -0.8332E+02    -0.8316E+02    -0.8300E+02    -0.8284E+02    -0.8268E+02    -0.8253E+02    -0.8238E+02    -0.8224E+02    -0.8210E+02    -0.8197E+02    -0.8185E+02    -0.8174E+02    -0.8163E+02    -0.8154E+02    -0.8146E+02    -0.8138E+02    -0.8132E+02    -0.8128E+02    -0.8124E+02    -0.8122E+02    -0.8121E+02    -0.8122E+02    -0.8124E+02    -0.8127E+02    -0.8132E+02    -0.8138E+02    -0.8145E+02    -0.8153E+02    -0.8162E+02    -0.8173E+02    -0.8184E+02    -0.8196E+02    -0.8209E+02    -0.8223E+02    -0.8237E+02    -0.8251E+02    -0.8267E+02    -0.8282E+02    -0.8298E+02    -0.8314E+02    -0.8330E+02    -0.8346E+02    -0.8362E+02    -0.8378E+02    -0.8394E+02    -0.8410E+02    -0.8426E+02    -0.8442E+02    -0.8457E+02    -0.8472E+02    -0.8487E+02    -0.8501E+02    -0.8516E+02    -0.8529E+02    -0.8543E+02    -0.8556E+02    -0.8569E+02    -0.8582E+02    -0.8594E+02    -0.8606E+02    -0.8617E+02    -0.8628E+02    -0.8639E+02    -0.8648E+02    -0.8657E+02    -0.8666E+02    -0.8673E+02    -0.8679E+02    -0.8683E+02    -0.8686E+02    -0.8686E+02
    -0.8685E+02    -0.8685E+02    -0.8683E+02    -0.8678E+02    -0.8672E+02    -0.8665E+02    -0.8657E+02    -0.8648E+02    -0.8638E+02    -0.8628E+02    -0.8617E+02    -0.8606E+02    -0.8594E+02    -0.8582E+02    -0.8570E+02    -0.8557E+02    -0.8544E+02    -0.8531E+02    -0.8518E+02    -0.8505E+02    -0.8491E+02    -0.8477E+02    -0.8463E+02    -0.8449E+02    -0.8434E+02    -0.8420E+02    -0.8406E+02    -0.8391E+02    -0.8377E+02    -0.8362E+02    -0.8348E+02    -0.8334E+02    -0.8320E+02    -0.8307E+02    -0.8294E+02    -0.8281E+02    -0.8269E+02    -0.8257E+02    -0.8246E+02    -0.8236E+02    -0.8226E+02    -0.8217E+02    -0.8210E+02    -0.8203E+02    -0.8197E+02    -0.8192E+02    -0.8188E+02    -0.8185E+02    -0.8183E+02    -0.8182E+02    -0.8183E+02    -0.8185E+02    -0.8187E+02    -0.8191E+02    -0.8196E+02    -0.8202E+02    -0.8209E+02    -0.8217E+02    -0.8225E+02    -0.8235E+02    -0.8245E+02    -0.8256E+02    -0.8267E+02    -0.8280E+02    -0.8292E+02    -0.8305E+02    -0.8319E+02    -0.8332E+02    -0.8346E+02    -0.8360E+02    -0.8374E+02    -0.8388E+02    -0.8403E+02    -0.8417E+02    -0.8431E+02    -0.8445E+02    -0.8459E+02    -0.8473E+02    -0.8487E+02    -0.8500E+02    -0.8514E+02    -0.8527E+02    -0.8540E+02    -0.8552E+02    -0.8565E+02    -0.8577E+02    -0.8589E+02    -0.8600E+02    -0.8611E+02    -0.8622E+02    -0.8632E+02    -0.8642E+02    -0.8651E+02    -0.8660E+02    -0.8668E+02    -0.8675E+02    -0.8681E+02    -0.8685E+02    -0.8688E+02    -0.8688E+02
    -0.8687E+02    -0.8687E+02    -0.8685E+02    -0.8681E+02    -0.8675E+02    -0.8668E+02    -0.8660E+02    -0.8652E+02    -0.8642E+02    -0.8633E+02    -0.8623E+02    -0.8612E+02    -0.8601E+02    -0.8590E+02    -0.8579E+02    -0.8567E+02    -0.8555E+02    -0.8543E+02    -0.8531E+02    -0.8518E+02    -0.8506E+02    -0.8493E+02    -0.8480E+02    -0.8468E+02    -0.8455E+02    -0.8442E+02    -0.8429E+02    -0.8416E+02    -0.8403E+02    -0.8391E+02    -0.8378E+02    -0.8366E+02    -0.8354E+02    -0.8342E+02    -0.8331E+02    -0.8320E+02    -0.8309E+02    -0.8299E+02    -0.8290E+02    -0.8281E+02    -0.8273E+02    -0.8265E+02    -0.8259E+02    -0.8253E+02    -0.8248E+02    -0.8243E+02    -0.8240E+02    -0.8238E+02    -0.8236E+02    -0.8236E+02    -0.8236E+02    -0.8238E+02    -0.8240E+02    -0.8243E+02    -0.8247E+02    -0.8252E+02    -0.8258E+02    -0.8265E+02    -0.8272E+02    -0.8280E+02    -0.8289E+02    -0.8298E+02    -0.8308E+02    -0.8318E+02    -0.8329E+02    -0.8340E+02    -0.8352E+02    -0.8364E+02    -0.8376E+02    -0.8388E+02    -0.8401E+02    -0.8413E+02    -0.8426E+02    -0.8439E+02    -0.8452E+02    -0.8464E+02    -0.8477E+02    -0.8489E+02    -0.8502E+02    -0.8514E+02    -0.8526E+02    -0.8538E+02    -0.8550E+02    -0.8562E+02    -0.8573E+02    -0.8585E+02    -0.8596E+02    -0.8606E+02    -0.8617E+02    -0.8627E+02    -0.8637E+02    -0.8646E+02    -0.8655E+02    -0.8663E+02    -0.8671E+02    -0.8677E+02    -0.8683E+02    -0.8687E+02    -0.8689E+02    -0.8689E+02
    -0.8690E+02    -0.8690E+02    -0.8687E+02    -0.8683E+02    -0.8678E+02    -0.8671E+02    -0.8664E+02    -0.8656E+02    -0.8647E+02    -0.8638E+02    -0.8628E+02    -0.8619E+02    -0.8608E+02    -0.8598E+02    -0.8587E+02    -0.8577E+02    -0.8566E+02    -0.8555E+02    -0.8543E+02    -0.8532E+02    -0.8521E+02    -0.8509E+02    -0.8498E+02    -0.8486E+02    -0.8474E+02    -0.8463E+02    -0.8451E+02    -0.8440E+02    -0.8429E+02    -0.8417E+02    -0.8406E+02    -0.8396E+02    -0.8385E+02    -0.8375E+02    -0.8365E+02    -0.8355E+02    -0.8346E+02    -0.8337E+02    -0.8329E+02    -0.8322E+02    -0.8315E+02    -0.8308E+02    -0.8303E+02    -0.8297E+02    -0.8293E+02    -0.8289E+02    -0.8287E+02    -0.8285E+02    -0.8283E+02    -0.8283E+02    -0.8283E+02    -0.8284E+02    -0.8286E+02    -0.8289E+02    -0.8293E+02    -0.8297E+02    -0.8302E+02    -0.8307E+02    -0.8314E+02    -0.8321E+02    -0.8328E+02    -0.8336E+02    -0.8345E+02    -0.8354E+02    -0.8363E+02    -0.8373E+02    -0.8383E+02    -0.8393E+02    -0.8404E+02    -0.8415E+02    -0.8426E+02    -0.8437E+02    -0.8448E+02    -0.8460E+02    -0.8471E+02    -0.8482E+02    -0.8494E+02    -0.8505E+02    -0.8517E+02    -0.8528E+02    -0.8539E+02    -0.8550E+02    -0.8561E+02    -0.8572E+02    -0.8582E+02    -0.8593E+02    -0.8603E+02    -0.8613E+02    -0.8623E+02    -0.8632E+02    -0.8642E+02    -0.8650E+02    -0.8659E+02    -0.8667E+02    -0.8674E+02    -0.8680E+02    -0.8685E+02    -0.8689E+02    -0.8691E+02    -0.8691E+02
    -0.8692E+02    -0.8692E+02    -0.8690E+02    -0.8686E+02    -0.8681E+02    -0.8675E+02    -0.8668E+02    -0.8660E+02    -0.8652E+02    -0.8643E+02    -0.8634E+02    -0.8625E+02    -0.8616E+02    -0.8606E+02    -0.8596E+02    -0.8586E+02    -0.8576E+02    -0.8566E+02    -0.8556E+02    -0.8545E+02    -0.8535E+02    -0.8524E+02    -0.8514E+02    -0.8504E+02    -0.8493E+02    -0.8483E+02    -0.8472E+02    -0.8462E+02    -0.8452E+02    -0.8442E+02    -0.8432E+02    -0.8423E+02    -0.8414E+02    -0.8405E+02    -0.8396E+02    -0.8388E+02    -0.8380E+02    -0.8372E+02    -0.8365E+02    -0.8358E+02    -0.8352E+02    -0.8347E+02    -0.8342E+02    -0.8337E+02    -0.8334E+02    -0.8331E+02    -0.8328E+02    -0.8326E+02    -0.8325E+02    -0.8325E+02    -0.8325E+02    -0.8326E+02    -0.8328E+02    -0.8330E+02    -0.8333E+02    -0.8337E+02    -0.8341E+02    -0.8346E+02    -0.8351E+02    -0.8357E+02    -0.8364E+02    -0.8371E+02    -0.8378E+02    -0.8386E+02    -0.8394E+02    -0.8403E+02    -0.8412E+02    -0.8421E+02    -0.8430E+02    -0.8440E+02    -0.8449E+02    -0.8459E+02    -0.8469E+02    -0.8480E+02    -0.8490E+02    -0.8500E+02    -0.8510E+02    -0.8521E+02    -0.8531E+02    -0.8541E+02    -0.8551E+02    -0.8562E+02    -0.8572E+02    -0.8582E+02    -0.8591E+02    -0.8601E+02    -0.8611E+02    -0.8620E+02    -0.8629E+02    -0.8638E+02    -0.8647E+02    -0.8655E+02    -0.8663E+02    -0.8670E+02    -0.8677E+02    -0.8683E+02    -0.8688E+02    -0.8691E+02    -0.8694E+02    -0.8694E+02
    -0.8694E+02    -0.8694E+02    -0.8692E+02    -0.8689E+02    -0.8684E+02    -0.8678E+02    -0.8672E+02    -0.8665E+02    -0.8657E+02    -0.8649E+02    -0.8641E+02    -0.8632E+02    -0.8623E+02    -0.8614E+02    -0.8605E+02    -0.8596E+02    -0.8587E+02    -0.8577E+02    -0.8568E+02    -0.8558E+02    -0.8549E+02    -0.8539E+02    -0.8530E+02    -0.8520E+02    -0.8511E+02    -0.8502E+02    -0.8492E+02    -0.8483E+02    -0.8474E+02    -0.8465E+02    -0.8457E+02    -0.8448E+02    -0.8440E+02    -0.8432E+02    -0.8425E+02    -0.8417E+02    -0.8410E+02    -0.8404E+02    -0.8397E+02    -0.8392E+02    -0.8386E+02    -0.8382E+02    -0.8377E+02    -0.8373E+02    -0.8370E+02    -0.8368E+02    -0.8365E+02    -0.8364E+02    -0.8363E+02    -0.8363E+02    -0.8363E+02    -0.8364E+02    -0.8365E+02    -0.8367E+02    -0.8370E+02    -0.8373E+02    -0.8376E+02    -0.8381E+02    -0.8385E+02    -0.8391E+02    -0.8396E+02    -0.8402E+02    -0.8409E+02    -0.8416E+02    -0.8423E+02    -0.8430E+02    -0.8438E+02    -0.8446E+02    -0.8454E+02    -0.8463E+02    -0.8472E+02    -0.8481E+02    -0.8490E+02    -0.8499E+02    -0.8508E+02    -0.8517E+02    -0.8526E+02    -0.8536E+02    -0.8545E+02    -0.8554E+02    -0.8564E+02    -0.8573E+02    -0.8582E+02    -0.8591E+02    -0.8600E+02    -0.8609E+02    -0.8618E+02    -0.8627E+02    -0.8635E+02    -0.8644E+02    -0.8652E+02    -0.8659E+02    -0.8667E+02    -0.8674E+02    -0.8680E+02    -0.8686E+02    -0.8690E+02    -0.8694E+02    -0.8696E+02    -0.8696E+02
    -0.8697E+02    -0.8697E+02    -0.8695E+02    -0.8692E+02    -0.8687E+02    -0.8682E+02    -0.8676E+02    -0.8669E+02    -0.8662E+02    -0.8654E+02    -0.8647E+02    -0.8639E+02    -0.8631E+02    -0.8622E+02    -0.8614E+02    -0.8605E+02    -0.8597E+02    -0.8588E+02    -0.8580E+02    -0.8571E+02    -0.8562E+02    -0.8554E+02    -0.8545E+02    -0.8537E+02    -0.8528E+02    -0.8520E+02    -0.8511E+02    -0.8503E+02    -0.8495E+02    -0.8487E+02    -0.8479E+02    -0.8472E+02    -0.8465E+02    -0.8458E+02    -0.8451E+02    -0.8444E+02    -0.8438E+02    -0.8433E+02    -0.8427E+02    -0.8422E+02    -0.8417E+02    -0.8413E+02    -0.8410E+02    -0.8406E+02    -0.8403E+02    -0.8401E+02    -0.8399E+02    -0.8398E+02    -0.8397E+02    -0.8397E+02    -0.8397E+02    -0.8398E+02    -0.8399E+02    -0.8401E+02    -0.8403E+02    -0.8406E+02    -0.8409E+02    -0.8412E+02    -0.8416E+02    -0.8421E+02    -0.8426E+02    -0.8431E+02    -0.8437E+02    -0.8443E+02    -0.8449E+02    -0.8456E+02    -0.8463E+02    -0.8470E+02    -0.8477E+02    -0.8485E+02    -0.8493E+02    -0.8500E+02    -0.8508E+02    -0.8517E+02    -0.8525E+02    -0.8533E+02    -0.8542E+02    -0.8550E+02    -0.8559E+02    -0.8567E+02    -0.8576E+02    -0.8584E+02    -0.8592E+02    -0.8601E+02    -0.8609E+02    -0.8618E+02    -0.8626E+02    -0.8634E+02    -0.8642E+02    -0.8649E+02    -0.8657E+02    -0.8664E+02    -0.8671E+02    -0.8677E+02    -0.8683E+02    -0.8689E+02    -0.8693E+02    -0.8696E+02    -0.8698E+02    -0.8698E+02
    -0.8699E+02    -0.8699E+02    -0.8697E+02    -0.8694E+02    -0.8690E+02    -0.8685E+02    -0.8679E+02    -0.8673E+02    -0.8667E+02    -0.8660E+02    -0.8653E+02    -0.8645E+02    -0.8638E+02    -0.8630E+02    -0.8622E+02    -0.8615E+02    -0.8607E+02    -0.8599E+02    -0.8591E+02    -0.8583E+02    -0.8575E+02    -0.8567E+02    -0.8560E+02    -0.8552E+02    -0.8544E+02    -0.8537E+02    -0.8529E+02    -0.8522E+02    -0.8515E+02    -0.8508E+02    -0.8501E+02    -0.8494E+02    -0.8488E+02    -0.8481E+02    -0.8475E+02    -0.8470E+02    -0.8464E+02    -0.8459E+02    -0.8454E+02    -0.8450E+02    -0.8446E+02    -0.8442E+02    -0.8439E+02    -0.8436E+02    -0.8434E+02    -0.8432E+02    -0.8430E+02    -0.8429E+02    -0.8428E+02    -0.8428E+02    -0.8428E+02    -0.8429E+02    -0.8430E+02    -0.8431E+02    -0.8433E+02    -0.8435E+02    -0.8438E+02    -0.8441E+02    -0.8445E+02    -0.8449E+02    -0.8453E+02    -0.8458E+02    -0.8463E+02    -0.8468E+02    -0.8474E+02    -0.8480E+02    -0.8486E+02    -0.8492E+02    -0.8499E+02    -0.8505E+02    -0.8512E+02    -0.8519E+02    -0.8526E+02    -0.8534E+02    -0.8541E+02    -0.8549E+02    -0.8556E+02    -0.8564E+02    -0.8572E+02    -0.8579E+02    -0.8587E+02    -0.8595E+02    -0.8603E+02    -0.8610E+02    -0.8618E+02    -0.8626E+02    -0.8633E+02    -0.8641E+02    -0.8648E+02    -0.8655E+02    -0.8662E+02    -0.8669E+02    -0.8675E+02    -0.8681E+02    -0.8687E+02    -0.8691E+02    -0.8696E+02    -0.8699E+02    -0.8700E+02    -0.8700E+02
    -0.8702E+02    -0.8702E+02    -0.8700E+02    -0.8697E+02    -0.8693E+02    -0.8688E+02    -0.8683E+02    -0.8677E+02    -0.8671E+02    -0.8665E+02    -0.8658E+02    -0.8652E+02    -0.8645E+02    -0.8638E+02    -0.8631E+02    -0.8624E+02    -0.8616E+02    -0.8609E+02    -0.8602E+02    -0.8595E+02    -0.8588E+02    -0.8581E+02    -0.8573E+02    -0.8566E+02    -0.8560E+02    -0.8553E+02    -0.8546E+02    -0.8539E+02    -0.8533E+02    -0.8527E+02    -0.8521E+02    -0.8515E+02    -0.8509E+02    -0.8503E+02    -0.8498E+02    -0.8493E+02    -0.8488E+02    -0.8484E+02    -0.8480E+02    -0.8476E+02    -0.8472E+02    -0.8469E+02    -0.8466E+02    -0.8464E+02    -0.8461E+02    -0.8460E+02    -0.8458E+02    -0.8457E+02    -0.8456E+02    -0.8456E+02    -0.8456E+02    -0.8457E+02    -0.8458E+02    -0.8459E+02    -0.8461E+02    -0.8463E+02    -0.8465E+02    -0.8468E+02    -0.8471E+02    -0.8475E+02    -0.8478E+02    -0.8483E+02    -0.8487E+02    -0.8492E+02    -0.8497E+02    -0.8502E+02    -0.8507E+02    -0.8513E+02    -0.8519E+02    -0.8525E+02    -0.8531E+02    -0.8537E+02    -0.8543E+02    -0.8550E+02    -0.8557E+02    -0.8563E+02    -0.8570E+02    -0.8577E+02    -0.8584E+02    -0.8591E+02    -0.8598E+02    -0.8605E+02    -0.8612E+02    -0.8619E+02    -0.8626E+02    -0.8633E+02    -0.8640E+02    -0.8647E+02    -0.8654E+02    -0.8661E+02    -0.8667E+02    -0.8673E+02    -0.8679E+02    -0.8685E+02    -0.8690E+02    -0.8694E+02    -0.8698E+02    -0.8701E+02    -0.8703E+02    -0.8703E+02
    -0.8704E+02    -0.8704E+02    -0.8702E+02    -0.8700E+02    -0.8696E+02    -0.8692E+02    -0.8687E+02    -0.8682E+02    -0.8676E+02    -0.8670E+02    -0.8664E+02    -0.8658E+02    -0.8652E+02    -0.8645E+02    -0.8639E+02    -0.8632E+02    -0.8626E+02    -0.8619E+02    -0.8613E+02    -0.8606E+02    -0.8600E+02    -0.8593E+02    -0.8587E+02    -0.8580E+02    -0.8574E+02    -0.8568E+02    -0.8562E+02    -0.8556E+02    -0.8550E+02    -0.8545E+02    -0.8539E+02    -0.8534E+02    -0.8529E+02    -0.8524E+02    -0.8519E+02    -0.8515E+02    -0.8511E+02    -0.8507E+02    -0.8503E+02    -0.8500E+02    -0.8496E+02    -0.8494E+02    -0.8491E+02    -0.8489E+02    -0.8487E+02    -0.8485E+02    -0.8484E+02    -0.8483E+02    -0.8483E+02    -0.8482E+02    -0.8482E+02    -0.8483E+02    -0.8484E+02    -0.8485E+02    -0.8486E+02    -0.8488E+02    -0.8490E+02    -0.8493E+02    -0.8495E+02    -0.8499E+02    -0.8502E+02    -0.8505E+02    -0.8509E+02    -0.8513E+02    -0.8518E+02    -0.8522E+02    -0.8527E+02    -0.8532E+02    -0.8537E+02    -0.8543E+02    -0.8548E+02    -0.8554E+02    -0.8560E+02    -0.8565E+02    -0.8571E+02    -0.8578E+02    -0.8584E+02    -0.8590E+02    -0.8596E+02    -0.8603E+02    -0.8609E+02    -0.8615E+02    -0.8622E+02    -0.8628E+02    -0.8635E+02    -0.8641E+02    -0.8647E+02    -0.8654E+02    -0.8660E+02    -0.8666E+02    -0.8672E+02    -0.8678E+02    -0.8683E+02    -0.8688E+02    -0.8693E+02    -0.8697E+02    -0.8701E+02    -0.8703E+02    -0.8705E+02    -0.8705E+02
    -0.8706E+02    -0.8706E+02    -0.8705E+02    -0.8702E+02    -0.8699E+02    -0.8695E+02    -0.8691E+02    -0.8686E+02    -0.8681E+02    -0.8675E+02    -0.8670E+02    -0.8664E+02    -0.8658E+02    -0.8652E+02    -0.8646E+02    -0.8640E+02    -0.8635E+02    -0.8629E+02    -0.8623E+02    -0.8617E+02    -0.8611E+02    -0.8605E+02    -0.8599E+02    -0.8594E+02    -0.8588E+02    -0.8583E+02    -0.8577E+02    -0.8572E+02    -0.8567E+02    -0.8562E+02    -0.8557E+02    -0.8552E+02    -0.8548E+02    -0.8543E+02    -0.8539E+02    -0.8535E+02    -0.8531E+02    -0.8528E+02    -0.8525E+02    -0.8522E+02    -0.8519E+02    -0.8516E+02    -0.8514E+02    -0.8512E+02    -0.8510E+02    -0.8509E+02    -0.8508E+02    -0.8507E+02    -0.8507E+02    -0.8506E+02    -0.8507E+02    -0.8507E+02    -0.8508E+02    -0.8509E+02    -0.8510E+02    -0.8512E+02    -0.8513E+02    -0.8516E+02    -0.8518E+02    -0.8521E+02    -0.8524E+02    -0.8527E+02    -0.8530E+02    -0.8534E+02    -0.8538E+02    -0.8542E+02    -0.8546E+02    -0.8550E+02    -0.8555E+02    -0.8560E+02    -0.8565E+02    -0.8570E+02    -0.8575E+02    -0.8580E+02    -0.8586E+02    -0.8591E+02    -0.8597E+02    -0.8602E+02    -0.8608E+02    -0.8614E+02    -0.8619E+02    -0.8625E+02    -0.8631E+02    -0.8637E+02    -0.8643E+02    -0.8649E+02    -0.8654E+02    -0.8660E+02    -0.8666E+02    -0.8671E+02    -0.8677E+02    -0.8682E+02    -0.8687E+02    -0.8692E+02    -0.8696E+02    -0.8700E+02    -0.8703E+02    -0.8706E+02    -0.8707E+02    -0.8707E+02
    -0.8708E+02    -0.8708E+02    -0.8707E+02    -0.8705E+02    -0.8702E+02    -0.8698E+02    -0.8694E+02    -0.8690E+02    -0.8685E+02    -0.8680E+02    -0.8675E+02    -0.8670E+02    -0.8665E+02    -0.8659E+02    -0.8654E+02    -0.8649E+02    -0.8643E+02    -0.8638E+02    -0.8632E+02    -0.8627E+02    -0.8622E+02    -0.8617E+02    -0.8611E+02    -0.8606E+02    -0.8601E+02    -0.8596E+02    -0.8592E+02    -0.8587E+02    -0.8582E+02    -0.8578E+02    -0.8573E+02    -0.8569E+02    -0.8565E+02    -0.8561E+02    -0.8558E+02    -0.8554E+02    -0.8551E+02    -0.8548E+02    -0.8545E+02    -0.8542E+02    -0.8540E+02    -0.8538E+02    -0.8536E+02    -0.8534E+02    -0.8532E+02    -0.8531E+02    -0.8530E+02    -0.8529E+02    -0.8529E+02    -0.8529E+02    -0.8529E+02    -0.8529E+02    -0.8530E+02    -0.8531E+02    -0.8532E+02    -0.8533E+02    -0.8535E+02    -0.8537E+02    -0.8539E+02    -0.8541E+02    -0.8544E+02    -0.8547E+02    -0.8550E+02    -0.8553E+02    -0.8556E+02    -0.8560E+02    -0.8564E+02    -0.8568E+02    -0.8572E+02    -0.8576E+02    -0.8580E+02    -0.8585E+02    -0.8589E+02    -0.8594E+02    -0.8599E+02    -0.8604E+02    -0.8609E+02    -0.8614E+02    -0.8619E+02    -0.8624E+02    -0.8629E+02    -0.8635E+02    -0.8640E+02    -0.8645E+02    -0.8650E+02    -0.8656E+02    -0.8661E+02    -0.8666E+02    -0.8671E+02    -0.8676E+02    -0.8681E+02    -0.8686E+02    -0.8691E+02    -0.8695E+02    -0.8699E+02    -0.8703E+02    -0.8706E+02    -0.8708E+02    -0.8709E+02    -0.8709E+02
    -0.8711E+02    -0.8711E+02    -0.8709E+02    -0.8707E+02    -0.8705E+02    -0.8701E+02    -0.8698E+02    -0.8694E+02    -0.8689E+02    -0.8685E+02    -0.8680E+02    -0.8676E+02    -0.8671E+02    -0.8666E+02    -0.8661E+02    -0.8656E+02    -0.8651E+02    -0.8647E+02    -0.8642E+02    -0.8637E+02    -0.8632E+02    -0.8628E+02    -0.8623E+02    -0.8618E+02    -0.8614E+02    -0.8609E+02    -0.8605E+02    -0.8601E+02    -0.8597E+02    -0.8593E+02    -0.8589E+02    -0.8585E+02    -0.8582E+02    -0.8578E+02    -0.8575E+02    -0.8572E+02    -0.8569E+02    -0.8566E+02    -0.8564E+02    -0.8561E+02    -0.8559E+02    -0.8557E+02    -0.8556E+02    -0.8554E+02    -0.8553E+02    -0.8552E+02    -0.8551E+02    -0.8550E+02    -0.8550E+02    -0.8550E+02    -0.8550E+02    -0.8550E+02    -0.8551E+02    -0.8551E+02    -0.8552E+02    -0.8554E+02    -0.8555E+02    -0.8557E+02    -0.8559E+02    -0.8561E+02    -0.8563E+02    -0.8565E+02    -0.8568E+02    -0.8571E+02    -0.8574E+02    -0.8577E+02    -0.8580E+02    -0.8584E+02    -0.8587E+02    -0.8591E+02    -0.8595E+02    -0.8599E+02    -0.8603E+02    -0.8607E+02    -0.8612E+02    -0.8616E+02    -0.8620E+02    -0.8625E+02    -0.8630E+02    -0.8634E+02    -0.8639E+02    -0.8644E+02    -0.8648E+02    -0.8653E+02    -0.8658E+02    -0.8663E+02    -0.8667E+02    -0.8672E+02    -0.8677E+02    -0.8682E+02    -0.8686E+02    -0.8690E+02    -0.8695E+02    -0.8698E+02    -0.8702E+02    -0.8705E+02    -0.8708E+02    -0.8710E+02    -0.8711E+02    -0.8711E+02
    -0.8713E+02    -0.8713E+02    -0.8712E+02    -0.8710E+02    -0.8707E+02    -0.8704E+02    -0.8701E+02    -0.8697E+02    -0.8694E+02    -0.8689E+02    -0.8685E+02    -0.8681E+02    -0.8677E+02    -0.8672E+02    -0.8668E+02    -0.8664E+02    -0.8659E+02    -0.8655E+02    -0.8651E+02    -0.8646E+02    -0.8642E+02    -0.8638E+02    -0.8634E+02    -0.8630E+02    -0.8626E+02    -0.8622E+02    -0.8618E+02    -0.8614E+02    -0.8611E+02    -0.8607E+02    -0.8604E+02    -0.8601E+02    -0.8597E+02    -0.8594E+02    -0.8592E+02    -0.8589E+02    -0.8586E+02    -0.8584E+02    -0.8582E+02    -0.8580E+02    -0.8578E+02    -0.8576E+02    -0.8574E+02    -0.8573E+02    -0.8572E+02    -0.8571E+02    -0.8570E+02    -0.8570E+02    -0.8569E+02    -0.8569E+02    -0.8569E+02    -0.8570E+02    -0.8570E+02    -0.8571E+02    -0.8572E+02    -0.8573E+02    -0.8574E+02    -0.8575E+02    -0.8577E+02    -0.8579E+02    -0.8581E+02    -0.8583E+02    -0.8585E+02    -0.8588E+02    -0.8590E+02    -0.8593E+02    -0.8596E+02    -0.8599E+02    -0.8602E+02    -0.8606E+02    -0.8609E+02    -0.8613E+02    -0.8616E+02    -0.8620E+02    -0.8624E+02    -0.8628E+02    -0.8632E+02    -0.8636E+02    -0.8640E+02    -0.8644E+02    -0.8648E+02    -0.8652E+02    -0.8657E+02    -0.8661E+02    -0.8665E+02    -0.8669E+02    -0.8674E+02    -0.8678E+02    -0.8682E+02    -0.8686E+02    -0.8690E+02    -0.8694E+02    -0.8698E+02    -0.8702E+02    -0.8705E+02    -0.8708E+02    -0.8710E+02    -0.8712E+02    -0.8713E+02    -0.8713E+02
    -0.8715E+02    -0.8715E+02    -0.8714E+02    -0.8712E+02    -0.8710E+02    -0.8707E+02    -0.8704E+02    -0.8701E+02    -0.8698E+02    -0.8694E+02    -0.8690E+02    -0.8686E+02    -0.8683E+02    -0.8679E+02    -0.8675E+02    -0.8671E+02    -0.8667E+02    -0.8663E+02    -0.8659E+02    -0.8656E+02    -0.8652E+02    -0.8648E+02    -0.8644E+02    -0.8641E+02    -0.8637E+02    -0.8634E+02    -0.8631E+02    -0.8627E+02    -0.8624E+02    -0.8621E+02    -0.8618E+02    -0.8615E+02    -0.8612E+02    -0.8610E+02    -0.8607E+02    -0.8605E+02    -0.8602E+02    -0.8600E+02    -0.8598E+02    -0.8597E+02    -0.8595E+02    -0.8593E+02    -0.8592E+02    -0.8591E+02    -0.8590E+02    -0.8589E+02    -0.8588E+02    -0.8588E+02    -0.8588E+02    -0.8588E+02    -0.8588E+02    -0.8588E+02    -0.8588E+02    -0.8589E+02    -0.8590E+02    -0.8591E+02    -0.8592E+02    -0.8593E+02    -0.8594E+02    -0.8596E+02    -0.8598E+02    -0.8600E+02    -0.8602E+02    -0.8604E+02    -0.8606E+02    -0.8608E+02    -0.8611E+02    -0.8614E+02    -0.8617E+02    -0.8619E+02    -0.8622E+02    -0.8626E+02    -0.8629E+02    -0.8632E+02    -0.8635E+02    -0.8639E+02    -0.8642E+02    -0.8646E+02    -0.8650E+02    -0.8653E+02    -0.8657E+02    -0.8661E+02    -0.8665E+02    -0.8668E+02    -0.8672E+02    -0.8676E+02    -0.8680E+02    -0.8684E+02    -0.8687E+02    -0.8691E+02    -0.8695E+02    -0.8698E+02    -0.8702E+02    -0.8705E+02    -0.8708E+02    -0.8710E+02    -0.8713E+02    -0.8714E+02    -0.8715E+02    -0.8715E+02
    -0.8717E+02    -0.8717E+02    -0.8716E+02    -0.8714E+02    -0.8713E+02    -0.8710E+02    -0.8707E+02    -0.8705E+02    -0.8701E+02    -0.8698E+02    -0.8695E+02    -0.8692E+02    -0.8688E+02    -0.8685E+02    -0.8681E+02    -0.8678E+02    -0.8675E+02    -0.8671E+02    -0.8668E+02    -0.8664E+02    -0.8661E+02    -0.8658E+02    -0.8655E+02    -0.8651E+02    -0.8648E+02    -0.8645E+02    -0.8642E+02    -0.8639E+02    -0.8637E+02    -0.8634E+02    -0.8631E+02    -0.8629E+02    -0.8626E+02    -0.8624E+02    -0.8622E+02    -0.8620E+02    -0.8618E+02    -0.8616E+02    -0.8614E+02    -0.8613E+02    -0.8611E+02    -0.8610E+02    -0.8609E+02    -0.8608E+02    -0.8607E+02    -0.8606E+02    -0.8606E+02    -0.8605E+02    -0.8605E+02    -0.8605E+02    -0.8605E+02    -0.8605E+02    -0.8606E+02    -0.8606E+02    -0.8607E+02    -0.8607E+02    -0.8608E+02    -0.8610E+02    -0.8611E+02    -0.8612E+02    -0.8614E+02    -0.8615E+02    -0.8617E+02    -0.8619E+02    -0.8621E+02    -0.8623E+02    -0.8625E+02    -0.8628E+02    -0.8630E+02    -0.8633E+02    -0.8635E+02    -0.8638E+02    -0.8641E+02    -0.8644E+02    -0.8647E+02    -0.8650E+02    -0.8653E+02    -0.8656E+02    -0.8659E+02    -0.8662E+02    -0.8666E+02    -0.8669E+02    -0.8672E+02    -0.8676E+02    -0.8679E+02    -0.8682E+02    -0.8686E+02    -0.8689E+02    -0.8692E+02    -0.8696E+02    -0.8699E+02    -0.8702E+02    -0.8705E+02    -0.8708E+02    -0.8711E+02    -0.8713E+02    -0.8715E+02    -0.8716E+02    -0.8717E+02    -0.8717E+02
    -0.8719E+02    -0.8719E+02    -0.8718E+02    -0.8717E+02    -0.8715E+02    -0.8713E+02    -0.8711E+02    -0.8708E+02    -0.8705E+02    -0.8702E+02    -0.8700E+02    -0.8697E+02    -0.8694E+02    -0.8691E+02    -0.8688E+02    -0.8685E+02    -0.8682E+02    -0.8679E+02    -0.8676E+02    -0.8673E+02    -0.8670E+02    -0.8667E+02    -0.8664E+02    -0.8662E+02    -0.8659E+02    -0.8656E+02    -0.8654E+02    -0.8651E+02    -0.8649E+02    -0.8646E+02    -0.8644E+02    -0.8642E+02    -0.8640E+02    -0.8638E+02    -0.8636E+02    -0.8634E+02    -0.8633E+02    -0.8631E+02    -0.8629E+02    -0.8628E+02    -0.8627E+02    -0.8626E+02    -0.8625E+02    -0.8624E+02    -0.8623E+02    -0.8623E+02    -0.8622E+02    -0.8622E+02    -0.8621E+02    -0.8621E+02    -0.8621E+02    -0.8622E+02    -0.8622E+02    -0.8622E+02    -0.8623E+02    -0.8624E+02    -0.8624E+02    -0.8625E+02    -0.8626E+02    -0.8628E+02    -0.8629E+02    -0.8630E+02    -0.8632E+02    -0.8633E+02    -0.8635E+02    -0.8637E+02    -0.8639E+02    -0.8641E+02    -0.8643E+02    -0.8645E+02    -0.8647E+02    -0.8650E+02    -0.8652E+02    -0.8655E+02    -0.8657E+02    -0.8660E+02    -0.8663E+02    -0.8665E+02    -0.8668E+02    -0.8671E+02    -0.8674E+02    -0.8677E+02    -0.8680E+02    -0.8683E+02    -0.8686E+02    -0.8689E+02    -0.8691E+02    -0.8694E+02    -0.8697E+02    -0.8700E+02    -0.8703E+02    -0.8706E+02    -0.8708E+02    -0.8711E+02    -0.8713E+02    -0.8715E+02    -0.8717E+02    -0.8718E+02    -0.8719E+02    -0.8719E+02
    -0.8721E+02    -0.8721E+02    -0.8720E+02    -0.8719E+02    -0.8717E+02    -0.8716E+02    -0.8714E+02    -0.8711E+02    -0.8709E+02    -0.8707E+02    -0.8704E+02    -0.8702E+02    -0.8699E+02    -0.8696E+02    -0.8694E+02    -0.8691E+02    -0.8689E+02    -0.8686E+02    -0.8683E+02    -0.8681E+02    -0.8678E+02    -0.8676E+02    -0.8674E+02    -0.8671E+02    -0.8669E+02    -0.8667E+02    -0.8665E+02    -0.8662E+02    -0.8660E+02    -0.8658E+02    -0.8656E+02    -0.8655E+02    -0.8653E+02    -0.8651E+02    -0.8649E+02    -0.8648E+02    -0.8646E+02    -0.8645E+02    -0.8644E+02    -0.8643E+02    -0.8642E+02    -0.8641E+02    -0.8640E+02    -0.8639E+02    -0.8638E+02    -0.8638E+02    -0.8638E+02    -0.8637E+02    -0.8637E+02    -0.8637E+02    -0.8637E+02    -0.8637E+02    -0.8637E+02    -0.8638E+02    -0.8638E+02    -0.8639E+02    -0.8639E+02    -0.8640E+02    -0.8641E+02    -0.8642E+02    -0.8643E+02    -0.8644E+02    -0.8646E+02    -0.8647E+02    -0.8649E+02    -0.8650E+02    -0.8652E+02    -0.8654E+02    -0.8655E+02    -0.8657E+02    -0.8659E+02    -0.8661E+02    -0.8663E+02    -0.8665E+02    -0.8668E+02    -0.8670E+02    -0.8672E+02    -0.8675E+02    -0.8677E+02    -0.8679E+02    -0.8682E+02    -0.8684E+02    -0.8687E+02    -0.8689E+02    -0.8692E+02    -0.8694E+02    -0.8697E+02    -0.8700E+02    -0.8702E+02    -0.8705E+02    -0.8707E+02    -0.8709E+02    -0.8712E+02    -0.8714E+02    -0.8716E+02    -0.8718E+02    -0.8719E+02    -0.8720E+02    -0.8721E+02    -0.8721E+02
    -0.8722E+02    -0.8722E+02    -0.8722E+02    -0.8721E+02    -0.8720E+02    -0.8718E+02    -0.8716E+02    -0.8715E+02    -0.8713E+02    -0.8710E+02    -0.8708E+02    -0.8706E+02    -0.8704E+02    -0.8702E+02    -0.8700E+02    -0.8697E+02    -0.8695E+02    -0.8693E+02    -0.8691E+02    -0.8689E+02    -0.8687E+02    -0.8685E+02    -0.8683E+02    -0.8681E+02    -0.8679E+02    -0.8677E+02    -0.8675E+02    -0.8673E+02    -0.8671E+02    -0.8670E+02    -0.8668E+02    -0.8667E+02    -0.8665E+02    -0.8664E+02    -0.8662E+02    -0.8661E+02    -0.8660E+02    -0.8659E+02    -0.8658E+02    -0.8657E+02    -0.8656E+02    -0.8655E+02    -0.8654E+02    -0.8654E+02    -0.8653E+02    -0.8653E+02    -0.8652E+02    -0.8652E+02    -0.8652E+02    -0.8652E+02    -0.8652E+02    -0.8652E+02    -0.8652E+02    -0.8652E+02    -0.8653E+02    -0.8653E+02    -0.8654E+02    -0.8655E+02    -0.8655E+02    -0.8656E+02    -0.8657E+02    -0.8658E+02    -0.8659E+02    -0.8660E+02    -0.8662E+02    -0.8663E+02    -0.8664E+02    -0.8666E+02    -0.8667E+02    -0.8669E+02    -0.8670E+02    -0.8672E+02    -0.8674E+02    -0.8676E+02    -0.8678E+02    -0.8679E+02    -0.8681E+02    -0.8683E+02    -0.8685E+02    -0.8687E+02    -0.8690E+02    -0.8692E+02    -0.8694E+02    -0.8696E+02    -0.8698E+02    -0.8700E+02    -0.8702E+02    -0.8705E+02    -0.8707E+02    -0.8709E+02    -0.8711E+02    -0.8713E+02    -0.8715E+02    -0.8717E+02    -0.8718E+02    -0.8720E+02    -0.8721E+02    -0.8722E+02    -0.8723E+02    -0.8723E+02
    -0.8724E+02    -0.8724E+02    -0.8724E+02    -0.8723E+02    -0.8722E+02    -0.8721E+02    -0.8719E+02    -0.8718E+02    -0.8716E+02    -0.8714E+02    -0.8713E+02    -0.8711E+02    -0.8709E+02    -0.8707E+02    -0.8705E+02    -0.8703E+02    -0.8702E+02    -0.8700E+02    -0.8698E+02    -0.8696E+02    -0.8695E+02    -0.8693E+02    -0.8691E+02    -0.8690E+02    -0.8688E+02    -0.8686E+02    -0.8685E+02    -0.8683E+02    -0.8682E+02    -0.8681E+02    -0.8679E+02    -0.8678E+02    -0.8677E+02    -0.8676E+02    -0.8675E+02    -0.8673E+02    -0.8672E+02    -0.8672E+02    -0.8671E+02    -0.8670E+02    -0.8669E+02    -0.8669E+02    -0.8668E+02    -0.8667E+02    -0.8667E+02    -0.8667E+02    -0.8666E+02    -0.8666E+02    -0.8666E+02    -0.8666E+02    -0.8666E+02    -0.8666E+02    -0.8666E+02    -0.8666E+02    -0.8667E+02    -0.8667E+02    -0.8668E+02    -0.8668E+02    -0.8669E+02    -0.8670E+02    -0.8670E+02    -0.8671E+02    -0.8672E+02    -0.8673E+02    -0.8674E+02    -0.8675E+02    -0.8676E+02    -0.8677E+02    -0.8679E+02    -0.8680E+02    -0.8681E+02    -0.8683E+02    -0.8684E+02    -0.8686E+02    -0.8687E+02    -0.8689E+02    -0.8690E+02    -0.8692E+02    -0.8694E+02    -0.8695E+02    -0.8697E+02    -0.8699E+02    -0.8700E+02    -0.8702E+02    -0.8704E+02    -0.8706E+02    -0.8708E+02    -0.8709E+02    -0.8711E+02    -0.8713E+02    -0.8715E+02    -0.8716E+02    -0.8718E+02    -0.8719E+02    -0.8721E+02    -0.8722E+02    -0.8723E+02    -0.8724E+02    -0.8724E+02    -0.8724E+02
    -0.8726E+02    -0.8726E+02    -0.8726E+02    -0.8725E+02    -0.8724E+02    -0.8723E+02    -0.8722E+02    -0.8721E+02    -0.8719E+02    -0.8718E+02    -0.8717E+02    -0.8715E+02    -0.8714E+02    -0.8712E+02    -0.8711E+02    -0.8709E+02    -0.8708E+02    -0.8706E+02    -0.8705E+02    -0.8704E+02    -0.8702E+02    -0.8701E+02    -0.8699E+02    -0.8698E+02    -0.8697E+02    -0.8696E+02    -0.8694E+02    -0.8693E+02    -0.8692E+02    -0.8691E+02    -0.8690E+02    -0.8689E+02    -0.8688E+02    -0.8687E+02    -0.8686E+02    -0.8685E+02    -0.8684E+02    -0.8684E+02    -0.8683E+02    -0.8682E+02    -0.8682E+02    -0.8681E+02    -0.8681E+02    -0.8680E+02    -0.8680E+02    -0.8680E+02    -0.8680E+02    -0.8679E+02    -0.8679E+02    -0.8679E+02    -0.8679E+02    -0.8679E+02    -0.8680E+02    -0.8680E+02    -0.8680E+02    -0.8680E+02    -0.8681E+02    -0.8681E+02    -0.8682E+02    -0.8682E+02    -0.8683E+02    -0.8683E+02    -0.8684E+02    -0.8685E+02    -0.8686E+02    -0.8686E+02    -0.8687E+02    -0.8688E+02    -0.8689E+02    -0.8690E+02    -0.8691E+02    -0.8693E+02    -0.8694E+02    -0.8695E+02    -0.8696E+02    -0.8697E+02    -0.8699E+02    -0.8700E+02    -0.8701E+02    -0.8703E+02    -0.8704E+02    -0.8705E+02    -0.8707E+02    -0.8708E+02    -0.8710E+02    -0.8711E+02    -0.8713E+02    -0.8714E+02    -0.8715E+02    -0.8717E+02    -0.8718E+02    -0.8720E+02    -0.8721E+02    -0.8722E+02    -0.8723E+02    -0.8724E+02    -0.8725E+02    -0.8726E+02    -0.8726E+02    -0.8726E+02
    -0.8727E+02    -0.8727E+02    -0.8727E+02    -0.8727E+02    -0.8726E+02    -0.8725E+02    -0.8724E+02    -0.8723E+02    -0.8722E+02    -0.8721E+02    -0.8720E+02    -0.8719E+02    -0.8718E+02    -0.8717E+02    -0.8716E+02    -0.8715E+02    -0.8713E+02    -0.8712E+02    -0.8711E+02    -0.8710E+02    -0.8709E+02    -0.8708E+02    -0.8707E+02    -0.8706E+02    -0.8705E+02    -0.8704E+02    -0.8703E+02    -0.8702E+02    -0.8701E+02    -0.8700E+02    -0.8700E+02    -0.8699E+02    -0.8698E+02    -0.8697E+02    -0.8697E+02    -0.8696E+02    -0.8695E+02    -0.8695E+02    -0.8694E+02    -0.8694E+02    -0.8693E+02    -0.8693E+02    -0.8693E+02    -0.8692E+02    -0.8692E+02    -0.8692E+02    -0.8692E+02    -0.8692E+02    -0.8692E+02    -0.8691E+02    -0.8692E+02    -0.8692E+02    -0.8692E+02    -0.8692E+02    -0.8692E+02    -0.8692E+02    -0.8693E+02    -0.8693E+02    -0.8693E+02    -0.8694E+02    -0.8694E+02    -0.8695E+02    -0.8695E+02    -0.8696E+02    -0.8696E+02    -0.8697E+02    -0.8698E+02    -0.8698E+02    -0.8699E+02    -0.8700E+02    -0.8701E+02    -0.8702E+02    -0.8703E+02    -0.8703E+02    -0.8704E+02    -0.8705E+02    -0.8706E+02    -0.8707E+02    -0.8708E+02    -0.8709E+02    -0.8711E+02    -0.8712E+02    -0.8713E+02    -0.8714E+02    -0.8715E+02    -0.8716E+02    -0.8717E+02    -0.8718E+02    -0.8719E+02    -0.8720E+02    -0.8721E+02    -0.8722E+02    -0.8723E+02    -0.8724E+02    -0.8725E+02    -0.8726E+02    -0.8727E+02    -0.8727E+02    -0.8727E+02    -0.8727E+02
    -0.8729E+02    -0.8729E+02    -0.8728E+02    -0.8728E+02    -0.8728E+02    -0.8727E+02    -0.8726E+02    -0.8726E+02    -0.8725E+02    -0.8724E+02    -0.8723E+02    -0.8722E+02    -0.8722E+02    -0.8721E+02    -0.8720E+02    -0.8719E+02    -0.8718E+02    -0.8717E+02    -0.8717E+02    -0.8716E+02    -0.8715E+02    -0.8714E+02    -0.8713E+02    -0.8713E+02    -0.8712E+02    -0.8711E+02    -0.8711E+02    -0.8710E+02    -0.8709E+02    -0.8709E+02    -0.8708E+02    -0.8707E+02    -0.8707E+02    -0.8706E+02    -0.8706E+02    -0.8705E+02    -0.8705E+02    -0.8704E+02    -0.8704E+02    -0.8704E+02    -0.8703E+02    -0.8703E+02    -0.8703E+02    -0.8703E+02    -0.8702E+02    -0.8702E+02    -0.8702E+02    -0.8702E+02    -0.8702E+02    -0.8702E+02    -0.8702E+02    -0.8702E+02    -0.8702E+02    -0.8702E+02    -0.8702E+02    -0.8702E+02    -0.8703E+02    -0.8703E+02    -0.8703E+02    -0.8704E+02    -0.8704E+02    -0.8704E+02    -0.8705E+02    -0.8705E+02    -0.8706E+02    -0.8706E+02    -0.8707E+02    -0.8707E+02    -0.8708E+02    -0.8708E+02    -0.8709E+02    -0.8710E+02    -0.8710E+02    -0.8711E+02    -0.8712E+02    -0.8712E+02    -0.8713E+02    -0.8714E+02    -0.8715E+02    -0.8715E+02    -0.8716E+02    -0.8717E+02    -0.8718E+02    -0.8719E+02    -0.8719E+02    -0.8720E+02    -0.8721E+02    -0.8722E+02    -0.8723E+02    -0.8723E+02    -0.8724E+02    -0.8725E+02    -0.8726E+02    -0.8726E+02    -0.8727E+02    -0.8728E+02    -0.8728E+02    -0.8728E+02    -0.8729E+02    -0.8729E+02
    -0.8729E+02    -0.8729E+02    -0.8729E+02    -0.8729E+02    -0.8729E+02    -0.8728E+02    -0.8728E+02    -0.8727E+02    -0.8727E+02    -0.8726E+02    -0.8725E+02    -0.8725E+02    -0.8724E+02    -0.8724E+02    -0.8723E+02    -0.8722E+02    -0.8722E+02    -0.8721E+02    -0.8720E+02    -0.8720E+02    -0.8719E+02    -0.8718E+02    -0.8718E+02    -0.8717E+02    -0.8717E+02    -0.8716E+02    -0.8716E+02    -0.8715E+02    -0.8715E+02    -0.8714E+02    -0.8714E+02    -0.8713E+02    -0.8713E+02    -0.8712E+02    -0.8712E+02    -0.8712E+02    -0.8711E+02    -0.8711E+02    -0.8711E+02    -0.8710E+02    -0.8710E+02    -0.8710E+02    -0.8710E+02    -0.8709E+02    -0.8709E+02    -0.8709E+02    -0.8709E+02    -0.8709E+02    -0.8709E+02    -0.8709E+02    -0.8709E+02    -0.8709E+02    -0.8709E+02    -0.8709E+02    -0.8709E+02    -0.8709E+02    -0.8709E+02    -0.8710E+02    -0.8710E+02    -0.8710E+02    -0.8710E+02    -0.8711E+02    -0.8711E+02    -0.8711E+02    -0.8712E+02    -0.8712E+02    -0.8712E+02    -0.8713E+02    -0.8713E+02    -0.8714E+02    -0.8714E+02    -0.8715E+02    -0.8715E+02    -0.8716E+02    -0.8716E+02    -0.8717E+02    -0.8717E+02    -0.8718E+02    -0.8719E+02    -0.8719E+02    -0.8720E+02    -0.8720E+02    -0.8721E+02    -0.8722E+02    -0.8722E+02    -0.8723E+02    -0.8724E+02    -0.8724E+02    -0.8725E+02    -0.8726E+02    -0.8726E+02    -0.8727E+02    -0.8727E+02    -0.8728E+02    -0.8728E+02    -0.8729E+02    -0.8729E+02    -0.8729E+02    -0.8729E+02    -0.8729E+02
    -0.8729E+02    -0.8729E+02    -0.8729E+02    -0.8729E+02    -0.8729E+02    -0.8728E+02    -0.8728E+02    -0.8727E+02    -0.8727E+02    -0.8726E+02    -0.8725E+02    -0.8725E+02    -0.8724E+02    -0.8724E+02    -0.8723E+02    -0.8722E+02    -0.8722E+02    -0.8721E+02    -0.8720E+02    -0.8720E+02    -0.8719E+02    -0.8718E+02    -0.8718E+02    -0.8717E+02    -0.8717E+02    -0.8716E+02    -0.8716E+02    -0.8715E+02    -0.8715E+02    -0.8714E+02    -0.8714E+02    -0.8713E+02    -0.8713E+02    -0.8712E+02    -0.8712E+02    -0.8712E+02    -0.8711E+02    -0.8711E+02    -0.8711E+02    -0.8710E+02    -0.8710E+02    -0.8710E+02    -0.8710E+02    -0.8709E+02    -0.8709E+02    -0.8709E+02    -0.8709E+02    -0.8709E+02    -0.8709E+02    -0.8709E+02    -0.8709E+02    -0.8709E+02    -0.8709E+02    -0.8709E+02    -0.8709E+02    -0.8709E+02    -0.8709E+02    -0.8710E+02    -0.8710E+02    -0.8710E+02    -0.8710E+02    -0.8711E+02    -0.8711E+02    -0.8711E+02    -0.8712E+02    -0.8712E+02    -0.8712E+02    -0.8713E+02    -0.8713E+02    -0.8714E+02    -0.8714E+02    -0.8715E+02    -0.8715E+02    -0.8716E+02    -0.8716E+02    -0.8717E+02    -0.8717E+02    -0.8718E+02    -0.8719E+02    -0.8719E+02    -0.8720E+02    -0.8720E+02    -0.8721E+02    -0.8722E+02    -0.8722E+02    -0.8723E+02    -0.8724E+02    -0.8724E+02    -0.8725E+02    -0.8726E+02    -0.8726E+02    -0.8727E+02    -0.8727E+02    -0.8728E+02    -0.8728E+02    -0.8729E+02    -0.8729E+02    -0.8729E+02    -0.8729E+02    -0.8729E+02
