# Supplementary material for: Electrical Pacing of Cardiac Tissue Including Potassium Inward Rectification
Source: PLoS One. 2015 Jun 9;10(6):e0127837. doi: 10.1371/journal.pone.0127837 (PMC4461281; doi:10.1371/journal.pone.0127837)
Supplement: S1 Data — (ZIP) [file pone.0127837.s001.zip › All-Data/Fig4-Data/BDT281/Vm116.txt]

    -0.8733E+02    -0.8729E+02    -0.8729E+02    -0.8729E+02    -0.8728E+02    -0.8728E+02    -0.8727E+02    -0.8727E+02    -0.8726E+02    -0.8726E+02    -0.8725E+02    -0.8724E+02    -0.8724E+02    -0.8723E+02    -0.8722E+02    -0.8721E+02    -0.8721E+02    -0.8720E+02    -0.8719E+02    -0.8719E+02    -0.8718E+02    -0.8717E+02    -0.8717E+02    -0.8716E+02    -0.8716E+02    -0.8715E+02    -0.8714E+02    -0.8714E+02    -0.8713E+02    -0.8713E+02    -0.8712E+02    -0.8712E+02    -0.8711E+02    -0.8711E+02    -0.8710E+02    -0.8710E+02    -0.8710E+02    -0.8709E+02    -0.8709E+02    -0.8709E+02    -0.8708E+02    -0.8708E+02    -0.8708E+02    -0.8708E+02    -0.8707E+02    -0.8707E+02    -0.8707E+02    -0.8707E+02    -0.8707E+02    -0.8707E+02    -0.8707E+02    -0.8707E+02    -0.8707E+02    -0.8707E+02    -0.8707E+02    -0.8708E+02    -0.8708E+02    -0.8708E+02    -0.8708E+02    -0.8708E+02    -0.8709E+02    -0.8709E+02    -0.8709E+02    -0.8710E+02    -0.8710E+02    -0.8711E+02    -0.8711E+02    -0.8711E+02    -0.8712E+02    -0.8712E+02    -0.8713E+02    -0.8713E+02    -0.8714E+02    -0.8715E+02    -0.8715E+02    -0.8716E+02    -0.8716E+02    -0.8717E+02    -0.8718E+02    -0.8718E+02    -0.8719E+02    -0.8720E+02    -0.8720E+02    -0.8721E+02    -0.8722E+02    -0.8722E+02    -0.8723E+02    -0.8724E+02    -0.8724E+02    -0.8725E+02    -0.8726E+02    -0.8726E+02    -0.8727E+02    -0.8727E+02    -0.8728E+02    -0.8728E+02    -0.8729E+02    -0.8729E+02    -0.8729E+02    -0.8729E+02
    -0.8729E+02    -0.8729E+02    -0.8729E+02    -0.8729E+02    -0.8728E+02    -0.8728E+02    -0.8727E+02    -0.8727E+02    -0.8726E+02    -0.8726E+02    -0.8725E+02    -0.8724E+02    -0.8724E+02    -0.8723E+02    -0.8722E+02    -0.8721E+02    -0.8721E+02    -0.8720E+02    -0.8719E+02    -0.8719E+02    -0.8718E+02    -0.8717E+02    -0.8717E+02    -0.8716E+02    -0.8716E+02    -0.8715E+02    -0.8714E+02    -0.8714E+02    -0.8713E+02    -0.8713E+02    -0.8712E+02    -0.8712E+02    -0.8711E+02    -0.8711E+02    -0.8710E+02    -0.8710E+02    -0.8710E+02    -0.8709E+02    -0.8709E+02    -0.8709E+02    -0.8708E+02    -0.8708E+02    -0.8708E+02    -0.8708E+02    -0.8707E+02    -0.8707E+02    -0.8707E+02    -0.8707E+02    -0.8707E+02    -0.8707E+02    -0.8707E+02    -0.8707E+02    -0.8707E+02    -0.8707E+02    -0.8707E+02    -0.8708E+02    -0.8708E+02    -0.8708E+02    -0.8708E+02    -0.8708E+02    -0.8709E+02    -0.8709E+02    -0.8709E+02    -0.8710E+02    -0.8710E+02    -0.8711E+02    -0.8711E+02    -0.8711E+02    -0.8712E+02    -0.8712E+02    -0.8713E+02    -0.8713E+02    -0.8714E+02    -0.8715E+02    -0.8715E+02    -0.8716E+02    -0.8716E+02    -0.8717E+02    -0.8718E+02    -0.8718E+02    -0.8719E+02    -0.8720E+02    -0.8720E+02    -0.8721E+02    -0.8722E+02    -0.8722E+02    -0.8723E+02    -0.8724E+02    -0.8724E+02    -0.8725E+02    -0.8726E+02    -0.8726E+02    -0.8727E+02    -0.8727E+02    -0.8728E+02    -0.8728E+02    -0.8729E+02    -0.8729E+02    -0.8729E+02    -0.8729E+02
    -0.8728E+02    -0.8728E+02    -0.8728E+02    -0.8728E+02    -0.8727E+02    -0.8727E+02    -0.8726E+02    -0.8725E+02    -0.8724E+02    -0.8724E+02    -0.8723E+02    -0.8722E+02    -0.8721E+02    -0.8720E+02    -0.8719E+02    -0.8718E+02    -0.8717E+02    -0.8716E+02    -0.8716E+02    -0.8715E+02    -0.8714E+02    -0.8713E+02    -0.8712E+02    -0.8711E+02    -0.8711E+02    -0.8710E+02    -0.8709E+02    -0.8708E+02    -0.8708E+02    -0.8707E+02    -0.8706E+02    -0.8706E+02    -0.8705E+02    -0.8704E+02    -0.8704E+02    -0.8703E+02    -0.8703E+02    -0.8702E+02    -0.8702E+02    -0.8702E+02    -0.8701E+02    -0.8701E+02    -0.8701E+02    -0.8700E+02    -0.8700E+02    -0.8700E+02    -0.8700E+02    -0.8700E+02    -0.8700E+02    -0.8700E+02    -0.8700E+02    -0.8700E+02    -0.8700E+02    -0.8700E+02    -0.8700E+02    -0.8700E+02    -0.8700E+02    -0.8701E+02    -0.8701E+02    -0.8701E+02    -0.8702E+02    -0.8702E+02    -0.8703E+02    -0.8703E+02    -0.8704E+02    -0.8704E+02    -0.8705E+02    -0.8705E+02    -0.8706E+02    -0.8707E+02    -0.8707E+02    -0.8708E+02    -0.8709E+02    -0.8709E+02    -0.8710E+02    -0.8711E+02    -0.8712E+02    -0.8712E+02    -0.8713E+02    -0.8714E+02    -0.8715E+02    -0.8716E+02    -0.8717E+02    -0.8718E+02    -0.8718E+02    -0.8719E+02    -0.8720E+02    -0.8721E+02    -0.8722E+02    -0.8723E+02    -0.8724E+02    -0.8725E+02    -0.8725E+02    -0.8726E+02    -0.8727E+02    -0.8727E+02    -0.8728E+02    -0.8728E+02    -0.8728E+02    -0.8728E+02
    -0.8727E+02    -0.8727E+02    -0.8727E+02    -0.8726E+02    -0.8725E+02    -0.8725E+02    -0.8724E+02    -0.8723E+02    -0.8722E+02    -0.8720E+02    -0.8719E+02    -0.8718E+02    -0.8717E+02    -0.8716E+02    -0.8715E+02    -0.8713E+02    -0.8712E+02    -0.8711E+02    -0.8710E+02    -0.8709E+02    -0.8707E+02    -0.8706E+02    -0.8705E+02    -0.8704E+02    -0.8703E+02    -0.8702E+02    -0.8701E+02    -0.8700E+02    -0.8699E+02    -0.8698E+02    -0.8697E+02    -0.8696E+02    -0.8696E+02    -0.8695E+02    -0.8694E+02    -0.8693E+02    -0.8693E+02    -0.8692E+02    -0.8692E+02    -0.8691E+02    -0.8691E+02    -0.8690E+02    -0.8690E+02    -0.8689E+02    -0.8689E+02    -0.8689E+02    -0.8689E+02    -0.8689E+02    -0.8688E+02    -0.8688E+02    -0.8688E+02    -0.8689E+02    -0.8689E+02    -0.8689E+02    -0.8689E+02    -0.8689E+02    -0.8690E+02    -0.8690E+02    -0.8690E+02    -0.8691E+02    -0.8691E+02    -0.8692E+02    -0.8692E+02    -0.8693E+02    -0.8694E+02    -0.8694E+02    -0.8695E+02    -0.8696E+02    -0.8697E+02    -0.8698E+02    -0.8699E+02    -0.8699E+02    -0.8700E+02    -0.8701E+02    -0.8702E+02    -0.8703E+02    -0.8705E+02    -0.8706E+02    -0.8707E+02    -0.8708E+02    -0.8709E+02    -0.8710E+02    -0.8711E+02    -0.8712E+02    -0.8714E+02    -0.8715E+02    -0.8716E+02    -0.8717E+02    -0.8718E+02    -0.8720E+02    -0.8721E+02    -0.8722E+02    -0.8723E+02    -0.8724E+02    -0.8725E+02    -0.8726E+02    -0.8726E+02    -0.8727E+02    -0.8727E+02    -0.8727E+02
    -0.8725E+02    -0.8725E+02    -0.8725E+02    -0.8724E+02    -0.8723E+02    -0.8722E+02    -0.8721E+02    -0.8720E+02    -0.8718E+02    -0.8717E+02    -0.8715E+02    -0.8714E+02    -0.8712E+02    -0.8711E+02    -0.8709E+02    -0.8708E+02    -0.8706E+02    -0.8705E+02    -0.8703E+02    -0.8702E+02    -0.8700E+02    -0.8699E+02    -0.8697E+02    -0.8696E+02    -0.8694E+02    -0.8693E+02    -0.8692E+02    -0.8690E+02    -0.8689E+02    -0.8688E+02    -0.8687E+02    -0.8686E+02    -0.8685E+02    -0.8684E+02    -0.8683E+02    -0.8682E+02    -0.8681E+02    -0.8680E+02    -0.8679E+02    -0.8679E+02    -0.8678E+02    -0.8678E+02    -0.8677E+02    -0.8677E+02    -0.8676E+02    -0.8676E+02    -0.8676E+02    -0.8675E+02    -0.8675E+02    -0.8675E+02    -0.8675E+02    -0.8675E+02    -0.8676E+02    -0.8676E+02    -0.8676E+02    -0.8676E+02    -0.8677E+02    -0.8677E+02    -0.8678E+02    -0.8678E+02    -0.8679E+02    -0.8680E+02    -0.8681E+02    -0.8681E+02    -0.8682E+02    -0.8683E+02    -0.8684E+02    -0.8685E+02    -0.8686E+02    -0.8687E+02    -0.8689E+02    -0.8690E+02    -0.8691E+02    -0.8692E+02    -0.8694E+02    -0.8695E+02    -0.8696E+02    -0.8698E+02    -0.8699E+02    -0.8701E+02    -0.8702E+02    -0.8704E+02    -0.8705E+02    -0.8707E+02    -0.8708E+02    -0.8710E+02    -0.8711E+02    -0.8713E+02    -0.8714E+02    -0.8716E+02    -0.8717E+02    -0.8719E+02    -0.8720E+02    -0.8721E+02    -0.8723E+02    -0.8724E+02    -0.8725E+02    -0.8725E+02    -0.8726E+02    -0.8726E+02
    -0.8724E+02    -0.8724E+02    -0.8723E+02    -0.8722E+02    -0.8721E+02    -0.8720E+02    -0.8718E+02    -0.8717E+02    -0.8715E+02    -0.8713E+02    -0.8711E+02    -0.8709E+02    -0.8707E+02    -0.8705E+02    -0.8703E+02    -0.8701E+02    -0.8700E+02    -0.8698E+02    -0.8696E+02    -0.8694E+02    -0.8692E+02    -0.8690E+02    -0.8688E+02    -0.8687E+02    -0.8685E+02    -0.8683E+02    -0.8682E+02    -0.8680E+02    -0.8678E+02    -0.8677E+02    -0.8675E+02    -0.8674E+02    -0.8673E+02    -0.8671E+02    -0.8670E+02    -0.8669E+02    -0.8668E+02    -0.8667E+02    -0.8666E+02    -0.8665E+02    -0.8664E+02    -0.8664E+02    -0.8663E+02    -0.8663E+02    -0.8662E+02    -0.8662E+02    -0.8661E+02    -0.8661E+02    -0.8661E+02    -0.8661E+02    -0.8661E+02    -0.8661E+02    -0.8661E+02    -0.8662E+02    -0.8662E+02    -0.8662E+02    -0.8663E+02    -0.8663E+02    -0.8664E+02    -0.8665E+02    -0.8666E+02    -0.8667E+02    -0.8668E+02    -0.8669E+02    -0.8670E+02    -0.8671E+02    -0.8672E+02    -0.8673E+02    -0.8675E+02    -0.8676E+02    -0.8678E+02    -0.8679E+02    -0.8681E+02    -0.8682E+02    -0.8684E+02    -0.8686E+02    -0.8687E+02    -0.8689E+02    -0.8691E+02    -0.8693E+02    -0.8694E+02    -0.8696E+02    -0.8698E+02    -0.8700E+02    -0.8702E+02    -0.8704E+02    -0.8706E+02    -0.8708E+02    -0.8710E+02    -0.8712E+02    -0.8713E+02    -0.8715E+02    -0.8717E+02    -0.8719E+02    -0.8720E+02    -0.8721E+02    -0.8723E+02    -0.8723E+02    -0.8724E+02    -0.8724E+02
    -0.8722E+02    -0.8722E+02    -0.8721E+02    -0.8720E+02    -0.8719E+02    -0.8717E+02    -0.8715E+02    -0.8713E+02    -0.8711E+02    -0.8709E+02    -0.8707E+02    -0.8704E+02    -0.8702E+02    -0.8700E+02    -0.8697E+02    -0.8695E+02    -0.8693E+02    -0.8690E+02    -0.8688E+02    -0.8686E+02    -0.8684E+02    -0.8681E+02    -0.8679E+02    -0.8677E+02    -0.8675E+02    -0.8673E+02    -0.8671E+02    -0.8669E+02    -0.8667E+02    -0.8665E+02    -0.8663E+02    -0.8662E+02    -0.8660E+02    -0.8659E+02    -0.8657E+02    -0.8656E+02    -0.8654E+02    -0.8653E+02    -0.8652E+02    -0.8651E+02    -0.8650E+02    -0.8649E+02    -0.8648E+02    -0.8648E+02    -0.8647E+02    -0.8647E+02    -0.8646E+02    -0.8646E+02    -0.8646E+02    -0.8646E+02    -0.8646E+02    -0.8646E+02    -0.8646E+02    -0.8646E+02    -0.8647E+02    -0.8647E+02    -0.8648E+02    -0.8649E+02    -0.8650E+02    -0.8651E+02    -0.8652E+02    -0.8653E+02    -0.8654E+02    -0.8655E+02    -0.8656E+02    -0.8658E+02    -0.8659E+02    -0.8661E+02    -0.8663E+02    -0.8664E+02    -0.8666E+02    -0.8668E+02    -0.8670E+02    -0.8672E+02    -0.8674E+02    -0.8676E+02    -0.8678E+02    -0.8680E+02    -0.8682E+02    -0.8684E+02    -0.8687E+02    -0.8689E+02    -0.8691E+02    -0.8693E+02    -0.8696E+02    -0.8698E+02    -0.8700E+02    -0.8703E+02    -0.8705E+02    -0.8707E+02    -0.8709E+02    -0.8712E+02    -0.8714E+02    -0.8716E+02    -0.8717E+02    -0.8719E+02    -0.8720E+02    -0.8721E+02    -0.8722E+02    -0.8722E+02
    -0.8720E+02    -0.8720E+02    -0.8719E+02    -0.8718E+02    -0.8716E+02    -0.8714E+02    -0.8712E+02    -0.8710E+02    -0.8707E+02    -0.8705E+02    -0.8702E+02    -0.8699E+02    -0.8697E+02    -0.8694E+02    -0.8691E+02    -0.8688E+02    -0.8686E+02    -0.8683E+02    -0.8680E+02    -0.8677E+02    -0.8675E+02    -0.8672E+02    -0.8669E+02    -0.8667E+02    -0.8664E+02    -0.8662E+02    -0.8660E+02    -0.8657E+02    -0.8655E+02    -0.8653E+02    -0.8651E+02    -0.8649E+02    -0.8647E+02    -0.8645E+02    -0.8643E+02    -0.8642E+02    -0.8640E+02    -0.8639E+02    -0.8637E+02    -0.8636E+02    -0.8635E+02    -0.8634E+02    -0.8633E+02    -0.8632E+02    -0.8631E+02    -0.8631E+02    -0.8630E+02    -0.8630E+02    -0.8630E+02    -0.8630E+02    -0.8630E+02    -0.8630E+02    -0.8630E+02    -0.8631E+02    -0.8631E+02    -0.8632E+02    -0.8632E+02    -0.8633E+02    -0.8634E+02    -0.8635E+02    -0.8637E+02    -0.8638E+02    -0.8639E+02    -0.8641E+02    -0.8642E+02    -0.8644E+02    -0.8646E+02    -0.8648E+02    -0.8650E+02    -0.8652E+02    -0.8654E+02    -0.8656E+02    -0.8658E+02    -0.8661E+02    -0.8663E+02    -0.8666E+02    -0.8668E+02    -0.8671E+02    -0.8673E+02    -0.8676E+02    -0.8678E+02    -0.8681E+02    -0.8684E+02    -0.8686E+02    -0.8689E+02    -0.8692E+02    -0.8695E+02    -0.8697E+02    -0.8700E+02    -0.8703E+02    -0.8705E+02    -0.8708E+02    -0.8710E+02    -0.8713E+02    -0.8715E+02    -0.8717E+02    -0.8718E+02    -0.8719E+02    -0.8720E+02    -0.8720E+02
    -0.8718E+02    -0.8718E+02    -0.8717E+02    -0.8716E+02    -0.8714E+02    -0.8712E+02    -0.8709E+02    -0.8706E+02    -0.8703E+02    -0.8700E+02    -0.8697E+02    -0.8694E+02    -0.8691E+02    -0.8688E+02    -0.8685E+02    -0.8681E+02    -0.8678E+02    -0.8675E+02    -0.8672E+02    -0.8669E+02    -0.8666E+02    -0.8663E+02    -0.8659E+02    -0.8657E+02    -0.8654E+02    -0.8651E+02    -0.8648E+02    -0.8645E+02    -0.8643E+02    -0.8640E+02    -0.8638E+02    -0.8635E+02    -0.8633E+02    -0.8631E+02    -0.8629E+02    -0.8627E+02    -0.8625E+02    -0.8623E+02    -0.8622E+02    -0.8620E+02    -0.8619E+02    -0.8618E+02    -0.8617E+02    -0.8616E+02    -0.8615E+02    -0.8614E+02    -0.8614E+02    -0.8613E+02    -0.8613E+02    -0.8613E+02    -0.8613E+02    -0.8613E+02    -0.8613E+02    -0.8614E+02    -0.8615E+02    -0.8615E+02    -0.8616E+02    -0.8617E+02    -0.8618E+02    -0.8620E+02    -0.8621E+02    -0.8623E+02    -0.8624E+02    -0.8626E+02    -0.8628E+02    -0.8630E+02    -0.8632E+02    -0.8634E+02    -0.8637E+02    -0.8639E+02    -0.8641E+02    -0.8644E+02    -0.8647E+02    -0.8649E+02    -0.8652E+02    -0.8655E+02    -0.8658E+02    -0.8661E+02    -0.8664E+02    -0.8667E+02    -0.8670E+02    -0.8673E+02    -0.8676E+02    -0.8679E+02    -0.8682E+02    -0.8686E+02    -0.8689E+02    -0.8692E+02    -0.8695E+02    -0.8698E+02    -0.8701E+02    -0.8704E+02    -0.8707E+02    -0.8710E+02    -0.8712E+02    -0.8714E+02    -0.8716E+02    -0.8717E+02    -0.8718E+02    -0.8718E+02
    -0.8716E+02    -0.8716E+02    -0.8715E+02    -0.8713E+02    -0.8711E+02    -0.8709E+02    -0.8706E+02    -0.8703E+02    -0.8699E+02    -0.8696E+02    -0.8693E+02    -0.8689E+02    -0.8685E+02    -0.8682E+02    -0.8678E+02    -0.8674E+02    -0.8671E+02    -0.8667E+02    -0.8663E+02    -0.8660E+02    -0.8656E+02    -0.8653E+02    -0.8649E+02    -0.8646E+02    -0.8642E+02    -0.8639E+02    -0.8636E+02    -0.8633E+02    -0.8630E+02    -0.8627E+02    -0.8624E+02    -0.8621E+02    -0.8619E+02    -0.8616E+02    -0.8614E+02    -0.8611E+02    -0.8609E+02    -0.8607E+02    -0.8605E+02    -0.8604E+02    -0.8602E+02    -0.8601E+02    -0.8599E+02    -0.8598E+02    -0.8597E+02    -0.8597E+02    -0.8596E+02    -0.8595E+02    -0.8595E+02    -0.8595E+02    -0.8595E+02    -0.8595E+02    -0.8596E+02    -0.8596E+02    -0.8597E+02    -0.8598E+02    -0.8599E+02    -0.8600E+02    -0.8602E+02    -0.8603E+02    -0.8605E+02    -0.8606E+02    -0.8608E+02    -0.8610E+02    -0.8613E+02    -0.8615E+02    -0.8617E+02    -0.8620E+02    -0.8623E+02    -0.8625E+02    -0.8628E+02    -0.8631E+02    -0.8634E+02    -0.8637E+02    -0.8641E+02    -0.8644E+02    -0.8647E+02    -0.8651E+02    -0.8654E+02    -0.8658E+02    -0.8661E+02    -0.8665E+02    -0.8668E+02    -0.8672E+02    -0.8675E+02    -0.8679E+02    -0.8683E+02    -0.8686E+02    -0.8690E+02    -0.8693E+02    -0.8697E+02    -0.8700E+02    -0.8703E+02    -0.8706E+02    -0.8709E+02    -0.8712E+02    -0.8714E+02    -0.8715E+02    -0.8716E+02    -0.8716E+02
    -0.8714E+02    -0.8714E+02    -0.8713E+02    -0.8711E+02    -0.8708E+02    -0.8706E+02    -0.8702E+02    -0.8699E+02    -0.8695E+02    -0.8691E+02    -0.8687E+02    -0.8683E+02    -0.8679E+02    -0.8675E+02    -0.8671E+02    -0.8667E+02    -0.8663E+02    -0.8659E+02    -0.8654E+02    -0.8650E+02    -0.8646E+02    -0.8642E+02    -0.8638E+02    -0.8634E+02    -0.8631E+02    -0.8627E+02    -0.8623E+02    -0.8620E+02    -0.8616E+02    -0.8613E+02    -0.8610E+02    -0.8606E+02    -0.8603E+02    -0.8600E+02    -0.8598E+02    -0.8595E+02    -0.8593E+02    -0.8590E+02    -0.8588E+02    -0.8586E+02    -0.8584E+02    -0.8583E+02    -0.8581E+02    -0.8580E+02    -0.8579E+02    -0.8578E+02    -0.8577E+02    -0.8577E+02    -0.8576E+02    -0.8576E+02    -0.8576E+02    -0.8577E+02    -0.8577E+02    -0.8578E+02    -0.8579E+02    -0.8580E+02    -0.8581E+02    -0.8582E+02    -0.8584E+02    -0.8585E+02    -0.8587E+02    -0.8589E+02    -0.8592E+02    -0.8594E+02    -0.8597E+02    -0.8599E+02    -0.8602E+02    -0.8605E+02    -0.8608E+02    -0.8611E+02    -0.8615E+02    -0.8618E+02    -0.8621E+02    -0.8625E+02    -0.8629E+02    -0.8632E+02    -0.8636E+02    -0.8640E+02    -0.8644E+02    -0.8648E+02    -0.8652E+02    -0.8656E+02    -0.8660E+02    -0.8664E+02    -0.8668E+02    -0.8672E+02    -0.8676E+02    -0.8681E+02    -0.8685E+02    -0.8688E+02    -0.8692E+02    -0.8696E+02    -0.8700E+02    -0.8703E+02    -0.8706E+02    -0.8709E+02    -0.8711E+02    -0.8713E+02    -0.8714E+02    -0.8714E+02
    -0.8712E+02    -0.8712E+02    -0.8710E+02    -0.8708E+02    -0.8706E+02    -0.8703E+02    -0.8699E+02    -0.8695E+02    -0.8691E+02    -0.8687E+02    -0.8682E+02    -0.8678E+02    -0.8673E+02    -0.8669E+02    -0.8664E+02    -0.8659E+02    -0.8655E+02    -0.8650E+02    -0.8645E+02    -0.8641E+02    -0.8636E+02    -0.8632E+02    -0.8627E+02    -0.8623E+02    -0.8618E+02    -0.8614E+02    -0.8610E+02    -0.8606E+02    -0.8602E+02    -0.8598E+02    -0.8594E+02    -0.8591E+02    -0.8587E+02    -0.8584E+02    -0.8581E+02    -0.8578E+02    -0.8575E+02    -0.8572E+02    -0.8570E+02    -0.8568E+02    -0.8566E+02    -0.8564E+02    -0.8562E+02    -0.8561E+02    -0.8559E+02    -0.8558E+02    -0.8558E+02    -0.8557E+02    -0.8557E+02    -0.8556E+02    -0.8556E+02    -0.8557E+02    -0.8557E+02    -0.8558E+02    -0.8559E+02    -0.8560E+02    -0.8562E+02    -0.8563E+02    -0.8565E+02    -0.8567E+02    -0.8569E+02    -0.8572E+02    -0.8574E+02    -0.8577E+02    -0.8580E+02    -0.8583E+02    -0.8586E+02    -0.8589E+02    -0.8593E+02    -0.8596E+02    -0.8600E+02    -0.8604E+02    -0.8608E+02    -0.8612E+02    -0.8616E+02    -0.8620E+02    -0.8625E+02    -0.8629E+02    -0.8634E+02    -0.8638E+02    -0.8642E+02    -0.8647E+02    -0.8652E+02    -0.8656E+02    -0.8661E+02    -0.8665E+02    -0.8670E+02    -0.8675E+02    -0.8679E+02    -0.8683E+02    -0.8688E+02    -0.8692E+02    -0.8696E+02    -0.8700E+02    -0.8703E+02    -0.8706E+02    -0.8709E+02    -0.8711E+02    -0.8712E+02    -0.8712E+02
    -0.8709E+02    -0.8709E+02    -0.8708E+02    -0.8706E+02    -0.8703E+02    -0.8699E+02    -0.8695E+02    -0.8691E+02    -0.8687E+02    -0.8682E+02    -0.8677E+02    -0.8672E+02    -0.8667E+02    -0.8662E+02    -0.8656E+02    -0.8651E+02    -0.8646E+02    -0.8641E+02    -0.8636E+02    -0.8630E+02    -0.8625E+02    -0.8620E+02    -0.8615E+02    -0.8610E+02    -0.8605E+02    -0.8601E+02    -0.8596E+02    -0.8591E+02    -0.8587E+02    -0.8583E+02    -0.8578E+02    -0.8574E+02    -0.8570E+02    -0.8567E+02    -0.8563E+02    -0.8560E+02    -0.8557E+02    -0.8554E+02    -0.8551E+02    -0.8548E+02    -0.8546E+02    -0.8544E+02    -0.8542E+02    -0.8540E+02    -0.8539E+02    -0.8537E+02    -0.8536E+02    -0.8536E+02    -0.8535E+02    -0.8535E+02    -0.8535E+02    -0.8536E+02    -0.8536E+02    -0.8537E+02    -0.8538E+02    -0.8540E+02    -0.8541E+02    -0.8543E+02    -0.8545E+02    -0.8547E+02    -0.8550E+02    -0.8553E+02    -0.8555E+02    -0.8559E+02    -0.8562E+02    -0.8565E+02    -0.8569E+02    -0.8573E+02    -0.8577E+02    -0.8581E+02    -0.8585E+02    -0.8589E+02    -0.8594E+02    -0.8599E+02    -0.8603E+02    -0.8608E+02    -0.8613E+02    -0.8618E+02    -0.8623E+02    -0.8628E+02    -0.8633E+02    -0.8638E+02    -0.8643E+02    -0.8648E+02    -0.8653E+02    -0.8658E+02    -0.8663E+02    -0.8668E+02    -0.8673E+02    -0.8678E+02    -0.8683E+02    -0.8688E+02    -0.8692E+02    -0.8696E+02    -0.8700E+02    -0.8704E+02    -0.8707E+02    -0.8709E+02    -0.8710E+02    -0.8710E+02
    -0.8707E+02    -0.8707E+02    -0.8706E+02    -0.8703E+02    -0.8700E+02    -0.8696E+02    -0.8692E+02    -0.8687E+02    -0.8682E+02    -0.8677E+02    -0.8671E+02    -0.8666E+02    -0.8660E+02    -0.8655E+02    -0.8649E+02    -0.8643E+02    -0.8637E+02    -0.8631E+02    -0.8626E+02    -0.8620E+02    -0.8614E+02    -0.8609E+02    -0.8603E+02    -0.8597E+02    -0.8592E+02    -0.8587E+02    -0.8581E+02    -0.8576E+02    -0.8571E+02    -0.8566E+02    -0.8562E+02    -0.8557E+02    -0.8553E+02    -0.8548E+02    -0.8544E+02    -0.8540E+02    -0.8537E+02    -0.8533E+02    -0.8530E+02    -0.8527E+02    -0.8525E+02    -0.8522E+02    -0.8520E+02    -0.8518E+02    -0.8516E+02    -0.8515E+02    -0.8514E+02    -0.8513E+02    -0.8513E+02    -0.8512E+02    -0.8513E+02    -0.8513E+02    -0.8514E+02    -0.8515E+02    -0.8516E+02    -0.8517E+02    -0.8519E+02    -0.8521E+02    -0.8524E+02    -0.8526E+02    -0.8529E+02    -0.8532E+02    -0.8536E+02    -0.8539E+02    -0.8543E+02    -0.8547E+02    -0.8551E+02    -0.8555E+02    -0.8560E+02    -0.8564E+02    -0.8569E+02    -0.8574E+02    -0.8579E+02    -0.8584E+02    -0.8590E+02    -0.8595E+02    -0.8600E+02    -0.8606E+02    -0.8611E+02    -0.8617E+02    -0.8623E+02    -0.8628E+02    -0.8634E+02    -0.8640E+02    -0.8645E+02    -0.8651E+02    -0.8657E+02    -0.8662E+02    -0.8668E+02    -0.8673E+02    -0.8678E+02    -0.8683E+02    -0.8688E+02    -0.8693E+02    -0.8697E+02    -0.8701E+02    -0.8704E+02    -0.8706E+02    -0.8708E+02    -0.8708E+02
    -0.8705E+02    -0.8705E+02    -0.8703E+02    -0.8701E+02    -0.8697E+02    -0.8693E+02    -0.8688E+02    -0.8683E+02    -0.8677E+02    -0.8672E+02    -0.8666E+02    -0.8660E+02    -0.8654E+02    -0.8647E+02    -0.8641E+02    -0.8635E+02    -0.8628E+02    -0.8622E+02    -0.8615E+02    -0.8609E+02    -0.8603E+02    -0.8596E+02    -0.8590E+02    -0.8584E+02    -0.8578E+02    -0.8572E+02    -0.8566E+02    -0.8560E+02    -0.8555E+02    -0.8549E+02    -0.8544E+02    -0.8539E+02    -0.8534E+02    -0.8529E+02    -0.8524E+02    -0.8520E+02    -0.8516E+02    -0.8512E+02    -0.8508E+02    -0.8505E+02    -0.8502E+02    -0.8499E+02    -0.8496E+02    -0.8494E+02    -0.8492E+02    -0.8491E+02    -0.8490E+02    -0.8489E+02    -0.8488E+02    -0.8488E+02    -0.8488E+02    -0.8489E+02    -0.8489E+02    -0.8490E+02    -0.8492E+02    -0.8494E+02    -0.8496E+02    -0.8498E+02    -0.8501E+02    -0.8504E+02    -0.8507E+02    -0.8511E+02    -0.8514E+02    -0.8518E+02    -0.8523E+02    -0.8527E+02    -0.8532E+02    -0.8537E+02    -0.8542E+02    -0.8547E+02    -0.8552E+02    -0.8558E+02    -0.8564E+02    -0.8569E+02    -0.8575E+02    -0.8581E+02    -0.8587E+02    -0.8593E+02    -0.8600E+02    -0.8606E+02    -0.8612E+02    -0.8618E+02    -0.8625E+02    -0.8631E+02    -0.8637E+02    -0.8643E+02    -0.8650E+02    -0.8656E+02    -0.8662E+02    -0.8668E+02    -0.8673E+02    -0.8679E+02    -0.8684E+02    -0.8689E+02    -0.8694E+02    -0.8698E+02    -0.8701E+02    -0.8704E+02    -0.8705E+02    -0.8705E+02
    -0.8702E+02    -0.8702E+02    -0.8701E+02    -0.8698E+02    -0.8694E+02    -0.8689E+02    -0.8684E+02    -0.8679E+02    -0.8673E+02    -0.8666E+02    -0.8660E+02    -0.8653E+02    -0.8647E+02    -0.8640E+02    -0.8633E+02    -0.8626E+02    -0.8619E+02    -0.8612E+02    -0.8605E+02    -0.8598E+02    -0.8591E+02    -0.8584E+02    -0.8577E+02    -0.8570E+02    -0.8563E+02    -0.8556E+02    -0.8550E+02    -0.8543E+02    -0.8537E+02    -0.8531E+02    -0.8525E+02    -0.8519E+02    -0.8513E+02    -0.8508E+02    -0.8503E+02    -0.8498E+02    -0.8493E+02    -0.8489E+02    -0.8485E+02    -0.8481E+02    -0.8477E+02    -0.8474E+02    -0.8471E+02    -0.8469E+02    -0.8467E+02    -0.8465E+02    -0.8463E+02    -0.8462E+02    -0.8462E+02    -0.8462E+02    -0.8462E+02    -0.8462E+02    -0.8463E+02    -0.8464E+02    -0.8466E+02    -0.8468E+02    -0.8471E+02    -0.8473E+02    -0.8476E+02    -0.8480E+02    -0.8483E+02    -0.8487E+02    -0.8492E+02    -0.8496E+02    -0.8501E+02    -0.8506E+02    -0.8512E+02    -0.8517E+02    -0.8523E+02    -0.8529E+02    -0.8535E+02    -0.8541E+02    -0.8547E+02    -0.8554E+02    -0.8560E+02    -0.8567E+02    -0.8574E+02    -0.8580E+02    -0.8587E+02    -0.8594E+02    -0.8601E+02    -0.8608E+02    -0.8615E+02    -0.8622E+02    -0.8629E+02    -0.8636E+02    -0.8642E+02    -0.8649E+02    -0.8656E+02    -0.8662E+02    -0.8668E+02    -0.8674E+02    -0.8680E+02    -0.8686E+02    -0.8691E+02    -0.8695E+02    -0.8699E+02    -0.8702E+02    -0.8703E+02    -0.8703E+02
    -0.8700E+02    -0.8700E+02    -0.8698E+02    -0.8695E+02    -0.8691E+02    -0.8686E+02    -0.8680E+02    -0.8674E+02    -0.8668E+02    -0.8661E+02    -0.8654E+02    -0.8647E+02    -0.8639E+02    -0.8632E+02    -0.8624E+02    -0.8617E+02    -0.8609E+02    -0.8601E+02    -0.8594E+02    -0.8586E+02    -0.8578E+02    -0.8570E+02    -0.8563E+02    -0.8555E+02    -0.8547E+02    -0.8540E+02    -0.8533E+02    -0.8525E+02    -0.8518E+02    -0.8511E+02    -0.8505E+02    -0.8498E+02    -0.8492E+02    -0.8486E+02    -0.8480E+02    -0.8474E+02    -0.8469E+02    -0.8464E+02    -0.8459E+02    -0.8455E+02    -0.8451E+02    -0.8447E+02    -0.8444E+02    -0.8441E+02    -0.8439E+02    -0.8437E+02    -0.8435E+02    -0.8434E+02    -0.8433E+02    -0.8433E+02    -0.8433E+02    -0.8434E+02    -0.8435E+02    -0.8436E+02    -0.8438E+02    -0.8440E+02    -0.8443E+02    -0.8446E+02    -0.8450E+02    -0.8454E+02    -0.8458E+02    -0.8463E+02    -0.8467E+02    -0.8473E+02    -0.8478E+02    -0.8484E+02    -0.8490E+02    -0.8496E+02    -0.8503E+02    -0.8509E+02    -0.8516E+02    -0.8523E+02    -0.8530E+02    -0.8537E+02    -0.8545E+02    -0.8552E+02    -0.8559E+02    -0.8567E+02    -0.8575E+02    -0.8582E+02    -0.8590E+02    -0.8597E+02    -0.8605E+02    -0.8613E+02    -0.8620E+02    -0.8628E+02    -0.8635E+02    -0.8642E+02    -0.8649E+02    -0.8656E+02    -0.8663E+02    -0.8670E+02    -0.8676E+02    -0.8682E+02    -0.8687E+02    -0.8692E+02    -0.8696E+02    -0.8699E+02    -0.8701E+02    -0.8701E+02
    -0.8697E+02    -0.8697E+02    -0.8696E+02    -0.8692E+02    -0.8688E+02    -0.8682E+02    -0.8676E+02    -0.8670E+02    -0.8663E+02    -0.8656E+02    -0.8648E+02    -0.8640E+02    -0.8632E+02    -0.8624E+02    -0.8616E+02    -0.8607E+02    -0.8599E+02    -0.8590E+02    -0.8582E+02    -0.8573E+02    -0.8565E+02    -0.8556E+02    -0.8548E+02    -0.8539E+02    -0.8531E+02    -0.8523E+02    -0.8515E+02    -0.8507E+02    -0.8499E+02    -0.8491E+02    -0.8483E+02    -0.8476E+02    -0.8469E+02    -0.8462E+02    -0.8455E+02    -0.8449E+02    -0.8443E+02    -0.8437E+02    -0.8432E+02    -0.8427E+02    -0.8422E+02    -0.8418E+02    -0.8414E+02    -0.8411E+02    -0.8408E+02    -0.8406E+02    -0.8404E+02    -0.8403E+02    -0.8402E+02    -0.8402E+02    -0.8402E+02    -0.8402E+02    -0.8404E+02    -0.8405E+02    -0.8408E+02    -0.8410E+02    -0.8413E+02    -0.8417E+02    -0.8421E+02    -0.8426E+02    -0.8430E+02    -0.8436E+02    -0.8441E+02    -0.8447E+02    -0.8453E+02    -0.8460E+02    -0.8467E+02    -0.8474E+02    -0.8481E+02    -0.8489E+02    -0.8496E+02    -0.8504E+02    -0.8512E+02    -0.8520E+02    -0.8528E+02    -0.8536E+02    -0.8545E+02    -0.8553E+02    -0.8561E+02    -0.8570E+02    -0.8578E+02    -0.8586E+02    -0.8595E+02    -0.8603E+02    -0.8611E+02    -0.8619E+02    -0.8627E+02    -0.8635E+02    -0.8643E+02    -0.8651E+02    -0.8658E+02    -0.8665E+02    -0.8672E+02    -0.8678E+02    -0.8684E+02    -0.8689E+02    -0.8694E+02    -0.8697E+02    -0.8699E+02    -0.8699E+02
    -0.8695E+02    -0.8695E+02    -0.8693E+02    -0.8689E+02    -0.8685E+02    -0.8679E+02    -0.8672E+02    -0.8665E+02    -0.8658E+02    -0.8650E+02    -0.8642E+02    -0.8633E+02    -0.8625E+02    -0.8616E+02    -0.8607E+02    -0.8598E+02    -0.8589E+02    -0.8579E+02    -0.8570E+02    -0.8561E+02    -0.8551E+02    -0.8542E+02    -0.8533E+02    -0.8523E+02    -0.8514E+02    -0.8505E+02    -0.8496E+02    -0.8486E+02    -0.8478E+02    -0.8469E+02    -0.8460E+02    -0.8452E+02    -0.8444E+02    -0.8436E+02    -0.8428E+02    -0.8421E+02    -0.8414E+02    -0.8408E+02    -0.8402E+02    -0.8396E+02    -0.8391E+02    -0.8386E+02    -0.8382E+02    -0.8378E+02    -0.8375E+02    -0.8372E+02    -0.8370E+02    -0.8368E+02    -0.8368E+02    -0.8367E+02    -0.8367E+02    -0.8368E+02    -0.8370E+02    -0.8372E+02    -0.8374E+02    -0.8377E+02    -0.8381E+02    -0.8385E+02    -0.8390E+02    -0.8395E+02    -0.8400E+02    -0.8406E+02    -0.8413E+02    -0.8420E+02    -0.8427E+02    -0.8434E+02    -0.8442E+02    -0.8450E+02    -0.8458E+02    -0.8466E+02    -0.8475E+02    -0.8484E+02    -0.8493E+02    -0.8502E+02    -0.8511E+02    -0.8520E+02    -0.8529E+02    -0.8538E+02    -0.8548E+02    -0.8557E+02    -0.8566E+02    -0.8575E+02    -0.8584E+02    -0.8593E+02    -0.8602E+02    -0.8611E+02    -0.8620E+02    -0.8628E+02    -0.8637E+02    -0.8645E+02    -0.8653E+02    -0.8661E+02    -0.8668E+02    -0.8675E+02    -0.8681E+02    -0.8686E+02    -0.8691E+02    -0.8694E+02    -0.8696E+02    -0.8696E+02
    -0.8693E+02    -0.8693E+02    -0.8690E+02    -0.8687E+02    -0.8682E+02    -0.8675E+02    -0.8669E+02    -0.8661E+02    -0.8653E+02    -0.8644E+02    -0.8636E+02    -0.8627E+02    -0.8617E+02    -0.8608E+02    -0.8598E+02    -0.8588E+02    -0.8578E+02    -0.8568E+02    -0.8558E+02    -0.8548E+02    -0.8537E+02    -0.8527E+02    -0.8517E+02    -0.8506E+02    -0.8496E+02    -0.8486E+02    -0.8475E+02    -0.8465E+02    -0.8455E+02    -0.8445E+02    -0.8436E+02    -0.8426E+02    -0.8417E+02    -0.8408E+02    -0.8400E+02    -0.8391E+02    -0.8383E+02    -0.8376E+02    -0.8369E+02    -0.8362E+02    -0.8356E+02    -0.8351E+02    -0.8346E+02    -0.8342E+02    -0.8338E+02    -0.8335E+02    -0.8332E+02    -0.8331E+02    -0.8330E+02    -0.8329E+02    -0.8329E+02    -0.8330E+02    -0.8332E+02    -0.8334E+02    -0.8337E+02    -0.8341E+02    -0.8345E+02    -0.8350E+02    -0.8355E+02    -0.8361E+02    -0.8368E+02    -0.8375E+02    -0.8382E+02    -0.8390E+02    -0.8398E+02    -0.8406E+02    -0.8415E+02    -0.8424E+02    -0.8434E+02    -0.8443E+02    -0.8453E+02    -0.8463E+02    -0.8473E+02    -0.8483E+02    -0.8493E+02    -0.8503E+02    -0.8513E+02    -0.8523E+02    -0.8533E+02    -0.8544E+02    -0.8554E+02    -0.8564E+02    -0.8574E+02    -0.8583E+02    -0.8593E+02    -0.8603E+02    -0.8612E+02    -0.8621E+02    -0.8630E+02    -0.8639E+02    -0.8648E+02    -0.8656E+02    -0.8664E+02    -0.8671E+02    -0.8678E+02    -0.8683E+02    -0.8688E+02    -0.8692E+02    -0.8694E+02    -0.8694E+02
    -0.8690E+02    -0.8690E+02    -0.8688E+02    -0.8684E+02    -0.8679E+02    -0.8672E+02    -0.8665E+02    -0.8657E+02    -0.8648E+02    -0.8639E+02    -0.8630E+02    -0.8620E+02    -0.8610E+02    -0.8599E+02    -0.8589E+02    -0.8578E+02    -0.8567E+02    -0.8556E+02    -0.8545E+02    -0.8534E+02    -0.8523E+02    -0.8511E+02    -0.8500E+02    -0.8488E+02    -0.8477E+02    -0.8466E+02    -0.8454E+02    -0.8443E+02    -0.8432E+02    -0.8420E+02    -0.8409E+02    -0.8399E+02    -0.8388E+02    -0.8378E+02    -0.8368E+02    -0.8359E+02    -0.8350E+02    -0.8341E+02    -0.8333E+02    -0.8326E+02    -0.8319E+02    -0.8312E+02    -0.8306E+02    -0.8301E+02    -0.8297E+02    -0.8294E+02    -0.8291E+02    -0.8289E+02    -0.8287E+02    -0.8287E+02    -0.8287E+02    -0.8288E+02    -0.8290E+02    -0.8293E+02    -0.8297E+02    -0.8301E+02    -0.8306E+02    -0.8311E+02    -0.8318E+02    -0.8324E+02    -0.8332E+02    -0.8340E+02    -0.8348E+02    -0.8357E+02    -0.8367E+02    -0.8376E+02    -0.8386E+02    -0.8397E+02    -0.8407E+02    -0.8418E+02    -0.8429E+02    -0.8440E+02    -0.8451E+02    -0.8462E+02    -0.8474E+02    -0.8485E+02    -0.8496E+02    -0.8508E+02    -0.8519E+02    -0.8530E+02    -0.8541E+02    -0.8552E+02    -0.8563E+02    -0.8573E+02    -0.8584E+02    -0.8594E+02    -0.8604E+02    -0.8614E+02    -0.8624E+02    -0.8634E+02    -0.8643E+02    -0.8651E+02    -0.8660E+02    -0.8667E+02    -0.8674E+02    -0.8681E+02    -0.8686E+02    -0.8690E+02    -0.8692E+02    -0.8692E+02
    -0.8688E+02    -0.8688E+02    -0.8686E+02    -0.8681E+02    -0.8676E+02    -0.8669E+02    -0.8661E+02    -0.8652E+02    -0.8643E+02    -0.8634E+02    -0.8624E+02    -0.8613E+02    -0.8602E+02    -0.8591E+02    -0.8580E+02    -0.8568E+02    -0.8557E+02    -0.8545E+02    -0.8533E+02    -0.8520E+02    -0.8508E+02    -0.8495E+02    -0.8483E+02    -0.8470E+02    -0.8457E+02    -0.8444E+02    -0.8432E+02    -0.8419E+02    -0.8406E+02    -0.8394E+02    -0.8381E+02    -0.8369E+02    -0.8357E+02    -0.8346E+02    -0.8334E+02    -0.8323E+02    -0.8313E+02    -0.8303E+02    -0.8294E+02    -0.8285E+02    -0.8277E+02    -0.8269E+02    -0.8262E+02    -0.8257E+02    -0.8251E+02    -0.8247E+02    -0.8244E+02    -0.8242E+02    -0.8240E+02    -0.8240E+02    -0.8240E+02    -0.8241E+02    -0.8244E+02    -0.8247E+02    -0.8251E+02    -0.8256E+02    -0.8262E+02    -0.8268E+02    -0.8276E+02    -0.8284E+02    -0.8292E+02    -0.8302E+02    -0.8311E+02    -0.8322E+02    -0.8333E+02    -0.8344E+02    -0.8355E+02    -0.8367E+02    -0.8379E+02    -0.8391E+02    -0.8404E+02    -0.8416E+02    -0.8429E+02    -0.8441E+02    -0.8454E+02    -0.8467E+02    -0.8479E+02    -0.8492E+02    -0.8504E+02    -0.8516E+02    -0.8528E+02    -0.8540E+02    -0.8552E+02    -0.8564E+02    -0.8575E+02    -0.8586E+02    -0.8597E+02    -0.8608E+02    -0.8618E+02    -0.8628E+02    -0.8638E+02    -0.8647E+02    -0.8656E+02    -0.8664E+02    -0.8671E+02    -0.8678E+02    -0.8683E+02    -0.8688E+02    -0.8690E+02    -0.8690E+02
    -0.8686E+02    -0.8686E+02    -0.8683E+02    -0.8679E+02    -0.8673E+02    -0.8666E+02    -0.8657E+02    -0.8648E+02    -0.8639E+02    -0.8628E+02    -0.8618E+02    -0.8607E+02    -0.8595E+02    -0.8583E+02    -0.8571E+02    -0.8559E+02    -0.8546E+02    -0.8533E+02    -0.8520E+02    -0.8506E+02    -0.8493E+02    -0.8479E+02    -0.8465E+02    -0.8451E+02    -0.8437E+02    -0.8422E+02    -0.8408E+02    -0.8394E+02    -0.8379E+02    -0.8365E+02    -0.8351E+02    -0.8337E+02    -0.8323E+02    -0.8310E+02    -0.8297E+02    -0.8284E+02    -0.8272E+02    -0.8261E+02    -0.8250E+02    -0.8239E+02    -0.8230E+02    -0.8221E+02    -0.8213E+02    -0.8206E+02    -0.8200E+02    -0.8195E+02    -0.8191E+02    -0.8188E+02    -0.8187E+02    -0.8186E+02    -0.8187E+02    -0.8188E+02    -0.8191E+02    -0.8195E+02    -0.8200E+02    -0.8205E+02    -0.8212E+02    -0.8220E+02    -0.8229E+02    -0.8238E+02    -0.8248E+02    -0.8259E+02    -0.8271E+02    -0.8283E+02    -0.8295E+02    -0.8308E+02    -0.8322E+02    -0.8335E+02    -0.8349E+02    -0.8363E+02    -0.8377E+02    -0.8391E+02    -0.8405E+02    -0.8419E+02    -0.8434E+02    -0.8448E+02    -0.8461E+02    -0.8475E+02    -0.8489E+02    -0.8502E+02    -0.8516E+02    -0.8529E+02    -0.8541E+02    -0.8554E+02    -0.8566E+02    -0.8578E+02    -0.8590E+02    -0.8601E+02    -0.8612E+02    -0.8623E+02    -0.8633E+02    -0.8643E+02    -0.8652E+02    -0.8661E+02    -0.8669E+02    -0.8676E+02    -0.8681E+02    -0.8686E+02    -0.8688E+02    -0.8688E+02
    -0.8684E+02    -0.8684E+02    -0.8681E+02    -0.8677E+02    -0.8670E+02    -0.8663E+02    -0.8654E+02    -0.8645E+02    -0.8635E+02    -0.8624E+02    -0.8612E+02    -0.8601E+02    -0.8588E+02    -0.8576E+02    -0.8563E+02    -0.8549E+02    -0.8536E+02    -0.8522E+02    -0.8507E+02    -0.8493E+02    -0.8478E+02    -0.8462E+02    -0.8447E+02    -0.8431E+02    -0.8415E+02    -0.8399E+02    -0.8383E+02    -0.8367E+02    -0.8351E+02    -0.8335E+02    -0.8319E+02    -0.8303E+02    -0.8287E+02    -0.8271E+02    -0.8256E+02    -0.8241E+02    -0.8227E+02    -0.8213E+02    -0.8200E+02    -0.8188E+02    -0.8177E+02    -0.8167E+02    -0.8157E+02    -0.8149E+02    -0.8142E+02    -0.8136E+02    -0.8131E+02    -0.8128E+02    -0.8126E+02    -0.8125E+02    -0.8126E+02    -0.8127E+02    -0.8131E+02    -0.8135E+02    -0.8141E+02    -0.8148E+02    -0.8156E+02    -0.8166E+02    -0.8176E+02    -0.8187E+02    -0.8199E+02    -0.8212E+02    -0.8226E+02    -0.8240E+02    -0.8254E+02    -0.8269E+02    -0.8285E+02    -0.8301E+02    -0.8316E+02    -0.8332E+02    -0.8348E+02    -0.8365E+02    -0.8381E+02    -0.8397E+02    -0.8412E+02    -0.8428E+02    -0.8444E+02    -0.8459E+02    -0.8474E+02    -0.8489E+02    -0.8503E+02    -0.8517E+02    -0.8531E+02    -0.8544E+02    -0.8558E+02    -0.8571E+02    -0.8583E+02    -0.8595E+02    -0.8607E+02    -0.8618E+02    -0.8629E+02    -0.8639E+02    -0.8649E+02    -0.8658E+02    -0.8666E+02    -0.8673E+02    -0.8679E+02    -0.8684E+02    -0.8686E+02    -0.8686E+02
    -0.8682E+02    -0.8682E+02    -0.8680E+02    -0.8675E+02    -0.8668E+02    -0.8660E+02    -0.8651E+02    -0.8641E+02    -0.8631E+02    -0.8619E+02    -0.8608E+02    -0.8595E+02    -0.8582E+02    -0.8569E+02    -0.8555E+02    -0.8540E+02    -0.8526E+02    -0.8510E+02    -0.8495E+02    -0.8479E+02    -0.8463E+02    -0.8446E+02    -0.8429E+02    -0.8411E+02    -0.8394E+02    -0.8376E+02    -0.8358E+02    -0.8339E+02    -0.8321E+02    -0.8302E+02    -0.8284E+02    -0.8265E+02    -0.8247E+02    -0.8229E+02    -0.8211E+02    -0.8193E+02    -0.8177E+02    -0.8160E+02    -0.8145E+02    -0.8131E+02    -0.8117E+02    -0.8104E+02    -0.8093E+02    -0.8083E+02    -0.8074E+02    -0.8067E+02    -0.8062E+02    -0.8057E+02    -0.8055E+02    -0.8054E+02    -0.8055E+02    -0.8057E+02    -0.8061E+02    -0.8067E+02    -0.8074E+02    -0.8083E+02    -0.8093E+02    -0.8104E+02    -0.8116E+02    -0.8130E+02    -0.8144E+02    -0.8159E+02    -0.8175E+02    -0.8192E+02    -0.8209E+02    -0.8227E+02    -0.8245E+02    -0.8263E+02    -0.8282E+02    -0.8300E+02    -0.8318E+02    -0.8337E+02    -0.8355E+02    -0.8373E+02    -0.8391E+02    -0.8408E+02    -0.8425E+02    -0.8442E+02    -0.8459E+02    -0.8475E+02    -0.8491E+02    -0.8506E+02    -0.8521E+02    -0.8536E+02    -0.8550E+02    -0.8564E+02    -0.8577E+02    -0.8590E+02    -0.8602E+02    -0.8614E+02    -0.8625E+02    -0.8636E+02    -0.8646E+02    -0.8656E+02    -0.8664E+02    -0.8672E+02    -0.8678E+02    -0.8682E+02    -0.8685E+02    -0.8685E+02
    -0.8681E+02    -0.8681E+02    -0.8678E+02    -0.8673E+02    -0.8667E+02    -0.8658E+02    -0.8649E+02    -0.8639E+02    -0.8628E+02    -0.8616E+02    -0.8603E+02    -0.8590E+02    -0.8577E+02    -0.8562E+02    -0.8548E+02    -0.8532E+02    -0.8516E+02    -0.8500E+02    -0.8483E+02    -0.8466E+02    -0.8448E+02    -0.8429E+02    -0.8411E+02    -0.8391E+02    -0.8371E+02    -0.8351E+02    -0.8331E+02    -0.8310E+02    -0.8289E+02    -0.8267E+02    -0.8246E+02    -0.8224E+02    -0.8203E+02    -0.8182E+02    -0.8161E+02    -0.8140E+02    -0.8120E+02    -0.8101E+02    -0.8082E+02    -0.8064E+02    -0.8048E+02    -0.8033E+02    -0.8019E+02    -0.8007E+02    -0.7996E+02    -0.7987E+02    -0.7980E+02    -0.7975E+02    -0.7972E+02    -0.7971E+02    -0.7972E+02    -0.7975E+02    -0.7980E+02    -0.7987E+02    -0.7996E+02    -0.8006E+02    -0.8018E+02    -0.8032E+02    -0.8047E+02    -0.8064E+02    -0.8081E+02    -0.8100E+02    -0.8119E+02    -0.8139E+02    -0.8159E+02    -0.8180E+02    -0.8201E+02    -0.8223E+02    -0.8244E+02    -0.8265E+02    -0.8287E+02    -0.8308E+02    -0.8328E+02    -0.8349E+02    -0.8369E+02    -0.8388E+02    -0.8408E+02    -0.8426E+02    -0.8444E+02    -0.8462E+02    -0.8479E+02    -0.8496E+02    -0.8512E+02    -0.8528E+02    -0.8543E+02    -0.8558E+02    -0.8572E+02    -0.8585E+02    -0.8598E+02    -0.8611E+02    -0.8622E+02    -0.8634E+02    -0.8644E+02    -0.8654E+02    -0.8663E+02    -0.8670E+02    -0.8677E+02    -0.8681E+02    -0.8684E+02    -0.8684E+02
    -0.8680E+02    -0.8680E+02    -0.8677E+02    -0.8672E+02    -0.8665E+02    -0.8657E+02    -0.8648E+02    -0.8637E+02    -0.8626E+02    -0.8613E+02    -0.8600E+02    -0.8587E+02    -0.8572E+02    -0.8557E+02    -0.8542E+02    -0.8525E+02    -0.8508E+02    -0.8491E+02    -0.8473E+02    -0.8454E+02    -0.8434E+02    -0.8414E+02    -0.8393E+02    -0.8371E+02    -0.8349E+02    -0.8326E+02    -0.8303E+02    -0.8279E+02    -0.8255E+02    -0.8230E+02    -0.8205E+02    -0.8180E+02    -0.8155E+02    -0.8129E+02    -0.8104E+02    -0.8080E+02    -0.8055E+02    -0.8032E+02    -0.8009E+02    -0.7988E+02    -0.7967E+02    -0.7949E+02    -0.7931E+02    -0.7916E+02    -0.7903E+02    -0.7892E+02    -0.7883E+02    -0.7877E+02    -0.7873E+02    -0.7872E+02    -0.7873E+02    -0.7877E+02    -0.7883E+02    -0.7892E+02    -0.7903E+02    -0.7916E+02    -0.7931E+02    -0.7948E+02    -0.7967E+02    -0.7987E+02    -0.8008E+02    -0.8031E+02    -0.8054E+02    -0.8079E+02    -0.8103E+02    -0.8128E+02    -0.8153E+02    -0.8178E+02    -0.8204E+02    -0.8228E+02    -0.8253E+02    -0.8277E+02    -0.8301E+02    -0.8324E+02    -0.8347E+02    -0.8369E+02    -0.8390E+02    -0.8411E+02    -0.8431E+02    -0.8450E+02    -0.8469E+02    -0.8487E+02    -0.8504E+02    -0.8521E+02    -0.8537E+02    -0.8553E+02    -0.8568E+02    -0.8582E+02    -0.8595E+02    -0.8608E+02    -0.8620E+02    -0.8632E+02    -0.8643E+02    -0.8653E+02    -0.8662E+02    -0.8670E+02    -0.8676E+02    -0.8681E+02    -0.8683E+02    -0.8683E+02
    -0.8680E+02    -0.8680E+02    -0.8677E+02    -0.8672E+02    -0.8665E+02    -0.8657E+02    -0.8647E+02    -0.8636E+02    -0.8625E+02    -0.8612E+02    -0.8599E+02    -0.8584E+02    -0.8569E+02    -0.8554E+02    -0.8537E+02    -0.8520E+02    -0.8502E+02    -0.8483E+02    -0.8463E+02    -0.8443E+02    -0.8421E+02    -0.8399E+02    -0.8376E+02    -0.8352E+02    -0.8327E+02    -0.8301E+02    -0.8275E+02    -0.8247E+02    -0.8219E+02    -0.8190E+02    -0.8161E+02    -0.8131E+02    -0.8101E+02    -0.8071E+02    -0.8041E+02    -0.8011E+02    -0.7981E+02    -0.7952E+02    -0.7924E+02    -0.7897E+02    -0.7872E+02    -0.7848E+02    -0.7826E+02    -0.7807E+02    -0.7790E+02    -0.7776E+02    -0.7765E+02    -0.7757E+02    -0.7752E+02    -0.7750E+02    -0.7752E+02    -0.7757E+02    -0.7765E+02    -0.7776E+02    -0.7790E+02    -0.7807E+02    -0.7826E+02    -0.7848E+02    -0.7871E+02    -0.7897E+02    -0.7923E+02    -0.7951E+02    -0.7980E+02    -0.8010E+02    -0.8040E+02    -0.8070E+02    -0.8100E+02    -0.8130E+02    -0.8160E+02    -0.8189E+02    -0.8218E+02    -0.8246E+02    -0.8273E+02    -0.8299E+02    -0.8325E+02    -0.8350E+02    -0.8374E+02    -0.8397E+02    -0.8419E+02    -0.8440E+02    -0.8460E+02    -0.8480E+02    -0.8498E+02    -0.8516E+02    -0.8533E+02    -0.8549E+02    -0.8565E+02    -0.8580E+02    -0.8594E+02    -0.8607E+02    -0.8620E+02    -0.8632E+02    -0.8643E+02    -0.8653E+02    -0.8662E+02    -0.8670E+02    -0.8676E+02    -0.8681E+02    -0.8684E+02    -0.8684E+02
    -0.8681E+02    -0.8681E+02    -0.8678E+02    -0.8673E+02    -0.8666E+02    -0.8657E+02    -0.8648E+02    -0.8637E+02    -0.8625E+02    -0.8612E+02    -0.8598E+02    -0.8584E+02    -0.8568E+02    -0.8552E+02    -0.8535E+02    -0.8517E+02    -0.8497E+02    -0.8477E+02    -0.8456E+02    -0.8434E+02    -0.8411E+02    -0.8386E+02    -0.8361E+02    -0.8334E+02    -0.8306E+02    -0.8276E+02    -0.8246E+02    -0.8214E+02    -0.8182E+02    -0.8148E+02    -0.8113E+02    -0.8078E+02    -0.8041E+02    -0.8005E+02    -0.7968E+02    -0.7931E+02    -0.7894E+02    -0.7858E+02    -0.7822E+02    -0.7788E+02    -0.7756E+02    -0.7725E+02    -0.7698E+02    -0.7672E+02    -0.7651E+02    -0.7632E+02    -0.7618E+02    -0.7607E+02    -0.7601E+02    -0.7598E+02    -0.7601E+02    -0.7607E+02    -0.7618E+02    -0.7632E+02    -0.7651E+02    -0.7672E+02    -0.7697E+02    -0.7725E+02    -0.7756E+02    -0.7788E+02    -0.7822E+02    -0.7857E+02    -0.7893E+02    -0.7930E+02    -0.7967E+02    -0.8004E+02    -0.8041E+02    -0.8077E+02    -0.8112E+02    -0.8147E+02    -0.8181E+02    -0.8213E+02    -0.8245E+02    -0.8275E+02    -0.8304E+02    -0.8332E+02    -0.8359E+02    -0.8384E+02    -0.8408E+02    -0.8431E+02    -0.8454E+02    -0.8474E+02    -0.8494E+02    -0.8513E+02    -0.8531E+02    -0.8548E+02    -0.8564E+02    -0.8580E+02    -0.8594E+02    -0.8608E+02    -0.8621E+02    -0.8632E+02    -0.8644E+02    -0.8654E+02    -0.8663E+02    -0.8671E+02    -0.8677E+02    -0.8682E+02    -0.8684E+02    -0.8684E+02
    -0.8682E+02    -0.8682E+02    -0.8679E+02    -0.8674E+02    -0.8668E+02    -0.8659E+02    -0.8650E+02    -0.8639E+02    -0.8627E+02    -0.8614E+02    -0.8600E+02    -0.8585E+02    -0.8570E+02    -0.8553E+02    -0.8535E+02    -0.8516E+02    -0.8496E+02    -0.8474E+02    -0.8452E+02    -0.8428E+02    -0.8402E+02    -0.8376E+02    -0.8347E+02    -0.8317E+02    -0.8286E+02    -0.8252E+02    -0.8217E+02    -0.8181E+02    -0.8142E+02    -0.8102E+02    -0.8061E+02    -0.8018E+02    -0.7974E+02    -0.7929E+02    -0.7883E+02    -0.7836E+02    -0.7790E+02    -0.7744E+02    -0.7699E+02    -0.7655E+02    -0.7612E+02    -0.7573E+02    -0.7536E+02    -0.7503E+02    -0.7474E+02    -0.7449E+02    -0.7430E+02    -0.7416E+02    -0.7407E+02    -0.7404E+02    -0.7407E+02    -0.7416E+02    -0.7430E+02    -0.7449E+02    -0.7474E+02    -0.7503E+02    -0.7536E+02    -0.7573E+02    -0.7612E+02    -0.7655E+02    -0.7699E+02    -0.7744E+02    -0.7790E+02    -0.7836E+02    -0.7883E+02    -0.7929E+02    -0.7974E+02    -0.8018E+02    -0.8061E+02    -0.8102E+02    -0.8142E+02    -0.8180E+02    -0.8216E+02    -0.8251E+02    -0.8284E+02    -0.8316E+02    -0.8346E+02    -0.8374E+02    -0.8401E+02    -0.8426E+02    -0.8450E+02    -0.8472E+02    -0.8493E+02    -0.8513E+02    -0.8532E+02    -0.8550E+02    -0.8566E+02    -0.8582E+02    -0.8597E+02    -0.8610E+02    -0.8623E+02    -0.8635E+02    -0.8646E+02    -0.8656E+02    -0.8665E+02    -0.8673E+02    -0.8679E+02    -0.8684E+02    -0.8686E+02    -0.8686E+02
    -0.8685E+02    -0.8685E+02    -0.8682E+02    -0.8677E+02    -0.8671E+02    -0.8663E+02    -0.8653E+02    -0.8643E+02    -0.8631E+02    -0.8618E+02    -0.8605E+02    -0.8590E+02    -0.8574E+02    -0.8557E+02    -0.8538E+02    -0.8519E+02    -0.8498E+02    -0.8475E+02    -0.8451E+02    -0.8425E+02    -0.8398E+02    -0.8368E+02    -0.8337E+02    -0.8303E+02    -0.8268E+02    -0.8230E+02    -0.8189E+02    -0.8147E+02    -0.8101E+02    -0.8054E+02    -0.8004E+02    -0.7952E+02    -0.7897E+02    -0.7841E+02    -0.7783E+02    -0.7724E+02    -0.7664E+02    -0.7604E+02    -0.7545E+02    -0.7487E+02    -0.7431E+02    -0.7378E+02    -0.7329E+02    -0.7284E+02    -0.7245E+02    -0.7212E+02    -0.7185E+02    -0.7166E+02    -0.7154E+02    -0.7150E+02    -0.7154E+02    -0.7166E+02    -0.7185E+02    -0.7212E+02    -0.7245E+02    -0.7285E+02    -0.7329E+02    -0.7379E+02    -0.7432E+02    -0.7488E+02    -0.7546E+02    -0.7605E+02    -0.7665E+02    -0.7724E+02    -0.7783E+02    -0.7841E+02    -0.7897E+02    -0.7952E+02    -0.8004E+02    -0.8054E+02    -0.8101E+02    -0.8146E+02    -0.8189E+02    -0.8229E+02    -0.8267E+02    -0.8303E+02    -0.8336E+02    -0.8367E+02    -0.8397E+02    -0.8424E+02    -0.8450E+02    -0.8473E+02    -0.8496E+02    -0.8517E+02    -0.8536E+02    -0.8554E+02    -0.8571E+02    -0.8587E+02    -0.8602E+02    -0.8615E+02    -0.8628E+02    -0.8640E+02    -0.8650E+02    -0.8660E+02    -0.8669E+02    -0.8676E+02    -0.8682E+02    -0.8686E+02    -0.8689E+02    -0.8689E+02
    -0.8689E+02    -0.8689E+02    -0.8686E+02    -0.8682E+02    -0.8675E+02    -0.8668E+02    -0.8659E+02    -0.8649E+02    -0.8638E+02    -0.8625E+02    -0.8612E+02    -0.8597E+02    -0.8581E+02    -0.8564E+02    -0.8545E+02    -0.8525E+02    -0.8504E+02    -0.8480E+02    -0.8455E+02    -0.8427E+02    -0.8398E+02    -0.8365E+02    -0.8331E+02    -0.8293E+02    -0.8253E+02    -0.8210E+02    -0.8163E+02    -0.8113E+02    -0.8059E+02    -0.8002E+02    -0.7941E+02    -0.7876E+02    -0.7808E+02    -0.7737E+02    -0.7663E+02    -0.7587E+02    -0.7509E+02    -0.7430E+02    -0.7352E+02    -0.7274E+02    -0.7199E+02    -0.7127E+02    -0.7060E+02    -0.6999E+02    -0.6945E+02    -0.6900E+02    -0.6863E+02    -0.6836E+02    -0.6820E+02    -0.6815E+02    -0.6820E+02    -0.6837E+02    -0.6863E+02    -0.6900E+02    -0.6946E+02    -0.7000E+02    -0.7061E+02    -0.7128E+02    -0.7200E+02    -0.7275E+02    -0.7353E+02    -0.7431E+02    -0.7510E+02    -0.7588E+02    -0.7664E+02    -0.7738E+02    -0.7809E+02    -0.7877E+02    -0.7942E+02    -0.8003E+02    -0.8060E+02    -0.8113E+02    -0.8163E+02    -0.8210E+02    -0.8253E+02    -0.8293E+02    -0.8331E+02    -0.8365E+02    -0.8397E+02    -0.8427E+02    -0.8454E+02    -0.8479E+02    -0.8503E+02    -0.8524E+02    -0.8544E+02    -0.8563E+02    -0.8580E+02    -0.8595E+02    -0.8610E+02    -0.8623E+02    -0.8635E+02    -0.8647E+02    -0.8657E+02    -0.8666E+02    -0.8674E+02    -0.8681E+02    -0.8687E+02    -0.8691E+02    -0.8693E+02    -0.8693E+02
    -0.8694E+02    -0.8694E+02    -0.8692E+02    -0.8688E+02    -0.8682E+02    -0.8675E+02    -0.8667E+02    -0.8657E+02    -0.8647E+02    -0.8635E+02    -0.8622E+02    -0.8608E+02    -0.8593E+02    -0.8576E+02    -0.8557E+02    -0.8537E+02    -0.8515E+02    -0.8491E+02    -0.8464E+02    -0.8435E+02    -0.8403E+02    -0.8368E+02    -0.8330E+02    -0.8289E+02    -0.8243E+02    -0.8193E+02    -0.8139E+02    -0.8080E+02    -0.8016E+02    -0.7946E+02    -0.7872E+02    -0.7791E+02    -0.7705E+02    -0.7615E+02    -0.7519E+02    -0.7419E+02    -0.7316E+02    -0.7212E+02    -0.7106E+02    -0.7001E+02    -0.6899E+02    -0.6802E+02    -0.6710E+02    -0.6626E+02    -0.6552E+02    -0.6489E+02    -0.6439E+02    -0.6402E+02    -0.6380E+02    -0.6373E+02    -0.6380E+02    -0.6403E+02    -0.6440E+02    -0.6490E+02    -0.6553E+02    -0.6627E+02    -0.6711E+02    -0.6803E+02    -0.6901E+02    -0.7003E+02    -0.7108E+02    -0.7213E+02    -0.7318E+02    -0.7421E+02    -0.7521E+02    -0.7616E+02    -0.7707E+02    -0.7793E+02    -0.7873E+02    -0.7948E+02    -0.8017E+02    -0.8081E+02    -0.8140E+02    -0.8194E+02    -0.8244E+02    -0.8289E+02    -0.8331E+02    -0.8369E+02    -0.8404E+02    -0.8435E+02    -0.8464E+02    -0.8491E+02    -0.8515E+02    -0.8537E+02    -0.8557E+02    -0.8575E+02    -0.8592E+02    -0.8607E+02    -0.8621E+02    -0.8634E+02    -0.8646E+02    -0.8656E+02    -0.8666E+02    -0.8674E+02    -0.8681E+02    -0.8688E+02    -0.8693E+02    -0.8696E+02    -0.8698E+02    -0.8698E+02
    -0.8701E+02    -0.8701E+02    -0.8699E+02    -0.8695E+02    -0.8690E+02    -0.8684E+02    -0.8677E+02    -0.8669E+02    -0.8659E+02    -0.8649E+02    -0.8637E+02    -0.8624E+02    -0.8609E+02    -0.8593E+02    -0.8575E+02    -0.8555E+02    -0.8532E+02    -0.8508E+02    -0.8480E+02    -0.8450E+02    -0.8416E+02    -0.8378E+02    -0.8337E+02    -0.8291E+02    -0.8239E+02    -0.8182E+02    -0.8119E+02    -0.8049E+02    -0.7973E+02    -0.7888E+02    -0.7796E+02    -0.7695E+02    -0.7586E+02    -0.7469E+02    -0.7344E+02    -0.7213E+02    -0.7077E+02    -0.6937E+02    -0.6795E+02    -0.6654E+02    -0.6516E+02    -0.6383E+02    -0.6259E+02    -0.6145E+02    -0.6045E+02    -0.5959E+02    -0.5891E+02    -0.5841E+02    -0.5811E+02    -0.5801E+02    -0.5811E+02    -0.5842E+02    -0.5892E+02    -0.5960E+02    -0.6046E+02    -0.6147E+02    -0.6261E+02    -0.6385E+02    -0.6518E+02    -0.6656E+02    -0.6798E+02    -0.6940E+02    -0.7080E+02    -0.7216E+02    -0.7347E+02    -0.7471E+02    -0.7588E+02    -0.7697E+02    -0.7798E+02    -0.7890E+02    -0.7975E+02    -0.8052E+02    -0.8121E+02    -0.8184E+02    -0.8241E+02    -0.8292E+02    -0.8338E+02    -0.8380E+02    -0.8417E+02    -0.8451E+02    -0.8481E+02    -0.8509E+02    -0.8533E+02    -0.8555E+02    -0.8575E+02    -0.8593E+02    -0.8609E+02    -0.8624E+02    -0.8637E+02    -0.8649E+02    -0.8659E+02    -0.8669E+02    -0.8677E+02    -0.8684E+02    -0.8691E+02    -0.8696E+02    -0.8700E+02    -0.8703E+02    -0.8705E+02    -0.8705E+02
    -0.8709E+02    -0.8709E+02    -0.8708E+02    -0.8705E+02    -0.8701E+02    -0.8696E+02    -0.8690E+02    -0.8683E+02    -0.8675E+02    -0.8666E+02    -0.8656E+02    -0.8644E+02    -0.8630E+02    -0.8615E+02    -0.8598E+02    -0.8579E+02    -0.8557E+02    -0.8532E+02    -0.8504E+02    -0.8473E+02    -0.8438E+02    -0.8398E+02    -0.8352E+02    -0.8301E+02    -0.8244E+02    -0.8179E+02    -0.8106E+02    -0.8023E+02    -0.7931E+02    -0.7828E+02    -0.7714E+02    -0.7587E+02    -0.7448E+02    -0.7297E+02    -0.7135E+02    -0.6963E+02    -0.6783E+02    -0.6597E+02    -0.6408E+02    -0.6220E+02    -0.6035E+02    -0.5858E+02    -0.5692E+02    -0.5541E+02    -0.5407E+02    -0.5293E+02    -0.5202E+02    -0.5136E+02    -0.5096E+02    -0.5082E+02    -0.5096E+02    -0.5137E+02    -0.5203E+02    -0.5294E+02    -0.5408E+02    -0.5543E+02    -0.5695E+02    -0.5861E+02    -0.6038E+02    -0.6223E+02    -0.6412E+02    -0.6601E+02    -0.6787E+02    -0.6967E+02    -0.7139E+02    -0.7301E+02    -0.7452E+02    -0.7590E+02    -0.7717E+02    -0.7831E+02    -0.7934E+02    -0.8027E+02    -0.8109E+02    -0.8182E+02    -0.8247E+02    -0.8304E+02    -0.8355E+02    -0.8400E+02    -0.8440E+02    -0.8475E+02    -0.8507E+02    -0.8534E+02    -0.8559E+02    -0.8581E+02    -0.8600E+02    -0.8617E+02    -0.8632E+02    -0.8645E+02    -0.8657E+02    -0.8667E+02    -0.8676E+02    -0.8684E+02    -0.8691E+02    -0.8697E+02    -0.8702E+02    -0.8706E+02    -0.8710E+02    -0.8712E+02    -0.8713E+02    -0.8713E+02
    -0.8719E+02    -0.8719E+02    -0.8718E+02    -0.8717E+02    -0.8714E+02    -0.8711E+02    -0.8706E+02    -0.8701E+02    -0.8695E+02    -0.8688E+02    -0.8679E+02    -0.8669E+02    -0.8657E+02    -0.8644E+02    -0.8628E+02    -0.8610E+02    -0.8590E+02    -0.8566E+02    -0.8538E+02    -0.8506E+02    -0.8470E+02    -0.8428E+02    -0.8379E+02    -0.8324E+02    -0.8260E+02    -0.8186E+02    -0.8102E+02    -0.8005E+02    -0.7895E+02    -0.7769E+02    -0.7628E+02    -0.7469E+02    -0.7293E+02    -0.7099E+02    -0.6890E+02    -0.6666E+02    -0.6430E+02    -0.6186E+02    -0.5939E+02    -0.5691E+02    -0.5450E+02    -0.5218E+02    -0.5001E+02    -0.4802E+02    -0.4628E+02    -0.4479E+02    -0.4361E+02    -0.4274E+02    -0.4222E+02    -0.4204E+02    -0.4222E+02    -0.4275E+02    -0.4362E+02    -0.4481E+02    -0.4630E+02    -0.4805E+02    -0.5004E+02    -0.5221E+02    -0.5453E+02    -0.5696E+02    -0.5943E+02    -0.6191E+02    -0.6435E+02    -0.6670E+02    -0.6895E+02    -0.7104E+02    -0.7297E+02    -0.7474E+02    -0.7632E+02    -0.7774E+02    -0.7899E+02    -0.8009E+02    -0.8106E+02    -0.8190E+02    -0.8263E+02    -0.8327E+02    -0.8383E+02    -0.8431E+02    -0.8473E+02    -0.8510E+02    -0.8541E+02    -0.8569E+02    -0.8593E+02    -0.8613E+02    -0.8631E+02    -0.8647E+02    -0.8660E+02    -0.8672E+02    -0.8682E+02    -0.8690E+02    -0.8697E+02    -0.8703E+02    -0.8708E+02    -0.8713E+02    -0.8716E+02    -0.8719E+02    -0.8721E+02    -0.8722E+02    -0.8723E+02    -0.8723E+02
    -0.8731E+02    -0.8731E+02    -0.8731E+02    -0.8730E+02    -0.8729E+02    -0.8727E+02    -0.8725E+02    -0.8722E+02    -0.8718E+02    -0.8713E+02    -0.8707E+02    -0.8700E+02    -0.8690E+02    -0.8679E+02    -0.8666E+02    -0.8650E+02    -0.8631E+02    -0.8609E+02    -0.8582E+02    -0.8551E+02    -0.8514E+02    -0.8471E+02    -0.8420E+02    -0.8360E+02    -0.8290E+02    -0.8207E+02    -0.8111E+02    -0.7998E+02    -0.7867E+02    -0.7716E+02    -0.7543E+02    -0.7345E+02    -0.7124E+02    -0.6878E+02    -0.6610E+02    -0.6322E+02    -0.6019E+02    -0.5704E+02    -0.5385E+02    -0.5066E+02    -0.4754E+02    -0.4456E+02    -0.4176E+02    -0.3921E+02    -0.3695E+02    -0.3504E+02    -0.3351E+02    -0.3239E+02    -0.3171E+02    -0.3149E+02    -0.3172E+02    -0.3240E+02    -0.3352E+02    -0.3506E+02    -0.3698E+02    -0.3924E+02    -0.4180E+02    -0.4460E+02    -0.4759E+02    -0.5071E+02    -0.5390E+02    -0.5710E+02    -0.6024E+02    -0.6328E+02    -0.6616E+02    -0.6884E+02    -0.7129E+02    -0.7351E+02    -0.7548E+02    -0.7722E+02    -0.7873E+02    -0.8003E+02    -0.8116E+02    -0.8212E+02    -0.8295E+02    -0.8365E+02    -0.8424E+02    -0.8475E+02    -0.8519E+02    -0.8555E+02    -0.8586E+02    -0.8613E+02    -0.8635E+02    -0.8654E+02    -0.8670E+02    -0.8683E+02    -0.8694E+02    -0.8704E+02    -0.8711E+02    -0.8717E+02    -0.8722E+02    -0.8726E+02    -0.8729E+02    -0.8731E+02    -0.8732E+02    -0.8733E+02    -0.8734E+02    -0.8734E+02    -0.8734E+02    -0.8734E+02
    -0.8745E+02    -0.8745E+02    -0.8745E+02    -0.8746E+02    -0.8746E+02    -0.8747E+02    -0.8747E+02    -0.8746E+02    -0.8745E+02    -0.8743E+02    -0.8740E+02    -0.8735E+02    -0.8729E+02    -0.8721E+02    -0.8711E+02    -0.8698E+02    -0.8682E+02    -0.8662E+02    -0.8637E+02    -0.8608E+02    -0.8572E+02    -0.8529E+02    -0.8476E+02    -0.8413E+02    -0.8338E+02    -0.8247E+02    -0.8138E+02    -0.8009E+02    -0.7855E+02    -0.7675E+02    -0.7465E+02    -0.7222E+02    -0.6947E+02    -0.6639E+02    -0.6301E+02    -0.5937E+02    -0.5552E+02    -0.5152E+02    -0.4746E+02    -0.4340E+02    -0.3943E+02    -0.3561E+02    -0.3203E+02    -0.2876E+02    -0.2586E+02    -0.2341E+02    -0.2144E+02    -0.2001E+02    -0.1913E+02    -0.1884E+02    -0.1914E+02    -0.2002E+02    -0.2146E+02    -0.2343E+02    -0.2589E+02    -0.2879E+02    -0.3207E+02    -0.3566E+02    -0.3948E+02    -0.4346E+02    -0.4752E+02    -0.5159E+02    -0.5558E+02    -0.5944E+02    -0.6308E+02    -0.6646E+02    -0.6954E+02    -0.7229E+02    -0.7471E+02    -0.7681E+02    -0.7862E+02    -0.8015E+02    -0.8144E+02    -0.8252E+02    -0.8343E+02    -0.8419E+02    -0.8482E+02    -0.8534E+02    -0.8577E+02    -0.8613E+02    -0.8643E+02    -0.8667E+02    -0.8687E+02    -0.8703E+02    -0.8716E+02    -0.8727E+02    -0.8735E+02    -0.8741E+02    -0.8745E+02    -0.8748E+02    -0.8750E+02    -0.8751E+02    -0.8752E+02    -0.8751E+02    -0.8751E+02    -0.8750E+02    -0.8749E+02    -0.8748E+02    -0.8747E+02    -0.8747E+02
    -0.8760E+02    -0.8760E+02    -0.8761E+02    -0.8763E+02    -0.8766E+02    -0.8768E+02    -0.8771E+02    -0.8774E+02    -0.8776E+02    -0.8777E+02    -0.8777E+02    -0.8776E+02    -0.8774E+02    -0.8769E+02    -0.8763E+02    -0.8753E+02    -0.8741E+02    -0.8725E+02    -0.8704E+02    -0.8677E+02    -0.8644E+02    -0.8602E+02    -0.8550E+02    -0.8485E+02    -0.8406E+02    -0.8308E+02    -0.8188E+02    -0.8042E+02    -0.7865E+02    -0.7654E+02    -0.7402E+02    -0.7109E+02    -0.6771E+02    -0.6391E+02    -0.5970E+02    -0.5515E+02    -0.5032E+02    -0.4530E+02    -0.4017E+02    -0.3503E+02    -0.2998E+02    -0.2512E+02    -0.2054E+02    -0.1634E+02    -0.1261E+02    -0.9421E+01    -0.6859E+01    -0.4981E+01    -0.3836E+01    -0.3453E+01    -0.3843E+01    -0.4995E+01    -0.6879E+01    -0.9448E+01    -0.1264E+02    -0.1638E+02    -0.2058E+02    -0.2517E+02    -0.3004E+02    -0.3510E+02    -0.4024E+02    -0.4537E+02    -0.5040E+02    -0.5523E+02    -0.5978E+02    -0.6399E+02    -0.6779E+02    -0.7117E+02    -0.7410E+02    -0.7661E+02    -0.7872E+02    -0.8049E+02    -0.8195E+02    -0.8314E+02    -0.8412E+02    -0.8492E+02    -0.8556E+02    -0.8608E+02    -0.8650E+02    -0.8683E+02    -0.8710E+02    -0.8731E+02    -0.8747E+02    -0.8760E+02    -0.8769E+02    -0.8776E+02    -0.8780E+02    -0.8783E+02    -0.8784E+02    -0.8783E+02    -0.8782E+02    -0.8780E+02    -0.8777E+02    -0.8774E+02    -0.8771E+02    -0.8768E+02    -0.8765E+02    -0.8763E+02    -0.8761E+02    -0.8761E+02
    -0.8776E+02    -0.8776E+02    -0.8778E+02    -0.8782E+02    -0.8786E+02    -0.8792E+02    -0.8798E+02    -0.8803E+02    -0.8809E+02    -0.8814E+02    -0.8818E+02    -0.8821E+02    -0.8823E+02    -0.8823E+02    -0.8821E+02    -0.8816E+02    -0.8809E+02    -0.8797E+02    -0.8781E+02    -0.8759E+02    -0.8730E+02    -0.8691E+02    -0.8642E+02    -0.8578E+02    -0.8497E+02    -0.8394E+02    -0.8265E+02    -0.8104E+02    -0.7904E+02    -0.7660E+02    -0.7365E+02    -0.7014E+02    -0.6606E+02    -0.6142E+02    -0.5624E+02    -0.5061E+02    -0.4459E+02    -0.3830E+02    -0.3184E+02    -0.2532E+02    -0.1887E+02    -0.1261E+02    -0.6660E+01    -0.1144E+01     0.3807E+01     0.8066E+01     0.1152E+02     0.1406E+02     0.1561E+02     0.1613E+02     0.1560E+02     0.1404E+02     0.1149E+02     0.8037E+01     0.3771E+01    -0.1187E+01    -0.6710E+01    -0.1267E+02    -0.1894E+02    -0.2539E+02    -0.3192E+02    -0.3838E+02    -0.4468E+02    -0.5069E+02    -0.5633E+02    -0.6151E+02    -0.6615E+02    -0.7023E+02    -0.7373E+02    -0.7668E+02    -0.7912E+02    -0.8111E+02    -0.8272E+02    -0.8401E+02    -0.8504E+02    -0.8585E+02    -0.8649E+02    -0.8698E+02    -0.8737E+02    -0.8766E+02    -0.8788E+02    -0.8804E+02    -0.8816E+02    -0.8824E+02    -0.8828E+02    -0.8830E+02    -0.8830E+02    -0.8829E+02    -0.8826E+02    -0.8822E+02    -0.8817E+02    -0.8811E+02    -0.8805E+02    -0.8799E+02    -0.8793E+02    -0.8787E+02    -0.8783E+02    -0.8779E+02    -0.8777E+02    -0.8777E+02
    -0.8793E+02    -0.8793E+02    -0.8796E+02    -0.8801E+02    -0.8808E+02    -0.8817E+02    -0.8825E+02    -0.8835E+02    -0.8844E+02    -0.8853E+02    -0.8861E+02    -0.8869E+02    -0.8875E+02    -0.8880E+02    -0.8883E+02    -0.8884E+02    -0.8882E+02    -0.8877E+02    -0.8867E+02    -0.8851E+02    -0.8828E+02    -0.8795E+02    -0.8751E+02    -0.8691E+02    -0.8611E+02    -0.8507E+02    -0.8371E+02    -0.8198E+02    -0.7977E+02    -0.7700E+02    -0.7359E+02    -0.6947E+02    -0.6460E+02    -0.5898E+02    -0.5266E+02    -0.4572E+02    -0.3825E+02    -0.3036E+02    -0.2217E+02    -0.1383E+02    -0.5455E+01     0.2791E+01     0.1074E+02     0.1819E+02     0.2496E+02     0.3084E+02     0.3564E+02     0.3919E+02     0.4138E+02     0.4212E+02     0.4137E+02     0.3918E+02     0.3561E+02     0.3080E+02     0.2492E+02     0.1815E+02     0.1068E+02     0.2730E+01    -0.5522E+01    -0.1390E+02    -0.2225E+02    -0.3044E+02    -0.3834E+02    -0.4582E+02    -0.5276E+02    -0.5908E+02    -0.6469E+02    -0.6956E+02    -0.7368E+02    -0.7709E+02    -0.7985E+02    -0.8205E+02    -0.8379E+02    -0.8514E+02    -0.8618E+02    -0.8698E+02    -0.8758E+02    -0.8802E+02    -0.8835E+02    -0.8858E+02    -0.8874E+02    -0.8885E+02    -0.8890E+02    -0.8892E+02    -0.8892E+02    -0.8889E+02    -0.8884E+02    -0.8878E+02    -0.8870E+02    -0.8862E+02    -0.8853E+02    -0.8844E+02    -0.8834E+02    -0.8825E+02    -0.8816E+02    -0.8808E+02    -0.8801E+02    -0.8795E+02    -0.8792E+02    -0.8792E+02
    -0.8810E+02    -0.8810E+02    -0.8814E+02    -0.8821E+02    -0.8831E+02    -0.8842E+02    -0.8854E+02    -0.8867E+02    -0.8880E+02    -0.8893E+02    -0.8905E+02    -0.8918E+02    -0.8929E+02    -0.8939E+02    -0.8948E+02    -0.8955E+02    -0.8960E+02    -0.8961E+02    -0.8958E+02    -0.8950E+02    -0.8935E+02    -0.8910E+02    -0.8873E+02    -0.8820E+02    -0.8746E+02    -0.8644E+02    -0.8507E+02    -0.8325E+02    -0.8086E+02    -0.7779E+02    -0.7392E+02    -0.6913E+02    -0.6338E+02    -0.5664E+02    -0.4897E+02    -0.4044E+02    -0.3114E+02    -0.2118E+02    -0.1071E+02     0.1631E+00     0.1126E+02     0.2237E+02     0.3325E+02     0.4360E+02     0.5313E+02     0.6150E+02     0.6841E+02     0.7357E+02     0.7676E+02     0.7783E+02     0.7675E+02     0.7355E+02     0.6838E+02     0.6147E+02     0.5309E+02     0.4355E+02     0.3319E+02     0.2231E+02     0.1119E+02     0.8627E-01    -0.1079E+02    -0.2127E+02    -0.3123E+02    -0.4054E+02    -0.4907E+02    -0.5674E+02    -0.6348E+02    -0.6923E+02    -0.7401E+02    -0.7788E+02    -0.8095E+02    -0.8333E+02    -0.8515E+02    -0.8652E+02    -0.8754E+02    -0.8828E+02    -0.8881E+02    -0.8918E+02    -0.8942E+02    -0.8958E+02    -0.8966E+02    -0.8969E+02    -0.8968E+02    -0.8964E+02    -0.8957E+02    -0.8949E+02    -0.8939E+02    -0.8928E+02    -0.8916E+02    -0.8903E+02    -0.8890E+02    -0.8877E+02    -0.8864E+02    -0.8851E+02    -0.8840E+02    -0.8829E+02    -0.8819E+02    -0.8812E+02    -0.8808E+02    -0.8808E+02
    -0.8827E+02    -0.8827E+02    -0.8832E+02    -0.8841E+02    -0.8853E+02    -0.8867E+02    -0.8882E+02    -0.8898E+02    -0.8915E+02    -0.8932E+02    -0.8950E+02    -0.8967E+02    -0.8983E+02    -0.8999E+02    -0.9013E+02    -0.9026E+02    -0.9038E+02    -0.9046E+02    -0.9051E+02    -0.9052E+02    -0.9046E+02    -0.9031E+02    -0.9005E+02    -0.8962E+02    -0.8897E+02    -0.8802E+02    -0.8668E+02    -0.8483E+02    -0.8232E+02    -0.7898E+02    -0.7465E+02    -0.6917E+02    -0.6244E+02    -0.5442E+02    -0.4515E+02    -0.3466E+02    -0.2306E+02    -0.1042E+02     0.3156E+01     0.1753E+02     0.3249E+02     0.4776E+02     0.6300E+02     0.7776E+02     0.9157E+02     0.1039E+03     0.1142E+03     0.1220E+03     0.1268E+03     0.1284E+03     0.1268E+03     0.1219E+03     0.1142E+03     0.1039E+03     0.9152E+02     0.7771E+02     0.6294E+02     0.4770E+02     0.3242E+02     0.1745E+02     0.3070E+01    -0.1051E+02    -0.2315E+02    -0.3477E+02    -0.4525E+02    -0.5453E+02    -0.6254E+02    -0.6927E+02    -0.7474E+02    -0.7907E+02    -0.8240E+02    -0.8491E+02    -0.8676E+02    -0.8810E+02    -0.8904E+02    -0.8969E+02    -0.9012E+02    -0.9039E+02    -0.9053E+02    -0.9060E+02    -0.9059E+02    -0.9055E+02    -0.9046E+02    -0.9036E+02    -0.9023E+02    -0.9009E+02    -0.8993E+02    -0.8977E+02    -0.8961E+02    -0.8944E+02    -0.8927E+02    -0.8910E+02    -0.8893E+02    -0.8878E+02    -0.8863E+02    -0.8849E+02    -0.8838E+02    -0.8829E+02    -0.8824E+02    -0.8824E+02
    -0.8844E+02    -0.8844E+02    -0.8850E+02    -0.8860E+02    -0.8874E+02    -0.8891E+02    -0.8909E+02    -0.8929E+02    -0.8949E+02    -0.8970E+02    -0.8992E+02    -0.9013E+02    -0.9035E+02    -0.9055E+02    -0.9076E+02    -0.9095E+02    -0.9113E+02    -0.9129E+02    -0.9142E+02    -0.9152E+02    -0.9156E+02    -0.9152E+02    -0.9137E+02    -0.9107E+02    -0.9055E+02    -0.8973E+02    -0.8848E+02    -0.8665E+02    -0.8407E+02    -0.8052E+02    -0.7576E+02    -0.6958E+02    -0.6180E+02    -0.5234E+02    -0.4118E+02    -0.2835E+02    -0.1386E+02     0.2269E+01     0.1999E+02     0.3917E+02     0.5959E+02     0.8092E+02     0.1027E+03     0.1242E+03     0.1448E+03     0.1636E+03     0.1795E+03     0.1917E+03     0.1994E+03     0.2020E+03     0.1994E+03     0.1917E+03     0.1795E+03     0.1635E+03     0.1448E+03     0.1242E+03     0.1026E+03     0.8086E+02     0.5952E+02     0.3909E+02     0.1990E+02     0.2176E+01    -0.1395E+02    -0.2845E+02    -0.4129E+02    -0.5244E+02    -0.6190E+02    -0.6968E+02    -0.7586E+02    -0.8061E+02    -0.8416E+02    -0.8673E+02    -0.8855E+02    -0.8980E+02    -0.9062E+02    -0.9114E+02    -0.9144E+02    -0.9159E+02    -0.9163E+02    -0.9159E+02    -0.9150E+02    -0.9137E+02    -0.9122E+02    -0.9104E+02    -0.9086E+02    -0.9066E+02    -0.9046E+02    -0.9025E+02    -0.9004E+02    -0.8983E+02    -0.8962E+02    -0.8941E+02    -0.8922E+02    -0.8902E+02    -0.8885E+02    -0.8869E+02    -0.8855E+02    -0.8845E+02    -0.8839E+02    -0.8839E+02
    -0.8858E+02    -0.8858E+02    -0.8865E+02    -0.8878E+02    -0.8894E+02    -0.8913E+02    -0.8934E+02    -0.8957E+02    -0.8981E+02    -0.9005E+02    -0.9031E+02    -0.9056E+02    -0.9082E+02    -0.9108E+02    -0.9133E+02    -0.9158E+02    -0.9182E+02    -0.9206E+02    -0.9227E+02    -0.9245E+02    -0.9259E+02    -0.9267E+02    -0.9265E+02    -0.9249E+02    -0.9212E+02    -0.9145E+02    -0.9034E+02    -0.8861E+02    -0.8604E+02    -0.8234E+02    -0.7722E+02    -0.7034E+02    -0.6147E+02    -0.5044E+02    -0.3715E+02    -0.2155E+02    -0.3543E+01     0.1698E+02     0.4009E+02     0.6575E+02     0.9377E+02     0.1238E+03     0.1553E+03     0.1874E+03     0.2189E+03     0.2484E+03     0.2742E+03     0.2944E+03     0.3073E+03     0.3118E+03     0.3073E+03     0.2944E+03     0.2742E+03     0.2484E+03     0.2189E+03     0.1874E+03     0.1553E+03     0.1238E+03     0.9370E+02     0.6566E+02     0.4000E+02     0.1689E+02    -0.3642E+01    -0.2165E+02    -0.3726E+02    -0.5054E+02    -0.6157E+02    -0.7044E+02    -0.7731E+02    -0.8243E+02    -0.8612E+02    -0.8869E+02    -0.9041E+02    -0.9152E+02    -0.9219E+02    -0.9256E+02    -0.9272E+02    -0.9274E+02    -0.9266E+02    -0.9253E+02    -0.9235E+02    -0.9214E+02    -0.9192E+02    -0.9168E+02    -0.9143E+02    -0.9119E+02    -0.9093E+02    -0.9068E+02    -0.9043E+02    -0.9019E+02    -0.8994E+02    -0.8970E+02    -0.8947E+02    -0.8925E+02    -0.8905E+02    -0.8887E+02    -0.8871E+02    -0.8860E+02    -0.8853E+02    -0.8853E+02
    -0.8871E+02    -0.8871E+02    -0.8879E+02    -0.8893E+02    -0.8911E+02    -0.8932E+02    -0.8956E+02    -0.8981E+02    -0.9008E+02    -0.9036E+02    -0.9065E+02    -0.9094E+02    -0.9124E+02    -0.9154E+02    -0.9184E+02    -0.9214E+02    -0.9244E+02    -0.9274E+02    -0.9303E+02    -0.9330E+02    -0.9353E+02    -0.9372E+02    -0.9383E+02    -0.9380E+02    -0.9359E+02    -0.9308E+02    -0.9214E+02    -0.9056E+02    -0.8807E+02    -0.8431E+02    -0.7889E+02    -0.7140E+02    -0.6146E+02    -0.4880E+02    -0.3324E+02    -0.1455E+02     0.7533E+01     0.3334E+02     0.6314E+02     0.9715E+02     0.1354E+03     0.1777E+03     0.2235E+03     0.2720E+03     0.3214E+03     0.3694E+03     0.4131E+03     0.4486E+03     0.4720E+03     0.4803E+03     0.4720E+03     0.4486E+03     0.4130E+03     0.3694E+03     0.3213E+03     0.2719E+03     0.2235E+03     0.1776E+03     0.1353E+03     0.9706E+02     0.6305E+02     0.3324E+02     0.7434E+01    -0.1465E+02    -0.3334E+02    -0.4891E+02    -0.6156E+02    -0.7150E+02    -0.7898E+02    -0.8439E+02    -0.8814E+02    -0.9063E+02    -0.9221E+02    -0.9315E+02    -0.9365E+02    -0.9387E+02    -0.9389E+02    -0.9379E+02    -0.9361E+02    -0.9337E+02    -0.9311E+02    -0.9283E+02    -0.9254E+02    -0.9224E+02    -0.9194E+02    -0.9165E+02    -0.9135E+02    -0.9106E+02    -0.9078E+02    -0.9050E+02    -0.9022E+02    -0.8995E+02    -0.8970E+02    -0.8945E+02    -0.8923E+02    -0.8902E+02    -0.8885E+02    -0.8872E+02    -0.8865E+02    -0.8865E+02
    -0.8882E+02    -0.8882E+02    -0.8891E+02    -0.8905E+02    -0.8925E+02    -0.8948E+02    -0.8973E+02    -0.9001E+02    -0.9031E+02    -0.9061E+02    -0.9093E+02    -0.9125E+02    -0.9158E+02    -0.9192E+02    -0.9226E+02    -0.9261E+02    -0.9296E+02    -0.9332E+02    -0.9367E+02    -0.9402E+02    -0.9435E+02    -0.9464E+02    -0.9486E+02    -0.9497E+02    -0.9490E+02    -0.9455E+02    -0.9377E+02    -0.9236E+02    -0.8998E+02    -0.8624E+02    -0.8064E+02    -0.7264E+02    -0.6175E+02    -0.4755E+02    -0.2973E+02    -0.7891E+01     0.1853E+02     0.5015E+02     0.8765E+02     0.1317E+03     0.1828E+03     0.2414E+03     0.3075E+03     0.3805E+03     0.4589E+03     0.5396E+03     0.6174E+03     0.6849E+03     0.7324E+03     0.7500E+03     0.7324E+03     0.6849E+03     0.6174E+03     0.5395E+03     0.4589E+03     0.3805E+03     0.3074E+03     0.2413E+03     0.1827E+03     0.1316E+03     0.8756E+02     0.5006E+02     0.1843E+02    -0.7993E+01    -0.2984E+02    -0.4766E+02    -0.6185E+02    -0.7274E+02    -0.8073E+02    -0.8632E+02    -0.9006E+02    -0.9242E+02    -0.9384E+02    -0.9461E+02    -0.9496E+02    -0.9503E+02    -0.9493E+02    -0.9471E+02    -0.9442E+02    -0.9410E+02    -0.9376E+02    -0.9341E+02    -0.9306E+02    -0.9271E+02    -0.9237E+02    -0.9203E+02    -0.9170E+02    -0.9138E+02    -0.9106E+02    -0.9075E+02    -0.9045E+02    -0.9016E+02    -0.8988E+02    -0.8962E+02    -0.8937E+02    -0.8915E+02    -0.8897E+02    -0.8883E+02    -0.8875E+02    -0.8875E+02
    -0.8890E+02    -0.8890E+02    -0.8899E+02    -0.8914E+02    -0.8935E+02    -0.8959E+02    -0.8987E+02    -0.9016E+02    -0.9047E+02    -0.9080E+02    -0.9113E+02    -0.9148E+02    -0.9184E+02    -0.9220E+02    -0.9258E+02    -0.9296E+02    -0.9336E+02    -0.9376E+02    -0.9417E+02    -0.9459E+02    -0.9499E+02    -0.9536E+02    -0.9568E+02    -0.9590E+02    -0.9595E+02    -0.9574E+02    -0.9510E+02    -0.9383E+02    -0.9159E+02    -0.8791E+02    -0.8221E+02    -0.7387E+02    -0.6222E+02    -0.4677E+02    -0.2701E+02    -0.2341E+01     0.2809E+02     0.6532E+02     0.1105E+03     0.1651E+03     0.2306E+03     0.3085E+03     0.4006E+03     0.5079E+03     0.6309E+03     0.7678E+03     0.9128E+03     0.1053E+04     0.1166E+04     0.1215E+04     0.1166E+04     0.1053E+04     0.9127E+03     0.7677E+03     0.6309E+03     0.5079E+03     0.4005E+03     0.3085E+03     0.2305E+03     0.1650E+03     0.1105E+03     0.6522E+02     0.2799E+02    -0.2443E+01    -0.2711E+02    -0.4687E+02    -0.6232E+02    -0.7396E+02    -0.8230E+02    -0.8799E+02    -0.9166E+02    -0.9390E+02    -0.9517E+02    -0.9580E+02    -0.9602E+02    -0.9597E+02    -0.9575E+02    -0.9544E+02    -0.9507E+02    -0.9467E+02    -0.9426E+02    -0.9385E+02    -0.9345E+02    -0.9306E+02    -0.9269E+02    -0.9232E+02    -0.9196E+02    -0.9161E+02    -0.9127E+02    -0.9094E+02    -0.9062E+02    -0.9031E+02    -0.9002E+02    -0.8974E+02    -0.8948E+02    -0.8925E+02    -0.8905E+02    -0.8891E+02    -0.8882E+02    -0.8882E+02
    -0.8895E+02    -0.8895E+02    -0.8904E+02    -0.8920E+02    -0.8941E+02    -0.8967E+02    -0.8995E+02    -0.9025E+02    -0.9058E+02    -0.9091E+02    -0.9126E+02    -0.9162E+02    -0.9200E+02    -0.9238E+02    -0.9277E+02    -0.9318E+02    -0.9361E+02    -0.9404E+02    -0.9449E+02    -0.9495E+02    -0.9540E+02    -0.9584E+02    -0.9622E+02    -0.9652E+02    -0.9665E+02    -0.9653E+02    -0.9599E+02    -0.9482E+02    -0.9267E+02    -0.8906E+02    -0.8334E+02    -0.7479E+02    -0.6269E+02    -0.4640E+02    -0.2533E+02     0.1317E+01     0.3465E+02     0.7608E+02     0.1273E+03     0.1906E+03     0.2685E+03     0.3646E+03     0.4831E+03     0.6296E+03     0.8105E+03     0.1033E+04     0.1302E+04     0.1615E+04     0.1938E+04     0.2158E+04     0.1938E+04     0.1615E+04     0.1302E+04     0.1033E+04     0.8105E+03     0.6295E+03     0.4831E+03     0.3645E+03     0.2684E+03     0.1905E+03     0.1272E+03     0.7598E+02     0.3455E+02     0.1215E+01    -0.2543E+02    -0.4650E+02    -0.6279E+02    -0.7488E+02    -0.8342E+02    -0.8913E+02    -0.9274E+02    -0.9488E+02    -0.9605E+02    -0.9659E+02    -0.9672E+02    -0.9659E+02    -0.9630E+02    -0.9591E+02    -0.9548E+02    -0.9503E+02    -0.9458E+02    -0.9414E+02    -0.9370E+02    -0.9329E+02    -0.9289E+02    -0.9250E+02    -0.9212E+02    -0.9176E+02    -0.9140E+02    -0.9106E+02    -0.9073E+02    -0.9041E+02    -0.9010E+02    -0.8981E+02    -0.8955E+02    -0.8931E+02    -0.8911E+02    -0.8895E+02    -0.8887E+02    -0.8887E+02
    -0.8897E+02    -0.8897E+02    -0.8906E+02    -0.8922E+02    -0.8944E+02    -0.8969E+02    -0.8998E+02    -0.9029E+02    -0.9061E+02    -0.9095E+02    -0.9131E+02    -0.9167E+02    -0.9205E+02    -0.9244E+02    -0.9284E+02    -0.9326E+02    -0.9369E+02    -0.9414E+02    -0.9460E+02    -0.9508E+02    -0.9555E+02    -0.9600E+02    -0.9641E+02    -0.9673E+02    -0.9690E+02    -0.9681E+02    -0.9630E+02    -0.9516E+02    -0.9305E+02    -0.8947E+02    -0.8375E+02    -0.7514E+02    -0.6289E+02    -0.4631E+02    -0.2478E+02     0.2578E+01     0.3698E+02     0.7998E+02     0.1336E+03     0.2003E+03     0.2836E+03     0.3881E+03     0.5202E+03     0.6898E+03     0.9120E+03     0.1212E+04     0.1634E+04     0.2264E+04     0.3270E+04     0.5011E+04     0.3270E+04     0.2264E+04     0.1634E+04     0.1212E+04     0.9120E+03     0.6898E+03     0.5202E+03     0.3880E+03     0.2835E+03     0.2002E+03     0.1335E+03     0.7988E+02     0.3688E+02     0.2477E+01    -0.2488E+02    -0.4642E+02    -0.6298E+02    -0.7523E+02    -0.8383E+02    -0.8955E+02    -0.9312E+02    -0.9523E+02    -0.9637E+02    -0.9687E+02    -0.9697E+02    -0.9680E+02    -0.9648E+02    -0.9608E+02    -0.9563E+02    -0.9516E+02    -0.9469E+02    -0.9423E+02    -0.9379E+02    -0.9336E+02    -0.9295E+02    -0.9256E+02    -0.9218E+02    -0.9181E+02    -0.9145E+02    -0.9110E+02    -0.9077E+02    -0.9044E+02    -0.9013E+02    -0.8984E+02    -0.8957E+02    -0.8933E+02    -0.8912E+02    -0.8897E+02    -0.8888E+02    -0.8888E+02
    -0.8895E+02    -0.8895E+02    -0.8904E+02    -0.8920E+02    -0.8941E+02    -0.8967E+02    -0.8995E+02    -0.9025E+02    -0.9058E+02    -0.9091E+02    -0.9126E+02    -0.9162E+02    -0.9200E+02    -0.9238E+02    -0.9277E+02    -0.9318E+02    -0.9361E+02    -0.9404E+02    -0.9449E+02    -0.9495E+02    -0.9540E+02    -0.9584E+02    -0.9622E+02    -0.9652E+02    -0.9665E+02    -0.9653E+02    -0.9599E+02    -0.9481E+02    -0.9267E+02    -0.8906E+02    -0.8334E+02    -0.7479E+02    -0.6269E+02    -0.4640E+02    -0.2532E+02     0.1319E+01     0.3465E+02     0.7608E+02     0.1273E+03     0.1906E+03     0.2685E+03     0.3646E+03     0.4832E+03     0.6296E+03     0.8105E+03     0.1033E+04     0.1302E+04     0.1615E+04     0.1938E+04     0.2158E+04     0.1938E+04     0.1615E+04     0.1302E+04     0.1033E+04     0.8105E+03     0.6296E+03     0.4831E+03     0.3645E+03     0.2684E+03     0.1905E+03     0.1272E+03     0.7599E+02     0.3455E+02     0.1217E+01    -0.2543E+02    -0.4650E+02    -0.6279E+02    -0.7488E+02    -0.8342E+02    -0.8913E+02    -0.9274E+02    -0.9488E+02    -0.9605E+02    -0.9659E+02    -0.9672E+02    -0.9659E+02    -0.9629E+02    -0.9591E+02    -0.9548E+02    -0.9503E+02    -0.9458E+02    -0.9414E+02    -0.9370E+02    -0.9329E+02    -0.9289E+02    -0.9250E+02    -0.9212E+02    -0.9176E+02    -0.9140E+02    -0.9106E+02    -0.9073E+02    -0.9041E+02    -0.9010E+02    -0.8981E+02    -0.8955E+02    -0.8931E+02    -0.8911E+02    -0.8895E+02    -0.8887E+02    -0.8887E+02
    -0.8890E+02    -0.8890E+02    -0.8899E+02    -0.8914E+02    -0.8935E+02    -0.8959E+02    -0.8987E+02    -0.9016E+02    -0.9047E+02    -0.9080E+02    -0.9113E+02    -0.9148E+02    -0.9184E+02    -0.9220E+02    -0.9258E+02    -0.9296E+02    -0.9336E+02    -0.9376E+02    -0.9417E+02    -0.9459E+02    -0.9499E+02    -0.9536E+02    -0.9568E+02    -0.9590E+02    -0.9595E+02    -0.9574E+02    -0.9510E+02    -0.9383E+02    -0.9159E+02    -0.8791E+02    -0.8221E+02    -0.7386E+02    -0.6222E+02    -0.4676E+02    -0.2700E+02    -0.2338E+01     0.2809E+02     0.6532E+02     0.1105E+03     0.1651E+03     0.2306E+03     0.3085E+03     0.4006E+03     0.5079E+03     0.6309E+03     0.7678E+03     0.9128E+03     0.1053E+04     0.1166E+04     0.1215E+04     0.1166E+04     0.1053E+04     0.9127E+03     0.7677E+03     0.6309E+03     0.5079E+03     0.4005E+03     0.3085E+03     0.2305E+03     0.1650E+03     0.1105E+03     0.6523E+02     0.2799E+02    -0.2440E+01    -0.2711E+02    -0.4687E+02    -0.6232E+02    -0.7396E+02    -0.8230E+02    -0.8798E+02    -0.9166E+02    -0.9389E+02    -0.9517E+02    -0.9580E+02    -0.9602E+02    -0.9597E+02    -0.9575E+02    -0.9544E+02    -0.9506E+02    -0.9467E+02    -0.9426E+02    -0.9385E+02    -0.9345E+02    -0.9306E+02    -0.9269E+02    -0.9232E+02    -0.9196E+02    -0.9161E+02    -0.9127E+02    -0.9094E+02    -0.9062E+02    -0.9031E+02    -0.9002E+02    -0.8974E+02    -0.8948E+02    -0.8925E+02    -0.8905E+02    -0.8891E+02    -0.8882E+02    -0.8882E+02
    -0.8882E+02    -0.8882E+02    -0.8891E+02    -0.8905E+02    -0.8925E+02    -0.8948E+02    -0.8973E+02    -0.9001E+02    -0.9031E+02    -0.9061E+02    -0.9093E+02    -0.9125E+02    -0.9158E+02    -0.9192E+02    -0.9226E+02    -0.9261E+02    -0.9296E+02    -0.9332E+02    -0.9367E+02    -0.9402E+02    -0.9435E+02    -0.9464E+02    -0.9486E+02    -0.9497E+02    -0.9490E+02    -0.9455E+02    -0.9377E+02    -0.9236E+02    -0.8998E+02    -0.8624E+02    -0.8064E+02    -0.7264E+02    -0.6174E+02    -0.4755E+02    -0.2973E+02    -0.7886E+01     0.1853E+02     0.5016E+02     0.8766E+02     0.1317E+03     0.1828E+03     0.2414E+03     0.3075E+03     0.3805E+03     0.4589E+03     0.5396E+03     0.6174E+03     0.6849E+03     0.7324E+03     0.7500E+03     0.7324E+03     0.6849E+03     0.6174E+03     0.5395E+03     0.4589E+03     0.3805E+03     0.3074E+03     0.2413E+03     0.1827E+03     0.1316E+03     0.8757E+02     0.5006E+02     0.1843E+02    -0.7988E+01    -0.2983E+02    -0.4765E+02    -0.6184E+02    -0.7273E+02    -0.8072E+02    -0.8632E+02    -0.9005E+02    -0.9242E+02    -0.9384E+02    -0.9461E+02    -0.9496E+02    -0.9503E+02    -0.9493E+02    -0.9471E+02    -0.9442E+02    -0.9410E+02    -0.9376E+02    -0.9341E+02    -0.9306E+02    -0.9271E+02    -0.9237E+02    -0.9203E+02    -0.9170E+02    -0.9138E+02    -0.9106E+02    -0.9075E+02    -0.9045E+02    -0.9016E+02    -0.8988E+02    -0.8962E+02    -0.8937E+02    -0.8915E+02    -0.8897E+02    -0.8883E+02    -0.8875E+02    -0.8875E+02
    -0.8871E+02    -0.8871E+02    -0.8879E+02    -0.8893E+02    -0.8911E+02    -0.8932E+02    -0.8956E+02    -0.8981E+02    -0.9008E+02    -0.9036E+02    -0.9065E+02    -0.9094E+02    -0.9123E+02    -0.9154E+02    -0.9184E+02    -0.9214E+02    -0.9244E+02    -0.9274E+02    -0.9303E+02    -0.9330E+02    -0.9353E+02    -0.9372E+02    -0.9382E+02    -0.9380E+02    -0.9359E+02    -0.9308E+02    -0.9214E+02    -0.9056E+02    -0.8806E+02    -0.8431E+02    -0.7889E+02    -0.7140E+02    -0.6146E+02    -0.4880E+02    -0.3323E+02    -0.1454E+02     0.7540E+01     0.3334E+02     0.6315E+02     0.9715E+02     0.1354E+03     0.1777E+03     0.2236E+03     0.2720E+03     0.3214E+03     0.3694E+03     0.4131E+03     0.4486E+03     0.4721E+03     0.4803E+03     0.4720E+03     0.4486E+03     0.4130E+03     0.3694E+03     0.3213E+03     0.2719E+03     0.2235E+03     0.1776E+03     0.1353E+03     0.9707E+02     0.6306E+02     0.3325E+02     0.7441E+01    -0.1465E+02    -0.3334E+02    -0.4890E+02    -0.6156E+02    -0.7150E+02    -0.7898E+02    -0.8439E+02    -0.8814E+02    -0.9063E+02    -0.9221E+02    -0.9315E+02    -0.9365E+02    -0.9387E+02    -0.9389E+02    -0.9379E+02    -0.9361E+02    -0.9337E+02    -0.9311E+02    -0.9283E+02    -0.9253E+02    -0.9224E+02    -0.9194E+02    -0.9165E+02    -0.9135E+02    -0.9106E+02    -0.9078E+02    -0.9050E+02    -0.9022E+02    -0.8995E+02    -0.8970E+02    -0.8945E+02    -0.8923E+02    -0.8902E+02    -0.8885E+02    -0.8872E+02    -0.8865E+02    -0.8865E+02
    -0.8858E+02    -0.8858E+02    -0.8865E+02    -0.8878E+02    -0.8894E+02    -0.8913E+02    -0.8934E+02    -0.8957E+02    -0.8981E+02    -0.9005E+02    -0.9031E+02    -0.9056E+02    -0.9082E+02    -0.9108E+02    -0.9133E+02    -0.9158E+02    -0.9182E+02    -0.9205E+02    -0.9227E+02    -0.9245E+02    -0.9259E+02    -0.9267E+02    -0.9265E+02    -0.9249E+02    -0.9212E+02    -0.9145E+02    -0.9034E+02    -0.8861E+02    -0.8603E+02    -0.8234E+02    -0.7721E+02    -0.7034E+02    -0.6146E+02    -0.5043E+02    -0.3715E+02    -0.2154E+02    -0.3534E+01     0.1699E+02     0.4010E+02     0.6576E+02     0.9378E+02     0.1238E+03     0.1553E+03     0.1874E+03     0.2190E+03     0.2485E+03     0.2742E+03     0.2944E+03     0.3073E+03     0.3118E+03     0.3073E+03     0.2944E+03     0.2742E+03     0.2484E+03     0.2189E+03     0.1874E+03     0.1553E+03     0.1238E+03     0.9371E+02     0.6567E+02     0.4001E+02     0.1690E+02    -0.3632E+01    -0.2164E+02    -0.3725E+02    -0.5053E+02    -0.6157E+02    -0.7044E+02    -0.7730E+02    -0.8242E+02    -0.8611E+02    -0.8868E+02    -0.9041E+02    -0.9151E+02    -0.9218E+02    -0.9255E+02    -0.9272E+02    -0.9274E+02    -0.9266E+02    -0.9253E+02    -0.9235E+02    -0.9214E+02    -0.9191E+02    -0.9168E+02    -0.9143E+02    -0.9118E+02    -0.9093E+02    -0.9068E+02    -0.9043E+02    -0.9018E+02    -0.8994E+02    -0.8970E+02    -0.8947E+02    -0.8925E+02    -0.8905E+02    -0.8887E+02    -0.8871E+02    -0.8860E+02    -0.8853E+02    -0.8853E+02
    -0.8843E+02    -0.8843E+02    -0.8850E+02    -0.8860E+02    -0.8874E+02    -0.8891E+02    -0.8909E+02    -0.8929E+02    -0.8949E+02    -0.8970E+02    -0.8992E+02    -0.9013E+02    -0.9034E+02    -0.9055E+02    -0.9075E+02    -0.9095E+02    -0.9113E+02    -0.9129E+02    -0.9142E+02    -0.9151E+02    -0.9155E+02    -0.9152E+02    -0.9137E+02    -0.9107E+02    -0.9055E+02    -0.8972E+02    -0.8847E+02    -0.8665E+02    -0.8407E+02    -0.8052E+02    -0.7576E+02    -0.6957E+02    -0.6179E+02    -0.5233E+02    -0.4117E+02    -0.2834E+02    -0.1385E+02     0.2281E+01     0.2000E+02     0.3918E+02     0.5961E+02     0.8094E+02     0.1027E+03     0.1242E+03     0.1448E+03     0.1636E+03     0.1795E+03     0.1917E+03     0.1994E+03     0.2020E+03     0.1994E+03     0.1917E+03     0.1795E+03     0.1635E+03     0.1448E+03     0.1242E+03     0.1026E+03     0.8087E+02     0.5953E+02     0.3910E+02     0.1991E+02     0.2188E+01    -0.1394E+02    -0.2844E+02    -0.4128E+02    -0.5243E+02    -0.6189E+02    -0.6967E+02    -0.7585E+02    -0.8060E+02    -0.8415E+02    -0.8673E+02    -0.8855E+02    -0.8980E+02    -0.9062E+02    -0.9114E+02    -0.9144E+02    -0.9159E+02    -0.9163E+02    -0.9159E+02    -0.9150E+02    -0.9137E+02    -0.9122E+02    -0.9104E+02    -0.9086E+02    -0.9066E+02    -0.9045E+02    -0.9025E+02    -0.9004E+02    -0.8983E+02    -0.8962E+02    -0.8941E+02    -0.8921E+02    -0.8902E+02    -0.8885E+02    -0.8869E+02    -0.8855E+02    -0.8845E+02    -0.8839E+02    -0.8839E+02
    -0.8827E+02    -0.8827E+02    -0.8832E+02    -0.8841E+02    -0.8853E+02    -0.8867E+02    -0.8882E+02    -0.8898E+02    -0.8915E+02    -0.8932E+02    -0.8949E+02    -0.8966E+02    -0.8983E+02    -0.8998E+02    -0.9013E+02    -0.9026E+02    -0.9037E+02    -0.9046E+02    -0.9051E+02    -0.9052E+02    -0.9046E+02    -0.9031E+02    -0.9004E+02    -0.8962E+02    -0.8897E+02    -0.8802E+02    -0.8668E+02    -0.8482E+02    -0.8231E+02    -0.7897E+02    -0.7464E+02    -0.6916E+02    -0.6243E+02    -0.5441E+02    -0.4513E+02    -0.3465E+02    -0.2304E+02    -0.1040E+02     0.3171E+01     0.1754E+02     0.3250E+02     0.4778E+02     0.6301E+02     0.7778E+02     0.9158E+02     0.1039E+03     0.1142E+03     0.1220E+03     0.1268E+03     0.1285E+03     0.1268E+03     0.1220E+03     0.1142E+03     0.1039E+03     0.9154E+02     0.7773E+02     0.6295E+02     0.4771E+02     0.3243E+02     0.1746E+02     0.3085E+01    -0.1050E+02    -0.2314E+02    -0.3475E+02    -0.4524E+02    -0.5452E+02    -0.6253E+02    -0.6926E+02    -0.7473E+02    -0.7906E+02    -0.8239E+02    -0.8490E+02    -0.8676E+02    -0.8809E+02    -0.8904E+02    -0.8969E+02    -0.9012E+02    -0.9038E+02    -0.9053E+02    -0.9059E+02    -0.9059E+02    -0.9054E+02    -0.9046E+02    -0.9035E+02    -0.9023E+02    -0.9009E+02    -0.8993E+02    -0.8977E+02    -0.8961E+02    -0.8944E+02    -0.8927E+02    -0.8910E+02    -0.8893E+02    -0.8877E+02    -0.8863E+02    -0.8849E+02    -0.8838E+02    -0.8829E+02    -0.8824E+02    -0.8824E+02
    -0.8810E+02    -0.8810E+02    -0.8814E+02    -0.8821E+02    -0.8831E+02    -0.8842E+02    -0.8854E+02    -0.8866E+02    -0.8879E+02    -0.8893E+02    -0.8905E+02    -0.8918E+02    -0.8929E+02    -0.8939E+02    -0.8948E+02    -0.8955E+02    -0.8960E+02    -0.8961E+02    -0.8958E+02    -0.8950E+02    -0.8935E+02    -0.8910E+02    -0.8873E+02    -0.8820E+02    -0.8746E+02    -0.8644E+02    -0.8507E+02    -0.8324E+02    -0.8085E+02    -0.7778E+02    -0.7391E+02    -0.6912E+02    -0.6336E+02    -0.5663E+02    -0.4896E+02    -0.4042E+02    -0.3112E+02    -0.2116E+02    -0.1069E+02     0.1810E+00     0.1128E+02     0.2239E+02     0.3326E+02     0.4362E+02     0.5315E+02     0.6152E+02     0.6843E+02     0.7358E+02     0.7677E+02     0.7785E+02     0.7677E+02     0.7357E+02     0.6840E+02     0.6149E+02     0.5311E+02     0.4357E+02     0.3321E+02     0.2232E+02     0.1121E+02     0.1043E+00    -0.1077E+02    -0.2125E+02    -0.3121E+02    -0.4052E+02    -0.4906E+02    -0.5673E+02    -0.6346E+02    -0.6922E+02    -0.7400E+02    -0.7787E+02    -0.8094E+02    -0.8332E+02    -0.8514E+02    -0.8651E+02    -0.8753E+02    -0.8827E+02    -0.8880E+02    -0.8917E+02    -0.8942E+02    -0.8958E+02    -0.8966E+02    -0.8969E+02    -0.8968E+02    -0.8964E+02    -0.8957E+02    -0.8949E+02    -0.8939E+02    -0.8928E+02    -0.8916E+02    -0.8903E+02    -0.8890E+02    -0.8877E+02    -0.8864E+02    -0.8851E+02    -0.8839E+02    -0.8829E+02    -0.8819E+02    -0.8812E+02    -0.8808E+02    -0.8808E+02
    -0.8793E+02    -0.8793E+02    -0.8796E+02    -0.8801E+02    -0.8808E+02    -0.8816E+02    -0.8825E+02    -0.8834E+02    -0.8844E+02    -0.8852E+02    -0.8861E+02    -0.8868E+02    -0.8875E+02    -0.8880E+02    -0.8883E+02    -0.8884E+02    -0.8882E+02    -0.8877E+02    -0.8867E+02    -0.8851E+02    -0.8827E+02    -0.8795E+02    -0.8750E+02    -0.8690E+02    -0.8611E+02    -0.8506E+02    -0.8371E+02    -0.8197E+02    -0.7976E+02    -0.7699E+02    -0.7358E+02    -0.6945E+02    -0.6458E+02    -0.5896E+02    -0.5265E+02    -0.4570E+02    -0.3823E+02    -0.3034E+02    -0.2215E+02    -0.1381E+02    -0.5433E+01     0.2812E+01     0.1076E+02     0.1821E+02     0.2498E+02     0.3086E+02     0.3566E+02     0.3922E+02     0.4140E+02     0.4214E+02     0.4139E+02     0.3920E+02     0.3563E+02     0.3083E+02     0.2494E+02     0.1817E+02     0.1071E+02     0.2752E+01    -0.5500E+01    -0.1388E+02    -0.2223E+02    -0.3042E+02    -0.3832E+02    -0.4580E+02    -0.5274E+02    -0.5906E+02    -0.6468E+02    -0.6955E+02    -0.7367E+02    -0.7708E+02    -0.7984E+02    -0.8205E+02    -0.8378E+02    -0.8514E+02    -0.8618E+02    -0.8697E+02    -0.8757E+02    -0.8802E+02    -0.8835E+02    -0.8858E+02    -0.8874E+02    -0.8884E+02    -0.8890E+02    -0.8892E+02    -0.8891E+02    -0.8888E+02    -0.8884E+02    -0.8877E+02    -0.8870E+02    -0.8862E+02    -0.8853E+02    -0.8844E+02    -0.8834E+02    -0.8825E+02    -0.8816E+02    -0.8808E+02    -0.8801E+02    -0.8795E+02    -0.8792E+02    -0.8792E+02
    -0.8776E+02    -0.8776E+02    -0.8778E+02    -0.8782E+02    -0.8786E+02    -0.8792E+02    -0.8797E+02    -0.8803E+02    -0.8809E+02    -0.8813E+02    -0.8818E+02    -0.8821E+02    -0.8822E+02    -0.8822E+02    -0.8820E+02    -0.8816E+02    -0.8808E+02    -0.8797E+02    -0.8781E+02    -0.8759E+02    -0.8729E+02    -0.8691E+02    -0.8641E+02    -0.8577E+02    -0.8496E+02    -0.8393E+02    -0.8264E+02    -0.8103E+02    -0.7903E+02    -0.7658E+02    -0.7363E+02    -0.7013E+02    -0.6604E+02    -0.6140E+02    -0.5622E+02    -0.5058E+02    -0.4457E+02    -0.3828E+02    -0.3182E+02    -0.2530E+02    -0.1885E+02    -0.1259E+02    -0.6635E+01    -0.1118E+01     0.3833E+01     0.8092E+01     0.1154E+02     0.1408E+02     0.1564E+02     0.1616E+02     0.1563E+02     0.1407E+02     0.1152E+02     0.8063E+01     0.3797E+01    -0.1161E+01    -0.6685E+01    -0.1264E+02    -0.1891E+02    -0.2537E+02    -0.3189E+02    -0.3836E+02    -0.4466E+02    -0.5067E+02    -0.5631E+02    -0.6149E+02    -0.6613E+02    -0.7021E+02    -0.7371E+02    -0.7666E+02    -0.7911E+02    -0.8110E+02    -0.8271E+02    -0.8400E+02    -0.8503E+02    -0.8584E+02    -0.8648E+02    -0.8698E+02    -0.8736E+02    -0.8765E+02    -0.8788E+02    -0.8804E+02    -0.8815E+02    -0.8823E+02    -0.8828E+02    -0.8830E+02    -0.8830E+02    -0.8829E+02    -0.8826E+02    -0.8821E+02    -0.8817E+02    -0.8811E+02    -0.8805E+02    -0.8799E+02    -0.8793E+02    -0.8787E+02    -0.8782E+02    -0.8779E+02    -0.8776E+02    -0.8776E+02
    -0.8760E+02    -0.8760E+02    -0.8761E+02    -0.8763E+02    -0.8766E+02    -0.8768E+02    -0.8771E+02    -0.8773E+02    -0.8775E+02    -0.8777E+02    -0.8777E+02    -0.8776E+02    -0.8773E+02    -0.8769E+02    -0.8762E+02    -0.8753E+02    -0.8741E+02    -0.8724E+02    -0.8703E+02    -0.8677E+02    -0.8643E+02    -0.8601E+02    -0.8549E+02    -0.8485E+02    -0.8405E+02    -0.8307E+02    -0.8187E+02    -0.8041E+02    -0.7864E+02    -0.7652E+02    -0.7401E+02    -0.7107E+02    -0.6769E+02    -0.6389E+02    -0.5968E+02    -0.5513E+02    -0.5030E+02    -0.4527E+02    -0.4015E+02    -0.3501E+02    -0.2995E+02    -0.2509E+02    -0.2051E+02    -0.1631E+02    -0.1258E+02    -0.9391E+01    -0.6829E+01    -0.4951E+01    -0.3806E+01    -0.3423E+01    -0.3813E+01    -0.4965E+01    -0.6849E+01    -0.9418E+01    -0.1261E+02    -0.1635E+02    -0.2055E+02    -0.2514E+02    -0.3001E+02    -0.3507E+02    -0.4022E+02    -0.4535E+02    -0.5037E+02    -0.5520E+02    -0.5976E+02    -0.6397E+02    -0.6777E+02    -0.7115E+02    -0.7408E+02    -0.7659E+02    -0.7871E+02    -0.8048E+02    -0.8194E+02    -0.8314E+02    -0.8411E+02    -0.8491E+02    -0.8555E+02    -0.8608E+02    -0.8649E+02    -0.8683E+02    -0.8710E+02    -0.8731E+02    -0.8747E+02    -0.8760E+02    -0.8769E+02    -0.8775E+02    -0.8780E+02    -0.8782E+02    -0.8783E+02    -0.8783E+02    -0.8782E+02    -0.8780E+02    -0.8777E+02    -0.8774E+02    -0.8771E+02    -0.8768E+02    -0.8765E+02    -0.8763E+02    -0.8761E+02    -0.8761E+02
    -0.8745E+02    -0.8745E+02    -0.8745E+02    -0.8746E+02    -0.8746E+02    -0.8747E+02    -0.8747E+02    -0.8746E+02    -0.8745E+02    -0.8743E+02    -0.8740E+02    -0.8735E+02    -0.8729E+02    -0.8721E+02    -0.8710E+02    -0.8697E+02    -0.8681E+02    -0.8661E+02    -0.8637E+02    -0.8607E+02    -0.8571E+02    -0.8528E+02    -0.8475E+02    -0.8412E+02    -0.8337E+02    -0.8246E+02    -0.8137E+02    -0.8008E+02    -0.7854E+02    -0.7673E+02    -0.7463E+02    -0.7220E+02    -0.6945E+02    -0.6637E+02    -0.6298E+02    -0.5934E+02    -0.5549E+02    -0.5149E+02    -0.4743E+02    -0.4337E+02    -0.3940E+02    -0.3558E+02    -0.3200E+02    -0.2872E+02    -0.2583E+02    -0.2337E+02    -0.2141E+02    -0.1997E+02    -0.1910E+02    -0.1881E+02    -0.1911E+02    -0.1998E+02    -0.2142E+02    -0.2340E+02    -0.2586E+02    -0.2876E+02    -0.3204E+02    -0.3563E+02    -0.3945E+02    -0.4343E+02    -0.4749E+02    -0.5156E+02    -0.5556E+02    -0.5941E+02    -0.6305E+02    -0.6644E+02    -0.6952E+02    -0.7227E+02    -0.7469E+02    -0.7680E+02    -0.7860E+02    -0.8013E+02    -0.8143E+02    -0.8251E+02    -0.8342E+02    -0.8418E+02    -0.8481E+02    -0.8533E+02    -0.8577E+02    -0.8612E+02    -0.8642E+02    -0.8667E+02    -0.8686E+02    -0.8703E+02    -0.8716E+02    -0.8726E+02    -0.8734E+02    -0.8740E+02    -0.8745E+02    -0.8748E+02    -0.8750E+02    -0.8751E+02    -0.8752E+02    -0.8751E+02    -0.8751E+02    -0.8750E+02    -0.8749E+02    -0.8748E+02    -0.8747E+02    -0.8747E+02
    -0.8731E+02    -0.8731E+02    -0.8731E+02    -0.8730E+02    -0.8729E+02    -0.8727E+02    -0.8725E+02    -0.8722E+02    -0.8718E+02    -0.8713E+02    -0.8707E+02    -0.8699E+02    -0.8690E+02    -0.8679E+02    -0.8665E+02    -0.8649E+02    -0.8630E+02    -0.8608E+02    -0.8581E+02    -0.8550E+02    -0.8513E+02    -0.8470E+02    -0.8419E+02    -0.8359E+02    -0.8289E+02    -0.8206E+02    -0.8110E+02    -0.7997E+02    -0.7866E+02    -0.7714E+02    -0.7541E+02    -0.7343E+02    -0.7121E+02    -0.6876E+02    -0.6607E+02    -0.6319E+02    -0.6016E+02    -0.5701E+02    -0.5382E+02    -0.5063E+02    -0.4751E+02    -0.4452E+02    -0.4172E+02    -0.3917E+02    -0.3691E+02    -0.3500E+02    -0.3347E+02    -0.3235E+02    -0.3167E+02    -0.3145E+02    -0.3168E+02    -0.3236E+02    -0.3348E+02    -0.3502E+02    -0.3694E+02    -0.3920E+02    -0.4176E+02    -0.4456E+02    -0.4755E+02    -0.5068E+02    -0.5387E+02    -0.5707E+02    -0.6021E+02    -0.6325E+02    -0.6613E+02    -0.6881E+02    -0.7127E+02    -0.7349E+02    -0.7546E+02    -0.7720E+02    -0.7871E+02    -0.8002E+02    -0.8115E+02    -0.8211E+02    -0.8294E+02    -0.8364E+02    -0.8424E+02    -0.8474E+02    -0.8518E+02    -0.8555E+02    -0.8586E+02    -0.8612E+02    -0.8635E+02    -0.8654E+02    -0.8670E+02    -0.8683E+02    -0.8694E+02    -0.8703E+02    -0.8711E+02    -0.8717E+02    -0.8722E+02    -0.8726E+02    -0.8728E+02    -0.8731E+02    -0.8732E+02    -0.8733E+02    -0.8734E+02    -0.8734E+02    -0.8734E+02    -0.8734E+02
    -0.8719E+02    -0.8719E+02    -0.8718E+02    -0.8716E+02    -0.8714E+02    -0.8710E+02    -0.8706E+02    -0.8701E+02    -0.8695E+02    -0.8687E+02    -0.8679E+02    -0.8669E+02    -0.8657E+02    -0.8644E+02    -0.8628E+02    -0.8610E+02    -0.8589E+02    -0.8565E+02    -0.8537E+02    -0.8506E+02    -0.8469E+02    -0.8427E+02    -0.8378E+02    -0.8323E+02    -0.8259E+02    -0.8185E+02    -0.8100E+02    -0.8004E+02    -0.7893E+02    -0.7768E+02    -0.7626E+02    -0.7467E+02    -0.7291E+02    -0.7097E+02    -0.6887E+02    -0.6663E+02    -0.6427E+02    -0.6183E+02    -0.5935E+02    -0.5688E+02    -0.5446E+02    -0.5214E+02    -0.4997E+02    -0.4798E+02    -0.4623E+02    -0.4475E+02    -0.4357E+02    -0.4270E+02    -0.4218E+02    -0.4200E+02    -0.4218E+02    -0.4271E+02    -0.4358E+02    -0.4477E+02    -0.4626E+02    -0.4801E+02    -0.5000E+02    -0.5217E+02    -0.5450E+02    -0.5692E+02    -0.5940E+02    -0.6188E+02    -0.6432E+02    -0.6668E+02    -0.6892E+02    -0.7102E+02    -0.7295E+02    -0.7471E+02    -0.7630E+02    -0.7772E+02    -0.7897E+02    -0.8008E+02    -0.8104E+02    -0.8189E+02    -0.8262E+02    -0.8326E+02    -0.8382E+02    -0.8430E+02    -0.8472E+02    -0.8509E+02    -0.8541E+02    -0.8568E+02    -0.8592E+02    -0.8613E+02    -0.8631E+02    -0.8646E+02    -0.8660E+02    -0.8671E+02    -0.8681E+02    -0.8690E+02    -0.8697E+02    -0.8703E+02    -0.8708E+02    -0.8712E+02    -0.8716E+02    -0.8719E+02    -0.8721E+02    -0.8722E+02    -0.8723E+02    -0.8723E+02
    -0.8709E+02    -0.8709E+02    -0.8707E+02    -0.8705E+02    -0.8701E+02    -0.8696E+02    -0.8690E+02    -0.8683E+02    -0.8675E+02    -0.8666E+02    -0.8655E+02    -0.8643E+02    -0.8630E+02    -0.8615E+02    -0.8598E+02    -0.8578E+02    -0.8556E+02    -0.8532E+02    -0.8504E+02    -0.8472E+02    -0.8437E+02    -0.8397E+02    -0.8351E+02    -0.8300E+02    -0.8243E+02    -0.8178E+02    -0.8104E+02    -0.8022E+02    -0.7930E+02    -0.7826E+02    -0.7712E+02    -0.7585E+02    -0.7446E+02    -0.7295E+02    -0.7132E+02    -0.6960E+02    -0.6780E+02    -0.6594E+02    -0.6405E+02    -0.6216E+02    -0.6031E+02    -0.5854E+02    -0.5688E+02    -0.5536E+02    -0.5402E+02    -0.5289E+02    -0.5198E+02    -0.5131E+02    -0.5091E+02    -0.5078E+02    -0.5091E+02    -0.5132E+02    -0.5199E+02    -0.5290E+02    -0.5404E+02    -0.5539E+02    -0.5691E+02    -0.5857E+02    -0.6034E+02    -0.6219E+02    -0.6408E+02    -0.6597E+02    -0.6783E+02    -0.6964E+02    -0.7136E+02    -0.7298E+02    -0.7449E+02    -0.7588E+02    -0.7715E+02    -0.7830E+02    -0.7933E+02    -0.8025E+02    -0.8107E+02    -0.8181E+02    -0.8245E+02    -0.8303E+02    -0.8354E+02    -0.8399E+02    -0.8439E+02    -0.8475E+02    -0.8506E+02    -0.8534E+02    -0.8558E+02    -0.8580E+02    -0.8599E+02    -0.8616E+02    -0.8631E+02    -0.8645E+02    -0.8657E+02    -0.8667E+02    -0.8676E+02    -0.8684E+02    -0.8691E+02    -0.8697E+02    -0.8702E+02    -0.8706E+02    -0.8709E+02    -0.8712E+02    -0.8713E+02    -0.8713E+02
    -0.8700E+02    -0.8700E+02    -0.8699E+02    -0.8695E+02    -0.8690E+02    -0.8684E+02    -0.8677E+02    -0.8669E+02    -0.8659E+02    -0.8648E+02    -0.8636E+02    -0.8623E+02    -0.8609E+02    -0.8592E+02    -0.8574E+02    -0.8554E+02    -0.8532E+02    -0.8507E+02    -0.8479E+02    -0.8449E+02    -0.8415E+02    -0.8377E+02    -0.8336E+02    -0.8289E+02    -0.8238E+02    -0.8181E+02    -0.8118E+02    -0.8048E+02    -0.7971E+02    -0.7886E+02    -0.7794E+02    -0.7693E+02    -0.7583E+02    -0.7466E+02    -0.7342E+02    -0.7210E+02    -0.7074E+02    -0.6934E+02    -0.6792E+02    -0.6650E+02    -0.6512E+02    -0.6379E+02    -0.6255E+02    -0.6141E+02    -0.6040E+02    -0.5955E+02    -0.5886E+02    -0.5836E+02    -0.5806E+02    -0.5796E+02    -0.5806E+02    -0.5837E+02    -0.5887E+02    -0.5956E+02    -0.6042E+02    -0.6143E+02    -0.6257E+02    -0.6381E+02    -0.6514E+02    -0.6653E+02    -0.6794E+02    -0.6936E+02    -0.7076E+02    -0.7213E+02    -0.7344E+02    -0.7469E+02    -0.7586E+02    -0.7695E+02    -0.7796E+02    -0.7889E+02    -0.7973E+02    -0.8050E+02    -0.8120E+02    -0.8183E+02    -0.8240E+02    -0.8291E+02    -0.8337E+02    -0.8379E+02    -0.8416E+02    -0.8450E+02    -0.8481E+02    -0.8508E+02    -0.8533E+02    -0.8555E+02    -0.8575E+02    -0.8593E+02    -0.8609E+02    -0.8623E+02    -0.8636E+02    -0.8648E+02    -0.8659E+02    -0.8668E+02    -0.8677E+02    -0.8684E+02    -0.8690E+02    -0.8696E+02    -0.8700E+02    -0.8703E+02    -0.8705E+02    -0.8705E+02
    -0.8694E+02    -0.8694E+02    -0.8691E+02    -0.8687E+02    -0.8682E+02    -0.8675E+02    -0.8666E+02    -0.8657E+02    -0.8647E+02    -0.8635E+02    -0.8622E+02    -0.8608E+02    -0.8592E+02    -0.8575E+02    -0.8557E+02    -0.8536E+02    -0.8514E+02    -0.8490E+02    -0.8463E+02    -0.8434E+02    -0.8402E+02    -0.8367E+02    -0.8329E+02    -0.8287E+02    -0.8242E+02    -0.8192E+02    -0.8137E+02    -0.8078E+02    -0.8014E+02    -0.7945E+02    -0.7870E+02    -0.7789E+02    -0.7703E+02    -0.7612E+02    -0.7516E+02    -0.7416E+02    -0.7313E+02    -0.7208E+02    -0.7103E+02    -0.6998E+02    -0.6896E+02    -0.6798E+02    -0.6706E+02    -0.6622E+02    -0.6548E+02    -0.6485E+02    -0.6435E+02    -0.6398E+02    -0.6375E+02    -0.6368E+02    -0.6376E+02    -0.6398E+02    -0.6435E+02    -0.6486E+02    -0.6549E+02    -0.6623E+02    -0.6707E+02    -0.6799E+02    -0.6897E+02    -0.6999E+02    -0.7104E+02    -0.7210E+02    -0.7315E+02    -0.7418E+02    -0.7518E+02    -0.7614E+02    -0.7705E+02    -0.7791E+02    -0.7871E+02    -0.7946E+02    -0.8015E+02    -0.8080E+02    -0.8139E+02    -0.8193E+02    -0.8243E+02    -0.8288E+02    -0.8330E+02    -0.8368E+02    -0.8403E+02    -0.8434E+02    -0.8463E+02    -0.8490E+02    -0.8514E+02    -0.8536E+02    -0.8556E+02    -0.8575E+02    -0.8591E+02    -0.8607E+02    -0.8621E+02    -0.8634E+02    -0.8645E+02    -0.8656E+02    -0.8665E+02    -0.8674E+02    -0.8681E+02    -0.8687E+02    -0.8692E+02    -0.8696E+02    -0.8698E+02    -0.8698E+02
    -0.8688E+02    -0.8688E+02    -0.8686E+02    -0.8681E+02    -0.8675E+02    -0.8668E+02    -0.8659E+02    -0.8648E+02    -0.8637E+02    -0.8625E+02    -0.8611E+02    -0.8597E+02    -0.8581E+02    -0.8563E+02    -0.8545E+02    -0.8525E+02    -0.8503E+02    -0.8479E+02    -0.8454E+02    -0.8426E+02    -0.8396E+02    -0.8364E+02    -0.8330E+02    -0.8292E+02    -0.8252E+02    -0.8208E+02    -0.8161E+02    -0.8111E+02    -0.8057E+02    -0.8000E+02    -0.7939E+02    -0.7874E+02    -0.7806E+02    -0.7735E+02    -0.7661E+02    -0.7584E+02    -0.7506E+02    -0.7427E+02    -0.7348E+02    -0.7271E+02    -0.7195E+02    -0.7123E+02    -0.7056E+02    -0.6995E+02    -0.6941E+02    -0.6895E+02    -0.6859E+02    -0.6832E+02    -0.6816E+02    -0.6810E+02    -0.6816E+02    -0.6832E+02    -0.6859E+02    -0.6896E+02    -0.6942E+02    -0.6996E+02    -0.7057E+02    -0.7124E+02    -0.7196E+02    -0.7272E+02    -0.7349E+02    -0.7428E+02    -0.7507E+02    -0.7585E+02    -0.7662E+02    -0.7736E+02    -0.7807E+02    -0.7875E+02    -0.7940E+02    -0.8001E+02    -0.8058E+02    -0.8112E+02    -0.8162E+02    -0.8208E+02    -0.8252E+02    -0.8292E+02    -0.8329E+02    -0.8364E+02    -0.8396E+02    -0.8426E+02    -0.8453E+02    -0.8478E+02    -0.8502E+02    -0.8523E+02    -0.8543E+02    -0.8562E+02    -0.8579E+02    -0.8595E+02    -0.8609E+02    -0.8623E+02    -0.8635E+02    -0.8646E+02    -0.8656E+02    -0.8666E+02    -0.8674E+02    -0.8681E+02    -0.8686E+02    -0.8690E+02    -0.8693E+02    -0.8693E+02
    -0.8685E+02    -0.8685E+02    -0.8682E+02    -0.8677E+02    -0.8670E+02    -0.8662E+02    -0.8653E+02    -0.8642E+02    -0.8631E+02    -0.8618E+02    -0.8604E+02    -0.8589E+02    -0.8573E+02    -0.8556E+02    -0.8537E+02    -0.8518E+02    -0.8497E+02    -0.8474E+02    -0.8450E+02    -0.8424E+02    -0.8397E+02    -0.8367E+02    -0.8336E+02    -0.8302E+02    -0.8266E+02    -0.8228E+02    -0.8188E+02    -0.8145E+02    -0.8100E+02    -0.8052E+02    -0.8002E+02    -0.7949E+02    -0.7895E+02    -0.7838E+02    -0.7780E+02    -0.7721E+02    -0.7661E+02    -0.7601E+02    -0.7542E+02    -0.7484E+02    -0.7428E+02    -0.7375E+02    -0.7325E+02    -0.7281E+02    -0.7241E+02    -0.7208E+02    -0.7181E+02    -0.7162E+02    -0.7150E+02    -0.7146E+02    -0.7150E+02    -0.7162E+02    -0.7181E+02    -0.7208E+02    -0.7241E+02    -0.7281E+02    -0.7326E+02    -0.7375E+02    -0.7428E+02    -0.7484E+02    -0.7542E+02    -0.7602E+02    -0.7662E+02    -0.7721E+02    -0.7781E+02    -0.7839E+02    -0.7895E+02    -0.7949E+02    -0.8002E+02    -0.8052E+02    -0.8099E+02    -0.8145E+02    -0.8187E+02    -0.8228E+02    -0.8266E+02    -0.8301E+02    -0.8335E+02    -0.8366E+02    -0.8395E+02    -0.8423E+02    -0.8448E+02    -0.8472E+02    -0.8495E+02    -0.8516E+02    -0.8535E+02    -0.8553E+02    -0.8570E+02    -0.8586E+02    -0.8601E+02    -0.8615E+02    -0.8627E+02    -0.8639E+02    -0.8650E+02    -0.8660E+02    -0.8668E+02    -0.8676E+02    -0.8682E+02    -0.8686E+02    -0.8689E+02    -0.8689E+02
    -0.8682E+02    -0.8682E+02    -0.8679E+02    -0.8674E+02    -0.8667E+02    -0.8659E+02    -0.8649E+02    -0.8638E+02    -0.8626E+02    -0.8614E+02    -0.8600E+02    -0.8585E+02    -0.8569E+02    -0.8552E+02    -0.8534E+02    -0.8515E+02    -0.8495E+02    -0.8473E+02    -0.8451E+02    -0.8427E+02    -0.8401E+02    -0.8374E+02    -0.8346E+02    -0.8316E+02    -0.8284E+02    -0.8251E+02    -0.8216E+02    -0.8179E+02    -0.8140E+02    -0.8100E+02    -0.8059E+02    -0.8016E+02    -0.7972E+02    -0.7926E+02    -0.7880E+02    -0.7834E+02    -0.7787E+02    -0.7741E+02    -0.7695E+02    -0.7651E+02    -0.7609E+02    -0.7569E+02    -0.7532E+02    -0.7499E+02    -0.7470E+02    -0.7445E+02    -0.7426E+02    -0.7412E+02    -0.7403E+02    -0.7400E+02    -0.7403E+02    -0.7412E+02    -0.7426E+02    -0.7446E+02    -0.7470E+02    -0.7499E+02    -0.7532E+02    -0.7569E+02    -0.7609E+02    -0.7651E+02    -0.7695E+02    -0.7741E+02    -0.7787E+02    -0.7834E+02    -0.7880E+02    -0.7926E+02    -0.7971E+02    -0.8015E+02    -0.8058E+02    -0.8100E+02    -0.8140E+02    -0.8178E+02    -0.8215E+02    -0.8250E+02    -0.8283E+02    -0.8314E+02    -0.8344E+02    -0.8373E+02    -0.8399E+02    -0.8425E+02    -0.8449E+02    -0.8471E+02    -0.8492E+02    -0.8512E+02    -0.8531E+02    -0.8549E+02    -0.8565E+02    -0.8581E+02    -0.8596E+02    -0.8610E+02    -0.8623E+02    -0.8635E+02    -0.8646E+02    -0.8656E+02    -0.8665E+02    -0.8672E+02    -0.8679E+02    -0.8683E+02    -0.8686E+02    -0.8686E+02
    -0.8680E+02    -0.8680E+02    -0.8678E+02    -0.8672E+02    -0.8665E+02    -0.8657E+02    -0.8647E+02    -0.8636E+02    -0.8624E+02    -0.8611E+02    -0.8598E+02    -0.8583E+02    -0.8568E+02    -0.8551E+02    -0.8534E+02    -0.8516E+02    -0.8496E+02    -0.8476E+02    -0.8455E+02    -0.8433E+02    -0.8409E+02    -0.8385E+02    -0.8359E+02    -0.8332E+02    -0.8304E+02    -0.8275E+02    -0.8244E+02    -0.8212E+02    -0.8180E+02    -0.8146E+02    -0.8111E+02    -0.8075E+02    -0.8039E+02    -0.8002E+02    -0.7965E+02    -0.7928E+02    -0.7891E+02    -0.7855E+02    -0.7819E+02    -0.7785E+02    -0.7752E+02    -0.7722E+02    -0.7694E+02    -0.7669E+02    -0.7647E+02    -0.7629E+02    -0.7614E+02    -0.7603E+02    -0.7597E+02    -0.7595E+02    -0.7597E+02    -0.7603E+02    -0.7614E+02    -0.7628E+02    -0.7647E+02    -0.7669E+02    -0.7694E+02    -0.7722E+02    -0.7752E+02    -0.7785E+02    -0.7819E+02    -0.7854E+02    -0.7890E+02    -0.7927E+02    -0.7964E+02    -0.8001E+02    -0.8038E+02    -0.8074E+02    -0.8110E+02    -0.8145E+02    -0.8178E+02    -0.8211E+02    -0.8243E+02    -0.8273E+02    -0.8302E+02    -0.8330E+02    -0.8357E+02    -0.8383E+02    -0.8407E+02    -0.8430E+02    -0.8452E+02    -0.8473E+02    -0.8493E+02    -0.8512E+02    -0.8530E+02    -0.8547E+02    -0.8564E+02    -0.8579E+02    -0.8593E+02    -0.8607E+02    -0.8620E+02    -0.8632E+02    -0.8643E+02    -0.8653E+02    -0.8662E+02    -0.8670E+02    -0.8677E+02    -0.8681E+02    -0.8684E+02    -0.8684E+02
    -0.8680E+02    -0.8680E+02    -0.8677E+02    -0.8672E+02    -0.8665E+02    -0.8656E+02    -0.8647E+02    -0.8636E+02    -0.8624E+02    -0.8611E+02    -0.8598E+02    -0.8584E+02    -0.8569E+02    -0.8553E+02    -0.8536E+02    -0.8519E+02    -0.8501E+02    -0.8482E+02    -0.8462E+02    -0.8441E+02    -0.8420E+02    -0.8398E+02    -0.8374E+02    -0.8350E+02    -0.8325E+02    -0.8299E+02    -0.8273E+02    -0.8245E+02    -0.8217E+02    -0.8188E+02    -0.8159E+02    -0.8129E+02    -0.8099E+02    -0.8068E+02    -0.8038E+02    -0.8008E+02    -0.7978E+02    -0.7949E+02    -0.7921E+02    -0.7894E+02    -0.7868E+02    -0.7845E+02    -0.7823E+02    -0.7803E+02    -0.7787E+02    -0.7772E+02    -0.7761E+02    -0.7753E+02    -0.7748E+02    -0.7746E+02    -0.7748E+02    -0.7753E+02    -0.7761E+02    -0.7772E+02    -0.7786E+02    -0.7803E+02    -0.7823E+02    -0.7844E+02    -0.7868E+02    -0.7893E+02    -0.7920E+02    -0.7948E+02    -0.7977E+02    -0.8007E+02    -0.8037E+02    -0.8067E+02    -0.8097E+02    -0.8128E+02    -0.8157E+02    -0.8187E+02    -0.8215E+02    -0.8243E+02    -0.8271E+02    -0.8297E+02    -0.8323E+02    -0.8348E+02    -0.8372E+02    -0.8395E+02    -0.8417E+02    -0.8438E+02    -0.8459E+02    -0.8478E+02    -0.8497E+02    -0.8515E+02    -0.8532E+02    -0.8548E+02    -0.8564E+02    -0.8579E+02    -0.8593E+02    -0.8606E+02    -0.8619E+02    -0.8631E+02    -0.8642E+02    -0.8652E+02    -0.8661E+02    -0.8669E+02    -0.8676E+02    -0.8681E+02    -0.8683E+02    -0.8683E+02
    -0.8680E+02    -0.8680E+02    -0.8677E+02    -0.8672E+02    -0.8665E+02    -0.8657E+02    -0.8647E+02    -0.8636E+02    -0.8625E+02    -0.8613E+02    -0.8600E+02    -0.8586E+02    -0.8571E+02    -0.8556E+02    -0.8541E+02    -0.8524E+02    -0.8507E+02    -0.8490E+02    -0.8471E+02    -0.8452E+02    -0.8432E+02    -0.8412E+02    -0.8391E+02    -0.8369E+02    -0.8347E+02    -0.8324E+02    -0.8301E+02    -0.8277E+02    -0.8253E+02    -0.8228E+02    -0.8203E+02    -0.8177E+02    -0.8152E+02    -0.8127E+02    -0.8101E+02    -0.8077E+02    -0.8052E+02    -0.8029E+02    -0.8006E+02    -0.7984E+02    -0.7964E+02    -0.7945E+02    -0.7928E+02    -0.7913E+02    -0.7899E+02    -0.7888E+02    -0.7879E+02    -0.7873E+02    -0.7869E+02    -0.7868E+02    -0.7869E+02    -0.7873E+02    -0.7879E+02    -0.7888E+02    -0.7899E+02    -0.7912E+02    -0.7927E+02    -0.7945E+02    -0.7963E+02    -0.7984E+02    -0.8005E+02    -0.8028E+02    -0.8051E+02    -0.8076E+02    -0.8100E+02    -0.8125E+02    -0.8151E+02    -0.8176E+02    -0.8201E+02    -0.8226E+02    -0.8251E+02    -0.8275E+02    -0.8299E+02    -0.8322E+02    -0.8345E+02    -0.8367E+02    -0.8388E+02    -0.8409E+02    -0.8429E+02    -0.8449E+02    -0.8468E+02    -0.8486E+02    -0.8503E+02    -0.8520E+02    -0.8536E+02    -0.8552E+02    -0.8567E+02    -0.8581E+02    -0.8594E+02    -0.8607E+02    -0.8620E+02    -0.8631E+02    -0.8642E+02    -0.8652E+02    -0.8661E+02    -0.8669E+02    -0.8676E+02    -0.8680E+02    -0.8683E+02    -0.8683E+02
    -0.8681E+02    -0.8681E+02    -0.8678E+02    -0.8673E+02    -0.8666E+02    -0.8658E+02    -0.8649E+02    -0.8638E+02    -0.8627E+02    -0.8615E+02    -0.8603E+02    -0.8589E+02    -0.8576E+02    -0.8561E+02    -0.8546E+02    -0.8531E+02    -0.8515E+02    -0.8499E+02    -0.8482E+02    -0.8464E+02    -0.8446E+02    -0.8428E+02    -0.8409E+02    -0.8389E+02    -0.8369E+02    -0.8349E+02    -0.8328E+02    -0.8308E+02    -0.8286E+02    -0.8265E+02    -0.8243E+02    -0.8222E+02    -0.8200E+02    -0.8179E+02    -0.8158E+02    -0.8137E+02    -0.8117E+02    -0.8097E+02    -0.8079E+02    -0.8061E+02    -0.8045E+02    -0.8029E+02    -0.8015E+02    -0.8003E+02    -0.7992E+02    -0.7984E+02    -0.7976E+02    -0.7971E+02    -0.7968E+02    -0.7967E+02    -0.7968E+02    -0.7971E+02    -0.7976E+02    -0.7983E+02    -0.7992E+02    -0.8003E+02    -0.8015E+02    -0.8029E+02    -0.8044E+02    -0.8060E+02    -0.8078E+02    -0.8096E+02    -0.8116E+02    -0.8136E+02    -0.8156E+02    -0.8177E+02    -0.8199E+02    -0.8220E+02    -0.8241E+02    -0.8263E+02    -0.8284E+02    -0.8305E+02    -0.8326E+02    -0.8347E+02    -0.8367E+02    -0.8386E+02    -0.8406E+02    -0.8424E+02    -0.8443E+02    -0.8461E+02    -0.8478E+02    -0.8495E+02    -0.8511E+02    -0.8527E+02    -0.8542E+02    -0.8556E+02    -0.8571E+02    -0.8584E+02    -0.8597E+02    -0.8610E+02    -0.8622E+02    -0.8633E+02    -0.8643E+02    -0.8653E+02    -0.8662E+02    -0.8670E+02    -0.8676E+02    -0.8681E+02    -0.8684E+02    -0.8684E+02
    -0.8682E+02    -0.8682E+02    -0.8679E+02    -0.8674E+02    -0.8668E+02    -0.8660E+02    -0.8651E+02    -0.8641E+02    -0.8630E+02    -0.8619E+02    -0.8607E+02    -0.8594E+02    -0.8581E+02    -0.8568E+02    -0.8554E+02    -0.8539E+02    -0.8524E+02    -0.8509E+02    -0.8493E+02    -0.8477E+02    -0.8461E+02    -0.8444E+02    -0.8427E+02    -0.8409E+02    -0.8392E+02    -0.8373E+02    -0.8355E+02    -0.8337E+02    -0.8318E+02    -0.8300E+02    -0.8281E+02    -0.8262E+02    -0.8244E+02    -0.8226E+02    -0.8208E+02    -0.8190E+02    -0.8173E+02    -0.8157E+02    -0.8142E+02    -0.8127E+02    -0.8113E+02    -0.8101E+02    -0.8090E+02    -0.8079E+02    -0.8071E+02    -0.8064E+02    -0.8058E+02    -0.8054E+02    -0.8051E+02    -0.8050E+02    -0.8051E+02    -0.8054E+02    -0.8058E+02    -0.8063E+02    -0.8070E+02    -0.8079E+02    -0.8089E+02    -0.8100E+02    -0.8113E+02    -0.8126E+02    -0.8141E+02    -0.8156E+02    -0.8172E+02    -0.8189E+02    -0.8206E+02    -0.8224E+02    -0.8242E+02    -0.8260E+02    -0.8279E+02    -0.8297E+02    -0.8316E+02    -0.8334E+02    -0.8353E+02    -0.8371E+02    -0.8389E+02    -0.8406E+02    -0.8423E+02    -0.8440E+02    -0.8457E+02    -0.8473E+02    -0.8489E+02    -0.8505E+02    -0.8520E+02    -0.8534E+02    -0.8549E+02    -0.8562E+02    -0.8576E+02    -0.8589E+02    -0.8601E+02    -0.8613E+02    -0.8625E+02    -0.8635E+02    -0.8646E+02    -0.8655E+02    -0.8664E+02    -0.8671E+02    -0.8677E+02    -0.8682E+02    -0.8685E+02    -0.8685E+02
    -0.8683E+02    -0.8683E+02    -0.8681E+02    -0.8676E+02    -0.8670E+02    -0.8662E+02    -0.8654E+02    -0.8644E+02    -0.8634E+02    -0.8623E+02    -0.8611E+02    -0.8600E+02    -0.8587E+02    -0.8574E+02    -0.8561E+02    -0.8548E+02    -0.8534E+02    -0.8520E+02    -0.8506E+02    -0.8491E+02    -0.8476E+02    -0.8460E+02    -0.8445E+02    -0.8429E+02    -0.8413E+02    -0.8397E+02    -0.8381E+02    -0.8365E+02    -0.8348E+02    -0.8332E+02    -0.8316E+02    -0.8300E+02    -0.8284E+02    -0.8268E+02    -0.8253E+02    -0.8238E+02    -0.8224E+02    -0.8210E+02    -0.8197E+02    -0.8185E+02    -0.8173E+02    -0.8163E+02    -0.8153E+02    -0.8145E+02    -0.8138E+02    -0.8132E+02    -0.8127E+02    -0.8124E+02    -0.8122E+02    -0.8121E+02    -0.8122E+02    -0.8124E+02    -0.8127E+02    -0.8132E+02    -0.8137E+02    -0.8145E+02    -0.8153E+02    -0.8162E+02    -0.8172E+02    -0.8184E+02    -0.8196E+02    -0.8209E+02    -0.8222E+02    -0.8237E+02    -0.8251E+02    -0.8266E+02    -0.8282E+02    -0.8298E+02    -0.8314E+02    -0.8330E+02    -0.8346E+02    -0.8362E+02    -0.8378E+02    -0.8394E+02    -0.8410E+02    -0.8426E+02    -0.8441E+02    -0.8457E+02    -0.8472E+02    -0.8487E+02    -0.8501E+02    -0.8515E+02    -0.8529E+02    -0.8543E+02    -0.8556E+02    -0.8569E+02    -0.8582E+02    -0.8594E+02    -0.8606E+02    -0.8617E+02    -0.8628E+02    -0.8638E+02    -0.8648E+02    -0.8657E+02    -0.8666E+02    -0.8673E+02    -0.8679E+02    -0.8683E+02    -0.8686E+02    -0.8686E+02
    -0.8685E+02    -0.8685E+02    -0.8683E+02    -0.8678E+02    -0.8672E+02    -0.8665E+02    -0.8657E+02    -0.8648E+02    -0.8638E+02    -0.8628E+02    -0.8617E+02    -0.8606E+02    -0.8594E+02    -0.8582E+02    -0.8570E+02    -0.8557E+02    -0.8544E+02    -0.8531E+02    -0.8518E+02    -0.8505E+02    -0.8491E+02    -0.8477E+02    -0.8463E+02    -0.8449E+02    -0.8434E+02    -0.8420E+02    -0.8406E+02    -0.8391E+02    -0.8377E+02    -0.8362E+02    -0.8348E+02    -0.8334E+02    -0.8320E+02    -0.8307E+02    -0.8294E+02    -0.8281E+02    -0.8269E+02    -0.8257E+02    -0.8246E+02    -0.8236E+02    -0.8226E+02    -0.8217E+02    -0.8209E+02    -0.8202E+02    -0.8196E+02    -0.8191E+02    -0.8187E+02    -0.8184E+02    -0.8183E+02    -0.8182E+02    -0.8183E+02    -0.8184E+02    -0.8187E+02    -0.8191E+02    -0.8196E+02    -0.8202E+02    -0.8209E+02    -0.8216E+02    -0.8225E+02    -0.8235E+02    -0.8245E+02    -0.8256E+02    -0.8267E+02    -0.8279E+02    -0.8292E+02    -0.8305E+02    -0.8318E+02    -0.8332E+02    -0.8346E+02    -0.8360E+02    -0.8374E+02    -0.8388E+02    -0.8403E+02    -0.8417E+02    -0.8431E+02    -0.8445E+02    -0.8459E+02    -0.8473E+02    -0.8487E+02    -0.8500E+02    -0.8514E+02    -0.8527E+02    -0.8540E+02    -0.8552E+02    -0.8565E+02    -0.8577E+02    -0.8589E+02    -0.8600E+02    -0.8611E+02    -0.8622E+02    -0.8632E+02    -0.8642E+02    -0.8651E+02    -0.8660E+02    -0.8668E+02    -0.8675E+02    -0.8681E+02    -0.8685E+02    -0.8688E+02    -0.8688E+02
    -0.8687E+02    -0.8687E+02    -0.8685E+02    -0.8681E+02    -0.8675E+02    -0.8668E+02    -0.8660E+02    -0.8652E+02    -0.8642E+02    -0.8633E+02    -0.8622E+02    -0.8612E+02    -0.8601E+02    -0.8590E+02    -0.8578E+02    -0.8567E+02    -0.8555E+02    -0.8543E+02    -0.8531E+02    -0.8518E+02    -0.8506E+02    -0.8493E+02    -0.8480E+02    -0.8468E+02    -0.8455E+02    -0.8442E+02    -0.8429E+02    -0.8416E+02    -0.8403E+02    -0.8391E+02    -0.8378E+02    -0.8366E+02    -0.8354E+02    -0.8342E+02    -0.8331E+02    -0.8320E+02    -0.8309E+02    -0.8299E+02    -0.8290E+02    -0.8281E+02    -0.8273E+02    -0.8265E+02    -0.8258E+02    -0.8253E+02    -0.8247E+02    -0.8243E+02    -0.8240E+02    -0.8237E+02    -0.8236E+02    -0.8235E+02    -0.8236E+02    -0.8237E+02    -0.8240E+02    -0.8243E+02    -0.8247E+02    -0.8252E+02    -0.8258E+02    -0.8264E+02    -0.8272E+02    -0.8280E+02    -0.8289E+02    -0.8298E+02    -0.8308E+02    -0.8318E+02    -0.8329E+02    -0.8340E+02    -0.8352E+02    -0.8364E+02    -0.8376E+02    -0.8388E+02    -0.8401E+02    -0.8413E+02    -0.8426E+02    -0.8439E+02    -0.8451E+02    -0.8464E+02    -0.8477E+02    -0.8489E+02    -0.8502E+02    -0.8514E+02    -0.8526E+02    -0.8538E+02    -0.8550E+02    -0.8562E+02    -0.8573E+02    -0.8585E+02    -0.8596E+02    -0.8606E+02    -0.8617E+02    -0.8627E+02    -0.8637E+02    -0.8646E+02    -0.8655E+02    -0.8663E+02    -0.8671E+02    -0.8677E+02    -0.8683E+02    -0.8687E+02    -0.8689E+02    -0.8689E+02
    -0.8690E+02    -0.8690E+02    -0.8687E+02    -0.8683E+02    -0.8678E+02    -0.8671E+02    -0.8664E+02    -0.8656E+02    -0.8647E+02    -0.8638E+02    -0.8628E+02    -0.8619E+02    -0.8608E+02    -0.8598E+02    -0.8587E+02    -0.8577E+02    -0.8566E+02    -0.8555E+02    -0.8543E+02    -0.8532E+02    -0.8521E+02    -0.8509E+02    -0.8497E+02    -0.8486E+02    -0.8474E+02    -0.8463E+02    -0.8451E+02    -0.8440E+02    -0.8428E+02    -0.8417E+02    -0.8406E+02    -0.8395E+02    -0.8385E+02    -0.8375E+02    -0.8365E+02    -0.8355E+02    -0.8346E+02    -0.8337E+02    -0.8329E+02    -0.8322E+02    -0.8314E+02    -0.8308E+02    -0.8302E+02    -0.8297E+02    -0.8293E+02    -0.8289E+02    -0.8286E+02    -0.8284E+02    -0.8283E+02    -0.8283E+02    -0.8283E+02    -0.8284E+02    -0.8286E+02    -0.8289E+02    -0.8292E+02    -0.8297E+02    -0.8302E+02    -0.8307E+02    -0.8313E+02    -0.8320E+02    -0.8328E+02    -0.8336E+02    -0.8344E+02    -0.8353E+02    -0.8363E+02    -0.8373E+02    -0.8383E+02    -0.8393E+02    -0.8404E+02    -0.8415E+02    -0.8426E+02    -0.8437E+02    -0.8448E+02    -0.8460E+02    -0.8471E+02    -0.8482E+02    -0.8494E+02    -0.8505E+02    -0.8517E+02    -0.8528E+02    -0.8539E+02    -0.8550E+02    -0.8561E+02    -0.8572E+02    -0.8582E+02    -0.8593E+02    -0.8603E+02    -0.8613E+02    -0.8623E+02    -0.8632E+02    -0.8642E+02    -0.8650E+02    -0.8659E+02    -0.8667E+02    -0.8674E+02    -0.8680E+02    -0.8685E+02    -0.8689E+02    -0.8691E+02    -0.8691E+02
    -0.8692E+02    -0.8692E+02    -0.8690E+02    -0.8686E+02    -0.8681E+02    -0.8675E+02    -0.8668E+02    -0.8660E+02    -0.8652E+02    -0.8643E+02    -0.8634E+02    -0.8625E+02    -0.8616E+02    -0.8606E+02    -0.8596E+02    -0.8586E+02    -0.8576E+02    -0.8566E+02    -0.8556E+02    -0.8545E+02    -0.8535E+02    -0.8524E+02    -0.8514E+02    -0.8503E+02    -0.8493E+02    -0.8483E+02    -0.8472E+02    -0.8462E+02    -0.8452E+02    -0.8442E+02    -0.8432E+02    -0.8423E+02    -0.8414E+02    -0.8404E+02    -0.8396E+02    -0.8387E+02    -0.8379E+02    -0.8372E+02    -0.8365E+02    -0.8358E+02    -0.8352E+02    -0.8347E+02    -0.8342E+02    -0.8337E+02    -0.8334E+02    -0.8330E+02    -0.8328E+02    -0.8326E+02    -0.8325E+02    -0.8325E+02    -0.8325E+02    -0.8326E+02    -0.8328E+02    -0.8330E+02    -0.8333E+02    -0.8337E+02    -0.8341E+02    -0.8346E+02    -0.8351E+02    -0.8357E+02    -0.8364E+02    -0.8371E+02    -0.8378E+02    -0.8386E+02    -0.8394E+02    -0.8403E+02    -0.8411E+02    -0.8421E+02    -0.8430E+02    -0.8440E+02    -0.8449E+02    -0.8459E+02    -0.8469E+02    -0.8480E+02    -0.8490E+02    -0.8500E+02    -0.8510E+02    -0.8521E+02    -0.8531E+02    -0.8541E+02    -0.8551E+02    -0.8562E+02    -0.8572E+02    -0.8582E+02    -0.8591E+02    -0.8601E+02    -0.8611E+02    -0.8620E+02    -0.8629E+02    -0.8638E+02    -0.8647E+02    -0.8655E+02    -0.8663E+02    -0.8670E+02    -0.8677E+02    -0.8683E+02    -0.8688E+02    -0.8691E+02    -0.8694E+02    -0.8694E+02
    -0.8694E+02    -0.8694E+02    -0.8692E+02    -0.8689E+02    -0.8684E+02    -0.8678E+02    -0.8672E+02    -0.8664E+02    -0.8657E+02    -0.8649E+02    -0.8641E+02    -0.8632E+02    -0.8623E+02    -0.8614E+02    -0.8605E+02    -0.8596E+02    -0.8587E+02    -0.8577E+02    -0.8568E+02    -0.8558E+02    -0.8549E+02    -0.8539E+02    -0.8530E+02    -0.8520E+02    -0.8511E+02    -0.8502E+02    -0.8492E+02    -0.8483E+02    -0.8474E+02    -0.8465E+02    -0.8457E+02    -0.8448E+02    -0.8440E+02    -0.8432E+02    -0.8424E+02    -0.8417E+02    -0.8410E+02    -0.8404E+02    -0.8397E+02    -0.8392E+02    -0.8386E+02    -0.8381E+02    -0.8377E+02    -0.8373E+02    -0.8370E+02    -0.8367E+02    -0.8365E+02    -0.8364E+02    -0.8363E+02    -0.8362E+02    -0.8363E+02    -0.8364E+02    -0.8365E+02    -0.8367E+02    -0.8370E+02    -0.8373E+02    -0.8376E+02    -0.8381E+02    -0.8385E+02    -0.8390E+02    -0.8396E+02    -0.8402E+02    -0.8409E+02    -0.8415E+02    -0.8423E+02    -0.8430E+02    -0.8438E+02    -0.8446E+02    -0.8454E+02    -0.8463E+02    -0.8472E+02    -0.8480E+02    -0.8489E+02    -0.8499E+02    -0.8508E+02    -0.8517E+02    -0.8526E+02    -0.8536E+02    -0.8545E+02    -0.8554E+02    -0.8564E+02    -0.8573E+02    -0.8582E+02    -0.8591E+02    -0.8600E+02    -0.8609E+02    -0.8618E+02    -0.8627E+02    -0.8635E+02    -0.8644E+02    -0.8652E+02    -0.8659E+02    -0.8667E+02    -0.8674E+02    -0.8680E+02    -0.8686E+02    -0.8690E+02    -0.8694E+02    -0.8696E+02    -0.8696E+02
    -0.8697E+02    -0.8697E+02    -0.8695E+02    -0.8692E+02    -0.8687E+02    -0.8682E+02    -0.8676E+02    -0.8669E+02    -0.8662E+02    -0.8654E+02    -0.8647E+02    -0.8639E+02    -0.8631E+02    -0.8622E+02    -0.8614E+02    -0.8605E+02    -0.8597E+02    -0.8588E+02    -0.8580E+02    -0.8571E+02    -0.8562E+02    -0.8554E+02    -0.8545E+02    -0.8536E+02    -0.8528E+02    -0.8520E+02    -0.8511E+02    -0.8503E+02    -0.8495E+02    -0.8487E+02    -0.8479E+02    -0.8472E+02    -0.8465E+02    -0.8458E+02    -0.8451E+02    -0.8444E+02    -0.8438E+02    -0.8432E+02    -0.8427E+02    -0.8422E+02    -0.8417E+02    -0.8413E+02    -0.8409E+02    -0.8406E+02    -0.8403E+02    -0.8401E+02    -0.8399E+02    -0.8398E+02    -0.8397E+02    -0.8397E+02    -0.8397E+02    -0.8398E+02    -0.8399E+02    -0.8401E+02    -0.8403E+02    -0.8405E+02    -0.8409E+02    -0.8412E+02    -0.8416E+02    -0.8421E+02    -0.8426E+02    -0.8431E+02    -0.8437E+02    -0.8443E+02    -0.8449E+02    -0.8456E+02    -0.8463E+02    -0.8470E+02    -0.8477E+02    -0.8485E+02    -0.8492E+02    -0.8500E+02    -0.8508E+02    -0.8517E+02    -0.8525E+02    -0.8533E+02    -0.8542E+02    -0.8550E+02    -0.8559E+02    -0.8567E+02    -0.8576E+02    -0.8584E+02    -0.8592E+02    -0.8601E+02    -0.8609E+02    -0.8617E+02    -0.8626E+02    -0.8634E+02    -0.8642E+02    -0.8649E+02    -0.8657E+02    -0.8664E+02    -0.8671E+02    -0.8677E+02    -0.8683E+02    -0.8689E+02    -0.8693E+02    -0.8696E+02    -0.8698E+02    -0.8698E+02
    -0.8699E+02    -0.8699E+02    -0.8697E+02    -0.8694E+02    -0.8690E+02    -0.8685E+02    -0.8679E+02    -0.8673E+02    -0.8667E+02    -0.8660E+02    -0.8653E+02    -0.8645E+02    -0.8638E+02    -0.8630E+02    -0.8622E+02    -0.8615E+02    -0.8607E+02    -0.8599E+02    -0.8591E+02    -0.8583E+02    -0.8575E+02    -0.8567E+02    -0.8560E+02    -0.8552E+02    -0.8544E+02    -0.8537E+02    -0.8529E+02    -0.8522E+02    -0.8515E+02    -0.8508E+02    -0.8501E+02    -0.8494E+02    -0.8488E+02    -0.8481E+02    -0.8475E+02    -0.8470E+02    -0.8464E+02    -0.8459E+02    -0.8454E+02    -0.8450E+02    -0.8446E+02    -0.8442E+02    -0.8439E+02    -0.8436E+02    -0.8434E+02    -0.8431E+02    -0.8430E+02    -0.8429E+02    -0.8428E+02    -0.8428E+02    -0.8428E+02    -0.8428E+02    -0.8430E+02    -0.8431E+02    -0.8433E+02    -0.8435E+02    -0.8438E+02    -0.8441E+02    -0.8445E+02    -0.8449E+02    -0.8453E+02    -0.8458E+02    -0.8463E+02    -0.8468E+02    -0.8474E+02    -0.8480E+02    -0.8486E+02    -0.8492E+02    -0.8498E+02    -0.8505E+02    -0.8512E+02    -0.8519E+02    -0.8526E+02    -0.8534E+02    -0.8541E+02    -0.8549E+02    -0.8556E+02    -0.8564E+02    -0.8572E+02    -0.8579E+02    -0.8587E+02    -0.8595E+02    -0.8603E+02    -0.8610E+02    -0.8618E+02    -0.8626E+02    -0.8633E+02    -0.8640E+02    -0.8648E+02    -0.8655E+02    -0.8662E+02    -0.8669E+02    -0.8675E+02    -0.8681E+02    -0.8687E+02    -0.8691E+02    -0.8696E+02    -0.8699E+02    -0.8700E+02    -0.8700E+02
    -0.8702E+02    -0.8702E+02    -0.8700E+02    -0.8697E+02    -0.8693E+02    -0.8688E+02    -0.8683E+02    -0.8677E+02    -0.8671E+02    -0.8665E+02    -0.8658E+02    -0.8652E+02    -0.8645E+02    -0.8638E+02    -0.8631E+02    -0.8623E+02    -0.8616E+02    -0.8609E+02    -0.8602E+02    -0.8595E+02    -0.8588E+02    -0.8581E+02    -0.8573E+02    -0.8566E+02    -0.8560E+02    -0.8553E+02    -0.8546E+02    -0.8539E+02    -0.8533E+02    -0.8527E+02    -0.8521E+02    -0.8515E+02    -0.8509E+02    -0.8503E+02    -0.8498E+02    -0.8493E+02    -0.8488E+02    -0.8484E+02    -0.8480E+02    -0.8476E+02    -0.8472E+02    -0.8469E+02    -0.8466E+02    -0.8463E+02    -0.8461E+02    -0.8459E+02    -0.8458E+02    -0.8457E+02    -0.8456E+02    -0.8456E+02    -0.8456E+02    -0.8457E+02    -0.8458E+02    -0.8459E+02    -0.8461E+02    -0.8463E+02    -0.8465E+02    -0.8468E+02    -0.8471E+02    -0.8475E+02    -0.8478E+02    -0.8482E+02    -0.8487E+02    -0.8492E+02    -0.8496E+02    -0.8502E+02    -0.8507E+02    -0.8513E+02    -0.8518E+02    -0.8524E+02    -0.8531E+02    -0.8537E+02    -0.8543E+02    -0.8550E+02    -0.8557E+02    -0.8563E+02    -0.8570E+02    -0.8577E+02    -0.8584E+02    -0.8591E+02    -0.8598E+02    -0.8605E+02    -0.8612E+02    -0.8619E+02    -0.8626E+02    -0.8633E+02    -0.8640E+02    -0.8647E+02    -0.8654E+02    -0.8661E+02    -0.8667E+02    -0.8673E+02    -0.8679E+02    -0.8685E+02    -0.8690E+02    -0.8694E+02    -0.8698E+02    -0.8701E+02    -0.8703E+02    -0.8703E+02
    -0.8704E+02    -0.8704E+02    -0.8702E+02    -0.8700E+02    -0.8696E+02    -0.8692E+02    -0.8687E+02    -0.8682E+02    -0.8676E+02    -0.8670E+02    -0.8664E+02    -0.8658E+02    -0.8652E+02    -0.8645E+02    -0.8639E+02    -0.8632E+02    -0.8626E+02    -0.8619E+02    -0.8613E+02    -0.8606E+02    -0.8600E+02    -0.8593E+02    -0.8587E+02    -0.8580E+02    -0.8574E+02    -0.8568E+02    -0.8562E+02    -0.8556E+02    -0.8550E+02    -0.8545E+02    -0.8539E+02    -0.8534E+02    -0.8529E+02    -0.8524E+02    -0.8519E+02    -0.8515E+02    -0.8511E+02    -0.8507E+02    -0.8503E+02    -0.8499E+02    -0.8496E+02    -0.8493E+02    -0.8491E+02    -0.8489E+02    -0.8487E+02    -0.8485E+02    -0.8484E+02    -0.8483E+02    -0.8482E+02    -0.8482E+02    -0.8482E+02    -0.8483E+02    -0.8484E+02    -0.8485E+02    -0.8486E+02    -0.8488E+02    -0.8490E+02    -0.8493E+02    -0.8495E+02    -0.8498E+02    -0.8502E+02    -0.8505E+02    -0.8509E+02    -0.8513E+02    -0.8518E+02    -0.8522E+02    -0.8527E+02    -0.8532E+02    -0.8537E+02    -0.8543E+02    -0.8548E+02    -0.8554E+02    -0.8560E+02    -0.8565E+02    -0.8571E+02    -0.8578E+02    -0.8584E+02    -0.8590E+02    -0.8596E+02    -0.8603E+02    -0.8609E+02    -0.8615E+02    -0.8622E+02    -0.8628E+02    -0.8635E+02    -0.8641E+02    -0.8647E+02    -0.8654E+02    -0.8660E+02    -0.8666E+02    -0.8672E+02    -0.8678E+02    -0.8683E+02    -0.8688E+02    -0.8693E+02    -0.8697E+02    -0.8701E+02    -0.8703E+02    -0.8705E+02    -0.8705E+02
    -0.8706E+02    -0.8706E+02    -0.8705E+02    -0.8702E+02    -0.8699E+02    -0.8695E+02    -0.8691E+02    -0.8686E+02    -0.8681E+02    -0.8675E+02    -0.8670E+02    -0.8664E+02    -0.8658E+02    -0.8652E+02    -0.8646E+02    -0.8640E+02    -0.8635E+02    -0.8629E+02    -0.8623E+02    -0.8617E+02    -0.8611E+02    -0.8605E+02    -0.8599E+02    -0.8594E+02    -0.8588E+02    -0.8583E+02    -0.8577E+02    -0.8572E+02    -0.8567E+02    -0.8562E+02    -0.8557E+02    -0.8552E+02    -0.8548E+02    -0.8543E+02    -0.8539E+02    -0.8535E+02    -0.8531E+02    -0.8528E+02    -0.8525E+02    -0.8522E+02    -0.8519E+02    -0.8516E+02    -0.8514E+02    -0.8512E+02    -0.8510E+02    -0.8509E+02    -0.8508E+02    -0.8507E+02    -0.8507E+02    -0.8506E+02    -0.8506E+02    -0.8507E+02    -0.8508E+02    -0.8509E+02    -0.8510E+02    -0.8511E+02    -0.8513E+02    -0.8516E+02    -0.8518E+02    -0.8521E+02    -0.8524E+02    -0.8527E+02    -0.8530E+02    -0.8534E+02    -0.8538E+02    -0.8542E+02    -0.8546E+02    -0.8550E+02    -0.8555E+02    -0.8560E+02    -0.8565E+02    -0.8570E+02    -0.8575E+02    -0.8580E+02    -0.8585E+02    -0.8591E+02    -0.8597E+02    -0.8602E+02    -0.8608E+02    -0.8614E+02    -0.8619E+02    -0.8625E+02    -0.8631E+02    -0.8637E+02    -0.8643E+02    -0.8649E+02    -0.8654E+02    -0.8660E+02    -0.8666E+02    -0.8671E+02    -0.8677E+02    -0.8682E+02    -0.8687E+02    -0.8692E+02    -0.8696E+02    -0.8700E+02    -0.8703E+02    -0.8706E+02    -0.8707E+02    -0.8707E+02
    -0.8708E+02    -0.8708E+02    -0.8707E+02    -0.8705E+02    -0.8702E+02    -0.8698E+02    -0.8694E+02    -0.8690E+02    -0.8685E+02    -0.8680E+02    -0.8675E+02    -0.8670E+02    -0.8665E+02    -0.8659E+02    -0.8654E+02    -0.8649E+02    -0.8643E+02    -0.8638E+02    -0.8632E+02    -0.8627E+02    -0.8622E+02    -0.8617E+02    -0.8611E+02    -0.8606E+02    -0.8601E+02    -0.8596E+02    -0.8592E+02    -0.8587E+02    -0.8582E+02    -0.8578E+02    -0.8573E+02    -0.8569E+02    -0.8565E+02    -0.8561E+02    -0.8558E+02    -0.8554E+02    -0.8551E+02    -0.8548E+02    -0.8545E+02    -0.8542E+02    -0.8540E+02    -0.8537E+02    -0.8536E+02    -0.8534E+02    -0.8532E+02    -0.8531E+02    -0.8530E+02    -0.8529E+02    -0.8529E+02    -0.8529E+02    -0.8529E+02    -0.8529E+02    -0.8530E+02    -0.8531E+02    -0.8532E+02    -0.8533E+02    -0.8535E+02    -0.8537E+02    -0.8539E+02    -0.8541E+02    -0.8544E+02    -0.8547E+02    -0.8550E+02    -0.8553E+02    -0.8556E+02    -0.8560E+02    -0.8564E+02    -0.8568E+02    -0.8572E+02    -0.8576E+02    -0.8580E+02    -0.8585E+02    -0.8589E+02    -0.8594E+02    -0.8599E+02    -0.8604E+02    -0.8609E+02    -0.8614E+02    -0.8619E+02    -0.8624E+02    -0.8629E+02    -0.8635E+02    -0.8640E+02    -0.8645E+02    -0.8650E+02    -0.8656E+02    -0.8661E+02    -0.8666E+02    -0.8671E+02    -0.8676E+02    -0.8681E+02    -0.8686E+02    -0.8691E+02    -0.8695E+02    -0.8699E+02    -0.8703E+02    -0.8706E+02    -0.8708E+02    -0.8709E+02    -0.8709E+02
    -0.8711E+02    -0.8711E+02    -0.8709E+02    -0.8707E+02    -0.8705E+02    -0.8701E+02    -0.8698E+02    -0.8694E+02    -0.8689E+02    -0.8685E+02    -0.8680E+02    -0.8676E+02    -0.8671E+02    -0.8666E+02    -0.8661E+02    -0.8656E+02    -0.8651E+02    -0.8647E+02    -0.8642E+02    -0.8637E+02    -0.8632E+02    -0.8628E+02    -0.8623E+02    -0.8618E+02    -0.8614E+02    -0.8609E+02    -0.8605E+02    -0.8601E+02    -0.8597E+02    -0.8593E+02    -0.8589E+02    -0.8585E+02    -0.8582E+02    -0.8578E+02    -0.8575E+02    -0.8572E+02    -0.8569E+02    -0.8566E+02    -0.8564E+02    -0.8561E+02    -0.8559E+02    -0.8557E+02    -0.8556E+02    -0.8554E+02    -0.8553E+02    -0.8552E+02    -0.8551E+02    -0.8550E+02    -0.8550E+02    -0.8550E+02    -0.8550E+02    -0.8550E+02    -0.8551E+02    -0.8551E+02    -0.8552E+02    -0.8554E+02    -0.8555E+02    -0.8557E+02    -0.8559E+02    -0.8561E+02    -0.8563E+02    -0.8565E+02    -0.8568E+02    -0.8571E+02    -0.8574E+02    -0.8577E+02    -0.8580E+02    -0.8584E+02    -0.8587E+02    -0.8591E+02    -0.8595E+02    -0.8599E+02    -0.8603E+02    -0.8607E+02    -0.8612E+02    -0.8616E+02    -0.8620E+02    -0.8625E+02    -0.8630E+02    -0.8634E+02    -0.8639E+02    -0.8644E+02    -0.8648E+02    -0.8653E+02    -0.8658E+02    -0.8663E+02    -0.8667E+02    -0.8672E+02    -0.8677E+02    -0.8681E+02    -0.8686E+02    -0.8690E+02    -0.8695E+02    -0.8698E+02    -0.8702E+02    -0.8705E+02    -0.8708E+02    -0.8710E+02    -0.8711E+02    -0.8711E+02
    -0.8713E+02    -0.8713E+02    -0.8712E+02    -0.8710E+02    -0.8707E+02    -0.8704E+02    -0.8701E+02    -0.8697E+02    -0.8694E+02    -0.8689E+02    -0.8685E+02    -0.8681E+02    -0.8677E+02    -0.8672E+02    -0.8668E+02    -0.8664E+02    -0.8659E+02    -0.8655E+02    -0.8651E+02    -0.8646E+02    -0.8642E+02    -0.8638E+02    -0.8634E+02    -0.8630E+02    -0.8626E+02    -0.8622E+02    -0.8618E+02    -0.8614E+02    -0.8611E+02    -0.8607E+02    -0.8604E+02    -0.8601E+02    -0.8597E+02    -0.8594E+02    -0.8592E+02    -0.8589E+02    -0.8586E+02    -0.8584E+02    -0.8582E+02    -0.8580E+02    -0.8578E+02    -0.8576E+02    -0.8574E+02    -0.8573E+02    -0.8572E+02    -0.8571E+02    -0.8570E+02    -0.8570E+02    -0.8569E+02    -0.8569E+02    -0.8569E+02    -0.8570E+02    -0.8570E+02    -0.8571E+02    -0.8572E+02    -0.8573E+02    -0.8574E+02    -0.8575E+02    -0.8577E+02    -0.8579E+02    -0.8581E+02    -0.8583E+02    -0.8585E+02    -0.8588E+02    -0.8590E+02    -0.8593E+02    -0.8596E+02    -0.8599E+02    -0.8602E+02    -0.8606E+02    -0.8609E+02    -0.8613E+02    -0.8616E+02    -0.8620E+02    -0.8624E+02    -0.8628E+02    -0.8632E+02    -0.8636E+02    -0.8640E+02    -0.8644E+02    -0.8648E+02    -0.8652E+02    -0.8657E+02    -0.8661E+02    -0.8665E+02    -0.8669E+02    -0.8674E+02    -0.8678E+02    -0.8682E+02    -0.8686E+02    -0.8690E+02    -0.8694E+02    -0.8698E+02    -0.8702E+02    -0.8705E+02    -0.8708E+02    -0.8710E+02    -0.8712E+02    -0.8713E+02    -0.8713E+02
    -0.8715E+02    -0.8715E+02    -0.8714E+02    -0.8712E+02    -0.8710E+02    -0.8707E+02    -0.8704E+02    -0.8701E+02    -0.8698E+02    -0.8694E+02    -0.8690E+02    -0.8686E+02    -0.8683E+02    -0.8679E+02    -0.8675E+02    -0.8671E+02    -0.8667E+02    -0.8663E+02    -0.8659E+02    -0.8656E+02    -0.8652E+02    -0.8648E+02    -0.8644E+02    -0.8641E+02    -0.8637E+02    -0.8634E+02    -0.8631E+02    -0.8627E+02    -0.8624E+02    -0.8621E+02    -0.8618E+02    -0.8615E+02    -0.8612E+02    -0.8610E+02    -0.8607E+02    -0.8605E+02    -0.8602E+02    -0.8600E+02    -0.8598E+02    -0.8597E+02    -0.8595E+02    -0.8593E+02    -0.8592E+02    -0.8591E+02    -0.8590E+02    -0.8589E+02    -0.8588E+02    -0.8588E+02    -0.8588E+02    -0.8588E+02    -0.8588E+02    -0.8588E+02    -0.8588E+02    -0.8589E+02    -0.8590E+02    -0.8591E+02    -0.8592E+02    -0.8593E+02    -0.8594E+02    -0.8596E+02    -0.8598E+02    -0.8600E+02    -0.8602E+02    -0.8604E+02    -0.8606E+02    -0.8608E+02    -0.8611E+02    -0.8614E+02    -0.8617E+02    -0.8619E+02    -0.8622E+02    -0.8626E+02    -0.8629E+02    -0.8632E+02    -0.8635E+02    -0.8639E+02    -0.8642E+02    -0.8646E+02    -0.8650E+02    -0.8653E+02    -0.8657E+02    -0.8661E+02    -0.8665E+02    -0.8668E+02    -0.8672E+02    -0.8676E+02    -0.8680E+02    -0.8684E+02    -0.8687E+02    -0.8691E+02    -0.8695E+02    -0.8698E+02    -0.8702E+02    -0.8705E+02    -0.8708E+02    -0.8710E+02    -0.8713E+02    -0.8714E+02    -0.8715E+02    -0.8715E+02
    -0.8717E+02    -0.8717E+02    -0.8716E+02    -0.8714E+02    -0.8712E+02    -0.8710E+02    -0.8707E+02    -0.8705E+02    -0.8701E+02    -0.8698E+02    -0.8695E+02    -0.8692E+02    -0.8688E+02    -0.8685E+02    -0.8681E+02    -0.8678E+02    -0.8675E+02    -0.8671E+02    -0.8668E+02    -0.8664E+02    -0.8661E+02    -0.8658E+02    -0.8655E+02    -0.8651E+02    -0.8648E+02    -0.8645E+02    -0.8642E+02    -0.8639E+02    -0.8637E+02    -0.8634E+02    -0.8631E+02    -0.8629E+02    -0.8626E+02    -0.8624E+02    -0.8622E+02    -0.8620E+02    -0.8618E+02    -0.8616E+02    -0.8614E+02    -0.8613E+02    -0.8611E+02    -0.8610E+02    -0.8609E+02    -0.8608E+02    -0.8607E+02    -0.8606E+02    -0.8606E+02    -0.8605E+02    -0.8605E+02    -0.8605E+02    -0.8605E+02    -0.8605E+02    -0.8605E+02    -0.8606E+02    -0.8607E+02    -0.8607E+02    -0.8608E+02    -0.8609E+02    -0.8611E+02    -0.8612E+02    -0.8614E+02    -0.8615E+02    -0.8617E+02    -0.8619E+02    -0.8621E+02    -0.8623E+02    -0.8625E+02    -0.8628E+02    -0.8630E+02    -0.8633E+02    -0.8635E+02    -0.8638E+02    -0.8641E+02    -0.8644E+02    -0.8647E+02    -0.8650E+02    -0.8653E+02    -0.8656E+02    -0.8659E+02    -0.8662E+02    -0.8666E+02    -0.8669E+02    -0.8672E+02    -0.8676E+02    -0.8679E+02    -0.8682E+02    -0.8686E+02    -0.8689E+02    -0.8692E+02    -0.8696E+02    -0.8699E+02    -0.8702E+02    -0.8705E+02    -0.8708E+02    -0.8711E+02    -0.8713E+02    -0.8715E+02    -0.8716E+02    -0.8717E+02    -0.8717E+02
    -0.8719E+02    -0.8719E+02    -0.8718E+02    -0.8717E+02    -0.8715E+02    -0.8713E+02    -0.8711E+02    -0.8708E+02    -0.8705E+02    -0.8702E+02    -0.8700E+02    -0.8697E+02    -0.8694E+02    -0.8691E+02    -0.8688E+02    -0.8685E+02    -0.8682E+02    -0.8679E+02    -0.8676E+02    -0.8673E+02    -0.8670E+02    -0.8667E+02    -0.8664E+02    -0.8662E+02    -0.8659E+02    -0.8656E+02    -0.8654E+02    -0.8651E+02    -0.8649E+02    -0.8646E+02    -0.8644E+02    -0.8642E+02    -0.8640E+02    -0.8638E+02    -0.8636E+02    -0.8634E+02    -0.8632E+02    -0.8631E+02    -0.8629E+02    -0.8628E+02    -0.8627E+02    -0.8626E+02    -0.8625E+02    -0.8624E+02    -0.8623E+02    -0.8622E+02    -0.8622E+02    -0.8622E+02    -0.8621E+02    -0.8621E+02    -0.8621E+02    -0.8622E+02    -0.8622E+02    -0.8622E+02    -0.8623E+02    -0.8624E+02    -0.8624E+02    -0.8625E+02    -0.8626E+02    -0.8628E+02    -0.8629E+02    -0.8630E+02    -0.8632E+02    -0.8633E+02    -0.8635E+02    -0.8637E+02    -0.8639E+02    -0.8641E+02    -0.8643E+02    -0.8645E+02    -0.8647E+02    -0.8650E+02    -0.8652E+02    -0.8655E+02    -0.8657E+02    -0.8660E+02    -0.8663E+02    -0.8665E+02    -0.8668E+02    -0.8671E+02    -0.8674E+02    -0.8677E+02    -0.8680E+02    -0.8683E+02    -0.8686E+02    -0.8689E+02    -0.8691E+02    -0.8694E+02    -0.8697E+02    -0.8700E+02    -0.8703E+02    -0.8706E+02    -0.8708E+02    -0.8711E+02    -0.8713E+02    -0.8715E+02    -0.8717E+02    -0.8718E+02    -0.8719E+02    -0.8719E+02
    -0.8721E+02    -0.8721E+02    -0.8720E+02    -0.8719E+02    -0.8717E+02    -0.8716E+02    -0.8714E+02    -0.8711E+02    -0.8709E+02    -0.8707E+02    -0.8704E+02    -0.8702E+02    -0.8699E+02    -0.8696E+02    -0.8694E+02    -0.8691E+02    -0.8689E+02    -0.8686E+02    -0.8683E+02    -0.8681E+02    -0.8678E+02    -0.8676E+02    -0.8674E+02    -0.8671E+02    -0.8669E+02    -0.8667E+02    -0.8665E+02    -0.8662E+02    -0.8660E+02    -0.8658E+02    -0.8656E+02    -0.8655E+02    -0.8653E+02    -0.8651E+02    -0.8649E+02    -0.8648E+02    -0.8646E+02    -0.8645E+02    -0.8644E+02    -0.8643E+02    -0.8642E+02    -0.8641E+02    -0.8640E+02    -0.8639E+02    -0.8638E+02    -0.8638E+02    -0.8638E+02    -0.8637E+02    -0.8637E+02    -0.8637E+02    -0.8637E+02    -0.8637E+02    -0.8637E+02    -0.8638E+02    -0.8638E+02    -0.8639E+02    -0.8639E+02    -0.8640E+02    -0.8641E+02    -0.8642E+02    -0.8643E+02    -0.8644E+02    -0.8646E+02    -0.8647E+02    -0.8649E+02    -0.8650E+02    -0.8652E+02    -0.8654E+02    -0.8655E+02    -0.8657E+02    -0.8659E+02    -0.8661E+02    -0.8663E+02    -0.8665E+02    -0.8668E+02    -0.8670E+02    -0.8672E+02    -0.8675E+02    -0.8677E+02    -0.8679E+02    -0.8682E+02    -0.8684E+02    -0.8687E+02    -0.8689E+02    -0.8692E+02    -0.8694E+02    -0.8697E+02    -0.8700E+02    -0.8702E+02    -0.8705E+02    -0.8707E+02    -0.8709E+02    -0.8712E+02    -0.8714E+02    -0.8716E+02    -0.8718E+02    -0.8719E+02    -0.8720E+02    -0.8721E+02    -0.8721E+02
    -0.8722E+02    -0.8722E+02    -0.8722E+02    -0.8721E+02    -0.8720E+02    -0.8718E+02    -0.8716E+02    -0.8715E+02    -0.8713E+02    -0.8710E+02    -0.8708E+02    -0.8706E+02    -0.8704E+02    -0.8702E+02    -0.8700E+02    -0.8697E+02    -0.8695E+02    -0.8693E+02    -0.8691E+02    -0.8689E+02    -0.8687E+02    -0.8685E+02    -0.8683E+02    -0.8681E+02    -0.8679E+02    -0.8677E+02    -0.8675E+02    -0.8673E+02    -0.8671E+02    -0.8670E+02    -0.8668E+02    -0.8667E+02    -0.8665E+02    -0.8664E+02    -0.8662E+02    -0.8661E+02    -0.8660E+02    -0.8659E+02    -0.8658E+02    -0.8657E+02    -0.8656E+02    -0.8655E+02    -0.8654E+02    -0.8654E+02    -0.8653E+02    -0.8653E+02    -0.8652E+02    -0.8652E+02    -0.8652E+02    -0.8652E+02    -0.8652E+02    -0.8652E+02    -0.8652E+02    -0.8652E+02    -0.8653E+02    -0.8653E+02    -0.8654E+02    -0.8655E+02    -0.8655E+02    -0.8656E+02    -0.8657E+02    -0.8658E+02    -0.8659E+02    -0.8660E+02    -0.8662E+02    -0.8663E+02    -0.8664E+02    -0.8666E+02    -0.8667E+02    -0.8669E+02    -0.8670E+02    -0.8672E+02    -0.8674E+02    -0.8676E+02    -0.8678E+02    -0.8679E+02    -0.8681E+02    -0.8683E+02    -0.8685E+02    -0.8687E+02    -0.8690E+02    -0.8692E+02    -0.8694E+02    -0.8696E+02    -0.8698E+02    -0.8700E+02    -0.8702E+02    -0.8705E+02    -0.8707E+02    -0.8709E+02    -0.8711E+02    -0.8713E+02    -0.8715E+02    -0.8717E+02    -0.8718E+02    -0.8720E+02    -0.8721E+02    -0.8722E+02    -0.8723E+02    -0.8723E+02
    -0.8724E+02    -0.8724E+02    -0.8724E+02    -0.8723E+02    -0.8722E+02    -0.8721E+02    -0.8719E+02    -0.8718E+02    -0.8716E+02    -0.8714E+02    -0.8713E+02    -0.8711E+02    -0.8709E+02    -0.8707E+02    -0.8705E+02    -0.8703E+02    -0.8702E+02    -0.8700E+02    -0.8698E+02    -0.8696E+02    -0.8695E+02    -0.8693E+02    -0.8691E+02    -0.8690E+02    -0.8688E+02    -0.8686E+02    -0.8685E+02    -0.8683E+02    -0.8682E+02    -0.8681E+02    -0.8679E+02    -0.8678E+02    -0.8677E+02    -0.8676E+02    -0.8674E+02    -0.8673E+02    -0.8672E+02    -0.8672E+02    -0.8671E+02    -0.8670E+02    -0.8669E+02    -0.8669E+02    -0.8668E+02    -0.8667E+02    -0.8667E+02    -0.8667E+02    -0.8666E+02    -0.8666E+02    -0.8666E+02    -0.8666E+02    -0.8666E+02    -0.8666E+02    -0.8666E+02    -0.8666E+02    -0.8667E+02    -0.8667E+02    -0.8668E+02    -0.8668E+02    -0.8669E+02    -0.8670E+02    -0.8670E+02    -0.8671E+02    -0.8672E+02    -0.8673E+02    -0.8674E+02    -0.8675E+02    -0.8676E+02    -0.8677E+02    -0.8679E+02    -0.8680E+02    -0.8681E+02    -0.8683E+02    -0.8684E+02    -0.8686E+02    -0.8687E+02    -0.8689E+02    -0.8690E+02    -0.8692E+02    -0.8694E+02    -0.8695E+02    -0.8697E+02    -0.8699E+02    -0.8700E+02    -0.8702E+02    -0.8704E+02    -0.8706E+02    -0.8708E+02    -0.8709E+02    -0.8711E+02    -0.8713E+02    -0.8715E+02    -0.8716E+02    -0.8718E+02    -0.8719E+02    -0.8721E+02    -0.8722E+02    -0.8723E+02    -0.8724E+02    -0.8724E+02    -0.8724E+02
    -0.8726E+02    -0.8726E+02    -0.8726E+02    -0.8725E+02    -0.8724E+02    -0.8723E+02    -0.8722E+02    -0.8721E+02    -0.8719E+02    -0.8718E+02    -0.8716E+02    -0.8715E+02    -0.8714E+02    -0.8712E+02    -0.8711E+02    -0.8709E+02    -0.8708E+02    -0.8706E+02    -0.8705E+02    -0.8704E+02    -0.8702E+02    -0.8701E+02    -0.8699E+02    -0.8698E+02    -0.8697E+02    -0.8696E+02    -0.8694E+02    -0.8693E+02    -0.8692E+02    -0.8691E+02    -0.8690E+02    -0.8689E+02    -0.8688E+02    -0.8687E+02    -0.8686E+02    -0.8685E+02    -0.8684E+02    -0.8684E+02    -0.8683E+02    -0.8682E+02    -0.8682E+02    -0.8681E+02    -0.8681E+02    -0.8680E+02    -0.8680E+02    -0.8680E+02    -0.8680E+02    -0.8679E+02    -0.8679E+02    -0.8679E+02    -0.8679E+02    -0.8679E+02    -0.8679E+02    -0.8680E+02    -0.8680E+02    -0.8680E+02    -0.8681E+02    -0.8681E+02    -0.8682E+02    -0.8682E+02    -0.8683E+02    -0.8683E+02    -0.8684E+02    -0.8685E+02    -0.8686E+02    -0.8686E+02    -0.8687E+02    -0.8688E+02    -0.8689E+02    -0.8690E+02    -0.8691E+02    -0.8693E+02    -0.8694E+02    -0.8695E+02    -0.8696E+02    -0.8697E+02    -0.8699E+02    -0.8700E+02    -0.8701E+02    -0.8703E+02    -0.8704E+02    -0.8705E+02    -0.8707E+02    -0.8708E+02    -0.8710E+02    -0.8711E+02    -0.8713E+02    -0.8714E+02    -0.8715E+02    -0.8717E+02    -0.8718E+02    -0.8720E+02    -0.8721E+02    -0.8722E+02    -0.8723E+02    -0.8724E+02    -0.8725E+02    -0.8726E+02    -0.8726E+02    -0.8726E+02
    -0.8727E+02    -0.8727E+02    -0.8727E+02    -0.8727E+02    -0.8726E+02    -0.8725E+02    -0.8724E+02    -0.8723E+02    -0.8722E+02    -0.8721E+02    -0.8720E+02    -0.8719E+02    -0.8718E+02    -0.8717E+02    -0.8716E+02    -0.8715E+02    -0.8713E+02    -0.8712E+02    -0.8711E+02    -0.8710E+02    -0.8709E+02    -0.8708E+02    -0.8707E+02    -0.8706E+02    -0.8705E+02    -0.8704E+02    -0.8703E+02    -0.8702E+02    -0.8701E+02    -0.8700E+02    -0.8700E+02    -0.8699E+02    -0.8698E+02    -0.8697E+02    -0.8697E+02    -0.8696E+02    -0.8695E+02    -0.8695E+02    -0.8694E+02    -0.8694E+02    -0.8693E+02    -0.8693E+02    -0.8693E+02    -0.8692E+02    -0.8692E+02    -0.8692E+02    -0.8692E+02    -0.8692E+02    -0.8692E+02    -0.8691E+02    -0.8691E+02    -0.8692E+02    -0.8692E+02    -0.8692E+02    -0.8692E+02    -0.8692E+02    -0.8693E+02    -0.8693E+02    -0.8693E+02    -0.8694E+02    -0.8694E+02    -0.8695E+02    -0.8695E+02    -0.8696E+02    -0.8696E+02    -0.8697E+02    -0.8698E+02    -0.8698E+02    -0.8699E+02    -0.8700E+02    -0.8701E+02    -0.8702E+02    -0.8703E+02    -0.8703E+02    -0.8704E+02    -0.8705E+02    -0.8706E+02    -0.8707E+02    -0.8708E+02    -0.8709E+02    -0.8710E+02    -0.8712E+02    -0.8713E+02    -0.8714E+02    -0.8715E+02    -0.8716E+02    -0.8717E+02    -0.8718E+02    -0.8719E+02    -0.8720E+02    -0.8721E+02    -0.8722E+02    -0.8723E+02    -0.8724E+02    -0.8725E+02    -0.8726E+02    -0.8727E+02    -0.8727E+02    -0.8727E+02    -0.8727E+02
    -0.8729E+02    -0.8729E+02    -0.8728E+02    -0.8728E+02    -0.8728E+02    -0.8727E+02    -0.8726E+02    -0.8726E+02    -0.8725E+02    -0.8724E+02    -0.8723E+02    -0.8722E+02    -0.8722E+02    -0.8721E+02    -0.8720E+02    -0.8719E+02    -0.8718E+02    -0.8717E+02    -0.8717E+02    -0.8716E+02    -0.8715E+02    -0.8714E+02    -0.8713E+02    -0.8713E+02    -0.8712E+02    -0.8711E+02    -0.8711E+02    -0.8710E+02    -0.8709E+02    -0.8709E+02    -0.8708E+02    -0.8707E+02    -0.8707E+02    -0.8706E+02    -0.8706E+02    -0.8705E+02    -0.8705E+02    -0.8704E+02    -0.8704E+02    -0.8704E+02    -0.8703E+02    -0.8703E+02    -0.8703E+02    -0.8703E+02    -0.8702E+02    -0.8702E+02    -0.8702E+02    -0.8702E+02    -0.8702E+02    -0.8702E+02    -0.8702E+02    -0.8702E+02    -0.8702E+02    -0.8702E+02    -0.8702E+02    -0.8702E+02    -0.8703E+02    -0.8703E+02    -0.8703E+02    -0.8704E+02    -0.8704E+02    -0.8704E+02    -0.8705E+02    -0.8705E+02    -0.8706E+02    -0.8706E+02    -0.8707E+02    -0.8707E+02    -0.8708E+02    -0.8708E+02    -0.8709E+02    -0.8709E+02    -0.8710E+02    -0.8711E+02    -0.8712E+02    -0.8712E+02    -0.8713E+02    -0.8714E+02    -0.8715E+02    -0.8715E+02    -0.8716E+02    -0.8717E+02    -0.8718E+02    -0.8719E+02    -0.8719E+02    -0.8720E+02    -0.8721E+02    -0.8722E+02    -0.8723E+02    -0.8723E+02    -0.8724E+02    -0.8725E+02    -0.8726E+02    -0.8726E+02    -0.8727E+02    -0.8728E+02    -0.8728E+02    -0.8728E+02    -0.8729E+02    -0.8729E+02
    -0.8729E+02    -0.8729E+02    -0.8729E+02    -0.8729E+02    -0.8729E+02    -0.8728E+02    -0.8728E+02    -0.8727E+02    -0.8727E+02    -0.8726E+02    -0.8725E+02    -0.8725E+02    -0.8724E+02    -0.8724E+02    -0.8723E+02    -0.8722E+02    -0.8722E+02    -0.8721E+02    -0.8720E+02    -0.8720E+02    -0.8719E+02    -0.8718E+02    -0.8718E+02    -0.8717E+02    -0.8717E+02    -0.8716E+02    -0.8716E+02    -0.8715E+02    -0.8715E+02    -0.8714E+02    -0.8714E+02    -0.8713E+02    -0.8713E+02    -0.8712E+02    -0.8712E+02    -0.8712E+02    -0.8711E+02    -0.8711E+02    -0.8711E+02    -0.8710E+02    -0.8710E+02    -0.8710E+02    -0.8710E+02    -0.8709E+02    -0.8709E+02    -0.8709E+02    -0.8709E+02    -0.8709E+02    -0.8709E+02    -0.8709E+02    -0.8709E+02    -0.8709E+02    -0.8709E+02    -0.8709E+02    -0.8709E+02    -0.8709E+02    -0.8709E+02    -0.8710E+02    -0.8710E+02    -0.8710E+02    -0.8710E+02    -0.8711E+02    -0.8711E+02    -0.8711E+02    -0.8712E+02    -0.8712E+02    -0.8712E+02    -0.8713E+02    -0.8713E+02    -0.8714E+02    -0.8714E+02    -0.8715E+02    -0.8715E+02    -0.8716E+02    -0.8716E+02    -0.8717E+02    -0.8717E+02    -0.8718E+02    -0.8719E+02    -0.8719E+02    -0.8720E+02    -0.8720E+02    -0.8721E+02    -0.8722E+02    -0.8722E+02    -0.8723E+02    -0.8724E+02    -0.8724E+02    -0.8725E+02    -0.8726E+02    -0.8726E+02    -0.8727E+02    -0.8727E+02    -0.8728E+02    -0.8728E+02    -0.8729E+02    -0.8729E+02    -0.8729E+02    -0.8729E+02    -0.8729E+02
    -0.8729E+02    -0.8729E+02    -0.8729E+02    -0.8729E+02    -0.8729E+02    -0.8728E+02    -0.8728E+02    -0.8727E+02    -0.8727E+02    -0.8726E+02    -0.8725E+02    -0.8725E+02    -0.8724E+02    -0.8724E+02    -0.8723E+02    -0.8722E+02    -0.8722E+02    -0.8721E+02    -0.8720E+02    -0.8720E+02    -0.8719E+02    -0.8718E+02    -0.8718E+02    -0.8717E+02    -0.8717E+02    -0.8716E+02    -0.8716E+02    -0.8715E+02    -0.8715E+02    -0.8714E+02    -0.8714E+02    -0.8713E+02    -0.8713E+02    -0.8712E+02    -0.8712E+02    -0.8712E+02    -0.8711E+02    -0.8711E+02    -0.8711E+02    -0.8710E+02    -0.8710E+02    -0.8710E+02    -0.8710E+02    -0.8709E+02    -0.8709E+02    -0.8709E+02    -0.8709E+02    -0.8709E+02    -0.8709E+02    -0.8709E+02    -0.8709E+02    -0.8709E+02    -0.8709E+02    -0.8709E+02    -0.8709E+02    -0.8709E+02    -0.8709E+02    -0.8710E+02    -0.8710E+02    -0.8710E+02    -0.8710E+02    -0.8711E+02    -0.8711E+02    -0.8711E+02    -0.8712E+02    -0.8712E+02    -0.8712E+02    -0.8713E+02    -0.8713E+02    -0.8714E+02    -0.8714E+02    -0.8715E+02    -0.8715E+02    -0.8716E+02    -0.8716E+02    -0.8717E+02    -0.8717E+02    -0.8718E+02    -0.8719E+02    -0.8719E+02    -0.8720E+02    -0.8720E+02    -0.8721E+02    -0.8722E+02    -0.8722E+02    -0.8723E+02    -0.8724E+02    -0.8724E+02    -0.8725E+02    -0.8726E+02    -0.8726E+02    -0.8727E+02    -0.8727E+02    -0.8728E+02    -0.8728E+02    -0.8729E+02    -0.8729E+02    -0.8729E+02    -0.8729E+02    -0.8729E+02
