# Supplementary material for: Electrical Pacing of Cardiac Tissue Including Potassium Inward Rectification
Source: PLoS One. 2015 Jun 9;10(6):e0127837. doi: 10.1371/journal.pone.0127837 (PMC4461281; doi:10.1371/journal.pone.0127837)
Supplement: S1 Data — (ZIP) [file pone.0127837.s001.zip › All-Data/Fig4-Data/BDT281/Vm117.txt]

    -0.8733E+02    -0.8729E+02    -0.8729E+02    -0.8729E+02    -0.8728E+02    -0.8728E+02    -0.8727E+02    -0.8727E+02    -0.8726E+02    -0.8726E+02    -0.8725E+02    -0.8724E+02    -0.8724E+02    -0.8723E+02    -0.8722E+02    -0.8721E+02    -0.8721E+02    -0.8720E+02    -0.8719E+02    -0.8719E+02    -0.8718E+02    -0.8717E+02    -0.8717E+02    -0.8716E+02    -0.8716E+02    -0.8715E+02    -0.8714E+02    -0.8714E+02    -0.8713E+02    -0.8713E+02    -0.8712E+02    -0.8712E+02    -0.8711E+02    -0.8711E+02    -0.8710E+02    -0.8710E+02    -0.8710E+02    -0.8709E+02    -0.8709E+02    -0.8709E+02    -0.8708E+02    -0.8708E+02    -0.8708E+02    -0.8708E+02    -0.8707E+02    -0.8707E+02    -0.8707E+02    -0.8707E+02    -0.8707E+02    -0.8707E+02    -0.8707E+02    -0.8707E+02    -0.8707E+02    -0.8707E+02    -0.8707E+02    -0.8708E+02    -0.8708E+02    -0.8708E+02    -0.8708E+02    -0.8708E+02    -0.8709E+02    -0.8709E+02    -0.8709E+02    -0.8710E+02    -0.8710E+02    -0.8711E+02    -0.8711E+02    -0.8711E+02    -0.8712E+02    -0.8712E+02    -0.8713E+02    -0.8713E+02    -0.8714E+02    -0.8715E+02    -0.8715E+02    -0.8716E+02    -0.8716E+02    -0.8717E+02    -0.8718E+02    -0.8718E+02    -0.8719E+02    -0.8720E+02    -0.8720E+02    -0.8721E+02    -0.8722E+02    -0.8722E+02    -0.8723E+02    -0.8724E+02    -0.8724E+02    -0.8725E+02    -0.8726E+02    -0.8726E+02    -0.8727E+02    -0.8727E+02    -0.8728E+02    -0.8728E+02    -0.8729E+02    -0.8729E+02    -0.8729E+02    -0.8729E+02
    -0.8729E+02    -0.8729E+02    -0.8729E+02    -0.8729E+02    -0.8728E+02    -0.8728E+02    -0.8727E+02    -0.8727E+02    -0.8726E+02    -0.8726E+02    -0.8725E+02    -0.8724E+02    -0.8724E+02    -0.8723E+02    -0.8722E+02    -0.8721E+02    -0.8721E+02    -0.8720E+02    -0.8719E+02    -0.8719E+02    -0.8718E+02    -0.8717E+02    -0.8717E+02    -0.8716E+02    -0.8716E+02    -0.8715E+02    -0.8714E+02    -0.8714E+02    -0.8713E+02    -0.8713E+02    -0.8712E+02    -0.8712E+02    -0.8711E+02    -0.8711E+02    -0.8710E+02    -0.8710E+02    -0.8710E+02    -0.8709E+02    -0.8709E+02    -0.8709E+02    -0.8708E+02    -0.8708E+02    -0.8708E+02    -0.8708E+02    -0.8707E+02    -0.8707E+02    -0.8707E+02    -0.8707E+02    -0.8707E+02    -0.8707E+02    -0.8707E+02    -0.8707E+02    -0.8707E+02    -0.8707E+02    -0.8707E+02    -0.8708E+02    -0.8708E+02    -0.8708E+02    -0.8708E+02    -0.8708E+02    -0.8709E+02    -0.8709E+02    -0.8709E+02    -0.8710E+02    -0.8710E+02    -0.8711E+02    -0.8711E+02    -0.8711E+02    -0.8712E+02    -0.8712E+02    -0.8713E+02    -0.8713E+02    -0.8714E+02    -0.8715E+02    -0.8715E+02    -0.8716E+02    -0.8716E+02    -0.8717E+02    -0.8718E+02    -0.8718E+02    -0.8719E+02    -0.8720E+02    -0.8720E+02    -0.8721E+02    -0.8722E+02    -0.8722E+02    -0.8723E+02    -0.8724E+02    -0.8724E+02    -0.8725E+02    -0.8726E+02    -0.8726E+02    -0.8727E+02    -0.8727E+02    -0.8728E+02    -0.8728E+02    -0.8729E+02    -0.8729E+02    -0.8729E+02    -0.8729E+02
    -0.8728E+02    -0.8728E+02    -0.8728E+02    -0.8728E+02    -0.8727E+02    -0.8727E+02    -0.8726E+02    -0.8725E+02    -0.8724E+02    -0.8724E+02    -0.8723E+02    -0.8722E+02    -0.8721E+02    -0.8720E+02    -0.8719E+02    -0.8718E+02    -0.8717E+02    -0.8716E+02    -0.8716E+02    -0.8715E+02    -0.8714E+02    -0.8713E+02    -0.8712E+02    -0.8711E+02    -0.8711E+02    -0.8710E+02    -0.8709E+02    -0.8708E+02    -0.8708E+02    -0.8707E+02    -0.8706E+02    -0.8706E+02    -0.8705E+02    -0.8704E+02    -0.8704E+02    -0.8703E+02    -0.8703E+02    -0.8702E+02    -0.8702E+02    -0.8702E+02    -0.8701E+02    -0.8701E+02    -0.8701E+02    -0.8700E+02    -0.8700E+02    -0.8700E+02    -0.8700E+02    -0.8700E+02    -0.8700E+02    -0.8700E+02    -0.8700E+02    -0.8700E+02    -0.8700E+02    -0.8700E+02    -0.8700E+02    -0.8700E+02    -0.8700E+02    -0.8701E+02    -0.8701E+02    -0.8701E+02    -0.8702E+02    -0.8702E+02    -0.8703E+02    -0.8703E+02    -0.8704E+02    -0.8704E+02    -0.8705E+02    -0.8705E+02    -0.8706E+02    -0.8706E+02    -0.8707E+02    -0.8708E+02    -0.8709E+02    -0.8709E+02    -0.8710E+02    -0.8711E+02    -0.8712E+02    -0.8712E+02    -0.8713E+02    -0.8714E+02    -0.8715E+02    -0.8716E+02    -0.8717E+02    -0.8718E+02    -0.8718E+02    -0.8719E+02    -0.8720E+02    -0.8721E+02    -0.8722E+02    -0.8723E+02    -0.8724E+02    -0.8725E+02    -0.8725E+02    -0.8726E+02    -0.8727E+02    -0.8727E+02    -0.8728E+02    -0.8728E+02    -0.8728E+02    -0.8728E+02
    -0.8727E+02    -0.8727E+02    -0.8727E+02    -0.8726E+02    -0.8725E+02    -0.8725E+02    -0.8724E+02    -0.8723E+02    -0.8722E+02    -0.8720E+02    -0.8719E+02    -0.8718E+02    -0.8717E+02    -0.8716E+02    -0.8715E+02    -0.8713E+02    -0.8712E+02    -0.8711E+02    -0.8710E+02    -0.8709E+02    -0.8707E+02    -0.8706E+02    -0.8705E+02    -0.8704E+02    -0.8703E+02    -0.8702E+02    -0.8701E+02    -0.8700E+02    -0.8699E+02    -0.8698E+02    -0.8697E+02    -0.8696E+02    -0.8696E+02    -0.8695E+02    -0.8694E+02    -0.8693E+02    -0.8693E+02    -0.8692E+02    -0.8692E+02    -0.8691E+02    -0.8691E+02    -0.8690E+02    -0.8690E+02    -0.8689E+02    -0.8689E+02    -0.8689E+02    -0.8689E+02    -0.8689E+02    -0.8688E+02    -0.8688E+02    -0.8688E+02    -0.8689E+02    -0.8689E+02    -0.8689E+02    -0.8689E+02    -0.8689E+02    -0.8690E+02    -0.8690E+02    -0.8690E+02    -0.8691E+02    -0.8691E+02    -0.8692E+02    -0.8692E+02    -0.8693E+02    -0.8694E+02    -0.8694E+02    -0.8695E+02    -0.8696E+02    -0.8697E+02    -0.8698E+02    -0.8699E+02    -0.8699E+02    -0.8700E+02    -0.8701E+02    -0.8702E+02    -0.8703E+02    -0.8705E+02    -0.8706E+02    -0.8707E+02    -0.8708E+02    -0.8709E+02    -0.8710E+02    -0.8711E+02    -0.8712E+02    -0.8714E+02    -0.8715E+02    -0.8716E+02    -0.8717E+02    -0.8718E+02    -0.8720E+02    -0.8721E+02    -0.8722E+02    -0.8723E+02    -0.8724E+02    -0.8725E+02    -0.8726E+02    -0.8726E+02    -0.8727E+02    -0.8727E+02    -0.8727E+02
    -0.8725E+02    -0.8725E+02    -0.8725E+02    -0.8724E+02    -0.8723E+02    -0.8722E+02    -0.8721E+02    -0.8720E+02    -0.8718E+02    -0.8717E+02    -0.8715E+02    -0.8714E+02    -0.8712E+02    -0.8711E+02    -0.8709E+02    -0.8708E+02    -0.8706E+02    -0.8705E+02    -0.8703E+02    -0.8702E+02    -0.8700E+02    -0.8699E+02    -0.8697E+02    -0.8696E+02    -0.8694E+02    -0.8693E+02    -0.8692E+02    -0.8690E+02    -0.8689E+02    -0.8688E+02    -0.8687E+02    -0.8686E+02    -0.8685E+02    -0.8684E+02    -0.8683E+02    -0.8682E+02    -0.8681E+02    -0.8680E+02    -0.8679E+02    -0.8679E+02    -0.8678E+02    -0.8677E+02    -0.8677E+02    -0.8677E+02    -0.8676E+02    -0.8676E+02    -0.8676E+02    -0.8675E+02    -0.8675E+02    -0.8675E+02    -0.8675E+02    -0.8675E+02    -0.8676E+02    -0.8676E+02    -0.8676E+02    -0.8676E+02    -0.8677E+02    -0.8677E+02    -0.8678E+02    -0.8678E+02    -0.8679E+02    -0.8680E+02    -0.8681E+02    -0.8681E+02    -0.8682E+02    -0.8683E+02    -0.8684E+02    -0.8685E+02    -0.8686E+02    -0.8687E+02    -0.8688E+02    -0.8690E+02    -0.8691E+02    -0.8692E+02    -0.8694E+02    -0.8695E+02    -0.8696E+02    -0.8698E+02    -0.8699E+02    -0.8701E+02    -0.8702E+02    -0.8704E+02    -0.8705E+02    -0.8707E+02    -0.8708E+02    -0.8710E+02    -0.8711E+02    -0.8713E+02    -0.8714E+02    -0.8716E+02    -0.8717E+02    -0.8719E+02    -0.8720E+02    -0.8721E+02    -0.8723E+02    -0.8724E+02    -0.8725E+02    -0.8725E+02    -0.8726E+02    -0.8726E+02
    -0.8724E+02    -0.8724E+02    -0.8723E+02    -0.8722E+02    -0.8721E+02    -0.8720E+02    -0.8718E+02    -0.8717E+02    -0.8715E+02    -0.8713E+02    -0.8711E+02    -0.8709E+02    -0.8707E+02    -0.8705E+02    -0.8703E+02    -0.8701E+02    -0.8700E+02    -0.8698E+02    -0.8696E+02    -0.8694E+02    -0.8692E+02    -0.8690E+02    -0.8688E+02    -0.8687E+02    -0.8685E+02    -0.8683E+02    -0.8682E+02    -0.8680E+02    -0.8678E+02    -0.8677E+02    -0.8675E+02    -0.8674E+02    -0.8673E+02    -0.8671E+02    -0.8670E+02    -0.8669E+02    -0.8668E+02    -0.8667E+02    -0.8666E+02    -0.8665E+02    -0.8664E+02    -0.8664E+02    -0.8663E+02    -0.8663E+02    -0.8662E+02    -0.8662E+02    -0.8661E+02    -0.8661E+02    -0.8661E+02    -0.8661E+02    -0.8661E+02    -0.8661E+02    -0.8661E+02    -0.8662E+02    -0.8662E+02    -0.8662E+02    -0.8663E+02    -0.8663E+02    -0.8664E+02    -0.8665E+02    -0.8666E+02    -0.8667E+02    -0.8668E+02    -0.8669E+02    -0.8670E+02    -0.8671E+02    -0.8672E+02    -0.8673E+02    -0.8675E+02    -0.8676E+02    -0.8678E+02    -0.8679E+02    -0.8681E+02    -0.8682E+02    -0.8684E+02    -0.8686E+02    -0.8687E+02    -0.8689E+02    -0.8691E+02    -0.8693E+02    -0.8694E+02    -0.8696E+02    -0.8698E+02    -0.8700E+02    -0.8702E+02    -0.8704E+02    -0.8706E+02    -0.8708E+02    -0.8710E+02    -0.8712E+02    -0.8713E+02    -0.8715E+02    -0.8717E+02    -0.8719E+02    -0.8720E+02    -0.8721E+02    -0.8723E+02    -0.8723E+02    -0.8724E+02    -0.8724E+02
    -0.8722E+02    -0.8722E+02    -0.8721E+02    -0.8720E+02    -0.8719E+02    -0.8717E+02    -0.8715E+02    -0.8713E+02    -0.8711E+02    -0.8709E+02    -0.8707E+02    -0.8704E+02    -0.8702E+02    -0.8700E+02    -0.8697E+02    -0.8695E+02    -0.8693E+02    -0.8690E+02    -0.8688E+02    -0.8686E+02    -0.8684E+02    -0.8681E+02    -0.8679E+02    -0.8677E+02    -0.8675E+02    -0.8673E+02    -0.8671E+02    -0.8669E+02    -0.8667E+02    -0.8665E+02    -0.8663E+02    -0.8662E+02    -0.8660E+02    -0.8659E+02    -0.8657E+02    -0.8656E+02    -0.8654E+02    -0.8653E+02    -0.8652E+02    -0.8651E+02    -0.8650E+02    -0.8649E+02    -0.8648E+02    -0.8648E+02    -0.8647E+02    -0.8647E+02    -0.8646E+02    -0.8646E+02    -0.8646E+02    -0.8646E+02    -0.8646E+02    -0.8646E+02    -0.8646E+02    -0.8646E+02    -0.8647E+02    -0.8647E+02    -0.8648E+02    -0.8649E+02    -0.8650E+02    -0.8651E+02    -0.8652E+02    -0.8653E+02    -0.8654E+02    -0.8655E+02    -0.8656E+02    -0.8658E+02    -0.8659E+02    -0.8661E+02    -0.8663E+02    -0.8664E+02    -0.8666E+02    -0.8668E+02    -0.8670E+02    -0.8672E+02    -0.8674E+02    -0.8676E+02    -0.8678E+02    -0.8680E+02    -0.8682E+02    -0.8684E+02    -0.8687E+02    -0.8689E+02    -0.8691E+02    -0.8693E+02    -0.8696E+02    -0.8698E+02    -0.8700E+02    -0.8703E+02    -0.8705E+02    -0.8707E+02    -0.8709E+02    -0.8712E+02    -0.8714E+02    -0.8716E+02    -0.8717E+02    -0.8719E+02    -0.8720E+02    -0.8721E+02    -0.8722E+02    -0.8722E+02
    -0.8720E+02    -0.8720E+02    -0.8719E+02    -0.8718E+02    -0.8716E+02    -0.8714E+02    -0.8712E+02    -0.8710E+02    -0.8707E+02    -0.8705E+02    -0.8702E+02    -0.8699E+02    -0.8697E+02    -0.8694E+02    -0.8691E+02    -0.8688E+02    -0.8686E+02    -0.8683E+02    -0.8680E+02    -0.8677E+02    -0.8675E+02    -0.8672E+02    -0.8669E+02    -0.8667E+02    -0.8664E+02    -0.8662E+02    -0.8660E+02    -0.8657E+02    -0.8655E+02    -0.8653E+02    -0.8651E+02    -0.8649E+02    -0.8647E+02    -0.8645E+02    -0.8643E+02    -0.8642E+02    -0.8640E+02    -0.8639E+02    -0.8637E+02    -0.8636E+02    -0.8635E+02    -0.8634E+02    -0.8633E+02    -0.8632E+02    -0.8631E+02    -0.8631E+02    -0.8630E+02    -0.8630E+02    -0.8630E+02    -0.8630E+02    -0.8630E+02    -0.8630E+02    -0.8630E+02    -0.8631E+02    -0.8631E+02    -0.8632E+02    -0.8632E+02    -0.8633E+02    -0.8634E+02    -0.8635E+02    -0.8637E+02    -0.8638E+02    -0.8639E+02    -0.8641E+02    -0.8642E+02    -0.8644E+02    -0.8646E+02    -0.8648E+02    -0.8650E+02    -0.8652E+02    -0.8654E+02    -0.8656E+02    -0.8658E+02    -0.8661E+02    -0.8663E+02    -0.8666E+02    -0.8668E+02    -0.8671E+02    -0.8673E+02    -0.8676E+02    -0.8678E+02    -0.8681E+02    -0.8684E+02    -0.8686E+02    -0.8689E+02    -0.8692E+02    -0.8695E+02    -0.8697E+02    -0.8700E+02    -0.8703E+02    -0.8705E+02    -0.8708E+02    -0.8710E+02    -0.8713E+02    -0.8715E+02    -0.8717E+02    -0.8718E+02    -0.8719E+02    -0.8720E+02    -0.8720E+02
    -0.8718E+02    -0.8718E+02    -0.8717E+02    -0.8716E+02    -0.8714E+02    -0.8712E+02    -0.8709E+02    -0.8706E+02    -0.8703E+02    -0.8700E+02    -0.8697E+02    -0.8694E+02    -0.8691E+02    -0.8688E+02    -0.8685E+02    -0.8681E+02    -0.8678E+02    -0.8675E+02    -0.8672E+02    -0.8669E+02    -0.8666E+02    -0.8663E+02    -0.8659E+02    -0.8657E+02    -0.8654E+02    -0.8651E+02    -0.8648E+02    -0.8645E+02    -0.8643E+02    -0.8640E+02    -0.8638E+02    -0.8635E+02    -0.8633E+02    -0.8631E+02    -0.8629E+02    -0.8627E+02    -0.8625E+02    -0.8623E+02    -0.8622E+02    -0.8620E+02    -0.8619E+02    -0.8618E+02    -0.8617E+02    -0.8616E+02    -0.8615E+02    -0.8614E+02    -0.8614E+02    -0.8613E+02    -0.8613E+02    -0.8613E+02    -0.8613E+02    -0.8613E+02    -0.8613E+02    -0.8614E+02    -0.8614E+02    -0.8615E+02    -0.8616E+02    -0.8617E+02    -0.8618E+02    -0.8620E+02    -0.8621E+02    -0.8623E+02    -0.8624E+02    -0.8626E+02    -0.8628E+02    -0.8630E+02    -0.8632E+02    -0.8634E+02    -0.8637E+02    -0.8639E+02    -0.8641E+02    -0.8644E+02    -0.8647E+02    -0.8649E+02    -0.8652E+02    -0.8655E+02    -0.8658E+02    -0.8661E+02    -0.8664E+02    -0.8667E+02    -0.8670E+02    -0.8673E+02    -0.8676E+02    -0.8679E+02    -0.8682E+02    -0.8686E+02    -0.8689E+02    -0.8692E+02    -0.8695E+02    -0.8698E+02    -0.8701E+02    -0.8704E+02    -0.8707E+02    -0.8710E+02    -0.8712E+02    -0.8714E+02    -0.8716E+02    -0.8717E+02    -0.8718E+02    -0.8718E+02
    -0.8716E+02    -0.8716E+02    -0.8715E+02    -0.8713E+02    -0.8711E+02    -0.8709E+02    -0.8706E+02    -0.8703E+02    -0.8699E+02    -0.8696E+02    -0.8693E+02    -0.8689E+02    -0.8685E+02    -0.8682E+02    -0.8678E+02    -0.8674E+02    -0.8671E+02    -0.8667E+02    -0.8663E+02    -0.8660E+02    -0.8656E+02    -0.8653E+02    -0.8649E+02    -0.8646E+02    -0.8642E+02    -0.8639E+02    -0.8636E+02    -0.8633E+02    -0.8630E+02    -0.8627E+02    -0.8624E+02    -0.8621E+02    -0.8619E+02    -0.8616E+02    -0.8614E+02    -0.8611E+02    -0.8609E+02    -0.8607E+02    -0.8605E+02    -0.8604E+02    -0.8602E+02    -0.8601E+02    -0.8599E+02    -0.8598E+02    -0.8597E+02    -0.8597E+02    -0.8596E+02    -0.8595E+02    -0.8595E+02    -0.8595E+02    -0.8595E+02    -0.8595E+02    -0.8596E+02    -0.8596E+02    -0.8597E+02    -0.8598E+02    -0.8599E+02    -0.8600E+02    -0.8601E+02    -0.8603E+02    -0.8605E+02    -0.8606E+02    -0.8608E+02    -0.8610E+02    -0.8613E+02    -0.8615E+02    -0.8617E+02    -0.8620E+02    -0.8623E+02    -0.8625E+02    -0.8628E+02    -0.8631E+02    -0.8634E+02    -0.8637E+02    -0.8641E+02    -0.8644E+02    -0.8647E+02    -0.8651E+02    -0.8654E+02    -0.8658E+02    -0.8661E+02    -0.8665E+02    -0.8668E+02    -0.8672E+02    -0.8675E+02    -0.8679E+02    -0.8683E+02    -0.8686E+02    -0.8690E+02    -0.8693E+02    -0.8697E+02    -0.8700E+02    -0.8703E+02    -0.8706E+02    -0.8709E+02    -0.8712E+02    -0.8714E+02    -0.8715E+02    -0.8716E+02    -0.8716E+02
    -0.8714E+02    -0.8714E+02    -0.8713E+02    -0.8711E+02    -0.8708E+02    -0.8706E+02    -0.8702E+02    -0.8699E+02    -0.8695E+02    -0.8691E+02    -0.8687E+02    -0.8683E+02    -0.8679E+02    -0.8675E+02    -0.8671E+02    -0.8667E+02    -0.8663E+02    -0.8659E+02    -0.8654E+02    -0.8650E+02    -0.8646E+02    -0.8642E+02    -0.8638E+02    -0.8634E+02    -0.8631E+02    -0.8627E+02    -0.8623E+02    -0.8620E+02    -0.8616E+02    -0.8613E+02    -0.8610E+02    -0.8606E+02    -0.8603E+02    -0.8600E+02    -0.8598E+02    -0.8595E+02    -0.8593E+02    -0.8590E+02    -0.8588E+02    -0.8586E+02    -0.8584E+02    -0.8583E+02    -0.8581E+02    -0.8580E+02    -0.8579E+02    -0.8578E+02    -0.8577E+02    -0.8577E+02    -0.8576E+02    -0.8576E+02    -0.8576E+02    -0.8577E+02    -0.8577E+02    -0.8578E+02    -0.8579E+02    -0.8580E+02    -0.8581E+02    -0.8582E+02    -0.8584E+02    -0.8585E+02    -0.8587E+02    -0.8589E+02    -0.8592E+02    -0.8594E+02    -0.8597E+02    -0.8599E+02    -0.8602E+02    -0.8605E+02    -0.8608E+02    -0.8611E+02    -0.8615E+02    -0.8618E+02    -0.8621E+02    -0.8625E+02    -0.8629E+02    -0.8632E+02    -0.8636E+02    -0.8640E+02    -0.8644E+02    -0.8648E+02    -0.8652E+02    -0.8656E+02    -0.8660E+02    -0.8664E+02    -0.8668E+02    -0.8672E+02    -0.8676E+02    -0.8680E+02    -0.8685E+02    -0.8688E+02    -0.8692E+02    -0.8696E+02    -0.8700E+02    -0.8703E+02    -0.8706E+02    -0.8709E+02    -0.8711E+02    -0.8713E+02    -0.8714E+02    -0.8714E+02
    -0.8712E+02    -0.8712E+02    -0.8710E+02    -0.8708E+02    -0.8706E+02    -0.8703E+02    -0.8699E+02    -0.8695E+02    -0.8691E+02    -0.8687E+02    -0.8682E+02    -0.8678E+02    -0.8673E+02    -0.8669E+02    -0.8664E+02    -0.8659E+02    -0.8654E+02    -0.8650E+02    -0.8645E+02    -0.8641E+02    -0.8636E+02    -0.8631E+02    -0.8627E+02    -0.8623E+02    -0.8618E+02    -0.8614E+02    -0.8610E+02    -0.8606E+02    -0.8602E+02    -0.8598E+02    -0.8594E+02    -0.8591E+02    -0.8587E+02    -0.8584E+02    -0.8581E+02    -0.8578E+02    -0.8575E+02    -0.8572E+02    -0.8570E+02    -0.8568E+02    -0.8566E+02    -0.8564E+02    -0.8562E+02    -0.8561E+02    -0.8559E+02    -0.8558E+02    -0.8557E+02    -0.8557E+02    -0.8557E+02    -0.8556E+02    -0.8556E+02    -0.8557E+02    -0.8557E+02    -0.8558E+02    -0.8559E+02    -0.8560E+02    -0.8562E+02    -0.8563E+02    -0.8565E+02    -0.8567E+02    -0.8569E+02    -0.8571E+02    -0.8574E+02    -0.8577E+02    -0.8580E+02    -0.8583E+02    -0.8586E+02    -0.8589E+02    -0.8593E+02    -0.8596E+02    -0.8600E+02    -0.8604E+02    -0.8608E+02    -0.8612E+02    -0.8616E+02    -0.8620E+02    -0.8625E+02    -0.8629E+02    -0.8633E+02    -0.8638E+02    -0.8642E+02    -0.8647E+02    -0.8652E+02    -0.8656E+02    -0.8661E+02    -0.8665E+02    -0.8670E+02    -0.8675E+02    -0.8679E+02    -0.8683E+02    -0.8688E+02    -0.8692E+02    -0.8696E+02    -0.8700E+02    -0.8703E+02    -0.8706E+02    -0.8709E+02    -0.8711E+02    -0.8712E+02    -0.8712E+02
    -0.8709E+02    -0.8709E+02    -0.8708E+02    -0.8706E+02    -0.8703E+02    -0.8699E+02    -0.8695E+02    -0.8691E+02    -0.8687E+02    -0.8682E+02    -0.8677E+02    -0.8672E+02    -0.8667E+02    -0.8662E+02    -0.8656E+02    -0.8651E+02    -0.8646E+02    -0.8641E+02    -0.8636E+02    -0.8630E+02    -0.8625E+02    -0.8620E+02    -0.8615E+02    -0.8610E+02    -0.8605E+02    -0.8601E+02    -0.8596E+02    -0.8591E+02    -0.8587E+02    -0.8583E+02    -0.8578E+02    -0.8574E+02    -0.8570E+02    -0.8567E+02    -0.8563E+02    -0.8560E+02    -0.8557E+02    -0.8553E+02    -0.8551E+02    -0.8548E+02    -0.8546E+02    -0.8544E+02    -0.8542E+02    -0.8540E+02    -0.8539E+02    -0.8537E+02    -0.8536E+02    -0.8536E+02    -0.8535E+02    -0.8535E+02    -0.8535E+02    -0.8536E+02    -0.8536E+02    -0.8537E+02    -0.8538E+02    -0.8539E+02    -0.8541E+02    -0.8543E+02    -0.8545E+02    -0.8547E+02    -0.8550E+02    -0.8552E+02    -0.8555E+02    -0.8559E+02    -0.8562E+02    -0.8565E+02    -0.8569E+02    -0.8573E+02    -0.8577E+02    -0.8581E+02    -0.8585E+02    -0.8589E+02    -0.8594E+02    -0.8598E+02    -0.8603E+02    -0.8608E+02    -0.8613E+02    -0.8618E+02    -0.8623E+02    -0.8628E+02    -0.8633E+02    -0.8638E+02    -0.8643E+02    -0.8648E+02    -0.8653E+02    -0.8658E+02    -0.8663E+02    -0.8668E+02    -0.8673E+02    -0.8678E+02    -0.8683E+02    -0.8688E+02    -0.8692E+02    -0.8696E+02    -0.8700E+02    -0.8704E+02    -0.8707E+02    -0.8709E+02    -0.8710E+02    -0.8710E+02
    -0.8707E+02    -0.8707E+02    -0.8706E+02    -0.8703E+02    -0.8700E+02    -0.8696E+02    -0.8692E+02    -0.8687E+02    -0.8682E+02    -0.8677E+02    -0.8671E+02    -0.8666E+02    -0.8660E+02    -0.8655E+02    -0.8649E+02    -0.8643E+02    -0.8637E+02    -0.8631E+02    -0.8626E+02    -0.8620E+02    -0.8614E+02    -0.8609E+02    -0.8603E+02    -0.8597E+02    -0.8592E+02    -0.8587E+02    -0.8581E+02    -0.8576E+02    -0.8571E+02    -0.8566E+02    -0.8562E+02    -0.8557E+02    -0.8553E+02    -0.8548E+02    -0.8544E+02    -0.8540E+02    -0.8537E+02    -0.8533E+02    -0.8530E+02    -0.8527E+02    -0.8524E+02    -0.8522E+02    -0.8520E+02    -0.8518E+02    -0.8516E+02    -0.8515E+02    -0.8514E+02    -0.8513E+02    -0.8513E+02    -0.8512E+02    -0.8512E+02    -0.8513E+02    -0.8514E+02    -0.8515E+02    -0.8516E+02    -0.8517E+02    -0.8519E+02    -0.8521E+02    -0.8524E+02    -0.8526E+02    -0.8529E+02    -0.8532E+02    -0.8536E+02    -0.8539E+02    -0.8543E+02    -0.8547E+02    -0.8551E+02    -0.8555E+02    -0.8560E+02    -0.8564E+02    -0.8569E+02    -0.8574E+02    -0.8579E+02    -0.8584E+02    -0.8590E+02    -0.8595E+02    -0.8600E+02    -0.8606E+02    -0.8611E+02    -0.8617E+02    -0.8623E+02    -0.8628E+02    -0.8634E+02    -0.8640E+02    -0.8645E+02    -0.8651E+02    -0.8657E+02    -0.8662E+02    -0.8668E+02    -0.8673E+02    -0.8678E+02    -0.8683E+02    -0.8688E+02    -0.8693E+02    -0.8697E+02    -0.8701E+02    -0.8704E+02    -0.8706E+02    -0.8708E+02    -0.8708E+02
    -0.8705E+02    -0.8705E+02    -0.8703E+02    -0.8701E+02    -0.8697E+02    -0.8693E+02    -0.8688E+02    -0.8683E+02    -0.8677E+02    -0.8672E+02    -0.8666E+02    -0.8660E+02    -0.8653E+02    -0.8647E+02    -0.8641E+02    -0.8635E+02    -0.8628E+02    -0.8622E+02    -0.8615E+02    -0.8609E+02    -0.8603E+02    -0.8596E+02    -0.8590E+02    -0.8584E+02    -0.8578E+02    -0.8572E+02    -0.8566E+02    -0.8560E+02    -0.8555E+02    -0.8549E+02    -0.8544E+02    -0.8539E+02    -0.8534E+02    -0.8529E+02    -0.8524E+02    -0.8520E+02    -0.8516E+02    -0.8512E+02    -0.8508E+02    -0.8505E+02    -0.8502E+02    -0.8499E+02    -0.8496E+02    -0.8494E+02    -0.8492E+02    -0.8491E+02    -0.8490E+02    -0.8489E+02    -0.8488E+02    -0.8488E+02    -0.8488E+02    -0.8489E+02    -0.8489E+02    -0.8490E+02    -0.8492E+02    -0.8494E+02    -0.8496E+02    -0.8498E+02    -0.8501E+02    -0.8504E+02    -0.8507E+02    -0.8511E+02    -0.8514E+02    -0.8518E+02    -0.8523E+02    -0.8527E+02    -0.8532E+02    -0.8537E+02    -0.8542E+02    -0.8547E+02    -0.8552E+02    -0.8558E+02    -0.8564E+02    -0.8569E+02    -0.8575E+02    -0.8581E+02    -0.8587E+02    -0.8593E+02    -0.8600E+02    -0.8606E+02    -0.8612E+02    -0.8618E+02    -0.8625E+02    -0.8631E+02    -0.8637E+02    -0.8643E+02    -0.8649E+02    -0.8656E+02    -0.8662E+02    -0.8668E+02    -0.8673E+02    -0.8679E+02    -0.8684E+02    -0.8689E+02    -0.8694E+02    -0.8698E+02    -0.8701E+02    -0.8704E+02    -0.8705E+02    -0.8705E+02
    -0.8702E+02    -0.8702E+02    -0.8701E+02    -0.8698E+02    -0.8694E+02    -0.8689E+02    -0.8684E+02    -0.8679E+02    -0.8673E+02    -0.8666E+02    -0.8660E+02    -0.8653E+02    -0.8647E+02    -0.8640E+02    -0.8633E+02    -0.8626E+02    -0.8619E+02    -0.8612E+02    -0.8605E+02    -0.8598E+02    -0.8591E+02    -0.8584E+02    -0.8577E+02    -0.8570E+02    -0.8563E+02    -0.8556E+02    -0.8550E+02    -0.8543E+02    -0.8537E+02    -0.8531E+02    -0.8525E+02    -0.8519E+02    -0.8513E+02    -0.8508E+02    -0.8503E+02    -0.8498E+02    -0.8493E+02    -0.8489E+02    -0.8485E+02    -0.8481E+02    -0.8477E+02    -0.8474E+02    -0.8471E+02    -0.8469E+02    -0.8467E+02    -0.8465E+02    -0.8463E+02    -0.8462E+02    -0.8462E+02    -0.8461E+02    -0.8462E+02    -0.8462E+02    -0.8463E+02    -0.8464E+02    -0.8466E+02    -0.8468E+02    -0.8470E+02    -0.8473E+02    -0.8476E+02    -0.8480E+02    -0.8483E+02    -0.8487E+02    -0.8492E+02    -0.8496E+02    -0.8501E+02    -0.8506E+02    -0.8512E+02    -0.8517E+02    -0.8523E+02    -0.8529E+02    -0.8535E+02    -0.8541E+02    -0.8547E+02    -0.8554E+02    -0.8560E+02    -0.8567E+02    -0.8574E+02    -0.8580E+02    -0.8587E+02    -0.8594E+02    -0.8601E+02    -0.8608E+02    -0.8615E+02    -0.8622E+02    -0.8629E+02    -0.8635E+02    -0.8642E+02    -0.8649E+02    -0.8656E+02    -0.8662E+02    -0.8668E+02    -0.8674E+02    -0.8680E+02    -0.8686E+02    -0.8691E+02    -0.8695E+02    -0.8699E+02    -0.8702E+02    -0.8703E+02    -0.8703E+02
    -0.8700E+02    -0.8700E+02    -0.8698E+02    -0.8695E+02    -0.8691E+02    -0.8686E+02    -0.8680E+02    -0.8674E+02    -0.8668E+02    -0.8661E+02    -0.8654E+02    -0.8647E+02    -0.8639E+02    -0.8632E+02    -0.8624E+02    -0.8617E+02    -0.8609E+02    -0.8601E+02    -0.8593E+02    -0.8586E+02    -0.8578E+02    -0.8570E+02    -0.8563E+02    -0.8555E+02    -0.8547E+02    -0.8540E+02    -0.8533E+02    -0.8525E+02    -0.8518E+02    -0.8511E+02    -0.8505E+02    -0.8498E+02    -0.8492E+02    -0.8486E+02    -0.8480E+02    -0.8474E+02    -0.8469E+02    -0.8464E+02    -0.8459E+02    -0.8455E+02    -0.8451E+02    -0.8447E+02    -0.8444E+02    -0.8441E+02    -0.8439E+02    -0.8437E+02    -0.8435E+02    -0.8434E+02    -0.8433E+02    -0.8433E+02    -0.8433E+02    -0.8434E+02    -0.8435E+02    -0.8436E+02    -0.8438E+02    -0.8440E+02    -0.8443E+02    -0.8446E+02    -0.8450E+02    -0.8454E+02    -0.8458E+02    -0.8462E+02    -0.8467E+02    -0.8473E+02    -0.8478E+02    -0.8484E+02    -0.8490E+02    -0.8496E+02    -0.8503E+02    -0.8509E+02    -0.8516E+02    -0.8523E+02    -0.8530E+02    -0.8537E+02    -0.8545E+02    -0.8552E+02    -0.8559E+02    -0.8567E+02    -0.8574E+02    -0.8582E+02    -0.8590E+02    -0.8597E+02    -0.8605E+02    -0.8612E+02    -0.8620E+02    -0.8627E+02    -0.8635E+02    -0.8642E+02    -0.8649E+02    -0.8656E+02    -0.8663E+02    -0.8670E+02    -0.8676E+02    -0.8682E+02    -0.8687E+02    -0.8692E+02    -0.8696E+02    -0.8699E+02    -0.8701E+02    -0.8701E+02
    -0.8697E+02    -0.8697E+02    -0.8696E+02    -0.8692E+02    -0.8688E+02    -0.8682E+02    -0.8676E+02    -0.8670E+02    -0.8663E+02    -0.8656E+02    -0.8648E+02    -0.8640E+02    -0.8632E+02    -0.8624E+02    -0.8616E+02    -0.8607E+02    -0.8599E+02    -0.8590E+02    -0.8582E+02    -0.8573E+02    -0.8565E+02    -0.8556E+02    -0.8548E+02    -0.8539E+02    -0.8531E+02    -0.8523E+02    -0.8515E+02    -0.8506E+02    -0.8499E+02    -0.8491E+02    -0.8483E+02    -0.8476E+02    -0.8469E+02    -0.8462E+02    -0.8455E+02    -0.8449E+02    -0.8443E+02    -0.8437E+02    -0.8431E+02    -0.8427E+02    -0.8422E+02    -0.8418E+02    -0.8414E+02    -0.8411E+02    -0.8408E+02    -0.8406E+02    -0.8404E+02    -0.8403E+02    -0.8402E+02    -0.8401E+02    -0.8402E+02    -0.8402E+02    -0.8404E+02    -0.8405E+02    -0.8407E+02    -0.8410E+02    -0.8413E+02    -0.8417E+02    -0.8421E+02    -0.8425E+02    -0.8430E+02    -0.8436E+02    -0.8441E+02    -0.8447E+02    -0.8453E+02    -0.8460E+02    -0.8467E+02    -0.8474E+02    -0.8481E+02    -0.8488E+02    -0.8496E+02    -0.8504E+02    -0.8512E+02    -0.8520E+02    -0.8528E+02    -0.8536E+02    -0.8545E+02    -0.8553E+02    -0.8561E+02    -0.8570E+02    -0.8578E+02    -0.8586E+02    -0.8595E+02    -0.8603E+02    -0.8611E+02    -0.8619E+02    -0.8627E+02    -0.8635E+02    -0.8643E+02    -0.8651E+02    -0.8658E+02    -0.8665E+02    -0.8672E+02    -0.8678E+02    -0.8684E+02    -0.8689E+02    -0.8694E+02    -0.8697E+02    -0.8699E+02    -0.8699E+02
    -0.8695E+02    -0.8695E+02    -0.8693E+02    -0.8689E+02    -0.8685E+02    -0.8679E+02    -0.8672E+02    -0.8665E+02    -0.8658E+02    -0.8650E+02    -0.8642E+02    -0.8633E+02    -0.8625E+02    -0.8616E+02    -0.8607E+02    -0.8598E+02    -0.8589E+02    -0.8579E+02    -0.8570E+02    -0.8561E+02    -0.8551E+02    -0.8542E+02    -0.8533E+02    -0.8523E+02    -0.8514E+02    -0.8505E+02    -0.8495E+02    -0.8486E+02    -0.8478E+02    -0.8469E+02    -0.8460E+02    -0.8452E+02    -0.8444E+02    -0.8436E+02    -0.8428E+02    -0.8421E+02    -0.8414E+02    -0.8408E+02    -0.8402E+02    -0.8396E+02    -0.8391E+02    -0.8386E+02    -0.8382E+02    -0.8378E+02    -0.8375E+02    -0.8372E+02    -0.8370E+02    -0.8368E+02    -0.8367E+02    -0.8367E+02    -0.8367E+02    -0.8368E+02    -0.8370E+02    -0.8372E+02    -0.8374E+02    -0.8377E+02    -0.8381E+02    -0.8385E+02    -0.8390E+02    -0.8395E+02    -0.8400E+02    -0.8406E+02    -0.8413E+02    -0.8419E+02    -0.8427E+02    -0.8434E+02    -0.8442E+02    -0.8450E+02    -0.8458E+02    -0.8466E+02    -0.8475E+02    -0.8484E+02    -0.8493E+02    -0.8502E+02    -0.8511E+02    -0.8520E+02    -0.8529E+02    -0.8538E+02    -0.8548E+02    -0.8557E+02    -0.8566E+02    -0.8575E+02    -0.8584E+02    -0.8593E+02    -0.8602E+02    -0.8611E+02    -0.8620E+02    -0.8628E+02    -0.8637E+02    -0.8645E+02    -0.8653E+02    -0.8661E+02    -0.8668E+02    -0.8675E+02    -0.8681E+02    -0.8686E+02    -0.8691E+02    -0.8694E+02    -0.8696E+02    -0.8696E+02
    -0.8693E+02    -0.8693E+02    -0.8690E+02    -0.8687E+02    -0.8682E+02    -0.8675E+02    -0.8669E+02    -0.8661E+02    -0.8653E+02    -0.8644E+02    -0.8636E+02    -0.8627E+02    -0.8617E+02    -0.8608E+02    -0.8598E+02    -0.8588E+02    -0.8578E+02    -0.8568E+02    -0.8558E+02    -0.8548E+02    -0.8537E+02    -0.8527E+02    -0.8516E+02    -0.8506E+02    -0.8496E+02    -0.8486E+02    -0.8475E+02    -0.8465E+02    -0.8455E+02    -0.8445E+02    -0.8436E+02    -0.8426E+02    -0.8417E+02    -0.8408E+02    -0.8399E+02    -0.8391E+02    -0.8383E+02    -0.8376E+02    -0.8369E+02    -0.8362E+02    -0.8356E+02    -0.8351E+02    -0.8346E+02    -0.8341E+02    -0.8338E+02    -0.8335E+02    -0.8332E+02    -0.8331E+02    -0.8329E+02    -0.8329E+02    -0.8329E+02    -0.8330E+02    -0.8332E+02    -0.8334E+02    -0.8337E+02    -0.8341E+02    -0.8345E+02    -0.8350E+02    -0.8355E+02    -0.8361E+02    -0.8368E+02    -0.8374E+02    -0.8382E+02    -0.8390E+02    -0.8398E+02    -0.8406E+02    -0.8415E+02    -0.8424E+02    -0.8433E+02    -0.8443E+02    -0.8453E+02    -0.8462E+02    -0.8472E+02    -0.8482E+02    -0.8493E+02    -0.8503E+02    -0.8513E+02    -0.8523E+02    -0.8533E+02    -0.8543E+02    -0.8554E+02    -0.8564E+02    -0.8574E+02    -0.8583E+02    -0.8593E+02    -0.8603E+02    -0.8612E+02    -0.8621E+02    -0.8630E+02    -0.8639E+02    -0.8648E+02    -0.8656E+02    -0.8664E+02    -0.8671E+02    -0.8678E+02    -0.8683E+02    -0.8688E+02    -0.8692E+02    -0.8694E+02    -0.8694E+02
    -0.8690E+02    -0.8690E+02    -0.8688E+02    -0.8684E+02    -0.8678E+02    -0.8672E+02    -0.8665E+02    -0.8657E+02    -0.8648E+02    -0.8639E+02    -0.8630E+02    -0.8620E+02    -0.8610E+02    -0.8599E+02    -0.8589E+02    -0.8578E+02    -0.8567E+02    -0.8556E+02    -0.8545E+02    -0.8534E+02    -0.8523E+02    -0.8511E+02    -0.8500E+02    -0.8488E+02    -0.8477E+02    -0.8465E+02    -0.8454E+02    -0.8443E+02    -0.8431E+02    -0.8420E+02    -0.8409E+02    -0.8399E+02    -0.8388E+02    -0.8378E+02    -0.8368E+02    -0.8359E+02    -0.8350E+02    -0.8341E+02    -0.8333E+02    -0.8325E+02    -0.8318E+02    -0.8312E+02    -0.8306E+02    -0.8301E+02    -0.8297E+02    -0.8293E+02    -0.8290E+02    -0.8288E+02    -0.8287E+02    -0.8287E+02    -0.8287E+02    -0.8288E+02    -0.8290E+02    -0.8293E+02    -0.8296E+02    -0.8301E+02    -0.8305E+02    -0.8311E+02    -0.8317E+02    -0.8324E+02    -0.8332E+02    -0.8340E+02    -0.8348E+02    -0.8357E+02    -0.8366E+02    -0.8376E+02    -0.8386E+02    -0.8397E+02    -0.8407E+02    -0.8418E+02    -0.8429E+02    -0.8440E+02    -0.8451E+02    -0.8462E+02    -0.8474E+02    -0.8485E+02    -0.8496E+02    -0.8508E+02    -0.8519E+02    -0.8530E+02    -0.8541E+02    -0.8552E+02    -0.8563E+02    -0.8573E+02    -0.8584E+02    -0.8594E+02    -0.8604E+02    -0.8614E+02    -0.8624E+02    -0.8634E+02    -0.8643E+02    -0.8651E+02    -0.8660E+02    -0.8667E+02    -0.8674E+02    -0.8681E+02    -0.8686E+02    -0.8690E+02    -0.8692E+02    -0.8692E+02
    -0.8688E+02    -0.8688E+02    -0.8685E+02    -0.8681E+02    -0.8676E+02    -0.8669E+02    -0.8661E+02    -0.8652E+02    -0.8643E+02    -0.8634E+02    -0.8624E+02    -0.8613E+02    -0.8602E+02    -0.8591E+02    -0.8580E+02    -0.8568E+02    -0.8557E+02    -0.8545E+02    -0.8533E+02    -0.8520E+02    -0.8508E+02    -0.8495E+02    -0.8483E+02    -0.8470E+02    -0.8457E+02    -0.8444E+02    -0.8432E+02    -0.8419E+02    -0.8406E+02    -0.8394E+02    -0.8381E+02    -0.8369E+02    -0.8357E+02    -0.8345E+02    -0.8334E+02    -0.8323E+02    -0.8313E+02    -0.8303E+02    -0.8293E+02    -0.8285E+02    -0.8276E+02    -0.8269E+02    -0.8262E+02    -0.8256E+02    -0.8251E+02    -0.8247E+02    -0.8244E+02    -0.8241E+02    -0.8240E+02    -0.8239E+02    -0.8240E+02    -0.8241E+02    -0.8243E+02    -0.8247E+02    -0.8251E+02    -0.8256E+02    -0.8261E+02    -0.8268E+02    -0.8275E+02    -0.8283E+02    -0.8292E+02    -0.8301E+02    -0.8311E+02    -0.8322E+02    -0.8332E+02    -0.8344E+02    -0.8355E+02    -0.8367E+02    -0.8379E+02    -0.8391E+02    -0.8404E+02    -0.8416E+02    -0.8429E+02    -0.8441E+02    -0.8454E+02    -0.8467E+02    -0.8479E+02    -0.8492E+02    -0.8504E+02    -0.8516E+02    -0.8528E+02    -0.8540E+02    -0.8552E+02    -0.8564E+02    -0.8575E+02    -0.8586E+02    -0.8597E+02    -0.8608E+02    -0.8618E+02    -0.8628E+02    -0.8638E+02    -0.8647E+02    -0.8656E+02    -0.8664E+02    -0.8671E+02    -0.8678E+02    -0.8683E+02    -0.8688E+02    -0.8690E+02    -0.8690E+02
    -0.8686E+02    -0.8686E+02    -0.8683E+02    -0.8679E+02    -0.8673E+02    -0.8666E+02    -0.8657E+02    -0.8648E+02    -0.8639E+02    -0.8628E+02    -0.8618E+02    -0.8607E+02    -0.8595E+02    -0.8583E+02    -0.8571E+02    -0.8559E+02    -0.8546E+02    -0.8533E+02    -0.8520E+02    -0.8506E+02    -0.8493E+02    -0.8479E+02    -0.8465E+02    -0.8451E+02    -0.8437E+02    -0.8422E+02    -0.8408E+02    -0.8394E+02    -0.8379E+02    -0.8365E+02    -0.8351E+02    -0.8337E+02    -0.8323E+02    -0.8310E+02    -0.8297E+02    -0.8284E+02    -0.8272E+02    -0.8260E+02    -0.8249E+02    -0.8239E+02    -0.8229E+02    -0.8221E+02    -0.8213E+02    -0.8206E+02    -0.8200E+02    -0.8195E+02    -0.8191E+02    -0.8188E+02    -0.8186E+02    -0.8186E+02    -0.8186E+02    -0.8188E+02    -0.8191E+02    -0.8194E+02    -0.8199E+02    -0.8205E+02    -0.8212E+02    -0.8220E+02    -0.8228E+02    -0.8238E+02    -0.8248E+02    -0.8259E+02    -0.8271E+02    -0.8283E+02    -0.8295E+02    -0.8308E+02    -0.8321E+02    -0.8335E+02    -0.8349E+02    -0.8363E+02    -0.8377E+02    -0.8391E+02    -0.8405E+02    -0.8419E+02    -0.8433E+02    -0.8447E+02    -0.8461E+02    -0.8475E+02    -0.8489E+02    -0.8502E+02    -0.8515E+02    -0.8528E+02    -0.8541E+02    -0.8554E+02    -0.8566E+02    -0.8578E+02    -0.8590E+02    -0.8601E+02    -0.8612E+02    -0.8623E+02    -0.8633E+02    -0.8643E+02    -0.8652E+02    -0.8661E+02    -0.8669E+02    -0.8676E+02    -0.8681E+02    -0.8686E+02    -0.8688E+02    -0.8688E+02
    -0.8684E+02    -0.8684E+02    -0.8681E+02    -0.8677E+02    -0.8670E+02    -0.8663E+02    -0.8654E+02    -0.8645E+02    -0.8635E+02    -0.8624E+02    -0.8612E+02    -0.8601E+02    -0.8588E+02    -0.8576E+02    -0.8563E+02    -0.8549E+02    -0.8536E+02    -0.8521E+02    -0.8507E+02    -0.8492E+02    -0.8478E+02    -0.8462E+02    -0.8447E+02    -0.8431E+02    -0.8415E+02    -0.8399E+02    -0.8383E+02    -0.8367E+02    -0.8351E+02    -0.8335E+02    -0.8318E+02    -0.8302E+02    -0.8287E+02    -0.8271E+02    -0.8256E+02    -0.8241E+02    -0.8227E+02    -0.8213E+02    -0.8200E+02    -0.8188E+02    -0.8177E+02    -0.8166E+02    -0.8157E+02    -0.8148E+02    -0.8141E+02    -0.8135E+02    -0.8131E+02    -0.8127E+02    -0.8125E+02    -0.8124E+02    -0.8125E+02    -0.8127E+02    -0.8130E+02    -0.8135E+02    -0.8141E+02    -0.8148E+02    -0.8156E+02    -0.8165E+02    -0.8176E+02    -0.8187E+02    -0.8199E+02    -0.8212E+02    -0.8225E+02    -0.8240E+02    -0.8254E+02    -0.8269E+02    -0.8285E+02    -0.8300E+02    -0.8316E+02    -0.8332E+02    -0.8348E+02    -0.8364E+02    -0.8380E+02    -0.8396E+02    -0.8412E+02    -0.8428E+02    -0.8443E+02    -0.8459E+02    -0.8474E+02    -0.8488E+02    -0.8503E+02    -0.8517E+02    -0.8531E+02    -0.8544E+02    -0.8558E+02    -0.8570E+02    -0.8583E+02    -0.8595E+02    -0.8607E+02    -0.8618E+02    -0.8629E+02    -0.8639E+02    -0.8649E+02    -0.8658E+02    -0.8666E+02    -0.8673E+02    -0.8679E+02    -0.8684E+02    -0.8686E+02    -0.8686E+02
    -0.8682E+02    -0.8682E+02    -0.8679E+02    -0.8675E+02    -0.8668E+02    -0.8660E+02    -0.8651E+02    -0.8641E+02    -0.8631E+02    -0.8619E+02    -0.8608E+02    -0.8595E+02    -0.8582E+02    -0.8569E+02    -0.8555E+02    -0.8540E+02    -0.8526E+02    -0.8510E+02    -0.8495E+02    -0.8479E+02    -0.8462E+02    -0.8446E+02    -0.8429E+02    -0.8411E+02    -0.8394E+02    -0.8376E+02    -0.8357E+02    -0.8339E+02    -0.8320E+02    -0.8302E+02    -0.8283E+02    -0.8265E+02    -0.8246E+02    -0.8228E+02    -0.8211E+02    -0.8193E+02    -0.8176E+02    -0.8160E+02    -0.8145E+02    -0.8130E+02    -0.8117E+02    -0.8104E+02    -0.8093E+02    -0.8083E+02    -0.8074E+02    -0.8067E+02    -0.8061E+02    -0.8057E+02    -0.8054E+02    -0.8054E+02    -0.8054E+02    -0.8057E+02    -0.8061E+02    -0.8066E+02    -0.8074E+02    -0.8082E+02    -0.8092E+02    -0.8103E+02    -0.8116E+02    -0.8129E+02    -0.8144E+02    -0.8159E+02    -0.8175E+02    -0.8192E+02    -0.8209E+02    -0.8227E+02    -0.8245E+02    -0.8263E+02    -0.8281E+02    -0.8300E+02    -0.8318E+02    -0.8337E+02    -0.8355E+02    -0.8373E+02    -0.8391E+02    -0.8408E+02    -0.8425E+02    -0.8442E+02    -0.8459E+02    -0.8475E+02    -0.8491E+02    -0.8506E+02    -0.8521E+02    -0.8536E+02    -0.8550E+02    -0.8564E+02    -0.8577E+02    -0.8590E+02    -0.8602E+02    -0.8614E+02    -0.8625E+02    -0.8636E+02    -0.8646E+02    -0.8656E+02    -0.8664E+02    -0.8672E+02    -0.8678E+02    -0.8682E+02    -0.8685E+02    -0.8685E+02
    -0.8681E+02    -0.8681E+02    -0.8678E+02    -0.8673E+02    -0.8666E+02    -0.8658E+02    -0.8649E+02    -0.8639E+02    -0.8628E+02    -0.8616E+02    -0.8603E+02    -0.8590E+02    -0.8577E+02    -0.8562E+02    -0.8548E+02    -0.8532E+02    -0.8516E+02    -0.8500E+02    -0.8483E+02    -0.8466E+02    -0.8448E+02    -0.8429E+02    -0.8410E+02    -0.8391E+02    -0.8371E+02    -0.8351E+02    -0.8330E+02    -0.8310E+02    -0.8288E+02    -0.8267E+02    -0.8246E+02    -0.8224E+02    -0.8203E+02    -0.8181E+02    -0.8160E+02    -0.8140E+02    -0.8119E+02    -0.8100E+02    -0.8081E+02    -0.8064E+02    -0.8047E+02    -0.8032E+02    -0.8018E+02    -0.8006E+02    -0.7995E+02    -0.7986E+02    -0.7979E+02    -0.7974E+02    -0.7971E+02    -0.7970E+02    -0.7971E+02    -0.7974E+02    -0.7979E+02    -0.7986E+02    -0.7995E+02    -0.8005E+02    -0.8018E+02    -0.8031E+02    -0.8047E+02    -0.8063E+02    -0.8081E+02    -0.8099E+02    -0.8118E+02    -0.8138E+02    -0.8159E+02    -0.8180E+02    -0.8201E+02    -0.8222E+02    -0.8244E+02    -0.8265E+02    -0.8286E+02    -0.8307E+02    -0.8328E+02    -0.8349E+02    -0.8369E+02    -0.8388E+02    -0.8407E+02    -0.8426E+02    -0.8444E+02    -0.8462E+02    -0.8479E+02    -0.8496E+02    -0.8512E+02    -0.8528E+02    -0.8543E+02    -0.8557E+02    -0.8572E+02    -0.8585E+02    -0.8598E+02    -0.8611E+02    -0.8622E+02    -0.8634E+02    -0.8644E+02    -0.8654E+02    -0.8663E+02    -0.8670E+02    -0.8677E+02    -0.8681E+02    -0.8684E+02    -0.8684E+02
    -0.8680E+02    -0.8680E+02    -0.8677E+02    -0.8672E+02    -0.8665E+02    -0.8657E+02    -0.8648E+02    -0.8637E+02    -0.8626E+02    -0.8613E+02    -0.8600E+02    -0.8587E+02    -0.8572E+02    -0.8557E+02    -0.8542E+02    -0.8525E+02    -0.8508E+02    -0.8491E+02    -0.8472E+02    -0.8454E+02    -0.8434E+02    -0.8414E+02    -0.8393E+02    -0.8371E+02    -0.8349E+02    -0.8326E+02    -0.8303E+02    -0.8279E+02    -0.8255E+02    -0.8230E+02    -0.8205E+02    -0.8179E+02    -0.8154E+02    -0.8129E+02    -0.8104E+02    -0.8079E+02    -0.8055E+02    -0.8031E+02    -0.8008E+02    -0.7987E+02    -0.7967E+02    -0.7948E+02    -0.7931E+02    -0.7915E+02    -0.7902E+02    -0.7891E+02    -0.7882E+02    -0.7876E+02    -0.7872E+02    -0.7870E+02    -0.7872E+02    -0.7876E+02    -0.7882E+02    -0.7891E+02    -0.7902E+02    -0.7915E+02    -0.7930E+02    -0.7947E+02    -0.7966E+02    -0.7986E+02    -0.8008E+02    -0.8030E+02    -0.8054E+02    -0.8078E+02    -0.8103E+02    -0.8128E+02    -0.8153E+02    -0.8178E+02    -0.8203E+02    -0.8228E+02    -0.8253E+02    -0.8277E+02    -0.8301E+02    -0.8324E+02    -0.8347E+02    -0.8369E+02    -0.8390E+02    -0.8411E+02    -0.8431E+02    -0.8450E+02    -0.8469E+02    -0.8487E+02    -0.8504E+02    -0.8521E+02    -0.8537E+02    -0.8553E+02    -0.8567E+02    -0.8582E+02    -0.8595E+02    -0.8608E+02    -0.8620E+02    -0.8632E+02    -0.8643E+02    -0.8653E+02    -0.8662E+02    -0.8670E+02    -0.8676E+02    -0.8681E+02    -0.8683E+02    -0.8683E+02
    -0.8680E+02    -0.8680E+02    -0.8677E+02    -0.8672E+02    -0.8665E+02    -0.8657E+02    -0.8647E+02    -0.8636E+02    -0.8625E+02    -0.8612E+02    -0.8599E+02    -0.8584E+02    -0.8569E+02    -0.8554E+02    -0.8537E+02    -0.8520E+02    -0.8502E+02    -0.8483E+02    -0.8463E+02    -0.8443E+02    -0.8421E+02    -0.8399E+02    -0.8376E+02    -0.8352E+02    -0.8327E+02    -0.8301E+02    -0.8274E+02    -0.8247E+02    -0.8219E+02    -0.8190E+02    -0.8161E+02    -0.8131E+02    -0.8101E+02    -0.8070E+02    -0.8040E+02    -0.8010E+02    -0.7980E+02    -0.7951E+02    -0.7923E+02    -0.7896E+02    -0.7871E+02    -0.7847E+02    -0.7825E+02    -0.7806E+02    -0.7789E+02    -0.7775E+02    -0.7763E+02    -0.7755E+02    -0.7750E+02    -0.7749E+02    -0.7750E+02    -0.7755E+02    -0.7763E+02    -0.7774E+02    -0.7789E+02    -0.7805E+02    -0.7825E+02    -0.7846E+02    -0.7870E+02    -0.7895E+02    -0.7922E+02    -0.7950E+02    -0.7979E+02    -0.8009E+02    -0.8039E+02    -0.8069E+02    -0.8099E+02    -0.8130E+02    -0.8159E+02    -0.8189E+02    -0.8217E+02    -0.8245E+02    -0.8273E+02    -0.8299E+02    -0.8325E+02    -0.8350E+02    -0.8373E+02    -0.8396E+02    -0.8419E+02    -0.8440E+02    -0.8460E+02    -0.8480E+02    -0.8498E+02    -0.8516E+02    -0.8533E+02    -0.8549E+02    -0.8565E+02    -0.8580E+02    -0.8594E+02    -0.8607E+02    -0.8620E+02    -0.8632E+02    -0.8643E+02    -0.8653E+02    -0.8662E+02    -0.8670E+02    -0.8676E+02    -0.8681E+02    -0.8684E+02    -0.8684E+02
    -0.8681E+02    -0.8681E+02    -0.8678E+02    -0.8673E+02    -0.8666E+02    -0.8657E+02    -0.8648E+02    -0.8637E+02    -0.8625E+02    -0.8612E+02    -0.8598E+02    -0.8584E+02    -0.8568E+02    -0.8552E+02    -0.8535E+02    -0.8517E+02    -0.8497E+02    -0.8477E+02    -0.8456E+02    -0.8434E+02    -0.8411E+02    -0.8386E+02    -0.8360E+02    -0.8333E+02    -0.8305E+02    -0.8276E+02    -0.8246E+02    -0.8214E+02    -0.8181E+02    -0.8147E+02    -0.8113E+02    -0.8077E+02    -0.8041E+02    -0.8004E+02    -0.7967E+02    -0.7929E+02    -0.7893E+02    -0.7856E+02    -0.7821E+02    -0.7787E+02    -0.7754E+02    -0.7724E+02    -0.7696E+02    -0.7670E+02    -0.7648E+02    -0.7630E+02    -0.7615E+02    -0.7605E+02    -0.7598E+02    -0.7596E+02    -0.7598E+02    -0.7605E+02    -0.7615E+02    -0.7630E+02    -0.7648E+02    -0.7670E+02    -0.7696E+02    -0.7723E+02    -0.7754E+02    -0.7786E+02    -0.7820E+02    -0.7856E+02    -0.7892E+02    -0.7929E+02    -0.7966E+02    -0.8003E+02    -0.8040E+02    -0.8076E+02    -0.8112E+02    -0.8146E+02    -0.8180E+02    -0.8213E+02    -0.8244E+02    -0.8275E+02    -0.8304E+02    -0.8332E+02    -0.8358E+02    -0.8384E+02    -0.8408E+02    -0.8431E+02    -0.8453E+02    -0.8474E+02    -0.8494E+02    -0.8513E+02    -0.8531E+02    -0.8548E+02    -0.8564E+02    -0.8580E+02    -0.8594E+02    -0.8608E+02    -0.8620E+02    -0.8632E+02    -0.8643E+02    -0.8654E+02    -0.8663E+02    -0.8671E+02    -0.8677E+02    -0.8682E+02    -0.8684E+02    -0.8684E+02
    -0.8682E+02    -0.8682E+02    -0.8679E+02    -0.8674E+02    -0.8668E+02    -0.8659E+02    -0.8650E+02    -0.8639E+02    -0.8627E+02    -0.8614E+02    -0.8600E+02    -0.8585E+02    -0.8570E+02    -0.8553E+02    -0.8535E+02    -0.8516E+02    -0.8496E+02    -0.8474E+02    -0.8452E+02    -0.8428E+02    -0.8402E+02    -0.8375E+02    -0.8347E+02    -0.8317E+02    -0.8285E+02    -0.8252E+02    -0.8217E+02    -0.8180E+02    -0.8142E+02    -0.8102E+02    -0.8060E+02    -0.8017E+02    -0.7973E+02    -0.7928E+02    -0.7881E+02    -0.7835E+02    -0.7788E+02    -0.7742E+02    -0.7696E+02    -0.7652E+02    -0.7610E+02    -0.7570E+02    -0.7533E+02    -0.7500E+02    -0.7471E+02    -0.7446E+02    -0.7426E+02    -0.7412E+02    -0.7403E+02    -0.7400E+02    -0.7403E+02    -0.7412E+02    -0.7426E+02    -0.7446E+02    -0.7471E+02    -0.7500E+02    -0.7533E+02    -0.7570E+02    -0.7610E+02    -0.7652E+02    -0.7696E+02    -0.7742E+02    -0.7788E+02    -0.7835E+02    -0.7881E+02    -0.7927E+02    -0.7973E+02    -0.8017E+02    -0.8060E+02    -0.8101E+02    -0.8141E+02    -0.8179E+02    -0.8216E+02    -0.8251E+02    -0.8284E+02    -0.8316E+02    -0.8346E+02    -0.8374E+02    -0.8401E+02    -0.8426E+02    -0.8450E+02    -0.8472E+02    -0.8493E+02    -0.8513E+02    -0.8532E+02    -0.8550E+02    -0.8566E+02    -0.8582E+02    -0.8597E+02    -0.8610E+02    -0.8623E+02    -0.8635E+02    -0.8646E+02    -0.8656E+02    -0.8665E+02    -0.8673E+02    -0.8679E+02    -0.8684E+02    -0.8686E+02    -0.8686E+02
    -0.8685E+02    -0.8685E+02    -0.8682E+02    -0.8677E+02    -0.8671E+02    -0.8663E+02    -0.8653E+02    -0.8643E+02    -0.8631E+02    -0.8618E+02    -0.8605E+02    -0.8590E+02    -0.8574E+02    -0.8557E+02    -0.8538E+02    -0.8519E+02    -0.8497E+02    -0.8475E+02    -0.8451E+02    -0.8425E+02    -0.8398E+02    -0.8368E+02    -0.8337E+02    -0.8303E+02    -0.8267E+02    -0.8229E+02    -0.8189E+02    -0.8146E+02    -0.8101E+02    -0.8053E+02    -0.8003E+02    -0.7950E+02    -0.7895E+02    -0.7839E+02    -0.7781E+02    -0.7722E+02    -0.7662E+02    -0.7601E+02    -0.7542E+02    -0.7484E+02    -0.7427E+02    -0.7374E+02    -0.7325E+02    -0.7280E+02    -0.7240E+02    -0.7207E+02    -0.7180E+02    -0.7161E+02    -0.7149E+02    -0.7145E+02    -0.7149E+02    -0.7161E+02    -0.7180E+02    -0.7207E+02    -0.7240E+02    -0.7280E+02    -0.7325E+02    -0.7375E+02    -0.7428E+02    -0.7484E+02    -0.7542E+02    -0.7602E+02    -0.7662E+02    -0.7722E+02    -0.7781E+02    -0.7839E+02    -0.7896E+02    -0.7950E+02    -0.8003E+02    -0.8053E+02    -0.8101E+02    -0.8146E+02    -0.8189E+02    -0.8229E+02    -0.8267E+02    -0.8302E+02    -0.8336E+02    -0.8367E+02    -0.8396E+02    -0.8424E+02    -0.8449E+02    -0.8473E+02    -0.8496E+02    -0.8517E+02    -0.8536E+02    -0.8554E+02    -0.8571E+02    -0.8587E+02    -0.8602E+02    -0.8615E+02    -0.8628E+02    -0.8640E+02    -0.8650E+02    -0.8660E+02    -0.8669E+02    -0.8676E+02    -0.8682E+02    -0.8686E+02    -0.8689E+02    -0.8689E+02
    -0.8689E+02    -0.8689E+02    -0.8686E+02    -0.8682E+02    -0.8675E+02    -0.8668E+02    -0.8659E+02    -0.8649E+02    -0.8638E+02    -0.8625E+02    -0.8612E+02    -0.8597E+02    -0.8581E+02    -0.8564E+02    -0.8545E+02    -0.8525E+02    -0.8504E+02    -0.8480E+02    -0.8455E+02    -0.8427E+02    -0.8397E+02    -0.8365E+02    -0.8330E+02    -0.8293E+02    -0.8252E+02    -0.8209E+02    -0.8162E+02    -0.8112E+02    -0.8058E+02    -0.8000E+02    -0.7939E+02    -0.7874E+02    -0.7806E+02    -0.7735E+02    -0.7660E+02    -0.7584E+02    -0.7505E+02    -0.7426E+02    -0.7347E+02    -0.7269E+02    -0.7193E+02    -0.7121E+02    -0.7054E+02    -0.6992E+02    -0.6938E+02    -0.6892E+02    -0.6855E+02    -0.6828E+02    -0.6812E+02    -0.6807E+02    -0.6812E+02    -0.6829E+02    -0.6855E+02    -0.6892E+02    -0.6939E+02    -0.6993E+02    -0.7054E+02    -0.7122E+02    -0.7194E+02    -0.7270E+02    -0.7348E+02    -0.7427E+02    -0.7506E+02    -0.7585E+02    -0.7661E+02    -0.7736E+02    -0.7807E+02    -0.7875E+02    -0.7940E+02    -0.8001E+02    -0.8059E+02    -0.8112E+02    -0.8163E+02    -0.8209E+02    -0.8253E+02    -0.8293E+02    -0.8330E+02    -0.8365E+02    -0.8397E+02    -0.8427E+02    -0.8454E+02    -0.8479E+02    -0.8503E+02    -0.8524E+02    -0.8544E+02    -0.8562E+02    -0.8579E+02    -0.8595E+02    -0.8610E+02    -0.8623E+02    -0.8635E+02    -0.8647E+02    -0.8657E+02    -0.8666E+02    -0.8674E+02    -0.8681E+02    -0.8687E+02    -0.8691E+02    -0.8693E+02    -0.8693E+02
    -0.8694E+02    -0.8694E+02    -0.8692E+02    -0.8688E+02    -0.8682E+02    -0.8675E+02    -0.8667E+02    -0.8657E+02    -0.8647E+02    -0.8635E+02    -0.8622E+02    -0.8608E+02    -0.8593E+02    -0.8576E+02    -0.8557E+02    -0.8537E+02    -0.8515E+02    -0.8490E+02    -0.8464E+02    -0.8435E+02    -0.8403E+02    -0.8368E+02    -0.8330E+02    -0.8288E+02    -0.8242E+02    -0.8192E+02    -0.8138E+02    -0.8079E+02    -0.8014E+02    -0.7944E+02    -0.7869E+02    -0.7788E+02    -0.7702E+02    -0.7611E+02    -0.7515E+02    -0.7414E+02    -0.7311E+02    -0.7205E+02    -0.7099E+02    -0.6994E+02    -0.6891E+02    -0.6793E+02    -0.6700E+02    -0.6616E+02    -0.6542E+02    -0.6478E+02    -0.6428E+02    -0.6391E+02    -0.6368E+02    -0.6361E+02    -0.6368E+02    -0.6391E+02    -0.6428E+02    -0.6479E+02    -0.6543E+02    -0.6617E+02    -0.6702E+02    -0.6794E+02    -0.6892E+02    -0.6995E+02    -0.7101E+02    -0.7207E+02    -0.7313E+02    -0.7416E+02    -0.7516E+02    -0.7613E+02    -0.7704E+02    -0.7790E+02    -0.7871E+02    -0.7946E+02    -0.8016E+02    -0.8080E+02    -0.8139E+02    -0.8193E+02    -0.8243E+02    -0.8289E+02    -0.8330E+02    -0.8369E+02    -0.8403E+02    -0.8435E+02    -0.8464E+02    -0.8491E+02    -0.8515E+02    -0.8537E+02    -0.8557E+02    -0.8575E+02    -0.8592E+02    -0.8607E+02    -0.8621E+02    -0.8634E+02    -0.8646E+02    -0.8656E+02    -0.8666E+02    -0.8674E+02    -0.8681E+02    -0.8687E+02    -0.8693E+02    -0.8696E+02    -0.8698E+02    -0.8698E+02
    -0.8701E+02    -0.8701E+02    -0.8699E+02    -0.8695E+02    -0.8690E+02    -0.8684E+02    -0.8677E+02    -0.8669E+02    -0.8659E+02    -0.8649E+02    -0.8637E+02    -0.8624E+02    -0.8609E+02    -0.8593E+02    -0.8575E+02    -0.8554E+02    -0.8532E+02    -0.8507E+02    -0.8480E+02    -0.8449E+02    -0.8416E+02    -0.8378E+02    -0.8336E+02    -0.8290E+02    -0.8238E+02    -0.8181E+02    -0.8118E+02    -0.8048E+02    -0.7970E+02    -0.7885E+02    -0.7792E+02    -0.7691E+02    -0.7581E+02    -0.7463E+02    -0.7338E+02    -0.7206E+02    -0.7069E+02    -0.6928E+02    -0.6785E+02    -0.6643E+02    -0.6504E+02    -0.6371E+02    -0.6245E+02    -0.6131E+02    -0.6030E+02    -0.5944E+02    -0.5875E+02    -0.5825E+02    -0.5795E+02    -0.5784E+02    -0.5795E+02    -0.5826E+02    -0.5876E+02    -0.5945E+02    -0.6031E+02    -0.6133E+02    -0.6247E+02    -0.6373E+02    -0.6506E+02    -0.6646E+02    -0.6788E+02    -0.6931E+02    -0.7072E+02    -0.7209E+02    -0.7341E+02    -0.7466E+02    -0.7584E+02    -0.7693E+02    -0.7795E+02    -0.7888E+02    -0.7973E+02    -0.8050E+02    -0.8120E+02    -0.8183E+02    -0.8240E+02    -0.8292E+02    -0.8338E+02    -0.8380E+02    -0.8417E+02    -0.8451E+02    -0.8481E+02    -0.8508E+02    -0.8533E+02    -0.8555E+02    -0.8575E+02    -0.8593E+02    -0.8609E+02    -0.8624E+02    -0.8637E+02    -0.8649E+02    -0.8659E+02    -0.8669E+02    -0.8677E+02    -0.8684E+02    -0.8691E+02    -0.8696E+02    -0.8700E+02    -0.8703E+02    -0.8705E+02    -0.8705E+02
    -0.8709E+02    -0.8709E+02    -0.8708E+02    -0.8705E+02    -0.8701E+02    -0.8696E+02    -0.8690E+02    -0.8683E+02    -0.8675E+02    -0.8666E+02    -0.8656E+02    -0.8644E+02    -0.8630E+02    -0.8615E+02    -0.8598E+02    -0.8579E+02    -0.8557E+02    -0.8532E+02    -0.8504E+02    -0.8473E+02    -0.8437E+02    -0.8397E+02    -0.8352E+02    -0.8300E+02    -0.8243E+02    -0.8177E+02    -0.8104E+02    -0.8021E+02    -0.7928E+02    -0.7824E+02    -0.7709E+02    -0.7582E+02    -0.7442E+02    -0.7290E+02    -0.7127E+02    -0.6953E+02    -0.6772E+02    -0.6585E+02    -0.6395E+02    -0.6205E+02    -0.6019E+02    -0.5841E+02    -0.5674E+02    -0.5522E+02    -0.5387E+02    -0.5273E+02    -0.5182E+02    -0.5115E+02    -0.5075E+02    -0.5061E+02    -0.5075E+02    -0.5116E+02    -0.5183E+02    -0.5274E+02    -0.5389E+02    -0.5524E+02    -0.5677E+02    -0.5844E+02    -0.6022E+02    -0.6208E+02    -0.6398E+02    -0.6588E+02    -0.6775E+02    -0.6957E+02    -0.7130E+02    -0.7293E+02    -0.7445E+02    -0.7585E+02    -0.7712E+02    -0.7828E+02    -0.7931E+02    -0.8024E+02    -0.8107E+02    -0.8180E+02    -0.8245E+02    -0.8303E+02    -0.8354E+02    -0.8400E+02    -0.8440E+02    -0.8475E+02    -0.8506E+02    -0.8534E+02    -0.8559E+02    -0.8581E+02    -0.8600E+02    -0.8617E+02    -0.8632E+02    -0.8645E+02    -0.8657E+02    -0.8667E+02    -0.8676E+02    -0.8684E+02    -0.8691E+02    -0.8697E+02    -0.8702E+02    -0.8706E+02    -0.8710E+02    -0.8712E+02    -0.8713E+02    -0.8713E+02
    -0.8719E+02    -0.8719E+02    -0.8718E+02    -0.8717E+02    -0.8714E+02    -0.8711E+02    -0.8706E+02    -0.8701E+02    -0.8695E+02    -0.8688E+02    -0.8679E+02    -0.8669E+02    -0.8657E+02    -0.8644E+02    -0.8628E+02    -0.8610E+02    -0.8589E+02    -0.8565E+02    -0.8538E+02    -0.8506E+02    -0.8469E+02    -0.8427E+02    -0.8378E+02    -0.8322E+02    -0.8258E+02    -0.8184E+02    -0.8099E+02    -0.8002E+02    -0.7891E+02    -0.7764E+02    -0.7622E+02    -0.7462E+02    -0.7284E+02    -0.7089E+02    -0.6878E+02    -0.6653E+02    -0.6415E+02    -0.6170E+02    -0.5921E+02    -0.5672E+02    -0.5429E+02    -0.5196E+02    -0.4978E+02    -0.4779E+02    -0.4603E+02    -0.4454E+02    -0.4335E+02    -0.4249E+02    -0.4196E+02    -0.4178E+02    -0.4196E+02    -0.4249E+02    -0.4337E+02    -0.4456E+02    -0.4605E+02    -0.4782E+02    -0.4981E+02    -0.5200E+02    -0.5433E+02    -0.5676E+02    -0.5925E+02    -0.6175E+02    -0.6420E+02    -0.6657E+02    -0.6883E+02    -0.7094E+02    -0.7289E+02    -0.7466E+02    -0.7626E+02    -0.7769E+02    -0.7895E+02    -0.8006E+02    -0.8103E+02    -0.8188E+02    -0.8262E+02    -0.8326E+02    -0.8382E+02    -0.8431E+02    -0.8473E+02    -0.8509E+02    -0.8541E+02    -0.8569E+02    -0.8593E+02    -0.8613E+02    -0.8631E+02    -0.8647E+02    -0.8660E+02    -0.8672E+02    -0.8682E+02    -0.8690E+02    -0.8697E+02    -0.8703E+02    -0.8708E+02    -0.8713E+02    -0.8716E+02    -0.8719E+02    -0.8721E+02    -0.8722E+02    -0.8723E+02    -0.8723E+02
    -0.8731E+02    -0.8731E+02    -0.8731E+02    -0.8730E+02    -0.8729E+02    -0.8727E+02    -0.8725E+02    -0.8722E+02    -0.8718E+02    -0.8713E+02    -0.8707E+02    -0.8700E+02    -0.8690E+02    -0.8679E+02    -0.8666E+02    -0.8650E+02    -0.8631E+02    -0.8608E+02    -0.8582E+02    -0.8550E+02    -0.8513E+02    -0.8470E+02    -0.8419E+02    -0.8359E+02    -0.8288E+02    -0.8205E+02    -0.8108E+02    -0.7994E+02    -0.7862E+02    -0.7710E+02    -0.7535E+02    -0.7336E+02    -0.7113E+02    -0.6865E+02    -0.6595E+02    -0.6305E+02    -0.6000E+02    -0.5684E+02    -0.5363E+02    -0.5042E+02    -0.4729E+02    -0.4429E+02    -0.4148E+02    -0.3892E+02    -0.3666E+02    -0.3474E+02    -0.3320E+02    -0.3208E+02    -0.3140E+02    -0.3117E+02    -0.3140E+02    -0.3209E+02    -0.3322E+02    -0.3476E+02    -0.3668E+02    -0.3895E+02    -0.4152E+02    -0.4433E+02    -0.4734E+02    -0.5047E+02    -0.5368E+02    -0.5689E+02    -0.6006E+02    -0.6311E+02    -0.6601E+02    -0.6871E+02    -0.7118E+02    -0.7342E+02    -0.7540E+02    -0.7715E+02    -0.7868E+02    -0.7999E+02    -0.8113E+02    -0.8210E+02    -0.8293E+02    -0.8363E+02    -0.8423E+02    -0.8474E+02    -0.8518E+02    -0.8555E+02    -0.8586E+02    -0.8613E+02    -0.8635E+02    -0.8654E+02    -0.8670E+02    -0.8683E+02    -0.8694E+02    -0.8704E+02    -0.8711E+02    -0.8717E+02    -0.8722E+02    -0.8726E+02    -0.8729E+02    -0.8731E+02    -0.8732E+02    -0.8733E+02    -0.8734E+02    -0.8734E+02    -0.8734E+02    -0.8734E+02
    -0.8745E+02    -0.8745E+02    -0.8745E+02    -0.8746E+02    -0.8746E+02    -0.8747E+02    -0.8747E+02    -0.8746E+02    -0.8745E+02    -0.8743E+02    -0.8740E+02    -0.8735E+02    -0.8729E+02    -0.8721E+02    -0.8711E+02    -0.8698E+02    -0.8681E+02    -0.8661E+02    -0.8637E+02    -0.8607E+02    -0.8571E+02    -0.8527E+02    -0.8475E+02    -0.8411E+02    -0.8335E+02    -0.8244E+02    -0.8134E+02    -0.8004E+02    -0.7849E+02    -0.7667E+02    -0.7455E+02    -0.7210E+02    -0.6933E+02    -0.6623E+02    -0.6282E+02    -0.5916E+02    -0.5528E+02    -0.5127E+02    -0.4719E+02    -0.4311E+02    -0.3912E+02    -0.3529E+02    -0.3170E+02    -0.2842E+02    -0.2551E+02    -0.2305E+02    -0.2108E+02    -0.1964E+02    -0.1877E+02    -0.1848E+02    -0.1877E+02    -0.1965E+02    -0.2110E+02    -0.2308E+02    -0.2554E+02    -0.2845E+02    -0.3174E+02    -0.3534E+02    -0.3918E+02    -0.4317E+02    -0.4725E+02    -0.5134E+02    -0.5535E+02    -0.5923E+02    -0.6289E+02    -0.6630E+02    -0.6940E+02    -0.7217E+02    -0.7461E+02    -0.7673E+02    -0.7855E+02    -0.8010E+02    -0.8140E+02    -0.8249E+02    -0.8341E+02    -0.8417E+02    -0.8480E+02    -0.8533E+02    -0.8576E+02    -0.8612E+02    -0.8642E+02    -0.8667E+02    -0.8687E+02    -0.8703E+02    -0.8716E+02    -0.8726E+02    -0.8735E+02    -0.8741E+02    -0.8745E+02    -0.8748E+02    -0.8750E+02    -0.8751E+02    -0.8752E+02    -0.8751E+02    -0.8751E+02    -0.8750E+02    -0.8749E+02    -0.8748E+02    -0.8747E+02    -0.8747E+02
    -0.8760E+02    -0.8760E+02    -0.8761E+02    -0.8763E+02    -0.8766E+02    -0.8768E+02    -0.8771E+02    -0.8774E+02    -0.8776E+02    -0.8777E+02    -0.8777E+02    -0.8776E+02    -0.8773E+02    -0.8769E+02    -0.8763E+02    -0.8753E+02    -0.8741E+02    -0.8724E+02    -0.8703E+02    -0.8677E+02    -0.8643E+02    -0.8601E+02    -0.8548E+02    -0.8483E+02    -0.8403E+02    -0.8304E+02    -0.8183E+02    -0.8036E+02    -0.7857E+02    -0.7644E+02    -0.7390E+02    -0.7094E+02    -0.6754E+02    -0.6370E+02    -0.5947E+02    -0.5489E+02    -0.5004E+02    -0.4500E+02    -0.3985E+02    -0.3469E+02    -0.2962E+02    -0.2474E+02    -0.2015E+02    -0.1594E+02    -0.1220E+02    -0.9003E+01    -0.6434E+01    -0.4551E+01    -0.3403E+01    -0.3020E+01    -0.3410E+01    -0.4565E+01    -0.6454E+01    -0.9030E+01    -0.1223E+02    -0.1598E+02    -0.2019E+02    -0.2479E+02    -0.2968E+02    -0.3475E+02    -0.3992E+02    -0.4507E+02    -0.5012E+02    -0.5497E+02    -0.5955E+02    -0.6379E+02    -0.6762E+02    -0.7102E+02    -0.7398E+02    -0.7651E+02    -0.7864E+02    -0.8043E+02    -0.8190E+02    -0.8311E+02    -0.8409E+02    -0.8489E+02    -0.8554E+02    -0.8607E+02    -0.8649E+02    -0.8683E+02    -0.8710E+02    -0.8731E+02    -0.8747E+02    -0.8760E+02    -0.8769E+02    -0.8776E+02    -0.8780E+02    -0.8783E+02    -0.8784E+02    -0.8783E+02    -0.8782E+02    -0.8780E+02    -0.8777E+02    -0.8774E+02    -0.8771E+02    -0.8768E+02    -0.8765E+02    -0.8763E+02    -0.8761E+02    -0.8761E+02
    -0.8776E+02    -0.8776E+02    -0.8778E+02    -0.8782E+02    -0.8786E+02    -0.8792E+02    -0.8798E+02    -0.8803E+02    -0.8809E+02    -0.8814E+02    -0.8818E+02    -0.8821E+02    -0.8822E+02    -0.8823E+02    -0.8821E+02    -0.8816E+02    -0.8808E+02    -0.8797E+02    -0.8780E+02    -0.8758E+02    -0.8729E+02    -0.8690E+02    -0.8640E+02    -0.8575E+02    -0.8493E+02    -0.8390E+02    -0.8259E+02    -0.8096E+02    -0.7894E+02    -0.7648E+02    -0.7350E+02    -0.6996E+02    -0.6585E+02    -0.6117E+02    -0.5596E+02    -0.5030E+02    -0.4426E+02    -0.3794E+02    -0.3145E+02    -0.2491E+02    -0.1844E+02    -0.1216E+02    -0.6196E+01    -0.6644E+00     0.4299E+01     0.8569E+01     0.1203E+02     0.1457E+02     0.1613E+02     0.1666E+02     0.1613E+02     0.1456E+02     0.1201E+02     0.8540E+01     0.4263E+01    -0.7077E+00    -0.6246E+01    -0.1222E+02    -0.1851E+02    -0.2498E+02    -0.3153E+02    -0.3802E+02    -0.4434E+02    -0.5038E+02    -0.5605E+02    -0.6126E+02    -0.6594E+02    -0.7005E+02    -0.7358E+02    -0.7656E+02    -0.7902E+02    -0.8104E+02    -0.8266E+02    -0.8397E+02    -0.8500E+02    -0.8582E+02    -0.8647E+02    -0.8697E+02    -0.8735E+02    -0.8765E+02    -0.8787E+02    -0.8804E+02    -0.8816E+02    -0.8823E+02    -0.8828E+02    -0.8830E+02    -0.8830E+02    -0.8829E+02    -0.8826E+02    -0.8822E+02    -0.8817E+02    -0.8811E+02    -0.8805E+02    -0.8799E+02    -0.8793E+02    -0.8787E+02    -0.8783E+02    -0.8779E+02    -0.8777E+02    -0.8777E+02
    -0.8793E+02    -0.8793E+02    -0.8796E+02    -0.8801E+02    -0.8808E+02    -0.8817E+02    -0.8825E+02    -0.8835E+02    -0.8844E+02    -0.8853E+02    -0.8861E+02    -0.8868E+02    -0.8875E+02    -0.8880E+02    -0.8883E+02    -0.8884E+02    -0.8882E+02    -0.8876E+02    -0.8866E+02    -0.8850E+02    -0.8827E+02    -0.8794E+02    -0.8748E+02    -0.8688E+02    -0.8607E+02    -0.8502E+02    -0.8365E+02    -0.8189E+02    -0.7965E+02    -0.7686E+02    -0.7341E+02    -0.6925E+02    -0.6434E+02    -0.5868E+02    -0.5233E+02    -0.4535E+02    -0.3785E+02    -0.2992E+02    -0.2171E+02    -0.1334E+02    -0.4939E+01     0.3330E+01     0.1130E+02     0.1877E+02     0.2556E+02     0.3145E+02     0.3626E+02     0.3983E+02     0.4202E+02     0.4276E+02     0.4201E+02     0.3981E+02     0.3624E+02     0.3142E+02     0.2552E+02     0.1873E+02     0.1124E+02     0.3270E+01    -0.5006E+01    -0.1341E+02    -0.2179E+02    -0.3001E+02    -0.3794E+02    -0.4545E+02    -0.5243E+02    -0.5878E+02    -0.6444E+02    -0.6935E+02    -0.7350E+02    -0.7694E+02    -0.7974E+02    -0.8197E+02    -0.8372E+02    -0.8509E+02    -0.8614E+02    -0.8695E+02    -0.8756E+02    -0.8801E+02    -0.8834E+02    -0.8858E+02    -0.8874E+02    -0.8884E+02    -0.8890E+02    -0.8892E+02    -0.8892E+02    -0.8889E+02    -0.8884E+02    -0.8878E+02    -0.8870E+02    -0.8862E+02    -0.8853E+02    -0.8844E+02    -0.8834E+02    -0.8825E+02    -0.8816E+02    -0.8808E+02    -0.8801E+02    -0.8795E+02    -0.8792E+02    -0.8792E+02
    -0.8810E+02    -0.8810E+02    -0.8814E+02    -0.8821E+02    -0.8831E+02    -0.8842E+02    -0.8854E+02    -0.8867E+02    -0.8880E+02    -0.8893E+02    -0.8905E+02    -0.8918E+02    -0.8929E+02    -0.8939E+02    -0.8948E+02    -0.8955E+02    -0.8959E+02    -0.8961E+02    -0.8958E+02    -0.8949E+02    -0.8934E+02    -0.8909E+02    -0.8871E+02    -0.8817E+02    -0.8742E+02    -0.8639E+02    -0.8499E+02    -0.8315E+02    -0.8073E+02    -0.7763E+02    -0.7371E+02    -0.6888E+02    -0.6307E+02    -0.5629E+02    -0.4857E+02    -0.4000E+02    -0.3065E+02    -0.2066E+02    -0.1015E+02     0.7535E+00     0.1188E+02     0.2302E+02     0.3393E+02     0.4431E+02     0.5386E+02     0.6225E+02     0.6917E+02     0.7434E+02     0.7754E+02     0.7862E+02     0.7753E+02     0.7433E+02     0.6915E+02     0.6222E+02     0.5382E+02     0.4426E+02     0.3387E+02     0.2296E+02     0.1181E+02     0.6764E+00    -0.1023E+02    -0.2075E+02    -0.3075E+02    -0.4009E+02    -0.4867E+02    -0.5639E+02    -0.6317E+02    -0.6897E+02    -0.7380E+02    -0.7772E+02    -0.8082E+02    -0.8323E+02    -0.8507E+02    -0.8646E+02    -0.8749E+02    -0.8825E+02    -0.8878E+02    -0.8916E+02    -0.8941E+02    -0.8957E+02    -0.8966E+02    -0.8969E+02    -0.8968E+02    -0.8964E+02    -0.8957E+02    -0.8949E+02    -0.8939E+02    -0.8928E+02    -0.8916E+02    -0.8903E+02    -0.8890E+02    -0.8877E+02    -0.8864E+02    -0.8851E+02    -0.8840E+02    -0.8829E+02    -0.8819E+02    -0.8812E+02    -0.8808E+02    -0.8808E+02
    -0.8827E+02    -0.8827E+02    -0.8832E+02    -0.8841E+02    -0.8853E+02    -0.8867E+02    -0.8882E+02    -0.8898E+02    -0.8915E+02    -0.8932E+02    -0.8950E+02    -0.8966E+02    -0.8983E+02    -0.8999E+02    -0.9013E+02    -0.9026E+02    -0.9037E+02    -0.9046E+02    -0.9051E+02    -0.9051E+02    -0.9045E+02    -0.9030E+02    -0.9002E+02    -0.8959E+02    -0.8892E+02    -0.8796E+02    -0.8660E+02    -0.8472E+02    -0.8217E+02    -0.7879E+02    -0.7440E+02    -0.6887E+02    -0.6208E+02    -0.5401E+02    -0.4467E+02    -0.3414E+02    -0.2248E+02    -0.9799E+01     0.3822E+01     0.1824E+02     0.3324E+02     0.4856E+02     0.6383E+02     0.7862E+02     0.9246E+02     0.1048E+03     0.1151E+03     0.1229E+03     0.1278E+03     0.1294E+03     0.1277E+03     0.1229E+03     0.1151E+03     0.1048E+03     0.9242E+02     0.7857E+02     0.6377E+02     0.4849E+02     0.3317E+02     0.1816E+02     0.3736E+01    -0.9891E+01    -0.2258E+02    -0.3424E+02    -0.4478E+02    -0.5411E+02    -0.6218E+02    -0.6897E+02    -0.7450E+02    -0.7888E+02    -0.8225E+02    -0.8480E+02    -0.8668E+02    -0.8804E+02    -0.8900E+02    -0.8966E+02    -0.9010E+02    -0.9037E+02    -0.9052E+02    -0.9059E+02    -0.9059E+02    -0.9054E+02    -0.9046E+02    -0.9035E+02    -0.9023E+02    -0.9009E+02    -0.8993E+02    -0.8977E+02    -0.8961E+02    -0.8944E+02    -0.8927E+02    -0.8910E+02    -0.8893E+02    -0.8878E+02    -0.8863E+02    -0.8849E+02    -0.8838E+02    -0.8829E+02    -0.8824E+02    -0.8824E+02
    -0.8844E+02    -0.8844E+02    -0.8850E+02    -0.8860E+02    -0.8874E+02    -0.8891E+02    -0.8909E+02    -0.8929E+02    -0.8949E+02    -0.8970E+02    -0.8992E+02    -0.9013E+02    -0.9034E+02    -0.9055E+02    -0.9075E+02    -0.9095E+02    -0.9112E+02    -0.9128E+02    -0.9141E+02    -0.9151E+02    -0.9154E+02    -0.9150E+02    -0.9135E+02    -0.9104E+02    -0.9051E+02    -0.8966E+02    -0.8839E+02    -0.8653E+02    -0.8391E+02    -0.8031E+02    -0.7549E+02    -0.6923E+02    -0.6138E+02    -0.5185E+02    -0.4063E+02    -0.2773E+02    -0.1318E+02     0.3002E+01     0.2078E+02     0.4002E+02     0.6050E+02     0.8188E+02     0.1037E+03     0.1253E+03     0.1459E+03     0.1647E+03     0.1806E+03     0.1929E+03     0.2006E+03     0.2032E+03     0.2006E+03     0.1928E+03     0.1806E+03     0.1646E+03     0.1458E+03     0.1252E+03     0.1036E+03     0.8181E+02     0.6042E+02     0.3993E+02     0.2069E+02     0.2909E+01    -0.1328E+02    -0.2784E+02    -0.4074E+02    -0.5196E+02    -0.6149E+02    -0.6934E+02    -0.7558E+02    -0.8040E+02    -0.8399E+02    -0.8661E+02    -0.8846E+02    -0.8973E+02    -0.9058E+02    -0.9111E+02    -0.9142E+02    -0.9157E+02    -0.9162E+02    -0.9158E+02    -0.9150E+02    -0.9137E+02    -0.9121E+02    -0.9104E+02    -0.9085E+02    -0.9066E+02    -0.9046E+02    -0.9025E+02    -0.9004E+02    -0.8983E+02    -0.8962E+02    -0.8941E+02    -0.8922E+02    -0.8902E+02    -0.8885E+02    -0.8869E+02    -0.8855E+02    -0.8845E+02    -0.8839E+02    -0.8839E+02
    -0.8858E+02    -0.8858E+02    -0.8865E+02    -0.8878E+02    -0.8894E+02    -0.8913E+02    -0.8934E+02    -0.8957E+02    -0.8981E+02    -0.9005E+02    -0.9031E+02    -0.9056E+02    -0.9082E+02    -0.9108E+02    -0.9133E+02    -0.9158E+02    -0.9182E+02    -0.9205E+02    -0.9226E+02    -0.9244E+02    -0.9258E+02    -0.9265E+02    -0.9263E+02    -0.9246E+02    -0.9207E+02    -0.9138E+02    -0.9025E+02    -0.8848E+02    -0.8586E+02    -0.8211E+02    -0.7691E+02    -0.6996E+02    -0.6100E+02    -0.4988E+02    -0.3652E+02    -0.2084E+02    -0.2761E+01     0.1784E+02     0.4102E+02     0.6674E+02     0.9484E+02     0.1250E+03     0.1565E+03     0.1887E+03     0.2202E+03     0.2498E+03     0.2756E+03     0.2958E+03     0.3087E+03     0.3132E+03     0.3087E+03     0.2957E+03     0.2755E+03     0.2497E+03     0.2202E+03     0.1886E+03     0.1564E+03     0.1249E+03     0.9476E+02     0.6666E+02     0.4093E+02     0.1774E+02    -0.2861E+01    -0.2095E+02    -0.3663E+02    -0.4999E+02    -0.6110E+02    -0.7006E+02    -0.7700E+02    -0.8219E+02    -0.8594E+02    -0.8856E+02    -0.9032E+02    -0.9145E+02    -0.9214E+02    -0.9252E+02    -0.9269E+02    -0.9272E+02    -0.9265E+02    -0.9252E+02    -0.9234E+02    -0.9214E+02    -0.9191E+02    -0.9168E+02    -0.9143E+02    -0.9118E+02    -0.9093E+02    -0.9068E+02    -0.9043E+02    -0.9019E+02    -0.8994E+02    -0.8970E+02    -0.8947E+02    -0.8925E+02    -0.8905E+02    -0.8887E+02    -0.8871E+02    -0.8860E+02    -0.8853E+02    -0.8853E+02
    -0.8871E+02    -0.8871E+02    -0.8879E+02    -0.8893E+02    -0.8911E+02    -0.8932E+02    -0.8956E+02    -0.8981E+02    -0.9008E+02    -0.9036E+02    -0.9065E+02    -0.9094E+02    -0.9123E+02    -0.9153E+02    -0.9184E+02    -0.9214E+02    -0.9244E+02    -0.9274E+02    -0.9302E+02    -0.9329E+02    -0.9352E+02    -0.9370E+02    -0.9380E+02    -0.9377E+02    -0.9354E+02    -0.9302E+02    -0.9205E+02    -0.9043E+02    -0.8788E+02    -0.8406E+02    -0.7856E+02    -0.7098E+02    -0.6094E+02    -0.4818E+02    -0.3252E+02    -0.1375E+02     0.8422E+01     0.3431E+02     0.6421E+02     0.9829E+02     0.1366E+03     0.1790E+03     0.2249E+03     0.2734E+03     0.3228E+03     0.3710E+03     0.4146E+03     0.4502E+03     0.4737E+03     0.4819E+03     0.4736E+03     0.4501E+03     0.4146E+03     0.3709E+03     0.3228E+03     0.2733E+03     0.2249E+03     0.1789E+03     0.1365E+03     0.9821E+02     0.6412E+02     0.3422E+02     0.8322E+01    -0.1385E+02    -0.3263E+02    -0.4829E+02    -0.6104E+02    -0.7107E+02    -0.7865E+02    -0.8414E+02    -0.8796E+02    -0.9050E+02    -0.9212E+02    -0.9308E+02    -0.9361E+02    -0.9384E+02    -0.9387E+02    -0.9377E+02    -0.9360E+02    -0.9337E+02    -0.9310E+02    -0.9282E+02    -0.9253E+02    -0.9224E+02    -0.9194E+02    -0.9165E+02    -0.9135E+02    -0.9106E+02    -0.9078E+02    -0.9050E+02    -0.9022E+02    -0.8995E+02    -0.8970E+02    -0.8945E+02    -0.8923E+02    -0.8902E+02    -0.8885E+02    -0.8872E+02    -0.8865E+02    -0.8865E+02
    -0.8882E+02    -0.8882E+02    -0.8891E+02    -0.8905E+02    -0.8925E+02    -0.8948E+02    -0.8973E+02    -0.9001E+02    -0.9031E+02    -0.9061E+02    -0.9093E+02    -0.9125E+02    -0.9158E+02    -0.9191E+02    -0.9226E+02    -0.9261E+02    -0.9296E+02    -0.9331E+02    -0.9367E+02    -0.9401E+02    -0.9434E+02    -0.9462E+02    -0.9484E+02    -0.9493E+02    -0.9485E+02    -0.9448E+02    -0.9368E+02    -0.9222E+02    -0.8979E+02    -0.8598E+02    -0.8029E+02    -0.7218E+02    -0.6118E+02    -0.4688E+02    -0.2895E+02    -0.7005E+01     0.1951E+02     0.5124E+02     0.8884E+02     0.1330E+03     0.1842E+03     0.2428E+03     0.3090E+03     0.3821E+03     0.4606E+03     0.5413E+03     0.6192E+03     0.6867E+03     0.7342E+03     0.7518E+03     0.7342E+03     0.6867E+03     0.6191E+03     0.5412E+03     0.4605E+03     0.3821E+03     0.3090E+03     0.2428E+03     0.1841E+03     0.1329E+03     0.8875E+02     0.5115E+02     0.1941E+02    -0.7108E+01    -0.2905E+02    -0.4698E+02    -0.6128E+02    -0.7228E+02    -0.8037E+02    -0.8606E+02    -0.8987E+02    -0.9229E+02    -0.9374E+02    -0.9455E+02    -0.9491E+02    -0.9500E+02    -0.9490E+02    -0.9469E+02    -0.9441E+02    -0.9409E+02    -0.9375E+02    -0.9340E+02    -0.9305E+02    -0.9271E+02    -0.9236E+02    -0.9203E+02    -0.9170E+02    -0.9138E+02    -0.9106E+02    -0.9075E+02    -0.9045E+02    -0.9016E+02    -0.8988E+02    -0.8962E+02    -0.8937E+02    -0.8915E+02    -0.8897E+02    -0.8883E+02    -0.8875E+02    -0.8875E+02
    -0.8890E+02    -0.8890E+02    -0.8899E+02    -0.8914E+02    -0.8935E+02    -0.8959E+02    -0.8987E+02    -0.9016E+02    -0.9047E+02    -0.9080E+02    -0.9113E+02    -0.9148E+02    -0.9184E+02    -0.9220E+02    -0.9257E+02    -0.9296E+02    -0.9335E+02    -0.9376E+02    -0.9417E+02    -0.9458E+02    -0.9498E+02    -0.9535E+02    -0.9566E+02    -0.9587E+02    -0.9591E+02    -0.9567E+02    -0.9501E+02    -0.9369E+02    -0.9140E+02    -0.8764E+02    -0.8185E+02    -0.7338E+02    -0.6162E+02    -0.4604E+02    -0.2617E+02    -0.1387E+01     0.2916E+02     0.6650E+02     0.1118E+03     0.1665E+03     0.2321E+03     0.3101E+03     0.4022E+03     0.5097E+03     0.6327E+03     0.7697E+03     0.9147E+03     0.1055E+04     0.1168E+04     0.1217E+04     0.1168E+04     0.1055E+04     0.9147E+03     0.7696E+03     0.6327E+03     0.5096E+03     0.4022E+03     0.3100E+03     0.2320E+03     0.1664E+03     0.1117E+03     0.6640E+02     0.2906E+02    -0.1489E+01    -0.2627E+02    -0.4614E+02    -0.6172E+02    -0.7348E+02    -0.8193E+02    -0.8772E+02    -0.9147E+02    -0.9376E+02    -0.9507E+02    -0.9573E+02    -0.9597E+02    -0.9594E+02    -0.9573E+02    -0.9542E+02    -0.9505E+02    -0.9466E+02    -0.9425E+02    -0.9385E+02    -0.9345E+02    -0.9306E+02    -0.9268E+02    -0.9232E+02    -0.9196E+02    -0.9161E+02    -0.9127E+02    -0.9094E+02    -0.9062E+02    -0.9031E+02    -0.9002E+02    -0.8974E+02    -0.8948E+02    -0.8925E+02    -0.8905E+02    -0.8891E+02    -0.8882E+02    -0.8882E+02
    -0.8895E+02    -0.8895E+02    -0.8904E+02    -0.8920E+02    -0.8941E+02    -0.8967E+02    -0.8995E+02    -0.9025E+02    -0.9058E+02    -0.9091E+02    -0.9126E+02    -0.9162E+02    -0.9199E+02    -0.9238E+02    -0.9277E+02    -0.9318E+02    -0.9360E+02    -0.9404E+02    -0.9449E+02    -0.9494E+02    -0.9539E+02    -0.9582E+02    -0.9620E+02    -0.9648E+02    -0.9661E+02    -0.9646E+02    -0.9589E+02    -0.9468E+02    -0.9248E+02    -0.8878E+02    -0.8296E+02    -0.7429E+02    -0.6206E+02    -0.4565E+02    -0.2445E+02     0.2315E+01     0.3577E+02     0.7732E+02     0.1287E+03     0.1920E+03     0.2701E+03     0.3663E+03     0.4849E+03     0.6315E+03     0.8124E+03     0.1035E+04     0.1304E+04     0.1617E+04     0.1940E+04     0.2160E+04     0.1940E+04     0.1617E+04     0.1304E+04     0.1035E+04     0.8124E+03     0.6314E+03     0.4849E+03     0.3662E+03     0.2700E+03     0.1920E+03     0.1286E+03     0.7722E+02     0.3567E+02     0.2213E+01    -0.2455E+02    -0.4575E+02    -0.6216E+02    -0.7439E+02    -0.8304E+02    -0.8886E+02    -0.9254E+02    -0.9474E+02    -0.9596E+02    -0.9652E+02    -0.9667E+02    -0.9655E+02    -0.9627E+02    -0.9589E+02    -0.9547E+02    -0.9502E+02    -0.9457E+02    -0.9413E+02    -0.9370E+02    -0.9328E+02    -0.9288E+02    -0.9250E+02    -0.9212E+02    -0.9176E+02    -0.9140E+02    -0.9106E+02    -0.9073E+02    -0.9041E+02    -0.9010E+02    -0.8981E+02    -0.8955E+02    -0.8931E+02    -0.8911E+02    -0.8895E+02    -0.8887E+02    -0.8887E+02
    -0.8897E+02    -0.8897E+02    -0.8906E+02    -0.8922E+02    -0.8944E+02    -0.8969E+02    -0.8998E+02    -0.9028E+02    -0.9061E+02    -0.9095E+02    -0.9131E+02    -0.9167E+02    -0.9205E+02    -0.9244E+02    -0.9284E+02    -0.9326E+02    -0.9369E+02    -0.9414E+02    -0.9460E+02    -0.9507E+02    -0.9553E+02    -0.9598E+02    -0.9639E+02    -0.9670E+02    -0.9685E+02    -0.9674E+02    -0.9621E+02    -0.9503E+02    -0.9286E+02    -0.8920E+02    -0.8337E+02    -0.7464E+02    -0.6225E+02    -0.4555E+02    -0.2388E+02     0.3591E+01     0.3811E+02     0.8124E+02     0.1349E+03     0.2018E+03     0.2852E+03     0.3898E+03     0.5220E+03     0.6917E+03     0.9140E+03     0.1214E+04     0.1637E+04     0.2266E+04     0.3272E+04     0.5013E+04     0.3272E+04     0.2266E+04     0.1636E+04     0.1214E+04     0.9139E+03     0.6917E+03     0.5220E+03     0.3897E+03     0.2851E+03     0.2017E+03     0.1349E+03     0.8114E+02     0.3801E+02     0.3489E+01    -0.2399E+02    -0.4565E+02    -0.6235E+02    -0.7473E+02    -0.8345E+02    -0.8927E+02    -0.9293E+02    -0.9509E+02    -0.9627E+02    -0.9680E+02    -0.9692E+02    -0.9677E+02    -0.9646E+02    -0.9606E+02    -0.9561E+02    -0.9515E+02    -0.9468E+02    -0.9423E+02    -0.9379E+02    -0.9336E+02    -0.9295E+02    -0.9256E+02    -0.9218E+02    -0.9181E+02    -0.9145E+02    -0.9110E+02    -0.9077E+02    -0.9044E+02    -0.9013E+02    -0.8984E+02    -0.8957E+02    -0.8933E+02    -0.8912E+02    -0.8897E+02    -0.8888E+02    -0.8888E+02
    -0.8895E+02    -0.8895E+02    -0.8904E+02    -0.8920E+02    -0.8941E+02    -0.8967E+02    -0.8995E+02    -0.9025E+02    -0.9058E+02    -0.9091E+02    -0.9126E+02    -0.9162E+02    -0.9199E+02    -0.9238E+02    -0.9277E+02    -0.9318E+02    -0.9360E+02    -0.9404E+02    -0.9449E+02    -0.9494E+02    -0.9539E+02    -0.9582E+02    -0.9620E+02    -0.9648E+02    -0.9660E+02    -0.9646E+02    -0.9589E+02    -0.9468E+02    -0.9247E+02    -0.8878E+02    -0.8296E+02    -0.7429E+02    -0.6206E+02    -0.4565E+02    -0.2445E+02     0.2317E+01     0.3577E+02     0.7732E+02     0.1287E+03     0.1920E+03     0.2701E+03     0.3663E+03     0.4849E+03     0.6315E+03     0.8124E+03     0.1035E+04     0.1304E+04     0.1617E+04     0.1940E+04     0.2160E+04     0.1940E+04     0.1617E+04     0.1304E+04     0.1035E+04     0.8124E+03     0.6314E+03     0.4849E+03     0.3662E+03     0.2700E+03     0.1920E+03     0.1286E+03     0.7722E+02     0.3567E+02     0.2214E+01    -0.2455E+02    -0.4575E+02    -0.6216E+02    -0.7439E+02    -0.8304E+02    -0.8886E+02    -0.9254E+02    -0.9474E+02    -0.9596E+02    -0.9652E+02    -0.9667E+02    -0.9655E+02    -0.9627E+02    -0.9589E+02    -0.9547E+02    -0.9502E+02    -0.9457E+02    -0.9413E+02    -0.9370E+02    -0.9328E+02    -0.9288E+02    -0.9250E+02    -0.9212E+02    -0.9176E+02    -0.9140E+02    -0.9106E+02    -0.9073E+02    -0.9041E+02    -0.9010E+02    -0.8981E+02    -0.8955E+02    -0.8931E+02    -0.8911E+02    -0.8895E+02    -0.8887E+02    -0.8887E+02
    -0.8890E+02    -0.8890E+02    -0.8899E+02    -0.8914E+02    -0.8935E+02    -0.8959E+02    -0.8987E+02    -0.9016E+02    -0.9047E+02    -0.9080E+02    -0.9113E+02    -0.9148E+02    -0.9184E+02    -0.9220E+02    -0.9257E+02    -0.9296E+02    -0.9335E+02    -0.9376E+02    -0.9417E+02    -0.9458E+02    -0.9498E+02    -0.9535E+02    -0.9566E+02    -0.9587E+02    -0.9591E+02    -0.9567E+02    -0.9501E+02    -0.9369E+02    -0.9139E+02    -0.8764E+02    -0.8184E+02    -0.7338E+02    -0.6162E+02    -0.4604E+02    -0.2616E+02    -0.1384E+01     0.2916E+02     0.6650E+02     0.1118E+03     0.1665E+03     0.2321E+03     0.3101E+03     0.4022E+03     0.5097E+03     0.6327E+03     0.7697E+03     0.9147E+03     0.1055E+04     0.1168E+04     0.1217E+04     0.1168E+04     0.1055E+04     0.9147E+03     0.7696E+03     0.6327E+03     0.5096E+03     0.4022E+03     0.3100E+03     0.2320E+03     0.1664E+03     0.1117E+03     0.6641E+02     0.2906E+02    -0.1486E+01    -0.2627E+02    -0.4614E+02    -0.6172E+02    -0.7347E+02    -0.8193E+02    -0.8771E+02    -0.9147E+02    -0.9376E+02    -0.9507E+02    -0.9573E+02    -0.9597E+02    -0.9594E+02    -0.9573E+02    -0.9542E+02    -0.9505E+02    -0.9466E+02    -0.9425E+02    -0.9385E+02    -0.9345E+02    -0.9306E+02    -0.9268E+02    -0.9232E+02    -0.9196E+02    -0.9161E+02    -0.9127E+02    -0.9094E+02    -0.9062E+02    -0.9031E+02    -0.9002E+02    -0.8974E+02    -0.8948E+02    -0.8925E+02    -0.8905E+02    -0.8891E+02    -0.8882E+02    -0.8882E+02
    -0.8882E+02    -0.8882E+02    -0.8890E+02    -0.8905E+02    -0.8925E+02    -0.8948E+02    -0.8973E+02    -0.9001E+02    -0.9030E+02    -0.9061E+02    -0.9092E+02    -0.9125E+02    -0.9158E+02    -0.9191E+02    -0.9226E+02    -0.9261E+02    -0.9296E+02    -0.9331E+02    -0.9367E+02    -0.9401E+02    -0.9434E+02    -0.9462E+02    -0.9483E+02    -0.9493E+02    -0.9485E+02    -0.9448E+02    -0.9368E+02    -0.9222E+02    -0.8979E+02    -0.8598E+02    -0.8028E+02    -0.7218E+02    -0.6117E+02    -0.4687E+02    -0.2895E+02    -0.7000E+01     0.1952E+02     0.5125E+02     0.8884E+02     0.1330E+03     0.1842E+03     0.2428E+03     0.3090E+03     0.3821E+03     0.4606E+03     0.5413E+03     0.6192E+03     0.6867E+03     0.7342E+03     0.7518E+03     0.7342E+03     0.6867E+03     0.6191E+03     0.5413E+03     0.4605E+03     0.3821E+03     0.3090E+03     0.2428E+03     0.1841E+03     0.1329E+03     0.8875E+02     0.5115E+02     0.1942E+02    -0.7103E+01    -0.2905E+02    -0.4698E+02    -0.6127E+02    -0.7228E+02    -0.8037E+02    -0.8606E+02    -0.8987E+02    -0.9229E+02    -0.9374E+02    -0.9454E+02    -0.9491E+02    -0.9500E+02    -0.9490E+02    -0.9469E+02    -0.9441E+02    -0.9409E+02    -0.9375E+02    -0.9340E+02    -0.9305E+02    -0.9271E+02    -0.9236E+02    -0.9203E+02    -0.9170E+02    -0.9138E+02    -0.9106E+02    -0.9075E+02    -0.9045E+02    -0.9016E+02    -0.8988E+02    -0.8962E+02    -0.8937E+02    -0.8915E+02    -0.8897E+02    -0.8883E+02    -0.8875E+02    -0.8875E+02
    -0.8871E+02    -0.8871E+02    -0.8879E+02    -0.8893E+02    -0.8911E+02    -0.8932E+02    -0.8956E+02    -0.8981E+02    -0.9008E+02    -0.9036E+02    -0.9065E+02    -0.9094E+02    -0.9123E+02    -0.9153E+02    -0.9184E+02    -0.9214E+02    -0.9244E+02    -0.9273E+02    -0.9302E+02    -0.9329E+02    -0.9352E+02    -0.9370E+02    -0.9380E+02    -0.9377E+02    -0.9354E+02    -0.9302E+02    -0.9205E+02    -0.9043E+02    -0.8788E+02    -0.8405E+02    -0.7856E+02    -0.7097E+02    -0.6093E+02    -0.4818E+02    -0.3252E+02    -0.1374E+02     0.8429E+01     0.3432E+02     0.6421E+02     0.9830E+02     0.1366E+03     0.1790E+03     0.2249E+03     0.2734E+03     0.3229E+03     0.3710E+03     0.4146E+03     0.4502E+03     0.4737E+03     0.4819E+03     0.4737E+03     0.4502E+03     0.4146E+03     0.3709E+03     0.3228E+03     0.2734E+03     0.2249E+03     0.1789E+03     0.1365E+03     0.9822E+02     0.6412E+02     0.3423E+02     0.8329E+01    -0.1385E+02    -0.3262E+02    -0.4828E+02    -0.6103E+02    -0.7107E+02    -0.7865E+02    -0.8414E+02    -0.8796E+02    -0.9050E+02    -0.9212E+02    -0.9308E+02    -0.9361E+02    -0.9384E+02    -0.9387E+02    -0.9377E+02    -0.9359E+02    -0.9336E+02    -0.9310E+02    -0.9282E+02    -0.9253E+02    -0.9224E+02    -0.9194E+02    -0.9165E+02    -0.9135E+02    -0.9106E+02    -0.9078E+02    -0.9050E+02    -0.9022E+02    -0.8995E+02    -0.8970E+02    -0.8945E+02    -0.8923E+02    -0.8902E+02    -0.8885E+02    -0.8872E+02    -0.8865E+02    -0.8865E+02
    -0.8858E+02    -0.8858E+02    -0.8865E+02    -0.8878E+02    -0.8894E+02    -0.8913E+02    -0.8934E+02    -0.8957E+02    -0.8981E+02    -0.9005E+02    -0.9030E+02    -0.9056E+02    -0.9082E+02    -0.9107E+02    -0.9133E+02    -0.9158E+02    -0.9182E+02    -0.9205E+02    -0.9226E+02    -0.9244E+02    -0.9258E+02    -0.9265E+02    -0.9262E+02    -0.9245E+02    -0.9207E+02    -0.9138E+02    -0.9024E+02    -0.8848E+02    -0.8586E+02    -0.8210E+02    -0.7690E+02    -0.6995E+02    -0.6099E+02    -0.4987E+02    -0.3651E+02    -0.2083E+02    -0.2752E+01     0.1785E+02     0.4103E+02     0.6675E+02     0.9485E+02     0.1250E+03     0.1565E+03     0.1887E+03     0.2202E+03     0.2498E+03     0.2756E+03     0.2958E+03     0.3087E+03     0.3132E+03     0.3087E+03     0.2958E+03     0.2755E+03     0.2497E+03     0.2202E+03     0.1886E+03     0.1565E+03     0.1249E+03     0.9477E+02     0.6667E+02     0.4094E+02     0.1775E+02    -0.2852E+01    -0.2094E+02    -0.3662E+02    -0.4998E+02    -0.6110E+02    -0.7005E+02    -0.7700E+02    -0.8219E+02    -0.8594E+02    -0.8855E+02    -0.9031E+02    -0.9145E+02    -0.9214E+02    -0.9252E+02    -0.9269E+02    -0.9272E+02    -0.9265E+02    -0.9252E+02    -0.9234E+02    -0.9214E+02    -0.9191E+02    -0.9168E+02    -0.9143E+02    -0.9118E+02    -0.9093E+02    -0.9068E+02    -0.9043E+02    -0.9018E+02    -0.8994E+02    -0.8970E+02    -0.8947E+02    -0.8925E+02    -0.8905E+02    -0.8887E+02    -0.8871E+02    -0.8860E+02    -0.8853E+02    -0.8853E+02
    -0.8843E+02    -0.8843E+02    -0.8850E+02    -0.8860E+02    -0.8874E+02    -0.8891E+02    -0.8909E+02    -0.8929E+02    -0.8949E+02    -0.8970E+02    -0.8992E+02    -0.9013E+02    -0.9034E+02    -0.9055E+02    -0.9075E+02    -0.9095E+02    -0.9112E+02    -0.9128E+02    -0.9141E+02    -0.9150E+02    -0.9154E+02    -0.9150E+02    -0.9135E+02    -0.9104E+02    -0.9050E+02    -0.8966E+02    -0.8838E+02    -0.8653E+02    -0.8390E+02    -0.8030E+02    -0.7548E+02    -0.6923E+02    -0.6137E+02    -0.5184E+02    -0.4062E+02    -0.2772E+02    -0.1317E+02     0.3014E+01     0.2079E+02     0.4003E+02     0.6051E+02     0.8189E+02     0.1037E+03     0.1253E+03     0.1459E+03     0.1647E+03     0.1806E+03     0.1929E+03     0.2006E+03     0.2032E+03     0.2006E+03     0.1929E+03     0.1806E+03     0.1646E+03     0.1459E+03     0.1252E+03     0.1036E+03     0.8182E+02     0.6044E+02     0.3995E+02     0.2070E+02     0.2921E+01    -0.1327E+02    -0.2782E+02    -0.4073E+02    -0.5195E+02    -0.6148E+02    -0.6933E+02    -0.7558E+02    -0.8039E+02    -0.8399E+02    -0.8661E+02    -0.8846E+02    -0.8973E+02    -0.9057E+02    -0.9111E+02    -0.9142E+02    -0.9157E+02    -0.9162E+02    -0.9158E+02    -0.9149E+02    -0.9137E+02    -0.9121E+02    -0.9104E+02    -0.9085E+02    -0.9066E+02    -0.9045E+02    -0.9025E+02    -0.9004E+02    -0.8983E+02    -0.8962E+02    -0.8941E+02    -0.8921E+02    -0.8902E+02    -0.8885E+02    -0.8869E+02    -0.8855E+02    -0.8845E+02    -0.8839E+02    -0.8839E+02
    -0.8827E+02    -0.8827E+02    -0.8832E+02    -0.8841E+02    -0.8853E+02    -0.8867E+02    -0.8882E+02    -0.8898E+02    -0.8915E+02    -0.8932E+02    -0.8949E+02    -0.8966E+02    -0.8983E+02    -0.8998E+02    -0.9013E+02    -0.9026E+02    -0.9037E+02    -0.9046E+02    -0.9051E+02    -0.9051E+02    -0.9044E+02    -0.9029E+02    -0.9002E+02    -0.8958E+02    -0.8892E+02    -0.8796E+02    -0.8660E+02    -0.8471E+02    -0.8216E+02    -0.7878E+02    -0.7439E+02    -0.6886E+02    -0.6207E+02    -0.5399E+02    -0.4466E+02    -0.3413E+02    -0.2247E+02    -0.9784E+01     0.3836E+01     0.1825E+02     0.3326E+02     0.4857E+02     0.6384E+02     0.7864E+02     0.9248E+02     0.1048E+03     0.1151E+03     0.1229E+03     0.1278E+03     0.1294E+03     0.1278E+03     0.1229E+03     0.1151E+03     0.1048E+03     0.9243E+02     0.7859E+02     0.6378E+02     0.4851E+02     0.3318E+02     0.1817E+02     0.3750E+01    -0.9876E+01    -0.2257E+02    -0.3423E+02    -0.4477E+02    -0.5410E+02    -0.6217E+02    -0.6896E+02    -0.7449E+02    -0.7887E+02    -0.8225E+02    -0.8479E+02    -0.8667E+02    -0.8803E+02    -0.8899E+02    -0.8965E+02    -0.9009E+02    -0.9037E+02    -0.9052E+02    -0.9059E+02    -0.9059E+02    -0.9054E+02    -0.9046E+02    -0.9035E+02    -0.9023E+02    -0.9008E+02    -0.8993E+02    -0.8977E+02    -0.8961E+02    -0.8944E+02    -0.8927E+02    -0.8910E+02    -0.8893E+02    -0.8877E+02    -0.8863E+02    -0.8849E+02    -0.8838E+02    -0.8829E+02    -0.8824E+02    -0.8824E+02
    -0.8810E+02    -0.8810E+02    -0.8814E+02    -0.8821E+02    -0.8831E+02    -0.8842E+02    -0.8854E+02    -0.8866E+02    -0.8879E+02    -0.8892E+02    -0.8905E+02    -0.8917E+02    -0.8929E+02    -0.8939E+02    -0.8948E+02    -0.8955E+02    -0.8959E+02    -0.8960E+02    -0.8957E+02    -0.8949E+02    -0.8933E+02    -0.8908E+02    -0.8871E+02    -0.8817E+02    -0.8741E+02    -0.8638E+02    -0.8499E+02    -0.8314E+02    -0.8072E+02    -0.7762E+02    -0.7370E+02    -0.6886E+02    -0.6306E+02    -0.5628E+02    -0.4856E+02    -0.3998E+02    -0.3064E+02    -0.2065E+02    -0.1013E+02     0.7715E+00     0.1190E+02     0.2304E+02     0.3395E+02     0.4433E+02     0.5388E+02     0.6227E+02     0.6919E+02     0.7436E+02     0.7756E+02     0.7864E+02     0.7755E+02     0.7435E+02     0.6917E+02     0.6224E+02     0.5384E+02     0.4428E+02     0.3389E+02     0.2298E+02     0.1183E+02     0.6946E+00    -0.1022E+02    -0.2073E+02    -0.3073E+02    -0.4008E+02    -0.4866E+02    -0.5638E+02    -0.6316E+02    -0.6896E+02    -0.7379E+02    -0.7771E+02    -0.8081E+02    -0.8322E+02    -0.8507E+02    -0.8646E+02    -0.8749E+02    -0.8824E+02    -0.8878E+02    -0.8916E+02    -0.8941E+02    -0.8957E+02    -0.8965E+02    -0.8969E+02    -0.8968E+02    -0.8964E+02    -0.8957E+02    -0.8949E+02    -0.8939E+02    -0.8928E+02    -0.8916E+02    -0.8903E+02    -0.8890E+02    -0.8877E+02    -0.8864E+02    -0.8851E+02    -0.8839E+02    -0.8829E+02    -0.8819E+02    -0.8812E+02    -0.8808E+02    -0.8808E+02
    -0.8793E+02    -0.8793E+02    -0.8796E+02    -0.8801E+02    -0.8808E+02    -0.8816E+02    -0.8825E+02    -0.8834E+02    -0.8844E+02    -0.8852E+02    -0.8861E+02    -0.8868E+02    -0.8875E+02    -0.8880E+02    -0.8883E+02    -0.8884E+02    -0.8882E+02    -0.8876E+02    -0.8866E+02    -0.8850E+02    -0.8826E+02    -0.8793E+02    -0.8748E+02    -0.8687E+02    -0.8607E+02    -0.8501E+02    -0.8364E+02    -0.8188E+02    -0.7964E+02    -0.7685E+02    -0.7340E+02    -0.6924E+02    -0.6433E+02    -0.5867E+02    -0.5231E+02    -0.4533E+02    -0.3783E+02    -0.2990E+02    -0.2169E+02    -0.1331E+02    -0.4918E+01     0.3352E+01     0.1132E+02     0.1880E+02     0.2558E+02     0.3147E+02     0.3628E+02     0.3985E+02     0.4204E+02     0.4278E+02     0.4203E+02     0.3983E+02     0.3626E+02     0.3144E+02     0.2554E+02     0.1875E+02     0.1127E+02     0.3292E+01    -0.4985E+01    -0.1339E+02    -0.2177E+02    -0.2999E+02    -0.3792E+02    -0.4543E+02    -0.5241E+02    -0.5876E+02    -0.6442E+02    -0.6933E+02    -0.7349E+02    -0.7693E+02    -0.7973E+02    -0.8196E+02    -0.8371E+02    -0.8508E+02    -0.8614E+02    -0.8694E+02    -0.8755E+02    -0.8800E+02    -0.8834E+02    -0.8857E+02    -0.8873E+02    -0.8884E+02    -0.8890E+02    -0.8892E+02    -0.8891E+02    -0.8888E+02    -0.8884E+02    -0.8877E+02    -0.8870E+02    -0.8862E+02    -0.8853E+02    -0.8844E+02    -0.8834E+02    -0.8825E+02    -0.8816E+02    -0.8808E+02    -0.8801E+02    -0.8795E+02    -0.8792E+02    -0.8792E+02
    -0.8776E+02    -0.8776E+02    -0.8778E+02    -0.8782E+02    -0.8786E+02    -0.8792E+02    -0.8797E+02    -0.8803E+02    -0.8808E+02    -0.8813E+02    -0.8817E+02    -0.8821E+02    -0.8822E+02    -0.8822E+02    -0.8820E+02    -0.8816E+02    -0.8808E+02    -0.8796E+02    -0.8780E+02    -0.8758E+02    -0.8728E+02    -0.8689E+02    -0.8639E+02    -0.8575E+02    -0.8493E+02    -0.8389E+02    -0.8258E+02    -0.8095E+02    -0.7893E+02    -0.7646E+02    -0.7348E+02    -0.6995E+02    -0.6583E+02    -0.6115E+02    -0.5594E+02    -0.5027E+02    -0.4423E+02    -0.3792E+02    -0.3143E+02    -0.2489E+02    -0.1842E+02    -0.1214E+02    -0.6170E+01    -0.6387E+00     0.4325E+01     0.8595E+01     0.1205E+02     0.1460E+02     0.1616E+02     0.1668E+02     0.1615E+02     0.1459E+02     0.1203E+02     0.8566E+01     0.4289E+01    -0.6819E+00    -0.6220E+01    -0.1220E+02    -0.1848E+02    -0.2496E+02    -0.3150E+02    -0.3800E+02    -0.4432E+02    -0.5036E+02    -0.5603E+02    -0.6124E+02    -0.6592E+02    -0.7003E+02    -0.7357E+02    -0.7654E+02    -0.7901E+02    -0.8103E+02    -0.8265E+02    -0.8396E+02    -0.8500E+02    -0.8582E+02    -0.8646E+02    -0.8696E+02    -0.8735E+02    -0.8765E+02    -0.8787E+02    -0.8803E+02    -0.8815E+02    -0.8823E+02    -0.8828E+02    -0.8830E+02    -0.8830E+02    -0.8828E+02    -0.8825E+02    -0.8821E+02    -0.8816E+02    -0.8811E+02    -0.8805E+02    -0.8799E+02    -0.8793E+02    -0.8787E+02    -0.8782E+02    -0.8779E+02    -0.8776E+02    -0.8776E+02
    -0.8760E+02    -0.8760E+02    -0.8761E+02    -0.8763E+02    -0.8766E+02    -0.8768E+02    -0.8771E+02    -0.8773E+02    -0.8775E+02    -0.8777E+02    -0.8777E+02    -0.8776E+02    -0.8773E+02    -0.8769E+02    -0.8762E+02    -0.8753E+02    -0.8740E+02    -0.8724E+02    -0.8703E+02    -0.8676E+02    -0.8642E+02    -0.8600E+02    -0.8548E+02    -0.8482E+02    -0.8402E+02    -0.8303E+02    -0.8182E+02    -0.8035E+02    -0.7856E+02    -0.7642E+02    -0.7388E+02    -0.7092E+02    -0.6752E+02    -0.6368E+02    -0.5945E+02    -0.5487E+02    -0.5001E+02    -0.4497E+02    -0.3982E+02    -0.3466E+02    -0.2959E+02    -0.2471E+02    -0.2012E+02    -0.1591E+02    -0.1217E+02    -0.8973E+01    -0.6404E+01    -0.4521E+01    -0.3373E+01    -0.2989E+01    -0.3380E+01    -0.4535E+01    -0.6424E+01    -0.9000E+01    -0.1220E+02    -0.1595E+02    -0.2017E+02    -0.2476E+02    -0.2965E+02    -0.3473E+02    -0.3989E+02    -0.4504E+02    -0.5009E+02    -0.5495E+02    -0.5953E+02    -0.6376E+02    -0.6760E+02    -0.7100E+02    -0.7396E+02    -0.7649E+02    -0.7863E+02    -0.8041E+02    -0.8189E+02    -0.8310E+02    -0.8408E+02    -0.8489E+02    -0.8554E+02    -0.8606E+02    -0.8648E+02    -0.8682E+02    -0.8709E+02    -0.8730E+02    -0.8747E+02    -0.8759E+02    -0.8769E+02    -0.8775E+02    -0.8780E+02    -0.8782E+02    -0.8783E+02    -0.8783E+02    -0.8782E+02    -0.8780E+02    -0.8777E+02    -0.8774E+02    -0.8771E+02    -0.8768E+02    -0.8765E+02    -0.8763E+02    -0.8761E+02    -0.8761E+02
    -0.8745E+02    -0.8745E+02    -0.8745E+02    -0.8746E+02    -0.8746E+02    -0.8747E+02    -0.8747E+02    -0.8746E+02    -0.8745E+02    -0.8743E+02    -0.8740E+02    -0.8735E+02    -0.8729E+02    -0.8721E+02    -0.8710E+02    -0.8697E+02    -0.8681E+02    -0.8661E+02    -0.8636E+02    -0.8607E+02    -0.8570E+02    -0.8527E+02    -0.8474E+02    -0.8411E+02    -0.8334E+02    -0.8243E+02    -0.8133E+02    -0.8002E+02    -0.7848E+02    -0.7665E+02    -0.7453E+02    -0.7208E+02    -0.6931E+02    -0.6620E+02    -0.6280E+02    -0.5913E+02    -0.5526E+02    -0.5124E+02    -0.4716E+02    -0.4308E+02    -0.3909E+02    -0.3526E+02    -0.3167E+02    -0.2838E+02    -0.2548E+02    -0.2302E+02    -0.2105E+02    -0.1961E+02    -0.1873E+02    -0.1844E+02    -0.1874E+02    -0.1962E+02    -0.2106E+02    -0.2304E+02    -0.2551E+02    -0.2842E+02    -0.3171E+02    -0.3531E+02    -0.3914E+02    -0.4314E+02    -0.4722E+02    -0.5131E+02    -0.5532E+02    -0.5920E+02    -0.6287E+02    -0.6627E+02    -0.6938E+02    -0.7215E+02    -0.7460E+02    -0.7672E+02    -0.7854E+02    -0.8008E+02    -0.8139E+02    -0.8248E+02    -0.8340E+02    -0.8416E+02    -0.8479E+02    -0.8532E+02    -0.8576E+02    -0.8612E+02    -0.8642E+02    -0.8666E+02    -0.8686E+02    -0.8702E+02    -0.8716E+02    -0.8726E+02    -0.8734E+02    -0.8740E+02    -0.8745E+02    -0.8748E+02    -0.8750E+02    -0.8751E+02    -0.8752E+02    -0.8751E+02    -0.8751E+02    -0.8750E+02    -0.8749E+02    -0.8748E+02    -0.8747E+02    -0.8747E+02
    -0.8731E+02    -0.8731E+02    -0.8731E+02    -0.8730E+02    -0.8729E+02    -0.8727E+02    -0.8725E+02    -0.8722E+02    -0.8718E+02    -0.8713E+02    -0.8707E+02    -0.8699E+02    -0.8690E+02    -0.8679E+02    -0.8665E+02    -0.8649E+02    -0.8630E+02    -0.8608E+02    -0.8581E+02    -0.8550E+02    -0.8513E+02    -0.8469E+02    -0.8418E+02    -0.8358E+02    -0.8287E+02    -0.8204E+02    -0.8106E+02    -0.7993E+02    -0.7861E+02    -0.7708E+02    -0.7533E+02    -0.7334E+02    -0.7110E+02    -0.6863E+02    -0.6592E+02    -0.6302E+02    -0.5997E+02    -0.5681E+02    -0.5359E+02    -0.5039E+02    -0.4726E+02    -0.4425E+02    -0.4144E+02    -0.3888E+02    -0.3662E+02    -0.3470E+02    -0.3316E+02    -0.3204E+02    -0.3136E+02    -0.3113E+02    -0.3136E+02    -0.3205E+02    -0.3318E+02    -0.3472E+02    -0.3664E+02    -0.3891E+02    -0.4148E+02    -0.4430E+02    -0.4730E+02    -0.5044E+02    -0.5364E+02    -0.5686E+02    -0.6003E+02    -0.6308E+02    -0.6598E+02    -0.6868E+02    -0.7116E+02    -0.7340E+02    -0.7538E+02    -0.7713E+02    -0.7866E+02    -0.7998E+02    -0.8111E+02    -0.8209E+02    -0.8291E+02    -0.8362E+02    -0.8422E+02    -0.8474E+02    -0.8517E+02    -0.8554E+02    -0.8585E+02    -0.8612E+02    -0.8635E+02    -0.8654E+02    -0.8669E+02    -0.8683E+02    -0.8694E+02    -0.8703E+02    -0.8711E+02    -0.8717E+02    -0.8722E+02    -0.8726E+02    -0.8728E+02    -0.8731E+02    -0.8732E+02    -0.8733E+02    -0.8734E+02    -0.8734E+02    -0.8734E+02    -0.8734E+02
    -0.8719E+02    -0.8719E+02    -0.8718E+02    -0.8716E+02    -0.8714E+02    -0.8710E+02    -0.8706E+02    -0.8701E+02    -0.8695E+02    -0.8687E+02    -0.8679E+02    -0.8669E+02    -0.8657E+02    -0.8643E+02    -0.8628E+02    -0.8610E+02    -0.8589E+02    -0.8565E+02    -0.8537E+02    -0.8505E+02    -0.8468E+02    -0.8426E+02    -0.8377E+02    -0.8321E+02    -0.8257E+02    -0.8183E+02    -0.8098E+02    -0.8000E+02    -0.7889E+02    -0.7763E+02    -0.7620E+02    -0.7460E+02    -0.7282E+02    -0.7087E+02    -0.6876E+02    -0.6650E+02    -0.6412E+02    -0.6167E+02    -0.5917E+02    -0.5669E+02    -0.5425E+02    -0.5192E+02    -0.4974E+02    -0.4775E+02    -0.4599E+02    -0.4450E+02    -0.4331E+02    -0.4244E+02    -0.4192E+02    -0.4174E+02    -0.4192E+02    -0.4245E+02    -0.4332E+02    -0.4452E+02    -0.4601E+02    -0.4778E+02    -0.4977E+02    -0.5196E+02    -0.5429E+02    -0.5673E+02    -0.5922E+02    -0.6171E+02    -0.6417E+02    -0.6654E+02    -0.6880E+02    -0.7092E+02    -0.7287E+02    -0.7464E+02    -0.7624E+02    -0.7767E+02    -0.7893E+02    -0.8004E+02    -0.8102E+02    -0.8187E+02    -0.8261E+02    -0.8325E+02    -0.8381E+02    -0.8430E+02    -0.8472E+02    -0.8508E+02    -0.8540E+02    -0.8568E+02    -0.8592E+02    -0.8613E+02    -0.8631E+02    -0.8646E+02    -0.8660E+02    -0.8671E+02    -0.8681E+02    -0.8690E+02    -0.8697E+02    -0.8703E+02    -0.8708E+02    -0.8712E+02    -0.8716E+02    -0.8719E+02    -0.8721E+02    -0.8722E+02    -0.8723E+02    -0.8723E+02
    -0.8709E+02    -0.8709E+02    -0.8707E+02    -0.8705E+02    -0.8701E+02    -0.8696E+02    -0.8690E+02    -0.8683E+02    -0.8675E+02    -0.8666E+02    -0.8655E+02    -0.8643E+02    -0.8630E+02    -0.8615E+02    -0.8597E+02    -0.8578E+02    -0.8556E+02    -0.8531E+02    -0.8503E+02    -0.8472E+02    -0.8436E+02    -0.8396E+02    -0.8351E+02    -0.8299E+02    -0.8241E+02    -0.8176E+02    -0.8102E+02    -0.8019E+02    -0.7927E+02    -0.7823E+02    -0.7707E+02    -0.7579E+02    -0.7439E+02    -0.7287E+02    -0.7124E+02    -0.6950E+02    -0.6769E+02    -0.6581E+02    -0.6391E+02    -0.6201E+02    -0.6015E+02    -0.5837E+02    -0.5670E+02    -0.5518E+02    -0.5383E+02    -0.5269E+02    -0.5177E+02    -0.5110E+02    -0.5070E+02    -0.5057E+02    -0.5070E+02    -0.5111E+02    -0.5178E+02    -0.5270E+02    -0.5385E+02    -0.5520E+02    -0.5673E+02    -0.5840E+02    -0.6018E+02    -0.6204E+02    -0.6394E+02    -0.6585E+02    -0.6772E+02    -0.6954E+02    -0.7127E+02    -0.7291E+02    -0.7443E+02    -0.7583E+02    -0.7710E+02    -0.7826E+02    -0.7930E+02    -0.8023E+02    -0.8105E+02    -0.8179E+02    -0.8244E+02    -0.8302E+02    -0.8353E+02    -0.8399E+02    -0.8439E+02    -0.8474E+02    -0.8506E+02    -0.8533E+02    -0.8558E+02    -0.8580E+02    -0.8599E+02    -0.8616E+02    -0.8631E+02    -0.8645E+02    -0.8657E+02    -0.8667E+02    -0.8676E+02    -0.8684E+02    -0.8691E+02    -0.8697E+02    -0.8702E+02    -0.8706E+02    -0.8709E+02    -0.8712E+02    -0.8713E+02    -0.8713E+02
    -0.8700E+02    -0.8700E+02    -0.8699E+02    -0.8695E+02    -0.8690E+02    -0.8684E+02    -0.8677E+02    -0.8669E+02    -0.8659E+02    -0.8648E+02    -0.8636E+02    -0.8623E+02    -0.8608E+02    -0.8592E+02    -0.8574E+02    -0.8554E+02    -0.8531E+02    -0.8507E+02    -0.8479E+02    -0.8449E+02    -0.8415E+02    -0.8377E+02    -0.8335E+02    -0.8289E+02    -0.8237E+02    -0.8180E+02    -0.8116E+02    -0.8046E+02    -0.7969E+02    -0.7883E+02    -0.7790E+02    -0.7689E+02    -0.7579E+02    -0.7461E+02    -0.7335E+02    -0.7203E+02    -0.7066E+02    -0.6925E+02    -0.6782E+02    -0.6639E+02    -0.6500E+02    -0.6367E+02    -0.6241E+02    -0.6127E+02    -0.6025E+02    -0.5939E+02    -0.5871E+02    -0.5820E+02    -0.5790E+02    -0.5780E+02    -0.5790E+02    -0.5821E+02    -0.5872E+02    -0.5941E+02    -0.6027E+02    -0.6128E+02    -0.6243E+02    -0.6369E+02    -0.6502E+02    -0.6642E+02    -0.6784E+02    -0.6927E+02    -0.7068E+02    -0.7206E+02    -0.7338E+02    -0.7463E+02    -0.7581E+02    -0.7691E+02    -0.7793E+02    -0.7886E+02    -0.7971E+02    -0.8048E+02    -0.8118E+02    -0.8182E+02    -0.8239E+02    -0.8290E+02    -0.8337E+02    -0.8378E+02    -0.8416E+02    -0.8450E+02    -0.8480E+02    -0.8508E+02    -0.8532E+02    -0.8555E+02    -0.8575E+02    -0.8593E+02    -0.8609E+02    -0.8623E+02    -0.8636E+02    -0.8648E+02    -0.8659E+02    -0.8668E+02    -0.8677E+02    -0.8684E+02    -0.8690E+02    -0.8696E+02    -0.8700E+02    -0.8703E+02    -0.8705E+02    -0.8705E+02
    -0.8694E+02    -0.8694E+02    -0.8691E+02    -0.8687E+02    -0.8682E+02    -0.8675E+02    -0.8666E+02    -0.8657E+02    -0.8647E+02    -0.8635E+02    -0.8622E+02    -0.8608E+02    -0.8592E+02    -0.8575E+02    -0.8557E+02    -0.8536E+02    -0.8514E+02    -0.8490E+02    -0.8463E+02    -0.8434E+02    -0.8402E+02    -0.8367E+02    -0.8329E+02    -0.8287E+02    -0.8241E+02    -0.8191E+02    -0.8136E+02    -0.8077E+02    -0.8012E+02    -0.7943E+02    -0.7867E+02    -0.7786E+02    -0.7700E+02    -0.7608E+02    -0.7512E+02    -0.7411E+02    -0.7308E+02    -0.7202E+02    -0.7096E+02    -0.6990E+02    -0.6887E+02    -0.6789E+02    -0.6696E+02    -0.6612E+02    -0.6537E+02    -0.6474E+02    -0.6423E+02    -0.6386E+02    -0.6364E+02    -0.6356E+02    -0.6364E+02    -0.6387E+02    -0.6424E+02    -0.6475E+02    -0.6538E+02    -0.6613E+02    -0.6697E+02    -0.6790E+02    -0.6889E+02    -0.6992E+02    -0.7097E+02    -0.7204E+02    -0.7309E+02    -0.7413E+02    -0.7514E+02    -0.7610E+02    -0.7701E+02    -0.7788E+02    -0.7869E+02    -0.7944E+02    -0.8014E+02    -0.8078E+02    -0.8137E+02    -0.8192E+02    -0.8242E+02    -0.8288E+02    -0.8329E+02    -0.8367E+02    -0.8402E+02    -0.8434E+02    -0.8463E+02    -0.8490E+02    -0.8514E+02    -0.8536E+02    -0.8556E+02    -0.8575E+02    -0.8591E+02    -0.8607E+02    -0.8621E+02    -0.8634E+02    -0.8645E+02    -0.8656E+02    -0.8665E+02    -0.8674E+02    -0.8681E+02    -0.8687E+02    -0.8692E+02    -0.8696E+02    -0.8698E+02    -0.8698E+02
    -0.8688E+02    -0.8688E+02    -0.8686E+02    -0.8681E+02    -0.8675E+02    -0.8667E+02    -0.8659E+02    -0.8648E+02    -0.8637E+02    -0.8625E+02    -0.8611E+02    -0.8597E+02    -0.8581E+02    -0.8563E+02    -0.8545E+02    -0.8524E+02    -0.8503E+02    -0.8479E+02    -0.8454E+02    -0.8426E+02    -0.8396E+02    -0.8364E+02    -0.8329E+02    -0.8292E+02    -0.8251E+02    -0.8207E+02    -0.8160E+02    -0.8110E+02    -0.8056E+02    -0.7998E+02    -0.7937E+02    -0.7872E+02    -0.7804E+02    -0.7732E+02    -0.7658E+02    -0.7581E+02    -0.7502E+02    -0.7423E+02    -0.7344E+02    -0.7265E+02    -0.7190E+02    -0.7117E+02    -0.7050E+02    -0.6988E+02    -0.6934E+02    -0.6888E+02    -0.6851E+02    -0.6824E+02    -0.6808E+02    -0.6802E+02    -0.6808E+02    -0.6824E+02    -0.6851E+02    -0.6888E+02    -0.6934E+02    -0.6989E+02    -0.7050E+02    -0.7118E+02    -0.7190E+02    -0.7266E+02    -0.7345E+02    -0.7424E+02    -0.7503E+02    -0.7582E+02    -0.7659E+02    -0.7733E+02    -0.7805E+02    -0.7873E+02    -0.7938E+02    -0.7999E+02    -0.8057E+02    -0.8111E+02    -0.8161E+02    -0.8208E+02    -0.8251E+02    -0.8292E+02    -0.8329E+02    -0.8364E+02    -0.8396E+02    -0.8425E+02    -0.8453E+02    -0.8478E+02    -0.8502E+02    -0.8523E+02    -0.8543E+02    -0.8562E+02    -0.8579E+02    -0.8595E+02    -0.8609E+02    -0.8623E+02    -0.8635E+02    -0.8646E+02    -0.8656E+02    -0.8666E+02    -0.8674E+02    -0.8681E+02    -0.8686E+02    -0.8690E+02    -0.8693E+02    -0.8693E+02
    -0.8685E+02    -0.8685E+02    -0.8682E+02    -0.8677E+02    -0.8670E+02    -0.8662E+02    -0.8653E+02    -0.8642E+02    -0.8631E+02    -0.8618E+02    -0.8604E+02    -0.8589E+02    -0.8573E+02    -0.8556E+02    -0.8537E+02    -0.8518E+02    -0.8497E+02    -0.8474E+02    -0.8450E+02    -0.8424E+02    -0.8396E+02    -0.8367E+02    -0.8335E+02    -0.8302E+02    -0.8266E+02    -0.8228E+02    -0.8187E+02    -0.8144E+02    -0.8099E+02    -0.8051E+02    -0.8000E+02    -0.7948E+02    -0.7893E+02    -0.7836E+02    -0.7778E+02    -0.7719E+02    -0.7659E+02    -0.7598E+02    -0.7539E+02    -0.7480E+02    -0.7424E+02    -0.7371E+02    -0.7321E+02    -0.7276E+02    -0.7236E+02    -0.7203E+02    -0.7176E+02    -0.7156E+02    -0.7145E+02    -0.7141E+02    -0.7145E+02    -0.7157E+02    -0.7176E+02    -0.7203E+02    -0.7237E+02    -0.7276E+02    -0.7321E+02    -0.7371E+02    -0.7424E+02    -0.7481E+02    -0.7539E+02    -0.7599E+02    -0.7659E+02    -0.7719E+02    -0.7779E+02    -0.7837E+02    -0.7893E+02    -0.7948E+02    -0.8001E+02    -0.8051E+02    -0.8099E+02    -0.8144E+02    -0.8187E+02    -0.8227E+02    -0.8265E+02    -0.8301E+02    -0.8334E+02    -0.8366E+02    -0.8395E+02    -0.8423E+02    -0.8448E+02    -0.8472E+02    -0.8495E+02    -0.8516E+02    -0.8535E+02    -0.8553E+02    -0.8570E+02    -0.8586E+02    -0.8601E+02    -0.8615E+02    -0.8627E+02    -0.8639E+02    -0.8650E+02    -0.8660E+02    -0.8668E+02    -0.8676E+02    -0.8682E+02    -0.8686E+02    -0.8689E+02    -0.8689E+02
    -0.8682E+02    -0.8682E+02    -0.8679E+02    -0.8674E+02    -0.8667E+02    -0.8659E+02    -0.8649E+02    -0.8638E+02    -0.8626E+02    -0.8613E+02    -0.8600E+02    -0.8585E+02    -0.8569E+02    -0.8552E+02    -0.8534E+02    -0.8515E+02    -0.8495E+02    -0.8473E+02    -0.8451E+02    -0.8426E+02    -0.8401E+02    -0.8374E+02    -0.8345E+02    -0.8315E+02    -0.8284E+02    -0.8250E+02    -0.8215E+02    -0.8178E+02    -0.8140E+02    -0.8100E+02    -0.8058E+02    -0.8015E+02    -0.7970E+02    -0.7925E+02    -0.7879E+02    -0.7832E+02    -0.7785E+02    -0.7739E+02    -0.7693E+02    -0.7649E+02    -0.7606E+02    -0.7566E+02    -0.7529E+02    -0.7496E+02    -0.7467E+02    -0.7442E+02    -0.7422E+02    -0.7408E+02    -0.7399E+02    -0.7397E+02    -0.7399E+02    -0.7408E+02    -0.7422E+02    -0.7442E+02    -0.7467E+02    -0.7496E+02    -0.7530E+02    -0.7567E+02    -0.7607E+02    -0.7649E+02    -0.7693E+02    -0.7739E+02    -0.7785E+02    -0.7832E+02    -0.7879E+02    -0.7925E+02    -0.7970E+02    -0.8014E+02    -0.8057E+02    -0.8099E+02    -0.8139E+02    -0.8177E+02    -0.8214E+02    -0.8249E+02    -0.8282E+02    -0.8314E+02    -0.8344E+02    -0.8372E+02    -0.8399E+02    -0.8425E+02    -0.8448E+02    -0.8471E+02    -0.8492E+02    -0.8512E+02    -0.8531E+02    -0.8549E+02    -0.8565E+02    -0.8581E+02    -0.8596E+02    -0.8610E+02    -0.8623E+02    -0.8635E+02    -0.8646E+02    -0.8656E+02    -0.8665E+02    -0.8672E+02    -0.8679E+02    -0.8683E+02    -0.8686E+02    -0.8686E+02
    -0.8680E+02    -0.8680E+02    -0.8678E+02    -0.8672E+02    -0.8665E+02    -0.8657E+02    -0.8647E+02    -0.8636E+02    -0.8624E+02    -0.8611E+02    -0.8598E+02    -0.8583E+02    -0.8568E+02    -0.8551E+02    -0.8534E+02    -0.8516E+02    -0.8496E+02    -0.8476E+02    -0.8455E+02    -0.8433E+02    -0.8409E+02    -0.8385E+02    -0.8359E+02    -0.8332E+02    -0.8304E+02    -0.8274E+02    -0.8244E+02    -0.8212E+02    -0.8179E+02    -0.8145E+02    -0.8110E+02    -0.8074E+02    -0.8038E+02    -0.8001E+02    -0.7964E+02    -0.7927E+02    -0.7890E+02    -0.7853E+02    -0.7818E+02    -0.7783E+02    -0.7751E+02    -0.7720E+02    -0.7692E+02    -0.7667E+02    -0.7645E+02    -0.7626E+02    -0.7612E+02    -0.7601E+02    -0.7594E+02    -0.7592E+02    -0.7594E+02    -0.7601E+02    -0.7612E+02    -0.7626E+02    -0.7645E+02    -0.7667E+02    -0.7692E+02    -0.7720E+02    -0.7751E+02    -0.7783E+02    -0.7817E+02    -0.7853E+02    -0.7889E+02    -0.7926E+02    -0.7963E+02    -0.8000E+02    -0.8037E+02    -0.8074E+02    -0.8109E+02    -0.8144E+02    -0.8178E+02    -0.8211E+02    -0.8242E+02    -0.8273E+02    -0.8302E+02    -0.8330E+02    -0.8357E+02    -0.8382E+02    -0.8407E+02    -0.8430E+02    -0.8452E+02    -0.8473E+02    -0.8493E+02    -0.8512E+02    -0.8530E+02    -0.8547E+02    -0.8564E+02    -0.8579E+02    -0.8593E+02    -0.8607E+02    -0.8620E+02    -0.8632E+02    -0.8643E+02    -0.8653E+02    -0.8662E+02    -0.8670E+02    -0.8677E+02    -0.8681E+02    -0.8684E+02    -0.8684E+02
    -0.8680E+02    -0.8680E+02    -0.8677E+02    -0.8672E+02    -0.8665E+02    -0.8656E+02    -0.8647E+02    -0.8636E+02    -0.8624E+02    -0.8611E+02    -0.8598E+02    -0.8584E+02    -0.8569E+02    -0.8553E+02    -0.8536E+02    -0.8519E+02    -0.8501E+02    -0.8482E+02    -0.8462E+02    -0.8441E+02    -0.8420E+02    -0.8397E+02    -0.8374E+02    -0.8350E+02    -0.8325E+02    -0.8299E+02    -0.8272E+02    -0.8245E+02    -0.8217E+02    -0.8188E+02    -0.8158E+02    -0.8128E+02    -0.8098E+02    -0.8068E+02    -0.8037E+02    -0.8007E+02    -0.7977E+02    -0.7948E+02    -0.7920E+02    -0.7893E+02    -0.7867E+02    -0.7843E+02    -0.7822E+02    -0.7802E+02    -0.7785E+02    -0.7771E+02    -0.7760E+02    -0.7751E+02    -0.7747E+02    -0.7745E+02    -0.7746E+02    -0.7751E+02    -0.7760E+02    -0.7771E+02    -0.7785E+02    -0.7802E+02    -0.7821E+02    -0.7843E+02    -0.7867E+02    -0.7892E+02    -0.7919E+02    -0.7947E+02    -0.7976E+02    -0.8006E+02    -0.8036E+02    -0.8067E+02    -0.8097E+02    -0.8127E+02    -0.8157E+02    -0.8186E+02    -0.8215E+02    -0.8243E+02    -0.8271E+02    -0.8297E+02    -0.8323E+02    -0.8348E+02    -0.8372E+02    -0.8395E+02    -0.8417E+02    -0.8438E+02    -0.8459E+02    -0.8478E+02    -0.8497E+02    -0.8515E+02    -0.8532E+02    -0.8548E+02    -0.8564E+02    -0.8579E+02    -0.8593E+02    -0.8606E+02    -0.8619E+02    -0.8631E+02    -0.8642E+02    -0.8652E+02    -0.8661E+02    -0.8669E+02    -0.8676E+02    -0.8681E+02    -0.8683E+02    -0.8683E+02
    -0.8680E+02    -0.8680E+02    -0.8677E+02    -0.8672E+02    -0.8665E+02    -0.8657E+02    -0.8647E+02    -0.8636E+02    -0.8625E+02    -0.8613E+02    -0.8600E+02    -0.8586E+02    -0.8571E+02    -0.8556E+02    -0.8541E+02    -0.8524E+02    -0.8507E+02    -0.8489E+02    -0.8471E+02    -0.8452E+02    -0.8432E+02    -0.8412E+02    -0.8391E+02    -0.8369E+02    -0.8347E+02    -0.8324E+02    -0.8301E+02    -0.8277E+02    -0.8252E+02    -0.8227E+02    -0.8202E+02    -0.8177E+02    -0.8151E+02    -0.8126E+02    -0.8101E+02    -0.8076E+02    -0.8052E+02    -0.8028E+02    -0.8005E+02    -0.7984E+02    -0.7963E+02    -0.7944E+02    -0.7927E+02    -0.7912E+02    -0.7898E+02    -0.7887E+02    -0.7878E+02    -0.7872E+02    -0.7868E+02    -0.7867E+02    -0.7868E+02    -0.7872E+02    -0.7878E+02    -0.7887E+02    -0.7898E+02    -0.7911E+02    -0.7927E+02    -0.7944E+02    -0.7963E+02    -0.7983E+02    -0.8004E+02    -0.8027E+02    -0.8051E+02    -0.8075E+02    -0.8100E+02    -0.8125E+02    -0.8150E+02    -0.8175E+02    -0.8201E+02    -0.8226E+02    -0.8250E+02    -0.8275E+02    -0.8298E+02    -0.8322E+02    -0.8345E+02    -0.8367E+02    -0.8388E+02    -0.8409E+02    -0.8429E+02    -0.8449E+02    -0.8467E+02    -0.8486E+02    -0.8503E+02    -0.8520E+02    -0.8536E+02    -0.8552E+02    -0.8566E+02    -0.8581E+02    -0.8594E+02    -0.8607E+02    -0.8620E+02    -0.8631E+02    -0.8642E+02    -0.8652E+02    -0.8661E+02    -0.8669E+02    -0.8676E+02    -0.8680E+02    -0.8683E+02    -0.8683E+02
    -0.8681E+02    -0.8681E+02    -0.8678E+02    -0.8673E+02    -0.8666E+02    -0.8658E+02    -0.8649E+02    -0.8638E+02    -0.8627E+02    -0.8615E+02    -0.8603E+02    -0.8589E+02    -0.8576E+02    -0.8561E+02    -0.8546E+02    -0.8531E+02    -0.8515E+02    -0.8499E+02    -0.8482E+02    -0.8464E+02    -0.8446E+02    -0.8428E+02    -0.8409E+02    -0.8389E+02    -0.8369E+02    -0.8349E+02    -0.8328E+02    -0.8307E+02    -0.8286E+02    -0.8265E+02    -0.8243E+02    -0.8221E+02    -0.8200E+02    -0.8178E+02    -0.8157E+02    -0.8137E+02    -0.8116E+02    -0.8097E+02    -0.8078E+02    -0.8061E+02    -0.8044E+02    -0.8029E+02    -0.8015E+02    -0.8002E+02    -0.7992E+02    -0.7983E+02    -0.7976E+02    -0.7971E+02    -0.7968E+02    -0.7966E+02    -0.7967E+02    -0.7970E+02    -0.7975E+02    -0.7982E+02    -0.7991E+02    -0.8002E+02    -0.8014E+02    -0.8028E+02    -0.8043E+02    -0.8060E+02    -0.8077E+02    -0.8096E+02    -0.8115E+02    -0.8135E+02    -0.8156E+02    -0.8177E+02    -0.8198E+02    -0.8220E+02    -0.8241E+02    -0.8263E+02    -0.8284E+02    -0.8305E+02    -0.8326E+02    -0.8346E+02    -0.8367E+02    -0.8386E+02    -0.8406E+02    -0.8424E+02    -0.8443E+02    -0.8460E+02    -0.8478E+02    -0.8495E+02    -0.8511E+02    -0.8526E+02    -0.8542E+02    -0.8556E+02    -0.8571E+02    -0.8584E+02    -0.8597E+02    -0.8610E+02    -0.8622E+02    -0.8633E+02    -0.8643E+02    -0.8653E+02    -0.8662E+02    -0.8670E+02    -0.8676E+02    -0.8681E+02    -0.8684E+02    -0.8684E+02
    -0.8682E+02    -0.8682E+02    -0.8679E+02    -0.8674E+02    -0.8668E+02    -0.8660E+02    -0.8651E+02    -0.8641E+02    -0.8630E+02    -0.8619E+02    -0.8607E+02    -0.8594E+02    -0.8581E+02    -0.8567E+02    -0.8553E+02    -0.8539E+02    -0.8524E+02    -0.8509E+02    -0.8493E+02    -0.8477E+02    -0.8461E+02    -0.8444E+02    -0.8427E+02    -0.8409E+02    -0.8391E+02    -0.8373E+02    -0.8355E+02    -0.8337E+02    -0.8318E+02    -0.8299E+02    -0.8281E+02    -0.8262E+02    -0.8244E+02    -0.8225E+02    -0.8207E+02    -0.8190E+02    -0.8173E+02    -0.8157E+02    -0.8141E+02    -0.8127E+02    -0.8113E+02    -0.8100E+02    -0.8089E+02    -0.8079E+02    -0.8070E+02    -0.8063E+02    -0.8057E+02    -0.8053E+02    -0.8051E+02    -0.8050E+02    -0.8051E+02    -0.8053E+02    -0.8057E+02    -0.8063E+02    -0.8070E+02    -0.8078E+02    -0.8088E+02    -0.8100E+02    -0.8112E+02    -0.8126E+02    -0.8140E+02    -0.8156E+02    -0.8172E+02    -0.8189E+02    -0.8206E+02    -0.8224E+02    -0.8242E+02    -0.8260E+02    -0.8279E+02    -0.8297E+02    -0.8316E+02    -0.8334E+02    -0.8352E+02    -0.8371E+02    -0.8388E+02    -0.8406E+02    -0.8423E+02    -0.8440E+02    -0.8457E+02    -0.8473E+02    -0.8489E+02    -0.8505E+02    -0.8520E+02    -0.8534E+02    -0.8549E+02    -0.8562E+02    -0.8576E+02    -0.8589E+02    -0.8601E+02    -0.8613E+02    -0.8624E+02    -0.8635E+02    -0.8646E+02    -0.8655E+02    -0.8664E+02    -0.8671E+02    -0.8677E+02    -0.8682E+02    -0.8684E+02    -0.8684E+02
    -0.8683E+02    -0.8683E+02    -0.8681E+02    -0.8676E+02    -0.8670E+02    -0.8662E+02    -0.8654E+02    -0.8644E+02    -0.8634E+02    -0.8623E+02    -0.8611E+02    -0.8600E+02    -0.8587E+02    -0.8574E+02    -0.8561E+02    -0.8548E+02    -0.8534E+02    -0.8520E+02    -0.8505E+02    -0.8491E+02    -0.8476E+02    -0.8460E+02    -0.8445E+02    -0.8429E+02    -0.8413E+02    -0.8397E+02    -0.8381E+02    -0.8364E+02    -0.8348E+02    -0.8332E+02    -0.8316E+02    -0.8299E+02    -0.8284E+02    -0.8268E+02    -0.8253E+02    -0.8238E+02    -0.8223E+02    -0.8210E+02    -0.8197E+02    -0.8184E+02    -0.8173E+02    -0.8163E+02    -0.8153E+02    -0.8145E+02    -0.8138E+02    -0.8132E+02    -0.8127E+02    -0.8123E+02    -0.8121E+02    -0.8121E+02    -0.8121E+02    -0.8123E+02    -0.8127E+02    -0.8131E+02    -0.8137E+02    -0.8144E+02    -0.8152E+02    -0.8162E+02    -0.8172E+02    -0.8183E+02    -0.8196E+02    -0.8208E+02    -0.8222E+02    -0.8236E+02    -0.8251E+02    -0.8266E+02    -0.8282E+02    -0.8297E+02    -0.8313E+02    -0.8329E+02    -0.8346E+02    -0.8362E+02    -0.8378E+02    -0.8394E+02    -0.8410E+02    -0.8426E+02    -0.8441E+02    -0.8457E+02    -0.8472E+02    -0.8487E+02    -0.8501E+02    -0.8515E+02    -0.8529E+02    -0.8543E+02    -0.8556E+02    -0.8569E+02    -0.8582E+02    -0.8594E+02    -0.8606E+02    -0.8617E+02    -0.8628E+02    -0.8638E+02    -0.8648E+02    -0.8657E+02    -0.8666E+02    -0.8673E+02    -0.8679E+02    -0.8683E+02    -0.8686E+02    -0.8686E+02
    -0.8685E+02    -0.8685E+02    -0.8683E+02    -0.8678E+02    -0.8672E+02    -0.8665E+02    -0.8657E+02    -0.8648E+02    -0.8638E+02    -0.8628E+02    -0.8617E+02    -0.8606E+02    -0.8594E+02    -0.8582E+02    -0.8570E+02    -0.8557E+02    -0.8544E+02    -0.8531E+02    -0.8518E+02    -0.8504E+02    -0.8491E+02    -0.8477E+02    -0.8463E+02    -0.8449E+02    -0.8434E+02    -0.8420E+02    -0.8405E+02    -0.8391E+02    -0.8377E+02    -0.8362E+02    -0.8348E+02    -0.8334E+02    -0.8320E+02    -0.8307E+02    -0.8293E+02    -0.8281E+02    -0.8269E+02    -0.8257E+02    -0.8246E+02    -0.8235E+02    -0.8226E+02    -0.8217E+02    -0.8209E+02    -0.8202E+02    -0.8196E+02    -0.8191E+02    -0.8187E+02    -0.8184E+02    -0.8182E+02    -0.8182E+02    -0.8182E+02    -0.8184E+02    -0.8187E+02    -0.8190E+02    -0.8195E+02    -0.8201E+02    -0.8208E+02    -0.8216E+02    -0.8225E+02    -0.8234E+02    -0.8245E+02    -0.8255E+02    -0.8267E+02    -0.8279E+02    -0.8292E+02    -0.8305E+02    -0.8318E+02    -0.8332E+02    -0.8346E+02    -0.8360E+02    -0.8374E+02    -0.8388E+02    -0.8403E+02    -0.8417E+02    -0.8431E+02    -0.8445E+02    -0.8459E+02    -0.8473E+02    -0.8487E+02    -0.8500E+02    -0.8514E+02    -0.8527E+02    -0.8540E+02    -0.8552E+02    -0.8565E+02    -0.8577E+02    -0.8588E+02    -0.8600E+02    -0.8611E+02    -0.8622E+02    -0.8632E+02    -0.8642E+02    -0.8651E+02    -0.8660E+02    -0.8668E+02    -0.8675E+02    -0.8681E+02    -0.8685E+02    -0.8687E+02    -0.8687E+02
    -0.8687E+02    -0.8687E+02    -0.8685E+02    -0.8681E+02    -0.8675E+02    -0.8668E+02    -0.8660E+02    -0.8652E+02    -0.8642E+02    -0.8633E+02    -0.8622E+02    -0.8612E+02    -0.8601E+02    -0.8590E+02    -0.8578E+02    -0.8567E+02    -0.8555E+02    -0.8543E+02    -0.8531E+02    -0.8518E+02    -0.8506E+02    -0.8493E+02    -0.8480E+02    -0.8468E+02    -0.8455E+02    -0.8442E+02    -0.8429E+02    -0.8416E+02    -0.8403E+02    -0.8391E+02    -0.8378E+02    -0.8366E+02    -0.8354E+02    -0.8342E+02    -0.8331E+02    -0.8320E+02    -0.8309E+02    -0.8299E+02    -0.8290E+02    -0.8281E+02    -0.8272E+02    -0.8265E+02    -0.8258E+02    -0.8252E+02    -0.8247E+02    -0.8243E+02    -0.8240E+02    -0.8237E+02    -0.8236E+02    -0.8235E+02    -0.8236E+02    -0.8237E+02    -0.8239E+02    -0.8243E+02    -0.8247E+02    -0.8252E+02    -0.8257E+02    -0.8264E+02    -0.8271E+02    -0.8280E+02    -0.8288E+02    -0.8298E+02    -0.8308E+02    -0.8318E+02    -0.8329E+02    -0.8340E+02    -0.8352E+02    -0.8364E+02    -0.8376E+02    -0.8388E+02    -0.8401E+02    -0.8413E+02    -0.8426E+02    -0.8439E+02    -0.8451E+02    -0.8464E+02    -0.8477E+02    -0.8489E+02    -0.8502E+02    -0.8514E+02    -0.8526E+02    -0.8538E+02    -0.8550E+02    -0.8562E+02    -0.8573E+02    -0.8585E+02    -0.8596E+02    -0.8606E+02    -0.8617E+02    -0.8627E+02    -0.8637E+02    -0.8646E+02    -0.8655E+02    -0.8663E+02    -0.8671E+02    -0.8677E+02    -0.8683E+02    -0.8687E+02    -0.8689E+02    -0.8689E+02
    -0.8690E+02    -0.8690E+02    -0.8687E+02    -0.8683E+02    -0.8678E+02    -0.8671E+02    -0.8664E+02    -0.8656E+02    -0.8647E+02    -0.8638E+02    -0.8628E+02    -0.8619E+02    -0.8608E+02    -0.8598E+02    -0.8587E+02    -0.8577E+02    -0.8566E+02    -0.8554E+02    -0.8543E+02    -0.8532E+02    -0.8520E+02    -0.8509E+02    -0.8497E+02    -0.8486E+02    -0.8474E+02    -0.8463E+02    -0.8451E+02    -0.8440E+02    -0.8428E+02    -0.8417E+02    -0.8406E+02    -0.8395E+02    -0.8385E+02    -0.8374E+02    -0.8365E+02    -0.8355E+02    -0.8346E+02    -0.8337E+02    -0.8329E+02    -0.8321E+02    -0.8314E+02    -0.8308E+02    -0.8302E+02    -0.8297E+02    -0.8293E+02    -0.8289E+02    -0.8286E+02    -0.8284E+02    -0.8283E+02    -0.8282E+02    -0.8283E+02    -0.8284E+02    -0.8286E+02    -0.8289E+02    -0.8292E+02    -0.8296E+02    -0.8301E+02    -0.8307E+02    -0.8313E+02    -0.8320E+02    -0.8328E+02    -0.8336E+02    -0.8344E+02    -0.8353E+02    -0.8363E+02    -0.8373E+02    -0.8383E+02    -0.8393E+02    -0.8404E+02    -0.8415E+02    -0.8426E+02    -0.8437E+02    -0.8448E+02    -0.8460E+02    -0.8471E+02    -0.8482E+02    -0.8494E+02    -0.8505E+02    -0.8516E+02    -0.8528E+02    -0.8539E+02    -0.8550E+02    -0.8561E+02    -0.8572E+02    -0.8582E+02    -0.8593E+02    -0.8603E+02    -0.8613E+02    -0.8623E+02    -0.8632E+02    -0.8642E+02    -0.8650E+02    -0.8659E+02    -0.8667E+02    -0.8674E+02    -0.8680E+02    -0.8685E+02    -0.8689E+02    -0.8691E+02    -0.8691E+02
    -0.8692E+02    -0.8692E+02    -0.8690E+02    -0.8686E+02    -0.8681E+02    -0.8675E+02    -0.8668E+02    -0.8660E+02    -0.8652E+02    -0.8643E+02    -0.8634E+02    -0.8625E+02    -0.8616E+02    -0.8606E+02    -0.8596E+02    -0.8586E+02    -0.8576E+02    -0.8566E+02    -0.8556E+02    -0.8545E+02    -0.8535E+02    -0.8524E+02    -0.8514E+02    -0.8503E+02    -0.8493E+02    -0.8483E+02    -0.8472E+02    -0.8462E+02    -0.8452E+02    -0.8442E+02    -0.8432E+02    -0.8423E+02    -0.8413E+02    -0.8404E+02    -0.8396E+02    -0.8387E+02    -0.8379E+02    -0.8372E+02    -0.8365E+02    -0.8358E+02    -0.8352E+02    -0.8346E+02    -0.8341E+02    -0.8337E+02    -0.8333E+02    -0.8330E+02    -0.8328E+02    -0.8326E+02    -0.8325E+02    -0.8325E+02    -0.8325E+02    -0.8326E+02    -0.8327E+02    -0.8330E+02    -0.8333E+02    -0.8336E+02    -0.8341E+02    -0.8346E+02    -0.8351E+02    -0.8357E+02    -0.8363E+02    -0.8370E+02    -0.8378E+02    -0.8386E+02    -0.8394E+02    -0.8402E+02    -0.8411E+02    -0.8421E+02    -0.8430E+02    -0.8440E+02    -0.8449E+02    -0.8459E+02    -0.8469E+02    -0.8479E+02    -0.8490E+02    -0.8500E+02    -0.8510E+02    -0.8521E+02    -0.8531E+02    -0.8541E+02    -0.8551E+02    -0.8561E+02    -0.8572E+02    -0.8581E+02    -0.8591E+02    -0.8601E+02    -0.8611E+02    -0.8620E+02    -0.8629E+02    -0.8638E+02    -0.8647E+02    -0.8655E+02    -0.8663E+02    -0.8670E+02    -0.8677E+02    -0.8683E+02    -0.8688E+02    -0.8691E+02    -0.8694E+02    -0.8694E+02
    -0.8694E+02    -0.8694E+02    -0.8692E+02    -0.8689E+02    -0.8684E+02    -0.8678E+02    -0.8672E+02    -0.8664E+02    -0.8657E+02    -0.8649E+02    -0.8641E+02    -0.8632E+02    -0.8623E+02    -0.8614E+02    -0.8605E+02    -0.8596E+02    -0.8587E+02    -0.8577E+02    -0.8568E+02    -0.8558E+02    -0.8549E+02    -0.8539E+02    -0.8530E+02    -0.8520E+02    -0.8511E+02    -0.8502E+02    -0.8492E+02    -0.8483E+02    -0.8474E+02    -0.8465E+02    -0.8457E+02    -0.8448E+02    -0.8440E+02    -0.8432E+02    -0.8424E+02    -0.8417E+02    -0.8410E+02    -0.8403E+02    -0.8397E+02    -0.8391E+02    -0.8386E+02    -0.8381E+02    -0.8377E+02    -0.8373E+02    -0.8370E+02    -0.8367E+02    -0.8365E+02    -0.8364E+02    -0.8363E+02    -0.8362E+02    -0.8363E+02    -0.8363E+02    -0.8365E+02    -0.8367E+02    -0.8369E+02    -0.8373E+02    -0.8376E+02    -0.8380E+02    -0.8385E+02    -0.8390E+02    -0.8396E+02    -0.8402E+02    -0.8409E+02    -0.8415E+02    -0.8423E+02    -0.8430E+02    -0.8438E+02    -0.8446E+02    -0.8454E+02    -0.8463E+02    -0.8472E+02    -0.8480E+02    -0.8489E+02    -0.8498E+02    -0.8508E+02    -0.8517E+02    -0.8526E+02    -0.8536E+02    -0.8545E+02    -0.8554E+02    -0.8564E+02    -0.8573E+02    -0.8582E+02    -0.8591E+02    -0.8600E+02    -0.8609E+02    -0.8618E+02    -0.8627E+02    -0.8635E+02    -0.8644E+02    -0.8652E+02    -0.8659E+02    -0.8667E+02    -0.8674E+02    -0.8680E+02    -0.8686E+02    -0.8690E+02    -0.8694E+02    -0.8696E+02    -0.8696E+02
    -0.8697E+02    -0.8697E+02    -0.8695E+02    -0.8692E+02    -0.8687E+02    -0.8682E+02    -0.8676E+02    -0.8669E+02    -0.8662E+02    -0.8654E+02    -0.8647E+02    -0.8639E+02    -0.8630E+02    -0.8622E+02    -0.8614E+02    -0.8605E+02    -0.8597E+02    -0.8588E+02    -0.8580E+02    -0.8571E+02    -0.8562E+02    -0.8554E+02    -0.8545E+02    -0.8536E+02    -0.8528E+02    -0.8520E+02    -0.8511E+02    -0.8503E+02    -0.8495E+02    -0.8487E+02    -0.8479E+02    -0.8472E+02    -0.8465E+02    -0.8458E+02    -0.8451E+02    -0.8444E+02    -0.8438E+02    -0.8432E+02    -0.8427E+02    -0.8422E+02    -0.8417E+02    -0.8413E+02    -0.8409E+02    -0.8406E+02    -0.8403E+02    -0.8401E+02    -0.8399E+02    -0.8398E+02    -0.8397E+02    -0.8397E+02    -0.8397E+02    -0.8397E+02    -0.8399E+02    -0.8400E+02    -0.8403E+02    -0.8405E+02    -0.8409E+02    -0.8412E+02    -0.8416E+02    -0.8421E+02    -0.8426E+02    -0.8431E+02    -0.8437E+02    -0.8443E+02    -0.8449E+02    -0.8456E+02    -0.8463E+02    -0.8470E+02    -0.8477E+02    -0.8485E+02    -0.8492E+02    -0.8500E+02    -0.8508E+02    -0.8517E+02    -0.8525E+02    -0.8533E+02    -0.8542E+02    -0.8550E+02    -0.8558E+02    -0.8567E+02    -0.8575E+02    -0.8584E+02    -0.8592E+02    -0.8601E+02    -0.8609E+02    -0.8617E+02    -0.8626E+02    -0.8634E+02    -0.8642E+02    -0.8649E+02    -0.8657E+02    -0.8664E+02    -0.8671E+02    -0.8677E+02    -0.8683E+02    -0.8689E+02    -0.8693E+02    -0.8696E+02    -0.8698E+02    -0.8698E+02
    -0.8699E+02    -0.8699E+02    -0.8697E+02    -0.8694E+02    -0.8690E+02    -0.8685E+02    -0.8679E+02    -0.8673E+02    -0.8667E+02    -0.8660E+02    -0.8653E+02    -0.8645E+02    -0.8638E+02    -0.8630E+02    -0.8622E+02    -0.8615E+02    -0.8607E+02    -0.8599E+02    -0.8591E+02    -0.8583E+02    -0.8575E+02    -0.8567E+02    -0.8560E+02    -0.8552E+02    -0.8544E+02    -0.8537E+02    -0.8529E+02    -0.8522E+02    -0.8515E+02    -0.8507E+02    -0.8501E+02    -0.8494E+02    -0.8487E+02    -0.8481E+02    -0.8475E+02    -0.8470E+02    -0.8464E+02    -0.8459E+02    -0.8454E+02    -0.8450E+02    -0.8446E+02    -0.8442E+02    -0.8439E+02    -0.8436E+02    -0.8433E+02    -0.8431E+02    -0.8430E+02    -0.8429E+02    -0.8428E+02    -0.8428E+02    -0.8428E+02    -0.8428E+02    -0.8429E+02    -0.8431E+02    -0.8433E+02    -0.8435E+02    -0.8438E+02    -0.8441E+02    -0.8445E+02    -0.8449E+02    -0.8453E+02    -0.8458E+02    -0.8463E+02    -0.8468E+02    -0.8474E+02    -0.8479E+02    -0.8486E+02    -0.8492E+02    -0.8498E+02    -0.8505E+02    -0.8512E+02    -0.8519E+02    -0.8526E+02    -0.8534E+02    -0.8541E+02    -0.8549E+02    -0.8556E+02    -0.8564E+02    -0.8572E+02    -0.8579E+02    -0.8587E+02    -0.8595E+02    -0.8603E+02    -0.8610E+02    -0.8618E+02    -0.8626E+02    -0.8633E+02    -0.8640E+02    -0.8648E+02    -0.8655E+02    -0.8662E+02    -0.8669E+02    -0.8675E+02    -0.8681E+02    -0.8687E+02    -0.8691E+02    -0.8696E+02    -0.8699E+02    -0.8700E+02    -0.8700E+02
    -0.8702E+02    -0.8702E+02    -0.8700E+02    -0.8697E+02    -0.8693E+02    -0.8688E+02    -0.8683E+02    -0.8677E+02    -0.8671E+02    -0.8665E+02    -0.8658E+02    -0.8652E+02    -0.8645E+02    -0.8638E+02    -0.8631E+02    -0.8623E+02    -0.8616E+02    -0.8609E+02    -0.8602E+02    -0.8595E+02    -0.8588E+02    -0.8580E+02    -0.8573E+02    -0.8566E+02    -0.8560E+02    -0.8553E+02    -0.8546E+02    -0.8539E+02    -0.8533E+02    -0.8527E+02    -0.8521E+02    -0.8515E+02    -0.8509E+02    -0.8503E+02    -0.8498E+02    -0.8493E+02    -0.8488E+02    -0.8484E+02    -0.8479E+02    -0.8476E+02    -0.8472E+02    -0.8469E+02    -0.8466E+02    -0.8463E+02    -0.8461E+02    -0.8459E+02    -0.8458E+02    -0.8457E+02    -0.8456E+02    -0.8456E+02    -0.8456E+02    -0.8457E+02    -0.8458E+02    -0.8459E+02    -0.8461E+02    -0.8463E+02    -0.8465E+02    -0.8468E+02    -0.8471E+02    -0.8475E+02    -0.8478E+02    -0.8482E+02    -0.8487E+02    -0.8491E+02    -0.8496E+02    -0.8502E+02    -0.8507E+02    -0.8513E+02    -0.8518E+02    -0.8524E+02    -0.8531E+02    -0.8537E+02    -0.8543E+02    -0.8550E+02    -0.8557E+02    -0.8563E+02    -0.8570E+02    -0.8577E+02    -0.8584E+02    -0.8591E+02    -0.8598E+02    -0.8605E+02    -0.8612E+02    -0.8619E+02    -0.8626E+02    -0.8633E+02    -0.8640E+02    -0.8647E+02    -0.8654E+02    -0.8660E+02    -0.8667E+02    -0.8673E+02    -0.8679E+02    -0.8685E+02    -0.8690E+02    -0.8694E+02    -0.8698E+02    -0.8701E+02    -0.8703E+02    -0.8703E+02
    -0.8704E+02    -0.8704E+02    -0.8702E+02    -0.8700E+02    -0.8696E+02    -0.8692E+02    -0.8687E+02    -0.8682E+02    -0.8676E+02    -0.8670E+02    -0.8664E+02    -0.8658E+02    -0.8652E+02    -0.8645E+02    -0.8639E+02    -0.8632E+02    -0.8626E+02    -0.8619E+02    -0.8612E+02    -0.8606E+02    -0.8599E+02    -0.8593E+02    -0.8587E+02    -0.8580E+02    -0.8574E+02    -0.8568E+02    -0.8562E+02    -0.8556E+02    -0.8550E+02    -0.8545E+02    -0.8539E+02    -0.8534E+02    -0.8529E+02    -0.8524E+02    -0.8519E+02    -0.8515E+02    -0.8511E+02    -0.8507E+02    -0.8503E+02    -0.8499E+02    -0.8496E+02    -0.8493E+02    -0.8491E+02    -0.8489E+02    -0.8487E+02    -0.8485E+02    -0.8484E+02    -0.8483E+02    -0.8482E+02    -0.8482E+02    -0.8482E+02    -0.8483E+02    -0.8484E+02    -0.8485E+02    -0.8486E+02    -0.8488E+02    -0.8490E+02    -0.8493E+02    -0.8495E+02    -0.8498E+02    -0.8502E+02    -0.8505E+02    -0.8509E+02    -0.8513E+02    -0.8518E+02    -0.8522E+02    -0.8527E+02    -0.8532E+02    -0.8537E+02    -0.8543E+02    -0.8548E+02    -0.8554E+02    -0.8559E+02    -0.8565E+02    -0.8571E+02    -0.8577E+02    -0.8584E+02    -0.8590E+02    -0.8596E+02    -0.8603E+02    -0.8609E+02    -0.8615E+02    -0.8622E+02    -0.8628E+02    -0.8635E+02    -0.8641E+02    -0.8647E+02    -0.8654E+02    -0.8660E+02    -0.8666E+02    -0.8672E+02    -0.8678E+02    -0.8683E+02    -0.8688E+02    -0.8693E+02    -0.8697E+02    -0.8701E+02    -0.8703E+02    -0.8705E+02    -0.8705E+02
    -0.8706E+02    -0.8706E+02    -0.8705E+02    -0.8702E+02    -0.8699E+02    -0.8695E+02    -0.8691E+02    -0.8686E+02    -0.8681E+02    -0.8675E+02    -0.8670E+02    -0.8664E+02    -0.8658E+02    -0.8652E+02    -0.8646E+02    -0.8640E+02    -0.8635E+02    -0.8629E+02    -0.8623E+02    -0.8617E+02    -0.8611E+02    -0.8605E+02    -0.8599E+02    -0.8594E+02    -0.8588E+02    -0.8583E+02    -0.8577E+02    -0.8572E+02    -0.8567E+02    -0.8562E+02    -0.8557E+02    -0.8552E+02    -0.8548E+02    -0.8543E+02    -0.8539E+02    -0.8535E+02    -0.8531E+02    -0.8528E+02    -0.8525E+02    -0.8522E+02    -0.8519E+02    -0.8516E+02    -0.8514E+02    -0.8512E+02    -0.8510E+02    -0.8509E+02    -0.8508E+02    -0.8507E+02    -0.8507E+02    -0.8506E+02    -0.8506E+02    -0.8507E+02    -0.8508E+02    -0.8509E+02    -0.8510E+02    -0.8511E+02    -0.8513E+02    -0.8515E+02    -0.8518E+02    -0.8521E+02    -0.8523E+02    -0.8527E+02    -0.8530E+02    -0.8534E+02    -0.8538E+02    -0.8542E+02    -0.8546E+02    -0.8550E+02    -0.8555E+02    -0.8560E+02    -0.8565E+02    -0.8570E+02    -0.8575E+02    -0.8580E+02    -0.8585E+02    -0.8591E+02    -0.8596E+02    -0.8602E+02    -0.8608E+02    -0.8614E+02    -0.8619E+02    -0.8625E+02    -0.8631E+02    -0.8637E+02    -0.8643E+02    -0.8649E+02    -0.8654E+02    -0.8660E+02    -0.8666E+02    -0.8671E+02    -0.8677E+02    -0.8682E+02    -0.8687E+02    -0.8692E+02    -0.8696E+02    -0.8700E+02    -0.8703E+02    -0.8706E+02    -0.8707E+02    -0.8707E+02
    -0.8708E+02    -0.8708E+02    -0.8707E+02    -0.8705E+02    -0.8702E+02    -0.8698E+02    -0.8694E+02    -0.8690E+02    -0.8685E+02    -0.8680E+02    -0.8675E+02    -0.8670E+02    -0.8665E+02    -0.8659E+02    -0.8654E+02    -0.8649E+02    -0.8643E+02    -0.8638E+02    -0.8632E+02    -0.8627E+02    -0.8622E+02    -0.8617E+02    -0.8611E+02    -0.8606E+02    -0.8601E+02    -0.8596E+02    -0.8591E+02    -0.8587E+02    -0.8582E+02    -0.8578E+02    -0.8573E+02    -0.8569E+02    -0.8565E+02    -0.8561E+02    -0.8558E+02    -0.8554E+02    -0.8551E+02    -0.8548E+02    -0.8545E+02    -0.8542E+02    -0.8540E+02    -0.8537E+02    -0.8535E+02    -0.8534E+02    -0.8532E+02    -0.8531E+02    -0.8530E+02    -0.8529E+02    -0.8529E+02    -0.8529E+02    -0.8529E+02    -0.8529E+02    -0.8530E+02    -0.8531E+02    -0.8532E+02    -0.8533E+02    -0.8535E+02    -0.8537E+02    -0.8539E+02    -0.8541E+02    -0.8544E+02    -0.8547E+02    -0.8550E+02    -0.8553E+02    -0.8556E+02    -0.8560E+02    -0.8564E+02    -0.8567E+02    -0.8572E+02    -0.8576E+02    -0.8580E+02    -0.8585E+02    -0.8589E+02    -0.8594E+02    -0.8599E+02    -0.8604E+02    -0.8609E+02    -0.8614E+02    -0.8619E+02    -0.8624E+02    -0.8629E+02    -0.8635E+02    -0.8640E+02    -0.8645E+02    -0.8650E+02    -0.8656E+02    -0.8661E+02    -0.8666E+02    -0.8671E+02    -0.8676E+02    -0.8681E+02    -0.8686E+02    -0.8691E+02    -0.8695E+02    -0.8699E+02    -0.8703E+02    -0.8706E+02    -0.8708E+02    -0.8709E+02    -0.8709E+02
    -0.8711E+02    -0.8711E+02    -0.8709E+02    -0.8707E+02    -0.8705E+02    -0.8701E+02    -0.8698E+02    -0.8694E+02    -0.8689E+02    -0.8685E+02    -0.8680E+02    -0.8676E+02    -0.8671E+02    -0.8666E+02    -0.8661E+02    -0.8656E+02    -0.8651E+02    -0.8647E+02    -0.8642E+02    -0.8637E+02    -0.8632E+02    -0.8628E+02    -0.8623E+02    -0.8618E+02    -0.8614E+02    -0.8609E+02    -0.8605E+02    -0.8601E+02    -0.8597E+02    -0.8593E+02    -0.8589E+02    -0.8585E+02    -0.8582E+02    -0.8578E+02    -0.8575E+02    -0.8572E+02    -0.8569E+02    -0.8566E+02    -0.8564E+02    -0.8561E+02    -0.8559E+02    -0.8557E+02    -0.8556E+02    -0.8554E+02    -0.8553E+02    -0.8552E+02    -0.8551E+02    -0.8550E+02    -0.8550E+02    -0.8550E+02    -0.8550E+02    -0.8550E+02    -0.8551E+02    -0.8551E+02    -0.8552E+02    -0.8554E+02    -0.8555E+02    -0.8557E+02    -0.8558E+02    -0.8561E+02    -0.8563E+02    -0.8565E+02    -0.8568E+02    -0.8571E+02    -0.8574E+02    -0.8577E+02    -0.8580E+02    -0.8584E+02    -0.8587E+02    -0.8591E+02    -0.8595E+02    -0.8599E+02    -0.8603E+02    -0.8607E+02    -0.8612E+02    -0.8616E+02    -0.8620E+02    -0.8625E+02    -0.8630E+02    -0.8634E+02    -0.8639E+02    -0.8644E+02    -0.8648E+02    -0.8653E+02    -0.8658E+02    -0.8663E+02    -0.8667E+02    -0.8672E+02    -0.8677E+02    -0.8681E+02    -0.8686E+02    -0.8690E+02    -0.8695E+02    -0.8698E+02    -0.8702E+02    -0.8705E+02    -0.8708E+02    -0.8710E+02    -0.8711E+02    -0.8711E+02
    -0.8713E+02    -0.8713E+02    -0.8712E+02    -0.8710E+02    -0.8707E+02    -0.8704E+02    -0.8701E+02    -0.8697E+02    -0.8694E+02    -0.8689E+02    -0.8685E+02    -0.8681E+02    -0.8677E+02    -0.8672E+02    -0.8668E+02    -0.8664E+02    -0.8659E+02    -0.8655E+02    -0.8651E+02    -0.8646E+02    -0.8642E+02    -0.8638E+02    -0.8634E+02    -0.8630E+02    -0.8626E+02    -0.8622E+02    -0.8618E+02    -0.8614E+02    -0.8611E+02    -0.8607E+02    -0.8604E+02    -0.8601E+02    -0.8597E+02    -0.8594E+02    -0.8592E+02    -0.8589E+02    -0.8586E+02    -0.8584E+02    -0.8582E+02    -0.8579E+02    -0.8578E+02    -0.8576E+02    -0.8574E+02    -0.8573E+02    -0.8572E+02    -0.8571E+02    -0.8570E+02    -0.8570E+02    -0.8569E+02    -0.8569E+02    -0.8569E+02    -0.8569E+02    -0.8570E+02    -0.8571E+02    -0.8572E+02    -0.8573E+02    -0.8574E+02    -0.8575E+02    -0.8577E+02    -0.8579E+02    -0.8581E+02    -0.8583E+02    -0.8585E+02    -0.8588E+02    -0.8590E+02    -0.8593E+02    -0.8596E+02    -0.8599E+02    -0.8602E+02    -0.8606E+02    -0.8609E+02    -0.8613E+02    -0.8616E+02    -0.8620E+02    -0.8624E+02    -0.8628E+02    -0.8632E+02    -0.8636E+02    -0.8640E+02    -0.8644E+02    -0.8648E+02    -0.8652E+02    -0.8657E+02    -0.8661E+02    -0.8665E+02    -0.8669E+02    -0.8674E+02    -0.8678E+02    -0.8682E+02    -0.8686E+02    -0.8690E+02    -0.8694E+02    -0.8698E+02    -0.8702E+02    -0.8705E+02    -0.8708E+02    -0.8710E+02    -0.8712E+02    -0.8713E+02    -0.8713E+02
    -0.8715E+02    -0.8715E+02    -0.8714E+02    -0.8712E+02    -0.8710E+02    -0.8707E+02    -0.8704E+02    -0.8701E+02    -0.8698E+02    -0.8694E+02    -0.8690E+02    -0.8686E+02    -0.8683E+02    -0.8679E+02    -0.8675E+02    -0.8671E+02    -0.8667E+02    -0.8663E+02    -0.8659E+02    -0.8656E+02    -0.8652E+02    -0.8648E+02    -0.8644E+02    -0.8641E+02    -0.8637E+02    -0.8634E+02    -0.8630E+02    -0.8627E+02    -0.8624E+02    -0.8621E+02    -0.8618E+02    -0.8615E+02    -0.8612E+02    -0.8610E+02    -0.8607E+02    -0.8605E+02    -0.8602E+02    -0.8600E+02    -0.8598E+02    -0.8597E+02    -0.8595E+02    -0.8593E+02    -0.8592E+02    -0.8591E+02    -0.8590E+02    -0.8589E+02    -0.8588E+02    -0.8588E+02    -0.8588E+02    -0.8588E+02    -0.8588E+02    -0.8588E+02    -0.8588E+02    -0.8589E+02    -0.8590E+02    -0.8590E+02    -0.8592E+02    -0.8593E+02    -0.8594E+02    -0.8596E+02    -0.8598E+02    -0.8599E+02    -0.8602E+02    -0.8604E+02    -0.8606E+02    -0.8608E+02    -0.8611E+02    -0.8614E+02    -0.8617E+02    -0.8619E+02    -0.8622E+02    -0.8626E+02    -0.8629E+02    -0.8632E+02    -0.8635E+02    -0.8639E+02    -0.8642E+02    -0.8646E+02    -0.8650E+02    -0.8653E+02    -0.8657E+02    -0.8661E+02    -0.8665E+02    -0.8668E+02    -0.8672E+02    -0.8676E+02    -0.8680E+02    -0.8684E+02    -0.8687E+02    -0.8691E+02    -0.8695E+02    -0.8698E+02    -0.8702E+02    -0.8705E+02    -0.8708E+02    -0.8710E+02    -0.8713E+02    -0.8714E+02    -0.8715E+02    -0.8715E+02
    -0.8717E+02    -0.8717E+02    -0.8716E+02    -0.8714E+02    -0.8712E+02    -0.8710E+02    -0.8707E+02    -0.8705E+02    -0.8701E+02    -0.8698E+02    -0.8695E+02    -0.8692E+02    -0.8688E+02    -0.8685E+02    -0.8681E+02    -0.8678E+02    -0.8674E+02    -0.8671E+02    -0.8668E+02    -0.8664E+02    -0.8661E+02    -0.8658E+02    -0.8655E+02    -0.8651E+02    -0.8648E+02    -0.8645E+02    -0.8642E+02    -0.8639E+02    -0.8637E+02    -0.8634E+02    -0.8631E+02    -0.8629E+02    -0.8626E+02    -0.8624E+02    -0.8622E+02    -0.8620E+02    -0.8618E+02    -0.8616E+02    -0.8614E+02    -0.8613E+02    -0.8611E+02    -0.8610E+02    -0.8609E+02    -0.8608E+02    -0.8607E+02    -0.8606E+02    -0.8606E+02    -0.8605E+02    -0.8605E+02    -0.8605E+02    -0.8605E+02    -0.8605E+02    -0.8605E+02    -0.8606E+02    -0.8607E+02    -0.8607E+02    -0.8608E+02    -0.8609E+02    -0.8611E+02    -0.8612E+02    -0.8614E+02    -0.8615E+02    -0.8617E+02    -0.8619E+02    -0.8621E+02    -0.8623E+02    -0.8625E+02    -0.8628E+02    -0.8630E+02    -0.8633E+02    -0.8635E+02    -0.8638E+02    -0.8641E+02    -0.8644E+02    -0.8647E+02    -0.8650E+02    -0.8653E+02    -0.8656E+02    -0.8659E+02    -0.8662E+02    -0.8666E+02    -0.8669E+02    -0.8672E+02    -0.8676E+02    -0.8679E+02    -0.8682E+02    -0.8686E+02    -0.8689E+02    -0.8692E+02    -0.8696E+02    -0.8699E+02    -0.8702E+02    -0.8705E+02    -0.8708E+02    -0.8711E+02    -0.8713E+02    -0.8715E+02    -0.8716E+02    -0.8717E+02    -0.8717E+02
    -0.8719E+02    -0.8719E+02    -0.8718E+02    -0.8717E+02    -0.8715E+02    -0.8713E+02    -0.8711E+02    -0.8708E+02    -0.8705E+02    -0.8702E+02    -0.8700E+02    -0.8697E+02    -0.8694E+02    -0.8691E+02    -0.8688E+02    -0.8685E+02    -0.8682E+02    -0.8679E+02    -0.8676E+02    -0.8673E+02    -0.8670E+02    -0.8667E+02    -0.8664E+02    -0.8662E+02    -0.8659E+02    -0.8656E+02    -0.8654E+02    -0.8651E+02    -0.8649E+02    -0.8646E+02    -0.8644E+02    -0.8642E+02    -0.8640E+02    -0.8638E+02    -0.8636E+02    -0.8634E+02    -0.8632E+02    -0.8631E+02    -0.8629E+02    -0.8628E+02    -0.8627E+02    -0.8626E+02    -0.8625E+02    -0.8624E+02    -0.8623E+02    -0.8622E+02    -0.8622E+02    -0.8622E+02    -0.8621E+02    -0.8621E+02    -0.8621E+02    -0.8622E+02    -0.8622E+02    -0.8622E+02    -0.8623E+02    -0.8623E+02    -0.8624E+02    -0.8625E+02    -0.8626E+02    -0.8627E+02    -0.8629E+02    -0.8630E+02    -0.8632E+02    -0.8633E+02    -0.8635E+02    -0.8637E+02    -0.8639E+02    -0.8641E+02    -0.8643E+02    -0.8645E+02    -0.8647E+02    -0.8650E+02    -0.8652E+02    -0.8655E+02    -0.8657E+02    -0.8660E+02    -0.8663E+02    -0.8665E+02    -0.8668E+02    -0.8671E+02    -0.8674E+02    -0.8677E+02    -0.8680E+02    -0.8683E+02    -0.8686E+02    -0.8688E+02    -0.8691E+02    -0.8694E+02    -0.8697E+02    -0.8700E+02    -0.8703E+02    -0.8706E+02    -0.8708E+02    -0.8711E+02    -0.8713E+02    -0.8715E+02    -0.8717E+02    -0.8718E+02    -0.8719E+02    -0.8719E+02
    -0.8721E+02    -0.8721E+02    -0.8720E+02    -0.8719E+02    -0.8717E+02    -0.8716E+02    -0.8714E+02    -0.8711E+02    -0.8709E+02    -0.8707E+02    -0.8704E+02    -0.8702E+02    -0.8699E+02    -0.8696E+02    -0.8694E+02    -0.8691E+02    -0.8689E+02    -0.8686E+02    -0.8683E+02    -0.8681E+02    -0.8678E+02    -0.8676E+02    -0.8674E+02    -0.8671E+02    -0.8669E+02    -0.8667E+02    -0.8664E+02    -0.8662E+02    -0.8660E+02    -0.8658E+02    -0.8656E+02    -0.8654E+02    -0.8653E+02    -0.8651E+02    -0.8649E+02    -0.8648E+02    -0.8646E+02    -0.8645E+02    -0.8644E+02    -0.8643E+02    -0.8642E+02    -0.8641E+02    -0.8640E+02    -0.8639E+02    -0.8638E+02    -0.8638E+02    -0.8638E+02    -0.8637E+02    -0.8637E+02    -0.8637E+02    -0.8637E+02    -0.8637E+02    -0.8637E+02    -0.8638E+02    -0.8638E+02    -0.8639E+02    -0.8639E+02    -0.8640E+02    -0.8641E+02    -0.8642E+02    -0.8643E+02    -0.8644E+02    -0.8646E+02    -0.8647E+02    -0.8649E+02    -0.8650E+02    -0.8652E+02    -0.8654E+02    -0.8655E+02    -0.8657E+02    -0.8659E+02    -0.8661E+02    -0.8663E+02    -0.8665E+02    -0.8668E+02    -0.8670E+02    -0.8672E+02    -0.8675E+02    -0.8677E+02    -0.8679E+02    -0.8682E+02    -0.8684E+02    -0.8687E+02    -0.8689E+02    -0.8692E+02    -0.8694E+02    -0.8697E+02    -0.8700E+02    -0.8702E+02    -0.8705E+02    -0.8707E+02    -0.8709E+02    -0.8712E+02    -0.8714E+02    -0.8716E+02    -0.8718E+02    -0.8719E+02    -0.8720E+02    -0.8721E+02    -0.8721E+02
    -0.8722E+02    -0.8722E+02    -0.8722E+02    -0.8721E+02    -0.8720E+02    -0.8718E+02    -0.8716E+02    -0.8715E+02    -0.8713E+02    -0.8710E+02    -0.8708E+02    -0.8706E+02    -0.8704E+02    -0.8702E+02    -0.8700E+02    -0.8697E+02    -0.8695E+02    -0.8693E+02    -0.8691E+02    -0.8689E+02    -0.8687E+02    -0.8685E+02    -0.8683E+02    -0.8681E+02    -0.8679E+02    -0.8677E+02    -0.8675E+02    -0.8673E+02    -0.8671E+02    -0.8670E+02    -0.8668E+02    -0.8667E+02    -0.8665E+02    -0.8664E+02    -0.8662E+02    -0.8661E+02    -0.8660E+02    -0.8659E+02    -0.8658E+02    -0.8657E+02    -0.8656E+02    -0.8655E+02    -0.8654E+02    -0.8654E+02    -0.8653E+02    -0.8653E+02    -0.8652E+02    -0.8652E+02    -0.8652E+02    -0.8652E+02    -0.8652E+02    -0.8652E+02    -0.8652E+02    -0.8652E+02    -0.8653E+02    -0.8653E+02    -0.8654E+02    -0.8655E+02    -0.8655E+02    -0.8656E+02    -0.8657E+02    -0.8658E+02    -0.8659E+02    -0.8660E+02    -0.8662E+02    -0.8663E+02    -0.8664E+02    -0.8666E+02    -0.8667E+02    -0.8669E+02    -0.8670E+02    -0.8672E+02    -0.8674E+02    -0.8676E+02    -0.8678E+02    -0.8679E+02    -0.8681E+02    -0.8683E+02    -0.8685E+02    -0.8687E+02    -0.8689E+02    -0.8692E+02    -0.8694E+02    -0.8696E+02    -0.8698E+02    -0.8700E+02    -0.8702E+02    -0.8705E+02    -0.8707E+02    -0.8709E+02    -0.8711E+02    -0.8713E+02    -0.8715E+02    -0.8717E+02    -0.8718E+02    -0.8720E+02    -0.8721E+02    -0.8722E+02    -0.8723E+02    -0.8723E+02
    -0.8724E+02    -0.8724E+02    -0.8724E+02    -0.8723E+02    -0.8722E+02    -0.8721E+02    -0.8719E+02    -0.8718E+02    -0.8716E+02    -0.8714E+02    -0.8713E+02    -0.8711E+02    -0.8709E+02    -0.8707E+02    -0.8705E+02    -0.8703E+02    -0.8702E+02    -0.8700E+02    -0.8698E+02    -0.8696E+02    -0.8695E+02    -0.8693E+02    -0.8691E+02    -0.8690E+02    -0.8688E+02    -0.8686E+02    -0.8685E+02    -0.8683E+02    -0.8682E+02    -0.8681E+02    -0.8679E+02    -0.8678E+02    -0.8677E+02    -0.8676E+02    -0.8674E+02    -0.8673E+02    -0.8672E+02    -0.8672E+02    -0.8671E+02    -0.8670E+02    -0.8669E+02    -0.8668E+02    -0.8668E+02    -0.8667E+02    -0.8667E+02    -0.8667E+02    -0.8666E+02    -0.8666E+02    -0.8666E+02    -0.8666E+02    -0.8666E+02    -0.8666E+02    -0.8666E+02    -0.8666E+02    -0.8667E+02    -0.8667E+02    -0.8668E+02    -0.8668E+02    -0.8669E+02    -0.8670E+02    -0.8670E+02    -0.8671E+02    -0.8672E+02    -0.8673E+02    -0.8674E+02    -0.8675E+02    -0.8676E+02    -0.8677E+02    -0.8679E+02    -0.8680E+02    -0.8681E+02    -0.8683E+02    -0.8684E+02    -0.8686E+02    -0.8687E+02    -0.8689E+02    -0.8690E+02    -0.8692E+02    -0.8694E+02    -0.8695E+02    -0.8697E+02    -0.8699E+02    -0.8700E+02    -0.8702E+02    -0.8704E+02    -0.8706E+02    -0.8708E+02    -0.8709E+02    -0.8711E+02    -0.8713E+02    -0.8715E+02    -0.8716E+02    -0.8718E+02    -0.8719E+02    -0.8721E+02    -0.8722E+02    -0.8723E+02    -0.8724E+02    -0.8724E+02    -0.8724E+02
    -0.8726E+02    -0.8726E+02    -0.8726E+02    -0.8725E+02    -0.8724E+02    -0.8723E+02    -0.8722E+02    -0.8721E+02    -0.8719E+02    -0.8718E+02    -0.8716E+02    -0.8715E+02    -0.8714E+02    -0.8712E+02    -0.8711E+02    -0.8709E+02    -0.8708E+02    -0.8706E+02    -0.8705E+02    -0.8704E+02    -0.8702E+02    -0.8701E+02    -0.8699E+02    -0.8698E+02    -0.8697E+02    -0.8696E+02    -0.8694E+02    -0.8693E+02    -0.8692E+02    -0.8691E+02    -0.8690E+02    -0.8689E+02    -0.8688E+02    -0.8687E+02    -0.8686E+02    -0.8685E+02    -0.8684E+02    -0.8684E+02    -0.8683E+02    -0.8682E+02    -0.8682E+02    -0.8681E+02    -0.8681E+02    -0.8680E+02    -0.8680E+02    -0.8680E+02    -0.8680E+02    -0.8679E+02    -0.8679E+02    -0.8679E+02    -0.8679E+02    -0.8679E+02    -0.8679E+02    -0.8680E+02    -0.8680E+02    -0.8680E+02    -0.8681E+02    -0.8681E+02    -0.8682E+02    -0.8682E+02    -0.8683E+02    -0.8683E+02    -0.8684E+02    -0.8685E+02    -0.8686E+02    -0.8686E+02    -0.8687E+02    -0.8688E+02    -0.8689E+02    -0.8690E+02    -0.8691E+02    -0.8693E+02    -0.8694E+02    -0.8695E+02    -0.8696E+02    -0.8697E+02    -0.8699E+02    -0.8700E+02    -0.8701E+02    -0.8703E+02    -0.8704E+02    -0.8705E+02    -0.8707E+02    -0.8708E+02    -0.8710E+02    -0.8711E+02    -0.8713E+02    -0.8714E+02    -0.8715E+02    -0.8717E+02    -0.8718E+02    -0.8720E+02    -0.8721E+02    -0.8722E+02    -0.8723E+02    -0.8724E+02    -0.8725E+02    -0.8726E+02    -0.8726E+02    -0.8726E+02
    -0.8727E+02    -0.8727E+02    -0.8727E+02    -0.8727E+02    -0.8726E+02    -0.8725E+02    -0.8724E+02    -0.8723E+02    -0.8722E+02    -0.8721E+02    -0.8720E+02    -0.8719E+02    -0.8718E+02    -0.8717E+02    -0.8716E+02    -0.8715E+02    -0.8713E+02    -0.8712E+02    -0.8711E+02    -0.8710E+02    -0.8709E+02    -0.8708E+02    -0.8707E+02    -0.8706E+02    -0.8705E+02    -0.8704E+02    -0.8703E+02    -0.8702E+02    -0.8701E+02    -0.8700E+02    -0.8700E+02    -0.8699E+02    -0.8698E+02    -0.8697E+02    -0.8697E+02    -0.8696E+02    -0.8695E+02    -0.8695E+02    -0.8694E+02    -0.8694E+02    -0.8693E+02    -0.8693E+02    -0.8693E+02    -0.8692E+02    -0.8692E+02    -0.8692E+02    -0.8692E+02    -0.8692E+02    -0.8692E+02    -0.8691E+02    -0.8691E+02    -0.8692E+02    -0.8692E+02    -0.8692E+02    -0.8692E+02    -0.8692E+02    -0.8693E+02    -0.8693E+02    -0.8693E+02    -0.8694E+02    -0.8694E+02    -0.8695E+02    -0.8695E+02    -0.8696E+02    -0.8696E+02    -0.8697E+02    -0.8698E+02    -0.8698E+02    -0.8699E+02    -0.8700E+02    -0.8701E+02    -0.8702E+02    -0.8703E+02    -0.8703E+02    -0.8704E+02    -0.8705E+02    -0.8706E+02    -0.8707E+02    -0.8708E+02    -0.8709E+02    -0.8710E+02    -0.8712E+02    -0.8713E+02    -0.8714E+02    -0.8715E+02    -0.8716E+02    -0.8717E+02    -0.8718E+02    -0.8719E+02    -0.8720E+02    -0.8721E+02    -0.8722E+02    -0.8723E+02    -0.8724E+02    -0.8725E+02    -0.8726E+02    -0.8727E+02    -0.8727E+02    -0.8727E+02    -0.8727E+02
    -0.8729E+02    -0.8729E+02    -0.8728E+02    -0.8728E+02    -0.8728E+02    -0.8727E+02    -0.8726E+02    -0.8726E+02    -0.8725E+02    -0.8724E+02    -0.8723E+02    -0.8722E+02    -0.8722E+02    -0.8721E+02    -0.8720E+02    -0.8719E+02    -0.8718E+02    -0.8717E+02    -0.8717E+02    -0.8716E+02    -0.8715E+02    -0.8714E+02    -0.8713E+02    -0.8713E+02    -0.8712E+02    -0.8711E+02    -0.8711E+02    -0.8710E+02    -0.8709E+02    -0.8709E+02    -0.8708E+02    -0.8707E+02    -0.8707E+02    -0.8706E+02    -0.8706E+02    -0.8705E+02    -0.8705E+02    -0.8704E+02    -0.8704E+02    -0.8704E+02    -0.8703E+02    -0.8703E+02    -0.8703E+02    -0.8703E+02    -0.8702E+02    -0.8702E+02    -0.8702E+02    -0.8702E+02    -0.8702E+02    -0.8702E+02    -0.8702E+02    -0.8702E+02    -0.8702E+02    -0.8702E+02    -0.8702E+02    -0.8702E+02    -0.8703E+02    -0.8703E+02    -0.8703E+02    -0.8704E+02    -0.8704E+02    -0.8704E+02    -0.8705E+02    -0.8705E+02    -0.8706E+02    -0.8706E+02    -0.8707E+02    -0.8707E+02    -0.8708E+02    -0.8708E+02    -0.8709E+02    -0.8709E+02    -0.8710E+02    -0.8711E+02    -0.8712E+02    -0.8712E+02    -0.8713E+02    -0.8714E+02    -0.8715E+02    -0.8715E+02    -0.8716E+02    -0.8717E+02    -0.8718E+02    -0.8719E+02    -0.8719E+02    -0.8720E+02    -0.8721E+02    -0.8722E+02    -0.8723E+02    -0.8723E+02    -0.8724E+02    -0.8725E+02    -0.8726E+02    -0.8726E+02    -0.8727E+02    -0.8728E+02    -0.8728E+02    -0.8728E+02    -0.8729E+02    -0.8729E+02
    -0.8729E+02    -0.8729E+02    -0.8729E+02    -0.8729E+02    -0.8729E+02    -0.8728E+02    -0.8728E+02    -0.8727E+02    -0.8727E+02    -0.8726E+02    -0.8725E+02    -0.8725E+02    -0.8724E+02    -0.8723E+02    -0.8723E+02    -0.8722E+02    -0.8722E+02    -0.8721E+02    -0.8720E+02    -0.8720E+02    -0.8719E+02    -0.8718E+02    -0.8718E+02    -0.8717E+02    -0.8717E+02    -0.8716E+02    -0.8716E+02    -0.8715E+02    -0.8715E+02    -0.8714E+02    -0.8714E+02    -0.8713E+02    -0.8713E+02    -0.8712E+02    -0.8712E+02    -0.8712E+02    -0.8711E+02    -0.8711E+02    -0.8711E+02    -0.8710E+02    -0.8710E+02    -0.8710E+02    -0.8710E+02    -0.8709E+02    -0.8709E+02    -0.8709E+02    -0.8709E+02    -0.8709E+02    -0.8709E+02    -0.8709E+02    -0.8709E+02    -0.8709E+02    -0.8709E+02    -0.8709E+02    -0.8709E+02    -0.8709E+02    -0.8709E+02    -0.8710E+02    -0.8710E+02    -0.8710E+02    -0.8710E+02    -0.8711E+02    -0.8711E+02    -0.8711E+02    -0.8712E+02    -0.8712E+02    -0.8712E+02    -0.8713E+02    -0.8713E+02    -0.8714E+02    -0.8714E+02    -0.8715E+02    -0.8715E+02    -0.8716E+02    -0.8716E+02    -0.8717E+02    -0.8717E+02    -0.8718E+02    -0.8719E+02    -0.8719E+02    -0.8720E+02    -0.8720E+02    -0.8721E+02    -0.8722E+02    -0.8722E+02    -0.8723E+02    -0.8724E+02    -0.8724E+02    -0.8725E+02    -0.8726E+02    -0.8726E+02    -0.8727E+02    -0.8727E+02    -0.8728E+02    -0.8728E+02    -0.8729E+02    -0.8729E+02    -0.8729E+02    -0.8729E+02    -0.8729E+02
    -0.8729E+02    -0.8729E+02    -0.8729E+02    -0.8729E+02    -0.8729E+02    -0.8728E+02    -0.8728E+02    -0.8727E+02    -0.8727E+02    -0.8726E+02    -0.8725E+02    -0.8725E+02    -0.8724E+02    -0.8723E+02    -0.8723E+02    -0.8722E+02    -0.8722E+02    -0.8721E+02    -0.8720E+02    -0.8720E+02    -0.8719E+02    -0.8718E+02    -0.8718E+02    -0.8717E+02    -0.8717E+02    -0.8716E+02    -0.8716E+02    -0.8715E+02    -0.8715E+02    -0.8714E+02    -0.8714E+02    -0.8713E+02    -0.8713E+02    -0.8712E+02    -0.8712E+02    -0.8712E+02    -0.8711E+02    -0.8711E+02    -0.8711E+02    -0.8710E+02    -0.8710E+02    -0.8710E+02    -0.8710E+02    -0.8709E+02    -0.8709E+02    -0.8709E+02    -0.8709E+02    -0.8709E+02    -0.8709E+02    -0.8709E+02    -0.8709E+02    -0.8709E+02    -0.8709E+02    -0.8709E+02    -0.8709E+02    -0.8709E+02    -0.8709E+02    -0.8710E+02    -0.8710E+02    -0.8710E+02    -0.8710E+02    -0.8711E+02    -0.8711E+02    -0.8711E+02    -0.8712E+02    -0.8712E+02    -0.8712E+02    -0.8713E+02    -0.8713E+02    -0.8714E+02    -0.8714E+02    -0.8715E+02    -0.8715E+02    -0.8716E+02    -0.8716E+02    -0.8717E+02    -0.8717E+02    -0.8718E+02    -0.8719E+02    -0.8719E+02    -0.8720E+02    -0.8720E+02    -0.8721E+02    -0.8722E+02    -0.8722E+02    -0.8723E+02    -0.8724E+02    -0.8724E+02    -0.8725E+02    -0.8726E+02    -0.8726E+02    -0.8727E+02    -0.8727E+02    -0.8728E+02    -0.8728E+02    -0.8729E+02    -0.8729E+02    -0.8729E+02    -0.8729E+02    -0.8729E+02
