# Supplementary material for: Electrical Pacing of Cardiac Tissue Including Potassium Inward Rectification
Source: PLoS One. 2015 Jun 9;10(6):e0127837. doi: 10.1371/journal.pone.0127837 (PMC4461281; doi:10.1371/journal.pone.0127837)
Supplement: S1 Data — (ZIP) [file pone.0127837.s001.zip › All-Data/Fig4-Data/BDT281/Vm118.txt]

    -0.8733E+02    -0.8729E+02    -0.8729E+02    -0.8729E+02    -0.8728E+02    -0.8728E+02    -0.8727E+02    -0.8727E+02    -0.8726E+02    -0.8726E+02    -0.8725E+02    -0.8724E+02    -0.8724E+02    -0.8723E+02    -0.8722E+02    -0.8721E+02    -0.8721E+02    -0.8720E+02    -0.8719E+02    -0.8719E+02    -0.8718E+02    -0.8717E+02    -0.8717E+02    -0.8716E+02    -0.8716E+02    -0.8715E+02    -0.8714E+02    -0.8714E+02    -0.8713E+02    -0.8713E+02    -0.8712E+02    -0.8712E+02    -0.8711E+02    -0.8711E+02    -0.8710E+02    -0.8710E+02    -0.8710E+02    -0.8709E+02    -0.8709E+02    -0.8709E+02    -0.8708E+02    -0.8708E+02    -0.8708E+02    -0.8708E+02    -0.8707E+02    -0.8707E+02    -0.8707E+02    -0.8707E+02    -0.8707E+02    -0.8707E+02    -0.8707E+02    -0.8707E+02    -0.8707E+02    -0.8707E+02    -0.8707E+02    -0.8708E+02    -0.8708E+02    -0.8708E+02    -0.8708E+02    -0.8708E+02    -0.8709E+02    -0.8709E+02    -0.8709E+02    -0.8710E+02    -0.8710E+02    -0.8711E+02    -0.8711E+02    -0.8711E+02    -0.8712E+02    -0.8712E+02    -0.8713E+02    -0.8713E+02    -0.8714E+02    -0.8715E+02    -0.8715E+02    -0.8716E+02    -0.8716E+02    -0.8717E+02    -0.8718E+02    -0.8718E+02    -0.8719E+02    -0.8720E+02    -0.8720E+02    -0.8721E+02    -0.8722E+02    -0.8722E+02    -0.8723E+02    -0.8724E+02    -0.8724E+02    -0.8725E+02    -0.8726E+02    -0.8726E+02    -0.8727E+02    -0.8727E+02    -0.8728E+02    -0.8728E+02    -0.8729E+02    -0.8729E+02    -0.8729E+02    -0.8729E+02
    -0.8729E+02    -0.8729E+02    -0.8729E+02    -0.8729E+02    -0.8728E+02    -0.8728E+02    -0.8727E+02    -0.8727E+02    -0.8726E+02    -0.8726E+02    -0.8725E+02    -0.8724E+02    -0.8724E+02    -0.8723E+02    -0.8722E+02    -0.8721E+02    -0.8721E+02    -0.8720E+02    -0.8719E+02    -0.8719E+02    -0.8718E+02    -0.8717E+02    -0.8717E+02    -0.8716E+02    -0.8716E+02    -0.8715E+02    -0.8714E+02    -0.8714E+02    -0.8713E+02    -0.8713E+02    -0.8712E+02    -0.8712E+02    -0.8711E+02    -0.8711E+02    -0.8710E+02    -0.8710E+02    -0.8710E+02    -0.8709E+02    -0.8709E+02    -0.8709E+02    -0.8708E+02    -0.8708E+02    -0.8708E+02    -0.8708E+02    -0.8707E+02    -0.8707E+02    -0.8707E+02    -0.8707E+02    -0.8707E+02    -0.8707E+02    -0.8707E+02    -0.8707E+02    -0.8707E+02    -0.8707E+02    -0.8707E+02    -0.8708E+02    -0.8708E+02    -0.8708E+02    -0.8708E+02    -0.8708E+02    -0.8709E+02    -0.8709E+02    -0.8709E+02    -0.8710E+02    -0.8710E+02    -0.8711E+02    -0.8711E+02    -0.8711E+02    -0.8712E+02    -0.8712E+02    -0.8713E+02    -0.8713E+02    -0.8714E+02    -0.8715E+02    -0.8715E+02    -0.8716E+02    -0.8716E+02    -0.8717E+02    -0.8718E+02    -0.8718E+02    -0.8719E+02    -0.8720E+02    -0.8720E+02    -0.8721E+02    -0.8722E+02    -0.8722E+02    -0.8723E+02    -0.8724E+02    -0.8724E+02    -0.8725E+02    -0.8726E+02    -0.8726E+02    -0.8727E+02    -0.8727E+02    -0.8728E+02    -0.8728E+02    -0.8729E+02    -0.8729E+02    -0.8729E+02    -0.8729E+02
    -0.8728E+02    -0.8728E+02    -0.8728E+02    -0.8728E+02    -0.8727E+02    -0.8727E+02    -0.8726E+02    -0.8725E+02    -0.8724E+02    -0.8724E+02    -0.8723E+02    -0.8722E+02    -0.8721E+02    -0.8720E+02    -0.8719E+02    -0.8718E+02    -0.8717E+02    -0.8716E+02    -0.8716E+02    -0.8715E+02    -0.8714E+02    -0.8713E+02    -0.8712E+02    -0.8711E+02    -0.8711E+02    -0.8710E+02    -0.8709E+02    -0.8708E+02    -0.8708E+02    -0.8707E+02    -0.8706E+02    -0.8706E+02    -0.8705E+02    -0.8704E+02    -0.8704E+02    -0.8703E+02    -0.8703E+02    -0.8702E+02    -0.8702E+02    -0.8702E+02    -0.8701E+02    -0.8701E+02    -0.8701E+02    -0.8700E+02    -0.8700E+02    -0.8700E+02    -0.8700E+02    -0.8700E+02    -0.8700E+02    -0.8700E+02    -0.8700E+02    -0.8700E+02    -0.8700E+02    -0.8700E+02    -0.8700E+02    -0.8700E+02    -0.8700E+02    -0.8701E+02    -0.8701E+02    -0.8701E+02    -0.8702E+02    -0.8702E+02    -0.8703E+02    -0.8703E+02    -0.8704E+02    -0.8704E+02    -0.8705E+02    -0.8705E+02    -0.8706E+02    -0.8706E+02    -0.8707E+02    -0.8708E+02    -0.8709E+02    -0.8709E+02    -0.8710E+02    -0.8711E+02    -0.8712E+02    -0.8712E+02    -0.8713E+02    -0.8714E+02    -0.8715E+02    -0.8716E+02    -0.8717E+02    -0.8718E+02    -0.8718E+02    -0.8719E+02    -0.8720E+02    -0.8721E+02    -0.8722E+02    -0.8723E+02    -0.8724E+02    -0.8724E+02    -0.8725E+02    -0.8726E+02    -0.8727E+02    -0.8727E+02    -0.8728E+02    -0.8728E+02    -0.8728E+02    -0.8728E+02
    -0.8727E+02    -0.8727E+02    -0.8727E+02    -0.8726E+02    -0.8725E+02    -0.8725E+02    -0.8724E+02    -0.8723E+02    -0.8722E+02    -0.8720E+02    -0.8719E+02    -0.8718E+02    -0.8717E+02    -0.8716E+02    -0.8715E+02    -0.8713E+02    -0.8712E+02    -0.8711E+02    -0.8710E+02    -0.8709E+02    -0.8707E+02    -0.8706E+02    -0.8705E+02    -0.8704E+02    -0.8703E+02    -0.8702E+02    -0.8701E+02    -0.8700E+02    -0.8699E+02    -0.8698E+02    -0.8697E+02    -0.8696E+02    -0.8696E+02    -0.8695E+02    -0.8694E+02    -0.8693E+02    -0.8693E+02    -0.8692E+02    -0.8692E+02    -0.8691E+02    -0.8691E+02    -0.8690E+02    -0.8690E+02    -0.8689E+02    -0.8689E+02    -0.8689E+02    -0.8689E+02    -0.8689E+02    -0.8688E+02    -0.8688E+02    -0.8688E+02    -0.8688E+02    -0.8689E+02    -0.8689E+02    -0.8689E+02    -0.8689E+02    -0.8690E+02    -0.8690E+02    -0.8690E+02    -0.8691E+02    -0.8691E+02    -0.8692E+02    -0.8692E+02    -0.8693E+02    -0.8694E+02    -0.8694E+02    -0.8695E+02    -0.8696E+02    -0.8697E+02    -0.8698E+02    -0.8699E+02    -0.8699E+02    -0.8700E+02    -0.8701E+02    -0.8702E+02    -0.8703E+02    -0.8705E+02    -0.8706E+02    -0.8707E+02    -0.8708E+02    -0.8709E+02    -0.8710E+02    -0.8711E+02    -0.8712E+02    -0.8714E+02    -0.8715E+02    -0.8716E+02    -0.8717E+02    -0.8718E+02    -0.8720E+02    -0.8721E+02    -0.8722E+02    -0.8723E+02    -0.8724E+02    -0.8725E+02    -0.8726E+02    -0.8726E+02    -0.8727E+02    -0.8727E+02    -0.8727E+02
    -0.8725E+02    -0.8725E+02    -0.8725E+02    -0.8724E+02    -0.8723E+02    -0.8722E+02    -0.8721E+02    -0.8720E+02    -0.8718E+02    -0.8717E+02    -0.8715E+02    -0.8714E+02    -0.8712E+02    -0.8711E+02    -0.8709E+02    -0.8708E+02    -0.8706E+02    -0.8705E+02    -0.8703E+02    -0.8701E+02    -0.8700E+02    -0.8699E+02    -0.8697E+02    -0.8696E+02    -0.8694E+02    -0.8693E+02    -0.8692E+02    -0.8690E+02    -0.8689E+02    -0.8688E+02    -0.8687E+02    -0.8686E+02    -0.8685E+02    -0.8684E+02    -0.8683E+02    -0.8682E+02    -0.8681E+02    -0.8680E+02    -0.8679E+02    -0.8679E+02    -0.8678E+02    -0.8677E+02    -0.8677E+02    -0.8677E+02    -0.8676E+02    -0.8676E+02    -0.8676E+02    -0.8675E+02    -0.8675E+02    -0.8675E+02    -0.8675E+02    -0.8675E+02    -0.8676E+02    -0.8676E+02    -0.8676E+02    -0.8676E+02    -0.8677E+02    -0.8677E+02    -0.8678E+02    -0.8678E+02    -0.8679E+02    -0.8680E+02    -0.8681E+02    -0.8681E+02    -0.8682E+02    -0.8683E+02    -0.8684E+02    -0.8685E+02    -0.8686E+02    -0.8687E+02    -0.8688E+02    -0.8690E+02    -0.8691E+02    -0.8692E+02    -0.8694E+02    -0.8695E+02    -0.8696E+02    -0.8698E+02    -0.8699E+02    -0.8701E+02    -0.8702E+02    -0.8704E+02    -0.8705E+02    -0.8707E+02    -0.8708E+02    -0.8710E+02    -0.8711E+02    -0.8713E+02    -0.8714E+02    -0.8716E+02    -0.8717E+02    -0.8719E+02    -0.8720E+02    -0.8721E+02    -0.8723E+02    -0.8724E+02    -0.8724E+02    -0.8725E+02    -0.8726E+02    -0.8726E+02
    -0.8724E+02    -0.8724E+02    -0.8723E+02    -0.8722E+02    -0.8721E+02    -0.8720E+02    -0.8718E+02    -0.8717E+02    -0.8715E+02    -0.8713E+02    -0.8711E+02    -0.8709E+02    -0.8707E+02    -0.8705E+02    -0.8703E+02    -0.8701E+02    -0.8700E+02    -0.8698E+02    -0.8696E+02    -0.8694E+02    -0.8692E+02    -0.8690E+02    -0.8688E+02    -0.8687E+02    -0.8685E+02    -0.8683E+02    -0.8682E+02    -0.8680E+02    -0.8678E+02    -0.8677E+02    -0.8675E+02    -0.8674E+02    -0.8673E+02    -0.8671E+02    -0.8670E+02    -0.8669E+02    -0.8668E+02    -0.8667E+02    -0.8666E+02    -0.8665E+02    -0.8664E+02    -0.8664E+02    -0.8663E+02    -0.8663E+02    -0.8662E+02    -0.8662E+02    -0.8661E+02    -0.8661E+02    -0.8661E+02    -0.8661E+02    -0.8661E+02    -0.8661E+02    -0.8661E+02    -0.8662E+02    -0.8662E+02    -0.8662E+02    -0.8663E+02    -0.8663E+02    -0.8664E+02    -0.8665E+02    -0.8666E+02    -0.8667E+02    -0.8668E+02    -0.8669E+02    -0.8670E+02    -0.8671E+02    -0.8672E+02    -0.8673E+02    -0.8675E+02    -0.8676E+02    -0.8678E+02    -0.8679E+02    -0.8681E+02    -0.8682E+02    -0.8684E+02    -0.8686E+02    -0.8687E+02    -0.8689E+02    -0.8691E+02    -0.8693E+02    -0.8694E+02    -0.8696E+02    -0.8698E+02    -0.8700E+02    -0.8702E+02    -0.8704E+02    -0.8706E+02    -0.8708E+02    -0.8710E+02    -0.8712E+02    -0.8713E+02    -0.8715E+02    -0.8717E+02    -0.8719E+02    -0.8720E+02    -0.8721E+02    -0.8723E+02    -0.8723E+02    -0.8724E+02    -0.8724E+02
    -0.8722E+02    -0.8722E+02    -0.8721E+02    -0.8720E+02    -0.8719E+02    -0.8717E+02    -0.8715E+02    -0.8713E+02    -0.8711E+02    -0.8709E+02    -0.8707E+02    -0.8704E+02    -0.8702E+02    -0.8700E+02    -0.8697E+02    -0.8695E+02    -0.8693E+02    -0.8690E+02    -0.8688E+02    -0.8686E+02    -0.8684E+02    -0.8681E+02    -0.8679E+02    -0.8677E+02    -0.8675E+02    -0.8673E+02    -0.8671E+02    -0.8669E+02    -0.8667E+02    -0.8665E+02    -0.8663E+02    -0.8662E+02    -0.8660E+02    -0.8659E+02    -0.8657E+02    -0.8656E+02    -0.8654E+02    -0.8653E+02    -0.8652E+02    -0.8651E+02    -0.8650E+02    -0.8649E+02    -0.8648E+02    -0.8648E+02    -0.8647E+02    -0.8647E+02    -0.8646E+02    -0.8646E+02    -0.8646E+02    -0.8646E+02    -0.8646E+02    -0.8646E+02    -0.8646E+02    -0.8646E+02    -0.8647E+02    -0.8647E+02    -0.8648E+02    -0.8649E+02    -0.8650E+02    -0.8650E+02    -0.8652E+02    -0.8653E+02    -0.8654E+02    -0.8655E+02    -0.8656E+02    -0.8658E+02    -0.8659E+02    -0.8661E+02    -0.8663E+02    -0.8664E+02    -0.8666E+02    -0.8668E+02    -0.8670E+02    -0.8672E+02    -0.8674E+02    -0.8676E+02    -0.8678E+02    -0.8680E+02    -0.8682E+02    -0.8684E+02    -0.8687E+02    -0.8689E+02    -0.8691E+02    -0.8693E+02    -0.8696E+02    -0.8698E+02    -0.8700E+02    -0.8703E+02    -0.8705E+02    -0.8707E+02    -0.8709E+02    -0.8712E+02    -0.8714E+02    -0.8716E+02    -0.8717E+02    -0.8719E+02    -0.8720E+02    -0.8721E+02    -0.8722E+02    -0.8722E+02
    -0.8720E+02    -0.8720E+02    -0.8719E+02    -0.8718E+02    -0.8716E+02    -0.8714E+02    -0.8712E+02    -0.8710E+02    -0.8707E+02    -0.8705E+02    -0.8702E+02    -0.8699E+02    -0.8697E+02    -0.8694E+02    -0.8691E+02    -0.8688E+02    -0.8686E+02    -0.8683E+02    -0.8680E+02    -0.8677E+02    -0.8675E+02    -0.8672E+02    -0.8669E+02    -0.8667E+02    -0.8664E+02    -0.8662E+02    -0.8660E+02    -0.8657E+02    -0.8655E+02    -0.8653E+02    -0.8651E+02    -0.8649E+02    -0.8647E+02    -0.8645E+02    -0.8643E+02    -0.8642E+02    -0.8640E+02    -0.8639E+02    -0.8637E+02    -0.8636E+02    -0.8635E+02    -0.8634E+02    -0.8633E+02    -0.8632E+02    -0.8631E+02    -0.8631E+02    -0.8630E+02    -0.8630E+02    -0.8630E+02    -0.8630E+02    -0.8630E+02    -0.8630E+02    -0.8630E+02    -0.8631E+02    -0.8631E+02    -0.8632E+02    -0.8632E+02    -0.8633E+02    -0.8634E+02    -0.8635E+02    -0.8637E+02    -0.8638E+02    -0.8639E+02    -0.8641E+02    -0.8642E+02    -0.8644E+02    -0.8646E+02    -0.8648E+02    -0.8650E+02    -0.8652E+02    -0.8654E+02    -0.8656E+02    -0.8658E+02    -0.8661E+02    -0.8663E+02    -0.8666E+02    -0.8668E+02    -0.8671E+02    -0.8673E+02    -0.8676E+02    -0.8678E+02    -0.8681E+02    -0.8684E+02    -0.8686E+02    -0.8689E+02    -0.8692E+02    -0.8695E+02    -0.8697E+02    -0.8700E+02    -0.8703E+02    -0.8705E+02    -0.8708E+02    -0.8710E+02    -0.8713E+02    -0.8715E+02    -0.8717E+02    -0.8718E+02    -0.8719E+02    -0.8720E+02    -0.8720E+02
    -0.8718E+02    -0.8718E+02    -0.8717E+02    -0.8716E+02    -0.8714E+02    -0.8712E+02    -0.8709E+02    -0.8706E+02    -0.8703E+02    -0.8700E+02    -0.8697E+02    -0.8694E+02    -0.8691E+02    -0.8688E+02    -0.8685E+02    -0.8681E+02    -0.8678E+02    -0.8675E+02    -0.8672E+02    -0.8669E+02    -0.8666E+02    -0.8662E+02    -0.8659E+02    -0.8657E+02    -0.8654E+02    -0.8651E+02    -0.8648E+02    -0.8645E+02    -0.8643E+02    -0.8640E+02    -0.8638E+02    -0.8635E+02    -0.8633E+02    -0.8631E+02    -0.8629E+02    -0.8627E+02    -0.8625E+02    -0.8623E+02    -0.8622E+02    -0.8620E+02    -0.8619E+02    -0.8618E+02    -0.8617E+02    -0.8616E+02    -0.8615E+02    -0.8614E+02    -0.8614E+02    -0.8613E+02    -0.8613E+02    -0.8613E+02    -0.8613E+02    -0.8613E+02    -0.8613E+02    -0.8614E+02    -0.8614E+02    -0.8615E+02    -0.8616E+02    -0.8617E+02    -0.8618E+02    -0.8620E+02    -0.8621E+02    -0.8623E+02    -0.8624E+02    -0.8626E+02    -0.8628E+02    -0.8630E+02    -0.8632E+02    -0.8634E+02    -0.8636E+02    -0.8639E+02    -0.8641E+02    -0.8644E+02    -0.8647E+02    -0.8649E+02    -0.8652E+02    -0.8655E+02    -0.8658E+02    -0.8661E+02    -0.8664E+02    -0.8667E+02    -0.8670E+02    -0.8673E+02    -0.8676E+02    -0.8679E+02    -0.8682E+02    -0.8686E+02    -0.8689E+02    -0.8692E+02    -0.8695E+02    -0.8698E+02    -0.8701E+02    -0.8704E+02    -0.8707E+02    -0.8710E+02    -0.8712E+02    -0.8714E+02    -0.8716E+02    -0.8717E+02    -0.8718E+02    -0.8718E+02
    -0.8716E+02    -0.8716E+02    -0.8715E+02    -0.8713E+02    -0.8711E+02    -0.8709E+02    -0.8706E+02    -0.8703E+02    -0.8699E+02    -0.8696E+02    -0.8692E+02    -0.8689E+02    -0.8685E+02    -0.8682E+02    -0.8678E+02    -0.8674E+02    -0.8671E+02    -0.8667E+02    -0.8663E+02    -0.8660E+02    -0.8656E+02    -0.8653E+02    -0.8649E+02    -0.8646E+02    -0.8642E+02    -0.8639E+02    -0.8636E+02    -0.8633E+02    -0.8630E+02    -0.8627E+02    -0.8624E+02    -0.8621E+02    -0.8619E+02    -0.8616E+02    -0.8614E+02    -0.8611E+02    -0.8609E+02    -0.8607E+02    -0.8605E+02    -0.8604E+02    -0.8602E+02    -0.8601E+02    -0.8599E+02    -0.8598E+02    -0.8597E+02    -0.8597E+02    -0.8596E+02    -0.8595E+02    -0.8595E+02    -0.8595E+02    -0.8595E+02    -0.8595E+02    -0.8596E+02    -0.8596E+02    -0.8597E+02    -0.8598E+02    -0.8599E+02    -0.8600E+02    -0.8601E+02    -0.8603E+02    -0.8605E+02    -0.8606E+02    -0.8608E+02    -0.8610E+02    -0.8613E+02    -0.8615E+02    -0.8617E+02    -0.8620E+02    -0.8623E+02    -0.8625E+02    -0.8628E+02    -0.8631E+02    -0.8634E+02    -0.8637E+02    -0.8641E+02    -0.8644E+02    -0.8647E+02    -0.8651E+02    -0.8654E+02    -0.8657E+02    -0.8661E+02    -0.8665E+02    -0.8668E+02    -0.8672E+02    -0.8675E+02    -0.8679E+02    -0.8683E+02    -0.8686E+02    -0.8690E+02    -0.8693E+02    -0.8697E+02    -0.8700E+02    -0.8703E+02    -0.8706E+02    -0.8709E+02    -0.8712E+02    -0.8714E+02    -0.8715E+02    -0.8716E+02    -0.8716E+02
    -0.8714E+02    -0.8714E+02    -0.8713E+02    -0.8711E+02    -0.8708E+02    -0.8706E+02    -0.8702E+02    -0.8699E+02    -0.8695E+02    -0.8691E+02    -0.8687E+02    -0.8683E+02    -0.8679E+02    -0.8675E+02    -0.8671E+02    -0.8667E+02    -0.8663E+02    -0.8659E+02    -0.8654E+02    -0.8650E+02    -0.8646E+02    -0.8642E+02    -0.8638E+02    -0.8634E+02    -0.8631E+02    -0.8627E+02    -0.8623E+02    -0.8620E+02    -0.8616E+02    -0.8613E+02    -0.8609E+02    -0.8606E+02    -0.8603E+02    -0.8600E+02    -0.8598E+02    -0.8595E+02    -0.8593E+02    -0.8590E+02    -0.8588E+02    -0.8586E+02    -0.8584E+02    -0.8583E+02    -0.8581E+02    -0.8580E+02    -0.8579E+02    -0.8578E+02    -0.8577E+02    -0.8577E+02    -0.8576E+02    -0.8576E+02    -0.8576E+02    -0.8577E+02    -0.8577E+02    -0.8578E+02    -0.8579E+02    -0.8580E+02    -0.8581E+02    -0.8582E+02    -0.8584E+02    -0.8585E+02    -0.8587E+02    -0.8589E+02    -0.8592E+02    -0.8594E+02    -0.8597E+02    -0.8599E+02    -0.8602E+02    -0.8605E+02    -0.8608E+02    -0.8611E+02    -0.8615E+02    -0.8618E+02    -0.8621E+02    -0.8625E+02    -0.8629E+02    -0.8632E+02    -0.8636E+02    -0.8640E+02    -0.8644E+02    -0.8648E+02    -0.8652E+02    -0.8656E+02    -0.8660E+02    -0.8664E+02    -0.8668E+02    -0.8672E+02    -0.8676E+02    -0.8680E+02    -0.8685E+02    -0.8688E+02    -0.8692E+02    -0.8696E+02    -0.8700E+02    -0.8703E+02    -0.8706E+02    -0.8709E+02    -0.8711E+02    -0.8713E+02    -0.8714E+02    -0.8714E+02
    -0.8711E+02    -0.8711E+02    -0.8710E+02    -0.8708E+02    -0.8706E+02    -0.8703E+02    -0.8699E+02    -0.8695E+02    -0.8691E+02    -0.8687E+02    -0.8682E+02    -0.8678E+02    -0.8673E+02    -0.8669E+02    -0.8664E+02    -0.8659E+02    -0.8654E+02    -0.8650E+02    -0.8645E+02    -0.8641E+02    -0.8636E+02    -0.8631E+02    -0.8627E+02    -0.8623E+02    -0.8618E+02    -0.8614E+02    -0.8610E+02    -0.8606E+02    -0.8602E+02    -0.8598E+02    -0.8594E+02    -0.8591E+02    -0.8587E+02    -0.8584E+02    -0.8581E+02    -0.8578E+02    -0.8575E+02    -0.8572E+02    -0.8570E+02    -0.8568E+02    -0.8566E+02    -0.8564E+02    -0.8562E+02    -0.8561E+02    -0.8559E+02    -0.8558E+02    -0.8557E+02    -0.8557E+02    -0.8556E+02    -0.8556E+02    -0.8556E+02    -0.8557E+02    -0.8557E+02    -0.8558E+02    -0.8559E+02    -0.8560E+02    -0.8561E+02    -0.8563E+02    -0.8565E+02    -0.8567E+02    -0.8569E+02    -0.8571E+02    -0.8574E+02    -0.8577E+02    -0.8580E+02    -0.8583E+02    -0.8586E+02    -0.8589E+02    -0.8593E+02    -0.8596E+02    -0.8600E+02    -0.8604E+02    -0.8608E+02    -0.8612E+02    -0.8616E+02    -0.8620E+02    -0.8625E+02    -0.8629E+02    -0.8633E+02    -0.8638E+02    -0.8642E+02    -0.8647E+02    -0.8652E+02    -0.8656E+02    -0.8661E+02    -0.8665E+02    -0.8670E+02    -0.8675E+02    -0.8679E+02    -0.8683E+02    -0.8688E+02    -0.8692E+02    -0.8696E+02    -0.8700E+02    -0.8703E+02    -0.8706E+02    -0.8709E+02    -0.8711E+02    -0.8712E+02    -0.8712E+02
    -0.8709E+02    -0.8709E+02    -0.8708E+02    -0.8706E+02    -0.8703E+02    -0.8699E+02    -0.8695E+02    -0.8691E+02    -0.8687E+02    -0.8682E+02    -0.8677E+02    -0.8672E+02    -0.8667E+02    -0.8662E+02    -0.8656E+02    -0.8651E+02    -0.8646E+02    -0.8641E+02    -0.8636E+02    -0.8630E+02    -0.8625E+02    -0.8620E+02    -0.8615E+02    -0.8610E+02    -0.8605E+02    -0.8601E+02    -0.8596E+02    -0.8591E+02    -0.8587E+02    -0.8583E+02    -0.8578E+02    -0.8574E+02    -0.8570E+02    -0.8567E+02    -0.8563E+02    -0.8560E+02    -0.8556E+02    -0.8553E+02    -0.8551E+02    -0.8548E+02    -0.8546E+02    -0.8544E+02    -0.8542E+02    -0.8540E+02    -0.8538E+02    -0.8537E+02    -0.8536E+02    -0.8536E+02    -0.8535E+02    -0.8535E+02    -0.8535E+02    -0.8536E+02    -0.8536E+02    -0.8537E+02    -0.8538E+02    -0.8539E+02    -0.8541E+02    -0.8543E+02    -0.8545E+02    -0.8547E+02    -0.8550E+02    -0.8552E+02    -0.8555E+02    -0.8558E+02    -0.8562E+02    -0.8565E+02    -0.8569E+02    -0.8573E+02    -0.8577E+02    -0.8581E+02    -0.8585E+02    -0.8589E+02    -0.8594E+02    -0.8598E+02    -0.8603E+02    -0.8608E+02    -0.8613E+02    -0.8618E+02    -0.8623E+02    -0.8628E+02    -0.8633E+02    -0.8638E+02    -0.8643E+02    -0.8648E+02    -0.8653E+02    -0.8658E+02    -0.8663E+02    -0.8668E+02    -0.8673E+02    -0.8678E+02    -0.8683E+02    -0.8688E+02    -0.8692E+02    -0.8696E+02    -0.8700E+02    -0.8704E+02    -0.8707E+02    -0.8709E+02    -0.8710E+02    -0.8710E+02
    -0.8707E+02    -0.8707E+02    -0.8706E+02    -0.8703E+02    -0.8700E+02    -0.8696E+02    -0.8692E+02    -0.8687E+02    -0.8682E+02    -0.8677E+02    -0.8671E+02    -0.8666E+02    -0.8660E+02    -0.8655E+02    -0.8649E+02    -0.8643E+02    -0.8637E+02    -0.8631E+02    -0.8626E+02    -0.8620E+02    -0.8614E+02    -0.8609E+02    -0.8603E+02    -0.8597E+02    -0.8592E+02    -0.8587E+02    -0.8581E+02    -0.8576E+02    -0.8571E+02    -0.8566E+02    -0.8562E+02    -0.8557E+02    -0.8553E+02    -0.8548E+02    -0.8544E+02    -0.8540E+02    -0.8537E+02    -0.8533E+02    -0.8530E+02    -0.8527E+02    -0.8524E+02    -0.8522E+02    -0.8520E+02    -0.8518E+02    -0.8516E+02    -0.8515E+02    -0.8514E+02    -0.8513E+02    -0.8513E+02    -0.8512E+02    -0.8512E+02    -0.8513E+02    -0.8514E+02    -0.8514E+02    -0.8516E+02    -0.8517E+02    -0.8519E+02    -0.8521E+02    -0.8524E+02    -0.8526E+02    -0.8529E+02    -0.8532E+02    -0.8536E+02    -0.8539E+02    -0.8543E+02    -0.8547E+02    -0.8551E+02    -0.8555E+02    -0.8560E+02    -0.8564E+02    -0.8569E+02    -0.8574E+02    -0.8579E+02    -0.8584E+02    -0.8590E+02    -0.8595E+02    -0.8600E+02    -0.8606E+02    -0.8611E+02    -0.8617E+02    -0.8623E+02    -0.8628E+02    -0.8634E+02    -0.8640E+02    -0.8645E+02    -0.8651E+02    -0.8657E+02    -0.8662E+02    -0.8668E+02    -0.8673E+02    -0.8678E+02    -0.8683E+02    -0.8688E+02    -0.8693E+02    -0.8697E+02    -0.8701E+02    -0.8704E+02    -0.8706E+02    -0.8708E+02    -0.8708E+02
    -0.8705E+02    -0.8705E+02    -0.8703E+02    -0.8701E+02    -0.8697E+02    -0.8693E+02    -0.8688E+02    -0.8683E+02    -0.8677E+02    -0.8672E+02    -0.8666E+02    -0.8660E+02    -0.8653E+02    -0.8647E+02    -0.8641E+02    -0.8635E+02    -0.8628E+02    -0.8622E+02    -0.8615E+02    -0.8609E+02    -0.8603E+02    -0.8596E+02    -0.8590E+02    -0.8584E+02    -0.8578E+02    -0.8572E+02    -0.8566E+02    -0.8560E+02    -0.8555E+02    -0.8549E+02    -0.8544E+02    -0.8539E+02    -0.8534E+02    -0.8529E+02    -0.8524E+02    -0.8520E+02    -0.8516E+02    -0.8512E+02    -0.8508E+02    -0.8505E+02    -0.8502E+02    -0.8499E+02    -0.8496E+02    -0.8494E+02    -0.8492E+02    -0.8491E+02    -0.8490E+02    -0.8489E+02    -0.8488E+02    -0.8488E+02    -0.8488E+02    -0.8488E+02    -0.8489E+02    -0.8490E+02    -0.8492E+02    -0.8494E+02    -0.8496E+02    -0.8498E+02    -0.8501E+02    -0.8504E+02    -0.8507E+02    -0.8511E+02    -0.8514E+02    -0.8518E+02    -0.8523E+02    -0.8527E+02    -0.8532E+02    -0.8537E+02    -0.8542E+02    -0.8547E+02    -0.8552E+02    -0.8558E+02    -0.8564E+02    -0.8569E+02    -0.8575E+02    -0.8581E+02    -0.8587E+02    -0.8593E+02    -0.8599E+02    -0.8606E+02    -0.8612E+02    -0.8618E+02    -0.8624E+02    -0.8631E+02    -0.8637E+02    -0.8643E+02    -0.8649E+02    -0.8656E+02    -0.8662E+02    -0.8668E+02    -0.8673E+02    -0.8679E+02    -0.8684E+02    -0.8689E+02    -0.8694E+02    -0.8698E+02    -0.8701E+02    -0.8704E+02    -0.8705E+02    -0.8705E+02
    -0.8702E+02    -0.8702E+02    -0.8701E+02    -0.8698E+02    -0.8694E+02    -0.8689E+02    -0.8684E+02    -0.8679E+02    -0.8673E+02    -0.8666E+02    -0.8660E+02    -0.8653E+02    -0.8647E+02    -0.8640E+02    -0.8633E+02    -0.8626E+02    -0.8619E+02    -0.8612E+02    -0.8605E+02    -0.8598E+02    -0.8591E+02    -0.8584E+02    -0.8577E+02    -0.8570E+02    -0.8563E+02    -0.8556E+02    -0.8550E+02    -0.8543E+02    -0.8537E+02    -0.8531E+02    -0.8525E+02    -0.8519E+02    -0.8513E+02    -0.8508E+02    -0.8503E+02    -0.8498E+02    -0.8493E+02    -0.8489E+02    -0.8484E+02    -0.8481E+02    -0.8477E+02    -0.8474E+02    -0.8471E+02    -0.8469E+02    -0.8466E+02    -0.8465E+02    -0.8463E+02    -0.8462E+02    -0.8462E+02    -0.8461E+02    -0.8462E+02    -0.8462E+02    -0.8463E+02    -0.8464E+02    -0.8466E+02    -0.8468E+02    -0.8470E+02    -0.8473E+02    -0.8476E+02    -0.8480E+02    -0.8483E+02    -0.8487E+02    -0.8492E+02    -0.8496E+02    -0.8501E+02    -0.8506E+02    -0.8511E+02    -0.8517E+02    -0.8523E+02    -0.8529E+02    -0.8535E+02    -0.8541E+02    -0.8547E+02    -0.8554E+02    -0.8560E+02    -0.8567E+02    -0.8574E+02    -0.8580E+02    -0.8587E+02    -0.8594E+02    -0.8601E+02    -0.8608E+02    -0.8615E+02    -0.8622E+02    -0.8629E+02    -0.8635E+02    -0.8642E+02    -0.8649E+02    -0.8656E+02    -0.8662E+02    -0.8668E+02    -0.8674E+02    -0.8680E+02    -0.8686E+02    -0.8691E+02    -0.8695E+02    -0.8699E+02    -0.8702E+02    -0.8703E+02    -0.8703E+02
    -0.8700E+02    -0.8700E+02    -0.8698E+02    -0.8695E+02    -0.8691E+02    -0.8686E+02    -0.8680E+02    -0.8674E+02    -0.8668E+02    -0.8661E+02    -0.8654E+02    -0.8647E+02    -0.8639E+02    -0.8632E+02    -0.8624E+02    -0.8617E+02    -0.8609E+02    -0.8601E+02    -0.8593E+02    -0.8586E+02    -0.8578E+02    -0.8570E+02    -0.8563E+02    -0.8555E+02    -0.8547E+02    -0.8540E+02    -0.8533E+02    -0.8525E+02    -0.8518E+02    -0.8511E+02    -0.8505E+02    -0.8498E+02    -0.8492E+02    -0.8486E+02    -0.8480E+02    -0.8474E+02    -0.8469E+02    -0.8464E+02    -0.8459E+02    -0.8455E+02    -0.8451E+02    -0.8447E+02    -0.8444E+02    -0.8441E+02    -0.8438E+02    -0.8436E+02    -0.8435E+02    -0.8434E+02    -0.8433E+02    -0.8433E+02    -0.8433E+02    -0.8433E+02    -0.8435E+02    -0.8436E+02    -0.8438E+02    -0.8440E+02    -0.8443E+02    -0.8446E+02    -0.8450E+02    -0.8454E+02    -0.8458E+02    -0.8462E+02    -0.8467E+02    -0.8473E+02    -0.8478E+02    -0.8484E+02    -0.8490E+02    -0.8496E+02    -0.8502E+02    -0.8509E+02    -0.8516E+02    -0.8523E+02    -0.8530E+02    -0.8537E+02    -0.8544E+02    -0.8552E+02    -0.8559E+02    -0.8567E+02    -0.8574E+02    -0.8582E+02    -0.8590E+02    -0.8597E+02    -0.8605E+02    -0.8612E+02    -0.8620E+02    -0.8627E+02    -0.8635E+02    -0.8642E+02    -0.8649E+02    -0.8656E+02    -0.8663E+02    -0.8670E+02    -0.8676E+02    -0.8682E+02    -0.8687E+02    -0.8692E+02    -0.8696E+02    -0.8699E+02    -0.8701E+02    -0.8701E+02
    -0.8697E+02    -0.8697E+02    -0.8696E+02    -0.8692E+02    -0.8688E+02    -0.8682E+02    -0.8676E+02    -0.8670E+02    -0.8663E+02    -0.8656E+02    -0.8648E+02    -0.8640E+02    -0.8632E+02    -0.8624E+02    -0.8616E+02    -0.8607E+02    -0.8599E+02    -0.8590E+02    -0.8582E+02    -0.8573E+02    -0.8565E+02    -0.8556E+02    -0.8548E+02    -0.8539E+02    -0.8531E+02    -0.8523E+02    -0.8515E+02    -0.8506E+02    -0.8498E+02    -0.8491E+02    -0.8483E+02    -0.8476E+02    -0.8469E+02    -0.8462E+02    -0.8455E+02    -0.8449E+02    -0.8442E+02    -0.8437E+02    -0.8431E+02    -0.8426E+02    -0.8422E+02    -0.8418E+02    -0.8414E+02    -0.8411E+02    -0.8408E+02    -0.8406E+02    -0.8404E+02    -0.8402E+02    -0.8402E+02    -0.8401E+02    -0.8402E+02    -0.8402E+02    -0.8403E+02    -0.8405E+02    -0.8407E+02    -0.8410E+02    -0.8413E+02    -0.8417E+02    -0.8421E+02    -0.8425E+02    -0.8430E+02    -0.8435E+02    -0.8441E+02    -0.8447E+02    -0.8453E+02    -0.8460E+02    -0.8467E+02    -0.8474E+02    -0.8481E+02    -0.8488E+02    -0.8496E+02    -0.8504E+02    -0.8512E+02    -0.8520E+02    -0.8528E+02    -0.8536E+02    -0.8545E+02    -0.8553E+02    -0.8561E+02    -0.8570E+02    -0.8578E+02    -0.8586E+02    -0.8595E+02    -0.8603E+02    -0.8611E+02    -0.8619E+02    -0.8627E+02    -0.8635E+02    -0.8643E+02    -0.8651E+02    -0.8658E+02    -0.8665E+02    -0.8672E+02    -0.8678E+02    -0.8684E+02    -0.8689E+02    -0.8694E+02    -0.8697E+02    -0.8699E+02    -0.8699E+02
    -0.8695E+02    -0.8695E+02    -0.8693E+02    -0.8689E+02    -0.8685E+02    -0.8679E+02    -0.8672E+02    -0.8665E+02    -0.8658E+02    -0.8650E+02    -0.8642E+02    -0.8633E+02    -0.8625E+02    -0.8616E+02    -0.8607E+02    -0.8598E+02    -0.8589E+02    -0.8579E+02    -0.8570E+02    -0.8561E+02    -0.8551E+02    -0.8542E+02    -0.8532E+02    -0.8523E+02    -0.8514E+02    -0.8505E+02    -0.8495E+02    -0.8486E+02    -0.8477E+02    -0.8469E+02    -0.8460E+02    -0.8452E+02    -0.8444E+02    -0.8436E+02    -0.8428E+02    -0.8421E+02    -0.8414E+02    -0.8408E+02    -0.8401E+02    -0.8396E+02    -0.8390E+02    -0.8386E+02    -0.8381E+02    -0.8378E+02    -0.8374E+02    -0.8372E+02    -0.8370E+02    -0.8368E+02    -0.8367E+02    -0.8367E+02    -0.8367E+02    -0.8368E+02    -0.8369E+02    -0.8371E+02    -0.8374E+02    -0.8377E+02    -0.8381E+02    -0.8385E+02    -0.8389E+02    -0.8395E+02    -0.8400E+02    -0.8406E+02    -0.8413E+02    -0.8419E+02    -0.8427E+02    -0.8434E+02    -0.8442E+02    -0.8450E+02    -0.8458E+02    -0.8466E+02    -0.8475E+02    -0.8484E+02    -0.8493E+02    -0.8502E+02    -0.8511E+02    -0.8520E+02    -0.8529E+02    -0.8538E+02    -0.8547E+02    -0.8557E+02    -0.8566E+02    -0.8575E+02    -0.8584E+02    -0.8593E+02    -0.8602E+02    -0.8611E+02    -0.8620E+02    -0.8628E+02    -0.8637E+02    -0.8645E+02    -0.8653E+02    -0.8661E+02    -0.8668E+02    -0.8675E+02    -0.8681E+02    -0.8686E+02    -0.8691E+02    -0.8694E+02    -0.8696E+02    -0.8696E+02
    -0.8693E+02    -0.8693E+02    -0.8690E+02    -0.8687E+02    -0.8682E+02    -0.8675E+02    -0.8669E+02    -0.8661E+02    -0.8653E+02    -0.8644E+02    -0.8636E+02    -0.8627E+02    -0.8617E+02    -0.8608E+02    -0.8598E+02    -0.8588E+02    -0.8578E+02    -0.8568E+02    -0.8558E+02    -0.8547E+02    -0.8537E+02    -0.8527E+02    -0.8516E+02    -0.8506E+02    -0.8496E+02    -0.8485E+02    -0.8475E+02    -0.8465E+02    -0.8455E+02    -0.8445E+02    -0.8436E+02    -0.8426E+02    -0.8417E+02    -0.8408E+02    -0.8399E+02    -0.8391E+02    -0.8383E+02    -0.8376E+02    -0.8369E+02    -0.8362E+02    -0.8356E+02    -0.8351E+02    -0.8346E+02    -0.8341E+02    -0.8338E+02    -0.8335E+02    -0.8332E+02    -0.8330E+02    -0.8329E+02    -0.8329E+02    -0.8329E+02    -0.8330E+02    -0.8332E+02    -0.8334E+02    -0.8337E+02    -0.8341E+02    -0.8345E+02    -0.8350E+02    -0.8355E+02    -0.8361E+02    -0.8367E+02    -0.8374E+02    -0.8382E+02    -0.8390E+02    -0.8398E+02    -0.8406E+02    -0.8415E+02    -0.8424E+02    -0.8433E+02    -0.8443E+02    -0.8453E+02    -0.8462E+02    -0.8472E+02    -0.8482E+02    -0.8493E+02    -0.8503E+02    -0.8513E+02    -0.8523E+02    -0.8533E+02    -0.8543E+02    -0.8554E+02    -0.8564E+02    -0.8573E+02    -0.8583E+02    -0.8593E+02    -0.8603E+02    -0.8612E+02    -0.8621E+02    -0.8630E+02    -0.8639E+02    -0.8648E+02    -0.8656E+02    -0.8664E+02    -0.8671E+02    -0.8678E+02    -0.8683E+02    -0.8688E+02    -0.8692E+02    -0.8694E+02    -0.8694E+02
    -0.8690E+02    -0.8690E+02    -0.8688E+02    -0.8684E+02    -0.8678E+02    -0.8672E+02    -0.8665E+02    -0.8657E+02    -0.8648E+02    -0.8639E+02    -0.8630E+02    -0.8620E+02    -0.8610E+02    -0.8599E+02    -0.8589E+02    -0.8578E+02    -0.8567E+02    -0.8556E+02    -0.8545E+02    -0.8534E+02    -0.8523E+02    -0.8511E+02    -0.8500E+02    -0.8488E+02    -0.8477E+02    -0.8465E+02    -0.8454E+02    -0.8443E+02    -0.8431E+02    -0.8420E+02    -0.8409E+02    -0.8399E+02    -0.8388E+02    -0.8378E+02    -0.8368E+02    -0.8359E+02    -0.8349E+02    -0.8341E+02    -0.8333E+02    -0.8325E+02    -0.8318E+02    -0.8312E+02    -0.8306E+02    -0.8301E+02    -0.8297E+02    -0.8293E+02    -0.8290E+02    -0.8288E+02    -0.8287E+02    -0.8287E+02    -0.8287E+02    -0.8288E+02    -0.8290E+02    -0.8293E+02    -0.8296E+02    -0.8300E+02    -0.8305E+02    -0.8311E+02    -0.8317E+02    -0.8324E+02    -0.8332E+02    -0.8340E+02    -0.8348E+02    -0.8357E+02    -0.8366E+02    -0.8376E+02    -0.8386E+02    -0.8396E+02    -0.8407E+02    -0.8418E+02    -0.8429E+02    -0.8440E+02    -0.8451E+02    -0.8462E+02    -0.8474E+02    -0.8485E+02    -0.8496E+02    -0.8508E+02    -0.8519E+02    -0.8530E+02    -0.8541E+02    -0.8552E+02    -0.8563E+02    -0.8573E+02    -0.8584E+02    -0.8594E+02    -0.8604E+02    -0.8614E+02    -0.8624E+02    -0.8634E+02    -0.8643E+02    -0.8651E+02    -0.8660E+02    -0.8667E+02    -0.8674E+02    -0.8681E+02    -0.8686E+02    -0.8690E+02    -0.8692E+02    -0.8692E+02
    -0.8688E+02    -0.8688E+02    -0.8685E+02    -0.8681E+02    -0.8676E+02    -0.8669E+02    -0.8661E+02    -0.8652E+02    -0.8643E+02    -0.8634E+02    -0.8624E+02    -0.8613E+02    -0.8602E+02    -0.8591E+02    -0.8580E+02    -0.8568E+02    -0.8557E+02    -0.8545E+02    -0.8532E+02    -0.8520E+02    -0.8508E+02    -0.8495E+02    -0.8483E+02    -0.8470E+02    -0.8457E+02    -0.8444E+02    -0.8431E+02    -0.8419E+02    -0.8406E+02    -0.8393E+02    -0.8381E+02    -0.8369E+02    -0.8357E+02    -0.8345E+02    -0.8334E+02    -0.8323E+02    -0.8313E+02    -0.8303E+02    -0.8293E+02    -0.8284E+02    -0.8276E+02    -0.8269E+02    -0.8262E+02    -0.8256E+02    -0.8251E+02    -0.8247E+02    -0.8244E+02    -0.8241E+02    -0.8240E+02    -0.8239E+02    -0.8240E+02    -0.8241E+02    -0.8243E+02    -0.8246E+02    -0.8250E+02    -0.8255E+02    -0.8261E+02    -0.8268E+02    -0.8275E+02    -0.8283E+02    -0.8292E+02    -0.8301E+02    -0.8311E+02    -0.8321E+02    -0.8332E+02    -0.8343E+02    -0.8355E+02    -0.8367E+02    -0.8379E+02    -0.8391E+02    -0.8403E+02    -0.8416E+02    -0.8429E+02    -0.8441E+02    -0.8454E+02    -0.8466E+02    -0.8479E+02    -0.8491E+02    -0.8504E+02    -0.8516E+02    -0.8528E+02    -0.8540E+02    -0.8552E+02    -0.8563E+02    -0.8575E+02    -0.8586E+02    -0.8597E+02    -0.8608E+02    -0.8618E+02    -0.8628E+02    -0.8638E+02    -0.8647E+02    -0.8656E+02    -0.8664E+02    -0.8671E+02    -0.8678E+02    -0.8683E+02    -0.8688E+02    -0.8690E+02    -0.8690E+02
    -0.8686E+02    -0.8686E+02    -0.8683E+02    -0.8679E+02    -0.8673E+02    -0.8666E+02    -0.8657E+02    -0.8648E+02    -0.8639E+02    -0.8628E+02    -0.8618E+02    -0.8607E+02    -0.8595E+02    -0.8583E+02    -0.8571E+02    -0.8559E+02    -0.8546E+02    -0.8533E+02    -0.8520E+02    -0.8506E+02    -0.8493E+02    -0.8479E+02    -0.8465E+02    -0.8451E+02    -0.8437E+02    -0.8422E+02    -0.8408E+02    -0.8394E+02    -0.8379E+02    -0.8365E+02    -0.8351E+02    -0.8337E+02    -0.8323E+02    -0.8310E+02    -0.8297E+02    -0.8284E+02    -0.8272E+02    -0.8260E+02    -0.8249E+02    -0.8239E+02    -0.8229E+02    -0.8220E+02    -0.8213E+02    -0.8206E+02    -0.8200E+02    -0.8195E+02    -0.8191E+02    -0.8188E+02    -0.8186E+02    -0.8185E+02    -0.8186E+02    -0.8188E+02    -0.8190E+02    -0.8194E+02    -0.8199E+02    -0.8205E+02    -0.8212E+02    -0.8220E+02    -0.8228E+02    -0.8238E+02    -0.8248E+02    -0.8259E+02    -0.8270E+02    -0.8282E+02    -0.8295E+02    -0.8308E+02    -0.8321E+02    -0.8335E+02    -0.8349E+02    -0.8363E+02    -0.8377E+02    -0.8391E+02    -0.8405E+02    -0.8419E+02    -0.8433E+02    -0.8447E+02    -0.8461E+02    -0.8475E+02    -0.8489E+02    -0.8502E+02    -0.8515E+02    -0.8528E+02    -0.8541E+02    -0.8554E+02    -0.8566E+02    -0.8578E+02    -0.8590E+02    -0.8601E+02    -0.8612E+02    -0.8623E+02    -0.8633E+02    -0.8643E+02    -0.8652E+02    -0.8661E+02    -0.8669E+02    -0.8676E+02    -0.8681E+02    -0.8686E+02    -0.8688E+02    -0.8688E+02
    -0.8684E+02    -0.8684E+02    -0.8681E+02    -0.8677E+02    -0.8670E+02    -0.8663E+02    -0.8654E+02    -0.8645E+02    -0.8634E+02    -0.8624E+02    -0.8612E+02    -0.8601E+02    -0.8588E+02    -0.8576E+02    -0.8563E+02    -0.8549E+02    -0.8535E+02    -0.8521E+02    -0.8507E+02    -0.8492E+02    -0.8477E+02    -0.8462E+02    -0.8447E+02    -0.8431E+02    -0.8415E+02    -0.8399E+02    -0.8383E+02    -0.8367E+02    -0.8351E+02    -0.8334E+02    -0.8318E+02    -0.8302E+02    -0.8286E+02    -0.8271E+02    -0.8256E+02    -0.8241E+02    -0.8227E+02    -0.8213E+02    -0.8200E+02    -0.8188E+02    -0.8176E+02    -0.8166E+02    -0.8156E+02    -0.8148E+02    -0.8141E+02    -0.8135E+02    -0.8130E+02    -0.8127E+02    -0.8125E+02    -0.8124E+02    -0.8125E+02    -0.8127E+02    -0.8130E+02    -0.8135E+02    -0.8140E+02    -0.8148E+02    -0.8156E+02    -0.8165E+02    -0.8175E+02    -0.8187E+02    -0.8199E+02    -0.8212E+02    -0.8225E+02    -0.8239E+02    -0.8254E+02    -0.8269E+02    -0.8284E+02    -0.8300E+02    -0.8316E+02    -0.8332E+02    -0.8348E+02    -0.8364E+02    -0.8380E+02    -0.8396E+02    -0.8412E+02    -0.8428E+02    -0.8443E+02    -0.8459E+02    -0.8474E+02    -0.8488E+02    -0.8503E+02    -0.8517E+02    -0.8531E+02    -0.8544E+02    -0.8558E+02    -0.8570E+02    -0.8583E+02    -0.8595E+02    -0.8607E+02    -0.8618E+02    -0.8629E+02    -0.8639E+02    -0.8649E+02    -0.8658E+02    -0.8666E+02    -0.8673E+02    -0.8679E+02    -0.8684E+02    -0.8686E+02    -0.8686E+02
    -0.8682E+02    -0.8682E+02    -0.8679E+02    -0.8675E+02    -0.8668E+02    -0.8660E+02    -0.8651E+02    -0.8641E+02    -0.8631E+02    -0.8619E+02    -0.8607E+02    -0.8595E+02    -0.8582E+02    -0.8569E+02    -0.8555E+02    -0.8540E+02    -0.8526E+02    -0.8510E+02    -0.8495E+02    -0.8479E+02    -0.8462E+02    -0.8446E+02    -0.8429E+02    -0.8411E+02    -0.8393E+02    -0.8375E+02    -0.8357E+02    -0.8339E+02    -0.8320E+02    -0.8302E+02    -0.8283E+02    -0.8265E+02    -0.8246E+02    -0.8228E+02    -0.8210E+02    -0.8193E+02    -0.8176E+02    -0.8160E+02    -0.8144E+02    -0.8130E+02    -0.8116E+02    -0.8104E+02    -0.8092E+02    -0.8082E+02    -0.8073E+02    -0.8066E+02    -0.8061E+02    -0.8056E+02    -0.8054E+02    -0.8053E+02    -0.8054E+02    -0.8056E+02    -0.8060E+02    -0.8066E+02    -0.8073E+02    -0.8082E+02    -0.8092E+02    -0.8103E+02    -0.8115E+02    -0.8129E+02    -0.8143E+02    -0.8159E+02    -0.8175E+02    -0.8191E+02    -0.8209E+02    -0.8226E+02    -0.8244E+02    -0.8263E+02    -0.8281E+02    -0.8300E+02    -0.8318E+02    -0.8336E+02    -0.8355E+02    -0.8373E+02    -0.8391E+02    -0.8408E+02    -0.8425E+02    -0.8442E+02    -0.8459E+02    -0.8475E+02    -0.8491E+02    -0.8506E+02    -0.8521E+02    -0.8536E+02    -0.8550E+02    -0.8563E+02    -0.8577E+02    -0.8590E+02    -0.8602E+02    -0.8614E+02    -0.8625E+02    -0.8636E+02    -0.8646E+02    -0.8656E+02    -0.8664E+02    -0.8672E+02    -0.8678E+02    -0.8682E+02    -0.8685E+02    -0.8685E+02
    -0.8681E+02    -0.8681E+02    -0.8678E+02    -0.8673E+02    -0.8666E+02    -0.8658E+02    -0.8649E+02    -0.8639E+02    -0.8628E+02    -0.8616E+02    -0.8603E+02    -0.8590E+02    -0.8577E+02    -0.8562E+02    -0.8548E+02    -0.8532E+02    -0.8516E+02    -0.8500E+02    -0.8483E+02    -0.8466E+02    -0.8448E+02    -0.8429E+02    -0.8410E+02    -0.8391E+02    -0.8371E+02    -0.8351E+02    -0.8330E+02    -0.8309E+02    -0.8288E+02    -0.8267E+02    -0.8245E+02    -0.8224E+02    -0.8202E+02    -0.8181E+02    -0.8160E+02    -0.8139E+02    -0.8119E+02    -0.8100E+02    -0.8081E+02    -0.8063E+02    -0.8047E+02    -0.8031E+02    -0.8018E+02    -0.8005E+02    -0.7995E+02    -0.7986E+02    -0.7979E+02    -0.7974E+02    -0.7971E+02    -0.7969E+02    -0.7970E+02    -0.7973E+02    -0.7978E+02    -0.7985E+02    -0.7994E+02    -0.8005E+02    -0.8017E+02    -0.8031E+02    -0.8046E+02    -0.8062E+02    -0.8080E+02    -0.8099E+02    -0.8118E+02    -0.8138E+02    -0.8158E+02    -0.8179E+02    -0.8201E+02    -0.8222E+02    -0.8243E+02    -0.8265E+02    -0.8286E+02    -0.8307E+02    -0.8328E+02    -0.8348E+02    -0.8368E+02    -0.8388E+02    -0.8407E+02    -0.8426E+02    -0.8444E+02    -0.8462E+02    -0.8479E+02    -0.8496E+02    -0.8512E+02    -0.8528E+02    -0.8543E+02    -0.8557E+02    -0.8572E+02    -0.8585E+02    -0.8598E+02    -0.8610E+02    -0.8622E+02    -0.8634E+02    -0.8644E+02    -0.8654E+02    -0.8663E+02    -0.8670E+02    -0.8677E+02    -0.8681E+02    -0.8684E+02    -0.8684E+02
    -0.8680E+02    -0.8680E+02    -0.8677E+02    -0.8672E+02    -0.8665E+02    -0.8657E+02    -0.8648E+02    -0.8637E+02    -0.8626E+02    -0.8613E+02    -0.8600E+02    -0.8587E+02    -0.8572E+02    -0.8557E+02    -0.8542E+02    -0.8525E+02    -0.8508E+02    -0.8491E+02    -0.8472E+02    -0.8453E+02    -0.8434E+02    -0.8414E+02    -0.8393E+02    -0.8371E+02    -0.8349E+02    -0.8326E+02    -0.8303E+02    -0.8279E+02    -0.8254E+02    -0.8229E+02    -0.8204E+02    -0.8179E+02    -0.8154E+02    -0.8128E+02    -0.8103E+02    -0.8078E+02    -0.8054E+02    -0.8030E+02    -0.8008E+02    -0.7986E+02    -0.7966E+02    -0.7947E+02    -0.7930E+02    -0.7914E+02    -0.7901E+02    -0.7890E+02    -0.7881E+02    -0.7875E+02    -0.7871E+02    -0.7869E+02    -0.7871E+02    -0.7874E+02    -0.7881E+02    -0.7890E+02    -0.7901E+02    -0.7914E+02    -0.7929E+02    -0.7946E+02    -0.7965E+02    -0.7985E+02    -0.8007E+02    -0.8030E+02    -0.8053E+02    -0.8077E+02    -0.8102E+02    -0.8127E+02    -0.8152E+02    -0.8178E+02    -0.8203E+02    -0.8228E+02    -0.8252E+02    -0.8277E+02    -0.8300E+02    -0.8324E+02    -0.8346E+02    -0.8368E+02    -0.8390E+02    -0.8411E+02    -0.8431E+02    -0.8450E+02    -0.8469E+02    -0.8487E+02    -0.8504E+02    -0.8521E+02    -0.8537E+02    -0.8553E+02    -0.8567E+02    -0.8582E+02    -0.8595E+02    -0.8608E+02    -0.8620E+02    -0.8632E+02    -0.8643E+02    -0.8653E+02    -0.8662E+02    -0.8670E+02    -0.8676E+02    -0.8681E+02    -0.8683E+02    -0.8683E+02
    -0.8680E+02    -0.8680E+02    -0.8677E+02    -0.8672E+02    -0.8665E+02    -0.8657E+02    -0.8647E+02    -0.8636E+02    -0.8624E+02    -0.8612E+02    -0.8598E+02    -0.8584E+02    -0.8569E+02    -0.8554E+02    -0.8537E+02    -0.8520E+02    -0.8502E+02    -0.8483E+02    -0.8463E+02    -0.8443E+02    -0.8421E+02    -0.8399E+02    -0.8376E+02    -0.8352E+02    -0.8327E+02    -0.8301E+02    -0.8274E+02    -0.8247E+02    -0.8218E+02    -0.8190E+02    -0.8160E+02    -0.8130E+02    -0.8100E+02    -0.8070E+02    -0.8039E+02    -0.8009E+02    -0.7979E+02    -0.7950E+02    -0.7922E+02    -0.7895E+02    -0.7869E+02    -0.7846E+02    -0.7824E+02    -0.7804E+02    -0.7787E+02    -0.7773E+02    -0.7762E+02    -0.7754E+02    -0.7749E+02    -0.7747E+02    -0.7749E+02    -0.7754E+02    -0.7762E+02    -0.7773E+02    -0.7787E+02    -0.7804E+02    -0.7823E+02    -0.7845E+02    -0.7869E+02    -0.7894E+02    -0.7921E+02    -0.7949E+02    -0.7978E+02    -0.8008E+02    -0.8038E+02    -0.8069E+02    -0.8099E+02    -0.8129E+02    -0.8159E+02    -0.8188E+02    -0.8217E+02    -0.8245E+02    -0.8272E+02    -0.8299E+02    -0.8325E+02    -0.8349E+02    -0.8373E+02    -0.8396E+02    -0.8418E+02    -0.8440E+02    -0.8460E+02    -0.8480E+02    -0.8498E+02    -0.8516E+02    -0.8533E+02    -0.8549E+02    -0.8565E+02    -0.8580E+02    -0.8594E+02    -0.8607E+02    -0.8620E+02    -0.8631E+02    -0.8642E+02    -0.8653E+02    -0.8662E+02    -0.8670E+02    -0.8676E+02    -0.8681E+02    -0.8684E+02    -0.8684E+02
    -0.8681E+02    -0.8681E+02    -0.8678E+02    -0.8673E+02    -0.8666E+02    -0.8657E+02    -0.8648E+02    -0.8637E+02    -0.8625E+02    -0.8612E+02    -0.8598E+02    -0.8584E+02    -0.8568E+02    -0.8552E+02    -0.8535E+02    -0.8516E+02    -0.8497E+02    -0.8477E+02    -0.8456E+02    -0.8434E+02    -0.8410E+02    -0.8386E+02    -0.8360E+02    -0.8333E+02    -0.8305E+02    -0.8276E+02    -0.8245E+02    -0.8214E+02    -0.8181E+02    -0.8147E+02    -0.8112E+02    -0.8076E+02    -0.8040E+02    -0.8003E+02    -0.7966E+02    -0.7928E+02    -0.7891E+02    -0.7855E+02    -0.7819E+02    -0.7785E+02    -0.7752E+02    -0.7722E+02    -0.7694E+02    -0.7668E+02    -0.7646E+02    -0.7628E+02    -0.7613E+02    -0.7602E+02    -0.7596E+02    -0.7594E+02    -0.7596E+02    -0.7602E+02    -0.7613E+02    -0.7628E+02    -0.7646E+02    -0.7668E+02    -0.7694E+02    -0.7722E+02    -0.7752E+02    -0.7785E+02    -0.7819E+02    -0.7855E+02    -0.7891E+02    -0.7928E+02    -0.7965E+02    -0.8002E+02    -0.8039E+02    -0.8075E+02    -0.8111E+02    -0.8146E+02    -0.8180E+02    -0.8212E+02    -0.8244E+02    -0.8274E+02    -0.8303E+02    -0.8331E+02    -0.8358E+02    -0.8384E+02    -0.8408E+02    -0.8431E+02    -0.8453E+02    -0.8474E+02    -0.8494E+02    -0.8513E+02    -0.8531E+02    -0.8548E+02    -0.8564E+02    -0.8580E+02    -0.8594E+02    -0.8608E+02    -0.8620E+02    -0.8632E+02    -0.8643E+02    -0.8654E+02    -0.8663E+02    -0.8671E+02    -0.8677E+02    -0.8682E+02    -0.8684E+02    -0.8684E+02
    -0.8682E+02    -0.8682E+02    -0.8679E+02    -0.8674E+02    -0.8668E+02    -0.8659E+02    -0.8650E+02    -0.8639E+02    -0.8627E+02    -0.8614E+02    -0.8600E+02    -0.8585E+02    -0.8570E+02    -0.8553E+02    -0.8535E+02    -0.8516E+02    -0.8496E+02    -0.8474E+02    -0.8452E+02    -0.8428E+02    -0.8402E+02    -0.8375E+02    -0.8347E+02    -0.8317E+02    -0.8285E+02    -0.8252E+02    -0.8216E+02    -0.8180E+02    -0.8141E+02    -0.8101E+02    -0.8059E+02    -0.8016E+02    -0.7972E+02    -0.7926E+02    -0.7880E+02    -0.7833E+02    -0.7786E+02    -0.7740E+02    -0.7694E+02    -0.7650E+02    -0.7607E+02    -0.7567E+02    -0.7530E+02    -0.7497E+02    -0.7467E+02    -0.7443E+02    -0.7423E+02    -0.7409E+02    -0.7400E+02    -0.7397E+02    -0.7400E+02    -0.7409E+02    -0.7423E+02    -0.7443E+02    -0.7467E+02    -0.7497E+02    -0.7530E+02    -0.7567E+02    -0.7607E+02    -0.7650E+02    -0.7694E+02    -0.7740E+02    -0.7786E+02    -0.7833E+02    -0.7880E+02    -0.7926E+02    -0.7971E+02    -0.8016E+02    -0.8059E+02    -0.8100E+02    -0.8140E+02    -0.8179E+02    -0.8216E+02    -0.8251E+02    -0.8284E+02    -0.8315E+02    -0.8345E+02    -0.8374E+02    -0.8400E+02    -0.8426E+02    -0.8449E+02    -0.8472E+02    -0.8493E+02    -0.8513E+02    -0.8532E+02    -0.8550E+02    -0.8566E+02    -0.8582E+02    -0.8597E+02    -0.8610E+02    -0.8623E+02    -0.8635E+02    -0.8646E+02    -0.8656E+02    -0.8665E+02    -0.8673E+02    -0.8679E+02    -0.8684E+02    -0.8686E+02    -0.8686E+02
    -0.8685E+02    -0.8685E+02    -0.8682E+02    -0.8677E+02    -0.8671E+02    -0.8663E+02    -0.8653E+02    -0.8643E+02    -0.8631E+02    -0.8618E+02    -0.8604E+02    -0.8590E+02    -0.8574E+02    -0.8556E+02    -0.8538E+02    -0.8518E+02    -0.8497E+02    -0.8475E+02    -0.8451E+02    -0.8425E+02    -0.8397E+02    -0.8368E+02    -0.8336E+02    -0.8303E+02    -0.8267E+02    -0.8229E+02    -0.8188E+02    -0.8145E+02    -0.8100E+02    -0.8052E+02    -0.8001E+02    -0.7949E+02    -0.7894E+02    -0.7837E+02    -0.7779E+02    -0.7719E+02    -0.7659E+02    -0.7599E+02    -0.7539E+02    -0.7480E+02    -0.7424E+02    -0.7370E+02    -0.7320E+02    -0.7275E+02    -0.7235E+02    -0.7202E+02    -0.7175E+02    -0.7155E+02    -0.7143E+02    -0.7139E+02    -0.7143E+02    -0.7155E+02    -0.7175E+02    -0.7202E+02    -0.7236E+02    -0.7275E+02    -0.7321E+02    -0.7370E+02    -0.7424E+02    -0.7481E+02    -0.7539E+02    -0.7599E+02    -0.7659E+02    -0.7720E+02    -0.7779E+02    -0.7837E+02    -0.7894E+02    -0.7949E+02    -0.8002E+02    -0.8052E+02    -0.8100E+02    -0.8145E+02    -0.8188E+02    -0.8228E+02    -0.8266E+02    -0.8302E+02    -0.8336E+02    -0.8367E+02    -0.8396E+02    -0.8424E+02    -0.8449E+02    -0.8473E+02    -0.8496E+02    -0.8516E+02    -0.8536E+02    -0.8554E+02    -0.8571E+02    -0.8587E+02    -0.8602E+02    -0.8615E+02    -0.8628E+02    -0.8640E+02    -0.8650E+02    -0.8660E+02    -0.8669E+02    -0.8676E+02    -0.8682E+02    -0.8686E+02    -0.8689E+02    -0.8689E+02
    -0.8689E+02    -0.8689E+02    -0.8686E+02    -0.8682E+02    -0.8675E+02    -0.8668E+02    -0.8659E+02    -0.8649E+02    -0.8638E+02    -0.8625E+02    -0.8612E+02    -0.8597E+02    -0.8581E+02    -0.8564E+02    -0.8545E+02    -0.8525E+02    -0.8503E+02    -0.8480E+02    -0.8454E+02    -0.8427E+02    -0.8397E+02    -0.8365E+02    -0.8330E+02    -0.8292E+02    -0.8252E+02    -0.8208E+02    -0.8161E+02    -0.8111E+02    -0.8057E+02    -0.7999E+02    -0.7938E+02    -0.7872E+02    -0.7804E+02    -0.7732E+02    -0.7657E+02    -0.7580E+02    -0.7501E+02    -0.7422E+02    -0.7342E+02    -0.7264E+02    -0.7188E+02    -0.7115E+02    -0.7047E+02    -0.6985E+02    -0.6931E+02    -0.6884E+02    -0.6847E+02    -0.6820E+02    -0.6804E+02    -0.6798E+02    -0.6804E+02    -0.6821E+02    -0.6848E+02    -0.6885E+02    -0.6931E+02    -0.6986E+02    -0.7048E+02    -0.7116E+02    -0.7188E+02    -0.7265E+02    -0.7343E+02    -0.7423E+02    -0.7502E+02    -0.7581E+02    -0.7658E+02    -0.7733E+02    -0.7805E+02    -0.7873E+02    -0.7938E+02    -0.8000E+02    -0.8057E+02    -0.8111E+02    -0.8162E+02    -0.8209E+02    -0.8252E+02    -0.8293E+02    -0.8330E+02    -0.8365E+02    -0.8397E+02    -0.8426E+02    -0.8454E+02    -0.8479E+02    -0.8502E+02    -0.8524E+02    -0.8544E+02    -0.8562E+02    -0.8579E+02    -0.8595E+02    -0.8610E+02    -0.8623E+02    -0.8635E+02    -0.8647E+02    -0.8657E+02    -0.8666E+02    -0.8674E+02    -0.8681E+02    -0.8687E+02    -0.8691E+02    -0.8693E+02    -0.8693E+02
    -0.8694E+02    -0.8694E+02    -0.8692E+02    -0.8688E+02    -0.8682E+02    -0.8675E+02    -0.8667E+02    -0.8657E+02    -0.8647E+02    -0.8635E+02    -0.8622E+02    -0.8608E+02    -0.8593E+02    -0.8576E+02    -0.8557E+02    -0.8537E+02    -0.8515E+02    -0.8490E+02    -0.8464E+02    -0.8434E+02    -0.8402E+02    -0.8368E+02    -0.8329E+02    -0.8287E+02    -0.8241E+02    -0.8191E+02    -0.8137E+02    -0.8077E+02    -0.8013E+02    -0.7942E+02    -0.7867E+02    -0.7786E+02    -0.7699E+02    -0.7607E+02    -0.7510E+02    -0.7409E+02    -0.7305E+02    -0.7199E+02    -0.7092E+02    -0.6986E+02    -0.6883E+02    -0.6784E+02    -0.6691E+02    -0.6606E+02    -0.6531E+02    -0.6467E+02    -0.6416E+02    -0.6379E+02    -0.6357E+02    -0.6349E+02    -0.6357E+02    -0.6380E+02    -0.6417E+02    -0.6468E+02    -0.6532E+02    -0.6607E+02    -0.6692E+02    -0.6785E+02    -0.6884E+02    -0.6988E+02    -0.7094E+02    -0.7201E+02    -0.7307E+02    -0.7411E+02    -0.7512E+02    -0.7609E+02    -0.7701E+02    -0.7787E+02    -0.7868E+02    -0.7944E+02    -0.8014E+02    -0.8079E+02    -0.8138E+02    -0.8193E+02    -0.8243E+02    -0.8288E+02    -0.8330E+02    -0.8368E+02    -0.8403E+02    -0.8435E+02    -0.8464E+02    -0.8490E+02    -0.8515E+02    -0.8537E+02    -0.8557E+02    -0.8575E+02    -0.8592E+02    -0.8607E+02    -0.8621E+02    -0.8634E+02    -0.8646E+02    -0.8656E+02    -0.8666E+02    -0.8674E+02    -0.8681E+02    -0.8687E+02    -0.8693E+02    -0.8696E+02    -0.8698E+02    -0.8698E+02
    -0.8701E+02    -0.8701E+02    -0.8699E+02    -0.8695E+02    -0.8690E+02    -0.8684E+02    -0.8677E+02    -0.8669E+02    -0.8659E+02    -0.8649E+02    -0.8637E+02    -0.8624E+02    -0.8609E+02    -0.8593E+02    -0.8574E+02    -0.8554E+02    -0.8532E+02    -0.8507E+02    -0.8480E+02    -0.8449E+02    -0.8415E+02    -0.8377E+02    -0.8336E+02    -0.8289E+02    -0.8237E+02    -0.8180E+02    -0.8116E+02    -0.8046E+02    -0.7968E+02    -0.7883E+02    -0.7789E+02    -0.7687E+02    -0.7577E+02    -0.7458E+02    -0.7332E+02    -0.7199E+02    -0.7061E+02    -0.6919E+02    -0.6775E+02    -0.6632E+02    -0.6492E+02    -0.6358E+02    -0.6232E+02    -0.6117E+02    -0.6015E+02    -0.5929E+02    -0.5860E+02    -0.5809E+02    -0.5778E+02    -0.5768E+02    -0.5779E+02    -0.5810E+02    -0.5860E+02    -0.5930E+02    -0.6017E+02    -0.6119E+02    -0.6234E+02    -0.6360E+02    -0.6495E+02    -0.6635E+02    -0.6778E+02    -0.6922E+02    -0.7064E+02    -0.7202E+02    -0.7335E+02    -0.7461E+02    -0.7579E+02    -0.7690E+02    -0.7791E+02    -0.7885E+02    -0.7970E+02    -0.8048E+02    -0.8118E+02    -0.8182E+02    -0.8239E+02    -0.8291E+02    -0.8337E+02    -0.8379E+02    -0.8417E+02    -0.8450E+02    -0.8481E+02    -0.8508E+02    -0.8533E+02    -0.8555E+02    -0.8575E+02    -0.8593E+02    -0.8609E+02    -0.8624E+02    -0.8637E+02    -0.8649E+02    -0.8659E+02    -0.8669E+02    -0.8677E+02    -0.8684E+02    -0.8691E+02    -0.8696E+02    -0.8700E+02    -0.8703E+02    -0.8705E+02    -0.8705E+02
    -0.8709E+02    -0.8709E+02    -0.8708E+02    -0.8705E+02    -0.8701E+02    -0.8696E+02    -0.8690E+02    -0.8683E+02    -0.8675E+02    -0.8666E+02    -0.8656E+02    -0.8644E+02    -0.8630E+02    -0.8615E+02    -0.8598E+02    -0.8578E+02    -0.8557E+02    -0.8532E+02    -0.8504E+02    -0.8472E+02    -0.8437E+02    -0.8396E+02    -0.8351E+02    -0.8299E+02    -0.8241E+02    -0.8176E+02    -0.8102E+02    -0.8019E+02    -0.7925E+02    -0.7821E+02    -0.7705E+02    -0.7576E+02    -0.7435E+02    -0.7282E+02    -0.7118E+02    -0.6944E+02    -0.6761E+02    -0.6572E+02    -0.6381E+02    -0.6190E+02    -0.6003E+02    -0.5824E+02    -0.5656E+02    -0.5503E+02    -0.5368E+02    -0.5253E+02    -0.5161E+02    -0.5094E+02    -0.5054E+02    -0.5040E+02    -0.5054E+02    -0.5095E+02    -0.5162E+02    -0.5255E+02    -0.5370E+02    -0.5505E+02    -0.5659E+02    -0.5827E+02    -0.6006E+02    -0.6193E+02    -0.6384E+02    -0.6576E+02    -0.6764E+02    -0.6947E+02    -0.7122E+02    -0.7286E+02    -0.7439E+02    -0.7580E+02    -0.7708E+02    -0.7824E+02    -0.7928E+02    -0.8022E+02    -0.8105E+02    -0.8179E+02    -0.8244E+02    -0.8302E+02    -0.8353E+02    -0.8399E+02    -0.8439E+02    -0.8475E+02    -0.8506E+02    -0.8534E+02    -0.8559E+02    -0.8580E+02    -0.8600E+02    -0.8617E+02    -0.8632E+02    -0.8645E+02    -0.8657E+02    -0.8667E+02    -0.8676E+02    -0.8684E+02    -0.8691E+02    -0.8697E+02    -0.8702E+02    -0.8706E+02    -0.8710E+02    -0.8712E+02    -0.8713E+02    -0.8713E+02
    -0.8719E+02    -0.8719E+02    -0.8718E+02    -0.8717E+02    -0.8714E+02    -0.8711E+02    -0.8706E+02    -0.8701E+02    -0.8695E+02    -0.8688E+02    -0.8679E+02    -0.8669E+02    -0.8657E+02    -0.8644E+02    -0.8628E+02    -0.8610E+02    -0.8589E+02    -0.8565E+02    -0.8537E+02    -0.8505E+02    -0.8469E+02    -0.8426E+02    -0.8377E+02    -0.8321E+02    -0.8256E+02    -0.8182E+02    -0.8097E+02    -0.7999E+02    -0.7887E+02    -0.7759E+02    -0.7616E+02    -0.7455E+02    -0.7276E+02    -0.7079E+02    -0.6867E+02    -0.6640E+02    -0.6401E+02    -0.6154E+02    -0.5903E+02    -0.5653E+02    -0.5409E+02    -0.5174E+02    -0.4955E+02    -0.4755E+02    -0.4579E+02    -0.4429E+02    -0.4310E+02    -0.4223E+02    -0.4170E+02    -0.4152E+02    -0.4170E+02    -0.4224E+02    -0.4311E+02    -0.4431E+02    -0.4581E+02    -0.4758E+02    -0.4958E+02    -0.5178E+02    -0.5413E+02    -0.5657E+02    -0.5908E+02    -0.6159E+02    -0.6406E+02    -0.6644E+02    -0.6872E+02    -0.7084E+02    -0.7281E+02    -0.7459E+02    -0.7620E+02    -0.7764E+02    -0.7891E+02    -0.8003E+02    -0.8101E+02    -0.8186E+02    -0.8260E+02    -0.8325E+02    -0.8381E+02    -0.8430E+02    -0.8472E+02    -0.8509E+02    -0.8541E+02    -0.8568E+02    -0.8592E+02    -0.8613E+02    -0.8631E+02    -0.8647E+02    -0.8660E+02    -0.8672E+02    -0.8682E+02    -0.8690E+02    -0.8697E+02    -0.8703E+02    -0.8708E+02    -0.8713E+02    -0.8716E+02    -0.8719E+02    -0.8721E+02    -0.8722E+02    -0.8723E+02    -0.8723E+02
    -0.8731E+02    -0.8731E+02    -0.8731E+02    -0.8730E+02    -0.8729E+02    -0.8727E+02    -0.8725E+02    -0.8722E+02    -0.8718E+02    -0.8713E+02    -0.8707E+02    -0.8700E+02    -0.8690E+02    -0.8679E+02    -0.8666E+02    -0.8650E+02    -0.8631E+02    -0.8608E+02    -0.8581E+02    -0.8550E+02    -0.8513E+02    -0.8469E+02    -0.8417E+02    -0.8357E+02    -0.8286E+02    -0.8202E+02    -0.8104E+02    -0.7990E+02    -0.7857E+02    -0.7703E+02    -0.7527E+02    -0.7327E+02    -0.7101E+02    -0.6852E+02    -0.6580E+02    -0.6288E+02    -0.5981E+02    -0.5663E+02    -0.5340E+02    -0.5018E+02    -0.4704E+02    -0.4403E+02    -0.4121E+02    -0.3863E+02    -0.3636E+02    -0.3444E+02    -0.3289E+02    -0.3177E+02    -0.3109E+02    -0.3086E+02    -0.3109E+02    -0.3178E+02    -0.3291E+02    -0.3446E+02    -0.3639E+02    -0.3867E+02    -0.4124E+02    -0.4407E+02    -0.4709E+02    -0.5024E+02    -0.5346E+02    -0.5669E+02    -0.5987E+02    -0.6294E+02    -0.6586E+02    -0.6858E+02    -0.7107E+02    -0.7332E+02    -0.7533E+02    -0.7709E+02    -0.7862E+02    -0.7995E+02    -0.8109E+02    -0.8207E+02    -0.8290E+02    -0.8362E+02    -0.8422E+02    -0.8473E+02    -0.8517E+02    -0.8554E+02    -0.8586E+02    -0.8612E+02    -0.8635E+02    -0.8654E+02    -0.8670E+02    -0.8683E+02    -0.8694E+02    -0.8704E+02    -0.8711E+02    -0.8717E+02    -0.8722E+02    -0.8726E+02    -0.8729E+02    -0.8731E+02    -0.8732E+02    -0.8733E+02    -0.8734E+02    -0.8734E+02    -0.8734E+02    -0.8734E+02
    -0.8745E+02    -0.8745E+02    -0.8745E+02    -0.8746E+02    -0.8746E+02    -0.8747E+02    -0.8747E+02    -0.8746E+02    -0.8745E+02    -0.8743E+02    -0.8740E+02    -0.8735E+02    -0.8729E+02    -0.8721E+02    -0.8710E+02    -0.8697E+02    -0.8681E+02    -0.8661E+02    -0.8636E+02    -0.8606E+02    -0.8570E+02    -0.8526E+02    -0.8473E+02    -0.8409E+02    -0.8333E+02    -0.8240E+02    -0.8130E+02    -0.7998E+02    -0.7842E+02    -0.7659E+02    -0.7445E+02    -0.7198E+02    -0.6919E+02    -0.6606E+02    -0.6264E+02    -0.5895E+02    -0.5505E+02    -0.5102E+02    -0.4692E+02    -0.4283E+02    -0.3882E+02    -0.3498E+02    -0.3137E+02    -0.2808E+02    -0.2517E+02    -0.2270E+02    -0.2072E+02    -0.1928E+02    -0.1841E+02    -0.1811E+02    -0.1841E+02    -0.1929E+02    -0.2074E+02    -0.2272E+02    -0.2520E+02    -0.2812E+02    -0.3141E+02    -0.3502E+02    -0.3887E+02    -0.4288E+02    -0.4698E+02    -0.5108E+02    -0.5512E+02    -0.5902E+02    -0.6271E+02    -0.6613E+02    -0.6926E+02    -0.7205E+02    -0.7452E+02    -0.7665E+02    -0.7849E+02    -0.8004E+02    -0.8136E+02    -0.8246E+02    -0.8338E+02    -0.8415E+02    -0.8479E+02    -0.8532E+02    -0.8576E+02    -0.8612E+02    -0.8642E+02    -0.8666E+02    -0.8686E+02    -0.8703E+02    -0.8716E+02    -0.8726E+02    -0.8734E+02    -0.8741E+02    -0.8745E+02    -0.8748E+02    -0.8750E+02    -0.8751E+02    -0.8752E+02    -0.8751E+02    -0.8751E+02    -0.8750E+02    -0.8749E+02    -0.8748E+02    -0.8747E+02    -0.8747E+02
    -0.8760E+02    -0.8760E+02    -0.8761E+02    -0.8763E+02    -0.8766E+02    -0.8768E+02    -0.8771E+02    -0.8774E+02    -0.8776E+02    -0.8777E+02    -0.8777E+02    -0.8776E+02    -0.8773E+02    -0.8769E+02    -0.8762E+02    -0.8753E+02    -0.8740E+02    -0.8724E+02    -0.8703E+02    -0.8676E+02    -0.8642E+02    -0.8599E+02    -0.8546E+02    -0.8481E+02    -0.8400E+02    -0.8300E+02    -0.8178E+02    -0.8029E+02    -0.7849E+02    -0.7634E+02    -0.7378E+02    -0.7079E+02    -0.6736E+02    -0.6350E+02    -0.5924E+02    -0.5464E+02    -0.4976E+02    -0.4469E+02    -0.3952E+02    -0.3435E+02    -0.2926E+02    -0.2437E+02    -0.1976E+02    -0.1554E+02    -0.1179E+02    -0.8587E+01    -0.6012E+01    -0.4125E+01    -0.2974E+01    -0.2590E+01    -0.2981E+01    -0.4139E+01    -0.6032E+01    -0.8614E+01    -0.1182E+02    -0.1558E+02    -0.1981E+02    -0.2442E+02    -0.2932E+02    -0.3441E+02    -0.3959E+02    -0.4477E+02    -0.4984E+02    -0.5472E+02    -0.5932E+02    -0.6358E+02    -0.6744E+02    -0.7087E+02    -0.7385E+02    -0.7641E+02    -0.7856E+02    -0.8036E+02    -0.8185E+02    -0.8307E+02    -0.8406E+02    -0.8487E+02    -0.8553E+02    -0.8606E+02    -0.8648E+02    -0.8682E+02    -0.8709E+02    -0.8730E+02    -0.8747E+02    -0.8759E+02    -0.8769E+02    -0.8776E+02    -0.8780E+02    -0.8783E+02    -0.8784E+02    -0.8783E+02    -0.8782E+02    -0.8780E+02    -0.8777E+02    -0.8774E+02    -0.8771E+02    -0.8768E+02    -0.8765E+02    -0.8763E+02    -0.8761E+02    -0.8761E+02
    -0.8776E+02    -0.8776E+02    -0.8778E+02    -0.8782E+02    -0.8786E+02    -0.8792E+02    -0.8798E+02    -0.8803E+02    -0.8809E+02    -0.8814E+02    -0.8818E+02    -0.8821E+02    -0.8822E+02    -0.8822E+02    -0.8820E+02    -0.8816E+02    -0.8808E+02    -0.8796E+02    -0.8780E+02    -0.8757E+02    -0.8728E+02    -0.8688E+02    -0.8638E+02    -0.8573E+02    -0.8490E+02    -0.8385E+02    -0.8253E+02    -0.8088E+02    -0.7885E+02    -0.7635E+02    -0.7335E+02    -0.6978E+02    -0.6564E+02    -0.6092E+02    -0.5568E+02    -0.4999E+02    -0.4392E+02    -0.3758E+02    -0.3107E+02    -0.2450E+02    -0.1802E+02    -0.1172E+02    -0.5735E+01    -0.1893E+00     0.4787E+01     0.9068E+01     0.1253E+02     0.1509E+02     0.1665E+02     0.1718E+02     0.1664E+02     0.1507E+02     0.1251E+02     0.9039E+01     0.4751E+01    -0.2327E+00    -0.5786E+01    -0.1178E+02    -0.1808E+02    -0.2457E+02    -0.3114E+02    -0.3766E+02    -0.4400E+02    -0.5008E+02    -0.5577E+02    -0.6101E+02    -0.6573E+02    -0.6987E+02    -0.7343E+02    -0.7644E+02    -0.7893E+02    -0.8096E+02    -0.8260E+02    -0.8392E+02    -0.8497E+02    -0.8580E+02    -0.8645E+02    -0.8695E+02    -0.8734E+02    -0.8764E+02    -0.8787E+02    -0.8803E+02    -0.8815E+02    -0.8823E+02    -0.8828E+02    -0.8830E+02    -0.8830E+02    -0.8829E+02    -0.8826E+02    -0.8822E+02    -0.8817E+02    -0.8811E+02    -0.8805E+02    -0.8799E+02    -0.8793E+02    -0.8787E+02    -0.8783E+02    -0.8779E+02    -0.8777E+02    -0.8777E+02
    -0.8793E+02    -0.8793E+02    -0.8796E+02    -0.8801E+02    -0.8808E+02    -0.8817E+02    -0.8825E+02    -0.8835E+02    -0.8844E+02    -0.8853E+02    -0.8861E+02    -0.8868E+02    -0.8875E+02    -0.8880E+02    -0.8883E+02    -0.8884E+02    -0.8882E+02    -0.8876E+02    -0.8866E+02    -0.8849E+02    -0.8825E+02    -0.8792E+02    -0.8746E+02    -0.8685E+02    -0.8603E+02    -0.8496E+02    -0.8358E+02    -0.8180E+02    -0.7954E+02    -0.7671E+02    -0.7323E+02    -0.6904E+02    -0.6408E+02    -0.5839E+02    -0.5200E+02    -0.4498E+02    -0.3744E+02    -0.2949E+02    -0.2125E+02    -0.1285E+02    -0.4428E+01     0.3865E+01     0.1185E+02     0.1935E+02     0.2615E+02     0.3206E+02     0.3688E+02     0.4045E+02     0.4265E+02     0.4339E+02     0.4264E+02     0.4044E+02     0.3686E+02     0.3203E+02     0.2611E+02     0.1930E+02     0.1180E+02     0.3804E+01    -0.4495E+01    -0.1292E+02    -0.2133E+02    -0.2958E+02    -0.3753E+02    -0.4508E+02    -0.5209E+02    -0.5849E+02    -0.6418E+02    -0.6913E+02    -0.7333E+02    -0.7680E+02    -0.7962E+02    -0.8188E+02    -0.8365E+02    -0.8504E+02    -0.8611E+02    -0.8692E+02    -0.8753E+02    -0.8799E+02    -0.8833E+02    -0.8857E+02    -0.8873E+02    -0.8884E+02    -0.8890E+02    -0.8892E+02    -0.8891E+02    -0.8888E+02    -0.8884E+02    -0.8877E+02    -0.8870E+02    -0.8862E+02    -0.8853E+02    -0.8844E+02    -0.8834E+02    -0.8825E+02    -0.8816E+02    -0.8808E+02    -0.8801E+02    -0.8795E+02    -0.8792E+02    -0.8792E+02
    -0.8810E+02    -0.8810E+02    -0.8814E+02    -0.8821E+02    -0.8831E+02    -0.8842E+02    -0.8854E+02    -0.8867E+02    -0.8880E+02    -0.8893E+02    -0.8905E+02    -0.8918E+02    -0.8929E+02    -0.8939E+02    -0.8948E+02    -0.8955E+02    -0.8959E+02    -0.8960E+02    -0.8957E+02    -0.8948E+02    -0.8932E+02    -0.8907E+02    -0.8869E+02    -0.8814E+02    -0.8738E+02    -0.8633E+02    -0.8492E+02    -0.8305E+02    -0.8060E+02    -0.7746E+02    -0.7350E+02    -0.6862E+02    -0.6277E+02    -0.5594E+02    -0.4818E+02    -0.3956E+02    -0.3017E+02    -0.2015E+02    -0.9599E+01     0.1339E+01     0.1250E+02     0.2367E+02     0.3461E+02     0.4502E+02     0.5459E+02     0.6300E+02     0.6993E+02     0.7511E+02     0.7832E+02     0.7940E+02     0.7831E+02     0.7510E+02     0.6991E+02     0.6296E+02     0.5454E+02     0.4497E+02     0.3455E+02     0.2361E+02     0.1243E+02     0.1261E+01    -0.9683E+01    -0.2024E+02    -0.3027E+02    -0.3966E+02    -0.4828E+02    -0.5604E+02    -0.6287E+02    -0.6872E+02    -0.7359E+02    -0.7755E+02    -0.8069E+02    -0.8313E+02    -0.8500E+02    -0.8640E+02    -0.8745E+02    -0.8821E+02    -0.8876E+02    -0.8914E+02    -0.8940E+02    -0.8956E+02    -0.8965E+02    -0.8968E+02    -0.8968E+02    -0.8964E+02    -0.8957E+02    -0.8949E+02    -0.8939E+02    -0.8928E+02    -0.8916E+02    -0.8903E+02    -0.8890E+02    -0.8877E+02    -0.8864E+02    -0.8851E+02    -0.8840E+02    -0.8829E+02    -0.8819E+02    -0.8812E+02    -0.8808E+02    -0.8808E+02
    -0.8827E+02    -0.8827E+02    -0.8832E+02    -0.8841E+02    -0.8853E+02    -0.8867E+02    -0.8882E+02    -0.8898E+02    -0.8915E+02    -0.8932E+02    -0.8949E+02    -0.8966E+02    -0.8983E+02    -0.8998E+02    -0.9013E+02    -0.9026E+02    -0.9037E+02    -0.9045E+02    -0.9050E+02    -0.9050E+02    -0.9043E+02    -0.9028E+02    -0.9000E+02    -0.8955E+02    -0.8888E+02    -0.8790E+02    -0.8652E+02    -0.8460E+02    -0.8202E+02    -0.7859E+02    -0.7416E+02    -0.6857E+02    -0.6172E+02    -0.5359E+02    -0.4421E+02    -0.3362E+02    -0.2192E+02    -0.9185E+01     0.4481E+01     0.1894E+02     0.3399E+02     0.4934E+02     0.6465E+02     0.7948E+02     0.9334E+02     0.1057E+03     0.1160E+03     0.1238E+03     0.1287E+03     0.1304E+03     0.1287E+03     0.1238E+03     0.1160E+03     0.1057E+03     0.9330E+02     0.7943E+02     0.6459E+02     0.4928E+02     0.3391E+02     0.1886E+02     0.4395E+01    -0.9277E+01    -0.2201E+02    -0.3372E+02    -0.4431E+02    -0.5370E+02    -0.6183E+02    -0.6867E+02    -0.7426E+02    -0.7869E+02    -0.8210E+02    -0.8469E+02    -0.8659E+02    -0.8797E+02    -0.8895E+02    -0.8962E+02    -0.9007E+02    -0.9035E+02    -0.9051E+02    -0.9058E+02    -0.9058E+02    -0.9054E+02    -0.9046E+02    -0.9035E+02    -0.9023E+02    -0.9008E+02    -0.8993E+02    -0.8977E+02    -0.8961E+02    -0.8944E+02    -0.8927E+02    -0.8910E+02    -0.8893E+02    -0.8878E+02    -0.8863E+02    -0.8849E+02    -0.8838E+02    -0.8829E+02    -0.8824E+02    -0.8824E+02
    -0.8843E+02    -0.8843E+02    -0.8850E+02    -0.8860E+02    -0.8874E+02    -0.8891E+02    -0.8909E+02    -0.8929E+02    -0.8949E+02    -0.8970E+02    -0.8992E+02    -0.9013E+02    -0.9034E+02    -0.9055E+02    -0.9075E+02    -0.9094E+02    -0.9112E+02    -0.9128E+02    -0.9141E+02    -0.9150E+02    -0.9153E+02    -0.9149E+02    -0.9133E+02    -0.9101E+02    -0.9046E+02    -0.8960E+02    -0.8830E+02    -0.8641E+02    -0.8375E+02    -0.8009E+02    -0.7521E+02    -0.6889E+02    -0.6097E+02    -0.5137E+02    -0.4009E+02    -0.2712E+02    -0.1252E+02     0.3728E+01     0.2156E+02     0.4086E+02     0.6139E+02     0.8282E+02     0.1047E+03     0.1263E+03     0.1470E+03     0.1658E+03     0.1817E+03     0.1940E+03     0.2017E+03     0.2044E+03     0.2017E+03     0.1940E+03     0.1817E+03     0.1657E+03     0.1469E+03     0.1262E+03     0.1046E+03     0.8275E+02     0.6131E+02     0.4077E+02     0.2147E+02     0.3634E+01    -0.1262E+02    -0.2723E+02    -0.4019E+02    -0.5148E+02    -0.6108E+02    -0.6899E+02    -0.7531E+02    -0.8018E+02    -0.8383E+02    -0.8649E+02    -0.8837E+02    -0.8967E+02    -0.9053E+02    -0.9108E+02    -0.9140E+02    -0.9156E+02    -0.9161E+02    -0.9158E+02    -0.9149E+02    -0.9136E+02    -0.9121E+02    -0.9104E+02    -0.9085E+02    -0.9066E+02    -0.9045E+02    -0.9025E+02    -0.9004E+02    -0.8983E+02    -0.8962E+02    -0.8941E+02    -0.8921E+02    -0.8902E+02    -0.8885E+02    -0.8869E+02    -0.8855E+02    -0.8845E+02    -0.8839E+02    -0.8839E+02
    -0.8858E+02    -0.8858E+02    -0.8865E+02    -0.8878E+02    -0.8894E+02    -0.8913E+02    -0.8934E+02    -0.8957E+02    -0.8981E+02    -0.9005E+02    -0.9031E+02    -0.9056E+02    -0.9082E+02    -0.9107E+02    -0.9133E+02    -0.9158E+02    -0.9182E+02    -0.9205E+02    -0.9226E+02    -0.9243E+02    -0.9257E+02    -0.9264E+02    -0.9260E+02    -0.9242E+02    -0.9203E+02    -0.9132E+02    -0.9015E+02    -0.8835E+02    -0.8568E+02    -0.8187E+02    -0.7660E+02    -0.6957E+02    -0.6053E+02    -0.4933E+02    -0.3589E+02    -0.2014E+02    -0.1988E+01     0.1868E+02     0.4194E+02     0.6773E+02     0.9589E+02     0.1261E+03     0.1577E+03     0.1899E+03     0.2215E+03     0.2511E+03     0.2769E+03     0.2971E+03     0.3101E+03     0.3146E+03     0.3101E+03     0.2971E+03     0.2769E+03     0.2510E+03     0.2214E+03     0.1898E+03     0.1576E+03     0.1260E+03     0.9581E+02     0.6764E+02     0.4185E+02     0.1859E+02    -0.2088E+01    -0.2025E+02    -0.3600E+02    -0.4944E+02    -0.6063E+02    -0.6967E+02    -0.7670E+02    -0.8196E+02    -0.8577E+02    -0.8843E+02    -0.9022E+02    -0.9138E+02    -0.9209E+02    -0.9249E+02    -0.9267E+02    -0.9271E+02    -0.9264E+02    -0.9251E+02    -0.9234E+02    -0.9213E+02    -0.9191E+02    -0.9167E+02    -0.9143E+02    -0.9118E+02    -0.9093E+02    -0.9068E+02    -0.9043E+02    -0.9018E+02    -0.8994E+02    -0.8970E+02    -0.8947E+02    -0.8925E+02    -0.8905E+02    -0.8887E+02    -0.8871E+02    -0.8860E+02    -0.8853E+02    -0.8853E+02
    -0.8871E+02    -0.8871E+02    -0.8879E+02    -0.8893E+02    -0.8911E+02    -0.8932E+02    -0.8956E+02    -0.8981E+02    -0.9008E+02    -0.9036E+02    -0.9065E+02    -0.9094E+02    -0.9123E+02    -0.9153E+02    -0.9183E+02    -0.9214E+02    -0.9244E+02    -0.9273E+02    -0.9302E+02    -0.9328E+02    -0.9351E+02    -0.9369E+02    -0.9378E+02    -0.9374E+02    -0.9350E+02    -0.9295E+02    -0.9196E+02    -0.9030E+02    -0.8770E+02    -0.8380E+02    -0.7823E+02    -0.7055E+02    -0.6041E+02    -0.4757E+02    -0.3182E+02    -0.1296E+02     0.9301E+01     0.3528E+02     0.6526E+02     0.9942E+02     0.1378E+03     0.1803E+03     0.2263E+03     0.2748E+03     0.3243E+03     0.3725E+03     0.4162E+03     0.4517E+03     0.4752E+03     0.4835E+03     0.4752E+03     0.4517E+03     0.4161E+03     0.3724E+03     0.3243E+03     0.2748E+03     0.2262E+03     0.1802E+03     0.1377E+03     0.9934E+02     0.6516E+02     0.3518E+02     0.9201E+01    -0.1306E+02    -0.3192E+02    -0.4767E+02    -0.6052E+02    -0.7065E+02    -0.7832E+02    -0.8389E+02    -0.8777E+02    -0.9037E+02    -0.9202E+02    -0.9302E+02    -0.9356E+02    -0.9381E+02    -0.9385E+02    -0.9376E+02    -0.9358E+02    -0.9336E+02    -0.9310E+02    -0.9282E+02    -0.9253E+02    -0.9224E+02    -0.9194E+02    -0.9165E+02    -0.9135E+02    -0.9106E+02    -0.9078E+02    -0.9050E+02    -0.9022E+02    -0.8995E+02    -0.8970E+02    -0.8945E+02    -0.8923E+02    -0.8902E+02    -0.8885E+02    -0.8872E+02    -0.8865E+02    -0.8865E+02
    -0.8882E+02    -0.8882E+02    -0.8891E+02    -0.8905E+02    -0.8925E+02    -0.8948E+02    -0.8973E+02    -0.9001E+02    -0.9030E+02    -0.9061E+02    -0.9092E+02    -0.9125E+02    -0.9158E+02    -0.9191E+02    -0.9226E+02    -0.9260E+02    -0.9296E+02    -0.9331E+02    -0.9366E+02    -0.9400E+02    -0.9432E+02    -0.9460E+02    -0.9481E+02    -0.9490E+02    -0.9480E+02    -0.9442E+02    -0.9358E+02    -0.9209E+02    -0.8960E+02    -0.8571E+02    -0.7993E+02    -0.7173E+02    -0.6061E+02    -0.4620E+02    -0.2817E+02    -0.6129E+01     0.2049E+02     0.5232E+02     0.9001E+02     0.1342E+03     0.1855E+03     0.2443E+03     0.3105E+03     0.3837E+03     0.4622E+03     0.5430E+03     0.6209E+03     0.6884E+03     0.7360E+03     0.7536E+03     0.7360E+03     0.6884E+03     0.6209E+03     0.5429E+03     0.4622E+03     0.3837E+03     0.3105E+03     0.2442E+03     0.1854E+03     0.1341E+03     0.8992E+02     0.5222E+02     0.2039E+02    -0.6233E+01    -0.2828E+02    -0.4631E+02    -0.6071E+02    -0.7182E+02    -0.8002E+02    -0.8579E+02    -0.8968E+02    -0.9216E+02    -0.9365E+02    -0.9448E+02    -0.9487E+02    -0.9497E+02    -0.9488E+02    -0.9468E+02    -0.9440E+02    -0.9408E+02    -0.9374E+02    -0.9340E+02    -0.9305E+02    -0.9270E+02    -0.9236E+02    -0.9203E+02    -0.9170E+02    -0.9138E+02    -0.9106E+02    -0.9075E+02    -0.9045E+02    -0.9016E+02    -0.8988E+02    -0.8962E+02    -0.8937E+02    -0.8915E+02    -0.8897E+02    -0.8883E+02    -0.8875E+02    -0.8875E+02
    -0.8890E+02    -0.8890E+02    -0.8899E+02    -0.8914E+02    -0.8935E+02    -0.8959E+02    -0.8987E+02    -0.9016E+02    -0.9047E+02    -0.9080E+02    -0.9113E+02    -0.9148E+02    -0.9183E+02    -0.9220E+02    -0.9257E+02    -0.9296E+02    -0.9335E+02    -0.9375E+02    -0.9416E+02    -0.9457E+02    -0.9497E+02    -0.9533E+02    -0.9564E+02    -0.9584E+02    -0.9586E+02    -0.9560E+02    -0.9491E+02    -0.9356E+02    -0.9120E+02    -0.8737E+02    -0.8148E+02    -0.7290E+02    -0.6102E+02    -0.4532E+02    -0.2533E+02    -0.4444E+00     0.3021E+02     0.6766E+02     0.1131E+03     0.1679E+03     0.2335E+03     0.3117E+03     0.4039E+03     0.5114E+03     0.6345E+03     0.7715E+03     0.9166E+03     0.1057E+04     0.1170E+04     0.1219E+04     0.1170E+04     0.1057E+04     0.9166E+03     0.7715E+03     0.6345E+03     0.5113E+03     0.4038E+03     0.3116E+03     0.2335E+03     0.1678E+03     0.1130E+03     0.6756E+02     0.3011E+02    -0.5477E+00    -0.2544E+02    -0.4543E+02    -0.6112E+02    -0.7300E+02    -0.8157E+02    -0.8745E+02    -0.9127E+02    -0.9362E+02    -0.9498E+02    -0.9567E+02    -0.9592E+02    -0.9590E+02    -0.9571E+02    -0.9540E+02    -0.9504E+02    -0.9465E+02    -0.9425E+02    -0.9384E+02    -0.9345E+02    -0.9306E+02    -0.9268E+02    -0.9232E+02    -0.9196E+02    -0.9161E+02    -0.9127E+02    -0.9094E+02    -0.9062E+02    -0.9031E+02    -0.9002E+02    -0.8974E+02    -0.8948E+02    -0.8925E+02    -0.8905E+02    -0.8891E+02    -0.8882E+02    -0.8882E+02
    -0.8895E+02    -0.8895E+02    -0.8904E+02    -0.8920E+02    -0.8941E+02    -0.8967E+02    -0.8995E+02    -0.9025E+02    -0.9058E+02    -0.9091E+02    -0.9126E+02    -0.9162E+02    -0.9199E+02    -0.9238E+02    -0.9277E+02    -0.9318E+02    -0.9360E+02    -0.9404E+02    -0.9448E+02    -0.9493E+02    -0.9538E+02    -0.9580E+02    -0.9618E+02    -0.9645E+02    -0.9656E+02    -0.9639E+02    -0.9580E+02    -0.9454E+02    -0.9228E+02    -0.8851E+02    -0.8258E+02    -0.7380E+02    -0.6144E+02    -0.4490E+02    -0.2358E+02     0.3300E+01     0.3687E+02     0.7853E+02     0.1300E+03     0.1935E+03     0.2716E+03     0.3679E+03     0.4867E+03     0.6333E+03     0.8143E+03     0.1037E+04     0.1306E+04     0.1619E+04     0.1942E+04     0.2162E+04     0.1942E+04     0.1619E+04     0.1306E+04     0.1037E+04     0.8143E+03     0.6332E+03     0.4866E+03     0.3678E+03     0.2716E+03     0.1934E+03     0.1299E+03     0.7844E+02     0.3677E+02     0.3197E+01    -0.2369E+02    -0.4500E+02    -0.6154E+02    -0.7389E+02    -0.8267E+02    -0.8859E+02    -0.9235E+02    -0.9461E+02    -0.9586E+02    -0.9646E+02    -0.9662E+02    -0.9652E+02    -0.9625E+02    -0.9588E+02    -0.9546E+02    -0.9501E+02    -0.9457E+02    -0.9413E+02    -0.9370E+02    -0.9328E+02    -0.9288E+02    -0.9249E+02    -0.9212E+02    -0.9176E+02    -0.9140E+02    -0.9106E+02    -0.9073E+02    -0.9041E+02    -0.9010E+02    -0.8981E+02    -0.8955E+02    -0.8931E+02    -0.8911E+02    -0.8895E+02    -0.8887E+02    -0.8887E+02
    -0.8897E+02    -0.8897E+02    -0.8906E+02    -0.8922E+02    -0.8944E+02    -0.8969E+02    -0.8998E+02    -0.9028E+02    -0.9061E+02    -0.9095E+02    -0.9131E+02    -0.9167E+02    -0.9205E+02    -0.9244E+02    -0.9284E+02    -0.9325E+02    -0.9369E+02    -0.9413E+02    -0.9459E+02    -0.9506E+02    -0.9552E+02    -0.9597E+02    -0.9636E+02    -0.9666E+02    -0.9680E+02    -0.9667E+02    -0.9611E+02    -0.9489E+02    -0.9266E+02    -0.8892E+02    -0.8299E+02    -0.7414E+02    -0.6162E+02    -0.4479E+02    -0.2301E+02     0.4591E+01     0.3923E+02     0.8248E+02     0.1363E+03     0.2033E+03     0.2868E+03     0.3914E+03     0.5238E+03     0.6936E+03     0.9159E+03     0.1216E+04     0.1639E+04     0.2268E+04     0.3275E+04     0.5015E+04     0.3275E+04     0.2268E+04     0.1639E+04     0.1216E+04     0.9159E+03     0.6935E+03     0.5237E+03     0.3914E+03     0.2867E+03     0.2032E+03     0.1362E+03     0.8238E+02     0.3913E+02     0.4488E+01    -0.2311E+02    -0.4489E+02    -0.6172E+02    -0.7423E+02    -0.8307E+02    -0.8900E+02    -0.9273E+02    -0.9496E+02    -0.9617E+02    -0.9673E+02    -0.9687E+02    -0.9673E+02    -0.9643E+02    -0.9604E+02    -0.9560E+02    -0.9514E+02    -0.9468E+02    -0.9422E+02    -0.9378E+02    -0.9336E+02    -0.9295E+02    -0.9256E+02    -0.9217E+02    -0.9181E+02    -0.9145E+02    -0.9110E+02    -0.9076E+02    -0.9044E+02    -0.9013E+02    -0.8984E+02    -0.8957E+02    -0.8933E+02    -0.8912E+02    -0.8897E+02    -0.8888E+02    -0.8888E+02
    -0.8895E+02    -0.8895E+02    -0.8904E+02    -0.8920E+02    -0.8941E+02    -0.8967E+02    -0.8995E+02    -0.9025E+02    -0.9058E+02    -0.9091E+02    -0.9126E+02    -0.9162E+02    -0.9199E+02    -0.9238E+02    -0.9277E+02    -0.9318E+02    -0.9360E+02    -0.9403E+02    -0.9448E+02    -0.9493E+02    -0.9538E+02    -0.9580E+02    -0.9617E+02    -0.9645E+02    -0.9656E+02    -0.9639E+02    -0.9580E+02    -0.9454E+02    -0.9228E+02    -0.8851E+02    -0.8258E+02    -0.7380E+02    -0.6144E+02    -0.4490E+02    -0.2358E+02     0.3302E+01     0.3687E+02     0.7854E+02     0.1300E+03     0.1935E+03     0.2716E+03     0.3679E+03     0.4867E+03     0.6333E+03     0.8143E+03     0.1037E+04     0.1306E+04     0.1619E+04     0.1942E+04     0.2162E+04     0.1942E+04     0.1619E+04     0.1306E+04     0.1037E+04     0.8143E+03     0.6332E+03     0.4866E+03     0.3678E+03     0.2716E+03     0.1934E+03     0.1299E+03     0.7844E+02     0.3677E+02     0.3199E+01    -0.2368E+02    -0.4500E+02    -0.6154E+02    -0.7389E+02    -0.8267E+02    -0.8859E+02    -0.9235E+02    -0.9461E+02    -0.9586E+02    -0.9646E+02    -0.9662E+02    -0.9652E+02    -0.9625E+02    -0.9588E+02    -0.9546E+02    -0.9501E+02    -0.9457E+02    -0.9413E+02    -0.9370E+02    -0.9328E+02    -0.9288E+02    -0.9249E+02    -0.9212E+02    -0.9176E+02    -0.9140E+02    -0.9106E+02    -0.9073E+02    -0.9041E+02    -0.9010E+02    -0.8981E+02    -0.8955E+02    -0.8931E+02    -0.8910E+02    -0.8895E+02    -0.8887E+02    -0.8887E+02
    -0.8890E+02    -0.8890E+02    -0.8899E+02    -0.8914E+02    -0.8935E+02    -0.8959E+02    -0.8987E+02    -0.9016E+02    -0.9047E+02    -0.9080E+02    -0.9113E+02    -0.9148E+02    -0.9183E+02    -0.9220E+02    -0.9257E+02    -0.9296E+02    -0.9335E+02    -0.9375E+02    -0.9416E+02    -0.9457E+02    -0.9496E+02    -0.9533E+02    -0.9564E+02    -0.9583E+02    -0.9586E+02    -0.9560E+02    -0.9491E+02    -0.9356E+02    -0.9120E+02    -0.8737E+02    -0.8148E+02    -0.7290E+02    -0.6101E+02    -0.4532E+02    -0.2533E+02    -0.4411E+00     0.3021E+02     0.6766E+02     0.1131E+03     0.1679E+03     0.2335E+03     0.3117E+03     0.4039E+03     0.5114E+03     0.6345E+03     0.7715E+03     0.9166E+03     0.1057E+04     0.1170E+04     0.1219E+04     0.1170E+04     0.1057E+04     0.9166E+03     0.7715E+03     0.6345E+03     0.5114E+03     0.4038E+03     0.3116E+03     0.2335E+03     0.1678E+03     0.1130E+03     0.6757E+02     0.3011E+02    -0.5445E+00    -0.2543E+02    -0.4542E+02    -0.6112E+02    -0.7299E+02    -0.8156E+02    -0.8744E+02    -0.9127E+02    -0.9362E+02    -0.9498E+02    -0.9567E+02    -0.9592E+02    -0.9590E+02    -0.9571E+02    -0.9540E+02    -0.9504E+02    -0.9465E+02    -0.9425E+02    -0.9384E+02    -0.9345E+02    -0.9306E+02    -0.9268E+02    -0.9232E+02    -0.9196E+02    -0.9161E+02    -0.9127E+02    -0.9094E+02    -0.9062E+02    -0.9031E+02    -0.9002E+02    -0.8974E+02    -0.8948E+02    -0.8925E+02    -0.8905E+02    -0.8891E+02    -0.8882E+02    -0.8882E+02
    -0.8882E+02    -0.8882E+02    -0.8890E+02    -0.8905E+02    -0.8925E+02    -0.8948E+02    -0.8973E+02    -0.9001E+02    -0.9030E+02    -0.9061E+02    -0.9092E+02    -0.9125E+02    -0.9158E+02    -0.9191E+02    -0.9226E+02    -0.9260E+02    -0.9295E+02    -0.9331E+02    -0.9366E+02    -0.9400E+02    -0.9432E+02    -0.9460E+02    -0.9481E+02    -0.9490E+02    -0.9480E+02    -0.9441E+02    -0.9358E+02    -0.9209E+02    -0.8960E+02    -0.8571E+02    -0.7993E+02    -0.7172E+02    -0.6060E+02    -0.4620E+02    -0.2817E+02    -0.6124E+01     0.2049E+02     0.5232E+02     0.9001E+02     0.1342E+03     0.1855E+03     0.2443E+03     0.3105E+03     0.3837E+03     0.4622E+03     0.5430E+03     0.6209E+03     0.6885E+03     0.7360E+03     0.7536E+03     0.7360E+03     0.6884E+03     0.6209E+03     0.5429E+03     0.4622E+03     0.3837E+03     0.3105E+03     0.2442E+03     0.1854E+03     0.1341E+03     0.8992E+02     0.5222E+02     0.2039E+02    -0.6228E+01    -0.2827E+02    -0.4630E+02    -0.6071E+02    -0.7182E+02    -0.8002E+02    -0.8579E+02    -0.8968E+02    -0.9215E+02    -0.9365E+02    -0.9448E+02    -0.9487E+02    -0.9497E+02    -0.9488E+02    -0.9467E+02    -0.9440E+02    -0.9408E+02    -0.9374E+02    -0.9340E+02    -0.9305E+02    -0.9270E+02    -0.9236E+02    -0.9203E+02    -0.9170E+02    -0.9138E+02    -0.9106E+02    -0.9075E+02    -0.9045E+02    -0.9016E+02    -0.8988E+02    -0.8962E+02    -0.8937E+02    -0.8915E+02    -0.8897E+02    -0.8883E+02    -0.8875E+02    -0.8875E+02
    -0.8871E+02    -0.8871E+02    -0.8879E+02    -0.8893E+02    -0.8911E+02    -0.8932E+02    -0.8956E+02    -0.8981E+02    -0.9008E+02    -0.9036E+02    -0.9064E+02    -0.9094E+02    -0.9123E+02    -0.9153E+02    -0.9183E+02    -0.9214E+02    -0.9244E+02    -0.9273E+02    -0.9301E+02    -0.9328E+02    -0.9351E+02    -0.9369E+02    -0.9378E+02    -0.9374E+02    -0.9350E+02    -0.9295E+02    -0.9195E+02    -0.9030E+02    -0.8769E+02    -0.8380E+02    -0.7822E+02    -0.7055E+02    -0.6041E+02    -0.4756E+02    -0.3181E+02    -0.1295E+02     0.9308E+01     0.3529E+02     0.6526E+02     0.9943E+02     0.1378E+03     0.1803E+03     0.2263E+03     0.2748E+03     0.3243E+03     0.3725E+03     0.4162E+03     0.4517E+03     0.4752E+03     0.4835E+03     0.4752E+03     0.4517E+03     0.4162E+03     0.3724E+03     0.3243E+03     0.2748E+03     0.2262E+03     0.1802E+03     0.1378E+03     0.9935E+02     0.6517E+02     0.3519E+02     0.9208E+01    -0.1305E+02    -0.3192E+02    -0.4767E+02    -0.6051E+02    -0.7065E+02    -0.7832E+02    -0.8389E+02    -0.8777E+02    -0.9037E+02    -0.9202E+02    -0.9302E+02    -0.9356E+02    -0.9380E+02    -0.9385E+02    -0.9376E+02    -0.9358E+02    -0.9336E+02    -0.9310E+02    -0.9282E+02    -0.9253E+02    -0.9223E+02    -0.9194E+02    -0.9164E+02    -0.9135E+02    -0.9106E+02    -0.9078E+02    -0.9050E+02    -0.9022E+02    -0.8995E+02    -0.8970E+02    -0.8945E+02    -0.8923E+02    -0.8902E+02    -0.8885E+02    -0.8872E+02    -0.8865E+02    -0.8865E+02
    -0.8858E+02    -0.8858E+02    -0.8865E+02    -0.8877E+02    -0.8894E+02    -0.8913E+02    -0.8934E+02    -0.8957E+02    -0.8980E+02    -0.9005E+02    -0.9030E+02    -0.9056E+02    -0.9082E+02    -0.9107E+02    -0.9133E+02    -0.9158E+02    -0.9182E+02    -0.9205E+02    -0.9225E+02    -0.9243E+02    -0.9257E+02    -0.9263E+02    -0.9260E+02    -0.9242E+02    -0.9202E+02    -0.9131E+02    -0.9015E+02    -0.8835E+02    -0.8568E+02    -0.8187E+02    -0.7660E+02    -0.6956E+02    -0.6052E+02    -0.4932E+02    -0.3589E+02    -0.2013E+02    -0.1979E+01     0.1869E+02     0.4195E+02     0.6774E+02     0.9590E+02     0.1261E+03     0.1577E+03     0.1899E+03     0.2215E+03     0.2511E+03     0.2769E+03     0.2971E+03     0.3101E+03     0.3146E+03     0.3101E+03     0.2971E+03     0.2769E+03     0.2510E+03     0.2215E+03     0.1898E+03     0.1576E+03     0.1260E+03     0.9582E+02     0.6765E+02     0.4186E+02     0.1860E+02    -0.2079E+01    -0.2024E+02    -0.3599E+02    -0.4943E+02    -0.6063E+02    -0.6966E+02    -0.7669E+02    -0.8195E+02    -0.8576E+02    -0.8843E+02    -0.9022E+02    -0.9138E+02    -0.9209E+02    -0.9249E+02    -0.9267E+02    -0.9270E+02    -0.9264E+02    -0.9251E+02    -0.9234E+02    -0.9213E+02    -0.9191E+02    -0.9167E+02    -0.9143E+02    -0.9118E+02    -0.9093E+02    -0.9068E+02    -0.9043E+02    -0.9018E+02    -0.8994E+02    -0.8970E+02    -0.8947E+02    -0.8925E+02    -0.8905E+02    -0.8887E+02    -0.8871E+02    -0.8860E+02    -0.8853E+02    -0.8853E+02
    -0.8843E+02    -0.8843E+02    -0.8850E+02    -0.8860E+02    -0.8874E+02    -0.8891E+02    -0.8909E+02    -0.8929E+02    -0.8949E+02    -0.8970E+02    -0.8992E+02    -0.9013E+02    -0.9034E+02    -0.9055E+02    -0.9075E+02    -0.9094E+02    -0.9112E+02    -0.9128E+02    -0.9141E+02    -0.9150E+02    -0.9153E+02    -0.9148E+02    -0.9132E+02    -0.9100E+02    -0.9046E+02    -0.8959E+02    -0.8829E+02    -0.8640E+02    -0.8374E+02    -0.8008E+02    -0.7521E+02    -0.6888E+02    -0.6096E+02    -0.5136E+02    -0.4008E+02    -0.2711E+02    -0.1250E+02     0.3740E+01     0.2157E+02     0.4087E+02     0.6140E+02     0.8283E+02     0.1047E+03     0.1263E+03     0.1470E+03     0.1658E+03     0.1818E+03     0.1940E+03     0.2017E+03     0.2044E+03     0.2017E+03     0.1940E+03     0.1817E+03     0.1657E+03     0.1469E+03     0.1263E+03     0.1046E+03     0.8276E+02     0.6133E+02     0.4079E+02     0.2148E+02     0.3646E+01    -0.1260E+02    -0.2722E+02    -0.4018E+02    -0.5147E+02    -0.6107E+02    -0.6898E+02    -0.7530E+02    -0.8017E+02    -0.8382E+02    -0.8648E+02    -0.8837E+02    -0.8967E+02    -0.9053E+02    -0.9107E+02    -0.9139E+02    -0.9156E+02    -0.9160E+02    -0.9157E+02    -0.9149E+02    -0.9136E+02    -0.9121E+02    -0.9104E+02    -0.9085E+02    -0.9066E+02    -0.9045E+02    -0.9025E+02    -0.9004E+02    -0.8983E+02    -0.8962E+02    -0.8941E+02    -0.8921E+02    -0.8902E+02    -0.8885E+02    -0.8869E+02    -0.8855E+02    -0.8845E+02    -0.8839E+02    -0.8839E+02
    -0.8827E+02    -0.8827E+02    -0.8832E+02    -0.8841E+02    -0.8853E+02    -0.8867E+02    -0.8882E+02    -0.8898E+02    -0.8915E+02    -0.8932E+02    -0.8949E+02    -0.8966E+02    -0.8983E+02    -0.8998E+02    -0.9013E+02    -0.9026E+02    -0.9037E+02    -0.9045E+02    -0.9050E+02    -0.9050E+02    -0.9043E+02    -0.9028E+02    -0.9000E+02    -0.8955E+02    -0.8887E+02    -0.8789E+02    -0.8651E+02    -0.8460E+02    -0.8201E+02    -0.7859E+02    -0.7415E+02    -0.6856E+02    -0.6171E+02    -0.5358E+02    -0.4419E+02    -0.3361E+02    -0.2190E+02    -0.9170E+01     0.4496E+01     0.1896E+02     0.3400E+02     0.4936E+02     0.6467E+02     0.7950E+02     0.9336E+02     0.1057E+03     0.1161E+03     0.1239E+03     0.1287E+03     0.1304E+03     0.1287E+03     0.1238E+03     0.1160E+03     0.1057E+03     0.9332E+02     0.7945E+02     0.6461E+02     0.4929E+02     0.3393E+02     0.1888E+02     0.4410E+01    -0.9262E+01    -0.2200E+02    -0.3371E+02    -0.4430E+02    -0.5369E+02    -0.6182E+02    -0.6866E+02    -0.7425E+02    -0.7868E+02    -0.8210E+02    -0.8468E+02    -0.8659E+02    -0.8797E+02    -0.8895E+02    -0.8962E+02    -0.9007E+02    -0.9035E+02    -0.9051E+02    -0.9058E+02    -0.9058E+02    -0.9054E+02    -0.9046E+02    -0.9035E+02    -0.9022E+02    -0.9008E+02    -0.8993E+02    -0.8977E+02    -0.8961E+02    -0.8944E+02    -0.8927E+02    -0.8910E+02    -0.8893E+02    -0.8877E+02    -0.8863E+02    -0.8849E+02    -0.8838E+02    -0.8829E+02    -0.8824E+02    -0.8824E+02
    -0.8810E+02    -0.8810E+02    -0.8814E+02    -0.8821E+02    -0.8831E+02    -0.8842E+02    -0.8854E+02    -0.8866E+02    -0.8879E+02    -0.8892E+02    -0.8905E+02    -0.8917E+02    -0.8929E+02    -0.8939E+02    -0.8948E+02    -0.8955E+02    -0.8959E+02    -0.8960E+02    -0.8957E+02    -0.8948E+02    -0.8932E+02    -0.8907E+02    -0.8868E+02    -0.8814E+02    -0.8737E+02    -0.8632E+02    -0.8491E+02    -0.8304E+02    -0.8059E+02    -0.7745E+02    -0.7349E+02    -0.6861E+02    -0.6275E+02    -0.5592E+02    -0.4816E+02    -0.3954E+02    -0.3016E+02    -0.2013E+02    -0.9582E+01     0.1357E+01     0.1252E+02     0.2369E+02     0.3463E+02     0.4503E+02     0.5460E+02     0.6301E+02     0.6995E+02     0.7513E+02     0.7834E+02     0.7942E+02     0.7833E+02     0.7512E+02     0.6993E+02     0.6298E+02     0.5456E+02     0.4499E+02     0.3457E+02     0.2363E+02     0.1245E+02     0.1280E+01    -0.9665E+01    -0.2022E+02    -0.3025E+02    -0.3964E+02    -0.4826E+02    -0.5603E+02    -0.6286E+02    -0.6871E+02    -0.7358E+02    -0.7754E+02    -0.8068E+02    -0.8312E+02    -0.8499E+02    -0.8640E+02    -0.8745E+02    -0.8821E+02    -0.8876E+02    -0.8914E+02    -0.8940E+02    -0.8956E+02    -0.8965E+02    -0.8968E+02    -0.8967E+02    -0.8963E+02    -0.8957E+02    -0.8948E+02    -0.8939E+02    -0.8927E+02    -0.8916E+02    -0.8903E+02    -0.8890E+02    -0.8877E+02    -0.8864E+02    -0.8851E+02    -0.8839E+02    -0.8829E+02    -0.8819E+02    -0.8812E+02    -0.8808E+02    -0.8808E+02
    -0.8793E+02    -0.8793E+02    -0.8796E+02    -0.8801E+02    -0.8808E+02    -0.8816E+02    -0.8825E+02    -0.8834E+02    -0.8844E+02    -0.8852E+02    -0.8861E+02    -0.8868E+02    -0.8875E+02    -0.8880E+02    -0.8883E+02    -0.8883E+02    -0.8881E+02    -0.8876E+02    -0.8865E+02    -0.8849E+02    -0.8825E+02    -0.8792E+02    -0.8746E+02    -0.8684E+02    -0.8603E+02    -0.8496E+02    -0.8357E+02    -0.8179E+02    -0.7953E+02    -0.7670E+02    -0.7322E+02    -0.6902E+02    -0.6407E+02    -0.5837E+02    -0.5198E+02    -0.4496E+02    -0.3742E+02    -0.2947E+02    -0.2123E+02    -0.1283E+02    -0.4406E+01     0.3887E+01     0.1188E+02     0.1937E+02     0.2617E+02     0.3208E+02     0.3690E+02     0.4048E+02     0.4267E+02     0.4341E+02     0.4267E+02     0.4046E+02     0.3688E+02     0.3205E+02     0.2613E+02     0.1933E+02     0.1182E+02     0.3826E+01    -0.4473E+01    -0.1290E+02    -0.2131E+02    -0.2955E+02    -0.3751E+02    -0.4506E+02    -0.5207E+02    -0.5847E+02    -0.6417E+02    -0.6912E+02    -0.7331E+02    -0.7679E+02    -0.7961E+02    -0.8187E+02    -0.8365E+02    -0.8503E+02    -0.8610E+02    -0.8691E+02    -0.8753E+02    -0.8799E+02    -0.8832E+02    -0.8856E+02    -0.8873E+02    -0.8883E+02    -0.8889E+02    -0.8892E+02    -0.8891E+02    -0.8888E+02    -0.8883E+02    -0.8877E+02    -0.8870E+02    -0.8862E+02    -0.8853E+02    -0.8844E+02    -0.8834E+02    -0.8825E+02    -0.8816E+02    -0.8808E+02    -0.8801E+02    -0.8795E+02    -0.8792E+02    -0.8792E+02
    -0.8776E+02    -0.8776E+02    -0.8778E+02    -0.8782E+02    -0.8786E+02    -0.8792E+02    -0.8797E+02    -0.8803E+02    -0.8808E+02    -0.8813E+02    -0.8817E+02    -0.8820E+02    -0.8822E+02    -0.8822E+02    -0.8820E+02    -0.8815E+02    -0.8808E+02    -0.8796E+02    -0.8779E+02    -0.8757E+02    -0.8727E+02    -0.8688E+02    -0.8637E+02    -0.8572E+02    -0.8489E+02    -0.8384E+02    -0.8252E+02    -0.8087E+02    -0.7884E+02    -0.7634E+02    -0.7333E+02    -0.6976E+02    -0.6562E+02    -0.6090E+02    -0.5566E+02    -0.4997E+02    -0.4390E+02    -0.3755E+02    -0.3104E+02    -0.2448E+02    -0.1799E+02    -0.1170E+02    -0.5710E+01    -0.1634E+00     0.4813E+01     0.9094E+01     0.1256E+02     0.1511E+02     0.1668E+02     0.1720E+02     0.1667E+02     0.1510E+02     0.1254E+02     0.9065E+01     0.4777E+01    -0.2067E+00    -0.5760E+01    -0.1175E+02    -0.1806E+02    -0.2455E+02    -0.3112E+02    -0.3763E+02    -0.4398E+02    -0.5005E+02    -0.5575E+02    -0.6099E+02    -0.6571E+02    -0.6985E+02    -0.7342E+02    -0.7642E+02    -0.7891E+02    -0.8095E+02    -0.8260E+02    -0.8391E+02    -0.8496E+02    -0.8579E+02    -0.8644E+02    -0.8695E+02    -0.8734E+02    -0.8764E+02    -0.8786E+02    -0.8803E+02    -0.8815E+02    -0.8823E+02    -0.8828E+02    -0.8830E+02    -0.8830E+02    -0.8828E+02    -0.8825E+02    -0.8821E+02    -0.8816E+02    -0.8811E+02    -0.8805E+02    -0.8799E+02    -0.8793E+02    -0.8787E+02    -0.8782E+02    -0.8779E+02    -0.8776E+02    -0.8776E+02
    -0.8760E+02    -0.8760E+02    -0.8761E+02    -0.8763E+02    -0.8765E+02    -0.8768E+02    -0.8771E+02    -0.8773E+02    -0.8775E+02    -0.8777E+02    -0.8777E+02    -0.8776E+02    -0.8773E+02    -0.8769E+02    -0.8762E+02    -0.8753E+02    -0.8740E+02    -0.8724E+02    -0.8702E+02    -0.8675E+02    -0.8641E+02    -0.8599E+02    -0.8546E+02    -0.8480E+02    -0.8399E+02    -0.8299E+02    -0.8177E+02    -0.8028E+02    -0.7848E+02    -0.7632E+02    -0.7376E+02    -0.7077E+02    -0.6734E+02    -0.6348E+02    -0.5922E+02    -0.5461E+02    -0.4973E+02    -0.4467E+02    -0.3950E+02    -0.3432E+02    -0.2923E+02    -0.2434E+02    -0.1973E+02    -0.1551E+02    -0.1176E+02    -0.8557E+01    -0.5982E+01    -0.4095E+01    -0.2944E+01    -0.2559E+01    -0.2951E+01    -0.4108E+01    -0.6002E+01    -0.8584E+01    -0.1179E+02    -0.1555E+02    -0.1978E+02    -0.2439E+02    -0.2929E+02    -0.3438E+02    -0.3957E+02    -0.4474E+02    -0.4981E+02    -0.5469E+02    -0.5930E+02    -0.6356E+02    -0.6742E+02    -0.7085E+02    -0.7384E+02    -0.7639E+02    -0.7855E+02    -0.8035E+02    -0.8184E+02    -0.8306E+02    -0.8405E+02    -0.8486E+02    -0.8552E+02    -0.8605E+02    -0.8647E+02    -0.8682E+02    -0.8709E+02    -0.8730E+02    -0.8746E+02    -0.8759E+02    -0.8769E+02    -0.8775E+02    -0.8780E+02    -0.8782E+02    -0.8783E+02    -0.8783E+02    -0.8782E+02    -0.8780E+02    -0.8777E+02    -0.8774E+02    -0.8771E+02    -0.8768E+02    -0.8765E+02    -0.8763E+02    -0.8761E+02    -0.8761E+02
    -0.8745E+02    -0.8745E+02    -0.8745E+02    -0.8746E+02    -0.8746E+02    -0.8747E+02    -0.8747E+02    -0.8746E+02    -0.8745E+02    -0.8743E+02    -0.8740E+02    -0.8735E+02    -0.8729E+02    -0.8721E+02    -0.8710E+02    -0.8697E+02    -0.8681E+02    -0.8660E+02    -0.8636E+02    -0.8606E+02    -0.8570E+02    -0.8526E+02    -0.8473E+02    -0.8409E+02    -0.8332E+02    -0.8239E+02    -0.8129E+02    -0.7997E+02    -0.7841E+02    -0.7657E+02    -0.7443E+02    -0.7197E+02    -0.6917E+02    -0.6604E+02    -0.6261E+02    -0.5892E+02    -0.5502E+02    -0.5099E+02    -0.4689E+02    -0.4279E+02    -0.3879E+02    -0.3494E+02    -0.3134E+02    -0.2804E+02    -0.2513E+02    -0.2266E+02    -0.2069E+02    -0.1925E+02    -0.1837E+02    -0.1808E+02    -0.1838E+02    -0.1926E+02    -0.2071E+02    -0.2269E+02    -0.2516E+02    -0.2808E+02    -0.3138E+02    -0.3499E+02    -0.3884E+02    -0.4285E+02    -0.4695E+02    -0.5105E+02    -0.5509E+02    -0.5899E+02    -0.6268E+02    -0.6611E+02    -0.6924E+02    -0.7203E+02    -0.7450E+02    -0.7664E+02    -0.7847E+02    -0.8003E+02    -0.8135E+02    -0.8245E+02    -0.8337E+02    -0.8414E+02    -0.8478E+02    -0.8531E+02    -0.8575E+02    -0.8611E+02    -0.8641E+02    -0.8666E+02    -0.8686E+02    -0.8702E+02    -0.8715E+02    -0.8726E+02    -0.8734E+02    -0.8740E+02    -0.8745E+02    -0.8748E+02    -0.8750E+02    -0.8751E+02    -0.8752E+02    -0.8751E+02    -0.8751E+02    -0.8750E+02    -0.8749E+02    -0.8748E+02    -0.8747E+02    -0.8747E+02
    -0.8731E+02    -0.8731E+02    -0.8731E+02    -0.8730E+02    -0.8729E+02    -0.8727E+02    -0.8725E+02    -0.8722E+02    -0.8718E+02    -0.8713E+02    -0.8707E+02    -0.8699E+02    -0.8690E+02    -0.8679E+02    -0.8665E+02    -0.8649E+02    -0.8630E+02    -0.8607E+02    -0.8581E+02    -0.8549E+02    -0.8512E+02    -0.8468E+02    -0.8417E+02    -0.8356E+02    -0.8285E+02    -0.8201E+02    -0.8103E+02    -0.7989E+02    -0.7856E+02    -0.7702E+02    -0.7525E+02    -0.7324E+02    -0.7099E+02    -0.6850E+02    -0.6577E+02    -0.6286E+02    -0.5978E+02    -0.5660E+02    -0.5337E+02    -0.5015E+02    -0.4700E+02    -0.4399E+02    -0.4117E+02    -0.3860E+02    -0.3632E+02    -0.3440E+02    -0.3286E+02    -0.3173E+02    -0.3105E+02    -0.3082E+02    -0.3105E+02    -0.3174E+02    -0.3287E+02    -0.3442E+02    -0.3635E+02    -0.3863E+02    -0.4121E+02    -0.4403E+02    -0.4705E+02    -0.5020E+02    -0.5342E+02    -0.5666E+02    -0.5984E+02    -0.6292E+02    -0.6583E+02    -0.6856E+02    -0.7105E+02    -0.7330E+02    -0.7531E+02    -0.7707E+02    -0.7861E+02    -0.7994E+02    -0.8108E+02    -0.8206E+02    -0.8289E+02    -0.8361E+02    -0.8421E+02    -0.8473E+02    -0.8516E+02    -0.8553E+02    -0.8585E+02    -0.8612E+02    -0.8634E+02    -0.8653E+02    -0.8669E+02    -0.8683E+02    -0.8694E+02    -0.8703E+02    -0.8711E+02    -0.8717E+02    -0.8722E+02    -0.8725E+02    -0.8728E+02    -0.8731E+02    -0.8732E+02    -0.8733E+02    -0.8734E+02    -0.8734E+02    -0.8734E+02    -0.8734E+02
    -0.8719E+02    -0.8719E+02    -0.8718E+02    -0.8716E+02    -0.8714E+02    -0.8710E+02    -0.8706E+02    -0.8701E+02    -0.8695E+02    -0.8687E+02    -0.8679E+02    -0.8669E+02    -0.8657E+02    -0.8643E+02    -0.8628E+02    -0.8610E+02    -0.8589E+02    -0.8564E+02    -0.8537E+02    -0.8505E+02    -0.8468E+02    -0.8425E+02    -0.8376E+02    -0.8320E+02    -0.8255E+02    -0.8181E+02    -0.8095E+02    -0.7997E+02    -0.7885E+02    -0.7758E+02    -0.7614E+02    -0.7453E+02    -0.7273E+02    -0.7077E+02    -0.6864E+02    -0.6637E+02    -0.6398E+02    -0.6151E+02    -0.5900E+02    -0.5650E+02    -0.5405E+02    -0.5171E+02    -0.4951E+02    -0.4751E+02    -0.4575E+02    -0.4425E+02    -0.4306E+02    -0.4219E+02    -0.4166E+02    -0.4148E+02    -0.4166E+02    -0.4219E+02    -0.4307E+02    -0.4427E+02    -0.4577E+02    -0.4754E+02    -0.4954E+02    -0.5174E+02    -0.5409E+02    -0.5654E+02    -0.5904E+02    -0.6155E+02    -0.6402E+02    -0.6641E+02    -0.6869E+02    -0.7082E+02    -0.7278E+02    -0.7457E+02    -0.7618E+02    -0.7762E+02    -0.7889E+02    -0.8001E+02    -0.8099E+02    -0.8185E+02    -0.8259E+02    -0.8324E+02    -0.8380E+02    -0.8429E+02    -0.8471E+02    -0.8508E+02    -0.8540E+02    -0.8568E+02    -0.8592E+02    -0.8613E+02    -0.8631E+02    -0.8646E+02    -0.8660E+02    -0.8671E+02    -0.8681E+02    -0.8690E+02    -0.8697E+02    -0.8703E+02    -0.8708E+02    -0.8712E+02    -0.8716E+02    -0.8719E+02    -0.8721E+02    -0.8722E+02    -0.8723E+02    -0.8723E+02
    -0.8709E+02    -0.8709E+02    -0.8707E+02    -0.8705E+02    -0.8701E+02    -0.8696E+02    -0.8690E+02    -0.8683E+02    -0.8675E+02    -0.8666E+02    -0.8655E+02    -0.8643E+02    -0.8630E+02    -0.8615E+02    -0.8597E+02    -0.8578E+02    -0.8556E+02    -0.8531E+02    -0.8503E+02    -0.8471E+02    -0.8436E+02    -0.8395E+02    -0.8350E+02    -0.8298E+02    -0.8240E+02    -0.8174E+02    -0.8100E+02    -0.8017E+02    -0.7923E+02    -0.7819E+02    -0.7703E+02    -0.7574E+02    -0.7433E+02    -0.7280E+02    -0.7115E+02    -0.6941E+02    -0.6758E+02    -0.6569E+02    -0.6377E+02    -0.6186E+02    -0.5999E+02    -0.5820E+02    -0.5652E+02    -0.5499E+02    -0.5363E+02    -0.5249E+02    -0.5157E+02    -0.5090E+02    -0.5049E+02    -0.5036E+02    -0.5049E+02    -0.5090E+02    -0.5158E+02    -0.5250E+02    -0.5365E+02    -0.5501E+02    -0.5655E+02    -0.5823E+02    -0.6003E+02    -0.6190E+02    -0.6381E+02    -0.6572E+02    -0.6761E+02    -0.6944E+02    -0.7119E+02    -0.7283E+02    -0.7437E+02    -0.7577E+02    -0.7706E+02    -0.7822E+02    -0.7927E+02    -0.8020E+02    -0.8103E+02    -0.8177E+02    -0.8243E+02    -0.8301E+02    -0.8352E+02    -0.8398E+02    -0.8438E+02    -0.8474E+02    -0.8505E+02    -0.8533E+02    -0.8558E+02    -0.8580E+02    -0.8599E+02    -0.8616E+02    -0.8631E+02    -0.8645E+02    -0.8656E+02    -0.8667E+02    -0.8676E+02    -0.8684E+02    -0.8691E+02    -0.8697E+02    -0.8702E+02    -0.8706E+02    -0.8709E+02    -0.8712E+02    -0.8713E+02    -0.8713E+02
    -0.8700E+02    -0.8700E+02    -0.8699E+02    -0.8695E+02    -0.8690E+02    -0.8684E+02    -0.8677E+02    -0.8668E+02    -0.8659E+02    -0.8648E+02    -0.8636E+02    -0.8623E+02    -0.8608E+02    -0.8592E+02    -0.8574E+02    -0.8554E+02    -0.8531E+02    -0.8506E+02    -0.8479E+02    -0.8448E+02    -0.8414E+02    -0.8376E+02    -0.8334E+02    -0.8288E+02    -0.8236E+02    -0.8178E+02    -0.8115E+02    -0.8044E+02    -0.7966E+02    -0.7881E+02    -0.7787E+02    -0.7685E+02    -0.7574E+02    -0.7456E+02    -0.7329E+02    -0.7196E+02    -0.7058E+02    -0.6916E+02    -0.6772E+02    -0.6628E+02    -0.6488E+02    -0.6354E+02    -0.6228E+02    -0.6113E+02    -0.6011E+02    -0.5924E+02    -0.5855E+02    -0.5804E+02    -0.5774E+02    -0.5764E+02    -0.5774E+02    -0.5805E+02    -0.5856E+02    -0.5925E+02    -0.6012E+02    -0.6114E+02    -0.6230E+02    -0.6356E+02    -0.6491E+02    -0.6631E+02    -0.6774E+02    -0.6918E+02    -0.7060E+02    -0.7199E+02    -0.7332E+02    -0.7458E+02    -0.7577E+02    -0.7687E+02    -0.7789E+02    -0.7883E+02    -0.7969E+02    -0.8046E+02    -0.8117E+02    -0.8180E+02    -0.8238E+02    -0.8290E+02    -0.8336E+02    -0.8378E+02    -0.8416E+02    -0.8450E+02    -0.8480E+02    -0.8508E+02    -0.8532E+02    -0.8554E+02    -0.8574E+02    -0.8592E+02    -0.8609E+02    -0.8623E+02    -0.8636E+02    -0.8648E+02    -0.8659E+02    -0.8668E+02    -0.8677E+02    -0.8684E+02    -0.8690E+02    -0.8696E+02    -0.8700E+02    -0.8703E+02    -0.8705E+02    -0.8705E+02
    -0.8694E+02    -0.8694E+02    -0.8691E+02    -0.8687E+02    -0.8682E+02    -0.8675E+02    -0.8666E+02    -0.8657E+02    -0.8646E+02    -0.8635E+02    -0.8622E+02    -0.8608E+02    -0.8592E+02    -0.8575E+02    -0.8557E+02    -0.8536E+02    -0.8514E+02    -0.8489E+02    -0.8463E+02    -0.8433E+02    -0.8401E+02    -0.8366E+02    -0.8328E+02    -0.8286E+02    -0.8240E+02    -0.8190E+02    -0.8135E+02    -0.8076E+02    -0.8011E+02    -0.7941E+02    -0.7865E+02    -0.7783E+02    -0.7697E+02    -0.7604E+02    -0.7507E+02    -0.7406E+02    -0.7302E+02    -0.7196E+02    -0.7089E+02    -0.6982E+02    -0.6879E+02    -0.6780E+02    -0.6687E+02    -0.6602E+02    -0.6527E+02    -0.6463E+02    -0.6412E+02    -0.6375E+02    -0.6352E+02    -0.6344E+02    -0.6352E+02    -0.6375E+02    -0.6412E+02    -0.6464E+02    -0.6528E+02    -0.6603E+02    -0.6688E+02    -0.6781E+02    -0.6880E+02    -0.6984E+02    -0.7090E+02    -0.7197E+02    -0.7304E+02    -0.7408E+02    -0.7509E+02    -0.7606E+02    -0.7698E+02    -0.7785E+02    -0.7866E+02    -0.7942E+02    -0.8012E+02    -0.8077E+02    -0.8136E+02    -0.8191E+02    -0.8241E+02    -0.8287E+02    -0.8329E+02    -0.8367E+02    -0.8402E+02    -0.8434E+02    -0.8463E+02    -0.8489E+02    -0.8514E+02    -0.8536E+02    -0.8556E+02    -0.8575E+02    -0.8591E+02    -0.8607E+02    -0.8621E+02    -0.8634E+02    -0.8645E+02    -0.8656E+02    -0.8665E+02    -0.8674E+02    -0.8681E+02    -0.8687E+02    -0.8692E+02    -0.8696E+02    -0.8698E+02    -0.8698E+02
    -0.8688E+02    -0.8688E+02    -0.8686E+02    -0.8681E+02    -0.8675E+02    -0.8667E+02    -0.8659E+02    -0.8648E+02    -0.8637E+02    -0.8625E+02    -0.8611E+02    -0.8596E+02    -0.8581E+02    -0.8563E+02    -0.8545E+02    -0.8524E+02    -0.8503E+02    -0.8479E+02    -0.8453E+02    -0.8426E+02    -0.8396E+02    -0.8364E+02    -0.8329E+02    -0.8291E+02    -0.8250E+02    -0.8207E+02    -0.8160E+02    -0.8109E+02    -0.8055E+02    -0.7997E+02    -0.7935E+02    -0.7870E+02    -0.7802E+02    -0.7730E+02    -0.7655E+02    -0.7577E+02    -0.7498E+02    -0.7419E+02    -0.7339E+02    -0.7260E+02    -0.7184E+02    -0.7111E+02    -0.7043E+02    -0.6981E+02    -0.6926E+02    -0.6880E+02    -0.6843E+02    -0.6816E+02    -0.6799E+02    -0.6794E+02    -0.6800E+02    -0.6816E+02    -0.6843E+02    -0.6881E+02    -0.6927E+02    -0.6982E+02    -0.7044E+02    -0.7112E+02    -0.7185E+02    -0.7261E+02    -0.7340E+02    -0.7420E+02    -0.7499E+02    -0.7578E+02    -0.7656E+02    -0.7730E+02    -0.7802E+02    -0.7871E+02    -0.7936E+02    -0.7998E+02    -0.8055E+02    -0.8110E+02    -0.8160E+02    -0.8207E+02    -0.8251E+02    -0.8291E+02    -0.8329E+02    -0.8363E+02    -0.8396E+02    -0.8425E+02    -0.8453E+02    -0.8478E+02    -0.8502E+02    -0.8523E+02    -0.8543E+02    -0.8562E+02    -0.8579E+02    -0.8595E+02    -0.8609E+02    -0.8623E+02    -0.8635E+02    -0.8646E+02    -0.8656E+02    -0.8666E+02    -0.8674E+02    -0.8681E+02    -0.8686E+02    -0.8690E+02    -0.8693E+02    -0.8693E+02
    -0.8685E+02    -0.8685E+02    -0.8682E+02    -0.8677E+02    -0.8670E+02    -0.8662E+02    -0.8653E+02    -0.8642E+02    -0.8631E+02    -0.8618E+02    -0.8604E+02    -0.8589E+02    -0.8573E+02    -0.8556E+02    -0.8537E+02    -0.8518E+02    -0.8496E+02    -0.8474E+02    -0.8450E+02    -0.8424E+02    -0.8396E+02    -0.8367E+02    -0.8335E+02    -0.8301E+02    -0.8265E+02    -0.8227E+02    -0.8186E+02    -0.8143E+02    -0.8098E+02    -0.8050E+02    -0.7999E+02    -0.7946E+02    -0.7892E+02    -0.7835E+02    -0.7776E+02    -0.7716E+02    -0.7656E+02    -0.7595E+02    -0.7535E+02    -0.7477E+02    -0.7420E+02    -0.7366E+02    -0.7316E+02    -0.7271E+02    -0.7231E+02    -0.7198E+02    -0.7171E+02    -0.7151E+02    -0.7139E+02    -0.7135E+02    -0.7139E+02    -0.7151E+02    -0.7171E+02    -0.7198E+02    -0.7232E+02    -0.7272E+02    -0.7317E+02    -0.7367E+02    -0.7421E+02    -0.7477E+02    -0.7536E+02    -0.7596E+02    -0.7656E+02    -0.7717E+02    -0.7776E+02    -0.7835E+02    -0.7892E+02    -0.7947E+02    -0.7999E+02    -0.8050E+02    -0.8098E+02    -0.8143E+02    -0.8186E+02    -0.8227E+02    -0.8265E+02    -0.8301E+02    -0.8334E+02    -0.8366E+02    -0.8395E+02    -0.8422E+02    -0.8448E+02    -0.8472E+02    -0.8495E+02    -0.8516E+02    -0.8535E+02    -0.8553E+02    -0.8570E+02    -0.8586E+02    -0.8601E+02    -0.8615E+02    -0.8627E+02    -0.8639E+02    -0.8650E+02    -0.8660E+02    -0.8668E+02    -0.8676E+02    -0.8682E+02    -0.8686E+02    -0.8689E+02    -0.8689E+02
    -0.8682E+02    -0.8682E+02    -0.8679E+02    -0.8674E+02    -0.8667E+02    -0.8659E+02    -0.8649E+02    -0.8638E+02    -0.8626E+02    -0.8613E+02    -0.8600E+02    -0.8585E+02    -0.8569E+02    -0.8552E+02    -0.8534E+02    -0.8515E+02    -0.8495E+02    -0.8473E+02    -0.8450E+02    -0.8426E+02    -0.8401E+02    -0.8374E+02    -0.8345E+02    -0.8315E+02    -0.8283E+02    -0.8250E+02    -0.8215E+02    -0.8178E+02    -0.8139E+02    -0.8099E+02    -0.8057E+02    -0.8014E+02    -0.7969E+02    -0.7924E+02    -0.7877E+02    -0.7830E+02    -0.7784E+02    -0.7737E+02    -0.7691E+02    -0.7647E+02    -0.7604E+02    -0.7564E+02    -0.7527E+02    -0.7493E+02    -0.7464E+02    -0.7439E+02    -0.7419E+02    -0.7405E+02    -0.7396E+02    -0.7393E+02    -0.7396E+02    -0.7405E+02    -0.7419E+02    -0.7439E+02    -0.7464E+02    -0.7493E+02    -0.7527E+02    -0.7564E+02    -0.7604E+02    -0.7647E+02    -0.7691E+02    -0.7737E+02    -0.7783E+02    -0.7830E+02    -0.7877E+02    -0.7923E+02    -0.7969E+02    -0.8013E+02    -0.8057E+02    -0.8098E+02    -0.8138E+02    -0.8177E+02    -0.8214E+02    -0.8249E+02    -0.8282E+02    -0.8314E+02    -0.8344E+02    -0.8372E+02    -0.8399E+02    -0.8424E+02    -0.8448E+02    -0.8471E+02    -0.8492E+02    -0.8512E+02    -0.8531E+02    -0.8549E+02    -0.8565E+02    -0.8581E+02    -0.8596E+02    -0.8610E+02    -0.8623E+02    -0.8635E+02    -0.8646E+02    -0.8656E+02    -0.8665E+02    -0.8672E+02    -0.8679E+02    -0.8683E+02    -0.8686E+02    -0.8686E+02
    -0.8680E+02    -0.8680E+02    -0.8678E+02    -0.8672E+02    -0.8665E+02    -0.8657E+02    -0.8647E+02    -0.8636E+02    -0.8624E+02    -0.8611E+02    -0.8598E+02    -0.8583E+02    -0.8567E+02    -0.8551E+02    -0.8534E+02    -0.8516E+02    -0.8496E+02    -0.8476E+02    -0.8455E+02    -0.8432E+02    -0.8409E+02    -0.8384E+02    -0.8359E+02    -0.8332E+02    -0.8303E+02    -0.8274E+02    -0.8243E+02    -0.8212E+02    -0.8179E+02    -0.8145E+02    -0.8110E+02    -0.8074E+02    -0.8037E+02    -0.8000E+02    -0.7963E+02    -0.7926E+02    -0.7888E+02    -0.7852E+02    -0.7816E+02    -0.7782E+02    -0.7749E+02    -0.7718E+02    -0.7690E+02    -0.7665E+02    -0.7643E+02    -0.7624E+02    -0.7609E+02    -0.7599E+02    -0.7592E+02    -0.7590E+02    -0.7592E+02    -0.7599E+02    -0.7609E+02    -0.7624E+02    -0.7643E+02    -0.7665E+02    -0.7690E+02    -0.7718E+02    -0.7749E+02    -0.7781E+02    -0.7816E+02    -0.7851E+02    -0.7888E+02    -0.7925E+02    -0.7962E+02    -0.8000E+02    -0.8037E+02    -0.8073E+02    -0.8109E+02    -0.8144E+02    -0.8177E+02    -0.8210E+02    -0.8242E+02    -0.8272E+02    -0.8302E+02    -0.8330E+02    -0.8357E+02    -0.8382E+02    -0.8407E+02    -0.8430E+02    -0.8452E+02    -0.8473E+02    -0.8493E+02    -0.8512E+02    -0.8530E+02    -0.8547E+02    -0.8563E+02    -0.8579E+02    -0.8593E+02    -0.8607E+02    -0.8620E+02    -0.8632E+02    -0.8643E+02    -0.8653E+02    -0.8662E+02    -0.8670E+02    -0.8677E+02    -0.8681E+02    -0.8684E+02    -0.8684E+02
    -0.8680E+02    -0.8680E+02    -0.8677E+02    -0.8672E+02    -0.8665E+02    -0.8656E+02    -0.8647E+02    -0.8636E+02    -0.8624E+02    -0.8611E+02    -0.8598E+02    -0.8584E+02    -0.8568E+02    -0.8553E+02    -0.8536E+02    -0.8519E+02    -0.8501E+02    -0.8482E+02    -0.8462E+02    -0.8441E+02    -0.8420E+02    -0.8397E+02    -0.8374E+02    -0.8350E+02    -0.8325E+02    -0.8299E+02    -0.8272E+02    -0.8245E+02    -0.8216E+02    -0.8187E+02    -0.8158E+02    -0.8128E+02    -0.8097E+02    -0.8067E+02    -0.8036E+02    -0.8006E+02    -0.7976E+02    -0.7947E+02    -0.7919E+02    -0.7892E+02    -0.7866E+02    -0.7842E+02    -0.7820E+02    -0.7801E+02    -0.7784E+02    -0.7769E+02    -0.7758E+02    -0.7750E+02    -0.7745E+02    -0.7743E+02    -0.7745E+02    -0.7750E+02    -0.7758E+02    -0.7769E+02    -0.7783E+02    -0.7800E+02    -0.7820E+02    -0.7842E+02    -0.7866E+02    -0.7891E+02    -0.7918E+02    -0.7946E+02    -0.7975E+02    -0.8005E+02    -0.8035E+02    -0.8066E+02    -0.8096E+02    -0.8127E+02    -0.8156E+02    -0.8186E+02    -0.8215E+02    -0.8243E+02    -0.8270E+02    -0.8297E+02    -0.8323E+02    -0.8348E+02    -0.8372E+02    -0.8395E+02    -0.8417E+02    -0.8438E+02    -0.8459E+02    -0.8478E+02    -0.8497E+02    -0.8515E+02    -0.8532E+02    -0.8548E+02    -0.8564E+02    -0.8579E+02    -0.8593E+02    -0.8606E+02    -0.8619E+02    -0.8631E+02    -0.8642E+02    -0.8652E+02    -0.8661E+02    -0.8669E+02    -0.8676E+02    -0.8681E+02    -0.8683E+02    -0.8683E+02
    -0.8680E+02    -0.8680E+02    -0.8677E+02    -0.8672E+02    -0.8665E+02    -0.8657E+02    -0.8647E+02    -0.8636E+02    -0.8625E+02    -0.8613E+02    -0.8600E+02    -0.8586E+02    -0.8571E+02    -0.8556E+02    -0.8541E+02    -0.8524E+02    -0.8507E+02    -0.8489E+02    -0.8471E+02    -0.8452E+02    -0.8432E+02    -0.8412E+02    -0.8391E+02    -0.8369E+02    -0.8347E+02    -0.8324E+02    -0.8300E+02    -0.8276E+02    -0.8252E+02    -0.8227E+02    -0.8202E+02    -0.8177E+02    -0.8151E+02    -0.8126E+02    -0.8100E+02    -0.8075E+02    -0.8051E+02    -0.8027E+02    -0.8005E+02    -0.7983E+02    -0.7962E+02    -0.7943E+02    -0.7926E+02    -0.7911E+02    -0.7897E+02    -0.7886E+02    -0.7877E+02    -0.7871E+02    -0.7867E+02    -0.7866E+02    -0.7867E+02    -0.7871E+02    -0.7877E+02    -0.7886E+02    -0.7897E+02    -0.7910E+02    -0.7926E+02    -0.7943E+02    -0.7962E+02    -0.7982E+02    -0.8004E+02    -0.8027E+02    -0.8050E+02    -0.8074E+02    -0.8099E+02    -0.8124E+02    -0.8150E+02    -0.8175E+02    -0.8200E+02    -0.8225E+02    -0.8250E+02    -0.8274E+02    -0.8298E+02    -0.8322E+02    -0.8344E+02    -0.8367E+02    -0.8388E+02    -0.8409E+02    -0.8429E+02    -0.8449E+02    -0.8467E+02    -0.8486E+02    -0.8503E+02    -0.8520E+02    -0.8536E+02    -0.8552E+02    -0.8566E+02    -0.8581E+02    -0.8594E+02    -0.8607E+02    -0.8620E+02    -0.8631E+02    -0.8642E+02    -0.8652E+02    -0.8661E+02    -0.8669E+02    -0.8676E+02    -0.8680E+02    -0.8683E+02    -0.8683E+02
    -0.8681E+02    -0.8681E+02    -0.8678E+02    -0.8673E+02    -0.8666E+02    -0.8658E+02    -0.8649E+02    -0.8638E+02    -0.8627E+02    -0.8615E+02    -0.8603E+02    -0.8589E+02    -0.8576E+02    -0.8561E+02    -0.8546E+02    -0.8531E+02    -0.8515E+02    -0.8499E+02    -0.8482E+02    -0.8464E+02    -0.8446E+02    -0.8428E+02    -0.8409E+02    -0.8389E+02    -0.8369E+02    -0.8349E+02    -0.8328E+02    -0.8307E+02    -0.8286E+02    -0.8264E+02    -0.8243E+02    -0.8221E+02    -0.8199E+02    -0.8178E+02    -0.8157E+02    -0.8136E+02    -0.8116E+02    -0.8096E+02    -0.8078E+02    -0.8060E+02    -0.8043E+02    -0.8028E+02    -0.8014E+02    -0.8002E+02    -0.7991E+02    -0.7982E+02    -0.7975E+02    -0.7970E+02    -0.7967E+02    -0.7966E+02    -0.7967E+02    -0.7970E+02    -0.7975E+02    -0.7982E+02    -0.7991E+02    -0.8001E+02    -0.8014E+02    -0.8027E+02    -0.8043E+02    -0.8059E+02    -0.8077E+02    -0.8095E+02    -0.8115E+02    -0.8135E+02    -0.8155E+02    -0.8177E+02    -0.8198E+02    -0.8219E+02    -0.8241E+02    -0.8262E+02    -0.8284E+02    -0.8305E+02    -0.8326E+02    -0.8346E+02    -0.8366E+02    -0.8386E+02    -0.8405E+02    -0.8424E+02    -0.8443E+02    -0.8460E+02    -0.8478E+02    -0.8494E+02    -0.8511E+02    -0.8526E+02    -0.8542E+02    -0.8556E+02    -0.8570E+02    -0.8584E+02    -0.8597E+02    -0.8610E+02    -0.8622E+02    -0.8633E+02    -0.8643E+02    -0.8653E+02    -0.8662E+02    -0.8670E+02    -0.8676E+02    -0.8681E+02    -0.8684E+02    -0.8684E+02
    -0.8682E+02    -0.8682E+02    -0.8679E+02    -0.8674E+02    -0.8668E+02    -0.8660E+02    -0.8651E+02    -0.8641E+02    -0.8630E+02    -0.8619E+02    -0.8607E+02    -0.8594E+02    -0.8581E+02    -0.8567E+02    -0.8553E+02    -0.8539E+02    -0.8524E+02    -0.8509E+02    -0.8493E+02    -0.8477E+02    -0.8461E+02    -0.8444E+02    -0.8427E+02    -0.8409E+02    -0.8391E+02    -0.8373E+02    -0.8355E+02    -0.8336E+02    -0.8318E+02    -0.8299E+02    -0.8280E+02    -0.8262E+02    -0.8243E+02    -0.8225E+02    -0.8207E+02    -0.8190E+02    -0.8173E+02    -0.8156E+02    -0.8141E+02    -0.8126E+02    -0.8113E+02    -0.8100E+02    -0.8089E+02    -0.8078E+02    -0.8070E+02    -0.8063E+02    -0.8057E+02    -0.8053E+02    -0.8050E+02    -0.8049E+02    -0.8050E+02    -0.8052E+02    -0.8056E+02    -0.8062E+02    -0.8069E+02    -0.8078E+02    -0.8088E+02    -0.8099E+02    -0.8112E+02    -0.8125E+02    -0.8140E+02    -0.8155E+02    -0.8171E+02    -0.8188E+02    -0.8206E+02    -0.8223E+02    -0.8242E+02    -0.8260E+02    -0.8278E+02    -0.8297E+02    -0.8315E+02    -0.8334E+02    -0.8352E+02    -0.8370E+02    -0.8388E+02    -0.8406E+02    -0.8423E+02    -0.8440E+02    -0.8457E+02    -0.8473E+02    -0.8489E+02    -0.8505E+02    -0.8520E+02    -0.8534E+02    -0.8548E+02    -0.8562E+02    -0.8576E+02    -0.8589E+02    -0.8601E+02    -0.8613E+02    -0.8624E+02    -0.8635E+02    -0.8646E+02    -0.8655E+02    -0.8664E+02    -0.8671E+02    -0.8677E+02    -0.8682E+02    -0.8684E+02    -0.8684E+02
    -0.8683E+02    -0.8683E+02    -0.8681E+02    -0.8676E+02    -0.8670E+02    -0.8662E+02    -0.8654E+02    -0.8644E+02    -0.8634E+02    -0.8623E+02    -0.8611E+02    -0.8600E+02    -0.8587E+02    -0.8574E+02    -0.8561E+02    -0.8548E+02    -0.8534E+02    -0.8520E+02    -0.8505E+02    -0.8491E+02    -0.8476E+02    -0.8460E+02    -0.8445E+02    -0.8429E+02    -0.8413E+02    -0.8397E+02    -0.8381E+02    -0.8364E+02    -0.8348E+02    -0.8332E+02    -0.8315E+02    -0.8299E+02    -0.8283E+02    -0.8268E+02    -0.8252E+02    -0.8238E+02    -0.8223E+02    -0.8209E+02    -0.8196E+02    -0.8184E+02    -0.8173E+02    -0.8162E+02    -0.8153E+02    -0.8144E+02    -0.8137E+02    -0.8131E+02    -0.8126E+02    -0.8123E+02    -0.8121E+02    -0.8120E+02    -0.8121E+02    -0.8123E+02    -0.8126E+02    -0.8131E+02    -0.8137E+02    -0.8144E+02    -0.8152E+02    -0.8161E+02    -0.8172E+02    -0.8183E+02    -0.8195E+02    -0.8208E+02    -0.8222E+02    -0.8236E+02    -0.8251E+02    -0.8266E+02    -0.8281E+02    -0.8297E+02    -0.8313E+02    -0.8329E+02    -0.8346E+02    -0.8362E+02    -0.8378E+02    -0.8394E+02    -0.8410E+02    -0.8426E+02    -0.8441E+02    -0.8457E+02    -0.8472E+02    -0.8487E+02    -0.8501E+02    -0.8515E+02    -0.8529E+02    -0.8543E+02    -0.8556E+02    -0.8569E+02    -0.8582E+02    -0.8594E+02    -0.8606E+02    -0.8617E+02    -0.8628E+02    -0.8638E+02    -0.8648E+02    -0.8657E+02    -0.8666E+02    -0.8673E+02    -0.8679E+02    -0.8683E+02    -0.8686E+02    -0.8686E+02
    -0.8685E+02    -0.8685E+02    -0.8683E+02    -0.8678E+02    -0.8672E+02    -0.8665E+02    -0.8657E+02    -0.8648E+02    -0.8638E+02    -0.8628E+02    -0.8617E+02    -0.8606E+02    -0.8594E+02    -0.8582E+02    -0.8570E+02    -0.8557E+02    -0.8544E+02    -0.8531E+02    -0.8518E+02    -0.8504E+02    -0.8491E+02    -0.8477E+02    -0.8463E+02    -0.8448E+02    -0.8434E+02    -0.8420E+02    -0.8405E+02    -0.8391E+02    -0.8376E+02    -0.8362E+02    -0.8348E+02    -0.8334E+02    -0.8320E+02    -0.8306E+02    -0.8293E+02    -0.8281E+02    -0.8268E+02    -0.8257E+02    -0.8246E+02    -0.8235E+02    -0.8225E+02    -0.8217E+02    -0.8209E+02    -0.8202E+02    -0.8196E+02    -0.8191E+02    -0.8187E+02    -0.8184E+02    -0.8182E+02    -0.8181E+02    -0.8182E+02    -0.8184E+02    -0.8186E+02    -0.8190E+02    -0.8195E+02    -0.8201E+02    -0.8208E+02    -0.8216E+02    -0.8224E+02    -0.8234E+02    -0.8244E+02    -0.8255E+02    -0.8267E+02    -0.8279E+02    -0.8292E+02    -0.8305E+02    -0.8318E+02    -0.8332E+02    -0.8346E+02    -0.8360E+02    -0.8374E+02    -0.8388E+02    -0.8402E+02    -0.8417E+02    -0.8431E+02    -0.8445E+02    -0.8459E+02    -0.8473E+02    -0.8487E+02    -0.8500E+02    -0.8514E+02    -0.8527E+02    -0.8540E+02    -0.8552E+02    -0.8565E+02    -0.8577E+02    -0.8588E+02    -0.8600E+02    -0.8611E+02    -0.8622E+02    -0.8632E+02    -0.8642E+02    -0.8651E+02    -0.8660E+02    -0.8668E+02    -0.8675E+02    -0.8681E+02    -0.8685E+02    -0.8687E+02    -0.8687E+02
    -0.8687E+02    -0.8687E+02    -0.8685E+02    -0.8681E+02    -0.8675E+02    -0.8668E+02    -0.8660E+02    -0.8652E+02    -0.8642E+02    -0.8633E+02    -0.8622E+02    -0.8612E+02    -0.8601E+02    -0.8590E+02    -0.8578E+02    -0.8567E+02    -0.8555E+02    -0.8543E+02    -0.8531E+02    -0.8518E+02    -0.8506E+02    -0.8493E+02    -0.8480E+02    -0.8467E+02    -0.8455E+02    -0.8442E+02    -0.8429E+02    -0.8416E+02    -0.8403E+02    -0.8390E+02    -0.8378E+02    -0.8366E+02    -0.8354E+02    -0.8342E+02    -0.8330E+02    -0.8319E+02    -0.8309E+02    -0.8299E+02    -0.8289E+02    -0.8281E+02    -0.8272E+02    -0.8265E+02    -0.8258E+02    -0.8252E+02    -0.8247E+02    -0.8243E+02    -0.8239E+02    -0.8237E+02    -0.8236E+02    -0.8235E+02    -0.8235E+02    -0.8237E+02    -0.8239E+02    -0.8242E+02    -0.8246E+02    -0.8251E+02    -0.8257E+02    -0.8264E+02    -0.8271E+02    -0.8279E+02    -0.8288E+02    -0.8297E+02    -0.8307E+02    -0.8318E+02    -0.8329E+02    -0.8340E+02    -0.8352E+02    -0.8364E+02    -0.8376E+02    -0.8388E+02    -0.8401E+02    -0.8413E+02    -0.8426E+02    -0.8439E+02    -0.8451E+02    -0.8464E+02    -0.8477E+02    -0.8489E+02    -0.8502E+02    -0.8514E+02    -0.8526E+02    -0.8538E+02    -0.8550E+02    -0.8562E+02    -0.8573E+02    -0.8585E+02    -0.8596E+02    -0.8606E+02    -0.8617E+02    -0.8627E+02    -0.8637E+02    -0.8646E+02    -0.8655E+02    -0.8663E+02    -0.8671E+02    -0.8677E+02    -0.8683E+02    -0.8687E+02    -0.8689E+02    -0.8689E+02
    -0.8690E+02    -0.8690E+02    -0.8687E+02    -0.8683E+02    -0.8678E+02    -0.8671E+02    -0.8664E+02    -0.8656E+02    -0.8647E+02    -0.8638E+02    -0.8628E+02    -0.8618E+02    -0.8608E+02    -0.8598E+02    -0.8587E+02    -0.8577E+02    -0.8566E+02    -0.8554E+02    -0.8543E+02    -0.8532E+02    -0.8520E+02    -0.8509E+02    -0.8497E+02    -0.8486E+02    -0.8474E+02    -0.8463E+02    -0.8451E+02    -0.8440E+02    -0.8428E+02    -0.8417E+02    -0.8406E+02    -0.8395E+02    -0.8385E+02    -0.8374E+02    -0.8364E+02    -0.8355E+02    -0.8346E+02    -0.8337E+02    -0.8329E+02    -0.8321E+02    -0.8314E+02    -0.8308E+02    -0.8302E+02    -0.8297E+02    -0.8293E+02    -0.8289E+02    -0.8286E+02    -0.8284E+02    -0.8283E+02    -0.8282E+02    -0.8283E+02    -0.8284E+02    -0.8286E+02    -0.8288E+02    -0.8292E+02    -0.8296E+02    -0.8301E+02    -0.8307E+02    -0.8313E+02    -0.8320E+02    -0.8328E+02    -0.8336E+02    -0.8344E+02    -0.8353E+02    -0.8363E+02    -0.8372E+02    -0.8383E+02    -0.8393E+02    -0.8404E+02    -0.8415E+02    -0.8426E+02    -0.8437E+02    -0.8448E+02    -0.8459E+02    -0.8471E+02    -0.8482E+02    -0.8494E+02    -0.8505E+02    -0.8516E+02    -0.8528E+02    -0.8539E+02    -0.8550E+02    -0.8561E+02    -0.8572E+02    -0.8582E+02    -0.8593E+02    -0.8603E+02    -0.8613E+02    -0.8623E+02    -0.8632E+02    -0.8642E+02    -0.8650E+02    -0.8659E+02    -0.8667E+02    -0.8674E+02    -0.8680E+02    -0.8685E+02    -0.8689E+02    -0.8691E+02    -0.8691E+02
    -0.8692E+02    -0.8692E+02    -0.8690E+02    -0.8686E+02    -0.8681E+02    -0.8675E+02    -0.8668E+02    -0.8660E+02    -0.8652E+02    -0.8643E+02    -0.8634E+02    -0.8625E+02    -0.8616E+02    -0.8606E+02    -0.8596E+02    -0.8586E+02    -0.8576E+02    -0.8566E+02    -0.8556E+02    -0.8545E+02    -0.8535E+02    -0.8524E+02    -0.8514E+02    -0.8503E+02    -0.8493E+02    -0.8483E+02    -0.8472E+02    -0.8462E+02    -0.8452E+02    -0.8442E+02    -0.8432E+02    -0.8423E+02    -0.8413E+02    -0.8404E+02    -0.8396E+02    -0.8387E+02    -0.8379E+02    -0.8372E+02    -0.8365E+02    -0.8358E+02    -0.8352E+02    -0.8346E+02    -0.8341E+02    -0.8337E+02    -0.8333E+02    -0.8330E+02    -0.8328E+02    -0.8326E+02    -0.8325E+02    -0.8324E+02    -0.8325E+02    -0.8326E+02    -0.8327E+02    -0.8330E+02    -0.8333E+02    -0.8336E+02    -0.8341E+02    -0.8345E+02    -0.8351E+02    -0.8357E+02    -0.8363E+02    -0.8370E+02    -0.8378E+02    -0.8386E+02    -0.8394E+02    -0.8402E+02    -0.8411E+02    -0.8420E+02    -0.8430E+02    -0.8439E+02    -0.8449E+02    -0.8459E+02    -0.8469E+02    -0.8479E+02    -0.8490E+02    -0.8500E+02    -0.8510E+02    -0.8521E+02    -0.8531E+02    -0.8541E+02    -0.8551E+02    -0.8561E+02    -0.8572E+02    -0.8581E+02    -0.8591E+02    -0.8601E+02    -0.8611E+02    -0.8620E+02    -0.8629E+02    -0.8638E+02    -0.8647E+02    -0.8655E+02    -0.8663E+02    -0.8670E+02    -0.8677E+02    -0.8683E+02    -0.8688E+02    -0.8691E+02    -0.8694E+02    -0.8694E+02
    -0.8694E+02    -0.8694E+02    -0.8692E+02    -0.8689E+02    -0.8684E+02    -0.8678E+02    -0.8672E+02    -0.8664E+02    -0.8657E+02    -0.8649E+02    -0.8641E+02    -0.8632E+02    -0.8623E+02    -0.8614E+02    -0.8605E+02    -0.8596E+02    -0.8587E+02    -0.8577E+02    -0.8568E+02    -0.8558E+02    -0.8549E+02    -0.8539E+02    -0.8530E+02    -0.8520E+02    -0.8511E+02    -0.8501E+02    -0.8492E+02    -0.8483E+02    -0.8474E+02    -0.8465E+02    -0.8457E+02    -0.8448E+02    -0.8440E+02    -0.8432E+02    -0.8424E+02    -0.8417E+02    -0.8410E+02    -0.8403E+02    -0.8397E+02    -0.8391E+02    -0.8386E+02    -0.8381E+02    -0.8377E+02    -0.8373E+02    -0.8370E+02    -0.8367E+02    -0.8365E+02    -0.8364E+02    -0.8363E+02    -0.8362E+02    -0.8362E+02    -0.8363E+02    -0.8365E+02    -0.8367E+02    -0.8369E+02    -0.8372E+02    -0.8376E+02    -0.8380E+02    -0.8385E+02    -0.8390E+02    -0.8396E+02    -0.8402E+02    -0.8408E+02    -0.8415E+02    -0.8422E+02    -0.8430E+02    -0.8438E+02    -0.8446E+02    -0.8454E+02    -0.8463E+02    -0.8471E+02    -0.8480E+02    -0.8489E+02    -0.8498E+02    -0.8508E+02    -0.8517E+02    -0.8526E+02    -0.8536E+02    -0.8545E+02    -0.8554E+02    -0.8564E+02    -0.8573E+02    -0.8582E+02    -0.8591E+02    -0.8600E+02    -0.8609E+02    -0.8618E+02    -0.8627E+02    -0.8635E+02    -0.8644E+02    -0.8652E+02    -0.8659E+02    -0.8667E+02    -0.8674E+02    -0.8680E+02    -0.8686E+02    -0.8690E+02    -0.8694E+02    -0.8696E+02    -0.8696E+02
    -0.8697E+02    -0.8697E+02    -0.8695E+02    -0.8692E+02    -0.8687E+02    -0.8682E+02    -0.8676E+02    -0.8669E+02    -0.8662E+02    -0.8654E+02    -0.8647E+02    -0.8639E+02    -0.8630E+02    -0.8622E+02    -0.8614E+02    -0.8605E+02    -0.8597E+02    -0.8588E+02    -0.8580E+02    -0.8571E+02    -0.8562E+02    -0.8554E+02    -0.8545E+02    -0.8536E+02    -0.8528E+02    -0.8519E+02    -0.8511E+02    -0.8503E+02    -0.8495E+02    -0.8487E+02    -0.8479E+02    -0.8472E+02    -0.8464E+02    -0.8457E+02    -0.8451E+02    -0.8444E+02    -0.8438E+02    -0.8432E+02    -0.8427E+02    -0.8422E+02    -0.8417E+02    -0.8413E+02    -0.8409E+02    -0.8406E+02    -0.8403E+02    -0.8401E+02    -0.8399E+02    -0.8398E+02    -0.8397E+02    -0.8396E+02    -0.8397E+02    -0.8397E+02    -0.8399E+02    -0.8400E+02    -0.8403E+02    -0.8405E+02    -0.8408E+02    -0.8412E+02    -0.8416E+02    -0.8421E+02    -0.8426E+02    -0.8431E+02    -0.8437E+02    -0.8443E+02    -0.8449E+02    -0.8456E+02    -0.8462E+02    -0.8470E+02    -0.8477E+02    -0.8485E+02    -0.8492E+02    -0.8500E+02    -0.8508E+02    -0.8516E+02    -0.8525E+02    -0.8533E+02    -0.8542E+02    -0.8550E+02    -0.8558E+02    -0.8567E+02    -0.8575E+02    -0.8584E+02    -0.8592E+02    -0.8601E+02    -0.8609E+02    -0.8617E+02    -0.8626E+02    -0.8634E+02    -0.8642E+02    -0.8649E+02    -0.8657E+02    -0.8664E+02    -0.8671E+02    -0.8677E+02    -0.8683E+02    -0.8689E+02    -0.8693E+02    -0.8696E+02    -0.8698E+02    -0.8698E+02
    -0.8699E+02    -0.8699E+02    -0.8697E+02    -0.8694E+02    -0.8690E+02    -0.8685E+02    -0.8679E+02    -0.8673E+02    -0.8667E+02    -0.8660E+02    -0.8653E+02    -0.8645E+02    -0.8638E+02    -0.8630E+02    -0.8622E+02    -0.8615E+02    -0.8607E+02    -0.8599E+02    -0.8591E+02    -0.8583E+02    -0.8575E+02    -0.8567E+02    -0.8559E+02    -0.8552E+02    -0.8544E+02    -0.8536E+02    -0.8529E+02    -0.8522E+02    -0.8514E+02    -0.8507E+02    -0.8501E+02    -0.8494E+02    -0.8487E+02    -0.8481E+02    -0.8475E+02    -0.8470E+02    -0.8464E+02    -0.8459E+02    -0.8454E+02    -0.8450E+02    -0.8446E+02    -0.8442E+02    -0.8439E+02    -0.8436E+02    -0.8433E+02    -0.8431E+02    -0.8430E+02    -0.8429E+02    -0.8428E+02    -0.8428E+02    -0.8428E+02    -0.8428E+02    -0.8429E+02    -0.8431E+02    -0.8433E+02    -0.8435E+02    -0.8438E+02    -0.8441E+02    -0.8445E+02    -0.8449E+02    -0.8453E+02    -0.8458E+02    -0.8463E+02    -0.8468E+02    -0.8474E+02    -0.8479E+02    -0.8485E+02    -0.8492E+02    -0.8498E+02    -0.8505E+02    -0.8512E+02    -0.8519E+02    -0.8526E+02    -0.8534E+02    -0.8541E+02    -0.8549E+02    -0.8556E+02    -0.8564E+02    -0.8572E+02    -0.8579E+02    -0.8587E+02    -0.8595E+02    -0.8603E+02    -0.8610E+02    -0.8618E+02    -0.8625E+02    -0.8633E+02    -0.8640E+02    -0.8648E+02    -0.8655E+02    -0.8662E+02    -0.8669E+02    -0.8675E+02    -0.8681E+02    -0.8687E+02    -0.8691E+02    -0.8696E+02    -0.8699E+02    -0.8700E+02    -0.8700E+02
    -0.8702E+02    -0.8702E+02    -0.8700E+02    -0.8697E+02    -0.8693E+02    -0.8688E+02    -0.8683E+02    -0.8677E+02    -0.8671E+02    -0.8665E+02    -0.8658E+02    -0.8652E+02    -0.8645E+02    -0.8638E+02    -0.8631E+02    -0.8623E+02    -0.8616E+02    -0.8609E+02    -0.8602E+02    -0.8595E+02    -0.8588E+02    -0.8580E+02    -0.8573E+02    -0.8566E+02    -0.8559E+02    -0.8553E+02    -0.8546E+02    -0.8539E+02    -0.8533E+02    -0.8527E+02    -0.8520E+02    -0.8515E+02    -0.8509E+02    -0.8503E+02    -0.8498E+02    -0.8493E+02    -0.8488E+02    -0.8484E+02    -0.8479E+02    -0.8476E+02    -0.8472E+02    -0.8469E+02    -0.8466E+02    -0.8463E+02    -0.8461E+02    -0.8459E+02    -0.8458E+02    -0.8457E+02    -0.8456E+02    -0.8456E+02    -0.8456E+02    -0.8457E+02    -0.8458E+02    -0.8459E+02    -0.8461E+02    -0.8463E+02    -0.8465E+02    -0.8468E+02    -0.8471E+02    -0.8474E+02    -0.8478E+02    -0.8482E+02    -0.8487E+02    -0.8491E+02    -0.8496E+02    -0.8502E+02    -0.8507E+02    -0.8513E+02    -0.8518E+02    -0.8524E+02    -0.8531E+02    -0.8537E+02    -0.8543E+02    -0.8550E+02    -0.8557E+02    -0.8563E+02    -0.8570E+02    -0.8577E+02    -0.8584E+02    -0.8591E+02    -0.8598E+02    -0.8605E+02    -0.8612E+02    -0.8619E+02    -0.8626E+02    -0.8633E+02    -0.8640E+02    -0.8647E+02    -0.8654E+02    -0.8660E+02    -0.8667E+02    -0.8673E+02    -0.8679E+02    -0.8685E+02    -0.8690E+02    -0.8694E+02    -0.8698E+02    -0.8701E+02    -0.8703E+02    -0.8703E+02
    -0.8704E+02    -0.8704E+02    -0.8702E+02    -0.8700E+02    -0.8696E+02    -0.8692E+02    -0.8687E+02    -0.8682E+02    -0.8676E+02    -0.8670E+02    -0.8664E+02    -0.8658E+02    -0.8652E+02    -0.8645E+02    -0.8639E+02    -0.8632E+02    -0.8626E+02    -0.8619E+02    -0.8612E+02    -0.8606E+02    -0.8599E+02    -0.8593E+02    -0.8587E+02    -0.8580E+02    -0.8574E+02    -0.8568E+02    -0.8562E+02    -0.8556E+02    -0.8550E+02    -0.8545E+02    -0.8539E+02    -0.8534E+02    -0.8529E+02    -0.8524E+02    -0.8519E+02    -0.8515E+02    -0.8510E+02    -0.8506E+02    -0.8503E+02    -0.8499E+02    -0.8496E+02    -0.8493E+02    -0.8491E+02    -0.8489E+02    -0.8487E+02    -0.8485E+02    -0.8484E+02    -0.8483E+02    -0.8482E+02    -0.8482E+02    -0.8482E+02    -0.8483E+02    -0.8484E+02    -0.8485E+02    -0.8486E+02    -0.8488E+02    -0.8490E+02    -0.8493E+02    -0.8495E+02    -0.8498E+02    -0.8502E+02    -0.8505E+02    -0.8509E+02    -0.8513E+02    -0.8518E+02    -0.8522E+02    -0.8527E+02    -0.8532E+02    -0.8537E+02    -0.8543E+02    -0.8548E+02    -0.8554E+02    -0.8559E+02    -0.8565E+02    -0.8571E+02    -0.8577E+02    -0.8584E+02    -0.8590E+02    -0.8596E+02    -0.8603E+02    -0.8609E+02    -0.8615E+02    -0.8622E+02    -0.8628E+02    -0.8635E+02    -0.8641E+02    -0.8647E+02    -0.8654E+02    -0.8660E+02    -0.8666E+02    -0.8672E+02    -0.8678E+02    -0.8683E+02    -0.8688E+02    -0.8693E+02    -0.8697E+02    -0.8701E+02    -0.8703E+02    -0.8705E+02    -0.8705E+02
    -0.8706E+02    -0.8706E+02    -0.8705E+02    -0.8702E+02    -0.8699E+02    -0.8695E+02    -0.8691E+02    -0.8686E+02    -0.8681E+02    -0.8675E+02    -0.8670E+02    -0.8664E+02    -0.8658E+02    -0.8652E+02    -0.8646E+02    -0.8640E+02    -0.8634E+02    -0.8629E+02    -0.8623E+02    -0.8617E+02    -0.8611E+02    -0.8605E+02    -0.8599E+02    -0.8594E+02    -0.8588E+02    -0.8582E+02    -0.8577E+02    -0.8572E+02    -0.8567E+02    -0.8562E+02    -0.8557E+02    -0.8552E+02    -0.8548E+02    -0.8543E+02    -0.8539E+02    -0.8535E+02    -0.8531E+02    -0.8528E+02    -0.8524E+02    -0.8521E+02    -0.8519E+02    -0.8516E+02    -0.8514E+02    -0.8512E+02    -0.8510E+02    -0.8509E+02    -0.8508E+02    -0.8507E+02    -0.8506E+02    -0.8506E+02    -0.8506E+02    -0.8507E+02    -0.8507E+02    -0.8508E+02    -0.8510E+02    -0.8511E+02    -0.8513E+02    -0.8515E+02    -0.8518E+02    -0.8520E+02    -0.8523E+02    -0.8527E+02    -0.8530E+02    -0.8534E+02    -0.8538E+02    -0.8542E+02    -0.8546E+02    -0.8550E+02    -0.8555E+02    -0.8560E+02    -0.8565E+02    -0.8570E+02    -0.8575E+02    -0.8580E+02    -0.8585E+02    -0.8591E+02    -0.8596E+02    -0.8602E+02    -0.8608E+02    -0.8614E+02    -0.8619E+02    -0.8625E+02    -0.8631E+02    -0.8637E+02    -0.8643E+02    -0.8648E+02    -0.8654E+02    -0.8660E+02    -0.8666E+02    -0.8671E+02    -0.8677E+02    -0.8682E+02    -0.8687E+02    -0.8692E+02    -0.8696E+02    -0.8700E+02    -0.8703E+02    -0.8706E+02    -0.8707E+02    -0.8707E+02
    -0.8708E+02    -0.8708E+02    -0.8707E+02    -0.8705E+02    -0.8702E+02    -0.8698E+02    -0.8694E+02    -0.8690E+02    -0.8685E+02    -0.8680E+02    -0.8675E+02    -0.8670E+02    -0.8665E+02    -0.8659E+02    -0.8654E+02    -0.8649E+02    -0.8643E+02    -0.8638E+02    -0.8632E+02    -0.8627E+02    -0.8622E+02    -0.8617E+02    -0.8611E+02    -0.8606E+02    -0.8601E+02    -0.8596E+02    -0.8591E+02    -0.8587E+02    -0.8582E+02    -0.8578E+02    -0.8573E+02    -0.8569E+02    -0.8565E+02    -0.8561E+02    -0.8558E+02    -0.8554E+02    -0.8551E+02    -0.8548E+02    -0.8545E+02    -0.8542E+02    -0.8540E+02    -0.8537E+02    -0.8535E+02    -0.8534E+02    -0.8532E+02    -0.8531E+02    -0.8530E+02    -0.8529E+02    -0.8529E+02    -0.8529E+02    -0.8529E+02    -0.8529E+02    -0.8530E+02    -0.8531E+02    -0.8532E+02    -0.8533E+02    -0.8535E+02    -0.8537E+02    -0.8539E+02    -0.8541E+02    -0.8544E+02    -0.8547E+02    -0.8550E+02    -0.8553E+02    -0.8556E+02    -0.8560E+02    -0.8564E+02    -0.8567E+02    -0.8572E+02    -0.8576E+02    -0.8580E+02    -0.8585E+02    -0.8589E+02    -0.8594E+02    -0.8599E+02    -0.8604E+02    -0.8609E+02    -0.8614E+02    -0.8619E+02    -0.8624E+02    -0.8629E+02    -0.8635E+02    -0.8640E+02    -0.8645E+02    -0.8650E+02    -0.8656E+02    -0.8661E+02    -0.8666E+02    -0.8671E+02    -0.8676E+02    -0.8681E+02    -0.8686E+02    -0.8691E+02    -0.8695E+02    -0.8699E+02    -0.8703E+02    -0.8706E+02    -0.8708E+02    -0.8709E+02    -0.8709E+02
    -0.8711E+02    -0.8711E+02    -0.8709E+02    -0.8707E+02    -0.8705E+02    -0.8701E+02    -0.8698E+02    -0.8694E+02    -0.8689E+02    -0.8685E+02    -0.8680E+02    -0.8676E+02    -0.8671E+02    -0.8666E+02    -0.8661E+02    -0.8656E+02    -0.8651E+02    -0.8647E+02    -0.8642E+02    -0.8637E+02    -0.8632E+02    -0.8627E+02    -0.8623E+02    -0.8618E+02    -0.8614E+02    -0.8609E+02    -0.8605E+02    -0.8601E+02    -0.8597E+02    -0.8593E+02    -0.8589E+02    -0.8585E+02    -0.8582E+02    -0.8578E+02    -0.8575E+02    -0.8572E+02    -0.8569E+02    -0.8566E+02    -0.8564E+02    -0.8561E+02    -0.8559E+02    -0.8557E+02    -0.8556E+02    -0.8554E+02    -0.8553E+02    -0.8552E+02    -0.8551E+02    -0.8550E+02    -0.8550E+02    -0.8550E+02    -0.8550E+02    -0.8550E+02    -0.8551E+02    -0.8551E+02    -0.8552E+02    -0.8553E+02    -0.8555E+02    -0.8557E+02    -0.8558E+02    -0.8561E+02    -0.8563E+02    -0.8565E+02    -0.8568E+02    -0.8571E+02    -0.8574E+02    -0.8577E+02    -0.8580E+02    -0.8584E+02    -0.8587E+02    -0.8591E+02    -0.8595E+02    -0.8599E+02    -0.8603E+02    -0.8607E+02    -0.8612E+02    -0.8616E+02    -0.8620E+02    -0.8625E+02    -0.8630E+02    -0.8634E+02    -0.8639E+02    -0.8644E+02    -0.8648E+02    -0.8653E+02    -0.8658E+02    -0.8663E+02    -0.8667E+02    -0.8672E+02    -0.8677E+02    -0.8681E+02    -0.8686E+02    -0.8690E+02    -0.8695E+02    -0.8698E+02    -0.8702E+02    -0.8705E+02    -0.8708E+02    -0.8710E+02    -0.8711E+02    -0.8711E+02
    -0.8713E+02    -0.8713E+02    -0.8712E+02    -0.8710E+02    -0.8707E+02    -0.8704E+02    -0.8701E+02    -0.8697E+02    -0.8693E+02    -0.8689E+02    -0.8685E+02    -0.8681E+02    -0.8677E+02    -0.8672E+02    -0.8668E+02    -0.8664E+02    -0.8659E+02    -0.8655E+02    -0.8651E+02    -0.8646E+02    -0.8642E+02    -0.8638E+02    -0.8634E+02    -0.8630E+02    -0.8626E+02    -0.8622E+02    -0.8618E+02    -0.8614E+02    -0.8611E+02    -0.8607E+02    -0.8604E+02    -0.8601E+02    -0.8597E+02    -0.8594E+02    -0.8591E+02    -0.8589E+02    -0.8586E+02    -0.8584E+02    -0.8582E+02    -0.8579E+02    -0.8578E+02    -0.8576E+02    -0.8574E+02    -0.8573E+02    -0.8572E+02    -0.8571E+02    -0.8570E+02    -0.8570E+02    -0.8569E+02    -0.8569E+02    -0.8569E+02    -0.8569E+02    -0.8570E+02    -0.8571E+02    -0.8571E+02    -0.8573E+02    -0.8574E+02    -0.8575E+02    -0.8577E+02    -0.8579E+02    -0.8581E+02    -0.8583E+02    -0.8585E+02    -0.8588E+02    -0.8590E+02    -0.8593E+02    -0.8596E+02    -0.8599E+02    -0.8602E+02    -0.8606E+02    -0.8609E+02    -0.8613E+02    -0.8616E+02    -0.8620E+02    -0.8624E+02    -0.8628E+02    -0.8632E+02    -0.8636E+02    -0.8640E+02    -0.8644E+02    -0.8648E+02    -0.8652E+02    -0.8657E+02    -0.8661E+02    -0.8665E+02    -0.8669E+02    -0.8674E+02    -0.8678E+02    -0.8682E+02    -0.8686E+02    -0.8690E+02    -0.8694E+02    -0.8698E+02    -0.8702E+02    -0.8705E+02    -0.8708E+02    -0.8710E+02    -0.8712E+02    -0.8713E+02    -0.8713E+02
    -0.8715E+02    -0.8715E+02    -0.8714E+02    -0.8712E+02    -0.8710E+02    -0.8707E+02    -0.8704E+02    -0.8701E+02    -0.8698E+02    -0.8694E+02    -0.8690E+02    -0.8686E+02    -0.8683E+02    -0.8679E+02    -0.8675E+02    -0.8671E+02    -0.8667E+02    -0.8663E+02    -0.8659E+02    -0.8656E+02    -0.8652E+02    -0.8648E+02    -0.8644E+02    -0.8641E+02    -0.8637E+02    -0.8634E+02    -0.8630E+02    -0.8627E+02    -0.8624E+02    -0.8621E+02    -0.8618E+02    -0.8615E+02    -0.8612E+02    -0.8610E+02    -0.8607E+02    -0.8605E+02    -0.8602E+02    -0.8600E+02    -0.8598E+02    -0.8597E+02    -0.8595E+02    -0.8593E+02    -0.8592E+02    -0.8591E+02    -0.8590E+02    -0.8589E+02    -0.8588E+02    -0.8588E+02    -0.8588E+02    -0.8588E+02    -0.8588E+02    -0.8588E+02    -0.8588E+02    -0.8589E+02    -0.8590E+02    -0.8590E+02    -0.8592E+02    -0.8593E+02    -0.8594E+02    -0.8596E+02    -0.8598E+02    -0.8599E+02    -0.8601E+02    -0.8604E+02    -0.8606E+02    -0.8608E+02    -0.8611E+02    -0.8614E+02    -0.8616E+02    -0.8619E+02    -0.8622E+02    -0.8626E+02    -0.8629E+02    -0.8632E+02    -0.8635E+02    -0.8639E+02    -0.8642E+02    -0.8646E+02    -0.8650E+02    -0.8653E+02    -0.8657E+02    -0.8661E+02    -0.8665E+02    -0.8668E+02    -0.8672E+02    -0.8676E+02    -0.8680E+02    -0.8684E+02    -0.8687E+02    -0.8691E+02    -0.8695E+02    -0.8698E+02    -0.8702E+02    -0.8705E+02    -0.8708E+02    -0.8710E+02    -0.8713E+02    -0.8714E+02    -0.8715E+02    -0.8715E+02
    -0.8717E+02    -0.8717E+02    -0.8716E+02    -0.8714E+02    -0.8712E+02    -0.8710E+02    -0.8707E+02    -0.8705E+02    -0.8701E+02    -0.8698E+02    -0.8695E+02    -0.8692E+02    -0.8688E+02    -0.8685E+02    -0.8681E+02    -0.8678E+02    -0.8674E+02    -0.8671E+02    -0.8668E+02    -0.8664E+02    -0.8661E+02    -0.8658E+02    -0.8655E+02    -0.8651E+02    -0.8648E+02    -0.8645E+02    -0.8642E+02    -0.8639E+02    -0.8637E+02    -0.8634E+02    -0.8631E+02    -0.8629E+02    -0.8626E+02    -0.8624E+02    -0.8622E+02    -0.8620E+02    -0.8618E+02    -0.8616E+02    -0.8614E+02    -0.8613E+02    -0.8611E+02    -0.8610E+02    -0.8609E+02    -0.8608E+02    -0.8607E+02    -0.8606E+02    -0.8606E+02    -0.8605E+02    -0.8605E+02    -0.8605E+02    -0.8605E+02    -0.8605E+02    -0.8605E+02    -0.8606E+02    -0.8607E+02    -0.8607E+02    -0.8608E+02    -0.8609E+02    -0.8611E+02    -0.8612E+02    -0.8614E+02    -0.8615E+02    -0.8617E+02    -0.8619E+02    -0.8621E+02    -0.8623E+02    -0.8625E+02    -0.8628E+02    -0.8630E+02    -0.8633E+02    -0.8635E+02    -0.8638E+02    -0.8641E+02    -0.8644E+02    -0.8647E+02    -0.8650E+02    -0.8653E+02    -0.8656E+02    -0.8659E+02    -0.8662E+02    -0.8666E+02    -0.8669E+02    -0.8672E+02    -0.8676E+02    -0.8679E+02    -0.8682E+02    -0.8686E+02    -0.8689E+02    -0.8692E+02    -0.8696E+02    -0.8699E+02    -0.8702E+02    -0.8705E+02    -0.8708E+02    -0.8711E+02    -0.8713E+02    -0.8715E+02    -0.8716E+02    -0.8717E+02    -0.8717E+02
    -0.8719E+02    -0.8719E+02    -0.8718E+02    -0.8717E+02    -0.8715E+02    -0.8713E+02    -0.8711E+02    -0.8708E+02    -0.8705E+02    -0.8702E+02    -0.8700E+02    -0.8697E+02    -0.8694E+02    -0.8691E+02    -0.8688E+02    -0.8685E+02    -0.8682E+02    -0.8679E+02    -0.8676E+02    -0.8673E+02    -0.8670E+02    -0.8667E+02    -0.8664E+02    -0.8662E+02    -0.8659E+02    -0.8656E+02    -0.8654E+02    -0.8651E+02    -0.8649E+02    -0.8646E+02    -0.8644E+02    -0.8642E+02    -0.8640E+02    -0.8638E+02    -0.8636E+02    -0.8634E+02    -0.8632E+02    -0.8631E+02    -0.8629E+02    -0.8628E+02    -0.8627E+02    -0.8626E+02    -0.8625E+02    -0.8624E+02    -0.8623E+02    -0.8622E+02    -0.8622E+02    -0.8622E+02    -0.8621E+02    -0.8621E+02    -0.8621E+02    -0.8621E+02    -0.8622E+02    -0.8622E+02    -0.8623E+02    -0.8623E+02    -0.8624E+02    -0.8625E+02    -0.8626E+02    -0.8627E+02    -0.8629E+02    -0.8630E+02    -0.8632E+02    -0.8633E+02    -0.8635E+02    -0.8637E+02    -0.8639E+02    -0.8641E+02    -0.8643E+02    -0.8645E+02    -0.8647E+02    -0.8650E+02    -0.8652E+02    -0.8655E+02    -0.8657E+02    -0.8660E+02    -0.8663E+02    -0.8665E+02    -0.8668E+02    -0.8671E+02    -0.8674E+02    -0.8677E+02    -0.8680E+02    -0.8683E+02    -0.8686E+02    -0.8688E+02    -0.8691E+02    -0.8694E+02    -0.8697E+02    -0.8700E+02    -0.8703E+02    -0.8706E+02    -0.8708E+02    -0.8711E+02    -0.8713E+02    -0.8715E+02    -0.8717E+02    -0.8718E+02    -0.8719E+02    -0.8719E+02
    -0.8721E+02    -0.8721E+02    -0.8720E+02    -0.8719E+02    -0.8717E+02    -0.8716E+02    -0.8713E+02    -0.8711E+02    -0.8709E+02    -0.8707E+02    -0.8704E+02    -0.8701E+02    -0.8699E+02    -0.8696E+02    -0.8694E+02    -0.8691E+02    -0.8689E+02    -0.8686E+02    -0.8683E+02    -0.8681E+02    -0.8678E+02    -0.8676E+02    -0.8674E+02    -0.8671E+02    -0.8669E+02    -0.8667E+02    -0.8664E+02    -0.8662E+02    -0.8660E+02    -0.8658E+02    -0.8656E+02    -0.8654E+02    -0.8653E+02    -0.8651E+02    -0.8649E+02    -0.8648E+02    -0.8646E+02    -0.8645E+02    -0.8644E+02    -0.8643E+02    -0.8642E+02    -0.8641E+02    -0.8640E+02    -0.8639E+02    -0.8638E+02    -0.8638E+02    -0.8637E+02    -0.8637E+02    -0.8637E+02    -0.8637E+02    -0.8637E+02    -0.8637E+02    -0.8637E+02    -0.8638E+02    -0.8638E+02    -0.8639E+02    -0.8639E+02    -0.8640E+02    -0.8641E+02    -0.8642E+02    -0.8643E+02    -0.8644E+02    -0.8646E+02    -0.8647E+02    -0.8649E+02    -0.8650E+02    -0.8652E+02    -0.8654E+02    -0.8655E+02    -0.8657E+02    -0.8659E+02    -0.8661E+02    -0.8663E+02    -0.8665E+02    -0.8668E+02    -0.8670E+02    -0.8672E+02    -0.8675E+02    -0.8677E+02    -0.8679E+02    -0.8682E+02    -0.8684E+02    -0.8687E+02    -0.8689E+02    -0.8692E+02    -0.8694E+02    -0.8697E+02    -0.8700E+02    -0.8702E+02    -0.8705E+02    -0.8707E+02    -0.8709E+02    -0.8712E+02    -0.8714E+02    -0.8716E+02    -0.8718E+02    -0.8719E+02    -0.8720E+02    -0.8721E+02    -0.8721E+02
    -0.8722E+02    -0.8722E+02    -0.8722E+02    -0.8721E+02    -0.8720E+02    -0.8718E+02    -0.8716E+02    -0.8715E+02    -0.8713E+02    -0.8710E+02    -0.8708E+02    -0.8706E+02    -0.8704E+02    -0.8702E+02    -0.8700E+02    -0.8697E+02    -0.8695E+02    -0.8693E+02    -0.8691E+02    -0.8689E+02    -0.8687E+02    -0.8685E+02    -0.8683E+02    -0.8681E+02    -0.8679E+02    -0.8677E+02    -0.8675E+02    -0.8673E+02    -0.8671E+02    -0.8670E+02    -0.8668E+02    -0.8667E+02    -0.8665E+02    -0.8664E+02    -0.8662E+02    -0.8661E+02    -0.8660E+02    -0.8659E+02    -0.8658E+02    -0.8657E+02    -0.8656E+02    -0.8655E+02    -0.8654E+02    -0.8654E+02    -0.8653E+02    -0.8653E+02    -0.8652E+02    -0.8652E+02    -0.8652E+02    -0.8652E+02    -0.8652E+02    -0.8652E+02    -0.8652E+02    -0.8652E+02    -0.8653E+02    -0.8653E+02    -0.8654E+02    -0.8655E+02    -0.8655E+02    -0.8656E+02    -0.8657E+02    -0.8658E+02    -0.8659E+02    -0.8660E+02    -0.8662E+02    -0.8663E+02    -0.8664E+02    -0.8666E+02    -0.8667E+02    -0.8669E+02    -0.8670E+02    -0.8672E+02    -0.8674E+02    -0.8676E+02    -0.8678E+02    -0.8679E+02    -0.8681E+02    -0.8683E+02    -0.8685E+02    -0.8687E+02    -0.8689E+02    -0.8692E+02    -0.8694E+02    -0.8696E+02    -0.8698E+02    -0.8700E+02    -0.8702E+02    -0.8705E+02    -0.8707E+02    -0.8709E+02    -0.8711E+02    -0.8713E+02    -0.8715E+02    -0.8717E+02    -0.8718E+02    -0.8720E+02    -0.8721E+02    -0.8722E+02    -0.8723E+02    -0.8723E+02
    -0.8724E+02    -0.8724E+02    -0.8724E+02    -0.8723E+02    -0.8722E+02    -0.8721E+02    -0.8719E+02    -0.8718E+02    -0.8716E+02    -0.8714E+02    -0.8713E+02    -0.8711E+02    -0.8709E+02    -0.8707E+02    -0.8705E+02    -0.8703E+02    -0.8702E+02    -0.8700E+02    -0.8698E+02    -0.8696E+02    -0.8695E+02    -0.8693E+02    -0.8691E+02    -0.8690E+02    -0.8688E+02    -0.8686E+02    -0.8685E+02    -0.8683E+02    -0.8682E+02    -0.8681E+02    -0.8679E+02    -0.8678E+02    -0.8677E+02    -0.8676E+02    -0.8674E+02    -0.8673E+02    -0.8672E+02    -0.8672E+02    -0.8671E+02    -0.8670E+02    -0.8669E+02    -0.8668E+02    -0.8668E+02    -0.8667E+02    -0.8667E+02    -0.8667E+02    -0.8666E+02    -0.8666E+02    -0.8666E+02    -0.8666E+02    -0.8666E+02    -0.8666E+02    -0.8666E+02    -0.8666E+02    -0.8667E+02    -0.8667E+02    -0.8668E+02    -0.8668E+02    -0.8669E+02    -0.8669E+02    -0.8670E+02    -0.8671E+02    -0.8672E+02    -0.8673E+02    -0.8674E+02    -0.8675E+02    -0.8676E+02    -0.8677E+02    -0.8679E+02    -0.8680E+02    -0.8681E+02    -0.8683E+02    -0.8684E+02    -0.8686E+02    -0.8687E+02    -0.8689E+02    -0.8690E+02    -0.8692E+02    -0.8693E+02    -0.8695E+02    -0.8697E+02    -0.8699E+02    -0.8700E+02    -0.8702E+02    -0.8704E+02    -0.8706E+02    -0.8708E+02    -0.8709E+02    -0.8711E+02    -0.8713E+02    -0.8715E+02    -0.8716E+02    -0.8718E+02    -0.8719E+02    -0.8721E+02    -0.8722E+02    -0.8723E+02    -0.8724E+02    -0.8724E+02    -0.8724E+02
    -0.8726E+02    -0.8726E+02    -0.8726E+02    -0.8725E+02    -0.8724E+02    -0.8723E+02    -0.8722E+02    -0.8721E+02    -0.8719E+02    -0.8718E+02    -0.8716E+02    -0.8715E+02    -0.8714E+02    -0.8712E+02    -0.8711E+02    -0.8709E+02    -0.8708E+02    -0.8706E+02    -0.8705E+02    -0.8704E+02    -0.8702E+02    -0.8701E+02    -0.8699E+02    -0.8698E+02    -0.8697E+02    -0.8696E+02    -0.8694E+02    -0.8693E+02    -0.8692E+02    -0.8691E+02    -0.8690E+02    -0.8689E+02    -0.8688E+02    -0.8687E+02    -0.8686E+02    -0.8685E+02    -0.8684E+02    -0.8684E+02    -0.8683E+02    -0.8682E+02    -0.8682E+02    -0.8681E+02    -0.8681E+02    -0.8680E+02    -0.8680E+02    -0.8680E+02    -0.8680E+02    -0.8679E+02    -0.8679E+02    -0.8679E+02    -0.8679E+02    -0.8679E+02    -0.8679E+02    -0.8680E+02    -0.8680E+02    -0.8680E+02    -0.8681E+02    -0.8681E+02    -0.8682E+02    -0.8682E+02    -0.8683E+02    -0.8683E+02    -0.8684E+02    -0.8685E+02    -0.8686E+02    -0.8686E+02    -0.8687E+02    -0.8688E+02    -0.8689E+02    -0.8690E+02    -0.8691E+02    -0.8693E+02    -0.8694E+02    -0.8695E+02    -0.8696E+02    -0.8697E+02    -0.8699E+02    -0.8700E+02    -0.8701E+02    -0.8703E+02    -0.8704E+02    -0.8705E+02    -0.8707E+02    -0.8708E+02    -0.8710E+02    -0.8711E+02    -0.8713E+02    -0.8714E+02    -0.8715E+02    -0.8717E+02    -0.8718E+02    -0.8720E+02    -0.8721E+02    -0.8722E+02    -0.8723E+02    -0.8724E+02    -0.8725E+02    -0.8726E+02    -0.8726E+02    -0.8726E+02
    -0.8727E+02    -0.8727E+02    -0.8727E+02    -0.8727E+02    -0.8726E+02    -0.8725E+02    -0.8724E+02    -0.8723E+02    -0.8722E+02    -0.8721E+02    -0.8720E+02    -0.8719E+02    -0.8718E+02    -0.8717E+02    -0.8716E+02    -0.8715E+02    -0.8713E+02    -0.8712E+02    -0.8711E+02    -0.8710E+02    -0.8709E+02    -0.8708E+02    -0.8707E+02    -0.8706E+02    -0.8705E+02    -0.8704E+02    -0.8703E+02    -0.8702E+02    -0.8701E+02    -0.8700E+02    -0.8700E+02    -0.8699E+02    -0.8698E+02    -0.8697E+02    -0.8697E+02    -0.8696E+02    -0.8695E+02    -0.8695E+02    -0.8694E+02    -0.8694E+02    -0.8693E+02    -0.8693E+02    -0.8693E+02    -0.8692E+02    -0.8692E+02    -0.8692E+02    -0.8692E+02    -0.8692E+02    -0.8692E+02    -0.8691E+02    -0.8691E+02    -0.8692E+02    -0.8692E+02    -0.8692E+02    -0.8692E+02    -0.8692E+02    -0.8693E+02    -0.8693E+02    -0.8693E+02    -0.8694E+02    -0.8694E+02    -0.8695E+02    -0.8695E+02    -0.8696E+02    -0.8696E+02    -0.8697E+02    -0.8698E+02    -0.8698E+02    -0.8699E+02    -0.8700E+02    -0.8701E+02    -0.8702E+02    -0.8703E+02    -0.8703E+02    -0.8704E+02    -0.8705E+02    -0.8706E+02    -0.8707E+02    -0.8708E+02    -0.8709E+02    -0.8710E+02    -0.8712E+02    -0.8713E+02    -0.8714E+02    -0.8715E+02    -0.8716E+02    -0.8717E+02    -0.8718E+02    -0.8719E+02    -0.8720E+02    -0.8721E+02    -0.8722E+02    -0.8723E+02    -0.8724E+02    -0.8725E+02    -0.8726E+02    -0.8727E+02    -0.8727E+02    -0.8727E+02    -0.8727E+02
    -0.8729E+02    -0.8729E+02    -0.8728E+02    -0.8728E+02    -0.8728E+02    -0.8727E+02    -0.8726E+02    -0.8726E+02    -0.8725E+02    -0.8724E+02    -0.8723E+02    -0.8722E+02    -0.8722E+02    -0.8721E+02    -0.8720E+02    -0.8719E+02    -0.8718E+02    -0.8717E+02    -0.8717E+02    -0.8716E+02    -0.8715E+02    -0.8714E+02    -0.8713E+02    -0.8713E+02    -0.8712E+02    -0.8711E+02    -0.8711E+02    -0.8710E+02    -0.8709E+02    -0.8709E+02    -0.8708E+02    -0.8707E+02    -0.8707E+02    -0.8706E+02    -0.8706E+02    -0.8705E+02    -0.8705E+02    -0.8704E+02    -0.8704E+02    -0.8704E+02    -0.8703E+02    -0.8703E+02    -0.8703E+02    -0.8703E+02    -0.8702E+02    -0.8702E+02    -0.8702E+02    -0.8702E+02    -0.8702E+02    -0.8702E+02    -0.8702E+02    -0.8702E+02    -0.8702E+02    -0.8702E+02    -0.8702E+02    -0.8702E+02    -0.8703E+02    -0.8703E+02    -0.8703E+02    -0.8703E+02    -0.8704E+02    -0.8704E+02    -0.8705E+02    -0.8705E+02    -0.8706E+02    -0.8706E+02    -0.8707E+02    -0.8707E+02    -0.8708E+02    -0.8708E+02    -0.8709E+02    -0.8709E+02    -0.8710E+02    -0.8711E+02    -0.8712E+02    -0.8712E+02    -0.8713E+02    -0.8714E+02    -0.8715E+02    -0.8715E+02    -0.8716E+02    -0.8717E+02    -0.8718E+02    -0.8719E+02    -0.8719E+02    -0.8720E+02    -0.8721E+02    -0.8722E+02    -0.8723E+02    -0.8723E+02    -0.8724E+02    -0.8725E+02    -0.8726E+02    -0.8726E+02    -0.8727E+02    -0.8728E+02    -0.8728E+02    -0.8728E+02    -0.8729E+02    -0.8729E+02
    -0.8729E+02    -0.8729E+02    -0.8729E+02    -0.8729E+02    -0.8729E+02    -0.8728E+02    -0.8728E+02    -0.8727E+02    -0.8727E+02    -0.8726E+02    -0.8725E+02    -0.8725E+02    -0.8724E+02    -0.8723E+02    -0.8723E+02    -0.8722E+02    -0.8722E+02    -0.8721E+02    -0.8720E+02    -0.8720E+02    -0.8719E+02    -0.8718E+02    -0.8718E+02    -0.8717E+02    -0.8717E+02    -0.8716E+02    -0.8716E+02    -0.8715E+02    -0.8715E+02    -0.8714E+02    -0.8714E+02    -0.8713E+02    -0.8713E+02    -0.8712E+02    -0.8712E+02    -0.8712E+02    -0.8711E+02    -0.8711E+02    -0.8711E+02    -0.8710E+02    -0.8710E+02    -0.8710E+02    -0.8710E+02    -0.8709E+02    -0.8709E+02    -0.8709E+02    -0.8709E+02    -0.8709E+02    -0.8709E+02    -0.8709E+02    -0.8709E+02    -0.8709E+02    -0.8709E+02    -0.8709E+02    -0.8709E+02    -0.8709E+02    -0.8709E+02    -0.8710E+02    -0.8710E+02    -0.8710E+02    -0.8710E+02    -0.8711E+02    -0.8711E+02    -0.8711E+02    -0.8712E+02    -0.8712E+02    -0.8712E+02    -0.8713E+02    -0.8713E+02    -0.8714E+02    -0.8714E+02    -0.8715E+02    -0.8715E+02    -0.8716E+02    -0.8716E+02    -0.8717E+02    -0.8717E+02    -0.8718E+02    -0.8719E+02    -0.8719E+02    -0.8720E+02    -0.8720E+02    -0.8721E+02    -0.8722E+02    -0.8722E+02    -0.8723E+02    -0.8724E+02    -0.8724E+02    -0.8725E+02    -0.8726E+02    -0.8726E+02    -0.8727E+02    -0.8727E+02    -0.8728E+02    -0.8728E+02    -0.8729E+02    -0.8729E+02    -0.8729E+02    -0.8729E+02    -0.8729E+02
    -0.8729E+02    -0.8729E+02    -0.8729E+02    -0.8729E+02    -0.8729E+02    -0.8728E+02    -0.8728E+02    -0.8727E+02    -0.8727E+02    -0.8726E+02    -0.8725E+02    -0.8725E+02    -0.8724E+02    -0.8723E+02    -0.8723E+02    -0.8722E+02    -0.8722E+02    -0.8721E+02    -0.8720E+02    -0.8720E+02    -0.8719E+02    -0.8718E+02    -0.8718E+02    -0.8717E+02    -0.8717E+02    -0.8716E+02    -0.8716E+02    -0.8715E+02    -0.8715E+02    -0.8714E+02    -0.8714E+02    -0.8713E+02    -0.8713E+02    -0.8712E+02    -0.8712E+02    -0.8712E+02    -0.8711E+02    -0.8711E+02    -0.8711E+02    -0.8710E+02    -0.8710E+02    -0.8710E+02    -0.8710E+02    -0.8709E+02    -0.8709E+02    -0.8709E+02    -0.8709E+02    -0.8709E+02    -0.8709E+02    -0.8709E+02    -0.8709E+02    -0.8709E+02    -0.8709E+02    -0.8709E+02    -0.8709E+02    -0.8709E+02    -0.8709E+02    -0.8710E+02    -0.8710E+02    -0.8710E+02    -0.8710E+02    -0.8711E+02    -0.8711E+02    -0.8711E+02    -0.8712E+02    -0.8712E+02    -0.8712E+02    -0.8713E+02    -0.8713E+02    -0.8714E+02    -0.8714E+02    -0.8715E+02    -0.8715E+02    -0.8716E+02    -0.8716E+02    -0.8717E+02    -0.8717E+02    -0.8718E+02    -0.8719E+02    -0.8719E+02    -0.8720E+02    -0.8720E+02    -0.8721E+02    -0.8722E+02    -0.8722E+02    -0.8723E+02    -0.8724E+02    -0.8724E+02    -0.8725E+02    -0.8726E+02    -0.8726E+02    -0.8727E+02    -0.8727E+02    -0.8728E+02    -0.8728E+02    -0.8729E+02    -0.8729E+02    -0.8729E+02    -0.8729E+02    -0.8729E+02
