# Supplementary material for: Electrical Pacing of Cardiac Tissue Including Potassium Inward Rectification
Source: PLoS One. 2015 Jun 9;10(6):e0127837. doi: 10.1371/journal.pone.0127837 (PMC4461281; doi:10.1371/journal.pone.0127837)
Supplement: S1 Data — (ZIP) [file pone.0127837.s001.zip › All-Data/Fig4-Data/BDT281/Vm119.txt]

    -0.8733E+02    -0.8729E+02    -0.8729E+02    -0.8729E+02    -0.8728E+02    -0.8728E+02    -0.8727E+02    -0.8727E+02    -0.8726E+02    -0.8726E+02    -0.8725E+02    -0.8724E+02    -0.8724E+02    -0.8723E+02    -0.8722E+02    -0.8721E+02    -0.8721E+02    -0.8720E+02    -0.8719E+02    -0.8719E+02    -0.8718E+02    -0.8717E+02    -0.8717E+02    -0.8716E+02    -0.8716E+02    -0.8715E+02    -0.8714E+02    -0.8714E+02    -0.8713E+02    -0.8713E+02    -0.8712E+02    -0.8712E+02    -0.8711E+02    -0.8711E+02    -0.8710E+02    -0.8710E+02    -0.8710E+02    -0.8709E+02    -0.8709E+02    -0.8709E+02    -0.8708E+02    -0.8708E+02    -0.8708E+02    -0.8708E+02    -0.8707E+02    -0.8707E+02    -0.8707E+02    -0.8707E+02    -0.8707E+02    -0.8707E+02    -0.8707E+02    -0.8707E+02    -0.8707E+02    -0.8707E+02    -0.8707E+02    -0.8708E+02    -0.8708E+02    -0.8708E+02    -0.8708E+02    -0.8708E+02    -0.8709E+02    -0.8709E+02    -0.8709E+02    -0.8710E+02    -0.8710E+02    -0.8711E+02    -0.8711E+02    -0.8711E+02    -0.8712E+02    -0.8712E+02    -0.8713E+02    -0.8713E+02    -0.8714E+02    -0.8715E+02    -0.8715E+02    -0.8716E+02    -0.8716E+02    -0.8717E+02    -0.8718E+02    -0.8718E+02    -0.8719E+02    -0.8720E+02    -0.8720E+02    -0.8721E+02    -0.8722E+02    -0.8722E+02    -0.8723E+02    -0.8724E+02    -0.8724E+02    -0.8725E+02    -0.8726E+02    -0.8726E+02    -0.8727E+02    -0.8727E+02    -0.8728E+02    -0.8728E+02    -0.8729E+02    -0.8729E+02    -0.8729E+02    -0.8729E+02
    -0.8729E+02    -0.8729E+02    -0.8729E+02    -0.8729E+02    -0.8728E+02    -0.8728E+02    -0.8727E+02    -0.8727E+02    -0.8726E+02    -0.8726E+02    -0.8725E+02    -0.8724E+02    -0.8724E+02    -0.8723E+02    -0.8722E+02    -0.8721E+02    -0.8721E+02    -0.8720E+02    -0.8719E+02    -0.8719E+02    -0.8718E+02    -0.8717E+02    -0.8717E+02    -0.8716E+02    -0.8716E+02    -0.8715E+02    -0.8714E+02    -0.8714E+02    -0.8713E+02    -0.8713E+02    -0.8712E+02    -0.8712E+02    -0.8711E+02    -0.8711E+02    -0.8710E+02    -0.8710E+02    -0.8710E+02    -0.8709E+02    -0.8709E+02    -0.8709E+02    -0.8708E+02    -0.8708E+02    -0.8708E+02    -0.8708E+02    -0.8707E+02    -0.8707E+02    -0.8707E+02    -0.8707E+02    -0.8707E+02    -0.8707E+02    -0.8707E+02    -0.8707E+02    -0.8707E+02    -0.8707E+02    -0.8707E+02    -0.8708E+02    -0.8708E+02    -0.8708E+02    -0.8708E+02    -0.8708E+02    -0.8709E+02    -0.8709E+02    -0.8709E+02    -0.8710E+02    -0.8710E+02    -0.8711E+02    -0.8711E+02    -0.8711E+02    -0.8712E+02    -0.8712E+02    -0.8713E+02    -0.8713E+02    -0.8714E+02    -0.8715E+02    -0.8715E+02    -0.8716E+02    -0.8716E+02    -0.8717E+02    -0.8718E+02    -0.8718E+02    -0.8719E+02    -0.8720E+02    -0.8720E+02    -0.8721E+02    -0.8722E+02    -0.8722E+02    -0.8723E+02    -0.8724E+02    -0.8724E+02    -0.8725E+02    -0.8726E+02    -0.8726E+02    -0.8727E+02    -0.8727E+02    -0.8728E+02    -0.8728E+02    -0.8729E+02    -0.8729E+02    -0.8729E+02    -0.8729E+02
    -0.8728E+02    -0.8728E+02    -0.8728E+02    -0.8728E+02    -0.8727E+02    -0.8727E+02    -0.8726E+02    -0.8725E+02    -0.8724E+02    -0.8724E+02    -0.8723E+02    -0.8722E+02    -0.8721E+02    -0.8720E+02    -0.8719E+02    -0.8718E+02    -0.8717E+02    -0.8716E+02    -0.8716E+02    -0.8715E+02    -0.8714E+02    -0.8713E+02    -0.8712E+02    -0.8711E+02    -0.8711E+02    -0.8710E+02    -0.8709E+02    -0.8708E+02    -0.8708E+02    -0.8707E+02    -0.8706E+02    -0.8706E+02    -0.8705E+02    -0.8704E+02    -0.8704E+02    -0.8703E+02    -0.8703E+02    -0.8702E+02    -0.8702E+02    -0.8702E+02    -0.8701E+02    -0.8701E+02    -0.8701E+02    -0.8700E+02    -0.8700E+02    -0.8700E+02    -0.8700E+02    -0.8700E+02    -0.8700E+02    -0.8700E+02    -0.8700E+02    -0.8700E+02    -0.8700E+02    -0.8700E+02    -0.8700E+02    -0.8700E+02    -0.8700E+02    -0.8701E+02    -0.8701E+02    -0.8701E+02    -0.8702E+02    -0.8702E+02    -0.8703E+02    -0.8703E+02    -0.8704E+02    -0.8704E+02    -0.8705E+02    -0.8705E+02    -0.8706E+02    -0.8706E+02    -0.8707E+02    -0.8708E+02    -0.8709E+02    -0.8709E+02    -0.8710E+02    -0.8711E+02    -0.8712E+02    -0.8712E+02    -0.8713E+02    -0.8714E+02    -0.8715E+02    -0.8716E+02    -0.8717E+02    -0.8718E+02    -0.8718E+02    -0.8719E+02    -0.8720E+02    -0.8721E+02    -0.8722E+02    -0.8723E+02    -0.8724E+02    -0.8724E+02    -0.8725E+02    -0.8726E+02    -0.8727E+02    -0.8727E+02    -0.8728E+02    -0.8728E+02    -0.8728E+02    -0.8728E+02
    -0.8727E+02    -0.8727E+02    -0.8727E+02    -0.8726E+02    -0.8725E+02    -0.8725E+02    -0.8724E+02    -0.8723E+02    -0.8722E+02    -0.8720E+02    -0.8719E+02    -0.8718E+02    -0.8717E+02    -0.8716E+02    -0.8715E+02    -0.8713E+02    -0.8712E+02    -0.8711E+02    -0.8710E+02    -0.8709E+02    -0.8707E+02    -0.8706E+02    -0.8705E+02    -0.8704E+02    -0.8703E+02    -0.8702E+02    -0.8701E+02    -0.8700E+02    -0.8699E+02    -0.8698E+02    -0.8697E+02    -0.8696E+02    -0.8696E+02    -0.8695E+02    -0.8694E+02    -0.8693E+02    -0.8693E+02    -0.8692E+02    -0.8692E+02    -0.8691E+02    -0.8691E+02    -0.8690E+02    -0.8690E+02    -0.8689E+02    -0.8689E+02    -0.8689E+02    -0.8689E+02    -0.8689E+02    -0.8688E+02    -0.8688E+02    -0.8688E+02    -0.8688E+02    -0.8689E+02    -0.8689E+02    -0.8689E+02    -0.8689E+02    -0.8690E+02    -0.8690E+02    -0.8690E+02    -0.8691E+02    -0.8691E+02    -0.8692E+02    -0.8692E+02    -0.8693E+02    -0.8694E+02    -0.8694E+02    -0.8695E+02    -0.8696E+02    -0.8697E+02    -0.8698E+02    -0.8699E+02    -0.8699E+02    -0.8700E+02    -0.8701E+02    -0.8702E+02    -0.8703E+02    -0.8705E+02    -0.8706E+02    -0.8707E+02    -0.8708E+02    -0.8709E+02    -0.8710E+02    -0.8711E+02    -0.8712E+02    -0.8714E+02    -0.8715E+02    -0.8716E+02    -0.8717E+02    -0.8718E+02    -0.8720E+02    -0.8721E+02    -0.8722E+02    -0.8723E+02    -0.8724E+02    -0.8725E+02    -0.8726E+02    -0.8726E+02    -0.8727E+02    -0.8727E+02    -0.8727E+02
    -0.8725E+02    -0.8725E+02    -0.8725E+02    -0.8724E+02    -0.8723E+02    -0.8722E+02    -0.8721E+02    -0.8720E+02    -0.8718E+02    -0.8717E+02    -0.8715E+02    -0.8714E+02    -0.8712E+02    -0.8711E+02    -0.8709E+02    -0.8708E+02    -0.8706E+02    -0.8705E+02    -0.8703E+02    -0.8701E+02    -0.8700E+02    -0.8699E+02    -0.8697E+02    -0.8696E+02    -0.8694E+02    -0.8693E+02    -0.8692E+02    -0.8690E+02    -0.8689E+02    -0.8688E+02    -0.8687E+02    -0.8686E+02    -0.8685E+02    -0.8684E+02    -0.8683E+02    -0.8682E+02    -0.8681E+02    -0.8680E+02    -0.8679E+02    -0.8679E+02    -0.8678E+02    -0.8677E+02    -0.8677E+02    -0.8677E+02    -0.8676E+02    -0.8676E+02    -0.8676E+02    -0.8675E+02    -0.8675E+02    -0.8675E+02    -0.8675E+02    -0.8675E+02    -0.8676E+02    -0.8676E+02    -0.8676E+02    -0.8676E+02    -0.8677E+02    -0.8677E+02    -0.8678E+02    -0.8678E+02    -0.8679E+02    -0.8680E+02    -0.8680E+02    -0.8681E+02    -0.8682E+02    -0.8683E+02    -0.8684E+02    -0.8685E+02    -0.8686E+02    -0.8687E+02    -0.8688E+02    -0.8690E+02    -0.8691E+02    -0.8692E+02    -0.8694E+02    -0.8695E+02    -0.8696E+02    -0.8698E+02    -0.8699E+02    -0.8701E+02    -0.8702E+02    -0.8703E+02    -0.8705E+02    -0.8707E+02    -0.8708E+02    -0.8710E+02    -0.8711E+02    -0.8713E+02    -0.8714E+02    -0.8716E+02    -0.8717E+02    -0.8719E+02    -0.8720E+02    -0.8721E+02    -0.8723E+02    -0.8724E+02    -0.8724E+02    -0.8725E+02    -0.8726E+02    -0.8726E+02
    -0.8724E+02    -0.8724E+02    -0.8723E+02    -0.8722E+02    -0.8721E+02    -0.8720E+02    -0.8718E+02    -0.8717E+02    -0.8715E+02    -0.8713E+02    -0.8711E+02    -0.8709E+02    -0.8707E+02    -0.8705E+02    -0.8703E+02    -0.8701E+02    -0.8700E+02    -0.8698E+02    -0.8696E+02    -0.8694E+02    -0.8692E+02    -0.8690E+02    -0.8688E+02    -0.8687E+02    -0.8685E+02    -0.8683E+02    -0.8682E+02    -0.8680E+02    -0.8678E+02    -0.8677E+02    -0.8675E+02    -0.8674E+02    -0.8673E+02    -0.8671E+02    -0.8670E+02    -0.8669E+02    -0.8668E+02    -0.8667E+02    -0.8666E+02    -0.8665E+02    -0.8664E+02    -0.8664E+02    -0.8663E+02    -0.8663E+02    -0.8662E+02    -0.8662E+02    -0.8661E+02    -0.8661E+02    -0.8661E+02    -0.8661E+02    -0.8661E+02    -0.8661E+02    -0.8661E+02    -0.8662E+02    -0.8662E+02    -0.8662E+02    -0.8663E+02    -0.8663E+02    -0.8664E+02    -0.8665E+02    -0.8666E+02    -0.8667E+02    -0.8668E+02    -0.8669E+02    -0.8670E+02    -0.8671E+02    -0.8672E+02    -0.8673E+02    -0.8675E+02    -0.8676E+02    -0.8678E+02    -0.8679E+02    -0.8681E+02    -0.8682E+02    -0.8684E+02    -0.8686E+02    -0.8687E+02    -0.8689E+02    -0.8691E+02    -0.8693E+02    -0.8694E+02    -0.8696E+02    -0.8698E+02    -0.8700E+02    -0.8702E+02    -0.8704E+02    -0.8706E+02    -0.8708E+02    -0.8710E+02    -0.8712E+02    -0.8713E+02    -0.8715E+02    -0.8717E+02    -0.8719E+02    -0.8720E+02    -0.8721E+02    -0.8723E+02    -0.8723E+02    -0.8724E+02    -0.8724E+02
    -0.8722E+02    -0.8722E+02    -0.8721E+02    -0.8720E+02    -0.8719E+02    -0.8717E+02    -0.8715E+02    -0.8713E+02    -0.8711E+02    -0.8709E+02    -0.8707E+02    -0.8704E+02    -0.8702E+02    -0.8700E+02    -0.8697E+02    -0.8695E+02    -0.8693E+02    -0.8690E+02    -0.8688E+02    -0.8686E+02    -0.8683E+02    -0.8681E+02    -0.8679E+02    -0.8677E+02    -0.8675E+02    -0.8673E+02    -0.8671E+02    -0.8669E+02    -0.8667E+02    -0.8665E+02    -0.8663E+02    -0.8662E+02    -0.8660E+02    -0.8659E+02    -0.8657E+02    -0.8656E+02    -0.8654E+02    -0.8653E+02    -0.8652E+02    -0.8651E+02    -0.8650E+02    -0.8649E+02    -0.8648E+02    -0.8648E+02    -0.8647E+02    -0.8647E+02    -0.8646E+02    -0.8646E+02    -0.8646E+02    -0.8646E+02    -0.8646E+02    -0.8646E+02    -0.8646E+02    -0.8646E+02    -0.8647E+02    -0.8647E+02    -0.8648E+02    -0.8649E+02    -0.8650E+02    -0.8650E+02    -0.8651E+02    -0.8653E+02    -0.8654E+02    -0.8655E+02    -0.8656E+02    -0.8658E+02    -0.8659E+02    -0.8661E+02    -0.8663E+02    -0.8664E+02    -0.8666E+02    -0.8668E+02    -0.8670E+02    -0.8672E+02    -0.8674E+02    -0.8676E+02    -0.8678E+02    -0.8680E+02    -0.8682E+02    -0.8684E+02    -0.8687E+02    -0.8689E+02    -0.8691E+02    -0.8693E+02    -0.8696E+02    -0.8698E+02    -0.8700E+02    -0.8703E+02    -0.8705E+02    -0.8707E+02    -0.8709E+02    -0.8712E+02    -0.8714E+02    -0.8716E+02    -0.8717E+02    -0.8719E+02    -0.8720E+02    -0.8721E+02    -0.8722E+02    -0.8722E+02
    -0.8720E+02    -0.8720E+02    -0.8719E+02    -0.8718E+02    -0.8716E+02    -0.8714E+02    -0.8712E+02    -0.8710E+02    -0.8707E+02    -0.8705E+02    -0.8702E+02    -0.8699E+02    -0.8697E+02    -0.8694E+02    -0.8691E+02    -0.8688E+02    -0.8686E+02    -0.8683E+02    -0.8680E+02    -0.8677E+02    -0.8675E+02    -0.8672E+02    -0.8669E+02    -0.8667E+02    -0.8664E+02    -0.8662E+02    -0.8660E+02    -0.8657E+02    -0.8655E+02    -0.8653E+02    -0.8651E+02    -0.8649E+02    -0.8647E+02    -0.8645E+02    -0.8643E+02    -0.8642E+02    -0.8640E+02    -0.8639E+02    -0.8637E+02    -0.8636E+02    -0.8635E+02    -0.8634E+02    -0.8633E+02    -0.8632E+02    -0.8631E+02    -0.8631E+02    -0.8630E+02    -0.8630E+02    -0.8630E+02    -0.8630E+02    -0.8630E+02    -0.8630E+02    -0.8630E+02    -0.8631E+02    -0.8631E+02    -0.8632E+02    -0.8632E+02    -0.8633E+02    -0.8634E+02    -0.8635E+02    -0.8637E+02    -0.8638E+02    -0.8639E+02    -0.8641E+02    -0.8642E+02    -0.8644E+02    -0.8646E+02    -0.8648E+02    -0.8650E+02    -0.8652E+02    -0.8654E+02    -0.8656E+02    -0.8658E+02    -0.8661E+02    -0.8663E+02    -0.8665E+02    -0.8668E+02    -0.8671E+02    -0.8673E+02    -0.8676E+02    -0.8678E+02    -0.8681E+02    -0.8684E+02    -0.8686E+02    -0.8689E+02    -0.8692E+02    -0.8695E+02    -0.8697E+02    -0.8700E+02    -0.8703E+02    -0.8705E+02    -0.8708E+02    -0.8710E+02    -0.8713E+02    -0.8715E+02    -0.8717E+02    -0.8718E+02    -0.8719E+02    -0.8720E+02    -0.8720E+02
    -0.8718E+02    -0.8718E+02    -0.8717E+02    -0.8716E+02    -0.8714E+02    -0.8712E+02    -0.8709E+02    -0.8706E+02    -0.8703E+02    -0.8700E+02    -0.8697E+02    -0.8694E+02    -0.8691E+02    -0.8688E+02    -0.8685E+02    -0.8681E+02    -0.8678E+02    -0.8675E+02    -0.8672E+02    -0.8669E+02    -0.8666E+02    -0.8662E+02    -0.8659E+02    -0.8656E+02    -0.8654E+02    -0.8651E+02    -0.8648E+02    -0.8645E+02    -0.8643E+02    -0.8640E+02    -0.8638E+02    -0.8635E+02    -0.8633E+02    -0.8631E+02    -0.8629E+02    -0.8627E+02    -0.8625E+02    -0.8623E+02    -0.8622E+02    -0.8620E+02    -0.8619E+02    -0.8618E+02    -0.8616E+02    -0.8616E+02    -0.8615E+02    -0.8614E+02    -0.8614E+02    -0.8613E+02    -0.8613E+02    -0.8613E+02    -0.8613E+02    -0.8613E+02    -0.8613E+02    -0.8614E+02    -0.8614E+02    -0.8615E+02    -0.8616E+02    -0.8617E+02    -0.8618E+02    -0.8620E+02    -0.8621E+02    -0.8623E+02    -0.8624E+02    -0.8626E+02    -0.8628E+02    -0.8630E+02    -0.8632E+02    -0.8634E+02    -0.8636E+02    -0.8639E+02    -0.8641E+02    -0.8644E+02    -0.8647E+02    -0.8649E+02    -0.8652E+02    -0.8655E+02    -0.8658E+02    -0.8661E+02    -0.8664E+02    -0.8667E+02    -0.8670E+02    -0.8673E+02    -0.8676E+02    -0.8679E+02    -0.8682E+02    -0.8686E+02    -0.8689E+02    -0.8692E+02    -0.8695E+02    -0.8698E+02    -0.8701E+02    -0.8704E+02    -0.8707E+02    -0.8710E+02    -0.8712E+02    -0.8714E+02    -0.8716E+02    -0.8717E+02    -0.8718E+02    -0.8718E+02
    -0.8716E+02    -0.8716E+02    -0.8715E+02    -0.8713E+02    -0.8711E+02    -0.8709E+02    -0.8706E+02    -0.8703E+02    -0.8699E+02    -0.8696E+02    -0.8692E+02    -0.8689E+02    -0.8685E+02    -0.8682E+02    -0.8678E+02    -0.8674E+02    -0.8671E+02    -0.8667E+02    -0.8663E+02    -0.8660E+02    -0.8656E+02    -0.8653E+02    -0.8649E+02    -0.8646E+02    -0.8642E+02    -0.8639E+02    -0.8636E+02    -0.8633E+02    -0.8630E+02    -0.8627E+02    -0.8624E+02    -0.8621E+02    -0.8619E+02    -0.8616E+02    -0.8614E+02    -0.8611E+02    -0.8609E+02    -0.8607E+02    -0.8605E+02    -0.8604E+02    -0.8602E+02    -0.8601E+02    -0.8599E+02    -0.8598E+02    -0.8597E+02    -0.8596E+02    -0.8596E+02    -0.8595E+02    -0.8595E+02    -0.8595E+02    -0.8595E+02    -0.8595E+02    -0.8596E+02    -0.8596E+02    -0.8597E+02    -0.8598E+02    -0.8599E+02    -0.8600E+02    -0.8601E+02    -0.8603E+02    -0.8605E+02    -0.8606E+02    -0.8608E+02    -0.8610E+02    -0.8613E+02    -0.8615E+02    -0.8617E+02    -0.8620E+02    -0.8623E+02    -0.8625E+02    -0.8628E+02    -0.8631E+02    -0.8634E+02    -0.8637E+02    -0.8641E+02    -0.8644E+02    -0.8647E+02    -0.8651E+02    -0.8654E+02    -0.8657E+02    -0.8661E+02    -0.8665E+02    -0.8668E+02    -0.8672E+02    -0.8675E+02    -0.8679E+02    -0.8683E+02    -0.8686E+02    -0.8690E+02    -0.8693E+02    -0.8697E+02    -0.8700E+02    -0.8703E+02    -0.8706E+02    -0.8709E+02    -0.8712E+02    -0.8714E+02    -0.8715E+02    -0.8716E+02    -0.8716E+02
    -0.8714E+02    -0.8714E+02    -0.8713E+02    -0.8711E+02    -0.8708E+02    -0.8706E+02    -0.8702E+02    -0.8699E+02    -0.8695E+02    -0.8691E+02    -0.8687E+02    -0.8683E+02    -0.8679E+02    -0.8675E+02    -0.8671E+02    -0.8667E+02    -0.8663E+02    -0.8658E+02    -0.8654E+02    -0.8650E+02    -0.8646E+02    -0.8642E+02    -0.8638E+02    -0.8634E+02    -0.8631E+02    -0.8627E+02    -0.8623E+02    -0.8620E+02    -0.8616E+02    -0.8613E+02    -0.8609E+02    -0.8606E+02    -0.8603E+02    -0.8600E+02    -0.8598E+02    -0.8595E+02    -0.8593E+02    -0.8590E+02    -0.8588E+02    -0.8586E+02    -0.8584E+02    -0.8583E+02    -0.8581E+02    -0.8580E+02    -0.8579E+02    -0.8578E+02    -0.8577E+02    -0.8577E+02    -0.8576E+02    -0.8576E+02    -0.8576E+02    -0.8577E+02    -0.8577E+02    -0.8578E+02    -0.8578E+02    -0.8579E+02    -0.8581E+02    -0.8582E+02    -0.8584E+02    -0.8585E+02    -0.8587E+02    -0.8589E+02    -0.8592E+02    -0.8594E+02    -0.8597E+02    -0.8599E+02    -0.8602E+02    -0.8605E+02    -0.8608E+02    -0.8611E+02    -0.8615E+02    -0.8618E+02    -0.8621E+02    -0.8625E+02    -0.8629E+02    -0.8632E+02    -0.8636E+02    -0.8640E+02    -0.8644E+02    -0.8648E+02    -0.8652E+02    -0.8656E+02    -0.8660E+02    -0.8664E+02    -0.8668E+02    -0.8672E+02    -0.8676E+02    -0.8680E+02    -0.8685E+02    -0.8688E+02    -0.8692E+02    -0.8696E+02    -0.8700E+02    -0.8703E+02    -0.8706E+02    -0.8709E+02    -0.8711E+02    -0.8713E+02    -0.8714E+02    -0.8714E+02
    -0.8711E+02    -0.8711E+02    -0.8710E+02    -0.8708E+02    -0.8706E+02    -0.8703E+02    -0.8699E+02    -0.8695E+02    -0.8691E+02    -0.8687E+02    -0.8682E+02    -0.8678E+02    -0.8673E+02    -0.8669E+02    -0.8664E+02    -0.8659E+02    -0.8654E+02    -0.8650E+02    -0.8645E+02    -0.8641E+02    -0.8636E+02    -0.8631E+02    -0.8627E+02    -0.8623E+02    -0.8618E+02    -0.8614E+02    -0.8610E+02    -0.8606E+02    -0.8602E+02    -0.8598E+02    -0.8594E+02    -0.8591E+02    -0.8587E+02    -0.8584E+02    -0.8581E+02    -0.8578E+02    -0.8575E+02    -0.8572E+02    -0.8570E+02    -0.8568E+02    -0.8566E+02    -0.8564E+02    -0.8562E+02    -0.8561E+02    -0.8559E+02    -0.8558E+02    -0.8557E+02    -0.8557E+02    -0.8556E+02    -0.8556E+02    -0.8556E+02    -0.8557E+02    -0.8557E+02    -0.8558E+02    -0.8559E+02    -0.8560E+02    -0.8561E+02    -0.8563E+02    -0.8565E+02    -0.8567E+02    -0.8569E+02    -0.8571E+02    -0.8574E+02    -0.8577E+02    -0.8580E+02    -0.8583E+02    -0.8586E+02    -0.8589E+02    -0.8593E+02    -0.8596E+02    -0.8600E+02    -0.8604E+02    -0.8608E+02    -0.8612E+02    -0.8616E+02    -0.8620E+02    -0.8625E+02    -0.8629E+02    -0.8633E+02    -0.8638E+02    -0.8642E+02    -0.8647E+02    -0.8652E+02    -0.8656E+02    -0.8661E+02    -0.8665E+02    -0.8670E+02    -0.8675E+02    -0.8679E+02    -0.8683E+02    -0.8688E+02    -0.8692E+02    -0.8696E+02    -0.8700E+02    -0.8703E+02    -0.8706E+02    -0.8709E+02    -0.8711E+02    -0.8712E+02    -0.8712E+02
    -0.8709E+02    -0.8709E+02    -0.8708E+02    -0.8706E+02    -0.8703E+02    -0.8699E+02    -0.8695E+02    -0.8691E+02    -0.8687E+02    -0.8682E+02    -0.8677E+02    -0.8672E+02    -0.8667E+02    -0.8662E+02    -0.8656E+02    -0.8651E+02    -0.8646E+02    -0.8641E+02    -0.8636E+02    -0.8630E+02    -0.8625E+02    -0.8620E+02    -0.8615E+02    -0.8610E+02    -0.8605E+02    -0.8601E+02    -0.8596E+02    -0.8591E+02    -0.8587E+02    -0.8583E+02    -0.8578E+02    -0.8574E+02    -0.8570E+02    -0.8567E+02    -0.8563E+02    -0.8560E+02    -0.8556E+02    -0.8553E+02    -0.8551E+02    -0.8548E+02    -0.8546E+02    -0.8543E+02    -0.8542E+02    -0.8540E+02    -0.8538E+02    -0.8537E+02    -0.8536E+02    -0.8536E+02    -0.8535E+02    -0.8535E+02    -0.8535E+02    -0.8535E+02    -0.8536E+02    -0.8537E+02    -0.8538E+02    -0.8539E+02    -0.8541E+02    -0.8543E+02    -0.8545E+02    -0.8547E+02    -0.8550E+02    -0.8552E+02    -0.8555E+02    -0.8558E+02    -0.8562E+02    -0.8565E+02    -0.8569E+02    -0.8573E+02    -0.8577E+02    -0.8581E+02    -0.8585E+02    -0.8589E+02    -0.8594E+02    -0.8598E+02    -0.8603E+02    -0.8608E+02    -0.8613E+02    -0.8618E+02    -0.8623E+02    -0.8628E+02    -0.8633E+02    -0.8638E+02    -0.8643E+02    -0.8648E+02    -0.8653E+02    -0.8658E+02    -0.8663E+02    -0.8668E+02    -0.8673E+02    -0.8678E+02    -0.8683E+02    -0.8688E+02    -0.8692E+02    -0.8696E+02    -0.8700E+02    -0.8704E+02    -0.8707E+02    -0.8709E+02    -0.8710E+02    -0.8710E+02
    -0.8707E+02    -0.8707E+02    -0.8706E+02    -0.8703E+02    -0.8700E+02    -0.8696E+02    -0.8692E+02    -0.8687E+02    -0.8682E+02    -0.8677E+02    -0.8671E+02    -0.8666E+02    -0.8660E+02    -0.8655E+02    -0.8649E+02    -0.8643E+02    -0.8637E+02    -0.8631E+02    -0.8626E+02    -0.8620E+02    -0.8614E+02    -0.8609E+02    -0.8603E+02    -0.8597E+02    -0.8592E+02    -0.8587E+02    -0.8581E+02    -0.8576E+02    -0.8571E+02    -0.8566E+02    -0.8562E+02    -0.8557E+02    -0.8552E+02    -0.8548E+02    -0.8544E+02    -0.8540E+02    -0.8537E+02    -0.8533E+02    -0.8530E+02    -0.8527E+02    -0.8524E+02    -0.8522E+02    -0.8520E+02    -0.8518E+02    -0.8516E+02    -0.8515E+02    -0.8514E+02    -0.8513E+02    -0.8512E+02    -0.8512E+02    -0.8512E+02    -0.8513E+02    -0.8513E+02    -0.8514E+02    -0.8516E+02    -0.8517E+02    -0.8519E+02    -0.8521E+02    -0.8524E+02    -0.8526E+02    -0.8529E+02    -0.8532E+02    -0.8535E+02    -0.8539E+02    -0.8543E+02    -0.8547E+02    -0.8551E+02    -0.8555E+02    -0.8560E+02    -0.8564E+02    -0.8569E+02    -0.8574E+02    -0.8579E+02    -0.8584E+02    -0.8589E+02    -0.8595E+02    -0.8600E+02    -0.8606E+02    -0.8611E+02    -0.8617E+02    -0.8622E+02    -0.8628E+02    -0.8634E+02    -0.8640E+02    -0.8645E+02    -0.8651E+02    -0.8656E+02    -0.8662E+02    -0.8668E+02    -0.8673E+02    -0.8678E+02    -0.8683E+02    -0.8688E+02    -0.8693E+02    -0.8697E+02    -0.8701E+02    -0.8704E+02    -0.8706E+02    -0.8708E+02    -0.8708E+02
    -0.8705E+02    -0.8705E+02    -0.8703E+02    -0.8701E+02    -0.8697E+02    -0.8693E+02    -0.8688E+02    -0.8683E+02    -0.8677E+02    -0.8672E+02    -0.8666E+02    -0.8660E+02    -0.8653E+02    -0.8647E+02    -0.8641E+02    -0.8634E+02    -0.8628E+02    -0.8622E+02    -0.8615E+02    -0.8609E+02    -0.8603E+02    -0.8596E+02    -0.8590E+02    -0.8584E+02    -0.8578E+02    -0.8572E+02    -0.8566E+02    -0.8560E+02    -0.8555E+02    -0.8549E+02    -0.8544E+02    -0.8538E+02    -0.8533E+02    -0.8529E+02    -0.8524E+02    -0.8520E+02    -0.8516E+02    -0.8512E+02    -0.8508E+02    -0.8505E+02    -0.8502E+02    -0.8499E+02    -0.8496E+02    -0.8494E+02    -0.8492E+02    -0.8491E+02    -0.8489E+02    -0.8489E+02    -0.8488E+02    -0.8488E+02    -0.8488E+02    -0.8488E+02    -0.8489E+02    -0.8490E+02    -0.8492E+02    -0.8494E+02    -0.8496E+02    -0.8498E+02    -0.8501E+02    -0.8504E+02    -0.8507E+02    -0.8510E+02    -0.8514E+02    -0.8518E+02    -0.8523E+02    -0.8527E+02    -0.8532E+02    -0.8537E+02    -0.8542E+02    -0.8547E+02    -0.8552E+02    -0.8558E+02    -0.8564E+02    -0.8569E+02    -0.8575E+02    -0.8581E+02    -0.8587E+02    -0.8593E+02    -0.8599E+02    -0.8606E+02    -0.8612E+02    -0.8618E+02    -0.8624E+02    -0.8631E+02    -0.8637E+02    -0.8643E+02    -0.8649E+02    -0.8656E+02    -0.8662E+02    -0.8668E+02    -0.8673E+02    -0.8679E+02    -0.8684E+02    -0.8689E+02    -0.8694E+02    -0.8698E+02    -0.8701E+02    -0.8704E+02    -0.8705E+02    -0.8705E+02
    -0.8702E+02    -0.8702E+02    -0.8701E+02    -0.8698E+02    -0.8694E+02    -0.8689E+02    -0.8684E+02    -0.8679E+02    -0.8673E+02    -0.8666E+02    -0.8660E+02    -0.8653E+02    -0.8647E+02    -0.8640E+02    -0.8633E+02    -0.8626E+02    -0.8619E+02    -0.8612E+02    -0.8605E+02    -0.8598E+02    -0.8591E+02    -0.8584E+02    -0.8577E+02    -0.8570E+02    -0.8563E+02    -0.8556E+02    -0.8550E+02    -0.8543E+02    -0.8537E+02    -0.8531E+02    -0.8525E+02    -0.8519E+02    -0.8513E+02    -0.8508E+02    -0.8503E+02    -0.8498E+02    -0.8493E+02    -0.8489E+02    -0.8484E+02    -0.8481E+02    -0.8477E+02    -0.8474E+02    -0.8471E+02    -0.8469E+02    -0.8466E+02    -0.8465E+02    -0.8463E+02    -0.8462E+02    -0.8462E+02    -0.8461E+02    -0.8461E+02    -0.8462E+02    -0.8463E+02    -0.8464E+02    -0.8466E+02    -0.8468E+02    -0.8470E+02    -0.8473E+02    -0.8476E+02    -0.8480E+02    -0.8483E+02    -0.8487E+02    -0.8492E+02    -0.8496E+02    -0.8501E+02    -0.8506E+02    -0.8511E+02    -0.8517E+02    -0.8523E+02    -0.8529E+02    -0.8535E+02    -0.8541E+02    -0.8547E+02    -0.8554E+02    -0.8560E+02    -0.8567E+02    -0.8574E+02    -0.8580E+02    -0.8587E+02    -0.8594E+02    -0.8601E+02    -0.8608E+02    -0.8615E+02    -0.8622E+02    -0.8629E+02    -0.8635E+02    -0.8642E+02    -0.8649E+02    -0.8656E+02    -0.8662E+02    -0.8668E+02    -0.8674E+02    -0.8680E+02    -0.8686E+02    -0.8691E+02    -0.8695E+02    -0.8699E+02    -0.8702E+02    -0.8703E+02    -0.8703E+02
    -0.8700E+02    -0.8700E+02    -0.8698E+02    -0.8695E+02    -0.8691E+02    -0.8686E+02    -0.8680E+02    -0.8674E+02    -0.8668E+02    -0.8661E+02    -0.8654E+02    -0.8647E+02    -0.8639E+02    -0.8632E+02    -0.8624E+02    -0.8617E+02    -0.8609E+02    -0.8601E+02    -0.8593E+02    -0.8586E+02    -0.8578E+02    -0.8570E+02    -0.8563E+02    -0.8555E+02    -0.8547E+02    -0.8540E+02    -0.8533E+02    -0.8525E+02    -0.8518E+02    -0.8511E+02    -0.8505E+02    -0.8498E+02    -0.8492E+02    -0.8485E+02    -0.8480E+02    -0.8474E+02    -0.8469E+02    -0.8464E+02    -0.8459E+02    -0.8455E+02    -0.8451E+02    -0.8447E+02    -0.8444E+02    -0.8441E+02    -0.8438E+02    -0.8436E+02    -0.8435E+02    -0.8434E+02    -0.8433E+02    -0.8433E+02    -0.8433E+02    -0.8433E+02    -0.8434E+02    -0.8436E+02    -0.8438E+02    -0.8440E+02    -0.8443E+02    -0.8446E+02    -0.8450E+02    -0.8453E+02    -0.8458E+02    -0.8462E+02    -0.8467E+02    -0.8472E+02    -0.8478E+02    -0.8484E+02    -0.8490E+02    -0.8496E+02    -0.8502E+02    -0.8509E+02    -0.8516E+02    -0.8523E+02    -0.8530E+02    -0.8537E+02    -0.8544E+02    -0.8552E+02    -0.8559E+02    -0.8567E+02    -0.8574E+02    -0.8582E+02    -0.8590E+02    -0.8597E+02    -0.8605E+02    -0.8612E+02    -0.8620E+02    -0.8627E+02    -0.8635E+02    -0.8642E+02    -0.8649E+02    -0.8656E+02    -0.8663E+02    -0.8670E+02    -0.8676E+02    -0.8682E+02    -0.8687E+02    -0.8692E+02    -0.8696E+02    -0.8699E+02    -0.8701E+02    -0.8701E+02
    -0.8697E+02    -0.8697E+02    -0.8696E+02    -0.8692E+02    -0.8688E+02    -0.8682E+02    -0.8676E+02    -0.8670E+02    -0.8663E+02    -0.8656E+02    -0.8648E+02    -0.8640E+02    -0.8632E+02    -0.8624E+02    -0.8616E+02    -0.8607E+02    -0.8599E+02    -0.8590E+02    -0.8582E+02    -0.8573E+02    -0.8565E+02    -0.8556E+02    -0.8548E+02    -0.8539E+02    -0.8531E+02    -0.8523E+02    -0.8514E+02    -0.8506E+02    -0.8498E+02    -0.8491E+02    -0.8483E+02    -0.8476E+02    -0.8468E+02    -0.8462E+02    -0.8455E+02    -0.8448E+02    -0.8442E+02    -0.8437E+02    -0.8431E+02    -0.8426E+02    -0.8422E+02    -0.8418E+02    -0.8414E+02    -0.8411E+02    -0.8408E+02    -0.8406E+02    -0.8404E+02    -0.8402E+02    -0.8402E+02    -0.8401E+02    -0.8401E+02    -0.8402E+02    -0.8403E+02    -0.8405E+02    -0.8407E+02    -0.8410E+02    -0.8413E+02    -0.8417E+02    -0.8421E+02    -0.8425E+02    -0.8430E+02    -0.8435E+02    -0.8441E+02    -0.8447E+02    -0.8453E+02    -0.8460E+02    -0.8467E+02    -0.8474E+02    -0.8481E+02    -0.8488E+02    -0.8496E+02    -0.8504E+02    -0.8512E+02    -0.8520E+02    -0.8528E+02    -0.8536E+02    -0.8544E+02    -0.8553E+02    -0.8561E+02    -0.8570E+02    -0.8578E+02    -0.8586E+02    -0.8595E+02    -0.8603E+02    -0.8611E+02    -0.8619E+02    -0.8627E+02    -0.8635E+02    -0.8643E+02    -0.8651E+02    -0.8658E+02    -0.8665E+02    -0.8672E+02    -0.8678E+02    -0.8684E+02    -0.8689E+02    -0.8694E+02    -0.8697E+02    -0.8699E+02    -0.8699E+02
    -0.8695E+02    -0.8695E+02    -0.8693E+02    -0.8689E+02    -0.8685E+02    -0.8679E+02    -0.8672E+02    -0.8665E+02    -0.8658E+02    -0.8650E+02    -0.8642E+02    -0.8633E+02    -0.8625E+02    -0.8616E+02    -0.8607E+02    -0.8598E+02    -0.8589E+02    -0.8579E+02    -0.8570E+02    -0.8561E+02    -0.8551E+02    -0.8542E+02    -0.8532E+02    -0.8523E+02    -0.8514E+02    -0.8505E+02    -0.8495E+02    -0.8486E+02    -0.8477E+02    -0.8469E+02    -0.8460E+02    -0.8452E+02    -0.8444E+02    -0.8436E+02    -0.8428E+02    -0.8421E+02    -0.8414E+02    -0.8407E+02    -0.8401E+02    -0.8396E+02    -0.8390E+02    -0.8386E+02    -0.8381E+02    -0.8378E+02    -0.8374E+02    -0.8372E+02    -0.8370E+02    -0.8368E+02    -0.8367E+02    -0.8367E+02    -0.8367E+02    -0.8368E+02    -0.8369E+02    -0.8371E+02    -0.8374E+02    -0.8377E+02    -0.8381E+02    -0.8385E+02    -0.8389E+02    -0.8395E+02    -0.8400E+02    -0.8406E+02    -0.8413E+02    -0.8419E+02    -0.8426E+02    -0.8434E+02    -0.8442E+02    -0.8450E+02    -0.8458E+02    -0.8466E+02    -0.8475E+02    -0.8484E+02    -0.8493E+02    -0.8502E+02    -0.8511E+02    -0.8520E+02    -0.8529E+02    -0.8538E+02    -0.8547E+02    -0.8557E+02    -0.8566E+02    -0.8575E+02    -0.8584E+02    -0.8593E+02    -0.8602E+02    -0.8611E+02    -0.8620E+02    -0.8628E+02    -0.8637E+02    -0.8645E+02    -0.8653E+02    -0.8660E+02    -0.8668E+02    -0.8675E+02    -0.8681E+02    -0.8686E+02    -0.8691E+02    -0.8694E+02    -0.8696E+02    -0.8696E+02
    -0.8692E+02    -0.8692E+02    -0.8690E+02    -0.8687E+02    -0.8682E+02    -0.8675E+02    -0.8669E+02    -0.8661E+02    -0.8653E+02    -0.8644E+02    -0.8636E+02    -0.8626E+02    -0.8617E+02    -0.8608E+02    -0.8598E+02    -0.8588E+02    -0.8578E+02    -0.8568E+02    -0.8558E+02    -0.8547E+02    -0.8537E+02    -0.8527E+02    -0.8516E+02    -0.8506E+02    -0.8496E+02    -0.8485E+02    -0.8475E+02    -0.8465E+02    -0.8455E+02    -0.8445E+02    -0.8436E+02    -0.8426E+02    -0.8417E+02    -0.8408E+02    -0.8399E+02    -0.8391E+02    -0.8383E+02    -0.8376E+02    -0.8369E+02    -0.8362E+02    -0.8356E+02    -0.8350E+02    -0.8346E+02    -0.8341E+02    -0.8337E+02    -0.8334E+02    -0.8332E+02    -0.8330E+02    -0.8329E+02    -0.8329E+02    -0.8329E+02    -0.8330E+02    -0.8332E+02    -0.8334E+02    -0.8337E+02    -0.8341E+02    -0.8345E+02    -0.8350E+02    -0.8355E+02    -0.8361E+02    -0.8367E+02    -0.8374E+02    -0.8382E+02    -0.8389E+02    -0.8398E+02    -0.8406E+02    -0.8415E+02    -0.8424E+02    -0.8433E+02    -0.8443E+02    -0.8452E+02    -0.8462E+02    -0.8472E+02    -0.8482E+02    -0.8493E+02    -0.8503E+02    -0.8513E+02    -0.8523E+02    -0.8533E+02    -0.8543E+02    -0.8554E+02    -0.8564E+02    -0.8573E+02    -0.8583E+02    -0.8593E+02    -0.8603E+02    -0.8612E+02    -0.8621E+02    -0.8630E+02    -0.8639E+02    -0.8648E+02    -0.8656E+02    -0.8664E+02    -0.8671E+02    -0.8678E+02    -0.8683E+02    -0.8688E+02    -0.8692E+02    -0.8694E+02    -0.8694E+02
    -0.8690E+02    -0.8690E+02    -0.8688E+02    -0.8684E+02    -0.8678E+02    -0.8672E+02    -0.8665E+02    -0.8657E+02    -0.8648E+02    -0.8639E+02    -0.8629E+02    -0.8620E+02    -0.8610E+02    -0.8599E+02    -0.8589E+02    -0.8578E+02    -0.8567E+02    -0.8556E+02    -0.8545E+02    -0.8534E+02    -0.8523E+02    -0.8511E+02    -0.8500E+02    -0.8488E+02    -0.8477E+02    -0.8465E+02    -0.8454E+02    -0.8443E+02    -0.8431E+02    -0.8420E+02    -0.8409E+02    -0.8398E+02    -0.8388E+02    -0.8378E+02    -0.8368E+02    -0.8358E+02    -0.8349E+02    -0.8341E+02    -0.8333E+02    -0.8325E+02    -0.8318E+02    -0.8312E+02    -0.8306E+02    -0.8301E+02    -0.8297E+02    -0.8293E+02    -0.8290E+02    -0.8288E+02    -0.8287E+02    -0.8286E+02    -0.8287E+02    -0.8288E+02    -0.8290E+02    -0.8293E+02    -0.8296E+02    -0.8300E+02    -0.8305E+02    -0.8311E+02    -0.8317E+02    -0.8324E+02    -0.8331E+02    -0.8339E+02    -0.8348E+02    -0.8357E+02    -0.8366E+02    -0.8376E+02    -0.8386E+02    -0.8396E+02    -0.8407E+02    -0.8418E+02    -0.8429E+02    -0.8440E+02    -0.8451E+02    -0.8462E+02    -0.8474E+02    -0.8485E+02    -0.8496E+02    -0.8507E+02    -0.8519E+02    -0.8530E+02    -0.8541E+02    -0.8552E+02    -0.8563E+02    -0.8573E+02    -0.8584E+02    -0.8594E+02    -0.8604E+02    -0.8614E+02    -0.8624E+02    -0.8633E+02    -0.8643E+02    -0.8651E+02    -0.8660E+02    -0.8667E+02    -0.8674E+02    -0.8681E+02    -0.8686E+02    -0.8690E+02    -0.8692E+02    -0.8692E+02
    -0.8688E+02    -0.8688E+02    -0.8685E+02    -0.8681E+02    -0.8676E+02    -0.8669E+02    -0.8661E+02    -0.8652E+02    -0.8643E+02    -0.8634E+02    -0.8623E+02    -0.8613E+02    -0.8602E+02    -0.8591E+02    -0.8580E+02    -0.8568E+02    -0.8557E+02    -0.8545E+02    -0.8532E+02    -0.8520E+02    -0.8508E+02    -0.8495E+02    -0.8483E+02    -0.8470E+02    -0.8457E+02    -0.8444E+02    -0.8431E+02    -0.8419E+02    -0.8406E+02    -0.8393E+02    -0.8381E+02    -0.8369E+02    -0.8357E+02    -0.8345E+02    -0.8334E+02    -0.8323E+02    -0.8312E+02    -0.8302E+02    -0.8293E+02    -0.8284E+02    -0.8276E+02    -0.8268E+02    -0.8262E+02    -0.8256E+02    -0.8251E+02    -0.8247E+02    -0.8243E+02    -0.8241E+02    -0.8239E+02    -0.8239E+02    -0.8239E+02    -0.8241E+02    -0.8243E+02    -0.8246E+02    -0.8250E+02    -0.8255E+02    -0.8261E+02    -0.8268E+02    -0.8275E+02    -0.8283E+02    -0.8292E+02    -0.8301E+02    -0.8311E+02    -0.8321E+02    -0.8332E+02    -0.8343E+02    -0.8355E+02    -0.8367E+02    -0.8379E+02    -0.8391E+02    -0.8403E+02    -0.8416E+02    -0.8429E+02    -0.8441E+02    -0.8454E+02    -0.8466E+02    -0.8479E+02    -0.8491E+02    -0.8504E+02    -0.8516E+02    -0.8528E+02    -0.8540E+02    -0.8552E+02    -0.8563E+02    -0.8575E+02    -0.8586E+02    -0.8597E+02    -0.8608E+02    -0.8618E+02    -0.8628E+02    -0.8638E+02    -0.8647E+02    -0.8656E+02    -0.8664E+02    -0.8671E+02    -0.8678E+02    -0.8683E+02    -0.8687E+02    -0.8690E+02    -0.8690E+02
    -0.8686E+02    -0.8686E+02    -0.8683E+02    -0.8679E+02    -0.8673E+02    -0.8666E+02    -0.8657E+02    -0.8648E+02    -0.8639E+02    -0.8628E+02    -0.8618E+02    -0.8607E+02    -0.8595E+02    -0.8583E+02    -0.8571E+02    -0.8559E+02    -0.8546E+02    -0.8533E+02    -0.8520E+02    -0.8506E+02    -0.8493E+02    -0.8479E+02    -0.8465E+02    -0.8451E+02    -0.8436E+02    -0.8422E+02    -0.8408E+02    -0.8393E+02    -0.8379E+02    -0.8365E+02    -0.8351E+02    -0.8337E+02    -0.8323E+02    -0.8309E+02    -0.8296E+02    -0.8284E+02    -0.8272E+02    -0.8260E+02    -0.8249E+02    -0.8239E+02    -0.8229E+02    -0.8220E+02    -0.8212E+02    -0.8205E+02    -0.8199E+02    -0.8194E+02    -0.8190E+02    -0.8187E+02    -0.8186E+02    -0.8185E+02    -0.8186E+02    -0.8187E+02    -0.8190E+02    -0.8194E+02    -0.8199E+02    -0.8205E+02    -0.8212E+02    -0.8219E+02    -0.8228E+02    -0.8237E+02    -0.8248E+02    -0.8259E+02    -0.8270E+02    -0.8282E+02    -0.8295E+02    -0.8308E+02    -0.8321E+02    -0.8335E+02    -0.8348E+02    -0.8362E+02    -0.8377E+02    -0.8391E+02    -0.8405E+02    -0.8419E+02    -0.8433E+02    -0.8447E+02    -0.8461E+02    -0.8475E+02    -0.8489E+02    -0.8502E+02    -0.8515E+02    -0.8528E+02    -0.8541E+02    -0.8554E+02    -0.8566E+02    -0.8578E+02    -0.8590E+02    -0.8601E+02    -0.8612E+02    -0.8623E+02    -0.8633E+02    -0.8643E+02    -0.8652E+02    -0.8661E+02    -0.8669E+02    -0.8676E+02    -0.8681E+02    -0.8685E+02    -0.8688E+02    -0.8688E+02
    -0.8684E+02    -0.8684E+02    -0.8681E+02    -0.8677E+02    -0.8670E+02    -0.8663E+02    -0.8654E+02    -0.8645E+02    -0.8634E+02    -0.8624E+02    -0.8612E+02    -0.8601E+02    -0.8588E+02    -0.8576E+02    -0.8563E+02    -0.8549E+02    -0.8535E+02    -0.8521E+02    -0.8507E+02    -0.8492E+02    -0.8477E+02    -0.8462E+02    -0.8447E+02    -0.8431E+02    -0.8415E+02    -0.8399E+02    -0.8383E+02    -0.8367E+02    -0.8350E+02    -0.8334E+02    -0.8318E+02    -0.8302E+02    -0.8286E+02    -0.8271E+02    -0.8255E+02    -0.8241E+02    -0.8226E+02    -0.8213E+02    -0.8200E+02    -0.8187E+02    -0.8176E+02    -0.8166E+02    -0.8156E+02    -0.8148E+02    -0.8141E+02    -0.8135E+02    -0.8130E+02    -0.8126E+02    -0.8124E+02    -0.8124E+02    -0.8124E+02    -0.8126E+02    -0.8130E+02    -0.8134E+02    -0.8140E+02    -0.8147E+02    -0.8155E+02    -0.8165E+02    -0.8175E+02    -0.8186E+02    -0.8198E+02    -0.8211E+02    -0.8225E+02    -0.8239E+02    -0.8254E+02    -0.8269E+02    -0.8284E+02    -0.8300E+02    -0.8316E+02    -0.8332E+02    -0.8348E+02    -0.8364E+02    -0.8380E+02    -0.8396E+02    -0.8412E+02    -0.8428E+02    -0.8443E+02    -0.8459E+02    -0.8474E+02    -0.8488E+02    -0.8503E+02    -0.8517E+02    -0.8531E+02    -0.8544E+02    -0.8558E+02    -0.8570E+02    -0.8583E+02    -0.8595E+02    -0.8607E+02    -0.8618E+02    -0.8629E+02    -0.8639E+02    -0.8649E+02    -0.8658E+02    -0.8666E+02    -0.8673E+02    -0.8679E+02    -0.8684E+02    -0.8686E+02    -0.8686E+02
    -0.8682E+02    -0.8682E+02    -0.8679E+02    -0.8675E+02    -0.8668E+02    -0.8660E+02    -0.8651E+02    -0.8641E+02    -0.8631E+02    -0.8619E+02    -0.8607E+02    -0.8595E+02    -0.8582E+02    -0.8569E+02    -0.8555E+02    -0.8540E+02    -0.8525E+02    -0.8510E+02    -0.8495E+02    -0.8479E+02    -0.8462E+02    -0.8446E+02    -0.8428E+02    -0.8411E+02    -0.8393E+02    -0.8375E+02    -0.8357E+02    -0.8339E+02    -0.8320E+02    -0.8302E+02    -0.8283E+02    -0.8264E+02    -0.8246E+02    -0.8228E+02    -0.8210E+02    -0.8193E+02    -0.8176E+02    -0.8159E+02    -0.8144E+02    -0.8129E+02    -0.8116E+02    -0.8103E+02    -0.8092E+02    -0.8082E+02    -0.8073E+02    -0.8066E+02    -0.8060E+02    -0.8056E+02    -0.8053E+02    -0.8052E+02    -0.8053E+02    -0.8056E+02    -0.8060E+02    -0.8065E+02    -0.8073E+02    -0.8081E+02    -0.8091E+02    -0.8102E+02    -0.8115E+02    -0.8128E+02    -0.8143E+02    -0.8158E+02    -0.8174E+02    -0.8191E+02    -0.8208E+02    -0.8226E+02    -0.8244E+02    -0.8262E+02    -0.8281E+02    -0.8299E+02    -0.8318E+02    -0.8336E+02    -0.8355E+02    -0.8373E+02    -0.8390E+02    -0.8408E+02    -0.8425E+02    -0.8442E+02    -0.8459E+02    -0.8475E+02    -0.8491E+02    -0.8506E+02    -0.8521E+02    -0.8536E+02    -0.8550E+02    -0.8563E+02    -0.8577E+02    -0.8590E+02    -0.8602E+02    -0.8614E+02    -0.8625E+02    -0.8636E+02    -0.8646E+02    -0.8656E+02    -0.8664E+02    -0.8672E+02    -0.8678E+02    -0.8682E+02    -0.8685E+02    -0.8685E+02
    -0.8681E+02    -0.8681E+02    -0.8678E+02    -0.8673E+02    -0.8666E+02    -0.8658E+02    -0.8649E+02    -0.8639E+02    -0.8628E+02    -0.8616E+02    -0.8603E+02    -0.8590E+02    -0.8577E+02    -0.8562E+02    -0.8548E+02    -0.8532E+02    -0.8516E+02    -0.8500E+02    -0.8483E+02    -0.8466E+02    -0.8448E+02    -0.8429E+02    -0.8410E+02    -0.8391E+02    -0.8371E+02    -0.8351E+02    -0.8330E+02    -0.8309E+02    -0.8288E+02    -0.8267E+02    -0.8245E+02    -0.8223E+02    -0.8202E+02    -0.8181E+02    -0.8159E+02    -0.8139E+02    -0.8119E+02    -0.8099E+02    -0.8080E+02    -0.8063E+02    -0.8046E+02    -0.8031E+02    -0.8017E+02    -0.8005E+02    -0.7994E+02    -0.7985E+02    -0.7978E+02    -0.7973E+02    -0.7970E+02    -0.7969E+02    -0.7970E+02    -0.7973E+02    -0.7978E+02    -0.7985E+02    -0.7994E+02    -0.8004E+02    -0.8016E+02    -0.8030E+02    -0.8045E+02    -0.8062E+02    -0.8080E+02    -0.8098E+02    -0.8117E+02    -0.8138E+02    -0.8158E+02    -0.8179E+02    -0.8200E+02    -0.8222E+02    -0.8243E+02    -0.8265E+02    -0.8286E+02    -0.8307E+02    -0.8328E+02    -0.8348E+02    -0.8368E+02    -0.8388E+02    -0.8407E+02    -0.8426E+02    -0.8444E+02    -0.8462E+02    -0.8479E+02    -0.8496E+02    -0.8512E+02    -0.8528E+02    -0.8543E+02    -0.8557E+02    -0.8571E+02    -0.8585E+02    -0.8598E+02    -0.8610E+02    -0.8622E+02    -0.8634E+02    -0.8644E+02    -0.8654E+02    -0.8663E+02    -0.8670E+02    -0.8677E+02    -0.8681E+02    -0.8684E+02    -0.8684E+02
    -0.8680E+02    -0.8680E+02    -0.8677E+02    -0.8672E+02    -0.8665E+02    -0.8657E+02    -0.8648E+02    -0.8637E+02    -0.8626E+02    -0.8613E+02    -0.8600E+02    -0.8587E+02    -0.8572E+02    -0.8557E+02    -0.8542E+02    -0.8525E+02    -0.8508E+02    -0.8491E+02    -0.8472E+02    -0.8453E+02    -0.8434E+02    -0.8413E+02    -0.8392E+02    -0.8371E+02    -0.8349E+02    -0.8326E+02    -0.8302E+02    -0.8278E+02    -0.8254E+02    -0.8229E+02    -0.8204E+02    -0.8179E+02    -0.8153E+02    -0.8128E+02    -0.8103E+02    -0.8078E+02    -0.8054E+02    -0.8030E+02    -0.8007E+02    -0.7985E+02    -0.7965E+02    -0.7946E+02    -0.7929E+02    -0.7913E+02    -0.7900E+02    -0.7889E+02    -0.7880E+02    -0.7874E+02    -0.7870E+02    -0.7868E+02    -0.7870E+02    -0.7873E+02    -0.7880E+02    -0.7889E+02    -0.7900E+02    -0.7913E+02    -0.7928E+02    -0.7945E+02    -0.7964E+02    -0.7985E+02    -0.8006E+02    -0.8029E+02    -0.8053E+02    -0.8077E+02    -0.8102E+02    -0.8127E+02    -0.8152E+02    -0.8177E+02    -0.8202E+02    -0.8227E+02    -0.8252E+02    -0.8276E+02    -0.8300E+02    -0.8323E+02    -0.8346E+02    -0.8368E+02    -0.8390E+02    -0.8410E+02    -0.8431E+02    -0.8450E+02    -0.8469E+02    -0.8487E+02    -0.8504E+02    -0.8521E+02    -0.8537E+02    -0.8553E+02    -0.8567E+02    -0.8582E+02    -0.8595E+02    -0.8608E+02    -0.8620E+02    -0.8632E+02    -0.8643E+02    -0.8653E+02    -0.8662E+02    -0.8669E+02    -0.8676E+02    -0.8681E+02    -0.8683E+02    -0.8683E+02
    -0.8680E+02    -0.8680E+02    -0.8677E+02    -0.8672E+02    -0.8665E+02    -0.8657E+02    -0.8647E+02    -0.8636E+02    -0.8624E+02    -0.8612E+02    -0.8598E+02    -0.8584E+02    -0.8569E+02    -0.8554E+02    -0.8537E+02    -0.8520E+02    -0.8502E+02    -0.8483E+02    -0.8463E+02    -0.8443E+02    -0.8421E+02    -0.8399E+02    -0.8376E+02    -0.8351E+02    -0.8326E+02    -0.8301E+02    -0.8274E+02    -0.8246E+02    -0.8218E+02    -0.8189E+02    -0.8160E+02    -0.8130E+02    -0.8099E+02    -0.8069E+02    -0.8038E+02    -0.8008E+02    -0.7978E+02    -0.7949E+02    -0.7921E+02    -0.7894E+02    -0.7868E+02    -0.7844E+02    -0.7823E+02    -0.7803E+02    -0.7786E+02    -0.7772E+02    -0.7760E+02    -0.7752E+02    -0.7747E+02    -0.7745E+02    -0.7747E+02    -0.7752E+02    -0.7760E+02    -0.7771E+02    -0.7786E+02    -0.7803E+02    -0.7822E+02    -0.7844E+02    -0.7868E+02    -0.7893E+02    -0.7920E+02    -0.7949E+02    -0.7978E+02    -0.8007E+02    -0.8038E+02    -0.8068E+02    -0.8098E+02    -0.8129E+02    -0.8158E+02    -0.8188E+02    -0.8217E+02    -0.8245E+02    -0.8272E+02    -0.8299E+02    -0.8324E+02    -0.8349E+02    -0.8373E+02    -0.8396E+02    -0.8418E+02    -0.8440E+02    -0.8460E+02    -0.8479E+02    -0.8498E+02    -0.8516E+02    -0.8533E+02    -0.8549E+02    -0.8565E+02    -0.8580E+02    -0.8594E+02    -0.8607E+02    -0.8620E+02    -0.8631E+02    -0.8642E+02    -0.8653E+02    -0.8662E+02    -0.8670E+02    -0.8676E+02    -0.8681E+02    -0.8683E+02    -0.8683E+02
    -0.8681E+02    -0.8681E+02    -0.8678E+02    -0.8673E+02    -0.8666E+02    -0.8657E+02    -0.8648E+02    -0.8637E+02    -0.8625E+02    -0.8612E+02    -0.8598E+02    -0.8584E+02    -0.8568E+02    -0.8552E+02    -0.8535E+02    -0.8516E+02    -0.8497E+02    -0.8477E+02    -0.8456E+02    -0.8434E+02    -0.8410E+02    -0.8386E+02    -0.8360E+02    -0.8333E+02    -0.8305E+02    -0.8275E+02    -0.8245E+02    -0.8213E+02    -0.8180E+02    -0.8146E+02    -0.8111E+02    -0.8076E+02    -0.8039E+02    -0.8002E+02    -0.7965E+02    -0.7927E+02    -0.7890E+02    -0.7854E+02    -0.7818E+02    -0.7783E+02    -0.7751E+02    -0.7720E+02    -0.7692E+02    -0.7666E+02    -0.7644E+02    -0.7626E+02    -0.7611E+02    -0.7600E+02    -0.7594E+02    -0.7591E+02    -0.7594E+02    -0.7600E+02    -0.7611E+02    -0.7626E+02    -0.7644E+02    -0.7666E+02    -0.7692E+02    -0.7720E+02    -0.7751E+02    -0.7783E+02    -0.7818E+02    -0.7853E+02    -0.7890E+02    -0.7927E+02    -0.7964E+02    -0.8001E+02    -0.8038E+02    -0.8075E+02    -0.8110E+02    -0.8145E+02    -0.8179E+02    -0.8212E+02    -0.8244E+02    -0.8274E+02    -0.8303E+02    -0.8331E+02    -0.8358E+02    -0.8384E+02    -0.8408E+02    -0.8431E+02    -0.8453E+02    -0.8474E+02    -0.8494E+02    -0.8513E+02    -0.8531E+02    -0.8548E+02    -0.8564E+02    -0.8580E+02    -0.8594E+02    -0.8608E+02    -0.8620E+02    -0.8632E+02    -0.8643E+02    -0.8654E+02    -0.8663E+02    -0.8671E+02    -0.8677E+02    -0.8682E+02    -0.8684E+02    -0.8684E+02
    -0.8682E+02    -0.8682E+02    -0.8679E+02    -0.8674E+02    -0.8668E+02    -0.8659E+02    -0.8650E+02    -0.8639E+02    -0.8627E+02    -0.8614E+02    -0.8600E+02    -0.8585E+02    -0.8569E+02    -0.8553E+02    -0.8535E+02    -0.8516E+02    -0.8496E+02    -0.8474E+02    -0.8451E+02    -0.8427E+02    -0.8402E+02    -0.8375E+02    -0.8346E+02    -0.8316E+02    -0.8285E+02    -0.8251E+02    -0.8216E+02    -0.8179E+02    -0.8140E+02    -0.8100E+02    -0.8058E+02    -0.8015E+02    -0.7971E+02    -0.7925E+02    -0.7879E+02    -0.7832E+02    -0.7785E+02    -0.7738E+02    -0.7692E+02    -0.7648E+02    -0.7605E+02    -0.7565E+02    -0.7527E+02    -0.7494E+02    -0.7464E+02    -0.7439E+02    -0.7419E+02    -0.7405E+02    -0.7396E+02    -0.7393E+02    -0.7396E+02    -0.7405E+02    -0.7420E+02    -0.7439E+02    -0.7464E+02    -0.7494E+02    -0.7527E+02    -0.7565E+02    -0.7605E+02    -0.7648E+02    -0.7692E+02    -0.7738E+02    -0.7785E+02    -0.7832E+02    -0.7878E+02    -0.7925E+02    -0.7970E+02    -0.8015E+02    -0.8058E+02    -0.8100E+02    -0.8140E+02    -0.8178E+02    -0.8215E+02    -0.8250E+02    -0.8283E+02    -0.8315E+02    -0.8345E+02    -0.8373E+02    -0.8400E+02    -0.8426E+02    -0.8449E+02    -0.8472E+02    -0.8493E+02    -0.8513E+02    -0.8532E+02    -0.8550E+02    -0.8566E+02    -0.8582E+02    -0.8596E+02    -0.8610E+02    -0.8623E+02    -0.8635E+02    -0.8646E+02    -0.8656E+02    -0.8665E+02    -0.8673E+02    -0.8679E+02    -0.8684E+02    -0.8686E+02    -0.8686E+02
    -0.8685E+02    -0.8685E+02    -0.8682E+02    -0.8677E+02    -0.8671E+02    -0.8663E+02    -0.8653E+02    -0.8643E+02    -0.8631E+02    -0.8618E+02    -0.8604E+02    -0.8590E+02    -0.8574E+02    -0.8556E+02    -0.8538E+02    -0.8518E+02    -0.8497E+02    -0.8475E+02    -0.8451E+02    -0.8425E+02    -0.8397E+02    -0.8368E+02    -0.8336E+02    -0.8302E+02    -0.8266E+02    -0.8228E+02    -0.8188E+02    -0.8144E+02    -0.8099E+02    -0.8051E+02    -0.8000E+02    -0.7947E+02    -0.7892E+02    -0.7835E+02    -0.7777E+02    -0.7717E+02    -0.7656E+02    -0.7596E+02    -0.7535E+02    -0.7477E+02    -0.7420E+02    -0.7366E+02    -0.7316E+02    -0.7270E+02    -0.7230E+02    -0.7197E+02    -0.7170E+02    -0.7150E+02    -0.7138E+02    -0.7134E+02    -0.7138E+02    -0.7150E+02    -0.7170E+02    -0.7197E+02    -0.7231E+02    -0.7271E+02    -0.7316E+02    -0.7366E+02    -0.7420E+02    -0.7477E+02    -0.7536E+02    -0.7596E+02    -0.7657E+02    -0.7717E+02    -0.7777E+02    -0.7836E+02    -0.7893E+02    -0.7948E+02    -0.8000E+02    -0.8051E+02    -0.8099E+02    -0.8144E+02    -0.8187E+02    -0.8228E+02    -0.8266E+02    -0.8302E+02    -0.8335E+02    -0.8367E+02    -0.8396E+02    -0.8424E+02    -0.8449E+02    -0.8473E+02    -0.8495E+02    -0.8516E+02    -0.8536E+02    -0.8554E+02    -0.8571E+02    -0.8587E+02    -0.8602E+02    -0.8615E+02    -0.8628E+02    -0.8640E+02    -0.8650E+02    -0.8660E+02    -0.8669E+02    -0.8676E+02    -0.8682E+02    -0.8686E+02    -0.8689E+02    -0.8689E+02
    -0.8689E+02    -0.8689E+02    -0.8686E+02    -0.8682E+02    -0.8675E+02    -0.8668E+02    -0.8659E+02    -0.8649E+02    -0.8638E+02    -0.8625E+02    -0.8612E+02    -0.8597E+02    -0.8581E+02    -0.8564E+02    -0.8545E+02    -0.8525E+02    -0.8503E+02    -0.8480E+02    -0.8454E+02    -0.8427E+02    -0.8397E+02    -0.8365E+02    -0.8330E+02    -0.8292E+02    -0.8251E+02    -0.8208E+02    -0.8160E+02    -0.8110E+02    -0.8056E+02    -0.7998E+02    -0.7936E+02    -0.7871E+02    -0.7802E+02    -0.7729E+02    -0.7654E+02    -0.7577E+02    -0.7498E+02    -0.7417E+02    -0.7337E+02    -0.7258E+02    -0.7182E+02    -0.7109E+02    -0.7040E+02    -0.6978E+02    -0.6923E+02    -0.6877E+02    -0.6839E+02    -0.6812E+02    -0.6796E+02    -0.6790E+02    -0.6796E+02    -0.6813E+02    -0.6840E+02    -0.6877E+02    -0.6924E+02    -0.6979E+02    -0.7041E+02    -0.7110E+02    -0.7183E+02    -0.7259E+02    -0.7338E+02    -0.7418E+02    -0.7499E+02    -0.7578E+02    -0.7655E+02    -0.7730E+02    -0.7803E+02    -0.7871E+02    -0.7937E+02    -0.7998E+02    -0.8056E+02    -0.8110E+02    -0.8161E+02    -0.8208E+02    -0.8252E+02    -0.8292E+02    -0.8330E+02    -0.8364E+02    -0.8396E+02    -0.8426E+02    -0.8454E+02    -0.8479E+02    -0.8502E+02    -0.8524E+02    -0.8544E+02    -0.8562E+02    -0.8579E+02    -0.8595E+02    -0.8610E+02    -0.8623E+02    -0.8635E+02    -0.8647E+02    -0.8657E+02    -0.8666E+02    -0.8674E+02    -0.8681E+02    -0.8687E+02    -0.8691E+02    -0.8693E+02    -0.8693E+02
    -0.8694E+02    -0.8694E+02    -0.8692E+02    -0.8688E+02    -0.8682E+02    -0.8675E+02    -0.8667E+02    -0.8657E+02    -0.8647E+02    -0.8635E+02    -0.8622E+02    -0.8608E+02    -0.8593E+02    -0.8576E+02    -0.8557E+02    -0.8537E+02    -0.8514E+02    -0.8490E+02    -0.8463E+02    -0.8434E+02    -0.8402E+02    -0.8367E+02    -0.8329E+02    -0.8287E+02    -0.8241E+02    -0.8190E+02    -0.8136E+02    -0.8076E+02    -0.8011E+02    -0.7941E+02    -0.7865E+02    -0.7783E+02    -0.7696E+02    -0.7603E+02    -0.7506E+02    -0.7404E+02    -0.7300E+02    -0.7193E+02    -0.7085E+02    -0.6978E+02    -0.6874E+02    -0.6774E+02    -0.6681E+02    -0.6596E+02    -0.6520E+02    -0.6456E+02    -0.6405E+02    -0.6368E+02    -0.6345E+02    -0.6337E+02    -0.6345E+02    -0.6368E+02    -0.6406E+02    -0.6457E+02    -0.6521E+02    -0.6597E+02    -0.6682E+02    -0.6776E+02    -0.6876E+02    -0.6980E+02    -0.7087E+02    -0.7194E+02    -0.7301E+02    -0.7406E+02    -0.7508E+02    -0.7605E+02    -0.7697E+02    -0.7785E+02    -0.7866E+02    -0.7942E+02    -0.8012E+02    -0.8077E+02    -0.8137E+02    -0.8192E+02    -0.8242E+02    -0.8288E+02    -0.8330E+02    -0.8368E+02    -0.8403E+02    -0.8435E+02    -0.8464E+02    -0.8490E+02    -0.8514E+02    -0.8537E+02    -0.8557E+02    -0.8575E+02    -0.8592E+02    -0.8607E+02    -0.8621E+02    -0.8634E+02    -0.8646E+02    -0.8656E+02    -0.8665E+02    -0.8674E+02    -0.8681E+02    -0.8687E+02    -0.8693E+02    -0.8696E+02    -0.8698E+02    -0.8698E+02
    -0.8701E+02    -0.8701E+02    -0.8699E+02    -0.8695E+02    -0.8690E+02    -0.8684E+02    -0.8677E+02    -0.8669E+02    -0.8659E+02    -0.8649E+02    -0.8637E+02    -0.8624E+02    -0.8609E+02    -0.8593E+02    -0.8574E+02    -0.8554E+02    -0.8532E+02    -0.8507E+02    -0.8479E+02    -0.8449E+02    -0.8415E+02    -0.8377E+02    -0.8335E+02    -0.8288E+02    -0.8236E+02    -0.8179E+02    -0.8115E+02    -0.8044E+02    -0.7966E+02    -0.7880E+02    -0.7786E+02    -0.7683E+02    -0.7572E+02    -0.7453E+02    -0.7326E+02    -0.7192E+02    -0.7053E+02    -0.6910E+02    -0.6765E+02    -0.6621E+02    -0.6480E+02    -0.6345E+02    -0.6219E+02    -0.6103E+02    -0.6000E+02    -0.5914E+02    -0.5844E+02    -0.5793E+02    -0.5762E+02    -0.5752E+02    -0.5763E+02    -0.5794E+02    -0.5845E+02    -0.5915E+02    -0.6002E+02    -0.6105E+02    -0.6220E+02    -0.6347E+02    -0.6483E+02    -0.6624E+02    -0.6768E+02    -0.6913E+02    -0.7055E+02    -0.7195E+02    -0.7328E+02    -0.7455E+02    -0.7575E+02    -0.7686E+02    -0.7788E+02    -0.7882E+02    -0.7968E+02    -0.8046E+02    -0.8117E+02    -0.8181E+02    -0.8238E+02    -0.8290E+02    -0.8337E+02    -0.8379E+02    -0.8416E+02    -0.8450E+02    -0.8481E+02    -0.8508E+02    -0.8533E+02    -0.8555E+02    -0.8575E+02    -0.8593E+02    -0.8609E+02    -0.8624E+02    -0.8637E+02    -0.8649E+02    -0.8659E+02    -0.8669E+02    -0.8677E+02    -0.8684E+02    -0.8691E+02    -0.8696E+02    -0.8700E+02    -0.8703E+02    -0.8705E+02    -0.8705E+02
    -0.8709E+02    -0.8709E+02    -0.8708E+02    -0.8705E+02    -0.8701E+02    -0.8696E+02    -0.8690E+02    -0.8683E+02    -0.8675E+02    -0.8666E+02    -0.8656E+02    -0.8644E+02    -0.8630E+02    -0.8615E+02    -0.8598E+02    -0.8578E+02    -0.8556E+02    -0.8532E+02    -0.8504E+02    -0.8472E+02    -0.8436E+02    -0.8396E+02    -0.8350E+02    -0.8298E+02    -0.8240E+02    -0.8174E+02    -0.8100E+02    -0.8016E+02    -0.7922E+02    -0.7817E+02    -0.7700E+02    -0.7571E+02    -0.7429E+02    -0.7275E+02    -0.7109E+02    -0.6934E+02    -0.6750E+02    -0.6560E+02    -0.6367E+02    -0.6175E+02    -0.5988E+02    -0.5807E+02    -0.5639E+02    -0.5485E+02    -0.5349E+02    -0.5233E+02    -0.5141E+02    -0.5074E+02    -0.5033E+02    -0.5019E+02    -0.5033E+02    -0.5074E+02    -0.5142E+02    -0.5235E+02    -0.5350E+02    -0.5487E+02    -0.5641E+02    -0.5810E+02    -0.5991E+02    -0.6179E+02    -0.6371E+02    -0.6564E+02    -0.6753E+02    -0.6937E+02    -0.7113E+02    -0.7279E+02    -0.7433E+02    -0.7574E+02    -0.7704E+02    -0.7820E+02    -0.7925E+02    -0.8019E+02    -0.8103E+02    -0.8177E+02    -0.8243E+02    -0.8301E+02    -0.8353E+02    -0.8398E+02    -0.8439E+02    -0.8474E+02    -0.8506E+02    -0.8534E+02    -0.8558E+02    -0.8580E+02    -0.8600E+02    -0.8617E+02    -0.8632E+02    -0.8645E+02    -0.8657E+02    -0.8667E+02    -0.8676E+02    -0.8684E+02    -0.8691E+02    -0.8697E+02    -0.8702E+02    -0.8706E+02    -0.8710E+02    -0.8712E+02    -0.8713E+02    -0.8713E+02
    -0.8719E+02    -0.8719E+02    -0.8718E+02    -0.8717E+02    -0.8714E+02    -0.8710E+02    -0.8706E+02    -0.8701E+02    -0.8695E+02    -0.8688E+02    -0.8679E+02    -0.8669E+02    -0.8657E+02    -0.8644E+02    -0.8628E+02    -0.8610E+02    -0.8589E+02    -0.8565E+02    -0.8537E+02    -0.8505E+02    -0.8468E+02    -0.8425E+02    -0.8376E+02    -0.8320E+02    -0.8255E+02    -0.8180E+02    -0.8094E+02    -0.7995E+02    -0.7883E+02    -0.7755E+02    -0.7610E+02    -0.7447E+02    -0.7267E+02    -0.7070E+02    -0.6855E+02    -0.6627E+02    -0.6386E+02    -0.6138E+02    -0.5886E+02    -0.5634E+02    -0.5388E+02    -0.5153E+02    -0.4933E+02    -0.4732E+02    -0.4555E+02    -0.4405E+02    -0.4285E+02    -0.4197E+02    -0.4144E+02    -0.4127E+02    -0.4145E+02    -0.4198E+02    -0.4286E+02    -0.4407E+02    -0.4557E+02    -0.4735E+02    -0.4936E+02    -0.5157E+02    -0.5392E+02    -0.5638E+02    -0.5890E+02    -0.6142E+02    -0.6391E+02    -0.6631E+02    -0.6860E+02    -0.7074E+02    -0.7272E+02    -0.7452E+02    -0.7614E+02    -0.7759E+02    -0.7887E+02    -0.7999E+02    -0.8098E+02    -0.8184E+02    -0.8259E+02    -0.8324E+02    -0.8380E+02    -0.8429E+02    -0.8471E+02    -0.8508E+02    -0.8540E+02    -0.8568E+02    -0.8592E+02    -0.8613E+02    -0.8631E+02    -0.8647E+02    -0.8660E+02    -0.8672E+02    -0.8682E+02    -0.8690E+02    -0.8697E+02    -0.8703E+02    -0.8708E+02    -0.8713E+02    -0.8716E+02    -0.8719E+02    -0.8721E+02    -0.8722E+02    -0.8723E+02    -0.8723E+02
    -0.8731E+02    -0.8731E+02    -0.8731E+02    -0.8730E+02    -0.8729E+02    -0.8727E+02    -0.8725E+02    -0.8722E+02    -0.8718E+02    -0.8713E+02    -0.8707E+02    -0.8699E+02    -0.8690E+02    -0.8679E+02    -0.8665E+02    -0.8649E+02    -0.8630E+02    -0.8608E+02    -0.8581E+02    -0.8549E+02    -0.8512E+02    -0.8468E+02    -0.8416E+02    -0.8355E+02    -0.8284E+02    -0.8200E+02    -0.8101E+02    -0.7986E+02    -0.7852E+02    -0.7697E+02    -0.7519E+02    -0.7317E+02    -0.7090E+02    -0.6839E+02    -0.6565E+02    -0.6272E+02    -0.5963E+02    -0.5643E+02    -0.5318E+02    -0.4995E+02    -0.4679E+02    -0.4376E+02    -0.4093E+02    -0.3835E+02    -0.3607E+02    -0.3414E+02    -0.3259E+02    -0.3146E+02    -0.3078E+02    -0.3055E+02    -0.3079E+02    -0.3148E+02    -0.3261E+02    -0.3416E+02    -0.3610E+02    -0.3838E+02    -0.4097E+02    -0.4381E+02    -0.4684E+02    -0.5000E+02    -0.5324E+02    -0.5648E+02    -0.5968E+02    -0.6278E+02    -0.6571E+02    -0.6845E+02    -0.7096E+02    -0.7323E+02    -0.7525E+02    -0.7702E+02    -0.7857E+02    -0.7991E+02    -0.8106E+02    -0.8204E+02    -0.8288E+02    -0.8360E+02    -0.8421E+02    -0.8472E+02    -0.8516E+02    -0.8554E+02    -0.8585E+02    -0.8612E+02    -0.8635E+02    -0.8654E+02    -0.8670E+02    -0.8683E+02    -0.8694E+02    -0.8703E+02    -0.8711E+02    -0.8717E+02    -0.8722E+02    -0.8726E+02    -0.8729E+02    -0.8731E+02    -0.8732E+02    -0.8733E+02    -0.8734E+02    -0.8734E+02    -0.8734E+02    -0.8734E+02
    -0.8745E+02    -0.8745E+02    -0.8745E+02    -0.8746E+02    -0.8746E+02    -0.8747E+02    -0.8747E+02    -0.8746E+02    -0.8745E+02    -0.8743E+02    -0.8740E+02    -0.8735E+02    -0.8729E+02    -0.8721E+02    -0.8710E+02    -0.8697E+02    -0.8681E+02    -0.8661E+02    -0.8636E+02    -0.8606E+02    -0.8569E+02    -0.8525E+02    -0.8472E+02    -0.8407E+02    -0.8330E+02    -0.8237E+02    -0.8126E+02    -0.7993E+02    -0.7836E+02    -0.7651E+02    -0.7435E+02    -0.7187E+02    -0.6905E+02    -0.6590E+02    -0.6245E+02    -0.5874E+02    -0.5482E+02    -0.5077E+02    -0.4665E+02    -0.4254E+02    -0.3852E+02    -0.3466E+02    -0.3104E+02    -0.2774E+02    -0.2482E+02    -0.2235E+02    -0.2037E+02    -0.1892E+02    -0.1805E+02    -0.1775E+02    -0.1805E+02    -0.1894E+02    -0.2039E+02    -0.2237E+02    -0.2486E+02    -0.2778E+02    -0.3109E+02    -0.3471E+02    -0.3857E+02    -0.4260E+02    -0.4671E+02    -0.5083E+02    -0.5489E+02    -0.5881E+02    -0.6252E+02    -0.6597E+02    -0.6912E+02    -0.7193E+02    -0.7442E+02    -0.7657E+02    -0.7842E+02    -0.7999E+02    -0.8132E+02    -0.8243E+02    -0.8336E+02    -0.8413E+02    -0.8477E+02    -0.8531E+02    -0.8575E+02    -0.8611E+02    -0.8641E+02    -0.8666E+02    -0.8686E+02    -0.8703E+02    -0.8716E+02    -0.8726E+02    -0.8734E+02    -0.8741E+02    -0.8745E+02    -0.8748E+02    -0.8750E+02    -0.8751E+02    -0.8752E+02    -0.8751E+02    -0.8751E+02    -0.8750E+02    -0.8749E+02    -0.8748E+02    -0.8747E+02    -0.8747E+02
    -0.8760E+02    -0.8760E+02    -0.8761E+02    -0.8763E+02    -0.8766E+02    -0.8768E+02    -0.8771E+02    -0.8774E+02    -0.8776E+02    -0.8777E+02    -0.8777E+02    -0.8776E+02    -0.8773E+02    -0.8769E+02    -0.8762E+02    -0.8753E+02    -0.8740E+02    -0.8724E+02    -0.8702E+02    -0.8675E+02    -0.8641E+02    -0.8598E+02    -0.8545E+02    -0.8479E+02    -0.8397E+02    -0.8296E+02    -0.8173E+02    -0.8023E+02    -0.7841E+02    -0.7623E+02    -0.7366E+02    -0.7064E+02    -0.6719E+02    -0.6330E+02    -0.5901E+02    -0.5438E+02    -0.4948E+02    -0.4439E+02    -0.3920E+02    -0.3401E+02    -0.2890E+02    -0.2399E+02    -0.1938E+02    -0.1515E+02    -0.1138E+02    -0.8176E+01    -0.5594E+01    -0.3702E+01    -0.2549E+01    -0.2163E+01    -0.2556E+01    -0.3716E+01    -0.5614E+01    -0.8203E+01    -0.1142E+02    -0.1519E+02    -0.1943E+02    -0.2405E+02    -0.2896E+02    -0.3407E+02    -0.3927E+02    -0.4446E+02    -0.4956E+02    -0.5446E+02    -0.5909E+02    -0.6338E+02    -0.6727E+02    -0.7072E+02    -0.7373E+02    -0.7631E+02    -0.7848E+02    -0.8030E+02    -0.8180E+02    -0.8303E+02    -0.8403E+02    -0.8485E+02    -0.8551E+02    -0.8604E+02    -0.8647E+02    -0.8681E+02    -0.8709E+02    -0.8730E+02    -0.8747E+02    -0.8759E+02    -0.8769E+02    -0.8775E+02    -0.8780E+02    -0.8783E+02    -0.8784E+02    -0.8783E+02    -0.8782E+02    -0.8780E+02    -0.8777E+02    -0.8774E+02    -0.8771E+02    -0.8768E+02    -0.8765E+02    -0.8763E+02    -0.8761E+02    -0.8761E+02
    -0.8776E+02    -0.8776E+02    -0.8778E+02    -0.8782E+02    -0.8786E+02    -0.8792E+02    -0.8798E+02    -0.8803E+02    -0.8809E+02    -0.8813E+02    -0.8818E+02    -0.8821E+02    -0.8822E+02    -0.8822E+02    -0.8820E+02    -0.8815E+02    -0.8808E+02    -0.8796E+02    -0.8779E+02    -0.8757E+02    -0.8726E+02    -0.8687E+02    -0.8636E+02    -0.8570E+02    -0.8486E+02    -0.8381E+02    -0.8247E+02    -0.8081E+02    -0.7875E+02    -0.7623E+02    -0.7320E+02    -0.6960E+02    -0.6542E+02    -0.6068E+02    -0.5541E+02    -0.4968E+02    -0.4358E+02    -0.3722E+02    -0.3068E+02    -0.2410E+02    -0.1759E+02    -0.1128E+02    -0.5279E+01     0.2818E+00     0.5271E+01     0.9562E+01     0.1304E+02     0.1560E+02     0.1716E+02     0.1769E+02     0.1716E+02     0.1558E+02     0.1302E+02     0.9533E+01     0.5235E+01     0.2383E+00    -0.5329E+01    -0.1134E+02    -0.1766E+02    -0.2417E+02    -0.3076E+02    -0.3730E+02    -0.4367E+02    -0.4977E+02    -0.5550E+02    -0.6077E+02    -0.6551E+02    -0.6969E+02    -0.7328E+02    -0.7631E+02    -0.7883E+02    -0.8088E+02    -0.8255E+02    -0.8388E+02    -0.8493E+02    -0.8577E+02    -0.8643E+02    -0.8694E+02    -0.8733E+02    -0.8763E+02    -0.8786E+02    -0.8803E+02    -0.8815E+02    -0.8823E+02    -0.8828E+02    -0.8830E+02    -0.8830E+02    -0.8829E+02    -0.8826E+02    -0.8822E+02    -0.8817E+02    -0.8811E+02    -0.8805E+02    -0.8799E+02    -0.8793E+02    -0.8787E+02    -0.8783E+02    -0.8779E+02    -0.8777E+02    -0.8777E+02
    -0.8793E+02    -0.8793E+02    -0.8796E+02    -0.8801E+02    -0.8808E+02    -0.8817E+02    -0.8825E+02    -0.8834E+02    -0.8844E+02    -0.8853E+02    -0.8861E+02    -0.8868E+02    -0.8875E+02    -0.8880E+02    -0.8883E+02    -0.8884E+02    -0.8881E+02    -0.8875E+02    -0.8865E+02    -0.8848E+02    -0.8824E+02    -0.8790E+02    -0.8744E+02    -0.8682E+02    -0.8599E+02    -0.8491E+02    -0.8351E+02    -0.8171E+02    -0.7942E+02    -0.7657E+02    -0.7306E+02    -0.6882E+02    -0.6383E+02    -0.5809E+02    -0.5166E+02    -0.4462E+02    -0.3704E+02    -0.2906E+02    -0.2079E+02    -0.1237E+02    -0.3921E+01     0.4395E+01     0.1241E+02     0.1992E+02     0.2674E+02     0.3266E+02     0.3749E+02     0.4107E+02     0.4328E+02     0.4402E+02     0.4327E+02     0.4106E+02     0.3747E+02     0.3263E+02     0.2670E+02     0.1987E+02     0.1235E+02     0.4334E+01    -0.3988E+01    -0.1244E+02    -0.2087E+02    -0.2915E+02    -0.3714E+02    -0.4471E+02    -0.5176E+02    -0.5819E+02    -0.6393E+02    -0.6891E+02    -0.7315E+02    -0.7666E+02    -0.7951E+02    -0.8179E+02    -0.8359E+02    -0.8499E+02    -0.8607E+02    -0.8689E+02    -0.8751E+02    -0.8798E+02    -0.8832E+02    -0.8856E+02    -0.8873E+02    -0.8883E+02    -0.8889E+02    -0.8892E+02    -0.8891E+02    -0.8888E+02    -0.8884E+02    -0.8877E+02    -0.8870E+02    -0.8862E+02    -0.8853E+02    -0.8844E+02    -0.8834E+02    -0.8825E+02    -0.8816E+02    -0.8808E+02    -0.8801E+02    -0.8795E+02    -0.8792E+02    -0.8792E+02
    -0.8810E+02    -0.8810E+02    -0.8814E+02    -0.8821E+02    -0.8831E+02    -0.8842E+02    -0.8854E+02    -0.8867E+02    -0.8880E+02    -0.8893E+02    -0.8905E+02    -0.8917E+02    -0.8929E+02    -0.8939E+02    -0.8948E+02    -0.8955E+02    -0.8959E+02    -0.8960E+02    -0.8956E+02    -0.8947E+02    -0.8931E+02    -0.8905E+02    -0.8866E+02    -0.8811E+02    -0.8733E+02    -0.8627E+02    -0.8484E+02    -0.8294E+02    -0.8047E+02    -0.7729E+02    -0.7329E+02    -0.6836E+02    -0.6246E+02    -0.5559E+02    -0.4778E+02    -0.3912E+02    -0.2970E+02    -0.1964E+02    -0.9053E+01     0.1919E+01     0.1311E+02     0.2431E+02     0.3528E+02     0.4571E+02     0.5530E+02     0.6373E+02     0.7068E+02     0.7587E+02     0.7908E+02     0.8017E+02     0.7908E+02     0.7586E+02     0.7066E+02     0.6370E+02     0.5526E+02     0.4566E+02     0.3522E+02     0.2425E+02     0.1304E+02     0.1841E+01    -0.9137E+01    -0.1973E+02    -0.2979E+02    -0.3922E+02    -0.4788E+02    -0.5569E+02    -0.6257E+02    -0.6846E+02    -0.7338E+02    -0.7738E+02    -0.8055E+02    -0.8303E+02    -0.8492E+02    -0.8635E+02    -0.8741E+02    -0.8818E+02    -0.8874E+02    -0.8913E+02    -0.8939E+02    -0.8955E+02    -0.8964E+02    -0.8968E+02    -0.8967E+02    -0.8963E+02    -0.8957E+02    -0.8949E+02    -0.8939E+02    -0.8928E+02    -0.8916E+02    -0.8903E+02    -0.8890E+02    -0.8877E+02    -0.8864E+02    -0.8851E+02    -0.8840E+02    -0.8829E+02    -0.8819E+02    -0.8812E+02    -0.8808E+02    -0.8808E+02
    -0.8827E+02    -0.8827E+02    -0.8832E+02    -0.8841E+02    -0.8853E+02    -0.8867E+02    -0.8882E+02    -0.8898E+02    -0.8915E+02    -0.8932E+02    -0.8949E+02    -0.8966E+02    -0.8983E+02    -0.8998E+02    -0.9013E+02    -0.9026E+02    -0.9037E+02    -0.9045E+02    -0.9050E+02    -0.9049E+02    -0.9042E+02    -0.9026E+02    -0.8997E+02    -0.8952E+02    -0.8883E+02    -0.8784E+02    -0.8643E+02    -0.8449E+02    -0.8187E+02    -0.7840E+02    -0.7392E+02    -0.6827E+02    -0.6137E+02    -0.5318E+02    -0.4374E+02    -0.3311E+02    -0.2135E+02    -0.8576E+01     0.5134E+01     0.1964E+02     0.3473E+02     0.5012E+02     0.6546E+02     0.8033E+02     0.9422E+02     0.1066E+03     0.1170E+03     0.1248E+03     0.1296E+03     0.1313E+03     0.1296E+03     0.1248E+03     0.1169E+03     0.1066E+03     0.9418E+02     0.8027E+02     0.6540E+02     0.5005E+02     0.3465E+02     0.1956E+02     0.5047E+01    -0.8669E+01    -0.2145E+02    -0.3321E+02    -0.4385E+02    -0.5329E+02    -0.6147E+02    -0.6837E+02    -0.7401E+02    -0.7849E+02    -0.8196E+02    -0.8457E+02    -0.8651E+02    -0.8791E+02    -0.8891E+02    -0.8959E+02    -0.9005E+02    -0.9033E+02    -0.9050E+02    -0.9057E+02    -0.9058E+02    -0.9053E+02    -0.9045E+02    -0.9035E+02    -0.9022E+02    -0.9008E+02    -0.8993E+02    -0.8977E+02    -0.8961E+02    -0.8944E+02    -0.8927E+02    -0.8910E+02    -0.8893E+02    -0.8878E+02    -0.8863E+02    -0.8849E+02    -0.8838E+02    -0.8829E+02    -0.8824E+02    -0.8824E+02
    -0.8843E+02    -0.8843E+02    -0.8850E+02    -0.8860E+02    -0.8874E+02    -0.8891E+02    -0.8909E+02    -0.8929E+02    -0.8949E+02    -0.8970E+02    -0.8992E+02    -0.9013E+02    -0.9034E+02    -0.9055E+02    -0.9075E+02    -0.9094E+02    -0.9112E+02    -0.9127E+02    -0.9140E+02    -0.9149E+02    -0.9152E+02    -0.9147E+02    -0.9130E+02    -0.9097E+02    -0.9041E+02    -0.8953E+02    -0.8821E+02    -0.8628E+02    -0.8358E+02    -0.7987E+02    -0.7494E+02    -0.6855E+02    -0.6056E+02    -0.5089E+02    -0.3955E+02    -0.2652E+02    -0.1186E+02     0.4446E+01     0.2233E+02     0.4168E+02     0.6227E+02     0.8375E+02     0.1056E+03     0.1273E+03     0.1480E+03     0.1668E+03     0.1829E+03     0.1951E+03     0.2029E+03     0.2055E+03     0.2028E+03     0.1951E+03     0.1828E+03     0.1668E+03     0.1480E+03     0.1273E+03     0.1056E+03     0.8368E+02     0.6220E+02     0.4160E+02     0.2225E+02     0.4352E+01    -0.1196E+02    -0.2663E+02    -0.3965E+02    -0.5100E+02    -0.6066E+02    -0.6865E+02    -0.7503E+02    -0.7997E+02    -0.8367E+02    -0.8636E+02    -0.8828E+02    -0.8960E+02    -0.9048E+02    -0.9104E+02    -0.9137E+02    -0.9154E+02    -0.9159E+02    -0.9157E+02    -0.9148E+02    -0.9136E+02    -0.9121E+02    -0.9104E+02    -0.9085E+02    -0.9066E+02    -0.9045E+02    -0.9025E+02    -0.9004E+02    -0.8983E+02    -0.8962E+02    -0.8941E+02    -0.8921E+02    -0.8902E+02    -0.8885E+02    -0.8869E+02    -0.8855E+02    -0.8845E+02    -0.8839E+02    -0.8839E+02
    -0.8858E+02    -0.8858E+02    -0.8865E+02    -0.8878E+02    -0.8894E+02    -0.8913E+02    -0.8934E+02    -0.8957E+02    -0.8981E+02    -0.9005E+02    -0.9030E+02    -0.9056E+02    -0.9082E+02    -0.9107E+02    -0.9133E+02    -0.9157E+02    -0.9182E+02    -0.9204E+02    -0.9225E+02    -0.9243E+02    -0.9256E+02    -0.9262E+02    -0.9258E+02    -0.9239E+02    -0.9198E+02    -0.9125E+02    -0.9006E+02    -0.8822E+02    -0.8551E+02    -0.8163E+02    -0.7629E+02    -0.6918E+02    -0.6006E+02    -0.4879E+02    -0.3527E+02    -0.1945E+02    -0.1223E+01     0.1952E+02     0.4284E+02     0.6870E+02     0.9692E+02     0.1272E+03     0.1588E+03     0.1911E+03     0.2227E+03     0.2523E+03     0.2782E+03     0.2984E+03     0.3114E+03     0.3159E+03     0.3114E+03     0.2984E+03     0.2782E+03     0.2523E+03     0.2227E+03     0.1910E+03     0.1588E+03     0.1271E+03     0.9685E+02     0.6862E+02     0.4275E+02     0.1942E+02    -0.1324E+01    -0.1955E+02    -0.3538E+02    -0.4889E+02    -0.6017E+02    -0.6929E+02    -0.7639E+02    -0.8172E+02    -0.8559E+02    -0.8830E+02    -0.9013E+02    -0.9132E+02    -0.9205E+02    -0.9246E+02    -0.9265E+02    -0.9269E+02    -0.9263E+02    -0.9250E+02    -0.9233E+02    -0.9213E+02    -0.9191E+02    -0.9167E+02    -0.9143E+02    -0.9118E+02    -0.9093E+02    -0.9068E+02    -0.9043E+02    -0.9018E+02    -0.8994E+02    -0.8970E+02    -0.8947E+02    -0.8925E+02    -0.8905E+02    -0.8887E+02    -0.8871E+02    -0.8860E+02    -0.8853E+02    -0.8853E+02
    -0.8871E+02    -0.8871E+02    -0.8879E+02    -0.8893E+02    -0.8911E+02    -0.8932E+02    -0.8956E+02    -0.8981E+02    -0.9008E+02    -0.9036E+02    -0.9064E+02    -0.9094E+02    -0.9123E+02    -0.9153E+02    -0.9183E+02    -0.9213E+02    -0.9243E+02    -0.9273E+02    -0.9301E+02    -0.9327E+02    -0.9350E+02    -0.9367E+02    -0.9376E+02    -0.9371E+02    -0.9345E+02    -0.9289E+02    -0.9186E+02    -0.9016E+02    -0.8751E+02    -0.8355E+02    -0.7790E+02    -0.7013E+02    -0.5990E+02    -0.4696E+02    -0.3112E+02    -0.1217E+02     0.1017E+02     0.3623E+02     0.6629E+02     0.1005E+03     0.1390E+03     0.1815E+03     0.2276E+03     0.2762E+03     0.3257E+03     0.3739E+03     0.4177E+03     0.4533E+03     0.4768E+03     0.4851E+03     0.4768E+03     0.4533E+03     0.4177E+03     0.3739E+03     0.3257E+03     0.2761E+03     0.2275E+03     0.1815E+03     0.1389E+03     0.1005E+03     0.6620E+02     0.3614E+02     0.1007E+02    -0.1228E+02    -0.3123E+02    -0.4706E+02    -0.6000E+02    -0.7023E+02    -0.7799E+02    -0.8364E+02    -0.8759E+02    -0.9024E+02    -0.9193E+02    -0.9295E+02    -0.9352E+02    -0.9377E+02    -0.9382E+02    -0.9374E+02    -0.9357E+02    -0.9335E+02    -0.9309E+02    -0.9281E+02    -0.9253E+02    -0.9223E+02    -0.9194E+02    -0.9164E+02    -0.9135E+02    -0.9106E+02    -0.9078E+02    -0.9050E+02    -0.9022E+02    -0.8995E+02    -0.8970E+02    -0.8945E+02    -0.8923E+02    -0.8902E+02    -0.8885E+02    -0.8872E+02    -0.8865E+02    -0.8865E+02
    -0.8882E+02    -0.8882E+02    -0.8890E+02    -0.8905E+02    -0.8925E+02    -0.8948E+02    -0.8973E+02    -0.9001E+02    -0.9030E+02    -0.9061E+02    -0.9092E+02    -0.9125E+02    -0.9158E+02    -0.9191E+02    -0.9225E+02    -0.9260E+02    -0.9295E+02    -0.9331E+02    -0.9366E+02    -0.9400E+02    -0.9431E+02    -0.9459E+02    -0.9479E+02    -0.9487E+02    -0.9476E+02    -0.9435E+02    -0.9349E+02    -0.9195E+02    -0.8941E+02    -0.8545E+02    -0.7958E+02    -0.7127E+02    -0.6005E+02    -0.4553E+02    -0.2740E+02    -0.5263E+01     0.2145E+02     0.5338E+02     0.9116E+02     0.1355E+03     0.1868E+03     0.2457E+03     0.3120E+03     0.3853E+03     0.4638E+03     0.5446E+03     0.6226E+03     0.6902E+03     0.7377E+03     0.7553E+03     0.7377E+03     0.6902E+03     0.6226E+03     0.5446E+03     0.4638E+03     0.3852E+03     0.3120E+03     0.2456E+03     0.1868E+03     0.1354E+03     0.9107E+02     0.5328E+02     0.2135E+02    -0.5367E+01    -0.2751E+02    -0.4564E+02    -0.6015E+02    -0.7137E+02    -0.7967E+02    -0.8553E+02    -0.8949E+02    -0.9202E+02    -0.9355E+02    -0.9441E+02    -0.9482E+02    -0.9493E+02    -0.9486E+02    -0.9466E+02    -0.9439E+02    -0.9407E+02    -0.9374E+02    -0.9339E+02    -0.9305E+02    -0.9270E+02    -0.9236E+02    -0.9203E+02    -0.9170E+02    -0.9138E+02    -0.9106E+02    -0.9075E+02    -0.9045E+02    -0.9016E+02    -0.8988E+02    -0.8962E+02    -0.8937E+02    -0.8915E+02    -0.8897E+02    -0.8883E+02    -0.8875E+02    -0.8875E+02
    -0.8890E+02    -0.8890E+02    -0.8899E+02    -0.8914E+02    -0.8935E+02    -0.8959E+02    -0.8987E+02    -0.9016E+02    -0.9047E+02    -0.9080E+02    -0.9113E+02    -0.9148E+02    -0.9183E+02    -0.9220E+02    -0.9257E+02    -0.9295E+02    -0.9335E+02    -0.9375E+02    -0.9416E+02    -0.9456E+02    -0.9495E+02    -0.9531E+02    -0.9561E+02    -0.9580E+02    -0.9581E+02    -0.9553E+02    -0.9482E+02    -0.9342E+02    -0.9101E+02    -0.8710E+02    -0.8111E+02    -0.7242E+02    -0.6042E+02    -0.4461E+02    -0.2451E+02     0.4865E+00     0.3125E+02     0.6881E+02     0.1143E+03     0.1692E+03     0.2350E+03     0.3132E+03     0.4055E+03     0.5131E+03     0.6363E+03     0.7733E+03     0.9185E+03     0.1059E+04     0.1171E+04     0.1220E+04     0.1171E+04     0.1059E+04     0.9184E+03     0.7733E+03     0.6362E+03     0.5130E+03     0.4054E+03     0.3131E+03     0.2349E+03     0.1692E+03     0.1143E+03     0.6871E+02     0.3115E+02     0.3825E+00    -0.2462E+02    -0.4471E+02    -0.6052E+02    -0.7252E+02    -0.8120E+02    -0.8718E+02    -0.9108E+02    -0.9349E+02    -0.9488E+02    -0.9560E+02    -0.9588E+02    -0.9587E+02    -0.9568E+02    -0.9539E+02    -0.9503E+02    -0.9464E+02    -0.9424E+02    -0.9384E+02    -0.9344E+02    -0.9306E+02    -0.9268E+02    -0.9231E+02    -0.9196E+02    -0.9161E+02    -0.9127E+02    -0.9094E+02    -0.9062E+02    -0.9031E+02    -0.9002E+02    -0.8974E+02    -0.8948E+02    -0.8925E+02    -0.8905E+02    -0.8891E+02    -0.8882E+02    -0.8882E+02
    -0.8895E+02    -0.8895E+02    -0.8904E+02    -0.8920E+02    -0.8941E+02    -0.8967E+02    -0.8995E+02    -0.9025E+02    -0.9058E+02    -0.9091E+02    -0.9126E+02    -0.9162E+02    -0.9199E+02    -0.9238E+02    -0.9277E+02    -0.9318E+02    -0.9360E+02    -0.9403E+02    -0.9447E+02    -0.9492E+02    -0.9537E+02    -0.9579E+02    -0.9615E+02    -0.9642E+02    -0.9651E+02    -0.9632E+02    -0.9570E+02    -0.9440E+02    -0.9209E+02    -0.8823E+02    -0.8221E+02    -0.7331E+02    -0.6082E+02    -0.4416E+02    -0.2272E+02     0.4273E+01     0.3796E+02     0.7974E+02     0.1313E+03     0.1949E+03     0.2732E+03     0.3695E+03     0.4884E+03     0.6351E+03     0.8162E+03     0.1039E+04     0.1308E+04     0.1621E+04     0.1944E+04     0.2164E+04     0.1944E+04     0.1621E+04     0.1308E+04     0.1039E+04     0.8161E+03     0.6350E+03     0.4883E+03     0.3695E+03     0.2731E+03     0.1948E+03     0.1312E+03     0.7964E+02     0.3786E+02     0.4169E+01    -0.2283E+02    -0.4426E+02    -0.6092E+02    -0.7340E+02    -0.8230E+02    -0.8831E+02    -0.9216E+02    -0.9447E+02    -0.9576E+02    -0.9639E+02    -0.9657E+02    -0.9648E+02    -0.9622E+02    -0.9586E+02    -0.9544E+02    -0.9500E+02    -0.9456E+02    -0.9412E+02    -0.9369E+02    -0.9328E+02    -0.9288E+02    -0.9249E+02    -0.9212E+02    -0.9176E+02    -0.9140E+02    -0.9106E+02    -0.9073E+02    -0.9041E+02    -0.9010E+02    -0.8981E+02    -0.8955E+02    -0.8931E+02    -0.8910E+02    -0.8895E+02    -0.8887E+02    -0.8887E+02
    -0.8897E+02    -0.8897E+02    -0.8906E+02    -0.8922E+02    -0.8944E+02    -0.8969E+02    -0.8998E+02    -0.9028E+02    -0.9061E+02    -0.9095E+02    -0.9131E+02    -0.9167E+02    -0.9205E+02    -0.9244E+02    -0.9284E+02    -0.9325E+02    -0.9368E+02    -0.9413E+02    -0.9458E+02    -0.9505E+02    -0.9551E+02    -0.9595E+02    -0.9634E+02    -0.9663E+02    -0.9675E+02    -0.9660E+02    -0.9601E+02    -0.9475E+02    -0.9247E+02    -0.8864E+02    -0.8261E+02    -0.7364E+02    -0.6100E+02    -0.4404E+02    -0.2214E+02     0.5579E+01     0.4034E+02     0.8370E+02     0.1376E+03     0.2047E+03     0.2883E+03     0.3931E+03     0.5255E+03     0.6954E+03     0.9178E+03     0.1218E+04     0.1641E+04     0.2270E+04     0.3277E+04     0.5017E+04     0.3277E+04     0.2270E+04     0.1641E+04     0.1218E+04     0.9177E+03     0.6953E+03     0.5255E+03     0.3930E+03     0.2882E+03     0.2046E+03     0.1375E+03     0.8360E+02     0.4024E+02     0.5475E+01    -0.2224E+02    -0.4415E+02    -0.6110E+02    -0.7374E+02    -0.8270E+02    -0.8872E+02    -0.9254E+02    -0.9482E+02    -0.9608E+02    -0.9666E+02    -0.9682E+02    -0.9670E+02    -0.9641E+02    -0.9602E+02    -0.9559E+02    -0.9513E+02    -0.9467E+02    -0.9422E+02    -0.9378E+02    -0.9336E+02    -0.9295E+02    -0.9255E+02    -0.9217E+02    -0.9180E+02    -0.9145E+02    -0.9110E+02    -0.9076E+02    -0.9044E+02    -0.9013E+02    -0.8984E+02    -0.8957E+02    -0.8933E+02    -0.8912E+02    -0.8897E+02    -0.8888E+02    -0.8888E+02
    -0.8895E+02    -0.8895E+02    -0.8904E+02    -0.8920E+02    -0.8941E+02    -0.8967E+02    -0.8995E+02    -0.9025E+02    -0.9058E+02    -0.9091E+02    -0.9126E+02    -0.9162E+02    -0.9199E+02    -0.9238E+02    -0.9277E+02    -0.9318E+02    -0.9360E+02    -0.9403E+02    -0.9447E+02    -0.9492E+02    -0.9537E+02    -0.9579E+02    -0.9615E+02    -0.9641E+02    -0.9651E+02    -0.9632E+02    -0.9570E+02    -0.9440E+02    -0.9209E+02    -0.8823E+02    -0.8221E+02    -0.7330E+02    -0.6082E+02    -0.4416E+02    -0.2272E+02     0.4275E+01     0.3796E+02     0.7974E+02     0.1313E+03     0.1949E+03     0.2732E+03     0.3695E+03     0.4884E+03     0.6351E+03     0.8162E+03     0.1039E+04     0.1308E+04     0.1621E+04     0.1944E+04     0.2164E+04     0.1944E+04     0.1621E+04     0.1308E+04     0.1039E+04     0.8161E+03     0.6350E+03     0.4883E+03     0.3695E+03     0.2731E+03     0.1948E+03     0.1312E+03     0.7964E+02     0.3786E+02     0.4171E+01    -0.2283E+02    -0.4426E+02    -0.6092E+02    -0.7340E+02    -0.8229E+02    -0.8831E+02    -0.9216E+02    -0.9447E+02    -0.9576E+02    -0.9639E+02    -0.9657E+02    -0.9648E+02    -0.9622E+02    -0.9586E+02    -0.9544E+02    -0.9500E+02    -0.9456E+02    -0.9412E+02    -0.9369E+02    -0.9328E+02    -0.9288E+02    -0.9249E+02    -0.9212E+02    -0.9176E+02    -0.9140E+02    -0.9106E+02    -0.9073E+02    -0.9041E+02    -0.9010E+02    -0.8981E+02    -0.8955E+02    -0.8931E+02    -0.8910E+02    -0.8895E+02    -0.8887E+02    -0.8887E+02
    -0.8890E+02    -0.8890E+02    -0.8899E+02    -0.8914E+02    -0.8935E+02    -0.8959E+02    -0.8987E+02    -0.9016E+02    -0.9047E+02    -0.9080E+02    -0.9113E+02    -0.9148E+02    -0.9183E+02    -0.9220E+02    -0.9257E+02    -0.9295E+02    -0.9335E+02    -0.9375E+02    -0.9416E+02    -0.9456E+02    -0.9495E+02    -0.9531E+02    -0.9561E+02    -0.9580E+02    -0.9581E+02    -0.9553E+02    -0.9482E+02    -0.9342E+02    -0.9101E+02    -0.8709E+02    -0.8111E+02    -0.7242E+02    -0.6042E+02    -0.4461E+02    -0.2451E+02     0.4897E+00     0.3125E+02     0.6881E+02     0.1144E+03     0.1692E+03     0.2350E+03     0.3132E+03     0.4055E+03     0.5131E+03     0.6363E+03     0.7733E+03     0.9185E+03     0.1059E+04     0.1171E+04     0.1220E+04     0.1171E+04     0.1059E+04     0.9184E+03     0.7733E+03     0.6362E+03     0.5130E+03     0.4054E+03     0.3131E+03     0.2349E+03     0.1692E+03     0.1143E+03     0.6871E+02     0.3115E+02     0.3858E+00    -0.2461E+02    -0.4471E+02    -0.6052E+02    -0.7252E+02    -0.8120E+02    -0.8717E+02    -0.9108E+02    -0.9349E+02    -0.9488E+02    -0.9560E+02    -0.9588E+02    -0.9587E+02    -0.9568E+02    -0.9539E+02    -0.9503E+02    -0.9464E+02    -0.9424E+02    -0.9384E+02    -0.9344E+02    -0.9306E+02    -0.9268E+02    -0.9231E+02    -0.9196E+02    -0.9161E+02    -0.9127E+02    -0.9094E+02    -0.9062E+02    -0.9031E+02    -0.9002E+02    -0.8974E+02    -0.8948E+02    -0.8925E+02    -0.8905E+02    -0.8891E+02    -0.8882E+02    -0.8882E+02
    -0.8882E+02    -0.8882E+02    -0.8890E+02    -0.8905E+02    -0.8925E+02    -0.8948E+02    -0.8973E+02    -0.9001E+02    -0.9030E+02    -0.9061E+02    -0.9092E+02    -0.9125E+02    -0.9158E+02    -0.9191E+02    -0.9225E+02    -0.9260E+02    -0.9295E+02    -0.9330E+02    -0.9366E+02    -0.9400E+02    -0.9431E+02    -0.9459E+02    -0.9479E+02    -0.9487E+02    -0.9476E+02    -0.9435E+02    -0.9349E+02    -0.9195E+02    -0.8941E+02    -0.8545E+02    -0.7958E+02    -0.7127E+02    -0.6004E+02    -0.4553E+02    -0.2740E+02    -0.5258E+01     0.2146E+02     0.5338E+02     0.9117E+02     0.1355E+03     0.1868E+03     0.2457E+03     0.3120E+03     0.3853E+03     0.4638E+03     0.5447E+03     0.6226E+03     0.6902E+03     0.7377E+03     0.7553E+03     0.7377E+03     0.6902E+03     0.6226E+03     0.5446E+03     0.4638E+03     0.3852E+03     0.3120E+03     0.2456E+03     0.1868E+03     0.1354E+03     0.9108E+02     0.5328E+02     0.2136E+02    -0.5362E+01    -0.2751E+02    -0.4563E+02    -0.6014E+02    -0.7137E+02    -0.7967E+02    -0.8553E+02    -0.8948E+02    -0.9202E+02    -0.9355E+02    -0.9441E+02    -0.9482E+02    -0.9493E+02    -0.9486E+02    -0.9466E+02    -0.9439E+02    -0.9407E+02    -0.9374E+02    -0.9339E+02    -0.9305E+02    -0.9270E+02    -0.9236E+02    -0.9203E+02    -0.9170E+02    -0.9138E+02    -0.9106E+02    -0.9075E+02    -0.9045E+02    -0.9016E+02    -0.8988E+02    -0.8962E+02    -0.8937E+02    -0.8915E+02    -0.8897E+02    -0.8883E+02    -0.8875E+02    -0.8875E+02
    -0.8871E+02    -0.8871E+02    -0.8879E+02    -0.8893E+02    -0.8911E+02    -0.8932E+02    -0.8956E+02    -0.8981E+02    -0.9008E+02    -0.9036E+02    -0.9064E+02    -0.9094E+02    -0.9123E+02    -0.9153E+02    -0.9183E+02    -0.9213E+02    -0.9243E+02    -0.9273E+02    -0.9301E+02    -0.9327E+02    -0.9350E+02    -0.9367E+02    -0.9376E+02    -0.9371E+02    -0.9345E+02    -0.9288E+02    -0.9186E+02    -0.9016E+02    -0.8751E+02    -0.8355E+02    -0.7789E+02    -0.7012E+02    -0.5989E+02    -0.4695E+02    -0.3111E+02    -0.1217E+02     0.1018E+02     0.3624E+02     0.6630E+02     0.1005E+03     0.1390E+03     0.1815E+03     0.2276E+03     0.2762E+03     0.3258E+03     0.3740E+03     0.4177E+03     0.4533E+03     0.4768E+03     0.4851E+03     0.4768E+03     0.4533E+03     0.4177E+03     0.3739E+03     0.3257E+03     0.2761E+03     0.2275E+03     0.1815E+03     0.1389E+03     0.1005E+03     0.6621E+02     0.3614E+02     0.1008E+02    -0.1227E+02    -0.3122E+02    -0.4706E+02    -0.6000E+02    -0.7022E+02    -0.7798E+02    -0.8363E+02    -0.8758E+02    -0.9023E+02    -0.9193E+02    -0.9295E+02    -0.9351E+02    -0.9377E+02    -0.9382E+02    -0.9374E+02    -0.9357E+02    -0.9335E+02    -0.9309E+02    -0.9281E+02    -0.9253E+02    -0.9223E+02    -0.9194E+02    -0.9164E+02    -0.9135E+02    -0.9106E+02    -0.9078E+02    -0.9050E+02    -0.9022E+02    -0.8995E+02    -0.8970E+02    -0.8945E+02    -0.8923E+02    -0.8902E+02    -0.8885E+02    -0.8872E+02    -0.8865E+02    -0.8865E+02
    -0.8858E+02    -0.8858E+02    -0.8865E+02    -0.8877E+02    -0.8894E+02    -0.8913E+02    -0.8934E+02    -0.8957E+02    -0.8980E+02    -0.9005E+02    -0.9030E+02    -0.9056E+02    -0.9082E+02    -0.9107E+02    -0.9133E+02    -0.9157E+02    -0.9181E+02    -0.9204E+02    -0.9225E+02    -0.9242E+02    -0.9256E+02    -0.9262E+02    -0.9258E+02    -0.9239E+02    -0.9198E+02    -0.9125E+02    -0.9006E+02    -0.8822E+02    -0.8550E+02    -0.8163E+02    -0.7629E+02    -0.6918E+02    -0.6006E+02    -0.4878E+02    -0.3526E+02    -0.1944E+02    -0.1214E+01     0.1953E+02     0.4285E+02     0.6871E+02     0.9693E+02     0.1272E+03     0.1588E+03     0.1911E+03     0.2227E+03     0.2524E+03     0.2782E+03     0.2985E+03     0.3114E+03     0.3159E+03     0.3114E+03     0.2984E+03     0.2782E+03     0.2523E+03     0.2227E+03     0.1910E+03     0.1588E+03     0.1271E+03     0.9686E+02     0.6863E+02     0.4276E+02     0.1943E+02    -0.1314E+01    -0.1954E+02    -0.3537E+02    -0.4889E+02    -0.6016E+02    -0.6928E+02    -0.7638E+02    -0.8172E+02    -0.8558E+02    -0.8830E+02    -0.9013E+02    -0.9132E+02    -0.9204E+02    -0.9246E+02    -0.9265E+02    -0.9269E+02    -0.9263E+02    -0.9250E+02    -0.9233E+02    -0.9213E+02    -0.9191E+02    -0.9167E+02    -0.9143E+02    -0.9118E+02    -0.9093E+02    -0.9068E+02    -0.9043E+02    -0.9018E+02    -0.8994E+02    -0.8970E+02    -0.8947E+02    -0.8925E+02    -0.8905E+02    -0.8887E+02    -0.8871E+02    -0.8860E+02    -0.8853E+02    -0.8853E+02
    -0.8843E+02    -0.8843E+02    -0.8849E+02    -0.8860E+02    -0.8874E+02    -0.8891E+02    -0.8909E+02    -0.8929E+02    -0.8949E+02    -0.8970E+02    -0.8992E+02    -0.9013E+02    -0.9034E+02    -0.9055E+02    -0.9075E+02    -0.9094E+02    -0.9112E+02    -0.9127E+02    -0.9140E+02    -0.9149E+02    -0.9152E+02    -0.9147E+02    -0.9130E+02    -0.9097E+02    -0.9041E+02    -0.8953E+02    -0.8820E+02    -0.8628E+02    -0.8357E+02    -0.7987E+02    -0.7493E+02    -0.6854E+02    -0.6055E+02    -0.5088E+02    -0.3953E+02    -0.2651E+02    -0.1184E+02     0.4458E+01     0.2235E+02     0.4170E+02     0.6228E+02     0.8376E+02     0.1057E+03     0.1273E+03     0.1480E+03     0.1669E+03     0.1829E+03     0.1951E+03     0.2029E+03     0.2055E+03     0.2029E+03     0.1951E+03     0.1828E+03     0.1668E+03     0.1480E+03     0.1273E+03     0.1056E+03     0.8369E+02     0.6221E+02     0.4162E+02     0.2226E+02     0.4364E+01    -0.1194E+02    -0.2661E+02    -0.3964E+02    -0.5099E+02    -0.6066E+02    -0.6864E+02    -0.7503E+02    -0.7996E+02    -0.8366E+02    -0.8636E+02    -0.8828E+02    -0.8960E+02    -0.9048E+02    -0.9104E+02    -0.9137E+02    -0.9154E+02    -0.9159E+02    -0.9156E+02    -0.9148E+02    -0.9136E+02    -0.9121E+02    -0.9104E+02    -0.9085E+02    -0.9065E+02    -0.9045E+02    -0.9025E+02    -0.9004E+02    -0.8983E+02    -0.8962E+02    -0.8941E+02    -0.8921E+02    -0.8902E+02    -0.8885E+02    -0.8869E+02    -0.8855E+02    -0.8845E+02    -0.8839E+02    -0.8839E+02
    -0.8827E+02    -0.8827E+02    -0.8832E+02    -0.8841E+02    -0.8853E+02    -0.8867E+02    -0.8882E+02    -0.8898E+02    -0.8915E+02    -0.8932E+02    -0.8949E+02    -0.8966E+02    -0.8983E+02    -0.8998E+02    -0.9013E+02    -0.9026E+02    -0.9036E+02    -0.9045E+02    -0.9049E+02    -0.9049E+02    -0.9042E+02    -0.9026E+02    -0.8997E+02    -0.8952E+02    -0.8883E+02    -0.8783E+02    -0.8642E+02    -0.8448E+02    -0.8186E+02    -0.7839E+02    -0.7391E+02    -0.6826E+02    -0.6136E+02    -0.5317E+02    -0.4373E+02    -0.3309E+02    -0.2134E+02    -0.8562E+01     0.5149E+01     0.1965E+02     0.3474E+02     0.5013E+02     0.6548E+02     0.8034E+02     0.9423E+02     0.1066E+03     0.1170E+03     0.1248E+03     0.1297E+03     0.1313E+03     0.1297E+03     0.1248E+03     0.1170E+03     0.1066E+03     0.9419E+02     0.8029E+02     0.6542E+02     0.5007E+02     0.3467E+02     0.1957E+02     0.5062E+01    -0.8654E+01    -0.2144E+02    -0.3319E+02    -0.4383E+02    -0.5327E+02    -0.6146E+02    -0.6836E+02    -0.7401E+02    -0.7849E+02    -0.8195E+02    -0.8457E+02    -0.8650E+02    -0.8791E+02    -0.8890E+02    -0.8959E+02    -0.9004E+02    -0.9033E+02    -0.9049E+02    -0.9057E+02    -0.9057E+02    -0.9053E+02    -0.9045E+02    -0.9035E+02    -0.9022E+02    -0.9008E+02    -0.8993E+02    -0.8977E+02    -0.8961E+02    -0.8944E+02    -0.8927E+02    -0.8910E+02    -0.8893E+02    -0.8877E+02    -0.8863E+02    -0.8849E+02    -0.8838E+02    -0.8829E+02    -0.8824E+02    -0.8824E+02
    -0.8810E+02    -0.8810E+02    -0.8814E+02    -0.8821E+02    -0.8831E+02    -0.8842E+02    -0.8854E+02    -0.8866E+02    -0.8879E+02    -0.8892E+02    -0.8905E+02    -0.8917E+02    -0.8929E+02    -0.8939E+02    -0.8948E+02    -0.8954E+02    -0.8959E+02    -0.8959E+02    -0.8956E+02    -0.8947E+02    -0.8931E+02    -0.8905E+02    -0.8866E+02    -0.8810E+02    -0.8733E+02    -0.8626E+02    -0.8483E+02    -0.8294E+02    -0.8046E+02    -0.7728E+02    -0.7328E+02    -0.6835E+02    -0.6245E+02    -0.5557E+02    -0.4777E+02    -0.3910E+02    -0.2968E+02    -0.1962E+02    -0.9035E+01     0.1937E+01     0.1313E+02     0.2433E+02     0.3530E+02     0.4573E+02     0.5532E+02     0.6375E+02     0.7070E+02     0.7589E+02     0.7910E+02     0.8019E+02     0.7910E+02     0.7588E+02     0.7068E+02     0.6372E+02     0.5528E+02     0.4568E+02     0.3524E+02     0.2427E+02     0.1306E+02     0.1859E+01    -0.9119E+01    -0.1971E+02    -0.2978E+02    -0.3920E+02    -0.4787E+02    -0.5568E+02    -0.6255E+02    -0.6845E+02    -0.7337E+02    -0.7737E+02    -0.8055E+02    -0.8302E+02    -0.8491E+02    -0.8634E+02    -0.8740E+02    -0.8818E+02    -0.8873E+02    -0.8912E+02    -0.8938E+02    -0.8955E+02    -0.8964E+02    -0.8968E+02    -0.8967E+02    -0.8963E+02    -0.8957E+02    -0.8948E+02    -0.8938E+02    -0.8927E+02    -0.8915E+02    -0.8903E+02    -0.8890E+02    -0.8877E+02    -0.8864E+02    -0.8851E+02    -0.8839E+02    -0.8829E+02    -0.8819E+02    -0.8812E+02    -0.8808E+02    -0.8808E+02
    -0.8793E+02    -0.8793E+02    -0.8796E+02    -0.8801E+02    -0.8808E+02    -0.8816E+02    -0.8825E+02    -0.8834E+02    -0.8843E+02    -0.8852E+02    -0.8861E+02    -0.8868E+02    -0.8875E+02    -0.8879E+02    -0.8883E+02    -0.8883E+02    -0.8881E+02    -0.8875E+02    -0.8865E+02    -0.8848E+02    -0.8824E+02    -0.8790E+02    -0.8744E+02    -0.8681E+02    -0.8599E+02    -0.8490E+02    -0.8350E+02    -0.8170E+02    -0.7942E+02    -0.7656E+02    -0.7304E+02    -0.6881E+02    -0.6381E+02    -0.5808E+02    -0.5165E+02    -0.4460E+02    -0.3702E+02    -0.2904E+02    -0.2077E+02    -0.1235E+02    -0.3899E+01     0.4417E+01     0.1243E+02     0.1994E+02     0.2676E+02     0.3268E+02     0.3751E+02     0.4110E+02     0.4330E+02     0.4404E+02     0.4329E+02     0.4108E+02     0.3749E+02     0.3265E+02     0.2672E+02     0.1990E+02     0.1237E+02     0.4357E+01    -0.3966E+01    -0.1242E+02    -0.2085E+02    -0.2913E+02    -0.3712E+02    -0.4469E+02    -0.5174E+02    -0.5818E+02    -0.6391E+02    -0.6890E+02    -0.7313E+02    -0.7665E+02    -0.7950E+02    -0.8178E+02    -0.8358E+02    -0.8498E+02    -0.8606E+02    -0.8689E+02    -0.8751E+02    -0.8797E+02    -0.8831E+02    -0.8855E+02    -0.8872E+02    -0.8883E+02    -0.8889E+02    -0.8891E+02    -0.8891E+02    -0.8888E+02    -0.8883E+02    -0.8877E+02    -0.8870E+02    -0.8862E+02    -0.8853E+02    -0.8844E+02    -0.8834E+02    -0.8825E+02    -0.8816E+02    -0.8808E+02    -0.8801E+02    -0.8795E+02    -0.8792E+02    -0.8792E+02
    -0.8776E+02    -0.8776E+02    -0.8778E+02    -0.8782E+02    -0.8786E+02    -0.8792E+02    -0.8797E+02    -0.8803E+02    -0.8808E+02    -0.8813E+02    -0.8817E+02    -0.8820E+02    -0.8822E+02    -0.8822E+02    -0.8820E+02    -0.8815E+02    -0.8807E+02    -0.8795E+02    -0.8779E+02    -0.8756E+02    -0.8726E+02    -0.8686E+02    -0.8635E+02    -0.8570E+02    -0.8486E+02    -0.8380E+02    -0.8246E+02    -0.8080E+02    -0.7874E+02    -0.7622E+02    -0.7318E+02    -0.6958E+02    -0.6541E+02    -0.6066E+02    -0.5539E+02    -0.4966E+02    -0.4356E+02    -0.3719E+02    -0.3066E+02    -0.2408E+02    -0.1757E+02    -0.1125E+02    -0.5253E+01     0.3077E+00     0.5297E+01     0.9588E+01     0.1306E+02     0.1562E+02     0.1719E+02     0.1772E+02     0.1718E+02     0.1561E+02     0.1304E+02     0.9559E+01     0.5261E+01     0.2643E+00    -0.5303E+01    -0.1131E+02    -0.1763E+02    -0.2415E+02    -0.3073E+02    -0.3727E+02    -0.4365E+02    -0.4975E+02    -0.5548E+02    -0.6075E+02    -0.6550E+02    -0.6967E+02    -0.7327E+02    -0.7630E+02    -0.7882E+02    -0.8087E+02    -0.8254E+02    -0.8387E+02    -0.8493E+02    -0.8576E+02    -0.8642E+02    -0.8693E+02    -0.8733E+02    -0.8763E+02    -0.8786E+02    -0.8803E+02    -0.8815E+02    -0.8823E+02    -0.8827E+02    -0.8830E+02    -0.8830E+02    -0.8828E+02    -0.8825E+02    -0.8821E+02    -0.8816E+02    -0.8811E+02    -0.8805E+02    -0.8799E+02    -0.8793E+02    -0.8787E+02    -0.8782E+02    -0.8779E+02    -0.8776E+02    -0.8776E+02
    -0.8760E+02    -0.8760E+02    -0.8761E+02    -0.8763E+02    -0.8765E+02    -0.8768E+02    -0.8771E+02    -0.8773E+02    -0.8775E+02    -0.8777E+02    -0.8777E+02    -0.8776E+02    -0.8773E+02    -0.8769E+02    -0.8762E+02    -0.8752E+02    -0.8740E+02    -0.8723E+02    -0.8702E+02    -0.8675E+02    -0.8640E+02    -0.8597E+02    -0.8544E+02    -0.8478E+02    -0.8396E+02    -0.8295E+02    -0.8172E+02    -0.8022E+02    -0.7840E+02    -0.7622E+02    -0.7364E+02    -0.7063E+02    -0.6717E+02    -0.6328E+02    -0.5899E+02    -0.5436E+02    -0.4945E+02    -0.4436E+02    -0.3917E+02    -0.3398E+02    -0.2887E+02    -0.2396E+02    -0.1935E+02    -0.1512E+02    -0.1135E+02    -0.8146E+01    -0.5564E+01    -0.3672E+01    -0.2518E+01    -0.2133E+01    -0.2525E+01    -0.3686E+01    -0.5584E+01    -0.8173E+01    -0.1139E+02    -0.1516E+02    -0.1940E+02    -0.2402E+02    -0.2893E+02    -0.3404E+02    -0.3924E+02    -0.4444E+02    -0.4953E+02    -0.5444E+02    -0.5907E+02    -0.6336E+02    -0.6725E+02    -0.7071E+02    -0.7372E+02    -0.7629E+02    -0.7847E+02    -0.8029E+02    -0.8179E+02    -0.8302E+02    -0.8402E+02    -0.8484E+02    -0.8550E+02    -0.8604E+02    -0.8647E+02    -0.8681E+02    -0.8708E+02    -0.8729E+02    -0.8746E+02    -0.8759E+02    -0.8768E+02    -0.8775E+02    -0.8780E+02    -0.8782E+02    -0.8783E+02    -0.8783E+02    -0.8782E+02    -0.8780E+02    -0.8777E+02    -0.8774E+02    -0.8771E+02    -0.8768E+02    -0.8765E+02    -0.8763E+02    -0.8761E+02    -0.8761E+02
    -0.8745E+02    -0.8745E+02    -0.8745E+02    -0.8746E+02    -0.8746E+02    -0.8747E+02    -0.8747E+02    -0.8746E+02    -0.8745E+02    -0.8743E+02    -0.8740E+02    -0.8735E+02    -0.8729E+02    -0.8720E+02    -0.8710E+02    -0.8697E+02    -0.8680E+02    -0.8660E+02    -0.8635E+02    -0.8605E+02    -0.8569E+02    -0.8524E+02    -0.8471E+02    -0.8407E+02    -0.8329E+02    -0.8236E+02    -0.8125E+02    -0.7992E+02    -0.7834E+02    -0.7649E+02    -0.7433E+02    -0.7185E+02    -0.6902E+02    -0.6588E+02    -0.6242E+02    -0.5871E+02    -0.5479E+02    -0.5074E+02    -0.4662E+02    -0.4251E+02    -0.3849E+02    -0.3463E+02    -0.3101E+02    -0.2771E+02    -0.2479E+02    -0.2231E+02    -0.2033E+02    -0.1889E+02    -0.1801E+02    -0.1772E+02    -0.1802E+02    -0.1890E+02    -0.2035E+02    -0.2234E+02    -0.2482E+02    -0.2775E+02    -0.3105E+02    -0.3468E+02    -0.3854E+02    -0.4257E+02    -0.4668E+02    -0.5080E+02    -0.5486E+02    -0.5878E+02    -0.6249E+02    -0.6595E+02    -0.6909E+02    -0.7191E+02    -0.7440E+02    -0.7656E+02    -0.7841E+02    -0.7998E+02    -0.8131E+02    -0.8242E+02    -0.8335E+02    -0.8412E+02    -0.8476E+02    -0.8530E+02    -0.8574E+02    -0.8611E+02    -0.8641E+02    -0.8665E+02    -0.8686E+02    -0.8702E+02    -0.8715E+02    -0.8726E+02    -0.8734E+02    -0.8740E+02    -0.8745E+02    -0.8748E+02    -0.8750E+02    -0.8751E+02    -0.8752E+02    -0.8751E+02    -0.8751E+02    -0.8750E+02    -0.8749E+02    -0.8748E+02    -0.8747E+02    -0.8747E+02
    -0.8731E+02    -0.8731E+02    -0.8731E+02    -0.8730E+02    -0.8729E+02    -0.8727E+02    -0.8725E+02    -0.8722E+02    -0.8718E+02    -0.8713E+02    -0.8707E+02    -0.8699E+02    -0.8690E+02    -0.8679E+02    -0.8665E+02    -0.8649E+02    -0.8630E+02    -0.8607E+02    -0.8580E+02    -0.8549E+02    -0.8511E+02    -0.8467E+02    -0.8415E+02    -0.8354E+02    -0.8283E+02    -0.8198E+02    -0.8100E+02    -0.7984E+02    -0.7850E+02    -0.7695E+02    -0.7517E+02    -0.7315E+02    -0.7088E+02    -0.6837E+02    -0.6563E+02    -0.6269E+02    -0.5959E+02    -0.5640E+02    -0.5315E+02    -0.4991E+02    -0.4675E+02    -0.4373E+02    -0.4089E+02    -0.3831E+02    -0.3603E+02    -0.3410E+02    -0.3255E+02    -0.3142E+02    -0.3074E+02    -0.3051E+02    -0.3075E+02    -0.3144E+02    -0.3257E+02    -0.3412E+02    -0.3606E+02    -0.3835E+02    -0.4093E+02    -0.4377E+02    -0.4680E+02    -0.4996E+02    -0.5320E+02    -0.5645E+02    -0.5965E+02    -0.6275E+02    -0.6569E+02    -0.6843E+02    -0.7094E+02    -0.7321E+02    -0.7523E+02    -0.7701E+02    -0.7856E+02    -0.7990E+02    -0.8105E+02    -0.8203E+02    -0.8287E+02    -0.8359E+02    -0.8420E+02    -0.8472E+02    -0.8516E+02    -0.8553E+02    -0.8585E+02    -0.8611E+02    -0.8634E+02    -0.8653E+02    -0.8669E+02    -0.8683E+02    -0.8694E+02    -0.8703E+02    -0.8711E+02    -0.8717E+02    -0.8722E+02    -0.8725E+02    -0.8728E+02    -0.8731E+02    -0.8732E+02    -0.8733E+02    -0.8734E+02    -0.8734E+02    -0.8734E+02    -0.8734E+02
    -0.8719E+02    -0.8719E+02    -0.8718E+02    -0.8716E+02    -0.8714E+02    -0.8710E+02    -0.8706E+02    -0.8701E+02    -0.8695E+02    -0.8687E+02    -0.8679E+02    -0.8669E+02    -0.8657E+02    -0.8643E+02    -0.8628E+02    -0.8609E+02    -0.8588E+02    -0.8564E+02    -0.8536E+02    -0.8504E+02    -0.8467E+02    -0.8425E+02    -0.8375E+02    -0.8319E+02    -0.8254E+02    -0.8179E+02    -0.8093E+02    -0.7994E+02    -0.7881E+02    -0.7753E+02    -0.7608E+02    -0.7445E+02    -0.7265E+02    -0.7067E+02    -0.6852E+02    -0.6624E+02    -0.6383E+02    -0.6134E+02    -0.5882E+02    -0.5630E+02    -0.5385E+02    -0.5149E+02    -0.4929E+02    -0.4728E+02    -0.4551E+02    -0.4400E+02    -0.4280E+02    -0.4193E+02    -0.4140E+02    -0.4122E+02    -0.4140E+02    -0.4194E+02    -0.4282E+02    -0.4402E+02    -0.4553E+02    -0.4731E+02    -0.4932E+02    -0.5153E+02    -0.5388E+02    -0.5635E+02    -0.5886E+02    -0.6139E+02    -0.6388E+02    -0.6628E+02    -0.6857E+02    -0.7072E+02    -0.7270E+02    -0.7450E+02    -0.7612E+02    -0.7757E+02    -0.7885E+02    -0.7998E+02    -0.8097E+02    -0.8183E+02    -0.8257E+02    -0.8323E+02    -0.8379E+02    -0.8428E+02    -0.8471E+02    -0.8508E+02    -0.8540E+02    -0.8567E+02    -0.8592E+02    -0.8612E+02    -0.8630E+02    -0.8646E+02    -0.8660E+02    -0.8671E+02    -0.8681E+02    -0.8690E+02    -0.8697E+02    -0.8703E+02    -0.8708E+02    -0.8712E+02    -0.8716E+02    -0.8719E+02    -0.8721E+02    -0.8722E+02    -0.8723E+02    -0.8723E+02
    -0.8709E+02    -0.8709E+02    -0.8707E+02    -0.8705E+02    -0.8701E+02    -0.8696E+02    -0.8690E+02    -0.8683E+02    -0.8675E+02    -0.8666E+02    -0.8655E+02    -0.8643E+02    -0.8630E+02    -0.8615E+02    -0.8597E+02    -0.8578E+02    -0.8556E+02    -0.8531E+02    -0.8503E+02    -0.8471E+02    -0.8435E+02    -0.8395E+02    -0.8349E+02    -0.8297E+02    -0.8239E+02    -0.8173E+02    -0.8098E+02    -0.8015E+02    -0.7920E+02    -0.7815E+02    -0.7698E+02    -0.7569E+02    -0.7427E+02    -0.7272E+02    -0.7107E+02    -0.6931E+02    -0.6747E+02    -0.6557E+02    -0.6364E+02    -0.6172E+02    -0.5984E+02    -0.5803E+02    -0.5634E+02    -0.5480E+02    -0.5344E+02    -0.5229E+02    -0.5136E+02    -0.5069E+02    -0.5028E+02    -0.5015E+02    -0.5029E+02    -0.5070E+02    -0.5138E+02    -0.5230E+02    -0.5346E+02    -0.5482E+02    -0.5637E+02    -0.5806E+02    -0.5987E+02    -0.6175E+02    -0.6367E+02    -0.6560E+02    -0.6750E+02    -0.6934E+02    -0.7110E+02    -0.7276E+02    -0.7430E+02    -0.7572E+02    -0.7701E+02    -0.7818E+02    -0.7924E+02    -0.8018E+02    -0.8101E+02    -0.8176E+02    -0.8242E+02    -0.8300E+02    -0.8352E+02    -0.8397E+02    -0.8438E+02    -0.8473E+02    -0.8505E+02    -0.8533E+02    -0.8558E+02    -0.8580E+02    -0.8599E+02    -0.8616E+02    -0.8631E+02    -0.8645E+02    -0.8656E+02    -0.8667E+02    -0.8676E+02    -0.8684E+02    -0.8691E+02    -0.8697E+02    -0.8702E+02    -0.8706E+02    -0.8709E+02    -0.8712E+02    -0.8713E+02    -0.8713E+02
    -0.8700E+02    -0.8700E+02    -0.8699E+02    -0.8695E+02    -0.8690E+02    -0.8684E+02    -0.8677E+02    -0.8668E+02    -0.8659E+02    -0.8648E+02    -0.8636E+02    -0.8623E+02    -0.8608E+02    -0.8592E+02    -0.8574E+02    -0.8554E+02    -0.8531E+02    -0.8506E+02    -0.8479E+02    -0.8448E+02    -0.8414E+02    -0.8376E+02    -0.8334E+02    -0.8287E+02    -0.8235E+02    -0.8177E+02    -0.8113E+02    -0.8042E+02    -0.7964E+02    -0.7878E+02    -0.7784E+02    -0.7681E+02    -0.7570E+02    -0.7450E+02    -0.7323E+02    -0.7189E+02    -0.7050E+02    -0.6907E+02    -0.6762E+02    -0.6618E+02    -0.6477E+02    -0.6341E+02    -0.6214E+02    -0.6098E+02    -0.5996E+02    -0.5909E+02    -0.5839E+02    -0.5789E+02    -0.5758E+02    -0.5747E+02    -0.5758E+02    -0.5789E+02    -0.5840E+02    -0.5910E+02    -0.5997E+02    -0.6100E+02    -0.6216E+02    -0.6343E+02    -0.6479E+02    -0.6620E+02    -0.6764E+02    -0.6909E+02    -0.7052E+02    -0.7192E+02    -0.7326E+02    -0.7453E+02    -0.7572E+02    -0.7683E+02    -0.7786E+02    -0.7880E+02    -0.7966E+02    -0.8044E+02    -0.8115E+02    -0.8179E+02    -0.8237E+02    -0.8289E+02    -0.8335E+02    -0.8377E+02    -0.8415E+02    -0.8449E+02    -0.8480E+02    -0.8507E+02    -0.8532E+02    -0.8554E+02    -0.8574E+02    -0.8592E+02    -0.8609E+02    -0.8623E+02    -0.8636E+02    -0.8648E+02    -0.8659E+02    -0.8668E+02    -0.8677E+02    -0.8684E+02    -0.8690E+02    -0.8696E+02    -0.8700E+02    -0.8703E+02    -0.8705E+02    -0.8705E+02
    -0.8694E+02    -0.8694E+02    -0.8691E+02    -0.8687E+02    -0.8682E+02    -0.8675E+02    -0.8666E+02    -0.8657E+02    -0.8646E+02    -0.8635E+02    -0.8622E+02    -0.8608E+02    -0.8592E+02    -0.8575E+02    -0.8556E+02    -0.8536E+02    -0.8514E+02    -0.8489E+02    -0.8463E+02    -0.8433E+02    -0.8401E+02    -0.8366E+02    -0.8328E+02    -0.8285E+02    -0.8239E+02    -0.8189E+02    -0.8134E+02    -0.8074E+02    -0.8009E+02    -0.7939E+02    -0.7862E+02    -0.7781E+02    -0.7693E+02    -0.7601E+02    -0.7503E+02    -0.7401E+02    -0.7296E+02    -0.7189E+02    -0.7082E+02    -0.6975E+02    -0.6870E+02    -0.6770E+02    -0.6677E+02    -0.6592E+02    -0.6516E+02    -0.6452E+02    -0.6400E+02    -0.6363E+02    -0.6340E+02    -0.6333E+02    -0.6340E+02    -0.6363E+02    -0.6401E+02    -0.6453E+02    -0.6517E+02    -0.6593E+02    -0.6678E+02    -0.6772E+02    -0.6872E+02    -0.6976E+02    -0.7083E+02    -0.7191E+02    -0.7298E+02    -0.7403E+02    -0.7505E+02    -0.7602E+02    -0.7695E+02    -0.7782E+02    -0.7864E+02    -0.7940E+02    -0.8010E+02    -0.8075E+02    -0.8135E+02    -0.8190E+02    -0.8240E+02    -0.8286E+02    -0.8328E+02    -0.8367E+02    -0.8402E+02    -0.8434E+02    -0.8463E+02    -0.8489E+02    -0.8514E+02    -0.8536E+02    -0.8556E+02    -0.8574E+02    -0.8591E+02    -0.8607E+02    -0.8621E+02    -0.8634E+02    -0.8645E+02    -0.8656E+02    -0.8665E+02    -0.8674E+02    -0.8681E+02    -0.8687E+02    -0.8692E+02    -0.8696E+02    -0.8698E+02    -0.8698E+02
    -0.8688E+02    -0.8688E+02    -0.8686E+02    -0.8681E+02    -0.8675E+02    -0.8667E+02    -0.8659E+02    -0.8648E+02    -0.8637E+02    -0.8625E+02    -0.8611E+02    -0.8596E+02    -0.8581E+02    -0.8563E+02    -0.8545E+02    -0.8524E+02    -0.8502E+02    -0.8479E+02    -0.8453E+02    -0.8426E+02    -0.8396E+02    -0.8363E+02    -0.8328E+02    -0.8291E+02    -0.8250E+02    -0.8206E+02    -0.8159E+02    -0.8108E+02    -0.8054E+02    -0.7996E+02    -0.7934E+02    -0.7868E+02    -0.7799E+02    -0.7727E+02    -0.7652E+02    -0.7574E+02    -0.7495E+02    -0.7414E+02    -0.7334E+02    -0.7255E+02    -0.7178E+02    -0.7105E+02    -0.7036E+02    -0.6974E+02    -0.6919E+02    -0.6872E+02    -0.6835E+02    -0.6808E+02    -0.6791E+02    -0.6786E+02    -0.6791E+02    -0.6808E+02    -0.6835E+02    -0.6873E+02    -0.6920E+02    -0.6975E+02    -0.7037E+02    -0.7106E+02    -0.7179E+02    -0.7256E+02    -0.7335E+02    -0.7415E+02    -0.7496E+02    -0.7575E+02    -0.7653E+02    -0.7728E+02    -0.7800E+02    -0.7869E+02    -0.7935E+02    -0.7996E+02    -0.8054E+02    -0.8109E+02    -0.8159E+02    -0.8206E+02    -0.8250E+02    -0.8291E+02    -0.8328E+02    -0.8363E+02    -0.8395E+02    -0.8425E+02    -0.8453E+02    -0.8478E+02    -0.8501E+02    -0.8523E+02    -0.8543E+02    -0.8562E+02    -0.8579E+02    -0.8595E+02    -0.8609E+02    -0.8622E+02    -0.8635E+02    -0.8646E+02    -0.8656E+02    -0.8666E+02    -0.8674E+02    -0.8681E+02    -0.8686E+02    -0.8690E+02    -0.8693E+02    -0.8693E+02
    -0.8685E+02    -0.8685E+02    -0.8682E+02    -0.8677E+02    -0.8670E+02    -0.8662E+02    -0.8653E+02    -0.8642E+02    -0.8631E+02    -0.8618E+02    -0.8604E+02    -0.8589E+02    -0.8573E+02    -0.8556E+02    -0.8537E+02    -0.8518E+02    -0.8496E+02    -0.8474E+02    -0.8450E+02    -0.8424E+02    -0.8396E+02    -0.8366E+02    -0.8335E+02    -0.8301E+02    -0.8265E+02    -0.8227E+02    -0.8186E+02    -0.8143E+02    -0.8097E+02    -0.8049E+02    -0.7998E+02    -0.7945E+02    -0.7890E+02    -0.7833E+02    -0.7774E+02    -0.7714E+02    -0.7653E+02    -0.7593E+02    -0.7532E+02    -0.7473E+02    -0.7416E+02    -0.7362E+02    -0.7312E+02    -0.7267E+02    -0.7226E+02    -0.7193E+02    -0.7165E+02    -0.7146E+02    -0.7134E+02    -0.7130E+02    -0.7134E+02    -0.7146E+02    -0.7166E+02    -0.7193E+02    -0.7227E+02    -0.7267E+02    -0.7312E+02    -0.7363E+02    -0.7417E+02    -0.7474E+02    -0.7533E+02    -0.7593E+02    -0.7654E+02    -0.7714E+02    -0.7774E+02    -0.7833E+02    -0.7890E+02    -0.7945E+02    -0.7998E+02    -0.8049E+02    -0.8097E+02    -0.8142E+02    -0.8186E+02    -0.8226E+02    -0.8264E+02    -0.8300E+02    -0.8334E+02    -0.8365E+02    -0.8395E+02    -0.8422E+02    -0.8448E+02    -0.8472E+02    -0.8495E+02    -0.8515E+02    -0.8535E+02    -0.8553E+02    -0.8570E+02    -0.8586E+02    -0.8601E+02    -0.8615E+02    -0.8627E+02    -0.8639E+02    -0.8650E+02    -0.8660E+02    -0.8668E+02    -0.8676E+02    -0.8682E+02    -0.8686E+02    -0.8689E+02    -0.8689E+02
    -0.8682E+02    -0.8682E+02    -0.8679E+02    -0.8674E+02    -0.8667E+02    -0.8659E+02    -0.8649E+02    -0.8638E+02    -0.8626E+02    -0.8613E+02    -0.8600E+02    -0.8585E+02    -0.8569E+02    -0.8552E+02    -0.8534E+02    -0.8515E+02    -0.8495E+02    -0.8473E+02    -0.8450E+02    -0.8426E+02    -0.8401E+02    -0.8374E+02    -0.8345E+02    -0.8315E+02    -0.8283E+02    -0.8249E+02    -0.8214E+02    -0.8177E+02    -0.8138E+02    -0.8098E+02    -0.8056E+02    -0.8013E+02    -0.7968E+02    -0.7922E+02    -0.7876E+02    -0.7829E+02    -0.7782E+02    -0.7735E+02    -0.7689E+02    -0.7644E+02    -0.7601E+02    -0.7561E+02    -0.7524E+02    -0.7490E+02    -0.7460E+02    -0.7435E+02    -0.7416E+02    -0.7401E+02    -0.7392E+02    -0.7389E+02    -0.7392E+02    -0.7401E+02    -0.7416E+02    -0.7436E+02    -0.7460E+02    -0.7490E+02    -0.7524E+02    -0.7561E+02    -0.7601E+02    -0.7644E+02    -0.7689E+02    -0.7735E+02    -0.7782E+02    -0.7829E+02    -0.7876E+02    -0.7922E+02    -0.7968E+02    -0.8012E+02    -0.8056E+02    -0.8098E+02    -0.8138E+02    -0.8176E+02    -0.8213E+02    -0.8248E+02    -0.8282E+02    -0.8314E+02    -0.8344E+02    -0.8372E+02    -0.8399E+02    -0.8424E+02    -0.8448E+02    -0.8471E+02    -0.8492E+02    -0.8512E+02    -0.8531E+02    -0.8549E+02    -0.8565E+02    -0.8581E+02    -0.8596E+02    -0.8610E+02    -0.8623E+02    -0.8635E+02    -0.8646E+02    -0.8656E+02    -0.8665E+02    -0.8672E+02    -0.8679E+02    -0.8683E+02    -0.8686E+02    -0.8686E+02
    -0.8680E+02    -0.8680E+02    -0.8677E+02    -0.8672E+02    -0.8665E+02    -0.8657E+02    -0.8647E+02    -0.8636E+02    -0.8624E+02    -0.8611E+02    -0.8598E+02    -0.8583E+02    -0.8567E+02    -0.8551E+02    -0.8534E+02    -0.8515E+02    -0.8496E+02    -0.8476E+02    -0.8455E+02    -0.8432E+02    -0.8409E+02    -0.8384E+02    -0.8358E+02    -0.8331E+02    -0.8303E+02    -0.8274E+02    -0.8243E+02    -0.8211E+02    -0.8178E+02    -0.8144E+02    -0.8109E+02    -0.8073E+02    -0.8037E+02    -0.7999E+02    -0.7962E+02    -0.7924E+02    -0.7887E+02    -0.7850E+02    -0.7815E+02    -0.7780E+02    -0.7747E+02    -0.7717E+02    -0.7688E+02    -0.7663E+02    -0.7641E+02    -0.7622E+02    -0.7607E+02    -0.7596E+02    -0.7590E+02    -0.7588E+02    -0.7590E+02    -0.7596E+02    -0.7607E+02    -0.7622E+02    -0.7641E+02    -0.7663E+02    -0.7688E+02    -0.7716E+02    -0.7747E+02    -0.7780E+02    -0.7814E+02    -0.7850E+02    -0.7887E+02    -0.7924E+02    -0.7961E+02    -0.7999E+02    -0.8036E+02    -0.8072E+02    -0.8108E+02    -0.8143E+02    -0.8177E+02    -0.8210E+02    -0.8242E+02    -0.8272E+02    -0.8301E+02    -0.8330E+02    -0.8356E+02    -0.8382E+02    -0.8407E+02    -0.8430E+02    -0.8452E+02    -0.8473E+02    -0.8493E+02    -0.8512E+02    -0.8530E+02    -0.8547E+02    -0.8563E+02    -0.8579E+02    -0.8593E+02    -0.8607E+02    -0.8620E+02    -0.8632E+02    -0.8643E+02    -0.8653E+02    -0.8662E+02    -0.8670E+02    -0.8677E+02    -0.8681E+02    -0.8684E+02    -0.8684E+02
    -0.8680E+02    -0.8680E+02    -0.8677E+02    -0.8672E+02    -0.8665E+02    -0.8656E+02    -0.8647E+02    -0.8636E+02    -0.8624E+02    -0.8611E+02    -0.8598E+02    -0.8583E+02    -0.8568E+02    -0.8553E+02    -0.8536E+02    -0.8519E+02    -0.8501E+02    -0.8482E+02    -0.8462E+02    -0.8441E+02    -0.8420E+02    -0.8397E+02    -0.8374E+02    -0.8350E+02    -0.8325E+02    -0.8299E+02    -0.8272E+02    -0.8244E+02    -0.8216E+02    -0.8187E+02    -0.8157E+02    -0.8127E+02    -0.8097E+02    -0.8066E+02    -0.8036E+02    -0.8005E+02    -0.7975E+02    -0.7946E+02    -0.7918E+02    -0.7891E+02    -0.7865E+02    -0.7841E+02    -0.7819E+02    -0.7799E+02    -0.7782E+02    -0.7768E+02    -0.7757E+02    -0.7748E+02    -0.7743E+02    -0.7742E+02    -0.7743E+02    -0.7748E+02    -0.7757E+02    -0.7768E+02    -0.7782E+02    -0.7799E+02    -0.7819E+02    -0.7841E+02    -0.7864E+02    -0.7890E+02    -0.7917E+02    -0.7945E+02    -0.7975E+02    -0.8005E+02    -0.8035E+02    -0.8065E+02    -0.8096E+02    -0.8126E+02    -0.8156E+02    -0.8185E+02    -0.8214E+02    -0.8243E+02    -0.8270E+02    -0.8297E+02    -0.8322E+02    -0.8347E+02    -0.8371E+02    -0.8395E+02    -0.8417E+02    -0.8438E+02    -0.8459E+02    -0.8478E+02    -0.8497E+02    -0.8515E+02    -0.8532E+02    -0.8548E+02    -0.8564E+02    -0.8579E+02    -0.8593E+02    -0.8606E+02    -0.8619E+02    -0.8631E+02    -0.8642E+02    -0.8652E+02    -0.8661E+02    -0.8669E+02    -0.8676E+02    -0.8681E+02    -0.8683E+02    -0.8683E+02
    -0.8680E+02    -0.8680E+02    -0.8677E+02    -0.8672E+02    -0.8665E+02    -0.8657E+02    -0.8647E+02    -0.8636E+02    -0.8625E+02    -0.8613E+02    -0.8599E+02    -0.8586E+02    -0.8571E+02    -0.8556E+02    -0.8540E+02    -0.8524E+02    -0.8507E+02    -0.8489E+02    -0.8471E+02    -0.8452E+02    -0.8432E+02    -0.8412E+02    -0.8391E+02    -0.8369E+02    -0.8347E+02    -0.8324E+02    -0.8300E+02    -0.8276E+02    -0.8252E+02    -0.8227E+02    -0.8202E+02    -0.8176E+02    -0.8151E+02    -0.8125E+02    -0.8100E+02    -0.8075E+02    -0.8050E+02    -0.8027E+02    -0.8004E+02    -0.7982E+02    -0.7962E+02    -0.7943E+02    -0.7925E+02    -0.7910E+02    -0.7896E+02    -0.7885E+02    -0.7876E+02    -0.7870E+02    -0.7866E+02    -0.7865E+02    -0.7866E+02    -0.7870E+02    -0.7876E+02    -0.7885E+02    -0.7896E+02    -0.7909E+02    -0.7925E+02    -0.7942E+02    -0.7961E+02    -0.7981E+02    -0.8003E+02    -0.8026E+02    -0.8050E+02    -0.8074E+02    -0.8099E+02    -0.8124E+02    -0.8149E+02    -0.8175E+02    -0.8200E+02    -0.8225E+02    -0.8250E+02    -0.8274E+02    -0.8298E+02    -0.8321E+02    -0.8344E+02    -0.8366E+02    -0.8388E+02    -0.8409E+02    -0.8429E+02    -0.8448E+02    -0.8467E+02    -0.8485E+02    -0.8503E+02    -0.8520E+02    -0.8536E+02    -0.8552E+02    -0.8566E+02    -0.8581E+02    -0.8594E+02    -0.8607E+02    -0.8620E+02    -0.8631E+02    -0.8642E+02    -0.8652E+02    -0.8661E+02    -0.8669E+02    -0.8676E+02    -0.8680E+02    -0.8683E+02    -0.8683E+02
    -0.8681E+02    -0.8681E+02    -0.8678E+02    -0.8673E+02    -0.8666E+02    -0.8658E+02    -0.8649E+02    -0.8638E+02    -0.8627E+02    -0.8615E+02    -0.8603E+02    -0.8589E+02    -0.8576E+02    -0.8561E+02    -0.8546E+02    -0.8531E+02    -0.8515E+02    -0.8499E+02    -0.8482E+02    -0.8464E+02    -0.8446E+02    -0.8427E+02    -0.8408E+02    -0.8389E+02    -0.8369E+02    -0.8349E+02    -0.8328E+02    -0.8307E+02    -0.8286E+02    -0.8264E+02    -0.8242E+02    -0.8221E+02    -0.8199E+02    -0.8178E+02    -0.8156E+02    -0.8136E+02    -0.8115E+02    -0.8096E+02    -0.8077E+02    -0.8059E+02    -0.8043E+02    -0.8027E+02    -0.8013E+02    -0.8001E+02    -0.7990E+02    -0.7981E+02    -0.7974E+02    -0.7969E+02    -0.7966E+02    -0.7965E+02    -0.7966E+02    -0.7969E+02    -0.7974E+02    -0.7981E+02    -0.7990E+02    -0.8001E+02    -0.8013E+02    -0.8027E+02    -0.8042E+02    -0.8059E+02    -0.8076E+02    -0.8095E+02    -0.8114E+02    -0.8134E+02    -0.8155E+02    -0.8176E+02    -0.8198E+02    -0.8219E+02    -0.8241E+02    -0.8262E+02    -0.8283E+02    -0.8305E+02    -0.8326E+02    -0.8346E+02    -0.8366E+02    -0.8386E+02    -0.8405E+02    -0.8424E+02    -0.8442E+02    -0.8460E+02    -0.8478E+02    -0.8494E+02    -0.8511E+02    -0.8526E+02    -0.8542E+02    -0.8556E+02    -0.8570E+02    -0.8584E+02    -0.8597E+02    -0.8610E+02    -0.8622E+02    -0.8633E+02    -0.8643E+02    -0.8653E+02    -0.8662E+02    -0.8670E+02    -0.8676E+02    -0.8681E+02    -0.8684E+02    -0.8684E+02
    -0.8682E+02    -0.8682E+02    -0.8679E+02    -0.8674E+02    -0.8668E+02    -0.8660E+02    -0.8651E+02    -0.8641E+02    -0.8630E+02    -0.8619E+02    -0.8607E+02    -0.8594E+02    -0.8581E+02    -0.8567E+02    -0.8553E+02    -0.8539E+02    -0.8524E+02    -0.8509E+02    -0.8493E+02    -0.8477E+02    -0.8461E+02    -0.8444E+02    -0.8427E+02    -0.8409E+02    -0.8391E+02    -0.8373E+02    -0.8355E+02    -0.8336E+02    -0.8318E+02    -0.8299E+02    -0.8280E+02    -0.8262E+02    -0.8243E+02    -0.8225E+02    -0.8207E+02    -0.8189E+02    -0.8172E+02    -0.8156E+02    -0.8141E+02    -0.8126E+02    -0.8112E+02    -0.8100E+02    -0.8088E+02    -0.8078E+02    -0.8069E+02    -0.8062E+02    -0.8056E+02    -0.8052E+02    -0.8050E+02    -0.8049E+02    -0.8049E+02    -0.8052E+02    -0.8056E+02    -0.8062E+02    -0.8069E+02    -0.8077E+02    -0.8087E+02    -0.8099E+02    -0.8111E+02    -0.8125E+02    -0.8139E+02    -0.8155E+02    -0.8171E+02    -0.8188E+02    -0.8205E+02    -0.8223E+02    -0.8241E+02    -0.8260E+02    -0.8278E+02    -0.8297E+02    -0.8315E+02    -0.8334E+02    -0.8352E+02    -0.8370E+02    -0.8388E+02    -0.8406E+02    -0.8423E+02    -0.8440E+02    -0.8457E+02    -0.8473E+02    -0.8489E+02    -0.8504E+02    -0.8520E+02    -0.8534E+02    -0.8548E+02    -0.8562E+02    -0.8576E+02    -0.8589E+02    -0.8601E+02    -0.8613E+02    -0.8624E+02    -0.8635E+02    -0.8646E+02    -0.8655E+02    -0.8664E+02    -0.8671E+02    -0.8677E+02    -0.8682E+02    -0.8684E+02    -0.8684E+02
    -0.8683E+02    -0.8683E+02    -0.8681E+02    -0.8676E+02    -0.8670E+02    -0.8662E+02    -0.8653E+02    -0.8644E+02    -0.8634E+02    -0.8623E+02    -0.8611E+02    -0.8599E+02    -0.8587E+02    -0.8574E+02    -0.8561E+02    -0.8548E+02    -0.8534E+02    -0.8520E+02    -0.8505E+02    -0.8491E+02    -0.8476E+02    -0.8460E+02    -0.8445E+02    -0.8429E+02    -0.8413E+02    -0.8397E+02    -0.8381E+02    -0.8364E+02    -0.8348E+02    -0.8331E+02    -0.8315E+02    -0.8299E+02    -0.8283E+02    -0.8267E+02    -0.8252E+02    -0.8237E+02    -0.8223E+02    -0.8209E+02    -0.8196E+02    -0.8184E+02    -0.8172E+02    -0.8162E+02    -0.8152E+02    -0.8144E+02    -0.8137E+02    -0.8131E+02    -0.8126E+02    -0.8123E+02    -0.8121E+02    -0.8120E+02    -0.8120E+02    -0.8122E+02    -0.8126E+02    -0.8130E+02    -0.8136E+02    -0.8143E+02    -0.8152E+02    -0.8161E+02    -0.8171E+02    -0.8183E+02    -0.8195E+02    -0.8208E+02    -0.8222E+02    -0.8236E+02    -0.8251E+02    -0.8266E+02    -0.8281E+02    -0.8297E+02    -0.8313E+02    -0.8329E+02    -0.8345E+02    -0.8362E+02    -0.8378E+02    -0.8394E+02    -0.8410E+02    -0.8426E+02    -0.8441E+02    -0.8457E+02    -0.8472E+02    -0.8487E+02    -0.8501E+02    -0.8515E+02    -0.8529E+02    -0.8543E+02    -0.8556E+02    -0.8569E+02    -0.8582E+02    -0.8594E+02    -0.8606E+02    -0.8617E+02    -0.8628E+02    -0.8638E+02    -0.8648E+02    -0.8657E+02    -0.8666E+02    -0.8673E+02    -0.8679E+02    -0.8683E+02    -0.8686E+02    -0.8686E+02
    -0.8685E+02    -0.8685E+02    -0.8683E+02    -0.8678E+02    -0.8672E+02    -0.8665E+02    -0.8657E+02    -0.8648E+02    -0.8638E+02    -0.8628E+02    -0.8617E+02    -0.8605E+02    -0.8594E+02    -0.8582E+02    -0.8570E+02    -0.8557E+02    -0.8544E+02    -0.8531E+02    -0.8518E+02    -0.8504E+02    -0.8491E+02    -0.8477E+02    -0.8463E+02    -0.8448E+02    -0.8434E+02    -0.8420E+02    -0.8405E+02    -0.8391E+02    -0.8376E+02    -0.8362E+02    -0.8348E+02    -0.8334E+02    -0.8320E+02    -0.8306E+02    -0.8293E+02    -0.8280E+02    -0.8268E+02    -0.8256E+02    -0.8245E+02    -0.8235E+02    -0.8225E+02    -0.8216E+02    -0.8208E+02    -0.8201E+02    -0.8195E+02    -0.8190E+02    -0.8186E+02    -0.8184E+02    -0.8182E+02    -0.8181E+02    -0.8182E+02    -0.8183E+02    -0.8186E+02    -0.8190E+02    -0.8195E+02    -0.8201E+02    -0.8208E+02    -0.8216E+02    -0.8224E+02    -0.8234E+02    -0.8244E+02    -0.8255E+02    -0.8267E+02    -0.8279E+02    -0.8291E+02    -0.8304E+02    -0.8318E+02    -0.8332E+02    -0.8345E+02    -0.8360E+02    -0.8374E+02    -0.8388E+02    -0.8402E+02    -0.8417E+02    -0.8431E+02    -0.8445E+02    -0.8459E+02    -0.8473E+02    -0.8487E+02    -0.8500E+02    -0.8514E+02    -0.8527E+02    -0.8540E+02    -0.8552E+02    -0.8565E+02    -0.8577E+02    -0.8588E+02    -0.8600E+02    -0.8611E+02    -0.8622E+02    -0.8632E+02    -0.8642E+02    -0.8651E+02    -0.8660E+02    -0.8668E+02    -0.8675E+02    -0.8681E+02    -0.8685E+02    -0.8687E+02    -0.8687E+02
    -0.8687E+02    -0.8687E+02    -0.8685E+02    -0.8681E+02    -0.8675E+02    -0.8668E+02    -0.8660E+02    -0.8652E+02    -0.8642E+02    -0.8633E+02    -0.8622E+02    -0.8612E+02    -0.8601E+02    -0.8590E+02    -0.8578E+02    -0.8567E+02    -0.8555E+02    -0.8543E+02    -0.8531E+02    -0.8518E+02    -0.8506E+02    -0.8493E+02    -0.8480E+02    -0.8467E+02    -0.8454E+02    -0.8442E+02    -0.8429E+02    -0.8416E+02    -0.8403E+02    -0.8390E+02    -0.8378E+02    -0.8366E+02    -0.8353E+02    -0.8342E+02    -0.8330E+02    -0.8319E+02    -0.8309E+02    -0.8299E+02    -0.8289E+02    -0.8280E+02    -0.8272E+02    -0.8265E+02    -0.8258E+02    -0.8252E+02    -0.8247E+02    -0.8243E+02    -0.8239E+02    -0.8237E+02    -0.8235E+02    -0.8235E+02    -0.8235E+02    -0.8237E+02    -0.8239E+02    -0.8242E+02    -0.8246E+02    -0.8251E+02    -0.8257E+02    -0.8264E+02    -0.8271E+02    -0.8279E+02    -0.8288E+02    -0.8297E+02    -0.8307E+02    -0.8318E+02    -0.8329E+02    -0.8340E+02    -0.8351E+02    -0.8363E+02    -0.8376E+02    -0.8388E+02    -0.8400E+02    -0.8413E+02    -0.8426E+02    -0.8438E+02    -0.8451E+02    -0.8464E+02    -0.8477E+02    -0.8489E+02    -0.8502E+02    -0.8514E+02    -0.8526E+02    -0.8538E+02    -0.8550E+02    -0.8562E+02    -0.8573E+02    -0.8585E+02    -0.8596E+02    -0.8606E+02    -0.8617E+02    -0.8627E+02    -0.8637E+02    -0.8646E+02    -0.8655E+02    -0.8663E+02    -0.8671E+02    -0.8677E+02    -0.8683E+02    -0.8687E+02    -0.8689E+02    -0.8689E+02
    -0.8690E+02    -0.8690E+02    -0.8687E+02    -0.8683E+02    -0.8678E+02    -0.8671E+02    -0.8664E+02    -0.8656E+02    -0.8647E+02    -0.8638E+02    -0.8628E+02    -0.8618E+02    -0.8608E+02    -0.8598E+02    -0.8587E+02    -0.8576E+02    -0.8566E+02    -0.8554E+02    -0.8543E+02    -0.8532E+02    -0.8520E+02    -0.8509E+02    -0.8497E+02    -0.8486E+02    -0.8474E+02    -0.8463E+02    -0.8451E+02    -0.8440E+02    -0.8428E+02    -0.8417E+02    -0.8406E+02    -0.8395E+02    -0.8385E+02    -0.8374E+02    -0.8364E+02    -0.8355E+02    -0.8346E+02    -0.8337E+02    -0.8329E+02    -0.8321E+02    -0.8314E+02    -0.8308E+02    -0.8302E+02    -0.8297E+02    -0.8292E+02    -0.8289E+02    -0.8286E+02    -0.8284E+02    -0.8283E+02    -0.8282E+02    -0.8282E+02    -0.8284E+02    -0.8286E+02    -0.8288E+02    -0.8292E+02    -0.8296E+02    -0.8301E+02    -0.8307E+02    -0.8313E+02    -0.8320E+02    -0.8327E+02    -0.8335E+02    -0.8344E+02    -0.8353E+02    -0.8363E+02    -0.8372E+02    -0.8382E+02    -0.8393E+02    -0.8404E+02    -0.8414E+02    -0.8426E+02    -0.8437E+02    -0.8448E+02    -0.8459E+02    -0.8471E+02    -0.8482E+02    -0.8494E+02    -0.8505E+02    -0.8516E+02    -0.8528E+02    -0.8539E+02    -0.8550E+02    -0.8561E+02    -0.8572E+02    -0.8582E+02    -0.8593E+02    -0.8603E+02    -0.8613E+02    -0.8623E+02    -0.8632E+02    -0.8642E+02    -0.8650E+02    -0.8659E+02    -0.8667E+02    -0.8674E+02    -0.8680E+02    -0.8685E+02    -0.8689E+02    -0.8691E+02    -0.8691E+02
    -0.8692E+02    -0.8692E+02    -0.8690E+02    -0.8686E+02    -0.8681E+02    -0.8675E+02    -0.8668E+02    -0.8660E+02    -0.8652E+02    -0.8643E+02    -0.8634E+02    -0.8625E+02    -0.8616E+02    -0.8606E+02    -0.8596E+02    -0.8586E+02    -0.8576E+02    -0.8566E+02    -0.8556E+02    -0.8545E+02    -0.8535E+02    -0.8524E+02    -0.8514E+02    -0.8503E+02    -0.8493E+02    -0.8482E+02    -0.8472E+02    -0.8462E+02    -0.8452E+02    -0.8442E+02    -0.8432E+02    -0.8423E+02    -0.8413E+02    -0.8404E+02    -0.8395E+02    -0.8387E+02    -0.8379E+02    -0.8372E+02    -0.8364E+02    -0.8358E+02    -0.8352E+02    -0.8346E+02    -0.8341E+02    -0.8337E+02    -0.8333E+02    -0.8330E+02    -0.8327E+02    -0.8326E+02    -0.8325E+02    -0.8324E+02    -0.8325E+02    -0.8325E+02    -0.8327E+02    -0.8329E+02    -0.8332E+02    -0.8336E+02    -0.8340E+02    -0.8345E+02    -0.8351E+02    -0.8357E+02    -0.8363E+02    -0.8370E+02    -0.8378E+02    -0.8385E+02    -0.8394E+02    -0.8402E+02    -0.8411E+02    -0.8420E+02    -0.8430E+02    -0.8439E+02    -0.8449E+02    -0.8459E+02    -0.8469E+02    -0.8479E+02    -0.8490E+02    -0.8500E+02    -0.8510E+02    -0.8521E+02    -0.8531E+02    -0.8541E+02    -0.8551E+02    -0.8561E+02    -0.8571E+02    -0.8581E+02    -0.8591E+02    -0.8601E+02    -0.8611E+02    -0.8620E+02    -0.8629E+02    -0.8638E+02    -0.8647E+02    -0.8655E+02    -0.8663E+02    -0.8670E+02    -0.8677E+02    -0.8683E+02    -0.8688E+02    -0.8691E+02    -0.8694E+02    -0.8694E+02
    -0.8694E+02    -0.8694E+02    -0.8692E+02    -0.8689E+02    -0.8684E+02    -0.8678E+02    -0.8672E+02    -0.8664E+02    -0.8657E+02    -0.8649E+02    -0.8640E+02    -0.8632E+02    -0.8623E+02    -0.8614E+02    -0.8605E+02    -0.8596E+02    -0.8587E+02    -0.8577E+02    -0.8568E+02    -0.8558E+02    -0.8549E+02    -0.8539E+02    -0.8530E+02    -0.8520E+02    -0.8511E+02    -0.8501E+02    -0.8492E+02    -0.8483E+02    -0.8474E+02    -0.8465E+02    -0.8456E+02    -0.8448E+02    -0.8440E+02    -0.8432E+02    -0.8424E+02    -0.8417E+02    -0.8410E+02    -0.8403E+02    -0.8397E+02    -0.8391E+02    -0.8386E+02    -0.8381E+02    -0.8377E+02    -0.8373E+02    -0.8370E+02    -0.8367E+02    -0.8365E+02    -0.8363E+02    -0.8362E+02    -0.8362E+02    -0.8362E+02    -0.8363E+02    -0.8365E+02    -0.8367E+02    -0.8369E+02    -0.8372E+02    -0.8376E+02    -0.8380E+02    -0.8385E+02    -0.8390E+02    -0.8396E+02    -0.8402E+02    -0.8408E+02    -0.8415E+02    -0.8422E+02    -0.8430E+02    -0.8438E+02    -0.8446E+02    -0.8454E+02    -0.8463E+02    -0.8471E+02    -0.8480E+02    -0.8489E+02    -0.8498E+02    -0.8508E+02    -0.8517E+02    -0.8526E+02    -0.8536E+02    -0.8545E+02    -0.8554E+02    -0.8564E+02    -0.8573E+02    -0.8582E+02    -0.8591E+02    -0.8600E+02    -0.8609E+02    -0.8618E+02    -0.8627E+02    -0.8635E+02    -0.8644E+02    -0.8652E+02    -0.8659E+02    -0.8667E+02    -0.8674E+02    -0.8680E+02    -0.8686E+02    -0.8690E+02    -0.8694E+02    -0.8696E+02    -0.8696E+02
    -0.8697E+02    -0.8697E+02    -0.8695E+02    -0.8692E+02    -0.8687E+02    -0.8682E+02    -0.8675E+02    -0.8669E+02    -0.8662E+02    -0.8654E+02    -0.8647E+02    -0.8639E+02    -0.8630E+02    -0.8622E+02    -0.8614E+02    -0.8605E+02    -0.8597E+02    -0.8588E+02    -0.8579E+02    -0.8571E+02    -0.8562E+02    -0.8554E+02    -0.8545E+02    -0.8536E+02    -0.8528E+02    -0.8519E+02    -0.8511E+02    -0.8503E+02    -0.8495E+02    -0.8487E+02    -0.8479E+02    -0.8472E+02    -0.8464E+02    -0.8457E+02    -0.8451E+02    -0.8444E+02    -0.8438E+02    -0.8432E+02    -0.8427E+02    -0.8422E+02    -0.8417E+02    -0.8413E+02    -0.8409E+02    -0.8406E+02    -0.8403E+02    -0.8401E+02    -0.8399E+02    -0.8397E+02    -0.8397E+02    -0.8396E+02    -0.8397E+02    -0.8397E+02    -0.8398E+02    -0.8400E+02    -0.8402E+02    -0.8405E+02    -0.8408E+02    -0.8412E+02    -0.8416E+02    -0.8421E+02    -0.8426E+02    -0.8431E+02    -0.8437E+02    -0.8443E+02    -0.8449E+02    -0.8456E+02    -0.8462E+02    -0.8470E+02    -0.8477E+02    -0.8485E+02    -0.8492E+02    -0.8500E+02    -0.8508E+02    -0.8516E+02    -0.8525E+02    -0.8533E+02    -0.8541E+02    -0.8550E+02    -0.8558E+02    -0.8567E+02    -0.8575E+02    -0.8584E+02    -0.8592E+02    -0.8601E+02    -0.8609E+02    -0.8617E+02    -0.8626E+02    -0.8634E+02    -0.8642E+02    -0.8649E+02    -0.8657E+02    -0.8664E+02    -0.8671E+02    -0.8677E+02    -0.8683E+02    -0.8689E+02    -0.8693E+02    -0.8696E+02    -0.8698E+02    -0.8698E+02
    -0.8699E+02    -0.8699E+02    -0.8697E+02    -0.8694E+02    -0.8690E+02    -0.8685E+02    -0.8679E+02    -0.8673E+02    -0.8667E+02    -0.8660E+02    -0.8653E+02    -0.8645E+02    -0.8638E+02    -0.8630E+02    -0.8622E+02    -0.8614E+02    -0.8607E+02    -0.8599E+02    -0.8591E+02    -0.8583E+02    -0.8575E+02    -0.8567E+02    -0.8559E+02    -0.8552E+02    -0.8544E+02    -0.8536E+02    -0.8529E+02    -0.8522E+02    -0.8514E+02    -0.8507E+02    -0.8500E+02    -0.8494E+02    -0.8487E+02    -0.8481E+02    -0.8475E+02    -0.8469E+02    -0.8464E+02    -0.8459E+02    -0.8454E+02    -0.8450E+02    -0.8446E+02    -0.8442E+02    -0.8439E+02    -0.8436E+02    -0.8433E+02    -0.8431E+02    -0.8430E+02    -0.8428E+02    -0.8428E+02    -0.8427E+02    -0.8428E+02    -0.8428E+02    -0.8429E+02    -0.8431E+02    -0.8433E+02    -0.8435E+02    -0.8438E+02    -0.8441E+02    -0.8445E+02    -0.8449E+02    -0.8453E+02    -0.8458E+02    -0.8463E+02    -0.8468E+02    -0.8473E+02    -0.8479E+02    -0.8485E+02    -0.8492E+02    -0.8498E+02    -0.8505E+02    -0.8512E+02    -0.8519E+02    -0.8526E+02    -0.8534E+02    -0.8541E+02    -0.8549E+02    -0.8556E+02    -0.8564E+02    -0.8572E+02    -0.8579E+02    -0.8587E+02    -0.8595E+02    -0.8602E+02    -0.8610E+02    -0.8618E+02    -0.8625E+02    -0.8633E+02    -0.8640E+02    -0.8648E+02    -0.8655E+02    -0.8662E+02    -0.8669E+02    -0.8675E+02    -0.8681E+02    -0.8687E+02    -0.8691E+02    -0.8696E+02    -0.8699E+02    -0.8700E+02    -0.8700E+02
    -0.8702E+02    -0.8702E+02    -0.8700E+02    -0.8697E+02    -0.8693E+02    -0.8688E+02    -0.8683E+02    -0.8677E+02    -0.8671E+02    -0.8665E+02    -0.8658E+02    -0.8652E+02    -0.8645E+02    -0.8638E+02    -0.8631E+02    -0.8623E+02    -0.8616E+02    -0.8609E+02    -0.8602E+02    -0.8595E+02    -0.8588E+02    -0.8580E+02    -0.8573E+02    -0.8566E+02    -0.8559E+02    -0.8553E+02    -0.8546E+02    -0.8539E+02    -0.8533E+02    -0.8527E+02    -0.8520E+02    -0.8514E+02    -0.8509E+02    -0.8503E+02    -0.8498E+02    -0.8493E+02    -0.8488E+02    -0.8484E+02    -0.8479E+02    -0.8475E+02    -0.8472E+02    -0.8469E+02    -0.8466E+02    -0.8463E+02    -0.8461E+02    -0.8459E+02    -0.8458E+02    -0.8457E+02    -0.8456E+02    -0.8456E+02    -0.8456E+02    -0.8457E+02    -0.8458E+02    -0.8459E+02    -0.8461E+02    -0.8463E+02    -0.8465E+02    -0.8468E+02    -0.8471E+02    -0.8474E+02    -0.8478E+02    -0.8482E+02    -0.8487E+02    -0.8491E+02    -0.8496E+02    -0.8501E+02    -0.8507E+02    -0.8513E+02    -0.8518E+02    -0.8524E+02    -0.8531E+02    -0.8537E+02    -0.8543E+02    -0.8550E+02    -0.8557E+02    -0.8563E+02    -0.8570E+02    -0.8577E+02    -0.8584E+02    -0.8591E+02    -0.8598E+02    -0.8605E+02    -0.8612E+02    -0.8619E+02    -0.8626E+02    -0.8633E+02    -0.8640E+02    -0.8647E+02    -0.8654E+02    -0.8660E+02    -0.8667E+02    -0.8673E+02    -0.8679E+02    -0.8685E+02    -0.8690E+02    -0.8694E+02    -0.8698E+02    -0.8701E+02    -0.8703E+02    -0.8703E+02
    -0.8704E+02    -0.8704E+02    -0.8702E+02    -0.8700E+02    -0.8696E+02    -0.8692E+02    -0.8687E+02    -0.8682E+02    -0.8676E+02    -0.8670E+02    -0.8664E+02    -0.8658E+02    -0.8652E+02    -0.8645E+02    -0.8639E+02    -0.8632E+02    -0.8626E+02    -0.8619E+02    -0.8612E+02    -0.8606E+02    -0.8599E+02    -0.8593E+02    -0.8587E+02    -0.8580E+02    -0.8574E+02    -0.8568E+02    -0.8562E+02    -0.8556E+02    -0.8550E+02    -0.8545E+02    -0.8539E+02    -0.8534E+02    -0.8529E+02    -0.8524E+02    -0.8519E+02    -0.8515E+02    -0.8510E+02    -0.8506E+02    -0.8503E+02    -0.8499E+02    -0.8496E+02    -0.8493E+02    -0.8491E+02    -0.8488E+02    -0.8487E+02    -0.8485E+02    -0.8484E+02    -0.8483E+02    -0.8482E+02    -0.8482E+02    -0.8482E+02    -0.8483E+02    -0.8483E+02    -0.8485E+02    -0.8486E+02    -0.8488E+02    -0.8490E+02    -0.8492E+02    -0.8495E+02    -0.8498E+02    -0.8502E+02    -0.8505E+02    -0.8509E+02    -0.8513E+02    -0.8518E+02    -0.8522E+02    -0.8527E+02    -0.8532E+02    -0.8537E+02    -0.8542E+02    -0.8548E+02    -0.8554E+02    -0.8559E+02    -0.8565E+02    -0.8571E+02    -0.8577E+02    -0.8584E+02    -0.8590E+02    -0.8596E+02    -0.8603E+02    -0.8609E+02    -0.8615E+02    -0.8622E+02    -0.8628E+02    -0.8635E+02    -0.8641E+02    -0.8647E+02    -0.8654E+02    -0.8660E+02    -0.8666E+02    -0.8672E+02    -0.8678E+02    -0.8683E+02    -0.8688E+02    -0.8693E+02    -0.8697E+02    -0.8701E+02    -0.8703E+02    -0.8705E+02    -0.8705E+02
    -0.8706E+02    -0.8706E+02    -0.8705E+02    -0.8702E+02    -0.8699E+02    -0.8695E+02    -0.8691E+02    -0.8686E+02    -0.8681E+02    -0.8675E+02    -0.8670E+02    -0.8664E+02    -0.8658E+02    -0.8652E+02    -0.8646E+02    -0.8640E+02    -0.8634E+02    -0.8629E+02    -0.8623E+02    -0.8617E+02    -0.8611E+02    -0.8605E+02    -0.8599E+02    -0.8594E+02    -0.8588E+02    -0.8582E+02    -0.8577E+02    -0.8572E+02    -0.8567E+02    -0.8562E+02    -0.8557E+02    -0.8552E+02    -0.8547E+02    -0.8543E+02    -0.8539E+02    -0.8535E+02    -0.8531E+02    -0.8528E+02    -0.8524E+02    -0.8521E+02    -0.8519E+02    -0.8516E+02    -0.8514E+02    -0.8512E+02    -0.8510E+02    -0.8509E+02    -0.8508E+02    -0.8507E+02    -0.8506E+02    -0.8506E+02    -0.8506E+02    -0.8507E+02    -0.8507E+02    -0.8508E+02    -0.8510E+02    -0.8511E+02    -0.8513E+02    -0.8515E+02    -0.8518E+02    -0.8520E+02    -0.8523E+02    -0.8527E+02    -0.8530E+02    -0.8534E+02    -0.8537E+02    -0.8542E+02    -0.8546E+02    -0.8550E+02    -0.8555E+02    -0.8560E+02    -0.8564E+02    -0.8570E+02    -0.8575E+02    -0.8580E+02    -0.8585E+02    -0.8591E+02    -0.8596E+02    -0.8602E+02    -0.8608E+02    -0.8614E+02    -0.8619E+02    -0.8625E+02    -0.8631E+02    -0.8637E+02    -0.8643E+02    -0.8648E+02    -0.8654E+02    -0.8660E+02    -0.8666E+02    -0.8671E+02    -0.8677E+02    -0.8682E+02    -0.8687E+02    -0.8692E+02    -0.8696E+02    -0.8700E+02    -0.8703E+02    -0.8706E+02    -0.8707E+02    -0.8707E+02
    -0.8708E+02    -0.8708E+02    -0.8707E+02    -0.8705E+02    -0.8702E+02    -0.8698E+02    -0.8694E+02    -0.8690E+02    -0.8685E+02    -0.8680E+02    -0.8675E+02    -0.8670E+02    -0.8665E+02    -0.8659E+02    -0.8654E+02    -0.8648E+02    -0.8643E+02    -0.8638E+02    -0.8632E+02    -0.8627E+02    -0.8622E+02    -0.8616E+02    -0.8611E+02    -0.8606E+02    -0.8601E+02    -0.8596E+02    -0.8591E+02    -0.8587E+02    -0.8582E+02    -0.8578E+02    -0.8573E+02    -0.8569E+02    -0.8565E+02    -0.8561E+02    -0.8558E+02    -0.8554E+02    -0.8551E+02    -0.8548E+02    -0.8545E+02    -0.8542E+02    -0.8540E+02    -0.8537E+02    -0.8535E+02    -0.8534E+02    -0.8532E+02    -0.8531E+02    -0.8530E+02    -0.8529E+02    -0.8529E+02    -0.8529E+02    -0.8529E+02    -0.8529E+02    -0.8530E+02    -0.8531E+02    -0.8532E+02    -0.8533E+02    -0.8535E+02    -0.8537E+02    -0.8539E+02    -0.8541E+02    -0.8544E+02    -0.8547E+02    -0.8550E+02    -0.8553E+02    -0.8556E+02    -0.8560E+02    -0.8564E+02    -0.8567E+02    -0.8572E+02    -0.8576E+02    -0.8580E+02    -0.8585E+02    -0.8589E+02    -0.8594E+02    -0.8599E+02    -0.8604E+02    -0.8609E+02    -0.8614E+02    -0.8619E+02    -0.8624E+02    -0.8629E+02    -0.8635E+02    -0.8640E+02    -0.8645E+02    -0.8650E+02    -0.8656E+02    -0.8661E+02    -0.8666E+02    -0.8671E+02    -0.8676E+02    -0.8681E+02    -0.8686E+02    -0.8691E+02    -0.8695E+02    -0.8699E+02    -0.8703E+02    -0.8706E+02    -0.8708E+02    -0.8709E+02    -0.8709E+02
    -0.8711E+02    -0.8711E+02    -0.8709E+02    -0.8707E+02    -0.8705E+02    -0.8701E+02    -0.8698E+02    -0.8694E+02    -0.8689E+02    -0.8685E+02    -0.8680E+02    -0.8676E+02    -0.8671E+02    -0.8666E+02    -0.8661E+02    -0.8656E+02    -0.8651E+02    -0.8647E+02    -0.8642E+02    -0.8637E+02    -0.8632E+02    -0.8627E+02    -0.8623E+02    -0.8618E+02    -0.8614E+02    -0.8609E+02    -0.8605E+02    -0.8601E+02    -0.8597E+02    -0.8593E+02    -0.8589E+02    -0.8585E+02    -0.8582E+02    -0.8578E+02    -0.8575E+02    -0.8572E+02    -0.8569E+02    -0.8566E+02    -0.8564E+02    -0.8561E+02    -0.8559E+02    -0.8557E+02    -0.8555E+02    -0.8554E+02    -0.8553E+02    -0.8552E+02    -0.8551E+02    -0.8550E+02    -0.8550E+02    -0.8550E+02    -0.8550E+02    -0.8550E+02    -0.8550E+02    -0.8551E+02    -0.8552E+02    -0.8553E+02    -0.8555E+02    -0.8557E+02    -0.8558E+02    -0.8560E+02    -0.8563E+02    -0.8565E+02    -0.8568E+02    -0.8571E+02    -0.8574E+02    -0.8577E+02    -0.8580E+02    -0.8584E+02    -0.8587E+02    -0.8591E+02    -0.8595E+02    -0.8599E+02    -0.8603E+02    -0.8607E+02    -0.8612E+02    -0.8616E+02    -0.8620E+02    -0.8625E+02    -0.8630E+02    -0.8634E+02    -0.8639E+02    -0.8644E+02    -0.8648E+02    -0.8653E+02    -0.8658E+02    -0.8663E+02    -0.8667E+02    -0.8672E+02    -0.8677E+02    -0.8681E+02    -0.8686E+02    -0.8690E+02    -0.8695E+02    -0.8698E+02    -0.8702E+02    -0.8705E+02    -0.8708E+02    -0.8710E+02    -0.8711E+02    -0.8711E+02
    -0.8713E+02    -0.8713E+02    -0.8712E+02    -0.8710E+02    -0.8707E+02    -0.8704E+02    -0.8701E+02    -0.8697E+02    -0.8693E+02    -0.8689E+02    -0.8685E+02    -0.8681E+02    -0.8677E+02    -0.8672E+02    -0.8668E+02    -0.8664E+02    -0.8659E+02    -0.8655E+02    -0.8651E+02    -0.8646E+02    -0.8642E+02    -0.8638E+02    -0.8634E+02    -0.8630E+02    -0.8626E+02    -0.8622E+02    -0.8618E+02    -0.8614E+02    -0.8611E+02    -0.8607E+02    -0.8604E+02    -0.8601E+02    -0.8597E+02    -0.8594E+02    -0.8591E+02    -0.8589E+02    -0.8586E+02    -0.8584E+02    -0.8582E+02    -0.8579E+02    -0.8578E+02    -0.8576E+02    -0.8574E+02    -0.8573E+02    -0.8572E+02    -0.8571E+02    -0.8570E+02    -0.8570E+02    -0.8569E+02    -0.8569E+02    -0.8569E+02    -0.8569E+02    -0.8570E+02    -0.8571E+02    -0.8571E+02    -0.8573E+02    -0.8574E+02    -0.8575E+02    -0.8577E+02    -0.8579E+02    -0.8581E+02    -0.8583E+02    -0.8585E+02    -0.8588E+02    -0.8590E+02    -0.8593E+02    -0.8596E+02    -0.8599E+02    -0.8602E+02    -0.8606E+02    -0.8609E+02    -0.8613E+02    -0.8616E+02    -0.8620E+02    -0.8624E+02    -0.8628E+02    -0.8632E+02    -0.8636E+02    -0.8640E+02    -0.8644E+02    -0.8648E+02    -0.8652E+02    -0.8657E+02    -0.8661E+02    -0.8665E+02    -0.8669E+02    -0.8674E+02    -0.8678E+02    -0.8682E+02    -0.8686E+02    -0.8690E+02    -0.8694E+02    -0.8698E+02    -0.8702E+02    -0.8705E+02    -0.8708E+02    -0.8710E+02    -0.8712E+02    -0.8713E+02    -0.8713E+02
    -0.8715E+02    -0.8715E+02    -0.8714E+02    -0.8712E+02    -0.8710E+02    -0.8707E+02    -0.8704E+02    -0.8701E+02    -0.8698E+02    -0.8694E+02    -0.8690E+02    -0.8686E+02    -0.8683E+02    -0.8679E+02    -0.8675E+02    -0.8671E+02    -0.8667E+02    -0.8663E+02    -0.8659E+02    -0.8656E+02    -0.8652E+02    -0.8648E+02    -0.8644E+02    -0.8641E+02    -0.8637E+02    -0.8634E+02    -0.8630E+02    -0.8627E+02    -0.8624E+02    -0.8621E+02    -0.8618E+02    -0.8615E+02    -0.8612E+02    -0.8610E+02    -0.8607E+02    -0.8605E+02    -0.8602E+02    -0.8600E+02    -0.8598E+02    -0.8597E+02    -0.8595E+02    -0.8593E+02    -0.8592E+02    -0.8591E+02    -0.8590E+02    -0.8589E+02    -0.8588E+02    -0.8588E+02    -0.8588E+02    -0.8587E+02    -0.8588E+02    -0.8588E+02    -0.8588E+02    -0.8589E+02    -0.8590E+02    -0.8590E+02    -0.8592E+02    -0.8593E+02    -0.8594E+02    -0.8596E+02    -0.8598E+02    -0.8599E+02    -0.8601E+02    -0.8604E+02    -0.8606E+02    -0.8608E+02    -0.8611E+02    -0.8614E+02    -0.8616E+02    -0.8619E+02    -0.8622E+02    -0.8626E+02    -0.8629E+02    -0.8632E+02    -0.8635E+02    -0.8639E+02    -0.8642E+02    -0.8646E+02    -0.8650E+02    -0.8653E+02    -0.8657E+02    -0.8661E+02    -0.8665E+02    -0.8668E+02    -0.8672E+02    -0.8676E+02    -0.8680E+02    -0.8684E+02    -0.8687E+02    -0.8691E+02    -0.8695E+02    -0.8698E+02    -0.8702E+02    -0.8705E+02    -0.8708E+02    -0.8710E+02    -0.8713E+02    -0.8714E+02    -0.8715E+02    -0.8715E+02
    -0.8717E+02    -0.8717E+02    -0.8716E+02    -0.8714E+02    -0.8712E+02    -0.8710E+02    -0.8707E+02    -0.8705E+02    -0.8701E+02    -0.8698E+02    -0.8695E+02    -0.8692E+02    -0.8688E+02    -0.8685E+02    -0.8681E+02    -0.8678E+02    -0.8674E+02    -0.8671E+02    -0.8668E+02    -0.8664E+02    -0.8661E+02    -0.8658E+02    -0.8655E+02    -0.8651E+02    -0.8648E+02    -0.8645E+02    -0.8642E+02    -0.8639E+02    -0.8637E+02    -0.8634E+02    -0.8631E+02    -0.8629E+02    -0.8626E+02    -0.8624E+02    -0.8622E+02    -0.8620E+02    -0.8618E+02    -0.8616E+02    -0.8614E+02    -0.8613E+02    -0.8611E+02    -0.8610E+02    -0.8609E+02    -0.8608E+02    -0.8607E+02    -0.8606E+02    -0.8606E+02    -0.8605E+02    -0.8605E+02    -0.8605E+02    -0.8605E+02    -0.8605E+02    -0.8605E+02    -0.8606E+02    -0.8607E+02    -0.8607E+02    -0.8608E+02    -0.8609E+02    -0.8611E+02    -0.8612E+02    -0.8614E+02    -0.8615E+02    -0.8617E+02    -0.8619E+02    -0.8621E+02    -0.8623E+02    -0.8625E+02    -0.8628E+02    -0.8630E+02    -0.8633E+02    -0.8635E+02    -0.8638E+02    -0.8641E+02    -0.8644E+02    -0.8647E+02    -0.8650E+02    -0.8653E+02    -0.8656E+02    -0.8659E+02    -0.8662E+02    -0.8666E+02    -0.8669E+02    -0.8672E+02    -0.8676E+02    -0.8679E+02    -0.8682E+02    -0.8686E+02    -0.8689E+02    -0.8692E+02    -0.8696E+02    -0.8699E+02    -0.8702E+02    -0.8705E+02    -0.8708E+02    -0.8711E+02    -0.8713E+02    -0.8715E+02    -0.8716E+02    -0.8717E+02    -0.8717E+02
    -0.8719E+02    -0.8719E+02    -0.8718E+02    -0.8717E+02    -0.8715E+02    -0.8713E+02    -0.8711E+02    -0.8708E+02    -0.8705E+02    -0.8702E+02    -0.8700E+02    -0.8697E+02    -0.8694E+02    -0.8691E+02    -0.8688E+02    -0.8685E+02    -0.8682E+02    -0.8679E+02    -0.8676E+02    -0.8673E+02    -0.8670E+02    -0.8667E+02    -0.8664E+02    -0.8661E+02    -0.8659E+02    -0.8656E+02    -0.8654E+02    -0.8651E+02    -0.8649E+02    -0.8646E+02    -0.8644E+02    -0.8642E+02    -0.8640E+02    -0.8638E+02    -0.8636E+02    -0.8634E+02    -0.8632E+02    -0.8631E+02    -0.8629E+02    -0.8628E+02    -0.8627E+02    -0.8626E+02    -0.8625E+02    -0.8624E+02    -0.8623E+02    -0.8622E+02    -0.8622E+02    -0.8622E+02    -0.8621E+02    -0.8621E+02    -0.8621E+02    -0.8621E+02    -0.8622E+02    -0.8622E+02    -0.8623E+02    -0.8623E+02    -0.8624E+02    -0.8625E+02    -0.8626E+02    -0.8627E+02    -0.8629E+02    -0.8630E+02    -0.8632E+02    -0.8633E+02    -0.8635E+02    -0.8637E+02    -0.8639E+02    -0.8641E+02    -0.8643E+02    -0.8645E+02    -0.8647E+02    -0.8650E+02    -0.8652E+02    -0.8655E+02    -0.8657E+02    -0.8660E+02    -0.8663E+02    -0.8665E+02    -0.8668E+02    -0.8671E+02    -0.8674E+02    -0.8677E+02    -0.8680E+02    -0.8683E+02    -0.8686E+02    -0.8688E+02    -0.8691E+02    -0.8694E+02    -0.8697E+02    -0.8700E+02    -0.8703E+02    -0.8706E+02    -0.8708E+02    -0.8711E+02    -0.8713E+02    -0.8715E+02    -0.8717E+02    -0.8718E+02    -0.8719E+02    -0.8719E+02
    -0.8721E+02    -0.8721E+02    -0.8720E+02    -0.8719E+02    -0.8717E+02    -0.8716E+02    -0.8713E+02    -0.8711E+02    -0.8709E+02    -0.8707E+02    -0.8704E+02    -0.8701E+02    -0.8699E+02    -0.8696E+02    -0.8694E+02    -0.8691E+02    -0.8689E+02    -0.8686E+02    -0.8683E+02    -0.8681E+02    -0.8678E+02    -0.8676E+02    -0.8674E+02    -0.8671E+02    -0.8669E+02    -0.8667E+02    -0.8664E+02    -0.8662E+02    -0.8660E+02    -0.8658E+02    -0.8656E+02    -0.8654E+02    -0.8653E+02    -0.8651E+02    -0.8649E+02    -0.8648E+02    -0.8646E+02    -0.8645E+02    -0.8644E+02    -0.8643E+02    -0.8642E+02    -0.8641E+02    -0.8640E+02    -0.8639E+02    -0.8638E+02    -0.8638E+02    -0.8637E+02    -0.8637E+02    -0.8637E+02    -0.8637E+02    -0.8637E+02    -0.8637E+02    -0.8637E+02    -0.8638E+02    -0.8638E+02    -0.8639E+02    -0.8639E+02    -0.8640E+02    -0.8641E+02    -0.8642E+02    -0.8643E+02    -0.8644E+02    -0.8646E+02    -0.8647E+02    -0.8649E+02    -0.8650E+02    -0.8652E+02    -0.8654E+02    -0.8655E+02    -0.8657E+02    -0.8659E+02    -0.8661E+02    -0.8663E+02    -0.8665E+02    -0.8668E+02    -0.8670E+02    -0.8672E+02    -0.8675E+02    -0.8677E+02    -0.8679E+02    -0.8682E+02    -0.8684E+02    -0.8687E+02    -0.8689E+02    -0.8692E+02    -0.8694E+02    -0.8697E+02    -0.8700E+02    -0.8702E+02    -0.8705E+02    -0.8707E+02    -0.8709E+02    -0.8712E+02    -0.8714E+02    -0.8716E+02    -0.8718E+02    -0.8719E+02    -0.8720E+02    -0.8721E+02    -0.8721E+02
    -0.8722E+02    -0.8722E+02    -0.8722E+02    -0.8721E+02    -0.8720E+02    -0.8718E+02    -0.8716E+02    -0.8715E+02    -0.8713E+02    -0.8710E+02    -0.8708E+02    -0.8706E+02    -0.8704E+02    -0.8702E+02    -0.8700E+02    -0.8697E+02    -0.8695E+02    -0.8693E+02    -0.8691E+02    -0.8689E+02    -0.8687E+02    -0.8685E+02    -0.8683E+02    -0.8681E+02    -0.8679E+02    -0.8677E+02    -0.8675E+02    -0.8673E+02    -0.8671E+02    -0.8670E+02    -0.8668E+02    -0.8666E+02    -0.8665E+02    -0.8664E+02    -0.8662E+02    -0.8661E+02    -0.8660E+02    -0.8659E+02    -0.8658E+02    -0.8657E+02    -0.8656E+02    -0.8655E+02    -0.8654E+02    -0.8654E+02    -0.8653E+02    -0.8653E+02    -0.8652E+02    -0.8652E+02    -0.8652E+02    -0.8652E+02    -0.8652E+02    -0.8652E+02    -0.8652E+02    -0.8652E+02    -0.8653E+02    -0.8653E+02    -0.8654E+02    -0.8655E+02    -0.8655E+02    -0.8656E+02    -0.8657E+02    -0.8658E+02    -0.8659E+02    -0.8660E+02    -0.8662E+02    -0.8663E+02    -0.8664E+02    -0.8666E+02    -0.8667E+02    -0.8669E+02    -0.8670E+02    -0.8672E+02    -0.8674E+02    -0.8676E+02    -0.8678E+02    -0.8679E+02    -0.8681E+02    -0.8683E+02    -0.8685E+02    -0.8687E+02    -0.8689E+02    -0.8692E+02    -0.8694E+02    -0.8696E+02    -0.8698E+02    -0.8700E+02    -0.8702E+02    -0.8705E+02    -0.8707E+02    -0.8709E+02    -0.8711E+02    -0.8713E+02    -0.8715E+02    -0.8717E+02    -0.8718E+02    -0.8720E+02    -0.8721E+02    -0.8722E+02    -0.8723E+02    -0.8723E+02
    -0.8724E+02    -0.8724E+02    -0.8724E+02    -0.8723E+02    -0.8722E+02    -0.8721E+02    -0.8719E+02    -0.8718E+02    -0.8716E+02    -0.8714E+02    -0.8713E+02    -0.8711E+02    -0.8709E+02    -0.8707E+02    -0.8705E+02    -0.8703E+02    -0.8702E+02    -0.8700E+02    -0.8698E+02    -0.8696E+02    -0.8695E+02    -0.8693E+02    -0.8691E+02    -0.8690E+02    -0.8688E+02    -0.8686E+02    -0.8685E+02    -0.8683E+02    -0.8682E+02    -0.8681E+02    -0.8679E+02    -0.8678E+02    -0.8677E+02    -0.8676E+02    -0.8674E+02    -0.8673E+02    -0.8672E+02    -0.8671E+02    -0.8671E+02    -0.8670E+02    -0.8669E+02    -0.8668E+02    -0.8668E+02    -0.8667E+02    -0.8667E+02    -0.8667E+02    -0.8666E+02    -0.8666E+02    -0.8666E+02    -0.8666E+02    -0.8666E+02    -0.8666E+02    -0.8666E+02    -0.8666E+02    -0.8667E+02    -0.8667E+02    -0.8668E+02    -0.8668E+02    -0.8669E+02    -0.8669E+02    -0.8670E+02    -0.8671E+02    -0.8672E+02    -0.8673E+02    -0.8674E+02    -0.8675E+02    -0.8676E+02    -0.8677E+02    -0.8679E+02    -0.8680E+02    -0.8681E+02    -0.8683E+02    -0.8684E+02    -0.8686E+02    -0.8687E+02    -0.8689E+02    -0.8690E+02    -0.8692E+02    -0.8693E+02    -0.8695E+02    -0.8697E+02    -0.8699E+02    -0.8700E+02    -0.8702E+02    -0.8704E+02    -0.8706E+02    -0.8708E+02    -0.8709E+02    -0.8711E+02    -0.8713E+02    -0.8715E+02    -0.8716E+02    -0.8718E+02    -0.8719E+02    -0.8721E+02    -0.8722E+02    -0.8723E+02    -0.8724E+02    -0.8724E+02    -0.8724E+02
    -0.8726E+02    -0.8726E+02    -0.8726E+02    -0.8725E+02    -0.8724E+02    -0.8723E+02    -0.8722E+02    -0.8721E+02    -0.8719E+02    -0.8718E+02    -0.8716E+02    -0.8715E+02    -0.8714E+02    -0.8712E+02    -0.8711E+02    -0.8709E+02    -0.8708E+02    -0.8706E+02    -0.8705E+02    -0.8704E+02    -0.8702E+02    -0.8701E+02    -0.8699E+02    -0.8698E+02    -0.8697E+02    -0.8696E+02    -0.8694E+02    -0.8693E+02    -0.8692E+02    -0.8691E+02    -0.8690E+02    -0.8689E+02    -0.8688E+02    -0.8687E+02    -0.8686E+02    -0.8685E+02    -0.8684E+02    -0.8684E+02    -0.8683E+02    -0.8682E+02    -0.8682E+02    -0.8681E+02    -0.8681E+02    -0.8680E+02    -0.8680E+02    -0.8680E+02    -0.8680E+02    -0.8679E+02    -0.8679E+02    -0.8679E+02    -0.8679E+02    -0.8679E+02    -0.8679E+02    -0.8680E+02    -0.8680E+02    -0.8680E+02    -0.8681E+02    -0.8681E+02    -0.8682E+02    -0.8682E+02    -0.8683E+02    -0.8683E+02    -0.8684E+02    -0.8685E+02    -0.8686E+02    -0.8686E+02    -0.8687E+02    -0.8688E+02    -0.8689E+02    -0.8690E+02    -0.8691E+02    -0.8693E+02    -0.8694E+02    -0.8695E+02    -0.8696E+02    -0.8697E+02    -0.8699E+02    -0.8700E+02    -0.8701E+02    -0.8703E+02    -0.8704E+02    -0.8705E+02    -0.8707E+02    -0.8708E+02    -0.8710E+02    -0.8711E+02    -0.8712E+02    -0.8714E+02    -0.8715E+02    -0.8717E+02    -0.8718E+02    -0.8720E+02    -0.8721E+02    -0.8722E+02    -0.8723E+02    -0.8724E+02    -0.8725E+02    -0.8726E+02    -0.8726E+02    -0.8726E+02
    -0.8727E+02    -0.8727E+02    -0.8727E+02    -0.8727E+02    -0.8726E+02    -0.8725E+02    -0.8724E+02    -0.8723E+02    -0.8722E+02    -0.8721E+02    -0.8720E+02    -0.8719E+02    -0.8718E+02    -0.8717E+02    -0.8716E+02    -0.8715E+02    -0.8713E+02    -0.8712E+02    -0.8711E+02    -0.8710E+02    -0.8709E+02    -0.8708E+02    -0.8707E+02    -0.8706E+02    -0.8705E+02    -0.8704E+02    -0.8703E+02    -0.8702E+02    -0.8701E+02    -0.8700E+02    -0.8700E+02    -0.8699E+02    -0.8698E+02    -0.8697E+02    -0.8697E+02    -0.8696E+02    -0.8695E+02    -0.8695E+02    -0.8694E+02    -0.8694E+02    -0.8693E+02    -0.8693E+02    -0.8693E+02    -0.8692E+02    -0.8692E+02    -0.8692E+02    -0.8692E+02    -0.8692E+02    -0.8691E+02    -0.8691E+02    -0.8691E+02    -0.8692E+02    -0.8692E+02    -0.8692E+02    -0.8692E+02    -0.8692E+02    -0.8693E+02    -0.8693E+02    -0.8693E+02    -0.8694E+02    -0.8694E+02    -0.8695E+02    -0.8695E+02    -0.8696E+02    -0.8696E+02    -0.8697E+02    -0.8698E+02    -0.8698E+02    -0.8699E+02    -0.8700E+02    -0.8701E+02    -0.8702E+02    -0.8703E+02    -0.8703E+02    -0.8704E+02    -0.8705E+02    -0.8706E+02    -0.8707E+02    -0.8708E+02    -0.8709E+02    -0.8710E+02    -0.8712E+02    -0.8713E+02    -0.8714E+02    -0.8715E+02    -0.8716E+02    -0.8717E+02    -0.8718E+02    -0.8719E+02    -0.8720E+02    -0.8721E+02    -0.8722E+02    -0.8723E+02    -0.8724E+02    -0.8725E+02    -0.8726E+02    -0.8727E+02    -0.8727E+02    -0.8727E+02    -0.8727E+02
    -0.8729E+02    -0.8729E+02    -0.8728E+02    -0.8728E+02    -0.8728E+02    -0.8727E+02    -0.8726E+02    -0.8726E+02    -0.8725E+02    -0.8724E+02    -0.8723E+02    -0.8722E+02    -0.8722E+02    -0.8721E+02    -0.8720E+02    -0.8719E+02    -0.8718E+02    -0.8717E+02    -0.8717E+02    -0.8716E+02    -0.8715E+02    -0.8714E+02    -0.8713E+02    -0.8713E+02    -0.8712E+02    -0.8711E+02    -0.8711E+02    -0.8710E+02    -0.8709E+02    -0.8709E+02    -0.8708E+02    -0.8707E+02    -0.8707E+02    -0.8706E+02    -0.8706E+02    -0.8705E+02    -0.8705E+02    -0.8704E+02    -0.8704E+02    -0.8704E+02    -0.8703E+02    -0.8703E+02    -0.8703E+02    -0.8703E+02    -0.8702E+02    -0.8702E+02    -0.8702E+02    -0.8702E+02    -0.8702E+02    -0.8702E+02    -0.8702E+02    -0.8702E+02    -0.8702E+02    -0.8702E+02    -0.8702E+02    -0.8702E+02    -0.8703E+02    -0.8703E+02    -0.8703E+02    -0.8703E+02    -0.8704E+02    -0.8704E+02    -0.8705E+02    -0.8705E+02    -0.8706E+02    -0.8706E+02    -0.8707E+02    -0.8707E+02    -0.8708E+02    -0.8708E+02    -0.8709E+02    -0.8709E+02    -0.8710E+02    -0.8711E+02    -0.8712E+02    -0.8712E+02    -0.8713E+02    -0.8714E+02    -0.8715E+02    -0.8715E+02    -0.8716E+02    -0.8717E+02    -0.8718E+02    -0.8719E+02    -0.8719E+02    -0.8720E+02    -0.8721E+02    -0.8722E+02    -0.8723E+02    -0.8723E+02    -0.8724E+02    -0.8725E+02    -0.8726E+02    -0.8726E+02    -0.8727E+02    -0.8728E+02    -0.8728E+02    -0.8728E+02    -0.8729E+02    -0.8729E+02
    -0.8729E+02    -0.8729E+02    -0.8729E+02    -0.8729E+02    -0.8729E+02    -0.8728E+02    -0.8728E+02    -0.8727E+02    -0.8727E+02    -0.8726E+02    -0.8725E+02    -0.8725E+02    -0.8724E+02    -0.8723E+02    -0.8723E+02    -0.8722E+02    -0.8722E+02    -0.8721E+02    -0.8720E+02    -0.8720E+02    -0.8719E+02    -0.8718E+02    -0.8718E+02    -0.8717E+02    -0.8717E+02    -0.8716E+02    -0.8716E+02    -0.8715E+02    -0.8715E+02    -0.8714E+02    -0.8714E+02    -0.8713E+02    -0.8713E+02    -0.8712E+02    -0.8712E+02    -0.8711E+02    -0.8711E+02    -0.8711E+02    -0.8711E+02    -0.8710E+02    -0.8710E+02    -0.8710E+02    -0.8710E+02    -0.8709E+02    -0.8709E+02    -0.8709E+02    -0.8709E+02    -0.8709E+02    -0.8709E+02    -0.8709E+02    -0.8709E+02    -0.8709E+02    -0.8709E+02    -0.8709E+02    -0.8709E+02    -0.8709E+02    -0.8709E+02    -0.8710E+02    -0.8710E+02    -0.8710E+02    -0.8710E+02    -0.8711E+02    -0.8711E+02    -0.8711E+02    -0.8712E+02    -0.8712E+02    -0.8712E+02    -0.8713E+02    -0.8713E+02    -0.8714E+02    -0.8714E+02    -0.8715E+02    -0.8715E+02    -0.8716E+02    -0.8716E+02    -0.8717E+02    -0.8717E+02    -0.8718E+02    -0.8719E+02    -0.8719E+02    -0.8720E+02    -0.8720E+02    -0.8721E+02    -0.8722E+02    -0.8722E+02    -0.8723E+02    -0.8724E+02    -0.8724E+02    -0.8725E+02    -0.8726E+02    -0.8726E+02    -0.8727E+02    -0.8727E+02    -0.8728E+02    -0.8728E+02    -0.8729E+02    -0.8729E+02    -0.8729E+02    -0.8729E+02    -0.8729E+02
    -0.8729E+02    -0.8729E+02    -0.8729E+02    -0.8729E+02    -0.8729E+02    -0.8728E+02    -0.8728E+02    -0.8727E+02    -0.8727E+02    -0.8726E+02    -0.8725E+02    -0.8725E+02    -0.8724E+02    -0.8723E+02    -0.8723E+02    -0.8722E+02    -0.8722E+02    -0.8721E+02    -0.8720E+02    -0.8720E+02    -0.8719E+02    -0.8718E+02    -0.8718E+02    -0.8717E+02    -0.8717E+02    -0.8716E+02    -0.8716E+02    -0.8715E+02    -0.8715E+02    -0.8714E+02    -0.8714E+02    -0.8713E+02    -0.8713E+02    -0.8712E+02    -0.8712E+02    -0.8711E+02    -0.8711E+02    -0.8711E+02    -0.8711E+02    -0.8710E+02    -0.8710E+02    -0.8710E+02    -0.8710E+02    -0.8709E+02    -0.8709E+02    -0.8709E+02    -0.8709E+02    -0.8709E+02    -0.8709E+02    -0.8709E+02    -0.8709E+02    -0.8709E+02    -0.8709E+02    -0.8709E+02    -0.8709E+02    -0.8709E+02    -0.8709E+02    -0.8710E+02    -0.8710E+02    -0.8710E+02    -0.8710E+02    -0.8711E+02    -0.8711E+02    -0.8711E+02    -0.8712E+02    -0.8712E+02    -0.8712E+02    -0.8713E+02    -0.8713E+02    -0.8714E+02    -0.8714E+02    -0.8715E+02    -0.8715E+02    -0.8716E+02    -0.8716E+02    -0.8717E+02    -0.8717E+02    -0.8718E+02    -0.8719E+02    -0.8719E+02    -0.8720E+02    -0.8720E+02    -0.8721E+02    -0.8722E+02    -0.8722E+02    -0.8723E+02    -0.8724E+02    -0.8724E+02    -0.8725E+02    -0.8726E+02    -0.8726E+02    -0.8727E+02    -0.8727E+02    -0.8728E+02    -0.8728E+02    -0.8729E+02    -0.8729E+02    -0.8729E+02    -0.8729E+02    -0.8729E+02
