# Supplementary material for: Electrical Pacing of Cardiac Tissue Including Potassium Inward Rectification
Source: PLoS One. 2015 Jun 9;10(6):e0127837. doi: 10.1371/journal.pone.0127837 (PMC4461281; doi:10.1371/journal.pone.0127837)
Supplement: S1 Data — (ZIP) [file pone.0127837.s001.zip › All-Data/Fig4-Data/BDT281/Vm12.txt]

    -0.8733E+02    -0.8732E+02    -0.8732E+02    -0.8732E+02    -0.8732E+02    -0.8732E+02    -0.8731E+02    -0.8731E+02    -0.8731E+02    -0.8731E+02    -0.8730E+02    -0.8730E+02    -0.8730E+02    -0.8730E+02    -0.8729E+02    -0.8729E+02    -0.8729E+02    -0.8729E+02    -0.8728E+02    -0.8728E+02    -0.8728E+02    -0.8728E+02    -0.8727E+02    -0.8727E+02    -0.8727E+02    -0.8727E+02    -0.8727E+02    -0.8726E+02    -0.8726E+02    -0.8726E+02    -0.8726E+02    -0.8726E+02    -0.8725E+02    -0.8725E+02    -0.8725E+02    -0.8725E+02    -0.8725E+02    -0.8725E+02    -0.8725E+02    -0.8725E+02    -0.8724E+02    -0.8724E+02    -0.8724E+02    -0.8724E+02    -0.8724E+02    -0.8724E+02    -0.8724E+02    -0.8724E+02    -0.8724E+02    -0.8724E+02    -0.8724E+02    -0.8724E+02    -0.8724E+02    -0.8724E+02    -0.8724E+02    -0.8724E+02    -0.8724E+02    -0.8724E+02    -0.8724E+02    -0.8724E+02    -0.8725E+02    -0.8725E+02    -0.8725E+02    -0.8725E+02    -0.8725E+02    -0.8725E+02    -0.8725E+02    -0.8726E+02    -0.8726E+02    -0.8726E+02    -0.8726E+02    -0.8726E+02    -0.8726E+02    -0.8727E+02    -0.8727E+02    -0.8727E+02    -0.8727E+02    -0.8727E+02    -0.8728E+02    -0.8728E+02    -0.8728E+02    -0.8728E+02    -0.8729E+02    -0.8729E+02    -0.8729E+02    -0.8729E+02    -0.8730E+02    -0.8730E+02    -0.8730E+02    -0.8730E+02    -0.8731E+02    -0.8731E+02    -0.8731E+02    -0.8731E+02    -0.8732E+02    -0.8732E+02    -0.8732E+02    -0.8732E+02    -0.8732E+02    -0.8732E+02
    -0.8732E+02    -0.8732E+02    -0.8732E+02    -0.8732E+02    -0.8732E+02    -0.8732E+02    -0.8731E+02    -0.8731E+02    -0.8731E+02    -0.8731E+02    -0.8730E+02    -0.8730E+02    -0.8730E+02    -0.8730E+02    -0.8729E+02    -0.8729E+02    -0.8729E+02    -0.8729E+02    -0.8728E+02    -0.8728E+02    -0.8728E+02    -0.8728E+02    -0.8727E+02    -0.8727E+02    -0.8727E+02    -0.8727E+02    -0.8727E+02    -0.8726E+02    -0.8726E+02    -0.8726E+02    -0.8726E+02    -0.8726E+02    -0.8725E+02    -0.8725E+02    -0.8725E+02    -0.8725E+02    -0.8725E+02    -0.8725E+02    -0.8725E+02    -0.8725E+02    -0.8724E+02    -0.8724E+02    -0.8724E+02    -0.8724E+02    -0.8724E+02    -0.8724E+02    -0.8724E+02    -0.8724E+02    -0.8724E+02    -0.8724E+02    -0.8724E+02    -0.8724E+02    -0.8724E+02    -0.8724E+02    -0.8724E+02    -0.8724E+02    -0.8724E+02    -0.8724E+02    -0.8724E+02    -0.8724E+02    -0.8725E+02    -0.8725E+02    -0.8725E+02    -0.8725E+02    -0.8725E+02    -0.8725E+02    -0.8725E+02    -0.8726E+02    -0.8726E+02    -0.8726E+02    -0.8726E+02    -0.8726E+02    -0.8726E+02    -0.8727E+02    -0.8727E+02    -0.8727E+02    -0.8727E+02    -0.8727E+02    -0.8728E+02    -0.8728E+02    -0.8728E+02    -0.8728E+02    -0.8729E+02    -0.8729E+02    -0.8729E+02    -0.8729E+02    -0.8730E+02    -0.8730E+02    -0.8730E+02    -0.8730E+02    -0.8731E+02    -0.8731E+02    -0.8731E+02    -0.8731E+02    -0.8732E+02    -0.8732E+02    -0.8732E+02    -0.8732E+02    -0.8732E+02    -0.8732E+02
    -0.8732E+02    -0.8732E+02    -0.8732E+02    -0.8731E+02    -0.8731E+02    -0.8731E+02    -0.8730E+02    -0.8730E+02    -0.8730E+02    -0.8729E+02    -0.8729E+02    -0.8728E+02    -0.8728E+02    -0.8728E+02    -0.8727E+02    -0.8727E+02    -0.8727E+02    -0.8726E+02    -0.8726E+02    -0.8725E+02    -0.8725E+02    -0.8725E+02    -0.8724E+02    -0.8724E+02    -0.8724E+02    -0.8723E+02    -0.8723E+02    -0.8723E+02    -0.8723E+02    -0.8722E+02    -0.8722E+02    -0.8722E+02    -0.8721E+02    -0.8721E+02    -0.8721E+02    -0.8721E+02    -0.8721E+02    -0.8720E+02    -0.8720E+02    -0.8720E+02    -0.8720E+02    -0.8720E+02    -0.8720E+02    -0.8720E+02    -0.8720E+02    -0.8719E+02    -0.8719E+02    -0.8719E+02    -0.8719E+02    -0.8719E+02    -0.8719E+02    -0.8719E+02    -0.8719E+02    -0.8719E+02    -0.8720E+02    -0.8720E+02    -0.8720E+02    -0.8720E+02    -0.8720E+02    -0.8720E+02    -0.8720E+02    -0.8720E+02    -0.8721E+02    -0.8721E+02    -0.8721E+02    -0.8721E+02    -0.8721E+02    -0.8722E+02    -0.8722E+02    -0.8722E+02    -0.8722E+02    -0.8723E+02    -0.8723E+02    -0.8723E+02    -0.8724E+02    -0.8724E+02    -0.8724E+02    -0.8725E+02    -0.8725E+02    -0.8725E+02    -0.8726E+02    -0.8726E+02    -0.8726E+02    -0.8727E+02    -0.8727E+02    -0.8727E+02    -0.8728E+02    -0.8728E+02    -0.8729E+02    -0.8729E+02    -0.8729E+02    -0.8730E+02    -0.8730E+02    -0.8731E+02    -0.8731E+02    -0.8731E+02    -0.8732E+02    -0.8732E+02    -0.8732E+02    -0.8732E+02
    -0.8731E+02    -0.8731E+02    -0.8731E+02    -0.8731E+02    -0.8730E+02    -0.8730E+02    -0.8729E+02    -0.8729E+02    -0.8728E+02    -0.8728E+02    -0.8727E+02    -0.8726E+02    -0.8726E+02    -0.8725E+02    -0.8725E+02    -0.8724E+02    -0.8724E+02    -0.8723E+02    -0.8723E+02    -0.8722E+02    -0.8722E+02    -0.8721E+02    -0.8721E+02    -0.8720E+02    -0.8720E+02    -0.8719E+02    -0.8719E+02    -0.8718E+02    -0.8718E+02    -0.8717E+02    -0.8717E+02    -0.8717E+02    -0.8716E+02    -0.8716E+02    -0.8716E+02    -0.8715E+02    -0.8715E+02    -0.8715E+02    -0.8715E+02    -0.8714E+02    -0.8714E+02    -0.8714E+02    -0.8714E+02    -0.8714E+02    -0.8713E+02    -0.8713E+02    -0.8713E+02    -0.8713E+02    -0.8713E+02    -0.8713E+02    -0.8713E+02    -0.8713E+02    -0.8713E+02    -0.8713E+02    -0.8713E+02    -0.8714E+02    -0.8714E+02    -0.8714E+02    -0.8714E+02    -0.8714E+02    -0.8714E+02    -0.8715E+02    -0.8715E+02    -0.8715E+02    -0.8715E+02    -0.8716E+02    -0.8716E+02    -0.8716E+02    -0.8717E+02    -0.8717E+02    -0.8718E+02    -0.8718E+02    -0.8718E+02    -0.8719E+02    -0.8719E+02    -0.8720E+02    -0.8720E+02    -0.8721E+02    -0.8721E+02    -0.8722E+02    -0.8722E+02    -0.8723E+02    -0.8723E+02    -0.8724E+02    -0.8724E+02    -0.8725E+02    -0.8725E+02    -0.8726E+02    -0.8727E+02    -0.8727E+02    -0.8728E+02    -0.8728E+02    -0.8729E+02    -0.8729E+02    -0.8730E+02    -0.8730E+02    -0.8731E+02    -0.8731E+02    -0.8731E+02    -0.8731E+02
    -0.8731E+02    -0.8731E+02    -0.8731E+02    -0.8730E+02    -0.8729E+02    -0.8729E+02    -0.8728E+02    -0.8727E+02    -0.8727E+02    -0.8726E+02    -0.8725E+02    -0.8724E+02    -0.8724E+02    -0.8723E+02    -0.8722E+02    -0.8721E+02    -0.8721E+02    -0.8720E+02    -0.8719E+02    -0.8718E+02    -0.8718E+02    -0.8717E+02    -0.8716E+02    -0.8716E+02    -0.8715E+02    -0.8714E+02    -0.8714E+02    -0.8713E+02    -0.8713E+02    -0.8712E+02    -0.8712E+02    -0.8711E+02    -0.8711E+02    -0.8710E+02    -0.8710E+02    -0.8709E+02    -0.8709E+02    -0.8709E+02    -0.8708E+02    -0.8708E+02    -0.8708E+02    -0.8707E+02    -0.8707E+02    -0.8707E+02    -0.8707E+02    -0.8707E+02    -0.8707E+02    -0.8707E+02    -0.8707E+02    -0.8706E+02    -0.8707E+02    -0.8707E+02    -0.8707E+02    -0.8707E+02    -0.8707E+02    -0.8707E+02    -0.8707E+02    -0.8707E+02    -0.8708E+02    -0.8708E+02    -0.8708E+02    -0.8708E+02    -0.8709E+02    -0.8709E+02    -0.8710E+02    -0.8710E+02    -0.8710E+02    -0.8711E+02    -0.8711E+02    -0.8712E+02    -0.8712E+02    -0.8713E+02    -0.8714E+02    -0.8714E+02    -0.8715E+02    -0.8715E+02    -0.8716E+02    -0.8717E+02    -0.8717E+02    -0.8718E+02    -0.8719E+02    -0.8719E+02    -0.8720E+02    -0.8721E+02    -0.8721E+02    -0.8722E+02    -0.8723E+02    -0.8724E+02    -0.8724E+02    -0.8725E+02    -0.8726E+02    -0.8727E+02    -0.8727E+02    -0.8728E+02    -0.8729E+02    -0.8730E+02    -0.8730E+02    -0.8731E+02    -0.8731E+02    -0.8731E+02
    -0.8730E+02    -0.8730E+02    -0.8730E+02    -0.8729E+02    -0.8729E+02    -0.8728E+02    -0.8727E+02    -0.8726E+02    -0.8725E+02    -0.8724E+02    -0.8723E+02    -0.8722E+02    -0.8721E+02    -0.8720E+02    -0.8719E+02    -0.8718E+02    -0.8717E+02    -0.8716E+02    -0.8716E+02    -0.8715E+02    -0.8714E+02    -0.8713E+02    -0.8712E+02    -0.8711E+02    -0.8710E+02    -0.8710E+02    -0.8709E+02    -0.8708E+02    -0.8708E+02    -0.8707E+02    -0.8706E+02    -0.8706E+02    -0.8705E+02    -0.8704E+02    -0.8704E+02    -0.8703E+02    -0.8703E+02    -0.8702E+02    -0.8702E+02    -0.8702E+02    -0.8701E+02    -0.8701E+02    -0.8701E+02    -0.8700E+02    -0.8700E+02    -0.8700E+02    -0.8700E+02    -0.8700E+02    -0.8700E+02    -0.8700E+02    -0.8700E+02    -0.8700E+02    -0.8700E+02    -0.8700E+02    -0.8700E+02    -0.8700E+02    -0.8700E+02    -0.8701E+02    -0.8701E+02    -0.8701E+02    -0.8702E+02    -0.8702E+02    -0.8703E+02    -0.8703E+02    -0.8704E+02    -0.8704E+02    -0.8705E+02    -0.8705E+02    -0.8706E+02    -0.8706E+02    -0.8707E+02    -0.8708E+02    -0.8709E+02    -0.8709E+02    -0.8710E+02    -0.8711E+02    -0.8712E+02    -0.8712E+02    -0.8713E+02    -0.8714E+02    -0.8715E+02    -0.8716E+02    -0.8717E+02    -0.8718E+02    -0.8719E+02    -0.8719E+02    -0.8720E+02    -0.8721E+02    -0.8722E+02    -0.8723E+02    -0.8724E+02    -0.8725E+02    -0.8726E+02    -0.8727E+02    -0.8728E+02    -0.8729E+02    -0.8729E+02    -0.8730E+02    -0.8730E+02    -0.8730E+02
    -0.8730E+02    -0.8730E+02    -0.8729E+02    -0.8729E+02    -0.8728E+02    -0.8727E+02    -0.8726E+02    -0.8724E+02    -0.8723E+02    -0.8722E+02    -0.8721E+02    -0.8720E+02    -0.8719E+02    -0.8717E+02    -0.8716E+02    -0.8715E+02    -0.8714E+02    -0.8713E+02    -0.8712E+02    -0.8711E+02    -0.8710E+02    -0.8709E+02    -0.8708E+02    -0.8707E+02    -0.8706E+02    -0.8705E+02    -0.8704E+02    -0.8703E+02    -0.8702E+02    -0.8701E+02    -0.8701E+02    -0.8700E+02    -0.8699E+02    -0.8698E+02    -0.8698E+02    -0.8697E+02    -0.8696E+02    -0.8696E+02    -0.8695E+02    -0.8695E+02    -0.8694E+02    -0.8694E+02    -0.8694E+02    -0.8693E+02    -0.8693E+02    -0.8693E+02    -0.8693E+02    -0.8693E+02    -0.8693E+02    -0.8693E+02    -0.8693E+02    -0.8693E+02    -0.8693E+02    -0.8693E+02    -0.8693E+02    -0.8693E+02    -0.8694E+02    -0.8694E+02    -0.8694E+02    -0.8695E+02    -0.8695E+02    -0.8696E+02    -0.8696E+02    -0.8697E+02    -0.8697E+02    -0.8698E+02    -0.8699E+02    -0.8699E+02    -0.8700E+02    -0.8701E+02    -0.8702E+02    -0.8703E+02    -0.8703E+02    -0.8704E+02    -0.8705E+02    -0.8706E+02    -0.8707E+02    -0.8708E+02    -0.8709E+02    -0.8710E+02    -0.8711E+02    -0.8712E+02    -0.8713E+02    -0.8714E+02    -0.8716E+02    -0.8717E+02    -0.8718E+02    -0.8719E+02    -0.8720E+02    -0.8721E+02    -0.8722E+02    -0.8723E+02    -0.8725E+02    -0.8726E+02    -0.8727E+02    -0.8728E+02    -0.8729E+02    -0.8729E+02    -0.8730E+02    -0.8730E+02
    -0.8729E+02    -0.8729E+02    -0.8729E+02    -0.8728E+02    -0.8727E+02    -0.8726E+02    -0.8724E+02    -0.8723E+02    -0.8722E+02    -0.8720E+02    -0.8719E+02    -0.8717E+02    -0.8716E+02    -0.8715E+02    -0.8713E+02    -0.8712E+02    -0.8711E+02    -0.8709E+02    -0.8708E+02    -0.8707E+02    -0.8706E+02    -0.8704E+02    -0.8703E+02    -0.8702E+02    -0.8701E+02    -0.8700E+02    -0.8699E+02    -0.8698E+02    -0.8697E+02    -0.8696E+02    -0.8695E+02    -0.8694E+02    -0.8693E+02    -0.8692E+02    -0.8691E+02    -0.8691E+02    -0.8690E+02    -0.8689E+02    -0.8689E+02    -0.8688E+02    -0.8688E+02    -0.8687E+02    -0.8687E+02    -0.8686E+02    -0.8686E+02    -0.8686E+02    -0.8686E+02    -0.8685E+02    -0.8685E+02    -0.8685E+02    -0.8685E+02    -0.8685E+02    -0.8685E+02    -0.8686E+02    -0.8686E+02    -0.8686E+02    -0.8687E+02    -0.8687E+02    -0.8687E+02    -0.8688E+02    -0.8688E+02    -0.8689E+02    -0.8690E+02    -0.8690E+02    -0.8691E+02    -0.8692E+02    -0.8693E+02    -0.8693E+02    -0.8694E+02    -0.8695E+02    -0.8696E+02    -0.8697E+02    -0.8698E+02    -0.8699E+02    -0.8700E+02    -0.8701E+02    -0.8703E+02    -0.8704E+02    -0.8705E+02    -0.8706E+02    -0.8707E+02    -0.8709E+02    -0.8710E+02    -0.8711E+02    -0.8712E+02    -0.8714E+02    -0.8715E+02    -0.8716E+02    -0.8718E+02    -0.8719E+02    -0.8720E+02    -0.8722E+02    -0.8723E+02    -0.8724E+02    -0.8726E+02    -0.8727E+02    -0.8728E+02    -0.8729E+02    -0.8729E+02    -0.8729E+02
    -0.8729E+02    -0.8729E+02    -0.8728E+02    -0.8727E+02    -0.8726E+02    -0.8724E+02    -0.8723E+02    -0.8721E+02    -0.8720E+02    -0.8718E+02    -0.8717E+02    -0.8715E+02    -0.8714E+02    -0.8712E+02    -0.8710E+02    -0.8709E+02    -0.8707E+02    -0.8706E+02    -0.8704E+02    -0.8703E+02    -0.8701E+02    -0.8700E+02    -0.8699E+02    -0.8697E+02    -0.8696E+02    -0.8695E+02    -0.8693E+02    -0.8692E+02    -0.8691E+02    -0.8690E+02    -0.8689E+02    -0.8688E+02    -0.8687E+02    -0.8686E+02    -0.8685E+02    -0.8684E+02    -0.8683E+02    -0.8682E+02    -0.8682E+02    -0.8681E+02    -0.8680E+02    -0.8680E+02    -0.8679E+02    -0.8679E+02    -0.8679E+02    -0.8678E+02    -0.8678E+02    -0.8678E+02    -0.8678E+02    -0.8678E+02    -0.8678E+02    -0.8678E+02    -0.8678E+02    -0.8678E+02    -0.8678E+02    -0.8679E+02    -0.8679E+02    -0.8680E+02    -0.8680E+02    -0.8681E+02    -0.8681E+02    -0.8682E+02    -0.8683E+02    -0.8684E+02    -0.8684E+02    -0.8685E+02    -0.8686E+02    -0.8687E+02    -0.8688E+02    -0.8689E+02    -0.8690E+02    -0.8692E+02    -0.8693E+02    -0.8694E+02    -0.8695E+02    -0.8697E+02    -0.8698E+02    -0.8699E+02    -0.8701E+02    -0.8702E+02    -0.8703E+02    -0.8705E+02    -0.8706E+02    -0.8708E+02    -0.8709E+02    -0.8711E+02    -0.8712E+02    -0.8714E+02    -0.8715E+02    -0.8717E+02    -0.8719E+02    -0.8720E+02    -0.8722E+02    -0.8723E+02    -0.8725E+02    -0.8726E+02    -0.8727E+02    -0.8728E+02    -0.8729E+02    -0.8729E+02
    -0.8728E+02    -0.8728E+02    -0.8727E+02    -0.8726E+02    -0.8725E+02    -0.8723E+02    -0.8722E+02    -0.8720E+02    -0.8718E+02    -0.8716E+02    -0.8714E+02    -0.8713E+02    -0.8711E+02    -0.8709E+02    -0.8707E+02    -0.8706E+02    -0.8704E+02    -0.8702E+02    -0.8700E+02    -0.8699E+02    -0.8697E+02    -0.8696E+02    -0.8694E+02    -0.8692E+02    -0.8691E+02    -0.8689E+02    -0.8688E+02    -0.8687E+02    -0.8685E+02    -0.8684E+02    -0.8683E+02    -0.8681E+02    -0.8680E+02    -0.8679E+02    -0.8678E+02    -0.8677E+02    -0.8676E+02    -0.8675E+02    -0.8674E+02    -0.8674E+02    -0.8673E+02    -0.8672E+02    -0.8672E+02    -0.8671E+02    -0.8671E+02    -0.8671E+02    -0.8670E+02    -0.8670E+02    -0.8670E+02    -0.8670E+02    -0.8670E+02    -0.8670E+02    -0.8670E+02    -0.8670E+02    -0.8671E+02    -0.8671E+02    -0.8672E+02    -0.8672E+02    -0.8673E+02    -0.8673E+02    -0.8674E+02    -0.8675E+02    -0.8676E+02    -0.8677E+02    -0.8678E+02    -0.8679E+02    -0.8680E+02    -0.8681E+02    -0.8682E+02    -0.8683E+02    -0.8685E+02    -0.8686E+02    -0.8687E+02    -0.8689E+02    -0.8690E+02    -0.8692E+02    -0.8693E+02    -0.8695E+02    -0.8696E+02    -0.8698E+02    -0.8699E+02    -0.8701E+02    -0.8703E+02    -0.8704E+02    -0.8706E+02    -0.8708E+02    -0.8710E+02    -0.8711E+02    -0.8713E+02    -0.8715E+02    -0.8717E+02    -0.8718E+02    -0.8720E+02    -0.8722E+02    -0.8723E+02    -0.8725E+02    -0.8726E+02    -0.8727E+02    -0.8728E+02    -0.8728E+02
    -0.8727E+02    -0.8727E+02    -0.8727E+02    -0.8725E+02    -0.8724E+02    -0.8722E+02    -0.8720E+02    -0.8718E+02    -0.8716E+02    -0.8714E+02    -0.8712E+02    -0.8710E+02    -0.8708E+02    -0.8706E+02    -0.8704E+02    -0.8702E+02    -0.8700E+02    -0.8698E+02    -0.8696E+02    -0.8695E+02    -0.8693E+02    -0.8691E+02    -0.8689E+02    -0.8687E+02    -0.8686E+02    -0.8684E+02    -0.8682E+02    -0.8681E+02    -0.8679E+02    -0.8678E+02    -0.8676E+02    -0.8675E+02    -0.8673E+02    -0.8672E+02    -0.8671E+02    -0.8670E+02    -0.8669E+02    -0.8668E+02    -0.8667E+02    -0.8666E+02    -0.8665E+02    -0.8664E+02    -0.8664E+02    -0.8663E+02    -0.8663E+02    -0.8662E+02    -0.8662E+02    -0.8662E+02    -0.8662E+02    -0.8662E+02    -0.8662E+02    -0.8662E+02    -0.8662E+02    -0.8662E+02    -0.8663E+02    -0.8663E+02    -0.8664E+02    -0.8664E+02    -0.8665E+02    -0.8666E+02    -0.8667E+02    -0.8667E+02    -0.8668E+02    -0.8669E+02    -0.8671E+02    -0.8672E+02    -0.8673E+02    -0.8674E+02    -0.8676E+02    -0.8677E+02    -0.8678E+02    -0.8680E+02    -0.8681E+02    -0.8683E+02    -0.8685E+02    -0.8686E+02    -0.8688E+02    -0.8690E+02    -0.8692E+02    -0.8693E+02    -0.8695E+02    -0.8697E+02    -0.8699E+02    -0.8701E+02    -0.8703E+02    -0.8705E+02    -0.8707E+02    -0.8709E+02    -0.8711E+02    -0.8713E+02    -0.8715E+02    -0.8717E+02    -0.8719E+02    -0.8721E+02    -0.8722E+02    -0.8724E+02    -0.8726E+02    -0.8727E+02    -0.8727E+02    -0.8727E+02
    -0.8727E+02    -0.8727E+02    -0.8726E+02    -0.8725E+02    -0.8723E+02    -0.8721E+02    -0.8719E+02    -0.8717E+02    -0.8714E+02    -0.8712E+02    -0.8710E+02    -0.8708E+02    -0.8705E+02    -0.8703E+02    -0.8701E+02    -0.8699E+02    -0.8697E+02    -0.8694E+02    -0.8692E+02    -0.8690E+02    -0.8688E+02    -0.8686E+02    -0.8684E+02    -0.8682E+02    -0.8680E+02    -0.8678E+02    -0.8676E+02    -0.8675E+02    -0.8673E+02    -0.8671E+02    -0.8670E+02    -0.8668E+02    -0.8666E+02    -0.8665E+02    -0.8664E+02    -0.8662E+02    -0.8661E+02    -0.8660E+02    -0.8659E+02    -0.8658E+02    -0.8657E+02    -0.8656E+02    -0.8656E+02    -0.8655E+02    -0.8654E+02    -0.8654E+02    -0.8654E+02    -0.8653E+02    -0.8653E+02    -0.8653E+02    -0.8653E+02    -0.8653E+02    -0.8654E+02    -0.8654E+02    -0.8654E+02    -0.8655E+02    -0.8655E+02    -0.8656E+02    -0.8657E+02    -0.8658E+02    -0.8659E+02    -0.8660E+02    -0.8661E+02    -0.8662E+02    -0.8663E+02    -0.8664E+02    -0.8666E+02    -0.8667E+02    -0.8669E+02    -0.8670E+02    -0.8672E+02    -0.8674E+02    -0.8676E+02    -0.8677E+02    -0.8679E+02    -0.8681E+02    -0.8683E+02    -0.8685E+02    -0.8687E+02    -0.8689E+02    -0.8691E+02    -0.8693E+02    -0.8695E+02    -0.8697E+02    -0.8699E+02    -0.8702E+02    -0.8704E+02    -0.8706E+02    -0.8708E+02    -0.8710E+02    -0.8713E+02    -0.8715E+02    -0.8717E+02    -0.8719E+02    -0.8721E+02    -0.8723E+02    -0.8725E+02    -0.8726E+02    -0.8727E+02    -0.8727E+02
    -0.8726E+02    -0.8726E+02    -0.8725E+02    -0.8724E+02    -0.8722E+02    -0.8720E+02    -0.8717E+02    -0.8715E+02    -0.8712E+02    -0.8710E+02    -0.8707E+02    -0.8705E+02    -0.8703E+02    -0.8700E+02    -0.8698E+02    -0.8695E+02    -0.8693E+02    -0.8690E+02    -0.8688E+02    -0.8686E+02    -0.8683E+02    -0.8681E+02    -0.8679E+02    -0.8677E+02    -0.8674E+02    -0.8672E+02    -0.8670E+02    -0.8668E+02    -0.8666E+02    -0.8664E+02    -0.8663E+02    -0.8661E+02    -0.8659E+02    -0.8658E+02    -0.8656E+02    -0.8655E+02    -0.8653E+02    -0.8652E+02    -0.8651E+02    -0.8650E+02    -0.8649E+02    -0.8648E+02    -0.8647E+02    -0.8646E+02    -0.8646E+02    -0.8645E+02    -0.8645E+02    -0.8644E+02    -0.8644E+02    -0.8644E+02    -0.8644E+02    -0.8644E+02    -0.8645E+02    -0.8645E+02    -0.8645E+02    -0.8646E+02    -0.8647E+02    -0.8647E+02    -0.8648E+02    -0.8649E+02    -0.8650E+02    -0.8651E+02    -0.8653E+02    -0.8654E+02    -0.8655E+02    -0.8657E+02    -0.8659E+02    -0.8660E+02    -0.8662E+02    -0.8664E+02    -0.8665E+02    -0.8667E+02    -0.8669E+02    -0.8671E+02    -0.8673E+02    -0.8676E+02    -0.8678E+02    -0.8680E+02    -0.8682E+02    -0.8684E+02    -0.8687E+02    -0.8689E+02    -0.8691E+02    -0.8694E+02    -0.8696E+02    -0.8698E+02    -0.8701E+02    -0.8703E+02    -0.8706E+02    -0.8708E+02    -0.8711E+02    -0.8713E+02    -0.8715E+02    -0.8718E+02    -0.8720E+02    -0.8722E+02    -0.8724E+02    -0.8725E+02    -0.8726E+02    -0.8726E+02
    -0.8725E+02    -0.8725E+02    -0.8724E+02    -0.8723E+02    -0.8721E+02    -0.8718E+02    -0.8716E+02    -0.8713E+02    -0.8711E+02    -0.8708E+02    -0.8705E+02    -0.8702E+02    -0.8700E+02    -0.8697E+02    -0.8694E+02    -0.8691E+02    -0.8689E+02    -0.8686E+02    -0.8684E+02    -0.8681E+02    -0.8678E+02    -0.8676E+02    -0.8673E+02    -0.8671E+02    -0.8669E+02    -0.8666E+02    -0.8664E+02    -0.8662E+02    -0.8659E+02    -0.8657E+02    -0.8655E+02    -0.8653E+02    -0.8651E+02    -0.8650E+02    -0.8648E+02    -0.8646E+02    -0.8645E+02    -0.8643E+02    -0.8642E+02    -0.8641E+02    -0.8640E+02    -0.8639E+02    -0.8638E+02    -0.8637E+02    -0.8636E+02    -0.8636E+02    -0.8635E+02    -0.8635E+02    -0.8635E+02    -0.8635E+02    -0.8635E+02    -0.8635E+02    -0.8635E+02    -0.8635E+02    -0.8636E+02    -0.8637E+02    -0.8637E+02    -0.8638E+02    -0.8639E+02    -0.8640E+02    -0.8642E+02    -0.8643E+02    -0.8644E+02    -0.8646E+02    -0.8647E+02    -0.8649E+02    -0.8651E+02    -0.8653E+02    -0.8655E+02    -0.8657E+02    -0.8659E+02    -0.8661E+02    -0.8663E+02    -0.8665E+02    -0.8667E+02    -0.8670E+02    -0.8672E+02    -0.8675E+02    -0.8677E+02    -0.8680E+02    -0.8682E+02    -0.8685E+02    -0.8687E+02    -0.8690E+02    -0.8692E+02    -0.8695E+02    -0.8698E+02    -0.8700E+02    -0.8703E+02    -0.8706E+02    -0.8708E+02    -0.8711E+02    -0.8714E+02    -0.8716E+02    -0.8719E+02    -0.8721E+02    -0.8723E+02    -0.8725E+02    -0.8726E+02    -0.8726E+02
    -0.8725E+02    -0.8725E+02    -0.8724E+02    -0.8722E+02    -0.8720E+02    -0.8717E+02    -0.8714E+02    -0.8711E+02    -0.8709E+02    -0.8706E+02    -0.8703E+02    -0.8700E+02    -0.8697E+02    -0.8694E+02    -0.8691E+02    -0.8688E+02    -0.8685E+02    -0.8682E+02    -0.8679E+02    -0.8676E+02    -0.8673E+02    -0.8670E+02    -0.8668E+02    -0.8665E+02    -0.8662E+02    -0.8660E+02    -0.8657E+02    -0.8655E+02    -0.8652E+02    -0.8650E+02    -0.8648E+02    -0.8646E+02    -0.8643E+02    -0.8641E+02    -0.8639E+02    -0.8638E+02    -0.8636E+02    -0.8634E+02    -0.8633E+02    -0.8631E+02    -0.8630E+02    -0.8629E+02    -0.8628E+02    -0.8627E+02    -0.8626E+02    -0.8626E+02    -0.8625E+02    -0.8625E+02    -0.8625E+02    -0.8624E+02    -0.8625E+02    -0.8625E+02    -0.8625E+02    -0.8626E+02    -0.8626E+02    -0.8627E+02    -0.8628E+02    -0.8629E+02    -0.8630E+02    -0.8631E+02    -0.8632E+02    -0.8634E+02    -0.8635E+02    -0.8637E+02    -0.8639E+02    -0.8641E+02    -0.8643E+02    -0.8645E+02    -0.8647E+02    -0.8649E+02    -0.8651E+02    -0.8654E+02    -0.8656E+02    -0.8659E+02    -0.8661E+02    -0.8664E+02    -0.8666E+02    -0.8669E+02    -0.8672E+02    -0.8675E+02    -0.8677E+02    -0.8680E+02    -0.8683E+02    -0.8686E+02    -0.8689E+02    -0.8692E+02    -0.8695E+02    -0.8697E+02    -0.8700E+02    -0.8703E+02    -0.8706E+02    -0.8709E+02    -0.8712E+02    -0.8715E+02    -0.8718E+02    -0.8720E+02    -0.8722E+02    -0.8724E+02    -0.8725E+02    -0.8725E+02
    -0.8724E+02    -0.8724E+02    -0.8723E+02    -0.8721E+02    -0.8719E+02    -0.8716E+02    -0.8713E+02    -0.8710E+02    -0.8706E+02    -0.8703E+02    -0.8700E+02    -0.8697E+02    -0.8693E+02    -0.8690E+02    -0.8687E+02    -0.8684E+02    -0.8681E+02    -0.8677E+02    -0.8674E+02    -0.8671E+02    -0.8668E+02    -0.8665E+02    -0.8662E+02    -0.8659E+02    -0.8656E+02    -0.8653E+02    -0.8650E+02    -0.8648E+02    -0.8645E+02    -0.8642E+02    -0.8640E+02    -0.8637E+02    -0.8635E+02    -0.8633E+02    -0.8631E+02    -0.8629E+02    -0.8627E+02    -0.8625E+02    -0.8623E+02    -0.8622E+02    -0.8620E+02    -0.8619E+02    -0.8618E+02    -0.8617E+02    -0.8616E+02    -0.8615E+02    -0.8615E+02    -0.8614E+02    -0.8614E+02    -0.8614E+02    -0.8614E+02    -0.8614E+02    -0.8614E+02    -0.8615E+02    -0.8616E+02    -0.8616E+02    -0.8617E+02    -0.8618E+02    -0.8620E+02    -0.8621E+02    -0.8623E+02    -0.8624E+02    -0.8626E+02    -0.8628E+02    -0.8630E+02    -0.8632E+02    -0.8634E+02    -0.8637E+02    -0.8639E+02    -0.8641E+02    -0.8644E+02    -0.8647E+02    -0.8649E+02    -0.8652E+02    -0.8655E+02    -0.8658E+02    -0.8661E+02    -0.8664E+02    -0.8667E+02    -0.8670E+02    -0.8673E+02    -0.8676E+02    -0.8679E+02    -0.8682E+02    -0.8685E+02    -0.8688E+02    -0.8691E+02    -0.8695E+02    -0.8698E+02    -0.8701E+02    -0.8704E+02    -0.8707E+02    -0.8710E+02    -0.8713E+02    -0.8716E+02    -0.8719E+02    -0.8721E+02    -0.8723E+02    -0.8724E+02    -0.8724E+02
    -0.8723E+02    -0.8723E+02    -0.8722E+02    -0.8720E+02    -0.8717E+02    -0.8714E+02    -0.8711E+02    -0.8708E+02    -0.8704E+02    -0.8701E+02    -0.8697E+02    -0.8694E+02    -0.8690E+02    -0.8687E+02    -0.8683E+02    -0.8680E+02    -0.8676E+02    -0.8673E+02    -0.8669E+02    -0.8666E+02    -0.8663E+02    -0.8659E+02    -0.8656E+02    -0.8653E+02    -0.8649E+02    -0.8646E+02    -0.8643E+02    -0.8640E+02    -0.8637E+02    -0.8634E+02    -0.8631E+02    -0.8629E+02    -0.8626E+02    -0.8624E+02    -0.8621E+02    -0.8619E+02    -0.8617E+02    -0.8615E+02    -0.8613E+02    -0.8611E+02    -0.8609E+02    -0.8608E+02    -0.8607E+02    -0.8606E+02    -0.8605E+02    -0.8604E+02    -0.8603E+02    -0.8603E+02    -0.8602E+02    -0.8602E+02    -0.8602E+02    -0.8603E+02    -0.8603E+02    -0.8604E+02    -0.8604E+02    -0.8605E+02    -0.8606E+02    -0.8608E+02    -0.8609E+02    -0.8611E+02    -0.8612E+02    -0.8614E+02    -0.8616E+02    -0.8618E+02    -0.8620E+02    -0.8623E+02    -0.8625E+02    -0.8628E+02    -0.8631E+02    -0.8633E+02    -0.8636E+02    -0.8639E+02    -0.8642E+02    -0.8645E+02    -0.8648E+02    -0.8651E+02    -0.8654E+02    -0.8658E+02    -0.8661E+02    -0.8664E+02    -0.8668E+02    -0.8671E+02    -0.8674E+02    -0.8678E+02    -0.8681E+02    -0.8685E+02    -0.8688E+02    -0.8692E+02    -0.8695E+02    -0.8698E+02    -0.8702E+02    -0.8705E+02    -0.8709E+02    -0.8712E+02    -0.8715E+02    -0.8718E+02    -0.8720E+02    -0.8722E+02    -0.8724E+02    -0.8724E+02
    -0.8723E+02    -0.8723E+02    -0.8721E+02    -0.8719E+02    -0.8716E+02    -0.8713E+02    -0.8710E+02    -0.8706E+02    -0.8702E+02    -0.8699E+02    -0.8695E+02    -0.8691E+02    -0.8687E+02    -0.8683E+02    -0.8680E+02    -0.8676E+02    -0.8672E+02    -0.8668E+02    -0.8664E+02    -0.8661E+02    -0.8657E+02    -0.8653E+02    -0.8650E+02    -0.8646E+02    -0.8642E+02    -0.8639E+02    -0.8636E+02    -0.8632E+02    -0.8629E+02    -0.8626E+02    -0.8623E+02    -0.8620E+02    -0.8617E+02    -0.8614E+02    -0.8611E+02    -0.8609E+02    -0.8606E+02    -0.8604E+02    -0.8602E+02    -0.8600E+02    -0.8598E+02    -0.8596E+02    -0.8595E+02    -0.8594E+02    -0.8593E+02    -0.8592E+02    -0.8591E+02    -0.8590E+02    -0.8590E+02    -0.8590E+02    -0.8590E+02    -0.8590E+02    -0.8591E+02    -0.8591E+02    -0.8592E+02    -0.8593E+02    -0.8595E+02    -0.8596E+02    -0.8598E+02    -0.8599E+02    -0.8601E+02    -0.8603E+02    -0.8606E+02    -0.8608E+02    -0.8610E+02    -0.8613E+02    -0.8616E+02    -0.8619E+02    -0.8622E+02    -0.8625E+02    -0.8628E+02    -0.8631E+02    -0.8634E+02    -0.8638E+02    -0.8641E+02    -0.8645E+02    -0.8648E+02    -0.8652E+02    -0.8655E+02    -0.8659E+02    -0.8663E+02    -0.8666E+02    -0.8670E+02    -0.8674E+02    -0.8677E+02    -0.8681E+02    -0.8685E+02    -0.8689E+02    -0.8692E+02    -0.8696E+02    -0.8700E+02    -0.8703E+02    -0.8707E+02    -0.8710E+02    -0.8714E+02    -0.8717E+02    -0.8720E+02    -0.8722E+02    -0.8723E+02    -0.8723E+02
    -0.8722E+02    -0.8722E+02    -0.8721E+02    -0.8718E+02    -0.8715E+02    -0.8712E+02    -0.8708E+02    -0.8704E+02    -0.8700E+02    -0.8696E+02    -0.8692E+02    -0.8688E+02    -0.8684E+02    -0.8680E+02    -0.8676E+02    -0.8672E+02    -0.8667E+02    -0.8663E+02    -0.8659E+02    -0.8655E+02    -0.8651E+02    -0.8647E+02    -0.8643E+02    -0.8639E+02    -0.8635E+02    -0.8631E+02    -0.8628E+02    -0.8624E+02    -0.8620E+02    -0.8617E+02    -0.8613E+02    -0.8610E+02    -0.8607E+02    -0.8604E+02    -0.8601E+02    -0.8598E+02    -0.8595E+02    -0.8592E+02    -0.8590E+02    -0.8588E+02    -0.8586E+02    -0.8584E+02    -0.8582E+02    -0.8581E+02    -0.8580E+02    -0.8579E+02    -0.8578E+02    -0.8577E+02    -0.8577E+02    -0.8577E+02    -0.8577E+02    -0.8577E+02    -0.8578E+02    -0.8578E+02    -0.8579E+02    -0.8581E+02    -0.8582E+02    -0.8584E+02    -0.8585E+02    -0.8587E+02    -0.8590E+02    -0.8592E+02    -0.8594E+02    -0.8597E+02    -0.8600E+02    -0.8603E+02    -0.8606E+02    -0.8609E+02    -0.8612E+02    -0.8616E+02    -0.8619E+02    -0.8623E+02    -0.8627E+02    -0.8630E+02    -0.8634E+02    -0.8638E+02    -0.8642E+02    -0.8646E+02    -0.8650E+02    -0.8653E+02    -0.8657E+02    -0.8661E+02    -0.8665E+02    -0.8669E+02    -0.8673E+02    -0.8677E+02    -0.8681E+02    -0.8685E+02    -0.8689E+02    -0.8693E+02    -0.8697E+02    -0.8701E+02    -0.8705E+02    -0.8709E+02    -0.8712E+02    -0.8716E+02    -0.8719E+02    -0.8721E+02    -0.8722E+02    -0.8722E+02
    -0.8721E+02    -0.8721E+02    -0.8720E+02    -0.8717E+02    -0.8714E+02    -0.8710E+02    -0.8706E+02    -0.8702E+02    -0.8698E+02    -0.8694E+02    -0.8689E+02    -0.8685E+02    -0.8681E+02    -0.8676E+02    -0.8672E+02    -0.8667E+02    -0.8663E+02    -0.8658E+02    -0.8654E+02    -0.8650E+02    -0.8645E+02    -0.8641E+02    -0.8636E+02    -0.8632E+02    -0.8628E+02    -0.8624E+02    -0.8619E+02    -0.8615E+02    -0.8611E+02    -0.8607E+02    -0.8604E+02    -0.8600E+02    -0.8596E+02    -0.8593E+02    -0.8589E+02    -0.8586E+02    -0.8583E+02    -0.8580E+02    -0.8578E+02    -0.8575E+02    -0.8573E+02    -0.8571E+02    -0.8569E+02    -0.8567E+02    -0.8566E+02    -0.8565E+02    -0.8564E+02    -0.8563E+02    -0.8563E+02    -0.8563E+02    -0.8563E+02    -0.8563E+02    -0.8564E+02    -0.8564E+02    -0.8566E+02    -0.8567E+02    -0.8569E+02    -0.8570E+02    -0.8572E+02    -0.8575E+02    -0.8577E+02    -0.8580E+02    -0.8583E+02    -0.8585E+02    -0.8589E+02    -0.8592E+02    -0.8595E+02    -0.8599E+02    -0.8603E+02    -0.8606E+02    -0.8610E+02    -0.8614E+02    -0.8618E+02    -0.8622E+02    -0.8627E+02    -0.8631E+02    -0.8635E+02    -0.8639E+02    -0.8644E+02    -0.8648E+02    -0.8652E+02    -0.8657E+02    -0.8661E+02    -0.8665E+02    -0.8670E+02    -0.8674E+02    -0.8678E+02    -0.8682E+02    -0.8687E+02    -0.8691E+02    -0.8695E+02    -0.8699E+02    -0.8703E+02    -0.8707E+02    -0.8711E+02    -0.8715E+02    -0.8718E+02    -0.8720E+02    -0.8722E+02    -0.8722E+02
    -0.8721E+02    -0.8721E+02    -0.8719E+02    -0.8716E+02    -0.8713E+02    -0.8709E+02    -0.8705E+02    -0.8701E+02    -0.8696E+02    -0.8691E+02    -0.8687E+02    -0.8682E+02    -0.8677E+02    -0.8673E+02    -0.8668E+02    -0.8663E+02    -0.8658E+02    -0.8654E+02    -0.8649E+02    -0.8644E+02    -0.8639E+02    -0.8634E+02    -0.8630E+02    -0.8625E+02    -0.8620E+02    -0.8616E+02    -0.8611E+02    -0.8606E+02    -0.8602E+02    -0.8598E+02    -0.8593E+02    -0.8589E+02    -0.8585E+02    -0.8581E+02    -0.8577E+02    -0.8574E+02    -0.8570E+02    -0.8567E+02    -0.8564E+02    -0.8561E+02    -0.8559E+02    -0.8556E+02    -0.8554E+02    -0.8552E+02    -0.8551E+02    -0.8549E+02    -0.8548E+02    -0.8548E+02    -0.8547E+02    -0.8547E+02    -0.8547E+02    -0.8548E+02    -0.8548E+02    -0.8549E+02    -0.8551E+02    -0.8552E+02    -0.8554E+02    -0.8556E+02    -0.8558E+02    -0.8561E+02    -0.8564E+02    -0.8567E+02    -0.8570E+02    -0.8573E+02    -0.8577E+02    -0.8580E+02    -0.8584E+02    -0.8588E+02    -0.8592E+02    -0.8597E+02    -0.8601E+02    -0.8605E+02    -0.8610E+02    -0.8614E+02    -0.8619E+02    -0.8624E+02    -0.8628E+02    -0.8633E+02    -0.8638E+02    -0.8642E+02    -0.8647E+02    -0.8652E+02    -0.8656E+02    -0.8661E+02    -0.8666E+02    -0.8670E+02    -0.8675E+02    -0.8679E+02    -0.8684E+02    -0.8689E+02    -0.8693E+02    -0.8697E+02    -0.8702E+02    -0.8706E+02    -0.8710E+02    -0.8714E+02    -0.8717E+02    -0.8720E+02    -0.8721E+02    -0.8721E+02
    -0.8720E+02    -0.8720E+02    -0.8718E+02    -0.8715E+02    -0.8712E+02    -0.8708E+02    -0.8703E+02    -0.8699E+02    -0.8694E+02    -0.8689E+02    -0.8684E+02    -0.8679E+02    -0.8674E+02    -0.8669E+02    -0.8664E+02    -0.8659E+02    -0.8654E+02    -0.8649E+02    -0.8644E+02    -0.8638E+02    -0.8633E+02    -0.8628E+02    -0.8623E+02    -0.8618E+02    -0.8612E+02    -0.8607E+02    -0.8602E+02    -0.8597E+02    -0.8592E+02    -0.8587E+02    -0.8582E+02    -0.8578E+02    -0.8573E+02    -0.8569E+02    -0.8565E+02    -0.8561E+02    -0.8557E+02    -0.8553E+02    -0.8550E+02    -0.8546E+02    -0.8543E+02    -0.8541E+02    -0.8538E+02    -0.8536E+02    -0.8535E+02    -0.8533E+02    -0.8532E+02    -0.8531E+02    -0.8531E+02    -0.8530E+02    -0.8530E+02    -0.8531E+02    -0.8532E+02    -0.8533E+02    -0.8534E+02    -0.8536E+02    -0.8538E+02    -0.8540E+02    -0.8543E+02    -0.8546E+02    -0.8549E+02    -0.8553E+02    -0.8556E+02    -0.8560E+02    -0.8564E+02    -0.8568E+02    -0.8572E+02    -0.8577E+02    -0.8582E+02    -0.8586E+02    -0.8591E+02    -0.8596E+02    -0.8601E+02    -0.8606E+02    -0.8611E+02    -0.8616E+02    -0.8621E+02    -0.8626E+02    -0.8631E+02    -0.8637E+02    -0.8642E+02    -0.8647E+02    -0.8652E+02    -0.8657E+02    -0.8662E+02    -0.8667E+02    -0.8672E+02    -0.8677E+02    -0.8681E+02    -0.8686E+02    -0.8691E+02    -0.8696E+02    -0.8700E+02    -0.8705E+02    -0.8709E+02    -0.8713E+02    -0.8716E+02    -0.8719E+02    -0.8720E+02    -0.8720E+02
    -0.8719E+02    -0.8719E+02    -0.8718E+02    -0.8715E+02    -0.8711E+02    -0.8707E+02    -0.8702E+02    -0.8697E+02    -0.8692E+02    -0.8687E+02    -0.8682E+02    -0.8677E+02    -0.8671E+02    -0.8666E+02    -0.8660E+02    -0.8655E+02    -0.8649E+02    -0.8644E+02    -0.8638E+02    -0.8633E+02    -0.8627E+02    -0.8621E+02    -0.8616E+02    -0.8610E+02    -0.8604E+02    -0.8599E+02    -0.8593E+02    -0.8587E+02    -0.8582E+02    -0.8576E+02    -0.8571E+02    -0.8566E+02    -0.8561E+02    -0.8556E+02    -0.8551E+02    -0.8546E+02    -0.8542E+02    -0.8538E+02    -0.8534E+02    -0.8530E+02    -0.8527E+02    -0.8524E+02    -0.8521E+02    -0.8519E+02    -0.8517E+02    -0.8515E+02    -0.8514E+02    -0.8513E+02    -0.8512E+02    -0.8512E+02    -0.8512E+02    -0.8513E+02    -0.8514E+02    -0.8515E+02    -0.8517E+02    -0.8519E+02    -0.8521E+02    -0.8524E+02    -0.8527E+02    -0.8530E+02    -0.8534E+02    -0.8537E+02    -0.8542E+02    -0.8546E+02    -0.8550E+02    -0.8555E+02    -0.8560E+02    -0.8565E+02    -0.8570E+02    -0.8576E+02    -0.8581E+02    -0.8586E+02    -0.8592E+02    -0.8597E+02    -0.8603E+02    -0.8609E+02    -0.8614E+02    -0.8620E+02    -0.8625E+02    -0.8631E+02    -0.8636E+02    -0.8642E+02    -0.8647E+02    -0.8653E+02    -0.8658E+02    -0.8663E+02    -0.8669E+02    -0.8674E+02    -0.8679E+02    -0.8684E+02    -0.8689E+02    -0.8694E+02    -0.8699E+02    -0.8703E+02    -0.8708E+02    -0.8712E+02    -0.8715E+02    -0.8718E+02    -0.8720E+02    -0.8720E+02
    -0.8719E+02    -0.8719E+02    -0.8717E+02    -0.8714E+02    -0.8710E+02    -0.8706E+02    -0.8701E+02    -0.8696E+02    -0.8690E+02    -0.8685E+02    -0.8680E+02    -0.8674E+02    -0.8668E+02    -0.8663E+02    -0.8657E+02    -0.8651E+02    -0.8645E+02    -0.8639E+02    -0.8633E+02    -0.8627E+02    -0.8621E+02    -0.8615E+02    -0.8609E+02    -0.8602E+02    -0.8596E+02    -0.8590E+02    -0.8584E+02    -0.8577E+02    -0.8571E+02    -0.8565E+02    -0.8559E+02    -0.8553E+02    -0.8548E+02    -0.8542E+02    -0.8537E+02    -0.8531E+02    -0.8526E+02    -0.8522E+02    -0.8517E+02    -0.8513E+02    -0.8509E+02    -0.8506E+02    -0.8503E+02    -0.8500E+02    -0.8497E+02    -0.8495E+02    -0.8494E+02    -0.8493E+02    -0.8492E+02    -0.8492E+02    -0.8492E+02    -0.8493E+02    -0.8494E+02    -0.8495E+02    -0.8497E+02    -0.8500E+02    -0.8502E+02    -0.8505E+02    -0.8509E+02    -0.8513E+02    -0.8517E+02    -0.8521E+02    -0.8526E+02    -0.8531E+02    -0.8536E+02    -0.8541E+02    -0.8547E+02    -0.8553E+02    -0.8558E+02    -0.8564E+02    -0.8570E+02    -0.8576E+02    -0.8583E+02    -0.8589E+02    -0.8595E+02    -0.8601E+02    -0.8607E+02    -0.8613E+02    -0.8619E+02    -0.8625E+02    -0.8631E+02    -0.8637E+02    -0.8643E+02    -0.8649E+02    -0.8655E+02    -0.8660E+02    -0.8666E+02    -0.8671E+02    -0.8677E+02    -0.8682E+02    -0.8687E+02    -0.8692E+02    -0.8697E+02    -0.8702E+02    -0.8707E+02    -0.8711E+02    -0.8715E+02    -0.8718E+02    -0.8719E+02    -0.8719E+02
    -0.8718E+02    -0.8718E+02    -0.8716E+02    -0.8713E+02    -0.8709E+02    -0.8705E+02    -0.8700E+02    -0.8694E+02    -0.8689E+02    -0.8683E+02    -0.8678E+02    -0.8672E+02    -0.8666E+02    -0.8660E+02    -0.8654E+02    -0.8647E+02    -0.8641E+02    -0.8635E+02    -0.8628E+02    -0.8622E+02    -0.8615E+02    -0.8608E+02    -0.8602E+02    -0.8595E+02    -0.8588E+02    -0.8581E+02    -0.8574E+02    -0.8567E+02    -0.8560E+02    -0.8553E+02    -0.8547E+02    -0.8540E+02    -0.8534E+02    -0.8527E+02    -0.8521E+02    -0.8515E+02    -0.8510E+02    -0.8504E+02    -0.8499E+02    -0.8494E+02    -0.8490E+02    -0.8486E+02    -0.8482E+02    -0.8479E+02    -0.8476E+02    -0.8474E+02    -0.8472E+02    -0.8471E+02    -0.8470E+02    -0.8470E+02    -0.8470E+02    -0.8471E+02    -0.8472E+02    -0.8474E+02    -0.8476E+02    -0.8479E+02    -0.8482E+02    -0.8485E+02    -0.8489E+02    -0.8494E+02    -0.8499E+02    -0.8504E+02    -0.8509E+02    -0.8515E+02    -0.8521E+02    -0.8527E+02    -0.8533E+02    -0.8539E+02    -0.8546E+02    -0.8553E+02    -0.8559E+02    -0.8566E+02    -0.8573E+02    -0.8580E+02    -0.8587E+02    -0.8593E+02    -0.8600E+02    -0.8607E+02    -0.8613E+02    -0.8620E+02    -0.8626E+02    -0.8633E+02    -0.8639E+02    -0.8645E+02    -0.8651E+02    -0.8657E+02    -0.8663E+02    -0.8669E+02    -0.8675E+02    -0.8680E+02    -0.8686E+02    -0.8691E+02    -0.8696E+02    -0.8701E+02    -0.8706E+02    -0.8711E+02    -0.8714E+02    -0.8717E+02    -0.8719E+02    -0.8719E+02
    -0.8718E+02    -0.8718E+02    -0.8716E+02    -0.8713E+02    -0.8709E+02    -0.8704E+02    -0.8699E+02    -0.8693E+02    -0.8688E+02    -0.8682E+02    -0.8676E+02    -0.8670E+02    -0.8664E+02    -0.8657E+02    -0.8651E+02    -0.8644E+02    -0.8637E+02    -0.8631E+02    -0.8624E+02    -0.8617E+02    -0.8609E+02    -0.8602E+02    -0.8595E+02    -0.8587E+02    -0.8580E+02    -0.8572E+02    -0.8564E+02    -0.8557E+02    -0.8549E+02    -0.8541E+02    -0.8534E+02    -0.8526E+02    -0.8519E+02    -0.8512E+02    -0.8505E+02    -0.8498E+02    -0.8491E+02    -0.8485E+02    -0.8479E+02    -0.8474E+02    -0.8468E+02    -0.8464E+02    -0.8460E+02    -0.8456E+02    -0.8453E+02    -0.8450E+02    -0.8448E+02    -0.8446E+02    -0.8445E+02    -0.8445E+02    -0.8445E+02    -0.8446E+02    -0.8448E+02    -0.8450E+02    -0.8452E+02    -0.8456E+02    -0.8459E+02    -0.8464E+02    -0.8468E+02    -0.8473E+02    -0.8479E+02    -0.8485E+02    -0.8491E+02    -0.8497E+02    -0.8504E+02    -0.8511E+02    -0.8518E+02    -0.8526E+02    -0.8533E+02    -0.8541E+02    -0.8548E+02    -0.8556E+02    -0.8563E+02    -0.8571E+02    -0.8579E+02    -0.8586E+02    -0.8593E+02    -0.8601E+02    -0.8608E+02    -0.8615E+02    -0.8622E+02    -0.8629E+02    -0.8636E+02    -0.8642E+02    -0.8649E+02    -0.8655E+02    -0.8661E+02    -0.8667E+02    -0.8673E+02    -0.8679E+02    -0.8685E+02    -0.8690E+02    -0.8695E+02    -0.8701E+02    -0.8706E+02    -0.8710E+02    -0.8714E+02    -0.8717E+02    -0.8719E+02    -0.8719E+02
    -0.8718E+02    -0.8718E+02    -0.8716E+02    -0.8713E+02    -0.8708E+02    -0.8704E+02    -0.8698E+02    -0.8693E+02    -0.8687E+02    -0.8681E+02    -0.8675E+02    -0.8668E+02    -0.8662E+02    -0.8655E+02    -0.8648E+02    -0.8641E+02    -0.8634E+02    -0.8627E+02    -0.8620E+02    -0.8612E+02    -0.8604E+02    -0.8596E+02    -0.8588E+02    -0.8580E+02    -0.8572E+02    -0.8563E+02    -0.8555E+02    -0.8546E+02    -0.8538E+02    -0.8529E+02    -0.8520E+02    -0.8512E+02    -0.8503E+02    -0.8495E+02    -0.8487E+02    -0.8479E+02    -0.8472E+02    -0.8465E+02    -0.8458E+02    -0.8451E+02    -0.8445E+02    -0.8440E+02    -0.8435E+02    -0.8430E+02    -0.8426E+02    -0.8423E+02    -0.8421E+02    -0.8419E+02    -0.8418E+02    -0.8418E+02    -0.8418E+02    -0.8419E+02    -0.8421E+02    -0.8423E+02    -0.8426E+02    -0.8430E+02    -0.8435E+02    -0.8439E+02    -0.8445E+02    -0.8451E+02    -0.8457E+02    -0.8464E+02    -0.8471E+02    -0.8479E+02    -0.8487E+02    -0.8495E+02    -0.8503E+02    -0.8511E+02    -0.8520E+02    -0.8528E+02    -0.8537E+02    -0.8545E+02    -0.8554E+02    -0.8562E+02    -0.8571E+02    -0.8579E+02    -0.8587E+02    -0.8595E+02    -0.8603E+02    -0.8611E+02    -0.8618E+02    -0.8625E+02    -0.8633E+02    -0.8640E+02    -0.8646E+02    -0.8653E+02    -0.8659E+02    -0.8666E+02    -0.8672E+02    -0.8678E+02    -0.8684E+02    -0.8689E+02    -0.8695E+02    -0.8700E+02    -0.8705E+02    -0.8710E+02    -0.8714E+02    -0.8717E+02    -0.8719E+02    -0.8719E+02
    -0.8718E+02    -0.8718E+02    -0.8716E+02    -0.8713E+02    -0.8708E+02    -0.8703E+02    -0.8698E+02    -0.8692E+02    -0.8686E+02    -0.8680E+02    -0.8674E+02    -0.8667E+02    -0.8661E+02    -0.8654E+02    -0.8647E+02    -0.8639E+02    -0.8632E+02    -0.8624E+02    -0.8616E+02    -0.8608E+02    -0.8600E+02    -0.8591E+02    -0.8582E+02    -0.8573E+02    -0.8564E+02    -0.8555E+02    -0.8545E+02    -0.8536E+02    -0.8526E+02    -0.8516E+02    -0.8507E+02    -0.8497E+02    -0.8487E+02    -0.8478E+02    -0.8468E+02    -0.8459E+02    -0.8451E+02    -0.8442E+02    -0.8434E+02    -0.8427E+02    -0.8419E+02    -0.8413E+02    -0.8407E+02    -0.8402E+02    -0.8397E+02    -0.8394E+02    -0.8391E+02    -0.8389E+02    -0.8387E+02    -0.8387E+02    -0.8387E+02    -0.8389E+02    -0.8391E+02    -0.8394E+02    -0.8397E+02    -0.8402E+02    -0.8407E+02    -0.8413E+02    -0.8419E+02    -0.8426E+02    -0.8434E+02    -0.8442E+02    -0.8450E+02    -0.8459E+02    -0.8468E+02    -0.8477E+02    -0.8487E+02    -0.8497E+02    -0.8506E+02    -0.8516E+02    -0.8525E+02    -0.8535E+02    -0.8545E+02    -0.8554E+02    -0.8563E+02    -0.8572E+02    -0.8581E+02    -0.8590E+02    -0.8598E+02    -0.8607E+02    -0.8615E+02    -0.8623E+02    -0.8630E+02    -0.8638E+02    -0.8645E+02    -0.8652E+02    -0.8659E+02    -0.8665E+02    -0.8671E+02    -0.8678E+02    -0.8684E+02    -0.8689E+02    -0.8695E+02    -0.8700E+02    -0.8705E+02    -0.8710E+02    -0.8714E+02    -0.8717E+02    -0.8719E+02    -0.8719E+02
    -0.8718E+02    -0.8718E+02    -0.8716E+02    -0.8713E+02    -0.8709E+02    -0.8704E+02    -0.8698E+02    -0.8693E+02    -0.8687E+02    -0.8680E+02    -0.8674E+02    -0.8667E+02    -0.8660E+02    -0.8653E+02    -0.8646E+02    -0.8638E+02    -0.8630E+02    -0.8622E+02    -0.8614E+02    -0.8605E+02    -0.8596E+02    -0.8587E+02    -0.8577E+02    -0.8567E+02    -0.8557E+02    -0.8547E+02    -0.8536E+02    -0.8526E+02    -0.8515E+02    -0.8504E+02    -0.8493E+02    -0.8481E+02    -0.8470E+02    -0.8459E+02    -0.8449E+02    -0.8438E+02    -0.8428E+02    -0.8418E+02    -0.8408E+02    -0.8399E+02    -0.8391E+02    -0.8383E+02    -0.8376E+02    -0.8370E+02    -0.8365E+02    -0.8360E+02    -0.8357E+02    -0.8354E+02    -0.8353E+02    -0.8352E+02    -0.8353E+02    -0.8354E+02    -0.8357E+02    -0.8360E+02    -0.8365E+02    -0.8370E+02    -0.8376E+02    -0.8383E+02    -0.8391E+02    -0.8399E+02    -0.8408E+02    -0.8418E+02    -0.8428E+02    -0.8438E+02    -0.8448E+02    -0.8459E+02    -0.8470E+02    -0.8481E+02    -0.8492E+02    -0.8503E+02    -0.8514E+02    -0.8525E+02    -0.8536E+02    -0.8546E+02    -0.8557E+02    -0.8567E+02    -0.8576E+02    -0.8586E+02    -0.8595E+02    -0.8604E+02    -0.8613E+02    -0.8621E+02    -0.8629E+02    -0.8637E+02    -0.8644E+02    -0.8652E+02    -0.8658E+02    -0.8665E+02    -0.8672E+02    -0.8678E+02    -0.8684E+02    -0.8690E+02    -0.8695E+02    -0.8701E+02    -0.8706E+02    -0.8710E+02    -0.8714E+02    -0.8717E+02    -0.8719E+02    -0.8719E+02
    -0.8718E+02    -0.8718E+02    -0.8716E+02    -0.8713E+02    -0.8709E+02    -0.8704E+02    -0.8699E+02    -0.8694E+02    -0.8688E+02    -0.8681E+02    -0.8675E+02    -0.8668E+02    -0.8661E+02    -0.8654E+02    -0.8646E+02    -0.8638E+02    -0.8630E+02    -0.8622E+02    -0.8613E+02    -0.8603E+02    -0.8594E+02    -0.8584E+02    -0.8573E+02    -0.8562E+02    -0.8551E+02    -0.8540E+02    -0.8528E+02    -0.8516E+02    -0.8504E+02    -0.8491E+02    -0.8479E+02    -0.8466E+02    -0.8453E+02    -0.8440E+02    -0.8428E+02    -0.8415E+02    -0.8403E+02    -0.8391E+02    -0.8380E+02    -0.8370E+02    -0.8359E+02    -0.8350E+02    -0.8342E+02    -0.8334E+02    -0.8328E+02    -0.8322E+02    -0.8318E+02    -0.8315E+02    -0.8313E+02    -0.8313E+02    -0.8313E+02    -0.8315E+02    -0.8318E+02    -0.8322E+02    -0.8328E+02    -0.8334E+02    -0.8342E+02    -0.8350E+02    -0.8359E+02    -0.8370E+02    -0.8380E+02    -0.8391E+02    -0.8403E+02    -0.8415E+02    -0.8428E+02    -0.8440E+02    -0.8453E+02    -0.8466E+02    -0.8478E+02    -0.8491E+02    -0.8503E+02    -0.8516E+02    -0.8528E+02    -0.8539E+02    -0.8551E+02    -0.8562E+02    -0.8573E+02    -0.8583E+02    -0.8593E+02    -0.8602E+02    -0.8612E+02    -0.8621E+02    -0.8629E+02    -0.8637E+02    -0.8645E+02    -0.8652E+02    -0.8659E+02    -0.8666E+02    -0.8673E+02    -0.8679E+02    -0.8685E+02    -0.8691E+02    -0.8696E+02    -0.8702E+02    -0.8707E+02    -0.8711E+02    -0.8715E+02    -0.8718E+02    -0.8719E+02    -0.8719E+02
    -0.8719E+02    -0.8719E+02    -0.8717E+02    -0.8714E+02    -0.8710E+02    -0.8706E+02    -0.8701E+02    -0.8695E+02    -0.8689E+02    -0.8683E+02    -0.8677E+02    -0.8670E+02    -0.8663E+02    -0.8656E+02    -0.8648E+02    -0.8640E+02    -0.8631E+02    -0.8622E+02    -0.8613E+02    -0.8603E+02    -0.8593E+02    -0.8582E+02    -0.8571E+02    -0.8559E+02    -0.8547E+02    -0.8534E+02    -0.8521E+02    -0.8507E+02    -0.8493E+02    -0.8479E+02    -0.8465E+02    -0.8450E+02    -0.8435E+02    -0.8420E+02    -0.8406E+02    -0.8391E+02    -0.8377E+02    -0.8363E+02    -0.8349E+02    -0.8336E+02    -0.8324E+02    -0.8313E+02    -0.8303E+02    -0.8294E+02    -0.8286E+02    -0.8279E+02    -0.8274E+02    -0.8270E+02    -0.8268E+02    -0.8267E+02    -0.8268E+02    -0.8270E+02    -0.8274E+02    -0.8279E+02    -0.8286E+02    -0.8294E+02    -0.8303E+02    -0.8313E+02    -0.8324E+02    -0.8337E+02    -0.8349E+02    -0.8363E+02    -0.8377E+02    -0.8391E+02    -0.8406E+02    -0.8421E+02    -0.8435E+02    -0.8450E+02    -0.8465E+02    -0.8479E+02    -0.8493E+02    -0.8507E+02    -0.8521E+02    -0.8534E+02    -0.8546E+02    -0.8559E+02    -0.8570E+02    -0.8582E+02    -0.8592E+02    -0.8603E+02    -0.8612E+02    -0.8622E+02    -0.8631E+02    -0.8639E+02    -0.8647E+02    -0.8655E+02    -0.8662E+02    -0.8669E+02    -0.8675E+02    -0.8681E+02    -0.8687E+02    -0.8693E+02    -0.8698E+02    -0.8703E+02    -0.8708E+02    -0.8712E+02    -0.8716E+02    -0.8719E+02    -0.8720E+02    -0.8720E+02
    -0.8720E+02    -0.8720E+02    -0.8719E+02    -0.8716E+02    -0.8712E+02    -0.8708E+02    -0.8703E+02    -0.8698E+02    -0.8692E+02    -0.8686E+02    -0.8680E+02    -0.8674E+02    -0.8667E+02    -0.8659E+02    -0.8652E+02    -0.8643E+02    -0.8635E+02    -0.8625E+02    -0.8615E+02    -0.8605E+02    -0.8594E+02    -0.8583E+02    -0.8570E+02    -0.8558E+02    -0.8544E+02    -0.8530E+02    -0.8515E+02    -0.8500E+02    -0.8485E+02    -0.8468E+02    -0.8452E+02    -0.8435E+02    -0.8418E+02    -0.8400E+02    -0.8383E+02    -0.8365E+02    -0.8348E+02    -0.8332E+02    -0.8315E+02    -0.8300E+02    -0.8285E+02    -0.8271E+02    -0.8259E+02    -0.8247E+02    -0.8238E+02    -0.8229E+02    -0.8223E+02    -0.8218E+02    -0.8215E+02    -0.8214E+02    -0.8215E+02    -0.8218E+02    -0.8223E+02    -0.8229E+02    -0.8238E+02    -0.8247E+02    -0.8259E+02    -0.8271E+02    -0.8285E+02    -0.8300E+02    -0.8315E+02    -0.8332E+02    -0.8349E+02    -0.8366E+02    -0.8383E+02    -0.8400E+02    -0.8418E+02    -0.8435E+02    -0.8452E+02    -0.8469E+02    -0.8485E+02    -0.8500E+02    -0.8516E+02    -0.8530E+02    -0.8544E+02    -0.8558E+02    -0.8570E+02    -0.8582E+02    -0.8594E+02    -0.8605E+02    -0.8615E+02    -0.8625E+02    -0.8634E+02    -0.8643E+02    -0.8651E+02    -0.8658E+02    -0.8666E+02    -0.8672E+02    -0.8679E+02    -0.8685E+02    -0.8691E+02    -0.8696E+02    -0.8701E+02    -0.8706E+02    -0.8710E+02    -0.8714E+02    -0.8717E+02    -0.8720E+02    -0.8721E+02    -0.8721E+02
    -0.8722E+02    -0.8722E+02    -0.8720E+02    -0.8718E+02    -0.8714E+02    -0.8711E+02    -0.8706E+02    -0.8701E+02    -0.8696E+02    -0.8691E+02    -0.8685E+02    -0.8679E+02    -0.8672E+02    -0.8665E+02    -0.8657E+02    -0.8649E+02    -0.8640E+02    -0.8631E+02    -0.8620E+02    -0.8610E+02    -0.8598E+02    -0.8586E+02    -0.8573E+02    -0.8559E+02    -0.8544E+02    -0.8529E+02    -0.8512E+02    -0.8495E+02    -0.8478E+02    -0.8459E+02    -0.8440E+02    -0.8420E+02    -0.8400E+02    -0.8380E+02    -0.8359E+02    -0.8339E+02    -0.8318E+02    -0.8298E+02    -0.8278E+02    -0.8259E+02    -0.8241E+02    -0.8224E+02    -0.8208E+02    -0.8194E+02    -0.8182E+02    -0.8171E+02    -0.8163E+02    -0.8157E+02    -0.8154E+02    -0.8152E+02    -0.8154E+02    -0.8157E+02    -0.8163E+02    -0.8172E+02    -0.8182E+02    -0.8194E+02    -0.8208E+02    -0.8224E+02    -0.8241E+02    -0.8259E+02    -0.8278E+02    -0.8298E+02    -0.8318E+02    -0.8339E+02    -0.8360E+02    -0.8380E+02    -0.8401E+02    -0.8421E+02    -0.8440E+02    -0.8460E+02    -0.8478E+02    -0.8496E+02    -0.8513E+02    -0.8529E+02    -0.8544E+02    -0.8559E+02    -0.8573E+02    -0.8586E+02    -0.8598E+02    -0.8610E+02    -0.8620E+02    -0.8631E+02    -0.8640E+02    -0.8649E+02    -0.8657E+02    -0.8664E+02    -0.8671E+02    -0.8678E+02    -0.8684E+02    -0.8690E+02    -0.8695E+02    -0.8700E+02    -0.8705E+02    -0.8709E+02    -0.8713E+02    -0.8716E+02    -0.8719E+02    -0.8722E+02    -0.8723E+02    -0.8723E+02
    -0.8724E+02    -0.8724E+02    -0.8722E+02    -0.8720E+02    -0.8718E+02    -0.8714E+02    -0.8710E+02    -0.8706E+02    -0.8702E+02    -0.8697E+02    -0.8691E+02    -0.8686E+02    -0.8679E+02    -0.8673E+02    -0.8665E+02    -0.8657E+02    -0.8648E+02    -0.8639E+02    -0.8628E+02    -0.8617E+02    -0.8605E+02    -0.8592E+02    -0.8578E+02    -0.8564E+02    -0.8548E+02    -0.8531E+02    -0.8513E+02    -0.8494E+02    -0.8474E+02    -0.8453E+02    -0.8431E+02    -0.8408E+02    -0.8384E+02    -0.8360E+02    -0.8336E+02    -0.8311E+02    -0.8286E+02    -0.8261E+02    -0.8237E+02    -0.8213E+02    -0.8191E+02    -0.8170E+02    -0.8150E+02    -0.8132E+02    -0.8117E+02    -0.8103E+02    -0.8093E+02    -0.8085E+02    -0.8081E+02    -0.8079E+02    -0.8081E+02    -0.8085E+02    -0.8093E+02    -0.8104E+02    -0.8117E+02    -0.8132E+02    -0.8150E+02    -0.8170E+02    -0.8191E+02    -0.8214E+02    -0.8237E+02    -0.8262E+02    -0.8286E+02    -0.8311E+02    -0.8336E+02    -0.8361E+02    -0.8385E+02    -0.8408E+02    -0.8431E+02    -0.8453E+02    -0.8474E+02    -0.8494E+02    -0.8513E+02    -0.8531E+02    -0.8548E+02    -0.8564E+02    -0.8579E+02    -0.8593E+02    -0.8606E+02    -0.8618E+02    -0.8629E+02    -0.8639E+02    -0.8649E+02    -0.8657E+02    -0.8665E+02    -0.8673E+02    -0.8679E+02    -0.8686E+02    -0.8691E+02    -0.8696E+02    -0.8701E+02    -0.8706E+02    -0.8710E+02    -0.8713E+02    -0.8717E+02    -0.8719E+02    -0.8722E+02    -0.8724E+02    -0.8725E+02    -0.8725E+02
    -0.8726E+02    -0.8726E+02    -0.8725E+02    -0.8724E+02    -0.8721E+02    -0.8719E+02    -0.8716E+02    -0.8713E+02    -0.8709E+02    -0.8705E+02    -0.8700E+02    -0.8695E+02    -0.8689E+02    -0.8683E+02    -0.8676E+02    -0.8668E+02    -0.8660E+02    -0.8650E+02    -0.8640E+02    -0.8629E+02    -0.8617E+02    -0.8603E+02    -0.8589E+02    -0.8573E+02    -0.8556E+02    -0.8537E+02    -0.8517E+02    -0.8496E+02    -0.8474E+02    -0.8450E+02    -0.8425E+02    -0.8398E+02    -0.8371E+02    -0.8342E+02    -0.8313E+02    -0.8283E+02    -0.8253E+02    -0.8222E+02    -0.8192E+02    -0.8163E+02    -0.8134E+02    -0.8107E+02    -0.8082E+02    -0.8060E+02    -0.8040E+02    -0.8022E+02    -0.8009E+02    -0.7999E+02    -0.7993E+02    -0.7991E+02    -0.7993E+02    -0.7999E+02    -0.8009E+02    -0.8023E+02    -0.8040E+02    -0.8060E+02    -0.8083E+02    -0.8108E+02    -0.8135E+02    -0.8163E+02    -0.8193E+02    -0.8223E+02    -0.8253E+02    -0.8284E+02    -0.8314E+02    -0.8343E+02    -0.8371E+02    -0.8399E+02    -0.8425E+02    -0.8451E+02    -0.8475E+02    -0.8497E+02    -0.8518E+02    -0.8538E+02    -0.8557E+02    -0.8574E+02    -0.8590E+02    -0.8604E+02    -0.8618E+02    -0.8630E+02    -0.8641E+02    -0.8651E+02    -0.8661E+02    -0.8669E+02    -0.8677E+02    -0.8684E+02    -0.8690E+02    -0.8695E+02    -0.8700E+02    -0.8705E+02    -0.8709E+02    -0.8712E+02    -0.8716E+02    -0.8719E+02    -0.8721E+02    -0.8723E+02    -0.8725E+02    -0.8727E+02    -0.8727E+02    -0.8727E+02
    -0.8729E+02    -0.8729E+02    -0.8729E+02    -0.8728E+02    -0.8726E+02    -0.8725E+02    -0.8723E+02    -0.8720E+02    -0.8717E+02    -0.8714E+02    -0.8711E+02    -0.8706E+02    -0.8702E+02    -0.8696E+02    -0.8690E+02    -0.8683E+02    -0.8675E+02    -0.8666E+02    -0.8656E+02    -0.8645E+02    -0.8633E+02    -0.8619E+02    -0.8604E+02    -0.8588E+02    -0.8569E+02    -0.8550E+02    -0.8528E+02    -0.8505E+02    -0.8480E+02    -0.8453E+02    -0.8424E+02    -0.8393E+02    -0.8361E+02    -0.8327E+02    -0.8292E+02    -0.8256E+02    -0.8219E+02    -0.8181E+02    -0.8144E+02    -0.8107E+02    -0.8071E+02    -0.8036E+02    -0.8004E+02    -0.7974E+02    -0.7948E+02    -0.7925E+02    -0.7907E+02    -0.7894E+02    -0.7886E+02    -0.7883E+02    -0.7886E+02    -0.7894E+02    -0.7907E+02    -0.7925E+02    -0.7948E+02    -0.7974E+02    -0.8004E+02    -0.8036E+02    -0.8071E+02    -0.8107E+02    -0.8144E+02    -0.8182E+02    -0.8220E+02    -0.8257E+02    -0.8293E+02    -0.8328E+02    -0.8362E+02    -0.8394E+02    -0.8425E+02    -0.8454E+02    -0.8481E+02    -0.8506E+02    -0.8529E+02    -0.8551E+02    -0.8571E+02    -0.8589E+02    -0.8606E+02    -0.8621E+02    -0.8634E+02    -0.8647E+02    -0.8658E+02    -0.8668E+02    -0.8677E+02    -0.8684E+02    -0.8691E+02    -0.8697E+02    -0.8703E+02    -0.8708E+02    -0.8712E+02    -0.8715E+02    -0.8718E+02    -0.8721E+02    -0.8723E+02    -0.8725E+02    -0.8727E+02    -0.8728E+02    -0.8729E+02    -0.8730E+02    -0.8730E+02    -0.8730E+02
    -0.8733E+02    -0.8733E+02    -0.8733E+02    -0.8732E+02    -0.8732E+02    -0.8731E+02    -0.8731E+02    -0.8730E+02    -0.8728E+02    -0.8726E+02    -0.8724E+02    -0.8721E+02    -0.8717E+02    -0.8713E+02    -0.8708E+02    -0.8702E+02    -0.8695E+02    -0.8687E+02    -0.8678E+02    -0.8667E+02    -0.8655E+02    -0.8642E+02    -0.8626E+02    -0.8609E+02    -0.8591E+02    -0.8570E+02    -0.8546E+02    -0.8521E+02    -0.8493E+02    -0.8463E+02    -0.8430E+02    -0.8395E+02    -0.8358E+02    -0.8318E+02    -0.8276E+02    -0.8232E+02    -0.8186E+02    -0.8139E+02    -0.8092E+02    -0.8045E+02    -0.7998E+02    -0.7953E+02    -0.7911E+02    -0.7872E+02    -0.7836E+02    -0.7806E+02    -0.7782E+02    -0.7764E+02    -0.7753E+02    -0.7750E+02    -0.7753E+02    -0.7764E+02    -0.7782E+02    -0.7807E+02    -0.7837E+02    -0.7872E+02    -0.7911E+02    -0.7954E+02    -0.7999E+02    -0.8046E+02    -0.8093E+02    -0.8140E+02    -0.8187E+02    -0.8233E+02    -0.8277E+02    -0.8319E+02    -0.8359E+02    -0.8396E+02    -0.8432E+02    -0.8464E+02    -0.8495E+02    -0.8523E+02    -0.8548E+02    -0.8571E+02    -0.8592E+02    -0.8611E+02    -0.8628E+02    -0.8643E+02    -0.8657E+02    -0.8669E+02    -0.8679E+02    -0.8689E+02    -0.8697E+02    -0.8704E+02    -0.8710E+02    -0.8715E+02    -0.8719E+02    -0.8723E+02    -0.8726E+02    -0.8728E+02    -0.8730E+02    -0.8731E+02    -0.8732E+02    -0.8733E+02    -0.8733E+02    -0.8734E+02    -0.8734E+02    -0.8734E+02    -0.8734E+02    -0.8734E+02
    -0.8737E+02    -0.8737E+02    -0.8737E+02    -0.8738E+02    -0.8739E+02    -0.8740E+02    -0.8740E+02    -0.8740E+02    -0.8740E+02    -0.8740E+02    -0.8739E+02    -0.8738E+02    -0.8736E+02    -0.8733E+02    -0.8729E+02    -0.8725E+02    -0.8719E+02    -0.8713E+02    -0.8705E+02    -0.8695E+02    -0.8684E+02    -0.8671E+02    -0.8657E+02    -0.8640E+02    -0.8621E+02    -0.8599E+02    -0.8575E+02    -0.8548E+02    -0.8517E+02    -0.8484E+02    -0.8447E+02    -0.8407E+02    -0.8364E+02    -0.8317E+02    -0.8266E+02    -0.8213E+02    -0.8157E+02    -0.8099E+02    -0.8039E+02    -0.7978E+02    -0.7917E+02    -0.7858E+02    -0.7801E+02    -0.7748E+02    -0.7700E+02    -0.7659E+02    -0.7625E+02    -0.7600E+02    -0.7585E+02    -0.7580E+02    -0.7585E+02    -0.7600E+02    -0.7625E+02    -0.7659E+02    -0.7701E+02    -0.7749E+02    -0.7802E+02    -0.7859E+02    -0.7918E+02    -0.7979E+02    -0.8040E+02    -0.8100E+02    -0.8158E+02    -0.8214E+02    -0.8268E+02    -0.8318E+02    -0.8365E+02    -0.8409E+02    -0.8449E+02    -0.8486E+02    -0.8519E+02    -0.8549E+02    -0.8577E+02    -0.8601E+02    -0.8623E+02    -0.8642E+02    -0.8659E+02    -0.8674E+02    -0.8686E+02    -0.8697E+02    -0.8707E+02    -0.8715E+02    -0.8722E+02    -0.8727E+02    -0.8732E+02    -0.8736E+02    -0.8738E+02    -0.8741E+02    -0.8742E+02    -0.8743E+02    -0.8743E+02    -0.8743E+02    -0.8743E+02    -0.8742E+02    -0.8741E+02    -0.8740E+02    -0.8739E+02    -0.8738E+02    -0.8738E+02    -0.8738E+02
    -0.8742E+02    -0.8742E+02    -0.8743E+02    -0.8744E+02    -0.8747E+02    -0.8749E+02    -0.8751E+02    -0.8753E+02    -0.8755E+02    -0.8756E+02    -0.8757E+02    -0.8758E+02    -0.8758E+02    -0.8757E+02    -0.8755E+02    -0.8753E+02    -0.8749E+02    -0.8744E+02    -0.8738E+02    -0.8730E+02    -0.8721E+02    -0.8709E+02    -0.8696E+02    -0.8680E+02    -0.8661E+02    -0.8640E+02    -0.8615E+02    -0.8587E+02    -0.8555E+02    -0.8519E+02    -0.8479E+02    -0.8434E+02    -0.8384E+02    -0.8329E+02    -0.8269E+02    -0.8205E+02    -0.8136E+02    -0.8063E+02    -0.7986E+02    -0.7908E+02    -0.7828E+02    -0.7748E+02    -0.7671E+02    -0.7598E+02    -0.7531E+02    -0.7473E+02    -0.7425E+02    -0.7389E+02    -0.7367E+02    -0.7360E+02    -0.7367E+02    -0.7389E+02    -0.7425E+02    -0.7473E+02    -0.7531E+02    -0.7598E+02    -0.7672E+02    -0.7749E+02    -0.7829E+02    -0.7909E+02    -0.7987E+02    -0.8064E+02    -0.8137E+02    -0.8206E+02    -0.8271E+02    -0.8331E+02    -0.8386E+02    -0.8436E+02    -0.8481E+02    -0.8521E+02    -0.8557E+02    -0.8589E+02    -0.8618E+02    -0.8642E+02    -0.8664E+02    -0.8683E+02    -0.8698E+02    -0.8712E+02    -0.8724E+02    -0.8733E+02    -0.8741E+02    -0.8747E+02    -0.8752E+02    -0.8756E+02    -0.8758E+02    -0.8760E+02    -0.8761E+02    -0.8761E+02    -0.8761E+02    -0.8760E+02    -0.8758E+02    -0.8757E+02    -0.8754E+02    -0.8752E+02    -0.8750E+02    -0.8747E+02    -0.8745E+02    -0.8743E+02    -0.8742E+02    -0.8742E+02
    -0.8747E+02    -0.8747E+02    -0.8749E+02    -0.8752E+02    -0.8755E+02    -0.8759E+02    -0.8763E+02    -0.8767E+02    -0.8771E+02    -0.8774E+02    -0.8778E+02    -0.8780E+02    -0.8783E+02    -0.8784E+02    -0.8785E+02    -0.8785E+02    -0.8784E+02    -0.8781E+02    -0.8778E+02    -0.8773E+02    -0.8766E+02    -0.8757E+02    -0.8745E+02    -0.8732E+02    -0.8715E+02    -0.8695E+02    -0.8671E+02    -0.8643E+02    -0.8611E+02    -0.8573E+02    -0.8530E+02    -0.8480E+02    -0.8424E+02    -0.8362E+02    -0.8292E+02    -0.8214E+02    -0.8130E+02    -0.8038E+02    -0.7941E+02    -0.7838E+02    -0.7731E+02    -0.7623E+02    -0.7516E+02    -0.7413E+02    -0.7318E+02    -0.7233E+02    -0.7163E+02    -0.7110E+02    -0.7077E+02    -0.7066E+02    -0.7077E+02    -0.7110E+02    -0.7163E+02    -0.7233E+02    -0.7318E+02    -0.7414E+02    -0.7517E+02    -0.7624E+02    -0.7732E+02    -0.7839E+02    -0.7942E+02    -0.8040E+02    -0.8131E+02    -0.8216E+02    -0.8293E+02    -0.8363E+02    -0.8426E+02    -0.8482E+02    -0.8532E+02    -0.8575E+02    -0.8613E+02    -0.8646E+02    -0.8674E+02    -0.8698E+02    -0.8718E+02    -0.8735E+02    -0.8749E+02    -0.8760E+02    -0.8769E+02    -0.8776E+02    -0.8781E+02    -0.8785E+02    -0.8787E+02    -0.8789E+02    -0.8789E+02    -0.8788E+02    -0.8787E+02    -0.8785E+02    -0.8782E+02    -0.8779E+02    -0.8776E+02    -0.8772E+02    -0.8768E+02    -0.8764E+02    -0.8759E+02    -0.8755E+02    -0.8752E+02    -0.8749E+02    -0.8747E+02    -0.8747E+02
    -0.8753E+02    -0.8753E+02    -0.8755E+02    -0.8759E+02    -0.8764E+02    -0.8770E+02    -0.8776E+02    -0.8782E+02    -0.8789E+02    -0.8795E+02    -0.8800E+02    -0.8806E+02    -0.8810E+02    -0.8815E+02    -0.8819E+02    -0.8822E+02    -0.8824E+02    -0.8825E+02    -0.8824E+02    -0.8823E+02    -0.8819E+02    -0.8814E+02    -0.8806E+02    -0.8796E+02    -0.8782E+02    -0.8765E+02    -0.8744E+02    -0.8719E+02    -0.8687E+02    -0.8650E+02    -0.8606E+02    -0.8554E+02    -0.8493E+02    -0.8424E+02    -0.8343E+02    -0.8253E+02    -0.8150E+02    -0.8037E+02    -0.7912E+02    -0.7777E+02    -0.7634E+02    -0.7485E+02    -0.7334E+02    -0.7186E+02    -0.7045E+02    -0.6918E+02    -0.6812E+02    -0.6731E+02    -0.6680E+02    -0.6663E+02    -0.6680E+02    -0.6731E+02    -0.6812E+02    -0.6919E+02    -0.7046E+02    -0.7187E+02    -0.7335E+02    -0.7487E+02    -0.7636E+02    -0.7779E+02    -0.7914E+02    -0.8038E+02    -0.8152E+02    -0.8254E+02    -0.8345E+02    -0.8426E+02    -0.8496E+02    -0.8556E+02    -0.8608E+02    -0.8653E+02    -0.8690E+02    -0.8721E+02    -0.8747E+02    -0.8769E+02    -0.8786E+02    -0.8799E+02    -0.8810E+02    -0.8817E+02    -0.8823E+02    -0.8827E+02    -0.8828E+02    -0.8829E+02    -0.8828E+02    -0.8826E+02    -0.8823E+02    -0.8820E+02    -0.8816E+02    -0.8811E+02    -0.8806E+02    -0.8800E+02    -0.8794E+02    -0.8788E+02    -0.8782E+02    -0.8776E+02    -0.8770E+02    -0.8764E+02    -0.8759E+02    -0.8755E+02    -0.8752E+02    -0.8752E+02
    -0.8759E+02    -0.8759E+02    -0.8762E+02    -0.8767E+02    -0.8774E+02    -0.8782E+02    -0.8790E+02    -0.8799E+02    -0.8807E+02    -0.8816E+02    -0.8824E+02    -0.8833E+02    -0.8841E+02    -0.8848E+02    -0.8855E+02    -0.8862E+02    -0.8868E+02    -0.8873E+02    -0.8877E+02    -0.8880E+02    -0.8881E+02    -0.8881E+02    -0.8878E+02    -0.8873E+02    -0.8865E+02    -0.8853E+02    -0.8837E+02    -0.8816E+02    -0.8790E+02    -0.8756E+02    -0.8714E+02    -0.8663E+02    -0.8601E+02    -0.8527E+02    -0.8439E+02    -0.8335E+02    -0.8215E+02    -0.8076E+02    -0.7919E+02    -0.7743E+02    -0.7550E+02    -0.7343E+02    -0.7126E+02    -0.6907E+02    -0.6694E+02    -0.6497E+02    -0.6329E+02    -0.6199E+02    -0.6118E+02    -0.6090E+02    -0.6118E+02    -0.6200E+02    -0.6329E+02    -0.6498E+02    -0.6694E+02    -0.6908E+02    -0.7127E+02    -0.7344E+02    -0.7552E+02    -0.7745E+02    -0.7920E+02    -0.8078E+02    -0.8216E+02    -0.8337E+02    -0.8441E+02    -0.8529E+02    -0.8603E+02    -0.8665E+02    -0.8717E+02    -0.8759E+02    -0.8793E+02    -0.8819E+02    -0.8840E+02    -0.8857E+02    -0.8868E+02    -0.8877E+02    -0.8882E+02    -0.8885E+02    -0.8885E+02    -0.8884E+02    -0.8881E+02    -0.8878E+02    -0.8873E+02    -0.8867E+02    -0.8861E+02    -0.8854E+02    -0.8847E+02    -0.8839E+02    -0.8831E+02    -0.8823E+02    -0.8814E+02    -0.8806E+02    -0.8797E+02    -0.8789E+02    -0.8781E+02    -0.8773E+02    -0.8766E+02    -0.8761E+02    -0.8758E+02    -0.8758E+02
    -0.8765E+02    -0.8765E+02    -0.8769E+02    -0.8776E+02    -0.8784E+02    -0.8794E+02    -0.8804E+02    -0.8816E+02    -0.8827E+02    -0.8838E+02    -0.8850E+02    -0.8861E+02    -0.8872E+02    -0.8884E+02    -0.8895E+02    -0.8905E+02    -0.8915E+02    -0.8925E+02    -0.8934E+02    -0.8943E+02    -0.8950E+02    -0.8956E+02    -0.8960E+02    -0.8962E+02    -0.8962E+02    -0.8958E+02    -0.8950E+02    -0.8938E+02    -0.8920E+02    -0.8894E+02    -0.8860E+02    -0.8815E+02    -0.8758E+02    -0.8685E+02    -0.8594E+02    -0.8483E+02    -0.8347E+02    -0.8185E+02    -0.7991E+02    -0.7766E+02    -0.7508E+02    -0.7218E+02    -0.6903E+02    -0.6573E+02    -0.6240E+02    -0.5926E+02    -0.5649E+02    -0.5432E+02    -0.5293E+02    -0.5246E+02    -0.5294E+02    -0.5432E+02    -0.5649E+02    -0.5926E+02    -0.6241E+02    -0.6574E+02    -0.6904E+02    -0.7220E+02    -0.7509E+02    -0.7768E+02    -0.7993E+02    -0.8186E+02    -0.8349E+02    -0.8485E+02    -0.8597E+02    -0.8687E+02    -0.8760E+02    -0.8818E+02    -0.8863E+02    -0.8897E+02    -0.8923E+02    -0.8941E+02    -0.8954E+02    -0.8961E+02    -0.8965E+02    -0.8966E+02    -0.8964E+02    -0.8960E+02    -0.8954E+02    -0.8947E+02    -0.8939E+02    -0.8931E+02    -0.8921E+02    -0.8911E+02    -0.8901E+02    -0.8890E+02    -0.8879E+02    -0.8868E+02    -0.8857E+02    -0.8846E+02    -0.8835E+02    -0.8824E+02    -0.8813E+02    -0.8802E+02    -0.8792E+02    -0.8782E+02    -0.8774E+02    -0.8768E+02    -0.8764E+02    -0.8764E+02
    -0.8771E+02    -0.8771E+02    -0.8776E+02    -0.8784E+02    -0.8794E+02    -0.8806E+02    -0.8819E+02    -0.8832E+02    -0.8846E+02    -0.8860E+02    -0.8875E+02    -0.8890E+02    -0.8904E+02    -0.8919E+02    -0.8934E+02    -0.8950E+02    -0.8965E+02    -0.8980E+02    -0.8995E+02    -0.9009E+02    -0.9023E+02    -0.9037E+02    -0.9049E+02    -0.9060E+02    -0.9070E+02    -0.9077E+02    -0.9081E+02    -0.9081E+02    -0.9076E+02    -0.9064E+02    -0.9045E+02    -0.9014E+02    -0.8971E+02    -0.8910E+02    -0.8829E+02    -0.8721E+02    -0.8581E+02    -0.8403E+02    -0.8178E+02    -0.7900E+02    -0.7562E+02    -0.7162E+02    -0.6703E+02    -0.6197E+02    -0.5666E+02    -0.5143E+02    -0.4668E+02    -0.4286E+02    -0.4037E+02    -0.3950E+02    -0.4037E+02    -0.4286E+02    -0.4669E+02    -0.5143E+02    -0.5667E+02    -0.6198E+02    -0.6704E+02    -0.7164E+02    -0.7564E+02    -0.7901E+02    -0.8180E+02    -0.8405E+02    -0.8583E+02    -0.8723E+02    -0.8831E+02    -0.8913E+02    -0.8973E+02    -0.9017E+02    -0.9047E+02    -0.9067E+02    -0.9079E+02    -0.9084E+02    -0.9084E+02    -0.9080E+02    -0.9073E+02    -0.9064E+02    -0.9053E+02    -0.9041E+02    -0.9028E+02    -0.9014E+02    -0.9000E+02    -0.8985E+02    -0.8971E+02    -0.8956E+02    -0.8941E+02    -0.8926E+02    -0.8912E+02    -0.8897E+02    -0.8883E+02    -0.8869E+02    -0.8855E+02    -0.8841E+02    -0.8828E+02    -0.8815E+02    -0.8803E+02    -0.8791E+02    -0.8782E+02    -0.8774E+02    -0.8769E+02    -0.8769E+02
    -0.8777E+02    -0.8777E+02    -0.8782E+02    -0.8792E+02    -0.8803E+02    -0.8817E+02    -0.8832E+02    -0.8848E+02    -0.8865E+02    -0.8882E+02    -0.8899E+02    -0.8917E+02    -0.8935E+02    -0.8954E+02    -0.8973E+02    -0.8993E+02    -0.9013E+02    -0.9034E+02    -0.9055E+02    -0.9076E+02    -0.9098E+02    -0.9120E+02    -0.9141E+02    -0.9163E+02    -0.9184E+02    -0.9204E+02    -0.9222E+02    -0.9239E+02    -0.9252E+02    -0.9261E+02    -0.9263E+02    -0.9257E+02    -0.9240E+02    -0.9207E+02    -0.9153E+02    -0.9070E+02    -0.8950E+02    -0.8779E+02    -0.8544E+02    -0.8227E+02    -0.7810E+02    -0.7276E+02    -0.6615E+02    -0.5836E+02    -0.4967E+02    -0.4064E+02    -0.3205E+02    -0.2486E+02    -0.2003E+02    -0.1832E+02    -0.2003E+02    -0.2486E+02    -0.3206E+02    -0.4065E+02    -0.4968E+02    -0.5837E+02    -0.6616E+02    -0.7277E+02    -0.7812E+02    -0.8229E+02    -0.8546E+02    -0.8781E+02    -0.8952E+02    -0.9072E+02    -0.9155E+02    -0.9209E+02    -0.9242E+02    -0.9260E+02    -0.9266E+02    -0.9264E+02    -0.9255E+02    -0.9242E+02    -0.9226E+02    -0.9208E+02    -0.9188E+02    -0.9167E+02    -0.9146E+02    -0.9124E+02    -0.9103E+02    -0.9082E+02    -0.9061E+02    -0.9040E+02    -0.9020E+02    -0.9000E+02    -0.8981E+02    -0.8962E+02    -0.8943E+02    -0.8926E+02    -0.8908E+02    -0.8891E+02    -0.8874E+02    -0.8858E+02    -0.8842E+02    -0.8827E+02    -0.8813E+02    -0.8800E+02    -0.8789E+02    -0.8780E+02    -0.8774E+02    -0.8774E+02
    -0.8782E+02    -0.8782E+02    -0.8788E+02    -0.8798E+02    -0.8812E+02    -0.8828E+02    -0.8845E+02    -0.8863E+02    -0.8881E+02    -0.8901E+02    -0.8921E+02    -0.8942E+02    -0.8964E+02    -0.8986E+02    -0.9009E+02    -0.9033E+02    -0.9058E+02    -0.9084E+02    -0.9111E+02    -0.9140E+02    -0.9169E+02    -0.9199E+02    -0.9231E+02    -0.9263E+02    -0.9297E+02    -0.9332E+02    -0.9367E+02    -0.9403E+02    -0.9439E+02    -0.9473E+02    -0.9506E+02    -0.9534E+02    -0.9556E+02    -0.9567E+02    -0.9562E+02    -0.9533E+02    -0.9468E+02    -0.9351E+02    -0.9157E+02    -0.8851E+02    -0.8391E+02    -0.7725E+02    -0.6808E+02    -0.5612E+02    -0.4159E+02    -0.2527E+02    -0.8638E+01     0.6194E+01     0.1668E+02     0.2051E+02     0.1667E+02     0.6190E+01    -0.8644E+01    -0.2528E+02    -0.4160E+02    -0.5613E+02    -0.6809E+02    -0.7727E+02    -0.8392E+02    -0.8853E+02    -0.9158E+02    -0.9352E+02    -0.9470E+02    -0.9535E+02    -0.9564E+02    -0.9569E+02    -0.9558E+02    -0.9537E+02    -0.9509E+02    -0.9476E+02    -0.9442E+02    -0.9406E+02    -0.9371E+02    -0.9336E+02    -0.9301E+02    -0.9268E+02    -0.9235E+02    -0.9204E+02    -0.9174E+02    -0.9145E+02    -0.9117E+02    -0.9091E+02    -0.9065E+02    -0.9041E+02    -0.9017E+02    -0.8994E+02    -0.8972E+02    -0.8951E+02    -0.8931E+02    -0.8911E+02    -0.8892E+02    -0.8873E+02    -0.8856E+02    -0.8838E+02    -0.8822E+02    -0.8808E+02    -0.8795E+02    -0.8785E+02    -0.8779E+02    -0.8779E+02
    -0.8786E+02    -0.8786E+02    -0.8793E+02    -0.8804E+02    -0.8819E+02    -0.8836E+02    -0.8855E+02    -0.8875E+02    -0.8896E+02    -0.8917E+02    -0.8940E+02    -0.8964E+02    -0.8988E+02    -0.9014E+02    -0.9040E+02    -0.9068E+02    -0.9098E+02    -0.9128E+02    -0.9161E+02    -0.9195E+02    -0.9232E+02    -0.9270E+02    -0.9311E+02    -0.9355E+02    -0.9401E+02    -0.9451E+02    -0.9505E+02    -0.9563E+02    -0.9625E+02    -0.9691E+02    -0.9762E+02    -0.9836E+02    -0.9913E+02    -0.9990E+02    -0.1006E+03    -0.1012E+03    -0.1016E+03    -0.1015E+03    -0.1006E+03    -0.9847E+02    -0.9432E+02    -0.8699E+02    -0.7495E+02    -0.5677E+02    -0.3180E+02    -0.6007E+00     0.3461E+02     0.6915E+02     0.9578E+02     0.1063E+03     0.9578E+02     0.6915E+02     0.3460E+02    -0.6083E+00    -0.3181E+02    -0.5679E+02    -0.7496E+02    -0.8700E+02    -0.9433E+02    -0.9849E+02    -0.1006E+03    -0.1015E+03    -0.1016E+03    -0.1012E+03    -0.1006E+03    -0.9992E+02    -0.9915E+02    -0.9839E+02    -0.9764E+02    -0.9694E+02    -0.9628E+02    -0.9566E+02    -0.9509E+02    -0.9455E+02    -0.9406E+02    -0.9359E+02    -0.9316E+02    -0.9275E+02    -0.9237E+02    -0.9201E+02    -0.9167E+02    -0.9135E+02    -0.9105E+02    -0.9076E+02    -0.9048E+02    -0.9022E+02    -0.8997E+02    -0.8973E+02    -0.8950E+02    -0.8928E+02    -0.8907E+02    -0.8886E+02    -0.8867E+02    -0.8848E+02    -0.8830E+02    -0.8814E+02    -0.8800E+02    -0.8789E+02    -0.8783E+02    -0.8783E+02
    -0.8789E+02    -0.8789E+02    -0.8797E+02    -0.8809E+02    -0.8824E+02    -0.8843E+02    -0.8863E+02    -0.8884E+02    -0.8906E+02    -0.8930E+02    -0.8954E+02    -0.8980E+02    -0.9007E+02    -0.9035E+02    -0.9064E+02    -0.9095E+02    -0.9128E+02    -0.9163E+02    -0.9200E+02    -0.9239E+02    -0.9281E+02    -0.9327E+02    -0.9376E+02    -0.9429E+02    -0.9487E+02    -0.9551E+02    -0.9623E+02    -0.9702E+02    -0.9791E+02    -0.9891E+02    -0.1000E+03    -0.1013E+03    -0.1027E+03    -0.1043E+03    -0.1061E+03    -0.1080E+03    -0.1099E+03    -0.1116E+03    -0.1127E+03    -0.1126E+03    -0.1098E+03    -0.1025E+03    -0.8737E+02    -0.5990E+02    -0.1596E+02     0.4662E+02     0.1269E+03     0.2168E+03     0.2971E+03     0.3350E+03     0.2971E+03     0.2168E+03     0.1269E+03     0.4661E+02    -0.1597E+02    -0.5991E+02    -0.8738E+02    -0.1025E+03    -0.1098E+03    -0.1126E+03    -0.1127E+03    -0.1116E+03    -0.1099E+03    -0.1080E+03    -0.1061E+03    -0.1044E+03    -0.1028E+03    -0.1013E+03    -0.1001E+03    -0.9894E+02    -0.9794E+02    -0.9705E+02    -0.9626E+02    -0.9555E+02    -0.9491E+02    -0.9433E+02    -0.9380E+02    -0.9332E+02    -0.9287E+02    -0.9245E+02    -0.9206E+02    -0.9169E+02    -0.9135E+02    -0.9103E+02    -0.9072E+02    -0.9043E+02    -0.9016E+02    -0.8990E+02    -0.8965E+02    -0.8941E+02    -0.8918E+02    -0.8896E+02    -0.8875E+02    -0.8855E+02    -0.8836E+02    -0.8819E+02    -0.8804E+02    -0.8793E+02    -0.8786E+02    -0.8786E+02
    -0.8791E+02    -0.8791E+02    -0.8799E+02    -0.8812E+02    -0.8828E+02    -0.8847E+02    -0.8868E+02    -0.8890E+02    -0.8913E+02    -0.8938E+02    -0.8963E+02    -0.8990E+02    -0.9018E+02    -0.9048E+02    -0.9079E+02    -0.9112E+02    -0.9147E+02    -0.9184E+02    -0.9224E+02    -0.9267E+02    -0.9313E+02    -0.9363E+02    -0.9418E+02    -0.9478E+02    -0.9544E+02    -0.9619E+02    -0.9703E+02    -0.9799E+02    -0.9909E+02    -0.1004E+03    -0.1018E+03    -0.1036E+03    -0.1056E+03    -0.1079E+03    -0.1107E+03    -0.1139E+03    -0.1175E+03    -0.1213E+03    -0.1250E+03    -0.1275E+03    -0.1269E+03    -0.1201E+03    -0.1011E+03    -0.6053E+02     0.1433E+02     0.1361E+03     0.3168E+03     0.5598E+03     0.8387E+03     0.1043E+04     0.8387E+03     0.5598E+03     0.3168E+03     0.1360E+03     0.1432E+02    -0.6054E+02    -0.1011E+03    -0.1201E+03    -0.1270E+03    -0.1275E+03    -0.1250E+03    -0.1213E+03    -0.1175E+03    -0.1139E+03    -0.1107E+03    -0.1080E+03    -0.1056E+03    -0.1036E+03    -0.1019E+03    -0.1004E+03    -0.9913E+02    -0.9803E+02    -0.9707E+02    -0.9623E+02    -0.9549E+02    -0.9482E+02    -0.9423E+02    -0.9368E+02    -0.9319E+02    -0.9273E+02    -0.9230E+02    -0.9191E+02    -0.9154E+02    -0.9120E+02    -0.9087E+02    -0.9057E+02    -0.9028E+02    -0.9000E+02    -0.8974E+02    -0.8949E+02    -0.8925E+02    -0.8902E+02    -0.8880E+02    -0.8859E+02    -0.8840E+02    -0.8822E+02    -0.8807E+02    -0.8795E+02    -0.8788E+02    -0.8788E+02
    -0.8792E+02    -0.8792E+02    -0.8800E+02    -0.8812E+02    -0.8829E+02    -0.8848E+02    -0.8869E+02    -0.8892E+02    -0.8915E+02    -0.8940E+02    -0.8966E+02    -0.8994E+02    -0.9022E+02    -0.9052E+02    -0.9084E+02    -0.9118E+02    -0.9154E+02    -0.9192E+02    -0.9233E+02    -0.9276E+02    -0.9324E+02    -0.9376E+02    -0.9432E+02    -0.9495E+02    -0.9565E+02    -0.9643E+02    -0.9732E+02    -0.9834E+02    -0.9952E+02    -0.1009E+03    -0.1025E+03    -0.1044E+03    -0.1067E+03    -0.1094E+03    -0.1126E+03    -0.1164E+03    -0.1208E+03    -0.1257E+03    -0.1307E+03    -0.1347E+03    -0.1354E+03    -0.1288E+03    -0.1069E+03    -0.5553E+02     0.4756E+02     0.2340E+03     0.5562E+03     0.1107E+04     0.2063E+04     0.3786E+04     0.2063E+04     0.1107E+04     0.5562E+03     0.2339E+03     0.4755E+02    -0.5554E+02    -0.1069E+03    -0.1288E+03    -0.1355E+03    -0.1347E+03    -0.1307E+03    -0.1257E+03    -0.1208E+03    -0.1164E+03    -0.1126E+03    -0.1094E+03    -0.1067E+03    -0.1044E+03    -0.1025E+03    -0.1009E+03    -0.9956E+02    -0.9838E+02    -0.9736E+02    -0.9647E+02    -0.9569E+02    -0.9499E+02    -0.9437E+02    -0.9381E+02    -0.9330E+02    -0.9282E+02    -0.9239E+02    -0.9199E+02    -0.9161E+02    -0.9126E+02    -0.9093E+02    -0.9061E+02    -0.9032E+02    -0.9004E+02    -0.8977E+02    -0.8952E+02    -0.8927E+02    -0.8904E+02    -0.8882E+02    -0.8861E+02    -0.8841E+02    -0.8823E+02    -0.8808E+02    -0.8796E+02    -0.8789E+02    -0.8789E+02
    -0.8791E+02    -0.8791E+02    -0.8799E+02    -0.8812E+02    -0.8828E+02    -0.8847E+02    -0.8868E+02    -0.8890E+02    -0.8913E+02    -0.8938E+02    -0.8963E+02    -0.8990E+02    -0.9018E+02    -0.9048E+02    -0.9079E+02    -0.9112E+02    -0.9147E+02    -0.9184E+02    -0.9224E+02    -0.9267E+02    -0.9313E+02    -0.9363E+02    -0.9418E+02    -0.9478E+02    -0.9544E+02    -0.9619E+02    -0.9703E+02    -0.9799E+02    -0.9909E+02    -0.1004E+03    -0.1018E+03    -0.1036E+03    -0.1056E+03    -0.1079E+03    -0.1107E+03    -0.1139E+03    -0.1175E+03    -0.1213E+03    -0.1250E+03    -0.1275E+03    -0.1269E+03    -0.1201E+03    -0.1011E+03    -0.6053E+02     0.1433E+02     0.1361E+03     0.3168E+03     0.5598E+03     0.8387E+03     0.1043E+04     0.8387E+03     0.5598E+03     0.3168E+03     0.1361E+03     0.1432E+02    -0.6054E+02    -0.1011E+03    -0.1201E+03    -0.1270E+03    -0.1275E+03    -0.1250E+03    -0.1213E+03    -0.1175E+03    -0.1139E+03    -0.1107E+03    -0.1080E+03    -0.1056E+03    -0.1036E+03    -0.1019E+03    -0.1004E+03    -0.9913E+02    -0.9803E+02    -0.9707E+02    -0.9623E+02    -0.9549E+02    -0.9482E+02    -0.9422E+02    -0.9368E+02    -0.9319E+02    -0.9273E+02    -0.9230E+02    -0.9191E+02    -0.9154E+02    -0.9120E+02    -0.9087E+02    -0.9057E+02    -0.9028E+02    -0.9000E+02    -0.8974E+02    -0.8949E+02    -0.8925E+02    -0.8902E+02    -0.8880E+02    -0.8859E+02    -0.8840E+02    -0.8822E+02    -0.8807E+02    -0.8795E+02    -0.8788E+02    -0.8788E+02
    -0.8789E+02    -0.8789E+02    -0.8797E+02    -0.8809E+02    -0.8824E+02    -0.8843E+02    -0.8863E+02    -0.8884E+02    -0.8906E+02    -0.8930E+02    -0.8954E+02    -0.8980E+02    -0.9007E+02    -0.9035E+02    -0.9064E+02    -0.9095E+02    -0.9128E+02    -0.9163E+02    -0.9200E+02    -0.9239E+02    -0.9281E+02    -0.9326E+02    -0.9376E+02    -0.9429E+02    -0.9487E+02    -0.9551E+02    -0.9622E+02    -0.9702E+02    -0.9791E+02    -0.9891E+02    -0.1000E+03    -0.1013E+03    -0.1027E+03    -0.1043E+03    -0.1061E+03    -0.1080E+03    -0.1099E+03    -0.1116E+03    -0.1127E+03    -0.1126E+03    -0.1098E+03    -0.1025E+03    -0.8737E+02    -0.5990E+02    -0.1596E+02     0.4662E+02     0.1269E+03     0.2168E+03     0.2971E+03     0.3350E+03     0.2971E+03     0.2168E+03     0.1269E+03     0.4661E+02    -0.1597E+02    -0.5991E+02    -0.8738E+02    -0.1025E+03    -0.1098E+03    -0.1126E+03    -0.1127E+03    -0.1116E+03    -0.1099E+03    -0.1080E+03    -0.1061E+03    -0.1044E+03    -0.1028E+03    -0.1013E+03    -0.1001E+03    -0.9894E+02    -0.9794E+02    -0.9705E+02    -0.9626E+02    -0.9555E+02    -0.9491E+02    -0.9433E+02    -0.9380E+02    -0.9332E+02    -0.9287E+02    -0.9245E+02    -0.9206E+02    -0.9169E+02    -0.9135E+02    -0.9103E+02    -0.9072E+02    -0.9043E+02    -0.9016E+02    -0.8990E+02    -0.8965E+02    -0.8941E+02    -0.8918E+02    -0.8896E+02    -0.8875E+02    -0.8855E+02    -0.8836E+02    -0.8819E+02    -0.8804E+02    -0.8793E+02    -0.8786E+02    -0.8786E+02
    -0.8786E+02    -0.8786E+02    -0.8793E+02    -0.8804E+02    -0.8819E+02    -0.8836E+02    -0.8855E+02    -0.8875E+02    -0.8896E+02    -0.8917E+02    -0.8940E+02    -0.8964E+02    -0.8988E+02    -0.9014E+02    -0.9040E+02    -0.9068E+02    -0.9098E+02    -0.9128E+02    -0.9161E+02    -0.9195E+02    -0.9232E+02    -0.9270E+02    -0.9311E+02    -0.9355E+02    -0.9401E+02    -0.9451E+02    -0.9505E+02    -0.9563E+02    -0.9624E+02    -0.9691E+02    -0.9762E+02    -0.9836E+02    -0.9913E+02    -0.9990E+02    -0.1006E+03    -0.1012E+03    -0.1016E+03    -0.1015E+03    -0.1006E+03    -0.9847E+02    -0.9432E+02    -0.8699E+02    -0.7495E+02    -0.5677E+02    -0.3180E+02    -0.5996E+00     0.3461E+02     0.6915E+02     0.9578E+02     0.1063E+03     0.9578E+02     0.6915E+02     0.3460E+02    -0.6072E+00    -0.3181E+02    -0.5678E+02    -0.7496E+02    -0.8700E+02    -0.9433E+02    -0.9849E+02    -0.1006E+03    -0.1015E+03    -0.1016E+03    -0.1012E+03    -0.1006E+03    -0.9992E+02    -0.9915E+02    -0.9839E+02    -0.9764E+02    -0.9694E+02    -0.9628E+02    -0.9566E+02    -0.9509E+02    -0.9455E+02    -0.9405E+02    -0.9359E+02    -0.9316E+02    -0.9275E+02    -0.9237E+02    -0.9201E+02    -0.9167E+02    -0.9135E+02    -0.9105E+02    -0.9076E+02    -0.9048E+02    -0.9022E+02    -0.8997E+02    -0.8973E+02    -0.8950E+02    -0.8928E+02    -0.8907E+02    -0.8886E+02    -0.8867E+02    -0.8848E+02    -0.8830E+02    -0.8814E+02    -0.8800E+02    -0.8789E+02    -0.8783E+02    -0.8783E+02
    -0.8782E+02    -0.8782E+02    -0.8788E+02    -0.8798E+02    -0.8812E+02    -0.8827E+02    -0.8844E+02    -0.8863E+02    -0.8881E+02    -0.8901E+02    -0.8921E+02    -0.8942E+02    -0.8964E+02    -0.8986E+02    -0.9009E+02    -0.9033E+02    -0.9058E+02    -0.9084E+02    -0.9111E+02    -0.9140E+02    -0.9169E+02    -0.9199E+02    -0.9231E+02    -0.9263E+02    -0.9297E+02    -0.9332E+02    -0.9367E+02    -0.9403E+02    -0.9439E+02    -0.9473E+02    -0.9506E+02    -0.9534E+02    -0.9556E+02    -0.9567E+02    -0.9562E+02    -0.9533E+02    -0.9468E+02    -0.9351E+02    -0.9157E+02    -0.8851E+02    -0.8390E+02    -0.7725E+02    -0.6807E+02    -0.5612E+02    -0.4158E+02    -0.2527E+02    -0.8637E+01     0.6195E+01     0.1668E+02     0.2051E+02     0.1668E+02     0.6192E+01    -0.8643E+01    -0.2528E+02    -0.4159E+02    -0.5613E+02    -0.6809E+02    -0.7727E+02    -0.8392E+02    -0.8853E+02    -0.9158E+02    -0.9352E+02    -0.9470E+02    -0.9535E+02    -0.9564E+02    -0.9569E+02    -0.9558E+02    -0.9537E+02    -0.9509E+02    -0.9476E+02    -0.9442E+02    -0.9406E+02    -0.9371E+02    -0.9336E+02    -0.9301E+02    -0.9268E+02    -0.9235E+02    -0.9204E+02    -0.9174E+02    -0.9145E+02    -0.9117E+02    -0.9091E+02    -0.9065E+02    -0.9041E+02    -0.9017E+02    -0.8994E+02    -0.8972E+02    -0.8951E+02    -0.8931E+02    -0.8911E+02    -0.8892E+02    -0.8873E+02    -0.8856E+02    -0.8838E+02    -0.8822E+02    -0.8808E+02    -0.8795E+02    -0.8785E+02    -0.8779E+02    -0.8779E+02
    -0.8777E+02    -0.8777E+02    -0.8782E+02    -0.8791E+02    -0.8803E+02    -0.8817E+02    -0.8832E+02    -0.8848E+02    -0.8865E+02    -0.8882E+02    -0.8899E+02    -0.8917E+02    -0.8935E+02    -0.8954E+02    -0.8973E+02    -0.8993E+02    -0.9013E+02    -0.9034E+02    -0.9055E+02    -0.9076E+02    -0.9098E+02    -0.9119E+02    -0.9141E+02    -0.9163E+02    -0.9184E+02    -0.9204E+02    -0.9222E+02    -0.9239E+02    -0.9252E+02    -0.9261E+02    -0.9263E+02    -0.9257E+02    -0.9240E+02    -0.9207E+02    -0.9153E+02    -0.9070E+02    -0.8950E+02    -0.8779E+02    -0.8544E+02    -0.8227E+02    -0.7810E+02    -0.7275E+02    -0.6615E+02    -0.5835E+02    -0.4967E+02    -0.4064E+02    -0.3205E+02    -0.2486E+02    -0.2003E+02    -0.1832E+02    -0.2003E+02    -0.2486E+02    -0.3206E+02    -0.4065E+02    -0.4968E+02    -0.5836E+02    -0.6616E+02    -0.7277E+02    -0.7811E+02    -0.8229E+02    -0.8546E+02    -0.8781E+02    -0.8952E+02    -0.9072E+02    -0.9155E+02    -0.9209E+02    -0.9242E+02    -0.9260E+02    -0.9266E+02    -0.9264E+02    -0.9255E+02    -0.9242E+02    -0.9226E+02    -0.9208E+02    -0.9188E+02    -0.9167E+02    -0.9146E+02    -0.9124E+02    -0.9103E+02    -0.9081E+02    -0.9060E+02    -0.9040E+02    -0.9020E+02    -0.9000E+02    -0.8981E+02    -0.8962E+02    -0.8943E+02    -0.8925E+02    -0.8908E+02    -0.8891E+02    -0.8874E+02    -0.8858E+02    -0.8842E+02    -0.8827E+02    -0.8813E+02    -0.8800E+02    -0.8789E+02    -0.8780E+02    -0.8774E+02    -0.8774E+02
    -0.8771E+02    -0.8771E+02    -0.8776E+02    -0.8784E+02    -0.8794E+02    -0.8806E+02    -0.8819E+02    -0.8832E+02    -0.8846E+02    -0.8860E+02    -0.8875E+02    -0.8890E+02    -0.8904E+02    -0.8919E+02    -0.8934E+02    -0.8949E+02    -0.8965E+02    -0.8980E+02    -0.8994E+02    -0.9009E+02    -0.9023E+02    -0.9037E+02    -0.9049E+02    -0.9060E+02    -0.9069E+02    -0.9077E+02    -0.9081E+02    -0.9081E+02    -0.9076E+02    -0.9064E+02    -0.9045E+02    -0.9014E+02    -0.8971E+02    -0.8910E+02    -0.8829E+02    -0.8721E+02    -0.8581E+02    -0.8403E+02    -0.8178E+02    -0.7900E+02    -0.7562E+02    -0.7162E+02    -0.6703E+02    -0.6197E+02    -0.5666E+02    -0.5142E+02    -0.4668E+02    -0.4286E+02    -0.4037E+02    -0.3950E+02    -0.4037E+02    -0.4286E+02    -0.4668E+02    -0.5143E+02    -0.5667E+02    -0.6198E+02    -0.6704E+02    -0.7163E+02    -0.7563E+02    -0.7901E+02    -0.8180E+02    -0.8404E+02    -0.8583E+02    -0.8723E+02    -0.8831E+02    -0.8913E+02    -0.8973E+02    -0.9017E+02    -0.9047E+02    -0.9067E+02    -0.9079E+02    -0.9084E+02    -0.9084E+02    -0.9080E+02    -0.9073E+02    -0.9064E+02    -0.9053E+02    -0.9041E+02    -0.9028E+02    -0.9014E+02    -0.9000E+02    -0.8985E+02    -0.8971E+02    -0.8956E+02    -0.8941E+02    -0.8926E+02    -0.8912E+02    -0.8897E+02    -0.8883E+02    -0.8869E+02    -0.8855E+02    -0.8841E+02    -0.8828E+02    -0.8815E+02    -0.8803E+02    -0.8791E+02    -0.8782E+02    -0.8774E+02    -0.8769E+02    -0.8769E+02
    -0.8765E+02    -0.8765E+02    -0.8769E+02    -0.8776E+02    -0.8784E+02    -0.8794E+02    -0.8804E+02    -0.8815E+02    -0.8827E+02    -0.8838E+02    -0.8850E+02    -0.8861E+02    -0.8872E+02    -0.8883E+02    -0.8894E+02    -0.8905E+02    -0.8915E+02    -0.8925E+02    -0.8934E+02    -0.8943E+02    -0.8950E+02    -0.8956E+02    -0.8960E+02    -0.8962E+02    -0.8961E+02    -0.8958E+02    -0.8950E+02    -0.8938E+02    -0.8919E+02    -0.8894E+02    -0.8860E+02    -0.8815E+02    -0.8757E+02    -0.8685E+02    -0.8594E+02    -0.8483E+02    -0.8347E+02    -0.8184E+02    -0.7991E+02    -0.7766E+02    -0.7507E+02    -0.7218E+02    -0.6903E+02    -0.6572E+02    -0.6240E+02    -0.5925E+02    -0.5649E+02    -0.5432E+02    -0.5293E+02    -0.5245E+02    -0.5293E+02    -0.5432E+02    -0.5649E+02    -0.5926E+02    -0.6241E+02    -0.6573E+02    -0.6904E+02    -0.7219E+02    -0.7509E+02    -0.7767E+02    -0.7993E+02    -0.8186E+02    -0.8349E+02    -0.8485E+02    -0.8596E+02    -0.8687E+02    -0.8760E+02    -0.8817E+02    -0.8862E+02    -0.8897E+02    -0.8922E+02    -0.8941E+02    -0.8953E+02    -0.8961E+02    -0.8965E+02    -0.8966E+02    -0.8964E+02    -0.8960E+02    -0.8954E+02    -0.8947E+02    -0.8939E+02    -0.8930E+02    -0.8921E+02    -0.8911E+02    -0.8901E+02    -0.8890E+02    -0.8879E+02    -0.8868E+02    -0.8857E+02    -0.8846E+02    -0.8835E+02    -0.8823E+02    -0.8813E+02    -0.8802E+02    -0.8792E+02    -0.8782E+02    -0.8774E+02    -0.8768E+02    -0.8764E+02    -0.8764E+02
    -0.8759E+02    -0.8759E+02    -0.8762E+02    -0.8767E+02    -0.8774E+02    -0.8782E+02    -0.8790E+02    -0.8799E+02    -0.8807E+02    -0.8816E+02    -0.8824E+02    -0.8833E+02    -0.8841E+02    -0.8848E+02    -0.8855E+02    -0.8862E+02    -0.8868E+02    -0.8873E+02    -0.8877E+02    -0.8880E+02    -0.8881E+02    -0.8880E+02    -0.8878E+02    -0.8873E+02    -0.8865E+02    -0.8853E+02    -0.8837E+02    -0.8816E+02    -0.8789E+02    -0.8756E+02    -0.8714E+02    -0.8663E+02    -0.8601E+02    -0.8526E+02    -0.8438E+02    -0.8335E+02    -0.8214E+02    -0.8076E+02    -0.7919E+02    -0.7743E+02    -0.7550E+02    -0.7343E+02    -0.7126E+02    -0.6906E+02    -0.6693E+02    -0.6497E+02    -0.6329E+02    -0.6199E+02    -0.6117E+02    -0.6090E+02    -0.6118E+02    -0.6199E+02    -0.6329E+02    -0.6498E+02    -0.6694E+02    -0.6907E+02    -0.7127E+02    -0.7344E+02    -0.7551E+02    -0.7744E+02    -0.7920E+02    -0.8077E+02    -0.8216E+02    -0.8337E+02    -0.8440E+02    -0.8529E+02    -0.8603E+02    -0.8665E+02    -0.8716E+02    -0.8758E+02    -0.8792E+02    -0.8819E+02    -0.8840E+02    -0.8856E+02    -0.8868E+02    -0.8876E+02    -0.8882E+02    -0.8884E+02    -0.8885E+02    -0.8884E+02    -0.8881E+02    -0.8878E+02    -0.8873E+02    -0.8867E+02    -0.8861E+02    -0.8854E+02    -0.8847E+02    -0.8839E+02    -0.8831E+02    -0.8823E+02    -0.8814E+02    -0.8806E+02    -0.8797E+02    -0.8789E+02    -0.8781E+02    -0.8773E+02    -0.8766E+02    -0.8761E+02    -0.8758E+02    -0.8758E+02
    -0.8753E+02    -0.8753E+02    -0.8755E+02    -0.8759E+02    -0.8764E+02    -0.8770E+02    -0.8776E+02    -0.8782E+02    -0.8788E+02    -0.8794E+02    -0.8800E+02    -0.8806E+02    -0.8810E+02    -0.8815E+02    -0.8818E+02    -0.8821E+02    -0.8823E+02    -0.8824E+02    -0.8824E+02    -0.8822E+02    -0.8819E+02    -0.8814E+02    -0.8806E+02    -0.8796E+02    -0.8782E+02    -0.8765E+02    -0.8744E+02    -0.8718E+02    -0.8687E+02    -0.8650E+02    -0.8606E+02    -0.8554E+02    -0.8493E+02    -0.8423E+02    -0.8343E+02    -0.8252E+02    -0.8150E+02    -0.8037E+02    -0.7912E+02    -0.7777E+02    -0.7634E+02    -0.7485E+02    -0.7334E+02    -0.7185E+02    -0.7045E+02    -0.6918E+02    -0.6811E+02    -0.6730E+02    -0.6680E+02    -0.6663E+02    -0.6680E+02    -0.6731E+02    -0.6812E+02    -0.6919E+02    -0.7045E+02    -0.7186E+02    -0.7335E+02    -0.7486E+02    -0.7635E+02    -0.7778E+02    -0.7913E+02    -0.8038E+02    -0.8152E+02    -0.8254E+02    -0.8345E+02    -0.8425E+02    -0.8495E+02    -0.8556E+02    -0.8608E+02    -0.8652E+02    -0.8690E+02    -0.8721E+02    -0.8747E+02    -0.8768E+02    -0.8785E+02    -0.8799E+02    -0.8809E+02    -0.8817E+02    -0.8823E+02    -0.8826E+02    -0.8828E+02    -0.8829E+02    -0.8828E+02    -0.8826E+02    -0.8823E+02    -0.8820E+02    -0.8816E+02    -0.8811E+02    -0.8806E+02    -0.8800E+02    -0.8794E+02    -0.8788E+02    -0.8782E+02    -0.8776E+02    -0.8770E+02    -0.8764E+02    -0.8759E+02    -0.8755E+02    -0.8752E+02    -0.8752E+02
    -0.8747E+02    -0.8747E+02    -0.8749E+02    -0.8752E+02    -0.8755E+02    -0.8759E+02    -0.8763E+02    -0.8767E+02    -0.8771E+02    -0.8774E+02    -0.8778E+02    -0.8780E+02    -0.8783E+02    -0.8784E+02    -0.8785E+02    -0.8785E+02    -0.8784E+02    -0.8781E+02    -0.8778E+02    -0.8772E+02    -0.8765E+02    -0.8757E+02    -0.8745E+02    -0.8731E+02    -0.8715E+02    -0.8695E+02    -0.8671E+02    -0.8643E+02    -0.8610E+02    -0.8573E+02    -0.8529E+02    -0.8480E+02    -0.8424E+02    -0.8361E+02    -0.8291E+02    -0.8214E+02    -0.8130E+02    -0.8038E+02    -0.7940E+02    -0.7838E+02    -0.7731E+02    -0.7623E+02    -0.7516E+02    -0.7413E+02    -0.7317E+02    -0.7233E+02    -0.7162E+02    -0.7110E+02    -0.7077E+02    -0.7066E+02    -0.7077E+02    -0.7110E+02    -0.7163E+02    -0.7233E+02    -0.7318E+02    -0.7414E+02    -0.7517E+02    -0.7624E+02    -0.7732E+02    -0.7839E+02    -0.7942E+02    -0.8040E+02    -0.8131E+02    -0.8216E+02    -0.8293E+02    -0.8363E+02    -0.8426E+02    -0.8482E+02    -0.8531E+02    -0.8575E+02    -0.8613E+02    -0.8645E+02    -0.8673E+02    -0.8697E+02    -0.8718E+02    -0.8734E+02    -0.8748E+02    -0.8760E+02    -0.8769E+02    -0.8776E+02    -0.8781E+02    -0.8785E+02    -0.8787E+02    -0.8789E+02    -0.8789E+02    -0.8788E+02    -0.8787E+02    -0.8785E+02    -0.8782E+02    -0.8779E+02    -0.8776E+02    -0.8772E+02    -0.8768E+02    -0.8763E+02    -0.8759E+02    -0.8755E+02    -0.8752E+02    -0.8749E+02    -0.8747E+02    -0.8747E+02
    -0.8742E+02    -0.8742E+02    -0.8743E+02    -0.8744E+02    -0.8746E+02    -0.8749E+02    -0.8751E+02    -0.8753E+02    -0.8755E+02    -0.8756E+02    -0.8757E+02    -0.8758E+02    -0.8757E+02    -0.8757E+02    -0.8755E+02    -0.8752E+02    -0.8749E+02    -0.8744E+02    -0.8738E+02    -0.8730E+02    -0.8720E+02    -0.8709E+02    -0.8696E+02    -0.8680E+02    -0.8661E+02    -0.8640E+02    -0.8615E+02    -0.8587E+02    -0.8555E+02    -0.8519E+02    -0.8478E+02    -0.8433E+02    -0.8384E+02    -0.8329E+02    -0.8269E+02    -0.8205E+02    -0.8135E+02    -0.8062E+02    -0.7986E+02    -0.7907E+02    -0.7827E+02    -0.7748E+02    -0.7670E+02    -0.7597E+02    -0.7530E+02    -0.7472E+02    -0.7424E+02    -0.7389E+02    -0.7367E+02    -0.7359E+02    -0.7367E+02    -0.7389E+02    -0.7425E+02    -0.7473E+02    -0.7531E+02    -0.7598E+02    -0.7671E+02    -0.7749E+02    -0.7828E+02    -0.7908E+02    -0.7987E+02    -0.8064E+02    -0.8137E+02    -0.8206E+02    -0.8271E+02    -0.8330E+02    -0.8385E+02    -0.8435E+02    -0.8480E+02    -0.8521E+02    -0.8557E+02    -0.8589E+02    -0.8617E+02    -0.8642E+02    -0.8664E+02    -0.8682E+02    -0.8698E+02    -0.8712E+02    -0.8723E+02    -0.8733E+02    -0.8741E+02    -0.8747E+02    -0.8752E+02    -0.8756E+02    -0.8758E+02    -0.8760E+02    -0.8761E+02    -0.8761E+02    -0.8761E+02    -0.8760E+02    -0.8758E+02    -0.8757E+02    -0.8754E+02    -0.8752E+02    -0.8750E+02    -0.8747E+02    -0.8745E+02    -0.8743E+02    -0.8742E+02    -0.8742E+02
    -0.8737E+02    -0.8737E+02    -0.8737E+02    -0.8738E+02    -0.8739E+02    -0.8739E+02    -0.8740E+02    -0.8740E+02    -0.8740E+02    -0.8740E+02    -0.8739E+02    -0.8738E+02    -0.8736E+02    -0.8733E+02    -0.8729E+02    -0.8725E+02    -0.8719E+02    -0.8712E+02    -0.8704E+02    -0.8695E+02    -0.8684E+02    -0.8671E+02    -0.8656E+02    -0.8639E+02    -0.8620E+02    -0.8599E+02    -0.8574E+02    -0.8547E+02    -0.8517E+02    -0.8484E+02    -0.8447E+02    -0.8407E+02    -0.8363E+02    -0.8316E+02    -0.8266E+02    -0.8213E+02    -0.8157E+02    -0.8098E+02    -0.8038E+02    -0.7978E+02    -0.7917E+02    -0.7858E+02    -0.7801E+02    -0.7748E+02    -0.7700E+02    -0.7658E+02    -0.7625E+02    -0.7600E+02    -0.7585E+02    -0.7579E+02    -0.7585E+02    -0.7600E+02    -0.7625E+02    -0.7659E+02    -0.7700E+02    -0.7748E+02    -0.7801E+02    -0.7858E+02    -0.7918E+02    -0.7978E+02    -0.8039E+02    -0.8099E+02    -0.8158E+02    -0.8214E+02    -0.8267E+02    -0.8318E+02    -0.8365E+02    -0.8408E+02    -0.8449E+02    -0.8485E+02    -0.8519E+02    -0.8549E+02    -0.8576E+02    -0.8601E+02    -0.8622E+02    -0.8642E+02    -0.8659E+02    -0.8673E+02    -0.8686E+02    -0.8697E+02    -0.8707E+02    -0.8715E+02    -0.8722E+02    -0.8727E+02    -0.8732E+02    -0.8735E+02    -0.8738E+02    -0.8740E+02    -0.8742E+02    -0.8743E+02    -0.8743E+02    -0.8743E+02    -0.8743E+02    -0.8742E+02    -0.8741E+02    -0.8740E+02    -0.8739E+02    -0.8738E+02    -0.8738E+02    -0.8738E+02
    -0.8733E+02    -0.8733E+02    -0.8733E+02    -0.8732E+02    -0.8732E+02    -0.8731E+02    -0.8731E+02    -0.8729E+02    -0.8728E+02    -0.8726E+02    -0.8724E+02    -0.8721E+02    -0.8717E+02    -0.8713E+02    -0.8708E+02    -0.8702E+02    -0.8695E+02    -0.8687E+02    -0.8677E+02    -0.8667E+02    -0.8655E+02    -0.8641E+02    -0.8626E+02    -0.8609E+02    -0.8590E+02    -0.8569E+02    -0.8546E+02    -0.8521E+02    -0.8493E+02    -0.8463E+02    -0.8430E+02    -0.8395E+02    -0.8357E+02    -0.8317E+02    -0.8275E+02    -0.8231E+02    -0.8186E+02    -0.8139E+02    -0.8092E+02    -0.8044E+02    -0.7998E+02    -0.7953E+02    -0.7910E+02    -0.7871E+02    -0.7836E+02    -0.7806E+02    -0.7781E+02    -0.7764E+02    -0.7753E+02    -0.7749E+02    -0.7753E+02    -0.7764E+02    -0.7782E+02    -0.7806E+02    -0.7836E+02    -0.7872E+02    -0.7911E+02    -0.7954E+02    -0.7999E+02    -0.8045E+02    -0.8092E+02    -0.8140E+02    -0.8187E+02    -0.8232E+02    -0.8276E+02    -0.8318E+02    -0.8358E+02    -0.8396E+02    -0.8431E+02    -0.8464E+02    -0.8494E+02    -0.8522E+02    -0.8548E+02    -0.8571E+02    -0.8592E+02    -0.8611E+02    -0.8628E+02    -0.8643E+02    -0.8657E+02    -0.8669E+02    -0.8679E+02    -0.8688E+02    -0.8697E+02    -0.8704E+02    -0.8710E+02    -0.8715E+02    -0.8719E+02    -0.8722E+02    -0.8725E+02    -0.8728E+02    -0.8730E+02    -0.8731E+02    -0.8732E+02    -0.8733E+02    -0.8733E+02    -0.8734E+02    -0.8734E+02    -0.8734E+02    -0.8734E+02    -0.8734E+02
    -0.8729E+02    -0.8729E+02    -0.8729E+02    -0.8728E+02    -0.8726E+02    -0.8725E+02    -0.8722E+02    -0.8720E+02    -0.8717E+02    -0.8714E+02    -0.8710E+02    -0.8706E+02    -0.8701E+02    -0.8696E+02    -0.8690E+02    -0.8683E+02    -0.8675E+02    -0.8666E+02    -0.8656E+02    -0.8645E+02    -0.8633E+02    -0.8619E+02    -0.8604E+02    -0.8587E+02    -0.8569E+02    -0.8549E+02    -0.8528E+02    -0.8504E+02    -0.8479E+02    -0.8452E+02    -0.8423E+02    -0.8393E+02    -0.8361E+02    -0.8327E+02    -0.8292E+02    -0.8255E+02    -0.8218E+02    -0.8181E+02    -0.8143E+02    -0.8106E+02    -0.8070E+02    -0.8035E+02    -0.8003E+02    -0.7973E+02    -0.7947E+02    -0.7925E+02    -0.7907E+02    -0.7893E+02    -0.7885E+02    -0.7883E+02    -0.7885E+02    -0.7894E+02    -0.7907E+02    -0.7925E+02    -0.7947E+02    -0.7974E+02    -0.8003E+02    -0.8036E+02    -0.8071E+02    -0.8107E+02    -0.8144E+02    -0.8182E+02    -0.8219E+02    -0.8256E+02    -0.8293E+02    -0.8328E+02    -0.8362E+02    -0.8394E+02    -0.8424E+02    -0.8453E+02    -0.8480E+02    -0.8506E+02    -0.8529E+02    -0.8551E+02    -0.8570E+02    -0.8589E+02    -0.8605E+02    -0.8620E+02    -0.8634E+02    -0.8646E+02    -0.8657E+02    -0.8667E+02    -0.8676E+02    -0.8684E+02    -0.8691E+02    -0.8697E+02    -0.8703E+02    -0.8707E+02    -0.8712E+02    -0.8715E+02    -0.8718E+02    -0.8721E+02    -0.8723E+02    -0.8725E+02    -0.8727E+02    -0.8728E+02    -0.8729E+02    -0.8730E+02    -0.8730E+02    -0.8730E+02
    -0.8726E+02    -0.8726E+02    -0.8725E+02    -0.8724E+02    -0.8721E+02    -0.8719E+02    -0.8716E+02    -0.8712E+02    -0.8709E+02    -0.8704E+02    -0.8700E+02    -0.8695E+02    -0.8689E+02    -0.8683E+02    -0.8676E+02    -0.8668E+02    -0.8660E+02    -0.8650E+02    -0.8640E+02    -0.8629E+02    -0.8616E+02    -0.8603E+02    -0.8588E+02    -0.8572E+02    -0.8555E+02    -0.8537E+02    -0.8517E+02    -0.8496E+02    -0.8473E+02    -0.8449E+02    -0.8424E+02    -0.8398E+02    -0.8370E+02    -0.8342E+02    -0.8312E+02    -0.8282E+02    -0.8252E+02    -0.8222E+02    -0.8192E+02    -0.8162E+02    -0.8134E+02    -0.8107E+02    -0.8082E+02    -0.8059E+02    -0.8039E+02    -0.8022E+02    -0.8008E+02    -0.7998E+02    -0.7992E+02    -0.7990E+02    -0.7992E+02    -0.7999E+02    -0.8008E+02    -0.8022E+02    -0.8039E+02    -0.8059E+02    -0.8082E+02    -0.8107E+02    -0.8134E+02    -0.8163E+02    -0.8192E+02    -0.8222E+02    -0.8253E+02    -0.8283E+02    -0.8313E+02    -0.8342E+02    -0.8371E+02    -0.8399E+02    -0.8425E+02    -0.8450E+02    -0.8474E+02    -0.8497E+02    -0.8518E+02    -0.8538E+02    -0.8556E+02    -0.8573E+02    -0.8589E+02    -0.8604E+02    -0.8617E+02    -0.8630E+02    -0.8641E+02    -0.8651E+02    -0.8660E+02    -0.8669E+02    -0.8676E+02    -0.8683E+02    -0.8690E+02    -0.8695E+02    -0.8700E+02    -0.8705E+02    -0.8709E+02    -0.8712E+02    -0.8716E+02    -0.8718E+02    -0.8721E+02    -0.8723E+02    -0.8725E+02    -0.8726E+02    -0.8727E+02    -0.8727E+02
    -0.8724E+02    -0.8724E+02    -0.8722E+02    -0.8720E+02    -0.8717E+02    -0.8714E+02    -0.8710E+02    -0.8706E+02    -0.8702E+02    -0.8697E+02    -0.8691E+02    -0.8685E+02    -0.8679E+02    -0.8672E+02    -0.8665E+02    -0.8657E+02    -0.8648E+02    -0.8638E+02    -0.8628E+02    -0.8617E+02    -0.8605E+02    -0.8592E+02    -0.8578E+02    -0.8563E+02    -0.8547E+02    -0.8530E+02    -0.8512E+02    -0.8493E+02    -0.8473E+02    -0.8452E+02    -0.8430E+02    -0.8407E+02    -0.8384E+02    -0.8360E+02    -0.8335E+02    -0.8310E+02    -0.8285E+02    -0.8261E+02    -0.8236E+02    -0.8213E+02    -0.8190E+02    -0.8169E+02    -0.8149E+02    -0.8131E+02    -0.8116E+02    -0.8103E+02    -0.8092E+02    -0.8085E+02    -0.8080E+02    -0.8079E+02    -0.8080E+02    -0.8085E+02    -0.8092E+02    -0.8103E+02    -0.8116E+02    -0.8132E+02    -0.8150E+02    -0.8169E+02    -0.8191E+02    -0.8213E+02    -0.8237E+02    -0.8261E+02    -0.8286E+02    -0.8311E+02    -0.8336E+02    -0.8360E+02    -0.8384E+02    -0.8408E+02    -0.8431E+02    -0.8453E+02    -0.8474E+02    -0.8494E+02    -0.8513E+02    -0.8531E+02    -0.8548E+02    -0.8564E+02    -0.8579E+02    -0.8593E+02    -0.8606E+02    -0.8618E+02    -0.8629E+02    -0.8639E+02    -0.8648E+02    -0.8657E+02    -0.8665E+02    -0.8672E+02    -0.8679E+02    -0.8685E+02    -0.8691E+02    -0.8696E+02    -0.8701E+02    -0.8705E+02    -0.8709E+02    -0.8713E+02    -0.8716E+02    -0.8719E+02    -0.8722E+02    -0.8724E+02    -0.8725E+02    -0.8725E+02
    -0.8722E+02    -0.8722E+02    -0.8720E+02    -0.8718E+02    -0.8714E+02    -0.8710E+02    -0.8706E+02    -0.8701E+02    -0.8696E+02    -0.8691E+02    -0.8685E+02    -0.8678E+02    -0.8672E+02    -0.8665E+02    -0.8657E+02    -0.8649E+02    -0.8640E+02    -0.8630E+02    -0.8620E+02    -0.8609E+02    -0.8598E+02    -0.8585E+02    -0.8572E+02    -0.8558E+02    -0.8544E+02    -0.8528E+02    -0.8512E+02    -0.8495E+02    -0.8477E+02    -0.8459E+02    -0.8440E+02    -0.8420E+02    -0.8400E+02    -0.8379E+02    -0.8359E+02    -0.8338E+02    -0.8317E+02    -0.8297E+02    -0.8277E+02    -0.8258E+02    -0.8240E+02    -0.8223E+02    -0.8207E+02    -0.8193E+02    -0.8181E+02    -0.8171E+02    -0.8163E+02    -0.8157E+02    -0.8153E+02    -0.8152E+02    -0.8153E+02    -0.8157E+02    -0.8163E+02    -0.8171E+02    -0.8181E+02    -0.8194E+02    -0.8208E+02    -0.8223E+02    -0.8240E+02    -0.8259E+02    -0.8278E+02    -0.8297E+02    -0.8318E+02    -0.8338E+02    -0.8359E+02    -0.8380E+02    -0.8400E+02    -0.8420E+02    -0.8440E+02    -0.8459E+02    -0.8477E+02    -0.8495E+02    -0.8512E+02    -0.8529E+02    -0.8544E+02    -0.8559E+02    -0.8573E+02    -0.8586E+02    -0.8598E+02    -0.8609E+02    -0.8620E+02    -0.8630E+02    -0.8640E+02    -0.8648E+02    -0.8657E+02    -0.8664E+02    -0.8671E+02    -0.8678E+02    -0.8684E+02    -0.8690E+02    -0.8695E+02    -0.8700E+02    -0.8705E+02    -0.8709E+02    -0.8713E+02    -0.8716E+02    -0.8719E+02    -0.8722E+02    -0.8723E+02    -0.8723E+02
    -0.8720E+02    -0.8720E+02    -0.8718E+02    -0.8716E+02    -0.8712E+02    -0.8708E+02    -0.8703E+02    -0.8698E+02    -0.8692E+02    -0.8686E+02    -0.8680E+02    -0.8673E+02    -0.8666E+02    -0.8659E+02    -0.8651E+02    -0.8643E+02    -0.8634E+02    -0.8625E+02    -0.8615E+02    -0.8605E+02    -0.8594E+02    -0.8582E+02    -0.8570E+02    -0.8557E+02    -0.8544E+02    -0.8530E+02    -0.8515E+02    -0.8500E+02    -0.8484E+02    -0.8468E+02    -0.8451E+02    -0.8434E+02    -0.8417E+02    -0.8400E+02    -0.8382E+02    -0.8365E+02    -0.8348E+02    -0.8331E+02    -0.8315E+02    -0.8299E+02    -0.8284E+02    -0.8271E+02    -0.8258E+02    -0.8247E+02    -0.8237E+02    -0.8229E+02    -0.8222E+02    -0.8217E+02    -0.8215E+02    -0.8214E+02    -0.8215E+02    -0.8217E+02    -0.8222E+02    -0.8229E+02    -0.8237E+02    -0.8247E+02    -0.8258E+02    -0.8271E+02    -0.8284E+02    -0.8299E+02    -0.8315E+02    -0.8331E+02    -0.8348E+02    -0.8365E+02    -0.8382E+02    -0.8400E+02    -0.8417E+02    -0.8434E+02    -0.8451E+02    -0.8468E+02    -0.8484E+02    -0.8500E+02    -0.8515E+02    -0.8530E+02    -0.8544E+02    -0.8557E+02    -0.8570E+02    -0.8582E+02    -0.8594E+02    -0.8604E+02    -0.8615E+02    -0.8625E+02    -0.8634E+02    -0.8642E+02    -0.8651E+02    -0.8658E+02    -0.8665E+02    -0.8672E+02    -0.8679E+02    -0.8685E+02    -0.8690E+02    -0.8696E+02    -0.8701E+02    -0.8706E+02    -0.8710E+02    -0.8714E+02    -0.8717E+02    -0.8720E+02    -0.8721E+02    -0.8721E+02
    -0.8719E+02    -0.8719E+02    -0.8717E+02    -0.8714E+02    -0.8710E+02    -0.8706E+02    -0.8701E+02    -0.8695E+02    -0.8689E+02    -0.8683E+02    -0.8677E+02    -0.8670E+02    -0.8663E+02    -0.8656E+02    -0.8648E+02    -0.8640E+02    -0.8631E+02    -0.8622E+02    -0.8613E+02    -0.8603E+02    -0.8592E+02    -0.8582E+02    -0.8570E+02    -0.8558E+02    -0.8546E+02    -0.8533E+02    -0.8520E+02    -0.8507E+02    -0.8493E+02    -0.8479E+02    -0.8464E+02    -0.8449E+02    -0.8435E+02    -0.8420E+02    -0.8405E+02    -0.8390E+02    -0.8376E+02    -0.8362E+02    -0.8349E+02    -0.8336E+02    -0.8324E+02    -0.8312E+02    -0.8302E+02    -0.8293E+02    -0.8285E+02    -0.8278E+02    -0.8273E+02    -0.8269E+02    -0.8267E+02    -0.8266E+02    -0.8267E+02    -0.8269E+02    -0.8273E+02    -0.8278E+02    -0.8285E+02    -0.8293E+02    -0.8302E+02    -0.8312E+02    -0.8324E+02    -0.8336E+02    -0.8349E+02    -0.8362E+02    -0.8376E+02    -0.8390E+02    -0.8405E+02    -0.8420E+02    -0.8435E+02    -0.8449E+02    -0.8464E+02    -0.8479E+02    -0.8493E+02    -0.8507E+02    -0.8520E+02    -0.8533E+02    -0.8546E+02    -0.8558E+02    -0.8570E+02    -0.8581E+02    -0.8592E+02    -0.8602E+02    -0.8612E+02    -0.8621E+02    -0.8630E+02    -0.8639E+02    -0.8647E+02    -0.8654E+02    -0.8662E+02    -0.8668E+02    -0.8675E+02    -0.8681E+02    -0.8687E+02    -0.8693E+02    -0.8698E+02    -0.8703E+02    -0.8708E+02    -0.8712E+02    -0.8716E+02    -0.8719E+02    -0.8720E+02    -0.8720E+02
    -0.8718E+02    -0.8718E+02    -0.8716E+02    -0.8713E+02    -0.8709E+02    -0.8704E+02    -0.8699E+02    -0.8693E+02    -0.8687E+02    -0.8681E+02    -0.8675E+02    -0.8668E+02    -0.8661E+02    -0.8654E+02    -0.8646E+02    -0.8638E+02    -0.8630E+02    -0.8621E+02    -0.8612E+02    -0.8603E+02    -0.8593E+02    -0.8583E+02    -0.8573E+02    -0.8562E+02    -0.8551E+02    -0.8539E+02    -0.8527E+02    -0.8515E+02    -0.8503E+02    -0.8491E+02    -0.8478E+02    -0.8465E+02    -0.8452E+02    -0.8440E+02    -0.8427E+02    -0.8415E+02    -0.8402E+02    -0.8391E+02    -0.8379E+02    -0.8369E+02    -0.8359E+02    -0.8349E+02    -0.8341E+02    -0.8333E+02    -0.8327E+02    -0.8322E+02    -0.8317E+02    -0.8314E+02    -0.8312E+02    -0.8312E+02    -0.8312E+02    -0.8314E+02    -0.8317E+02    -0.8322E+02    -0.8327E+02    -0.8333E+02    -0.8341E+02    -0.8349E+02    -0.8359E+02    -0.8369E+02    -0.8379E+02    -0.8391E+02    -0.8402E+02    -0.8415E+02    -0.8427E+02    -0.8440E+02    -0.8452E+02    -0.8465E+02    -0.8478E+02    -0.8490E+02    -0.8503E+02    -0.8515E+02    -0.8527E+02    -0.8539E+02    -0.8550E+02    -0.8561E+02    -0.8572E+02    -0.8582E+02    -0.8592E+02    -0.8602E+02    -0.8611E+02    -0.8620E+02    -0.8629E+02    -0.8637E+02    -0.8645E+02    -0.8652E+02    -0.8659E+02    -0.8666E+02    -0.8673E+02    -0.8679E+02    -0.8685E+02    -0.8691E+02    -0.8696E+02    -0.8702E+02    -0.8706E+02    -0.8711E+02    -0.8715E+02    -0.8718E+02    -0.8719E+02    -0.8719E+02
    -0.8718E+02    -0.8718E+02    -0.8716E+02    -0.8713E+02    -0.8708E+02    -0.8704E+02    -0.8698E+02    -0.8692E+02    -0.8686E+02    -0.8680E+02    -0.8674E+02    -0.8667E+02    -0.8660E+02    -0.8653E+02    -0.8646E+02    -0.8638E+02    -0.8630E+02    -0.8622E+02    -0.8613E+02    -0.8605E+02    -0.8596E+02    -0.8586E+02    -0.8577E+02    -0.8567E+02    -0.8557E+02    -0.8546E+02    -0.8536E+02    -0.8525E+02    -0.8514E+02    -0.8503E+02    -0.8492E+02    -0.8481E+02    -0.8470E+02    -0.8459E+02    -0.8448E+02    -0.8437E+02    -0.8427E+02    -0.8417E+02    -0.8408E+02    -0.8399E+02    -0.8390E+02    -0.8382E+02    -0.8375E+02    -0.8369E+02    -0.8364E+02    -0.8359E+02    -0.8356E+02    -0.8353E+02    -0.8352E+02    -0.8351E+02    -0.8352E+02    -0.8353E+02    -0.8356E+02    -0.8359E+02    -0.8364E+02    -0.8369E+02    -0.8375E+02    -0.8382E+02    -0.8390E+02    -0.8398E+02    -0.8407E+02    -0.8417E+02    -0.8427E+02    -0.8437E+02    -0.8448E+02    -0.8458E+02    -0.8469E+02    -0.8480E+02    -0.8492E+02    -0.8503E+02    -0.8514E+02    -0.8524E+02    -0.8535E+02    -0.8546E+02    -0.8556E+02    -0.8566E+02    -0.8576E+02    -0.8585E+02    -0.8595E+02    -0.8603E+02    -0.8612E+02    -0.8621E+02    -0.8629E+02    -0.8636E+02    -0.8644E+02    -0.8651E+02    -0.8658E+02    -0.8665E+02    -0.8671E+02    -0.8678E+02    -0.8684E+02    -0.8690E+02    -0.8695E+02    -0.8701E+02    -0.8706E+02    -0.8710E+02    -0.8714E+02    -0.8717E+02    -0.8719E+02    -0.8719E+02
    -0.8718E+02    -0.8718E+02    -0.8716E+02    -0.8712E+02    -0.8708E+02    -0.8703E+02    -0.8698E+02    -0.8692E+02    -0.8686E+02    -0.8680E+02    -0.8674E+02    -0.8667E+02    -0.8660E+02    -0.8653E+02    -0.8646E+02    -0.8639E+02    -0.8631E+02    -0.8624E+02    -0.8616E+02    -0.8608E+02    -0.8599E+02    -0.8590E+02    -0.8582E+02    -0.8573E+02    -0.8563E+02    -0.8554E+02    -0.8545E+02    -0.8535E+02    -0.8525E+02    -0.8516E+02    -0.8506E+02    -0.8496E+02    -0.8486E+02    -0.8477E+02    -0.8468E+02    -0.8459E+02    -0.8450E+02    -0.8441E+02    -0.8433E+02    -0.8426E+02    -0.8419E+02    -0.8412E+02    -0.8406E+02    -0.8401E+02    -0.8396E+02    -0.8393E+02    -0.8390E+02    -0.8388E+02    -0.8386E+02    -0.8386E+02    -0.8386E+02    -0.8388E+02    -0.8390E+02    -0.8393E+02    -0.8396E+02    -0.8401E+02    -0.8406E+02    -0.8412E+02    -0.8418E+02    -0.8425E+02    -0.8433E+02    -0.8441E+02    -0.8450E+02    -0.8458E+02    -0.8467E+02    -0.8477E+02    -0.8486E+02    -0.8496E+02    -0.8505E+02    -0.8515E+02    -0.8525E+02    -0.8534E+02    -0.8544E+02    -0.8553E+02    -0.8563E+02    -0.8572E+02    -0.8581E+02    -0.8589E+02    -0.8598E+02    -0.8606E+02    -0.8614E+02    -0.8622E+02    -0.8630E+02    -0.8637E+02    -0.8644E+02    -0.8651E+02    -0.8658E+02    -0.8665E+02    -0.8671E+02    -0.8677E+02    -0.8683E+02    -0.8689E+02    -0.8695E+02    -0.8700E+02    -0.8705E+02    -0.8710E+02    -0.8714E+02    -0.8717E+02    -0.8719E+02    -0.8719E+02
    -0.8718E+02    -0.8718E+02    -0.8716E+02    -0.8712E+02    -0.8708E+02    -0.8703E+02    -0.8698E+02    -0.8692E+02    -0.8687E+02    -0.8681E+02    -0.8674E+02    -0.8668E+02    -0.8661E+02    -0.8655E+02    -0.8648E+02    -0.8641E+02    -0.8634E+02    -0.8627E+02    -0.8619E+02    -0.8611E+02    -0.8604E+02    -0.8596E+02    -0.8588E+02    -0.8579E+02    -0.8571E+02    -0.8563E+02    -0.8554E+02    -0.8545E+02    -0.8537E+02    -0.8528E+02    -0.8520E+02    -0.8511E+02    -0.8503E+02    -0.8494E+02    -0.8486E+02    -0.8478E+02    -0.8471E+02    -0.8464E+02    -0.8457E+02    -0.8450E+02    -0.8444E+02    -0.8439E+02    -0.8434E+02    -0.8429E+02    -0.8425E+02    -0.8422E+02    -0.8420E+02    -0.8418E+02    -0.8417E+02    -0.8417E+02    -0.8417E+02    -0.8418E+02    -0.8420E+02    -0.8422E+02    -0.8425E+02    -0.8429E+02    -0.8434E+02    -0.8438E+02    -0.8444E+02    -0.8450E+02    -0.8456E+02    -0.8463E+02    -0.8470E+02    -0.8478E+02    -0.8486E+02    -0.8494E+02    -0.8502E+02    -0.8511E+02    -0.8519E+02    -0.8528E+02    -0.8536E+02    -0.8545E+02    -0.8553E+02    -0.8562E+02    -0.8570E+02    -0.8578E+02    -0.8586E+02    -0.8594E+02    -0.8602E+02    -0.8610E+02    -0.8617E+02    -0.8625E+02    -0.8632E+02    -0.8639E+02    -0.8646E+02    -0.8653E+02    -0.8659E+02    -0.8665E+02    -0.8672E+02    -0.8678E+02    -0.8684E+02    -0.8689E+02    -0.8695E+02    -0.8700E+02    -0.8705E+02    -0.8710E+02    -0.8714E+02    -0.8717E+02    -0.8719E+02    -0.8719E+02
    -0.8718E+02    -0.8718E+02    -0.8716E+02    -0.8713E+02    -0.8709E+02    -0.8704E+02    -0.8699E+02    -0.8693E+02    -0.8687E+02    -0.8682E+02    -0.8676E+02    -0.8669E+02    -0.8663E+02    -0.8657E+02    -0.8650E+02    -0.8644E+02    -0.8637E+02    -0.8630E+02    -0.8623E+02    -0.8616E+02    -0.8609E+02    -0.8601E+02    -0.8594E+02    -0.8586E+02    -0.8579E+02    -0.8571E+02    -0.8564E+02    -0.8556E+02    -0.8548E+02    -0.8541E+02    -0.8533E+02    -0.8525E+02    -0.8518E+02    -0.8511E+02    -0.8504E+02    -0.8497E+02    -0.8490E+02    -0.8484E+02    -0.8478E+02    -0.8473E+02    -0.8467E+02    -0.8463E+02    -0.8458E+02    -0.8455E+02    -0.8451E+02    -0.8449E+02    -0.8447E+02    -0.8445E+02    -0.8444E+02    -0.8444E+02    -0.8444E+02    -0.8445E+02    -0.8447E+02    -0.8449E+02    -0.8451E+02    -0.8455E+02    -0.8458E+02    -0.8462E+02    -0.8467E+02    -0.8472E+02    -0.8478E+02    -0.8484E+02    -0.8490E+02    -0.8496E+02    -0.8503E+02    -0.8510E+02    -0.8517E+02    -0.8525E+02    -0.8532E+02    -0.8540E+02    -0.8547E+02    -0.8555E+02    -0.8563E+02    -0.8570E+02    -0.8578E+02    -0.8585E+02    -0.8593E+02    -0.8600E+02    -0.8607E+02    -0.8614E+02    -0.8621E+02    -0.8628E+02    -0.8635E+02    -0.8642E+02    -0.8648E+02    -0.8654E+02    -0.8661E+02    -0.8667E+02    -0.8673E+02    -0.8679E+02    -0.8684E+02    -0.8690E+02    -0.8695E+02    -0.8700E+02    -0.8705E+02    -0.8710E+02    -0.8714E+02    -0.8717E+02    -0.8719E+02    -0.8719E+02
    -0.8718E+02    -0.8718E+02    -0.8716E+02    -0.8713E+02    -0.8709E+02    -0.8705E+02    -0.8699E+02    -0.8694E+02    -0.8689E+02    -0.8683E+02    -0.8677E+02    -0.8671E+02    -0.8665E+02    -0.8659E+02    -0.8653E+02    -0.8647E+02    -0.8641E+02    -0.8634E+02    -0.8628E+02    -0.8621E+02    -0.8614E+02    -0.8608E+02    -0.8601E+02    -0.8594E+02    -0.8587E+02    -0.8580E+02    -0.8573E+02    -0.8566E+02    -0.8559E+02    -0.8553E+02    -0.8546E+02    -0.8539E+02    -0.8533E+02    -0.8526E+02    -0.8520E+02    -0.8514E+02    -0.8508E+02    -0.8503E+02    -0.8498E+02    -0.8493E+02    -0.8489E+02    -0.8485E+02    -0.8481E+02    -0.8478E+02    -0.8475E+02    -0.8473E+02    -0.8471E+02    -0.8470E+02    -0.8469E+02    -0.8468E+02    -0.8469E+02    -0.8469E+02    -0.8471E+02    -0.8473E+02    -0.8475E+02    -0.8477E+02    -0.8481E+02    -0.8484E+02    -0.8488E+02    -0.8493E+02    -0.8497E+02    -0.8503E+02    -0.8508E+02    -0.8514E+02    -0.8520E+02    -0.8526E+02    -0.8532E+02    -0.8538E+02    -0.8545E+02    -0.8552E+02    -0.8558E+02    -0.8565E+02    -0.8572E+02    -0.8579E+02    -0.8586E+02    -0.8593E+02    -0.8599E+02    -0.8606E+02    -0.8613E+02    -0.8619E+02    -0.8626E+02    -0.8632E+02    -0.8639E+02    -0.8645E+02    -0.8651E+02    -0.8657E+02    -0.8663E+02    -0.8669E+02    -0.8674E+02    -0.8680E+02    -0.8685E+02    -0.8691E+02    -0.8696E+02    -0.8701E+02    -0.8706E+02    -0.8710E+02    -0.8714E+02    -0.8717E+02    -0.8719E+02    -0.8719E+02
    -0.8719E+02    -0.8719E+02    -0.8717E+02    -0.8714E+02    -0.8710E+02    -0.8705E+02    -0.8701E+02    -0.8695E+02    -0.8690E+02    -0.8685E+02    -0.8679E+02    -0.8674E+02    -0.8668E+02    -0.8662E+02    -0.8656E+02    -0.8650E+02    -0.8645E+02    -0.8639E+02    -0.8632E+02    -0.8626E+02    -0.8620E+02    -0.8614E+02    -0.8608E+02    -0.8601E+02    -0.8595E+02    -0.8589E+02    -0.8583E+02    -0.8576E+02    -0.8570E+02    -0.8564E+02    -0.8558E+02    -0.8552E+02    -0.8547E+02    -0.8541E+02    -0.8535E+02    -0.8530E+02    -0.8525E+02    -0.8520E+02    -0.8516E+02    -0.8512E+02    -0.8508E+02    -0.8504E+02    -0.8501E+02    -0.8499E+02    -0.8496E+02    -0.8494E+02    -0.8493E+02    -0.8492E+02    -0.8491E+02    -0.8491E+02    -0.8491E+02    -0.8491E+02    -0.8493E+02    -0.8494E+02    -0.8496E+02    -0.8498E+02    -0.8501E+02    -0.8504E+02    -0.8508E+02    -0.8511E+02    -0.8516E+02    -0.8520E+02    -0.8525E+02    -0.8530E+02    -0.8535E+02    -0.8540E+02    -0.8546E+02    -0.8552E+02    -0.8557E+02    -0.8563E+02    -0.8569E+02    -0.8575E+02    -0.8582E+02    -0.8588E+02    -0.8594E+02    -0.8600E+02    -0.8606E+02    -0.8612E+02    -0.8619E+02    -0.8625E+02    -0.8631E+02    -0.8637E+02    -0.8642E+02    -0.8648E+02    -0.8654E+02    -0.8660E+02    -0.8665E+02    -0.8671E+02    -0.8676E+02    -0.8682E+02    -0.8687E+02    -0.8692E+02    -0.8697E+02    -0.8702E+02    -0.8707E+02    -0.8711E+02    -0.8715E+02    -0.8718E+02    -0.8719E+02    -0.8719E+02
    -0.8719E+02    -0.8719E+02    -0.8717E+02    -0.8715E+02    -0.8711E+02    -0.8706E+02    -0.8702E+02    -0.8697E+02    -0.8692E+02    -0.8687E+02    -0.8681E+02    -0.8676E+02    -0.8671E+02    -0.8665E+02    -0.8660E+02    -0.8654E+02    -0.8649E+02    -0.8643E+02    -0.8638E+02    -0.8632E+02    -0.8626E+02    -0.8620E+02    -0.8615E+02    -0.8609E+02    -0.8603E+02    -0.8598E+02    -0.8592E+02    -0.8586E+02    -0.8581E+02    -0.8575E+02    -0.8570E+02    -0.8565E+02    -0.8560E+02    -0.8555E+02    -0.8550E+02    -0.8545E+02    -0.8541E+02    -0.8537E+02    -0.8533E+02    -0.8529E+02    -0.8526E+02    -0.8523E+02    -0.8520E+02    -0.8518E+02    -0.8515E+02    -0.8514E+02    -0.8512E+02    -0.8511E+02    -0.8511E+02    -0.8511E+02    -0.8511E+02    -0.8511E+02    -0.8512E+02    -0.8514E+02    -0.8515E+02    -0.8517E+02    -0.8520E+02    -0.8522E+02    -0.8525E+02    -0.8529E+02    -0.8532E+02    -0.8536E+02    -0.8540E+02    -0.8545E+02    -0.8549E+02    -0.8554E+02    -0.8559E+02    -0.8564E+02    -0.8569E+02    -0.8574E+02    -0.8580E+02    -0.8585E+02    -0.8591E+02    -0.8596E+02    -0.8602E+02    -0.8608E+02    -0.8613E+02    -0.8619E+02    -0.8624E+02    -0.8630E+02    -0.8636E+02    -0.8641E+02    -0.8647E+02    -0.8652E+02    -0.8657E+02    -0.8663E+02    -0.8668E+02    -0.8673E+02    -0.8678E+02    -0.8684E+02    -0.8689E+02    -0.8694E+02    -0.8698E+02    -0.8703E+02    -0.8708E+02    -0.8712E+02    -0.8715E+02    -0.8718E+02    -0.8720E+02    -0.8720E+02
    -0.8720E+02    -0.8720E+02    -0.8718E+02    -0.8715E+02    -0.8712E+02    -0.8708E+02    -0.8703E+02    -0.8699E+02    -0.8694E+02    -0.8689E+02    -0.8684E+02    -0.8679E+02    -0.8674E+02    -0.8669E+02    -0.8664E+02    -0.8658E+02    -0.8653E+02    -0.8648E+02    -0.8643E+02    -0.8637E+02    -0.8632E+02    -0.8627E+02    -0.8622E+02    -0.8617E+02    -0.8611E+02    -0.8606E+02    -0.8601E+02    -0.8596E+02    -0.8591E+02    -0.8586E+02    -0.8581E+02    -0.8577E+02    -0.8572E+02    -0.8568E+02    -0.8563E+02    -0.8559E+02    -0.8555E+02    -0.8552E+02    -0.8548E+02    -0.8545E+02    -0.8542E+02    -0.8539E+02    -0.8537E+02    -0.8535E+02    -0.8533E+02    -0.8532E+02    -0.8530E+02    -0.8530E+02    -0.8529E+02    -0.8529E+02    -0.8529E+02    -0.8529E+02    -0.8530E+02    -0.8531E+02    -0.8533E+02    -0.8535E+02    -0.8537E+02    -0.8539E+02    -0.8542E+02    -0.8545E+02    -0.8548E+02    -0.8551E+02    -0.8555E+02    -0.8559E+02    -0.8563E+02    -0.8567E+02    -0.8571E+02    -0.8576E+02    -0.8580E+02    -0.8585E+02    -0.8590E+02    -0.8595E+02    -0.8600E+02    -0.8605E+02    -0.8610E+02    -0.8615E+02    -0.8620E+02    -0.8625E+02    -0.8631E+02    -0.8636E+02    -0.8641E+02    -0.8646E+02    -0.8651E+02    -0.8656E+02    -0.8661E+02    -0.8666E+02    -0.8671E+02    -0.8676E+02    -0.8681E+02    -0.8686E+02    -0.8691E+02    -0.8695E+02    -0.8700E+02    -0.8704E+02    -0.8709E+02    -0.8713E+02    -0.8716E+02    -0.8719E+02    -0.8720E+02    -0.8720E+02
    -0.8720E+02    -0.8720E+02    -0.8719E+02    -0.8716E+02    -0.8713E+02    -0.8709E+02    -0.8705E+02    -0.8700E+02    -0.8696E+02    -0.8691E+02    -0.8686E+02    -0.8682E+02    -0.8677E+02    -0.8672E+02    -0.8667E+02    -0.8662E+02    -0.8658E+02    -0.8653E+02    -0.8648E+02    -0.8643E+02    -0.8638E+02    -0.8633E+02    -0.8629E+02    -0.8624E+02    -0.8619E+02    -0.8614E+02    -0.8610E+02    -0.8605E+02    -0.8601E+02    -0.8596E+02    -0.8592E+02    -0.8588E+02    -0.8584E+02    -0.8580E+02    -0.8576E+02    -0.8572E+02    -0.8569E+02    -0.8566E+02    -0.8563E+02    -0.8560E+02    -0.8557E+02    -0.8555E+02    -0.8553E+02    -0.8551E+02    -0.8549E+02    -0.8548E+02    -0.8547E+02    -0.8546E+02    -0.8546E+02    -0.8546E+02    -0.8546E+02    -0.8546E+02    -0.8547E+02    -0.8548E+02    -0.8549E+02    -0.8551E+02    -0.8552E+02    -0.8554E+02    -0.8557E+02    -0.8559E+02    -0.8562E+02    -0.8565E+02    -0.8568E+02    -0.8572E+02    -0.8575E+02    -0.8579E+02    -0.8583E+02    -0.8587E+02    -0.8591E+02    -0.8595E+02    -0.8600E+02    -0.8604E+02    -0.8609E+02    -0.8613E+02    -0.8618E+02    -0.8622E+02    -0.8627E+02    -0.8632E+02    -0.8637E+02    -0.8641E+02    -0.8646E+02    -0.8651E+02    -0.8656E+02    -0.8660E+02    -0.8665E+02    -0.8670E+02    -0.8674E+02    -0.8679E+02    -0.8683E+02    -0.8688E+02    -0.8693E+02    -0.8697E+02    -0.8701E+02    -0.8706E+02    -0.8710E+02    -0.8714E+02    -0.8717E+02    -0.8719E+02    -0.8721E+02    -0.8721E+02
    -0.8721E+02    -0.8721E+02    -0.8720E+02    -0.8717E+02    -0.8714E+02    -0.8710E+02    -0.8706E+02    -0.8702E+02    -0.8698E+02    -0.8693E+02    -0.8689E+02    -0.8684E+02    -0.8680E+02    -0.8676E+02    -0.8671E+02    -0.8667E+02    -0.8662E+02    -0.8658E+02    -0.8653E+02    -0.8649E+02    -0.8644E+02    -0.8640E+02    -0.8635E+02    -0.8631E+02    -0.8627E+02    -0.8622E+02    -0.8618E+02    -0.8614E+02    -0.8610E+02    -0.8606E+02    -0.8602E+02    -0.8598E+02    -0.8595E+02    -0.8591E+02    -0.8588E+02    -0.8585E+02    -0.8582E+02    -0.8579E+02    -0.8576E+02    -0.8573E+02    -0.8571E+02    -0.8569E+02    -0.8567E+02    -0.8566E+02    -0.8564E+02    -0.8563E+02    -0.8562E+02    -0.8561E+02    -0.8561E+02    -0.8561E+02    -0.8561E+02    -0.8561E+02    -0.8562E+02    -0.8563E+02    -0.8564E+02    -0.8565E+02    -0.8567E+02    -0.8569E+02    -0.8571E+02    -0.8573E+02    -0.8575E+02    -0.8578E+02    -0.8581E+02    -0.8584E+02    -0.8587E+02    -0.8590E+02    -0.8594E+02    -0.8598E+02    -0.8601E+02    -0.8605E+02    -0.8609E+02    -0.8613E+02    -0.8617E+02    -0.8621E+02    -0.8625E+02    -0.8630E+02    -0.8634E+02    -0.8638E+02    -0.8643E+02    -0.8647E+02    -0.8651E+02    -0.8656E+02    -0.8660E+02    -0.8664E+02    -0.8669E+02    -0.8673E+02    -0.8677E+02    -0.8682E+02    -0.8686E+02    -0.8690E+02    -0.8695E+02    -0.8699E+02    -0.8703E+02    -0.8707E+02    -0.8711E+02    -0.8715E+02    -0.8718E+02    -0.8720E+02    -0.8722E+02    -0.8722E+02
    -0.8722E+02    -0.8722E+02    -0.8720E+02    -0.8718E+02    -0.8715E+02    -0.8711E+02    -0.8708E+02    -0.8704E+02    -0.8700E+02    -0.8696E+02    -0.8692E+02    -0.8687E+02    -0.8683E+02    -0.8679E+02    -0.8675E+02    -0.8671E+02    -0.8667E+02    -0.8662E+02    -0.8658E+02    -0.8654E+02    -0.8650E+02    -0.8646E+02    -0.8642E+02    -0.8638E+02    -0.8634E+02    -0.8630E+02    -0.8626E+02    -0.8623E+02    -0.8619E+02    -0.8615E+02    -0.8612E+02    -0.8608E+02    -0.8605E+02    -0.8602E+02    -0.8599E+02    -0.8596E+02    -0.8593E+02    -0.8591E+02    -0.8588E+02    -0.8586E+02    -0.8584E+02    -0.8582E+02    -0.8581E+02    -0.8579E+02    -0.8578E+02    -0.8577E+02    -0.8576E+02    -0.8575E+02    -0.8575E+02    -0.8575E+02    -0.8575E+02    -0.8575E+02    -0.8576E+02    -0.8577E+02    -0.8578E+02    -0.8579E+02    -0.8580E+02    -0.8582E+02    -0.8584E+02    -0.8586E+02    -0.8588E+02    -0.8590E+02    -0.8593E+02    -0.8595E+02    -0.8598E+02    -0.8601E+02    -0.8604E+02    -0.8608E+02    -0.8611E+02    -0.8614E+02    -0.8618E+02    -0.8621E+02    -0.8625E+02    -0.8629E+02    -0.8633E+02    -0.8637E+02    -0.8640E+02    -0.8644E+02    -0.8648E+02    -0.8652E+02    -0.8656E+02    -0.8660E+02    -0.8665E+02    -0.8669E+02    -0.8673E+02    -0.8677E+02    -0.8681E+02    -0.8685E+02    -0.8689E+02    -0.8693E+02    -0.8697E+02    -0.8701E+02    -0.8705E+02    -0.8709E+02    -0.8712E+02    -0.8716E+02    -0.8718E+02    -0.8721E+02    -0.8722E+02    -0.8722E+02
    -0.8722E+02    -0.8722E+02    -0.8721E+02    -0.8719E+02    -0.8716E+02    -0.8713E+02    -0.8709E+02    -0.8706E+02    -0.8702E+02    -0.8698E+02    -0.8694E+02    -0.8690E+02    -0.8686E+02    -0.8683E+02    -0.8679E+02    -0.8675E+02    -0.8671E+02    -0.8667E+02    -0.8663E+02    -0.8660E+02    -0.8656E+02    -0.8652E+02    -0.8648E+02    -0.8645E+02    -0.8641E+02    -0.8638E+02    -0.8634E+02    -0.8631E+02    -0.8627E+02    -0.8624E+02    -0.8621E+02    -0.8618E+02    -0.8615E+02    -0.8612E+02    -0.8609E+02    -0.8607E+02    -0.8604E+02    -0.8602E+02    -0.8600E+02    -0.8598E+02    -0.8596E+02    -0.8595E+02    -0.8593E+02    -0.8592E+02    -0.8591E+02    -0.8590E+02    -0.8589E+02    -0.8589E+02    -0.8588E+02    -0.8588E+02    -0.8588E+02    -0.8588E+02    -0.8589E+02    -0.8590E+02    -0.8590E+02    -0.8591E+02    -0.8593E+02    -0.8594E+02    -0.8596E+02    -0.8598E+02    -0.8599E+02    -0.8602E+02    -0.8604E+02    -0.8606E+02    -0.8609E+02    -0.8611E+02    -0.8614E+02    -0.8617E+02    -0.8620E+02    -0.8623E+02    -0.8626E+02    -0.8630E+02    -0.8633E+02    -0.8636E+02    -0.8640E+02    -0.8643E+02    -0.8647E+02    -0.8651E+02    -0.8654E+02    -0.8658E+02    -0.8662E+02    -0.8665E+02    -0.8669E+02    -0.8673E+02    -0.8677E+02    -0.8680E+02    -0.8684E+02    -0.8688E+02    -0.8692E+02    -0.8695E+02    -0.8699E+02    -0.8703E+02    -0.8706E+02    -0.8710E+02    -0.8713E+02    -0.8717E+02    -0.8719E+02    -0.8721E+02    -0.8723E+02    -0.8723E+02
    -0.8723E+02    -0.8723E+02    -0.8722E+02    -0.8720E+02    -0.8717E+02    -0.8714E+02    -0.8711E+02    -0.8707E+02    -0.8704E+02    -0.8700E+02    -0.8697E+02    -0.8693E+02    -0.8690E+02    -0.8686E+02    -0.8682E+02    -0.8679E+02    -0.8675E+02    -0.8672E+02    -0.8668E+02    -0.8665E+02    -0.8661E+02    -0.8658E+02    -0.8655E+02    -0.8651E+02    -0.8648E+02    -0.8645E+02    -0.8642E+02    -0.8639E+02    -0.8635E+02    -0.8633E+02    -0.8630E+02    -0.8627E+02    -0.8624E+02    -0.8622E+02    -0.8619E+02    -0.8617E+02    -0.8615E+02    -0.8613E+02    -0.8611E+02    -0.8609E+02    -0.8607E+02    -0.8606E+02    -0.8605E+02    -0.8604E+02    -0.8603E+02    -0.8602E+02    -0.8601E+02    -0.8601E+02    -0.8600E+02    -0.8600E+02    -0.8600E+02    -0.8601E+02    -0.8601E+02    -0.8602E+02    -0.8602E+02    -0.8603E+02    -0.8604E+02    -0.8606E+02    -0.8607E+02    -0.8609E+02    -0.8610E+02    -0.8612E+02    -0.8614E+02    -0.8616E+02    -0.8619E+02    -0.8621E+02    -0.8624E+02    -0.8626E+02    -0.8629E+02    -0.8632E+02    -0.8634E+02    -0.8637E+02    -0.8640E+02    -0.8644E+02    -0.8647E+02    -0.8650E+02    -0.8653E+02    -0.8656E+02    -0.8660E+02    -0.8663E+02    -0.8667E+02    -0.8670E+02    -0.8673E+02    -0.8677E+02    -0.8680E+02    -0.8684E+02    -0.8687E+02    -0.8691E+02    -0.8694E+02    -0.8698E+02    -0.8701E+02    -0.8705E+02    -0.8708E+02    -0.8711E+02    -0.8715E+02    -0.8718E+02    -0.8720E+02    -0.8722E+02    -0.8723E+02    -0.8723E+02
    -0.8724E+02    -0.8724E+02    -0.8723E+02    -0.8721E+02    -0.8718E+02    -0.8715E+02    -0.8712E+02    -0.8709E+02    -0.8706E+02    -0.8703E+02    -0.8699E+02    -0.8696E+02    -0.8693E+02    -0.8689E+02    -0.8686E+02    -0.8683E+02    -0.8680E+02    -0.8676E+02    -0.8673E+02    -0.8670E+02    -0.8667E+02    -0.8664E+02    -0.8661E+02    -0.8657E+02    -0.8655E+02    -0.8652E+02    -0.8649E+02    -0.8646E+02    -0.8643E+02    -0.8641E+02    -0.8638E+02    -0.8635E+02    -0.8633E+02    -0.8631E+02    -0.8629E+02    -0.8627E+02    -0.8625E+02    -0.8623E+02    -0.8621E+02    -0.8619E+02    -0.8618E+02    -0.8617E+02    -0.8616E+02    -0.8614E+02    -0.8614E+02    -0.8613E+02    -0.8612E+02    -0.8612E+02    -0.8612E+02    -0.8612E+02    -0.8612E+02    -0.8612E+02    -0.8612E+02    -0.8613E+02    -0.8613E+02    -0.8614E+02    -0.8615E+02    -0.8616E+02    -0.8618E+02    -0.8619E+02    -0.8621E+02    -0.8622E+02    -0.8624E+02    -0.8626E+02    -0.8628E+02    -0.8630E+02    -0.8632E+02    -0.8635E+02    -0.8637E+02    -0.8640E+02    -0.8642E+02    -0.8645E+02    -0.8648E+02    -0.8650E+02    -0.8653E+02    -0.8656E+02    -0.8659E+02    -0.8662E+02    -0.8665E+02    -0.8668E+02    -0.8671E+02    -0.8675E+02    -0.8678E+02    -0.8681E+02    -0.8684E+02    -0.8687E+02    -0.8691E+02    -0.8694E+02    -0.8697E+02    -0.8700E+02    -0.8703E+02    -0.8707E+02    -0.8710E+02    -0.8713E+02    -0.8716E+02    -0.8719E+02    -0.8721E+02    -0.8723E+02    -0.8724E+02    -0.8724E+02
    -0.8724E+02    -0.8724E+02    -0.8723E+02    -0.8722E+02    -0.8719E+02    -0.8717E+02    -0.8714E+02    -0.8711E+02    -0.8708E+02    -0.8705E+02    -0.8702E+02    -0.8699E+02    -0.8696E+02    -0.8693E+02    -0.8690E+02    -0.8687E+02    -0.8684E+02    -0.8681E+02    -0.8678E+02    -0.8675E+02    -0.8672E+02    -0.8669E+02    -0.8666E+02    -0.8663E+02    -0.8661E+02    -0.8658E+02    -0.8656E+02    -0.8653E+02    -0.8651E+02    -0.8648E+02    -0.8646E+02    -0.8644E+02    -0.8641E+02    -0.8639E+02    -0.8637E+02    -0.8636E+02    -0.8634E+02    -0.8632E+02    -0.8631E+02    -0.8629E+02    -0.8628E+02    -0.8627E+02    -0.8626E+02    -0.8625E+02    -0.8624E+02    -0.8623E+02    -0.8623E+02    -0.8622E+02    -0.8622E+02    -0.8622E+02    -0.8622E+02    -0.8622E+02    -0.8623E+02    -0.8623E+02    -0.8624E+02    -0.8625E+02    -0.8625E+02    -0.8626E+02    -0.8628E+02    -0.8629E+02    -0.8630E+02    -0.8632E+02    -0.8633E+02    -0.8635E+02    -0.8637E+02    -0.8639E+02    -0.8641E+02    -0.8643E+02    -0.8645E+02    -0.8647E+02    -0.8650E+02    -0.8652E+02    -0.8654E+02    -0.8657E+02    -0.8660E+02    -0.8662E+02    -0.8665E+02    -0.8668E+02    -0.8670E+02    -0.8673E+02    -0.8676E+02    -0.8679E+02    -0.8682E+02    -0.8685E+02    -0.8688E+02    -0.8691E+02    -0.8694E+02    -0.8697E+02    -0.8700E+02    -0.8703E+02    -0.8706E+02    -0.8709E+02    -0.8712E+02    -0.8714E+02    -0.8717E+02    -0.8720E+02    -0.8722E+02    -0.8724E+02    -0.8725E+02    -0.8725E+02
    -0.8725E+02    -0.8725E+02    -0.8724E+02    -0.8722E+02    -0.8720E+02    -0.8718E+02    -0.8715E+02    -0.8713E+02    -0.8710E+02    -0.8707E+02    -0.8704E+02    -0.8701E+02    -0.8699E+02    -0.8696E+02    -0.8693E+02    -0.8690E+02    -0.8688E+02    -0.8685E+02    -0.8682E+02    -0.8680E+02    -0.8677E+02    -0.8674E+02    -0.8672E+02    -0.8669E+02    -0.8667E+02    -0.8664E+02    -0.8662E+02    -0.8660E+02    -0.8658E+02    -0.8655E+02    -0.8653E+02    -0.8651E+02    -0.8649E+02    -0.8647E+02    -0.8646E+02    -0.8644E+02    -0.8642E+02    -0.8641E+02    -0.8640E+02    -0.8638E+02    -0.8637E+02    -0.8636E+02    -0.8635E+02    -0.8634E+02    -0.8634E+02    -0.8633E+02    -0.8633E+02    -0.8632E+02    -0.8632E+02    -0.8632E+02    -0.8632E+02    -0.8632E+02    -0.8633E+02    -0.8633E+02    -0.8634E+02    -0.8634E+02    -0.8635E+02    -0.8636E+02    -0.8637E+02    -0.8638E+02    -0.8639E+02    -0.8641E+02    -0.8642E+02    -0.8643E+02    -0.8645E+02    -0.8647E+02    -0.8649E+02    -0.8651E+02    -0.8652E+02    -0.8655E+02    -0.8657E+02    -0.8659E+02    -0.8661E+02    -0.8663E+02    -0.8666E+02    -0.8668E+02    -0.8670E+02    -0.8673E+02    -0.8676E+02    -0.8678E+02    -0.8681E+02    -0.8683E+02    -0.8686E+02    -0.8689E+02    -0.8691E+02    -0.8694E+02    -0.8697E+02    -0.8699E+02    -0.8702E+02    -0.8705E+02    -0.8708E+02    -0.8710E+02    -0.8713E+02    -0.8716E+02    -0.8718E+02    -0.8721E+02    -0.8723E+02    -0.8724E+02    -0.8725E+02    -0.8725E+02
    -0.8726E+02    -0.8726E+02    -0.8725E+02    -0.8723E+02    -0.8721E+02    -0.8719E+02    -0.8717E+02    -0.8714E+02    -0.8712E+02    -0.8709E+02    -0.8707E+02    -0.8704E+02    -0.8702E+02    -0.8699E+02    -0.8696E+02    -0.8694E+02    -0.8691E+02    -0.8689E+02    -0.8686E+02    -0.8684E+02    -0.8682E+02    -0.8679E+02    -0.8677E+02    -0.8675E+02    -0.8673E+02    -0.8670E+02    -0.8668E+02    -0.8666E+02    -0.8664E+02    -0.8662E+02    -0.8660E+02    -0.8659E+02    -0.8657E+02    -0.8655E+02    -0.8654E+02    -0.8652E+02    -0.8651E+02    -0.8649E+02    -0.8648E+02    -0.8647E+02    -0.8646E+02    -0.8645E+02    -0.8644E+02    -0.8644E+02    -0.8643E+02    -0.8642E+02    -0.8642E+02    -0.8642E+02    -0.8641E+02    -0.8641E+02    -0.8641E+02    -0.8642E+02    -0.8642E+02    -0.8642E+02    -0.8643E+02    -0.8643E+02    -0.8644E+02    -0.8645E+02    -0.8646E+02    -0.8647E+02    -0.8648E+02    -0.8649E+02    -0.8650E+02    -0.8652E+02    -0.8653E+02    -0.8655E+02    -0.8656E+02    -0.8658E+02    -0.8660E+02    -0.8661E+02    -0.8663E+02    -0.8665E+02    -0.8667E+02    -0.8669E+02    -0.8671E+02    -0.8674E+02    -0.8676E+02    -0.8678E+02    -0.8680E+02    -0.8683E+02    -0.8685E+02    -0.8687E+02    -0.8690E+02    -0.8692E+02    -0.8695E+02    -0.8697E+02    -0.8700E+02    -0.8702E+02    -0.8705E+02    -0.8707E+02    -0.8710E+02    -0.8712E+02    -0.8715E+02    -0.8717E+02    -0.8720E+02    -0.8722E+02    -0.8724E+02    -0.8725E+02    -0.8726E+02    -0.8726E+02
    -0.8726E+02    -0.8726E+02    -0.8726E+02    -0.8724E+02    -0.8722E+02    -0.8720E+02    -0.8718E+02    -0.8716E+02    -0.8714E+02    -0.8711E+02    -0.8709E+02    -0.8707E+02    -0.8704E+02    -0.8702E+02    -0.8700E+02    -0.8697E+02    -0.8695E+02    -0.8693E+02    -0.8691E+02    -0.8689E+02    -0.8686E+02    -0.8684E+02    -0.8682E+02    -0.8680E+02    -0.8678E+02    -0.8676E+02    -0.8674E+02    -0.8672E+02    -0.8671E+02    -0.8669E+02    -0.8667E+02    -0.8666E+02    -0.8664E+02    -0.8663E+02    -0.8661E+02    -0.8660E+02    -0.8659E+02    -0.8657E+02    -0.8656E+02    -0.8655E+02    -0.8654E+02    -0.8654E+02    -0.8653E+02    -0.8652E+02    -0.8652E+02    -0.8651E+02    -0.8651E+02    -0.8650E+02    -0.8650E+02    -0.8650E+02    -0.8650E+02    -0.8650E+02    -0.8651E+02    -0.8651E+02    -0.8651E+02    -0.8652E+02    -0.8653E+02    -0.8653E+02    -0.8654E+02    -0.8655E+02    -0.8656E+02    -0.8657E+02    -0.8658E+02    -0.8659E+02    -0.8661E+02    -0.8662E+02    -0.8663E+02    -0.8665E+02    -0.8666E+02    -0.8668E+02    -0.8670E+02    -0.8672E+02    -0.8673E+02    -0.8675E+02    -0.8677E+02    -0.8679E+02    -0.8681E+02    -0.8683E+02    -0.8685E+02    -0.8687E+02    -0.8689E+02    -0.8692E+02    -0.8694E+02    -0.8696E+02    -0.8698E+02    -0.8700E+02    -0.8703E+02    -0.8705E+02    -0.8707E+02    -0.8710E+02    -0.8712E+02    -0.8714E+02    -0.8716E+02    -0.8719E+02    -0.8721E+02    -0.8723E+02    -0.8724E+02    -0.8726E+02    -0.8727E+02    -0.8727E+02
    -0.8727E+02    -0.8727E+02    -0.8726E+02    -0.8725E+02    -0.8723E+02    -0.8722E+02    -0.8720E+02    -0.8718E+02    -0.8715E+02    -0.8713E+02    -0.8711E+02    -0.8709E+02    -0.8707E+02    -0.8705E+02    -0.8703E+02    -0.8701E+02    -0.8699E+02    -0.8697E+02    -0.8695E+02    -0.8693E+02    -0.8691E+02    -0.8689E+02    -0.8687E+02    -0.8685E+02    -0.8683E+02    -0.8682E+02    -0.8680E+02    -0.8678E+02    -0.8677E+02    -0.8675E+02    -0.8674E+02    -0.8672E+02    -0.8671E+02    -0.8670E+02    -0.8668E+02    -0.8667E+02    -0.8666E+02    -0.8665E+02    -0.8664E+02    -0.8663E+02    -0.8662E+02    -0.8662E+02    -0.8661E+02    -0.8660E+02    -0.8660E+02    -0.8659E+02    -0.8659E+02    -0.8659E+02    -0.8659E+02    -0.8659E+02    -0.8659E+02    -0.8659E+02    -0.8659E+02    -0.8659E+02    -0.8660E+02    -0.8660E+02    -0.8661E+02    -0.8661E+02    -0.8662E+02    -0.8663E+02    -0.8664E+02    -0.8665E+02    -0.8666E+02    -0.8667E+02    -0.8668E+02    -0.8669E+02    -0.8670E+02    -0.8672E+02    -0.8673E+02    -0.8674E+02    -0.8676E+02    -0.8678E+02    -0.8679E+02    -0.8681E+02    -0.8683E+02    -0.8684E+02    -0.8686E+02    -0.8688E+02    -0.8690E+02    -0.8692E+02    -0.8694E+02    -0.8695E+02    -0.8697E+02    -0.8699E+02    -0.8701E+02    -0.8703E+02    -0.8705E+02    -0.8708E+02    -0.8710E+02    -0.8712E+02    -0.8714E+02    -0.8716E+02    -0.8718E+02    -0.8720E+02    -0.8722E+02    -0.8724E+02    -0.8725E+02    -0.8726E+02    -0.8727E+02    -0.8727E+02
    -0.8728E+02    -0.8728E+02    -0.8727E+02    -0.8726E+02    -0.8724E+02    -0.8723E+02    -0.8721E+02    -0.8719E+02    -0.8717E+02    -0.8715E+02    -0.8713E+02    -0.8712E+02    -0.8710E+02    -0.8708E+02    -0.8706E+02    -0.8704E+02    -0.8702E+02    -0.8700E+02    -0.8699E+02    -0.8697E+02    -0.8695E+02    -0.8693E+02    -0.8692E+02    -0.8690E+02    -0.8689E+02    -0.8687E+02    -0.8686E+02    -0.8684E+02    -0.8683E+02    -0.8681E+02    -0.8680E+02    -0.8679E+02    -0.8677E+02    -0.8676E+02    -0.8675E+02    -0.8674E+02    -0.8673E+02    -0.8672E+02    -0.8671E+02    -0.8671E+02    -0.8670E+02    -0.8669E+02    -0.8669E+02    -0.8668E+02    -0.8668E+02    -0.8667E+02    -0.8667E+02    -0.8667E+02    -0.8667E+02    -0.8667E+02    -0.8667E+02    -0.8667E+02    -0.8667E+02    -0.8667E+02    -0.8667E+02    -0.8668E+02    -0.8668E+02    -0.8669E+02    -0.8670E+02    -0.8670E+02    -0.8671E+02    -0.8672E+02    -0.8673E+02    -0.8674E+02    -0.8675E+02    -0.8676E+02    -0.8677E+02    -0.8678E+02    -0.8679E+02    -0.8681E+02    -0.8682E+02    -0.8683E+02    -0.8685E+02    -0.8686E+02    -0.8688E+02    -0.8689E+02    -0.8691E+02    -0.8693E+02    -0.8694E+02    -0.8696E+02    -0.8698E+02    -0.8699E+02    -0.8701E+02    -0.8703E+02    -0.8705E+02    -0.8706E+02    -0.8708E+02    -0.8710E+02    -0.8712E+02    -0.8714E+02    -0.8716E+02    -0.8718E+02    -0.8719E+02    -0.8721E+02    -0.8723E+02    -0.8725E+02    -0.8726E+02    -0.8727E+02    -0.8728E+02    -0.8728E+02
    -0.8728E+02    -0.8728E+02    -0.8728E+02    -0.8727E+02    -0.8725E+02    -0.8724E+02    -0.8722E+02    -0.8721E+02    -0.8719E+02    -0.8717E+02    -0.8716E+02    -0.8714E+02    -0.8712E+02    -0.8711E+02    -0.8709E+02    -0.8707E+02    -0.8706E+02    -0.8704E+02    -0.8702E+02    -0.8701E+02    -0.8699E+02    -0.8698E+02    -0.8696E+02    -0.8695E+02    -0.8694E+02    -0.8692E+02    -0.8691E+02    -0.8690E+02    -0.8688E+02    -0.8687E+02    -0.8686E+02    -0.8685E+02    -0.8684E+02    -0.8683E+02    -0.8682E+02    -0.8681E+02    -0.8680E+02    -0.8679E+02    -0.8678E+02    -0.8678E+02    -0.8677E+02    -0.8676E+02    -0.8676E+02    -0.8675E+02    -0.8675E+02    -0.8675E+02    -0.8675E+02    -0.8674E+02    -0.8674E+02    -0.8674E+02    -0.8674E+02    -0.8674E+02    -0.8674E+02    -0.8675E+02    -0.8675E+02    -0.8675E+02    -0.8676E+02    -0.8676E+02    -0.8677E+02    -0.8677E+02    -0.8678E+02    -0.8679E+02    -0.8680E+02    -0.8680E+02    -0.8681E+02    -0.8682E+02    -0.8683E+02    -0.8684E+02    -0.8685E+02    -0.8686E+02    -0.8688E+02    -0.8689E+02    -0.8690E+02    -0.8691E+02    -0.8693E+02    -0.8694E+02    -0.8696E+02    -0.8697E+02    -0.8698E+02    -0.8700E+02    -0.8701E+02    -0.8703E+02    -0.8705E+02    -0.8706E+02    -0.8708E+02    -0.8709E+02    -0.8711E+02    -0.8713E+02    -0.8714E+02    -0.8716E+02    -0.8718E+02    -0.8719E+02    -0.8721E+02    -0.8722E+02    -0.8724E+02    -0.8725E+02    -0.8727E+02    -0.8728E+02    -0.8728E+02    -0.8728E+02
    -0.8729E+02    -0.8729E+02    -0.8728E+02    -0.8727E+02    -0.8726E+02    -0.8725E+02    -0.8724E+02    -0.8722E+02    -0.8721E+02    -0.8719E+02    -0.8718E+02    -0.8716E+02    -0.8715E+02    -0.8713E+02    -0.8712E+02    -0.8710E+02    -0.8709E+02    -0.8708E+02    -0.8706E+02    -0.8705E+02    -0.8703E+02    -0.8702E+02    -0.8701E+02    -0.8700E+02    -0.8698E+02    -0.8697E+02    -0.8696E+02    -0.8695E+02    -0.8694E+02    -0.8693E+02    -0.8692E+02    -0.8691E+02    -0.8690E+02    -0.8689E+02    -0.8688E+02    -0.8687E+02    -0.8686E+02    -0.8686E+02    -0.8685E+02    -0.8684E+02    -0.8684E+02    -0.8683E+02    -0.8683E+02    -0.8683E+02    -0.8682E+02    -0.8682E+02    -0.8682E+02    -0.8682E+02    -0.8682E+02    -0.8681E+02    -0.8681E+02    -0.8682E+02    -0.8682E+02    -0.8682E+02    -0.8682E+02    -0.8682E+02    -0.8683E+02    -0.8683E+02    -0.8684E+02    -0.8684E+02    -0.8685E+02    -0.8685E+02    -0.8686E+02    -0.8687E+02    -0.8688E+02    -0.8688E+02    -0.8689E+02    -0.8690E+02    -0.8691E+02    -0.8692E+02    -0.8693E+02    -0.8694E+02    -0.8695E+02    -0.8696E+02    -0.8698E+02    -0.8699E+02    -0.8700E+02    -0.8701E+02    -0.8703E+02    -0.8704E+02    -0.8705E+02    -0.8707E+02    -0.8708E+02    -0.8709E+02    -0.8711E+02    -0.8712E+02    -0.8714E+02    -0.8715E+02    -0.8716E+02    -0.8718E+02    -0.8719E+02    -0.8721E+02    -0.8722E+02    -0.8724E+02    -0.8725E+02    -0.8726E+02    -0.8727E+02    -0.8728E+02    -0.8729E+02    -0.8729E+02
    -0.8729E+02    -0.8729E+02    -0.8729E+02    -0.8728E+02    -0.8727E+02    -0.8726E+02    -0.8725E+02    -0.8724E+02    -0.8722E+02    -0.8721E+02    -0.8720E+02    -0.8718E+02    -0.8717E+02    -0.8716E+02    -0.8715E+02    -0.8713E+02    -0.8712E+02    -0.8711E+02    -0.8710E+02    -0.8709E+02    -0.8707E+02    -0.8706E+02    -0.8705E+02    -0.8704E+02    -0.8703E+02    -0.8702E+02    -0.8701E+02    -0.8700E+02    -0.8699E+02    -0.8698E+02    -0.8697E+02    -0.8696E+02    -0.8696E+02    -0.8695E+02    -0.8694E+02    -0.8693E+02    -0.8693E+02    -0.8692E+02    -0.8692E+02    -0.8691E+02    -0.8691E+02    -0.8690E+02    -0.8690E+02    -0.8689E+02    -0.8689E+02    -0.8689E+02    -0.8689E+02    -0.8689E+02    -0.8689E+02    -0.8689E+02    -0.8689E+02    -0.8689E+02    -0.8689E+02    -0.8689E+02    -0.8689E+02    -0.8689E+02    -0.8690E+02    -0.8690E+02    -0.8690E+02    -0.8691E+02    -0.8691E+02    -0.8692E+02    -0.8692E+02    -0.8693E+02    -0.8694E+02    -0.8694E+02    -0.8695E+02    -0.8696E+02    -0.8697E+02    -0.8698E+02    -0.8699E+02    -0.8699E+02    -0.8700E+02    -0.8701E+02    -0.8702E+02    -0.8703E+02    -0.8704E+02    -0.8706E+02    -0.8707E+02    -0.8708E+02    -0.8709E+02    -0.8710E+02    -0.8711E+02    -0.8712E+02    -0.8714E+02    -0.8715E+02    -0.8716E+02    -0.8717E+02    -0.8719E+02    -0.8720E+02    -0.8721E+02    -0.8722E+02    -0.8724E+02    -0.8725E+02    -0.8726E+02    -0.8727E+02    -0.8728E+02    -0.8729E+02    -0.8729E+02    -0.8729E+02
    -0.8730E+02    -0.8730E+02    -0.8729E+02    -0.8729E+02    -0.8728E+02    -0.8727E+02    -0.8726E+02    -0.8725E+02    -0.8724E+02    -0.8723E+02    -0.8722E+02    -0.8721E+02    -0.8720E+02    -0.8718E+02    -0.8717E+02    -0.8716E+02    -0.8715E+02    -0.8714E+02    -0.8713E+02    -0.8712E+02    -0.8711E+02    -0.8710E+02    -0.8709E+02    -0.8708E+02    -0.8708E+02    -0.8707E+02    -0.8706E+02    -0.8705E+02    -0.8704E+02    -0.8703E+02    -0.8703E+02    -0.8702E+02    -0.8701E+02    -0.8701E+02    -0.8700E+02    -0.8699E+02    -0.8699E+02    -0.8698E+02    -0.8698E+02    -0.8697E+02    -0.8697E+02    -0.8697E+02    -0.8696E+02    -0.8696E+02    -0.8696E+02    -0.8696E+02    -0.8696E+02    -0.8695E+02    -0.8695E+02    -0.8695E+02    -0.8695E+02    -0.8695E+02    -0.8695E+02    -0.8696E+02    -0.8696E+02    -0.8696E+02    -0.8696E+02    -0.8697E+02    -0.8697E+02    -0.8697E+02    -0.8698E+02    -0.8698E+02    -0.8699E+02    -0.8699E+02    -0.8700E+02    -0.8700E+02    -0.8701E+02    -0.8702E+02    -0.8702E+02    -0.8703E+02    -0.8704E+02    -0.8705E+02    -0.8705E+02    -0.8706E+02    -0.8707E+02    -0.8708E+02    -0.8709E+02    -0.8710E+02    -0.8711E+02    -0.8712E+02    -0.8713E+02    -0.8714E+02    -0.8715E+02    -0.8716E+02    -0.8717E+02    -0.8718E+02    -0.8719E+02    -0.8720E+02    -0.8721E+02    -0.8722E+02    -0.8723E+02    -0.8724E+02    -0.8725E+02    -0.8726E+02    -0.8727E+02    -0.8728E+02    -0.8729E+02    -0.8730E+02    -0.8730E+02    -0.8730E+02
    -0.8730E+02    -0.8730E+02    -0.8730E+02    -0.8730E+02    -0.8729E+02    -0.8728E+02    -0.8727E+02    -0.8726E+02    -0.8725E+02    -0.8725E+02    -0.8724E+02    -0.8723E+02    -0.8722E+02    -0.8721E+02    -0.8720E+02    -0.8719E+02    -0.8718E+02    -0.8717E+02    -0.8717E+02    -0.8716E+02    -0.8715E+02    -0.8714E+02    -0.8713E+02    -0.8713E+02    -0.8712E+02    -0.8711E+02    -0.8711E+02    -0.8710E+02    -0.8709E+02    -0.8709E+02    -0.8708E+02    -0.8707E+02    -0.8707E+02    -0.8706E+02    -0.8706E+02    -0.8705E+02    -0.8705E+02    -0.8704E+02    -0.8704E+02    -0.8704E+02    -0.8703E+02    -0.8703E+02    -0.8703E+02    -0.8703E+02    -0.8702E+02    -0.8702E+02    -0.8702E+02    -0.8702E+02    -0.8702E+02    -0.8702E+02    -0.8702E+02    -0.8702E+02    -0.8702E+02    -0.8702E+02    -0.8702E+02    -0.8702E+02    -0.8703E+02    -0.8703E+02    -0.8703E+02    -0.8703E+02    -0.8704E+02    -0.8704E+02    -0.8705E+02    -0.8705E+02    -0.8705E+02    -0.8706E+02    -0.8707E+02    -0.8707E+02    -0.8708E+02    -0.8708E+02    -0.8709E+02    -0.8709E+02    -0.8710E+02    -0.8711E+02    -0.8711E+02    -0.8712E+02    -0.8713E+02    -0.8714E+02    -0.8714E+02    -0.8715E+02    -0.8716E+02    -0.8717E+02    -0.8718E+02    -0.8719E+02    -0.8719E+02    -0.8720E+02    -0.8721E+02    -0.8722E+02    -0.8723E+02    -0.8724E+02    -0.8725E+02    -0.8726E+02    -0.8726E+02    -0.8727E+02    -0.8728E+02    -0.8729E+02    -0.8730E+02    -0.8730E+02    -0.8730E+02    -0.8730E+02
    -0.8731E+02    -0.8731E+02    -0.8731E+02    -0.8730E+02    -0.8730E+02    -0.8729E+02    -0.8728E+02    -0.8728E+02    -0.8727E+02    -0.8726E+02    -0.8726E+02    -0.8725E+02    -0.8724E+02    -0.8723E+02    -0.8723E+02    -0.8722E+02    -0.8721E+02    -0.8721E+02    -0.8720E+02    -0.8719E+02    -0.8719E+02    -0.8718E+02    -0.8717E+02    -0.8717E+02    -0.8716E+02    -0.8716E+02    -0.8715E+02    -0.8715E+02    -0.8714E+02    -0.8714E+02    -0.8713E+02    -0.8713E+02    -0.8712E+02    -0.8712E+02    -0.8711E+02    -0.8711E+02    -0.8711E+02    -0.8710E+02    -0.8710E+02    -0.8710E+02    -0.8709E+02    -0.8709E+02    -0.8709E+02    -0.8709E+02    -0.8709E+02    -0.8709E+02    -0.8708E+02    -0.8708E+02    -0.8708E+02    -0.8708E+02    -0.8708E+02    -0.8708E+02    -0.8708E+02    -0.8708E+02    -0.8709E+02    -0.8709E+02    -0.8709E+02    -0.8709E+02    -0.8709E+02    -0.8710E+02    -0.8710E+02    -0.8710E+02    -0.8710E+02    -0.8711E+02    -0.8711E+02    -0.8712E+02    -0.8712E+02    -0.8712E+02    -0.8713E+02    -0.8713E+02    -0.8714E+02    -0.8714E+02    -0.8715E+02    -0.8715E+02    -0.8716E+02    -0.8716E+02    -0.8717E+02    -0.8718E+02    -0.8718E+02    -0.8719E+02    -0.8720E+02    -0.8720E+02    -0.8721E+02    -0.8722E+02    -0.8722E+02    -0.8723E+02    -0.8724E+02    -0.8724E+02    -0.8725E+02    -0.8726E+02    -0.8726E+02    -0.8727E+02    -0.8728E+02    -0.8728E+02    -0.8729E+02    -0.8730E+02    -0.8730E+02    -0.8731E+02    -0.8731E+02    -0.8731E+02
    -0.8731E+02    -0.8731E+02    -0.8731E+02    -0.8731E+02    -0.8731E+02    -0.8730E+02    -0.8730E+02    -0.8729E+02    -0.8728E+02    -0.8728E+02    -0.8727E+02    -0.8727E+02    -0.8726E+02    -0.8726E+02    -0.8725E+02    -0.8725E+02    -0.8724E+02    -0.8724E+02    -0.8723E+02    -0.8723E+02    -0.8722E+02    -0.8722E+02    -0.8721E+02    -0.8721E+02    -0.8720E+02    -0.8720E+02    -0.8720E+02    -0.8719E+02    -0.8719E+02    -0.8718E+02    -0.8718E+02    -0.8718E+02    -0.8717E+02    -0.8717E+02    -0.8717E+02    -0.8716E+02    -0.8716E+02    -0.8716E+02    -0.8716E+02    -0.8716E+02    -0.8715E+02    -0.8715E+02    -0.8715E+02    -0.8715E+02    -0.8715E+02    -0.8715E+02    -0.8715E+02    -0.8715E+02    -0.8714E+02    -0.8714E+02    -0.8714E+02    -0.8715E+02    -0.8715E+02    -0.8715E+02    -0.8715E+02    -0.8715E+02    -0.8715E+02    -0.8715E+02    -0.8715E+02    -0.8715E+02    -0.8716E+02    -0.8716E+02    -0.8716E+02    -0.8716E+02    -0.8717E+02    -0.8717E+02    -0.8717E+02    -0.8718E+02    -0.8718E+02    -0.8718E+02    -0.8719E+02    -0.8719E+02    -0.8719E+02    -0.8720E+02    -0.8720E+02    -0.8721E+02    -0.8721E+02    -0.8721E+02    -0.8722E+02    -0.8722E+02    -0.8723E+02    -0.8723E+02    -0.8724E+02    -0.8724E+02    -0.8725E+02    -0.8725E+02    -0.8726E+02    -0.8726E+02    -0.8727E+02    -0.8727E+02    -0.8728E+02    -0.8729E+02    -0.8729E+02    -0.8730E+02    -0.8730E+02    -0.8731E+02    -0.8731E+02    -0.8731E+02    -0.8731E+02    -0.8731E+02
    -0.8732E+02    -0.8732E+02    -0.8732E+02    -0.8732E+02    -0.8731E+02    -0.8731E+02    -0.8731E+02    -0.8730E+02    -0.8730E+02    -0.8730E+02    -0.8729E+02    -0.8729E+02    -0.8728E+02    -0.8728E+02    -0.8728E+02    -0.8727E+02    -0.8727E+02    -0.8727E+02    -0.8726E+02    -0.8726E+02    -0.8726E+02    -0.8725E+02    -0.8725E+02    -0.8725E+02    -0.8724E+02    -0.8724E+02    -0.8724E+02    -0.8723E+02    -0.8723E+02    -0.8723E+02    -0.8723E+02    -0.8722E+02    -0.8722E+02    -0.8722E+02    -0.8722E+02    -0.8722E+02    -0.8721E+02    -0.8721E+02    -0.8721E+02    -0.8721E+02    -0.8721E+02    -0.8721E+02    -0.8721E+02    -0.8721E+02    -0.8720E+02    -0.8720E+02    -0.8720E+02    -0.8720E+02    -0.8720E+02    -0.8720E+02    -0.8720E+02    -0.8720E+02    -0.8720E+02    -0.8720E+02    -0.8720E+02    -0.8720E+02    -0.8721E+02    -0.8721E+02    -0.8721E+02    -0.8721E+02    -0.8721E+02    -0.8721E+02    -0.8721E+02    -0.8722E+02    -0.8722E+02    -0.8722E+02    -0.8722E+02    -0.8722E+02    -0.8723E+02    -0.8723E+02    -0.8723E+02    -0.8723E+02    -0.8724E+02    -0.8724E+02    -0.8724E+02    -0.8724E+02    -0.8725E+02    -0.8725E+02    -0.8725E+02    -0.8726E+02    -0.8726E+02    -0.8726E+02    -0.8727E+02    -0.8727E+02    -0.8727E+02    -0.8728E+02    -0.8728E+02    -0.8728E+02    -0.8729E+02    -0.8729E+02    -0.8730E+02    -0.8730E+02    -0.8730E+02    -0.8731E+02    -0.8731E+02    -0.8731E+02    -0.8732E+02    -0.8732E+02    -0.8732E+02    -0.8732E+02
    -0.8732E+02    -0.8732E+02    -0.8732E+02    -0.8732E+02    -0.8732E+02    -0.8732E+02    -0.8731E+02    -0.8731E+02    -0.8731E+02    -0.8731E+02    -0.8730E+02    -0.8730E+02    -0.8730E+02    -0.8730E+02    -0.8729E+02    -0.8729E+02    -0.8729E+02    -0.8729E+02    -0.8729E+02    -0.8728E+02    -0.8728E+02    -0.8728E+02    -0.8728E+02    -0.8728E+02    -0.8727E+02    -0.8727E+02    -0.8727E+02    -0.8727E+02    -0.8727E+02    -0.8726E+02    -0.8726E+02    -0.8726E+02    -0.8726E+02    -0.8726E+02    -0.8726E+02    -0.8726E+02    -0.8725E+02    -0.8725E+02    -0.8725E+02    -0.8725E+02    -0.8725E+02    -0.8725E+02    -0.8725E+02    -0.8725E+02    -0.8725E+02    -0.8725E+02    -0.8725E+02    -0.8725E+02    -0.8725E+02    -0.8725E+02    -0.8725E+02    -0.8725E+02    -0.8725E+02    -0.8725E+02    -0.8725E+02    -0.8725E+02    -0.8725E+02    -0.8725E+02    -0.8725E+02    -0.8725E+02    -0.8725E+02    -0.8725E+02    -0.8725E+02    -0.8725E+02    -0.8726E+02    -0.8726E+02    -0.8726E+02    -0.8726E+02    -0.8726E+02    -0.8726E+02    -0.8726E+02    -0.8727E+02    -0.8727E+02    -0.8727E+02    -0.8727E+02    -0.8727E+02    -0.8728E+02    -0.8728E+02    -0.8728E+02    -0.8728E+02    -0.8728E+02    -0.8729E+02    -0.8729E+02    -0.8729E+02    -0.8729E+02    -0.8730E+02    -0.8730E+02    -0.8730E+02    -0.8730E+02    -0.8731E+02    -0.8731E+02    -0.8731E+02    -0.8731E+02    -0.8731E+02    -0.8732E+02    -0.8732E+02    -0.8732E+02    -0.8732E+02    -0.8732E+02    -0.8732E+02
    -0.8732E+02    -0.8732E+02    -0.8732E+02    -0.8732E+02    -0.8732E+02    -0.8732E+02    -0.8731E+02    -0.8731E+02    -0.8731E+02    -0.8731E+02    -0.8730E+02    -0.8730E+02    -0.8730E+02    -0.8730E+02    -0.8729E+02    -0.8729E+02    -0.8729E+02    -0.8729E+02    -0.8729E+02    -0.8728E+02    -0.8728E+02    -0.8728E+02    -0.8728E+02    -0.8728E+02    -0.8727E+02    -0.8727E+02    -0.8727E+02    -0.8727E+02    -0.8727E+02    -0.8726E+02    -0.8726E+02    -0.8726E+02    -0.8726E+02    -0.8726E+02    -0.8726E+02    -0.8726E+02    -0.8725E+02    -0.8725E+02    -0.8725E+02    -0.8725E+02    -0.8725E+02    -0.8725E+02    -0.8725E+02    -0.8725E+02    -0.8725E+02    -0.8725E+02    -0.8725E+02    -0.8725E+02    -0.8725E+02    -0.8725E+02    -0.8725E+02    -0.8725E+02    -0.8725E+02    -0.8725E+02    -0.8725E+02    -0.8725E+02    -0.8725E+02    -0.8725E+02    -0.8725E+02    -0.8725E+02    -0.8725E+02    -0.8725E+02    -0.8725E+02    -0.8725E+02    -0.8726E+02    -0.8726E+02    -0.8726E+02    -0.8726E+02    -0.8726E+02    -0.8726E+02    -0.8726E+02    -0.8727E+02    -0.8727E+02    -0.8727E+02    -0.8727E+02    -0.8727E+02    -0.8728E+02    -0.8728E+02    -0.8728E+02    -0.8728E+02    -0.8728E+02    -0.8729E+02    -0.8729E+02    -0.8729E+02    -0.8729E+02    -0.8730E+02    -0.8730E+02    -0.8730E+02    -0.8730E+02    -0.8731E+02    -0.8731E+02    -0.8731E+02    -0.8731E+02    -0.8731E+02    -0.8732E+02    -0.8732E+02    -0.8732E+02    -0.8732E+02    -0.8732E+02    -0.8732E+02
