# Supplementary material for: Electrical Pacing of Cardiac Tissue Including Potassium Inward Rectification
Source: PLoS One. 2015 Jun 9;10(6):e0127837. doi: 10.1371/journal.pone.0127837 (PMC4461281; doi:10.1371/journal.pone.0127837)
Supplement: S1 Data — (ZIP) [file pone.0127837.s001.zip › All-Data/Fig4-Data/BDT281/Vm120.txt]

    -0.8733E+02    -0.8729E+02    -0.8729E+02    -0.8729E+02    -0.8728E+02    -0.8728E+02    -0.8727E+02    -0.8727E+02    -0.8726E+02    -0.8726E+02    -0.8725E+02    -0.8724E+02    -0.8724E+02    -0.8723E+02    -0.8722E+02    -0.8721E+02    -0.8721E+02    -0.8720E+02    -0.8719E+02    -0.8719E+02    -0.8718E+02    -0.8717E+02    -0.8717E+02    -0.8716E+02    -0.8716E+02    -0.8715E+02    -0.8714E+02    -0.8714E+02    -0.8713E+02    -0.8713E+02    -0.8712E+02    -0.8712E+02    -0.8711E+02    -0.8711E+02    -0.8710E+02    -0.8710E+02    -0.8710E+02    -0.8709E+02    -0.8709E+02    -0.8709E+02    -0.8708E+02    -0.8708E+02    -0.8708E+02    -0.8708E+02    -0.8707E+02    -0.8707E+02    -0.8707E+02    -0.8707E+02    -0.8707E+02    -0.8707E+02    -0.8707E+02    -0.8707E+02    -0.8707E+02    -0.8707E+02    -0.8707E+02    -0.8708E+02    -0.8708E+02    -0.8708E+02    -0.8708E+02    -0.8708E+02    -0.8709E+02    -0.8709E+02    -0.8709E+02    -0.8710E+02    -0.8710E+02    -0.8711E+02    -0.8711E+02    -0.8711E+02    -0.8712E+02    -0.8712E+02    -0.8713E+02    -0.8713E+02    -0.8714E+02    -0.8715E+02    -0.8715E+02    -0.8716E+02    -0.8716E+02    -0.8717E+02    -0.8718E+02    -0.8718E+02    -0.8719E+02    -0.8720E+02    -0.8720E+02    -0.8721E+02    -0.8722E+02    -0.8722E+02    -0.8723E+02    -0.8724E+02    -0.8724E+02    -0.8725E+02    -0.8726E+02    -0.8726E+02    -0.8727E+02    -0.8727E+02    -0.8728E+02    -0.8728E+02    -0.8729E+02    -0.8729E+02    -0.8729E+02    -0.8729E+02
    -0.8729E+02    -0.8729E+02    -0.8729E+02    -0.8729E+02    -0.8728E+02    -0.8728E+02    -0.8727E+02    -0.8727E+02    -0.8726E+02    -0.8726E+02    -0.8725E+02    -0.8724E+02    -0.8724E+02    -0.8723E+02    -0.8722E+02    -0.8721E+02    -0.8721E+02    -0.8720E+02    -0.8719E+02    -0.8719E+02    -0.8718E+02    -0.8717E+02    -0.8717E+02    -0.8716E+02    -0.8716E+02    -0.8715E+02    -0.8714E+02    -0.8714E+02    -0.8713E+02    -0.8713E+02    -0.8712E+02    -0.8712E+02    -0.8711E+02    -0.8711E+02    -0.8710E+02    -0.8710E+02    -0.8710E+02    -0.8709E+02    -0.8709E+02    -0.8709E+02    -0.8708E+02    -0.8708E+02    -0.8708E+02    -0.8708E+02    -0.8707E+02    -0.8707E+02    -0.8707E+02    -0.8707E+02    -0.8707E+02    -0.8707E+02    -0.8707E+02    -0.8707E+02    -0.8707E+02    -0.8707E+02    -0.8707E+02    -0.8708E+02    -0.8708E+02    -0.8708E+02    -0.8708E+02    -0.8708E+02    -0.8709E+02    -0.8709E+02    -0.8709E+02    -0.8710E+02    -0.8710E+02    -0.8711E+02    -0.8711E+02    -0.8711E+02    -0.8712E+02    -0.8712E+02    -0.8713E+02    -0.8713E+02    -0.8714E+02    -0.8715E+02    -0.8715E+02    -0.8716E+02    -0.8716E+02    -0.8717E+02    -0.8718E+02    -0.8718E+02    -0.8719E+02    -0.8720E+02    -0.8720E+02    -0.8721E+02    -0.8722E+02    -0.8722E+02    -0.8723E+02    -0.8724E+02    -0.8724E+02    -0.8725E+02    -0.8726E+02    -0.8726E+02    -0.8727E+02    -0.8727E+02    -0.8728E+02    -0.8728E+02    -0.8729E+02    -0.8729E+02    -0.8729E+02    -0.8729E+02
    -0.8728E+02    -0.8728E+02    -0.8728E+02    -0.8728E+02    -0.8727E+02    -0.8727E+02    -0.8726E+02    -0.8725E+02    -0.8724E+02    -0.8724E+02    -0.8723E+02    -0.8722E+02    -0.8721E+02    -0.8720E+02    -0.8719E+02    -0.8718E+02    -0.8717E+02    -0.8716E+02    -0.8716E+02    -0.8715E+02    -0.8714E+02    -0.8713E+02    -0.8712E+02    -0.8711E+02    -0.8711E+02    -0.8710E+02    -0.8709E+02    -0.8708E+02    -0.8708E+02    -0.8707E+02    -0.8706E+02    -0.8706E+02    -0.8705E+02    -0.8704E+02    -0.8704E+02    -0.8703E+02    -0.8703E+02    -0.8702E+02    -0.8702E+02    -0.8702E+02    -0.8701E+02    -0.8701E+02    -0.8701E+02    -0.8700E+02    -0.8700E+02    -0.8700E+02    -0.8700E+02    -0.8700E+02    -0.8700E+02    -0.8700E+02    -0.8700E+02    -0.8700E+02    -0.8700E+02    -0.8700E+02    -0.8700E+02    -0.8700E+02    -0.8700E+02    -0.8701E+02    -0.8701E+02    -0.8701E+02    -0.8702E+02    -0.8702E+02    -0.8703E+02    -0.8703E+02    -0.8704E+02    -0.8704E+02    -0.8705E+02    -0.8705E+02    -0.8706E+02    -0.8706E+02    -0.8707E+02    -0.8708E+02    -0.8709E+02    -0.8709E+02    -0.8710E+02    -0.8711E+02    -0.8712E+02    -0.8712E+02    -0.8713E+02    -0.8714E+02    -0.8715E+02    -0.8716E+02    -0.8717E+02    -0.8718E+02    -0.8718E+02    -0.8719E+02    -0.8720E+02    -0.8721E+02    -0.8722E+02    -0.8723E+02    -0.8724E+02    -0.8724E+02    -0.8725E+02    -0.8726E+02    -0.8727E+02    -0.8727E+02    -0.8728E+02    -0.8728E+02    -0.8728E+02    -0.8728E+02
    -0.8727E+02    -0.8727E+02    -0.8727E+02    -0.8726E+02    -0.8725E+02    -0.8725E+02    -0.8724E+02    -0.8723E+02    -0.8722E+02    -0.8720E+02    -0.8719E+02    -0.8718E+02    -0.8717E+02    -0.8716E+02    -0.8715E+02    -0.8713E+02    -0.8712E+02    -0.8711E+02    -0.8710E+02    -0.8709E+02    -0.8707E+02    -0.8706E+02    -0.8705E+02    -0.8704E+02    -0.8703E+02    -0.8702E+02    -0.8701E+02    -0.8700E+02    -0.8699E+02    -0.8698E+02    -0.8697E+02    -0.8696E+02    -0.8696E+02    -0.8695E+02    -0.8694E+02    -0.8693E+02    -0.8693E+02    -0.8692E+02    -0.8692E+02    -0.8691E+02    -0.8691E+02    -0.8690E+02    -0.8690E+02    -0.8689E+02    -0.8689E+02    -0.8689E+02    -0.8689E+02    -0.8689E+02    -0.8688E+02    -0.8688E+02    -0.8688E+02    -0.8688E+02    -0.8689E+02    -0.8689E+02    -0.8689E+02    -0.8689E+02    -0.8690E+02    -0.8690E+02    -0.8690E+02    -0.8691E+02    -0.8691E+02    -0.8692E+02    -0.8692E+02    -0.8693E+02    -0.8694E+02    -0.8694E+02    -0.8695E+02    -0.8696E+02    -0.8697E+02    -0.8698E+02    -0.8699E+02    -0.8699E+02    -0.8700E+02    -0.8701E+02    -0.8702E+02    -0.8703E+02    -0.8705E+02    -0.8706E+02    -0.8707E+02    -0.8708E+02    -0.8709E+02    -0.8710E+02    -0.8711E+02    -0.8712E+02    -0.8714E+02    -0.8715E+02    -0.8716E+02    -0.8717E+02    -0.8718E+02    -0.8720E+02    -0.8721E+02    -0.8722E+02    -0.8723E+02    -0.8724E+02    -0.8725E+02    -0.8726E+02    -0.8726E+02    -0.8727E+02    -0.8727E+02    -0.8727E+02
    -0.8725E+02    -0.8725E+02    -0.8725E+02    -0.8724E+02    -0.8723E+02    -0.8722E+02    -0.8721E+02    -0.8720E+02    -0.8718E+02    -0.8717E+02    -0.8715E+02    -0.8714E+02    -0.8712E+02    -0.8711E+02    -0.8709E+02    -0.8708E+02    -0.8706E+02    -0.8705E+02    -0.8703E+02    -0.8701E+02    -0.8700E+02    -0.8699E+02    -0.8697E+02    -0.8696E+02    -0.8694E+02    -0.8693E+02    -0.8692E+02    -0.8690E+02    -0.8689E+02    -0.8688E+02    -0.8687E+02    -0.8686E+02    -0.8685E+02    -0.8684E+02    -0.8683E+02    -0.8682E+02    -0.8681E+02    -0.8680E+02    -0.8679E+02    -0.8679E+02    -0.8678E+02    -0.8677E+02    -0.8677E+02    -0.8677E+02    -0.8676E+02    -0.8676E+02    -0.8676E+02    -0.8675E+02    -0.8675E+02    -0.8675E+02    -0.8675E+02    -0.8675E+02    -0.8676E+02    -0.8676E+02    -0.8676E+02    -0.8676E+02    -0.8677E+02    -0.8677E+02    -0.8678E+02    -0.8678E+02    -0.8679E+02    -0.8680E+02    -0.8680E+02    -0.8681E+02    -0.8682E+02    -0.8683E+02    -0.8684E+02    -0.8685E+02    -0.8686E+02    -0.8687E+02    -0.8688E+02    -0.8690E+02    -0.8691E+02    -0.8692E+02    -0.8694E+02    -0.8695E+02    -0.8696E+02    -0.8698E+02    -0.8699E+02    -0.8701E+02    -0.8702E+02    -0.8703E+02    -0.8705E+02    -0.8707E+02    -0.8708E+02    -0.8710E+02    -0.8711E+02    -0.8713E+02    -0.8714E+02    -0.8716E+02    -0.8717E+02    -0.8719E+02    -0.8720E+02    -0.8721E+02    -0.8723E+02    -0.8724E+02    -0.8724E+02    -0.8725E+02    -0.8726E+02    -0.8726E+02
    -0.8724E+02    -0.8724E+02    -0.8723E+02    -0.8722E+02    -0.8721E+02    -0.8720E+02    -0.8718E+02    -0.8717E+02    -0.8715E+02    -0.8713E+02    -0.8711E+02    -0.8709E+02    -0.8707E+02    -0.8705E+02    -0.8703E+02    -0.8701E+02    -0.8700E+02    -0.8698E+02    -0.8696E+02    -0.8694E+02    -0.8692E+02    -0.8690E+02    -0.8688E+02    -0.8687E+02    -0.8685E+02    -0.8683E+02    -0.8681E+02    -0.8680E+02    -0.8678E+02    -0.8677E+02    -0.8675E+02    -0.8674E+02    -0.8673E+02    -0.8671E+02    -0.8670E+02    -0.8669E+02    -0.8668E+02    -0.8667E+02    -0.8666E+02    -0.8665E+02    -0.8664E+02    -0.8664E+02    -0.8663E+02    -0.8663E+02    -0.8662E+02    -0.8662E+02    -0.8661E+02    -0.8661E+02    -0.8661E+02    -0.8661E+02    -0.8661E+02    -0.8661E+02    -0.8661E+02    -0.8662E+02    -0.8662E+02    -0.8662E+02    -0.8663E+02    -0.8663E+02    -0.8664E+02    -0.8665E+02    -0.8666E+02    -0.8667E+02    -0.8668E+02    -0.8669E+02    -0.8670E+02    -0.8671E+02    -0.8672E+02    -0.8673E+02    -0.8675E+02    -0.8676E+02    -0.8678E+02    -0.8679E+02    -0.8681E+02    -0.8682E+02    -0.8684E+02    -0.8686E+02    -0.8687E+02    -0.8689E+02    -0.8691E+02    -0.8693E+02    -0.8694E+02    -0.8696E+02    -0.8698E+02    -0.8700E+02    -0.8702E+02    -0.8704E+02    -0.8706E+02    -0.8708E+02    -0.8710E+02    -0.8712E+02    -0.8713E+02    -0.8715E+02    -0.8717E+02    -0.8719E+02    -0.8720E+02    -0.8721E+02    -0.8723E+02    -0.8723E+02    -0.8724E+02    -0.8724E+02
    -0.8722E+02    -0.8722E+02    -0.8721E+02    -0.8720E+02    -0.8719E+02    -0.8717E+02    -0.8715E+02    -0.8713E+02    -0.8711E+02    -0.8709E+02    -0.8707E+02    -0.8704E+02    -0.8702E+02    -0.8700E+02    -0.8697E+02    -0.8695E+02    -0.8693E+02    -0.8690E+02    -0.8688E+02    -0.8686E+02    -0.8683E+02    -0.8681E+02    -0.8679E+02    -0.8677E+02    -0.8675E+02    -0.8673E+02    -0.8671E+02    -0.8669E+02    -0.8667E+02    -0.8665E+02    -0.8663E+02    -0.8662E+02    -0.8660E+02    -0.8659E+02    -0.8657E+02    -0.8656E+02    -0.8654E+02    -0.8653E+02    -0.8652E+02    -0.8651E+02    -0.8650E+02    -0.8649E+02    -0.8648E+02    -0.8648E+02    -0.8647E+02    -0.8647E+02    -0.8646E+02    -0.8646E+02    -0.8646E+02    -0.8646E+02    -0.8646E+02    -0.8646E+02    -0.8646E+02    -0.8646E+02    -0.8647E+02    -0.8647E+02    -0.8648E+02    -0.8649E+02    -0.8650E+02    -0.8650E+02    -0.8651E+02    -0.8653E+02    -0.8654E+02    -0.8655E+02    -0.8656E+02    -0.8658E+02    -0.8659E+02    -0.8661E+02    -0.8663E+02    -0.8664E+02    -0.8666E+02    -0.8668E+02    -0.8670E+02    -0.8672E+02    -0.8674E+02    -0.8676E+02    -0.8678E+02    -0.8680E+02    -0.8682E+02    -0.8684E+02    -0.8687E+02    -0.8689E+02    -0.8691E+02    -0.8693E+02    -0.8696E+02    -0.8698E+02    -0.8700E+02    -0.8703E+02    -0.8705E+02    -0.8707E+02    -0.8709E+02    -0.8712E+02    -0.8714E+02    -0.8716E+02    -0.8717E+02    -0.8719E+02    -0.8720E+02    -0.8721E+02    -0.8722E+02    -0.8722E+02
    -0.8720E+02    -0.8720E+02    -0.8719E+02    -0.8718E+02    -0.8716E+02    -0.8714E+02    -0.8712E+02    -0.8710E+02    -0.8707E+02    -0.8705E+02    -0.8702E+02    -0.8699E+02    -0.8697E+02    -0.8694E+02    -0.8691E+02    -0.8688E+02    -0.8686E+02    -0.8683E+02    -0.8680E+02    -0.8677E+02    -0.8675E+02    -0.8672E+02    -0.8669E+02    -0.8667E+02    -0.8664E+02    -0.8662E+02    -0.8660E+02    -0.8657E+02    -0.8655E+02    -0.8653E+02    -0.8651E+02    -0.8649E+02    -0.8647E+02    -0.8645E+02    -0.8643E+02    -0.8642E+02    -0.8640E+02    -0.8639E+02    -0.8637E+02    -0.8636E+02    -0.8635E+02    -0.8634E+02    -0.8633E+02    -0.8632E+02    -0.8631E+02    -0.8631E+02    -0.8630E+02    -0.8630E+02    -0.8630E+02    -0.8630E+02    -0.8630E+02    -0.8630E+02    -0.8630E+02    -0.8631E+02    -0.8631E+02    -0.8632E+02    -0.8632E+02    -0.8633E+02    -0.8634E+02    -0.8635E+02    -0.8637E+02    -0.8638E+02    -0.8639E+02    -0.8641E+02    -0.8642E+02    -0.8644E+02    -0.8646E+02    -0.8648E+02    -0.8650E+02    -0.8652E+02    -0.8654E+02    -0.8656E+02    -0.8658E+02    -0.8661E+02    -0.8663E+02    -0.8665E+02    -0.8668E+02    -0.8670E+02    -0.8673E+02    -0.8676E+02    -0.8678E+02    -0.8681E+02    -0.8684E+02    -0.8686E+02    -0.8689E+02    -0.8692E+02    -0.8695E+02    -0.8697E+02    -0.8700E+02    -0.8703E+02    -0.8705E+02    -0.8708E+02    -0.8710E+02    -0.8713E+02    -0.8715E+02    -0.8717E+02    -0.8718E+02    -0.8719E+02    -0.8720E+02    -0.8720E+02
    -0.8718E+02    -0.8718E+02    -0.8717E+02    -0.8716E+02    -0.8714E+02    -0.8712E+02    -0.8709E+02    -0.8706E+02    -0.8703E+02    -0.8700E+02    -0.8697E+02    -0.8694E+02    -0.8691E+02    -0.8688E+02    -0.8685E+02    -0.8681E+02    -0.8678E+02    -0.8675E+02    -0.8672E+02    -0.8669E+02    -0.8666E+02    -0.8662E+02    -0.8659E+02    -0.8656E+02    -0.8654E+02    -0.8651E+02    -0.8648E+02    -0.8645E+02    -0.8643E+02    -0.8640E+02    -0.8638E+02    -0.8635E+02    -0.8633E+02    -0.8631E+02    -0.8629E+02    -0.8627E+02    -0.8625E+02    -0.8623E+02    -0.8622E+02    -0.8620E+02    -0.8619E+02    -0.8618E+02    -0.8616E+02    -0.8616E+02    -0.8615E+02    -0.8614E+02    -0.8613E+02    -0.8613E+02    -0.8613E+02    -0.8613E+02    -0.8613E+02    -0.8613E+02    -0.8613E+02    -0.8614E+02    -0.8614E+02    -0.8615E+02    -0.8616E+02    -0.8617E+02    -0.8618E+02    -0.8620E+02    -0.8621E+02    -0.8623E+02    -0.8624E+02    -0.8626E+02    -0.8628E+02    -0.8630E+02    -0.8632E+02    -0.8634E+02    -0.8636E+02    -0.8639E+02    -0.8641E+02    -0.8644E+02    -0.8647E+02    -0.8649E+02    -0.8652E+02    -0.8655E+02    -0.8658E+02    -0.8661E+02    -0.8664E+02    -0.8667E+02    -0.8670E+02    -0.8673E+02    -0.8676E+02    -0.8679E+02    -0.8682E+02    -0.8686E+02    -0.8689E+02    -0.8692E+02    -0.8695E+02    -0.8698E+02    -0.8701E+02    -0.8704E+02    -0.8707E+02    -0.8710E+02    -0.8712E+02    -0.8714E+02    -0.8716E+02    -0.8717E+02    -0.8718E+02    -0.8718E+02
    -0.8716E+02    -0.8716E+02    -0.8715E+02    -0.8713E+02    -0.8711E+02    -0.8709E+02    -0.8706E+02    -0.8703E+02    -0.8699E+02    -0.8696E+02    -0.8692E+02    -0.8689E+02    -0.8685E+02    -0.8682E+02    -0.8678E+02    -0.8674E+02    -0.8671E+02    -0.8667E+02    -0.8663E+02    -0.8660E+02    -0.8656E+02    -0.8653E+02    -0.8649E+02    -0.8646E+02    -0.8642E+02    -0.8639E+02    -0.8636E+02    -0.8633E+02    -0.8630E+02    -0.8627E+02    -0.8624E+02    -0.8621E+02    -0.8618E+02    -0.8616E+02    -0.8614E+02    -0.8611E+02    -0.8609E+02    -0.8607E+02    -0.8605E+02    -0.8604E+02    -0.8602E+02    -0.8601E+02    -0.8599E+02    -0.8598E+02    -0.8597E+02    -0.8596E+02    -0.8596E+02    -0.8595E+02    -0.8595E+02    -0.8595E+02    -0.8595E+02    -0.8595E+02    -0.8596E+02    -0.8596E+02    -0.8597E+02    -0.8598E+02    -0.8599E+02    -0.8600E+02    -0.8601E+02    -0.8603E+02    -0.8605E+02    -0.8606E+02    -0.8608E+02    -0.8610E+02    -0.8613E+02    -0.8615E+02    -0.8617E+02    -0.8620E+02    -0.8623E+02    -0.8625E+02    -0.8628E+02    -0.8631E+02    -0.8634E+02    -0.8637E+02    -0.8641E+02    -0.8644E+02    -0.8647E+02    -0.8651E+02    -0.8654E+02    -0.8657E+02    -0.8661E+02    -0.8665E+02    -0.8668E+02    -0.8672E+02    -0.8675E+02    -0.8679E+02    -0.8683E+02    -0.8686E+02    -0.8690E+02    -0.8693E+02    -0.8697E+02    -0.8700E+02    -0.8703E+02    -0.8706E+02    -0.8709E+02    -0.8712E+02    -0.8714E+02    -0.8715E+02    -0.8716E+02    -0.8716E+02
    -0.8714E+02    -0.8714E+02    -0.8713E+02    -0.8711E+02    -0.8708E+02    -0.8706E+02    -0.8702E+02    -0.8699E+02    -0.8695E+02    -0.8691E+02    -0.8687E+02    -0.8683E+02    -0.8679E+02    -0.8675E+02    -0.8671E+02    -0.8667E+02    -0.8663E+02    -0.8658E+02    -0.8654E+02    -0.8650E+02    -0.8646E+02    -0.8642E+02    -0.8638E+02    -0.8634E+02    -0.8631E+02    -0.8627E+02    -0.8623E+02    -0.8620E+02    -0.8616E+02    -0.8613E+02    -0.8609E+02    -0.8606E+02    -0.8603E+02    -0.8600E+02    -0.8598E+02    -0.8595E+02    -0.8593E+02    -0.8590E+02    -0.8588E+02    -0.8586E+02    -0.8584E+02    -0.8583E+02    -0.8581E+02    -0.8580E+02    -0.8579E+02    -0.8578E+02    -0.8577E+02    -0.8577E+02    -0.8576E+02    -0.8576E+02    -0.8576E+02    -0.8577E+02    -0.8577E+02    -0.8578E+02    -0.8578E+02    -0.8579E+02    -0.8581E+02    -0.8582E+02    -0.8584E+02    -0.8585E+02    -0.8587E+02    -0.8589E+02    -0.8592E+02    -0.8594E+02    -0.8597E+02    -0.8599E+02    -0.8602E+02    -0.8605E+02    -0.8608E+02    -0.8611E+02    -0.8614E+02    -0.8618E+02    -0.8621E+02    -0.8625E+02    -0.8629E+02    -0.8632E+02    -0.8636E+02    -0.8640E+02    -0.8644E+02    -0.8648E+02    -0.8652E+02    -0.8656E+02    -0.8660E+02    -0.8664E+02    -0.8668E+02    -0.8672E+02    -0.8676E+02    -0.8680E+02    -0.8685E+02    -0.8688E+02    -0.8692E+02    -0.8696E+02    -0.8700E+02    -0.8703E+02    -0.8706E+02    -0.8709E+02    -0.8711E+02    -0.8713E+02    -0.8714E+02    -0.8714E+02
    -0.8711E+02    -0.8711E+02    -0.8710E+02    -0.8708E+02    -0.8706E+02    -0.8703E+02    -0.8699E+02    -0.8695E+02    -0.8691E+02    -0.8687E+02    -0.8682E+02    -0.8678E+02    -0.8673E+02    -0.8668E+02    -0.8664E+02    -0.8659E+02    -0.8654E+02    -0.8650E+02    -0.8645E+02    -0.8641E+02    -0.8636E+02    -0.8631E+02    -0.8627E+02    -0.8623E+02    -0.8618E+02    -0.8614E+02    -0.8610E+02    -0.8606E+02    -0.8602E+02    -0.8598E+02    -0.8594E+02    -0.8591E+02    -0.8587E+02    -0.8584E+02    -0.8581E+02    -0.8578E+02    -0.8575E+02    -0.8572E+02    -0.8570E+02    -0.8568E+02    -0.8566E+02    -0.8564E+02    -0.8562E+02    -0.8560E+02    -0.8559E+02    -0.8558E+02    -0.8557E+02    -0.8557E+02    -0.8556E+02    -0.8556E+02    -0.8556E+02    -0.8557E+02    -0.8557E+02    -0.8558E+02    -0.8559E+02    -0.8560E+02    -0.8561E+02    -0.8563E+02    -0.8565E+02    -0.8567E+02    -0.8569E+02    -0.8571E+02    -0.8574E+02    -0.8577E+02    -0.8580E+02    -0.8583E+02    -0.8586E+02    -0.8589E+02    -0.8593E+02    -0.8596E+02    -0.8600E+02    -0.8604E+02    -0.8608E+02    -0.8612E+02    -0.8616E+02    -0.8620E+02    -0.8625E+02    -0.8629E+02    -0.8633E+02    -0.8638E+02    -0.8642E+02    -0.8647E+02    -0.8652E+02    -0.8656E+02    -0.8661E+02    -0.8665E+02    -0.8670E+02    -0.8675E+02    -0.8679E+02    -0.8683E+02    -0.8688E+02    -0.8692E+02    -0.8696E+02    -0.8700E+02    -0.8703E+02    -0.8706E+02    -0.8709E+02    -0.8711E+02    -0.8712E+02    -0.8712E+02
    -0.8709E+02    -0.8709E+02    -0.8708E+02    -0.8706E+02    -0.8703E+02    -0.8699E+02    -0.8695E+02    -0.8691E+02    -0.8687E+02    -0.8682E+02    -0.8677E+02    -0.8672E+02    -0.8667E+02    -0.8662E+02    -0.8656E+02    -0.8651E+02    -0.8646E+02    -0.8641E+02    -0.8636E+02    -0.8630E+02    -0.8625E+02    -0.8620E+02    -0.8615E+02    -0.8610E+02    -0.8605E+02    -0.8601E+02    -0.8596E+02    -0.8591E+02    -0.8587E+02    -0.8583E+02    -0.8578E+02    -0.8574E+02    -0.8570E+02    -0.8567E+02    -0.8563E+02    -0.8560E+02    -0.8556E+02    -0.8553E+02    -0.8551E+02    -0.8548E+02    -0.8546E+02    -0.8543E+02    -0.8542E+02    -0.8540E+02    -0.8538E+02    -0.8537E+02    -0.8536E+02    -0.8536E+02    -0.8535E+02    -0.8535E+02    -0.8535E+02    -0.8535E+02    -0.8536E+02    -0.8537E+02    -0.8538E+02    -0.8539E+02    -0.8541E+02    -0.8543E+02    -0.8545E+02    -0.8547E+02    -0.8550E+02    -0.8552E+02    -0.8555E+02    -0.8558E+02    -0.8562E+02    -0.8565E+02    -0.8569E+02    -0.8573E+02    -0.8577E+02    -0.8581E+02    -0.8585E+02    -0.8589E+02    -0.8594E+02    -0.8598E+02    -0.8603E+02    -0.8608E+02    -0.8613E+02    -0.8618E+02    -0.8623E+02    -0.8628E+02    -0.8633E+02    -0.8638E+02    -0.8643E+02    -0.8648E+02    -0.8653E+02    -0.8658E+02    -0.8663E+02    -0.8668E+02    -0.8673E+02    -0.8678E+02    -0.8683E+02    -0.8688E+02    -0.8692E+02    -0.8696E+02    -0.8700E+02    -0.8704E+02    -0.8707E+02    -0.8709E+02    -0.8710E+02    -0.8710E+02
    -0.8707E+02    -0.8707E+02    -0.8706E+02    -0.8703E+02    -0.8700E+02    -0.8696E+02    -0.8692E+02    -0.8687E+02    -0.8682E+02    -0.8677E+02    -0.8671E+02    -0.8666E+02    -0.8660E+02    -0.8655E+02    -0.8649E+02    -0.8643E+02    -0.8637E+02    -0.8631E+02    -0.8626E+02    -0.8620E+02    -0.8614E+02    -0.8609E+02    -0.8603E+02    -0.8597E+02    -0.8592E+02    -0.8587E+02    -0.8581E+02    -0.8576E+02    -0.8571E+02    -0.8566E+02    -0.8561E+02    -0.8557E+02    -0.8552E+02    -0.8548E+02    -0.8544E+02    -0.8540E+02    -0.8537E+02    -0.8533E+02    -0.8530E+02    -0.8527E+02    -0.8524E+02    -0.8522E+02    -0.8520E+02    -0.8518E+02    -0.8516E+02    -0.8515E+02    -0.8514E+02    -0.8513E+02    -0.8512E+02    -0.8512E+02    -0.8512E+02    -0.8513E+02    -0.8513E+02    -0.8514E+02    -0.8516E+02    -0.8517E+02    -0.8519E+02    -0.8521E+02    -0.8524E+02    -0.8526E+02    -0.8529E+02    -0.8532E+02    -0.8535E+02    -0.8539E+02    -0.8543E+02    -0.8547E+02    -0.8551E+02    -0.8555E+02    -0.8560E+02    -0.8564E+02    -0.8569E+02    -0.8574E+02    -0.8579E+02    -0.8584E+02    -0.8589E+02    -0.8595E+02    -0.8600E+02    -0.8606E+02    -0.8611E+02    -0.8617E+02    -0.8622E+02    -0.8628E+02    -0.8634E+02    -0.8639E+02    -0.8645E+02    -0.8651E+02    -0.8656E+02    -0.8662E+02    -0.8668E+02    -0.8673E+02    -0.8678E+02    -0.8683E+02    -0.8688E+02    -0.8693E+02    -0.8697E+02    -0.8701E+02    -0.8704E+02    -0.8706E+02    -0.8708E+02    -0.8708E+02
    -0.8705E+02    -0.8705E+02    -0.8703E+02    -0.8701E+02    -0.8697E+02    -0.8693E+02    -0.8688E+02    -0.8683E+02    -0.8677E+02    -0.8672E+02    -0.8666E+02    -0.8660E+02    -0.8653E+02    -0.8647E+02    -0.8641E+02    -0.8634E+02    -0.8628E+02    -0.8622E+02    -0.8615E+02    -0.8609E+02    -0.8603E+02    -0.8596E+02    -0.8590E+02    -0.8584E+02    -0.8578E+02    -0.8572E+02    -0.8566E+02    -0.8560E+02    -0.8554E+02    -0.8549E+02    -0.8544E+02    -0.8538E+02    -0.8533E+02    -0.8529E+02    -0.8524E+02    -0.8520E+02    -0.8516E+02    -0.8512E+02    -0.8508E+02    -0.8505E+02    -0.8502E+02    -0.8499E+02    -0.8496E+02    -0.8494E+02    -0.8492E+02    -0.8491E+02    -0.8489E+02    -0.8489E+02    -0.8488E+02    -0.8488E+02    -0.8488E+02    -0.8488E+02    -0.8489E+02    -0.8490E+02    -0.8492E+02    -0.8493E+02    -0.8496E+02    -0.8498E+02    -0.8501E+02    -0.8504E+02    -0.8507E+02    -0.8510E+02    -0.8514E+02    -0.8518E+02    -0.8523E+02    -0.8527E+02    -0.8532E+02    -0.8537E+02    -0.8542E+02    -0.8547E+02    -0.8552E+02    -0.8558E+02    -0.8564E+02    -0.8569E+02    -0.8575E+02    -0.8581E+02    -0.8587E+02    -0.8593E+02    -0.8599E+02    -0.8606E+02    -0.8612E+02    -0.8618E+02    -0.8624E+02    -0.8631E+02    -0.8637E+02    -0.8643E+02    -0.8649E+02    -0.8656E+02    -0.8662E+02    -0.8668E+02    -0.8673E+02    -0.8679E+02    -0.8684E+02    -0.8689E+02    -0.8694E+02    -0.8698E+02    -0.8701E+02    -0.8704E+02    -0.8705E+02    -0.8705E+02
    -0.8702E+02    -0.8702E+02    -0.8701E+02    -0.8698E+02    -0.8694E+02    -0.8689E+02    -0.8684E+02    -0.8679E+02    -0.8673E+02    -0.8666E+02    -0.8660E+02    -0.8653E+02    -0.8646E+02    -0.8640E+02    -0.8633E+02    -0.8626E+02    -0.8619E+02    -0.8612E+02    -0.8605E+02    -0.8598E+02    -0.8590E+02    -0.8584E+02    -0.8577E+02    -0.8570E+02    -0.8563E+02    -0.8556E+02    -0.8550E+02    -0.8543E+02    -0.8537E+02    -0.8531E+02    -0.8525E+02    -0.8519E+02    -0.8513E+02    -0.8508E+02    -0.8503E+02    -0.8498E+02    -0.8493E+02    -0.8488E+02    -0.8484E+02    -0.8480E+02    -0.8477E+02    -0.8474E+02    -0.8471E+02    -0.8468E+02    -0.8466E+02    -0.8465E+02    -0.8463E+02    -0.8462E+02    -0.8462E+02    -0.8461E+02    -0.8461E+02    -0.8462E+02    -0.8463E+02    -0.8464E+02    -0.8466E+02    -0.8468E+02    -0.8470E+02    -0.8473E+02    -0.8476E+02    -0.8479E+02    -0.8483E+02    -0.8487E+02    -0.8492E+02    -0.8496E+02    -0.8501E+02    -0.8506E+02    -0.8511E+02    -0.8517E+02    -0.8523E+02    -0.8529E+02    -0.8535E+02    -0.8541E+02    -0.8547E+02    -0.8554E+02    -0.8560E+02    -0.8567E+02    -0.8574E+02    -0.8580E+02    -0.8587E+02    -0.8594E+02    -0.8601E+02    -0.8608E+02    -0.8615E+02    -0.8622E+02    -0.8629E+02    -0.8635E+02    -0.8642E+02    -0.8649E+02    -0.8656E+02    -0.8662E+02    -0.8668E+02    -0.8674E+02    -0.8680E+02    -0.8686E+02    -0.8691E+02    -0.8695E+02    -0.8699E+02    -0.8702E+02    -0.8703E+02    -0.8703E+02
    -0.8700E+02    -0.8700E+02    -0.8698E+02    -0.8695E+02    -0.8691E+02    -0.8686E+02    -0.8680E+02    -0.8674E+02    -0.8668E+02    -0.8661E+02    -0.8654E+02    -0.8647E+02    -0.8639E+02    -0.8632E+02    -0.8624E+02    -0.8617E+02    -0.8609E+02    -0.8601E+02    -0.8593E+02    -0.8586E+02    -0.8578E+02    -0.8570E+02    -0.8563E+02    -0.8555E+02    -0.8547E+02    -0.8540E+02    -0.8533E+02    -0.8525E+02    -0.8518E+02    -0.8511E+02    -0.8504E+02    -0.8498E+02    -0.8492E+02    -0.8485E+02    -0.8480E+02    -0.8474E+02    -0.8469E+02    -0.8464E+02    -0.8459E+02    -0.8454E+02    -0.8450E+02    -0.8447E+02    -0.8444E+02    -0.8441E+02    -0.8438E+02    -0.8436E+02    -0.8435E+02    -0.8434E+02    -0.8433E+02    -0.8433E+02    -0.8433E+02    -0.8433E+02    -0.8434E+02    -0.8436E+02    -0.8438E+02    -0.8440E+02    -0.8443E+02    -0.8446E+02    -0.8450E+02    -0.8453E+02    -0.8458E+02    -0.8462E+02    -0.8467E+02    -0.8472E+02    -0.8478E+02    -0.8484E+02    -0.8490E+02    -0.8496E+02    -0.8502E+02    -0.8509E+02    -0.8516E+02    -0.8523E+02    -0.8530E+02    -0.8537E+02    -0.8544E+02    -0.8552E+02    -0.8559E+02    -0.8567E+02    -0.8574E+02    -0.8582E+02    -0.8590E+02    -0.8597E+02    -0.8605E+02    -0.8612E+02    -0.8620E+02    -0.8627E+02    -0.8635E+02    -0.8642E+02    -0.8649E+02    -0.8656E+02    -0.8663E+02    -0.8670E+02    -0.8676E+02    -0.8682E+02    -0.8687E+02    -0.8692E+02    -0.8696E+02    -0.8699E+02    -0.8701E+02    -0.8701E+02
    -0.8697E+02    -0.8697E+02    -0.8695E+02    -0.8692E+02    -0.8688E+02    -0.8682E+02    -0.8676E+02    -0.8670E+02    -0.8663E+02    -0.8656E+02    -0.8648E+02    -0.8640E+02    -0.8632E+02    -0.8624E+02    -0.8616E+02    -0.8607E+02    -0.8599E+02    -0.8590E+02    -0.8582E+02    -0.8573E+02    -0.8565E+02    -0.8556E+02    -0.8548E+02    -0.8539E+02    -0.8531E+02    -0.8523E+02    -0.8514E+02    -0.8506E+02    -0.8498E+02    -0.8491E+02    -0.8483E+02    -0.8476E+02    -0.8468E+02    -0.8461E+02    -0.8455E+02    -0.8448E+02    -0.8442E+02    -0.8437E+02    -0.8431E+02    -0.8426E+02    -0.8422E+02    -0.8418E+02    -0.8414E+02    -0.8411E+02    -0.8408E+02    -0.8405E+02    -0.8404E+02    -0.8402E+02    -0.8401E+02    -0.8401E+02    -0.8401E+02    -0.8402E+02    -0.8403E+02    -0.8405E+02    -0.8407E+02    -0.8410E+02    -0.8413E+02    -0.8417E+02    -0.8421E+02    -0.8425E+02    -0.8430E+02    -0.8435E+02    -0.8441E+02    -0.8447E+02    -0.8453E+02    -0.8460E+02    -0.8466E+02    -0.8474E+02    -0.8481E+02    -0.8488E+02    -0.8496E+02    -0.8504E+02    -0.8512E+02    -0.8520E+02    -0.8528E+02    -0.8536E+02    -0.8544E+02    -0.8553E+02    -0.8561E+02    -0.8570E+02    -0.8578E+02    -0.8586E+02    -0.8595E+02    -0.8603E+02    -0.8611E+02    -0.8619E+02    -0.8627E+02    -0.8635E+02    -0.8643E+02    -0.8651E+02    -0.8658E+02    -0.8665E+02    -0.8672E+02    -0.8678E+02    -0.8684E+02    -0.8689E+02    -0.8694E+02    -0.8697E+02    -0.8699E+02    -0.8699E+02
    -0.8695E+02    -0.8695E+02    -0.8693E+02    -0.8689E+02    -0.8685E+02    -0.8679E+02    -0.8672E+02    -0.8665E+02    -0.8658E+02    -0.8650E+02    -0.8642E+02    -0.8633E+02    -0.8625E+02    -0.8616E+02    -0.8607E+02    -0.8598E+02    -0.8589E+02    -0.8579E+02    -0.8570E+02    -0.8561E+02    -0.8551E+02    -0.8542E+02    -0.8532E+02    -0.8523E+02    -0.8514E+02    -0.8504E+02    -0.8495E+02    -0.8486E+02    -0.8477E+02    -0.8469E+02    -0.8460E+02    -0.8452E+02    -0.8444E+02    -0.8436E+02    -0.8428E+02    -0.8421E+02    -0.8414E+02    -0.8407E+02    -0.8401E+02    -0.8396E+02    -0.8390E+02    -0.8385E+02    -0.8381E+02    -0.8377E+02    -0.8374E+02    -0.8372E+02    -0.8369E+02    -0.8368E+02    -0.8367E+02    -0.8367E+02    -0.8367E+02    -0.8368E+02    -0.8369E+02    -0.8371E+02    -0.8374E+02    -0.8377E+02    -0.8380E+02    -0.8385E+02    -0.8389E+02    -0.8394E+02    -0.8400E+02    -0.8406E+02    -0.8412E+02    -0.8419E+02    -0.8426E+02    -0.8434E+02    -0.8442E+02    -0.8450E+02    -0.8458E+02    -0.8466E+02    -0.8475E+02    -0.8484E+02    -0.8492E+02    -0.8502E+02    -0.8511E+02    -0.8520E+02    -0.8529E+02    -0.8538E+02    -0.8547E+02    -0.8557E+02    -0.8566E+02    -0.8575E+02    -0.8584E+02    -0.8593E+02    -0.8602E+02    -0.8611E+02    -0.8620E+02    -0.8628E+02    -0.8637E+02    -0.8645E+02    -0.8653E+02    -0.8660E+02    -0.8668E+02    -0.8675E+02    -0.8681E+02    -0.8686E+02    -0.8691E+02    -0.8694E+02    -0.8696E+02    -0.8696E+02
    -0.8692E+02    -0.8692E+02    -0.8690E+02    -0.8687E+02    -0.8681E+02    -0.8675E+02    -0.8669E+02    -0.8661E+02    -0.8653E+02    -0.8644E+02    -0.8636E+02    -0.8626E+02    -0.8617E+02    -0.8608E+02    -0.8598E+02    -0.8588E+02    -0.8578E+02    -0.8568E+02    -0.8558E+02    -0.8547E+02    -0.8537E+02    -0.8527E+02    -0.8516E+02    -0.8506E+02    -0.8496E+02    -0.8485E+02    -0.8475E+02    -0.8465E+02    -0.8455E+02    -0.8445E+02    -0.8435E+02    -0.8426E+02    -0.8417E+02    -0.8408E+02    -0.8399E+02    -0.8391E+02    -0.8383E+02    -0.8375E+02    -0.8368E+02    -0.8362E+02    -0.8356E+02    -0.8350E+02    -0.8345E+02    -0.8341E+02    -0.8337E+02    -0.8334E+02    -0.8332E+02    -0.8330E+02    -0.8329E+02    -0.8329E+02    -0.8329E+02    -0.8330E+02    -0.8331E+02    -0.8334E+02    -0.8337E+02    -0.8340E+02    -0.8345E+02    -0.8349E+02    -0.8355E+02    -0.8361E+02    -0.8367E+02    -0.8374E+02    -0.8382E+02    -0.8389E+02    -0.8397E+02    -0.8406E+02    -0.8415E+02    -0.8424E+02    -0.8433E+02    -0.8443E+02    -0.8452E+02    -0.8462E+02    -0.8472E+02    -0.8482E+02    -0.8492E+02    -0.8503E+02    -0.8513E+02    -0.8523E+02    -0.8533E+02    -0.8543E+02    -0.8553E+02    -0.8563E+02    -0.8573E+02    -0.8583E+02    -0.8593E+02    -0.8603E+02    -0.8612E+02    -0.8621E+02    -0.8630E+02    -0.8639E+02    -0.8648E+02    -0.8656E+02    -0.8664E+02    -0.8671E+02    -0.8678E+02    -0.8683E+02    -0.8688E+02    -0.8692E+02    -0.8694E+02    -0.8694E+02
    -0.8690E+02    -0.8690E+02    -0.8688E+02    -0.8684E+02    -0.8678E+02    -0.8672E+02    -0.8665E+02    -0.8657E+02    -0.8648E+02    -0.8639E+02    -0.8629E+02    -0.8620E+02    -0.8610E+02    -0.8599E+02    -0.8589E+02    -0.8578E+02    -0.8567E+02    -0.8556E+02    -0.8545E+02    -0.8534E+02    -0.8523E+02    -0.8511E+02    -0.8500E+02    -0.8488E+02    -0.8477E+02    -0.8465E+02    -0.8454E+02    -0.8442E+02    -0.8431E+02    -0.8420E+02    -0.8409E+02    -0.8398E+02    -0.8388E+02    -0.8378E+02    -0.8368E+02    -0.8358E+02    -0.8349E+02    -0.8341E+02    -0.8332E+02    -0.8325E+02    -0.8318E+02    -0.8311E+02    -0.8306E+02    -0.8301E+02    -0.8296E+02    -0.8293E+02    -0.8290E+02    -0.8288E+02    -0.8287E+02    -0.8286E+02    -0.8287E+02    -0.8288E+02    -0.8290E+02    -0.8292E+02    -0.8296E+02    -0.8300E+02    -0.8305E+02    -0.8311E+02    -0.8317E+02    -0.8324E+02    -0.8331E+02    -0.8339E+02    -0.8348E+02    -0.8357E+02    -0.8366E+02    -0.8376E+02    -0.8386E+02    -0.8396E+02    -0.8407E+02    -0.8418E+02    -0.8429E+02    -0.8440E+02    -0.8451E+02    -0.8462E+02    -0.8473E+02    -0.8485E+02    -0.8496E+02    -0.8507E+02    -0.8519E+02    -0.8530E+02    -0.8541E+02    -0.8552E+02    -0.8563E+02    -0.8573E+02    -0.8584E+02    -0.8594E+02    -0.8604E+02    -0.8614E+02    -0.8624E+02    -0.8633E+02    -0.8643E+02    -0.8651E+02    -0.8660E+02    -0.8667E+02    -0.8674E+02    -0.8681E+02    -0.8686E+02    -0.8690E+02    -0.8692E+02    -0.8692E+02
    -0.8688E+02    -0.8688E+02    -0.8685E+02    -0.8681E+02    -0.8676E+02    -0.8669E+02    -0.8661E+02    -0.8652E+02    -0.8643E+02    -0.8634E+02    -0.8623E+02    -0.8613E+02    -0.8602E+02    -0.8591E+02    -0.8580E+02    -0.8568E+02    -0.8557E+02    -0.8545E+02    -0.8532E+02    -0.8520E+02    -0.8508E+02    -0.8495E+02    -0.8482E+02    -0.8470E+02    -0.8457E+02    -0.8444E+02    -0.8431E+02    -0.8419E+02    -0.8406E+02    -0.8393E+02    -0.8381E+02    -0.8369E+02    -0.8357E+02    -0.8345E+02    -0.8334E+02    -0.8323E+02    -0.8312E+02    -0.8302E+02    -0.8293E+02    -0.8284E+02    -0.8276E+02    -0.8268E+02    -0.8262E+02    -0.8256E+02    -0.8251E+02    -0.8246E+02    -0.8243E+02    -0.8241E+02    -0.8239E+02    -0.8239E+02    -0.8239E+02    -0.8240E+02    -0.8243E+02    -0.8246E+02    -0.8250E+02    -0.8255E+02    -0.8261E+02    -0.8267E+02    -0.8275E+02    -0.8283E+02    -0.8292E+02    -0.8301E+02    -0.8311E+02    -0.8321E+02    -0.8332E+02    -0.8343E+02    -0.8355E+02    -0.8367E+02    -0.8379E+02    -0.8391E+02    -0.8403E+02    -0.8416E+02    -0.8428E+02    -0.8441E+02    -0.8454E+02    -0.8466E+02    -0.8479E+02    -0.8491E+02    -0.8504E+02    -0.8516E+02    -0.8528E+02    -0.8540E+02    -0.8552E+02    -0.8563E+02    -0.8575E+02    -0.8586E+02    -0.8597E+02    -0.8608E+02    -0.8618E+02    -0.8628E+02    -0.8638E+02    -0.8647E+02    -0.8656E+02    -0.8664E+02    -0.8671E+02    -0.8678E+02    -0.8683E+02    -0.8687E+02    -0.8690E+02    -0.8690E+02
    -0.8686E+02    -0.8686E+02    -0.8683E+02    -0.8679E+02    -0.8673E+02    -0.8666E+02    -0.8657E+02    -0.8648E+02    -0.8639E+02    -0.8628E+02    -0.8618E+02    -0.8607E+02    -0.8595E+02    -0.8583E+02    -0.8571E+02    -0.8559E+02    -0.8546E+02    -0.8533E+02    -0.8520E+02    -0.8506E+02    -0.8493E+02    -0.8479E+02    -0.8465E+02    -0.8451E+02    -0.8436E+02    -0.8422E+02    -0.8408E+02    -0.8393E+02    -0.8379E+02    -0.8365E+02    -0.8351E+02    -0.8337E+02    -0.8323E+02    -0.8309E+02    -0.8296E+02    -0.8284E+02    -0.8271E+02    -0.8260E+02    -0.8249E+02    -0.8238E+02    -0.8229E+02    -0.8220E+02    -0.8212E+02    -0.8205E+02    -0.8199E+02    -0.8194E+02    -0.8190E+02    -0.8187E+02    -0.8185E+02    -0.8185E+02    -0.8185E+02    -0.8187E+02    -0.8190E+02    -0.8194E+02    -0.8198E+02    -0.8204E+02    -0.8211E+02    -0.8219E+02    -0.8228E+02    -0.8237E+02    -0.8247E+02    -0.8258E+02    -0.8270E+02    -0.8282E+02    -0.8295E+02    -0.8308E+02    -0.8321E+02    -0.8334E+02    -0.8348E+02    -0.8362E+02    -0.8376E+02    -0.8391E+02    -0.8405E+02    -0.8419E+02    -0.8433E+02    -0.8447E+02    -0.8461E+02    -0.8475E+02    -0.8489E+02    -0.8502E+02    -0.8515E+02    -0.8528E+02    -0.8541E+02    -0.8554E+02    -0.8566E+02    -0.8578E+02    -0.8590E+02    -0.8601E+02    -0.8612E+02    -0.8623E+02    -0.8633E+02    -0.8643E+02    -0.8652E+02    -0.8661E+02    -0.8669E+02    -0.8676E+02    -0.8681E+02    -0.8685E+02    -0.8688E+02    -0.8688E+02
    -0.8684E+02    -0.8684E+02    -0.8681E+02    -0.8677E+02    -0.8670E+02    -0.8663E+02    -0.8654E+02    -0.8645E+02    -0.8634E+02    -0.8624E+02    -0.8612E+02    -0.8600E+02    -0.8588E+02    -0.8576E+02    -0.8563E+02    -0.8549E+02    -0.8535E+02    -0.8521E+02    -0.8507E+02    -0.8492E+02    -0.8477E+02    -0.8462E+02    -0.8447E+02    -0.8431E+02    -0.8415E+02    -0.8399E+02    -0.8383E+02    -0.8367E+02    -0.8350E+02    -0.8334E+02    -0.8318E+02    -0.8302E+02    -0.8286E+02    -0.8270E+02    -0.8255E+02    -0.8240E+02    -0.8226E+02    -0.8212E+02    -0.8199E+02    -0.8187E+02    -0.8176E+02    -0.8165E+02    -0.8156E+02    -0.8147E+02    -0.8140E+02    -0.8134E+02    -0.8130E+02    -0.8126E+02    -0.8124E+02    -0.8123E+02    -0.8124E+02    -0.8126E+02    -0.8129E+02    -0.8134E+02    -0.8140E+02    -0.8147E+02    -0.8155E+02    -0.8164E+02    -0.8175E+02    -0.8186E+02    -0.8198E+02    -0.8211E+02    -0.8225E+02    -0.8239E+02    -0.8254E+02    -0.8269E+02    -0.8284E+02    -0.8300E+02    -0.8316E+02    -0.8332E+02    -0.8348E+02    -0.8364E+02    -0.8380E+02    -0.8396E+02    -0.8412E+02    -0.8428E+02    -0.8443E+02    -0.8458E+02    -0.8474E+02    -0.8488E+02    -0.8503E+02    -0.8517E+02    -0.8531E+02    -0.8544E+02    -0.8558E+02    -0.8570E+02    -0.8583E+02    -0.8595E+02    -0.8607E+02    -0.8618E+02    -0.8629E+02    -0.8639E+02    -0.8649E+02    -0.8658E+02    -0.8666E+02    -0.8673E+02    -0.8679E+02    -0.8684E+02    -0.8686E+02    -0.8686E+02
    -0.8682E+02    -0.8682E+02    -0.8679E+02    -0.8675E+02    -0.8668E+02    -0.8660E+02    -0.8651E+02    -0.8641E+02    -0.8631E+02    -0.8619E+02    -0.8607E+02    -0.8595E+02    -0.8582E+02    -0.8569E+02    -0.8555E+02    -0.8540E+02    -0.8525E+02    -0.8510E+02    -0.8495E+02    -0.8479E+02    -0.8462E+02    -0.8445E+02    -0.8428E+02    -0.8411E+02    -0.8393E+02    -0.8375E+02    -0.8357E+02    -0.8339E+02    -0.8320E+02    -0.8301E+02    -0.8283E+02    -0.8264E+02    -0.8246E+02    -0.8228E+02    -0.8210E+02    -0.8192E+02    -0.8175E+02    -0.8159E+02    -0.8144E+02    -0.8129E+02    -0.8115E+02    -0.8103E+02    -0.8091E+02    -0.8081E+02    -0.8072E+02    -0.8065E+02    -0.8060E+02    -0.8055E+02    -0.8053E+02    -0.8052E+02    -0.8053E+02    -0.8055E+02    -0.8059E+02    -0.8065E+02    -0.8072E+02    -0.8081E+02    -0.8091E+02    -0.8102E+02    -0.8114E+02    -0.8128E+02    -0.8143E+02    -0.8158E+02    -0.8174E+02    -0.8191E+02    -0.8208E+02    -0.8226E+02    -0.8244E+02    -0.8262E+02    -0.8281E+02    -0.8299E+02    -0.8318E+02    -0.8336E+02    -0.8354E+02    -0.8372E+02    -0.8390E+02    -0.8408E+02    -0.8425E+02    -0.8442E+02    -0.8459E+02    -0.8475E+02    -0.8491E+02    -0.8506E+02    -0.8521E+02    -0.8536E+02    -0.8550E+02    -0.8563E+02    -0.8577E+02    -0.8590E+02    -0.8602E+02    -0.8614E+02    -0.8625E+02    -0.8636E+02    -0.8646E+02    -0.8656E+02    -0.8664E+02    -0.8672E+02    -0.8678E+02    -0.8682E+02    -0.8685E+02    -0.8685E+02
    -0.8681E+02    -0.8681E+02    -0.8678E+02    -0.8673E+02    -0.8666E+02    -0.8658E+02    -0.8649E+02    -0.8639E+02    -0.8628E+02    -0.8616E+02    -0.8603E+02    -0.8590E+02    -0.8577E+02    -0.8562E+02    -0.8547E+02    -0.8532E+02    -0.8516E+02    -0.8500E+02    -0.8483E+02    -0.8466E+02    -0.8448E+02    -0.8429E+02    -0.8410E+02    -0.8391E+02    -0.8371E+02    -0.8351E+02    -0.8330E+02    -0.8309E+02    -0.8288E+02    -0.8266E+02    -0.8245E+02    -0.8223E+02    -0.8202E+02    -0.8180E+02    -0.8159E+02    -0.8138E+02    -0.8118E+02    -0.8099E+02    -0.8080E+02    -0.8062E+02    -0.8046E+02    -0.8030E+02    -0.8016E+02    -0.8004E+02    -0.7993E+02    -0.7984E+02    -0.7977E+02    -0.7972E+02    -0.7969E+02    -0.7968E+02    -0.7969E+02    -0.7972E+02    -0.7977E+02    -0.7984E+02    -0.7993E+02    -0.8004E+02    -0.8016E+02    -0.8030E+02    -0.8045E+02    -0.8061E+02    -0.8079E+02    -0.8098E+02    -0.8117E+02    -0.8137E+02    -0.8158E+02    -0.8179E+02    -0.8200E+02    -0.8221E+02    -0.8243E+02    -0.8264E+02    -0.8286E+02    -0.8307E+02    -0.8328E+02    -0.8348E+02    -0.8368E+02    -0.8388E+02    -0.8407E+02    -0.8426E+02    -0.8444E+02    -0.8462E+02    -0.8479E+02    -0.8496E+02    -0.8512E+02    -0.8528E+02    -0.8543E+02    -0.8557E+02    -0.8571E+02    -0.8585E+02    -0.8598E+02    -0.8610E+02    -0.8622E+02    -0.8634E+02    -0.8644E+02    -0.8654E+02    -0.8663E+02    -0.8670E+02    -0.8677E+02    -0.8681E+02    -0.8684E+02    -0.8684E+02
    -0.8680E+02    -0.8680E+02    -0.8677E+02    -0.8672E+02    -0.8665E+02    -0.8657E+02    -0.8648E+02    -0.8637E+02    -0.8626E+02    -0.8613E+02    -0.8600E+02    -0.8587E+02    -0.8572E+02    -0.8557E+02    -0.8541E+02    -0.8525E+02    -0.8508E+02    -0.8491E+02    -0.8472E+02    -0.8453E+02    -0.8434E+02    -0.8413E+02    -0.8392E+02    -0.8371E+02    -0.8348E+02    -0.8326E+02    -0.8302E+02    -0.8278E+02    -0.8254E+02    -0.8229E+02    -0.8204E+02    -0.8178E+02    -0.8153E+02    -0.8127E+02    -0.8102E+02    -0.8077E+02    -0.8053E+02    -0.8029E+02    -0.8006E+02    -0.7985E+02    -0.7964E+02    -0.7945E+02    -0.7928E+02    -0.7912E+02    -0.7899E+02    -0.7888E+02    -0.7879E+02    -0.7873E+02    -0.7869E+02    -0.7867E+02    -0.7869E+02    -0.7872E+02    -0.7879E+02    -0.7888E+02    -0.7899E+02    -0.7912E+02    -0.7927E+02    -0.7945E+02    -0.7964E+02    -0.7984E+02    -0.8006E+02    -0.8028E+02    -0.8052E+02    -0.8076E+02    -0.8101E+02    -0.8126E+02    -0.8152E+02    -0.8177E+02    -0.8202E+02    -0.8227E+02    -0.8252E+02    -0.8276E+02    -0.8300E+02    -0.8323E+02    -0.8346E+02    -0.8368E+02    -0.8390E+02    -0.8410E+02    -0.8430E+02    -0.8450E+02    -0.8469E+02    -0.8487E+02    -0.8504E+02    -0.8521E+02    -0.8537E+02    -0.8553E+02    -0.8567E+02    -0.8582E+02    -0.8595E+02    -0.8608E+02    -0.8620E+02    -0.8632E+02    -0.8643E+02    -0.8653E+02    -0.8662E+02    -0.8669E+02    -0.8676E+02    -0.8681E+02    -0.8683E+02    -0.8683E+02
    -0.8680E+02    -0.8680E+02    -0.8677E+02    -0.8672E+02    -0.8665E+02    -0.8657E+02    -0.8647E+02    -0.8636E+02    -0.8624E+02    -0.8612E+02    -0.8598E+02    -0.8584E+02    -0.8569E+02    -0.8554E+02    -0.8537E+02    -0.8520E+02    -0.8502E+02    -0.8483E+02    -0.8463E+02    -0.8442E+02    -0.8421E+02    -0.8399E+02    -0.8375E+02    -0.8351E+02    -0.8326E+02    -0.8300E+02    -0.8274E+02    -0.8246E+02    -0.8218E+02    -0.8189E+02    -0.8159E+02    -0.8129E+02    -0.8099E+02    -0.8068E+02    -0.8038E+02    -0.8007E+02    -0.7978E+02    -0.7948E+02    -0.7920E+02    -0.7893E+02    -0.7867E+02    -0.7843E+02    -0.7821E+02    -0.7802E+02    -0.7785E+02    -0.7770E+02    -0.7759E+02    -0.7751E+02    -0.7746E+02    -0.7744E+02    -0.7746E+02    -0.7751E+02    -0.7759E+02    -0.7770E+02    -0.7784E+02    -0.7801E+02    -0.7821E+02    -0.7843E+02    -0.7867E+02    -0.7892E+02    -0.7919E+02    -0.7948E+02    -0.7977E+02    -0.8007E+02    -0.8037E+02    -0.8067E+02    -0.8098E+02    -0.8128E+02    -0.8158E+02    -0.8187E+02    -0.8216E+02    -0.8244E+02    -0.8272E+02    -0.8298E+02    -0.8324E+02    -0.8349E+02    -0.8373E+02    -0.8396E+02    -0.8418E+02    -0.8439E+02    -0.8460E+02    -0.8479E+02    -0.8498E+02    -0.8516E+02    -0.8533E+02    -0.8549E+02    -0.8565E+02    -0.8580E+02    -0.8594E+02    -0.8607E+02    -0.8620E+02    -0.8631E+02    -0.8642E+02    -0.8653E+02    -0.8662E+02    -0.8670E+02    -0.8676E+02    -0.8681E+02    -0.8683E+02    -0.8683E+02
    -0.8681E+02    -0.8681E+02    -0.8678E+02    -0.8673E+02    -0.8666E+02    -0.8657E+02    -0.8648E+02    -0.8637E+02    -0.8625E+02    -0.8612E+02    -0.8598E+02    -0.8584E+02    -0.8568E+02    -0.8552E+02    -0.8535E+02    -0.8516E+02    -0.8497E+02    -0.8477E+02    -0.8456E+02    -0.8434E+02    -0.8410E+02    -0.8386E+02    -0.8360E+02    -0.8333E+02    -0.8305E+02    -0.8275E+02    -0.8245E+02    -0.8213E+02    -0.8180E+02    -0.8146E+02    -0.8111E+02    -0.8075E+02    -0.8038E+02    -0.8001E+02    -0.7964E+02    -0.7926E+02    -0.7889E+02    -0.7852E+02    -0.7816E+02    -0.7782E+02    -0.7749E+02    -0.7718E+02    -0.7690E+02    -0.7664E+02    -0.7642E+02    -0.7624E+02    -0.7609E+02    -0.7598E+02    -0.7591E+02    -0.7589E+02    -0.7591E+02    -0.7598E+02    -0.7609E+02    -0.7623E+02    -0.7642E+02    -0.7664E+02    -0.7690E+02    -0.7718E+02    -0.7749E+02    -0.7782E+02    -0.7816E+02    -0.7852E+02    -0.7889E+02    -0.7926E+02    -0.7963E+02    -0.8001E+02    -0.8038E+02    -0.8074E+02    -0.8110E+02    -0.8145E+02    -0.8179E+02    -0.8212E+02    -0.8243E+02    -0.8274E+02    -0.8303E+02    -0.8331E+02    -0.8358E+02    -0.8383E+02    -0.8408E+02    -0.8431E+02    -0.8453E+02    -0.8474E+02    -0.8494E+02    -0.8513E+02    -0.8531E+02    -0.8548E+02    -0.8564E+02    -0.8580E+02    -0.8594E+02    -0.8608E+02    -0.8620E+02    -0.8632E+02    -0.8643E+02    -0.8654E+02    -0.8663E+02    -0.8671E+02    -0.8677E+02    -0.8682E+02    -0.8684E+02    -0.8684E+02
    -0.8682E+02    -0.8682E+02    -0.8679E+02    -0.8674E+02    -0.8668E+02    -0.8659E+02    -0.8650E+02    -0.8639E+02    -0.8627E+02    -0.8614E+02    -0.8600E+02    -0.8585E+02    -0.8569E+02    -0.8553E+02    -0.8535E+02    -0.8516E+02    -0.8495E+02    -0.8474E+02    -0.8451E+02    -0.8427E+02    -0.8402E+02    -0.8375E+02    -0.8346E+02    -0.8316E+02    -0.8284E+02    -0.8251E+02    -0.8216E+02    -0.8179E+02    -0.8140E+02    -0.8100E+02    -0.8058E+02    -0.8014E+02    -0.7970E+02    -0.7924E+02    -0.7877E+02    -0.7830E+02    -0.7783E+02    -0.7736E+02    -0.7690E+02    -0.7645E+02    -0.7602E+02    -0.7562E+02    -0.7524E+02    -0.7491E+02    -0.7461E+02    -0.7436E+02    -0.7416E+02    -0.7402E+02    -0.7393E+02    -0.7390E+02    -0.7393E+02    -0.7402E+02    -0.7416E+02    -0.7436E+02    -0.7461E+02    -0.7491E+02    -0.7525E+02    -0.7562E+02    -0.7602E+02    -0.7645E+02    -0.7690E+02    -0.7736E+02    -0.7783E+02    -0.7830E+02    -0.7877E+02    -0.7924E+02    -0.7969E+02    -0.8014E+02    -0.8057E+02    -0.8099E+02    -0.8139E+02    -0.8178E+02    -0.8215E+02    -0.8250E+02    -0.8283E+02    -0.8315E+02    -0.8345E+02    -0.8373E+02    -0.8400E+02    -0.8425E+02    -0.8449E+02    -0.8472E+02    -0.8493E+02    -0.8513E+02    -0.8532E+02    -0.8549E+02    -0.8566E+02    -0.8582E+02    -0.8596E+02    -0.8610E+02    -0.8623E+02    -0.8635E+02    -0.8646E+02    -0.8656E+02    -0.8665E+02    -0.8673E+02    -0.8679E+02    -0.8684E+02    -0.8686E+02    -0.8686E+02
    -0.8685E+02    -0.8685E+02    -0.8682E+02    -0.8677E+02    -0.8671E+02    -0.8663E+02    -0.8653E+02    -0.8643E+02    -0.8631E+02    -0.8618E+02    -0.8604E+02    -0.8590E+02    -0.8574E+02    -0.8556E+02    -0.8538E+02    -0.8518E+02    -0.8497E+02    -0.8475E+02    -0.8450E+02    -0.8425E+02    -0.8397E+02    -0.8367E+02    -0.8336E+02    -0.8302E+02    -0.8266E+02    -0.8228E+02    -0.8187E+02    -0.8144E+02    -0.8098E+02    -0.8050E+02    -0.7999E+02    -0.7946E+02    -0.7891E+02    -0.7834E+02    -0.7775E+02    -0.7715E+02    -0.7654E+02    -0.7593E+02    -0.7532E+02    -0.7473E+02    -0.7416E+02    -0.7362E+02    -0.7312E+02    -0.7266E+02    -0.7226E+02    -0.7192E+02    -0.7164E+02    -0.7145E+02    -0.7133E+02    -0.7129E+02    -0.7133E+02    -0.7145E+02    -0.7165E+02    -0.7192E+02    -0.7226E+02    -0.7266E+02    -0.7312E+02    -0.7362E+02    -0.7416E+02    -0.7474E+02    -0.7533E+02    -0.7593E+02    -0.7654E+02    -0.7715E+02    -0.7775E+02    -0.7834E+02    -0.7891E+02    -0.7946E+02    -0.7999E+02    -0.8050E+02    -0.8098E+02    -0.8144E+02    -0.8187E+02    -0.8227E+02    -0.8266E+02    -0.8301E+02    -0.8335E+02    -0.8366E+02    -0.8396E+02    -0.8423E+02    -0.8449E+02    -0.8473E+02    -0.8495E+02    -0.8516E+02    -0.8536E+02    -0.8554E+02    -0.8571E+02    -0.8587E+02    -0.8602E+02    -0.8615E+02    -0.8628E+02    -0.8640E+02    -0.8650E+02    -0.8660E+02    -0.8669E+02    -0.8676E+02    -0.8682E+02    -0.8686E+02    -0.8689E+02    -0.8689E+02
    -0.8689E+02    -0.8689E+02    -0.8686E+02    -0.8682E+02    -0.8675E+02    -0.8668E+02    -0.8659E+02    -0.8649E+02    -0.8638E+02    -0.8625E+02    -0.8612E+02    -0.8597E+02    -0.8581E+02    -0.8564E+02    -0.8545E+02    -0.8525E+02    -0.8503E+02    -0.8480E+02    -0.8454E+02    -0.8426E+02    -0.8397E+02    -0.8364E+02    -0.8329E+02    -0.8292E+02    -0.8251E+02    -0.8207E+02    -0.8160E+02    -0.8109E+02    -0.8054E+02    -0.7996E+02    -0.7934E+02    -0.7869E+02    -0.7799E+02    -0.7727E+02    -0.7651E+02    -0.7573E+02    -0.7494E+02    -0.7413E+02    -0.7333E+02    -0.7253E+02    -0.7176E+02    -0.7103E+02    -0.7034E+02    -0.6971E+02    -0.6916E+02    -0.6869E+02    -0.6832E+02    -0.6804E+02    -0.6788E+02    -0.6782E+02    -0.6788E+02    -0.6805E+02    -0.6832E+02    -0.6870E+02    -0.6917E+02    -0.6972E+02    -0.7035E+02    -0.7103E+02    -0.7177E+02    -0.7254E+02    -0.7334E+02    -0.7414E+02    -0.7495E+02    -0.7574E+02    -0.7652E+02    -0.7728E+02    -0.7800E+02    -0.7869E+02    -0.7935E+02    -0.7997E+02    -0.8055E+02    -0.8109E+02    -0.8160E+02    -0.8207E+02    -0.8251E+02    -0.8292E+02    -0.8329E+02    -0.8364E+02    -0.8396E+02    -0.8426E+02    -0.8453E+02    -0.8479E+02    -0.8502E+02    -0.8524E+02    -0.8544E+02    -0.8562E+02    -0.8579E+02    -0.8595E+02    -0.8610E+02    -0.8623E+02    -0.8635E+02    -0.8646E+02    -0.8657E+02    -0.8666E+02    -0.8674E+02    -0.8681E+02    -0.8687E+02    -0.8691E+02    -0.8693E+02    -0.8693E+02
    -0.8694E+02    -0.8694E+02    -0.8692E+02    -0.8687E+02    -0.8682E+02    -0.8675E+02    -0.8667E+02    -0.8657E+02    -0.8647E+02    -0.8635E+02    -0.8622E+02    -0.8608E+02    -0.8593E+02    -0.8576E+02    -0.8557E+02    -0.8537E+02    -0.8514E+02    -0.8490E+02    -0.8463E+02    -0.8434E+02    -0.8402E+02    -0.8367E+02    -0.8328E+02    -0.8286E+02    -0.8240E+02    -0.8190E+02    -0.8135E+02    -0.8075E+02    -0.8009E+02    -0.7939E+02    -0.7862E+02    -0.7780E+02    -0.7692E+02    -0.7599E+02    -0.7501E+02    -0.7399E+02    -0.7294E+02    -0.7186E+02    -0.7078E+02    -0.6971E+02    -0.6866E+02    -0.6766E+02    -0.6672E+02    -0.6586E+02    -0.6510E+02    -0.6445E+02    -0.6394E+02    -0.6356E+02    -0.6333E+02    -0.6326E+02    -0.6333E+02    -0.6356E+02    -0.6394E+02    -0.6446E+02    -0.6511E+02    -0.6587E+02    -0.6673E+02    -0.6767E+02    -0.6867E+02    -0.6972E+02    -0.7080E+02    -0.7188E+02    -0.7296E+02    -0.7401E+02    -0.7503E+02    -0.7601E+02    -0.7694E+02    -0.7782E+02    -0.7864E+02    -0.7940E+02    -0.8011E+02    -0.8076E+02    -0.8136E+02    -0.8191E+02    -0.8241E+02    -0.8287E+02    -0.8329E+02    -0.8367E+02    -0.8402E+02    -0.8434E+02    -0.8463E+02    -0.8490E+02    -0.8514E+02    -0.8536E+02    -0.8557E+02    -0.8575E+02    -0.8592E+02    -0.8607E+02    -0.8621E+02    -0.8634E+02    -0.8646E+02    -0.8656E+02    -0.8665E+02    -0.8674E+02    -0.8681E+02    -0.8687E+02    -0.8692E+02    -0.8696E+02    -0.8698E+02    -0.8698E+02
    -0.8701E+02    -0.8701E+02    -0.8699E+02    -0.8695E+02    -0.8690E+02    -0.8684E+02    -0.8677E+02    -0.8669E+02    -0.8659E+02    -0.8649E+02    -0.8637E+02    -0.8624E+02    -0.8609E+02    -0.8592E+02    -0.8574E+02    -0.8554E+02    -0.8532E+02    -0.8507E+02    -0.8479E+02    -0.8449E+02    -0.8414E+02    -0.8376E+02    -0.8334E+02    -0.8287E+02    -0.8235E+02    -0.8177E+02    -0.8113E+02    -0.8042E+02    -0.7964E+02    -0.7877E+02    -0.7782E+02    -0.7679E+02    -0.7567E+02    -0.7447E+02    -0.7320E+02    -0.7185E+02    -0.7045E+02    -0.6901E+02    -0.6755E+02    -0.6610E+02    -0.6469E+02    -0.6333E+02    -0.6205E+02    -0.6089E+02    -0.5986E+02    -0.5898E+02    -0.5828E+02    -0.5777E+02    -0.5746E+02    -0.5736E+02    -0.5747E+02    -0.5778E+02    -0.5829E+02    -0.5900E+02    -0.5987E+02    -0.6090E+02    -0.6207E+02    -0.6335E+02    -0.6471E+02    -0.6613E+02    -0.6758E+02    -0.6904E+02    -0.7047E+02    -0.7188E+02    -0.7322E+02    -0.7450E+02    -0.7570E+02    -0.7682E+02    -0.7785E+02    -0.7880E+02    -0.7966E+02    -0.8044E+02    -0.8115E+02    -0.8179E+02    -0.8237E+02    -0.8289E+02    -0.8336E+02    -0.8378E+02    -0.8416E+02    -0.8450E+02    -0.8480E+02    -0.8508E+02    -0.8533E+02    -0.8555E+02    -0.8575E+02    -0.8593E+02    -0.8609E+02    -0.8624E+02    -0.8637E+02    -0.8649E+02    -0.8659E+02    -0.8669E+02    -0.8677E+02    -0.8684E+02    -0.8691E+02    -0.8696E+02    -0.8700E+02    -0.8703E+02    -0.8705E+02    -0.8705E+02
    -0.8709E+02    -0.8709E+02    -0.8708E+02    -0.8705E+02    -0.8701E+02    -0.8696E+02    -0.8690E+02    -0.8683E+02    -0.8675E+02    -0.8666E+02    -0.8656E+02    -0.8644E+02    -0.8630E+02    -0.8615E+02    -0.8598E+02    -0.8578E+02    -0.8556E+02    -0.8531E+02    -0.8503E+02    -0.8472E+02    -0.8436E+02    -0.8395E+02    -0.8349E+02    -0.8297E+02    -0.8239E+02    -0.8173E+02    -0.8098E+02    -0.8014E+02    -0.7919E+02    -0.7813E+02    -0.7696E+02    -0.7565E+02    -0.7423E+02    -0.7268E+02    -0.7101E+02    -0.6924E+02    -0.6739E+02    -0.6548E+02    -0.6354E+02    -0.6161E+02    -0.5972E+02    -0.5791E+02    -0.5621E+02    -0.5466E+02    -0.5329E+02    -0.5213E+02    -0.5121E+02    -0.5053E+02    -0.5012E+02    -0.4999E+02    -0.5013E+02    -0.5054E+02    -0.5122E+02    -0.5215E+02    -0.5331E+02    -0.5468E+02    -0.5623E+02    -0.5793E+02    -0.5975E+02    -0.6164E+02    -0.6357E+02    -0.6551E+02    -0.6742E+02    -0.6928E+02    -0.7105E+02    -0.7271E+02    -0.7426E+02    -0.7569E+02    -0.7699E+02    -0.7817E+02    -0.7922E+02    -0.8017E+02    -0.8101E+02    -0.8175E+02    -0.8242E+02    -0.8300E+02    -0.8352E+02    -0.8398E+02    -0.8438E+02    -0.8474E+02    -0.8506E+02    -0.8534E+02    -0.8558E+02    -0.8580E+02    -0.8599E+02    -0.8617E+02    -0.8632E+02    -0.8645E+02    -0.8657E+02    -0.8667E+02    -0.8676E+02    -0.8684E+02    -0.8691E+02    -0.8697E+02    -0.8702E+02    -0.8706E+02    -0.8710E+02    -0.8712E+02    -0.8713E+02    -0.8713E+02
    -0.8719E+02    -0.8719E+02    -0.8718E+02    -0.8716E+02    -0.8714E+02    -0.8710E+02    -0.8706E+02    -0.8701E+02    -0.8695E+02    -0.8688E+02    -0.8679E+02    -0.8669E+02    -0.8657E+02    -0.8644E+02    -0.8628E+02    -0.8610E+02    -0.8589E+02    -0.8565E+02    -0.8537E+02    -0.8504E+02    -0.8467E+02    -0.8425E+02    -0.8375E+02    -0.8319E+02    -0.8253E+02    -0.8178E+02    -0.8091E+02    -0.7992E+02    -0.7879E+02    -0.7750E+02    -0.7604E+02    -0.7440E+02    -0.7259E+02    -0.7060E+02    -0.6844E+02    -0.6613E+02    -0.6372E+02    -0.6122E+02    -0.5868E+02    -0.5615E+02    -0.5368E+02    -0.5132E+02    -0.4910E+02    -0.4709E+02    -0.4531E+02    -0.4380E+02    -0.4260E+02    -0.4172E+02    -0.4119E+02    -0.4101E+02    -0.4119E+02    -0.4173E+02    -0.4261E+02    -0.4382E+02    -0.4533E+02    -0.4712E+02    -0.4914E+02    -0.5135E+02    -0.5372E+02    -0.5619E+02    -0.5872E+02    -0.6126E+02    -0.6376E+02    -0.6618E+02    -0.6849E+02    -0.7064E+02    -0.7263E+02    -0.7445E+02    -0.7608E+02    -0.7754E+02    -0.7883E+02    -0.7996E+02    -0.8095E+02    -0.8182E+02    -0.8257E+02    -0.8322E+02    -0.8379E+02    -0.8428E+02    -0.8471E+02    -0.8508E+02    -0.8540E+02    -0.8568E+02    -0.8592E+02    -0.8613E+02    -0.8631E+02    -0.8647E+02    -0.8660E+02    -0.8672E+02    -0.8682E+02    -0.8690E+02    -0.8697E+02    -0.8703E+02    -0.8708E+02    -0.8713E+02    -0.8716E+02    -0.8719E+02    -0.8721E+02    -0.8722E+02    -0.8723E+02    -0.8723E+02
    -0.8731E+02    -0.8731E+02    -0.8731E+02    -0.8730E+02    -0.8729E+02    -0.8727E+02    -0.8725E+02    -0.8722E+02    -0.8718E+02    -0.8713E+02    -0.8707E+02    -0.8699E+02    -0.8690E+02    -0.8679E+02    -0.8665E+02    -0.8649E+02    -0.8630E+02    -0.8607E+02    -0.8580E+02    -0.8549E+02    -0.8511E+02    -0.8467E+02    -0.8415E+02    -0.8354E+02    -0.8282E+02    -0.8197E+02    -0.8098E+02    -0.7982E+02    -0.7847E+02    -0.7690E+02    -0.7511E+02    -0.7308E+02    -0.7079E+02    -0.6826E+02    -0.6550E+02    -0.6255E+02    -0.5944E+02    -0.5622E+02    -0.5296E+02    -0.4971E+02    -0.4654E+02    -0.4350E+02    -0.4066E+02    -0.3807E+02    -0.3578E+02    -0.3384E+02    -0.3229E+02    -0.3116E+02    -0.3047E+02    -0.3025E+02    -0.3048E+02    -0.3117E+02    -0.3231E+02    -0.3386E+02    -0.3581E+02    -0.3810E+02    -0.4070E+02    -0.4354E+02    -0.4659E+02    -0.4976E+02    -0.5302E+02    -0.5628E+02    -0.5950E+02    -0.6261E+02    -0.6556E+02    -0.6832E+02    -0.7085E+02    -0.7314E+02    -0.7517E+02    -0.7696E+02    -0.7852E+02    -0.7987E+02    -0.8103E+02    -0.8202E+02    -0.8286E+02    -0.8358E+02    -0.8420E+02    -0.8472E+02    -0.8516E+02    -0.8553E+02    -0.8585E+02    -0.8612E+02    -0.8634E+02    -0.8653E+02    -0.8670E+02    -0.8683E+02    -0.8694E+02    -0.8703E+02    -0.8711E+02    -0.8717E+02    -0.8722E+02    -0.8726E+02    -0.8729E+02    -0.8731E+02    -0.8732E+02    -0.8733E+02    -0.8734E+02    -0.8734E+02    -0.8734E+02    -0.8734E+02
    -0.8745E+02    -0.8745E+02    -0.8745E+02    -0.8746E+02    -0.8746E+02    -0.8747E+02    -0.8747E+02    -0.8746E+02    -0.8745E+02    -0.8743E+02    -0.8740E+02    -0.8735E+02    -0.8729E+02    -0.8721E+02    -0.8710E+02    -0.8697E+02    -0.8680E+02    -0.8660E+02    -0.8635E+02    -0.8605E+02    -0.8568E+02    -0.8524E+02    -0.8470E+02    -0.8405E+02    -0.8327E+02    -0.8234E+02    -0.8122E+02    -0.7988E+02    -0.7829E+02    -0.7643E+02    -0.7425E+02    -0.7175E+02    -0.6891E+02    -0.6574E+02    -0.6226E+02    -0.5853E+02    -0.5459E+02    -0.5052E+02    -0.4638E+02    -0.4226E+02    -0.3822E+02    -0.3435E+02    -0.3072E+02    -0.2741E+02    -0.2448E+02    -0.2200E+02    -0.2002E+02    -0.1857E+02    -0.1769E+02    -0.1740E+02    -0.1770E+02    -0.1858E+02    -0.2004E+02    -0.2203E+02    -0.2452E+02    -0.2745E+02    -0.3076E+02    -0.3440E+02    -0.3827E+02    -0.4231E+02    -0.4644E+02    -0.5058E+02    -0.5466E+02    -0.5860E+02    -0.6233E+02    -0.6581E+02    -0.6898E+02    -0.7182E+02    -0.7432E+02    -0.7649E+02    -0.7835E+02    -0.7994E+02    -0.8128E+02    -0.8240E+02    -0.8333E+02    -0.8411E+02    -0.8476E+02    -0.8529E+02    -0.8574E+02    -0.8611E+02    -0.8641E+02    -0.8666E+02    -0.8686E+02    -0.8702E+02    -0.8716E+02    -0.8726E+02    -0.8734E+02    -0.8741E+02    -0.8745E+02    -0.8748E+02    -0.8750E+02    -0.8751E+02    -0.8752E+02    -0.8751E+02    -0.8751E+02    -0.8750E+02    -0.8749E+02    -0.8748E+02    -0.8747E+02    -0.8747E+02
    -0.8760E+02    -0.8760E+02    -0.8761E+02    -0.8763E+02    -0.8766E+02    -0.8768E+02    -0.8771E+02    -0.8774E+02    -0.8776E+02    -0.8777E+02    -0.8777E+02    -0.8776E+02    -0.8773E+02    -0.8769E+02    -0.8762E+02    -0.8753E+02    -0.8740E+02    -0.8723E+02    -0.8702E+02    -0.8674E+02    -0.8640E+02    -0.8597E+02    -0.8543E+02    -0.8476E+02    -0.8394E+02    -0.8292E+02    -0.8168E+02    -0.8016E+02    -0.7833E+02    -0.7613E+02    -0.7353E+02    -0.7050E+02    -0.6701E+02    -0.6310E+02    -0.5878E+02    -0.5413E+02    -0.4920E+02    -0.4409E+02    -0.3888E+02    -0.3367E+02    -0.2855E+02    -0.2363E+02    -0.1900E+02    -0.1476E+02    -0.1098E+02    -0.7768E+01    -0.5180E+01    -0.3284E+01    -0.2127E+01    -0.1741E+01    -0.2134E+01    -0.3297E+01    -0.5200E+01    -0.7795E+01    -0.1102E+02    -0.1480E+02    -0.1905E+02    -0.2368E+02    -0.2861E+02    -0.3373E+02    -0.3895E+02    -0.4416E+02    -0.4928E+02    -0.5421E+02    -0.5887E+02    -0.6318E+02    -0.6710E+02    -0.7058E+02    -0.7361E+02    -0.7621E+02    -0.7840E+02    -0.8023E+02    -0.8175E+02    -0.8299E+02    -0.8400E+02    -0.8483E+02    -0.8549E+02    -0.8603E+02    -0.8646E+02    -0.8681E+02    -0.8708E+02    -0.8730E+02    -0.8746E+02    -0.8759E+02    -0.8769E+02    -0.8775E+02    -0.8780E+02    -0.8783E+02    -0.8784E+02    -0.8783E+02    -0.8782E+02    -0.8780E+02    -0.8777E+02    -0.8774E+02    -0.8771E+02    -0.8768E+02    -0.8765E+02    -0.8763E+02    -0.8761E+02    -0.8761E+02
    -0.8776E+02    -0.8776E+02    -0.8778E+02    -0.8782E+02    -0.8786E+02    -0.8792E+02    -0.8798E+02    -0.8803E+02    -0.8809E+02    -0.8813E+02    -0.8818E+02    -0.8821E+02    -0.8822E+02    -0.8822E+02    -0.8820E+02    -0.8815E+02    -0.8807E+02    -0.8795E+02    -0.8779E+02    -0.8756E+02    -0.8725E+02    -0.8685E+02    -0.8634E+02    -0.8568E+02    -0.8483E+02    -0.8376E+02    -0.8241E+02    -0.8073E+02    -0.7865E+02    -0.7611E+02    -0.7305E+02    -0.6942E+02    -0.6521E+02    -0.6043E+02    -0.5513E+02    -0.4937E+02    -0.4325E+02    -0.3686E+02    -0.3030E+02    -0.2370E+02    -0.1717E+02    -0.1084E+02    -0.4826E+01     0.7488E+00     0.5751E+01     0.1005E+02     0.1354E+02     0.1610E+02     0.1767E+02     0.1820E+02     0.1766E+02     0.1609E+02     0.1351E+02     0.1002E+02     0.5714E+01     0.7052E+00    -0.4877E+01    -0.1090E+02    -0.1724E+02    -0.2377E+02    -0.3038E+02    -0.3694E+02    -0.4334E+02    -0.4946E+02    -0.5522E+02    -0.6052E+02    -0.6530E+02    -0.6951E+02    -0.7313E+02    -0.7619E+02    -0.7873E+02    -0.8081E+02    -0.8249E+02    -0.8383E+02    -0.8490E+02    -0.8574E+02    -0.8641E+02    -0.8692E+02    -0.8732E+02    -0.8763E+02    -0.8786E+02    -0.8803E+02    -0.8815E+02    -0.8823E+02    -0.8828E+02    -0.8830E+02    -0.8830E+02    -0.8829E+02    -0.8826E+02    -0.8822E+02    -0.8817E+02    -0.8811E+02    -0.8805E+02    -0.8799E+02    -0.8793E+02    -0.8787E+02    -0.8783E+02    -0.8779E+02    -0.8777E+02    -0.8777E+02
    -0.8793E+02    -0.8793E+02    -0.8796E+02    -0.8801E+02    -0.8808E+02    -0.8817E+02    -0.8825E+02    -0.8834E+02    -0.8844E+02    -0.8852E+02    -0.8861E+02    -0.8868E+02    -0.8875E+02    -0.8880E+02    -0.8883E+02    -0.8883E+02    -0.8881E+02    -0.8875E+02    -0.8864E+02    -0.8848E+02    -0.8823E+02    -0.8789E+02    -0.8742E+02    -0.8679E+02    -0.8595E+02    -0.8486E+02    -0.8344E+02    -0.8162E+02    -0.7931E+02    -0.7642E+02    -0.7288E+02    -0.6860E+02    -0.6357E+02    -0.5780E+02    -0.5133E+02    -0.4425E+02    -0.3665E+02    -0.2863E+02    -0.2034E+02    -0.1189E+02    -0.3418E+01     0.4921E+01     0.1295E+02     0.2049E+02     0.2732E+02     0.3325E+02     0.3810E+02     0.4169E+02     0.4390E+02     0.4464E+02     0.4389E+02     0.4167E+02     0.3807E+02     0.3322E+02     0.2728E+02     0.2044E+02     0.1290E+02     0.4860E+01    -0.3486E+01    -0.1196E+02    -0.2042E+02    -0.2872E+02    -0.3674E+02    -0.4435E+02    -0.5143E+02    -0.5790E+02    -0.6367E+02    -0.6870E+02    -0.7297E+02    -0.7651E+02    -0.7939E+02    -0.8170E+02    -0.8352E+02    -0.8493E+02    -0.8603E+02    -0.8686E+02    -0.8749E+02    -0.8796E+02    -0.8830E+02    -0.8855E+02    -0.8872E+02    -0.8883E+02    -0.8889E+02    -0.8891E+02    -0.8891E+02    -0.8888E+02    -0.8884E+02    -0.8877E+02    -0.8870E+02    -0.8862E+02    -0.8853E+02    -0.8844E+02    -0.8834E+02    -0.8825E+02    -0.8816E+02    -0.8808E+02    -0.8801E+02    -0.8795E+02    -0.8792E+02    -0.8792E+02
    -0.8810E+02    -0.8810E+02    -0.8814E+02    -0.8821E+02    -0.8831E+02    -0.8842E+02    -0.8854E+02    -0.8867E+02    -0.8880E+02    -0.8893E+02    -0.8905E+02    -0.8917E+02    -0.8929E+02    -0.8939E+02    -0.8948E+02    -0.8954E+02    -0.8958E+02    -0.8959E+02    -0.8956E+02    -0.8946E+02    -0.8930E+02    -0.8903E+02    -0.8864E+02    -0.8808E+02    -0.8729E+02    -0.8621E+02    -0.8476E+02    -0.8284E+02    -0.8033E+02    -0.7712E+02    -0.7308E+02    -0.6811E+02    -0.6216E+02    -0.5524E+02    -0.4739E+02    -0.3869E+02    -0.2923E+02    -0.1913E+02    -0.8512E+01     0.2493E+01     0.1372E+02     0.2495E+02     0.3594E+02     0.4640E+02     0.5601E+02     0.6446E+02     0.7142E+02     0.7663E+02     0.7984E+02     0.8093E+02     0.7983E+02     0.7661E+02     0.7140E+02     0.6443E+02     0.5597E+02     0.4635E+02     0.3588E+02     0.2489E+02     0.1365E+02     0.2415E+01    -0.8596E+01    -0.1922E+02    -0.2932E+02    -0.3879E+02    -0.4749E+02    -0.5534E+02    -0.6227E+02    -0.6821E+02    -0.7317E+02    -0.7721E+02    -0.8042E+02    -0.8292E+02    -0.8484E+02    -0.8629E+02    -0.8736E+02    -0.8815E+02    -0.8871E+02    -0.8911E+02    -0.8937E+02    -0.8954E+02    -0.8964E+02    -0.8967E+02    -0.8967E+02    -0.8963E+02    -0.8957E+02    -0.8948E+02    -0.8939E+02    -0.8927E+02    -0.8916E+02    -0.8903E+02    -0.8890E+02    -0.8877E+02    -0.8864E+02    -0.8851E+02    -0.8840E+02    -0.8829E+02    -0.8819E+02    -0.8812E+02    -0.8808E+02    -0.8808E+02
    -0.8827E+02    -0.8827E+02    -0.8832E+02    -0.8841E+02    -0.8853E+02    -0.8867E+02    -0.8882E+02    -0.8898E+02    -0.8915E+02    -0.8932E+02    -0.8949E+02    -0.8966E+02    -0.8983E+02    -0.8998E+02    -0.9013E+02    -0.9025E+02    -0.9036E+02    -0.9044E+02    -0.9049E+02    -0.9048E+02    -0.9041E+02    -0.9024E+02    -0.8995E+02    -0.8948E+02    -0.8879E+02    -0.8777E+02    -0.8634E+02    -0.8438E+02    -0.8172E+02    -0.7821E+02    -0.7367E+02    -0.6797E+02    -0.6101E+02    -0.5277E+02    -0.4328E+02    -0.3259E+02    -0.2080E+02    -0.7974E+01     0.5781E+01     0.2033E+02     0.3546E+02     0.5089E+02     0.6627E+02     0.8116E+02     0.9508E+02     0.1075E+03     0.1179E+03     0.1257E+03     0.1306E+03     0.1322E+03     0.1306E+03     0.1257E+03     0.1178E+03     0.1075E+03     0.9504E+02     0.8111E+02     0.6621E+02     0.5082E+02     0.3538E+02     0.2025E+02     0.5694E+01    -0.8067E+01    -0.2089E+02    -0.3270E+02    -0.4338E+02    -0.5288E+02    -0.6112E+02    -0.6807E+02    -0.7377E+02    -0.7830E+02    -0.8181E+02    -0.8446E+02    -0.8642E+02    -0.8785E+02    -0.8886E+02    -0.8956E+02    -0.9002E+02    -0.9032E+02    -0.9048E+02    -0.9056E+02    -0.9057E+02    -0.9053E+02    -0.9045E+02    -0.9035E+02    -0.9022E+02    -0.9008E+02    -0.8993E+02    -0.8977E+02    -0.8961E+02    -0.8944E+02    -0.8927E+02    -0.8910E+02    -0.8893E+02    -0.8878E+02    -0.8863E+02    -0.8849E+02    -0.8838E+02    -0.8829E+02    -0.8824E+02    -0.8824E+02
    -0.8843E+02    -0.8843E+02    -0.8850E+02    -0.8860E+02    -0.8874E+02    -0.8891E+02    -0.8909E+02    -0.8929E+02    -0.8949E+02    -0.8970E+02    -0.8992E+02    -0.9013E+02    -0.9034E+02    -0.9055E+02    -0.9075E+02    -0.9094E+02    -0.9112E+02    -0.9127E+02    -0.9140E+02    -0.9148E+02    -0.9151E+02    -0.9145E+02    -0.9128E+02    -0.9094E+02    -0.9036E+02    -0.8946E+02    -0.8811E+02    -0.8616E+02    -0.8341E+02    -0.7966E+02    -0.7466E+02    -0.6821E+02    -0.6015E+02    -0.5042E+02    -0.3901E+02    -0.2592E+02    -0.1120E+02     0.5157E+01     0.2310E+02     0.4250E+02     0.6314E+02     0.8467E+02     0.1066E+03     0.1283E+03     0.1491E+03     0.1679E+03     0.1839E+03     0.1962E+03     0.2040E+03     0.2066E+03     0.2040E+03     0.1962E+03     0.1839E+03     0.1679E+03     0.1490E+03     0.1283E+03     0.1065E+03     0.8460E+02     0.6307E+02     0.4242E+02     0.2301E+02     0.5062E+01    -0.1130E+02    -0.2603E+02    -0.3911E+02    -0.5053E+02    -0.6026E+02    -0.6831E+02    -0.7476E+02    -0.7975E+02    -0.8350E+02    -0.8624E+02    -0.8819E+02    -0.8954E+02    -0.9044E+02    -0.9101E+02    -0.9135E+02    -0.9152E+02    -0.9158E+02    -0.9156E+02    -0.9148E+02    -0.9136E+02    -0.9121E+02    -0.9103E+02    -0.9085E+02    -0.9065E+02    -0.9045E+02    -0.9025E+02    -0.9004E+02    -0.8983E+02    -0.8962E+02    -0.8941E+02    -0.8921E+02    -0.8902E+02    -0.8885E+02    -0.8869E+02    -0.8855E+02    -0.8845E+02    -0.8839E+02    -0.8839E+02
    -0.8858E+02    -0.8858E+02    -0.8865E+02    -0.8878E+02    -0.8894E+02    -0.8913E+02    -0.8934E+02    -0.8957E+02    -0.8980E+02    -0.9005E+02    -0.9030E+02    -0.9056E+02    -0.9082E+02    -0.9107E+02    -0.9132E+02    -0.9157E+02    -0.9181E+02    -0.9204E+02    -0.9224E+02    -0.9242E+02    -0.9255E+02    -0.9260E+02    -0.9256E+02    -0.9236E+02    -0.9193E+02    -0.9118E+02    -0.8996E+02    -0.8809E+02    -0.8533E+02    -0.8140E+02    -0.7599E+02    -0.6880E+02    -0.5960E+02    -0.4824E+02    -0.3466E+02    -0.1876E+02    -0.4663E+00     0.2035E+02     0.4374E+02     0.6966E+02     0.9795E+02     0.1282E+03     0.1600E+03     0.1923E+03     0.2240E+03     0.2536E+03     0.2795E+03     0.2998E+03     0.3128E+03     0.3172E+03     0.3127E+03     0.2997E+03     0.2795E+03     0.2536E+03     0.2239E+03     0.1922E+03     0.1599E+03     0.1282E+03     0.9787E+02     0.6957E+02     0.4364E+02     0.2025E+02    -0.5674E+00    -0.1887E+02    -0.3476E+02    -0.4835E+02    -0.5971E+02    -0.6890E+02    -0.7609E+02    -0.8149E+02    -0.8541E+02    -0.8817E+02    -0.9004E+02    -0.9125E+02    -0.9200E+02    -0.9242E+02    -0.9262E+02    -0.9267E+02    -0.9262E+02    -0.9249E+02    -0.9232E+02    -0.9212E+02    -0.9190E+02    -0.9167E+02    -0.9143E+02    -0.9118E+02    -0.9093E+02    -0.9068E+02    -0.9043E+02    -0.9018E+02    -0.8994E+02    -0.8970E+02    -0.8947E+02    -0.8925E+02    -0.8905E+02    -0.8887E+02    -0.8871E+02    -0.8860E+02    -0.8853E+02    -0.8853E+02
    -0.8871E+02    -0.8871E+02    -0.8879E+02    -0.8893E+02    -0.8911E+02    -0.8932E+02    -0.8956E+02    -0.8981E+02    -0.9008E+02    -0.9036E+02    -0.9064E+02    -0.9094E+02    -0.9123E+02    -0.9153E+02    -0.9183E+02    -0.9213E+02    -0.9243E+02    -0.9272E+02    -0.9300E+02    -0.9326E+02    -0.9349E+02    -0.9366E+02    -0.9373E+02    -0.9367E+02    -0.9340E+02    -0.9282E+02    -0.9177E+02    -0.9003E+02    -0.8732E+02    -0.8330E+02    -0.7756E+02    -0.6971E+02    -0.5938E+02    -0.4635E+02    -0.3043E+02    -0.1140E+02     0.1103E+02     0.3717E+02     0.6731E+02     0.1016E+03     0.1402E+03     0.1828E+03     0.2289E+03     0.2776E+03     0.3272E+03     0.3754E+03     0.4192E+03     0.4548E+03     0.4783E+03     0.4866E+03     0.4783E+03     0.4548E+03     0.4192E+03     0.3754E+03     0.3271E+03     0.2775E+03     0.2288E+03     0.1827E+03     0.1401E+03     0.1016E+03     0.6722E+02     0.3708E+02     0.1093E+02    -0.1150E+02    -0.3053E+02    -0.4646E+02    -0.5949E+02    -0.6981E+02    -0.7766E+02    -0.8339E+02    -0.8740E+02    -0.9010E+02    -0.9183E+02    -0.9289E+02    -0.9347E+02    -0.9374E+02    -0.9380E+02    -0.9373E+02    -0.9356E+02    -0.9334E+02    -0.9309E+02    -0.9281E+02    -0.9252E+02    -0.9223E+02    -0.9194E+02    -0.9164E+02    -0.9135E+02    -0.9106E+02    -0.9078E+02    -0.9050E+02    -0.9022E+02    -0.8995E+02    -0.8970E+02    -0.8945E+02    -0.8923E+02    -0.8902E+02    -0.8885E+02    -0.8872E+02    -0.8865E+02    -0.8865E+02
    -0.8882E+02    -0.8882E+02    -0.8890E+02    -0.8905E+02    -0.8925E+02    -0.8948E+02    -0.8973E+02    -0.9001E+02    -0.9030E+02    -0.9061E+02    -0.9092E+02    -0.9125E+02    -0.9158E+02    -0.9191E+02    -0.9225E+02    -0.9260E+02    -0.9295E+02    -0.9330E+02    -0.9365E+02    -0.9399E+02    -0.9430E+02    -0.9457E+02    -0.9477E+02    -0.9484E+02    -0.9471E+02    -0.9428E+02    -0.9339E+02    -0.9182E+02    -0.8922E+02    -0.8519E+02    -0.7923E+02    -0.7082E+02    -0.5949E+02    -0.4487E+02    -0.2664E+02    -0.4407E+01     0.2240E+02     0.5442E+02     0.9230E+02     0.1367E+03     0.1882E+03     0.2471E+03     0.3135E+03     0.3868E+03     0.4654E+03     0.5463E+03     0.6243E+03     0.6919E+03     0.7394E+03     0.7571E+03     0.7394E+03     0.6919E+03     0.6243E+03     0.5462E+03     0.4654E+03     0.3867E+03     0.3134E+03     0.2470E+03     0.1881E+03     0.1366E+03     0.9221E+02     0.5432E+02     0.2230E+02    -0.4512E+01    -0.2675E+02    -0.4498E+02    -0.5959E+02    -0.7092E+02    -0.7932E+02    -0.8527E+02    -0.8930E+02    -0.9189E+02    -0.9346E+02    -0.9435E+02    -0.9477E+02    -0.9490E+02    -0.9483E+02    -0.9464E+02    -0.9438E+02    -0.9407E+02    -0.9373E+02    -0.9339E+02    -0.9304E+02    -0.9270E+02    -0.9236E+02    -0.9203E+02    -0.9170E+02    -0.9138E+02    -0.9106E+02    -0.9075E+02    -0.9045E+02    -0.9016E+02    -0.8988E+02    -0.8962E+02    -0.8937E+02    -0.8915E+02    -0.8897E+02    -0.8883E+02    -0.8875E+02    -0.8875E+02
    -0.8890E+02    -0.8890E+02    -0.8899E+02    -0.8914E+02    -0.8935E+02    -0.8959E+02    -0.8987E+02    -0.9016E+02    -0.9047E+02    -0.9080E+02    -0.9113E+02    -0.9148E+02    -0.9183E+02    -0.9220E+02    -0.9257E+02    -0.9295E+02    -0.9334E+02    -0.9374E+02    -0.9415E+02    -0.9455E+02    -0.9494E+02    -0.9530E+02    -0.9559E+02    -0.9577E+02    -0.9576E+02    -0.9547E+02    -0.9472E+02    -0.9329E+02    -0.9081E+02    -0.8683E+02    -0.8074E+02    -0.7195E+02    -0.5983E+02    -0.4390E+02    -0.2370E+02     0.1406E+01     0.3227E+02     0.6994E+02     0.1156E+03     0.1706E+03     0.2364E+03     0.3147E+03     0.4071E+03     0.5148E+03     0.6380E+03     0.7751E+03     0.9203E+03     0.1061E+04     0.1173E+04     0.1222E+04     0.1173E+04     0.1061E+04     0.9203E+03     0.7751E+03     0.6380E+03     0.5147E+03     0.4070E+03     0.3147E+03     0.2363E+03     0.1705E+03     0.1155E+03     0.6984E+02     0.3217E+02     0.1301E+01    -0.2380E+02    -0.4401E+02    -0.5993E+02    -0.7204E+02    -0.8083E+02    -0.8691E+02    -0.9089E+02    -0.9335E+02    -0.9478E+02    -0.9553E+02    -0.9583E+02    -0.9583E+02    -0.9566E+02    -0.9537E+02    -0.9502E+02    -0.9463E+02    -0.9423E+02    -0.9383E+02    -0.9344E+02    -0.9305E+02    -0.9268E+02    -0.9231E+02    -0.9196E+02    -0.9161E+02    -0.9127E+02    -0.9094E+02    -0.9062E+02    -0.9031E+02    -0.9002E+02    -0.8974E+02    -0.8948E+02    -0.8925E+02    -0.8905E+02    -0.8891E+02    -0.8882E+02    -0.8882E+02
    -0.8895E+02    -0.8895E+02    -0.8904E+02    -0.8920E+02    -0.8941E+02    -0.8967E+02    -0.8995E+02    -0.9025E+02    -0.9058E+02    -0.9091E+02    -0.9126E+02    -0.9162E+02    -0.9199E+02    -0.9237E+02    -0.9277E+02    -0.9317E+02    -0.9359E+02    -0.9403E+02    -0.9447E+02    -0.9491E+02    -0.9535E+02    -0.9577E+02    -0.9613E+02    -0.9638E+02    -0.9646E+02    -0.9625E+02    -0.9560E+02    -0.9427E+02    -0.9189E+02    -0.8796E+02    -0.8184E+02    -0.7282E+02    -0.6021E+02    -0.4343E+02    -0.2188E+02     0.5234E+01     0.3903E+02     0.8092E+02     0.1326E+03     0.1963E+03     0.2747E+03     0.3711E+03     0.4900E+03     0.6368E+03     0.8180E+03     0.1041E+04     0.1310E+04     0.1623E+04     0.1946E+04     0.2166E+04     0.1946E+04     0.1623E+04     0.1310E+04     0.1041E+04     0.8179E+03     0.6368E+03     0.4900E+03     0.3711E+03     0.2746E+03     0.1962E+03     0.1325E+03     0.8082E+02     0.3893E+02     0.5129E+01    -0.2198E+02    -0.4353E+02    -0.6031E+02    -0.7291E+02    -0.8192E+02    -0.8804E+02    -0.9196E+02    -0.9433E+02    -0.9567E+02    -0.9632E+02    -0.9653E+02    -0.9645E+02    -0.9620E+02    -0.9584E+02    -0.9543E+02    -0.9500E+02    -0.9455E+02    -0.9412E+02    -0.9369E+02    -0.9328E+02    -0.9288E+02    -0.9249E+02    -0.9212E+02    -0.9175E+02    -0.9140E+02    -0.9106E+02    -0.9073E+02    -0.9041E+02    -0.9010E+02    -0.8981E+02    -0.8955E+02    -0.8931E+02    -0.8910E+02    -0.8895E+02    -0.8887E+02    -0.8887E+02
    -0.8897E+02    -0.8897E+02    -0.8906E+02    -0.8922E+02    -0.8944E+02    -0.8969E+02    -0.8998E+02    -0.9028E+02    -0.9061E+02    -0.9095E+02    -0.9130E+02    -0.9167E+02    -0.9205E+02    -0.9243E+02    -0.9284E+02    -0.9325E+02    -0.9368E+02    -0.9412E+02    -0.9458E+02    -0.9504E+02    -0.9550E+02    -0.9593E+02    -0.9631E+02    -0.9659E+02    -0.9670E+02    -0.9653E+02    -0.9591E+02    -0.9461E+02    -0.9227E+02    -0.8837E+02    -0.8224E+02    -0.7315E+02    -0.6038E+02    -0.4330E+02    -0.2128E+02     0.6553E+01     0.4143E+02     0.8490E+02     0.1389E+03     0.2061E+03     0.2898E+03     0.3947E+03     0.5272E+03     0.6972E+03     0.9196E+03     0.1220E+04     0.1643E+04     0.2272E+04     0.3279E+04     0.5019E+04     0.3279E+04     0.2272E+04     0.1642E+04     0.1220E+04     0.9196E+03     0.6971E+03     0.5272E+03     0.3946E+03     0.2898E+03     0.2060E+03     0.1389E+03     0.8480E+02     0.4133E+02     0.6449E+01    -0.2138E+02    -0.4340E+02    -0.6048E+02    -0.7324E+02    -0.8232E+02    -0.8845E+02    -0.9234E+02    -0.9468E+02    -0.9598E+02    -0.9659E+02    -0.9677E+02    -0.9666E+02    -0.9639E+02    -0.9601E+02    -0.9558E+02    -0.9512E+02    -0.9466E+02    -0.9421E+02    -0.9378E+02    -0.9335E+02    -0.9295E+02    -0.9255E+02    -0.9217E+02    -0.9180E+02    -0.9145E+02    -0.9110E+02    -0.9076E+02    -0.9044E+02    -0.9013E+02    -0.8984E+02    -0.8957E+02    -0.8933E+02    -0.8912E+02    -0.8897E+02    -0.8888E+02    -0.8888E+02
    -0.8895E+02    -0.8895E+02    -0.8904E+02    -0.8920E+02    -0.8941E+02    -0.8967E+02    -0.8995E+02    -0.9025E+02    -0.9058E+02    -0.9091E+02    -0.9126E+02    -0.9162E+02    -0.9199E+02    -0.9237E+02    -0.9277E+02    -0.9317E+02    -0.9359E+02    -0.9403E+02    -0.9447E+02    -0.9491E+02    -0.9535E+02    -0.9577E+02    -0.9613E+02    -0.9638E+02    -0.9646E+02    -0.9625E+02    -0.9560E+02    -0.9427E+02    -0.9189E+02    -0.8796E+02    -0.8183E+02    -0.7281E+02    -0.6021E+02    -0.4342E+02    -0.2187E+02     0.5235E+01     0.3904E+02     0.8092E+02     0.1326E+03     0.1963E+03     0.2747E+03     0.3711E+03     0.4900E+03     0.6368E+03     0.8180E+03     0.1041E+04     0.1310E+04     0.1623E+04     0.1946E+04     0.2166E+04     0.1946E+04     0.1623E+04     0.1310E+04     0.1041E+04     0.8179E+03     0.6368E+03     0.4900E+03     0.3711E+03     0.2746E+03     0.1962E+03     0.1325E+03     0.8083E+02     0.3893E+02     0.5131E+01    -0.2198E+02    -0.4353E+02    -0.6031E+02    -0.7291E+02    -0.8192E+02    -0.8804E+02    -0.9196E+02    -0.9433E+02    -0.9567E+02    -0.9632E+02    -0.9652E+02    -0.9645E+02    -0.9620E+02    -0.9584E+02    -0.9543E+02    -0.9500E+02    -0.9455E+02    -0.9412E+02    -0.9369E+02    -0.9328E+02    -0.9288E+02    -0.9249E+02    -0.9212E+02    -0.9175E+02    -0.9140E+02    -0.9106E+02    -0.9073E+02    -0.9041E+02    -0.9010E+02    -0.8981E+02    -0.8955E+02    -0.8931E+02    -0.8910E+02    -0.8895E+02    -0.8887E+02    -0.8887E+02
    -0.8890E+02    -0.8890E+02    -0.8899E+02    -0.8914E+02    -0.8935E+02    -0.8959E+02    -0.8987E+02    -0.9016E+02    -0.9047E+02    -0.9080E+02    -0.9113E+02    -0.9148E+02    -0.9183E+02    -0.9220E+02    -0.9257E+02    -0.9295E+02    -0.9334E+02    -0.9374E+02    -0.9415E+02    -0.9455E+02    -0.9494E+02    -0.9530E+02    -0.9559E+02    -0.9577E+02    -0.9576E+02    -0.9547E+02    -0.9472E+02    -0.9328E+02    -0.9081E+02    -0.8682E+02    -0.8074E+02    -0.7194E+02    -0.5982E+02    -0.4390E+02    -0.2369E+02     0.1409E+01     0.3228E+02     0.6994E+02     0.1156E+03     0.1706E+03     0.2364E+03     0.3147E+03     0.4071E+03     0.5148E+03     0.6380E+03     0.7751E+03     0.9203E+03     0.1061E+04     0.1173E+04     0.1222E+04     0.1173E+04     0.1061E+04     0.9203E+03     0.7751E+03     0.6380E+03     0.5147E+03     0.4070E+03     0.3147E+03     0.2363E+03     0.1705E+03     0.1155E+03     0.6984E+02     0.3218E+02     0.1305E+01    -0.2380E+02    -0.4401E+02    -0.5993E+02    -0.7204E+02    -0.8083E+02    -0.8690E+02    -0.9089E+02    -0.9335E+02    -0.9478E+02    -0.9553E+02    -0.9583E+02    -0.9583E+02    -0.9566E+02    -0.9537E+02    -0.9502E+02    -0.9463E+02    -0.9423E+02    -0.9383E+02    -0.9344E+02    -0.9305E+02    -0.9268E+02    -0.9231E+02    -0.9196E+02    -0.9161E+02    -0.9127E+02    -0.9094E+02    -0.9062E+02    -0.9031E+02    -0.9002E+02    -0.8974E+02    -0.8948E+02    -0.8925E+02    -0.8905E+02    -0.8891E+02    -0.8882E+02    -0.8882E+02
    -0.8882E+02    -0.8882E+02    -0.8890E+02    -0.8905E+02    -0.8925E+02    -0.8948E+02    -0.8973E+02    -0.9001E+02    -0.9030E+02    -0.9061E+02    -0.9092E+02    -0.9125E+02    -0.9157E+02    -0.9191E+02    -0.9225E+02    -0.9260E+02    -0.9295E+02    -0.9330E+02    -0.9365E+02    -0.9399E+02    -0.9430E+02    -0.9457E+02    -0.9476E+02    -0.9483E+02    -0.9471E+02    -0.9428E+02    -0.9339E+02    -0.9181E+02    -0.8922E+02    -0.8518E+02    -0.7922E+02    -0.7081E+02    -0.5948E+02    -0.4487E+02    -0.2664E+02    -0.4402E+01     0.2241E+02     0.5443E+02     0.9231E+02     0.1367E+03     0.1882E+03     0.2471E+03     0.3135E+03     0.3868E+03     0.4654E+03     0.5463E+03     0.6243E+03     0.6919E+03     0.7394E+03     0.7571E+03     0.7394E+03     0.6919E+03     0.6243E+03     0.5463E+03     0.4654E+03     0.3868E+03     0.3134E+03     0.2470E+03     0.1881E+03     0.1366E+03     0.9221E+02     0.5433E+02     0.2231E+02    -0.4507E+01    -0.2675E+02    -0.4497E+02    -0.5959E+02    -0.7091E+02    -0.7931E+02    -0.8527E+02    -0.8929E+02    -0.9188E+02    -0.9346E+02    -0.9434E+02    -0.9477E+02    -0.9490E+02    -0.9483E+02    -0.9464E+02    -0.9438E+02    -0.9407E+02    -0.9373E+02    -0.9339E+02    -0.9304E+02    -0.9270E+02    -0.9236E+02    -0.9203E+02    -0.9170E+02    -0.9138E+02    -0.9106E+02    -0.9075E+02    -0.9045E+02    -0.9016E+02    -0.8988E+02    -0.8962E+02    -0.8937E+02    -0.8915E+02    -0.8897E+02    -0.8883E+02    -0.8875E+02    -0.8875E+02
    -0.8871E+02    -0.8871E+02    -0.8879E+02    -0.8893E+02    -0.8911E+02    -0.8932E+02    -0.8955E+02    -0.8981E+02    -0.9008E+02    -0.9036E+02    -0.9064E+02    -0.9094E+02    -0.9123E+02    -0.9153E+02    -0.9183E+02    -0.9213E+02    -0.9243E+02    -0.9272E+02    -0.9300E+02    -0.9326E+02    -0.9349E+02    -0.9365E+02    -0.9373E+02    -0.9367E+02    -0.9340E+02    -0.9282E+02    -0.9176E+02    -0.9003E+02    -0.8732E+02    -0.8330E+02    -0.7756E+02    -0.6970E+02    -0.5938E+02    -0.4634E+02    -0.3042E+02    -0.1139E+02     0.1104E+02     0.3718E+02     0.6732E+02     0.1016E+03     0.1402E+03     0.1828E+03     0.2289E+03     0.2776E+03     0.3272E+03     0.3754E+03     0.4192E+03     0.4548E+03     0.4783E+03     0.4866E+03     0.4783E+03     0.4548E+03     0.4192E+03     0.3754E+03     0.3271E+03     0.2775E+03     0.2288E+03     0.1827E+03     0.1401E+03     0.1016E+03     0.6723E+02     0.3708E+02     0.1093E+02    -0.1150E+02    -0.3053E+02    -0.4645E+02    -0.5948E+02    -0.6980E+02    -0.7765E+02    -0.8338E+02    -0.8740E+02    -0.9010E+02    -0.9183E+02    -0.9288E+02    -0.9347E+02    -0.9374E+02    -0.9380E+02    -0.9372E+02    -0.9356E+02    -0.9334E+02    -0.9308E+02    -0.9281E+02    -0.9252E+02    -0.9223E+02    -0.9194E+02    -0.9164E+02    -0.9135E+02    -0.9106E+02    -0.9078E+02    -0.9050E+02    -0.9022E+02    -0.8995E+02    -0.8970E+02    -0.8945E+02    -0.8923E+02    -0.8902E+02    -0.8885E+02    -0.8872E+02    -0.8865E+02    -0.8865E+02
    -0.8858E+02    -0.8858E+02    -0.8865E+02    -0.8877E+02    -0.8894E+02    -0.8913E+02    -0.8934E+02    -0.8957E+02    -0.8980E+02    -0.9005E+02    -0.9030E+02    -0.9056E+02    -0.9081E+02    -0.9107E+02    -0.9132E+02    -0.9157E+02    -0.9181E+02    -0.9204E+02    -0.9224E+02    -0.9242E+02    -0.9254E+02    -0.9260E+02    -0.9255E+02    -0.9235E+02    -0.9193E+02    -0.9118E+02    -0.8996E+02    -0.8809E+02    -0.8532E+02    -0.8139E+02    -0.7598E+02    -0.6879E+02    -0.5959E+02    -0.4824E+02    -0.3465E+02    -0.1875E+02    -0.4570E+00     0.2036E+02     0.4375E+02     0.6967E+02     0.9796E+02     0.1283E+03     0.1600E+03     0.1923E+03     0.2240E+03     0.2536E+03     0.2795E+03     0.2998E+03     0.3128E+03     0.3172E+03     0.3128E+03     0.2998E+03     0.2795E+03     0.2536E+03     0.2239E+03     0.1922E+03     0.1599E+03     0.1282E+03     0.9788E+02     0.6959E+02     0.4365E+02     0.2026E+02    -0.5579E+00    -0.1886E+02    -0.3476E+02    -0.4834E+02    -0.5970E+02    -0.6890E+02    -0.7608E+02    -0.8148E+02    -0.8541E+02    -0.8817E+02    -0.9003E+02    -0.9125E+02    -0.9200E+02    -0.9242E+02    -0.9262E+02    -0.9267E+02    -0.9262E+02    -0.9249E+02    -0.9232E+02    -0.9212E+02    -0.9190E+02    -0.9167E+02    -0.9143E+02    -0.9118E+02    -0.9093E+02    -0.9068E+02    -0.9043E+02    -0.9018E+02    -0.8994E+02    -0.8970E+02    -0.8947E+02    -0.8925E+02    -0.8905E+02    -0.8887E+02    -0.8871E+02    -0.8860E+02    -0.8853E+02    -0.8853E+02
    -0.8843E+02    -0.8843E+02    -0.8849E+02    -0.8860E+02    -0.8874E+02    -0.8891E+02    -0.8909E+02    -0.8929E+02    -0.8949E+02    -0.8970E+02    -0.8992E+02    -0.9013E+02    -0.9034E+02    -0.9055E+02    -0.9075E+02    -0.9094E+02    -0.9111E+02    -0.9127E+02    -0.9139E+02    -0.9148E+02    -0.9151E+02    -0.9145E+02    -0.9128E+02    -0.9094E+02    -0.9036E+02    -0.8946E+02    -0.8811E+02    -0.8616E+02    -0.8341E+02    -0.7965E+02    -0.7465E+02    -0.6820E+02    -0.6014E+02    -0.5041E+02    -0.3900E+02    -0.2591E+02    -0.1119E+02     0.5169E+01     0.2311E+02     0.4252E+02     0.6316E+02     0.8468E+02     0.1066E+03     0.1283E+03     0.1491E+03     0.1679E+03     0.1840E+03     0.1962E+03     0.2040E+03     0.2066E+03     0.2040E+03     0.1962E+03     0.1839E+03     0.1679E+03     0.1490E+03     0.1283E+03     0.1066E+03     0.8461E+02     0.6308E+02     0.4243E+02     0.2302E+02     0.5074E+01    -0.1129E+02    -0.2602E+02    -0.3910E+02    -0.5052E+02    -0.6025E+02    -0.6830E+02    -0.7475E+02    -0.7974E+02    -0.8350E+02    -0.8624E+02    -0.8819E+02    -0.8953E+02    -0.9043E+02    -0.9101E+02    -0.9135E+02    -0.9152E+02    -0.9158E+02    -0.9156E+02    -0.9148E+02    -0.9135E+02    -0.9120E+02    -0.9103E+02    -0.9085E+02    -0.9065E+02    -0.9045E+02    -0.9024E+02    -0.9004E+02    -0.8983E+02    -0.8962E+02    -0.8941E+02    -0.8921E+02    -0.8902E+02    -0.8885E+02    -0.8869E+02    -0.8855E+02    -0.8845E+02    -0.8839E+02    -0.8839E+02
    -0.8827E+02    -0.8827E+02    -0.8832E+02    -0.8841E+02    -0.8853E+02    -0.8867E+02    -0.8882E+02    -0.8898E+02    -0.8915E+02    -0.8932E+02    -0.8949E+02    -0.8966E+02    -0.8982E+02    -0.8998E+02    -0.9012E+02    -0.9025E+02    -0.9036E+02    -0.9044E+02    -0.9049E+02    -0.9048E+02    -0.9041E+02    -0.9024E+02    -0.8995E+02    -0.8948E+02    -0.8878E+02    -0.8777E+02    -0.8634E+02    -0.8437E+02    -0.8171E+02    -0.7820E+02    -0.7366E+02    -0.6796E+02    -0.6100E+02    -0.5276E+02    -0.4327E+02    -0.3258E+02    -0.2078E+02    -0.7959E+01     0.5796E+01     0.2034E+02     0.3547E+02     0.5090E+02     0.6628E+02     0.8118E+02     0.9510E+02     0.1075E+03     0.1179E+03     0.1257E+03     0.1306E+03     0.1322E+03     0.1306E+03     0.1257E+03     0.1179E+03     0.1075E+03     0.9505E+02     0.8113E+02     0.6622E+02     0.5084E+02     0.3540E+02     0.2026E+02     0.5709E+01    -0.8052E+01    -0.2088E+02    -0.3268E+02    -0.4337E+02    -0.5287E+02    -0.6111E+02    -0.6806E+02    -0.7376E+02    -0.7829E+02    -0.8180E+02    -0.8445E+02    -0.8642E+02    -0.8784E+02    -0.8886E+02    -0.8955E+02    -0.9002E+02    -0.9031E+02    -0.9048E+02    -0.9056E+02    -0.9057E+02    -0.9053E+02    -0.9045E+02    -0.9035E+02    -0.9022E+02    -0.9008E+02    -0.8993E+02    -0.8977E+02    -0.8961E+02    -0.8944E+02    -0.8927E+02    -0.8910E+02    -0.8893E+02    -0.8877E+02    -0.8863E+02    -0.8849E+02    -0.8838E+02    -0.8829E+02    -0.8824E+02    -0.8824E+02
    -0.8810E+02    -0.8810E+02    -0.8814E+02    -0.8821E+02    -0.8831E+02    -0.8842E+02    -0.8854E+02    -0.8866E+02    -0.8879E+02    -0.8892E+02    -0.8905E+02    -0.8917E+02    -0.8929E+02    -0.8939E+02    -0.8947E+02    -0.8954E+02    -0.8958E+02    -0.8959E+02    -0.8955E+02    -0.8946E+02    -0.8930E+02    -0.8903E+02    -0.8864E+02    -0.8807E+02    -0.8728E+02    -0.8621E+02    -0.8475E+02    -0.8283E+02    -0.8033E+02    -0.7711E+02    -0.7307E+02    -0.6810E+02    -0.6215E+02    -0.5523E+02    -0.4737E+02    -0.3867E+02    -0.2921E+02    -0.1911E+02    -0.8494E+01     0.2512E+01     0.1374E+02     0.2497E+02     0.3596E+02     0.4642E+02     0.5603E+02     0.6448E+02     0.7144E+02     0.7665E+02     0.7986E+02     0.8095E+02     0.7985E+02     0.7663E+02     0.7142E+02     0.6445E+02     0.5599E+02     0.4637E+02     0.3590E+02     0.2491E+02     0.1367E+02     0.2434E+01    -0.8578E+01    -0.1920E+02    -0.2930E+02    -0.3877E+02    -0.4748E+02    -0.5533E+02    -0.6225E+02    -0.6820E+02    -0.7316E+02    -0.7720E+02    -0.8041E+02    -0.8292E+02    -0.8483E+02    -0.8628E+02    -0.8736E+02    -0.8815E+02    -0.8871E+02    -0.8911E+02    -0.8937E+02    -0.8954E+02    -0.8963E+02    -0.8967E+02    -0.8967E+02    -0.8963E+02    -0.8957E+02    -0.8948E+02    -0.8938E+02    -0.8927E+02    -0.8915E+02    -0.8903E+02    -0.8890E+02    -0.8877E+02    -0.8864E+02    -0.8851E+02    -0.8839E+02    -0.8829E+02    -0.8819E+02    -0.8812E+02    -0.8808E+02    -0.8808E+02
    -0.8793E+02    -0.8793E+02    -0.8796E+02    -0.8801E+02    -0.8808E+02    -0.8816E+02    -0.8825E+02    -0.8834E+02    -0.8843E+02    -0.8852E+02    -0.8861E+02    -0.8868E+02    -0.8874E+02    -0.8879E+02    -0.8882E+02    -0.8883E+02    -0.8881E+02    -0.8875E+02    -0.8864E+02    -0.8847E+02    -0.8823E+02    -0.8788E+02    -0.8741E+02    -0.8678E+02    -0.8595E+02    -0.8485E+02    -0.8343E+02    -0.8161E+02    -0.7930E+02    -0.7641E+02    -0.7286E+02    -0.6859E+02    -0.6356E+02    -0.5778E+02    -0.5132E+02    -0.4423E+02    -0.3663E+02    -0.2861E+02    -0.2032E+02    -0.1187E+02    -0.3396E+01     0.4943E+01     0.1297E+02     0.2051E+02     0.2734E+02     0.3328E+02     0.3812E+02     0.4171E+02     0.4392E+02     0.4466E+02     0.4391E+02     0.4170E+02     0.3810E+02     0.3325E+02     0.2730E+02     0.2046E+02     0.1292E+02     0.4882E+01    -0.3464E+01    -0.1194E+02    -0.2040E+02    -0.2870E+02    -0.3672E+02    -0.4433E+02    -0.5141E+02    -0.5788E+02    -0.6366E+02    -0.6868E+02    -0.7296E+02    -0.7650E+02    -0.7938E+02    -0.8169E+02    -0.8351E+02    -0.8493E+02    -0.8602E+02    -0.8686E+02    -0.8749E+02    -0.8796E+02    -0.8830E+02    -0.8855E+02    -0.8872E+02    -0.8882E+02    -0.8889E+02    -0.8891E+02    -0.8891E+02    -0.8888E+02    -0.8883E+02    -0.8877E+02    -0.8870E+02    -0.8862E+02    -0.8853E+02    -0.8844E+02    -0.8834E+02    -0.8825E+02    -0.8816E+02    -0.8808E+02    -0.8801E+02    -0.8795E+02    -0.8792E+02    -0.8792E+02
    -0.8776E+02    -0.8776E+02    -0.8778E+02    -0.8782E+02    -0.8786E+02    -0.8792E+02    -0.8797E+02    -0.8803E+02    -0.8808E+02    -0.8813E+02    -0.8817E+02    -0.8820E+02    -0.8822E+02    -0.8822E+02    -0.8820E+02    -0.8815E+02    -0.8807E+02    -0.8795E+02    -0.8778E+02    -0.8755E+02    -0.8725E+02    -0.8685E+02    -0.8633E+02    -0.8567E+02    -0.8482E+02    -0.8375E+02    -0.8240E+02    -0.8072E+02    -0.7864E+02    -0.7610E+02    -0.7303E+02    -0.6940E+02    -0.6519E+02    -0.6041E+02    -0.5511E+02    -0.4935E+02    -0.4323E+02    -0.3683E+02    -0.3028E+02    -0.2367E+02    -0.1715E+02    -0.1082E+02    -0.4800E+01     0.7749E+00     0.5777E+01     0.1008E+02     0.1356E+02     0.1613E+02     0.1770E+02     0.1823E+02     0.1769E+02     0.1611E+02     0.1354E+02     0.1005E+02     0.5740E+01     0.7313E+00    -0.4851E+01    -0.1087E+02    -0.1721E+02    -0.2374E+02    -0.3035E+02    -0.3691E+02    -0.4331E+02    -0.4944E+02    -0.5520E+02    -0.6050E+02    -0.6528E+02    -0.6949E+02    -0.7312E+02    -0.7618E+02    -0.7872E+02    -0.8080E+02    -0.8248E+02    -0.8382E+02    -0.8489E+02    -0.8574E+02    -0.8640E+02    -0.8692E+02    -0.8732E+02    -0.8762E+02    -0.8785E+02    -0.8802E+02    -0.8814E+02    -0.8822E+02    -0.8827E+02    -0.8830E+02    -0.8830E+02    -0.8828E+02    -0.8825E+02    -0.8821E+02    -0.8816E+02    -0.8811E+02    -0.8805E+02    -0.8799E+02    -0.8793E+02    -0.8787E+02    -0.8782E+02    -0.8779E+02    -0.8776E+02    -0.8776E+02
    -0.8760E+02    -0.8760E+02    -0.8761E+02    -0.8763E+02    -0.8765E+02    -0.8768E+02    -0.8771E+02    -0.8773E+02    -0.8775E+02    -0.8776E+02    -0.8777E+02    -0.8776E+02    -0.8773E+02    -0.8768E+02    -0.8762E+02    -0.8752E+02    -0.8739E+02    -0.8723E+02    -0.8701E+02    -0.8674E+02    -0.8639E+02    -0.8596E+02    -0.8542E+02    -0.8476E+02    -0.8393E+02    -0.8291E+02    -0.8167E+02    -0.8015E+02    -0.7832E+02    -0.7612E+02    -0.7352E+02    -0.7048E+02    -0.6699E+02    -0.6308E+02    -0.5876E+02    -0.5410E+02    -0.4918E+02    -0.4406E+02    -0.3885E+02    -0.3364E+02    -0.2852E+02    -0.2360E+02    -0.1897E+02    -0.1473E+02    -0.1095E+02    -0.7737E+01    -0.5149E+01    -0.3253E+01    -0.2097E+01    -0.1710E+01    -0.2104E+01    -0.3267E+01    -0.5170E+01    -0.7765E+01    -0.1099E+02    -0.1477E+02    -0.1902E+02    -0.2365E+02    -0.2858E+02    -0.3370E+02    -0.3892E+02    -0.4414E+02    -0.4925E+02    -0.5418E+02    -0.5884E+02    -0.6316E+02    -0.6708E+02    -0.7056E+02    -0.7359E+02    -0.7619E+02    -0.7839E+02    -0.8022E+02    -0.8174E+02    -0.8298E+02    -0.8399E+02    -0.8482E+02    -0.8549E+02    -0.8602E+02    -0.8646E+02    -0.8680E+02    -0.8707E+02    -0.8729E+02    -0.8746E+02    -0.8759E+02    -0.8768E+02    -0.8775E+02    -0.8780E+02    -0.8782E+02    -0.8783E+02    -0.8783E+02    -0.8782E+02    -0.8780E+02    -0.8777E+02    -0.8774E+02    -0.8771E+02    -0.8768E+02    -0.8765E+02    -0.8763E+02    -0.8761E+02    -0.8761E+02
    -0.8745E+02    -0.8745E+02    -0.8745E+02    -0.8746E+02    -0.8746E+02    -0.8747E+02    -0.8747E+02    -0.8746E+02    -0.8745E+02    -0.8743E+02    -0.8740E+02    -0.8735E+02    -0.8729E+02    -0.8720E+02    -0.8710E+02    -0.8697E+02    -0.8680E+02    -0.8660E+02    -0.8635E+02    -0.8605E+02    -0.8568E+02    -0.8523E+02    -0.8470E+02    -0.8405E+02    -0.8327E+02    -0.8233E+02    -0.8120E+02    -0.7987E+02    -0.7828E+02    -0.7641E+02    -0.7423E+02    -0.7173E+02    -0.6888E+02    -0.6571E+02    -0.6224E+02    -0.5850E+02    -0.5456E+02    -0.5049E+02    -0.4635E+02    -0.4222E+02    -0.3819E+02    -0.3432E+02    -0.3069E+02    -0.2738E+02    -0.2445E+02    -0.2197E+02    -0.1998E+02    -0.1854E+02    -0.1765E+02    -0.1736E+02    -0.1766E+02    -0.1855E+02    -0.2000E+02    -0.2199E+02    -0.2448E+02    -0.2741E+02    -0.3073E+02    -0.3436E+02    -0.3824E+02    -0.4228E+02    -0.4641E+02    -0.5055E+02    -0.5463E+02    -0.5857E+02    -0.6231E+02    -0.6578E+02    -0.6895E+02    -0.7180E+02    -0.7430E+02    -0.7647E+02    -0.7834E+02    -0.7993E+02    -0.8126E+02    -0.8239E+02    -0.8332E+02    -0.8410E+02    -0.8475E+02    -0.8529E+02    -0.8573E+02    -0.8610E+02    -0.8640E+02    -0.8665E+02    -0.8685E+02    -0.8702E+02    -0.8715E+02    -0.8726E+02    -0.8734E+02    -0.8740E+02    -0.8745E+02    -0.8748E+02    -0.8750E+02    -0.8751E+02    -0.8752E+02    -0.8751E+02    -0.8751E+02    -0.8750E+02    -0.8749E+02    -0.8748E+02    -0.8747E+02    -0.8747E+02
    -0.8731E+02    -0.8731E+02    -0.8731E+02    -0.8730E+02    -0.8729E+02    -0.8727E+02    -0.8725E+02    -0.8722E+02    -0.8718E+02    -0.8713E+02    -0.8707E+02    -0.8699E+02    -0.8690E+02    -0.8678E+02    -0.8665E+02    -0.8649E+02    -0.8630E+02    -0.8607E+02    -0.8580E+02    -0.8548E+02    -0.8510E+02    -0.8466E+02    -0.8414E+02    -0.8353E+02    -0.8281E+02    -0.8196E+02    -0.8096E+02    -0.7980E+02    -0.7845E+02    -0.7689E+02    -0.7509E+02    -0.7306E+02    -0.7077E+02    -0.6824E+02    -0.6548E+02    -0.6252E+02    -0.5941E+02    -0.5619E+02    -0.5293E+02    -0.4968E+02    -0.4650E+02    -0.4347E+02    -0.4062E+02    -0.3803E+02    -0.3574E+02    -0.3380E+02    -0.3225E+02    -0.3112E+02    -0.3043E+02    -0.3021E+02    -0.3044E+02    -0.3113E+02    -0.3227E+02    -0.3383E+02    -0.3577E+02    -0.3806E+02    -0.4066E+02    -0.4351E+02    -0.4655E+02    -0.4973E+02    -0.5298E+02    -0.5625E+02    -0.5947E+02    -0.6258E+02    -0.6554E+02    -0.6830E+02    -0.7083E+02    -0.7311E+02    -0.7515E+02    -0.7694E+02    -0.7850E+02    -0.7985E+02    -0.8101E+02    -0.8201E+02    -0.8285E+02    -0.8357E+02    -0.8419E+02    -0.8471E+02    -0.8515E+02    -0.8552E+02    -0.8584E+02    -0.8611E+02    -0.8634E+02    -0.8653E+02    -0.8669E+02    -0.8683E+02    -0.8694E+02    -0.8703E+02    -0.8711E+02    -0.8717E+02    -0.8722E+02    -0.8725E+02    -0.8728E+02    -0.8731E+02    -0.8732E+02    -0.8733E+02    -0.8734E+02    -0.8734E+02    -0.8734E+02    -0.8734E+02
    -0.8719E+02    -0.8719E+02    -0.8718E+02    -0.8716E+02    -0.8714E+02    -0.8710E+02    -0.8706E+02    -0.8701E+02    -0.8695E+02    -0.8687E+02    -0.8679E+02    -0.8669E+02    -0.8657E+02    -0.8643E+02    -0.8627E+02    -0.8609E+02    -0.8588E+02    -0.8564E+02    -0.8536E+02    -0.8504E+02    -0.8467E+02    -0.8424E+02    -0.8374E+02    -0.8318E+02    -0.8252E+02    -0.8177E+02    -0.8090E+02    -0.7991E+02    -0.7877E+02    -0.7748E+02    -0.7602E+02    -0.7438E+02    -0.7256E+02    -0.7057E+02    -0.6841E+02    -0.6610E+02    -0.6368E+02    -0.6118E+02    -0.5864E+02    -0.5611E+02    -0.5364E+02    -0.5128E+02    -0.4906E+02    -0.4705E+02    -0.4527E+02    -0.4376E+02    -0.4255E+02    -0.4168E+02    -0.4114E+02    -0.4097E+02    -0.4115E+02    -0.4169E+02    -0.4257E+02    -0.4378E+02    -0.4529E+02    -0.4707E+02    -0.4910E+02    -0.5131E+02    -0.5368E+02    -0.5616E+02    -0.5869E+02    -0.6123E+02    -0.6373E+02    -0.6615E+02    -0.6846E+02    -0.7062E+02    -0.7261E+02    -0.7443E+02    -0.7606E+02    -0.7752E+02    -0.7881E+02    -0.7995E+02    -0.8094E+02    -0.8181E+02    -0.8256E+02    -0.8321E+02    -0.8378E+02    -0.8427E+02    -0.8470E+02    -0.8507E+02    -0.8539E+02    -0.8567E+02    -0.8591E+02    -0.8612E+02    -0.8630E+02    -0.8646E+02    -0.8660E+02    -0.8671E+02    -0.8681E+02    -0.8690E+02    -0.8697E+02    -0.8703E+02    -0.8708E+02    -0.8712E+02    -0.8716E+02    -0.8719E+02    -0.8721E+02    -0.8722E+02    -0.8723E+02    -0.8723E+02
    -0.8709E+02    -0.8709E+02    -0.8707E+02    -0.8705E+02    -0.8701E+02    -0.8696E+02    -0.8690E+02    -0.8683E+02    -0.8675E+02    -0.8666E+02    -0.8655E+02    -0.8643E+02    -0.8630E+02    -0.8614E+02    -0.8597E+02    -0.8578E+02    -0.8556E+02    -0.8531E+02    -0.8503E+02    -0.8471E+02    -0.8435E+02    -0.8394E+02    -0.8348E+02    -0.8296E+02    -0.8238E+02    -0.8171E+02    -0.8096E+02    -0.8012E+02    -0.7917E+02    -0.7811E+02    -0.7694E+02    -0.7563E+02    -0.7420E+02    -0.7265E+02    -0.7098E+02    -0.6921E+02    -0.6735E+02    -0.6544E+02    -0.6350E+02    -0.6157E+02    -0.5968E+02    -0.5786E+02    -0.5617E+02    -0.5462E+02    -0.5325E+02    -0.5209E+02    -0.5116E+02    -0.5049E+02    -0.5008E+02    -0.4994E+02    -0.5008E+02    -0.5049E+02    -0.5117E+02    -0.5210E+02    -0.5327E+02    -0.5464E+02    -0.5619E+02    -0.5789E+02    -0.5971E+02    -0.6160E+02    -0.6354E+02    -0.6548E+02    -0.6739E+02    -0.6925E+02    -0.7102E+02    -0.7269E+02    -0.7424E+02    -0.7567E+02    -0.7697E+02    -0.7815E+02    -0.7921E+02    -0.8015E+02    -0.8099E+02    -0.8174E+02    -0.8240E+02    -0.8299E+02    -0.8351E+02    -0.8397E+02    -0.8437E+02    -0.8473E+02    -0.8505E+02    -0.8533E+02    -0.8558E+02    -0.8580E+02    -0.8599E+02    -0.8616E+02    -0.8631E+02    -0.8645E+02    -0.8656E+02    -0.8667E+02    -0.8676E+02    -0.8684E+02    -0.8691E+02    -0.8697E+02    -0.8702E+02    -0.8706E+02    -0.8709E+02    -0.8712E+02    -0.8713E+02    -0.8713E+02
    -0.8700E+02    -0.8700E+02    -0.8699E+02    -0.8695E+02    -0.8690E+02    -0.8684E+02    -0.8677E+02    -0.8668E+02    -0.8659E+02    -0.8648E+02    -0.8636E+02    -0.8623E+02    -0.8608E+02    -0.8592E+02    -0.8574E+02    -0.8553E+02    -0.8531E+02    -0.8506E+02    -0.8478E+02    -0.8448E+02    -0.8413E+02    -0.8375E+02    -0.8333E+02    -0.8286E+02    -0.8234E+02    -0.8176E+02    -0.8112E+02    -0.8040E+02    -0.7962E+02    -0.7875E+02    -0.7780E+02    -0.7677E+02    -0.7565E+02    -0.7445E+02    -0.7317E+02    -0.7182E+02    -0.7042E+02    -0.6898E+02    -0.6752E+02    -0.6607E+02    -0.6465E+02    -0.6329E+02    -0.6201E+02    -0.6084E+02    -0.5981E+02    -0.5894E+02    -0.5824E+02    -0.5773E+02    -0.5742E+02    -0.5731E+02    -0.5742E+02    -0.5773E+02    -0.5825E+02    -0.5895E+02    -0.5983E+02    -0.6086E+02    -0.6203E+02    -0.6331E+02    -0.6467E+02    -0.6609E+02    -0.6754E+02    -0.6900E+02    -0.7044E+02    -0.7185E+02    -0.7319E+02    -0.7447E+02    -0.7568E+02    -0.7679E+02    -0.7783E+02    -0.7878E+02    -0.7964E+02    -0.8043E+02    -0.8114E+02    -0.8178E+02    -0.8236E+02    -0.8288E+02    -0.8335E+02    -0.8377E+02    -0.8415E+02    -0.8449E+02    -0.8480E+02    -0.8507E+02    -0.8532E+02    -0.8554E+02    -0.8574E+02    -0.8592E+02    -0.8609E+02    -0.8623E+02    -0.8636E+02    -0.8648E+02    -0.8659E+02    -0.8668E+02    -0.8677E+02    -0.8684E+02    -0.8690E+02    -0.8696E+02    -0.8700E+02    -0.8703E+02    -0.8705E+02    -0.8705E+02
    -0.8694E+02    -0.8694E+02    -0.8691E+02    -0.8687E+02    -0.8682E+02    -0.8675E+02    -0.8666E+02    -0.8657E+02    -0.8646E+02    -0.8635E+02    -0.8622E+02    -0.8608E+02    -0.8592E+02    -0.8575E+02    -0.8556E+02    -0.8536E+02    -0.8514E+02    -0.8489E+02    -0.8462E+02    -0.8433E+02    -0.8401E+02    -0.8366E+02    -0.8327E+02    -0.8285E+02    -0.8239E+02    -0.8188E+02    -0.8133E+02    -0.8073E+02    -0.8007E+02    -0.7937E+02    -0.7860E+02    -0.7778E+02    -0.7690E+02    -0.7597E+02    -0.7499E+02    -0.7396E+02    -0.7291E+02    -0.7183E+02    -0.7075E+02    -0.6967E+02    -0.6862E+02    -0.6761E+02    -0.6667E+02    -0.6581E+02    -0.6505E+02    -0.6441E+02    -0.6389E+02    -0.6351E+02    -0.6328E+02    -0.6321E+02    -0.6329E+02    -0.6352E+02    -0.6390E+02    -0.6442E+02    -0.6506E+02    -0.6583E+02    -0.6669E+02    -0.6763E+02    -0.6864E+02    -0.6969E+02    -0.7076E+02    -0.7185E+02    -0.7292E+02    -0.7398E+02    -0.7500E+02    -0.7599E+02    -0.7692E+02    -0.7779E+02    -0.7862E+02    -0.7938E+02    -0.8009E+02    -0.8074E+02    -0.8134E+02    -0.8189E+02    -0.8240E+02    -0.8286E+02    -0.8328E+02    -0.8366E+02    -0.8401E+02    -0.8433E+02    -0.8463E+02    -0.8489E+02    -0.8513E+02    -0.8536E+02    -0.8556E+02    -0.8574E+02    -0.8591E+02    -0.8607E+02    -0.8621E+02    -0.8634E+02    -0.8645E+02    -0.8656E+02    -0.8665E+02    -0.8674E+02    -0.8681E+02    -0.8687E+02    -0.8692E+02    -0.8696E+02    -0.8698E+02    -0.8698E+02
    -0.8688E+02    -0.8688E+02    -0.8686E+02    -0.8681E+02    -0.8675E+02    -0.8667E+02    -0.8658E+02    -0.8648E+02    -0.8637E+02    -0.8625E+02    -0.8611E+02    -0.8596E+02    -0.8580E+02    -0.8563E+02    -0.8544E+02    -0.8524E+02    -0.8502E+02    -0.8479E+02    -0.8453E+02    -0.8425E+02    -0.8395E+02    -0.8363E+02    -0.8328E+02    -0.8290E+02    -0.8249E+02    -0.8205E+02    -0.8158E+02    -0.8107E+02    -0.8053E+02    -0.7994E+02    -0.7932E+02    -0.7866E+02    -0.7797E+02    -0.7724E+02    -0.7649E+02    -0.7570E+02    -0.7491E+02    -0.7410E+02    -0.7329E+02    -0.7250E+02    -0.7172E+02    -0.7099E+02    -0.7030E+02    -0.6967E+02    -0.6912E+02    -0.6865E+02    -0.6827E+02    -0.6800E+02    -0.6783E+02    -0.6778E+02    -0.6783E+02    -0.6800E+02    -0.6828E+02    -0.6865E+02    -0.6912E+02    -0.6968E+02    -0.7031E+02    -0.7100E+02    -0.7173E+02    -0.7251E+02    -0.7330E+02    -0.7411E+02    -0.7492E+02    -0.7571E+02    -0.7650E+02    -0.7725E+02    -0.7798E+02    -0.7867E+02    -0.7933E+02    -0.7995E+02    -0.8053E+02    -0.8108E+02    -0.8158E+02    -0.8206E+02    -0.8250E+02    -0.8290E+02    -0.8328E+02    -0.8363E+02    -0.8395E+02    -0.8425E+02    -0.8452E+02    -0.8478E+02    -0.8501E+02    -0.8523E+02    -0.8543E+02    -0.8562E+02    -0.8579E+02    -0.8594E+02    -0.8609E+02    -0.8622E+02    -0.8635E+02    -0.8646E+02    -0.8656E+02    -0.8666E+02    -0.8674E+02    -0.8681E+02    -0.8686E+02    -0.8690E+02    -0.8693E+02    -0.8693E+02
    -0.8684E+02    -0.8684E+02    -0.8682E+02    -0.8677E+02    -0.8670E+02    -0.8662E+02    -0.8653E+02    -0.8642E+02    -0.8630E+02    -0.8618E+02    -0.8604E+02    -0.8589E+02    -0.8573E+02    -0.8556E+02    -0.8537E+02    -0.8517E+02    -0.8496E+02    -0.8474E+02    -0.8449E+02    -0.8423E+02    -0.8396E+02    -0.8366E+02    -0.8334E+02    -0.8301E+02    -0.8264E+02    -0.8226E+02    -0.8185E+02    -0.8142E+02    -0.8096E+02    -0.8048E+02    -0.7997E+02    -0.7944E+02    -0.7888E+02    -0.7831E+02    -0.7772E+02    -0.7712E+02    -0.7651E+02    -0.7590E+02    -0.7529E+02    -0.7470E+02    -0.7412E+02    -0.7358E+02    -0.7308E+02    -0.7262E+02    -0.7222E+02    -0.7187E+02    -0.7160E+02    -0.7140E+02    -0.7128E+02    -0.7124E+02    -0.7128E+02    -0.7141E+02    -0.7160E+02    -0.7188E+02    -0.7222E+02    -0.7262E+02    -0.7308E+02    -0.7359E+02    -0.7413E+02    -0.7470E+02    -0.7529E+02    -0.7590E+02    -0.7651E+02    -0.7712E+02    -0.7772E+02    -0.7831E+02    -0.7889E+02    -0.7944E+02    -0.7997E+02    -0.8048E+02    -0.8096E+02    -0.8142E+02    -0.8185E+02    -0.8226E+02    -0.8264E+02    -0.8300E+02    -0.8334E+02    -0.8365E+02    -0.8395E+02    -0.8422E+02    -0.8448E+02    -0.8472E+02    -0.8494E+02    -0.8515E+02    -0.8535E+02    -0.8553E+02    -0.8570E+02    -0.8586E+02    -0.8601E+02    -0.8615E+02    -0.8627E+02    -0.8639E+02    -0.8650E+02    -0.8660E+02    -0.8668E+02    -0.8676E+02    -0.8682E+02    -0.8686E+02    -0.8689E+02    -0.8689E+02
    -0.8682E+02    -0.8682E+02    -0.8679E+02    -0.8674E+02    -0.8667E+02    -0.8659E+02    -0.8649E+02    -0.8638E+02    -0.8626E+02    -0.8613E+02    -0.8599E+02    -0.8585E+02    -0.8569E+02    -0.8552E+02    -0.8534E+02    -0.8515E+02    -0.8495E+02    -0.8473E+02    -0.8450E+02    -0.8426E+02    -0.8401E+02    -0.8373E+02    -0.8345E+02    -0.8315E+02    -0.8283E+02    -0.8249E+02    -0.8214E+02    -0.8177E+02    -0.8138E+02    -0.8097E+02    -0.8055E+02    -0.8012E+02    -0.7967E+02    -0.7921E+02    -0.7875E+02    -0.7827E+02    -0.7780E+02    -0.7733E+02    -0.7687E+02    -0.7642E+02    -0.7599E+02    -0.7558E+02    -0.7521E+02    -0.7487E+02    -0.7457E+02    -0.7432E+02    -0.7412E+02    -0.7398E+02    -0.7389E+02    -0.7386E+02    -0.7389E+02    -0.7398E+02    -0.7412E+02    -0.7432E+02    -0.7457E+02    -0.7487E+02    -0.7521E+02    -0.7558E+02    -0.7599E+02    -0.7642E+02    -0.7687E+02    -0.7733E+02    -0.7780E+02    -0.7827E+02    -0.7874E+02    -0.7921E+02    -0.7967E+02    -0.8012E+02    -0.8055E+02    -0.8097E+02    -0.8137E+02    -0.8176E+02    -0.8213E+02    -0.8248E+02    -0.8282E+02    -0.8313E+02    -0.8343E+02    -0.8372E+02    -0.8399E+02    -0.8424E+02    -0.8448E+02    -0.8471E+02    -0.8492E+02    -0.8512E+02    -0.8531E+02    -0.8549E+02    -0.8565E+02    -0.8581E+02    -0.8596E+02    -0.8610E+02    -0.8623E+02    -0.8634E+02    -0.8646E+02    -0.8656E+02    -0.8665E+02    -0.8672E+02    -0.8679E+02    -0.8683E+02    -0.8686E+02    -0.8686E+02
    -0.8680E+02    -0.8680E+02    -0.8677E+02    -0.8672E+02    -0.8665E+02    -0.8657E+02    -0.8647E+02    -0.8636E+02    -0.8624E+02    -0.8611E+02    -0.8598E+02    -0.8583E+02    -0.8567E+02    -0.8551E+02    -0.8534E+02    -0.8515E+02    -0.8496E+02    -0.8476E+02    -0.8455E+02    -0.8432E+02    -0.8409E+02    -0.8384E+02    -0.8358E+02    -0.8331E+02    -0.8303E+02    -0.8273E+02    -0.8243E+02    -0.8211E+02    -0.8178E+02    -0.8144E+02    -0.8108E+02    -0.8072E+02    -0.8036E+02    -0.7999E+02    -0.7961E+02    -0.7923E+02    -0.7886E+02    -0.7849E+02    -0.7813E+02    -0.7779E+02    -0.7746E+02    -0.7715E+02    -0.7686E+02    -0.7661E+02    -0.7639E+02    -0.7620E+02    -0.7605E+02    -0.7594E+02    -0.7587E+02    -0.7585E+02    -0.7587E+02    -0.7594E+02    -0.7605E+02    -0.7620E+02    -0.7638E+02    -0.7661E+02    -0.7686E+02    -0.7715E+02    -0.7745E+02    -0.7778E+02    -0.7813E+02    -0.7849E+02    -0.7886E+02    -0.7923E+02    -0.7960E+02    -0.7998E+02    -0.8035E+02    -0.8072E+02    -0.8108E+02    -0.8143E+02    -0.8177E+02    -0.8209E+02    -0.8241E+02    -0.8272E+02    -0.8301E+02    -0.8329E+02    -0.8356E+02    -0.8382E+02    -0.8406E+02    -0.8430E+02    -0.8452E+02    -0.8473E+02    -0.8493E+02    -0.8512E+02    -0.8530E+02    -0.8547E+02    -0.8563E+02    -0.8579E+02    -0.8593E+02    -0.8607E+02    -0.8620E+02    -0.8632E+02    -0.8643E+02    -0.8653E+02    -0.8662E+02    -0.8670E+02    -0.8677E+02    -0.8681E+02    -0.8684E+02    -0.8684E+02
    -0.8680E+02    -0.8680E+02    -0.8677E+02    -0.8672E+02    -0.8665E+02    -0.8656E+02    -0.8646E+02    -0.8636E+02    -0.8624E+02    -0.8611E+02    -0.8598E+02    -0.8583E+02    -0.8568E+02    -0.8553E+02    -0.8536E+02    -0.8519E+02    -0.8501E+02    -0.8482E+02    -0.8462E+02    -0.8441E+02    -0.8420E+02    -0.8397E+02    -0.8374E+02    -0.8350E+02    -0.8324E+02    -0.8298E+02    -0.8272E+02    -0.8244E+02    -0.8216E+02    -0.8186E+02    -0.8157E+02    -0.8127E+02    -0.8096E+02    -0.8066E+02    -0.8035E+02    -0.8005E+02    -0.7975E+02    -0.7945E+02    -0.7917E+02    -0.7890E+02    -0.7864E+02    -0.7840E+02    -0.7818E+02    -0.7798E+02    -0.7781E+02    -0.7767E+02    -0.7755E+02    -0.7747E+02    -0.7742E+02    -0.7740E+02    -0.7742E+02    -0.7747E+02    -0.7755E+02    -0.7766E+02    -0.7781E+02    -0.7798E+02    -0.7817E+02    -0.7839E+02    -0.7863E+02    -0.7889E+02    -0.7916E+02    -0.7945E+02    -0.7974E+02    -0.8004E+02    -0.8034E+02    -0.8065E+02    -0.8095E+02    -0.8126E+02    -0.8156E+02    -0.8185E+02    -0.8214E+02    -0.8242E+02    -0.8270E+02    -0.8296E+02    -0.8322E+02    -0.8347E+02    -0.8371E+02    -0.8394E+02    -0.8417E+02    -0.8438E+02    -0.8458E+02    -0.8478E+02    -0.8497E+02    -0.8515E+02    -0.8532E+02    -0.8548E+02    -0.8564E+02    -0.8579E+02    -0.8593E+02    -0.8606E+02    -0.8619E+02    -0.8631E+02    -0.8642E+02    -0.8652E+02    -0.8661E+02    -0.8669E+02    -0.8676E+02    -0.8681E+02    -0.8683E+02    -0.8683E+02
    -0.8680E+02    -0.8680E+02    -0.8677E+02    -0.8672E+02    -0.8665E+02    -0.8657E+02    -0.8647E+02    -0.8636E+02    -0.8625E+02    -0.8613E+02    -0.8599E+02    -0.8586E+02    -0.8571E+02    -0.8556E+02    -0.8540E+02    -0.8524E+02    -0.8507E+02    -0.8489E+02    -0.8471E+02    -0.8452E+02    -0.8432E+02    -0.8412E+02    -0.8391E+02    -0.8369E+02    -0.8347E+02    -0.8324E+02    -0.8300E+02    -0.8276E+02    -0.8251E+02    -0.8226E+02    -0.8201E+02    -0.8176E+02    -0.8150E+02    -0.8125E+02    -0.8099E+02    -0.8074E+02    -0.8050E+02    -0.8026E+02    -0.8003E+02    -0.7981E+02    -0.7961E+02    -0.7942E+02    -0.7924E+02    -0.7909E+02    -0.7895E+02    -0.7884E+02    -0.7875E+02    -0.7869E+02    -0.7865E+02    -0.7864E+02    -0.7865E+02    -0.7869E+02    -0.7875E+02    -0.7884E+02    -0.7895E+02    -0.7908E+02    -0.7924E+02    -0.7941E+02    -0.7960E+02    -0.7981E+02    -0.8002E+02    -0.8025E+02    -0.8049E+02    -0.8073E+02    -0.8098E+02    -0.8123E+02    -0.8149E+02    -0.8174E+02    -0.8200E+02    -0.8225E+02    -0.8250E+02    -0.8274E+02    -0.8298E+02    -0.8321E+02    -0.8344E+02    -0.8366E+02    -0.8388E+02    -0.8409E+02    -0.8429E+02    -0.8448E+02    -0.8467E+02    -0.8485E+02    -0.8503E+02    -0.8520E+02    -0.8536E+02    -0.8551E+02    -0.8566E+02    -0.8581E+02    -0.8594E+02    -0.8607E+02    -0.8620E+02    -0.8631E+02    -0.8642E+02    -0.8652E+02    -0.8661E+02    -0.8669E+02    -0.8676E+02    -0.8680E+02    -0.8683E+02    -0.8683E+02
    -0.8681E+02    -0.8681E+02    -0.8678E+02    -0.8673E+02    -0.8666E+02    -0.8658E+02    -0.8648E+02    -0.8638E+02    -0.8627E+02    -0.8615E+02    -0.8603E+02    -0.8589E+02    -0.8576E+02    -0.8561E+02    -0.8546E+02    -0.8531E+02    -0.8515E+02    -0.8498E+02    -0.8481E+02    -0.8464E+02    -0.8446E+02    -0.8427E+02    -0.8408E+02    -0.8389E+02    -0.8369E+02    -0.8349E+02    -0.8328E+02    -0.8307E+02    -0.8285E+02    -0.8264E+02    -0.8242E+02    -0.8220E+02    -0.8199E+02    -0.8177E+02    -0.8156E+02    -0.8135E+02    -0.8115E+02    -0.8095E+02    -0.8077E+02    -0.8059E+02    -0.8042E+02    -0.8027E+02    -0.8013E+02    -0.8000E+02    -0.7990E+02    -0.7981E+02    -0.7974E+02    -0.7968E+02    -0.7965E+02    -0.7964E+02    -0.7965E+02    -0.7968E+02    -0.7973E+02    -0.7980E+02    -0.7989E+02    -0.8000E+02    -0.8012E+02    -0.8026E+02    -0.8041E+02    -0.8058E+02    -0.8076E+02    -0.8094E+02    -0.8114E+02    -0.8134E+02    -0.8155E+02    -0.8176E+02    -0.8197E+02    -0.8219E+02    -0.8240E+02    -0.8262E+02    -0.8283E+02    -0.8304E+02    -0.8325E+02    -0.8346E+02    -0.8366E+02    -0.8386E+02    -0.8405E+02    -0.8424E+02    -0.8442E+02    -0.8460E+02    -0.8478E+02    -0.8494E+02    -0.8511E+02    -0.8526E+02    -0.8542E+02    -0.8556E+02    -0.8570E+02    -0.8584E+02    -0.8597E+02    -0.8610E+02    -0.8622E+02    -0.8633E+02    -0.8643E+02    -0.8653E+02    -0.8662E+02    -0.8670E+02    -0.8676E+02    -0.8681E+02    -0.8684E+02    -0.8684E+02
    -0.8682E+02    -0.8682E+02    -0.8679E+02    -0.8674E+02    -0.8668E+02    -0.8660E+02    -0.8651E+02    -0.8641E+02    -0.8630E+02    -0.8619E+02    -0.8607E+02    -0.8594E+02    -0.8581E+02    -0.8567E+02    -0.8553E+02    -0.8539E+02    -0.8524E+02    -0.8509E+02    -0.8493E+02    -0.8477E+02    -0.8461E+02    -0.8444E+02    -0.8426E+02    -0.8409E+02    -0.8391E+02    -0.8373E+02    -0.8355E+02    -0.8336E+02    -0.8317E+02    -0.8299E+02    -0.8280E+02    -0.8261E+02    -0.8243E+02    -0.8225E+02    -0.8207E+02    -0.8189E+02    -0.8172E+02    -0.8156E+02    -0.8140E+02    -0.8125E+02    -0.8112E+02    -0.8099E+02    -0.8088E+02    -0.8078E+02    -0.8069E+02    -0.8062E+02    -0.8056E+02    -0.8052E+02    -0.8049E+02    -0.8048E+02    -0.8049E+02    -0.8051E+02    -0.8055E+02    -0.8061E+02    -0.8068E+02    -0.8077E+02    -0.8087E+02    -0.8098E+02    -0.8111E+02    -0.8125E+02    -0.8139E+02    -0.8155E+02    -0.8171E+02    -0.8188E+02    -0.8205E+02    -0.8223E+02    -0.8241E+02    -0.8259E+02    -0.8278E+02    -0.8297E+02    -0.8315E+02    -0.8334E+02    -0.8352E+02    -0.8370E+02    -0.8388E+02    -0.8406E+02    -0.8423E+02    -0.8440E+02    -0.8457E+02    -0.8473E+02    -0.8489E+02    -0.8504E+02    -0.8520E+02    -0.8534E+02    -0.8548E+02    -0.8562E+02    -0.8576E+02    -0.8589E+02    -0.8601E+02    -0.8613E+02    -0.8624E+02    -0.8635E+02    -0.8645E+02    -0.8655E+02    -0.8664E+02    -0.8671E+02    -0.8677E+02    -0.8682E+02    -0.8684E+02    -0.8684E+02
    -0.8683E+02    -0.8683E+02    -0.8681E+02    -0.8676E+02    -0.8670E+02    -0.8662E+02    -0.8653E+02    -0.8644E+02    -0.8634E+02    -0.8623E+02    -0.8611E+02    -0.8599E+02    -0.8587E+02    -0.8574E+02    -0.8561E+02    -0.8548E+02    -0.8534E+02    -0.8520E+02    -0.8505E+02    -0.8491E+02    -0.8475E+02    -0.8460E+02    -0.8445E+02    -0.8429E+02    -0.8413E+02    -0.8397E+02    -0.8380E+02    -0.8364E+02    -0.8348E+02    -0.8331E+02    -0.8315E+02    -0.8299E+02    -0.8283E+02    -0.8267E+02    -0.8252E+02    -0.8237E+02    -0.8223E+02    -0.8209E+02    -0.8196E+02    -0.8184E+02    -0.8172E+02    -0.8162E+02    -0.8152E+02    -0.8144E+02    -0.8136E+02    -0.8130E+02    -0.8126E+02    -0.8122E+02    -0.8120E+02    -0.8119E+02    -0.8120E+02    -0.8122E+02    -0.8125E+02    -0.8130E+02    -0.8136E+02    -0.8143E+02    -0.8151E+02    -0.8161E+02    -0.8171E+02    -0.8182E+02    -0.8195E+02    -0.8208E+02    -0.8221E+02    -0.8236E+02    -0.8250E+02    -0.8266E+02    -0.8281E+02    -0.8297E+02    -0.8313E+02    -0.8329E+02    -0.8345E+02    -0.8361E+02    -0.8378E+02    -0.8394E+02    -0.8410E+02    -0.8425E+02    -0.8441E+02    -0.8456E+02    -0.8472E+02    -0.8486E+02    -0.8501E+02    -0.8515E+02    -0.8529E+02    -0.8543E+02    -0.8556E+02    -0.8569E+02    -0.8582E+02    -0.8594E+02    -0.8606E+02    -0.8617E+02    -0.8628E+02    -0.8638E+02    -0.8648E+02    -0.8657E+02    -0.8666E+02    -0.8673E+02    -0.8679E+02    -0.8683E+02    -0.8686E+02    -0.8686E+02
    -0.8685E+02    -0.8685E+02    -0.8683E+02    -0.8678E+02    -0.8672E+02    -0.8665E+02    -0.8657E+02    -0.8648E+02    -0.8638E+02    -0.8628E+02    -0.8617E+02    -0.8605E+02    -0.8594E+02    -0.8582E+02    -0.8570E+02    -0.8557E+02    -0.8544E+02    -0.8531E+02    -0.8518E+02    -0.8504E+02    -0.8491E+02    -0.8477E+02    -0.8463E+02    -0.8448E+02    -0.8434E+02    -0.8420E+02    -0.8405E+02    -0.8391E+02    -0.8376E+02    -0.8362E+02    -0.8348E+02    -0.8333E+02    -0.8320E+02    -0.8306E+02    -0.8293E+02    -0.8280E+02    -0.8268E+02    -0.8256E+02    -0.8245E+02    -0.8235E+02    -0.8225E+02    -0.8216E+02    -0.8208E+02    -0.8201E+02    -0.8195E+02    -0.8190E+02    -0.8186E+02    -0.8183E+02    -0.8181E+02    -0.8181E+02    -0.8181E+02    -0.8183E+02    -0.8186E+02    -0.8190E+02    -0.8195E+02    -0.8200E+02    -0.8207E+02    -0.8215E+02    -0.8224E+02    -0.8234E+02    -0.8244E+02    -0.8255E+02    -0.8266E+02    -0.8279E+02    -0.8291E+02    -0.8304E+02    -0.8318E+02    -0.8331E+02    -0.8345E+02    -0.8359E+02    -0.8374E+02    -0.8388E+02    -0.8402E+02    -0.8417E+02    -0.8431E+02    -0.8445E+02    -0.8459E+02    -0.8473E+02    -0.8487E+02    -0.8500E+02    -0.8513E+02    -0.8527E+02    -0.8540E+02    -0.8552E+02    -0.8565E+02    -0.8577E+02    -0.8588E+02    -0.8600E+02    -0.8611E+02    -0.8622E+02    -0.8632E+02    -0.8642E+02    -0.8651E+02    -0.8660E+02    -0.8668E+02    -0.8675E+02    -0.8681E+02    -0.8685E+02    -0.8687E+02    -0.8687E+02
    -0.8687E+02    -0.8687E+02    -0.8685E+02    -0.8681E+02    -0.8675E+02    -0.8668E+02    -0.8660E+02    -0.8652E+02    -0.8642E+02    -0.8633E+02    -0.8622E+02    -0.8612E+02    -0.8601E+02    -0.8590E+02    -0.8578E+02    -0.8567E+02    -0.8555E+02    -0.8543E+02    -0.8531E+02    -0.8518E+02    -0.8506E+02    -0.8493E+02    -0.8480E+02    -0.8467E+02    -0.8454E+02    -0.8442E+02    -0.8429E+02    -0.8416E+02    -0.8403E+02    -0.8390E+02    -0.8378E+02    -0.8365E+02    -0.8353E+02    -0.8342E+02    -0.8330E+02    -0.8319E+02    -0.8309E+02    -0.8299E+02    -0.8289E+02    -0.8280E+02    -0.8272E+02    -0.8264E+02    -0.8258E+02    -0.8252E+02    -0.8247E+02    -0.8242E+02    -0.8239E+02    -0.8237E+02    -0.8235E+02    -0.8235E+02    -0.8235E+02    -0.8236E+02    -0.8239E+02    -0.8242E+02    -0.8246E+02    -0.8251E+02    -0.8257E+02    -0.8263E+02    -0.8271E+02    -0.8279E+02    -0.8288E+02    -0.8297E+02    -0.8307E+02    -0.8318E+02    -0.8328E+02    -0.8340E+02    -0.8351E+02    -0.8363E+02    -0.8375E+02    -0.8388E+02    -0.8400E+02    -0.8413E+02    -0.8426E+02    -0.8438E+02    -0.8451E+02    -0.8464E+02    -0.8477E+02    -0.8489E+02    -0.8502E+02    -0.8514E+02    -0.8526E+02    -0.8538E+02    -0.8550E+02    -0.8562E+02    -0.8573E+02    -0.8585E+02    -0.8596E+02    -0.8606E+02    -0.8617E+02    -0.8627E+02    -0.8637E+02    -0.8646E+02    -0.8655E+02    -0.8663E+02    -0.8671E+02    -0.8677E+02    -0.8683E+02    -0.8687E+02    -0.8689E+02    -0.8689E+02
    -0.8690E+02    -0.8690E+02    -0.8687E+02    -0.8683E+02    -0.8678E+02    -0.8671E+02    -0.8664E+02    -0.8656E+02    -0.8647E+02    -0.8638E+02    -0.8628E+02    -0.8618E+02    -0.8608E+02    -0.8598E+02    -0.8587E+02    -0.8576E+02    -0.8565E+02    -0.8554E+02    -0.8543E+02    -0.8532E+02    -0.8520E+02    -0.8509E+02    -0.8497E+02    -0.8486E+02    -0.8474E+02    -0.8462E+02    -0.8451E+02    -0.8439E+02    -0.8428E+02    -0.8417E+02    -0.8406E+02    -0.8395E+02    -0.8384E+02    -0.8374E+02    -0.8364E+02    -0.8355E+02    -0.8345E+02    -0.8337E+02    -0.8329E+02    -0.8321E+02    -0.8314E+02    -0.8307E+02    -0.8302E+02    -0.8297E+02    -0.8292E+02    -0.8289E+02    -0.8286E+02    -0.8284E+02    -0.8282E+02    -0.8282E+02    -0.8282E+02    -0.8283E+02    -0.8285E+02    -0.8288E+02    -0.8292E+02    -0.8296E+02    -0.8301E+02    -0.8306E+02    -0.8313E+02    -0.8320E+02    -0.8327E+02    -0.8335E+02    -0.8344E+02    -0.8353E+02    -0.8362E+02    -0.8372E+02    -0.8382E+02    -0.8393E+02    -0.8403E+02    -0.8414E+02    -0.8425E+02    -0.8437E+02    -0.8448E+02    -0.8459E+02    -0.8471E+02    -0.8482E+02    -0.8494E+02    -0.8505E+02    -0.8516E+02    -0.8528E+02    -0.8539E+02    -0.8550E+02    -0.8561E+02    -0.8572E+02    -0.8582E+02    -0.8593E+02    -0.8603E+02    -0.8613E+02    -0.8623E+02    -0.8632E+02    -0.8642E+02    -0.8650E+02    -0.8659E+02    -0.8667E+02    -0.8674E+02    -0.8680E+02    -0.8685E+02    -0.8689E+02    -0.8691E+02    -0.8691E+02
    -0.8692E+02    -0.8692E+02    -0.8690E+02    -0.8686E+02    -0.8681E+02    -0.8675E+02    -0.8668E+02    -0.8660E+02    -0.8652E+02    -0.8643E+02    -0.8634E+02    -0.8625E+02    -0.8616E+02    -0.8606E+02    -0.8596E+02    -0.8586E+02    -0.8576E+02    -0.8566E+02    -0.8556E+02    -0.8545E+02    -0.8535E+02    -0.8524E+02    -0.8514E+02    -0.8503E+02    -0.8493E+02    -0.8482E+02    -0.8472E+02    -0.8462E+02    -0.8452E+02    -0.8442E+02    -0.8432E+02    -0.8422E+02    -0.8413E+02    -0.8404E+02    -0.8395E+02    -0.8387E+02    -0.8379E+02    -0.8371E+02    -0.8364E+02    -0.8358E+02    -0.8352E+02    -0.8346E+02    -0.8341E+02    -0.8337E+02    -0.8333E+02    -0.8330E+02    -0.8327E+02    -0.8326E+02    -0.8324E+02    -0.8324E+02    -0.8324E+02    -0.8325E+02    -0.8327E+02    -0.8329E+02    -0.8332E+02    -0.8336E+02    -0.8340E+02    -0.8345E+02    -0.8351E+02    -0.8357E+02    -0.8363E+02    -0.8370E+02    -0.8377E+02    -0.8385E+02    -0.8394E+02    -0.8402E+02    -0.8411E+02    -0.8420E+02    -0.8430E+02    -0.8439E+02    -0.8449E+02    -0.8459E+02    -0.8469E+02    -0.8479E+02    -0.8490E+02    -0.8500E+02    -0.8510E+02    -0.8520E+02    -0.8531E+02    -0.8541E+02    -0.8551E+02    -0.8561E+02    -0.8571E+02    -0.8581E+02    -0.8591E+02    -0.8601E+02    -0.8610E+02    -0.8620E+02    -0.8629E+02    -0.8638E+02    -0.8647E+02    -0.8655E+02    -0.8663E+02    -0.8670E+02    -0.8677E+02    -0.8683E+02    -0.8688E+02    -0.8691E+02    -0.8694E+02    -0.8694E+02
    -0.8694E+02    -0.8694E+02    -0.8692E+02    -0.8689E+02    -0.8684E+02    -0.8678E+02    -0.8672E+02    -0.8664E+02    -0.8657E+02    -0.8649E+02    -0.8640E+02    -0.8632E+02    -0.8623E+02    -0.8614E+02    -0.8605E+02    -0.8596E+02    -0.8587E+02    -0.8577E+02    -0.8568E+02    -0.8558E+02    -0.8549E+02    -0.8539E+02    -0.8530E+02    -0.8520E+02    -0.8511E+02    -0.8501E+02    -0.8492E+02    -0.8483E+02    -0.8474E+02    -0.8465E+02    -0.8456E+02    -0.8448E+02    -0.8440E+02    -0.8432E+02    -0.8424E+02    -0.8417E+02    -0.8410E+02    -0.8403E+02    -0.8397E+02    -0.8391E+02    -0.8386E+02    -0.8381E+02    -0.8377E+02    -0.8373E+02    -0.8370E+02    -0.8367E+02    -0.8365E+02    -0.8363E+02    -0.8362E+02    -0.8362E+02    -0.8362E+02    -0.8363E+02    -0.8364E+02    -0.8366E+02    -0.8369E+02    -0.8372E+02    -0.8376E+02    -0.8380E+02    -0.8385E+02    -0.8390E+02    -0.8396E+02    -0.8402E+02    -0.8408E+02    -0.8415E+02    -0.8422E+02    -0.8430E+02    -0.8438E+02    -0.8446E+02    -0.8454E+02    -0.8463E+02    -0.8471E+02    -0.8480E+02    -0.8489E+02    -0.8498E+02    -0.8508E+02    -0.8517E+02    -0.8526E+02    -0.8535E+02    -0.8545E+02    -0.8554E+02    -0.8563E+02    -0.8573E+02    -0.8582E+02    -0.8591E+02    -0.8600E+02    -0.8609E+02    -0.8618E+02    -0.8627E+02    -0.8635E+02    -0.8644E+02    -0.8652E+02    -0.8659E+02    -0.8667E+02    -0.8674E+02    -0.8680E+02    -0.8686E+02    -0.8690E+02    -0.8694E+02    -0.8696E+02    -0.8696E+02
    -0.8697E+02    -0.8697E+02    -0.8695E+02    -0.8692E+02    -0.8687E+02    -0.8682E+02    -0.8675E+02    -0.8669E+02    -0.8662E+02    -0.8654E+02    -0.8647E+02    -0.8639E+02    -0.8630E+02    -0.8622E+02    -0.8614E+02    -0.8605E+02    -0.8597E+02    -0.8588E+02    -0.8579E+02    -0.8571E+02    -0.8562E+02    -0.8553E+02    -0.8545E+02    -0.8536E+02    -0.8528E+02    -0.8519E+02    -0.8511E+02    -0.8503E+02    -0.8495E+02    -0.8487E+02    -0.8479E+02    -0.8472E+02    -0.8464E+02    -0.8457E+02    -0.8451E+02    -0.8444E+02    -0.8438E+02    -0.8432E+02    -0.8427E+02    -0.8422E+02    -0.8417E+02    -0.8413E+02    -0.8409E+02    -0.8406E+02    -0.8403E+02    -0.8401E+02    -0.8399E+02    -0.8397E+02    -0.8397E+02    -0.8396E+02    -0.8396E+02    -0.8397E+02    -0.8398E+02    -0.8400E+02    -0.8402E+02    -0.8405E+02    -0.8408E+02    -0.8412E+02    -0.8416E+02    -0.8421E+02    -0.8425E+02    -0.8431E+02    -0.8436E+02    -0.8442E+02    -0.8449E+02    -0.8455E+02    -0.8462E+02    -0.8470E+02    -0.8477E+02    -0.8484E+02    -0.8492E+02    -0.8500E+02    -0.8508E+02    -0.8516E+02    -0.8525E+02    -0.8533E+02    -0.8541E+02    -0.8550E+02    -0.8558E+02    -0.8567E+02    -0.8575E+02    -0.8584E+02    -0.8592E+02    -0.8601E+02    -0.8609E+02    -0.8617E+02    -0.8626E+02    -0.8634E+02    -0.8642E+02    -0.8649E+02    -0.8657E+02    -0.8664E+02    -0.8671E+02    -0.8677E+02    -0.8683E+02    -0.8689E+02    -0.8693E+02    -0.8696E+02    -0.8698E+02    -0.8698E+02
    -0.8699E+02    -0.8699E+02    -0.8697E+02    -0.8694E+02    -0.8690E+02    -0.8685E+02    -0.8679E+02    -0.8673E+02    -0.8667E+02    -0.8660E+02    -0.8652E+02    -0.8645E+02    -0.8638E+02    -0.8630E+02    -0.8622E+02    -0.8614E+02    -0.8607E+02    -0.8599E+02    -0.8591E+02    -0.8583E+02    -0.8575E+02    -0.8567E+02    -0.8559E+02    -0.8552E+02    -0.8544E+02    -0.8536E+02    -0.8529E+02    -0.8522E+02    -0.8514E+02    -0.8507E+02    -0.8500E+02    -0.8494E+02    -0.8487E+02    -0.8481E+02    -0.8475E+02    -0.8469E+02    -0.8464E+02    -0.8459E+02    -0.8454E+02    -0.8450E+02    -0.8446E+02    -0.8442E+02    -0.8439E+02    -0.8436E+02    -0.8433E+02    -0.8431E+02    -0.8430E+02    -0.8428E+02    -0.8428E+02    -0.8427E+02    -0.8428E+02    -0.8428E+02    -0.8429E+02    -0.8431E+02    -0.8433E+02    -0.8435E+02    -0.8438E+02    -0.8441E+02    -0.8445E+02    -0.8449E+02    -0.8453E+02    -0.8458E+02    -0.8463E+02    -0.8468E+02    -0.8473E+02    -0.8479E+02    -0.8485E+02    -0.8492E+02    -0.8498E+02    -0.8505E+02    -0.8512E+02    -0.8519E+02    -0.8526E+02    -0.8534E+02    -0.8541E+02    -0.8549E+02    -0.8556E+02    -0.8564E+02    -0.8571E+02    -0.8579E+02    -0.8587E+02    -0.8595E+02    -0.8602E+02    -0.8610E+02    -0.8618E+02    -0.8625E+02    -0.8633E+02    -0.8640E+02    -0.8648E+02    -0.8655E+02    -0.8662E+02    -0.8669E+02    -0.8675E+02    -0.8681E+02    -0.8687E+02    -0.8691E+02    -0.8695E+02    -0.8699E+02    -0.8700E+02    -0.8700E+02
    -0.8702E+02    -0.8702E+02    -0.8700E+02    -0.8697E+02    -0.8693E+02    -0.8688E+02    -0.8683E+02    -0.8677E+02    -0.8671E+02    -0.8665E+02    -0.8658E+02    -0.8652E+02    -0.8645E+02    -0.8638E+02    -0.8631E+02    -0.8623E+02    -0.8616E+02    -0.8609E+02    -0.8602E+02    -0.8595E+02    -0.8588E+02    -0.8580E+02    -0.8573E+02    -0.8566E+02    -0.8559E+02    -0.8553E+02    -0.8546E+02    -0.8539E+02    -0.8533E+02    -0.8527E+02    -0.8520E+02    -0.8514E+02    -0.8509E+02    -0.8503E+02    -0.8498E+02    -0.8493E+02    -0.8488E+02    -0.8484E+02    -0.8479E+02    -0.8475E+02    -0.8472E+02    -0.8469E+02    -0.8466E+02    -0.8463E+02    -0.8461E+02    -0.8459E+02    -0.8458E+02    -0.8457E+02    -0.8456E+02    -0.8456E+02    -0.8456E+02    -0.8457E+02    -0.8457E+02    -0.8459E+02    -0.8460E+02    -0.8463E+02    -0.8465E+02    -0.8468E+02    -0.8471E+02    -0.8474E+02    -0.8478E+02    -0.8482E+02    -0.8487E+02    -0.8491E+02    -0.8496E+02    -0.8501E+02    -0.8507E+02    -0.8512E+02    -0.8518E+02    -0.8524E+02    -0.8530E+02    -0.8537E+02    -0.8543E+02    -0.8550E+02    -0.8557E+02    -0.8563E+02    -0.8570E+02    -0.8577E+02    -0.8584E+02    -0.8591E+02    -0.8598E+02    -0.8605E+02    -0.8612E+02    -0.8619E+02    -0.8626E+02    -0.8633E+02    -0.8640E+02    -0.8647E+02    -0.8654E+02    -0.8660E+02    -0.8667E+02    -0.8673E+02    -0.8679E+02    -0.8685E+02    -0.8690E+02    -0.8694E+02    -0.8698E+02    -0.8701E+02    -0.8703E+02    -0.8703E+02
    -0.8704E+02    -0.8704E+02    -0.8702E+02    -0.8700E+02    -0.8696E+02    -0.8692E+02    -0.8687E+02    -0.8682E+02    -0.8676E+02    -0.8670E+02    -0.8664E+02    -0.8658E+02    -0.8651E+02    -0.8645E+02    -0.8639E+02    -0.8632E+02    -0.8626E+02    -0.8619E+02    -0.8612E+02    -0.8606E+02    -0.8599E+02    -0.8593E+02    -0.8587E+02    -0.8580E+02    -0.8574E+02    -0.8568E+02    -0.8562E+02    -0.8556E+02    -0.8550E+02    -0.8545E+02    -0.8539E+02    -0.8534E+02    -0.8529E+02    -0.8524E+02    -0.8519E+02    -0.8515E+02    -0.8510E+02    -0.8506E+02    -0.8503E+02    -0.8499E+02    -0.8496E+02    -0.8493E+02    -0.8491E+02    -0.8488E+02    -0.8487E+02    -0.8485E+02    -0.8484E+02    -0.8483E+02    -0.8482E+02    -0.8482E+02    -0.8482E+02    -0.8483E+02    -0.8483E+02    -0.8485E+02    -0.8486E+02    -0.8488E+02    -0.8490E+02    -0.8492E+02    -0.8495E+02    -0.8498E+02    -0.8502E+02    -0.8505E+02    -0.8509E+02    -0.8513E+02    -0.8518E+02    -0.8522E+02    -0.8527E+02    -0.8532E+02    -0.8537E+02    -0.8542E+02    -0.8548E+02    -0.8554E+02    -0.8559E+02    -0.8565E+02    -0.8571E+02    -0.8577E+02    -0.8584E+02    -0.8590E+02    -0.8596E+02    -0.8603E+02    -0.8609E+02    -0.8615E+02    -0.8622E+02    -0.8628E+02    -0.8635E+02    -0.8641E+02    -0.8647E+02    -0.8654E+02    -0.8660E+02    -0.8666E+02    -0.8672E+02    -0.8678E+02    -0.8683E+02    -0.8688E+02    -0.8693E+02    -0.8697E+02    -0.8701E+02    -0.8703E+02    -0.8705E+02    -0.8705E+02
    -0.8706E+02    -0.8706E+02    -0.8705E+02    -0.8702E+02    -0.8699E+02    -0.8695E+02    -0.8691E+02    -0.8686E+02    -0.8681E+02    -0.8675E+02    -0.8670E+02    -0.8664E+02    -0.8658E+02    -0.8652E+02    -0.8646E+02    -0.8640E+02    -0.8634E+02    -0.8629E+02    -0.8623E+02    -0.8617E+02    -0.8611E+02    -0.8605E+02    -0.8599E+02    -0.8594E+02    -0.8588E+02    -0.8582E+02    -0.8577E+02    -0.8572E+02    -0.8567E+02    -0.8562E+02    -0.8557E+02    -0.8552E+02    -0.8547E+02    -0.8543E+02    -0.8539E+02    -0.8535E+02    -0.8531E+02    -0.8528E+02    -0.8524E+02    -0.8521E+02    -0.8519E+02    -0.8516E+02    -0.8514E+02    -0.8512E+02    -0.8510E+02    -0.8509E+02    -0.8508E+02    -0.8507E+02    -0.8506E+02    -0.8506E+02    -0.8506E+02    -0.8507E+02    -0.8507E+02    -0.8508E+02    -0.8510E+02    -0.8511E+02    -0.8513E+02    -0.8515E+02    -0.8518E+02    -0.8520E+02    -0.8523E+02    -0.8527E+02    -0.8530E+02    -0.8534E+02    -0.8537E+02    -0.8542E+02    -0.8546E+02    -0.8550E+02    -0.8555E+02    -0.8560E+02    -0.8564E+02    -0.8570E+02    -0.8575E+02    -0.8580E+02    -0.8585E+02    -0.8591E+02    -0.8596E+02    -0.8602E+02    -0.8608E+02    -0.8613E+02    -0.8619E+02    -0.8625E+02    -0.8631E+02    -0.8637E+02    -0.8643E+02    -0.8648E+02    -0.8654E+02    -0.8660E+02    -0.8666E+02    -0.8671E+02    -0.8677E+02    -0.8682E+02    -0.8687E+02    -0.8692E+02    -0.8696E+02    -0.8700E+02    -0.8703E+02    -0.8706E+02    -0.8707E+02    -0.8707E+02
    -0.8708E+02    -0.8708E+02    -0.8707E+02    -0.8705E+02    -0.8702E+02    -0.8698E+02    -0.8694E+02    -0.8690E+02    -0.8685E+02    -0.8680E+02    -0.8675E+02    -0.8670E+02    -0.8665E+02    -0.8659E+02    -0.8654E+02    -0.8648E+02    -0.8643E+02    -0.8638E+02    -0.8632E+02    -0.8627E+02    -0.8622E+02    -0.8616E+02    -0.8611E+02    -0.8606E+02    -0.8601E+02    -0.8596E+02    -0.8591E+02    -0.8587E+02    -0.8582E+02    -0.8578E+02    -0.8573E+02    -0.8569E+02    -0.8565E+02    -0.8561E+02    -0.8557E+02    -0.8554E+02    -0.8551E+02    -0.8548E+02    -0.8545E+02    -0.8542E+02    -0.8540E+02    -0.8537E+02    -0.8535E+02    -0.8534E+02    -0.8532E+02    -0.8531E+02    -0.8530E+02    -0.8529E+02    -0.8529E+02    -0.8529E+02    -0.8529E+02    -0.8529E+02    -0.8530E+02    -0.8531E+02    -0.8532E+02    -0.8533E+02    -0.8535E+02    -0.8537E+02    -0.8539E+02    -0.8541E+02    -0.8544E+02    -0.8546E+02    -0.8549E+02    -0.8553E+02    -0.8556E+02    -0.8560E+02    -0.8563E+02    -0.8567E+02    -0.8571E+02    -0.8576E+02    -0.8580E+02    -0.8585E+02    -0.8589E+02    -0.8594E+02    -0.8599E+02    -0.8604E+02    -0.8609E+02    -0.8614E+02    -0.8619E+02    -0.8624E+02    -0.8629E+02    -0.8635E+02    -0.8640E+02    -0.8645E+02    -0.8650E+02    -0.8656E+02    -0.8661E+02    -0.8666E+02    -0.8671E+02    -0.8676E+02    -0.8681E+02    -0.8686E+02    -0.8691E+02    -0.8695E+02    -0.8699E+02    -0.8703E+02    -0.8706E+02    -0.8708E+02    -0.8709E+02    -0.8709E+02
    -0.8711E+02    -0.8711E+02    -0.8709E+02    -0.8707E+02    -0.8705E+02    -0.8701E+02    -0.8698E+02    -0.8694E+02    -0.8689E+02    -0.8685E+02    -0.8680E+02    -0.8676E+02    -0.8671E+02    -0.8666E+02    -0.8661E+02    -0.8656E+02    -0.8651E+02    -0.8647E+02    -0.8642E+02    -0.8637E+02    -0.8632E+02    -0.8627E+02    -0.8623E+02    -0.8618E+02    -0.8614E+02    -0.8609E+02    -0.8605E+02    -0.8601E+02    -0.8597E+02    -0.8593E+02    -0.8589E+02    -0.8585E+02    -0.8582E+02    -0.8578E+02    -0.8575E+02    -0.8572E+02    -0.8569E+02    -0.8566E+02    -0.8564E+02    -0.8561E+02    -0.8559E+02    -0.8557E+02    -0.8555E+02    -0.8554E+02    -0.8553E+02    -0.8552E+02    -0.8551E+02    -0.8550E+02    -0.8550E+02    -0.8550E+02    -0.8550E+02    -0.8550E+02    -0.8550E+02    -0.8551E+02    -0.8552E+02    -0.8553E+02    -0.8555E+02    -0.8557E+02    -0.8558E+02    -0.8560E+02    -0.8563E+02    -0.8565E+02    -0.8568E+02    -0.8571E+02    -0.8574E+02    -0.8577E+02    -0.8580E+02    -0.8584E+02    -0.8587E+02    -0.8591E+02    -0.8595E+02    -0.8599E+02    -0.8603E+02    -0.8607E+02    -0.8612E+02    -0.8616E+02    -0.8620E+02    -0.8625E+02    -0.8630E+02    -0.8634E+02    -0.8639E+02    -0.8644E+02    -0.8648E+02    -0.8653E+02    -0.8658E+02    -0.8663E+02    -0.8667E+02    -0.8672E+02    -0.8677E+02    -0.8681E+02    -0.8686E+02    -0.8690E+02    -0.8695E+02    -0.8698E+02    -0.8702E+02    -0.8705E+02    -0.8708E+02    -0.8710E+02    -0.8711E+02    -0.8711E+02
    -0.8713E+02    -0.8713E+02    -0.8712E+02    -0.8710E+02    -0.8707E+02    -0.8704E+02    -0.8701E+02    -0.8697E+02    -0.8693E+02    -0.8689E+02    -0.8685E+02    -0.8681E+02    -0.8677E+02    -0.8672E+02    -0.8668E+02    -0.8664E+02    -0.8659E+02    -0.8655E+02    -0.8651E+02    -0.8646E+02    -0.8642E+02    -0.8638E+02    -0.8634E+02    -0.8630E+02    -0.8626E+02    -0.8622E+02    -0.8618E+02    -0.8614E+02    -0.8611E+02    -0.8607E+02    -0.8604E+02    -0.8600E+02    -0.8597E+02    -0.8594E+02    -0.8591E+02    -0.8589E+02    -0.8586E+02    -0.8584E+02    -0.8581E+02    -0.8579E+02    -0.8578E+02    -0.8576E+02    -0.8574E+02    -0.8573E+02    -0.8572E+02    -0.8571E+02    -0.8570E+02    -0.8570E+02    -0.8569E+02    -0.8569E+02    -0.8569E+02    -0.8569E+02    -0.8570E+02    -0.8571E+02    -0.8571E+02    -0.8572E+02    -0.8574E+02    -0.8575E+02    -0.8577E+02    -0.8579E+02    -0.8581E+02    -0.8583E+02    -0.8585E+02    -0.8588E+02    -0.8590E+02    -0.8593E+02    -0.8596E+02    -0.8599E+02    -0.8602E+02    -0.8606E+02    -0.8609E+02    -0.8613E+02    -0.8616E+02    -0.8620E+02    -0.8624E+02    -0.8628E+02    -0.8632E+02    -0.8636E+02    -0.8640E+02    -0.8644E+02    -0.8648E+02    -0.8652E+02    -0.8657E+02    -0.8661E+02    -0.8665E+02    -0.8669E+02    -0.8674E+02    -0.8678E+02    -0.8682E+02    -0.8686E+02    -0.8690E+02    -0.8694E+02    -0.8698E+02    -0.8702E+02    -0.8705E+02    -0.8708E+02    -0.8710E+02    -0.8712E+02    -0.8713E+02    -0.8713E+02
    -0.8715E+02    -0.8715E+02    -0.8714E+02    -0.8712E+02    -0.8710E+02    -0.8707E+02    -0.8704E+02    -0.8701E+02    -0.8698E+02    -0.8694E+02    -0.8690E+02    -0.8686E+02    -0.8683E+02    -0.8679E+02    -0.8675E+02    -0.8671E+02    -0.8667E+02    -0.8663E+02    -0.8659E+02    -0.8656E+02    -0.8652E+02    -0.8648E+02    -0.8644E+02    -0.8641E+02    -0.8637E+02    -0.8634E+02    -0.8630E+02    -0.8627E+02    -0.8624E+02    -0.8621E+02    -0.8618E+02    -0.8615E+02    -0.8612E+02    -0.8610E+02    -0.8607E+02    -0.8605E+02    -0.8602E+02    -0.8600E+02    -0.8598E+02    -0.8596E+02    -0.8595E+02    -0.8593E+02    -0.8592E+02    -0.8591E+02    -0.8590E+02    -0.8589E+02    -0.8588E+02    -0.8588E+02    -0.8588E+02    -0.8587E+02    -0.8588E+02    -0.8588E+02    -0.8588E+02    -0.8589E+02    -0.8589E+02    -0.8590E+02    -0.8592E+02    -0.8593E+02    -0.8594E+02    -0.8596E+02    -0.8598E+02    -0.8599E+02    -0.8601E+02    -0.8604E+02    -0.8606E+02    -0.8608E+02    -0.8611E+02    -0.8614E+02    -0.8616E+02    -0.8619E+02    -0.8622E+02    -0.8626E+02    -0.8629E+02    -0.8632E+02    -0.8635E+02    -0.8639E+02    -0.8642E+02    -0.8646E+02    -0.8650E+02    -0.8653E+02    -0.8657E+02    -0.8661E+02    -0.8665E+02    -0.8668E+02    -0.8672E+02    -0.8676E+02    -0.8680E+02    -0.8684E+02    -0.8687E+02    -0.8691E+02    -0.8695E+02    -0.8698E+02    -0.8702E+02    -0.8705E+02    -0.8708E+02    -0.8710E+02    -0.8713E+02    -0.8714E+02    -0.8715E+02    -0.8715E+02
    -0.8717E+02    -0.8717E+02    -0.8716E+02    -0.8714E+02    -0.8712E+02    -0.8710E+02    -0.8707E+02    -0.8705E+02    -0.8701E+02    -0.8698E+02    -0.8695E+02    -0.8692E+02    -0.8688E+02    -0.8685E+02    -0.8681E+02    -0.8678E+02    -0.8674E+02    -0.8671E+02    -0.8668E+02    -0.8664E+02    -0.8661E+02    -0.8658E+02    -0.8655E+02    -0.8651E+02    -0.8648E+02    -0.8645E+02    -0.8642E+02    -0.8639E+02    -0.8637E+02    -0.8634E+02    -0.8631E+02    -0.8629E+02    -0.8626E+02    -0.8624E+02    -0.8622E+02    -0.8620E+02    -0.8618E+02    -0.8616E+02    -0.8614E+02    -0.8613E+02    -0.8611E+02    -0.8610E+02    -0.8609E+02    -0.8608E+02    -0.8607E+02    -0.8606E+02    -0.8606E+02    -0.8605E+02    -0.8605E+02    -0.8605E+02    -0.8605E+02    -0.8605E+02    -0.8605E+02    -0.8606E+02    -0.8607E+02    -0.8607E+02    -0.8608E+02    -0.8609E+02    -0.8611E+02    -0.8612E+02    -0.8614E+02    -0.8615E+02    -0.8617E+02    -0.8619E+02    -0.8621E+02    -0.8623E+02    -0.8625E+02    -0.8628E+02    -0.8630E+02    -0.8633E+02    -0.8635E+02    -0.8638E+02    -0.8641E+02    -0.8644E+02    -0.8647E+02    -0.8650E+02    -0.8653E+02    -0.8656E+02    -0.8659E+02    -0.8662E+02    -0.8666E+02    -0.8669E+02    -0.8672E+02    -0.8676E+02    -0.8679E+02    -0.8682E+02    -0.8686E+02    -0.8689E+02    -0.8692E+02    -0.8696E+02    -0.8699E+02    -0.8702E+02    -0.8705E+02    -0.8708E+02    -0.8711E+02    -0.8713E+02    -0.8715E+02    -0.8716E+02    -0.8717E+02    -0.8717E+02
    -0.8719E+02    -0.8719E+02    -0.8718E+02    -0.8717E+02    -0.8715E+02    -0.8713E+02    -0.8711E+02    -0.8708E+02    -0.8705E+02    -0.8702E+02    -0.8700E+02    -0.8697E+02    -0.8694E+02    -0.8691E+02    -0.8688E+02    -0.8685E+02    -0.8682E+02    -0.8679E+02    -0.8676E+02    -0.8673E+02    -0.8670E+02    -0.8667E+02    -0.8664E+02    -0.8661E+02    -0.8659E+02    -0.8656E+02    -0.8654E+02    -0.8651E+02    -0.8649E+02    -0.8646E+02    -0.8644E+02    -0.8642E+02    -0.8640E+02    -0.8638E+02    -0.8636E+02    -0.8634E+02    -0.8632E+02    -0.8631E+02    -0.8629E+02    -0.8628E+02    -0.8627E+02    -0.8626E+02    -0.8625E+02    -0.8624E+02    -0.8623E+02    -0.8622E+02    -0.8622E+02    -0.8622E+02    -0.8621E+02    -0.8621E+02    -0.8621E+02    -0.8621E+02    -0.8622E+02    -0.8622E+02    -0.8623E+02    -0.8623E+02    -0.8624E+02    -0.8625E+02    -0.8626E+02    -0.8627E+02    -0.8629E+02    -0.8630E+02    -0.8632E+02    -0.8633E+02    -0.8635E+02    -0.8637E+02    -0.8639E+02    -0.8641E+02    -0.8643E+02    -0.8645E+02    -0.8647E+02    -0.8650E+02    -0.8652E+02    -0.8655E+02    -0.8657E+02    -0.8660E+02    -0.8663E+02    -0.8665E+02    -0.8668E+02    -0.8671E+02    -0.8674E+02    -0.8677E+02    -0.8680E+02    -0.8683E+02    -0.8686E+02    -0.8688E+02    -0.8691E+02    -0.8694E+02    -0.8697E+02    -0.8700E+02    -0.8703E+02    -0.8706E+02    -0.8708E+02    -0.8711E+02    -0.8713E+02    -0.8715E+02    -0.8717E+02    -0.8718E+02    -0.8719E+02    -0.8719E+02
    -0.8721E+02    -0.8721E+02    -0.8720E+02    -0.8719E+02    -0.8717E+02    -0.8716E+02    -0.8713E+02    -0.8711E+02    -0.8709E+02    -0.8707E+02    -0.8704E+02    -0.8701E+02    -0.8699E+02    -0.8696E+02    -0.8694E+02    -0.8691E+02    -0.8689E+02    -0.8686E+02    -0.8683E+02    -0.8681E+02    -0.8678E+02    -0.8676E+02    -0.8674E+02    -0.8671E+02    -0.8669E+02    -0.8667E+02    -0.8664E+02    -0.8662E+02    -0.8660E+02    -0.8658E+02    -0.8656E+02    -0.8654E+02    -0.8653E+02    -0.8651E+02    -0.8649E+02    -0.8648E+02    -0.8646E+02    -0.8645E+02    -0.8644E+02    -0.8643E+02    -0.8642E+02    -0.8641E+02    -0.8640E+02    -0.8639E+02    -0.8638E+02    -0.8638E+02    -0.8637E+02    -0.8637E+02    -0.8637E+02    -0.8637E+02    -0.8637E+02    -0.8637E+02    -0.8637E+02    -0.8638E+02    -0.8638E+02    -0.8639E+02    -0.8639E+02    -0.8640E+02    -0.8641E+02    -0.8642E+02    -0.8643E+02    -0.8644E+02    -0.8646E+02    -0.8647E+02    -0.8649E+02    -0.8650E+02    -0.8652E+02    -0.8654E+02    -0.8655E+02    -0.8657E+02    -0.8659E+02    -0.8661E+02    -0.8663E+02    -0.8665E+02    -0.8668E+02    -0.8670E+02    -0.8672E+02    -0.8674E+02    -0.8677E+02    -0.8679E+02    -0.8682E+02    -0.8684E+02    -0.8687E+02    -0.8689E+02    -0.8692E+02    -0.8694E+02    -0.8697E+02    -0.8700E+02    -0.8702E+02    -0.8705E+02    -0.8707E+02    -0.8709E+02    -0.8712E+02    -0.8714E+02    -0.8716E+02    -0.8718E+02    -0.8719E+02    -0.8720E+02    -0.8721E+02    -0.8721E+02
    -0.8722E+02    -0.8722E+02    -0.8722E+02    -0.8721E+02    -0.8720E+02    -0.8718E+02    -0.8716E+02    -0.8715E+02    -0.8713E+02    -0.8710E+02    -0.8708E+02    -0.8706E+02    -0.8704E+02    -0.8702E+02    -0.8700E+02    -0.8697E+02    -0.8695E+02    -0.8693E+02    -0.8691E+02    -0.8689E+02    -0.8687E+02    -0.8685E+02    -0.8683E+02    -0.8681E+02    -0.8679E+02    -0.8677E+02    -0.8675E+02    -0.8673E+02    -0.8671E+02    -0.8670E+02    -0.8668E+02    -0.8666E+02    -0.8665E+02    -0.8664E+02    -0.8662E+02    -0.8661E+02    -0.8660E+02    -0.8659E+02    -0.8658E+02    -0.8657E+02    -0.8656E+02    -0.8655E+02    -0.8654E+02    -0.8654E+02    -0.8653E+02    -0.8653E+02    -0.8652E+02    -0.8652E+02    -0.8652E+02    -0.8652E+02    -0.8652E+02    -0.8652E+02    -0.8652E+02    -0.8652E+02    -0.8653E+02    -0.8653E+02    -0.8654E+02    -0.8655E+02    -0.8655E+02    -0.8656E+02    -0.8657E+02    -0.8658E+02    -0.8659E+02    -0.8660E+02    -0.8662E+02    -0.8663E+02    -0.8664E+02    -0.8666E+02    -0.8667E+02    -0.8669E+02    -0.8670E+02    -0.8672E+02    -0.8674E+02    -0.8676E+02    -0.8678E+02    -0.8679E+02    -0.8681E+02    -0.8683E+02    -0.8685E+02    -0.8687E+02    -0.8689E+02    -0.8692E+02    -0.8694E+02    -0.8696E+02    -0.8698E+02    -0.8700E+02    -0.8702E+02    -0.8705E+02    -0.8707E+02    -0.8709E+02    -0.8711E+02    -0.8713E+02    -0.8715E+02    -0.8717E+02    -0.8718E+02    -0.8720E+02    -0.8721E+02    -0.8722E+02    -0.8723E+02    -0.8723E+02
    -0.8724E+02    -0.8724E+02    -0.8724E+02    -0.8723E+02    -0.8722E+02    -0.8721E+02    -0.8719E+02    -0.8718E+02    -0.8716E+02    -0.8714E+02    -0.8713E+02    -0.8711E+02    -0.8709E+02    -0.8707E+02    -0.8705E+02    -0.8703E+02    -0.8702E+02    -0.8700E+02    -0.8698E+02    -0.8696E+02    -0.8695E+02    -0.8693E+02    -0.8691E+02    -0.8690E+02    -0.8688E+02    -0.8686E+02    -0.8685E+02    -0.8683E+02    -0.8682E+02    -0.8681E+02    -0.8679E+02    -0.8678E+02    -0.8677E+02    -0.8676E+02    -0.8674E+02    -0.8673E+02    -0.8672E+02    -0.8671E+02    -0.8671E+02    -0.8670E+02    -0.8669E+02    -0.8668E+02    -0.8668E+02    -0.8667E+02    -0.8667E+02    -0.8667E+02    -0.8666E+02    -0.8666E+02    -0.8666E+02    -0.8666E+02    -0.8666E+02    -0.8666E+02    -0.8666E+02    -0.8666E+02    -0.8667E+02    -0.8667E+02    -0.8668E+02    -0.8668E+02    -0.8669E+02    -0.8669E+02    -0.8670E+02    -0.8671E+02    -0.8672E+02    -0.8673E+02    -0.8674E+02    -0.8675E+02    -0.8676E+02    -0.8677E+02    -0.8679E+02    -0.8680E+02    -0.8681E+02    -0.8683E+02    -0.8684E+02    -0.8686E+02    -0.8687E+02    -0.8689E+02    -0.8690E+02    -0.8692E+02    -0.8693E+02    -0.8695E+02    -0.8697E+02    -0.8699E+02    -0.8700E+02    -0.8702E+02    -0.8704E+02    -0.8706E+02    -0.8708E+02    -0.8709E+02    -0.8711E+02    -0.8713E+02    -0.8715E+02    -0.8716E+02    -0.8718E+02    -0.8719E+02    -0.8721E+02    -0.8722E+02    -0.8723E+02    -0.8724E+02    -0.8724E+02    -0.8724E+02
    -0.8726E+02    -0.8726E+02    -0.8726E+02    -0.8725E+02    -0.8724E+02    -0.8723E+02    -0.8722E+02    -0.8721E+02    -0.8719E+02    -0.8718E+02    -0.8716E+02    -0.8715E+02    -0.8714E+02    -0.8712E+02    -0.8711E+02    -0.8709E+02    -0.8708E+02    -0.8706E+02    -0.8705E+02    -0.8704E+02    -0.8702E+02    -0.8701E+02    -0.8699E+02    -0.8698E+02    -0.8697E+02    -0.8696E+02    -0.8694E+02    -0.8693E+02    -0.8692E+02    -0.8691E+02    -0.8690E+02    -0.8689E+02    -0.8688E+02    -0.8687E+02    -0.8686E+02    -0.8685E+02    -0.8684E+02    -0.8684E+02    -0.8683E+02    -0.8682E+02    -0.8682E+02    -0.8681E+02    -0.8681E+02    -0.8680E+02    -0.8680E+02    -0.8680E+02    -0.8680E+02    -0.8679E+02    -0.8679E+02    -0.8679E+02    -0.8679E+02    -0.8679E+02    -0.8679E+02    -0.8680E+02    -0.8680E+02    -0.8680E+02    -0.8681E+02    -0.8681E+02    -0.8682E+02    -0.8682E+02    -0.8683E+02    -0.8683E+02    -0.8684E+02    -0.8685E+02    -0.8686E+02    -0.8686E+02    -0.8687E+02    -0.8688E+02    -0.8689E+02    -0.8690E+02    -0.8691E+02    -0.8693E+02    -0.8694E+02    -0.8695E+02    -0.8696E+02    -0.8697E+02    -0.8699E+02    -0.8700E+02    -0.8701E+02    -0.8703E+02    -0.8704E+02    -0.8705E+02    -0.8707E+02    -0.8708E+02    -0.8710E+02    -0.8711E+02    -0.8712E+02    -0.8714E+02    -0.8715E+02    -0.8717E+02    -0.8718E+02    -0.8720E+02    -0.8721E+02    -0.8722E+02    -0.8723E+02    -0.8724E+02    -0.8725E+02    -0.8726E+02    -0.8726E+02    -0.8726E+02
    -0.8727E+02    -0.8727E+02    -0.8727E+02    -0.8727E+02    -0.8726E+02    -0.8725E+02    -0.8724E+02    -0.8723E+02    -0.8722E+02    -0.8721E+02    -0.8720E+02    -0.8719E+02    -0.8718E+02    -0.8717E+02    -0.8716E+02    -0.8715E+02    -0.8713E+02    -0.8712E+02    -0.8711E+02    -0.8710E+02    -0.8709E+02    -0.8708E+02    -0.8707E+02    -0.8706E+02    -0.8705E+02    -0.8704E+02    -0.8703E+02    -0.8702E+02    -0.8701E+02    -0.8700E+02    -0.8700E+02    -0.8699E+02    -0.8698E+02    -0.8697E+02    -0.8697E+02    -0.8696E+02    -0.8695E+02    -0.8695E+02    -0.8694E+02    -0.8694E+02    -0.8693E+02    -0.8693E+02    -0.8693E+02    -0.8692E+02    -0.8692E+02    -0.8692E+02    -0.8692E+02    -0.8692E+02    -0.8691E+02    -0.8691E+02    -0.8691E+02    -0.8692E+02    -0.8692E+02    -0.8692E+02    -0.8692E+02    -0.8692E+02    -0.8693E+02    -0.8693E+02    -0.8693E+02    -0.8694E+02    -0.8694E+02    -0.8695E+02    -0.8695E+02    -0.8696E+02    -0.8696E+02    -0.8697E+02    -0.8698E+02    -0.8698E+02    -0.8699E+02    -0.8700E+02    -0.8701E+02    -0.8702E+02    -0.8703E+02    -0.8703E+02    -0.8704E+02    -0.8705E+02    -0.8706E+02    -0.8707E+02    -0.8708E+02    -0.8709E+02    -0.8710E+02    -0.8712E+02    -0.8713E+02    -0.8714E+02    -0.8715E+02    -0.8716E+02    -0.8717E+02    -0.8718E+02    -0.8719E+02    -0.8720E+02    -0.8721E+02    -0.8722E+02    -0.8723E+02    -0.8724E+02    -0.8725E+02    -0.8726E+02    -0.8727E+02    -0.8727E+02    -0.8727E+02    -0.8727E+02
    -0.8729E+02    -0.8729E+02    -0.8728E+02    -0.8728E+02    -0.8728E+02    -0.8727E+02    -0.8726E+02    -0.8726E+02    -0.8725E+02    -0.8724E+02    -0.8723E+02    -0.8722E+02    -0.8722E+02    -0.8721E+02    -0.8720E+02    -0.8719E+02    -0.8718E+02    -0.8717E+02    -0.8717E+02    -0.8716E+02    -0.8715E+02    -0.8714E+02    -0.8713E+02    -0.8713E+02    -0.8712E+02    -0.8711E+02    -0.8711E+02    -0.8710E+02    -0.8709E+02    -0.8709E+02    -0.8708E+02    -0.8707E+02    -0.8707E+02    -0.8706E+02    -0.8706E+02    -0.8705E+02    -0.8705E+02    -0.8704E+02    -0.8704E+02    -0.8704E+02    -0.8703E+02    -0.8703E+02    -0.8703E+02    -0.8703E+02    -0.8702E+02    -0.8702E+02    -0.8702E+02    -0.8702E+02    -0.8702E+02    -0.8702E+02    -0.8702E+02    -0.8702E+02    -0.8702E+02    -0.8702E+02    -0.8702E+02    -0.8702E+02    -0.8703E+02    -0.8703E+02    -0.8703E+02    -0.8703E+02    -0.8704E+02    -0.8704E+02    -0.8705E+02    -0.8705E+02    -0.8706E+02    -0.8706E+02    -0.8707E+02    -0.8707E+02    -0.8708E+02    -0.8708E+02    -0.8709E+02    -0.8709E+02    -0.8710E+02    -0.8711E+02    -0.8712E+02    -0.8712E+02    -0.8713E+02    -0.8714E+02    -0.8714E+02    -0.8715E+02    -0.8716E+02    -0.8717E+02    -0.8718E+02    -0.8719E+02    -0.8719E+02    -0.8720E+02    -0.8721E+02    -0.8722E+02    -0.8723E+02    -0.8723E+02    -0.8724E+02    -0.8725E+02    -0.8726E+02    -0.8726E+02    -0.8727E+02    -0.8728E+02    -0.8728E+02    -0.8728E+02    -0.8729E+02    -0.8729E+02
    -0.8729E+02    -0.8729E+02    -0.8729E+02    -0.8729E+02    -0.8729E+02    -0.8728E+02    -0.8728E+02    -0.8727E+02    -0.8727E+02    -0.8726E+02    -0.8725E+02    -0.8725E+02    -0.8724E+02    -0.8723E+02    -0.8723E+02    -0.8722E+02    -0.8722E+02    -0.8721E+02    -0.8720E+02    -0.8720E+02    -0.8719E+02    -0.8718E+02    -0.8718E+02    -0.8717E+02    -0.8717E+02    -0.8716E+02    -0.8716E+02    -0.8715E+02    -0.8715E+02    -0.8714E+02    -0.8714E+02    -0.8713E+02    -0.8713E+02    -0.8712E+02    -0.8712E+02    -0.8711E+02    -0.8711E+02    -0.8711E+02    -0.8711E+02    -0.8710E+02    -0.8710E+02    -0.8710E+02    -0.8710E+02    -0.8709E+02    -0.8709E+02    -0.8709E+02    -0.8709E+02    -0.8709E+02    -0.8709E+02    -0.8709E+02    -0.8709E+02    -0.8709E+02    -0.8709E+02    -0.8709E+02    -0.8709E+02    -0.8709E+02    -0.8709E+02    -0.8710E+02    -0.8710E+02    -0.8710E+02    -0.8710E+02    -0.8711E+02    -0.8711E+02    -0.8711E+02    -0.8712E+02    -0.8712E+02    -0.8712E+02    -0.8713E+02    -0.8713E+02    -0.8714E+02    -0.8714E+02    -0.8715E+02    -0.8715E+02    -0.8716E+02    -0.8716E+02    -0.8717E+02    -0.8717E+02    -0.8718E+02    -0.8719E+02    -0.8719E+02    -0.8720E+02    -0.8720E+02    -0.8721E+02    -0.8722E+02    -0.8722E+02    -0.8723E+02    -0.8724E+02    -0.8724E+02    -0.8725E+02    -0.8726E+02    -0.8726E+02    -0.8727E+02    -0.8727E+02    -0.8728E+02    -0.8728E+02    -0.8729E+02    -0.8729E+02    -0.8729E+02    -0.8729E+02    -0.8729E+02
    -0.8729E+02    -0.8729E+02    -0.8729E+02    -0.8729E+02    -0.8729E+02    -0.8728E+02    -0.8728E+02    -0.8727E+02    -0.8727E+02    -0.8726E+02    -0.8725E+02    -0.8725E+02    -0.8724E+02    -0.8723E+02    -0.8723E+02    -0.8722E+02    -0.8722E+02    -0.8721E+02    -0.8720E+02    -0.8720E+02    -0.8719E+02    -0.8718E+02    -0.8718E+02    -0.8717E+02    -0.8717E+02    -0.8716E+02    -0.8716E+02    -0.8715E+02    -0.8715E+02    -0.8714E+02    -0.8714E+02    -0.8713E+02    -0.8713E+02    -0.8712E+02    -0.8712E+02    -0.8711E+02    -0.8711E+02    -0.8711E+02    -0.8711E+02    -0.8710E+02    -0.8710E+02    -0.8710E+02    -0.8710E+02    -0.8709E+02    -0.8709E+02    -0.8709E+02    -0.8709E+02    -0.8709E+02    -0.8709E+02    -0.8709E+02    -0.8709E+02    -0.8709E+02    -0.8709E+02    -0.8709E+02    -0.8709E+02    -0.8709E+02    -0.8709E+02    -0.8710E+02    -0.8710E+02    -0.8710E+02    -0.8710E+02    -0.8711E+02    -0.8711E+02    -0.8711E+02    -0.8712E+02    -0.8712E+02    -0.8712E+02    -0.8713E+02    -0.8713E+02    -0.8714E+02    -0.8714E+02    -0.8715E+02    -0.8715E+02    -0.8716E+02    -0.8716E+02    -0.8717E+02    -0.8717E+02    -0.8718E+02    -0.8719E+02    -0.8719E+02    -0.8720E+02    -0.8720E+02    -0.8721E+02    -0.8722E+02    -0.8722E+02    -0.8723E+02    -0.8724E+02    -0.8724E+02    -0.8725E+02    -0.8726E+02    -0.8726E+02    -0.8727E+02    -0.8727E+02    -0.8728E+02    -0.8728E+02    -0.8729E+02    -0.8729E+02    -0.8729E+02    -0.8729E+02    -0.8729E+02
