# Supplementary material for: Electrical Pacing of Cardiac Tissue Including Potassium Inward Rectification
Source: PLoS One. 2015 Jun 9;10(6):e0127837. doi: 10.1371/journal.pone.0127837 (PMC4461281; doi:10.1371/journal.pone.0127837)
Supplement: S1 Data — (ZIP) [file pone.0127837.s001.zip › All-Data/Fig4-Data/BDT281/Vm121.txt]

    -0.8733E+02    -0.8729E+02    -0.8729E+02    -0.8729E+02    -0.8728E+02    -0.8728E+02    -0.8727E+02    -0.8727E+02    -0.8726E+02    -0.8726E+02    -0.8725E+02    -0.8724E+02    -0.8724E+02    -0.8723E+02    -0.8722E+02    -0.8721E+02    -0.8721E+02    -0.8720E+02    -0.8719E+02    -0.8719E+02    -0.8718E+02    -0.8717E+02    -0.8717E+02    -0.8716E+02    -0.8716E+02    -0.8715E+02    -0.8714E+02    -0.8714E+02    -0.8713E+02    -0.8713E+02    -0.8712E+02    -0.8712E+02    -0.8711E+02    -0.8711E+02    -0.8710E+02    -0.8710E+02    -0.8710E+02    -0.8709E+02    -0.8709E+02    -0.8709E+02    -0.8708E+02    -0.8708E+02    -0.8708E+02    -0.8708E+02    -0.8707E+02    -0.8707E+02    -0.8707E+02    -0.8707E+02    -0.8707E+02    -0.8707E+02    -0.8707E+02    -0.8707E+02    -0.8707E+02    -0.8707E+02    -0.8707E+02    -0.8708E+02    -0.8708E+02    -0.8708E+02    -0.8708E+02    -0.8708E+02    -0.8709E+02    -0.8709E+02    -0.8709E+02    -0.8710E+02    -0.8710E+02    -0.8711E+02    -0.8711E+02    -0.8711E+02    -0.8712E+02    -0.8712E+02    -0.8713E+02    -0.8713E+02    -0.8714E+02    -0.8715E+02    -0.8715E+02    -0.8716E+02    -0.8716E+02    -0.8717E+02    -0.8718E+02    -0.8718E+02    -0.8719E+02    -0.8720E+02    -0.8720E+02    -0.8721E+02    -0.8722E+02    -0.8722E+02    -0.8723E+02    -0.8724E+02    -0.8724E+02    -0.8725E+02    -0.8726E+02    -0.8726E+02    -0.8727E+02    -0.8727E+02    -0.8728E+02    -0.8728E+02    -0.8729E+02    -0.8729E+02    -0.8729E+02    -0.8729E+02
    -0.8729E+02    -0.8729E+02    -0.8729E+02    -0.8729E+02    -0.8728E+02    -0.8728E+02    -0.8727E+02    -0.8727E+02    -0.8726E+02    -0.8726E+02    -0.8725E+02    -0.8724E+02    -0.8724E+02    -0.8723E+02    -0.8722E+02    -0.8721E+02    -0.8721E+02    -0.8720E+02    -0.8719E+02    -0.8719E+02    -0.8718E+02    -0.8717E+02    -0.8717E+02    -0.8716E+02    -0.8716E+02    -0.8715E+02    -0.8714E+02    -0.8714E+02    -0.8713E+02    -0.8713E+02    -0.8712E+02    -0.8712E+02    -0.8711E+02    -0.8711E+02    -0.8710E+02    -0.8710E+02    -0.8710E+02    -0.8709E+02    -0.8709E+02    -0.8709E+02    -0.8708E+02    -0.8708E+02    -0.8708E+02    -0.8708E+02    -0.8707E+02    -0.8707E+02    -0.8707E+02    -0.8707E+02    -0.8707E+02    -0.8707E+02    -0.8707E+02    -0.8707E+02    -0.8707E+02    -0.8707E+02    -0.8707E+02    -0.8708E+02    -0.8708E+02    -0.8708E+02    -0.8708E+02    -0.8708E+02    -0.8709E+02    -0.8709E+02    -0.8709E+02    -0.8710E+02    -0.8710E+02    -0.8711E+02    -0.8711E+02    -0.8711E+02    -0.8712E+02    -0.8712E+02    -0.8713E+02    -0.8713E+02    -0.8714E+02    -0.8715E+02    -0.8715E+02    -0.8716E+02    -0.8716E+02    -0.8717E+02    -0.8718E+02    -0.8718E+02    -0.8719E+02    -0.8720E+02    -0.8720E+02    -0.8721E+02    -0.8722E+02    -0.8722E+02    -0.8723E+02    -0.8724E+02    -0.8724E+02    -0.8725E+02    -0.8726E+02    -0.8726E+02    -0.8727E+02    -0.8727E+02    -0.8728E+02    -0.8728E+02    -0.8729E+02    -0.8729E+02    -0.8729E+02    -0.8729E+02
    -0.8728E+02    -0.8728E+02    -0.8728E+02    -0.8728E+02    -0.8727E+02    -0.8727E+02    -0.8726E+02    -0.8725E+02    -0.8724E+02    -0.8723E+02    -0.8723E+02    -0.8722E+02    -0.8721E+02    -0.8720E+02    -0.8719E+02    -0.8718E+02    -0.8717E+02    -0.8716E+02    -0.8716E+02    -0.8715E+02    -0.8714E+02    -0.8713E+02    -0.8712E+02    -0.8711E+02    -0.8711E+02    -0.8710E+02    -0.8709E+02    -0.8708E+02    -0.8708E+02    -0.8707E+02    -0.8706E+02    -0.8706E+02    -0.8705E+02    -0.8704E+02    -0.8704E+02    -0.8703E+02    -0.8703E+02    -0.8702E+02    -0.8702E+02    -0.8702E+02    -0.8701E+02    -0.8701E+02    -0.8701E+02    -0.8700E+02    -0.8700E+02    -0.8700E+02    -0.8700E+02    -0.8700E+02    -0.8700E+02    -0.8700E+02    -0.8700E+02    -0.8700E+02    -0.8700E+02    -0.8700E+02    -0.8700E+02    -0.8700E+02    -0.8700E+02    -0.8701E+02    -0.8701E+02    -0.8701E+02    -0.8702E+02    -0.8702E+02    -0.8703E+02    -0.8703E+02    -0.8704E+02    -0.8704E+02    -0.8705E+02    -0.8705E+02    -0.8706E+02    -0.8706E+02    -0.8707E+02    -0.8708E+02    -0.8709E+02    -0.8709E+02    -0.8710E+02    -0.8711E+02    -0.8712E+02    -0.8712E+02    -0.8713E+02    -0.8714E+02    -0.8715E+02    -0.8716E+02    -0.8717E+02    -0.8718E+02    -0.8718E+02    -0.8719E+02    -0.8720E+02    -0.8721E+02    -0.8722E+02    -0.8723E+02    -0.8724E+02    -0.8724E+02    -0.8725E+02    -0.8726E+02    -0.8727E+02    -0.8727E+02    -0.8728E+02    -0.8728E+02    -0.8728E+02    -0.8728E+02
    -0.8727E+02    -0.8727E+02    -0.8727E+02    -0.8726E+02    -0.8725E+02    -0.8725E+02    -0.8724E+02    -0.8723E+02    -0.8722E+02    -0.8720E+02    -0.8719E+02    -0.8718E+02    -0.8717E+02    -0.8716E+02    -0.8715E+02    -0.8713E+02    -0.8712E+02    -0.8711E+02    -0.8710E+02    -0.8709E+02    -0.8707E+02    -0.8706E+02    -0.8705E+02    -0.8704E+02    -0.8703E+02    -0.8702E+02    -0.8701E+02    -0.8700E+02    -0.8699E+02    -0.8698E+02    -0.8697E+02    -0.8696E+02    -0.8696E+02    -0.8695E+02    -0.8694E+02    -0.8693E+02    -0.8693E+02    -0.8692E+02    -0.8692E+02    -0.8691E+02    -0.8691E+02    -0.8690E+02    -0.8690E+02    -0.8689E+02    -0.8689E+02    -0.8689E+02    -0.8689E+02    -0.8689E+02    -0.8688E+02    -0.8688E+02    -0.8688E+02    -0.8688E+02    -0.8689E+02    -0.8689E+02    -0.8689E+02    -0.8689E+02    -0.8690E+02    -0.8690E+02    -0.8690E+02    -0.8691E+02    -0.8691E+02    -0.8692E+02    -0.8692E+02    -0.8693E+02    -0.8694E+02    -0.8694E+02    -0.8695E+02    -0.8696E+02    -0.8697E+02    -0.8698E+02    -0.8699E+02    -0.8699E+02    -0.8700E+02    -0.8701E+02    -0.8702E+02    -0.8703E+02    -0.8705E+02    -0.8706E+02    -0.8707E+02    -0.8708E+02    -0.8709E+02    -0.8710E+02    -0.8711E+02    -0.8712E+02    -0.8714E+02    -0.8715E+02    -0.8716E+02    -0.8717E+02    -0.8718E+02    -0.8720E+02    -0.8721E+02    -0.8722E+02    -0.8723E+02    -0.8724E+02    -0.8725E+02    -0.8726E+02    -0.8726E+02    -0.8727E+02    -0.8727E+02    -0.8727E+02
    -0.8725E+02    -0.8725E+02    -0.8725E+02    -0.8724E+02    -0.8723E+02    -0.8722E+02    -0.8721E+02    -0.8720E+02    -0.8718E+02    -0.8717E+02    -0.8715E+02    -0.8714E+02    -0.8712E+02    -0.8711E+02    -0.8709E+02    -0.8708E+02    -0.8706E+02    -0.8705E+02    -0.8703E+02    -0.8701E+02    -0.8700E+02    -0.8699E+02    -0.8697E+02    -0.8696E+02    -0.8694E+02    -0.8693E+02    -0.8692E+02    -0.8690E+02    -0.8689E+02    -0.8688E+02    -0.8687E+02    -0.8686E+02    -0.8685E+02    -0.8684E+02    -0.8683E+02    -0.8682E+02    -0.8681E+02    -0.8680E+02    -0.8679E+02    -0.8679E+02    -0.8678E+02    -0.8677E+02    -0.8677E+02    -0.8677E+02    -0.8676E+02    -0.8676E+02    -0.8676E+02    -0.8675E+02    -0.8675E+02    -0.8675E+02    -0.8675E+02    -0.8675E+02    -0.8675E+02    -0.8676E+02    -0.8676E+02    -0.8676E+02    -0.8677E+02    -0.8677E+02    -0.8678E+02    -0.8678E+02    -0.8679E+02    -0.8680E+02    -0.8680E+02    -0.8681E+02    -0.8682E+02    -0.8683E+02    -0.8684E+02    -0.8685E+02    -0.8686E+02    -0.8687E+02    -0.8688E+02    -0.8690E+02    -0.8691E+02    -0.8692E+02    -0.8694E+02    -0.8695E+02    -0.8696E+02    -0.8698E+02    -0.8699E+02    -0.8701E+02    -0.8702E+02    -0.8703E+02    -0.8705E+02    -0.8707E+02    -0.8708E+02    -0.8710E+02    -0.8711E+02    -0.8713E+02    -0.8714E+02    -0.8716E+02    -0.8717E+02    -0.8719E+02    -0.8720E+02    -0.8721E+02    -0.8723E+02    -0.8724E+02    -0.8724E+02    -0.8725E+02    -0.8726E+02    -0.8726E+02
    -0.8724E+02    -0.8724E+02    -0.8723E+02    -0.8722E+02    -0.8721E+02    -0.8720E+02    -0.8718E+02    -0.8717E+02    -0.8715E+02    -0.8713E+02    -0.8711E+02    -0.8709E+02    -0.8707E+02    -0.8705E+02    -0.8703E+02    -0.8701E+02    -0.8700E+02    -0.8698E+02    -0.8696E+02    -0.8694E+02    -0.8692E+02    -0.8690E+02    -0.8688E+02    -0.8687E+02    -0.8685E+02    -0.8683E+02    -0.8681E+02    -0.8680E+02    -0.8678E+02    -0.8677E+02    -0.8675E+02    -0.8674E+02    -0.8673E+02    -0.8671E+02    -0.8670E+02    -0.8669E+02    -0.8668E+02    -0.8667E+02    -0.8666E+02    -0.8665E+02    -0.8664E+02    -0.8664E+02    -0.8663E+02    -0.8663E+02    -0.8662E+02    -0.8662E+02    -0.8661E+02    -0.8661E+02    -0.8661E+02    -0.8661E+02    -0.8661E+02    -0.8661E+02    -0.8661E+02    -0.8661E+02    -0.8662E+02    -0.8662E+02    -0.8663E+02    -0.8663E+02    -0.8664E+02    -0.8665E+02    -0.8666E+02    -0.8667E+02    -0.8667E+02    -0.8669E+02    -0.8670E+02    -0.8671E+02    -0.8672E+02    -0.8673E+02    -0.8675E+02    -0.8676E+02    -0.8678E+02    -0.8679E+02    -0.8681E+02    -0.8682E+02    -0.8684E+02    -0.8686E+02    -0.8687E+02    -0.8689E+02    -0.8691E+02    -0.8693E+02    -0.8694E+02    -0.8696E+02    -0.8698E+02    -0.8700E+02    -0.8702E+02    -0.8704E+02    -0.8706E+02    -0.8708E+02    -0.8710E+02    -0.8712E+02    -0.8713E+02    -0.8715E+02    -0.8717E+02    -0.8719E+02    -0.8720E+02    -0.8721E+02    -0.8723E+02    -0.8723E+02    -0.8724E+02    -0.8724E+02
    -0.8722E+02    -0.8722E+02    -0.8721E+02    -0.8720E+02    -0.8719E+02    -0.8717E+02    -0.8715E+02    -0.8713E+02    -0.8711E+02    -0.8709E+02    -0.8707E+02    -0.8704E+02    -0.8702E+02    -0.8700E+02    -0.8697E+02    -0.8695E+02    -0.8693E+02    -0.8690E+02    -0.8688E+02    -0.8686E+02    -0.8683E+02    -0.8681E+02    -0.8679E+02    -0.8677E+02    -0.8675E+02    -0.8673E+02    -0.8671E+02    -0.8669E+02    -0.8667E+02    -0.8665E+02    -0.8663E+02    -0.8662E+02    -0.8660E+02    -0.8658E+02    -0.8657E+02    -0.8656E+02    -0.8654E+02    -0.8653E+02    -0.8652E+02    -0.8651E+02    -0.8650E+02    -0.8649E+02    -0.8648E+02    -0.8648E+02    -0.8647E+02    -0.8647E+02    -0.8646E+02    -0.8646E+02    -0.8646E+02    -0.8646E+02    -0.8646E+02    -0.8646E+02    -0.8646E+02    -0.8646E+02    -0.8647E+02    -0.8647E+02    -0.8648E+02    -0.8649E+02    -0.8650E+02    -0.8650E+02    -0.8651E+02    -0.8653E+02    -0.8654E+02    -0.8655E+02    -0.8656E+02    -0.8658E+02    -0.8659E+02    -0.8661E+02    -0.8662E+02    -0.8664E+02    -0.8666E+02    -0.8668E+02    -0.8670E+02    -0.8672E+02    -0.8674E+02    -0.8676E+02    -0.8678E+02    -0.8680E+02    -0.8682E+02    -0.8684E+02    -0.8687E+02    -0.8689E+02    -0.8691E+02    -0.8693E+02    -0.8696E+02    -0.8698E+02    -0.8700E+02    -0.8703E+02    -0.8705E+02    -0.8707E+02    -0.8709E+02    -0.8712E+02    -0.8714E+02    -0.8716E+02    -0.8717E+02    -0.8719E+02    -0.8720E+02    -0.8721E+02    -0.8722E+02    -0.8722E+02
    -0.8720E+02    -0.8720E+02    -0.8719E+02    -0.8718E+02    -0.8716E+02    -0.8714E+02    -0.8712E+02    -0.8710E+02    -0.8707E+02    -0.8705E+02    -0.8702E+02    -0.8699E+02    -0.8697E+02    -0.8694E+02    -0.8691E+02    -0.8688E+02    -0.8686E+02    -0.8683E+02    -0.8680E+02    -0.8677E+02    -0.8675E+02    -0.8672E+02    -0.8669E+02    -0.8667E+02    -0.8664E+02    -0.8662E+02    -0.8660E+02    -0.8657E+02    -0.8655E+02    -0.8653E+02    -0.8651E+02    -0.8649E+02    -0.8647E+02    -0.8645E+02    -0.8643E+02    -0.8642E+02    -0.8640E+02    -0.8639E+02    -0.8637E+02    -0.8636E+02    -0.8635E+02    -0.8634E+02    -0.8633E+02    -0.8632E+02    -0.8631E+02    -0.8631E+02    -0.8630E+02    -0.8630E+02    -0.8630E+02    -0.8630E+02    -0.8630E+02    -0.8630E+02    -0.8630E+02    -0.8630E+02    -0.8631E+02    -0.8632E+02    -0.8632E+02    -0.8633E+02    -0.8634E+02    -0.8635E+02    -0.8637E+02    -0.8638E+02    -0.8639E+02    -0.8641E+02    -0.8642E+02    -0.8644E+02    -0.8646E+02    -0.8648E+02    -0.8650E+02    -0.8652E+02    -0.8654E+02    -0.8656E+02    -0.8658E+02    -0.8661E+02    -0.8663E+02    -0.8665E+02    -0.8668E+02    -0.8670E+02    -0.8673E+02    -0.8676E+02    -0.8678E+02    -0.8681E+02    -0.8684E+02    -0.8686E+02    -0.8689E+02    -0.8692E+02    -0.8695E+02    -0.8697E+02    -0.8700E+02    -0.8703E+02    -0.8705E+02    -0.8708E+02    -0.8710E+02    -0.8713E+02    -0.8715E+02    -0.8717E+02    -0.8718E+02    -0.8719E+02    -0.8720E+02    -0.8720E+02
    -0.8718E+02    -0.8718E+02    -0.8717E+02    -0.8716E+02    -0.8714E+02    -0.8712E+02    -0.8709E+02    -0.8706E+02    -0.8703E+02    -0.8700E+02    -0.8697E+02    -0.8694E+02    -0.8691E+02    -0.8688E+02    -0.8685E+02    -0.8681E+02    -0.8678E+02    -0.8675E+02    -0.8672E+02    -0.8669E+02    -0.8666E+02    -0.8662E+02    -0.8659E+02    -0.8656E+02    -0.8654E+02    -0.8651E+02    -0.8648E+02    -0.8645E+02    -0.8643E+02    -0.8640E+02    -0.8638E+02    -0.8635E+02    -0.8633E+02    -0.8631E+02    -0.8629E+02    -0.8627E+02    -0.8625E+02    -0.8623E+02    -0.8622E+02    -0.8620E+02    -0.8619E+02    -0.8618E+02    -0.8616E+02    -0.8615E+02    -0.8615E+02    -0.8614E+02    -0.8613E+02    -0.8613E+02    -0.8613E+02    -0.8613E+02    -0.8613E+02    -0.8613E+02    -0.8613E+02    -0.8614E+02    -0.8614E+02    -0.8615E+02    -0.8616E+02    -0.8617E+02    -0.8618E+02    -0.8620E+02    -0.8621E+02    -0.8622E+02    -0.8624E+02    -0.8626E+02    -0.8628E+02    -0.8630E+02    -0.8632E+02    -0.8634E+02    -0.8636E+02    -0.8639E+02    -0.8641E+02    -0.8644E+02    -0.8647E+02    -0.8649E+02    -0.8652E+02    -0.8655E+02    -0.8658E+02    -0.8661E+02    -0.8664E+02    -0.8667E+02    -0.8670E+02    -0.8673E+02    -0.8676E+02    -0.8679E+02    -0.8682E+02    -0.8686E+02    -0.8689E+02    -0.8692E+02    -0.8695E+02    -0.8698E+02    -0.8701E+02    -0.8704E+02    -0.8707E+02    -0.8710E+02    -0.8712E+02    -0.8714E+02    -0.8716E+02    -0.8717E+02    -0.8718E+02    -0.8718E+02
    -0.8716E+02    -0.8716E+02    -0.8715E+02    -0.8713E+02    -0.8711E+02    -0.8709E+02    -0.8706E+02    -0.8703E+02    -0.8699E+02    -0.8696E+02    -0.8692E+02    -0.8689E+02    -0.8685E+02    -0.8682E+02    -0.8678E+02    -0.8674E+02    -0.8671E+02    -0.8667E+02    -0.8663E+02    -0.8660E+02    -0.8656E+02    -0.8653E+02    -0.8649E+02    -0.8646E+02    -0.8642E+02    -0.8639E+02    -0.8636E+02    -0.8633E+02    -0.8630E+02    -0.8627E+02    -0.8624E+02    -0.8621E+02    -0.8618E+02    -0.8616E+02    -0.8614E+02    -0.8611E+02    -0.8609E+02    -0.8607E+02    -0.8605E+02    -0.8604E+02    -0.8602E+02    -0.8601E+02    -0.8599E+02    -0.8598E+02    -0.8597E+02    -0.8596E+02    -0.8596E+02    -0.8595E+02    -0.8595E+02    -0.8595E+02    -0.8595E+02    -0.8595E+02    -0.8596E+02    -0.8596E+02    -0.8597E+02    -0.8598E+02    -0.8599E+02    -0.8600E+02    -0.8601E+02    -0.8603E+02    -0.8605E+02    -0.8606E+02    -0.8608E+02    -0.8610E+02    -0.8613E+02    -0.8615E+02    -0.8617E+02    -0.8620E+02    -0.8623E+02    -0.8625E+02    -0.8628E+02    -0.8631E+02    -0.8634E+02    -0.8637E+02    -0.8641E+02    -0.8644E+02    -0.8647E+02    -0.8651E+02    -0.8654E+02    -0.8657E+02    -0.8661E+02    -0.8665E+02    -0.8668E+02    -0.8672E+02    -0.8675E+02    -0.8679E+02    -0.8683E+02    -0.8686E+02    -0.8690E+02    -0.8693E+02    -0.8697E+02    -0.8700E+02    -0.8703E+02    -0.8706E+02    -0.8709E+02    -0.8712E+02    -0.8714E+02    -0.8715E+02    -0.8716E+02    -0.8716E+02
    -0.8714E+02    -0.8714E+02    -0.8713E+02    -0.8711E+02    -0.8708E+02    -0.8706E+02    -0.8702E+02    -0.8699E+02    -0.8695E+02    -0.8691E+02    -0.8687E+02    -0.8683E+02    -0.8679E+02    -0.8675E+02    -0.8671E+02    -0.8667E+02    -0.8663E+02    -0.8658E+02    -0.8654E+02    -0.8650E+02    -0.8646E+02    -0.8642E+02    -0.8638E+02    -0.8634E+02    -0.8631E+02    -0.8627E+02    -0.8623E+02    -0.8620E+02    -0.8616E+02    -0.8613E+02    -0.8609E+02    -0.8606E+02    -0.8603E+02    -0.8600E+02    -0.8598E+02    -0.8595E+02    -0.8593E+02    -0.8590E+02    -0.8588E+02    -0.8586E+02    -0.8584E+02    -0.8583E+02    -0.8581E+02    -0.8580E+02    -0.8579E+02    -0.8578E+02    -0.8577E+02    -0.8577E+02    -0.8576E+02    -0.8576E+02    -0.8576E+02    -0.8576E+02    -0.8577E+02    -0.8578E+02    -0.8578E+02    -0.8579E+02    -0.8581E+02    -0.8582E+02    -0.8584E+02    -0.8585E+02    -0.8587E+02    -0.8589E+02    -0.8592E+02    -0.8594E+02    -0.8597E+02    -0.8599E+02    -0.8602E+02    -0.8605E+02    -0.8608E+02    -0.8611E+02    -0.8614E+02    -0.8618E+02    -0.8621E+02    -0.8625E+02    -0.8629E+02    -0.8632E+02    -0.8636E+02    -0.8640E+02    -0.8644E+02    -0.8648E+02    -0.8652E+02    -0.8656E+02    -0.8660E+02    -0.8664E+02    -0.8668E+02    -0.8672E+02    -0.8676E+02    -0.8680E+02    -0.8684E+02    -0.8688E+02    -0.8692E+02    -0.8696E+02    -0.8700E+02    -0.8703E+02    -0.8706E+02    -0.8709E+02    -0.8711E+02    -0.8713E+02    -0.8714E+02    -0.8714E+02
    -0.8711E+02    -0.8711E+02    -0.8710E+02    -0.8708E+02    -0.8706E+02    -0.8703E+02    -0.8699E+02    -0.8695E+02    -0.8691E+02    -0.8687E+02    -0.8682E+02    -0.8678E+02    -0.8673E+02    -0.8668E+02    -0.8664E+02    -0.8659E+02    -0.8654E+02    -0.8650E+02    -0.8645E+02    -0.8641E+02    -0.8636E+02    -0.8631E+02    -0.8627E+02    -0.8623E+02    -0.8618E+02    -0.8614E+02    -0.8610E+02    -0.8606E+02    -0.8602E+02    -0.8598E+02    -0.8594E+02    -0.8591E+02    -0.8587E+02    -0.8584E+02    -0.8581E+02    -0.8578E+02    -0.8575E+02    -0.8572E+02    -0.8570E+02    -0.8568E+02    -0.8566E+02    -0.8564E+02    -0.8562E+02    -0.8560E+02    -0.8559E+02    -0.8558E+02    -0.8557E+02    -0.8557E+02    -0.8556E+02    -0.8556E+02    -0.8556E+02    -0.8557E+02    -0.8557E+02    -0.8558E+02    -0.8559E+02    -0.8560E+02    -0.8561E+02    -0.8563E+02    -0.8565E+02    -0.8567E+02    -0.8569E+02    -0.8571E+02    -0.8574E+02    -0.8577E+02    -0.8580E+02    -0.8583E+02    -0.8586E+02    -0.8589E+02    -0.8593E+02    -0.8596E+02    -0.8600E+02    -0.8604E+02    -0.8608E+02    -0.8612E+02    -0.8616E+02    -0.8620E+02    -0.8625E+02    -0.8629E+02    -0.8633E+02    -0.8638E+02    -0.8642E+02    -0.8647E+02    -0.8652E+02    -0.8656E+02    -0.8661E+02    -0.8665E+02    -0.8670E+02    -0.8675E+02    -0.8679E+02    -0.8683E+02    -0.8688E+02    -0.8692E+02    -0.8696E+02    -0.8700E+02    -0.8703E+02    -0.8706E+02    -0.8709E+02    -0.8711E+02    -0.8712E+02    -0.8712E+02
    -0.8709E+02    -0.8709E+02    -0.8708E+02    -0.8706E+02    -0.8703E+02    -0.8699E+02    -0.8695E+02    -0.8691E+02    -0.8687E+02    -0.8682E+02    -0.8677E+02    -0.8672E+02    -0.8667E+02    -0.8662E+02    -0.8656E+02    -0.8651E+02    -0.8646E+02    -0.8641E+02    -0.8636E+02    -0.8630E+02    -0.8625E+02    -0.8620E+02    -0.8615E+02    -0.8610E+02    -0.8605E+02    -0.8601E+02    -0.8596E+02    -0.8591E+02    -0.8587E+02    -0.8583E+02    -0.8578E+02    -0.8574E+02    -0.8570E+02    -0.8567E+02    -0.8563E+02    -0.8560E+02    -0.8556E+02    -0.8553E+02    -0.8551E+02    -0.8548E+02    -0.8546E+02    -0.8543E+02    -0.8541E+02    -0.8540E+02    -0.8538E+02    -0.8537E+02    -0.8536E+02    -0.8536E+02    -0.8535E+02    -0.8535E+02    -0.8535E+02    -0.8535E+02    -0.8536E+02    -0.8537E+02    -0.8538E+02    -0.8539E+02    -0.8541E+02    -0.8543E+02    -0.8545E+02    -0.8547E+02    -0.8550E+02    -0.8552E+02    -0.8555E+02    -0.8558E+02    -0.8562E+02    -0.8565E+02    -0.8569E+02    -0.8573E+02    -0.8577E+02    -0.8581E+02    -0.8585E+02    -0.8589E+02    -0.8594E+02    -0.8598E+02    -0.8603E+02    -0.8608E+02    -0.8613E+02    -0.8618E+02    -0.8623E+02    -0.8628E+02    -0.8633E+02    -0.8638E+02    -0.8643E+02    -0.8648E+02    -0.8653E+02    -0.8658E+02    -0.8663E+02    -0.8668E+02    -0.8673E+02    -0.8678E+02    -0.8683E+02    -0.8688E+02    -0.8692E+02    -0.8696E+02    -0.8700E+02    -0.8704E+02    -0.8707E+02    -0.8709E+02    -0.8710E+02    -0.8710E+02
    -0.8707E+02    -0.8707E+02    -0.8706E+02    -0.8703E+02    -0.8700E+02    -0.8696E+02    -0.8692E+02    -0.8687E+02    -0.8682E+02    -0.8677E+02    -0.8671E+02    -0.8666E+02    -0.8660E+02    -0.8655E+02    -0.8649E+02    -0.8643E+02    -0.8637E+02    -0.8631E+02    -0.8626E+02    -0.8620E+02    -0.8614E+02    -0.8608E+02    -0.8603E+02    -0.8597E+02    -0.8592E+02    -0.8587E+02    -0.8581E+02    -0.8576E+02    -0.8571E+02    -0.8566E+02    -0.8561E+02    -0.8557E+02    -0.8552E+02    -0.8548E+02    -0.8544E+02    -0.8540E+02    -0.8537E+02    -0.8533E+02    -0.8530E+02    -0.8527E+02    -0.8524E+02    -0.8522E+02    -0.8520E+02    -0.8518E+02    -0.8516E+02    -0.8515E+02    -0.8514E+02    -0.8513E+02    -0.8512E+02    -0.8512E+02    -0.8512E+02    -0.8513E+02    -0.8513E+02    -0.8514E+02    -0.8516E+02    -0.8517E+02    -0.8519E+02    -0.8521E+02    -0.8523E+02    -0.8526E+02    -0.8529E+02    -0.8532E+02    -0.8535E+02    -0.8539E+02    -0.8543E+02    -0.8547E+02    -0.8551E+02    -0.8555E+02    -0.8560E+02    -0.8564E+02    -0.8569E+02    -0.8574E+02    -0.8579E+02    -0.8584E+02    -0.8589E+02    -0.8595E+02    -0.8600E+02    -0.8606E+02    -0.8611E+02    -0.8617E+02    -0.8622E+02    -0.8628E+02    -0.8634E+02    -0.8639E+02    -0.8645E+02    -0.8651E+02    -0.8656E+02    -0.8662E+02    -0.8668E+02    -0.8673E+02    -0.8678E+02    -0.8683E+02    -0.8688E+02    -0.8693E+02    -0.8697E+02    -0.8701E+02    -0.8704E+02    -0.8706E+02    -0.8708E+02    -0.8708E+02
    -0.8705E+02    -0.8705E+02    -0.8703E+02    -0.8700E+02    -0.8697E+02    -0.8693E+02    -0.8688E+02    -0.8683E+02    -0.8677E+02    -0.8672E+02    -0.8666E+02    -0.8660E+02    -0.8653E+02    -0.8647E+02    -0.8641E+02    -0.8634E+02    -0.8628E+02    -0.8622E+02    -0.8615E+02    -0.8609E+02    -0.8603E+02    -0.8596E+02    -0.8590E+02    -0.8584E+02    -0.8578E+02    -0.8572E+02    -0.8566E+02    -0.8560E+02    -0.8554E+02    -0.8549E+02    -0.8544E+02    -0.8538E+02    -0.8533E+02    -0.8529E+02    -0.8524E+02    -0.8520E+02    -0.8515E+02    -0.8512E+02    -0.8508E+02    -0.8505E+02    -0.8501E+02    -0.8499E+02    -0.8496E+02    -0.8494E+02    -0.8492E+02    -0.8491E+02    -0.8489E+02    -0.8488E+02    -0.8488E+02    -0.8488E+02    -0.8488E+02    -0.8488E+02    -0.8489E+02    -0.8490E+02    -0.8492E+02    -0.8493E+02    -0.8496E+02    -0.8498E+02    -0.8501E+02    -0.8504E+02    -0.8507E+02    -0.8510E+02    -0.8514E+02    -0.8518E+02    -0.8523E+02    -0.8527E+02    -0.8532E+02    -0.8537E+02    -0.8542E+02    -0.8547E+02    -0.8552E+02    -0.8558E+02    -0.8563E+02    -0.8569E+02    -0.8575E+02    -0.8581E+02    -0.8587E+02    -0.8593E+02    -0.8599E+02    -0.8606E+02    -0.8612E+02    -0.8618E+02    -0.8624E+02    -0.8631E+02    -0.8637E+02    -0.8643E+02    -0.8649E+02    -0.8656E+02    -0.8662E+02    -0.8668E+02    -0.8673E+02    -0.8679E+02    -0.8684E+02    -0.8689E+02    -0.8694E+02    -0.8698E+02    -0.8701E+02    -0.8704E+02    -0.8705E+02    -0.8705E+02
    -0.8702E+02    -0.8702E+02    -0.8701E+02    -0.8698E+02    -0.8694E+02    -0.8689E+02    -0.8684E+02    -0.8679E+02    -0.8673E+02    -0.8666E+02    -0.8660E+02    -0.8653E+02    -0.8646E+02    -0.8640E+02    -0.8633E+02    -0.8626E+02    -0.8619E+02    -0.8612E+02    -0.8605E+02    -0.8597E+02    -0.8590E+02    -0.8583E+02    -0.8577E+02    -0.8570E+02    -0.8563E+02    -0.8556E+02    -0.8550E+02    -0.8543E+02    -0.8537E+02    -0.8531E+02    -0.8525E+02    -0.8519E+02    -0.8513E+02    -0.8508E+02    -0.8502E+02    -0.8498E+02    -0.8493E+02    -0.8488E+02    -0.8484E+02    -0.8480E+02    -0.8477E+02    -0.8474E+02    -0.8471E+02    -0.8468E+02    -0.8466E+02    -0.8464E+02    -0.8463E+02    -0.8462E+02    -0.8461E+02    -0.8461E+02    -0.8461E+02    -0.8462E+02    -0.8463E+02    -0.8464E+02    -0.8466E+02    -0.8468E+02    -0.8470E+02    -0.8473E+02    -0.8476E+02    -0.8479E+02    -0.8483E+02    -0.8487E+02    -0.8492E+02    -0.8496E+02    -0.8501E+02    -0.8506E+02    -0.8511E+02    -0.8517E+02    -0.8523E+02    -0.8528E+02    -0.8535E+02    -0.8541E+02    -0.8547E+02    -0.8554E+02    -0.8560E+02    -0.8567E+02    -0.8574E+02    -0.8580E+02    -0.8587E+02    -0.8594E+02    -0.8601E+02    -0.8608E+02    -0.8615E+02    -0.8622E+02    -0.8629E+02    -0.8635E+02    -0.8642E+02    -0.8649E+02    -0.8656E+02    -0.8662E+02    -0.8668E+02    -0.8674E+02    -0.8680E+02    -0.8686E+02    -0.8691E+02    -0.8695E+02    -0.8699E+02    -0.8702E+02    -0.8703E+02    -0.8703E+02
    -0.8700E+02    -0.8700E+02    -0.8698E+02    -0.8695E+02    -0.8691E+02    -0.8686E+02    -0.8680E+02    -0.8674E+02    -0.8668E+02    -0.8661E+02    -0.8654E+02    -0.8647E+02    -0.8639E+02    -0.8632E+02    -0.8624E+02    -0.8617E+02    -0.8609E+02    -0.8601E+02    -0.8593E+02    -0.8586E+02    -0.8578E+02    -0.8570E+02    -0.8562E+02    -0.8555E+02    -0.8547E+02    -0.8540E+02    -0.8532E+02    -0.8525E+02    -0.8518E+02    -0.8511E+02    -0.8504E+02    -0.8498E+02    -0.8491E+02    -0.8485E+02    -0.8479E+02    -0.8474E+02    -0.8469E+02    -0.8463E+02    -0.8459E+02    -0.8454E+02    -0.8450E+02    -0.8447E+02    -0.8444E+02    -0.8441E+02    -0.8438E+02    -0.8436E+02    -0.8435E+02    -0.8433E+02    -0.8433E+02    -0.8432E+02    -0.8433E+02    -0.8433E+02    -0.8434E+02    -0.8436E+02    -0.8438E+02    -0.8440E+02    -0.8443E+02    -0.8446E+02    -0.8449E+02    -0.8453E+02    -0.8458E+02    -0.8462E+02    -0.8467E+02    -0.8472E+02    -0.8478E+02    -0.8484E+02    -0.8490E+02    -0.8496E+02    -0.8502E+02    -0.8509E+02    -0.8516E+02    -0.8523E+02    -0.8530E+02    -0.8537E+02    -0.8544E+02    -0.8552E+02    -0.8559E+02    -0.8567E+02    -0.8574E+02    -0.8582E+02    -0.8590E+02    -0.8597E+02    -0.8605E+02    -0.8612E+02    -0.8620E+02    -0.8627E+02    -0.8635E+02    -0.8642E+02    -0.8649E+02    -0.8656E+02    -0.8663E+02    -0.8670E+02    -0.8676E+02    -0.8682E+02    -0.8687E+02    -0.8692E+02    -0.8696E+02    -0.8699E+02    -0.8701E+02    -0.8701E+02
    -0.8697E+02    -0.8697E+02    -0.8695E+02    -0.8692E+02    -0.8688E+02    -0.8682E+02    -0.8676E+02    -0.8670E+02    -0.8663E+02    -0.8655E+02    -0.8648E+02    -0.8640E+02    -0.8632E+02    -0.8624E+02    -0.8616E+02    -0.8607E+02    -0.8599E+02    -0.8590E+02    -0.8582E+02    -0.8573E+02    -0.8565E+02    -0.8556E+02    -0.8548E+02    -0.8539E+02    -0.8531E+02    -0.8523E+02    -0.8514E+02    -0.8506E+02    -0.8498E+02    -0.8491E+02    -0.8483E+02    -0.8476E+02    -0.8468E+02    -0.8461E+02    -0.8455E+02    -0.8448E+02    -0.8442E+02    -0.8437E+02    -0.8431E+02    -0.8426E+02    -0.8422E+02    -0.8417E+02    -0.8414E+02    -0.8410E+02    -0.8408E+02    -0.8405E+02    -0.8403E+02    -0.8402E+02    -0.8401E+02    -0.8401E+02    -0.8401E+02    -0.8402E+02    -0.8403E+02    -0.8405E+02    -0.8407E+02    -0.8410E+02    -0.8413E+02    -0.8417E+02    -0.8421E+02    -0.8425E+02    -0.8430E+02    -0.8435E+02    -0.8441E+02    -0.8447E+02    -0.8453E+02    -0.8460E+02    -0.8466E+02    -0.8473E+02    -0.8481E+02    -0.8488E+02    -0.8496E+02    -0.8504E+02    -0.8512E+02    -0.8520E+02    -0.8528E+02    -0.8536E+02    -0.8544E+02    -0.8553E+02    -0.8561E+02    -0.8570E+02    -0.8578E+02    -0.8586E+02    -0.8595E+02    -0.8603E+02    -0.8611E+02    -0.8619E+02    -0.8627E+02    -0.8635E+02    -0.8643E+02    -0.8651E+02    -0.8658E+02    -0.8665E+02    -0.8672E+02    -0.8678E+02    -0.8684E+02    -0.8689E+02    -0.8694E+02    -0.8697E+02    -0.8699E+02    -0.8699E+02
    -0.8695E+02    -0.8695E+02    -0.8693E+02    -0.8689E+02    -0.8685E+02    -0.8679E+02    -0.8672E+02    -0.8665E+02    -0.8658E+02    -0.8650E+02    -0.8642E+02    -0.8633E+02    -0.8625E+02    -0.8616E+02    -0.8607E+02    -0.8598E+02    -0.8588E+02    -0.8579E+02    -0.8570E+02    -0.8561E+02    -0.8551E+02    -0.8542E+02    -0.8532E+02    -0.8523E+02    -0.8514E+02    -0.8504E+02    -0.8495E+02    -0.8486E+02    -0.8477E+02    -0.8469E+02    -0.8460E+02    -0.8452E+02    -0.8443E+02    -0.8436E+02    -0.8428E+02    -0.8421E+02    -0.8414E+02    -0.8407E+02    -0.8401E+02    -0.8395E+02    -0.8390E+02    -0.8385E+02    -0.8381E+02    -0.8377E+02    -0.8374E+02    -0.8371E+02    -0.8369E+02    -0.8368E+02    -0.8367E+02    -0.8367E+02    -0.8367E+02    -0.8368E+02    -0.8369E+02    -0.8371E+02    -0.8374E+02    -0.8377E+02    -0.8380E+02    -0.8385E+02    -0.8389E+02    -0.8394E+02    -0.8400E+02    -0.8406E+02    -0.8412E+02    -0.8419E+02    -0.8426E+02    -0.8434E+02    -0.8441E+02    -0.8449E+02    -0.8458E+02    -0.8466E+02    -0.8475E+02    -0.8484E+02    -0.8492E+02    -0.8501E+02    -0.8511E+02    -0.8520E+02    -0.8529E+02    -0.8538E+02    -0.8547E+02    -0.8557E+02    -0.8566E+02    -0.8575E+02    -0.8584E+02    -0.8593E+02    -0.8602E+02    -0.8611E+02    -0.8620E+02    -0.8628E+02    -0.8637E+02    -0.8645E+02    -0.8653E+02    -0.8660E+02    -0.8668E+02    -0.8675E+02    -0.8681E+02    -0.8686E+02    -0.8691E+02    -0.8694E+02    -0.8696E+02    -0.8696E+02
    -0.8692E+02    -0.8692E+02    -0.8690E+02    -0.8687E+02    -0.8681E+02    -0.8675E+02    -0.8668E+02    -0.8661E+02    -0.8653E+02    -0.8644E+02    -0.8636E+02    -0.8626E+02    -0.8617E+02    -0.8608E+02    -0.8598E+02    -0.8588E+02    -0.8578E+02    -0.8568E+02    -0.8558E+02    -0.8547E+02    -0.8537E+02    -0.8527E+02    -0.8516E+02    -0.8506E+02    -0.8496E+02    -0.8485E+02    -0.8475E+02    -0.8465E+02    -0.8455E+02    -0.8445E+02    -0.8435E+02    -0.8426E+02    -0.8417E+02    -0.8408E+02    -0.8399E+02    -0.8391E+02    -0.8383E+02    -0.8375E+02    -0.8368E+02    -0.8362E+02    -0.8356E+02    -0.8350E+02    -0.8345E+02    -0.8341E+02    -0.8337E+02    -0.8334E+02    -0.8332E+02    -0.8330E+02    -0.8329E+02    -0.8328E+02    -0.8329E+02    -0.8330E+02    -0.8331E+02    -0.8334E+02    -0.8337E+02    -0.8340E+02    -0.8344E+02    -0.8349E+02    -0.8355E+02    -0.8361E+02    -0.8367E+02    -0.8374E+02    -0.8381E+02    -0.8389E+02    -0.8397E+02    -0.8406E+02    -0.8415E+02    -0.8424E+02    -0.8433E+02    -0.8443E+02    -0.8452E+02    -0.8462E+02    -0.8472E+02    -0.8482E+02    -0.8492E+02    -0.8503E+02    -0.8513E+02    -0.8523E+02    -0.8533E+02    -0.8543E+02    -0.8553E+02    -0.8563E+02    -0.8573E+02    -0.8583E+02    -0.8593E+02    -0.8603E+02    -0.8612E+02    -0.8621E+02    -0.8630E+02    -0.8639E+02    -0.8648E+02    -0.8656E+02    -0.8664E+02    -0.8671E+02    -0.8678E+02    -0.8683E+02    -0.8688E+02    -0.8692E+02    -0.8694E+02    -0.8694E+02
    -0.8690E+02    -0.8690E+02    -0.8688E+02    -0.8684E+02    -0.8678E+02    -0.8672E+02    -0.8665E+02    -0.8657E+02    -0.8648E+02    -0.8639E+02    -0.8629E+02    -0.8620E+02    -0.8610E+02    -0.8599E+02    -0.8589E+02    -0.8578E+02    -0.8567E+02    -0.8556E+02    -0.8545E+02    -0.8534E+02    -0.8523E+02    -0.8511E+02    -0.8500E+02    -0.8488E+02    -0.8477E+02    -0.8465E+02    -0.8454E+02    -0.8442E+02    -0.8431E+02    -0.8420E+02    -0.8409E+02    -0.8398E+02    -0.8388E+02    -0.8378E+02    -0.8368E+02    -0.8358E+02    -0.8349E+02    -0.8340E+02    -0.8332E+02    -0.8325E+02    -0.8318E+02    -0.8311E+02    -0.8306E+02    -0.8301E+02    -0.8296E+02    -0.8293E+02    -0.8290E+02    -0.8288E+02    -0.8286E+02    -0.8286E+02    -0.8286E+02    -0.8288E+02    -0.8289E+02    -0.8292E+02    -0.8296E+02    -0.8300E+02    -0.8305E+02    -0.8310E+02    -0.8317E+02    -0.8324E+02    -0.8331E+02    -0.8339E+02    -0.8348E+02    -0.8357E+02    -0.8366E+02    -0.8376E+02    -0.8386E+02    -0.8396E+02    -0.8407E+02    -0.8418E+02    -0.8429E+02    -0.8440E+02    -0.8451E+02    -0.8462E+02    -0.8473E+02    -0.8485E+02    -0.8496E+02    -0.8507E+02    -0.8519E+02    -0.8530E+02    -0.8541E+02    -0.8552E+02    -0.8563E+02    -0.8573E+02    -0.8584E+02    -0.8594E+02    -0.8604E+02    -0.8614E+02    -0.8624E+02    -0.8633E+02    -0.8643E+02    -0.8651E+02    -0.8660E+02    -0.8667E+02    -0.8674E+02    -0.8681E+02    -0.8686E+02    -0.8690E+02    -0.8692E+02    -0.8692E+02
    -0.8688E+02    -0.8688E+02    -0.8685E+02    -0.8681E+02    -0.8675E+02    -0.8669E+02    -0.8661E+02    -0.8652E+02    -0.8643E+02    -0.8634E+02    -0.8623E+02    -0.8613E+02    -0.8602E+02    -0.8591E+02    -0.8580E+02    -0.8568E+02    -0.8556E+02    -0.8545E+02    -0.8532E+02    -0.8520E+02    -0.8508E+02    -0.8495E+02    -0.8482E+02    -0.8470E+02    -0.8457E+02    -0.8444E+02    -0.8431E+02    -0.8418E+02    -0.8406E+02    -0.8393E+02    -0.8381E+02    -0.8369E+02    -0.8357E+02    -0.8345E+02    -0.8333E+02    -0.8323E+02    -0.8312E+02    -0.8302E+02    -0.8293E+02    -0.8284E+02    -0.8276E+02    -0.8268E+02    -0.8261E+02    -0.8255E+02    -0.8250E+02    -0.8246E+02    -0.8243E+02    -0.8240E+02    -0.8239E+02    -0.8238E+02    -0.8239E+02    -0.8240E+02    -0.8243E+02    -0.8246E+02    -0.8250E+02    -0.8255E+02    -0.8261E+02    -0.8267E+02    -0.8275E+02    -0.8283E+02    -0.8291E+02    -0.8301E+02    -0.8311E+02    -0.8321E+02    -0.8332E+02    -0.8343E+02    -0.8355E+02    -0.8366E+02    -0.8378E+02    -0.8391E+02    -0.8403E+02    -0.8416E+02    -0.8428E+02    -0.8441E+02    -0.8454E+02    -0.8466E+02    -0.8479E+02    -0.8491E+02    -0.8504E+02    -0.8516E+02    -0.8528E+02    -0.8540E+02    -0.8552E+02    -0.8563E+02    -0.8575E+02    -0.8586E+02    -0.8597E+02    -0.8608E+02    -0.8618E+02    -0.8628E+02    -0.8638E+02    -0.8647E+02    -0.8656E+02    -0.8664E+02    -0.8671E+02    -0.8678E+02    -0.8683E+02    -0.8687E+02    -0.8690E+02    -0.8690E+02
    -0.8686E+02    -0.8686E+02    -0.8683E+02    -0.8679E+02    -0.8673E+02    -0.8666E+02    -0.8657E+02    -0.8648E+02    -0.8639E+02    -0.8628E+02    -0.8618E+02    -0.8607E+02    -0.8595E+02    -0.8583E+02    -0.8571E+02    -0.8559E+02    -0.8546E+02    -0.8533E+02    -0.8520E+02    -0.8506E+02    -0.8493E+02    -0.8479E+02    -0.8465E+02    -0.8451E+02    -0.8436E+02    -0.8422E+02    -0.8408E+02    -0.8393E+02    -0.8379E+02    -0.8365E+02    -0.8350E+02    -0.8336E+02    -0.8323E+02    -0.8309E+02    -0.8296E+02    -0.8283E+02    -0.8271E+02    -0.8259E+02    -0.8248E+02    -0.8238E+02    -0.8228E+02    -0.8220E+02    -0.8212E+02    -0.8205E+02    -0.8199E+02    -0.8194E+02    -0.8190E+02    -0.8187E+02    -0.8185E+02    -0.8185E+02    -0.8185E+02    -0.8187E+02    -0.8189E+02    -0.8193E+02    -0.8198E+02    -0.8204E+02    -0.8211E+02    -0.8219E+02    -0.8228E+02    -0.8237E+02    -0.8247E+02    -0.8258E+02    -0.8270E+02    -0.8282E+02    -0.8294E+02    -0.8307E+02    -0.8321E+02    -0.8334E+02    -0.8348E+02    -0.8362E+02    -0.8376E+02    -0.8391E+02    -0.8405E+02    -0.8419E+02    -0.8433E+02    -0.8447E+02    -0.8461E+02    -0.8475E+02    -0.8489E+02    -0.8502E+02    -0.8515E+02    -0.8528E+02    -0.8541E+02    -0.8554E+02    -0.8566E+02    -0.8578E+02    -0.8590E+02    -0.8601E+02    -0.8612E+02    -0.8623E+02    -0.8633E+02    -0.8643E+02    -0.8652E+02    -0.8661E+02    -0.8669E+02    -0.8675E+02    -0.8681E+02    -0.8685E+02    -0.8688E+02    -0.8688E+02
    -0.8684E+02    -0.8684E+02    -0.8681E+02    -0.8677E+02    -0.8670E+02    -0.8663E+02    -0.8654E+02    -0.8645E+02    -0.8634E+02    -0.8624E+02    -0.8612E+02    -0.8600E+02    -0.8588E+02    -0.8576E+02    -0.8563E+02    -0.8549E+02    -0.8535E+02    -0.8521E+02    -0.8507E+02    -0.8492E+02    -0.8477E+02    -0.8462E+02    -0.8447E+02    -0.8431E+02    -0.8415E+02    -0.8399E+02    -0.8383E+02    -0.8367E+02    -0.8350E+02    -0.8334E+02    -0.8318E+02    -0.8302E+02    -0.8286E+02    -0.8270E+02    -0.8255E+02    -0.8240E+02    -0.8226E+02    -0.8212E+02    -0.8199E+02    -0.8187E+02    -0.8175E+02    -0.8165E+02    -0.8155E+02    -0.8147E+02    -0.8140E+02    -0.8134E+02    -0.8129E+02    -0.8126E+02    -0.8124E+02    -0.8123E+02    -0.8124E+02    -0.8126E+02    -0.8129E+02    -0.8133E+02    -0.8139E+02    -0.8146E+02    -0.8155E+02    -0.8164E+02    -0.8174E+02    -0.8186E+02    -0.8198E+02    -0.8211E+02    -0.8224E+02    -0.8239E+02    -0.8253E+02    -0.8268E+02    -0.8284E+02    -0.8300E+02    -0.8316E+02    -0.8332E+02    -0.8348E+02    -0.8364E+02    -0.8380E+02    -0.8396E+02    -0.8412E+02    -0.8428E+02    -0.8443E+02    -0.8458E+02    -0.8473E+02    -0.8488E+02    -0.8503E+02    -0.8517E+02    -0.8531E+02    -0.8544E+02    -0.8557E+02    -0.8570E+02    -0.8583E+02    -0.8595E+02    -0.8607E+02    -0.8618E+02    -0.8629E+02    -0.8639E+02    -0.8649E+02    -0.8658E+02    -0.8666E+02    -0.8673E+02    -0.8679E+02    -0.8684E+02    -0.8686E+02    -0.8686E+02
    -0.8682E+02    -0.8682E+02    -0.8679E+02    -0.8675E+02    -0.8668E+02    -0.8660E+02    -0.8651E+02    -0.8641E+02    -0.8631E+02    -0.8619E+02    -0.8607E+02    -0.8595E+02    -0.8582E+02    -0.8568E+02    -0.8555E+02    -0.8540E+02    -0.8525E+02    -0.8510E+02    -0.8495E+02    -0.8479E+02    -0.8462E+02    -0.8445E+02    -0.8428E+02    -0.8411E+02    -0.8393E+02    -0.8375E+02    -0.8357E+02    -0.8338E+02    -0.8320E+02    -0.8301E+02    -0.8283E+02    -0.8264E+02    -0.8245E+02    -0.8227E+02    -0.8209E+02    -0.8192E+02    -0.8175E+02    -0.8159E+02    -0.8143E+02    -0.8129E+02    -0.8115E+02    -0.8102E+02    -0.8091E+02    -0.8081E+02    -0.8072E+02    -0.8065E+02    -0.8059E+02    -0.8055E+02    -0.8052E+02    -0.8051E+02    -0.8052E+02    -0.8055E+02    -0.8059E+02    -0.8064E+02    -0.8072E+02    -0.8080E+02    -0.8090E+02    -0.8102E+02    -0.8114E+02    -0.8128E+02    -0.8142E+02    -0.8158E+02    -0.8174E+02    -0.8191E+02    -0.8208E+02    -0.8226E+02    -0.8244E+02    -0.8262E+02    -0.8281E+02    -0.8299E+02    -0.8318E+02    -0.8336E+02    -0.8354E+02    -0.8372E+02    -0.8390E+02    -0.8408E+02    -0.8425E+02    -0.8442E+02    -0.8459E+02    -0.8475E+02    -0.8491E+02    -0.8506E+02    -0.8521E+02    -0.8536E+02    -0.8550E+02    -0.8563E+02    -0.8577E+02    -0.8590E+02    -0.8602E+02    -0.8614E+02    -0.8625E+02    -0.8636E+02    -0.8646E+02    -0.8656E+02    -0.8664E+02    -0.8671E+02    -0.8678E+02    -0.8682E+02    -0.8685E+02    -0.8685E+02
    -0.8681E+02    -0.8681E+02    -0.8678E+02    -0.8673E+02    -0.8666E+02    -0.8658E+02    -0.8649E+02    -0.8639E+02    -0.8628E+02    -0.8616E+02    -0.8603E+02    -0.8590E+02    -0.8576E+02    -0.8562E+02    -0.8547E+02    -0.8532E+02    -0.8516E+02    -0.8500E+02    -0.8483E+02    -0.8465E+02    -0.8447E+02    -0.8429E+02    -0.8410E+02    -0.8391E+02    -0.8371E+02    -0.8350E+02    -0.8330E+02    -0.8309E+02    -0.8288E+02    -0.8266E+02    -0.8245E+02    -0.8223E+02    -0.8201E+02    -0.8180E+02    -0.8159E+02    -0.8138E+02    -0.8118E+02    -0.8098E+02    -0.8079E+02    -0.8062E+02    -0.8045E+02    -0.8030E+02    -0.8016E+02    -0.8003E+02    -0.7993E+02    -0.7984E+02    -0.7977E+02    -0.7972E+02    -0.7968E+02    -0.7967E+02    -0.7968E+02    -0.7971E+02    -0.7976E+02    -0.7983E+02    -0.7992E+02    -0.8003E+02    -0.8015E+02    -0.8029E+02    -0.8044E+02    -0.8061E+02    -0.8079E+02    -0.8097E+02    -0.8117E+02    -0.8137E+02    -0.8157E+02    -0.8178E+02    -0.8200E+02    -0.8221E+02    -0.8243E+02    -0.8264E+02    -0.8285E+02    -0.8307E+02    -0.8327E+02    -0.8348E+02    -0.8368E+02    -0.8388E+02    -0.8407E+02    -0.8426E+02    -0.8444E+02    -0.8462E+02    -0.8479E+02    -0.8496E+02    -0.8512E+02    -0.8528E+02    -0.8543E+02    -0.8557E+02    -0.8571E+02    -0.8585E+02    -0.8598E+02    -0.8610E+02    -0.8622E+02    -0.8633E+02    -0.8644E+02    -0.8654E+02    -0.8662E+02    -0.8670E+02    -0.8677E+02    -0.8681E+02    -0.8684E+02    -0.8684E+02
    -0.8680E+02    -0.8680E+02    -0.8677E+02    -0.8672E+02    -0.8665E+02    -0.8657E+02    -0.8648E+02    -0.8637E+02    -0.8625E+02    -0.8613E+02    -0.8600E+02    -0.8587E+02    -0.8572E+02    -0.8557E+02    -0.8541E+02    -0.8525E+02    -0.8508E+02    -0.8490E+02    -0.8472E+02    -0.8453E+02    -0.8434E+02    -0.8413E+02    -0.8392E+02    -0.8371E+02    -0.8348E+02    -0.8325E+02    -0.8302E+02    -0.8278E+02    -0.8253E+02    -0.8229E+02    -0.8203E+02    -0.8178E+02    -0.8153E+02    -0.8127E+02    -0.8102E+02    -0.8077E+02    -0.8052E+02    -0.8029E+02    -0.8006E+02    -0.7984E+02    -0.7963E+02    -0.7944E+02    -0.7927E+02    -0.7912E+02    -0.7898E+02    -0.7887E+02    -0.7878E+02    -0.7872E+02    -0.7868E+02    -0.7866E+02    -0.7868E+02    -0.7871E+02    -0.7878E+02    -0.7887E+02    -0.7898E+02    -0.7911E+02    -0.7927E+02    -0.7944E+02    -0.7963E+02    -0.7983E+02    -0.8005E+02    -0.8028E+02    -0.8051E+02    -0.8076E+02    -0.8101E+02    -0.8126E+02    -0.8151E+02    -0.8177E+02    -0.8202E+02    -0.8227E+02    -0.8252E+02    -0.8276E+02    -0.8300E+02    -0.8323E+02    -0.8346E+02    -0.8368E+02    -0.8389E+02    -0.8410E+02    -0.8430E+02    -0.8450E+02    -0.8469E+02    -0.8487E+02    -0.8504E+02    -0.8521E+02    -0.8537E+02    -0.8553E+02    -0.8567E+02    -0.8582E+02    -0.8595E+02    -0.8608E+02    -0.8620E+02    -0.8632E+02    -0.8643E+02    -0.8653E+02    -0.8662E+02    -0.8669E+02    -0.8676E+02    -0.8681E+02    -0.8683E+02    -0.8683E+02
    -0.8680E+02    -0.8680E+02    -0.8677E+02    -0.8672E+02    -0.8665E+02    -0.8657E+02    -0.8647E+02    -0.8636E+02    -0.8624E+02    -0.8612E+02    -0.8598E+02    -0.8584E+02    -0.8569E+02    -0.8553E+02    -0.8537E+02    -0.8520E+02    -0.8502E+02    -0.8483E+02    -0.8463E+02    -0.8442E+02    -0.8421E+02    -0.8398E+02    -0.8375E+02    -0.8351E+02    -0.8326E+02    -0.8300E+02    -0.8273E+02    -0.8246E+02    -0.8217E+02    -0.8188E+02    -0.8159E+02    -0.8129E+02    -0.8098E+02    -0.8068E+02    -0.8037E+02    -0.8007E+02    -0.7977E+02    -0.7947E+02    -0.7919E+02    -0.7892E+02    -0.7866E+02    -0.7842E+02    -0.7820E+02    -0.7800E+02    -0.7783E+02    -0.7769E+02    -0.7757E+02    -0.7749E+02    -0.7744E+02    -0.7742E+02    -0.7744E+02    -0.7749E+02    -0.7757E+02    -0.7769E+02    -0.7783E+02    -0.7800E+02    -0.7820E+02    -0.7842E+02    -0.7866E+02    -0.7891E+02    -0.7918E+02    -0.7947E+02    -0.7976E+02    -0.8006E+02    -0.8036E+02    -0.8067E+02    -0.8097E+02    -0.8128E+02    -0.8158E+02    -0.8187E+02    -0.8216E+02    -0.8244E+02    -0.8272E+02    -0.8298E+02    -0.8324E+02    -0.8349E+02    -0.8373E+02    -0.8396E+02    -0.8418E+02    -0.8439E+02    -0.8460E+02    -0.8479E+02    -0.8498E+02    -0.8516E+02    -0.8533E+02    -0.8549E+02    -0.8565E+02    -0.8580E+02    -0.8594E+02    -0.8607E+02    -0.8620E+02    -0.8631E+02    -0.8642E+02    -0.8653E+02    -0.8662E+02    -0.8670E+02    -0.8676E+02    -0.8681E+02    -0.8683E+02    -0.8683E+02
    -0.8681E+02    -0.8681E+02    -0.8678E+02    -0.8673E+02    -0.8666E+02    -0.8657E+02    -0.8648E+02    -0.8637E+02    -0.8625E+02    -0.8612E+02    -0.8598E+02    -0.8584E+02    -0.8568E+02    -0.8552E+02    -0.8535E+02    -0.8516E+02    -0.8497E+02    -0.8477E+02    -0.8456E+02    -0.8433E+02    -0.8410E+02    -0.8385E+02    -0.8360E+02    -0.8333E+02    -0.8304E+02    -0.8275E+02    -0.8244E+02    -0.8212E+02    -0.8179E+02    -0.8145E+02    -0.8110E+02    -0.8074E+02    -0.8037E+02    -0.8000E+02    -0.7963E+02    -0.7925E+02    -0.7888E+02    -0.7851E+02    -0.7815E+02    -0.7780E+02    -0.7747E+02    -0.7717E+02    -0.7688E+02    -0.7663E+02    -0.7640E+02    -0.7621E+02    -0.7606E+02    -0.7596E+02    -0.7589E+02    -0.7587E+02    -0.7589E+02    -0.7596E+02    -0.7606E+02    -0.7621E+02    -0.7640E+02    -0.7662E+02    -0.7688E+02    -0.7716E+02    -0.7747E+02    -0.7780E+02    -0.7815E+02    -0.7851E+02    -0.7887E+02    -0.7925E+02    -0.7962E+02    -0.8000E+02    -0.8037E+02    -0.8073E+02    -0.8109E+02    -0.8144E+02    -0.8178E+02    -0.8211E+02    -0.8243E+02    -0.8273E+02    -0.8303E+02    -0.8331E+02    -0.8358E+02    -0.8383E+02    -0.8408E+02    -0.8431E+02    -0.8453E+02    -0.8474E+02    -0.8494E+02    -0.8513E+02    -0.8531E+02    -0.8548E+02    -0.8564E+02    -0.8580E+02    -0.8594E+02    -0.8608E+02    -0.8620E+02    -0.8632E+02    -0.8643E+02    -0.8654E+02    -0.8663E+02    -0.8671E+02    -0.8677E+02    -0.8682E+02    -0.8684E+02    -0.8684E+02
    -0.8682E+02    -0.8682E+02    -0.8679E+02    -0.8674E+02    -0.8668E+02    -0.8659E+02    -0.8650E+02    -0.8639E+02    -0.8627E+02    -0.8614E+02    -0.8600E+02    -0.8585E+02    -0.8569E+02    -0.8553E+02    -0.8535E+02    -0.8516E+02    -0.8495E+02    -0.8474E+02    -0.8451E+02    -0.8427E+02    -0.8402E+02    -0.8375E+02    -0.8346E+02    -0.8316E+02    -0.8284E+02    -0.8250E+02    -0.8215E+02    -0.8178E+02    -0.8139E+02    -0.8099E+02    -0.8057E+02    -0.8013E+02    -0.7969E+02    -0.7923E+02    -0.7876E+02    -0.7829E+02    -0.7781E+02    -0.7734E+02    -0.7688E+02    -0.7643E+02    -0.7600E+02    -0.7559E+02    -0.7522E+02    -0.7488E+02    -0.7458E+02    -0.7433E+02    -0.7413E+02    -0.7398E+02    -0.7389E+02    -0.7386E+02    -0.7389E+02    -0.7398E+02    -0.7413E+02    -0.7433E+02    -0.7458E+02    -0.7488E+02    -0.7522E+02    -0.7559E+02    -0.7600E+02    -0.7643E+02    -0.7688E+02    -0.7734E+02    -0.7781E+02    -0.7829E+02    -0.7876E+02    -0.7922E+02    -0.7968E+02    -0.8013E+02    -0.8056E+02    -0.8098E+02    -0.8139E+02    -0.8177E+02    -0.8214E+02    -0.8249E+02    -0.8283E+02    -0.8315E+02    -0.8345E+02    -0.8373E+02    -0.8400E+02    -0.8425E+02    -0.8449E+02    -0.8472E+02    -0.8493E+02    -0.8513E+02    -0.8532E+02    -0.8549E+02    -0.8566E+02    -0.8582E+02    -0.8596E+02    -0.8610E+02    -0.8623E+02    -0.8635E+02    -0.8646E+02    -0.8656E+02    -0.8665E+02    -0.8673E+02    -0.8679E+02    -0.8684E+02    -0.8686E+02    -0.8686E+02
    -0.8685E+02    -0.8685E+02    -0.8682E+02    -0.8677E+02    -0.8671E+02    -0.8663E+02    -0.8653E+02    -0.8643E+02    -0.8631E+02    -0.8618E+02    -0.8604E+02    -0.8590E+02    -0.8574E+02    -0.8556E+02    -0.8538E+02    -0.8518E+02    -0.8497E+02    -0.8475E+02    -0.8450E+02    -0.8424E+02    -0.8397E+02    -0.8367E+02    -0.8335E+02    -0.8302E+02    -0.8266E+02    -0.8227E+02    -0.8186E+02    -0.8143E+02    -0.8097E+02    -0.8049E+02    -0.7998E+02    -0.7945E+02    -0.7889E+02    -0.7832E+02    -0.7773E+02    -0.7712E+02    -0.7651E+02    -0.7590E+02    -0.7529E+02    -0.7470E+02    -0.7412E+02    -0.7358E+02    -0.7307E+02    -0.7261E+02    -0.7221E+02    -0.7187E+02    -0.7159E+02    -0.7139E+02    -0.7127E+02    -0.7123E+02    -0.7127E+02    -0.7139E+02    -0.7159E+02    -0.7187E+02    -0.7221E+02    -0.7262E+02    -0.7308E+02    -0.7358E+02    -0.7413E+02    -0.7470E+02    -0.7530E+02    -0.7590E+02    -0.7652E+02    -0.7713E+02    -0.7773E+02    -0.7832E+02    -0.7890E+02    -0.7945E+02    -0.7998E+02    -0.8049E+02    -0.8097E+02    -0.8143E+02    -0.8186E+02    -0.8227E+02    -0.8265E+02    -0.8301E+02    -0.8335E+02    -0.8366E+02    -0.8396E+02    -0.8423E+02    -0.8449E+02    -0.8473E+02    -0.8495E+02    -0.8516E+02    -0.8536E+02    -0.8554E+02    -0.8571E+02    -0.8587E+02    -0.8601E+02    -0.8615E+02    -0.8628E+02    -0.8640E+02    -0.8650E+02    -0.8660E+02    -0.8669E+02    -0.8676E+02    -0.8682E+02    -0.8686E+02    -0.8689E+02    -0.8689E+02
    -0.8689E+02    -0.8689E+02    -0.8686E+02    -0.8682E+02    -0.8675E+02    -0.8668E+02    -0.8659E+02    -0.8649E+02    -0.8637E+02    -0.8625E+02    -0.8612E+02    -0.8597E+02    -0.8581E+02    -0.8564E+02    -0.8545E+02    -0.8525E+02    -0.8503E+02    -0.8479E+02    -0.8454E+02    -0.8426E+02    -0.8396E+02    -0.8364E+02    -0.8329E+02    -0.8291E+02    -0.8250E+02    -0.8206E+02    -0.8159E+02    -0.8108E+02    -0.8053E+02    -0.7995E+02    -0.7933E+02    -0.7867E+02    -0.7797E+02    -0.7724E+02    -0.7648E+02    -0.7570E+02    -0.7490E+02    -0.7409E+02    -0.7328E+02    -0.7248E+02    -0.7170E+02    -0.7096E+02    -0.7027E+02    -0.6964E+02    -0.6909E+02    -0.6862E+02    -0.6824E+02    -0.6796E+02    -0.6780E+02    -0.6774E+02    -0.6780E+02    -0.6797E+02    -0.6824E+02    -0.6862E+02    -0.6909E+02    -0.6965E+02    -0.7028E+02    -0.7097E+02    -0.7171E+02    -0.7249E+02    -0.7329E+02    -0.7410E+02    -0.7491E+02    -0.7571E+02    -0.7649E+02    -0.7725E+02    -0.7798E+02    -0.7868E+02    -0.7933E+02    -0.7996E+02    -0.8054E+02    -0.8108E+02    -0.8159E+02    -0.8207E+02    -0.8251E+02    -0.8291E+02    -0.8329E+02    -0.8364E+02    -0.8396E+02    -0.8426E+02    -0.8453E+02    -0.8479E+02    -0.8502E+02    -0.8524E+02    -0.8544E+02    -0.8562E+02    -0.8579E+02    -0.8595E+02    -0.8610E+02    -0.8623E+02    -0.8635E+02    -0.8646E+02    -0.8657E+02    -0.8666E+02    -0.8674E+02    -0.8681E+02    -0.8686E+02    -0.8691E+02    -0.8693E+02    -0.8693E+02
    -0.8694E+02    -0.8694E+02    -0.8692E+02    -0.8687E+02    -0.8682E+02    -0.8675E+02    -0.8667E+02    -0.8657E+02    -0.8647E+02    -0.8635E+02    -0.8622E+02    -0.8608E+02    -0.8593E+02    -0.8576E+02    -0.8557E+02    -0.8537E+02    -0.8514E+02    -0.8490E+02    -0.8463E+02    -0.8434E+02    -0.8402E+02    -0.8366E+02    -0.8328E+02    -0.8286E+02    -0.8239E+02    -0.8189E+02    -0.8133E+02    -0.8073E+02    -0.8008E+02    -0.7937E+02    -0.7860E+02    -0.7777E+02    -0.7689E+02    -0.7596E+02    -0.7497E+02    -0.7394E+02    -0.7288E+02    -0.7180E+02    -0.7071E+02    -0.6963E+02    -0.6858E+02    -0.6757E+02    -0.6662E+02    -0.6576E+02    -0.6499E+02    -0.6434E+02    -0.6382E+02    -0.6345E+02    -0.6322E+02    -0.6314E+02    -0.6322E+02    -0.6345E+02    -0.6383E+02    -0.6435E+02    -0.6500E+02    -0.6577E+02    -0.6663E+02    -0.6758E+02    -0.6859E+02    -0.6965E+02    -0.7073E+02    -0.7182E+02    -0.7290E+02    -0.7396E+02    -0.7499E+02    -0.7597E+02    -0.7691E+02    -0.7779E+02    -0.7861E+02    -0.7938E+02    -0.8009E+02    -0.8075E+02    -0.8135E+02    -0.8190E+02    -0.8240E+02    -0.8286E+02    -0.8329E+02    -0.8367E+02    -0.8402E+02    -0.8434E+02    -0.8463E+02    -0.8490E+02    -0.8514E+02    -0.8536E+02    -0.8557E+02    -0.8575E+02    -0.8592E+02    -0.8607E+02    -0.8621E+02    -0.8634E+02    -0.8646E+02    -0.8656E+02    -0.8665E+02    -0.8674E+02    -0.8681E+02    -0.8687E+02    -0.8692E+02    -0.8696E+02    -0.8698E+02    -0.8698E+02
    -0.8701E+02    -0.8701E+02    -0.8699E+02    -0.8695E+02    -0.8690E+02    -0.8684E+02    -0.8677E+02    -0.8669E+02    -0.8659E+02    -0.8649E+02    -0.8637E+02    -0.8624E+02    -0.8609E+02    -0.8592E+02    -0.8574E+02    -0.8554E+02    -0.8532E+02    -0.8507E+02    -0.8479E+02    -0.8448E+02    -0.8414E+02    -0.8376E+02    -0.8334E+02    -0.8287E+02    -0.8234E+02    -0.8176E+02    -0.8112E+02    -0.8040E+02    -0.7961E+02    -0.7874E+02    -0.7779E+02    -0.7675E+02    -0.7563E+02    -0.7442E+02    -0.7313E+02    -0.7178E+02    -0.7037E+02    -0.6892E+02    -0.6745E+02    -0.6600E+02    -0.6457E+02    -0.6320E+02    -0.6192E+02    -0.6075E+02    -0.5971E+02    -0.5883E+02    -0.5813E+02    -0.5762E+02    -0.5731E+02    -0.5720E+02    -0.5731E+02    -0.5762E+02    -0.5814E+02    -0.5884E+02    -0.5973E+02    -0.6076E+02    -0.6194E+02    -0.6322E+02    -0.6459E+02    -0.6602E+02    -0.6748E+02    -0.6895E+02    -0.7039E+02    -0.7180E+02    -0.7316E+02    -0.7445E+02    -0.7565E+02    -0.7678E+02    -0.7782E+02    -0.7877E+02    -0.7964E+02    -0.8042E+02    -0.8114E+02    -0.8178E+02    -0.8236E+02    -0.8288E+02    -0.8335E+02    -0.8378E+02    -0.8415E+02    -0.8450E+02    -0.8480E+02    -0.8508E+02    -0.8533E+02    -0.8555E+02    -0.8575E+02    -0.8593E+02    -0.8609E+02    -0.8624E+02    -0.8637E+02    -0.8649E+02    -0.8659E+02    -0.8669E+02    -0.8677E+02    -0.8684E+02    -0.8691E+02    -0.8696E+02    -0.8700E+02    -0.8703E+02    -0.8705E+02    -0.8705E+02
    -0.8709E+02    -0.8709E+02    -0.8708E+02    -0.8705E+02    -0.8701E+02    -0.8696E+02    -0.8690E+02    -0.8683E+02    -0.8675E+02    -0.8666E+02    -0.8656E+02    -0.8644E+02    -0.8630E+02    -0.8615E+02    -0.8598E+02    -0.8578E+02    -0.8556E+02    -0.8531E+02    -0.8503E+02    -0.8471E+02    -0.8435E+02    -0.8394E+02    -0.8348E+02    -0.8296E+02    -0.8237E+02    -0.8171E+02    -0.8096E+02    -0.8011E+02    -0.7916E+02    -0.7810E+02    -0.7691E+02    -0.7560E+02    -0.7416E+02    -0.7260E+02    -0.7092E+02    -0.6914E+02    -0.6728E+02    -0.6535E+02    -0.6340E+02    -0.6146E+02    -0.5956E+02    -0.5774E+02    -0.5603E+02    -0.5448E+02    -0.5310E+02    -0.5194E+02    -0.5101E+02    -0.5033E+02    -0.4992E+02    -0.4978E+02    -0.4992E+02    -0.5034E+02    -0.5102E+02    -0.5195E+02    -0.5312E+02    -0.5450E+02    -0.5606E+02    -0.5777E+02    -0.5959E+02    -0.6149E+02    -0.6344E+02    -0.6539E+02    -0.6731E+02    -0.6918E+02    -0.7096E+02    -0.7264E+02    -0.7420E+02    -0.7564E+02    -0.7695E+02    -0.7813E+02    -0.7919E+02    -0.8014E+02    -0.8099E+02    -0.8174E+02    -0.8240E+02    -0.8299E+02    -0.8351E+02    -0.8397E+02    -0.8438E+02    -0.8474E+02    -0.8505E+02    -0.8533E+02    -0.8558E+02    -0.8580E+02    -0.8599E+02    -0.8617E+02    -0.8632E+02    -0.8645E+02    -0.8657E+02    -0.8667E+02    -0.8676E+02    -0.8684E+02    -0.8691E+02    -0.8697E+02    -0.8702E+02    -0.8706E+02    -0.8710E+02    -0.8712E+02    -0.8713E+02    -0.8713E+02
    -0.8719E+02    -0.8719E+02    -0.8718E+02    -0.8716E+02    -0.8714E+02    -0.8710E+02    -0.8706E+02    -0.8701E+02    -0.8695E+02    -0.8688E+02    -0.8679E+02    -0.8669E+02    -0.8657E+02    -0.8644E+02    -0.8628E+02    -0.8610E+02    -0.8589E+02    -0.8564E+02    -0.8536E+02    -0.8504E+02    -0.8467E+02    -0.8424E+02    -0.8374E+02    -0.8317E+02    -0.8252E+02    -0.8176E+02    -0.8089E+02    -0.7989E+02    -0.7875E+02    -0.7745E+02    -0.7598E+02    -0.7433E+02    -0.7250E+02    -0.7050E+02    -0.6832E+02    -0.6600E+02    -0.6357E+02    -0.6106E+02    -0.5850E+02    -0.5596E+02    -0.5348E+02    -0.5110E+02    -0.4888E+02    -0.4686E+02    -0.4507E+02    -0.4356E+02    -0.4235E+02    -0.4147E+02    -0.4093E+02    -0.4075E+02    -0.4094E+02    -0.4148E+02    -0.4236E+02    -0.4358E+02    -0.4509E+02    -0.4689E+02    -0.4891E+02    -0.5114E+02    -0.5352E+02    -0.5601E+02    -0.5855E+02    -0.6110E+02    -0.6362E+02    -0.6605E+02    -0.6837E+02    -0.7054E+02    -0.7255E+02    -0.7438E+02    -0.7602E+02    -0.7749E+02    -0.7879E+02    -0.7993E+02    -0.8093E+02    -0.8180E+02    -0.8255E+02    -0.8321E+02    -0.8378E+02    -0.8427E+02    -0.8470E+02    -0.8507E+02    -0.8540E+02    -0.8568E+02    -0.8592E+02    -0.8613E+02    -0.8631E+02    -0.8646E+02    -0.8660E+02    -0.8672E+02    -0.8681E+02    -0.8690E+02    -0.8697E+02    -0.8703E+02    -0.8708E+02    -0.8713E+02    -0.8716E+02    -0.8719E+02    -0.8721E+02    -0.8722E+02    -0.8723E+02    -0.8723E+02
    -0.8731E+02    -0.8731E+02    -0.8731E+02    -0.8730E+02    -0.8729E+02    -0.8727E+02    -0.8725E+02    -0.8722E+02    -0.8718E+02    -0.8713E+02    -0.8707E+02    -0.8699E+02    -0.8690E+02    -0.8679E+02    -0.8665E+02    -0.8649E+02    -0.8630E+02    -0.8607E+02    -0.8580E+02    -0.8548E+02    -0.8510E+02    -0.8466E+02    -0.8414E+02    -0.8352E+02    -0.8280E+02    -0.8194E+02    -0.8094E+02    -0.7977E+02    -0.7841E+02    -0.7684E+02    -0.7503E+02    -0.7298E+02    -0.7068E+02    -0.6813E+02    -0.6536E+02    -0.6238E+02    -0.5925E+02    -0.5602E+02    -0.5274E+02    -0.4948E+02    -0.4629E+02    -0.4324E+02    -0.4039E+02    -0.3779E+02    -0.3549E+02    -0.3355E+02    -0.3199E+02    -0.3086E+02    -0.3017E+02    -0.2994E+02    -0.3018E+02    -0.3087E+02    -0.3201E+02    -0.3357E+02    -0.3552E+02    -0.3782E+02    -0.4043E+02    -0.4329E+02    -0.4634E+02    -0.4953E+02    -0.5280E+02    -0.5608E+02    -0.5931E+02    -0.6244E+02    -0.6542E+02    -0.6819E+02    -0.7074E+02    -0.7304E+02    -0.7509E+02    -0.7690E+02    -0.7847E+02    -0.7983E+02    -0.8099E+02    -0.8199E+02    -0.8284E+02    -0.8357E+02    -0.8418E+02    -0.8471E+02    -0.8515E+02    -0.8553E+02    -0.8584E+02    -0.8611E+02    -0.8634E+02    -0.8653E+02    -0.8669E+02    -0.8683E+02    -0.8694E+02    -0.8703E+02    -0.8711E+02    -0.8717E+02    -0.8722E+02    -0.8726E+02    -0.8729E+02    -0.8731E+02    -0.8732E+02    -0.8733E+02    -0.8734E+02    -0.8734E+02    -0.8734E+02    -0.8734E+02
    -0.8745E+02    -0.8745E+02    -0.8745E+02    -0.8746E+02    -0.8746E+02    -0.8747E+02    -0.8747E+02    -0.8746E+02    -0.8745E+02    -0.8743E+02    -0.8740E+02    -0.8735E+02    -0.8729E+02    -0.8721E+02    -0.8710E+02    -0.8697E+02    -0.8680E+02    -0.8660E+02    -0.8635E+02    -0.8604E+02    -0.8568E+02    -0.8523E+02    -0.8469E+02    -0.8404E+02    -0.8325E+02    -0.8231E+02    -0.8117E+02    -0.7983E+02    -0.7823E+02    -0.7634E+02    -0.7415E+02    -0.7163E+02    -0.6876E+02    -0.6557E+02    -0.6208E+02    -0.5832E+02    -0.5436E+02    -0.5027E+02    -0.4611E+02    -0.4197E+02    -0.3792E+02    -0.3404E+02    -0.3040E+02    -0.2708E+02    -0.2415E+02    -0.2166E+02    -0.1967E+02    -0.1822E+02    -0.1734E+02    -0.1704E+02    -0.1734E+02    -0.1823E+02    -0.1969E+02    -0.2168E+02    -0.2418E+02    -0.2712E+02    -0.3044E+02    -0.3409E+02    -0.3798E+02    -0.4203E+02    -0.4618E+02    -0.5034E+02    -0.5443E+02    -0.5839E+02    -0.6215E+02    -0.6564E+02    -0.6884E+02    -0.7170E+02    -0.7422E+02    -0.7641E+02    -0.7829E+02    -0.7989E+02    -0.8123E+02    -0.8236E+02    -0.8331E+02    -0.8409E+02    -0.8474E+02    -0.8528E+02    -0.8573E+02    -0.8610E+02    -0.8640E+02    -0.8665E+02    -0.8686E+02    -0.8702E+02    -0.8715E+02    -0.8726E+02    -0.8734E+02    -0.8740E+02    -0.8745E+02    -0.8748E+02    -0.8750E+02    -0.8751E+02    -0.8752E+02    -0.8751E+02    -0.8751E+02    -0.8750E+02    -0.8749E+02    -0.8748E+02    -0.8747E+02    -0.8747E+02
    -0.8760E+02    -0.8760E+02    -0.8761E+02    -0.8763E+02    -0.8766E+02    -0.8768E+02    -0.8771E+02    -0.8774E+02    -0.8775E+02    -0.8777E+02    -0.8777E+02    -0.8776E+02    -0.8773E+02    -0.8769E+02    -0.8762E+02    -0.8752E+02    -0.8740E+02    -0.8723E+02    -0.8701E+02    -0.8674E+02    -0.8639E+02    -0.8595E+02    -0.8541E+02    -0.8474E+02    -0.8391E+02    -0.8288E+02    -0.8163E+02    -0.8010E+02    -0.7825E+02    -0.7603E+02    -0.7341E+02    -0.7035E+02    -0.6684E+02    -0.6290E+02    -0.5856E+02    -0.5387E+02    -0.4893E+02    -0.4379E+02    -0.3856E+02    -0.3333E+02    -0.2820E+02    -0.2326E+02    -0.1862E+02    -0.1437E+02    -0.1059E+02    -0.7363E+01    -0.4769E+01    -0.2868E+01    -0.1709E+01    -0.1322E+01    -0.1716E+01    -0.2882E+01    -0.4789E+01    -0.7390E+01    -0.1062E+02    -0.1441E+02    -0.1867E+02    -0.2331E+02    -0.2826E+02    -0.3340E+02    -0.3863E+02    -0.4387E+02    -0.4900E+02    -0.5396E+02    -0.5864E+02    -0.6298E+02    -0.6692E+02    -0.7043E+02    -0.7349E+02    -0.7611E+02    -0.7832E+02    -0.8017E+02    -0.8170E+02    -0.8295E+02    -0.8397E+02    -0.8480E+02    -0.8547E+02    -0.8602E+02    -0.8645E+02    -0.8680E+02    -0.8707E+02    -0.8729E+02    -0.8746E+02    -0.8759E+02    -0.8768E+02    -0.8775E+02    -0.8780E+02    -0.8782E+02    -0.8784E+02    -0.8783E+02    -0.8782E+02    -0.8780E+02    -0.8777E+02    -0.8774E+02    -0.8771E+02    -0.8768E+02    -0.8765E+02    -0.8763E+02    -0.8761E+02    -0.8761E+02
    -0.8776E+02    -0.8776E+02    -0.8778E+02    -0.8782E+02    -0.8786E+02    -0.8792E+02    -0.8798E+02    -0.8803E+02    -0.8809E+02    -0.8813E+02    -0.8817E+02    -0.8820E+02    -0.8822E+02    -0.8822E+02    -0.8820E+02    -0.8815E+02    -0.8807E+02    -0.8795E+02    -0.8778E+02    -0.8755E+02    -0.8724E+02    -0.8684E+02    -0.8632E+02    -0.8565E+02    -0.8479E+02    -0.8371E+02    -0.8235E+02    -0.8065E+02    -0.7855E+02    -0.7599E+02    -0.7290E+02    -0.6924E+02    -0.6500E+02    -0.6019E+02    -0.5486E+02    -0.4907E+02    -0.4292E+02    -0.3650E+02    -0.2992E+02    -0.2330E+02    -0.1676E+02    -0.1041E+02    -0.4377E+01     0.1212E+01     0.6226E+01     0.1054E+02     0.1403E+02     0.1660E+02     0.1818E+02     0.1870E+02     0.1817E+02     0.1659E+02     0.1401E+02     0.1051E+02     0.6189E+01     0.1168E+01    -0.4428E+01    -0.1047E+02    -0.1682E+02    -0.2337E+02    -0.3000E+02    -0.3658E+02    -0.4301E+02    -0.4916E+02    -0.5495E+02    -0.6028E+02    -0.6509E+02    -0.6933E+02    -0.7298E+02    -0.7607E+02    -0.7863E+02    -0.8073E+02    -0.8243E+02    -0.8378E+02    -0.8486E+02    -0.8572E+02    -0.8639E+02    -0.8691E+02    -0.8731E+02    -0.8762E+02    -0.8785E+02    -0.8802E+02    -0.8814E+02    -0.8822E+02    -0.8827E+02    -0.8830E+02    -0.8830E+02    -0.8828E+02    -0.8826E+02    -0.8821E+02    -0.8817E+02    -0.8811E+02    -0.8805E+02    -0.8799E+02    -0.8793E+02    -0.8787E+02    -0.8783E+02    -0.8779E+02    -0.8777E+02    -0.8777E+02
    -0.8793E+02    -0.8793E+02    -0.8796E+02    -0.8801E+02    -0.8808E+02    -0.8817E+02    -0.8825E+02    -0.8834E+02    -0.8844E+02    -0.8852E+02    -0.8861E+02    -0.8868E+02    -0.8875E+02    -0.8879E+02    -0.8882E+02    -0.8883E+02    -0.8881E+02    -0.8875E+02    -0.8864E+02    -0.8847E+02    -0.8822E+02    -0.8787E+02    -0.8740E+02    -0.8676E+02    -0.8591E+02    -0.8481E+02    -0.8337E+02    -0.8153E+02    -0.7919E+02    -0.7628E+02    -0.7270E+02    -0.6839E+02    -0.6332E+02    -0.5751E+02    -0.5100E+02    -0.4389E+02    -0.3625E+02    -0.2821E+02    -0.1989E+02    -0.1141E+02    -0.2919E+01     0.5442E+01     0.1349E+02     0.2105E+02     0.2790E+02     0.3384E+02     0.3870E+02     0.4230E+02     0.4451E+02     0.4525E+02     0.4450E+02     0.4228E+02     0.3868E+02     0.3381E+02     0.2786E+02     0.2100E+02     0.1344E+02     0.5381E+01    -0.2987E+01    -0.1149E+02    -0.1997E+02    -0.2830E+02    -0.3634E+02    -0.4398E+02    -0.5110E+02    -0.5761E+02    -0.6342E+02    -0.6848E+02    -0.7279E+02    -0.7637E+02    -0.7928E+02    -0.8161E+02    -0.8345E+02    -0.8488E+02    -0.8599E+02    -0.8683E+02    -0.8747E+02    -0.8794E+02    -0.8829E+02    -0.8854E+02    -0.8871E+02    -0.8882E+02    -0.8889E+02    -0.8891E+02    -0.8891E+02    -0.8888E+02    -0.8883E+02    -0.8877E+02    -0.8870E+02    -0.8862E+02    -0.8853E+02    -0.8844E+02    -0.8834E+02    -0.8825E+02    -0.8816E+02    -0.8808E+02    -0.8801E+02    -0.8795E+02    -0.8792E+02    -0.8792E+02
    -0.8810E+02    -0.8810E+02    -0.8814E+02    -0.8821E+02    -0.8831E+02    -0.8842E+02    -0.8854E+02    -0.8866E+02    -0.8879E+02    -0.8892E+02    -0.8905E+02    -0.8917E+02    -0.8929E+02    -0.8939E+02    -0.8947E+02    -0.8954E+02    -0.8958E+02    -0.8959E+02    -0.8955E+02    -0.8946E+02    -0.8929E+02    -0.8902E+02    -0.8862E+02    -0.8804E+02    -0.8724E+02    -0.8615E+02    -0.8468E+02    -0.8274E+02    -0.8020E+02    -0.7695E+02    -0.7287E+02    -0.6785E+02    -0.6186E+02    -0.5489E+02    -0.4700E+02    -0.3826E+02    -0.2876E+02    -0.1863E+02    -0.7975E+01     0.3063E+01     0.1432E+02     0.2558E+02     0.3660E+02     0.4708E+02     0.5672E+02     0.6518E+02     0.7216E+02     0.7737E+02     0.8059E+02     0.8168E+02     0.8059E+02     0.7735E+02     0.7213E+02     0.6515E+02     0.5667E+02     0.4703E+02     0.3654E+02     0.2552E+02     0.1425E+02     0.2984E+01    -0.8060E+01    -0.1872E+02    -0.2885E+02    -0.3836E+02    -0.4710E+02    -0.5500E+02    -0.6196E+02    -0.6795E+02    -0.7296E+02    -0.7704E+02    -0.8029E+02    -0.8282E+02    -0.8476E+02    -0.8623E+02    -0.8732E+02    -0.8812E+02    -0.8869E+02    -0.8909E+02    -0.8936E+02    -0.8953E+02    -0.8963E+02    -0.8967E+02    -0.8967E+02    -0.8963E+02    -0.8957E+02    -0.8948E+02    -0.8938E+02    -0.8927E+02    -0.8916E+02    -0.8903E+02    -0.8890E+02    -0.8877E+02    -0.8864E+02    -0.8851E+02    -0.8840E+02    -0.8829E+02    -0.8819E+02    -0.8812E+02    -0.8808E+02    -0.8808E+02
    -0.8827E+02    -0.8827E+02    -0.8832E+02    -0.8841E+02    -0.8853E+02    -0.8867E+02    -0.8882E+02    -0.8898E+02    -0.8915E+02    -0.8932E+02    -0.8949E+02    -0.8966E+02    -0.8982E+02    -0.8998E+02    -0.9012E+02    -0.9025E+02    -0.9036E+02    -0.9044E+02    -0.9048E+02    -0.9047E+02    -0.9040E+02    -0.9022E+02    -0.8992E+02    -0.8945E+02    -0.8874E+02    -0.8771E+02    -0.8626E+02    -0.8426E+02    -0.8157E+02    -0.7801E+02    -0.7343E+02    -0.6767E+02    -0.6066E+02    -0.5236E+02    -0.4282E+02    -0.3209E+02    -0.2024E+02    -0.7376E+01     0.6422E+01     0.2101E+02     0.3618E+02     0.5165E+02     0.6706E+02     0.8199E+02     0.9593E+02     0.1084E+03     0.1188E+03     0.1266E+03     0.1315E+03     0.1331E+03     0.1315E+03     0.1266E+03     0.1187E+03     0.1083E+03     0.9589E+02     0.8194E+02     0.6700E+02     0.5158E+02     0.3610E+02     0.2093E+02     0.6334E+01    -0.7470E+01    -0.2034E+02    -0.3219E+02    -0.4293E+02    -0.5247E+02    -0.6077E+02    -0.6778E+02    -0.7353E+02    -0.7811E+02    -0.8166E+02    -0.8434E+02    -0.8634E+02    -0.8778E+02    -0.8881E+02    -0.8952E+02    -0.9000E+02    -0.9030E+02    -0.9047E+02    -0.9055E+02    -0.9056E+02    -0.9052E+02    -0.9045E+02    -0.9034E+02    -0.9022E+02    -0.9008E+02    -0.8993E+02    -0.8977E+02    -0.8961E+02    -0.8944E+02    -0.8927E+02    -0.8910E+02    -0.8893E+02    -0.8878E+02    -0.8863E+02    -0.8849E+02    -0.8838E+02    -0.8829E+02    -0.8824E+02    -0.8824E+02
    -0.8843E+02    -0.8843E+02    -0.8850E+02    -0.8860E+02    -0.8874E+02    -0.8891E+02    -0.8909E+02    -0.8929E+02    -0.8949E+02    -0.8970E+02    -0.8992E+02    -0.9013E+02    -0.9034E+02    -0.9055E+02    -0.9075E+02    -0.9094E+02    -0.9111E+02    -0.9127E+02    -0.9139E+02    -0.9147E+02    -0.9149E+02    -0.9143E+02    -0.9125E+02    -0.9090E+02    -0.9032E+02    -0.8940E+02    -0.8802E+02    -0.8604E+02    -0.8325E+02    -0.7944E+02    -0.7438E+02    -0.6787E+02    -0.5974E+02    -0.4995E+02    -0.3847E+02    -0.2533E+02    -0.1055E+02     0.5861E+01     0.2386E+02     0.4332E+02     0.6400E+02     0.8558E+02     0.1076E+03     0.1293E+03     0.1501E+03     0.1690E+03     0.1850E+03     0.1973E+03     0.2051E+03     0.2077E+03     0.2051E+03     0.1973E+03     0.1850E+03     0.1689E+03     0.1500E+03     0.1293E+03     0.1075E+03     0.8551E+02     0.6393E+02     0.4323E+02     0.2377E+02     0.5765E+01    -0.1065E+02    -0.2544E+02    -0.3858E+02    -0.5006E+02    -0.5985E+02    -0.6797E+02    -0.7448E+02    -0.7954E+02    -0.8334E+02    -0.8612E+02    -0.8810E+02    -0.8947E+02    -0.9039E+02    -0.9097E+02    -0.9132E+02    -0.9151E+02    -0.9157E+02    -0.9155E+02    -0.9147E+02    -0.9135E+02    -0.9120E+02    -0.9103E+02    -0.9085E+02    -0.9065E+02    -0.9045E+02    -0.9025E+02    -0.9004E+02    -0.8983E+02    -0.8962E+02    -0.8941E+02    -0.8921E+02    -0.8902E+02    -0.8885E+02    -0.8869E+02    -0.8855E+02    -0.8845E+02    -0.8839E+02    -0.8839E+02
    -0.8858E+02    -0.8858E+02    -0.8865E+02    -0.8878E+02    -0.8894E+02    -0.8913E+02    -0.8934E+02    -0.8957E+02    -0.8980E+02    -0.9005E+02    -0.9030E+02    -0.9056E+02    -0.9081E+02    -0.9107E+02    -0.9132E+02    -0.9157E+02    -0.9181E+02    -0.9203E+02    -0.9224E+02    -0.9241E+02    -0.9253E+02    -0.9259E+02    -0.9253E+02    -0.9232E+02    -0.9188E+02    -0.9111E+02    -0.8987E+02    -0.8796E+02    -0.8515E+02    -0.8116E+02    -0.7568E+02    -0.6842E+02    -0.5914E+02    -0.4771E+02    -0.3405E+02    -0.1808E+02     0.2824E+00     0.2116E+02     0.4462E+02     0.7061E+02     0.9895E+02     0.1293E+03     0.1611E+03     0.1934E+03     0.2252E+03     0.2549E+03     0.2808E+03     0.3011E+03     0.3141E+03     0.3185E+03     0.3140E+03     0.3010E+03     0.2807E+03     0.2548E+03     0.2251E+03     0.1934E+03     0.1610E+03     0.1292E+03     0.9888E+02     0.7052E+02     0.4453E+02     0.2107E+02     0.1808E+00    -0.1819E+02    -0.3415E+02    -0.4782E+02    -0.5925E+02    -0.6852E+02    -0.7578E+02    -0.8125E+02    -0.8523E+02    -0.8804E+02    -0.8994E+02    -0.9118E+02    -0.9195E+02    -0.9239E+02    -0.9260E+02    -0.9266E+02    -0.9261E+02    -0.9249E+02    -0.9232E+02    -0.9212E+02    -0.9190E+02    -0.9167E+02    -0.9143E+02    -0.9118E+02    -0.9093E+02    -0.9068E+02    -0.9043E+02    -0.9018E+02    -0.8994E+02    -0.8970E+02    -0.8947E+02    -0.8925E+02    -0.8905E+02    -0.8887E+02    -0.8871E+02    -0.8860E+02    -0.8853E+02    -0.8853E+02
    -0.8871E+02    -0.8871E+02    -0.8879E+02    -0.8893E+02    -0.8911E+02    -0.8932E+02    -0.8956E+02    -0.8981E+02    -0.9008E+02    -0.9036E+02    -0.9064E+02    -0.9094E+02    -0.9123E+02    -0.9153E+02    -0.9183E+02    -0.9213E+02    -0.9243E+02    -0.9272E+02    -0.9300E+02    -0.9326E+02    -0.9348E+02    -0.9364E+02    -0.9371E+02    -0.9364E+02    -0.9336E+02    -0.9275E+02    -0.9167E+02    -0.8989E+02    -0.8714E+02    -0.8305E+02    -0.7723E+02    -0.6929E+02    -0.5887E+02    -0.4575E+02    -0.2974E+02    -0.1063E+02     0.1188E+02     0.3810E+02     0.6832E+02     0.1027E+03     0.1413E+03     0.1840E+03     0.2302E+03     0.2789E+03     0.3286E+03     0.3768E+03     0.4207E+03     0.4563E+03     0.4798E+03     0.4881E+03     0.4798E+03     0.4563E+03     0.4206E+03     0.3768E+03     0.3285E+03     0.2788E+03     0.2301E+03     0.1839E+03     0.1413E+03     0.1026E+03     0.6823E+02     0.3800E+02     0.1177E+02    -0.1074E+02    -0.2985E+02    -0.4586E+02    -0.5898E+02    -0.6939E+02    -0.7733E+02    -0.8313E+02    -0.8722E+02    -0.8997E+02    -0.9174E+02    -0.9282E+02    -0.9342E+02    -0.9371E+02    -0.9378E+02    -0.9371E+02    -0.9355E+02    -0.9333E+02    -0.9308E+02    -0.9281E+02    -0.9252E+02    -0.9223E+02    -0.9194E+02    -0.9164E+02    -0.9135E+02    -0.9106E+02    -0.9078E+02    -0.9050E+02    -0.9022E+02    -0.8995E+02    -0.8970E+02    -0.8945E+02    -0.8923E+02    -0.8902E+02    -0.8885E+02    -0.8872E+02    -0.8865E+02    -0.8865E+02
    -0.8882E+02    -0.8882E+02    -0.8890E+02    -0.8905E+02    -0.8925E+02    -0.8948E+02    -0.8973E+02    -0.9001E+02    -0.9030E+02    -0.9061E+02    -0.9092E+02    -0.9125E+02    -0.9157E+02    -0.9191E+02    -0.9225E+02    -0.9260E+02    -0.9295E+02    -0.9330E+02    -0.9364E+02    -0.9398E+02    -0.9429E+02    -0.9455E+02    -0.9474E+02    -0.9480E+02    -0.9466E+02    -0.9421E+02    -0.9330E+02    -0.9168E+02    -0.8903E+02    -0.8492E+02    -0.7887E+02    -0.7037E+02    -0.5893E+02    -0.4422E+02    -0.2589E+02    -0.3562E+01     0.2334E+02     0.5545E+02     0.9342E+02     0.1379E+03     0.1894E+03     0.2485E+03     0.3149E+03     0.3883E+03     0.4670E+03     0.5479E+03     0.6259E+03     0.6936E+03     0.7411E+03     0.7588E+03     0.7411E+03     0.6935E+03     0.6259E+03     0.5479E+03     0.4669E+03     0.3883E+03     0.3149E+03     0.2484E+03     0.1894E+03     0.1378E+03     0.9333E+02     0.5535E+02     0.2324E+02    -0.3667E+01    -0.2600E+02    -0.4432E+02    -0.5904E+02    -0.7047E+02    -0.7897E+02    -0.8500E+02    -0.8910E+02    -0.9175E+02    -0.9336E+02    -0.9428E+02    -0.9473E+02    -0.9487E+02    -0.9481E+02    -0.9463E+02    -0.9436E+02    -0.9406E+02    -0.9373E+02    -0.9339E+02    -0.9304E+02    -0.9270E+02    -0.9236E+02    -0.9202E+02    -0.9170E+02    -0.9137E+02    -0.9106E+02    -0.9075E+02    -0.9045E+02    -0.9016E+02    -0.8988E+02    -0.8962E+02    -0.8937E+02    -0.8915E+02    -0.8897E+02    -0.8883E+02    -0.8875E+02    -0.8875E+02
    -0.8890E+02    -0.8890E+02    -0.8899E+02    -0.8914E+02    -0.8935E+02    -0.8959E+02    -0.8987E+02    -0.9016E+02    -0.9047E+02    -0.9080E+02    -0.9113E+02    -0.9148E+02    -0.9183E+02    -0.9220E+02    -0.9257E+02    -0.9295E+02    -0.9334E+02    -0.9374E+02    -0.9414E+02    -0.9454E+02    -0.9493E+02    -0.9528E+02    -0.9556E+02    -0.9573E+02    -0.9571E+02    -0.9540E+02    -0.9462E+02    -0.9315E+02    -0.9062E+02    -0.8655E+02    -0.8038E+02    -0.7147E+02    -0.5924E+02    -0.4321E+02    -0.2289E+02     0.2314E+01     0.3329E+02     0.7105E+02     0.1168E+03     0.1719E+03     0.2378E+03     0.3162E+03     0.4087E+03     0.5164E+03     0.6397E+03     0.7769E+03     0.9221E+03     0.1063E+04     0.1175E+04     0.1224E+04     0.1175E+04     0.1063E+04     0.9220E+03     0.7768E+03     0.6397E+03     0.5163E+03     0.4086E+03     0.3161E+03     0.2377E+03     0.1718E+03     0.1167E+03     0.7095E+02     0.3318E+02     0.2209E+01    -0.2300E+02    -0.4331E+02    -0.5934E+02    -0.7157E+02    -0.8047E+02    -0.8664E+02    -0.9069E+02    -0.9322E+02    -0.9469E+02    -0.9546E+02    -0.9578E+02    -0.9580E+02    -0.9563E+02    -0.9535E+02    -0.9501E+02    -0.9462E+02    -0.9423E+02    -0.9383E+02    -0.9344E+02    -0.9305E+02    -0.9268E+02    -0.9231E+02    -0.9196E+02    -0.9161E+02    -0.9127E+02    -0.9094E+02    -0.9062E+02    -0.9031E+02    -0.9002E+02    -0.8974E+02    -0.8948E+02    -0.8925E+02    -0.8905E+02    -0.8891E+02    -0.8882E+02    -0.8882E+02
    -0.8895E+02    -0.8895E+02    -0.8904E+02    -0.8920E+02    -0.8941E+02    -0.8967E+02    -0.8995E+02    -0.9025E+02    -0.9057E+02    -0.9091E+02    -0.9126E+02    -0.9162E+02    -0.9199E+02    -0.9237E+02    -0.9277E+02    -0.9317E+02    -0.9359E+02    -0.9402E+02    -0.9446E+02    -0.9491E+02    -0.9534E+02    -0.9575E+02    -0.9610E+02    -0.9635E+02    -0.9641E+02    -0.9618E+02    -0.9550E+02    -0.9413E+02    -0.9170E+02    -0.8768E+02    -0.8146E+02    -0.7233E+02    -0.5960E+02    -0.4270E+02    -0.2104E+02     0.6182E+01     0.4009E+02     0.8209E+02     0.1339E+03     0.1977E+03     0.2761E+03     0.3727E+03     0.4917E+03     0.6385E+03     0.8198E+03     0.1042E+04     0.1312E+04     0.1625E+04     0.1948E+04     0.2168E+04     0.1948E+04     0.1625E+04     0.1312E+04     0.1042E+04     0.8197E+03     0.6385E+03     0.4916E+03     0.3726E+03     0.2761E+03     0.1976E+03     0.1338E+03     0.8199E+02     0.3999E+02     0.6077E+01    -0.2115E+02    -0.4281E+02    -0.5970E+02    -0.7242E+02    -0.8155E+02    -0.8776E+02    -0.9177E+02    -0.9420E+02    -0.9557E+02    -0.9625E+02    -0.9648E+02    -0.9641E+02    -0.9617E+02    -0.9582E+02    -0.9542E+02    -0.9499E+02    -0.9455E+02    -0.9411E+02    -0.9369E+02    -0.9328E+02    -0.9288E+02    -0.9249E+02    -0.9212E+02    -0.9175E+02    -0.9140E+02    -0.9106E+02    -0.9073E+02    -0.9041E+02    -0.9010E+02    -0.8981E+02    -0.8955E+02    -0.8931E+02    -0.8910E+02    -0.8895E+02    -0.8887E+02    -0.8887E+02
    -0.8897E+02    -0.8897E+02    -0.8906E+02    -0.8922E+02    -0.8944E+02    -0.8969E+02    -0.8998E+02    -0.9028E+02    -0.9061E+02    -0.9095E+02    -0.9130E+02    -0.9167E+02    -0.9204E+02    -0.9243E+02    -0.9283E+02    -0.9325E+02    -0.9368E+02    -0.9412E+02    -0.9457E+02    -0.9503E+02    -0.9548E+02    -0.9591E+02    -0.9629E+02    -0.9656E+02    -0.9665E+02    -0.9646E+02    -0.9581E+02    -0.9447E+02    -0.9208E+02    -0.8809E+02    -0.8186E+02    -0.7265E+02    -0.5976E+02    -0.4256E+02    -0.2043E+02     0.7515E+01     0.4250E+02     0.8609E+02     0.1402E+03     0.2075E+03     0.2913E+03     0.3963E+03     0.5289E+03     0.6989E+03     0.9215E+03     0.1222E+04     0.1644E+04     0.2274E+04     0.3281E+04     0.5021E+04     0.3281E+04     0.2274E+04     0.1644E+04     0.1222E+04     0.9214E+03     0.6989E+03     0.5289E+03     0.3962E+03     0.2913E+03     0.2074E+03     0.1402E+03     0.8599E+02     0.4240E+02     0.7410E+01    -0.2053E+02    -0.4267E+02    -0.5986E+02    -0.7275E+02    -0.8195E+02    -0.8817E+02    -0.9215E+02    -0.9454E+02    -0.9588E+02    -0.9653E+02    -0.9672E+02    -0.9663E+02    -0.9636E+02    -0.9599E+02    -0.9556E+02    -0.9511E+02    -0.9466E+02    -0.9421E+02    -0.9377E+02    -0.9335E+02    -0.9294E+02    -0.9255E+02    -0.9217E+02    -0.9180E+02    -0.9145E+02    -0.9110E+02    -0.9076E+02    -0.9044E+02    -0.9013E+02    -0.8984E+02    -0.8957E+02    -0.8933E+02    -0.8912E+02    -0.8897E+02    -0.8888E+02    -0.8888E+02
    -0.8895E+02    -0.8895E+02    -0.8904E+02    -0.8920E+02    -0.8941E+02    -0.8967E+02    -0.8995E+02    -0.9025E+02    -0.9057E+02    -0.9091E+02    -0.9126E+02    -0.9162E+02    -0.9199E+02    -0.9237E+02    -0.9277E+02    -0.9317E+02    -0.9359E+02    -0.9402E+02    -0.9446E+02    -0.9491E+02    -0.9534E+02    -0.9575E+02    -0.9610E+02    -0.9635E+02    -0.9641E+02    -0.9618E+02    -0.9550E+02    -0.9413E+02    -0.9169E+02    -0.8768E+02    -0.8146E+02    -0.7233E+02    -0.5960E+02    -0.4270E+02    -0.2104E+02     0.6183E+01     0.4009E+02     0.8209E+02     0.1339E+03     0.1977E+03     0.2761E+03     0.3727E+03     0.4917E+03     0.6385E+03     0.8198E+03     0.1042E+04     0.1312E+04     0.1625E+04     0.1948E+04     0.2168E+04     0.1948E+04     0.1625E+04     0.1312E+04     0.1042E+04     0.8197E+03     0.6385E+03     0.4916E+03     0.3726E+03     0.2761E+03     0.1976E+03     0.1338E+03     0.8199E+02     0.3999E+02     0.6078E+01    -0.2114E+02    -0.4280E+02    -0.5970E+02    -0.7242E+02    -0.8155E+02    -0.8776E+02    -0.9177E+02    -0.9420E+02    -0.9557E+02    -0.9625E+02    -0.9648E+02    -0.9641E+02    -0.9617E+02    -0.9582E+02    -0.9542E+02    -0.9499E+02    -0.9455E+02    -0.9411E+02    -0.9369E+02    -0.9328E+02    -0.9288E+02    -0.9249E+02    -0.9212E+02    -0.9175E+02    -0.9140E+02    -0.9106E+02    -0.9073E+02    -0.9041E+02    -0.9010E+02    -0.8981E+02    -0.8955E+02    -0.8931E+02    -0.8910E+02    -0.8895E+02    -0.8887E+02    -0.8887E+02
    -0.8890E+02    -0.8890E+02    -0.8899E+02    -0.8914E+02    -0.8935E+02    -0.8959E+02    -0.8987E+02    -0.9016E+02    -0.9047E+02    -0.9080E+02    -0.9113E+02    -0.9148E+02    -0.9183E+02    -0.9219E+02    -0.9257E+02    -0.9295E+02    -0.9334E+02    -0.9374E+02    -0.9414E+02    -0.9454E+02    -0.9493E+02    -0.9528E+02    -0.9556E+02    -0.9573E+02    -0.9571E+02    -0.9540E+02    -0.9462E+02    -0.9315E+02    -0.9062E+02    -0.8655E+02    -0.8038E+02    -0.7147E+02    -0.5924E+02    -0.4320E+02    -0.2289E+02     0.2317E+01     0.3329E+02     0.7105E+02     0.1168E+03     0.1719E+03     0.2378E+03     0.3162E+03     0.4087E+03     0.5164E+03     0.6397E+03     0.7769E+03     0.9221E+03     0.1063E+04     0.1175E+04     0.1224E+04     0.1175E+04     0.1063E+04     0.9220E+03     0.7768E+03     0.6397E+03     0.5164E+03     0.4086E+03     0.3162E+03     0.2377E+03     0.1718E+03     0.1167E+03     0.7096E+02     0.3319E+02     0.2212E+01    -0.2300E+02    -0.4331E+02    -0.5934E+02    -0.7157E+02    -0.8047E+02    -0.8663E+02    -0.9069E+02    -0.9322E+02    -0.9469E+02    -0.9546E+02    -0.9578E+02    -0.9580E+02    -0.9563E+02    -0.9535E+02    -0.9500E+02    -0.9462E+02    -0.9423E+02    -0.9383E+02    -0.9344E+02    -0.9305E+02    -0.9268E+02    -0.9231E+02    -0.9196E+02    -0.9161E+02    -0.9127E+02    -0.9094E+02    -0.9062E+02    -0.9031E+02    -0.9002E+02    -0.8974E+02    -0.8948E+02    -0.8925E+02    -0.8905E+02    -0.8890E+02    -0.8882E+02    -0.8882E+02
    -0.8882E+02    -0.8882E+02    -0.8890E+02    -0.8905E+02    -0.8925E+02    -0.8948E+02    -0.8973E+02    -0.9001E+02    -0.9030E+02    -0.9061E+02    -0.9092E+02    -0.9124E+02    -0.9157E+02    -0.9191E+02    -0.9225E+02    -0.9260E+02    -0.9295E+02    -0.9330E+02    -0.9364E+02    -0.9398E+02    -0.9429E+02    -0.9455E+02    -0.9474E+02    -0.9480E+02    -0.9466E+02    -0.9421E+02    -0.9330E+02    -0.9168E+02    -0.8903E+02    -0.8492E+02    -0.7887E+02    -0.7036E+02    -0.5893E+02    -0.4421E+02    -0.2589E+02    -0.3557E+01     0.2335E+02     0.5546E+02     0.9343E+02     0.1379E+03     0.1895E+03     0.2485E+03     0.3149E+03     0.3883E+03     0.4670E+03     0.5479E+03     0.6259E+03     0.6936E+03     0.7411E+03     0.7588E+03     0.7411E+03     0.6935E+03     0.6259E+03     0.5479E+03     0.4669E+03     0.3883E+03     0.3149E+03     0.2484E+03     0.1894E+03     0.1378E+03     0.9334E+02     0.5536E+02     0.2325E+02    -0.3662E+01    -0.2600E+02    -0.4432E+02    -0.5903E+02    -0.7046E+02    -0.7896E+02    -0.8500E+02    -0.8910E+02    -0.9175E+02    -0.9336E+02    -0.9428E+02    -0.9473E+02    -0.9487E+02    -0.9481E+02    -0.9463E+02    -0.9436E+02    -0.9406E+02    -0.9373E+02    -0.9338E+02    -0.9304E+02    -0.9270E+02    -0.9236E+02    -0.9202E+02    -0.9170E+02    -0.9137E+02    -0.9106E+02    -0.9075E+02    -0.9045E+02    -0.9016E+02    -0.8988E+02    -0.8962E+02    -0.8937E+02    -0.8915E+02    -0.8897E+02    -0.8883E+02    -0.8875E+02    -0.8875E+02
    -0.8871E+02    -0.8871E+02    -0.8879E+02    -0.8893E+02    -0.8911E+02    -0.8932E+02    -0.8955E+02    -0.8981E+02    -0.9008E+02    -0.9036E+02    -0.9064E+02    -0.9093E+02    -0.9123E+02    -0.9153E+02    -0.9183E+02    -0.9213E+02    -0.9243E+02    -0.9272E+02    -0.9300E+02    -0.9325E+02    -0.9348E+02    -0.9364E+02    -0.9371E+02    -0.9364E+02    -0.9336E+02    -0.9275E+02    -0.9167E+02    -0.8989E+02    -0.8713E+02    -0.8304E+02    -0.7723E+02    -0.6928E+02    -0.5886E+02    -0.4574E+02    -0.2973E+02    -0.1062E+02     0.1188E+02     0.3811E+02     0.6833E+02     0.1027E+03     0.1414E+03     0.1840E+03     0.2302E+03     0.2789E+03     0.3286E+03     0.3768E+03     0.4207E+03     0.4563E+03     0.4798E+03     0.4881E+03     0.4798E+03     0.4563E+03     0.4206E+03     0.3768E+03     0.3285E+03     0.2789E+03     0.2301E+03     0.1839E+03     0.1413E+03     0.1026E+03     0.6824E+02     0.3801E+02     0.1178E+02    -0.1073E+02    -0.2984E+02    -0.4585E+02    -0.5897E+02    -0.6938E+02    -0.7732E+02    -0.8313E+02    -0.8721E+02    -0.8997E+02    -0.9174E+02    -0.9282E+02    -0.9342E+02    -0.9371E+02    -0.9378E+02    -0.9371E+02    -0.9355E+02    -0.9333E+02    -0.9308E+02    -0.9281E+02    -0.9252E+02    -0.9223E+02    -0.9193E+02    -0.9164E+02    -0.9135E+02    -0.9106E+02    -0.9078E+02    -0.9049E+02    -0.9022E+02    -0.8995E+02    -0.8970E+02    -0.8945E+02    -0.8923E+02    -0.8902E+02    -0.8885E+02    -0.8872E+02    -0.8865E+02    -0.8865E+02
    -0.8858E+02    -0.8858E+02    -0.8865E+02    -0.8877E+02    -0.8894E+02    -0.8913E+02    -0.8934E+02    -0.8957E+02    -0.8980E+02    -0.9005E+02    -0.9030E+02    -0.9056E+02    -0.9081E+02    -0.9107E+02    -0.9132E+02    -0.9157E+02    -0.9181E+02    -0.9203E+02    -0.9224E+02    -0.9241E+02    -0.9253E+02    -0.9258E+02    -0.9253E+02    -0.9232E+02    -0.9188E+02    -0.9111E+02    -0.8987E+02    -0.8796E+02    -0.8515E+02    -0.8116E+02    -0.7568E+02    -0.6841E+02    -0.5913E+02    -0.4770E+02    -0.3404E+02    -0.1807E+02     0.2918E+00     0.2117E+02     0.4463E+02     0.7062E+02     0.9897E+02     0.1293E+03     0.1611E+03     0.1934E+03     0.2252E+03     0.2549E+03     0.2808E+03     0.3011E+03     0.3141E+03     0.3186E+03     0.3141E+03     0.3010E+03     0.2807E+03     0.2548E+03     0.2251E+03     0.1934E+03     0.1610E+03     0.1292E+03     0.9889E+02     0.7053E+02     0.4454E+02     0.2108E+02     0.1903E+00    -0.1818E+02    -0.3415E+02    -0.4781E+02    -0.5924E+02    -0.6852E+02    -0.7577E+02    -0.8125E+02    -0.8523E+02    -0.8803E+02    -0.8994E+02    -0.9118E+02    -0.9195E+02    -0.9239E+02    -0.9260E+02    -0.9265E+02    -0.9261E+02    -0.9249E+02    -0.9232E+02    -0.9212E+02    -0.9190E+02    -0.9167E+02    -0.9142E+02    -0.9118E+02    -0.9093E+02    -0.9068E+02    -0.9043E+02    -0.9018E+02    -0.8994E+02    -0.8970E+02    -0.8947E+02    -0.8925E+02    -0.8905E+02    -0.8887E+02    -0.8871E+02    -0.8860E+02    -0.8853E+02    -0.8853E+02
    -0.8843E+02    -0.8843E+02    -0.8849E+02    -0.8860E+02    -0.8874E+02    -0.8891E+02    -0.8909E+02    -0.8929E+02    -0.8949E+02    -0.8970E+02    -0.8991E+02    -0.9013E+02    -0.9034E+02    -0.9055E+02    -0.9075E+02    -0.9094E+02    -0.9111E+02    -0.9126E+02    -0.9139E+02    -0.9147E+02    -0.9149E+02    -0.9143E+02    -0.9125E+02    -0.9090E+02    -0.9031E+02    -0.8939E+02    -0.8802E+02    -0.8603E+02    -0.8324E+02    -0.7944E+02    -0.7438E+02    -0.6786E+02    -0.5973E+02    -0.4994E+02    -0.3846E+02    -0.2532E+02    -0.1054E+02     0.5873E+01     0.2387E+02     0.4333E+02     0.6402E+02     0.8559E+02     0.1076E+03     0.1293E+03     0.1501E+03     0.1690E+03     0.1850E+03     0.1973E+03     0.2051E+03     0.2077E+03     0.2051E+03     0.1973E+03     0.1850E+03     0.1689E+03     0.1500E+03     0.1293E+03     0.1075E+03     0.8552E+02     0.6394E+02     0.4325E+02     0.2378E+02     0.5778E+01    -0.1064E+02    -0.2543E+02    -0.3857E+02    -0.5005E+02    -0.5984E+02    -0.6796E+02    -0.7448E+02    -0.7953E+02    -0.8333E+02    -0.8611E+02    -0.8810E+02    -0.8947E+02    -0.9039E+02    -0.9097E+02    -0.9132E+02    -0.9150E+02    -0.9157E+02    -0.9155E+02    -0.9147E+02    -0.9135E+02    -0.9120E+02    -0.9103E+02    -0.9085E+02    -0.9065E+02    -0.9045E+02    -0.9024E+02    -0.9004E+02    -0.8983E+02    -0.8962E+02    -0.8941E+02    -0.8921E+02    -0.8902E+02    -0.8885E+02    -0.8869E+02    -0.8855E+02    -0.8845E+02    -0.8839E+02    -0.8839E+02
    -0.8827E+02    -0.8827E+02    -0.8832E+02    -0.8841E+02    -0.8853E+02    -0.8867E+02    -0.8882E+02    -0.8898E+02    -0.8915E+02    -0.8932E+02    -0.8949E+02    -0.8966E+02    -0.8982E+02    -0.8998E+02    -0.9012E+02    -0.9025E+02    -0.9036E+02    -0.9044E+02    -0.9048E+02    -0.9047E+02    -0.9039E+02    -0.9022E+02    -0.8992E+02    -0.8945E+02    -0.8873E+02    -0.8770E+02    -0.8625E+02    -0.8425E+02    -0.8156E+02    -0.7801E+02    -0.7342E+02    -0.6766E+02    -0.6065E+02    -0.5235E+02    -0.4281E+02    -0.3207E+02    -0.2023E+02    -0.7362E+01     0.6437E+01     0.2102E+02     0.3619E+02     0.5166E+02     0.6708E+02     0.8200E+02     0.9595E+02     0.1084E+03     0.1188E+03     0.1266E+03     0.1315E+03     0.1332E+03     0.1315E+03     0.1266E+03     0.1188E+03     0.1084E+03     0.9591E+02     0.8195E+02     0.6702E+02     0.5160E+02     0.3612E+02     0.2094E+02     0.6349E+01    -0.7455E+01    -0.2033E+02    -0.3218E+02    -0.4291E+02    -0.5246E+02    -0.6075E+02    -0.6777E+02    -0.7352E+02    -0.7810E+02    -0.8165E+02    -0.8434E+02    -0.8633E+02    -0.8778E+02    -0.8881E+02    -0.8952E+02    -0.9000E+02    -0.9030E+02    -0.9047E+02    -0.9055E+02    -0.9056E+02    -0.9052E+02    -0.9045E+02    -0.9034E+02    -0.9022E+02    -0.9008E+02    -0.8993E+02    -0.8977E+02    -0.8960E+02    -0.8944E+02    -0.8927E+02    -0.8910E+02    -0.8893E+02    -0.8877E+02    -0.8863E+02    -0.8849E+02    -0.8838E+02    -0.8829E+02    -0.8824E+02    -0.8824E+02
    -0.8810E+02    -0.8810E+02    -0.8814E+02    -0.8821E+02    -0.8831E+02    -0.8842E+02    -0.8854E+02    -0.8866E+02    -0.8879E+02    -0.8892E+02    -0.8905E+02    -0.8917E+02    -0.8928E+02    -0.8939E+02    -0.8947E+02    -0.8954E+02    -0.8958E+02    -0.8958E+02    -0.8955E+02    -0.8945E+02    -0.8928E+02    -0.8901E+02    -0.8861E+02    -0.8804E+02    -0.8724E+02    -0.8615E+02    -0.8468E+02    -0.8273E+02    -0.8019E+02    -0.7694E+02    -0.7285E+02    -0.6784E+02    -0.6185E+02    -0.5488E+02    -0.4698E+02    -0.3824E+02    -0.2874E+02    -0.1861E+02    -0.7957E+01     0.3081E+01     0.1434E+02     0.2560E+02     0.3662E+02     0.4710E+02     0.5673E+02     0.6520E+02     0.7218E+02     0.7739E+02     0.8061E+02     0.8170E+02     0.8061E+02     0.7737E+02     0.7215E+02     0.6517E+02     0.5669E+02     0.4705E+02     0.3656E+02     0.2554E+02     0.1427E+02     0.3003E+01    -0.8041E+01    -0.1870E+02    -0.2884E+02    -0.3834E+02    -0.4709E+02    -0.5498E+02    -0.6195E+02    -0.6794E+02    -0.7295E+02    -0.7703E+02    -0.8028E+02    -0.8281E+02    -0.8476E+02    -0.8622E+02    -0.8731E+02    -0.8811E+02    -0.8869E+02    -0.8909E+02    -0.8936E+02    -0.8953E+02    -0.8963E+02    -0.8967E+02    -0.8966E+02    -0.8963E+02    -0.8956E+02    -0.8948E+02    -0.8938E+02    -0.8927E+02    -0.8915E+02    -0.8903E+02    -0.8890E+02    -0.8877E+02    -0.8864E+02    -0.8851E+02    -0.8839E+02    -0.8829E+02    -0.8819E+02    -0.8812E+02    -0.8808E+02    -0.8808E+02
    -0.8793E+02    -0.8793E+02    -0.8796E+02    -0.8801E+02    -0.8808E+02    -0.8816E+02    -0.8825E+02    -0.8834E+02    -0.8843E+02    -0.8852E+02    -0.8861E+02    -0.8868E+02    -0.8874E+02    -0.8879E+02    -0.8882E+02    -0.8883E+02    -0.8880E+02    -0.8874E+02    -0.8863E+02    -0.8846E+02    -0.8821E+02    -0.8787E+02    -0.8739E+02    -0.8675E+02    -0.8591E+02    -0.8480E+02    -0.8336E+02    -0.8152E+02    -0.7918E+02    -0.7627E+02    -0.7268E+02    -0.6837E+02    -0.6330E+02    -0.5749E+02    -0.5099E+02    -0.4387E+02    -0.3623E+02    -0.2819E+02    -0.1987E+02    -0.1139E+02    -0.2898E+01     0.5464E+01     0.1352E+02     0.2107E+02     0.2792E+02     0.3387E+02     0.3872E+02     0.4232E+02     0.4453E+02     0.4528E+02     0.4452E+02     0.4230E+02     0.3870E+02     0.3384E+02     0.2788E+02     0.2102E+02     0.1346E+02     0.5403E+01    -0.2965E+01    -0.1147E+02    -0.1995E+02    -0.2828E+02    -0.3632E+02    -0.4396E+02    -0.5108E+02    -0.5759E+02    -0.6340E+02    -0.6847E+02    -0.7278E+02    -0.7636E+02    -0.7927E+02    -0.8160E+02    -0.8344E+02    -0.8487E+02    -0.8598E+02    -0.8683E+02    -0.8746E+02    -0.8794E+02    -0.8829E+02    -0.8854E+02    -0.8871E+02    -0.8882E+02    -0.8888E+02    -0.8891E+02    -0.8891E+02    -0.8888E+02    -0.8883E+02    -0.8877E+02    -0.8870E+02    -0.8862E+02    -0.8853E+02    -0.8844E+02    -0.8834E+02    -0.8825E+02    -0.8816E+02    -0.8808E+02    -0.8801E+02    -0.8795E+02    -0.8792E+02    -0.8792E+02
    -0.8776E+02    -0.8776E+02    -0.8778E+02    -0.8782E+02    -0.8786E+02    -0.8792E+02    -0.8797E+02    -0.8803E+02    -0.8808E+02    -0.8813E+02    -0.8817E+02    -0.8820E+02    -0.8822E+02    -0.8822E+02    -0.8820E+02    -0.8815E+02    -0.8807E+02    -0.8795E+02    -0.8778E+02    -0.8754E+02    -0.8724E+02    -0.8683E+02    -0.8631E+02    -0.8564E+02    -0.8479E+02    -0.8370E+02    -0.8234E+02    -0.8064E+02    -0.7854E+02    -0.7598E+02    -0.7288E+02    -0.6922E+02    -0.6498E+02    -0.6017E+02    -0.5483E+02    -0.4905E+02    -0.4290E+02    -0.3648E+02    -0.2990E+02    -0.2328E+02    -0.1673E+02    -0.1038E+02    -0.4351E+01     0.1238E+01     0.6252E+01     0.1056E+02     0.1406E+02     0.1663E+02     0.1820E+02     0.1873E+02     0.1819E+02     0.1661E+02     0.1403E+02     0.1053E+02     0.6216E+01     0.1194E+01    -0.4402E+01    -0.1044E+02    -0.1680E+02    -0.2335E+02    -0.2997E+02    -0.3656E+02    -0.4298E+02    -0.4914E+02    -0.5493E+02    -0.6026E+02    -0.6507E+02    -0.6931E+02    -0.7297E+02    -0.7606E+02    -0.7862E+02    -0.8072E+02    -0.8242E+02    -0.8378E+02    -0.8486E+02    -0.8571E+02    -0.8638E+02    -0.8690E+02    -0.8731E+02    -0.8761E+02    -0.8785E+02    -0.8802E+02    -0.8814E+02    -0.8822E+02    -0.8827E+02    -0.8829E+02    -0.8830E+02    -0.8828E+02    -0.8825E+02    -0.8821E+02    -0.8816E+02    -0.8811E+02    -0.8805E+02    -0.8799E+02    -0.8793E+02    -0.8787E+02    -0.8782E+02    -0.8779E+02    -0.8776E+02    -0.8776E+02
    -0.8760E+02    -0.8760E+02    -0.8761E+02    -0.8763E+02    -0.8765E+02    -0.8768E+02    -0.8771E+02    -0.8773E+02    -0.8775E+02    -0.8776E+02    -0.8777E+02    -0.8775E+02    -0.8773E+02    -0.8768E+02    -0.8762E+02    -0.8752E+02    -0.8739E+02    -0.8722E+02    -0.8701E+02    -0.8673E+02    -0.8638E+02    -0.8595E+02    -0.8541E+02    -0.8473E+02    -0.8390E+02    -0.8288E+02    -0.8162E+02    -0.8009E+02    -0.7824E+02    -0.7602E+02    -0.7339E+02    -0.7033E+02    -0.6682E+02    -0.6288E+02    -0.5853E+02    -0.5385E+02    -0.4890E+02    -0.4376E+02    -0.3853E+02    -0.3330E+02    -0.2817E+02    -0.2323E+02    -0.1859E+02    -0.1434E+02    -0.1056E+02    -0.7333E+01    -0.4738E+01    -0.2838E+01    -0.1679E+01    -0.1291E+01    -0.1685E+01    -0.2851E+01    -0.4759E+01    -0.7360E+01    -0.1059E+02    -0.1438E+02    -0.1864E+02    -0.2328E+02    -0.2823E+02    -0.3337E+02    -0.3860E+02    -0.4384E+02    -0.4898E+02    -0.5393E+02    -0.5862E+02    -0.6296E+02    -0.6690E+02    -0.7041E+02    -0.7347E+02    -0.7609E+02    -0.7831E+02    -0.8016E+02    -0.8169E+02    -0.8294E+02    -0.8396E+02    -0.8480E+02    -0.8547E+02    -0.8601E+02    -0.8645E+02    -0.8679E+02    -0.8707E+02    -0.8729E+02    -0.8746E+02    -0.8758E+02    -0.8768E+02    -0.8775E+02    -0.8779E+02    -0.8782E+02    -0.8783E+02    -0.8783E+02    -0.8782E+02    -0.8780E+02    -0.8777E+02    -0.8774E+02    -0.8771E+02    -0.8768E+02    -0.8765E+02    -0.8763E+02    -0.8761E+02    -0.8761E+02
    -0.8745E+02    -0.8745E+02    -0.8745E+02    -0.8746E+02    -0.8746E+02    -0.8747E+02    -0.8747E+02    -0.8746E+02    -0.8745E+02    -0.8743E+02    -0.8739E+02    -0.8735E+02    -0.8728E+02    -0.8720E+02    -0.8710E+02    -0.8696E+02    -0.8680E+02    -0.8659E+02    -0.8634E+02    -0.8604E+02    -0.8567E+02    -0.8522E+02    -0.8468E+02    -0.8403E+02    -0.8324E+02    -0.8230E+02    -0.8116E+02    -0.7981E+02    -0.7821E+02    -0.7633E+02    -0.7413E+02    -0.7161E+02    -0.6874E+02    -0.6555E+02    -0.6205E+02    -0.5829E+02    -0.5433E+02    -0.5024E+02    -0.4608E+02    -0.4194E+02    -0.3789E+02    -0.3401E+02    -0.3037E+02    -0.2705E+02    -0.2411E+02    -0.2162E+02    -0.1963E+02    -0.1818E+02    -0.1730E+02    -0.1701E+02    -0.1731E+02    -0.1820E+02    -0.1965E+02    -0.2165E+02    -0.2414E+02    -0.2708E+02    -0.3041E+02    -0.3405E+02    -0.3794E+02    -0.4200E+02    -0.4615E+02    -0.5031E+02    -0.5440E+02    -0.5837E+02    -0.6212E+02    -0.6562E+02    -0.6881E+02    -0.7168E+02    -0.7420E+02    -0.7639E+02    -0.7827E+02    -0.7987E+02    -0.8122E+02    -0.8235E+02    -0.8330E+02    -0.8408E+02    -0.8473E+02    -0.8528E+02    -0.8572E+02    -0.8609E+02    -0.8640E+02    -0.8665E+02    -0.8685E+02    -0.8702E+02    -0.8715E+02    -0.8726E+02    -0.8734E+02    -0.8740E+02    -0.8745E+02    -0.8748E+02    -0.8750E+02    -0.8751E+02    -0.8752E+02    -0.8751E+02    -0.8751E+02    -0.8750E+02    -0.8749E+02    -0.8748E+02    -0.8747E+02    -0.8747E+02
    -0.8731E+02    -0.8731E+02    -0.8731E+02    -0.8730E+02    -0.8729E+02    -0.8727E+02    -0.8725E+02    -0.8722E+02    -0.8718E+02    -0.8713E+02    -0.8707E+02    -0.8699E+02    -0.8690E+02    -0.8678E+02    -0.8665E+02    -0.8649E+02    -0.8629E+02    -0.8606E+02    -0.8579E+02    -0.8547E+02    -0.8510E+02    -0.8465E+02    -0.8413E+02    -0.8351E+02    -0.8279E+02    -0.8193E+02    -0.8093E+02    -0.7976E+02    -0.7840E+02    -0.7682E+02    -0.7502E+02    -0.7296E+02    -0.7066E+02    -0.6811E+02    -0.6533E+02    -0.6235E+02    -0.5922E+02    -0.5599E+02    -0.5271E+02    -0.4944E+02    -0.4626E+02    -0.4321E+02    -0.4035E+02    -0.3775E+02    -0.3546E+02    -0.3351E+02    -0.3195E+02    -0.3082E+02    -0.3013E+02    -0.2990E+02    -0.3014E+02    -0.3083E+02    -0.3197E+02    -0.3353E+02    -0.3548E+02    -0.3778E+02    -0.4039E+02    -0.4325E+02    -0.4630E+02    -0.4949E+02    -0.5276E+02    -0.5605E+02    -0.5928E+02    -0.6241E+02    -0.6539E+02    -0.6817E+02    -0.7072E+02    -0.7302E+02    -0.7507E+02    -0.7688E+02    -0.7845E+02    -0.7981E+02    -0.8098E+02    -0.8198E+02    -0.8283E+02    -0.8356E+02    -0.8417E+02    -0.8470E+02    -0.8514E+02    -0.8552E+02    -0.8584E+02    -0.8611E+02    -0.8634E+02    -0.8653E+02    -0.8669E+02    -0.8682E+02    -0.8694E+02    -0.8703E+02    -0.8711E+02    -0.8717E+02    -0.8722E+02    -0.8725E+02    -0.8728E+02    -0.8731E+02    -0.8732E+02    -0.8733E+02    -0.8734E+02    -0.8734E+02    -0.8734E+02    -0.8734E+02
    -0.8719E+02    -0.8719E+02    -0.8718E+02    -0.8716E+02    -0.8714E+02    -0.8710E+02    -0.8706E+02    -0.8701E+02    -0.8695E+02    -0.8687E+02    -0.8679E+02    -0.8668E+02    -0.8657E+02    -0.8643E+02    -0.8627E+02    -0.8609E+02    -0.8588E+02    -0.8564E+02    -0.8536E+02    -0.8503E+02    -0.8466E+02    -0.8423E+02    -0.8373E+02    -0.8316E+02    -0.8250E+02    -0.8175E+02    -0.8087E+02    -0.7987E+02    -0.7873E+02    -0.7743E+02    -0.7596E+02    -0.7431E+02    -0.7248E+02    -0.7047E+02    -0.6829E+02    -0.6597E+02    -0.6354E+02    -0.6102E+02    -0.5847E+02    -0.5593E+02    -0.5344E+02    -0.5106E+02    -0.4884E+02    -0.4682E+02    -0.4503E+02    -0.4351E+02    -0.4230E+02    -0.4142E+02    -0.4089E+02    -0.4071E+02    -0.4089E+02    -0.4143E+02    -0.4232E+02    -0.4353E+02    -0.4505E+02    -0.4684E+02    -0.4887E+02    -0.5110E+02    -0.5348E+02    -0.5597E+02    -0.5851E+02    -0.6107E+02    -0.6359E+02    -0.6602E+02    -0.6834E+02    -0.7052E+02    -0.7253E+02    -0.7435E+02    -0.7600E+02    -0.7747E+02    -0.7877E+02    -0.7991E+02    -0.8091E+02    -0.8178E+02    -0.8254E+02    -0.8320E+02    -0.8377E+02    -0.8427E+02    -0.8469E+02    -0.8507E+02    -0.8539E+02    -0.8567E+02    -0.8591E+02    -0.8612E+02    -0.8630E+02    -0.8646E+02    -0.8659E+02    -0.8671E+02    -0.8681E+02    -0.8690E+02    -0.8697E+02    -0.8703E+02    -0.8708E+02    -0.8712E+02    -0.8716E+02    -0.8719E+02    -0.8721E+02    -0.8722E+02    -0.8723E+02    -0.8723E+02
    -0.8709E+02    -0.8709E+02    -0.8707E+02    -0.8705E+02    -0.8701E+02    -0.8696E+02    -0.8690E+02    -0.8683E+02    -0.8675E+02    -0.8666E+02    -0.8655E+02    -0.8643E+02    -0.8630E+02    -0.8614E+02    -0.8597E+02    -0.8577E+02    -0.8555E+02    -0.8530E+02    -0.8502E+02    -0.8470E+02    -0.8434E+02    -0.8394E+02    -0.8347E+02    -0.8295E+02    -0.8236E+02    -0.8170E+02    -0.8094E+02    -0.8010E+02    -0.7914E+02    -0.7808E+02    -0.7689E+02    -0.7558E+02    -0.7414E+02    -0.7257E+02    -0.7089E+02    -0.6911E+02    -0.6724E+02    -0.6532E+02    -0.6337E+02    -0.6142E+02    -0.5952E+02    -0.5770E+02    -0.5599E+02    -0.5443E+02    -0.5306E+02    -0.5189E+02    -0.5096E+02    -0.5028E+02    -0.4987E+02    -0.4973E+02    -0.4987E+02    -0.5029E+02    -0.5097E+02    -0.5191E+02    -0.5308E+02    -0.5445E+02    -0.5602E+02    -0.5773E+02    -0.5955E+02    -0.6146E+02    -0.6340E+02    -0.6536E+02    -0.6728E+02    -0.6915E+02    -0.7093E+02    -0.7261E+02    -0.7417E+02    -0.7561E+02    -0.7692E+02    -0.7811E+02    -0.7918E+02    -0.8013E+02    -0.8097E+02    -0.8173E+02    -0.8239E+02    -0.8298E+02    -0.8350E+02    -0.8396E+02    -0.8437E+02    -0.8473E+02    -0.8504E+02    -0.8533E+02    -0.8557E+02    -0.8579E+02    -0.8599E+02    -0.8616E+02    -0.8631E+02    -0.8645E+02    -0.8656E+02    -0.8667E+02    -0.8676E+02    -0.8684E+02    -0.8691E+02    -0.8697E+02    -0.8702E+02    -0.8706E+02    -0.8709E+02    -0.8712E+02    -0.8713E+02    -0.8713E+02
    -0.8700E+02    -0.8700E+02    -0.8698E+02    -0.8695E+02    -0.8690E+02    -0.8684E+02    -0.8677E+02    -0.8668E+02    -0.8659E+02    -0.8648E+02    -0.8636E+02    -0.8623E+02    -0.8608E+02    -0.8592E+02    -0.8574E+02    -0.8553E+02    -0.8531E+02    -0.8506E+02    -0.8478E+02    -0.8447E+02    -0.8413E+02    -0.8375E+02    -0.8333E+02    -0.8285E+02    -0.8233E+02    -0.8175E+02    -0.8110E+02    -0.8039E+02    -0.7960E+02    -0.7873E+02    -0.7777E+02    -0.7673E+02    -0.7560E+02    -0.7439E+02    -0.7310E+02    -0.7175E+02    -0.7034E+02    -0.6889E+02    -0.6742E+02    -0.6596E+02    -0.6453E+02    -0.6316E+02    -0.6188E+02    -0.6070E+02    -0.5967E+02    -0.5879E+02    -0.5808E+02    -0.5757E+02    -0.5726E+02    -0.5715E+02    -0.5726E+02    -0.5758E+02    -0.5809E+02    -0.5880E+02    -0.5968E+02    -0.6072E+02    -0.6189E+02    -0.6318E+02    -0.6455E+02    -0.6598E+02    -0.6744E+02    -0.6891E+02    -0.7036E+02    -0.7177E+02    -0.7313E+02    -0.7442E+02    -0.7563E+02    -0.7676E+02    -0.7780E+02    -0.7875E+02    -0.7962E+02    -0.8041E+02    -0.8112E+02    -0.8177E+02    -0.8235E+02    -0.8287E+02    -0.8334E+02    -0.8376E+02    -0.8414E+02    -0.8449E+02    -0.8479E+02    -0.8507E+02    -0.8532E+02    -0.8554E+02    -0.8574E+02    -0.8592E+02    -0.8609E+02    -0.8623E+02    -0.8636E+02    -0.8648E+02    -0.8659E+02    -0.8668E+02    -0.8677E+02    -0.8684E+02    -0.8690E+02    -0.8696E+02    -0.8700E+02    -0.8703E+02    -0.8705E+02    -0.8705E+02
    -0.8694E+02    -0.8694E+02    -0.8691E+02    -0.8687E+02    -0.8682E+02    -0.8675E+02    -0.8666E+02    -0.8657E+02    -0.8646E+02    -0.8635E+02    -0.8622E+02    -0.8608E+02    -0.8592E+02    -0.8575E+02    -0.8556E+02    -0.8536E+02    -0.8513E+02    -0.8489E+02    -0.8462E+02    -0.8433E+02    -0.8401E+02    -0.8365E+02    -0.8327E+02    -0.8284E+02    -0.8238E+02    -0.8187E+02    -0.8132E+02    -0.8071E+02    -0.8006E+02    -0.7935E+02    -0.7858E+02    -0.7775E+02    -0.7687E+02    -0.7593E+02    -0.7494E+02    -0.7391E+02    -0.7285E+02    -0.7177E+02    -0.7068E+02    -0.6959E+02    -0.6854E+02    -0.6752E+02    -0.6658E+02    -0.6571E+02    -0.6495E+02    -0.6430E+02    -0.6378E+02    -0.6340E+02    -0.6317E+02    -0.6309E+02    -0.6317E+02    -0.6340E+02    -0.6378E+02    -0.6431E+02    -0.6496E+02    -0.6572E+02    -0.6659E+02    -0.6754E+02    -0.6855E+02    -0.6961E+02    -0.7069E+02    -0.7178E+02    -0.7287E+02    -0.7393E+02    -0.7496E+02    -0.7595E+02    -0.7688E+02    -0.7777E+02    -0.7859E+02    -0.7936E+02    -0.8007E+02    -0.8073E+02    -0.8133E+02    -0.8188E+02    -0.8239E+02    -0.8285E+02    -0.8327E+02    -0.8366E+02    -0.8401E+02    -0.8433E+02    -0.8462E+02    -0.8489E+02    -0.8513E+02    -0.8536E+02    -0.8556E+02    -0.8574E+02    -0.8591E+02    -0.8607E+02    -0.8621E+02    -0.8633E+02    -0.8645E+02    -0.8656E+02    -0.8665E+02    -0.8674E+02    -0.8681E+02    -0.8687E+02    -0.8692E+02    -0.8696E+02    -0.8698E+02    -0.8698E+02
    -0.8688E+02    -0.8688E+02    -0.8686E+02    -0.8681E+02    -0.8675E+02    -0.8667E+02    -0.8658E+02    -0.8648E+02    -0.8637E+02    -0.8625E+02    -0.8611E+02    -0.8596E+02    -0.8580E+02    -0.8563E+02    -0.8544E+02    -0.8524E+02    -0.8502E+02    -0.8479E+02    -0.8453E+02    -0.8425E+02    -0.8395E+02    -0.8363E+02    -0.8328E+02    -0.8290E+02    -0.8249E+02    -0.8205E+02    -0.8157E+02    -0.8106E+02    -0.8051E+02    -0.7993E+02    -0.7930E+02    -0.7864E+02    -0.7795E+02    -0.7722E+02    -0.7646E+02    -0.7567E+02    -0.7487E+02    -0.7406E+02    -0.7324E+02    -0.7244E+02    -0.7167E+02    -0.7093E+02    -0.7023E+02    -0.6960E+02    -0.6905E+02    -0.6857E+02    -0.6819E+02    -0.6792E+02    -0.6775E+02    -0.6770E+02    -0.6775E+02    -0.6792E+02    -0.6820E+02    -0.6858E+02    -0.6905E+02    -0.6961E+02    -0.7024E+02    -0.7093E+02    -0.7168E+02    -0.7245E+02    -0.7325E+02    -0.7407E+02    -0.7488E+02    -0.7568E+02    -0.7647E+02    -0.7723E+02    -0.7796E+02    -0.7865E+02    -0.7931E+02    -0.7994E+02    -0.8052E+02    -0.8107E+02    -0.8158E+02    -0.8205E+02    -0.8249E+02    -0.8290E+02    -0.8328E+02    -0.8363E+02    -0.8395E+02    -0.8425E+02    -0.8452E+02    -0.8478E+02    -0.8501E+02    -0.8523E+02    -0.8543E+02    -0.8562E+02    -0.8579E+02    -0.8594E+02    -0.8609E+02    -0.8622E+02    -0.8635E+02    -0.8646E+02    -0.8656E+02    -0.8666E+02    -0.8674E+02    -0.8681E+02    -0.8686E+02    -0.8690E+02    -0.8693E+02    -0.8693E+02
    -0.8684E+02    -0.8684E+02    -0.8682E+02    -0.8677E+02    -0.8670E+02    -0.8662E+02    -0.8653E+02    -0.8642E+02    -0.8630E+02    -0.8618E+02    -0.8604E+02    -0.8589E+02    -0.8573E+02    -0.8556E+02    -0.8537E+02    -0.8517E+02    -0.8496E+02    -0.8474E+02    -0.8449E+02    -0.8423E+02    -0.8396E+02    -0.8366E+02    -0.8334E+02    -0.8300E+02    -0.8264E+02    -0.8226E+02    -0.8185E+02    -0.8141E+02    -0.8095E+02    -0.8047E+02    -0.7996E+02    -0.7942E+02    -0.7887E+02    -0.7829E+02    -0.7770E+02    -0.7709E+02    -0.7648E+02    -0.7587E+02    -0.7526E+02    -0.7466E+02    -0.7409E+02    -0.7354E+02    -0.7303E+02    -0.7257E+02    -0.7217E+02    -0.7182E+02    -0.7155E+02    -0.7135E+02    -0.7123E+02    -0.7119E+02    -0.7123E+02    -0.7135E+02    -0.7155E+02    -0.7183E+02    -0.7217E+02    -0.7258E+02    -0.7304E+02    -0.7355E+02    -0.7409E+02    -0.7467E+02    -0.7526E+02    -0.7587E+02    -0.7649E+02    -0.7710E+02    -0.7770E+02    -0.7829E+02    -0.7887E+02    -0.7943E+02    -0.7996E+02    -0.8047E+02    -0.8095E+02    -0.8141E+02    -0.8184E+02    -0.8225E+02    -0.8264E+02    -0.8300E+02    -0.8333E+02    -0.8365E+02    -0.8394E+02    -0.8422E+02    -0.8448E+02    -0.8472E+02    -0.8494E+02    -0.8515E+02    -0.8535E+02    -0.8553E+02    -0.8570E+02    -0.8586E+02    -0.8601E+02    -0.8615E+02    -0.8627E+02    -0.8639E+02    -0.8650E+02    -0.8660E+02    -0.8668E+02    -0.8676E+02    -0.8682E+02    -0.8686E+02    -0.8689E+02    -0.8689E+02
    -0.8682E+02    -0.8682E+02    -0.8679E+02    -0.8674E+02    -0.8667E+02    -0.8659E+02    -0.8649E+02    -0.8638E+02    -0.8626E+02    -0.8613E+02    -0.8599E+02    -0.8585E+02    -0.8569E+02    -0.8552E+02    -0.8534E+02    -0.8515E+02    -0.8494E+02    -0.8473E+02    -0.8450E+02    -0.8426E+02    -0.8400E+02    -0.8373E+02    -0.8345E+02    -0.8314E+02    -0.8282E+02    -0.8249E+02    -0.8213E+02    -0.8176E+02    -0.8137E+02    -0.8097E+02    -0.8055E+02    -0.8011E+02    -0.7966E+02    -0.7920E+02    -0.7873E+02    -0.7826E+02    -0.7778E+02    -0.7731E+02    -0.7685E+02    -0.7640E+02    -0.7596E+02    -0.7556E+02    -0.7518E+02    -0.7484E+02    -0.7454E+02    -0.7429E+02    -0.7409E+02    -0.7394E+02    -0.7385E+02    -0.7382E+02    -0.7385E+02    -0.7394E+02    -0.7409E+02    -0.7429E+02    -0.7454E+02    -0.7484E+02    -0.7518E+02    -0.7556E+02    -0.7596E+02    -0.7640E+02    -0.7685E+02    -0.7731E+02    -0.7778E+02    -0.7826E+02    -0.7873E+02    -0.7920E+02    -0.7966E+02    -0.8011E+02    -0.8054E+02    -0.8096E+02    -0.8137E+02    -0.8175E+02    -0.8212E+02    -0.8248E+02    -0.8281E+02    -0.8313E+02    -0.8343E+02    -0.8372E+02    -0.8399E+02    -0.8424E+02    -0.8448E+02    -0.8471E+02    -0.8492E+02    -0.8512E+02    -0.8531E+02    -0.8549E+02    -0.8565E+02    -0.8581E+02    -0.8596E+02    -0.8610E+02    -0.8622E+02    -0.8634E+02    -0.8646E+02    -0.8656E+02    -0.8665E+02    -0.8672E+02    -0.8679E+02    -0.8683E+02    -0.8686E+02    -0.8686E+02
    -0.8680E+02    -0.8680E+02    -0.8677E+02    -0.8672E+02    -0.8665E+02    -0.8657E+02    -0.8647E+02    -0.8636E+02    -0.8624E+02    -0.8611E+02    -0.8598E+02    -0.8583E+02    -0.8567E+02    -0.8551E+02    -0.8534E+02    -0.8515E+02    -0.8496E+02    -0.8476E+02    -0.8455E+02    -0.8432E+02    -0.8409E+02    -0.8384E+02    -0.8358E+02    -0.8331E+02    -0.8303E+02    -0.8273E+02    -0.8242E+02    -0.8210E+02    -0.8177E+02    -0.8143E+02    -0.8108E+02    -0.8072E+02    -0.8035E+02    -0.7998E+02    -0.7960E+02    -0.7922E+02    -0.7885E+02    -0.7848E+02    -0.7812E+02    -0.7777E+02    -0.7744E+02    -0.7713E+02    -0.7685E+02    -0.7659E+02    -0.7636E+02    -0.7618E+02    -0.7603E+02    -0.7592E+02    -0.7585E+02    -0.7583E+02    -0.7585E+02    -0.7592E+02    -0.7603E+02    -0.7618E+02    -0.7636E+02    -0.7659E+02    -0.7684E+02    -0.7713E+02    -0.7744E+02    -0.7777E+02    -0.7812E+02    -0.7848E+02    -0.7884E+02    -0.7922E+02    -0.7959E+02    -0.7997E+02    -0.8034E+02    -0.8071E+02    -0.8107E+02    -0.8142E+02    -0.8176E+02    -0.8209E+02    -0.8241E+02    -0.8272E+02    -0.8301E+02    -0.8329E+02    -0.8356E+02    -0.8382E+02    -0.8406E+02    -0.8430E+02    -0.8452E+02    -0.8473E+02    -0.8493E+02    -0.8512E+02    -0.8530E+02    -0.8547E+02    -0.8563E+02    -0.8579E+02    -0.8593E+02    -0.8607E+02    -0.8620E+02    -0.8632E+02    -0.8643E+02    -0.8653E+02    -0.8662E+02    -0.8670E+02    -0.8677E+02    -0.8681E+02    -0.8684E+02    -0.8684E+02
    -0.8680E+02    -0.8680E+02    -0.8677E+02    -0.8672E+02    -0.8665E+02    -0.8656E+02    -0.8646E+02    -0.8636E+02    -0.8624E+02    -0.8611E+02    -0.8598E+02    -0.8583E+02    -0.8568E+02    -0.8553E+02    -0.8536E+02    -0.8519E+02    -0.8500E+02    -0.8481E+02    -0.8462E+02    -0.8441E+02    -0.8419E+02    -0.8397E+02    -0.8374E+02    -0.8349E+02    -0.8324E+02    -0.8298E+02    -0.8271E+02    -0.8244E+02    -0.8215E+02    -0.8186E+02    -0.8156E+02    -0.8126E+02    -0.8096E+02    -0.8065E+02    -0.8034E+02    -0.8004E+02    -0.7974E+02    -0.7944E+02    -0.7916E+02    -0.7888E+02    -0.7863E+02    -0.7839E+02    -0.7816E+02    -0.7797E+02    -0.7780E+02    -0.7765E+02    -0.7754E+02    -0.7745E+02    -0.7740E+02    -0.7739E+02    -0.7740E+02    -0.7745E+02    -0.7754E+02    -0.7765E+02    -0.7779E+02    -0.7796E+02    -0.7816E+02    -0.7838E+02    -0.7862E+02    -0.7888E+02    -0.7915E+02    -0.7944E+02    -0.7973E+02    -0.8003E+02    -0.8033E+02    -0.8064E+02    -0.8095E+02    -0.8125E+02    -0.8155E+02    -0.8185E+02    -0.8214E+02    -0.8242E+02    -0.8269E+02    -0.8296E+02    -0.8322E+02    -0.8347E+02    -0.8371E+02    -0.8394E+02    -0.8417E+02    -0.8438E+02    -0.8458E+02    -0.8478E+02    -0.8497E+02    -0.8515E+02    -0.8532E+02    -0.8548E+02    -0.8564E+02    -0.8579E+02    -0.8593E+02    -0.8606E+02    -0.8619E+02    -0.8631E+02    -0.8642E+02    -0.8652E+02    -0.8661E+02    -0.8669E+02    -0.8676E+02    -0.8680E+02    -0.8683E+02    -0.8683E+02
    -0.8680E+02    -0.8680E+02    -0.8677E+02    -0.8672E+02    -0.8665E+02    -0.8657E+02    -0.8647E+02    -0.8636E+02    -0.8625E+02    -0.8613E+02    -0.8599E+02    -0.8586E+02    -0.8571E+02    -0.8556E+02    -0.8540E+02    -0.8524E+02    -0.8507E+02    -0.8489E+02    -0.8471E+02    -0.8452E+02    -0.8432E+02    -0.8412E+02    -0.8391E+02    -0.8369E+02    -0.8346E+02    -0.8323E+02    -0.8300E+02    -0.8276E+02    -0.8251E+02    -0.8226E+02    -0.8201E+02    -0.8175E+02    -0.8150E+02    -0.8124E+02    -0.8099E+02    -0.8074E+02    -0.8049E+02    -0.8025E+02    -0.8002E+02    -0.7981E+02    -0.7960E+02    -0.7941E+02    -0.7924E+02    -0.7908E+02    -0.7895E+02    -0.7883E+02    -0.7874E+02    -0.7868E+02    -0.7864E+02    -0.7863E+02    -0.7864E+02    -0.7868E+02    -0.7874E+02    -0.7883E+02    -0.7894E+02    -0.7908E+02    -0.7923E+02    -0.7940E+02    -0.7959E+02    -0.7980E+02    -0.8002E+02    -0.8025E+02    -0.8048E+02    -0.8073E+02    -0.8098E+02    -0.8123E+02    -0.8148E+02    -0.8174E+02    -0.8199E+02    -0.8224E+02    -0.8249E+02    -0.8274E+02    -0.8298E+02    -0.8321E+02    -0.8344E+02    -0.8366E+02    -0.8388E+02    -0.8409E+02    -0.8429E+02    -0.8448E+02    -0.8467E+02    -0.8485E+02    -0.8503E+02    -0.8520E+02    -0.8536E+02    -0.8551E+02    -0.8566E+02    -0.8581E+02    -0.8594E+02    -0.8607E+02    -0.8620E+02    -0.8631E+02    -0.8642E+02    -0.8652E+02    -0.8661E+02    -0.8669E+02    -0.8676E+02    -0.8680E+02    -0.8683E+02    -0.8683E+02
    -0.8681E+02    -0.8681E+02    -0.8678E+02    -0.8673E+02    -0.8666E+02    -0.8658E+02    -0.8648E+02    -0.8638E+02    -0.8627E+02    -0.8615E+02    -0.8603E+02    -0.8589E+02    -0.8576E+02    -0.8561E+02    -0.8546E+02    -0.8531E+02    -0.8515E+02    -0.8498E+02    -0.8481E+02    -0.8464E+02    -0.8446E+02    -0.8427E+02    -0.8408E+02    -0.8389E+02    -0.8369E+02    -0.8348E+02    -0.8328E+02    -0.8307E+02    -0.8285E+02    -0.8264E+02    -0.8242E+02    -0.8220E+02    -0.8199E+02    -0.8177E+02    -0.8156E+02    -0.8135E+02    -0.8115E+02    -0.8095E+02    -0.8076E+02    -0.8058E+02    -0.8042E+02    -0.8026E+02    -0.8012E+02    -0.8000E+02    -0.7989E+02    -0.7980E+02    -0.7973E+02    -0.7968E+02    -0.7965E+02    -0.7964E+02    -0.7965E+02    -0.7968E+02    -0.7973E+02    -0.7980E+02    -0.7989E+02    -0.7999E+02    -0.8012E+02    -0.8026E+02    -0.8041E+02    -0.8058E+02    -0.8075E+02    -0.8094E+02    -0.8113E+02    -0.8134E+02    -0.8154E+02    -0.8176E+02    -0.8197E+02    -0.8218E+02    -0.8240E+02    -0.8262E+02    -0.8283E+02    -0.8304E+02    -0.8325E+02    -0.8346E+02    -0.8366E+02    -0.8386E+02    -0.8405E+02    -0.8424E+02    -0.8442E+02    -0.8460E+02    -0.8477E+02    -0.8494E+02    -0.8511E+02    -0.8526E+02    -0.8542E+02    -0.8556E+02    -0.8570E+02    -0.8584E+02    -0.8597E+02    -0.8610E+02    -0.8622E+02    -0.8633E+02    -0.8643E+02    -0.8653E+02    -0.8662E+02    -0.8670E+02    -0.8676E+02    -0.8681E+02    -0.8683E+02    -0.8683E+02
    -0.8682E+02    -0.8682E+02    -0.8679E+02    -0.8674E+02    -0.8668E+02    -0.8660E+02    -0.8651E+02    -0.8641E+02    -0.8630E+02    -0.8619E+02    -0.8607E+02    -0.8594E+02    -0.8581E+02    -0.8567E+02    -0.8553E+02    -0.8539E+02    -0.8524E+02    -0.8509E+02    -0.8493E+02    -0.8477E+02    -0.8460E+02    -0.8444E+02    -0.8426E+02    -0.8409E+02    -0.8391E+02    -0.8373E+02    -0.8355E+02    -0.8336E+02    -0.8317E+02    -0.8299E+02    -0.8280E+02    -0.8261E+02    -0.8243E+02    -0.8224E+02    -0.8206E+02    -0.8189E+02    -0.8172E+02    -0.8155E+02    -0.8140E+02    -0.8125E+02    -0.8111E+02    -0.8099E+02    -0.8087E+02    -0.8077E+02    -0.8068E+02    -0.8061E+02    -0.8055E+02    -0.8051E+02    -0.8049E+02    -0.8048E+02    -0.8048E+02    -0.8051E+02    -0.8055E+02    -0.8061E+02    -0.8068E+02    -0.8077E+02    -0.8087E+02    -0.8098E+02    -0.8110E+02    -0.8124E+02    -0.8139E+02    -0.8154E+02    -0.8171E+02    -0.8187E+02    -0.8205E+02    -0.8223E+02    -0.8241E+02    -0.8259E+02    -0.8278E+02    -0.8296E+02    -0.8315E+02    -0.8333E+02    -0.8352E+02    -0.8370E+02    -0.8388E+02    -0.8406E+02    -0.8423E+02    -0.8440E+02    -0.8457E+02    -0.8473E+02    -0.8489E+02    -0.8504E+02    -0.8519E+02    -0.8534E+02    -0.8548E+02    -0.8562E+02    -0.8576E+02    -0.8589E+02    -0.8601E+02    -0.8613E+02    -0.8624E+02    -0.8635E+02    -0.8645E+02    -0.8655E+02    -0.8664E+02    -0.8671E+02    -0.8677E+02    -0.8682E+02    -0.8684E+02    -0.8684E+02
    -0.8683E+02    -0.8683E+02    -0.8681E+02    -0.8676E+02    -0.8670E+02    -0.8662E+02    -0.8653E+02    -0.8644E+02    -0.8634E+02    -0.8623E+02    -0.8611E+02    -0.8599E+02    -0.8587E+02    -0.8574E+02    -0.8561E+02    -0.8548E+02    -0.8534E+02    -0.8520E+02    -0.8505E+02    -0.8490E+02    -0.8475E+02    -0.8460E+02    -0.8445E+02    -0.8429E+02    -0.8413E+02    -0.8397E+02    -0.8380E+02    -0.8364E+02    -0.8348E+02    -0.8331E+02    -0.8315E+02    -0.8299E+02    -0.8283E+02    -0.8267E+02    -0.8252E+02    -0.8237E+02    -0.8222E+02    -0.8209E+02    -0.8196E+02    -0.8183E+02    -0.8172E+02    -0.8161E+02    -0.8152E+02    -0.8143E+02    -0.8136E+02    -0.8130E+02    -0.8125E+02    -0.8122E+02    -0.8120E+02    -0.8119E+02    -0.8120E+02    -0.8122E+02    -0.8125E+02    -0.8130E+02    -0.8136E+02    -0.8143E+02    -0.8151E+02    -0.8160E+02    -0.8171E+02    -0.8182E+02    -0.8194E+02    -0.8207E+02    -0.8221E+02    -0.8235E+02    -0.8250E+02    -0.8265E+02    -0.8281E+02    -0.8297E+02    -0.8313E+02    -0.8329E+02    -0.8345E+02    -0.8361E+02    -0.8378E+02    -0.8394E+02    -0.8410E+02    -0.8425E+02    -0.8441E+02    -0.8456E+02    -0.8472E+02    -0.8486E+02    -0.8501E+02    -0.8515E+02    -0.8529E+02    -0.8543E+02    -0.8556E+02    -0.8569E+02    -0.8582E+02    -0.8594E+02    -0.8606E+02    -0.8617E+02    -0.8628E+02    -0.8638E+02    -0.8648E+02    -0.8657E+02    -0.8666E+02    -0.8673E+02    -0.8679E+02    -0.8683E+02    -0.8686E+02    -0.8686E+02
    -0.8685E+02    -0.8685E+02    -0.8683E+02    -0.8678E+02    -0.8672E+02    -0.8665E+02    -0.8657E+02    -0.8648E+02    -0.8638E+02    -0.8627E+02    -0.8617E+02    -0.8605E+02    -0.8594E+02    -0.8582E+02    -0.8570E+02    -0.8557E+02    -0.8544E+02    -0.8531E+02    -0.8518E+02    -0.8504E+02    -0.8491E+02    -0.8477E+02    -0.8463E+02    -0.8448E+02    -0.8434E+02    -0.8419E+02    -0.8405E+02    -0.8391E+02    -0.8376E+02    -0.8362E+02    -0.8347E+02    -0.8333E+02    -0.8320E+02    -0.8306E+02    -0.8293E+02    -0.8280E+02    -0.8268E+02    -0.8256E+02    -0.8245E+02    -0.8234E+02    -0.8225E+02    -0.8216E+02    -0.8208E+02    -0.8201E+02    -0.8195E+02    -0.8190E+02    -0.8186E+02    -0.8183E+02    -0.8181E+02    -0.8181E+02    -0.8181E+02    -0.8183E+02    -0.8185E+02    -0.8189E+02    -0.8194E+02    -0.8200E+02    -0.8207E+02    -0.8215E+02    -0.8224E+02    -0.8233E+02    -0.8244E+02    -0.8255E+02    -0.8266E+02    -0.8278E+02    -0.8291E+02    -0.8304E+02    -0.8318E+02    -0.8331E+02    -0.8345E+02    -0.8359E+02    -0.8373E+02    -0.8388E+02    -0.8402E+02    -0.8416E+02    -0.8431E+02    -0.8445E+02    -0.8459E+02    -0.8473E+02    -0.8487E+02    -0.8500E+02    -0.8513E+02    -0.8527E+02    -0.8539E+02    -0.8552E+02    -0.8564E+02    -0.8577E+02    -0.8588E+02    -0.8600E+02    -0.8611E+02    -0.8622E+02    -0.8632E+02    -0.8642E+02    -0.8651E+02    -0.8660E+02    -0.8668E+02    -0.8675E+02    -0.8681E+02    -0.8685E+02    -0.8687E+02    -0.8687E+02
    -0.8687E+02    -0.8687E+02    -0.8685E+02    -0.8681E+02    -0.8675E+02    -0.8668E+02    -0.8660E+02    -0.8652E+02    -0.8642E+02    -0.8633E+02    -0.8622E+02    -0.8612E+02    -0.8601E+02    -0.8590E+02    -0.8578E+02    -0.8567E+02    -0.8555E+02    -0.8543E+02    -0.8530E+02    -0.8518E+02    -0.8506E+02    -0.8493E+02    -0.8480E+02    -0.8467E+02    -0.8454E+02    -0.8441E+02    -0.8429E+02    -0.8416E+02    -0.8403E+02    -0.8390E+02    -0.8378E+02    -0.8365E+02    -0.8353E+02    -0.8341E+02    -0.8330E+02    -0.8319E+02    -0.8308E+02    -0.8298E+02    -0.8289E+02    -0.8280E+02    -0.8272E+02    -0.8264E+02    -0.8257E+02    -0.8251E+02    -0.8246E+02    -0.8242E+02    -0.8239E+02    -0.8236E+02    -0.8235E+02    -0.8234E+02    -0.8235E+02    -0.8236E+02    -0.8238E+02    -0.8242E+02    -0.8246E+02    -0.8251E+02    -0.8257E+02    -0.8263E+02    -0.8271E+02    -0.8279E+02    -0.8288E+02    -0.8297E+02    -0.8307E+02    -0.8317E+02    -0.8328E+02    -0.8340E+02    -0.8351E+02    -0.8363E+02    -0.8375E+02    -0.8388E+02    -0.8400E+02    -0.8413E+02    -0.8426E+02    -0.8438E+02    -0.8451E+02    -0.8464E+02    -0.8476E+02    -0.8489E+02    -0.8502E+02    -0.8514E+02    -0.8526E+02    -0.8538E+02    -0.8550E+02    -0.8562E+02    -0.8573E+02    -0.8585E+02    -0.8596E+02    -0.8606E+02    -0.8617E+02    -0.8627E+02    -0.8637E+02    -0.8646E+02    -0.8655E+02    -0.8663E+02    -0.8671E+02    -0.8677E+02    -0.8683E+02    -0.8687E+02    -0.8689E+02    -0.8689E+02
    -0.8690E+02    -0.8690E+02    -0.8687E+02    -0.8683E+02    -0.8678E+02    -0.8671E+02    -0.8664E+02    -0.8656E+02    -0.8647E+02    -0.8638E+02    -0.8628E+02    -0.8618E+02    -0.8608E+02    -0.8598E+02    -0.8587E+02    -0.8576E+02    -0.8565E+02    -0.8554E+02    -0.8543E+02    -0.8532E+02    -0.8520E+02    -0.8509E+02    -0.8497E+02    -0.8486E+02    -0.8474E+02    -0.8462E+02    -0.8451E+02    -0.8439E+02    -0.8428E+02    -0.8417E+02    -0.8406E+02    -0.8395E+02    -0.8384E+02    -0.8374E+02    -0.8364E+02    -0.8354E+02    -0.8345E+02    -0.8337E+02    -0.8328E+02    -0.8321E+02    -0.8314E+02    -0.8307E+02    -0.8301E+02    -0.8296E+02    -0.8292E+02    -0.8288E+02    -0.8285E+02    -0.8283E+02    -0.8282E+02    -0.8282E+02    -0.8282E+02    -0.8283E+02    -0.8285E+02    -0.8288E+02    -0.8291E+02    -0.8296E+02    -0.8301E+02    -0.8306E+02    -0.8313E+02    -0.8320E+02    -0.8327E+02    -0.8335E+02    -0.8344E+02    -0.8353E+02    -0.8362E+02    -0.8372E+02    -0.8382E+02    -0.8393E+02    -0.8403E+02    -0.8414E+02    -0.8425E+02    -0.8437E+02    -0.8448E+02    -0.8459E+02    -0.8471E+02    -0.8482E+02    -0.8494E+02    -0.8505E+02    -0.8516E+02    -0.8528E+02    -0.8539E+02    -0.8550E+02    -0.8561E+02    -0.8572E+02    -0.8582E+02    -0.8593E+02    -0.8603E+02    -0.8613E+02    -0.8623E+02    -0.8632E+02    -0.8642E+02    -0.8650E+02    -0.8659E+02    -0.8667E+02    -0.8674E+02    -0.8680E+02    -0.8685E+02    -0.8689E+02    -0.8691E+02    -0.8691E+02
    -0.8692E+02    -0.8692E+02    -0.8690E+02    -0.8686E+02    -0.8681E+02    -0.8675E+02    -0.8668E+02    -0.8660E+02    -0.8652E+02    -0.8643E+02    -0.8634E+02    -0.8625E+02    -0.8616E+02    -0.8606E+02    -0.8596E+02    -0.8586E+02    -0.8576E+02    -0.8566E+02    -0.8556E+02    -0.8545E+02    -0.8535E+02    -0.8524E+02    -0.8514E+02    -0.8503E+02    -0.8493E+02    -0.8482E+02    -0.8472E+02    -0.8462E+02    -0.8452E+02    -0.8442E+02    -0.8432E+02    -0.8422E+02    -0.8413E+02    -0.8404E+02    -0.8395E+02    -0.8387E+02    -0.8379E+02    -0.8371E+02    -0.8364E+02    -0.8358E+02    -0.8351E+02    -0.8346E+02    -0.8341E+02    -0.8337E+02    -0.8333E+02    -0.8330E+02    -0.8327E+02    -0.8325E+02    -0.8324E+02    -0.8324E+02    -0.8324E+02    -0.8325E+02    -0.8327E+02    -0.8329E+02    -0.8332E+02    -0.8336E+02    -0.8340E+02    -0.8345E+02    -0.8350E+02    -0.8356E+02    -0.8363E+02    -0.8370E+02    -0.8377E+02    -0.8385E+02    -0.8393E+02    -0.8402E+02    -0.8411E+02    -0.8420E+02    -0.8430E+02    -0.8439E+02    -0.8449E+02    -0.8459E+02    -0.8469E+02    -0.8479E+02    -0.8490E+02    -0.8500E+02    -0.8510E+02    -0.8520E+02    -0.8531E+02    -0.8541E+02    -0.8551E+02    -0.8561E+02    -0.8571E+02    -0.8581E+02    -0.8591E+02    -0.8601E+02    -0.8610E+02    -0.8620E+02    -0.8629E+02    -0.8638E+02    -0.8647E+02    -0.8655E+02    -0.8663E+02    -0.8670E+02    -0.8677E+02    -0.8683E+02    -0.8688E+02    -0.8691E+02    -0.8693E+02    -0.8693E+02
    -0.8694E+02    -0.8694E+02    -0.8692E+02    -0.8689E+02    -0.8684E+02    -0.8678E+02    -0.8672E+02    -0.8664E+02    -0.8657E+02    -0.8649E+02    -0.8640E+02    -0.8632E+02    -0.8623E+02    -0.8614E+02    -0.8605E+02    -0.8596E+02    -0.8586E+02    -0.8577E+02    -0.8568E+02    -0.8558E+02    -0.8549E+02    -0.8539E+02    -0.8530E+02    -0.8520E+02    -0.8511E+02    -0.8501E+02    -0.8492E+02    -0.8483E+02    -0.8474E+02    -0.8465E+02    -0.8456E+02    -0.8448E+02    -0.8440E+02    -0.8432E+02    -0.8424E+02    -0.8417E+02    -0.8410E+02    -0.8403E+02    -0.8397E+02    -0.8391E+02    -0.8386E+02    -0.8381E+02    -0.8377E+02    -0.8373E+02    -0.8370E+02    -0.8367E+02    -0.8365E+02    -0.8363E+02    -0.8362E+02    -0.8362E+02    -0.8362E+02    -0.8363E+02    -0.8364E+02    -0.8366E+02    -0.8369E+02    -0.8372E+02    -0.8376E+02    -0.8380E+02    -0.8385E+02    -0.8390E+02    -0.8396E+02    -0.8402E+02    -0.8408E+02    -0.8415E+02    -0.8422E+02    -0.8430E+02    -0.8438E+02    -0.8446E+02    -0.8454E+02    -0.8463E+02    -0.8471E+02    -0.8480E+02    -0.8489E+02    -0.8498E+02    -0.8507E+02    -0.8517E+02    -0.8526E+02    -0.8535E+02    -0.8545E+02    -0.8554E+02    -0.8563E+02    -0.8573E+02    -0.8582E+02    -0.8591E+02    -0.8600E+02    -0.8609E+02    -0.8618E+02    -0.8627E+02    -0.8635E+02    -0.8644E+02    -0.8652E+02    -0.8659E+02    -0.8667E+02    -0.8674E+02    -0.8680E+02    -0.8686E+02    -0.8690E+02    -0.8694E+02    -0.8696E+02    -0.8696E+02
    -0.8697E+02    -0.8697E+02    -0.8695E+02    -0.8692E+02    -0.8687E+02    -0.8682E+02    -0.8675E+02    -0.8669E+02    -0.8662E+02    -0.8654E+02    -0.8647E+02    -0.8639E+02    -0.8630E+02    -0.8622E+02    -0.8614E+02    -0.8605E+02    -0.8597E+02    -0.8588E+02    -0.8579E+02    -0.8571E+02    -0.8562E+02    -0.8553E+02    -0.8545E+02    -0.8536E+02    -0.8528E+02    -0.8519E+02    -0.8511E+02    -0.8503E+02    -0.8495E+02    -0.8487E+02    -0.8479E+02    -0.8472E+02    -0.8464E+02    -0.8457E+02    -0.8450E+02    -0.8444E+02    -0.8438E+02    -0.8432E+02    -0.8427E+02    -0.8422E+02    -0.8417E+02    -0.8413E+02    -0.8409E+02    -0.8406E+02    -0.8403E+02    -0.8400E+02    -0.8399E+02    -0.8397E+02    -0.8396E+02    -0.8396E+02    -0.8396E+02    -0.8397E+02    -0.8398E+02    -0.8400E+02    -0.8402E+02    -0.8405E+02    -0.8408E+02    -0.8412E+02    -0.8416E+02    -0.8420E+02    -0.8425E+02    -0.8431E+02    -0.8436E+02    -0.8442E+02    -0.8449E+02    -0.8455E+02    -0.8462E+02    -0.8469E+02    -0.8477E+02    -0.8484E+02    -0.8492E+02    -0.8500E+02    -0.8508E+02    -0.8516E+02    -0.8525E+02    -0.8533E+02    -0.8541E+02    -0.8550E+02    -0.8558E+02    -0.8567E+02    -0.8575E+02    -0.8584E+02    -0.8592E+02    -0.8601E+02    -0.8609E+02    -0.8617E+02    -0.8626E+02    -0.8634E+02    -0.8642E+02    -0.8649E+02    -0.8657E+02    -0.8664E+02    -0.8671E+02    -0.8677E+02    -0.8683E+02    -0.8689E+02    -0.8693E+02    -0.8696E+02    -0.8698E+02    -0.8698E+02
    -0.8699E+02    -0.8699E+02    -0.8697E+02    -0.8694E+02    -0.8690E+02    -0.8685E+02    -0.8679E+02    -0.8673E+02    -0.8667E+02    -0.8660E+02    -0.8652E+02    -0.8645E+02    -0.8638E+02    -0.8630E+02    -0.8622E+02    -0.8614E+02    -0.8607E+02    -0.8599E+02    -0.8591E+02    -0.8583E+02    -0.8575E+02    -0.8567E+02    -0.8559E+02    -0.8552E+02    -0.8544E+02    -0.8536E+02    -0.8529E+02    -0.8522E+02    -0.8514E+02    -0.8507E+02    -0.8500E+02    -0.8494E+02    -0.8487E+02    -0.8481E+02    -0.8475E+02    -0.8469E+02    -0.8464E+02    -0.8459E+02    -0.8454E+02    -0.8450E+02    -0.8445E+02    -0.8442E+02    -0.8438E+02    -0.8436E+02    -0.8433E+02    -0.8431E+02    -0.8429E+02    -0.8428E+02    -0.8428E+02    -0.8427E+02    -0.8427E+02    -0.8428E+02    -0.8429E+02    -0.8431E+02    -0.8433E+02    -0.8435E+02    -0.8438E+02    -0.8441E+02    -0.8445E+02    -0.8448E+02    -0.8453E+02    -0.8457E+02    -0.8462E+02    -0.8468E+02    -0.8473E+02    -0.8479E+02    -0.8485E+02    -0.8492E+02    -0.8498E+02    -0.8505E+02    -0.8512E+02    -0.8519E+02    -0.8526E+02    -0.8534E+02    -0.8541E+02    -0.8548E+02    -0.8556E+02    -0.8564E+02    -0.8571E+02    -0.8579E+02    -0.8587E+02    -0.8595E+02    -0.8602E+02    -0.8610E+02    -0.8618E+02    -0.8625E+02    -0.8633E+02    -0.8640E+02    -0.8648E+02    -0.8655E+02    -0.8662E+02    -0.8669E+02    -0.8675E+02    -0.8681E+02    -0.8687E+02    -0.8691E+02    -0.8695E+02    -0.8699E+02    -0.8700E+02    -0.8700E+02
    -0.8702E+02    -0.8702E+02    -0.8700E+02    -0.8697E+02    -0.8693E+02    -0.8688E+02    -0.8683E+02    -0.8677E+02    -0.8671E+02    -0.8665E+02    -0.8658E+02    -0.8652E+02    -0.8645E+02    -0.8638E+02    -0.8631E+02    -0.8623E+02    -0.8616E+02    -0.8609E+02    -0.8602E+02    -0.8595E+02    -0.8587E+02    -0.8580E+02    -0.8573E+02    -0.8566E+02    -0.8559E+02    -0.8553E+02    -0.8546E+02    -0.8539E+02    -0.8533E+02    -0.8526E+02    -0.8520E+02    -0.8514E+02    -0.8509E+02    -0.8503E+02    -0.8498E+02    -0.8493E+02    -0.8488E+02    -0.8483E+02    -0.8479E+02    -0.8475E+02    -0.8472E+02    -0.8469E+02    -0.8466E+02    -0.8463E+02    -0.8461E+02    -0.8459E+02    -0.8458E+02    -0.8457E+02    -0.8456E+02    -0.8456E+02    -0.8456E+02    -0.8456E+02    -0.8457E+02    -0.8459E+02    -0.8460E+02    -0.8462E+02    -0.8465E+02    -0.8468E+02    -0.8471E+02    -0.8474E+02    -0.8478E+02    -0.8482E+02    -0.8487E+02    -0.8491E+02    -0.8496E+02    -0.8501E+02    -0.8507E+02    -0.8512E+02    -0.8518E+02    -0.8524E+02    -0.8530E+02    -0.8537E+02    -0.8543E+02    -0.8550E+02    -0.8556E+02    -0.8563E+02    -0.8570E+02    -0.8577E+02    -0.8584E+02    -0.8591E+02    -0.8598E+02    -0.8605E+02    -0.8612E+02    -0.8619E+02    -0.8626E+02    -0.8633E+02    -0.8640E+02    -0.8647E+02    -0.8654E+02    -0.8660E+02    -0.8667E+02    -0.8673E+02    -0.8679E+02    -0.8685E+02    -0.8690E+02    -0.8694E+02    -0.8698E+02    -0.8701E+02    -0.8702E+02    -0.8702E+02
    -0.8704E+02    -0.8704E+02    -0.8702E+02    -0.8700E+02    -0.8696E+02    -0.8692E+02    -0.8687E+02    -0.8682E+02    -0.8676E+02    -0.8670E+02    -0.8664E+02    -0.8658E+02    -0.8651E+02    -0.8645E+02    -0.8639E+02    -0.8632E+02    -0.8626E+02    -0.8619E+02    -0.8612E+02    -0.8606E+02    -0.8599E+02    -0.8593E+02    -0.8587E+02    -0.8580E+02    -0.8574E+02    -0.8568E+02    -0.8562E+02    -0.8556E+02    -0.8550E+02    -0.8545E+02    -0.8539E+02    -0.8534E+02    -0.8529E+02    -0.8524E+02    -0.8519E+02    -0.8515E+02    -0.8510E+02    -0.8506E+02    -0.8503E+02    -0.8499E+02    -0.8496E+02    -0.8493E+02    -0.8491E+02    -0.8488E+02    -0.8486E+02    -0.8485E+02    -0.8484E+02    -0.8483E+02    -0.8482E+02    -0.8482E+02    -0.8482E+02    -0.8483E+02    -0.8483E+02    -0.8484E+02    -0.8486E+02    -0.8488E+02    -0.8490E+02    -0.8492E+02    -0.8495E+02    -0.8498E+02    -0.8502E+02    -0.8505E+02    -0.8509E+02    -0.8513E+02    -0.8517E+02    -0.8522E+02    -0.8527E+02    -0.8532E+02    -0.8537E+02    -0.8542E+02    -0.8548E+02    -0.8554E+02    -0.8559E+02    -0.8565E+02    -0.8571E+02    -0.8577E+02    -0.8584E+02    -0.8590E+02    -0.8596E+02    -0.8602E+02    -0.8609E+02    -0.8615E+02    -0.8622E+02    -0.8628E+02    -0.8635E+02    -0.8641E+02    -0.8647E+02    -0.8654E+02    -0.8660E+02    -0.8666E+02    -0.8672E+02    -0.8678E+02    -0.8683E+02    -0.8688E+02    -0.8693E+02    -0.8697E+02    -0.8701E+02    -0.8703E+02    -0.8705E+02    -0.8705E+02
    -0.8706E+02    -0.8706E+02    -0.8705E+02    -0.8702E+02    -0.8699E+02    -0.8695E+02    -0.8691E+02    -0.8686E+02    -0.8681E+02    -0.8675E+02    -0.8670E+02    -0.8664E+02    -0.8658E+02    -0.8652E+02    -0.8646E+02    -0.8640E+02    -0.8634E+02    -0.8628E+02    -0.8623E+02    -0.8617E+02    -0.8611E+02    -0.8605E+02    -0.8599E+02    -0.8594E+02    -0.8588E+02    -0.8582E+02    -0.8577E+02    -0.8572E+02    -0.8567E+02    -0.8562E+02    -0.8557E+02    -0.8552E+02    -0.8547E+02    -0.8543E+02    -0.8539E+02    -0.8535E+02    -0.8531E+02    -0.8528E+02    -0.8524E+02    -0.8521E+02    -0.8519E+02    -0.8516E+02    -0.8514E+02    -0.8512E+02    -0.8510E+02    -0.8509E+02    -0.8508E+02    -0.8507E+02    -0.8506E+02    -0.8506E+02    -0.8506E+02    -0.8507E+02    -0.8507E+02    -0.8508E+02    -0.8510E+02    -0.8511E+02    -0.8513E+02    -0.8515E+02    -0.8518E+02    -0.8520E+02    -0.8523E+02    -0.8526E+02    -0.8530E+02    -0.8534E+02    -0.8537E+02    -0.8541E+02    -0.8546E+02    -0.8550E+02    -0.8555E+02    -0.8560E+02    -0.8564E+02    -0.8569E+02    -0.8575E+02    -0.8580E+02    -0.8585E+02    -0.8591E+02    -0.8596E+02    -0.8602E+02    -0.8608E+02    -0.8613E+02    -0.8619E+02    -0.8625E+02    -0.8631E+02    -0.8637E+02    -0.8643E+02    -0.8648E+02    -0.8654E+02    -0.8660E+02    -0.8666E+02    -0.8671E+02    -0.8677E+02    -0.8682E+02    -0.8687E+02    -0.8692E+02    -0.8696E+02    -0.8700E+02    -0.8703E+02    -0.8706E+02    -0.8707E+02    -0.8707E+02
    -0.8708E+02    -0.8708E+02    -0.8707E+02    -0.8705E+02    -0.8702E+02    -0.8698E+02    -0.8694E+02    -0.8690E+02    -0.8685E+02    -0.8680E+02    -0.8675E+02    -0.8670E+02    -0.8665E+02    -0.8659E+02    -0.8654E+02    -0.8648E+02    -0.8643E+02    -0.8638E+02    -0.8632E+02    -0.8627E+02    -0.8622E+02    -0.8616E+02    -0.8611E+02    -0.8606E+02    -0.8601E+02    -0.8596E+02    -0.8591E+02    -0.8587E+02    -0.8582E+02    -0.8578E+02    -0.8573E+02    -0.8569E+02    -0.8565E+02    -0.8561E+02    -0.8557E+02    -0.8554E+02    -0.8551E+02    -0.8548E+02    -0.8545E+02    -0.8542E+02    -0.8539E+02    -0.8537E+02    -0.8535E+02    -0.8534E+02    -0.8532E+02    -0.8531E+02    -0.8530E+02    -0.8529E+02    -0.8529E+02    -0.8529E+02    -0.8529E+02    -0.8529E+02    -0.8530E+02    -0.8531E+02    -0.8532E+02    -0.8533E+02    -0.8535E+02    -0.8537E+02    -0.8539E+02    -0.8541E+02    -0.8544E+02    -0.8546E+02    -0.8549E+02    -0.8553E+02    -0.8556E+02    -0.8560E+02    -0.8563E+02    -0.8567E+02    -0.8571E+02    -0.8576E+02    -0.8580E+02    -0.8585E+02    -0.8589E+02    -0.8594E+02    -0.8599E+02    -0.8604E+02    -0.8609E+02    -0.8614E+02    -0.8619E+02    -0.8624E+02    -0.8629E+02    -0.8634E+02    -0.8640E+02    -0.8645E+02    -0.8650E+02    -0.8656E+02    -0.8661E+02    -0.8666E+02    -0.8671E+02    -0.8676E+02    -0.8681E+02    -0.8686E+02    -0.8691E+02    -0.8695E+02    -0.8699E+02    -0.8703E+02    -0.8706E+02    -0.8708E+02    -0.8709E+02    -0.8709E+02
    -0.8711E+02    -0.8711E+02    -0.8709E+02    -0.8707E+02    -0.8705E+02    -0.8701E+02    -0.8698E+02    -0.8694E+02    -0.8689E+02    -0.8685E+02    -0.8680E+02    -0.8676E+02    -0.8671E+02    -0.8666E+02    -0.8661E+02    -0.8656E+02    -0.8651E+02    -0.8647E+02    -0.8642E+02    -0.8637E+02    -0.8632E+02    -0.8627E+02    -0.8623E+02    -0.8618E+02    -0.8614E+02    -0.8609E+02    -0.8605E+02    -0.8601E+02    -0.8597E+02    -0.8593E+02    -0.8589E+02    -0.8585E+02    -0.8582E+02    -0.8578E+02    -0.8575E+02    -0.8572E+02    -0.8569E+02    -0.8566E+02    -0.8564E+02    -0.8561E+02    -0.8559E+02    -0.8557E+02    -0.8555E+02    -0.8554E+02    -0.8553E+02    -0.8551E+02    -0.8551E+02    -0.8550E+02    -0.8550E+02    -0.8549E+02    -0.8550E+02    -0.8550E+02    -0.8550E+02    -0.8551E+02    -0.8552E+02    -0.8553E+02    -0.8555E+02    -0.8556E+02    -0.8558E+02    -0.8560E+02    -0.8563E+02    -0.8565E+02    -0.8568E+02    -0.8571E+02    -0.8574E+02    -0.8577E+02    -0.8580E+02    -0.8584E+02    -0.8587E+02    -0.8591E+02    -0.8595E+02    -0.8599E+02    -0.8603E+02    -0.8607E+02    -0.8612E+02    -0.8616E+02    -0.8620E+02    -0.8625E+02    -0.8629E+02    -0.8634E+02    -0.8639E+02    -0.8644E+02    -0.8648E+02    -0.8653E+02    -0.8658E+02    -0.8663E+02    -0.8667E+02    -0.8672E+02    -0.8677E+02    -0.8681E+02    -0.8686E+02    -0.8690E+02    -0.8695E+02    -0.8698E+02    -0.8702E+02    -0.8705E+02    -0.8708E+02    -0.8710E+02    -0.8711E+02    -0.8711E+02
    -0.8713E+02    -0.8713E+02    -0.8712E+02    -0.8710E+02    -0.8707E+02    -0.8704E+02    -0.8701E+02    -0.8697E+02    -0.8693E+02    -0.8689E+02    -0.8685E+02    -0.8681E+02    -0.8677E+02    -0.8672E+02    -0.8668E+02    -0.8664E+02    -0.8659E+02    -0.8655E+02    -0.8651E+02    -0.8646E+02    -0.8642E+02    -0.8638E+02    -0.8634E+02    -0.8630E+02    -0.8626E+02    -0.8622E+02    -0.8618E+02    -0.8614E+02    -0.8611E+02    -0.8607E+02    -0.8604E+02    -0.8600E+02    -0.8597E+02    -0.8594E+02    -0.8591E+02    -0.8589E+02    -0.8586E+02    -0.8584E+02    -0.8581E+02    -0.8579E+02    -0.8577E+02    -0.8576E+02    -0.8574E+02    -0.8573E+02    -0.8572E+02    -0.8571E+02    -0.8570E+02    -0.8570E+02    -0.8569E+02    -0.8569E+02    -0.8569E+02    -0.8569E+02    -0.8570E+02    -0.8571E+02    -0.8571E+02    -0.8572E+02    -0.8574E+02    -0.8575E+02    -0.8577E+02    -0.8579E+02    -0.8581E+02    -0.8583E+02    -0.8585E+02    -0.8588E+02    -0.8590E+02    -0.8593E+02    -0.8596E+02    -0.8599E+02    -0.8602E+02    -0.8606E+02    -0.8609E+02    -0.8613E+02    -0.8616E+02    -0.8620E+02    -0.8624E+02    -0.8628E+02    -0.8632E+02    -0.8636E+02    -0.8640E+02    -0.8644E+02    -0.8648E+02    -0.8652E+02    -0.8657E+02    -0.8661E+02    -0.8665E+02    -0.8669E+02    -0.8674E+02    -0.8678E+02    -0.8682E+02    -0.8686E+02    -0.8690E+02    -0.8694E+02    -0.8698E+02    -0.8702E+02    -0.8705E+02    -0.8708E+02    -0.8710E+02    -0.8712E+02    -0.8713E+02    -0.8713E+02
    -0.8715E+02    -0.8715E+02    -0.8714E+02    -0.8712E+02    -0.8710E+02    -0.8707E+02    -0.8704E+02    -0.8701E+02    -0.8698E+02    -0.8694E+02    -0.8690E+02    -0.8686E+02    -0.8683E+02    -0.8679E+02    -0.8675E+02    -0.8671E+02    -0.8667E+02    -0.8663E+02    -0.8659E+02    -0.8656E+02    -0.8652E+02    -0.8648E+02    -0.8644E+02    -0.8641E+02    -0.8637E+02    -0.8634E+02    -0.8630E+02    -0.8627E+02    -0.8624E+02    -0.8621E+02    -0.8618E+02    -0.8615E+02    -0.8612E+02    -0.8610E+02    -0.8607E+02    -0.8605E+02    -0.8602E+02    -0.8600E+02    -0.8598E+02    -0.8596E+02    -0.8595E+02    -0.8593E+02    -0.8592E+02    -0.8591E+02    -0.8590E+02    -0.8589E+02    -0.8588E+02    -0.8588E+02    -0.8588E+02    -0.8587E+02    -0.8587E+02    -0.8588E+02    -0.8588E+02    -0.8589E+02    -0.8589E+02    -0.8590E+02    -0.8591E+02    -0.8593E+02    -0.8594E+02    -0.8596E+02    -0.8597E+02    -0.8599E+02    -0.8601E+02    -0.8604E+02    -0.8606E+02    -0.8608E+02    -0.8611E+02    -0.8614E+02    -0.8616E+02    -0.8619E+02    -0.8622E+02    -0.8625E+02    -0.8629E+02    -0.8632E+02    -0.8635E+02    -0.8639E+02    -0.8642E+02    -0.8646E+02    -0.8650E+02    -0.8653E+02    -0.8657E+02    -0.8661E+02    -0.8665E+02    -0.8668E+02    -0.8672E+02    -0.8676E+02    -0.8680E+02    -0.8684E+02    -0.8687E+02    -0.8691E+02    -0.8695E+02    -0.8698E+02    -0.8702E+02    -0.8705E+02    -0.8708E+02    -0.8710E+02    -0.8713E+02    -0.8714E+02    -0.8715E+02    -0.8715E+02
    -0.8717E+02    -0.8717E+02    -0.8716E+02    -0.8714E+02    -0.8712E+02    -0.8710E+02    -0.8707E+02    -0.8705E+02    -0.8701E+02    -0.8698E+02    -0.8695E+02    -0.8692E+02    -0.8688E+02    -0.8685E+02    -0.8681E+02    -0.8678E+02    -0.8674E+02    -0.8671E+02    -0.8668E+02    -0.8664E+02    -0.8661E+02    -0.8658E+02    -0.8655E+02    -0.8651E+02    -0.8648E+02    -0.8645E+02    -0.8642E+02    -0.8639E+02    -0.8637E+02    -0.8634E+02    -0.8631E+02    -0.8629E+02    -0.8626E+02    -0.8624E+02    -0.8622E+02    -0.8620E+02    -0.8618E+02    -0.8616E+02    -0.8614E+02    -0.8613E+02    -0.8611E+02    -0.8610E+02    -0.8609E+02    -0.8608E+02    -0.8607E+02    -0.8606E+02    -0.8606E+02    -0.8605E+02    -0.8605E+02    -0.8605E+02    -0.8605E+02    -0.8605E+02    -0.8605E+02    -0.8606E+02    -0.8607E+02    -0.8607E+02    -0.8608E+02    -0.8609E+02    -0.8611E+02    -0.8612E+02    -0.8613E+02    -0.8615E+02    -0.8617E+02    -0.8619E+02    -0.8621E+02    -0.8623E+02    -0.8625E+02    -0.8628E+02    -0.8630E+02    -0.8633E+02    -0.8635E+02    -0.8638E+02    -0.8641E+02    -0.8644E+02    -0.8647E+02    -0.8650E+02    -0.8653E+02    -0.8656E+02    -0.8659E+02    -0.8662E+02    -0.8666E+02    -0.8669E+02    -0.8672E+02    -0.8676E+02    -0.8679E+02    -0.8682E+02    -0.8686E+02    -0.8689E+02    -0.8692E+02    -0.8696E+02    -0.8699E+02    -0.8702E+02    -0.8705E+02    -0.8708E+02    -0.8711E+02    -0.8713E+02    -0.8715E+02    -0.8716E+02    -0.8717E+02    -0.8717E+02
    -0.8719E+02    -0.8719E+02    -0.8718E+02    -0.8717E+02    -0.8715E+02    -0.8713E+02    -0.8710E+02    -0.8708E+02    -0.8705E+02    -0.8702E+02    -0.8700E+02    -0.8697E+02    -0.8694E+02    -0.8691E+02    -0.8688E+02    -0.8685E+02    -0.8682E+02    -0.8679E+02    -0.8676E+02    -0.8673E+02    -0.8670E+02    -0.8667E+02    -0.8664E+02    -0.8661E+02    -0.8659E+02    -0.8656E+02    -0.8654E+02    -0.8651E+02    -0.8649E+02    -0.8646E+02    -0.8644E+02    -0.8642E+02    -0.8640E+02    -0.8638E+02    -0.8636E+02    -0.8634E+02    -0.8632E+02    -0.8631E+02    -0.8629E+02    -0.8628E+02    -0.8627E+02    -0.8626E+02    -0.8625E+02    -0.8624E+02    -0.8623E+02    -0.8622E+02    -0.8622E+02    -0.8622E+02    -0.8621E+02    -0.8621E+02    -0.8621E+02    -0.8621E+02    -0.8622E+02    -0.8622E+02    -0.8623E+02    -0.8623E+02    -0.8624E+02    -0.8625E+02    -0.8626E+02    -0.8627E+02    -0.8629E+02    -0.8630E+02    -0.8632E+02    -0.8633E+02    -0.8635E+02    -0.8637E+02    -0.8639E+02    -0.8641E+02    -0.8643E+02    -0.8645E+02    -0.8647E+02    -0.8650E+02    -0.8652E+02    -0.8655E+02    -0.8657E+02    -0.8660E+02    -0.8663E+02    -0.8665E+02    -0.8668E+02    -0.8671E+02    -0.8674E+02    -0.8677E+02    -0.8680E+02    -0.8683E+02    -0.8686E+02    -0.8688E+02    -0.8691E+02    -0.8694E+02    -0.8697E+02    -0.8700E+02    -0.8703E+02    -0.8706E+02    -0.8708E+02    -0.8711E+02    -0.8713E+02    -0.8715E+02    -0.8717E+02    -0.8718E+02    -0.8719E+02    -0.8719E+02
    -0.8721E+02    -0.8721E+02    -0.8720E+02    -0.8719E+02    -0.8717E+02    -0.8716E+02    -0.8713E+02    -0.8711E+02    -0.8709E+02    -0.8707E+02    -0.8704E+02    -0.8701E+02    -0.8699E+02    -0.8696E+02    -0.8694E+02    -0.8691E+02    -0.8689E+02    -0.8686E+02    -0.8683E+02    -0.8681E+02    -0.8678E+02    -0.8676E+02    -0.8674E+02    -0.8671E+02    -0.8669E+02    -0.8667E+02    -0.8664E+02    -0.8662E+02    -0.8660E+02    -0.8658E+02    -0.8656E+02    -0.8654E+02    -0.8653E+02    -0.8651E+02    -0.8649E+02    -0.8648E+02    -0.8646E+02    -0.8645E+02    -0.8644E+02    -0.8643E+02    -0.8642E+02    -0.8641E+02    -0.8640E+02    -0.8639E+02    -0.8638E+02    -0.8638E+02    -0.8637E+02    -0.8637E+02    -0.8637E+02    -0.8637E+02    -0.8637E+02    -0.8637E+02    -0.8637E+02    -0.8638E+02    -0.8638E+02    -0.8639E+02    -0.8639E+02    -0.8640E+02    -0.8641E+02    -0.8642E+02    -0.8643E+02    -0.8644E+02    -0.8646E+02    -0.8647E+02    -0.8649E+02    -0.8650E+02    -0.8652E+02    -0.8654E+02    -0.8655E+02    -0.8657E+02    -0.8659E+02    -0.8661E+02    -0.8663E+02    -0.8665E+02    -0.8668E+02    -0.8670E+02    -0.8672E+02    -0.8674E+02    -0.8677E+02    -0.8679E+02    -0.8682E+02    -0.8684E+02    -0.8687E+02    -0.8689E+02    -0.8692E+02    -0.8694E+02    -0.8697E+02    -0.8700E+02    -0.8702E+02    -0.8705E+02    -0.8707E+02    -0.8709E+02    -0.8712E+02    -0.8714E+02    -0.8716E+02    -0.8718E+02    -0.8719E+02    -0.8720E+02    -0.8721E+02    -0.8721E+02
    -0.8722E+02    -0.8722E+02    -0.8722E+02    -0.8721E+02    -0.8720E+02    -0.8718E+02    -0.8716E+02    -0.8715E+02    -0.8713E+02    -0.8710E+02    -0.8708E+02    -0.8706E+02    -0.8704E+02    -0.8702E+02    -0.8700E+02    -0.8697E+02    -0.8695E+02    -0.8693E+02    -0.8691E+02    -0.8689E+02    -0.8687E+02    -0.8685E+02    -0.8683E+02    -0.8681E+02    -0.8679E+02    -0.8677E+02    -0.8675E+02    -0.8673E+02    -0.8671E+02    -0.8670E+02    -0.8668E+02    -0.8666E+02    -0.8665E+02    -0.8664E+02    -0.8662E+02    -0.8661E+02    -0.8660E+02    -0.8659E+02    -0.8658E+02    -0.8657E+02    -0.8656E+02    -0.8655E+02    -0.8654E+02    -0.8654E+02    -0.8653E+02    -0.8653E+02    -0.8652E+02    -0.8652E+02    -0.8652E+02    -0.8652E+02    -0.8652E+02    -0.8652E+02    -0.8652E+02    -0.8652E+02    -0.8653E+02    -0.8653E+02    -0.8654E+02    -0.8655E+02    -0.8655E+02    -0.8656E+02    -0.8657E+02    -0.8658E+02    -0.8659E+02    -0.8660E+02    -0.8662E+02    -0.8663E+02    -0.8664E+02    -0.8666E+02    -0.8667E+02    -0.8669E+02    -0.8670E+02    -0.8672E+02    -0.8674E+02    -0.8676E+02    -0.8678E+02    -0.8679E+02    -0.8681E+02    -0.8683E+02    -0.8685E+02    -0.8687E+02    -0.8689E+02    -0.8692E+02    -0.8694E+02    -0.8696E+02    -0.8698E+02    -0.8700E+02    -0.8702E+02    -0.8705E+02    -0.8707E+02    -0.8709E+02    -0.8711E+02    -0.8713E+02    -0.8715E+02    -0.8717E+02    -0.8718E+02    -0.8720E+02    -0.8721E+02    -0.8722E+02    -0.8723E+02    -0.8723E+02
    -0.8724E+02    -0.8724E+02    -0.8724E+02    -0.8723E+02    -0.8722E+02    -0.8721E+02    -0.8719E+02    -0.8718E+02    -0.8716E+02    -0.8714E+02    -0.8713E+02    -0.8711E+02    -0.8709E+02    -0.8707E+02    -0.8705E+02    -0.8703E+02    -0.8702E+02    -0.8700E+02    -0.8698E+02    -0.8696E+02    -0.8695E+02    -0.8693E+02    -0.8691E+02    -0.8690E+02    -0.8688E+02    -0.8686E+02    -0.8685E+02    -0.8683E+02    -0.8682E+02    -0.8681E+02    -0.8679E+02    -0.8678E+02    -0.8677E+02    -0.8676E+02    -0.8674E+02    -0.8673E+02    -0.8672E+02    -0.8671E+02    -0.8671E+02    -0.8670E+02    -0.8669E+02    -0.8668E+02    -0.8668E+02    -0.8667E+02    -0.8667E+02    -0.8667E+02    -0.8666E+02    -0.8666E+02    -0.8666E+02    -0.8666E+02    -0.8666E+02    -0.8666E+02    -0.8666E+02    -0.8666E+02    -0.8667E+02    -0.8667E+02    -0.8668E+02    -0.8668E+02    -0.8669E+02    -0.8669E+02    -0.8670E+02    -0.8671E+02    -0.8672E+02    -0.8673E+02    -0.8674E+02    -0.8675E+02    -0.8676E+02    -0.8677E+02    -0.8679E+02    -0.8680E+02    -0.8681E+02    -0.8683E+02    -0.8684E+02    -0.8686E+02    -0.8687E+02    -0.8689E+02    -0.8690E+02    -0.8692E+02    -0.8693E+02    -0.8695E+02    -0.8697E+02    -0.8699E+02    -0.8700E+02    -0.8702E+02    -0.8704E+02    -0.8706E+02    -0.8708E+02    -0.8709E+02    -0.8711E+02    -0.8713E+02    -0.8715E+02    -0.8716E+02    -0.8718E+02    -0.8719E+02    -0.8721E+02    -0.8722E+02    -0.8723E+02    -0.8724E+02    -0.8724E+02    -0.8724E+02
    -0.8726E+02    -0.8726E+02    -0.8726E+02    -0.8725E+02    -0.8724E+02    -0.8723E+02    -0.8722E+02    -0.8721E+02    -0.8719E+02    -0.8718E+02    -0.8716E+02    -0.8715E+02    -0.8714E+02    -0.8712E+02    -0.8711E+02    -0.8709E+02    -0.8708E+02    -0.8706E+02    -0.8705E+02    -0.8704E+02    -0.8702E+02    -0.8701E+02    -0.8699E+02    -0.8698E+02    -0.8697E+02    -0.8696E+02    -0.8694E+02    -0.8693E+02    -0.8692E+02    -0.8691E+02    -0.8690E+02    -0.8689E+02    -0.8688E+02    -0.8687E+02    -0.8686E+02    -0.8685E+02    -0.8684E+02    -0.8684E+02    -0.8683E+02    -0.8682E+02    -0.8682E+02    -0.8681E+02    -0.8681E+02    -0.8680E+02    -0.8680E+02    -0.8680E+02    -0.8680E+02    -0.8679E+02    -0.8679E+02    -0.8679E+02    -0.8679E+02    -0.8679E+02    -0.8679E+02    -0.8680E+02    -0.8680E+02    -0.8680E+02    -0.8681E+02    -0.8681E+02    -0.8682E+02    -0.8682E+02    -0.8683E+02    -0.8683E+02    -0.8684E+02    -0.8685E+02    -0.8686E+02    -0.8686E+02    -0.8687E+02    -0.8688E+02    -0.8689E+02    -0.8690E+02    -0.8691E+02    -0.8693E+02    -0.8694E+02    -0.8695E+02    -0.8696E+02    -0.8697E+02    -0.8699E+02    -0.8700E+02    -0.8701E+02    -0.8703E+02    -0.8704E+02    -0.8705E+02    -0.8707E+02    -0.8708E+02    -0.8710E+02    -0.8711E+02    -0.8712E+02    -0.8714E+02    -0.8715E+02    -0.8717E+02    -0.8718E+02    -0.8720E+02    -0.8721E+02    -0.8722E+02    -0.8723E+02    -0.8724E+02    -0.8725E+02    -0.8726E+02    -0.8726E+02    -0.8726E+02
    -0.8727E+02    -0.8727E+02    -0.8727E+02    -0.8727E+02    -0.8726E+02    -0.8725E+02    -0.8724E+02    -0.8723E+02    -0.8722E+02    -0.8721E+02    -0.8720E+02    -0.8719E+02    -0.8718E+02    -0.8717E+02    -0.8716E+02    -0.8715E+02    -0.8713E+02    -0.8712E+02    -0.8711E+02    -0.8710E+02    -0.8709E+02    -0.8708E+02    -0.8707E+02    -0.8706E+02    -0.8705E+02    -0.8704E+02    -0.8703E+02    -0.8702E+02    -0.8701E+02    -0.8700E+02    -0.8700E+02    -0.8699E+02    -0.8698E+02    -0.8697E+02    -0.8697E+02    -0.8696E+02    -0.8695E+02    -0.8695E+02    -0.8694E+02    -0.8694E+02    -0.8693E+02    -0.8693E+02    -0.8693E+02    -0.8692E+02    -0.8692E+02    -0.8692E+02    -0.8692E+02    -0.8692E+02    -0.8691E+02    -0.8691E+02    -0.8691E+02    -0.8692E+02    -0.8692E+02    -0.8692E+02    -0.8692E+02    -0.8692E+02    -0.8692E+02    -0.8693E+02    -0.8693E+02    -0.8694E+02    -0.8694E+02    -0.8695E+02    -0.8695E+02    -0.8696E+02    -0.8696E+02    -0.8697E+02    -0.8698E+02    -0.8698E+02    -0.8699E+02    -0.8700E+02    -0.8701E+02    -0.8702E+02    -0.8703E+02    -0.8703E+02    -0.8704E+02    -0.8705E+02    -0.8706E+02    -0.8707E+02    -0.8708E+02    -0.8709E+02    -0.8710E+02    -0.8712E+02    -0.8713E+02    -0.8714E+02    -0.8715E+02    -0.8716E+02    -0.8717E+02    -0.8718E+02    -0.8719E+02    -0.8720E+02    -0.8721E+02    -0.8722E+02    -0.8723E+02    -0.8724E+02    -0.8725E+02    -0.8726E+02    -0.8727E+02    -0.8727E+02    -0.8727E+02    -0.8727E+02
    -0.8729E+02    -0.8729E+02    -0.8728E+02    -0.8728E+02    -0.8728E+02    -0.8727E+02    -0.8726E+02    -0.8726E+02    -0.8725E+02    -0.8724E+02    -0.8723E+02    -0.8722E+02    -0.8722E+02    -0.8721E+02    -0.8720E+02    -0.8719E+02    -0.8718E+02    -0.8717E+02    -0.8717E+02    -0.8716E+02    -0.8715E+02    -0.8714E+02    -0.8713E+02    -0.8713E+02    -0.8712E+02    -0.8711E+02    -0.8711E+02    -0.8710E+02    -0.8709E+02    -0.8709E+02    -0.8708E+02    -0.8707E+02    -0.8707E+02    -0.8706E+02    -0.8706E+02    -0.8705E+02    -0.8705E+02    -0.8704E+02    -0.8704E+02    -0.8704E+02    -0.8703E+02    -0.8703E+02    -0.8703E+02    -0.8703E+02    -0.8702E+02    -0.8702E+02    -0.8702E+02    -0.8702E+02    -0.8702E+02    -0.8702E+02    -0.8702E+02    -0.8702E+02    -0.8702E+02    -0.8702E+02    -0.8702E+02    -0.8702E+02    -0.8703E+02    -0.8703E+02    -0.8703E+02    -0.8703E+02    -0.8704E+02    -0.8704E+02    -0.8705E+02    -0.8705E+02    -0.8705E+02    -0.8706E+02    -0.8707E+02    -0.8707E+02    -0.8708E+02    -0.8708E+02    -0.8709E+02    -0.8709E+02    -0.8710E+02    -0.8711E+02    -0.8712E+02    -0.8712E+02    -0.8713E+02    -0.8714E+02    -0.8714E+02    -0.8715E+02    -0.8716E+02    -0.8717E+02    -0.8718E+02    -0.8719E+02    -0.8719E+02    -0.8720E+02    -0.8721E+02    -0.8722E+02    -0.8723E+02    -0.8723E+02    -0.8724E+02    -0.8725E+02    -0.8726E+02    -0.8726E+02    -0.8727E+02    -0.8728E+02    -0.8728E+02    -0.8728E+02    -0.8729E+02    -0.8729E+02
    -0.8729E+02    -0.8729E+02    -0.8729E+02    -0.8729E+02    -0.8729E+02    -0.8728E+02    -0.8728E+02    -0.8727E+02    -0.8727E+02    -0.8726E+02    -0.8725E+02    -0.8725E+02    -0.8724E+02    -0.8723E+02    -0.8723E+02    -0.8722E+02    -0.8722E+02    -0.8721E+02    -0.8720E+02    -0.8720E+02    -0.8719E+02    -0.8718E+02    -0.8718E+02    -0.8717E+02    -0.8717E+02    -0.8716E+02    -0.8716E+02    -0.8715E+02    -0.8715E+02    -0.8714E+02    -0.8714E+02    -0.8713E+02    -0.8713E+02    -0.8712E+02    -0.8712E+02    -0.8711E+02    -0.8711E+02    -0.8711E+02    -0.8711E+02    -0.8710E+02    -0.8710E+02    -0.8710E+02    -0.8710E+02    -0.8709E+02    -0.8709E+02    -0.8709E+02    -0.8709E+02    -0.8709E+02    -0.8709E+02    -0.8709E+02    -0.8709E+02    -0.8709E+02    -0.8709E+02    -0.8709E+02    -0.8709E+02    -0.8709E+02    -0.8709E+02    -0.8710E+02    -0.8710E+02    -0.8710E+02    -0.8710E+02    -0.8711E+02    -0.8711E+02    -0.8711E+02    -0.8712E+02    -0.8712E+02    -0.8712E+02    -0.8713E+02    -0.8713E+02    -0.8714E+02    -0.8714E+02    -0.8715E+02    -0.8715E+02    -0.8716E+02    -0.8716E+02    -0.8717E+02    -0.8717E+02    -0.8718E+02    -0.8719E+02    -0.8719E+02    -0.8720E+02    -0.8720E+02    -0.8721E+02    -0.8722E+02    -0.8722E+02    -0.8723E+02    -0.8724E+02    -0.8724E+02    -0.8725E+02    -0.8726E+02    -0.8726E+02    -0.8727E+02    -0.8727E+02    -0.8728E+02    -0.8728E+02    -0.8729E+02    -0.8729E+02    -0.8729E+02    -0.8729E+02    -0.8729E+02
    -0.8729E+02    -0.8729E+02    -0.8729E+02    -0.8729E+02    -0.8729E+02    -0.8728E+02    -0.8728E+02    -0.8727E+02    -0.8727E+02    -0.8726E+02    -0.8725E+02    -0.8725E+02    -0.8724E+02    -0.8723E+02    -0.8723E+02    -0.8722E+02    -0.8722E+02    -0.8721E+02    -0.8720E+02    -0.8720E+02    -0.8719E+02    -0.8718E+02    -0.8718E+02    -0.8717E+02    -0.8717E+02    -0.8716E+02    -0.8716E+02    -0.8715E+02    -0.8715E+02    -0.8714E+02    -0.8714E+02    -0.8713E+02    -0.8713E+02    -0.8712E+02    -0.8712E+02    -0.8711E+02    -0.8711E+02    -0.8711E+02    -0.8711E+02    -0.8710E+02    -0.8710E+02    -0.8710E+02    -0.8710E+02    -0.8709E+02    -0.8709E+02    -0.8709E+02    -0.8709E+02    -0.8709E+02    -0.8709E+02    -0.8709E+02    -0.8709E+02    -0.8709E+02    -0.8709E+02    -0.8709E+02    -0.8709E+02    -0.8709E+02    -0.8709E+02    -0.8710E+02    -0.8710E+02    -0.8710E+02    -0.8710E+02    -0.8711E+02    -0.8711E+02    -0.8711E+02    -0.8712E+02    -0.8712E+02    -0.8712E+02    -0.8713E+02    -0.8713E+02    -0.8714E+02    -0.8714E+02    -0.8715E+02    -0.8715E+02    -0.8716E+02    -0.8716E+02    -0.8717E+02    -0.8717E+02    -0.8718E+02    -0.8719E+02    -0.8719E+02    -0.8720E+02    -0.8720E+02    -0.8721E+02    -0.8722E+02    -0.8722E+02    -0.8723E+02    -0.8724E+02    -0.8724E+02    -0.8725E+02    -0.8726E+02    -0.8726E+02    -0.8727E+02    -0.8727E+02    -0.8728E+02    -0.8728E+02    -0.8729E+02    -0.8729E+02    -0.8729E+02    -0.8729E+02    -0.8729E+02
