# Supplementary material for: Electrical Pacing of Cardiac Tissue Including Potassium Inward Rectification
Source: PLoS One. 2015 Jun 9;10(6):e0127837. doi: 10.1371/journal.pone.0127837 (PMC4461281; doi:10.1371/journal.pone.0127837)
Supplement: S1 Data — (ZIP) [file pone.0127837.s001.zip › All-Data/Fig4-Data/BDT281/Vm122.txt]

    -0.8733E+02    -0.8729E+02    -0.8729E+02    -0.8729E+02    -0.8728E+02    -0.8728E+02    -0.8727E+02    -0.8727E+02    -0.8726E+02    -0.8726E+02    -0.8725E+02    -0.8724E+02    -0.8724E+02    -0.8723E+02    -0.8722E+02    -0.8721E+02    -0.8721E+02    -0.8720E+02    -0.8719E+02    -0.8719E+02    -0.8718E+02    -0.8717E+02    -0.8717E+02    -0.8716E+02    -0.8716E+02    -0.8715E+02    -0.8714E+02    -0.8714E+02    -0.8713E+02    -0.8713E+02    -0.8712E+02    -0.8712E+02    -0.8711E+02    -0.8711E+02    -0.8710E+02    -0.8710E+02    -0.8710E+02    -0.8709E+02    -0.8709E+02    -0.8709E+02    -0.8708E+02    -0.8708E+02    -0.8708E+02    -0.8708E+02    -0.8707E+02    -0.8707E+02    -0.8707E+02    -0.8707E+02    -0.8707E+02    -0.8707E+02    -0.8707E+02    -0.8707E+02    -0.8707E+02    -0.8707E+02    -0.8707E+02    -0.8708E+02    -0.8708E+02    -0.8708E+02    -0.8708E+02    -0.8708E+02    -0.8709E+02    -0.8709E+02    -0.8709E+02    -0.8710E+02    -0.8710E+02    -0.8711E+02    -0.8711E+02    -0.8711E+02    -0.8712E+02    -0.8712E+02    -0.8713E+02    -0.8713E+02    -0.8714E+02    -0.8715E+02    -0.8715E+02    -0.8716E+02    -0.8716E+02    -0.8717E+02    -0.8718E+02    -0.8718E+02    -0.8719E+02    -0.8720E+02    -0.8720E+02    -0.8721E+02    -0.8722E+02    -0.8722E+02    -0.8723E+02    -0.8724E+02    -0.8724E+02    -0.8725E+02    -0.8726E+02    -0.8726E+02    -0.8727E+02    -0.8727E+02    -0.8728E+02    -0.8728E+02    -0.8729E+02    -0.8729E+02    -0.8729E+02    -0.8729E+02
    -0.8729E+02    -0.8729E+02    -0.8729E+02    -0.8729E+02    -0.8728E+02    -0.8728E+02    -0.8727E+02    -0.8727E+02    -0.8726E+02    -0.8726E+02    -0.8725E+02    -0.8724E+02    -0.8724E+02    -0.8723E+02    -0.8722E+02    -0.8721E+02    -0.8721E+02    -0.8720E+02    -0.8719E+02    -0.8719E+02    -0.8718E+02    -0.8717E+02    -0.8717E+02    -0.8716E+02    -0.8716E+02    -0.8715E+02    -0.8714E+02    -0.8714E+02    -0.8713E+02    -0.8713E+02    -0.8712E+02    -0.8712E+02    -0.8711E+02    -0.8711E+02    -0.8710E+02    -0.8710E+02    -0.8710E+02    -0.8709E+02    -0.8709E+02    -0.8709E+02    -0.8708E+02    -0.8708E+02    -0.8708E+02    -0.8708E+02    -0.8707E+02    -0.8707E+02    -0.8707E+02    -0.8707E+02    -0.8707E+02    -0.8707E+02    -0.8707E+02    -0.8707E+02    -0.8707E+02    -0.8707E+02    -0.8707E+02    -0.8708E+02    -0.8708E+02    -0.8708E+02    -0.8708E+02    -0.8708E+02    -0.8709E+02    -0.8709E+02    -0.8709E+02    -0.8710E+02    -0.8710E+02    -0.8711E+02    -0.8711E+02    -0.8711E+02    -0.8712E+02    -0.8712E+02    -0.8713E+02    -0.8713E+02    -0.8714E+02    -0.8715E+02    -0.8715E+02    -0.8716E+02    -0.8716E+02    -0.8717E+02    -0.8718E+02    -0.8718E+02    -0.8719E+02    -0.8720E+02    -0.8720E+02    -0.8721E+02    -0.8722E+02    -0.8722E+02    -0.8723E+02    -0.8724E+02    -0.8724E+02    -0.8725E+02    -0.8726E+02    -0.8726E+02    -0.8727E+02    -0.8727E+02    -0.8728E+02    -0.8728E+02    -0.8729E+02    -0.8729E+02    -0.8729E+02    -0.8729E+02
    -0.8728E+02    -0.8728E+02    -0.8728E+02    -0.8728E+02    -0.8727E+02    -0.8727E+02    -0.8726E+02    -0.8725E+02    -0.8724E+02    -0.8723E+02    -0.8723E+02    -0.8722E+02    -0.8721E+02    -0.8720E+02    -0.8719E+02    -0.8718E+02    -0.8717E+02    -0.8716E+02    -0.8716E+02    -0.8715E+02    -0.8714E+02    -0.8713E+02    -0.8712E+02    -0.8711E+02    -0.8710E+02    -0.8710E+02    -0.8709E+02    -0.8708E+02    -0.8708E+02    -0.8707E+02    -0.8706E+02    -0.8706E+02    -0.8705E+02    -0.8704E+02    -0.8704E+02    -0.8703E+02    -0.8703E+02    -0.8702E+02    -0.8702E+02    -0.8702E+02    -0.8701E+02    -0.8701E+02    -0.8701E+02    -0.8700E+02    -0.8700E+02    -0.8700E+02    -0.8700E+02    -0.8700E+02    -0.8700E+02    -0.8700E+02    -0.8700E+02    -0.8700E+02    -0.8700E+02    -0.8700E+02    -0.8700E+02    -0.8700E+02    -0.8700E+02    -0.8701E+02    -0.8701E+02    -0.8701E+02    -0.8702E+02    -0.8702E+02    -0.8703E+02    -0.8703E+02    -0.8704E+02    -0.8704E+02    -0.8705E+02    -0.8705E+02    -0.8706E+02    -0.8706E+02    -0.8707E+02    -0.8708E+02    -0.8709E+02    -0.8709E+02    -0.8710E+02    -0.8711E+02    -0.8712E+02    -0.8712E+02    -0.8713E+02    -0.8714E+02    -0.8715E+02    -0.8716E+02    -0.8717E+02    -0.8718E+02    -0.8718E+02    -0.8719E+02    -0.8720E+02    -0.8721E+02    -0.8722E+02    -0.8723E+02    -0.8724E+02    -0.8724E+02    -0.8725E+02    -0.8726E+02    -0.8727E+02    -0.8727E+02    -0.8728E+02    -0.8728E+02    -0.8728E+02    -0.8728E+02
    -0.8727E+02    -0.8727E+02    -0.8727E+02    -0.8726E+02    -0.8725E+02    -0.8725E+02    -0.8724E+02    -0.8723E+02    -0.8722E+02    -0.8720E+02    -0.8719E+02    -0.8718E+02    -0.8717E+02    -0.8716E+02    -0.8715E+02    -0.8713E+02    -0.8712E+02    -0.8711E+02    -0.8710E+02    -0.8709E+02    -0.8707E+02    -0.8706E+02    -0.8705E+02    -0.8704E+02    -0.8703E+02    -0.8702E+02    -0.8701E+02    -0.8700E+02    -0.8699E+02    -0.8698E+02    -0.8697E+02    -0.8696E+02    -0.8696E+02    -0.8695E+02    -0.8694E+02    -0.8693E+02    -0.8693E+02    -0.8692E+02    -0.8692E+02    -0.8691E+02    -0.8691E+02    -0.8690E+02    -0.8690E+02    -0.8689E+02    -0.8689E+02    -0.8689E+02    -0.8689E+02    -0.8689E+02    -0.8688E+02    -0.8688E+02    -0.8688E+02    -0.8688E+02    -0.8689E+02    -0.8689E+02    -0.8689E+02    -0.8689E+02    -0.8690E+02    -0.8690E+02    -0.8690E+02    -0.8691E+02    -0.8691E+02    -0.8692E+02    -0.8692E+02    -0.8693E+02    -0.8694E+02    -0.8694E+02    -0.8695E+02    -0.8696E+02    -0.8697E+02    -0.8698E+02    -0.8699E+02    -0.8699E+02    -0.8700E+02    -0.8701E+02    -0.8702E+02    -0.8703E+02    -0.8705E+02    -0.8706E+02    -0.8707E+02    -0.8708E+02    -0.8709E+02    -0.8710E+02    -0.8711E+02    -0.8712E+02    -0.8714E+02    -0.8715E+02    -0.8716E+02    -0.8717E+02    -0.8718E+02    -0.8720E+02    -0.8721E+02    -0.8722E+02    -0.8723E+02    -0.8724E+02    -0.8725E+02    -0.8726E+02    -0.8726E+02    -0.8727E+02    -0.8727E+02    -0.8727E+02
    -0.8725E+02    -0.8725E+02    -0.8725E+02    -0.8724E+02    -0.8723E+02    -0.8722E+02    -0.8721E+02    -0.8720E+02    -0.8718E+02    -0.8717E+02    -0.8715E+02    -0.8714E+02    -0.8712E+02    -0.8711E+02    -0.8709E+02    -0.8708E+02    -0.8706E+02    -0.8705E+02    -0.8703E+02    -0.8701E+02    -0.8700E+02    -0.8699E+02    -0.8697E+02    -0.8696E+02    -0.8694E+02    -0.8693E+02    -0.8692E+02    -0.8690E+02    -0.8689E+02    -0.8688E+02    -0.8687E+02    -0.8686E+02    -0.8685E+02    -0.8684E+02    -0.8683E+02    -0.8682E+02    -0.8681E+02    -0.8680E+02    -0.8679E+02    -0.8679E+02    -0.8678E+02    -0.8677E+02    -0.8677E+02    -0.8677E+02    -0.8676E+02    -0.8676E+02    -0.8676E+02    -0.8675E+02    -0.8675E+02    -0.8675E+02    -0.8675E+02    -0.8675E+02    -0.8675E+02    -0.8676E+02    -0.8676E+02    -0.8676E+02    -0.8677E+02    -0.8677E+02    -0.8678E+02    -0.8678E+02    -0.8679E+02    -0.8680E+02    -0.8680E+02    -0.8681E+02    -0.8682E+02    -0.8683E+02    -0.8684E+02    -0.8685E+02    -0.8686E+02    -0.8687E+02    -0.8688E+02    -0.8690E+02    -0.8691E+02    -0.8692E+02    -0.8693E+02    -0.8695E+02    -0.8696E+02    -0.8698E+02    -0.8699E+02    -0.8701E+02    -0.8702E+02    -0.8703E+02    -0.8705E+02    -0.8707E+02    -0.8708E+02    -0.8710E+02    -0.8711E+02    -0.8713E+02    -0.8714E+02    -0.8716E+02    -0.8717E+02    -0.8719E+02    -0.8720E+02    -0.8721E+02    -0.8723E+02    -0.8724E+02    -0.8724E+02    -0.8725E+02    -0.8726E+02    -0.8726E+02
    -0.8724E+02    -0.8724E+02    -0.8723E+02    -0.8722E+02    -0.8721E+02    -0.8720E+02    -0.8718E+02    -0.8717E+02    -0.8715E+02    -0.8713E+02    -0.8711E+02    -0.8709E+02    -0.8707E+02    -0.8705E+02    -0.8703E+02    -0.8701E+02    -0.8700E+02    -0.8698E+02    -0.8696E+02    -0.8694E+02    -0.8692E+02    -0.8690E+02    -0.8688E+02    -0.8687E+02    -0.8685E+02    -0.8683E+02    -0.8681E+02    -0.8680E+02    -0.8678E+02    -0.8677E+02    -0.8675E+02    -0.8674E+02    -0.8673E+02    -0.8671E+02    -0.8670E+02    -0.8669E+02    -0.8668E+02    -0.8667E+02    -0.8666E+02    -0.8665E+02    -0.8664E+02    -0.8664E+02    -0.8663E+02    -0.8662E+02    -0.8662E+02    -0.8662E+02    -0.8661E+02    -0.8661E+02    -0.8661E+02    -0.8661E+02    -0.8661E+02    -0.8661E+02    -0.8661E+02    -0.8661E+02    -0.8662E+02    -0.8662E+02    -0.8663E+02    -0.8663E+02    -0.8664E+02    -0.8665E+02    -0.8666E+02    -0.8667E+02    -0.8667E+02    -0.8669E+02    -0.8670E+02    -0.8671E+02    -0.8672E+02    -0.8673E+02    -0.8675E+02    -0.8676E+02    -0.8678E+02    -0.8679E+02    -0.8681E+02    -0.8682E+02    -0.8684E+02    -0.8686E+02    -0.8687E+02    -0.8689E+02    -0.8691E+02    -0.8693E+02    -0.8694E+02    -0.8696E+02    -0.8698E+02    -0.8700E+02    -0.8702E+02    -0.8704E+02    -0.8706E+02    -0.8708E+02    -0.8710E+02    -0.8712E+02    -0.8713E+02    -0.8715E+02    -0.8717E+02    -0.8719E+02    -0.8720E+02    -0.8721E+02    -0.8723E+02    -0.8723E+02    -0.8724E+02    -0.8724E+02
    -0.8722E+02    -0.8722E+02    -0.8721E+02    -0.8720E+02    -0.8719E+02    -0.8717E+02    -0.8715E+02    -0.8713E+02    -0.8711E+02    -0.8709E+02    -0.8707E+02    -0.8704E+02    -0.8702E+02    -0.8700E+02    -0.8697E+02    -0.8695E+02    -0.8693E+02    -0.8690E+02    -0.8688E+02    -0.8686E+02    -0.8683E+02    -0.8681E+02    -0.8679E+02    -0.8677E+02    -0.8675E+02    -0.8673E+02    -0.8671E+02    -0.8669E+02    -0.8667E+02    -0.8665E+02    -0.8663E+02    -0.8662E+02    -0.8660E+02    -0.8658E+02    -0.8657E+02    -0.8656E+02    -0.8654E+02    -0.8653E+02    -0.8652E+02    -0.8651E+02    -0.8650E+02    -0.8649E+02    -0.8648E+02    -0.8648E+02    -0.8647E+02    -0.8647E+02    -0.8646E+02    -0.8646E+02    -0.8646E+02    -0.8646E+02    -0.8646E+02    -0.8646E+02    -0.8646E+02    -0.8646E+02    -0.8647E+02    -0.8647E+02    -0.8648E+02    -0.8649E+02    -0.8650E+02    -0.8650E+02    -0.8651E+02    -0.8653E+02    -0.8654E+02    -0.8655E+02    -0.8656E+02    -0.8658E+02    -0.8659E+02    -0.8661E+02    -0.8662E+02    -0.8664E+02    -0.8666E+02    -0.8668E+02    -0.8670E+02    -0.8672E+02    -0.8674E+02    -0.8676E+02    -0.8678E+02    -0.8680E+02    -0.8682E+02    -0.8684E+02    -0.8687E+02    -0.8689E+02    -0.8691E+02    -0.8693E+02    -0.8696E+02    -0.8698E+02    -0.8700E+02    -0.8703E+02    -0.8705E+02    -0.8707E+02    -0.8709E+02    -0.8712E+02    -0.8714E+02    -0.8716E+02    -0.8717E+02    -0.8719E+02    -0.8720E+02    -0.8721E+02    -0.8722E+02    -0.8722E+02
    -0.8720E+02    -0.8720E+02    -0.8719E+02    -0.8718E+02    -0.8716E+02    -0.8714E+02    -0.8712E+02    -0.8710E+02    -0.8707E+02    -0.8705E+02    -0.8702E+02    -0.8699E+02    -0.8697E+02    -0.8694E+02    -0.8691E+02    -0.8688E+02    -0.8686E+02    -0.8683E+02    -0.8680E+02    -0.8677E+02    -0.8675E+02    -0.8672E+02    -0.8669E+02    -0.8667E+02    -0.8664E+02    -0.8662E+02    -0.8660E+02    -0.8657E+02    -0.8655E+02    -0.8653E+02    -0.8651E+02    -0.8649E+02    -0.8647E+02    -0.8645E+02    -0.8643E+02    -0.8642E+02    -0.8640E+02    -0.8638E+02    -0.8637E+02    -0.8636E+02    -0.8635E+02    -0.8634E+02    -0.8633E+02    -0.8632E+02    -0.8631E+02    -0.8631E+02    -0.8630E+02    -0.8630E+02    -0.8630E+02    -0.8630E+02    -0.8630E+02    -0.8630E+02    -0.8630E+02    -0.8630E+02    -0.8631E+02    -0.8632E+02    -0.8632E+02    -0.8633E+02    -0.8634E+02    -0.8635E+02    -0.8637E+02    -0.8638E+02    -0.8639E+02    -0.8641E+02    -0.8642E+02    -0.8644E+02    -0.8646E+02    -0.8648E+02    -0.8650E+02    -0.8652E+02    -0.8654E+02    -0.8656E+02    -0.8658E+02    -0.8661E+02    -0.8663E+02    -0.8665E+02    -0.8668E+02    -0.8670E+02    -0.8673E+02    -0.8676E+02    -0.8678E+02    -0.8681E+02    -0.8684E+02    -0.8686E+02    -0.8689E+02    -0.8692E+02    -0.8695E+02    -0.8697E+02    -0.8700E+02    -0.8703E+02    -0.8705E+02    -0.8708E+02    -0.8710E+02    -0.8713E+02    -0.8715E+02    -0.8717E+02    -0.8718E+02    -0.8719E+02    -0.8720E+02    -0.8720E+02
    -0.8718E+02    -0.8718E+02    -0.8717E+02    -0.8716E+02    -0.8714E+02    -0.8712E+02    -0.8709E+02    -0.8706E+02    -0.8703E+02    -0.8700E+02    -0.8697E+02    -0.8694E+02    -0.8691E+02    -0.8688E+02    -0.8685E+02    -0.8681E+02    -0.8678E+02    -0.8675E+02    -0.8672E+02    -0.8669E+02    -0.8666E+02    -0.8662E+02    -0.8659E+02    -0.8656E+02    -0.8654E+02    -0.8651E+02    -0.8648E+02    -0.8645E+02    -0.8643E+02    -0.8640E+02    -0.8638E+02    -0.8635E+02    -0.8633E+02    -0.8631E+02    -0.8629E+02    -0.8627E+02    -0.8625E+02    -0.8623E+02    -0.8622E+02    -0.8620E+02    -0.8619E+02    -0.8618E+02    -0.8616E+02    -0.8615E+02    -0.8615E+02    -0.8614E+02    -0.8613E+02    -0.8613E+02    -0.8613E+02    -0.8613E+02    -0.8613E+02    -0.8613E+02    -0.8613E+02    -0.8614E+02    -0.8614E+02    -0.8615E+02    -0.8616E+02    -0.8617E+02    -0.8618E+02    -0.8620E+02    -0.8621E+02    -0.8622E+02    -0.8624E+02    -0.8626E+02    -0.8628E+02    -0.8630E+02    -0.8632E+02    -0.8634E+02    -0.8636E+02    -0.8639E+02    -0.8641E+02    -0.8644E+02    -0.8647E+02    -0.8649E+02    -0.8652E+02    -0.8655E+02    -0.8658E+02    -0.8661E+02    -0.8664E+02    -0.8667E+02    -0.8670E+02    -0.8673E+02    -0.8676E+02    -0.8679E+02    -0.8682E+02    -0.8686E+02    -0.8689E+02    -0.8692E+02    -0.8695E+02    -0.8698E+02    -0.8701E+02    -0.8704E+02    -0.8707E+02    -0.8710E+02    -0.8712E+02    -0.8714E+02    -0.8716E+02    -0.8717E+02    -0.8718E+02    -0.8718E+02
    -0.8716E+02    -0.8716E+02    -0.8715E+02    -0.8713E+02    -0.8711E+02    -0.8709E+02    -0.8706E+02    -0.8703E+02    -0.8699E+02    -0.8696E+02    -0.8692E+02    -0.8689E+02    -0.8685E+02    -0.8682E+02    -0.8678E+02    -0.8674E+02    -0.8671E+02    -0.8667E+02    -0.8663E+02    -0.8660E+02    -0.8656E+02    -0.8653E+02    -0.8649E+02    -0.8646E+02    -0.8642E+02    -0.8639E+02    -0.8636E+02    -0.8633E+02    -0.8630E+02    -0.8627E+02    -0.8624E+02    -0.8621E+02    -0.8618E+02    -0.8616E+02    -0.8614E+02    -0.8611E+02    -0.8609E+02    -0.8607E+02    -0.8605E+02    -0.8604E+02    -0.8602E+02    -0.8601E+02    -0.8599E+02    -0.8598E+02    -0.8597E+02    -0.8596E+02    -0.8596E+02    -0.8595E+02    -0.8595E+02    -0.8595E+02    -0.8595E+02    -0.8595E+02    -0.8596E+02    -0.8596E+02    -0.8597E+02    -0.8598E+02    -0.8599E+02    -0.8600E+02    -0.8601E+02    -0.8603E+02    -0.8605E+02    -0.8606E+02    -0.8608E+02    -0.8610E+02    -0.8613E+02    -0.8615E+02    -0.8617E+02    -0.8620E+02    -0.8623E+02    -0.8625E+02    -0.8628E+02    -0.8631E+02    -0.8634E+02    -0.8637E+02    -0.8641E+02    -0.8644E+02    -0.8647E+02    -0.8651E+02    -0.8654E+02    -0.8657E+02    -0.8661E+02    -0.8665E+02    -0.8668E+02    -0.8672E+02    -0.8675E+02    -0.8679E+02    -0.8683E+02    -0.8686E+02    -0.8690E+02    -0.8693E+02    -0.8697E+02    -0.8700E+02    -0.8703E+02    -0.8706E+02    -0.8709E+02    -0.8712E+02    -0.8714E+02    -0.8715E+02    -0.8716E+02    -0.8716E+02
    -0.8714E+02    -0.8714E+02    -0.8713E+02    -0.8711E+02    -0.8708E+02    -0.8706E+02    -0.8702E+02    -0.8699E+02    -0.8695E+02    -0.8691E+02    -0.8687E+02    -0.8683E+02    -0.8679E+02    -0.8675E+02    -0.8671E+02    -0.8667E+02    -0.8663E+02    -0.8658E+02    -0.8654E+02    -0.8650E+02    -0.8646E+02    -0.8642E+02    -0.8638E+02    -0.8634E+02    -0.8631E+02    -0.8627E+02    -0.8623E+02    -0.8620E+02    -0.8616E+02    -0.8613E+02    -0.8609E+02    -0.8606E+02    -0.8603E+02    -0.8600E+02    -0.8598E+02    -0.8595E+02    -0.8593E+02    -0.8590E+02    -0.8588E+02    -0.8586E+02    -0.8584E+02    -0.8583E+02    -0.8581E+02    -0.8580E+02    -0.8579E+02    -0.8578E+02    -0.8577E+02    -0.8577E+02    -0.8576E+02    -0.8576E+02    -0.8576E+02    -0.8576E+02    -0.8577E+02    -0.8578E+02    -0.8578E+02    -0.8579E+02    -0.8581E+02    -0.8582E+02    -0.8584E+02    -0.8585E+02    -0.8587E+02    -0.8589E+02    -0.8592E+02    -0.8594E+02    -0.8596E+02    -0.8599E+02    -0.8602E+02    -0.8605E+02    -0.8608E+02    -0.8611E+02    -0.8614E+02    -0.8618E+02    -0.8621E+02    -0.8625E+02    -0.8629E+02    -0.8632E+02    -0.8636E+02    -0.8640E+02    -0.8644E+02    -0.8648E+02    -0.8652E+02    -0.8656E+02    -0.8660E+02    -0.8664E+02    -0.8668E+02    -0.8672E+02    -0.8676E+02    -0.8680E+02    -0.8684E+02    -0.8688E+02    -0.8692E+02    -0.8696E+02    -0.8700E+02    -0.8703E+02    -0.8706E+02    -0.8709E+02    -0.8711E+02    -0.8713E+02    -0.8714E+02    -0.8714E+02
    -0.8711E+02    -0.8711E+02    -0.8710E+02    -0.8708E+02    -0.8706E+02    -0.8703E+02    -0.8699E+02    -0.8695E+02    -0.8691E+02    -0.8687E+02    -0.8682E+02    -0.8678E+02    -0.8673E+02    -0.8668E+02    -0.8664E+02    -0.8659E+02    -0.8654E+02    -0.8650E+02    -0.8645E+02    -0.8641E+02    -0.8636E+02    -0.8631E+02    -0.8627E+02    -0.8623E+02    -0.8618E+02    -0.8614E+02    -0.8610E+02    -0.8606E+02    -0.8602E+02    -0.8598E+02    -0.8594E+02    -0.8591E+02    -0.8587E+02    -0.8584E+02    -0.8581E+02    -0.8578E+02    -0.8575E+02    -0.8572E+02    -0.8570E+02    -0.8568E+02    -0.8565E+02    -0.8564E+02    -0.8562E+02    -0.8560E+02    -0.8559E+02    -0.8558E+02    -0.8557E+02    -0.8557E+02    -0.8556E+02    -0.8556E+02    -0.8556E+02    -0.8557E+02    -0.8557E+02    -0.8558E+02    -0.8559E+02    -0.8560E+02    -0.8561E+02    -0.8563E+02    -0.8565E+02    -0.8567E+02    -0.8569E+02    -0.8571E+02    -0.8574E+02    -0.8577E+02    -0.8580E+02    -0.8583E+02    -0.8586E+02    -0.8589E+02    -0.8593E+02    -0.8596E+02    -0.8600E+02    -0.8604E+02    -0.8608E+02    -0.8612E+02    -0.8616E+02    -0.8620E+02    -0.8625E+02    -0.8629E+02    -0.8633E+02    -0.8638E+02    -0.8642E+02    -0.8647E+02    -0.8652E+02    -0.8656E+02    -0.8661E+02    -0.8665E+02    -0.8670E+02    -0.8674E+02    -0.8679E+02    -0.8683E+02    -0.8688E+02    -0.8692E+02    -0.8696E+02    -0.8700E+02    -0.8703E+02    -0.8706E+02    -0.8709E+02    -0.8711E+02    -0.8712E+02    -0.8712E+02
    -0.8709E+02    -0.8709E+02    -0.8708E+02    -0.8706E+02    -0.8703E+02    -0.8699E+02    -0.8695E+02    -0.8691E+02    -0.8687E+02    -0.8682E+02    -0.8677E+02    -0.8672E+02    -0.8667E+02    -0.8662E+02    -0.8656E+02    -0.8651E+02    -0.8646E+02    -0.8641E+02    -0.8636E+02    -0.8630E+02    -0.8625E+02    -0.8620E+02    -0.8615E+02    -0.8610E+02    -0.8605E+02    -0.8601E+02    -0.8596E+02    -0.8591E+02    -0.8587E+02    -0.8582E+02    -0.8578E+02    -0.8574E+02    -0.8570E+02    -0.8567E+02    -0.8563E+02    -0.8560E+02    -0.8556E+02    -0.8553E+02    -0.8551E+02    -0.8548E+02    -0.8546E+02    -0.8543E+02    -0.8541E+02    -0.8540E+02    -0.8538E+02    -0.8537E+02    -0.8536E+02    -0.8536E+02    -0.8535E+02    -0.8535E+02    -0.8535E+02    -0.8535E+02    -0.8536E+02    -0.8537E+02    -0.8538E+02    -0.8539E+02    -0.8541E+02    -0.8543E+02    -0.8545E+02    -0.8547E+02    -0.8550E+02    -0.8552E+02    -0.8555E+02    -0.8558E+02    -0.8562E+02    -0.8565E+02    -0.8569E+02    -0.8573E+02    -0.8577E+02    -0.8581E+02    -0.8585E+02    -0.8589E+02    -0.8594E+02    -0.8598E+02    -0.8603E+02    -0.8608E+02    -0.8613E+02    -0.8618E+02    -0.8623E+02    -0.8628E+02    -0.8633E+02    -0.8638E+02    -0.8643E+02    -0.8648E+02    -0.8653E+02    -0.8658E+02    -0.8663E+02    -0.8668E+02    -0.8673E+02    -0.8678E+02    -0.8683E+02    -0.8688E+02    -0.8692E+02    -0.8696E+02    -0.8700E+02    -0.8704E+02    -0.8707E+02    -0.8709E+02    -0.8710E+02    -0.8710E+02
    -0.8707E+02    -0.8707E+02    -0.8706E+02    -0.8703E+02    -0.8700E+02    -0.8696E+02    -0.8692E+02    -0.8687E+02    -0.8682E+02    -0.8677E+02    -0.8671E+02    -0.8666E+02    -0.8660E+02    -0.8654E+02    -0.8649E+02    -0.8643E+02    -0.8637E+02    -0.8631E+02    -0.8626E+02    -0.8620E+02    -0.8614E+02    -0.8608E+02    -0.8603E+02    -0.8597E+02    -0.8592E+02    -0.8587E+02    -0.8581E+02    -0.8576E+02    -0.8571E+02    -0.8566E+02    -0.8561E+02    -0.8557E+02    -0.8552E+02    -0.8548E+02    -0.8544E+02    -0.8540E+02    -0.8537E+02    -0.8533E+02    -0.8530E+02    -0.8527E+02    -0.8524E+02    -0.8522E+02    -0.8520E+02    -0.8518E+02    -0.8516E+02    -0.8515E+02    -0.8514E+02    -0.8513E+02    -0.8512E+02    -0.8512E+02    -0.8512E+02    -0.8513E+02    -0.8513E+02    -0.8514E+02    -0.8516E+02    -0.8517E+02    -0.8519E+02    -0.8521E+02    -0.8523E+02    -0.8526E+02    -0.8529E+02    -0.8532E+02    -0.8535E+02    -0.8539E+02    -0.8543E+02    -0.8547E+02    -0.8551E+02    -0.8555E+02    -0.8560E+02    -0.8564E+02    -0.8569E+02    -0.8574E+02    -0.8579E+02    -0.8584E+02    -0.8589E+02    -0.8595E+02    -0.8600E+02    -0.8606E+02    -0.8611E+02    -0.8617E+02    -0.8622E+02    -0.8628E+02    -0.8634E+02    -0.8639E+02    -0.8645E+02    -0.8651E+02    -0.8656E+02    -0.8662E+02    -0.8668E+02    -0.8673E+02    -0.8678E+02    -0.8683E+02    -0.8688E+02    -0.8693E+02    -0.8697E+02    -0.8701E+02    -0.8704E+02    -0.8706E+02    -0.8708E+02    -0.8708E+02
    -0.8705E+02    -0.8705E+02    -0.8703E+02    -0.8700E+02    -0.8697E+02    -0.8693E+02    -0.8688E+02    -0.8683E+02    -0.8677E+02    -0.8672E+02    -0.8666E+02    -0.8660E+02    -0.8653E+02    -0.8647E+02    -0.8641E+02    -0.8634E+02    -0.8628E+02    -0.8622E+02    -0.8615E+02    -0.8609E+02    -0.8603E+02    -0.8596E+02    -0.8590E+02    -0.8584E+02    -0.8578E+02    -0.8572E+02    -0.8566E+02    -0.8560E+02    -0.8554E+02    -0.8549E+02    -0.8544E+02    -0.8538E+02    -0.8533E+02    -0.8529E+02    -0.8524E+02    -0.8520E+02    -0.8515E+02    -0.8512E+02    -0.8508E+02    -0.8505E+02    -0.8501E+02    -0.8499E+02    -0.8496E+02    -0.8494E+02    -0.8492E+02    -0.8491E+02    -0.8489E+02    -0.8488E+02    -0.8488E+02    -0.8488E+02    -0.8488E+02    -0.8488E+02    -0.8489E+02    -0.8490E+02    -0.8492E+02    -0.8493E+02    -0.8495E+02    -0.8498E+02    -0.8501E+02    -0.8504E+02    -0.8507E+02    -0.8510E+02    -0.8514E+02    -0.8518E+02    -0.8522E+02    -0.8527E+02    -0.8532E+02    -0.8537E+02    -0.8542E+02    -0.8547E+02    -0.8552E+02    -0.8558E+02    -0.8563E+02    -0.8569E+02    -0.8575E+02    -0.8581E+02    -0.8587E+02    -0.8593E+02    -0.8599E+02    -0.8606E+02    -0.8612E+02    -0.8618E+02    -0.8624E+02    -0.8631E+02    -0.8637E+02    -0.8643E+02    -0.8649E+02    -0.8656E+02    -0.8662E+02    -0.8668E+02    -0.8673E+02    -0.8679E+02    -0.8684E+02    -0.8689E+02    -0.8694E+02    -0.8698E+02    -0.8701E+02    -0.8704E+02    -0.8705E+02    -0.8705E+02
    -0.8702E+02    -0.8702E+02    -0.8701E+02    -0.8698E+02    -0.8694E+02    -0.8689E+02    -0.8684E+02    -0.8679E+02    -0.8673E+02    -0.8666E+02    -0.8660E+02    -0.8653E+02    -0.8646E+02    -0.8640E+02    -0.8633E+02    -0.8626E+02    -0.8619E+02    -0.8612E+02    -0.8605E+02    -0.8597E+02    -0.8590E+02    -0.8583E+02    -0.8577E+02    -0.8570E+02    -0.8563E+02    -0.8556E+02    -0.8550E+02    -0.8543E+02    -0.8537E+02    -0.8531E+02    -0.8525E+02    -0.8519E+02    -0.8513E+02    -0.8508E+02    -0.8502E+02    -0.8497E+02    -0.8493E+02    -0.8488E+02    -0.8484E+02    -0.8480E+02    -0.8477E+02    -0.8474E+02    -0.8471E+02    -0.8468E+02    -0.8466E+02    -0.8464E+02    -0.8463E+02    -0.8462E+02    -0.8461E+02    -0.8461E+02    -0.8461E+02    -0.8462E+02    -0.8463E+02    -0.8464E+02    -0.8466E+02    -0.8468E+02    -0.8470E+02    -0.8473E+02    -0.8476E+02    -0.8479E+02    -0.8483E+02    -0.8487E+02    -0.8491E+02    -0.8496E+02    -0.8501E+02    -0.8506E+02    -0.8511E+02    -0.8517E+02    -0.8523E+02    -0.8528E+02    -0.8535E+02    -0.8541E+02    -0.8547E+02    -0.8554E+02    -0.8560E+02    -0.8567E+02    -0.8573E+02    -0.8580E+02    -0.8587E+02    -0.8594E+02    -0.8601E+02    -0.8608E+02    -0.8615E+02    -0.8622E+02    -0.8629E+02    -0.8635E+02    -0.8642E+02    -0.8649E+02    -0.8656E+02    -0.8662E+02    -0.8668E+02    -0.8674E+02    -0.8680E+02    -0.8686E+02    -0.8691E+02    -0.8695E+02    -0.8699E+02    -0.8702E+02    -0.8703E+02    -0.8703E+02
    -0.8700E+02    -0.8700E+02    -0.8698E+02    -0.8695E+02    -0.8691E+02    -0.8686E+02    -0.8680E+02    -0.8674E+02    -0.8668E+02    -0.8661E+02    -0.8654E+02    -0.8647E+02    -0.8639E+02    -0.8632E+02    -0.8624E+02    -0.8617E+02    -0.8609E+02    -0.8601E+02    -0.8593E+02    -0.8586E+02    -0.8578E+02    -0.8570E+02    -0.8562E+02    -0.8555E+02    -0.8547E+02    -0.8540E+02    -0.8532E+02    -0.8525E+02    -0.8518E+02    -0.8511E+02    -0.8504E+02    -0.8498E+02    -0.8491E+02    -0.8485E+02    -0.8479E+02    -0.8474E+02    -0.8468E+02    -0.8463E+02    -0.8459E+02    -0.8454E+02    -0.8450E+02    -0.8447E+02    -0.8443E+02    -0.8441E+02    -0.8438E+02    -0.8436E+02    -0.8435E+02    -0.8433E+02    -0.8433E+02    -0.8432E+02    -0.8433E+02    -0.8433E+02    -0.8434E+02    -0.8436E+02    -0.8438E+02    -0.8440E+02    -0.8443E+02    -0.8446E+02    -0.8449E+02    -0.8453E+02    -0.8458E+02    -0.8462E+02    -0.8467E+02    -0.8472E+02    -0.8478E+02    -0.8484E+02    -0.8490E+02    -0.8496E+02    -0.8502E+02    -0.8509E+02    -0.8516E+02    -0.8523E+02    -0.8530E+02    -0.8537E+02    -0.8544E+02    -0.8552E+02    -0.8559E+02    -0.8567E+02    -0.8574E+02    -0.8582E+02    -0.8590E+02    -0.8597E+02    -0.8605E+02    -0.8612E+02    -0.8620E+02    -0.8627E+02    -0.8635E+02    -0.8642E+02    -0.8649E+02    -0.8656E+02    -0.8663E+02    -0.8670E+02    -0.8676E+02    -0.8682E+02    -0.8687E+02    -0.8692E+02    -0.8696E+02    -0.8699E+02    -0.8701E+02    -0.8701E+02
    -0.8697E+02    -0.8697E+02    -0.8695E+02    -0.8692E+02    -0.8688E+02    -0.8682E+02    -0.8676E+02    -0.8670E+02    -0.8663E+02    -0.8655E+02    -0.8648E+02    -0.8640E+02    -0.8632E+02    -0.8624E+02    -0.8616E+02    -0.8607E+02    -0.8599E+02    -0.8590E+02    -0.8582E+02    -0.8573E+02    -0.8565E+02    -0.8556E+02    -0.8548E+02    -0.8539E+02    -0.8531E+02    -0.8523E+02    -0.8514E+02    -0.8506E+02    -0.8498E+02    -0.8490E+02    -0.8483E+02    -0.8475E+02    -0.8468E+02    -0.8461E+02    -0.8455E+02    -0.8448E+02    -0.8442E+02    -0.8436E+02    -0.8431E+02    -0.8426E+02    -0.8422E+02    -0.8417E+02    -0.8414E+02    -0.8410E+02    -0.8408E+02    -0.8405E+02    -0.8403E+02    -0.8402E+02    -0.8401E+02    -0.8401E+02    -0.8401E+02    -0.8402E+02    -0.8403E+02    -0.8405E+02    -0.8407E+02    -0.8410E+02    -0.8413E+02    -0.8416E+02    -0.8421E+02    -0.8425E+02    -0.8430E+02    -0.8435E+02    -0.8441E+02    -0.8447E+02    -0.8453E+02    -0.8460E+02    -0.8466E+02    -0.8473E+02    -0.8481E+02    -0.8488E+02    -0.8496E+02    -0.8504E+02    -0.8512E+02    -0.8520E+02    -0.8528E+02    -0.8536E+02    -0.8544E+02    -0.8553E+02    -0.8561E+02    -0.8569E+02    -0.8578E+02    -0.8586E+02    -0.8595E+02    -0.8603E+02    -0.8611E+02    -0.8619E+02    -0.8627E+02    -0.8635E+02    -0.8643E+02    -0.8651E+02    -0.8658E+02    -0.8665E+02    -0.8672E+02    -0.8678E+02    -0.8684E+02    -0.8689E+02    -0.8694E+02    -0.8697E+02    -0.8699E+02    -0.8699E+02
    -0.8695E+02    -0.8695E+02    -0.8693E+02    -0.8689E+02    -0.8685E+02    -0.8679E+02    -0.8672E+02    -0.8665E+02    -0.8658E+02    -0.8650E+02    -0.8642E+02    -0.8633E+02    -0.8625E+02    -0.8616E+02    -0.8607E+02    -0.8598E+02    -0.8588E+02    -0.8579E+02    -0.8570E+02    -0.8561E+02    -0.8551E+02    -0.8542E+02    -0.8532E+02    -0.8523E+02    -0.8514E+02    -0.8504E+02    -0.8495E+02    -0.8486E+02    -0.8477E+02    -0.8468E+02    -0.8460E+02    -0.8452E+02    -0.8443E+02    -0.8435E+02    -0.8428E+02    -0.8421E+02    -0.8414E+02    -0.8407E+02    -0.8401E+02    -0.8395E+02    -0.8390E+02    -0.8385E+02    -0.8381E+02    -0.8377E+02    -0.8374E+02    -0.8371E+02    -0.8369E+02    -0.8368E+02    -0.8367E+02    -0.8366E+02    -0.8367E+02    -0.8368E+02    -0.8369E+02    -0.8371E+02    -0.8373E+02    -0.8377E+02    -0.8380E+02    -0.8384E+02    -0.8389E+02    -0.8394E+02    -0.8400E+02    -0.8406E+02    -0.8412E+02    -0.8419E+02    -0.8426E+02    -0.8434E+02    -0.8441E+02    -0.8449E+02    -0.8458E+02    -0.8466E+02    -0.8475E+02    -0.8483E+02    -0.8492E+02    -0.8501E+02    -0.8511E+02    -0.8520E+02    -0.8529E+02    -0.8538E+02    -0.8547E+02    -0.8557E+02    -0.8566E+02    -0.8575E+02    -0.8584E+02    -0.8593E+02    -0.8602E+02    -0.8611E+02    -0.8620E+02    -0.8628E+02    -0.8637E+02    -0.8645E+02    -0.8653E+02    -0.8660E+02    -0.8668E+02    -0.8675E+02    -0.8681E+02    -0.8686E+02    -0.8691E+02    -0.8694E+02    -0.8696E+02    -0.8696E+02
    -0.8692E+02    -0.8692E+02    -0.8690E+02    -0.8687E+02    -0.8681E+02    -0.8675E+02    -0.8668E+02    -0.8661E+02    -0.8653E+02    -0.8644E+02    -0.8636E+02    -0.8626E+02    -0.8617E+02    -0.8608E+02    -0.8598E+02    -0.8588E+02    -0.8578E+02    -0.8568E+02    -0.8558E+02    -0.8547E+02    -0.8537E+02    -0.8527E+02    -0.8516E+02    -0.8506E+02    -0.8496E+02    -0.8485E+02    -0.8475E+02    -0.8465E+02    -0.8455E+02    -0.8445E+02    -0.8435E+02    -0.8426E+02    -0.8417E+02    -0.8408E+02    -0.8399E+02    -0.8391E+02    -0.8383E+02    -0.8375E+02    -0.8368E+02    -0.8362E+02    -0.8356E+02    -0.8350E+02    -0.8345E+02    -0.8341E+02    -0.8337E+02    -0.8334E+02    -0.8332E+02    -0.8330E+02    -0.8329E+02    -0.8328E+02    -0.8329E+02    -0.8330E+02    -0.8331E+02    -0.8334E+02    -0.8337E+02    -0.8340E+02    -0.8344E+02    -0.8349E+02    -0.8355E+02    -0.8361E+02    -0.8367E+02    -0.8374E+02    -0.8381E+02    -0.8389E+02    -0.8397E+02    -0.8406E+02    -0.8415E+02    -0.8424E+02    -0.8433E+02    -0.8443E+02    -0.8452E+02    -0.8462E+02    -0.8472E+02    -0.8482E+02    -0.8492E+02    -0.8503E+02    -0.8513E+02    -0.8523E+02    -0.8533E+02    -0.8543E+02    -0.8553E+02    -0.8563E+02    -0.8573E+02    -0.8583E+02    -0.8593E+02    -0.8603E+02    -0.8612E+02    -0.8621E+02    -0.8630E+02    -0.8639E+02    -0.8648E+02    -0.8656E+02    -0.8664E+02    -0.8671E+02    -0.8678E+02    -0.8683E+02    -0.8688E+02    -0.8692E+02    -0.8694E+02    -0.8694E+02
    -0.8690E+02    -0.8690E+02    -0.8688E+02    -0.8684E+02    -0.8678E+02    -0.8672E+02    -0.8665E+02    -0.8657E+02    -0.8648E+02    -0.8639E+02    -0.8629E+02    -0.8620E+02    -0.8610E+02    -0.8599E+02    -0.8589E+02    -0.8578E+02    -0.8567E+02    -0.8556E+02    -0.8545E+02    -0.8534E+02    -0.8522E+02    -0.8511E+02    -0.8500E+02    -0.8488E+02    -0.8477E+02    -0.8465E+02    -0.8454E+02    -0.8442E+02    -0.8431E+02    -0.8420E+02    -0.8409E+02    -0.8398E+02    -0.8388E+02    -0.8377E+02    -0.8368E+02    -0.8358E+02    -0.8349E+02    -0.8340E+02    -0.8332E+02    -0.8325E+02    -0.8318E+02    -0.8311E+02    -0.8305E+02    -0.8300E+02    -0.8296E+02    -0.8292E+02    -0.8290E+02    -0.8288E+02    -0.8286E+02    -0.8286E+02    -0.8286E+02    -0.8287E+02    -0.8289E+02    -0.8292E+02    -0.8295E+02    -0.8300E+02    -0.8305E+02    -0.8310E+02    -0.8317E+02    -0.8323E+02    -0.8331E+02    -0.8339E+02    -0.8348E+02    -0.8356E+02    -0.8366E+02    -0.8376E+02    -0.8386E+02    -0.8396E+02    -0.8407E+02    -0.8417E+02    -0.8428E+02    -0.8440E+02    -0.8451E+02    -0.8462E+02    -0.8473E+02    -0.8485E+02    -0.8496E+02    -0.8507E+02    -0.8519E+02    -0.8530E+02    -0.8541E+02    -0.8552E+02    -0.8563E+02    -0.8573E+02    -0.8584E+02    -0.8594E+02    -0.8604E+02    -0.8614E+02    -0.8624E+02    -0.8633E+02    -0.8643E+02    -0.8651E+02    -0.8660E+02    -0.8667E+02    -0.8674E+02    -0.8681E+02    -0.8686E+02    -0.8690E+02    -0.8692E+02    -0.8692E+02
    -0.8688E+02    -0.8688E+02    -0.8685E+02    -0.8681E+02    -0.8675E+02    -0.8669E+02    -0.8661E+02    -0.8652E+02    -0.8643E+02    -0.8634E+02    -0.8623E+02    -0.8613E+02    -0.8602E+02    -0.8591E+02    -0.8580E+02    -0.8568E+02    -0.8556E+02    -0.8544E+02    -0.8532E+02    -0.8520E+02    -0.8508E+02    -0.8495E+02    -0.8482E+02    -0.8470E+02    -0.8457E+02    -0.8444E+02    -0.8431E+02    -0.8418E+02    -0.8406E+02    -0.8393E+02    -0.8381E+02    -0.8368E+02    -0.8356E+02    -0.8345E+02    -0.8333E+02    -0.8322E+02    -0.8312E+02    -0.8302E+02    -0.8292E+02    -0.8284E+02    -0.8275E+02    -0.8268E+02    -0.8261E+02    -0.8255E+02    -0.8250E+02    -0.8246E+02    -0.8243E+02    -0.8240E+02    -0.8239E+02    -0.8238E+02    -0.8239E+02    -0.8240E+02    -0.8242E+02    -0.8246E+02    -0.8250E+02    -0.8255E+02    -0.8260E+02    -0.8267E+02    -0.8274E+02    -0.8282E+02    -0.8291E+02    -0.8301E+02    -0.8310E+02    -0.8321E+02    -0.8332E+02    -0.8343E+02    -0.8354E+02    -0.8366E+02    -0.8378E+02    -0.8391E+02    -0.8403E+02    -0.8416E+02    -0.8428E+02    -0.8441E+02    -0.8454E+02    -0.8466E+02    -0.8479E+02    -0.8491E+02    -0.8504E+02    -0.8516E+02    -0.8528E+02    -0.8540E+02    -0.8552E+02    -0.8563E+02    -0.8575E+02    -0.8586E+02    -0.8597E+02    -0.8608E+02    -0.8618E+02    -0.8628E+02    -0.8638E+02    -0.8647E+02    -0.8656E+02    -0.8664E+02    -0.8671E+02    -0.8678E+02    -0.8683E+02    -0.8687E+02    -0.8690E+02    -0.8690E+02
    -0.8686E+02    -0.8686E+02    -0.8683E+02    -0.8679E+02    -0.8673E+02    -0.8666E+02    -0.8657E+02    -0.8648E+02    -0.8639E+02    -0.8628E+02    -0.8618E+02    -0.8607E+02    -0.8595E+02    -0.8583E+02    -0.8571E+02    -0.8559E+02    -0.8546E+02    -0.8533E+02    -0.8520E+02    -0.8506E+02    -0.8492E+02    -0.8479E+02    -0.8465E+02    -0.8450E+02    -0.8436E+02    -0.8422E+02    -0.8407E+02    -0.8393E+02    -0.8379E+02    -0.8364E+02    -0.8350E+02    -0.8336E+02    -0.8322E+02    -0.8309E+02    -0.8296E+02    -0.8283E+02    -0.8271E+02    -0.8259E+02    -0.8248E+02    -0.8238E+02    -0.8228E+02    -0.8219E+02    -0.8211E+02    -0.8204E+02    -0.8198E+02    -0.8193E+02    -0.8190E+02    -0.8187E+02    -0.8185E+02    -0.8184E+02    -0.8185E+02    -0.8186E+02    -0.8189E+02    -0.8193E+02    -0.8198E+02    -0.8204E+02    -0.8211E+02    -0.8219E+02    -0.8227E+02    -0.8237E+02    -0.8247E+02    -0.8258E+02    -0.8270E+02    -0.8282E+02    -0.8294E+02    -0.8307E+02    -0.8321E+02    -0.8334E+02    -0.8348E+02    -0.8362E+02    -0.8376E+02    -0.8390E+02    -0.8405E+02    -0.8419E+02    -0.8433E+02    -0.8447E+02    -0.8461E+02    -0.8475E+02    -0.8489E+02    -0.8502E+02    -0.8515E+02    -0.8528E+02    -0.8541E+02    -0.8554E+02    -0.8566E+02    -0.8578E+02    -0.8590E+02    -0.8601E+02    -0.8612E+02    -0.8623E+02    -0.8633E+02    -0.8643E+02    -0.8652E+02    -0.8661E+02    -0.8669E+02    -0.8675E+02    -0.8681E+02    -0.8685E+02    -0.8688E+02    -0.8688E+02
    -0.8684E+02    -0.8684E+02    -0.8681E+02    -0.8676E+02    -0.8670E+02    -0.8663E+02    -0.8654E+02    -0.8645E+02    -0.8634E+02    -0.8624E+02    -0.8612E+02    -0.8600E+02    -0.8588E+02    -0.8576E+02    -0.8562E+02    -0.8549E+02    -0.8535E+02    -0.8521E+02    -0.8507E+02    -0.8492E+02    -0.8477E+02    -0.8462E+02    -0.8447E+02    -0.8431E+02    -0.8415E+02    -0.8399E+02    -0.8383E+02    -0.8366E+02    -0.8350E+02    -0.8334E+02    -0.8318E+02    -0.8301E+02    -0.8286E+02    -0.8270E+02    -0.8255E+02    -0.8240E+02    -0.8226E+02    -0.8212E+02    -0.8199E+02    -0.8186E+02    -0.8175E+02    -0.8165E+02    -0.8155E+02    -0.8147E+02    -0.8140E+02    -0.8134E+02    -0.8129E+02    -0.8125E+02    -0.8123E+02    -0.8123E+02    -0.8123E+02    -0.8125E+02    -0.8129E+02    -0.8133E+02    -0.8139E+02    -0.8146E+02    -0.8154E+02    -0.8164E+02    -0.8174E+02    -0.8185E+02    -0.8198E+02    -0.8211E+02    -0.8224E+02    -0.8238E+02    -0.8253E+02    -0.8268E+02    -0.8284E+02    -0.8299E+02    -0.8315E+02    -0.8332E+02    -0.8348E+02    -0.8364E+02    -0.8380E+02    -0.8396E+02    -0.8412E+02    -0.8428E+02    -0.8443E+02    -0.8458E+02    -0.8473E+02    -0.8488E+02    -0.8503E+02    -0.8517E+02    -0.8531E+02    -0.8544E+02    -0.8557E+02    -0.8570E+02    -0.8583E+02    -0.8595E+02    -0.8607E+02    -0.8618E+02    -0.8629E+02    -0.8639E+02    -0.8649E+02    -0.8658E+02    -0.8666E+02    -0.8673E+02    -0.8679E+02    -0.8684E+02    -0.8686E+02    -0.8686E+02
    -0.8682E+02    -0.8682E+02    -0.8679E+02    -0.8675E+02    -0.8668E+02    -0.8660E+02    -0.8651E+02    -0.8641E+02    -0.8631E+02    -0.8619E+02    -0.8607E+02    -0.8595E+02    -0.8582E+02    -0.8568E+02    -0.8555E+02    -0.8540E+02    -0.8525E+02    -0.8510E+02    -0.8495E+02    -0.8479E+02    -0.8462E+02    -0.8445E+02    -0.8428E+02    -0.8411E+02    -0.8393E+02    -0.8375E+02    -0.8357E+02    -0.8338E+02    -0.8320E+02    -0.8301E+02    -0.8282E+02    -0.8264E+02    -0.8245E+02    -0.8227E+02    -0.8209E+02    -0.8192E+02    -0.8175E+02    -0.8158E+02    -0.8143E+02    -0.8128E+02    -0.8114E+02    -0.8102E+02    -0.8090E+02    -0.8080E+02    -0.8072E+02    -0.8064E+02    -0.8059E+02    -0.8054E+02    -0.8052E+02    -0.8051E+02    -0.8052E+02    -0.8054E+02    -0.8058E+02    -0.8064E+02    -0.8071E+02    -0.8080E+02    -0.8090E+02    -0.8101E+02    -0.8114E+02    -0.8127E+02    -0.8142E+02    -0.8157E+02    -0.8173E+02    -0.8190E+02    -0.8208E+02    -0.8225E+02    -0.8244E+02    -0.8262E+02    -0.8280E+02    -0.8299E+02    -0.8317E+02    -0.8336E+02    -0.8354E+02    -0.8372E+02    -0.8390E+02    -0.8408E+02    -0.8425E+02    -0.8442E+02    -0.8458E+02    -0.8475E+02    -0.8490E+02    -0.8506E+02    -0.8521E+02    -0.8535E+02    -0.8550E+02    -0.8563E+02    -0.8577E+02    -0.8590E+02    -0.8602E+02    -0.8614E+02    -0.8625E+02    -0.8636E+02    -0.8646E+02    -0.8655E+02    -0.8664E+02    -0.8671E+02    -0.8678E+02    -0.8682E+02    -0.8685E+02    -0.8685E+02
    -0.8681E+02    -0.8681E+02    -0.8678E+02    -0.8673E+02    -0.8666E+02    -0.8658E+02    -0.8649E+02    -0.8639E+02    -0.8628E+02    -0.8616E+02    -0.8603E+02    -0.8590E+02    -0.8576E+02    -0.8562E+02    -0.8547E+02    -0.8532E+02    -0.8516E+02    -0.8500E+02    -0.8483E+02    -0.8465E+02    -0.8447E+02    -0.8429E+02    -0.8410E+02    -0.8391E+02    -0.8371E+02    -0.8350E+02    -0.8330E+02    -0.8309E+02    -0.8287E+02    -0.8266E+02    -0.8244E+02    -0.8223E+02    -0.8201E+02    -0.8180E+02    -0.8158E+02    -0.8138E+02    -0.8117E+02    -0.8098E+02    -0.8079E+02    -0.8061E+02    -0.8045E+02    -0.8029E+02    -0.8015E+02    -0.8003E+02    -0.7992E+02    -0.7983E+02    -0.7976E+02    -0.7971E+02    -0.7968E+02    -0.7967E+02    -0.7968E+02    -0.7971E+02    -0.7976E+02    -0.7983E+02    -0.7992E+02    -0.8002E+02    -0.8015E+02    -0.8029E+02    -0.8044E+02    -0.8060E+02    -0.8078E+02    -0.8097E+02    -0.8116E+02    -0.8136E+02    -0.8157E+02    -0.8178E+02    -0.8199E+02    -0.8221E+02    -0.8242E+02    -0.8264E+02    -0.8285E+02    -0.8306E+02    -0.8327E+02    -0.8348E+02    -0.8368E+02    -0.8388E+02    -0.8407E+02    -0.8426E+02    -0.8444E+02    -0.8462E+02    -0.8479E+02    -0.8496E+02    -0.8512E+02    -0.8528E+02    -0.8543E+02    -0.8557E+02    -0.8571E+02    -0.8585E+02    -0.8598E+02    -0.8610E+02    -0.8622E+02    -0.8633E+02    -0.8644E+02    -0.8654E+02    -0.8662E+02    -0.8670E+02    -0.8677E+02    -0.8681E+02    -0.8684E+02    -0.8684E+02
    -0.8680E+02    -0.8680E+02    -0.8677E+02    -0.8672E+02    -0.8665E+02    -0.8657E+02    -0.8647E+02    -0.8637E+02    -0.8625E+02    -0.8613E+02    -0.8600E+02    -0.8586E+02    -0.8572E+02    -0.8557E+02    -0.8541E+02    -0.8525E+02    -0.8508E+02    -0.8490E+02    -0.8472E+02    -0.8453E+02    -0.8433E+02    -0.8413E+02    -0.8392E+02    -0.8370E+02    -0.8348E+02    -0.8325E+02    -0.8302E+02    -0.8278E+02    -0.8253E+02    -0.8228E+02    -0.8203E+02    -0.8178E+02    -0.8152E+02    -0.8127E+02    -0.8101E+02    -0.8076E+02    -0.8052E+02    -0.8028E+02    -0.8005E+02    -0.7983E+02    -0.7963E+02    -0.7944E+02    -0.7926E+02    -0.7911E+02    -0.7897E+02    -0.7886E+02    -0.7877E+02    -0.7871E+02    -0.7867E+02    -0.7865E+02    -0.7867E+02    -0.7870E+02    -0.7877E+02    -0.7886E+02    -0.7897E+02    -0.7910E+02    -0.7926E+02    -0.7943E+02    -0.7962E+02    -0.7983E+02    -0.8004E+02    -0.8027E+02    -0.8051E+02    -0.8075E+02    -0.8100E+02    -0.8125E+02    -0.8151E+02    -0.8176E+02    -0.8202E+02    -0.8227E+02    -0.8251E+02    -0.8276E+02    -0.8300E+02    -0.8323E+02    -0.8346E+02    -0.8368E+02    -0.8389E+02    -0.8410E+02    -0.8430E+02    -0.8450E+02    -0.8469E+02    -0.8487E+02    -0.8504E+02    -0.8521E+02    -0.8537E+02    -0.8552E+02    -0.8567E+02    -0.8582E+02    -0.8595E+02    -0.8608E+02    -0.8620E+02    -0.8632E+02    -0.8643E+02    -0.8653E+02    -0.8662E+02    -0.8669E+02    -0.8676E+02    -0.8681E+02    -0.8683E+02    -0.8683E+02
    -0.8680E+02    -0.8680E+02    -0.8677E+02    -0.8672E+02    -0.8665E+02    -0.8657E+02    -0.8647E+02    -0.8636E+02    -0.8624E+02    -0.8612E+02    -0.8598E+02    -0.8584E+02    -0.8569E+02    -0.8553E+02    -0.8537E+02    -0.8520E+02    -0.8502E+02    -0.8483E+02    -0.8463E+02    -0.8442E+02    -0.8421E+02    -0.8398E+02    -0.8375E+02    -0.8351E+02    -0.8326E+02    -0.8300E+02    -0.8273E+02    -0.8245E+02    -0.8217E+02    -0.8188E+02    -0.8158E+02    -0.8128E+02    -0.8098E+02    -0.8067E+02    -0.8036E+02    -0.8006E+02    -0.7976E+02    -0.7947E+02    -0.7918E+02    -0.7891E+02    -0.7865E+02    -0.7841E+02    -0.7819E+02    -0.7799E+02    -0.7782E+02    -0.7767E+02    -0.7756E+02    -0.7748E+02    -0.7743E+02    -0.7741E+02    -0.7743E+02    -0.7748E+02    -0.7756E+02    -0.7767E+02    -0.7782E+02    -0.7799E+02    -0.7818E+02    -0.7840E+02    -0.7864E+02    -0.7890E+02    -0.7917E+02    -0.7946E+02    -0.7975E+02    -0.8005E+02    -0.8036E+02    -0.8066E+02    -0.8097E+02    -0.8127E+02    -0.8157E+02    -0.8187E+02    -0.8216E+02    -0.8244E+02    -0.8271E+02    -0.8298E+02    -0.8324E+02    -0.8349E+02    -0.8373E+02    -0.8396E+02    -0.8418E+02    -0.8439E+02    -0.8460E+02    -0.8479E+02    -0.8498E+02    -0.8516E+02    -0.8533E+02    -0.8549E+02    -0.8565E+02    -0.8580E+02    -0.8594E+02    -0.8607E+02    -0.8620E+02    -0.8631E+02    -0.8642E+02    -0.8653E+02    -0.8662E+02    -0.8670E+02    -0.8676E+02    -0.8681E+02    -0.8683E+02    -0.8683E+02
    -0.8681E+02    -0.8681E+02    -0.8678E+02    -0.8673E+02    -0.8666E+02    -0.8657E+02    -0.8648E+02    -0.8637E+02    -0.8625E+02    -0.8612E+02    -0.8598E+02    -0.8584E+02    -0.8568E+02    -0.8552E+02    -0.8534E+02    -0.8516E+02    -0.8497E+02    -0.8477E+02    -0.8456E+02    -0.8433E+02    -0.8410E+02    -0.8385E+02    -0.8359E+02    -0.8332E+02    -0.8304E+02    -0.8275E+02    -0.8244E+02    -0.8212E+02    -0.8179E+02    -0.8145E+02    -0.8110E+02    -0.8074E+02    -0.8037E+02    -0.7999E+02    -0.7962E+02    -0.7924E+02    -0.7887E+02    -0.7850E+02    -0.7814E+02    -0.7779E+02    -0.7746E+02    -0.7715E+02    -0.7686E+02    -0.7661E+02    -0.7638E+02    -0.7619E+02    -0.7604E+02    -0.7593E+02    -0.7587E+02    -0.7585E+02    -0.7587E+02    -0.7593E+02    -0.7604E+02    -0.7619E+02    -0.7638E+02    -0.7660E+02    -0.7686E+02    -0.7715E+02    -0.7746E+02    -0.7779E+02    -0.7813E+02    -0.7849E+02    -0.7886E+02    -0.7924E+02    -0.7961E+02    -0.7999E+02    -0.8036E+02    -0.8073E+02    -0.8109E+02    -0.8144E+02    -0.8178E+02    -0.8211E+02    -0.8243E+02    -0.8273E+02    -0.8302E+02    -0.8331E+02    -0.8357E+02    -0.8383E+02    -0.8408E+02    -0.8431E+02    -0.8453E+02    -0.8474E+02    -0.8494E+02    -0.8513E+02    -0.8531E+02    -0.8548E+02    -0.8564E+02    -0.8579E+02    -0.8594E+02    -0.8608E+02    -0.8620E+02    -0.8632E+02    -0.8643E+02    -0.8654E+02    -0.8663E+02    -0.8670E+02    -0.8677E+02    -0.8682E+02    -0.8684E+02    -0.8684E+02
    -0.8682E+02    -0.8682E+02    -0.8679E+02    -0.8674E+02    -0.8667E+02    -0.8659E+02    -0.8649E+02    -0.8639E+02    -0.8627E+02    -0.8614E+02    -0.8600E+02    -0.8585E+02    -0.8569E+02    -0.8553E+02    -0.8535E+02    -0.8516E+02    -0.8495E+02    -0.8474E+02    -0.8451E+02    -0.8427E+02    -0.8401E+02    -0.8374E+02    -0.8346E+02    -0.8316E+02    -0.8284E+02    -0.8250E+02    -0.8215E+02    -0.8178E+02    -0.8139E+02    -0.8098E+02    -0.8056E+02    -0.8012E+02    -0.7967E+02    -0.7921E+02    -0.7874E+02    -0.7827E+02    -0.7779E+02    -0.7732E+02    -0.7686E+02    -0.7641E+02    -0.7597E+02    -0.7557E+02    -0.7519E+02    -0.7485E+02    -0.7455E+02    -0.7430E+02    -0.7409E+02    -0.7395E+02    -0.7386E+02    -0.7383E+02    -0.7386E+02    -0.7395E+02    -0.7409E+02    -0.7430E+02    -0.7455E+02    -0.7485E+02    -0.7519E+02    -0.7557E+02    -0.7597E+02    -0.7641E+02    -0.7686E+02    -0.7732E+02    -0.7779E+02    -0.7827E+02    -0.7874E+02    -0.7921E+02    -0.7967E+02    -0.8012E+02    -0.8056E+02    -0.8098E+02    -0.8138E+02    -0.8177E+02    -0.8214E+02    -0.8249E+02    -0.8283E+02    -0.8314E+02    -0.8344E+02    -0.8373E+02    -0.8400E+02    -0.8425E+02    -0.8449E+02    -0.8472E+02    -0.8493E+02    -0.8513E+02    -0.8532E+02    -0.8549E+02    -0.8566E+02    -0.8582E+02    -0.8596E+02    -0.8610E+02    -0.8623E+02    -0.8635E+02    -0.8646E+02    -0.8656E+02    -0.8665E+02    -0.8673E+02    -0.8679E+02    -0.8684E+02    -0.8686E+02    -0.8686E+02
    -0.8685E+02    -0.8685E+02    -0.8682E+02    -0.8677E+02    -0.8671E+02    -0.8663E+02    -0.8653E+02    -0.8643E+02    -0.8631E+02    -0.8618E+02    -0.8604E+02    -0.8589E+02    -0.8573E+02    -0.8556E+02    -0.8538E+02    -0.8518E+02    -0.8497E+02    -0.8474E+02    -0.8450E+02    -0.8424E+02    -0.8397E+02    -0.8367E+02    -0.8335E+02    -0.8301E+02    -0.8265E+02    -0.8227E+02    -0.8186E+02    -0.8142E+02    -0.8096E+02    -0.8048E+02    -0.7997E+02    -0.7943E+02    -0.7888E+02    -0.7830E+02    -0.7771E+02    -0.7710E+02    -0.7649E+02    -0.7587E+02    -0.7526E+02    -0.7466E+02    -0.7408E+02    -0.7354E+02    -0.7303E+02    -0.7257E+02    -0.7216E+02    -0.7182E+02    -0.7154E+02    -0.7134E+02    -0.7122E+02    -0.7118E+02    -0.7122E+02    -0.7134E+02    -0.7154E+02    -0.7182E+02    -0.7216E+02    -0.7257E+02    -0.7303E+02    -0.7354E+02    -0.7409E+02    -0.7467E+02    -0.7526E+02    -0.7587E+02    -0.7649E+02    -0.7710E+02    -0.7771E+02    -0.7830E+02    -0.7888E+02    -0.7944E+02    -0.7997E+02    -0.8048E+02    -0.8096E+02    -0.8142E+02    -0.8186E+02    -0.8226E+02    -0.8265E+02    -0.8301E+02    -0.8334E+02    -0.8366E+02    -0.8395E+02    -0.8423E+02    -0.8449E+02    -0.8473E+02    -0.8495E+02    -0.8516E+02    -0.8536E+02    -0.8554E+02    -0.8571E+02    -0.8587E+02    -0.8601E+02    -0.8615E+02    -0.8628E+02    -0.8640E+02    -0.8650E+02    -0.8660E+02    -0.8669E+02    -0.8676E+02    -0.8682E+02    -0.8686E+02    -0.8689E+02    -0.8689E+02
    -0.8689E+02    -0.8689E+02    -0.8686E+02    -0.8682E+02    -0.8675E+02    -0.8668E+02    -0.8659E+02    -0.8649E+02    -0.8637E+02    -0.8625E+02    -0.8612E+02    -0.8597E+02    -0.8581E+02    -0.8564E+02    -0.8545E+02    -0.8525E+02    -0.8503E+02    -0.8479E+02    -0.8454E+02    -0.8426E+02    -0.8396E+02    -0.8364E+02    -0.8329E+02    -0.8291E+02    -0.8250E+02    -0.8206E+02    -0.8158E+02    -0.8107E+02    -0.8052E+02    -0.7993E+02    -0.7931E+02    -0.7865E+02    -0.7795E+02    -0.7722E+02    -0.7645E+02    -0.7567E+02    -0.7486E+02    -0.7405E+02    -0.7323E+02    -0.7243E+02    -0.7165E+02    -0.7090E+02    -0.7021E+02    -0.6957E+02    -0.6902E+02    -0.6854E+02    -0.6816E+02    -0.6788E+02    -0.6772E+02    -0.6766E+02    -0.6772E+02    -0.6789E+02    -0.6817E+02    -0.6855E+02    -0.6902E+02    -0.6958E+02    -0.7022E+02    -0.7091E+02    -0.7166E+02    -0.7244E+02    -0.7324E+02    -0.7406E+02    -0.7487E+02    -0.7568E+02    -0.7646E+02    -0.7723E+02    -0.7796E+02    -0.7866E+02    -0.7932E+02    -0.7994E+02    -0.8053E+02    -0.8107E+02    -0.8158E+02    -0.8206E+02    -0.8250E+02    -0.8291E+02    -0.8329E+02    -0.8363E+02    -0.8396E+02    -0.8426E+02    -0.8453E+02    -0.8479E+02    -0.8502E+02    -0.8524E+02    -0.8544E+02    -0.8562E+02    -0.8579E+02    -0.8595E+02    -0.8610E+02    -0.8623E+02    -0.8635E+02    -0.8646E+02    -0.8657E+02    -0.8666E+02    -0.8674E+02    -0.8681E+02    -0.8686E+02    -0.8691E+02    -0.8693E+02    -0.8693E+02
    -0.8694E+02    -0.8694E+02    -0.8692E+02    -0.8687E+02    -0.8682E+02    -0.8675E+02    -0.8667E+02    -0.8657E+02    -0.8647E+02    -0.8635E+02    -0.8622E+02    -0.8608E+02    -0.8593E+02    -0.8576E+02    -0.8557E+02    -0.8536E+02    -0.8514E+02    -0.8490E+02    -0.8463E+02    -0.8433E+02    -0.8401E+02    -0.8366E+02    -0.8327E+02    -0.8285E+02    -0.8239E+02    -0.8188E+02    -0.8132E+02    -0.8072E+02    -0.8006E+02    -0.7935E+02    -0.7858E+02    -0.7775E+02    -0.7686E+02    -0.7592E+02    -0.7493E+02    -0.7389E+02    -0.7283E+02    -0.7174E+02    -0.7064E+02    -0.6955E+02    -0.6849E+02    -0.6748E+02    -0.6652E+02    -0.6566E+02    -0.6489E+02    -0.6423E+02    -0.6371E+02    -0.6333E+02    -0.6310E+02    -0.6302E+02    -0.6310E+02    -0.6334E+02    -0.6372E+02    -0.6424E+02    -0.6490E+02    -0.6567E+02    -0.6654E+02    -0.6749E+02    -0.6851E+02    -0.6957E+02    -0.7066E+02    -0.7176E+02    -0.7284E+02    -0.7391E+02    -0.7495E+02    -0.7594E+02    -0.7688E+02    -0.7776E+02    -0.7859E+02    -0.7936E+02    -0.8007E+02    -0.8073E+02    -0.8134E+02    -0.8189E+02    -0.8240E+02    -0.8286E+02    -0.8328E+02    -0.8367E+02    -0.8402E+02    -0.8434E+02    -0.8463E+02    -0.8490E+02    -0.8514E+02    -0.8536E+02    -0.8556E+02    -0.8575E+02    -0.8592E+02    -0.8607E+02    -0.8621E+02    -0.8634E+02    -0.8646E+02    -0.8656E+02    -0.8665E+02    -0.8674E+02    -0.8681E+02    -0.8687E+02    -0.8692E+02    -0.8696E+02    -0.8698E+02    -0.8698E+02
    -0.8701E+02    -0.8701E+02    -0.8699E+02    -0.8695E+02    -0.8690E+02    -0.8684E+02    -0.8677E+02    -0.8669E+02    -0.8659E+02    -0.8649E+02    -0.8637E+02    -0.8623E+02    -0.8609E+02    -0.8592E+02    -0.8574E+02    -0.8554E+02    -0.8531E+02    -0.8506E+02    -0.8479E+02    -0.8448E+02    -0.8414E+02    -0.8375E+02    -0.8333E+02    -0.8286E+02    -0.8233E+02    -0.8175E+02    -0.8110E+02    -0.8038E+02    -0.7959E+02    -0.7872E+02    -0.7776E+02    -0.7671E+02    -0.7558E+02    -0.7437E+02    -0.7307E+02    -0.7171E+02    -0.7029E+02    -0.6883E+02    -0.6736E+02    -0.6589E+02    -0.6445E+02    -0.6308E+02    -0.6179E+02    -0.6061E+02    -0.5957E+02    -0.5868E+02    -0.5798E+02    -0.5746E+02    -0.5715E+02    -0.5704E+02    -0.5715E+02    -0.5747E+02    -0.5798E+02    -0.5869E+02    -0.5958E+02    -0.6063E+02    -0.6181E+02    -0.6310E+02    -0.6448E+02    -0.6591E+02    -0.6738E+02    -0.6886E+02    -0.7031E+02    -0.7173E+02    -0.7310E+02    -0.7439E+02    -0.7561E+02    -0.7674E+02    -0.7778E+02    -0.7874E+02    -0.7961E+02    -0.8041E+02    -0.8112E+02    -0.8177E+02    -0.8235E+02    -0.8288E+02    -0.8335E+02    -0.8377E+02    -0.8415E+02    -0.8449E+02    -0.8480E+02    -0.8508E+02    -0.8532E+02    -0.8555E+02    -0.8575E+02    -0.8593E+02    -0.8609E+02    -0.8624E+02    -0.8637E+02    -0.8649E+02    -0.8659E+02    -0.8669E+02    -0.8677E+02    -0.8684E+02    -0.8691E+02    -0.8696E+02    -0.8700E+02    -0.8703E+02    -0.8705E+02    -0.8705E+02
    -0.8709E+02    -0.8709E+02    -0.8708E+02    -0.8705E+02    -0.8701E+02    -0.8696E+02    -0.8690E+02    -0.8683E+02    -0.8675E+02    -0.8666E+02    -0.8656E+02    -0.8644E+02    -0.8630E+02    -0.8615E+02    -0.8598E+02    -0.8578E+02    -0.8556E+02    -0.8531E+02    -0.8503E+02    -0.8471E+02    -0.8435E+02    -0.8394E+02    -0.8348E+02    -0.8295E+02    -0.8236E+02    -0.8169E+02    -0.8094E+02    -0.8009E+02    -0.7913E+02    -0.7806E+02    -0.7687E+02    -0.7555E+02    -0.7410E+02    -0.7253E+02    -0.7084E+02    -0.6904E+02    -0.6717E+02    -0.6523E+02    -0.6327E+02    -0.6132E+02    -0.5940E+02    -0.5757E+02    -0.5586E+02    -0.5429E+02    -0.5291E+02    -0.5174E+02    -0.5081E+02    -0.5012E+02    -0.4971E+02    -0.4957E+02    -0.4971E+02    -0.5013E+02    -0.5082E+02    -0.5176E+02    -0.5293E+02    -0.5432E+02    -0.5588E+02    -0.5760E+02    -0.5943E+02    -0.6135E+02    -0.6331E+02    -0.6527E+02    -0.6720E+02    -0.6908E+02    -0.7087E+02    -0.7256E+02    -0.7414E+02    -0.7558E+02    -0.7690E+02    -0.7809E+02    -0.7916E+02    -0.8012E+02    -0.8097E+02    -0.8172E+02    -0.8239E+02    -0.8298E+02    -0.8350E+02    -0.8396E+02    -0.8437E+02    -0.8473E+02    -0.8505E+02    -0.8533E+02    -0.8558E+02    -0.8580E+02    -0.8599E+02    -0.8616E+02    -0.8632E+02    -0.8645E+02    -0.8657E+02    -0.8667E+02    -0.8676E+02    -0.8684E+02    -0.8691E+02    -0.8697E+02    -0.8702E+02    -0.8706E+02    -0.8710E+02    -0.8712E+02    -0.8713E+02    -0.8713E+02
    -0.8719E+02    -0.8719E+02    -0.8718E+02    -0.8716E+02    -0.8714E+02    -0.8710E+02    -0.8706E+02    -0.8701E+02    -0.8695E+02    -0.8687E+02    -0.8679E+02    -0.8669E+02    -0.8657E+02    -0.8643E+02    -0.8628E+02    -0.8609E+02    -0.8588E+02    -0.8564E+02    -0.8536E+02    -0.8504E+02    -0.8466E+02    -0.8423E+02    -0.8373E+02    -0.8316E+02    -0.8250E+02    -0.8174E+02    -0.8086E+02    -0.7985E+02    -0.7870E+02    -0.7740E+02    -0.7592E+02    -0.7426E+02    -0.7242E+02    -0.7040E+02    -0.6821E+02    -0.6587E+02    -0.6342E+02    -0.6089E+02    -0.5833E+02    -0.5577E+02    -0.5328E+02    -0.5089E+02    -0.4866E+02    -0.4663E+02    -0.4483E+02    -0.4331E+02    -0.4210E+02    -0.4122E+02    -0.4068E+02    -0.4050E+02    -0.4069E+02    -0.4123E+02    -0.4212E+02    -0.4333E+02    -0.4486E+02    -0.4666E+02    -0.4869E+02    -0.5093E+02    -0.5332E+02    -0.5582E+02    -0.5837E+02    -0.6094E+02    -0.6347E+02    -0.6592E+02    -0.6826E+02    -0.7044E+02    -0.7246E+02    -0.7430E+02    -0.7596E+02    -0.7744E+02    -0.7875E+02    -0.7990E+02    -0.8090E+02    -0.8178E+02    -0.8254E+02    -0.8320E+02    -0.8377E+02    -0.8427E+02    -0.8470E+02    -0.8507E+02    -0.8539E+02    -0.8567E+02    -0.8592E+02    -0.8613E+02    -0.8631E+02    -0.8646E+02    -0.8660E+02    -0.8671E+02    -0.8681E+02    -0.8690E+02    -0.8697E+02    -0.8703E+02    -0.8708E+02    -0.8713E+02    -0.8716E+02    -0.8719E+02    -0.8721E+02    -0.8722E+02    -0.8723E+02    -0.8723E+02
    -0.8731E+02    -0.8731E+02    -0.8731E+02    -0.8730E+02    -0.8729E+02    -0.8727E+02    -0.8725E+02    -0.8722E+02    -0.8718E+02    -0.8713E+02    -0.8707E+02    -0.8699E+02    -0.8690E+02    -0.8679E+02    -0.8665E+02    -0.8649E+02    -0.8630E+02    -0.8607E+02    -0.8580E+02    -0.8548E+02    -0.8510E+02    -0.8465E+02    -0.8412E+02    -0.8350E+02    -0.8277E+02    -0.8192E+02    -0.8091E+02    -0.7973E+02    -0.7836E+02    -0.7678E+02    -0.7496E+02    -0.7289E+02    -0.7057E+02    -0.6800E+02    -0.6521E+02    -0.6222E+02    -0.5907E+02    -0.5582E+02    -0.5252E+02    -0.4925E+02    -0.4605E+02    -0.4298E+02    -0.4012E+02    -0.3751E+02    -0.3521E+02    -0.3326E+02    -0.3170E+02    -0.3056E+02    -0.2987E+02    -0.2964E+02    -0.2987E+02    -0.3057E+02    -0.3171E+02    -0.3328E+02    -0.3524E+02    -0.3755E+02    -0.4016E+02    -0.4303E+02    -0.4609E+02    -0.4930E+02    -0.5258E+02    -0.5588E+02    -0.5913E+02    -0.6228E+02    -0.6527E+02    -0.6806E+02    -0.7063E+02    -0.7295E+02    -0.7501E+02    -0.7683E+02    -0.7841E+02    -0.7978E+02    -0.8096E+02    -0.8197E+02    -0.8282E+02    -0.8355E+02    -0.8417E+02    -0.8470E+02    -0.8514E+02    -0.8552E+02    -0.8584E+02    -0.8611E+02    -0.8634E+02    -0.8653E+02    -0.8669E+02    -0.8683E+02    -0.8694E+02    -0.8703E+02    -0.8711E+02    -0.8717E+02    -0.8722E+02    -0.8726E+02    -0.8729E+02    -0.8731E+02    -0.8732E+02    -0.8733E+02    -0.8734E+02    -0.8734E+02    -0.8734E+02    -0.8734E+02
    -0.8745E+02    -0.8745E+02    -0.8745E+02    -0.8746E+02    -0.8746E+02    -0.8747E+02    -0.8747E+02    -0.8746E+02    -0.8745E+02    -0.8743E+02    -0.8740E+02    -0.8735E+02    -0.8729E+02    -0.8720E+02    -0.8710E+02    -0.8697E+02    -0.8680E+02    -0.8659E+02    -0.8634E+02    -0.8604E+02    -0.8567E+02    -0.8522E+02    -0.8467E+02    -0.8402E+02    -0.8322E+02    -0.8227E+02    -0.8113E+02    -0.7977E+02    -0.7816E+02    -0.7626E+02    -0.7405E+02    -0.7151E+02    -0.6862E+02    -0.6541E+02    -0.6189E+02    -0.5811E+02    -0.5414E+02    -0.5002E+02    -0.4585E+02    -0.4169E+02    -0.3763E+02    -0.3373E+02    -0.3008E+02    -0.2675E+02    -0.2381E+02    -0.2132E+02    -0.1932E+02    -0.1787E+02    -0.1699E+02    -0.1669E+02    -0.1699E+02    -0.1788E+02    -0.1934E+02    -0.2134E+02    -0.2384E+02    -0.2679E+02    -0.3012E+02    -0.3378E+02    -0.3768E+02    -0.4175E+02    -0.4591E+02    -0.5009E+02    -0.5421E+02    -0.5819E+02    -0.6196E+02    -0.6548E+02    -0.6870E+02    -0.7158E+02    -0.7412E+02    -0.7633E+02    -0.7822E+02    -0.7983E+02    -0.8119E+02    -0.8233E+02    -0.8328E+02    -0.8407E+02    -0.8473E+02    -0.8527E+02    -0.8572E+02    -0.8609E+02    -0.8640E+02    -0.8665E+02    -0.8685E+02    -0.8702E+02    -0.8715E+02    -0.8726E+02    -0.8734E+02    -0.8740E+02    -0.8745E+02    -0.8748E+02    -0.8750E+02    -0.8751E+02    -0.8752E+02    -0.8751E+02    -0.8751E+02    -0.8750E+02    -0.8749E+02    -0.8748E+02    -0.8747E+02    -0.8747E+02
    -0.8760E+02    -0.8760E+02    -0.8761E+02    -0.8763E+02    -0.8766E+02    -0.8768E+02    -0.8771E+02    -0.8774E+02    -0.8775E+02    -0.8777E+02    -0.8777E+02    -0.8776E+02    -0.8773E+02    -0.8769E+02    -0.8762E+02    -0.8752E+02    -0.8739E+02    -0.8722E+02    -0.8701E+02    -0.8673E+02    -0.8638E+02    -0.8594E+02    -0.8539E+02    -0.8472E+02    -0.8388E+02    -0.8284E+02    -0.8158E+02    -0.8004E+02    -0.7817E+02    -0.7593E+02    -0.7328E+02    -0.7020E+02    -0.6667E+02    -0.6270E+02    -0.5833E+02    -0.5362E+02    -0.4865E+02    -0.4349E+02    -0.3825E+02    -0.3300E+02    -0.2785E+02    -0.2290E+02    -0.1825E+02    -0.1398E+02    -0.1019E+02    -0.6962E+01    -0.4362E+01    -0.2457E+01    -0.1295E+01    -0.9067E+00    -0.1302E+01    -0.2470E+01    -0.4382E+01    -0.6989E+01    -0.1023E+02    -0.1402E+02    -0.1829E+02    -0.2295E+02    -0.2791E+02    -0.3306E+02    -0.3832E+02    -0.4357E+02    -0.4873E+02    -0.5370E+02    -0.5841E+02    -0.6278E+02    -0.6675E+02    -0.7028E+02    -0.7336E+02    -0.7601E+02    -0.7824E+02    -0.8011E+02    -0.8165E+02    -0.8291E+02    -0.8394E+02    -0.8478E+02    -0.8546E+02    -0.8600E+02    -0.8644E+02    -0.8679E+02    -0.8707E+02    -0.8729E+02    -0.8746E+02    -0.8759E+02    -0.8768E+02    -0.8775E+02    -0.8780E+02    -0.8782E+02    -0.8783E+02    -0.8783E+02    -0.8782E+02    -0.8780E+02    -0.8777E+02    -0.8774E+02    -0.8771E+02    -0.8768E+02    -0.8765E+02    -0.8763E+02    -0.8761E+02    -0.8761E+02
    -0.8776E+02    -0.8776E+02    -0.8778E+02    -0.8782E+02    -0.8786E+02    -0.8792E+02    -0.8797E+02    -0.8803E+02    -0.8809E+02    -0.8813E+02    -0.8817E+02    -0.8820E+02    -0.8822E+02    -0.8822E+02    -0.8820E+02    -0.8815E+02    -0.8807E+02    -0.8794E+02    -0.8777E+02    -0.8754E+02    -0.8723E+02    -0.8682E+02    -0.8630E+02    -0.8562E+02    -0.8476E+02    -0.8367E+02    -0.8229E+02    -0.8058E+02    -0.7846E+02    -0.7587E+02    -0.7275E+02    -0.6906E+02    -0.6479E+02    -0.5995E+02    -0.5458E+02    -0.4877E+02    -0.4259E+02    -0.3615E+02    -0.2955E+02    -0.2291E+02    -0.1635E+02    -0.9980E+01    -0.3932E+01     0.1671E+01     0.6697E+01     0.1102E+02     0.1452E+02     0.1710E+02     0.1867E+02     0.1920E+02     0.1867E+02     0.1708E+02     0.1450E+02     0.1099E+02     0.6660E+01     0.1627E+01    -0.3983E+01    -0.1004E+02    -0.1641E+02    -0.2298E+02    -0.2962E+02    -0.3623E+02    -0.4268E+02    -0.4886E+02    -0.5467E+02    -0.6004E+02    -0.6488E+02    -0.6915E+02    -0.7283E+02    -0.7595E+02    -0.7854E+02    -0.8065E+02    -0.8237E+02    -0.8374E+02    -0.8483E+02    -0.8569E+02    -0.8637E+02    -0.8689E+02    -0.8730E+02    -0.8761E+02    -0.8784E+02    -0.8802E+02    -0.8814E+02    -0.8822E+02    -0.8827E+02    -0.8830E+02    -0.8830E+02    -0.8828E+02    -0.8825E+02    -0.8821E+02    -0.8817E+02    -0.8811E+02    -0.8805E+02    -0.8799E+02    -0.8793E+02    -0.8787E+02    -0.8783E+02    -0.8779E+02    -0.8777E+02    -0.8777E+02
    -0.8793E+02    -0.8793E+02    -0.8796E+02    -0.8801E+02    -0.8808E+02    -0.8817E+02    -0.8825E+02    -0.8834E+02    -0.8844E+02    -0.8852E+02    -0.8861E+02    -0.8868E+02    -0.8874E+02    -0.8879E+02    -0.8882E+02    -0.8883E+02    -0.8880E+02    -0.8874E+02    -0.8863E+02    -0.8846E+02    -0.8821E+02    -0.8785E+02    -0.8737E+02    -0.8673E+02    -0.8587E+02    -0.8475E+02    -0.8330E+02    -0.8144E+02    -0.7908E+02    -0.7613E+02    -0.7252E+02    -0.6817E+02    -0.6307E+02    -0.5722E+02    -0.5068E+02    -0.4353E+02    -0.3586E+02    -0.2779E+02    -0.1944E+02    -0.1094E+02    -0.2425E+01     0.5958E+01     0.1403E+02     0.2160E+02     0.2847E+02     0.3443E+02     0.3929E+02     0.4290E+02     0.4512E+02     0.4586E+02     0.4511E+02     0.4288E+02     0.3927E+02     0.3440E+02     0.2843E+02     0.2155E+02     0.1398E+02     0.5897E+01    -0.2494E+01    -0.1102E+02    -0.1952E+02    -0.2788E+02    -0.3595E+02    -0.4362E+02    -0.5078E+02    -0.5732E+02    -0.6317E+02    -0.6827E+02    -0.7261E+02    -0.7622E+02    -0.7916E+02    -0.8152E+02    -0.8338E+02    -0.8483E+02    -0.8595E+02    -0.8680E+02    -0.8745E+02    -0.8793E+02    -0.8828E+02    -0.8853E+02    -0.8871E+02    -0.8882E+02    -0.8888E+02    -0.8891E+02    -0.8891E+02    -0.8888E+02    -0.8883E+02    -0.8877E+02    -0.8870E+02    -0.8862E+02    -0.8853E+02    -0.8844E+02    -0.8834E+02    -0.8825E+02    -0.8816E+02    -0.8808E+02    -0.8801E+02    -0.8795E+02    -0.8792E+02    -0.8792E+02
    -0.8810E+02    -0.8810E+02    -0.8814E+02    -0.8821E+02    -0.8831E+02    -0.8842E+02    -0.8854E+02    -0.8866E+02    -0.8879E+02    -0.8892E+02    -0.8905E+02    -0.8917E+02    -0.8929E+02    -0.8939E+02    -0.8947E+02    -0.8954E+02    -0.8958E+02    -0.8958E+02    -0.8954E+02    -0.8945E+02    -0.8927E+02    -0.8900E+02    -0.8859E+02    -0.8801E+02    -0.8720E+02    -0.8609E+02    -0.8460E+02    -0.8263E+02    -0.8007E+02    -0.7678E+02    -0.7266E+02    -0.6760E+02    -0.6156E+02    -0.5455E+02    -0.4661E+02    -0.3783E+02    -0.2829E+02    -0.1813E+02    -0.7443E+01     0.3627E+01     0.1491E+02     0.2620E+02     0.3725E+02     0.4775E+02     0.5741E+02     0.6589E+02     0.7288E+02     0.7811E+02     0.8134E+02     0.8243E+02     0.8133E+02     0.7809E+02     0.7286E+02     0.6586E+02     0.5737E+02     0.4770E+02     0.3719E+02     0.2614E+02     0.1484E+02     0.3548E+01    -0.7528E+01    -0.1822E+02    -0.2839E+02    -0.3793E+02    -0.4671E+02    -0.5465E+02    -0.6166E+02    -0.6770E+02    -0.7275E+02    -0.7687E+02    -0.8016E+02    -0.8272E+02    -0.8468E+02    -0.8617E+02    -0.8728E+02    -0.8808E+02    -0.8867E+02    -0.8907E+02    -0.8935E+02    -0.8952E+02    -0.8962E+02    -0.8966E+02    -0.8966E+02    -0.8963E+02    -0.8956E+02    -0.8948E+02    -0.8938E+02    -0.8927E+02    -0.8915E+02    -0.8903E+02    -0.8890E+02    -0.8877E+02    -0.8864E+02    -0.8851E+02    -0.8840E+02    -0.8829E+02    -0.8819E+02    -0.8812E+02    -0.8808E+02    -0.8808E+02
    -0.8827E+02    -0.8827E+02    -0.8832E+02    -0.8841E+02    -0.8853E+02    -0.8867E+02    -0.8882E+02    -0.8898E+02    -0.8915E+02    -0.8932E+02    -0.8949E+02    -0.8966E+02    -0.8982E+02    -0.8998E+02    -0.9012E+02    -0.9025E+02    -0.9036E+02    -0.9043E+02    -0.9048E+02    -0.9046E+02    -0.9038E+02    -0.9021E+02    -0.8990E+02    -0.8942E+02    -0.8869E+02    -0.8764E+02    -0.8617E+02    -0.8415E+02    -0.8142E+02    -0.7782E+02    -0.7319E+02    -0.6738E+02    -0.6031E+02    -0.5196E+02    -0.4236E+02    -0.3158E+02    -0.1969E+02    -0.6785E+01     0.7056E+01     0.2168E+02     0.3689E+02     0.5240E+02     0.6785E+02     0.8280E+02     0.9678E+02     0.1092E+03     0.1196E+03     0.1275E+03     0.1324E+03     0.1340E+03     0.1324E+03     0.1275E+03     0.1196E+03     0.1092E+03     0.9673E+02     0.8275E+02     0.6779E+02     0.5233E+02     0.3682E+02     0.2160E+02     0.6968E+01    -0.6879E+01    -0.1979E+02    -0.3169E+02    -0.4247E+02    -0.5207E+02    -0.6041E+02    -0.6748E+02    -0.7329E+02    -0.7792E+02    -0.8151E+02    -0.8423E+02    -0.8625E+02    -0.8772E+02    -0.8877E+02    -0.8949E+02    -0.8997E+02    -0.9028E+02    -0.9046E+02    -0.9054E+02    -0.9056E+02    -0.9052E+02    -0.9044E+02    -0.9034E+02    -0.9022E+02    -0.9008E+02    -0.8993E+02    -0.8977E+02    -0.8961E+02    -0.8944E+02    -0.8927E+02    -0.8910E+02    -0.8893E+02    -0.8878E+02    -0.8863E+02    -0.8849E+02    -0.8838E+02    -0.8829E+02    -0.8824E+02    -0.8824E+02
    -0.8843E+02    -0.8843E+02    -0.8850E+02    -0.8860E+02    -0.8874E+02    -0.8891E+02    -0.8909E+02    -0.8929E+02    -0.8949E+02    -0.8970E+02    -0.8991E+02    -0.9013E+02    -0.9034E+02    -0.9055E+02    -0.9075E+02    -0.9093E+02    -0.9111E+02    -0.9126E+02    -0.9138E+02    -0.9146E+02    -0.9148E+02    -0.9142E+02    -0.9123E+02    -0.9087E+02    -0.9027E+02    -0.8933E+02    -0.8793E+02    -0.8591E+02    -0.8308E+02    -0.7923E+02    -0.7411E+02    -0.6753E+02    -0.5934E+02    -0.4948E+02    -0.3794E+02    -0.2475E+02    -0.9911E+01     0.6557E+01     0.2461E+02     0.4412E+02     0.6485E+02     0.8647E+02     0.1085E+03     0.1303E+03     0.1511E+03     0.1700E+03     0.1861E+03     0.1984E+03     0.2062E+03     0.2088E+03     0.2062E+03     0.1984E+03     0.1861E+03     0.1700E+03     0.1510E+03     0.1302E+03     0.1084E+03     0.8641E+02     0.6478E+02     0.4403E+02     0.2452E+02     0.6461E+01    -0.1001E+02    -0.2485E+02    -0.3805E+02    -0.4959E+02    -0.5945E+02    -0.6763E+02    -0.7421E+02    -0.7932E+02    -0.8317E+02    -0.8599E+02    -0.8801E+02    -0.8940E+02    -0.9034E+02    -0.9094E+02    -0.9130E+02    -0.9149E+02    -0.9156E+02    -0.9154E+02    -0.9146E+02    -0.9135E+02    -0.9120E+02    -0.9103E+02    -0.9085E+02    -0.9065E+02    -0.9045E+02    -0.9024E+02    -0.9004E+02    -0.8983E+02    -0.8962E+02    -0.8941E+02    -0.8921E+02    -0.8902E+02    -0.8885E+02    -0.8869E+02    -0.8855E+02    -0.8845E+02    -0.8839E+02    -0.8839E+02
    -0.8858E+02    -0.8858E+02    -0.8865E+02    -0.8877E+02    -0.8894E+02    -0.8913E+02    -0.8934E+02    -0.8957E+02    -0.8980E+02    -0.9005E+02    -0.9030E+02    -0.9056E+02    -0.9081E+02    -0.9107E+02    -0.9132E+02    -0.9157E+02    -0.9181E+02    -0.9203E+02    -0.9223E+02    -0.9240E+02    -0.9252E+02    -0.9257E+02    -0.9251E+02    -0.9229E+02    -0.9184E+02    -0.9105E+02    -0.8977E+02    -0.8783E+02    -0.8497E+02    -0.8092E+02    -0.7538E+02    -0.6804E+02    -0.5868E+02    -0.4717E+02    -0.3344E+02    -0.1741E+02     0.1023E+01     0.2197E+02     0.4549E+02     0.7154E+02     0.9995E+02     0.1304E+03     0.1622E+03     0.1946E+03     0.2264E+03     0.2561E+03     0.2820E+03     0.3023E+03     0.3153E+03     0.3198E+03     0.3153E+03     0.3023E+03     0.2820E+03     0.2560E+03     0.2263E+03     0.1945E+03     0.1621E+03     0.1303E+03     0.9987E+02     0.7146E+02     0.4540E+02     0.2187E+02     0.9210E+00    -0.1751E+02    -0.3355E+02    -0.4728E+02    -0.5879E+02    -0.6814E+02    -0.7548E+02    -0.8102E+02    -0.8506E+02    -0.8791E+02    -0.8985E+02    -0.9112E+02    -0.9190E+02    -0.9236E+02    -0.9258E+02    -0.9264E+02    -0.9259E+02    -0.9248E+02    -0.9231E+02    -0.9212E+02    -0.9190E+02    -0.9167E+02    -0.9142E+02    -0.9118E+02    -0.9093E+02    -0.9068E+02    -0.9043E+02    -0.9018E+02    -0.8994E+02    -0.8970E+02    -0.8947E+02    -0.8925E+02    -0.8905E+02    -0.8887E+02    -0.8871E+02    -0.8860E+02    -0.8853E+02    -0.8853E+02
    -0.8871E+02    -0.8871E+02    -0.8879E+02    -0.8893E+02    -0.8911E+02    -0.8932E+02    -0.8955E+02    -0.8981E+02    -0.9008E+02    -0.9036E+02    -0.9064E+02    -0.9093E+02    -0.9123E+02    -0.9153E+02    -0.9183E+02    -0.9213E+02    -0.9242E+02    -0.9271E+02    -0.9299E+02    -0.9325E+02    -0.9346E+02    -0.9362E+02    -0.9369E+02    -0.9361E+02    -0.9331E+02    -0.9268E+02    -0.9157E+02    -0.8976E+02    -0.8695E+02    -0.8279E+02    -0.7690E+02    -0.6887E+02    -0.5836E+02    -0.4515E+02    -0.2906E+02    -0.9872E+01     0.1272E+02     0.3902E+02     0.6932E+02     0.1038E+03     0.1425E+03     0.1852E+03     0.2315E+03     0.2802E+03     0.3299E+03     0.3783E+03     0.4221E+03     0.4577E+03     0.4813E+03     0.4896E+03     0.4813E+03     0.4577E+03     0.4221E+03     0.3782E+03     0.3299E+03     0.2802E+03     0.2314E+03     0.1851E+03     0.1424E+03     0.1037E+03     0.6922E+02     0.3892E+02     0.1261E+02    -0.9978E+01    -0.2917E+02    -0.4526E+02    -0.5847E+02    -0.6897E+02    -0.7700E+02    -0.8288E+02    -0.8703E+02    -0.8983E+02    -0.9164E+02    -0.9275E+02    -0.9337E+02    -0.9367E+02    -0.9375E+02    -0.9369E+02    -0.9354E+02    -0.9332E+02    -0.9307E+02    -0.9280E+02    -0.9252E+02    -0.9223E+02    -0.9193E+02    -0.9164E+02    -0.9135E+02    -0.9106E+02    -0.9078E+02    -0.9049E+02    -0.9022E+02    -0.8995E+02    -0.8970E+02    -0.8945E+02    -0.8923E+02    -0.8902E+02    -0.8885E+02    -0.8872E+02    -0.8865E+02    -0.8865E+02
    -0.8882E+02    -0.8882E+02    -0.8890E+02    -0.8905E+02    -0.8925E+02    -0.8948E+02    -0.8973E+02    -0.9001E+02    -0.9030E+02    -0.9061E+02    -0.9092E+02    -0.9124E+02    -0.9157E+02    -0.9191E+02    -0.9225E+02    -0.9259E+02    -0.9294E+02    -0.9329E+02    -0.9364E+02    -0.9397E+02    -0.9428E+02    -0.9454E+02    -0.9472E+02    -0.9477E+02    -0.9461E+02    -0.9415E+02    -0.9320E+02    -0.9154E+02    -0.8884E+02    -0.8466E+02    -0.7852E+02    -0.6992E+02    -0.5838E+02    -0.4357E+02    -0.2515E+02    -0.2726E+01     0.2427E+02     0.5647E+02     0.9453E+02     0.1391E+03     0.1907E+03     0.2498E+03     0.3164E+03     0.3898E+03     0.4685E+03     0.5495E+03     0.6276E+03     0.6952E+03     0.7428E+03     0.7604E+03     0.7428E+03     0.6952E+03     0.6275E+03     0.5494E+03     0.4685E+03     0.3897E+03     0.3163E+03     0.2497E+03     0.1906E+03     0.1390E+03     0.9444E+02     0.5637E+02     0.2417E+02    -0.2832E+01    -0.2526E+02    -0.4367E+02    -0.5849E+02    -0.7002E+02    -0.7862E+02    -0.8474E+02    -0.8891E+02    -0.9161E+02    -0.9327E+02    -0.9421E+02    -0.9468E+02    -0.9483E+02    -0.9479E+02    -0.9461E+02    -0.9435E+02    -0.9405E+02    -0.9372E+02    -0.9338E+02    -0.9304E+02    -0.9269E+02    -0.9236E+02    -0.9202E+02    -0.9170E+02    -0.9137E+02    -0.9106E+02    -0.9075E+02    -0.9045E+02    -0.9016E+02    -0.8988E+02    -0.8962E+02    -0.8937E+02    -0.8915E+02    -0.8897E+02    -0.8883E+02    -0.8875E+02    -0.8875E+02
    -0.8890E+02    -0.8890E+02    -0.8899E+02    -0.8914E+02    -0.8935E+02    -0.8959E+02    -0.8987E+02    -0.9016E+02    -0.9047E+02    -0.9080E+02    -0.9113E+02    -0.9148E+02    -0.9183E+02    -0.9219E+02    -0.9257E+02    -0.9295E+02    -0.9334E+02    -0.9374E+02    -0.9414E+02    -0.9453E+02    -0.9492E+02    -0.9526E+02    -0.9554E+02    -0.9570E+02    -0.9567E+02    -0.9533E+02    -0.9453E+02    -0.9301E+02    -0.9043E+02    -0.8628E+02    -0.8001E+02    -0.7100E+02    -0.5866E+02    -0.4251E+02    -0.2210E+02     0.3211E+01     0.3428E+02     0.7215E+02     0.1180E+03     0.1732E+03     0.2392E+03     0.3177E+03     0.4102E+03     0.5180E+03     0.6414E+03     0.7786E+03     0.9238E+03     0.1064E+04     0.1177E+04     0.1226E+04     0.1177E+04     0.1064E+04     0.9238E+03     0.7785E+03     0.6413E+03     0.5180E+03     0.4101E+03     0.3176E+03     0.2391E+03     0.1731E+03     0.1179E+03     0.7205E+02     0.3418E+02     0.3105E+01    -0.2221E+02    -0.4262E+02    -0.5876E+02    -0.7110E+02    -0.8010E+02    -0.8636E+02    -0.9050E+02    -0.9308E+02    -0.9459E+02    -0.9540E+02    -0.9573E+02    -0.9577E+02    -0.9561E+02    -0.9534E+02    -0.9499E+02    -0.9462E+02    -0.9422E+02    -0.9383E+02    -0.9343E+02    -0.9305E+02    -0.9268E+02    -0.9231E+02    -0.9195E+02    -0.9161E+02    -0.9127E+02    -0.9094E+02    -0.9062E+02    -0.9031E+02    -0.9002E+02    -0.8974E+02    -0.8948E+02    -0.8925E+02    -0.8905E+02    -0.8890E+02    -0.8882E+02    -0.8882E+02
    -0.8895E+02    -0.8895E+02    -0.8904E+02    -0.8920E+02    -0.8941E+02    -0.8967E+02    -0.8995E+02    -0.9025E+02    -0.9057E+02    -0.9091E+02    -0.9126E+02    -0.9162E+02    -0.9199E+02    -0.9237E+02    -0.9276E+02    -0.9317E+02    -0.9359E+02    -0.9402E+02    -0.9446E+02    -0.9490E+02    -0.9533E+02    -0.9573E+02    -0.9608E+02    -0.9631E+02    -0.9636E+02    -0.9611E+02    -0.9541E+02    -0.9399E+02    -0.9150E+02    -0.8741E+02    -0.8109E+02    -0.7184E+02    -0.5899E+02    -0.4198E+02    -0.2021E+02     0.7118E+01     0.4114E+02     0.8324E+02     0.1352E+03     0.1990E+03     0.2776E+03     0.3742E+03     0.4933E+03     0.6402E+03     0.8215E+03     0.1044E+04     0.1314E+04     0.1627E+04     0.1950E+04     0.2170E+04     0.1950E+04     0.1626E+04     0.1314E+04     0.1044E+04     0.8215E+03     0.6402E+03     0.4932E+03     0.3742E+03     0.2775E+03     0.1989E+03     0.1351E+03     0.8314E+02     0.4103E+02     0.7012E+01    -0.2032E+02    -0.4209E+02    -0.5910E+02    -0.7194E+02    -0.8118E+02    -0.8749E+02    -0.9157E+02    -0.9406E+02    -0.9547E+02    -0.9618E+02    -0.9643E+02    -0.9638E+02    -0.9615E+02    -0.9581E+02    -0.9541E+02    -0.9498E+02    -0.9454E+02    -0.9411E+02    -0.9368E+02    -0.9327E+02    -0.9287E+02    -0.9249E+02    -0.9212E+02    -0.9175E+02    -0.9140E+02    -0.9106E+02    -0.9073E+02    -0.9041E+02    -0.9010E+02    -0.8981E+02    -0.8954E+02    -0.8931E+02    -0.8910E+02    -0.8895E+02    -0.8887E+02    -0.8887E+02
    -0.8897E+02    -0.8897E+02    -0.8906E+02    -0.8922E+02    -0.8944E+02    -0.8969E+02    -0.8998E+02    -0.9028E+02    -0.9061E+02    -0.9095E+02    -0.9130E+02    -0.9167E+02    -0.9204E+02    -0.9243E+02    -0.9283E+02    -0.9325E+02    -0.9367E+02    -0.9411E+02    -0.9457E+02    -0.9502E+02    -0.9547E+02    -0.9590E+02    -0.9626E+02    -0.9652E+02    -0.9660E+02    -0.9639E+02    -0.9572E+02    -0.9434E+02    -0.9188E+02    -0.8782E+02    -0.8148E+02    -0.7216E+02    -0.5915E+02    -0.4184E+02    -0.1959E+02     0.8465E+01     0.4356E+02     0.8725E+02     0.1415E+03     0.2089E+03     0.2928E+03     0.3979E+03     0.5306E+03     0.7007E+03     0.9233E+03     0.1224E+04     0.1646E+04     0.2276E+04     0.3282E+04     0.5023E+04     0.3282E+04     0.2276E+04     0.1646E+04     0.1224E+04     0.9232E+03     0.7006E+03     0.5305E+03     0.3978E+03     0.2927E+03     0.2088E+03     0.1414E+03     0.8716E+02     0.4346E+02     0.8359E+01    -0.1970E+02    -0.4194E+02    -0.5925E+02    -0.7226E+02    -0.8157E+02    -0.8790E+02    -0.9195E+02    -0.9440E+02    -0.9578E+02    -0.9646E+02    -0.9667E+02    -0.9659E+02    -0.9634E+02    -0.9597E+02    -0.9555E+02    -0.9510E+02    -0.9465E+02    -0.9420E+02    -0.9377E+02    -0.9335E+02    -0.9294E+02    -0.9255E+02    -0.9217E+02    -0.9180E+02    -0.9145E+02    -0.9110E+02    -0.9076E+02    -0.9044E+02    -0.9013E+02    -0.8984E+02    -0.8957E+02    -0.8933E+02    -0.8912E+02    -0.8897E+02    -0.8888E+02    -0.8888E+02
    -0.8895E+02    -0.8895E+02    -0.8904E+02    -0.8920E+02    -0.8941E+02    -0.8967E+02    -0.8995E+02    -0.9025E+02    -0.9057E+02    -0.9091E+02    -0.9126E+02    -0.9162E+02    -0.9199E+02    -0.9237E+02    -0.9276E+02    -0.9317E+02    -0.9359E+02    -0.9402E+02    -0.9446E+02    -0.9490E+02    -0.9533E+02    -0.9573E+02    -0.9608E+02    -0.9631E+02    -0.9636E+02    -0.9611E+02    -0.9541E+02    -0.9399E+02    -0.9150E+02    -0.8741E+02    -0.8109E+02    -0.7184E+02    -0.5899E+02    -0.4198E+02    -0.2021E+02     0.7119E+01     0.4114E+02     0.8324E+02     0.1352E+03     0.1990E+03     0.2776E+03     0.3742E+03     0.4933E+03     0.6402E+03     0.8215E+03     0.1044E+04     0.1314E+04     0.1627E+04     0.1950E+04     0.2170E+04     0.1950E+04     0.1626E+04     0.1314E+04     0.1044E+04     0.8215E+03     0.6402E+03     0.4932E+03     0.3742E+03     0.2775E+03     0.1989E+03     0.1351E+03     0.8314E+02     0.4103E+02     0.7014E+01    -0.2032E+02    -0.4209E+02    -0.5910E+02    -0.7194E+02    -0.8118E+02    -0.8749E+02    -0.9157E+02    -0.9406E+02    -0.9547E+02    -0.9618E+02    -0.9643E+02    -0.9638E+02    -0.9615E+02    -0.9581E+02    -0.9541E+02    -0.9498E+02    -0.9454E+02    -0.9411E+02    -0.9368E+02    -0.9327E+02    -0.9287E+02    -0.9249E+02    -0.9212E+02    -0.9175E+02    -0.9140E+02    -0.9106E+02    -0.9073E+02    -0.9041E+02    -0.9010E+02    -0.8981E+02    -0.8954E+02    -0.8931E+02    -0.8910E+02    -0.8895E+02    -0.8887E+02    -0.8887E+02
    -0.8890E+02    -0.8890E+02    -0.8899E+02    -0.8914E+02    -0.8935E+02    -0.8959E+02    -0.8987E+02    -0.9016E+02    -0.9047E+02    -0.9080E+02    -0.9113E+02    -0.9148E+02    -0.9183E+02    -0.9219E+02    -0.9257E+02    -0.9295E+02    -0.9334E+02    -0.9374E+02    -0.9414E+02    -0.9453E+02    -0.9492E+02    -0.9526E+02    -0.9554E+02    -0.9570E+02    -0.9567E+02    -0.9533E+02    -0.9453E+02    -0.9301E+02    -0.9042E+02    -0.8628E+02    -0.8001E+02    -0.7100E+02    -0.5865E+02    -0.4251E+02    -0.2209E+02     0.3214E+01     0.3429E+02     0.7215E+02     0.1180E+03     0.1732E+03     0.2392E+03     0.3177E+03     0.4102E+03     0.5180E+03     0.6414E+03     0.7786E+03     0.9238E+03     0.1064E+04     0.1177E+04     0.1226E+04     0.1177E+04     0.1064E+04     0.9238E+03     0.7785E+03     0.6413E+03     0.5180E+03     0.4102E+03     0.3176E+03     0.2391E+03     0.1731E+03     0.1179E+03     0.7205E+02     0.3418E+02     0.3108E+01    -0.2220E+02    -0.4262E+02    -0.5876E+02    -0.7110E+02    -0.8010E+02    -0.8636E+02    -0.9050E+02    -0.9308E+02    -0.9459E+02    -0.9539E+02    -0.9573E+02    -0.9577E+02    -0.9561E+02    -0.9533E+02    -0.9499E+02    -0.9461E+02    -0.9422E+02    -0.9383E+02    -0.9343E+02    -0.9305E+02    -0.9267E+02    -0.9231E+02    -0.9195E+02    -0.9161E+02    -0.9127E+02    -0.9094E+02    -0.9062E+02    -0.9031E+02    -0.9002E+02    -0.8974E+02    -0.8948E+02    -0.8925E+02    -0.8905E+02    -0.8890E+02    -0.8882E+02    -0.8882E+02
    -0.8882E+02    -0.8882E+02    -0.8890E+02    -0.8905E+02    -0.8925E+02    -0.8948E+02    -0.8973E+02    -0.9001E+02    -0.9030E+02    -0.9061E+02    -0.9092E+02    -0.9124E+02    -0.9157E+02    -0.9191E+02    -0.9225E+02    -0.9259E+02    -0.9294E+02    -0.9329E+02    -0.9364E+02    -0.9397E+02    -0.9428E+02    -0.9454E+02    -0.9472E+02    -0.9477E+02    -0.9461E+02    -0.9415E+02    -0.9320E+02    -0.9154E+02    -0.8883E+02    -0.8465E+02    -0.7852E+02    -0.6991E+02    -0.5838E+02    -0.4356E+02    -0.2514E+02    -0.2721E+01     0.2428E+02     0.5648E+02     0.9454E+02     0.1391E+03     0.1907E+03     0.2498E+03     0.3164E+03     0.3898E+03     0.4685E+03     0.5495E+03     0.6276E+03     0.6952E+03     0.7428E+03     0.7604E+03     0.7428E+03     0.6952E+03     0.6275E+03     0.5494E+03     0.4685E+03     0.3897E+03     0.3163E+03     0.2497E+03     0.1906E+03     0.1390E+03     0.9444E+02     0.5638E+02     0.2417E+02    -0.2827E+01    -0.2525E+02    -0.4367E+02    -0.5848E+02    -0.7001E+02    -0.7861E+02    -0.8474E+02    -0.8891E+02    -0.9161E+02    -0.9327E+02    -0.9421E+02    -0.9468E+02    -0.9483E+02    -0.9479E+02    -0.9461E+02    -0.9435E+02    -0.9405E+02    -0.9372E+02    -0.9338E+02    -0.9304E+02    -0.9269E+02    -0.9236E+02    -0.9202E+02    -0.9170E+02    -0.9137E+02    -0.9106E+02    -0.9075E+02    -0.9045E+02    -0.9016E+02    -0.8988E+02    -0.8962E+02    -0.8937E+02    -0.8915E+02    -0.8897E+02    -0.8883E+02    -0.8875E+02    -0.8875E+02
    -0.8871E+02    -0.8871E+02    -0.8879E+02    -0.8893E+02    -0.8911E+02    -0.8932E+02    -0.8955E+02    -0.8981E+02    -0.9008E+02    -0.9036E+02    -0.9064E+02    -0.9093E+02    -0.9123E+02    -0.9153E+02    -0.9183E+02    -0.9213E+02    -0.9242E+02    -0.9271E+02    -0.9299E+02    -0.9325E+02    -0.9346E+02    -0.9362E+02    -0.9369E+02    -0.9361E+02    -0.9331E+02    -0.9268E+02    -0.9157E+02    -0.8976E+02    -0.8695E+02    -0.8279E+02    -0.7690E+02    -0.6886E+02    -0.5835E+02    -0.4515E+02    -0.2906E+02    -0.9865E+01     0.1272E+02     0.3903E+02     0.6932E+02     0.1038E+03     0.1425E+03     0.1852E+03     0.2315E+03     0.2802E+03     0.3299E+03     0.3783E+03     0.4221E+03     0.4578E+03     0.4813E+03     0.4896E+03     0.4813E+03     0.4577E+03     0.4221E+03     0.3782E+03     0.3299E+03     0.2802E+03     0.2314E+03     0.1852E+03     0.1424E+03     0.1037E+03     0.6923E+02     0.3893E+02     0.1262E+02    -0.9971E+01    -0.2916E+02    -0.4526E+02    -0.5846E+02    -0.6896E+02    -0.7699E+02    -0.8288E+02    -0.8703E+02    -0.8983E+02    -0.9164E+02    -0.9275E+02    -0.9337E+02    -0.9367E+02    -0.9375E+02    -0.9369E+02    -0.9354E+02    -0.9332E+02    -0.9307E+02    -0.9280E+02    -0.9252E+02    -0.9223E+02    -0.9193E+02    -0.9164E+02    -0.9135E+02    -0.9106E+02    -0.9077E+02    -0.9049E+02    -0.9022E+02    -0.8995E+02    -0.8970E+02    -0.8945E+02    -0.8923E+02    -0.8902E+02    -0.8885E+02    -0.8872E+02    -0.8865E+02    -0.8865E+02
    -0.8858E+02    -0.8858E+02    -0.8865E+02    -0.8877E+02    -0.8894E+02    -0.8913E+02    -0.8934E+02    -0.8956E+02    -0.8980E+02    -0.9005E+02    -0.9030E+02    -0.9056E+02    -0.9081E+02    -0.9107E+02    -0.9132E+02    -0.9157E+02    -0.9180E+02    -0.9203E+02    -0.9223E+02    -0.9240E+02    -0.9252E+02    -0.9257E+02    -0.9251E+02    -0.9229E+02    -0.9183E+02    -0.9104E+02    -0.8977E+02    -0.8783E+02    -0.8497E+02    -0.8092E+02    -0.7537E+02    -0.6803E+02    -0.5867E+02    -0.4716E+02    -0.3343E+02    -0.1740E+02     0.1033E+01     0.2198E+02     0.4550E+02     0.7155E+02     0.9996E+02     0.1304E+03     0.1622E+03     0.1946E+03     0.2264E+03     0.2561E+03     0.2820E+03     0.3023E+03     0.3154E+03     0.3198E+03     0.3153E+03     0.3023E+03     0.2820E+03     0.2561E+03     0.2263E+03     0.1945E+03     0.1621E+03     0.1303E+03     0.9988E+02     0.7147E+02     0.4541E+02     0.2188E+02     0.9305E+00    -0.1750E+02    -0.3354E+02    -0.4727E+02    -0.5878E+02    -0.6814E+02    -0.7547E+02    -0.8101E+02    -0.8505E+02    -0.8790E+02    -0.8984E+02    -0.9111E+02    -0.9190E+02    -0.9235E+02    -0.9258E+02    -0.9264E+02    -0.9259E+02    -0.9248E+02    -0.9231E+02    -0.9211E+02    -0.9190E+02    -0.9166E+02    -0.9142E+02    -0.9118E+02    -0.9093E+02    -0.9068E+02    -0.9043E+02    -0.9018E+02    -0.8994E+02    -0.8970E+02    -0.8947E+02    -0.8925E+02    -0.8905E+02    -0.8887E+02    -0.8871E+02    -0.8860E+02    -0.8853E+02    -0.8853E+02
    -0.8843E+02    -0.8843E+02    -0.8849E+02    -0.8860E+02    -0.8874E+02    -0.8891E+02    -0.8909E+02    -0.8929E+02    -0.8949E+02    -0.8970E+02    -0.8991E+02    -0.9013E+02    -0.9034E+02    -0.9055E+02    -0.9074E+02    -0.9093E+02    -0.9111E+02    -0.9126E+02    -0.9138E+02    -0.9146E+02    -0.9148E+02    -0.9141E+02    -0.9123E+02    -0.9087E+02    -0.9027E+02    -0.8933E+02    -0.8793E+02    -0.8591E+02    -0.8308E+02    -0.7922E+02    -0.7410E+02    -0.6752E+02    -0.5933E+02    -0.4947E+02    -0.3793E+02    -0.2473E+02    -0.9899E+01     0.6569E+01     0.2462E+02     0.4413E+02     0.6487E+02     0.8649E+02     0.1085E+03     0.1303E+03     0.1511E+03     0.1700E+03     0.1861E+03     0.1984E+03     0.2062E+03     0.2088E+03     0.2062E+03     0.1984E+03     0.1861E+03     0.1700E+03     0.1511E+03     0.1302E+03     0.1084E+03     0.8642E+02     0.6479E+02     0.4405E+02     0.2453E+02     0.6474E+01    -0.1000E+02    -0.2484E+02    -0.3804E+02    -0.4958E+02    -0.5944E+02    -0.6762E+02    -0.7420E+02    -0.7931E+02    -0.8316E+02    -0.8599E+02    -0.8800E+02    -0.8940E+02    -0.9034E+02    -0.9094E+02    -0.9130E+02    -0.9149E+02    -0.9155E+02    -0.9154E+02    -0.9146E+02    -0.9134E+02    -0.9120E+02    -0.9103E+02    -0.9084E+02    -0.9065E+02    -0.9045E+02    -0.9024E+02    -0.9003E+02    -0.8983E+02    -0.8962E+02    -0.8941E+02    -0.8921E+02    -0.8902E+02    -0.8885E+02    -0.8869E+02    -0.8855E+02    -0.8845E+02    -0.8839E+02    -0.8839E+02
    -0.8827E+02    -0.8827E+02    -0.8832E+02    -0.8841E+02    -0.8853E+02    -0.8867E+02    -0.8882E+02    -0.8898E+02    -0.8915E+02    -0.8932E+02    -0.8949E+02    -0.8966E+02    -0.8982E+02    -0.8998E+02    -0.9012E+02    -0.9025E+02    -0.9035E+02    -0.9043E+02    -0.9047E+02    -0.9046E+02    -0.9038E+02    -0.9020E+02    -0.8990E+02    -0.8941E+02    -0.8869E+02    -0.8764E+02    -0.8617E+02    -0.8414E+02    -0.8141E+02    -0.7781E+02    -0.7318E+02    -0.6737E+02    -0.6030E+02    -0.5195E+02    -0.4235E+02    -0.3157E+02    -0.1968E+02    -0.6770E+01     0.7071E+01     0.2170E+02     0.3691E+02     0.5242E+02     0.6786E+02     0.8282E+02     0.9679E+02     0.1093E+03     0.1197E+03     0.1275E+03     0.1324E+03     0.1341E+03     0.1324E+03     0.1275E+03     0.1196E+03     0.1092E+03     0.9675E+02     0.8277E+02     0.6780E+02     0.5235E+02     0.3683E+02     0.2162E+02     0.6983E+01    -0.6864E+01    -0.1978E+02    -0.3167E+02    -0.4246E+02    -0.5205E+02    -0.6040E+02    -0.6747E+02    -0.7328E+02    -0.7791E+02    -0.8150E+02    -0.8422E+02    -0.8625E+02    -0.8772E+02    -0.8876E+02    -0.8949E+02    -0.8997E+02    -0.9028E+02    -0.9046E+02    -0.9054E+02    -0.9055E+02    -0.9052E+02    -0.9044E+02    -0.9034E+02    -0.9022E+02    -0.9008E+02    -0.8993E+02    -0.8977E+02    -0.8960E+02    -0.8944E+02    -0.8927E+02    -0.8910E+02    -0.8893E+02    -0.8877E+02    -0.8863E+02    -0.8849E+02    -0.8838E+02    -0.8829E+02    -0.8824E+02    -0.8824E+02
    -0.8810E+02    -0.8810E+02    -0.8814E+02    -0.8821E+02    -0.8831E+02    -0.8842E+02    -0.8854E+02    -0.8866E+02    -0.8879E+02    -0.8892E+02    -0.8905E+02    -0.8917E+02    -0.8928E+02    -0.8938E+02    -0.8947E+02    -0.8954E+02    -0.8957E+02    -0.8958E+02    -0.8954E+02    -0.8944E+02    -0.8927E+02    -0.8900E+02    -0.8859E+02    -0.8801E+02    -0.8719E+02    -0.8609E+02    -0.8460E+02    -0.8263E+02    -0.8006E+02    -0.7677E+02    -0.7264E+02    -0.6759E+02    -0.6155E+02    -0.5453E+02    -0.4660E+02    -0.3781E+02    -0.2828E+02    -0.1811E+02    -0.7425E+01     0.3645E+01     0.1493E+02     0.2622E+02     0.3727E+02     0.4777E+02     0.5743E+02     0.6591E+02     0.7290E+02     0.7813E+02     0.8136E+02     0.8245E+02     0.8135E+02     0.7811E+02     0.7288E+02     0.6588E+02     0.5739E+02     0.4772E+02     0.3721E+02     0.2616E+02     0.1486E+02     0.3567E+01    -0.7510E+01    -0.1820E+02    -0.2837E+02    -0.3791E+02    -0.4670E+02    -0.5464E+02    -0.6165E+02    -0.6769E+02    -0.7274E+02    -0.7686E+02    -0.8015E+02    -0.8271E+02    -0.8468E+02    -0.8616E+02    -0.8727E+02    -0.8808E+02    -0.8866E+02    -0.8907E+02    -0.8935E+02    -0.8952E+02    -0.8962E+02    -0.8966E+02    -0.8966E+02    -0.8962E+02    -0.8956E+02    -0.8948E+02    -0.8938E+02    -0.8927E+02    -0.8915E+02    -0.8903E+02    -0.8890E+02    -0.8877E+02    -0.8864E+02    -0.8851E+02    -0.8839E+02    -0.8829E+02    -0.8819E+02    -0.8812E+02    -0.8808E+02    -0.8808E+02
    -0.8793E+02    -0.8793E+02    -0.8796E+02    -0.8801E+02    -0.8808E+02    -0.8816E+02    -0.8825E+02    -0.8834E+02    -0.8843E+02    -0.8852E+02    -0.8860E+02    -0.8868E+02    -0.8874E+02    -0.8879E+02    -0.8882E+02    -0.8882E+02    -0.8880E+02    -0.8874E+02    -0.8863E+02    -0.8845E+02    -0.8820E+02    -0.8785E+02    -0.8737E+02    -0.8672E+02    -0.8587E+02    -0.8474E+02    -0.8329E+02    -0.8143E+02    -0.7907E+02    -0.7612E+02    -0.7251E+02    -0.6816E+02    -0.6305E+02    -0.5720E+02    -0.5066E+02    -0.4351E+02    -0.3584E+02    -0.2777E+02    -0.1942E+02    -0.1092E+02    -0.2403E+01     0.5980E+01     0.1405E+02     0.2162E+02     0.2849E+02     0.3445E+02     0.3932E+02     0.4292E+02     0.4514E+02     0.4589E+02     0.4513E+02     0.4291E+02     0.3929E+02     0.3442E+02     0.2845E+02     0.2158E+02     0.1400E+02     0.5919E+01    -0.2471E+01    -0.1100E+02    -0.1950E+02    -0.2786E+02    -0.3593E+02    -0.4360E+02    -0.5076E+02    -0.5730E+02    -0.6315E+02    -0.6825E+02    -0.7260E+02    -0.7621E+02    -0.7915E+02    -0.8151E+02    -0.8337E+02    -0.8482E+02    -0.8594E+02    -0.8680E+02    -0.8744E+02    -0.8792E+02    -0.8828E+02    -0.8853E+02    -0.8870E+02    -0.8881E+02    -0.8888E+02    -0.8891E+02    -0.8890E+02    -0.8888E+02    -0.8883E+02    -0.8877E+02    -0.8870E+02    -0.8862E+02    -0.8853E+02    -0.8844E+02    -0.8834E+02    -0.8825E+02    -0.8816E+02    -0.8808E+02    -0.8801E+02    -0.8795E+02    -0.8792E+02    -0.8792E+02
    -0.8776E+02    -0.8776E+02    -0.8778E+02    -0.8782E+02    -0.8786E+02    -0.8792E+02    -0.8797E+02    -0.8803E+02    -0.8808E+02    -0.8813E+02    -0.8817E+02    -0.8820E+02    -0.8822E+02    -0.8822E+02    -0.8819E+02    -0.8814E+02    -0.8806E+02    -0.8794E+02    -0.8777E+02    -0.8754E+02    -0.8723E+02    -0.8682E+02    -0.8629E+02    -0.8561E+02    -0.8475E+02    -0.8366E+02    -0.8228E+02    -0.8057E+02    -0.7844E+02    -0.7585E+02    -0.7273E+02    -0.6904E+02    -0.6477E+02    -0.5993E+02    -0.5456E+02    -0.4875E+02    -0.4257E+02    -0.3612E+02    -0.2952E+02    -0.2288E+02    -0.1632E+02    -0.9954E+01    -0.3906E+01     0.1697E+01     0.6723E+01     0.1105E+02     0.1455E+02     0.1712E+02     0.1870E+02     0.1923E+02     0.1869E+02     0.1711E+02     0.1452E+02     0.1102E+02     0.6687E+01     0.1653E+01    -0.3957E+01    -0.1001E+02    -0.1638E+02    -0.2295E+02    -0.2960E+02    -0.3621E+02    -0.4265E+02    -0.4884E+02    -0.5465E+02    -0.6002E+02    -0.6486E+02    -0.6913E+02    -0.7282E+02    -0.7594E+02    -0.7852E+02    -0.8064E+02    -0.8236E+02    -0.8373E+02    -0.8482E+02    -0.8568E+02    -0.8636E+02    -0.8689E+02    -0.8729E+02    -0.8761E+02    -0.8784E+02    -0.8801E+02    -0.8814E+02    -0.8822E+02    -0.8827E+02    -0.8829E+02    -0.8830E+02    -0.8828E+02    -0.8825E+02    -0.8821E+02    -0.8816E+02    -0.8811E+02    -0.8805E+02    -0.8799E+02    -0.8793E+02    -0.8787E+02    -0.8782E+02    -0.8779E+02    -0.8776E+02    -0.8776E+02
    -0.8760E+02    -0.8760E+02    -0.8761E+02    -0.8763E+02    -0.8765E+02    -0.8768E+02    -0.8771E+02    -0.8773E+02    -0.8775E+02    -0.8776E+02    -0.8777E+02    -0.8775E+02    -0.8773E+02    -0.8768E+02    -0.8761E+02    -0.8752E+02    -0.8739E+02    -0.8722E+02    -0.8700E+02    -0.8672E+02    -0.8637E+02    -0.8593E+02    -0.8539E+02    -0.8471E+02    -0.8387E+02    -0.8284E+02    -0.8157E+02    -0.8002E+02    -0.7815E+02    -0.7592E+02    -0.7327E+02    -0.7018E+02    -0.6665E+02    -0.6267E+02    -0.5831E+02    -0.5360E+02    -0.4862E+02    -0.4347E+02    -0.3822E+02    -0.3297E+02    -0.2782E+02    -0.2287E+02    -0.1822E+02    -0.1395E+02    -0.1016E+02    -0.6931E+01    -0.4331E+01    -0.2426E+01    -0.1264E+01    -0.8758E+00    -0.1271E+01    -0.2440E+01    -0.4351E+01    -0.6959E+01    -0.1020E+02    -0.1399E+02    -0.1826E+02    -0.2292E+02    -0.2788E+02    -0.3303E+02    -0.3829E+02    -0.4354E+02    -0.4870E+02    -0.5368E+02    -0.5839E+02    -0.6276E+02    -0.6673E+02    -0.7026E+02    -0.7335E+02    -0.7599E+02    -0.7823E+02    -0.8009E+02    -0.8164E+02    -0.8290E+02    -0.8393E+02    -0.8477E+02    -0.8545E+02    -0.8600E+02    -0.8644E+02    -0.8679E+02    -0.8706E+02    -0.8728E+02    -0.8745E+02    -0.8758E+02    -0.8768E+02    -0.8775E+02    -0.8779E+02    -0.8782E+02    -0.8783E+02    -0.8783E+02    -0.8782E+02    -0.8780E+02    -0.8777E+02    -0.8774E+02    -0.8771E+02    -0.8768E+02    -0.8765E+02    -0.8763E+02    -0.8761E+02    -0.8761E+02
    -0.8745E+02    -0.8745E+02    -0.8745E+02    -0.8746E+02    -0.8746E+02    -0.8747E+02    -0.8747E+02    -0.8746E+02    -0.8745E+02    -0.8743E+02    -0.8739E+02    -0.8735E+02    -0.8728E+02    -0.8720E+02    -0.8709E+02    -0.8696E+02    -0.8679E+02    -0.8659E+02    -0.8634E+02    -0.8603E+02    -0.8566E+02    -0.8521E+02    -0.8466E+02    -0.8401E+02    -0.8321E+02    -0.8226E+02    -0.8112E+02    -0.7976E+02    -0.7814E+02    -0.7625E+02    -0.7403E+02    -0.7149E+02    -0.6860E+02    -0.6538E+02    -0.6187E+02    -0.5809E+02    -0.5411E+02    -0.4999E+02    -0.4582E+02    -0.4166E+02    -0.3759E+02    -0.3370E+02    -0.3005E+02    -0.2672E+02    -0.2378E+02    -0.2128E+02    -0.1929E+02    -0.1784E+02    -0.1695E+02    -0.1666E+02    -0.1696E+02    -0.1785E+02    -0.1931E+02    -0.2131E+02    -0.2381E+02    -0.2676E+02    -0.3009E+02    -0.3375E+02    -0.3765E+02    -0.4172E+02    -0.4588E+02    -0.5006E+02    -0.5418E+02    -0.5816E+02    -0.6194E+02    -0.6546E+02    -0.6867E+02    -0.7156E+02    -0.7410E+02    -0.7631E+02    -0.7821E+02    -0.7982E+02    -0.8118E+02    -0.8232E+02    -0.8327E+02    -0.8406E+02    -0.8472E+02    -0.8526E+02    -0.8571E+02    -0.8609E+02    -0.8639E+02    -0.8664E+02    -0.8685E+02    -0.8701E+02    -0.8715E+02    -0.8726E+02    -0.8734E+02    -0.8740E+02    -0.8745E+02    -0.8748E+02    -0.8750E+02    -0.8751E+02    -0.8751E+02    -0.8751E+02    -0.8751E+02    -0.8750E+02    -0.8749E+02    -0.8748E+02    -0.8747E+02    -0.8747E+02
    -0.8731E+02    -0.8731E+02    -0.8731E+02    -0.8730E+02    -0.8729E+02    -0.8727E+02    -0.8725E+02    -0.8722E+02    -0.8718E+02    -0.8713E+02    -0.8707E+02    -0.8699E+02    -0.8690E+02    -0.8678E+02    -0.8665E+02    -0.8648E+02    -0.8629E+02    -0.8606E+02    -0.8579E+02    -0.8547E+02    -0.8509E+02    -0.8464E+02    -0.8412E+02    -0.8350E+02    -0.8276E+02    -0.8191E+02    -0.8090E+02    -0.7972E+02    -0.7835E+02    -0.7676E+02    -0.7494E+02    -0.7287E+02    -0.7055E+02    -0.6798E+02    -0.6518E+02    -0.6219E+02    -0.5904E+02    -0.5579E+02    -0.5249E+02    -0.4921E+02    -0.4601E+02    -0.4295E+02    -0.4008E+02    -0.3747E+02    -0.3517E+02    -0.3322E+02    -0.3166E+02    -0.3052E+02    -0.2983E+02    -0.2960E+02    -0.2983E+02    -0.3053E+02    -0.3167E+02    -0.3324E+02    -0.3520E+02    -0.3751E+02    -0.4012E+02    -0.4299E+02    -0.4606E+02    -0.4926E+02    -0.5254E+02    -0.5584E+02    -0.5910E+02    -0.6225E+02    -0.6524E+02    -0.6804E+02    -0.7061E+02    -0.7293E+02    -0.7499E+02    -0.7681E+02    -0.7840E+02    -0.7977E+02    -0.8095E+02    -0.8195E+02    -0.8281E+02    -0.8354E+02    -0.8416E+02    -0.8469E+02    -0.8513E+02    -0.8551E+02    -0.8583E+02    -0.8610E+02    -0.8633E+02    -0.8653E+02    -0.8669E+02    -0.8682E+02    -0.8694E+02    -0.8703E+02    -0.8711E+02    -0.8717E+02    -0.8722E+02    -0.8725E+02    -0.8728E+02    -0.8731E+02    -0.8732E+02    -0.8733E+02    -0.8734E+02    -0.8734E+02    -0.8734E+02    -0.8734E+02
    -0.8719E+02    -0.8719E+02    -0.8718E+02    -0.8716E+02    -0.8714E+02    -0.8710E+02    -0.8706E+02    -0.8701E+02    -0.8695E+02    -0.8687E+02    -0.8679E+02    -0.8668E+02    -0.8657E+02    -0.8643E+02    -0.8627E+02    -0.8609E+02    -0.8588E+02    -0.8563E+02    -0.8535E+02    -0.8503E+02    -0.8465E+02    -0.8422E+02    -0.8372E+02    -0.8315E+02    -0.8249E+02    -0.8172E+02    -0.8085E+02    -0.7984E+02    -0.7869E+02    -0.7738E+02    -0.7590E+02    -0.7424E+02    -0.7239E+02    -0.7037E+02    -0.6818E+02    -0.6584E+02    -0.6339E+02    -0.6086E+02    -0.5829E+02    -0.5574E+02    -0.5324E+02    -0.5085E+02    -0.4862E+02    -0.4659E+02    -0.4479E+02    -0.4327E+02    -0.4206E+02    -0.4117E+02    -0.4064E+02    -0.4046E+02    -0.4064E+02    -0.4118E+02    -0.4207E+02    -0.4329E+02    -0.4481E+02    -0.4661E+02    -0.4865E+02    -0.5089E+02    -0.5328E+02    -0.5578E+02    -0.5834E+02    -0.6091E+02    -0.6344E+02    -0.6589E+02    -0.6823E+02    -0.7042E+02    -0.7244E+02    -0.7428E+02    -0.7594E+02    -0.7742E+02    -0.7873E+02    -0.7988E+02    -0.8089E+02    -0.8176E+02    -0.8253E+02    -0.8319E+02    -0.8376E+02    -0.8426E+02    -0.8469E+02    -0.8506E+02    -0.8539E+02    -0.8567E+02    -0.8591E+02    -0.8612E+02    -0.8630E+02    -0.8646E+02    -0.8659E+02    -0.8671E+02    -0.8681E+02    -0.8690E+02    -0.8697E+02    -0.8703E+02    -0.8708E+02    -0.8712E+02    -0.8716E+02    -0.8719E+02    -0.8721E+02    -0.8722E+02    -0.8723E+02    -0.8723E+02
    -0.8709E+02    -0.8709E+02    -0.8707E+02    -0.8705E+02    -0.8701E+02    -0.8696E+02    -0.8690E+02    -0.8683E+02    -0.8675E+02    -0.8666E+02    -0.8655E+02    -0.8643E+02    -0.8630E+02    -0.8614E+02    -0.8597E+02    -0.8577E+02    -0.8555E+02    -0.8530E+02    -0.8502E+02    -0.8470E+02    -0.8434E+02    -0.8393E+02    -0.8347E+02    -0.8294E+02    -0.8235E+02    -0.8168E+02    -0.8092E+02    -0.8007E+02    -0.7911E+02    -0.7804E+02    -0.7685E+02    -0.7552E+02    -0.7407E+02    -0.7250E+02    -0.7081E+02    -0.6901E+02    -0.6713E+02    -0.6520E+02    -0.6323E+02    -0.6128E+02    -0.5936E+02    -0.5753E+02    -0.5581E+02    -0.5425E+02    -0.5287E+02    -0.5170E+02    -0.5076E+02    -0.5008E+02    -0.4966E+02    -0.4953E+02    -0.4967E+02    -0.5009E+02    -0.5077E+02    -0.5171E+02    -0.5289E+02    -0.5427E+02    -0.5584E+02    -0.5756E+02    -0.5939E+02    -0.6131E+02    -0.6327E+02    -0.6523E+02    -0.6717E+02    -0.6905E+02    -0.7085E+02    -0.7254E+02    -0.7411E+02    -0.7556E+02    -0.7688E+02    -0.7807E+02    -0.7914E+02    -0.8010E+02    -0.8095E+02    -0.8171E+02    -0.8238E+02    -0.8297E+02    -0.8349E+02    -0.8395E+02    -0.8436E+02    -0.8472E+02    -0.8504E+02    -0.8532E+02    -0.8557E+02    -0.8579E+02    -0.8599E+02    -0.8616E+02    -0.8631E+02    -0.8645E+02    -0.8656E+02    -0.8667E+02    -0.8676E+02    -0.8684E+02    -0.8691E+02    -0.8697E+02    -0.8702E+02    -0.8706E+02    -0.8709E+02    -0.8712E+02    -0.8713E+02    -0.8713E+02
    -0.8700E+02    -0.8700E+02    -0.8698E+02    -0.8695E+02    -0.8690E+02    -0.8684E+02    -0.8677E+02    -0.8668E+02    -0.8659E+02    -0.8648E+02    -0.8636E+02    -0.8623E+02    -0.8608E+02    -0.8592E+02    -0.8574E+02    -0.8553E+02    -0.8531E+02    -0.8506E+02    -0.8478E+02    -0.8447E+02    -0.8413E+02    -0.8374E+02    -0.8332E+02    -0.8285E+02    -0.8232E+02    -0.8174E+02    -0.8109E+02    -0.8037E+02    -0.7957E+02    -0.7870E+02    -0.7774E+02    -0.7669E+02    -0.7556E+02    -0.7434E+02    -0.7304E+02    -0.7168E+02    -0.7025E+02    -0.6880E+02    -0.6732E+02    -0.6585E+02    -0.6441E+02    -0.6303E+02    -0.6174E+02    -0.6056E+02    -0.5952E+02    -0.5864E+02    -0.5793E+02    -0.5741E+02    -0.5710E+02    -0.5699E+02    -0.5710E+02    -0.5742E+02    -0.5794E+02    -0.5865E+02    -0.5954E+02    -0.6058E+02    -0.6176E+02    -0.6306E+02    -0.6443E+02    -0.6587E+02    -0.6734E+02    -0.6882E+02    -0.7028E+02    -0.7170E+02    -0.7307E+02    -0.7437E+02    -0.7558E+02    -0.7672E+02    -0.7776E+02    -0.7872E+02    -0.7960E+02    -0.8039E+02    -0.8111E+02    -0.8176E+02    -0.8234E+02    -0.8286E+02    -0.8334E+02    -0.8376E+02    -0.8414E+02    -0.8448E+02    -0.8479E+02    -0.8507E+02    -0.8532E+02    -0.8554E+02    -0.8574E+02    -0.8592E+02    -0.8609E+02    -0.8623E+02    -0.8636E+02    -0.8648E+02    -0.8659E+02    -0.8668E+02    -0.8677E+02    -0.8684E+02    -0.8690E+02    -0.8696E+02    -0.8700E+02    -0.8703E+02    -0.8705E+02    -0.8705E+02
    -0.8694E+02    -0.8694E+02    -0.8691E+02    -0.8687E+02    -0.8682E+02    -0.8675E+02    -0.8666E+02    -0.8657E+02    -0.8646E+02    -0.8635E+02    -0.8622E+02    -0.8608E+02    -0.8592E+02    -0.8575E+02    -0.8556E+02    -0.8536E+02    -0.8513E+02    -0.8489E+02    -0.8462E+02    -0.8433E+02    -0.8400E+02    -0.8365E+02    -0.8326E+02    -0.8284E+02    -0.8237E+02    -0.8186E+02    -0.8131E+02    -0.8070E+02    -0.8004E+02    -0.7933E+02    -0.7855E+02    -0.7772E+02    -0.7684E+02    -0.7589E+02    -0.7490E+02    -0.7386E+02    -0.7279E+02    -0.7170E+02    -0.7061E+02    -0.6952E+02    -0.6845E+02    -0.6744E+02    -0.6648E+02    -0.6561E+02    -0.6484E+02    -0.6419E+02    -0.6367E+02    -0.6328E+02    -0.6305E+02    -0.6298E+02    -0.6305E+02    -0.6329E+02    -0.6367E+02    -0.6420E+02    -0.6485E+02    -0.6562E+02    -0.6649E+02    -0.6745E+02    -0.6847E+02    -0.6953E+02    -0.7062E+02    -0.7172E+02    -0.7281E+02    -0.7388E+02    -0.7492E+02    -0.7591E+02    -0.7685E+02    -0.7774E+02    -0.7857E+02    -0.7934E+02    -0.8006E+02    -0.8071E+02    -0.8132E+02    -0.8187E+02    -0.8238E+02    -0.8285E+02    -0.8327E+02    -0.8366E+02    -0.8401E+02    -0.8433E+02    -0.8462E+02    -0.8489E+02    -0.8513E+02    -0.8535E+02    -0.8556E+02    -0.8574E+02    -0.8591E+02    -0.8607E+02    -0.8621E+02    -0.8633E+02    -0.8645E+02    -0.8656E+02    -0.8665E+02    -0.8674E+02    -0.8681E+02    -0.8687E+02    -0.8692E+02    -0.8696E+02    -0.8698E+02    -0.8698E+02
    -0.8688E+02    -0.8688E+02    -0.8686E+02    -0.8681E+02    -0.8675E+02    -0.8667E+02    -0.8658E+02    -0.8648E+02    -0.8637E+02    -0.8625E+02    -0.8611E+02    -0.8596E+02    -0.8580E+02    -0.8563E+02    -0.8544E+02    -0.8524E+02    -0.8502E+02    -0.8478E+02    -0.8453E+02    -0.8425E+02    -0.8395E+02    -0.8362E+02    -0.8327E+02    -0.8289E+02    -0.8248E+02    -0.8204E+02    -0.8156E+02    -0.8105E+02    -0.8050E+02    -0.7991E+02    -0.7929E+02    -0.7862E+02    -0.7792E+02    -0.7719E+02    -0.7643E+02    -0.7564E+02    -0.7483E+02    -0.7401E+02    -0.7320E+02    -0.7239E+02    -0.7161E+02    -0.7086E+02    -0.7017E+02    -0.6953E+02    -0.6897E+02    -0.6850E+02    -0.6812E+02    -0.6784E+02    -0.6767E+02    -0.6762E+02    -0.6767E+02    -0.6784E+02    -0.6812E+02    -0.6850E+02    -0.6898E+02    -0.6954E+02    -0.7018E+02    -0.7087E+02    -0.7162E+02    -0.7240E+02    -0.7321E+02    -0.7402E+02    -0.7484E+02    -0.7565E+02    -0.7644E+02    -0.7720E+02    -0.7793E+02    -0.7863E+02    -0.7930E+02    -0.7992E+02    -0.8051E+02    -0.8106E+02    -0.8157E+02    -0.8204E+02    -0.8248E+02    -0.8289E+02    -0.8327E+02    -0.8362E+02    -0.8395E+02    -0.8424E+02    -0.8452E+02    -0.8478E+02    -0.8501E+02    -0.8523E+02    -0.8543E+02    -0.8561E+02    -0.8579E+02    -0.8594E+02    -0.8609E+02    -0.8622E+02    -0.8635E+02    -0.8646E+02    -0.8656E+02    -0.8666E+02    -0.8674E+02    -0.8681E+02    -0.8686E+02    -0.8690E+02    -0.8693E+02    -0.8693E+02
    -0.8684E+02    -0.8684E+02    -0.8682E+02    -0.8677E+02    -0.8670E+02    -0.8662E+02    -0.8653E+02    -0.8642E+02    -0.8630E+02    -0.8618E+02    -0.8604E+02    -0.8589E+02    -0.8573E+02    -0.8556E+02    -0.8537E+02    -0.8517E+02    -0.8496E+02    -0.8473E+02    -0.8449E+02    -0.8423E+02    -0.8395E+02    -0.8366E+02    -0.8334E+02    -0.8300E+02    -0.8264E+02    -0.8225E+02    -0.8184E+02    -0.8141E+02    -0.8094E+02    -0.8046E+02    -0.7995E+02    -0.7941E+02    -0.7885E+02    -0.7827E+02    -0.7768E+02    -0.7707E+02    -0.7646E+02    -0.7584E+02    -0.7523E+02    -0.7463E+02    -0.7405E+02    -0.7350E+02    -0.7299E+02    -0.7253E+02    -0.7212E+02    -0.7177E+02    -0.7150E+02    -0.7130E+02    -0.7118E+02    -0.7114E+02    -0.7118E+02    -0.7130E+02    -0.7150E+02    -0.7178E+02    -0.7212E+02    -0.7253E+02    -0.7299E+02    -0.7350E+02    -0.7405E+02    -0.7463E+02    -0.7523E+02    -0.7584E+02    -0.7646E+02    -0.7707E+02    -0.7768E+02    -0.7828E+02    -0.7885E+02    -0.7941E+02    -0.7995E+02    -0.8046E+02    -0.8094E+02    -0.8140E+02    -0.8184E+02    -0.8225E+02    -0.8263E+02    -0.8299E+02    -0.8333E+02    -0.8365E+02    -0.8394E+02    -0.8422E+02    -0.8448E+02    -0.8472E+02    -0.8494E+02    -0.8515E+02    -0.8535E+02    -0.8553E+02    -0.8570E+02    -0.8586E+02    -0.8601E+02    -0.8615E+02    -0.8627E+02    -0.8639E+02    -0.8650E+02    -0.8660E+02    -0.8668E+02    -0.8676E+02    -0.8682E+02    -0.8686E+02    -0.8689E+02    -0.8689E+02
    -0.8682E+02    -0.8682E+02    -0.8679E+02    -0.8674E+02    -0.8667E+02    -0.8659E+02    -0.8649E+02    -0.8638E+02    -0.8626E+02    -0.8613E+02    -0.8599E+02    -0.8585E+02    -0.8569E+02    -0.8552E+02    -0.8534E+02    -0.8515E+02    -0.8494E+02    -0.8473E+02    -0.8450E+02    -0.8426E+02    -0.8400E+02    -0.8373E+02    -0.8344E+02    -0.8314E+02    -0.8282E+02    -0.8248E+02    -0.8213E+02    -0.8176E+02    -0.8137E+02    -0.8096E+02    -0.8054E+02    -0.8010E+02    -0.7965E+02    -0.7919E+02    -0.7872E+02    -0.7824E+02    -0.7777E+02    -0.7729E+02    -0.7683E+02    -0.7637E+02    -0.7594E+02    -0.7553E+02    -0.7515E+02    -0.7481E+02    -0.7451E+02    -0.7426E+02    -0.7405E+02    -0.7391E+02    -0.7382E+02    -0.7379E+02    -0.7382E+02    -0.7391E+02    -0.7405E+02    -0.7426E+02    -0.7451E+02    -0.7481E+02    -0.7515E+02    -0.7553E+02    -0.7594E+02    -0.7637E+02    -0.7683E+02    -0.7729E+02    -0.7776E+02    -0.7824E+02    -0.7872E+02    -0.7919E+02    -0.7965E+02    -0.8010E+02    -0.8053E+02    -0.8095E+02    -0.8136E+02    -0.8175E+02    -0.8212E+02    -0.8247E+02    -0.8281E+02    -0.8313E+02    -0.8343E+02    -0.8371E+02    -0.8398E+02    -0.8424E+02    -0.8448E+02    -0.8470E+02    -0.8492E+02    -0.8512E+02    -0.8531E+02    -0.8549E+02    -0.8565E+02    -0.8581E+02    -0.8596E+02    -0.8610E+02    -0.8622E+02    -0.8634E+02    -0.8646E+02    -0.8656E+02    -0.8665E+02    -0.8672E+02    -0.8679E+02    -0.8683E+02    -0.8686E+02    -0.8686E+02
    -0.8680E+02    -0.8680E+02    -0.8677E+02    -0.8672E+02    -0.8665E+02    -0.8657E+02    -0.8647E+02    -0.8636E+02    -0.8624E+02    -0.8611E+02    -0.8598E+02    -0.8583E+02    -0.8567E+02    -0.8551E+02    -0.8534E+02    -0.8515E+02    -0.8496E+02    -0.8476E+02    -0.8454E+02    -0.8432E+02    -0.8408E+02    -0.8384E+02    -0.8358E+02    -0.8331E+02    -0.8302E+02    -0.8273E+02    -0.8242E+02    -0.8210E+02    -0.8177E+02    -0.8143E+02    -0.8107E+02    -0.8071E+02    -0.8034E+02    -0.7997E+02    -0.7959E+02    -0.7921E+02    -0.7884E+02    -0.7847E+02    -0.7810E+02    -0.7776E+02    -0.7742E+02    -0.7711E+02    -0.7683E+02    -0.7657E+02    -0.7634E+02    -0.7616E+02    -0.7600E+02    -0.7590E+02    -0.7583E+02    -0.7581E+02    -0.7583E+02    -0.7590E+02    -0.7600E+02    -0.7615E+02    -0.7634E+02    -0.7657E+02    -0.7682E+02    -0.7711E+02    -0.7742E+02    -0.7775E+02    -0.7810E+02    -0.7846E+02    -0.7883E+02    -0.7921E+02    -0.7958E+02    -0.7996E+02    -0.8033E+02    -0.8070E+02    -0.8106E+02    -0.8142E+02    -0.8176E+02    -0.8209E+02    -0.8241E+02    -0.8271E+02    -0.8301E+02    -0.8329E+02    -0.8356E+02    -0.8382E+02    -0.8406E+02    -0.8429E+02    -0.8452E+02    -0.8473E+02    -0.8493E+02    -0.8512E+02    -0.8530E+02    -0.8547E+02    -0.8563E+02    -0.8579E+02    -0.8593E+02    -0.8607E+02    -0.8620E+02    -0.8632E+02    -0.8643E+02    -0.8653E+02    -0.8662E+02    -0.8670E+02    -0.8677E+02    -0.8681E+02    -0.8684E+02    -0.8684E+02
    -0.8680E+02    -0.8680E+02    -0.8677E+02    -0.8672E+02    -0.8665E+02    -0.8656E+02    -0.8646E+02    -0.8636E+02    -0.8624E+02    -0.8611E+02    -0.8598E+02    -0.8583E+02    -0.8568E+02    -0.8553E+02    -0.8536E+02    -0.8519E+02    -0.8500E+02    -0.8481E+02    -0.8462E+02    -0.8441E+02    -0.8419E+02    -0.8397E+02    -0.8373E+02    -0.8349E+02    -0.8324E+02    -0.8298E+02    -0.8271E+02    -0.8243E+02    -0.8215E+02    -0.8186E+02    -0.8156E+02    -0.8126E+02    -0.8095E+02    -0.8064E+02    -0.8034E+02    -0.8003E+02    -0.7973E+02    -0.7943E+02    -0.7915E+02    -0.7887E+02    -0.7862E+02    -0.7837E+02    -0.7815E+02    -0.7795E+02    -0.7778E+02    -0.7764E+02    -0.7752E+02    -0.7744E+02    -0.7739E+02    -0.7737E+02    -0.7739E+02    -0.7744E+02    -0.7752E+02    -0.7764E+02    -0.7778E+02    -0.7795E+02    -0.7815E+02    -0.7837E+02    -0.7861E+02    -0.7887E+02    -0.7914E+02    -0.7943E+02    -0.7972E+02    -0.8002E+02    -0.8033E+02    -0.8063E+02    -0.8094E+02    -0.8125E+02    -0.8155E+02    -0.8184E+02    -0.8213E+02    -0.8242E+02    -0.8269E+02    -0.8296E+02    -0.8322E+02    -0.8347E+02    -0.8371E+02    -0.8394E+02    -0.8416E+02    -0.8438E+02    -0.8458E+02    -0.8478E+02    -0.8497E+02    -0.8515E+02    -0.8532E+02    -0.8548E+02    -0.8564E+02    -0.8579E+02    -0.8593E+02    -0.8606E+02    -0.8619E+02    -0.8631E+02    -0.8642E+02    -0.8652E+02    -0.8661E+02    -0.8669E+02    -0.8676E+02    -0.8680E+02    -0.8683E+02    -0.8683E+02
    -0.8680E+02    -0.8680E+02    -0.8677E+02    -0.8672E+02    -0.8665E+02    -0.8657E+02    -0.8647E+02    -0.8636E+02    -0.8625E+02    -0.8613E+02    -0.8599E+02    -0.8586E+02    -0.8571E+02    -0.8556E+02    -0.8540E+02    -0.8524E+02    -0.8507E+02    -0.8489E+02    -0.8471E+02    -0.8452E+02    -0.8432E+02    -0.8411E+02    -0.8390E+02    -0.8369E+02    -0.8346E+02    -0.8323E+02    -0.8300E+02    -0.8276E+02    -0.8251E+02    -0.8226E+02    -0.8201E+02    -0.8175E+02    -0.8149E+02    -0.8124E+02    -0.8098E+02    -0.8073E+02    -0.8049E+02    -0.8025E+02    -0.8002E+02    -0.7980E+02    -0.7959E+02    -0.7940E+02    -0.7923E+02    -0.7907E+02    -0.7894E+02    -0.7882E+02    -0.7873E+02    -0.7867E+02    -0.7863E+02    -0.7862E+02    -0.7863E+02    -0.7867E+02    -0.7873E+02    -0.7882E+02    -0.7893E+02    -0.7907E+02    -0.7922E+02    -0.7940E+02    -0.7959E+02    -0.7979E+02    -0.8001E+02    -0.8024E+02    -0.8048E+02    -0.8072E+02    -0.8097E+02    -0.8123E+02    -0.8148E+02    -0.8174E+02    -0.8199E+02    -0.8224E+02    -0.8249E+02    -0.8273E+02    -0.8297E+02    -0.8321E+02    -0.8344E+02    -0.8366E+02    -0.8388E+02    -0.8408E+02    -0.8429E+02    -0.8448E+02    -0.8467E+02    -0.8485E+02    -0.8503E+02    -0.8520E+02    -0.8536E+02    -0.8551E+02    -0.8566E+02    -0.8581E+02    -0.8594E+02    -0.8607E+02    -0.8620E+02    -0.8631E+02    -0.8642E+02    -0.8652E+02    -0.8661E+02    -0.8669E+02    -0.8676E+02    -0.8680E+02    -0.8683E+02    -0.8683E+02
    -0.8681E+02    -0.8681E+02    -0.8678E+02    -0.8673E+02    -0.8666E+02    -0.8658E+02    -0.8648E+02    -0.8638E+02    -0.8627E+02    -0.8615E+02    -0.8602E+02    -0.8589E+02    -0.8576E+02    -0.8561E+02    -0.8546E+02    -0.8531E+02    -0.8515E+02    -0.8498E+02    -0.8481E+02    -0.8464E+02    -0.8446E+02    -0.8427E+02    -0.8408E+02    -0.8389E+02    -0.8369E+02    -0.8348E+02    -0.8327E+02    -0.8306E+02    -0.8285E+02    -0.8263E+02    -0.8242E+02    -0.8220E+02    -0.8198E+02    -0.8177E+02    -0.8155E+02    -0.8135E+02    -0.8114E+02    -0.8095E+02    -0.8076E+02    -0.8058E+02    -0.8041E+02    -0.8026E+02    -0.8012E+02    -0.7999E+02    -0.7988E+02    -0.7979E+02    -0.7972E+02    -0.7967E+02    -0.7964E+02    -0.7963E+02    -0.7964E+02    -0.7967E+02    -0.7972E+02    -0.7979E+02    -0.7988E+02    -0.7999E+02    -0.8011E+02    -0.8025E+02    -0.8040E+02    -0.8057E+02    -0.8075E+02    -0.8093E+02    -0.8113E+02    -0.8133E+02    -0.8154E+02    -0.8175E+02    -0.8197E+02    -0.8218E+02    -0.8240E+02    -0.8261E+02    -0.8283E+02    -0.8304E+02    -0.8325E+02    -0.8346E+02    -0.8366E+02    -0.8386E+02    -0.8405E+02    -0.8424E+02    -0.8442E+02    -0.8460E+02    -0.8477E+02    -0.8494E+02    -0.8511E+02    -0.8526E+02    -0.8541E+02    -0.8556E+02    -0.8570E+02    -0.8584E+02    -0.8597E+02    -0.8610E+02    -0.8622E+02    -0.8633E+02    -0.8643E+02    -0.8653E+02    -0.8662E+02    -0.8670E+02    -0.8676E+02    -0.8681E+02    -0.8683E+02    -0.8683E+02
    -0.8682E+02    -0.8682E+02    -0.8679E+02    -0.8674E+02    -0.8668E+02    -0.8660E+02    -0.8651E+02    -0.8641E+02    -0.8630E+02    -0.8619E+02    -0.8607E+02    -0.8594E+02    -0.8581E+02    -0.8567E+02    -0.8553E+02    -0.8539E+02    -0.8524E+02    -0.8509E+02    -0.8493E+02    -0.8477E+02    -0.8460E+02    -0.8444E+02    -0.8426E+02    -0.8409E+02    -0.8391E+02    -0.8373E+02    -0.8354E+02    -0.8336E+02    -0.8317E+02    -0.8298E+02    -0.8280E+02    -0.8261E+02    -0.8242E+02    -0.8224E+02    -0.8206E+02    -0.8188E+02    -0.8171E+02    -0.8155E+02    -0.8139E+02    -0.8125E+02    -0.8111E+02    -0.8098E+02    -0.8087E+02    -0.8077E+02    -0.8068E+02    -0.8061E+02    -0.8055E+02    -0.8051E+02    -0.8048E+02    -0.8047E+02    -0.8048E+02    -0.8050E+02    -0.8054E+02    -0.8060E+02    -0.8067E+02    -0.8076E+02    -0.8086E+02    -0.8098E+02    -0.8110E+02    -0.8124E+02    -0.8138E+02    -0.8154E+02    -0.8170E+02    -0.8187E+02    -0.8205E+02    -0.8222E+02    -0.8241E+02    -0.8259E+02    -0.8278E+02    -0.8296E+02    -0.8315E+02    -0.8333E+02    -0.8352E+02    -0.8370E+02    -0.8388E+02    -0.8406E+02    -0.8423E+02    -0.8440E+02    -0.8457E+02    -0.8473E+02    -0.8489E+02    -0.8504E+02    -0.8519E+02    -0.8534E+02    -0.8548E+02    -0.8562E+02    -0.8576E+02    -0.8589E+02    -0.8601E+02    -0.8613E+02    -0.8624E+02    -0.8635E+02    -0.8645E+02    -0.8655E+02    -0.8664E+02    -0.8671E+02    -0.8677E+02    -0.8682E+02    -0.8684E+02    -0.8684E+02
    -0.8683E+02    -0.8683E+02    -0.8681E+02    -0.8676E+02    -0.8670E+02    -0.8662E+02    -0.8653E+02    -0.8644E+02    -0.8634E+02    -0.8623E+02    -0.8611E+02    -0.8599E+02    -0.8587E+02    -0.8574E+02    -0.8561E+02    -0.8548E+02    -0.8534E+02    -0.8520E+02    -0.8505E+02    -0.8490E+02    -0.8475E+02    -0.8460E+02    -0.8444E+02    -0.8429E+02    -0.8413E+02    -0.8397E+02    -0.8380E+02    -0.8364E+02    -0.8347E+02    -0.8331E+02    -0.8315E+02    -0.8299E+02    -0.8283E+02    -0.8267E+02    -0.8252E+02    -0.8237E+02    -0.8222E+02    -0.8208E+02    -0.8195E+02    -0.8183E+02    -0.8171E+02    -0.8161E+02    -0.8151E+02    -0.8143E+02    -0.8136E+02    -0.8130E+02    -0.8125E+02    -0.8122E+02    -0.8119E+02    -0.8119E+02    -0.8119E+02    -0.8121E+02    -0.8125E+02    -0.8129E+02    -0.8135E+02    -0.8142E+02    -0.8151E+02    -0.8160E+02    -0.8171E+02    -0.8182E+02    -0.8194E+02    -0.8207E+02    -0.8221E+02    -0.8235E+02    -0.8250E+02    -0.8265E+02    -0.8281E+02    -0.8297E+02    -0.8313E+02    -0.8329E+02    -0.8345E+02    -0.8361E+02    -0.8377E+02    -0.8394E+02    -0.8410E+02    -0.8425E+02    -0.8441E+02    -0.8456E+02    -0.8471E+02    -0.8486E+02    -0.8501E+02    -0.8515E+02    -0.8529E+02    -0.8543E+02    -0.8556E+02    -0.8569E+02    -0.8582E+02    -0.8594E+02    -0.8606E+02    -0.8617E+02    -0.8628E+02    -0.8638E+02    -0.8648E+02    -0.8657E+02    -0.8666E+02    -0.8673E+02    -0.8679E+02    -0.8683E+02    -0.8686E+02    -0.8686E+02
    -0.8685E+02    -0.8685E+02    -0.8683E+02    -0.8678E+02    -0.8672E+02    -0.8665E+02    -0.8657E+02    -0.8648E+02    -0.8638E+02    -0.8627E+02    -0.8617E+02    -0.8605E+02    -0.8594E+02    -0.8582E+02    -0.8570E+02    -0.8557E+02    -0.8544E+02    -0.8531E+02    -0.8518E+02    -0.8504E+02    -0.8490E+02    -0.8477E+02    -0.8462E+02    -0.8448E+02    -0.8434E+02    -0.8419E+02    -0.8405E+02    -0.8390E+02    -0.8376E+02    -0.8362E+02    -0.8347E+02    -0.8333E+02    -0.8319E+02    -0.8306E+02    -0.8293E+02    -0.8280E+02    -0.8267E+02    -0.8256E+02    -0.8245E+02    -0.8234E+02    -0.8225E+02    -0.8216E+02    -0.8208E+02    -0.8201E+02    -0.8195E+02    -0.8190E+02    -0.8186E+02    -0.8183E+02    -0.8181E+02    -0.8180E+02    -0.8181E+02    -0.8182E+02    -0.8185E+02    -0.8189E+02    -0.8194E+02    -0.8200E+02    -0.8207E+02    -0.8215E+02    -0.8224E+02    -0.8233E+02    -0.8243E+02    -0.8254E+02    -0.8266E+02    -0.8278E+02    -0.8291E+02    -0.8304E+02    -0.8317E+02    -0.8331E+02    -0.8345E+02    -0.8359E+02    -0.8373E+02    -0.8388E+02    -0.8402E+02    -0.8416E+02    -0.8431E+02    -0.8445E+02    -0.8459E+02    -0.8473E+02    -0.8486E+02    -0.8500E+02    -0.8513E+02    -0.8527E+02    -0.8539E+02    -0.8552E+02    -0.8564E+02    -0.8577E+02    -0.8588E+02    -0.8600E+02    -0.8611E+02    -0.8622E+02    -0.8632E+02    -0.8642E+02    -0.8651E+02    -0.8660E+02    -0.8668E+02    -0.8675E+02    -0.8681E+02    -0.8685E+02    -0.8687E+02    -0.8687E+02
    -0.8687E+02    -0.8687E+02    -0.8685E+02    -0.8681E+02    -0.8675E+02    -0.8668E+02    -0.8660E+02    -0.8652E+02    -0.8642E+02    -0.8633E+02    -0.8622E+02    -0.8612E+02    -0.8601E+02    -0.8590E+02    -0.8578E+02    -0.8567E+02    -0.8555E+02    -0.8543E+02    -0.8530E+02    -0.8518E+02    -0.8505E+02    -0.8493E+02    -0.8480E+02    -0.8467E+02    -0.8454E+02    -0.8441E+02    -0.8428E+02    -0.8416E+02    -0.8403E+02    -0.8390E+02    -0.8378E+02    -0.8365E+02    -0.8353E+02    -0.8341E+02    -0.8330E+02    -0.8319E+02    -0.8308E+02    -0.8298E+02    -0.8289E+02    -0.8280E+02    -0.8272E+02    -0.8264E+02    -0.8257E+02    -0.8251E+02    -0.8246E+02    -0.8242E+02    -0.8239E+02    -0.8236E+02    -0.8235E+02    -0.8234E+02    -0.8234E+02    -0.8236E+02    -0.8238E+02    -0.8241E+02    -0.8246E+02    -0.8251E+02    -0.8256E+02    -0.8263E+02    -0.8271E+02    -0.8279E+02    -0.8287E+02    -0.8297E+02    -0.8307E+02    -0.8317E+02    -0.8328E+02    -0.8339E+02    -0.8351E+02    -0.8363E+02    -0.8375E+02    -0.8388E+02    -0.8400E+02    -0.8413E+02    -0.8425E+02    -0.8438E+02    -0.8451E+02    -0.8464E+02    -0.8476E+02    -0.8489E+02    -0.8501E+02    -0.8514E+02    -0.8526E+02    -0.8538E+02    -0.8550E+02    -0.8562E+02    -0.8573E+02    -0.8584E+02    -0.8596E+02    -0.8606E+02    -0.8617E+02    -0.8627E+02    -0.8637E+02    -0.8646E+02    -0.8655E+02    -0.8663E+02    -0.8671E+02    -0.8677E+02    -0.8683E+02    -0.8687E+02    -0.8689E+02    -0.8689E+02
    -0.8690E+02    -0.8690E+02    -0.8687E+02    -0.8683E+02    -0.8678E+02    -0.8671E+02    -0.8664E+02    -0.8656E+02    -0.8647E+02    -0.8638E+02    -0.8628E+02    -0.8618E+02    -0.8608E+02    -0.8598E+02    -0.8587E+02    -0.8576E+02    -0.8565E+02    -0.8554E+02    -0.8543E+02    -0.8532E+02    -0.8520E+02    -0.8509E+02    -0.8497E+02    -0.8486E+02    -0.8474E+02    -0.8462E+02    -0.8451E+02    -0.8439E+02    -0.8428E+02    -0.8417E+02    -0.8406E+02    -0.8395E+02    -0.8384E+02    -0.8374E+02    -0.8364E+02    -0.8354E+02    -0.8345E+02    -0.8336E+02    -0.8328E+02    -0.8321E+02    -0.8314E+02    -0.8307E+02    -0.8301E+02    -0.8296E+02    -0.8292E+02    -0.8288E+02    -0.8285E+02    -0.8283E+02    -0.8282E+02    -0.8282E+02    -0.8282E+02    -0.8283E+02    -0.8285E+02    -0.8288E+02    -0.8291E+02    -0.8296E+02    -0.8300E+02    -0.8306E+02    -0.8313E+02    -0.8319E+02    -0.8327E+02    -0.8335E+02    -0.8344E+02    -0.8353E+02    -0.8362E+02    -0.8372E+02    -0.8382E+02    -0.8393E+02    -0.8403E+02    -0.8414E+02    -0.8425E+02    -0.8437E+02    -0.8448E+02    -0.8459E+02    -0.8471E+02    -0.8482E+02    -0.8494E+02    -0.8505E+02    -0.8516E+02    -0.8528E+02    -0.8539E+02    -0.8550E+02    -0.8561E+02    -0.8572E+02    -0.8582E+02    -0.8593E+02    -0.8603E+02    -0.8613E+02    -0.8623E+02    -0.8632E+02    -0.8642E+02    -0.8650E+02    -0.8659E+02    -0.8667E+02    -0.8674E+02    -0.8680E+02    -0.8685E+02    -0.8689E+02    -0.8691E+02    -0.8691E+02
    -0.8692E+02    -0.8692E+02    -0.8690E+02    -0.8686E+02    -0.8681E+02    -0.8675E+02    -0.8668E+02    -0.8660E+02    -0.8652E+02    -0.8643E+02    -0.8634E+02    -0.8625E+02    -0.8616E+02    -0.8606E+02    -0.8596E+02    -0.8586E+02    -0.8576E+02    -0.8566E+02    -0.8555E+02    -0.8545E+02    -0.8535E+02    -0.8524E+02    -0.8514E+02    -0.8503E+02    -0.8493E+02    -0.8482E+02    -0.8472E+02    -0.8462E+02    -0.8452E+02    -0.8442E+02    -0.8432E+02    -0.8422E+02    -0.8413E+02    -0.8404E+02    -0.8395E+02    -0.8387E+02    -0.8379E+02    -0.8371E+02    -0.8364E+02    -0.8357E+02    -0.8351E+02    -0.8346E+02    -0.8341E+02    -0.8336E+02    -0.8333E+02    -0.8330E+02    -0.8327E+02    -0.8325E+02    -0.8324E+02    -0.8324E+02    -0.8324E+02    -0.8325E+02    -0.8327E+02    -0.8329E+02    -0.8332E+02    -0.8336E+02    -0.8340E+02    -0.8345E+02    -0.8350E+02    -0.8356E+02    -0.8363E+02    -0.8370E+02    -0.8377E+02    -0.8385E+02    -0.8393E+02    -0.8402E+02    -0.8411E+02    -0.8420E+02    -0.8430E+02    -0.8439E+02    -0.8449E+02    -0.8459E+02    -0.8469E+02    -0.8479E+02    -0.8489E+02    -0.8500E+02    -0.8510E+02    -0.8520E+02    -0.8531E+02    -0.8541E+02    -0.8551E+02    -0.8561E+02    -0.8571E+02    -0.8581E+02    -0.8591E+02    -0.8601E+02    -0.8610E+02    -0.8620E+02    -0.8629E+02    -0.8638E+02    -0.8647E+02    -0.8655E+02    -0.8663E+02    -0.8670E+02    -0.8677E+02    -0.8683E+02    -0.8688E+02    -0.8691E+02    -0.8693E+02    -0.8693E+02
    -0.8694E+02    -0.8694E+02    -0.8692E+02    -0.8689E+02    -0.8684E+02    -0.8678E+02    -0.8672E+02    -0.8664E+02    -0.8657E+02    -0.8649E+02    -0.8640E+02    -0.8632E+02    -0.8623E+02    -0.8614E+02    -0.8605E+02    -0.8596E+02    -0.8586E+02    -0.8577E+02    -0.8568E+02    -0.8558E+02    -0.8549E+02    -0.8539E+02    -0.8530E+02    -0.8520E+02    -0.8511E+02    -0.8501E+02    -0.8492E+02    -0.8483E+02    -0.8474E+02    -0.8465E+02    -0.8456E+02    -0.8448E+02    -0.8440E+02    -0.8432E+02    -0.8424E+02    -0.8417E+02    -0.8410E+02    -0.8403E+02    -0.8397E+02    -0.8391E+02    -0.8386E+02    -0.8381E+02    -0.8376E+02    -0.8373E+02    -0.8369E+02    -0.8367E+02    -0.8365E+02    -0.8363E+02    -0.8362E+02    -0.8362E+02    -0.8362E+02    -0.8363E+02    -0.8364E+02    -0.8366E+02    -0.8369E+02    -0.8372E+02    -0.8376E+02    -0.8380E+02    -0.8385E+02    -0.8390E+02    -0.8395E+02    -0.8402E+02    -0.8408E+02    -0.8415E+02    -0.8422E+02    -0.8430E+02    -0.8438E+02    -0.8446E+02    -0.8454E+02    -0.8462E+02    -0.8471E+02    -0.8480E+02    -0.8489E+02    -0.8498E+02    -0.8507E+02    -0.8517E+02    -0.8526E+02    -0.8535E+02    -0.8545E+02    -0.8554E+02    -0.8563E+02    -0.8573E+02    -0.8582E+02    -0.8591E+02    -0.8600E+02    -0.8609E+02    -0.8618E+02    -0.8627E+02    -0.8635E+02    -0.8644E+02    -0.8652E+02    -0.8659E+02    -0.8667E+02    -0.8674E+02    -0.8680E+02    -0.8686E+02    -0.8690E+02    -0.8694E+02    -0.8696E+02    -0.8696E+02
    -0.8697E+02    -0.8697E+02    -0.8695E+02    -0.8691E+02    -0.8687E+02    -0.8682E+02    -0.8675E+02    -0.8669E+02    -0.8662E+02    -0.8654E+02    -0.8646E+02    -0.8639E+02    -0.8630E+02    -0.8622E+02    -0.8614E+02    -0.8605E+02    -0.8597E+02    -0.8588E+02    -0.8579E+02    -0.8571E+02    -0.8562E+02    -0.8553E+02    -0.8545E+02    -0.8536E+02    -0.8528E+02    -0.8519E+02    -0.8511E+02    -0.8503E+02    -0.8495E+02    -0.8487E+02    -0.8479E+02    -0.8472E+02    -0.8464E+02    -0.8457E+02    -0.8450E+02    -0.8444E+02    -0.8438E+02    -0.8432E+02    -0.8427E+02    -0.8421E+02    -0.8417E+02    -0.8413E+02    -0.8409E+02    -0.8406E+02    -0.8403E+02    -0.8400E+02    -0.8398E+02    -0.8397E+02    -0.8396E+02    -0.8396E+02    -0.8396E+02    -0.8397E+02    -0.8398E+02    -0.8400E+02    -0.8402E+02    -0.8405E+02    -0.8408E+02    -0.8412E+02    -0.8416E+02    -0.8420E+02    -0.8425E+02    -0.8431E+02    -0.8436E+02    -0.8442E+02    -0.8449E+02    -0.8455E+02    -0.8462E+02    -0.8469E+02    -0.8477E+02    -0.8484E+02    -0.8492E+02    -0.8500E+02    -0.8508E+02    -0.8516E+02    -0.8525E+02    -0.8533E+02    -0.8541E+02    -0.8550E+02    -0.8558E+02    -0.8567E+02    -0.8575E+02    -0.8584E+02    -0.8592E+02    -0.8601E+02    -0.8609E+02    -0.8617E+02    -0.8626E+02    -0.8634E+02    -0.8642E+02    -0.8649E+02    -0.8657E+02    -0.8664E+02    -0.8671E+02    -0.8677E+02    -0.8683E+02    -0.8689E+02    -0.8693E+02    -0.8696E+02    -0.8698E+02    -0.8698E+02
    -0.8699E+02    -0.8699E+02    -0.8697E+02    -0.8694E+02    -0.8690E+02    -0.8685E+02    -0.8679E+02    -0.8673E+02    -0.8667E+02    -0.8660E+02    -0.8652E+02    -0.8645E+02    -0.8638E+02    -0.8630E+02    -0.8622E+02    -0.8614E+02    -0.8607E+02    -0.8599E+02    -0.8591E+02    -0.8583E+02    -0.8575E+02    -0.8567E+02    -0.8559E+02    -0.8552E+02    -0.8544E+02    -0.8536E+02    -0.8529E+02    -0.8522E+02    -0.8514E+02    -0.8507E+02    -0.8500E+02    -0.8494E+02    -0.8487E+02    -0.8481E+02    -0.8475E+02    -0.8469E+02    -0.8464E+02    -0.8459E+02    -0.8454E+02    -0.8449E+02    -0.8445E+02    -0.8442E+02    -0.8438E+02    -0.8436E+02    -0.8433E+02    -0.8431E+02    -0.8429E+02    -0.8428E+02    -0.8427E+02    -0.8427E+02    -0.8427E+02    -0.8428E+02    -0.8429E+02    -0.8431E+02    -0.8433E+02    -0.8435E+02    -0.8438E+02    -0.8441E+02    -0.8444E+02    -0.8448E+02    -0.8453E+02    -0.8457E+02    -0.8462E+02    -0.8468E+02    -0.8473E+02    -0.8479E+02    -0.8485E+02    -0.8492E+02    -0.8498E+02    -0.8505E+02    -0.8512E+02    -0.8519E+02    -0.8526E+02    -0.8533E+02    -0.8541E+02    -0.8548E+02    -0.8556E+02    -0.8564E+02    -0.8571E+02    -0.8579E+02    -0.8587E+02    -0.8595E+02    -0.8602E+02    -0.8610E+02    -0.8618E+02    -0.8625E+02    -0.8633E+02    -0.8640E+02    -0.8648E+02    -0.8655E+02    -0.8662E+02    -0.8669E+02    -0.8675E+02    -0.8681E+02    -0.8687E+02    -0.8691E+02    -0.8695E+02    -0.8699E+02    -0.8700E+02    -0.8700E+02
    -0.8702E+02    -0.8702E+02    -0.8700E+02    -0.8697E+02    -0.8693E+02    -0.8688E+02    -0.8683E+02    -0.8677E+02    -0.8671E+02    -0.8665E+02    -0.8658E+02    -0.8652E+02    -0.8645E+02    -0.8638E+02    -0.8631E+02    -0.8623E+02    -0.8616E+02    -0.8609E+02    -0.8602E+02    -0.8595E+02    -0.8587E+02    -0.8580E+02    -0.8573E+02    -0.8566E+02    -0.8559E+02    -0.8553E+02    -0.8546E+02    -0.8539E+02    -0.8533E+02    -0.8526E+02    -0.8520E+02    -0.8514E+02    -0.8509E+02    -0.8503E+02    -0.8498E+02    -0.8493E+02    -0.8488E+02    -0.8483E+02    -0.8479E+02    -0.8475E+02    -0.8472E+02    -0.8468E+02    -0.8466E+02    -0.8463E+02    -0.8461E+02    -0.8459E+02    -0.8458E+02    -0.8457E+02    -0.8456E+02    -0.8456E+02    -0.8456E+02    -0.8456E+02    -0.8457E+02    -0.8459E+02    -0.8460E+02    -0.8462E+02    -0.8465E+02    -0.8468E+02    -0.8471E+02    -0.8474E+02    -0.8478E+02    -0.8482E+02    -0.8487E+02    -0.8491E+02    -0.8496E+02    -0.8501E+02    -0.8507E+02    -0.8512E+02    -0.8518E+02    -0.8524E+02    -0.8530E+02    -0.8537E+02    -0.8543E+02    -0.8550E+02    -0.8556E+02    -0.8563E+02    -0.8570E+02    -0.8577E+02    -0.8584E+02    -0.8591E+02    -0.8598E+02    -0.8605E+02    -0.8612E+02    -0.8619E+02    -0.8626E+02    -0.8633E+02    -0.8640E+02    -0.8647E+02    -0.8654E+02    -0.8660E+02    -0.8667E+02    -0.8673E+02    -0.8679E+02    -0.8685E+02    -0.8690E+02    -0.8694E+02    -0.8698E+02    -0.8701E+02    -0.8702E+02    -0.8702E+02
    -0.8704E+02    -0.8704E+02    -0.8702E+02    -0.8700E+02    -0.8696E+02    -0.8692E+02    -0.8687E+02    -0.8682E+02    -0.8676E+02    -0.8670E+02    -0.8664E+02    -0.8658E+02    -0.8651E+02    -0.8645E+02    -0.8639E+02    -0.8632E+02    -0.8625E+02    -0.8619E+02    -0.8612E+02    -0.8606E+02    -0.8599E+02    -0.8593E+02    -0.8587E+02    -0.8580E+02    -0.8574E+02    -0.8568E+02    -0.8562E+02    -0.8556E+02    -0.8550E+02    -0.8544E+02    -0.8539E+02    -0.8534E+02    -0.8529E+02    -0.8524E+02    -0.8519E+02    -0.8515E+02    -0.8510E+02    -0.8506E+02    -0.8503E+02    -0.8499E+02    -0.8496E+02    -0.8493E+02    -0.8491E+02    -0.8488E+02    -0.8486E+02    -0.8485E+02    -0.8484E+02    -0.8483E+02    -0.8482E+02    -0.8482E+02    -0.8482E+02    -0.8482E+02    -0.8483E+02    -0.8484E+02    -0.8486E+02    -0.8488E+02    -0.8490E+02    -0.8492E+02    -0.8495E+02    -0.8498E+02    -0.8501E+02    -0.8505E+02    -0.8509E+02    -0.8513E+02    -0.8517E+02    -0.8522E+02    -0.8527E+02    -0.8532E+02    -0.8537E+02    -0.8542E+02    -0.8548E+02    -0.8554E+02    -0.8559E+02    -0.8565E+02    -0.8571E+02    -0.8577E+02    -0.8584E+02    -0.8590E+02    -0.8596E+02    -0.8602E+02    -0.8609E+02    -0.8615E+02    -0.8622E+02    -0.8628E+02    -0.8635E+02    -0.8641E+02    -0.8647E+02    -0.8654E+02    -0.8660E+02    -0.8666E+02    -0.8672E+02    -0.8678E+02    -0.8683E+02    -0.8688E+02    -0.8693E+02    -0.8697E+02    -0.8701E+02    -0.8703E+02    -0.8705E+02    -0.8705E+02
    -0.8706E+02    -0.8706E+02    -0.8705E+02    -0.8702E+02    -0.8699E+02    -0.8695E+02    -0.8691E+02    -0.8686E+02    -0.8681E+02    -0.8675E+02    -0.8670E+02    -0.8664E+02    -0.8658E+02    -0.8652E+02    -0.8646E+02    -0.8640E+02    -0.8634E+02    -0.8628E+02    -0.8623E+02    -0.8617E+02    -0.8611E+02    -0.8605E+02    -0.8599E+02    -0.8594E+02    -0.8588E+02    -0.8582E+02    -0.8577E+02    -0.8572E+02    -0.8567E+02    -0.8562E+02    -0.8557E+02    -0.8552E+02    -0.8547E+02    -0.8543E+02    -0.8539E+02    -0.8535E+02    -0.8531E+02    -0.8528E+02    -0.8524E+02    -0.8521E+02    -0.8518E+02    -0.8516E+02    -0.8514E+02    -0.8512E+02    -0.8510E+02    -0.8509E+02    -0.8508E+02    -0.8507E+02    -0.8506E+02    -0.8506E+02    -0.8506E+02    -0.8507E+02    -0.8507E+02    -0.8508E+02    -0.8510E+02    -0.8511E+02    -0.8513E+02    -0.8515E+02    -0.8518E+02    -0.8520E+02    -0.8523E+02    -0.8526E+02    -0.8530E+02    -0.8534E+02    -0.8537E+02    -0.8541E+02    -0.8546E+02    -0.8550E+02    -0.8555E+02    -0.8559E+02    -0.8564E+02    -0.8569E+02    -0.8575E+02    -0.8580E+02    -0.8585E+02    -0.8591E+02    -0.8596E+02    -0.8602E+02    -0.8608E+02    -0.8613E+02    -0.8619E+02    -0.8625E+02    -0.8631E+02    -0.8637E+02    -0.8643E+02    -0.8648E+02    -0.8654E+02    -0.8660E+02    -0.8666E+02    -0.8671E+02    -0.8677E+02    -0.8682E+02    -0.8687E+02    -0.8692E+02    -0.8696E+02    -0.8700E+02    -0.8703E+02    -0.8706E+02    -0.8707E+02    -0.8707E+02
    -0.8708E+02    -0.8708E+02    -0.8707E+02    -0.8705E+02    -0.8702E+02    -0.8698E+02    -0.8694E+02    -0.8690E+02    -0.8685E+02    -0.8680E+02    -0.8675E+02    -0.8670E+02    -0.8665E+02    -0.8659E+02    -0.8654E+02    -0.8648E+02    -0.8643E+02    -0.8638E+02    -0.8632E+02    -0.8627E+02    -0.8622E+02    -0.8616E+02    -0.8611E+02    -0.8606E+02    -0.8601E+02    -0.8596E+02    -0.8591E+02    -0.8587E+02    -0.8582E+02    -0.8578E+02    -0.8573E+02    -0.8569E+02    -0.8565E+02    -0.8561E+02    -0.8557E+02    -0.8554E+02    -0.8551E+02    -0.8547E+02    -0.8545E+02    -0.8542E+02    -0.8539E+02    -0.8537E+02    -0.8535E+02    -0.8534E+02    -0.8532E+02    -0.8531E+02    -0.8530E+02    -0.8529E+02    -0.8529E+02    -0.8529E+02    -0.8529E+02    -0.8529E+02    -0.8530E+02    -0.8530E+02    -0.8532E+02    -0.8533E+02    -0.8535E+02    -0.8537E+02    -0.8539E+02    -0.8541E+02    -0.8544E+02    -0.8546E+02    -0.8549E+02    -0.8553E+02    -0.8556E+02    -0.8560E+02    -0.8563E+02    -0.8567E+02    -0.8571E+02    -0.8576E+02    -0.8580E+02    -0.8585E+02    -0.8589E+02    -0.8594E+02    -0.8599E+02    -0.8604E+02    -0.8609E+02    -0.8614E+02    -0.8619E+02    -0.8624E+02    -0.8629E+02    -0.8634E+02    -0.8640E+02    -0.8645E+02    -0.8650E+02    -0.8656E+02    -0.8661E+02    -0.8666E+02    -0.8671E+02    -0.8676E+02    -0.8681E+02    -0.8686E+02    -0.8691E+02    -0.8695E+02    -0.8699E+02    -0.8703E+02    -0.8706E+02    -0.8708E+02    -0.8709E+02    -0.8709E+02
    -0.8711E+02    -0.8711E+02    -0.8709E+02    -0.8707E+02    -0.8705E+02    -0.8701E+02    -0.8698E+02    -0.8694E+02    -0.8689E+02    -0.8685E+02    -0.8680E+02    -0.8676E+02    -0.8671E+02    -0.8666E+02    -0.8661E+02    -0.8656E+02    -0.8651E+02    -0.8647E+02    -0.8642E+02    -0.8637E+02    -0.8632E+02    -0.8627E+02    -0.8623E+02    -0.8618E+02    -0.8614E+02    -0.8609E+02    -0.8605E+02    -0.8601E+02    -0.8597E+02    -0.8593E+02    -0.8589E+02    -0.8585E+02    -0.8582E+02    -0.8578E+02    -0.8575E+02    -0.8572E+02    -0.8569E+02    -0.8566E+02    -0.8564E+02    -0.8561E+02    -0.8559E+02    -0.8557E+02    -0.8555E+02    -0.8554E+02    -0.8553E+02    -0.8551E+02    -0.8551E+02    -0.8550E+02    -0.8550E+02    -0.8549E+02    -0.8550E+02    -0.8550E+02    -0.8550E+02    -0.8551E+02    -0.8552E+02    -0.8553E+02    -0.8555E+02    -0.8556E+02    -0.8558E+02    -0.8560E+02    -0.8563E+02    -0.8565E+02    -0.8568E+02    -0.8571E+02    -0.8574E+02    -0.8577E+02    -0.8580E+02    -0.8584E+02    -0.8587E+02    -0.8591E+02    -0.8595E+02    -0.8599E+02    -0.8603E+02    -0.8607E+02    -0.8611E+02    -0.8616E+02    -0.8620E+02    -0.8625E+02    -0.8629E+02    -0.8634E+02    -0.8639E+02    -0.8644E+02    -0.8648E+02    -0.8653E+02    -0.8658E+02    -0.8663E+02    -0.8667E+02    -0.8672E+02    -0.8677E+02    -0.8681E+02    -0.8686E+02    -0.8690E+02    -0.8694E+02    -0.8698E+02    -0.8702E+02    -0.8705E+02    -0.8708E+02    -0.8710E+02    -0.8711E+02    -0.8711E+02
    -0.8713E+02    -0.8713E+02    -0.8712E+02    -0.8710E+02    -0.8707E+02    -0.8704E+02    -0.8701E+02    -0.8697E+02    -0.8693E+02    -0.8689E+02    -0.8685E+02    -0.8681E+02    -0.8677E+02    -0.8672E+02    -0.8668E+02    -0.8664E+02    -0.8659E+02    -0.8655E+02    -0.8651E+02    -0.8646E+02    -0.8642E+02    -0.8638E+02    -0.8634E+02    -0.8630E+02    -0.8626E+02    -0.8622E+02    -0.8618E+02    -0.8614E+02    -0.8611E+02    -0.8607E+02    -0.8604E+02    -0.8600E+02    -0.8597E+02    -0.8594E+02    -0.8591E+02    -0.8589E+02    -0.8586E+02    -0.8584E+02    -0.8581E+02    -0.8579E+02    -0.8577E+02    -0.8576E+02    -0.8574E+02    -0.8573E+02    -0.8572E+02    -0.8571E+02    -0.8570E+02    -0.8569E+02    -0.8569E+02    -0.8569E+02    -0.8569E+02    -0.8569E+02    -0.8570E+02    -0.8570E+02    -0.8571E+02    -0.8572E+02    -0.8574E+02    -0.8575E+02    -0.8577E+02    -0.8579E+02    -0.8581E+02    -0.8583E+02    -0.8585E+02    -0.8588E+02    -0.8590E+02    -0.8593E+02    -0.8596E+02    -0.8599E+02    -0.8602E+02    -0.8606E+02    -0.8609E+02    -0.8612E+02    -0.8616E+02    -0.8620E+02    -0.8624E+02    -0.8628E+02    -0.8632E+02    -0.8636E+02    -0.8640E+02    -0.8644E+02    -0.8648E+02    -0.8652E+02    -0.8657E+02    -0.8661E+02    -0.8665E+02    -0.8669E+02    -0.8674E+02    -0.8678E+02    -0.8682E+02    -0.8686E+02    -0.8690E+02    -0.8694E+02    -0.8698E+02    -0.8702E+02    -0.8705E+02    -0.8708E+02    -0.8710E+02    -0.8712E+02    -0.8713E+02    -0.8713E+02
    -0.8715E+02    -0.8715E+02    -0.8714E+02    -0.8712E+02    -0.8710E+02    -0.8707E+02    -0.8704E+02    -0.8701E+02    -0.8698E+02    -0.8694E+02    -0.8690E+02    -0.8686E+02    -0.8683E+02    -0.8679E+02    -0.8675E+02    -0.8671E+02    -0.8667E+02    -0.8663E+02    -0.8659E+02    -0.8656E+02    -0.8652E+02    -0.8648E+02    -0.8644E+02    -0.8641E+02    -0.8637E+02    -0.8634E+02    -0.8630E+02    -0.8627E+02    -0.8624E+02    -0.8621E+02    -0.8618E+02    -0.8615E+02    -0.8612E+02    -0.8610E+02    -0.8607E+02    -0.8605E+02    -0.8602E+02    -0.8600E+02    -0.8598E+02    -0.8596E+02    -0.8595E+02    -0.8593E+02    -0.8592E+02    -0.8591E+02    -0.8590E+02    -0.8589E+02    -0.8588E+02    -0.8588E+02    -0.8588E+02    -0.8587E+02    -0.8587E+02    -0.8588E+02    -0.8588E+02    -0.8589E+02    -0.8589E+02    -0.8590E+02    -0.8591E+02    -0.8593E+02    -0.8594E+02    -0.8596E+02    -0.8597E+02    -0.8599E+02    -0.8601E+02    -0.8604E+02    -0.8606E+02    -0.8608E+02    -0.8611E+02    -0.8614E+02    -0.8616E+02    -0.8619E+02    -0.8622E+02    -0.8625E+02    -0.8629E+02    -0.8632E+02    -0.8635E+02    -0.8639E+02    -0.8642E+02    -0.8646E+02    -0.8650E+02    -0.8653E+02    -0.8657E+02    -0.8661E+02    -0.8664E+02    -0.8668E+02    -0.8672E+02    -0.8676E+02    -0.8680E+02    -0.8684E+02    -0.8687E+02    -0.8691E+02    -0.8695E+02    -0.8698E+02    -0.8702E+02    -0.8705E+02    -0.8708E+02    -0.8710E+02    -0.8713E+02    -0.8714E+02    -0.8715E+02    -0.8715E+02
    -0.8717E+02    -0.8717E+02    -0.8716E+02    -0.8714E+02    -0.8712E+02    -0.8710E+02    -0.8707E+02    -0.8705E+02    -0.8701E+02    -0.8698E+02    -0.8695E+02    -0.8692E+02    -0.8688E+02    -0.8685E+02    -0.8681E+02    -0.8678E+02    -0.8674E+02    -0.8671E+02    -0.8668E+02    -0.8664E+02    -0.8661E+02    -0.8658E+02    -0.8654E+02    -0.8651E+02    -0.8648E+02    -0.8645E+02    -0.8642E+02    -0.8639E+02    -0.8637E+02    -0.8634E+02    -0.8631E+02    -0.8629E+02    -0.8626E+02    -0.8624E+02    -0.8622E+02    -0.8620E+02    -0.8618E+02    -0.8616E+02    -0.8614E+02    -0.8613E+02    -0.8611E+02    -0.8610E+02    -0.8609E+02    -0.8608E+02    -0.8607E+02    -0.8606E+02    -0.8606E+02    -0.8605E+02    -0.8605E+02    -0.8605E+02    -0.8605E+02    -0.8605E+02    -0.8605E+02    -0.8606E+02    -0.8607E+02    -0.8607E+02    -0.8608E+02    -0.8609E+02    -0.8611E+02    -0.8612E+02    -0.8613E+02    -0.8615E+02    -0.8617E+02    -0.8619E+02    -0.8621E+02    -0.8623E+02    -0.8625E+02    -0.8628E+02    -0.8630E+02    -0.8633E+02    -0.8635E+02    -0.8638E+02    -0.8641E+02    -0.8644E+02    -0.8647E+02    -0.8650E+02    -0.8653E+02    -0.8656E+02    -0.8659E+02    -0.8662E+02    -0.8666E+02    -0.8669E+02    -0.8672E+02    -0.8676E+02    -0.8679E+02    -0.8682E+02    -0.8686E+02    -0.8689E+02    -0.8692E+02    -0.8696E+02    -0.8699E+02    -0.8702E+02    -0.8705E+02    -0.8708E+02    -0.8711E+02    -0.8713E+02    -0.8715E+02    -0.8716E+02    -0.8717E+02    -0.8717E+02
    -0.8719E+02    -0.8719E+02    -0.8718E+02    -0.8717E+02    -0.8715E+02    -0.8713E+02    -0.8710E+02    -0.8708E+02    -0.8705E+02    -0.8702E+02    -0.8700E+02    -0.8697E+02    -0.8694E+02    -0.8691E+02    -0.8688E+02    -0.8685E+02    -0.8682E+02    -0.8679E+02    -0.8676E+02    -0.8673E+02    -0.8670E+02    -0.8667E+02    -0.8664E+02    -0.8661E+02    -0.8659E+02    -0.8656E+02    -0.8654E+02    -0.8651E+02    -0.8649E+02    -0.8646E+02    -0.8644E+02    -0.8642E+02    -0.8640E+02    -0.8638E+02    -0.8636E+02    -0.8634E+02    -0.8632E+02    -0.8631E+02    -0.8629E+02    -0.8628E+02    -0.8627E+02    -0.8626E+02    -0.8625E+02    -0.8624E+02    -0.8623E+02    -0.8622E+02    -0.8622E+02    -0.8622E+02    -0.8621E+02    -0.8621E+02    -0.8621E+02    -0.8621E+02    -0.8622E+02    -0.8622E+02    -0.8623E+02    -0.8623E+02    -0.8624E+02    -0.8625E+02    -0.8626E+02    -0.8627E+02    -0.8629E+02    -0.8630E+02    -0.8632E+02    -0.8633E+02    -0.8635E+02    -0.8637E+02    -0.8639E+02    -0.8641E+02    -0.8643E+02    -0.8645E+02    -0.8647E+02    -0.8650E+02    -0.8652E+02    -0.8655E+02    -0.8657E+02    -0.8660E+02    -0.8663E+02    -0.8665E+02    -0.8668E+02    -0.8671E+02    -0.8674E+02    -0.8677E+02    -0.8680E+02    -0.8683E+02    -0.8685E+02    -0.8688E+02    -0.8691E+02    -0.8694E+02    -0.8697E+02    -0.8700E+02    -0.8703E+02    -0.8706E+02    -0.8708E+02    -0.8711E+02    -0.8713E+02    -0.8715E+02    -0.8717E+02    -0.8718E+02    -0.8719E+02    -0.8719E+02
    -0.8721E+02    -0.8721E+02    -0.8720E+02    -0.8719E+02    -0.8717E+02    -0.8716E+02    -0.8713E+02    -0.8711E+02    -0.8709E+02    -0.8707E+02    -0.8704E+02    -0.8701E+02    -0.8699E+02    -0.8696E+02    -0.8694E+02    -0.8691E+02    -0.8689E+02    -0.8686E+02    -0.8683E+02    -0.8681E+02    -0.8678E+02    -0.8676E+02    -0.8674E+02    -0.8671E+02    -0.8669E+02    -0.8667E+02    -0.8664E+02    -0.8662E+02    -0.8660E+02    -0.8658E+02    -0.8656E+02    -0.8654E+02    -0.8653E+02    -0.8651E+02    -0.8649E+02    -0.8648E+02    -0.8646E+02    -0.8645E+02    -0.8644E+02    -0.8643E+02    -0.8642E+02    -0.8641E+02    -0.8640E+02    -0.8639E+02    -0.8638E+02    -0.8638E+02    -0.8637E+02    -0.8637E+02    -0.8637E+02    -0.8637E+02    -0.8637E+02    -0.8637E+02    -0.8637E+02    -0.8638E+02    -0.8638E+02    -0.8639E+02    -0.8639E+02    -0.8640E+02    -0.8641E+02    -0.8642E+02    -0.8643E+02    -0.8644E+02    -0.8646E+02    -0.8647E+02    -0.8649E+02    -0.8650E+02    -0.8652E+02    -0.8653E+02    -0.8655E+02    -0.8657E+02    -0.8659E+02    -0.8661E+02    -0.8663E+02    -0.8665E+02    -0.8668E+02    -0.8670E+02    -0.8672E+02    -0.8674E+02    -0.8677E+02    -0.8679E+02    -0.8682E+02    -0.8684E+02    -0.8687E+02    -0.8689E+02    -0.8692E+02    -0.8694E+02    -0.8697E+02    -0.8700E+02    -0.8702E+02    -0.8705E+02    -0.8707E+02    -0.8709E+02    -0.8712E+02    -0.8714E+02    -0.8716E+02    -0.8718E+02    -0.8719E+02    -0.8720E+02    -0.8721E+02    -0.8721E+02
    -0.8722E+02    -0.8722E+02    -0.8722E+02    -0.8721E+02    -0.8720E+02    -0.8718E+02    -0.8716E+02    -0.8715E+02    -0.8713E+02    -0.8710E+02    -0.8708E+02    -0.8706E+02    -0.8704E+02    -0.8702E+02    -0.8700E+02    -0.8697E+02    -0.8695E+02    -0.8693E+02    -0.8691E+02    -0.8689E+02    -0.8687E+02    -0.8685E+02    -0.8683E+02    -0.8681E+02    -0.8679E+02    -0.8677E+02    -0.8675E+02    -0.8673E+02    -0.8671E+02    -0.8670E+02    -0.8668E+02    -0.8666E+02    -0.8665E+02    -0.8664E+02    -0.8662E+02    -0.8661E+02    -0.8660E+02    -0.8659E+02    -0.8658E+02    -0.8657E+02    -0.8656E+02    -0.8655E+02    -0.8654E+02    -0.8654E+02    -0.8653E+02    -0.8653E+02    -0.8652E+02    -0.8652E+02    -0.8652E+02    -0.8652E+02    -0.8652E+02    -0.8652E+02    -0.8652E+02    -0.8652E+02    -0.8653E+02    -0.8653E+02    -0.8654E+02    -0.8655E+02    -0.8655E+02    -0.8656E+02    -0.8657E+02    -0.8658E+02    -0.8659E+02    -0.8660E+02    -0.8662E+02    -0.8663E+02    -0.8664E+02    -0.8666E+02    -0.8667E+02    -0.8669E+02    -0.8670E+02    -0.8672E+02    -0.8674E+02    -0.8676E+02    -0.8678E+02    -0.8679E+02    -0.8681E+02    -0.8683E+02    -0.8685E+02    -0.8687E+02    -0.8689E+02    -0.8692E+02    -0.8694E+02    -0.8696E+02    -0.8698E+02    -0.8700E+02    -0.8702E+02    -0.8705E+02    -0.8707E+02    -0.8709E+02    -0.8711E+02    -0.8713E+02    -0.8715E+02    -0.8717E+02    -0.8718E+02    -0.8720E+02    -0.8721E+02    -0.8722E+02    -0.8723E+02    -0.8723E+02
    -0.8724E+02    -0.8724E+02    -0.8724E+02    -0.8723E+02    -0.8722E+02    -0.8721E+02    -0.8719E+02    -0.8718E+02    -0.8716E+02    -0.8714E+02    -0.8713E+02    -0.8711E+02    -0.8709E+02    -0.8707E+02    -0.8705E+02    -0.8703E+02    -0.8702E+02    -0.8700E+02    -0.8698E+02    -0.8696E+02    -0.8695E+02    -0.8693E+02    -0.8691E+02    -0.8690E+02    -0.8688E+02    -0.8686E+02    -0.8685E+02    -0.8683E+02    -0.8682E+02    -0.8681E+02    -0.8679E+02    -0.8678E+02    -0.8677E+02    -0.8676E+02    -0.8674E+02    -0.8673E+02    -0.8672E+02    -0.8671E+02    -0.8671E+02    -0.8670E+02    -0.8669E+02    -0.8668E+02    -0.8668E+02    -0.8667E+02    -0.8667E+02    -0.8667E+02    -0.8666E+02    -0.8666E+02    -0.8666E+02    -0.8666E+02    -0.8666E+02    -0.8666E+02    -0.8666E+02    -0.8666E+02    -0.8667E+02    -0.8667E+02    -0.8668E+02    -0.8668E+02    -0.8669E+02    -0.8669E+02    -0.8670E+02    -0.8671E+02    -0.8672E+02    -0.8673E+02    -0.8674E+02    -0.8675E+02    -0.8676E+02    -0.8677E+02    -0.8679E+02    -0.8680E+02    -0.8681E+02    -0.8683E+02    -0.8684E+02    -0.8685E+02    -0.8687E+02    -0.8689E+02    -0.8690E+02    -0.8692E+02    -0.8693E+02    -0.8695E+02    -0.8697E+02    -0.8699E+02    -0.8700E+02    -0.8702E+02    -0.8704E+02    -0.8706E+02    -0.8708E+02    -0.8709E+02    -0.8711E+02    -0.8713E+02    -0.8715E+02    -0.8716E+02    -0.8718E+02    -0.8719E+02    -0.8721E+02    -0.8722E+02    -0.8723E+02    -0.8724E+02    -0.8724E+02    -0.8724E+02
    -0.8726E+02    -0.8726E+02    -0.8726E+02    -0.8725E+02    -0.8724E+02    -0.8723E+02    -0.8722E+02    -0.8721E+02    -0.8719E+02    -0.8718E+02    -0.8716E+02    -0.8715E+02    -0.8714E+02    -0.8712E+02    -0.8711E+02    -0.8709E+02    -0.8708E+02    -0.8706E+02    -0.8705E+02    -0.8704E+02    -0.8702E+02    -0.8701E+02    -0.8699E+02    -0.8698E+02    -0.8697E+02    -0.8696E+02    -0.8694E+02    -0.8693E+02    -0.8692E+02    -0.8691E+02    -0.8690E+02    -0.8689E+02    -0.8688E+02    -0.8687E+02    -0.8686E+02    -0.8685E+02    -0.8684E+02    -0.8684E+02    -0.8683E+02    -0.8682E+02    -0.8682E+02    -0.8681E+02    -0.8681E+02    -0.8680E+02    -0.8680E+02    -0.8680E+02    -0.8680E+02    -0.8679E+02    -0.8679E+02    -0.8679E+02    -0.8679E+02    -0.8679E+02    -0.8679E+02    -0.8680E+02    -0.8680E+02    -0.8680E+02    -0.8681E+02    -0.8681E+02    -0.8682E+02    -0.8682E+02    -0.8683E+02    -0.8683E+02    -0.8684E+02    -0.8685E+02    -0.8686E+02    -0.8686E+02    -0.8687E+02    -0.8688E+02    -0.8689E+02    -0.8690E+02    -0.8691E+02    -0.8692E+02    -0.8694E+02    -0.8695E+02    -0.8696E+02    -0.8697E+02    -0.8699E+02    -0.8700E+02    -0.8701E+02    -0.8703E+02    -0.8704E+02    -0.8705E+02    -0.8707E+02    -0.8708E+02    -0.8710E+02    -0.8711E+02    -0.8712E+02    -0.8714E+02    -0.8715E+02    -0.8717E+02    -0.8718E+02    -0.8720E+02    -0.8721E+02    -0.8722E+02    -0.8723E+02    -0.8724E+02    -0.8725E+02    -0.8726E+02    -0.8726E+02    -0.8726E+02
    -0.8727E+02    -0.8727E+02    -0.8727E+02    -0.8727E+02    -0.8726E+02    -0.8725E+02    -0.8724E+02    -0.8723E+02    -0.8722E+02    -0.8721E+02    -0.8720E+02    -0.8719E+02    -0.8718E+02    -0.8717E+02    -0.8716E+02    -0.8715E+02    -0.8713E+02    -0.8712E+02    -0.8711E+02    -0.8710E+02    -0.8709E+02    -0.8708E+02    -0.8707E+02    -0.8706E+02    -0.8705E+02    -0.8704E+02    -0.8703E+02    -0.8702E+02    -0.8701E+02    -0.8700E+02    -0.8700E+02    -0.8699E+02    -0.8698E+02    -0.8697E+02    -0.8697E+02    -0.8696E+02    -0.8695E+02    -0.8695E+02    -0.8694E+02    -0.8694E+02    -0.8693E+02    -0.8693E+02    -0.8693E+02    -0.8692E+02    -0.8692E+02    -0.8692E+02    -0.8692E+02    -0.8692E+02    -0.8691E+02    -0.8691E+02    -0.8691E+02    -0.8692E+02    -0.8692E+02    -0.8692E+02    -0.8692E+02    -0.8692E+02    -0.8692E+02    -0.8693E+02    -0.8693E+02    -0.8694E+02    -0.8694E+02    -0.8695E+02    -0.8695E+02    -0.8696E+02    -0.8696E+02    -0.8697E+02    -0.8698E+02    -0.8698E+02    -0.8699E+02    -0.8700E+02    -0.8701E+02    -0.8702E+02    -0.8703E+02    -0.8703E+02    -0.8704E+02    -0.8705E+02    -0.8706E+02    -0.8707E+02    -0.8708E+02    -0.8709E+02    -0.8710E+02    -0.8712E+02    -0.8713E+02    -0.8714E+02    -0.8715E+02    -0.8716E+02    -0.8717E+02    -0.8718E+02    -0.8719E+02    -0.8720E+02    -0.8721E+02    -0.8722E+02    -0.8723E+02    -0.8724E+02    -0.8725E+02    -0.8726E+02    -0.8727E+02    -0.8727E+02    -0.8727E+02    -0.8727E+02
    -0.8729E+02    -0.8729E+02    -0.8728E+02    -0.8728E+02    -0.8728E+02    -0.8727E+02    -0.8726E+02    -0.8726E+02    -0.8725E+02    -0.8724E+02    -0.8723E+02    -0.8722E+02    -0.8722E+02    -0.8721E+02    -0.8720E+02    -0.8719E+02    -0.8718E+02    -0.8717E+02    -0.8717E+02    -0.8716E+02    -0.8715E+02    -0.8714E+02    -0.8713E+02    -0.8713E+02    -0.8712E+02    -0.8711E+02    -0.8711E+02    -0.8710E+02    -0.8709E+02    -0.8709E+02    -0.8708E+02    -0.8707E+02    -0.8707E+02    -0.8706E+02    -0.8706E+02    -0.8705E+02    -0.8705E+02    -0.8704E+02    -0.8704E+02    -0.8704E+02    -0.8703E+02    -0.8703E+02    -0.8703E+02    -0.8703E+02    -0.8702E+02    -0.8702E+02    -0.8702E+02    -0.8702E+02    -0.8702E+02    -0.8702E+02    -0.8702E+02    -0.8702E+02    -0.8702E+02    -0.8702E+02    -0.8702E+02    -0.8702E+02    -0.8703E+02    -0.8703E+02    -0.8703E+02    -0.8703E+02    -0.8704E+02    -0.8704E+02    -0.8705E+02    -0.8705E+02    -0.8705E+02    -0.8706E+02    -0.8707E+02    -0.8707E+02    -0.8708E+02    -0.8708E+02    -0.8709E+02    -0.8709E+02    -0.8710E+02    -0.8711E+02    -0.8712E+02    -0.8712E+02    -0.8713E+02    -0.8714E+02    -0.8714E+02    -0.8715E+02    -0.8716E+02    -0.8717E+02    -0.8718E+02    -0.8719E+02    -0.8719E+02    -0.8720E+02    -0.8721E+02    -0.8722E+02    -0.8723E+02    -0.8723E+02    -0.8724E+02    -0.8725E+02    -0.8726E+02    -0.8726E+02    -0.8727E+02    -0.8728E+02    -0.8728E+02    -0.8728E+02    -0.8729E+02    -0.8729E+02
    -0.8729E+02    -0.8729E+02    -0.8729E+02    -0.8729E+02    -0.8729E+02    -0.8728E+02    -0.8728E+02    -0.8727E+02    -0.8727E+02    -0.8726E+02    -0.8725E+02    -0.8725E+02    -0.8724E+02    -0.8723E+02    -0.8723E+02    -0.8722E+02    -0.8722E+02    -0.8721E+02    -0.8720E+02    -0.8720E+02    -0.8719E+02    -0.8718E+02    -0.8718E+02    -0.8717E+02    -0.8717E+02    -0.8716E+02    -0.8716E+02    -0.8715E+02    -0.8715E+02    -0.8714E+02    -0.8714E+02    -0.8713E+02    -0.8713E+02    -0.8712E+02    -0.8712E+02    -0.8711E+02    -0.8711E+02    -0.8711E+02    -0.8711E+02    -0.8710E+02    -0.8710E+02    -0.8710E+02    -0.8710E+02    -0.8709E+02    -0.8709E+02    -0.8709E+02    -0.8709E+02    -0.8709E+02    -0.8709E+02    -0.8709E+02    -0.8709E+02    -0.8709E+02    -0.8709E+02    -0.8709E+02    -0.8709E+02    -0.8709E+02    -0.8709E+02    -0.8710E+02    -0.8710E+02    -0.8710E+02    -0.8710E+02    -0.8711E+02    -0.8711E+02    -0.8711E+02    -0.8712E+02    -0.8712E+02    -0.8712E+02    -0.8713E+02    -0.8713E+02    -0.8714E+02    -0.8714E+02    -0.8715E+02    -0.8715E+02    -0.8716E+02    -0.8716E+02    -0.8717E+02    -0.8717E+02    -0.8718E+02    -0.8719E+02    -0.8719E+02    -0.8720E+02    -0.8720E+02    -0.8721E+02    -0.8722E+02    -0.8722E+02    -0.8723E+02    -0.8724E+02    -0.8724E+02    -0.8725E+02    -0.8726E+02    -0.8726E+02    -0.8727E+02    -0.8727E+02    -0.8728E+02    -0.8728E+02    -0.8729E+02    -0.8729E+02    -0.8729E+02    -0.8729E+02    -0.8729E+02
    -0.8729E+02    -0.8729E+02    -0.8729E+02    -0.8729E+02    -0.8729E+02    -0.8728E+02    -0.8728E+02    -0.8727E+02    -0.8727E+02    -0.8726E+02    -0.8725E+02    -0.8725E+02    -0.8724E+02    -0.8723E+02    -0.8723E+02    -0.8722E+02    -0.8722E+02    -0.8721E+02    -0.8720E+02    -0.8720E+02    -0.8719E+02    -0.8718E+02    -0.8718E+02    -0.8717E+02    -0.8717E+02    -0.8716E+02    -0.8716E+02    -0.8715E+02    -0.8715E+02    -0.8714E+02    -0.8714E+02    -0.8713E+02    -0.8713E+02    -0.8712E+02    -0.8712E+02    -0.8711E+02    -0.8711E+02    -0.8711E+02    -0.8711E+02    -0.8710E+02    -0.8710E+02    -0.8710E+02    -0.8710E+02    -0.8709E+02    -0.8709E+02    -0.8709E+02    -0.8709E+02    -0.8709E+02    -0.8709E+02    -0.8709E+02    -0.8709E+02    -0.8709E+02    -0.8709E+02    -0.8709E+02    -0.8709E+02    -0.8709E+02    -0.8709E+02    -0.8710E+02    -0.8710E+02    -0.8710E+02    -0.8710E+02    -0.8711E+02    -0.8711E+02    -0.8711E+02    -0.8712E+02    -0.8712E+02    -0.8712E+02    -0.8713E+02    -0.8713E+02    -0.8714E+02    -0.8714E+02    -0.8715E+02    -0.8715E+02    -0.8716E+02    -0.8716E+02    -0.8717E+02    -0.8717E+02    -0.8718E+02    -0.8719E+02    -0.8719E+02    -0.8720E+02    -0.8720E+02    -0.8721E+02    -0.8722E+02    -0.8722E+02    -0.8723E+02    -0.8724E+02    -0.8724E+02    -0.8725E+02    -0.8726E+02    -0.8726E+02    -0.8727E+02    -0.8727E+02    -0.8728E+02    -0.8728E+02    -0.8729E+02    -0.8729E+02    -0.8729E+02    -0.8729E+02    -0.8729E+02
