# Supplementary material for: Electrical Pacing of Cardiac Tissue Including Potassium Inward Rectification
Source: PLoS One. 2015 Jun 9;10(6):e0127837. doi: 10.1371/journal.pone.0127837 (PMC4461281; doi:10.1371/journal.pone.0127837)
Supplement: S1 Data — (ZIP) [file pone.0127837.s001.zip › All-Data/Fig4-Data/BDT281/Vm123.txt]

    -0.8733E+02    -0.8729E+02    -0.8729E+02    -0.8729E+02    -0.8728E+02    -0.8728E+02    -0.8727E+02    -0.8727E+02    -0.8726E+02    -0.8726E+02    -0.8725E+02    -0.8724E+02    -0.8724E+02    -0.8723E+02    -0.8722E+02    -0.8721E+02    -0.8721E+02    -0.8720E+02    -0.8719E+02    -0.8719E+02    -0.8718E+02    -0.8717E+02    -0.8717E+02    -0.8716E+02    -0.8716E+02    -0.8715E+02    -0.8714E+02    -0.8714E+02    -0.8713E+02    -0.8713E+02    -0.8712E+02    -0.8712E+02    -0.8711E+02    -0.8711E+02    -0.8710E+02    -0.8710E+02    -0.8710E+02    -0.8709E+02    -0.8709E+02    -0.8709E+02    -0.8708E+02    -0.8708E+02    -0.8708E+02    -0.8708E+02    -0.8707E+02    -0.8707E+02    -0.8707E+02    -0.8707E+02    -0.8707E+02    -0.8707E+02    -0.8707E+02    -0.8707E+02    -0.8707E+02    -0.8707E+02    -0.8707E+02    -0.8708E+02    -0.8708E+02    -0.8708E+02    -0.8708E+02    -0.8708E+02    -0.8709E+02    -0.8709E+02    -0.8709E+02    -0.8710E+02    -0.8710E+02    -0.8711E+02    -0.8711E+02    -0.8711E+02    -0.8712E+02    -0.8712E+02    -0.8713E+02    -0.8713E+02    -0.8714E+02    -0.8715E+02    -0.8715E+02    -0.8716E+02    -0.8716E+02    -0.8717E+02    -0.8718E+02    -0.8718E+02    -0.8719E+02    -0.8720E+02    -0.8720E+02    -0.8721E+02    -0.8722E+02    -0.8722E+02    -0.8723E+02    -0.8724E+02    -0.8724E+02    -0.8725E+02    -0.8726E+02    -0.8726E+02    -0.8727E+02    -0.8727E+02    -0.8728E+02    -0.8728E+02    -0.8729E+02    -0.8729E+02    -0.8729E+02    -0.8729E+02
    -0.8729E+02    -0.8729E+02    -0.8729E+02    -0.8729E+02    -0.8728E+02    -0.8728E+02    -0.8727E+02    -0.8727E+02    -0.8726E+02    -0.8726E+02    -0.8725E+02    -0.8724E+02    -0.8724E+02    -0.8723E+02    -0.8722E+02    -0.8721E+02    -0.8721E+02    -0.8720E+02    -0.8719E+02    -0.8719E+02    -0.8718E+02    -0.8717E+02    -0.8717E+02    -0.8716E+02    -0.8716E+02    -0.8715E+02    -0.8714E+02    -0.8714E+02    -0.8713E+02    -0.8713E+02    -0.8712E+02    -0.8712E+02    -0.8711E+02    -0.8711E+02    -0.8710E+02    -0.8710E+02    -0.8710E+02    -0.8709E+02    -0.8709E+02    -0.8709E+02    -0.8708E+02    -0.8708E+02    -0.8708E+02    -0.8708E+02    -0.8707E+02    -0.8707E+02    -0.8707E+02    -0.8707E+02    -0.8707E+02    -0.8707E+02    -0.8707E+02    -0.8707E+02    -0.8707E+02    -0.8707E+02    -0.8707E+02    -0.8708E+02    -0.8708E+02    -0.8708E+02    -0.8708E+02    -0.8708E+02    -0.8709E+02    -0.8709E+02    -0.8709E+02    -0.8710E+02    -0.8710E+02    -0.8711E+02    -0.8711E+02    -0.8711E+02    -0.8712E+02    -0.8712E+02    -0.8713E+02    -0.8713E+02    -0.8714E+02    -0.8715E+02    -0.8715E+02    -0.8716E+02    -0.8716E+02    -0.8717E+02    -0.8718E+02    -0.8718E+02    -0.8719E+02    -0.8720E+02    -0.8720E+02    -0.8721E+02    -0.8722E+02    -0.8722E+02    -0.8723E+02    -0.8724E+02    -0.8724E+02    -0.8725E+02    -0.8726E+02    -0.8726E+02    -0.8727E+02    -0.8727E+02    -0.8728E+02    -0.8728E+02    -0.8729E+02    -0.8729E+02    -0.8729E+02    -0.8729E+02
    -0.8728E+02    -0.8728E+02    -0.8728E+02    -0.8728E+02    -0.8727E+02    -0.8727E+02    -0.8726E+02    -0.8725E+02    -0.8724E+02    -0.8723E+02    -0.8723E+02    -0.8722E+02    -0.8721E+02    -0.8720E+02    -0.8719E+02    -0.8718E+02    -0.8717E+02    -0.8716E+02    -0.8716E+02    -0.8715E+02    -0.8714E+02    -0.8713E+02    -0.8712E+02    -0.8711E+02    -0.8710E+02    -0.8710E+02    -0.8709E+02    -0.8708E+02    -0.8708E+02    -0.8707E+02    -0.8706E+02    -0.8706E+02    -0.8705E+02    -0.8704E+02    -0.8704E+02    -0.8703E+02    -0.8703E+02    -0.8702E+02    -0.8702E+02    -0.8702E+02    -0.8701E+02    -0.8701E+02    -0.8701E+02    -0.8700E+02    -0.8700E+02    -0.8700E+02    -0.8700E+02    -0.8700E+02    -0.8700E+02    -0.8700E+02    -0.8700E+02    -0.8700E+02    -0.8700E+02    -0.8700E+02    -0.8700E+02    -0.8700E+02    -0.8700E+02    -0.8701E+02    -0.8701E+02    -0.8701E+02    -0.8702E+02    -0.8702E+02    -0.8703E+02    -0.8703E+02    -0.8704E+02    -0.8704E+02    -0.8705E+02    -0.8705E+02    -0.8706E+02    -0.8706E+02    -0.8707E+02    -0.8708E+02    -0.8709E+02    -0.8709E+02    -0.8710E+02    -0.8711E+02    -0.8712E+02    -0.8712E+02    -0.8713E+02    -0.8714E+02    -0.8715E+02    -0.8716E+02    -0.8717E+02    -0.8718E+02    -0.8718E+02    -0.8719E+02    -0.8720E+02    -0.8721E+02    -0.8722E+02    -0.8723E+02    -0.8724E+02    -0.8724E+02    -0.8725E+02    -0.8726E+02    -0.8727E+02    -0.8727E+02    -0.8728E+02    -0.8728E+02    -0.8728E+02    -0.8728E+02
    -0.8727E+02    -0.8727E+02    -0.8727E+02    -0.8726E+02    -0.8725E+02    -0.8725E+02    -0.8724E+02    -0.8723E+02    -0.8722E+02    -0.8720E+02    -0.8719E+02    -0.8718E+02    -0.8717E+02    -0.8716E+02    -0.8715E+02    -0.8713E+02    -0.8712E+02    -0.8711E+02    -0.8710E+02    -0.8709E+02    -0.8707E+02    -0.8706E+02    -0.8705E+02    -0.8704E+02    -0.8703E+02    -0.8702E+02    -0.8701E+02    -0.8700E+02    -0.8699E+02    -0.8698E+02    -0.8697E+02    -0.8696E+02    -0.8696E+02    -0.8695E+02    -0.8694E+02    -0.8693E+02    -0.8693E+02    -0.8692E+02    -0.8692E+02    -0.8691E+02    -0.8691E+02    -0.8690E+02    -0.8690E+02    -0.8689E+02    -0.8689E+02    -0.8689E+02    -0.8689E+02    -0.8689E+02    -0.8688E+02    -0.8688E+02    -0.8688E+02    -0.8688E+02    -0.8689E+02    -0.8689E+02    -0.8689E+02    -0.8689E+02    -0.8690E+02    -0.8690E+02    -0.8690E+02    -0.8691E+02    -0.8691E+02    -0.8692E+02    -0.8692E+02    -0.8693E+02    -0.8694E+02    -0.8694E+02    -0.8695E+02    -0.8696E+02    -0.8697E+02    -0.8698E+02    -0.8699E+02    -0.8699E+02    -0.8700E+02    -0.8701E+02    -0.8702E+02    -0.8703E+02    -0.8705E+02    -0.8706E+02    -0.8707E+02    -0.8708E+02    -0.8709E+02    -0.8710E+02    -0.8711E+02    -0.8712E+02    -0.8714E+02    -0.8715E+02    -0.8716E+02    -0.8717E+02    -0.8718E+02    -0.8720E+02    -0.8721E+02    -0.8722E+02    -0.8723E+02    -0.8724E+02    -0.8725E+02    -0.8726E+02    -0.8726E+02    -0.8727E+02    -0.8727E+02    -0.8727E+02
    -0.8725E+02    -0.8725E+02    -0.8725E+02    -0.8724E+02    -0.8723E+02    -0.8722E+02    -0.8721E+02    -0.8720E+02    -0.8718E+02    -0.8717E+02    -0.8715E+02    -0.8714E+02    -0.8712E+02    -0.8711E+02    -0.8709E+02    -0.8708E+02    -0.8706E+02    -0.8705E+02    -0.8703E+02    -0.8701E+02    -0.8700E+02    -0.8699E+02    -0.8697E+02    -0.8696E+02    -0.8694E+02    -0.8693E+02    -0.8692E+02    -0.8690E+02    -0.8689E+02    -0.8688E+02    -0.8687E+02    -0.8686E+02    -0.8685E+02    -0.8684E+02    -0.8683E+02    -0.8682E+02    -0.8681E+02    -0.8680E+02    -0.8679E+02    -0.8679E+02    -0.8678E+02    -0.8677E+02    -0.8677E+02    -0.8677E+02    -0.8676E+02    -0.8676E+02    -0.8676E+02    -0.8675E+02    -0.8675E+02    -0.8675E+02    -0.8675E+02    -0.8675E+02    -0.8675E+02    -0.8676E+02    -0.8676E+02    -0.8676E+02    -0.8677E+02    -0.8677E+02    -0.8678E+02    -0.8678E+02    -0.8679E+02    -0.8680E+02    -0.8680E+02    -0.8681E+02    -0.8682E+02    -0.8683E+02    -0.8684E+02    -0.8685E+02    -0.8686E+02    -0.8687E+02    -0.8688E+02    -0.8690E+02    -0.8691E+02    -0.8692E+02    -0.8693E+02    -0.8695E+02    -0.8696E+02    -0.8698E+02    -0.8699E+02    -0.8701E+02    -0.8702E+02    -0.8703E+02    -0.8705E+02    -0.8707E+02    -0.8708E+02    -0.8710E+02    -0.8711E+02    -0.8713E+02    -0.8714E+02    -0.8716E+02    -0.8717E+02    -0.8719E+02    -0.8720E+02    -0.8721E+02    -0.8723E+02    -0.8724E+02    -0.8724E+02    -0.8725E+02    -0.8726E+02    -0.8726E+02
    -0.8724E+02    -0.8724E+02    -0.8723E+02    -0.8722E+02    -0.8721E+02    -0.8720E+02    -0.8718E+02    -0.8717E+02    -0.8715E+02    -0.8713E+02    -0.8711E+02    -0.8709E+02    -0.8707E+02    -0.8705E+02    -0.8703E+02    -0.8701E+02    -0.8700E+02    -0.8698E+02    -0.8696E+02    -0.8694E+02    -0.8692E+02    -0.8690E+02    -0.8688E+02    -0.8687E+02    -0.8685E+02    -0.8683E+02    -0.8681E+02    -0.8680E+02    -0.8678E+02    -0.8677E+02    -0.8675E+02    -0.8674E+02    -0.8673E+02    -0.8671E+02    -0.8670E+02    -0.8669E+02    -0.8668E+02    -0.8667E+02    -0.8666E+02    -0.8665E+02    -0.8664E+02    -0.8664E+02    -0.8663E+02    -0.8662E+02    -0.8662E+02    -0.8662E+02    -0.8661E+02    -0.8661E+02    -0.8661E+02    -0.8661E+02    -0.8661E+02    -0.8661E+02    -0.8661E+02    -0.8661E+02    -0.8662E+02    -0.8662E+02    -0.8663E+02    -0.8663E+02    -0.8664E+02    -0.8665E+02    -0.8666E+02    -0.8667E+02    -0.8667E+02    -0.8669E+02    -0.8670E+02    -0.8671E+02    -0.8672E+02    -0.8673E+02    -0.8675E+02    -0.8676E+02    -0.8678E+02    -0.8679E+02    -0.8681E+02    -0.8682E+02    -0.8684E+02    -0.8686E+02    -0.8687E+02    -0.8689E+02    -0.8691E+02    -0.8693E+02    -0.8694E+02    -0.8696E+02    -0.8698E+02    -0.8700E+02    -0.8702E+02    -0.8704E+02    -0.8706E+02    -0.8708E+02    -0.8710E+02    -0.8712E+02    -0.8713E+02    -0.8715E+02    -0.8717E+02    -0.8719E+02    -0.8720E+02    -0.8721E+02    -0.8723E+02    -0.8723E+02    -0.8724E+02    -0.8724E+02
    -0.8722E+02    -0.8722E+02    -0.8721E+02    -0.8720E+02    -0.8719E+02    -0.8717E+02    -0.8715E+02    -0.8713E+02    -0.8711E+02    -0.8709E+02    -0.8707E+02    -0.8704E+02    -0.8702E+02    -0.8700E+02    -0.8697E+02    -0.8695E+02    -0.8693E+02    -0.8690E+02    -0.8688E+02    -0.8686E+02    -0.8683E+02    -0.8681E+02    -0.8679E+02    -0.8677E+02    -0.8675E+02    -0.8673E+02    -0.8671E+02    -0.8669E+02    -0.8667E+02    -0.8665E+02    -0.8663E+02    -0.8662E+02    -0.8660E+02    -0.8658E+02    -0.8657E+02    -0.8656E+02    -0.8654E+02    -0.8653E+02    -0.8652E+02    -0.8651E+02    -0.8650E+02    -0.8649E+02    -0.8648E+02    -0.8648E+02    -0.8647E+02    -0.8647E+02    -0.8646E+02    -0.8646E+02    -0.8646E+02    -0.8646E+02    -0.8646E+02    -0.8646E+02    -0.8646E+02    -0.8646E+02    -0.8647E+02    -0.8647E+02    -0.8648E+02    -0.8649E+02    -0.8650E+02    -0.8650E+02    -0.8651E+02    -0.8653E+02    -0.8654E+02    -0.8655E+02    -0.8656E+02    -0.8658E+02    -0.8659E+02    -0.8661E+02    -0.8662E+02    -0.8664E+02    -0.8666E+02    -0.8668E+02    -0.8670E+02    -0.8672E+02    -0.8674E+02    -0.8676E+02    -0.8678E+02    -0.8680E+02    -0.8682E+02    -0.8684E+02    -0.8687E+02    -0.8689E+02    -0.8691E+02    -0.8693E+02    -0.8696E+02    -0.8698E+02    -0.8700E+02    -0.8703E+02    -0.8705E+02    -0.8707E+02    -0.8709E+02    -0.8712E+02    -0.8714E+02    -0.8716E+02    -0.8717E+02    -0.8719E+02    -0.8720E+02    -0.8721E+02    -0.8722E+02    -0.8722E+02
    -0.8720E+02    -0.8720E+02    -0.8719E+02    -0.8718E+02    -0.8716E+02    -0.8714E+02    -0.8712E+02    -0.8710E+02    -0.8707E+02    -0.8705E+02    -0.8702E+02    -0.8699E+02    -0.8697E+02    -0.8694E+02    -0.8691E+02    -0.8688E+02    -0.8686E+02    -0.8683E+02    -0.8680E+02    -0.8677E+02    -0.8675E+02    -0.8672E+02    -0.8669E+02    -0.8667E+02    -0.8664E+02    -0.8662E+02    -0.8660E+02    -0.8657E+02    -0.8655E+02    -0.8653E+02    -0.8651E+02    -0.8649E+02    -0.8647E+02    -0.8645E+02    -0.8643E+02    -0.8642E+02    -0.8640E+02    -0.8638E+02    -0.8637E+02    -0.8636E+02    -0.8635E+02    -0.8634E+02    -0.8633E+02    -0.8632E+02    -0.8631E+02    -0.8631E+02    -0.8630E+02    -0.8630E+02    -0.8630E+02    -0.8630E+02    -0.8630E+02    -0.8630E+02    -0.8630E+02    -0.8630E+02    -0.8631E+02    -0.8632E+02    -0.8632E+02    -0.8633E+02    -0.8634E+02    -0.8635E+02    -0.8637E+02    -0.8638E+02    -0.8639E+02    -0.8641E+02    -0.8642E+02    -0.8644E+02    -0.8646E+02    -0.8648E+02    -0.8650E+02    -0.8652E+02    -0.8654E+02    -0.8656E+02    -0.8658E+02    -0.8661E+02    -0.8663E+02    -0.8665E+02    -0.8668E+02    -0.8670E+02    -0.8673E+02    -0.8676E+02    -0.8678E+02    -0.8681E+02    -0.8684E+02    -0.8686E+02    -0.8689E+02    -0.8692E+02    -0.8695E+02    -0.8697E+02    -0.8700E+02    -0.8703E+02    -0.8705E+02    -0.8708E+02    -0.8710E+02    -0.8713E+02    -0.8715E+02    -0.8717E+02    -0.8718E+02    -0.8719E+02    -0.8720E+02    -0.8720E+02
    -0.8718E+02    -0.8718E+02    -0.8717E+02    -0.8716E+02    -0.8714E+02    -0.8712E+02    -0.8709E+02    -0.8706E+02    -0.8703E+02    -0.8700E+02    -0.8697E+02    -0.8694E+02    -0.8691E+02    -0.8688E+02    -0.8685E+02    -0.8681E+02    -0.8678E+02    -0.8675E+02    -0.8672E+02    -0.8669E+02    -0.8666E+02    -0.8662E+02    -0.8659E+02    -0.8656E+02    -0.8654E+02    -0.8651E+02    -0.8648E+02    -0.8645E+02    -0.8643E+02    -0.8640E+02    -0.8638E+02    -0.8635E+02    -0.8633E+02    -0.8631E+02    -0.8629E+02    -0.8627E+02    -0.8625E+02    -0.8623E+02    -0.8622E+02    -0.8620E+02    -0.8619E+02    -0.8618E+02    -0.8616E+02    -0.8615E+02    -0.8615E+02    -0.8614E+02    -0.8613E+02    -0.8613E+02    -0.8613E+02    -0.8613E+02    -0.8613E+02    -0.8613E+02    -0.8613E+02    -0.8614E+02    -0.8614E+02    -0.8615E+02    -0.8616E+02    -0.8617E+02    -0.8618E+02    -0.8619E+02    -0.8621E+02    -0.8622E+02    -0.8624E+02    -0.8626E+02    -0.8628E+02    -0.8630E+02    -0.8632E+02    -0.8634E+02    -0.8636E+02    -0.8639E+02    -0.8641E+02    -0.8644E+02    -0.8646E+02    -0.8649E+02    -0.8652E+02    -0.8655E+02    -0.8658E+02    -0.8661E+02    -0.8664E+02    -0.8667E+02    -0.8670E+02    -0.8673E+02    -0.8676E+02    -0.8679E+02    -0.8682E+02    -0.8686E+02    -0.8689E+02    -0.8692E+02    -0.8695E+02    -0.8698E+02    -0.8701E+02    -0.8704E+02    -0.8707E+02    -0.8710E+02    -0.8712E+02    -0.8714E+02    -0.8716E+02    -0.8717E+02    -0.8718E+02    -0.8718E+02
    -0.8716E+02    -0.8716E+02    -0.8715E+02    -0.8713E+02    -0.8711E+02    -0.8709E+02    -0.8706E+02    -0.8703E+02    -0.8699E+02    -0.8696E+02    -0.8692E+02    -0.8689E+02    -0.8685E+02    -0.8682E+02    -0.8678E+02    -0.8674E+02    -0.8671E+02    -0.8667E+02    -0.8663E+02    -0.8660E+02    -0.8656E+02    -0.8652E+02    -0.8649E+02    -0.8646E+02    -0.8642E+02    -0.8639E+02    -0.8636E+02    -0.8633E+02    -0.8630E+02    -0.8627E+02    -0.8624E+02    -0.8621E+02    -0.8618E+02    -0.8616E+02    -0.8614E+02    -0.8611E+02    -0.8609E+02    -0.8607E+02    -0.8605E+02    -0.8604E+02    -0.8602E+02    -0.8601E+02    -0.8599E+02    -0.8598E+02    -0.8597E+02    -0.8596E+02    -0.8596E+02    -0.8595E+02    -0.8595E+02    -0.8595E+02    -0.8595E+02    -0.8595E+02    -0.8596E+02    -0.8596E+02    -0.8597E+02    -0.8598E+02    -0.8599E+02    -0.8600E+02    -0.8601E+02    -0.8603E+02    -0.8605E+02    -0.8606E+02    -0.8608E+02    -0.8610E+02    -0.8613E+02    -0.8615E+02    -0.8617E+02    -0.8620E+02    -0.8623E+02    -0.8625E+02    -0.8628E+02    -0.8631E+02    -0.8634E+02    -0.8637E+02    -0.8641E+02    -0.8644E+02    -0.8647E+02    -0.8651E+02    -0.8654E+02    -0.8657E+02    -0.8661E+02    -0.8665E+02    -0.8668E+02    -0.8672E+02    -0.8675E+02    -0.8679E+02    -0.8683E+02    -0.8686E+02    -0.8690E+02    -0.8693E+02    -0.8697E+02    -0.8700E+02    -0.8703E+02    -0.8706E+02    -0.8709E+02    -0.8712E+02    -0.8714E+02    -0.8715E+02    -0.8716E+02    -0.8716E+02
    -0.8714E+02    -0.8714E+02    -0.8713E+02    -0.8711E+02    -0.8708E+02    -0.8706E+02    -0.8702E+02    -0.8699E+02    -0.8695E+02    -0.8691E+02    -0.8687E+02    -0.8683E+02    -0.8679E+02    -0.8675E+02    -0.8671E+02    -0.8667E+02    -0.8663E+02    -0.8658E+02    -0.8654E+02    -0.8650E+02    -0.8646E+02    -0.8642E+02    -0.8638E+02    -0.8634E+02    -0.8630E+02    -0.8627E+02    -0.8623E+02    -0.8620E+02    -0.8616E+02    -0.8613E+02    -0.8609E+02    -0.8606E+02    -0.8603E+02    -0.8600E+02    -0.8598E+02    -0.8595E+02    -0.8592E+02    -0.8590E+02    -0.8588E+02    -0.8586E+02    -0.8584E+02    -0.8583E+02    -0.8581E+02    -0.8580E+02    -0.8579E+02    -0.8578E+02    -0.8577E+02    -0.8577E+02    -0.8576E+02    -0.8576E+02    -0.8576E+02    -0.8576E+02    -0.8577E+02    -0.8578E+02    -0.8578E+02    -0.8579E+02    -0.8581E+02    -0.8582E+02    -0.8584E+02    -0.8585E+02    -0.8587E+02    -0.8589E+02    -0.8592E+02    -0.8594E+02    -0.8596E+02    -0.8599E+02    -0.8602E+02    -0.8605E+02    -0.8608E+02    -0.8611E+02    -0.8614E+02    -0.8618E+02    -0.8621E+02    -0.8625E+02    -0.8629E+02    -0.8632E+02    -0.8636E+02    -0.8640E+02    -0.8644E+02    -0.8648E+02    -0.8652E+02    -0.8656E+02    -0.8660E+02    -0.8664E+02    -0.8668E+02    -0.8672E+02    -0.8676E+02    -0.8680E+02    -0.8684E+02    -0.8688E+02    -0.8692E+02    -0.8696E+02    -0.8700E+02    -0.8703E+02    -0.8706E+02    -0.8709E+02    -0.8711E+02    -0.8713E+02    -0.8714E+02    -0.8714E+02
    -0.8711E+02    -0.8711E+02    -0.8710E+02    -0.8708E+02    -0.8706E+02    -0.8703E+02    -0.8699E+02    -0.8695E+02    -0.8691E+02    -0.8687E+02    -0.8682E+02    -0.8678E+02    -0.8673E+02    -0.8668E+02    -0.8664E+02    -0.8659E+02    -0.8654E+02    -0.8650E+02    -0.8645E+02    -0.8640E+02    -0.8636E+02    -0.8631E+02    -0.8627E+02    -0.8623E+02    -0.8618E+02    -0.8614E+02    -0.8610E+02    -0.8606E+02    -0.8602E+02    -0.8598E+02    -0.8594E+02    -0.8591E+02    -0.8587E+02    -0.8584E+02    -0.8581E+02    -0.8578E+02    -0.8575E+02    -0.8572E+02    -0.8570E+02    -0.8568E+02    -0.8565E+02    -0.8564E+02    -0.8562E+02    -0.8560E+02    -0.8559E+02    -0.8558E+02    -0.8557E+02    -0.8557E+02    -0.8556E+02    -0.8556E+02    -0.8556E+02    -0.8557E+02    -0.8557E+02    -0.8558E+02    -0.8559E+02    -0.8560E+02    -0.8561E+02    -0.8563E+02    -0.8565E+02    -0.8567E+02    -0.8569E+02    -0.8571E+02    -0.8574E+02    -0.8577E+02    -0.8580E+02    -0.8583E+02    -0.8586E+02    -0.8589E+02    -0.8593E+02    -0.8596E+02    -0.8600E+02    -0.8604E+02    -0.8608E+02    -0.8612E+02    -0.8616E+02    -0.8620E+02    -0.8625E+02    -0.8629E+02    -0.8633E+02    -0.8638E+02    -0.8642E+02    -0.8647E+02    -0.8652E+02    -0.8656E+02    -0.8661E+02    -0.8665E+02    -0.8670E+02    -0.8674E+02    -0.8679E+02    -0.8683E+02    -0.8688E+02    -0.8692E+02    -0.8696E+02    -0.8700E+02    -0.8703E+02    -0.8706E+02    -0.8709E+02    -0.8711E+02    -0.8712E+02    -0.8712E+02
    -0.8709E+02    -0.8709E+02    -0.8708E+02    -0.8706E+02    -0.8703E+02    -0.8699E+02    -0.8695E+02    -0.8691E+02    -0.8687E+02    -0.8682E+02    -0.8677E+02    -0.8672E+02    -0.8667E+02    -0.8662E+02    -0.8656E+02    -0.8651E+02    -0.8646E+02    -0.8641E+02    -0.8636E+02    -0.8630E+02    -0.8625E+02    -0.8620E+02    -0.8615E+02    -0.8610E+02    -0.8605E+02    -0.8601E+02    -0.8596E+02    -0.8591E+02    -0.8587E+02    -0.8582E+02    -0.8578E+02    -0.8574E+02    -0.8570E+02    -0.8567E+02    -0.8563E+02    -0.8560E+02    -0.8556E+02    -0.8553E+02    -0.8550E+02    -0.8548E+02    -0.8545E+02    -0.8543E+02    -0.8541E+02    -0.8540E+02    -0.8538E+02    -0.8537E+02    -0.8536E+02    -0.8535E+02    -0.8535E+02    -0.8535E+02    -0.8535E+02    -0.8535E+02    -0.8536E+02    -0.8537E+02    -0.8538E+02    -0.8539E+02    -0.8541E+02    -0.8543E+02    -0.8545E+02    -0.8547E+02    -0.8550E+02    -0.8552E+02    -0.8555E+02    -0.8558E+02    -0.8562E+02    -0.8565E+02    -0.8569E+02    -0.8573E+02    -0.8577E+02    -0.8581E+02    -0.8585E+02    -0.8589E+02    -0.8594E+02    -0.8598E+02    -0.8603E+02    -0.8608E+02    -0.8613E+02    -0.8618E+02    -0.8623E+02    -0.8628E+02    -0.8633E+02    -0.8638E+02    -0.8643E+02    -0.8648E+02    -0.8653E+02    -0.8658E+02    -0.8663E+02    -0.8668E+02    -0.8673E+02    -0.8678E+02    -0.8683E+02    -0.8688E+02    -0.8692E+02    -0.8696E+02    -0.8700E+02    -0.8704E+02    -0.8706E+02    -0.8709E+02    -0.8710E+02    -0.8710E+02
    -0.8707E+02    -0.8707E+02    -0.8706E+02    -0.8703E+02    -0.8700E+02    -0.8696E+02    -0.8692E+02    -0.8687E+02    -0.8682E+02    -0.8677E+02    -0.8671E+02    -0.8666E+02    -0.8660E+02    -0.8654E+02    -0.8649E+02    -0.8643E+02    -0.8637E+02    -0.8631E+02    -0.8626E+02    -0.8620E+02    -0.8614E+02    -0.8608E+02    -0.8603E+02    -0.8597E+02    -0.8592E+02    -0.8586E+02    -0.8581E+02    -0.8576E+02    -0.8571E+02    -0.8566E+02    -0.8561E+02    -0.8557E+02    -0.8552E+02    -0.8548E+02    -0.8544E+02    -0.8540E+02    -0.8537E+02    -0.8533E+02    -0.8530E+02    -0.8527E+02    -0.8524E+02    -0.8522E+02    -0.8520E+02    -0.8518E+02    -0.8516E+02    -0.8515E+02    -0.8514E+02    -0.8513E+02    -0.8512E+02    -0.8512E+02    -0.8512E+02    -0.8513E+02    -0.8513E+02    -0.8514E+02    -0.8516E+02    -0.8517E+02    -0.8519E+02    -0.8521E+02    -0.8523E+02    -0.8526E+02    -0.8529E+02    -0.8532E+02    -0.8535E+02    -0.8539E+02    -0.8543E+02    -0.8547E+02    -0.8551E+02    -0.8555E+02    -0.8560E+02    -0.8564E+02    -0.8569E+02    -0.8574E+02    -0.8579E+02    -0.8584E+02    -0.8589E+02    -0.8595E+02    -0.8600E+02    -0.8606E+02    -0.8611E+02    -0.8617E+02    -0.8622E+02    -0.8628E+02    -0.8634E+02    -0.8639E+02    -0.8645E+02    -0.8651E+02    -0.8656E+02    -0.8662E+02    -0.8668E+02    -0.8673E+02    -0.8678E+02    -0.8683E+02    -0.8688E+02    -0.8693E+02    -0.8697E+02    -0.8701E+02    -0.8704E+02    -0.8706E+02    -0.8708E+02    -0.8708E+02
    -0.8705E+02    -0.8705E+02    -0.8703E+02    -0.8700E+02    -0.8697E+02    -0.8693E+02    -0.8688E+02    -0.8683E+02    -0.8677E+02    -0.8672E+02    -0.8666E+02    -0.8660E+02    -0.8653E+02    -0.8647E+02    -0.8641E+02    -0.8634E+02    -0.8628E+02    -0.8622E+02    -0.8615E+02    -0.8609E+02    -0.8603E+02    -0.8596E+02    -0.8590E+02    -0.8584E+02    -0.8578E+02    -0.8572E+02    -0.8566E+02    -0.8560E+02    -0.8554E+02    -0.8549E+02    -0.8544E+02    -0.8538E+02    -0.8533E+02    -0.8529E+02    -0.8524E+02    -0.8520E+02    -0.8515E+02    -0.8511E+02    -0.8508E+02    -0.8504E+02    -0.8501E+02    -0.8499E+02    -0.8496E+02    -0.8494E+02    -0.8492E+02    -0.8490E+02    -0.8489E+02    -0.8488E+02    -0.8488E+02    -0.8488E+02    -0.8488E+02    -0.8488E+02    -0.8489E+02    -0.8490E+02    -0.8492E+02    -0.8493E+02    -0.8495E+02    -0.8498E+02    -0.8501E+02    -0.8504E+02    -0.8507E+02    -0.8510E+02    -0.8514E+02    -0.8518E+02    -0.8522E+02    -0.8527E+02    -0.8532E+02    -0.8537E+02    -0.8542E+02    -0.8547E+02    -0.8552E+02    -0.8558E+02    -0.8563E+02    -0.8569E+02    -0.8575E+02    -0.8581E+02    -0.8587E+02    -0.8593E+02    -0.8599E+02    -0.8606E+02    -0.8612E+02    -0.8618E+02    -0.8624E+02    -0.8631E+02    -0.8637E+02    -0.8643E+02    -0.8649E+02    -0.8656E+02    -0.8662E+02    -0.8668E+02    -0.8673E+02    -0.8679E+02    -0.8684E+02    -0.8689E+02    -0.8694E+02    -0.8698E+02    -0.8701E+02    -0.8704E+02    -0.8705E+02    -0.8705E+02
    -0.8702E+02    -0.8702E+02    -0.8701E+02    -0.8698E+02    -0.8694E+02    -0.8689E+02    -0.8684E+02    -0.8679E+02    -0.8673E+02    -0.8666E+02    -0.8660E+02    -0.8653E+02    -0.8646E+02    -0.8640E+02    -0.8633E+02    -0.8626E+02    -0.8619E+02    -0.8612E+02    -0.8604E+02    -0.8597E+02    -0.8590E+02    -0.8583E+02    -0.8577E+02    -0.8570E+02    -0.8563E+02    -0.8556E+02    -0.8550E+02    -0.8543E+02    -0.8537E+02    -0.8531E+02    -0.8525E+02    -0.8519E+02    -0.8513E+02    -0.8508E+02    -0.8502E+02    -0.8497E+02    -0.8493E+02    -0.8488E+02    -0.8484E+02    -0.8480E+02    -0.8477E+02    -0.8474E+02    -0.8471E+02    -0.8468E+02    -0.8466E+02    -0.8464E+02    -0.8463E+02    -0.8462E+02    -0.8461E+02    -0.8461E+02    -0.8461E+02    -0.8462E+02    -0.8463E+02    -0.8464E+02    -0.8466E+02    -0.8468E+02    -0.8470E+02    -0.8473E+02    -0.8476E+02    -0.8479E+02    -0.8483E+02    -0.8487E+02    -0.8491E+02    -0.8496E+02    -0.8501E+02    -0.8506E+02    -0.8511E+02    -0.8517E+02    -0.8523E+02    -0.8528E+02    -0.8534E+02    -0.8541E+02    -0.8547E+02    -0.8554E+02    -0.8560E+02    -0.8567E+02    -0.8573E+02    -0.8580E+02    -0.8587E+02    -0.8594E+02    -0.8601E+02    -0.8608E+02    -0.8615E+02    -0.8622E+02    -0.8629E+02    -0.8635E+02    -0.8642E+02    -0.8649E+02    -0.8656E+02    -0.8662E+02    -0.8668E+02    -0.8674E+02    -0.8680E+02    -0.8686E+02    -0.8691E+02    -0.8695E+02    -0.8699E+02    -0.8702E+02    -0.8703E+02    -0.8703E+02
    -0.8700E+02    -0.8700E+02    -0.8698E+02    -0.8695E+02    -0.8691E+02    -0.8686E+02    -0.8680E+02    -0.8674E+02    -0.8668E+02    -0.8661E+02    -0.8654E+02    -0.8647E+02    -0.8639E+02    -0.8632E+02    -0.8624E+02    -0.8617E+02    -0.8609E+02    -0.8601E+02    -0.8593E+02    -0.8586E+02    -0.8578E+02    -0.8570E+02    -0.8562E+02    -0.8555E+02    -0.8547E+02    -0.8540E+02    -0.8532E+02    -0.8525E+02    -0.8518E+02    -0.8511E+02    -0.8504E+02    -0.8498E+02    -0.8491E+02    -0.8485E+02    -0.8479E+02    -0.8474E+02    -0.8468E+02    -0.8463E+02    -0.8459E+02    -0.8454E+02    -0.8450E+02    -0.8447E+02    -0.8443E+02    -0.8441E+02    -0.8438E+02    -0.8436E+02    -0.8434E+02    -0.8433E+02    -0.8433E+02    -0.8432E+02    -0.8432E+02    -0.8433E+02    -0.8434E+02    -0.8436E+02    -0.8438E+02    -0.8440E+02    -0.8443E+02    -0.8446E+02    -0.8449E+02    -0.8453E+02    -0.8457E+02    -0.8462E+02    -0.8467E+02    -0.8472E+02    -0.8478E+02    -0.8484E+02    -0.8490E+02    -0.8496E+02    -0.8502E+02    -0.8509E+02    -0.8516E+02    -0.8523E+02    -0.8530E+02    -0.8537E+02    -0.8544E+02    -0.8552E+02    -0.8559E+02    -0.8567E+02    -0.8574E+02    -0.8582E+02    -0.8590E+02    -0.8597E+02    -0.8605E+02    -0.8612E+02    -0.8620E+02    -0.8627E+02    -0.8635E+02    -0.8642E+02    -0.8649E+02    -0.8656E+02    -0.8663E+02    -0.8670E+02    -0.8676E+02    -0.8682E+02    -0.8687E+02    -0.8692E+02    -0.8696E+02    -0.8699E+02    -0.8701E+02    -0.8701E+02
    -0.8697E+02    -0.8697E+02    -0.8695E+02    -0.8692E+02    -0.8688E+02    -0.8682E+02    -0.8676E+02    -0.8670E+02    -0.8663E+02    -0.8655E+02    -0.8648E+02    -0.8640E+02    -0.8632E+02    -0.8624E+02    -0.8616E+02    -0.8607E+02    -0.8599E+02    -0.8590E+02    -0.8582E+02    -0.8573E+02    -0.8565E+02    -0.8556E+02    -0.8548E+02    -0.8539E+02    -0.8531E+02    -0.8523E+02    -0.8514E+02    -0.8506E+02    -0.8498E+02    -0.8490E+02    -0.8483E+02    -0.8475E+02    -0.8468E+02    -0.8461E+02    -0.8455E+02    -0.8448E+02    -0.8442E+02    -0.8436E+02    -0.8431E+02    -0.8426E+02    -0.8421E+02    -0.8417E+02    -0.8414E+02    -0.8410E+02    -0.8407E+02    -0.8405E+02    -0.8403E+02    -0.8402E+02    -0.8401E+02    -0.8401E+02    -0.8401E+02    -0.8402E+02    -0.8403E+02    -0.8405E+02    -0.8407E+02    -0.8410E+02    -0.8413E+02    -0.8416E+02    -0.8420E+02    -0.8425E+02    -0.8430E+02    -0.8435E+02    -0.8441E+02    -0.8447E+02    -0.8453E+02    -0.8459E+02    -0.8466E+02    -0.8473E+02    -0.8481E+02    -0.8488E+02    -0.8496E+02    -0.8504E+02    -0.8512E+02    -0.8520E+02    -0.8528E+02    -0.8536E+02    -0.8544E+02    -0.8553E+02    -0.8561E+02    -0.8569E+02    -0.8578E+02    -0.8586E+02    -0.8595E+02    -0.8603E+02    -0.8611E+02    -0.8619E+02    -0.8627E+02    -0.8635E+02    -0.8643E+02    -0.8651E+02    -0.8658E+02    -0.8665E+02    -0.8672E+02    -0.8678E+02    -0.8684E+02    -0.8689E+02    -0.8694E+02    -0.8697E+02    -0.8699E+02    -0.8699E+02
    -0.8695E+02    -0.8695E+02    -0.8693E+02    -0.8689E+02    -0.8685E+02    -0.8679E+02    -0.8672E+02    -0.8665E+02    -0.8658E+02    -0.8650E+02    -0.8642E+02    -0.8633E+02    -0.8625E+02    -0.8616E+02    -0.8607E+02    -0.8598E+02    -0.8588E+02    -0.8579E+02    -0.8570E+02    -0.8560E+02    -0.8551E+02    -0.8542E+02    -0.8532E+02    -0.8523E+02    -0.8514E+02    -0.8504E+02    -0.8495E+02    -0.8486E+02    -0.8477E+02    -0.8468E+02    -0.8460E+02    -0.8451E+02    -0.8443E+02    -0.8435E+02    -0.8428E+02    -0.8421E+02    -0.8414E+02    -0.8407E+02    -0.8401E+02    -0.8395E+02    -0.8390E+02    -0.8385E+02    -0.8381E+02    -0.8377E+02    -0.8374E+02    -0.8371E+02    -0.8369E+02    -0.8368E+02    -0.8367E+02    -0.8366E+02    -0.8367E+02    -0.8367E+02    -0.8369E+02    -0.8371E+02    -0.8373E+02    -0.8376E+02    -0.8380E+02    -0.8384E+02    -0.8389E+02    -0.8394E+02    -0.8400E+02    -0.8406E+02    -0.8412E+02    -0.8419E+02    -0.8426E+02    -0.8434E+02    -0.8441E+02    -0.8449E+02    -0.8458E+02    -0.8466E+02    -0.8475E+02    -0.8483E+02    -0.8492E+02    -0.8501E+02    -0.8510E+02    -0.8520E+02    -0.8529E+02    -0.8538E+02    -0.8547E+02    -0.8557E+02    -0.8566E+02    -0.8575E+02    -0.8584E+02    -0.8593E+02    -0.8602E+02    -0.8611E+02    -0.8620E+02    -0.8628E+02    -0.8637E+02    -0.8645E+02    -0.8653E+02    -0.8660E+02    -0.8668E+02    -0.8675E+02    -0.8681E+02    -0.8686E+02    -0.8691E+02    -0.8694E+02    -0.8696E+02    -0.8696E+02
    -0.8692E+02    -0.8692E+02    -0.8690E+02    -0.8687E+02    -0.8681E+02    -0.8675E+02    -0.8668E+02    -0.8661E+02    -0.8653E+02    -0.8644E+02    -0.8636E+02    -0.8626E+02    -0.8617E+02    -0.8608E+02    -0.8598E+02    -0.8588E+02    -0.8578E+02    -0.8568E+02    -0.8558E+02    -0.8547E+02    -0.8537E+02    -0.8527E+02    -0.8516E+02    -0.8506E+02    -0.8495E+02    -0.8485E+02    -0.8475E+02    -0.8465E+02    -0.8455E+02    -0.8445E+02    -0.8435E+02    -0.8426E+02    -0.8417E+02    -0.8408E+02    -0.8399E+02    -0.8391E+02    -0.8383E+02    -0.8375E+02    -0.8368E+02    -0.8362E+02    -0.8355E+02    -0.8350E+02    -0.8345E+02    -0.8341E+02    -0.8337E+02    -0.8334E+02    -0.8331E+02    -0.8330E+02    -0.8329E+02    -0.8328E+02    -0.8328E+02    -0.8329E+02    -0.8331E+02    -0.8333E+02    -0.8336E+02    -0.8340E+02    -0.8344E+02    -0.8349E+02    -0.8354E+02    -0.8360E+02    -0.8367E+02    -0.8374E+02    -0.8381E+02    -0.8389E+02    -0.8397E+02    -0.8406E+02    -0.8415E+02    -0.8424E+02    -0.8433E+02    -0.8442E+02    -0.8452E+02    -0.8462E+02    -0.8472E+02    -0.8482E+02    -0.8492E+02    -0.8503E+02    -0.8513E+02    -0.8523E+02    -0.8533E+02    -0.8543E+02    -0.8553E+02    -0.8563E+02    -0.8573E+02    -0.8583E+02    -0.8593E+02    -0.8603E+02    -0.8612E+02    -0.8621E+02    -0.8630E+02    -0.8639E+02    -0.8648E+02    -0.8656E+02    -0.8664E+02    -0.8671E+02    -0.8678E+02    -0.8683E+02    -0.8688E+02    -0.8692E+02    -0.8694E+02    -0.8694E+02
    -0.8690E+02    -0.8690E+02    -0.8688E+02    -0.8684E+02    -0.8678E+02    -0.8672E+02    -0.8665E+02    -0.8657E+02    -0.8648E+02    -0.8639E+02    -0.8629E+02    -0.8620E+02    -0.8610E+02    -0.8599E+02    -0.8589E+02    -0.8578E+02    -0.8567E+02    -0.8556E+02    -0.8545E+02    -0.8534E+02    -0.8522E+02    -0.8511E+02    -0.8500E+02    -0.8488E+02    -0.8477E+02    -0.8465E+02    -0.8454E+02    -0.8442E+02    -0.8431E+02    -0.8420E+02    -0.8409E+02    -0.8398E+02    -0.8388E+02    -0.8377E+02    -0.8367E+02    -0.8358E+02    -0.8349E+02    -0.8340E+02    -0.8332E+02    -0.8324E+02    -0.8317E+02    -0.8311E+02    -0.8305E+02    -0.8300E+02    -0.8296E+02    -0.8292E+02    -0.8289E+02    -0.8287E+02    -0.8286E+02    -0.8286E+02    -0.8286E+02    -0.8287E+02    -0.8289E+02    -0.8292E+02    -0.8295E+02    -0.8300E+02    -0.8305E+02    -0.8310E+02    -0.8316E+02    -0.8323E+02    -0.8331E+02    -0.8339E+02    -0.8347E+02    -0.8356E+02    -0.8366E+02    -0.8376E+02    -0.8386E+02    -0.8396E+02    -0.8407E+02    -0.8417E+02    -0.8428E+02    -0.8439E+02    -0.8451E+02    -0.8462E+02    -0.8473E+02    -0.8485E+02    -0.8496E+02    -0.8507E+02    -0.8519E+02    -0.8530E+02    -0.8541E+02    -0.8552E+02    -0.8563E+02    -0.8573E+02    -0.8584E+02    -0.8594E+02    -0.8604E+02    -0.8614E+02    -0.8624E+02    -0.8633E+02    -0.8643E+02    -0.8651E+02    -0.8660E+02    -0.8667E+02    -0.8674E+02    -0.8681E+02    -0.8686E+02    -0.8690E+02    -0.8692E+02    -0.8692E+02
    -0.8688E+02    -0.8688E+02    -0.8685E+02    -0.8681E+02    -0.8675E+02    -0.8669E+02    -0.8661E+02    -0.8652E+02    -0.8643E+02    -0.8634E+02    -0.8623E+02    -0.8613E+02    -0.8602E+02    -0.8591E+02    -0.8580E+02    -0.8568E+02    -0.8556E+02    -0.8544E+02    -0.8532E+02    -0.8520E+02    -0.8508E+02    -0.8495E+02    -0.8482E+02    -0.8470E+02    -0.8457E+02    -0.8444E+02    -0.8431E+02    -0.8418E+02    -0.8406E+02    -0.8393E+02    -0.8381E+02    -0.8368E+02    -0.8356E+02    -0.8345E+02    -0.8333E+02    -0.8322E+02    -0.8312E+02    -0.8302E+02    -0.8292E+02    -0.8283E+02    -0.8275E+02    -0.8268E+02    -0.8261E+02    -0.8255E+02    -0.8250E+02    -0.8246E+02    -0.8242E+02    -0.8240E+02    -0.8239E+02    -0.8238E+02    -0.8238E+02    -0.8240E+02    -0.8242E+02    -0.8245E+02    -0.8249E+02    -0.8254E+02    -0.8260E+02    -0.8267E+02    -0.8274E+02    -0.8282E+02    -0.8291E+02    -0.8300E+02    -0.8310E+02    -0.8321E+02    -0.8332E+02    -0.8343E+02    -0.8354E+02    -0.8366E+02    -0.8378E+02    -0.8391E+02    -0.8403E+02    -0.8416E+02    -0.8428E+02    -0.8441E+02    -0.8454E+02    -0.8466E+02    -0.8479E+02    -0.8491E+02    -0.8504E+02    -0.8516E+02    -0.8528E+02    -0.8540E+02    -0.8552E+02    -0.8563E+02    -0.8575E+02    -0.8586E+02    -0.8597E+02    -0.8608E+02    -0.8618E+02    -0.8628E+02    -0.8638E+02    -0.8647E+02    -0.8656E+02    -0.8664E+02    -0.8671E+02    -0.8678E+02    -0.8683E+02    -0.8687E+02    -0.8690E+02    -0.8690E+02
    -0.8686E+02    -0.8686E+02    -0.8683E+02    -0.8679E+02    -0.8673E+02    -0.8665E+02    -0.8657E+02    -0.8648E+02    -0.8639E+02    -0.8628E+02    -0.8618E+02    -0.8606E+02    -0.8595E+02    -0.8583E+02    -0.8571E+02    -0.8558E+02    -0.8546E+02    -0.8533E+02    -0.8520E+02    -0.8506E+02    -0.8492E+02    -0.8479E+02    -0.8465E+02    -0.8450E+02    -0.8436E+02    -0.8422E+02    -0.8407E+02    -0.8393E+02    -0.8379E+02    -0.8364E+02    -0.8350E+02    -0.8336E+02    -0.8322E+02    -0.8309E+02    -0.8296E+02    -0.8283E+02    -0.8271E+02    -0.8259E+02    -0.8248E+02    -0.8238E+02    -0.8228E+02    -0.8219E+02    -0.8211E+02    -0.8204E+02    -0.8198E+02    -0.8193E+02    -0.8189E+02    -0.8186E+02    -0.8185E+02    -0.8184E+02    -0.8185E+02    -0.8186E+02    -0.8189E+02    -0.8193E+02    -0.8198E+02    -0.8204E+02    -0.8211E+02    -0.8218E+02    -0.8227E+02    -0.8237E+02    -0.8247E+02    -0.8258E+02    -0.8269E+02    -0.8281E+02    -0.8294E+02    -0.8307E+02    -0.8320E+02    -0.8334E+02    -0.8348E+02    -0.8362E+02    -0.8376E+02    -0.8390E+02    -0.8405E+02    -0.8419E+02    -0.8433E+02    -0.8447E+02    -0.8461E+02    -0.8475E+02    -0.8489E+02    -0.8502E+02    -0.8515E+02    -0.8528E+02    -0.8541E+02    -0.8554E+02    -0.8566E+02    -0.8578E+02    -0.8590E+02    -0.8601E+02    -0.8612E+02    -0.8623E+02    -0.8633E+02    -0.8643E+02    -0.8652E+02    -0.8661E+02    -0.8669E+02    -0.8675E+02    -0.8681E+02    -0.8685E+02    -0.8688E+02    -0.8688E+02
    -0.8684E+02    -0.8684E+02    -0.8681E+02    -0.8676E+02    -0.8670E+02    -0.8663E+02    -0.8654E+02    -0.8645E+02    -0.8634E+02    -0.8624E+02    -0.8612E+02    -0.8600E+02    -0.8588E+02    -0.8575E+02    -0.8562E+02    -0.8549E+02    -0.8535E+02    -0.8521E+02    -0.8507E+02    -0.8492E+02    -0.8477E+02    -0.8462E+02    -0.8446E+02    -0.8431E+02    -0.8415E+02    -0.8399E+02    -0.8383E+02    -0.8366E+02    -0.8350E+02    -0.8334E+02    -0.8317E+02    -0.8301E+02    -0.8285E+02    -0.8270E+02    -0.8254E+02    -0.8240E+02    -0.8225E+02    -0.8212E+02    -0.8198E+02    -0.8186E+02    -0.8175E+02    -0.8164E+02    -0.8155E+02    -0.8146E+02    -0.8139E+02    -0.8133E+02    -0.8128E+02    -0.8125E+02    -0.8123E+02    -0.8122E+02    -0.8123E+02    -0.8125E+02    -0.8128E+02    -0.8133E+02    -0.8139E+02    -0.8146E+02    -0.8154E+02    -0.8163E+02    -0.8174E+02    -0.8185E+02    -0.8197E+02    -0.8210E+02    -0.8224E+02    -0.8238E+02    -0.8253E+02    -0.8268E+02    -0.8284E+02    -0.8299E+02    -0.8315E+02    -0.8331E+02    -0.8348E+02    -0.8364E+02    -0.8380E+02    -0.8396E+02    -0.8412E+02    -0.8427E+02    -0.8443E+02    -0.8458E+02    -0.8473E+02    -0.8488E+02    -0.8503E+02    -0.8517E+02    -0.8531E+02    -0.8544E+02    -0.8557E+02    -0.8570E+02    -0.8583E+02    -0.8595E+02    -0.8607E+02    -0.8618E+02    -0.8629E+02    -0.8639E+02    -0.8649E+02    -0.8658E+02    -0.8666E+02    -0.8673E+02    -0.8679E+02    -0.8684E+02    -0.8686E+02    -0.8686E+02
    -0.8682E+02    -0.8682E+02    -0.8679E+02    -0.8675E+02    -0.8668E+02    -0.8660E+02    -0.8651E+02    -0.8641E+02    -0.8631E+02    -0.8619E+02    -0.8607E+02    -0.8595E+02    -0.8582E+02    -0.8568E+02    -0.8555E+02    -0.8540E+02    -0.8525E+02    -0.8510E+02    -0.8494E+02    -0.8478E+02    -0.8462E+02    -0.8445E+02    -0.8428E+02    -0.8411E+02    -0.8393E+02    -0.8375E+02    -0.8357E+02    -0.8338E+02    -0.8320E+02    -0.8301E+02    -0.8282E+02    -0.8264E+02    -0.8245E+02    -0.8227E+02    -0.8209E+02    -0.8191E+02    -0.8174E+02    -0.8158E+02    -0.8142E+02    -0.8128E+02    -0.8114E+02    -0.8101E+02    -0.8090E+02    -0.8080E+02    -0.8071E+02    -0.8064E+02    -0.8058E+02    -0.8054E+02    -0.8051E+02    -0.8051E+02    -0.8051E+02    -0.8054E+02    -0.8058E+02    -0.8063E+02    -0.8071E+02    -0.8079E+02    -0.8089E+02    -0.8101E+02    -0.8113E+02    -0.8127E+02    -0.8141E+02    -0.8157E+02    -0.8173E+02    -0.8190E+02    -0.8207E+02    -0.8225E+02    -0.8243E+02    -0.8262E+02    -0.8280E+02    -0.8299E+02    -0.8317E+02    -0.8336E+02    -0.8354E+02    -0.8372E+02    -0.8390E+02    -0.8408E+02    -0.8425E+02    -0.8442E+02    -0.8458E+02    -0.8475E+02    -0.8490E+02    -0.8506E+02    -0.8521E+02    -0.8535E+02    -0.8550E+02    -0.8563E+02    -0.8577E+02    -0.8590E+02    -0.8602E+02    -0.8614E+02    -0.8625E+02    -0.8636E+02    -0.8646E+02    -0.8655E+02    -0.8664E+02    -0.8671E+02    -0.8678E+02    -0.8682E+02    -0.8685E+02    -0.8685E+02
    -0.8681E+02    -0.8681E+02    -0.8678E+02    -0.8673E+02    -0.8666E+02    -0.8658E+02    -0.8649E+02    -0.8639E+02    -0.8628E+02    -0.8616E+02    -0.8603E+02    -0.8590E+02    -0.8576E+02    -0.8562E+02    -0.8547E+02    -0.8532E+02    -0.8516E+02    -0.8500E+02    -0.8483E+02    -0.8465E+02    -0.8447E+02    -0.8429E+02    -0.8410E+02    -0.8390E+02    -0.8371E+02    -0.8350E+02    -0.8330E+02    -0.8308E+02    -0.8287E+02    -0.8266E+02    -0.8244E+02    -0.8222E+02    -0.8201E+02    -0.8179E+02    -0.8158E+02    -0.8137E+02    -0.8117E+02    -0.8097E+02    -0.8079E+02    -0.8061E+02    -0.8044E+02    -0.8029E+02    -0.8015E+02    -0.8002E+02    -0.7991E+02    -0.7982E+02    -0.7975E+02    -0.7970E+02    -0.7967E+02    -0.7966E+02    -0.7967E+02    -0.7970E+02    -0.7975E+02    -0.7982E+02    -0.7991E+02    -0.8002E+02    -0.8014E+02    -0.8028E+02    -0.8043E+02    -0.8060E+02    -0.8078E+02    -0.8096E+02    -0.8116E+02    -0.8136E+02    -0.8157E+02    -0.8178E+02    -0.8199E+02    -0.8221E+02    -0.8242E+02    -0.8264E+02    -0.8285E+02    -0.8306E+02    -0.8327E+02    -0.8348E+02    -0.8368E+02    -0.8388E+02    -0.8407E+02    -0.8426E+02    -0.8444E+02    -0.8462E+02    -0.8479E+02    -0.8496E+02    -0.8512E+02    -0.8528E+02    -0.8543E+02    -0.8557E+02    -0.8571E+02    -0.8585E+02    -0.8598E+02    -0.8610E+02    -0.8622E+02    -0.8633E+02    -0.8644E+02    -0.8654E+02    -0.8662E+02    -0.8670E+02    -0.8676E+02    -0.8681E+02    -0.8684E+02    -0.8684E+02
    -0.8680E+02    -0.8680E+02    -0.8677E+02    -0.8672E+02    -0.8665E+02    -0.8657E+02    -0.8647E+02    -0.8637E+02    -0.8625E+02    -0.8613E+02    -0.8600E+02    -0.8586E+02    -0.8572E+02    -0.8557E+02    -0.8541E+02    -0.8525E+02    -0.8508E+02    -0.8490E+02    -0.8472E+02    -0.8453E+02    -0.8433E+02    -0.8413E+02    -0.8392E+02    -0.8370E+02    -0.8348E+02    -0.8325E+02    -0.8302E+02    -0.8277E+02    -0.8253E+02    -0.8228E+02    -0.8203E+02    -0.8177E+02    -0.8152E+02    -0.8126E+02    -0.8101E+02    -0.8076E+02    -0.8051E+02    -0.8027E+02    -0.8004E+02    -0.7982E+02    -0.7962E+02    -0.7943E+02    -0.7925E+02    -0.7910E+02    -0.7896E+02    -0.7885E+02    -0.7876E+02    -0.7870E+02    -0.7866E+02    -0.7864E+02    -0.7866E+02    -0.7870E+02    -0.7876E+02    -0.7885E+02    -0.7896E+02    -0.7909E+02    -0.7925E+02    -0.7942E+02    -0.7961E+02    -0.7982E+02    -0.8004E+02    -0.8027E+02    -0.8050E+02    -0.8075E+02    -0.8100E+02    -0.8125E+02    -0.8150E+02    -0.8176E+02    -0.8201E+02    -0.8226E+02    -0.8251E+02    -0.8276E+02    -0.8299E+02    -0.8323E+02    -0.8346E+02    -0.8368E+02    -0.8389E+02    -0.8410E+02    -0.8430E+02    -0.8450E+02    -0.8468E+02    -0.8487E+02    -0.8504E+02    -0.8521E+02    -0.8537E+02    -0.8552E+02    -0.8567E+02    -0.8582E+02    -0.8595E+02    -0.8608E+02    -0.8620E+02    -0.8632E+02    -0.8643E+02    -0.8653E+02    -0.8662E+02    -0.8669E+02    -0.8676E+02    -0.8681E+02    -0.8683E+02    -0.8683E+02
    -0.8680E+02    -0.8680E+02    -0.8677E+02    -0.8672E+02    -0.8665E+02    -0.8657E+02    -0.8647E+02    -0.8636E+02    -0.8624E+02    -0.8612E+02    -0.8598E+02    -0.8584E+02    -0.8569E+02    -0.8553E+02    -0.8537E+02    -0.8520E+02    -0.8502E+02    -0.8483E+02    -0.8463E+02    -0.8442E+02    -0.8421E+02    -0.8398E+02    -0.8375E+02    -0.8351E+02    -0.8326E+02    -0.8300E+02    -0.8273E+02    -0.8245E+02    -0.8217E+02    -0.8188E+02    -0.8158E+02    -0.8128E+02    -0.8097E+02    -0.8067E+02    -0.8036E+02    -0.8005E+02    -0.7975E+02    -0.7946E+02    -0.7917E+02    -0.7890E+02    -0.7864E+02    -0.7840E+02    -0.7818E+02    -0.7798E+02    -0.7781E+02    -0.7766E+02    -0.7755E+02    -0.7746E+02    -0.7741E+02    -0.7740E+02    -0.7741E+02    -0.7746E+02    -0.7754E+02    -0.7766E+02    -0.7780E+02    -0.7797E+02    -0.7817E+02    -0.7839E+02    -0.7863E+02    -0.7889E+02    -0.7917E+02    -0.7945E+02    -0.7974E+02    -0.8004E+02    -0.8035E+02    -0.8066E+02    -0.8096E+02    -0.8127E+02    -0.8157E+02    -0.8186E+02    -0.8215E+02    -0.8244E+02    -0.8271E+02    -0.8298E+02    -0.8324E+02    -0.8349E+02    -0.8373E+02    -0.8396E+02    -0.8418E+02    -0.8439E+02    -0.8460E+02    -0.8479E+02    -0.8498E+02    -0.8516E+02    -0.8533E+02    -0.8549E+02    -0.8565E+02    -0.8580E+02    -0.8594E+02    -0.8607E+02    -0.8620E+02    -0.8631E+02    -0.8642E+02    -0.8653E+02    -0.8662E+02    -0.8669E+02    -0.8676E+02    -0.8681E+02    -0.8683E+02    -0.8683E+02
    -0.8681E+02    -0.8681E+02    -0.8678E+02    -0.8673E+02    -0.8666E+02    -0.8657E+02    -0.8647E+02    -0.8637E+02    -0.8625E+02    -0.8612E+02    -0.8598E+02    -0.8584E+02    -0.8568E+02    -0.8552E+02    -0.8534E+02    -0.8516E+02    -0.8497E+02    -0.8477E+02    -0.8456E+02    -0.8433E+02    -0.8410E+02    -0.8385E+02    -0.8359E+02    -0.8332E+02    -0.8304E+02    -0.8274E+02    -0.8244E+02    -0.8212E+02    -0.8178E+02    -0.8144E+02    -0.8109E+02    -0.8073E+02    -0.8036E+02    -0.7999E+02    -0.7961E+02    -0.7923E+02    -0.7885E+02    -0.7848E+02    -0.7812E+02    -0.7777E+02    -0.7744E+02    -0.7713E+02    -0.7684E+02    -0.7659E+02    -0.7636E+02    -0.7617E+02    -0.7602E+02    -0.7591E+02    -0.7585E+02    -0.7582E+02    -0.7585E+02    -0.7591E+02    -0.7602E+02    -0.7617E+02    -0.7636E+02    -0.7659E+02    -0.7684E+02    -0.7713E+02    -0.7744E+02    -0.7777E+02    -0.7812E+02    -0.7848E+02    -0.7885E+02    -0.7923E+02    -0.7960E+02    -0.7998E+02    -0.8035E+02    -0.8072E+02    -0.8108E+02    -0.8143E+02    -0.8177E+02    -0.8210E+02    -0.8242E+02    -0.8273E+02    -0.8302E+02    -0.8330E+02    -0.8357E+02    -0.8383E+02    -0.8407E+02    -0.8431E+02    -0.8453E+02    -0.8474E+02    -0.8494E+02    -0.8513E+02    -0.8531E+02    -0.8548E+02    -0.8564E+02    -0.8579E+02    -0.8594E+02    -0.8608E+02    -0.8620E+02    -0.8632E+02    -0.8643E+02    -0.8654E+02    -0.8663E+02    -0.8670E+02    -0.8677E+02    -0.8682E+02    -0.8684E+02    -0.8684E+02
    -0.8682E+02    -0.8682E+02    -0.8679E+02    -0.8674E+02    -0.8667E+02    -0.8659E+02    -0.8649E+02    -0.8639E+02    -0.8627E+02    -0.8614E+02    -0.8600E+02    -0.8585E+02    -0.8569E+02    -0.8552E+02    -0.8535E+02    -0.8516E+02    -0.8495E+02    -0.8474E+02    -0.8451E+02    -0.8427E+02    -0.8401E+02    -0.8374E+02    -0.8346E+02    -0.8315E+02    -0.8283E+02    -0.8250E+02    -0.8214E+02    -0.8177E+02    -0.8138E+02    -0.8097E+02    -0.8055E+02    -0.8011E+02    -0.7966E+02    -0.7920E+02    -0.7873E+02    -0.7826E+02    -0.7778E+02    -0.7730E+02    -0.7684E+02    -0.7638E+02    -0.7595E+02    -0.7554E+02    -0.7516E+02    -0.7482E+02    -0.7452E+02    -0.7426E+02    -0.7406E+02    -0.7391E+02    -0.7382E+02    -0.7379E+02    -0.7382E+02    -0.7391E+02    -0.7406E+02    -0.7426E+02    -0.7452E+02    -0.7482E+02    -0.7516E+02    -0.7554E+02    -0.7595E+02    -0.7638E+02    -0.7684E+02    -0.7730E+02    -0.7778E+02    -0.7825E+02    -0.7873E+02    -0.7920E+02    -0.7966E+02    -0.8011E+02    -0.8055E+02    -0.8097E+02    -0.8137E+02    -0.8176E+02    -0.8213E+02    -0.8249E+02    -0.8282E+02    -0.8314E+02    -0.8344E+02    -0.8373E+02    -0.8400E+02    -0.8425E+02    -0.8449E+02    -0.8472E+02    -0.8493E+02    -0.8513E+02    -0.8532E+02    -0.8549E+02    -0.8566E+02    -0.8582E+02    -0.8596E+02    -0.8610E+02    -0.8623E+02    -0.8635E+02    -0.8646E+02    -0.8656E+02    -0.8665E+02    -0.8673E+02    -0.8679E+02    -0.8684E+02    -0.8686E+02    -0.8686E+02
    -0.8685E+02    -0.8685E+02    -0.8682E+02    -0.8677E+02    -0.8671E+02    -0.8663E+02    -0.8653E+02    -0.8643E+02    -0.8631E+02    -0.8618E+02    -0.8604E+02    -0.8589E+02    -0.8573E+02    -0.8556E+02    -0.8538E+02    -0.8518E+02    -0.8497E+02    -0.8474E+02    -0.8450E+02    -0.8424E+02    -0.8396E+02    -0.8367E+02    -0.8335E+02    -0.8301E+02    -0.8265E+02    -0.8226E+02    -0.8185E+02    -0.8142E+02    -0.8096E+02    -0.8047E+02    -0.7996E+02    -0.7942E+02    -0.7886E+02    -0.7828E+02    -0.7769E+02    -0.7708E+02    -0.7646E+02    -0.7584E+02    -0.7523E+02    -0.7463E+02    -0.7405E+02    -0.7350E+02    -0.7299E+02    -0.7252E+02    -0.7211E+02    -0.7177E+02    -0.7149E+02    -0.7129E+02    -0.7117E+02    -0.7112E+02    -0.7117E+02    -0.7129E+02    -0.7149E+02    -0.7177E+02    -0.7211E+02    -0.7252E+02    -0.7299E+02    -0.7350E+02    -0.7405E+02    -0.7463E+02    -0.7523E+02    -0.7585E+02    -0.7646E+02    -0.7708E+02    -0.7769E+02    -0.7829E+02    -0.7886E+02    -0.7942E+02    -0.7996E+02    -0.8047E+02    -0.8096E+02    -0.8142E+02    -0.8185E+02    -0.8226E+02    -0.8264E+02    -0.8300E+02    -0.8334E+02    -0.8366E+02    -0.8395E+02    -0.8423E+02    -0.8449E+02    -0.8473E+02    -0.8495E+02    -0.8516E+02    -0.8536E+02    -0.8554E+02    -0.8571E+02    -0.8587E+02    -0.8601E+02    -0.8615E+02    -0.8628E+02    -0.8640E+02    -0.8650E+02    -0.8660E+02    -0.8669E+02    -0.8676E+02    -0.8682E+02    -0.8686E+02    -0.8689E+02    -0.8689E+02
    -0.8689E+02    -0.8689E+02    -0.8686E+02    -0.8682E+02    -0.8675E+02    -0.8668E+02    -0.8659E+02    -0.8649E+02    -0.8637E+02    -0.8625E+02    -0.8612E+02    -0.8597E+02    -0.8581E+02    -0.8564E+02    -0.8545E+02    -0.8525E+02    -0.8503E+02    -0.8479E+02    -0.8454E+02    -0.8426E+02    -0.8396E+02    -0.8363E+02    -0.8328E+02    -0.8290E+02    -0.8249E+02    -0.8205E+02    -0.8157E+02    -0.8106E+02    -0.8051E+02    -0.7992E+02    -0.7929E+02    -0.7863E+02    -0.7793E+02    -0.7719E+02    -0.7642E+02    -0.7563E+02    -0.7482E+02    -0.7400E+02    -0.7318E+02    -0.7238E+02    -0.7159E+02    -0.7084E+02    -0.7014E+02    -0.6951E+02    -0.6894E+02    -0.6847E+02    -0.6808E+02    -0.6781E+02    -0.6764E+02    -0.6758E+02    -0.6764E+02    -0.6781E+02    -0.6809E+02    -0.6847E+02    -0.6895E+02    -0.6951E+02    -0.7015E+02    -0.7085E+02    -0.7160E+02    -0.7239E+02    -0.7319E+02    -0.7401E+02    -0.7483E+02    -0.7564E+02    -0.7643E+02    -0.7720E+02    -0.7794E+02    -0.7864E+02    -0.7930E+02    -0.7993E+02    -0.8052E+02    -0.8106E+02    -0.8158E+02    -0.8205E+02    -0.8249E+02    -0.8290E+02    -0.8328E+02    -0.8363E+02    -0.8396E+02    -0.8425E+02    -0.8453E+02    -0.8478E+02    -0.8502E+02    -0.8524E+02    -0.8544E+02    -0.8562E+02    -0.8579E+02    -0.8595E+02    -0.8610E+02    -0.8623E+02    -0.8635E+02    -0.8646E+02    -0.8657E+02    -0.8666E+02    -0.8674E+02    -0.8681E+02    -0.8686E+02    -0.8691E+02    -0.8693E+02    -0.8693E+02
    -0.8694E+02    -0.8694E+02    -0.8692E+02    -0.8687E+02    -0.8682E+02    -0.8675E+02    -0.8667E+02    -0.8657E+02    -0.8647E+02    -0.8635E+02    -0.8622E+02    -0.8608E+02    -0.8593E+02    -0.8575E+02    -0.8557E+02    -0.8536E+02    -0.8514E+02    -0.8490E+02    -0.8463E+02    -0.8433E+02    -0.8401E+02    -0.8366E+02    -0.8327E+02    -0.8284E+02    -0.8238E+02    -0.8187E+02    -0.8131E+02    -0.8070E+02    -0.8004E+02    -0.7933E+02    -0.7855E+02    -0.7772E+02    -0.7683E+02    -0.7588E+02    -0.7488E+02    -0.7384E+02    -0.7277E+02    -0.7167E+02    -0.7057E+02    -0.6948E+02    -0.6841E+02    -0.6739E+02    -0.6643E+02    -0.6555E+02    -0.6478E+02    -0.6413E+02    -0.6360E+02    -0.6322E+02    -0.6298E+02    -0.6291E+02    -0.6299E+02    -0.6322E+02    -0.6361E+02    -0.6413E+02    -0.6479E+02    -0.6557E+02    -0.6644E+02    -0.6740E+02    -0.6842E+02    -0.6949E+02    -0.7059E+02    -0.7169E+02    -0.7279E+02    -0.7386E+02    -0.7490E+02    -0.7590E+02    -0.7684E+02    -0.7774E+02    -0.7857E+02    -0.7934E+02    -0.8006E+02    -0.8072E+02    -0.8132E+02    -0.8188E+02    -0.8239E+02    -0.8285E+02    -0.8328E+02    -0.8366E+02    -0.8402E+02    -0.8434E+02    -0.8463E+02    -0.8490E+02    -0.8514E+02    -0.8536E+02    -0.8556E+02    -0.8575E+02    -0.8592E+02    -0.8607E+02    -0.8621E+02    -0.8634E+02    -0.8646E+02    -0.8656E+02    -0.8665E+02    -0.8674E+02    -0.8681E+02    -0.8687E+02    -0.8692E+02    -0.8696E+02    -0.8698E+02    -0.8698E+02
    -0.8701E+02    -0.8701E+02    -0.8699E+02    -0.8695E+02    -0.8690E+02    -0.8684E+02    -0.8677E+02    -0.8669E+02    -0.8659E+02    -0.8649E+02    -0.8637E+02    -0.8623E+02    -0.8609E+02    -0.8592E+02    -0.8574E+02    -0.8554E+02    -0.8531E+02    -0.8506E+02    -0.8479E+02    -0.8448E+02    -0.8413E+02    -0.8375E+02    -0.8332E+02    -0.8285E+02    -0.8232E+02    -0.8174E+02    -0.8109E+02    -0.8037E+02    -0.7957E+02    -0.7869E+02    -0.7773E+02    -0.7667E+02    -0.7554E+02    -0.7431E+02    -0.7301E+02    -0.7164E+02    -0.7021E+02    -0.6874E+02    -0.6726E+02    -0.6578E+02    -0.6434E+02    -0.6295E+02    -0.6165E+02    -0.6047E+02    -0.5942E+02    -0.5853E+02    -0.5782E+02    -0.5730E+02    -0.5699E+02    -0.5688E+02    -0.5699E+02    -0.5731E+02    -0.5783E+02    -0.5854E+02    -0.5944E+02    -0.6049E+02    -0.6167E+02    -0.6297E+02    -0.6436E+02    -0.6580E+02    -0.6728E+02    -0.6877E+02    -0.7023E+02    -0.7166E+02    -0.7304E+02    -0.7434E+02    -0.7556E+02    -0.7670E+02    -0.7775E+02    -0.7871E+02    -0.7959E+02    -0.8039E+02    -0.8111E+02    -0.8176E+02    -0.8234E+02    -0.8287E+02    -0.8334E+02    -0.8377E+02    -0.8415E+02    -0.8449E+02    -0.8480E+02    -0.8507E+02    -0.8532E+02    -0.8555E+02    -0.8575E+02    -0.8593E+02    -0.8609E+02    -0.8624E+02    -0.8637E+02    -0.8649E+02    -0.8659E+02    -0.8669E+02    -0.8677E+02    -0.8684E+02    -0.8691E+02    -0.8696E+02    -0.8700E+02    -0.8703E+02    -0.8705E+02    -0.8705E+02
    -0.8709E+02    -0.8709E+02    -0.8708E+02    -0.8705E+02    -0.8701E+02    -0.8696E+02    -0.8690E+02    -0.8683E+02    -0.8675E+02    -0.8666E+02    -0.8655E+02    -0.8644E+02    -0.8630E+02    -0.8615E+02    -0.8597E+02    -0.8578E+02    -0.8556E+02    -0.8531E+02    -0.8502E+02    -0.8470E+02    -0.8434E+02    -0.8393E+02    -0.8347E+02    -0.8294E+02    -0.8235E+02    -0.8168E+02    -0.8092E+02    -0.8006E+02    -0.7910E+02    -0.7802E+02    -0.7682E+02    -0.7549E+02    -0.7404E+02    -0.7245E+02    -0.7075E+02    -0.6895E+02    -0.6706E+02    -0.6511E+02    -0.6314E+02    -0.6117E+02    -0.5925E+02    -0.5741E+02    -0.5568E+02    -0.5411E+02    -0.5272E+02    -0.5155E+02    -0.5061E+02    -0.4992E+02    -0.4951E+02    -0.4937E+02    -0.4951E+02    -0.4993E+02    -0.5062E+02    -0.5156E+02    -0.5274E+02    -0.5413E+02    -0.5571E+02    -0.5743E+02    -0.5928E+02    -0.6120E+02    -0.6317E+02    -0.6515E+02    -0.6709E+02    -0.6898E+02    -0.7079E+02    -0.7249E+02    -0.7407E+02    -0.7553E+02    -0.7686E+02    -0.7805E+02    -0.7913E+02    -0.8009E+02    -0.8095E+02    -0.8171E+02    -0.8238E+02    -0.8297E+02    -0.8350E+02    -0.8396E+02    -0.8437E+02    -0.8473E+02    -0.8505E+02    -0.8533E+02    -0.8558E+02    -0.8580E+02    -0.8599E+02    -0.8616E+02    -0.8632E+02    -0.8645E+02    -0.8657E+02    -0.8667E+02    -0.8676E+02    -0.8684E+02    -0.8691E+02    -0.8697E+02    -0.8702E+02    -0.8706E+02    -0.8710E+02    -0.8712E+02    -0.8713E+02    -0.8713E+02
    -0.8719E+02    -0.8719E+02    -0.8718E+02    -0.8716E+02    -0.8714E+02    -0.8710E+02    -0.8706E+02    -0.8701E+02    -0.8695E+02    -0.8687E+02    -0.8679E+02    -0.8669E+02    -0.8657E+02    -0.8643E+02    -0.8628E+02    -0.8609E+02    -0.8588E+02    -0.8564E+02    -0.8536E+02    -0.8503E+02    -0.8466E+02    -0.8422E+02    -0.8372E+02    -0.8315E+02    -0.8248E+02    -0.8172E+02    -0.8083E+02    -0.7982E+02    -0.7866E+02    -0.7735E+02    -0.7586E+02    -0.7419E+02    -0.7233E+02    -0.7030E+02    -0.6809E+02    -0.6574E+02    -0.6328E+02    -0.6073E+02    -0.5816E+02    -0.5559E+02    -0.5308E+02    -0.5068E+02    -0.4844E+02    -0.4640E+02    -0.4460E+02    -0.4307E+02    -0.4186E+02    -0.4097E+02    -0.4043E+02    -0.4025E+02    -0.4043E+02    -0.4098E+02    -0.4187E+02    -0.4309E+02    -0.4462E+02    -0.4643E+02    -0.4847E+02    -0.5072E+02    -0.5312E+02    -0.5563E+02    -0.5820E+02    -0.6078E+02    -0.6333E+02    -0.6579E+02    -0.6814E+02    -0.7035E+02    -0.7238E+02    -0.7423E+02    -0.7590E+02    -0.7739E+02    -0.7871E+02    -0.7986E+02    -0.8087E+02    -0.8176E+02    -0.8252E+02    -0.8318E+02    -0.8376E+02    -0.8426E+02    -0.8469E+02    -0.8506E+02    -0.8539E+02    -0.8567E+02    -0.8591E+02    -0.8612E+02    -0.8631E+02    -0.8646E+02    -0.8660E+02    -0.8671E+02    -0.8681E+02    -0.8690E+02    -0.8697E+02    -0.8703E+02    -0.8708E+02    -0.8713E+02    -0.8716E+02    -0.8719E+02    -0.8721E+02    -0.8722E+02    -0.8723E+02    -0.8723E+02
    -0.8731E+02    -0.8731E+02    -0.8731E+02    -0.8730E+02    -0.8729E+02    -0.8727E+02    -0.8725E+02    -0.8722E+02    -0.8718E+02    -0.8713E+02    -0.8707E+02    -0.8699E+02    -0.8690E+02    -0.8679E+02    -0.8665E+02    -0.8649E+02    -0.8629E+02    -0.8606E+02    -0.8579E+02    -0.8547E+02    -0.8509E+02    -0.8464E+02    -0.8411E+02    -0.8349E+02    -0.8275E+02    -0.8189E+02    -0.8088E+02    -0.7969E+02    -0.7831E+02    -0.7671E+02    -0.7488E+02    -0.7279E+02    -0.7046E+02    -0.6787E+02    -0.6506E+02    -0.6205E+02    -0.5888E+02    -0.5562E+02    -0.5231E+02    -0.4901E+02    -0.4580E+02    -0.4273E+02    -0.3985E+02    -0.3724E+02    -0.3493E+02    -0.3297E+02    -0.3140E+02    -0.3026E+02    -0.2957E+02    -0.2934E+02    -0.2958E+02    -0.3027E+02    -0.3142E+02    -0.3299E+02    -0.3495E+02    -0.3727E+02    -0.3989E+02    -0.4277E+02    -0.4585E+02    -0.4907E+02    -0.5236E+02    -0.5568E+02    -0.5894E+02    -0.6211E+02    -0.6512E+02    -0.6793E+02    -0.7052E+02    -0.7285E+02    -0.7493E+02    -0.7677E+02    -0.7836E+02    -0.7974E+02    -0.8093E+02    -0.8194E+02    -0.8280E+02    -0.8354E+02    -0.8416E+02    -0.8469E+02    -0.8513E+02    -0.8551E+02    -0.8584E+02    -0.8611E+02    -0.8634E+02    -0.8653E+02    -0.8669E+02    -0.8683E+02    -0.8694E+02    -0.8703E+02    -0.8711E+02    -0.8717E+02    -0.8722E+02    -0.8726E+02    -0.8729E+02    -0.8731E+02    -0.8732E+02    -0.8733E+02    -0.8734E+02    -0.8734E+02    -0.8734E+02    -0.8734E+02
    -0.8745E+02    -0.8745E+02    -0.8745E+02    -0.8746E+02    -0.8746E+02    -0.8747E+02    -0.8747E+02    -0.8746E+02    -0.8745E+02    -0.8743E+02    -0.8740E+02    -0.8735E+02    -0.8729E+02    -0.8720E+02    -0.8710E+02    -0.8696E+02    -0.8680E+02    -0.8659E+02    -0.8634E+02    -0.8603E+02    -0.8566E+02    -0.8521E+02    -0.8466E+02    -0.8400E+02    -0.8320E+02    -0.8224E+02    -0.8109E+02    -0.7972E+02    -0.7809E+02    -0.7618E+02    -0.7395E+02    -0.7139E+02    -0.6848E+02    -0.6525E+02    -0.6171E+02    -0.5791E+02    -0.5391E+02    -0.4978E+02    -0.4559E+02    -0.4141E+02    -0.3733E+02    -0.3343E+02    -0.2977E+02    -0.2643E+02    -0.2348E+02    -0.2098E+02    -0.1898E+02    -0.1752E+02    -0.1664E+02    -0.1634E+02    -0.1664E+02    -0.1754E+02    -0.1900E+02    -0.2101E+02    -0.2351E+02    -0.2647E+02    -0.2981E+02    -0.3347E+02    -0.3739E+02    -0.4147E+02    -0.4565E+02    -0.4984E+02    -0.5398E+02    -0.5798E+02    -0.6178E+02    -0.6532E+02    -0.6855E+02    -0.7146E+02    -0.7402E+02    -0.7625E+02    -0.7816E+02    -0.7978E+02    -0.8115E+02    -0.8230E+02    -0.8325E+02    -0.8405E+02    -0.8471E+02    -0.8526E+02    -0.8571E+02    -0.8609E+02    -0.8639E+02    -0.8664E+02    -0.8685E+02    -0.8702E+02    -0.8715E+02    -0.8726E+02    -0.8734E+02    -0.8740E+02    -0.8745E+02    -0.8748E+02    -0.8750E+02    -0.8751E+02    -0.8752E+02    -0.8751E+02    -0.8751E+02    -0.8750E+02    -0.8749E+02    -0.8748E+02    -0.8747E+02    -0.8747E+02
    -0.8760E+02    -0.8760E+02    -0.8761E+02    -0.8763E+02    -0.8766E+02    -0.8768E+02    -0.8771E+02    -0.8774E+02    -0.8775E+02    -0.8777E+02    -0.8777E+02    -0.8776E+02    -0.8773E+02    -0.8768E+02    -0.8762E+02    -0.8752E+02    -0.8739E+02    -0.8722E+02    -0.8700E+02    -0.8672E+02    -0.8637E+02    -0.8593E+02    -0.8538E+02    -0.8469E+02    -0.8385E+02    -0.8280E+02    -0.8153E+02    -0.7997E+02    -0.7809E+02    -0.7583E+02    -0.7316E+02    -0.7005E+02    -0.6649E+02    -0.6250E+02    -0.5810E+02    -0.5337E+02    -0.4838E+02    -0.4320E+02    -0.3793E+02    -0.3267E+02    -0.2750E+02    -0.2254E+02    -0.1788E+02    -0.1360E+02    -0.9804E+01    -0.6564E+01    -0.3958E+01    -0.2049E+01    -0.8843E+00    -0.4951E+00    -0.8912E+00    -0.2062E+01    -0.3978E+01    -0.6591E+01    -0.9838E+01    -0.1364E+02    -0.1792E+02    -0.2259E+02    -0.2756E+02    -0.3273E+02    -0.3800E+02    -0.4328E+02    -0.4846E+02    -0.5345E+02    -0.5819E+02    -0.6258E+02    -0.6657E+02    -0.7013E+02    -0.7324E+02    -0.7591E+02    -0.7816E+02    -0.8004E+02    -0.8160E+02    -0.8287E+02    -0.8391E+02    -0.8476E+02    -0.8544E+02    -0.8599E+02    -0.8643E+02    -0.8678E+02    -0.8706E+02    -0.8728E+02    -0.8745E+02    -0.8758E+02    -0.8768E+02    -0.8775E+02    -0.8780E+02    -0.8782E+02    -0.8783E+02    -0.8783E+02    -0.8782E+02    -0.8780E+02    -0.8777E+02    -0.8774E+02    -0.8771E+02    -0.8768E+02    -0.8765E+02    -0.8763E+02    -0.8761E+02    -0.8761E+02
    -0.8776E+02    -0.8776E+02    -0.8778E+02    -0.8782E+02    -0.8786E+02    -0.8792E+02    -0.8797E+02    -0.8803E+02    -0.8809E+02    -0.8813E+02    -0.8817E+02    -0.8820E+02    -0.8822E+02    -0.8822E+02    -0.8819E+02    -0.8814E+02    -0.8806E+02    -0.8794E+02    -0.8777E+02    -0.8753E+02    -0.8722E+02    -0.8681E+02    -0.8628E+02    -0.8559E+02    -0.8472E+02    -0.8362E+02    -0.8223E+02    -0.8050E+02    -0.7836E+02    -0.7574E+02    -0.7260E+02    -0.6888E+02    -0.6458E+02    -0.5970E+02    -0.5431E+02    -0.4847E+02    -0.4226E+02    -0.3580E+02    -0.2917E+02    -0.2251E+02    -0.1594E+02    -0.9554E+01    -0.3491E+01     0.2126E+01     0.7164E+01     0.1150E+02     0.1500E+02     0.1759E+02     0.1917E+02     0.1970E+02     0.1916E+02     0.1757E+02     0.1498E+02     0.1147E+02     0.7127E+01     0.2082E+01    -0.3542E+01    -0.9612E+01    -0.1600E+02    -0.2259E+02    -0.2925E+02    -0.3588E+02    -0.4235E+02    -0.4856E+02    -0.5440E+02    -0.5980E+02    -0.6467E+02    -0.6897E+02    -0.7268E+02    -0.7583E+02    -0.7844E+02    -0.8058E+02    -0.8231E+02    -0.8369E+02    -0.8479E+02    -0.8566E+02    -0.8635E+02    -0.8688E+02    -0.8729E+02    -0.8760E+02    -0.8784E+02    -0.8801E+02    -0.8814E+02    -0.8822E+02    -0.8827E+02    -0.8829E+02    -0.8830E+02    -0.8828E+02    -0.8825E+02    -0.8821E+02    -0.8817E+02    -0.8811E+02    -0.8805E+02    -0.8799E+02    -0.8793E+02    -0.8787E+02    -0.8783E+02    -0.8779E+02    -0.8777E+02    -0.8777E+02
    -0.8793E+02    -0.8793E+02    -0.8796E+02    -0.8801E+02    -0.8808E+02    -0.8817E+02    -0.8825E+02    -0.8834E+02    -0.8844E+02    -0.8852E+02    -0.8861E+02    -0.8868E+02    -0.8874E+02    -0.8879E+02    -0.8882E+02    -0.8882E+02    -0.8880E+02    -0.8874E+02    -0.8862E+02    -0.8845E+02    -0.8819E+02    -0.8784E+02    -0.8735E+02    -0.8670E+02    -0.8583E+02    -0.8470E+02    -0.8323E+02    -0.8135E+02    -0.7896E+02    -0.7599E+02    -0.7234E+02    -0.6796E+02    -0.6281E+02    -0.5693E+02    -0.5035E+02    -0.4317E+02    -0.3547E+02    -0.2737E+02    -0.1900E+02    -0.1048E+02    -0.1935E+01     0.6470E+01     0.1456E+02     0.2215E+02     0.2903E+02     0.3501E+02     0.3988E+02     0.4350E+02     0.4572E+02     0.4646E+02     0.4571E+02     0.4348E+02     0.3986E+02     0.3497E+02     0.2899E+02     0.2210E+02     0.1451E+02     0.6408E+01    -0.2004E+01    -0.1055E+02    -0.1908E+02    -0.2746E+02    -0.3556E+02    -0.4326E+02    -0.5045E+02    -0.5703E+02    -0.6291E+02    -0.6805E+02    -0.7243E+02    -0.7608E+02    -0.7905E+02    -0.8143E+02    -0.8331E+02    -0.8477E+02    -0.8591E+02    -0.8677E+02    -0.8742E+02    -0.8791E+02    -0.8827E+02    -0.8852E+02    -0.8870E+02    -0.8881E+02    -0.8888E+02    -0.8891E+02    -0.8890E+02    -0.8888E+02    -0.8883E+02    -0.8877E+02    -0.8870E+02    -0.8862E+02    -0.8853E+02    -0.8844E+02    -0.8834E+02    -0.8825E+02    -0.8816E+02    -0.8808E+02    -0.8801E+02    -0.8795E+02    -0.8792E+02    -0.8792E+02
    -0.8810E+02    -0.8810E+02    -0.8814E+02    -0.8821E+02    -0.8831E+02    -0.8842E+02    -0.8854E+02    -0.8866E+02    -0.8879E+02    -0.8892E+02    -0.8905E+02    -0.8917E+02    -0.8928E+02    -0.8938E+02    -0.8947E+02    -0.8953E+02    -0.8957E+02    -0.8958E+02    -0.8954E+02    -0.8944E+02    -0.8926E+02    -0.8898E+02    -0.8857E+02    -0.8798E+02    -0.8715E+02    -0.8603E+02    -0.8452E+02    -0.8253E+02    -0.7993E+02    -0.7661E+02    -0.7244E+02    -0.6734E+02    -0.6126E+02    -0.5420E+02    -0.4623E+02    -0.3740E+02    -0.2783E+02    -0.1763E+02    -0.6915E+01     0.4186E+01     0.1550E+02     0.2682E+02     0.3789E+02     0.4842E+02     0.5810E+02     0.6660E+02     0.7360E+02     0.7884E+02     0.8207E+02     0.8316E+02     0.8206E+02     0.7882E+02     0.7358E+02     0.6656E+02     0.5806E+02     0.4837E+02     0.3783E+02     0.2676E+02     0.1543E+02     0.4107E+01    -0.7001E+01    -0.1772E+02    -0.2793E+02    -0.3750E+02    -0.4633E+02    -0.5431E+02    -0.6137E+02    -0.6745E+02    -0.7254E+02    -0.7671E+02    -0.8002E+02    -0.8261E+02    -0.8461E+02    -0.8611E+02    -0.8723E+02    -0.8805E+02    -0.8864E+02    -0.8906E+02    -0.8934E+02    -0.8951E+02    -0.8962E+02    -0.8966E+02    -0.8966E+02    -0.8962E+02    -0.8956E+02    -0.8948E+02    -0.8938E+02    -0.8927E+02    -0.8915E+02    -0.8903E+02    -0.8890E+02    -0.8877E+02    -0.8864E+02    -0.8851E+02    -0.8839E+02    -0.8829E+02    -0.8819E+02    -0.8812E+02    -0.8808E+02    -0.8808E+02
    -0.8827E+02    -0.8827E+02    -0.8832E+02    -0.8841E+02    -0.8853E+02    -0.8867E+02    -0.8882E+02    -0.8898E+02    -0.8915E+02    -0.8932E+02    -0.8949E+02    -0.8966E+02    -0.8982E+02    -0.8998E+02    -0.9012E+02    -0.9025E+02    -0.9035E+02    -0.9043E+02    -0.9047E+02    -0.9045E+02    -0.9037E+02    -0.9019E+02    -0.8987E+02    -0.8938E+02    -0.8864E+02    -0.8758E+02    -0.8608E+02    -0.8403E+02    -0.8127E+02    -0.7763E+02    -0.7294E+02    -0.6708E+02    -0.5996E+02    -0.5156E+02    -0.4191E+02    -0.3108E+02    -0.1915E+02    -0.6199E+01     0.7684E+01     0.2235E+02     0.3760E+02     0.5314E+02     0.6862E+02     0.8361E+02     0.9761E+02     0.1101E+03     0.1205E+03     0.1284E+03     0.1333E+03     0.1349E+03     0.1333E+03     0.1284E+03     0.1205E+03     0.1101E+03     0.9757E+02     0.8356E+02     0.6856E+02     0.5308E+02     0.3753E+02     0.2227E+02     0.7596E+01    -0.6293E+01    -0.1925E+02    -0.3119E+02    -0.4202E+02    -0.5166E+02    -0.6006E+02    -0.6719E+02    -0.7305E+02    -0.7772E+02    -0.8136E+02    -0.8411E+02    -0.8616E+02    -0.8766E+02    -0.8872E+02    -0.8946E+02    -0.8995E+02    -0.9026E+02    -0.9045E+02    -0.9053E+02    -0.9055E+02    -0.9051E+02    -0.9044E+02    -0.9034E+02    -0.9022E+02    -0.9008E+02    -0.8993E+02    -0.8977E+02    -0.8961E+02    -0.8944E+02    -0.8927E+02    -0.8910E+02    -0.8893E+02    -0.8878E+02    -0.8863E+02    -0.8849E+02    -0.8838E+02    -0.8829E+02    -0.8824E+02    -0.8824E+02
    -0.8843E+02    -0.8843E+02    -0.8850E+02    -0.8860E+02    -0.8874E+02    -0.8891E+02    -0.8909E+02    -0.8929E+02    -0.8949E+02    -0.8970E+02    -0.8991E+02    -0.9013E+02    -0.9034E+02    -0.9054E+02    -0.9074E+02    -0.9093E+02    -0.9111E+02    -0.9126E+02    -0.9138E+02    -0.9145E+02    -0.9147E+02    -0.9140E+02    -0.9120E+02    -0.9083E+02    -0.9022E+02    -0.8926E+02    -0.8784E+02    -0.8579E+02    -0.8292E+02    -0.7901E+02    -0.7384E+02    -0.6719E+02    -0.5893E+02    -0.4901E+02    -0.3742E+02    -0.2417E+02    -0.9276E+01     0.7246E+01     0.2535E+02     0.4491E+02     0.6570E+02     0.8736E+02     0.1094E+03     0.1313E+03     0.1521E+03     0.1710E+03     0.1871E+03     0.1995E+03     0.2072E+03     0.2099E+03     0.2072E+03     0.1994E+03     0.1871E+03     0.1710E+03     0.1520E+03     0.1312E+03     0.1094E+03     0.8729E+02     0.6562E+02     0.4483E+02     0.2526E+02     0.7150E+01    -0.9377E+01    -0.2427E+02    -0.3753E+02    -0.4912E+02    -0.5904E+02    -0.6729E+02    -0.7394E+02    -0.7910E+02    -0.8300E+02    -0.8587E+02    -0.8792E+02    -0.8934E+02    -0.9029E+02    -0.9091E+02    -0.9127E+02    -0.9147E+02    -0.9154E+02    -0.9153E+02    -0.9146E+02    -0.9134E+02    -0.9120E+02    -0.9103E+02    -0.9084E+02    -0.9065E+02    -0.9045E+02    -0.9024E+02    -0.9004E+02    -0.8983E+02    -0.8962E+02    -0.8941E+02    -0.8921E+02    -0.8902E+02    -0.8885E+02    -0.8869E+02    -0.8855E+02    -0.8845E+02    -0.8839E+02    -0.8839E+02
    -0.8858E+02    -0.8858E+02    -0.8865E+02    -0.8877E+02    -0.8894E+02    -0.8913E+02    -0.8934E+02    -0.8957E+02    -0.8980E+02    -0.9005E+02    -0.9030E+02    -0.9056E+02    -0.9081E+02    -0.9107E+02    -0.9132E+02    -0.9157E+02    -0.9180E+02    -0.9202E+02    -0.9223E+02    -0.9239E+02    -0.9251E+02    -0.9255E+02    -0.9248E+02    -0.9225E+02    -0.9179E+02    -0.9098E+02    -0.8968E+02    -0.8770E+02    -0.8479E+02    -0.8069E+02    -0.7507E+02    -0.6766E+02    -0.5822E+02    -0.4664E+02    -0.3284E+02    -0.1674E+02     0.1756E+01     0.2277E+02     0.4635E+02     0.7247E+02     0.1009E+03     0.1314E+03     0.1633E+03     0.1957E+03     0.2275E+03     0.2573E+03     0.2832E+03     0.3036E+03     0.3166E+03     0.3211E+03     0.3166E+03     0.3036E+03     0.2832E+03     0.2573E+03     0.2275E+03     0.1957E+03     0.1632E+03     0.1313E+03     0.1009E+03     0.7238E+02     0.4626E+02     0.2267E+02     0.1653E+01    -0.1685E+02    -0.3295E+02    -0.4675E+02    -0.5833E+02    -0.6776E+02    -0.7517E+02    -0.8078E+02    -0.8488E+02    -0.8778E+02    -0.8975E+02    -0.9105E+02    -0.9186E+02    -0.9232E+02    -0.9255E+02    -0.9262E+02    -0.9258E+02    -0.9247E+02    -0.9231E+02    -0.9211E+02    -0.9189E+02    -0.9166E+02    -0.9142E+02    -0.9118E+02    -0.9093E+02    -0.9068E+02    -0.9043E+02    -0.9018E+02    -0.8994E+02    -0.8970E+02    -0.8947E+02    -0.8925E+02    -0.8905E+02    -0.8887E+02    -0.8871E+02    -0.8860E+02    -0.8853E+02    -0.8853E+02
    -0.8871E+02    -0.8871E+02    -0.8879E+02    -0.8893E+02    -0.8911E+02    -0.8932E+02    -0.8955E+02    -0.8981E+02    -0.9008E+02    -0.9036E+02    -0.9064E+02    -0.9093E+02    -0.9123E+02    -0.9153E+02    -0.9183E+02    -0.9213E+02    -0.9242E+02    -0.9271E+02    -0.9299E+02    -0.9324E+02    -0.9345E+02    -0.9361E+02    -0.9366E+02    -0.9357E+02    -0.9326E+02    -0.9262E+02    -0.9148E+02    -0.8962E+02    -0.8676E+02    -0.8254E+02    -0.7657E+02    -0.6845E+02    -0.5786E+02    -0.4456E+02    -0.2839E+02    -0.9121E+01     0.1354E+02     0.3993E+02     0.7030E+02     0.1048E+03     0.1436E+03     0.1864E+03     0.2327E+03     0.2815E+03     0.3313E+03     0.3796E+03     0.4235E+03     0.4592E+03     0.4828E+03     0.4911E+03     0.4828E+03     0.4592E+03     0.4235E+03     0.3796E+03     0.3312E+03     0.2815E+03     0.2326E+03     0.1863E+03     0.1435E+03     0.1048E+03     0.7021E+02     0.3983E+02     0.1344E+02    -0.9228E+01    -0.2850E+02    -0.4467E+02    -0.5796E+02    -0.6855E+02    -0.7667E+02    -0.8263E+02    -0.8684E+02    -0.8970E+02    -0.9155E+02    -0.9268E+02    -0.9333E+02    -0.9364E+02    -0.9373E+02    -0.9368E+02    -0.9353E+02    -0.9332E+02    -0.9307E+02    -0.9280E+02    -0.9251E+02    -0.9222E+02    -0.9193E+02    -0.9164E+02    -0.9135E+02    -0.9106E+02    -0.9077E+02    -0.9049E+02    -0.9022E+02    -0.8995E+02    -0.8970E+02    -0.8945E+02    -0.8923E+02    -0.8902E+02    -0.8885E+02    -0.8872E+02    -0.8865E+02    -0.8865E+02
    -0.8882E+02    -0.8882E+02    -0.8890E+02    -0.8905E+02    -0.8925E+02    -0.8948E+02    -0.8973E+02    -0.9001E+02    -0.9030E+02    -0.9061E+02    -0.9092E+02    -0.9124E+02    -0.9157E+02    -0.9191E+02    -0.9225E+02    -0.9259E+02    -0.9294E+02    -0.9329E+02    -0.9363E+02    -0.9396E+02    -0.9427E+02    -0.9452E+02    -0.9469E+02    -0.9473E+02    -0.9457E+02    -0.9408E+02    -0.9311E+02    -0.9141E+02    -0.8864E+02    -0.8439E+02    -0.7817E+02    -0.6947E+02    -0.5783E+02    -0.4292E+02    -0.2441E+02    -0.1900E+01     0.2519E+02     0.5748E+02     0.9562E+02     0.1403E+03     0.1920E+03     0.2511E+03     0.3178E+03     0.3913E+03     0.4700E+03     0.5510E+03     0.6291E+03     0.6968E+03     0.7444E+03     0.7621E+03     0.7444E+03     0.6968E+03     0.6291E+03     0.5510E+03     0.4700E+03     0.3912E+03     0.3177E+03     0.2511E+03     0.1919E+03     0.1402E+03     0.9553E+02     0.5738E+02     0.2508E+02    -0.2007E+01    -0.2452E+02    -0.4303E+02    -0.5794E+02    -0.6957E+02    -0.7827E+02    -0.8448E+02    -0.8872E+02    -0.9148E+02    -0.9317E+02    -0.9414E+02    -0.9463E+02    -0.9480E+02    -0.9476E+02    -0.9459E+02    -0.9434E+02    -0.9404E+02    -0.9372E+02    -0.9338E+02    -0.9303E+02    -0.9269E+02    -0.9235E+02    -0.9202E+02    -0.9169E+02    -0.9137E+02    -0.9106E+02    -0.9075E+02    -0.9045E+02    -0.9016E+02    -0.8988E+02    -0.8962E+02    -0.8937E+02    -0.8915E+02    -0.8897E+02    -0.8883E+02    -0.8875E+02    -0.8875E+02
    -0.8890E+02    -0.8890E+02    -0.8899E+02    -0.8914E+02    -0.8935E+02    -0.8959E+02    -0.8987E+02    -0.9016E+02    -0.9047E+02    -0.9079E+02    -0.9113E+02    -0.9148E+02    -0.9183E+02    -0.9219E+02    -0.9256E+02    -0.9295E+02    -0.9334E+02    -0.9373E+02    -0.9413E+02    -0.9453E+02    -0.9490E+02    -0.9525E+02    -0.9552E+02    -0.9567E+02    -0.9562E+02    -0.9526E+02    -0.9443E+02    -0.9287E+02    -0.9023E+02    -0.8601E+02    -0.7965E+02    -0.7053E+02    -0.5808E+02    -0.4183E+02    -0.2131E+02     0.4096E+01     0.3527E+02     0.7323E+02     0.1192E+03     0.1744E+03     0.2406E+03     0.3191E+03     0.4117E+03     0.5196E+03     0.6430E+03     0.7803E+03     0.9256E+03     0.1066E+04     0.1179E+04     0.1228E+04     0.1179E+04     0.1066E+04     0.9255E+03     0.7802E+03     0.6430E+03     0.5195E+03     0.4117E+03     0.3191E+03     0.2405E+03     0.1744E+03     0.1191E+03     0.7313E+02     0.3517E+02     0.3990E+01    -0.2142E+02    -0.4194E+02    -0.5818E+02    -0.7063E+02    -0.7974E+02    -0.8609E+02    -0.9030E+02    -0.9294E+02    -0.9450E+02    -0.9533E+02    -0.9568E+02    -0.9573E+02    -0.9559E+02    -0.9532E+02    -0.9498E+02    -0.9461E+02    -0.9422E+02    -0.9382E+02    -0.9343E+02    -0.9305E+02    -0.9267E+02    -0.9231E+02    -0.9195E+02    -0.9161E+02    -0.9127E+02    -0.9094E+02    -0.9062E+02    -0.9031E+02    -0.9002E+02    -0.8974E+02    -0.8948E+02    -0.8925E+02    -0.8905E+02    -0.8890E+02    -0.8882E+02    -0.8882E+02
    -0.8895E+02    -0.8895E+02    -0.8904E+02    -0.8920E+02    -0.8941E+02    -0.8967E+02    -0.8995E+02    -0.9025E+02    -0.9057E+02    -0.9091E+02    -0.9126E+02    -0.9162E+02    -0.9199E+02    -0.9237E+02    -0.9276E+02    -0.9317E+02    -0.9358E+02    -0.9401E+02    -0.9445E+02    -0.9489E+02    -0.9532E+02    -0.9572E+02    -0.9605E+02    -0.9628E+02    -0.9631E+02    -0.9604E+02    -0.9531E+02    -0.9385E+02    -0.9130E+02    -0.8714E+02    -0.8072E+02    -0.7136E+02    -0.5840E+02    -0.4127E+02    -0.1939E+02     0.8042E+01     0.4217E+02     0.8437E+02     0.1364E+03     0.2004E+03     0.2790E+03     0.3757E+03     0.4949E+03     0.6419E+03     0.8233E+03     0.1046E+04     0.1316E+04     0.1628E+04     0.1952E+04     0.2172E+04     0.1952E+04     0.1628E+04     0.1316E+04     0.1046E+04     0.8232E+03     0.6418E+03     0.4948E+03     0.3757E+03     0.2789E+03     0.2003E+03     0.1363E+03     0.8427E+02     0.4206E+02     0.7935E+01    -0.1950E+02    -0.4138E+02    -0.5850E+02    -0.7146E+02    -0.8081E+02    -0.8722E+02    -0.9138E+02    -0.9392E+02    -0.9537E+02    -0.9611E+02    -0.9638E+02    -0.9634E+02    -0.9612E+02    -0.9579E+02    -0.9539E+02    -0.9497E+02    -0.9454E+02    -0.9410E+02    -0.9368E+02    -0.9327E+02    -0.9287E+02    -0.9249E+02    -0.9211E+02    -0.9175E+02    -0.9140E+02    -0.9106E+02    -0.9073E+02    -0.9041E+02    -0.9010E+02    -0.8981E+02    -0.8954E+02    -0.8931E+02    -0.8910E+02    -0.8895E+02    -0.8887E+02    -0.8887E+02
    -0.8897E+02    -0.8897E+02    -0.8906E+02    -0.8922E+02    -0.8944E+02    -0.8969E+02    -0.8997E+02    -0.9028E+02    -0.9061E+02    -0.9095E+02    -0.9130E+02    -0.9167E+02    -0.9204E+02    -0.9243E+02    -0.9283E+02    -0.9324E+02    -0.9367E+02    -0.9411E+02    -0.9456E+02    -0.9501E+02    -0.9546E+02    -0.9588E+02    -0.9624E+02    -0.9649E+02    -0.9655E+02    -0.9632E+02    -0.9562E+02    -0.9420E+02    -0.9168E+02    -0.8754E+02    -0.8111E+02    -0.7168E+02    -0.5854E+02    -0.4112E+02    -0.1876E+02     0.9402E+01     0.4461E+02     0.8841E+02     0.1428E+03     0.2103E+03     0.2943E+03     0.3994E+03     0.5322E+03     0.7023E+03     0.9250E+03     0.1225E+04     0.1648E+04     0.2278E+04     0.3284E+04     0.5025E+04     0.3284E+04     0.2278E+04     0.1648E+04     0.1225E+04     0.9250E+03     0.7023E+03     0.5321E+03     0.3993E+03     0.2942E+03     0.2102E+03     0.1427E+03     0.8831E+02     0.4450E+02     0.9296E+01    -0.1887E+02    -0.4122E+02    -0.5865E+02    -0.7178E+02    -0.8120E+02    -0.8762E+02    -0.9176E+02    -0.9427E+02    -0.9568E+02    -0.9639E+02    -0.9662E+02    -0.9656E+02    -0.9631E+02    -0.9595E+02    -0.9554E+02    -0.9509E+02    -0.9465E+02    -0.9420E+02    -0.9377E+02    -0.9335E+02    -0.9294E+02    -0.9255E+02    -0.9217E+02    -0.9180E+02    -0.9144E+02    -0.9110E+02    -0.9076E+02    -0.9044E+02    -0.9013E+02    -0.8984E+02    -0.8957E+02    -0.8933E+02    -0.8912E+02    -0.8897E+02    -0.8888E+02    -0.8888E+02
    -0.8895E+02    -0.8895E+02    -0.8904E+02    -0.8920E+02    -0.8941E+02    -0.8967E+02    -0.8995E+02    -0.9025E+02    -0.9057E+02    -0.9091E+02    -0.9126E+02    -0.9162E+02    -0.9199E+02    -0.9237E+02    -0.9276E+02    -0.9317E+02    -0.9358E+02    -0.9401E+02    -0.9445E+02    -0.9489E+02    -0.9532E+02    -0.9572E+02    -0.9605E+02    -0.9628E+02    -0.9631E+02    -0.9604E+02    -0.9531E+02    -0.9385E+02    -0.9130E+02    -0.8713E+02    -0.8072E+02    -0.7136E+02    -0.5839E+02    -0.4127E+02    -0.1939E+02     0.8043E+01     0.4217E+02     0.8437E+02     0.1364E+03     0.2004E+03     0.2790E+03     0.3757E+03     0.4949E+03     0.6419E+03     0.8233E+03     0.1046E+04     0.1316E+04     0.1628E+04     0.1952E+04     0.2172E+04     0.1952E+04     0.1628E+04     0.1316E+04     0.1046E+04     0.8232E+03     0.6418E+03     0.4948E+03     0.3757E+03     0.2789E+03     0.2003E+03     0.1363E+03     0.8428E+02     0.4206E+02     0.7937E+01    -0.1950E+02    -0.4138E+02    -0.5850E+02    -0.7146E+02    -0.8081E+02    -0.8722E+02    -0.9138E+02    -0.9392E+02    -0.9537E+02    -0.9611E+02    -0.9638E+02    -0.9634E+02    -0.9612E+02    -0.9579E+02    -0.9539E+02    -0.9497E+02    -0.9454E+02    -0.9410E+02    -0.9368E+02    -0.9327E+02    -0.9287E+02    -0.9249E+02    -0.9211E+02    -0.9175E+02    -0.9140E+02    -0.9106E+02    -0.9073E+02    -0.9041E+02    -0.9010E+02    -0.8981E+02    -0.8954E+02    -0.8931E+02    -0.8910E+02    -0.8895E+02    -0.8887E+02    -0.8887E+02
    -0.8890E+02    -0.8890E+02    -0.8899E+02    -0.8914E+02    -0.8935E+02    -0.8959E+02    -0.8987E+02    -0.9016E+02    -0.9047E+02    -0.9079E+02    -0.9113E+02    -0.9147E+02    -0.9183E+02    -0.9219E+02    -0.9256E+02    -0.9295E+02    -0.9333E+02    -0.9373E+02    -0.9413E+02    -0.9453E+02    -0.9490E+02    -0.9524E+02    -0.9552E+02    -0.9566E+02    -0.9562E+02    -0.9526E+02    -0.9443E+02    -0.9287E+02    -0.9023E+02    -0.8601E+02    -0.7965E+02    -0.7053E+02    -0.5807E+02    -0.4183E+02    -0.2131E+02     0.4099E+01     0.3527E+02     0.7324E+02     0.1192E+03     0.1744E+03     0.2406E+03     0.3191E+03     0.4117E+03     0.5196E+03     0.6430E+03     0.7803E+03     0.9256E+03     0.1066E+04     0.1179E+04     0.1228E+04     0.1179E+04     0.1066E+04     0.9255E+03     0.7802E+03     0.6430E+03     0.5195E+03     0.4117E+03     0.3191E+03     0.2405E+03     0.1744E+03     0.1191E+03     0.7314E+02     0.3517E+02     0.3993E+01    -0.2142E+02    -0.4193E+02    -0.5818E+02    -0.7063E+02    -0.7974E+02    -0.8609E+02    -0.9030E+02    -0.9294E+02    -0.9449E+02    -0.9533E+02    -0.9568E+02    -0.9573E+02    -0.9559E+02    -0.9532E+02    -0.9498E+02    -0.9461E+02    -0.9422E+02    -0.9382E+02    -0.9343E+02    -0.9305E+02    -0.9267E+02    -0.9231E+02    -0.9195E+02    -0.9161E+02    -0.9127E+02    -0.9094E+02    -0.9062E+02    -0.9031E+02    -0.9002E+02    -0.8974E+02    -0.8948E+02    -0.8925E+02    -0.8905E+02    -0.8890E+02    -0.8882E+02    -0.8882E+02
    -0.8882E+02    -0.8882E+02    -0.8890E+02    -0.8905E+02    -0.8925E+02    -0.8948E+02    -0.8973E+02    -0.9001E+02    -0.9030E+02    -0.9061E+02    -0.9092E+02    -0.9124E+02    -0.9157E+02    -0.9191E+02    -0.9225E+02    -0.9259E+02    -0.9294E+02    -0.9329E+02    -0.9363E+02    -0.9396E+02    -0.9427E+02    -0.9452E+02    -0.9469E+02    -0.9473E+02    -0.9457E+02    -0.9408E+02    -0.9310E+02    -0.9140E+02    -0.8864E+02    -0.8439E+02    -0.7817E+02    -0.6947E+02    -0.5783E+02    -0.4292E+02    -0.2441E+02    -0.1895E+01     0.2519E+02     0.5748E+02     0.9563E+02     0.1403E+03     0.1920E+03     0.2511E+03     0.3178E+03     0.3913E+03     0.4700E+03     0.5510E+03     0.6292E+03     0.6968E+03     0.7444E+03     0.7621E+03     0.7444E+03     0.6968E+03     0.6291E+03     0.5510E+03     0.4700E+03     0.3912E+03     0.3177E+03     0.2511E+03     0.1919E+03     0.1402E+03     0.9553E+02     0.5738E+02     0.2509E+02    -0.2002E+01    -0.2452E+02    -0.4303E+02    -0.5794E+02    -0.6957E+02    -0.7826E+02    -0.8448E+02    -0.8872E+02    -0.9148E+02    -0.9317E+02    -0.9414E+02    -0.9463E+02    -0.9480E+02    -0.9476E+02    -0.9459E+02    -0.9434E+02    -0.9404E+02    -0.9371E+02    -0.9338E+02    -0.9303E+02    -0.9269E+02    -0.9235E+02    -0.9202E+02    -0.9169E+02    -0.9137E+02    -0.9106E+02    -0.9075E+02    -0.9045E+02    -0.9016E+02    -0.8988E+02    -0.8962E+02    -0.8937E+02    -0.8915E+02    -0.8897E+02    -0.8883E+02    -0.8875E+02    -0.8875E+02
    -0.8871E+02    -0.8871E+02    -0.8879E+02    -0.8893E+02    -0.8911E+02    -0.8932E+02    -0.8955E+02    -0.8981E+02    -0.9008E+02    -0.9036E+02    -0.9064E+02    -0.9093E+02    -0.9123E+02    -0.9153E+02    -0.9183E+02    -0.9212E+02    -0.9242E+02    -0.9271E+02    -0.9299E+02    -0.9324E+02    -0.9345E+02    -0.9360E+02    -0.9366E+02    -0.9357E+02    -0.9326E+02    -0.9261E+02    -0.9148E+02    -0.8962E+02    -0.8676E+02    -0.8254E+02    -0.7657E+02    -0.6845E+02    -0.5785E+02    -0.4456E+02    -0.2838E+02    -0.9114E+01     0.1355E+02     0.3993E+02     0.7031E+02     0.1049E+03     0.1436E+03     0.1864E+03     0.2327E+03     0.2815E+03     0.3313E+03     0.3797E+03     0.4235E+03     0.4592E+03     0.4828E+03     0.4911E+03     0.4828E+03     0.4592E+03     0.4235E+03     0.3796E+03     0.3312E+03     0.2815E+03     0.2327E+03     0.1863E+03     0.1435E+03     0.1048E+03     0.7021E+02     0.3984E+02     0.1345E+02    -0.9221E+01    -0.2849E+02    -0.4467E+02    -0.5796E+02    -0.6855E+02    -0.7666E+02    -0.8263E+02    -0.8684E+02    -0.8970E+02    -0.9155E+02    -0.9268E+02    -0.9333E+02    -0.9364E+02    -0.9373E+02    -0.9368E+02    -0.9353E+02    -0.9331E+02    -0.9307E+02    -0.9280E+02    -0.9251E+02    -0.9222E+02    -0.9193E+02    -0.9164E+02    -0.9135E+02    -0.9106E+02    -0.9077E+02    -0.9049E+02    -0.9022E+02    -0.8995E+02    -0.8970E+02    -0.8945E+02    -0.8923E+02    -0.8902E+02    -0.8885E+02    -0.8872E+02    -0.8865E+02    -0.8865E+02
    -0.8858E+02    -0.8858E+02    -0.8865E+02    -0.8877E+02    -0.8894E+02    -0.8913E+02    -0.8934E+02    -0.8956E+02    -0.8980E+02    -0.9005E+02    -0.9030E+02    -0.9056E+02    -0.9081E+02    -0.9107E+02    -0.9132E+02    -0.9156E+02    -0.9180E+02    -0.9202E+02    -0.9222E+02    -0.9239E+02    -0.9251E+02    -0.9255E+02    -0.9248E+02    -0.9225E+02    -0.9179E+02    -0.9098E+02    -0.8968E+02    -0.8769E+02    -0.8479E+02    -0.8068E+02    -0.7507E+02    -0.6765E+02    -0.5822E+02    -0.4664E+02    -0.3283E+02    -0.1673E+02     0.1765E+01     0.2278E+02     0.4636E+02     0.7248E+02     0.1009E+03     0.1314E+03     0.1633E+03     0.1957E+03     0.2276E+03     0.2573E+03     0.2833E+03     0.3036E+03     0.3166E+03     0.3211E+03     0.3166E+03     0.3036E+03     0.2832E+03     0.2573E+03     0.2275E+03     0.1957E+03     0.1632E+03     0.1313E+03     0.1009E+03     0.7239E+02     0.4627E+02     0.2268E+02     0.1663E+01    -0.1684E+02    -0.3294E+02    -0.4675E+02    -0.5832E+02    -0.6776E+02    -0.7517E+02    -0.8077E+02    -0.8487E+02    -0.8777E+02    -0.8975E+02    -0.9105E+02    -0.9185E+02    -0.9232E+02    -0.9255E+02    -0.9262E+02    -0.9258E+02    -0.9247E+02    -0.9231E+02    -0.9211E+02    -0.9189E+02    -0.9166E+02    -0.9142E+02    -0.9118E+02    -0.9093E+02    -0.9068E+02    -0.9043E+02    -0.9018E+02    -0.8994E+02    -0.8970E+02    -0.8947E+02    -0.8925E+02    -0.8905E+02    -0.8887E+02    -0.8871E+02    -0.8860E+02    -0.8853E+02    -0.8853E+02
    -0.8843E+02    -0.8843E+02    -0.8849E+02    -0.8860E+02    -0.8874E+02    -0.8891E+02    -0.8909E+02    -0.8929E+02    -0.8949E+02    -0.8970E+02    -0.8991E+02    -0.9013E+02    -0.9034E+02    -0.9054E+02    -0.9074E+02    -0.9093E+02    -0.9110E+02    -0.9125E+02    -0.9137E+02    -0.9145E+02    -0.9147E+02    -0.9140E+02    -0.9120E+02    -0.9083E+02    -0.9022E+02    -0.8926E+02    -0.8783E+02    -0.8578E+02    -0.8291E+02    -0.7900E+02    -0.7383E+02    -0.6718E+02    -0.5892E+02    -0.4900E+02    -0.3741E+02    -0.2415E+02    -0.9264E+01     0.7258E+01     0.2536E+02     0.4492E+02     0.6571E+02     0.8737E+02     0.1094E+03     0.1313E+03     0.1521E+03     0.1710E+03     0.1871E+03     0.1995E+03     0.2072E+03     0.2099E+03     0.2072E+03     0.1995E+03     0.1871E+03     0.1710E+03     0.1521E+03     0.1312E+03     0.1094E+03     0.8730E+02     0.6563E+02     0.4484E+02     0.2527E+02     0.7162E+01    -0.9365E+01    -0.2426E+02    -0.3752E+02    -0.4911E+02    -0.5903E+02    -0.6729E+02    -0.7393E+02    -0.7910E+02    -0.8300E+02    -0.8586E+02    -0.8791E+02    -0.8933E+02    -0.9029E+02    -0.9090E+02    -0.9127E+02    -0.9147E+02    -0.9154E+02    -0.9153E+02    -0.9146E+02    -0.9134E+02    -0.9119E+02    -0.9103E+02    -0.9084E+02    -0.9065E+02    -0.9045E+02    -0.9024E+02    -0.9003E+02    -0.8982E+02    -0.8962E+02    -0.8941E+02    -0.8921E+02    -0.8902E+02    -0.8885E+02    -0.8869E+02    -0.8855E+02    -0.8845E+02    -0.8839E+02    -0.8839E+02
    -0.8827E+02    -0.8827E+02    -0.8832E+02    -0.8841E+02    -0.8853E+02    -0.8867E+02    -0.8882E+02    -0.8898E+02    -0.8915E+02    -0.8932E+02    -0.8949E+02    -0.8966E+02    -0.8982E+02    -0.8998E+02    -0.9012E+02    -0.9025E+02    -0.9035E+02    -0.9043E+02    -0.9047E+02    -0.9045E+02    -0.9037E+02    -0.9019E+02    -0.8987E+02    -0.8938E+02    -0.8864E+02    -0.8757E+02    -0.8608E+02    -0.8402E+02    -0.8126E+02    -0.7762E+02    -0.7294E+02    -0.6707E+02    -0.5995E+02    -0.5154E+02    -0.4190E+02    -0.3107E+02    -0.1914E+02    -0.6184E+01     0.7699E+01     0.2237E+02     0.3762E+02     0.5316E+02     0.6864E+02     0.8363E+02     0.9763E+02     0.1101E+03     0.1205E+03     0.1284E+03     0.1333E+03     0.1350E+03     0.1333E+03     0.1284E+03     0.1205E+03     0.1101E+03     0.9758E+02     0.8358E+02     0.6858E+02     0.5309E+02     0.3754E+02     0.2229E+02     0.7611E+01    -0.6278E+01    -0.1924E+02    -0.3117E+02    -0.4201E+02    -0.5165E+02    -0.6005E+02    -0.6718E+02    -0.7304E+02    -0.7771E+02    -0.8135E+02    -0.8411E+02    -0.8616E+02    -0.8765E+02    -0.8871E+02    -0.8945E+02    -0.8995E+02    -0.9026E+02    -0.9044E+02    -0.9053E+02    -0.9055E+02    -0.9051E+02    -0.9044E+02    -0.9034E+02    -0.9021E+02    -0.9008E+02    -0.8993E+02    -0.8977E+02    -0.8960E+02    -0.8944E+02    -0.8927E+02    -0.8910E+02    -0.8893E+02    -0.8877E+02    -0.8863E+02    -0.8849E+02    -0.8838E+02    -0.8829E+02    -0.8824E+02    -0.8824E+02
    -0.8810E+02    -0.8810E+02    -0.8814E+02    -0.8821E+02    -0.8831E+02    -0.8842E+02    -0.8854E+02    -0.8866E+02    -0.8879E+02    -0.8892E+02    -0.8905E+02    -0.8917E+02    -0.8928E+02    -0.8938E+02    -0.8947E+02    -0.8953E+02    -0.8957E+02    -0.8957E+02    -0.8953E+02    -0.8943E+02    -0.8926E+02    -0.8898E+02    -0.8856E+02    -0.8797E+02    -0.8715E+02    -0.8603E+02    -0.8452E+02    -0.8252E+02    -0.7993E+02    -0.7660E+02    -0.7243E+02    -0.6733E+02    -0.6125E+02    -0.5419E+02    -0.4621E+02    -0.3739E+02    -0.2782E+02    -0.1761E+02    -0.6897E+01     0.4205E+01     0.1552E+02     0.2684E+02     0.3791E+02     0.4844E+02     0.5812E+02     0.6662E+02     0.7362E+02     0.7886E+02     0.8209E+02     0.8318E+02     0.8208E+02     0.7884E+02     0.7360E+02     0.6658E+02     0.5808E+02     0.4839E+02     0.3785E+02     0.2678E+02     0.1545E+02     0.4126E+01    -0.6982E+01    -0.1771E+02    -0.2791E+02    -0.3749E+02    -0.4631E+02    -0.5429E+02    -0.6135E+02    -0.6743E+02    -0.7253E+02    -0.7670E+02    -0.8001E+02    -0.8261E+02    -0.8460E+02    -0.8610E+02    -0.8723E+02    -0.8805E+02    -0.8864E+02    -0.8905E+02    -0.8933E+02    -0.8951E+02    -0.8961E+02    -0.8966E+02    -0.8966E+02    -0.8962E+02    -0.8956E+02    -0.8948E+02    -0.8938E+02    -0.8927E+02    -0.8915E+02    -0.8903E+02    -0.8890E+02    -0.8877E+02    -0.8864E+02    -0.8851E+02    -0.8839E+02    -0.8829E+02    -0.8819E+02    -0.8812E+02    -0.8808E+02    -0.8808E+02
    -0.8793E+02    -0.8793E+02    -0.8796E+02    -0.8801E+02    -0.8808E+02    -0.8816E+02    -0.8825E+02    -0.8834E+02    -0.8843E+02    -0.8852E+02    -0.8860E+02    -0.8868E+02    -0.8874E+02    -0.8879E+02    -0.8882E+02    -0.8882E+02    -0.8880E+02    -0.8873E+02    -0.8862E+02    -0.8844E+02    -0.8819E+02    -0.8783E+02    -0.8735E+02    -0.8669E+02    -0.8583E+02    -0.8469E+02    -0.8322E+02    -0.8134E+02    -0.7895E+02    -0.7598E+02    -0.7233E+02    -0.6794E+02    -0.6280E+02    -0.5691E+02    -0.5033E+02    -0.4315E+02    -0.3545E+02    -0.2735E+02    -0.1898E+02    -0.1045E+02    -0.1913E+01     0.6492E+01     0.1458E+02     0.2217E+02     0.2906E+02     0.3503E+02     0.3991E+02     0.4352E+02     0.4574E+02     0.4649E+02     0.4573E+02     0.4350E+02     0.3988E+02     0.3500E+02     0.2902E+02     0.2213E+02     0.1453E+02     0.6430E+01    -0.1982E+01    -0.1053E+02    -0.1906E+02    -0.2744E+02    -0.3554E+02    -0.4325E+02    -0.5043E+02    -0.5701E+02    -0.6290E+02    -0.6804E+02    -0.7242E+02    -0.7607E+02    -0.7904E+02    -0.8142E+02    -0.8330E+02    -0.8477E+02    -0.8590E+02    -0.8677E+02    -0.8742E+02    -0.8791E+02    -0.8826E+02    -0.8852E+02    -0.8870E+02    -0.8881E+02    -0.8888E+02    -0.8890E+02    -0.8890E+02    -0.8888E+02    -0.8883E+02    -0.8877E+02    -0.8870E+02    -0.8862E+02    -0.8853E+02    -0.8844E+02    -0.8834E+02    -0.8825E+02    -0.8816E+02    -0.8808E+02    -0.8801E+02    -0.8795E+02    -0.8792E+02    -0.8792E+02
    -0.8776E+02    -0.8776E+02    -0.8778E+02    -0.8782E+02    -0.8786E+02    -0.8792E+02    -0.8797E+02    -0.8803E+02    -0.8808E+02    -0.8813E+02    -0.8817E+02    -0.8820E+02    -0.8822E+02    -0.8821E+02    -0.8819E+02    -0.8814E+02    -0.8806E+02    -0.8794E+02    -0.8776E+02    -0.8753E+02    -0.8721E+02    -0.8680E+02    -0.8627E+02    -0.8559E+02    -0.8472E+02    -0.8361E+02    -0.8222E+02    -0.8049E+02    -0.7835E+02    -0.7573E+02    -0.7258E+02    -0.6886E+02    -0.6456E+02    -0.5968E+02    -0.5429E+02    -0.4844E+02    -0.4224E+02    -0.3577E+02    -0.2915E+02    -0.2249E+02    -0.1591E+02    -0.9528E+01    -0.3464E+01     0.2152E+01     0.7190E+01     0.1152E+02     0.1503E+02     0.1761E+02     0.1920E+02     0.1973E+02     0.1919E+02     0.1760E+02     0.1501E+02     0.1149E+02     0.7154E+01     0.2108E+01    -0.3515E+01    -0.9586E+01    -0.1597E+02    -0.2256E+02    -0.2923E+02    -0.3585E+02    -0.4233E+02    -0.4853E+02    -0.5438E+02    -0.5978E+02    -0.6465E+02    -0.6895E+02    -0.7267E+02    -0.7581E+02    -0.7843E+02    -0.8057E+02    -0.8230E+02    -0.8368E+02    -0.8479E+02    -0.8566E+02    -0.8634E+02    -0.8687E+02    -0.8728E+02    -0.8760E+02    -0.8783E+02    -0.8801E+02    -0.8813E+02    -0.8822E+02    -0.8827E+02    -0.8829E+02    -0.8830E+02    -0.8828E+02    -0.8825E+02    -0.8821E+02    -0.8816E+02    -0.8811E+02    -0.8805E+02    -0.8799E+02    -0.8793E+02    -0.8787E+02    -0.8782E+02    -0.8779E+02    -0.8776E+02    -0.8776E+02
    -0.8760E+02    -0.8760E+02    -0.8761E+02    -0.8763E+02    -0.8765E+02    -0.8768E+02    -0.8771E+02    -0.8773E+02    -0.8775E+02    -0.8776E+02    -0.8776E+02    -0.8775E+02    -0.8773E+02    -0.8768E+02    -0.8761E+02    -0.8752E+02    -0.8739E+02    -0.8721E+02    -0.8700E+02    -0.8672E+02    -0.8636E+02    -0.8592E+02    -0.8537E+02    -0.8469E+02    -0.8384E+02    -0.8280E+02    -0.8152E+02    -0.7996E+02    -0.7807E+02    -0.7582E+02    -0.7314E+02    -0.7003E+02    -0.6647E+02    -0.6247E+02    -0.5808E+02    -0.5335E+02    -0.4835E+02    -0.4317E+02    -0.3790E+02    -0.3264E+02    -0.2747E+02    -0.2251E+02    -0.1785E+02    -0.1357E+02    -0.9773E+01    -0.6533E+01    -0.3927E+01    -0.2018E+01    -0.8533E+00    -0.4641E+00    -0.8602E+00    -0.2031E+01    -0.3948E+01    -0.6561E+01    -0.9807E+01    -0.1361E+02    -0.1789E+02    -0.2256E+02    -0.2753E+02    -0.3270E+02    -0.3797E+02    -0.4325E+02    -0.4843E+02    -0.5343E+02    -0.5816E+02    -0.6256E+02    -0.6655E+02    -0.7011E+02    -0.7322E+02    -0.7589E+02    -0.7815E+02    -0.8003E+02    -0.8158E+02    -0.8286E+02    -0.8390E+02    -0.8475E+02    -0.8543E+02    -0.8598E+02    -0.8642E+02    -0.8678E+02    -0.8706E+02    -0.8728E+02    -0.8745E+02    -0.8758E+02    -0.8768E+02    -0.8775E+02    -0.8779E+02    -0.8782E+02    -0.8783E+02    -0.8783E+02    -0.8782E+02    -0.8780E+02    -0.8777E+02    -0.8774E+02    -0.8771E+02    -0.8768E+02    -0.8765E+02    -0.8763E+02    -0.8761E+02    -0.8761E+02
    -0.8745E+02    -0.8745E+02    -0.8745E+02    -0.8746E+02    -0.8746E+02    -0.8747E+02    -0.8747E+02    -0.8746E+02    -0.8745E+02    -0.8743E+02    -0.8739E+02    -0.8735E+02    -0.8728E+02    -0.8720E+02    -0.8709E+02    -0.8696E+02    -0.8679E+02    -0.8659E+02    -0.8633E+02    -0.8603E+02    -0.8565E+02    -0.8520E+02    -0.8465E+02    -0.8399E+02    -0.8319E+02    -0.8223E+02    -0.8108E+02    -0.7971E+02    -0.7808E+02    -0.7616E+02    -0.7393E+02    -0.7137E+02    -0.6846E+02    -0.6522E+02    -0.6168E+02    -0.5788E+02    -0.5388E+02    -0.4975E+02    -0.4555E+02    -0.4138E+02    -0.3730E+02    -0.3339E+02    -0.2973E+02    -0.2639E+02    -0.2344E+02    -0.2095E+02    -0.1895E+02    -0.1749E+02    -0.1660E+02    -0.1631E+02    -0.1661E+02    -0.1750E+02    -0.1897E+02    -0.2097E+02    -0.2348E+02    -0.2643E+02    -0.2977E+02    -0.3344E+02    -0.3735E+02    -0.4144E+02    -0.4562E+02    -0.4981E+02    -0.5395E+02    -0.5795E+02    -0.6175E+02    -0.6529E+02    -0.6853E+02    -0.7144E+02    -0.7400E+02    -0.7623E+02    -0.7814E+02    -0.7977E+02    -0.8114E+02    -0.8229E+02    -0.8325E+02    -0.8404E+02    -0.8470E+02    -0.8525E+02    -0.8571E+02    -0.8608E+02    -0.8639E+02    -0.8664E+02    -0.8685E+02    -0.8701E+02    -0.8715E+02    -0.8725E+02    -0.8734E+02    -0.8740E+02    -0.8745E+02    -0.8748E+02    -0.8750E+02    -0.8751E+02    -0.8751E+02    -0.8751E+02    -0.8751E+02    -0.8750E+02    -0.8749E+02    -0.8748E+02    -0.8747E+02    -0.8747E+02
    -0.8731E+02    -0.8731E+02    -0.8731E+02    -0.8730E+02    -0.8729E+02    -0.8727E+02    -0.8725E+02    -0.8722E+02    -0.8718E+02    -0.8713E+02    -0.8707E+02    -0.8699E+02    -0.8690E+02    -0.8678E+02    -0.8665E+02    -0.8648E+02    -0.8629E+02    -0.8606E+02    -0.8579E+02    -0.8546E+02    -0.8508E+02    -0.8463E+02    -0.8410E+02    -0.8348E+02    -0.8274E+02    -0.8188E+02    -0.8086E+02    -0.7968E+02    -0.7829E+02    -0.7669E+02    -0.7486E+02    -0.7277E+02    -0.7043E+02    -0.6785E+02    -0.6503E+02    -0.6202E+02    -0.5885E+02    -0.5558E+02    -0.5227E+02    -0.4898E+02    -0.4576E+02    -0.4269E+02    -0.3982E+02    -0.3720E+02    -0.3489E+02    -0.3293E+02    -0.3136E+02    -0.3022E+02    -0.2953E+02    -0.2930E+02    -0.2954E+02    -0.3023E+02    -0.3138E+02    -0.3295E+02    -0.3491E+02    -0.3723E+02    -0.3985E+02    -0.4273E+02    -0.4581E+02    -0.4903E+02    -0.5233E+02    -0.5564E+02    -0.5891E+02    -0.6208E+02    -0.6509E+02    -0.6791E+02    -0.7049E+02    -0.7283E+02    -0.7491E+02    -0.7675E+02    -0.7835E+02    -0.7973E+02    -0.8091E+02    -0.8193E+02    -0.8279E+02    -0.8353E+02    -0.8415E+02    -0.8468E+02    -0.8513E+02    -0.8551E+02    -0.8583E+02    -0.8610E+02    -0.8633E+02    -0.8652E+02    -0.8669E+02    -0.8682E+02    -0.8694E+02    -0.8703E+02    -0.8711E+02    -0.8717E+02    -0.8722E+02    -0.8725E+02    -0.8728E+02    -0.8731E+02    -0.8732E+02    -0.8733E+02    -0.8734E+02    -0.8734E+02    -0.8734E+02    -0.8734E+02
    -0.8719E+02    -0.8719E+02    -0.8718E+02    -0.8716E+02    -0.8714E+02    -0.8710E+02    -0.8706E+02    -0.8701E+02    -0.8695E+02    -0.8687E+02    -0.8678E+02    -0.8668E+02    -0.8657E+02    -0.8643E+02    -0.8627E+02    -0.8609E+02    -0.8588E+02    -0.8563E+02    -0.8535E+02    -0.8502E+02    -0.8465E+02    -0.8421E+02    -0.8371E+02    -0.8314E+02    -0.8247E+02    -0.8170E+02    -0.8082E+02    -0.7981E+02    -0.7865E+02    -0.7733E+02    -0.7584E+02    -0.7416E+02    -0.7231E+02    -0.7027E+02    -0.6806E+02    -0.6571E+02    -0.6325E+02    -0.6070E+02    -0.5812E+02    -0.5555E+02    -0.5304E+02    -0.5064E+02    -0.4840E+02    -0.4636E+02    -0.4456E+02    -0.4303E+02    -0.4181E+02    -0.4092E+02    -0.4039E+02    -0.4021E+02    -0.4039E+02    -0.4093E+02    -0.4183E+02    -0.4305E+02    -0.4458E+02    -0.4639E+02    -0.4843E+02    -0.5068E+02    -0.5308E+02    -0.5559E+02    -0.5816E+02    -0.6075E+02    -0.6329E+02    -0.6576E+02    -0.6811E+02    -0.7032E+02    -0.7235E+02    -0.7421E+02    -0.7588E+02    -0.7737E+02    -0.7869E+02    -0.7985E+02    -0.8086E+02    -0.8174E+02    -0.8251E+02    -0.8317E+02    -0.8375E+02    -0.8425E+02    -0.8468E+02    -0.8506E+02    -0.8538E+02    -0.8566E+02    -0.8591E+02    -0.8612E+02    -0.8630E+02    -0.8646E+02    -0.8659E+02    -0.8671E+02    -0.8681E+02    -0.8690E+02    -0.8697E+02    -0.8703E+02    -0.8708E+02    -0.8712E+02    -0.8716E+02    -0.8719E+02    -0.8721E+02    -0.8722E+02    -0.8723E+02    -0.8723E+02
    -0.8709E+02    -0.8709E+02    -0.8707E+02    -0.8705E+02    -0.8701E+02    -0.8696E+02    -0.8690E+02    -0.8683E+02    -0.8675E+02    -0.8666E+02    -0.8655E+02    -0.8643E+02    -0.8630E+02    -0.8614E+02    -0.8597E+02    -0.8577E+02    -0.8555E+02    -0.8530E+02    -0.8502E+02    -0.8470E+02    -0.8433E+02    -0.8392E+02    -0.8346E+02    -0.8293E+02    -0.8234E+02    -0.8166E+02    -0.8090E+02    -0.8005E+02    -0.7908E+02    -0.7800E+02    -0.7680E+02    -0.7547E+02    -0.7401E+02    -0.7243E+02    -0.7072E+02    -0.6891E+02    -0.6702E+02    -0.6507E+02    -0.6310E+02    -0.6113E+02    -0.5921E+02    -0.5736E+02    -0.5564E+02    -0.5407E+02    -0.5268E+02    -0.5150E+02    -0.5056E+02    -0.4988E+02    -0.4946E+02    -0.4932E+02    -0.4946E+02    -0.4988E+02    -0.5057E+02    -0.5152E+02    -0.5270E+02    -0.5409E+02    -0.5566E+02    -0.5739E+02    -0.5924E+02    -0.6116E+02    -0.6313E+02    -0.6511E+02    -0.6706E+02    -0.6895E+02    -0.7076E+02    -0.7246E+02    -0.7405E+02    -0.7551E+02    -0.7683E+02    -0.7804E+02    -0.7911E+02    -0.8008E+02    -0.8093E+02    -0.8169E+02    -0.8237E+02    -0.8296E+02    -0.8348E+02    -0.8395E+02    -0.8436E+02    -0.8472E+02    -0.8504E+02    -0.8532E+02    -0.8557E+02    -0.8579E+02    -0.8599E+02    -0.8616E+02    -0.8631E+02    -0.8644E+02    -0.8656E+02    -0.8667E+02    -0.8676E+02    -0.8684E+02    -0.8691E+02    -0.8697E+02    -0.8702E+02    -0.8706E+02    -0.8709E+02    -0.8712E+02    -0.8713E+02    -0.8713E+02
    -0.8700E+02    -0.8700E+02    -0.8698E+02    -0.8695E+02    -0.8690E+02    -0.8684E+02    -0.8677E+02    -0.8668E+02    -0.8659E+02    -0.8648E+02    -0.8636E+02    -0.8623E+02    -0.8608E+02    -0.8592E+02    -0.8573E+02    -0.8553E+02    -0.8531E+02    -0.8506E+02    -0.8478E+02    -0.8447E+02    -0.8412E+02    -0.8374E+02    -0.8331E+02    -0.8284E+02    -0.8231E+02    -0.8172E+02    -0.8107E+02    -0.8035E+02    -0.7955E+02    -0.7867E+02    -0.7771E+02    -0.7665E+02    -0.7551E+02    -0.7429E+02    -0.7298E+02    -0.7160E+02    -0.7017E+02    -0.6871E+02    -0.6722E+02    -0.6574E+02    -0.6429E+02    -0.6291E+02    -0.6161E+02    -0.6042E+02    -0.5938E+02    -0.5849E+02    -0.5777E+02    -0.5726E+02    -0.5694E+02    -0.5684E+02    -0.5694E+02    -0.5726E+02    -0.5778E+02    -0.5850E+02    -0.5939E+02    -0.6044E+02    -0.6163E+02    -0.6293E+02    -0.6432E+02    -0.6577E+02    -0.6725E+02    -0.6873E+02    -0.7020E+02    -0.7163E+02    -0.7301E+02    -0.7431E+02    -0.7554E+02    -0.7668E+02    -0.7773E+02    -0.7869E+02    -0.7957E+02    -0.8037E+02    -0.8109E+02    -0.8174E+02    -0.8233E+02    -0.8286E+02    -0.8333E+02    -0.8376E+02    -0.8414E+02    -0.8448E+02    -0.8479E+02    -0.8507E+02    -0.8532E+02    -0.8554E+02    -0.8574E+02    -0.8592E+02    -0.8608E+02    -0.8623E+02    -0.8636E+02    -0.8648E+02    -0.8659E+02    -0.8668E+02    -0.8677E+02    -0.8684E+02    -0.8690E+02    -0.8696E+02    -0.8700E+02    -0.8703E+02    -0.8705E+02    -0.8705E+02
    -0.8694E+02    -0.8694E+02    -0.8691E+02    -0.8687E+02    -0.8682E+02    -0.8675E+02    -0.8666E+02    -0.8657E+02    -0.8646E+02    -0.8635E+02    -0.8622E+02    -0.8608E+02    -0.8592E+02    -0.8575E+02    -0.8556E+02    -0.8536E+02    -0.8513E+02    -0.8489E+02    -0.8462E+02    -0.8432E+02    -0.8400E+02    -0.8364E+02    -0.8326E+02    -0.8283E+02    -0.8236E+02    -0.8185E+02    -0.8130E+02    -0.8069E+02    -0.8003E+02    -0.7931E+02    -0.7853E+02    -0.7770E+02    -0.7680E+02    -0.7585E+02    -0.7486E+02    -0.7381E+02    -0.7274E+02    -0.7164E+02    -0.7053E+02    -0.6944E+02    -0.6837E+02    -0.6735E+02    -0.6639E+02    -0.6551E+02    -0.6474E+02    -0.6408E+02    -0.6355E+02    -0.6317E+02    -0.6294E+02    -0.6286E+02    -0.6294E+02    -0.6317E+02    -0.6356E+02    -0.6409E+02    -0.6475E+02    -0.6552E+02    -0.6640E+02    -0.6736E+02    -0.6838E+02    -0.6946E+02    -0.7055E+02    -0.7166E+02    -0.7276E+02    -0.7383E+02    -0.7487E+02    -0.7587E+02    -0.7682E+02    -0.7771E+02    -0.7855E+02    -0.7932E+02    -0.8004E+02    -0.8070E+02    -0.8131E+02    -0.8187E+02    -0.8237E+02    -0.8284E+02    -0.8326E+02    -0.8365E+02    -0.8400E+02    -0.8433E+02    -0.8462E+02    -0.8489E+02    -0.8513E+02    -0.8535E+02    -0.8556E+02    -0.8574E+02    -0.8591E+02    -0.8607E+02    -0.8621E+02    -0.8633E+02    -0.8645E+02    -0.8656E+02    -0.8665E+02    -0.8674E+02    -0.8681E+02    -0.8687E+02    -0.8692E+02    -0.8696E+02    -0.8698E+02    -0.8698E+02
    -0.8688E+02    -0.8688E+02    -0.8686E+02    -0.8681E+02    -0.8675E+02    -0.8667E+02    -0.8658E+02    -0.8648E+02    -0.8637E+02    -0.8625E+02    -0.8611E+02    -0.8596E+02    -0.8580E+02    -0.8563E+02    -0.8544E+02    -0.8524E+02    -0.8502E+02    -0.8478E+02    -0.8453E+02    -0.8425E+02    -0.8395E+02    -0.8362E+02    -0.8327E+02    -0.8289E+02    -0.8248E+02    -0.8203E+02    -0.8156E+02    -0.8104E+02    -0.8049E+02    -0.7990E+02    -0.7927E+02    -0.7861E+02    -0.7790E+02    -0.7716E+02    -0.7640E+02    -0.7560E+02    -0.7479E+02    -0.7397E+02    -0.7315E+02    -0.7234E+02    -0.7155E+02    -0.7080E+02    -0.7010E+02    -0.6946E+02    -0.6890E+02    -0.6842E+02    -0.6804E+02    -0.6776E+02    -0.6759E+02    -0.6753E+02    -0.6759E+02    -0.6776E+02    -0.6804E+02    -0.6843E+02    -0.6891E+02    -0.6947E+02    -0.7011E+02    -0.7081E+02    -0.7156E+02    -0.7235E+02    -0.7316E+02    -0.7398E+02    -0.7480E+02    -0.7561E+02    -0.7641E+02    -0.7717E+02    -0.7791E+02    -0.7861E+02    -0.7928E+02    -0.7991E+02    -0.8050E+02    -0.8105E+02    -0.8156E+02    -0.8204E+02    -0.8248E+02    -0.8289E+02    -0.8327E+02    -0.8362E+02    -0.8394E+02    -0.8424E+02    -0.8452E+02    -0.8477E+02    -0.8501E+02    -0.8523E+02    -0.8543E+02    -0.8561E+02    -0.8579E+02    -0.8594E+02    -0.8609E+02    -0.8622E+02    -0.8635E+02    -0.8646E+02    -0.8656E+02    -0.8666E+02    -0.8674E+02    -0.8681E+02    -0.8686E+02    -0.8690E+02    -0.8693E+02    -0.8693E+02
    -0.8684E+02    -0.8684E+02    -0.8682E+02    -0.8677E+02    -0.8670E+02    -0.8662E+02    -0.8653E+02    -0.8642E+02    -0.8630E+02    -0.8618E+02    -0.8604E+02    -0.8589E+02    -0.8573E+02    -0.8556E+02    -0.8537E+02    -0.8517E+02    -0.8496E+02    -0.8473E+02    -0.8449E+02    -0.8423E+02    -0.8395E+02    -0.8365E+02    -0.8334E+02    -0.8300E+02    -0.8263E+02    -0.8225E+02    -0.8183E+02    -0.8140E+02    -0.8094E+02    -0.8045E+02    -0.7993E+02    -0.7940E+02    -0.7884E+02    -0.7826E+02    -0.7766E+02    -0.7705E+02    -0.7643E+02    -0.7581E+02    -0.7519E+02    -0.7459E+02    -0.7401E+02    -0.7346E+02    -0.7295E+02    -0.7248E+02    -0.7207E+02    -0.7172E+02    -0.7145E+02    -0.7125E+02    -0.7112E+02    -0.7108E+02    -0.7112E+02    -0.7125E+02    -0.7145E+02    -0.7173E+02    -0.7207E+02    -0.7248E+02    -0.7295E+02    -0.7346E+02    -0.7402E+02    -0.7460E+02    -0.7520E+02    -0.7581E+02    -0.7643E+02    -0.7705E+02    -0.7766E+02    -0.7826E+02    -0.7884E+02    -0.7940E+02    -0.7994E+02    -0.8045E+02    -0.8094E+02    -0.8140E+02    -0.8183E+02    -0.8224E+02    -0.8263E+02    -0.8299E+02    -0.8333E+02    -0.8364E+02    -0.8394E+02    -0.8422E+02    -0.8448E+02    -0.8472E+02    -0.8494E+02    -0.8515E+02    -0.8535E+02    -0.8553E+02    -0.8570E+02    -0.8586E+02    -0.8601E+02    -0.8615E+02    -0.8627E+02    -0.8639E+02    -0.8650E+02    -0.8660E+02    -0.8668E+02    -0.8676E+02    -0.8682E+02    -0.8686E+02    -0.8689E+02    -0.8689E+02
    -0.8682E+02    -0.8682E+02    -0.8679E+02    -0.8674E+02    -0.8667E+02    -0.8659E+02    -0.8649E+02    -0.8638E+02    -0.8626E+02    -0.8613E+02    -0.8599E+02    -0.8585E+02    -0.8569E+02    -0.8552E+02    -0.8534E+02    -0.8515E+02    -0.8494E+02    -0.8473E+02    -0.8450E+02    -0.8426E+02    -0.8400E+02    -0.8373E+02    -0.8344E+02    -0.8314E+02    -0.8282E+02    -0.8248E+02    -0.8212E+02    -0.8175E+02    -0.8136E+02    -0.8095E+02    -0.8053E+02    -0.8009E+02    -0.7964E+02    -0.7918E+02    -0.7870E+02    -0.7823E+02    -0.7775E+02    -0.7727E+02    -0.7680E+02    -0.7635E+02    -0.7591E+02    -0.7550E+02    -0.7512E+02    -0.7478E+02    -0.7448E+02    -0.7422E+02    -0.7402E+02    -0.7387E+02    -0.7378E+02    -0.7375E+02    -0.7378E+02    -0.7387E+02    -0.7402E+02    -0.7422E+02    -0.7448E+02    -0.7478E+02    -0.7512E+02    -0.7550E+02    -0.7591E+02    -0.7635E+02    -0.7680E+02    -0.7727E+02    -0.7775E+02    -0.7823E+02    -0.7870E+02    -0.7917E+02    -0.7964E+02    -0.8009E+02    -0.8053E+02    -0.8095E+02    -0.8135E+02    -0.8174E+02    -0.8212E+02    -0.8247E+02    -0.8281E+02    -0.8312E+02    -0.8343E+02    -0.8371E+02    -0.8398E+02    -0.8424E+02    -0.8448E+02    -0.8470E+02    -0.8492E+02    -0.8512E+02    -0.8531E+02    -0.8549E+02    -0.8565E+02    -0.8581E+02    -0.8596E+02    -0.8610E+02    -0.8622E+02    -0.8634E+02    -0.8645E+02    -0.8656E+02    -0.8665E+02    -0.8672E+02    -0.8679E+02    -0.8683E+02    -0.8686E+02    -0.8686E+02
    -0.8680E+02    -0.8680E+02    -0.8677E+02    -0.8672E+02    -0.8665E+02    -0.8657E+02    -0.8647E+02    -0.8636E+02    -0.8624E+02    -0.8611E+02    -0.8598E+02    -0.8583E+02    -0.8567E+02    -0.8551E+02    -0.8534E+02    -0.8515E+02    -0.8496E+02    -0.8476E+02    -0.8454E+02    -0.8432E+02    -0.8408E+02    -0.8384E+02    -0.8358E+02    -0.8331E+02    -0.8302E+02    -0.8273E+02    -0.8242E+02    -0.8210E+02    -0.8176E+02    -0.8142E+02    -0.8107E+02    -0.8070E+02    -0.8033E+02    -0.7996E+02    -0.7958E+02    -0.7920E+02    -0.7882E+02    -0.7845E+02    -0.7809E+02    -0.7774E+02    -0.7741E+02    -0.7710E+02    -0.7681E+02    -0.7655E+02    -0.7632E+02    -0.7613E+02    -0.7598E+02    -0.7587E+02    -0.7581E+02    -0.7578E+02    -0.7581E+02    -0.7587E+02    -0.7598E+02    -0.7613E+02    -0.7632E+02    -0.7655E+02    -0.7681E+02    -0.7709E+02    -0.7741E+02    -0.7774E+02    -0.7809E+02    -0.7845E+02    -0.7882E+02    -0.7920E+02    -0.7958E+02    -0.7995E+02    -0.8033E+02    -0.8070E+02    -0.8106E+02    -0.8141E+02    -0.8175E+02    -0.8208E+02    -0.8240E+02    -0.8271E+02    -0.8300E+02    -0.8329E+02    -0.8356E+02    -0.8381E+02    -0.8406E+02    -0.8429E+02    -0.8452E+02    -0.8473E+02    -0.8493E+02    -0.8512E+02    -0.8530E+02    -0.8547E+02    -0.8563E+02    -0.8579E+02    -0.8593E+02    -0.8607E+02    -0.8620E+02    -0.8632E+02    -0.8643E+02    -0.8653E+02    -0.8662E+02    -0.8670E+02    -0.8677E+02    -0.8681E+02    -0.8684E+02    -0.8684E+02
    -0.8680E+02    -0.8680E+02    -0.8677E+02    -0.8672E+02    -0.8665E+02    -0.8656E+02    -0.8646E+02    -0.8636E+02    -0.8624E+02    -0.8611E+02    -0.8598E+02    -0.8583E+02    -0.8568E+02    -0.8553E+02    -0.8536E+02    -0.8519E+02    -0.8500E+02    -0.8481E+02    -0.8462E+02    -0.8441E+02    -0.8419E+02    -0.8397E+02    -0.8373E+02    -0.8349E+02    -0.8324E+02    -0.8298E+02    -0.8271E+02    -0.8243E+02    -0.8215E+02    -0.8185E+02    -0.8156E+02    -0.8125E+02    -0.8095E+02    -0.8064E+02    -0.8033E+02    -0.8002E+02    -0.7972E+02    -0.7943E+02    -0.7914E+02    -0.7886E+02    -0.7860E+02    -0.7836E+02    -0.7814E+02    -0.7794E+02    -0.7777E+02    -0.7762E+02    -0.7751E+02    -0.7743E+02    -0.7737E+02    -0.7736E+02    -0.7737E+02    -0.7742E+02    -0.7751E+02    -0.7762E+02    -0.7777E+02    -0.7794E+02    -0.7814E+02    -0.7836E+02    -0.7860E+02    -0.7886E+02    -0.7913E+02    -0.7942E+02    -0.7971E+02    -0.8002E+02    -0.8032E+02    -0.8063E+02    -0.8094E+02    -0.8124E+02    -0.8154E+02    -0.8184E+02    -0.8213E+02    -0.8241E+02    -0.8269E+02    -0.8296E+02    -0.8322E+02    -0.8347E+02    -0.8371E+02    -0.8394E+02    -0.8416E+02    -0.8438E+02    -0.8458E+02    -0.8478E+02    -0.8497E+02    -0.8515E+02    -0.8532E+02    -0.8548E+02    -0.8564E+02    -0.8579E+02    -0.8593E+02    -0.8606E+02    -0.8619E+02    -0.8631E+02    -0.8642E+02    -0.8652E+02    -0.8661E+02    -0.8669E+02    -0.8676E+02    -0.8680E+02    -0.8683E+02    -0.8683E+02
    -0.8680E+02    -0.8680E+02    -0.8677E+02    -0.8672E+02    -0.8665E+02    -0.8657E+02    -0.8647E+02    -0.8636E+02    -0.8625E+02    -0.8612E+02    -0.8599E+02    -0.8586E+02    -0.8571E+02    -0.8556E+02    -0.8540E+02    -0.8524E+02    -0.8507E+02    -0.8489E+02    -0.8471E+02    -0.8452E+02    -0.8432E+02    -0.8411E+02    -0.8390E+02    -0.8369E+02    -0.8346E+02    -0.8323E+02    -0.8299E+02    -0.8275E+02    -0.8251E+02    -0.8226E+02    -0.8200E+02    -0.8175E+02    -0.8149E+02    -0.8123E+02    -0.8098E+02    -0.8073E+02    -0.8048E+02    -0.8024E+02    -0.8001E+02    -0.7979E+02    -0.7959E+02    -0.7939E+02    -0.7922E+02    -0.7906E+02    -0.7893E+02    -0.7881E+02    -0.7872E+02    -0.7866E+02    -0.7862E+02    -0.7861E+02    -0.7862E+02    -0.7866E+02    -0.7872E+02    -0.7881E+02    -0.7892E+02    -0.7906E+02    -0.7921E+02    -0.7939E+02    -0.7958E+02    -0.7978E+02    -0.8000E+02    -0.8023E+02    -0.8047E+02    -0.8072E+02    -0.8097E+02    -0.8122E+02    -0.8148E+02    -0.8173E+02    -0.8199E+02    -0.8224E+02    -0.8249E+02    -0.8273E+02    -0.8297E+02    -0.8321E+02    -0.8344E+02    -0.8366E+02    -0.8387E+02    -0.8408E+02    -0.8429E+02    -0.8448E+02    -0.8467E+02    -0.8485E+02    -0.8503E+02    -0.8520E+02    -0.8536E+02    -0.8551E+02    -0.8566E+02    -0.8581E+02    -0.8594E+02    -0.8607E+02    -0.8620E+02    -0.8631E+02    -0.8642E+02    -0.8652E+02    -0.8661E+02    -0.8669E+02    -0.8676E+02    -0.8680E+02    -0.8683E+02    -0.8683E+02
    -0.8681E+02    -0.8681E+02    -0.8678E+02    -0.8673E+02    -0.8666E+02    -0.8658E+02    -0.8648E+02    -0.8638E+02    -0.8627E+02    -0.8615E+02    -0.8602E+02    -0.8589E+02    -0.8575E+02    -0.8561E+02    -0.8546E+02    -0.8531E+02    -0.8515E+02    -0.8498E+02    -0.8481E+02    -0.8464E+02    -0.8446E+02    -0.8427E+02    -0.8408E+02    -0.8389E+02    -0.8369E+02    -0.8348E+02    -0.8327E+02    -0.8306E+02    -0.8285E+02    -0.8263E+02    -0.8241E+02    -0.8220E+02    -0.8198E+02    -0.8176E+02    -0.8155E+02    -0.8134E+02    -0.8114E+02    -0.8094E+02    -0.8075E+02    -0.8057E+02    -0.8041E+02    -0.8025E+02    -0.8011E+02    -0.7999E+02    -0.7988E+02    -0.7979E+02    -0.7972E+02    -0.7966E+02    -0.7963E+02    -0.7962E+02    -0.7963E+02    -0.7966E+02    -0.7971E+02    -0.7978E+02    -0.7987E+02    -0.7998E+02    -0.8010E+02    -0.8024E+02    -0.8040E+02    -0.8056E+02    -0.8074E+02    -0.8093E+02    -0.8113E+02    -0.8133E+02    -0.8154E+02    -0.8175E+02    -0.8196E+02    -0.8218E+02    -0.8240E+02    -0.8261E+02    -0.8283E+02    -0.8304E+02    -0.8325E+02    -0.8346E+02    -0.8366E+02    -0.8386E+02    -0.8405E+02    -0.8424E+02    -0.8442E+02    -0.8460E+02    -0.8477E+02    -0.8494E+02    -0.8510E+02    -0.8526E+02    -0.8541E+02    -0.8556E+02    -0.8570E+02    -0.8584E+02    -0.8597E+02    -0.8610E+02    -0.8622E+02    -0.8633E+02    -0.8643E+02    -0.8653E+02    -0.8662E+02    -0.8670E+02    -0.8676E+02    -0.8681E+02    -0.8683E+02    -0.8683E+02
    -0.8682E+02    -0.8682E+02    -0.8679E+02    -0.8674E+02    -0.8668E+02    -0.8660E+02    -0.8651E+02    -0.8641E+02    -0.8630E+02    -0.8619E+02    -0.8607E+02    -0.8594E+02    -0.8581E+02    -0.8567E+02    -0.8553E+02    -0.8539E+02    -0.8524E+02    -0.8509E+02    -0.8493E+02    -0.8477E+02    -0.8460E+02    -0.8443E+02    -0.8426E+02    -0.8409E+02    -0.8391E+02    -0.8373E+02    -0.8354E+02    -0.8336E+02    -0.8317E+02    -0.8298E+02    -0.8279E+02    -0.8261E+02    -0.8242E+02    -0.8224E+02    -0.8206E+02    -0.8188E+02    -0.8171E+02    -0.8155E+02    -0.8139E+02    -0.8124E+02    -0.8111E+02    -0.8098E+02    -0.8086E+02    -0.8076E+02    -0.8067E+02    -0.8060E+02    -0.8054E+02    -0.8050E+02    -0.8048E+02    -0.8047E+02    -0.8047E+02    -0.8050E+02    -0.8054E+02    -0.8060E+02    -0.8067E+02    -0.8076E+02    -0.8086E+02    -0.8097E+02    -0.8110E+02    -0.8123E+02    -0.8138E+02    -0.8154E+02    -0.8170E+02    -0.8187E+02    -0.8204E+02    -0.8222E+02    -0.8240E+02    -0.8259E+02    -0.8277E+02    -0.8296E+02    -0.8315E+02    -0.8333E+02    -0.8352E+02    -0.8370E+02    -0.8388E+02    -0.8405E+02    -0.8423E+02    -0.8440E+02    -0.8457E+02    -0.8473E+02    -0.8489E+02    -0.8504E+02    -0.8519E+02    -0.8534E+02    -0.8548E+02    -0.8562E+02    -0.8576E+02    -0.8588E+02    -0.8601E+02    -0.8613E+02    -0.8624E+02    -0.8635E+02    -0.8645E+02    -0.8655E+02    -0.8663E+02    -0.8671E+02    -0.8677E+02    -0.8682E+02    -0.8684E+02    -0.8684E+02
    -0.8683E+02    -0.8683E+02    -0.8681E+02    -0.8676E+02    -0.8670E+02    -0.8662E+02    -0.8653E+02    -0.8644E+02    -0.8634E+02    -0.8623E+02    -0.8611E+02    -0.8599E+02    -0.8587E+02    -0.8574E+02    -0.8561E+02    -0.8548E+02    -0.8534E+02    -0.8520E+02    -0.8505E+02    -0.8490E+02    -0.8475E+02    -0.8460E+02    -0.8444E+02    -0.8429E+02    -0.8413E+02    -0.8396E+02    -0.8380E+02    -0.8364E+02    -0.8347E+02    -0.8331E+02    -0.8315E+02    -0.8298E+02    -0.8282E+02    -0.8267E+02    -0.8251E+02    -0.8236E+02    -0.8222E+02    -0.8208E+02    -0.8195E+02    -0.8183E+02    -0.8171E+02    -0.8161E+02    -0.8151E+02    -0.8143E+02    -0.8135E+02    -0.8129E+02    -0.8125E+02    -0.8121E+02    -0.8119E+02    -0.8118E+02    -0.8119E+02    -0.8121E+02    -0.8124E+02    -0.8129E+02    -0.8135E+02    -0.8142E+02    -0.8150E+02    -0.8160E+02    -0.8170E+02    -0.8182E+02    -0.8194E+02    -0.8207E+02    -0.8221E+02    -0.8235E+02    -0.8250E+02    -0.8265E+02    -0.8281E+02    -0.8296E+02    -0.8312E+02    -0.8329E+02    -0.8345E+02    -0.8361E+02    -0.8377E+02    -0.8393E+02    -0.8409E+02    -0.8425E+02    -0.8441E+02    -0.8456E+02    -0.8471E+02    -0.8486E+02    -0.8501E+02    -0.8515E+02    -0.8529E+02    -0.8543E+02    -0.8556E+02    -0.8569E+02    -0.8582E+02    -0.8594E+02    -0.8606E+02    -0.8617E+02    -0.8628E+02    -0.8638E+02    -0.8648E+02    -0.8657E+02    -0.8666E+02    -0.8673E+02    -0.8679E+02    -0.8683E+02    -0.8686E+02    -0.8686E+02
    -0.8685E+02    -0.8685E+02    -0.8683E+02    -0.8678E+02    -0.8672E+02    -0.8665E+02    -0.8657E+02    -0.8648E+02    -0.8638E+02    -0.8627E+02    -0.8617E+02    -0.8605E+02    -0.8594E+02    -0.8582E+02    -0.8570E+02    -0.8557E+02    -0.8544E+02    -0.8531E+02    -0.8518E+02    -0.8504E+02    -0.8490E+02    -0.8476E+02    -0.8462E+02    -0.8448E+02    -0.8434E+02    -0.8419E+02    -0.8405E+02    -0.8390E+02    -0.8376E+02    -0.8361E+02    -0.8347E+02    -0.8333E+02    -0.8319E+02    -0.8306E+02    -0.8292E+02    -0.8280E+02    -0.8267E+02    -0.8256E+02    -0.8244E+02    -0.8234E+02    -0.8224E+02    -0.8215E+02    -0.8207E+02    -0.8200E+02    -0.8194E+02    -0.8189E+02    -0.8185E+02    -0.8182E+02    -0.8181E+02    -0.8180E+02    -0.8181E+02    -0.8182E+02    -0.8185E+02    -0.8189E+02    -0.8194E+02    -0.8200E+02    -0.8207E+02    -0.8215E+02    -0.8223E+02    -0.8233E+02    -0.8243E+02    -0.8254E+02    -0.8266E+02    -0.8278E+02    -0.8291E+02    -0.8304E+02    -0.8317E+02    -0.8331E+02    -0.8345E+02    -0.8359E+02    -0.8373E+02    -0.8388E+02    -0.8402E+02    -0.8416E+02    -0.8431E+02    -0.8445E+02    -0.8459E+02    -0.8473E+02    -0.8486E+02    -0.8500E+02    -0.8513E+02    -0.8527E+02    -0.8539E+02    -0.8552E+02    -0.8564E+02    -0.8577E+02    -0.8588E+02    -0.8600E+02    -0.8611E+02    -0.8622E+02    -0.8632E+02    -0.8642E+02    -0.8651E+02    -0.8660E+02    -0.8668E+02    -0.8675E+02    -0.8681E+02    -0.8685E+02    -0.8687E+02    -0.8687E+02
    -0.8687E+02    -0.8687E+02    -0.8685E+02    -0.8681E+02    -0.8675E+02    -0.8668E+02    -0.8660E+02    -0.8652E+02    -0.8642E+02    -0.8633E+02    -0.8622E+02    -0.8612E+02    -0.8601E+02    -0.8590E+02    -0.8578E+02    -0.8567E+02    -0.8555E+02    -0.8543E+02    -0.8530E+02    -0.8518E+02    -0.8505E+02    -0.8493E+02    -0.8480E+02    -0.8467E+02    -0.8454E+02    -0.8441E+02    -0.8428E+02    -0.8415E+02    -0.8403E+02    -0.8390E+02    -0.8377E+02    -0.8365E+02    -0.8353E+02    -0.8341E+02    -0.8330E+02    -0.8319E+02    -0.8308E+02    -0.8298E+02    -0.8289E+02    -0.8280E+02    -0.8271E+02    -0.8264E+02    -0.8257E+02    -0.8251E+02    -0.8246E+02    -0.8242E+02    -0.8238E+02    -0.8236E+02    -0.8234E+02    -0.8234E+02    -0.8234E+02    -0.8236E+02    -0.8238E+02    -0.8241E+02    -0.8245E+02    -0.8250E+02    -0.8256E+02    -0.8263E+02    -0.8270E+02    -0.8278E+02    -0.8287E+02    -0.8297E+02    -0.8307E+02    -0.8317E+02    -0.8328E+02    -0.8339E+02    -0.8351E+02    -0.8363E+02    -0.8375E+02    -0.8388E+02    -0.8400E+02    -0.8413E+02    -0.8425E+02    -0.8438E+02    -0.8451E+02    -0.8464E+02    -0.8476E+02    -0.8489E+02    -0.8501E+02    -0.8514E+02    -0.8526E+02    -0.8538E+02    -0.8550E+02    -0.8562E+02    -0.8573E+02    -0.8584E+02    -0.8595E+02    -0.8606E+02    -0.8617E+02    -0.8627E+02    -0.8637E+02    -0.8646E+02    -0.8655E+02    -0.8663E+02    -0.8671E+02    -0.8677E+02    -0.8683E+02    -0.8687E+02    -0.8689E+02    -0.8689E+02
    -0.8690E+02    -0.8690E+02    -0.8687E+02    -0.8683E+02    -0.8678E+02    -0.8671E+02    -0.8664E+02    -0.8656E+02    -0.8647E+02    -0.8638E+02    -0.8628E+02    -0.8618E+02    -0.8608E+02    -0.8598E+02    -0.8587E+02    -0.8576E+02    -0.8565E+02    -0.8554E+02    -0.8543E+02    -0.8532E+02    -0.8520E+02    -0.8509E+02    -0.8497E+02    -0.8486E+02    -0.8474E+02    -0.8462E+02    -0.8451E+02    -0.8439E+02    -0.8428E+02    -0.8417E+02    -0.8406E+02    -0.8395E+02    -0.8384E+02    -0.8374E+02    -0.8364E+02    -0.8354E+02    -0.8345E+02    -0.8336E+02    -0.8328E+02    -0.8320E+02    -0.8313E+02    -0.8307E+02    -0.8301E+02    -0.8296E+02    -0.8292E+02    -0.8288E+02    -0.8285E+02    -0.8283E+02    -0.8282E+02    -0.8281E+02    -0.8282E+02    -0.8283E+02    -0.8285E+02    -0.8288E+02    -0.8291E+02    -0.8295E+02    -0.8300E+02    -0.8306E+02    -0.8312E+02    -0.8319E+02    -0.8327E+02    -0.8335E+02    -0.8344E+02    -0.8353E+02    -0.8362E+02    -0.8372E+02    -0.8382E+02    -0.8393E+02    -0.8403E+02    -0.8414E+02    -0.8425E+02    -0.8436E+02    -0.8448E+02    -0.8459E+02    -0.8471E+02    -0.8482E+02    -0.8493E+02    -0.8505E+02    -0.8516E+02    -0.8527E+02    -0.8539E+02    -0.8550E+02    -0.8561E+02    -0.8571E+02    -0.8582E+02    -0.8593E+02    -0.8603E+02    -0.8613E+02    -0.8623E+02    -0.8632E+02    -0.8642E+02    -0.8650E+02    -0.8659E+02    -0.8667E+02    -0.8674E+02    -0.8680E+02    -0.8685E+02    -0.8689E+02    -0.8691E+02    -0.8691E+02
    -0.8692E+02    -0.8692E+02    -0.8690E+02    -0.8686E+02    -0.8681E+02    -0.8675E+02    -0.8668E+02    -0.8660E+02    -0.8652E+02    -0.8643E+02    -0.8634E+02    -0.8625E+02    -0.8616E+02    -0.8606E+02    -0.8596E+02    -0.8586E+02    -0.8576E+02    -0.8566E+02    -0.8555E+02    -0.8545E+02    -0.8535E+02    -0.8524E+02    -0.8514E+02    -0.8503E+02    -0.8493E+02    -0.8482E+02    -0.8472E+02    -0.8462E+02    -0.8452E+02    -0.8442E+02    -0.8432E+02    -0.8422E+02    -0.8413E+02    -0.8404E+02    -0.8395E+02    -0.8387E+02    -0.8379E+02    -0.8371E+02    -0.8364E+02    -0.8357E+02    -0.8351E+02    -0.8346E+02    -0.8341E+02    -0.8336E+02    -0.8333E+02    -0.8329E+02    -0.8327E+02    -0.8325E+02    -0.8324E+02    -0.8324E+02    -0.8324E+02    -0.8325E+02    -0.8327E+02    -0.8329E+02    -0.8332E+02    -0.8336E+02    -0.8340E+02    -0.8345E+02    -0.8350E+02    -0.8356E+02    -0.8363E+02    -0.8370E+02    -0.8377E+02    -0.8385E+02    -0.8393E+02    -0.8402E+02    -0.8411E+02    -0.8420E+02    -0.8429E+02    -0.8439E+02    -0.8449E+02    -0.8459E+02    -0.8469E+02    -0.8479E+02    -0.8489E+02    -0.8500E+02    -0.8510E+02    -0.8520E+02    -0.8531E+02    -0.8541E+02    -0.8551E+02    -0.8561E+02    -0.8571E+02    -0.8581E+02    -0.8591E+02    -0.8601E+02    -0.8610E+02    -0.8620E+02    -0.8629E+02    -0.8638E+02    -0.8647E+02    -0.8655E+02    -0.8663E+02    -0.8670E+02    -0.8677E+02    -0.8683E+02    -0.8688E+02    -0.8691E+02    -0.8693E+02    -0.8693E+02
    -0.8694E+02    -0.8694E+02    -0.8692E+02    -0.8689E+02    -0.8684E+02    -0.8678E+02    -0.8672E+02    -0.8664E+02    -0.8657E+02    -0.8649E+02    -0.8640E+02    -0.8632E+02    -0.8623E+02    -0.8614E+02    -0.8605E+02    -0.8596E+02    -0.8586E+02    -0.8577E+02    -0.8568E+02    -0.8558E+02    -0.8549E+02    -0.8539E+02    -0.8530E+02    -0.8520E+02    -0.8511E+02    -0.8501E+02    -0.8492E+02    -0.8483E+02    -0.8474E+02    -0.8465E+02    -0.8456E+02    -0.8448E+02    -0.8439E+02    -0.8432E+02    -0.8424E+02    -0.8416E+02    -0.8409E+02    -0.8403E+02    -0.8397E+02    -0.8391E+02    -0.8386E+02    -0.8381E+02    -0.8376E+02    -0.8373E+02    -0.8369E+02    -0.8367E+02    -0.8364E+02    -0.8363E+02    -0.8362E+02    -0.8362E+02    -0.8362E+02    -0.8363E+02    -0.8364E+02    -0.8366E+02    -0.8369E+02    -0.8372E+02    -0.8376E+02    -0.8380E+02    -0.8385E+02    -0.8390E+02    -0.8395E+02    -0.8401E+02    -0.8408E+02    -0.8415E+02    -0.8422E+02    -0.8430E+02    -0.8437E+02    -0.8446E+02    -0.8454E+02    -0.8462E+02    -0.8471E+02    -0.8480E+02    -0.8489E+02    -0.8498E+02    -0.8507E+02    -0.8517E+02    -0.8526E+02    -0.8535E+02    -0.8545E+02    -0.8554E+02    -0.8563E+02    -0.8573E+02    -0.8582E+02    -0.8591E+02    -0.8600E+02    -0.8609E+02    -0.8618E+02    -0.8627E+02    -0.8635E+02    -0.8644E+02    -0.8652E+02    -0.8659E+02    -0.8667E+02    -0.8674E+02    -0.8680E+02    -0.8686E+02    -0.8690E+02    -0.8694E+02    -0.8696E+02    -0.8696E+02
    -0.8697E+02    -0.8697E+02    -0.8695E+02    -0.8691E+02    -0.8687E+02    -0.8682E+02    -0.8675E+02    -0.8669E+02    -0.8662E+02    -0.8654E+02    -0.8646E+02    -0.8639E+02    -0.8630E+02    -0.8622E+02    -0.8614E+02    -0.8605E+02    -0.8597E+02    -0.8588E+02    -0.8579E+02    -0.8571E+02    -0.8562E+02    -0.8553E+02    -0.8545E+02    -0.8536E+02    -0.8528E+02    -0.8519E+02    -0.8511E+02    -0.8503E+02    -0.8495E+02    -0.8487E+02    -0.8479E+02    -0.8471E+02    -0.8464E+02    -0.8457E+02    -0.8450E+02    -0.8444E+02    -0.8438E+02    -0.8432E+02    -0.8426E+02    -0.8421E+02    -0.8417E+02    -0.8413E+02    -0.8409E+02    -0.8405E+02    -0.8403E+02    -0.8400E+02    -0.8398E+02    -0.8397E+02    -0.8396E+02    -0.8396E+02    -0.8396E+02    -0.8397E+02    -0.8398E+02    -0.8400E+02    -0.8402E+02    -0.8405E+02    -0.8408E+02    -0.8412E+02    -0.8416E+02    -0.8420E+02    -0.8425E+02    -0.8431E+02    -0.8436E+02    -0.8442E+02    -0.8449E+02    -0.8455E+02    -0.8462E+02    -0.8469E+02    -0.8477E+02    -0.8484E+02    -0.8492E+02    -0.8500E+02    -0.8508E+02    -0.8516E+02    -0.8525E+02    -0.8533E+02    -0.8541E+02    -0.8550E+02    -0.8558E+02    -0.8567E+02    -0.8575E+02    -0.8584E+02    -0.8592E+02    -0.8601E+02    -0.8609E+02    -0.8617E+02    -0.8626E+02    -0.8634E+02    -0.8642E+02    -0.8649E+02    -0.8657E+02    -0.8664E+02    -0.8671E+02    -0.8677E+02    -0.8683E+02    -0.8688E+02    -0.8693E+02    -0.8696E+02    -0.8698E+02    -0.8698E+02
    -0.8699E+02    -0.8699E+02    -0.8697E+02    -0.8694E+02    -0.8690E+02    -0.8685E+02    -0.8679E+02    -0.8673E+02    -0.8667E+02    -0.8660E+02    -0.8652E+02    -0.8645E+02    -0.8638E+02    -0.8630E+02    -0.8622E+02    -0.8614E+02    -0.8607E+02    -0.8599E+02    -0.8591E+02    -0.8583E+02    -0.8575E+02    -0.8567E+02    -0.8559E+02    -0.8552E+02    -0.8544E+02    -0.8536E+02    -0.8529E+02    -0.8521E+02    -0.8514E+02    -0.8507E+02    -0.8500E+02    -0.8494E+02    -0.8487E+02    -0.8481E+02    -0.8475E+02    -0.8469E+02    -0.8464E+02    -0.8459E+02    -0.8454E+02    -0.8449E+02    -0.8445E+02    -0.8442E+02    -0.8438E+02    -0.8435E+02    -0.8433E+02    -0.8431E+02    -0.8429E+02    -0.8428E+02    -0.8427E+02    -0.8427E+02    -0.8427E+02    -0.8428E+02    -0.8429E+02    -0.8430E+02    -0.8432E+02    -0.8435E+02    -0.8438E+02    -0.8441E+02    -0.8444E+02    -0.8448E+02    -0.8453E+02    -0.8457E+02    -0.8462E+02    -0.8468E+02    -0.8473E+02    -0.8479E+02    -0.8485E+02    -0.8492E+02    -0.8498E+02    -0.8505E+02    -0.8512E+02    -0.8519E+02    -0.8526E+02    -0.8533E+02    -0.8541E+02    -0.8548E+02    -0.8556E+02    -0.8564E+02    -0.8571E+02    -0.8579E+02    -0.8587E+02    -0.8595E+02    -0.8602E+02    -0.8610E+02    -0.8618E+02    -0.8625E+02    -0.8633E+02    -0.8640E+02    -0.8648E+02    -0.8655E+02    -0.8662E+02    -0.8669E+02    -0.8675E+02    -0.8681E+02    -0.8686E+02    -0.8691E+02    -0.8695E+02    -0.8699E+02    -0.8700E+02    -0.8700E+02
    -0.8702E+02    -0.8702E+02    -0.8700E+02    -0.8697E+02    -0.8693E+02    -0.8688E+02    -0.8683E+02    -0.8677E+02    -0.8671E+02    -0.8665E+02    -0.8658E+02    -0.8652E+02    -0.8645E+02    -0.8638E+02    -0.8631E+02    -0.8623E+02    -0.8616E+02    -0.8609E+02    -0.8602E+02    -0.8595E+02    -0.8587E+02    -0.8580E+02    -0.8573E+02    -0.8566E+02    -0.8559E+02    -0.8552E+02    -0.8546E+02    -0.8539E+02    -0.8533E+02    -0.8526E+02    -0.8520E+02    -0.8514E+02    -0.8509E+02    -0.8503E+02    -0.8498E+02    -0.8493E+02    -0.8488E+02    -0.8483E+02    -0.8479E+02    -0.8475E+02    -0.8472E+02    -0.8468E+02    -0.8465E+02    -0.8463E+02    -0.8461E+02    -0.8459E+02    -0.8458E+02    -0.8457E+02    -0.8456E+02    -0.8456E+02    -0.8456E+02    -0.8456E+02    -0.8457E+02    -0.8459E+02    -0.8460E+02    -0.8462E+02    -0.8465E+02    -0.8468E+02    -0.8471E+02    -0.8474E+02    -0.8478E+02    -0.8482E+02    -0.8486E+02    -0.8491E+02    -0.8496E+02    -0.8501E+02    -0.8507E+02    -0.8512E+02    -0.8518E+02    -0.8524E+02    -0.8530E+02    -0.8537E+02    -0.8543E+02    -0.8550E+02    -0.8556E+02    -0.8563E+02    -0.8570E+02    -0.8577E+02    -0.8584E+02    -0.8591E+02    -0.8598E+02    -0.8605E+02    -0.8612E+02    -0.8619E+02    -0.8626E+02    -0.8633E+02    -0.8640E+02    -0.8647E+02    -0.8654E+02    -0.8660E+02    -0.8667E+02    -0.8673E+02    -0.8679E+02    -0.8685E+02    -0.8690E+02    -0.8694E+02    -0.8698E+02    -0.8701E+02    -0.8702E+02    -0.8702E+02
    -0.8704E+02    -0.8704E+02    -0.8702E+02    -0.8700E+02    -0.8696E+02    -0.8692E+02    -0.8687E+02    -0.8682E+02    -0.8676E+02    -0.8670E+02    -0.8664E+02    -0.8658E+02    -0.8651E+02    -0.8645E+02    -0.8639E+02    -0.8632E+02    -0.8625E+02    -0.8619E+02    -0.8612E+02    -0.8606E+02    -0.8599E+02    -0.8593E+02    -0.8587E+02    -0.8580E+02    -0.8574E+02    -0.8568E+02    -0.8562E+02    -0.8556E+02    -0.8550E+02    -0.8544E+02    -0.8539E+02    -0.8534E+02    -0.8529E+02    -0.8524E+02    -0.8519E+02    -0.8514E+02    -0.8510E+02    -0.8506E+02    -0.8503E+02    -0.8499E+02    -0.8496E+02    -0.8493E+02    -0.8491E+02    -0.8488E+02    -0.8486E+02    -0.8485E+02    -0.8484E+02    -0.8483E+02    -0.8482E+02    -0.8482E+02    -0.8482E+02    -0.8482E+02    -0.8483E+02    -0.8484E+02    -0.8486E+02    -0.8488E+02    -0.8490E+02    -0.8492E+02    -0.8495E+02    -0.8498E+02    -0.8501E+02    -0.8505E+02    -0.8509E+02    -0.8513E+02    -0.8517E+02    -0.8522E+02    -0.8527E+02    -0.8532E+02    -0.8537E+02    -0.8542E+02    -0.8548E+02    -0.8554E+02    -0.8559E+02    -0.8565E+02    -0.8571E+02    -0.8577E+02    -0.8584E+02    -0.8590E+02    -0.8596E+02    -0.8602E+02    -0.8609E+02    -0.8615E+02    -0.8622E+02    -0.8628E+02    -0.8635E+02    -0.8641E+02    -0.8647E+02    -0.8654E+02    -0.8660E+02    -0.8666E+02    -0.8672E+02    -0.8678E+02    -0.8683E+02    -0.8688E+02    -0.8693E+02    -0.8697E+02    -0.8701E+02    -0.8703E+02    -0.8705E+02    -0.8705E+02
    -0.8706E+02    -0.8706E+02    -0.8705E+02    -0.8702E+02    -0.8699E+02    -0.8695E+02    -0.8691E+02    -0.8686E+02    -0.8681E+02    -0.8675E+02    -0.8670E+02    -0.8664E+02    -0.8658E+02    -0.8652E+02    -0.8646E+02    -0.8640E+02    -0.8634E+02    -0.8628E+02    -0.8623E+02    -0.8617E+02    -0.8611E+02    -0.8605E+02    -0.8599E+02    -0.8593E+02    -0.8588E+02    -0.8582E+02    -0.8577E+02    -0.8572E+02    -0.8567E+02    -0.8561E+02    -0.8557E+02    -0.8552E+02    -0.8547E+02    -0.8543E+02    -0.8539E+02    -0.8535E+02    -0.8531E+02    -0.8528E+02    -0.8524E+02    -0.8521E+02    -0.8518E+02    -0.8516E+02    -0.8514E+02    -0.8512E+02    -0.8510E+02    -0.8509E+02    -0.8508E+02    -0.8507E+02    -0.8506E+02    -0.8506E+02    -0.8506E+02    -0.8507E+02    -0.8507E+02    -0.8508E+02    -0.8510E+02    -0.8511E+02    -0.8513E+02    -0.8515E+02    -0.8518E+02    -0.8520E+02    -0.8523E+02    -0.8526E+02    -0.8530E+02    -0.8533E+02    -0.8537E+02    -0.8541E+02    -0.8546E+02    -0.8550E+02    -0.8555E+02    -0.8559E+02    -0.8564E+02    -0.8569E+02    -0.8575E+02    -0.8580E+02    -0.8585E+02    -0.8591E+02    -0.8596E+02    -0.8602E+02    -0.8608E+02    -0.8613E+02    -0.8619E+02    -0.8625E+02    -0.8631E+02    -0.8637E+02    -0.8643E+02    -0.8648E+02    -0.8654E+02    -0.8660E+02    -0.8666E+02    -0.8671E+02    -0.8677E+02    -0.8682E+02    -0.8687E+02    -0.8692E+02    -0.8696E+02    -0.8700E+02    -0.8703E+02    -0.8706E+02    -0.8707E+02    -0.8707E+02
    -0.8708E+02    -0.8708E+02    -0.8707E+02    -0.8705E+02    -0.8702E+02    -0.8698E+02    -0.8694E+02    -0.8690E+02    -0.8685E+02    -0.8680E+02    -0.8675E+02    -0.8670E+02    -0.8665E+02    -0.8659E+02    -0.8654E+02    -0.8648E+02    -0.8643E+02    -0.8638E+02    -0.8632E+02    -0.8627E+02    -0.8622E+02    -0.8616E+02    -0.8611E+02    -0.8606E+02    -0.8601E+02    -0.8596E+02    -0.8591E+02    -0.8587E+02    -0.8582E+02    -0.8578E+02    -0.8573E+02    -0.8569E+02    -0.8565E+02    -0.8561E+02    -0.8557E+02    -0.8554E+02    -0.8551E+02    -0.8547E+02    -0.8545E+02    -0.8542E+02    -0.8539E+02    -0.8537E+02    -0.8535E+02    -0.8533E+02    -0.8532E+02    -0.8531E+02    -0.8530E+02    -0.8529E+02    -0.8529E+02    -0.8528E+02    -0.8529E+02    -0.8529E+02    -0.8530E+02    -0.8530E+02    -0.8532E+02    -0.8533E+02    -0.8535E+02    -0.8536E+02    -0.8539E+02    -0.8541E+02    -0.8544E+02    -0.8546E+02    -0.8549E+02    -0.8553E+02    -0.8556E+02    -0.8560E+02    -0.8563E+02    -0.8567E+02    -0.8571E+02    -0.8576E+02    -0.8580E+02    -0.8585E+02    -0.8589E+02    -0.8594E+02    -0.8599E+02    -0.8604E+02    -0.8609E+02    -0.8614E+02    -0.8619E+02    -0.8624E+02    -0.8629E+02    -0.8634E+02    -0.8640E+02    -0.8645E+02    -0.8650E+02    -0.8656E+02    -0.8661E+02    -0.8666E+02    -0.8671E+02    -0.8676E+02    -0.8681E+02    -0.8686E+02    -0.8691E+02    -0.8695E+02    -0.8699E+02    -0.8703E+02    -0.8706E+02    -0.8708E+02    -0.8709E+02    -0.8709E+02
    -0.8711E+02    -0.8711E+02    -0.8709E+02    -0.8707E+02    -0.8705E+02    -0.8701E+02    -0.8698E+02    -0.8694E+02    -0.8689E+02    -0.8685E+02    -0.8680E+02    -0.8676E+02    -0.8671E+02    -0.8666E+02    -0.8661E+02    -0.8656E+02    -0.8651E+02    -0.8646E+02    -0.8642E+02    -0.8637E+02    -0.8632E+02    -0.8627E+02    -0.8623E+02    -0.8618E+02    -0.8614E+02    -0.8609E+02    -0.8605E+02    -0.8601E+02    -0.8597E+02    -0.8593E+02    -0.8589E+02    -0.8585E+02    -0.8582E+02    -0.8578E+02    -0.8575E+02    -0.8572E+02    -0.8569E+02    -0.8566E+02    -0.8564E+02    -0.8561E+02    -0.8559E+02    -0.8557E+02    -0.8555E+02    -0.8554E+02    -0.8553E+02    -0.8551E+02    -0.8551E+02    -0.8550E+02    -0.8550E+02    -0.8549E+02    -0.8549E+02    -0.8550E+02    -0.8550E+02    -0.8551E+02    -0.8552E+02    -0.8553E+02    -0.8555E+02    -0.8556E+02    -0.8558E+02    -0.8560E+02    -0.8563E+02    -0.8565E+02    -0.8568E+02    -0.8571E+02    -0.8574E+02    -0.8577E+02    -0.8580E+02    -0.8584E+02    -0.8587E+02    -0.8591E+02    -0.8595E+02    -0.8599E+02    -0.8603E+02    -0.8607E+02    -0.8611E+02    -0.8616E+02    -0.8620E+02    -0.8625E+02    -0.8629E+02    -0.8634E+02    -0.8639E+02    -0.8644E+02    -0.8648E+02    -0.8653E+02    -0.8658E+02    -0.8663E+02    -0.8667E+02    -0.8672E+02    -0.8677E+02    -0.8681E+02    -0.8686E+02    -0.8690E+02    -0.8694E+02    -0.8698E+02    -0.8702E+02    -0.8705E+02    -0.8708E+02    -0.8710E+02    -0.8711E+02    -0.8711E+02
    -0.8713E+02    -0.8713E+02    -0.8712E+02    -0.8710E+02    -0.8707E+02    -0.8704E+02    -0.8701E+02    -0.8697E+02    -0.8693E+02    -0.8689E+02    -0.8685E+02    -0.8681E+02    -0.8677E+02    -0.8672E+02    -0.8668E+02    -0.8664E+02    -0.8659E+02    -0.8655E+02    -0.8651E+02    -0.8646E+02    -0.8642E+02    -0.8638E+02    -0.8634E+02    -0.8630E+02    -0.8626E+02    -0.8622E+02    -0.8618E+02    -0.8614E+02    -0.8611E+02    -0.8607E+02    -0.8604E+02    -0.8600E+02    -0.8597E+02    -0.8594E+02    -0.8591E+02    -0.8589E+02    -0.8586E+02    -0.8584E+02    -0.8581E+02    -0.8579E+02    -0.8577E+02    -0.8576E+02    -0.8574E+02    -0.8573E+02    -0.8572E+02    -0.8571E+02    -0.8570E+02    -0.8569E+02    -0.8569E+02    -0.8569E+02    -0.8569E+02    -0.8569E+02    -0.8570E+02    -0.8570E+02    -0.8571E+02    -0.8572E+02    -0.8574E+02    -0.8575E+02    -0.8577E+02    -0.8579E+02    -0.8581E+02    -0.8583E+02    -0.8585E+02    -0.8588E+02    -0.8590E+02    -0.8593E+02    -0.8596E+02    -0.8599E+02    -0.8602E+02    -0.8605E+02    -0.8609E+02    -0.8612E+02    -0.8616E+02    -0.8620E+02    -0.8624E+02    -0.8628E+02    -0.8632E+02    -0.8636E+02    -0.8640E+02    -0.8644E+02    -0.8648E+02    -0.8652E+02    -0.8657E+02    -0.8661E+02    -0.8665E+02    -0.8669E+02    -0.8674E+02    -0.8678E+02    -0.8682E+02    -0.8686E+02    -0.8690E+02    -0.8694E+02    -0.8698E+02    -0.8702E+02    -0.8705E+02    -0.8708E+02    -0.8710E+02    -0.8712E+02    -0.8713E+02    -0.8713E+02
    -0.8715E+02    -0.8715E+02    -0.8714E+02    -0.8712E+02    -0.8710E+02    -0.8707E+02    -0.8704E+02    -0.8701E+02    -0.8698E+02    -0.8694E+02    -0.8690E+02    -0.8686E+02    -0.8683E+02    -0.8679E+02    -0.8675E+02    -0.8671E+02    -0.8667E+02    -0.8663E+02    -0.8659E+02    -0.8656E+02    -0.8652E+02    -0.8648E+02    -0.8644E+02    -0.8641E+02    -0.8637E+02    -0.8634E+02    -0.8630E+02    -0.8627E+02    -0.8624E+02    -0.8621E+02    -0.8618E+02    -0.8615E+02    -0.8612E+02    -0.8609E+02    -0.8607E+02    -0.8605E+02    -0.8602E+02    -0.8600E+02    -0.8598E+02    -0.8596E+02    -0.8595E+02    -0.8593E+02    -0.8592E+02    -0.8591E+02    -0.8590E+02    -0.8589E+02    -0.8588E+02    -0.8588E+02    -0.8588E+02    -0.8587E+02    -0.8587E+02    -0.8588E+02    -0.8588E+02    -0.8589E+02    -0.8589E+02    -0.8590E+02    -0.8591E+02    -0.8593E+02    -0.8594E+02    -0.8596E+02    -0.8597E+02    -0.8599E+02    -0.8601E+02    -0.8604E+02    -0.8606E+02    -0.8608E+02    -0.8611E+02    -0.8614E+02    -0.8616E+02    -0.8619E+02    -0.8622E+02    -0.8625E+02    -0.8629E+02    -0.8632E+02    -0.8635E+02    -0.8639E+02    -0.8642E+02    -0.8646E+02    -0.8650E+02    -0.8653E+02    -0.8657E+02    -0.8661E+02    -0.8664E+02    -0.8668E+02    -0.8672E+02    -0.8676E+02    -0.8680E+02    -0.8684E+02    -0.8687E+02    -0.8691E+02    -0.8695E+02    -0.8698E+02    -0.8702E+02    -0.8705E+02    -0.8708E+02    -0.8710E+02    -0.8713E+02    -0.8714E+02    -0.8715E+02    -0.8715E+02
    -0.8717E+02    -0.8717E+02    -0.8716E+02    -0.8714E+02    -0.8712E+02    -0.8710E+02    -0.8707E+02    -0.8705E+02    -0.8701E+02    -0.8698E+02    -0.8695E+02    -0.8692E+02    -0.8688E+02    -0.8685E+02    -0.8681E+02    -0.8678E+02    -0.8674E+02    -0.8671E+02    -0.8668E+02    -0.8664E+02    -0.8661E+02    -0.8658E+02    -0.8654E+02    -0.8651E+02    -0.8648E+02    -0.8645E+02    -0.8642E+02    -0.8639E+02    -0.8637E+02    -0.8634E+02    -0.8631E+02    -0.8629E+02    -0.8626E+02    -0.8624E+02    -0.8622E+02    -0.8620E+02    -0.8618E+02    -0.8616E+02    -0.8614E+02    -0.8613E+02    -0.8611E+02    -0.8610E+02    -0.8609E+02    -0.8608E+02    -0.8607E+02    -0.8606E+02    -0.8606E+02    -0.8605E+02    -0.8605E+02    -0.8605E+02    -0.8605E+02    -0.8605E+02    -0.8605E+02    -0.8606E+02    -0.8606E+02    -0.8607E+02    -0.8608E+02    -0.8609E+02    -0.8611E+02    -0.8612E+02    -0.8613E+02    -0.8615E+02    -0.8617E+02    -0.8619E+02    -0.8621E+02    -0.8623E+02    -0.8625E+02    -0.8628E+02    -0.8630E+02    -0.8632E+02    -0.8635E+02    -0.8638E+02    -0.8641E+02    -0.8644E+02    -0.8647E+02    -0.8650E+02    -0.8653E+02    -0.8656E+02    -0.8659E+02    -0.8662E+02    -0.8666E+02    -0.8669E+02    -0.8672E+02    -0.8676E+02    -0.8679E+02    -0.8682E+02    -0.8686E+02    -0.8689E+02    -0.8692E+02    -0.8696E+02    -0.8699E+02    -0.8702E+02    -0.8705E+02    -0.8708E+02    -0.8711E+02    -0.8713E+02    -0.8715E+02    -0.8716E+02    -0.8717E+02    -0.8717E+02
    -0.8719E+02    -0.8719E+02    -0.8718E+02    -0.8717E+02    -0.8715E+02    -0.8713E+02    -0.8710E+02    -0.8708E+02    -0.8705E+02    -0.8702E+02    -0.8700E+02    -0.8697E+02    -0.8694E+02    -0.8691E+02    -0.8688E+02    -0.8685E+02    -0.8682E+02    -0.8679E+02    -0.8676E+02    -0.8673E+02    -0.8670E+02    -0.8667E+02    -0.8664E+02    -0.8661E+02    -0.8659E+02    -0.8656E+02    -0.8654E+02    -0.8651E+02    -0.8649E+02    -0.8646E+02    -0.8644E+02    -0.8642E+02    -0.8640E+02    -0.8638E+02    -0.8636E+02    -0.8634E+02    -0.8632E+02    -0.8631E+02    -0.8629E+02    -0.8628E+02    -0.8627E+02    -0.8626E+02    -0.8625E+02    -0.8624E+02    -0.8623E+02    -0.8622E+02    -0.8622E+02    -0.8622E+02    -0.8621E+02    -0.8621E+02    -0.8621E+02    -0.8621E+02    -0.8622E+02    -0.8622E+02    -0.8623E+02    -0.8623E+02    -0.8624E+02    -0.8625E+02    -0.8626E+02    -0.8627E+02    -0.8629E+02    -0.8630E+02    -0.8632E+02    -0.8633E+02    -0.8635E+02    -0.8637E+02    -0.8639E+02    -0.8641E+02    -0.8643E+02    -0.8645E+02    -0.8647E+02    -0.8650E+02    -0.8652E+02    -0.8655E+02    -0.8657E+02    -0.8660E+02    -0.8663E+02    -0.8665E+02    -0.8668E+02    -0.8671E+02    -0.8674E+02    -0.8677E+02    -0.8680E+02    -0.8683E+02    -0.8685E+02    -0.8688E+02    -0.8691E+02    -0.8694E+02    -0.8697E+02    -0.8700E+02    -0.8703E+02    -0.8706E+02    -0.8708E+02    -0.8711E+02    -0.8713E+02    -0.8715E+02    -0.8717E+02    -0.8718E+02    -0.8719E+02    -0.8719E+02
    -0.8721E+02    -0.8721E+02    -0.8720E+02    -0.8719E+02    -0.8717E+02    -0.8716E+02    -0.8713E+02    -0.8711E+02    -0.8709E+02    -0.8707E+02    -0.8704E+02    -0.8701E+02    -0.8699E+02    -0.8696E+02    -0.8694E+02    -0.8691E+02    -0.8689E+02    -0.8686E+02    -0.8683E+02    -0.8681E+02    -0.8678E+02    -0.8676E+02    -0.8674E+02    -0.8671E+02    -0.8669E+02    -0.8667E+02    -0.8664E+02    -0.8662E+02    -0.8660E+02    -0.8658E+02    -0.8656E+02    -0.8654E+02    -0.8653E+02    -0.8651E+02    -0.8649E+02    -0.8648E+02    -0.8646E+02    -0.8645E+02    -0.8644E+02    -0.8643E+02    -0.8642E+02    -0.8641E+02    -0.8640E+02    -0.8639E+02    -0.8638E+02    -0.8638E+02    -0.8637E+02    -0.8637E+02    -0.8637E+02    -0.8637E+02    -0.8637E+02    -0.8637E+02    -0.8637E+02    -0.8638E+02    -0.8638E+02    -0.8639E+02    -0.8639E+02    -0.8640E+02    -0.8641E+02    -0.8642E+02    -0.8643E+02    -0.8644E+02    -0.8646E+02    -0.8647E+02    -0.8649E+02    -0.8650E+02    -0.8652E+02    -0.8653E+02    -0.8655E+02    -0.8657E+02    -0.8659E+02    -0.8661E+02    -0.8663E+02    -0.8665E+02    -0.8668E+02    -0.8670E+02    -0.8672E+02    -0.8674E+02    -0.8677E+02    -0.8679E+02    -0.8682E+02    -0.8684E+02    -0.8687E+02    -0.8689E+02    -0.8692E+02    -0.8694E+02    -0.8697E+02    -0.8700E+02    -0.8702E+02    -0.8705E+02    -0.8707E+02    -0.8709E+02    -0.8712E+02    -0.8714E+02    -0.8716E+02    -0.8718E+02    -0.8719E+02    -0.8720E+02    -0.8721E+02    -0.8721E+02
    -0.8722E+02    -0.8722E+02    -0.8722E+02    -0.8721E+02    -0.8720E+02    -0.8718E+02    -0.8716E+02    -0.8715E+02    -0.8713E+02    -0.8710E+02    -0.8708E+02    -0.8706E+02    -0.8704E+02    -0.8702E+02    -0.8700E+02    -0.8697E+02    -0.8695E+02    -0.8693E+02    -0.8691E+02    -0.8689E+02    -0.8687E+02    -0.8685E+02    -0.8683E+02    -0.8681E+02    -0.8679E+02    -0.8677E+02    -0.8675E+02    -0.8673E+02    -0.8671E+02    -0.8670E+02    -0.8668E+02    -0.8666E+02    -0.8665E+02    -0.8664E+02    -0.8662E+02    -0.8661E+02    -0.8660E+02    -0.8659E+02    -0.8657E+02    -0.8657E+02    -0.8656E+02    -0.8655E+02    -0.8654E+02    -0.8654E+02    -0.8653E+02    -0.8653E+02    -0.8652E+02    -0.8652E+02    -0.8652E+02    -0.8652E+02    -0.8652E+02    -0.8652E+02    -0.8652E+02    -0.8652E+02    -0.8653E+02    -0.8653E+02    -0.8654E+02    -0.8655E+02    -0.8655E+02    -0.8656E+02    -0.8657E+02    -0.8658E+02    -0.8659E+02    -0.8660E+02    -0.8662E+02    -0.8663E+02    -0.8664E+02    -0.8666E+02    -0.8667E+02    -0.8669E+02    -0.8670E+02    -0.8672E+02    -0.8674E+02    -0.8676E+02    -0.8677E+02    -0.8679E+02    -0.8681E+02    -0.8683E+02    -0.8685E+02    -0.8687E+02    -0.8689E+02    -0.8692E+02    -0.8694E+02    -0.8696E+02    -0.8698E+02    -0.8700E+02    -0.8702E+02    -0.8705E+02    -0.8707E+02    -0.8709E+02    -0.8711E+02    -0.8713E+02    -0.8715E+02    -0.8717E+02    -0.8718E+02    -0.8720E+02    -0.8721E+02    -0.8722E+02    -0.8723E+02    -0.8723E+02
    -0.8724E+02    -0.8724E+02    -0.8724E+02    -0.8723E+02    -0.8722E+02    -0.8721E+02    -0.8719E+02    -0.8718E+02    -0.8716E+02    -0.8714E+02    -0.8713E+02    -0.8711E+02    -0.8709E+02    -0.8707E+02    -0.8705E+02    -0.8703E+02    -0.8702E+02    -0.8700E+02    -0.8698E+02    -0.8696E+02    -0.8695E+02    -0.8693E+02    -0.8691E+02    -0.8690E+02    -0.8688E+02    -0.8686E+02    -0.8685E+02    -0.8683E+02    -0.8682E+02    -0.8681E+02    -0.8679E+02    -0.8678E+02    -0.8677E+02    -0.8676E+02    -0.8674E+02    -0.8673E+02    -0.8672E+02    -0.8671E+02    -0.8671E+02    -0.8670E+02    -0.8669E+02    -0.8668E+02    -0.8668E+02    -0.8667E+02    -0.8667E+02    -0.8667E+02    -0.8666E+02    -0.8666E+02    -0.8666E+02    -0.8666E+02    -0.8666E+02    -0.8666E+02    -0.8666E+02    -0.8666E+02    -0.8667E+02    -0.8667E+02    -0.8668E+02    -0.8668E+02    -0.8669E+02    -0.8669E+02    -0.8670E+02    -0.8671E+02    -0.8672E+02    -0.8673E+02    -0.8674E+02    -0.8675E+02    -0.8676E+02    -0.8677E+02    -0.8679E+02    -0.8680E+02    -0.8681E+02    -0.8683E+02    -0.8684E+02    -0.8685E+02    -0.8687E+02    -0.8689E+02    -0.8690E+02    -0.8692E+02    -0.8693E+02    -0.8695E+02    -0.8697E+02    -0.8699E+02    -0.8700E+02    -0.8702E+02    -0.8704E+02    -0.8706E+02    -0.8708E+02    -0.8709E+02    -0.8711E+02    -0.8713E+02    -0.8715E+02    -0.8716E+02    -0.8718E+02    -0.8719E+02    -0.8721E+02    -0.8722E+02    -0.8723E+02    -0.8724E+02    -0.8724E+02    -0.8724E+02
    -0.8726E+02    -0.8726E+02    -0.8725E+02    -0.8725E+02    -0.8724E+02    -0.8723E+02    -0.8722E+02    -0.8721E+02    -0.8719E+02    -0.8718E+02    -0.8716E+02    -0.8715E+02    -0.8714E+02    -0.8712E+02    -0.8711E+02    -0.8709E+02    -0.8708E+02    -0.8706E+02    -0.8705E+02    -0.8703E+02    -0.8702E+02    -0.8701E+02    -0.8699E+02    -0.8698E+02    -0.8697E+02    -0.8696E+02    -0.8694E+02    -0.8693E+02    -0.8692E+02    -0.8691E+02    -0.8690E+02    -0.8689E+02    -0.8688E+02    -0.8687E+02    -0.8686E+02    -0.8685E+02    -0.8684E+02    -0.8684E+02    -0.8683E+02    -0.8682E+02    -0.8682E+02    -0.8681E+02    -0.8681E+02    -0.8680E+02    -0.8680E+02    -0.8680E+02    -0.8680E+02    -0.8679E+02    -0.8679E+02    -0.8679E+02    -0.8679E+02    -0.8679E+02    -0.8679E+02    -0.8680E+02    -0.8680E+02    -0.8680E+02    -0.8681E+02    -0.8681E+02    -0.8682E+02    -0.8682E+02    -0.8683E+02    -0.8683E+02    -0.8684E+02    -0.8685E+02    -0.8686E+02    -0.8686E+02    -0.8687E+02    -0.8688E+02    -0.8689E+02    -0.8690E+02    -0.8691E+02    -0.8692E+02    -0.8694E+02    -0.8695E+02    -0.8696E+02    -0.8697E+02    -0.8699E+02    -0.8700E+02    -0.8701E+02    -0.8703E+02    -0.8704E+02    -0.8705E+02    -0.8707E+02    -0.8708E+02    -0.8710E+02    -0.8711E+02    -0.8712E+02    -0.8714E+02    -0.8715E+02    -0.8717E+02    -0.8718E+02    -0.8719E+02    -0.8721E+02    -0.8722E+02    -0.8723E+02    -0.8724E+02    -0.8725E+02    -0.8726E+02    -0.8726E+02    -0.8726E+02
    -0.8727E+02    -0.8727E+02    -0.8727E+02    -0.8727E+02    -0.8726E+02    -0.8725E+02    -0.8724E+02    -0.8723E+02    -0.8722E+02    -0.8721E+02    -0.8720E+02    -0.8719E+02    -0.8718E+02    -0.8717E+02    -0.8716E+02    -0.8715E+02    -0.8713E+02    -0.8712E+02    -0.8711E+02    -0.8710E+02    -0.8709E+02    -0.8708E+02    -0.8707E+02    -0.8706E+02    -0.8705E+02    -0.8704E+02    -0.8703E+02    -0.8702E+02    -0.8701E+02    -0.8700E+02    -0.8700E+02    -0.8699E+02    -0.8698E+02    -0.8697E+02    -0.8697E+02    -0.8696E+02    -0.8695E+02    -0.8695E+02    -0.8694E+02    -0.8694E+02    -0.8693E+02    -0.8693E+02    -0.8693E+02    -0.8692E+02    -0.8692E+02    -0.8692E+02    -0.8692E+02    -0.8692E+02    -0.8691E+02    -0.8691E+02    -0.8691E+02    -0.8692E+02    -0.8692E+02    -0.8692E+02    -0.8692E+02    -0.8692E+02    -0.8692E+02    -0.8693E+02    -0.8693E+02    -0.8694E+02    -0.8694E+02    -0.8695E+02    -0.8695E+02    -0.8696E+02    -0.8696E+02    -0.8697E+02    -0.8698E+02    -0.8698E+02    -0.8699E+02    -0.8700E+02    -0.8701E+02    -0.8702E+02    -0.8703E+02    -0.8703E+02    -0.8704E+02    -0.8705E+02    -0.8706E+02    -0.8707E+02    -0.8708E+02    -0.8709E+02    -0.8710E+02    -0.8712E+02    -0.8713E+02    -0.8714E+02    -0.8715E+02    -0.8716E+02    -0.8717E+02    -0.8718E+02    -0.8719E+02    -0.8720E+02    -0.8721E+02    -0.8722E+02    -0.8723E+02    -0.8724E+02    -0.8725E+02    -0.8726E+02    -0.8727E+02    -0.8727E+02    -0.8727E+02    -0.8727E+02
    -0.8729E+02    -0.8729E+02    -0.8728E+02    -0.8728E+02    -0.8728E+02    -0.8727E+02    -0.8726E+02    -0.8726E+02    -0.8725E+02    -0.8724E+02    -0.8723E+02    -0.8722E+02    -0.8722E+02    -0.8721E+02    -0.8720E+02    -0.8719E+02    -0.8718E+02    -0.8717E+02    -0.8717E+02    -0.8716E+02    -0.8715E+02    -0.8714E+02    -0.8713E+02    -0.8713E+02    -0.8712E+02    -0.8711E+02    -0.8711E+02    -0.8710E+02    -0.8709E+02    -0.8709E+02    -0.8708E+02    -0.8707E+02    -0.8707E+02    -0.8706E+02    -0.8706E+02    -0.8705E+02    -0.8705E+02    -0.8704E+02    -0.8704E+02    -0.8704E+02    -0.8703E+02    -0.8703E+02    -0.8703E+02    -0.8703E+02    -0.8702E+02    -0.8702E+02    -0.8702E+02    -0.8702E+02    -0.8702E+02    -0.8702E+02    -0.8702E+02    -0.8702E+02    -0.8702E+02    -0.8702E+02    -0.8702E+02    -0.8702E+02    -0.8703E+02    -0.8703E+02    -0.8703E+02    -0.8703E+02    -0.8704E+02    -0.8704E+02    -0.8705E+02    -0.8705E+02    -0.8705E+02    -0.8706E+02    -0.8706E+02    -0.8707E+02    -0.8708E+02    -0.8708E+02    -0.8709E+02    -0.8709E+02    -0.8710E+02    -0.8711E+02    -0.8712E+02    -0.8712E+02    -0.8713E+02    -0.8714E+02    -0.8714E+02    -0.8715E+02    -0.8716E+02    -0.8717E+02    -0.8718E+02    -0.8719E+02    -0.8719E+02    -0.8720E+02    -0.8721E+02    -0.8722E+02    -0.8723E+02    -0.8723E+02    -0.8724E+02    -0.8725E+02    -0.8726E+02    -0.8726E+02    -0.8727E+02    -0.8728E+02    -0.8728E+02    -0.8728E+02    -0.8729E+02    -0.8729E+02
    -0.8729E+02    -0.8729E+02    -0.8729E+02    -0.8729E+02    -0.8729E+02    -0.8728E+02    -0.8728E+02    -0.8727E+02    -0.8727E+02    -0.8726E+02    -0.8725E+02    -0.8725E+02    -0.8724E+02    -0.8723E+02    -0.8723E+02    -0.8722E+02    -0.8722E+02    -0.8721E+02    -0.8720E+02    -0.8720E+02    -0.8719E+02    -0.8718E+02    -0.8718E+02    -0.8717E+02    -0.8717E+02    -0.8716E+02    -0.8716E+02    -0.8715E+02    -0.8715E+02    -0.8714E+02    -0.8714E+02    -0.8713E+02    -0.8713E+02    -0.8712E+02    -0.8712E+02    -0.8711E+02    -0.8711E+02    -0.8711E+02    -0.8710E+02    -0.8710E+02    -0.8710E+02    -0.8710E+02    -0.8710E+02    -0.8709E+02    -0.8709E+02    -0.8709E+02    -0.8709E+02    -0.8709E+02    -0.8709E+02    -0.8709E+02    -0.8709E+02    -0.8709E+02    -0.8709E+02    -0.8709E+02    -0.8709E+02    -0.8709E+02    -0.8709E+02    -0.8710E+02    -0.8710E+02    -0.8710E+02    -0.8710E+02    -0.8711E+02    -0.8711E+02    -0.8711E+02    -0.8712E+02    -0.8712E+02    -0.8712E+02    -0.8713E+02    -0.8713E+02    -0.8714E+02    -0.8714E+02    -0.8715E+02    -0.8715E+02    -0.8716E+02    -0.8716E+02    -0.8717E+02    -0.8717E+02    -0.8718E+02    -0.8719E+02    -0.8719E+02    -0.8720E+02    -0.8720E+02    -0.8721E+02    -0.8722E+02    -0.8722E+02    -0.8723E+02    -0.8724E+02    -0.8724E+02    -0.8725E+02    -0.8726E+02    -0.8726E+02    -0.8727E+02    -0.8727E+02    -0.8728E+02    -0.8728E+02    -0.8729E+02    -0.8729E+02    -0.8729E+02    -0.8729E+02    -0.8729E+02
    -0.8729E+02    -0.8729E+02    -0.8729E+02    -0.8729E+02    -0.8729E+02    -0.8728E+02    -0.8728E+02    -0.8727E+02    -0.8727E+02    -0.8726E+02    -0.8725E+02    -0.8725E+02    -0.8724E+02    -0.8723E+02    -0.8723E+02    -0.8722E+02    -0.8722E+02    -0.8721E+02    -0.8720E+02    -0.8720E+02    -0.8719E+02    -0.8718E+02    -0.8718E+02    -0.8717E+02    -0.8717E+02    -0.8716E+02    -0.8716E+02    -0.8715E+02    -0.8715E+02    -0.8714E+02    -0.8714E+02    -0.8713E+02    -0.8713E+02    -0.8712E+02    -0.8712E+02    -0.8711E+02    -0.8711E+02    -0.8711E+02    -0.8710E+02    -0.8710E+02    -0.8710E+02    -0.8710E+02    -0.8710E+02    -0.8709E+02    -0.8709E+02    -0.8709E+02    -0.8709E+02    -0.8709E+02    -0.8709E+02    -0.8709E+02    -0.8709E+02    -0.8709E+02    -0.8709E+02    -0.8709E+02    -0.8709E+02    -0.8709E+02    -0.8709E+02    -0.8710E+02    -0.8710E+02    -0.8710E+02    -0.8710E+02    -0.8711E+02    -0.8711E+02    -0.8711E+02    -0.8712E+02    -0.8712E+02    -0.8712E+02    -0.8713E+02    -0.8713E+02    -0.8714E+02    -0.8714E+02    -0.8715E+02    -0.8715E+02    -0.8716E+02    -0.8716E+02    -0.8717E+02    -0.8717E+02    -0.8718E+02    -0.8719E+02    -0.8719E+02    -0.8720E+02    -0.8720E+02    -0.8721E+02    -0.8722E+02    -0.8722E+02    -0.8723E+02    -0.8724E+02    -0.8724E+02    -0.8725E+02    -0.8726E+02    -0.8726E+02    -0.8727E+02    -0.8727E+02    -0.8728E+02    -0.8728E+02    -0.8729E+02    -0.8729E+02    -0.8729E+02    -0.8729E+02    -0.8729E+02
