# Supplementary material for: Electrical Pacing of Cardiac Tissue Including Potassium Inward Rectification
Source: PLoS One. 2015 Jun 9;10(6):e0127837. doi: 10.1371/journal.pone.0127837 (PMC4461281; doi:10.1371/journal.pone.0127837)
Supplement: S1 Data — (ZIP) [file pone.0127837.s001.zip › All-Data/Fig4-Data/BDT281/Vm124.txt]

    -0.8733E+02    -0.8729E+02    -0.8729E+02    -0.8729E+02    -0.8728E+02    -0.8728E+02    -0.8727E+02    -0.8727E+02    -0.8726E+02    -0.8726E+02    -0.8725E+02    -0.8724E+02    -0.8724E+02    -0.8723E+02    -0.8722E+02    -0.8721E+02    -0.8721E+02    -0.8720E+02    -0.8719E+02    -0.8719E+02    -0.8718E+02    -0.8717E+02    -0.8717E+02    -0.8716E+02    -0.8716E+02    -0.8715E+02    -0.8714E+02    -0.8714E+02    -0.8713E+02    -0.8713E+02    -0.8712E+02    -0.8712E+02    -0.8711E+02    -0.8711E+02    -0.8710E+02    -0.8710E+02    -0.8710E+02    -0.8709E+02    -0.8709E+02    -0.8709E+02    -0.8708E+02    -0.8708E+02    -0.8708E+02    -0.8708E+02    -0.8707E+02    -0.8707E+02    -0.8707E+02    -0.8707E+02    -0.8707E+02    -0.8707E+02    -0.8707E+02    -0.8707E+02    -0.8707E+02    -0.8707E+02    -0.8707E+02    -0.8708E+02    -0.8708E+02    -0.8708E+02    -0.8708E+02    -0.8708E+02    -0.8709E+02    -0.8709E+02    -0.8709E+02    -0.8710E+02    -0.8710E+02    -0.8711E+02    -0.8711E+02    -0.8711E+02    -0.8712E+02    -0.8712E+02    -0.8713E+02    -0.8713E+02    -0.8714E+02    -0.8715E+02    -0.8715E+02    -0.8716E+02    -0.8716E+02    -0.8717E+02    -0.8718E+02    -0.8718E+02    -0.8719E+02    -0.8720E+02    -0.8720E+02    -0.8721E+02    -0.8722E+02    -0.8722E+02    -0.8723E+02    -0.8724E+02    -0.8724E+02    -0.8725E+02    -0.8726E+02    -0.8726E+02    -0.8727E+02    -0.8727E+02    -0.8728E+02    -0.8728E+02    -0.8729E+02    -0.8729E+02    -0.8729E+02    -0.8729E+02
    -0.8729E+02    -0.8729E+02    -0.8729E+02    -0.8729E+02    -0.8728E+02    -0.8728E+02    -0.8727E+02    -0.8727E+02    -0.8726E+02    -0.8726E+02    -0.8725E+02    -0.8724E+02    -0.8724E+02    -0.8723E+02    -0.8722E+02    -0.8721E+02    -0.8721E+02    -0.8720E+02    -0.8719E+02    -0.8719E+02    -0.8718E+02    -0.8717E+02    -0.8717E+02    -0.8716E+02    -0.8716E+02    -0.8715E+02    -0.8714E+02    -0.8714E+02    -0.8713E+02    -0.8713E+02    -0.8712E+02    -0.8712E+02    -0.8711E+02    -0.8711E+02    -0.8710E+02    -0.8710E+02    -0.8710E+02    -0.8709E+02    -0.8709E+02    -0.8709E+02    -0.8708E+02    -0.8708E+02    -0.8708E+02    -0.8708E+02    -0.8707E+02    -0.8707E+02    -0.8707E+02    -0.8707E+02    -0.8707E+02    -0.8707E+02    -0.8707E+02    -0.8707E+02    -0.8707E+02    -0.8707E+02    -0.8707E+02    -0.8708E+02    -0.8708E+02    -0.8708E+02    -0.8708E+02    -0.8708E+02    -0.8709E+02    -0.8709E+02    -0.8709E+02    -0.8710E+02    -0.8710E+02    -0.8711E+02    -0.8711E+02    -0.8711E+02    -0.8712E+02    -0.8712E+02    -0.8713E+02    -0.8713E+02    -0.8714E+02    -0.8715E+02    -0.8715E+02    -0.8716E+02    -0.8716E+02    -0.8717E+02    -0.8718E+02    -0.8718E+02    -0.8719E+02    -0.8720E+02    -0.8720E+02    -0.8721E+02    -0.8722E+02    -0.8722E+02    -0.8723E+02    -0.8724E+02    -0.8724E+02    -0.8725E+02    -0.8726E+02    -0.8726E+02    -0.8727E+02    -0.8727E+02    -0.8728E+02    -0.8728E+02    -0.8729E+02    -0.8729E+02    -0.8729E+02    -0.8729E+02
    -0.8728E+02    -0.8728E+02    -0.8728E+02    -0.8728E+02    -0.8727E+02    -0.8727E+02    -0.8726E+02    -0.8725E+02    -0.8724E+02    -0.8723E+02    -0.8723E+02    -0.8722E+02    -0.8721E+02    -0.8720E+02    -0.8719E+02    -0.8718E+02    -0.8717E+02    -0.8716E+02    -0.8716E+02    -0.8715E+02    -0.8714E+02    -0.8713E+02    -0.8712E+02    -0.8711E+02    -0.8710E+02    -0.8710E+02    -0.8709E+02    -0.8708E+02    -0.8708E+02    -0.8707E+02    -0.8706E+02    -0.8706E+02    -0.8705E+02    -0.8704E+02    -0.8704E+02    -0.8703E+02    -0.8703E+02    -0.8702E+02    -0.8702E+02    -0.8702E+02    -0.8701E+02    -0.8701E+02    -0.8701E+02    -0.8700E+02    -0.8700E+02    -0.8700E+02    -0.8700E+02    -0.8700E+02    -0.8700E+02    -0.8700E+02    -0.8700E+02    -0.8700E+02    -0.8700E+02    -0.8700E+02    -0.8700E+02    -0.8700E+02    -0.8700E+02    -0.8701E+02    -0.8701E+02    -0.8701E+02    -0.8702E+02    -0.8702E+02    -0.8703E+02    -0.8703E+02    -0.8704E+02    -0.8704E+02    -0.8705E+02    -0.8705E+02    -0.8706E+02    -0.8706E+02    -0.8707E+02    -0.8708E+02    -0.8709E+02    -0.8709E+02    -0.8710E+02    -0.8711E+02    -0.8712E+02    -0.8712E+02    -0.8713E+02    -0.8714E+02    -0.8715E+02    -0.8716E+02    -0.8717E+02    -0.8718E+02    -0.8718E+02    -0.8719E+02    -0.8720E+02    -0.8721E+02    -0.8722E+02    -0.8723E+02    -0.8724E+02    -0.8724E+02    -0.8725E+02    -0.8726E+02    -0.8727E+02    -0.8727E+02    -0.8728E+02    -0.8728E+02    -0.8728E+02    -0.8728E+02
    -0.8727E+02    -0.8727E+02    -0.8727E+02    -0.8726E+02    -0.8725E+02    -0.8725E+02    -0.8724E+02    -0.8723E+02    -0.8722E+02    -0.8720E+02    -0.8719E+02    -0.8718E+02    -0.8717E+02    -0.8716E+02    -0.8715E+02    -0.8713E+02    -0.8712E+02    -0.8711E+02    -0.8710E+02    -0.8709E+02    -0.8707E+02    -0.8706E+02    -0.8705E+02    -0.8704E+02    -0.8703E+02    -0.8702E+02    -0.8701E+02    -0.8700E+02    -0.8699E+02    -0.8698E+02    -0.8697E+02    -0.8696E+02    -0.8696E+02    -0.8695E+02    -0.8694E+02    -0.8693E+02    -0.8693E+02    -0.8692E+02    -0.8692E+02    -0.8691E+02    -0.8690E+02    -0.8690E+02    -0.8690E+02    -0.8689E+02    -0.8689E+02    -0.8689E+02    -0.8689E+02    -0.8688E+02    -0.8688E+02    -0.8688E+02    -0.8688E+02    -0.8688E+02    -0.8689E+02    -0.8689E+02    -0.8689E+02    -0.8689E+02    -0.8690E+02    -0.8690E+02    -0.8690E+02    -0.8691E+02    -0.8691E+02    -0.8692E+02    -0.8692E+02    -0.8693E+02    -0.8694E+02    -0.8694E+02    -0.8695E+02    -0.8696E+02    -0.8697E+02    -0.8698E+02    -0.8699E+02    -0.8699E+02    -0.8700E+02    -0.8701E+02    -0.8702E+02    -0.8703E+02    -0.8704E+02    -0.8706E+02    -0.8707E+02    -0.8708E+02    -0.8709E+02    -0.8710E+02    -0.8711E+02    -0.8712E+02    -0.8714E+02    -0.8715E+02    -0.8716E+02    -0.8717E+02    -0.8718E+02    -0.8720E+02    -0.8721E+02    -0.8722E+02    -0.8723E+02    -0.8724E+02    -0.8725E+02    -0.8726E+02    -0.8726E+02    -0.8727E+02    -0.8727E+02    -0.8727E+02
    -0.8725E+02    -0.8725E+02    -0.8725E+02    -0.8724E+02    -0.8723E+02    -0.8722E+02    -0.8721E+02    -0.8720E+02    -0.8718E+02    -0.8717E+02    -0.8715E+02    -0.8714E+02    -0.8712E+02    -0.8711E+02    -0.8709E+02    -0.8708E+02    -0.8706E+02    -0.8705E+02    -0.8703E+02    -0.8701E+02    -0.8700E+02    -0.8699E+02    -0.8697E+02    -0.8696E+02    -0.8694E+02    -0.8693E+02    -0.8692E+02    -0.8690E+02    -0.8689E+02    -0.8688E+02    -0.8687E+02    -0.8686E+02    -0.8685E+02    -0.8684E+02    -0.8683E+02    -0.8682E+02    -0.8681E+02    -0.8680E+02    -0.8679E+02    -0.8679E+02    -0.8678E+02    -0.8677E+02    -0.8677E+02    -0.8676E+02    -0.8676E+02    -0.8676E+02    -0.8676E+02    -0.8675E+02    -0.8675E+02    -0.8675E+02    -0.8675E+02    -0.8675E+02    -0.8675E+02    -0.8676E+02    -0.8676E+02    -0.8676E+02    -0.8677E+02    -0.8677E+02    -0.8678E+02    -0.8678E+02    -0.8679E+02    -0.8680E+02    -0.8680E+02    -0.8681E+02    -0.8682E+02    -0.8683E+02    -0.8684E+02    -0.8685E+02    -0.8686E+02    -0.8687E+02    -0.8688E+02    -0.8690E+02    -0.8691E+02    -0.8692E+02    -0.8693E+02    -0.8695E+02    -0.8696E+02    -0.8698E+02    -0.8699E+02    -0.8701E+02    -0.8702E+02    -0.8703E+02    -0.8705E+02    -0.8707E+02    -0.8708E+02    -0.8710E+02    -0.8711E+02    -0.8713E+02    -0.8714E+02    -0.8716E+02    -0.8717E+02    -0.8719E+02    -0.8720E+02    -0.8721E+02    -0.8723E+02    -0.8724E+02    -0.8724E+02    -0.8725E+02    -0.8726E+02    -0.8726E+02
    -0.8724E+02    -0.8724E+02    -0.8723E+02    -0.8722E+02    -0.8721E+02    -0.8720E+02    -0.8718E+02    -0.8717E+02    -0.8715E+02    -0.8713E+02    -0.8711E+02    -0.8709E+02    -0.8707E+02    -0.8705E+02    -0.8703E+02    -0.8701E+02    -0.8700E+02    -0.8698E+02    -0.8696E+02    -0.8694E+02    -0.8692E+02    -0.8690E+02    -0.8688E+02    -0.8687E+02    -0.8685E+02    -0.8683E+02    -0.8681E+02    -0.8680E+02    -0.8678E+02    -0.8677E+02    -0.8675E+02    -0.8674E+02    -0.8673E+02    -0.8671E+02    -0.8670E+02    -0.8669E+02    -0.8668E+02    -0.8667E+02    -0.8666E+02    -0.8665E+02    -0.8664E+02    -0.8664E+02    -0.8663E+02    -0.8662E+02    -0.8662E+02    -0.8662E+02    -0.8661E+02    -0.8661E+02    -0.8661E+02    -0.8661E+02    -0.8661E+02    -0.8661E+02    -0.8661E+02    -0.8661E+02    -0.8662E+02    -0.8662E+02    -0.8663E+02    -0.8663E+02    -0.8664E+02    -0.8665E+02    -0.8666E+02    -0.8667E+02    -0.8667E+02    -0.8669E+02    -0.8670E+02    -0.8671E+02    -0.8672E+02    -0.8673E+02    -0.8675E+02    -0.8676E+02    -0.8678E+02    -0.8679E+02    -0.8681E+02    -0.8682E+02    -0.8684E+02    -0.8686E+02    -0.8687E+02    -0.8689E+02    -0.8691E+02    -0.8693E+02    -0.8694E+02    -0.8696E+02    -0.8698E+02    -0.8700E+02    -0.8702E+02    -0.8704E+02    -0.8706E+02    -0.8708E+02    -0.8710E+02    -0.8712E+02    -0.8713E+02    -0.8715E+02    -0.8717E+02    -0.8719E+02    -0.8720E+02    -0.8721E+02    -0.8723E+02    -0.8723E+02    -0.8724E+02    -0.8724E+02
    -0.8722E+02    -0.8722E+02    -0.8721E+02    -0.8720E+02    -0.8719E+02    -0.8717E+02    -0.8715E+02    -0.8713E+02    -0.8711E+02    -0.8709E+02    -0.8707E+02    -0.8704E+02    -0.8702E+02    -0.8700E+02    -0.8697E+02    -0.8695E+02    -0.8693E+02    -0.8690E+02    -0.8688E+02    -0.8686E+02    -0.8683E+02    -0.8681E+02    -0.8679E+02    -0.8677E+02    -0.8675E+02    -0.8673E+02    -0.8671E+02    -0.8669E+02    -0.8667E+02    -0.8665E+02    -0.8663E+02    -0.8662E+02    -0.8660E+02    -0.8658E+02    -0.8657E+02    -0.8656E+02    -0.8654E+02    -0.8653E+02    -0.8652E+02    -0.8651E+02    -0.8650E+02    -0.8649E+02    -0.8648E+02    -0.8648E+02    -0.8647E+02    -0.8647E+02    -0.8646E+02    -0.8646E+02    -0.8646E+02    -0.8646E+02    -0.8646E+02    -0.8646E+02    -0.8646E+02    -0.8646E+02    -0.8647E+02    -0.8647E+02    -0.8648E+02    -0.8649E+02    -0.8650E+02    -0.8650E+02    -0.8651E+02    -0.8653E+02    -0.8654E+02    -0.8655E+02    -0.8656E+02    -0.8658E+02    -0.8659E+02    -0.8661E+02    -0.8662E+02    -0.8664E+02    -0.8666E+02    -0.8668E+02    -0.8670E+02    -0.8672E+02    -0.8674E+02    -0.8676E+02    -0.8678E+02    -0.8680E+02    -0.8682E+02    -0.8684E+02    -0.8687E+02    -0.8689E+02    -0.8691E+02    -0.8693E+02    -0.8696E+02    -0.8698E+02    -0.8700E+02    -0.8703E+02    -0.8705E+02    -0.8707E+02    -0.8709E+02    -0.8712E+02    -0.8714E+02    -0.8716E+02    -0.8717E+02    -0.8719E+02    -0.8720E+02    -0.8721E+02    -0.8722E+02    -0.8722E+02
    -0.8720E+02    -0.8720E+02    -0.8719E+02    -0.8718E+02    -0.8716E+02    -0.8714E+02    -0.8712E+02    -0.8710E+02    -0.8707E+02    -0.8705E+02    -0.8702E+02    -0.8699E+02    -0.8697E+02    -0.8694E+02    -0.8691E+02    -0.8688E+02    -0.8686E+02    -0.8683E+02    -0.8680E+02    -0.8677E+02    -0.8675E+02    -0.8672E+02    -0.8669E+02    -0.8667E+02    -0.8664E+02    -0.8662E+02    -0.8660E+02    -0.8657E+02    -0.8655E+02    -0.8653E+02    -0.8651E+02    -0.8649E+02    -0.8647E+02    -0.8645E+02    -0.8643E+02    -0.8641E+02    -0.8640E+02    -0.8638E+02    -0.8637E+02    -0.8636E+02    -0.8635E+02    -0.8634E+02    -0.8633E+02    -0.8632E+02    -0.8631E+02    -0.8631E+02    -0.8630E+02    -0.8630E+02    -0.8630E+02    -0.8630E+02    -0.8630E+02    -0.8630E+02    -0.8630E+02    -0.8630E+02    -0.8631E+02    -0.8632E+02    -0.8632E+02    -0.8633E+02    -0.8634E+02    -0.8635E+02    -0.8637E+02    -0.8638E+02    -0.8639E+02    -0.8641E+02    -0.8642E+02    -0.8644E+02    -0.8646E+02    -0.8648E+02    -0.8650E+02    -0.8652E+02    -0.8654E+02    -0.8656E+02    -0.8658E+02    -0.8661E+02    -0.8663E+02    -0.8665E+02    -0.8668E+02    -0.8670E+02    -0.8673E+02    -0.8676E+02    -0.8678E+02    -0.8681E+02    -0.8684E+02    -0.8686E+02    -0.8689E+02    -0.8692E+02    -0.8695E+02    -0.8697E+02    -0.8700E+02    -0.8703E+02    -0.8705E+02    -0.8708E+02    -0.8710E+02    -0.8713E+02    -0.8715E+02    -0.8717E+02    -0.8718E+02    -0.8719E+02    -0.8720E+02    -0.8720E+02
    -0.8718E+02    -0.8718E+02    -0.8717E+02    -0.8716E+02    -0.8714E+02    -0.8712E+02    -0.8709E+02    -0.8706E+02    -0.8703E+02    -0.8700E+02    -0.8697E+02    -0.8694E+02    -0.8691E+02    -0.8688E+02    -0.8685E+02    -0.8681E+02    -0.8678E+02    -0.8675E+02    -0.8672E+02    -0.8669E+02    -0.8666E+02    -0.8662E+02    -0.8659E+02    -0.8656E+02    -0.8654E+02    -0.8651E+02    -0.8648E+02    -0.8645E+02    -0.8643E+02    -0.8640E+02    -0.8638E+02    -0.8635E+02    -0.8633E+02    -0.8631E+02    -0.8629E+02    -0.8627E+02    -0.8625E+02    -0.8623E+02    -0.8622E+02    -0.8620E+02    -0.8619E+02    -0.8617E+02    -0.8616E+02    -0.8615E+02    -0.8615E+02    -0.8614E+02    -0.8613E+02    -0.8613E+02    -0.8613E+02    -0.8613E+02    -0.8613E+02    -0.8613E+02    -0.8613E+02    -0.8614E+02    -0.8614E+02    -0.8615E+02    -0.8616E+02    -0.8617E+02    -0.8618E+02    -0.8619E+02    -0.8621E+02    -0.8622E+02    -0.8624E+02    -0.8626E+02    -0.8628E+02    -0.8630E+02    -0.8632E+02    -0.8634E+02    -0.8636E+02    -0.8639E+02    -0.8641E+02    -0.8644E+02    -0.8646E+02    -0.8649E+02    -0.8652E+02    -0.8655E+02    -0.8658E+02    -0.8661E+02    -0.8664E+02    -0.8667E+02    -0.8670E+02    -0.8673E+02    -0.8676E+02    -0.8679E+02    -0.8682E+02    -0.8686E+02    -0.8689E+02    -0.8692E+02    -0.8695E+02    -0.8698E+02    -0.8701E+02    -0.8704E+02    -0.8707E+02    -0.8710E+02    -0.8712E+02    -0.8714E+02    -0.8716E+02    -0.8717E+02    -0.8718E+02    -0.8718E+02
    -0.8716E+02    -0.8716E+02    -0.8715E+02    -0.8713E+02    -0.8711E+02    -0.8709E+02    -0.8706E+02    -0.8703E+02    -0.8699E+02    -0.8696E+02    -0.8692E+02    -0.8689E+02    -0.8685E+02    -0.8682E+02    -0.8678E+02    -0.8674E+02    -0.8671E+02    -0.8667E+02    -0.8663E+02    -0.8660E+02    -0.8656E+02    -0.8652E+02    -0.8649E+02    -0.8646E+02    -0.8642E+02    -0.8639E+02    -0.8636E+02    -0.8633E+02    -0.8630E+02    -0.8627E+02    -0.8624E+02    -0.8621E+02    -0.8618E+02    -0.8616E+02    -0.8614E+02    -0.8611E+02    -0.8609E+02    -0.8607E+02    -0.8605E+02    -0.8603E+02    -0.8602E+02    -0.8600E+02    -0.8599E+02    -0.8598E+02    -0.8597E+02    -0.8596E+02    -0.8596E+02    -0.8595E+02    -0.8595E+02    -0.8595E+02    -0.8595E+02    -0.8595E+02    -0.8596E+02    -0.8596E+02    -0.8597E+02    -0.8598E+02    -0.8599E+02    -0.8600E+02    -0.8601E+02    -0.8603E+02    -0.8604E+02    -0.8606E+02    -0.8608E+02    -0.8610E+02    -0.8613E+02    -0.8615E+02    -0.8617E+02    -0.8620E+02    -0.8623E+02    -0.8625E+02    -0.8628E+02    -0.8631E+02    -0.8634E+02    -0.8637E+02    -0.8640E+02    -0.8644E+02    -0.8647E+02    -0.8650E+02    -0.8654E+02    -0.8657E+02    -0.8661E+02    -0.8665E+02    -0.8668E+02    -0.8672E+02    -0.8675E+02    -0.8679E+02    -0.8683E+02    -0.8686E+02    -0.8690E+02    -0.8693E+02    -0.8697E+02    -0.8700E+02    -0.8703E+02    -0.8706E+02    -0.8709E+02    -0.8712E+02    -0.8714E+02    -0.8715E+02    -0.8716E+02    -0.8716E+02
    -0.8714E+02    -0.8714E+02    -0.8713E+02    -0.8711E+02    -0.8708E+02    -0.8706E+02    -0.8702E+02    -0.8699E+02    -0.8695E+02    -0.8691E+02    -0.8687E+02    -0.8683E+02    -0.8679E+02    -0.8675E+02    -0.8671E+02    -0.8667E+02    -0.8663E+02    -0.8658E+02    -0.8654E+02    -0.8650E+02    -0.8646E+02    -0.8642E+02    -0.8638E+02    -0.8634E+02    -0.8630E+02    -0.8627E+02    -0.8623E+02    -0.8619E+02    -0.8616E+02    -0.8613E+02    -0.8609E+02    -0.8606E+02    -0.8603E+02    -0.8600E+02    -0.8598E+02    -0.8595E+02    -0.8592E+02    -0.8590E+02    -0.8588E+02    -0.8586E+02    -0.8584E+02    -0.8583E+02    -0.8581E+02    -0.8580E+02    -0.8579E+02    -0.8578E+02    -0.8577E+02    -0.8577E+02    -0.8576E+02    -0.8576E+02    -0.8576E+02    -0.8576E+02    -0.8577E+02    -0.8578E+02    -0.8578E+02    -0.8579E+02    -0.8581E+02    -0.8582E+02    -0.8584E+02    -0.8585E+02    -0.8587E+02    -0.8589E+02    -0.8592E+02    -0.8594E+02    -0.8596E+02    -0.8599E+02    -0.8602E+02    -0.8605E+02    -0.8608E+02    -0.8611E+02    -0.8614E+02    -0.8618E+02    -0.8621E+02    -0.8625E+02    -0.8629E+02    -0.8632E+02    -0.8636E+02    -0.8640E+02    -0.8644E+02    -0.8648E+02    -0.8652E+02    -0.8656E+02    -0.8660E+02    -0.8664E+02    -0.8668E+02    -0.8672E+02    -0.8676E+02    -0.8680E+02    -0.8684E+02    -0.8688E+02    -0.8692E+02    -0.8696E+02    -0.8700E+02    -0.8703E+02    -0.8706E+02    -0.8709E+02    -0.8711E+02    -0.8713E+02    -0.8714E+02    -0.8714E+02
    -0.8711E+02    -0.8711E+02    -0.8710E+02    -0.8708E+02    -0.8706E+02    -0.8703E+02    -0.8699E+02    -0.8695E+02    -0.8691E+02    -0.8687E+02    -0.8682E+02    -0.8678E+02    -0.8673E+02    -0.8668E+02    -0.8664E+02    -0.8659E+02    -0.8654E+02    -0.8650E+02    -0.8645E+02    -0.8640E+02    -0.8636E+02    -0.8631E+02    -0.8627E+02    -0.8623E+02    -0.8618E+02    -0.8614E+02    -0.8610E+02    -0.8606E+02    -0.8602E+02    -0.8598E+02    -0.8594E+02    -0.8591E+02    -0.8587E+02    -0.8584E+02    -0.8581E+02    -0.8578E+02    -0.8575E+02    -0.8572E+02    -0.8570E+02    -0.8568E+02    -0.8565E+02    -0.8564E+02    -0.8562E+02    -0.8560E+02    -0.8559E+02    -0.8558E+02    -0.8557E+02    -0.8557E+02    -0.8556E+02    -0.8556E+02    -0.8556E+02    -0.8556E+02    -0.8557E+02    -0.8558E+02    -0.8559E+02    -0.8560E+02    -0.8561E+02    -0.8563E+02    -0.8565E+02    -0.8567E+02    -0.8569E+02    -0.8571E+02    -0.8574E+02    -0.8577E+02    -0.8580E+02    -0.8583E+02    -0.8586E+02    -0.8589E+02    -0.8593E+02    -0.8596E+02    -0.8600E+02    -0.8604E+02    -0.8608E+02    -0.8612E+02    -0.8616E+02    -0.8620E+02    -0.8625E+02    -0.8629E+02    -0.8633E+02    -0.8638E+02    -0.8642E+02    -0.8647E+02    -0.8652E+02    -0.8656E+02    -0.8661E+02    -0.8665E+02    -0.8670E+02    -0.8674E+02    -0.8679E+02    -0.8683E+02    -0.8688E+02    -0.8692E+02    -0.8696E+02    -0.8700E+02    -0.8703E+02    -0.8706E+02    -0.8709E+02    -0.8711E+02    -0.8712E+02    -0.8712E+02
    -0.8709E+02    -0.8709E+02    -0.8708E+02    -0.8706E+02    -0.8703E+02    -0.8699E+02    -0.8695E+02    -0.8691E+02    -0.8687E+02    -0.8682E+02    -0.8677E+02    -0.8672E+02    -0.8667E+02    -0.8662E+02    -0.8656E+02    -0.8651E+02    -0.8646E+02    -0.8641E+02    -0.8636E+02    -0.8630E+02    -0.8625E+02    -0.8620E+02    -0.8615E+02    -0.8610E+02    -0.8605E+02    -0.8601E+02    -0.8596E+02    -0.8591E+02    -0.8587E+02    -0.8582E+02    -0.8578E+02    -0.8574E+02    -0.8570E+02    -0.8566E+02    -0.8563E+02    -0.8560E+02    -0.8556E+02    -0.8553E+02    -0.8550E+02    -0.8548E+02    -0.8545E+02    -0.8543E+02    -0.8541E+02    -0.8540E+02    -0.8538E+02    -0.8537E+02    -0.8536E+02    -0.8535E+02    -0.8535E+02    -0.8535E+02    -0.8535E+02    -0.8535E+02    -0.8536E+02    -0.8537E+02    -0.8538E+02    -0.8539E+02    -0.8541E+02    -0.8543E+02    -0.8545E+02    -0.8547E+02    -0.8550E+02    -0.8552E+02    -0.8555E+02    -0.8558E+02    -0.8562E+02    -0.8565E+02    -0.8569E+02    -0.8573E+02    -0.8577E+02    -0.8581E+02    -0.8585E+02    -0.8589E+02    -0.8594E+02    -0.8598E+02    -0.8603E+02    -0.8608E+02    -0.8613E+02    -0.8618E+02    -0.8623E+02    -0.8628E+02    -0.8633E+02    -0.8638E+02    -0.8643E+02    -0.8648E+02    -0.8653E+02    -0.8658E+02    -0.8663E+02    -0.8668E+02    -0.8673E+02    -0.8678E+02    -0.8683E+02    -0.8688E+02    -0.8692E+02    -0.8696E+02    -0.8700E+02    -0.8704E+02    -0.8706E+02    -0.8709E+02    -0.8710E+02    -0.8710E+02
    -0.8707E+02    -0.8707E+02    -0.8706E+02    -0.8703E+02    -0.8700E+02    -0.8696E+02    -0.8692E+02    -0.8687E+02    -0.8682E+02    -0.8677E+02    -0.8671E+02    -0.8666E+02    -0.8660E+02    -0.8654E+02    -0.8649E+02    -0.8643E+02    -0.8637E+02    -0.8631E+02    -0.8626E+02    -0.8620E+02    -0.8614E+02    -0.8608E+02    -0.8603E+02    -0.8597E+02    -0.8592E+02    -0.8586E+02    -0.8581E+02    -0.8576E+02    -0.8571E+02    -0.8566E+02    -0.8561E+02    -0.8557E+02    -0.8552E+02    -0.8548E+02    -0.8544E+02    -0.8540E+02    -0.8536E+02    -0.8533E+02    -0.8530E+02    -0.8527E+02    -0.8524E+02    -0.8522E+02    -0.8520E+02    -0.8518E+02    -0.8516E+02    -0.8515E+02    -0.8514E+02    -0.8513E+02    -0.8512E+02    -0.8512E+02    -0.8512E+02    -0.8513E+02    -0.8513E+02    -0.8514E+02    -0.8515E+02    -0.8517E+02    -0.8519E+02    -0.8521E+02    -0.8523E+02    -0.8526E+02    -0.8529E+02    -0.8532E+02    -0.8535E+02    -0.8539E+02    -0.8543E+02    -0.8547E+02    -0.8551E+02    -0.8555E+02    -0.8560E+02    -0.8564E+02    -0.8569E+02    -0.8574E+02    -0.8579E+02    -0.8584E+02    -0.8589E+02    -0.8595E+02    -0.8600E+02    -0.8606E+02    -0.8611E+02    -0.8617E+02    -0.8622E+02    -0.8628E+02    -0.8634E+02    -0.8639E+02    -0.8645E+02    -0.8651E+02    -0.8656E+02    -0.8662E+02    -0.8668E+02    -0.8673E+02    -0.8678E+02    -0.8683E+02    -0.8688E+02    -0.8693E+02    -0.8697E+02    -0.8701E+02    -0.8704E+02    -0.8706E+02    -0.8708E+02    -0.8708E+02
    -0.8705E+02    -0.8705E+02    -0.8703E+02    -0.8700E+02    -0.8697E+02    -0.8693E+02    -0.8688E+02    -0.8683E+02    -0.8677E+02    -0.8672E+02    -0.8666E+02    -0.8660E+02    -0.8653E+02    -0.8647E+02    -0.8641E+02    -0.8634E+02    -0.8628E+02    -0.8622E+02    -0.8615E+02    -0.8609E+02    -0.8603E+02    -0.8596E+02    -0.8590E+02    -0.8584E+02    -0.8578E+02    -0.8572E+02    -0.8566E+02    -0.8560E+02    -0.8554E+02    -0.8549E+02    -0.8543E+02    -0.8538E+02    -0.8533E+02    -0.8528E+02    -0.8524E+02    -0.8519E+02    -0.8515E+02    -0.8511E+02    -0.8508E+02    -0.8504E+02    -0.8501E+02    -0.8499E+02    -0.8496E+02    -0.8494E+02    -0.8492E+02    -0.8490E+02    -0.8489E+02    -0.8488E+02    -0.8488E+02    -0.8488E+02    -0.8488E+02    -0.8488E+02    -0.8489E+02    -0.8490E+02    -0.8491E+02    -0.8493E+02    -0.8495E+02    -0.8498E+02    -0.8500E+02    -0.8503E+02    -0.8507E+02    -0.8510E+02    -0.8514E+02    -0.8518E+02    -0.8522E+02    -0.8527E+02    -0.8532E+02    -0.8536E+02    -0.8542E+02    -0.8547E+02    -0.8552E+02    -0.8558E+02    -0.8563E+02    -0.8569E+02    -0.8575E+02    -0.8581E+02    -0.8587E+02    -0.8593E+02    -0.8599E+02    -0.8606E+02    -0.8612E+02    -0.8618E+02    -0.8624E+02    -0.8631E+02    -0.8637E+02    -0.8643E+02    -0.8649E+02    -0.8656E+02    -0.8662E+02    -0.8668E+02    -0.8673E+02    -0.8679E+02    -0.8684E+02    -0.8689E+02    -0.8694E+02    -0.8698E+02    -0.8701E+02    -0.8704E+02    -0.8705E+02    -0.8705E+02
    -0.8702E+02    -0.8702E+02    -0.8701E+02    -0.8698E+02    -0.8694E+02    -0.8689E+02    -0.8684E+02    -0.8679E+02    -0.8673E+02    -0.8666E+02    -0.8660E+02    -0.8653E+02    -0.8646E+02    -0.8640E+02    -0.8633E+02    -0.8626E+02    -0.8619E+02    -0.8612E+02    -0.8604E+02    -0.8597E+02    -0.8590E+02    -0.8583E+02    -0.8576E+02    -0.8570E+02    -0.8563E+02    -0.8556E+02    -0.8550E+02    -0.8543E+02    -0.8537E+02    -0.8531E+02    -0.8524E+02    -0.8519E+02    -0.8513E+02    -0.8508E+02    -0.8502E+02    -0.8497E+02    -0.8493E+02    -0.8488E+02    -0.8484E+02    -0.8480E+02    -0.8477E+02    -0.8474E+02    -0.8471E+02    -0.8468E+02    -0.8466E+02    -0.8464E+02    -0.8463E+02    -0.8462E+02    -0.8461E+02    -0.8461E+02    -0.8461E+02    -0.8462E+02    -0.8463E+02    -0.8464E+02    -0.8466E+02    -0.8468E+02    -0.8470E+02    -0.8473E+02    -0.8476E+02    -0.8479E+02    -0.8483E+02    -0.8487E+02    -0.8491E+02    -0.8496E+02    -0.8501E+02    -0.8506E+02    -0.8511E+02    -0.8517E+02    -0.8522E+02    -0.8528E+02    -0.8534E+02    -0.8541E+02    -0.8547E+02    -0.8553E+02    -0.8560E+02    -0.8567E+02    -0.8573E+02    -0.8580E+02    -0.8587E+02    -0.8594E+02    -0.8601E+02    -0.8608E+02    -0.8615E+02    -0.8622E+02    -0.8629E+02    -0.8635E+02    -0.8642E+02    -0.8649E+02    -0.8655E+02    -0.8662E+02    -0.8668E+02    -0.8674E+02    -0.8680E+02    -0.8686E+02    -0.8691E+02    -0.8695E+02    -0.8699E+02    -0.8702E+02    -0.8703E+02    -0.8703E+02
    -0.8700E+02    -0.8700E+02    -0.8698E+02    -0.8695E+02    -0.8691E+02    -0.8686E+02    -0.8680E+02    -0.8674E+02    -0.8668E+02    -0.8661E+02    -0.8654E+02    -0.8647E+02    -0.8639E+02    -0.8632E+02    -0.8624E+02    -0.8617E+02    -0.8609E+02    -0.8601E+02    -0.8593E+02    -0.8586E+02    -0.8578E+02    -0.8570E+02    -0.8562E+02    -0.8555E+02    -0.8547E+02    -0.8540E+02    -0.8532E+02    -0.8525E+02    -0.8518E+02    -0.8511E+02    -0.8504E+02    -0.8498E+02    -0.8491E+02    -0.8485E+02    -0.8479E+02    -0.8474E+02    -0.8468E+02    -0.8463E+02    -0.8459E+02    -0.8454E+02    -0.8450E+02    -0.8447E+02    -0.8443E+02    -0.8440E+02    -0.8438E+02    -0.8436E+02    -0.8434E+02    -0.8433E+02    -0.8432E+02    -0.8432E+02    -0.8432E+02    -0.8433E+02    -0.8434E+02    -0.8436E+02    -0.8437E+02    -0.8440E+02    -0.8443E+02    -0.8446E+02    -0.8449E+02    -0.8453E+02    -0.8457E+02    -0.8462E+02    -0.8467E+02    -0.8472E+02    -0.8478E+02    -0.8483E+02    -0.8489E+02    -0.8496E+02    -0.8502E+02    -0.8509E+02    -0.8516E+02    -0.8523E+02    -0.8530E+02    -0.8537E+02    -0.8544E+02    -0.8552E+02    -0.8559E+02    -0.8567E+02    -0.8574E+02    -0.8582E+02    -0.8590E+02    -0.8597E+02    -0.8605E+02    -0.8612E+02    -0.8620E+02    -0.8627E+02    -0.8635E+02    -0.8642E+02    -0.8649E+02    -0.8656E+02    -0.8663E+02    -0.8670E+02    -0.8676E+02    -0.8682E+02    -0.8687E+02    -0.8692E+02    -0.8696E+02    -0.8699E+02    -0.8701E+02    -0.8701E+02
    -0.8697E+02    -0.8697E+02    -0.8695E+02    -0.8692E+02    -0.8688E+02    -0.8682E+02    -0.8676E+02    -0.8670E+02    -0.8663E+02    -0.8655E+02    -0.8648E+02    -0.8640E+02    -0.8632E+02    -0.8624E+02    -0.8616E+02    -0.8607E+02    -0.8599E+02    -0.8590E+02    -0.8582E+02    -0.8573E+02    -0.8565E+02    -0.8556E+02    -0.8548E+02    -0.8539E+02    -0.8531E+02    -0.8522E+02    -0.8514E+02    -0.8506E+02    -0.8498E+02    -0.8490E+02    -0.8483E+02    -0.8475E+02    -0.8468E+02    -0.8461E+02    -0.8455E+02    -0.8448E+02    -0.8442E+02    -0.8436E+02    -0.8431E+02    -0.8426E+02    -0.8421E+02    -0.8417E+02    -0.8413E+02    -0.8410E+02    -0.8407E+02    -0.8405E+02    -0.8403E+02    -0.8402E+02    -0.8401E+02    -0.8401E+02    -0.8401E+02    -0.8402E+02    -0.8403E+02    -0.8405E+02    -0.8407E+02    -0.8410E+02    -0.8413E+02    -0.8416E+02    -0.8420E+02    -0.8425E+02    -0.8430E+02    -0.8435E+02    -0.8441E+02    -0.8447E+02    -0.8453E+02    -0.8459E+02    -0.8466E+02    -0.8473E+02    -0.8481E+02    -0.8488E+02    -0.8496E+02    -0.8504E+02    -0.8512E+02    -0.8520E+02    -0.8528E+02    -0.8536E+02    -0.8544E+02    -0.8553E+02    -0.8561E+02    -0.8569E+02    -0.8578E+02    -0.8586E+02    -0.8595E+02    -0.8603E+02    -0.8611E+02    -0.8619E+02    -0.8627E+02    -0.8635E+02    -0.8643E+02    -0.8651E+02    -0.8658E+02    -0.8665E+02    -0.8672E+02    -0.8678E+02    -0.8684E+02    -0.8689E+02    -0.8694E+02    -0.8697E+02    -0.8699E+02    -0.8699E+02
    -0.8695E+02    -0.8695E+02    -0.8693E+02    -0.8689E+02    -0.8685E+02    -0.8679E+02    -0.8672E+02    -0.8665E+02    -0.8658E+02    -0.8650E+02    -0.8642E+02    -0.8633E+02    -0.8625E+02    -0.8616E+02    -0.8607E+02    -0.8598E+02    -0.8588E+02    -0.8579E+02    -0.8570E+02    -0.8560E+02    -0.8551E+02    -0.8542E+02    -0.8532E+02    -0.8523E+02    -0.8514E+02    -0.8504E+02    -0.8495E+02    -0.8486E+02    -0.8477E+02    -0.8468E+02    -0.8460E+02    -0.8451E+02    -0.8443E+02    -0.8435E+02    -0.8428E+02    -0.8420E+02    -0.8414E+02    -0.8407E+02    -0.8401E+02    -0.8395E+02    -0.8390E+02    -0.8385E+02    -0.8381E+02    -0.8377E+02    -0.8374E+02    -0.8371E+02    -0.8369E+02    -0.8368E+02    -0.8367E+02    -0.8366E+02    -0.8366E+02    -0.8367E+02    -0.8369E+02    -0.8371E+02    -0.8373E+02    -0.8376E+02    -0.8380E+02    -0.8384E+02    -0.8389E+02    -0.8394E+02    -0.8400E+02    -0.8406E+02    -0.8412E+02    -0.8419E+02    -0.8426E+02    -0.8434E+02    -0.8441E+02    -0.8449E+02    -0.8458E+02    -0.8466E+02    -0.8475E+02    -0.8483E+02    -0.8492E+02    -0.8501E+02    -0.8510E+02    -0.8520E+02    -0.8529E+02    -0.8538E+02    -0.8547E+02    -0.8557E+02    -0.8566E+02    -0.8575E+02    -0.8584E+02    -0.8593E+02    -0.8602E+02    -0.8611E+02    -0.8620E+02    -0.8628E+02    -0.8637E+02    -0.8645E+02    -0.8653E+02    -0.8660E+02    -0.8668E+02    -0.8675E+02    -0.8681E+02    -0.8686E+02    -0.8691E+02    -0.8694E+02    -0.8696E+02    -0.8696E+02
    -0.8692E+02    -0.8692E+02    -0.8690E+02    -0.8687E+02    -0.8681E+02    -0.8675E+02    -0.8668E+02    -0.8661E+02    -0.8653E+02    -0.8644E+02    -0.8636E+02    -0.8626E+02    -0.8617E+02    -0.8608E+02    -0.8598E+02    -0.8588E+02    -0.8578E+02    -0.8568E+02    -0.8558E+02    -0.8547E+02    -0.8537E+02    -0.8527E+02    -0.8516E+02    -0.8506E+02    -0.8495E+02    -0.8485E+02    -0.8475E+02    -0.8465E+02    -0.8455E+02    -0.8445E+02    -0.8435E+02    -0.8426E+02    -0.8416E+02    -0.8407E+02    -0.8399E+02    -0.8391E+02    -0.8383E+02    -0.8375E+02    -0.8368E+02    -0.8361E+02    -0.8355E+02    -0.8350E+02    -0.8345E+02    -0.8341E+02    -0.8337E+02    -0.8334E+02    -0.8331E+02    -0.8330E+02    -0.8328E+02    -0.8328E+02    -0.8328E+02    -0.8329E+02    -0.8331E+02    -0.8333E+02    -0.8336E+02    -0.8340E+02    -0.8344E+02    -0.8349E+02    -0.8354E+02    -0.8360E+02    -0.8367E+02    -0.8374E+02    -0.8381E+02    -0.8389E+02    -0.8397E+02    -0.8406E+02    -0.8414E+02    -0.8424E+02    -0.8433E+02    -0.8442E+02    -0.8452E+02    -0.8462E+02    -0.8472E+02    -0.8482E+02    -0.8492E+02    -0.8502E+02    -0.8513E+02    -0.8523E+02    -0.8533E+02    -0.8543E+02    -0.8553E+02    -0.8563E+02    -0.8573E+02    -0.8583E+02    -0.8593E+02    -0.8603E+02    -0.8612E+02    -0.8621E+02    -0.8630E+02    -0.8639E+02    -0.8648E+02    -0.8656E+02    -0.8664E+02    -0.8671E+02    -0.8678E+02    -0.8683E+02    -0.8688E+02    -0.8692E+02    -0.8694E+02    -0.8694E+02
    -0.8690E+02    -0.8690E+02    -0.8688E+02    -0.8684E+02    -0.8678E+02    -0.8672E+02    -0.8665E+02    -0.8657E+02    -0.8648E+02    -0.8639E+02    -0.8629E+02    -0.8620E+02    -0.8610E+02    -0.8599E+02    -0.8589E+02    -0.8578E+02    -0.8567E+02    -0.8556E+02    -0.8545E+02    -0.8534E+02    -0.8522E+02    -0.8511E+02    -0.8500E+02    -0.8488E+02    -0.8476E+02    -0.8465E+02    -0.8454E+02    -0.8442E+02    -0.8431E+02    -0.8420E+02    -0.8409E+02    -0.8398E+02    -0.8387E+02    -0.8377E+02    -0.8367E+02    -0.8358E+02    -0.8349E+02    -0.8340E+02    -0.8332E+02    -0.8324E+02    -0.8317E+02    -0.8311E+02    -0.8305E+02    -0.8300E+02    -0.8296E+02    -0.8292E+02    -0.8289E+02    -0.8287E+02    -0.8286E+02    -0.8286E+02    -0.8286E+02    -0.8287E+02    -0.8289E+02    -0.8292E+02    -0.8295E+02    -0.8299E+02    -0.8304E+02    -0.8310E+02    -0.8316E+02    -0.8323E+02    -0.8331E+02    -0.8339E+02    -0.8347E+02    -0.8356E+02    -0.8366E+02    -0.8375E+02    -0.8385E+02    -0.8396E+02    -0.8406E+02    -0.8417E+02    -0.8428E+02    -0.8439E+02    -0.8451E+02    -0.8462E+02    -0.8473E+02    -0.8485E+02    -0.8496E+02    -0.8507E+02    -0.8518E+02    -0.8530E+02    -0.8541E+02    -0.8552E+02    -0.8563E+02    -0.8573E+02    -0.8584E+02    -0.8594E+02    -0.8604E+02    -0.8614E+02    -0.8624E+02    -0.8633E+02    -0.8643E+02    -0.8651E+02    -0.8660E+02    -0.8667E+02    -0.8674E+02    -0.8681E+02    -0.8686E+02    -0.8690E+02    -0.8692E+02    -0.8692E+02
    -0.8688E+02    -0.8688E+02    -0.8685E+02    -0.8681E+02    -0.8675E+02    -0.8669E+02    -0.8661E+02    -0.8652E+02    -0.8643E+02    -0.8633E+02    -0.8623E+02    -0.8613E+02    -0.8602E+02    -0.8591E+02    -0.8580E+02    -0.8568E+02    -0.8556E+02    -0.8544E+02    -0.8532E+02    -0.8520E+02    -0.8508E+02    -0.8495E+02    -0.8482E+02    -0.8469E+02    -0.8457E+02    -0.8444E+02    -0.8431E+02    -0.8418E+02    -0.8406E+02    -0.8393E+02    -0.8380E+02    -0.8368E+02    -0.8356E+02    -0.8344E+02    -0.8333E+02    -0.8322E+02    -0.8312E+02    -0.8302E+02    -0.8292E+02    -0.8283E+02    -0.8275E+02    -0.8268E+02    -0.8261E+02    -0.8255E+02    -0.8250E+02    -0.8246E+02    -0.8242E+02    -0.8240E+02    -0.8238E+02    -0.8238E+02    -0.8238E+02    -0.8240E+02    -0.8242E+02    -0.8245E+02    -0.8249E+02    -0.8254E+02    -0.8260E+02    -0.8267E+02    -0.8274E+02    -0.8282E+02    -0.8291E+02    -0.8300E+02    -0.8310E+02    -0.8321E+02    -0.8331E+02    -0.8343E+02    -0.8354E+02    -0.8366E+02    -0.8378E+02    -0.8390E+02    -0.8403E+02    -0.8416E+02    -0.8428E+02    -0.8441E+02    -0.8453E+02    -0.8466E+02    -0.8479E+02    -0.8491E+02    -0.8504E+02    -0.8516E+02    -0.8528E+02    -0.8540E+02    -0.8552E+02    -0.8563E+02    -0.8575E+02    -0.8586E+02    -0.8597E+02    -0.8607E+02    -0.8618E+02    -0.8628E+02    -0.8638E+02    -0.8647E+02    -0.8656E+02    -0.8664E+02    -0.8671E+02    -0.8678E+02    -0.8683E+02    -0.8687E+02    -0.8690E+02    -0.8690E+02
    -0.8686E+02    -0.8686E+02    -0.8683E+02    -0.8679E+02    -0.8673E+02    -0.8665E+02    -0.8657E+02    -0.8648E+02    -0.8639E+02    -0.8628E+02    -0.8618E+02    -0.8606E+02    -0.8595E+02    -0.8583E+02    -0.8571E+02    -0.8558E+02    -0.8546E+02    -0.8533E+02    -0.8519E+02    -0.8506E+02    -0.8492E+02    -0.8479E+02    -0.8465E+02    -0.8450E+02    -0.8436E+02    -0.8422E+02    -0.8407E+02    -0.8393E+02    -0.8379E+02    -0.8364E+02    -0.8350E+02    -0.8336E+02    -0.8322E+02    -0.8309E+02    -0.8296E+02    -0.8283E+02    -0.8271E+02    -0.8259E+02    -0.8248E+02    -0.8237E+02    -0.8228E+02    -0.8219E+02    -0.8211E+02    -0.8204E+02    -0.8198E+02    -0.8193E+02    -0.8189E+02    -0.8186E+02    -0.8184E+02    -0.8184E+02    -0.8184E+02    -0.8186E+02    -0.8189E+02    -0.8193E+02    -0.8197E+02    -0.8203E+02    -0.8210E+02    -0.8218E+02    -0.8227E+02    -0.8236E+02    -0.8247E+02    -0.8258E+02    -0.8269E+02    -0.8281E+02    -0.8294E+02    -0.8307E+02    -0.8320E+02    -0.8334E+02    -0.8348E+02    -0.8362E+02    -0.8376E+02    -0.8390E+02    -0.8405E+02    -0.8419E+02    -0.8433E+02    -0.8447E+02    -0.8461E+02    -0.8475E+02    -0.8488E+02    -0.8502E+02    -0.8515E+02    -0.8528E+02    -0.8541E+02    -0.8554E+02    -0.8566E+02    -0.8578E+02    -0.8590E+02    -0.8601E+02    -0.8612E+02    -0.8623E+02    -0.8633E+02    -0.8643E+02    -0.8652E+02    -0.8661E+02    -0.8669E+02    -0.8675E+02    -0.8681E+02    -0.8685E+02    -0.8688E+02    -0.8688E+02
    -0.8684E+02    -0.8684E+02    -0.8681E+02    -0.8676E+02    -0.8670E+02    -0.8663E+02    -0.8654E+02    -0.8645E+02    -0.8634E+02    -0.8624E+02    -0.8612E+02    -0.8600E+02    -0.8588E+02    -0.8575E+02    -0.8562E+02    -0.8549E+02    -0.8535E+02    -0.8521E+02    -0.8507E+02    -0.8492E+02    -0.8477E+02    -0.8462E+02    -0.8446E+02    -0.8431E+02    -0.8415E+02    -0.8399E+02    -0.8382E+02    -0.8366E+02    -0.8350E+02    -0.8334E+02    -0.8317E+02    -0.8301E+02    -0.8285E+02    -0.8270E+02    -0.8254E+02    -0.8239E+02    -0.8225E+02    -0.8211E+02    -0.8198E+02    -0.8186E+02    -0.8174E+02    -0.8164E+02    -0.8154E+02    -0.8146E+02    -0.8139E+02    -0.8133E+02    -0.8128E+02    -0.8125E+02    -0.8123E+02    -0.8122E+02    -0.8123E+02    -0.8124E+02    -0.8128E+02    -0.8132E+02    -0.8138E+02    -0.8146E+02    -0.8154E+02    -0.8163E+02    -0.8174E+02    -0.8185E+02    -0.8197E+02    -0.8210E+02    -0.8224E+02    -0.8238E+02    -0.8253E+02    -0.8268E+02    -0.8283E+02    -0.8299E+02    -0.8315E+02    -0.8331E+02    -0.8347E+02    -0.8364E+02    -0.8380E+02    -0.8396E+02    -0.8412E+02    -0.8427E+02    -0.8443E+02    -0.8458E+02    -0.8473E+02    -0.8488E+02    -0.8503E+02    -0.8517E+02    -0.8531E+02    -0.8544E+02    -0.8557E+02    -0.8570E+02    -0.8583E+02    -0.8595E+02    -0.8607E+02    -0.8618E+02    -0.8629E+02    -0.8639E+02    -0.8649E+02    -0.8658E+02    -0.8666E+02    -0.8673E+02    -0.8679E+02    -0.8684E+02    -0.8686E+02    -0.8686E+02
    -0.8682E+02    -0.8682E+02    -0.8679E+02    -0.8675E+02    -0.8668E+02    -0.8660E+02    -0.8651E+02    -0.8641E+02    -0.8631E+02    -0.8619E+02    -0.8607E+02    -0.8595E+02    -0.8582E+02    -0.8568E+02    -0.8554E+02    -0.8540E+02    -0.8525E+02    -0.8510E+02    -0.8494E+02    -0.8478E+02    -0.8462E+02    -0.8445E+02    -0.8428E+02    -0.8411E+02    -0.8393E+02    -0.8375E+02    -0.8356E+02    -0.8338E+02    -0.8319E+02    -0.8301E+02    -0.8282E+02    -0.8263E+02    -0.8245E+02    -0.8227E+02    -0.8209E+02    -0.8191E+02    -0.8174E+02    -0.8158E+02    -0.8142E+02    -0.8127E+02    -0.8114E+02    -0.8101E+02    -0.8090E+02    -0.8079E+02    -0.8071E+02    -0.8063E+02    -0.8058E+02    -0.8053E+02    -0.8051E+02    -0.8050E+02    -0.8051E+02    -0.8053E+02    -0.8057E+02    -0.8063E+02    -0.8070E+02    -0.8079E+02    -0.8089E+02    -0.8100E+02    -0.8113E+02    -0.8127E+02    -0.8141E+02    -0.8157E+02    -0.8173E+02    -0.8190E+02    -0.8207E+02    -0.8225E+02    -0.8243E+02    -0.8261E+02    -0.8280E+02    -0.8299E+02    -0.8317E+02    -0.8336E+02    -0.8354E+02    -0.8372E+02    -0.8390E+02    -0.8407E+02    -0.8425E+02    -0.8442E+02    -0.8458E+02    -0.8475E+02    -0.8490E+02    -0.8506E+02    -0.8521E+02    -0.8535E+02    -0.8550E+02    -0.8563E+02    -0.8577E+02    -0.8589E+02    -0.8602E+02    -0.8614E+02    -0.8625E+02    -0.8636E+02    -0.8646E+02    -0.8655E+02    -0.8664E+02    -0.8671E+02    -0.8678E+02    -0.8682E+02    -0.8685E+02    -0.8685E+02
    -0.8681E+02    -0.8681E+02    -0.8678E+02    -0.8673E+02    -0.8666E+02    -0.8658E+02    -0.8649E+02    -0.8639E+02    -0.8628E+02    -0.8616E+02    -0.8603E+02    -0.8590E+02    -0.8576E+02    -0.8562E+02    -0.8547E+02    -0.8532E+02    -0.8516E+02    -0.8500E+02    -0.8483E+02    -0.8465E+02    -0.8447E+02    -0.8429E+02    -0.8410E+02    -0.8390E+02    -0.8370E+02    -0.8350E+02    -0.8329E+02    -0.8308E+02    -0.8287E+02    -0.8265E+02    -0.8244E+02    -0.8222E+02    -0.8200E+02    -0.8179E+02    -0.8158E+02    -0.8137E+02    -0.8117E+02    -0.8097E+02    -0.8078E+02    -0.8060E+02    -0.8044E+02    -0.8028E+02    -0.8014E+02    -0.8002E+02    -0.7991E+02    -0.7982E+02    -0.7975E+02    -0.7970E+02    -0.7966E+02    -0.7965E+02    -0.7966E+02    -0.7969E+02    -0.7974E+02    -0.7981E+02    -0.7990E+02    -0.8001E+02    -0.8013E+02    -0.8027E+02    -0.8043E+02    -0.8059E+02    -0.8077E+02    -0.8096E+02    -0.8115E+02    -0.8136E+02    -0.8156E+02    -0.8177E+02    -0.8199E+02    -0.8220E+02    -0.8242E+02    -0.8264E+02    -0.8285E+02    -0.8306E+02    -0.8327E+02    -0.8348E+02    -0.8368E+02    -0.8387E+02    -0.8407E+02    -0.8426E+02    -0.8444E+02    -0.8462E+02    -0.8479E+02    -0.8496E+02    -0.8512E+02    -0.8527E+02    -0.8543E+02    -0.8557E+02    -0.8571E+02    -0.8585E+02    -0.8598E+02    -0.8610E+02    -0.8622E+02    -0.8633E+02    -0.8644E+02    -0.8654E+02    -0.8662E+02    -0.8670E+02    -0.8676E+02    -0.8681E+02    -0.8684E+02    -0.8684E+02
    -0.8680E+02    -0.8680E+02    -0.8677E+02    -0.8672E+02    -0.8665E+02    -0.8657E+02    -0.8647E+02    -0.8637E+02    -0.8625E+02    -0.8613E+02    -0.8600E+02    -0.8586E+02    -0.8572E+02    -0.8557E+02    -0.8541E+02    -0.8525E+02    -0.8508E+02    -0.8490E+02    -0.8472E+02    -0.8453E+02    -0.8433E+02    -0.8413E+02    -0.8392E+02    -0.8370E+02    -0.8348E+02    -0.8325E+02    -0.8301E+02    -0.8277E+02    -0.8253E+02    -0.8228E+02    -0.8202E+02    -0.8177E+02    -0.8151E+02    -0.8126E+02    -0.8100E+02    -0.8075E+02    -0.8051E+02    -0.8027E+02    -0.8004E+02    -0.7982E+02    -0.7961E+02    -0.7942E+02    -0.7925E+02    -0.7909E+02    -0.7895E+02    -0.7884E+02    -0.7875E+02    -0.7869E+02    -0.7865E+02    -0.7863E+02    -0.7865E+02    -0.7869E+02    -0.7875E+02    -0.7884E+02    -0.7895E+02    -0.7909E+02    -0.7924E+02    -0.7941E+02    -0.7961E+02    -0.7981E+02    -0.8003E+02    -0.8026E+02    -0.8050E+02    -0.8074E+02    -0.8099E+02    -0.8125E+02    -0.8150E+02    -0.8176E+02    -0.8201E+02    -0.8226E+02    -0.8251E+02    -0.8275E+02    -0.8299E+02    -0.8323E+02    -0.8345E+02    -0.8368E+02    -0.8389E+02    -0.8410E+02    -0.8430E+02    -0.8450E+02    -0.8468E+02    -0.8487E+02    -0.8504E+02    -0.8521E+02    -0.8537E+02    -0.8552E+02    -0.8567E+02    -0.8581E+02    -0.8595E+02    -0.8608E+02    -0.8620E+02    -0.8632E+02    -0.8643E+02    -0.8653E+02    -0.8662E+02    -0.8669E+02    -0.8676E+02    -0.8681E+02    -0.8683E+02    -0.8683E+02
    -0.8680E+02    -0.8680E+02    -0.8677E+02    -0.8672E+02    -0.8665E+02    -0.8657E+02    -0.8647E+02    -0.8636E+02    -0.8624E+02    -0.8612E+02    -0.8598E+02    -0.8584E+02    -0.8569E+02    -0.8553E+02    -0.8537E+02    -0.8520E+02    -0.8501E+02    -0.8483E+02    -0.8463E+02    -0.8442E+02    -0.8421E+02    -0.8398E+02    -0.8375E+02    -0.8351E+02    -0.8325E+02    -0.8299E+02    -0.8273E+02    -0.8245E+02    -0.8216E+02    -0.8187E+02    -0.8158E+02    -0.8127E+02    -0.8097E+02    -0.8066E+02    -0.8035E+02    -0.8005E+02    -0.7974E+02    -0.7945E+02    -0.7916E+02    -0.7889E+02    -0.7863E+02    -0.7839E+02    -0.7816E+02    -0.7796E+02    -0.7779E+02    -0.7765E+02    -0.7753E+02    -0.7745E+02    -0.7740E+02    -0.7738E+02    -0.7740E+02    -0.7745E+02    -0.7753E+02    -0.7765E+02    -0.7779E+02    -0.7796E+02    -0.7816E+02    -0.7838E+02    -0.7862E+02    -0.7888E+02    -0.7916E+02    -0.7944E+02    -0.7974E+02    -0.8004E+02    -0.8034E+02    -0.8065E+02    -0.8096E+02    -0.8126E+02    -0.8156E+02    -0.8186E+02    -0.8215E+02    -0.8243E+02    -0.8271E+02    -0.8298E+02    -0.8323E+02    -0.8348E+02    -0.8372E+02    -0.8396E+02    -0.8418E+02    -0.8439E+02    -0.8460E+02    -0.8479E+02    -0.8498E+02    -0.8516E+02    -0.8533E+02    -0.8549E+02    -0.8565E+02    -0.8580E+02    -0.8594E+02    -0.8607E+02    -0.8620E+02    -0.8631E+02    -0.8642E+02    -0.8652E+02    -0.8662E+02    -0.8669E+02    -0.8676E+02    -0.8681E+02    -0.8683E+02    -0.8683E+02
    -0.8681E+02    -0.8681E+02    -0.8678E+02    -0.8673E+02    -0.8666E+02    -0.8657E+02    -0.8647E+02    -0.8637E+02    -0.8625E+02    -0.8612E+02    -0.8598E+02    -0.8584E+02    -0.8568E+02    -0.8552E+02    -0.8534E+02    -0.8516E+02    -0.8497E+02    -0.8477E+02    -0.8455E+02    -0.8433E+02    -0.8410E+02    -0.8385E+02    -0.8359E+02    -0.8332E+02    -0.8304E+02    -0.8274E+02    -0.8243E+02    -0.8211E+02    -0.8178E+02    -0.8144E+02    -0.8108E+02    -0.8072E+02    -0.8035E+02    -0.7998E+02    -0.7960E+02    -0.7922E+02    -0.7884E+02    -0.7847E+02    -0.7811E+02    -0.7776E+02    -0.7743E+02    -0.7711E+02    -0.7683E+02    -0.7657E+02    -0.7634E+02    -0.7615E+02    -0.7600E+02    -0.7589E+02    -0.7582E+02    -0.7580E+02    -0.7582E+02    -0.7589E+02    -0.7600E+02    -0.7615E+02    -0.7634E+02    -0.7657E+02    -0.7682E+02    -0.7711E+02    -0.7742E+02    -0.7776E+02    -0.7811E+02    -0.7847E+02    -0.7884E+02    -0.7922E+02    -0.7959E+02    -0.7997E+02    -0.8035E+02    -0.8071E+02    -0.8108E+02    -0.8143E+02    -0.8177E+02    -0.8210E+02    -0.8242E+02    -0.8273E+02    -0.8302E+02    -0.8330E+02    -0.8357E+02    -0.8383E+02    -0.8407E+02    -0.8431E+02    -0.8453E+02    -0.8474E+02    -0.8494E+02    -0.8513E+02    -0.8531E+02    -0.8548E+02    -0.8564E+02    -0.8579E+02    -0.8594E+02    -0.8608E+02    -0.8620E+02    -0.8632E+02    -0.8643E+02    -0.8654E+02    -0.8663E+02    -0.8670E+02    -0.8677E+02    -0.8682E+02    -0.8684E+02    -0.8684E+02
    -0.8682E+02    -0.8682E+02    -0.8679E+02    -0.8674E+02    -0.8667E+02    -0.8659E+02    -0.8649E+02    -0.8639E+02    -0.8627E+02    -0.8614E+02    -0.8600E+02    -0.8585E+02    -0.8569E+02    -0.8552E+02    -0.8535E+02    -0.8515E+02    -0.8495E+02    -0.8474E+02    -0.8451E+02    -0.8427E+02    -0.8401E+02    -0.8374E+02    -0.8345E+02    -0.8315E+02    -0.8283E+02    -0.8249E+02    -0.8214E+02    -0.8177E+02    -0.8138E+02    -0.8097E+02    -0.8054E+02    -0.8011E+02    -0.7965E+02    -0.7919E+02    -0.7872E+02    -0.7824E+02    -0.7776E+02    -0.7728E+02    -0.7682E+02    -0.7636E+02    -0.7592E+02    -0.7551E+02    -0.7513E+02    -0.7479E+02    -0.7449E+02    -0.7423E+02    -0.7403E+02    -0.7388E+02    -0.7379E+02    -0.7376E+02    -0.7379E+02    -0.7388E+02    -0.7403E+02    -0.7423E+02    -0.7449E+02    -0.7479E+02    -0.7513E+02    -0.7551E+02    -0.7592E+02    -0.7636E+02    -0.7682E+02    -0.7728E+02    -0.7776E+02    -0.7824E+02    -0.7872E+02    -0.7919E+02    -0.7965E+02    -0.8010E+02    -0.8054E+02    -0.8096E+02    -0.8137E+02    -0.8176E+02    -0.8213E+02    -0.8248E+02    -0.8282E+02    -0.8314E+02    -0.8344E+02    -0.8373E+02    -0.8399E+02    -0.8425E+02    -0.8449E+02    -0.8471E+02    -0.8493E+02    -0.8513E+02    -0.8532E+02    -0.8549E+02    -0.8566E+02    -0.8582E+02    -0.8596E+02    -0.8610E+02    -0.8623E+02    -0.8635E+02    -0.8646E+02    -0.8656E+02    -0.8665E+02    -0.8673E+02    -0.8679E+02    -0.8683E+02    -0.8686E+02    -0.8686E+02
    -0.8685E+02    -0.8685E+02    -0.8682E+02    -0.8677E+02    -0.8671E+02    -0.8663E+02    -0.8653E+02    -0.8643E+02    -0.8631E+02    -0.8618E+02    -0.8604E+02    -0.8589E+02    -0.8573E+02    -0.8556E+02    -0.8538E+02    -0.8518E+02    -0.8497E+02    -0.8474E+02    -0.8450E+02    -0.8424E+02    -0.8396E+02    -0.8366E+02    -0.8335E+02    -0.8301E+02    -0.8264E+02    -0.8226E+02    -0.8185E+02    -0.8141E+02    -0.8095E+02    -0.8046E+02    -0.7995E+02    -0.7941E+02    -0.7885E+02    -0.7826E+02    -0.7767E+02    -0.7705E+02    -0.7643E+02    -0.7581E+02    -0.7520E+02    -0.7459E+02    -0.7401E+02    -0.7346E+02    -0.7294E+02    -0.7248E+02    -0.7206E+02    -0.7172E+02    -0.7144E+02    -0.7124E+02    -0.7111E+02    -0.7107E+02    -0.7111E+02    -0.7124E+02    -0.7144E+02    -0.7172E+02    -0.7207E+02    -0.7248E+02    -0.7295E+02    -0.7346E+02    -0.7401E+02    -0.7460E+02    -0.7520E+02    -0.7582E+02    -0.7644E+02    -0.7706E+02    -0.7767E+02    -0.7827E+02    -0.7885E+02    -0.7941E+02    -0.7995E+02    -0.8046E+02    -0.8095E+02    -0.8141E+02    -0.8184E+02    -0.8225E+02    -0.8264E+02    -0.8300E+02    -0.8334E+02    -0.8366E+02    -0.8395E+02    -0.8423E+02    -0.8449E+02    -0.8473E+02    -0.8495E+02    -0.8516E+02    -0.8536E+02    -0.8554E+02    -0.8571E+02    -0.8587E+02    -0.8601E+02    -0.8615E+02    -0.8628E+02    -0.8640E+02    -0.8650E+02    -0.8660E+02    -0.8669E+02    -0.8676E+02    -0.8682E+02    -0.8686E+02    -0.8689E+02    -0.8689E+02
    -0.8689E+02    -0.8689E+02    -0.8686E+02    -0.8682E+02    -0.8675E+02    -0.8668E+02    -0.8659E+02    -0.8649E+02    -0.8637E+02    -0.8625E+02    -0.8612E+02    -0.8597E+02    -0.8581E+02    -0.8564E+02    -0.8545E+02    -0.8525E+02    -0.8503E+02    -0.8479E+02    -0.8453E+02    -0.8426E+02    -0.8396E+02    -0.8363E+02    -0.8328E+02    -0.8290E+02    -0.8249E+02    -0.8204E+02    -0.8156E+02    -0.8105E+02    -0.8050E+02    -0.7991E+02    -0.7928E+02    -0.7861E+02    -0.7790E+02    -0.7716E+02    -0.7639E+02    -0.7560E+02    -0.7478E+02    -0.7396E+02    -0.7314E+02    -0.7232E+02    -0.7153E+02    -0.7078E+02    -0.7008E+02    -0.6944E+02    -0.6887E+02    -0.6839E+02    -0.6801E+02    -0.6773E+02    -0.6756E+02    -0.6750E+02    -0.6756E+02    -0.6773E+02    -0.6801E+02    -0.6840E+02    -0.6888E+02    -0.6944E+02    -0.7009E+02    -0.7079E+02    -0.7154E+02    -0.7233E+02    -0.7315E+02    -0.7397E+02    -0.7479E+02    -0.7561E+02    -0.7640E+02    -0.7717E+02    -0.7791E+02    -0.7862E+02    -0.7929E+02    -0.7991E+02    -0.8050E+02    -0.8106E+02    -0.8157E+02    -0.8205E+02    -0.8249E+02    -0.8290E+02    -0.8328E+02    -0.8363E+02    -0.8395E+02    -0.8425E+02    -0.8453E+02    -0.8478E+02    -0.8502E+02    -0.8524E+02    -0.8544E+02    -0.8562E+02    -0.8579E+02    -0.8595E+02    -0.8610E+02    -0.8623E+02    -0.8635E+02    -0.8646E+02    -0.8657E+02    -0.8666E+02    -0.8674E+02    -0.8681E+02    -0.8686E+02    -0.8691E+02    -0.8693E+02    -0.8693E+02
    -0.8694E+02    -0.8694E+02    -0.8692E+02    -0.8687E+02    -0.8682E+02    -0.8675E+02    -0.8667E+02    -0.8657E+02    -0.8647E+02    -0.8635E+02    -0.8622E+02    -0.8608E+02    -0.8592E+02    -0.8575E+02    -0.8557E+02    -0.8536E+02    -0.8514E+02    -0.8489E+02    -0.8462E+02    -0.8433E+02    -0.8401E+02    -0.8365E+02    -0.8326E+02    -0.8284E+02    -0.8237E+02    -0.8186E+02    -0.8130E+02    -0.8069E+02    -0.8003E+02    -0.7931E+02    -0.7853E+02    -0.7769E+02    -0.7679E+02    -0.7584E+02    -0.7484E+02    -0.7379E+02    -0.7271E+02    -0.7161E+02    -0.7050E+02    -0.6940E+02    -0.6833E+02    -0.6730E+02    -0.6633E+02    -0.6545E+02    -0.6468E+02    -0.6402E+02    -0.6349E+02    -0.6310E+02    -0.6287E+02    -0.6279E+02    -0.6287E+02    -0.6311E+02    -0.6349E+02    -0.6403E+02    -0.6469E+02    -0.6547E+02    -0.6635E+02    -0.6731E+02    -0.6834E+02    -0.6942E+02    -0.7052E+02    -0.7163E+02    -0.7273E+02    -0.7381E+02    -0.7486E+02    -0.7586E+02    -0.7681E+02    -0.7771E+02    -0.7854E+02    -0.7932E+02    -0.8004E+02    -0.8070E+02    -0.8131E+02    -0.8187E+02    -0.8238E+02    -0.8285E+02    -0.8327E+02    -0.8366E+02    -0.8401E+02    -0.8433E+02    -0.8463E+02    -0.8489E+02    -0.8514E+02    -0.8536E+02    -0.8556E+02    -0.8575E+02    -0.8592E+02    -0.8607E+02    -0.8621E+02    -0.8634E+02    -0.8646E+02    -0.8656E+02    -0.8665E+02    -0.8674E+02    -0.8681E+02    -0.8687E+02    -0.8692E+02    -0.8696E+02    -0.8698E+02    -0.8698E+02
    -0.8701E+02    -0.8701E+02    -0.8699E+02    -0.8695E+02    -0.8690E+02    -0.8684E+02    -0.8677E+02    -0.8669E+02    -0.8659E+02    -0.8649E+02    -0.8637E+02    -0.8623E+02    -0.8609E+02    -0.8592E+02    -0.8574E+02    -0.8554E+02    -0.8531E+02    -0.8506E+02    -0.8478E+02    -0.8447E+02    -0.8413E+02    -0.8375E+02    -0.8332E+02    -0.8284E+02    -0.8231E+02    -0.8173E+02    -0.8107E+02    -0.8035E+02    -0.7955E+02    -0.7866E+02    -0.7769E+02    -0.7664E+02    -0.7549E+02    -0.7426E+02    -0.7295E+02    -0.7156E+02    -0.7013E+02    -0.6865E+02    -0.6716E+02    -0.6567E+02    -0.6422E+02    -0.6283E+02    -0.6152E+02    -0.6033E+02    -0.5928E+02    -0.5838E+02    -0.5767E+02    -0.5715E+02    -0.5683E+02    -0.5673E+02    -0.5683E+02    -0.5715E+02    -0.5768E+02    -0.5840E+02    -0.5929E+02    -0.6035E+02    -0.6154E+02    -0.6285E+02    -0.6424E+02    -0.6570E+02    -0.6718E+02    -0.6868E+02    -0.7015E+02    -0.7159E+02    -0.7297E+02    -0.7428E+02    -0.7552E+02    -0.7666E+02    -0.7772E+02    -0.7869E+02    -0.7957E+02    -0.8037E+02    -0.8109E+02    -0.8175E+02    -0.8233E+02    -0.8286E+02    -0.8334E+02    -0.8376E+02    -0.8414E+02    -0.8449E+02    -0.8480E+02    -0.8507E+02    -0.8532E+02    -0.8555E+02    -0.8575E+02    -0.8593E+02    -0.8609E+02    -0.8624E+02    -0.8637E+02    -0.8649E+02    -0.8659E+02    -0.8669E+02    -0.8677E+02    -0.8684E+02    -0.8691E+02    -0.8696E+02    -0.8700E+02    -0.8703E+02    -0.8705E+02    -0.8705E+02
    -0.8709E+02    -0.8709E+02    -0.8708E+02    -0.8705E+02    -0.8701E+02    -0.8696E+02    -0.8690E+02    -0.8683E+02    -0.8675E+02    -0.8666E+02    -0.8655E+02    -0.8644E+02    -0.8630E+02    -0.8615E+02    -0.8597E+02    -0.8578E+02    -0.8556E+02    -0.8530E+02    -0.8502E+02    -0.8470E+02    -0.8434E+02    -0.8393E+02    -0.8346E+02    -0.8293E+02    -0.8234E+02    -0.8166E+02    -0.8090E+02    -0.8004E+02    -0.7907E+02    -0.7798E+02    -0.7677E+02    -0.7544E+02    -0.7397E+02    -0.7238E+02    -0.7066E+02    -0.6885E+02    -0.6695E+02    -0.6499E+02    -0.6300E+02    -0.6102E+02    -0.5909E+02    -0.5724E+02    -0.5551E+02    -0.5393E+02    -0.5253E+02    -0.5135E+02    -0.5041E+02    -0.4972E+02    -0.4930E+02    -0.4917E+02    -0.4931E+02    -0.4973E+02    -0.5042E+02    -0.5137E+02    -0.5255E+02    -0.5395E+02    -0.5553E+02    -0.5727E+02    -0.5912E+02    -0.6106E+02    -0.6304E+02    -0.6502E+02    -0.6698E+02    -0.6889E+02    -0.7070E+02    -0.7242E+02    -0.7401E+02    -0.7547E+02    -0.7681E+02    -0.7802E+02    -0.7910E+02    -0.8007E+02    -0.8093E+02    -0.8169E+02    -0.8236E+02    -0.8296E+02    -0.8349E+02    -0.8395E+02    -0.8436E+02    -0.8472E+02    -0.8504E+02    -0.8533E+02    -0.8558E+02    -0.8580E+02    -0.8599E+02    -0.8616E+02    -0.8632E+02    -0.8645E+02    -0.8657E+02    -0.8667E+02    -0.8676E+02    -0.8684E+02    -0.8691E+02    -0.8697E+02    -0.8702E+02    -0.8706E+02    -0.8710E+02    -0.8712E+02    -0.8713E+02    -0.8713E+02
    -0.8719E+02    -0.8719E+02    -0.8718E+02    -0.8716E+02    -0.8714E+02    -0.8710E+02    -0.8706E+02    -0.8701E+02    -0.8695E+02    -0.8687E+02    -0.8679E+02    -0.8669E+02    -0.8657E+02    -0.8643E+02    -0.8627E+02    -0.8609E+02    -0.8588E+02    -0.8563E+02    -0.8535E+02    -0.8503E+02    -0.8465E+02    -0.8422E+02    -0.8371E+02    -0.8313E+02    -0.8247E+02    -0.8169E+02    -0.8081E+02    -0.7979E+02    -0.7862E+02    -0.7730E+02    -0.7580E+02    -0.7411E+02    -0.7224E+02    -0.7020E+02    -0.6798E+02    -0.6561E+02    -0.6313E+02    -0.6058E+02    -0.5798E+02    -0.5540E+02    -0.5288E+02    -0.5047E+02    -0.4822E+02    -0.4617E+02    -0.4436E+02    -0.4283E+02    -0.4161E+02    -0.4072E+02    -0.4018E+02    -0.4000E+02    -0.4019E+02    -0.4073E+02    -0.4163E+02    -0.4285E+02    -0.4439E+02    -0.4620E+02    -0.4825E+02    -0.5051E+02    -0.5292E+02    -0.5544E+02    -0.5803E+02    -0.6062E+02    -0.6318E+02    -0.6566E+02    -0.6803E+02    -0.7025E+02    -0.7229E+02    -0.7416E+02    -0.7584E+02    -0.7734E+02    -0.7867E+02    -0.7983E+02    -0.8085E+02    -0.8173E+02    -0.8250E+02    -0.8317E+02    -0.8375E+02    -0.8425E+02    -0.8468E+02    -0.8506E+02    -0.8539E+02    -0.8567E+02    -0.8591E+02    -0.8612E+02    -0.8630E+02    -0.8646E+02    -0.8660E+02    -0.8671E+02    -0.8681E+02    -0.8690E+02    -0.8697E+02    -0.8703E+02    -0.8708E+02    -0.8713E+02    -0.8716E+02    -0.8719E+02    -0.8721E+02    -0.8722E+02    -0.8723E+02    -0.8723E+02
    -0.8731E+02    -0.8731E+02    -0.8731E+02    -0.8730E+02    -0.8729E+02    -0.8727E+02    -0.8725E+02    -0.8722E+02    -0.8718E+02    -0.8713E+02    -0.8707E+02    -0.8699E+02    -0.8690E+02    -0.8678E+02    -0.8665E+02    -0.8649E+02    -0.8629E+02    -0.8606E+02    -0.8579E+02    -0.8546E+02    -0.8508E+02    -0.8463E+02    -0.8410E+02    -0.8347E+02    -0.8273E+02    -0.8186E+02    -0.8084E+02    -0.7965E+02    -0.7826E+02    -0.7665E+02    -0.7480E+02    -0.7270E+02    -0.7035E+02    -0.6774E+02    -0.6491E+02    -0.6188E+02    -0.5870E+02    -0.5542E+02    -0.5209E+02    -0.4878E+02    -0.4556E+02    -0.4247E+02    -0.3959E+02    -0.3696E+02    -0.3465E+02    -0.3268E+02    -0.3111E+02    -0.2997E+02    -0.2927E+02    -0.2904E+02    -0.2928E+02    -0.2998E+02    -0.3113E+02    -0.3270E+02    -0.3467E+02    -0.3700E+02    -0.3963E+02    -0.4252E+02    -0.4560E+02    -0.4884E+02    -0.5215E+02    -0.5548E+02    -0.5876E+02    -0.6194E+02    -0.6497E+02    -0.6781E+02    -0.7041E+02    -0.7276E+02    -0.7486E+02    -0.7670E+02    -0.7831E+02    -0.7970E+02    -0.8089E+02    -0.8191E+02    -0.8278E+02    -0.8352E+02    -0.8415E+02    -0.8468E+02    -0.8513E+02    -0.8551E+02    -0.8583E+02    -0.8610E+02    -0.8633E+02    -0.8653E+02    -0.8669E+02    -0.8683E+02    -0.8694E+02    -0.8703E+02    -0.8711E+02    -0.8717E+02    -0.8722E+02    -0.8726E+02    -0.8729E+02    -0.8731E+02    -0.8732E+02    -0.8733E+02    -0.8734E+02    -0.8734E+02    -0.8734E+02    -0.8734E+02
    -0.8745E+02    -0.8745E+02    -0.8745E+02    -0.8746E+02    -0.8746E+02    -0.8747E+02    -0.8747E+02    -0.8746E+02    -0.8745E+02    -0.8743E+02    -0.8740E+02    -0.8735E+02    -0.8729E+02    -0.8720E+02    -0.8710E+02    -0.8696E+02    -0.8679E+02    -0.8659E+02    -0.8633E+02    -0.8602E+02    -0.8565E+02    -0.8519E+02    -0.8464E+02    -0.8398E+02    -0.8317E+02    -0.8221E+02    -0.8105E+02    -0.7967E+02    -0.7803E+02    -0.7610E+02    -0.7385E+02    -0.7127E+02    -0.6834E+02    -0.6508E+02    -0.6152E+02    -0.5770E+02    -0.5368E+02    -0.4953E+02    -0.4532E+02    -0.4114E+02    -0.3704E+02    -0.3312E+02    -0.2945E+02    -0.2611E+02    -0.2315E+02    -0.2065E+02    -0.1864E+02    -0.1718E+02    -0.1629E+02    -0.1600E+02    -0.1630E+02    -0.1719E+02    -0.1866E+02    -0.2067E+02    -0.2318E+02    -0.2614E+02    -0.2950E+02    -0.3317E+02    -0.3710E+02    -0.4119E+02    -0.4539E+02    -0.4960E+02    -0.5375E+02    -0.5777E+02    -0.6159E+02    -0.6516E+02    -0.6841E+02    -0.7134E+02    -0.7392E+02    -0.7616E+02    -0.7809E+02    -0.7973E+02    -0.8111E+02    -0.8226E+02    -0.8323E+02    -0.8403E+02    -0.8470E+02    -0.8525E+02    -0.8570E+02    -0.8608E+02    -0.8639E+02    -0.8664E+02    -0.8685E+02    -0.8702E+02    -0.8715E+02    -0.8726E+02    -0.8734E+02    -0.8740E+02    -0.8745E+02    -0.8748E+02    -0.8750E+02    -0.8751E+02    -0.8752E+02    -0.8751E+02    -0.8751E+02    -0.8750E+02    -0.8749E+02    -0.8748E+02    -0.8747E+02    -0.8747E+02
    -0.8760E+02    -0.8760E+02    -0.8761E+02    -0.8763E+02    -0.8766E+02    -0.8768E+02    -0.8771E+02    -0.8774E+02    -0.8775E+02    -0.8777E+02    -0.8777E+02    -0.8776E+02    -0.8773E+02    -0.8768E+02    -0.8761E+02    -0.8752E+02    -0.8739E+02    -0.8721E+02    -0.8699E+02    -0.8671E+02    -0.8636E+02    -0.8591E+02    -0.8536E+02    -0.8467E+02    -0.8382E+02    -0.8276E+02    -0.8148E+02    -0.7990E+02    -0.7800E+02    -0.7573E+02    -0.7304E+02    -0.6990E+02    -0.6632E+02    -0.6230E+02    -0.5788E+02    -0.5312E+02    -0.4810E+02    -0.4291E+02    -0.3762E+02    -0.3234E+02    -0.2716E+02    -0.2218E+02    -0.1751E+02    -0.1322E+02    -0.9417E+01    -0.6170E+01    -0.3558E+01    -0.1644E+01    -0.4772E+00    -0.8711E-01    -0.4841E+00    -0.1658E+01    -0.3578E+01    -0.6197E+01    -0.9451E+01    -0.1326E+02    -0.1756E+02    -0.2224E+02    -0.2722E+02    -0.3240E+02    -0.3769E+02    -0.4298E+02    -0.4818E+02    -0.5320E+02    -0.5796E+02    -0.6238E+02    -0.6640E+02    -0.6998E+02    -0.7312E+02    -0.7580E+02    -0.7808E+02    -0.7998E+02    -0.8154E+02    -0.8283E+02    -0.8388E+02    -0.8473E+02    -0.8542E+02    -0.8598E+02    -0.8642E+02    -0.8678E+02    -0.8706E+02    -0.8728E+02    -0.8745E+02    -0.8758E+02    -0.8768E+02    -0.8775E+02    -0.8780E+02    -0.8782E+02    -0.8783E+02    -0.8783E+02    -0.8782E+02    -0.8780E+02    -0.8777E+02    -0.8774E+02    -0.8771E+02    -0.8768E+02    -0.8765E+02    -0.8763E+02    -0.8761E+02    -0.8761E+02
    -0.8776E+02    -0.8776E+02    -0.8778E+02    -0.8782E+02    -0.8786E+02    -0.8792E+02    -0.8797E+02    -0.8803E+02    -0.8808E+02    -0.8813E+02    -0.8817E+02    -0.8820E+02    -0.8822E+02    -0.8822E+02    -0.8819E+02    -0.8814E+02    -0.8806E+02    -0.8794E+02    -0.8776E+02    -0.8752E+02    -0.8721E+02    -0.8679E+02    -0.8626E+02    -0.8557E+02    -0.8469E+02    -0.8357E+02    -0.8217E+02    -0.8042E+02    -0.7826E+02    -0.7562E+02    -0.7245E+02    -0.6870E+02    -0.6436E+02    -0.5946E+02    -0.5404E+02    -0.4817E+02    -0.4194E+02    -0.3545E+02    -0.2880E+02    -0.2213E+02    -0.1553E+02    -0.9131E+01    -0.3053E+01     0.2577E+01     0.7627E+01     0.1197E+02     0.1548E+02     0.1807E+02     0.1966E+02     0.2019E+02     0.1965E+02     0.1806E+02     0.1546E+02     0.1194E+02     0.7590E+01     0.2533E+01    -0.3104E+01    -0.9189E+01    -0.1559E+02    -0.2220E+02    -0.2888E+02    -0.3553E+02    -0.4203E+02    -0.4826E+02    -0.5413E+02    -0.5955E+02    -0.6446E+02    -0.6879E+02    -0.7254E+02    -0.7570E+02    -0.7834E+02    -0.8050E+02    -0.8224E+02    -0.8364E+02    -0.8476E+02    -0.8564E+02    -0.8633E+02    -0.8686E+02    -0.8728E+02    -0.8759E+02    -0.8783E+02    -0.8801E+02    -0.8813E+02    -0.8822E+02    -0.8827E+02    -0.8829E+02    -0.8830E+02    -0.8828E+02    -0.8825E+02    -0.8821E+02    -0.8817E+02    -0.8811E+02    -0.8805E+02    -0.8799E+02    -0.8793E+02    -0.8787E+02    -0.8783E+02    -0.8779E+02    -0.8777E+02    -0.8777E+02
    -0.8793E+02    -0.8793E+02    -0.8796E+02    -0.8801E+02    -0.8808E+02    -0.8816E+02    -0.8825E+02    -0.8834E+02    -0.8844E+02    -0.8852E+02    -0.8861E+02    -0.8868E+02    -0.8874E+02    -0.8879E+02    -0.8882E+02    -0.8882E+02    -0.8880E+02    -0.8873E+02    -0.8862E+02    -0.8844E+02    -0.8818E+02    -0.8782E+02    -0.8733E+02    -0.8667E+02    -0.8579E+02    -0.8464E+02    -0.8316E+02    -0.8126E+02    -0.7885E+02    -0.7584E+02    -0.7216E+02    -0.6774E+02    -0.6256E+02    -0.5664E+02    -0.5003E+02    -0.4281E+02    -0.3509E+02    -0.2696E+02    -0.1856E+02    -0.1001E+02    -0.1450E+01     0.6977E+01     0.1509E+02     0.2270E+02     0.2959E+02     0.3558E+02     0.4047E+02     0.4409E+02     0.4631E+02     0.4706E+02     0.4630E+02     0.4407E+02     0.4044E+02     0.3555E+02     0.2955E+02     0.2265E+02     0.1503E+02     0.6915E+01    -0.1518E+01    -0.1009E+02    -0.1864E+02    -0.2705E+02    -0.3518E+02    -0.4291E+02    -0.5013E+02    -0.5674E+02    -0.6266E+02    -0.6784E+02    -0.7225E+02    -0.7593E+02    -0.7893E+02    -0.8134E+02    -0.8324E+02    -0.8472E+02    -0.8587E+02    -0.8674E+02    -0.8740E+02    -0.8789E+02    -0.8825E+02    -0.8851E+02    -0.8869E+02    -0.8881E+02    -0.8888E+02    -0.8890E+02    -0.8890E+02    -0.8888E+02    -0.8883E+02    -0.8877E+02    -0.8870E+02    -0.8862E+02    -0.8853E+02    -0.8844E+02    -0.8834E+02    -0.8825E+02    -0.8816E+02    -0.8808E+02    -0.8801E+02    -0.8795E+02    -0.8792E+02    -0.8792E+02
    -0.8810E+02    -0.8810E+02    -0.8814E+02    -0.8821E+02    -0.8831E+02    -0.8842E+02    -0.8854E+02    -0.8866E+02    -0.8879E+02    -0.8892E+02    -0.8905E+02    -0.8917E+02    -0.8928E+02    -0.8938E+02    -0.8947E+02    -0.8953E+02    -0.8957E+02    -0.8957E+02    -0.8953E+02    -0.8943E+02    -0.8925E+02    -0.8896E+02    -0.8854E+02    -0.8794E+02    -0.8711E+02    -0.8597E+02    -0.8444E+02    -0.8243E+02    -0.7980E+02    -0.7644E+02    -0.7223E+02    -0.6709E+02    -0.6096E+02    -0.5386E+02    -0.4584E+02    -0.3698E+02    -0.2738E+02    -0.1714E+02    -0.6393E+01     0.4740E+01     0.1609E+02     0.2743E+02     0.3853E+02     0.4908E+02     0.5878E+02     0.6729E+02     0.7431E+02     0.7956E+02     0.8280E+02     0.8389E+02     0.8279E+02     0.7954E+02     0.7429E+02     0.6726E+02     0.5874E+02     0.4903E+02     0.3847E+02     0.2737E+02     0.1601E+02     0.4661E+01    -0.6478E+01    -0.1723E+02    -0.2747E+02    -0.3708E+02    -0.4595E+02    -0.5397E+02    -0.6107E+02    -0.6719E+02    -0.7233E+02    -0.7654E+02    -0.7989E+02    -0.8251E+02    -0.8453E+02    -0.8605E+02    -0.8719E+02    -0.8802E+02    -0.8862E+02    -0.8904E+02    -0.8932E+02    -0.8950E+02    -0.8961E+02    -0.8965E+02    -0.8965E+02    -0.8962E+02    -0.8956E+02    -0.8948E+02    -0.8938E+02    -0.8927E+02    -0.8915E+02    -0.8903E+02    -0.8890E+02    -0.8877E+02    -0.8864E+02    -0.8851E+02    -0.8839E+02    -0.8829E+02    -0.8819E+02    -0.8812E+02    -0.8808E+02    -0.8808E+02
    -0.8827E+02    -0.8827E+02    -0.8832E+02    -0.8841E+02    -0.8853E+02    -0.8867E+02    -0.8882E+02    -0.8898E+02    -0.8915E+02    -0.8932E+02    -0.8949E+02    -0.8966E+02    -0.8982E+02    -0.8998E+02    -0.9012E+02    -0.9024E+02    -0.9035E+02    -0.9042E+02    -0.9046E+02    -0.9045E+02    -0.9036E+02    -0.9017E+02    -0.8985E+02    -0.8935E+02    -0.8860E+02    -0.8751E+02    -0.8600E+02    -0.8391E+02    -0.8112E+02    -0.7743E+02    -0.7270E+02    -0.6679E+02    -0.5961E+02    -0.5115E+02    -0.4146E+02    -0.3059E+02    -0.1861E+02    -0.5618E+01     0.8306E+01     0.2302E+02     0.3830E+02     0.5388E+02     0.6939E+02     0.8441E+02     0.9843E+02     0.1109E+03     0.1214E+03     0.1293E+03     0.1342E+03     0.1358E+03     0.1342E+03     0.1292E+03     0.1214E+03     0.1109E+03     0.9839E+02     0.8436E+02     0.6933E+02     0.5381E+02     0.3823E+02     0.2293E+02     0.8217E+01    -0.5713E+01    -0.1871E+02    -0.3069E+02    -0.4157E+02    -0.5126E+02    -0.5972E+02    -0.6689E+02    -0.7280E+02    -0.7753E+02    -0.8121E+02    -0.8400E+02    -0.8608E+02    -0.8759E+02    -0.8867E+02    -0.8942E+02    -0.8992E+02    -0.9024E+02    -0.9043E+02    -0.9052E+02    -0.9054E+02    -0.9051E+02    -0.9044E+02    -0.9034E+02    -0.9021E+02    -0.9008E+02    -0.8993E+02    -0.8977E+02    -0.8960E+02    -0.8944E+02    -0.8927E+02    -0.8910E+02    -0.8893E+02    -0.8877E+02    -0.8863E+02    -0.8849E+02    -0.8838E+02    -0.8829E+02    -0.8824E+02    -0.8824E+02
    -0.8843E+02    -0.8843E+02    -0.8850E+02    -0.8860E+02    -0.8874E+02    -0.8891E+02    -0.8909E+02    -0.8929E+02    -0.8949E+02    -0.8970E+02    -0.8991E+02    -0.9013E+02    -0.9034E+02    -0.9054E+02    -0.9074E+02    -0.9093E+02    -0.9110E+02    -0.9125E+02    -0.9137E+02    -0.9144E+02    -0.9146E+02    -0.9138E+02    -0.9118E+02    -0.9080E+02    -0.9017E+02    -0.8919E+02    -0.8774E+02    -0.8566E+02    -0.8275E+02    -0.7879E+02    -0.7356E+02    -0.6685E+02    -0.5853E+02    -0.4855E+02    -0.3690E+02    -0.2359E+02    -0.8647E+01     0.7928E+01     0.2608E+02     0.4569E+02     0.6653E+02     0.8824E+02     0.1103E+03     0.1322E+03     0.1531E+03     0.1720E+03     0.1882E+03     0.2005E+03     0.2083E+03     0.2109E+03     0.2083E+03     0.2005E+03     0.1881E+03     0.1720E+03     0.1530E+03     0.1322E+03     0.1103E+03     0.8817E+02     0.6645E+02     0.4561E+02     0.2599E+02     0.7831E+01    -0.8749E+01    -0.2370E+02    -0.3701E+02    -0.4866E+02    -0.5864E+02    -0.6696E+02    -0.7366E+02    -0.7889E+02    -0.8284E+02    -0.8574E+02    -0.8782E+02    -0.8927E+02    -0.9024E+02    -0.9087E+02    -0.9125E+02    -0.9145E+02    -0.9153E+02    -0.9152E+02    -0.9145E+02    -0.9134E+02    -0.9119E+02    -0.9102E+02    -0.9084E+02    -0.9065E+02    -0.9045E+02    -0.9024E+02    -0.9003E+02    -0.8983E+02    -0.8962E+02    -0.8941E+02    -0.8921E+02    -0.8902E+02    -0.8885E+02    -0.8869E+02    -0.8855E+02    -0.8845E+02    -0.8839E+02    -0.8839E+02
    -0.8858E+02    -0.8858E+02    -0.8865E+02    -0.8877E+02    -0.8894E+02    -0.8913E+02    -0.8934E+02    -0.8956E+02    -0.8980E+02    -0.9005E+02    -0.9030E+02    -0.9056E+02    -0.9081E+02    -0.9107E+02    -0.9132E+02    -0.9156E+02    -0.9180E+02    -0.9202E+02    -0.9222E+02    -0.9238E+02    -0.9250E+02    -0.9253E+02    -0.9246E+02    -0.9222E+02    -0.9174E+02    -0.9091E+02    -0.8958E+02    -0.8756E+02    -0.8461E+02    -0.8045E+02    -0.7477E+02    -0.6728E+02    -0.5777E+02    -0.4612E+02    -0.3225E+02    -0.1608E+02     0.2480E+01     0.2356E+02     0.4721E+02     0.7338E+02     0.1019E+03     0.1324E+03     0.1644E+03     0.1968E+03     0.2287E+03     0.2585E+03     0.2845E+03     0.3048E+03     0.3179E+03     0.3224E+03     0.3178E+03     0.3048E+03     0.2844E+03     0.2584E+03     0.2287E+03     0.1968E+03     0.1643E+03     0.1324E+03     0.1018E+03     0.7329E+02     0.4711E+02     0.2346E+02     0.2377E+01    -0.1619E+02    -0.3236E+02    -0.4623E+02    -0.5788E+02    -0.6739E+02    -0.7487E+02    -0.8054E+02    -0.8470E+02    -0.8764E+02    -0.8966E+02    -0.9098E+02    -0.9181E+02    -0.9229E+02    -0.9253E+02    -0.9261E+02    -0.9257E+02    -0.9246E+02    -0.9230E+02    -0.9211E+02    -0.9189E+02    -0.9166E+02    -0.9142E+02    -0.9118E+02    -0.9093E+02    -0.9068E+02    -0.9043E+02    -0.9018E+02    -0.8994E+02    -0.8970E+02    -0.8947E+02    -0.8925E+02    -0.8905E+02    -0.8887E+02    -0.8871E+02    -0.8860E+02    -0.8853E+02    -0.8853E+02
    -0.8871E+02    -0.8871E+02    -0.8879E+02    -0.8893E+02    -0.8911E+02    -0.8932E+02    -0.8955E+02    -0.8981E+02    -0.9008E+02    -0.9036E+02    -0.9064E+02    -0.9093E+02    -0.9123E+02    -0.9153E+02    -0.9182E+02    -0.9212E+02    -0.9242E+02    -0.9271E+02    -0.9298E+02    -0.9323E+02    -0.9344E+02    -0.9359E+02    -0.9364E+02    -0.9354E+02    -0.9321E+02    -0.9255E+02    -0.9138E+02    -0.8949E+02    -0.8657E+02    -0.8229E+02    -0.7624E+02    -0.6804E+02    -0.5735E+02    -0.4398E+02    -0.2772E+02    -0.8379E+01     0.1436E+02     0.4082E+02     0.7127E+02     0.1059E+03     0.1447E+03     0.1876E+03     0.2339E+03     0.2828E+03     0.3326E+03     0.3810E+03     0.4249E+03     0.4606E+03     0.4842E+03     0.4925E+03     0.4842E+03     0.4606E+03     0.4249E+03     0.3810E+03     0.3326E+03     0.2828E+03     0.2339E+03     0.1875E+03     0.1446E+03     0.1058E+03     0.7117E+02     0.4072E+02     0.1426E+02    -0.8486E+01    -0.2783E+02    -0.4409E+02    -0.5746E+02    -0.6814E+02    -0.7634E+02    -0.8238E+02    -0.8665E+02    -0.8956E+02    -0.9145E+02    -0.9261E+02    -0.9328E+02    -0.9361E+02    -0.9371E+02    -0.9366E+02    -0.9351E+02    -0.9331E+02    -0.9306E+02    -0.9279E+02    -0.9251E+02    -0.9222E+02    -0.9193E+02    -0.9164E+02    -0.9135E+02    -0.9106E+02    -0.9077E+02    -0.9049E+02    -0.9022E+02    -0.8995E+02    -0.8970E+02    -0.8945E+02    -0.8923E+02    -0.8902E+02    -0.8885E+02    -0.8872E+02    -0.8865E+02    -0.8865E+02
    -0.8882E+02    -0.8882E+02    -0.8890E+02    -0.8905E+02    -0.8925E+02    -0.8948E+02    -0.8973E+02    -0.9001E+02    -0.9030E+02    -0.9061E+02    -0.9092E+02    -0.9124E+02    -0.9157E+02    -0.9191E+02    -0.9225E+02    -0.9259E+02    -0.9294E+02    -0.9328E+02    -0.9363E+02    -0.9395E+02    -0.9425E+02    -0.9450E+02    -0.9467E+02    -0.9470E+02    -0.9452E+02    -0.9401E+02    -0.9301E+02    -0.9127E+02    -0.8845E+02    -0.8413E+02    -0.7782E+02    -0.6902E+02    -0.5729E+02    -0.4229E+02    -0.2369E+02    -0.1084E+01     0.2609E+02     0.5847E+02     0.9670E+02     0.1414E+03     0.1932E+03     0.2524E+03     0.3191E+03     0.3927E+03     0.4715E+03     0.5526E+03     0.6307E+03     0.6984E+03     0.7460E+03     0.7637E+03     0.7460E+03     0.6984E+03     0.6307E+03     0.5525E+03     0.4715E+03     0.3926E+03     0.3191E+03     0.2524E+03     0.1931E+03     0.1413E+03     0.9660E+02     0.5837E+02     0.2599E+02    -0.1192E+01    -0.2380E+02    -0.4240E+02    -0.5740E+02    -0.6913E+02    -0.7792E+02    -0.8422E+02    -0.8853E+02    -0.9134E+02    -0.9308E+02    -0.9408E+02    -0.9458E+02    -0.9477E+02    -0.9474E+02    -0.9458E+02    -0.9433E+02    -0.9403E+02    -0.9371E+02    -0.9337E+02    -0.9303E+02    -0.9269E+02    -0.9235E+02    -0.9202E+02    -0.9169E+02    -0.9137E+02    -0.9106E+02    -0.9075E+02    -0.9045E+02    -0.9016E+02    -0.8988E+02    -0.8962E+02    -0.8937E+02    -0.8915E+02    -0.8897E+02    -0.8883E+02    -0.8875E+02    -0.8875E+02
    -0.8890E+02    -0.8890E+02    -0.8899E+02    -0.8914E+02    -0.8935E+02    -0.8959E+02    -0.8987E+02    -0.9016E+02    -0.9047E+02    -0.9079E+02    -0.9113E+02    -0.9147E+02    -0.9183E+02    -0.9219E+02    -0.9256E+02    -0.9294E+02    -0.9333E+02    -0.9373E+02    -0.9412E+02    -0.9452E+02    -0.9489E+02    -0.9523E+02    -0.9549E+02    -0.9563E+02    -0.9557E+02    -0.9519E+02    -0.9433E+02    -0.9273E+02    -0.9003E+02    -0.8574E+02    -0.7929E+02    -0.7006E+02    -0.5750E+02    -0.4115E+02    -0.2054E+02     0.4970E+01     0.3624E+02     0.7430E+02     0.1203E+03     0.1757E+03     0.2419E+03     0.3205E+03     0.4132E+03     0.5212E+03     0.6446E+03     0.7819E+03     0.9273E+03     0.1068E+04     0.1181E+04     0.1230E+04     0.1181E+04     0.1068E+04     0.9272E+03     0.7819E+03     0.6446E+03     0.5211E+03     0.4132E+03     0.3205E+03     0.2418E+03     0.1756E+03     0.1202E+03     0.7420E+02     0.3614E+02     0.4863E+01    -0.2064E+02    -0.4126E+02    -0.5761E+02    -0.7016E+02    -0.7938E+02    -0.8582E+02    -0.9011E+02    -0.9280E+02    -0.9440E+02    -0.9526E+02    -0.9564E+02    -0.9570E+02    -0.9556E+02    -0.9530E+02    -0.9497E+02    -0.9460E+02    -0.9421E+02    -0.9382E+02    -0.9343E+02    -0.9305E+02    -0.9267E+02    -0.9231E+02    -0.9195E+02    -0.9161E+02    -0.9127E+02    -0.9094E+02    -0.9062E+02    -0.9031E+02    -0.9002E+02    -0.8974E+02    -0.8948E+02    -0.8925E+02    -0.8905E+02    -0.8890E+02    -0.8882E+02    -0.8882E+02
    -0.8895E+02    -0.8895E+02    -0.8904E+02    -0.8920E+02    -0.8941E+02    -0.8967E+02    -0.8995E+02    -0.9025E+02    -0.9057E+02    -0.9091E+02    -0.9126E+02    -0.9162E+02    -0.9199E+02    -0.9237E+02    -0.9276E+02    -0.9316E+02    -0.9358E+02    -0.9401E+02    -0.9444E+02    -0.9488E+02    -0.9530E+02    -0.9570E+02    -0.9603E+02    -0.9624E+02    -0.9626E+02    -0.9598E+02    -0.9521E+02    -0.9371E+02    -0.9111E+02    -0.8686E+02    -0.8035E+02    -0.7088E+02    -0.5780E+02    -0.4057E+02    -0.1859E+02     0.8953E+01     0.4318E+02     0.8549E+02     0.1376E+03     0.2017E+03     0.2804E+03     0.3772E+03     0.4965E+03     0.6435E+03     0.8250E+03     0.1048E+04     0.1317E+04     0.1630E+04     0.1954E+04     0.2173E+04     0.1954E+04     0.1630E+04     0.1317E+04     0.1048E+04     0.8249E+03     0.6435E+03     0.4964E+03     0.3772E+03     0.2803E+03     0.2016E+03     0.1375E+03     0.8539E+02     0.4308E+02     0.8847E+01    -0.1869E+02    -0.4068E+02    -0.5791E+02    -0.7098E+02    -0.8044E+02    -0.8694E+02    -0.9118E+02    -0.9378E+02    -0.9528E+02    -0.9604E+02    -0.9633E+02    -0.9631E+02    -0.9610E+02    -0.9577E+02    -0.9538E+02    -0.9496E+02    -0.9453E+02    -0.9410E+02    -0.9368E+02    -0.9327E+02    -0.9287E+02    -0.9249E+02    -0.9211E+02    -0.9175E+02    -0.9140E+02    -0.9106E+02    -0.9073E+02    -0.9041E+02    -0.9010E+02    -0.8981E+02    -0.8954E+02    -0.8931E+02    -0.8910E+02    -0.8895E+02    -0.8887E+02    -0.8887E+02
    -0.8897E+02    -0.8897E+02    -0.8906E+02    -0.8922E+02    -0.8944E+02    -0.8969E+02    -0.8997E+02    -0.9028E+02    -0.9061E+02    -0.9095E+02    -0.9130E+02    -0.9167E+02    -0.9204E+02    -0.9243E+02    -0.9283E+02    -0.9324E+02    -0.9367E+02    -0.9410E+02    -0.9455E+02    -0.9500E+02    -0.9545E+02    -0.9586E+02    -0.9621E+02    -0.9645E+02    -0.9651E+02    -0.9625E+02    -0.9552E+02    -0.9406E+02    -0.9149E+02    -0.8727E+02    -0.8074E+02    -0.7119E+02    -0.5794E+02    -0.4041E+02    -0.1794E+02     0.1033E+02     0.4564E+02     0.8954E+02     0.1440E+03     0.2116E+03     0.2957E+03     0.4009E+03     0.5338E+03     0.7040E+03     0.9267E+03     0.1227E+04     0.1650E+04     0.2280E+04     0.3286E+04     0.5027E+04     0.3286E+04     0.2280E+04     0.1650E+04     0.1227E+04     0.9267E+03     0.7040E+03     0.5337E+03     0.4008E+03     0.2956E+03     0.2115E+03     0.1439E+03     0.8944E+02     0.4553E+02     0.1022E+02    -0.1805E+02    -0.4051E+02    -0.5805E+02    -0.7129E+02    -0.8083E+02    -0.8735E+02    -0.9156E+02    -0.9413E+02    -0.9559E+02    -0.9632E+02    -0.9657E+02    -0.9652E+02    -0.9629E+02    -0.9594E+02    -0.9553E+02    -0.9509E+02    -0.9464E+02    -0.9420E+02    -0.9376E+02    -0.9334E+02    -0.9294E+02    -0.9255E+02    -0.9217E+02    -0.9180E+02    -0.9144E+02    -0.9110E+02    -0.9076E+02    -0.9044E+02    -0.9013E+02    -0.8984E+02    -0.8957E+02    -0.8933E+02    -0.8912E+02    -0.8897E+02    -0.8888E+02    -0.8888E+02
    -0.8895E+02    -0.8895E+02    -0.8904E+02    -0.8920E+02    -0.8941E+02    -0.8967E+02    -0.8995E+02    -0.9025E+02    -0.9057E+02    -0.9091E+02    -0.9126E+02    -0.9162E+02    -0.9199E+02    -0.9237E+02    -0.9276E+02    -0.9316E+02    -0.9358E+02    -0.9401E+02    -0.9444E+02    -0.9488E+02    -0.9530E+02    -0.9570E+02    -0.9603E+02    -0.9624E+02    -0.9626E+02    -0.9598E+02    -0.9521E+02    -0.9371E+02    -0.9111E+02    -0.8686E+02    -0.8035E+02    -0.7088E+02    -0.5780E+02    -0.4057E+02    -0.1858E+02     0.8955E+01     0.4318E+02     0.8549E+02     0.1376E+03     0.2017E+03     0.2804E+03     0.3772E+03     0.4965E+03     0.6435E+03     0.8250E+03     0.1048E+04     0.1317E+04     0.1630E+04     0.1954E+04     0.2173E+04     0.1954E+04     0.1630E+04     0.1317E+04     0.1048E+04     0.8249E+03     0.6435E+03     0.4964E+03     0.3772E+03     0.2803E+03     0.2016E+03     0.1375E+03     0.8539E+02     0.4308E+02     0.8848E+01    -0.1869E+02    -0.4068E+02    -0.5791E+02    -0.7098E+02    -0.8044E+02    -0.8694E+02    -0.9118E+02    -0.9378E+02    -0.9528E+02    -0.9604E+02    -0.9633E+02    -0.9631E+02    -0.9610E+02    -0.9577E+02    -0.9538E+02    -0.9496E+02    -0.9453E+02    -0.9410E+02    -0.9368E+02    -0.9327E+02    -0.9287E+02    -0.9249E+02    -0.9211E+02    -0.9175E+02    -0.9140E+02    -0.9106E+02    -0.9073E+02    -0.9041E+02    -0.9010E+02    -0.8981E+02    -0.8954E+02    -0.8931E+02    -0.8910E+02    -0.8895E+02    -0.8887E+02    -0.8887E+02
    -0.8890E+02    -0.8890E+02    -0.8899E+02    -0.8914E+02    -0.8935E+02    -0.8959E+02    -0.8987E+02    -0.9016E+02    -0.9047E+02    -0.9079E+02    -0.9113E+02    -0.9147E+02    -0.9183E+02    -0.9219E+02    -0.9256E+02    -0.9294E+02    -0.9333E+02    -0.9373E+02    -0.9412E+02    -0.9452E+02    -0.9489E+02    -0.9523E+02    -0.9549E+02    -0.9563E+02    -0.9557E+02    -0.9519E+02    -0.9433E+02    -0.9273E+02    -0.9003E+02    -0.8574E+02    -0.7929E+02    -0.7006E+02    -0.5750E+02    -0.4115E+02    -0.2053E+02     0.4974E+01     0.3624E+02     0.7430E+02     0.1203E+03     0.1757E+03     0.2419E+03     0.3205E+03     0.4132E+03     0.5212E+03     0.6447E+03     0.7819E+03     0.9273E+03     0.1068E+04     0.1181E+04     0.1230E+04     0.1181E+04     0.1068E+04     0.9272E+03     0.7819E+03     0.6446E+03     0.5211E+03     0.4132E+03     0.3205E+03     0.2418E+03     0.1756E+03     0.1202E+03     0.7420E+02     0.3614E+02     0.4867E+01    -0.2064E+02    -0.4126E+02    -0.5761E+02    -0.7016E+02    -0.7938E+02    -0.8582E+02    -0.9011E+02    -0.9280E+02    -0.9440E+02    -0.9526E+02    -0.9563E+02    -0.9570E+02    -0.9556E+02    -0.9530E+02    -0.9497E+02    -0.9460E+02    -0.9421E+02    -0.9382E+02    -0.9343E+02    -0.9304E+02    -0.9267E+02    -0.9231E+02    -0.9195E+02    -0.9161E+02    -0.9127E+02    -0.9094E+02    -0.9062E+02    -0.9031E+02    -0.9002E+02    -0.8974E+02    -0.8948E+02    -0.8925E+02    -0.8905E+02    -0.8890E+02    -0.8882E+02    -0.8882E+02
    -0.8882E+02    -0.8882E+02    -0.8890E+02    -0.8905E+02    -0.8925E+02    -0.8948E+02    -0.8973E+02    -0.9001E+02    -0.9030E+02    -0.9061E+02    -0.9092E+02    -0.9124E+02    -0.9157E+02    -0.9191E+02    -0.9224E+02    -0.9259E+02    -0.9294E+02    -0.9328E+02    -0.9363E+02    -0.9395E+02    -0.9425E+02    -0.9450E+02    -0.9467E+02    -0.9470E+02    -0.9452E+02    -0.9401E+02    -0.9301E+02    -0.9127E+02    -0.8845E+02    -0.8413E+02    -0.7782E+02    -0.6902E+02    -0.5729E+02    -0.4228E+02    -0.2368E+02    -0.1079E+01     0.2610E+02     0.5847E+02     0.9670E+02     0.1414E+03     0.1932E+03     0.2524E+03     0.3191E+03     0.3927E+03     0.4715E+03     0.5526E+03     0.6307E+03     0.6984E+03     0.7460E+03     0.7637E+03     0.7460E+03     0.6984E+03     0.6307E+03     0.5525E+03     0.4715E+03     0.3926E+03     0.3191E+03     0.2524E+03     0.1931E+03     0.1413E+03     0.9661E+02     0.5837E+02     0.2599E+02    -0.1187E+01    -0.2379E+02    -0.4239E+02    -0.5739E+02    -0.6912E+02    -0.7792E+02    -0.8421E+02    -0.8853E+02    -0.9134E+02    -0.9307E+02    -0.9407E+02    -0.9458E+02    -0.9477E+02    -0.9474E+02    -0.9457E+02    -0.9433E+02    -0.9403E+02    -0.9371E+02    -0.9337E+02    -0.9303E+02    -0.9269E+02    -0.9235E+02    -0.9202E+02    -0.9169E+02    -0.9137E+02    -0.9106E+02    -0.9075E+02    -0.9045E+02    -0.9016E+02    -0.8988E+02    -0.8962E+02    -0.8937E+02    -0.8915E+02    -0.8897E+02    -0.8883E+02    -0.8875E+02    -0.8875E+02
    -0.8871E+02    -0.8871E+02    -0.8879E+02    -0.8893E+02    -0.8911E+02    -0.8932E+02    -0.8955E+02    -0.8981E+02    -0.9008E+02    -0.9036E+02    -0.9064E+02    -0.9093E+02    -0.9123E+02    -0.9153E+02    -0.9182E+02    -0.9212E+02    -0.9242E+02    -0.9271E+02    -0.9298E+02    -0.9323E+02    -0.9344E+02    -0.9359E+02    -0.9364E+02    -0.9354E+02    -0.9321E+02    -0.9255E+02    -0.9138E+02    -0.8948E+02    -0.8657E+02    -0.8228E+02    -0.7624E+02    -0.6803E+02    -0.5735E+02    -0.4397E+02    -0.2772E+02    -0.8372E+01     0.1437E+02     0.4083E+02     0.7128E+02     0.1059E+03     0.1447E+03     0.1876E+03     0.2340E+03     0.2828E+03     0.3326E+03     0.3810E+03     0.4249E+03     0.4606E+03     0.4842E+03     0.4925E+03     0.4842E+03     0.4606E+03     0.4249E+03     0.3810E+03     0.3326E+03     0.2828E+03     0.2339E+03     0.1875E+03     0.1447E+03     0.1058E+03     0.7118E+02     0.4073E+02     0.1427E+02    -0.8479E+01    -0.2783E+02    -0.4408E+02    -0.5746E+02    -0.6814E+02    -0.7633E+02    -0.8237E+02    -0.8665E+02    -0.8956E+02    -0.9145E+02    -0.9261E+02    -0.9328E+02    -0.9360E+02    -0.9371E+02    -0.9366E+02    -0.9351E+02    -0.9331E+02    -0.9306E+02    -0.9279E+02    -0.9251E+02    -0.9222E+02    -0.9193E+02    -0.9164E+02    -0.9135E+02    -0.9106E+02    -0.9077E+02    -0.9049E+02    -0.9022E+02    -0.8995E+02    -0.8969E+02    -0.8945E+02    -0.8923E+02    -0.8902E+02    -0.8885E+02    -0.8872E+02    -0.8865E+02    -0.8865E+02
    -0.8858E+02    -0.8858E+02    -0.8865E+02    -0.8877E+02    -0.8894E+02    -0.8913E+02    -0.8934E+02    -0.8956E+02    -0.8980E+02    -0.9005E+02    -0.9030E+02    -0.9056E+02    -0.9081E+02    -0.9107E+02    -0.9132E+02    -0.9156E+02    -0.9180E+02    -0.9202E+02    -0.9222E+02    -0.9238E+02    -0.9250E+02    -0.9253E+02    -0.9246E+02    -0.9222E+02    -0.9174E+02    -0.9091E+02    -0.8958E+02    -0.8756E+02    -0.8461E+02    -0.8045E+02    -0.7476E+02    -0.6727E+02    -0.5776E+02    -0.4611E+02    -0.3224E+02    -0.1607E+02     0.2490E+01     0.2357E+02     0.4722E+02     0.7339E+02     0.1019E+03     0.1324E+03     0.1644E+03     0.1968E+03     0.2287E+03     0.2585E+03     0.2845E+03     0.3048E+03     0.3179E+03     0.3224E+03     0.3179E+03     0.3048E+03     0.2844E+03     0.2585E+03     0.2287E+03     0.1968E+03     0.1643E+03     0.1324E+03     0.1018E+03     0.7331E+02     0.4712E+02     0.2347E+02     0.2387E+01    -0.1618E+02    -0.3235E+02    -0.4622E+02    -0.5787E+02    -0.6738E+02    -0.7486E+02    -0.8054E+02    -0.8469E+02    -0.8764E+02    -0.8965E+02    -0.9098E+02    -0.9181E+02    -0.9229E+02    -0.9253E+02    -0.9260E+02    -0.9257E+02    -0.9246E+02    -0.9230E+02    -0.9211E+02    -0.9189E+02    -0.9166E+02    -0.9142E+02    -0.9117E+02    -0.9093E+02    -0.9068E+02    -0.9043E+02    -0.9018E+02    -0.8994E+02    -0.8970E+02    -0.8947E+02    -0.8925E+02    -0.8905E+02    -0.8887E+02    -0.8871E+02    -0.8860E+02    -0.8853E+02    -0.8853E+02
    -0.8843E+02    -0.8843E+02    -0.8849E+02    -0.8860E+02    -0.8874E+02    -0.8891E+02    -0.8909E+02    -0.8928E+02    -0.8949E+02    -0.8970E+02    -0.8991E+02    -0.9013E+02    -0.9034E+02    -0.9054E+02    -0.9074E+02    -0.9093E+02    -0.9110E+02    -0.9125E+02    -0.9137E+02    -0.9144E+02    -0.9145E+02    -0.9138E+02    -0.9118E+02    -0.9080E+02    -0.9017E+02    -0.8919E+02    -0.8774E+02    -0.8566E+02    -0.8274E+02    -0.7879E+02    -0.7355E+02    -0.6684E+02    -0.5852E+02    -0.4854E+02    -0.3689E+02    -0.2358E+02    -0.8635E+01     0.7940E+01     0.2610E+02     0.4571E+02     0.6654E+02     0.8825E+02     0.1104E+03     0.1322E+03     0.1531E+03     0.1721E+03     0.1882E+03     0.2005E+03     0.2083E+03     0.2110E+03     0.2083E+03     0.2005E+03     0.1882E+03     0.1720E+03     0.1530E+03     0.1322E+03     0.1103E+03     0.8818E+02     0.6646E+02     0.4562E+02     0.2601E+02     0.7844E+01    -0.8737E+01    -0.2368E+02    -0.3700E+02    -0.4865E+02    -0.5863E+02    -0.6695E+02    -0.7365E+02    -0.7888E+02    -0.8283E+02    -0.8574E+02    -0.8782E+02    -0.8927E+02    -0.9024E+02    -0.9087E+02    -0.9125E+02    -0.9145E+02    -0.9153E+02    -0.9152E+02    -0.9145E+02    -0.9134E+02    -0.9119E+02    -0.9102E+02    -0.9084E+02    -0.9065E+02    -0.9045E+02    -0.9024E+02    -0.9003E+02    -0.8982E+02    -0.8962E+02    -0.8941E+02    -0.8921E+02    -0.8902E+02    -0.8885E+02    -0.8869E+02    -0.8855E+02    -0.8845E+02    -0.8839E+02    -0.8839E+02
    -0.8827E+02    -0.8827E+02    -0.8832E+02    -0.8841E+02    -0.8853E+02    -0.8867E+02    -0.8882E+02    -0.8898E+02    -0.8915E+02    -0.8932E+02    -0.8949E+02    -0.8966E+02    -0.8982E+02    -0.8997E+02    -0.9012E+02    -0.9024E+02    -0.9035E+02    -0.9042E+02    -0.9046E+02    -0.9044E+02    -0.9035E+02    -0.9017E+02    -0.8985E+02    -0.8934E+02    -0.8859E+02    -0.8751E+02    -0.8599E+02    -0.8391E+02    -0.8111E+02    -0.7743E+02    -0.7269E+02    -0.6678E+02    -0.5960E+02    -0.5114E+02    -0.4145E+02    -0.3057E+02    -0.1860E+02    -0.5603E+01     0.8321E+01     0.2303E+02     0.3832E+02     0.5389E+02     0.6941E+02     0.8442E+02     0.9845E+02     0.1110E+03     0.1214E+03     0.1293E+03     0.1342E+03     0.1358E+03     0.1342E+03     0.1293E+03     0.1214E+03     0.1109E+03     0.9841E+02     0.8437E+02     0.6935E+02     0.5383E+02     0.3824E+02     0.2295E+02     0.8233E+01    -0.5698E+01    -0.1870E+02    -0.3068E+02    -0.4156E+02    -0.5125E+02    -0.5971E+02    -0.6688E+02    -0.7279E+02    -0.7752E+02    -0.8120E+02    -0.8399E+02    -0.8607E+02    -0.8759E+02    -0.8867E+02    -0.8942E+02    -0.8992E+02    -0.9024E+02    -0.9043E+02    -0.9052E+02    -0.9054E+02    -0.9051E+02    -0.9044E+02    -0.9033E+02    -0.9021E+02    -0.9008E+02    -0.8993E+02    -0.8977E+02    -0.8960E+02    -0.8944E+02    -0.8927E+02    -0.8910E+02    -0.8893E+02    -0.8877E+02    -0.8863E+02    -0.8849E+02    -0.8838E+02    -0.8829E+02    -0.8824E+02    -0.8824E+02
    -0.8810E+02    -0.8810E+02    -0.8814E+02    -0.8821E+02    -0.8831E+02    -0.8842E+02    -0.8854E+02    -0.8866E+02    -0.8879E+02    -0.8892E+02    -0.8905E+02    -0.8917E+02    -0.8928E+02    -0.8938E+02    -0.8947E+02    -0.8953E+02    -0.8957E+02    -0.8957E+02    -0.8953E+02    -0.8942E+02    -0.8924E+02    -0.8896E+02    -0.8854E+02    -0.8794E+02    -0.8710E+02    -0.8597E+02    -0.8444E+02    -0.8242E+02    -0.7979E+02    -0.7643E+02    -0.7222E+02    -0.6708E+02    -0.6095E+02    -0.5385E+02    -0.4583E+02    -0.3696E+02    -0.2736E+02    -0.1712E+02    -0.6374E+01     0.4759E+01     0.1611E+02     0.2745E+02     0.3855E+02     0.4910E+02     0.5880E+02     0.6731E+02     0.7433E+02     0.7958E+02     0.8282E+02     0.8391E+02     0.8281E+02     0.7956E+02     0.7431E+02     0.6728E+02     0.5876E+02     0.4905E+02     0.3849E+02     0.2739E+02     0.1603E+02     0.4680E+01    -0.6460E+01    -0.1721E+02    -0.2745E+02    -0.3707E+02    -0.4593E+02    -0.5395E+02    -0.6105E+02    -0.6718E+02    -0.7232E+02    -0.7653E+02    -0.7988E+02    -0.8250E+02    -0.8452E+02    -0.8604E+02    -0.8718E+02    -0.8801E+02    -0.8861E+02    -0.8903E+02    -0.8932E+02    -0.8950E+02    -0.8961E+02    -0.8965E+02    -0.8965E+02    -0.8962E+02    -0.8956E+02    -0.8948E+02    -0.8938E+02    -0.8927E+02    -0.8915E+02    -0.8903E+02    -0.8890E+02    -0.8877E+02    -0.8864E+02    -0.8851E+02    -0.8839E+02    -0.8829E+02    -0.8819E+02    -0.8812E+02    -0.8808E+02    -0.8808E+02
    -0.8793E+02    -0.8793E+02    -0.8796E+02    -0.8801E+02    -0.8808E+02    -0.8816E+02    -0.8825E+02    -0.8834E+02    -0.8843E+02    -0.8852E+02    -0.8860E+02    -0.8868E+02    -0.8874E+02    -0.8879E+02    -0.8882E+02    -0.8882E+02    -0.8879E+02    -0.8873E+02    -0.8861E+02    -0.8843E+02    -0.8818E+02    -0.8782E+02    -0.8732E+02    -0.8666E+02    -0.8578E+02    -0.8464E+02    -0.8315E+02    -0.8125E+02    -0.7884E+02    -0.7583E+02    -0.7215E+02    -0.6773E+02    -0.6254E+02    -0.5662E+02    -0.5001E+02    -0.4279E+02    -0.3506E+02    -0.2694E+02    -0.1854E+02    -0.9992E+01    -0.1428E+01     0.6999E+01     0.1511E+02     0.2272E+02     0.2962E+02     0.3560E+02     0.4049E+02     0.4411E+02     0.4634E+02     0.4709E+02     0.4633E+02     0.4409E+02     0.4047E+02     0.3557E+02     0.2958E+02     0.2267E+02     0.1506E+02     0.6937E+01    -0.1496E+01    -0.1007E+02    -0.1862E+02    -0.2703E+02    -0.3516E+02    -0.4289E+02    -0.5011E+02    -0.5672E+02    -0.6264E+02    -0.6782E+02    -0.7224E+02    -0.7592E+02    -0.7892E+02    -0.8133E+02    -0.8323E+02    -0.8471E+02    -0.8586E+02    -0.8673E+02    -0.8740E+02    -0.8789E+02    -0.8825E+02    -0.8851E+02    -0.8869E+02    -0.8881E+02    -0.8887E+02    -0.8890E+02    -0.8890E+02    -0.8887E+02    -0.8883E+02    -0.8877E+02    -0.8870E+02    -0.8862E+02    -0.8853E+02    -0.8844E+02    -0.8834E+02    -0.8825E+02    -0.8816E+02    -0.8808E+02    -0.8801E+02    -0.8795E+02    -0.8792E+02    -0.8792E+02
    -0.8776E+02    -0.8776E+02    -0.8778E+02    -0.8782E+02    -0.8786E+02    -0.8792E+02    -0.8797E+02    -0.8803E+02    -0.8808E+02    -0.8813E+02    -0.8817E+02    -0.8820E+02    -0.8822E+02    -0.8821E+02    -0.8819E+02    -0.8814E+02    -0.8806E+02    -0.8793E+02    -0.8776E+02    -0.8752E+02    -0.8720E+02    -0.8679E+02    -0.8625E+02    -0.8556E+02    -0.8468E+02    -0.8356E+02    -0.8216E+02    -0.8041E+02    -0.7825E+02    -0.7561E+02    -0.7243E+02    -0.6868E+02    -0.6435E+02    -0.5944E+02    -0.5402E+02    -0.4814E+02    -0.4191E+02    -0.3542E+02    -0.2878E+02    -0.2210E+02    -0.1550E+02    -0.9105E+01    -0.3027E+01     0.2603E+01     0.7653E+01     0.1200E+02     0.1551E+02     0.1810E+02     0.1968E+02     0.2022E+02     0.1968E+02     0.1809E+02     0.1549E+02     0.1197E+02     0.7616E+01     0.2559E+01    -0.3078E+01    -0.9163E+01    -0.1557E+02    -0.2217E+02    -0.2886E+02    -0.3551E+02    -0.4200E+02    -0.4824E+02    -0.5411E+02    -0.5953E+02    -0.6444E+02    -0.6877E+02    -0.7252E+02    -0.7569E+02    -0.7833E+02    -0.8049E+02    -0.8224E+02    -0.8364E+02    -0.8475E+02    -0.8563E+02    -0.8632E+02    -0.8686E+02    -0.8727E+02    -0.8759E+02    -0.8783E+02    -0.8800E+02    -0.8813E+02    -0.8821E+02    -0.8827E+02    -0.8829E+02    -0.8829E+02    -0.8828E+02    -0.8825E+02    -0.8821E+02    -0.8816E+02    -0.8811E+02    -0.8805E+02    -0.8799E+02    -0.8793E+02    -0.8787E+02    -0.8782E+02    -0.8779E+02    -0.8776E+02    -0.8776E+02
    -0.8760E+02    -0.8760E+02    -0.8761E+02    -0.8763E+02    -0.8765E+02    -0.8768E+02    -0.8771E+02    -0.8773E+02    -0.8775E+02    -0.8776E+02    -0.8776E+02    -0.8775E+02    -0.8773E+02    -0.8768E+02    -0.8761E+02    -0.8751E+02    -0.8738E+02    -0.8721E+02    -0.8699E+02    -0.8671E+02    -0.8635E+02    -0.8591E+02    -0.8535E+02    -0.8466E+02    -0.8381E+02    -0.8276E+02    -0.8147E+02    -0.7989E+02    -0.7799E+02    -0.7571E+02    -0.7302E+02    -0.6988E+02    -0.6630E+02    -0.6227E+02    -0.5785E+02    -0.5310E+02    -0.4808E+02    -0.4288E+02    -0.3759E+02    -0.3231E+02    -0.2713E+02    -0.2215E+02    -0.1748E+02    -0.1319E+02    -0.9386E+01    -0.6139E+01    -0.3527E+01    -0.1613E+01    -0.4461E+00    -0.5604E-01    -0.4530E+00    -0.1627E+01    -0.3547E+01    -0.6166E+01    -0.9420E+01    -0.1323E+02    -0.1753E+02    -0.2221E+02    -0.2719E+02    -0.3237E+02    -0.3766E+02    -0.4295E+02    -0.4816E+02    -0.5318E+02    -0.5794E+02    -0.6236E+02    -0.6638E+02    -0.6997E+02    -0.7310E+02    -0.7579E+02    -0.7806E+02    -0.7996E+02    -0.8153E+02    -0.8282E+02    -0.8387E+02    -0.8472E+02    -0.8541E+02    -0.8597E+02    -0.8641E+02    -0.8677E+02    -0.8705E+02    -0.8727E+02    -0.8745E+02    -0.8758E+02    -0.8768E+02    -0.8775E+02    -0.8779E+02    -0.8782E+02    -0.8783E+02    -0.8783E+02    -0.8782E+02    -0.8780E+02    -0.8777E+02    -0.8774E+02    -0.8771E+02    -0.8768E+02    -0.8765E+02    -0.8763E+02    -0.8761E+02    -0.8761E+02
    -0.8745E+02    -0.8745E+02    -0.8745E+02    -0.8746E+02    -0.8746E+02    -0.8747E+02    -0.8747E+02    -0.8746E+02    -0.8745E+02    -0.8743E+02    -0.8739E+02    -0.8735E+02    -0.8728E+02    -0.8720E+02    -0.8709E+02    -0.8696E+02    -0.8679E+02    -0.8658E+02    -0.8633E+02    -0.8602E+02    -0.8564E+02    -0.8519E+02    -0.8463E+02    -0.8397E+02    -0.8316E+02    -0.8220E+02    -0.8104E+02    -0.7965E+02    -0.7801E+02    -0.7608E+02    -0.7383E+02    -0.7125E+02    -0.6832E+02    -0.6506E+02    -0.6150E+02    -0.5767E+02    -0.5365E+02    -0.4950E+02    -0.4529E+02    -0.4110E+02    -0.3701E+02    -0.3309E+02    -0.2942E+02    -0.2607E+02    -0.2312E+02    -0.2061E+02    -0.1861E+02    -0.1715E+02    -0.1626E+02    -0.1596E+02    -0.1626E+02    -0.1716E+02    -0.1863E+02    -0.2064E+02    -0.2315E+02    -0.2611E+02    -0.2946E+02    -0.3314E+02    -0.3706E+02    -0.4116E+02    -0.4536E+02    -0.4957E+02    -0.5372E+02    -0.5775E+02    -0.6157E+02    -0.6513E+02    -0.6839E+02    -0.7132E+02    -0.7390E+02    -0.7615E+02    -0.7808E+02    -0.7971E+02    -0.8110E+02    -0.8225E+02    -0.8322E+02    -0.8402E+02    -0.8469E+02    -0.8524E+02    -0.8570E+02    -0.8607E+02    -0.8638E+02    -0.8664E+02    -0.8684E+02    -0.8701E+02    -0.8715E+02    -0.8725E+02    -0.8734E+02    -0.8740E+02    -0.8745E+02    -0.8748E+02    -0.8750E+02    -0.8751E+02    -0.8751E+02    -0.8751E+02    -0.8751E+02    -0.8750E+02    -0.8749E+02    -0.8748E+02    -0.8747E+02    -0.8747E+02
    -0.8731E+02    -0.8731E+02    -0.8731E+02    -0.8730E+02    -0.8729E+02    -0.8727E+02    -0.8725E+02    -0.8722E+02    -0.8718E+02    -0.8713E+02    -0.8707E+02    -0.8699E+02    -0.8689E+02    -0.8678E+02    -0.8664E+02    -0.8648E+02    -0.8629E+02    -0.8605E+02    -0.8578E+02    -0.8546E+02    -0.8508E+02    -0.8462E+02    -0.8409E+02    -0.8346E+02    -0.8272E+02    -0.8185E+02    -0.8083E+02    -0.7963E+02    -0.7824E+02    -0.7663E+02    -0.7478E+02    -0.7268E+02    -0.7032E+02    -0.6772E+02    -0.6488E+02    -0.6185E+02    -0.5867E+02    -0.5538E+02    -0.5206E+02    -0.4875E+02    -0.4552E+02    -0.4244E+02    -0.3955E+02    -0.3692E+02    -0.3461E+02    -0.3264E+02    -0.3107E+02    -0.2993E+02    -0.2923E+02    -0.2900E+02    -0.2924E+02    -0.2994E+02    -0.3109E+02    -0.3266E+02    -0.3463E+02    -0.3696E+02    -0.3959E+02    -0.4248E+02    -0.4557E+02    -0.4880E+02    -0.5211E+02    -0.5544E+02    -0.5873E+02    -0.6191E+02    -0.6495E+02    -0.6778E+02    -0.7038E+02    -0.7274E+02    -0.7484E+02    -0.7668E+02    -0.7829E+02    -0.7968E+02    -0.8088E+02    -0.8190E+02    -0.8277E+02    -0.8351E+02    -0.8414E+02    -0.8467E+02    -0.8512E+02    -0.8550E+02    -0.8582E+02    -0.8610E+02    -0.8633E+02    -0.8652E+02    -0.8669E+02    -0.8682E+02    -0.8694E+02    -0.8703E+02    -0.8710E+02    -0.8717E+02    -0.8722E+02    -0.8725E+02    -0.8728E+02    -0.8731E+02    -0.8732E+02    -0.8733E+02    -0.8734E+02    -0.8734E+02    -0.8734E+02    -0.8734E+02
    -0.8719E+02    -0.8719E+02    -0.8718E+02    -0.8716E+02    -0.8714E+02    -0.8710E+02    -0.8706E+02    -0.8701E+02    -0.8695E+02    -0.8687E+02    -0.8678E+02    -0.8668E+02    -0.8657E+02    -0.8643E+02    -0.8627E+02    -0.8609E+02    -0.8587E+02    -0.8563E+02    -0.8535E+02    -0.8502E+02    -0.8464E+02    -0.8421E+02    -0.8370E+02    -0.8312E+02    -0.8245E+02    -0.8168E+02    -0.8079E+02    -0.7977E+02    -0.7861E+02    -0.7728E+02    -0.7577E+02    -0.7409E+02    -0.7222E+02    -0.7017E+02    -0.6795E+02    -0.6558E+02    -0.6310E+02    -0.6054E+02    -0.5795E+02    -0.5536E+02    -0.5284E+02    -0.5043E+02    -0.4818E+02    -0.4613E+02    -0.4432E+02    -0.4279E+02    -0.4157E+02    -0.4068E+02    -0.4014E+02    -0.3996E+02    -0.4014E+02    -0.4069E+02    -0.4158E+02    -0.4281E+02    -0.4435E+02    -0.4616E+02    -0.4821E+02    -0.5047E+02    -0.5288E+02    -0.5541E+02    -0.5799E+02    -0.6059E+02    -0.6315E+02    -0.6563E+02    -0.6800E+02    -0.7022E+02    -0.7227E+02    -0.7414E+02    -0.7582E+02    -0.7732E+02    -0.7865E+02    -0.7981E+02    -0.8083E+02    -0.8172E+02    -0.8249E+02    -0.8316E+02    -0.8374E+02    -0.8424E+02    -0.8468E+02    -0.8505E+02    -0.8538E+02    -0.8566E+02    -0.8591E+02    -0.8612E+02    -0.8630E+02    -0.8646E+02    -0.8659E+02    -0.8671E+02    -0.8681E+02    -0.8690E+02    -0.8697E+02    -0.8703E+02    -0.8708E+02    -0.8712E+02    -0.8716E+02    -0.8719E+02    -0.8721E+02    -0.8722E+02    -0.8723E+02    -0.8723E+02
    -0.8709E+02    -0.8709E+02    -0.8707E+02    -0.8705E+02    -0.8701E+02    -0.8696E+02    -0.8690E+02    -0.8683E+02    -0.8675E+02    -0.8666E+02    -0.8655E+02    -0.8643E+02    -0.8630E+02    -0.8614E+02    -0.8597E+02    -0.8577E+02    -0.8555E+02    -0.8530E+02    -0.8501E+02    -0.8469E+02    -0.8433E+02    -0.8392E+02    -0.8345E+02    -0.8292E+02    -0.8232E+02    -0.8165E+02    -0.8088E+02    -0.8002E+02    -0.7905E+02    -0.7796E+02    -0.7675E+02    -0.7542E+02    -0.7395E+02    -0.7235E+02    -0.7064E+02    -0.6882E+02    -0.6691E+02    -0.6495E+02    -0.6296E+02    -0.6098E+02    -0.5905E+02    -0.5720E+02    -0.5546E+02    -0.5388E+02    -0.5249E+02    -0.5131E+02    -0.5036E+02    -0.4968E+02    -0.4926E+02    -0.4912E+02    -0.4926E+02    -0.4968E+02    -0.5037E+02    -0.5132E+02    -0.5251E+02    -0.5391E+02    -0.5549E+02    -0.5723E+02    -0.5908E+02    -0.6102E+02    -0.6300E+02    -0.6499E+02    -0.6695E+02    -0.6885E+02    -0.7067E+02    -0.7239E+02    -0.7398E+02    -0.7545E+02    -0.7679E+02    -0.7800E+02    -0.7908E+02    -0.8005E+02    -0.8091E+02    -0.8168E+02    -0.8235E+02    -0.8295E+02    -0.8348E+02    -0.8394E+02    -0.8435E+02    -0.8472E+02    -0.8504E+02    -0.8532E+02    -0.8557E+02    -0.8579E+02    -0.8599E+02    -0.8616E+02    -0.8631E+02    -0.8644E+02    -0.8656E+02    -0.8667E+02    -0.8676E+02    -0.8684E+02    -0.8691E+02    -0.8697E+02    -0.8702E+02    -0.8706E+02    -0.8709E+02    -0.8712E+02    -0.8713E+02    -0.8713E+02
    -0.8700E+02    -0.8700E+02    -0.8698E+02    -0.8695E+02    -0.8690E+02    -0.8684E+02    -0.8677E+02    -0.8668E+02    -0.8659E+02    -0.8648E+02    -0.8636E+02    -0.8623E+02    -0.8608E+02    -0.8592E+02    -0.8573E+02    -0.8553E+02    -0.8530E+02    -0.8505E+02    -0.8477E+02    -0.8446E+02    -0.8412E+02    -0.8373E+02    -0.8331E+02    -0.8283E+02    -0.8230E+02    -0.8171E+02    -0.8106E+02    -0.8033E+02    -0.7953E+02    -0.7864E+02    -0.7767E+02    -0.7661E+02    -0.7546E+02    -0.7423E+02    -0.7292E+02    -0.7153E+02    -0.7009E+02    -0.6862E+02    -0.6712E+02    -0.6563E+02    -0.6418E+02    -0.6278E+02    -0.6148E+02    -0.6028E+02    -0.5923E+02    -0.5834E+02    -0.5762E+02    -0.5710E+02    -0.5678E+02    -0.5668E+02    -0.5679E+02    -0.5711E+02    -0.5763E+02    -0.5835E+02    -0.5925E+02    -0.6030E+02    -0.6150E+02    -0.6281E+02    -0.6420E+02    -0.6566E+02    -0.6715E+02    -0.6864E+02    -0.7012E+02    -0.7156E+02    -0.7294E+02    -0.7426E+02    -0.7549E+02    -0.7664E+02    -0.7770E+02    -0.7867E+02    -0.7955E+02    -0.8035E+02    -0.8108E+02    -0.8173E+02    -0.8232E+02    -0.8285E+02    -0.8332E+02    -0.8375E+02    -0.8413E+02    -0.8448E+02    -0.8479E+02    -0.8506E+02    -0.8531E+02    -0.8554E+02    -0.8574E+02    -0.8592E+02    -0.8608E+02    -0.8623E+02    -0.8636E+02    -0.8648E+02    -0.8659E+02    -0.8668E+02    -0.8677E+02    -0.8684E+02    -0.8690E+02    -0.8696E+02    -0.8700E+02    -0.8703E+02    -0.8705E+02    -0.8705E+02
    -0.8694E+02    -0.8694E+02    -0.8691E+02    -0.8687E+02    -0.8682E+02    -0.8675E+02    -0.8666E+02    -0.8657E+02    -0.8646E+02    -0.8635E+02    -0.8622E+02    -0.8607E+02    -0.8592E+02    -0.8575E+02    -0.8556E+02    -0.8536E+02    -0.8513E+02    -0.8489E+02    -0.8462E+02    -0.8432E+02    -0.8400E+02    -0.8364E+02    -0.8325E+02    -0.8282E+02    -0.8236E+02    -0.8184E+02    -0.8129E+02    -0.8067E+02    -0.8001E+02    -0.7929E+02    -0.7851E+02    -0.7767E+02    -0.7677E+02    -0.7582E+02    -0.7481E+02    -0.7376E+02    -0.7268E+02    -0.7158E+02    -0.7047E+02    -0.6936E+02    -0.6829E+02    -0.6726E+02    -0.6629E+02    -0.6541E+02    -0.6463E+02    -0.6397E+02    -0.6344E+02    -0.6306E+02    -0.6282E+02    -0.6274E+02    -0.6282E+02    -0.6306E+02    -0.6345E+02    -0.6398E+02    -0.6464E+02    -0.6542E+02    -0.6630E+02    -0.6727E+02    -0.6830E+02    -0.6938E+02    -0.7048E+02    -0.7159E+02    -0.7270E+02    -0.7378E+02    -0.7483E+02    -0.7583E+02    -0.7679E+02    -0.7768E+02    -0.7852E+02    -0.7930E+02    -0.8002E+02    -0.8069E+02    -0.8130E+02    -0.8186E+02    -0.8237E+02    -0.8283E+02    -0.8326E+02    -0.8365E+02    -0.8400E+02    -0.8432E+02    -0.8462E+02    -0.8489E+02    -0.8513E+02    -0.8535E+02    -0.8556E+02    -0.8574E+02    -0.8591E+02    -0.8607E+02    -0.8621E+02    -0.8633E+02    -0.8645E+02    -0.8656E+02    -0.8665E+02    -0.8674E+02    -0.8681E+02    -0.8687E+02    -0.8692E+02    -0.8696E+02    -0.8698E+02    -0.8698E+02
    -0.8688E+02    -0.8688E+02    -0.8686E+02    -0.8681E+02    -0.8675E+02    -0.8667E+02    -0.8658E+02    -0.8648E+02    -0.8637E+02    -0.8625E+02    -0.8611E+02    -0.8596E+02    -0.8580E+02    -0.8563E+02    -0.8544E+02    -0.8524E+02    -0.8502E+02    -0.8478E+02    -0.8452E+02    -0.8425E+02    -0.8394E+02    -0.8362E+02    -0.8327E+02    -0.8288E+02    -0.8247E+02    -0.8203E+02    -0.8155E+02    -0.8103E+02    -0.8048E+02    -0.7989E+02    -0.7926E+02    -0.7859E+02    -0.7788E+02    -0.7714E+02    -0.7637E+02    -0.7557E+02    -0.7475E+02    -0.7393E+02    -0.7310E+02    -0.7229E+02    -0.7150E+02    -0.7074E+02    -0.7004E+02    -0.6939E+02    -0.6883E+02    -0.6835E+02    -0.6796E+02    -0.6768E+02    -0.6751E+02    -0.6745E+02    -0.6751E+02    -0.6768E+02    -0.6797E+02    -0.6835E+02    -0.6883E+02    -0.6940E+02    -0.7004E+02    -0.7075E+02    -0.7151E+02    -0.7230E+02    -0.7311E+02    -0.7394E+02    -0.7476E+02    -0.7558E+02    -0.7638E+02    -0.7715E+02    -0.7789E+02    -0.7859E+02    -0.7926E+02    -0.7989E+02    -0.8048E+02    -0.8104E+02    -0.8155E+02    -0.8203E+02    -0.8247E+02    -0.8288E+02    -0.8327E+02    -0.8362E+02    -0.8394E+02    -0.8424E+02    -0.8452E+02    -0.8477E+02    -0.8501E+02    -0.8523E+02    -0.8543E+02    -0.8561E+02    -0.8579E+02    -0.8594E+02    -0.8609E+02    -0.8622E+02    -0.8635E+02    -0.8646E+02    -0.8656E+02    -0.8666E+02    -0.8674E+02    -0.8681E+02    -0.8686E+02    -0.8690E+02    -0.8693E+02    -0.8693E+02
    -0.8684E+02    -0.8684E+02    -0.8682E+02    -0.8677E+02    -0.8670E+02    -0.8662E+02    -0.8653E+02    -0.8642E+02    -0.8630E+02    -0.8618E+02    -0.8604E+02    -0.8589E+02    -0.8573E+02    -0.8555E+02    -0.8537E+02    -0.8517E+02    -0.8496E+02    -0.8473E+02    -0.8449E+02    -0.8423E+02    -0.8395E+02    -0.8365E+02    -0.8333E+02    -0.8299E+02    -0.8263E+02    -0.8224E+02    -0.8183E+02    -0.8139E+02    -0.8093E+02    -0.8044E+02    -0.7992E+02    -0.7938E+02    -0.7882E+02    -0.7824E+02    -0.7764E+02    -0.7703E+02    -0.7640E+02    -0.7578E+02    -0.7516E+02    -0.7456E+02    -0.7397E+02    -0.7342E+02    -0.7290E+02    -0.7244E+02    -0.7202E+02    -0.7167E+02    -0.7140E+02    -0.7119E+02    -0.7107E+02    -0.7103E+02    -0.7107E+02    -0.7119E+02    -0.7140E+02    -0.7168E+02    -0.7203E+02    -0.7244E+02    -0.7291E+02    -0.7342E+02    -0.7398E+02    -0.7456E+02    -0.7517E+02    -0.7579E+02    -0.7641E+02    -0.7703E+02    -0.7764E+02    -0.7824E+02    -0.7882E+02    -0.7939E+02    -0.7992E+02    -0.8044E+02    -0.8093E+02    -0.8139E+02    -0.8183E+02    -0.8224E+02    -0.8262E+02    -0.8299E+02    -0.8332E+02    -0.8364E+02    -0.8394E+02    -0.8422E+02    -0.8447E+02    -0.8472E+02    -0.8494E+02    -0.8515E+02    -0.8535E+02    -0.8553E+02    -0.8570E+02    -0.8586E+02    -0.8601E+02    -0.8615E+02    -0.8627E+02    -0.8639E+02    -0.8650E+02    -0.8660E+02    -0.8668E+02    -0.8676E+02    -0.8682E+02    -0.8686E+02    -0.8689E+02    -0.8689E+02
    -0.8682E+02    -0.8682E+02    -0.8679E+02    -0.8674E+02    -0.8667E+02    -0.8659E+02    -0.8649E+02    -0.8638E+02    -0.8626E+02    -0.8613E+02    -0.8599E+02    -0.8584E+02    -0.8569E+02    -0.8552E+02    -0.8534E+02    -0.8515E+02    -0.8494E+02    -0.8473E+02    -0.8450E+02    -0.8426E+02    -0.8400E+02    -0.8373E+02    -0.8344E+02    -0.8314E+02    -0.8281E+02    -0.8248E+02    -0.8212E+02    -0.8175E+02    -0.8135E+02    -0.8095E+02    -0.8052E+02    -0.8008E+02    -0.7963E+02    -0.7916E+02    -0.7869E+02    -0.7821E+02    -0.7773E+02    -0.7725E+02    -0.7678E+02    -0.7633E+02    -0.7589E+02    -0.7548E+02    -0.7509E+02    -0.7475E+02    -0.7445E+02    -0.7419E+02    -0.7399E+02    -0.7384E+02    -0.7375E+02    -0.7372E+02    -0.7375E+02    -0.7384E+02    -0.7399E+02    -0.7419E+02    -0.7445E+02    -0.7475E+02    -0.7510E+02    -0.7548E+02    -0.7589E+02    -0.7633E+02    -0.7678E+02    -0.7725E+02    -0.7773E+02    -0.7821E+02    -0.7869E+02    -0.7916E+02    -0.7963E+02    -0.8008E+02    -0.8052E+02    -0.8094E+02    -0.8135E+02    -0.8174E+02    -0.8211E+02    -0.8247E+02    -0.8280E+02    -0.8312E+02    -0.8343E+02    -0.8371E+02    -0.8398E+02    -0.8424E+02    -0.8448E+02    -0.8470E+02    -0.8492E+02    -0.8512E+02    -0.8531E+02    -0.8548E+02    -0.8565E+02    -0.8581E+02    -0.8596E+02    -0.8610E+02    -0.8622E+02    -0.8634E+02    -0.8645E+02    -0.8656E+02    -0.8664E+02    -0.8672E+02    -0.8679E+02    -0.8683E+02    -0.8686E+02    -0.8686E+02
    -0.8680E+02    -0.8680E+02    -0.8677E+02    -0.8672E+02    -0.8665E+02    -0.8657E+02    -0.8647E+02    -0.8636E+02    -0.8624E+02    -0.8611E+02    -0.8598E+02    -0.8583E+02    -0.8567E+02    -0.8551E+02    -0.8533E+02    -0.8515E+02    -0.8496E+02    -0.8476E+02    -0.8454E+02    -0.8432E+02    -0.8408E+02    -0.8384E+02    -0.8358E+02    -0.8330E+02    -0.8302E+02    -0.8272E+02    -0.8241E+02    -0.8209E+02    -0.8176E+02    -0.8142E+02    -0.8106E+02    -0.8070E+02    -0.8033E+02    -0.7995E+02    -0.7957E+02    -0.7919E+02    -0.7881E+02    -0.7844E+02    -0.7808E+02    -0.7773E+02    -0.7739E+02    -0.7708E+02    -0.7679E+02    -0.7653E+02    -0.7630E+02    -0.7611E+02    -0.7596E+02    -0.7585E+02    -0.7578E+02    -0.7576E+02    -0.7578E+02    -0.7585E+02    -0.7596E+02    -0.7611E+02    -0.7630E+02    -0.7653E+02    -0.7679E+02    -0.7708E+02    -0.7739E+02    -0.7772E+02    -0.7807E+02    -0.7844E+02    -0.7881E+02    -0.7919E+02    -0.7957E+02    -0.7994E+02    -0.8032E+02    -0.8069E+02    -0.8105E+02    -0.8141E+02    -0.8175E+02    -0.8208E+02    -0.8240E+02    -0.8271E+02    -0.8300E+02    -0.8329E+02    -0.8356E+02    -0.8381E+02    -0.8406E+02    -0.8429E+02    -0.8452E+02    -0.8473E+02    -0.8493E+02    -0.8512E+02    -0.8530E+02    -0.8547E+02    -0.8563E+02    -0.8579E+02    -0.8593E+02    -0.8607E+02    -0.8620E+02    -0.8632E+02    -0.8643E+02    -0.8653E+02    -0.8662E+02    -0.8670E+02    -0.8677E+02    -0.8681E+02    -0.8684E+02    -0.8684E+02
    -0.8680E+02    -0.8680E+02    -0.8677E+02    -0.8672E+02    -0.8665E+02    -0.8656E+02    -0.8646E+02    -0.8636E+02    -0.8624E+02    -0.8611E+02    -0.8598E+02    -0.8583E+02    -0.8568E+02    -0.8552E+02    -0.8536E+02    -0.8519E+02    -0.8500E+02    -0.8481E+02    -0.8461E+02    -0.8441E+02    -0.8419E+02    -0.8397E+02    -0.8373E+02    -0.8349E+02    -0.8324E+02    -0.8298E+02    -0.8271E+02    -0.8243E+02    -0.8214E+02    -0.8185E+02    -0.8155E+02    -0.8125E+02    -0.8094E+02    -0.8063E+02    -0.8032E+02    -0.8002E+02    -0.7971E+02    -0.7942E+02    -0.7913E+02    -0.7885E+02    -0.7859E+02    -0.7835E+02    -0.7813E+02    -0.7793E+02    -0.7776E+02    -0.7761E+02    -0.7749E+02    -0.7741E+02    -0.7736E+02    -0.7734E+02    -0.7736E+02    -0.7741E+02    -0.7749E+02    -0.7761E+02    -0.7775E+02    -0.7793E+02    -0.7812E+02    -0.7835E+02    -0.7859E+02    -0.7885E+02    -0.7912E+02    -0.7941E+02    -0.7971E+02    -0.8001E+02    -0.8031E+02    -0.8062E+02    -0.8093E+02    -0.8124E+02    -0.8154E+02    -0.8184E+02    -0.8213E+02    -0.8241E+02    -0.8269E+02    -0.8296E+02    -0.8322E+02    -0.8347E+02    -0.8371E+02    -0.8394E+02    -0.8416E+02    -0.8438E+02    -0.8458E+02    -0.8478E+02    -0.8497E+02    -0.8515E+02    -0.8532E+02    -0.8548E+02    -0.8564E+02    -0.8579E+02    -0.8593E+02    -0.8606E+02    -0.8619E+02    -0.8631E+02    -0.8642E+02    -0.8652E+02    -0.8661E+02    -0.8669E+02    -0.8676E+02    -0.8680E+02    -0.8683E+02    -0.8683E+02
    -0.8680E+02    -0.8680E+02    -0.8677E+02    -0.8672E+02    -0.8665E+02    -0.8657E+02    -0.8647E+02    -0.8636E+02    -0.8625E+02    -0.8612E+02    -0.8599E+02    -0.8586E+02    -0.8571E+02    -0.8556E+02    -0.8540E+02    -0.8524E+02    -0.8507E+02    -0.8489E+02    -0.8471E+02    -0.8452E+02    -0.8432E+02    -0.8411E+02    -0.8390E+02    -0.8368E+02    -0.8346E+02    -0.8323E+02    -0.8299E+02    -0.8275E+02    -0.8250E+02    -0.8225E+02    -0.8200E+02    -0.8174E+02    -0.8149E+02    -0.8123E+02    -0.8097E+02    -0.8072E+02    -0.8048E+02    -0.8024E+02    -0.8001E+02    -0.7979E+02    -0.7958E+02    -0.7939E+02    -0.7921E+02    -0.7905E+02    -0.7892E+02    -0.7880E+02    -0.7871E+02    -0.7865E+02    -0.7861E+02    -0.7860E+02    -0.7861E+02    -0.7865E+02    -0.7871E+02    -0.7880E+02    -0.7891E+02    -0.7905E+02    -0.7921E+02    -0.7938E+02    -0.7957E+02    -0.7978E+02    -0.8000E+02    -0.8023E+02    -0.8047E+02    -0.8071E+02    -0.8096E+02    -0.8122E+02    -0.8147E+02    -0.8173E+02    -0.8198E+02    -0.8224E+02    -0.8249E+02    -0.8273E+02    -0.8297E+02    -0.8321E+02    -0.8343E+02    -0.8366E+02    -0.8387E+02    -0.8408E+02    -0.8429E+02    -0.8448E+02    -0.8467E+02    -0.8485E+02    -0.8503E+02    -0.8520E+02    -0.8536E+02    -0.8551E+02    -0.8566E+02    -0.8581E+02    -0.8594E+02    -0.8607E+02    -0.8620E+02    -0.8631E+02    -0.8642E+02    -0.8652E+02    -0.8661E+02    -0.8669E+02    -0.8676E+02    -0.8680E+02    -0.8683E+02    -0.8683E+02
    -0.8680E+02    -0.8680E+02    -0.8678E+02    -0.8673E+02    -0.8666E+02    -0.8658E+02    -0.8648E+02    -0.8638E+02    -0.8627E+02    -0.8615E+02    -0.8602E+02    -0.8589E+02    -0.8575E+02    -0.8561E+02    -0.8546E+02    -0.8531E+02    -0.8515E+02    -0.8498E+02    -0.8481E+02    -0.8464E+02    -0.8446E+02    -0.8427E+02    -0.8408E+02    -0.8388E+02    -0.8368E+02    -0.8348E+02    -0.8327E+02    -0.8306E+02    -0.8285E+02    -0.8263E+02    -0.8241E+02    -0.8219E+02    -0.8198E+02    -0.8176E+02    -0.8155E+02    -0.8134E+02    -0.8113E+02    -0.8094E+02    -0.8075E+02    -0.8057E+02    -0.8040E+02    -0.8025E+02    -0.8010E+02    -0.7998E+02    -0.7987E+02    -0.7978E+02    -0.7971E+02    -0.7966E+02    -0.7963E+02    -0.7962E+02    -0.7963E+02    -0.7966E+02    -0.7971E+02    -0.7978E+02    -0.7987E+02    -0.7997E+02    -0.8010E+02    -0.8024E+02    -0.8039E+02    -0.8056E+02    -0.8074E+02    -0.8093E+02    -0.8112E+02    -0.8133E+02    -0.8153E+02    -0.8175E+02    -0.8196E+02    -0.8218E+02    -0.8239E+02    -0.8261E+02    -0.8282E+02    -0.8304E+02    -0.8325E+02    -0.8345E+02    -0.8366E+02    -0.8385E+02    -0.8405E+02    -0.8424E+02    -0.8442E+02    -0.8460E+02    -0.8477E+02    -0.8494E+02    -0.8510E+02    -0.8526E+02    -0.8541E+02    -0.8556E+02    -0.8570E+02    -0.8584E+02    -0.8597E+02    -0.8610E+02    -0.8621E+02    -0.8633E+02    -0.8643E+02    -0.8653E+02    -0.8662E+02    -0.8670E+02    -0.8676E+02    -0.8681E+02    -0.8683E+02    -0.8683E+02
    -0.8682E+02    -0.8682E+02    -0.8679E+02    -0.8674E+02    -0.8668E+02    -0.8660E+02    -0.8651E+02    -0.8641E+02    -0.8630E+02    -0.8619E+02    -0.8606E+02    -0.8594E+02    -0.8581E+02    -0.8567E+02    -0.8553E+02    -0.8539E+02    -0.8524E+02    -0.8509E+02    -0.8493E+02    -0.8477E+02    -0.8460E+02    -0.8443E+02    -0.8426E+02    -0.8409E+02    -0.8391E+02    -0.8373E+02    -0.8354E+02    -0.8336E+02    -0.8317E+02    -0.8298E+02    -0.8279E+02    -0.8261E+02    -0.8242E+02    -0.8224E+02    -0.8206E+02    -0.8188E+02    -0.8171E+02    -0.8154E+02    -0.8139E+02    -0.8124E+02    -0.8110E+02    -0.8097E+02    -0.8086E+02    -0.8076E+02    -0.8067E+02    -0.8060E+02    -0.8054E+02    -0.8050E+02    -0.8047E+02    -0.8046E+02    -0.8047E+02    -0.8049E+02    -0.8054E+02    -0.8059E+02    -0.8066E+02    -0.8075E+02    -0.8085E+02    -0.8097E+02    -0.8109E+02    -0.8123E+02    -0.8138E+02    -0.8153E+02    -0.8170E+02    -0.8187E+02    -0.8204E+02    -0.8222E+02    -0.8240E+02    -0.8259E+02    -0.8277E+02    -0.8296E+02    -0.8315E+02    -0.8333E+02    -0.8351E+02    -0.8370E+02    -0.8388E+02    -0.8405E+02    -0.8423E+02    -0.8440E+02    -0.8457E+02    -0.8473E+02    -0.8489E+02    -0.8504E+02    -0.8519E+02    -0.8534E+02    -0.8548E+02    -0.8562E+02    -0.8576E+02    -0.8588E+02    -0.8601E+02    -0.8613E+02    -0.8624E+02    -0.8635E+02    -0.8645E+02    -0.8655E+02    -0.8663E+02    -0.8671E+02    -0.8677E+02    -0.8682E+02    -0.8684E+02    -0.8684E+02
    -0.8683E+02    -0.8683E+02    -0.8681E+02    -0.8676E+02    -0.8670E+02    -0.8662E+02    -0.8653E+02    -0.8644E+02    -0.8634E+02    -0.8623E+02    -0.8611E+02    -0.8599E+02    -0.8587E+02    -0.8574E+02    -0.8561E+02    -0.8548E+02    -0.8534E+02    -0.8520E+02    -0.8505E+02    -0.8490E+02    -0.8475E+02    -0.8460E+02    -0.8444E+02    -0.8429E+02    -0.8412E+02    -0.8396E+02    -0.8380E+02    -0.8364E+02    -0.8347E+02    -0.8331E+02    -0.8314E+02    -0.8298E+02    -0.8282E+02    -0.8266E+02    -0.8251E+02    -0.8236E+02    -0.8222E+02    -0.8208E+02    -0.8195E+02    -0.8182E+02    -0.8171E+02    -0.8160E+02    -0.8151E+02    -0.8142E+02    -0.8135E+02    -0.8129E+02    -0.8124E+02    -0.8121E+02    -0.8119E+02    -0.8118E+02    -0.8119E+02    -0.8121E+02    -0.8124E+02    -0.8129E+02    -0.8135E+02    -0.8142E+02    -0.8150E+02    -0.8159E+02    -0.8170E+02    -0.8181E+02    -0.8194E+02    -0.8207E+02    -0.8220E+02    -0.8235E+02    -0.8249E+02    -0.8265E+02    -0.8280E+02    -0.8296E+02    -0.8312E+02    -0.8328E+02    -0.8345E+02    -0.8361E+02    -0.8377E+02    -0.8393E+02    -0.8409E+02    -0.8425E+02    -0.8441E+02    -0.8456E+02    -0.8471E+02    -0.8486E+02    -0.8501E+02    -0.8515E+02    -0.8529E+02    -0.8543E+02    -0.8556E+02    -0.8569E+02    -0.8582E+02    -0.8594E+02    -0.8606E+02    -0.8617E+02    -0.8628E+02    -0.8638E+02    -0.8648E+02    -0.8657E+02    -0.8666E+02    -0.8673E+02    -0.8679E+02    -0.8683E+02    -0.8686E+02    -0.8686E+02
    -0.8685E+02    -0.8685E+02    -0.8683E+02    -0.8678E+02    -0.8672E+02    -0.8665E+02    -0.8657E+02    -0.8648E+02    -0.8638E+02    -0.8627E+02    -0.8617E+02    -0.8605E+02    -0.8594E+02    -0.8582E+02    -0.8570E+02    -0.8557E+02    -0.8544E+02    -0.8531E+02    -0.8518E+02    -0.8504E+02    -0.8490E+02    -0.8476E+02    -0.8462E+02    -0.8448E+02    -0.8434E+02    -0.8419E+02    -0.8405E+02    -0.8390E+02    -0.8376E+02    -0.8361E+02    -0.8347E+02    -0.8333E+02    -0.8319E+02    -0.8305E+02    -0.8292E+02    -0.8279E+02    -0.8267E+02    -0.8255E+02    -0.8244E+02    -0.8234E+02    -0.8224E+02    -0.8215E+02    -0.8207E+02    -0.8200E+02    -0.8194E+02    -0.8189E+02    -0.8185E+02    -0.8182E+02    -0.8180E+02    -0.8180E+02    -0.8180E+02    -0.8182E+02    -0.8185E+02    -0.8189E+02    -0.8193E+02    -0.8199E+02    -0.8206E+02    -0.8214E+02    -0.8223E+02    -0.8233E+02    -0.8243E+02    -0.8254E+02    -0.8266E+02    -0.8278E+02    -0.8291E+02    -0.8304E+02    -0.8317E+02    -0.8331E+02    -0.8345E+02    -0.8359E+02    -0.8373E+02    -0.8388E+02    -0.8402E+02    -0.8416E+02    -0.8430E+02    -0.8445E+02    -0.8459E+02    -0.8473E+02    -0.8486E+02    -0.8500E+02    -0.8513E+02    -0.8526E+02    -0.8539E+02    -0.8552E+02    -0.8564E+02    -0.8577E+02    -0.8588E+02    -0.8600E+02    -0.8611E+02    -0.8622E+02    -0.8632E+02    -0.8642E+02    -0.8651E+02    -0.8660E+02    -0.8668E+02    -0.8675E+02    -0.8681E+02    -0.8685E+02    -0.8687E+02    -0.8687E+02
    -0.8687E+02    -0.8687E+02    -0.8685E+02    -0.8681E+02    -0.8675E+02    -0.8668E+02    -0.8660E+02    -0.8652E+02    -0.8642E+02    -0.8633E+02    -0.8622E+02    -0.8612E+02    -0.8601E+02    -0.8590E+02    -0.8578E+02    -0.8567E+02    -0.8555E+02    -0.8543E+02    -0.8530E+02    -0.8518E+02    -0.8505E+02    -0.8493E+02    -0.8480E+02    -0.8467E+02    -0.8454E+02    -0.8441E+02    -0.8428E+02    -0.8415E+02    -0.8403E+02    -0.8390E+02    -0.8377E+02    -0.8365E+02    -0.8353E+02    -0.8341E+02    -0.8330E+02    -0.8319E+02    -0.8308E+02    -0.8298E+02    -0.8288E+02    -0.8279E+02    -0.8271E+02    -0.8264E+02    -0.8257E+02    -0.8251E+02    -0.8246E+02    -0.8241E+02    -0.8238E+02    -0.8236E+02    -0.8234E+02    -0.8234E+02    -0.8234E+02    -0.8235E+02    -0.8238E+02    -0.8241E+02    -0.8245E+02    -0.8250E+02    -0.8256E+02    -0.8263E+02    -0.8270E+02    -0.8278E+02    -0.8287E+02    -0.8297E+02    -0.8306E+02    -0.8317E+02    -0.8328E+02    -0.8339E+02    -0.8351E+02    -0.8363E+02    -0.8375E+02    -0.8387E+02    -0.8400E+02    -0.8413E+02    -0.8425E+02    -0.8438E+02    -0.8451E+02    -0.8464E+02    -0.8476E+02    -0.8489E+02    -0.8501E+02    -0.8514E+02    -0.8526E+02    -0.8538E+02    -0.8550E+02    -0.8562E+02    -0.8573E+02    -0.8584E+02    -0.8595E+02    -0.8606E+02    -0.8617E+02    -0.8627E+02    -0.8637E+02    -0.8646E+02    -0.8655E+02    -0.8663E+02    -0.8671E+02    -0.8677E+02    -0.8683E+02    -0.8687E+02    -0.8689E+02    -0.8689E+02
    -0.8690E+02    -0.8690E+02    -0.8687E+02    -0.8683E+02    -0.8678E+02    -0.8671E+02    -0.8664E+02    -0.8656E+02    -0.8647E+02    -0.8638E+02    -0.8628E+02    -0.8618E+02    -0.8608E+02    -0.8598E+02    -0.8587E+02    -0.8576E+02    -0.8565E+02    -0.8554E+02    -0.8543E+02    -0.8532E+02    -0.8520E+02    -0.8509E+02    -0.8497E+02    -0.8485E+02    -0.8474E+02    -0.8462E+02    -0.8451E+02    -0.8439E+02    -0.8428E+02    -0.8417E+02    -0.8405E+02    -0.8395E+02    -0.8384E+02    -0.8374E+02    -0.8364E+02    -0.8354E+02    -0.8345E+02    -0.8336E+02    -0.8328E+02    -0.8320E+02    -0.8313E+02    -0.8307E+02    -0.8301E+02    -0.8296E+02    -0.8292E+02    -0.8288E+02    -0.8285E+02    -0.8283E+02    -0.8282E+02    -0.8281E+02    -0.8282E+02    -0.8283E+02    -0.8285E+02    -0.8287E+02    -0.8291E+02    -0.8295E+02    -0.8300E+02    -0.8306E+02    -0.8312E+02    -0.8319E+02    -0.8327E+02    -0.8335E+02    -0.8343E+02    -0.8352E+02    -0.8362E+02    -0.8372E+02    -0.8382E+02    -0.8392E+02    -0.8403E+02    -0.8414E+02    -0.8425E+02    -0.8436E+02    -0.8448E+02    -0.8459E+02    -0.8471E+02    -0.8482E+02    -0.8493E+02    -0.8505E+02    -0.8516E+02    -0.8527E+02    -0.8539E+02    -0.8550E+02    -0.8561E+02    -0.8571E+02    -0.8582E+02    -0.8593E+02    -0.8603E+02    -0.8613E+02    -0.8623E+02    -0.8632E+02    -0.8642E+02    -0.8650E+02    -0.8659E+02    -0.8667E+02    -0.8674E+02    -0.8680E+02    -0.8685E+02    -0.8689E+02    -0.8691E+02    -0.8691E+02
    -0.8692E+02    -0.8692E+02    -0.8690E+02    -0.8686E+02    -0.8681E+02    -0.8675E+02    -0.8668E+02    -0.8660E+02    -0.8652E+02    -0.8643E+02    -0.8634E+02    -0.8625E+02    -0.8616E+02    -0.8606E+02    -0.8596E+02    -0.8586E+02    -0.8576E+02    -0.8566E+02    -0.8555E+02    -0.8545E+02    -0.8535E+02    -0.8524E+02    -0.8514E+02    -0.8503E+02    -0.8493E+02    -0.8482E+02    -0.8472E+02    -0.8462E+02    -0.8451E+02    -0.8441E+02    -0.8432E+02    -0.8422E+02    -0.8413E+02    -0.8404E+02    -0.8395E+02    -0.8387E+02    -0.8379E+02    -0.8371E+02    -0.8364E+02    -0.8357E+02    -0.8351E+02    -0.8346E+02    -0.8341E+02    -0.8336E+02    -0.8332E+02    -0.8329E+02    -0.8327E+02    -0.8325E+02    -0.8324E+02    -0.8324E+02    -0.8324E+02    -0.8325E+02    -0.8326E+02    -0.8329E+02    -0.8332E+02    -0.8335E+02    -0.8340E+02    -0.8345E+02    -0.8350E+02    -0.8356E+02    -0.8363E+02    -0.8370E+02    -0.8377E+02    -0.8385E+02    -0.8393E+02    -0.8402E+02    -0.8411E+02    -0.8420E+02    -0.8429E+02    -0.8439E+02    -0.8449E+02    -0.8459E+02    -0.8469E+02    -0.8479E+02    -0.8489E+02    -0.8500E+02    -0.8510E+02    -0.8520E+02    -0.8531E+02    -0.8541E+02    -0.8551E+02    -0.8561E+02    -0.8571E+02    -0.8581E+02    -0.8591E+02    -0.8601E+02    -0.8610E+02    -0.8620E+02    -0.8629E+02    -0.8638E+02    -0.8647E+02    -0.8655E+02    -0.8663E+02    -0.8670E+02    -0.8677E+02    -0.8683E+02    -0.8688E+02    -0.8691E+02    -0.8693E+02    -0.8693E+02
    -0.8694E+02    -0.8694E+02    -0.8692E+02    -0.8689E+02    -0.8684E+02    -0.8678E+02    -0.8672E+02    -0.8664E+02    -0.8657E+02    -0.8649E+02    -0.8640E+02    -0.8632E+02    -0.8623E+02    -0.8614E+02    -0.8605E+02    -0.8596E+02    -0.8586E+02    -0.8577E+02    -0.8568E+02    -0.8558E+02    -0.8549E+02    -0.8539E+02    -0.8530E+02    -0.8520E+02    -0.8511E+02    -0.8501E+02    -0.8492E+02    -0.8483E+02    -0.8474E+02    -0.8465E+02    -0.8456E+02    -0.8448E+02    -0.8439E+02    -0.8431E+02    -0.8424E+02    -0.8416E+02    -0.8409E+02    -0.8403E+02    -0.8397E+02    -0.8391E+02    -0.8385E+02    -0.8381E+02    -0.8376E+02    -0.8372E+02    -0.8369E+02    -0.8366E+02    -0.8364E+02    -0.8363E+02    -0.8362E+02    -0.8362E+02    -0.8362E+02    -0.8363E+02    -0.8364E+02    -0.8366E+02    -0.8369E+02    -0.8372E+02    -0.8375E+02    -0.8380E+02    -0.8384E+02    -0.8390E+02    -0.8395E+02    -0.8401E+02    -0.8408E+02    -0.8415E+02    -0.8422E+02    -0.8430E+02    -0.8437E+02    -0.8445E+02    -0.8454E+02    -0.8462E+02    -0.8471E+02    -0.8480E+02    -0.8489E+02    -0.8498E+02    -0.8507E+02    -0.8517E+02    -0.8526E+02    -0.8535E+02    -0.8545E+02    -0.8554E+02    -0.8563E+02    -0.8573E+02    -0.8582E+02    -0.8591E+02    -0.8600E+02    -0.8609E+02    -0.8618E+02    -0.8627E+02    -0.8635E+02    -0.8644E+02    -0.8652E+02    -0.8659E+02    -0.8667E+02    -0.8674E+02    -0.8680E+02    -0.8686E+02    -0.8690E+02    -0.8694E+02    -0.8696E+02    -0.8696E+02
    -0.8697E+02    -0.8697E+02    -0.8695E+02    -0.8691E+02    -0.8687E+02    -0.8682E+02    -0.8675E+02    -0.8669E+02    -0.8662E+02    -0.8654E+02    -0.8646E+02    -0.8639E+02    -0.8630E+02    -0.8622E+02    -0.8614E+02    -0.8605E+02    -0.8597E+02    -0.8588E+02    -0.8579E+02    -0.8571E+02    -0.8562E+02    -0.8553E+02    -0.8545E+02    -0.8536E+02    -0.8528E+02    -0.8519E+02    -0.8511E+02    -0.8503E+02    -0.8495E+02    -0.8487E+02    -0.8479E+02    -0.8471E+02    -0.8464E+02    -0.8457E+02    -0.8450E+02    -0.8444E+02    -0.8438E+02    -0.8432E+02    -0.8426E+02    -0.8421E+02    -0.8417E+02    -0.8412E+02    -0.8409E+02    -0.8405E+02    -0.8403E+02    -0.8400E+02    -0.8398E+02    -0.8397E+02    -0.8396E+02    -0.8396E+02    -0.8396E+02    -0.8397E+02    -0.8398E+02    -0.8400E+02    -0.8402E+02    -0.8405E+02    -0.8408E+02    -0.8412E+02    -0.8416E+02    -0.8420E+02    -0.8425E+02    -0.8430E+02    -0.8436E+02    -0.8442E+02    -0.8449E+02    -0.8455E+02    -0.8462E+02    -0.8469E+02    -0.8477E+02    -0.8484E+02    -0.8492E+02    -0.8500E+02    -0.8508E+02    -0.8516E+02    -0.8525E+02    -0.8533E+02    -0.8541E+02    -0.8550E+02    -0.8558E+02    -0.8567E+02    -0.8575E+02    -0.8584E+02    -0.8592E+02    -0.8601E+02    -0.8609E+02    -0.8617E+02    -0.8626E+02    -0.8634E+02    -0.8641E+02    -0.8649E+02    -0.8657E+02    -0.8664E+02    -0.8671E+02    -0.8677E+02    -0.8683E+02    -0.8688E+02    -0.8693E+02    -0.8696E+02    -0.8698E+02    -0.8698E+02
    -0.8699E+02    -0.8699E+02    -0.8697E+02    -0.8694E+02    -0.8690E+02    -0.8685E+02    -0.8679E+02    -0.8673E+02    -0.8667E+02    -0.8660E+02    -0.8652E+02    -0.8645E+02    -0.8638E+02    -0.8630E+02    -0.8622E+02    -0.8614E+02    -0.8607E+02    -0.8599E+02    -0.8591E+02    -0.8583E+02    -0.8575E+02    -0.8567E+02    -0.8559E+02    -0.8552E+02    -0.8544E+02    -0.8536E+02    -0.8529E+02    -0.8521E+02    -0.8514E+02    -0.8507E+02    -0.8500E+02    -0.8494E+02    -0.8487E+02    -0.8481E+02    -0.8475E+02    -0.8469E+02    -0.8464E+02    -0.8459E+02    -0.8454E+02    -0.8449E+02    -0.8445E+02    -0.8442E+02    -0.8438E+02    -0.8435E+02    -0.8433E+02    -0.8431E+02    -0.8429E+02    -0.8428E+02    -0.8427E+02    -0.8427E+02    -0.8427E+02    -0.8428E+02    -0.8429E+02    -0.8430E+02    -0.8432E+02    -0.8435E+02    -0.8438E+02    -0.8441E+02    -0.8444E+02    -0.8448E+02    -0.8453E+02    -0.8457E+02    -0.8462E+02    -0.8468E+02    -0.8473E+02    -0.8479E+02    -0.8485E+02    -0.8492E+02    -0.8498E+02    -0.8505E+02    -0.8512E+02    -0.8519E+02    -0.8526E+02    -0.8533E+02    -0.8541E+02    -0.8548E+02    -0.8556E+02    -0.8564E+02    -0.8571E+02    -0.8579E+02    -0.8587E+02    -0.8595E+02    -0.8602E+02    -0.8610E+02    -0.8618E+02    -0.8625E+02    -0.8633E+02    -0.8640E+02    -0.8648E+02    -0.8655E+02    -0.8662E+02    -0.8669E+02    -0.8675E+02    -0.8681E+02    -0.8686E+02    -0.8691E+02    -0.8695E+02    -0.8699E+02    -0.8700E+02    -0.8700E+02
    -0.8702E+02    -0.8702E+02    -0.8700E+02    -0.8697E+02    -0.8693E+02    -0.8688E+02    -0.8683E+02    -0.8677E+02    -0.8671E+02    -0.8665E+02    -0.8658E+02    -0.8652E+02    -0.8645E+02    -0.8638E+02    -0.8630E+02    -0.8623E+02    -0.8616E+02    -0.8609E+02    -0.8602E+02    -0.8595E+02    -0.8587E+02    -0.8580E+02    -0.8573E+02    -0.8566E+02    -0.8559E+02    -0.8552E+02    -0.8546E+02    -0.8539E+02    -0.8533E+02    -0.8526E+02    -0.8520E+02    -0.8514E+02    -0.8509E+02    -0.8503E+02    -0.8498E+02    -0.8493E+02    -0.8488E+02    -0.8483E+02    -0.8479E+02    -0.8475E+02    -0.8472E+02    -0.8468E+02    -0.8465E+02    -0.8463E+02    -0.8461E+02    -0.8459E+02    -0.8457E+02    -0.8456E+02    -0.8456E+02    -0.8456E+02    -0.8456E+02    -0.8456E+02    -0.8457E+02    -0.8458E+02    -0.8460E+02    -0.8462E+02    -0.8465E+02    -0.8468E+02    -0.8471E+02    -0.8474E+02    -0.8478E+02    -0.8482E+02    -0.8486E+02    -0.8491E+02    -0.8496E+02    -0.8501E+02    -0.8507E+02    -0.8512E+02    -0.8518E+02    -0.8524E+02    -0.8530E+02    -0.8537E+02    -0.8543E+02    -0.8550E+02    -0.8556E+02    -0.8563E+02    -0.8570E+02    -0.8577E+02    -0.8584E+02    -0.8591E+02    -0.8598E+02    -0.8605E+02    -0.8612E+02    -0.8619E+02    -0.8626E+02    -0.8633E+02    -0.8640E+02    -0.8647E+02    -0.8654E+02    -0.8660E+02    -0.8667E+02    -0.8673E+02    -0.8679E+02    -0.8685E+02    -0.8690E+02    -0.8694E+02    -0.8698E+02    -0.8701E+02    -0.8702E+02    -0.8702E+02
    -0.8704E+02    -0.8704E+02    -0.8702E+02    -0.8700E+02    -0.8696E+02    -0.8692E+02    -0.8687E+02    -0.8682E+02    -0.8676E+02    -0.8670E+02    -0.8664E+02    -0.8658E+02    -0.8651E+02    -0.8645E+02    -0.8639E+02    -0.8632E+02    -0.8625E+02    -0.8619E+02    -0.8612E+02    -0.8606E+02    -0.8599E+02    -0.8593E+02    -0.8586E+02    -0.8580E+02    -0.8574E+02    -0.8568E+02    -0.8562E+02    -0.8556E+02    -0.8550E+02    -0.8544E+02    -0.8539E+02    -0.8534E+02    -0.8529E+02    -0.8524E+02    -0.8519E+02    -0.8514E+02    -0.8510E+02    -0.8506E+02    -0.8502E+02    -0.8499E+02    -0.8496E+02    -0.8493E+02    -0.8490E+02    -0.8488E+02    -0.8486E+02    -0.8485E+02    -0.8483E+02    -0.8483E+02    -0.8482E+02    -0.8482E+02    -0.8482E+02    -0.8482E+02    -0.8483E+02    -0.8484E+02    -0.8486E+02    -0.8488E+02    -0.8490E+02    -0.8492E+02    -0.8495E+02    -0.8498E+02    -0.8501E+02    -0.8505E+02    -0.8509E+02    -0.8513E+02    -0.8517E+02    -0.8522E+02    -0.8527E+02    -0.8532E+02    -0.8537E+02    -0.8542E+02    -0.8548E+02    -0.8553E+02    -0.8559E+02    -0.8565E+02    -0.8571E+02    -0.8577E+02    -0.8583E+02    -0.8590E+02    -0.8596E+02    -0.8602E+02    -0.8609E+02    -0.8615E+02    -0.8622E+02    -0.8628E+02    -0.8635E+02    -0.8641E+02    -0.8647E+02    -0.8654E+02    -0.8660E+02    -0.8666E+02    -0.8672E+02    -0.8678E+02    -0.8683E+02    -0.8688E+02    -0.8693E+02    -0.8697E+02    -0.8701E+02    -0.8703E+02    -0.8705E+02    -0.8705E+02
    -0.8706E+02    -0.8706E+02    -0.8705E+02    -0.8702E+02    -0.8699E+02    -0.8695E+02    -0.8691E+02    -0.8686E+02    -0.8681E+02    -0.8675E+02    -0.8670E+02    -0.8664E+02    -0.8658E+02    -0.8652E+02    -0.8646E+02    -0.8640E+02    -0.8634E+02    -0.8628E+02    -0.8623E+02    -0.8617E+02    -0.8611E+02    -0.8605E+02    -0.8599E+02    -0.8593E+02    -0.8588E+02    -0.8582E+02    -0.8577E+02    -0.8572E+02    -0.8566E+02    -0.8561E+02    -0.8557E+02    -0.8552E+02    -0.8547E+02    -0.8543E+02    -0.8539E+02    -0.8535E+02    -0.8531E+02    -0.8528E+02    -0.8524E+02    -0.8521E+02    -0.8518E+02    -0.8516E+02    -0.8514E+02    -0.8512E+02    -0.8510E+02    -0.8509E+02    -0.8507E+02    -0.8507E+02    -0.8506E+02    -0.8506E+02    -0.8506E+02    -0.8507E+02    -0.8507E+02    -0.8508E+02    -0.8510E+02    -0.8511E+02    -0.8513E+02    -0.8515E+02    -0.8518E+02    -0.8520E+02    -0.8523E+02    -0.8526E+02    -0.8530E+02    -0.8533E+02    -0.8537E+02    -0.8541E+02    -0.8546E+02    -0.8550E+02    -0.8555E+02    -0.8559E+02    -0.8564E+02    -0.8569E+02    -0.8575E+02    -0.8580E+02    -0.8585E+02    -0.8591E+02    -0.8596E+02    -0.8602E+02    -0.8608E+02    -0.8613E+02    -0.8619E+02    -0.8625E+02    -0.8631E+02    -0.8637E+02    -0.8643E+02    -0.8648E+02    -0.8654E+02    -0.8660E+02    -0.8666E+02    -0.8671E+02    -0.8677E+02    -0.8682E+02    -0.8687E+02    -0.8692E+02    -0.8696E+02    -0.8700E+02    -0.8703E+02    -0.8706E+02    -0.8707E+02    -0.8707E+02
    -0.8708E+02    -0.8708E+02    -0.8707E+02    -0.8705E+02    -0.8702E+02    -0.8698E+02    -0.8694E+02    -0.8690E+02    -0.8685E+02    -0.8680E+02    -0.8675E+02    -0.8670E+02    -0.8665E+02    -0.8659E+02    -0.8654E+02    -0.8648E+02    -0.8643E+02    -0.8638E+02    -0.8632E+02    -0.8627E+02    -0.8622E+02    -0.8616E+02    -0.8611E+02    -0.8606E+02    -0.8601E+02    -0.8596E+02    -0.8591E+02    -0.8587E+02    -0.8582E+02    -0.8578E+02    -0.8573E+02    -0.8569E+02    -0.8565E+02    -0.8561E+02    -0.8557E+02    -0.8554E+02    -0.8551E+02    -0.8547E+02    -0.8545E+02    -0.8542E+02    -0.8539E+02    -0.8537E+02    -0.8535E+02    -0.8533E+02    -0.8532E+02    -0.8531E+02    -0.8530E+02    -0.8529E+02    -0.8529E+02    -0.8528E+02    -0.8529E+02    -0.8529E+02    -0.8530E+02    -0.8530E+02    -0.8532E+02    -0.8533E+02    -0.8535E+02    -0.8536E+02    -0.8539E+02    -0.8541E+02    -0.8544E+02    -0.8546E+02    -0.8549E+02    -0.8553E+02    -0.8556E+02    -0.8560E+02    -0.8563E+02    -0.8567E+02    -0.8571E+02    -0.8576E+02    -0.8580E+02    -0.8585E+02    -0.8589E+02    -0.8594E+02    -0.8599E+02    -0.8604E+02    -0.8609E+02    -0.8614E+02    -0.8619E+02    -0.8624E+02    -0.8629E+02    -0.8634E+02    -0.8640E+02    -0.8645E+02    -0.8650E+02    -0.8656E+02    -0.8661E+02    -0.8666E+02    -0.8671E+02    -0.8676E+02    -0.8681E+02    -0.8686E+02    -0.8691E+02    -0.8695E+02    -0.8699E+02    -0.8703E+02    -0.8706E+02    -0.8708E+02    -0.8709E+02    -0.8709E+02
    -0.8711E+02    -0.8711E+02    -0.8709E+02    -0.8707E+02    -0.8705E+02    -0.8701E+02    -0.8698E+02    -0.8694E+02    -0.8689E+02    -0.8685E+02    -0.8680E+02    -0.8676E+02    -0.8671E+02    -0.8666E+02    -0.8661E+02    -0.8656E+02    -0.8651E+02    -0.8646E+02    -0.8642E+02    -0.8637E+02    -0.8632E+02    -0.8627E+02    -0.8623E+02    -0.8618E+02    -0.8614E+02    -0.8609E+02    -0.8605E+02    -0.8601E+02    -0.8597E+02    -0.8593E+02    -0.8589E+02    -0.8585E+02    -0.8582E+02    -0.8578E+02    -0.8575E+02    -0.8572E+02    -0.8569E+02    -0.8566E+02    -0.8564E+02    -0.8561E+02    -0.8559E+02    -0.8557E+02    -0.8555E+02    -0.8554E+02    -0.8552E+02    -0.8551E+02    -0.8551E+02    -0.8550E+02    -0.8550E+02    -0.8549E+02    -0.8549E+02    -0.8550E+02    -0.8550E+02    -0.8551E+02    -0.8552E+02    -0.8553E+02    -0.8555E+02    -0.8556E+02    -0.8558E+02    -0.8560E+02    -0.8563E+02    -0.8565E+02    -0.8568E+02    -0.8571E+02    -0.8574E+02    -0.8577E+02    -0.8580E+02    -0.8584E+02    -0.8587E+02    -0.8591E+02    -0.8595E+02    -0.8599E+02    -0.8603E+02    -0.8607E+02    -0.8611E+02    -0.8616E+02    -0.8620E+02    -0.8625E+02    -0.8629E+02    -0.8634E+02    -0.8639E+02    -0.8644E+02    -0.8648E+02    -0.8653E+02    -0.8658E+02    -0.8663E+02    -0.8667E+02    -0.8672E+02    -0.8677E+02    -0.8681E+02    -0.8686E+02    -0.8690E+02    -0.8694E+02    -0.8698E+02    -0.8702E+02    -0.8705E+02    -0.8708E+02    -0.8710E+02    -0.8711E+02    -0.8711E+02
    -0.8713E+02    -0.8713E+02    -0.8712E+02    -0.8710E+02    -0.8707E+02    -0.8704E+02    -0.8701E+02    -0.8697E+02    -0.8693E+02    -0.8689E+02    -0.8685E+02    -0.8681E+02    -0.8677E+02    -0.8672E+02    -0.8668E+02    -0.8664E+02    -0.8659E+02    -0.8655E+02    -0.8651E+02    -0.8646E+02    -0.8642E+02    -0.8638E+02    -0.8634E+02    -0.8630E+02    -0.8626E+02    -0.8622E+02    -0.8618E+02    -0.8614E+02    -0.8611E+02    -0.8607E+02    -0.8604E+02    -0.8600E+02    -0.8597E+02    -0.8594E+02    -0.8591E+02    -0.8589E+02    -0.8586E+02    -0.8584E+02    -0.8581E+02    -0.8579E+02    -0.8577E+02    -0.8576E+02    -0.8574E+02    -0.8573E+02    -0.8572E+02    -0.8571E+02    -0.8570E+02    -0.8569E+02    -0.8569E+02    -0.8569E+02    -0.8569E+02    -0.8569E+02    -0.8570E+02    -0.8570E+02    -0.8571E+02    -0.8572E+02    -0.8574E+02    -0.8575E+02    -0.8577E+02    -0.8579E+02    -0.8581E+02    -0.8583E+02    -0.8585E+02    -0.8588E+02    -0.8590E+02    -0.8593E+02    -0.8596E+02    -0.8599E+02    -0.8602E+02    -0.8605E+02    -0.8609E+02    -0.8612E+02    -0.8616E+02    -0.8620E+02    -0.8624E+02    -0.8628E+02    -0.8632E+02    -0.8636E+02    -0.8640E+02    -0.8644E+02    -0.8648E+02    -0.8652E+02    -0.8657E+02    -0.8661E+02    -0.8665E+02    -0.8669E+02    -0.8674E+02    -0.8678E+02    -0.8682E+02    -0.8686E+02    -0.8690E+02    -0.8694E+02    -0.8698E+02    -0.8702E+02    -0.8705E+02    -0.8708E+02    -0.8710E+02    -0.8712E+02    -0.8713E+02    -0.8713E+02
    -0.8715E+02    -0.8715E+02    -0.8714E+02    -0.8712E+02    -0.8710E+02    -0.8707E+02    -0.8704E+02    -0.8701E+02    -0.8698E+02    -0.8694E+02    -0.8690E+02    -0.8686E+02    -0.8683E+02    -0.8679E+02    -0.8675E+02    -0.8671E+02    -0.8667E+02    -0.8663E+02    -0.8659E+02    -0.8655E+02    -0.8652E+02    -0.8648E+02    -0.8644E+02    -0.8641E+02    -0.8637E+02    -0.8634E+02    -0.8630E+02    -0.8627E+02    -0.8624E+02    -0.8621E+02    -0.8618E+02    -0.8615E+02    -0.8612E+02    -0.8609E+02    -0.8607E+02    -0.8605E+02    -0.8602E+02    -0.8600E+02    -0.8598E+02    -0.8596E+02    -0.8595E+02    -0.8593E+02    -0.8592E+02    -0.8591E+02    -0.8590E+02    -0.8589E+02    -0.8588E+02    -0.8588E+02    -0.8587E+02    -0.8587E+02    -0.8587E+02    -0.8588E+02    -0.8588E+02    -0.8589E+02    -0.8589E+02    -0.8590E+02    -0.8591E+02    -0.8593E+02    -0.8594E+02    -0.8596E+02    -0.8597E+02    -0.8599E+02    -0.8601E+02    -0.8604E+02    -0.8606E+02    -0.8608E+02    -0.8611E+02    -0.8614E+02    -0.8616E+02    -0.8619E+02    -0.8622E+02    -0.8625E+02    -0.8629E+02    -0.8632E+02    -0.8635E+02    -0.8639E+02    -0.8642E+02    -0.8646E+02    -0.8650E+02    -0.8653E+02    -0.8657E+02    -0.8661E+02    -0.8664E+02    -0.8668E+02    -0.8672E+02    -0.8676E+02    -0.8680E+02    -0.8684E+02    -0.8687E+02    -0.8691E+02    -0.8695E+02    -0.8698E+02    -0.8702E+02    -0.8705E+02    -0.8708E+02    -0.8710E+02    -0.8713E+02    -0.8714E+02    -0.8715E+02    -0.8715E+02
    -0.8717E+02    -0.8717E+02    -0.8716E+02    -0.8714E+02    -0.8712E+02    -0.8710E+02    -0.8707E+02    -0.8705E+02    -0.8701E+02    -0.8698E+02    -0.8695E+02    -0.8692E+02    -0.8688E+02    -0.8685E+02    -0.8681E+02    -0.8678E+02    -0.8674E+02    -0.8671E+02    -0.8668E+02    -0.8664E+02    -0.8661E+02    -0.8658E+02    -0.8654E+02    -0.8651E+02    -0.8648E+02    -0.8645E+02    -0.8642E+02    -0.8639E+02    -0.8637E+02    -0.8634E+02    -0.8631E+02    -0.8629E+02    -0.8626E+02    -0.8624E+02    -0.8622E+02    -0.8620E+02    -0.8618E+02    -0.8616E+02    -0.8614E+02    -0.8613E+02    -0.8611E+02    -0.8610E+02    -0.8609E+02    -0.8608E+02    -0.8607E+02    -0.8606E+02    -0.8606E+02    -0.8605E+02    -0.8605E+02    -0.8605E+02    -0.8605E+02    -0.8605E+02    -0.8605E+02    -0.8606E+02    -0.8606E+02    -0.8607E+02    -0.8608E+02    -0.8609E+02    -0.8611E+02    -0.8612E+02    -0.8613E+02    -0.8615E+02    -0.8617E+02    -0.8619E+02    -0.8621E+02    -0.8623E+02    -0.8625E+02    -0.8627E+02    -0.8630E+02    -0.8632E+02    -0.8635E+02    -0.8638E+02    -0.8641E+02    -0.8644E+02    -0.8647E+02    -0.8650E+02    -0.8653E+02    -0.8656E+02    -0.8659E+02    -0.8662E+02    -0.8665E+02    -0.8669E+02    -0.8672E+02    -0.8676E+02    -0.8679E+02    -0.8682E+02    -0.8686E+02    -0.8689E+02    -0.8692E+02    -0.8696E+02    -0.8699E+02    -0.8702E+02    -0.8705E+02    -0.8708E+02    -0.8711E+02    -0.8713E+02    -0.8715E+02    -0.8716E+02    -0.8717E+02    -0.8717E+02
    -0.8719E+02    -0.8719E+02    -0.8718E+02    -0.8717E+02    -0.8715E+02    -0.8713E+02    -0.8710E+02    -0.8708E+02    -0.8705E+02    -0.8702E+02    -0.8700E+02    -0.8697E+02    -0.8694E+02    -0.8691E+02    -0.8688E+02    -0.8685E+02    -0.8682E+02    -0.8679E+02    -0.8676E+02    -0.8673E+02    -0.8670E+02    -0.8667E+02    -0.8664E+02    -0.8661E+02    -0.8659E+02    -0.8656E+02    -0.8654E+02    -0.8651E+02    -0.8649E+02    -0.8646E+02    -0.8644E+02    -0.8642E+02    -0.8640E+02    -0.8638E+02    -0.8636E+02    -0.8634E+02    -0.8632E+02    -0.8631E+02    -0.8629E+02    -0.8628E+02    -0.8627E+02    -0.8626E+02    -0.8625E+02    -0.8624E+02    -0.8623E+02    -0.8622E+02    -0.8622E+02    -0.8622E+02    -0.8621E+02    -0.8621E+02    -0.8621E+02    -0.8621E+02    -0.8622E+02    -0.8622E+02    -0.8623E+02    -0.8623E+02    -0.8624E+02    -0.8625E+02    -0.8626E+02    -0.8627E+02    -0.8629E+02    -0.8630E+02    -0.8632E+02    -0.8633E+02    -0.8635E+02    -0.8637E+02    -0.8639E+02    -0.8641E+02    -0.8643E+02    -0.8645E+02    -0.8647E+02    -0.8650E+02    -0.8652E+02    -0.8655E+02    -0.8657E+02    -0.8660E+02    -0.8663E+02    -0.8665E+02    -0.8668E+02    -0.8671E+02    -0.8674E+02    -0.8677E+02    -0.8680E+02    -0.8683E+02    -0.8685E+02    -0.8688E+02    -0.8691E+02    -0.8694E+02    -0.8697E+02    -0.8700E+02    -0.8703E+02    -0.8706E+02    -0.8708E+02    -0.8711E+02    -0.8713E+02    -0.8715E+02    -0.8717E+02    -0.8718E+02    -0.8719E+02    -0.8719E+02
    -0.8721E+02    -0.8721E+02    -0.8720E+02    -0.8719E+02    -0.8717E+02    -0.8716E+02    -0.8713E+02    -0.8711E+02    -0.8709E+02    -0.8707E+02    -0.8704E+02    -0.8701E+02    -0.8699E+02    -0.8696E+02    -0.8694E+02    -0.8691E+02    -0.8689E+02    -0.8686E+02    -0.8683E+02    -0.8681E+02    -0.8678E+02    -0.8676E+02    -0.8674E+02    -0.8671E+02    -0.8669E+02    -0.8667E+02    -0.8664E+02    -0.8662E+02    -0.8660E+02    -0.8658E+02    -0.8656E+02    -0.8654E+02    -0.8653E+02    -0.8651E+02    -0.8649E+02    -0.8648E+02    -0.8646E+02    -0.8645E+02    -0.8644E+02    -0.8643E+02    -0.8642E+02    -0.8641E+02    -0.8640E+02    -0.8639E+02    -0.8638E+02    -0.8638E+02    -0.8637E+02    -0.8637E+02    -0.8637E+02    -0.8637E+02    -0.8637E+02    -0.8637E+02    -0.8637E+02    -0.8638E+02    -0.8638E+02    -0.8639E+02    -0.8639E+02    -0.8640E+02    -0.8641E+02    -0.8642E+02    -0.8643E+02    -0.8644E+02    -0.8646E+02    -0.8647E+02    -0.8649E+02    -0.8650E+02    -0.8652E+02    -0.8653E+02    -0.8655E+02    -0.8657E+02    -0.8659E+02    -0.8661E+02    -0.8663E+02    -0.8665E+02    -0.8668E+02    -0.8670E+02    -0.8672E+02    -0.8674E+02    -0.8677E+02    -0.8679E+02    -0.8682E+02    -0.8684E+02    -0.8687E+02    -0.8689E+02    -0.8692E+02    -0.8694E+02    -0.8697E+02    -0.8700E+02    -0.8702E+02    -0.8705E+02    -0.8707E+02    -0.8709E+02    -0.8712E+02    -0.8714E+02    -0.8716E+02    -0.8718E+02    -0.8719E+02    -0.8720E+02    -0.8721E+02    -0.8721E+02
    -0.8722E+02    -0.8722E+02    -0.8722E+02    -0.8721E+02    -0.8720E+02    -0.8718E+02    -0.8716E+02    -0.8714E+02    -0.8713E+02    -0.8710E+02    -0.8708E+02    -0.8706E+02    -0.8704E+02    -0.8702E+02    -0.8700E+02    -0.8697E+02    -0.8695E+02    -0.8693E+02    -0.8691E+02    -0.8689E+02    -0.8687E+02    -0.8685E+02    -0.8683E+02    -0.8681E+02    -0.8679E+02    -0.8677E+02    -0.8675E+02    -0.8673E+02    -0.8671E+02    -0.8670E+02    -0.8668E+02    -0.8666E+02    -0.8665E+02    -0.8664E+02    -0.8662E+02    -0.8661E+02    -0.8660E+02    -0.8659E+02    -0.8657E+02    -0.8657E+02    -0.8656E+02    -0.8655E+02    -0.8654E+02    -0.8654E+02    -0.8653E+02    -0.8653E+02    -0.8652E+02    -0.8652E+02    -0.8652E+02    -0.8652E+02    -0.8652E+02    -0.8652E+02    -0.8652E+02    -0.8652E+02    -0.8653E+02    -0.8653E+02    -0.8654E+02    -0.8654E+02    -0.8655E+02    -0.8656E+02    -0.8657E+02    -0.8658E+02    -0.8659E+02    -0.8660E+02    -0.8662E+02    -0.8663E+02    -0.8664E+02    -0.8666E+02    -0.8667E+02    -0.8669E+02    -0.8670E+02    -0.8672E+02    -0.8674E+02    -0.8676E+02    -0.8677E+02    -0.8679E+02    -0.8681E+02    -0.8683E+02    -0.8685E+02    -0.8687E+02    -0.8689E+02    -0.8692E+02    -0.8694E+02    -0.8696E+02    -0.8698E+02    -0.8700E+02    -0.8702E+02    -0.8705E+02    -0.8707E+02    -0.8709E+02    -0.8711E+02    -0.8713E+02    -0.8715E+02    -0.8717E+02    -0.8718E+02    -0.8720E+02    -0.8721E+02    -0.8722E+02    -0.8723E+02    -0.8723E+02
    -0.8724E+02    -0.8724E+02    -0.8724E+02    -0.8723E+02    -0.8722E+02    -0.8721E+02    -0.8719E+02    -0.8718E+02    -0.8716E+02    -0.8714E+02    -0.8713E+02    -0.8711E+02    -0.8709E+02    -0.8707E+02    -0.8705E+02    -0.8703E+02    -0.8702E+02    -0.8700E+02    -0.8698E+02    -0.8696E+02    -0.8695E+02    -0.8693E+02    -0.8691E+02    -0.8690E+02    -0.8688E+02    -0.8686E+02    -0.8685E+02    -0.8683E+02    -0.8682E+02    -0.8681E+02    -0.8679E+02    -0.8678E+02    -0.8677E+02    -0.8676E+02    -0.8674E+02    -0.8673E+02    -0.8672E+02    -0.8671E+02    -0.8671E+02    -0.8670E+02    -0.8669E+02    -0.8668E+02    -0.8668E+02    -0.8667E+02    -0.8667E+02    -0.8667E+02    -0.8666E+02    -0.8666E+02    -0.8666E+02    -0.8666E+02    -0.8666E+02    -0.8666E+02    -0.8666E+02    -0.8666E+02    -0.8667E+02    -0.8667E+02    -0.8668E+02    -0.8668E+02    -0.8669E+02    -0.8669E+02    -0.8670E+02    -0.8671E+02    -0.8672E+02    -0.8673E+02    -0.8674E+02    -0.8675E+02    -0.8676E+02    -0.8677E+02    -0.8679E+02    -0.8680E+02    -0.8681E+02    -0.8683E+02    -0.8684E+02    -0.8685E+02    -0.8687E+02    -0.8689E+02    -0.8690E+02    -0.8692E+02    -0.8693E+02    -0.8695E+02    -0.8697E+02    -0.8699E+02    -0.8700E+02    -0.8702E+02    -0.8704E+02    -0.8706E+02    -0.8708E+02    -0.8709E+02    -0.8711E+02    -0.8713E+02    -0.8715E+02    -0.8716E+02    -0.8718E+02    -0.8719E+02    -0.8721E+02    -0.8722E+02    -0.8723E+02    -0.8724E+02    -0.8724E+02    -0.8724E+02
    -0.8726E+02    -0.8726E+02    -0.8725E+02    -0.8725E+02    -0.8724E+02    -0.8723E+02    -0.8722E+02    -0.8721E+02    -0.8719E+02    -0.8718E+02    -0.8716E+02    -0.8715E+02    -0.8714E+02    -0.8712E+02    -0.8711E+02    -0.8709E+02    -0.8708E+02    -0.8706E+02    -0.8705E+02    -0.8703E+02    -0.8702E+02    -0.8701E+02    -0.8699E+02    -0.8698E+02    -0.8697E+02    -0.8696E+02    -0.8694E+02    -0.8693E+02    -0.8692E+02    -0.8691E+02    -0.8690E+02    -0.8689E+02    -0.8688E+02    -0.8687E+02    -0.8686E+02    -0.8685E+02    -0.8684E+02    -0.8684E+02    -0.8683E+02    -0.8682E+02    -0.8682E+02    -0.8681E+02    -0.8681E+02    -0.8680E+02    -0.8680E+02    -0.8680E+02    -0.8680E+02    -0.8679E+02    -0.8679E+02    -0.8679E+02    -0.8679E+02    -0.8679E+02    -0.8679E+02    -0.8680E+02    -0.8680E+02    -0.8680E+02    -0.8681E+02    -0.8681E+02    -0.8681E+02    -0.8682E+02    -0.8683E+02    -0.8683E+02    -0.8684E+02    -0.8685E+02    -0.8686E+02    -0.8686E+02    -0.8687E+02    -0.8688E+02    -0.8689E+02    -0.8690E+02    -0.8691E+02    -0.8692E+02    -0.8694E+02    -0.8695E+02    -0.8696E+02    -0.8697E+02    -0.8699E+02    -0.8700E+02    -0.8701E+02    -0.8703E+02    -0.8704E+02    -0.8705E+02    -0.8707E+02    -0.8708E+02    -0.8710E+02    -0.8711E+02    -0.8712E+02    -0.8714E+02    -0.8715E+02    -0.8717E+02    -0.8718E+02    -0.8719E+02    -0.8721E+02    -0.8722E+02    -0.8723E+02    -0.8724E+02    -0.8725E+02    -0.8726E+02    -0.8726E+02    -0.8726E+02
    -0.8727E+02    -0.8727E+02    -0.8727E+02    -0.8727E+02    -0.8726E+02    -0.8725E+02    -0.8724E+02    -0.8723E+02    -0.8722E+02    -0.8721E+02    -0.8720E+02    -0.8719E+02    -0.8718E+02    -0.8717E+02    -0.8716E+02    -0.8715E+02    -0.8713E+02    -0.8712E+02    -0.8711E+02    -0.8710E+02    -0.8709E+02    -0.8708E+02    -0.8707E+02    -0.8706E+02    -0.8705E+02    -0.8704E+02    -0.8703E+02    -0.8702E+02    -0.8701E+02    -0.8700E+02    -0.8700E+02    -0.8699E+02    -0.8698E+02    -0.8697E+02    -0.8697E+02    -0.8696E+02    -0.8695E+02    -0.8695E+02    -0.8694E+02    -0.8694E+02    -0.8693E+02    -0.8693E+02    -0.8693E+02    -0.8692E+02    -0.8692E+02    -0.8692E+02    -0.8692E+02    -0.8692E+02    -0.8691E+02    -0.8691E+02    -0.8691E+02    -0.8691E+02    -0.8692E+02    -0.8692E+02    -0.8692E+02    -0.8692E+02    -0.8692E+02    -0.8693E+02    -0.8693E+02    -0.8694E+02    -0.8694E+02    -0.8695E+02    -0.8695E+02    -0.8696E+02    -0.8696E+02    -0.8697E+02    -0.8698E+02    -0.8698E+02    -0.8699E+02    -0.8700E+02    -0.8701E+02    -0.8702E+02    -0.8703E+02    -0.8703E+02    -0.8704E+02    -0.8705E+02    -0.8706E+02    -0.8707E+02    -0.8708E+02    -0.8709E+02    -0.8710E+02    -0.8712E+02    -0.8713E+02    -0.8714E+02    -0.8715E+02    -0.8716E+02    -0.8717E+02    -0.8718E+02    -0.8719E+02    -0.8720E+02    -0.8721E+02    -0.8722E+02    -0.8723E+02    -0.8724E+02    -0.8725E+02    -0.8726E+02    -0.8727E+02    -0.8727E+02    -0.8727E+02    -0.8727E+02
    -0.8729E+02    -0.8729E+02    -0.8728E+02    -0.8728E+02    -0.8728E+02    -0.8727E+02    -0.8726E+02    -0.8726E+02    -0.8725E+02    -0.8724E+02    -0.8723E+02    -0.8722E+02    -0.8722E+02    -0.8721E+02    -0.8720E+02    -0.8719E+02    -0.8718E+02    -0.8717E+02    -0.8717E+02    -0.8716E+02    -0.8715E+02    -0.8714E+02    -0.8713E+02    -0.8713E+02    -0.8712E+02    -0.8711E+02    -0.8711E+02    -0.8710E+02    -0.8709E+02    -0.8709E+02    -0.8708E+02    -0.8707E+02    -0.8707E+02    -0.8706E+02    -0.8706E+02    -0.8705E+02    -0.8705E+02    -0.8704E+02    -0.8704E+02    -0.8704E+02    -0.8703E+02    -0.8703E+02    -0.8703E+02    -0.8703E+02    -0.8702E+02    -0.8702E+02    -0.8702E+02    -0.8702E+02    -0.8702E+02    -0.8702E+02    -0.8702E+02    -0.8702E+02    -0.8702E+02    -0.8702E+02    -0.8702E+02    -0.8702E+02    -0.8703E+02    -0.8703E+02    -0.8703E+02    -0.8703E+02    -0.8704E+02    -0.8704E+02    -0.8705E+02    -0.8705E+02    -0.8705E+02    -0.8706E+02    -0.8706E+02    -0.8707E+02    -0.8708E+02    -0.8708E+02    -0.8709E+02    -0.8709E+02    -0.8710E+02    -0.8711E+02    -0.8712E+02    -0.8712E+02    -0.8713E+02    -0.8714E+02    -0.8714E+02    -0.8715E+02    -0.8716E+02    -0.8717E+02    -0.8718E+02    -0.8719E+02    -0.8719E+02    -0.8720E+02    -0.8721E+02    -0.8722E+02    -0.8723E+02    -0.8723E+02    -0.8724E+02    -0.8725E+02    -0.8726E+02    -0.8726E+02    -0.8727E+02    -0.8728E+02    -0.8728E+02    -0.8728E+02    -0.8729E+02    -0.8729E+02
    -0.8729E+02    -0.8729E+02    -0.8729E+02    -0.8729E+02    -0.8729E+02    -0.8728E+02    -0.8728E+02    -0.8727E+02    -0.8727E+02    -0.8726E+02    -0.8725E+02    -0.8725E+02    -0.8724E+02    -0.8723E+02    -0.8723E+02    -0.8722E+02    -0.8722E+02    -0.8721E+02    -0.8720E+02    -0.8720E+02    -0.8719E+02    -0.8718E+02    -0.8718E+02    -0.8717E+02    -0.8717E+02    -0.8716E+02    -0.8716E+02    -0.8715E+02    -0.8715E+02    -0.8714E+02    -0.8714E+02    -0.8713E+02    -0.8713E+02    -0.8712E+02    -0.8712E+02    -0.8711E+02    -0.8711E+02    -0.8711E+02    -0.8710E+02    -0.8710E+02    -0.8710E+02    -0.8710E+02    -0.8710E+02    -0.8709E+02    -0.8709E+02    -0.8709E+02    -0.8709E+02    -0.8709E+02    -0.8709E+02    -0.8709E+02    -0.8709E+02    -0.8709E+02    -0.8709E+02    -0.8709E+02    -0.8709E+02    -0.8709E+02    -0.8709E+02    -0.8710E+02    -0.8710E+02    -0.8710E+02    -0.8710E+02    -0.8711E+02    -0.8711E+02    -0.8711E+02    -0.8712E+02    -0.8712E+02    -0.8712E+02    -0.8713E+02    -0.8713E+02    -0.8714E+02    -0.8714E+02    -0.8715E+02    -0.8715E+02    -0.8716E+02    -0.8716E+02    -0.8717E+02    -0.8717E+02    -0.8718E+02    -0.8719E+02    -0.8719E+02    -0.8720E+02    -0.8720E+02    -0.8721E+02    -0.8722E+02    -0.8722E+02    -0.8723E+02    -0.8724E+02    -0.8724E+02    -0.8725E+02    -0.8726E+02    -0.8726E+02    -0.8727E+02    -0.8727E+02    -0.8728E+02    -0.8728E+02    -0.8729E+02    -0.8729E+02    -0.8729E+02    -0.8729E+02    -0.8729E+02
    -0.8729E+02    -0.8729E+02    -0.8729E+02    -0.8729E+02    -0.8729E+02    -0.8728E+02    -0.8728E+02    -0.8727E+02    -0.8727E+02    -0.8726E+02    -0.8725E+02    -0.8725E+02    -0.8724E+02    -0.8723E+02    -0.8723E+02    -0.8722E+02    -0.8722E+02    -0.8721E+02    -0.8720E+02    -0.8720E+02    -0.8719E+02    -0.8718E+02    -0.8718E+02    -0.8717E+02    -0.8717E+02    -0.8716E+02    -0.8716E+02    -0.8715E+02    -0.8715E+02    -0.8714E+02    -0.8714E+02    -0.8713E+02    -0.8713E+02    -0.8712E+02    -0.8712E+02    -0.8711E+02    -0.8711E+02    -0.8711E+02    -0.8710E+02    -0.8710E+02    -0.8710E+02    -0.8710E+02    -0.8710E+02    -0.8709E+02    -0.8709E+02    -0.8709E+02    -0.8709E+02    -0.8709E+02    -0.8709E+02    -0.8709E+02    -0.8709E+02    -0.8709E+02    -0.8709E+02    -0.8709E+02    -0.8709E+02    -0.8709E+02    -0.8709E+02    -0.8710E+02    -0.8710E+02    -0.8710E+02    -0.8710E+02    -0.8711E+02    -0.8711E+02    -0.8711E+02    -0.8712E+02    -0.8712E+02    -0.8712E+02    -0.8713E+02    -0.8713E+02    -0.8714E+02    -0.8714E+02    -0.8715E+02    -0.8715E+02    -0.8716E+02    -0.8716E+02    -0.8717E+02    -0.8717E+02    -0.8718E+02    -0.8719E+02    -0.8719E+02    -0.8720E+02    -0.8720E+02    -0.8721E+02    -0.8722E+02    -0.8722E+02    -0.8723E+02    -0.8724E+02    -0.8724E+02    -0.8725E+02    -0.8726E+02    -0.8726E+02    -0.8727E+02    -0.8727E+02    -0.8728E+02    -0.8728E+02    -0.8729E+02    -0.8729E+02    -0.8729E+02    -0.8729E+02    -0.8729E+02
