# Supplementary material for: Electrical Pacing of Cardiac Tissue Including Potassium Inward Rectification
Source: PLoS One. 2015 Jun 9;10(6):e0127837. doi: 10.1371/journal.pone.0127837 (PMC4461281; doi:10.1371/journal.pone.0127837)
Supplement: S1 Data — (ZIP) [file pone.0127837.s001.zip › All-Data/Fig4-Data/BDT281/Vm125.txt]

    -0.8733E+02    -0.8729E+02    -0.8729E+02    -0.8729E+02    -0.8728E+02    -0.8728E+02    -0.8727E+02    -0.8727E+02    -0.8726E+02    -0.8726E+02    -0.8725E+02    -0.8724E+02    -0.8724E+02    -0.8723E+02    -0.8722E+02    -0.8721E+02    -0.8721E+02    -0.8720E+02    -0.8719E+02    -0.8719E+02    -0.8718E+02    -0.8717E+02    -0.8717E+02    -0.8716E+02    -0.8716E+02    -0.8715E+02    -0.8714E+02    -0.8714E+02    -0.8713E+02    -0.8713E+02    -0.8712E+02    -0.8712E+02    -0.8711E+02    -0.8711E+02    -0.8710E+02    -0.8710E+02    -0.8710E+02    -0.8709E+02    -0.8709E+02    -0.8709E+02    -0.8708E+02    -0.8708E+02    -0.8708E+02    -0.8708E+02    -0.8707E+02    -0.8707E+02    -0.8707E+02    -0.8707E+02    -0.8707E+02    -0.8707E+02    -0.8707E+02    -0.8707E+02    -0.8707E+02    -0.8707E+02    -0.8707E+02    -0.8708E+02    -0.8708E+02    -0.8708E+02    -0.8708E+02    -0.8708E+02    -0.8709E+02    -0.8709E+02    -0.8709E+02    -0.8710E+02    -0.8710E+02    -0.8711E+02    -0.8711E+02    -0.8711E+02    -0.8712E+02    -0.8712E+02    -0.8713E+02    -0.8713E+02    -0.8714E+02    -0.8715E+02    -0.8715E+02    -0.8716E+02    -0.8716E+02    -0.8717E+02    -0.8718E+02    -0.8718E+02    -0.8719E+02    -0.8720E+02    -0.8720E+02    -0.8721E+02    -0.8722E+02    -0.8722E+02    -0.8723E+02    -0.8724E+02    -0.8724E+02    -0.8725E+02    -0.8726E+02    -0.8726E+02    -0.8727E+02    -0.8727E+02    -0.8728E+02    -0.8728E+02    -0.8729E+02    -0.8729E+02    -0.8729E+02    -0.8729E+02
    -0.8729E+02    -0.8729E+02    -0.8729E+02    -0.8729E+02    -0.8728E+02    -0.8728E+02    -0.8727E+02    -0.8727E+02    -0.8726E+02    -0.8726E+02    -0.8725E+02    -0.8724E+02    -0.8724E+02    -0.8723E+02    -0.8722E+02    -0.8721E+02    -0.8721E+02    -0.8720E+02    -0.8719E+02    -0.8719E+02    -0.8718E+02    -0.8717E+02    -0.8717E+02    -0.8716E+02    -0.8716E+02    -0.8715E+02    -0.8714E+02    -0.8714E+02    -0.8713E+02    -0.8713E+02    -0.8712E+02    -0.8712E+02    -0.8711E+02    -0.8711E+02    -0.8710E+02    -0.8710E+02    -0.8710E+02    -0.8709E+02    -0.8709E+02    -0.8709E+02    -0.8708E+02    -0.8708E+02    -0.8708E+02    -0.8708E+02    -0.8707E+02    -0.8707E+02    -0.8707E+02    -0.8707E+02    -0.8707E+02    -0.8707E+02    -0.8707E+02    -0.8707E+02    -0.8707E+02    -0.8707E+02    -0.8707E+02    -0.8708E+02    -0.8708E+02    -0.8708E+02    -0.8708E+02    -0.8708E+02    -0.8709E+02    -0.8709E+02    -0.8709E+02    -0.8710E+02    -0.8710E+02    -0.8711E+02    -0.8711E+02    -0.8711E+02    -0.8712E+02    -0.8712E+02    -0.8713E+02    -0.8713E+02    -0.8714E+02    -0.8715E+02    -0.8715E+02    -0.8716E+02    -0.8716E+02    -0.8717E+02    -0.8718E+02    -0.8718E+02    -0.8719E+02    -0.8720E+02    -0.8720E+02    -0.8721E+02    -0.8722E+02    -0.8722E+02    -0.8723E+02    -0.8724E+02    -0.8724E+02    -0.8725E+02    -0.8726E+02    -0.8726E+02    -0.8727E+02    -0.8727E+02    -0.8728E+02    -0.8728E+02    -0.8729E+02    -0.8729E+02    -0.8729E+02    -0.8729E+02
    -0.8728E+02    -0.8728E+02    -0.8728E+02    -0.8728E+02    -0.8727E+02    -0.8727E+02    -0.8726E+02    -0.8725E+02    -0.8724E+02    -0.8723E+02    -0.8723E+02    -0.8722E+02    -0.8721E+02    -0.8720E+02    -0.8719E+02    -0.8718E+02    -0.8717E+02    -0.8716E+02    -0.8716E+02    -0.8715E+02    -0.8714E+02    -0.8713E+02    -0.8712E+02    -0.8711E+02    -0.8710E+02    -0.8710E+02    -0.8709E+02    -0.8708E+02    -0.8708E+02    -0.8707E+02    -0.8706E+02    -0.8706E+02    -0.8705E+02    -0.8704E+02    -0.8704E+02    -0.8703E+02    -0.8703E+02    -0.8702E+02    -0.8702E+02    -0.8701E+02    -0.8701E+02    -0.8701E+02    -0.8701E+02    -0.8700E+02    -0.8700E+02    -0.8700E+02    -0.8700E+02    -0.8700E+02    -0.8700E+02    -0.8700E+02    -0.8700E+02    -0.8700E+02    -0.8700E+02    -0.8700E+02    -0.8700E+02    -0.8700E+02    -0.8700E+02    -0.8701E+02    -0.8701E+02    -0.8701E+02    -0.8702E+02    -0.8702E+02    -0.8703E+02    -0.8703E+02    -0.8704E+02    -0.8704E+02    -0.8705E+02    -0.8705E+02    -0.8706E+02    -0.8706E+02    -0.8707E+02    -0.8708E+02    -0.8709E+02    -0.8709E+02    -0.8710E+02    -0.8711E+02    -0.8712E+02    -0.8712E+02    -0.8713E+02    -0.8714E+02    -0.8715E+02    -0.8716E+02    -0.8717E+02    -0.8718E+02    -0.8718E+02    -0.8719E+02    -0.8720E+02    -0.8721E+02    -0.8722E+02    -0.8723E+02    -0.8724E+02    -0.8724E+02    -0.8725E+02    -0.8726E+02    -0.8727E+02    -0.8727E+02    -0.8728E+02    -0.8728E+02    -0.8728E+02    -0.8728E+02
    -0.8727E+02    -0.8727E+02    -0.8727E+02    -0.8726E+02    -0.8725E+02    -0.8725E+02    -0.8724E+02    -0.8723E+02    -0.8722E+02    -0.8720E+02    -0.8719E+02    -0.8718E+02    -0.8717E+02    -0.8716E+02    -0.8714E+02    -0.8713E+02    -0.8712E+02    -0.8711E+02    -0.8710E+02    -0.8709E+02    -0.8707E+02    -0.8706E+02    -0.8705E+02    -0.8704E+02    -0.8703E+02    -0.8702E+02    -0.8701E+02    -0.8700E+02    -0.8699E+02    -0.8698E+02    -0.8697E+02    -0.8696E+02    -0.8696E+02    -0.8695E+02    -0.8694E+02    -0.8693E+02    -0.8693E+02    -0.8692E+02    -0.8691E+02    -0.8691E+02    -0.8690E+02    -0.8690E+02    -0.8690E+02    -0.8689E+02    -0.8689E+02    -0.8689E+02    -0.8689E+02    -0.8688E+02    -0.8688E+02    -0.8688E+02    -0.8688E+02    -0.8688E+02    -0.8689E+02    -0.8689E+02    -0.8689E+02    -0.8689E+02    -0.8690E+02    -0.8690E+02    -0.8690E+02    -0.8691E+02    -0.8691E+02    -0.8692E+02    -0.8692E+02    -0.8693E+02    -0.8694E+02    -0.8694E+02    -0.8695E+02    -0.8696E+02    -0.8697E+02    -0.8698E+02    -0.8699E+02    -0.8699E+02    -0.8700E+02    -0.8701E+02    -0.8702E+02    -0.8703E+02    -0.8704E+02    -0.8706E+02    -0.8707E+02    -0.8708E+02    -0.8709E+02    -0.8710E+02    -0.8711E+02    -0.8712E+02    -0.8714E+02    -0.8715E+02    -0.8716E+02    -0.8717E+02    -0.8718E+02    -0.8720E+02    -0.8721E+02    -0.8722E+02    -0.8723E+02    -0.8724E+02    -0.8725E+02    -0.8726E+02    -0.8726E+02    -0.8727E+02    -0.8727E+02    -0.8727E+02
    -0.8725E+02    -0.8725E+02    -0.8725E+02    -0.8724E+02    -0.8723E+02    -0.8722E+02    -0.8721E+02    -0.8720E+02    -0.8718E+02    -0.8717E+02    -0.8715E+02    -0.8714E+02    -0.8712E+02    -0.8711E+02    -0.8709E+02    -0.8708E+02    -0.8706E+02    -0.8705E+02    -0.8703E+02    -0.8701E+02    -0.8700E+02    -0.8699E+02    -0.8697E+02    -0.8696E+02    -0.8694E+02    -0.8693E+02    -0.8692E+02    -0.8690E+02    -0.8689E+02    -0.8688E+02    -0.8687E+02    -0.8686E+02    -0.8685E+02    -0.8684E+02    -0.8683E+02    -0.8682E+02    -0.8681E+02    -0.8680E+02    -0.8679E+02    -0.8679E+02    -0.8678E+02    -0.8677E+02    -0.8677E+02    -0.8676E+02    -0.8676E+02    -0.8676E+02    -0.8676E+02    -0.8675E+02    -0.8675E+02    -0.8675E+02    -0.8675E+02    -0.8675E+02    -0.8675E+02    -0.8676E+02    -0.8676E+02    -0.8676E+02    -0.8677E+02    -0.8677E+02    -0.8678E+02    -0.8678E+02    -0.8679E+02    -0.8680E+02    -0.8680E+02    -0.8681E+02    -0.8682E+02    -0.8683E+02    -0.8684E+02    -0.8685E+02    -0.8686E+02    -0.8687E+02    -0.8688E+02    -0.8690E+02    -0.8691E+02    -0.8692E+02    -0.8693E+02    -0.8695E+02    -0.8696E+02    -0.8698E+02    -0.8699E+02    -0.8700E+02    -0.8702E+02    -0.8703E+02    -0.8705E+02    -0.8707E+02    -0.8708E+02    -0.8710E+02    -0.8711E+02    -0.8713E+02    -0.8714E+02    -0.8716E+02    -0.8717E+02    -0.8719E+02    -0.8720E+02    -0.8721E+02    -0.8723E+02    -0.8724E+02    -0.8724E+02    -0.8725E+02    -0.8726E+02    -0.8726E+02
    -0.8724E+02    -0.8724E+02    -0.8723E+02    -0.8722E+02    -0.8721E+02    -0.8720E+02    -0.8718E+02    -0.8717E+02    -0.8715E+02    -0.8713E+02    -0.8711E+02    -0.8709E+02    -0.8707E+02    -0.8705E+02    -0.8703E+02    -0.8701E+02    -0.8700E+02    -0.8698E+02    -0.8696E+02    -0.8694E+02    -0.8692E+02    -0.8690E+02    -0.8688E+02    -0.8687E+02    -0.8685E+02    -0.8683E+02    -0.8681E+02    -0.8680E+02    -0.8678E+02    -0.8677E+02    -0.8675E+02    -0.8674E+02    -0.8673E+02    -0.8671E+02    -0.8670E+02    -0.8669E+02    -0.8668E+02    -0.8667E+02    -0.8666E+02    -0.8665E+02    -0.8664E+02    -0.8664E+02    -0.8663E+02    -0.8662E+02    -0.8662E+02    -0.8662E+02    -0.8661E+02    -0.8661E+02    -0.8661E+02    -0.8661E+02    -0.8661E+02    -0.8661E+02    -0.8661E+02    -0.8661E+02    -0.8662E+02    -0.8662E+02    -0.8663E+02    -0.8663E+02    -0.8664E+02    -0.8665E+02    -0.8666E+02    -0.8666E+02    -0.8667E+02    -0.8668E+02    -0.8670E+02    -0.8671E+02    -0.8672E+02    -0.8673E+02    -0.8675E+02    -0.8676E+02    -0.8678E+02    -0.8679E+02    -0.8681E+02    -0.8682E+02    -0.8684E+02    -0.8686E+02    -0.8687E+02    -0.8689E+02    -0.8691E+02    -0.8693E+02    -0.8694E+02    -0.8696E+02    -0.8698E+02    -0.8700E+02    -0.8702E+02    -0.8704E+02    -0.8706E+02    -0.8708E+02    -0.8710E+02    -0.8712E+02    -0.8713E+02    -0.8715E+02    -0.8717E+02    -0.8719E+02    -0.8720E+02    -0.8721E+02    -0.8723E+02    -0.8723E+02    -0.8724E+02    -0.8724E+02
    -0.8722E+02    -0.8722E+02    -0.8721E+02    -0.8720E+02    -0.8719E+02    -0.8717E+02    -0.8715E+02    -0.8713E+02    -0.8711E+02    -0.8709E+02    -0.8707E+02    -0.8704E+02    -0.8702E+02    -0.8700E+02    -0.8697E+02    -0.8695E+02    -0.8693E+02    -0.8690E+02    -0.8688E+02    -0.8686E+02    -0.8683E+02    -0.8681E+02    -0.8679E+02    -0.8677E+02    -0.8675E+02    -0.8673E+02    -0.8671E+02    -0.8669E+02    -0.8667E+02    -0.8665E+02    -0.8663E+02    -0.8662E+02    -0.8660E+02    -0.8658E+02    -0.8657E+02    -0.8656E+02    -0.8654E+02    -0.8653E+02    -0.8652E+02    -0.8651E+02    -0.8650E+02    -0.8649E+02    -0.8648E+02    -0.8648E+02    -0.8647E+02    -0.8647E+02    -0.8646E+02    -0.8646E+02    -0.8646E+02    -0.8646E+02    -0.8646E+02    -0.8646E+02    -0.8646E+02    -0.8646E+02    -0.8647E+02    -0.8647E+02    -0.8648E+02    -0.8649E+02    -0.8649E+02    -0.8650E+02    -0.8651E+02    -0.8653E+02    -0.8654E+02    -0.8655E+02    -0.8656E+02    -0.8658E+02    -0.8659E+02    -0.8661E+02    -0.8662E+02    -0.8664E+02    -0.8666E+02    -0.8668E+02    -0.8670E+02    -0.8672E+02    -0.8674E+02    -0.8676E+02    -0.8678E+02    -0.8680E+02    -0.8682E+02    -0.8684E+02    -0.8687E+02    -0.8689E+02    -0.8691E+02    -0.8693E+02    -0.8696E+02    -0.8698E+02    -0.8700E+02    -0.8703E+02    -0.8705E+02    -0.8707E+02    -0.8709E+02    -0.8712E+02    -0.8714E+02    -0.8716E+02    -0.8717E+02    -0.8719E+02    -0.8720E+02    -0.8721E+02    -0.8722E+02    -0.8722E+02
    -0.8720E+02    -0.8720E+02    -0.8719E+02    -0.8718E+02    -0.8716E+02    -0.8714E+02    -0.8712E+02    -0.8710E+02    -0.8707E+02    -0.8705E+02    -0.8702E+02    -0.8699E+02    -0.8697E+02    -0.8694E+02    -0.8691E+02    -0.8688E+02    -0.8686E+02    -0.8683E+02    -0.8680E+02    -0.8677E+02    -0.8675E+02    -0.8672E+02    -0.8669E+02    -0.8667E+02    -0.8664E+02    -0.8662E+02    -0.8660E+02    -0.8657E+02    -0.8655E+02    -0.8653E+02    -0.8651E+02    -0.8649E+02    -0.8647E+02    -0.8645E+02    -0.8643E+02    -0.8641E+02    -0.8640E+02    -0.8638E+02    -0.8637E+02    -0.8636E+02    -0.8635E+02    -0.8634E+02    -0.8633E+02    -0.8632E+02    -0.8631E+02    -0.8631E+02    -0.8630E+02    -0.8630E+02    -0.8630E+02    -0.8630E+02    -0.8630E+02    -0.8630E+02    -0.8630E+02    -0.8630E+02    -0.8631E+02    -0.8632E+02    -0.8632E+02    -0.8633E+02    -0.8634E+02    -0.8635E+02    -0.8637E+02    -0.8638E+02    -0.8639E+02    -0.8641E+02    -0.8642E+02    -0.8644E+02    -0.8646E+02    -0.8648E+02    -0.8650E+02    -0.8652E+02    -0.8654E+02    -0.8656E+02    -0.8658E+02    -0.8661E+02    -0.8663E+02    -0.8665E+02    -0.8668E+02    -0.8670E+02    -0.8673E+02    -0.8676E+02    -0.8678E+02    -0.8681E+02    -0.8684E+02    -0.8686E+02    -0.8689E+02    -0.8692E+02    -0.8695E+02    -0.8697E+02    -0.8700E+02    -0.8703E+02    -0.8705E+02    -0.8708E+02    -0.8710E+02    -0.8713E+02    -0.8715E+02    -0.8717E+02    -0.8718E+02    -0.8719E+02    -0.8720E+02    -0.8720E+02
    -0.8718E+02    -0.8718E+02    -0.8717E+02    -0.8716E+02    -0.8714E+02    -0.8712E+02    -0.8709E+02    -0.8706E+02    -0.8703E+02    -0.8700E+02    -0.8697E+02    -0.8694E+02    -0.8691E+02    -0.8688E+02    -0.8685E+02    -0.8681E+02    -0.8678E+02    -0.8675E+02    -0.8672E+02    -0.8669E+02    -0.8665E+02    -0.8662E+02    -0.8659E+02    -0.8656E+02    -0.8654E+02    -0.8651E+02    -0.8648E+02    -0.8645E+02    -0.8643E+02    -0.8640E+02    -0.8638E+02    -0.8635E+02    -0.8633E+02    -0.8631E+02    -0.8629E+02    -0.8627E+02    -0.8625E+02    -0.8623E+02    -0.8622E+02    -0.8620E+02    -0.8619E+02    -0.8617E+02    -0.8616E+02    -0.8615E+02    -0.8615E+02    -0.8614E+02    -0.8613E+02    -0.8613E+02    -0.8613E+02    -0.8613E+02    -0.8613E+02    -0.8613E+02    -0.8613E+02    -0.8614E+02    -0.8614E+02    -0.8615E+02    -0.8616E+02    -0.8617E+02    -0.8618E+02    -0.8619E+02    -0.8621E+02    -0.8622E+02    -0.8624E+02    -0.8626E+02    -0.8628E+02    -0.8630E+02    -0.8632E+02    -0.8634E+02    -0.8636E+02    -0.8639E+02    -0.8641E+02    -0.8644E+02    -0.8646E+02    -0.8649E+02    -0.8652E+02    -0.8655E+02    -0.8658E+02    -0.8661E+02    -0.8664E+02    -0.8667E+02    -0.8670E+02    -0.8673E+02    -0.8676E+02    -0.8679E+02    -0.8682E+02    -0.8686E+02    -0.8689E+02    -0.8692E+02    -0.8695E+02    -0.8698E+02    -0.8701E+02    -0.8704E+02    -0.8707E+02    -0.8710E+02    -0.8712E+02    -0.8714E+02    -0.8716E+02    -0.8717E+02    -0.8718E+02    -0.8718E+02
    -0.8716E+02    -0.8716E+02    -0.8715E+02    -0.8713E+02    -0.8711E+02    -0.8709E+02    -0.8706E+02    -0.8703E+02    -0.8699E+02    -0.8696E+02    -0.8692E+02    -0.8689E+02    -0.8685E+02    -0.8682E+02    -0.8678E+02    -0.8674E+02    -0.8670E+02    -0.8667E+02    -0.8663E+02    -0.8660E+02    -0.8656E+02    -0.8652E+02    -0.8649E+02    -0.8646E+02    -0.8642E+02    -0.8639E+02    -0.8636E+02    -0.8633E+02    -0.8630E+02    -0.8627E+02    -0.8624E+02    -0.8621E+02    -0.8618E+02    -0.8616E+02    -0.8613E+02    -0.8611E+02    -0.8609E+02    -0.8607E+02    -0.8605E+02    -0.8603E+02    -0.8602E+02    -0.8600E+02    -0.8599E+02    -0.8598E+02    -0.8597E+02    -0.8596E+02    -0.8596E+02    -0.8595E+02    -0.8595E+02    -0.8595E+02    -0.8595E+02    -0.8595E+02    -0.8596E+02    -0.8596E+02    -0.8597E+02    -0.8598E+02    -0.8599E+02    -0.8600E+02    -0.8601E+02    -0.8603E+02    -0.8604E+02    -0.8606E+02    -0.8608E+02    -0.8610E+02    -0.8612E+02    -0.8615E+02    -0.8617E+02    -0.8620E+02    -0.8622E+02    -0.8625E+02    -0.8628E+02    -0.8631E+02    -0.8634E+02    -0.8637E+02    -0.8640E+02    -0.8644E+02    -0.8647E+02    -0.8650E+02    -0.8654E+02    -0.8657E+02    -0.8661E+02    -0.8665E+02    -0.8668E+02    -0.8672E+02    -0.8675E+02    -0.8679E+02    -0.8683E+02    -0.8686E+02    -0.8690E+02    -0.8693E+02    -0.8697E+02    -0.8700E+02    -0.8703E+02    -0.8706E+02    -0.8709E+02    -0.8712E+02    -0.8714E+02    -0.8715E+02    -0.8716E+02    -0.8716E+02
    -0.8714E+02    -0.8714E+02    -0.8713E+02    -0.8711E+02    -0.8708E+02    -0.8706E+02    -0.8702E+02    -0.8699E+02    -0.8695E+02    -0.8691E+02    -0.8687E+02    -0.8683E+02    -0.8679E+02    -0.8675E+02    -0.8671E+02    -0.8667E+02    -0.8663E+02    -0.8658E+02    -0.8654E+02    -0.8650E+02    -0.8646E+02    -0.8642E+02    -0.8638E+02    -0.8634E+02    -0.8630E+02    -0.8627E+02    -0.8623E+02    -0.8619E+02    -0.8616E+02    -0.8613E+02    -0.8609E+02    -0.8606E+02    -0.8603E+02    -0.8600E+02    -0.8598E+02    -0.8595E+02    -0.8592E+02    -0.8590E+02    -0.8588E+02    -0.8586E+02    -0.8584E+02    -0.8583E+02    -0.8581E+02    -0.8580E+02    -0.8579E+02    -0.8578E+02    -0.8577E+02    -0.8577E+02    -0.8576E+02    -0.8576E+02    -0.8576E+02    -0.8576E+02    -0.8577E+02    -0.8577E+02    -0.8578E+02    -0.8579E+02    -0.8581E+02    -0.8582E+02    -0.8584E+02    -0.8585E+02    -0.8587E+02    -0.8589E+02    -0.8591E+02    -0.8594E+02    -0.8596E+02    -0.8599E+02    -0.8602E+02    -0.8605E+02    -0.8608E+02    -0.8611E+02    -0.8614E+02    -0.8618E+02    -0.8621E+02    -0.8625E+02    -0.8629E+02    -0.8632E+02    -0.8636E+02    -0.8640E+02    -0.8644E+02    -0.8648E+02    -0.8652E+02    -0.8656E+02    -0.8660E+02    -0.8664E+02    -0.8668E+02    -0.8672E+02    -0.8676E+02    -0.8680E+02    -0.8684E+02    -0.8688E+02    -0.8692E+02    -0.8696E+02    -0.8700E+02    -0.8703E+02    -0.8706E+02    -0.8709E+02    -0.8711E+02    -0.8713E+02    -0.8714E+02    -0.8714E+02
    -0.8711E+02    -0.8711E+02    -0.8710E+02    -0.8708E+02    -0.8706E+02    -0.8703E+02    -0.8699E+02    -0.8695E+02    -0.8691E+02    -0.8687E+02    -0.8682E+02    -0.8678E+02    -0.8673E+02    -0.8668E+02    -0.8664E+02    -0.8659E+02    -0.8654E+02    -0.8650E+02    -0.8645E+02    -0.8640E+02    -0.8636E+02    -0.8631E+02    -0.8627E+02    -0.8622E+02    -0.8618E+02    -0.8614E+02    -0.8610E+02    -0.8606E+02    -0.8602E+02    -0.8598E+02    -0.8594E+02    -0.8591E+02    -0.8587E+02    -0.8584E+02    -0.8581E+02    -0.8578E+02    -0.8575E+02    -0.8572E+02    -0.8570E+02    -0.8567E+02    -0.8565E+02    -0.8564E+02    -0.8562E+02    -0.8560E+02    -0.8559E+02    -0.8558E+02    -0.8557E+02    -0.8557E+02    -0.8556E+02    -0.8556E+02    -0.8556E+02    -0.8556E+02    -0.8557E+02    -0.8558E+02    -0.8559E+02    -0.8560E+02    -0.8561E+02    -0.8563E+02    -0.8565E+02    -0.8567E+02    -0.8569E+02    -0.8571E+02    -0.8574E+02    -0.8577E+02    -0.8579E+02    -0.8583E+02    -0.8586E+02    -0.8589E+02    -0.8593E+02    -0.8596E+02    -0.8600E+02    -0.8604E+02    -0.8608E+02    -0.8612E+02    -0.8616E+02    -0.8620E+02    -0.8625E+02    -0.8629E+02    -0.8633E+02    -0.8638E+02    -0.8642E+02    -0.8647E+02    -0.8652E+02    -0.8656E+02    -0.8661E+02    -0.8665E+02    -0.8670E+02    -0.8674E+02    -0.8679E+02    -0.8683E+02    -0.8688E+02    -0.8692E+02    -0.8696E+02    -0.8700E+02    -0.8703E+02    -0.8706E+02    -0.8709E+02    -0.8711E+02    -0.8712E+02    -0.8712E+02
    -0.8709E+02    -0.8709E+02    -0.8708E+02    -0.8706E+02    -0.8703E+02    -0.8699E+02    -0.8695E+02    -0.8691E+02    -0.8687E+02    -0.8682E+02    -0.8677E+02    -0.8672E+02    -0.8667E+02    -0.8662E+02    -0.8656E+02    -0.8651E+02    -0.8646E+02    -0.8641E+02    -0.8636E+02    -0.8630E+02    -0.8625E+02    -0.8620E+02    -0.8615E+02    -0.8610E+02    -0.8605E+02    -0.8601E+02    -0.8596E+02    -0.8591E+02    -0.8587E+02    -0.8582E+02    -0.8578E+02    -0.8574E+02    -0.8570E+02    -0.8566E+02    -0.8563E+02    -0.8559E+02    -0.8556E+02    -0.8553E+02    -0.8550E+02    -0.8548E+02    -0.8545E+02    -0.8543E+02    -0.8541E+02    -0.8540E+02    -0.8538E+02    -0.8537E+02    -0.8536E+02    -0.8535E+02    -0.8535E+02    -0.8535E+02    -0.8535E+02    -0.8535E+02    -0.8536E+02    -0.8537E+02    -0.8538E+02    -0.8539E+02    -0.8541E+02    -0.8543E+02    -0.8545E+02    -0.8547E+02    -0.8549E+02    -0.8552E+02    -0.8555E+02    -0.8558E+02    -0.8562E+02    -0.8565E+02    -0.8569E+02    -0.8573E+02    -0.8577E+02    -0.8581E+02    -0.8585E+02    -0.8589E+02    -0.8594E+02    -0.8598E+02    -0.8603E+02    -0.8608E+02    -0.8613E+02    -0.8618E+02    -0.8622E+02    -0.8628E+02    -0.8633E+02    -0.8638E+02    -0.8643E+02    -0.8648E+02    -0.8653E+02    -0.8658E+02    -0.8663E+02    -0.8668E+02    -0.8673E+02    -0.8678E+02    -0.8683E+02    -0.8688E+02    -0.8692E+02    -0.8696E+02    -0.8700E+02    -0.8704E+02    -0.8706E+02    -0.8709E+02    -0.8710E+02    -0.8710E+02
    -0.8707E+02    -0.8707E+02    -0.8706E+02    -0.8703E+02    -0.8700E+02    -0.8696E+02    -0.8692E+02    -0.8687E+02    -0.8682E+02    -0.8677E+02    -0.8671E+02    -0.8666E+02    -0.8660E+02    -0.8654E+02    -0.8649E+02    -0.8643E+02    -0.8637E+02    -0.8631E+02    -0.8626E+02    -0.8620E+02    -0.8614E+02    -0.8608E+02    -0.8603E+02    -0.8597E+02    -0.8592E+02    -0.8586E+02    -0.8581E+02    -0.8576E+02    -0.8571E+02    -0.8566E+02    -0.8561E+02    -0.8557E+02    -0.8552E+02    -0.8548E+02    -0.8544E+02    -0.8540E+02    -0.8536E+02    -0.8533E+02    -0.8530E+02    -0.8527E+02    -0.8524E+02    -0.8522E+02    -0.8519E+02    -0.8518E+02    -0.8516E+02    -0.8515E+02    -0.8513E+02    -0.8513E+02    -0.8512E+02    -0.8512E+02    -0.8512E+02    -0.8513E+02    -0.8513E+02    -0.8514E+02    -0.8515E+02    -0.8517E+02    -0.8519E+02    -0.8521E+02    -0.8523E+02    -0.8526E+02    -0.8529E+02    -0.8532E+02    -0.8535E+02    -0.8539E+02    -0.8543E+02    -0.8547E+02    -0.8551E+02    -0.8555E+02    -0.8560E+02    -0.8564E+02    -0.8569E+02    -0.8574E+02    -0.8579E+02    -0.8584E+02    -0.8589E+02    -0.8595E+02    -0.8600E+02    -0.8606E+02    -0.8611E+02    -0.8617E+02    -0.8622E+02    -0.8628E+02    -0.8634E+02    -0.8639E+02    -0.8645E+02    -0.8651E+02    -0.8656E+02    -0.8662E+02    -0.8668E+02    -0.8673E+02    -0.8678E+02    -0.8683E+02    -0.8688E+02    -0.8693E+02    -0.8697E+02    -0.8701E+02    -0.8704E+02    -0.8706E+02    -0.8708E+02    -0.8708E+02
    -0.8705E+02    -0.8705E+02    -0.8703E+02    -0.8700E+02    -0.8697E+02    -0.8693E+02    -0.8688E+02    -0.8683E+02    -0.8677E+02    -0.8672E+02    -0.8666E+02    -0.8660E+02    -0.8653E+02    -0.8647E+02    -0.8641E+02    -0.8634E+02    -0.8628E+02    -0.8622E+02    -0.8615E+02    -0.8609E+02    -0.8602E+02    -0.8596E+02    -0.8590E+02    -0.8584E+02    -0.8578E+02    -0.8572E+02    -0.8566E+02    -0.8560E+02    -0.8554E+02    -0.8549E+02    -0.8543E+02    -0.8538E+02    -0.8533E+02    -0.8528E+02    -0.8524E+02    -0.8519E+02    -0.8515E+02    -0.8511E+02    -0.8508E+02    -0.8504E+02    -0.8501E+02    -0.8498E+02    -0.8496E+02    -0.8494E+02    -0.8492E+02    -0.8490E+02    -0.8489E+02    -0.8488E+02    -0.8488E+02    -0.8487E+02    -0.8488E+02    -0.8488E+02    -0.8489E+02    -0.8490E+02    -0.8491E+02    -0.8493E+02    -0.8495E+02    -0.8498E+02    -0.8500E+02    -0.8503E+02    -0.8507E+02    -0.8510E+02    -0.8514E+02    -0.8518E+02    -0.8522E+02    -0.8527E+02    -0.8532E+02    -0.8536E+02    -0.8542E+02    -0.8547E+02    -0.8552E+02    -0.8558E+02    -0.8563E+02    -0.8569E+02    -0.8575E+02    -0.8581E+02    -0.8587E+02    -0.8593E+02    -0.8599E+02    -0.8606E+02    -0.8612E+02    -0.8618E+02    -0.8624E+02    -0.8631E+02    -0.8637E+02    -0.8643E+02    -0.8649E+02    -0.8656E+02    -0.8662E+02    -0.8668E+02    -0.8673E+02    -0.8679E+02    -0.8684E+02    -0.8689E+02    -0.8694E+02    -0.8698E+02    -0.8701E+02    -0.8704E+02    -0.8705E+02    -0.8705E+02
    -0.8702E+02    -0.8702E+02    -0.8701E+02    -0.8698E+02    -0.8694E+02    -0.8689E+02    -0.8684E+02    -0.8679E+02    -0.8673E+02    -0.8666E+02    -0.8660E+02    -0.8653E+02    -0.8646E+02    -0.8640E+02    -0.8633E+02    -0.8626E+02    -0.8619E+02    -0.8612E+02    -0.8604E+02    -0.8597E+02    -0.8590E+02    -0.8583E+02    -0.8576E+02    -0.8570E+02    -0.8563E+02    -0.8556E+02    -0.8550E+02    -0.8543E+02    -0.8537E+02    -0.8530E+02    -0.8524E+02    -0.8519E+02    -0.8513E+02    -0.8508E+02    -0.8502E+02    -0.8497E+02    -0.8493E+02    -0.8488E+02    -0.8484E+02    -0.8480E+02    -0.8477E+02    -0.8474E+02    -0.8471E+02    -0.8468E+02    -0.8466E+02    -0.8464E+02    -0.8463E+02    -0.8462E+02    -0.8461E+02    -0.8461E+02    -0.8461E+02    -0.8462E+02    -0.8463E+02    -0.8464E+02    -0.8466E+02    -0.8468E+02    -0.8470E+02    -0.8473E+02    -0.8476E+02    -0.8479E+02    -0.8483E+02    -0.8487E+02    -0.8491E+02    -0.8496E+02    -0.8501E+02    -0.8506E+02    -0.8511E+02    -0.8517E+02    -0.8522E+02    -0.8528E+02    -0.8534E+02    -0.8541E+02    -0.8547E+02    -0.8553E+02    -0.8560E+02    -0.8567E+02    -0.8573E+02    -0.8580E+02    -0.8587E+02    -0.8594E+02    -0.8601E+02    -0.8608E+02    -0.8615E+02    -0.8622E+02    -0.8629E+02    -0.8635E+02    -0.8642E+02    -0.8649E+02    -0.8655E+02    -0.8662E+02    -0.8668E+02    -0.8674E+02    -0.8680E+02    -0.8686E+02    -0.8691E+02    -0.8695E+02    -0.8699E+02    -0.8702E+02    -0.8703E+02    -0.8703E+02
    -0.8700E+02    -0.8700E+02    -0.8698E+02    -0.8695E+02    -0.8691E+02    -0.8686E+02    -0.8680E+02    -0.8674E+02    -0.8668E+02    -0.8661E+02    -0.8654E+02    -0.8647E+02    -0.8639E+02    -0.8632E+02    -0.8624E+02    -0.8617E+02    -0.8609E+02    -0.8601E+02    -0.8593E+02    -0.8586E+02    -0.8578E+02    -0.8570E+02    -0.8562E+02    -0.8555E+02    -0.8547E+02    -0.8540E+02    -0.8532E+02    -0.8525E+02    -0.8518E+02    -0.8511E+02    -0.8504E+02    -0.8498E+02    -0.8491E+02    -0.8485E+02    -0.8479E+02    -0.8474E+02    -0.8468E+02    -0.8463E+02    -0.8459E+02    -0.8454E+02    -0.8450E+02    -0.8446E+02    -0.8443E+02    -0.8440E+02    -0.8438E+02    -0.8436E+02    -0.8434E+02    -0.8433E+02    -0.8432E+02    -0.8432E+02    -0.8432E+02    -0.8433E+02    -0.8434E+02    -0.8435E+02    -0.8437E+02    -0.8440E+02    -0.8443E+02    -0.8446E+02    -0.8449E+02    -0.8453E+02    -0.8457E+02    -0.8462E+02    -0.8467E+02    -0.8472E+02    -0.8478E+02    -0.8483E+02    -0.8489E+02    -0.8496E+02    -0.8502E+02    -0.8509E+02    -0.8516E+02    -0.8523E+02    -0.8530E+02    -0.8537E+02    -0.8544E+02    -0.8552E+02    -0.8559E+02    -0.8567E+02    -0.8574E+02    -0.8582E+02    -0.8590E+02    -0.8597E+02    -0.8605E+02    -0.8612E+02    -0.8620E+02    -0.8627E+02    -0.8635E+02    -0.8642E+02    -0.8649E+02    -0.8656E+02    -0.8663E+02    -0.8670E+02    -0.8676E+02    -0.8682E+02    -0.8687E+02    -0.8692E+02    -0.8696E+02    -0.8699E+02    -0.8701E+02    -0.8701E+02
    -0.8697E+02    -0.8697E+02    -0.8695E+02    -0.8692E+02    -0.8688E+02    -0.8682E+02    -0.8676E+02    -0.8670E+02    -0.8663E+02    -0.8655E+02    -0.8648E+02    -0.8640E+02    -0.8632E+02    -0.8624E+02    -0.8616E+02    -0.8607E+02    -0.8599E+02    -0.8590E+02    -0.8582E+02    -0.8573E+02    -0.8565E+02    -0.8556E+02    -0.8548E+02    -0.8539E+02    -0.8531E+02    -0.8522E+02    -0.8514E+02    -0.8506E+02    -0.8498E+02    -0.8490E+02    -0.8483E+02    -0.8475E+02    -0.8468E+02    -0.8461E+02    -0.8454E+02    -0.8448E+02    -0.8442E+02    -0.8436E+02    -0.8431E+02    -0.8426E+02    -0.8421E+02    -0.8417E+02    -0.8413E+02    -0.8410E+02    -0.8407E+02    -0.8405E+02    -0.8403E+02    -0.8402E+02    -0.8401E+02    -0.8401E+02    -0.8401E+02    -0.8402E+02    -0.8403E+02    -0.8405E+02    -0.8407E+02    -0.8409E+02    -0.8413E+02    -0.8416E+02    -0.8420E+02    -0.8425E+02    -0.8430E+02    -0.8435E+02    -0.8441E+02    -0.8447E+02    -0.8453E+02    -0.8459E+02    -0.8466E+02    -0.8473E+02    -0.8481E+02    -0.8488E+02    -0.8496E+02    -0.8504E+02    -0.8511E+02    -0.8520E+02    -0.8528E+02    -0.8536E+02    -0.8544E+02    -0.8553E+02    -0.8561E+02    -0.8569E+02    -0.8578E+02    -0.8586E+02    -0.8595E+02    -0.8603E+02    -0.8611E+02    -0.8619E+02    -0.8627E+02    -0.8635E+02    -0.8643E+02    -0.8651E+02    -0.8658E+02    -0.8665E+02    -0.8672E+02    -0.8678E+02    -0.8684E+02    -0.8689E+02    -0.8694E+02    -0.8697E+02    -0.8699E+02    -0.8699E+02
    -0.8695E+02    -0.8695E+02    -0.8693E+02    -0.8689E+02    -0.8685E+02    -0.8679E+02    -0.8672E+02    -0.8665E+02    -0.8658E+02    -0.8650E+02    -0.8642E+02    -0.8633E+02    -0.8625E+02    -0.8616E+02    -0.8607E+02    -0.8598E+02    -0.8588E+02    -0.8579E+02    -0.8570E+02    -0.8560E+02    -0.8551E+02    -0.8542E+02    -0.8532E+02    -0.8523E+02    -0.8514E+02    -0.8504E+02    -0.8495E+02    -0.8486E+02    -0.8477E+02    -0.8468E+02    -0.8460E+02    -0.8451E+02    -0.8443E+02    -0.8435E+02    -0.8428E+02    -0.8420E+02    -0.8413E+02    -0.8407E+02    -0.8401E+02    -0.8395E+02    -0.8390E+02    -0.8385E+02    -0.8381E+02    -0.8377E+02    -0.8374E+02    -0.8371E+02    -0.8369E+02    -0.8367E+02    -0.8366E+02    -0.8366E+02    -0.8366E+02    -0.8367E+02    -0.8369E+02    -0.8371E+02    -0.8373E+02    -0.8376E+02    -0.8380E+02    -0.8384E+02    -0.8389E+02    -0.8394E+02    -0.8400E+02    -0.8406E+02    -0.8412E+02    -0.8419E+02    -0.8426E+02    -0.8433E+02    -0.8441E+02    -0.8449E+02    -0.8457E+02    -0.8466E+02    -0.8475E+02    -0.8483E+02    -0.8492E+02    -0.8501E+02    -0.8510E+02    -0.8520E+02    -0.8529E+02    -0.8538E+02    -0.8547E+02    -0.8557E+02    -0.8566E+02    -0.8575E+02    -0.8584E+02    -0.8593E+02    -0.8602E+02    -0.8611E+02    -0.8620E+02    -0.8628E+02    -0.8637E+02    -0.8645E+02    -0.8653E+02    -0.8660E+02    -0.8668E+02    -0.8675E+02    -0.8681E+02    -0.8686E+02    -0.8691E+02    -0.8694E+02    -0.8696E+02    -0.8696E+02
    -0.8692E+02    -0.8692E+02    -0.8690E+02    -0.8687E+02    -0.8681E+02    -0.8675E+02    -0.8668E+02    -0.8661E+02    -0.8653E+02    -0.8644E+02    -0.8636E+02    -0.8626E+02    -0.8617E+02    -0.8607E+02    -0.8598E+02    -0.8588E+02    -0.8578E+02    -0.8568E+02    -0.8558E+02    -0.8547E+02    -0.8537E+02    -0.8527E+02    -0.8516E+02    -0.8506E+02    -0.8495E+02    -0.8485E+02    -0.8475E+02    -0.8465E+02    -0.8455E+02    -0.8445E+02    -0.8435E+02    -0.8426E+02    -0.8416E+02    -0.8407E+02    -0.8399E+02    -0.8390E+02    -0.8382E+02    -0.8375E+02    -0.8368E+02    -0.8361E+02    -0.8355E+02    -0.8350E+02    -0.8345E+02    -0.8340E+02    -0.8337E+02    -0.8334E+02    -0.8331E+02    -0.8329E+02    -0.8328E+02    -0.8328E+02    -0.8328E+02    -0.8329E+02    -0.8331E+02    -0.8333E+02    -0.8336E+02    -0.8340E+02    -0.8344E+02    -0.8349E+02    -0.8354E+02    -0.8360E+02    -0.8367E+02    -0.8374E+02    -0.8381E+02    -0.8389E+02    -0.8397E+02    -0.8406E+02    -0.8414E+02    -0.8423E+02    -0.8433E+02    -0.8442E+02    -0.8452E+02    -0.8462E+02    -0.8472E+02    -0.8482E+02    -0.8492E+02    -0.8502E+02    -0.8513E+02    -0.8523E+02    -0.8533E+02    -0.8543E+02    -0.8553E+02    -0.8563E+02    -0.8573E+02    -0.8583E+02    -0.8593E+02    -0.8602E+02    -0.8612E+02    -0.8621E+02    -0.8630E+02    -0.8639E+02    -0.8648E+02    -0.8656E+02    -0.8664E+02    -0.8671E+02    -0.8678E+02    -0.8683E+02    -0.8688E+02    -0.8692E+02    -0.8694E+02    -0.8694E+02
    -0.8690E+02    -0.8690E+02    -0.8688E+02    -0.8684E+02    -0.8678E+02    -0.8672E+02    -0.8665E+02    -0.8657E+02    -0.8648E+02    -0.8639E+02    -0.8629E+02    -0.8620E+02    -0.8610E+02    -0.8599E+02    -0.8589E+02    -0.8578E+02    -0.8567E+02    -0.8556E+02    -0.8545E+02    -0.8534E+02    -0.8522E+02    -0.8511E+02    -0.8499E+02    -0.8488E+02    -0.8476E+02    -0.8465E+02    -0.8453E+02    -0.8442E+02    -0.8431E+02    -0.8420E+02    -0.8409E+02    -0.8398E+02    -0.8387E+02    -0.8377E+02    -0.8367E+02    -0.8358E+02    -0.8349E+02    -0.8340E+02    -0.8332E+02    -0.8324E+02    -0.8317E+02    -0.8311E+02    -0.8305E+02    -0.8300E+02    -0.8296E+02    -0.8292E+02    -0.8289E+02    -0.8287E+02    -0.8286E+02    -0.8285E+02    -0.8286E+02    -0.8287E+02    -0.8289E+02    -0.8292E+02    -0.8295E+02    -0.8299E+02    -0.8304E+02    -0.8310E+02    -0.8316E+02    -0.8323E+02    -0.8331E+02    -0.8339E+02    -0.8347E+02    -0.8356E+02    -0.8366E+02    -0.8375E+02    -0.8385E+02    -0.8396E+02    -0.8406E+02    -0.8417E+02    -0.8428E+02    -0.8439E+02    -0.8451E+02    -0.8462E+02    -0.8473E+02    -0.8485E+02    -0.8496E+02    -0.8507E+02    -0.8518E+02    -0.8530E+02    -0.8541E+02    -0.8552E+02    -0.8563E+02    -0.8573E+02    -0.8584E+02    -0.8594E+02    -0.8604E+02    -0.8614E+02    -0.8624E+02    -0.8633E+02    -0.8643E+02    -0.8651E+02    -0.8660E+02    -0.8667E+02    -0.8674E+02    -0.8681E+02    -0.8686E+02    -0.8690E+02    -0.8692E+02    -0.8692E+02
    -0.8688E+02    -0.8688E+02    -0.8685E+02    -0.8681E+02    -0.8675E+02    -0.8669E+02    -0.8661E+02    -0.8652E+02    -0.8643E+02    -0.8633E+02    -0.8623E+02    -0.8613E+02    -0.8602E+02    -0.8591E+02    -0.8580E+02    -0.8568E+02    -0.8556E+02    -0.8544E+02    -0.8532E+02    -0.8520E+02    -0.8507E+02    -0.8495E+02    -0.8482E+02    -0.8469E+02    -0.8457E+02    -0.8444E+02    -0.8431E+02    -0.8418E+02    -0.8405E+02    -0.8393E+02    -0.8380E+02    -0.8368E+02    -0.8356E+02    -0.8344E+02    -0.8333E+02    -0.8322E+02    -0.8311E+02    -0.8301E+02    -0.8292E+02    -0.8283E+02    -0.8275E+02    -0.8267E+02    -0.8261E+02    -0.8255E+02    -0.8250E+02    -0.8245E+02    -0.8242E+02    -0.8240E+02    -0.8238E+02    -0.8238E+02    -0.8238E+02    -0.8239E+02    -0.8242E+02    -0.8245E+02    -0.8249E+02    -0.8254E+02    -0.8260E+02    -0.8267E+02    -0.8274E+02    -0.8282E+02    -0.8291E+02    -0.8300E+02    -0.8310E+02    -0.8320E+02    -0.8331E+02    -0.8343E+02    -0.8354E+02    -0.8366E+02    -0.8378E+02    -0.8390E+02    -0.8403E+02    -0.8415E+02    -0.8428E+02    -0.8441E+02    -0.8453E+02    -0.8466E+02    -0.8479E+02    -0.8491E+02    -0.8504E+02    -0.8516E+02    -0.8528E+02    -0.8540E+02    -0.8552E+02    -0.8563E+02    -0.8575E+02    -0.8586E+02    -0.8597E+02    -0.8607E+02    -0.8618E+02    -0.8628E+02    -0.8638E+02    -0.8647E+02    -0.8656E+02    -0.8664E+02    -0.8671E+02    -0.8678E+02    -0.8683E+02    -0.8687E+02    -0.8690E+02    -0.8690E+02
    -0.8686E+02    -0.8686E+02    -0.8683E+02    -0.8679E+02    -0.8673E+02    -0.8665E+02    -0.8657E+02    -0.8648E+02    -0.8639E+02    -0.8628E+02    -0.8618E+02    -0.8606E+02    -0.8595E+02    -0.8583E+02    -0.8571E+02    -0.8558E+02    -0.8546E+02    -0.8533E+02    -0.8519E+02    -0.8506E+02    -0.8492E+02    -0.8478E+02    -0.8464E+02    -0.8450E+02    -0.8436E+02    -0.8422E+02    -0.8407E+02    -0.8393E+02    -0.8378E+02    -0.8364E+02    -0.8350E+02    -0.8336E+02    -0.8322E+02    -0.8309E+02    -0.8295E+02    -0.8283E+02    -0.8270E+02    -0.8259E+02    -0.8248E+02    -0.8237E+02    -0.8228E+02    -0.8219E+02    -0.8211E+02    -0.8204E+02    -0.8198E+02    -0.8193E+02    -0.8189E+02    -0.8186E+02    -0.8184E+02    -0.8184E+02    -0.8184E+02    -0.8186E+02    -0.8188E+02    -0.8192E+02    -0.8197E+02    -0.8203E+02    -0.8210E+02    -0.8218E+02    -0.8227E+02    -0.8236E+02    -0.8246E+02    -0.8257E+02    -0.8269E+02    -0.8281E+02    -0.8294E+02    -0.8307E+02    -0.8320E+02    -0.8334E+02    -0.8348E+02    -0.8362E+02    -0.8376E+02    -0.8390E+02    -0.8404E+02    -0.8419E+02    -0.8433E+02    -0.8447E+02    -0.8461E+02    -0.8475E+02    -0.8488E+02    -0.8502E+02    -0.8515E+02    -0.8528E+02    -0.8541E+02    -0.8554E+02    -0.8566E+02    -0.8578E+02    -0.8590E+02    -0.8601E+02    -0.8612E+02    -0.8623E+02    -0.8633E+02    -0.8643E+02    -0.8652E+02    -0.8661E+02    -0.8669E+02    -0.8675E+02    -0.8681E+02    -0.8685E+02    -0.8688E+02    -0.8688E+02
    -0.8684E+02    -0.8684E+02    -0.8681E+02    -0.8676E+02    -0.8670E+02    -0.8663E+02    -0.8654E+02    -0.8645E+02    -0.8634E+02    -0.8624E+02    -0.8612E+02    -0.8600E+02    -0.8588E+02    -0.8575E+02    -0.8562E+02    -0.8549E+02    -0.8535E+02    -0.8521E+02    -0.8507E+02    -0.8492E+02    -0.8477E+02    -0.8462E+02    -0.8446E+02    -0.8431E+02    -0.8415E+02    -0.8399E+02    -0.8382E+02    -0.8366E+02    -0.8350E+02    -0.8333E+02    -0.8317E+02    -0.8301E+02    -0.8285E+02    -0.8269E+02    -0.8254E+02    -0.8239E+02    -0.8225E+02    -0.8211E+02    -0.8198E+02    -0.8186E+02    -0.8174E+02    -0.8164E+02    -0.8154E+02    -0.8146E+02    -0.8139E+02    -0.8133E+02    -0.8128E+02    -0.8124E+02    -0.8122E+02    -0.8122E+02    -0.8122E+02    -0.8124E+02    -0.8128E+02    -0.8132E+02    -0.8138E+02    -0.8145E+02    -0.8154E+02    -0.8163E+02    -0.8173E+02    -0.8185E+02    -0.8197E+02    -0.8210E+02    -0.8223E+02    -0.8238E+02    -0.8253E+02    -0.8268E+02    -0.8283E+02    -0.8299E+02    -0.8315E+02    -0.8331E+02    -0.8347E+02    -0.8363E+02    -0.8380E+02    -0.8396E+02    -0.8412E+02    -0.8427E+02    -0.8443E+02    -0.8458E+02    -0.8473E+02    -0.8488E+02    -0.8503E+02    -0.8517E+02    -0.8531E+02    -0.8544E+02    -0.8557E+02    -0.8570E+02    -0.8583E+02    -0.8595E+02    -0.8607E+02    -0.8618E+02    -0.8629E+02    -0.8639E+02    -0.8649E+02    -0.8658E+02    -0.8666E+02    -0.8673E+02    -0.8679E+02    -0.8684E+02    -0.8686E+02    -0.8686E+02
    -0.8682E+02    -0.8682E+02    -0.8679E+02    -0.8675E+02    -0.8668E+02    -0.8660E+02    -0.8651E+02    -0.8641E+02    -0.8631E+02    -0.8619E+02    -0.8607E+02    -0.8595E+02    -0.8582E+02    -0.8568E+02    -0.8554E+02    -0.8540E+02    -0.8525E+02    -0.8510E+02    -0.8494E+02    -0.8478E+02    -0.8462E+02    -0.8445E+02    -0.8428E+02    -0.8411E+02    -0.8393E+02    -0.8375E+02    -0.8356E+02    -0.8338E+02    -0.8319E+02    -0.8301E+02    -0.8282E+02    -0.8263E+02    -0.8245E+02    -0.8226E+02    -0.8208E+02    -0.8191E+02    -0.8174E+02    -0.8157E+02    -0.8142E+02    -0.8127E+02    -0.8113E+02    -0.8101E+02    -0.8089E+02    -0.8079E+02    -0.8070E+02    -0.8063E+02    -0.8057E+02    -0.8053E+02    -0.8050E+02    -0.8050E+02    -0.8050E+02    -0.8053E+02    -0.8057E+02    -0.8063E+02    -0.8070E+02    -0.8078E+02    -0.8089E+02    -0.8100E+02    -0.8113E+02    -0.8126E+02    -0.8141E+02    -0.8156E+02    -0.8173E+02    -0.8189E+02    -0.8207E+02    -0.8225E+02    -0.8243E+02    -0.8261E+02    -0.8280E+02    -0.8298E+02    -0.8317E+02    -0.8335E+02    -0.8354E+02    -0.8372E+02    -0.8390E+02    -0.8407E+02    -0.8425E+02    -0.8442E+02    -0.8458E+02    -0.8474E+02    -0.8490E+02    -0.8506E+02    -0.8521E+02    -0.8535E+02    -0.8550E+02    -0.8563E+02    -0.8577E+02    -0.8589E+02    -0.8602E+02    -0.8614E+02    -0.8625E+02    -0.8636E+02    -0.8646E+02    -0.8655E+02    -0.8664E+02    -0.8671E+02    -0.8678E+02    -0.8682E+02    -0.8685E+02    -0.8685E+02
    -0.8681E+02    -0.8681E+02    -0.8678E+02    -0.8673E+02    -0.8666E+02    -0.8658E+02    -0.8649E+02    -0.8639E+02    -0.8628E+02    -0.8616E+02    -0.8603E+02    -0.8590E+02    -0.8576E+02    -0.8562E+02    -0.8547E+02    -0.8532E+02    -0.8516E+02    -0.8500E+02    -0.8483E+02    -0.8465E+02    -0.8447E+02    -0.8429E+02    -0.8410E+02    -0.8390E+02    -0.8370E+02    -0.8350E+02    -0.8329E+02    -0.8308E+02    -0.8287E+02    -0.8265E+02    -0.8244E+02    -0.8222E+02    -0.8200E+02    -0.8179E+02    -0.8157E+02    -0.8136E+02    -0.8116E+02    -0.8096E+02    -0.8078E+02    -0.8060E+02    -0.8043E+02    -0.8028E+02    -0.8013E+02    -0.8001E+02    -0.7990E+02    -0.7981E+02    -0.7974E+02    -0.7969E+02    -0.7966E+02    -0.7965E+02    -0.7966E+02    -0.7969E+02    -0.7974E+02    -0.7981E+02    -0.7990E+02    -0.8001E+02    -0.8013E+02    -0.8027E+02    -0.8042E+02    -0.8059E+02    -0.8077E+02    -0.8095E+02    -0.8115E+02    -0.8135E+02    -0.8156E+02    -0.8177E+02    -0.8199E+02    -0.8220E+02    -0.8242E+02    -0.8263E+02    -0.8285E+02    -0.8306E+02    -0.8327E+02    -0.8347E+02    -0.8368E+02    -0.8387E+02    -0.8407E+02    -0.8425E+02    -0.8444E+02    -0.8462E+02    -0.8479E+02    -0.8496E+02    -0.8512E+02    -0.8527E+02    -0.8543E+02    -0.8557E+02    -0.8571E+02    -0.8585E+02    -0.8598E+02    -0.8610E+02    -0.8622E+02    -0.8633E+02    -0.8644E+02    -0.8654E+02    -0.8662E+02    -0.8670E+02    -0.8676E+02    -0.8681E+02    -0.8684E+02    -0.8684E+02
    -0.8680E+02    -0.8680E+02    -0.8677E+02    -0.8672E+02    -0.8665E+02    -0.8657E+02    -0.8647E+02    -0.8637E+02    -0.8625E+02    -0.8613E+02    -0.8600E+02    -0.8586E+02    -0.8572E+02    -0.8557E+02    -0.8541E+02    -0.8525E+02    -0.8508E+02    -0.8490E+02    -0.8472E+02    -0.8453E+02    -0.8433E+02    -0.8413E+02    -0.8392E+02    -0.8370E+02    -0.8348E+02    -0.8325E+02    -0.8301E+02    -0.8277E+02    -0.8252E+02    -0.8228E+02    -0.8202E+02    -0.8177E+02    -0.8151E+02    -0.8125E+02    -0.8100E+02    -0.8075E+02    -0.8050E+02    -0.8026E+02    -0.8003E+02    -0.7981E+02    -0.7960E+02    -0.7941E+02    -0.7924E+02    -0.7908E+02    -0.7895E+02    -0.7883E+02    -0.7874E+02    -0.7868E+02    -0.7864E+02    -0.7862E+02    -0.7864E+02    -0.7868E+02    -0.7874E+02    -0.7883E+02    -0.7894E+02    -0.7908E+02    -0.7923E+02    -0.7941E+02    -0.7960E+02    -0.7980E+02    -0.8002E+02    -0.8025E+02    -0.8049E+02    -0.8074E+02    -0.8099E+02    -0.8124E+02    -0.8150E+02    -0.8175E+02    -0.8201E+02    -0.8226E+02    -0.8251E+02    -0.8275E+02    -0.8299E+02    -0.8322E+02    -0.8345E+02    -0.8367E+02    -0.8389E+02    -0.8410E+02    -0.8430E+02    -0.8450E+02    -0.8468E+02    -0.8487E+02    -0.8504E+02    -0.8521E+02    -0.8537E+02    -0.8552E+02    -0.8567E+02    -0.8581E+02    -0.8595E+02    -0.8608E+02    -0.8620E+02    -0.8632E+02    -0.8643E+02    -0.8653E+02    -0.8662E+02    -0.8669E+02    -0.8676E+02    -0.8681E+02    -0.8683E+02    -0.8683E+02
    -0.8680E+02    -0.8680E+02    -0.8677E+02    -0.8672E+02    -0.8665E+02    -0.8657E+02    -0.8647E+02    -0.8636E+02    -0.8624E+02    -0.8612E+02    -0.8598E+02    -0.8584E+02    -0.8569E+02    -0.8553E+02    -0.8537E+02    -0.8520E+02    -0.8501E+02    -0.8482E+02    -0.8463E+02    -0.8442E+02    -0.8420E+02    -0.8398E+02    -0.8375E+02    -0.8350E+02    -0.8325E+02    -0.8299E+02    -0.8272E+02    -0.8245E+02    -0.8216E+02    -0.8187E+02    -0.8157E+02    -0.8127E+02    -0.8096E+02    -0.8065E+02    -0.8035E+02    -0.8004E+02    -0.7974E+02    -0.7944E+02    -0.7915E+02    -0.7888E+02    -0.7862E+02    -0.7837E+02    -0.7815E+02    -0.7795E+02    -0.7778E+02    -0.7763E+02    -0.7752E+02    -0.7743E+02    -0.7738E+02    -0.7737E+02    -0.7738E+02    -0.7743E+02    -0.7752E+02    -0.7763E+02    -0.7778E+02    -0.7795E+02    -0.7815E+02    -0.7837E+02    -0.7861E+02    -0.7887E+02    -0.7915E+02    -0.7943E+02    -0.7973E+02    -0.8003E+02    -0.8034E+02    -0.8064E+02    -0.8095E+02    -0.8126E+02    -0.8156E+02    -0.8186E+02    -0.8215E+02    -0.8243E+02    -0.8271E+02    -0.8297E+02    -0.8323E+02    -0.8348E+02    -0.8372E+02    -0.8395E+02    -0.8418E+02    -0.8439E+02    -0.8459E+02    -0.8479E+02    -0.8498E+02    -0.8516E+02    -0.8533E+02    -0.8549E+02    -0.8565E+02    -0.8580E+02    -0.8594E+02    -0.8607E+02    -0.8620E+02    -0.8631E+02    -0.8642E+02    -0.8652E+02    -0.8662E+02    -0.8669E+02    -0.8676E+02    -0.8681E+02    -0.8683E+02    -0.8683E+02
    -0.8681E+02    -0.8681E+02    -0.8678E+02    -0.8673E+02    -0.8666E+02    -0.8657E+02    -0.8647E+02    -0.8637E+02    -0.8625E+02    -0.8612E+02    -0.8598E+02    -0.8584E+02    -0.8568E+02    -0.8552E+02    -0.8534E+02    -0.8516E+02    -0.8497E+02    -0.8477E+02    -0.8455E+02    -0.8433E+02    -0.8410E+02    -0.8385E+02    -0.8359E+02    -0.8332E+02    -0.8303E+02    -0.8274E+02    -0.8243E+02    -0.8211E+02    -0.8178E+02    -0.8143E+02    -0.8108E+02    -0.8072E+02    -0.8035E+02    -0.7997E+02    -0.7959E+02    -0.7921E+02    -0.7883E+02    -0.7846E+02    -0.7810E+02    -0.7774E+02    -0.7741E+02    -0.7710E+02    -0.7681E+02    -0.7655E+02    -0.7632E+02    -0.7613E+02    -0.7598E+02    -0.7587E+02    -0.7580E+02    -0.7578E+02    -0.7580E+02    -0.7587E+02    -0.7598E+02    -0.7613E+02    -0.7632E+02    -0.7655E+02    -0.7681E+02    -0.7709E+02    -0.7741E+02    -0.7774E+02    -0.7809E+02    -0.7846E+02    -0.7883E+02    -0.7921E+02    -0.7959E+02    -0.7996E+02    -0.8034E+02    -0.8071E+02    -0.8107E+02    -0.8142E+02    -0.8177E+02    -0.8210E+02    -0.8242E+02    -0.8272E+02    -0.8302E+02    -0.8330E+02    -0.8357E+02    -0.8383E+02    -0.8407E+02    -0.8431E+02    -0.8453E+02    -0.8474E+02    -0.8494E+02    -0.8513E+02    -0.8531E+02    -0.8548E+02    -0.8564E+02    -0.8579E+02    -0.8594E+02    -0.8608E+02    -0.8620E+02    -0.8632E+02    -0.8643E+02    -0.8654E+02    -0.8663E+02    -0.8670E+02    -0.8677E+02    -0.8682E+02    -0.8684E+02    -0.8684E+02
    -0.8682E+02    -0.8682E+02    -0.8679E+02    -0.8674E+02    -0.8667E+02    -0.8659E+02    -0.8649E+02    -0.8639E+02    -0.8627E+02    -0.8614E+02    -0.8600E+02    -0.8585E+02    -0.8569E+02    -0.8552E+02    -0.8534E+02    -0.8515E+02    -0.8495E+02    -0.8474E+02    -0.8451E+02    -0.8427E+02    -0.8401E+02    -0.8374E+02    -0.8345E+02    -0.8315E+02    -0.8283E+02    -0.8249E+02    -0.8213E+02    -0.8176E+02    -0.8137E+02    -0.8096E+02    -0.8054E+02    -0.8010E+02    -0.7964E+02    -0.7918E+02    -0.7870E+02    -0.7822E+02    -0.7774E+02    -0.7727E+02    -0.7680E+02    -0.7634E+02    -0.7590E+02    -0.7549E+02    -0.7510E+02    -0.7476E+02    -0.7445E+02    -0.7420E+02    -0.7399E+02    -0.7385E+02    -0.7376E+02    -0.7373E+02    -0.7376E+02    -0.7385E+02    -0.7400E+02    -0.7420E+02    -0.7446E+02    -0.7476E+02    -0.7510E+02    -0.7549E+02    -0.7590E+02    -0.7634E+02    -0.7680E+02    -0.7727E+02    -0.7774E+02    -0.7822E+02    -0.7870E+02    -0.7918E+02    -0.7964E+02    -0.8009E+02    -0.8053E+02    -0.8096E+02    -0.8136E+02    -0.8175E+02    -0.8213E+02    -0.8248E+02    -0.8282E+02    -0.8314E+02    -0.8344E+02    -0.8372E+02    -0.8399E+02    -0.8425E+02    -0.8449E+02    -0.8471E+02    -0.8493E+02    -0.8513E+02    -0.8532E+02    -0.8549E+02    -0.8566E+02    -0.8582E+02    -0.8596E+02    -0.8610E+02    -0.8623E+02    -0.8635E+02    -0.8646E+02    -0.8656E+02    -0.8665E+02    -0.8673E+02    -0.8679E+02    -0.8683E+02    -0.8686E+02    -0.8686E+02
    -0.8685E+02    -0.8685E+02    -0.8682E+02    -0.8677E+02    -0.8671E+02    -0.8663E+02    -0.8653E+02    -0.8643E+02    -0.8631E+02    -0.8618E+02    -0.8604E+02    -0.8589E+02    -0.8573E+02    -0.8556E+02    -0.8538E+02    -0.8518E+02    -0.8497E+02    -0.8474E+02    -0.8450E+02    -0.8424E+02    -0.8396E+02    -0.8366E+02    -0.8334E+02    -0.8300E+02    -0.8264E+02    -0.8225E+02    -0.8184E+02    -0.8140E+02    -0.8094E+02    -0.8045E+02    -0.7993E+02    -0.7939E+02    -0.7883E+02    -0.7825E+02    -0.7765E+02    -0.7703E+02    -0.7641E+02    -0.7578E+02    -0.7516E+02    -0.7456E+02    -0.7397E+02    -0.7342E+02    -0.7290E+02    -0.7243E+02    -0.7202E+02    -0.7167E+02    -0.7139E+02    -0.7118E+02    -0.7106E+02    -0.7102E+02    -0.7106E+02    -0.7118E+02    -0.7139E+02    -0.7167E+02    -0.7202E+02    -0.7243E+02    -0.7290E+02    -0.7342E+02    -0.7398E+02    -0.7456E+02    -0.7517E+02    -0.7579E+02    -0.7641E+02    -0.7704E+02    -0.7765E+02    -0.7825E+02    -0.7883E+02    -0.7940E+02    -0.7994E+02    -0.8045E+02    -0.8094E+02    -0.8140E+02    -0.8184E+02    -0.8225E+02    -0.8264E+02    -0.8300E+02    -0.8334E+02    -0.8365E+02    -0.8395E+02    -0.8423E+02    -0.8448E+02    -0.8473E+02    -0.8495E+02    -0.8516E+02    -0.8536E+02    -0.8554E+02    -0.8571E+02    -0.8587E+02    -0.8601E+02    -0.8615E+02    -0.8628E+02    -0.8640E+02    -0.8650E+02    -0.8660E+02    -0.8669E+02    -0.8676E+02    -0.8682E+02    -0.8686E+02    -0.8689E+02    -0.8689E+02
    -0.8689E+02    -0.8689E+02    -0.8686E+02    -0.8682E+02    -0.8675E+02    -0.8668E+02    -0.8659E+02    -0.8649E+02    -0.8637E+02    -0.8625E+02    -0.8612E+02    -0.8597E+02    -0.8581E+02    -0.8564E+02    -0.8545E+02    -0.8525E+02    -0.8503E+02    -0.8479E+02    -0.8453E+02    -0.8425E+02    -0.8395E+02    -0.8363E+02    -0.8327E+02    -0.8289E+02    -0.8248E+02    -0.8204E+02    -0.8156E+02    -0.8104E+02    -0.8049E+02    -0.7989E+02    -0.7926E+02    -0.7859E+02    -0.7788E+02    -0.7714E+02    -0.7636E+02    -0.7556E+02    -0.7475E+02    -0.7392E+02    -0.7309E+02    -0.7227E+02    -0.7148E+02    -0.7072E+02    -0.7001E+02    -0.6937E+02    -0.6880E+02    -0.6832E+02    -0.6793E+02    -0.6765E+02    -0.6748E+02    -0.6742E+02    -0.6748E+02    -0.6765E+02    -0.6793E+02    -0.6832E+02    -0.6881E+02    -0.6938E+02    -0.7002E+02    -0.7073E+02    -0.7149E+02    -0.7228E+02    -0.7310E+02    -0.7393E+02    -0.7476E+02    -0.7557E+02    -0.7637E+02    -0.7715E+02    -0.7789E+02    -0.7860E+02    -0.7927E+02    -0.7990E+02    -0.8049E+02    -0.8105E+02    -0.8156E+02    -0.8204E+02    -0.8248E+02    -0.8289E+02    -0.8327E+02    -0.8363E+02    -0.8395E+02    -0.8425E+02    -0.8453E+02    -0.8478E+02    -0.8502E+02    -0.8523E+02    -0.8544E+02    -0.8562E+02    -0.8579E+02    -0.8595E+02    -0.8609E+02    -0.8623E+02    -0.8635E+02    -0.8646E+02    -0.8657E+02    -0.8666E+02    -0.8674E+02    -0.8681E+02    -0.8686E+02    -0.8691E+02    -0.8693E+02    -0.8693E+02
    -0.8694E+02    -0.8694E+02    -0.8692E+02    -0.8687E+02    -0.8682E+02    -0.8675E+02    -0.8667E+02    -0.8657E+02    -0.8647E+02    -0.8635E+02    -0.8622E+02    -0.8608E+02    -0.8592E+02    -0.8575E+02    -0.8557E+02    -0.8536E+02    -0.8514E+02    -0.8489E+02    -0.8462E+02    -0.8433E+02    -0.8400E+02    -0.8365E+02    -0.8326E+02    -0.8283E+02    -0.8236E+02    -0.8185E+02    -0.8129E+02    -0.8068E+02    -0.8001E+02    -0.7929E+02    -0.7851E+02    -0.7766E+02    -0.7676E+02    -0.7581E+02    -0.7480E+02    -0.7374E+02    -0.7266E+02    -0.7155E+02    -0.7043E+02    -0.6932E+02    -0.6824E+02    -0.6721E+02    -0.6624E+02    -0.6535E+02    -0.6457E+02    -0.6391E+02    -0.6338E+02    -0.6299E+02    -0.6275E+02    -0.6268E+02    -0.6276E+02    -0.6299E+02    -0.6338E+02    -0.6392E+02    -0.6458E+02    -0.6537E+02    -0.6625E+02    -0.6722E+02    -0.6826E+02    -0.6934E+02    -0.7045E+02    -0.7157E+02    -0.7268E+02    -0.7376E+02    -0.7482E+02    -0.7582E+02    -0.7678E+02    -0.7768E+02    -0.7852E+02    -0.7930E+02    -0.8003E+02    -0.8069E+02    -0.8130E+02    -0.8186E+02    -0.8237E+02    -0.8284E+02    -0.8327E+02    -0.8366E+02    -0.8401E+02    -0.8433E+02    -0.8463E+02    -0.8489E+02    -0.8514E+02    -0.8536E+02    -0.8556E+02    -0.8575E+02    -0.8592E+02    -0.8607E+02    -0.8621E+02    -0.8634E+02    -0.8645E+02    -0.8656E+02    -0.8665E+02    -0.8674E+02    -0.8681E+02    -0.8687E+02    -0.8692E+02    -0.8696E+02    -0.8698E+02    -0.8698E+02
    -0.8701E+02    -0.8701E+02    -0.8699E+02    -0.8695E+02    -0.8690E+02    -0.8684E+02    -0.8677E+02    -0.8669E+02    -0.8659E+02    -0.8649E+02    -0.8637E+02    -0.8623E+02    -0.8609E+02    -0.8592E+02    -0.8574E+02    -0.8554E+02    -0.8531E+02    -0.8506E+02    -0.8478E+02    -0.8447E+02    -0.8412E+02    -0.8374E+02    -0.8331E+02    -0.8283E+02    -0.8230E+02    -0.8171E+02    -0.8106E+02    -0.8033E+02    -0.7952E+02    -0.7863E+02    -0.7766E+02    -0.7660E+02    -0.7544E+02    -0.7420E+02    -0.7288E+02    -0.7149E+02    -0.7005E+02    -0.6856E+02    -0.6706E+02    -0.6556E+02    -0.6410E+02    -0.6270E+02    -0.6139E+02    -0.6019E+02    -0.5913E+02    -0.5823E+02    -0.5752E+02    -0.5699E+02    -0.5668E+02    -0.5657E+02    -0.5668E+02    -0.5700E+02    -0.5753E+02    -0.5825E+02    -0.5915E+02    -0.6021E+02    -0.6141E+02    -0.6272E+02    -0.6413E+02    -0.6559E+02    -0.6709E+02    -0.6859E+02    -0.7007E+02    -0.7152E+02    -0.7291E+02    -0.7423E+02    -0.7547E+02    -0.7662E+02    -0.7769E+02    -0.7866E+02    -0.7955E+02    -0.8035E+02    -0.8108E+02    -0.8173E+02    -0.8232E+02    -0.8285E+02    -0.8333E+02    -0.8376E+02    -0.8414E+02    -0.8448E+02    -0.8479E+02    -0.8507E+02    -0.8532E+02    -0.8554E+02    -0.8575E+02    -0.8593E+02    -0.8609E+02    -0.8624E+02    -0.8637E+02    -0.8649E+02    -0.8659E+02    -0.8668E+02    -0.8677E+02    -0.8684E+02    -0.8691E+02    -0.8696E+02    -0.8700E+02    -0.8703E+02    -0.8705E+02    -0.8705E+02
    -0.8709E+02    -0.8709E+02    -0.8708E+02    -0.8705E+02    -0.8701E+02    -0.8696E+02    -0.8690E+02    -0.8683E+02    -0.8675E+02    -0.8666E+02    -0.8655E+02    -0.8643E+02    -0.8630E+02    -0.8615E+02    -0.8597E+02    -0.8578E+02    -0.8555E+02    -0.8530E+02    -0.8502E+02    -0.8470E+02    -0.8433E+02    -0.8392E+02    -0.8345E+02    -0.8292E+02    -0.8232E+02    -0.8164E+02    -0.8088E+02    -0.8001E+02    -0.7904E+02    -0.7795E+02    -0.7673E+02    -0.7538E+02    -0.7391E+02    -0.7230E+02    -0.7058E+02    -0.6875E+02    -0.6684E+02    -0.6487E+02    -0.6287E+02    -0.6088E+02    -0.5894E+02    -0.5708E+02    -0.5533E+02    -0.5375E+02    -0.5235E+02    -0.5116E+02    -0.5021E+02    -0.4952E+02    -0.4910E+02    -0.4896E+02    -0.4911E+02    -0.4953E+02    -0.5022E+02    -0.5118E+02    -0.5237E+02    -0.5377E+02    -0.5536E+02    -0.5710E+02    -0.5897E+02    -0.6091E+02    -0.6290E+02    -0.6490E+02    -0.6687E+02    -0.6879E+02    -0.7062E+02    -0.7234E+02    -0.7394E+02    -0.7542E+02    -0.7677E+02    -0.7798E+02    -0.7907E+02    -0.8004E+02    -0.8091E+02    -0.8167E+02    -0.8235E+02    -0.8295E+02    -0.8348E+02    -0.8395E+02    -0.8436E+02    -0.8472E+02    -0.8504E+02    -0.8532E+02    -0.8557E+02    -0.8580E+02    -0.8599E+02    -0.8616E+02    -0.8631E+02    -0.8645E+02    -0.8657E+02    -0.8667E+02    -0.8676E+02    -0.8684E+02    -0.8691E+02    -0.8697E+02    -0.8702E+02    -0.8706E+02    -0.8710E+02    -0.8712E+02    -0.8713E+02    -0.8713E+02
    -0.8719E+02    -0.8719E+02    -0.8718E+02    -0.8716E+02    -0.8714E+02    -0.8710E+02    -0.8706E+02    -0.8701E+02    -0.8695E+02    -0.8687E+02    -0.8679E+02    -0.8669E+02    -0.8657E+02    -0.8643E+02    -0.8627E+02    -0.8609E+02    -0.8588E+02    -0.8563E+02    -0.8535E+02    -0.8502E+02    -0.8464E+02    -0.8421E+02    -0.8370E+02    -0.8312E+02    -0.8245E+02    -0.8167E+02    -0.8078E+02    -0.7975E+02    -0.7858E+02    -0.7725E+02    -0.7573E+02    -0.7404E+02    -0.7216E+02    -0.7010E+02    -0.6786E+02    -0.6549E+02    -0.6299E+02    -0.6042E+02    -0.5781E+02    -0.5521E+02    -0.5268E+02    -0.5026E+02    -0.4800E+02    -0.4595E+02    -0.4413E+02    -0.4260E+02    -0.4137E+02    -0.4048E+02    -0.3993E+02    -0.3975E+02    -0.3994E+02    -0.4049E+02    -0.4138E+02    -0.4262E+02    -0.4416E+02    -0.4598E+02    -0.4804E+02    -0.5030E+02    -0.5272E+02    -0.5526E+02    -0.5785E+02    -0.6046E+02    -0.6304E+02    -0.6553E+02    -0.6791E+02    -0.7015E+02    -0.7221E+02    -0.7409E+02    -0.7578E+02    -0.7729E+02    -0.7863E+02    -0.7980E+02    -0.8082E+02    -0.8171E+02    -0.8249E+02    -0.8316E+02    -0.8374E+02    -0.8424E+02    -0.8468E+02    -0.8506E+02    -0.8538E+02    -0.8566E+02    -0.8591E+02    -0.8612E+02    -0.8630E+02    -0.8646E+02    -0.8660E+02    -0.8671E+02    -0.8681E+02    -0.8690E+02    -0.8697E+02    -0.8703E+02    -0.8708E+02    -0.8713E+02    -0.8716E+02    -0.8719E+02    -0.8721E+02    -0.8722E+02    -0.8723E+02    -0.8723E+02
    -0.8731E+02    -0.8731E+02    -0.8731E+02    -0.8730E+02    -0.8729E+02    -0.8727E+02    -0.8725E+02    -0.8722E+02    -0.8718E+02    -0.8713E+02    -0.8707E+02    -0.8699E+02    -0.8690E+02    -0.8678E+02    -0.8665E+02    -0.8648E+02    -0.8629E+02    -0.8606E+02    -0.8578E+02    -0.8546E+02    -0.8507E+02    -0.8462E+02    -0.8409E+02    -0.8346E+02    -0.8271E+02    -0.8184E+02    -0.8081E+02    -0.7960E+02    -0.7820E+02    -0.7658E+02    -0.7472E+02    -0.7260E+02    -0.7023E+02    -0.6761E+02    -0.6476E+02    -0.6172E+02    -0.5852E+02    -0.5522E+02    -0.5188E+02    -0.4855E+02    -0.4532E+02    -0.4222E+02    -0.3933E+02    -0.3669E+02    -0.3437E+02    -0.3240E+02    -0.3082E+02    -0.2968E+02    -0.2898E+02    -0.2875E+02    -0.2899E+02    -0.2969E+02    -0.3084E+02    -0.3242E+02    -0.3439E+02    -0.3672E+02    -0.3936E+02    -0.4226E+02    -0.4536E+02    -0.4861E+02    -0.5193E+02    -0.5528E+02    -0.5858E+02    -0.6178E+02    -0.6483E+02    -0.6768E+02    -0.7030E+02    -0.7266E+02    -0.7478E+02    -0.7664E+02    -0.7826E+02    -0.7966E+02    -0.8086E+02    -0.8189E+02    -0.8276E+02    -0.8350E+02    -0.8413E+02    -0.8467E+02    -0.8512E+02    -0.8550E+02    -0.8583E+02    -0.8610E+02    -0.8633E+02    -0.8653E+02    -0.8669E+02    -0.8683E+02    -0.8694E+02    -0.8703E+02    -0.8711E+02    -0.8717E+02    -0.8722E+02    -0.8726E+02    -0.8729E+02    -0.8731E+02    -0.8732E+02    -0.8733E+02    -0.8734E+02    -0.8734E+02    -0.8734E+02    -0.8734E+02
    -0.8745E+02    -0.8745E+02    -0.8745E+02    -0.8746E+02    -0.8746E+02    -0.8747E+02    -0.8747E+02    -0.8746E+02    -0.8745E+02    -0.8743E+02    -0.8740E+02    -0.8735E+02    -0.8728E+02    -0.8720E+02    -0.8709E+02    -0.8696E+02    -0.8679E+02    -0.8658E+02    -0.8633E+02    -0.8602E+02    -0.8564E+02    -0.8518E+02    -0.8463E+02    -0.8396E+02    -0.8315E+02    -0.8217E+02    -0.8101E+02    -0.7961E+02    -0.7796E+02    -0.7601E+02    -0.7375E+02    -0.7115E+02    -0.6820E+02    -0.6492E+02    -0.6134E+02    -0.5750E+02    -0.5346E+02    -0.4929E+02    -0.4506E+02    -0.4086E+02    -0.3675E+02    -0.3282E+02    -0.2914E+02    -0.2579E+02    -0.2282E+02    -0.2031E+02    -0.1831E+02    -0.1684E+02    -0.1595E+02    -0.1566E+02    -0.1596E+02    -0.1686E+02    -0.1833E+02    -0.2034E+02    -0.2286E+02    -0.2582E+02    -0.2918E+02    -0.3287E+02    -0.3681E+02    -0.4092E+02    -0.4513E+02    -0.4936E+02    -0.5353E+02    -0.5757E+02    -0.6141E+02    -0.6499E+02    -0.6827E+02    -0.7122E+02    -0.7382E+02    -0.7608E+02    -0.7802E+02    -0.7967E+02    -0.8107E+02    -0.8223E+02    -0.8320E+02    -0.8401E+02    -0.8468E+02    -0.8524E+02    -0.8569E+02    -0.8607E+02    -0.8638E+02    -0.8664E+02    -0.8684E+02    -0.8701E+02    -0.8715E+02    -0.8726E+02    -0.8734E+02    -0.8740E+02    -0.8745E+02    -0.8748E+02    -0.8750E+02    -0.8751E+02    -0.8752E+02    -0.8751E+02    -0.8751E+02    -0.8750E+02    -0.8749E+02    -0.8748E+02    -0.8747E+02    -0.8747E+02
    -0.8760E+02    -0.8760E+02    -0.8761E+02    -0.8763E+02    -0.8766E+02    -0.8768E+02    -0.8771E+02    -0.8774E+02    -0.8775E+02    -0.8777E+02    -0.8777E+02    -0.8775E+02    -0.8773E+02    -0.8768E+02    -0.8761E+02    -0.8751E+02    -0.8738E+02    -0.8721E+02    -0.8699E+02    -0.8670E+02    -0.8635E+02    -0.8590E+02    -0.8534E+02    -0.8464E+02    -0.8378E+02    -0.8272E+02    -0.8142E+02    -0.7984E+02    -0.7792E+02    -0.7563E+02    -0.7291E+02    -0.6975E+02    -0.6614E+02    -0.6210E+02    -0.5765E+02    -0.5287E+02    -0.4783E+02    -0.4261E+02    -0.3731E+02    -0.3201E+02    -0.2682E+02    -0.2183E+02    -0.1714E+02    -0.1285E+02    -0.9033E+01    -0.5779E+01    -0.3161E+01    -0.1243E+01    -0.7362E-01     0.3173E+00    -0.8059E-01    -0.1257E+01    -0.3182E+01    -0.5806E+01    -0.9067E+01    -0.1289E+02    -0.1719E+02    -0.2188E+02    -0.2688E+02    -0.3208E+02    -0.3738E+02    -0.4269E+02    -0.4791E+02    -0.5296E+02    -0.5774E+02    -0.6218E+02    -0.6623E+02    -0.6984E+02    -0.7299E+02    -0.7570E+02    -0.7800E+02    -0.7991E+02    -0.8149E+02    -0.8279E+02    -0.8385E+02    -0.8471E+02    -0.8540E+02    -0.8596E+02    -0.8641E+02    -0.8677E+02    -0.8705E+02    -0.8727E+02    -0.8745E+02    -0.8758E+02    -0.8768E+02    -0.8775E+02    -0.8779E+02    -0.8782E+02    -0.8783E+02    -0.8783E+02    -0.8782E+02    -0.8780E+02    -0.8777E+02    -0.8774E+02    -0.8771E+02    -0.8768E+02    -0.8765E+02    -0.8763E+02    -0.8761E+02    -0.8761E+02
    -0.8776E+02    -0.8776E+02    -0.8778E+02    -0.8782E+02    -0.8786E+02    -0.8792E+02    -0.8797E+02    -0.8803E+02    -0.8808E+02    -0.8813E+02    -0.8817E+02    -0.8820E+02    -0.8822E+02    -0.8821E+02    -0.8819E+02    -0.8814E+02    -0.8806E+02    -0.8793E+02    -0.8775E+02    -0.8751E+02    -0.8720E+02    -0.8678E+02    -0.8624E+02    -0.8554E+02    -0.8465E+02    -0.8352E+02    -0.8211E+02    -0.8034E+02    -0.7816E+02    -0.7550E+02    -0.7230E+02    -0.6852E+02    -0.6415E+02    -0.5922E+02    -0.5377E+02    -0.4787E+02    -0.4161E+02    -0.3510E+02    -0.2844E+02    -0.2174E+02    -0.1513E+02    -0.8712E+01    -0.2619E+01     0.3024E+01     0.8085E+01     0.1244E+02     0.1596E+02     0.1855E+02     0.2014E+02     0.2068E+02     0.2014E+02     0.1854E+02     0.1594E+02     0.1241E+02     0.8048E+01     0.2980E+01    -0.2671E+01    -0.8771E+01    -0.1519E+02    -0.2181E+02    -0.2851E+02    -0.3518E+02    -0.4170E+02    -0.4796E+02    -0.5386E+02    -0.5931E+02    -0.6425E+02    -0.6861E+02    -0.7239E+02    -0.7558E+02    -0.7824E+02    -0.8042E+02    -0.8218E+02    -0.8360E+02    -0.8472E+02    -0.8561E+02    -0.8630E+02    -0.8685E+02    -0.8726E+02    -0.8758E+02    -0.8782E+02    -0.8800E+02    -0.8813E+02    -0.8821E+02    -0.8827E+02    -0.8829E+02    -0.8830E+02    -0.8828E+02    -0.8825E+02    -0.8821E+02    -0.8816E+02    -0.8811E+02    -0.8805E+02    -0.8799E+02    -0.8793E+02    -0.8787E+02    -0.8783E+02    -0.8779E+02    -0.8777E+02    -0.8777E+02
    -0.8793E+02    -0.8793E+02    -0.8796E+02    -0.8801E+02    -0.8808E+02    -0.8816E+02    -0.8825E+02    -0.8834E+02    -0.8843E+02    -0.8852E+02    -0.8861E+02    -0.8868E+02    -0.8874E+02    -0.8879E+02    -0.8882E+02    -0.8882E+02    -0.8879E+02    -0.8873E+02    -0.8861E+02    -0.8843E+02    -0.8817E+02    -0.8780E+02    -0.8730E+02    -0.8664E+02    -0.8575E+02    -0.8459E+02    -0.8309E+02    -0.8116E+02    -0.7873E+02    -0.7570E+02    -0.7198E+02    -0.6752E+02    -0.6231E+02    -0.5635E+02    -0.4971E+02    -0.4246E+02    -0.3470E+02    -0.2655E+02    -0.1813E+02    -0.9555E+01    -0.9682E+00     0.7479E+01     0.1561E+02     0.2323E+02     0.3015E+02     0.3615E+02     0.4104E+02     0.4467E+02     0.4690E+02     0.4765E+02     0.4689E+02     0.4466E+02     0.4102E+02     0.3611E+02     0.3011E+02     0.2319E+02     0.1556E+02     0.7417E+01    -0.1037E+01    -0.9631E+01    -0.1821E+02    -0.2664E+02    -0.3479E+02    -0.4256E+02    -0.4981E+02    -0.5645E+02    -0.6241E+02    -0.6762E+02    -0.7208E+02    -0.7579E+02    -0.7882E+02    -0.8125E+02    -0.8317E+02    -0.8467E+02    -0.8582E+02    -0.8671E+02    -0.8738E+02    -0.8788E+02    -0.8824E+02    -0.8850E+02    -0.8869E+02    -0.8880E+02    -0.8887E+02    -0.8890E+02    -0.8890E+02    -0.8888E+02    -0.8883E+02    -0.8877E+02    -0.8870E+02    -0.8862E+02    -0.8853E+02    -0.8844E+02    -0.8834E+02    -0.8825E+02    -0.8816E+02    -0.8808E+02    -0.8801E+02    -0.8795E+02    -0.8792E+02    -0.8792E+02
    -0.8810E+02    -0.8810E+02    -0.8814E+02    -0.8821E+02    -0.8831E+02    -0.8842E+02    -0.8854E+02    -0.8866E+02    -0.8879E+02    -0.8892E+02    -0.8905E+02    -0.8917E+02    -0.8928E+02    -0.8938E+02    -0.8947E+02    -0.8953E+02    -0.8957E+02    -0.8957E+02    -0.8952E+02    -0.8942E+02    -0.8923E+02    -0.8894E+02    -0.8852E+02    -0.8791E+02    -0.8706E+02    -0.8591E+02    -0.8436E+02    -0.8232E+02    -0.7967E+02    -0.7627E+02    -0.7202E+02    -0.6684E+02    -0.6066E+02    -0.5352E+02    -0.4546E+02    -0.3656E+02    -0.2692E+02    -0.1665E+02    -0.5874E+01     0.5289E+01     0.1666E+02     0.2804E+02     0.3916E+02     0.4973E+02     0.5945E+02     0.6798E+02     0.7502E+02     0.8027E+02     0.8351E+02     0.8461E+02     0.8351E+02     0.8025E+02     0.7499E+02     0.6795E+02     0.5941E+02     0.4968E+02     0.3910E+02     0.2797E+02     0.1659E+02     0.5209E+01    -0.5960E+01    -0.1675E+02    -0.2702E+02    -0.3666E+02    -0.4557E+02    -0.5363E+02    -0.6077E+02    -0.6694E+02    -0.7212E+02    -0.7637E+02    -0.7976E+02    -0.8241E+02    -0.8445E+02    -0.8599E+02    -0.8714E+02    -0.8799E+02    -0.8859E+02    -0.8902E+02    -0.8931E+02    -0.8950E+02    -0.8960E+02    -0.8965E+02    -0.8965E+02    -0.8962E+02    -0.8956E+02    -0.8948E+02    -0.8938E+02    -0.8927E+02    -0.8915E+02    -0.8903E+02    -0.8890E+02    -0.8877E+02    -0.8864E+02    -0.8851E+02    -0.8839E+02    -0.8829E+02    -0.8819E+02    -0.8812E+02    -0.8808E+02    -0.8808E+02
    -0.8827E+02    -0.8827E+02    -0.8832E+02    -0.8841E+02    -0.8853E+02    -0.8867E+02    -0.8882E+02    -0.8898E+02    -0.8915E+02    -0.8932E+02    -0.8949E+02    -0.8966E+02    -0.8982E+02    -0.8997E+02    -0.9012E+02    -0.9024E+02    -0.9035E+02    -0.9042E+02    -0.9045E+02    -0.9044E+02    -0.9034E+02    -0.9015E+02    -0.8982E+02    -0.8931E+02    -0.8855E+02    -0.8745E+02    -0.8591E+02    -0.8380E+02    -0.8096E+02    -0.7724E+02    -0.7246E+02    -0.6649E+02    -0.5926E+02    -0.5076E+02    -0.4102E+02    -0.3010E+02    -0.1808E+02    -0.5043E+01     0.8922E+01     0.2367E+02     0.3899E+02     0.5461E+02     0.7015E+02     0.8520E+02     0.9925E+02     0.1118E+03     0.1222E+03     0.1301E+03     0.1350E+03     0.1367E+03     0.1350E+03     0.1301E+03     0.1222E+03     0.1117E+03     0.9920E+02     0.8514E+02     0.7009E+02     0.5454E+02     0.3892E+02     0.2359E+02     0.8833E+01    -0.5138E+01    -0.1818E+02    -0.3020E+02    -0.4112E+02    -0.5087E+02    -0.5937E+02    -0.6660E+02    -0.7256E+02    -0.7734E+02    -0.8105E+02    -0.8388E+02    -0.8599E+02    -0.8753E+02    -0.8862E+02    -0.8939E+02    -0.8990E+02    -0.9023E+02    -0.9042E+02    -0.9051E+02    -0.9054E+02    -0.9050E+02    -0.9043E+02    -0.9033E+02    -0.9021E+02    -0.9008E+02    -0.8993E+02    -0.8977E+02    -0.8960E+02    -0.8944E+02    -0.8927E+02    -0.8910E+02    -0.8893E+02    -0.8877E+02    -0.8863E+02    -0.8849E+02    -0.8838E+02    -0.8829E+02    -0.8824E+02    -0.8824E+02
    -0.8843E+02    -0.8843E+02    -0.8850E+02    -0.8860E+02    -0.8874E+02    -0.8891E+02    -0.8909E+02    -0.8929E+02    -0.8949E+02    -0.8970E+02    -0.8991E+02    -0.9013E+02    -0.9034E+02    -0.9054E+02    -0.9074E+02    -0.9093E+02    -0.9110E+02    -0.9125E+02    -0.9136E+02    -0.9144E+02    -0.9144E+02    -0.9136E+02    -0.9115E+02    -0.9076E+02    -0.9012E+02    -0.8913E+02    -0.8765E+02    -0.8553E+02    -0.8258E+02    -0.7858E+02    -0.7329E+02    -0.6652E+02    -0.5813E+02    -0.4809E+02    -0.3638E+02    -0.2302E+02    -0.8024E+01     0.8603E+01     0.2681E+02     0.4647E+02     0.6735E+02     0.8910E+02     0.1112E+03     0.1331E+03     0.1540E+03     0.1730E+03     0.1892E+03     0.2016E+03     0.2093E+03     0.2120E+03     0.2093E+03     0.2015E+03     0.1892E+03     0.1730E+03     0.1540E+03     0.1331E+03     0.1112E+03     0.8903E+02     0.6727E+02     0.4638E+02     0.2672E+02     0.8506E+01    -0.8126E+01    -0.2313E+02    -0.3649E+02    -0.4820E+02    -0.5824E+02    -0.6662E+02    -0.7339E+02    -0.7867E+02    -0.8267E+02    -0.8562E+02    -0.8773E+02    -0.8920E+02    -0.9019E+02    -0.9084E+02    -0.9122E+02    -0.9143E+02    -0.9152E+02    -0.9151E+02    -0.9144E+02    -0.9133E+02    -0.9119E+02    -0.9102E+02    -0.9084E+02    -0.9065E+02    -0.9045E+02    -0.9024E+02    -0.9003E+02    -0.8983E+02    -0.8962E+02    -0.8941E+02    -0.8921E+02    -0.8902E+02    -0.8885E+02    -0.8869E+02    -0.8855E+02    -0.8845E+02    -0.8839E+02    -0.8839E+02
    -0.8858E+02    -0.8858E+02    -0.8865E+02    -0.8877E+02    -0.8894E+02    -0.8913E+02    -0.8934E+02    -0.8956E+02    -0.8980E+02    -0.9005E+02    -0.9030E+02    -0.9056E+02    -0.9081E+02    -0.9106E+02    -0.9132E+02    -0.9156E+02    -0.9180E+02    -0.9202E+02    -0.9221E+02    -0.9237E+02    -0.9248E+02    -0.9252E+02    -0.9243E+02    -0.9218E+02    -0.9169E+02    -0.9084E+02    -0.8949E+02    -0.8743E+02    -0.8443E+02    -0.8021E+02    -0.7447E+02    -0.6690E+02    -0.5732E+02    -0.4560E+02    -0.3166E+02    -0.1543E+02     0.3197E+01     0.2434E+02     0.4805E+02     0.7428E+02     0.1029E+03     0.1334E+03     0.1654E+03     0.1979E+03     0.2298E+03     0.2597E+03     0.2857E+03     0.3060E+03     0.3191E+03     0.3236E+03     0.3191E+03     0.3060E+03     0.2856E+03     0.2596E+03     0.2298E+03     0.1979E+03     0.1653E+03     0.1334E+03     0.1028E+03     0.7420E+02     0.4795E+02     0.2424E+02     0.3094E+01    -0.1554E+02    -0.3177E+02    -0.4571E+02    -0.5743E+02    -0.6701E+02    -0.7457E+02    -0.8031E+02    -0.8452E+02    -0.8751E+02    -0.8956E+02    -0.9091E+02    -0.9176E+02    -0.9225E+02    -0.9250E+02    -0.9259E+02    -0.9256E+02    -0.9245E+02    -0.9229E+02    -0.9210E+02    -0.9189E+02    -0.9166E+02    -0.9142E+02    -0.9117E+02    -0.9093E+02    -0.9068E+02    -0.9043E+02    -0.9018E+02    -0.8994E+02    -0.8970E+02    -0.8947E+02    -0.8925E+02    -0.8905E+02    -0.8887E+02    -0.8871E+02    -0.8860E+02    -0.8853E+02    -0.8853E+02
    -0.8871E+02    -0.8871E+02    -0.8879E+02    -0.8893E+02    -0.8911E+02    -0.8932E+02    -0.8955E+02    -0.8981E+02    -0.9008E+02    -0.9036E+02    -0.9064E+02    -0.9093E+02    -0.9123E+02    -0.9152E+02    -0.9182E+02    -0.9212E+02    -0.9241E+02    -0.9270E+02    -0.9297E+02    -0.9322E+02    -0.9343E+02    -0.9357E+02    -0.9362E+02    -0.9351E+02    -0.9316E+02    -0.9248E+02    -0.9128E+02    -0.8935E+02    -0.8638E+02    -0.8204E+02    -0.7591E+02    -0.6762E+02    -0.5686E+02    -0.4340E+02    -0.2707E+02    -0.7645E+01     0.1517E+02     0.4171E+02     0.7222E+02     0.1069E+03     0.1458E+03     0.1887E+03     0.2352E+03     0.2841E+03     0.3339E+03     0.3824E+03     0.4263E+03     0.4620E+03     0.4856E+03     0.4939E+03     0.4856E+03     0.4620E+03     0.4263E+03     0.3823E+03     0.3339E+03     0.2840E+03     0.2351E+03     0.1887E+03     0.1457E+03     0.1068E+03     0.7213E+02     0.4161E+02     0.1507E+02    -0.7753E+01    -0.2718E+02    -0.4351E+02    -0.5697E+02    -0.6773E+02    -0.7601E+02    -0.8213E+02    -0.8647E+02    -0.8943E+02    -0.9135E+02    -0.9255E+02    -0.9323E+02    -0.9357E+02    -0.9368E+02    -0.9364E+02    -0.9350E+02    -0.9330E+02    -0.9306E+02    -0.9279E+02    -0.9251E+02    -0.9222E+02    -0.9193E+02    -0.9164E+02    -0.9135E+02    -0.9106E+02    -0.9077E+02    -0.9049E+02    -0.9022E+02    -0.8995E+02    -0.8970E+02    -0.8945E+02    -0.8923E+02    -0.8902E+02    -0.8885E+02    -0.8872E+02    -0.8865E+02    -0.8865E+02
    -0.8882E+02    -0.8882E+02    -0.8890E+02    -0.8905E+02    -0.8925E+02    -0.8948E+02    -0.8973E+02    -0.9001E+02    -0.9030E+02    -0.9061E+02    -0.9092E+02    -0.9124E+02    -0.9157E+02    -0.9190E+02    -0.9224E+02    -0.9259E+02    -0.9293E+02    -0.9328E+02    -0.9362E+02    -0.9395E+02    -0.9424E+02    -0.9449E+02    -0.9465E+02    -0.9467E+02    -0.9447E+02    -0.9394E+02    -0.9291E+02    -0.9113E+02    -0.8826E+02    -0.8387E+02    -0.7748E+02    -0.6858E+02    -0.5675E+02    -0.4165E+02    -0.2297E+02    -0.2781E+00     0.2698E+02     0.5944E+02     0.9776E+02     0.1426E+03     0.1944E+03     0.2537E+03     0.3205E+03     0.3941E+03     0.4730E+03     0.5541E+03     0.6323E+03     0.7000E+03     0.7476E+03     0.7653E+03     0.7476E+03     0.7000E+03     0.6322E+03     0.5540E+03     0.4729E+03     0.3940E+03     0.3204E+03     0.2537E+03     0.1943E+03     0.1425E+03     0.9766E+02     0.5934E+02     0.2688E+02    -0.3861E+00    -0.2308E+02    -0.4176E+02    -0.5686E+02    -0.6869E+02    -0.7757E+02    -0.8395E+02    -0.8834E+02    -0.9120E+02    -0.9298E+02    -0.9401E+02    -0.9454E+02    -0.9473E+02    -0.9472E+02    -0.9456E+02    -0.9432E+02    -0.9402E+02    -0.9370E+02    -0.9337E+02    -0.9303E+02    -0.9269E+02    -0.9235E+02    -0.9202E+02    -0.9169E+02    -0.9137E+02    -0.9106E+02    -0.9075E+02    -0.9045E+02    -0.9016E+02    -0.8988E+02    -0.8962E+02    -0.8937E+02    -0.8915E+02    -0.8897E+02    -0.8883E+02    -0.8875E+02    -0.8875E+02
    -0.8890E+02    -0.8890E+02    -0.8899E+02    -0.8914E+02    -0.8935E+02    -0.8959E+02    -0.8987E+02    -0.9016E+02    -0.9047E+02    -0.9079E+02    -0.9113E+02    -0.9147E+02    -0.9183E+02    -0.9219E+02    -0.9256E+02    -0.9294E+02    -0.9333E+02    -0.9372E+02    -0.9412E+02    -0.9451E+02    -0.9488E+02    -0.9521E+02    -0.9547E+02    -0.9560E+02    -0.9552E+02    -0.9512E+02    -0.9423E+02    -0.9260E+02    -0.8984E+02    -0.8547E+02    -0.7893E+02    -0.6960E+02    -0.5693E+02    -0.4048E+02    -0.1977E+02     0.5834E+01     0.3720E+02     0.7535E+02     0.1215E+03     0.1769E+03     0.2432E+03     0.3219E+03     0.4147E+03     0.5227E+03     0.6462E+03     0.7836E+03     0.9289E+03     0.1070E+04     0.1182E+04     0.1231E+04     0.1182E+04     0.1070E+04     0.9289E+03     0.7835E+03     0.6462E+03     0.5226E+03     0.4146E+03     0.3219E+03     0.2431E+03     0.1768E+03     0.1214E+03     0.7525E+02     0.3710E+02     0.5726E+01    -0.1988E+02    -0.4059E+02    -0.5704E+02    -0.6970E+02    -0.7902E+02    -0.8556E+02    -0.8992E+02    -0.9267E+02    -0.9430E+02    -0.9519E+02    -0.9559E+02    -0.9566E+02    -0.9554E+02    -0.9528E+02    -0.9496E+02    -0.9459E+02    -0.9420E+02    -0.9381E+02    -0.9342E+02    -0.9304E+02    -0.9267E+02    -0.9231E+02    -0.9195E+02    -0.9161E+02    -0.9127E+02    -0.9094E+02    -0.9062E+02    -0.9031E+02    -0.9002E+02    -0.8974E+02    -0.8948E+02    -0.8925E+02    -0.8905E+02    -0.8890E+02    -0.8882E+02    -0.8882E+02
    -0.8895E+02    -0.8895E+02    -0.8904E+02    -0.8920E+02    -0.8941E+02    -0.8967E+02    -0.8995E+02    -0.9025E+02    -0.9057E+02    -0.9091E+02    -0.9126E+02    -0.9162E+02    -0.9199E+02    -0.9237E+02    -0.9276E+02    -0.9316E+02    -0.9358E+02    -0.9400E+02    -0.9444E+02    -0.9487E+02    -0.9529E+02    -0.9568E+02    -0.9600E+02    -0.9621E+02    -0.9621E+02    -0.9591E+02    -0.9511E+02    -0.9357E+02    -0.9091E+02    -0.8659E+02    -0.7998E+02    -0.7040E+02    -0.5721E+02    -0.3987E+02    -0.1779E+02     0.9854E+01     0.4418E+02     0.8659E+02     0.1388E+03     0.2030E+03     0.2818E+03     0.3787E+03     0.4980E+03     0.6451E+03     0.8266E+03     0.1050E+04     0.1319E+04     0.1632E+04     0.1955E+04     0.2175E+04     0.1955E+04     0.1632E+04     0.1319E+04     0.1050E+04     0.8266E+03     0.6451E+03     0.4979E+03     0.3786E+03     0.2817E+03     0.2029E+03     0.1387E+03     0.8649E+02     0.4408E+02     0.9746E+01    -0.1790E+02    -0.3998E+02    -0.5732E+02    -0.7050E+02    -0.8007E+02    -0.8667E+02    -0.9099E+02    -0.9364E+02    -0.9518E+02    -0.9597E+02    -0.9628E+02    -0.9627E+02    -0.9607E+02    -0.9575E+02    -0.9537E+02    -0.9495E+02    -0.9452E+02    -0.9409E+02    -0.9367E+02    -0.9327E+02    -0.9287E+02    -0.9249E+02    -0.9211E+02    -0.9175E+02    -0.9140E+02    -0.9106E+02    -0.9073E+02    -0.9041E+02    -0.9010E+02    -0.8981E+02    -0.8954E+02    -0.8931E+02    -0.8910E+02    -0.8895E+02    -0.8887E+02    -0.8887E+02
    -0.8897E+02    -0.8897E+02    -0.8906E+02    -0.8922E+02    -0.8943E+02    -0.8969E+02    -0.8997E+02    -0.9028E+02    -0.9061E+02    -0.9095E+02    -0.9130E+02    -0.9167E+02    -0.9204E+02    -0.9243E+02    -0.9283E+02    -0.9324E+02    -0.9366E+02    -0.9410E+02    -0.9455E+02    -0.9499E+02    -0.9543E+02    -0.9584E+02    -0.9619E+02    -0.9642E+02    -0.9646E+02    -0.9618E+02    -0.9542E+02    -0.9392E+02    -0.9129E+02    -0.8699E+02    -0.8037E+02    -0.7071E+02    -0.5735E+02    -0.3970E+02    -0.1713E+02     0.1124E+02     0.4665E+02     0.9066E+02     0.1452E+03     0.2129E+03     0.2971E+03     0.4024E+03     0.5354E+03     0.7056E+03     0.9284E+03     0.1229E+04     0.1652E+04     0.2282E+04     0.3288E+04     0.5029E+04     0.3288E+04     0.2282E+04     0.1652E+04     0.1229E+04     0.9284E+03     0.7056E+03     0.5353E+03     0.4023E+03     0.2970E+03     0.2128E+03     0.1451E+03     0.9056E+02     0.4655E+02     0.1113E+02    -0.1724E+02    -0.3981E+02    -0.5745E+02    -0.7081E+02    -0.8046E+02    -0.8707E+02    -0.9137E+02    -0.9399E+02    -0.9549E+02    -0.9625E+02    -0.9652E+02    -0.9649E+02    -0.9626E+02    -0.9592E+02    -0.9551E+02    -0.9508E+02    -0.9463E+02    -0.9419E+02    -0.9376E+02    -0.9334E+02    -0.9294E+02    -0.9255E+02    -0.9217E+02    -0.9180E+02    -0.9144E+02    -0.9110E+02    -0.9076E+02    -0.9044E+02    -0.9013E+02    -0.8984E+02    -0.8957E+02    -0.8933E+02    -0.8912E+02    -0.8897E+02    -0.8888E+02    -0.8888E+02
    -0.8895E+02    -0.8895E+02    -0.8904E+02    -0.8920E+02    -0.8941E+02    -0.8967E+02    -0.8995E+02    -0.9025E+02    -0.9057E+02    -0.9091E+02    -0.9126E+02    -0.9162E+02    -0.9199E+02    -0.9237E+02    -0.9276E+02    -0.9316E+02    -0.9358E+02    -0.9400E+02    -0.9444E+02    -0.9487E+02    -0.9529E+02    -0.9568E+02    -0.9600E+02    -0.9621E+02    -0.9621E+02    -0.9591E+02    -0.9511E+02    -0.9357E+02    -0.9091E+02    -0.8659E+02    -0.7998E+02    -0.7040E+02    -0.5721E+02    -0.3987E+02    -0.1779E+02     0.9855E+01     0.4418E+02     0.8659E+02     0.1388E+03     0.2030E+03     0.2818E+03     0.3787E+03     0.4980E+03     0.6451E+03     0.8266E+03     0.1050E+04     0.1319E+04     0.1632E+04     0.1955E+04     0.2175E+04     0.1955E+04     0.1632E+04     0.1319E+04     0.1050E+04     0.8266E+03     0.6451E+03     0.4979E+03     0.3786E+03     0.2817E+03     0.2029E+03     0.1387E+03     0.8649E+02     0.4408E+02     0.9748E+01    -0.1790E+02    -0.3998E+02    -0.5732E+02    -0.7050E+02    -0.8007E+02    -0.8667E+02    -0.9098E+02    -0.9364E+02    -0.9518E+02    -0.9597E+02    -0.9628E+02    -0.9627E+02    -0.9607E+02    -0.9575E+02    -0.9537E+02    -0.9495E+02    -0.9452E+02    -0.9409E+02    -0.9367E+02    -0.9327E+02    -0.9287E+02    -0.9248E+02    -0.9211E+02    -0.9175E+02    -0.9140E+02    -0.9106E+02    -0.9073E+02    -0.9041E+02    -0.9010E+02    -0.8981E+02    -0.8954E+02    -0.8931E+02    -0.8910E+02    -0.8895E+02    -0.8887E+02    -0.8887E+02
    -0.8890E+02    -0.8890E+02    -0.8899E+02    -0.8914E+02    -0.8935E+02    -0.8959E+02    -0.8986E+02    -0.9016E+02    -0.9047E+02    -0.9079E+02    -0.9113E+02    -0.9147E+02    -0.9183E+02    -0.9219E+02    -0.9256E+02    -0.9294E+02    -0.9333E+02    -0.9372E+02    -0.9412E+02    -0.9451E+02    -0.9488E+02    -0.9521E+02    -0.9547E+02    -0.9560E+02    -0.9552E+02    -0.9512E+02    -0.9423E+02    -0.9259E+02    -0.8984E+02    -0.8547E+02    -0.7892E+02    -0.6960E+02    -0.5693E+02    -0.4048E+02    -0.1977E+02     0.5837E+01     0.3720E+02     0.7536E+02     0.1215E+03     0.1769E+03     0.2432E+03     0.3219E+03     0.4147E+03     0.5227E+03     0.6462E+03     0.7836E+03     0.9289E+03     0.1070E+04     0.1182E+04     0.1231E+04     0.1182E+04     0.1070E+04     0.9289E+03     0.7835E+03     0.6462E+03     0.5226E+03     0.4146E+03     0.3219E+03     0.2431E+03     0.1768E+03     0.1214E+03     0.7526E+02     0.3710E+02     0.5729E+01    -0.1987E+02    -0.4059E+02    -0.5704E+02    -0.6970E+02    -0.7902E+02    -0.8555E+02    -0.8991E+02    -0.9267E+02    -0.9430E+02    -0.9519E+02    -0.9559E+02    -0.9566E+02    -0.9554E+02    -0.9528E+02    -0.9496E+02    -0.9459E+02    -0.9420E+02    -0.9381E+02    -0.9342E+02    -0.9304E+02    -0.9267E+02    -0.9231E+02    -0.9195E+02    -0.9161E+02    -0.9127E+02    -0.9094E+02    -0.9062E+02    -0.9031E+02    -0.9002E+02    -0.8974E+02    -0.8948E+02    -0.8925E+02    -0.8905E+02    -0.8890E+02    -0.8882E+02    -0.8882E+02
    -0.8882E+02    -0.8882E+02    -0.8890E+02    -0.8905E+02    -0.8925E+02    -0.8948E+02    -0.8973E+02    -0.9001E+02    -0.9030E+02    -0.9061E+02    -0.9092E+02    -0.9124E+02    -0.9157E+02    -0.9190E+02    -0.9224E+02    -0.9259E+02    -0.9293E+02    -0.9328E+02    -0.9362E+02    -0.9394E+02    -0.9424E+02    -0.9449E+02    -0.9465E+02    -0.9467E+02    -0.9447E+02    -0.9394E+02    -0.9291E+02    -0.9113E+02    -0.8825E+02    -0.8386E+02    -0.7747E+02    -0.6858E+02    -0.5675E+02    -0.4165E+02    -0.2296E+02    -0.2729E+00     0.2699E+02     0.5945E+02     0.9776E+02     0.1426E+03     0.1944E+03     0.2537E+03     0.3205E+03     0.3941E+03     0.4730E+03     0.5541E+03     0.6323E+03     0.7000E+03     0.7476E+03     0.7653E+03     0.7476E+03     0.7000E+03     0.6322E+03     0.5540E+03     0.4729E+03     0.3940E+03     0.3204E+03     0.2537E+03     0.1944E+03     0.1425E+03     0.9767E+02     0.5935E+02     0.2688E+02    -0.3809E+00    -0.2307E+02    -0.4176E+02    -0.5686E+02    -0.6868E+02    -0.7757E+02    -0.8395E+02    -0.8833E+02    -0.9120E+02    -0.9298E+02    -0.9401E+02    -0.9453E+02    -0.9473E+02    -0.9471E+02    -0.9456E+02    -0.9432E+02    -0.9402E+02    -0.9370E+02    -0.9337E+02    -0.9303E+02    -0.9269E+02    -0.9235E+02    -0.9202E+02    -0.9169E+02    -0.9137E+02    -0.9106E+02    -0.9075E+02    -0.9045E+02    -0.9016E+02    -0.8988E+02    -0.8961E+02    -0.8937E+02    -0.8915E+02    -0.8897E+02    -0.8883E+02    -0.8875E+02    -0.8875E+02
    -0.8871E+02    -0.8871E+02    -0.8879E+02    -0.8893E+02    -0.8911E+02    -0.8932E+02    -0.8955E+02    -0.8981E+02    -0.9008E+02    -0.9035E+02    -0.9064E+02    -0.9093E+02    -0.9123E+02    -0.9152E+02    -0.9182E+02    -0.9212E+02    -0.9241E+02    -0.9270E+02    -0.9297E+02    -0.9322E+02    -0.9343E+02    -0.9357E+02    -0.9361E+02    -0.9350E+02    -0.9316E+02    -0.9248E+02    -0.9128E+02    -0.8935E+02    -0.8638E+02    -0.8203E+02    -0.7591E+02    -0.6762E+02    -0.5685E+02    -0.4339E+02    -0.2706E+02    -0.7638E+01     0.1518E+02     0.4171E+02     0.7223E+02     0.1069E+03     0.1458E+03     0.1887E+03     0.2352E+03     0.2841E+03     0.3339E+03     0.3824E+03     0.4263E+03     0.4620E+03     0.4856E+03     0.4939E+03     0.4856E+03     0.4620E+03     0.4263E+03     0.3823E+03     0.3339E+03     0.2840E+03     0.2351E+03     0.1887E+03     0.1457E+03     0.1068E+03     0.7214E+02     0.4161E+02     0.1508E+02    -0.7746E+01    -0.2717E+02    -0.4350E+02    -0.5696E+02    -0.6772E+02    -0.7601E+02    -0.8212E+02    -0.8646E+02    -0.8942E+02    -0.9135E+02    -0.9254E+02    -0.9323E+02    -0.9357E+02    -0.9368E+02    -0.9364E+02    -0.9350E+02    -0.9330E+02    -0.9305E+02    -0.9279E+02    -0.9251E+02    -0.9222E+02    -0.9193E+02    -0.9164E+02    -0.9135E+02    -0.9106E+02    -0.9077E+02    -0.9049E+02    -0.9022E+02    -0.8995E+02    -0.8969E+02    -0.8945E+02    -0.8923E+02    -0.8902E+02    -0.8885E+02    -0.8872E+02    -0.8865E+02    -0.8865E+02
    -0.8858E+02    -0.8858E+02    -0.8865E+02    -0.8877E+02    -0.8894E+02    -0.8913E+02    -0.8934E+02    -0.8956E+02    -0.8980E+02    -0.9005E+02    -0.9030E+02    -0.9055E+02    -0.9081E+02    -0.9106E+02    -0.9131E+02    -0.9156E+02    -0.9179E+02    -0.9201E+02    -0.9221E+02    -0.9237E+02    -0.9248E+02    -0.9252E+02    -0.9243E+02    -0.9218E+02    -0.9169E+02    -0.9084E+02    -0.8948E+02    -0.8743E+02    -0.8443E+02    -0.8021E+02    -0.7446E+02    -0.6690E+02    -0.5731E+02    -0.4559E+02    -0.3165E+02    -0.1542E+02     0.3207E+01     0.2435E+02     0.4806E+02     0.7429E+02     0.1029E+03     0.1334E+03     0.1654E+03     0.1979E+03     0.2299E+03     0.2597E+03     0.2857E+03     0.3060E+03     0.3191E+03     0.3236E+03     0.3191E+03     0.3060E+03     0.2856E+03     0.2596E+03     0.2298E+03     0.1979E+03     0.1654E+03     0.1334E+03     0.1028E+03     0.7421E+02     0.4797E+02     0.2425E+02     0.3103E+01    -0.1553E+02    -0.3176E+02    -0.4570E+02    -0.5742E+02    -0.6700E+02    -0.7456E+02    -0.8030E+02    -0.8452E+02    -0.8751E+02    -0.8956E+02    -0.9091E+02    -0.9176E+02    -0.9225E+02    -0.9250E+02    -0.9259E+02    -0.9256E+02    -0.9245E+02    -0.9229E+02    -0.9210E+02    -0.9189E+02    -0.9166E+02    -0.9142E+02    -0.9117E+02    -0.9093E+02    -0.9068E+02    -0.9043E+02    -0.9018E+02    -0.8994E+02    -0.8970E+02    -0.8947E+02    -0.8925E+02    -0.8905E+02    -0.8887E+02    -0.8871E+02    -0.8860E+02    -0.8853E+02    -0.8853E+02
    -0.8843E+02    -0.8843E+02    -0.8849E+02    -0.8860E+02    -0.8874E+02    -0.8891E+02    -0.8909E+02    -0.8928E+02    -0.8949E+02    -0.8970E+02    -0.8991E+02    -0.9012E+02    -0.9034E+02    -0.9054E+02    -0.9074E+02    -0.9093E+02    -0.9110E+02    -0.9125E+02    -0.9136E+02    -0.9143E+02    -0.9144E+02    -0.9136E+02    -0.9115E+02    -0.9076E+02    -0.9012E+02    -0.8912E+02    -0.8765E+02    -0.8553E+02    -0.8258E+02    -0.7857E+02    -0.7328E+02    -0.6651E+02    -0.5812E+02    -0.4808E+02    -0.3637E+02    -0.2301E+02    -0.8012E+01     0.8615E+01     0.2682E+02     0.4648E+02     0.6736E+02     0.8911E+02     0.1113E+03     0.1332E+03     0.1541E+03     0.1731E+03     0.1892E+03     0.2016E+03     0.2094E+03     0.2120E+03     0.2093E+03     0.2015E+03     0.1892E+03     0.1730E+03     0.1540E+03     0.1331E+03     0.1112E+03     0.8904E+02     0.6728E+02     0.4640E+02     0.2673E+02     0.8518E+01    -0.8114E+01    -0.2311E+02    -0.3648E+02    -0.4819E+02    -0.5824E+02    -0.6661E+02    -0.7338E+02    -0.7867E+02    -0.8267E+02    -0.8561E+02    -0.8773E+02    -0.8920E+02    -0.9019E+02    -0.9083E+02    -0.9122E+02    -0.9143E+02    -0.9152E+02    -0.9151E+02    -0.9144E+02    -0.9133E+02    -0.9119E+02    -0.9102E+02    -0.9084E+02    -0.9065E+02    -0.9045E+02    -0.9024E+02    -0.9003E+02    -0.8982E+02    -0.8962E+02    -0.8941E+02    -0.8921E+02    -0.8902E+02    -0.8885E+02    -0.8869E+02    -0.8855E+02    -0.8845E+02    -0.8839E+02    -0.8839E+02
    -0.8827E+02    -0.8827E+02    -0.8832E+02    -0.8841E+02    -0.8853E+02    -0.8867E+02    -0.8882E+02    -0.8898E+02    -0.8915E+02    -0.8932E+02    -0.8949E+02    -0.8966E+02    -0.8982E+02    -0.8997E+02    -0.9011E+02    -0.9024E+02    -0.9034E+02    -0.9042E+02    -0.9045E+02    -0.9043E+02    -0.9034E+02    -0.9015E+02    -0.8982E+02    -0.8931E+02    -0.8854E+02    -0.8744E+02    -0.8590E+02    -0.8379E+02    -0.8096E+02    -0.7723E+02    -0.7245E+02    -0.6648E+02    -0.5925E+02    -0.5074E+02    -0.4100E+02    -0.3008E+02    -0.1806E+02    -0.5028E+01     0.8937E+01     0.2369E+02     0.3901E+02     0.5462E+02     0.7017E+02     0.8521E+02     0.9926E+02     0.1118E+03     0.1222E+03     0.1301E+03     0.1351E+03     0.1367E+03     0.1350E+03     0.1301E+03     0.1222E+03     0.1118E+03     0.9922E+02     0.8516E+02     0.7011E+02     0.5455E+02     0.3893E+02     0.2360E+02     0.8848E+01    -0.5123E+01    -0.1816E+02    -0.3019E+02    -0.4111E+02    -0.5085E+02    -0.5936E+02    -0.6659E+02    -0.7255E+02    -0.7733E+02    -0.8105E+02    -0.8388E+02    -0.8599E+02    -0.8752E+02    -0.8862E+02    -0.8938E+02    -0.8990E+02    -0.9022E+02    -0.9042E+02    -0.9051E+02    -0.9053E+02    -0.9050E+02    -0.9043E+02    -0.9033E+02    -0.9021E+02    -0.9007E+02    -0.8992E+02    -0.8977E+02    -0.8960E+02    -0.8943E+02    -0.8927E+02    -0.8910E+02    -0.8893E+02    -0.8877E+02    -0.8863E+02    -0.8849E+02    -0.8838E+02    -0.8829E+02    -0.8824E+02    -0.8824E+02
    -0.8810E+02    -0.8810E+02    -0.8814E+02    -0.8821E+02    -0.8831E+02    -0.8842E+02    -0.8854E+02    -0.8866E+02    -0.8879E+02    -0.8892E+02    -0.8905E+02    -0.8917E+02    -0.8928E+02    -0.8938E+02    -0.8946E+02    -0.8953E+02    -0.8956E+02    -0.8956E+02    -0.8952E+02    -0.8941E+02    -0.8923E+02    -0.8894E+02    -0.8851E+02    -0.8791E+02    -0.8706E+02    -0.8591E+02    -0.8436E+02    -0.8231E+02    -0.7966E+02    -0.7626E+02    -0.7201E+02    -0.6682E+02    -0.6065E+02    -0.5351E+02    -0.4544E+02    -0.3655E+02    -0.2690E+02    -0.1664E+02    -0.5856E+01     0.5307E+01     0.1668E+02     0.2806E+02     0.3918E+02     0.4975E+02     0.5947E+02     0.6800E+02     0.7504E+02     0.8029E+02     0.8353E+02     0.8463E+02     0.8353E+02     0.8027E+02     0.7501E+02     0.6797E+02     0.5943E+02     0.4970E+02     0.3912E+02     0.2799E+02     0.1661E+02     0.5228E+01    -0.5942E+01    -0.1673E+02    -0.2700E+02    -0.3665E+02    -0.4555E+02    -0.5361E+02    -0.6076E+02    -0.6693E+02    -0.7211E+02    -0.7636E+02    -0.7975E+02    -0.8240E+02    -0.8444E+02    -0.8598E+02    -0.8714E+02    -0.8798E+02    -0.8859E+02    -0.8902E+02    -0.8931E+02    -0.8949E+02    -0.8960E+02    -0.8965E+02    -0.8965E+02    -0.8962E+02    -0.8956E+02    -0.8947E+02    -0.8938E+02    -0.8927E+02    -0.8915E+02    -0.8903E+02    -0.8890E+02    -0.8877E+02    -0.8864E+02    -0.8851E+02    -0.8839E+02    -0.8829E+02    -0.8819E+02    -0.8812E+02    -0.8808E+02    -0.8808E+02
    -0.8793E+02    -0.8793E+02    -0.8796E+02    -0.8801E+02    -0.8808E+02    -0.8816E+02    -0.8825E+02    -0.8834E+02    -0.8843E+02    -0.8852E+02    -0.8860E+02    -0.8868E+02    -0.8874E+02    -0.8879E+02    -0.8881E+02    -0.8882E+02    -0.8879E+02    -0.8872E+02    -0.8861E+02    -0.8843E+02    -0.8816E+02    -0.8780E+02    -0.8730E+02    -0.8663E+02    -0.8574E+02    -0.8458E+02    -0.8308E+02    -0.8115E+02    -0.7872E+02    -0.7568E+02    -0.7197E+02    -0.6751E+02    -0.6229E+02    -0.5633E+02    -0.4969E+02    -0.4244E+02    -0.3468E+02    -0.2653E+02    -0.1810E+02    -0.9533E+01    -0.9460E+00     0.7502E+01     0.1563E+02     0.2326E+02     0.3017E+02     0.3617E+02     0.4107E+02     0.4470E+02     0.4693E+02     0.4768E+02     0.4692E+02     0.4468E+02     0.4104E+02     0.3614E+02     0.3013E+02     0.2321E+02     0.1558E+02     0.7440E+01    -0.1015E+01    -0.9609E+01    -0.1819E+02    -0.2662E+02    -0.3477E+02    -0.4254E+02    -0.4979E+02    -0.5643E+02    -0.6239E+02    -0.6761E+02    -0.7206E+02    -0.7578E+02    -0.7881E+02    -0.8124E+02    -0.8316E+02    -0.8466E+02    -0.8582E+02    -0.8670E+02    -0.8737E+02    -0.8787E+02    -0.8824E+02    -0.8850E+02    -0.8868E+02    -0.8880E+02    -0.8887E+02    -0.8890E+02    -0.8890E+02    -0.8887E+02    -0.8883E+02    -0.8877E+02    -0.8870E+02    -0.8861E+02    -0.8853E+02    -0.8843E+02    -0.8834E+02    -0.8825E+02    -0.8816E+02    -0.8808E+02    -0.8801E+02    -0.8795E+02    -0.8792E+02    -0.8792E+02
    -0.8776E+02    -0.8776E+02    -0.8778E+02    -0.8782E+02    -0.8786E+02    -0.8792E+02    -0.8797E+02    -0.8803E+02    -0.8808E+02    -0.8813E+02    -0.8817E+02    -0.8820E+02    -0.8821E+02    -0.8821E+02    -0.8819E+02    -0.8814E+02    -0.8805E+02    -0.8793E+02    -0.8775E+02    -0.8751E+02    -0.8719E+02    -0.8677E+02    -0.8623E+02    -0.8553E+02    -0.8464E+02    -0.8352E+02    -0.8210E+02    -0.8033E+02    -0.7815E+02    -0.7548E+02    -0.7228E+02    -0.6850E+02    -0.6413E+02    -0.5920E+02    -0.5375E+02    -0.4785E+02    -0.4159E+02    -0.3508E+02    -0.2841E+02    -0.2171E+02    -0.1510E+02    -0.8686E+01    -0.2593E+01     0.3051E+01     0.8112E+01     0.1246E+02     0.1599E+02     0.1858E+02     0.2017E+02     0.2070E+02     0.2016E+02     0.1857E+02     0.1597E+02     0.1243E+02     0.8075E+01     0.3006E+01    -0.2644E+01    -0.8744E+01    -0.1517E+02    -0.2178E+02    -0.2849E+02    -0.3516E+02    -0.4168E+02    -0.4794E+02    -0.5384E+02    -0.5929E+02    -0.6423E+02    -0.6859E+02    -0.7237E+02    -0.7557E+02    -0.7823E+02    -0.8041E+02    -0.8217E+02    -0.8359E+02    -0.8471E+02    -0.8560E+02    -0.8630E+02    -0.8684E+02    -0.8726E+02    -0.8758E+02    -0.8782E+02    -0.8800E+02    -0.8813E+02    -0.8821E+02    -0.8826E+02    -0.8829E+02    -0.8829E+02    -0.8828E+02    -0.8825E+02    -0.8821E+02    -0.8816E+02    -0.8811E+02    -0.8805E+02    -0.8799E+02    -0.8793E+02    -0.8787E+02    -0.8782E+02    -0.8779E+02    -0.8776E+02    -0.8776E+02
    -0.8760E+02    -0.8760E+02    -0.8761E+02    -0.8763E+02    -0.8765E+02    -0.8768E+02    -0.8771E+02    -0.8773E+02    -0.8775E+02    -0.8776E+02    -0.8776E+02    -0.8775E+02    -0.8772E+02    -0.8768E+02    -0.8761E+02    -0.8751E+02    -0.8738E+02    -0.8721E+02    -0.8698E+02    -0.8670E+02    -0.8634E+02    -0.8589E+02    -0.8533E+02    -0.8464E+02    -0.8378E+02    -0.8271E+02    -0.8141E+02    -0.7983E+02    -0.7791E+02    -0.7561E+02    -0.7290E+02    -0.6974E+02    -0.6612E+02    -0.6207E+02    -0.5763E+02    -0.5285E+02    -0.4781E+02    -0.4259E+02    -0.3728E+02    -0.3198E+02    -0.2679E+02    -0.2180E+02    -0.1711E+02    -0.1282E+02    -0.9002E+01    -0.5748E+01    -0.3130E+01    -0.1212E+01    -0.4246E-01     0.3485E+00    -0.4940E-01    -0.1226E+01    -0.3150E+01    -0.5775E+01    -0.9037E+01    -0.1286E+02    -0.1716E+02    -0.2185E+02    -0.2685E+02    -0.3205E+02    -0.3735E+02    -0.4266E+02    -0.4789E+02    -0.5293E+02    -0.5771E+02    -0.6216E+02    -0.6621E+02    -0.6982E+02    -0.7298E+02    -0.7569E+02    -0.7798E+02    -0.7990E+02    -0.8148E+02    -0.8278E+02    -0.8384E+02    -0.8470E+02    -0.8540E+02    -0.8596E+02    -0.8640E+02    -0.8676E+02    -0.8705E+02    -0.8727E+02    -0.8744E+02    -0.8758E+02    -0.8767E+02    -0.8774E+02    -0.8779E+02    -0.8782E+02    -0.8783E+02    -0.8783E+02    -0.8782E+02    -0.8780E+02    -0.8777E+02    -0.8774E+02    -0.8771E+02    -0.8768E+02    -0.8765E+02    -0.8763E+02    -0.8761E+02    -0.8761E+02
    -0.8745E+02    -0.8745E+02    -0.8745E+02    -0.8746E+02    -0.8746E+02    -0.8747E+02    -0.8747E+02    -0.8746E+02    -0.8745E+02    -0.8743E+02    -0.8739E+02    -0.8735E+02    -0.8728E+02    -0.8720E+02    -0.8709E+02    -0.8695E+02    -0.8679E+02    -0.8658E+02    -0.8632E+02    -0.8601E+02    -0.8563E+02    -0.8517E+02    -0.8462E+02    -0.8395E+02    -0.8314E+02    -0.8216E+02    -0.8099E+02    -0.7960E+02    -0.7794E+02    -0.7600E+02    -0.7373E+02    -0.7113E+02    -0.6818E+02    -0.6490E+02    -0.6131E+02    -0.5747E+02    -0.5343E+02    -0.4926E+02    -0.4503E+02    -0.4083E+02    -0.3672E+02    -0.3279E+02    -0.2911E+02    -0.2575E+02    -0.2279E+02    -0.2028E+02    -0.1827E+02    -0.1681E+02    -0.1592E+02    -0.1562E+02    -0.1592E+02    -0.1682E+02    -0.1829E+02    -0.2030E+02    -0.2282E+02    -0.2579E+02    -0.2915E+02    -0.3284E+02    -0.3677E+02    -0.4089E+02    -0.4510E+02    -0.4933E+02    -0.5350E+02    -0.5754E+02    -0.6138E+02    -0.6497E+02    -0.6825E+02    -0.7120E+02    -0.7380E+02    -0.7606E+02    -0.7801E+02    -0.7966E+02    -0.8105E+02    -0.8222E+02    -0.8319E+02    -0.8400E+02    -0.8467E+02    -0.8523E+02    -0.8569E+02    -0.8607E+02    -0.8638E+02    -0.8663E+02    -0.8684E+02    -0.8701E+02    -0.8714E+02    -0.8725E+02    -0.8734E+02    -0.8740E+02    -0.8745E+02    -0.8748E+02    -0.8750E+02    -0.8751E+02    -0.8751E+02    -0.8751E+02    -0.8751E+02    -0.8750E+02    -0.8749E+02    -0.8748E+02    -0.8747E+02    -0.8747E+02
    -0.8731E+02    -0.8731E+02    -0.8731E+02    -0.8730E+02    -0.8729E+02    -0.8727E+02    -0.8725E+02    -0.8722E+02    -0.8718E+02    -0.8713E+02    -0.8707E+02    -0.8699E+02    -0.8689E+02    -0.8678E+02    -0.8664E+02    -0.8648E+02    -0.8628E+02    -0.8605E+02    -0.8578E+02    -0.8545E+02    -0.8507E+02    -0.8461E+02    -0.8408E+02    -0.8345E+02    -0.8270E+02    -0.8182E+02    -0.8079E+02    -0.7959E+02    -0.7819E+02    -0.7656E+02    -0.7470E+02    -0.7258E+02    -0.7021E+02    -0.6759E+02    -0.6474E+02    -0.6169E+02    -0.5849E+02    -0.5518E+02    -0.5184E+02    -0.4852E+02    -0.4528E+02    -0.4218E+02    -0.3929E+02    -0.3665E+02    -0.3433E+02    -0.3236E+02    -0.3078E+02    -0.2964E+02    -0.2894E+02    -0.2871E+02    -0.2895E+02    -0.2965E+02    -0.3080E+02    -0.3238E+02    -0.3435E+02    -0.3669E+02    -0.3933E+02    -0.4222E+02    -0.4533E+02    -0.4857E+02    -0.5190E+02    -0.5524E+02    -0.5855E+02    -0.6175E+02    -0.6480E+02    -0.6765E+02    -0.7027E+02    -0.7264E+02    -0.7476E+02    -0.7662E+02    -0.7824E+02    -0.7964E+02    -0.8085E+02    -0.8187E+02    -0.8275E+02    -0.8349E+02    -0.8412E+02    -0.8466E+02    -0.8511E+02    -0.8550E+02    -0.8582E+02    -0.8609E+02    -0.8633E+02    -0.8652E+02    -0.8668E+02    -0.8682E+02    -0.8693E+02    -0.8703E+02    -0.8710E+02    -0.8717E+02    -0.8722E+02    -0.8725E+02    -0.8728E+02    -0.8731E+02    -0.8732E+02    -0.8733E+02    -0.8734E+02    -0.8734E+02    -0.8734E+02    -0.8734E+02
    -0.8719E+02    -0.8719E+02    -0.8718E+02    -0.8716E+02    -0.8714E+02    -0.8710E+02    -0.8706E+02    -0.8701E+02    -0.8694E+02    -0.8687E+02    -0.8678E+02    -0.8668E+02    -0.8656E+02    -0.8643E+02    -0.8627E+02    -0.8608E+02    -0.8587E+02    -0.8563E+02    -0.8534E+02    -0.8501E+02    -0.8464E+02    -0.8420E+02    -0.8369E+02    -0.8311E+02    -0.8244E+02    -0.8166E+02    -0.8077E+02    -0.7974E+02    -0.7856E+02    -0.7723E+02    -0.7571E+02    -0.7402E+02    -0.7213E+02    -0.7007E+02    -0.6784E+02    -0.6545E+02    -0.6296E+02    -0.6038E+02    -0.5777E+02    -0.5518E+02    -0.5264E+02    -0.5022E+02    -0.4796E+02    -0.4590E+02    -0.4409E+02    -0.4255E+02    -0.4132E+02    -0.4043E+02    -0.3989E+02    -0.3971E+02    -0.3989E+02    -0.4044E+02    -0.4134E+02    -0.4257E+02    -0.4411E+02    -0.4593E+02    -0.4799E+02    -0.5026E+02    -0.5268E+02    -0.5522E+02    -0.5782E+02    -0.6043E+02    -0.6301E+02    -0.6550E+02    -0.6788E+02    -0.7012E+02    -0.7218E+02    -0.7407E+02    -0.7576E+02    -0.7727E+02    -0.7861E+02    -0.7978E+02    -0.8081E+02    -0.8170E+02    -0.8248E+02    -0.8315E+02    -0.8373E+02    -0.8423E+02    -0.8467E+02    -0.8505E+02    -0.8537E+02    -0.8566E+02    -0.8590E+02    -0.8611E+02    -0.8630E+02    -0.8646E+02    -0.8659E+02    -0.8671E+02    -0.8681E+02    -0.8690E+02    -0.8697E+02    -0.8703E+02    -0.8708E+02    -0.8712E+02    -0.8716E+02    -0.8719E+02    -0.8721E+02    -0.8722E+02    -0.8723E+02    -0.8723E+02
    -0.8709E+02    -0.8709E+02    -0.8707E+02    -0.8705E+02    -0.8701E+02    -0.8696E+02    -0.8690E+02    -0.8683E+02    -0.8675E+02    -0.8666E+02    -0.8655E+02    -0.8643E+02    -0.8629E+02    -0.8614E+02    -0.8597E+02    -0.8577E+02    -0.8555E+02    -0.8530E+02    -0.8501E+02    -0.8469E+02    -0.8432E+02    -0.8391E+02    -0.8344E+02    -0.8291E+02    -0.8231E+02    -0.8163E+02    -0.8086E+02    -0.7999E+02    -0.7902E+02    -0.7793E+02    -0.7671E+02    -0.7536E+02    -0.7388E+02    -0.7228E+02    -0.7055E+02    -0.6872E+02    -0.6680E+02    -0.6483E+02    -0.6283E+02    -0.6084E+02    -0.5889E+02    -0.5703E+02    -0.5529E+02    -0.5370E+02    -0.5230E+02    -0.5111E+02    -0.5017E+02    -0.4948E+02    -0.4906E+02    -0.4892E+02    -0.4906E+02    -0.4948E+02    -0.5018E+02    -0.5113E+02    -0.5232E+02    -0.5373E+02    -0.5532E+02    -0.5706E+02    -0.5893E+02    -0.6087E+02    -0.6287E+02    -0.6487E+02    -0.6684E+02    -0.6876E+02    -0.7059E+02    -0.7231E+02    -0.7392E+02    -0.7540E+02    -0.7674E+02    -0.7796E+02    -0.7905E+02    -0.8003E+02    -0.8089E+02    -0.8166E+02    -0.8234E+02    -0.8294E+02    -0.8347E+02    -0.8394E+02    -0.8435E+02    -0.8471E+02    -0.8503E+02    -0.8532E+02    -0.8557E+02    -0.8579E+02    -0.8598E+02    -0.8616E+02    -0.8631E+02    -0.8644E+02    -0.8656E+02    -0.8667E+02    -0.8676E+02    -0.8684E+02    -0.8691E+02    -0.8697E+02    -0.8702E+02    -0.8706E+02    -0.8709E+02    -0.8712E+02    -0.8713E+02    -0.8713E+02
    -0.8700E+02    -0.8700E+02    -0.8698E+02    -0.8695E+02    -0.8690E+02    -0.8684E+02    -0.8677E+02    -0.8668E+02    -0.8659E+02    -0.8648E+02    -0.8636E+02    -0.8623E+02    -0.8608E+02    -0.8592E+02    -0.8573E+02    -0.8553E+02    -0.8530E+02    -0.8505E+02    -0.8477E+02    -0.8446E+02    -0.8412E+02    -0.8373E+02    -0.8330E+02    -0.8282E+02    -0.8229E+02    -0.8170E+02    -0.8104E+02    -0.8031E+02    -0.7951E+02    -0.7862E+02    -0.7764E+02    -0.7657E+02    -0.7542E+02    -0.7418E+02    -0.7286E+02    -0.7146E+02    -0.7001E+02    -0.6853E+02    -0.6702E+02    -0.6552E+02    -0.6406E+02    -0.6266E+02    -0.6135E+02    -0.6015E+02    -0.5909E+02    -0.5819E+02    -0.5747E+02    -0.5694E+02    -0.5663E+02    -0.5652E+02    -0.5663E+02    -0.5695E+02    -0.5748E+02    -0.5820E+02    -0.5910E+02    -0.6016E+02    -0.6136E+02    -0.6268E+02    -0.6408E+02    -0.6555E+02    -0.6705E+02    -0.6855E+02    -0.7004E+02    -0.7149E+02    -0.7288E+02    -0.7420E+02    -0.7544E+02    -0.7660E+02    -0.7766E+02    -0.7864E+02    -0.7953E+02    -0.8033E+02    -0.8106E+02    -0.8172E+02    -0.8231E+02    -0.8284E+02    -0.8332E+02    -0.8375E+02    -0.8413E+02    -0.8447E+02    -0.8478E+02    -0.8506E+02    -0.8531E+02    -0.8554E+02    -0.8574E+02    -0.8592E+02    -0.8608E+02    -0.8623E+02    -0.8636E+02    -0.8648E+02    -0.8659E+02    -0.8668E+02    -0.8677E+02    -0.8684E+02    -0.8690E+02    -0.8696E+02    -0.8700E+02    -0.8703E+02    -0.8705E+02    -0.8705E+02
    -0.8694E+02    -0.8694E+02    -0.8691E+02    -0.8687E+02    -0.8682E+02    -0.8675E+02    -0.8666E+02    -0.8657E+02    -0.8646E+02    -0.8635E+02    -0.8622E+02    -0.8607E+02    -0.8592E+02    -0.8575E+02    -0.8556E+02    -0.8535E+02    -0.8513E+02    -0.8488E+02    -0.8461E+02    -0.8432E+02    -0.8399E+02    -0.8364E+02    -0.8325E+02    -0.8282E+02    -0.8235E+02    -0.8184E+02    -0.8127E+02    -0.8066E+02    -0.7999E+02    -0.7927E+02    -0.7848E+02    -0.7764E+02    -0.7674E+02    -0.7578E+02    -0.7477E+02    -0.7371E+02    -0.7263E+02    -0.7151E+02    -0.7040E+02    -0.6929E+02    -0.6820E+02    -0.6717E+02    -0.6620E+02    -0.6531E+02    -0.6453E+02    -0.6386E+02    -0.6333E+02    -0.6294E+02    -0.6271E+02    -0.6263E+02    -0.6271E+02    -0.6295E+02    -0.6334E+02    -0.6387E+02    -0.6454E+02    -0.6532E+02    -0.6621E+02    -0.6718E+02    -0.6822E+02    -0.6930E+02    -0.7041E+02    -0.7153E+02    -0.7264E+02    -0.7373E+02    -0.7479E+02    -0.7580E+02    -0.7675E+02    -0.7766E+02    -0.7850E+02    -0.7928E+02    -0.8001E+02    -0.8067E+02    -0.8129E+02    -0.8185E+02    -0.8236E+02    -0.8283E+02    -0.8325E+02    -0.8364E+02    -0.8400E+02    -0.8432E+02    -0.8462E+02    -0.8488E+02    -0.8513E+02    -0.8535E+02    -0.8556E+02    -0.8574E+02    -0.8591E+02    -0.8607E+02    -0.8621E+02    -0.8633E+02    -0.8645E+02    -0.8656E+02    -0.8665E+02    -0.8674E+02    -0.8681E+02    -0.8687E+02    -0.8692E+02    -0.8696E+02    -0.8698E+02    -0.8698E+02
    -0.8688E+02    -0.8688E+02    -0.8686E+02    -0.8681E+02    -0.8675E+02    -0.8667E+02    -0.8658E+02    -0.8648E+02    -0.8637E+02    -0.8625E+02    -0.8611E+02    -0.8596E+02    -0.8580E+02    -0.8563E+02    -0.8544E+02    -0.8524E+02    -0.8502E+02    -0.8478E+02    -0.8452E+02    -0.8424E+02    -0.8394E+02    -0.8362E+02    -0.8326E+02    -0.8288E+02    -0.8247E+02    -0.8202E+02    -0.8154E+02    -0.8102E+02    -0.8047E+02    -0.7987E+02    -0.7924E+02    -0.7857E+02    -0.7786E+02    -0.7711E+02    -0.7634E+02    -0.7553E+02    -0.7471E+02    -0.7388E+02    -0.7305E+02    -0.7223E+02    -0.7144E+02    -0.7068E+02    -0.6997E+02    -0.6933E+02    -0.6876E+02    -0.6827E+02    -0.6788E+02    -0.6760E+02    -0.6743E+02    -0.6737E+02    -0.6743E+02    -0.6761E+02    -0.6789E+02    -0.6828E+02    -0.6876E+02    -0.6933E+02    -0.6998E+02    -0.7069E+02    -0.7145E+02    -0.7224E+02    -0.7306E+02    -0.7389E+02    -0.7472E+02    -0.7554E+02    -0.7635E+02    -0.7712E+02    -0.7787E+02    -0.7858E+02    -0.7925E+02    -0.7988E+02    -0.8047E+02    -0.8103E+02    -0.8154E+02    -0.8202E+02    -0.8247E+02    -0.8288E+02    -0.8326E+02    -0.8361E+02    -0.8394E+02    -0.8424E+02    -0.8452E+02    -0.8477E+02    -0.8501E+02    -0.8523E+02    -0.8543E+02    -0.8561E+02    -0.8578E+02    -0.8594E+02    -0.8609E+02    -0.8622E+02    -0.8635E+02    -0.8646E+02    -0.8656E+02    -0.8665E+02    -0.8674E+02    -0.8681E+02    -0.8686E+02    -0.8690E+02    -0.8693E+02    -0.8693E+02
    -0.8684E+02    -0.8684E+02    -0.8682E+02    -0.8677E+02    -0.8670E+02    -0.8662E+02    -0.8653E+02    -0.8642E+02    -0.8630E+02    -0.8618E+02    -0.8604E+02    -0.8589E+02    -0.8573E+02    -0.8555E+02    -0.8537E+02    -0.8517E+02    -0.8496E+02    -0.8473E+02    -0.8449E+02    -0.8423E+02    -0.8395E+02    -0.8365E+02    -0.8333E+02    -0.8299E+02    -0.8262E+02    -0.8224E+02    -0.8182E+02    -0.8138E+02    -0.8092E+02    -0.8043E+02    -0.7991E+02    -0.7937E+02    -0.7881E+02    -0.7822E+02    -0.7762E+02    -0.7700E+02    -0.7638E+02    -0.7575E+02    -0.7513E+02    -0.7452E+02    -0.7394E+02    -0.7338E+02    -0.7286E+02    -0.7239E+02    -0.7198E+02    -0.7162E+02    -0.7134E+02    -0.7114E+02    -0.7102E+02    -0.7098E+02    -0.7102E+02    -0.7114E+02    -0.7135E+02    -0.7163E+02    -0.7198E+02    -0.7239E+02    -0.7286E+02    -0.7338E+02    -0.7394E+02    -0.7453E+02    -0.7514E+02    -0.7576E+02    -0.7638E+02    -0.7701E+02    -0.7762E+02    -0.7822E+02    -0.7881E+02    -0.7937E+02    -0.7991E+02    -0.8043E+02    -0.8092E+02    -0.8138E+02    -0.8182E+02    -0.8223E+02    -0.8262E+02    -0.8298E+02    -0.8332E+02    -0.8364E+02    -0.8394E+02    -0.8421E+02    -0.8447E+02    -0.8471E+02    -0.8494E+02    -0.8515E+02    -0.8535E+02    -0.8553E+02    -0.8570E+02    -0.8586E+02    -0.8601E+02    -0.8615E+02    -0.8627E+02    -0.8639E+02    -0.8650E+02    -0.8660E+02    -0.8668E+02    -0.8676E+02    -0.8682E+02    -0.8686E+02    -0.8689E+02    -0.8689E+02
    -0.8682E+02    -0.8682E+02    -0.8679E+02    -0.8674E+02    -0.8667E+02    -0.8659E+02    -0.8649E+02    -0.8638E+02    -0.8626E+02    -0.8613E+02    -0.8599E+02    -0.8584E+02    -0.8569E+02    -0.8552E+02    -0.8534E+02    -0.8514E+02    -0.8494E+02    -0.8473E+02    -0.8450E+02    -0.8425E+02    -0.8400E+02    -0.8373E+02    -0.8344E+02    -0.8313E+02    -0.8281E+02    -0.8247E+02    -0.8212E+02    -0.8174E+02    -0.8135E+02    -0.8094E+02    -0.8051E+02    -0.8007E+02    -0.7962E+02    -0.7915E+02    -0.7868E+02    -0.7820E+02    -0.7771E+02    -0.7723E+02    -0.7676E+02    -0.7630E+02    -0.7586E+02    -0.7545E+02    -0.7507E+02    -0.7472E+02    -0.7442E+02    -0.7416E+02    -0.7395E+02    -0.7381E+02    -0.7372E+02    -0.7368E+02    -0.7372E+02    -0.7381E+02    -0.7395E+02    -0.7416E+02    -0.7442E+02    -0.7472E+02    -0.7507E+02    -0.7545E+02    -0.7587E+02    -0.7630E+02    -0.7676E+02    -0.7723E+02    -0.7771E+02    -0.7819E+02    -0.7867E+02    -0.7915E+02    -0.7961E+02    -0.8007E+02    -0.8051E+02    -0.8093E+02    -0.8134E+02    -0.8173E+02    -0.8211E+02    -0.8246E+02    -0.8280E+02    -0.8312E+02    -0.8342E+02    -0.8371E+02    -0.8398E+02    -0.8424E+02    -0.8448E+02    -0.8470E+02    -0.8492E+02    -0.8512E+02    -0.8531E+02    -0.8548E+02    -0.8565E+02    -0.8581E+02    -0.8596E+02    -0.8610E+02    -0.8622E+02    -0.8634E+02    -0.8645E+02    -0.8656E+02    -0.8664E+02    -0.8672E+02    -0.8679E+02    -0.8683E+02    -0.8686E+02    -0.8686E+02
    -0.8680E+02    -0.8680E+02    -0.8677E+02    -0.8672E+02    -0.8665E+02    -0.8657E+02    -0.8647E+02    -0.8636E+02    -0.8624E+02    -0.8611E+02    -0.8597E+02    -0.8583E+02    -0.8567E+02    -0.8551E+02    -0.8533E+02    -0.8515E+02    -0.8496E+02    -0.8476E+02    -0.8454E+02    -0.8432E+02    -0.8408E+02    -0.8383E+02    -0.8357E+02    -0.8330E+02    -0.8302E+02    -0.8272E+02    -0.8241E+02    -0.8209E+02    -0.8176E+02    -0.8141E+02    -0.8106E+02    -0.8069E+02    -0.8032E+02    -0.7994E+02    -0.7956E+02    -0.7918E+02    -0.7880E+02    -0.7843E+02    -0.7806E+02    -0.7771E+02    -0.7738E+02    -0.7706E+02    -0.7677E+02    -0.7651E+02    -0.7628E+02    -0.7609E+02    -0.7594E+02    -0.7583E+02    -0.7576E+02    -0.7574E+02    -0.7576E+02    -0.7583E+02    -0.7594E+02    -0.7609E+02    -0.7628E+02    -0.7651E+02    -0.7677E+02    -0.7706E+02    -0.7737E+02    -0.7771E+02    -0.7806E+02    -0.7842E+02    -0.7880E+02    -0.7918E+02    -0.7956E+02    -0.7994E+02    -0.8031E+02    -0.8068E+02    -0.8105E+02    -0.8140E+02    -0.8174E+02    -0.8208E+02    -0.8240E+02    -0.8270E+02    -0.8300E+02    -0.8328E+02    -0.8355E+02    -0.8381E+02    -0.8406E+02    -0.8429E+02    -0.8451E+02    -0.8473E+02    -0.8493E+02    -0.8512E+02    -0.8530E+02    -0.8547E+02    -0.8563E+02    -0.8579E+02    -0.8593E+02    -0.8607E+02    -0.8620E+02    -0.8632E+02    -0.8643E+02    -0.8653E+02    -0.8662E+02    -0.8670E+02    -0.8677E+02    -0.8681E+02    -0.8684E+02    -0.8684E+02
    -0.8680E+02    -0.8680E+02    -0.8677E+02    -0.8672E+02    -0.8665E+02    -0.8656E+02    -0.8646E+02    -0.8636E+02    -0.8624E+02    -0.8611E+02    -0.8598E+02    -0.8583E+02    -0.8568E+02    -0.8552E+02    -0.8536E+02    -0.8518E+02    -0.8500E+02    -0.8481E+02    -0.8461E+02    -0.8441E+02    -0.8419E+02    -0.8396E+02    -0.8373E+02    -0.8349E+02    -0.8323E+02    -0.8297E+02    -0.8270E+02    -0.8243E+02    -0.8214E+02    -0.8185E+02    -0.8155E+02    -0.8124E+02    -0.8094E+02    -0.8063E+02    -0.8032E+02    -0.8001E+02    -0.7971E+02    -0.7941E+02    -0.7912E+02    -0.7884E+02    -0.7858E+02    -0.7834E+02    -0.7812E+02    -0.7792E+02    -0.7774E+02    -0.7760E+02    -0.7748E+02    -0.7740E+02    -0.7735E+02    -0.7733E+02    -0.7735E+02    -0.7740E+02    -0.7748E+02    -0.7759E+02    -0.7774E+02    -0.7791E+02    -0.7811E+02    -0.7834E+02    -0.7858E+02    -0.7884E+02    -0.7911E+02    -0.7940E+02    -0.7970E+02    -0.8000E+02    -0.8031E+02    -0.8062E+02    -0.8093E+02    -0.8123E+02    -0.8153E+02    -0.8183E+02    -0.8212E+02    -0.8241E+02    -0.8269E+02    -0.8295E+02    -0.8321E+02    -0.8346E+02    -0.8371E+02    -0.8394E+02    -0.8416E+02    -0.8438E+02    -0.8458E+02    -0.8478E+02    -0.8497E+02    -0.8515E+02    -0.8532E+02    -0.8548E+02    -0.8564E+02    -0.8579E+02    -0.8593E+02    -0.8606E+02    -0.8619E+02    -0.8631E+02    -0.8642E+02    -0.8652E+02    -0.8661E+02    -0.8669E+02    -0.8676E+02    -0.8680E+02    -0.8683E+02    -0.8683E+02
    -0.8680E+02    -0.8680E+02    -0.8677E+02    -0.8672E+02    -0.8665E+02    -0.8657E+02    -0.8647E+02    -0.8636E+02    -0.8625E+02    -0.8612E+02    -0.8599E+02    -0.8586E+02    -0.8571E+02    -0.8556E+02    -0.8540E+02    -0.8524E+02    -0.8507E+02    -0.8489E+02    -0.8471E+02    -0.8451E+02    -0.8432E+02    -0.8411E+02    -0.8390E+02    -0.8368E+02    -0.8346E+02    -0.8323E+02    -0.8299E+02    -0.8275E+02    -0.8250E+02    -0.8225E+02    -0.8200E+02    -0.8174E+02    -0.8148E+02    -0.8123E+02    -0.8097E+02    -0.8072E+02    -0.8047E+02    -0.8023E+02    -0.8000E+02    -0.7978E+02    -0.7957E+02    -0.7938E+02    -0.7920E+02    -0.7905E+02    -0.7891E+02    -0.7880E+02    -0.7871E+02    -0.7864E+02    -0.7860E+02    -0.7859E+02    -0.7860E+02    -0.7864E+02    -0.7870E+02    -0.7879E+02    -0.7891E+02    -0.7904E+02    -0.7920E+02    -0.7937E+02    -0.7956E+02    -0.7977E+02    -0.7999E+02    -0.8022E+02    -0.8046E+02    -0.8071E+02    -0.8096E+02    -0.8121E+02    -0.8147E+02    -0.8173E+02    -0.8198E+02    -0.8223E+02    -0.8248E+02    -0.8273E+02    -0.8297E+02    -0.8320E+02    -0.8343E+02    -0.8366E+02    -0.8387E+02    -0.8408E+02    -0.8428E+02    -0.8448E+02    -0.8467E+02    -0.8485E+02    -0.8503E+02    -0.8520E+02    -0.8536E+02    -0.8551E+02    -0.8566E+02    -0.8581E+02    -0.8594E+02    -0.8607E+02    -0.8620E+02    -0.8631E+02    -0.8642E+02    -0.8652E+02    -0.8661E+02    -0.8669E+02    -0.8676E+02    -0.8680E+02    -0.8683E+02    -0.8683E+02
    -0.8680E+02    -0.8680E+02    -0.8678E+02    -0.8673E+02    -0.8666E+02    -0.8658E+02    -0.8648E+02    -0.8638E+02    -0.8627E+02    -0.8615E+02    -0.8602E+02    -0.8589E+02    -0.8575E+02    -0.8561E+02    -0.8546E+02    -0.8531E+02    -0.8515E+02    -0.8498E+02    -0.8481E+02    -0.8464E+02    -0.8446E+02    -0.8427E+02    -0.8408E+02    -0.8388E+02    -0.8368E+02    -0.8348E+02    -0.8327E+02    -0.8306E+02    -0.8284E+02    -0.8263E+02    -0.8241E+02    -0.8219E+02    -0.8197E+02    -0.8176E+02    -0.8154E+02    -0.8133E+02    -0.8113E+02    -0.8093E+02    -0.8074E+02    -0.8056E+02    -0.8040E+02    -0.8024E+02    -0.8010E+02    -0.7997E+02    -0.7987E+02    -0.7977E+02    -0.7970E+02    -0.7965E+02    -0.7962E+02    -0.7961E+02    -0.7962E+02    -0.7965E+02    -0.7970E+02    -0.7977E+02    -0.7986E+02    -0.7997E+02    -0.8009E+02    -0.8023E+02    -0.8039E+02    -0.8056E+02    -0.8073E+02    -0.8092E+02    -0.8112E+02    -0.8132E+02    -0.8153E+02    -0.8174E+02    -0.8196E+02    -0.8217E+02    -0.8239E+02    -0.8261E+02    -0.8282E+02    -0.8304E+02    -0.8325E+02    -0.8345E+02    -0.8366E+02    -0.8385E+02    -0.8405E+02    -0.8424E+02    -0.8442E+02    -0.8460E+02    -0.8477E+02    -0.8494E+02    -0.8510E+02    -0.8526E+02    -0.8541E+02    -0.8556E+02    -0.8570E+02    -0.8584E+02    -0.8597E+02    -0.8610E+02    -0.8621E+02    -0.8633E+02    -0.8643E+02    -0.8653E+02    -0.8662E+02    -0.8670E+02    -0.8676E+02    -0.8681E+02    -0.8683E+02    -0.8683E+02
    -0.8682E+02    -0.8682E+02    -0.8679E+02    -0.8674E+02    -0.8668E+02    -0.8660E+02    -0.8651E+02    -0.8641E+02    -0.8630E+02    -0.8619E+02    -0.8606E+02    -0.8594E+02    -0.8581E+02    -0.8567E+02    -0.8553E+02    -0.8539E+02    -0.8524E+02    -0.8509E+02    -0.8493E+02    -0.8477E+02    -0.8460E+02    -0.8443E+02    -0.8426E+02    -0.8408E+02    -0.8391E+02    -0.8372E+02    -0.8354E+02    -0.8335E+02    -0.8317E+02    -0.8298E+02    -0.8279E+02    -0.8260E+02    -0.8242E+02    -0.8223E+02    -0.8205E+02    -0.8188E+02    -0.8171E+02    -0.8154E+02    -0.8138E+02    -0.8124E+02    -0.8110E+02    -0.8097E+02    -0.8086E+02    -0.8075E+02    -0.8067E+02    -0.8059E+02    -0.8053E+02    -0.8049E+02    -0.8047E+02    -0.8046E+02    -0.8047E+02    -0.8049E+02    -0.8053E+02    -0.8059E+02    -0.8066E+02    -0.8075E+02    -0.8085E+02    -0.8096E+02    -0.8109E+02    -0.8123E+02    -0.8137E+02    -0.8153E+02    -0.8169E+02    -0.8186E+02    -0.8204E+02    -0.8222E+02    -0.8240E+02    -0.8258E+02    -0.8277E+02    -0.8296E+02    -0.8314E+02    -0.8333E+02    -0.8351E+02    -0.8370E+02    -0.8388E+02    -0.8405E+02    -0.8423E+02    -0.8440E+02    -0.8456E+02    -0.8473E+02    -0.8489E+02    -0.8504E+02    -0.8519E+02    -0.8534E+02    -0.8548E+02    -0.8562E+02    -0.8575E+02    -0.8588E+02    -0.8601E+02    -0.8613E+02    -0.8624E+02    -0.8635E+02    -0.8645E+02    -0.8655E+02    -0.8663E+02    -0.8671E+02    -0.8677E+02    -0.8682E+02    -0.8684E+02    -0.8684E+02
    -0.8683E+02    -0.8683E+02    -0.8681E+02    -0.8676E+02    -0.8670E+02    -0.8662E+02    -0.8653E+02    -0.8644E+02    -0.8634E+02    -0.8623E+02    -0.8611E+02    -0.8599E+02    -0.8587E+02    -0.8574E+02    -0.8561E+02    -0.8548E+02    -0.8534E+02    -0.8520E+02    -0.8505E+02    -0.8490E+02    -0.8475E+02    -0.8460E+02    -0.8444E+02    -0.8428E+02    -0.8412E+02    -0.8396E+02    -0.8380E+02    -0.8364E+02    -0.8347E+02    -0.8331E+02    -0.8314E+02    -0.8298E+02    -0.8282E+02    -0.8266E+02    -0.8251E+02    -0.8236E+02    -0.8222E+02    -0.8208E+02    -0.8194E+02    -0.8182E+02    -0.8171E+02    -0.8160E+02    -0.8150E+02    -0.8142E+02    -0.8135E+02    -0.8129E+02    -0.8124E+02    -0.8120E+02    -0.8118E+02    -0.8118E+02    -0.8118E+02    -0.8120E+02    -0.8124E+02    -0.8128E+02    -0.8134E+02    -0.8141E+02    -0.8150E+02    -0.8159E+02    -0.8170E+02    -0.8181E+02    -0.8193E+02    -0.8206E+02    -0.8220E+02    -0.8234E+02    -0.8249E+02    -0.8265E+02    -0.8280E+02    -0.8296E+02    -0.8312E+02    -0.8328E+02    -0.8345E+02    -0.8361E+02    -0.8377E+02    -0.8393E+02    -0.8409E+02    -0.8425E+02    -0.8441E+02    -0.8456E+02    -0.8471E+02    -0.8486E+02    -0.8501E+02    -0.8515E+02    -0.8529E+02    -0.8543E+02    -0.8556E+02    -0.8569E+02    -0.8582E+02    -0.8594E+02    -0.8606E+02    -0.8617E+02    -0.8628E+02    -0.8638E+02    -0.8648E+02    -0.8657E+02    -0.8666E+02    -0.8673E+02    -0.8679E+02    -0.8683E+02    -0.8686E+02    -0.8686E+02
    -0.8685E+02    -0.8685E+02    -0.8683E+02    -0.8678E+02    -0.8672E+02    -0.8665E+02    -0.8657E+02    -0.8648E+02    -0.8638E+02    -0.8627E+02    -0.8617E+02    -0.8605E+02    -0.8594E+02    -0.8582E+02    -0.8570E+02    -0.8557E+02    -0.8544E+02    -0.8531E+02    -0.8518E+02    -0.8504E+02    -0.8490E+02    -0.8476E+02    -0.8462E+02    -0.8448E+02    -0.8434E+02    -0.8419E+02    -0.8405E+02    -0.8390E+02    -0.8376E+02    -0.8361E+02    -0.8347E+02    -0.8333E+02    -0.8319E+02    -0.8305E+02    -0.8292E+02    -0.8279E+02    -0.8267E+02    -0.8255E+02    -0.8244E+02    -0.8234E+02    -0.8224E+02    -0.8215E+02    -0.8207E+02    -0.8200E+02    -0.8194E+02    -0.8189E+02    -0.8185E+02    -0.8182E+02    -0.8180E+02    -0.8179E+02    -0.8180E+02    -0.8182E+02    -0.8184E+02    -0.8188E+02    -0.8193E+02    -0.8199E+02    -0.8206E+02    -0.8214E+02    -0.8223E+02    -0.8232E+02    -0.8243E+02    -0.8254E+02    -0.8265E+02    -0.8278E+02    -0.8290E+02    -0.8303E+02    -0.8317E+02    -0.8331E+02    -0.8345E+02    -0.8359E+02    -0.8373E+02    -0.8387E+02    -0.8402E+02    -0.8416E+02    -0.8430E+02    -0.8445E+02    -0.8459E+02    -0.8473E+02    -0.8486E+02    -0.8500E+02    -0.8513E+02    -0.8526E+02    -0.8539E+02    -0.8552E+02    -0.8564E+02    -0.8576E+02    -0.8588E+02    -0.8600E+02    -0.8611E+02    -0.8622E+02    -0.8632E+02    -0.8642E+02    -0.8651E+02    -0.8660E+02    -0.8668E+02    -0.8675E+02    -0.8681E+02    -0.8685E+02    -0.8687E+02    -0.8687E+02
    -0.8687E+02    -0.8687E+02    -0.8685E+02    -0.8681E+02    -0.8675E+02    -0.8668E+02    -0.8660E+02    -0.8651E+02    -0.8642E+02    -0.8633E+02    -0.8622E+02    -0.8612E+02    -0.8601E+02    -0.8590E+02    -0.8578E+02    -0.8567E+02    -0.8555E+02    -0.8543E+02    -0.8530E+02    -0.8518E+02    -0.8505E+02    -0.8493E+02    -0.8480E+02    -0.8467E+02    -0.8454E+02    -0.8441E+02    -0.8428E+02    -0.8415E+02    -0.8403E+02    -0.8390E+02    -0.8377E+02    -0.8365E+02    -0.8353E+02    -0.8341E+02    -0.8330E+02    -0.8318E+02    -0.8308E+02    -0.8298E+02    -0.8288E+02    -0.8279E+02    -0.8271E+02    -0.8263E+02    -0.8257E+02    -0.8251E+02    -0.8246E+02    -0.8241E+02    -0.8238E+02    -0.8235E+02    -0.8234E+02    -0.8233E+02    -0.8234E+02    -0.8235E+02    -0.8238E+02    -0.8241E+02    -0.8245E+02    -0.8250E+02    -0.8256E+02    -0.8263E+02    -0.8270E+02    -0.8278E+02    -0.8287E+02    -0.8296E+02    -0.8306E+02    -0.8317E+02    -0.8328E+02    -0.8339E+02    -0.8351E+02    -0.8363E+02    -0.8375E+02    -0.8387E+02    -0.8400E+02    -0.8413E+02    -0.8425E+02    -0.8438E+02    -0.8451E+02    -0.8464E+02    -0.8476E+02    -0.8489E+02    -0.8501E+02    -0.8514E+02    -0.8526E+02    -0.8538E+02    -0.8550E+02    -0.8562E+02    -0.8573E+02    -0.8584E+02    -0.8595E+02    -0.8606E+02    -0.8617E+02    -0.8627E+02    -0.8637E+02    -0.8646E+02    -0.8655E+02    -0.8663E+02    -0.8671E+02    -0.8677E+02    -0.8683E+02    -0.8687E+02    -0.8689E+02    -0.8689E+02
    -0.8690E+02    -0.8690E+02    -0.8687E+02    -0.8683E+02    -0.8678E+02    -0.8671E+02    -0.8664E+02    -0.8656E+02    -0.8647E+02    -0.8638E+02    -0.8628E+02    -0.8618E+02    -0.8608E+02    -0.8598E+02    -0.8587E+02    -0.8576E+02    -0.8565E+02    -0.8554E+02    -0.8543E+02    -0.8532E+02    -0.8520E+02    -0.8509E+02    -0.8497E+02    -0.8485E+02    -0.8474E+02    -0.8462E+02    -0.8451E+02    -0.8439E+02    -0.8428E+02    -0.8416E+02    -0.8405E+02    -0.8395E+02    -0.8384E+02    -0.8374E+02    -0.8364E+02    -0.8354E+02    -0.8345E+02    -0.8336E+02    -0.8328E+02    -0.8320E+02    -0.8313E+02    -0.8307E+02    -0.8301E+02    -0.8296E+02    -0.8291E+02    -0.8288E+02    -0.8285E+02    -0.8283E+02    -0.8282E+02    -0.8281E+02    -0.8281E+02    -0.8283E+02    -0.8285E+02    -0.8287E+02    -0.8291E+02    -0.8295E+02    -0.8300E+02    -0.8306E+02    -0.8312E+02    -0.8319E+02    -0.8327E+02    -0.8335E+02    -0.8343E+02    -0.8352E+02    -0.8362E+02    -0.8372E+02    -0.8382E+02    -0.8392E+02    -0.8403E+02    -0.8414E+02    -0.8425E+02    -0.8436E+02    -0.8448E+02    -0.8459E+02    -0.8470E+02    -0.8482E+02    -0.8493E+02    -0.8505E+02    -0.8516E+02    -0.8527E+02    -0.8539E+02    -0.8550E+02    -0.8561E+02    -0.8571E+02    -0.8582E+02    -0.8593E+02    -0.8603E+02    -0.8613E+02    -0.8623E+02    -0.8632E+02    -0.8642E+02    -0.8650E+02    -0.8659E+02    -0.8667E+02    -0.8674E+02    -0.8680E+02    -0.8685E+02    -0.8689E+02    -0.8691E+02    -0.8691E+02
    -0.8692E+02    -0.8692E+02    -0.8690E+02    -0.8686E+02    -0.8681E+02    -0.8675E+02    -0.8668E+02    -0.8660E+02    -0.8652E+02    -0.8643E+02    -0.8634E+02    -0.8625E+02    -0.8616E+02    -0.8606E+02    -0.8596E+02    -0.8586E+02    -0.8576E+02    -0.8566E+02    -0.8555E+02    -0.8545E+02    -0.8535E+02    -0.8524E+02    -0.8514E+02    -0.8503E+02    -0.8493E+02    -0.8482E+02    -0.8472E+02    -0.8462E+02    -0.8451E+02    -0.8441E+02    -0.8432E+02    -0.8422E+02    -0.8413E+02    -0.8404E+02    -0.8395E+02    -0.8387E+02    -0.8379E+02    -0.8371E+02    -0.8364E+02    -0.8357E+02    -0.8351E+02    -0.8345E+02    -0.8340E+02    -0.8336E+02    -0.8332E+02    -0.8329E+02    -0.8327E+02    -0.8325E+02    -0.8324E+02    -0.8323E+02    -0.8324E+02    -0.8325E+02    -0.8326E+02    -0.8329E+02    -0.8332E+02    -0.8335E+02    -0.8340E+02    -0.8345E+02    -0.8350E+02    -0.8356E+02    -0.8363E+02    -0.8370E+02    -0.8377E+02    -0.8385E+02    -0.8393E+02    -0.8402E+02    -0.8411E+02    -0.8420E+02    -0.8429E+02    -0.8439E+02    -0.8449E+02    -0.8459E+02    -0.8469E+02    -0.8479E+02    -0.8489E+02    -0.8500E+02    -0.8510E+02    -0.8520E+02    -0.8531E+02    -0.8541E+02    -0.8551E+02    -0.8561E+02    -0.8571E+02    -0.8581E+02    -0.8591E+02    -0.8601E+02    -0.8610E+02    -0.8620E+02    -0.8629E+02    -0.8638E+02    -0.8647E+02    -0.8655E+02    -0.8663E+02    -0.8670E+02    -0.8677E+02    -0.8683E+02    -0.8688E+02    -0.8691E+02    -0.8693E+02    -0.8693E+02
    -0.8694E+02    -0.8694E+02    -0.8692E+02    -0.8689E+02    -0.8684E+02    -0.8678E+02    -0.8672E+02    -0.8664E+02    -0.8657E+02    -0.8649E+02    -0.8640E+02    -0.8632E+02    -0.8623E+02    -0.8614E+02    -0.8605E+02    -0.8596E+02    -0.8586E+02    -0.8577E+02    -0.8568E+02    -0.8558E+02    -0.8549E+02    -0.8539E+02    -0.8529E+02    -0.8520E+02    -0.8511E+02    -0.8501E+02    -0.8492E+02    -0.8483E+02    -0.8474E+02    -0.8465E+02    -0.8456E+02    -0.8448E+02    -0.8439E+02    -0.8431E+02    -0.8424E+02    -0.8416E+02    -0.8409E+02    -0.8403E+02    -0.8396E+02    -0.8391E+02    -0.8385E+02    -0.8381E+02    -0.8376E+02    -0.8372E+02    -0.8369E+02    -0.8366E+02    -0.8364E+02    -0.8363E+02    -0.8362E+02    -0.8361E+02    -0.8362E+02    -0.8362E+02    -0.8364E+02    -0.8366E+02    -0.8369E+02    -0.8372E+02    -0.8375E+02    -0.8380E+02    -0.8384E+02    -0.8390E+02    -0.8395E+02    -0.8401E+02    -0.8408E+02    -0.8415E+02    -0.8422E+02    -0.8429E+02    -0.8437E+02    -0.8445E+02    -0.8454E+02    -0.8462E+02    -0.8471E+02    -0.8480E+02    -0.8489E+02    -0.8498E+02    -0.8507E+02    -0.8517E+02    -0.8526E+02    -0.8535E+02    -0.8545E+02    -0.8554E+02    -0.8563E+02    -0.8573E+02    -0.8582E+02    -0.8591E+02    -0.8600E+02    -0.8609E+02    -0.8618E+02    -0.8627E+02    -0.8635E+02    -0.8644E+02    -0.8652E+02    -0.8659E+02    -0.8667E+02    -0.8674E+02    -0.8680E+02    -0.8686E+02    -0.8690E+02    -0.8694E+02    -0.8696E+02    -0.8696E+02
    -0.8697E+02    -0.8697E+02    -0.8695E+02    -0.8691E+02    -0.8687E+02    -0.8682E+02    -0.8675E+02    -0.8669E+02    -0.8662E+02    -0.8654E+02    -0.8646E+02    -0.8638E+02    -0.8630E+02    -0.8622E+02    -0.8614E+02    -0.8605E+02    -0.8597E+02    -0.8588E+02    -0.8579E+02    -0.8571E+02    -0.8562E+02    -0.8553E+02    -0.8545E+02    -0.8536E+02    -0.8528E+02    -0.8519E+02    -0.8511E+02    -0.8503E+02    -0.8495E+02    -0.8487E+02    -0.8479E+02    -0.8471E+02    -0.8464E+02    -0.8457E+02    -0.8450E+02    -0.8444E+02    -0.8438E+02    -0.8432E+02    -0.8426E+02    -0.8421E+02    -0.8417E+02    -0.8412E+02    -0.8409E+02    -0.8405E+02    -0.8402E+02    -0.8400E+02    -0.8398E+02    -0.8397E+02    -0.8396E+02    -0.8396E+02    -0.8396E+02    -0.8397E+02    -0.8398E+02    -0.8400E+02    -0.8402E+02    -0.8405E+02    -0.8408E+02    -0.8411E+02    -0.8416E+02    -0.8420E+02    -0.8425E+02    -0.8430E+02    -0.8436E+02    -0.8442E+02    -0.8448E+02    -0.8455E+02    -0.8462E+02    -0.8469E+02    -0.8477E+02    -0.8484E+02    -0.8492E+02    -0.8500E+02    -0.8508E+02    -0.8516E+02    -0.8524E+02    -0.8533E+02    -0.8541E+02    -0.8550E+02    -0.8558E+02    -0.8567E+02    -0.8575E+02    -0.8584E+02    -0.8592E+02    -0.8601E+02    -0.8609E+02    -0.8617E+02    -0.8626E+02    -0.8634E+02    -0.8641E+02    -0.8649E+02    -0.8657E+02    -0.8664E+02    -0.8671E+02    -0.8677E+02    -0.8683E+02    -0.8688E+02    -0.8693E+02    -0.8696E+02    -0.8698E+02    -0.8698E+02
    -0.8699E+02    -0.8699E+02    -0.8697E+02    -0.8694E+02    -0.8690E+02    -0.8685E+02    -0.8679E+02    -0.8673E+02    -0.8667E+02    -0.8660E+02    -0.8652E+02    -0.8645E+02    -0.8638E+02    -0.8630E+02    -0.8622E+02    -0.8614E+02    -0.8607E+02    -0.8599E+02    -0.8591E+02    -0.8583E+02    -0.8575E+02    -0.8567E+02    -0.8559E+02    -0.8552E+02    -0.8544E+02    -0.8536E+02    -0.8529E+02    -0.8521E+02    -0.8514E+02    -0.8507E+02    -0.8500E+02    -0.8494E+02    -0.8487E+02    -0.8481E+02    -0.8475E+02    -0.8469E+02    -0.8464E+02    -0.8459E+02    -0.8454E+02    -0.8449E+02    -0.8445E+02    -0.8442E+02    -0.8438E+02    -0.8435E+02    -0.8433E+02    -0.8431E+02    -0.8429E+02    -0.8428E+02    -0.8427E+02    -0.8427E+02    -0.8427E+02    -0.8428E+02    -0.8429E+02    -0.8430E+02    -0.8432E+02    -0.8435E+02    -0.8437E+02    -0.8441E+02    -0.8444E+02    -0.8448E+02    -0.8453E+02    -0.8457E+02    -0.8462E+02    -0.8468E+02    -0.8473E+02    -0.8479E+02    -0.8485E+02    -0.8491E+02    -0.8498E+02    -0.8505E+02    -0.8512E+02    -0.8519E+02    -0.8526E+02    -0.8533E+02    -0.8541E+02    -0.8548E+02    -0.8556E+02    -0.8564E+02    -0.8571E+02    -0.8579E+02    -0.8587E+02    -0.8595E+02    -0.8602E+02    -0.8610E+02    -0.8618E+02    -0.8625E+02    -0.8633E+02    -0.8640E+02    -0.8648E+02    -0.8655E+02    -0.8662E+02    -0.8669E+02    -0.8675E+02    -0.8681E+02    -0.8686E+02    -0.8691E+02    -0.8695E+02    -0.8698E+02    -0.8700E+02    -0.8700E+02
    -0.8702E+02    -0.8702E+02    -0.8700E+02    -0.8697E+02    -0.8693E+02    -0.8688E+02    -0.8683E+02    -0.8677E+02    -0.8671E+02    -0.8665E+02    -0.8658E+02    -0.8652E+02    -0.8645E+02    -0.8638E+02    -0.8630E+02    -0.8623E+02    -0.8616E+02    -0.8609E+02    -0.8602E+02    -0.8595E+02    -0.8587E+02    -0.8580E+02    -0.8573E+02    -0.8566E+02    -0.8559E+02    -0.8552E+02    -0.8546E+02    -0.8539E+02    -0.8533E+02    -0.8526E+02    -0.8520E+02    -0.8514E+02    -0.8508E+02    -0.8503E+02    -0.8498E+02    -0.8493E+02    -0.8488E+02    -0.8483E+02    -0.8479E+02    -0.8475E+02    -0.8472E+02    -0.8468E+02    -0.8465E+02    -0.8463E+02    -0.8461E+02    -0.8459E+02    -0.8457E+02    -0.8456E+02    -0.8456E+02    -0.8456E+02    -0.8456E+02    -0.8456E+02    -0.8457E+02    -0.8458E+02    -0.8460E+02    -0.8462E+02    -0.8465E+02    -0.8467E+02    -0.8471E+02    -0.8474E+02    -0.8478E+02    -0.8482E+02    -0.8486E+02    -0.8491E+02    -0.8496E+02    -0.8501E+02    -0.8507E+02    -0.8512E+02    -0.8518E+02    -0.8524E+02    -0.8530E+02    -0.8537E+02    -0.8543E+02    -0.8550E+02    -0.8556E+02    -0.8563E+02    -0.8570E+02    -0.8577E+02    -0.8584E+02    -0.8591E+02    -0.8598E+02    -0.8605E+02    -0.8612E+02    -0.8619E+02    -0.8626E+02    -0.8633E+02    -0.8640E+02    -0.8647E+02    -0.8654E+02    -0.8660E+02    -0.8667E+02    -0.8673E+02    -0.8679E+02    -0.8685E+02    -0.8690E+02    -0.8694E+02    -0.8698E+02    -0.8701E+02    -0.8702E+02    -0.8702E+02
    -0.8704E+02    -0.8704E+02    -0.8702E+02    -0.8700E+02    -0.8696E+02    -0.8692E+02    -0.8687E+02    -0.8682E+02    -0.8676E+02    -0.8670E+02    -0.8664E+02    -0.8658E+02    -0.8651E+02    -0.8645E+02    -0.8639E+02    -0.8632E+02    -0.8625E+02    -0.8619E+02    -0.8612E+02    -0.8606E+02    -0.8599E+02    -0.8593E+02    -0.8586E+02    -0.8580E+02    -0.8574E+02    -0.8568E+02    -0.8562E+02    -0.8556E+02    -0.8550E+02    -0.8544E+02    -0.8539E+02    -0.8534E+02    -0.8529E+02    -0.8524E+02    -0.8519E+02    -0.8514E+02    -0.8510E+02    -0.8506E+02    -0.8502E+02    -0.8499E+02    -0.8496E+02    -0.8493E+02    -0.8490E+02    -0.8488E+02    -0.8486E+02    -0.8485E+02    -0.8483E+02    -0.8483E+02    -0.8482E+02    -0.8482E+02    -0.8482E+02    -0.8482E+02    -0.8483E+02    -0.8484E+02    -0.8486E+02    -0.8488E+02    -0.8490E+02    -0.8492E+02    -0.8495E+02    -0.8498E+02    -0.8501E+02    -0.8505E+02    -0.8509E+02    -0.8513E+02    -0.8517E+02    -0.8522E+02    -0.8527E+02    -0.8532E+02    -0.8537E+02    -0.8542E+02    -0.8548E+02    -0.8553E+02    -0.8559E+02    -0.8565E+02    -0.8571E+02    -0.8577E+02    -0.8583E+02    -0.8590E+02    -0.8596E+02    -0.8602E+02    -0.8609E+02    -0.8615E+02    -0.8622E+02    -0.8628E+02    -0.8635E+02    -0.8641E+02    -0.8647E+02    -0.8654E+02    -0.8660E+02    -0.8666E+02    -0.8672E+02    -0.8678E+02    -0.8683E+02    -0.8688E+02    -0.8693E+02    -0.8697E+02    -0.8701E+02    -0.8703E+02    -0.8705E+02    -0.8705E+02
    -0.8706E+02    -0.8706E+02    -0.8705E+02    -0.8702E+02    -0.8699E+02    -0.8695E+02    -0.8691E+02    -0.8686E+02    -0.8681E+02    -0.8675E+02    -0.8670E+02    -0.8664E+02    -0.8658E+02    -0.8652E+02    -0.8646E+02    -0.8640E+02    -0.8634E+02    -0.8628E+02    -0.8623E+02    -0.8617E+02    -0.8611E+02    -0.8605E+02    -0.8599E+02    -0.8593E+02    -0.8588E+02    -0.8582E+02    -0.8577E+02    -0.8572E+02    -0.8566E+02    -0.8561E+02    -0.8557E+02    -0.8552E+02    -0.8547E+02    -0.8543E+02    -0.8539E+02    -0.8535E+02    -0.8531E+02    -0.8527E+02    -0.8524E+02    -0.8521E+02    -0.8518E+02    -0.8516E+02    -0.8514E+02    -0.8512E+02    -0.8510E+02    -0.8509E+02    -0.8507E+02    -0.8507E+02    -0.8506E+02    -0.8506E+02    -0.8506E+02    -0.8506E+02    -0.8507E+02    -0.8508E+02    -0.8509E+02    -0.8511E+02    -0.8513E+02    -0.8515E+02    -0.8518E+02    -0.8520E+02    -0.8523E+02    -0.8526E+02    -0.8530E+02    -0.8533E+02    -0.8537E+02    -0.8541E+02    -0.8546E+02    -0.8550E+02    -0.8555E+02    -0.8559E+02    -0.8564E+02    -0.8569E+02    -0.8575E+02    -0.8580E+02    -0.8585E+02    -0.8591E+02    -0.8596E+02    -0.8602E+02    -0.8608E+02    -0.8613E+02    -0.8619E+02    -0.8625E+02    -0.8631E+02    -0.8637E+02    -0.8643E+02    -0.8648E+02    -0.8654E+02    -0.8660E+02    -0.8666E+02    -0.8671E+02    -0.8677E+02    -0.8682E+02    -0.8687E+02    -0.8692E+02    -0.8696E+02    -0.8700E+02    -0.8703E+02    -0.8706E+02    -0.8707E+02    -0.8707E+02
    -0.8708E+02    -0.8708E+02    -0.8707E+02    -0.8705E+02    -0.8702E+02    -0.8698E+02    -0.8694E+02    -0.8690E+02    -0.8685E+02    -0.8680E+02    -0.8675E+02    -0.8670E+02    -0.8665E+02    -0.8659E+02    -0.8654E+02    -0.8648E+02    -0.8643E+02    -0.8638E+02    -0.8632E+02    -0.8627E+02    -0.8622E+02    -0.8616E+02    -0.8611E+02    -0.8606E+02    -0.8601E+02    -0.8596E+02    -0.8591E+02    -0.8587E+02    -0.8582E+02    -0.8577E+02    -0.8573E+02    -0.8569E+02    -0.8565E+02    -0.8561E+02    -0.8557E+02    -0.8554E+02    -0.8551E+02    -0.8547E+02    -0.8544E+02    -0.8542E+02    -0.8539E+02    -0.8537E+02    -0.8535E+02    -0.8533E+02    -0.8532E+02    -0.8531E+02    -0.8530E+02    -0.8529E+02    -0.8529E+02    -0.8528E+02    -0.8528E+02    -0.8529E+02    -0.8529E+02    -0.8530E+02    -0.8531E+02    -0.8533E+02    -0.8535E+02    -0.8536E+02    -0.8539E+02    -0.8541E+02    -0.8544E+02    -0.8546E+02    -0.8549E+02    -0.8553E+02    -0.8556E+02    -0.8560E+02    -0.8563E+02    -0.8567E+02    -0.8571E+02    -0.8576E+02    -0.8580E+02    -0.8584E+02    -0.8589E+02    -0.8594E+02    -0.8599E+02    -0.8604E+02    -0.8609E+02    -0.8614E+02    -0.8619E+02    -0.8624E+02    -0.8629E+02    -0.8634E+02    -0.8640E+02    -0.8645E+02    -0.8650E+02    -0.8656E+02    -0.8661E+02    -0.8666E+02    -0.8671E+02    -0.8676E+02    -0.8681E+02    -0.8686E+02    -0.8691E+02    -0.8695E+02    -0.8699E+02    -0.8703E+02    -0.8706E+02    -0.8708E+02    -0.8709E+02    -0.8709E+02
    -0.8711E+02    -0.8711E+02    -0.8709E+02    -0.8707E+02    -0.8705E+02    -0.8701E+02    -0.8698E+02    -0.8694E+02    -0.8689E+02    -0.8685E+02    -0.8680E+02    -0.8676E+02    -0.8671E+02    -0.8666E+02    -0.8661E+02    -0.8656E+02    -0.8651E+02    -0.8646E+02    -0.8642E+02    -0.8637E+02    -0.8632E+02    -0.8627E+02    -0.8623E+02    -0.8618E+02    -0.8614E+02    -0.8609E+02    -0.8605E+02    -0.8601E+02    -0.8597E+02    -0.8593E+02    -0.8589E+02    -0.8585E+02    -0.8582E+02    -0.8578E+02    -0.8575E+02    -0.8572E+02    -0.8569E+02    -0.8566E+02    -0.8563E+02    -0.8561E+02    -0.8559E+02    -0.8557E+02    -0.8555E+02    -0.8554E+02    -0.8552E+02    -0.8551E+02    -0.8551E+02    -0.8550E+02    -0.8550E+02    -0.8549E+02    -0.8549E+02    -0.8550E+02    -0.8550E+02    -0.8551E+02    -0.8552E+02    -0.8553E+02    -0.8555E+02    -0.8556E+02    -0.8558E+02    -0.8560E+02    -0.8563E+02    -0.8565E+02    -0.8568E+02    -0.8571E+02    -0.8574E+02    -0.8577E+02    -0.8580E+02    -0.8584E+02    -0.8587E+02    -0.8591E+02    -0.8595E+02    -0.8599E+02    -0.8603E+02    -0.8607E+02    -0.8611E+02    -0.8616E+02    -0.8620E+02    -0.8625E+02    -0.8629E+02    -0.8634E+02    -0.8639E+02    -0.8644E+02    -0.8648E+02    -0.8653E+02    -0.8658E+02    -0.8663E+02    -0.8667E+02    -0.8672E+02    -0.8677E+02    -0.8681E+02    -0.8686E+02    -0.8690E+02    -0.8694E+02    -0.8698E+02    -0.8702E+02    -0.8705E+02    -0.8708E+02    -0.8710E+02    -0.8711E+02    -0.8711E+02
    -0.8713E+02    -0.8713E+02    -0.8712E+02    -0.8710E+02    -0.8707E+02    -0.8704E+02    -0.8701E+02    -0.8697E+02    -0.8693E+02    -0.8689E+02    -0.8685E+02    -0.8681E+02    -0.8677E+02    -0.8672E+02    -0.8668E+02    -0.8664E+02    -0.8659E+02    -0.8655E+02    -0.8651E+02    -0.8646E+02    -0.8642E+02    -0.8638E+02    -0.8634E+02    -0.8630E+02    -0.8626E+02    -0.8622E+02    -0.8618E+02    -0.8614E+02    -0.8611E+02    -0.8607E+02    -0.8604E+02    -0.8600E+02    -0.8597E+02    -0.8594E+02    -0.8591E+02    -0.8589E+02    -0.8586E+02    -0.8584E+02    -0.8581E+02    -0.8579E+02    -0.8577E+02    -0.8576E+02    -0.8574E+02    -0.8573E+02    -0.8572E+02    -0.8571E+02    -0.8570E+02    -0.8569E+02    -0.8569E+02    -0.8569E+02    -0.8569E+02    -0.8569E+02    -0.8570E+02    -0.8570E+02    -0.8571E+02    -0.8572E+02    -0.8574E+02    -0.8575E+02    -0.8577E+02    -0.8579E+02    -0.8580E+02    -0.8583E+02    -0.8585E+02    -0.8587E+02    -0.8590E+02    -0.8593E+02    -0.8596E+02    -0.8599E+02    -0.8602E+02    -0.8605E+02    -0.8609E+02    -0.8612E+02    -0.8616E+02    -0.8620E+02    -0.8624E+02    -0.8628E+02    -0.8632E+02    -0.8636E+02    -0.8640E+02    -0.8644E+02    -0.8648E+02    -0.8652E+02    -0.8657E+02    -0.8661E+02    -0.8665E+02    -0.8669E+02    -0.8674E+02    -0.8678E+02    -0.8682E+02    -0.8686E+02    -0.8690E+02    -0.8694E+02    -0.8698E+02    -0.8702E+02    -0.8705E+02    -0.8708E+02    -0.8710E+02    -0.8712E+02    -0.8713E+02    -0.8713E+02
    -0.8715E+02    -0.8715E+02    -0.8714E+02    -0.8712E+02    -0.8710E+02    -0.8707E+02    -0.8704E+02    -0.8701E+02    -0.8698E+02    -0.8694E+02    -0.8690E+02    -0.8686E+02    -0.8683E+02    -0.8679E+02    -0.8675E+02    -0.8671E+02    -0.8667E+02    -0.8663E+02    -0.8659E+02    -0.8655E+02    -0.8652E+02    -0.8648E+02    -0.8644E+02    -0.8641E+02    -0.8637E+02    -0.8634E+02    -0.8630E+02    -0.8627E+02    -0.8624E+02    -0.8621E+02    -0.8618E+02    -0.8615E+02    -0.8612E+02    -0.8609E+02    -0.8607E+02    -0.8605E+02    -0.8602E+02    -0.8600E+02    -0.8598E+02    -0.8596E+02    -0.8595E+02    -0.8593E+02    -0.8592E+02    -0.8591E+02    -0.8590E+02    -0.8589E+02    -0.8588E+02    -0.8588E+02    -0.8587E+02    -0.8587E+02    -0.8587E+02    -0.8588E+02    -0.8588E+02    -0.8589E+02    -0.8589E+02    -0.8590E+02    -0.8591E+02    -0.8593E+02    -0.8594E+02    -0.8596E+02    -0.8597E+02    -0.8599E+02    -0.8601E+02    -0.8604E+02    -0.8606E+02    -0.8608E+02    -0.8611E+02    -0.8614E+02    -0.8616E+02    -0.8619E+02    -0.8622E+02    -0.8625E+02    -0.8629E+02    -0.8632E+02    -0.8635E+02    -0.8639E+02    -0.8642E+02    -0.8646E+02    -0.8649E+02    -0.8653E+02    -0.8657E+02    -0.8661E+02    -0.8664E+02    -0.8668E+02    -0.8672E+02    -0.8676E+02    -0.8680E+02    -0.8684E+02    -0.8687E+02    -0.8691E+02    -0.8695E+02    -0.8698E+02    -0.8702E+02    -0.8705E+02    -0.8708E+02    -0.8710E+02    -0.8713E+02    -0.8714E+02    -0.8715E+02    -0.8715E+02
    -0.8717E+02    -0.8717E+02    -0.8716E+02    -0.8714E+02    -0.8712E+02    -0.8710E+02    -0.8707E+02    -0.8705E+02    -0.8701E+02    -0.8698E+02    -0.8695E+02    -0.8692E+02    -0.8688E+02    -0.8685E+02    -0.8681E+02    -0.8678E+02    -0.8674E+02    -0.8671E+02    -0.8668E+02    -0.8664E+02    -0.8661E+02    -0.8658E+02    -0.8654E+02    -0.8651E+02    -0.8648E+02    -0.8645E+02    -0.8642E+02    -0.8639E+02    -0.8637E+02    -0.8634E+02    -0.8631E+02    -0.8629E+02    -0.8626E+02    -0.8624E+02    -0.8622E+02    -0.8620E+02    -0.8618E+02    -0.8616E+02    -0.8614E+02    -0.8613E+02    -0.8611E+02    -0.8610E+02    -0.8609E+02    -0.8608E+02    -0.8607E+02    -0.8606E+02    -0.8605E+02    -0.8605E+02    -0.8605E+02    -0.8605E+02    -0.8605E+02    -0.8605E+02    -0.8605E+02    -0.8606E+02    -0.8606E+02    -0.8607E+02    -0.8608E+02    -0.8609E+02    -0.8611E+02    -0.8612E+02    -0.8613E+02    -0.8615E+02    -0.8617E+02    -0.8619E+02    -0.8621E+02    -0.8623E+02    -0.8625E+02    -0.8627E+02    -0.8630E+02    -0.8632E+02    -0.8635E+02    -0.8638E+02    -0.8641E+02    -0.8644E+02    -0.8646E+02    -0.8650E+02    -0.8653E+02    -0.8656E+02    -0.8659E+02    -0.8662E+02    -0.8665E+02    -0.8669E+02    -0.8672E+02    -0.8676E+02    -0.8679E+02    -0.8682E+02    -0.8686E+02    -0.8689E+02    -0.8692E+02    -0.8696E+02    -0.8699E+02    -0.8702E+02    -0.8705E+02    -0.8708E+02    -0.8711E+02    -0.8713E+02    -0.8715E+02    -0.8716E+02    -0.8717E+02    -0.8717E+02
    -0.8719E+02    -0.8719E+02    -0.8718E+02    -0.8717E+02    -0.8715E+02    -0.8713E+02    -0.8710E+02    -0.8708E+02    -0.8705E+02    -0.8702E+02    -0.8700E+02    -0.8697E+02    -0.8694E+02    -0.8691E+02    -0.8688E+02    -0.8685E+02    -0.8682E+02    -0.8679E+02    -0.8676E+02    -0.8673E+02    -0.8670E+02    -0.8667E+02    -0.8664E+02    -0.8661E+02    -0.8659E+02    -0.8656E+02    -0.8654E+02    -0.8651E+02    -0.8649E+02    -0.8646E+02    -0.8644E+02    -0.8642E+02    -0.8640E+02    -0.8638E+02    -0.8636E+02    -0.8634E+02    -0.8632E+02    -0.8631E+02    -0.8629E+02    -0.8628E+02    -0.8627E+02    -0.8626E+02    -0.8625E+02    -0.8624E+02    -0.8623E+02    -0.8622E+02    -0.8622E+02    -0.8621E+02    -0.8621E+02    -0.8621E+02    -0.8621E+02    -0.8621E+02    -0.8622E+02    -0.8622E+02    -0.8623E+02    -0.8623E+02    -0.8624E+02    -0.8625E+02    -0.8626E+02    -0.8627E+02    -0.8629E+02    -0.8630E+02    -0.8632E+02    -0.8633E+02    -0.8635E+02    -0.8637E+02    -0.8639E+02    -0.8641E+02    -0.8643E+02    -0.8645E+02    -0.8647E+02    -0.8650E+02    -0.8652E+02    -0.8655E+02    -0.8657E+02    -0.8660E+02    -0.8663E+02    -0.8665E+02    -0.8668E+02    -0.8671E+02    -0.8674E+02    -0.8677E+02    -0.8680E+02    -0.8683E+02    -0.8685E+02    -0.8688E+02    -0.8691E+02    -0.8694E+02    -0.8697E+02    -0.8700E+02    -0.8703E+02    -0.8706E+02    -0.8708E+02    -0.8711E+02    -0.8713E+02    -0.8715E+02    -0.8717E+02    -0.8718E+02    -0.8719E+02    -0.8719E+02
    -0.8721E+02    -0.8721E+02    -0.8720E+02    -0.8719E+02    -0.8717E+02    -0.8716E+02    -0.8713E+02    -0.8711E+02    -0.8709E+02    -0.8707E+02    -0.8704E+02    -0.8701E+02    -0.8699E+02    -0.8696E+02    -0.8694E+02    -0.8691E+02    -0.8689E+02    -0.8686E+02    -0.8683E+02    -0.8681E+02    -0.8678E+02    -0.8676E+02    -0.8674E+02    -0.8671E+02    -0.8669E+02    -0.8667E+02    -0.8664E+02    -0.8662E+02    -0.8660E+02    -0.8658E+02    -0.8656E+02    -0.8654E+02    -0.8653E+02    -0.8651E+02    -0.8649E+02    -0.8648E+02    -0.8646E+02    -0.8645E+02    -0.8644E+02    -0.8643E+02    -0.8642E+02    -0.8641E+02    -0.8640E+02    -0.8639E+02    -0.8638E+02    -0.8638E+02    -0.8637E+02    -0.8637E+02    -0.8637E+02    -0.8637E+02    -0.8637E+02    -0.8637E+02    -0.8637E+02    -0.8638E+02    -0.8638E+02    -0.8639E+02    -0.8639E+02    -0.8640E+02    -0.8641E+02    -0.8642E+02    -0.8643E+02    -0.8644E+02    -0.8646E+02    -0.8647E+02    -0.8649E+02    -0.8650E+02    -0.8652E+02    -0.8653E+02    -0.8655E+02    -0.8657E+02    -0.8659E+02    -0.8661E+02    -0.8663E+02    -0.8665E+02    -0.8668E+02    -0.8670E+02    -0.8672E+02    -0.8674E+02    -0.8677E+02    -0.8679E+02    -0.8682E+02    -0.8684E+02    -0.8687E+02    -0.8689E+02    -0.8692E+02    -0.8694E+02    -0.8697E+02    -0.8700E+02    -0.8702E+02    -0.8705E+02    -0.8707E+02    -0.8709E+02    -0.8712E+02    -0.8714E+02    -0.8716E+02    -0.8718E+02    -0.8719E+02    -0.8720E+02    -0.8721E+02    -0.8721E+02
    -0.8722E+02    -0.8722E+02    -0.8722E+02    -0.8721E+02    -0.8720E+02    -0.8718E+02    -0.8716E+02    -0.8714E+02    -0.8713E+02    -0.8710E+02    -0.8708E+02    -0.8706E+02    -0.8704E+02    -0.8702E+02    -0.8700E+02    -0.8697E+02    -0.8695E+02    -0.8693E+02    -0.8691E+02    -0.8689E+02    -0.8687E+02    -0.8685E+02    -0.8683E+02    -0.8681E+02    -0.8679E+02    -0.8677E+02    -0.8675E+02    -0.8673E+02    -0.8671E+02    -0.8670E+02    -0.8668E+02    -0.8666E+02    -0.8665E+02    -0.8664E+02    -0.8662E+02    -0.8661E+02    -0.8660E+02    -0.8659E+02    -0.8657E+02    -0.8657E+02    -0.8656E+02    -0.8655E+02    -0.8654E+02    -0.8653E+02    -0.8653E+02    -0.8653E+02    -0.8652E+02    -0.8652E+02    -0.8652E+02    -0.8652E+02    -0.8652E+02    -0.8652E+02    -0.8652E+02    -0.8652E+02    -0.8653E+02    -0.8653E+02    -0.8654E+02    -0.8654E+02    -0.8655E+02    -0.8656E+02    -0.8657E+02    -0.8658E+02    -0.8659E+02    -0.8660E+02    -0.8661E+02    -0.8663E+02    -0.8664E+02    -0.8666E+02    -0.8667E+02    -0.8669E+02    -0.8670E+02    -0.8672E+02    -0.8674E+02    -0.8676E+02    -0.8677E+02    -0.8679E+02    -0.8681E+02    -0.8683E+02    -0.8685E+02    -0.8687E+02    -0.8689E+02    -0.8692E+02    -0.8694E+02    -0.8696E+02    -0.8698E+02    -0.8700E+02    -0.8702E+02    -0.8705E+02    -0.8707E+02    -0.8709E+02    -0.8711E+02    -0.8713E+02    -0.8715E+02    -0.8717E+02    -0.8718E+02    -0.8720E+02    -0.8721E+02    -0.8722E+02    -0.8723E+02    -0.8723E+02
    -0.8724E+02    -0.8724E+02    -0.8724E+02    -0.8723E+02    -0.8722E+02    -0.8721E+02    -0.8719E+02    -0.8718E+02    -0.8716E+02    -0.8714E+02    -0.8713E+02    -0.8711E+02    -0.8709E+02    -0.8707E+02    -0.8705E+02    -0.8703E+02    -0.8702E+02    -0.8700E+02    -0.8698E+02    -0.8696E+02    -0.8695E+02    -0.8693E+02    -0.8691E+02    -0.8690E+02    -0.8688E+02    -0.8686E+02    -0.8685E+02    -0.8683E+02    -0.8682E+02    -0.8681E+02    -0.8679E+02    -0.8678E+02    -0.8677E+02    -0.8676E+02    -0.8674E+02    -0.8673E+02    -0.8672E+02    -0.8671E+02    -0.8671E+02    -0.8670E+02    -0.8669E+02    -0.8668E+02    -0.8668E+02    -0.8667E+02    -0.8667E+02    -0.8667E+02    -0.8666E+02    -0.8666E+02    -0.8666E+02    -0.8666E+02    -0.8666E+02    -0.8666E+02    -0.8666E+02    -0.8666E+02    -0.8667E+02    -0.8667E+02    -0.8668E+02    -0.8668E+02    -0.8669E+02    -0.8669E+02    -0.8670E+02    -0.8671E+02    -0.8672E+02    -0.8673E+02    -0.8674E+02    -0.8675E+02    -0.8676E+02    -0.8677E+02    -0.8679E+02    -0.8680E+02    -0.8681E+02    -0.8683E+02    -0.8684E+02    -0.8685E+02    -0.8687E+02    -0.8689E+02    -0.8690E+02    -0.8692E+02    -0.8693E+02    -0.8695E+02    -0.8697E+02    -0.8699E+02    -0.8700E+02    -0.8702E+02    -0.8704E+02    -0.8706E+02    -0.8708E+02    -0.8709E+02    -0.8711E+02    -0.8713E+02    -0.8715E+02    -0.8716E+02    -0.8718E+02    -0.8719E+02    -0.8721E+02    -0.8722E+02    -0.8723E+02    -0.8724E+02    -0.8724E+02    -0.8724E+02
    -0.8726E+02    -0.8726E+02    -0.8725E+02    -0.8725E+02    -0.8724E+02    -0.8723E+02    -0.8722E+02    -0.8721E+02    -0.8719E+02    -0.8718E+02    -0.8716E+02    -0.8715E+02    -0.8714E+02    -0.8712E+02    -0.8711E+02    -0.8709E+02    -0.8708E+02    -0.8706E+02    -0.8705E+02    -0.8703E+02    -0.8702E+02    -0.8701E+02    -0.8699E+02    -0.8698E+02    -0.8697E+02    -0.8696E+02    -0.8694E+02    -0.8693E+02    -0.8692E+02    -0.8691E+02    -0.8690E+02    -0.8689E+02    -0.8688E+02    -0.8687E+02    -0.8686E+02    -0.8685E+02    -0.8684E+02    -0.8684E+02    -0.8683E+02    -0.8682E+02    -0.8682E+02    -0.8681E+02    -0.8681E+02    -0.8680E+02    -0.8680E+02    -0.8680E+02    -0.8680E+02    -0.8679E+02    -0.8679E+02    -0.8679E+02    -0.8679E+02    -0.8679E+02    -0.8679E+02    -0.8680E+02    -0.8680E+02    -0.8680E+02    -0.8681E+02    -0.8681E+02    -0.8681E+02    -0.8682E+02    -0.8683E+02    -0.8683E+02    -0.8684E+02    -0.8685E+02    -0.8686E+02    -0.8686E+02    -0.8687E+02    -0.8688E+02    -0.8689E+02    -0.8690E+02    -0.8691E+02    -0.8692E+02    -0.8694E+02    -0.8695E+02    -0.8696E+02    -0.8697E+02    -0.8699E+02    -0.8700E+02    -0.8701E+02    -0.8703E+02    -0.8704E+02    -0.8705E+02    -0.8707E+02    -0.8708E+02    -0.8710E+02    -0.8711E+02    -0.8712E+02    -0.8714E+02    -0.8715E+02    -0.8717E+02    -0.8718E+02    -0.8719E+02    -0.8721E+02    -0.8722E+02    -0.8723E+02    -0.8724E+02    -0.8725E+02    -0.8726E+02    -0.8726E+02    -0.8726E+02
    -0.8727E+02    -0.8727E+02    -0.8727E+02    -0.8727E+02    -0.8726E+02    -0.8725E+02    -0.8724E+02    -0.8723E+02    -0.8722E+02    -0.8721E+02    -0.8720E+02    -0.8719E+02    -0.8718E+02    -0.8717E+02    -0.8716E+02    -0.8715E+02    -0.8713E+02    -0.8712E+02    -0.8711E+02    -0.8710E+02    -0.8709E+02    -0.8708E+02    -0.8707E+02    -0.8706E+02    -0.8705E+02    -0.8704E+02    -0.8703E+02    -0.8702E+02    -0.8701E+02    -0.8700E+02    -0.8700E+02    -0.8699E+02    -0.8698E+02    -0.8697E+02    -0.8697E+02    -0.8696E+02    -0.8695E+02    -0.8695E+02    -0.8694E+02    -0.8694E+02    -0.8693E+02    -0.8693E+02    -0.8693E+02    -0.8692E+02    -0.8692E+02    -0.8692E+02    -0.8692E+02    -0.8692E+02    -0.8691E+02    -0.8691E+02    -0.8691E+02    -0.8691E+02    -0.8692E+02    -0.8692E+02    -0.8692E+02    -0.8692E+02    -0.8692E+02    -0.8693E+02    -0.8693E+02    -0.8694E+02    -0.8694E+02    -0.8695E+02    -0.8695E+02    -0.8696E+02    -0.8696E+02    -0.8697E+02    -0.8698E+02    -0.8698E+02    -0.8699E+02    -0.8700E+02    -0.8701E+02    -0.8702E+02    -0.8703E+02    -0.8703E+02    -0.8704E+02    -0.8705E+02    -0.8706E+02    -0.8707E+02    -0.8708E+02    -0.8709E+02    -0.8710E+02    -0.8712E+02    -0.8713E+02    -0.8714E+02    -0.8715E+02    -0.8716E+02    -0.8717E+02    -0.8718E+02    -0.8719E+02    -0.8720E+02    -0.8721E+02    -0.8722E+02    -0.8723E+02    -0.8724E+02    -0.8725E+02    -0.8726E+02    -0.8727E+02    -0.8727E+02    -0.8727E+02    -0.8727E+02
    -0.8729E+02    -0.8729E+02    -0.8728E+02    -0.8728E+02    -0.8728E+02    -0.8727E+02    -0.8726E+02    -0.8726E+02    -0.8725E+02    -0.8724E+02    -0.8723E+02    -0.8722E+02    -0.8722E+02    -0.8721E+02    -0.8720E+02    -0.8719E+02    -0.8718E+02    -0.8717E+02    -0.8717E+02    -0.8716E+02    -0.8715E+02    -0.8714E+02    -0.8713E+02    -0.8713E+02    -0.8712E+02    -0.8711E+02    -0.8711E+02    -0.8710E+02    -0.8709E+02    -0.8709E+02    -0.8708E+02    -0.8707E+02    -0.8707E+02    -0.8706E+02    -0.8706E+02    -0.8705E+02    -0.8705E+02    -0.8704E+02    -0.8704E+02    -0.8704E+02    -0.8703E+02    -0.8703E+02    -0.8703E+02    -0.8703E+02    -0.8702E+02    -0.8702E+02    -0.8702E+02    -0.8702E+02    -0.8702E+02    -0.8702E+02    -0.8702E+02    -0.8702E+02    -0.8702E+02    -0.8702E+02    -0.8702E+02    -0.8702E+02    -0.8703E+02    -0.8703E+02    -0.8703E+02    -0.8703E+02    -0.8704E+02    -0.8704E+02    -0.8705E+02    -0.8705E+02    -0.8705E+02    -0.8706E+02    -0.8706E+02    -0.8707E+02    -0.8708E+02    -0.8708E+02    -0.8709E+02    -0.8709E+02    -0.8710E+02    -0.8711E+02    -0.8712E+02    -0.8712E+02    -0.8713E+02    -0.8714E+02    -0.8714E+02    -0.8715E+02    -0.8716E+02    -0.8717E+02    -0.8718E+02    -0.8719E+02    -0.8719E+02    -0.8720E+02    -0.8721E+02    -0.8722E+02    -0.8723E+02    -0.8723E+02    -0.8724E+02    -0.8725E+02    -0.8726E+02    -0.8726E+02    -0.8727E+02    -0.8728E+02    -0.8728E+02    -0.8728E+02    -0.8729E+02    -0.8729E+02
    -0.8729E+02    -0.8729E+02    -0.8729E+02    -0.8729E+02    -0.8729E+02    -0.8728E+02    -0.8728E+02    -0.8727E+02    -0.8727E+02    -0.8726E+02    -0.8725E+02    -0.8725E+02    -0.8724E+02    -0.8723E+02    -0.8723E+02    -0.8722E+02    -0.8722E+02    -0.8721E+02    -0.8720E+02    -0.8720E+02    -0.8719E+02    -0.8718E+02    -0.8718E+02    -0.8717E+02    -0.8717E+02    -0.8716E+02    -0.8716E+02    -0.8715E+02    -0.8715E+02    -0.8714E+02    -0.8714E+02    -0.8713E+02    -0.8713E+02    -0.8712E+02    -0.8712E+02    -0.8711E+02    -0.8711E+02    -0.8711E+02    -0.8710E+02    -0.8710E+02    -0.8710E+02    -0.8710E+02    -0.8710E+02    -0.8709E+02    -0.8709E+02    -0.8709E+02    -0.8709E+02    -0.8709E+02    -0.8709E+02    -0.8709E+02    -0.8709E+02    -0.8709E+02    -0.8709E+02    -0.8709E+02    -0.8709E+02    -0.8709E+02    -0.8709E+02    -0.8710E+02    -0.8710E+02    -0.8710E+02    -0.8710E+02    -0.8711E+02    -0.8711E+02    -0.8711E+02    -0.8712E+02    -0.8712E+02    -0.8712E+02    -0.8713E+02    -0.8713E+02    -0.8714E+02    -0.8714E+02    -0.8715E+02    -0.8715E+02    -0.8716E+02    -0.8716E+02    -0.8717E+02    -0.8717E+02    -0.8718E+02    -0.8719E+02    -0.8719E+02    -0.8720E+02    -0.8720E+02    -0.8721E+02    -0.8722E+02    -0.8722E+02    -0.8723E+02    -0.8724E+02    -0.8724E+02    -0.8725E+02    -0.8726E+02    -0.8726E+02    -0.8727E+02    -0.8727E+02    -0.8728E+02    -0.8728E+02    -0.8729E+02    -0.8729E+02    -0.8729E+02    -0.8729E+02    -0.8729E+02
    -0.8729E+02    -0.8729E+02    -0.8729E+02    -0.8729E+02    -0.8729E+02    -0.8728E+02    -0.8728E+02    -0.8727E+02    -0.8727E+02    -0.8726E+02    -0.8725E+02    -0.8725E+02    -0.8724E+02    -0.8723E+02    -0.8723E+02    -0.8722E+02    -0.8722E+02    -0.8721E+02    -0.8720E+02    -0.8720E+02    -0.8719E+02    -0.8718E+02    -0.8718E+02    -0.8717E+02    -0.8717E+02    -0.8716E+02    -0.8716E+02    -0.8715E+02    -0.8715E+02    -0.8714E+02    -0.8714E+02    -0.8713E+02    -0.8713E+02    -0.8712E+02    -0.8712E+02    -0.8711E+02    -0.8711E+02    -0.8711E+02    -0.8710E+02    -0.8710E+02    -0.8710E+02    -0.8710E+02    -0.8710E+02    -0.8709E+02    -0.8709E+02    -0.8709E+02    -0.8709E+02    -0.8709E+02    -0.8709E+02    -0.8709E+02    -0.8709E+02    -0.8709E+02    -0.8709E+02    -0.8709E+02    -0.8709E+02    -0.8709E+02    -0.8709E+02    -0.8710E+02    -0.8710E+02    -0.8710E+02    -0.8710E+02    -0.8711E+02    -0.8711E+02    -0.8711E+02    -0.8712E+02    -0.8712E+02    -0.8712E+02    -0.8713E+02    -0.8713E+02    -0.8714E+02    -0.8714E+02    -0.8715E+02    -0.8715E+02    -0.8716E+02    -0.8716E+02    -0.8717E+02    -0.8717E+02    -0.8718E+02    -0.8719E+02    -0.8719E+02    -0.8720E+02    -0.8720E+02    -0.8721E+02    -0.8722E+02    -0.8722E+02    -0.8723E+02    -0.8724E+02    -0.8724E+02    -0.8725E+02    -0.8726E+02    -0.8726E+02    -0.8727E+02    -0.8727E+02    -0.8728E+02    -0.8728E+02    -0.8729E+02    -0.8729E+02    -0.8729E+02    -0.8729E+02    -0.8729E+02
