# Supplementary material for: Electrical Pacing of Cardiac Tissue Including Potassium Inward Rectification
Source: PLoS One. 2015 Jun 9;10(6):e0127837. doi: 10.1371/journal.pone.0127837 (PMC4461281; doi:10.1371/journal.pone.0127837)
Supplement: S1 Data — (ZIP) [file pone.0127837.s001.zip › All-Data/Fig4-Data/BDT281/Vm126.txt]

    -0.8733E+02    -0.8729E+02    -0.8729E+02    -0.8729E+02    -0.8728E+02    -0.8728E+02    -0.8727E+02    -0.8727E+02    -0.8726E+02    -0.8726E+02    -0.8725E+02    -0.8724E+02    -0.8724E+02    -0.8723E+02    -0.8722E+02    -0.8721E+02    -0.8721E+02    -0.8720E+02    -0.8719E+02    -0.8719E+02    -0.8718E+02    -0.8717E+02    -0.8717E+02    -0.8716E+02    -0.8716E+02    -0.8715E+02    -0.8714E+02    -0.8714E+02    -0.8713E+02    -0.8713E+02    -0.8712E+02    -0.8712E+02    -0.8711E+02    -0.8711E+02    -0.8710E+02    -0.8710E+02    -0.8710E+02    -0.8709E+02    -0.8709E+02    -0.8709E+02    -0.8708E+02    -0.8708E+02    -0.8708E+02    -0.8708E+02    -0.8707E+02    -0.8707E+02    -0.8707E+02    -0.8707E+02    -0.8707E+02    -0.8707E+02    -0.8707E+02    -0.8707E+02    -0.8707E+02    -0.8707E+02    -0.8707E+02    -0.8708E+02    -0.8708E+02    -0.8708E+02    -0.8708E+02    -0.8708E+02    -0.8709E+02    -0.8709E+02    -0.8709E+02    -0.8710E+02    -0.8710E+02    -0.8711E+02    -0.8711E+02    -0.8711E+02    -0.8712E+02    -0.8712E+02    -0.8713E+02    -0.8713E+02    -0.8714E+02    -0.8715E+02    -0.8715E+02    -0.8716E+02    -0.8716E+02    -0.8717E+02    -0.8718E+02    -0.8718E+02    -0.8719E+02    -0.8720E+02    -0.8720E+02    -0.8721E+02    -0.8722E+02    -0.8722E+02    -0.8723E+02    -0.8724E+02    -0.8724E+02    -0.8725E+02    -0.8726E+02    -0.8726E+02    -0.8727E+02    -0.8727E+02    -0.8728E+02    -0.8728E+02    -0.8729E+02    -0.8729E+02    -0.8729E+02    -0.8729E+02
    -0.8729E+02    -0.8729E+02    -0.8729E+02    -0.8729E+02    -0.8728E+02    -0.8728E+02    -0.8727E+02    -0.8727E+02    -0.8726E+02    -0.8726E+02    -0.8725E+02    -0.8724E+02    -0.8724E+02    -0.8723E+02    -0.8722E+02    -0.8721E+02    -0.8721E+02    -0.8720E+02    -0.8719E+02    -0.8719E+02    -0.8718E+02    -0.8717E+02    -0.8717E+02    -0.8716E+02    -0.8716E+02    -0.8715E+02    -0.8714E+02    -0.8714E+02    -0.8713E+02    -0.8713E+02    -0.8712E+02    -0.8712E+02    -0.8711E+02    -0.8711E+02    -0.8710E+02    -0.8710E+02    -0.8710E+02    -0.8709E+02    -0.8709E+02    -0.8709E+02    -0.8708E+02    -0.8708E+02    -0.8708E+02    -0.8708E+02    -0.8707E+02    -0.8707E+02    -0.8707E+02    -0.8707E+02    -0.8707E+02    -0.8707E+02    -0.8707E+02    -0.8707E+02    -0.8707E+02    -0.8707E+02    -0.8707E+02    -0.8708E+02    -0.8708E+02    -0.8708E+02    -0.8708E+02    -0.8708E+02    -0.8709E+02    -0.8709E+02    -0.8709E+02    -0.8710E+02    -0.8710E+02    -0.8711E+02    -0.8711E+02    -0.8711E+02    -0.8712E+02    -0.8712E+02    -0.8713E+02    -0.8713E+02    -0.8714E+02    -0.8715E+02    -0.8715E+02    -0.8716E+02    -0.8716E+02    -0.8717E+02    -0.8718E+02    -0.8718E+02    -0.8719E+02    -0.8720E+02    -0.8720E+02    -0.8721E+02    -0.8722E+02    -0.8722E+02    -0.8723E+02    -0.8724E+02    -0.8724E+02    -0.8725E+02    -0.8726E+02    -0.8726E+02    -0.8727E+02    -0.8727E+02    -0.8728E+02    -0.8728E+02    -0.8729E+02    -0.8729E+02    -0.8729E+02    -0.8729E+02
    -0.8728E+02    -0.8728E+02    -0.8728E+02    -0.8728E+02    -0.8727E+02    -0.8727E+02    -0.8726E+02    -0.8725E+02    -0.8724E+02    -0.8723E+02    -0.8723E+02    -0.8722E+02    -0.8721E+02    -0.8720E+02    -0.8719E+02    -0.8718E+02    -0.8717E+02    -0.8716E+02    -0.8715E+02    -0.8715E+02    -0.8714E+02    -0.8713E+02    -0.8712E+02    -0.8711E+02    -0.8710E+02    -0.8710E+02    -0.8709E+02    -0.8708E+02    -0.8708E+02    -0.8707E+02    -0.8706E+02    -0.8706E+02    -0.8705E+02    -0.8704E+02    -0.8704E+02    -0.8703E+02    -0.8703E+02    -0.8702E+02    -0.8702E+02    -0.8701E+02    -0.8701E+02    -0.8701E+02    -0.8701E+02    -0.8700E+02    -0.8700E+02    -0.8700E+02    -0.8700E+02    -0.8700E+02    -0.8700E+02    -0.8700E+02    -0.8700E+02    -0.8700E+02    -0.8700E+02    -0.8700E+02    -0.8700E+02    -0.8700E+02    -0.8700E+02    -0.8701E+02    -0.8701E+02    -0.8701E+02    -0.8702E+02    -0.8702E+02    -0.8703E+02    -0.8703E+02    -0.8704E+02    -0.8704E+02    -0.8705E+02    -0.8705E+02    -0.8706E+02    -0.8706E+02    -0.8707E+02    -0.8708E+02    -0.8709E+02    -0.8709E+02    -0.8710E+02    -0.8711E+02    -0.8712E+02    -0.8712E+02    -0.8713E+02    -0.8714E+02    -0.8715E+02    -0.8716E+02    -0.8717E+02    -0.8718E+02    -0.8718E+02    -0.8719E+02    -0.8720E+02    -0.8721E+02    -0.8722E+02    -0.8723E+02    -0.8724E+02    -0.8724E+02    -0.8725E+02    -0.8726E+02    -0.8727E+02    -0.8727E+02    -0.8728E+02    -0.8728E+02    -0.8728E+02    -0.8728E+02
    -0.8727E+02    -0.8727E+02    -0.8727E+02    -0.8726E+02    -0.8725E+02    -0.8725E+02    -0.8724E+02    -0.8723E+02    -0.8722E+02    -0.8720E+02    -0.8719E+02    -0.8718E+02    -0.8717E+02    -0.8716E+02    -0.8714E+02    -0.8713E+02    -0.8712E+02    -0.8711E+02    -0.8710E+02    -0.8709E+02    -0.8707E+02    -0.8706E+02    -0.8705E+02    -0.8704E+02    -0.8703E+02    -0.8702E+02    -0.8701E+02    -0.8700E+02    -0.8699E+02    -0.8698E+02    -0.8697E+02    -0.8696E+02    -0.8696E+02    -0.8695E+02    -0.8694E+02    -0.8693E+02    -0.8693E+02    -0.8692E+02    -0.8691E+02    -0.8691E+02    -0.8690E+02    -0.8690E+02    -0.8690E+02    -0.8689E+02    -0.8689E+02    -0.8689E+02    -0.8689E+02    -0.8688E+02    -0.8688E+02    -0.8688E+02    -0.8688E+02    -0.8688E+02    -0.8689E+02    -0.8689E+02    -0.8689E+02    -0.8689E+02    -0.8690E+02    -0.8690E+02    -0.8690E+02    -0.8691E+02    -0.8691E+02    -0.8692E+02    -0.8692E+02    -0.8693E+02    -0.8694E+02    -0.8694E+02    -0.8695E+02    -0.8696E+02    -0.8697E+02    -0.8698E+02    -0.8699E+02    -0.8699E+02    -0.8700E+02    -0.8701E+02    -0.8702E+02    -0.8703E+02    -0.8704E+02    -0.8706E+02    -0.8707E+02    -0.8708E+02    -0.8709E+02    -0.8710E+02    -0.8711E+02    -0.8712E+02    -0.8714E+02    -0.8715E+02    -0.8716E+02    -0.8717E+02    -0.8718E+02    -0.8720E+02    -0.8721E+02    -0.8722E+02    -0.8723E+02    -0.8724E+02    -0.8725E+02    -0.8726E+02    -0.8726E+02    -0.8727E+02    -0.8727E+02    -0.8727E+02
    -0.8725E+02    -0.8725E+02    -0.8725E+02    -0.8724E+02    -0.8723E+02    -0.8722E+02    -0.8721E+02    -0.8720E+02    -0.8718E+02    -0.8717E+02    -0.8715E+02    -0.8714E+02    -0.8712E+02    -0.8711E+02    -0.8709E+02    -0.8708E+02    -0.8706E+02    -0.8705E+02    -0.8703E+02    -0.8701E+02    -0.8700E+02    -0.8699E+02    -0.8697E+02    -0.8696E+02    -0.8694E+02    -0.8693E+02    -0.8692E+02    -0.8690E+02    -0.8689E+02    -0.8688E+02    -0.8687E+02    -0.8686E+02    -0.8685E+02    -0.8684E+02    -0.8683E+02    -0.8682E+02    -0.8681E+02    -0.8680E+02    -0.8679E+02    -0.8679E+02    -0.8678E+02    -0.8677E+02    -0.8677E+02    -0.8676E+02    -0.8676E+02    -0.8676E+02    -0.8676E+02    -0.8675E+02    -0.8675E+02    -0.8675E+02    -0.8675E+02    -0.8675E+02    -0.8675E+02    -0.8676E+02    -0.8676E+02    -0.8676E+02    -0.8677E+02    -0.8677E+02    -0.8678E+02    -0.8678E+02    -0.8679E+02    -0.8680E+02    -0.8680E+02    -0.8681E+02    -0.8682E+02    -0.8683E+02    -0.8684E+02    -0.8685E+02    -0.8686E+02    -0.8687E+02    -0.8688E+02    -0.8690E+02    -0.8691E+02    -0.8692E+02    -0.8693E+02    -0.8695E+02    -0.8696E+02    -0.8698E+02    -0.8699E+02    -0.8700E+02    -0.8702E+02    -0.8703E+02    -0.8705E+02    -0.8707E+02    -0.8708E+02    -0.8710E+02    -0.8711E+02    -0.8713E+02    -0.8714E+02    -0.8716E+02    -0.8717E+02    -0.8719E+02    -0.8720E+02    -0.8721E+02    -0.8723E+02    -0.8724E+02    -0.8724E+02    -0.8725E+02    -0.8726E+02    -0.8726E+02
    -0.8724E+02    -0.8724E+02    -0.8723E+02    -0.8722E+02    -0.8721E+02    -0.8720E+02    -0.8718E+02    -0.8717E+02    -0.8715E+02    -0.8713E+02    -0.8711E+02    -0.8709E+02    -0.8707E+02    -0.8705E+02    -0.8703E+02    -0.8701E+02    -0.8700E+02    -0.8698E+02    -0.8696E+02    -0.8694E+02    -0.8692E+02    -0.8690E+02    -0.8688E+02    -0.8687E+02    -0.8685E+02    -0.8683E+02    -0.8681E+02    -0.8680E+02    -0.8678E+02    -0.8677E+02    -0.8675E+02    -0.8674E+02    -0.8673E+02    -0.8671E+02    -0.8670E+02    -0.8669E+02    -0.8668E+02    -0.8667E+02    -0.8666E+02    -0.8665E+02    -0.8664E+02    -0.8664E+02    -0.8663E+02    -0.8662E+02    -0.8662E+02    -0.8662E+02    -0.8661E+02    -0.8661E+02    -0.8661E+02    -0.8661E+02    -0.8661E+02    -0.8661E+02    -0.8661E+02    -0.8661E+02    -0.8662E+02    -0.8662E+02    -0.8663E+02    -0.8663E+02    -0.8664E+02    -0.8665E+02    -0.8666E+02    -0.8666E+02    -0.8667E+02    -0.8668E+02    -0.8670E+02    -0.8671E+02    -0.8672E+02    -0.8673E+02    -0.8675E+02    -0.8676E+02    -0.8677E+02    -0.8679E+02    -0.8681E+02    -0.8682E+02    -0.8684E+02    -0.8685E+02    -0.8687E+02    -0.8689E+02    -0.8691E+02    -0.8693E+02    -0.8694E+02    -0.8696E+02    -0.8698E+02    -0.8700E+02    -0.8702E+02    -0.8704E+02    -0.8706E+02    -0.8708E+02    -0.8710E+02    -0.8712E+02    -0.8713E+02    -0.8715E+02    -0.8717E+02    -0.8719E+02    -0.8720E+02    -0.8721E+02    -0.8723E+02    -0.8723E+02    -0.8724E+02    -0.8724E+02
    -0.8722E+02    -0.8722E+02    -0.8721E+02    -0.8720E+02    -0.8719E+02    -0.8717E+02    -0.8715E+02    -0.8713E+02    -0.8711E+02    -0.8709E+02    -0.8707E+02    -0.8704E+02    -0.8702E+02    -0.8700E+02    -0.8697E+02    -0.8695E+02    -0.8693E+02    -0.8690E+02    -0.8688E+02    -0.8686E+02    -0.8683E+02    -0.8681E+02    -0.8679E+02    -0.8677E+02    -0.8675E+02    -0.8673E+02    -0.8671E+02    -0.8669E+02    -0.8667E+02    -0.8665E+02    -0.8663E+02    -0.8662E+02    -0.8660E+02    -0.8658E+02    -0.8657E+02    -0.8656E+02    -0.8654E+02    -0.8653E+02    -0.8652E+02    -0.8651E+02    -0.8650E+02    -0.8649E+02    -0.8648E+02    -0.8648E+02    -0.8647E+02    -0.8647E+02    -0.8646E+02    -0.8646E+02    -0.8646E+02    -0.8646E+02    -0.8646E+02    -0.8646E+02    -0.8646E+02    -0.8646E+02    -0.8647E+02    -0.8647E+02    -0.8648E+02    -0.8649E+02    -0.8649E+02    -0.8650E+02    -0.8651E+02    -0.8653E+02    -0.8654E+02    -0.8655E+02    -0.8656E+02    -0.8658E+02    -0.8659E+02    -0.8661E+02    -0.8662E+02    -0.8664E+02    -0.8666E+02    -0.8668E+02    -0.8670E+02    -0.8672E+02    -0.8674E+02    -0.8676E+02    -0.8678E+02    -0.8680E+02    -0.8682E+02    -0.8684E+02    -0.8687E+02    -0.8689E+02    -0.8691E+02    -0.8693E+02    -0.8696E+02    -0.8698E+02    -0.8700E+02    -0.8703E+02    -0.8705E+02    -0.8707E+02    -0.8709E+02    -0.8712E+02    -0.8714E+02    -0.8716E+02    -0.8717E+02    -0.8719E+02    -0.8720E+02    -0.8721E+02    -0.8722E+02    -0.8722E+02
    -0.8720E+02    -0.8720E+02    -0.8719E+02    -0.8718E+02    -0.8716E+02    -0.8714E+02    -0.8712E+02    -0.8710E+02    -0.8707E+02    -0.8705E+02    -0.8702E+02    -0.8699E+02    -0.8697E+02    -0.8694E+02    -0.8691E+02    -0.8688E+02    -0.8686E+02    -0.8683E+02    -0.8680E+02    -0.8677E+02    -0.8675E+02    -0.8672E+02    -0.8669E+02    -0.8667E+02    -0.8664E+02    -0.8662E+02    -0.8660E+02    -0.8657E+02    -0.8655E+02    -0.8653E+02    -0.8651E+02    -0.8649E+02    -0.8647E+02    -0.8645E+02    -0.8643E+02    -0.8641E+02    -0.8640E+02    -0.8638E+02    -0.8637E+02    -0.8636E+02    -0.8635E+02    -0.8634E+02    -0.8633E+02    -0.8632E+02    -0.8631E+02    -0.8631E+02    -0.8630E+02    -0.8630E+02    -0.8630E+02    -0.8630E+02    -0.8630E+02    -0.8630E+02    -0.8630E+02    -0.8630E+02    -0.8631E+02    -0.8632E+02    -0.8632E+02    -0.8633E+02    -0.8634E+02    -0.8635E+02    -0.8637E+02    -0.8638E+02    -0.8639E+02    -0.8641E+02    -0.8642E+02    -0.8644E+02    -0.8646E+02    -0.8648E+02    -0.8650E+02    -0.8652E+02    -0.8654E+02    -0.8656E+02    -0.8658E+02    -0.8661E+02    -0.8663E+02    -0.8665E+02    -0.8668E+02    -0.8670E+02    -0.8673E+02    -0.8676E+02    -0.8678E+02    -0.8681E+02    -0.8684E+02    -0.8686E+02    -0.8689E+02    -0.8692E+02    -0.8695E+02    -0.8697E+02    -0.8700E+02    -0.8703E+02    -0.8705E+02    -0.8708E+02    -0.8710E+02    -0.8713E+02    -0.8715E+02    -0.8717E+02    -0.8718E+02    -0.8719E+02    -0.8720E+02    -0.8720E+02
    -0.8718E+02    -0.8718E+02    -0.8717E+02    -0.8716E+02    -0.8714E+02    -0.8712E+02    -0.8709E+02    -0.8706E+02    -0.8703E+02    -0.8700E+02    -0.8697E+02    -0.8694E+02    -0.8691E+02    -0.8688E+02    -0.8685E+02    -0.8681E+02    -0.8678E+02    -0.8675E+02    -0.8672E+02    -0.8669E+02    -0.8665E+02    -0.8662E+02    -0.8659E+02    -0.8656E+02    -0.8654E+02    -0.8651E+02    -0.8648E+02    -0.8645E+02    -0.8643E+02    -0.8640E+02    -0.8638E+02    -0.8635E+02    -0.8633E+02    -0.8631E+02    -0.8629E+02    -0.8627E+02    -0.8625E+02    -0.8623E+02    -0.8622E+02    -0.8620E+02    -0.8619E+02    -0.8617E+02    -0.8616E+02    -0.8615E+02    -0.8615E+02    -0.8614E+02    -0.8613E+02    -0.8613E+02    -0.8613E+02    -0.8613E+02    -0.8613E+02    -0.8613E+02    -0.8613E+02    -0.8614E+02    -0.8614E+02    -0.8615E+02    -0.8616E+02    -0.8617E+02    -0.8618E+02    -0.8619E+02    -0.8621E+02    -0.8622E+02    -0.8624E+02    -0.8626E+02    -0.8628E+02    -0.8630E+02    -0.8632E+02    -0.8634E+02    -0.8636E+02    -0.8639E+02    -0.8641E+02    -0.8644E+02    -0.8646E+02    -0.8649E+02    -0.8652E+02    -0.8655E+02    -0.8658E+02    -0.8661E+02    -0.8664E+02    -0.8667E+02    -0.8670E+02    -0.8673E+02    -0.8676E+02    -0.8679E+02    -0.8682E+02    -0.8686E+02    -0.8689E+02    -0.8692E+02    -0.8695E+02    -0.8698E+02    -0.8701E+02    -0.8704E+02    -0.8707E+02    -0.8710E+02    -0.8712E+02    -0.8714E+02    -0.8716E+02    -0.8717E+02    -0.8718E+02    -0.8718E+02
    -0.8716E+02    -0.8716E+02    -0.8715E+02    -0.8713E+02    -0.8711E+02    -0.8709E+02    -0.8706E+02    -0.8703E+02    -0.8699E+02    -0.8696E+02    -0.8692E+02    -0.8689E+02    -0.8685E+02    -0.8682E+02    -0.8678E+02    -0.8674E+02    -0.8670E+02    -0.8667E+02    -0.8663E+02    -0.8660E+02    -0.8656E+02    -0.8652E+02    -0.8649E+02    -0.8646E+02    -0.8642E+02    -0.8639E+02    -0.8636E+02    -0.8633E+02    -0.8630E+02    -0.8627E+02    -0.8624E+02    -0.8621E+02    -0.8618E+02    -0.8616E+02    -0.8613E+02    -0.8611E+02    -0.8609E+02    -0.8607E+02    -0.8605E+02    -0.8603E+02    -0.8602E+02    -0.8600E+02    -0.8599E+02    -0.8598E+02    -0.8597E+02    -0.8596E+02    -0.8596E+02    -0.8595E+02    -0.8595E+02    -0.8595E+02    -0.8595E+02    -0.8595E+02    -0.8596E+02    -0.8596E+02    -0.8597E+02    -0.8598E+02    -0.8599E+02    -0.8600E+02    -0.8601E+02    -0.8603E+02    -0.8604E+02    -0.8606E+02    -0.8608E+02    -0.8610E+02    -0.8612E+02    -0.8615E+02    -0.8617E+02    -0.8620E+02    -0.8622E+02    -0.8625E+02    -0.8628E+02    -0.8631E+02    -0.8634E+02    -0.8637E+02    -0.8640E+02    -0.8644E+02    -0.8647E+02    -0.8650E+02    -0.8654E+02    -0.8657E+02    -0.8661E+02    -0.8665E+02    -0.8668E+02    -0.8672E+02    -0.8675E+02    -0.8679E+02    -0.8683E+02    -0.8686E+02    -0.8690E+02    -0.8693E+02    -0.8697E+02    -0.8700E+02    -0.8703E+02    -0.8706E+02    -0.8709E+02    -0.8712E+02    -0.8714E+02    -0.8715E+02    -0.8716E+02    -0.8716E+02
    -0.8714E+02    -0.8714E+02    -0.8713E+02    -0.8711E+02    -0.8708E+02    -0.8706E+02    -0.8702E+02    -0.8699E+02    -0.8695E+02    -0.8691E+02    -0.8687E+02    -0.8683E+02    -0.8679E+02    -0.8675E+02    -0.8671E+02    -0.8667E+02    -0.8663E+02    -0.8658E+02    -0.8654E+02    -0.8650E+02    -0.8646E+02    -0.8642E+02    -0.8638E+02    -0.8634E+02    -0.8630E+02    -0.8627E+02    -0.8623E+02    -0.8619E+02    -0.8616E+02    -0.8613E+02    -0.8609E+02    -0.8606E+02    -0.8603E+02    -0.8600E+02    -0.8598E+02    -0.8595E+02    -0.8592E+02    -0.8590E+02    -0.8588E+02    -0.8586E+02    -0.8584E+02    -0.8582E+02    -0.8581E+02    -0.8580E+02    -0.8579E+02    -0.8578E+02    -0.8577E+02    -0.8577E+02    -0.8576E+02    -0.8576E+02    -0.8576E+02    -0.8576E+02    -0.8577E+02    -0.8577E+02    -0.8578E+02    -0.8579E+02    -0.8581E+02    -0.8582E+02    -0.8583E+02    -0.8585E+02    -0.8587E+02    -0.8589E+02    -0.8591E+02    -0.8594E+02    -0.8596E+02    -0.8599E+02    -0.8602E+02    -0.8605E+02    -0.8608E+02    -0.8611E+02    -0.8614E+02    -0.8618E+02    -0.8621E+02    -0.8625E+02    -0.8629E+02    -0.8632E+02    -0.8636E+02    -0.8640E+02    -0.8644E+02    -0.8648E+02    -0.8652E+02    -0.8656E+02    -0.8660E+02    -0.8664E+02    -0.8668E+02    -0.8672E+02    -0.8676E+02    -0.8680E+02    -0.8684E+02    -0.8688E+02    -0.8692E+02    -0.8696E+02    -0.8700E+02    -0.8703E+02    -0.8706E+02    -0.8709E+02    -0.8711E+02    -0.8713E+02    -0.8714E+02    -0.8714E+02
    -0.8711E+02    -0.8711E+02    -0.8710E+02    -0.8708E+02    -0.8706E+02    -0.8703E+02    -0.8699E+02    -0.8695E+02    -0.8691E+02    -0.8687E+02    -0.8682E+02    -0.8678E+02    -0.8673E+02    -0.8668E+02    -0.8664E+02    -0.8659E+02    -0.8654E+02    -0.8650E+02    -0.8645E+02    -0.8640E+02    -0.8636E+02    -0.8631E+02    -0.8627E+02    -0.8622E+02    -0.8618E+02    -0.8614E+02    -0.8610E+02    -0.8606E+02    -0.8602E+02    -0.8598E+02    -0.8594E+02    -0.8591E+02    -0.8587E+02    -0.8584E+02    -0.8581E+02    -0.8578E+02    -0.8575E+02    -0.8572E+02    -0.8570E+02    -0.8567E+02    -0.8565E+02    -0.8563E+02    -0.8562E+02    -0.8560E+02    -0.8559E+02    -0.8558E+02    -0.8557E+02    -0.8557E+02    -0.8556E+02    -0.8556E+02    -0.8556E+02    -0.8556E+02    -0.8557E+02    -0.8558E+02    -0.8559E+02    -0.8560E+02    -0.8561E+02    -0.8563E+02    -0.8565E+02    -0.8567E+02    -0.8569E+02    -0.8571E+02    -0.8574E+02    -0.8577E+02    -0.8579E+02    -0.8583E+02    -0.8586E+02    -0.8589E+02    -0.8593E+02    -0.8596E+02    -0.8600E+02    -0.8604E+02    -0.8608E+02    -0.8612E+02    -0.8616E+02    -0.8620E+02    -0.8625E+02    -0.8629E+02    -0.8633E+02    -0.8638E+02    -0.8642E+02    -0.8647E+02    -0.8652E+02    -0.8656E+02    -0.8661E+02    -0.8665E+02    -0.8670E+02    -0.8674E+02    -0.8679E+02    -0.8683E+02    -0.8688E+02    -0.8692E+02    -0.8696E+02    -0.8700E+02    -0.8703E+02    -0.8706E+02    -0.8709E+02    -0.8711E+02    -0.8712E+02    -0.8712E+02
    -0.8709E+02    -0.8709E+02    -0.8708E+02    -0.8706E+02    -0.8703E+02    -0.8699E+02    -0.8695E+02    -0.8691E+02    -0.8687E+02    -0.8682E+02    -0.8677E+02    -0.8672E+02    -0.8667E+02    -0.8662E+02    -0.8656E+02    -0.8651E+02    -0.8646E+02    -0.8641E+02    -0.8635E+02    -0.8630E+02    -0.8625E+02    -0.8620E+02    -0.8615E+02    -0.8610E+02    -0.8605E+02    -0.8600E+02    -0.8596E+02    -0.8591E+02    -0.8587E+02    -0.8582E+02    -0.8578E+02    -0.8574E+02    -0.8570E+02    -0.8566E+02    -0.8563E+02    -0.8559E+02    -0.8556E+02    -0.8553E+02    -0.8550E+02    -0.8548E+02    -0.8545E+02    -0.8543E+02    -0.8541E+02    -0.8540E+02    -0.8538E+02    -0.8537E+02    -0.8536E+02    -0.8535E+02    -0.8535E+02    -0.8535E+02    -0.8535E+02    -0.8535E+02    -0.8536E+02    -0.8537E+02    -0.8538E+02    -0.8539E+02    -0.8541E+02    -0.8543E+02    -0.8545E+02    -0.8547E+02    -0.8549E+02    -0.8552E+02    -0.8555E+02    -0.8558E+02    -0.8562E+02    -0.8565E+02    -0.8569E+02    -0.8573E+02    -0.8577E+02    -0.8581E+02    -0.8585E+02    -0.8589E+02    -0.8594E+02    -0.8598E+02    -0.8603E+02    -0.8608E+02    -0.8613E+02    -0.8618E+02    -0.8622E+02    -0.8627E+02    -0.8633E+02    -0.8638E+02    -0.8643E+02    -0.8648E+02    -0.8653E+02    -0.8658E+02    -0.8663E+02    -0.8668E+02    -0.8673E+02    -0.8678E+02    -0.8683E+02    -0.8688E+02    -0.8692E+02    -0.8696E+02    -0.8700E+02    -0.8704E+02    -0.8706E+02    -0.8709E+02    -0.8710E+02    -0.8710E+02
    -0.8707E+02    -0.8707E+02    -0.8706E+02    -0.8703E+02    -0.8700E+02    -0.8696E+02    -0.8692E+02    -0.8687E+02    -0.8682E+02    -0.8677E+02    -0.8671E+02    -0.8666E+02    -0.8660E+02    -0.8654E+02    -0.8649E+02    -0.8643E+02    -0.8637E+02    -0.8631E+02    -0.8626E+02    -0.8620E+02    -0.8614E+02    -0.8608E+02    -0.8603E+02    -0.8597E+02    -0.8592E+02    -0.8586E+02    -0.8581E+02    -0.8576E+02    -0.8571E+02    -0.8566E+02    -0.8561E+02    -0.8557E+02    -0.8552E+02    -0.8548E+02    -0.8544E+02    -0.8540E+02    -0.8536E+02    -0.8533E+02    -0.8530E+02    -0.8527E+02    -0.8524E+02    -0.8522E+02    -0.8519E+02    -0.8518E+02    -0.8516E+02    -0.8515E+02    -0.8513E+02    -0.8513E+02    -0.8512E+02    -0.8512E+02    -0.8512E+02    -0.8512E+02    -0.8513E+02    -0.8514E+02    -0.8515E+02    -0.8517E+02    -0.8519E+02    -0.8521E+02    -0.8523E+02    -0.8526E+02    -0.8529E+02    -0.8532E+02    -0.8535E+02    -0.8539E+02    -0.8543E+02    -0.8547E+02    -0.8551E+02    -0.8555E+02    -0.8559E+02    -0.8564E+02    -0.8569E+02    -0.8574E+02    -0.8579E+02    -0.8584E+02    -0.8589E+02    -0.8595E+02    -0.8600E+02    -0.8606E+02    -0.8611E+02    -0.8617E+02    -0.8622E+02    -0.8628E+02    -0.8634E+02    -0.8639E+02    -0.8645E+02    -0.8651E+02    -0.8656E+02    -0.8662E+02    -0.8668E+02    -0.8673E+02    -0.8678E+02    -0.8683E+02    -0.8688E+02    -0.8693E+02    -0.8697E+02    -0.8701E+02    -0.8704E+02    -0.8706E+02    -0.8708E+02    -0.8708E+02
    -0.8705E+02    -0.8705E+02    -0.8703E+02    -0.8700E+02    -0.8697E+02    -0.8693E+02    -0.8688E+02    -0.8683E+02    -0.8677E+02    -0.8672E+02    -0.8666E+02    -0.8660E+02    -0.8653E+02    -0.8647E+02    -0.8641E+02    -0.8634E+02    -0.8628E+02    -0.8622E+02    -0.8615E+02    -0.8609E+02    -0.8602E+02    -0.8596E+02    -0.8590E+02    -0.8584E+02    -0.8578E+02    -0.8572E+02    -0.8566E+02    -0.8560E+02    -0.8554E+02    -0.8549E+02    -0.8543E+02    -0.8538E+02    -0.8533E+02    -0.8528E+02    -0.8524E+02    -0.8519E+02    -0.8515E+02    -0.8511E+02    -0.8508E+02    -0.8504E+02    -0.8501E+02    -0.8498E+02    -0.8496E+02    -0.8494E+02    -0.8492E+02    -0.8490E+02    -0.8489E+02    -0.8488E+02    -0.8488E+02    -0.8487E+02    -0.8488E+02    -0.8488E+02    -0.8489E+02    -0.8490E+02    -0.8491E+02    -0.8493E+02    -0.8495E+02    -0.8498E+02    -0.8500E+02    -0.8503E+02    -0.8507E+02    -0.8510E+02    -0.8514E+02    -0.8518E+02    -0.8522E+02    -0.8527E+02    -0.8532E+02    -0.8536E+02    -0.8542E+02    -0.8547E+02    -0.8552E+02    -0.8558E+02    -0.8563E+02    -0.8569E+02    -0.8575E+02    -0.8581E+02    -0.8587E+02    -0.8593E+02    -0.8599E+02    -0.8606E+02    -0.8612E+02    -0.8618E+02    -0.8624E+02    -0.8631E+02    -0.8637E+02    -0.8643E+02    -0.8649E+02    -0.8656E+02    -0.8662E+02    -0.8667E+02    -0.8673E+02    -0.8679E+02    -0.8684E+02    -0.8689E+02    -0.8694E+02    -0.8698E+02    -0.8701E+02    -0.8704E+02    -0.8705E+02    -0.8705E+02
    -0.8702E+02    -0.8702E+02    -0.8701E+02    -0.8698E+02    -0.8694E+02    -0.8689E+02    -0.8684E+02    -0.8679E+02    -0.8673E+02    -0.8666E+02    -0.8660E+02    -0.8653E+02    -0.8646E+02    -0.8640E+02    -0.8633E+02    -0.8626E+02    -0.8619E+02    -0.8611E+02    -0.8604E+02    -0.8597E+02    -0.8590E+02    -0.8583E+02    -0.8576E+02    -0.8570E+02    -0.8563E+02    -0.8556E+02    -0.8549E+02    -0.8543E+02    -0.8537E+02    -0.8530E+02    -0.8524E+02    -0.8519E+02    -0.8513E+02    -0.8507E+02    -0.8502E+02    -0.8497E+02    -0.8493E+02    -0.8488E+02    -0.8484E+02    -0.8480E+02    -0.8477E+02    -0.8473E+02    -0.8471E+02    -0.8468E+02    -0.8466E+02    -0.8464E+02    -0.8463E+02    -0.8462E+02    -0.8461E+02    -0.8461E+02    -0.8461E+02    -0.8462E+02    -0.8462E+02    -0.8464E+02    -0.8465E+02    -0.8468E+02    -0.8470E+02    -0.8473E+02    -0.8476E+02    -0.8479E+02    -0.8483E+02    -0.8487E+02    -0.8491E+02    -0.8496E+02    -0.8501E+02    -0.8506E+02    -0.8511E+02    -0.8517E+02    -0.8522E+02    -0.8528E+02    -0.8534E+02    -0.8541E+02    -0.8547E+02    -0.8553E+02    -0.8560E+02    -0.8567E+02    -0.8573E+02    -0.8580E+02    -0.8587E+02    -0.8594E+02    -0.8601E+02    -0.8608E+02    -0.8615E+02    -0.8622E+02    -0.8629E+02    -0.8635E+02    -0.8642E+02    -0.8649E+02    -0.8655E+02    -0.8662E+02    -0.8668E+02    -0.8674E+02    -0.8680E+02    -0.8686E+02    -0.8691E+02    -0.8695E+02    -0.8699E+02    -0.8702E+02    -0.8703E+02    -0.8703E+02
    -0.8700E+02    -0.8700E+02    -0.8698E+02    -0.8695E+02    -0.8691E+02    -0.8686E+02    -0.8680E+02    -0.8674E+02    -0.8668E+02    -0.8661E+02    -0.8654E+02    -0.8647E+02    -0.8639E+02    -0.8632E+02    -0.8624E+02    -0.8617E+02    -0.8609E+02    -0.8601E+02    -0.8593E+02    -0.8586E+02    -0.8578E+02    -0.8570E+02    -0.8562E+02    -0.8555E+02    -0.8547E+02    -0.8540E+02    -0.8532E+02    -0.8525E+02    -0.8518E+02    -0.8511E+02    -0.8504E+02    -0.8498E+02    -0.8491E+02    -0.8485E+02    -0.8479E+02    -0.8474E+02    -0.8468E+02    -0.8463E+02    -0.8458E+02    -0.8454E+02    -0.8450E+02    -0.8446E+02    -0.8443E+02    -0.8440E+02    -0.8438E+02    -0.8436E+02    -0.8434E+02    -0.8433E+02    -0.8432E+02    -0.8432E+02    -0.8432E+02    -0.8433E+02    -0.8434E+02    -0.8435E+02    -0.8437E+02    -0.8440E+02    -0.8442E+02    -0.8446E+02    -0.8449E+02    -0.8453E+02    -0.8457E+02    -0.8462E+02    -0.8467E+02    -0.8472E+02    -0.8478E+02    -0.8483E+02    -0.8489E+02    -0.8496E+02    -0.8502E+02    -0.8509E+02    -0.8516E+02    -0.8523E+02    -0.8530E+02    -0.8537E+02    -0.8544E+02    -0.8552E+02    -0.8559E+02    -0.8567E+02    -0.8574E+02    -0.8582E+02    -0.8590E+02    -0.8597E+02    -0.8605E+02    -0.8612E+02    -0.8620E+02    -0.8627E+02    -0.8635E+02    -0.8642E+02    -0.8649E+02    -0.8656E+02    -0.8663E+02    -0.8670E+02    -0.8676E+02    -0.8682E+02    -0.8687E+02    -0.8692E+02    -0.8696E+02    -0.8699E+02    -0.8701E+02    -0.8701E+02
    -0.8697E+02    -0.8697E+02    -0.8695E+02    -0.8692E+02    -0.8688E+02    -0.8682E+02    -0.8676E+02    -0.8670E+02    -0.8663E+02    -0.8655E+02    -0.8648E+02    -0.8640E+02    -0.8632E+02    -0.8624E+02    -0.8616E+02    -0.8607E+02    -0.8599E+02    -0.8590E+02    -0.8582E+02    -0.8573E+02    -0.8565E+02    -0.8556E+02    -0.8548E+02    -0.8539E+02    -0.8531E+02    -0.8522E+02    -0.8514E+02    -0.8506E+02    -0.8498E+02    -0.8490E+02    -0.8483E+02    -0.8475E+02    -0.8468E+02    -0.8461E+02    -0.8454E+02    -0.8448E+02    -0.8442E+02    -0.8436E+02    -0.8431E+02    -0.8426E+02    -0.8421E+02    -0.8417E+02    -0.8413E+02    -0.8410E+02    -0.8407E+02    -0.8405E+02    -0.8403E+02    -0.8402E+02    -0.8401E+02    -0.8401E+02    -0.8401E+02    -0.8402E+02    -0.8403E+02    -0.8404E+02    -0.8407E+02    -0.8409E+02    -0.8413E+02    -0.8416E+02    -0.8420E+02    -0.8425E+02    -0.8430E+02    -0.8435E+02    -0.8440E+02    -0.8446E+02    -0.8453E+02    -0.8459E+02    -0.8466E+02    -0.8473E+02    -0.8480E+02    -0.8488E+02    -0.8496E+02    -0.8503E+02    -0.8511E+02    -0.8520E+02    -0.8528E+02    -0.8536E+02    -0.8544E+02    -0.8553E+02    -0.8561E+02    -0.8569E+02    -0.8578E+02    -0.8586E+02    -0.8594E+02    -0.8603E+02    -0.8611E+02    -0.8619E+02    -0.8627E+02    -0.8635E+02    -0.8643E+02    -0.8651E+02    -0.8658E+02    -0.8665E+02    -0.8672E+02    -0.8678E+02    -0.8684E+02    -0.8689E+02    -0.8693E+02    -0.8697E+02    -0.8699E+02    -0.8699E+02
    -0.8695E+02    -0.8695E+02    -0.8693E+02    -0.8689E+02    -0.8685E+02    -0.8679E+02    -0.8672E+02    -0.8665E+02    -0.8658E+02    -0.8650E+02    -0.8642E+02    -0.8633E+02    -0.8625E+02    -0.8616E+02    -0.8607E+02    -0.8598E+02    -0.8588E+02    -0.8579E+02    -0.8570E+02    -0.8560E+02    -0.8551E+02    -0.8542E+02    -0.8532E+02    -0.8523E+02    -0.8513E+02    -0.8504E+02    -0.8495E+02    -0.8486E+02    -0.8477E+02    -0.8468E+02    -0.8460E+02    -0.8451E+02    -0.8443E+02    -0.8435E+02    -0.8428E+02    -0.8420E+02    -0.8413E+02    -0.8407E+02    -0.8401E+02    -0.8395E+02    -0.8390E+02    -0.8385E+02    -0.8381E+02    -0.8377E+02    -0.8374E+02    -0.8371E+02    -0.8369E+02    -0.8367E+02    -0.8366E+02    -0.8366E+02    -0.8366E+02    -0.8367E+02    -0.8369E+02    -0.8371E+02    -0.8373E+02    -0.8376E+02    -0.8380E+02    -0.8384E+02    -0.8389E+02    -0.8394E+02    -0.8399E+02    -0.8406E+02    -0.8412E+02    -0.8419E+02    -0.8426E+02    -0.8433E+02    -0.8441E+02    -0.8449E+02    -0.8457E+02    -0.8466E+02    -0.8475E+02    -0.8483E+02    -0.8492E+02    -0.8501E+02    -0.8510E+02    -0.8520E+02    -0.8529E+02    -0.8538E+02    -0.8547E+02    -0.8556E+02    -0.8566E+02    -0.8575E+02    -0.8584E+02    -0.8593E+02    -0.8602E+02    -0.8611E+02    -0.8620E+02    -0.8628E+02    -0.8637E+02    -0.8645E+02    -0.8653E+02    -0.8660E+02    -0.8668E+02    -0.8675E+02    -0.8681E+02    -0.8686E+02    -0.8691E+02    -0.8694E+02    -0.8696E+02    -0.8696E+02
    -0.8692E+02    -0.8692E+02    -0.8690E+02    -0.8687E+02    -0.8681E+02    -0.8675E+02    -0.8668E+02    -0.8661E+02    -0.8653E+02    -0.8644E+02    -0.8636E+02    -0.8626E+02    -0.8617E+02    -0.8607E+02    -0.8598E+02    -0.8588E+02    -0.8578E+02    -0.8568E+02    -0.8558E+02    -0.8547E+02    -0.8537E+02    -0.8527E+02    -0.8516E+02    -0.8506E+02    -0.8495E+02    -0.8485E+02    -0.8475E+02    -0.8465E+02    -0.8455E+02    -0.8445E+02    -0.8435E+02    -0.8426E+02    -0.8416E+02    -0.8407E+02    -0.8399E+02    -0.8390E+02    -0.8382E+02    -0.8375E+02    -0.8368E+02    -0.8361E+02    -0.8355E+02    -0.8350E+02    -0.8345E+02    -0.8340E+02    -0.8337E+02    -0.8333E+02    -0.8331E+02    -0.8329E+02    -0.8328E+02    -0.8328E+02    -0.8328E+02    -0.8329E+02    -0.8331E+02    -0.8333E+02    -0.8336E+02    -0.8340E+02    -0.8344E+02    -0.8349E+02    -0.8354E+02    -0.8360E+02    -0.8367E+02    -0.8374E+02    -0.8381E+02    -0.8389E+02    -0.8397E+02    -0.8405E+02    -0.8414E+02    -0.8423E+02    -0.8433E+02    -0.8442E+02    -0.8452E+02    -0.8462E+02    -0.8472E+02    -0.8482E+02    -0.8492E+02    -0.8502E+02    -0.8513E+02    -0.8523E+02    -0.8533E+02    -0.8543E+02    -0.8553E+02    -0.8563E+02    -0.8573E+02    -0.8583E+02    -0.8593E+02    -0.8602E+02    -0.8612E+02    -0.8621E+02    -0.8630E+02    -0.8639E+02    -0.8648E+02    -0.8656E+02    -0.8664E+02    -0.8671E+02    -0.8677E+02    -0.8683E+02    -0.8688E+02    -0.8692E+02    -0.8694E+02    -0.8694E+02
    -0.8690E+02    -0.8690E+02    -0.8688E+02    -0.8684E+02    -0.8678E+02    -0.8672E+02    -0.8665E+02    -0.8657E+02    -0.8648E+02    -0.8639E+02    -0.8629E+02    -0.8620E+02    -0.8610E+02    -0.8599E+02    -0.8589E+02    -0.8578E+02    -0.8567E+02    -0.8556E+02    -0.8545E+02    -0.8534E+02    -0.8522E+02    -0.8511E+02    -0.8499E+02    -0.8488E+02    -0.8476E+02    -0.8465E+02    -0.8453E+02    -0.8442E+02    -0.8431E+02    -0.8420E+02    -0.8409E+02    -0.8398E+02    -0.8387E+02    -0.8377E+02    -0.8367E+02    -0.8358E+02    -0.8349E+02    -0.8340E+02    -0.8332E+02    -0.8324E+02    -0.8317E+02    -0.8311E+02    -0.8305E+02    -0.8300E+02    -0.8295E+02    -0.8292E+02    -0.8289E+02    -0.8287E+02    -0.8286E+02    -0.8285E+02    -0.8286E+02    -0.8287E+02    -0.8289E+02    -0.8291E+02    -0.8295E+02    -0.8299E+02    -0.8304E+02    -0.8310E+02    -0.8316E+02    -0.8323E+02    -0.8330E+02    -0.8339E+02    -0.8347E+02    -0.8356E+02    -0.8365E+02    -0.8375E+02    -0.8385E+02    -0.8396E+02    -0.8406E+02    -0.8417E+02    -0.8428E+02    -0.8439E+02    -0.8451E+02    -0.8462E+02    -0.8473E+02    -0.8485E+02    -0.8496E+02    -0.8507E+02    -0.8518E+02    -0.8530E+02    -0.8541E+02    -0.8552E+02    -0.8562E+02    -0.8573E+02    -0.8584E+02    -0.8594E+02    -0.8604E+02    -0.8614E+02    -0.8624E+02    -0.8633E+02    -0.8643E+02    -0.8651E+02    -0.8660E+02    -0.8667E+02    -0.8674E+02    -0.8681E+02    -0.8686E+02    -0.8690E+02    -0.8692E+02    -0.8692E+02
    -0.8688E+02    -0.8688E+02    -0.8685E+02    -0.8681E+02    -0.8675E+02    -0.8669E+02    -0.8661E+02    -0.8652E+02    -0.8643E+02    -0.8633E+02    -0.8623E+02    -0.8613E+02    -0.8602E+02    -0.8591E+02    -0.8580E+02    -0.8568E+02    -0.8556E+02    -0.8544E+02    -0.8532E+02    -0.8520E+02    -0.8507E+02    -0.8495E+02    -0.8482E+02    -0.8469E+02    -0.8457E+02    -0.8444E+02    -0.8431E+02    -0.8418E+02    -0.8405E+02    -0.8393E+02    -0.8380E+02    -0.8368E+02    -0.8356E+02    -0.8344E+02    -0.8333E+02    -0.8322E+02    -0.8311E+02    -0.8301E+02    -0.8292E+02    -0.8283E+02    -0.8275E+02    -0.8267E+02    -0.8260E+02    -0.8255E+02    -0.8249E+02    -0.8245E+02    -0.8242E+02    -0.8239E+02    -0.8238E+02    -0.8237E+02    -0.8238E+02    -0.8239E+02    -0.8242E+02    -0.8245E+02    -0.8249E+02    -0.8254E+02    -0.8260E+02    -0.8266E+02    -0.8274E+02    -0.8282E+02    -0.8291E+02    -0.8300E+02    -0.8310E+02    -0.8320E+02    -0.8331E+02    -0.8342E+02    -0.8354E+02    -0.8366E+02    -0.8378E+02    -0.8390E+02    -0.8403E+02    -0.8415E+02    -0.8428E+02    -0.8441E+02    -0.8453E+02    -0.8466E+02    -0.8479E+02    -0.8491E+02    -0.8503E+02    -0.8516E+02    -0.8528E+02    -0.8540E+02    -0.8552E+02    -0.8563E+02    -0.8575E+02    -0.8586E+02    -0.8597E+02    -0.8607E+02    -0.8618E+02    -0.8628E+02    -0.8638E+02    -0.8647E+02    -0.8656E+02    -0.8664E+02    -0.8671E+02    -0.8678E+02    -0.8683E+02    -0.8687E+02    -0.8690E+02    -0.8690E+02
    -0.8686E+02    -0.8686E+02    -0.8683E+02    -0.8679E+02    -0.8673E+02    -0.8665E+02    -0.8657E+02    -0.8648E+02    -0.8639E+02    -0.8628E+02    -0.8618E+02    -0.8606E+02    -0.8595E+02    -0.8583E+02    -0.8571E+02    -0.8558E+02    -0.8546E+02    -0.8533E+02    -0.8519E+02    -0.8506E+02    -0.8492E+02    -0.8478E+02    -0.8464E+02    -0.8450E+02    -0.8436E+02    -0.8422E+02    -0.8407E+02    -0.8393E+02    -0.8378E+02    -0.8364E+02    -0.8350E+02    -0.8336E+02    -0.8322E+02    -0.8308E+02    -0.8295E+02    -0.8283E+02    -0.8270E+02    -0.8259E+02    -0.8247E+02    -0.8237E+02    -0.8227E+02    -0.8219E+02    -0.8211E+02    -0.8204E+02    -0.8197E+02    -0.8192E+02    -0.8188E+02    -0.8186E+02    -0.8184E+02    -0.8183E+02    -0.8184E+02    -0.8185E+02    -0.8188E+02    -0.8192E+02    -0.8197E+02    -0.8203E+02    -0.8210E+02    -0.8218E+02    -0.8226E+02    -0.8236E+02    -0.8246E+02    -0.8257E+02    -0.8269E+02    -0.8281E+02    -0.8294E+02    -0.8307E+02    -0.8320E+02    -0.8334E+02    -0.8348E+02    -0.8362E+02    -0.8376E+02    -0.8390E+02    -0.8404E+02    -0.8419E+02    -0.8433E+02    -0.8447E+02    -0.8461E+02    -0.8475E+02    -0.8488E+02    -0.8502E+02    -0.8515E+02    -0.8528E+02    -0.8541E+02    -0.8554E+02    -0.8566E+02    -0.8578E+02    -0.8590E+02    -0.8601E+02    -0.8612E+02    -0.8623E+02    -0.8633E+02    -0.8643E+02    -0.8652E+02    -0.8661E+02    -0.8669E+02    -0.8675E+02    -0.8681E+02    -0.8685E+02    -0.8688E+02    -0.8688E+02
    -0.8684E+02    -0.8684E+02    -0.8681E+02    -0.8676E+02    -0.8670E+02    -0.8663E+02    -0.8654E+02    -0.8645E+02    -0.8634E+02    -0.8624E+02    -0.8612E+02    -0.8600E+02    -0.8588E+02    -0.8575E+02    -0.8562E+02    -0.8549E+02    -0.8535E+02    -0.8521E+02    -0.8507E+02    -0.8492E+02    -0.8477E+02    -0.8462E+02    -0.8446E+02    -0.8431E+02    -0.8415E+02    -0.8398E+02    -0.8382E+02    -0.8366E+02    -0.8350E+02    -0.8333E+02    -0.8317E+02    -0.8301E+02    -0.8285E+02    -0.8269E+02    -0.8254E+02    -0.8239E+02    -0.8225E+02    -0.8211E+02    -0.8198E+02    -0.8185E+02    -0.8174E+02    -0.8163E+02    -0.8154E+02    -0.8145E+02    -0.8138E+02    -0.8132E+02    -0.8127E+02    -0.8124E+02    -0.8122E+02    -0.8121E+02    -0.8122E+02    -0.8124E+02    -0.8127E+02    -0.8132E+02    -0.8138E+02    -0.8145E+02    -0.8153E+02    -0.8163E+02    -0.8173E+02    -0.8184E+02    -0.8197E+02    -0.8210E+02    -0.8223E+02    -0.8238E+02    -0.8252E+02    -0.8268E+02    -0.8283E+02    -0.8299E+02    -0.8315E+02    -0.8331E+02    -0.8347E+02    -0.8363E+02    -0.8380E+02    -0.8396E+02    -0.8412E+02    -0.8427E+02    -0.8443E+02    -0.8458E+02    -0.8473E+02    -0.8488E+02    -0.8503E+02    -0.8517E+02    -0.8531E+02    -0.8544E+02    -0.8557E+02    -0.8570E+02    -0.8583E+02    -0.8595E+02    -0.8607E+02    -0.8618E+02    -0.8629E+02    -0.8639E+02    -0.8649E+02    -0.8658E+02    -0.8666E+02    -0.8673E+02    -0.8679E+02    -0.8684E+02    -0.8686E+02    -0.8686E+02
    -0.8682E+02    -0.8682E+02    -0.8679E+02    -0.8675E+02    -0.8668E+02    -0.8660E+02    -0.8651E+02    -0.8641E+02    -0.8631E+02    -0.8619E+02    -0.8607E+02    -0.8595E+02    -0.8582E+02    -0.8568E+02    -0.8554E+02    -0.8540E+02    -0.8525E+02    -0.8510E+02    -0.8494E+02    -0.8478E+02    -0.8462E+02    -0.8445E+02    -0.8428E+02    -0.8410E+02    -0.8393E+02    -0.8375E+02    -0.8356E+02    -0.8338E+02    -0.8319E+02    -0.8300E+02    -0.8282E+02    -0.8263E+02    -0.8244E+02    -0.8226E+02    -0.8208E+02    -0.8191E+02    -0.8174E+02    -0.8157E+02    -0.8142E+02    -0.8127E+02    -0.8113E+02    -0.8100E+02    -0.8089E+02    -0.8079E+02    -0.8070E+02    -0.8063E+02    -0.8057E+02    -0.8053E+02    -0.8050E+02    -0.8049E+02    -0.8050E+02    -0.8052E+02    -0.8056E+02    -0.8062E+02    -0.8069E+02    -0.8078E+02    -0.8088E+02    -0.8100E+02    -0.8112E+02    -0.8126E+02    -0.8140E+02    -0.8156E+02    -0.8172E+02    -0.8189E+02    -0.8207E+02    -0.8224E+02    -0.8243E+02    -0.8261E+02    -0.8280E+02    -0.8298E+02    -0.8317E+02    -0.8335E+02    -0.8354E+02    -0.8372E+02    -0.8390E+02    -0.8407E+02    -0.8425E+02    -0.8442E+02    -0.8458E+02    -0.8474E+02    -0.8490E+02    -0.8506E+02    -0.8521E+02    -0.8535E+02    -0.8550E+02    -0.8563E+02    -0.8577E+02    -0.8589E+02    -0.8602E+02    -0.8614E+02    -0.8625E+02    -0.8636E+02    -0.8646E+02    -0.8655E+02    -0.8664E+02    -0.8671E+02    -0.8678E+02    -0.8682E+02    -0.8685E+02    -0.8685E+02
    -0.8681E+02    -0.8681E+02    -0.8678E+02    -0.8673E+02    -0.8666E+02    -0.8658E+02    -0.8649E+02    -0.8639E+02    -0.8628E+02    -0.8616E+02    -0.8603E+02    -0.8590E+02    -0.8576E+02    -0.8562E+02    -0.8547E+02    -0.8532E+02    -0.8516E+02    -0.8500E+02    -0.8483E+02    -0.8465E+02    -0.8447E+02    -0.8429E+02    -0.8410E+02    -0.8390E+02    -0.8370E+02    -0.8350E+02    -0.8329E+02    -0.8308E+02    -0.8287E+02    -0.8265E+02    -0.8243E+02    -0.8222E+02    -0.8200E+02    -0.8178E+02    -0.8157E+02    -0.8136E+02    -0.8116E+02    -0.8096E+02    -0.8077E+02    -0.8059E+02    -0.8043E+02    -0.8027E+02    -0.8013E+02    -0.8000E+02    -0.7990E+02    -0.7981E+02    -0.7973E+02    -0.7968E+02    -0.7965E+02    -0.7964E+02    -0.7965E+02    -0.7968E+02    -0.7973E+02    -0.7980E+02    -0.7989E+02    -0.8000E+02    -0.8012E+02    -0.8026E+02    -0.8042E+02    -0.8058E+02    -0.8076E+02    -0.8095E+02    -0.8115E+02    -0.8135E+02    -0.8156E+02    -0.8177E+02    -0.8198E+02    -0.8220E+02    -0.8242E+02    -0.8263E+02    -0.8285E+02    -0.8306E+02    -0.8327E+02    -0.8347E+02    -0.8367E+02    -0.8387E+02    -0.8407E+02    -0.8425E+02    -0.8444E+02    -0.8461E+02    -0.8479E+02    -0.8496E+02    -0.8512E+02    -0.8527E+02    -0.8543E+02    -0.8557E+02    -0.8571E+02    -0.8585E+02    -0.8598E+02    -0.8610E+02    -0.8622E+02    -0.8633E+02    -0.8644E+02    -0.8654E+02    -0.8662E+02    -0.8670E+02    -0.8676E+02    -0.8681E+02    -0.8684E+02    -0.8684E+02
    -0.8680E+02    -0.8680E+02    -0.8677E+02    -0.8672E+02    -0.8665E+02    -0.8657E+02    -0.8647E+02    -0.8637E+02    -0.8625E+02    -0.8613E+02    -0.8600E+02    -0.8586E+02    -0.8572E+02    -0.8557E+02    -0.8541E+02    -0.8525E+02    -0.8508E+02    -0.8490E+02    -0.8472E+02    -0.8453E+02    -0.8433E+02    -0.8413E+02    -0.8392E+02    -0.8370E+02    -0.8348E+02    -0.8325E+02    -0.8301E+02    -0.8277E+02    -0.8252E+02    -0.8227E+02    -0.8202E+02    -0.8176E+02    -0.8151E+02    -0.8125E+02    -0.8099E+02    -0.8074E+02    -0.8050E+02    -0.8026E+02    -0.8002E+02    -0.7980E+02    -0.7960E+02    -0.7940E+02    -0.7923E+02    -0.7907E+02    -0.7894E+02    -0.7882E+02    -0.7873E+02    -0.7867E+02    -0.7863E+02    -0.7862E+02    -0.7863E+02    -0.7867E+02    -0.7873E+02    -0.7882E+02    -0.7893E+02    -0.7907E+02    -0.7922E+02    -0.7940E+02    -0.7959E+02    -0.7980E+02    -0.8002E+02    -0.8025E+02    -0.8049E+02    -0.8073E+02    -0.8098E+02    -0.8124E+02    -0.8149E+02    -0.8175E+02    -0.8200E+02    -0.8226E+02    -0.8250E+02    -0.8275E+02    -0.8299E+02    -0.8322E+02    -0.8345E+02    -0.8367E+02    -0.8389E+02    -0.8410E+02    -0.8430E+02    -0.8450E+02    -0.8468E+02    -0.8486E+02    -0.8504E+02    -0.8521E+02    -0.8537E+02    -0.8552E+02    -0.8567E+02    -0.8581E+02    -0.8595E+02    -0.8608E+02    -0.8620E+02    -0.8632E+02    -0.8643E+02    -0.8653E+02    -0.8662E+02    -0.8669E+02    -0.8676E+02    -0.8681E+02    -0.8683E+02    -0.8683E+02
    -0.8680E+02    -0.8680E+02    -0.8677E+02    -0.8672E+02    -0.8665E+02    -0.8657E+02    -0.8647E+02    -0.8636E+02    -0.8624E+02    -0.8612E+02    -0.8598E+02    -0.8584E+02    -0.8569E+02    -0.8553E+02    -0.8537E+02    -0.8519E+02    -0.8501E+02    -0.8482E+02    -0.8463E+02    -0.8442E+02    -0.8420E+02    -0.8398E+02    -0.8375E+02    -0.8350E+02    -0.8325E+02    -0.8299E+02    -0.8272E+02    -0.8244E+02    -0.8216E+02    -0.8187E+02    -0.8157E+02    -0.8126E+02    -0.8096E+02    -0.8065E+02    -0.8034E+02    -0.8003E+02    -0.7973E+02    -0.7943E+02    -0.7914E+02    -0.7887E+02    -0.7861E+02    -0.7836E+02    -0.7814E+02    -0.7794E+02    -0.7777E+02    -0.7762E+02    -0.7750E+02    -0.7742E+02    -0.7737E+02    -0.7735E+02    -0.7737E+02    -0.7742E+02    -0.7750E+02    -0.7762E+02    -0.7776E+02    -0.7794E+02    -0.7814E+02    -0.7836E+02    -0.7860E+02    -0.7886E+02    -0.7914E+02    -0.7943E+02    -0.7972E+02    -0.8002E+02    -0.8033E+02    -0.8064E+02    -0.8095E+02    -0.8125E+02    -0.8156E+02    -0.8185E+02    -0.8214E+02    -0.8243E+02    -0.8270E+02    -0.8297E+02    -0.8323E+02    -0.8348E+02    -0.8372E+02    -0.8395E+02    -0.8418E+02    -0.8439E+02    -0.8459E+02    -0.8479E+02    -0.8498E+02    -0.8516E+02    -0.8533E+02    -0.8549E+02    -0.8565E+02    -0.8579E+02    -0.8594E+02    -0.8607E+02    -0.8620E+02    -0.8631E+02    -0.8642E+02    -0.8652E+02    -0.8662E+02    -0.8669E+02    -0.8676E+02    -0.8681E+02    -0.8683E+02    -0.8683E+02
    -0.8681E+02    -0.8681E+02    -0.8678E+02    -0.8673E+02    -0.8666E+02    -0.8657E+02    -0.8647E+02    -0.8637E+02    -0.8625E+02    -0.8612E+02    -0.8598E+02    -0.8584E+02    -0.8568E+02    -0.8552E+02    -0.8534E+02    -0.8516E+02    -0.8497E+02    -0.8477E+02    -0.8455E+02    -0.8433E+02    -0.8409E+02    -0.8385E+02    -0.8359E+02    -0.8332E+02    -0.8303E+02    -0.8274E+02    -0.8243E+02    -0.8211E+02    -0.8177E+02    -0.8143E+02    -0.8107E+02    -0.8071E+02    -0.8034E+02    -0.7996E+02    -0.7958E+02    -0.7920E+02    -0.7882E+02    -0.7845E+02    -0.7808E+02    -0.7773E+02    -0.7739E+02    -0.7708E+02    -0.7679E+02    -0.7653E+02    -0.7630E+02    -0.7611E+02    -0.7596E+02    -0.7585E+02    -0.7578E+02    -0.7576E+02    -0.7578E+02    -0.7585E+02    -0.7596E+02    -0.7611E+02    -0.7630E+02    -0.7653E+02    -0.7679E+02    -0.7708E+02    -0.7739E+02    -0.7773E+02    -0.7808E+02    -0.7844E+02    -0.7882E+02    -0.7920E+02    -0.7958E+02    -0.7996E+02    -0.8033E+02    -0.8070E+02    -0.8106E+02    -0.8142E+02    -0.8176E+02    -0.8209E+02    -0.8241E+02    -0.8272E+02    -0.8302E+02    -0.8330E+02    -0.8357E+02    -0.8383E+02    -0.8407E+02    -0.8430E+02    -0.8453E+02    -0.8474E+02    -0.8494E+02    -0.8513E+02    -0.8531E+02    -0.8548E+02    -0.8564E+02    -0.8579E+02    -0.8594E+02    -0.8608E+02    -0.8620E+02    -0.8632E+02    -0.8643E+02    -0.8654E+02    -0.8663E+02    -0.8670E+02    -0.8677E+02    -0.8682E+02    -0.8684E+02    -0.8684E+02
    -0.8682E+02    -0.8682E+02    -0.8679E+02    -0.8674E+02    -0.8667E+02    -0.8659E+02    -0.8649E+02    -0.8639E+02    -0.8627E+02    -0.8614E+02    -0.8600E+02    -0.8585E+02    -0.8569E+02    -0.8552E+02    -0.8534E+02    -0.8515E+02    -0.8495E+02    -0.8474E+02    -0.8451E+02    -0.8427E+02    -0.8401E+02    -0.8374E+02    -0.8345E+02    -0.8315E+02    -0.8282E+02    -0.8249E+02    -0.8213E+02    -0.8176E+02    -0.8136E+02    -0.8095E+02    -0.8053E+02    -0.8009E+02    -0.7963E+02    -0.7917E+02    -0.7869E+02    -0.7821E+02    -0.7773E+02    -0.7725E+02    -0.7677E+02    -0.7632E+02    -0.7588E+02    -0.7546E+02    -0.7508E+02    -0.7473E+02    -0.7442E+02    -0.7417E+02    -0.7396E+02    -0.7381E+02    -0.7372E+02    -0.7369E+02    -0.7372E+02    -0.7381E+02    -0.7396E+02    -0.7417E+02    -0.7442E+02    -0.7473E+02    -0.7508E+02    -0.7546E+02    -0.7588E+02    -0.7632E+02    -0.7678E+02    -0.7725E+02    -0.7773E+02    -0.7821E+02    -0.7869E+02    -0.7916E+02    -0.7963E+02    -0.8008E+02    -0.8052E+02    -0.8095E+02    -0.8136E+02    -0.8175E+02    -0.8212E+02    -0.8248E+02    -0.8281E+02    -0.8313E+02    -0.8344E+02    -0.8372E+02    -0.8399E+02    -0.8425E+02    -0.8449E+02    -0.8471E+02    -0.8493E+02    -0.8513E+02    -0.8532E+02    -0.8549E+02    -0.8566E+02    -0.8582E+02    -0.8596E+02    -0.8610E+02    -0.8623E+02    -0.8635E+02    -0.8646E+02    -0.8656E+02    -0.8665E+02    -0.8673E+02    -0.8679E+02    -0.8683E+02    -0.8686E+02    -0.8686E+02
    -0.8685E+02    -0.8685E+02    -0.8682E+02    -0.8677E+02    -0.8671E+02    -0.8663E+02    -0.8653E+02    -0.8643E+02    -0.8631E+02    -0.8618E+02    -0.8604E+02    -0.8589E+02    -0.8573E+02    -0.8556E+02    -0.8538E+02    -0.8518E+02    -0.8497E+02    -0.8474E+02    -0.8450E+02    -0.8424E+02    -0.8396E+02    -0.8366E+02    -0.8334E+02    -0.8300E+02    -0.8264E+02    -0.8225E+02    -0.8183E+02    -0.8140E+02    -0.8093E+02    -0.8044E+02    -0.7992E+02    -0.7938E+02    -0.7882E+02    -0.7823E+02    -0.7763E+02    -0.7701E+02    -0.7638E+02    -0.7576E+02    -0.7513E+02    -0.7452E+02    -0.7393E+02    -0.7338E+02    -0.7286E+02    -0.7238E+02    -0.7197E+02    -0.7162E+02    -0.7134E+02    -0.7113E+02    -0.7101E+02    -0.7097E+02    -0.7101E+02    -0.7113E+02    -0.7134E+02    -0.7162E+02    -0.7197E+02    -0.7239E+02    -0.7286E+02    -0.7338E+02    -0.7394E+02    -0.7453E+02    -0.7514E+02    -0.7576E+02    -0.7639E+02    -0.7701E+02    -0.7763E+02    -0.7823E+02    -0.7882E+02    -0.7938E+02    -0.7992E+02    -0.8044E+02    -0.8093E+02    -0.8139E+02    -0.8183E+02    -0.8224E+02    -0.8263E+02    -0.8299E+02    -0.8333E+02    -0.8365E+02    -0.8395E+02    -0.8422E+02    -0.8448E+02    -0.8472E+02    -0.8495E+02    -0.8516E+02    -0.8535E+02    -0.8554E+02    -0.8571E+02    -0.8587E+02    -0.8601E+02    -0.8615E+02    -0.8628E+02    -0.8640E+02    -0.8650E+02    -0.8660E+02    -0.8669E+02    -0.8676E+02    -0.8682E+02    -0.8686E+02    -0.8689E+02    -0.8689E+02
    -0.8689E+02    -0.8689E+02    -0.8686E+02    -0.8682E+02    -0.8675E+02    -0.8668E+02    -0.8659E+02    -0.8649E+02    -0.8637E+02    -0.8625E+02    -0.8612E+02    -0.8597E+02    -0.8581E+02    -0.8564E+02    -0.8545E+02    -0.8525E+02    -0.8503E+02    -0.8479E+02    -0.8453E+02    -0.8425E+02    -0.8395E+02    -0.8362E+02    -0.8327E+02    -0.8289E+02    -0.8248E+02    -0.8203E+02    -0.8155E+02    -0.8103E+02    -0.8047E+02    -0.7988E+02    -0.7924E+02    -0.7857E+02    -0.7786E+02    -0.7711E+02    -0.7633E+02    -0.7553E+02    -0.7471E+02    -0.7387E+02    -0.7304E+02    -0.7222E+02    -0.7142E+02    -0.7066E+02    -0.6995E+02    -0.6930E+02    -0.6873E+02    -0.6824E+02    -0.6785E+02    -0.6757E+02    -0.6740E+02    -0.6734E+02    -0.6740E+02    -0.6757E+02    -0.6786E+02    -0.6825E+02    -0.6873E+02    -0.6931E+02    -0.6996E+02    -0.7067E+02    -0.7143E+02    -0.7223E+02    -0.7305E+02    -0.7389E+02    -0.7472E+02    -0.7554E+02    -0.7634E+02    -0.7712E+02    -0.7787E+02    -0.7858E+02    -0.7925E+02    -0.7989E+02    -0.8048E+02    -0.8104E+02    -0.8155E+02    -0.8203E+02    -0.8248E+02    -0.8289E+02    -0.8327E+02    -0.8362E+02    -0.8395E+02    -0.8425E+02    -0.8453E+02    -0.8478E+02    -0.8502E+02    -0.8523E+02    -0.8543E+02    -0.8562E+02    -0.8579E+02    -0.8595E+02    -0.8609E+02    -0.8623E+02    -0.8635E+02    -0.8646E+02    -0.8657E+02    -0.8666E+02    -0.8674E+02    -0.8681E+02    -0.8686E+02    -0.8691E+02    -0.8693E+02    -0.8693E+02
    -0.8694E+02    -0.8694E+02    -0.8692E+02    -0.8687E+02    -0.8682E+02    -0.8675E+02    -0.8667E+02    -0.8657E+02    -0.8647E+02    -0.8635E+02    -0.8622E+02    -0.8608E+02    -0.8592E+02    -0.8575E+02    -0.8557E+02    -0.8536E+02    -0.8514E+02    -0.8489E+02    -0.8462E+02    -0.8433E+02    -0.8400E+02    -0.8364E+02    -0.8325E+02    -0.8283E+02    -0.8236E+02    -0.8184E+02    -0.8128E+02    -0.8066E+02    -0.8000E+02    -0.7927E+02    -0.7848E+02    -0.7764E+02    -0.7673E+02    -0.7577E+02    -0.7475E+02    -0.7369E+02    -0.7260E+02    -0.7149E+02    -0.7036E+02    -0.6925E+02    -0.6816E+02    -0.6712E+02    -0.6614E+02    -0.6525E+02    -0.6447E+02    -0.6380E+02    -0.6327E+02    -0.6288E+02    -0.6264E+02    -0.6256E+02    -0.6264E+02    -0.6288E+02    -0.6327E+02    -0.6381E+02    -0.6448E+02    -0.6527E+02    -0.6616E+02    -0.6713E+02    -0.6818E+02    -0.6926E+02    -0.7038E+02    -0.7150E+02    -0.7262E+02    -0.7371E+02    -0.7477E+02    -0.7579E+02    -0.7675E+02    -0.7765E+02    -0.7850E+02    -0.7928E+02    -0.8001E+02    -0.8068E+02    -0.8129E+02    -0.8185E+02    -0.8237E+02    -0.8284E+02    -0.8326E+02    -0.8365E+02    -0.8401E+02    -0.8433E+02    -0.8462E+02    -0.8489E+02    -0.8514E+02    -0.8536E+02    -0.8556E+02    -0.8575E+02    -0.8592E+02    -0.8607E+02    -0.8621E+02    -0.8634E+02    -0.8645E+02    -0.8656E+02    -0.8665E+02    -0.8674E+02    -0.8681E+02    -0.8687E+02    -0.8692E+02    -0.8696E+02    -0.8698E+02    -0.8698E+02
    -0.8701E+02    -0.8701E+02    -0.8699E+02    -0.8695E+02    -0.8690E+02    -0.8684E+02    -0.8677E+02    -0.8669E+02    -0.8659E+02    -0.8649E+02    -0.8637E+02    -0.8623E+02    -0.8609E+02    -0.8592E+02    -0.8574E+02    -0.8553E+02    -0.8531E+02    -0.8506E+02    -0.8478E+02    -0.8447E+02    -0.8412E+02    -0.8374E+02    -0.8331E+02    -0.8283E+02    -0.8229E+02    -0.8170E+02    -0.8104E+02    -0.8031E+02    -0.7950E+02    -0.7861E+02    -0.7763E+02    -0.7656E+02    -0.7540E+02    -0.7415E+02    -0.7282E+02    -0.7142E+02    -0.6997E+02    -0.6847E+02    -0.6696E+02    -0.6546E+02    -0.6399E+02    -0.6258E+02    -0.6126E+02    -0.6005E+02    -0.5899E+02    -0.5809E+02    -0.5736E+02    -0.5684E+02    -0.5652E+02    -0.5641E+02    -0.5652E+02    -0.5684E+02    -0.5737E+02    -0.5810E+02    -0.5900E+02    -0.6007E+02    -0.6128E+02    -0.6260E+02    -0.6401E+02    -0.6548E+02    -0.6699E+02    -0.6850E+02    -0.6999E+02    -0.7145E+02    -0.7285E+02    -0.7418E+02    -0.7542E+02    -0.7658E+02    -0.7765E+02    -0.7863E+02    -0.7952E+02    -0.8033E+02    -0.8106E+02    -0.8172E+02    -0.8231E+02    -0.8285E+02    -0.8332E+02    -0.8375E+02    -0.8414E+02    -0.8448E+02    -0.8479E+02    -0.8507E+02    -0.8532E+02    -0.8554E+02    -0.8574E+02    -0.8593E+02    -0.8609E+02    -0.8624E+02    -0.8637E+02    -0.8648E+02    -0.8659E+02    -0.8668E+02    -0.8677E+02    -0.8684E+02    -0.8691E+02    -0.8696E+02    -0.8700E+02    -0.8703E+02    -0.8705E+02    -0.8705E+02
    -0.8709E+02    -0.8709E+02    -0.8708E+02    -0.8705E+02    -0.8701E+02    -0.8696E+02    -0.8690E+02    -0.8683E+02    -0.8675E+02    -0.8666E+02    -0.8655E+02    -0.8643E+02    -0.8630E+02    -0.8614E+02    -0.8597E+02    -0.8577E+02    -0.8555E+02    -0.8530E+02    -0.8502E+02    -0.8469E+02    -0.8433E+02    -0.8391E+02    -0.8344E+02    -0.8291E+02    -0.8231E+02    -0.8163E+02    -0.8086E+02    -0.7999E+02    -0.7901E+02    -0.7791E+02    -0.7668E+02    -0.7533E+02    -0.7384E+02    -0.7223E+02    -0.7049E+02    -0.6865E+02    -0.6673E+02    -0.6474E+02    -0.6273E+02    -0.6073E+02    -0.5878E+02    -0.5691E+02    -0.5516E+02    -0.5357E+02    -0.5216E+02    -0.5097E+02    -0.5002E+02    -0.4932E+02    -0.4890E+02    -0.4876E+02    -0.4891E+02    -0.4933E+02    -0.5003E+02    -0.5098E+02    -0.5218E+02    -0.5359E+02    -0.5519E+02    -0.5694E+02    -0.5881E+02    -0.6077E+02    -0.6277E+02    -0.6478E+02    -0.6676E+02    -0.6869E+02    -0.7053E+02    -0.7227E+02    -0.7388E+02    -0.7537E+02    -0.7672E+02    -0.7794E+02    -0.7904E+02    -0.8002E+02    -0.8089E+02    -0.8166E+02    -0.8234E+02    -0.8294E+02    -0.8347E+02    -0.8394E+02    -0.8435E+02    -0.8472E+02    -0.8504E+02    -0.8532E+02    -0.8557E+02    -0.8579E+02    -0.8599E+02    -0.8616E+02    -0.8631E+02    -0.8645E+02    -0.8657E+02    -0.8667E+02    -0.8676E+02    -0.8684E+02    -0.8691E+02    -0.8697E+02    -0.8702E+02    -0.8706E+02    -0.8710E+02    -0.8712E+02    -0.8713E+02    -0.8713E+02
    -0.8719E+02    -0.8719E+02    -0.8718E+02    -0.8716E+02    -0.8714E+02    -0.8710E+02    -0.8706E+02    -0.8701E+02    -0.8695E+02    -0.8687E+02    -0.8679E+02    -0.8669E+02    -0.8657E+02    -0.8643E+02    -0.8627E+02    -0.8609E+02    -0.8588E+02    -0.8563E+02    -0.8535E+02    -0.8502E+02    -0.8464E+02    -0.8420E+02    -0.8369E+02    -0.8311E+02    -0.8243E+02    -0.8165E+02    -0.8075E+02    -0.7972E+02    -0.7854E+02    -0.7719E+02    -0.7567E+02    -0.7397E+02    -0.7207E+02    -0.7000E+02    -0.6775E+02    -0.6536E+02    -0.6285E+02    -0.6026E+02    -0.5764E+02    -0.5503E+02    -0.5249E+02    -0.5006E+02    -0.4779E+02    -0.4572E+02    -0.4390E+02    -0.4236E+02    -0.4113E+02    -0.4023E+02    -0.3969E+02    -0.3951E+02    -0.3969E+02    -0.4024E+02    -0.4114E+02    -0.4238E+02    -0.4393E+02    -0.4575E+02    -0.4782E+02    -0.5009E+02    -0.5253E+02    -0.5507E+02    -0.5768E+02    -0.6031E+02    -0.6289E+02    -0.6541E+02    -0.6780E+02    -0.7005E+02    -0.7212E+02    -0.7402E+02    -0.7572E+02    -0.7724E+02    -0.7858E+02    -0.7976E+02    -0.8079E+02    -0.8169E+02    -0.8247E+02    -0.8315E+02    -0.8373E+02    -0.8423E+02    -0.8467E+02    -0.8505E+02    -0.8538E+02    -0.8566E+02    -0.8591E+02    -0.8612E+02    -0.8630E+02    -0.8646E+02    -0.8660E+02    -0.8671E+02    -0.8681E+02    -0.8690E+02    -0.8697E+02    -0.8703E+02    -0.8708E+02    -0.8713E+02    -0.8716E+02    -0.8719E+02    -0.8721E+02    -0.8722E+02    -0.8723E+02    -0.8723E+02
    -0.8731E+02    -0.8731E+02    -0.8731E+02    -0.8730E+02    -0.8729E+02    -0.8727E+02    -0.8725E+02    -0.8722E+02    -0.8718E+02    -0.8713E+02    -0.8707E+02    -0.8699E+02    -0.8690E+02    -0.8678E+02    -0.8665E+02    -0.8648E+02    -0.8629E+02    -0.8605E+02    -0.8578E+02    -0.8545E+02    -0.8507E+02    -0.8461E+02    -0.8407E+02    -0.8344E+02    -0.8269E+02    -0.8181E+02    -0.8077E+02    -0.7956E+02    -0.7815E+02    -0.7651E+02    -0.7464E+02    -0.7251E+02    -0.7012E+02    -0.6749E+02    -0.6462E+02    -0.6155E+02    -0.5833E+02    -0.5502E+02    -0.5166E+02    -0.4833E+02    -0.4507E+02    -0.4197E+02    -0.3906E+02    -0.3642E+02    -0.3409E+02    -0.3211E+02    -0.3054E+02    -0.2939E+02    -0.2869E+02    -0.2846E+02    -0.2869E+02    -0.2940E+02    -0.3055E+02    -0.3214E+02    -0.3412E+02    -0.3646E+02    -0.3910E+02    -0.4201E+02    -0.4512E+02    -0.4838E+02    -0.5172E+02    -0.5508E+02    -0.5840E+02    -0.6161E+02    -0.6468E+02    -0.6755E+02    -0.7018E+02    -0.7257E+02    -0.7470E+02    -0.7657E+02    -0.7820E+02    -0.7961E+02    -0.8082E+02    -0.8186E+02    -0.8274E+02    -0.8349E+02    -0.8412E+02    -0.8466E+02    -0.8511E+02    -0.8550E+02    -0.8582E+02    -0.8610E+02    -0.8633E+02    -0.8652E+02    -0.8669E+02    -0.8682E+02    -0.8694E+02    -0.8703E+02    -0.8711E+02    -0.8717E+02    -0.8722E+02    -0.8726E+02    -0.8729E+02    -0.8731E+02    -0.8732E+02    -0.8733E+02    -0.8734E+02    -0.8734E+02    -0.8734E+02    -0.8734E+02
    -0.8745E+02    -0.8745E+02    -0.8745E+02    -0.8746E+02    -0.8746E+02    -0.8747E+02    -0.8747E+02    -0.8746E+02    -0.8745E+02    -0.8743E+02    -0.8740E+02    -0.8735E+02    -0.8728E+02    -0.8720E+02    -0.8709E+02    -0.8696E+02    -0.8679E+02    -0.8658E+02    -0.8632E+02    -0.8601E+02    -0.8563E+02    -0.8517E+02    -0.8461E+02    -0.8394E+02    -0.8312E+02    -0.8214E+02    -0.8096E+02    -0.7956E+02    -0.7789E+02    -0.7593E+02    -0.7365E+02    -0.7103E+02    -0.6806E+02    -0.6476E+02    -0.6115E+02    -0.5729E+02    -0.5323E+02    -0.4905E+02    -0.4480E+02    -0.4059E+02    -0.3647E+02    -0.3252E+02    -0.2883E+02    -0.2547E+02    -0.2250E+02    -0.1998E+02    -0.1797E+02    -0.1651E+02    -0.1561E+02    -0.1532E+02    -0.1562E+02    -0.1652E+02    -0.1799E+02    -0.2001E+02    -0.2253E+02    -0.2551E+02    -0.2888E+02    -0.3257E+02    -0.3652E+02    -0.4065E+02    -0.4487E+02    -0.4911E+02    -0.5330E+02    -0.5736E+02    -0.6123E+02    -0.6483E+02    -0.6813E+02    -0.7110E+02    -0.7372E+02    -0.7600E+02    -0.7796E+02    -0.7962E+02    -0.8102E+02    -0.8220E+02    -0.8318E+02    -0.8399E+02    -0.8467E+02    -0.8522E+02    -0.8569E+02    -0.8607E+02    -0.8638E+02    -0.8663E+02    -0.8684E+02    -0.8701E+02    -0.8715E+02    -0.8725E+02    -0.8734E+02    -0.8740E+02    -0.8745E+02    -0.8748E+02    -0.8750E+02    -0.8751E+02    -0.8752E+02    -0.8751E+02    -0.8751E+02    -0.8750E+02    -0.8749E+02    -0.8748E+02    -0.8747E+02    -0.8747E+02
    -0.8760E+02    -0.8760E+02    -0.8761E+02    -0.8763E+02    -0.8766E+02    -0.8768E+02    -0.8771E+02    -0.8773E+02    -0.8775E+02    -0.8776E+02    -0.8777E+02    -0.8775E+02    -0.8773E+02    -0.8768E+02    -0.8761E+02    -0.8751E+02    -0.8738E+02    -0.8721E+02    -0.8698E+02    -0.8670E+02    -0.8634E+02    -0.8589E+02    -0.8532E+02    -0.8462E+02    -0.8375E+02    -0.8268E+02    -0.8137E+02    -0.7977E+02    -0.7784E+02    -0.7552E+02    -0.7279E+02    -0.6961E+02    -0.6597E+02    -0.6190E+02    -0.5743E+02    -0.5262E+02    -0.4756E+02    -0.4232E+02    -0.3700E+02    -0.3168E+02    -0.2648E+02    -0.2148E+02    -0.1678E+02    -0.1248E+02    -0.8653E+01    -0.5391E+01    -0.2767E+01    -0.8455E+00     0.3264E+00     0.7181E+00     0.3194E+00    -0.8595E+00    -0.2788E+01    -0.5419E+01    -0.8687E+01    -0.1252E+02    -0.1683E+02    -0.2153E+02    -0.2654E+02    -0.3175E+02    -0.3707E+02    -0.4240E+02    -0.4764E+02    -0.5271E+02    -0.5751E+02    -0.6198E+02    -0.6605E+02    -0.6969E+02    -0.7287E+02    -0.7560E+02    -0.7791E+02    -0.7984E+02    -0.8144E+02    -0.8275E+02    -0.8382E+02    -0.8468E+02    -0.8538E+02    -0.8595E+02    -0.8640E+02    -0.8676E+02    -0.8705E+02    -0.8727E+02    -0.8744E+02    -0.8758E+02    -0.8768E+02    -0.8775E+02    -0.8779E+02    -0.8782E+02    -0.8783E+02    -0.8783E+02    -0.8782E+02    -0.8780E+02    -0.8777E+02    -0.8774E+02    -0.8771E+02    -0.8768E+02    -0.8765E+02    -0.8763E+02    -0.8761E+02    -0.8761E+02
    -0.8776E+02    -0.8776E+02    -0.8778E+02    -0.8782E+02    -0.8786E+02    -0.8792E+02    -0.8797E+02    -0.8803E+02    -0.8808E+02    -0.8813E+02    -0.8817E+02    -0.8820E+02    -0.8822E+02    -0.8821E+02    -0.8819E+02    -0.8814E+02    -0.8805E+02    -0.8793E+02    -0.8775E+02    -0.8751E+02    -0.8718E+02    -0.8676E+02    -0.8621E+02    -0.8551E+02    -0.8461E+02    -0.8348E+02    -0.8205E+02    -0.8026E+02    -0.7806E+02    -0.7537E+02    -0.7215E+02    -0.6834E+02    -0.6394E+02    -0.5898E+02    -0.5350E+02    -0.4757E+02    -0.4129E+02    -0.3476E+02    -0.2807E+02    -0.2136E+02    -0.1473E+02    -0.8297E+01    -0.2189E+01     0.3467E+01     0.8540E+01     0.1290E+02     0.1643E+02     0.1903E+02     0.2062E+02     0.2116E+02     0.2062E+02     0.1902E+02     0.1641E+02     0.1287E+02     0.8503E+01     0.3423E+01    -0.2241E+01    -0.8355E+01    -0.1479E+02    -0.2143E+02    -0.2815E+02    -0.3484E+02    -0.4138E+02    -0.4766E+02    -0.5359E+02    -0.5907E+02    -0.6404E+02    -0.6843E+02    -0.7224E+02    -0.7546E+02    -0.7814E+02    -0.8034E+02    -0.8212E+02    -0.8355E+02    -0.8468E+02    -0.8558E+02    -0.8628E+02    -0.8683E+02    -0.8725E+02    -0.8758E+02    -0.8782E+02    -0.8800E+02    -0.8813E+02    -0.8821E+02    -0.8826E+02    -0.8829E+02    -0.8829E+02    -0.8828E+02    -0.8825E+02    -0.8821E+02    -0.8816E+02    -0.8811E+02    -0.8805E+02    -0.8799E+02    -0.8793E+02    -0.8787E+02    -0.8783E+02    -0.8779E+02    -0.8777E+02    -0.8777E+02
    -0.8793E+02    -0.8793E+02    -0.8796E+02    -0.8801E+02    -0.8808E+02    -0.8816E+02    -0.8825E+02    -0.8834E+02    -0.8843E+02    -0.8852E+02    -0.8860E+02    -0.8868E+02    -0.8874E+02    -0.8879E+02    -0.8881E+02    -0.8882E+02    -0.8879E+02    -0.8872E+02    -0.8860E+02    -0.8842E+02    -0.8816E+02    -0.8779E+02    -0.8728E+02    -0.8660E+02    -0.8571E+02    -0.8454E+02    -0.8302E+02    -0.8107E+02    -0.7861E+02    -0.7555E+02    -0.7180E+02    -0.6731E+02    -0.6206E+02    -0.5606E+02    -0.4938E+02    -0.4211E+02    -0.3432E+02    -0.2614E+02    -0.1769E+02    -0.9100E+01    -0.4911E+00     0.7977E+01     0.1613E+02     0.2377E+02     0.3070E+02     0.3671E+02     0.4162E+02     0.4525E+02     0.4749E+02     0.4824E+02     0.4748E+02     0.4523E+02     0.4159E+02     0.3668E+02     0.3066E+02     0.2372E+02     0.1607E+02     0.7915E+01    -0.5603E+00    -0.9176E+01    -0.1778E+02    -0.2623E+02    -0.3441E+02    -0.4220E+02    -0.4949E+02    -0.5616E+02    -0.6216E+02    -0.6741E+02    -0.7190E+02    -0.7564E+02    -0.7870E+02    -0.8116E+02    -0.8310E+02    -0.8461E+02    -0.8578E+02    -0.8668E+02    -0.8735E+02    -0.8786E+02    -0.8823E+02    -0.8849E+02    -0.8868E+02    -0.8880E+02    -0.8887E+02    -0.8890E+02    -0.8890E+02    -0.8887E+02    -0.8883E+02    -0.8877E+02    -0.8870E+02    -0.8862E+02    -0.8853E+02    -0.8844E+02    -0.8834E+02    -0.8825E+02    -0.8816E+02    -0.8808E+02    -0.8801E+02    -0.8795E+02    -0.8792E+02    -0.8792E+02
    -0.8810E+02    -0.8810E+02    -0.8814E+02    -0.8821E+02    -0.8831E+02    -0.8842E+02    -0.8854E+02    -0.8866E+02    -0.8879E+02    -0.8892E+02    -0.8905E+02    -0.8917E+02    -0.8928E+02    -0.8938E+02    -0.8946E+02    -0.8953E+02    -0.8956E+02    -0.8956E+02    -0.8952E+02    -0.8941E+02    -0.8922E+02    -0.8893E+02    -0.8849E+02    -0.8788E+02    -0.8702E+02    -0.8585E+02    -0.8428E+02    -0.8222E+02    -0.7953E+02    -0.7610E+02    -0.7181E+02    -0.6658E+02    -0.6037E+02    -0.5318E+02    -0.4508E+02    -0.3615E+02    -0.2647E+02    -0.1617E+02    -0.5361E+01     0.5832E+01     0.1724E+02     0.2864E+02     0.3978E+02     0.5038E+02     0.6012E+02     0.6867E+02     0.7571E+02     0.8097E+02     0.8422E+02     0.8532E+02     0.8422E+02     0.8096E+02     0.7569E+02     0.6863E+02     0.6007E+02     0.5033E+02     0.3973E+02     0.2857E+02     0.1716E+02     0.5753E+01    -0.5447E+01    -0.1626E+02    -0.2657E+02    -0.3625E+02    -0.4519E+02    -0.5329E+02    -0.6047E+02    -0.6669E+02    -0.7192E+02    -0.7620E+02    -0.7962E+02    -0.8230E+02    -0.8437E+02    -0.8593E+02    -0.8710E+02    -0.8795E+02    -0.8857E+02    -0.8900E+02    -0.8930E+02    -0.8949E+02    -0.8959E+02    -0.8964E+02    -0.8965E+02    -0.8961E+02    -0.8956E+02    -0.8948E+02    -0.8938E+02    -0.8927E+02    -0.8915E+02    -0.8903E+02    -0.8890E+02    -0.8877E+02    -0.8864E+02    -0.8851E+02    -0.8839E+02    -0.8829E+02    -0.8819E+02    -0.8812E+02    -0.8808E+02    -0.8808E+02
    -0.8827E+02    -0.8827E+02    -0.8832E+02    -0.8841E+02    -0.8853E+02    -0.8867E+02    -0.8882E+02    -0.8898E+02    -0.8915E+02    -0.8932E+02    -0.8949E+02    -0.8966E+02    -0.8982E+02    -0.8997E+02    -0.9011E+02    -0.9024E+02    -0.9034E+02    -0.9041E+02    -0.9045E+02    -0.9043E+02    -0.9033E+02    -0.9013E+02    -0.8980E+02    -0.8928E+02    -0.8850E+02    -0.8738E+02    -0.8582E+02    -0.8368E+02    -0.8081E+02    -0.7705E+02    -0.7222E+02    -0.6620E+02    -0.5892E+02    -0.5036E+02    -0.4057E+02    -0.2961E+02    -0.1755E+02    -0.4473E+01     0.9531E+01     0.2432E+02     0.3968E+02     0.5532E+02     0.7090E+02     0.8598E+02     0.1001E+03     0.1126E+03     0.1231E+03     0.1310E+03     0.1359E+03     0.1376E+03     0.1359E+03     0.1310E+03     0.1230E+03     0.1126E+03     0.1000E+03     0.8592E+02     0.7084E+02     0.5526E+02     0.3960E+02     0.2424E+02     0.9442E+01    -0.4569E+01    -0.1765E+02    -0.2971E+02    -0.4068E+02    -0.5047E+02    -0.5903E+02    -0.6631E+02    -0.7232E+02    -0.7714E+02    -0.8090E+02    -0.8377E+02    -0.8590E+02    -0.8746E+02    -0.8858E+02    -0.8935E+02    -0.8987E+02    -0.9021E+02    -0.9041E+02    -0.9050E+02    -0.9053E+02    -0.9050E+02    -0.9043E+02    -0.9033E+02    -0.9021E+02    -0.9007E+02    -0.8993E+02    -0.8977E+02    -0.8960E+02    -0.8944E+02    -0.8927E+02    -0.8910E+02    -0.8893E+02    -0.8877E+02    -0.8863E+02    -0.8849E+02    -0.8838E+02    -0.8829E+02    -0.8824E+02    -0.8824E+02
    -0.8843E+02    -0.8843E+02    -0.8849E+02    -0.8860E+02    -0.8874E+02    -0.8891E+02    -0.8909E+02    -0.8929E+02    -0.8949E+02    -0.8970E+02    -0.8991E+02    -0.9013E+02    -0.9034E+02    -0.9054E+02    -0.9074E+02    -0.9092E+02    -0.9109E+02    -0.9124E+02    -0.9136E+02    -0.9143E+02    -0.9143E+02    -0.9134E+02    -0.9113E+02    -0.9073E+02    -0.9007E+02    -0.8906E+02    -0.8756E+02    -0.8541E+02    -0.8242E+02    -0.7836E+02    -0.7301E+02    -0.6618E+02    -0.5774E+02    -0.4763E+02    -0.3587E+02    -0.2245E+02    -0.7407E+01     0.9270E+01     0.2753E+02     0.4723E+02     0.6816E+02     0.8995E+02     0.1121E+03     0.1341E+03     0.1550E+03     0.1740E+03     0.1902E+03     0.2026E+03     0.2104E+03     0.2130E+03     0.2104E+03     0.2026E+03     0.1902E+03     0.1740E+03     0.1550E+03     0.1340E+03     0.1121E+03     0.8988E+02     0.6808E+02     0.4715E+02     0.2744E+02     0.9173E+01    -0.7510E+01    -0.2256E+02    -0.3598E+02    -0.4775E+02    -0.5785E+02    -0.6629E+02    -0.7312E+02    -0.7846E+02    -0.8251E+02    -0.8549E+02    -0.8764E+02    -0.8913E+02    -0.9014E+02    -0.9080E+02    -0.9120E+02    -0.9142E+02    -0.9151E+02    -0.9150E+02    -0.9144E+02    -0.9133E+02    -0.9118E+02    -0.9102E+02    -0.9084E+02    -0.9065E+02    -0.9045E+02    -0.9024E+02    -0.9003E+02    -0.8982E+02    -0.8962E+02    -0.8941E+02    -0.8921E+02    -0.8902E+02    -0.8885E+02    -0.8869E+02    -0.8855E+02    -0.8845E+02    -0.8839E+02    -0.8839E+02
    -0.8858E+02    -0.8858E+02    -0.8865E+02    -0.8877E+02    -0.8894E+02    -0.8913E+02    -0.8934E+02    -0.8956E+02    -0.8980E+02    -0.9005E+02    -0.9030E+02    -0.9055E+02    -0.9081E+02    -0.9106E+02    -0.9131E+02    -0.9156E+02    -0.9179E+02    -0.9201E+02    -0.9221E+02    -0.9237E+02    -0.9247E+02    -0.9250E+02    -0.9241E+02    -0.9215E+02    -0.9164E+02    -0.9077E+02    -0.8939E+02    -0.8730E+02    -0.8425E+02    -0.7998E+02    -0.7416E+02    -0.6653E+02    -0.5687E+02    -0.4508E+02    -0.3107E+02    -0.1478E+02     0.3906E+01     0.2511E+02     0.4888E+02     0.7517E+02     0.1038E+03     0.1344E+03     0.1665E+03     0.1990E+03     0.2310E+03     0.2608E+03     0.2868E+03     0.3072E+03     0.3203E+03     0.3248E+03     0.3203E+03     0.3072E+03     0.2868E+03     0.2608E+03     0.2309E+03     0.1990E+03     0.1664E+03     0.1344E+03     0.1037E+03     0.7509E+02     0.4879E+02     0.2501E+02     0.3802E+01    -0.1489E+02    -0.3119E+02    -0.4519E+02    -0.5698E+02    -0.6664E+02    -0.7427E+02    -0.8007E+02    -0.8434E+02    -0.8738E+02    -0.8946E+02    -0.9084E+02    -0.9171E+02    -0.9222E+02    -0.9248E+02    -0.9257E+02    -0.9255E+02    -0.9244E+02    -0.9229E+02    -0.9210E+02    -0.9188E+02    -0.9166E+02    -0.9142E+02    -0.9117E+02    -0.9093E+02    -0.9068E+02    -0.9043E+02    -0.9018E+02    -0.8994E+02    -0.8970E+02    -0.8947E+02    -0.8925E+02    -0.8905E+02    -0.8887E+02    -0.8871E+02    -0.8860E+02    -0.8853E+02    -0.8853E+02
    -0.8871E+02    -0.8871E+02    -0.8879E+02    -0.8893E+02    -0.8911E+02    -0.8932E+02    -0.8955E+02    -0.8981E+02    -0.9008E+02    -0.9036E+02    -0.9064E+02    -0.9093E+02    -0.9123E+02    -0.9152E+02    -0.9182E+02    -0.9212E+02    -0.9241E+02    -0.9270E+02    -0.9297E+02    -0.9321E+02    -0.9342E+02    -0.9355E+02    -0.9359E+02    -0.9347E+02    -0.9312E+02    -0.9241E+02    -0.9119E+02    -0.8921E+02    -0.8620E+02    -0.8178E+02    -0.7559E+02    -0.6721E+02    -0.5636E+02    -0.4282E+02    -0.2641E+02    -0.6919E+01     0.1597E+02     0.4258E+02     0.7317E+02     0.1079E+03     0.1469E+03     0.1899E+03     0.2364E+03     0.2853E+03     0.3352E+03     0.3837E+03     0.4277E+03     0.4634E+03     0.4870E+03     0.4953E+03     0.4870E+03     0.4634E+03     0.4276E+03     0.3836E+03     0.3352E+03     0.2853E+03     0.2363E+03     0.1898E+03     0.1468E+03     0.1078E+03     0.7307E+02     0.4248E+02     0.1587E+02    -0.7028E+01    -0.2653E+02    -0.4294E+02    -0.5647E+02    -0.6732E+02    -0.7569E+02    -0.8188E+02    -0.8628E+02    -0.8929E+02    -0.9126E+02    -0.9248E+02    -0.9318E+02    -0.9354E+02    -0.9366E+02    -0.9363E+02    -0.9349E+02    -0.9329E+02    -0.9305E+02    -0.9278E+02    -0.9250E+02    -0.9222E+02    -0.9193E+02    -0.9164E+02    -0.9135E+02    -0.9106E+02    -0.9077E+02    -0.9049E+02    -0.9022E+02    -0.8995E+02    -0.8969E+02    -0.8945E+02    -0.8923E+02    -0.8902E+02    -0.8885E+02    -0.8872E+02    -0.8865E+02    -0.8865E+02
    -0.8882E+02    -0.8882E+02    -0.8890E+02    -0.8905E+02    -0.8925E+02    -0.8948E+02    -0.8973E+02    -0.9001E+02    -0.9030E+02    -0.9061E+02    -0.9092E+02    -0.9124E+02    -0.9157E+02    -0.9190E+02    -0.9224E+02    -0.9258E+02    -0.9293E+02    -0.9327E+02    -0.9361E+02    -0.9394E+02    -0.9423E+02    -0.9447E+02    -0.9462E+02    -0.9463E+02    -0.9442E+02    -0.9387E+02    -0.9281E+02    -0.9099E+02    -0.8806E+02    -0.8360E+02    -0.7713E+02    -0.6814E+02    -0.5622E+02    -0.4103E+02    -0.2225E+02     0.5185E+00     0.2786E+02     0.6041E+02     0.9880E+02     0.1437E+03     0.1956E+03     0.2550E+03     0.3218E+03     0.3955E+03     0.4744E+03     0.5556E+03     0.6338E+03     0.7015E+03     0.7492E+03     0.7668E+03     0.7492E+03     0.7015E+03     0.6337E+03     0.5555E+03     0.4744E+03     0.3954E+03     0.3218E+03     0.2549E+03     0.1955E+03     0.1436E+03     0.9871E+02     0.6031E+02     0.2776E+02     0.4098E+00    -0.2237E+02    -0.4114E+02    -0.5633E+02    -0.6825E+02    -0.7723E+02    -0.8369E+02    -0.8814E+02    -0.9106E+02    -0.9288E+02    -0.9394E+02    -0.9449E+02    -0.9470E+02    -0.9469E+02    -0.9454E+02    -0.9430E+02    -0.9402E+02    -0.9370E+02    -0.9336E+02    -0.9302E+02    -0.9269E+02    -0.9235E+02    -0.9202E+02    -0.9169E+02    -0.9137E+02    -0.9106E+02    -0.9075E+02    -0.9045E+02    -0.9016E+02    -0.8988E+02    -0.8961E+02    -0.8937E+02    -0.8915E+02    -0.8897E+02    -0.8883E+02    -0.8875E+02    -0.8875E+02
    -0.8890E+02    -0.8890E+02    -0.8899E+02    -0.8914E+02    -0.8935E+02    -0.8959E+02    -0.8986E+02    -0.9016E+02    -0.9047E+02    -0.9079E+02    -0.9113E+02    -0.9147E+02    -0.9183E+02    -0.9219E+02    -0.9256E+02    -0.9294E+02    -0.9333E+02    -0.9372E+02    -0.9411E+02    -0.9450E+02    -0.9487E+02    -0.9519E+02    -0.9544E+02    -0.9556E+02    -0.9547E+02    -0.9505E+02    -0.9414E+02    -0.9246E+02    -0.8964E+02    -0.8520E+02    -0.7857E+02    -0.6914E+02    -0.5637E+02    -0.3982E+02    -0.1901E+02     0.6686E+01     0.3815E+02     0.7639E+02     0.1226E+03     0.1781E+03     0.2445E+03     0.3233E+03     0.4161E+03     0.5242E+03     0.6478E+03     0.7852E+03     0.9306E+03     0.1071E+04     0.1184E+04     0.1233E+04     0.1184E+04     0.1071E+04     0.9306E+03     0.7851E+03     0.6477E+03     0.5241E+03     0.4161E+03     0.3232E+03     0.2444E+03     0.1780E+03     0.1225E+03     0.7629E+02     0.3804E+02     0.6578E+01    -0.1912E+02    -0.3993E+02    -0.5648E+02    -0.6924E+02    -0.7866E+02    -0.8529E+02    -0.8972E+02    -0.9253E+02    -0.9420E+02    -0.9512E+02    -0.9554E+02    -0.9563E+02    -0.9551E+02    -0.9527E+02    -0.9494E+02    -0.9458E+02    -0.9420E+02    -0.9381E+02    -0.9342E+02    -0.9304E+02    -0.9267E+02    -0.9231E+02    -0.9195E+02    -0.9161E+02    -0.9127E+02    -0.9094E+02    -0.9062E+02    -0.9031E+02    -0.9002E+02    -0.8974E+02    -0.8948E+02    -0.8925E+02    -0.8905E+02    -0.8890E+02    -0.8882E+02    -0.8882E+02
    -0.8895E+02    -0.8895E+02    -0.8904E+02    -0.8920E+02    -0.8941E+02    -0.8967E+02    -0.8995E+02    -0.9025E+02    -0.9057E+02    -0.9091E+02    -0.9126E+02    -0.9162E+02    -0.9199E+02    -0.9237E+02    -0.9276E+02    -0.9316E+02    -0.9357E+02    -0.9400E+02    -0.9443E+02    -0.9486E+02    -0.9528E+02    -0.9566E+02    -0.9598E+02    -0.9617E+02    -0.9616E+02    -0.9584E+02    -0.9501E+02    -0.9344E+02    -0.9071E+02    -0.8631E+02    -0.7961E+02    -0.6993E+02    -0.5663E+02    -0.3918E+02    -0.1700E+02     0.1074E+02     0.4517E+02     0.8768E+02     0.1400E+03     0.2042E+03     0.2832E+03     0.3801E+03     0.4995E+03     0.6467E+03     0.8283E+03     0.1051E+04     0.1321E+04     0.1634E+04     0.1957E+04     0.2177E+04     0.1957E+04     0.1634E+04     0.1321E+04     0.1051E+04     0.8282E+03     0.6467E+03     0.4995E+03     0.3801E+03     0.2831E+03     0.2042E+03     0.1399E+03     0.8758E+02     0.4507E+02     0.1063E+02    -0.1711E+02    -0.3929E+02    -0.5674E+02    -0.7003E+02    -0.7970E+02    -0.8640E+02    -0.9079E+02    -0.9351E+02    -0.9508E+02    -0.9590E+02    -0.9623E+02    -0.9624E+02    -0.9605E+02    -0.9574E+02    -0.9536E+02    -0.9494E+02    -0.9452E+02    -0.9409E+02    -0.9367E+02    -0.9326E+02    -0.9287E+02    -0.9248E+02    -0.9211E+02    -0.9175E+02    -0.9140E+02    -0.9106E+02    -0.9073E+02    -0.9041E+02    -0.9010E+02    -0.8981E+02    -0.8954E+02    -0.8931E+02    -0.8910E+02    -0.8895E+02    -0.8887E+02    -0.8887E+02
    -0.8896E+02    -0.8896E+02    -0.8906E+02    -0.8922E+02    -0.8943E+02    -0.8969E+02    -0.8997E+02    -0.9028E+02    -0.9061E+02    -0.9095E+02    -0.9130E+02    -0.9166E+02    -0.9204E+02    -0.9243E+02    -0.9282E+02    -0.9324E+02    -0.9366E+02    -0.9410E+02    -0.9454E+02    -0.9499E+02    -0.9542E+02    -0.9583E+02    -0.9616E+02    -0.9638E+02    -0.9641E+02    -0.9611E+02    -0.9532E+02    -0.9378E+02    -0.9109E+02    -0.8672E+02    -0.8000E+02    -0.7023E+02    -0.5676E+02    -0.3900E+02    -0.1633E+02     0.1214E+02     0.4766E+02     0.9176E+02     0.1464E+03     0.2142E+03     0.2985E+03     0.4039E+03     0.5369E+03     0.7073E+03     0.9301E+03     0.1231E+04     0.1654E+04     0.2283E+04     0.3290E+04     0.5030E+04     0.3290E+04     0.2283E+04     0.1654E+04     0.1231E+04     0.9301E+03     0.7072E+03     0.5368E+03     0.4038E+03     0.2984E+03     0.2141E+03     0.1463E+03     0.9166E+02     0.4755E+02     0.1203E+02    -0.1644E+02    -0.3911E+02    -0.5686E+02    -0.7033E+02    -0.8009E+02    -0.8680E+02    -0.9117E+02    -0.9385E+02    -0.9539E+02    -0.9618E+02    -0.9647E+02    -0.9645E+02    -0.9624E+02    -0.9590E+02    -0.9550E+02    -0.9507E+02    -0.9463E+02    -0.9419E+02    -0.9376E+02    -0.9334E+02    -0.9294E+02    -0.9254E+02    -0.9217E+02    -0.9180E+02    -0.9144E+02    -0.9110E+02    -0.9076E+02    -0.9044E+02    -0.9013E+02    -0.8984E+02    -0.8957E+02    -0.8933E+02    -0.8912E+02    -0.8897E+02    -0.8888E+02    -0.8888E+02
    -0.8895E+02    -0.8895E+02    -0.8904E+02    -0.8920E+02    -0.8941E+02    -0.8966E+02    -0.8995E+02    -0.9025E+02    -0.9057E+02    -0.9091E+02    -0.9126E+02    -0.9162E+02    -0.9199E+02    -0.9237E+02    -0.9276E+02    -0.9316E+02    -0.9357E+02    -0.9400E+02    -0.9443E+02    -0.9486E+02    -0.9528E+02    -0.9566E+02    -0.9598E+02    -0.9617E+02    -0.9616E+02    -0.9584E+02    -0.9501E+02    -0.9343E+02    -0.9071E+02    -0.8631E+02    -0.7961E+02    -0.6993E+02    -0.5663E+02    -0.3918E+02    -0.1700E+02     0.1074E+02     0.4517E+02     0.8768E+02     0.1400E+03     0.2042E+03     0.2832E+03     0.3801E+03     0.4995E+03     0.6467E+03     0.8283E+03     0.1051E+04     0.1321E+04     0.1634E+04     0.1957E+04     0.2177E+04     0.1957E+04     0.1634E+04     0.1321E+04     0.1051E+04     0.8282E+03     0.6467E+03     0.4995E+03     0.3801E+03     0.2831E+03     0.2042E+03     0.1399E+03     0.8758E+02     0.4507E+02     0.1064E+02    -0.1711E+02    -0.3929E+02    -0.5674E+02    -0.7003E+02    -0.7970E+02    -0.8640E+02    -0.9079E+02    -0.9350E+02    -0.9508E+02    -0.9590E+02    -0.9623E+02    -0.9624E+02    -0.9605E+02    -0.9574E+02    -0.9536E+02    -0.9494E+02    -0.9452E+02    -0.9409E+02    -0.9367E+02    -0.9326E+02    -0.9287E+02    -0.9248E+02    -0.9211E+02    -0.9175E+02    -0.9140E+02    -0.9106E+02    -0.9073E+02    -0.9041E+02    -0.9010E+02    -0.8981E+02    -0.8954E+02    -0.8931E+02    -0.8910E+02    -0.8895E+02    -0.8887E+02    -0.8887E+02
    -0.8890E+02    -0.8890E+02    -0.8899E+02    -0.8914E+02    -0.8935E+02    -0.8959E+02    -0.8986E+02    -0.9016E+02    -0.9047E+02    -0.9079E+02    -0.9113E+02    -0.9147E+02    -0.9183E+02    -0.9219E+02    -0.9256E+02    -0.9294E+02    -0.9333E+02    -0.9372E+02    -0.9411E+02    -0.9450E+02    -0.9487E+02    -0.9519E+02    -0.9544E+02    -0.9556E+02    -0.9547E+02    -0.9505E+02    -0.9414E+02    -0.9246E+02    -0.8964E+02    -0.8520E+02    -0.7856E+02    -0.6914E+02    -0.5636E+02    -0.3981E+02    -0.1901E+02     0.6690E+01     0.3815E+02     0.7639E+02     0.1226E+03     0.1781E+03     0.2445E+03     0.3233E+03     0.4161E+03     0.5242E+03     0.6478E+03     0.7852E+03     0.9306E+03     0.1071E+04     0.1184E+04     0.1233E+04     0.1184E+04     0.1071E+04     0.9306E+03     0.7851E+03     0.6478E+03     0.5241E+03     0.4161E+03     0.3232E+03     0.2444E+03     0.1781E+03     0.1225E+03     0.7629E+02     0.3804E+02     0.6581E+01    -0.1912E+02    -0.3992E+02    -0.5647E+02    -0.6924E+02    -0.7866E+02    -0.8528E+02    -0.8972E+02    -0.9253E+02    -0.9420E+02    -0.9512E+02    -0.9554E+02    -0.9563E+02    -0.9551E+02    -0.9527E+02    -0.9494E+02    -0.9458E+02    -0.9420E+02    -0.9381E+02    -0.9342E+02    -0.9304E+02    -0.9267E+02    -0.9230E+02    -0.9195E+02    -0.9160E+02    -0.9127E+02    -0.9094E+02    -0.9062E+02    -0.9031E+02    -0.9002E+02    -0.8974E+02    -0.8948E+02    -0.8925E+02    -0.8905E+02    -0.8890E+02    -0.8882E+02    -0.8882E+02
    -0.8882E+02    -0.8882E+02    -0.8890E+02    -0.8905E+02    -0.8925E+02    -0.8948E+02    -0.8973E+02    -0.9001E+02    -0.9030E+02    -0.9061E+02    -0.9092E+02    -0.9124E+02    -0.9157E+02    -0.9190E+02    -0.9224E+02    -0.9258E+02    -0.9293E+02    -0.9327E+02    -0.9361E+02    -0.9394E+02    -0.9423E+02    -0.9447E+02    -0.9462E+02    -0.9463E+02    -0.9442E+02    -0.9387E+02    -0.9281E+02    -0.9099E+02    -0.8806E+02    -0.8360E+02    -0.7713E+02    -0.6814E+02    -0.5621E+02    -0.4102E+02    -0.2225E+02     0.5236E+00     0.2787E+02     0.6041E+02     0.9881E+02     0.1437E+03     0.1956E+03     0.2550E+03     0.3218E+03     0.3955E+03     0.4744E+03     0.5556E+03     0.6338E+03     0.7015E+03     0.7492E+03     0.7668E+03     0.7492E+03     0.7015E+03     0.6337E+03     0.5555E+03     0.4744E+03     0.3954E+03     0.3218E+03     0.2549E+03     0.1956E+03     0.1436E+03     0.9872E+02     0.6031E+02     0.2776E+02     0.4151E+00    -0.2236E+02    -0.4114E+02    -0.5632E+02    -0.6824E+02    -0.7722E+02    -0.8369E+02    -0.8814E+02    -0.9106E+02    -0.9288E+02    -0.9394E+02    -0.9449E+02    -0.9470E+02    -0.9469E+02    -0.9454E+02    -0.9430E+02    -0.9401E+02    -0.9370E+02    -0.9336E+02    -0.9302E+02    -0.9269E+02    -0.9235E+02    -0.9202E+02    -0.9169E+02    -0.9137E+02    -0.9106E+02    -0.9075E+02    -0.9045E+02    -0.9016E+02    -0.8988E+02    -0.8961E+02    -0.8937E+02    -0.8915E+02    -0.8897E+02    -0.8883E+02    -0.8875E+02    -0.8875E+02
    -0.8871E+02    -0.8871E+02    -0.8879E+02    -0.8893E+02    -0.8911E+02    -0.8932E+02    -0.8955E+02    -0.8981E+02    -0.9008E+02    -0.9035E+02    -0.9064E+02    -0.9093E+02    -0.9123E+02    -0.9152E+02    -0.9182E+02    -0.9212E+02    -0.9241E+02    -0.9270E+02    -0.9297E+02    -0.9321E+02    -0.9342E+02    -0.9355E+02    -0.9359E+02    -0.9347E+02    -0.9311E+02    -0.9241E+02    -0.9118E+02    -0.8921E+02    -0.8619E+02    -0.8178E+02    -0.7558E+02    -0.6721E+02    -0.5636E+02    -0.4282E+02    -0.2641E+02    -0.6912E+01     0.1598E+02     0.4259E+02     0.7318E+02     0.1079E+03     0.1469E+03     0.1899E+03     0.2364E+03     0.2853E+03     0.3352E+03     0.3837E+03     0.4277E+03     0.4634E+03     0.4870E+03     0.4953E+03     0.4870E+03     0.4634E+03     0.4276E+03     0.3837E+03     0.3352E+03     0.2853E+03     0.2363E+03     0.1898E+03     0.1468E+03     0.1078E+03     0.7308E+02     0.4249E+02     0.1588E+02    -0.7021E+01    -0.2652E+02    -0.4293E+02    -0.5647E+02    -0.6731E+02    -0.7568E+02    -0.8187E+02    -0.8628E+02    -0.8929E+02    -0.9125E+02    -0.9248E+02    -0.9318E+02    -0.9354E+02    -0.9366E+02    -0.9362E+02    -0.9349E+02    -0.9329E+02    -0.9305E+02    -0.9278E+02    -0.9250E+02    -0.9222E+02    -0.9193E+02    -0.9163E+02    -0.9134E+02    -0.9106E+02    -0.9077E+02    -0.9049E+02    -0.9022E+02    -0.8995E+02    -0.8969E+02    -0.8945E+02    -0.8923E+02    -0.8902E+02    -0.8885E+02    -0.8872E+02    -0.8865E+02    -0.8865E+02
    -0.8858E+02    -0.8858E+02    -0.8865E+02    -0.8877E+02    -0.8893E+02    -0.8912E+02    -0.8934E+02    -0.8956E+02    -0.8980E+02    -0.9005E+02    -0.9030E+02    -0.9055E+02    -0.9081E+02    -0.9106E+02    -0.9131E+02    -0.9156E+02    -0.9179E+02    -0.9201E+02    -0.9221E+02    -0.9236E+02    -0.9247E+02    -0.9250E+02    -0.9241E+02    -0.9215E+02    -0.9164E+02    -0.9077E+02    -0.8939E+02    -0.8729E+02    -0.8425E+02    -0.7997E+02    -0.7416E+02    -0.6652E+02    -0.5687E+02    -0.4507E+02    -0.3107E+02    -0.1477E+02     0.3916E+01     0.2512E+02     0.4889E+02     0.7518E+02     0.1038E+03     0.1344E+03     0.1665E+03     0.1990E+03     0.2310E+03     0.2608E+03     0.2869E+03     0.3072E+03     0.3203E+03     0.3248E+03     0.3203E+03     0.3072E+03     0.2868E+03     0.2608E+03     0.2309E+03     0.1990E+03     0.1664E+03     0.1344E+03     0.1037E+03     0.7510E+02     0.4880E+02     0.2502E+02     0.3812E+01    -0.1488E+02    -0.3118E+02    -0.4518E+02    -0.5698E+02    -0.6663E+02    -0.7426E+02    -0.8007E+02    -0.8434E+02    -0.8737E+02    -0.8946E+02    -0.9084E+02    -0.9171E+02    -0.9222E+02    -0.9248E+02    -0.9257E+02    -0.9254E+02    -0.9244E+02    -0.9229E+02    -0.9210E+02    -0.9188E+02    -0.9165E+02    -0.9142E+02    -0.9117E+02    -0.9092E+02    -0.9068E+02    -0.9043E+02    -0.9018E+02    -0.8994E+02    -0.8970E+02    -0.8947E+02    -0.8925E+02    -0.8905E+02    -0.8887E+02    -0.8871E+02    -0.8860E+02    -0.8853E+02    -0.8853E+02
    -0.8843E+02    -0.8843E+02    -0.8849E+02    -0.8860E+02    -0.8874E+02    -0.8891E+02    -0.8909E+02    -0.8928E+02    -0.8949E+02    -0.8970E+02    -0.8991E+02    -0.9012E+02    -0.9033E+02    -0.9054E+02    -0.9074E+02    -0.9092E+02    -0.9109E+02    -0.9124E+02    -0.9135E+02    -0.9142E+02    -0.9143E+02    -0.9134E+02    -0.9112E+02    -0.9072E+02    -0.9007E+02    -0.8905E+02    -0.8755E+02    -0.8540E+02    -0.8241E+02    -0.7835E+02    -0.7301E+02    -0.6617E+02    -0.5773E+02    -0.4762E+02    -0.3586E+02    -0.2244E+02    -0.7395E+01     0.9283E+01     0.2754E+02     0.4725E+02     0.6817E+02     0.8997E+02     0.1122E+03     0.1341E+03     0.1550E+03     0.1740E+03     0.1902E+03     0.2026E+03     0.2104E+03     0.2130E+03     0.2104E+03     0.2026E+03     0.1902E+03     0.1740E+03     0.1550E+03     0.1340E+03     0.1121E+03     0.8990E+02     0.6809E+02     0.4716E+02     0.2745E+02     0.9185E+01    -0.7498E+01    -0.2255E+02    -0.3597E+02    -0.4774E+02    -0.5784E+02    -0.6628E+02    -0.7311E+02    -0.7845E+02    -0.8250E+02    -0.8549E+02    -0.8763E+02    -0.8913E+02    -0.9014E+02    -0.9080E+02    -0.9120E+02    -0.9141E+02    -0.9150E+02    -0.9150E+02    -0.9144E+02    -0.9133E+02    -0.9118E+02    -0.9102E+02    -0.9084E+02    -0.9065E+02    -0.9045E+02    -0.9024E+02    -0.9003E+02    -0.8982E+02    -0.8962E+02    -0.8941E+02    -0.8921E+02    -0.8902E+02    -0.8885E+02    -0.8869E+02    -0.8855E+02    -0.8845E+02    -0.8839E+02    -0.8839E+02
    -0.8827E+02    -0.8827E+02    -0.8832E+02    -0.8841E+02    -0.8853E+02    -0.8867E+02    -0.8882E+02    -0.8898E+02    -0.8915E+02    -0.8932E+02    -0.8949E+02    -0.8966E+02    -0.8982E+02    -0.8997E+02    -0.9011E+02    -0.9024E+02    -0.9034E+02    -0.9041E+02    -0.9045E+02    -0.9042E+02    -0.9033E+02    -0.9013E+02    -0.8980E+02    -0.8927E+02    -0.8849E+02    -0.8738E+02    -0.8582E+02    -0.8367E+02    -0.8080E+02    -0.7704E+02    -0.7221E+02    -0.6619E+02    -0.5890E+02    -0.5035E+02    -0.4056E+02    -0.2959E+02    -0.1754E+02    -0.4458E+01     0.9547E+01     0.2433E+02     0.3969E+02     0.5534E+02     0.7092E+02     0.8599E+02     0.1001E+03     0.1126E+03     0.1231E+03     0.1310E+03     0.1359E+03     0.1376E+03     0.1359E+03     0.1310E+03     0.1231E+03     0.1126E+03     0.1000E+03     0.8594E+02     0.7086E+02     0.5527E+02     0.3962E+02     0.2425E+02     0.9458E+01    -0.4553E+01    -0.1764E+02    -0.2970E+02    -0.4067E+02    -0.5046E+02    -0.5901E+02    -0.6630E+02    -0.7231E+02    -0.7713E+02    -0.8090E+02    -0.8376E+02    -0.8590E+02    -0.8746E+02    -0.8857E+02    -0.8935E+02    -0.8987E+02    -0.9021E+02    -0.9040E+02    -0.9050E+02    -0.9053E+02    -0.9050E+02    -0.9043E+02    -0.9033E+02    -0.9021E+02    -0.9007E+02    -0.8992E+02    -0.8977E+02    -0.8960E+02    -0.8943E+02    -0.8927E+02    -0.8910E+02    -0.8893E+02    -0.8877E+02    -0.8863E+02    -0.8849E+02    -0.8838E+02    -0.8829E+02    -0.8824E+02    -0.8824E+02
    -0.8810E+02    -0.8810E+02    -0.8814E+02    -0.8821E+02    -0.8831E+02    -0.8842E+02    -0.8854E+02    -0.8866E+02    -0.8879E+02    -0.8892E+02    -0.8905E+02    -0.8917E+02    -0.8928E+02    -0.8938E+02    -0.8946E+02    -0.8952E+02    -0.8956E+02    -0.8956E+02    -0.8951E+02    -0.8940E+02    -0.8922E+02    -0.8892E+02    -0.8849E+02    -0.8787E+02    -0.8701E+02    -0.8584E+02    -0.8428E+02    -0.8221E+02    -0.7952E+02    -0.7609E+02    -0.7180E+02    -0.6657E+02    -0.6035E+02    -0.5317E+02    -0.4507E+02    -0.3613E+02    -0.2645E+02    -0.1615E+02    -0.5343E+01     0.5851E+01     0.1726E+02     0.2866E+02     0.3980E+02     0.5040E+02     0.6014E+02     0.6869E+02     0.7573E+02     0.8099E+02     0.8425E+02     0.8534E+02     0.8424E+02     0.8098E+02     0.7571E+02     0.6865E+02     0.6009E+02     0.5035E+02     0.3974E+02     0.2859E+02     0.1718E+02     0.5772E+01    -0.5429E+01    -0.1625E+02    -0.2655E+02    -0.3623E+02    -0.4517E+02    -0.5327E+02    -0.6046E+02    -0.6667E+02    -0.7190E+02    -0.7619E+02    -0.7961E+02    -0.8230E+02    -0.8436E+02    -0.8592E+02    -0.8709E+02    -0.8795E+02    -0.8856E+02    -0.8900E+02    -0.8929E+02    -0.8948E+02    -0.8959E+02    -0.8964E+02    -0.8964E+02    -0.8961E+02    -0.8955E+02    -0.8947E+02    -0.8938E+02    -0.8927E+02    -0.8915E+02    -0.8903E+02    -0.8890E+02    -0.8877E+02    -0.8864E+02    -0.8851E+02    -0.8839E+02    -0.8829E+02    -0.8819E+02    -0.8812E+02    -0.8808E+02    -0.8808E+02
    -0.8793E+02    -0.8793E+02    -0.8796E+02    -0.8801E+02    -0.8808E+02    -0.8816E+02    -0.8825E+02    -0.8834E+02    -0.8843E+02    -0.8852E+02    -0.8860E+02    -0.8868E+02    -0.8874E+02    -0.8878E+02    -0.8881E+02    -0.8881E+02    -0.8879E+02    -0.8872E+02    -0.8860E+02    -0.8842E+02    -0.8815E+02    -0.8778E+02    -0.8728E+02    -0.8660E+02    -0.8570E+02    -0.8453E+02    -0.8301E+02    -0.8106E+02    -0.7860E+02    -0.7554E+02    -0.7179E+02    -0.6730E+02    -0.6204E+02    -0.5604E+02    -0.4937E+02    -0.4209E+02    -0.3430E+02    -0.2612E+02    -0.1767E+02    -0.9078E+01    -0.4688E+00     0.8000E+01     0.1615E+02     0.2379E+02     0.3072E+02     0.3673E+02     0.4164E+02     0.4527E+02     0.4751E+02     0.4826E+02     0.4750E+02     0.4526E+02     0.4161E+02     0.3670E+02     0.3068E+02     0.2374E+02     0.1610E+02     0.7938E+01    -0.5379E+00    -0.9154E+01    -0.1775E+02    -0.2621E+02    -0.3439E+02    -0.4218E+02    -0.4947E+02    -0.5615E+02    -0.6214E+02    -0.6739E+02    -0.7188E+02    -0.7563E+02    -0.7869E+02    -0.8115E+02    -0.8309E+02    -0.8461E+02    -0.8578E+02    -0.8667E+02    -0.8735E+02    -0.8785E+02    -0.8823E+02    -0.8849E+02    -0.8867E+02    -0.8880E+02    -0.8887E+02    -0.8890E+02    -0.8890E+02    -0.8887E+02    -0.8883E+02    -0.8877E+02    -0.8870E+02    -0.8861E+02    -0.8853E+02    -0.8843E+02    -0.8834E+02    -0.8825E+02    -0.8816E+02    -0.8808E+02    -0.8801E+02    -0.8795E+02    -0.8792E+02    -0.8792E+02
    -0.8776E+02    -0.8776E+02    -0.8778E+02    -0.8782E+02    -0.8786E+02    -0.8792E+02    -0.8797E+02    -0.8803E+02    -0.8808E+02    -0.8813E+02    -0.8817E+02    -0.8820E+02    -0.8821E+02    -0.8821E+02    -0.8819E+02    -0.8813E+02    -0.8805E+02    -0.8792E+02    -0.8774E+02    -0.8750E+02    -0.8718E+02    -0.8676E+02    -0.8621E+02    -0.8550E+02    -0.8461E+02    -0.8347E+02    -0.8204E+02    -0.8025E+02    -0.7805E+02    -0.7536E+02    -0.7213E+02    -0.6832E+02    -0.6392E+02    -0.5896E+02    -0.5348E+02    -0.4755E+02    -0.4127E+02    -0.3473E+02    -0.2805E+02    -0.2133E+02    -0.1470E+02    -0.8270E+01    -0.2163E+01     0.3494E+01     0.8567E+01     0.1293E+02     0.1646E+02     0.1906E+02     0.2065E+02     0.2118E+02     0.2064E+02     0.1904E+02     0.1644E+02     0.1290E+02     0.8530E+01     0.3449E+01    -0.2214E+01    -0.8329E+01    -0.1477E+02    -0.2140E+02    -0.2812E+02    -0.3482E+02    -0.4136E+02    -0.4764E+02    -0.5357E+02    -0.5905E+02    -0.6402E+02    -0.6841E+02    -0.7222E+02    -0.7545E+02    -0.7813E+02    -0.8033E+02    -0.8211E+02    -0.8354E+02    -0.8468E+02    -0.8557E+02    -0.8628E+02    -0.8683E+02    -0.8725E+02    -0.8757E+02    -0.8781E+02    -0.8799E+02    -0.8812E+02    -0.8821E+02    -0.8826E+02    -0.8829E+02    -0.8829E+02    -0.8828E+02    -0.8825E+02    -0.8821E+02    -0.8816E+02    -0.8811E+02    -0.8805E+02    -0.8799E+02    -0.8793E+02    -0.8787E+02    -0.8782E+02    -0.8779E+02    -0.8776E+02    -0.8776E+02
    -0.8760E+02    -0.8760E+02    -0.8761E+02    -0.8763E+02    -0.8765E+02    -0.8768E+02    -0.8771E+02    -0.8773E+02    -0.8775E+02    -0.8776E+02    -0.8776E+02    -0.8775E+02    -0.8772E+02    -0.8768E+02    -0.8761E+02    -0.8751E+02    -0.8738E+02    -0.8720E+02    -0.8698E+02    -0.8669E+02    -0.8633E+02    -0.8588E+02    -0.8531E+02    -0.8461E+02    -0.8374E+02    -0.8267E+02    -0.8136E+02    -0.7976E+02    -0.7783E+02    -0.7551E+02    -0.7277E+02    -0.6959E+02    -0.6595E+02    -0.6187E+02    -0.5740E+02    -0.5260E+02    -0.4754E+02    -0.4230E+02    -0.3697E+02    -0.3166E+02    -0.2645E+02    -0.2145E+02    -0.1675E+02    -0.1245E+02    -0.8622E+01    -0.5360E+01    -0.2736E+01    -0.8143E+00     0.3576E+00     0.7494E+00     0.3507E+00    -0.8282E+00    -0.2757E+01    -0.5388E+01    -0.8656E+01    -0.1249E+02    -0.1680E+02    -0.2150E+02    -0.2651E+02    -0.3172E+02    -0.3704E+02    -0.4237E+02    -0.4762E+02    -0.5268E+02    -0.5749E+02    -0.6196E+02    -0.6603E+02    -0.6967E+02    -0.7285E+02    -0.7559E+02    -0.7790E+02    -0.7983E+02    -0.8143E+02    -0.8274E+02    -0.8381E+02    -0.8468E+02    -0.8538E+02    -0.8594E+02    -0.8639E+02    -0.8675E+02    -0.8704E+02    -0.8727E+02    -0.8744E+02    -0.8757E+02    -0.8767E+02    -0.8774E+02    -0.8779E+02    -0.8782E+02    -0.8783E+02    -0.8783E+02    -0.8782E+02    -0.8780E+02    -0.8777E+02    -0.8774E+02    -0.8771E+02    -0.8768E+02    -0.8765E+02    -0.8763E+02    -0.8761E+02    -0.8761E+02
    -0.8745E+02    -0.8745E+02    -0.8745E+02    -0.8746E+02    -0.8746E+02    -0.8747E+02    -0.8747E+02    -0.8746E+02    -0.8745E+02    -0.8743E+02    -0.8739E+02    -0.8735E+02    -0.8728E+02    -0.8720E+02    -0.8709E+02    -0.8695E+02    -0.8678E+02    -0.8657E+02    -0.8632E+02    -0.8601E+02    -0.8562E+02    -0.8516E+02    -0.8460E+02    -0.8393E+02    -0.8311E+02    -0.8213E+02    -0.8095E+02    -0.7954E+02    -0.7788E+02    -0.7591E+02    -0.7363E+02    -0.7101E+02    -0.6804E+02    -0.6473E+02    -0.6113E+02    -0.5726E+02    -0.5320E+02    -0.4901E+02    -0.4477E+02    -0.4055E+02    -0.3643E+02    -0.3249E+02    -0.2880E+02    -0.2543E+02    -0.2246E+02    -0.1995E+02    -0.1794E+02    -0.1647E+02    -0.1558E+02    -0.1528E+02    -0.1558E+02    -0.1648E+02    -0.1796E+02    -0.1997E+02    -0.2250E+02    -0.2547E+02    -0.2884E+02    -0.3254E+02    -0.3649E+02    -0.4061E+02    -0.4484E+02    -0.4908E+02    -0.5327E+02    -0.5734E+02    -0.6120E+02    -0.6481E+02    -0.6811E+02    -0.7108E+02    -0.7370E+02    -0.7598E+02    -0.7794E+02    -0.7961E+02    -0.8101E+02    -0.8219E+02    -0.8317E+02    -0.8398E+02    -0.8466E+02    -0.8522E+02    -0.8568E+02    -0.8606E+02    -0.8637E+02    -0.8663E+02    -0.8684E+02    -0.8701E+02    -0.8714E+02    -0.8725E+02    -0.8733E+02    -0.8740E+02    -0.8745E+02    -0.8748E+02    -0.8750E+02    -0.8751E+02    -0.8751E+02    -0.8751E+02    -0.8751E+02    -0.8750E+02    -0.8749E+02    -0.8748E+02    -0.8747E+02    -0.8747E+02
    -0.8731E+02    -0.8731E+02    -0.8731E+02    -0.8730E+02    -0.8729E+02    -0.8727E+02    -0.8725E+02    -0.8722E+02    -0.8718E+02    -0.8713E+02    -0.8706E+02    -0.8699E+02    -0.8689E+02    -0.8678E+02    -0.8664E+02    -0.8648E+02    -0.8628E+02    -0.8605E+02    -0.8577E+02    -0.8545E+02    -0.8506E+02    -0.8460E+02    -0.8407E+02    -0.8343E+02    -0.8268E+02    -0.8180E+02    -0.8076E+02    -0.7955E+02    -0.7813E+02    -0.7650E+02    -0.7462E+02    -0.7249E+02    -0.7010E+02    -0.6746E+02    -0.6459E+02    -0.6152E+02    -0.5830E+02    -0.5498E+02    -0.5163E+02    -0.4829E+02    -0.4504E+02    -0.4193E+02    -0.3903E+02    -0.3638E+02    -0.3405E+02    -0.3207E+02    -0.3050E+02    -0.2935E+02    -0.2865E+02    -0.2842E+02    -0.2865E+02    -0.2936E+02    -0.3051E+02    -0.3210E+02    -0.3408E+02    -0.3642E+02    -0.3906E+02    -0.4197E+02    -0.4508E+02    -0.4834E+02    -0.5168E+02    -0.5504E+02    -0.5836E+02    -0.6158E+02    -0.6465E+02    -0.6752E+02    -0.7016E+02    -0.7255E+02    -0.7468E+02    -0.7655E+02    -0.7819E+02    -0.7960E+02    -0.8081E+02    -0.8185E+02    -0.8273E+02    -0.8348E+02    -0.8411E+02    -0.8465E+02    -0.8510E+02    -0.8549E+02    -0.8582E+02    -0.8609E+02    -0.8632E+02    -0.8652E+02    -0.8668E+02    -0.8682E+02    -0.8693E+02    -0.8703E+02    -0.8710E+02    -0.8717E+02    -0.8722E+02    -0.8725E+02    -0.8728E+02    -0.8731E+02    -0.8732E+02    -0.8733E+02    -0.8734E+02    -0.8734E+02    -0.8734E+02    -0.8734E+02
    -0.8719E+02    -0.8719E+02    -0.8718E+02    -0.8716E+02    -0.8714E+02    -0.8710E+02    -0.8706E+02    -0.8701E+02    -0.8694E+02    -0.8687E+02    -0.8678E+02    -0.8668E+02    -0.8656E+02    -0.8643E+02    -0.8627E+02    -0.8608E+02    -0.8587E+02    -0.8562E+02    -0.8534E+02    -0.8501E+02    -0.8463E+02    -0.8419E+02    -0.8368E+02    -0.8310E+02    -0.8242E+02    -0.8164E+02    -0.8074E+02    -0.7971E+02    -0.7852E+02    -0.7718E+02    -0.7565E+02    -0.7394E+02    -0.7205E+02    -0.6997E+02    -0.6772E+02    -0.6532E+02    -0.6281E+02    -0.6022E+02    -0.5760E+02    -0.5499E+02    -0.5245E+02    -0.5002E+02    -0.4775E+02    -0.4568E+02    -0.4386E+02    -0.4232E+02    -0.4108E+02    -0.4019E+02    -0.3964E+02    -0.3946E+02    -0.3965E+02    -0.4020E+02    -0.4110E+02    -0.4233E+02    -0.4388E+02    -0.4571E+02    -0.4778E+02    -0.5005E+02    -0.5249E+02    -0.5503E+02    -0.5764E+02    -0.6027E+02    -0.6286E+02    -0.6537E+02    -0.6777E+02    -0.7002E+02    -0.7210E+02    -0.7399E+02    -0.7570E+02    -0.7722E+02    -0.7857E+02    -0.7975E+02    -0.8078E+02    -0.8168E+02    -0.8246E+02    -0.8313E+02    -0.8372E+02    -0.8423E+02    -0.8466E+02    -0.8504E+02    -0.8537E+02    -0.8566E+02    -0.8590E+02    -0.8611E+02    -0.8630E+02    -0.8646E+02    -0.8659E+02    -0.8671E+02    -0.8681E+02    -0.8690E+02    -0.8697E+02    -0.8703E+02    -0.8708E+02    -0.8712E+02    -0.8716E+02    -0.8719E+02    -0.8721E+02    -0.8722E+02    -0.8723E+02    -0.8723E+02
    -0.8709E+02    -0.8709E+02    -0.8707E+02    -0.8705E+02    -0.8701E+02    -0.8696E+02    -0.8690E+02    -0.8683E+02    -0.8675E+02    -0.8666E+02    -0.8655E+02    -0.8643E+02    -0.8629E+02    -0.8614E+02    -0.8597E+02    -0.8577E+02    -0.8555E+02    -0.8529E+02    -0.8501E+02    -0.8468E+02    -0.8432E+02    -0.8390E+02    -0.8343E+02    -0.8290E+02    -0.8230E+02    -0.8161E+02    -0.8084E+02    -0.7997E+02    -0.7899E+02    -0.7789E+02    -0.7666E+02    -0.7531E+02    -0.7382E+02    -0.7220E+02    -0.7046E+02    -0.6862E+02    -0.6669E+02    -0.6471E+02    -0.6270E+02    -0.6070E+02    -0.5874E+02    -0.5687E+02    -0.5512E+02    -0.5352E+02    -0.5211E+02    -0.5092E+02    -0.4997E+02    -0.4928E+02    -0.4886E+02    -0.4872E+02    -0.4886E+02    -0.4928E+02    -0.4998E+02    -0.5094E+02    -0.5213E+02    -0.5355E+02    -0.5514E+02    -0.5690E+02    -0.5877E+02    -0.6073E+02    -0.6273E+02    -0.6474E+02    -0.6673E+02    -0.6866E+02    -0.7050E+02    -0.7224E+02    -0.7386E+02    -0.7534E+02    -0.7670E+02    -0.7792E+02    -0.7902E+02    -0.8000E+02    -0.8087E+02    -0.8164E+02    -0.8233E+02    -0.8293E+02    -0.8346E+02    -0.8393E+02    -0.8434E+02    -0.8471E+02    -0.8503E+02    -0.8531E+02    -0.8557E+02    -0.8579E+02    -0.8598E+02    -0.8616E+02    -0.8631E+02    -0.8644E+02    -0.8656E+02    -0.8667E+02    -0.8676E+02    -0.8684E+02    -0.8691E+02    -0.8697E+02    -0.8702E+02    -0.8706E+02    -0.8709E+02    -0.8712E+02    -0.8713E+02    -0.8713E+02
    -0.8700E+02    -0.8700E+02    -0.8698E+02    -0.8695E+02    -0.8690E+02    -0.8684E+02    -0.8677E+02    -0.8668E+02    -0.8659E+02    -0.8648E+02    -0.8636E+02    -0.8623E+02    -0.8608E+02    -0.8592E+02    -0.8573E+02    -0.8553E+02    -0.8530E+02    -0.8505E+02    -0.8477E+02    -0.8446E+02    -0.8411E+02    -0.8372E+02    -0.8329E+02    -0.8281E+02    -0.8228E+02    -0.8169E+02    -0.8103E+02    -0.8029E+02    -0.7948E+02    -0.7859E+02    -0.7761E+02    -0.7653E+02    -0.7537E+02    -0.7412E+02    -0.7279E+02    -0.7139E+02    -0.6993E+02    -0.6844E+02    -0.6692E+02    -0.6542E+02    -0.6395E+02    -0.6253E+02    -0.6121E+02    -0.6001E+02    -0.5894E+02    -0.5804E+02    -0.5732E+02    -0.5679E+02    -0.5647E+02    -0.5636E+02    -0.5647E+02    -0.5680E+02    -0.5733E+02    -0.5805E+02    -0.5896E+02    -0.6003E+02    -0.6123E+02    -0.6256E+02    -0.6397E+02    -0.6544E+02    -0.6695E+02    -0.6846E+02    -0.6996E+02    -0.7142E+02    -0.7282E+02    -0.7415E+02    -0.7540E+02    -0.7656E+02    -0.7763E+02    -0.7861E+02    -0.7951E+02    -0.8032E+02    -0.8105E+02    -0.8171E+02    -0.8230E+02    -0.8283E+02    -0.8331E+02    -0.8374E+02    -0.8413E+02    -0.8447E+02    -0.8478E+02    -0.8506E+02    -0.8531E+02    -0.8554E+02    -0.8574E+02    -0.8592E+02    -0.8608E+02    -0.8623E+02    -0.8636E+02    -0.8648E+02    -0.8659E+02    -0.8668E+02    -0.8677E+02    -0.8684E+02    -0.8690E+02    -0.8696E+02    -0.8700E+02    -0.8703E+02    -0.8705E+02    -0.8705E+02
    -0.8694E+02    -0.8694E+02    -0.8691E+02    -0.8687E+02    -0.8682E+02    -0.8675E+02    -0.8666E+02    -0.8657E+02    -0.8646E+02    -0.8635E+02    -0.8622E+02    -0.8607E+02    -0.8592E+02    -0.8575E+02    -0.8556E+02    -0.8535E+02    -0.8513E+02    -0.8488E+02    -0.8461E+02    -0.8432E+02    -0.8399E+02    -0.8363E+02    -0.8324E+02    -0.8281E+02    -0.8234E+02    -0.8183E+02    -0.8126E+02    -0.8065E+02    -0.7998E+02    -0.7925E+02    -0.7846E+02    -0.7761E+02    -0.7670E+02    -0.7574E+02    -0.7472E+02    -0.7366E+02    -0.7257E+02    -0.7145E+02    -0.7033E+02    -0.6921E+02    -0.6812E+02    -0.6708E+02    -0.6610E+02    -0.6521E+02    -0.6442E+02    -0.6375E+02    -0.6322E+02    -0.6283E+02    -0.6259E+02    -0.6251E+02    -0.6259E+02    -0.6283E+02    -0.6322E+02    -0.6376E+02    -0.6443E+02    -0.6522E+02    -0.6611E+02    -0.6709E+02    -0.6814E+02    -0.6923E+02    -0.7034E+02    -0.7147E+02    -0.7259E+02    -0.7368E+02    -0.7474E+02    -0.7576E+02    -0.7672E+02    -0.7763E+02    -0.7848E+02    -0.7926E+02    -0.7999E+02    -0.8066E+02    -0.8128E+02    -0.8184E+02    -0.8235E+02    -0.8282E+02    -0.8325E+02    -0.8364E+02    -0.8400E+02    -0.8432E+02    -0.8461E+02    -0.8488E+02    -0.8513E+02    -0.8535E+02    -0.8556E+02    -0.8574E+02    -0.8591E+02    -0.8606E+02    -0.8621E+02    -0.8633E+02    -0.8645E+02    -0.8656E+02    -0.8665E+02    -0.8674E+02    -0.8681E+02    -0.8687E+02    -0.8692E+02    -0.8696E+02    -0.8698E+02    -0.8698E+02
    -0.8688E+02    -0.8688E+02    -0.8686E+02    -0.8681E+02    -0.8675E+02    -0.8667E+02    -0.8658E+02    -0.8648E+02    -0.8637E+02    -0.8625E+02    -0.8611E+02    -0.8596E+02    -0.8580E+02    -0.8563E+02    -0.8544E+02    -0.8524E+02    -0.8502E+02    -0.8478E+02    -0.8452E+02    -0.8424E+02    -0.8394E+02    -0.8361E+02    -0.8326E+02    -0.8288E+02    -0.8246E+02    -0.8201E+02    -0.8153E+02    -0.8101E+02    -0.8046E+02    -0.7986E+02    -0.7922E+02    -0.7855E+02    -0.7783E+02    -0.7709E+02    -0.7631E+02    -0.7550E+02    -0.7468E+02    -0.7384E+02    -0.7301E+02    -0.7218E+02    -0.7138E+02    -0.7062E+02    -0.6991E+02    -0.6926E+02    -0.6868E+02    -0.6820E+02    -0.6781E+02    -0.6752E+02    -0.6735E+02    -0.6729E+02    -0.6735E+02    -0.6753E+02    -0.6781E+02    -0.6820E+02    -0.6869E+02    -0.6926E+02    -0.6991E+02    -0.7063E+02    -0.7139E+02    -0.7219E+02    -0.7302E+02    -0.7385E+02    -0.7469E+02    -0.7551E+02    -0.7632E+02    -0.7710E+02    -0.7784E+02    -0.7856E+02    -0.7923E+02    -0.7987E+02    -0.8046E+02    -0.8102E+02    -0.8154E+02    -0.8202E+02    -0.8246E+02    -0.8288E+02    -0.8326E+02    -0.8361E+02    -0.8394E+02    -0.8424E+02    -0.8451E+02    -0.8477E+02    -0.8501E+02    -0.8523E+02    -0.8543E+02    -0.8561E+02    -0.8578E+02    -0.8594E+02    -0.8609E+02    -0.8622E+02    -0.8635E+02    -0.8646E+02    -0.8656E+02    -0.8665E+02    -0.8674E+02    -0.8681E+02    -0.8686E+02    -0.8690E+02    -0.8693E+02    -0.8693E+02
    -0.8684E+02    -0.8684E+02    -0.8682E+02    -0.8677E+02    -0.8670E+02    -0.8662E+02    -0.8653E+02    -0.8642E+02    -0.8630E+02    -0.8618E+02    -0.8604E+02    -0.8589E+02    -0.8573E+02    -0.8555E+02    -0.8537E+02    -0.8517E+02    -0.8496E+02    -0.8473E+02    -0.8449E+02    -0.8423E+02    -0.8395E+02    -0.8365E+02    -0.8333E+02    -0.8299E+02    -0.8262E+02    -0.8223E+02    -0.8182E+02    -0.8138E+02    -0.8091E+02    -0.8042E+02    -0.7990E+02    -0.7936E+02    -0.7879E+02    -0.7820E+02    -0.7760E+02    -0.7698E+02    -0.7635E+02    -0.7572E+02    -0.7510E+02    -0.7449E+02    -0.7390E+02    -0.7334E+02    -0.7282E+02    -0.7234E+02    -0.7193E+02    -0.7157E+02    -0.7129E+02    -0.7109E+02    -0.7096E+02    -0.7092E+02    -0.7096E+02    -0.7109E+02    -0.7130E+02    -0.7158E+02    -0.7193E+02    -0.7235E+02    -0.7282E+02    -0.7334E+02    -0.7390E+02    -0.7449E+02    -0.7510E+02    -0.7573E+02    -0.7636E+02    -0.7698E+02    -0.7760E+02    -0.7821E+02    -0.7879E+02    -0.7936E+02    -0.7990E+02    -0.8042E+02    -0.8091E+02    -0.8138E+02    -0.8181E+02    -0.8223E+02    -0.8262E+02    -0.8298E+02    -0.8332E+02    -0.8364E+02    -0.8394E+02    -0.8421E+02    -0.8447E+02    -0.8471E+02    -0.8494E+02    -0.8515E+02    -0.8535E+02    -0.8553E+02    -0.8570E+02    -0.8586E+02    -0.8601E+02    -0.8615E+02    -0.8627E+02    -0.8639E+02    -0.8650E+02    -0.8660E+02    -0.8668E+02    -0.8676E+02    -0.8682E+02    -0.8686E+02    -0.8689E+02    -0.8689E+02
    -0.8682E+02    -0.8682E+02    -0.8679E+02    -0.8674E+02    -0.8667E+02    -0.8659E+02    -0.8649E+02    -0.8638E+02    -0.8626E+02    -0.8613E+02    -0.8599E+02    -0.8584E+02    -0.8569E+02    -0.8552E+02    -0.8534E+02    -0.8514E+02    -0.8494E+02    -0.8473E+02    -0.8450E+02    -0.8425E+02    -0.8400E+02    -0.8372E+02    -0.8344E+02    -0.8313E+02    -0.8281E+02    -0.8247E+02    -0.8211E+02    -0.8174E+02    -0.8134E+02    -0.8093E+02    -0.8051E+02    -0.8006E+02    -0.7961E+02    -0.7914E+02    -0.7866E+02    -0.7818E+02    -0.7770E+02    -0.7722E+02    -0.7674E+02    -0.7628E+02    -0.7584E+02    -0.7542E+02    -0.7504E+02    -0.7469E+02    -0.7438E+02    -0.7413E+02    -0.7392E+02    -0.7377E+02    -0.7368E+02    -0.7365E+02    -0.7368E+02    -0.7377E+02    -0.7392E+02    -0.7413E+02    -0.7439E+02    -0.7469E+02    -0.7504E+02    -0.7542E+02    -0.7584E+02    -0.7628E+02    -0.7674E+02    -0.7722E+02    -0.7770E+02    -0.7818E+02    -0.7866E+02    -0.7914E+02    -0.7960E+02    -0.8006E+02    -0.8050E+02    -0.8093E+02    -0.8134E+02    -0.8173E+02    -0.8210E+02    -0.8246E+02    -0.8280E+02    -0.8312E+02    -0.8342E+02    -0.8371E+02    -0.8398E+02    -0.8423E+02    -0.8447E+02    -0.8470E+02    -0.8492E+02    -0.8512E+02    -0.8531E+02    -0.8548E+02    -0.8565E+02    -0.8581E+02    -0.8596E+02    -0.8610E+02    -0.8622E+02    -0.8634E+02    -0.8645E+02    -0.8656E+02    -0.8664E+02    -0.8672E+02    -0.8679E+02    -0.8683E+02    -0.8686E+02    -0.8686E+02
    -0.8680E+02    -0.8680E+02    -0.8677E+02    -0.8672E+02    -0.8665E+02    -0.8657E+02    -0.8647E+02    -0.8636E+02    -0.8624E+02    -0.8611E+02    -0.8597E+02    -0.8583E+02    -0.8567E+02    -0.8551E+02    -0.8533E+02    -0.8515E+02    -0.8496E+02    -0.8475E+02    -0.8454E+02    -0.8432E+02    -0.8408E+02    -0.8383E+02    -0.8357E+02    -0.8330E+02    -0.8302E+02    -0.8272E+02    -0.8241E+02    -0.8209E+02    -0.8175E+02    -0.8141E+02    -0.8105E+02    -0.8069E+02    -0.8031E+02    -0.7994E+02    -0.7955E+02    -0.7917E+02    -0.7879E+02    -0.7842E+02    -0.7805E+02    -0.7770E+02    -0.7736E+02    -0.7704E+02    -0.7675E+02    -0.7649E+02    -0.7626E+02    -0.7607E+02    -0.7592E+02    -0.7581E+02    -0.7574E+02    -0.7572E+02    -0.7574E+02    -0.7581E+02    -0.7592E+02    -0.7607E+02    -0.7626E+02    -0.7649E+02    -0.7675E+02    -0.7704E+02    -0.7736E+02    -0.7769E+02    -0.7805E+02    -0.7841E+02    -0.7879E+02    -0.7917E+02    -0.7955E+02    -0.7993E+02    -0.8031E+02    -0.8068E+02    -0.8104E+02    -0.8140E+02    -0.8174E+02    -0.8207E+02    -0.8239E+02    -0.8270E+02    -0.8300E+02    -0.8328E+02    -0.8355E+02    -0.8381E+02    -0.8406E+02    -0.8429E+02    -0.8451E+02    -0.8473E+02    -0.8493E+02    -0.8512E+02    -0.8530E+02    -0.8547E+02    -0.8563E+02    -0.8579E+02    -0.8593E+02    -0.8607E+02    -0.8620E+02    -0.8632E+02    -0.8643E+02    -0.8653E+02    -0.8662E+02    -0.8670E+02    -0.8677E+02    -0.8681E+02    -0.8684E+02    -0.8684E+02
    -0.8680E+02    -0.8680E+02    -0.8677E+02    -0.8672E+02    -0.8665E+02    -0.8656E+02    -0.8646E+02    -0.8636E+02    -0.8624E+02    -0.8611E+02    -0.8598E+02    -0.8583E+02    -0.8568E+02    -0.8552E+02    -0.8536E+02    -0.8518E+02    -0.8500E+02    -0.8481E+02    -0.8461E+02    -0.8441E+02    -0.8419E+02    -0.8396E+02    -0.8373E+02    -0.8349E+02    -0.8323E+02    -0.8297E+02    -0.8270E+02    -0.8242E+02    -0.8214E+02    -0.8184E+02    -0.8154E+02    -0.8124E+02    -0.8093E+02    -0.8062E+02    -0.8031E+02    -0.8000E+02    -0.7970E+02    -0.7940E+02    -0.7911E+02    -0.7883E+02    -0.7857E+02    -0.7833E+02    -0.7810E+02    -0.7790E+02    -0.7773E+02    -0.7758E+02    -0.7747E+02    -0.7738E+02    -0.7733E+02    -0.7731E+02    -0.7733E+02    -0.7738E+02    -0.7747E+02    -0.7758E+02    -0.7773E+02    -0.7790E+02    -0.7810E+02    -0.7832E+02    -0.7857E+02    -0.7883E+02    -0.7911E+02    -0.7939E+02    -0.7969E+02    -0.7999E+02    -0.8030E+02    -0.8061E+02    -0.8092E+02    -0.8123E+02    -0.8153E+02    -0.8183E+02    -0.8212E+02    -0.8241E+02    -0.8268E+02    -0.8295E+02    -0.8321E+02    -0.8346E+02    -0.8370E+02    -0.8394E+02    -0.8416E+02    -0.8438E+02    -0.8458E+02    -0.8478E+02    -0.8497E+02    -0.8515E+02    -0.8532E+02    -0.8548E+02    -0.8564E+02    -0.8579E+02    -0.8593E+02    -0.8606E+02    -0.8619E+02    -0.8631E+02    -0.8642E+02    -0.8652E+02    -0.8661E+02    -0.8669E+02    -0.8676E+02    -0.8680E+02    -0.8683E+02    -0.8683E+02
    -0.8680E+02    -0.8680E+02    -0.8677E+02    -0.8672E+02    -0.8665E+02    -0.8657E+02    -0.8647E+02    -0.8636E+02    -0.8625E+02    -0.8612E+02    -0.8599E+02    -0.8586E+02    -0.8571E+02    -0.8556E+02    -0.8540E+02    -0.8524E+02    -0.8507E+02    -0.8489E+02    -0.8471E+02    -0.8451E+02    -0.8432E+02    -0.8411E+02    -0.8390E+02    -0.8368E+02    -0.8346E+02    -0.8323E+02    -0.8299E+02    -0.8275E+02    -0.8250E+02    -0.8225E+02    -0.8199E+02    -0.8174E+02    -0.8148E+02    -0.8122E+02    -0.8097E+02    -0.8071E+02    -0.8047E+02    -0.8022E+02    -0.7999E+02    -0.7977E+02    -0.7956E+02    -0.7937E+02    -0.7919E+02    -0.7904E+02    -0.7890E+02    -0.7879E+02    -0.7870E+02    -0.7863E+02    -0.7859E+02    -0.7858E+02    -0.7859E+02    -0.7863E+02    -0.7869E+02    -0.7878E+02    -0.7890E+02    -0.7903E+02    -0.7919E+02    -0.7936E+02    -0.7956E+02    -0.7976E+02    -0.7998E+02    -0.8022E+02    -0.8046E+02    -0.8070E+02    -0.8095E+02    -0.8121E+02    -0.8147E+02    -0.8172E+02    -0.8198E+02    -0.8223E+02    -0.8248E+02    -0.8273E+02    -0.8297E+02    -0.8320E+02    -0.8343E+02    -0.8365E+02    -0.8387E+02    -0.8408E+02    -0.8428E+02    -0.8448E+02    -0.8467E+02    -0.8485E+02    -0.8503E+02    -0.8520E+02    -0.8536E+02    -0.8551E+02    -0.8566E+02    -0.8581E+02    -0.8594E+02    -0.8607E+02    -0.8620E+02    -0.8631E+02    -0.8642E+02    -0.8652E+02    -0.8661E+02    -0.8669E+02    -0.8676E+02    -0.8680E+02    -0.8683E+02    -0.8683E+02
    -0.8680E+02    -0.8680E+02    -0.8678E+02    -0.8673E+02    -0.8666E+02    -0.8658E+02    -0.8648E+02    -0.8638E+02    -0.8627E+02    -0.8615E+02    -0.8602E+02    -0.8589E+02    -0.8575E+02    -0.8561E+02    -0.8546E+02    -0.8531E+02    -0.8515E+02    -0.8498E+02    -0.8481E+02    -0.8464E+02    -0.8445E+02    -0.8427E+02    -0.8408E+02    -0.8388E+02    -0.8368E+02    -0.8348E+02    -0.8327E+02    -0.8306E+02    -0.8284E+02    -0.8263E+02    -0.8241E+02    -0.8219E+02    -0.8197E+02    -0.8175E+02    -0.8154E+02    -0.8133E+02    -0.8113E+02    -0.8093E+02    -0.8074E+02    -0.8056E+02    -0.8039E+02    -0.8023E+02    -0.8009E+02    -0.7997E+02    -0.7986E+02    -0.7977E+02    -0.7970E+02    -0.7964E+02    -0.7961E+02    -0.7960E+02    -0.7961E+02    -0.7964E+02    -0.7969E+02    -0.7977E+02    -0.7986E+02    -0.7996E+02    -0.8009E+02    -0.8023E+02    -0.8038E+02    -0.8055E+02    -0.8073E+02    -0.8092E+02    -0.8111E+02    -0.8132E+02    -0.8153E+02    -0.8174E+02    -0.8196E+02    -0.8217E+02    -0.8239E+02    -0.8261E+02    -0.8282E+02    -0.8303E+02    -0.8324E+02    -0.8345E+02    -0.8365E+02    -0.8385E+02    -0.8405E+02    -0.8424E+02    -0.8442E+02    -0.8460E+02    -0.8477E+02    -0.8494E+02    -0.8510E+02    -0.8526E+02    -0.8541E+02    -0.8556E+02    -0.8570E+02    -0.8584E+02    -0.8597E+02    -0.8610E+02    -0.8621E+02    -0.8633E+02    -0.8643E+02    -0.8653E+02    -0.8662E+02    -0.8670E+02    -0.8676E+02    -0.8681E+02    -0.8683E+02    -0.8683E+02
    -0.8682E+02    -0.8682E+02    -0.8679E+02    -0.8674E+02    -0.8668E+02    -0.8660E+02    -0.8651E+02    -0.8641E+02    -0.8630E+02    -0.8618E+02    -0.8606E+02    -0.8594E+02    -0.8581E+02    -0.8567E+02    -0.8553E+02    -0.8539E+02    -0.8524E+02    -0.8509E+02    -0.8493E+02    -0.8477E+02    -0.8460E+02    -0.8443E+02    -0.8426E+02    -0.8408E+02    -0.8390E+02    -0.8372E+02    -0.8354E+02    -0.8335E+02    -0.8317E+02    -0.8298E+02    -0.8279E+02    -0.8260E+02    -0.8242E+02    -0.8223E+02    -0.8205E+02    -0.8187E+02    -0.8170E+02    -0.8154E+02    -0.8138E+02    -0.8123E+02    -0.8109E+02    -0.8097E+02    -0.8085E+02    -0.8075E+02    -0.8066E+02    -0.8059E+02    -0.8053E+02    -0.8049E+02    -0.8046E+02    -0.8045E+02    -0.8046E+02    -0.8049E+02    -0.8053E+02    -0.8058E+02    -0.8066E+02    -0.8074E+02    -0.8085E+02    -0.8096E+02    -0.8109E+02    -0.8122E+02    -0.8137E+02    -0.8153E+02    -0.8169E+02    -0.8186E+02    -0.8204E+02    -0.8221E+02    -0.8240E+02    -0.8258E+02    -0.8277E+02    -0.8296E+02    -0.8314E+02    -0.8333E+02    -0.8351E+02    -0.8369E+02    -0.8387E+02    -0.8405E+02    -0.8423E+02    -0.8440E+02    -0.8456E+02    -0.8473E+02    -0.8489E+02    -0.8504E+02    -0.8519E+02    -0.8534E+02    -0.8548E+02    -0.8562E+02    -0.8575E+02    -0.8588E+02    -0.8601E+02    -0.8613E+02    -0.8624E+02    -0.8635E+02    -0.8645E+02    -0.8655E+02    -0.8663E+02    -0.8671E+02    -0.8677E+02    -0.8682E+02    -0.8684E+02    -0.8684E+02
    -0.8683E+02    -0.8683E+02    -0.8681E+02    -0.8676E+02    -0.8670E+02    -0.8662E+02    -0.8653E+02    -0.8644E+02    -0.8634E+02    -0.8623E+02    -0.8611E+02    -0.8599E+02    -0.8587E+02    -0.8574E+02    -0.8561E+02    -0.8548E+02    -0.8534E+02    -0.8520E+02    -0.8505E+02    -0.8490E+02    -0.8475E+02    -0.8460E+02    -0.8444E+02    -0.8428E+02    -0.8412E+02    -0.8396E+02    -0.8380E+02    -0.8363E+02    -0.8347E+02    -0.8331E+02    -0.8314E+02    -0.8298E+02    -0.8282E+02    -0.8266E+02    -0.8251E+02    -0.8236E+02    -0.8221E+02    -0.8207E+02    -0.8194E+02    -0.8182E+02    -0.8170E+02    -0.8160E+02    -0.8150E+02    -0.8142E+02    -0.8134E+02    -0.8128E+02    -0.8124E+02    -0.8120E+02    -0.8118E+02    -0.8117E+02    -0.8118E+02    -0.8120E+02    -0.8123E+02    -0.8128E+02    -0.8134E+02    -0.8141E+02    -0.8149E+02    -0.8159E+02    -0.8169E+02    -0.8181E+02    -0.8193E+02    -0.8206E+02    -0.8220E+02    -0.8234E+02    -0.8249E+02    -0.8264E+02    -0.8280E+02    -0.8296E+02    -0.8312E+02    -0.8328E+02    -0.8344E+02    -0.8361E+02    -0.8377E+02    -0.8393E+02    -0.8409E+02    -0.8425E+02    -0.8441E+02    -0.8456E+02    -0.8471E+02    -0.8486E+02    -0.8501E+02    -0.8515E+02    -0.8529E+02    -0.8543E+02    -0.8556E+02    -0.8569E+02    -0.8582E+02    -0.8594E+02    -0.8606E+02    -0.8617E+02    -0.8628E+02    -0.8638E+02    -0.8648E+02    -0.8657E+02    -0.8665E+02    -0.8673E+02    -0.8679E+02    -0.8683E+02    -0.8686E+02    -0.8686E+02
    -0.8685E+02    -0.8685E+02    -0.8683E+02    -0.8678E+02    -0.8672E+02    -0.8665E+02    -0.8657E+02    -0.8648E+02    -0.8638E+02    -0.8627E+02    -0.8617E+02    -0.8605E+02    -0.8594E+02    -0.8582E+02    -0.8569E+02    -0.8557E+02    -0.8544E+02    -0.8531E+02    -0.8518E+02    -0.8504E+02    -0.8490E+02    -0.8476E+02    -0.8462E+02    -0.8448E+02    -0.8434E+02    -0.8419E+02    -0.8405E+02    -0.8390E+02    -0.8376E+02    -0.8361E+02    -0.8347E+02    -0.8333E+02    -0.8319E+02    -0.8305E+02    -0.8292E+02    -0.8279E+02    -0.8267E+02    -0.8255E+02    -0.8244E+02    -0.8233E+02    -0.8224E+02    -0.8215E+02    -0.8207E+02    -0.8200E+02    -0.8194E+02    -0.8188E+02    -0.8185E+02    -0.8182E+02    -0.8180E+02    -0.8179E+02    -0.8180E+02    -0.8181E+02    -0.8184E+02    -0.8188E+02    -0.8193E+02    -0.8199E+02    -0.8206E+02    -0.8214E+02    -0.8223E+02    -0.8232E+02    -0.8243E+02    -0.8254E+02    -0.8265E+02    -0.8278E+02    -0.8290E+02    -0.8303E+02    -0.8317E+02    -0.8331E+02    -0.8345E+02    -0.8359E+02    -0.8373E+02    -0.8387E+02    -0.8402E+02    -0.8416E+02    -0.8430E+02    -0.8445E+02    -0.8459E+02    -0.8473E+02    -0.8486E+02    -0.8500E+02    -0.8513E+02    -0.8526E+02    -0.8539E+02    -0.8552E+02    -0.8564E+02    -0.8576E+02    -0.8588E+02    -0.8600E+02    -0.8611E+02    -0.8622E+02    -0.8632E+02    -0.8642E+02    -0.8651E+02    -0.8660E+02    -0.8668E+02    -0.8675E+02    -0.8681E+02    -0.8685E+02    -0.8687E+02    -0.8687E+02
    -0.8687E+02    -0.8687E+02    -0.8685E+02    -0.8681E+02    -0.8675E+02    -0.8668E+02    -0.8660E+02    -0.8651E+02    -0.8642E+02    -0.8632E+02    -0.8622E+02    -0.8612E+02    -0.8601E+02    -0.8590E+02    -0.8578E+02    -0.8567E+02    -0.8555E+02    -0.8543E+02    -0.8530E+02    -0.8518E+02    -0.8505E+02    -0.8493E+02    -0.8480E+02    -0.8467E+02    -0.8454E+02    -0.8441E+02    -0.8428E+02    -0.8415E+02    -0.8402E+02    -0.8390E+02    -0.8377E+02    -0.8365E+02    -0.8353E+02    -0.8341E+02    -0.8329E+02    -0.8318E+02    -0.8308E+02    -0.8298E+02    -0.8288E+02    -0.8279E+02    -0.8271E+02    -0.8263E+02    -0.8256E+02    -0.8250E+02    -0.8245E+02    -0.8241E+02    -0.8238E+02    -0.8235E+02    -0.8234E+02    -0.8233E+02    -0.8234E+02    -0.8235E+02    -0.8237E+02    -0.8241E+02    -0.8245E+02    -0.8250E+02    -0.8256E+02    -0.8262E+02    -0.8270E+02    -0.8278E+02    -0.8287E+02    -0.8296E+02    -0.8306E+02    -0.8317E+02    -0.8328E+02    -0.8339E+02    -0.8351E+02    -0.8363E+02    -0.8375E+02    -0.8387E+02    -0.8400E+02    -0.8412E+02    -0.8425E+02    -0.8438E+02    -0.8451E+02    -0.8464E+02    -0.8476E+02    -0.8489E+02    -0.8501E+02    -0.8514E+02    -0.8526E+02    -0.8538E+02    -0.8550E+02    -0.8562E+02    -0.8573E+02    -0.8584E+02    -0.8595E+02    -0.8606E+02    -0.8617E+02    -0.8627E+02    -0.8637E+02    -0.8646E+02    -0.8655E+02    -0.8663E+02    -0.8671E+02    -0.8677E+02    -0.8683E+02    -0.8687E+02    -0.8689E+02    -0.8689E+02
    -0.8690E+02    -0.8690E+02    -0.8687E+02    -0.8683E+02    -0.8678E+02    -0.8671E+02    -0.8664E+02    -0.8656E+02    -0.8647E+02    -0.8638E+02    -0.8628E+02    -0.8618E+02    -0.8608E+02    -0.8598E+02    -0.8587E+02    -0.8576E+02    -0.8565E+02    -0.8554E+02    -0.8543E+02    -0.8532E+02    -0.8520E+02    -0.8509E+02    -0.8497E+02    -0.8485E+02    -0.8474E+02    -0.8462E+02    -0.8451E+02    -0.8439E+02    -0.8428E+02    -0.8416E+02    -0.8405E+02    -0.8394E+02    -0.8384E+02    -0.8374E+02    -0.8364E+02    -0.8354E+02    -0.8345E+02    -0.8336E+02    -0.8328E+02    -0.8320E+02    -0.8313E+02    -0.8307E+02    -0.8301E+02    -0.8296E+02    -0.8291E+02    -0.8288E+02    -0.8285E+02    -0.8283E+02    -0.8281E+02    -0.8281E+02    -0.8281E+02    -0.8282E+02    -0.8284E+02    -0.8287E+02    -0.8291E+02    -0.8295E+02    -0.8300E+02    -0.8306E+02    -0.8312E+02    -0.8319E+02    -0.8326E+02    -0.8335E+02    -0.8343E+02    -0.8352E+02    -0.8362E+02    -0.8372E+02    -0.8382E+02    -0.8392E+02    -0.8403E+02    -0.8414E+02    -0.8425E+02    -0.8436E+02    -0.8448E+02    -0.8459E+02    -0.8470E+02    -0.8482E+02    -0.8493E+02    -0.8505E+02    -0.8516E+02    -0.8527E+02    -0.8539E+02    -0.8550E+02    -0.8561E+02    -0.8571E+02    -0.8582E+02    -0.8593E+02    -0.8603E+02    -0.8613E+02    -0.8623E+02    -0.8632E+02    -0.8641E+02    -0.8650E+02    -0.8659E+02    -0.8667E+02    -0.8674E+02    -0.8680E+02    -0.8685E+02    -0.8689E+02    -0.8691E+02    -0.8691E+02
    -0.8692E+02    -0.8692E+02    -0.8690E+02    -0.8686E+02    -0.8681E+02    -0.8675E+02    -0.8668E+02    -0.8660E+02    -0.8652E+02    -0.8643E+02    -0.8634E+02    -0.8625E+02    -0.8616E+02    -0.8606E+02    -0.8596E+02    -0.8586E+02    -0.8576E+02    -0.8566E+02    -0.8555E+02    -0.8545E+02    -0.8535E+02    -0.8524E+02    -0.8514E+02    -0.8503E+02    -0.8493E+02    -0.8482E+02    -0.8472E+02    -0.8461E+02    -0.8451E+02    -0.8441E+02    -0.8432E+02    -0.8422E+02    -0.8413E+02    -0.8404E+02    -0.8395E+02    -0.8386E+02    -0.8378E+02    -0.8371E+02    -0.8364E+02    -0.8357E+02    -0.8351E+02    -0.8345E+02    -0.8340E+02    -0.8336E+02    -0.8332E+02    -0.8329E+02    -0.8327E+02    -0.8325E+02    -0.8324E+02    -0.8323E+02    -0.8324E+02    -0.8325E+02    -0.8326E+02    -0.8329E+02    -0.8332E+02    -0.8335E+02    -0.8340E+02    -0.8344E+02    -0.8350E+02    -0.8356E+02    -0.8362E+02    -0.8369E+02    -0.8377E+02    -0.8385E+02    -0.8393E+02    -0.8402E+02    -0.8411E+02    -0.8420E+02    -0.8429E+02    -0.8439E+02    -0.8449E+02    -0.8459E+02    -0.8469E+02    -0.8479E+02    -0.8489E+02    -0.8500E+02    -0.8510E+02    -0.8520E+02    -0.8531E+02    -0.8541E+02    -0.8551E+02    -0.8561E+02    -0.8571E+02    -0.8581E+02    -0.8591E+02    -0.8601E+02    -0.8610E+02    -0.8620E+02    -0.8629E+02    -0.8638E+02    -0.8646E+02    -0.8655E+02    -0.8663E+02    -0.8670E+02    -0.8677E+02    -0.8683E+02    -0.8688E+02    -0.8691E+02    -0.8693E+02    -0.8693E+02
    -0.8694E+02    -0.8694E+02    -0.8692E+02    -0.8689E+02    -0.8684E+02    -0.8678E+02    -0.8672E+02    -0.8664E+02    -0.8657E+02    -0.8649E+02    -0.8640E+02    -0.8632E+02    -0.8623E+02    -0.8614E+02    -0.8605E+02    -0.8596E+02    -0.8586E+02    -0.8577E+02    -0.8568E+02    -0.8558E+02    -0.8548E+02    -0.8539E+02    -0.8529E+02    -0.8520E+02    -0.8510E+02    -0.8501E+02    -0.8492E+02    -0.8483E+02    -0.8474E+02    -0.8465E+02    -0.8456E+02    -0.8448E+02    -0.8439E+02    -0.8431E+02    -0.8424E+02    -0.8416E+02    -0.8409E+02    -0.8403E+02    -0.8396E+02    -0.8391E+02    -0.8385E+02    -0.8380E+02    -0.8376E+02    -0.8372E+02    -0.8369E+02    -0.8366E+02    -0.8364E+02    -0.8363E+02    -0.8362E+02    -0.8361E+02    -0.8362E+02    -0.8362E+02    -0.8364E+02    -0.8366E+02    -0.8368E+02    -0.8372E+02    -0.8375E+02    -0.8380E+02    -0.8384E+02    -0.8389E+02    -0.8395E+02    -0.8401E+02    -0.8408E+02    -0.8415E+02    -0.8422E+02    -0.8429E+02    -0.8437E+02    -0.8445E+02    -0.8454E+02    -0.8462E+02    -0.8471E+02    -0.8480E+02    -0.8489E+02    -0.8498E+02    -0.8507E+02    -0.8517E+02    -0.8526E+02    -0.8535E+02    -0.8545E+02    -0.8554E+02    -0.8563E+02    -0.8573E+02    -0.8582E+02    -0.8591E+02    -0.8600E+02    -0.8609E+02    -0.8618E+02    -0.8627E+02    -0.8635E+02    -0.8644E+02    -0.8652E+02    -0.8659E+02    -0.8667E+02    -0.8674E+02    -0.8680E+02    -0.8686E+02    -0.8690E+02    -0.8694E+02    -0.8696E+02    -0.8696E+02
    -0.8697E+02    -0.8697E+02    -0.8695E+02    -0.8691E+02    -0.8687E+02    -0.8682E+02    -0.8675E+02    -0.8669E+02    -0.8662E+02    -0.8654E+02    -0.8646E+02    -0.8638E+02    -0.8630E+02    -0.8622E+02    -0.8614E+02    -0.8605E+02    -0.8597E+02    -0.8588E+02    -0.8579E+02    -0.8571E+02    -0.8562E+02    -0.8553E+02    -0.8545E+02    -0.8536E+02    -0.8528E+02    -0.8519E+02    -0.8511E+02    -0.8503E+02    -0.8494E+02    -0.8487E+02    -0.8479E+02    -0.8471E+02    -0.8464E+02    -0.8457E+02    -0.8450E+02    -0.8444E+02    -0.8438E+02    -0.8432E+02    -0.8426E+02    -0.8421E+02    -0.8417E+02    -0.8412E+02    -0.8409E+02    -0.8405E+02    -0.8402E+02    -0.8400E+02    -0.8398E+02    -0.8397E+02    -0.8396E+02    -0.8396E+02    -0.8396E+02    -0.8397E+02    -0.8398E+02    -0.8400E+02    -0.8402E+02    -0.8405E+02    -0.8408E+02    -0.8411E+02    -0.8416E+02    -0.8420E+02    -0.8425E+02    -0.8430E+02    -0.8436E+02    -0.8442E+02    -0.8448E+02    -0.8455E+02    -0.8462E+02    -0.8469E+02    -0.8477E+02    -0.8484E+02    -0.8492E+02    -0.8500E+02    -0.8508E+02    -0.8516E+02    -0.8524E+02    -0.8533E+02    -0.8541E+02    -0.8550E+02    -0.8558E+02    -0.8567E+02    -0.8575E+02    -0.8584E+02    -0.8592E+02    -0.8601E+02    -0.8609E+02    -0.8617E+02    -0.8625E+02    -0.8634E+02    -0.8641E+02    -0.8649E+02    -0.8657E+02    -0.8664E+02    -0.8671E+02    -0.8677E+02    -0.8683E+02    -0.8688E+02    -0.8693E+02    -0.8696E+02    -0.8698E+02    -0.8698E+02
    -0.8699E+02    -0.8699E+02    -0.8697E+02    -0.8694E+02    -0.8690E+02    -0.8685E+02    -0.8679E+02    -0.8673E+02    -0.8667E+02    -0.8660E+02    -0.8652E+02    -0.8645E+02    -0.8638E+02    -0.8630E+02    -0.8622E+02    -0.8614E+02    -0.8607E+02    -0.8599E+02    -0.8591E+02    -0.8583E+02    -0.8575E+02    -0.8567E+02    -0.8559E+02    -0.8551E+02    -0.8544E+02    -0.8536E+02    -0.8529E+02    -0.8521E+02    -0.8514E+02    -0.8507E+02    -0.8500E+02    -0.8493E+02    -0.8487E+02    -0.8481E+02    -0.8475E+02    -0.8469E+02    -0.8464E+02    -0.8458E+02    -0.8454E+02    -0.8449E+02    -0.8445E+02    -0.8441E+02    -0.8438E+02    -0.8435E+02    -0.8433E+02    -0.8431E+02    -0.8429E+02    -0.8428E+02    -0.8427E+02    -0.8427E+02    -0.8427E+02    -0.8428E+02    -0.8429E+02    -0.8430E+02    -0.8432E+02    -0.8435E+02    -0.8437E+02    -0.8441E+02    -0.8444E+02    -0.8448E+02    -0.8452E+02    -0.8457E+02    -0.8462E+02    -0.8467E+02    -0.8473E+02    -0.8479E+02    -0.8485E+02    -0.8491E+02    -0.8498E+02    -0.8505E+02    -0.8512E+02    -0.8519E+02    -0.8526E+02    -0.8533E+02    -0.8541E+02    -0.8548E+02    -0.8556E+02    -0.8564E+02    -0.8571E+02    -0.8579E+02    -0.8587E+02    -0.8595E+02    -0.8602E+02    -0.8610E+02    -0.8618E+02    -0.8625E+02    -0.8633E+02    -0.8640E+02    -0.8648E+02    -0.8655E+02    -0.8662E+02    -0.8669E+02    -0.8675E+02    -0.8681E+02    -0.8686E+02    -0.8691E+02    -0.8695E+02    -0.8698E+02    -0.8700E+02    -0.8700E+02
    -0.8702E+02    -0.8702E+02    -0.8700E+02    -0.8697E+02    -0.8693E+02    -0.8688E+02    -0.8683E+02    -0.8677E+02    -0.8671E+02    -0.8665E+02    -0.8658E+02    -0.8652E+02    -0.8645E+02    -0.8638E+02    -0.8630E+02    -0.8623E+02    -0.8616E+02    -0.8609E+02    -0.8602E+02    -0.8595E+02    -0.8587E+02    -0.8580E+02    -0.8573E+02    -0.8566E+02    -0.8559E+02    -0.8552E+02    -0.8546E+02    -0.8539E+02    -0.8533E+02    -0.8526E+02    -0.8520E+02    -0.8514E+02    -0.8508E+02    -0.8503E+02    -0.8498E+02    -0.8493E+02    -0.8488E+02    -0.8483E+02    -0.8479E+02    -0.8475E+02    -0.8471E+02    -0.8468E+02    -0.8465E+02    -0.8463E+02    -0.8461E+02    -0.8459E+02    -0.8457E+02    -0.8456E+02    -0.8456E+02    -0.8455E+02    -0.8456E+02    -0.8456E+02    -0.8457E+02    -0.8458E+02    -0.8460E+02    -0.8462E+02    -0.8465E+02    -0.8467E+02    -0.8471E+02    -0.8474E+02    -0.8478E+02    -0.8482E+02    -0.8486E+02    -0.8491E+02    -0.8496E+02    -0.8501E+02    -0.8507E+02    -0.8512E+02    -0.8518E+02    -0.8524E+02    -0.8530E+02    -0.8537E+02    -0.8543E+02    -0.8550E+02    -0.8556E+02    -0.8563E+02    -0.8570E+02    -0.8577E+02    -0.8584E+02    -0.8591E+02    -0.8598E+02    -0.8605E+02    -0.8612E+02    -0.8619E+02    -0.8626E+02    -0.8633E+02    -0.8640E+02    -0.8647E+02    -0.8654E+02    -0.8660E+02    -0.8667E+02    -0.8673E+02    -0.8679E+02    -0.8685E+02    -0.8690E+02    -0.8694E+02    -0.8698E+02    -0.8701E+02    -0.8702E+02    -0.8702E+02
    -0.8704E+02    -0.8704E+02    -0.8702E+02    -0.8700E+02    -0.8696E+02    -0.8692E+02    -0.8687E+02    -0.8682E+02    -0.8676E+02    -0.8670E+02    -0.8664E+02    -0.8658E+02    -0.8651E+02    -0.8645E+02    -0.8639E+02    -0.8632E+02    -0.8625E+02    -0.8619E+02    -0.8612E+02    -0.8606E+02    -0.8599E+02    -0.8593E+02    -0.8586E+02    -0.8580E+02    -0.8574E+02    -0.8568E+02    -0.8562E+02    -0.8556E+02    -0.8550E+02    -0.8544E+02    -0.8539E+02    -0.8534E+02    -0.8528E+02    -0.8524E+02    -0.8519E+02    -0.8514E+02    -0.8510E+02    -0.8506E+02    -0.8502E+02    -0.8499E+02    -0.8496E+02    -0.8493E+02    -0.8490E+02    -0.8488E+02    -0.8486E+02    -0.8485E+02    -0.8483E+02    -0.8482E+02    -0.8482E+02    -0.8482E+02    -0.8482E+02    -0.8482E+02    -0.8483E+02    -0.8484E+02    -0.8486E+02    -0.8488E+02    -0.8490E+02    -0.8492E+02    -0.8495E+02    -0.8498E+02    -0.8501E+02    -0.8505E+02    -0.8509E+02    -0.8513E+02    -0.8517E+02    -0.8522E+02    -0.8527E+02    -0.8532E+02    -0.8537E+02    -0.8542E+02    -0.8548E+02    -0.8553E+02    -0.8559E+02    -0.8565E+02    -0.8571E+02    -0.8577E+02    -0.8583E+02    -0.8590E+02    -0.8596E+02    -0.8602E+02    -0.8609E+02    -0.8615E+02    -0.8622E+02    -0.8628E+02    -0.8635E+02    -0.8641E+02    -0.8647E+02    -0.8654E+02    -0.8660E+02    -0.8666E+02    -0.8672E+02    -0.8678E+02    -0.8683E+02    -0.8688E+02    -0.8693E+02    -0.8697E+02    -0.8701E+02    -0.8703E+02    -0.8705E+02    -0.8705E+02
    -0.8706E+02    -0.8706E+02    -0.8705E+02    -0.8702E+02    -0.8699E+02    -0.8695E+02    -0.8691E+02    -0.8686E+02    -0.8681E+02    -0.8675E+02    -0.8670E+02    -0.8664E+02    -0.8658E+02    -0.8652E+02    -0.8646E+02    -0.8640E+02    -0.8634E+02    -0.8628E+02    -0.8622E+02    -0.8617E+02    -0.8611E+02    -0.8605E+02    -0.8599E+02    -0.8593E+02    -0.8588E+02    -0.8582E+02    -0.8577E+02    -0.8572E+02    -0.8566E+02    -0.8561E+02    -0.8557E+02    -0.8552E+02    -0.8547E+02    -0.8543E+02    -0.8539E+02    -0.8535E+02    -0.8531E+02    -0.8527E+02    -0.8524E+02    -0.8521E+02    -0.8518E+02    -0.8516E+02    -0.8514E+02    -0.8512E+02    -0.8510E+02    -0.8509E+02    -0.8507E+02    -0.8507E+02    -0.8506E+02    -0.8506E+02    -0.8506E+02    -0.8506E+02    -0.8507E+02    -0.8508E+02    -0.8509E+02    -0.8511E+02    -0.8513E+02    -0.8515E+02    -0.8517E+02    -0.8520E+02    -0.8523E+02    -0.8526E+02    -0.8530E+02    -0.8533E+02    -0.8537E+02    -0.8541E+02    -0.8546E+02    -0.8550E+02    -0.8555E+02    -0.8559E+02    -0.8564E+02    -0.8569E+02    -0.8575E+02    -0.8580E+02    -0.8585E+02    -0.8591E+02    -0.8596E+02    -0.8602E+02    -0.8608E+02    -0.8613E+02    -0.8619E+02    -0.8625E+02    -0.8631E+02    -0.8637E+02    -0.8643E+02    -0.8648E+02    -0.8654E+02    -0.8660E+02    -0.8666E+02    -0.8671E+02    -0.8677E+02    -0.8682E+02    -0.8687E+02    -0.8692E+02    -0.8696E+02    -0.8700E+02    -0.8703E+02    -0.8706E+02    -0.8707E+02    -0.8707E+02
    -0.8708E+02    -0.8708E+02    -0.8707E+02    -0.8705E+02    -0.8702E+02    -0.8698E+02    -0.8694E+02    -0.8690E+02    -0.8685E+02    -0.8680E+02    -0.8675E+02    -0.8670E+02    -0.8665E+02    -0.8659E+02    -0.8654E+02    -0.8648E+02    -0.8643E+02    -0.8638E+02    -0.8632E+02    -0.8627E+02    -0.8622E+02    -0.8616E+02    -0.8611E+02    -0.8606E+02    -0.8601E+02    -0.8596E+02    -0.8591E+02    -0.8587E+02    -0.8582E+02    -0.8577E+02    -0.8573E+02    -0.8569E+02    -0.8565E+02    -0.8561E+02    -0.8557E+02    -0.8554E+02    -0.8550E+02    -0.8547E+02    -0.8544E+02    -0.8542E+02    -0.8539E+02    -0.8537E+02    -0.8535E+02    -0.8533E+02    -0.8532E+02    -0.8531E+02    -0.8530E+02    -0.8529E+02    -0.8529E+02    -0.8528E+02    -0.8528E+02    -0.8529E+02    -0.8529E+02    -0.8530E+02    -0.8531E+02    -0.8533E+02    -0.8534E+02    -0.8536E+02    -0.8539E+02    -0.8541E+02    -0.8543E+02    -0.8546E+02    -0.8549E+02    -0.8553E+02    -0.8556E+02    -0.8560E+02    -0.8563E+02    -0.8567E+02    -0.8571E+02    -0.8576E+02    -0.8580E+02    -0.8584E+02    -0.8589E+02    -0.8594E+02    -0.8599E+02    -0.8604E+02    -0.8609E+02    -0.8614E+02    -0.8619E+02    -0.8624E+02    -0.8629E+02    -0.8634E+02    -0.8640E+02    -0.8645E+02    -0.8650E+02    -0.8656E+02    -0.8661E+02    -0.8666E+02    -0.8671E+02    -0.8676E+02    -0.8681E+02    -0.8686E+02    -0.8691E+02    -0.8695E+02    -0.8699E+02    -0.8703E+02    -0.8706E+02    -0.8708E+02    -0.8709E+02    -0.8709E+02
    -0.8711E+02    -0.8711E+02    -0.8709E+02    -0.8707E+02    -0.8705E+02    -0.8701E+02    -0.8698E+02    -0.8694E+02    -0.8689E+02    -0.8685E+02    -0.8680E+02    -0.8676E+02    -0.8671E+02    -0.8666E+02    -0.8661E+02    -0.8656E+02    -0.8651E+02    -0.8646E+02    -0.8642E+02    -0.8637E+02    -0.8632E+02    -0.8627E+02    -0.8623E+02    -0.8618E+02    -0.8614E+02    -0.8609E+02    -0.8605E+02    -0.8601E+02    -0.8597E+02    -0.8593E+02    -0.8589E+02    -0.8585E+02    -0.8582E+02    -0.8578E+02    -0.8575E+02    -0.8572E+02    -0.8569E+02    -0.8566E+02    -0.8563E+02    -0.8561E+02    -0.8559E+02    -0.8557E+02    -0.8555E+02    -0.8554E+02    -0.8552E+02    -0.8551E+02    -0.8550E+02    -0.8550E+02    -0.8549E+02    -0.8549E+02    -0.8549E+02    -0.8550E+02    -0.8550E+02    -0.8551E+02    -0.8552E+02    -0.8553E+02    -0.8555E+02    -0.8556E+02    -0.8558E+02    -0.8560E+02    -0.8563E+02    -0.8565E+02    -0.8568E+02    -0.8571E+02    -0.8574E+02    -0.8577E+02    -0.8580E+02    -0.8584E+02    -0.8587E+02    -0.8591E+02    -0.8595E+02    -0.8599E+02    -0.8603E+02    -0.8607E+02    -0.8611E+02    -0.8616E+02    -0.8620E+02    -0.8625E+02    -0.8629E+02    -0.8634E+02    -0.8639E+02    -0.8644E+02    -0.8648E+02    -0.8653E+02    -0.8658E+02    -0.8663E+02    -0.8667E+02    -0.8672E+02    -0.8677E+02    -0.8681E+02    -0.8686E+02    -0.8690E+02    -0.8694E+02    -0.8698E+02    -0.8702E+02    -0.8705E+02    -0.8708E+02    -0.8710E+02    -0.8711E+02    -0.8711E+02
    -0.8713E+02    -0.8713E+02    -0.8712E+02    -0.8710E+02    -0.8707E+02    -0.8704E+02    -0.8701E+02    -0.8697E+02    -0.8693E+02    -0.8689E+02    -0.8685E+02    -0.8681E+02    -0.8677E+02    -0.8672E+02    -0.8668E+02    -0.8664E+02    -0.8659E+02    -0.8655E+02    -0.8651E+02    -0.8646E+02    -0.8642E+02    -0.8638E+02    -0.8634E+02    -0.8630E+02    -0.8626E+02    -0.8622E+02    -0.8618E+02    -0.8614E+02    -0.8611E+02    -0.8607E+02    -0.8604E+02    -0.8600E+02    -0.8597E+02    -0.8594E+02    -0.8591E+02    -0.8589E+02    -0.8586E+02    -0.8584E+02    -0.8581E+02    -0.8579E+02    -0.8577E+02    -0.8576E+02    -0.8574E+02    -0.8573E+02    -0.8572E+02    -0.8571E+02    -0.8570E+02    -0.8569E+02    -0.8569E+02    -0.8569E+02    -0.8569E+02    -0.8569E+02    -0.8570E+02    -0.8570E+02    -0.8571E+02    -0.8572E+02    -0.8574E+02    -0.8575E+02    -0.8577E+02    -0.8578E+02    -0.8580E+02    -0.8583E+02    -0.8585E+02    -0.8587E+02    -0.8590E+02    -0.8593E+02    -0.8596E+02    -0.8599E+02    -0.8602E+02    -0.8605E+02    -0.8609E+02    -0.8612E+02    -0.8616E+02    -0.8620E+02    -0.8624E+02    -0.8628E+02    -0.8632E+02    -0.8636E+02    -0.8640E+02    -0.8644E+02    -0.8648E+02    -0.8652E+02    -0.8657E+02    -0.8661E+02    -0.8665E+02    -0.8669E+02    -0.8674E+02    -0.8678E+02    -0.8682E+02    -0.8686E+02    -0.8690E+02    -0.8694E+02    -0.8698E+02    -0.8702E+02    -0.8705E+02    -0.8708E+02    -0.8710E+02    -0.8712E+02    -0.8713E+02    -0.8713E+02
    -0.8715E+02    -0.8715E+02    -0.8714E+02    -0.8712E+02    -0.8710E+02    -0.8707E+02    -0.8704E+02    -0.8701E+02    -0.8697E+02    -0.8694E+02    -0.8690E+02    -0.8686E+02    -0.8683E+02    -0.8679E+02    -0.8675E+02    -0.8671E+02    -0.8667E+02    -0.8663E+02    -0.8659E+02    -0.8655E+02    -0.8652E+02    -0.8648E+02    -0.8644E+02    -0.8641E+02    -0.8637E+02    -0.8634E+02    -0.8630E+02    -0.8627E+02    -0.8624E+02    -0.8621E+02    -0.8618E+02    -0.8615E+02    -0.8612E+02    -0.8609E+02    -0.8607E+02    -0.8605E+02    -0.8602E+02    -0.8600E+02    -0.8598E+02    -0.8596E+02    -0.8595E+02    -0.8593E+02    -0.8592E+02    -0.8591E+02    -0.8590E+02    -0.8589E+02    -0.8588E+02    -0.8588E+02    -0.8587E+02    -0.8587E+02    -0.8587E+02    -0.8588E+02    -0.8588E+02    -0.8589E+02    -0.8589E+02    -0.8590E+02    -0.8591E+02    -0.8593E+02    -0.8594E+02    -0.8596E+02    -0.8597E+02    -0.8599E+02    -0.8601E+02    -0.8604E+02    -0.8606E+02    -0.8608E+02    -0.8611E+02    -0.8614E+02    -0.8616E+02    -0.8619E+02    -0.8622E+02    -0.8625E+02    -0.8629E+02    -0.8632E+02    -0.8635E+02    -0.8639E+02    -0.8642E+02    -0.8646E+02    -0.8649E+02    -0.8653E+02    -0.8657E+02    -0.8661E+02    -0.8664E+02    -0.8668E+02    -0.8672E+02    -0.8676E+02    -0.8680E+02    -0.8684E+02    -0.8687E+02    -0.8691E+02    -0.8695E+02    -0.8698E+02    -0.8702E+02    -0.8705E+02    -0.8708E+02    -0.8710E+02    -0.8713E+02    -0.8714E+02    -0.8715E+02    -0.8715E+02
    -0.8717E+02    -0.8717E+02    -0.8716E+02    -0.8714E+02    -0.8712E+02    -0.8710E+02    -0.8707E+02    -0.8704E+02    -0.8701E+02    -0.8698E+02    -0.8695E+02    -0.8692E+02    -0.8688E+02    -0.8685E+02    -0.8681E+02    -0.8678E+02    -0.8674E+02    -0.8671E+02    -0.8668E+02    -0.8664E+02    -0.8661E+02    -0.8658E+02    -0.8654E+02    -0.8651E+02    -0.8648E+02    -0.8645E+02    -0.8642E+02    -0.8639E+02    -0.8637E+02    -0.8634E+02    -0.8631E+02    -0.8629E+02    -0.8626E+02    -0.8624E+02    -0.8622E+02    -0.8620E+02    -0.8618E+02    -0.8616E+02    -0.8614E+02    -0.8613E+02    -0.8611E+02    -0.8610E+02    -0.8609E+02    -0.8608E+02    -0.8607E+02    -0.8606E+02    -0.8605E+02    -0.8605E+02    -0.8605E+02    -0.8605E+02    -0.8605E+02    -0.8605E+02    -0.8605E+02    -0.8606E+02    -0.8606E+02    -0.8607E+02    -0.8608E+02    -0.8609E+02    -0.8611E+02    -0.8612E+02    -0.8613E+02    -0.8615E+02    -0.8617E+02    -0.8619E+02    -0.8621E+02    -0.8623E+02    -0.8625E+02    -0.8627E+02    -0.8630E+02    -0.8632E+02    -0.8635E+02    -0.8638E+02    -0.8641E+02    -0.8644E+02    -0.8646E+02    -0.8650E+02    -0.8653E+02    -0.8656E+02    -0.8659E+02    -0.8662E+02    -0.8665E+02    -0.8669E+02    -0.8672E+02    -0.8676E+02    -0.8679E+02    -0.8682E+02    -0.8686E+02    -0.8689E+02    -0.8692E+02    -0.8696E+02    -0.8699E+02    -0.8702E+02    -0.8705E+02    -0.8708E+02    -0.8711E+02    -0.8713E+02    -0.8715E+02    -0.8716E+02    -0.8717E+02    -0.8717E+02
    -0.8719E+02    -0.8719E+02    -0.8718E+02    -0.8717E+02    -0.8715E+02    -0.8713E+02    -0.8710E+02    -0.8708E+02    -0.8705E+02    -0.8702E+02    -0.8700E+02    -0.8697E+02    -0.8694E+02    -0.8691E+02    -0.8688E+02    -0.8685E+02    -0.8682E+02    -0.8679E+02    -0.8676E+02    -0.8673E+02    -0.8670E+02    -0.8667E+02    -0.8664E+02    -0.8661E+02    -0.8659E+02    -0.8656E+02    -0.8654E+02    -0.8651E+02    -0.8649E+02    -0.8646E+02    -0.8644E+02    -0.8642E+02    -0.8640E+02    -0.8638E+02    -0.8636E+02    -0.8634E+02    -0.8632E+02    -0.8631E+02    -0.8629E+02    -0.8628E+02    -0.8627E+02    -0.8626E+02    -0.8625E+02    -0.8624E+02    -0.8623E+02    -0.8622E+02    -0.8622E+02    -0.8621E+02    -0.8621E+02    -0.8621E+02    -0.8621E+02    -0.8621E+02    -0.8622E+02    -0.8622E+02    -0.8623E+02    -0.8623E+02    -0.8624E+02    -0.8625E+02    -0.8626E+02    -0.8627E+02    -0.8629E+02    -0.8630E+02    -0.8632E+02    -0.8633E+02    -0.8635E+02    -0.8637E+02    -0.8639E+02    -0.8641E+02    -0.8643E+02    -0.8645E+02    -0.8647E+02    -0.8650E+02    -0.8652E+02    -0.8655E+02    -0.8657E+02    -0.8660E+02    -0.8663E+02    -0.8665E+02    -0.8668E+02    -0.8671E+02    -0.8674E+02    -0.8677E+02    -0.8680E+02    -0.8683E+02    -0.8685E+02    -0.8688E+02    -0.8691E+02    -0.8694E+02    -0.8697E+02    -0.8700E+02    -0.8703E+02    -0.8706E+02    -0.8708E+02    -0.8711E+02    -0.8713E+02    -0.8715E+02    -0.8717E+02    -0.8718E+02    -0.8719E+02    -0.8719E+02
    -0.8721E+02    -0.8721E+02    -0.8720E+02    -0.8719E+02    -0.8717E+02    -0.8716E+02    -0.8713E+02    -0.8711E+02    -0.8709E+02    -0.8707E+02    -0.8704E+02    -0.8701E+02    -0.8699E+02    -0.8696E+02    -0.8694E+02    -0.8691E+02    -0.8689E+02    -0.8686E+02    -0.8683E+02    -0.8681E+02    -0.8678E+02    -0.8676E+02    -0.8674E+02    -0.8671E+02    -0.8669E+02    -0.8667E+02    -0.8664E+02    -0.8662E+02    -0.8660E+02    -0.8658E+02    -0.8656E+02    -0.8654E+02    -0.8653E+02    -0.8651E+02    -0.8649E+02    -0.8648E+02    -0.8646E+02    -0.8645E+02    -0.8644E+02    -0.8643E+02    -0.8641E+02    -0.8641E+02    -0.8640E+02    -0.8639E+02    -0.8638E+02    -0.8638E+02    -0.8637E+02    -0.8637E+02    -0.8637E+02    -0.8637E+02    -0.8637E+02    -0.8637E+02    -0.8637E+02    -0.8638E+02    -0.8638E+02    -0.8639E+02    -0.8639E+02    -0.8640E+02    -0.8641E+02    -0.8642E+02    -0.8643E+02    -0.8644E+02    -0.8646E+02    -0.8647E+02    -0.8649E+02    -0.8650E+02    -0.8652E+02    -0.8653E+02    -0.8655E+02    -0.8657E+02    -0.8659E+02    -0.8661E+02    -0.8663E+02    -0.8665E+02    -0.8668E+02    -0.8670E+02    -0.8672E+02    -0.8674E+02    -0.8677E+02    -0.8679E+02    -0.8682E+02    -0.8684E+02    -0.8687E+02    -0.8689E+02    -0.8692E+02    -0.8694E+02    -0.8697E+02    -0.8700E+02    -0.8702E+02    -0.8705E+02    -0.8707E+02    -0.8709E+02    -0.8712E+02    -0.8714E+02    -0.8716E+02    -0.8718E+02    -0.8719E+02    -0.8720E+02    -0.8721E+02    -0.8721E+02
    -0.8722E+02    -0.8722E+02    -0.8722E+02    -0.8721E+02    -0.8720E+02    -0.8718E+02    -0.8716E+02    -0.8714E+02    -0.8713E+02    -0.8710E+02    -0.8708E+02    -0.8706E+02    -0.8704E+02    -0.8702E+02    -0.8700E+02    -0.8697E+02    -0.8695E+02    -0.8693E+02    -0.8691E+02    -0.8689E+02    -0.8687E+02    -0.8685E+02    -0.8683E+02    -0.8681E+02    -0.8679E+02    -0.8677E+02    -0.8675E+02    -0.8673E+02    -0.8671E+02    -0.8670E+02    -0.8668E+02    -0.8666E+02    -0.8665E+02    -0.8664E+02    -0.8662E+02    -0.8661E+02    -0.8660E+02    -0.8659E+02    -0.8657E+02    -0.8657E+02    -0.8656E+02    -0.8655E+02    -0.8654E+02    -0.8653E+02    -0.8653E+02    -0.8653E+02    -0.8652E+02    -0.8652E+02    -0.8652E+02    -0.8652E+02    -0.8652E+02    -0.8652E+02    -0.8652E+02    -0.8652E+02    -0.8653E+02    -0.8653E+02    -0.8654E+02    -0.8654E+02    -0.8655E+02    -0.8656E+02    -0.8657E+02    -0.8658E+02    -0.8659E+02    -0.8660E+02    -0.8661E+02    -0.8663E+02    -0.8664E+02    -0.8666E+02    -0.8667E+02    -0.8669E+02    -0.8670E+02    -0.8672E+02    -0.8674E+02    -0.8676E+02    -0.8677E+02    -0.8679E+02    -0.8681E+02    -0.8683E+02    -0.8685E+02    -0.8687E+02    -0.8689E+02    -0.8692E+02    -0.8694E+02    -0.8696E+02    -0.8698E+02    -0.8700E+02    -0.8702E+02    -0.8705E+02    -0.8707E+02    -0.8709E+02    -0.8711E+02    -0.8713E+02    -0.8715E+02    -0.8717E+02    -0.8718E+02    -0.8720E+02    -0.8721E+02    -0.8722E+02    -0.8723E+02    -0.8723E+02
    -0.8724E+02    -0.8724E+02    -0.8724E+02    -0.8723E+02    -0.8722E+02    -0.8721E+02    -0.8719E+02    -0.8718E+02    -0.8716E+02    -0.8714E+02    -0.8713E+02    -0.8711E+02    -0.8709E+02    -0.8707E+02    -0.8705E+02    -0.8703E+02    -0.8702E+02    -0.8700E+02    -0.8698E+02    -0.8696E+02    -0.8695E+02    -0.8693E+02    -0.8691E+02    -0.8690E+02    -0.8688E+02    -0.8686E+02    -0.8685E+02    -0.8683E+02    -0.8682E+02    -0.8681E+02    -0.8679E+02    -0.8678E+02    -0.8677E+02    -0.8676E+02    -0.8674E+02    -0.8673E+02    -0.8672E+02    -0.8671E+02    -0.8671E+02    -0.8670E+02    -0.8669E+02    -0.8668E+02    -0.8668E+02    -0.8667E+02    -0.8667E+02    -0.8667E+02    -0.8666E+02    -0.8666E+02    -0.8666E+02    -0.8666E+02    -0.8666E+02    -0.8666E+02    -0.8666E+02    -0.8666E+02    -0.8667E+02    -0.8667E+02    -0.8668E+02    -0.8668E+02    -0.8669E+02    -0.8669E+02    -0.8670E+02    -0.8671E+02    -0.8672E+02    -0.8673E+02    -0.8674E+02    -0.8675E+02    -0.8676E+02    -0.8677E+02    -0.8679E+02    -0.8680E+02    -0.8681E+02    -0.8683E+02    -0.8684E+02    -0.8685E+02    -0.8687E+02    -0.8689E+02    -0.8690E+02    -0.8692E+02    -0.8693E+02    -0.8695E+02    -0.8697E+02    -0.8699E+02    -0.8700E+02    -0.8702E+02    -0.8704E+02    -0.8706E+02    -0.8708E+02    -0.8709E+02    -0.8711E+02    -0.8713E+02    -0.8715E+02    -0.8716E+02    -0.8718E+02    -0.8719E+02    -0.8721E+02    -0.8722E+02    -0.8723E+02    -0.8724E+02    -0.8724E+02    -0.8724E+02
    -0.8726E+02    -0.8726E+02    -0.8725E+02    -0.8725E+02    -0.8724E+02    -0.8723E+02    -0.8722E+02    -0.8721E+02    -0.8719E+02    -0.8718E+02    -0.8716E+02    -0.8715E+02    -0.8714E+02    -0.8712E+02    -0.8711E+02    -0.8709E+02    -0.8708E+02    -0.8706E+02    -0.8705E+02    -0.8703E+02    -0.8702E+02    -0.8701E+02    -0.8699E+02    -0.8698E+02    -0.8697E+02    -0.8696E+02    -0.8694E+02    -0.8693E+02    -0.8692E+02    -0.8691E+02    -0.8690E+02    -0.8689E+02    -0.8688E+02    -0.8687E+02    -0.8686E+02    -0.8685E+02    -0.8684E+02    -0.8684E+02    -0.8683E+02    -0.8682E+02    -0.8682E+02    -0.8681E+02    -0.8681E+02    -0.8680E+02    -0.8680E+02    -0.8680E+02    -0.8679E+02    -0.8679E+02    -0.8679E+02    -0.8679E+02    -0.8679E+02    -0.8679E+02    -0.8679E+02    -0.8680E+02    -0.8680E+02    -0.8680E+02    -0.8681E+02    -0.8681E+02    -0.8681E+02    -0.8682E+02    -0.8683E+02    -0.8683E+02    -0.8684E+02    -0.8685E+02    -0.8686E+02    -0.8686E+02    -0.8687E+02    -0.8688E+02    -0.8689E+02    -0.8690E+02    -0.8691E+02    -0.8692E+02    -0.8694E+02    -0.8695E+02    -0.8696E+02    -0.8697E+02    -0.8699E+02    -0.8700E+02    -0.8701E+02    -0.8703E+02    -0.8704E+02    -0.8705E+02    -0.8707E+02    -0.8708E+02    -0.8710E+02    -0.8711E+02    -0.8712E+02    -0.8714E+02    -0.8715E+02    -0.8717E+02    -0.8718E+02    -0.8719E+02    -0.8721E+02    -0.8722E+02    -0.8723E+02    -0.8724E+02    -0.8725E+02    -0.8726E+02    -0.8726E+02    -0.8726E+02
    -0.8727E+02    -0.8727E+02    -0.8727E+02    -0.8727E+02    -0.8726E+02    -0.8725E+02    -0.8724E+02    -0.8723E+02    -0.8722E+02    -0.8721E+02    -0.8720E+02    -0.8719E+02    -0.8718E+02    -0.8717E+02    -0.8716E+02    -0.8715E+02    -0.8713E+02    -0.8712E+02    -0.8711E+02    -0.8710E+02    -0.8709E+02    -0.8708E+02    -0.8707E+02    -0.8706E+02    -0.8705E+02    -0.8704E+02    -0.8703E+02    -0.8702E+02    -0.8701E+02    -0.8700E+02    -0.8700E+02    -0.8699E+02    -0.8698E+02    -0.8697E+02    -0.8697E+02    -0.8696E+02    -0.8695E+02    -0.8695E+02    -0.8694E+02    -0.8694E+02    -0.8693E+02    -0.8693E+02    -0.8693E+02    -0.8692E+02    -0.8692E+02    -0.8692E+02    -0.8692E+02    -0.8692E+02    -0.8691E+02    -0.8691E+02    -0.8691E+02    -0.8691E+02    -0.8692E+02    -0.8692E+02    -0.8692E+02    -0.8692E+02    -0.8692E+02    -0.8693E+02    -0.8693E+02    -0.8694E+02    -0.8694E+02    -0.8695E+02    -0.8695E+02    -0.8696E+02    -0.8696E+02    -0.8697E+02    -0.8698E+02    -0.8698E+02    -0.8699E+02    -0.8700E+02    -0.8701E+02    -0.8702E+02    -0.8703E+02    -0.8703E+02    -0.8704E+02    -0.8705E+02    -0.8706E+02    -0.8707E+02    -0.8708E+02    -0.8709E+02    -0.8710E+02    -0.8712E+02    -0.8713E+02    -0.8714E+02    -0.8715E+02    -0.8716E+02    -0.8717E+02    -0.8718E+02    -0.8719E+02    -0.8720E+02    -0.8721E+02    -0.8722E+02    -0.8723E+02    -0.8724E+02    -0.8725E+02    -0.8726E+02    -0.8727E+02    -0.8727E+02    -0.8727E+02    -0.8727E+02
    -0.8729E+02    -0.8729E+02    -0.8728E+02    -0.8728E+02    -0.8728E+02    -0.8727E+02    -0.8726E+02    -0.8726E+02    -0.8725E+02    -0.8724E+02    -0.8723E+02    -0.8722E+02    -0.8722E+02    -0.8721E+02    -0.8720E+02    -0.8719E+02    -0.8718E+02    -0.8717E+02    -0.8717E+02    -0.8716E+02    -0.8715E+02    -0.8714E+02    -0.8713E+02    -0.8713E+02    -0.8712E+02    -0.8711E+02    -0.8711E+02    -0.8710E+02    -0.8709E+02    -0.8709E+02    -0.8708E+02    -0.8707E+02    -0.8707E+02    -0.8706E+02    -0.8706E+02    -0.8705E+02    -0.8705E+02    -0.8704E+02    -0.8704E+02    -0.8704E+02    -0.8703E+02    -0.8703E+02    -0.8703E+02    -0.8703E+02    -0.8702E+02    -0.8702E+02    -0.8702E+02    -0.8702E+02    -0.8702E+02    -0.8702E+02    -0.8702E+02    -0.8702E+02    -0.8702E+02    -0.8702E+02    -0.8702E+02    -0.8702E+02    -0.8703E+02    -0.8703E+02    -0.8703E+02    -0.8703E+02    -0.8704E+02    -0.8704E+02    -0.8705E+02    -0.8705E+02    -0.8705E+02    -0.8706E+02    -0.8706E+02    -0.8707E+02    -0.8708E+02    -0.8708E+02    -0.8709E+02    -0.8709E+02    -0.8710E+02    -0.8711E+02    -0.8711E+02    -0.8712E+02    -0.8713E+02    -0.8714E+02    -0.8714E+02    -0.8715E+02    -0.8716E+02    -0.8717E+02    -0.8718E+02    -0.8718E+02    -0.8719E+02    -0.8720E+02    -0.8721E+02    -0.8722E+02    -0.8723E+02    -0.8723E+02    -0.8724E+02    -0.8725E+02    -0.8726E+02    -0.8726E+02    -0.8727E+02    -0.8728E+02    -0.8728E+02    -0.8728E+02    -0.8729E+02    -0.8729E+02
    -0.8729E+02    -0.8729E+02    -0.8729E+02    -0.8729E+02    -0.8729E+02    -0.8728E+02    -0.8728E+02    -0.8727E+02    -0.8727E+02    -0.8726E+02    -0.8725E+02    -0.8725E+02    -0.8724E+02    -0.8723E+02    -0.8723E+02    -0.8722E+02    -0.8722E+02    -0.8721E+02    -0.8720E+02    -0.8720E+02    -0.8719E+02    -0.8718E+02    -0.8718E+02    -0.8717E+02    -0.8717E+02    -0.8716E+02    -0.8716E+02    -0.8715E+02    -0.8715E+02    -0.8714E+02    -0.8714E+02    -0.8713E+02    -0.8713E+02    -0.8712E+02    -0.8712E+02    -0.8711E+02    -0.8711E+02    -0.8711E+02    -0.8710E+02    -0.8710E+02    -0.8710E+02    -0.8710E+02    -0.8710E+02    -0.8709E+02    -0.8709E+02    -0.8709E+02    -0.8709E+02    -0.8709E+02    -0.8709E+02    -0.8709E+02    -0.8709E+02    -0.8709E+02    -0.8709E+02    -0.8709E+02    -0.8709E+02    -0.8709E+02    -0.8709E+02    -0.8710E+02    -0.8710E+02    -0.8710E+02    -0.8710E+02    -0.8711E+02    -0.8711E+02    -0.8711E+02    -0.8712E+02    -0.8712E+02    -0.8712E+02    -0.8713E+02    -0.8713E+02    -0.8714E+02    -0.8714E+02    -0.8715E+02    -0.8715E+02    -0.8716E+02    -0.8716E+02    -0.8717E+02    -0.8717E+02    -0.8718E+02    -0.8719E+02    -0.8719E+02    -0.8720E+02    -0.8720E+02    -0.8721E+02    -0.8722E+02    -0.8722E+02    -0.8723E+02    -0.8724E+02    -0.8724E+02    -0.8725E+02    -0.8726E+02    -0.8726E+02    -0.8727E+02    -0.8727E+02    -0.8728E+02    -0.8728E+02    -0.8729E+02    -0.8729E+02    -0.8729E+02    -0.8729E+02    -0.8729E+02
    -0.8729E+02    -0.8729E+02    -0.8729E+02    -0.8729E+02    -0.8729E+02    -0.8728E+02    -0.8728E+02    -0.8727E+02    -0.8727E+02    -0.8726E+02    -0.8725E+02    -0.8725E+02    -0.8724E+02    -0.8723E+02    -0.8723E+02    -0.8722E+02    -0.8722E+02    -0.8721E+02    -0.8720E+02    -0.8720E+02    -0.8719E+02    -0.8718E+02    -0.8718E+02    -0.8717E+02    -0.8717E+02    -0.8716E+02    -0.8716E+02    -0.8715E+02    -0.8715E+02    -0.8714E+02    -0.8714E+02    -0.8713E+02    -0.8713E+02    -0.8712E+02    -0.8712E+02    -0.8711E+02    -0.8711E+02    -0.8711E+02    -0.8710E+02    -0.8710E+02    -0.8710E+02    -0.8710E+02    -0.8710E+02    -0.8709E+02    -0.8709E+02    -0.8709E+02    -0.8709E+02    -0.8709E+02    -0.8709E+02    -0.8709E+02    -0.8709E+02    -0.8709E+02    -0.8709E+02    -0.8709E+02    -0.8709E+02    -0.8709E+02    -0.8709E+02    -0.8710E+02    -0.8710E+02    -0.8710E+02    -0.8710E+02    -0.8711E+02    -0.8711E+02    -0.8711E+02    -0.8712E+02    -0.8712E+02    -0.8712E+02    -0.8713E+02    -0.8713E+02    -0.8714E+02    -0.8714E+02    -0.8715E+02    -0.8715E+02    -0.8716E+02    -0.8716E+02    -0.8717E+02    -0.8717E+02    -0.8718E+02    -0.8719E+02    -0.8719E+02    -0.8720E+02    -0.8720E+02    -0.8721E+02    -0.8722E+02    -0.8722E+02    -0.8723E+02    -0.8724E+02    -0.8724E+02    -0.8725E+02    -0.8726E+02    -0.8726E+02    -0.8727E+02    -0.8727E+02    -0.8728E+02    -0.8728E+02    -0.8729E+02    -0.8729E+02    -0.8729E+02    -0.8729E+02    -0.8729E+02
