# Supplementary material for: Electrical Pacing of Cardiac Tissue Including Potassium Inward Rectification
Source: PLoS One. 2015 Jun 9;10(6):e0127837. doi: 10.1371/journal.pone.0127837 (PMC4461281; doi:10.1371/journal.pone.0127837)
Supplement: S1 Data — (ZIP) [file pone.0127837.s001.zip › All-Data/Fig4-Data/BDT281/Vm127.txt]

    -0.8733E+02    -0.8729E+02    -0.8729E+02    -0.8729E+02    -0.8728E+02    -0.8728E+02    -0.8727E+02    -0.8727E+02    -0.8726E+02    -0.8726E+02    -0.8725E+02    -0.8724E+02    -0.8724E+02    -0.8723E+02    -0.8722E+02    -0.8721E+02    -0.8721E+02    -0.8720E+02    -0.8719E+02    -0.8719E+02    -0.8718E+02    -0.8717E+02    -0.8717E+02    -0.8716E+02    -0.8716E+02    -0.8715E+02    -0.8714E+02    -0.8714E+02    -0.8713E+02    -0.8713E+02    -0.8712E+02    -0.8712E+02    -0.8711E+02    -0.8711E+02    -0.8710E+02    -0.8710E+02    -0.8710E+02    -0.8709E+02    -0.8709E+02    -0.8709E+02    -0.8708E+02    -0.8708E+02    -0.8708E+02    -0.8708E+02    -0.8707E+02    -0.8707E+02    -0.8707E+02    -0.8707E+02    -0.8707E+02    -0.8707E+02    -0.8707E+02    -0.8707E+02    -0.8707E+02    -0.8707E+02    -0.8707E+02    -0.8708E+02    -0.8708E+02    -0.8708E+02    -0.8708E+02    -0.8708E+02    -0.8709E+02    -0.8709E+02    -0.8709E+02    -0.8710E+02    -0.8710E+02    -0.8711E+02    -0.8711E+02    -0.8711E+02    -0.8712E+02    -0.8712E+02    -0.8713E+02    -0.8713E+02    -0.8714E+02    -0.8715E+02    -0.8715E+02    -0.8716E+02    -0.8716E+02    -0.8717E+02    -0.8718E+02    -0.8718E+02    -0.8719E+02    -0.8720E+02    -0.8720E+02    -0.8721E+02    -0.8722E+02    -0.8722E+02    -0.8723E+02    -0.8724E+02    -0.8724E+02    -0.8725E+02    -0.8726E+02    -0.8726E+02    -0.8727E+02    -0.8727E+02    -0.8728E+02    -0.8728E+02    -0.8729E+02    -0.8729E+02    -0.8729E+02    -0.8729E+02
    -0.8729E+02    -0.8729E+02    -0.8729E+02    -0.8729E+02    -0.8728E+02    -0.8728E+02    -0.8727E+02    -0.8727E+02    -0.8726E+02    -0.8726E+02    -0.8725E+02    -0.8724E+02    -0.8724E+02    -0.8723E+02    -0.8722E+02    -0.8721E+02    -0.8721E+02    -0.8720E+02    -0.8719E+02    -0.8719E+02    -0.8718E+02    -0.8717E+02    -0.8717E+02    -0.8716E+02    -0.8716E+02    -0.8715E+02    -0.8714E+02    -0.8714E+02    -0.8713E+02    -0.8713E+02    -0.8712E+02    -0.8712E+02    -0.8711E+02    -0.8711E+02    -0.8710E+02    -0.8710E+02    -0.8710E+02    -0.8709E+02    -0.8709E+02    -0.8709E+02    -0.8708E+02    -0.8708E+02    -0.8708E+02    -0.8708E+02    -0.8707E+02    -0.8707E+02    -0.8707E+02    -0.8707E+02    -0.8707E+02    -0.8707E+02    -0.8707E+02    -0.8707E+02    -0.8707E+02    -0.8707E+02    -0.8707E+02    -0.8708E+02    -0.8708E+02    -0.8708E+02    -0.8708E+02    -0.8708E+02    -0.8709E+02    -0.8709E+02    -0.8709E+02    -0.8710E+02    -0.8710E+02    -0.8711E+02    -0.8711E+02    -0.8711E+02    -0.8712E+02    -0.8712E+02    -0.8713E+02    -0.8713E+02    -0.8714E+02    -0.8715E+02    -0.8715E+02    -0.8716E+02    -0.8716E+02    -0.8717E+02    -0.8718E+02    -0.8718E+02    -0.8719E+02    -0.8720E+02    -0.8720E+02    -0.8721E+02    -0.8722E+02    -0.8722E+02    -0.8723E+02    -0.8724E+02    -0.8724E+02    -0.8725E+02    -0.8726E+02    -0.8726E+02    -0.8727E+02    -0.8727E+02    -0.8728E+02    -0.8728E+02    -0.8729E+02    -0.8729E+02    -0.8729E+02    -0.8729E+02
    -0.8728E+02    -0.8728E+02    -0.8728E+02    -0.8728E+02    -0.8727E+02    -0.8727E+02    -0.8726E+02    -0.8725E+02    -0.8724E+02    -0.8723E+02    -0.8723E+02    -0.8722E+02    -0.8721E+02    -0.8720E+02    -0.8719E+02    -0.8718E+02    -0.8717E+02    -0.8716E+02    -0.8715E+02    -0.8715E+02    -0.8714E+02    -0.8713E+02    -0.8712E+02    -0.8711E+02    -0.8710E+02    -0.8710E+02    -0.8709E+02    -0.8708E+02    -0.8708E+02    -0.8707E+02    -0.8706E+02    -0.8706E+02    -0.8705E+02    -0.8704E+02    -0.8704E+02    -0.8703E+02    -0.8703E+02    -0.8702E+02    -0.8702E+02    -0.8701E+02    -0.8701E+02    -0.8701E+02    -0.8701E+02    -0.8700E+02    -0.8700E+02    -0.8700E+02    -0.8700E+02    -0.8700E+02    -0.8700E+02    -0.8700E+02    -0.8700E+02    -0.8700E+02    -0.8700E+02    -0.8700E+02    -0.8700E+02    -0.8700E+02    -0.8700E+02    -0.8701E+02    -0.8701E+02    -0.8701E+02    -0.8702E+02    -0.8702E+02    -0.8703E+02    -0.8703E+02    -0.8704E+02    -0.8704E+02    -0.8705E+02    -0.8705E+02    -0.8706E+02    -0.8706E+02    -0.8707E+02    -0.8708E+02    -0.8709E+02    -0.8709E+02    -0.8710E+02    -0.8711E+02    -0.8712E+02    -0.8712E+02    -0.8713E+02    -0.8714E+02    -0.8715E+02    -0.8716E+02    -0.8717E+02    -0.8718E+02    -0.8718E+02    -0.8719E+02    -0.8720E+02    -0.8721E+02    -0.8722E+02    -0.8723E+02    -0.8724E+02    -0.8724E+02    -0.8725E+02    -0.8726E+02    -0.8727E+02    -0.8727E+02    -0.8728E+02    -0.8728E+02    -0.8728E+02    -0.8728E+02
    -0.8727E+02    -0.8727E+02    -0.8727E+02    -0.8726E+02    -0.8725E+02    -0.8725E+02    -0.8724E+02    -0.8723E+02    -0.8722E+02    -0.8720E+02    -0.8719E+02    -0.8718E+02    -0.8717E+02    -0.8716E+02    -0.8714E+02    -0.8713E+02    -0.8712E+02    -0.8711E+02    -0.8710E+02    -0.8709E+02    -0.8707E+02    -0.8706E+02    -0.8705E+02    -0.8704E+02    -0.8703E+02    -0.8702E+02    -0.8701E+02    -0.8700E+02    -0.8699E+02    -0.8698E+02    -0.8697E+02    -0.8696E+02    -0.8696E+02    -0.8695E+02    -0.8694E+02    -0.8693E+02    -0.8693E+02    -0.8692E+02    -0.8691E+02    -0.8691E+02    -0.8690E+02    -0.8690E+02    -0.8690E+02    -0.8689E+02    -0.8689E+02    -0.8689E+02    -0.8689E+02    -0.8688E+02    -0.8688E+02    -0.8688E+02    -0.8688E+02    -0.8688E+02    -0.8689E+02    -0.8689E+02    -0.8689E+02    -0.8689E+02    -0.8690E+02    -0.8690E+02    -0.8690E+02    -0.8691E+02    -0.8691E+02    -0.8692E+02    -0.8692E+02    -0.8693E+02    -0.8694E+02    -0.8694E+02    -0.8695E+02    -0.8696E+02    -0.8697E+02    -0.8698E+02    -0.8699E+02    -0.8699E+02    -0.8700E+02    -0.8701E+02    -0.8702E+02    -0.8703E+02    -0.8704E+02    -0.8706E+02    -0.8707E+02    -0.8708E+02    -0.8709E+02    -0.8710E+02    -0.8711E+02    -0.8712E+02    -0.8714E+02    -0.8715E+02    -0.8716E+02    -0.8717E+02    -0.8718E+02    -0.8720E+02    -0.8721E+02    -0.8722E+02    -0.8723E+02    -0.8724E+02    -0.8725E+02    -0.8726E+02    -0.8726E+02    -0.8727E+02    -0.8727E+02    -0.8727E+02
    -0.8725E+02    -0.8725E+02    -0.8725E+02    -0.8724E+02    -0.8723E+02    -0.8722E+02    -0.8721E+02    -0.8720E+02    -0.8718E+02    -0.8717E+02    -0.8715E+02    -0.8714E+02    -0.8712E+02    -0.8711E+02    -0.8709E+02    -0.8708E+02    -0.8706E+02    -0.8704E+02    -0.8703E+02    -0.8701E+02    -0.8700E+02    -0.8698E+02    -0.8697E+02    -0.8696E+02    -0.8694E+02    -0.8693E+02    -0.8692E+02    -0.8690E+02    -0.8689E+02    -0.8688E+02    -0.8687E+02    -0.8686E+02    -0.8685E+02    -0.8684E+02    -0.8683E+02    -0.8682E+02    -0.8681E+02    -0.8680E+02    -0.8679E+02    -0.8679E+02    -0.8678E+02    -0.8677E+02    -0.8677E+02    -0.8676E+02    -0.8676E+02    -0.8676E+02    -0.8676E+02    -0.8675E+02    -0.8675E+02    -0.8675E+02    -0.8675E+02    -0.8675E+02    -0.8675E+02    -0.8676E+02    -0.8676E+02    -0.8676E+02    -0.8677E+02    -0.8677E+02    -0.8678E+02    -0.8678E+02    -0.8679E+02    -0.8680E+02    -0.8680E+02    -0.8681E+02    -0.8682E+02    -0.8683E+02    -0.8684E+02    -0.8685E+02    -0.8686E+02    -0.8687E+02    -0.8688E+02    -0.8690E+02    -0.8691E+02    -0.8692E+02    -0.8693E+02    -0.8695E+02    -0.8696E+02    -0.8698E+02    -0.8699E+02    -0.8700E+02    -0.8702E+02    -0.8703E+02    -0.8705E+02    -0.8707E+02    -0.8708E+02    -0.8710E+02    -0.8711E+02    -0.8713E+02    -0.8714E+02    -0.8716E+02    -0.8717E+02    -0.8719E+02    -0.8720E+02    -0.8721E+02    -0.8723E+02    -0.8724E+02    -0.8724E+02    -0.8725E+02    -0.8726E+02    -0.8726E+02
    -0.8724E+02    -0.8724E+02    -0.8723E+02    -0.8722E+02    -0.8721E+02    -0.8720E+02    -0.8718E+02    -0.8717E+02    -0.8715E+02    -0.8713E+02    -0.8711E+02    -0.8709E+02    -0.8707E+02    -0.8705E+02    -0.8703E+02    -0.8701E+02    -0.8700E+02    -0.8698E+02    -0.8696E+02    -0.8694E+02    -0.8692E+02    -0.8690E+02    -0.8688E+02    -0.8687E+02    -0.8685E+02    -0.8683E+02    -0.8681E+02    -0.8680E+02    -0.8678E+02    -0.8677E+02    -0.8675E+02    -0.8674E+02    -0.8673E+02    -0.8671E+02    -0.8670E+02    -0.8669E+02    -0.8668E+02    -0.8667E+02    -0.8666E+02    -0.8665E+02    -0.8664E+02    -0.8664E+02    -0.8663E+02    -0.8662E+02    -0.8662E+02    -0.8662E+02    -0.8661E+02    -0.8661E+02    -0.8661E+02    -0.8661E+02    -0.8661E+02    -0.8661E+02    -0.8661E+02    -0.8661E+02    -0.8662E+02    -0.8662E+02    -0.8663E+02    -0.8663E+02    -0.8664E+02    -0.8665E+02    -0.8666E+02    -0.8666E+02    -0.8667E+02    -0.8668E+02    -0.8670E+02    -0.8671E+02    -0.8672E+02    -0.8673E+02    -0.8675E+02    -0.8676E+02    -0.8677E+02    -0.8679E+02    -0.8681E+02    -0.8682E+02    -0.8684E+02    -0.8685E+02    -0.8687E+02    -0.8689E+02    -0.8691E+02    -0.8693E+02    -0.8694E+02    -0.8696E+02    -0.8698E+02    -0.8700E+02    -0.8702E+02    -0.8704E+02    -0.8706E+02    -0.8708E+02    -0.8710E+02    -0.8712E+02    -0.8713E+02    -0.8715E+02    -0.8717E+02    -0.8719E+02    -0.8720E+02    -0.8721E+02    -0.8722E+02    -0.8723E+02    -0.8724E+02    -0.8724E+02
    -0.8722E+02    -0.8722E+02    -0.8721E+02    -0.8720E+02    -0.8719E+02    -0.8717E+02    -0.8715E+02    -0.8713E+02    -0.8711E+02    -0.8709E+02    -0.8707E+02    -0.8704E+02    -0.8702E+02    -0.8700E+02    -0.8697E+02    -0.8695E+02    -0.8693E+02    -0.8690E+02    -0.8688E+02    -0.8686E+02    -0.8683E+02    -0.8681E+02    -0.8679E+02    -0.8677E+02    -0.8675E+02    -0.8673E+02    -0.8671E+02    -0.8669E+02    -0.8667E+02    -0.8665E+02    -0.8663E+02    -0.8662E+02    -0.8660E+02    -0.8658E+02    -0.8657E+02    -0.8656E+02    -0.8654E+02    -0.8653E+02    -0.8652E+02    -0.8651E+02    -0.8650E+02    -0.8649E+02    -0.8648E+02    -0.8648E+02    -0.8647E+02    -0.8646E+02    -0.8646E+02    -0.8646E+02    -0.8646E+02    -0.8646E+02    -0.8646E+02    -0.8646E+02    -0.8646E+02    -0.8646E+02    -0.8647E+02    -0.8647E+02    -0.8648E+02    -0.8649E+02    -0.8649E+02    -0.8650E+02    -0.8651E+02    -0.8652E+02    -0.8654E+02    -0.8655E+02    -0.8656E+02    -0.8658E+02    -0.8659E+02    -0.8661E+02    -0.8662E+02    -0.8664E+02    -0.8666E+02    -0.8668E+02    -0.8670E+02    -0.8672E+02    -0.8674E+02    -0.8676E+02    -0.8678E+02    -0.8680E+02    -0.8682E+02    -0.8684E+02    -0.8687E+02    -0.8689E+02    -0.8691E+02    -0.8693E+02    -0.8696E+02    -0.8698E+02    -0.8700E+02    -0.8703E+02    -0.8705E+02    -0.8707E+02    -0.8709E+02    -0.8712E+02    -0.8714E+02    -0.8716E+02    -0.8717E+02    -0.8719E+02    -0.8720E+02    -0.8721E+02    -0.8722E+02    -0.8722E+02
    -0.8720E+02    -0.8720E+02    -0.8719E+02    -0.8718E+02    -0.8716E+02    -0.8714E+02    -0.8712E+02    -0.8710E+02    -0.8707E+02    -0.8705E+02    -0.8702E+02    -0.8699E+02    -0.8697E+02    -0.8694E+02    -0.8691E+02    -0.8688E+02    -0.8686E+02    -0.8683E+02    -0.8680E+02    -0.8677E+02    -0.8675E+02    -0.8672E+02    -0.8669E+02    -0.8667E+02    -0.8664E+02    -0.8662E+02    -0.8660E+02    -0.8657E+02    -0.8655E+02    -0.8653E+02    -0.8651E+02    -0.8649E+02    -0.8647E+02    -0.8645E+02    -0.8643E+02    -0.8641E+02    -0.8640E+02    -0.8638E+02    -0.8637E+02    -0.8636E+02    -0.8635E+02    -0.8634E+02    -0.8633E+02    -0.8632E+02    -0.8631E+02    -0.8631E+02    -0.8630E+02    -0.8630E+02    -0.8630E+02    -0.8630E+02    -0.8630E+02    -0.8630E+02    -0.8630E+02    -0.8630E+02    -0.8631E+02    -0.8632E+02    -0.8632E+02    -0.8633E+02    -0.8634E+02    -0.8635E+02    -0.8636E+02    -0.8638E+02    -0.8639E+02    -0.8641E+02    -0.8642E+02    -0.8644E+02    -0.8646E+02    -0.8648E+02    -0.8650E+02    -0.8652E+02    -0.8654E+02    -0.8656E+02    -0.8658E+02    -0.8661E+02    -0.8663E+02    -0.8665E+02    -0.8668E+02    -0.8670E+02    -0.8673E+02    -0.8676E+02    -0.8678E+02    -0.8681E+02    -0.8684E+02    -0.8686E+02    -0.8689E+02    -0.8692E+02    -0.8695E+02    -0.8697E+02    -0.8700E+02    -0.8703E+02    -0.8705E+02    -0.8708E+02    -0.8710E+02    -0.8713E+02    -0.8715E+02    -0.8717E+02    -0.8718E+02    -0.8719E+02    -0.8720E+02    -0.8720E+02
    -0.8718E+02    -0.8718E+02    -0.8717E+02    -0.8716E+02    -0.8714E+02    -0.8712E+02    -0.8709E+02    -0.8706E+02    -0.8703E+02    -0.8700E+02    -0.8697E+02    -0.8694E+02    -0.8691E+02    -0.8688E+02    -0.8685E+02    -0.8681E+02    -0.8678E+02    -0.8675E+02    -0.8672E+02    -0.8669E+02    -0.8665E+02    -0.8662E+02    -0.8659E+02    -0.8656E+02    -0.8654E+02    -0.8651E+02    -0.8648E+02    -0.8645E+02    -0.8643E+02    -0.8640E+02    -0.8638E+02    -0.8635E+02    -0.8633E+02    -0.8631E+02    -0.8629E+02    -0.8627E+02    -0.8625E+02    -0.8623E+02    -0.8622E+02    -0.8620E+02    -0.8619E+02    -0.8617E+02    -0.8616E+02    -0.8615E+02    -0.8615E+02    -0.8614E+02    -0.8613E+02    -0.8613E+02    -0.8613E+02    -0.8613E+02    -0.8613E+02    -0.8613E+02    -0.8613E+02    -0.8614E+02    -0.8614E+02    -0.8615E+02    -0.8616E+02    -0.8617E+02    -0.8618E+02    -0.8619E+02    -0.8621E+02    -0.8622E+02    -0.8624E+02    -0.8626E+02    -0.8628E+02    -0.8630E+02    -0.8632E+02    -0.8634E+02    -0.8636E+02    -0.8639E+02    -0.8641E+02    -0.8644E+02    -0.8646E+02    -0.8649E+02    -0.8652E+02    -0.8655E+02    -0.8658E+02    -0.8661E+02    -0.8664E+02    -0.8667E+02    -0.8670E+02    -0.8673E+02    -0.8676E+02    -0.8679E+02    -0.8682E+02    -0.8686E+02    -0.8689E+02    -0.8692E+02    -0.8695E+02    -0.8698E+02    -0.8701E+02    -0.8704E+02    -0.8707E+02    -0.8710E+02    -0.8712E+02    -0.8714E+02    -0.8716E+02    -0.8717E+02    -0.8718E+02    -0.8718E+02
    -0.8716E+02    -0.8716E+02    -0.8715E+02    -0.8713E+02    -0.8711E+02    -0.8709E+02    -0.8706E+02    -0.8703E+02    -0.8699E+02    -0.8696E+02    -0.8692E+02    -0.8689E+02    -0.8685E+02    -0.8682E+02    -0.8678E+02    -0.8674E+02    -0.8670E+02    -0.8667E+02    -0.8663E+02    -0.8660E+02    -0.8656E+02    -0.8652E+02    -0.8649E+02    -0.8646E+02    -0.8642E+02    -0.8639E+02    -0.8636E+02    -0.8633E+02    -0.8630E+02    -0.8627E+02    -0.8624E+02    -0.8621E+02    -0.8618E+02    -0.8616E+02    -0.8613E+02    -0.8611E+02    -0.8609E+02    -0.8607E+02    -0.8605E+02    -0.8603E+02    -0.8602E+02    -0.8600E+02    -0.8599E+02    -0.8598E+02    -0.8597E+02    -0.8596E+02    -0.8596E+02    -0.8595E+02    -0.8595E+02    -0.8595E+02    -0.8595E+02    -0.8595E+02    -0.8596E+02    -0.8596E+02    -0.8597E+02    -0.8598E+02    -0.8599E+02    -0.8600E+02    -0.8601E+02    -0.8603E+02    -0.8604E+02    -0.8606E+02    -0.8608E+02    -0.8610E+02    -0.8612E+02    -0.8615E+02    -0.8617E+02    -0.8620E+02    -0.8622E+02    -0.8625E+02    -0.8628E+02    -0.8631E+02    -0.8634E+02    -0.8637E+02    -0.8640E+02    -0.8644E+02    -0.8647E+02    -0.8650E+02    -0.8654E+02    -0.8657E+02    -0.8661E+02    -0.8665E+02    -0.8668E+02    -0.8672E+02    -0.8675E+02    -0.8679E+02    -0.8683E+02    -0.8686E+02    -0.8690E+02    -0.8693E+02    -0.8697E+02    -0.8700E+02    -0.8703E+02    -0.8706E+02    -0.8709E+02    -0.8712E+02    -0.8714E+02    -0.8715E+02    -0.8716E+02    -0.8716E+02
    -0.8714E+02    -0.8714E+02    -0.8713E+02    -0.8711E+02    -0.8708E+02    -0.8706E+02    -0.8702E+02    -0.8699E+02    -0.8695E+02    -0.8691E+02    -0.8687E+02    -0.8683E+02    -0.8679E+02    -0.8675E+02    -0.8671E+02    -0.8667E+02    -0.8663E+02    -0.8658E+02    -0.8654E+02    -0.8650E+02    -0.8646E+02    -0.8642E+02    -0.8638E+02    -0.8634E+02    -0.8630E+02    -0.8627E+02    -0.8623E+02    -0.8619E+02    -0.8616E+02    -0.8613E+02    -0.8609E+02    -0.8606E+02    -0.8603E+02    -0.8600E+02    -0.8597E+02    -0.8595E+02    -0.8592E+02    -0.8590E+02    -0.8588E+02    -0.8586E+02    -0.8584E+02    -0.8582E+02    -0.8581E+02    -0.8580E+02    -0.8579E+02    -0.8578E+02    -0.8577E+02    -0.8576E+02    -0.8576E+02    -0.8576E+02    -0.8576E+02    -0.8576E+02    -0.8577E+02    -0.8577E+02    -0.8578E+02    -0.8579E+02    -0.8581E+02    -0.8582E+02    -0.8583E+02    -0.8585E+02    -0.8587E+02    -0.8589E+02    -0.8591E+02    -0.8594E+02    -0.8596E+02    -0.8599E+02    -0.8602E+02    -0.8605E+02    -0.8608E+02    -0.8611E+02    -0.8614E+02    -0.8618E+02    -0.8621E+02    -0.8625E+02    -0.8628E+02    -0.8632E+02    -0.8636E+02    -0.8640E+02    -0.8644E+02    -0.8648E+02    -0.8652E+02    -0.8656E+02    -0.8660E+02    -0.8664E+02    -0.8668E+02    -0.8672E+02    -0.8676E+02    -0.8680E+02    -0.8684E+02    -0.8688E+02    -0.8692E+02    -0.8696E+02    -0.8700E+02    -0.8703E+02    -0.8706E+02    -0.8709E+02    -0.8711E+02    -0.8713E+02    -0.8714E+02    -0.8714E+02
    -0.8711E+02    -0.8711E+02    -0.8710E+02    -0.8708E+02    -0.8706E+02    -0.8702E+02    -0.8699E+02    -0.8695E+02    -0.8691E+02    -0.8687E+02    -0.8682E+02    -0.8678E+02    -0.8673E+02    -0.8668E+02    -0.8664E+02    -0.8659E+02    -0.8654E+02    -0.8650E+02    -0.8645E+02    -0.8640E+02    -0.8636E+02    -0.8631E+02    -0.8627E+02    -0.8622E+02    -0.8618E+02    -0.8614E+02    -0.8610E+02    -0.8606E+02    -0.8602E+02    -0.8598E+02    -0.8594E+02    -0.8591E+02    -0.8587E+02    -0.8584E+02    -0.8581E+02    -0.8578E+02    -0.8575E+02    -0.8572E+02    -0.8570E+02    -0.8567E+02    -0.8565E+02    -0.8563E+02    -0.8562E+02    -0.8560E+02    -0.8559E+02    -0.8558E+02    -0.8557E+02    -0.8557E+02    -0.8556E+02    -0.8556E+02    -0.8556E+02    -0.8556E+02    -0.8557E+02    -0.8558E+02    -0.8559E+02    -0.8560E+02    -0.8561E+02    -0.8563E+02    -0.8565E+02    -0.8567E+02    -0.8569E+02    -0.8571E+02    -0.8574E+02    -0.8577E+02    -0.8579E+02    -0.8583E+02    -0.8586E+02    -0.8589E+02    -0.8593E+02    -0.8596E+02    -0.8600E+02    -0.8604E+02    -0.8608E+02    -0.8612E+02    -0.8616E+02    -0.8620E+02    -0.8625E+02    -0.8629E+02    -0.8633E+02    -0.8638E+02    -0.8642E+02    -0.8647E+02    -0.8652E+02    -0.8656E+02    -0.8661E+02    -0.8665E+02    -0.8670E+02    -0.8674E+02    -0.8679E+02    -0.8683E+02    -0.8688E+02    -0.8692E+02    -0.8696E+02    -0.8700E+02    -0.8703E+02    -0.8706E+02    -0.8709E+02    -0.8711E+02    -0.8712E+02    -0.8712E+02
    -0.8709E+02    -0.8709E+02    -0.8708E+02    -0.8706E+02    -0.8703E+02    -0.8699E+02    -0.8695E+02    -0.8691E+02    -0.8687E+02    -0.8682E+02    -0.8677E+02    -0.8672E+02    -0.8667E+02    -0.8662E+02    -0.8656E+02    -0.8651E+02    -0.8646E+02    -0.8641E+02    -0.8635E+02    -0.8630E+02    -0.8625E+02    -0.8620E+02    -0.8615E+02    -0.8610E+02    -0.8605E+02    -0.8600E+02    -0.8596E+02    -0.8591E+02    -0.8587E+02    -0.8582E+02    -0.8578E+02    -0.8574E+02    -0.8570E+02    -0.8566E+02    -0.8563E+02    -0.8559E+02    -0.8556E+02    -0.8553E+02    -0.8550E+02    -0.8548E+02    -0.8545E+02    -0.8543E+02    -0.8541E+02    -0.8540E+02    -0.8538E+02    -0.8537E+02    -0.8536E+02    -0.8535E+02    -0.8535E+02    -0.8535E+02    -0.8535E+02    -0.8535E+02    -0.8536E+02    -0.8537E+02    -0.8538E+02    -0.8539E+02    -0.8541E+02    -0.8543E+02    -0.8545E+02    -0.8547E+02    -0.8549E+02    -0.8552E+02    -0.8555E+02    -0.8558E+02    -0.8562E+02    -0.8565E+02    -0.8569E+02    -0.8573E+02    -0.8576E+02    -0.8581E+02    -0.8585E+02    -0.8589E+02    -0.8594E+02    -0.8598E+02    -0.8603E+02    -0.8608E+02    -0.8613E+02    -0.8617E+02    -0.8622E+02    -0.8627E+02    -0.8633E+02    -0.8638E+02    -0.8643E+02    -0.8648E+02    -0.8653E+02    -0.8658E+02    -0.8663E+02    -0.8668E+02    -0.8673E+02    -0.8678E+02    -0.8683E+02    -0.8688E+02    -0.8692E+02    -0.8696E+02    -0.8700E+02    -0.8704E+02    -0.8706E+02    -0.8709E+02    -0.8710E+02    -0.8710E+02
    -0.8707E+02    -0.8707E+02    -0.8706E+02    -0.8703E+02    -0.8700E+02    -0.8696E+02    -0.8692E+02    -0.8687E+02    -0.8682E+02    -0.8677E+02    -0.8671E+02    -0.8666E+02    -0.8660E+02    -0.8654E+02    -0.8649E+02    -0.8643E+02    -0.8637E+02    -0.8631E+02    -0.8626E+02    -0.8620E+02    -0.8614E+02    -0.8608E+02    -0.8603E+02    -0.8597E+02    -0.8592E+02    -0.8586E+02    -0.8581E+02    -0.8576E+02    -0.8571E+02    -0.8566E+02    -0.8561E+02    -0.8557E+02    -0.8552E+02    -0.8548E+02    -0.8544E+02    -0.8540E+02    -0.8536E+02    -0.8533E+02    -0.8530E+02    -0.8527E+02    -0.8524E+02    -0.8522E+02    -0.8519E+02    -0.8517E+02    -0.8516E+02    -0.8514E+02    -0.8513E+02    -0.8513E+02    -0.8512E+02    -0.8512E+02    -0.8512E+02    -0.8512E+02    -0.8513E+02    -0.8514E+02    -0.8515E+02    -0.8517E+02    -0.8519E+02    -0.8521E+02    -0.8523E+02    -0.8526E+02    -0.8529E+02    -0.8532E+02    -0.8535E+02    -0.8539E+02    -0.8543E+02    -0.8546E+02    -0.8551E+02    -0.8555E+02    -0.8559E+02    -0.8564E+02    -0.8569E+02    -0.8574E+02    -0.8579E+02    -0.8584E+02    -0.8589E+02    -0.8595E+02    -0.8600E+02    -0.8606E+02    -0.8611E+02    -0.8617E+02    -0.8622E+02    -0.8628E+02    -0.8634E+02    -0.8639E+02    -0.8645E+02    -0.8651E+02    -0.8656E+02    -0.8662E+02    -0.8668E+02    -0.8673E+02    -0.8678E+02    -0.8683E+02    -0.8688E+02    -0.8693E+02    -0.8697E+02    -0.8701E+02    -0.8704E+02    -0.8706E+02    -0.8708E+02    -0.8708E+02
    -0.8705E+02    -0.8705E+02    -0.8703E+02    -0.8700E+02    -0.8697E+02    -0.8693E+02    -0.8688E+02    -0.8683E+02    -0.8677E+02    -0.8672E+02    -0.8666E+02    -0.8660E+02    -0.8653E+02    -0.8647E+02    -0.8641E+02    -0.8634E+02    -0.8628E+02    -0.8622E+02    -0.8615E+02    -0.8609E+02    -0.8602E+02    -0.8596E+02    -0.8590E+02    -0.8584E+02    -0.8578E+02    -0.8572E+02    -0.8566E+02    -0.8560E+02    -0.8554E+02    -0.8549E+02    -0.8543E+02    -0.8538E+02    -0.8533E+02    -0.8528E+02    -0.8524E+02    -0.8519E+02    -0.8515E+02    -0.8511E+02    -0.8508E+02    -0.8504E+02    -0.8501E+02    -0.8498E+02    -0.8496E+02    -0.8494E+02    -0.8492E+02    -0.8490E+02    -0.8489E+02    -0.8488E+02    -0.8488E+02    -0.8487E+02    -0.8488E+02    -0.8488E+02    -0.8489E+02    -0.8490E+02    -0.8491E+02    -0.8493E+02    -0.8495E+02    -0.8498E+02    -0.8500E+02    -0.8503E+02    -0.8507E+02    -0.8510E+02    -0.8514E+02    -0.8518E+02    -0.8522E+02    -0.8527E+02    -0.8531E+02    -0.8536E+02    -0.8541E+02    -0.8547E+02    -0.8552E+02    -0.8558E+02    -0.8563E+02    -0.8569E+02    -0.8575E+02    -0.8581E+02    -0.8587E+02    -0.8593E+02    -0.8599E+02    -0.8606E+02    -0.8612E+02    -0.8618E+02    -0.8624E+02    -0.8631E+02    -0.8637E+02    -0.8643E+02    -0.8649E+02    -0.8656E+02    -0.8662E+02    -0.8667E+02    -0.8673E+02    -0.8679E+02    -0.8684E+02    -0.8689E+02    -0.8694E+02    -0.8698E+02    -0.8701E+02    -0.8704E+02    -0.8705E+02    -0.8705E+02
    -0.8702E+02    -0.8702E+02    -0.8701E+02    -0.8698E+02    -0.8694E+02    -0.8689E+02    -0.8684E+02    -0.8679E+02    -0.8673E+02    -0.8666E+02    -0.8660E+02    -0.8653E+02    -0.8646E+02    -0.8640E+02    -0.8633E+02    -0.8626E+02    -0.8619E+02    -0.8611E+02    -0.8604E+02    -0.8597E+02    -0.8590E+02    -0.8583E+02    -0.8576E+02    -0.8570E+02    -0.8563E+02    -0.8556E+02    -0.8549E+02    -0.8543E+02    -0.8537E+02    -0.8530E+02    -0.8524E+02    -0.8519E+02    -0.8513E+02    -0.8507E+02    -0.8502E+02    -0.8497E+02    -0.8493E+02    -0.8488E+02    -0.8484E+02    -0.8480E+02    -0.8477E+02    -0.8473E+02    -0.8471E+02    -0.8468E+02    -0.8466E+02    -0.8464E+02    -0.8463E+02    -0.8462E+02    -0.8461E+02    -0.8461E+02    -0.8461E+02    -0.8462E+02    -0.8462E+02    -0.8464E+02    -0.8465E+02    -0.8467E+02    -0.8470E+02    -0.8473E+02    -0.8476E+02    -0.8479E+02    -0.8483E+02    -0.8487E+02    -0.8491E+02    -0.8496E+02    -0.8501E+02    -0.8506E+02    -0.8511E+02    -0.8517E+02    -0.8522E+02    -0.8528E+02    -0.8534E+02    -0.8541E+02    -0.8547E+02    -0.8553E+02    -0.8560E+02    -0.8567E+02    -0.8573E+02    -0.8580E+02    -0.8587E+02    -0.8594E+02    -0.8601E+02    -0.8608E+02    -0.8615E+02    -0.8622E+02    -0.8629E+02    -0.8635E+02    -0.8642E+02    -0.8649E+02    -0.8655E+02    -0.8662E+02    -0.8668E+02    -0.8674E+02    -0.8680E+02    -0.8686E+02    -0.8691E+02    -0.8695E+02    -0.8699E+02    -0.8702E+02    -0.8703E+02    -0.8703E+02
    -0.8700E+02    -0.8700E+02    -0.8698E+02    -0.8695E+02    -0.8691E+02    -0.8686E+02    -0.8680E+02    -0.8674E+02    -0.8668E+02    -0.8661E+02    -0.8654E+02    -0.8647E+02    -0.8639E+02    -0.8632E+02    -0.8624E+02    -0.8616E+02    -0.8609E+02    -0.8601E+02    -0.8593E+02    -0.8585E+02    -0.8578E+02    -0.8570E+02    -0.8562E+02    -0.8555E+02    -0.8547E+02    -0.8540E+02    -0.8532E+02    -0.8525E+02    -0.8518E+02    -0.8511E+02    -0.8504E+02    -0.8498E+02    -0.8491E+02    -0.8485E+02    -0.8479E+02    -0.8474E+02    -0.8468E+02    -0.8463E+02    -0.8458E+02    -0.8454E+02    -0.8450E+02    -0.8446E+02    -0.8443E+02    -0.8440E+02    -0.8438E+02    -0.8436E+02    -0.8434E+02    -0.8433E+02    -0.8432E+02    -0.8432E+02    -0.8432E+02    -0.8433E+02    -0.8434E+02    -0.8435E+02    -0.8437E+02    -0.8440E+02    -0.8442E+02    -0.8446E+02    -0.8449E+02    -0.8453E+02    -0.8457E+02    -0.8462E+02    -0.8467E+02    -0.8472E+02    -0.8478E+02    -0.8483E+02    -0.8489E+02    -0.8496E+02    -0.8502E+02    -0.8509E+02    -0.8516E+02    -0.8523E+02    -0.8530E+02    -0.8537E+02    -0.8544E+02    -0.8552E+02    -0.8559E+02    -0.8567E+02    -0.8574E+02    -0.8582E+02    -0.8589E+02    -0.8597E+02    -0.8605E+02    -0.8612E+02    -0.8620E+02    -0.8627E+02    -0.8635E+02    -0.8642E+02    -0.8649E+02    -0.8656E+02    -0.8663E+02    -0.8670E+02    -0.8676E+02    -0.8682E+02    -0.8687E+02    -0.8692E+02    -0.8696E+02    -0.8699E+02    -0.8701E+02    -0.8701E+02
    -0.8697E+02    -0.8697E+02    -0.8695E+02    -0.8692E+02    -0.8688E+02    -0.8682E+02    -0.8676E+02    -0.8670E+02    -0.8663E+02    -0.8655E+02    -0.8648E+02    -0.8640E+02    -0.8632E+02    -0.8624E+02    -0.8616E+02    -0.8607E+02    -0.8599E+02    -0.8590E+02    -0.8582E+02    -0.8573E+02    -0.8565E+02    -0.8556E+02    -0.8548E+02    -0.8539E+02    -0.8531E+02    -0.8522E+02    -0.8514E+02    -0.8506E+02    -0.8498E+02    -0.8490E+02    -0.8483E+02    -0.8475E+02    -0.8468E+02    -0.8461E+02    -0.8454E+02    -0.8448E+02    -0.8442E+02    -0.8436E+02    -0.8431E+02    -0.8426E+02    -0.8421E+02    -0.8417E+02    -0.8413E+02    -0.8410E+02    -0.8407E+02    -0.8405E+02    -0.8403E+02    -0.8402E+02    -0.8401E+02    -0.8401E+02    -0.8401E+02    -0.8401E+02    -0.8403E+02    -0.8404E+02    -0.8407E+02    -0.8409E+02    -0.8412E+02    -0.8416E+02    -0.8420E+02    -0.8425E+02    -0.8430E+02    -0.8435E+02    -0.8440E+02    -0.8446E+02    -0.8453E+02    -0.8459E+02    -0.8466E+02    -0.8473E+02    -0.8480E+02    -0.8488E+02    -0.8496E+02    -0.8503E+02    -0.8511E+02    -0.8519E+02    -0.8528E+02    -0.8536E+02    -0.8544E+02    -0.8553E+02    -0.8561E+02    -0.8569E+02    -0.8578E+02    -0.8586E+02    -0.8594E+02    -0.8603E+02    -0.8611E+02    -0.8619E+02    -0.8627E+02    -0.8635E+02    -0.8643E+02    -0.8651E+02    -0.8658E+02    -0.8665E+02    -0.8672E+02    -0.8678E+02    -0.8684E+02    -0.8689E+02    -0.8693E+02    -0.8697E+02    -0.8699E+02    -0.8699E+02
    -0.8695E+02    -0.8695E+02    -0.8693E+02    -0.8689E+02    -0.8685E+02    -0.8679E+02    -0.8672E+02    -0.8665E+02    -0.8658E+02    -0.8650E+02    -0.8642E+02    -0.8633E+02    -0.8625E+02    -0.8616E+02    -0.8607E+02    -0.8598E+02    -0.8588E+02    -0.8579E+02    -0.8570E+02    -0.8560E+02    -0.8551E+02    -0.8542E+02    -0.8532E+02    -0.8523E+02    -0.8513E+02    -0.8504E+02    -0.8495E+02    -0.8486E+02    -0.8477E+02    -0.8468E+02    -0.8460E+02    -0.8451E+02    -0.8443E+02    -0.8435E+02    -0.8428E+02    -0.8420E+02    -0.8413E+02    -0.8407E+02    -0.8401E+02    -0.8395E+02    -0.8390E+02    -0.8385E+02    -0.8381E+02    -0.8377E+02    -0.8374E+02    -0.8371E+02    -0.8369E+02    -0.8367E+02    -0.8366E+02    -0.8366E+02    -0.8366E+02    -0.8367E+02    -0.8368E+02    -0.8370E+02    -0.8373E+02    -0.8376E+02    -0.8380E+02    -0.8384E+02    -0.8389E+02    -0.8394E+02    -0.8399E+02    -0.8405E+02    -0.8412E+02    -0.8419E+02    -0.8426E+02    -0.8433E+02    -0.8441E+02    -0.8449E+02    -0.8457E+02    -0.8466E+02    -0.8474E+02    -0.8483E+02    -0.8492E+02    -0.8501E+02    -0.8510E+02    -0.8519E+02    -0.8529E+02    -0.8538E+02    -0.8547E+02    -0.8556E+02    -0.8566E+02    -0.8575E+02    -0.8584E+02    -0.8593E+02    -0.8602E+02    -0.8611E+02    -0.8620E+02    -0.8628E+02    -0.8637E+02    -0.8645E+02    -0.8653E+02    -0.8660E+02    -0.8668E+02    -0.8674E+02    -0.8681E+02    -0.8686E+02    -0.8691E+02    -0.8694E+02    -0.8696E+02    -0.8696E+02
    -0.8692E+02    -0.8692E+02    -0.8690E+02    -0.8687E+02    -0.8681E+02    -0.8675E+02    -0.8668E+02    -0.8661E+02    -0.8653E+02    -0.8644E+02    -0.8635E+02    -0.8626E+02    -0.8617E+02    -0.8607E+02    -0.8598E+02    -0.8588E+02    -0.8578E+02    -0.8568E+02    -0.8557E+02    -0.8547E+02    -0.8537E+02    -0.8526E+02    -0.8516E+02    -0.8506E+02    -0.8495E+02    -0.8485E+02    -0.8475E+02    -0.8465E+02    -0.8455E+02    -0.8445E+02    -0.8435E+02    -0.8425E+02    -0.8416E+02    -0.8407E+02    -0.8399E+02    -0.8390E+02    -0.8382E+02    -0.8375E+02    -0.8368E+02    -0.8361E+02    -0.8355E+02    -0.8350E+02    -0.8345E+02    -0.8340E+02    -0.8336E+02    -0.8333E+02    -0.8331E+02    -0.8329E+02    -0.8328E+02    -0.8328E+02    -0.8328E+02    -0.8329E+02    -0.8331E+02    -0.8333E+02    -0.8336E+02    -0.8340E+02    -0.8344E+02    -0.8349E+02    -0.8354E+02    -0.8360E+02    -0.8366E+02    -0.8373E+02    -0.8381E+02    -0.8389E+02    -0.8397E+02    -0.8405E+02    -0.8414E+02    -0.8423E+02    -0.8433E+02    -0.8442E+02    -0.8452E+02    -0.8462E+02    -0.8472E+02    -0.8482E+02    -0.8492E+02    -0.8502E+02    -0.8513E+02    -0.8523E+02    -0.8533E+02    -0.8543E+02    -0.8553E+02    -0.8563E+02    -0.8573E+02    -0.8583E+02    -0.8593E+02    -0.8602E+02    -0.8612E+02    -0.8621E+02    -0.8630E+02    -0.8639E+02    -0.8648E+02    -0.8656E+02    -0.8664E+02    -0.8671E+02    -0.8677E+02    -0.8683E+02    -0.8688E+02    -0.8692E+02    -0.8694E+02    -0.8694E+02
    -0.8690E+02    -0.8690E+02    -0.8688E+02    -0.8684E+02    -0.8678E+02    -0.8672E+02    -0.8665E+02    -0.8657E+02    -0.8648E+02    -0.8639E+02    -0.8629E+02    -0.8620E+02    -0.8610E+02    -0.8599E+02    -0.8589E+02    -0.8578E+02    -0.8567E+02    -0.8556E+02    -0.8545E+02    -0.8534E+02    -0.8522E+02    -0.8511E+02    -0.8499E+02    -0.8488E+02    -0.8476E+02    -0.8465E+02    -0.8453E+02    -0.8442E+02    -0.8431E+02    -0.8420E+02    -0.8409E+02    -0.8398E+02    -0.8387E+02    -0.8377E+02    -0.8367E+02    -0.8358E+02    -0.8348E+02    -0.8340E+02    -0.8332E+02    -0.8324E+02    -0.8317E+02    -0.8311E+02    -0.8305E+02    -0.8300E+02    -0.8295E+02    -0.8292E+02    -0.8289E+02    -0.8287E+02    -0.8286E+02    -0.8285E+02    -0.8285E+02    -0.8287E+02    -0.8289E+02    -0.8291E+02    -0.8295E+02    -0.8299E+02    -0.8304E+02    -0.8310E+02    -0.8316E+02    -0.8323E+02    -0.8330E+02    -0.8338E+02    -0.8347E+02    -0.8356E+02    -0.8365E+02    -0.8375E+02    -0.8385E+02    -0.8396E+02    -0.8406E+02    -0.8417E+02    -0.8428E+02    -0.8439E+02    -0.8450E+02    -0.8462E+02    -0.8473E+02    -0.8484E+02    -0.8496E+02    -0.8507E+02    -0.8518E+02    -0.8530E+02    -0.8541E+02    -0.8552E+02    -0.8562E+02    -0.8573E+02    -0.8584E+02    -0.8594E+02    -0.8604E+02    -0.8614E+02    -0.8624E+02    -0.8633E+02    -0.8643E+02    -0.8651E+02    -0.8660E+02    -0.8667E+02    -0.8674E+02    -0.8681E+02    -0.8686E+02    -0.8690E+02    -0.8692E+02    -0.8692E+02
    -0.8688E+02    -0.8688E+02    -0.8685E+02    -0.8681E+02    -0.8675E+02    -0.8669E+02    -0.8661E+02    -0.8652E+02    -0.8643E+02    -0.8633E+02    -0.8623E+02    -0.8613E+02    -0.8602E+02    -0.8591E+02    -0.8580E+02    -0.8568E+02    -0.8556E+02    -0.8544E+02    -0.8532E+02    -0.8520E+02    -0.8507E+02    -0.8495E+02    -0.8482E+02    -0.8469E+02    -0.8457E+02    -0.8444E+02    -0.8431E+02    -0.8418E+02    -0.8405E+02    -0.8393E+02    -0.8380E+02    -0.8368E+02    -0.8356E+02    -0.8344E+02    -0.8333E+02    -0.8322E+02    -0.8311E+02    -0.8301E+02    -0.8292E+02    -0.8283E+02    -0.8275E+02    -0.8267E+02    -0.8260E+02    -0.8254E+02    -0.8249E+02    -0.8245E+02    -0.8242E+02    -0.8239E+02    -0.8238E+02    -0.8237E+02    -0.8238E+02    -0.8239E+02    -0.8241E+02    -0.8245E+02    -0.8249E+02    -0.8254E+02    -0.8260E+02    -0.8266E+02    -0.8274E+02    -0.8282E+02    -0.8290E+02    -0.8300E+02    -0.8310E+02    -0.8320E+02    -0.8331E+02    -0.8342E+02    -0.8354E+02    -0.8366E+02    -0.8378E+02    -0.8390E+02    -0.8403E+02    -0.8415E+02    -0.8428E+02    -0.8441E+02    -0.8453E+02    -0.8466E+02    -0.8479E+02    -0.8491E+02    -0.8503E+02    -0.8516E+02    -0.8528E+02    -0.8540E+02    -0.8552E+02    -0.8563E+02    -0.8575E+02    -0.8586E+02    -0.8597E+02    -0.8607E+02    -0.8618E+02    -0.8628E+02    -0.8638E+02    -0.8647E+02    -0.8656E+02    -0.8664E+02    -0.8671E+02    -0.8678E+02    -0.8683E+02    -0.8687E+02    -0.8690E+02    -0.8690E+02
    -0.8686E+02    -0.8686E+02    -0.8683E+02    -0.8679E+02    -0.8673E+02    -0.8665E+02    -0.8657E+02    -0.8648E+02    -0.8639E+02    -0.8628E+02    -0.8618E+02    -0.8606E+02    -0.8595E+02    -0.8583E+02    -0.8571E+02    -0.8558E+02    -0.8546E+02    -0.8533E+02    -0.8519E+02    -0.8506E+02    -0.8492E+02    -0.8478E+02    -0.8464E+02    -0.8450E+02    -0.8436E+02    -0.8422E+02    -0.8407E+02    -0.8393E+02    -0.8378E+02    -0.8364E+02    -0.8350E+02    -0.8336E+02    -0.8322E+02    -0.8308E+02    -0.8295E+02    -0.8282E+02    -0.8270E+02    -0.8258E+02    -0.8247E+02    -0.8237E+02    -0.8227E+02    -0.8218E+02    -0.8210E+02    -0.8203E+02    -0.8197E+02    -0.8192E+02    -0.8188E+02    -0.8185E+02    -0.8184E+02    -0.8183E+02    -0.8184E+02    -0.8185E+02    -0.8188E+02    -0.8192E+02    -0.8197E+02    -0.8203E+02    -0.8210E+02    -0.8217E+02    -0.8226E+02    -0.8236E+02    -0.8246E+02    -0.8257E+02    -0.8269E+02    -0.8281E+02    -0.8293E+02    -0.8307E+02    -0.8320E+02    -0.8334E+02    -0.8347E+02    -0.8362E+02    -0.8376E+02    -0.8390E+02    -0.8404E+02    -0.8419E+02    -0.8433E+02    -0.8447E+02    -0.8461E+02    -0.8475E+02    -0.8488E+02    -0.8502E+02    -0.8515E+02    -0.8528E+02    -0.8541E+02    -0.8554E+02    -0.8566E+02    -0.8578E+02    -0.8590E+02    -0.8601E+02    -0.8612E+02    -0.8623E+02    -0.8633E+02    -0.8643E+02    -0.8652E+02    -0.8661E+02    -0.8669E+02    -0.8675E+02    -0.8681E+02    -0.8685E+02    -0.8688E+02    -0.8688E+02
    -0.8684E+02    -0.8684E+02    -0.8681E+02    -0.8676E+02    -0.8670E+02    -0.8663E+02    -0.8654E+02    -0.8645E+02    -0.8634E+02    -0.8624E+02    -0.8612E+02    -0.8600E+02    -0.8588E+02    -0.8575E+02    -0.8562E+02    -0.8549E+02    -0.8535E+02    -0.8521E+02    -0.8507E+02    -0.8492E+02    -0.8477E+02    -0.8462E+02    -0.8446E+02    -0.8430E+02    -0.8415E+02    -0.8398E+02    -0.8382E+02    -0.8366E+02    -0.8350E+02    -0.8333E+02    -0.8317E+02    -0.8301E+02    -0.8285E+02    -0.8269E+02    -0.8254E+02    -0.8239E+02    -0.8224E+02    -0.8211E+02    -0.8198E+02    -0.8185E+02    -0.8174E+02    -0.8163E+02    -0.8154E+02    -0.8145E+02    -0.8138E+02    -0.8132E+02    -0.8127E+02    -0.8124E+02    -0.8122E+02    -0.8121E+02    -0.8122E+02    -0.8124E+02    -0.8127E+02    -0.8132E+02    -0.8137E+02    -0.8145E+02    -0.8153E+02    -0.8162E+02    -0.8173E+02    -0.8184E+02    -0.8196E+02    -0.8209E+02    -0.8223E+02    -0.8237E+02    -0.8252E+02    -0.8267E+02    -0.8283E+02    -0.8299E+02    -0.8315E+02    -0.8331E+02    -0.8347E+02    -0.8363E+02    -0.8379E+02    -0.8396E+02    -0.8411E+02    -0.8427E+02    -0.8443E+02    -0.8458E+02    -0.8473E+02    -0.8488E+02    -0.8502E+02    -0.8517E+02    -0.8531E+02    -0.8544E+02    -0.8557E+02    -0.8570E+02    -0.8583E+02    -0.8595E+02    -0.8607E+02    -0.8618E+02    -0.8629E+02    -0.8639E+02    -0.8649E+02    -0.8658E+02    -0.8666E+02    -0.8673E+02    -0.8679E+02    -0.8684E+02    -0.8686E+02    -0.8686E+02
    -0.8682E+02    -0.8682E+02    -0.8679E+02    -0.8675E+02    -0.8668E+02    -0.8660E+02    -0.8651E+02    -0.8641E+02    -0.8631E+02    -0.8619E+02    -0.8607E+02    -0.8595E+02    -0.8582E+02    -0.8568E+02    -0.8554E+02    -0.8540E+02    -0.8525E+02    -0.8510E+02    -0.8494E+02    -0.8478E+02    -0.8462E+02    -0.8445E+02    -0.8428E+02    -0.8410E+02    -0.8393E+02    -0.8374E+02    -0.8356E+02    -0.8338E+02    -0.8319E+02    -0.8300E+02    -0.8281E+02    -0.8263E+02    -0.8244E+02    -0.8226E+02    -0.8208E+02    -0.8190E+02    -0.8173E+02    -0.8157E+02    -0.8141E+02    -0.8126E+02    -0.8113E+02    -0.8100E+02    -0.8088E+02    -0.8078E+02    -0.8069E+02    -0.8062E+02    -0.8056E+02    -0.8052E+02    -0.8050E+02    -0.8049E+02    -0.8049E+02    -0.8052E+02    -0.8056E+02    -0.8062E+02    -0.8069E+02    -0.8078E+02    -0.8088E+02    -0.8099E+02    -0.8112E+02    -0.8125E+02    -0.8140E+02    -0.8156E+02    -0.8172E+02    -0.8189E+02    -0.8206E+02    -0.8224E+02    -0.8242E+02    -0.8261E+02    -0.8279E+02    -0.8298E+02    -0.8317E+02    -0.8335E+02    -0.8354E+02    -0.8372E+02    -0.8390E+02    -0.8407E+02    -0.8425E+02    -0.8442E+02    -0.8458E+02    -0.8474E+02    -0.8490E+02    -0.8506E+02    -0.8521E+02    -0.8535E+02    -0.8550E+02    -0.8563E+02    -0.8577E+02    -0.8589E+02    -0.8602E+02    -0.8614E+02    -0.8625E+02    -0.8636E+02    -0.8646E+02    -0.8655E+02    -0.8664E+02    -0.8671E+02    -0.8678E+02    -0.8682E+02    -0.8685E+02    -0.8685E+02
    -0.8681E+02    -0.8681E+02    -0.8678E+02    -0.8673E+02    -0.8666E+02    -0.8658E+02    -0.8649E+02    -0.8639E+02    -0.8628E+02    -0.8616E+02    -0.8603E+02    -0.8590E+02    -0.8576E+02    -0.8562E+02    -0.8547E+02    -0.8532E+02    -0.8516E+02    -0.8500E+02    -0.8483E+02    -0.8465E+02    -0.8447E+02    -0.8429E+02    -0.8410E+02    -0.8390E+02    -0.8370E+02    -0.8350E+02    -0.8329E+02    -0.8308E+02    -0.8286E+02    -0.8265E+02    -0.8243E+02    -0.8221E+02    -0.8200E+02    -0.8178E+02    -0.8157E+02    -0.8136E+02    -0.8115E+02    -0.8096E+02    -0.8077E+02    -0.8059E+02    -0.8042E+02    -0.8026E+02    -0.8012E+02    -0.8000E+02    -0.7989E+02    -0.7980E+02    -0.7973E+02    -0.7968E+02    -0.7964E+02    -0.7963E+02    -0.7964E+02    -0.7967E+02    -0.7973E+02    -0.7980E+02    -0.7989E+02    -0.7999E+02    -0.8012E+02    -0.8026E+02    -0.8041E+02    -0.8058E+02    -0.8076E+02    -0.8095E+02    -0.8114E+02    -0.8135E+02    -0.8155E+02    -0.8177E+02    -0.8198E+02    -0.8220E+02    -0.8241E+02    -0.8263E+02    -0.8284E+02    -0.8306E+02    -0.8327E+02    -0.8347E+02    -0.8367E+02    -0.8387E+02    -0.8406E+02    -0.8425E+02    -0.8444E+02    -0.8461E+02    -0.8479E+02    -0.8495E+02    -0.8512E+02    -0.8527E+02    -0.8543E+02    -0.8557E+02    -0.8571E+02    -0.8585E+02    -0.8598E+02    -0.8610E+02    -0.8622E+02    -0.8633E+02    -0.8644E+02    -0.8654E+02    -0.8662E+02    -0.8670E+02    -0.8676E+02    -0.8681E+02    -0.8684E+02    -0.8684E+02
    -0.8680E+02    -0.8680E+02    -0.8677E+02    -0.8672E+02    -0.8665E+02    -0.8657E+02    -0.8647E+02    -0.8637E+02    -0.8625E+02    -0.8613E+02    -0.8600E+02    -0.8586E+02    -0.8572E+02    -0.8557E+02    -0.8541E+02    -0.8525E+02    -0.8508E+02    -0.8490E+02    -0.8472E+02    -0.8453E+02    -0.8433E+02    -0.8413E+02    -0.8392E+02    -0.8370E+02    -0.8347E+02    -0.8324E+02    -0.8301E+02    -0.8277E+02    -0.8252E+02    -0.8227E+02    -0.8202E+02    -0.8176E+02    -0.8150E+02    -0.8125E+02    -0.8099E+02    -0.8074E+02    -0.8049E+02    -0.8025E+02    -0.8002E+02    -0.7980E+02    -0.7959E+02    -0.7940E+02    -0.7922E+02    -0.7906E+02    -0.7893E+02    -0.7881E+02    -0.7872E+02    -0.7866E+02    -0.7862E+02    -0.7861E+02    -0.7862E+02    -0.7866E+02    -0.7872E+02    -0.7881E+02    -0.7893E+02    -0.7906E+02    -0.7922E+02    -0.7939E+02    -0.7958E+02    -0.7979E+02    -0.8001E+02    -0.8024E+02    -0.8048E+02    -0.8073E+02    -0.8098E+02    -0.8123E+02    -0.8149E+02    -0.8175E+02    -0.8200E+02    -0.8225E+02    -0.8250E+02    -0.8275E+02    -0.8299E+02    -0.8322E+02    -0.8345E+02    -0.8367E+02    -0.8389E+02    -0.8410E+02    -0.8430E+02    -0.8449E+02    -0.8468E+02    -0.8486E+02    -0.8504E+02    -0.8521E+02    -0.8537E+02    -0.8552E+02    -0.8567E+02    -0.8581E+02    -0.8595E+02    -0.8608E+02    -0.8620E+02    -0.8632E+02    -0.8643E+02    -0.8653E+02    -0.8662E+02    -0.8669E+02    -0.8676E+02    -0.8681E+02    -0.8683E+02    -0.8683E+02
    -0.8680E+02    -0.8680E+02    -0.8677E+02    -0.8672E+02    -0.8665E+02    -0.8657E+02    -0.8647E+02    -0.8636E+02    -0.8624E+02    -0.8612E+02    -0.8598E+02    -0.8584E+02    -0.8569E+02    -0.8553E+02    -0.8537E+02    -0.8519E+02    -0.8501E+02    -0.8482E+02    -0.8463E+02    -0.8442E+02    -0.8420E+02    -0.8398E+02    -0.8374E+02    -0.8350E+02    -0.8325E+02    -0.8299E+02    -0.8272E+02    -0.8244E+02    -0.8216E+02    -0.8186E+02    -0.8156E+02    -0.8126E+02    -0.8095E+02    -0.8064E+02    -0.8033E+02    -0.8002E+02    -0.7972E+02    -0.7942E+02    -0.7913E+02    -0.7886E+02    -0.7860E+02    -0.7835E+02    -0.7813E+02    -0.7793E+02    -0.7775E+02    -0.7761E+02    -0.7749E+02    -0.7741E+02    -0.7736E+02    -0.7734E+02    -0.7736E+02    -0.7741E+02    -0.7749E+02    -0.7761E+02    -0.7775E+02    -0.7793E+02    -0.7812E+02    -0.7835E+02    -0.7859E+02    -0.7885E+02    -0.7913E+02    -0.7942E+02    -0.7971E+02    -0.8002E+02    -0.8032E+02    -0.8063E+02    -0.8094E+02    -0.8125E+02    -0.8155E+02    -0.8185E+02    -0.8214E+02    -0.8242E+02    -0.8270E+02    -0.8297E+02    -0.8323E+02    -0.8348E+02    -0.8372E+02    -0.8395E+02    -0.8418E+02    -0.8439E+02    -0.8459E+02    -0.8479E+02    -0.8498E+02    -0.8516E+02    -0.8533E+02    -0.8549E+02    -0.8565E+02    -0.8579E+02    -0.8594E+02    -0.8607E+02    -0.8620E+02    -0.8631E+02    -0.8642E+02    -0.8652E+02    -0.8662E+02    -0.8669E+02    -0.8676E+02    -0.8681E+02    -0.8683E+02    -0.8683E+02
    -0.8681E+02    -0.8681E+02    -0.8678E+02    -0.8673E+02    -0.8666E+02    -0.8657E+02    -0.8647E+02    -0.8637E+02    -0.8625E+02    -0.8612E+02    -0.8598E+02    -0.8583E+02    -0.8568E+02    -0.8552E+02    -0.8534E+02    -0.8516E+02    -0.8497E+02    -0.8477E+02    -0.8455E+02    -0.8433E+02    -0.8409E+02    -0.8385E+02    -0.8359E+02    -0.8331E+02    -0.8303E+02    -0.8273E+02    -0.8242E+02    -0.8210E+02    -0.8177E+02    -0.8142E+02    -0.8107E+02    -0.8070E+02    -0.8033E+02    -0.7995E+02    -0.7957E+02    -0.7919E+02    -0.7881E+02    -0.7843E+02    -0.7807E+02    -0.7771E+02    -0.7738E+02    -0.7706E+02    -0.7677E+02    -0.7651E+02    -0.7628E+02    -0.7609E+02    -0.7594E+02    -0.7583E+02    -0.7576E+02    -0.7574E+02    -0.7576E+02    -0.7583E+02    -0.7594E+02    -0.7609E+02    -0.7628E+02    -0.7651E+02    -0.7677E+02    -0.7706E+02    -0.7738E+02    -0.7771E+02    -0.7807E+02    -0.7843E+02    -0.7881E+02    -0.7919E+02    -0.7957E+02    -0.7995E+02    -0.8032E+02    -0.8070E+02    -0.8106E+02    -0.8141E+02    -0.8176E+02    -0.8209E+02    -0.8241E+02    -0.8272E+02    -0.8301E+02    -0.8330E+02    -0.8357E+02    -0.8382E+02    -0.8407E+02    -0.8430E+02    -0.8453E+02    -0.8474E+02    -0.8494E+02    -0.8513E+02    -0.8531E+02    -0.8548E+02    -0.8564E+02    -0.8579E+02    -0.8594E+02    -0.8608E+02    -0.8620E+02    -0.8632E+02    -0.8643E+02    -0.8653E+02    -0.8663E+02    -0.8670E+02    -0.8677E+02    -0.8682E+02    -0.8684E+02    -0.8684E+02
    -0.8682E+02    -0.8682E+02    -0.8679E+02    -0.8674E+02    -0.8667E+02    -0.8659E+02    -0.8649E+02    -0.8639E+02    -0.8627E+02    -0.8614E+02    -0.8600E+02    -0.8585E+02    -0.8569E+02    -0.8552E+02    -0.8534E+02    -0.8515E+02    -0.8495E+02    -0.8474E+02    -0.8451E+02    -0.8426E+02    -0.8401E+02    -0.8374E+02    -0.8345E+02    -0.8314E+02    -0.8282E+02    -0.8248E+02    -0.8213E+02    -0.8175E+02    -0.8136E+02    -0.8095E+02    -0.8052E+02    -0.8008E+02    -0.7962E+02    -0.7915E+02    -0.7868E+02    -0.7819E+02    -0.7771E+02    -0.7723E+02    -0.7675E+02    -0.7629E+02    -0.7585E+02    -0.7543E+02    -0.7505E+02    -0.7470E+02    -0.7439E+02    -0.7413E+02    -0.7393E+02    -0.7378E+02    -0.7369E+02    -0.7366E+02    -0.7369E+02    -0.7378E+02    -0.7393E+02    -0.7414E+02    -0.7439E+02    -0.7470E+02    -0.7505E+02    -0.7544E+02    -0.7585E+02    -0.7629E+02    -0.7675E+02    -0.7723E+02    -0.7771E+02    -0.7819E+02    -0.7868E+02    -0.7915E+02    -0.7962E+02    -0.8008E+02    -0.8052E+02    -0.8094E+02    -0.8135E+02    -0.8174E+02    -0.8212E+02    -0.8247E+02    -0.8281E+02    -0.8313E+02    -0.8343E+02    -0.8372E+02    -0.8399E+02    -0.8425E+02    -0.8449E+02    -0.8471E+02    -0.8493E+02    -0.8513E+02    -0.8531E+02    -0.8549E+02    -0.8566E+02    -0.8582E+02    -0.8596E+02    -0.8610E+02    -0.8623E+02    -0.8635E+02    -0.8646E+02    -0.8656E+02    -0.8665E+02    -0.8673E+02    -0.8679E+02    -0.8683E+02    -0.8686E+02    -0.8686E+02
    -0.8685E+02    -0.8685E+02    -0.8682E+02    -0.8677E+02    -0.8671E+02    -0.8663E+02    -0.8653E+02    -0.8643E+02    -0.8631E+02    -0.8618E+02    -0.8604E+02    -0.8589E+02    -0.8573E+02    -0.8556E+02    -0.8538E+02    -0.8518E+02    -0.8497E+02    -0.8474E+02    -0.8450E+02    -0.8424E+02    -0.8396E+02    -0.8366E+02    -0.8334E+02    -0.8300E+02    -0.8263E+02    -0.8224E+02    -0.8183E+02    -0.8139E+02    -0.8092E+02    -0.8043E+02    -0.7991E+02    -0.7937E+02    -0.7880E+02    -0.7821E+02    -0.7761E+02    -0.7699E+02    -0.7636E+02    -0.7573E+02    -0.7510E+02    -0.7449E+02    -0.7390E+02    -0.7334E+02    -0.7281E+02    -0.7234E+02    -0.7192E+02    -0.7157E+02    -0.7129E+02    -0.7108E+02    -0.7095E+02    -0.7091E+02    -0.7096E+02    -0.7108E+02    -0.7129E+02    -0.7157E+02    -0.7192E+02    -0.7234E+02    -0.7282E+02    -0.7334E+02    -0.7390E+02    -0.7449E+02    -0.7511E+02    -0.7573E+02    -0.7636E+02    -0.7699E+02    -0.7761E+02    -0.7822E+02    -0.7880E+02    -0.7937E+02    -0.7991E+02    -0.8043E+02    -0.8092E+02    -0.8139E+02    -0.8183E+02    -0.8224E+02    -0.8263E+02    -0.8299E+02    -0.8333E+02    -0.8365E+02    -0.8395E+02    -0.8422E+02    -0.8448E+02    -0.8472E+02    -0.8495E+02    -0.8516E+02    -0.8535E+02    -0.8554E+02    -0.8571E+02    -0.8587E+02    -0.8601E+02    -0.8615E+02    -0.8628E+02    -0.8639E+02    -0.8650E+02    -0.8660E+02    -0.8669E+02    -0.8676E+02    -0.8682E+02    -0.8686E+02    -0.8689E+02    -0.8689E+02
    -0.8688E+02    -0.8688E+02    -0.8686E+02    -0.8682E+02    -0.8675E+02    -0.8668E+02    -0.8659E+02    -0.8649E+02    -0.8637E+02    -0.8625E+02    -0.8611E+02    -0.8597E+02    -0.8581E+02    -0.8564E+02    -0.8545E+02    -0.8524E+02    -0.8503E+02    -0.8479E+02    -0.8453E+02    -0.8425E+02    -0.8395E+02    -0.8362E+02    -0.8327E+02    -0.8288E+02    -0.8247E+02    -0.8202E+02    -0.8154E+02    -0.8102E+02    -0.8046E+02    -0.7987E+02    -0.7923E+02    -0.7855E+02    -0.7784E+02    -0.7709E+02    -0.7630E+02    -0.7550E+02    -0.7467E+02    -0.7383E+02    -0.7299E+02    -0.7217E+02    -0.7136E+02    -0.7060E+02    -0.6988E+02    -0.6923E+02    -0.6866E+02    -0.6817E+02    -0.6778E+02    -0.6749E+02    -0.6732E+02    -0.6726E+02    -0.6732E+02    -0.6749E+02    -0.6778E+02    -0.6817E+02    -0.6866E+02    -0.6924E+02    -0.6989E+02    -0.7061E+02    -0.7137E+02    -0.7218E+02    -0.7300E+02    -0.7384E+02    -0.7468E+02    -0.7551E+02    -0.7631E+02    -0.7710E+02    -0.7785E+02    -0.7856E+02    -0.7924E+02    -0.7987E+02    -0.8047E+02    -0.8103E+02    -0.8155E+02    -0.8203E+02    -0.8247E+02    -0.8289E+02    -0.8327E+02    -0.8362E+02    -0.8395E+02    -0.8425E+02    -0.8452E+02    -0.8478E+02    -0.8502E+02    -0.8523E+02    -0.8543E+02    -0.8562E+02    -0.8579E+02    -0.8595E+02    -0.8609E+02    -0.8623E+02    -0.8635E+02    -0.8646E+02    -0.8657E+02    -0.8666E+02    -0.8674E+02    -0.8681E+02    -0.8686E+02    -0.8691E+02    -0.8693E+02    -0.8693E+02
    -0.8694E+02    -0.8694E+02    -0.8692E+02    -0.8687E+02    -0.8682E+02    -0.8675E+02    -0.8667E+02    -0.8657E+02    -0.8647E+02    -0.8635E+02    -0.8622E+02    -0.8608E+02    -0.8592E+02    -0.8575E+02    -0.8557E+02    -0.8536E+02    -0.8514E+02    -0.8489E+02    -0.8462E+02    -0.8432E+02    -0.8400E+02    -0.8364E+02    -0.8325E+02    -0.8282E+02    -0.8235E+02    -0.8183E+02    -0.8127E+02    -0.8065E+02    -0.7998E+02    -0.7925E+02    -0.7846E+02    -0.7761E+02    -0.7670E+02    -0.7573E+02    -0.7471E+02    -0.7365E+02    -0.7255E+02    -0.7142E+02    -0.7029E+02    -0.6917E+02    -0.6808E+02    -0.6703E+02    -0.6605E+02    -0.6516E+02    -0.6436E+02    -0.6369E+02    -0.6316E+02    -0.6276E+02    -0.6253E+02    -0.6245E+02    -0.6253E+02    -0.6277E+02    -0.6316E+02    -0.6370E+02    -0.6437E+02    -0.6517E+02    -0.6606E+02    -0.6705E+02    -0.6809E+02    -0.6919E+02    -0.7031E+02    -0.7144E+02    -0.7256E+02    -0.7366E+02    -0.7473E+02    -0.7575E+02    -0.7671E+02    -0.7762E+02    -0.7847E+02    -0.7926E+02    -0.7999E+02    -0.8066E+02    -0.8128E+02    -0.8184E+02    -0.8236E+02    -0.8283E+02    -0.8326E+02    -0.8365E+02    -0.8400E+02    -0.8433E+02    -0.8462E+02    -0.8489E+02    -0.8514E+02    -0.8536E+02    -0.8556E+02    -0.8575E+02    -0.8592E+02    -0.8607E+02    -0.8621E+02    -0.8634E+02    -0.8645E+02    -0.8656E+02    -0.8665E+02    -0.8674E+02    -0.8681E+02    -0.8687E+02    -0.8692E+02    -0.8696E+02    -0.8698E+02    -0.8698E+02
    -0.8701E+02    -0.8701E+02    -0.8699E+02    -0.8695E+02    -0.8690E+02    -0.8684E+02    -0.8677E+02    -0.8669E+02    -0.8659E+02    -0.8649E+02    -0.8637E+02    -0.8623E+02    -0.8608E+02    -0.8592E+02    -0.8574E+02    -0.8553E+02    -0.8531E+02    -0.8506E+02    -0.8478E+02    -0.8446E+02    -0.8412E+02    -0.8373E+02    -0.8330E+02    -0.8282E+02    -0.8228E+02    -0.8169E+02    -0.8103E+02    -0.8029E+02    -0.7948E+02    -0.7858E+02    -0.7759E+02    -0.7652E+02    -0.7535E+02    -0.7410E+02    -0.7276E+02    -0.7135E+02    -0.6989E+02    -0.6838E+02    -0.6686E+02    -0.6535E+02    -0.6387E+02    -0.6245E+02    -0.6113E+02    -0.5992E+02    -0.5885E+02    -0.5794E+02    -0.5721E+02    -0.5668E+02    -0.5636E+02    -0.5626E+02    -0.5637E+02    -0.5669E+02    -0.5722E+02    -0.5795E+02    -0.5886E+02    -0.5993E+02    -0.6115E+02    -0.6248E+02    -0.6389E+02    -0.6537E+02    -0.6689E+02    -0.6841E+02    -0.6991E+02    -0.7138E+02    -0.7279E+02    -0.7412E+02    -0.7538E+02    -0.7654E+02    -0.7762E+02    -0.7860E+02    -0.7950E+02    -0.8031E+02    -0.8105E+02    -0.8171E+02    -0.8230E+02    -0.8284E+02    -0.8332E+02    -0.8375E+02    -0.8413E+02    -0.8448E+02    -0.8479E+02    -0.8507E+02    -0.8532E+02    -0.8554E+02    -0.8574E+02    -0.8593E+02    -0.8609E+02    -0.8623E+02    -0.8637E+02    -0.8648E+02    -0.8659E+02    -0.8668E+02    -0.8677E+02    -0.8684E+02    -0.8691E+02    -0.8696E+02    -0.8700E+02    -0.8703E+02    -0.8705E+02    -0.8705E+02
    -0.8709E+02    -0.8709E+02    -0.8708E+02    -0.8705E+02    -0.8701E+02    -0.8696E+02    -0.8690E+02    -0.8683E+02    -0.8675E+02    -0.8666E+02    -0.8655E+02    -0.8643E+02    -0.8630E+02    -0.8614E+02    -0.8597E+02    -0.8577E+02    -0.8555E+02    -0.8530E+02    -0.8501E+02    -0.8469E+02    -0.8432E+02    -0.8391E+02    -0.8344E+02    -0.8290E+02    -0.8230E+02    -0.8161E+02    -0.8084E+02    -0.7996E+02    -0.7897E+02    -0.7787E+02    -0.7664E+02    -0.7528E+02    -0.7378E+02    -0.7215E+02    -0.7041E+02    -0.6855E+02    -0.6662E+02    -0.6462E+02    -0.6260E+02    -0.6059E+02    -0.5863E+02    -0.5675E+02    -0.5499E+02    -0.5339E+02    -0.5197E+02    -0.5078E+02    -0.4982E+02    -0.4913E+02    -0.4870E+02    -0.4856E+02    -0.4871E+02    -0.4913E+02    -0.4983E+02    -0.5079E+02    -0.5199E+02    -0.5341E+02    -0.5502E+02    -0.5678E+02    -0.5866E+02    -0.6063E+02    -0.6264E+02    -0.6466E+02    -0.6666E+02    -0.6859E+02    -0.7045E+02    -0.7219E+02    -0.7382E+02    -0.7531E+02    -0.7667E+02    -0.7790E+02    -0.7901E+02    -0.7999E+02    -0.8087E+02    -0.8164E+02    -0.8233E+02    -0.8293E+02    -0.8346E+02    -0.8393E+02    -0.8435E+02    -0.8471E+02    -0.8504E+02    -0.8532E+02    -0.8557E+02    -0.8579E+02    -0.8599E+02    -0.8616E+02    -0.8631E+02    -0.8645E+02    -0.8657E+02    -0.8667E+02    -0.8676E+02    -0.8684E+02    -0.8691E+02    -0.8697E+02    -0.8702E+02    -0.8706E+02    -0.8710E+02    -0.8712E+02    -0.8713E+02    -0.8713E+02
    -0.8719E+02    -0.8719E+02    -0.8718E+02    -0.8716E+02    -0.8714E+02    -0.8710E+02    -0.8706E+02    -0.8701E+02    -0.8695E+02    -0.8687E+02    -0.8679E+02    -0.8669E+02    -0.8657E+02    -0.8643E+02    -0.8627E+02    -0.8609E+02    -0.8587E+02    -0.8563E+02    -0.8534E+02    -0.8501E+02    -0.8463E+02    -0.8419E+02    -0.8368E+02    -0.8309E+02    -0.8241E+02    -0.8163E+02    -0.8073E+02    -0.7969E+02    -0.7850E+02    -0.7714E+02    -0.7561E+02    -0.7389E+02    -0.7199E+02    -0.6990E+02    -0.6764E+02    -0.6523E+02    -0.6270E+02    -0.6010E+02    -0.5746E+02    -0.5485E+02    -0.5229E+02    -0.4985E+02    -0.4757E+02    -0.4550E+02    -0.4367E+02    -0.4212E+02    -0.4089E+02    -0.3999E+02    -0.3944E+02    -0.3926E+02    -0.3945E+02    -0.4000E+02    -0.4090E+02    -0.4214E+02    -0.4370E+02    -0.4553E+02    -0.4761E+02    -0.4989E+02    -0.5233E+02    -0.5489E+02    -0.5751E+02    -0.6015E+02    -0.6275E+02    -0.6528E+02    -0.6769E+02    -0.6995E+02    -0.7204E+02    -0.7394E+02    -0.7566E+02    -0.7719E+02    -0.7854E+02    -0.7973E+02    -0.8077E+02    -0.8167E+02    -0.8245E+02    -0.8313E+02    -0.8372E+02    -0.8423E+02    -0.8467E+02    -0.8505E+02    -0.8537E+02    -0.8566E+02    -0.8591E+02    -0.8612E+02    -0.8630E+02    -0.8646E+02    -0.8660E+02    -0.8671E+02    -0.8681E+02    -0.8690E+02    -0.8697E+02    -0.8703E+02    -0.8708E+02    -0.8713E+02    -0.8716E+02    -0.8719E+02    -0.8721E+02    -0.8722E+02    -0.8723E+02    -0.8723E+02
    -0.8731E+02    -0.8731E+02    -0.8731E+02    -0.8730E+02    -0.8729E+02    -0.8727E+02    -0.8725E+02    -0.8722E+02    -0.8718E+02    -0.8713E+02    -0.8707E+02    -0.8699E+02    -0.8690E+02    -0.8678E+02    -0.8664E+02    -0.8648E+02    -0.8628E+02    -0.8605E+02    -0.8577E+02    -0.8545E+02    -0.8506E+02    -0.8460E+02    -0.8406E+02    -0.8342E+02    -0.8267E+02    -0.8178E+02    -0.8074E+02    -0.7952E+02    -0.7810E+02    -0.7645E+02    -0.7456E+02    -0.7242E+02    -0.7001E+02    -0.6736E+02    -0.6447E+02    -0.6139E+02    -0.5815E+02    -0.5482E+02    -0.5145E+02    -0.4810E+02    -0.4484E+02    -0.4172E+02    -0.3880E+02    -0.3615E+02    -0.3381E+02    -0.3183E+02    -0.3025E+02    -0.2910E+02    -0.2840E+02    -0.2817E+02    -0.2840E+02    -0.2911E+02    -0.3027E+02    -0.3186E+02    -0.3384E+02    -0.3619E+02    -0.3884E+02    -0.4176E+02    -0.4488E+02    -0.4815E+02    -0.5150E+02    -0.5488E+02    -0.5821E+02    -0.6145E+02    -0.6453E+02    -0.6742E+02    -0.7007E+02    -0.7248E+02    -0.7462E+02    -0.7651E+02    -0.7815E+02    -0.7957E+02    -0.8079E+02    -0.8183E+02    -0.8272E+02    -0.8347E+02    -0.8411E+02    -0.8465E+02    -0.8510E+02    -0.8549E+02    -0.8582E+02    -0.8609E+02    -0.8633E+02    -0.8652E+02    -0.8669E+02    -0.8682E+02    -0.8694E+02    -0.8703E+02    -0.8711E+02    -0.8717E+02    -0.8722E+02    -0.8726E+02    -0.8729E+02    -0.8731E+02    -0.8732E+02    -0.8733E+02    -0.8734E+02    -0.8734E+02    -0.8734E+02    -0.8734E+02
    -0.8745E+02    -0.8745E+02    -0.8745E+02    -0.8746E+02    -0.8746E+02    -0.8747E+02    -0.8747E+02    -0.8746E+02    -0.8745E+02    -0.8743E+02    -0.8740E+02    -0.8735E+02    -0.8728E+02    -0.8720E+02    -0.8709E+02    -0.8695E+02    -0.8679E+02    -0.8658E+02    -0.8632E+02    -0.8600E+02    -0.8562E+02    -0.8516E+02    -0.8460E+02    -0.8391E+02    -0.8309E+02    -0.8211E+02    -0.8092E+02    -0.7950E+02    -0.7782E+02    -0.7585E+02    -0.7355E+02    -0.7091E+02    -0.6792E+02    -0.6460E+02    -0.6097E+02    -0.5709E+02    -0.5301E+02    -0.4880E+02    -0.4455E+02    -0.4031E+02    -0.3618E+02    -0.3222E+02    -0.2852E+02    -0.2515E+02    -0.2218E+02    -0.1966E+02    -0.1764E+02    -0.1617E+02    -0.1528E+02    -0.1498E+02    -0.1528E+02    -0.1618E+02    -0.1766E+02    -0.1968E+02    -0.2221E+02    -0.2519E+02    -0.2857E+02    -0.3227E+02    -0.3624E+02    -0.4037E+02    -0.4461E+02    -0.4887E+02    -0.5308E+02    -0.5716E+02    -0.6104E+02    -0.6467E+02    -0.6799E+02    -0.7098E+02    -0.7362E+02    -0.7592E+02    -0.7789E+02    -0.7957E+02    -0.8098E+02    -0.8216E+02    -0.8315E+02    -0.8397E+02    -0.8465E+02    -0.8521E+02    -0.8568E+02    -0.8606E+02    -0.8637E+02    -0.8663E+02    -0.8684E+02    -0.8701E+02    -0.8715E+02    -0.8725E+02    -0.8734E+02    -0.8740E+02    -0.8745E+02    -0.8748E+02    -0.8750E+02    -0.8751E+02    -0.8752E+02    -0.8751E+02    -0.8751E+02    -0.8750E+02    -0.8749E+02    -0.8748E+02    -0.8747E+02    -0.8747E+02
    -0.8760E+02    -0.8760E+02    -0.8761E+02    -0.8763E+02    -0.8766E+02    -0.8768E+02    -0.8771E+02    -0.8773E+02    -0.8775E+02    -0.8776E+02    -0.8777E+02    -0.8775E+02    -0.8773E+02    -0.8768E+02    -0.8761E+02    -0.8751E+02    -0.8738E+02    -0.8720E+02    -0.8698E+02    -0.8669E+02    -0.8633E+02    -0.8587E+02    -0.8530E+02    -0.8460E+02    -0.8372E+02    -0.8264E+02    -0.8132E+02    -0.7971E+02    -0.7776E+02    -0.7542E+02    -0.7266E+02    -0.6946E+02    -0.6580E+02    -0.6170E+02    -0.5720E+02    -0.5238E+02    -0.4729E+02    -0.4204E+02    -0.3669E+02    -0.3136E+02    -0.2614E+02    -0.2113E+02    -0.1642E+02    -0.1211E+02    -0.8275E+01    -0.5007E+01    -0.2377E+01    -0.4515E+00     0.7228E+00     0.1115E+01     0.7158E+00    -0.4655E+00    -0.2398E+01    -0.5034E+01    -0.8310E+01    -0.1215E+02    -0.1647E+02    -0.2118E+02    -0.2620E+02    -0.3143E+02    -0.3677E+02    -0.4211E+02    -0.4737E+02    -0.5246E+02    -0.5729E+02    -0.6178E+02    -0.6588E+02    -0.6954E+02    -0.7275E+02    -0.7550E+02    -0.7783E+02    -0.7978E+02    -0.8139E+02    -0.8271E+02    -0.8379E+02    -0.8466E+02    -0.8537E+02    -0.8593E+02    -0.8639E+02    -0.8675E+02    -0.8704E+02    -0.8727E+02    -0.8744E+02    -0.8757E+02    -0.8767E+02    -0.8774E+02    -0.8779E+02    -0.8782E+02    -0.8783E+02    -0.8783E+02    -0.8782E+02    -0.8780E+02    -0.8777E+02    -0.8774E+02    -0.8771E+02    -0.8768E+02    -0.8765E+02    -0.8763E+02    -0.8761E+02    -0.8761E+02
    -0.8776E+02    -0.8776E+02    -0.8778E+02    -0.8782E+02    -0.8786E+02    -0.8792E+02    -0.8797E+02    -0.8803E+02    -0.8808E+02    -0.8813E+02    -0.8817E+02    -0.8820E+02    -0.8822E+02    -0.8821E+02    -0.8819E+02    -0.8813E+02    -0.8805E+02    -0.8792E+02    -0.8774E+02    -0.8750E+02    -0.8717E+02    -0.8675E+02    -0.8619E+02    -0.8548E+02    -0.8458E+02    -0.8343E+02    -0.8198E+02    -0.8018E+02    -0.7796E+02    -0.7525E+02    -0.7200E+02    -0.6816E+02    -0.6373E+02    -0.5874E+02    -0.5323E+02    -0.4728E+02    -0.4097E+02    -0.3441E+02    -0.2771E+02    -0.2098E+02    -0.1433E+02    -0.7885E+01    -0.1763E+01     0.3906E+01     0.8990E+01     0.1336E+02     0.1690E+02     0.1950E+02     0.2110E+02     0.2163E+02     0.2109E+02     0.1949E+02     0.1688E+02     0.1333E+02     0.8953E+01     0.3862E+01    -0.1814E+01    -0.7943E+01    -0.1440E+02    -0.2105E+02    -0.2779E+02    -0.3450E+02    -0.4106E+02    -0.4737E+02    -0.5332E+02    -0.5883E+02    -0.6383E+02    -0.6825E+02    -0.7209E+02    -0.7534E+02    -0.7804E+02    -0.8026E+02    -0.8206E+02    -0.8350E+02    -0.8465E+02    -0.8555E+02    -0.8626E+02    -0.8681E+02    -0.8724E+02    -0.8757E+02    -0.8781E+02    -0.8799E+02    -0.8812E+02    -0.8821E+02    -0.8826E+02    -0.8829E+02    -0.8829E+02    -0.8828E+02    -0.8825E+02    -0.8821E+02    -0.8816E+02    -0.8811E+02    -0.8805E+02    -0.8799E+02    -0.8793E+02    -0.8787E+02    -0.8783E+02    -0.8779E+02    -0.8777E+02    -0.8777E+02
    -0.8793E+02    -0.8793E+02    -0.8796E+02    -0.8801E+02    -0.8808E+02    -0.8816E+02    -0.8825E+02    -0.8834E+02    -0.8843E+02    -0.8852E+02    -0.8860E+02    -0.8868E+02    -0.8874E+02    -0.8879E+02    -0.8881E+02    -0.8881E+02    -0.8878E+02    -0.8871E+02    -0.8859E+02    -0.8841E+02    -0.8814E+02    -0.8777E+02    -0.8726E+02    -0.8657E+02    -0.8567E+02    -0.8448E+02    -0.8294E+02    -0.8098E+02    -0.7850E+02    -0.7540E+02    -0.7162E+02    -0.6710E+02    -0.6181E+02    -0.5578E+02    -0.4907E+02    -0.4176E+02    -0.3394E+02    -0.2574E+02    -0.1727E+02    -0.8649E+01    -0.1816E-01     0.8470E+01     0.1664E+02     0.2430E+02     0.3124E+02     0.3726E+02     0.4218E+02     0.4582E+02     0.4806E+02     0.4882E+02     0.4805E+02     0.4581E+02     0.4216E+02     0.3723E+02     0.3120E+02     0.2425E+02     0.1659E+02     0.8408E+01    -0.8761E-01    -0.8725E+01    -0.1735E+02    -0.2583E+02    -0.3404E+02    -0.4185E+02    -0.4917E+02    -0.5588E+02    -0.6191E+02    -0.6720E+02    -0.7172E+02    -0.7550E+02    -0.7858E+02    -0.8106E+02    -0.8303E+02    -0.8456E+02    -0.8574E+02    -0.8665E+02    -0.8733E+02    -0.8784E+02    -0.8822E+02    -0.8849E+02    -0.8867E+02    -0.8879E+02    -0.8886E+02    -0.8890E+02    -0.8890E+02    -0.8887E+02    -0.8883E+02    -0.8877E+02    -0.8870E+02    -0.8862E+02    -0.8853E+02    -0.8844E+02    -0.8834E+02    -0.8825E+02    -0.8816E+02    -0.8808E+02    -0.8801E+02    -0.8795E+02    -0.8792E+02    -0.8792E+02
    -0.8810E+02    -0.8810E+02    -0.8814E+02    -0.8821E+02    -0.8831E+02    -0.8842E+02    -0.8854E+02    -0.8866E+02    -0.8879E+02    -0.8892E+02    -0.8905E+02    -0.8917E+02    -0.8928E+02    -0.8938E+02    -0.8946E+02    -0.8952E+02    -0.8956E+02    -0.8956E+02    -0.8951E+02    -0.8940E+02    -0.8921E+02    -0.8891E+02    -0.8847E+02    -0.8784E+02    -0.8697E+02    -0.8579E+02    -0.8420E+02    -0.8211E+02    -0.7940E+02    -0.7593E+02    -0.7160E+02    -0.6633E+02    -0.6007E+02    -0.5284E+02    -0.4471E+02    -0.3573E+02    -0.2602E+02    -0.1569E+02    -0.4852E+01     0.6371E+01     0.1780E+02     0.2923E+02     0.4040E+02     0.5102E+02     0.6078E+02     0.6934E+02     0.7640E+02     0.8167E+02     0.8493E+02     0.8603E+02     0.8492E+02     0.8165E+02     0.7637E+02     0.6931E+02     0.6073E+02     0.5097E+02     0.4034E+02     0.2917E+02     0.1773E+02     0.6291E+01    -0.4939E+01    -0.1579E+02    -0.2612E+02    -0.3584E+02    -0.4481E+02    -0.5295E+02    -0.6018E+02    -0.6644E+02    -0.7171E+02    -0.7603E+02    -0.7949E+02    -0.8220E+02    -0.8429E+02    -0.8587E+02    -0.8705E+02    -0.8792E+02    -0.8854E+02    -0.8898E+02    -0.8928E+02    -0.8948E+02    -0.8959E+02    -0.8964E+02    -0.8964E+02    -0.8961E+02    -0.8955E+02    -0.8947E+02    -0.8938E+02    -0.8927E+02    -0.8915E+02    -0.8903E+02    -0.8890E+02    -0.8877E+02    -0.8864E+02    -0.8851E+02    -0.8839E+02    -0.8829E+02    -0.8819E+02    -0.8812E+02    -0.8808E+02    -0.8808E+02
    -0.8827E+02    -0.8827E+02    -0.8832E+02    -0.8841E+02    -0.8853E+02    -0.8867E+02    -0.8882E+02    -0.8898E+02    -0.8915E+02    -0.8932E+02    -0.8949E+02    -0.8966E+02    -0.8982E+02    -0.8997E+02    -0.9011E+02    -0.9024E+02    -0.9034E+02    -0.9041E+02    -0.9044E+02    -0.9042E+02    -0.9032E+02    -0.9011E+02    -0.8977E+02    -0.8924E+02    -0.8845E+02    -0.8732E+02    -0.8573E+02    -0.8356E+02    -0.8066E+02    -0.7685E+02    -0.7198E+02    -0.6591E+02    -0.5857E+02    -0.4997E+02    -0.4013E+02    -0.2913E+02    -0.1703E+02    -0.3909E+01     0.1013E+02     0.2496E+02     0.4035E+02     0.5604E+02     0.7164E+02     0.8675E+02     0.1008E+03     0.1134E+03     0.1239E+03     0.1318E+03     0.1367E+03     0.1384E+03     0.1367E+03     0.1318E+03     0.1239E+03     0.1134E+03     0.1008E+03     0.8669E+02     0.7158E+02     0.5597E+02     0.4028E+02     0.2488E+02     0.1005E+02    -0.4005E+01    -0.1713E+02    -0.2923E+02    -0.4024E+02    -0.5008E+02    -0.5868E+02    -0.6601E+02    -0.7208E+02    -0.7695E+02    -0.8075E+02    -0.8365E+02    -0.8581E+02    -0.8740E+02    -0.8853E+02    -0.8932E+02    -0.8985E+02    -0.9019E+02    -0.9039E+02    -0.9049E+02    -0.9052E+02    -0.9049E+02    -0.9043E+02    -0.9033E+02    -0.9021E+02    -0.9007E+02    -0.8992E+02    -0.8977E+02    -0.8960E+02    -0.8944E+02    -0.8927E+02    -0.8910E+02    -0.8893E+02    -0.8877E+02    -0.8863E+02    -0.8849E+02    -0.8838E+02    -0.8829E+02    -0.8824E+02    -0.8824E+02
    -0.8843E+02    -0.8843E+02    -0.8849E+02    -0.8860E+02    -0.8874E+02    -0.8891E+02    -0.8909E+02    -0.8928E+02    -0.8949E+02    -0.8970E+02    -0.8991E+02    -0.9012E+02    -0.9033E+02    -0.9054E+02    -0.9074E+02    -0.9092E+02    -0.9109E+02    -0.9124E+02    -0.9135E+02    -0.9142E+02    -0.9142E+02    -0.9132E+02    -0.9110E+02    -0.9069E+02    -0.9002E+02    -0.8899E+02    -0.8746E+02    -0.8528E+02    -0.8225E+02    -0.7814E+02    -0.7274E+02    -0.6585E+02    -0.5734E+02    -0.4718E+02    -0.3536E+02    -0.2189E+02    -0.6797E+01     0.9931E+01     0.2824E+02     0.4799E+02     0.6896E+02     0.9080E+02     0.1130E+03     0.1350E+03     0.1559E+03     0.1750E+03     0.1912E+03     0.2036E+03     0.2114E+03     0.2140E+03     0.2114E+03     0.2036E+03     0.1912E+03     0.1750E+03     0.1559E+03     0.1349E+03     0.1130E+03     0.9073E+02     0.6888E+02     0.4790E+02     0.2814E+02     0.9833E+01    -0.6900E+01    -0.2200E+02    -0.3547E+02    -0.4730E+02    -0.5746E+02    -0.6596E+02    -0.7285E+02    -0.7824E+02    -0.8234E+02    -0.8537E+02    -0.8754E+02    -0.8906E+02    -0.9009E+02    -0.9076E+02    -0.9117E+02    -0.9140E+02    -0.9149E+02    -0.9149E+02    -0.9143E+02    -0.9132E+02    -0.9118E+02    -0.9102E+02    -0.9084E+02    -0.9065E+02    -0.9045E+02    -0.9024E+02    -0.9003E+02    -0.8982E+02    -0.8962E+02    -0.8941E+02    -0.8921E+02    -0.8902E+02    -0.8885E+02    -0.8869E+02    -0.8855E+02    -0.8845E+02    -0.8839E+02    -0.8839E+02
    -0.8858E+02    -0.8858E+02    -0.8865E+02    -0.8877E+02    -0.8894E+02    -0.8913E+02    -0.8934E+02    -0.8956E+02    -0.8980E+02    -0.9005E+02    -0.9030E+02    -0.9055E+02    -0.9081E+02    -0.9106E+02    -0.9131E+02    -0.9156E+02    -0.9179E+02    -0.9201E+02    -0.9220E+02    -0.9236E+02    -0.9246E+02    -0.9248E+02    -0.9238E+02    -0.9211E+02    -0.9159E+02    -0.9070E+02    -0.8929E+02    -0.8716E+02    -0.8407E+02    -0.7974E+02    -0.7386E+02    -0.6616E+02    -0.5643E+02    -0.4457E+02    -0.3050E+02    -0.1414E+02     0.4607E+01     0.2587E+02     0.4970E+02     0.7605E+02     0.1047E+03     0.1354E+03     0.1675E+03     0.2001E+03     0.2321E+03     0.2620E+03     0.2880E+03     0.3084E+03     0.3215E+03     0.3260E+03     0.3215E+03     0.3084E+03     0.2880E+03     0.2619E+03     0.2320E+03     0.2000E+03     0.1674E+03     0.1353E+03     0.1047E+03     0.7596E+02     0.4961E+02     0.2577E+02     0.4503E+01    -0.1425E+02    -0.3061E+02    -0.4468E+02    -0.5654E+02    -0.6627E+02    -0.7397E+02    -0.7984E+02    -0.8416E+02    -0.8724E+02    -0.8937E+02    -0.9077E+02    -0.9166E+02    -0.9218E+02    -0.9245E+02    -0.9255E+02    -0.9253E+02    -0.9243E+02    -0.9228E+02    -0.9209E+02    -0.9188E+02    -0.9165E+02    -0.9142E+02    -0.9117E+02    -0.9092E+02    -0.9068E+02    -0.9043E+02    -0.9018E+02    -0.8994E+02    -0.8970E+02    -0.8947E+02    -0.8925E+02    -0.8905E+02    -0.8887E+02    -0.8871E+02    -0.8860E+02    -0.8853E+02    -0.8853E+02
    -0.8871E+02    -0.8871E+02    -0.8879E+02    -0.8893E+02    -0.8911E+02    -0.8932E+02    -0.8955E+02    -0.8981E+02    -0.9008E+02    -0.9035E+02    -0.9064E+02    -0.9093E+02    -0.9123E+02    -0.9152E+02    -0.9182E+02    -0.9212E+02    -0.9241E+02    -0.9269E+02    -0.9296E+02    -0.9320E+02    -0.9340E+02    -0.9354E+02    -0.9357E+02    -0.9344E+02    -0.9307E+02    -0.9234E+02    -0.9109E+02    -0.8908E+02    -0.8601E+02    -0.8153E+02    -0.7526E+02    -0.6681E+02    -0.5587E+02    -0.4225E+02    -0.2577E+02    -0.6202E+01     0.1676E+02     0.4344E+02     0.7410E+02     0.1089E+03     0.1480E+03     0.1910E+03     0.2375E+03     0.2866E+03     0.3365E+03     0.3850E+03     0.4290E+03     0.4647E+03     0.4884E+03     0.4967E+03     0.4884E+03     0.4647E+03     0.4290E+03     0.3850E+03     0.3364E+03     0.2865E+03     0.2375E+03     0.1909E+03     0.1479E+03     0.1088E+03     0.7401E+02     0.4334E+02     0.1666E+02    -0.6311E+01    -0.2588E+02    -0.4237E+02    -0.5598E+02    -0.6691E+02    -0.7536E+02    -0.8162E+02    -0.8609E+02    -0.8915E+02    -0.9116E+02    -0.9241E+02    -0.9313E+02    -0.9350E+02    -0.9364E+02    -0.9361E+02    -0.9348E+02    -0.9328E+02    -0.9304E+02    -0.9278E+02    -0.9250E+02    -0.9221E+02    -0.9193E+02    -0.9163E+02    -0.9134E+02    -0.9106E+02    -0.9077E+02    -0.9049E+02    -0.9022E+02    -0.8995E+02    -0.8969E+02    -0.8945E+02    -0.8923E+02    -0.8902E+02    -0.8885E+02    -0.8872E+02    -0.8865E+02    -0.8865E+02
    -0.8882E+02    -0.8882E+02    -0.8890E+02    -0.8905E+02    -0.8925E+02    -0.8948E+02    -0.8973E+02    -0.9001E+02    -0.9030E+02    -0.9061E+02    -0.9092E+02    -0.9124E+02    -0.9157E+02    -0.9190E+02    -0.9224E+02    -0.9258E+02    -0.9293E+02    -0.9327E+02    -0.9361E+02    -0.9393E+02    -0.9422E+02    -0.9445E+02    -0.9460E+02    -0.9460E+02    -0.9437E+02    -0.9380E+02    -0.9271E+02    -0.9085E+02    -0.8787E+02    -0.8334E+02    -0.7678E+02    -0.6771E+02    -0.5569E+02    -0.4041E+02    -0.2155E+02     0.1305E+01     0.2873E+02     0.6136E+02     0.9984E+02     0.1448E+03     0.1968E+03     0.2562E+03     0.3231E+03     0.3969E+03     0.4758E+03     0.5570E+03     0.6353E+03     0.7030E+03     0.7507E+03     0.7684E+03     0.7507E+03     0.7030E+03     0.6352E+03     0.5570E+03     0.4758E+03     0.3968E+03     0.3231E+03     0.2562E+03     0.1967E+03     0.1447E+03     0.9974E+02     0.6126E+02     0.2863E+02     0.1196E+01    -0.2166E+02    -0.4052E+02    -0.5580E+02    -0.6781E+02    -0.7688E+02    -0.8343E+02    -0.8795E+02    -0.9093E+02    -0.9278E+02    -0.9387E+02    -0.9444E+02    -0.9467E+02    -0.9467E+02    -0.9452E+02    -0.9429E+02    -0.9401E+02    -0.9369E+02    -0.9336E+02    -0.9302E+02    -0.9268E+02    -0.9235E+02    -0.9202E+02    -0.9169E+02    -0.9137E+02    -0.9106E+02    -0.9075E+02    -0.9045E+02    -0.9016E+02    -0.8988E+02    -0.8961E+02    -0.8937E+02    -0.8915E+02    -0.8897E+02    -0.8883E+02    -0.8875E+02    -0.8875E+02
    -0.8890E+02    -0.8890E+02    -0.8899E+02    -0.8914E+02    -0.8935E+02    -0.8959E+02    -0.8986E+02    -0.9016E+02    -0.9047E+02    -0.9079E+02    -0.9113E+02    -0.9147E+02    -0.9183E+02    -0.9219E+02    -0.9256E+02    -0.9294E+02    -0.9332E+02    -0.9371E+02    -0.9411E+02    -0.9449E+02    -0.9486E+02    -0.9518E+02    -0.9542E+02    -0.9553E+02    -0.9542E+02    -0.9499E+02    -0.9404E+02    -0.9232E+02    -0.8945E+02    -0.8493E+02    -0.7821E+02    -0.6868E+02    -0.5581E+02    -0.3916E+02    -0.1826E+02     0.7528E+01     0.3908E+02     0.7741E+02     0.1237E+03     0.1793E+03     0.2458E+03     0.3247E+03     0.4175E+03     0.5257E+03     0.6493E+03     0.7868E+03     0.9322E+03     0.1073E+04     0.1186E+04     0.1235E+04     0.1186E+04     0.1073E+04     0.9322E+03     0.7867E+03     0.6493E+03     0.5256E+03     0.4175E+03     0.3246E+03     0.2457E+03     0.1792E+03     0.1236E+03     0.7731E+02     0.3897E+02     0.7419E+01    -0.1837E+02    -0.3927E+02    -0.5592E+02    -0.6878E+02    -0.7830E+02    -0.8502E+02    -0.8952E+02    -0.9239E+02    -0.9411E+02    -0.9505E+02    -0.9549E+02    -0.9560E+02    -0.9549E+02    -0.9525E+02    -0.9493E+02    -0.9457E+02    -0.9419E+02    -0.9380E+02    -0.9342E+02    -0.9304E+02    -0.9267E+02    -0.9230E+02    -0.9195E+02    -0.9160E+02    -0.9127E+02    -0.9094E+02    -0.9062E+02    -0.9031E+02    -0.9002E+02    -0.8974E+02    -0.8948E+02    -0.8925E+02    -0.8905E+02    -0.8890E+02    -0.8882E+02    -0.8882E+02
    -0.8895E+02    -0.8895E+02    -0.8904E+02    -0.8920E+02    -0.8941E+02    -0.8966E+02    -0.8995E+02    -0.9025E+02    -0.9057E+02    -0.9091E+02    -0.9126E+02    -0.9162E+02    -0.9198E+02    -0.9236E+02    -0.9276E+02    -0.9316E+02    -0.9357E+02    -0.9399E+02    -0.9442E+02    -0.9485E+02    -0.9527E+02    -0.9565E+02    -0.9595E+02    -0.9614E+02    -0.9611E+02    -0.9577E+02    -0.9492E+02    -0.9330E+02    -0.9052E+02    -0.8604E+02    -0.7925E+02    -0.6946E+02    -0.5605E+02    -0.3850E+02    -0.1622E+02     0.1162E+02     0.4614E+02     0.8875E+02     0.1411E+03     0.2055E+03     0.2845E+03     0.3816E+03     0.5010E+03     0.6483E+03     0.8299E+03     0.1053E+04     0.1323E+04     0.1635E+04     0.1959E+04     0.2179E+04     0.1959E+04     0.1635E+04     0.1323E+04     0.1053E+04     0.8298E+03     0.6482E+03     0.5009E+03     0.3815E+03     0.2844E+03     0.2054E+03     0.1411E+03     0.8865E+02     0.4604E+02     0.1151E+02    -0.1633E+02    -0.3861E+02    -0.5616E+02    -0.6956E+02    -0.7934E+02    -0.8613E+02    -0.9059E+02    -0.9337E+02    -0.9498E+02    -0.9583E+02    -0.9618E+02    -0.9620E+02    -0.9602E+02    -0.9572E+02    -0.9534E+02    -0.9493E+02    -0.9451E+02    -0.9409E+02    -0.9367E+02    -0.9326E+02    -0.9287E+02    -0.9248E+02    -0.9211E+02    -0.9175E+02    -0.9140E+02    -0.9106E+02    -0.9073E+02    -0.9041E+02    -0.9010E+02    -0.8981E+02    -0.8954E+02    -0.8931E+02    -0.8910E+02    -0.8895E+02    -0.8887E+02    -0.8887E+02
    -0.8896E+02    -0.8896E+02    -0.8906E+02    -0.8922E+02    -0.8943E+02    -0.8969E+02    -0.8997E+02    -0.9028E+02    -0.9061E+02    -0.9095E+02    -0.9130E+02    -0.9166E+02    -0.9204E+02    -0.9242E+02    -0.9282E+02    -0.9323E+02    -0.9366E+02    -0.9409E+02    -0.9453E+02    -0.9498E+02    -0.9541E+02    -0.9581E+02    -0.9614E+02    -0.9635E+02    -0.9636E+02    -0.9604E+02    -0.9522E+02    -0.9364E+02    -0.9090E+02    -0.8644E+02    -0.7963E+02    -0.6976E+02    -0.5617E+02    -0.3832E+02    -0.1554E+02     0.1303E+02     0.4864E+02     0.9285E+02     0.1476E+03     0.2155E+03     0.2998E+03     0.4053E+03     0.5384E+03     0.7088E+03     0.9317E+03     0.1232E+04     0.1655E+04     0.2285E+04     0.3292E+04     0.5032E+04     0.3292E+04     0.2285E+04     0.1655E+04     0.1232E+04     0.9317E+03     0.7088E+03     0.5383E+03     0.4052E+03     0.2998E+03     0.2154E+03     0.1475E+03     0.9274E+02     0.4854E+02     0.1292E+02    -0.1566E+02    -0.3843E+02    -0.5628E+02    -0.6986E+02    -0.7972E+02    -0.8653E+02    -0.9097E+02    -0.9371E+02    -0.9529E+02    -0.9611E+02    -0.9642E+02    -0.9642E+02    -0.9621E+02    -0.9588E+02    -0.9549E+02    -0.9506E+02    -0.9462E+02    -0.9418E+02    -0.9375E+02    -0.9334E+02    -0.9293E+02    -0.9254E+02    -0.9216E+02    -0.9180E+02    -0.9144E+02    -0.9110E+02    -0.9076E+02    -0.9044E+02    -0.9013E+02    -0.8984E+02    -0.8957E+02    -0.8933E+02    -0.8912E+02    -0.8897E+02    -0.8888E+02    -0.8888E+02
    -0.8895E+02    -0.8895E+02    -0.8904E+02    -0.8920E+02    -0.8941E+02    -0.8966E+02    -0.8995E+02    -0.9025E+02    -0.9057E+02    -0.9091E+02    -0.9126E+02    -0.9162E+02    -0.9198E+02    -0.9236E+02    -0.9276E+02    -0.9316E+02    -0.9357E+02    -0.9399E+02    -0.9442E+02    -0.9485E+02    -0.9527E+02    -0.9564E+02    -0.9595E+02    -0.9614E+02    -0.9611E+02    -0.9577E+02    -0.9492E+02    -0.9330E+02    -0.9052E+02    -0.8604E+02    -0.7924E+02    -0.6946E+02    -0.5605E+02    -0.3850E+02    -0.1622E+02     0.1162E+02     0.4615E+02     0.8875E+02     0.1411E+03     0.2055E+03     0.2845E+03     0.3816E+03     0.5010E+03     0.6483E+03     0.8299E+03     0.1053E+04     0.1323E+04     0.1635E+04     0.1959E+04     0.2179E+04     0.1959E+04     0.1635E+04     0.1323E+04     0.1053E+04     0.8298E+03     0.6482E+03     0.5009E+03     0.3815E+03     0.2844E+03     0.2054E+03     0.1411E+03     0.8865E+02     0.4604E+02     0.1151E+02    -0.1633E+02    -0.3861E+02    -0.5616E+02    -0.6956E+02    -0.7934E+02    -0.8612E+02    -0.9059E+02    -0.9337E+02    -0.9498E+02    -0.9583E+02    -0.9618E+02    -0.9620E+02    -0.9602E+02    -0.9572E+02    -0.9534E+02    -0.9493E+02    -0.9451E+02    -0.9409E+02    -0.9367E+02    -0.9326E+02    -0.9287E+02    -0.9248E+02    -0.9211E+02    -0.9175E+02    -0.9140E+02    -0.9106E+02    -0.9073E+02    -0.9041E+02    -0.9010E+02    -0.8981E+02    -0.8954E+02    -0.8931E+02    -0.8910E+02    -0.8895E+02    -0.8887E+02    -0.8887E+02
    -0.8890E+02    -0.8890E+02    -0.8899E+02    -0.8914E+02    -0.8935E+02    -0.8959E+02    -0.8986E+02    -0.9016E+02    -0.9047E+02    -0.9079E+02    -0.9113E+02    -0.9147E+02    -0.9183E+02    -0.9219E+02    -0.9256E+02    -0.9294E+02    -0.9332E+02    -0.9371E+02    -0.9411E+02    -0.9449E+02    -0.9486E+02    -0.9518E+02    -0.9542E+02    -0.9553E+02    -0.9542E+02    -0.9498E+02    -0.9404E+02    -0.9232E+02    -0.8945E+02    -0.8493E+02    -0.7821E+02    -0.6868E+02    -0.5581E+02    -0.3916E+02    -0.1826E+02     0.7532E+01     0.3908E+02     0.7742E+02     0.1237E+03     0.1793E+03     0.2458E+03     0.3247E+03     0.4176E+03     0.5257E+03     0.6493E+03     0.7868E+03     0.9322E+03     0.1073E+04     0.1186E+04     0.1235E+04     0.1186E+04     0.1073E+04     0.9322E+03     0.7867E+03     0.6493E+03     0.5256E+03     0.4175E+03     0.3246E+03     0.2457E+03     0.1792E+03     0.1236E+03     0.7732E+02     0.3898E+02     0.7423E+01    -0.1837E+02    -0.3927E+02    -0.5591E+02    -0.6878E+02    -0.7830E+02    -0.8502E+02    -0.8952E+02    -0.9239E+02    -0.9411E+02    -0.9505E+02    -0.9549E+02    -0.9559E+02    -0.9549E+02    -0.9525E+02    -0.9493E+02    -0.9457E+02    -0.9419E+02    -0.9380E+02    -0.9342E+02    -0.9304E+02    -0.9267E+02    -0.9230E+02    -0.9195E+02    -0.9160E+02    -0.9127E+02    -0.9094E+02    -0.9062E+02    -0.9031E+02    -0.9002E+02    -0.8974E+02    -0.8948E+02    -0.8925E+02    -0.8905E+02    -0.8890E+02    -0.8882E+02    -0.8882E+02
    -0.8882E+02    -0.8882E+02    -0.8890E+02    -0.8905E+02    -0.8924E+02    -0.8947E+02    -0.8973E+02    -0.9001E+02    -0.9030E+02    -0.9061E+02    -0.9092E+02    -0.9124E+02    -0.9157E+02    -0.9190E+02    -0.9224E+02    -0.9258E+02    -0.9293E+02    -0.9327E+02    -0.9361E+02    -0.9393E+02    -0.9422E+02    -0.9445E+02    -0.9460E+02    -0.9460E+02    -0.9437E+02    -0.9380E+02    -0.9271E+02    -0.9085E+02    -0.8787E+02    -0.8334E+02    -0.7678E+02    -0.6770E+02    -0.5568E+02    -0.4041E+02    -0.2155E+02     0.1311E+01     0.2874E+02     0.6137E+02     0.9984E+02     0.1448E+03     0.1968E+03     0.2563E+03     0.3231E+03     0.3969E+03     0.4759E+03     0.5570E+03     0.6353E+03     0.7030E+03     0.7507E+03     0.7684E+03     0.7507E+03     0.7030E+03     0.6352E+03     0.5570E+03     0.4758E+03     0.3968E+03     0.3231E+03     0.2562E+03     0.1967E+03     0.1447E+03     0.9975E+02     0.6127E+02     0.2863E+02     0.1201E+01    -0.2166E+02    -0.4052E+02    -0.5579E+02    -0.6781E+02    -0.7688E+02    -0.8343E+02    -0.8795E+02    -0.9092E+02    -0.9278E+02    -0.9387E+02    -0.9444E+02    -0.9466E+02    -0.9467E+02    -0.9452E+02    -0.9429E+02    -0.9401E+02    -0.9369E+02    -0.9336E+02    -0.9302E+02    -0.9268E+02    -0.9235E+02    -0.9202E+02    -0.9169E+02    -0.9137E+02    -0.9106E+02    -0.9075E+02    -0.9045E+02    -0.9016E+02    -0.8988E+02    -0.8961E+02    -0.8937E+02    -0.8915E+02    -0.8897E+02    -0.8883E+02    -0.8875E+02    -0.8875E+02
    -0.8871E+02    -0.8871E+02    -0.8879E+02    -0.8893E+02    -0.8911E+02    -0.8932E+02    -0.8955E+02    -0.8981E+02    -0.9008E+02    -0.9035E+02    -0.9064E+02    -0.9093E+02    -0.9122E+02    -0.9152E+02    -0.9182E+02    -0.9212E+02    -0.9241E+02    -0.9269E+02    -0.9296E+02    -0.9320E+02    -0.9340E+02    -0.9354E+02    -0.9357E+02    -0.9344E+02    -0.9307E+02    -0.9234E+02    -0.9108E+02    -0.8907E+02    -0.8600E+02    -0.8153E+02    -0.7525E+02    -0.6680E+02    -0.5587E+02    -0.4225E+02    -0.2576E+02    -0.6194E+01     0.1677E+02     0.4345E+02     0.7411E+02     0.1089E+03     0.1480E+03     0.1910E+03     0.2375E+03     0.2866E+03     0.3365E+03     0.3850E+03     0.4290E+03     0.4648E+03     0.4884E+03     0.4967E+03     0.4884E+03     0.4647E+03     0.4290E+03     0.3850E+03     0.3364E+03     0.2865E+03     0.2375E+03     0.1909E+03     0.1479E+03     0.1088E+03     0.7401E+02     0.4335E+02     0.1667E+02    -0.6304E+01    -0.2587E+02    -0.4236E+02    -0.5598E+02    -0.6691E+02    -0.7536E+02    -0.8162E+02    -0.8609E+02    -0.8915E+02    -0.9116E+02    -0.9241E+02    -0.9313E+02    -0.9350E+02    -0.9363E+02    -0.9361E+02    -0.9348E+02    -0.9328E+02    -0.9304E+02    -0.9278E+02    -0.9250E+02    -0.9221E+02    -0.9192E+02    -0.9163E+02    -0.9134E+02    -0.9106E+02    -0.9077E+02    -0.9049E+02    -0.9022E+02    -0.8995E+02    -0.8969E+02    -0.8945E+02    -0.8922E+02    -0.8902E+02    -0.8885E+02    -0.8872E+02    -0.8865E+02    -0.8865E+02
    -0.8858E+02    -0.8858E+02    -0.8865E+02    -0.8877E+02    -0.8893E+02    -0.8912E+02    -0.8934E+02    -0.8956E+02    -0.8980E+02    -0.9005E+02    -0.9030E+02    -0.9055E+02    -0.9081E+02    -0.9106E+02    -0.9131E+02    -0.9155E+02    -0.9179E+02    -0.9201E+02    -0.9220E+02    -0.9236E+02    -0.9246E+02    -0.9248E+02    -0.9238E+02    -0.9211E+02    -0.9159E+02    -0.9070E+02    -0.8929E+02    -0.8716E+02    -0.8407E+02    -0.7974E+02    -0.7386E+02    -0.6615E+02    -0.5642E+02    -0.4456E+02    -0.3049E+02    -0.1413E+02     0.4617E+01     0.2588E+02     0.4971E+02     0.7606E+02     0.1048E+03     0.1354E+03     0.1675E+03     0.2001E+03     0.2321E+03     0.2620E+03     0.2880E+03     0.3084E+03     0.3215E+03     0.3260E+03     0.3215E+03     0.3084E+03     0.2880E+03     0.2619E+03     0.2320E+03     0.2001E+03     0.1674E+03     0.1354E+03     0.1047E+03     0.7597E+02     0.4962E+02     0.2578E+02     0.4512E+01    -0.1424E+02    -0.3060E+02    -0.4467E+02    -0.5653E+02    -0.6626E+02    -0.7396E+02    -0.7983E+02    -0.8416E+02    -0.8724E+02    -0.8936E+02    -0.9077E+02    -0.9166E+02    -0.9218E+02    -0.9245E+02    -0.9255E+02    -0.9253E+02    -0.9243E+02    -0.9228E+02    -0.9209E+02    -0.9188E+02    -0.9165E+02    -0.9141E+02    -0.9117E+02    -0.9092E+02    -0.9068E+02    -0.9043E+02    -0.9018E+02    -0.8994E+02    -0.8970E+02    -0.8947E+02    -0.8925E+02    -0.8905E+02    -0.8887E+02    -0.8871E+02    -0.8860E+02    -0.8853E+02    -0.8853E+02
    -0.8843E+02    -0.8843E+02    -0.8849E+02    -0.8860E+02    -0.8874E+02    -0.8891E+02    -0.8909E+02    -0.8928E+02    -0.8949E+02    -0.8970E+02    -0.8991E+02    -0.9012E+02    -0.9033E+02    -0.9054E+02    -0.9074E+02    -0.9092E+02    -0.9109E+02    -0.9124E+02    -0.9135E+02    -0.9141E+02    -0.9142E+02    -0.9132E+02    -0.9110E+02    -0.9069E+02    -0.9002E+02    -0.8898E+02    -0.8746E+02    -0.8528E+02    -0.8224E+02    -0.7814E+02    -0.7273E+02    -0.6584E+02    -0.5733E+02    -0.4717E+02    -0.3535E+02    -0.2188E+02    -0.6785E+01     0.9943E+01     0.2825E+02     0.4800E+02     0.6897E+02     0.9081E+02     0.1130E+03     0.1350E+03     0.1560E+03     0.1750E+03     0.1912E+03     0.2036E+03     0.2114E+03     0.2141E+03     0.2114E+03     0.2036E+03     0.1912E+03     0.1750E+03     0.1559E+03     0.1350E+03     0.1130E+03     0.9074E+02     0.6890E+02     0.4792E+02     0.2816E+02     0.9845E+01    -0.6888E+01    -0.2199E+02    -0.3546E+02    -0.4728E+02    -0.5745E+02    -0.6595E+02    -0.7284E+02    -0.7823E+02    -0.8233E+02    -0.8536E+02    -0.8754E+02    -0.8906E+02    -0.9009E+02    -0.9076E+02    -0.9117E+02    -0.9140E+02    -0.9149E+02    -0.9149E+02    -0.9143E+02    -0.9132E+02    -0.9118E+02    -0.9102E+02    -0.9084E+02    -0.9064E+02    -0.9044E+02    -0.9024E+02    -0.9003E+02    -0.8982E+02    -0.8962E+02    -0.8941E+02    -0.8921E+02    -0.8902E+02    -0.8885E+02    -0.8869E+02    -0.8855E+02    -0.8845E+02    -0.8839E+02    -0.8839E+02
    -0.8827E+02    -0.8827E+02    -0.8832E+02    -0.8841E+02    -0.8853E+02    -0.8867E+02    -0.8882E+02    -0.8898E+02    -0.8915E+02    -0.8932E+02    -0.8949E+02    -0.8966E+02    -0.8982E+02    -0.8997E+02    -0.9011E+02    -0.9023E+02    -0.9034E+02    -0.9041E+02    -0.9044E+02    -0.9041E+02    -0.9031E+02    -0.9011E+02    -0.8977E+02    -0.8924E+02    -0.8845E+02    -0.8731E+02    -0.8573E+02    -0.8356E+02    -0.8065E+02    -0.7684E+02    -0.7197E+02    -0.6590E+02    -0.5856E+02    -0.4995E+02    -0.4012E+02    -0.2911E+02    -0.1701E+02    -0.3894E+01     0.1015E+02     0.2498E+02     0.4037E+02     0.5605E+02     0.7166E+02     0.8676E+02     0.1009E+03     0.1134E+03     0.1239E+03     0.1318E+03     0.1368E+03     0.1384E+03     0.1368E+03     0.1318E+03     0.1239E+03     0.1134E+03     0.1008E+03     0.8671E+02     0.7160E+02     0.5598E+02     0.4030E+02     0.2489E+02     0.1006E+02    -0.3989E+01    -0.1711E+02    -0.2922E+02    -0.4023E+02    -0.5007E+02    -0.5867E+02    -0.6600E+02    -0.7207E+02    -0.7694E+02    -0.8075E+02    -0.8365E+02    -0.8581E+02    -0.8739E+02    -0.8852E+02    -0.8931E+02    -0.8984E+02    -0.9019E+02    -0.9039E+02    -0.9049E+02    -0.9052E+02    -0.9049E+02    -0.9042E+02    -0.9033E+02    -0.9021E+02    -0.9007E+02    -0.8992E+02    -0.8977E+02    -0.8960E+02    -0.8943E+02    -0.8927E+02    -0.8910E+02    -0.8893E+02    -0.8877E+02    -0.8863E+02    -0.8849E+02    -0.8838E+02    -0.8829E+02    -0.8824E+02    -0.8824E+02
    -0.8810E+02    -0.8810E+02    -0.8814E+02    -0.8821E+02    -0.8831E+02    -0.8842E+02    -0.8854E+02    -0.8866E+02    -0.8879E+02    -0.8892E+02    -0.8905E+02    -0.8917E+02    -0.8928E+02    -0.8938E+02    -0.8946E+02    -0.8952E+02    -0.8956E+02    -0.8955E+02    -0.8951E+02    -0.8939E+02    -0.8920E+02    -0.8890E+02    -0.8846E+02    -0.8784E+02    -0.8697E+02    -0.8578E+02    -0.8420E+02    -0.8210E+02    -0.7939E+02    -0.7592E+02    -0.7159E+02    -0.6632E+02    -0.6006E+02    -0.5283E+02    -0.4469E+02    -0.3572E+02    -0.2601E+02    -0.1568E+02    -0.4834E+01     0.6390E+01     0.1782E+02     0.2925E+02     0.4042E+02     0.5104E+02     0.6080E+02     0.6936E+02     0.7642E+02     0.8169E+02     0.8495E+02     0.8605E+02     0.8494E+02     0.8167E+02     0.7639E+02     0.6933E+02     0.6075E+02     0.5099E+02     0.4036E+02     0.2919E+02     0.1775E+02     0.6310E+01    -0.4920E+01    -0.1577E+02    -0.2611E+02    -0.3582E+02    -0.4480E+02    -0.5294E+02    -0.6017E+02    -0.6642E+02    -0.7169E+02    -0.7602E+02    -0.7948E+02    -0.8219E+02    -0.8428E+02    -0.8586E+02    -0.8705E+02    -0.8791E+02    -0.8854E+02    -0.8898E+02    -0.8928E+02    -0.8947E+02    -0.8959E+02    -0.8964E+02    -0.8964E+02    -0.8961E+02    -0.8955E+02    -0.8947E+02    -0.8938E+02    -0.8927E+02    -0.8915E+02    -0.8903E+02    -0.8890E+02    -0.8877E+02    -0.8864E+02    -0.8851E+02    -0.8839E+02    -0.8829E+02    -0.8819E+02    -0.8812E+02    -0.8808E+02    -0.8808E+02
    -0.8793E+02    -0.8793E+02    -0.8796E+02    -0.8801E+02    -0.8808E+02    -0.8816E+02    -0.8825E+02    -0.8834E+02    -0.8843E+02    -0.8852E+02    -0.8860E+02    -0.8868E+02    -0.8874E+02    -0.8878E+02    -0.8881E+02    -0.8881E+02    -0.8878E+02    -0.8871E+02    -0.8859E+02    -0.8841E+02    -0.8814E+02    -0.8776E+02    -0.8725E+02    -0.8657E+02    -0.8566E+02    -0.8447E+02    -0.8294E+02    -0.8097E+02    -0.7849E+02    -0.7539E+02    -0.7161E+02    -0.6708E+02    -0.6179E+02    -0.5576E+02    -0.4905E+02    -0.4174E+02    -0.3392E+02    -0.2572E+02    -0.1724E+02    -0.8627E+01     0.4198E-02     0.8493E+01     0.1666E+02     0.2432E+02     0.3126E+02     0.3729E+02     0.4220E+02     0.4585E+02     0.4809E+02     0.4884E+02     0.4808E+02     0.4583E+02     0.4218E+02     0.3726E+02     0.3122E+02     0.2427E+02     0.1661E+02     0.8431E+01    -0.6509E-01    -0.8703E+01    -0.1733E+02    -0.2580E+02    -0.3402E+02    -0.4183E+02    -0.4915E+02    -0.5586E+02    -0.6189E+02    -0.6718E+02    -0.7171E+02    -0.7548E+02    -0.7857E+02    -0.8105E+02    -0.8302E+02    -0.8455E+02    -0.8574E+02    -0.8664E+02    -0.8733E+02    -0.8784E+02    -0.8821E+02    -0.8848E+02    -0.8867E+02    -0.8879E+02    -0.8886E+02    -0.8889E+02    -0.8889E+02    -0.8887E+02    -0.8883E+02    -0.8877E+02    -0.8869E+02    -0.8861E+02    -0.8853E+02    -0.8843E+02    -0.8834E+02    -0.8825E+02    -0.8816E+02    -0.8808E+02    -0.8801E+02    -0.8795E+02    -0.8792E+02    -0.8792E+02
    -0.8776E+02    -0.8776E+02    -0.8778E+02    -0.8782E+02    -0.8786E+02    -0.8792E+02    -0.8797E+02    -0.8803E+02    -0.8808E+02    -0.8813E+02    -0.8817E+02    -0.8820E+02    -0.8821E+02    -0.8821E+02    -0.8818E+02    -0.8813E+02    -0.8805E+02    -0.8792E+02    -0.8774E+02    -0.8749E+02    -0.8717E+02    -0.8674E+02    -0.8619E+02    -0.8548E+02    -0.8457E+02    -0.8342E+02    -0.8198E+02    -0.8017E+02    -0.7795E+02    -0.7524E+02    -0.7198E+02    -0.6814E+02    -0.6371E+02    -0.5872E+02    -0.5321E+02    -0.4725E+02    -0.4095E+02    -0.3439E+02    -0.2768E+02    -0.2095E+02    -0.1430E+02    -0.7858E+01    -0.1736E+01     0.3933E+01     0.9017E+01     0.1339E+02     0.1693E+02     0.1953E+02     0.2113E+02     0.2166E+02     0.2112E+02     0.1952E+02     0.1690E+02     0.1336E+02     0.8980E+01     0.3889E+01    -0.1788E+01    -0.7917E+01    -0.1437E+02    -0.2102E+02    -0.2776E+02    -0.3447E+02    -0.4104E+02    -0.4735E+02    -0.5330E+02    -0.5881E+02    -0.6381E+02    -0.6823E+02    -0.7207E+02    -0.7532E+02    -0.7803E+02    -0.8025E+02    -0.8205E+02    -0.8349E+02    -0.8464E+02    -0.8555E+02    -0.8626E+02    -0.8681E+02    -0.8724E+02    -0.8756E+02    -0.8781E+02    -0.8799E+02    -0.8812E+02    -0.8821E+02    -0.8826E+02    -0.8829E+02    -0.8829E+02    -0.8828E+02    -0.8825E+02    -0.8821E+02    -0.8816E+02    -0.8811E+02    -0.8805E+02    -0.8799E+02    -0.8793E+02    -0.8787E+02    -0.8782E+02    -0.8779E+02    -0.8776E+02    -0.8776E+02
    -0.8760E+02    -0.8760E+02    -0.8761E+02    -0.8763E+02    -0.8765E+02    -0.8768E+02    -0.8771E+02    -0.8773E+02    -0.8775E+02    -0.8776E+02    -0.8776E+02    -0.8775E+02    -0.8772E+02    -0.8768E+02    -0.8760E+02    -0.8751E+02    -0.8737E+02    -0.8720E+02    -0.8697E+02    -0.8668E+02    -0.8632E+02    -0.8587E+02    -0.8530E+02    -0.8459E+02    -0.8371E+02    -0.8263E+02    -0.8131E+02    -0.7969E+02    -0.7774E+02    -0.7541E+02    -0.7265E+02    -0.6944E+02    -0.6578E+02    -0.6168E+02    -0.5718E+02    -0.5235E+02    -0.4727E+02    -0.4201E+02    -0.3667E+02    -0.3133E+02    -0.2611E+02    -0.2110E+02    -0.1639E+02    -0.1208E+02    -0.8244E+01    -0.4976E+01    -0.2346E+01    -0.4202E+00     0.7542E+00     0.1147E+01     0.7472E+00    -0.4341E+00    -0.2367E+01    -0.5003E+01    -0.8279E+01    -0.1212E+02    -0.1644E+02    -0.2115E+02    -0.2617E+02    -0.3140E+02    -0.3674E+02    -0.4208E+02    -0.4735E+02    -0.5244E+02    -0.5727E+02    -0.6176E+02    -0.6586E+02    -0.6952E+02    -0.7273E+02    -0.7548E+02    -0.7782E+02    -0.7977E+02    -0.8138E+02    -0.8270E+02    -0.8378E+02    -0.8465E+02    -0.8536E+02    -0.8593E+02    -0.8638E+02    -0.8675E+02    -0.8703E+02    -0.8726E+02    -0.8744E+02    -0.8757E+02    -0.8767E+02    -0.8774E+02    -0.8779E+02    -0.8782E+02    -0.8783E+02    -0.8783E+02    -0.8782E+02    -0.8780E+02    -0.8777E+02    -0.8774E+02    -0.8771E+02    -0.8768E+02    -0.8765E+02    -0.8763E+02    -0.8761E+02    -0.8761E+02
    -0.8745E+02    -0.8745E+02    -0.8745E+02    -0.8746E+02    -0.8746E+02    -0.8747E+02    -0.8747E+02    -0.8746E+02    -0.8745E+02    -0.8743E+02    -0.8739E+02    -0.8734E+02    -0.8728E+02    -0.8720E+02    -0.8709E+02    -0.8695E+02    -0.8678E+02    -0.8657E+02    -0.8631E+02    -0.8600E+02    -0.8562E+02    -0.8515E+02    -0.8459E+02    -0.8391E+02    -0.8308E+02    -0.8209E+02    -0.8091E+02    -0.7949E+02    -0.7781E+02    -0.7583E+02    -0.7353E+02    -0.7089E+02    -0.6790E+02    -0.6457E+02    -0.6094E+02    -0.5706E+02    -0.5298E+02    -0.4877E+02    -0.4452E+02    -0.4028E+02    -0.3615E+02    -0.3219E+02    -0.2849E+02    -0.2512E+02    -0.2214E+02    -0.1962E+02    -0.1761E+02    -0.1614E+02    -0.1524E+02    -0.1494E+02    -0.1525E+02    -0.1615E+02    -0.1763E+02    -0.1965E+02    -0.2218E+02    -0.2516E+02    -0.2853E+02    -0.3224E+02    -0.3620E+02    -0.4034E+02    -0.4458E+02    -0.4884E+02    -0.5305E+02    -0.5713E+02    -0.6102E+02    -0.6465E+02    -0.6797E+02    -0.7096E+02    -0.7360E+02    -0.7590E+02    -0.7787E+02    -0.7955E+02    -0.8097E+02    -0.8215E+02    -0.8314E+02    -0.8396E+02    -0.8464E+02    -0.8521E+02    -0.8567E+02    -0.8605E+02    -0.8637E+02    -0.8662E+02    -0.8683E+02    -0.8700E+02    -0.8714E+02    -0.8725E+02    -0.8733E+02    -0.8740E+02    -0.8745E+02    -0.8748E+02    -0.8750E+02    -0.8751E+02    -0.8751E+02    -0.8751E+02    -0.8751E+02    -0.8750E+02    -0.8749E+02    -0.8748E+02    -0.8747E+02    -0.8747E+02
    -0.8731E+02    -0.8731E+02    -0.8731E+02    -0.8730E+02    -0.8729E+02    -0.8727E+02    -0.8725E+02    -0.8722E+02    -0.8718E+02    -0.8713E+02    -0.8706E+02    -0.8699E+02    -0.8689E+02    -0.8678E+02    -0.8664E+02    -0.8647E+02    -0.8628E+02    -0.8604E+02    -0.8577E+02    -0.8544E+02    -0.8505E+02    -0.8459E+02    -0.8405E+02    -0.8341E+02    -0.8266E+02    -0.8177E+02    -0.8073E+02    -0.7950E+02    -0.7808E+02    -0.7643E+02    -0.7454E+02    -0.7239E+02    -0.6999E+02    -0.6733E+02    -0.6444E+02    -0.6136E+02    -0.5812E+02    -0.5479E+02    -0.5141E+02    -0.4806E+02    -0.4480E+02    -0.4168E+02    -0.3877E+02    -0.3611E+02    -0.3377E+02    -0.3179E+02    -0.3021E+02    -0.2906E+02    -0.2836E+02    -0.2812E+02    -0.2836E+02    -0.2907E+02    -0.3023E+02    -0.3182E+02    -0.3380E+02    -0.3615E+02    -0.3880E+02    -0.4172E+02    -0.4485E+02    -0.4811E+02    -0.5147E+02    -0.5484E+02    -0.5818E+02    -0.6142E+02    -0.6450E+02    -0.6739E+02    -0.7005E+02    -0.7245E+02    -0.7460E+02    -0.7649E+02    -0.7813E+02    -0.7956E+02    -0.8078E+02    -0.8182E+02    -0.8271E+02    -0.8346E+02    -0.8410E+02    -0.8464E+02    -0.8510E+02    -0.8548E+02    -0.8581E+02    -0.8609E+02    -0.8632E+02    -0.8652E+02    -0.8668E+02    -0.8682E+02    -0.8693E+02    -0.8703E+02    -0.8710E+02    -0.8717E+02    -0.8722E+02    -0.8725E+02    -0.8728E+02    -0.8731E+02    -0.8732E+02    -0.8733E+02    -0.8734E+02    -0.8734E+02    -0.8734E+02    -0.8734E+02
    -0.8719E+02    -0.8719E+02    -0.8718E+02    -0.8716E+02    -0.8714E+02    -0.8710E+02    -0.8706E+02    -0.8701E+02    -0.8694E+02    -0.8687E+02    -0.8678E+02    -0.8668E+02    -0.8656E+02    -0.8643E+02    -0.8627E+02    -0.8608E+02    -0.8587E+02    -0.8562E+02    -0.8533E+02    -0.8500E+02    -0.8462E+02    -0.8418E+02    -0.8367E+02    -0.8308E+02    -0.8240E+02    -0.8162E+02    -0.8071E+02    -0.7967E+02    -0.7848E+02    -0.7713E+02    -0.7559E+02    -0.7387E+02    -0.7196E+02    -0.6987E+02    -0.6761E+02    -0.6519E+02    -0.6267E+02    -0.6006E+02    -0.5743E+02    -0.5481E+02    -0.5225E+02    -0.4981E+02    -0.4753E+02    -0.4546E+02    -0.4363E+02    -0.4208E+02    -0.4084E+02    -0.3994E+02    -0.3940E+02    -0.3922E+02    -0.3940E+02    -0.3995E+02    -0.4086E+02    -0.4210E+02    -0.4365E+02    -0.4548E+02    -0.4756E+02    -0.4985E+02    -0.5229E+02    -0.5485E+02    -0.5747E+02    -0.6011E+02    -0.6272E+02    -0.6524E+02    -0.6766E+02    -0.6992E+02    -0.7201E+02    -0.7392E+02    -0.7564E+02    -0.7717E+02    -0.7853E+02    -0.7972E+02    -0.8075E+02    -0.8166E+02    -0.8244E+02    -0.8312E+02    -0.8371E+02    -0.8422E+02    -0.8466E+02    -0.8504E+02    -0.8537E+02    -0.8565E+02    -0.8590E+02    -0.8611E+02    -0.8630E+02    -0.8645E+02    -0.8659E+02    -0.8671E+02    -0.8681E+02    -0.8689E+02    -0.8697E+02    -0.8703E+02    -0.8708E+02    -0.8712E+02    -0.8716E+02    -0.8719E+02    -0.8721E+02    -0.8722E+02    -0.8723E+02    -0.8723E+02
    -0.8709E+02    -0.8709E+02    -0.8707E+02    -0.8705E+02    -0.8701E+02    -0.8696E+02    -0.8690E+02    -0.8683E+02    -0.8675E+02    -0.8666E+02    -0.8655E+02    -0.8643E+02    -0.8629E+02    -0.8614E+02    -0.8596E+02    -0.8577E+02    -0.8554E+02    -0.8529E+02    -0.8500E+02    -0.8468E+02    -0.8431E+02    -0.8390E+02    -0.8343E+02    -0.8289E+02    -0.8228E+02    -0.8160E+02    -0.8082E+02    -0.7994E+02    -0.7896E+02    -0.7785E+02    -0.7662E+02    -0.7525E+02    -0.7375E+02    -0.7213E+02    -0.7038E+02    -0.6852E+02    -0.6658E+02    -0.6459E+02    -0.6256E+02    -0.6055E+02    -0.5859E+02    -0.5670E+02    -0.5495E+02    -0.5334E+02    -0.5193E+02    -0.5073E+02    -0.4978E+02    -0.4908E+02    -0.4866E+02    -0.4852E+02    -0.4866E+02    -0.4909E+02    -0.4979E+02    -0.5075E+02    -0.5195E+02    -0.5337E+02    -0.5497E+02    -0.5673E+02    -0.5862E+02    -0.6058E+02    -0.6260E+02    -0.6462E+02    -0.6662E+02    -0.6856E+02    -0.7042E+02    -0.7216E+02    -0.7379E+02    -0.7529E+02    -0.7665E+02    -0.7789E+02    -0.7899E+02    -0.7998E+02    -0.8085E+02    -0.8163E+02    -0.8231E+02    -0.8292E+02    -0.8345E+02    -0.8392E+02    -0.8434E+02    -0.8470E+02    -0.8503E+02    -0.8531E+02    -0.8556E+02    -0.8579E+02    -0.8598E+02    -0.8616E+02    -0.8631E+02    -0.8644E+02    -0.8656E+02    -0.8667E+02    -0.8676E+02    -0.8684E+02    -0.8691E+02    -0.8697E+02    -0.8702E+02    -0.8706E+02    -0.8709E+02    -0.8712E+02    -0.8713E+02    -0.8713E+02
    -0.8700E+02    -0.8700E+02    -0.8698E+02    -0.8695E+02    -0.8690E+02    -0.8684E+02    -0.8677E+02    -0.8668E+02    -0.8659E+02    -0.8648E+02    -0.8636E+02    -0.8623E+02    -0.8608E+02    -0.8591E+02    -0.8573E+02    -0.8553E+02    -0.8530E+02    -0.8505E+02    -0.8477E+02    -0.8446E+02    -0.8411E+02    -0.8372E+02    -0.8329E+02    -0.8281E+02    -0.8227E+02    -0.8167E+02    -0.8101E+02    -0.8027E+02    -0.7946E+02    -0.7856E+02    -0.7757E+02    -0.7649E+02    -0.7533E+02    -0.7407E+02    -0.7273E+02    -0.7132E+02    -0.6985E+02    -0.6835E+02    -0.6682E+02    -0.6531E+02    -0.6383E+02    -0.6241E+02    -0.6108E+02    -0.5987E+02    -0.5880E+02    -0.5789E+02    -0.5717E+02    -0.5664E+02    -0.5631E+02    -0.5621E+02    -0.5632E+02    -0.5664E+02    -0.5717E+02    -0.5790E+02    -0.5881E+02    -0.5989E+02    -0.6110E+02    -0.6243E+02    -0.6385E+02    -0.6533E+02    -0.6685E+02    -0.6837E+02    -0.6988E+02    -0.7135E+02    -0.7276E+02    -0.7410E+02    -0.7535E+02    -0.7652E+02    -0.7760E+02    -0.7858E+02    -0.7948E+02    -0.8030E+02    -0.8103E+02    -0.8169E+02    -0.8229E+02    -0.8283E+02    -0.8331E+02    -0.8374E+02    -0.8412E+02    -0.8447E+02    -0.8478E+02    -0.8506E+02    -0.8531E+02    -0.8553E+02    -0.8574E+02    -0.8592E+02    -0.8608E+02    -0.8623E+02    -0.8636E+02    -0.8648E+02    -0.8659E+02    -0.8668E+02    -0.8677E+02    -0.8684E+02    -0.8690E+02    -0.8696E+02    -0.8700E+02    -0.8703E+02    -0.8705E+02    -0.8705E+02
    -0.8694E+02    -0.8694E+02    -0.8691E+02    -0.8687E+02    -0.8682E+02    -0.8675E+02    -0.8666E+02    -0.8657E+02    -0.8646E+02    -0.8635E+02    -0.8622E+02    -0.8607E+02    -0.8592E+02    -0.8575E+02    -0.8556E+02    -0.8535E+02    -0.8513E+02    -0.8488E+02    -0.8461E+02    -0.8431E+02    -0.8399E+02    -0.8363E+02    -0.8324E+02    -0.8281E+02    -0.8234E+02    -0.8182E+02    -0.8125E+02    -0.8063E+02    -0.7996E+02    -0.7923E+02    -0.7844E+02    -0.7758E+02    -0.7667E+02    -0.7570E+02    -0.7468E+02    -0.7361E+02    -0.7251E+02    -0.7139E+02    -0.7026E+02    -0.6913E+02    -0.6804E+02    -0.6699E+02    -0.6601E+02    -0.6511E+02    -0.6432E+02    -0.6365E+02    -0.6311E+02    -0.6271E+02    -0.6248E+02    -0.6240E+02    -0.6248E+02    -0.6272E+02    -0.6311E+02    -0.6365E+02    -0.6433E+02    -0.6512E+02    -0.6602E+02    -0.6700E+02    -0.6805E+02    -0.6915E+02    -0.7027E+02    -0.7141E+02    -0.7253E+02    -0.7363E+02    -0.7470E+02    -0.7572E+02    -0.7669E+02    -0.7760E+02    -0.7845E+02    -0.7924E+02    -0.7997E+02    -0.8065E+02    -0.8126E+02    -0.8183E+02    -0.8235E+02    -0.8282E+02    -0.8325E+02    -0.8364E+02    -0.8399E+02    -0.8432E+02    -0.8461E+02    -0.8488E+02    -0.8513E+02    -0.8535E+02    -0.8555E+02    -0.8574E+02    -0.8591E+02    -0.8606E+02    -0.8621E+02    -0.8633E+02    -0.8645E+02    -0.8656E+02    -0.8665E+02    -0.8674E+02    -0.8681E+02    -0.8687E+02    -0.8692E+02    -0.8696E+02    -0.8698E+02    -0.8698E+02
    -0.8688E+02    -0.8688E+02    -0.8686E+02    -0.8681E+02    -0.8675E+02    -0.8667E+02    -0.8658E+02    -0.8648E+02    -0.8637E+02    -0.8625E+02    -0.8611E+02    -0.8596E+02    -0.8580E+02    -0.8563E+02    -0.8544E+02    -0.8524E+02    -0.8502E+02    -0.8478E+02    -0.8452E+02    -0.8424E+02    -0.8394E+02    -0.8361E+02    -0.8325E+02    -0.8287E+02    -0.8246E+02    -0.8201E+02    -0.8152E+02    -0.8100E+02    -0.8044E+02    -0.7985E+02    -0.7921E+02    -0.7853E+02    -0.7781E+02    -0.7706E+02    -0.7628E+02    -0.7547E+02    -0.7464E+02    -0.7380E+02    -0.7296E+02    -0.7213E+02    -0.7133E+02    -0.7056E+02    -0.6984E+02    -0.6919E+02    -0.6861E+02    -0.6812E+02    -0.6773E+02    -0.6745E+02    -0.6727E+02    -0.6721E+02    -0.6727E+02    -0.6745E+02    -0.6773E+02    -0.6813E+02    -0.6862E+02    -0.6920E+02    -0.6985E+02    -0.7057E+02    -0.7134E+02    -0.7214E+02    -0.7297E+02    -0.7381E+02    -0.7465E+02    -0.7548E+02    -0.7629E+02    -0.7707E+02    -0.7782E+02    -0.7854E+02    -0.7921E+02    -0.7985E+02    -0.8045E+02    -0.8101E+02    -0.8153E+02    -0.8201E+02    -0.8246E+02    -0.8287E+02    -0.8325E+02    -0.8361E+02    -0.8393E+02    -0.8424E+02    -0.8451E+02    -0.8477E+02    -0.8501E+02    -0.8523E+02    -0.8543E+02    -0.8561E+02    -0.8578E+02    -0.8594E+02    -0.8609E+02    -0.8622E+02    -0.8635E+02    -0.8646E+02    -0.8656E+02    -0.8665E+02    -0.8674E+02    -0.8681E+02    -0.8686E+02    -0.8690E+02    -0.8693E+02    -0.8693E+02
    -0.8684E+02    -0.8684E+02    -0.8682E+02    -0.8677E+02    -0.8670E+02    -0.8662E+02    -0.8653E+02    -0.8642E+02    -0.8630E+02    -0.8618E+02    -0.8604E+02    -0.8589E+02    -0.8573E+02    -0.8555E+02    -0.8537E+02    -0.8517E+02    -0.8496E+02    -0.8473E+02    -0.8449E+02    -0.8422E+02    -0.8394E+02    -0.8364E+02    -0.8332E+02    -0.8298E+02    -0.8262E+02    -0.8223E+02    -0.8181E+02    -0.8137E+02    -0.8090E+02    -0.8041E+02    -0.7989E+02    -0.7934E+02    -0.7878E+02    -0.7819E+02    -0.7758E+02    -0.7696E+02    -0.7633E+02    -0.7570E+02    -0.7507E+02    -0.7445E+02    -0.7386E+02    -0.7330E+02    -0.7277E+02    -0.7230E+02    -0.7188E+02    -0.7153E+02    -0.7124E+02    -0.7104E+02    -0.7091E+02    -0.7087E+02    -0.7091E+02    -0.7104E+02    -0.7124E+02    -0.7153E+02    -0.7188E+02    -0.7230E+02    -0.7278E+02    -0.7330E+02    -0.7387E+02    -0.7446E+02    -0.7507E+02    -0.7570E+02    -0.7633E+02    -0.7696E+02    -0.7758E+02    -0.7819E+02    -0.7878E+02    -0.7935E+02    -0.7989E+02    -0.8041E+02    -0.8090E+02    -0.8137E+02    -0.8181E+02    -0.8222E+02    -0.8261E+02    -0.8298E+02    -0.8332E+02    -0.8364E+02    -0.8393E+02    -0.8421E+02    -0.8447E+02    -0.8471E+02    -0.8494E+02    -0.8515E+02    -0.8535E+02    -0.8553E+02    -0.8570E+02    -0.8586E+02    -0.8601E+02    -0.8615E+02    -0.8627E+02    -0.8639E+02    -0.8650E+02    -0.8660E+02    -0.8668E+02    -0.8676E+02    -0.8682E+02    -0.8686E+02    -0.8689E+02    -0.8689E+02
    -0.8682E+02    -0.8682E+02    -0.8679E+02    -0.8674E+02    -0.8667E+02    -0.8659E+02    -0.8649E+02    -0.8638E+02    -0.8626E+02    -0.8613E+02    -0.8599E+02    -0.8584E+02    -0.8569E+02    -0.8552E+02    -0.8534E+02    -0.8514E+02    -0.8494E+02    -0.8472E+02    -0.8450E+02    -0.8425E+02    -0.8400E+02    -0.8372E+02    -0.8343E+02    -0.8313E+02    -0.8281E+02    -0.8247E+02    -0.8211E+02    -0.8173E+02    -0.8134E+02    -0.8093E+02    -0.8050E+02    -0.8005E+02    -0.7960E+02    -0.7913E+02    -0.7865E+02    -0.7817E+02    -0.7768E+02    -0.7720E+02    -0.7672E+02    -0.7626E+02    -0.7582E+02    -0.7540E+02    -0.7501E+02    -0.7466E+02    -0.7435E+02    -0.7409E+02    -0.7389E+02    -0.7374E+02    -0.7365E+02    -0.7362E+02    -0.7365E+02    -0.7374E+02    -0.7389E+02    -0.7410E+02    -0.7435E+02    -0.7466E+02    -0.7501E+02    -0.7540E+02    -0.7582E+02    -0.7626E+02    -0.7672E+02    -0.7720E+02    -0.7768E+02    -0.7816E+02    -0.7865E+02    -0.7913E+02    -0.7959E+02    -0.8005E+02    -0.8049E+02    -0.8092E+02    -0.8133E+02    -0.8172E+02    -0.8210E+02    -0.8246E+02    -0.8279E+02    -0.8312E+02    -0.8342E+02    -0.8371E+02    -0.8398E+02    -0.8423E+02    -0.8447E+02    -0.8470E+02    -0.8491E+02    -0.8512E+02    -0.8531E+02    -0.8548E+02    -0.8565E+02    -0.8581E+02    -0.8596E+02    -0.8609E+02    -0.8622E+02    -0.8634E+02    -0.8645E+02    -0.8655E+02    -0.8664E+02    -0.8672E+02    -0.8679E+02    -0.8683E+02    -0.8686E+02    -0.8686E+02
    -0.8680E+02    -0.8680E+02    -0.8677E+02    -0.8672E+02    -0.8665E+02    -0.8657E+02    -0.8647E+02    -0.8636E+02    -0.8624E+02    -0.8611E+02    -0.8597E+02    -0.8583E+02    -0.8567E+02    -0.8551E+02    -0.8533E+02    -0.8515E+02    -0.8496E+02    -0.8475E+02    -0.8454E+02    -0.8432E+02    -0.8408E+02    -0.8383E+02    -0.8357E+02    -0.8330E+02    -0.8301E+02    -0.8272E+02    -0.8240E+02    -0.8208E+02    -0.8175E+02    -0.8140E+02    -0.8104E+02    -0.8068E+02    -0.8031E+02    -0.7993E+02    -0.7954E+02    -0.7916E+02    -0.7878E+02    -0.7840E+02    -0.7804E+02    -0.7768E+02    -0.7734E+02    -0.7703E+02    -0.7674E+02    -0.7647E+02    -0.7624E+02    -0.7605E+02    -0.7590E+02    -0.7579E+02    -0.7572E+02    -0.7570E+02    -0.7572E+02    -0.7579E+02    -0.7590E+02    -0.7605E+02    -0.7624E+02    -0.7647E+02    -0.7673E+02    -0.7702E+02    -0.7734E+02    -0.7768E+02    -0.7803E+02    -0.7840E+02    -0.7878E+02    -0.7916E+02    -0.7954E+02    -0.7992E+02    -0.8030E+02    -0.8067E+02    -0.8104E+02    -0.8139E+02    -0.8174E+02    -0.8207E+02    -0.8239E+02    -0.8270E+02    -0.8300E+02    -0.8328E+02    -0.8355E+02    -0.8381E+02    -0.8406E+02    -0.8429E+02    -0.8451E+02    -0.8472E+02    -0.8493E+02    -0.8512E+02    -0.8530E+02    -0.8547E+02    -0.8563E+02    -0.8579E+02    -0.8593E+02    -0.8607E+02    -0.8620E+02    -0.8632E+02    -0.8643E+02    -0.8653E+02    -0.8662E+02    -0.8670E+02    -0.8677E+02    -0.8681E+02    -0.8684E+02    -0.8684E+02
    -0.8680E+02    -0.8680E+02    -0.8677E+02    -0.8672E+02    -0.8665E+02    -0.8656E+02    -0.8646E+02    -0.8636E+02    -0.8624E+02    -0.8611E+02    -0.8598E+02    -0.8583E+02    -0.8568E+02    -0.8552E+02    -0.8536E+02    -0.8518E+02    -0.8500E+02    -0.8481E+02    -0.8461E+02    -0.8440E+02    -0.8419E+02    -0.8396E+02    -0.8373E+02    -0.8348E+02    -0.8323E+02    -0.8297E+02    -0.8270E+02    -0.8242E+02    -0.8213E+02    -0.8184E+02    -0.8154E+02    -0.8123E+02    -0.8093E+02    -0.8062E+02    -0.8030E+02    -0.8000E+02    -0.7969E+02    -0.7939E+02    -0.7910E+02    -0.7882E+02    -0.7856E+02    -0.7832E+02    -0.7809E+02    -0.7789E+02    -0.7772E+02    -0.7757E+02    -0.7745E+02    -0.7737E+02    -0.7732E+02    -0.7730E+02    -0.7732E+02    -0.7737E+02    -0.7745E+02    -0.7757E+02    -0.7771E+02    -0.7789E+02    -0.7809E+02    -0.7831E+02    -0.7856E+02    -0.7882E+02    -0.7910E+02    -0.7939E+02    -0.7968E+02    -0.7999E+02    -0.8030E+02    -0.8061E+02    -0.8092E+02    -0.8122E+02    -0.8153E+02    -0.8183E+02    -0.8212E+02    -0.8240E+02    -0.8268E+02    -0.8295E+02    -0.8321E+02    -0.8346E+02    -0.8370E+02    -0.8394E+02    -0.8416E+02    -0.8437E+02    -0.8458E+02    -0.8478E+02    -0.8497E+02    -0.8515E+02    -0.8532E+02    -0.8548E+02    -0.8564E+02    -0.8579E+02    -0.8593E+02    -0.8606E+02    -0.8619E+02    -0.8631E+02    -0.8642E+02    -0.8652E+02    -0.8661E+02    -0.8669E+02    -0.8676E+02    -0.8680E+02    -0.8683E+02    -0.8683E+02
    -0.8680E+02    -0.8680E+02    -0.8677E+02    -0.8672E+02    -0.8665E+02    -0.8657E+02    -0.8647E+02    -0.8636E+02    -0.8625E+02    -0.8612E+02    -0.8599E+02    -0.8586E+02    -0.8571E+02    -0.8556E+02    -0.8540E+02    -0.8524E+02    -0.8507E+02    -0.8489E+02    -0.8470E+02    -0.8451E+02    -0.8432E+02    -0.8411E+02    -0.8390E+02    -0.8368E+02    -0.8346E+02    -0.8322E+02    -0.8299E+02    -0.8274E+02    -0.8250E+02    -0.8225E+02    -0.8199E+02    -0.8173E+02    -0.8148E+02    -0.8122E+02    -0.8096E+02    -0.8071E+02    -0.8046E+02    -0.8022E+02    -0.7999E+02    -0.7976E+02    -0.7956E+02    -0.7936E+02    -0.7919E+02    -0.7903E+02    -0.7889E+02    -0.7878E+02    -0.7869E+02    -0.7862E+02    -0.7858E+02    -0.7857E+02    -0.7858E+02    -0.7862E+02    -0.7869E+02    -0.7877E+02    -0.7889E+02    -0.7902E+02    -0.7918E+02    -0.7936E+02    -0.7955E+02    -0.7976E+02    -0.7998E+02    -0.8021E+02    -0.8045E+02    -0.8070E+02    -0.8095E+02    -0.8121E+02    -0.8146E+02    -0.8172E+02    -0.8198E+02    -0.8223E+02    -0.8248E+02    -0.8272E+02    -0.8297E+02    -0.8320E+02    -0.8343E+02    -0.8365E+02    -0.8387E+02    -0.8408E+02    -0.8428E+02    -0.8448E+02    -0.8467E+02    -0.8485E+02    -0.8503E+02    -0.8519E+02    -0.8536E+02    -0.8551E+02    -0.8566E+02    -0.8581E+02    -0.8594E+02    -0.8607E+02    -0.8620E+02    -0.8631E+02    -0.8642E+02    -0.8652E+02    -0.8661E+02    -0.8669E+02    -0.8675E+02    -0.8680E+02    -0.8683E+02    -0.8683E+02
    -0.8680E+02    -0.8680E+02    -0.8678E+02    -0.8673E+02    -0.8666E+02    -0.8658E+02    -0.8648E+02    -0.8638E+02    -0.8627E+02    -0.8615E+02    -0.8602E+02    -0.8589E+02    -0.8575E+02    -0.8561E+02    -0.8546E+02    -0.8531E+02    -0.8515E+02    -0.8498E+02    -0.8481E+02    -0.8464E+02    -0.8445E+02    -0.8427E+02    -0.8408E+02    -0.8388E+02    -0.8368E+02    -0.8348E+02    -0.8327E+02    -0.8306E+02    -0.8284E+02    -0.8262E+02    -0.8241E+02    -0.8219E+02    -0.8197E+02    -0.8175E+02    -0.8154E+02    -0.8133E+02    -0.8112E+02    -0.8092E+02    -0.8073E+02    -0.8055E+02    -0.8039E+02    -0.8023E+02    -0.8009E+02    -0.7996E+02    -0.7985E+02    -0.7976E+02    -0.7969E+02    -0.7964E+02    -0.7961E+02    -0.7960E+02    -0.7961E+02    -0.7964E+02    -0.7969E+02    -0.7976E+02    -0.7985E+02    -0.7996E+02    -0.8008E+02    -0.8022E+02    -0.8038E+02    -0.8055E+02    -0.8072E+02    -0.8091E+02    -0.8111E+02    -0.8131E+02    -0.8152E+02    -0.8174E+02    -0.8195E+02    -0.8217E+02    -0.8239E+02    -0.8260E+02    -0.8282E+02    -0.8303E+02    -0.8324E+02    -0.8345E+02    -0.8365E+02    -0.8385E+02    -0.8405E+02    -0.8423E+02    -0.8442E+02    -0.8460E+02    -0.8477E+02    -0.8494E+02    -0.8510E+02    -0.8526E+02    -0.8541E+02    -0.8556E+02    -0.8570E+02    -0.8584E+02    -0.8597E+02    -0.8610E+02    -0.8621E+02    -0.8633E+02    -0.8643E+02    -0.8653E+02    -0.8662E+02    -0.8670E+02    -0.8676E+02    -0.8681E+02    -0.8683E+02    -0.8683E+02
    -0.8682E+02    -0.8682E+02    -0.8679E+02    -0.8674E+02    -0.8668E+02    -0.8660E+02    -0.8651E+02    -0.8641E+02    -0.8630E+02    -0.8618E+02    -0.8606E+02    -0.8594E+02    -0.8581E+02    -0.8567E+02    -0.8553E+02    -0.8539E+02    -0.8524E+02    -0.8508E+02    -0.8493E+02    -0.8477E+02    -0.8460E+02    -0.8443E+02    -0.8426E+02    -0.8408E+02    -0.8390E+02    -0.8372E+02    -0.8354E+02    -0.8335E+02    -0.8316E+02    -0.8298E+02    -0.8279E+02    -0.8260E+02    -0.8241E+02    -0.8223E+02    -0.8205E+02    -0.8187E+02    -0.8170E+02    -0.8154E+02    -0.8138E+02    -0.8123E+02    -0.8109E+02    -0.8096E+02    -0.8085E+02    -0.8075E+02    -0.8066E+02    -0.8058E+02    -0.8053E+02    -0.8048E+02    -0.8046E+02    -0.8045E+02    -0.8046E+02    -0.8048E+02    -0.8052E+02    -0.8058E+02    -0.8065E+02    -0.8074E+02    -0.8084E+02    -0.8096E+02    -0.8108E+02    -0.8122E+02    -0.8137E+02    -0.8152E+02    -0.8169E+02    -0.8186E+02    -0.8203E+02    -0.8221E+02    -0.8240E+02    -0.8258E+02    -0.8277E+02    -0.8295E+02    -0.8314E+02    -0.8333E+02    -0.8351E+02    -0.8369E+02    -0.8387E+02    -0.8405E+02    -0.8423E+02    -0.8440E+02    -0.8456E+02    -0.8473E+02    -0.8489E+02    -0.8504E+02    -0.8519E+02    -0.8534E+02    -0.8548E+02    -0.8562E+02    -0.8575E+02    -0.8588E+02    -0.8601E+02    -0.8613E+02    -0.8624E+02    -0.8635E+02    -0.8645E+02    -0.8655E+02    -0.8663E+02    -0.8671E+02    -0.8677E+02    -0.8682E+02    -0.8684E+02    -0.8684E+02
    -0.8683E+02    -0.8683E+02    -0.8681E+02    -0.8676E+02    -0.8670E+02    -0.8662E+02    -0.8653E+02    -0.8644E+02    -0.8634E+02    -0.8623E+02    -0.8611E+02    -0.8599E+02    -0.8587E+02    -0.8574E+02    -0.8561E+02    -0.8548E+02    -0.8534E+02    -0.8520E+02    -0.8505E+02    -0.8490E+02    -0.8475E+02    -0.8460E+02    -0.8444E+02    -0.8428E+02    -0.8412E+02    -0.8396E+02    -0.8380E+02    -0.8363E+02    -0.8347E+02    -0.8330E+02    -0.8314E+02    -0.8298E+02    -0.8282E+02    -0.8266E+02    -0.8251E+02    -0.8236E+02    -0.8221E+02    -0.8207E+02    -0.8194E+02    -0.8182E+02    -0.8170E+02    -0.8159E+02    -0.8150E+02    -0.8141E+02    -0.8134E+02    -0.8128E+02    -0.8123E+02    -0.8120E+02    -0.8118E+02    -0.8117E+02    -0.8118E+02    -0.8120E+02    -0.8123E+02    -0.8128E+02    -0.8134E+02    -0.8141E+02    -0.8149E+02    -0.8159E+02    -0.8169E+02    -0.8181E+02    -0.8193E+02    -0.8206E+02    -0.8220E+02    -0.8234E+02    -0.8249E+02    -0.8264E+02    -0.8280E+02    -0.8296E+02    -0.8312E+02    -0.8328E+02    -0.8344E+02    -0.8361E+02    -0.8377E+02    -0.8393E+02    -0.8409E+02    -0.8425E+02    -0.8441E+02    -0.8456E+02    -0.8471E+02    -0.8486E+02    -0.8501E+02    -0.8515E+02    -0.8529E+02    -0.8543E+02    -0.8556E+02    -0.8569E+02    -0.8582E+02    -0.8594E+02    -0.8606E+02    -0.8617E+02    -0.8628E+02    -0.8638E+02    -0.8648E+02    -0.8657E+02    -0.8665E+02    -0.8673E+02    -0.8679E+02    -0.8683E+02    -0.8686E+02    -0.8686E+02
    -0.8685E+02    -0.8685E+02    -0.8683E+02    -0.8678E+02    -0.8672E+02    -0.8665E+02    -0.8657E+02    -0.8647E+02    -0.8638E+02    -0.8627E+02    -0.8617E+02    -0.8605E+02    -0.8594E+02    -0.8582E+02    -0.8569E+02    -0.8557E+02    -0.8544E+02    -0.8531E+02    -0.8518E+02    -0.8504E+02    -0.8490E+02    -0.8476E+02    -0.8462E+02    -0.8448E+02    -0.8434E+02    -0.8419E+02    -0.8405E+02    -0.8390E+02    -0.8375E+02    -0.8361E+02    -0.8347E+02    -0.8333E+02    -0.8319E+02    -0.8305E+02    -0.8292E+02    -0.8279E+02    -0.8267E+02    -0.8255E+02    -0.8244E+02    -0.8233E+02    -0.8223E+02    -0.8215E+02    -0.8207E+02    -0.8199E+02    -0.8193E+02    -0.8188E+02    -0.8184E+02    -0.8181E+02    -0.8180E+02    -0.8179E+02    -0.8180E+02    -0.8181E+02    -0.8184E+02    -0.8188E+02    -0.8193E+02    -0.8199E+02    -0.8206E+02    -0.8214E+02    -0.8222E+02    -0.8232E+02    -0.8242E+02    -0.8253E+02    -0.8265E+02    -0.8277E+02    -0.8290E+02    -0.8303E+02    -0.8317E+02    -0.8330E+02    -0.8344E+02    -0.8359E+02    -0.8373E+02    -0.8387E+02    -0.8402E+02    -0.8416E+02    -0.8430E+02    -0.8444E+02    -0.8459E+02    -0.8473E+02    -0.8486E+02    -0.8500E+02    -0.8513E+02    -0.8526E+02    -0.8539E+02    -0.8552E+02    -0.8564E+02    -0.8576E+02    -0.8588E+02    -0.8600E+02    -0.8611E+02    -0.8622E+02    -0.8632E+02    -0.8642E+02    -0.8651E+02    -0.8660E+02    -0.8668E+02    -0.8675E+02    -0.8681E+02    -0.8685E+02    -0.8687E+02    -0.8687E+02
    -0.8687E+02    -0.8687E+02    -0.8685E+02    -0.8681E+02    -0.8675E+02    -0.8668E+02    -0.8660E+02    -0.8651E+02    -0.8642E+02    -0.8632E+02    -0.8622E+02    -0.8612E+02    -0.8601E+02    -0.8590E+02    -0.8578E+02    -0.8567E+02    -0.8555E+02    -0.8543E+02    -0.8530E+02    -0.8518E+02    -0.8505E+02    -0.8493E+02    -0.8480E+02    -0.8467E+02    -0.8454E+02    -0.8441E+02    -0.8428E+02    -0.8415E+02    -0.8402E+02    -0.8390E+02    -0.8377E+02    -0.8365E+02    -0.8353E+02    -0.8341E+02    -0.8329E+02    -0.8318E+02    -0.8308E+02    -0.8297E+02    -0.8288E+02    -0.8279E+02    -0.8271E+02    -0.8263E+02    -0.8256E+02    -0.8250E+02    -0.8245E+02    -0.8241E+02    -0.8238E+02    -0.8235E+02    -0.8234E+02    -0.8233E+02    -0.8233E+02    -0.8235E+02    -0.8237E+02    -0.8240E+02    -0.8245E+02    -0.8250E+02    -0.8256E+02    -0.8262E+02    -0.8270E+02    -0.8278E+02    -0.8287E+02    -0.8296E+02    -0.8306E+02    -0.8317E+02    -0.8328E+02    -0.8339E+02    -0.8351E+02    -0.8363E+02    -0.8375E+02    -0.8387E+02    -0.8400E+02    -0.8412E+02    -0.8425E+02    -0.8438E+02    -0.8451E+02    -0.8463E+02    -0.8476E+02    -0.8489E+02    -0.8501E+02    -0.8514E+02    -0.8526E+02    -0.8538E+02    -0.8550E+02    -0.8562E+02    -0.8573E+02    -0.8584E+02    -0.8595E+02    -0.8606E+02    -0.8617E+02    -0.8627E+02    -0.8637E+02    -0.8646E+02    -0.8655E+02    -0.8663E+02    -0.8671E+02    -0.8677E+02    -0.8683E+02    -0.8687E+02    -0.8689E+02    -0.8689E+02
    -0.8690E+02    -0.8690E+02    -0.8687E+02    -0.8683E+02    -0.8678E+02    -0.8671E+02    -0.8664E+02    -0.8656E+02    -0.8647E+02    -0.8638E+02    -0.8628E+02    -0.8618E+02    -0.8608E+02    -0.8598E+02    -0.8587E+02    -0.8576E+02    -0.8565E+02    -0.8554E+02    -0.8543E+02    -0.8532E+02    -0.8520E+02    -0.8509E+02    -0.8497E+02    -0.8485E+02    -0.8474E+02    -0.8462E+02    -0.8450E+02    -0.8439E+02    -0.8428E+02    -0.8416E+02    -0.8405E+02    -0.8394E+02    -0.8384E+02    -0.8373E+02    -0.8363E+02    -0.8354E+02    -0.8345E+02    -0.8336E+02    -0.8328E+02    -0.8320E+02    -0.8313E+02    -0.8306E+02    -0.8301E+02    -0.8295E+02    -0.8291E+02    -0.8287E+02    -0.8285E+02    -0.8282E+02    -0.8281E+02    -0.8281E+02    -0.8281E+02    -0.8282E+02    -0.8284E+02    -0.8287E+02    -0.8290E+02    -0.8295E+02    -0.8300E+02    -0.8305E+02    -0.8312E+02    -0.8319E+02    -0.8326E+02    -0.8334E+02    -0.8343E+02    -0.8352E+02    -0.8362E+02    -0.8372E+02    -0.8382E+02    -0.8392E+02    -0.8403E+02    -0.8414E+02    -0.8425E+02    -0.8436E+02    -0.8448E+02    -0.8459E+02    -0.8470E+02    -0.8482E+02    -0.8493E+02    -0.8505E+02    -0.8516E+02    -0.8527E+02    -0.8539E+02    -0.8550E+02    -0.8561E+02    -0.8571E+02    -0.8582E+02    -0.8593E+02    -0.8603E+02    -0.8613E+02    -0.8623E+02    -0.8632E+02    -0.8641E+02    -0.8650E+02    -0.8659E+02    -0.8667E+02    -0.8674E+02    -0.8680E+02    -0.8685E+02    -0.8689E+02    -0.8691E+02    -0.8691E+02
    -0.8692E+02    -0.8692E+02    -0.8690E+02    -0.8686E+02    -0.8681E+02    -0.8675E+02    -0.8668E+02    -0.8660E+02    -0.8652E+02    -0.8643E+02    -0.8634E+02    -0.8625E+02    -0.8616E+02    -0.8606E+02    -0.8596E+02    -0.8586E+02    -0.8576E+02    -0.8566E+02    -0.8555E+02    -0.8545E+02    -0.8534E+02    -0.8524E+02    -0.8513E+02    -0.8503E+02    -0.8493E+02    -0.8482E+02    -0.8472E+02    -0.8461E+02    -0.8451E+02    -0.8441E+02    -0.8432E+02    -0.8422E+02    -0.8413E+02    -0.8404E+02    -0.8395E+02    -0.8386E+02    -0.8378E+02    -0.8371E+02    -0.8364E+02    -0.8357E+02    -0.8351E+02    -0.8345E+02    -0.8340E+02    -0.8336E+02    -0.8332E+02    -0.8329E+02    -0.8326E+02    -0.8325E+02    -0.8324E+02    -0.8323E+02    -0.8323E+02    -0.8324E+02    -0.8326E+02    -0.8328E+02    -0.8331E+02    -0.8335E+02    -0.8339E+02    -0.8344E+02    -0.8350E+02    -0.8356E+02    -0.8362E+02    -0.8369E+02    -0.8377E+02    -0.8385E+02    -0.8393E+02    -0.8402E+02    -0.8411E+02    -0.8420E+02    -0.8429E+02    -0.8439E+02    -0.8449E+02    -0.8459E+02    -0.8469E+02    -0.8479E+02    -0.8489E+02    -0.8500E+02    -0.8510E+02    -0.8520E+02    -0.8531E+02    -0.8541E+02    -0.8551E+02    -0.8561E+02    -0.8571E+02    -0.8581E+02    -0.8591E+02    -0.8601E+02    -0.8610E+02    -0.8620E+02    -0.8629E+02    -0.8638E+02    -0.8646E+02    -0.8655E+02    -0.8663E+02    -0.8670E+02    -0.8677E+02    -0.8683E+02    -0.8688E+02    -0.8691E+02    -0.8693E+02    -0.8693E+02
    -0.8694E+02    -0.8694E+02    -0.8692E+02    -0.8689E+02    -0.8684E+02    -0.8678E+02    -0.8672E+02    -0.8664E+02    -0.8657E+02    -0.8649E+02    -0.8640E+02    -0.8632E+02    -0.8623E+02    -0.8614E+02    -0.8605E+02    -0.8596E+02    -0.8586E+02    -0.8577E+02    -0.8567E+02    -0.8558E+02    -0.8548E+02    -0.8539E+02    -0.8529E+02    -0.8520E+02    -0.8510E+02    -0.8501E+02    -0.8492E+02    -0.8483E+02    -0.8474E+02    -0.8465E+02    -0.8456E+02    -0.8447E+02    -0.8439E+02    -0.8431E+02    -0.8424E+02    -0.8416E+02    -0.8409E+02    -0.8403E+02    -0.8396E+02    -0.8391E+02    -0.8385E+02    -0.8380E+02    -0.8376E+02    -0.8372E+02    -0.8369E+02    -0.8366E+02    -0.8364E+02    -0.8363E+02    -0.8362E+02    -0.8361E+02    -0.8361E+02    -0.8362E+02    -0.8364E+02    -0.8366E+02    -0.8368E+02    -0.8371E+02    -0.8375E+02    -0.8379E+02    -0.8384E+02    -0.8389E+02    -0.8395E+02    -0.8401E+02    -0.8408E+02    -0.8415E+02    -0.8422E+02    -0.8429E+02    -0.8437E+02    -0.8445E+02    -0.8454E+02    -0.8462E+02    -0.8471E+02    -0.8480E+02    -0.8489E+02    -0.8498E+02    -0.8507E+02    -0.8517E+02    -0.8526E+02    -0.8535E+02    -0.8545E+02    -0.8554E+02    -0.8563E+02    -0.8573E+02    -0.8582E+02    -0.8591E+02    -0.8600E+02    -0.8609E+02    -0.8618E+02    -0.8627E+02    -0.8635E+02    -0.8644E+02    -0.8652E+02    -0.8659E+02    -0.8667E+02    -0.8674E+02    -0.8680E+02    -0.8686E+02    -0.8690E+02    -0.8694E+02    -0.8696E+02    -0.8696E+02
    -0.8697E+02    -0.8697E+02    -0.8695E+02    -0.8691E+02    -0.8687E+02    -0.8682E+02    -0.8675E+02    -0.8669E+02    -0.8662E+02    -0.8654E+02    -0.8646E+02    -0.8638E+02    -0.8630E+02    -0.8622E+02    -0.8614E+02    -0.8605E+02    -0.8597E+02    -0.8588E+02    -0.8579E+02    -0.8571E+02    -0.8562E+02    -0.8553E+02    -0.8545E+02    -0.8536E+02    -0.8528E+02    -0.8519E+02    -0.8511E+02    -0.8503E+02    -0.8494E+02    -0.8487E+02    -0.8479E+02    -0.8471E+02    -0.8464E+02    -0.8457E+02    -0.8450E+02    -0.8444E+02    -0.8437E+02    -0.8432E+02    -0.8426E+02    -0.8421E+02    -0.8416E+02    -0.8412E+02    -0.8408E+02    -0.8405E+02    -0.8402E+02    -0.8400E+02    -0.8398E+02    -0.8397E+02    -0.8396E+02    -0.8396E+02    -0.8396E+02    -0.8397E+02    -0.8398E+02    -0.8399E+02    -0.8402E+02    -0.8404E+02    -0.8408E+02    -0.8411E+02    -0.8415E+02    -0.8420E+02    -0.8425E+02    -0.8430E+02    -0.8436E+02    -0.8442E+02    -0.8448E+02    -0.8455E+02    -0.8462E+02    -0.8469E+02    -0.8477E+02    -0.8484E+02    -0.8492E+02    -0.8500E+02    -0.8508E+02    -0.8516E+02    -0.8524E+02    -0.8533E+02    -0.8541E+02    -0.8550E+02    -0.8558E+02    -0.8567E+02    -0.8575E+02    -0.8584E+02    -0.8592E+02    -0.8601E+02    -0.8609E+02    -0.8617E+02    -0.8625E+02    -0.8634E+02    -0.8641E+02    -0.8649E+02    -0.8657E+02    -0.8664E+02    -0.8671E+02    -0.8677E+02    -0.8683E+02    -0.8688E+02    -0.8693E+02    -0.8696E+02    -0.8698E+02    -0.8698E+02
    -0.8699E+02    -0.8699E+02    -0.8697E+02    -0.8694E+02    -0.8690E+02    -0.8685E+02    -0.8679E+02    -0.8673E+02    -0.8666E+02    -0.8660E+02    -0.8652E+02    -0.8645E+02    -0.8638E+02    -0.8630E+02    -0.8622E+02    -0.8614E+02    -0.8607E+02    -0.8599E+02    -0.8591E+02    -0.8583E+02    -0.8575E+02    -0.8567E+02    -0.8559E+02    -0.8551E+02    -0.8544E+02    -0.8536E+02    -0.8529E+02    -0.8521E+02    -0.8514E+02    -0.8507E+02    -0.8500E+02    -0.8493E+02    -0.8487E+02    -0.8481E+02    -0.8475E+02    -0.8469E+02    -0.8464E+02    -0.8458E+02    -0.8454E+02    -0.8449E+02    -0.8445E+02    -0.8441E+02    -0.8438E+02    -0.8435E+02    -0.8433E+02    -0.8431E+02    -0.8429E+02    -0.8428E+02    -0.8427E+02    -0.8427E+02    -0.8427E+02    -0.8428E+02    -0.8429E+02    -0.8430E+02    -0.8432E+02    -0.8435E+02    -0.8437E+02    -0.8441E+02    -0.8444E+02    -0.8448E+02    -0.8452E+02    -0.8457E+02    -0.8462E+02    -0.8467E+02    -0.8473E+02    -0.8479E+02    -0.8485E+02    -0.8491E+02    -0.8498E+02    -0.8505E+02    -0.8512E+02    -0.8519E+02    -0.8526E+02    -0.8533E+02    -0.8541E+02    -0.8548E+02    -0.8556E+02    -0.8564E+02    -0.8571E+02    -0.8579E+02    -0.8587E+02    -0.8595E+02    -0.8602E+02    -0.8610E+02    -0.8618E+02    -0.8625E+02    -0.8633E+02    -0.8640E+02    -0.8648E+02    -0.8655E+02    -0.8662E+02    -0.8669E+02    -0.8675E+02    -0.8681E+02    -0.8686E+02    -0.8691E+02    -0.8695E+02    -0.8698E+02    -0.8700E+02    -0.8700E+02
    -0.8702E+02    -0.8702E+02    -0.8700E+02    -0.8697E+02    -0.8693E+02    -0.8688E+02    -0.8683E+02    -0.8677E+02    -0.8671E+02    -0.8665E+02    -0.8658E+02    -0.8651E+02    -0.8645E+02    -0.8638E+02    -0.8630E+02    -0.8623E+02    -0.8616E+02    -0.8609E+02    -0.8602E+02    -0.8595E+02    -0.8587E+02    -0.8580E+02    -0.8573E+02    -0.8566E+02    -0.8559E+02    -0.8552E+02    -0.8546E+02    -0.8539E+02    -0.8533E+02    -0.8526E+02    -0.8520E+02    -0.8514E+02    -0.8508E+02    -0.8503E+02    -0.8498E+02    -0.8492E+02    -0.8488E+02    -0.8483E+02    -0.8479E+02    -0.8475E+02    -0.8471E+02    -0.8468E+02    -0.8465E+02    -0.8463E+02    -0.8461E+02    -0.8459E+02    -0.8457E+02    -0.8456E+02    -0.8456E+02    -0.8455E+02    -0.8456E+02    -0.8456E+02    -0.8457E+02    -0.8458E+02    -0.8460E+02    -0.8462E+02    -0.8465E+02    -0.8467E+02    -0.8470E+02    -0.8474E+02    -0.8478E+02    -0.8482E+02    -0.8486E+02    -0.8491E+02    -0.8496E+02    -0.8501E+02    -0.8507E+02    -0.8512E+02    -0.8518E+02    -0.8524E+02    -0.8530E+02    -0.8537E+02    -0.8543E+02    -0.8550E+02    -0.8556E+02    -0.8563E+02    -0.8570E+02    -0.8577E+02    -0.8584E+02    -0.8591E+02    -0.8598E+02    -0.8605E+02    -0.8612E+02    -0.8619E+02    -0.8626E+02    -0.8633E+02    -0.8640E+02    -0.8647E+02    -0.8654E+02    -0.8660E+02    -0.8667E+02    -0.8673E+02    -0.8679E+02    -0.8685E+02    -0.8690E+02    -0.8694E+02    -0.8698E+02    -0.8701E+02    -0.8702E+02    -0.8702E+02
    -0.8704E+02    -0.8704E+02    -0.8702E+02    -0.8700E+02    -0.8696E+02    -0.8692E+02    -0.8687E+02    -0.8682E+02    -0.8676E+02    -0.8670E+02    -0.8664E+02    -0.8658E+02    -0.8651E+02    -0.8645E+02    -0.8639E+02    -0.8632E+02    -0.8625E+02    -0.8619E+02    -0.8612E+02    -0.8606E+02    -0.8599E+02    -0.8593E+02    -0.8586E+02    -0.8580E+02    -0.8574E+02    -0.8568E+02    -0.8562E+02    -0.8556E+02    -0.8550E+02    -0.8544E+02    -0.8539E+02    -0.8534E+02    -0.8528E+02    -0.8524E+02    -0.8519E+02    -0.8514E+02    -0.8510E+02    -0.8506E+02    -0.8502E+02    -0.8499E+02    -0.8496E+02    -0.8493E+02    -0.8490E+02    -0.8488E+02    -0.8486E+02    -0.8485E+02    -0.8483E+02    -0.8482E+02    -0.8482E+02    -0.8482E+02    -0.8482E+02    -0.8482E+02    -0.8483E+02    -0.8484E+02    -0.8486E+02    -0.8487E+02    -0.8490E+02    -0.8492E+02    -0.8495E+02    -0.8498E+02    -0.8501E+02    -0.8505E+02    -0.8509E+02    -0.8513E+02    -0.8517E+02    -0.8522E+02    -0.8527E+02    -0.8532E+02    -0.8537E+02    -0.8542E+02    -0.8548E+02    -0.8553E+02    -0.8559E+02    -0.8565E+02    -0.8571E+02    -0.8577E+02    -0.8583E+02    -0.8590E+02    -0.8596E+02    -0.8602E+02    -0.8609E+02    -0.8615E+02    -0.8622E+02    -0.8628E+02    -0.8635E+02    -0.8641E+02    -0.8647E+02    -0.8654E+02    -0.8660E+02    -0.8666E+02    -0.8672E+02    -0.8678E+02    -0.8683E+02    -0.8688E+02    -0.8693E+02    -0.8697E+02    -0.8701E+02    -0.8703E+02    -0.8705E+02    -0.8705E+02
    -0.8706E+02    -0.8706E+02    -0.8705E+02    -0.8702E+02    -0.8699E+02    -0.8695E+02    -0.8691E+02    -0.8686E+02    -0.8681E+02    -0.8675E+02    -0.8670E+02    -0.8664E+02    -0.8658E+02    -0.8652E+02    -0.8646E+02    -0.8640E+02    -0.8634E+02    -0.8628E+02    -0.8622E+02    -0.8617E+02    -0.8611E+02    -0.8605E+02    -0.8599E+02    -0.8593E+02    -0.8588E+02    -0.8582E+02    -0.8577E+02    -0.8572E+02    -0.8566E+02    -0.8561E+02    -0.8556E+02    -0.8552E+02    -0.8547E+02    -0.8543E+02    -0.8539E+02    -0.8535E+02    -0.8531E+02    -0.8527E+02    -0.8524E+02    -0.8521E+02    -0.8518E+02    -0.8516E+02    -0.8514E+02    -0.8512E+02    -0.8510E+02    -0.8508E+02    -0.8507E+02    -0.8507E+02    -0.8506E+02    -0.8506E+02    -0.8506E+02    -0.8506E+02    -0.8507E+02    -0.8508E+02    -0.8509E+02    -0.8511E+02    -0.8513E+02    -0.8515E+02    -0.8517E+02    -0.8520E+02    -0.8523E+02    -0.8526E+02    -0.8530E+02    -0.8533E+02    -0.8537E+02    -0.8541E+02    -0.8546E+02    -0.8550E+02    -0.8555E+02    -0.8559E+02    -0.8564E+02    -0.8569E+02    -0.8575E+02    -0.8580E+02    -0.8585E+02    -0.8591E+02    -0.8596E+02    -0.8602E+02    -0.8608E+02    -0.8613E+02    -0.8619E+02    -0.8625E+02    -0.8631E+02    -0.8637E+02    -0.8643E+02    -0.8648E+02    -0.8654E+02    -0.8660E+02    -0.8666E+02    -0.8671E+02    -0.8677E+02    -0.8682E+02    -0.8687E+02    -0.8692E+02    -0.8696E+02    -0.8700E+02    -0.8703E+02    -0.8706E+02    -0.8707E+02    -0.8707E+02
    -0.8708E+02    -0.8708E+02    -0.8707E+02    -0.8705E+02    -0.8702E+02    -0.8698E+02    -0.8694E+02    -0.8690E+02    -0.8685E+02    -0.8680E+02    -0.8675E+02    -0.8670E+02    -0.8664E+02    -0.8659E+02    -0.8654E+02    -0.8648E+02    -0.8643E+02    -0.8638E+02    -0.8632E+02    -0.8627E+02    -0.8622E+02    -0.8616E+02    -0.8611E+02    -0.8606E+02    -0.8601E+02    -0.8596E+02    -0.8591E+02    -0.8587E+02    -0.8582E+02    -0.8577E+02    -0.8573E+02    -0.8569E+02    -0.8565E+02    -0.8561E+02    -0.8557E+02    -0.8554E+02    -0.8550E+02    -0.8547E+02    -0.8544E+02    -0.8542E+02    -0.8539E+02    -0.8537E+02    -0.8535E+02    -0.8533E+02    -0.8532E+02    -0.8531E+02    -0.8530E+02    -0.8529E+02    -0.8529E+02    -0.8528E+02    -0.8528E+02    -0.8529E+02    -0.8529E+02    -0.8530E+02    -0.8531E+02    -0.8533E+02    -0.8534E+02    -0.8536E+02    -0.8538E+02    -0.8541E+02    -0.8543E+02    -0.8546E+02    -0.8549E+02    -0.8552E+02    -0.8556E+02    -0.8560E+02    -0.8563E+02    -0.8567E+02    -0.8571E+02    -0.8576E+02    -0.8580E+02    -0.8584E+02    -0.8589E+02    -0.8594E+02    -0.8599E+02    -0.8604E+02    -0.8609E+02    -0.8614E+02    -0.8619E+02    -0.8624E+02    -0.8629E+02    -0.8634E+02    -0.8640E+02    -0.8645E+02    -0.8650E+02    -0.8656E+02    -0.8661E+02    -0.8666E+02    -0.8671E+02    -0.8676E+02    -0.8681E+02    -0.8686E+02    -0.8691E+02    -0.8695E+02    -0.8699E+02    -0.8703E+02    -0.8706E+02    -0.8708E+02    -0.8709E+02    -0.8709E+02
    -0.8711E+02    -0.8711E+02    -0.8709E+02    -0.8707E+02    -0.8705E+02    -0.8701E+02    -0.8698E+02    -0.8694E+02    -0.8689E+02    -0.8685E+02    -0.8680E+02    -0.8675E+02    -0.8671E+02    -0.8666E+02    -0.8661E+02    -0.8656E+02    -0.8651E+02    -0.8646E+02    -0.8642E+02    -0.8637E+02    -0.8632E+02    -0.8627E+02    -0.8623E+02    -0.8618E+02    -0.8614E+02    -0.8609E+02    -0.8605E+02    -0.8601E+02    -0.8597E+02    -0.8593E+02    -0.8589E+02    -0.8585E+02    -0.8581E+02    -0.8578E+02    -0.8575E+02    -0.8572E+02    -0.8569E+02    -0.8566E+02    -0.8563E+02    -0.8561E+02    -0.8559E+02    -0.8557E+02    -0.8555E+02    -0.8554E+02    -0.8552E+02    -0.8551E+02    -0.8550E+02    -0.8550E+02    -0.8549E+02    -0.8549E+02    -0.8549E+02    -0.8550E+02    -0.8550E+02    -0.8551E+02    -0.8552E+02    -0.8553E+02    -0.8555E+02    -0.8556E+02    -0.8558E+02    -0.8560E+02    -0.8563E+02    -0.8565E+02    -0.8568E+02    -0.8570E+02    -0.8573E+02    -0.8577E+02    -0.8580E+02    -0.8583E+02    -0.8587E+02    -0.8591E+02    -0.8595E+02    -0.8599E+02    -0.8603E+02    -0.8607E+02    -0.8611E+02    -0.8616E+02    -0.8620E+02    -0.8625E+02    -0.8629E+02    -0.8634E+02    -0.8639E+02    -0.8644E+02    -0.8648E+02    -0.8653E+02    -0.8658E+02    -0.8663E+02    -0.8667E+02    -0.8672E+02    -0.8677E+02    -0.8681E+02    -0.8686E+02    -0.8690E+02    -0.8694E+02    -0.8698E+02    -0.8702E+02    -0.8705E+02    -0.8708E+02    -0.8710E+02    -0.8711E+02    -0.8711E+02
    -0.8713E+02    -0.8713E+02    -0.8712E+02    -0.8710E+02    -0.8707E+02    -0.8704E+02    -0.8701E+02    -0.8697E+02    -0.8693E+02    -0.8689E+02    -0.8685E+02    -0.8681E+02    -0.8677E+02    -0.8672E+02    -0.8668E+02    -0.8664E+02    -0.8659E+02    -0.8655E+02    -0.8651E+02    -0.8646E+02    -0.8642E+02    -0.8638E+02    -0.8634E+02    -0.8630E+02    -0.8626E+02    -0.8622E+02    -0.8618E+02    -0.8614E+02    -0.8611E+02    -0.8607E+02    -0.8604E+02    -0.8600E+02    -0.8597E+02    -0.8594E+02    -0.8591E+02    -0.8589E+02    -0.8586E+02    -0.8584E+02    -0.8581E+02    -0.8579E+02    -0.8577E+02    -0.8576E+02    -0.8574E+02    -0.8573E+02    -0.8572E+02    -0.8571E+02    -0.8570E+02    -0.8569E+02    -0.8569E+02    -0.8569E+02    -0.8569E+02    -0.8569E+02    -0.8570E+02    -0.8570E+02    -0.8571E+02    -0.8572E+02    -0.8574E+02    -0.8575E+02    -0.8577E+02    -0.8578E+02    -0.8580E+02    -0.8583E+02    -0.8585E+02    -0.8587E+02    -0.8590E+02    -0.8593E+02    -0.8596E+02    -0.8599E+02    -0.8602E+02    -0.8605E+02    -0.8609E+02    -0.8612E+02    -0.8616E+02    -0.8620E+02    -0.8624E+02    -0.8628E+02    -0.8632E+02    -0.8636E+02    -0.8640E+02    -0.8644E+02    -0.8648E+02    -0.8652E+02    -0.8657E+02    -0.8661E+02    -0.8665E+02    -0.8669E+02    -0.8674E+02    -0.8678E+02    -0.8682E+02    -0.8686E+02    -0.8690E+02    -0.8694E+02    -0.8698E+02    -0.8702E+02    -0.8705E+02    -0.8708E+02    -0.8710E+02    -0.8712E+02    -0.8713E+02    -0.8713E+02
    -0.8715E+02    -0.8715E+02    -0.8714E+02    -0.8712E+02    -0.8710E+02    -0.8707E+02    -0.8704E+02    -0.8701E+02    -0.8697E+02    -0.8694E+02    -0.8690E+02    -0.8686E+02    -0.8683E+02    -0.8679E+02    -0.8675E+02    -0.8671E+02    -0.8667E+02    -0.8663E+02    -0.8659E+02    -0.8655E+02    -0.8652E+02    -0.8648E+02    -0.8644E+02    -0.8641E+02    -0.8637E+02    -0.8634E+02    -0.8630E+02    -0.8627E+02    -0.8624E+02    -0.8621E+02    -0.8618E+02    -0.8615E+02    -0.8612E+02    -0.8609E+02    -0.8607E+02    -0.8604E+02    -0.8602E+02    -0.8600E+02    -0.8598E+02    -0.8596E+02    -0.8595E+02    -0.8593E+02    -0.8592E+02    -0.8591E+02    -0.8590E+02    -0.8589E+02    -0.8588E+02    -0.8588E+02    -0.8587E+02    -0.8587E+02    -0.8587E+02    -0.8588E+02    -0.8588E+02    -0.8589E+02    -0.8589E+02    -0.8590E+02    -0.8591E+02    -0.8593E+02    -0.8594E+02    -0.8596E+02    -0.8597E+02    -0.8599E+02    -0.8601E+02    -0.8603E+02    -0.8606E+02    -0.8608E+02    -0.8611E+02    -0.8614E+02    -0.8616E+02    -0.8619E+02    -0.8622E+02    -0.8625E+02    -0.8629E+02    -0.8632E+02    -0.8635E+02    -0.8639E+02    -0.8642E+02    -0.8646E+02    -0.8649E+02    -0.8653E+02    -0.8657E+02    -0.8661E+02    -0.8664E+02    -0.8668E+02    -0.8672E+02    -0.8676E+02    -0.8680E+02    -0.8684E+02    -0.8687E+02    -0.8691E+02    -0.8695E+02    -0.8698E+02    -0.8702E+02    -0.8705E+02    -0.8708E+02    -0.8710E+02    -0.8713E+02    -0.8714E+02    -0.8715E+02    -0.8715E+02
    -0.8717E+02    -0.8717E+02    -0.8716E+02    -0.8714E+02    -0.8712E+02    -0.8710E+02    -0.8707E+02    -0.8704E+02    -0.8701E+02    -0.8698E+02    -0.8695E+02    -0.8692E+02    -0.8688E+02    -0.8685E+02    -0.8681E+02    -0.8678E+02    -0.8674E+02    -0.8671E+02    -0.8668E+02    -0.8664E+02    -0.8661E+02    -0.8658E+02    -0.8654E+02    -0.8651E+02    -0.8648E+02    -0.8645E+02    -0.8642E+02    -0.8639E+02    -0.8636E+02    -0.8634E+02    -0.8631E+02    -0.8629E+02    -0.8626E+02    -0.8624E+02    -0.8622E+02    -0.8620E+02    -0.8618E+02    -0.8616E+02    -0.8614E+02    -0.8613E+02    -0.8611E+02    -0.8610E+02    -0.8609E+02    -0.8608E+02    -0.8607E+02    -0.8606E+02    -0.8605E+02    -0.8605E+02    -0.8605E+02    -0.8605E+02    -0.8605E+02    -0.8605E+02    -0.8605E+02    -0.8606E+02    -0.8606E+02    -0.8607E+02    -0.8608E+02    -0.8609E+02    -0.8611E+02    -0.8612E+02    -0.8613E+02    -0.8615E+02    -0.8617E+02    -0.8619E+02    -0.8621E+02    -0.8623E+02    -0.8625E+02    -0.8627E+02    -0.8630E+02    -0.8632E+02    -0.8635E+02    -0.8638E+02    -0.8641E+02    -0.8644E+02    -0.8646E+02    -0.8650E+02    -0.8653E+02    -0.8656E+02    -0.8659E+02    -0.8662E+02    -0.8665E+02    -0.8669E+02    -0.8672E+02    -0.8676E+02    -0.8679E+02    -0.8682E+02    -0.8686E+02    -0.8689E+02    -0.8692E+02    -0.8696E+02    -0.8699E+02    -0.8702E+02    -0.8705E+02    -0.8708E+02    -0.8711E+02    -0.8713E+02    -0.8715E+02    -0.8716E+02    -0.8717E+02    -0.8717E+02
    -0.8719E+02    -0.8719E+02    -0.8718E+02    -0.8717E+02    -0.8715E+02    -0.8713E+02    -0.8710E+02    -0.8708E+02    -0.8705E+02    -0.8702E+02    -0.8700E+02    -0.8697E+02    -0.8694E+02    -0.8691E+02    -0.8688E+02    -0.8685E+02    -0.8682E+02    -0.8679E+02    -0.8676E+02    -0.8673E+02    -0.8670E+02    -0.8667E+02    -0.8664E+02    -0.8661E+02    -0.8659E+02    -0.8656E+02    -0.8654E+02    -0.8651E+02    -0.8649E+02    -0.8646E+02    -0.8644E+02    -0.8642E+02    -0.8640E+02    -0.8638E+02    -0.8636E+02    -0.8634E+02    -0.8632E+02    -0.8631E+02    -0.8629E+02    -0.8628E+02    -0.8627E+02    -0.8626E+02    -0.8625E+02    -0.8624E+02    -0.8623E+02    -0.8622E+02    -0.8622E+02    -0.8621E+02    -0.8621E+02    -0.8621E+02    -0.8621E+02    -0.8621E+02    -0.8622E+02    -0.8622E+02    -0.8623E+02    -0.8623E+02    -0.8624E+02    -0.8625E+02    -0.8626E+02    -0.8627E+02    -0.8629E+02    -0.8630E+02    -0.8632E+02    -0.8633E+02    -0.8635E+02    -0.8637E+02    -0.8639E+02    -0.8641E+02    -0.8643E+02    -0.8645E+02    -0.8647E+02    -0.8650E+02    -0.8652E+02    -0.8655E+02    -0.8657E+02    -0.8660E+02    -0.8663E+02    -0.8665E+02    -0.8668E+02    -0.8671E+02    -0.8674E+02    -0.8677E+02    -0.8680E+02    -0.8683E+02    -0.8685E+02    -0.8688E+02    -0.8691E+02    -0.8694E+02    -0.8697E+02    -0.8700E+02    -0.8703E+02    -0.8706E+02    -0.8708E+02    -0.8711E+02    -0.8713E+02    -0.8715E+02    -0.8717E+02    -0.8718E+02    -0.8719E+02    -0.8719E+02
    -0.8721E+02    -0.8721E+02    -0.8720E+02    -0.8719E+02    -0.8717E+02    -0.8716E+02    -0.8713E+02    -0.8711E+02    -0.8709E+02    -0.8707E+02    -0.8704E+02    -0.8701E+02    -0.8699E+02    -0.8696E+02    -0.8694E+02    -0.8691E+02    -0.8689E+02    -0.8686E+02    -0.8683E+02    -0.8681E+02    -0.8678E+02    -0.8676E+02    -0.8674E+02    -0.8671E+02    -0.8669E+02    -0.8667E+02    -0.8664E+02    -0.8662E+02    -0.8660E+02    -0.8658E+02    -0.8656E+02    -0.8654E+02    -0.8653E+02    -0.8651E+02    -0.8649E+02    -0.8648E+02    -0.8646E+02    -0.8645E+02    -0.8644E+02    -0.8643E+02    -0.8641E+02    -0.8641E+02    -0.8640E+02    -0.8639E+02    -0.8638E+02    -0.8638E+02    -0.8637E+02    -0.8637E+02    -0.8637E+02    -0.8637E+02    -0.8637E+02    -0.8637E+02    -0.8637E+02    -0.8638E+02    -0.8638E+02    -0.8639E+02    -0.8639E+02    -0.8640E+02    -0.8641E+02    -0.8642E+02    -0.8643E+02    -0.8644E+02    -0.8646E+02    -0.8647E+02    -0.8649E+02    -0.8650E+02    -0.8652E+02    -0.8653E+02    -0.8655E+02    -0.8657E+02    -0.8659E+02    -0.8661E+02    -0.8663E+02    -0.8665E+02    -0.8668E+02    -0.8670E+02    -0.8672E+02    -0.8674E+02    -0.8677E+02    -0.8679E+02    -0.8682E+02    -0.8684E+02    -0.8687E+02    -0.8689E+02    -0.8692E+02    -0.8694E+02    -0.8697E+02    -0.8700E+02    -0.8702E+02    -0.8705E+02    -0.8707E+02    -0.8709E+02    -0.8712E+02    -0.8714E+02    -0.8716E+02    -0.8718E+02    -0.8719E+02    -0.8720E+02    -0.8721E+02    -0.8721E+02
    -0.8722E+02    -0.8722E+02    -0.8722E+02    -0.8721E+02    -0.8720E+02    -0.8718E+02    -0.8716E+02    -0.8714E+02    -0.8713E+02    -0.8710E+02    -0.8708E+02    -0.8706E+02    -0.8704E+02    -0.8702E+02    -0.8700E+02    -0.8697E+02    -0.8695E+02    -0.8693E+02    -0.8691E+02    -0.8689E+02    -0.8687E+02    -0.8685E+02    -0.8683E+02    -0.8681E+02    -0.8679E+02    -0.8677E+02    -0.8675E+02    -0.8673E+02    -0.8671E+02    -0.8670E+02    -0.8668E+02    -0.8666E+02    -0.8665E+02    -0.8663E+02    -0.8662E+02    -0.8661E+02    -0.8660E+02    -0.8659E+02    -0.8657E+02    -0.8656E+02    -0.8656E+02    -0.8655E+02    -0.8654E+02    -0.8653E+02    -0.8653E+02    -0.8653E+02    -0.8652E+02    -0.8652E+02    -0.8652E+02    -0.8652E+02    -0.8652E+02    -0.8652E+02    -0.8652E+02    -0.8652E+02    -0.8653E+02    -0.8653E+02    -0.8654E+02    -0.8654E+02    -0.8655E+02    -0.8656E+02    -0.8657E+02    -0.8658E+02    -0.8659E+02    -0.8660E+02    -0.8661E+02    -0.8663E+02    -0.8664E+02    -0.8666E+02    -0.8667E+02    -0.8669E+02    -0.8670E+02    -0.8672E+02    -0.8674E+02    -0.8676E+02    -0.8677E+02    -0.8679E+02    -0.8681E+02    -0.8683E+02    -0.8685E+02    -0.8687E+02    -0.8689E+02    -0.8692E+02    -0.8694E+02    -0.8696E+02    -0.8698E+02    -0.8700E+02    -0.8702E+02    -0.8705E+02    -0.8707E+02    -0.8709E+02    -0.8711E+02    -0.8713E+02    -0.8715E+02    -0.8717E+02    -0.8718E+02    -0.8720E+02    -0.8721E+02    -0.8722E+02    -0.8723E+02    -0.8723E+02
    -0.8724E+02    -0.8724E+02    -0.8724E+02    -0.8723E+02    -0.8722E+02    -0.8721E+02    -0.8719E+02    -0.8718E+02    -0.8716E+02    -0.8714E+02    -0.8712E+02    -0.8711E+02    -0.8709E+02    -0.8707E+02    -0.8705E+02    -0.8703E+02    -0.8702E+02    -0.8700E+02    -0.8698E+02    -0.8696E+02    -0.8695E+02    -0.8693E+02    -0.8691E+02    -0.8690E+02    -0.8688E+02    -0.8686E+02    -0.8685E+02    -0.8683E+02    -0.8682E+02    -0.8681E+02    -0.8679E+02    -0.8678E+02    -0.8677E+02    -0.8676E+02    -0.8674E+02    -0.8673E+02    -0.8672E+02    -0.8671E+02    -0.8671E+02    -0.8670E+02    -0.8669E+02    -0.8668E+02    -0.8668E+02    -0.8667E+02    -0.8667E+02    -0.8667E+02    -0.8666E+02    -0.8666E+02    -0.8666E+02    -0.8666E+02    -0.8666E+02    -0.8666E+02    -0.8666E+02    -0.8666E+02    -0.8667E+02    -0.8667E+02    -0.8668E+02    -0.8668E+02    -0.8669E+02    -0.8669E+02    -0.8670E+02    -0.8671E+02    -0.8672E+02    -0.8673E+02    -0.8674E+02    -0.8675E+02    -0.8676E+02    -0.8677E+02    -0.8678E+02    -0.8680E+02    -0.8681E+02    -0.8683E+02    -0.8684E+02    -0.8685E+02    -0.8687E+02    -0.8689E+02    -0.8690E+02    -0.8692E+02    -0.8693E+02    -0.8695E+02    -0.8697E+02    -0.8699E+02    -0.8700E+02    -0.8702E+02    -0.8704E+02    -0.8706E+02    -0.8708E+02    -0.8709E+02    -0.8711E+02    -0.8713E+02    -0.8715E+02    -0.8716E+02    -0.8718E+02    -0.8719E+02    -0.8721E+02    -0.8722E+02    -0.8723E+02    -0.8724E+02    -0.8724E+02    -0.8724E+02
    -0.8726E+02    -0.8726E+02    -0.8725E+02    -0.8725E+02    -0.8724E+02    -0.8723E+02    -0.8722E+02    -0.8721E+02    -0.8719E+02    -0.8718E+02    -0.8716E+02    -0.8715E+02    -0.8714E+02    -0.8712E+02    -0.8711E+02    -0.8709E+02    -0.8708E+02    -0.8706E+02    -0.8705E+02    -0.8703E+02    -0.8702E+02    -0.8701E+02    -0.8699E+02    -0.8698E+02    -0.8697E+02    -0.8696E+02    -0.8694E+02    -0.8693E+02    -0.8692E+02    -0.8691E+02    -0.8690E+02    -0.8689E+02    -0.8688E+02    -0.8687E+02    -0.8686E+02    -0.8685E+02    -0.8684E+02    -0.8684E+02    -0.8683E+02    -0.8682E+02    -0.8682E+02    -0.8681E+02    -0.8681E+02    -0.8680E+02    -0.8680E+02    -0.8680E+02    -0.8679E+02    -0.8679E+02    -0.8679E+02    -0.8679E+02    -0.8679E+02    -0.8679E+02    -0.8679E+02    -0.8680E+02    -0.8680E+02    -0.8680E+02    -0.8681E+02    -0.8681E+02    -0.8681E+02    -0.8682E+02    -0.8683E+02    -0.8683E+02    -0.8684E+02    -0.8685E+02    -0.8686E+02    -0.8686E+02    -0.8687E+02    -0.8688E+02    -0.8689E+02    -0.8690E+02    -0.8691E+02    -0.8692E+02    -0.8694E+02    -0.8695E+02    -0.8696E+02    -0.8697E+02    -0.8699E+02    -0.8700E+02    -0.8701E+02    -0.8703E+02    -0.8704E+02    -0.8705E+02    -0.8707E+02    -0.8708E+02    -0.8710E+02    -0.8711E+02    -0.8712E+02    -0.8714E+02    -0.8715E+02    -0.8717E+02    -0.8718E+02    -0.8719E+02    -0.8721E+02    -0.8722E+02    -0.8723E+02    -0.8724E+02    -0.8725E+02    -0.8726E+02    -0.8726E+02    -0.8726E+02
    -0.8727E+02    -0.8727E+02    -0.8727E+02    -0.8727E+02    -0.8726E+02    -0.8725E+02    -0.8724E+02    -0.8723E+02    -0.8722E+02    -0.8721E+02    -0.8720E+02    -0.8719E+02    -0.8718E+02    -0.8717E+02    -0.8716E+02    -0.8715E+02    -0.8713E+02    -0.8712E+02    -0.8711E+02    -0.8710E+02    -0.8709E+02    -0.8708E+02    -0.8707E+02    -0.8706E+02    -0.8705E+02    -0.8704E+02    -0.8703E+02    -0.8702E+02    -0.8701E+02    -0.8700E+02    -0.8700E+02    -0.8699E+02    -0.8698E+02    -0.8697E+02    -0.8697E+02    -0.8696E+02    -0.8695E+02    -0.8695E+02    -0.8694E+02    -0.8694E+02    -0.8693E+02    -0.8693E+02    -0.8693E+02    -0.8692E+02    -0.8692E+02    -0.8692E+02    -0.8692E+02    -0.8692E+02    -0.8691E+02    -0.8691E+02    -0.8691E+02    -0.8691E+02    -0.8692E+02    -0.8692E+02    -0.8692E+02    -0.8692E+02    -0.8692E+02    -0.8693E+02    -0.8693E+02    -0.8694E+02    -0.8694E+02    -0.8695E+02    -0.8695E+02    -0.8696E+02    -0.8696E+02    -0.8697E+02    -0.8698E+02    -0.8698E+02    -0.8699E+02    -0.8700E+02    -0.8701E+02    -0.8702E+02    -0.8703E+02    -0.8703E+02    -0.8704E+02    -0.8705E+02    -0.8706E+02    -0.8707E+02    -0.8708E+02    -0.8709E+02    -0.8710E+02    -0.8712E+02    -0.8713E+02    -0.8714E+02    -0.8715E+02    -0.8716E+02    -0.8717E+02    -0.8718E+02    -0.8719E+02    -0.8720E+02    -0.8721E+02    -0.8722E+02    -0.8723E+02    -0.8724E+02    -0.8725E+02    -0.8726E+02    -0.8727E+02    -0.8727E+02    -0.8727E+02    -0.8727E+02
    -0.8729E+02    -0.8729E+02    -0.8728E+02    -0.8728E+02    -0.8728E+02    -0.8727E+02    -0.8726E+02    -0.8726E+02    -0.8725E+02    -0.8724E+02    -0.8723E+02    -0.8722E+02    -0.8722E+02    -0.8721E+02    -0.8720E+02    -0.8719E+02    -0.8718E+02    -0.8717E+02    -0.8717E+02    -0.8716E+02    -0.8715E+02    -0.8714E+02    -0.8713E+02    -0.8713E+02    -0.8712E+02    -0.8711E+02    -0.8711E+02    -0.8710E+02    -0.8709E+02    -0.8709E+02    -0.8708E+02    -0.8707E+02    -0.8707E+02    -0.8706E+02    -0.8706E+02    -0.8705E+02    -0.8705E+02    -0.8704E+02    -0.8704E+02    -0.8704E+02    -0.8703E+02    -0.8703E+02    -0.8703E+02    -0.8702E+02    -0.8702E+02    -0.8702E+02    -0.8702E+02    -0.8702E+02    -0.8702E+02    -0.8702E+02    -0.8702E+02    -0.8702E+02    -0.8702E+02    -0.8702E+02    -0.8702E+02    -0.8702E+02    -0.8703E+02    -0.8703E+02    -0.8703E+02    -0.8703E+02    -0.8704E+02    -0.8704E+02    -0.8705E+02    -0.8705E+02    -0.8705E+02    -0.8706E+02    -0.8706E+02    -0.8707E+02    -0.8708E+02    -0.8708E+02    -0.8709E+02    -0.8709E+02    -0.8710E+02    -0.8711E+02    -0.8711E+02    -0.8712E+02    -0.8713E+02    -0.8714E+02    -0.8714E+02    -0.8715E+02    -0.8716E+02    -0.8717E+02    -0.8718E+02    -0.8718E+02    -0.8719E+02    -0.8720E+02    -0.8721E+02    -0.8722E+02    -0.8723E+02    -0.8723E+02    -0.8724E+02    -0.8725E+02    -0.8726E+02    -0.8726E+02    -0.8727E+02    -0.8728E+02    -0.8728E+02    -0.8728E+02    -0.8729E+02    -0.8729E+02
    -0.8729E+02    -0.8729E+02    -0.8729E+02    -0.8729E+02    -0.8729E+02    -0.8728E+02    -0.8728E+02    -0.8727E+02    -0.8727E+02    -0.8726E+02    -0.8725E+02    -0.8725E+02    -0.8724E+02    -0.8723E+02    -0.8723E+02    -0.8722E+02    -0.8722E+02    -0.8721E+02    -0.8720E+02    -0.8720E+02    -0.8719E+02    -0.8718E+02    -0.8718E+02    -0.8717E+02    -0.8717E+02    -0.8716E+02    -0.8716E+02    -0.8715E+02    -0.8715E+02    -0.8714E+02    -0.8714E+02    -0.8713E+02    -0.8713E+02    -0.8712E+02    -0.8712E+02    -0.8711E+02    -0.8711E+02    -0.8711E+02    -0.8710E+02    -0.8710E+02    -0.8710E+02    -0.8710E+02    -0.8710E+02    -0.8709E+02    -0.8709E+02    -0.8709E+02    -0.8709E+02    -0.8709E+02    -0.8709E+02    -0.8709E+02    -0.8709E+02    -0.8709E+02    -0.8709E+02    -0.8709E+02    -0.8709E+02    -0.8709E+02    -0.8709E+02    -0.8710E+02    -0.8710E+02    -0.8710E+02    -0.8710E+02    -0.8711E+02    -0.8711E+02    -0.8711E+02    -0.8712E+02    -0.8712E+02    -0.8712E+02    -0.8713E+02    -0.8713E+02    -0.8714E+02    -0.8714E+02    -0.8715E+02    -0.8715E+02    -0.8716E+02    -0.8716E+02    -0.8717E+02    -0.8717E+02    -0.8718E+02    -0.8719E+02    -0.8719E+02    -0.8720E+02    -0.8720E+02    -0.8721E+02    -0.8722E+02    -0.8722E+02    -0.8723E+02    -0.8724E+02    -0.8724E+02    -0.8725E+02    -0.8726E+02    -0.8726E+02    -0.8727E+02    -0.8727E+02    -0.8728E+02    -0.8728E+02    -0.8729E+02    -0.8729E+02    -0.8729E+02    -0.8729E+02    -0.8729E+02
    -0.8729E+02    -0.8729E+02    -0.8729E+02    -0.8729E+02    -0.8729E+02    -0.8728E+02    -0.8728E+02    -0.8727E+02    -0.8727E+02    -0.8726E+02    -0.8725E+02    -0.8725E+02    -0.8724E+02    -0.8723E+02    -0.8723E+02    -0.8722E+02    -0.8722E+02    -0.8721E+02    -0.8720E+02    -0.8720E+02    -0.8719E+02    -0.8718E+02    -0.8718E+02    -0.8717E+02    -0.8717E+02    -0.8716E+02    -0.8716E+02    -0.8715E+02    -0.8715E+02    -0.8714E+02    -0.8714E+02    -0.8713E+02    -0.8713E+02    -0.8712E+02    -0.8712E+02    -0.8711E+02    -0.8711E+02    -0.8711E+02    -0.8710E+02    -0.8710E+02    -0.8710E+02    -0.8710E+02    -0.8710E+02    -0.8709E+02    -0.8709E+02    -0.8709E+02    -0.8709E+02    -0.8709E+02    -0.8709E+02    -0.8709E+02    -0.8709E+02    -0.8709E+02    -0.8709E+02    -0.8709E+02    -0.8709E+02    -0.8709E+02    -0.8709E+02    -0.8710E+02    -0.8710E+02    -0.8710E+02    -0.8710E+02    -0.8711E+02    -0.8711E+02    -0.8711E+02    -0.8712E+02    -0.8712E+02    -0.8712E+02    -0.8713E+02    -0.8713E+02    -0.8714E+02    -0.8714E+02    -0.8715E+02    -0.8715E+02    -0.8716E+02    -0.8716E+02    -0.8717E+02    -0.8717E+02    -0.8718E+02    -0.8719E+02    -0.8719E+02    -0.8720E+02    -0.8720E+02    -0.8721E+02    -0.8722E+02    -0.8722E+02    -0.8723E+02    -0.8724E+02    -0.8724E+02    -0.8725E+02    -0.8726E+02    -0.8726E+02    -0.8727E+02    -0.8727E+02    -0.8728E+02    -0.8728E+02    -0.8729E+02    -0.8729E+02    -0.8729E+02    -0.8729E+02    -0.8729E+02
