# Supplementary material for: Electrical Pacing of Cardiac Tissue Including Potassium Inward Rectification
Source: PLoS One. 2015 Jun 9;10(6):e0127837. doi: 10.1371/journal.pone.0127837 (PMC4461281; doi:10.1371/journal.pone.0127837)
Supplement: S1 Data — (ZIP) [file pone.0127837.s001.zip › All-Data/Fig4-Data/BDT281/Vm128.txt]

    -0.8733E+02    -0.8729E+02    -0.8729E+02    -0.8729E+02    -0.8728E+02    -0.8728E+02    -0.8727E+02    -0.8727E+02    -0.8726E+02    -0.8726E+02    -0.8725E+02    -0.8724E+02    -0.8724E+02    -0.8723E+02    -0.8722E+02    -0.8721E+02    -0.8721E+02    -0.8720E+02    -0.8719E+02    -0.8719E+02    -0.8718E+02    -0.8717E+02    -0.8717E+02    -0.8716E+02    -0.8716E+02    -0.8715E+02    -0.8714E+02    -0.8714E+02    -0.8713E+02    -0.8713E+02    -0.8712E+02    -0.8712E+02    -0.8711E+02    -0.8711E+02    -0.8710E+02    -0.8710E+02    -0.8710E+02    -0.8709E+02    -0.8709E+02    -0.8709E+02    -0.8708E+02    -0.8708E+02    -0.8708E+02    -0.8708E+02    -0.8707E+02    -0.8707E+02    -0.8707E+02    -0.8707E+02    -0.8707E+02    -0.8707E+02    -0.8707E+02    -0.8707E+02    -0.8707E+02    -0.8707E+02    -0.8707E+02    -0.8708E+02    -0.8708E+02    -0.8708E+02    -0.8708E+02    -0.8708E+02    -0.8709E+02    -0.8709E+02    -0.8709E+02    -0.8710E+02    -0.8710E+02    -0.8711E+02    -0.8711E+02    -0.8711E+02    -0.8712E+02    -0.8712E+02    -0.8713E+02    -0.8713E+02    -0.8714E+02    -0.8715E+02    -0.8715E+02    -0.8716E+02    -0.8716E+02    -0.8717E+02    -0.8718E+02    -0.8718E+02    -0.8719E+02    -0.8720E+02    -0.8720E+02    -0.8721E+02    -0.8722E+02    -0.8722E+02    -0.8723E+02    -0.8724E+02    -0.8724E+02    -0.8725E+02    -0.8726E+02    -0.8726E+02    -0.8727E+02    -0.8727E+02    -0.8728E+02    -0.8728E+02    -0.8729E+02    -0.8729E+02    -0.8729E+02    -0.8729E+02
    -0.8729E+02    -0.8729E+02    -0.8729E+02    -0.8729E+02    -0.8728E+02    -0.8728E+02    -0.8727E+02    -0.8727E+02    -0.8726E+02    -0.8726E+02    -0.8725E+02    -0.8724E+02    -0.8724E+02    -0.8723E+02    -0.8722E+02    -0.8721E+02    -0.8721E+02    -0.8720E+02    -0.8719E+02    -0.8719E+02    -0.8718E+02    -0.8717E+02    -0.8717E+02    -0.8716E+02    -0.8716E+02    -0.8715E+02    -0.8714E+02    -0.8714E+02    -0.8713E+02    -0.8713E+02    -0.8712E+02    -0.8712E+02    -0.8711E+02    -0.8711E+02    -0.8710E+02    -0.8710E+02    -0.8710E+02    -0.8709E+02    -0.8709E+02    -0.8709E+02    -0.8708E+02    -0.8708E+02    -0.8708E+02    -0.8708E+02    -0.8707E+02    -0.8707E+02    -0.8707E+02    -0.8707E+02    -0.8707E+02    -0.8707E+02    -0.8707E+02    -0.8707E+02    -0.8707E+02    -0.8707E+02    -0.8707E+02    -0.8708E+02    -0.8708E+02    -0.8708E+02    -0.8708E+02    -0.8708E+02    -0.8709E+02    -0.8709E+02    -0.8709E+02    -0.8710E+02    -0.8710E+02    -0.8711E+02    -0.8711E+02    -0.8711E+02    -0.8712E+02    -0.8712E+02    -0.8713E+02    -0.8713E+02    -0.8714E+02    -0.8715E+02    -0.8715E+02    -0.8716E+02    -0.8716E+02    -0.8717E+02    -0.8718E+02    -0.8718E+02    -0.8719E+02    -0.8720E+02    -0.8720E+02    -0.8721E+02    -0.8722E+02    -0.8722E+02    -0.8723E+02    -0.8724E+02    -0.8724E+02    -0.8725E+02    -0.8726E+02    -0.8726E+02    -0.8727E+02    -0.8727E+02    -0.8728E+02    -0.8728E+02    -0.8729E+02    -0.8729E+02    -0.8729E+02    -0.8729E+02
    -0.8728E+02    -0.8728E+02    -0.8728E+02    -0.8728E+02    -0.8727E+02    -0.8727E+02    -0.8726E+02    -0.8725E+02    -0.8724E+02    -0.8723E+02    -0.8723E+02    -0.8722E+02    -0.8721E+02    -0.8720E+02    -0.8719E+02    -0.8718E+02    -0.8717E+02    -0.8716E+02    -0.8715E+02    -0.8715E+02    -0.8714E+02    -0.8713E+02    -0.8712E+02    -0.8711E+02    -0.8710E+02    -0.8710E+02    -0.8709E+02    -0.8708E+02    -0.8707E+02    -0.8707E+02    -0.8706E+02    -0.8706E+02    -0.8705E+02    -0.8704E+02    -0.8704E+02    -0.8703E+02    -0.8703E+02    -0.8702E+02    -0.8702E+02    -0.8701E+02    -0.8701E+02    -0.8701E+02    -0.8701E+02    -0.8700E+02    -0.8700E+02    -0.8700E+02    -0.8700E+02    -0.8700E+02    -0.8700E+02    -0.8700E+02    -0.8700E+02    -0.8700E+02    -0.8700E+02    -0.8700E+02    -0.8700E+02    -0.8700E+02    -0.8700E+02    -0.8701E+02    -0.8701E+02    -0.8701E+02    -0.8702E+02    -0.8702E+02    -0.8703E+02    -0.8703E+02    -0.8703E+02    -0.8704E+02    -0.8705E+02    -0.8705E+02    -0.8706E+02    -0.8706E+02    -0.8707E+02    -0.8708E+02    -0.8709E+02    -0.8709E+02    -0.8710E+02    -0.8711E+02    -0.8712E+02    -0.8712E+02    -0.8713E+02    -0.8714E+02    -0.8715E+02    -0.8716E+02    -0.8717E+02    -0.8718E+02    -0.8718E+02    -0.8719E+02    -0.8720E+02    -0.8721E+02    -0.8722E+02    -0.8723E+02    -0.8724E+02    -0.8724E+02    -0.8725E+02    -0.8726E+02    -0.8727E+02    -0.8727E+02    -0.8728E+02    -0.8728E+02    -0.8728E+02    -0.8728E+02
    -0.8727E+02    -0.8727E+02    -0.8727E+02    -0.8726E+02    -0.8725E+02    -0.8725E+02    -0.8724E+02    -0.8723E+02    -0.8722E+02    -0.8720E+02    -0.8719E+02    -0.8718E+02    -0.8717E+02    -0.8716E+02    -0.8714E+02    -0.8713E+02    -0.8712E+02    -0.8711E+02    -0.8710E+02    -0.8709E+02    -0.8707E+02    -0.8706E+02    -0.8705E+02    -0.8704E+02    -0.8703E+02    -0.8702E+02    -0.8701E+02    -0.8700E+02    -0.8699E+02    -0.8698E+02    -0.8697E+02    -0.8696E+02    -0.8696E+02    -0.8695E+02    -0.8694E+02    -0.8693E+02    -0.8693E+02    -0.8692E+02    -0.8691E+02    -0.8691E+02    -0.8690E+02    -0.8690E+02    -0.8690E+02    -0.8689E+02    -0.8689E+02    -0.8689E+02    -0.8689E+02    -0.8688E+02    -0.8688E+02    -0.8688E+02    -0.8688E+02    -0.8688E+02    -0.8689E+02    -0.8689E+02    -0.8689E+02    -0.8689E+02    -0.8689E+02    -0.8690E+02    -0.8690E+02    -0.8691E+02    -0.8691E+02    -0.8692E+02    -0.8692E+02    -0.8693E+02    -0.8694E+02    -0.8694E+02    -0.8695E+02    -0.8696E+02    -0.8697E+02    -0.8698E+02    -0.8699E+02    -0.8699E+02    -0.8700E+02    -0.8701E+02    -0.8702E+02    -0.8703E+02    -0.8704E+02    -0.8706E+02    -0.8707E+02    -0.8708E+02    -0.8709E+02    -0.8710E+02    -0.8711E+02    -0.8712E+02    -0.8714E+02    -0.8715E+02    -0.8716E+02    -0.8717E+02    -0.8718E+02    -0.8720E+02    -0.8721E+02    -0.8722E+02    -0.8723E+02    -0.8724E+02    -0.8725E+02    -0.8726E+02    -0.8726E+02    -0.8727E+02    -0.8727E+02    -0.8727E+02
    -0.8725E+02    -0.8725E+02    -0.8725E+02    -0.8724E+02    -0.8723E+02    -0.8722E+02    -0.8721E+02    -0.8720E+02    -0.8718E+02    -0.8717E+02    -0.8715E+02    -0.8714E+02    -0.8712E+02    -0.8711E+02    -0.8709E+02    -0.8708E+02    -0.8706E+02    -0.8704E+02    -0.8703E+02    -0.8701E+02    -0.8700E+02    -0.8698E+02    -0.8697E+02    -0.8696E+02    -0.8694E+02    -0.8693E+02    -0.8692E+02    -0.8690E+02    -0.8689E+02    -0.8688E+02    -0.8687E+02    -0.8686E+02    -0.8685E+02    -0.8684E+02    -0.8683E+02    -0.8682E+02    -0.8681E+02    -0.8680E+02    -0.8679E+02    -0.8679E+02    -0.8678E+02    -0.8677E+02    -0.8677E+02    -0.8676E+02    -0.8676E+02    -0.8676E+02    -0.8676E+02    -0.8675E+02    -0.8675E+02    -0.8675E+02    -0.8675E+02    -0.8675E+02    -0.8675E+02    -0.8676E+02    -0.8676E+02    -0.8676E+02    -0.8677E+02    -0.8677E+02    -0.8678E+02    -0.8678E+02    -0.8679E+02    -0.8680E+02    -0.8680E+02    -0.8681E+02    -0.8682E+02    -0.8683E+02    -0.8684E+02    -0.8685E+02    -0.8686E+02    -0.8687E+02    -0.8688E+02    -0.8690E+02    -0.8691E+02    -0.8692E+02    -0.8693E+02    -0.8695E+02    -0.8696E+02    -0.8698E+02    -0.8699E+02    -0.8700E+02    -0.8702E+02    -0.8703E+02    -0.8705E+02    -0.8707E+02    -0.8708E+02    -0.8710E+02    -0.8711E+02    -0.8713E+02    -0.8714E+02    -0.8716E+02    -0.8717E+02    -0.8719E+02    -0.8720E+02    -0.8721E+02    -0.8723E+02    -0.8724E+02    -0.8724E+02    -0.8725E+02    -0.8726E+02    -0.8726E+02
    -0.8724E+02    -0.8724E+02    -0.8723E+02    -0.8722E+02    -0.8721E+02    -0.8720E+02    -0.8718E+02    -0.8717E+02    -0.8715E+02    -0.8713E+02    -0.8711E+02    -0.8709E+02    -0.8707E+02    -0.8705E+02    -0.8703E+02    -0.8701E+02    -0.8700E+02    -0.8698E+02    -0.8696E+02    -0.8694E+02    -0.8692E+02    -0.8690E+02    -0.8688E+02    -0.8687E+02    -0.8685E+02    -0.8683E+02    -0.8681E+02    -0.8680E+02    -0.8678E+02    -0.8677E+02    -0.8675E+02    -0.8674E+02    -0.8673E+02    -0.8671E+02    -0.8670E+02    -0.8669E+02    -0.8668E+02    -0.8667E+02    -0.8666E+02    -0.8665E+02    -0.8664E+02    -0.8664E+02    -0.8663E+02    -0.8662E+02    -0.8662E+02    -0.8662E+02    -0.8661E+02    -0.8661E+02    -0.8661E+02    -0.8661E+02    -0.8661E+02    -0.8661E+02    -0.8661E+02    -0.8661E+02    -0.8662E+02    -0.8662E+02    -0.8663E+02    -0.8663E+02    -0.8664E+02    -0.8665E+02    -0.8666E+02    -0.8666E+02    -0.8667E+02    -0.8668E+02    -0.8670E+02    -0.8671E+02    -0.8672E+02    -0.8673E+02    -0.8675E+02    -0.8676E+02    -0.8677E+02    -0.8679E+02    -0.8681E+02    -0.8682E+02    -0.8684E+02    -0.8685E+02    -0.8687E+02    -0.8689E+02    -0.8691E+02    -0.8693E+02    -0.8694E+02    -0.8696E+02    -0.8698E+02    -0.8700E+02    -0.8702E+02    -0.8704E+02    -0.8706E+02    -0.8708E+02    -0.8710E+02    -0.8712E+02    -0.8713E+02    -0.8715E+02    -0.8717E+02    -0.8719E+02    -0.8720E+02    -0.8721E+02    -0.8722E+02    -0.8723E+02    -0.8724E+02    -0.8724E+02
    -0.8722E+02    -0.8722E+02    -0.8721E+02    -0.8720E+02    -0.8719E+02    -0.8717E+02    -0.8715E+02    -0.8713E+02    -0.8711E+02    -0.8709E+02    -0.8707E+02    -0.8704E+02    -0.8702E+02    -0.8700E+02    -0.8697E+02    -0.8695E+02    -0.8693E+02    -0.8690E+02    -0.8688E+02    -0.8686E+02    -0.8683E+02    -0.8681E+02    -0.8679E+02    -0.8677E+02    -0.8675E+02    -0.8673E+02    -0.8671E+02    -0.8669E+02    -0.8667E+02    -0.8665E+02    -0.8663E+02    -0.8662E+02    -0.8660E+02    -0.8658E+02    -0.8657E+02    -0.8656E+02    -0.8654E+02    -0.8653E+02    -0.8652E+02    -0.8651E+02    -0.8650E+02    -0.8649E+02    -0.8648E+02    -0.8648E+02    -0.8647E+02    -0.8646E+02    -0.8646E+02    -0.8646E+02    -0.8646E+02    -0.8646E+02    -0.8646E+02    -0.8646E+02    -0.8646E+02    -0.8646E+02    -0.8647E+02    -0.8647E+02    -0.8648E+02    -0.8649E+02    -0.8649E+02    -0.8650E+02    -0.8651E+02    -0.8652E+02    -0.8654E+02    -0.8655E+02    -0.8656E+02    -0.8658E+02    -0.8659E+02    -0.8661E+02    -0.8662E+02    -0.8664E+02    -0.8666E+02    -0.8668E+02    -0.8670E+02    -0.8672E+02    -0.8674E+02    -0.8676E+02    -0.8678E+02    -0.8680E+02    -0.8682E+02    -0.8684E+02    -0.8687E+02    -0.8689E+02    -0.8691E+02    -0.8693E+02    -0.8696E+02    -0.8698E+02    -0.8700E+02    -0.8703E+02    -0.8705E+02    -0.8707E+02    -0.8709E+02    -0.8712E+02    -0.8714E+02    -0.8716E+02    -0.8717E+02    -0.8719E+02    -0.8720E+02    -0.8721E+02    -0.8722E+02    -0.8722E+02
    -0.8720E+02    -0.8720E+02    -0.8719E+02    -0.8718E+02    -0.8716E+02    -0.8714E+02    -0.8712E+02    -0.8710E+02    -0.8707E+02    -0.8705E+02    -0.8702E+02    -0.8699E+02    -0.8697E+02    -0.8694E+02    -0.8691E+02    -0.8688E+02    -0.8685E+02    -0.8683E+02    -0.8680E+02    -0.8677E+02    -0.8675E+02    -0.8672E+02    -0.8669E+02    -0.8667E+02    -0.8664E+02    -0.8662E+02    -0.8660E+02    -0.8657E+02    -0.8655E+02    -0.8653E+02    -0.8651E+02    -0.8649E+02    -0.8647E+02    -0.8645E+02    -0.8643E+02    -0.8641E+02    -0.8640E+02    -0.8638E+02    -0.8637E+02    -0.8636E+02    -0.8635E+02    -0.8634E+02    -0.8633E+02    -0.8632E+02    -0.8631E+02    -0.8631E+02    -0.8630E+02    -0.8630E+02    -0.8630E+02    -0.8630E+02    -0.8630E+02    -0.8630E+02    -0.8630E+02    -0.8630E+02    -0.8631E+02    -0.8632E+02    -0.8632E+02    -0.8633E+02    -0.8634E+02    -0.8635E+02    -0.8636E+02    -0.8638E+02    -0.8639E+02    -0.8641E+02    -0.8642E+02    -0.8644E+02    -0.8646E+02    -0.8648E+02    -0.8650E+02    -0.8652E+02    -0.8654E+02    -0.8656E+02    -0.8658E+02    -0.8661E+02    -0.8663E+02    -0.8665E+02    -0.8668E+02    -0.8670E+02    -0.8673E+02    -0.8676E+02    -0.8678E+02    -0.8681E+02    -0.8684E+02    -0.8686E+02    -0.8689E+02    -0.8692E+02    -0.8695E+02    -0.8697E+02    -0.8700E+02    -0.8703E+02    -0.8705E+02    -0.8708E+02    -0.8710E+02    -0.8713E+02    -0.8715E+02    -0.8717E+02    -0.8718E+02    -0.8719E+02    -0.8720E+02    -0.8720E+02
    -0.8718E+02    -0.8718E+02    -0.8717E+02    -0.8716E+02    -0.8714E+02    -0.8712E+02    -0.8709E+02    -0.8706E+02    -0.8703E+02    -0.8700E+02    -0.8697E+02    -0.8694E+02    -0.8691E+02    -0.8688E+02    -0.8685E+02    -0.8681E+02    -0.8678E+02    -0.8675E+02    -0.8672E+02    -0.8669E+02    -0.8665E+02    -0.8662E+02    -0.8659E+02    -0.8656E+02    -0.8654E+02    -0.8651E+02    -0.8648E+02    -0.8645E+02    -0.8643E+02    -0.8640E+02    -0.8638E+02    -0.8635E+02    -0.8633E+02    -0.8631E+02    -0.8629E+02    -0.8627E+02    -0.8625E+02    -0.8623E+02    -0.8621E+02    -0.8620E+02    -0.8619E+02    -0.8617E+02    -0.8616E+02    -0.8615E+02    -0.8615E+02    -0.8614E+02    -0.8613E+02    -0.8613E+02    -0.8613E+02    -0.8613E+02    -0.8613E+02    -0.8613E+02    -0.8613E+02    -0.8614E+02    -0.8614E+02    -0.8615E+02    -0.8616E+02    -0.8617E+02    -0.8618E+02    -0.8619E+02    -0.8621E+02    -0.8622E+02    -0.8624E+02    -0.8626E+02    -0.8628E+02    -0.8630E+02    -0.8632E+02    -0.8634E+02    -0.8636E+02    -0.8639E+02    -0.8641E+02    -0.8644E+02    -0.8646E+02    -0.8649E+02    -0.8652E+02    -0.8655E+02    -0.8658E+02    -0.8661E+02    -0.8664E+02    -0.8667E+02    -0.8670E+02    -0.8673E+02    -0.8676E+02    -0.8679E+02    -0.8682E+02    -0.8686E+02    -0.8689E+02    -0.8692E+02    -0.8695E+02    -0.8698E+02    -0.8701E+02    -0.8704E+02    -0.8707E+02    -0.8710E+02    -0.8712E+02    -0.8714E+02    -0.8716E+02    -0.8717E+02    -0.8718E+02    -0.8718E+02
    -0.8716E+02    -0.8716E+02    -0.8715E+02    -0.8713E+02    -0.8711E+02    -0.8709E+02    -0.8706E+02    -0.8703E+02    -0.8699E+02    -0.8696E+02    -0.8692E+02    -0.8689E+02    -0.8685E+02    -0.8682E+02    -0.8678E+02    -0.8674E+02    -0.8670E+02    -0.8667E+02    -0.8663E+02    -0.8660E+02    -0.8656E+02    -0.8652E+02    -0.8649E+02    -0.8646E+02    -0.8642E+02    -0.8639E+02    -0.8636E+02    -0.8633E+02    -0.8630E+02    -0.8627E+02    -0.8624E+02    -0.8621E+02    -0.8618E+02    -0.8616E+02    -0.8613E+02    -0.8611E+02    -0.8609E+02    -0.8607E+02    -0.8605E+02    -0.8603E+02    -0.8602E+02    -0.8600E+02    -0.8599E+02    -0.8598E+02    -0.8597E+02    -0.8596E+02    -0.8596E+02    -0.8595E+02    -0.8595E+02    -0.8595E+02    -0.8595E+02    -0.8595E+02    -0.8595E+02    -0.8596E+02    -0.8597E+02    -0.8598E+02    -0.8599E+02    -0.8600E+02    -0.8601E+02    -0.8603E+02    -0.8604E+02    -0.8606E+02    -0.8608E+02    -0.8610E+02    -0.8612E+02    -0.8615E+02    -0.8617E+02    -0.8620E+02    -0.8622E+02    -0.8625E+02    -0.8628E+02    -0.8631E+02    -0.8634E+02    -0.8637E+02    -0.8640E+02    -0.8644E+02    -0.8647E+02    -0.8650E+02    -0.8654E+02    -0.8657E+02    -0.8661E+02    -0.8665E+02    -0.8668E+02    -0.8672E+02    -0.8675E+02    -0.8679E+02    -0.8683E+02    -0.8686E+02    -0.8690E+02    -0.8693E+02    -0.8697E+02    -0.8700E+02    -0.8703E+02    -0.8706E+02    -0.8709E+02    -0.8712E+02    -0.8714E+02    -0.8715E+02    -0.8716E+02    -0.8716E+02
    -0.8714E+02    -0.8714E+02    -0.8713E+02    -0.8711E+02    -0.8708E+02    -0.8706E+02    -0.8702E+02    -0.8699E+02    -0.8695E+02    -0.8691E+02    -0.8687E+02    -0.8683E+02    -0.8679E+02    -0.8675E+02    -0.8671E+02    -0.8667E+02    -0.8663E+02    -0.8658E+02    -0.8654E+02    -0.8650E+02    -0.8646E+02    -0.8642E+02    -0.8638E+02    -0.8634E+02    -0.8630E+02    -0.8627E+02    -0.8623E+02    -0.8619E+02    -0.8616E+02    -0.8613E+02    -0.8609E+02    -0.8606E+02    -0.8603E+02    -0.8600E+02    -0.8597E+02    -0.8595E+02    -0.8592E+02    -0.8590E+02    -0.8588E+02    -0.8586E+02    -0.8584E+02    -0.8582E+02    -0.8581E+02    -0.8580E+02    -0.8579E+02    -0.8578E+02    -0.8577E+02    -0.8576E+02    -0.8576E+02    -0.8576E+02    -0.8576E+02    -0.8576E+02    -0.8577E+02    -0.8577E+02    -0.8578E+02    -0.8579E+02    -0.8580E+02    -0.8582E+02    -0.8583E+02    -0.8585E+02    -0.8587E+02    -0.8589E+02    -0.8591E+02    -0.8594E+02    -0.8596E+02    -0.8599E+02    -0.8602E+02    -0.8605E+02    -0.8608E+02    -0.8611E+02    -0.8614E+02    -0.8618E+02    -0.8621E+02    -0.8625E+02    -0.8628E+02    -0.8632E+02    -0.8636E+02    -0.8640E+02    -0.8644E+02    -0.8648E+02    -0.8652E+02    -0.8656E+02    -0.8660E+02    -0.8664E+02    -0.8668E+02    -0.8672E+02    -0.8676E+02    -0.8680E+02    -0.8684E+02    -0.8688E+02    -0.8692E+02    -0.8696E+02    -0.8700E+02    -0.8703E+02    -0.8706E+02    -0.8709E+02    -0.8711E+02    -0.8713E+02    -0.8714E+02    -0.8714E+02
    -0.8711E+02    -0.8711E+02    -0.8710E+02    -0.8708E+02    -0.8706E+02    -0.8702E+02    -0.8699E+02    -0.8695E+02    -0.8691E+02    -0.8687E+02    -0.8682E+02    -0.8678E+02    -0.8673E+02    -0.8668E+02    -0.8664E+02    -0.8659E+02    -0.8654E+02    -0.8650E+02    -0.8645E+02    -0.8640E+02    -0.8636E+02    -0.8631E+02    -0.8627E+02    -0.8622E+02    -0.8618E+02    -0.8614E+02    -0.8610E+02    -0.8606E+02    -0.8602E+02    -0.8598E+02    -0.8594E+02    -0.8591E+02    -0.8587E+02    -0.8584E+02    -0.8581E+02    -0.8578E+02    -0.8575E+02    -0.8572E+02    -0.8570E+02    -0.8567E+02    -0.8565E+02    -0.8563E+02    -0.8562E+02    -0.8560E+02    -0.8559E+02    -0.8558E+02    -0.8557E+02    -0.8557E+02    -0.8556E+02    -0.8556E+02    -0.8556E+02    -0.8556E+02    -0.8557E+02    -0.8558E+02    -0.8559E+02    -0.8560E+02    -0.8561E+02    -0.8563E+02    -0.8565E+02    -0.8567E+02    -0.8569E+02    -0.8571E+02    -0.8574E+02    -0.8577E+02    -0.8579E+02    -0.8582E+02    -0.8586E+02    -0.8589E+02    -0.8593E+02    -0.8596E+02    -0.8600E+02    -0.8604E+02    -0.8608E+02    -0.8612E+02    -0.8616E+02    -0.8620E+02    -0.8625E+02    -0.8629E+02    -0.8633E+02    -0.8638E+02    -0.8642E+02    -0.8647E+02    -0.8651E+02    -0.8656E+02    -0.8661E+02    -0.8665E+02    -0.8670E+02    -0.8674E+02    -0.8679E+02    -0.8683E+02    -0.8688E+02    -0.8692E+02    -0.8696E+02    -0.8700E+02    -0.8703E+02    -0.8706E+02    -0.8709E+02    -0.8711E+02    -0.8712E+02    -0.8712E+02
    -0.8709E+02    -0.8709E+02    -0.8708E+02    -0.8706E+02    -0.8703E+02    -0.8699E+02    -0.8695E+02    -0.8691E+02    -0.8687E+02    -0.8682E+02    -0.8677E+02    -0.8672E+02    -0.8667E+02    -0.8662E+02    -0.8656E+02    -0.8651E+02    -0.8646E+02    -0.8641E+02    -0.8635E+02    -0.8630E+02    -0.8625E+02    -0.8620E+02    -0.8615E+02    -0.8610E+02    -0.8605E+02    -0.8600E+02    -0.8596E+02    -0.8591E+02    -0.8587E+02    -0.8582E+02    -0.8578E+02    -0.8574E+02    -0.8570E+02    -0.8566E+02    -0.8563E+02    -0.8559E+02    -0.8556E+02    -0.8553E+02    -0.8550E+02    -0.8548E+02    -0.8545E+02    -0.8543E+02    -0.8541E+02    -0.8540E+02    -0.8538E+02    -0.8537E+02    -0.8536E+02    -0.8535E+02    -0.8535E+02    -0.8535E+02    -0.8535E+02    -0.8535E+02    -0.8536E+02    -0.8537E+02    -0.8538E+02    -0.8539E+02    -0.8541E+02    -0.8543E+02    -0.8545E+02    -0.8547E+02    -0.8549E+02    -0.8552E+02    -0.8555E+02    -0.8558E+02    -0.8562E+02    -0.8565E+02    -0.8569E+02    -0.8572E+02    -0.8576E+02    -0.8581E+02    -0.8585E+02    -0.8589E+02    -0.8594E+02    -0.8598E+02    -0.8603E+02    -0.8608E+02    -0.8613E+02    -0.8617E+02    -0.8622E+02    -0.8627E+02    -0.8633E+02    -0.8638E+02    -0.8643E+02    -0.8648E+02    -0.8653E+02    -0.8658E+02    -0.8663E+02    -0.8668E+02    -0.8673E+02    -0.8678E+02    -0.8683E+02    -0.8688E+02    -0.8692E+02    -0.8696E+02    -0.8700E+02    -0.8704E+02    -0.8706E+02    -0.8709E+02    -0.8710E+02    -0.8710E+02
    -0.8707E+02    -0.8707E+02    -0.8706E+02    -0.8703E+02    -0.8700E+02    -0.8696E+02    -0.8692E+02    -0.8687E+02    -0.8682E+02    -0.8677E+02    -0.8671E+02    -0.8666E+02    -0.8660E+02    -0.8654E+02    -0.8649E+02    -0.8643E+02    -0.8637E+02    -0.8631E+02    -0.8626E+02    -0.8620E+02    -0.8614E+02    -0.8608E+02    -0.8603E+02    -0.8597E+02    -0.8592E+02    -0.8586E+02    -0.8581E+02    -0.8576E+02    -0.8571E+02    -0.8566E+02    -0.8561E+02    -0.8557E+02    -0.8552E+02    -0.8548E+02    -0.8544E+02    -0.8540E+02    -0.8536E+02    -0.8533E+02    -0.8530E+02    -0.8527E+02    -0.8524E+02    -0.8522E+02    -0.8519E+02    -0.8517E+02    -0.8516E+02    -0.8514E+02    -0.8513E+02    -0.8513E+02    -0.8512E+02    -0.8512E+02    -0.8512E+02    -0.8512E+02    -0.8513E+02    -0.8514E+02    -0.8515E+02    -0.8517E+02    -0.8519E+02    -0.8521E+02    -0.8523E+02    -0.8526E+02    -0.8529E+02    -0.8532E+02    -0.8535E+02    -0.8539E+02    -0.8542E+02    -0.8546E+02    -0.8551E+02    -0.8555E+02    -0.8559E+02    -0.8564E+02    -0.8569E+02    -0.8574E+02    -0.8579E+02    -0.8584E+02    -0.8589E+02    -0.8595E+02    -0.8600E+02    -0.8606E+02    -0.8611E+02    -0.8617E+02    -0.8622E+02    -0.8628E+02    -0.8634E+02    -0.8639E+02    -0.8645E+02    -0.8651E+02    -0.8656E+02    -0.8662E+02    -0.8668E+02    -0.8673E+02    -0.8678E+02    -0.8683E+02    -0.8688E+02    -0.8693E+02    -0.8697E+02    -0.8701E+02    -0.8704E+02    -0.8706E+02    -0.8708E+02    -0.8708E+02
    -0.8705E+02    -0.8705E+02    -0.8703E+02    -0.8700E+02    -0.8697E+02    -0.8693E+02    -0.8688E+02    -0.8683E+02    -0.8677E+02    -0.8672E+02    -0.8666E+02    -0.8660E+02    -0.8653E+02    -0.8647E+02    -0.8641E+02    -0.8634E+02    -0.8628E+02    -0.8622E+02    -0.8615E+02    -0.8609E+02    -0.8602E+02    -0.8596E+02    -0.8590E+02    -0.8584E+02    -0.8578E+02    -0.8572E+02    -0.8566E+02    -0.8560E+02    -0.8554E+02    -0.8549E+02    -0.8543E+02    -0.8538E+02    -0.8533E+02    -0.8528E+02    -0.8524E+02    -0.8519E+02    -0.8515E+02    -0.8511E+02    -0.8508E+02    -0.8504E+02    -0.8501E+02    -0.8498E+02    -0.8496E+02    -0.8494E+02    -0.8492E+02    -0.8490E+02    -0.8489E+02    -0.8488E+02    -0.8488E+02    -0.8487E+02    -0.8487E+02    -0.8488E+02    -0.8489E+02    -0.8490E+02    -0.8491E+02    -0.8493E+02    -0.8495E+02    -0.8498E+02    -0.8500E+02    -0.8503E+02    -0.8507E+02    -0.8510E+02    -0.8514E+02    -0.8518E+02    -0.8522E+02    -0.8527E+02    -0.8531E+02    -0.8536E+02    -0.8541E+02    -0.8547E+02    -0.8552E+02    -0.8558E+02    -0.8563E+02    -0.8569E+02    -0.8575E+02    -0.8581E+02    -0.8587E+02    -0.8593E+02    -0.8599E+02    -0.8606E+02    -0.8612E+02    -0.8618E+02    -0.8624E+02    -0.8631E+02    -0.8637E+02    -0.8643E+02    -0.8649E+02    -0.8655E+02    -0.8662E+02    -0.8667E+02    -0.8673E+02    -0.8679E+02    -0.8684E+02    -0.8689E+02    -0.8694E+02    -0.8698E+02    -0.8701E+02    -0.8704E+02    -0.8705E+02    -0.8705E+02
    -0.8702E+02    -0.8702E+02    -0.8701E+02    -0.8698E+02    -0.8694E+02    -0.8689E+02    -0.8684E+02    -0.8679E+02    -0.8673E+02    -0.8666E+02    -0.8660E+02    -0.8653E+02    -0.8646E+02    -0.8640E+02    -0.8633E+02    -0.8626E+02    -0.8619E+02    -0.8611E+02    -0.8604E+02    -0.8597E+02    -0.8590E+02    -0.8583E+02    -0.8576E+02    -0.8570E+02    -0.8563E+02    -0.8556E+02    -0.8549E+02    -0.8543E+02    -0.8537E+02    -0.8530E+02    -0.8524E+02    -0.8519E+02    -0.8513E+02    -0.8507E+02    -0.8502E+02    -0.8497E+02    -0.8493E+02    -0.8488E+02    -0.8484E+02    -0.8480E+02    -0.8477E+02    -0.8473E+02    -0.8471E+02    -0.8468E+02    -0.8466E+02    -0.8464E+02    -0.8463E+02    -0.8462E+02    -0.8461E+02    -0.8461E+02    -0.8461E+02    -0.8461E+02    -0.8462E+02    -0.8464E+02    -0.8465E+02    -0.8467E+02    -0.8470E+02    -0.8473E+02    -0.8476E+02    -0.8479E+02    -0.8483E+02    -0.8487E+02    -0.8491E+02    -0.8496E+02    -0.8501E+02    -0.8506E+02    -0.8511E+02    -0.8517E+02    -0.8522E+02    -0.8528E+02    -0.8534E+02    -0.8541E+02    -0.8547E+02    -0.8553E+02    -0.8560E+02    -0.8567E+02    -0.8573E+02    -0.8580E+02    -0.8587E+02    -0.8594E+02    -0.8601E+02    -0.8608E+02    -0.8615E+02    -0.8622E+02    -0.8628E+02    -0.8635E+02    -0.8642E+02    -0.8649E+02    -0.8655E+02    -0.8662E+02    -0.8668E+02    -0.8674E+02    -0.8680E+02    -0.8686E+02    -0.8691E+02    -0.8695E+02    -0.8699E+02    -0.8702E+02    -0.8703E+02    -0.8703E+02
    -0.8700E+02    -0.8700E+02    -0.8698E+02    -0.8695E+02    -0.8691E+02    -0.8686E+02    -0.8680E+02    -0.8674E+02    -0.8668E+02    -0.8661E+02    -0.8654E+02    -0.8647E+02    -0.8639E+02    -0.8632E+02    -0.8624E+02    -0.8616E+02    -0.8609E+02    -0.8601E+02    -0.8593E+02    -0.8585E+02    -0.8578E+02    -0.8570E+02    -0.8562E+02    -0.8555E+02    -0.8547E+02    -0.8540E+02    -0.8532E+02    -0.8525E+02    -0.8518E+02    -0.8511E+02    -0.8504E+02    -0.8498E+02    -0.8491E+02    -0.8485E+02    -0.8479E+02    -0.8473E+02    -0.8468E+02    -0.8463E+02    -0.8458E+02    -0.8454E+02    -0.8450E+02    -0.8446E+02    -0.8443E+02    -0.8440E+02    -0.8438E+02    -0.8436E+02    -0.8434E+02    -0.8433E+02    -0.8432E+02    -0.8432E+02    -0.8432E+02    -0.8433E+02    -0.8434E+02    -0.8435E+02    -0.8437E+02    -0.8440E+02    -0.8442E+02    -0.8445E+02    -0.8449E+02    -0.8453E+02    -0.8457E+02    -0.8462E+02    -0.8467E+02    -0.8472E+02    -0.8477E+02    -0.8483E+02    -0.8489E+02    -0.8496E+02    -0.8502E+02    -0.8509E+02    -0.8516E+02    -0.8523E+02    -0.8530E+02    -0.8537E+02    -0.8544E+02    -0.8552E+02    -0.8559E+02    -0.8567E+02    -0.8574E+02    -0.8582E+02    -0.8589E+02    -0.8597E+02    -0.8605E+02    -0.8612E+02    -0.8620E+02    -0.8627E+02    -0.8635E+02    -0.8642E+02    -0.8649E+02    -0.8656E+02    -0.8663E+02    -0.8670E+02    -0.8676E+02    -0.8682E+02    -0.8687E+02    -0.8692E+02    -0.8696E+02    -0.8699E+02    -0.8701E+02    -0.8701E+02
    -0.8697E+02    -0.8697E+02    -0.8695E+02    -0.8692E+02    -0.8688E+02    -0.8682E+02    -0.8676E+02    -0.8670E+02    -0.8663E+02    -0.8655E+02    -0.8648E+02    -0.8640E+02    -0.8632E+02    -0.8624E+02    -0.8616E+02    -0.8607E+02    -0.8599E+02    -0.8590E+02    -0.8582E+02    -0.8573E+02    -0.8565E+02    -0.8556E+02    -0.8548E+02    -0.8539E+02    -0.8531E+02    -0.8522E+02    -0.8514E+02    -0.8506E+02    -0.8498E+02    -0.8490E+02    -0.8483E+02    -0.8475E+02    -0.8468E+02    -0.8461E+02    -0.8454E+02    -0.8448E+02    -0.8442E+02    -0.8436E+02    -0.8431E+02    -0.8426E+02    -0.8421E+02    -0.8417E+02    -0.8413E+02    -0.8410E+02    -0.8407E+02    -0.8405E+02    -0.8403E+02    -0.8402E+02    -0.8401E+02    -0.8400E+02    -0.8401E+02    -0.8401E+02    -0.8403E+02    -0.8404E+02    -0.8407E+02    -0.8409E+02    -0.8412E+02    -0.8416E+02    -0.8420E+02    -0.8425E+02    -0.8429E+02    -0.8435E+02    -0.8440E+02    -0.8446E+02    -0.8453E+02    -0.8459E+02    -0.8466E+02    -0.8473E+02    -0.8480E+02    -0.8488E+02    -0.8496E+02    -0.8503E+02    -0.8511E+02    -0.8519E+02    -0.8528E+02    -0.8536E+02    -0.8544E+02    -0.8553E+02    -0.8561E+02    -0.8569E+02    -0.8578E+02    -0.8586E+02    -0.8594E+02    -0.8603E+02    -0.8611E+02    -0.8619E+02    -0.8627E+02    -0.8635E+02    -0.8643E+02    -0.8651E+02    -0.8658E+02    -0.8665E+02    -0.8672E+02    -0.8678E+02    -0.8684E+02    -0.8689E+02    -0.8693E+02    -0.8697E+02    -0.8698E+02    -0.8698E+02
    -0.8695E+02    -0.8695E+02    -0.8693E+02    -0.8689E+02    -0.8685E+02    -0.8679E+02    -0.8672E+02    -0.8665E+02    -0.8658E+02    -0.8650E+02    -0.8642E+02    -0.8633E+02    -0.8625E+02    -0.8616E+02    -0.8607E+02    -0.8598E+02    -0.8588E+02    -0.8579E+02    -0.8570E+02    -0.8560E+02    -0.8551E+02    -0.8542E+02    -0.8532E+02    -0.8523E+02    -0.8513E+02    -0.8504E+02    -0.8495E+02    -0.8486E+02    -0.8477E+02    -0.8468E+02    -0.8460E+02    -0.8451E+02    -0.8443E+02    -0.8435E+02    -0.8427E+02    -0.8420E+02    -0.8413E+02    -0.8407E+02    -0.8401E+02    -0.8395E+02    -0.8390E+02    -0.8385E+02    -0.8380E+02    -0.8377E+02    -0.8373E+02    -0.8371E+02    -0.8369E+02    -0.8367E+02    -0.8366E+02    -0.8366E+02    -0.8366E+02    -0.8367E+02    -0.8368E+02    -0.8370E+02    -0.8373E+02    -0.8376E+02    -0.8380E+02    -0.8384E+02    -0.8389E+02    -0.8394E+02    -0.8399E+02    -0.8405E+02    -0.8412E+02    -0.8419E+02    -0.8426E+02    -0.8433E+02    -0.8441E+02    -0.8449E+02    -0.8457E+02    -0.8466E+02    -0.8474E+02    -0.8483E+02    -0.8492E+02    -0.8501E+02    -0.8510E+02    -0.8519E+02    -0.8529E+02    -0.8538E+02    -0.8547E+02    -0.8556E+02    -0.8566E+02    -0.8575E+02    -0.8584E+02    -0.8593E+02    -0.8602E+02    -0.8611E+02    -0.8620E+02    -0.8628E+02    -0.8637E+02    -0.8645E+02    -0.8653E+02    -0.8660E+02    -0.8668E+02    -0.8674E+02    -0.8681E+02    -0.8686E+02    -0.8691E+02    -0.8694E+02    -0.8696E+02    -0.8696E+02
    -0.8692E+02    -0.8692E+02    -0.8690E+02    -0.8686E+02    -0.8681E+02    -0.8675E+02    -0.8668E+02    -0.8661E+02    -0.8653E+02    -0.8644E+02    -0.8635E+02    -0.8626E+02    -0.8617E+02    -0.8607E+02    -0.8598E+02    -0.8588E+02    -0.8578E+02    -0.8568E+02    -0.8557E+02    -0.8547E+02    -0.8537E+02    -0.8526E+02    -0.8516E+02    -0.8506E+02    -0.8495E+02    -0.8485E+02    -0.8475E+02    -0.8465E+02    -0.8454E+02    -0.8445E+02    -0.8435E+02    -0.8425E+02    -0.8416E+02    -0.8407E+02    -0.8398E+02    -0.8390E+02    -0.8382E+02    -0.8375E+02    -0.8368E+02    -0.8361E+02    -0.8355E+02    -0.8349E+02    -0.8344E+02    -0.8340E+02    -0.8336E+02    -0.8333E+02    -0.8331E+02    -0.8329E+02    -0.8328E+02    -0.8328E+02    -0.8328E+02    -0.8329E+02    -0.8330E+02    -0.8333E+02    -0.8336E+02    -0.8339E+02    -0.8344E+02    -0.8349E+02    -0.8354E+02    -0.8360E+02    -0.8366E+02    -0.8373E+02    -0.8381E+02    -0.8389E+02    -0.8397E+02    -0.8405E+02    -0.8414E+02    -0.8423E+02    -0.8433E+02    -0.8442E+02    -0.8452E+02    -0.8462E+02    -0.8472E+02    -0.8482E+02    -0.8492E+02    -0.8502E+02    -0.8513E+02    -0.8523E+02    -0.8533E+02    -0.8543E+02    -0.8553E+02    -0.8563E+02    -0.8573E+02    -0.8583E+02    -0.8593E+02    -0.8602E+02    -0.8612E+02    -0.8621E+02    -0.8630E+02    -0.8639E+02    -0.8648E+02    -0.8656E+02    -0.8664E+02    -0.8671E+02    -0.8677E+02    -0.8683E+02    -0.8688E+02    -0.8692E+02    -0.8694E+02    -0.8694E+02
    -0.8690E+02    -0.8690E+02    -0.8688E+02    -0.8684E+02    -0.8678E+02    -0.8672E+02    -0.8665E+02    -0.8656E+02    -0.8648E+02    -0.8639E+02    -0.8629E+02    -0.8620E+02    -0.8609E+02    -0.8599E+02    -0.8589E+02    -0.8578E+02    -0.8567E+02    -0.8556E+02    -0.8545E+02    -0.8534E+02    -0.8522E+02    -0.8511E+02    -0.8499E+02    -0.8488E+02    -0.8476E+02    -0.8465E+02    -0.8453E+02    -0.8442E+02    -0.8431E+02    -0.8419E+02    -0.8408E+02    -0.8398E+02    -0.8387E+02    -0.8377E+02    -0.8367E+02    -0.8357E+02    -0.8348E+02    -0.8340E+02    -0.8331E+02    -0.8324E+02    -0.8317E+02    -0.8310E+02    -0.8305E+02    -0.8300E+02    -0.8295E+02    -0.8292E+02    -0.8289E+02    -0.8287E+02    -0.8285E+02    -0.8285E+02    -0.8285E+02    -0.8286E+02    -0.8288E+02    -0.8291E+02    -0.8295E+02    -0.8299E+02    -0.8304E+02    -0.8309E+02    -0.8316E+02    -0.8323E+02    -0.8330E+02    -0.8338E+02    -0.8347E+02    -0.8356E+02    -0.8365E+02    -0.8375E+02    -0.8385E+02    -0.8396E+02    -0.8406E+02    -0.8417E+02    -0.8428E+02    -0.8439E+02    -0.8450E+02    -0.8462E+02    -0.8473E+02    -0.8484E+02    -0.8496E+02    -0.8507E+02    -0.8518E+02    -0.8530E+02    -0.8541E+02    -0.8552E+02    -0.8562E+02    -0.8573E+02    -0.8584E+02    -0.8594E+02    -0.8604E+02    -0.8614E+02    -0.8624E+02    -0.8633E+02    -0.8642E+02    -0.8651E+02    -0.8660E+02    -0.8667E+02    -0.8674E+02    -0.8681E+02    -0.8686E+02    -0.8690E+02    -0.8692E+02    -0.8692E+02
    -0.8688E+02    -0.8688E+02    -0.8685E+02    -0.8681E+02    -0.8675E+02    -0.8669E+02    -0.8661E+02    -0.8652E+02    -0.8643E+02    -0.8633E+02    -0.8623E+02    -0.8613E+02    -0.8602E+02    -0.8591E+02    -0.8580E+02    -0.8568E+02    -0.8556E+02    -0.8544E+02    -0.8532E+02    -0.8520E+02    -0.8507E+02    -0.8495E+02    -0.8482E+02    -0.8469E+02    -0.8456E+02    -0.8444E+02    -0.8431E+02    -0.8418E+02    -0.8405E+02    -0.8393E+02    -0.8380E+02    -0.8368E+02    -0.8356E+02    -0.8344E+02    -0.8333E+02    -0.8322E+02    -0.8311E+02    -0.8301E+02    -0.8292E+02    -0.8283E+02    -0.8274E+02    -0.8267E+02    -0.8260E+02    -0.8254E+02    -0.8249E+02    -0.8245E+02    -0.8241E+02    -0.8239E+02    -0.8238E+02    -0.8237E+02    -0.8237E+02    -0.8239E+02    -0.8241E+02    -0.8244E+02    -0.8249E+02    -0.8254E+02    -0.8259E+02    -0.8266E+02    -0.8273E+02    -0.8282E+02    -0.8290E+02    -0.8300E+02    -0.8310E+02    -0.8320E+02    -0.8331E+02    -0.8342E+02    -0.8354E+02    -0.8366E+02    -0.8378E+02    -0.8390E+02    -0.8403E+02    -0.8415E+02    -0.8428E+02    -0.8441E+02    -0.8453E+02    -0.8466E+02    -0.8479E+02    -0.8491E+02    -0.8503E+02    -0.8516E+02    -0.8528E+02    -0.8540E+02    -0.8552E+02    -0.8563E+02    -0.8575E+02    -0.8586E+02    -0.8597E+02    -0.8607E+02    -0.8618E+02    -0.8628E+02    -0.8638E+02    -0.8647E+02    -0.8656E+02    -0.8664E+02    -0.8671E+02    -0.8678E+02    -0.8683E+02    -0.8687E+02    -0.8690E+02    -0.8690E+02
    -0.8686E+02    -0.8686E+02    -0.8683E+02    -0.8679E+02    -0.8673E+02    -0.8665E+02    -0.8657E+02    -0.8648E+02    -0.8639E+02    -0.8628E+02    -0.8618E+02    -0.8606E+02    -0.8595E+02    -0.8583E+02    -0.8571E+02    -0.8558E+02    -0.8546E+02    -0.8533E+02    -0.8519E+02    -0.8506E+02    -0.8492E+02    -0.8478E+02    -0.8464E+02    -0.8450E+02    -0.8436E+02    -0.8421E+02    -0.8407E+02    -0.8393E+02    -0.8378E+02    -0.8364E+02    -0.8350E+02    -0.8336E+02    -0.8322E+02    -0.8308E+02    -0.8295E+02    -0.8282E+02    -0.8270E+02    -0.8258E+02    -0.8247E+02    -0.8237E+02    -0.8227E+02    -0.8218E+02    -0.8210E+02    -0.8203E+02    -0.8197E+02    -0.8192E+02    -0.8188E+02    -0.8185E+02    -0.8183E+02    -0.8183E+02    -0.8183E+02    -0.8185E+02    -0.8188E+02    -0.8192E+02    -0.8197E+02    -0.8202E+02    -0.8209E+02    -0.8217E+02    -0.8226E+02    -0.8236E+02    -0.8246E+02    -0.8257E+02    -0.8269E+02    -0.8281E+02    -0.8293E+02    -0.8306E+02    -0.8320E+02    -0.8333E+02    -0.8347E+02    -0.8361E+02    -0.8376E+02    -0.8390E+02    -0.8404E+02    -0.8418E+02    -0.8433E+02    -0.8447E+02    -0.8461E+02    -0.8475E+02    -0.8488E+02    -0.8502E+02    -0.8515E+02    -0.8528E+02    -0.8541E+02    -0.8553E+02    -0.8566E+02    -0.8578E+02    -0.8590E+02    -0.8601E+02    -0.8612E+02    -0.8623E+02    -0.8633E+02    -0.8643E+02    -0.8652E+02    -0.8661E+02    -0.8669E+02    -0.8675E+02    -0.8681E+02    -0.8685E+02    -0.8688E+02    -0.8688E+02
    -0.8684E+02    -0.8684E+02    -0.8681E+02    -0.8676E+02    -0.8670E+02    -0.8663E+02    -0.8654E+02    -0.8645E+02    -0.8634E+02    -0.8624E+02    -0.8612E+02    -0.8600E+02    -0.8588E+02    -0.8575E+02    -0.8562E+02    -0.8549E+02    -0.8535E+02    -0.8521E+02    -0.8507E+02    -0.8492E+02    -0.8477E+02    -0.8462E+02    -0.8446E+02    -0.8430E+02    -0.8414E+02    -0.8398E+02    -0.8382E+02    -0.8366E+02    -0.8349E+02    -0.8333E+02    -0.8317E+02    -0.8301E+02    -0.8285E+02    -0.8269E+02    -0.8254E+02    -0.8239E+02    -0.8224E+02    -0.8210E+02    -0.8197E+02    -0.8185E+02    -0.8173E+02    -0.8163E+02    -0.8153E+02    -0.8145E+02    -0.8138E+02    -0.8132E+02    -0.8127E+02    -0.8123E+02    -0.8121E+02    -0.8121E+02    -0.8121E+02    -0.8123E+02    -0.8127E+02    -0.8131E+02    -0.8137E+02    -0.8144E+02    -0.8153E+02    -0.8162E+02    -0.8173E+02    -0.8184E+02    -0.8196E+02    -0.8209E+02    -0.8223E+02    -0.8237E+02    -0.8252E+02    -0.8267E+02    -0.8283E+02    -0.8299E+02    -0.8315E+02    -0.8331E+02    -0.8347E+02    -0.8363E+02    -0.8379E+02    -0.8395E+02    -0.8411E+02    -0.8427E+02    -0.8443E+02    -0.8458E+02    -0.8473E+02    -0.8488E+02    -0.8502E+02    -0.8517E+02    -0.8531E+02    -0.8544E+02    -0.8557E+02    -0.8570E+02    -0.8583E+02    -0.8595E+02    -0.8607E+02    -0.8618E+02    -0.8629E+02    -0.8639E+02    -0.8649E+02    -0.8658E+02    -0.8666E+02    -0.8673E+02    -0.8679E+02    -0.8684E+02    -0.8686E+02    -0.8686E+02
    -0.8682E+02    -0.8682E+02    -0.8679E+02    -0.8675E+02    -0.8668E+02    -0.8660E+02    -0.8651E+02    -0.8641E+02    -0.8631E+02    -0.8619E+02    -0.8607E+02    -0.8595E+02    -0.8582E+02    -0.8568E+02    -0.8554E+02    -0.8540E+02    -0.8525E+02    -0.8510E+02    -0.8494E+02    -0.8478E+02    -0.8462E+02    -0.8445E+02    -0.8428E+02    -0.8410E+02    -0.8392E+02    -0.8374E+02    -0.8356E+02    -0.8337E+02    -0.8319E+02    -0.8300E+02    -0.8281E+02    -0.8263E+02    -0.8244E+02    -0.8226E+02    -0.8208E+02    -0.8190E+02    -0.8173E+02    -0.8157E+02    -0.8141E+02    -0.8126E+02    -0.8112E+02    -0.8100E+02    -0.8088E+02    -0.8078E+02    -0.8069E+02    -0.8062E+02    -0.8056E+02    -0.8052E+02    -0.8049E+02    -0.8048E+02    -0.8049E+02    -0.8051E+02    -0.8056E+02    -0.8061E+02    -0.8069E+02    -0.8077E+02    -0.8087E+02    -0.8099E+02    -0.8111E+02    -0.8125E+02    -0.8140E+02    -0.8155E+02    -0.8172E+02    -0.8189E+02    -0.8206E+02    -0.8224E+02    -0.8242E+02    -0.8261E+02    -0.8279E+02    -0.8298E+02    -0.8317E+02    -0.8335E+02    -0.8353E+02    -0.8372E+02    -0.8390E+02    -0.8407E+02    -0.8425E+02    -0.8441E+02    -0.8458E+02    -0.8474E+02    -0.8490E+02    -0.8506E+02    -0.8521E+02    -0.8535E+02    -0.8549E+02    -0.8563E+02    -0.8577E+02    -0.8589E+02    -0.8602E+02    -0.8614E+02    -0.8625E+02    -0.8636E+02    -0.8646E+02    -0.8655E+02    -0.8664E+02    -0.8671E+02    -0.8678E+02    -0.8682E+02    -0.8685E+02    -0.8685E+02
    -0.8681E+02    -0.8681E+02    -0.8678E+02    -0.8673E+02    -0.8666E+02    -0.8658E+02    -0.8649E+02    -0.8639E+02    -0.8628E+02    -0.8616E+02    -0.8603E+02    -0.8590E+02    -0.8576E+02    -0.8562E+02    -0.8547E+02    -0.8532E+02    -0.8516E+02    -0.8500E+02    -0.8483E+02    -0.8465E+02    -0.8447E+02    -0.8429E+02    -0.8409E+02    -0.8390E+02    -0.8370E+02    -0.8350E+02    -0.8329E+02    -0.8308E+02    -0.8286E+02    -0.8265E+02    -0.8243E+02    -0.8221E+02    -0.8199E+02    -0.8178E+02    -0.8156E+02    -0.8135E+02    -0.8115E+02    -0.8095E+02    -0.8076E+02    -0.8058E+02    -0.8042E+02    -0.8026E+02    -0.8012E+02    -0.7999E+02    -0.7988E+02    -0.7979E+02    -0.7972E+02    -0.7967E+02    -0.7964E+02    -0.7963E+02    -0.7964E+02    -0.7967E+02    -0.7972E+02    -0.7979E+02    -0.7988E+02    -0.7999E+02    -0.8011E+02    -0.8025E+02    -0.8041E+02    -0.8058E+02    -0.8075E+02    -0.8094E+02    -0.8114E+02    -0.8134E+02    -0.8155E+02    -0.8176E+02    -0.8198E+02    -0.8219E+02    -0.8241E+02    -0.8263E+02    -0.8284E+02    -0.8305E+02    -0.8326E+02    -0.8347E+02    -0.8367E+02    -0.8387E+02    -0.8406E+02    -0.8425E+02    -0.8444E+02    -0.8461E+02    -0.8479E+02    -0.8495E+02    -0.8512E+02    -0.8527E+02    -0.8543E+02    -0.8557E+02    -0.8571E+02    -0.8585E+02    -0.8598E+02    -0.8610E+02    -0.8622E+02    -0.8633E+02    -0.8644E+02    -0.8654E+02    -0.8662E+02    -0.8670E+02    -0.8676E+02    -0.8681E+02    -0.8684E+02    -0.8684E+02
    -0.8680E+02    -0.8680E+02    -0.8677E+02    -0.8672E+02    -0.8665E+02    -0.8657E+02    -0.8647E+02    -0.8637E+02    -0.8625E+02    -0.8613E+02    -0.8600E+02    -0.8586E+02    -0.8572E+02    -0.8557E+02    -0.8541E+02    -0.8525E+02    -0.8508E+02    -0.8490E+02    -0.8472E+02    -0.8453E+02    -0.8433E+02    -0.8413E+02    -0.8392E+02    -0.8370E+02    -0.8347E+02    -0.8324E+02    -0.8301E+02    -0.8276E+02    -0.8252E+02    -0.8227E+02    -0.8201E+02    -0.8176E+02    -0.8150E+02    -0.8124E+02    -0.8099E+02    -0.8073E+02    -0.8049E+02    -0.8024E+02    -0.8001E+02    -0.7979E+02    -0.7958E+02    -0.7939E+02    -0.7921E+02    -0.7906E+02    -0.7892E+02    -0.7881E+02    -0.7872E+02    -0.7865E+02    -0.7861E+02    -0.7860E+02    -0.7861E+02    -0.7865E+02    -0.7871E+02    -0.7880E+02    -0.7892E+02    -0.7905E+02    -0.7921E+02    -0.7938E+02    -0.7958E+02    -0.7978E+02    -0.8001E+02    -0.8024E+02    -0.8048E+02    -0.8072E+02    -0.8097E+02    -0.8123E+02    -0.8149E+02    -0.8174E+02    -0.8200E+02    -0.8225E+02    -0.8250E+02    -0.8275E+02    -0.8299E+02    -0.8322E+02    -0.8345E+02    -0.8367E+02    -0.8389E+02    -0.8410E+02    -0.8430E+02    -0.8449E+02    -0.8468E+02    -0.8486E+02    -0.8504E+02    -0.8521E+02    -0.8537E+02    -0.8552E+02    -0.8567E+02    -0.8581E+02    -0.8595E+02    -0.8608E+02    -0.8620E+02    -0.8632E+02    -0.8643E+02    -0.8653E+02    -0.8662E+02    -0.8669E+02    -0.8676E+02    -0.8681E+02    -0.8683E+02    -0.8683E+02
    -0.8680E+02    -0.8680E+02    -0.8677E+02    -0.8672E+02    -0.8665E+02    -0.8657E+02    -0.8647E+02    -0.8636E+02    -0.8624E+02    -0.8612E+02    -0.8598E+02    -0.8584E+02    -0.8569E+02    -0.8553E+02    -0.8537E+02    -0.8519E+02    -0.8501E+02    -0.8482E+02    -0.8462E+02    -0.8442E+02    -0.8420E+02    -0.8398E+02    -0.8374E+02    -0.8350E+02    -0.8325E+02    -0.8299E+02    -0.8272E+02    -0.8244E+02    -0.8215E+02    -0.8186E+02    -0.8156E+02    -0.8126E+02    -0.8095E+02    -0.8064E+02    -0.8033E+02    -0.8002E+02    -0.7971E+02    -0.7941E+02    -0.7913E+02    -0.7885E+02    -0.7859E+02    -0.7834E+02    -0.7812E+02    -0.7792E+02    -0.7774E+02    -0.7759E+02    -0.7748E+02    -0.7739E+02    -0.7734E+02    -0.7732E+02    -0.7734E+02    -0.7739E+02    -0.7748E+02    -0.7759E+02    -0.7774E+02    -0.7791E+02    -0.7811E+02    -0.7834E+02    -0.7858E+02    -0.7884E+02    -0.7912E+02    -0.7941E+02    -0.7971E+02    -0.8001E+02    -0.8032E+02    -0.8063E+02    -0.8094E+02    -0.8124E+02    -0.8155E+02    -0.8185E+02    -0.8214E+02    -0.8242E+02    -0.8270E+02    -0.8297E+02    -0.8323E+02    -0.8348E+02    -0.8372E+02    -0.8395E+02    -0.8417E+02    -0.8439E+02    -0.8459E+02    -0.8479E+02    -0.8498E+02    -0.8516E+02    -0.8533E+02    -0.8549E+02    -0.8565E+02    -0.8579E+02    -0.8594E+02    -0.8607E+02    -0.8620E+02    -0.8631E+02    -0.8642E+02    -0.8652E+02    -0.8662E+02    -0.8669E+02    -0.8676E+02    -0.8681E+02    -0.8683E+02    -0.8683E+02
    -0.8681E+02    -0.8681E+02    -0.8678E+02    -0.8673E+02    -0.8666E+02    -0.8657E+02    -0.8647E+02    -0.8637E+02    -0.8625E+02    -0.8612E+02    -0.8598E+02    -0.8583E+02    -0.8568E+02    -0.8552E+02    -0.8534E+02    -0.8516E+02    -0.8497E+02    -0.8477E+02    -0.8455E+02    -0.8433E+02    -0.8409E+02    -0.8384E+02    -0.8358E+02    -0.8331E+02    -0.8303E+02    -0.8273E+02    -0.8242E+02    -0.8210E+02    -0.8176E+02    -0.8142E+02    -0.8106E+02    -0.8070E+02    -0.8032E+02    -0.7995E+02    -0.7956E+02    -0.7918E+02    -0.7880E+02    -0.7842E+02    -0.7805E+02    -0.7770E+02    -0.7736E+02    -0.7705E+02    -0.7675E+02    -0.7649E+02    -0.7626E+02    -0.7607E+02    -0.7592E+02    -0.7580E+02    -0.7574E+02    -0.7571E+02    -0.7574E+02    -0.7580E+02    -0.7592E+02    -0.7607E+02    -0.7626E+02    -0.7649E+02    -0.7675E+02    -0.7704E+02    -0.7736E+02    -0.7770E+02    -0.7805E+02    -0.7842E+02    -0.7879E+02    -0.7918E+02    -0.7956E+02    -0.7994E+02    -0.8032E+02    -0.8069E+02    -0.8105E+02    -0.8141E+02    -0.8175E+02    -0.8209E+02    -0.8241E+02    -0.8272E+02    -0.8301E+02    -0.8329E+02    -0.8357E+02    -0.8382E+02    -0.8407E+02    -0.8430E+02    -0.8452E+02    -0.8474E+02    -0.8494E+02    -0.8513E+02    -0.8531E+02    -0.8548E+02    -0.8564E+02    -0.8579E+02    -0.8594E+02    -0.8607E+02    -0.8620E+02    -0.8632E+02    -0.8643E+02    -0.8653E+02    -0.8663E+02    -0.8670E+02    -0.8677E+02    -0.8682E+02    -0.8684E+02    -0.8684E+02
    -0.8682E+02    -0.8682E+02    -0.8679E+02    -0.8674E+02    -0.8667E+02    -0.8659E+02    -0.8649E+02    -0.8639E+02    -0.8627E+02    -0.8614E+02    -0.8600E+02    -0.8585E+02    -0.8569E+02    -0.8552E+02    -0.8534E+02    -0.8515E+02    -0.8495E+02    -0.8473E+02    -0.8451E+02    -0.8426E+02    -0.8401E+02    -0.8373E+02    -0.8345E+02    -0.8314E+02    -0.8282E+02    -0.8248E+02    -0.8212E+02    -0.8175E+02    -0.8135E+02    -0.8094E+02    -0.8051E+02    -0.8007E+02    -0.7961E+02    -0.7914E+02    -0.7866E+02    -0.7818E+02    -0.7769E+02    -0.7721E+02    -0.7673E+02    -0.7627E+02    -0.7583E+02    -0.7541E+02    -0.7502E+02    -0.7467E+02    -0.7436E+02    -0.7410E+02    -0.7390E+02    -0.7375E+02    -0.7365E+02    -0.7362E+02    -0.7365E+02    -0.7375E+02    -0.7390E+02    -0.7410E+02    -0.7436E+02    -0.7467E+02    -0.7502E+02    -0.7541E+02    -0.7583E+02    -0.7627E+02    -0.7673E+02    -0.7721E+02    -0.7769E+02    -0.7818E+02    -0.7866E+02    -0.7914E+02    -0.7961E+02    -0.8007E+02    -0.8051E+02    -0.8094E+02    -0.8135E+02    -0.8174E+02    -0.8211E+02    -0.8247E+02    -0.8281E+02    -0.8313E+02    -0.8343E+02    -0.8372E+02    -0.8399E+02    -0.8424E+02    -0.8448E+02    -0.8471E+02    -0.8492E+02    -0.8513E+02    -0.8531E+02    -0.8549E+02    -0.8566E+02    -0.8582E+02    -0.8596E+02    -0.8610E+02    -0.8623E+02    -0.8635E+02    -0.8646E+02    -0.8656E+02    -0.8665E+02    -0.8673E+02    -0.8679E+02    -0.8683E+02    -0.8686E+02    -0.8686E+02
    -0.8685E+02    -0.8685E+02    -0.8682E+02    -0.8677E+02    -0.8671E+02    -0.8662E+02    -0.8653E+02    -0.8643E+02    -0.8631E+02    -0.8618E+02    -0.8604E+02    -0.8589E+02    -0.8573E+02    -0.8556E+02    -0.8538E+02    -0.8518E+02    -0.8497E+02    -0.8474E+02    -0.8449E+02    -0.8423E+02    -0.8395E+02    -0.8366E+02    -0.8334E+02    -0.8299E+02    -0.8263E+02    -0.8224E+02    -0.8182E+02    -0.8138E+02    -0.8092E+02    -0.8042E+02    -0.7990E+02    -0.7935E+02    -0.7879E+02    -0.7819E+02    -0.7759E+02    -0.7696E+02    -0.7633E+02    -0.7570E+02    -0.7507E+02    -0.7446E+02    -0.7386E+02    -0.7330E+02    -0.7277E+02    -0.7229E+02    -0.7187E+02    -0.7152E+02    -0.7123E+02    -0.7103E+02    -0.7090E+02    -0.7086E+02    -0.7090E+02    -0.7103E+02    -0.7124E+02    -0.7152E+02    -0.7188E+02    -0.7230E+02    -0.7278E+02    -0.7330E+02    -0.7387E+02    -0.7446E+02    -0.7508E+02    -0.7570E+02    -0.7634E+02    -0.7697E+02    -0.7759E+02    -0.7820E+02    -0.7879E+02    -0.7936E+02    -0.7990E+02    -0.8042E+02    -0.8091E+02    -0.8138E+02    -0.8182E+02    -0.8224E+02    -0.8262E+02    -0.8299E+02    -0.8333E+02    -0.8365E+02    -0.8394E+02    -0.8422E+02    -0.8448E+02    -0.8472E+02    -0.8495E+02    -0.8516E+02    -0.8535E+02    -0.8554E+02    -0.8571E+02    -0.8587E+02    -0.8601E+02    -0.8615E+02    -0.8628E+02    -0.8639E+02    -0.8650E+02    -0.8660E+02    -0.8669E+02    -0.8676E+02    -0.8682E+02    -0.8686E+02    -0.8689E+02    -0.8689E+02
    -0.8688E+02    -0.8688E+02    -0.8686E+02    -0.8681E+02    -0.8675E+02    -0.8668E+02    -0.8659E+02    -0.8649E+02    -0.8637E+02    -0.8625E+02    -0.8611E+02    -0.8597E+02    -0.8581E+02    -0.8563E+02    -0.8545E+02    -0.8524E+02    -0.8502E+02    -0.8479E+02    -0.8453E+02    -0.8425E+02    -0.8395E+02    -0.8362E+02    -0.8326E+02    -0.8288E+02    -0.8247E+02    -0.8202E+02    -0.8153E+02    -0.8101E+02    -0.8045E+02    -0.7985E+02    -0.7921E+02    -0.7853E+02    -0.7781E+02    -0.7706E+02    -0.7627E+02    -0.7546E+02    -0.7463E+02    -0.7379E+02    -0.7295E+02    -0.7212E+02    -0.7131E+02    -0.7054E+02    -0.6982E+02    -0.6916E+02    -0.6858E+02    -0.6809E+02    -0.6770E+02    -0.6741E+02    -0.6724E+02    -0.6718E+02    -0.6724E+02    -0.6742E+02    -0.6770E+02    -0.6810E+02    -0.6859E+02    -0.6917E+02    -0.6983E+02    -0.7055E+02    -0.7132E+02    -0.7213E+02    -0.7296E+02    -0.7380E+02    -0.7464E+02    -0.7547E+02    -0.7629E+02    -0.7707E+02    -0.7782E+02    -0.7854E+02    -0.7922E+02    -0.7986E+02    -0.8046E+02    -0.8102E+02    -0.8154E+02    -0.8202E+02    -0.8247E+02    -0.8288E+02    -0.8326E+02    -0.8362E+02    -0.8394E+02    -0.8424E+02    -0.8452E+02    -0.8478E+02    -0.8501E+02    -0.8523E+02    -0.8543E+02    -0.8562E+02    -0.8579E+02    -0.8595E+02    -0.8609E+02    -0.8623E+02    -0.8635E+02    -0.8646E+02    -0.8657E+02    -0.8666E+02    -0.8674E+02    -0.8681E+02    -0.8686E+02    -0.8691E+02    -0.8693E+02    -0.8693E+02
    -0.8694E+02    -0.8694E+02    -0.8692E+02    -0.8687E+02    -0.8682E+02    -0.8675E+02    -0.8667E+02    -0.8657E+02    -0.8647E+02    -0.8635E+02    -0.8622E+02    -0.8608E+02    -0.8592E+02    -0.8575E+02    -0.8556E+02    -0.8536E+02    -0.8513E+02    -0.8489E+02    -0.8462E+02    -0.8432E+02    -0.8399E+02    -0.8364E+02    -0.8324E+02    -0.8281E+02    -0.8234E+02    -0.8182E+02    -0.8126E+02    -0.8064E+02    -0.7996E+02    -0.7923E+02    -0.7844E+02    -0.7758E+02    -0.7666E+02    -0.7569E+02    -0.7467E+02    -0.7360E+02    -0.7249E+02    -0.7136E+02    -0.7022E+02    -0.6910E+02    -0.6800E+02    -0.6694E+02    -0.6596E+02    -0.6506E+02    -0.6426E+02    -0.6359E+02    -0.6304E+02    -0.6265E+02    -0.6241E+02    -0.6233E+02    -0.6241E+02    -0.6266E+02    -0.6305E+02    -0.6359E+02    -0.6427E+02    -0.6507E+02    -0.6597E+02    -0.6696E+02    -0.6801E+02    -0.6911E+02    -0.7024E+02    -0.7138E+02    -0.7251E+02    -0.7361E+02    -0.7468E+02    -0.7571E+02    -0.7668E+02    -0.7760E+02    -0.7845E+02    -0.7924E+02    -0.7998E+02    -0.8065E+02    -0.8127E+02    -0.8184E+02    -0.8235E+02    -0.8282E+02    -0.8325E+02    -0.8364E+02    -0.8400E+02    -0.8432E+02    -0.8462E+02    -0.8489E+02    -0.8513E+02    -0.8536E+02    -0.8556E+02    -0.8575E+02    -0.8592E+02    -0.8607E+02    -0.8621E+02    -0.8634E+02    -0.8645E+02    -0.8656E+02    -0.8665E+02    -0.8674E+02    -0.8681E+02    -0.8687E+02    -0.8692E+02    -0.8696E+02    -0.8698E+02    -0.8698E+02
    -0.8701E+02    -0.8701E+02    -0.8699E+02    -0.8695E+02    -0.8690E+02    -0.8684E+02    -0.8677E+02    -0.8669E+02    -0.8659E+02    -0.8649E+02    -0.8637E+02    -0.8623E+02    -0.8608E+02    -0.8592E+02    -0.8574E+02    -0.8553E+02    -0.8531E+02    -0.8505E+02    -0.8477E+02    -0.8446E+02    -0.8411E+02    -0.8373E+02    -0.8329E+02    -0.8281E+02    -0.8227E+02    -0.8168E+02    -0.8101E+02    -0.8027E+02    -0.7945E+02    -0.7855E+02    -0.7756E+02    -0.7648E+02    -0.7530E+02    -0.7404E+02    -0.7270E+02    -0.7128E+02    -0.6981E+02    -0.6829E+02    -0.6676E+02    -0.6524E+02    -0.6376E+02    -0.6233E+02    -0.6100E+02    -0.5978E+02    -0.5870E+02    -0.5779E+02    -0.5706E+02    -0.5653E+02    -0.5621E+02    -0.5610E+02    -0.5621E+02    -0.5654E+02    -0.5707E+02    -0.5780E+02    -0.5872E+02    -0.5980E+02    -0.6102E+02    -0.6235E+02    -0.6378E+02    -0.6527E+02    -0.6679E+02    -0.6832E+02    -0.6983E+02    -0.7131E+02    -0.7273E+02    -0.7407E+02    -0.7533E+02    -0.7651E+02    -0.7759E+02    -0.7858E+02    -0.7948E+02    -0.8030E+02    -0.8103E+02    -0.8170E+02    -0.8229E+02    -0.8283E+02    -0.8331E+02    -0.8374E+02    -0.8413E+02    -0.8447E+02    -0.8479E+02    -0.8507E+02    -0.8532E+02    -0.8554E+02    -0.8574E+02    -0.8592E+02    -0.8609E+02    -0.8623E+02    -0.8637E+02    -0.8648E+02    -0.8659E+02    -0.8668E+02    -0.8677E+02    -0.8684E+02    -0.8691E+02    -0.8696E+02    -0.8700E+02    -0.8703E+02    -0.8705E+02    -0.8705E+02
    -0.8709E+02    -0.8709E+02    -0.8708E+02    -0.8705E+02    -0.8701E+02    -0.8696E+02    -0.8690E+02    -0.8683E+02    -0.8675E+02    -0.8666E+02    -0.8655E+02    -0.8643E+02    -0.8630E+02    -0.8614E+02    -0.8597E+02    -0.8577E+02    -0.8555E+02    -0.8530E+02    -0.8501E+02    -0.8469E+02    -0.8432E+02    -0.8390E+02    -0.8343E+02    -0.8289E+02    -0.8228E+02    -0.8160E+02    -0.8082E+02    -0.7993E+02    -0.7894E+02    -0.7783E+02    -0.7659E+02    -0.7522E+02    -0.7372E+02    -0.7208E+02    -0.7032E+02    -0.6846E+02    -0.6651E+02    -0.6450E+02    -0.6247E+02    -0.6045E+02    -0.5847E+02    -0.5658E+02    -0.5482E+02    -0.5321E+02    -0.5179E+02    -0.5059E+02    -0.4963E+02    -0.4893E+02    -0.4851E+02    -0.4836E+02    -0.4851E+02    -0.4894E+02    -0.4964E+02    -0.5060E+02    -0.5181E+02    -0.5323E+02    -0.5484E+02    -0.5661E+02    -0.5851E+02    -0.6048E+02    -0.6251E+02    -0.6454E+02    -0.6655E+02    -0.6850E+02    -0.7036E+02    -0.7212E+02    -0.7375E+02    -0.7526E+02    -0.7663E+02    -0.7787E+02    -0.7898E+02    -0.7997E+02    -0.8085E+02    -0.8163E+02    -0.8231E+02    -0.8292E+02    -0.8346E+02    -0.8393E+02    -0.8434E+02    -0.8471E+02    -0.8503E+02    -0.8532E+02    -0.8557E+02    -0.8579E+02    -0.8599E+02    -0.8616E+02    -0.8631E+02    -0.8645E+02    -0.8657E+02    -0.8667E+02    -0.8676E+02    -0.8684E+02    -0.8691E+02    -0.8697E+02    -0.8702E+02    -0.8706E+02    -0.8710E+02    -0.8712E+02    -0.8713E+02    -0.8713E+02
    -0.8719E+02    -0.8719E+02    -0.8718E+02    -0.8716E+02    -0.8714E+02    -0.8710E+02    -0.8706E+02    -0.8701E+02    -0.8695E+02    -0.8687E+02    -0.8679E+02    -0.8669E+02    -0.8657E+02    -0.8643E+02    -0.8627E+02    -0.8608E+02    -0.8587E+02    -0.8562E+02    -0.8534E+02    -0.8501E+02    -0.8462E+02    -0.8418E+02    -0.8367E+02    -0.8308E+02    -0.8240E+02    -0.8161E+02    -0.8070E+02    -0.7965E+02    -0.7846E+02    -0.7709E+02    -0.7555E+02    -0.7382E+02    -0.7190E+02    -0.6980E+02    -0.6752E+02    -0.6510E+02    -0.6256E+02    -0.5994E+02    -0.5729E+02    -0.5466E+02    -0.5210E+02    -0.4965E+02    -0.4736E+02    -0.4528E+02    -0.4344E+02    -0.4189E+02    -0.4065E+02    -0.3975E+02    -0.3920E+02    -0.3902E+02    -0.3921E+02    -0.3976E+02    -0.4067E+02    -0.4191E+02    -0.4347E+02    -0.4531E+02    -0.4739E+02    -0.4968E+02    -0.5214E+02    -0.5471E+02    -0.5734E+02    -0.5999E+02    -0.6261E+02    -0.6515E+02    -0.6757E+02    -0.6985E+02    -0.7195E+02    -0.7387E+02    -0.7560E+02    -0.7714E+02    -0.7850E+02    -0.7970E+02    -0.8074E+02    -0.8165E+02    -0.8244E+02    -0.8312E+02    -0.8371E+02    -0.8422E+02    -0.8466E+02    -0.8504E+02    -0.8537E+02    -0.8566E+02    -0.8590E+02    -0.8612E+02    -0.8630E+02    -0.8646E+02    -0.8659E+02    -0.8671E+02    -0.8681E+02    -0.8690E+02    -0.8697E+02    -0.8703E+02    -0.8708E+02    -0.8713E+02    -0.8716E+02    -0.8719E+02    -0.8721E+02    -0.8722E+02    -0.8723E+02    -0.8723E+02
    -0.8731E+02    -0.8731E+02    -0.8731E+02    -0.8730E+02    -0.8729E+02    -0.8727E+02    -0.8725E+02    -0.8722E+02    -0.8718E+02    -0.8713E+02    -0.8707E+02    -0.8699E+02    -0.8690E+02    -0.8678E+02    -0.8664E+02    -0.8648E+02    -0.8628E+02    -0.8605E+02    -0.8577E+02    -0.8544E+02    -0.8505E+02    -0.8459E+02    -0.8405E+02    -0.8341E+02    -0.8265E+02    -0.8175E+02    -0.8070E+02    -0.7947E+02    -0.7804E+02    -0.7638E+02    -0.7448E+02    -0.7232E+02    -0.6990E+02    -0.6723E+02    -0.6432E+02    -0.6122E+02    -0.5797E+02    -0.5462E+02    -0.5124E+02    -0.4787E+02    -0.4460E+02    -0.4147E+02    -0.3855E+02    -0.3589E+02    -0.3354E+02    -0.3156E+02    -0.2997E+02    -0.2881E+02    -0.2811E+02    -0.2788E+02    -0.2812E+02    -0.2882E+02    -0.2999E+02    -0.3158E+02    -0.3357E+02    -0.3592E+02    -0.3859E+02    -0.4151E+02    -0.4465E+02    -0.4793E+02    -0.5129E+02    -0.5468E+02    -0.5803E+02    -0.6129E+02    -0.6439E+02    -0.6729E+02    -0.6996E+02    -0.7238E+02    -0.7454E+02    -0.7644E+02    -0.7810E+02    -0.7953E+02    -0.8076E+02    -0.8180E+02    -0.8270E+02    -0.8345E+02    -0.8409E+02    -0.8464E+02    -0.8510E+02    -0.8549E+02    -0.8581E+02    -0.8609E+02    -0.8632E+02    -0.8652E+02    -0.8669E+02    -0.8682E+02    -0.8694E+02    -0.8703E+02    -0.8711E+02    -0.8717E+02    -0.8722E+02    -0.8726E+02    -0.8729E+02    -0.8731E+02    -0.8732E+02    -0.8733E+02    -0.8734E+02    -0.8734E+02    -0.8734E+02    -0.8734E+02
    -0.8745E+02    -0.8745E+02    -0.8745E+02    -0.8746E+02    -0.8746E+02    -0.8747E+02    -0.8747E+02    -0.8746E+02    -0.8745E+02    -0.8743E+02    -0.8739E+02    -0.8735E+02    -0.8728E+02    -0.8720E+02    -0.8709E+02    -0.8695E+02    -0.8678E+02    -0.8657E+02    -0.8631E+02    -0.8600E+02    -0.8561E+02    -0.8515E+02    -0.8458E+02    -0.8389E+02    -0.8307E+02    -0.8207E+02    -0.8088E+02    -0.7945E+02    -0.7776E+02    -0.7577E+02    -0.7345E+02    -0.7079E+02    -0.6778E+02    -0.6443E+02    -0.6079E+02    -0.5688E+02    -0.5279E+02    -0.4856E+02    -0.4429E+02    -0.4004E+02    -0.3590E+02    -0.3193E+02    -0.2822E+02    -0.2484E+02    -0.2186E+02    -0.1933E+02    -0.1731E+02    -0.1584E+02    -0.1495E+02    -0.1465E+02    -0.1495E+02    -0.1585E+02    -0.1733E+02    -0.1936E+02    -0.2189E+02    -0.2488E+02    -0.2826E+02    -0.3198E+02    -0.3595E+02    -0.4010E+02    -0.4436E+02    -0.4863E+02    -0.5286E+02    -0.5696E+02    -0.6086E+02    -0.6451E+02    -0.6785E+02    -0.7086E+02    -0.7352E+02    -0.7583E+02    -0.7782E+02    -0.7951E+02    -0.8094E+02    -0.8213E+02    -0.8312E+02    -0.8395E+02    -0.8463E+02    -0.8520E+02    -0.8567E+02    -0.8605E+02    -0.8637E+02    -0.8663E+02    -0.8684E+02    -0.8701E+02    -0.8714E+02    -0.8725E+02    -0.8734E+02    -0.8740E+02    -0.8745E+02    -0.8748E+02    -0.8750E+02    -0.8751E+02    -0.8752E+02    -0.8751E+02    -0.8751E+02    -0.8750E+02    -0.8749E+02    -0.8748E+02    -0.8747E+02    -0.8747E+02
    -0.8760E+02    -0.8760E+02    -0.8761E+02    -0.8763E+02    -0.8766E+02    -0.8768E+02    -0.8771E+02    -0.8773E+02    -0.8775E+02    -0.8776E+02    -0.8776E+02    -0.8775E+02    -0.8772E+02    -0.8768E+02    -0.8761E+02    -0.8751E+02    -0.8737E+02    -0.8720E+02    -0.8697E+02    -0.8668E+02    -0.8632E+02    -0.8586E+02    -0.8528E+02    -0.8457E+02    -0.8369E+02    -0.8260E+02    -0.8127E+02    -0.7964E+02    -0.7767E+02    -0.7532E+02    -0.7254E+02    -0.6931E+02    -0.6562E+02    -0.6150E+02    -0.5698E+02    -0.5213E+02    -0.4703E+02    -0.4175E+02    -0.3639E+02    -0.3104E+02    -0.2581E+02    -0.2078E+02    -0.1607E+02    -0.1174E+02    -0.7901E+01    -0.4626E+01    -0.1991E+01    -0.6100E-01     0.1116E+01     0.1509E+01     0.1109E+01    -0.7503E-01    -0.2012E+01    -0.4654E+01    -0.7936E+01    -0.1178E+02    -0.1611E+02    -0.2084E+02    -0.2587E+02    -0.3111E+02    -0.3646E+02    -0.4183E+02    -0.4711E+02    -0.5222E+02    -0.5707E+02    -0.6159E+02    -0.6571E+02    -0.6939E+02    -0.7262E+02    -0.7540E+02    -0.7775E+02    -0.7971E+02    -0.8134E+02    -0.8267E+02    -0.8376E+02    -0.8464E+02    -0.8535E+02    -0.8592E+02    -0.8638E+02    -0.8674E+02    -0.8703E+02    -0.8726E+02    -0.8744E+02    -0.8757E+02    -0.8767E+02    -0.8774E+02    -0.8779E+02    -0.8782E+02    -0.8783E+02    -0.8783E+02    -0.8782E+02    -0.8780E+02    -0.8777E+02    -0.8774E+02    -0.8771E+02    -0.8768E+02    -0.8765E+02    -0.8763E+02    -0.8761E+02    -0.8761E+02
    -0.8776E+02    -0.8776E+02    -0.8778E+02    -0.8782E+02    -0.8786E+02    -0.8792E+02    -0.8797E+02    -0.8803E+02    -0.8808E+02    -0.8813E+02    -0.8817E+02    -0.8820E+02    -0.8821E+02    -0.8821E+02    -0.8819E+02    -0.8813E+02    -0.8804E+02    -0.8792E+02    -0.8773E+02    -0.8749E+02    -0.8716E+02    -0.8673E+02    -0.8617E+02    -0.8545E+02    -0.8454E+02    -0.8338E+02    -0.8192E+02    -0.8010E+02    -0.7786E+02    -0.7513E+02    -0.7184E+02    -0.6798E+02    -0.6352E+02    -0.5850E+02    -0.5296E+02    -0.4698E+02    -0.4066E+02    -0.3408E+02    -0.2735E+02    -0.2060E+02    -0.1394E+02    -0.7476E+01    -0.1340E+01     0.4342E+01     0.9437E+01     0.1382E+02     0.1736E+02     0.1997E+02     0.2157E+02     0.2211E+02     0.2156E+02     0.1996E+02     0.1734E+02     0.1379E+02     0.9399E+01     0.4297E+01    -0.1392E+01    -0.7535E+01    -0.1400E+02    -0.2067E+02    -0.2743E+02    -0.3416E+02    -0.4074E+02    -0.4708E+02    -0.5306E+02    -0.5860E+02    -0.6362E+02    -0.6807E+02    -0.7194E+02    -0.7521E+02    -0.7794E+02    -0.8018E+02    -0.8200E+02    -0.8345E+02    -0.8461E+02    -0.8553E+02    -0.8624E+02    -0.8680E+02    -0.8723E+02    -0.8756E+02    -0.8781E+02    -0.8799E+02    -0.8812E+02    -0.8821E+02    -0.8826E+02    -0.8829E+02    -0.8829E+02    -0.8828E+02    -0.8825E+02    -0.8821E+02    -0.8816E+02    -0.8811E+02    -0.8805E+02    -0.8799E+02    -0.8793E+02    -0.8787E+02    -0.8783E+02    -0.8779E+02    -0.8777E+02    -0.8777E+02
    -0.8793E+02    -0.8793E+02    -0.8796E+02    -0.8801E+02    -0.8808E+02    -0.8816E+02    -0.8825E+02    -0.8834E+02    -0.8843E+02    -0.8852E+02    -0.8860E+02    -0.8868E+02    -0.8874E+02    -0.8878E+02    -0.8881E+02    -0.8881E+02    -0.8878E+02    -0.8871E+02    -0.8859E+02    -0.8840E+02    -0.8813E+02    -0.8775E+02    -0.8723E+02    -0.8654E+02    -0.8562E+02    -0.8443E+02    -0.8287E+02    -0.8089E+02    -0.7838E+02    -0.7526E+02    -0.7144E+02    -0.6688E+02    -0.6156E+02    -0.5549E+02    -0.4875E+02    -0.4141E+02    -0.3357E+02    -0.2534E+02    -0.1684E+02    -0.8201E+01     0.4506E+00     0.8959E+01     0.1715E+02     0.2482E+02     0.3178E+02     0.3782E+02     0.4274E+02     0.4639E+02     0.4863E+02     0.4939E+02     0.4863E+02     0.4637E+02     0.4272E+02     0.3778E+02     0.3174E+02     0.2477E+02     0.1709E+02     0.8897E+01     0.3809E+00    -0.8278E+01    -0.1692E+02    -0.2542E+02    -0.3366E+02    -0.4151E+02    -0.4885E+02    -0.5560E+02    -0.6166E+02    -0.6698E+02    -0.7154E+02    -0.7535E+02    -0.7847E+02    -0.8097E+02    -0.8295E+02    -0.8450E+02    -0.8570E+02    -0.8662E+02    -0.8731E+02    -0.8782E+02    -0.8820E+02    -0.8848E+02    -0.8866E+02    -0.8879E+02    -0.8886E+02    -0.8889E+02    -0.8889E+02    -0.8887E+02    -0.8883E+02    -0.8877E+02    -0.8870E+02    -0.8862E+02    -0.8853E+02    -0.8844E+02    -0.8834E+02    -0.8825E+02    -0.8816E+02    -0.8808E+02    -0.8801E+02    -0.8795E+02    -0.8792E+02    -0.8792E+02
    -0.8810E+02    -0.8810E+02    -0.8814E+02    -0.8821E+02    -0.8831E+02    -0.8842E+02    -0.8854E+02    -0.8866E+02    -0.8879E+02    -0.8892E+02    -0.8905E+02    -0.8917E+02    -0.8928E+02    -0.8938E+02    -0.8946E+02    -0.8952E+02    -0.8955E+02    -0.8955E+02    -0.8950E+02    -0.8939E+02    -0.8919E+02    -0.8889E+02    -0.8844E+02    -0.8781E+02    -0.8693E+02    -0.8573E+02    -0.8412E+02    -0.8201E+02    -0.7926E+02    -0.7576E+02    -0.7140E+02    -0.6608E+02    -0.5978E+02    -0.5251E+02    -0.4433E+02    -0.3532E+02    -0.2558E+02    -0.1522E+02    -0.4348E+01     0.6904E+01     0.1836E+02     0.2982E+02     0.4101E+02     0.5165E+02     0.6143E+02     0.7001E+02     0.7708E+02     0.8236E+02     0.8562E+02     0.8672E+02     0.8561E+02     0.8234E+02     0.7705E+02     0.6997E+02     0.6138E+02     0.5160E+02     0.4095E+02     0.2975E+02     0.1829E+02     0.6824E+01    -0.4435E+01    -0.1531E+02    -0.2568E+02    -0.3543E+02    -0.4444E+02    -0.5262E+02    -0.5989E+02    -0.6618E+02    -0.7150E+02    -0.7586E+02    -0.7935E+02    -0.8209E+02    -0.8421E+02    -0.8581E+02    -0.8700E+02    -0.8788E+02    -0.8852E+02    -0.8897E+02    -0.8927E+02    -0.8947E+02    -0.8958E+02    -0.8963E+02    -0.8964E+02    -0.8961E+02    -0.8955E+02    -0.8947E+02    -0.8938E+02    -0.8927E+02    -0.8915E+02    -0.8903E+02    -0.8890E+02    -0.8877E+02    -0.8864E+02    -0.8851E+02    -0.8839E+02    -0.8829E+02    -0.8819E+02    -0.8812E+02    -0.8808E+02    -0.8808E+02
    -0.8827E+02    -0.8827E+02    -0.8832E+02    -0.8841E+02    -0.8853E+02    -0.8867E+02    -0.8882E+02    -0.8898E+02    -0.8915E+02    -0.8932E+02    -0.8949E+02    -0.8966E+02    -0.8982E+02    -0.8997E+02    -0.9011E+02    -0.9023E+02    -0.9033E+02    -0.9040E+02    -0.9043E+02    -0.9041E+02    -0.9030E+02    -0.9010E+02    -0.8975E+02    -0.8920E+02    -0.8840E+02    -0.8725E+02    -0.8564E+02    -0.8345E+02    -0.8051E+02    -0.7666E+02    -0.7174E+02    -0.6562E+02    -0.5823E+02    -0.4958E+02    -0.3970E+02    -0.2865E+02    -0.1651E+02    -0.3350E+01     0.1073E+02     0.2559E+02     0.4102E+02     0.5674E+02     0.7238E+02     0.8751E+02     0.1016E+03     0.1142E+03     0.1247E+03     0.1326E+03     0.1376E+03     0.1393E+03     0.1376E+03     0.1326E+03     0.1247E+03     0.1142E+03     0.1016E+03     0.8745E+02     0.7232E+02     0.5667E+02     0.4095E+02     0.2551E+02     0.1064E+02    -0.3446E+01    -0.1661E+02    -0.2875E+02    -0.3981E+02    -0.4969E+02    -0.5834E+02    -0.6572E+02    -0.7184E+02    -0.7676E+02    -0.8060E+02    -0.8353E+02    -0.8573E+02    -0.8733E+02    -0.8848E+02    -0.8928E+02    -0.8982E+02    -0.9017E+02    -0.9038E+02    -0.9048E+02    -0.9051E+02    -0.9049E+02    -0.9042E+02    -0.9033E+02    -0.9021E+02    -0.9007E+02    -0.8992E+02    -0.8977E+02    -0.8960E+02    -0.8943E+02    -0.8927E+02    -0.8910E+02    -0.8893E+02    -0.8877E+02    -0.8863E+02    -0.8849E+02    -0.8838E+02    -0.8829E+02    -0.8824E+02    -0.8824E+02
    -0.8843E+02    -0.8843E+02    -0.8849E+02    -0.8860E+02    -0.8874E+02    -0.8891E+02    -0.8909E+02    -0.8928E+02    -0.8949E+02    -0.8970E+02    -0.8991E+02    -0.9012E+02    -0.9033E+02    -0.9054E+02    -0.9073E+02    -0.9092E+02    -0.9109E+02    -0.9123E+02    -0.9134E+02    -0.9141E+02    -0.9140E+02    -0.9131E+02    -0.9108E+02    -0.9066E+02    -0.8997E+02    -0.8892E+02    -0.8737E+02    -0.8515E+02    -0.8208E+02    -0.7793E+02    -0.7247E+02    -0.6552E+02    -0.5695E+02    -0.4673E+02    -0.3486E+02    -0.2134E+02    -0.6192E+01     0.1058E+02     0.2894E+02     0.4874E+02     0.6975E+02     0.9163E+02     0.1139E+03     0.1359E+03     0.1569E+03     0.1760E+03     0.1922E+03     0.2046E+03     0.2124E+03     0.2151E+03     0.2124E+03     0.2046E+03     0.1921E+03     0.1759E+03     0.1568E+03     0.1358E+03     0.1138E+03     0.9156E+02     0.6967E+02     0.4865E+02     0.2885E+02     0.1049E+02    -0.6296E+01    -0.2145E+02    -0.3497E+02    -0.4685E+02    -0.5706E+02    -0.6563E+02    -0.7257E+02    -0.7803E+02    -0.8217E+02    -0.8524E+02    -0.8745E+02    -0.8900E+02    -0.9004E+02    -0.9073E+02    -0.9115E+02    -0.9138E+02    -0.9148E+02    -0.9149E+02    -0.9142E+02    -0.9132E+02    -0.9118E+02    -0.9101E+02    -0.9084E+02    -0.9064E+02    -0.9044E+02    -0.9024E+02    -0.9003E+02    -0.8982E+02    -0.8962E+02    -0.8941E+02    -0.8921E+02    -0.8902E+02    -0.8885E+02    -0.8869E+02    -0.8855E+02    -0.8845E+02    -0.8839E+02    -0.8839E+02
    -0.8858E+02    -0.8858E+02    -0.8865E+02    -0.8877E+02    -0.8894E+02    -0.8913E+02    -0.8934E+02    -0.8956E+02    -0.8980E+02    -0.9005E+02    -0.9030E+02    -0.9055E+02    -0.9081E+02    -0.9106E+02    -0.9131E+02    -0.9155E+02    -0.9179E+02    -0.9200E+02    -0.9219E+02    -0.9235E+02    -0.9245E+02    -0.9246E+02    -0.9236E+02    -0.9208E+02    -0.9154E+02    -0.9063E+02    -0.8919E+02    -0.8703E+02    -0.8389E+02    -0.7951E+02    -0.7356E+02    -0.6579E+02    -0.5599E+02    -0.4406E+02    -0.2992E+02    -0.1351E+02     0.5301E+01     0.2662E+02     0.5051E+02     0.7692E+02     0.1057E+03     0.1364E+03     0.1685E+03     0.2012E+03     0.2332E+03     0.2631E+03     0.2892E+03     0.3096E+03     0.3227E+03     0.3272E+03     0.3227E+03     0.3096E+03     0.2891E+03     0.2630E+03     0.2331E+03     0.2011E+03     0.1684E+03     0.1363E+03     0.1056E+03     0.7683E+02     0.5042E+02     0.2652E+02     0.5196E+01    -0.1362E+02    -0.3004E+02    -0.4417E+02    -0.5610E+02    -0.6590E+02    -0.7367E+02    -0.7960E+02    -0.8398E+02    -0.8711E+02    -0.8927E+02    -0.9070E+02    -0.9161E+02    -0.9215E+02    -0.9243E+02    -0.9254E+02    -0.9252E+02    -0.9243E+02    -0.9228E+02    -0.9209E+02    -0.9188E+02    -0.9165E+02    -0.9141E+02    -0.9117E+02    -0.9092E+02    -0.9068E+02    -0.9043E+02    -0.9018E+02    -0.8994E+02    -0.8970E+02    -0.8947E+02    -0.8925E+02    -0.8905E+02    -0.8887E+02    -0.8871E+02    -0.8860E+02    -0.8853E+02    -0.8853E+02
    -0.8871E+02    -0.8871E+02    -0.8879E+02    -0.8893E+02    -0.8911E+02    -0.8932E+02    -0.8955E+02    -0.8981E+02    -0.9008E+02    -0.9035E+02    -0.9064E+02    -0.9093E+02    -0.9122E+02    -0.9152E+02    -0.9182E+02    -0.9211E+02    -0.9241E+02    -0.9269E+02    -0.9296E+02    -0.9320E+02    -0.9339E+02    -0.9352E+02    -0.9354E+02    -0.9340E+02    -0.9302E+02    -0.9227E+02    -0.9099E+02    -0.8894E+02    -0.8582E+02    -0.8128E+02    -0.7493E+02    -0.6640E+02    -0.5538E+02    -0.4169E+02    -0.2513E+02    -0.5492E+01     0.1754E+02     0.4429E+02     0.7502E+02     0.1099E+03     0.1490E+03     0.1921E+03     0.2387E+03     0.2878E+03     0.3377E+03     0.3863E+03     0.4303E+03     0.4661E+03     0.4897E+03     0.4980E+03     0.4897E+03     0.4661E+03     0.4303E+03     0.3862E+03     0.3377E+03     0.2877E+03     0.2386E+03     0.1920E+03     0.1489E+03     0.1098E+03     0.7492E+02     0.4419E+02     0.1744E+02    -0.5602E+01    -0.2524E+02    -0.4180E+02    -0.5550E+02    -0.6651E+02    -0.7504E+02    -0.8137E+02    -0.8590E+02    -0.8902E+02    -0.9106E+02    -0.9234E+02    -0.9309E+02    -0.9347E+02    -0.9361E+02    -0.9359E+02    -0.9347E+02    -0.9327E+02    -0.9304E+02    -0.9278E+02    -0.9250E+02    -0.9221E+02    -0.9192E+02    -0.9163E+02    -0.9134E+02    -0.9106E+02    -0.9077E+02    -0.9049E+02    -0.9022E+02    -0.8995E+02    -0.8969E+02    -0.8945E+02    -0.8923E+02    -0.8902E+02    -0.8885E+02    -0.8872E+02    -0.8865E+02    -0.8865E+02
    -0.8882E+02    -0.8882E+02    -0.8890E+02    -0.8905E+02    -0.8924E+02    -0.8947E+02    -0.8973E+02    -0.9001E+02    -0.9030E+02    -0.9061E+02    -0.9092E+02    -0.9124E+02    -0.9157E+02    -0.9190E+02    -0.9224E+02    -0.9258E+02    -0.9292E+02    -0.9327E+02    -0.9360E+02    -0.9392E+02    -0.9421E+02    -0.9444E+02    -0.9457E+02    -0.9456E+02    -0.9432E+02    -0.9373E+02    -0.9262E+02    -0.9071E+02    -0.8768E+02    -0.8308E+02    -0.7644E+02    -0.6727E+02    -0.5516E+02    -0.3980E+02    -0.2086E+02     0.2083E+01     0.2959E+02     0.6230E+02     0.1009E+03     0.1459E+03     0.1980E+03     0.2575E+03     0.3244E+03     0.3982E+03     0.4772E+03     0.5584E+03     0.6367E+03     0.7045E+03     0.7522E+03     0.7699E+03     0.7522E+03     0.7045E+03     0.6367E+03     0.5584E+03     0.4772E+03     0.3981E+03     0.3244E+03     0.2574E+03     0.1979E+03     0.1458E+03     0.1008E+03     0.6220E+02     0.2949E+02     0.1973E+01    -0.2097E+02    -0.3991E+02    -0.5527E+02    -0.6738E+02    -0.7654E+02    -0.8317E+02    -0.8776E+02    -0.9079E+02    -0.9269E+02    -0.9380E+02    -0.9439E+02    -0.9463E+02    -0.9464E+02    -0.9451E+02    -0.9428E+02    -0.9400E+02    -0.9368E+02    -0.9335E+02    -0.9302E+02    -0.9268E+02    -0.9235E+02    -0.9202E+02    -0.9169E+02    -0.9137E+02    -0.9106E+02    -0.9075E+02    -0.9045E+02    -0.9016E+02    -0.8988E+02    -0.8961E+02    -0.8937E+02    -0.8915E+02    -0.8897E+02    -0.8883E+02    -0.8875E+02    -0.8875E+02
    -0.8890E+02    -0.8890E+02    -0.8899E+02    -0.8914E+02    -0.8935E+02    -0.8959E+02    -0.8986E+02    -0.9016E+02    -0.9047E+02    -0.9079E+02    -0.9113E+02    -0.9147E+02    -0.9182E+02    -0.9219E+02    -0.9256E+02    -0.9293E+02    -0.9332E+02    -0.9371E+02    -0.9410E+02    -0.9448E+02    -0.9484E+02    -0.9516E+02    -0.9539E+02    -0.9549E+02    -0.9537E+02    -0.9492E+02    -0.9394E+02    -0.9218E+02    -0.8925E+02    -0.8466E+02    -0.7785E+02    -0.6822E+02    -0.5525E+02    -0.3851E+02    -0.1752E+02     0.8359E+01     0.4000E+02     0.7842E+02     0.1248E+03     0.1805E+03     0.2470E+03     0.3260E+03     0.4189E+03     0.5271E+03     0.6508E+03     0.7883E+03     0.9338E+03     0.1075E+04     0.1187E+04     0.1236E+04     0.1187E+04     0.1075E+04     0.9338E+03     0.7883E+03     0.6508E+03     0.5271E+03     0.4189E+03     0.3259E+03     0.2470E+03     0.1804E+03     0.1247E+03     0.7832E+02     0.3989E+02     0.8250E+01    -0.1763E+02    -0.3862E+02    -0.5536E+02    -0.6833E+02    -0.7795E+02    -0.8475E+02    -0.8933E+02    -0.9225E+02    -0.9401E+02    -0.9498E+02    -0.9544E+02    -0.9556E+02    -0.9546E+02    -0.9523E+02    -0.9492E+02    -0.9456E+02    -0.9418E+02    -0.9380E+02    -0.9341E+02    -0.9304E+02    -0.9266E+02    -0.9230E+02    -0.9195E+02    -0.9160E+02    -0.9127E+02    -0.9094E+02    -0.9062E+02    -0.9031E+02    -0.9002E+02    -0.8974E+02    -0.8948E+02    -0.8925E+02    -0.8905E+02    -0.8890E+02    -0.8882E+02    -0.8882E+02
    -0.8895E+02    -0.8895E+02    -0.8904E+02    -0.8920E+02    -0.8941E+02    -0.8966E+02    -0.8995E+02    -0.9025E+02    -0.9057E+02    -0.9091E+02    -0.9126E+02    -0.9161E+02    -0.9198E+02    -0.9236E+02    -0.9275E+02    -0.9316E+02    -0.9357E+02    -0.9399E+02    -0.9442E+02    -0.9484E+02    -0.9525E+02    -0.9563E+02    -0.9593E+02    -0.9610E+02    -0.9606E+02    -0.9570E+02    -0.9482E+02    -0.9316E+02    -0.9032E+02    -0.8577E+02    -0.7888E+02    -0.6899E+02    -0.5548E+02    -0.3783E+02    -0.1545E+02     0.1248E+02     0.4711E+02     0.8980E+02     0.1423E+03     0.2067E+03     0.2858E+03     0.3829E+03     0.5025E+03     0.6498E+03     0.8315E+03     0.1055E+04     0.1324E+04     0.1637E+04     0.1961E+04     0.2180E+04     0.1961E+04     0.1637E+04     0.1324E+04     0.1054E+04     0.8314E+03     0.6498E+03     0.5024E+03     0.3829E+03     0.2857E+03     0.2066E+03     0.1422E+03     0.8970E+02     0.4700E+02     0.1238E+02    -0.1556E+02    -0.3794E+02    -0.5559E+02    -0.6909E+02    -0.7898E+02    -0.8585E+02    -0.9040E+02    -0.9323E+02    -0.9488E+02    -0.9576E+02    -0.9613E+02    -0.9617E+02    -0.9600E+02    -0.9570E+02    -0.9533E+02    -0.9493E+02    -0.9450E+02    -0.9408E+02    -0.9366E+02    -0.9326E+02    -0.9286E+02    -0.9248E+02    -0.9211E+02    -0.9175E+02    -0.9140E+02    -0.9106E+02    -0.9073E+02    -0.9041E+02    -0.9010E+02    -0.8981E+02    -0.8954E+02    -0.8931E+02    -0.8910E+02    -0.8895E+02    -0.8887E+02    -0.8887E+02
    -0.8896E+02    -0.8896E+02    -0.8906E+02    -0.8922E+02    -0.8943E+02    -0.8969E+02    -0.8997E+02    -0.9028E+02    -0.9061E+02    -0.9095E+02    -0.9130E+02    -0.9166E+02    -0.9204E+02    -0.9242E+02    -0.9282E+02    -0.9323E+02    -0.9365E+02    -0.9409E+02    -0.9453E+02    -0.9497E+02    -0.9540E+02    -0.9579E+02    -0.9611E+02    -0.9631E+02    -0.9631E+02    -0.9597E+02    -0.9513E+02    -0.9350E+02    -0.9070E+02    -0.8617E+02    -0.7926E+02    -0.6929E+02    -0.5559E+02    -0.3763E+02    -0.1477E+02     0.1391E+02     0.4962E+02     0.9392E+02     0.1488E+03     0.2167E+03     0.3012E+03     0.4067E+03     0.5399E+03     0.7104E+03     0.9333E+03     0.1234E+04     0.1657E+04     0.2287E+04     0.3293E+04     0.5034E+04     0.3293E+04     0.2287E+04     0.1657E+04     0.1234E+04     0.9333E+03     0.7103E+03     0.5398E+03     0.4066E+03     0.3011E+03     0.2166E+03     0.1487E+03     0.9381E+02     0.4951E+02     0.1380E+02    -0.1488E+02    -0.3774E+02    -0.5570E+02    -0.6939E+02    -0.7936E+02    -0.8625E+02    -0.9078E+02    -0.9357E+02    -0.9519E+02    -0.9604E+02    -0.9637E+02    -0.9638E+02    -0.9619E+02    -0.9587E+02    -0.9547E+02    -0.9505E+02    -0.9461E+02    -0.9418E+02    -0.9375E+02    -0.9333E+02    -0.9293E+02    -0.9254E+02    -0.9216E+02    -0.9180E+02    -0.9144E+02    -0.9110E+02    -0.9076E+02    -0.9044E+02    -0.9013E+02    -0.8984E+02    -0.8957E+02    -0.8932E+02    -0.8912E+02    -0.8897E+02    -0.8888E+02    -0.8888E+02
    -0.8895E+02    -0.8895E+02    -0.8904E+02    -0.8920E+02    -0.8941E+02    -0.8966E+02    -0.8995E+02    -0.9025E+02    -0.9057E+02    -0.9091E+02    -0.9126E+02    -0.9161E+02    -0.9198E+02    -0.9236E+02    -0.9275E+02    -0.9315E+02    -0.9357E+02    -0.9399E+02    -0.9442E+02    -0.9484E+02    -0.9525E+02    -0.9563E+02    -0.9593E+02    -0.9610E+02    -0.9606E+02    -0.9570E+02    -0.9482E+02    -0.9316E+02    -0.9032E+02    -0.8577E+02    -0.7888E+02    -0.6899E+02    -0.5548E+02    -0.3783E+02    -0.1545E+02     0.1249E+02     0.4711E+02     0.8980E+02     0.1423E+03     0.2067E+03     0.2858E+03     0.3829E+03     0.5025E+03     0.6498E+03     0.8315E+03     0.1055E+04     0.1324E+04     0.1637E+04     0.1961E+04     0.2180E+04     0.1961E+04     0.1637E+04     0.1324E+04     0.1054E+04     0.8314E+03     0.6498E+03     0.5024E+03     0.3829E+03     0.2857E+03     0.2066E+03     0.1422E+03     0.8970E+02     0.4700E+02     0.1238E+02    -0.1556E+02    -0.3794E+02    -0.5559E+02    -0.6909E+02    -0.7897E+02    -0.8585E+02    -0.9040E+02    -0.9323E+02    -0.9488E+02    -0.9576E+02    -0.9613E+02    -0.9617E+02    -0.9600E+02    -0.9570E+02    -0.9533E+02    -0.9492E+02    -0.9450E+02    -0.9408E+02    -0.9366E+02    -0.9326E+02    -0.9286E+02    -0.9248E+02    -0.9211E+02    -0.9175E+02    -0.9140E+02    -0.9106E+02    -0.9072E+02    -0.9041E+02    -0.9010E+02    -0.8981E+02    -0.8954E+02    -0.8931E+02    -0.8910E+02    -0.8895E+02    -0.8887E+02    -0.8887E+02
    -0.8890E+02    -0.8890E+02    -0.8899E+02    -0.8914E+02    -0.8935E+02    -0.8959E+02    -0.8986E+02    -0.9016E+02    -0.9047E+02    -0.9079E+02    -0.9113E+02    -0.9147E+02    -0.9182E+02    -0.9219E+02    -0.9256E+02    -0.9293E+02    -0.9332E+02    -0.9371E+02    -0.9410E+02    -0.9448E+02    -0.9484E+02    -0.9516E+02    -0.9539E+02    -0.9549E+02    -0.9537E+02    -0.9492E+02    -0.9394E+02    -0.9218E+02    -0.8925E+02    -0.8466E+02    -0.7785E+02    -0.6822E+02    -0.5525E+02    -0.3851E+02    -0.1752E+02     0.8363E+01     0.4000E+02     0.7843E+02     0.1248E+03     0.1805E+03     0.2470E+03     0.3260E+03     0.4189E+03     0.5271E+03     0.6508E+03     0.7883E+03     0.9338E+03     0.1075E+04     0.1187E+04     0.1236E+04     0.1187E+04     0.1075E+04     0.9338E+03     0.7883E+03     0.6508E+03     0.5271E+03     0.4189E+03     0.3259E+03     0.2470E+03     0.1804E+03     0.1247E+03     0.7832E+02     0.3990E+02     0.8253E+01    -0.1763E+02    -0.3862E+02    -0.5536E+02    -0.6833E+02    -0.7795E+02    -0.8475E+02    -0.8933E+02    -0.9225E+02    -0.9401E+02    -0.9498E+02    -0.9544E+02    -0.9556E+02    -0.9546E+02    -0.9523E+02    -0.9492E+02    -0.9456E+02    -0.9418E+02    -0.9380E+02    -0.9341E+02    -0.9304E+02    -0.9266E+02    -0.9230E+02    -0.9195E+02    -0.9160E+02    -0.9127E+02    -0.9094E+02    -0.9062E+02    -0.9031E+02    -0.9002E+02    -0.8974E+02    -0.8948E+02    -0.8925E+02    -0.8905E+02    -0.8890E+02    -0.8882E+02    -0.8882E+02
    -0.8882E+02    -0.8882E+02    -0.8890E+02    -0.8905E+02    -0.8924E+02    -0.8947E+02    -0.8973E+02    -0.9001E+02    -0.9030E+02    -0.9060E+02    -0.9092E+02    -0.9124E+02    -0.9157E+02    -0.9190E+02    -0.9224E+02    -0.9258E+02    -0.9292E+02    -0.9327E+02    -0.9360E+02    -0.9392E+02    -0.9421E+02    -0.9444E+02    -0.9457E+02    -0.9456E+02    -0.9432E+02    -0.9373E+02    -0.9262E+02    -0.9071E+02    -0.8767E+02    -0.8307E+02    -0.7644E+02    -0.6727E+02    -0.5516E+02    -0.3979E+02    -0.2085E+02     0.2088E+01     0.2960E+02     0.6231E+02     0.1009E+03     0.1459E+03     0.1980E+03     0.2575E+03     0.3244E+03     0.3982E+03     0.4772E+03     0.5585E+03     0.6367E+03     0.7045E+03     0.7522E+03     0.7699E+03     0.7522E+03     0.7045E+03     0.6367E+03     0.5584E+03     0.4772E+03     0.3982E+03     0.3244E+03     0.2574E+03     0.1979E+03     0.1458E+03     0.1008E+03     0.6220E+02     0.2949E+02     0.1978E+01    -0.2096E+02    -0.3991E+02    -0.5527E+02    -0.6737E+02    -0.7653E+02    -0.8316E+02    -0.8775E+02    -0.9079E+02    -0.9268E+02    -0.9380E+02    -0.9439E+02    -0.9463E+02    -0.9464E+02    -0.9451E+02    -0.9428E+02    -0.9400E+02    -0.9368E+02    -0.9335E+02    -0.9302E+02    -0.9268E+02    -0.9235E+02    -0.9201E+02    -0.9169E+02    -0.9137E+02    -0.9106E+02    -0.9075E+02    -0.9045E+02    -0.9016E+02    -0.8988E+02    -0.8961E+02    -0.8937E+02    -0.8915E+02    -0.8897E+02    -0.8883E+02    -0.8875E+02    -0.8875E+02
    -0.8871E+02    -0.8871E+02    -0.8879E+02    -0.8893E+02    -0.8910E+02    -0.8932E+02    -0.8955E+02    -0.8981E+02    -0.9008E+02    -0.9035E+02    -0.9064E+02    -0.9093E+02    -0.9122E+02    -0.9152E+02    -0.9182E+02    -0.9211E+02    -0.9240E+02    -0.9269E+02    -0.9295E+02    -0.9319E+02    -0.9339E+02    -0.9352E+02    -0.9354E+02    -0.9340E+02    -0.9302E+02    -0.9227E+02    -0.9099E+02    -0.8893E+02    -0.8582E+02    -0.8128E+02    -0.7493E+02    -0.6639E+02    -0.5538E+02    -0.4168E+02    -0.2512E+02    -0.5485E+01     0.1755E+02     0.4430E+02     0.7503E+02     0.1099E+03     0.1490E+03     0.1921E+03     0.2387E+03     0.2878E+03     0.3377E+03     0.3863E+03     0.4303E+03     0.4661E+03     0.4897E+03     0.4981E+03     0.4897E+03     0.4661E+03     0.4303E+03     0.3863E+03     0.3377E+03     0.2877E+03     0.2386E+03     0.1920E+03     0.1489E+03     0.1098E+03     0.7493E+02     0.4420E+02     0.1745E+02    -0.5595E+01    -0.2524E+02    -0.4180E+02    -0.5549E+02    -0.6650E+02    -0.7503E+02    -0.8137E+02    -0.8590E+02    -0.8901E+02    -0.9106E+02    -0.9234E+02    -0.9308E+02    -0.9347E+02    -0.9361E+02    -0.9359E+02    -0.9347E+02    -0.9327E+02    -0.9304E+02    -0.9277E+02    -0.9250E+02    -0.9221E+02    -0.9192E+02    -0.9163E+02    -0.9134E+02    -0.9106E+02    -0.9077E+02    -0.9049E+02    -0.9022E+02    -0.8995E+02    -0.8969E+02    -0.8945E+02    -0.8922E+02    -0.8902E+02    -0.8885E+02    -0.8872E+02    -0.8865E+02    -0.8865E+02
    -0.8858E+02    -0.8858E+02    -0.8865E+02    -0.8877E+02    -0.8893E+02    -0.8912E+02    -0.8934E+02    -0.8956E+02    -0.8980E+02    -0.9005E+02    -0.9030E+02    -0.9055E+02    -0.9081E+02    -0.9106E+02    -0.9131E+02    -0.9155E+02    -0.9178E+02    -0.9200E+02    -0.9219E+02    -0.9235E+02    -0.9245E+02    -0.9246E+02    -0.9236E+02    -0.9208E+02    -0.9154E+02    -0.9063E+02    -0.8919E+02    -0.8703E+02    -0.8389E+02    -0.7950E+02    -0.7356E+02    -0.6578E+02    -0.5598E+02    -0.4405E+02    -0.2992E+02    -0.1350E+02     0.5310E+01     0.2663E+02     0.5052E+02     0.7693E+02     0.1057E+03     0.1364E+03     0.1685E+03     0.2012E+03     0.2332E+03     0.2631E+03     0.2892E+03     0.3096E+03     0.3227E+03     0.3272E+03     0.3227E+03     0.3096E+03     0.2891E+03     0.2630E+03     0.2331E+03     0.2011E+03     0.1685E+03     0.1363E+03     0.1056E+03     0.7684E+02     0.5043E+02     0.2653E+02     0.5205E+01    -0.1361E+02    -0.3003E+02    -0.4416E+02    -0.5609E+02    -0.6589E+02    -0.7366E+02    -0.7960E+02    -0.8398E+02    -0.8711E+02    -0.8927E+02    -0.9070E+02    -0.9161E+02    -0.9215E+02    -0.9243E+02    -0.9253E+02    -0.9252E+02    -0.9242E+02    -0.9227E+02    -0.9209E+02    -0.9188E+02    -0.9165E+02    -0.9141E+02    -0.9117E+02    -0.9092E+02    -0.9067E+02    -0.9043E+02    -0.9018E+02    -0.8994E+02    -0.8970E+02    -0.8947E+02    -0.8925E+02    -0.8905E+02    -0.8887E+02    -0.8871E+02    -0.8860E+02    -0.8853E+02    -0.8853E+02
    -0.8843E+02    -0.8843E+02    -0.8849E+02    -0.8860E+02    -0.8874E+02    -0.8890E+02    -0.8909E+02    -0.8928E+02    -0.8949E+02    -0.8970E+02    -0.8991E+02    -0.9012E+02    -0.9033E+02    -0.9054E+02    -0.9073E+02    -0.9092E+02    -0.9109E+02    -0.9123E+02    -0.9134E+02    -0.9141E+02    -0.9140E+02    -0.9130E+02    -0.9107E+02    -0.9065E+02    -0.8997E+02    -0.8892E+02    -0.8736E+02    -0.8515E+02    -0.8207E+02    -0.7792E+02    -0.7246E+02    -0.6551E+02    -0.5694E+02    -0.4672E+02    -0.3485E+02    -0.2133E+02    -0.6180E+01     0.1060E+02     0.2895E+02     0.4875E+02     0.6977E+02     0.9165E+02     0.1139E+03     0.1359E+03     0.1569E+03     0.1760E+03     0.1922E+03     0.2046E+03     0.2124E+03     0.2151E+03     0.2124E+03     0.2046E+03     0.1921E+03     0.1759E+03     0.1569E+03     0.1359E+03     0.1138E+03     0.9157E+02     0.6969E+02     0.4867E+02     0.2886E+02     0.1050E+02    -0.6284E+01    -0.2144E+02    -0.3496E+02    -0.4684E+02    -0.5705E+02    -0.6562E+02    -0.7257E+02    -0.7802E+02    -0.8217E+02    -0.8523E+02    -0.8744E+02    -0.8899E+02    -0.9004E+02    -0.9073E+02    -0.9115E+02    -0.9138E+02    -0.9148E+02    -0.9148E+02    -0.9142E+02    -0.9132E+02    -0.9118E+02    -0.9101E+02    -0.9083E+02    -0.9064E+02    -0.9044E+02    -0.9024E+02    -0.9003E+02    -0.8982E+02    -0.8962E+02    -0.8941E+02    -0.8921E+02    -0.8902E+02    -0.8885E+02    -0.8869E+02    -0.8855E+02    -0.8845E+02    -0.8839E+02    -0.8839E+02
    -0.8827E+02    -0.8827E+02    -0.8832E+02    -0.8841E+02    -0.8853E+02    -0.8867E+02    -0.8882E+02    -0.8898E+02    -0.8915E+02    -0.8932E+02    -0.8949E+02    -0.8965E+02    -0.8982E+02    -0.8997E+02    -0.9011E+02    -0.9023E+02    -0.9033E+02    -0.9040E+02    -0.9043E+02    -0.9040E+02    -0.9030E+02    -0.9009E+02    -0.8974E+02    -0.8920E+02    -0.8840E+02    -0.8725E+02    -0.8564E+02    -0.8344E+02    -0.8050E+02    -0.7665E+02    -0.7173E+02    -0.6560E+02    -0.5822E+02    -0.4956E+02    -0.3968E+02    -0.2863E+02    -0.1649E+02    -0.3335E+01     0.1075E+02     0.2561E+02     0.4104E+02     0.5676E+02     0.7239E+02     0.8752E+02     0.1016E+03     0.1142E+03     0.1247E+03     0.1327E+03     0.1376E+03     0.1393E+03     0.1376E+03     0.1326E+03     0.1247E+03     0.1142E+03     0.1016E+03     0.8747E+02     0.7233E+02     0.5669E+02     0.4097E+02     0.2553E+02     0.1066E+02    -0.3431E+01    -0.1659E+02    -0.2874E+02    -0.3979E+02    -0.4968E+02    -0.5833E+02    -0.6571E+02    -0.7183E+02    -0.7675E+02    -0.8059E+02    -0.8353E+02    -0.8572E+02    -0.8733E+02    -0.8847E+02    -0.8928E+02    -0.8982E+02    -0.9017E+02    -0.9038E+02    -0.9048E+02    -0.9051E+02    -0.9049E+02    -0.9042E+02    -0.9032E+02    -0.9021E+02    -0.9007E+02    -0.8992E+02    -0.8976E+02    -0.8960E+02    -0.8943E+02    -0.8926E+02    -0.8910E+02    -0.8893E+02    -0.8877E+02    -0.8863E+02    -0.8849E+02    -0.8838E+02    -0.8829E+02    -0.8824E+02    -0.8824E+02
    -0.8810E+02    -0.8810E+02    -0.8814E+02    -0.8821E+02    -0.8831E+02    -0.8842E+02    -0.8854E+02    -0.8866E+02    -0.8879E+02    -0.8892E+02    -0.8905E+02    -0.8917E+02    -0.8928E+02    -0.8938E+02    -0.8946E+02    -0.8952E+02    -0.8955E+02    -0.8955E+02    -0.8950E+02    -0.8938E+02    -0.8919E+02    -0.8889E+02    -0.8844E+02    -0.8780E+02    -0.8692E+02    -0.8572E+02    -0.8412E+02    -0.8200E+02    -0.7925E+02    -0.7575E+02    -0.7138E+02    -0.6607E+02    -0.5976E+02    -0.5249E+02    -0.4432E+02    -0.3531E+02    -0.2556E+02    -0.1520E+02    -0.4330E+01     0.6923E+01     0.1838E+02     0.2984E+02     0.4103E+02     0.5167E+02     0.6145E+02     0.7003E+02     0.7710E+02     0.8238E+02     0.8564E+02     0.8674E+02     0.8563E+02     0.8236E+02     0.7707E+02     0.6999E+02     0.6141E+02     0.5162E+02     0.4097E+02     0.2977E+02     0.1831E+02     0.6843E+01    -0.4416E+01    -0.1530E+02    -0.2566E+02    -0.3541E+02    -0.4442E+02    -0.5260E+02    -0.5987E+02    -0.6617E+02    -0.7149E+02    -0.7585E+02    -0.7934E+02    -0.8209E+02    -0.8420E+02    -0.8580E+02    -0.8700E+02    -0.8788E+02    -0.8851E+02    -0.8896E+02    -0.8927E+02    -0.8946E+02    -0.8958E+02    -0.8963E+02    -0.8964E+02    -0.8961E+02    -0.8955E+02    -0.8947E+02    -0.8938E+02    -0.8927E+02    -0.8915E+02    -0.8903E+02    -0.8890E+02    -0.8877E+02    -0.8864E+02    -0.8851E+02    -0.8839E+02    -0.8829E+02    -0.8819E+02    -0.8812E+02    -0.8808E+02    -0.8808E+02
    -0.8793E+02    -0.8793E+02    -0.8796E+02    -0.8801E+02    -0.8808E+02    -0.8816E+02    -0.8825E+02    -0.8834E+02    -0.8843E+02    -0.8852E+02    -0.8860E+02    -0.8867E+02    -0.8874E+02    -0.8878E+02    -0.8881E+02    -0.8881E+02    -0.8878E+02    -0.8871E+02    -0.8858E+02    -0.8840E+02    -0.8813E+02    -0.8775E+02    -0.8723E+02    -0.8654E+02    -0.8562E+02    -0.8442E+02    -0.8287E+02    -0.8088E+02    -0.7837E+02    -0.7525E+02    -0.7143E+02    -0.6687E+02    -0.6154E+02    -0.5547E+02    -0.4873E+02    -0.4139E+02    -0.3355E+02    -0.2531E+02    -0.1682E+02    -0.8179E+01     0.4730E+00     0.8982E+01     0.1717E+02     0.2484E+02     0.3180E+02     0.3784E+02     0.4277E+02     0.4641E+02     0.4866E+02     0.4941E+02     0.4865E+02     0.4640E+02     0.4274E+02     0.3781E+02     0.3176E+02     0.2480E+02     0.1712E+02     0.8920E+01     0.4035E+00    -0.8256E+01    -0.1690E+02    -0.2540E+02    -0.3364E+02    -0.4149E+02    -0.4883E+02    -0.5558E+02    -0.6164E+02    -0.6697E+02    -0.7153E+02    -0.7534E+02    -0.7846E+02    -0.8096E+02    -0.8295E+02    -0.8450E+02    -0.8569E+02    -0.8661E+02    -0.8730E+02    -0.8782E+02    -0.8820E+02    -0.8847E+02    -0.8866E+02    -0.8878E+02    -0.8886E+02    -0.8889E+02    -0.8889E+02    -0.8887E+02    -0.8882E+02    -0.8877E+02    -0.8869E+02    -0.8861E+02    -0.8853E+02    -0.8843E+02    -0.8834E+02    -0.8825E+02    -0.8816E+02    -0.8808E+02    -0.8801E+02    -0.8795E+02    -0.8792E+02    -0.8792E+02
    -0.8776E+02    -0.8776E+02    -0.8778E+02    -0.8782E+02    -0.8786E+02    -0.8792E+02    -0.8797E+02    -0.8803E+02    -0.8808E+02    -0.8813E+02    -0.8817E+02    -0.8820E+02    -0.8821E+02    -0.8821E+02    -0.8818E+02    -0.8813E+02    -0.8804E+02    -0.8791E+02    -0.8773E+02    -0.8748E+02    -0.8715E+02    -0.8672E+02    -0.8617E+02    -0.8545E+02    -0.8453E+02    -0.8337E+02    -0.8191E+02    -0.8009E+02    -0.7785E+02    -0.7511E+02    -0.7183E+02    -0.6796E+02    -0.6350E+02    -0.5848E+02    -0.5294E+02    -0.4696E+02    -0.4063E+02    -0.3405E+02    -0.2733E+02    -0.2057E+02    -0.1391E+02    -0.7450E+01    -0.1313E+01     0.4369E+01     0.9464E+01     0.1384E+02     0.1739E+02     0.2000E+02     0.2160E+02     0.2213E+02     0.2159E+02     0.1999E+02     0.1737E+02     0.1381E+02     0.9426E+01     0.4324E+01    -0.1365E+01    -0.7508E+01    -0.1398E+02    -0.2065E+02    -0.2740E+02    -0.3413E+02    -0.4072E+02    -0.4705E+02    -0.5303E+02    -0.5857E+02    -0.6360E+02    -0.6806E+02    -0.7192E+02    -0.7520E+02    -0.7793E+02    -0.8017E+02    -0.8199E+02    -0.8345E+02    -0.8460E+02    -0.8552E+02    -0.8624E+02    -0.8679E+02    -0.8722E+02    -0.8755E+02    -0.8780E+02    -0.8798E+02    -0.8811E+02    -0.8820E+02    -0.8826E+02    -0.8829E+02    -0.8829E+02    -0.8828E+02    -0.8825E+02    -0.8821E+02    -0.8816E+02    -0.8811E+02    -0.8805E+02    -0.8799E+02    -0.8793E+02    -0.8787E+02    -0.8782E+02    -0.8779E+02    -0.8776E+02    -0.8776E+02
    -0.8760E+02    -0.8760E+02    -0.8761E+02    -0.8763E+02    -0.8765E+02    -0.8768E+02    -0.8771E+02    -0.8773E+02    -0.8775E+02    -0.8776E+02    -0.8776E+02    -0.8775E+02    -0.8772E+02    -0.8767E+02    -0.8760E+02    -0.8750E+02    -0.8737E+02    -0.8719E+02    -0.8697E+02    -0.8668E+02    -0.8631E+02    -0.8585E+02    -0.8528E+02    -0.8456E+02    -0.8368E+02    -0.8259E+02    -0.8126E+02    -0.7963E+02    -0.7766E+02    -0.7530E+02    -0.7252E+02    -0.6929E+02    -0.6560E+02    -0.6148E+02    -0.5696E+02    -0.5211E+02    -0.4700E+02    -0.4172E+02    -0.3636E+02    -0.3101E+02    -0.2578E+02    -0.2075E+02    -0.1604E+02    -0.1171E+02    -0.7870E+01    -0.4594E+01    -0.1960E+01    -0.2956E-01     0.1147E+01     0.1541E+01     0.1140E+01    -0.4354E-01    -0.1981E+01    -0.4622E+01    -0.7905E+01    -0.1175E+02    -0.1608E+02    -0.2081E+02    -0.2584E+02    -0.3108E+02    -0.3643E+02    -0.4180E+02    -0.4708E+02    -0.5219E+02    -0.5704E+02    -0.6156E+02    -0.6569E+02    -0.6937E+02    -0.7260E+02    -0.7538E+02    -0.7773E+02    -0.7970E+02    -0.8133E+02    -0.8266E+02    -0.8375E+02    -0.8463E+02    -0.8534E+02    -0.8591E+02    -0.8637E+02    -0.8674E+02    -0.8703E+02    -0.8726E+02    -0.8743E+02    -0.8757E+02    -0.8767E+02    -0.8774E+02    -0.8779E+02    -0.8782E+02    -0.8783E+02    -0.8783E+02    -0.8782E+02    -0.8780E+02    -0.8777E+02    -0.8774E+02    -0.8771E+02    -0.8768E+02    -0.8765E+02    -0.8763E+02    -0.8761E+02    -0.8761E+02
    -0.8745E+02    -0.8745E+02    -0.8745E+02    -0.8746E+02    -0.8746E+02    -0.8747E+02    -0.8747E+02    -0.8746E+02    -0.8745E+02    -0.8743E+02    -0.8739E+02    -0.8734E+02    -0.8728E+02    -0.8719E+02    -0.8709E+02    -0.8695E+02    -0.8678E+02    -0.8657E+02    -0.8631E+02    -0.8599E+02    -0.8561E+02    -0.8514E+02    -0.8457E+02    -0.8389E+02    -0.8306E+02    -0.8206E+02    -0.8086E+02    -0.7944E+02    -0.7774E+02    -0.7575E+02    -0.7343E+02    -0.7077E+02    -0.6776E+02    -0.6441E+02    -0.6076E+02    -0.5686E+02    -0.5276E+02    -0.4853E+02    -0.4426E+02    -0.4001E+02    -0.3586E+02    -0.3190E+02    -0.2819E+02    -0.2481E+02    -0.2182E+02    -0.1930E+02    -0.1728E+02    -0.1580E+02    -0.1491E+02    -0.1461E+02    -0.1492E+02    -0.1582E+02    -0.1730E+02    -0.1932E+02    -0.2186E+02    -0.2484E+02    -0.2823E+02    -0.3195E+02    -0.3592E+02    -0.4007E+02    -0.4432E+02    -0.4860E+02    -0.5283E+02    -0.5693E+02    -0.6084E+02    -0.6448E+02    -0.6783E+02    -0.7084E+02    -0.7350E+02    -0.7582E+02    -0.7781E+02    -0.7950E+02    -0.8093E+02    -0.8212E+02    -0.8311E+02    -0.8394E+02    -0.8463E+02    -0.8519E+02    -0.8566E+02    -0.8605E+02    -0.8636E+02    -0.8662E+02    -0.8683E+02    -0.8700E+02    -0.8714E+02    -0.8725E+02    -0.8733E+02    -0.8740E+02    -0.8745E+02    -0.8748E+02    -0.8750E+02    -0.8751E+02    -0.8751E+02    -0.8751E+02    -0.8750E+02    -0.8750E+02    -0.8749E+02    -0.8748E+02    -0.8747E+02    -0.8747E+02
    -0.8731E+02    -0.8731E+02    -0.8731E+02    -0.8730E+02    -0.8729E+02    -0.8727E+02    -0.8725E+02    -0.8722E+02    -0.8718E+02    -0.8713E+02    -0.8706E+02    -0.8699E+02    -0.8689E+02    -0.8678E+02    -0.8664E+02    -0.8647E+02    -0.8628E+02    -0.8604E+02    -0.8576E+02    -0.8543E+02    -0.8504E+02    -0.8458E+02    -0.8404E+02    -0.8340E+02    -0.8264E+02    -0.8174E+02    -0.8069E+02    -0.7946E+02    -0.7803E+02    -0.7637E+02    -0.7446E+02    -0.7230E+02    -0.6988E+02    -0.6720E+02    -0.6430E+02    -0.6119E+02    -0.5794E+02    -0.5459E+02    -0.5120E+02    -0.4784E+02    -0.4456E+02    -0.4143E+02    -0.3851E+02    -0.3585E+02    -0.3350E+02    -0.3151E+02    -0.2993E+02    -0.2877E+02    -0.2807E+02    -0.2784E+02    -0.2808E+02    -0.2878E+02    -0.2995E+02    -0.3154E+02    -0.3353E+02    -0.3588E+02    -0.3855E+02    -0.4147E+02    -0.4461E+02    -0.4789E+02    -0.5126E+02    -0.5465E+02    -0.5800E+02    -0.6125E+02    -0.6436E+02    -0.6726E+02    -0.6994E+02    -0.7236E+02    -0.7452E+02    -0.7642E+02    -0.7808E+02    -0.7951E+02    -0.8074E+02    -0.8179E+02    -0.8268E+02    -0.8344E+02    -0.8409E+02    -0.8463E+02    -0.8509E+02    -0.8548E+02    -0.8581E+02    -0.8608E+02    -0.8632E+02    -0.8652E+02    -0.8668E+02    -0.8682E+02    -0.8693E+02    -0.8703E+02    -0.8710E+02    -0.8717E+02    -0.8722E+02    -0.8725E+02    -0.8728E+02    -0.8731E+02    -0.8732E+02    -0.8733E+02    -0.8734E+02    -0.8734E+02    -0.8734E+02    -0.8734E+02
    -0.8719E+02    -0.8719E+02    -0.8718E+02    -0.8716E+02    -0.8714E+02    -0.8710E+02    -0.8706E+02    -0.8701E+02    -0.8694E+02    -0.8687E+02    -0.8678E+02    -0.8668E+02    -0.8656E+02    -0.8642E+02    -0.8626E+02    -0.8608E+02    -0.8587E+02    -0.8562E+02    -0.8533E+02    -0.8500E+02    -0.8462E+02    -0.8417E+02    -0.8366E+02    -0.8307E+02    -0.8239E+02    -0.8160E+02    -0.8069E+02    -0.7964E+02    -0.7844E+02    -0.7708E+02    -0.7553E+02    -0.7380E+02    -0.7188E+02    -0.6977E+02    -0.6749E+02    -0.6507E+02    -0.6252E+02    -0.5991E+02    -0.5726E+02    -0.5462E+02    -0.5206E+02    -0.4961E+02    -0.4732E+02    -0.4523E+02    -0.4340E+02    -0.4185E+02    -0.4061E+02    -0.3970E+02    -0.3916E+02    -0.3897E+02    -0.3916E+02    -0.3971E+02    -0.4062E+02    -0.4187E+02    -0.4342E+02    -0.4526E+02    -0.4735E+02    -0.4964E+02    -0.5210E+02    -0.5467E+02    -0.5730E+02    -0.5995E+02    -0.6257E+02    -0.6512E+02    -0.6754E+02    -0.6982E+02    -0.7193E+02    -0.7385E+02    -0.7558E+02    -0.7712E+02    -0.7848E+02    -0.7968E+02    -0.8073E+02    -0.8164E+02    -0.8242E+02    -0.8311E+02    -0.8370E+02    -0.8421E+02    -0.8465E+02    -0.8503E+02    -0.8536E+02    -0.8565E+02    -0.8590E+02    -0.8611E+02    -0.8629E+02    -0.8645E+02    -0.8659E+02    -0.8671E+02    -0.8681E+02    -0.8689E+02    -0.8697E+02    -0.8703E+02    -0.8708E+02    -0.8712E+02    -0.8716E+02    -0.8719E+02    -0.8721E+02    -0.8722E+02    -0.8723E+02    -0.8723E+02
    -0.8709E+02    -0.8709E+02    -0.8707E+02    -0.8705E+02    -0.8701E+02    -0.8696E+02    -0.8690E+02    -0.8683E+02    -0.8675E+02    -0.8666E+02    -0.8655E+02    -0.8643E+02    -0.8629E+02    -0.8614E+02    -0.8596E+02    -0.8577E+02    -0.8554E+02    -0.8529E+02    -0.8500E+02    -0.8468E+02    -0.8431E+02    -0.8389E+02    -0.8342E+02    -0.8288E+02    -0.8227E+02    -0.8158E+02    -0.8080E+02    -0.7992E+02    -0.7893E+02    -0.7781E+02    -0.7657E+02    -0.7520E+02    -0.7369E+02    -0.7205E+02    -0.7029E+02    -0.6842E+02    -0.6647E+02    -0.6446E+02    -0.6243E+02    -0.6041E+02    -0.5843E+02    -0.5654E+02    -0.5477E+02    -0.5316E+02    -0.5174E+02    -0.5054E+02    -0.4958E+02    -0.4888E+02    -0.4846E+02    -0.4832E+02    -0.4846E+02    -0.4889E+02    -0.4959E+02    -0.5056E+02    -0.5176E+02    -0.5319E+02    -0.5480E+02    -0.5657E+02    -0.5846E+02    -0.6044E+02    -0.6247E+02    -0.6450E+02    -0.6651E+02    -0.6846E+02    -0.7033E+02    -0.7209E+02    -0.7373E+02    -0.7523E+02    -0.7661E+02    -0.7785E+02    -0.7896E+02    -0.7995E+02    -0.8083E+02    -0.8161E+02    -0.8230E+02    -0.8291E+02    -0.8344E+02    -0.8392E+02    -0.8433E+02    -0.8470E+02    -0.8502E+02    -0.8531E+02    -0.8556E+02    -0.8578E+02    -0.8598E+02    -0.8615E+02    -0.8631E+02    -0.8644E+02    -0.8656E+02    -0.8667E+02    -0.8676E+02    -0.8684E+02    -0.8691E+02    -0.8697E+02    -0.8702E+02    -0.8706E+02    -0.8709E+02    -0.8712E+02    -0.8713E+02    -0.8713E+02
    -0.8700E+02    -0.8700E+02    -0.8698E+02    -0.8695E+02    -0.8690E+02    -0.8684E+02    -0.8677E+02    -0.8668E+02    -0.8659E+02    -0.8648E+02    -0.8636E+02    -0.8623E+02    -0.8608E+02    -0.8591E+02    -0.8573E+02    -0.8553E+02    -0.8530E+02    -0.8505E+02    -0.8477E+02    -0.8445E+02    -0.8410E+02    -0.8371E+02    -0.8328E+02    -0.8280E+02    -0.8226E+02    -0.8166E+02    -0.8100E+02    -0.8026E+02    -0.7944E+02    -0.7853E+02    -0.7754E+02    -0.7646E+02    -0.7528E+02    -0.7401E+02    -0.7267E+02    -0.7125E+02    -0.6977E+02    -0.6826E+02    -0.6673E+02    -0.6520E+02    -0.6371E+02    -0.6229E+02    -0.6095E+02    -0.5973E+02    -0.5866E+02    -0.5774E+02    -0.5701E+02    -0.5648E+02    -0.5616E+02    -0.5605E+02    -0.5616E+02    -0.5649E+02    -0.5702E+02    -0.5776E+02    -0.5867E+02    -0.5975E+02    -0.6097E+02    -0.6231E+02    -0.6374E+02    -0.6523E+02    -0.6675E+02    -0.6829E+02    -0.6980E+02    -0.7128E+02    -0.7270E+02    -0.7404E+02    -0.7531E+02    -0.7648E+02    -0.7756E+02    -0.7856E+02    -0.7946E+02    -0.8028E+02    -0.8102E+02    -0.8168E+02    -0.8228E+02    -0.8282E+02    -0.8330E+02    -0.8373E+02    -0.8412E+02    -0.8447E+02    -0.8478E+02    -0.8506E+02    -0.8531E+02    -0.8553E+02    -0.8574E+02    -0.8592E+02    -0.8608E+02    -0.8623E+02    -0.8636E+02    -0.8648E+02    -0.8659E+02    -0.8668E+02    -0.8677E+02    -0.8684E+02    -0.8690E+02    -0.8696E+02    -0.8700E+02    -0.8703E+02    -0.8705E+02    -0.8705E+02
    -0.8694E+02    -0.8694E+02    -0.8691E+02    -0.8687E+02    -0.8682E+02    -0.8675E+02    -0.8666E+02    -0.8657E+02    -0.8646E+02    -0.8635E+02    -0.8622E+02    -0.8607E+02    -0.8592E+02    -0.8575E+02    -0.8556E+02    -0.8535E+02    -0.8513E+02    -0.8488E+02    -0.8461E+02    -0.8431E+02    -0.8398E+02    -0.8363E+02    -0.8323E+02    -0.8280E+02    -0.8233E+02    -0.8181E+02    -0.8124E+02    -0.8062E+02    -0.7994E+02    -0.7921E+02    -0.7841E+02    -0.7756E+02    -0.7664E+02    -0.7566E+02    -0.7464E+02    -0.7356E+02    -0.7246E+02    -0.7133E+02    -0.7019E+02    -0.6906E+02    -0.6795E+02    -0.6690E+02    -0.6591E+02    -0.6501E+02    -0.6421E+02    -0.6354E+02    -0.6300E+02    -0.6260E+02    -0.6236E+02    -0.6228E+02    -0.6236E+02    -0.6261E+02    -0.6300E+02    -0.6355E+02    -0.6422E+02    -0.6502E+02    -0.6593E+02    -0.6691E+02    -0.6797E+02    -0.6907E+02    -0.7020E+02    -0.7134E+02    -0.7247E+02    -0.7358E+02    -0.7466E+02    -0.7568E+02    -0.7666E+02    -0.7757E+02    -0.7843E+02    -0.7922E+02    -0.7996E+02    -0.8063E+02    -0.8125E+02    -0.8182E+02    -0.8234E+02    -0.8281E+02    -0.8324E+02    -0.8363E+02    -0.8399E+02    -0.8431E+02    -0.8461E+02    -0.8488E+02    -0.8513E+02    -0.8535E+02    -0.8555E+02    -0.8574E+02    -0.8591E+02    -0.8606E+02    -0.8621E+02    -0.8633E+02    -0.8645E+02    -0.8656E+02    -0.8665E+02    -0.8674E+02    -0.8681E+02    -0.8687E+02    -0.8692E+02    -0.8696E+02    -0.8698E+02    -0.8698E+02
    -0.8688E+02    -0.8688E+02    -0.8686E+02    -0.8681E+02    -0.8675E+02    -0.8667E+02    -0.8658E+02    -0.8648E+02    -0.8637E+02    -0.8625E+02    -0.8611E+02    -0.8596E+02    -0.8580E+02    -0.8563E+02    -0.8544E+02    -0.8524E+02    -0.8502E+02    -0.8478E+02    -0.8452E+02    -0.8424E+02    -0.8394E+02    -0.8361E+02    -0.8325E+02    -0.8287E+02    -0.8245E+02    -0.8200E+02    -0.8152E+02    -0.8099E+02    -0.8043E+02    -0.7983E+02    -0.7919E+02    -0.7851E+02    -0.7779E+02    -0.7703E+02    -0.7625E+02    -0.7543E+02    -0.7460E+02    -0.7376E+02    -0.7291E+02    -0.7208E+02    -0.7127E+02    -0.7050E+02    -0.6978E+02    -0.6912E+02    -0.6854E+02    -0.6805E+02    -0.6765E+02    -0.6737E+02    -0.6719E+02    -0.6713E+02    -0.6719E+02    -0.6737E+02    -0.6766E+02    -0.6805E+02    -0.6855E+02    -0.6913E+02    -0.6979E+02    -0.7051E+02    -0.7128E+02    -0.7209E+02    -0.7292E+02    -0.7377E+02    -0.7461E+02    -0.7544E+02    -0.7626E+02    -0.7704E+02    -0.7780E+02    -0.7852E+02    -0.7920E+02    -0.7984E+02    -0.8044E+02    -0.8100E+02    -0.8152E+02    -0.8200E+02    -0.8245E+02    -0.8287E+02    -0.8325E+02    -0.8361E+02    -0.8393E+02    -0.8423E+02    -0.8451E+02    -0.8477E+02    -0.8501E+02    -0.8522E+02    -0.8543E+02    -0.8561E+02    -0.8578E+02    -0.8594E+02    -0.8609E+02    -0.8622E+02    -0.8635E+02    -0.8646E+02    -0.8656E+02    -0.8665E+02    -0.8674E+02    -0.8681E+02    -0.8686E+02    -0.8690E+02    -0.8693E+02    -0.8693E+02
    -0.8684E+02    -0.8684E+02    -0.8682E+02    -0.8677E+02    -0.8670E+02    -0.8662E+02    -0.8653E+02    -0.8642E+02    -0.8630E+02    -0.8618E+02    -0.8604E+02    -0.8589E+02    -0.8573E+02    -0.8555E+02    -0.8537E+02    -0.8517E+02    -0.8496E+02    -0.8473E+02    -0.8448E+02    -0.8422E+02    -0.8394E+02    -0.8364E+02    -0.8332E+02    -0.8298E+02    -0.8261E+02    -0.8222E+02    -0.8181E+02    -0.8136E+02    -0.8090E+02    -0.8040E+02    -0.7988E+02    -0.7933E+02    -0.7876E+02    -0.7817E+02    -0.7756E+02    -0.7693E+02    -0.7630E+02    -0.7567E+02    -0.7504E+02    -0.7442E+02    -0.7382E+02    -0.7326E+02    -0.7273E+02    -0.7225E+02    -0.7183E+02    -0.7148E+02    -0.7119E+02    -0.7098E+02    -0.7086E+02    -0.7082E+02    -0.7086E+02    -0.7099E+02    -0.7119E+02    -0.7148E+02    -0.7184E+02    -0.7226E+02    -0.7274E+02    -0.7326E+02    -0.7383E+02    -0.7442E+02    -0.7504E+02    -0.7567E+02    -0.7631E+02    -0.7694E+02    -0.7756E+02    -0.7817E+02    -0.7876E+02    -0.7933E+02    -0.7988E+02    -0.8040E+02    -0.8089E+02    -0.8136E+02    -0.8180E+02    -0.8222E+02    -0.8261E+02    -0.8297E+02    -0.8331E+02    -0.8363E+02    -0.8393E+02    -0.8421E+02    -0.8447E+02    -0.8471E+02    -0.8494E+02    -0.8515E+02    -0.8535E+02    -0.8553E+02    -0.8570E+02    -0.8586E+02    -0.8601E+02    -0.8614E+02    -0.8627E+02    -0.8639E+02    -0.8650E+02    -0.8660E+02    -0.8668E+02    -0.8676E+02    -0.8682E+02    -0.8686E+02    -0.8689E+02    -0.8689E+02
    -0.8682E+02    -0.8682E+02    -0.8679E+02    -0.8674E+02    -0.8667E+02    -0.8659E+02    -0.8649E+02    -0.8638E+02    -0.8626E+02    -0.8613E+02    -0.8599E+02    -0.8584E+02    -0.8568E+02    -0.8552E+02    -0.8533E+02    -0.8514E+02    -0.8494E+02    -0.8472E+02    -0.8449E+02    -0.8425E+02    -0.8399E+02    -0.8372E+02    -0.8343E+02    -0.8313E+02    -0.8280E+02    -0.8246E+02    -0.8210E+02    -0.8173E+02    -0.8133E+02    -0.8092E+02    -0.8049E+02    -0.8005E+02    -0.7959E+02    -0.7912E+02    -0.7864E+02    -0.7815E+02    -0.7766E+02    -0.7718E+02    -0.7670E+02    -0.7624E+02    -0.7579E+02    -0.7537E+02    -0.7498E+02    -0.7463E+02    -0.7432E+02    -0.7406E+02    -0.7386E+02    -0.7370E+02    -0.7361E+02    -0.7358E+02    -0.7361E+02    -0.7370E+02    -0.7386E+02    -0.7406E+02    -0.7432E+02    -0.7463E+02    -0.7498E+02    -0.7537E+02    -0.7579E+02    -0.7624E+02    -0.7670E+02    -0.7718E+02    -0.7766E+02    -0.7815E+02    -0.7863E+02    -0.7911E+02    -0.7958E+02    -0.8004E+02    -0.8049E+02    -0.8091E+02    -0.8133E+02    -0.8172E+02    -0.8209E+02    -0.8245E+02    -0.8279E+02    -0.8311E+02    -0.8342E+02    -0.8370E+02    -0.8398E+02    -0.8423E+02    -0.8447E+02    -0.8470E+02    -0.8491E+02    -0.8512E+02    -0.8531E+02    -0.8548E+02    -0.8565E+02    -0.8581E+02    -0.8596E+02    -0.8609E+02    -0.8622E+02    -0.8634E+02    -0.8645E+02    -0.8655E+02    -0.8664E+02    -0.8672E+02    -0.8679E+02    -0.8683E+02    -0.8686E+02    -0.8686E+02
    -0.8680E+02    -0.8680E+02    -0.8677E+02    -0.8672E+02    -0.8665E+02    -0.8657E+02    -0.8647E+02    -0.8636E+02    -0.8624E+02    -0.8611E+02    -0.8597E+02    -0.8583E+02    -0.8567E+02    -0.8551E+02    -0.8533E+02    -0.8515E+02    -0.8496E+02    -0.8475E+02    -0.8454E+02    -0.8431E+02    -0.8408E+02    -0.8383E+02    -0.8357E+02    -0.8330E+02    -0.8301E+02    -0.8271E+02    -0.8240E+02    -0.8208E+02    -0.8174E+02    -0.8140E+02    -0.8104E+02    -0.8067E+02    -0.8030E+02    -0.7992E+02    -0.7954E+02    -0.7915E+02    -0.7877E+02    -0.7839E+02    -0.7802E+02    -0.7767E+02    -0.7733E+02    -0.7701E+02    -0.7672E+02    -0.7645E+02    -0.7622E+02    -0.7603E+02    -0.7588E+02    -0.7576E+02    -0.7570E+02    -0.7567E+02    -0.7570E+02    -0.7576E+02    -0.7588E+02    -0.7603E+02    -0.7622E+02    -0.7645E+02    -0.7672E+02    -0.7701E+02    -0.7733E+02    -0.7766E+02    -0.7802E+02    -0.7839E+02    -0.7876E+02    -0.7915E+02    -0.7953E+02    -0.7991E+02    -0.8029E+02    -0.8066E+02    -0.8103E+02    -0.8139E+02    -0.8173E+02    -0.8207E+02    -0.8239E+02    -0.8270E+02    -0.8299E+02    -0.8328E+02    -0.8355E+02    -0.8381E+02    -0.8405E+02    -0.8429E+02    -0.8451E+02    -0.8472E+02    -0.8493E+02    -0.8512E+02    -0.8530E+02    -0.8547E+02    -0.8563E+02    -0.8579E+02    -0.8593E+02    -0.8607E+02    -0.8620E+02    -0.8632E+02    -0.8643E+02    -0.8653E+02    -0.8662E+02    -0.8670E+02    -0.8677E+02    -0.8681E+02    -0.8684E+02    -0.8684E+02
    -0.8680E+02    -0.8680E+02    -0.8677E+02    -0.8672E+02    -0.8665E+02    -0.8656E+02    -0.8646E+02    -0.8636E+02    -0.8624E+02    -0.8611E+02    -0.8598E+02    -0.8583E+02    -0.8568E+02    -0.8552E+02    -0.8536E+02    -0.8518E+02    -0.8500E+02    -0.8481E+02    -0.8461E+02    -0.8440E+02    -0.8419E+02    -0.8396E+02    -0.8373E+02    -0.8348E+02    -0.8323E+02    -0.8297E+02    -0.8270E+02    -0.8242E+02    -0.8213E+02    -0.8184E+02    -0.8154E+02    -0.8123E+02    -0.8092E+02    -0.8061E+02    -0.8030E+02    -0.7999E+02    -0.7968E+02    -0.7938E+02    -0.7909E+02    -0.7881E+02    -0.7855E+02    -0.7831E+02    -0.7808E+02    -0.7788E+02    -0.7770E+02    -0.7756E+02    -0.7744E+02    -0.7735E+02    -0.7730E+02    -0.7729E+02    -0.7730E+02    -0.7735E+02    -0.7744E+02    -0.7755E+02    -0.7770E+02    -0.7788E+02    -0.7808E+02    -0.7830E+02    -0.7855E+02    -0.7881E+02    -0.7909E+02    -0.7938E+02    -0.7968E+02    -0.7998E+02    -0.8029E+02    -0.8060E+02    -0.8091E+02    -0.8122E+02    -0.8152E+02    -0.8182E+02    -0.8211E+02    -0.8240E+02    -0.8268E+02    -0.8295E+02    -0.8321E+02    -0.8346E+02    -0.8370E+02    -0.8394E+02    -0.8416E+02    -0.8437E+02    -0.8458E+02    -0.8478E+02    -0.8496E+02    -0.8514E+02    -0.8532E+02    -0.8548E+02    -0.8564E+02    -0.8579E+02    -0.8593E+02    -0.8606E+02    -0.8619E+02    -0.8631E+02    -0.8642E+02    -0.8652E+02    -0.8661E+02    -0.8669E+02    -0.8676E+02    -0.8680E+02    -0.8683E+02    -0.8683E+02
    -0.8680E+02    -0.8680E+02    -0.8677E+02    -0.8672E+02    -0.8665E+02    -0.8657E+02    -0.8647E+02    -0.8636E+02    -0.8625E+02    -0.8612E+02    -0.8599E+02    -0.8586E+02    -0.8571E+02    -0.8556E+02    -0.8540E+02    -0.8524E+02    -0.8507E+02    -0.8489E+02    -0.8470E+02    -0.8451E+02    -0.8431E+02    -0.8411E+02    -0.8390E+02    -0.8368E+02    -0.8345E+02    -0.8322E+02    -0.8299E+02    -0.8274E+02    -0.8250E+02    -0.8224E+02    -0.8199E+02    -0.8173E+02    -0.8147E+02    -0.8121E+02    -0.8096E+02    -0.8070E+02    -0.8046E+02    -0.8021E+02    -0.7998E+02    -0.7976E+02    -0.7955E+02    -0.7936E+02    -0.7918E+02    -0.7902E+02    -0.7888E+02    -0.7877E+02    -0.7868E+02    -0.7861E+02    -0.7857E+02    -0.7856E+02    -0.7857E+02    -0.7861E+02    -0.7868E+02    -0.7877E+02    -0.7888E+02    -0.7902E+02    -0.7917E+02    -0.7935E+02    -0.7954E+02    -0.7975E+02    -0.7997E+02    -0.8020E+02    -0.8045E+02    -0.8069E+02    -0.8095E+02    -0.8120E+02    -0.8146E+02    -0.8172E+02    -0.8197E+02    -0.8223E+02    -0.8248E+02    -0.8272E+02    -0.8296E+02    -0.8320E+02    -0.8343E+02    -0.8365E+02    -0.8387E+02    -0.8408E+02    -0.8428E+02    -0.8448E+02    -0.8467E+02    -0.8485E+02    -0.8503E+02    -0.8519E+02    -0.8536E+02    -0.8551E+02    -0.8566E+02    -0.8581E+02    -0.8594E+02    -0.8607E+02    -0.8620E+02    -0.8631E+02    -0.8642E+02    -0.8652E+02    -0.8661E+02    -0.8669E+02    -0.8675E+02    -0.8680E+02    -0.8683E+02    -0.8683E+02
    -0.8680E+02    -0.8680E+02    -0.8678E+02    -0.8673E+02    -0.8666E+02    -0.8658E+02    -0.8648E+02    -0.8638E+02    -0.8627E+02    -0.8615E+02    -0.8602E+02    -0.8589E+02    -0.8575E+02    -0.8561E+02    -0.8546E+02    -0.8531E+02    -0.8515E+02    -0.8498E+02    -0.8481E+02    -0.8463E+02    -0.8445E+02    -0.8427E+02    -0.8408E+02    -0.8388E+02    -0.8368E+02    -0.8347E+02    -0.8327E+02    -0.8305E+02    -0.8284E+02    -0.8262E+02    -0.8240E+02    -0.8218E+02    -0.8197E+02    -0.8175E+02    -0.8153E+02    -0.8132E+02    -0.8112E+02    -0.8092E+02    -0.8073E+02    -0.8055E+02    -0.8038E+02    -0.8022E+02    -0.8008E+02    -0.7996E+02    -0.7985E+02    -0.7976E+02    -0.7968E+02    -0.7963E+02    -0.7960E+02    -0.7959E+02    -0.7960E+02    -0.7963E+02    -0.7968E+02    -0.7975E+02    -0.7984E+02    -0.7995E+02    -0.8008E+02    -0.8022E+02    -0.8037E+02    -0.8054E+02    -0.8072E+02    -0.8091E+02    -0.8111E+02    -0.8131E+02    -0.8152E+02    -0.8173E+02    -0.8195E+02    -0.8217E+02    -0.8238E+02    -0.8260E+02    -0.8282E+02    -0.8303E+02    -0.8324E+02    -0.8345E+02    -0.8365E+02    -0.8385E+02    -0.8404E+02    -0.8423E+02    -0.8442E+02    -0.8460E+02    -0.8477E+02    -0.8494E+02    -0.8510E+02    -0.8526E+02    -0.8541E+02    -0.8556E+02    -0.8570E+02    -0.8584E+02    -0.8597E+02    -0.8610E+02    -0.8621E+02    -0.8633E+02    -0.8643E+02    -0.8653E+02    -0.8662E+02    -0.8670E+02    -0.8676E+02    -0.8681E+02    -0.8683E+02    -0.8683E+02
    -0.8682E+02    -0.8682E+02    -0.8679E+02    -0.8674E+02    -0.8668E+02    -0.8660E+02    -0.8651E+02    -0.8641E+02    -0.8630E+02    -0.8618E+02    -0.8606E+02    -0.8594E+02    -0.8581E+02    -0.8567E+02    -0.8553E+02    -0.8539E+02    -0.8524E+02    -0.8508E+02    -0.8493E+02    -0.8477E+02    -0.8460E+02    -0.8443E+02    -0.8426E+02    -0.8408E+02    -0.8390E+02    -0.8372E+02    -0.8354E+02    -0.8335E+02    -0.8316E+02    -0.8297E+02    -0.8279E+02    -0.8260E+02    -0.8241E+02    -0.8223E+02    -0.8205E+02    -0.8187E+02    -0.8170E+02    -0.8153E+02    -0.8138E+02    -0.8123E+02    -0.8109E+02    -0.8096E+02    -0.8084E+02    -0.8074E+02    -0.8065E+02    -0.8058E+02    -0.8052E+02    -0.8048E+02    -0.8045E+02    -0.8044E+02    -0.8045E+02    -0.8048E+02    -0.8052E+02    -0.8058E+02    -0.8065E+02    -0.8074E+02    -0.8084E+02    -0.8095E+02    -0.8108E+02    -0.8122E+02    -0.8136E+02    -0.8152E+02    -0.8168E+02    -0.8185E+02    -0.8203E+02    -0.8221E+02    -0.8239E+02    -0.8258E+02    -0.8277E+02    -0.8295E+02    -0.8314E+02    -0.8333E+02    -0.8351E+02    -0.8369E+02    -0.8387E+02    -0.8405E+02    -0.8422E+02    -0.8440E+02    -0.8456E+02    -0.8473E+02    -0.8489E+02    -0.8504E+02    -0.8519E+02    -0.8534E+02    -0.8548E+02    -0.8562E+02    -0.8575E+02    -0.8588E+02    -0.8601E+02    -0.8613E+02    -0.8624E+02    -0.8635E+02    -0.8645E+02    -0.8655E+02    -0.8663E+02    -0.8671E+02    -0.8677E+02    -0.8682E+02    -0.8684E+02    -0.8684E+02
    -0.8683E+02    -0.8683E+02    -0.8681E+02    -0.8676E+02    -0.8670E+02    -0.8662E+02    -0.8653E+02    -0.8644E+02    -0.8634E+02    -0.8623E+02    -0.8611E+02    -0.8599E+02    -0.8587E+02    -0.8574E+02    -0.8561E+02    -0.8548E+02    -0.8534E+02    -0.8519E+02    -0.8505E+02    -0.8490E+02    -0.8475E+02    -0.8460E+02    -0.8444E+02    -0.8428E+02    -0.8412E+02    -0.8396E+02    -0.8380E+02    -0.8363E+02    -0.8347E+02    -0.8330E+02    -0.8314E+02    -0.8298E+02    -0.8282E+02    -0.8266E+02    -0.8250E+02    -0.8235E+02    -0.8221E+02    -0.8207E+02    -0.8194E+02    -0.8181E+02    -0.8170E+02    -0.8159E+02    -0.8150E+02    -0.8141E+02    -0.8134E+02    -0.8128E+02    -0.8123E+02    -0.8120E+02    -0.8117E+02    -0.8117E+02    -0.8117E+02    -0.8119E+02    -0.8123E+02    -0.8127E+02    -0.8133E+02    -0.8141E+02    -0.8149E+02    -0.8158E+02    -0.8169E+02    -0.8180E+02    -0.8193E+02    -0.8206E+02    -0.8219E+02    -0.8234E+02    -0.8249E+02    -0.8264E+02    -0.8280E+02    -0.8296E+02    -0.8312E+02    -0.8328E+02    -0.8344E+02    -0.8361E+02    -0.8377E+02    -0.8393E+02    -0.8409E+02    -0.8425E+02    -0.8441E+02    -0.8456E+02    -0.8471E+02    -0.8486E+02    -0.8501E+02    -0.8515E+02    -0.8529E+02    -0.8543E+02    -0.8556E+02    -0.8569E+02    -0.8582E+02    -0.8594E+02    -0.8606E+02    -0.8617E+02    -0.8628E+02    -0.8638E+02    -0.8648E+02    -0.8657E+02    -0.8665E+02    -0.8673E+02    -0.8679E+02    -0.8683E+02    -0.8686E+02    -0.8686E+02
    -0.8685E+02    -0.8685E+02    -0.8683E+02    -0.8678E+02    -0.8672E+02    -0.8665E+02    -0.8657E+02    -0.8647E+02    -0.8638E+02    -0.8627E+02    -0.8617E+02    -0.8605E+02    -0.8594E+02    -0.8582E+02    -0.8569E+02    -0.8557E+02    -0.8544E+02    -0.8531E+02    -0.8518E+02    -0.8504E+02    -0.8490E+02    -0.8476E+02    -0.8462E+02    -0.8448E+02    -0.8433E+02    -0.8419E+02    -0.8404E+02    -0.8390E+02    -0.8375E+02    -0.8361E+02    -0.8347E+02    -0.8332E+02    -0.8319E+02    -0.8305E+02    -0.8292E+02    -0.8279E+02    -0.8266E+02    -0.8255E+02    -0.8243E+02    -0.8233E+02    -0.8223E+02    -0.8214E+02    -0.8206E+02    -0.8199E+02    -0.8193E+02    -0.8188E+02    -0.8184E+02    -0.8181E+02    -0.8179E+02    -0.8179E+02    -0.8179E+02    -0.8181E+02    -0.8184E+02    -0.8188E+02    -0.8193E+02    -0.8199E+02    -0.8206E+02    -0.8213E+02    -0.8222E+02    -0.8232E+02    -0.8242E+02    -0.8253E+02    -0.8265E+02    -0.8277E+02    -0.8290E+02    -0.8303E+02    -0.8317E+02    -0.8330E+02    -0.8344E+02    -0.8359E+02    -0.8373E+02    -0.8387E+02    -0.8402E+02    -0.8416E+02    -0.8430E+02    -0.8444E+02    -0.8459E+02    -0.8472E+02    -0.8486E+02    -0.8500E+02    -0.8513E+02    -0.8526E+02    -0.8539E+02    -0.8552E+02    -0.8564E+02    -0.8576E+02    -0.8588E+02    -0.8600E+02    -0.8611E+02    -0.8622E+02    -0.8632E+02    -0.8642E+02    -0.8651E+02    -0.8660E+02    -0.8668E+02    -0.8675E+02    -0.8681E+02    -0.8685E+02    -0.8687E+02    -0.8687E+02
    -0.8687E+02    -0.8687E+02    -0.8685E+02    -0.8681E+02    -0.8675E+02    -0.8668E+02    -0.8660E+02    -0.8651E+02    -0.8642E+02    -0.8632E+02    -0.8622E+02    -0.8612E+02    -0.8601E+02    -0.8590E+02    -0.8578E+02    -0.8567E+02    -0.8555E+02    -0.8543E+02    -0.8530E+02    -0.8518E+02    -0.8505E+02    -0.8493E+02    -0.8480E+02    -0.8467E+02    -0.8454E+02    -0.8441E+02    -0.8428E+02    -0.8415E+02    -0.8402E+02    -0.8390E+02    -0.8377E+02    -0.8365E+02    -0.8352E+02    -0.8341E+02    -0.8329E+02    -0.8318E+02    -0.8307E+02    -0.8297E+02    -0.8288E+02    -0.8279E+02    -0.8271E+02    -0.8263E+02    -0.8256E+02    -0.8250E+02    -0.8245E+02    -0.8241E+02    -0.8237E+02    -0.8235E+02    -0.8233E+02    -0.8233E+02    -0.8233E+02    -0.8235E+02    -0.8237E+02    -0.8240E+02    -0.8244E+02    -0.8249E+02    -0.8255E+02    -0.8262E+02    -0.8270E+02    -0.8278E+02    -0.8287E+02    -0.8296E+02    -0.8306E+02    -0.8316E+02    -0.8327E+02    -0.8339E+02    -0.8350E+02    -0.8362E+02    -0.8375E+02    -0.8387E+02    -0.8400E+02    -0.8412E+02    -0.8425E+02    -0.8438E+02    -0.8451E+02    -0.8463E+02    -0.8476E+02    -0.8489E+02    -0.8501E+02    -0.8514E+02    -0.8526E+02    -0.8538E+02    -0.8550E+02    -0.8562E+02    -0.8573E+02    -0.8584E+02    -0.8595E+02    -0.8606E+02    -0.8617E+02    -0.8627E+02    -0.8637E+02    -0.8646E+02    -0.8655E+02    -0.8663E+02    -0.8671E+02    -0.8677E+02    -0.8683E+02    -0.8687E+02    -0.8689E+02    -0.8689E+02
    -0.8690E+02    -0.8690E+02    -0.8687E+02    -0.8683E+02    -0.8678E+02    -0.8671E+02    -0.8664E+02    -0.8656E+02    -0.8647E+02    -0.8638E+02    -0.8628E+02    -0.8618E+02    -0.8608E+02    -0.8598E+02    -0.8587E+02    -0.8576E+02    -0.8565E+02    -0.8554E+02    -0.8543E+02    -0.8532E+02    -0.8520E+02    -0.8509E+02    -0.8497E+02    -0.8485E+02    -0.8474E+02    -0.8462E+02    -0.8450E+02    -0.8439E+02    -0.8428E+02    -0.8416E+02    -0.8405E+02    -0.8394E+02    -0.8384E+02    -0.8373E+02    -0.8363E+02    -0.8354E+02    -0.8345E+02    -0.8336E+02    -0.8328E+02    -0.8320E+02    -0.8313E+02    -0.8306E+02    -0.8300E+02    -0.8295E+02    -0.8291E+02    -0.8287E+02    -0.8284E+02    -0.8282E+02    -0.8281E+02    -0.8281E+02    -0.8281E+02    -0.8282E+02    -0.8284E+02    -0.8287E+02    -0.8290E+02    -0.8295E+02    -0.8300E+02    -0.8305E+02    -0.8312E+02    -0.8319E+02    -0.8326E+02    -0.8334E+02    -0.8343E+02    -0.8352E+02    -0.8362E+02    -0.8371E+02    -0.8382E+02    -0.8392E+02    -0.8403E+02    -0.8414E+02    -0.8425E+02    -0.8436E+02    -0.8447E+02    -0.8459E+02    -0.8470E+02    -0.8482E+02    -0.8493E+02    -0.8505E+02    -0.8516E+02    -0.8527E+02    -0.8539E+02    -0.8550E+02    -0.8561E+02    -0.8571E+02    -0.8582E+02    -0.8593E+02    -0.8603E+02    -0.8613E+02    -0.8623E+02    -0.8632E+02    -0.8641E+02    -0.8650E+02    -0.8659E+02    -0.8667E+02    -0.8674E+02    -0.8680E+02    -0.8685E+02    -0.8689E+02    -0.8691E+02    -0.8691E+02
    -0.8692E+02    -0.8692E+02    -0.8690E+02    -0.8686E+02    -0.8681E+02    -0.8675E+02    -0.8668E+02    -0.8660E+02    -0.8652E+02    -0.8643E+02    -0.8634E+02    -0.8625E+02    -0.8616E+02    -0.8606E+02    -0.8596E+02    -0.8586E+02    -0.8576E+02    -0.8566E+02    -0.8555E+02    -0.8545E+02    -0.8534E+02    -0.8524E+02    -0.8513E+02    -0.8503E+02    -0.8492E+02    -0.8482E+02    -0.8472E+02    -0.8461E+02    -0.8451E+02    -0.8441E+02    -0.8431E+02    -0.8422E+02    -0.8413E+02    -0.8403E+02    -0.8395E+02    -0.8386E+02    -0.8378E+02    -0.8371E+02    -0.8364E+02    -0.8357E+02    -0.8351E+02    -0.8345E+02    -0.8340E+02    -0.8336E+02    -0.8332E+02    -0.8329E+02    -0.8326E+02    -0.8325E+02    -0.8323E+02    -0.8323E+02    -0.8323E+02    -0.8324E+02    -0.8326E+02    -0.8328E+02    -0.8331E+02    -0.8335E+02    -0.8339E+02    -0.8344E+02    -0.8350E+02    -0.8356E+02    -0.8362E+02    -0.8369E+02    -0.8377E+02    -0.8385E+02    -0.8393E+02    -0.8402E+02    -0.8410E+02    -0.8420E+02    -0.8429E+02    -0.8439E+02    -0.8449E+02    -0.8459E+02    -0.8469E+02    -0.8479E+02    -0.8489E+02    -0.8500E+02    -0.8510E+02    -0.8520E+02    -0.8531E+02    -0.8541E+02    -0.8551E+02    -0.8561E+02    -0.8571E+02    -0.8581E+02    -0.8591E+02    -0.8601E+02    -0.8610E+02    -0.8620E+02    -0.8629E+02    -0.8638E+02    -0.8646E+02    -0.8655E+02    -0.8663E+02    -0.8670E+02    -0.8677E+02    -0.8683E+02    -0.8688E+02    -0.8691E+02    -0.8693E+02    -0.8693E+02
    -0.8694E+02    -0.8694E+02    -0.8692E+02    -0.8689E+02    -0.8684E+02    -0.8678E+02    -0.8672E+02    -0.8664E+02    -0.8657E+02    -0.8649E+02    -0.8640E+02    -0.8632E+02    -0.8623E+02    -0.8614E+02    -0.8605E+02    -0.8596E+02    -0.8586E+02    -0.8577E+02    -0.8567E+02    -0.8558E+02    -0.8548E+02    -0.8539E+02    -0.8529E+02    -0.8520E+02    -0.8510E+02    -0.8501E+02    -0.8492E+02    -0.8483E+02    -0.8474E+02    -0.8465E+02    -0.8456E+02    -0.8447E+02    -0.8439E+02    -0.8431E+02    -0.8423E+02    -0.8416E+02    -0.8409E+02    -0.8402E+02    -0.8396E+02    -0.8390E+02    -0.8385E+02    -0.8380E+02    -0.8376E+02    -0.8372E+02    -0.8369E+02    -0.8366E+02    -0.8364E+02    -0.8362E+02    -0.8361E+02    -0.8361E+02    -0.8361E+02    -0.8362E+02    -0.8364E+02    -0.8366E+02    -0.8368E+02    -0.8371E+02    -0.8375E+02    -0.8379E+02    -0.8384E+02    -0.8389E+02    -0.8395E+02    -0.8401E+02    -0.8408E+02    -0.8414E+02    -0.8422E+02    -0.8429E+02    -0.8437E+02    -0.8445E+02    -0.8454E+02    -0.8462E+02    -0.8471E+02    -0.8480E+02    -0.8489E+02    -0.8498E+02    -0.8507E+02    -0.8517E+02    -0.8526E+02    -0.8535E+02    -0.8545E+02    -0.8554E+02    -0.8563E+02    -0.8573E+02    -0.8582E+02    -0.8591E+02    -0.8600E+02    -0.8609E+02    -0.8618E+02    -0.8627E+02    -0.8635E+02    -0.8644E+02    -0.8652E+02    -0.8659E+02    -0.8667E+02    -0.8674E+02    -0.8680E+02    -0.8686E+02    -0.8690E+02    -0.8694E+02    -0.8696E+02    -0.8696E+02
    -0.8697E+02    -0.8697E+02    -0.8695E+02    -0.8691E+02    -0.8687E+02    -0.8682E+02    -0.8675E+02    -0.8669E+02    -0.8662E+02    -0.8654E+02    -0.8646E+02    -0.8638E+02    -0.8630E+02    -0.8622E+02    -0.8614E+02    -0.8605E+02    -0.8597E+02    -0.8588E+02    -0.8579E+02    -0.8571E+02    -0.8562E+02    -0.8553E+02    -0.8545E+02    -0.8536E+02    -0.8528E+02    -0.8519E+02    -0.8511E+02    -0.8502E+02    -0.8494E+02    -0.8486E+02    -0.8479E+02    -0.8471E+02    -0.8464E+02    -0.8457E+02    -0.8450E+02    -0.8444E+02    -0.8437E+02    -0.8432E+02    -0.8426E+02    -0.8421E+02    -0.8416E+02    -0.8412E+02    -0.8408E+02    -0.8405E+02    -0.8402E+02    -0.8400E+02    -0.8398E+02    -0.8397E+02    -0.8396E+02    -0.8396E+02    -0.8396E+02    -0.8396E+02    -0.8398E+02    -0.8399E+02    -0.8402E+02    -0.8404E+02    -0.8408E+02    -0.8411E+02    -0.8415E+02    -0.8420E+02    -0.8425E+02    -0.8430E+02    -0.8436E+02    -0.8442E+02    -0.8448E+02    -0.8455E+02    -0.8462E+02    -0.8469E+02    -0.8476E+02    -0.8484E+02    -0.8492E+02    -0.8500E+02    -0.8508E+02    -0.8516E+02    -0.8524E+02    -0.8533E+02    -0.8541E+02    -0.8550E+02    -0.8558E+02    -0.8567E+02    -0.8575E+02    -0.8584E+02    -0.8592E+02    -0.8601E+02    -0.8609E+02    -0.8617E+02    -0.8625E+02    -0.8634E+02    -0.8641E+02    -0.8649E+02    -0.8657E+02    -0.8664E+02    -0.8671E+02    -0.8677E+02    -0.8683E+02    -0.8688E+02    -0.8693E+02    -0.8696E+02    -0.8698E+02    -0.8698E+02
    -0.8699E+02    -0.8699E+02    -0.8697E+02    -0.8694E+02    -0.8690E+02    -0.8685E+02    -0.8679E+02    -0.8673E+02    -0.8666E+02    -0.8660E+02    -0.8652E+02    -0.8645E+02    -0.8638E+02    -0.8630E+02    -0.8622E+02    -0.8614E+02    -0.8606E+02    -0.8599E+02    -0.8591E+02    -0.8583E+02    -0.8575E+02    -0.8567E+02    -0.8559E+02    -0.8551E+02    -0.8544E+02    -0.8536E+02    -0.8529E+02    -0.8521E+02    -0.8514E+02    -0.8507E+02    -0.8500E+02    -0.8493E+02    -0.8487E+02    -0.8481E+02    -0.8475E+02    -0.8469E+02    -0.8464E+02    -0.8458E+02    -0.8454E+02    -0.8449E+02    -0.8445E+02    -0.8441E+02    -0.8438E+02    -0.8435E+02    -0.8433E+02    -0.8431E+02    -0.8429E+02    -0.8428E+02    -0.8427E+02    -0.8427E+02    -0.8427E+02    -0.8428E+02    -0.8429E+02    -0.8430E+02    -0.8432E+02    -0.8434E+02    -0.8437E+02    -0.8440E+02    -0.8444E+02    -0.8448E+02    -0.8452E+02    -0.8457E+02    -0.8462E+02    -0.8467E+02    -0.8473E+02    -0.8479E+02    -0.8485E+02    -0.8491E+02    -0.8498E+02    -0.8505E+02    -0.8512E+02    -0.8519E+02    -0.8526E+02    -0.8533E+02    -0.8541E+02    -0.8548E+02    -0.8556E+02    -0.8564E+02    -0.8571E+02    -0.8579E+02    -0.8587E+02    -0.8595E+02    -0.8602E+02    -0.8610E+02    -0.8618E+02    -0.8625E+02    -0.8633E+02    -0.8640E+02    -0.8648E+02    -0.8655E+02    -0.8662E+02    -0.8669E+02    -0.8675E+02    -0.8681E+02    -0.8686E+02    -0.8691E+02    -0.8695E+02    -0.8698E+02    -0.8700E+02    -0.8700E+02
    -0.8702E+02    -0.8702E+02    -0.8700E+02    -0.8697E+02    -0.8693E+02    -0.8688E+02    -0.8683E+02    -0.8677E+02    -0.8671E+02    -0.8665E+02    -0.8658E+02    -0.8651E+02    -0.8645E+02    -0.8638E+02    -0.8630E+02    -0.8623E+02    -0.8616E+02    -0.8609E+02    -0.8602E+02    -0.8595E+02    -0.8587E+02    -0.8580E+02    -0.8573E+02    -0.8566E+02    -0.8559E+02    -0.8552E+02    -0.8546E+02    -0.8539E+02    -0.8533E+02    -0.8526E+02    -0.8520E+02    -0.8514E+02    -0.8508E+02    -0.8503E+02    -0.8498E+02    -0.8492E+02    -0.8488E+02    -0.8483E+02    -0.8479E+02    -0.8475E+02    -0.8471E+02    -0.8468E+02    -0.8465E+02    -0.8463E+02    -0.8460E+02    -0.8459E+02    -0.8457E+02    -0.8456E+02    -0.8456E+02    -0.8455E+02    -0.8455E+02    -0.8456E+02    -0.8457E+02    -0.8458E+02    -0.8460E+02    -0.8462E+02    -0.8464E+02    -0.8467E+02    -0.8470E+02    -0.8474E+02    -0.8478E+02    -0.8482E+02    -0.8486E+02    -0.8491E+02    -0.8496E+02    -0.8501E+02    -0.8506E+02    -0.8512E+02    -0.8518E+02    -0.8524E+02    -0.8530E+02    -0.8537E+02    -0.8543E+02    -0.8550E+02    -0.8556E+02    -0.8563E+02    -0.8570E+02    -0.8577E+02    -0.8584E+02    -0.8591E+02    -0.8598E+02    -0.8605E+02    -0.8612E+02    -0.8619E+02    -0.8626E+02    -0.8633E+02    -0.8640E+02    -0.8647E+02    -0.8654E+02    -0.8660E+02    -0.8667E+02    -0.8673E+02    -0.8679E+02    -0.8685E+02    -0.8690E+02    -0.8694E+02    -0.8698E+02    -0.8701E+02    -0.8702E+02    -0.8702E+02
    -0.8704E+02    -0.8704E+02    -0.8702E+02    -0.8700E+02    -0.8696E+02    -0.8692E+02    -0.8687E+02    -0.8682E+02    -0.8676E+02    -0.8670E+02    -0.8664E+02    -0.8658E+02    -0.8651E+02    -0.8645E+02    -0.8638E+02    -0.8632E+02    -0.8625E+02    -0.8619E+02    -0.8612E+02    -0.8606E+02    -0.8599E+02    -0.8593E+02    -0.8586E+02    -0.8580E+02    -0.8574E+02    -0.8568E+02    -0.8562E+02    -0.8556E+02    -0.8550E+02    -0.8544E+02    -0.8539E+02    -0.8534E+02    -0.8528E+02    -0.8523E+02    -0.8519E+02    -0.8514E+02    -0.8510E+02    -0.8506E+02    -0.8502E+02    -0.8499E+02    -0.8496E+02    -0.8493E+02    -0.8490E+02    -0.8488E+02    -0.8486E+02    -0.8485E+02    -0.8483E+02    -0.8482E+02    -0.8482E+02    -0.8482E+02    -0.8482E+02    -0.8482E+02    -0.8483E+02    -0.8484E+02    -0.8486E+02    -0.8487E+02    -0.8490E+02    -0.8492E+02    -0.8495E+02    -0.8498E+02    -0.8501E+02    -0.8505E+02    -0.8509E+02    -0.8513E+02    -0.8517E+02    -0.8522E+02    -0.8527E+02    -0.8532E+02    -0.8537E+02    -0.8542E+02    -0.8548E+02    -0.8553E+02    -0.8559E+02    -0.8565E+02    -0.8571E+02    -0.8577E+02    -0.8583E+02    -0.8590E+02    -0.8596E+02    -0.8602E+02    -0.8609E+02    -0.8615E+02    -0.8622E+02    -0.8628E+02    -0.8635E+02    -0.8641E+02    -0.8647E+02    -0.8654E+02    -0.8660E+02    -0.8666E+02    -0.8672E+02    -0.8678E+02    -0.8683E+02    -0.8688E+02    -0.8693E+02    -0.8697E+02    -0.8701E+02    -0.8703E+02    -0.8705E+02    -0.8705E+02
    -0.8706E+02    -0.8706E+02    -0.8705E+02    -0.8702E+02    -0.8699E+02    -0.8695E+02    -0.8691E+02    -0.8686E+02    -0.8681E+02    -0.8675E+02    -0.8670E+02    -0.8664E+02    -0.8658E+02    -0.8652E+02    -0.8646E+02    -0.8640E+02    -0.8634E+02    -0.8628E+02    -0.8622E+02    -0.8617E+02    -0.8611E+02    -0.8605E+02    -0.8599E+02    -0.8593E+02    -0.8588E+02    -0.8582E+02    -0.8577E+02    -0.8572E+02    -0.8566E+02    -0.8561E+02    -0.8556E+02    -0.8552E+02    -0.8547E+02    -0.8543E+02    -0.8539E+02    -0.8535E+02    -0.8531E+02    -0.8527E+02    -0.8524E+02    -0.8521E+02    -0.8518E+02    -0.8516E+02    -0.8513E+02    -0.8512E+02    -0.8510E+02    -0.8508E+02    -0.8507E+02    -0.8507E+02    -0.8506E+02    -0.8506E+02    -0.8506E+02    -0.8506E+02    -0.8507E+02    -0.8508E+02    -0.8509E+02    -0.8511E+02    -0.8513E+02    -0.8515E+02    -0.8517E+02    -0.8520E+02    -0.8523E+02    -0.8526E+02    -0.8530E+02    -0.8533E+02    -0.8537E+02    -0.8541E+02    -0.8546E+02    -0.8550E+02    -0.8555E+02    -0.8559E+02    -0.8564E+02    -0.8569E+02    -0.8575E+02    -0.8580E+02    -0.8585E+02    -0.8591E+02    -0.8596E+02    -0.8602E+02    -0.8608E+02    -0.8613E+02    -0.8619E+02    -0.8625E+02    -0.8631E+02    -0.8637E+02    -0.8643E+02    -0.8648E+02    -0.8654E+02    -0.8660E+02    -0.8666E+02    -0.8671E+02    -0.8677E+02    -0.8682E+02    -0.8687E+02    -0.8692E+02    -0.8696E+02    -0.8700E+02    -0.8703E+02    -0.8706E+02    -0.8707E+02    -0.8707E+02
    -0.8708E+02    -0.8708E+02    -0.8707E+02    -0.8705E+02    -0.8702E+02    -0.8698E+02    -0.8694E+02    -0.8690E+02    -0.8685E+02    -0.8680E+02    -0.8675E+02    -0.8670E+02    -0.8664E+02    -0.8659E+02    -0.8654E+02    -0.8648E+02    -0.8643E+02    -0.8638E+02    -0.8632E+02    -0.8627E+02    -0.8622E+02    -0.8616E+02    -0.8611E+02    -0.8606E+02    -0.8601E+02    -0.8596E+02    -0.8591E+02    -0.8587E+02    -0.8582E+02    -0.8577E+02    -0.8573E+02    -0.8569E+02    -0.8565E+02    -0.8561E+02    -0.8557E+02    -0.8554E+02    -0.8550E+02    -0.8547E+02    -0.8544E+02    -0.8542E+02    -0.8539E+02    -0.8537E+02    -0.8535E+02    -0.8533E+02    -0.8532E+02    -0.8531E+02    -0.8530E+02    -0.8529E+02    -0.8528E+02    -0.8528E+02    -0.8528E+02    -0.8529E+02    -0.8529E+02    -0.8530E+02    -0.8531E+02    -0.8533E+02    -0.8534E+02    -0.8536E+02    -0.8538E+02    -0.8541E+02    -0.8543E+02    -0.8546E+02    -0.8549E+02    -0.8552E+02    -0.8556E+02    -0.8559E+02    -0.8563E+02    -0.8567E+02    -0.8571E+02    -0.8576E+02    -0.8580E+02    -0.8584E+02    -0.8589E+02    -0.8594E+02    -0.8599E+02    -0.8604E+02    -0.8609E+02    -0.8614E+02    -0.8619E+02    -0.8624E+02    -0.8629E+02    -0.8634E+02    -0.8640E+02    -0.8645E+02    -0.8650E+02    -0.8656E+02    -0.8661E+02    -0.8666E+02    -0.8671E+02    -0.8676E+02    -0.8681E+02    -0.8686E+02    -0.8691E+02    -0.8695E+02    -0.8699E+02    -0.8703E+02    -0.8706E+02    -0.8708E+02    -0.8709E+02    -0.8709E+02
    -0.8711E+02    -0.8711E+02    -0.8709E+02    -0.8707E+02    -0.8705E+02    -0.8701E+02    -0.8698E+02    -0.8694E+02    -0.8689E+02    -0.8685E+02    -0.8680E+02    -0.8675E+02    -0.8671E+02    -0.8666E+02    -0.8661E+02    -0.8656E+02    -0.8651E+02    -0.8646E+02    -0.8642E+02    -0.8637E+02    -0.8632E+02    -0.8627E+02    -0.8623E+02    -0.8618E+02    -0.8614E+02    -0.8609E+02    -0.8605E+02    -0.8601E+02    -0.8597E+02    -0.8593E+02    -0.8589E+02    -0.8585E+02    -0.8581E+02    -0.8578E+02    -0.8575E+02    -0.8572E+02    -0.8569E+02    -0.8566E+02    -0.8563E+02    -0.8561E+02    -0.8559E+02    -0.8557E+02    -0.8555E+02    -0.8554E+02    -0.8552E+02    -0.8551E+02    -0.8550E+02    -0.8550E+02    -0.8549E+02    -0.8549E+02    -0.8549E+02    -0.8550E+02    -0.8550E+02    -0.8551E+02    -0.8552E+02    -0.8553E+02    -0.8555E+02    -0.8556E+02    -0.8558E+02    -0.8560E+02    -0.8562E+02    -0.8565E+02    -0.8568E+02    -0.8570E+02    -0.8573E+02    -0.8577E+02    -0.8580E+02    -0.8583E+02    -0.8587E+02    -0.8591E+02    -0.8595E+02    -0.8599E+02    -0.8603E+02    -0.8607E+02    -0.8611E+02    -0.8616E+02    -0.8620E+02    -0.8625E+02    -0.8629E+02    -0.8634E+02    -0.8639E+02    -0.8643E+02    -0.8648E+02    -0.8653E+02    -0.8658E+02    -0.8663E+02    -0.8667E+02    -0.8672E+02    -0.8677E+02    -0.8681E+02    -0.8686E+02    -0.8690E+02    -0.8694E+02    -0.8698E+02    -0.8702E+02    -0.8705E+02    -0.8708E+02    -0.8710E+02    -0.8711E+02    -0.8711E+02
    -0.8713E+02    -0.8713E+02    -0.8712E+02    -0.8710E+02    -0.8707E+02    -0.8704E+02    -0.8701E+02    -0.8697E+02    -0.8693E+02    -0.8689E+02    -0.8685E+02    -0.8681E+02    -0.8677E+02    -0.8672E+02    -0.8668E+02    -0.8664E+02    -0.8659E+02    -0.8655E+02    -0.8651E+02    -0.8646E+02    -0.8642E+02    -0.8638E+02    -0.8634E+02    -0.8630E+02    -0.8626E+02    -0.8622E+02    -0.8618E+02    -0.8614E+02    -0.8611E+02    -0.8607E+02    -0.8604E+02    -0.8600E+02    -0.8597E+02    -0.8594E+02    -0.8591E+02    -0.8589E+02    -0.8586E+02    -0.8584E+02    -0.8581E+02    -0.8579E+02    -0.8577E+02    -0.8576E+02    -0.8574E+02    -0.8573E+02    -0.8572E+02    -0.8571E+02    -0.8570E+02    -0.8569E+02    -0.8569E+02    -0.8569E+02    -0.8569E+02    -0.8569E+02    -0.8570E+02    -0.8570E+02    -0.8571E+02    -0.8572E+02    -0.8574E+02    -0.8575E+02    -0.8577E+02    -0.8578E+02    -0.8580E+02    -0.8583E+02    -0.8585E+02    -0.8587E+02    -0.8590E+02    -0.8593E+02    -0.8596E+02    -0.8599E+02    -0.8602E+02    -0.8605E+02    -0.8609E+02    -0.8612E+02    -0.8616E+02    -0.8620E+02    -0.8624E+02    -0.8628E+02    -0.8631E+02    -0.8636E+02    -0.8640E+02    -0.8644E+02    -0.8648E+02    -0.8652E+02    -0.8656E+02    -0.8661E+02    -0.8665E+02    -0.8669E+02    -0.8674E+02    -0.8678E+02    -0.8682E+02    -0.8686E+02    -0.8690E+02    -0.8694E+02    -0.8698E+02    -0.8702E+02    -0.8705E+02    -0.8708E+02    -0.8710E+02    -0.8712E+02    -0.8713E+02    -0.8713E+02
    -0.8715E+02    -0.8715E+02    -0.8714E+02    -0.8712E+02    -0.8710E+02    -0.8707E+02    -0.8704E+02    -0.8701E+02    -0.8697E+02    -0.8694E+02    -0.8690E+02    -0.8686E+02    -0.8683E+02    -0.8679E+02    -0.8675E+02    -0.8671E+02    -0.8667E+02    -0.8663E+02    -0.8659E+02    -0.8655E+02    -0.8652E+02    -0.8648E+02    -0.8644E+02    -0.8641E+02    -0.8637E+02    -0.8634E+02    -0.8630E+02    -0.8627E+02    -0.8624E+02    -0.8621E+02    -0.8618E+02    -0.8615E+02    -0.8612E+02    -0.8609E+02    -0.8607E+02    -0.8604E+02    -0.8602E+02    -0.8600E+02    -0.8598E+02    -0.8596E+02    -0.8595E+02    -0.8593E+02    -0.8592E+02    -0.8591E+02    -0.8590E+02    -0.8589E+02    -0.8588E+02    -0.8588E+02    -0.8587E+02    -0.8587E+02    -0.8587E+02    -0.8588E+02    -0.8588E+02    -0.8589E+02    -0.8589E+02    -0.8590E+02    -0.8591E+02    -0.8593E+02    -0.8594E+02    -0.8596E+02    -0.8597E+02    -0.8599E+02    -0.8601E+02    -0.8603E+02    -0.8606E+02    -0.8608E+02    -0.8611E+02    -0.8614E+02    -0.8616E+02    -0.8619E+02    -0.8622E+02    -0.8625E+02    -0.8629E+02    -0.8632E+02    -0.8635E+02    -0.8639E+02    -0.8642E+02    -0.8646E+02    -0.8649E+02    -0.8653E+02    -0.8657E+02    -0.8661E+02    -0.8664E+02    -0.8668E+02    -0.8672E+02    -0.8676E+02    -0.8680E+02    -0.8684E+02    -0.8687E+02    -0.8691E+02    -0.8695E+02    -0.8698E+02    -0.8702E+02    -0.8705E+02    -0.8708E+02    -0.8710E+02    -0.8713E+02    -0.8714E+02    -0.8715E+02    -0.8715E+02
    -0.8717E+02    -0.8717E+02    -0.8716E+02    -0.8714E+02    -0.8712E+02    -0.8710E+02    -0.8707E+02    -0.8704E+02    -0.8701E+02    -0.8698E+02    -0.8695E+02    -0.8692E+02    -0.8688E+02    -0.8685E+02    -0.8681E+02    -0.8678E+02    -0.8674E+02    -0.8671E+02    -0.8668E+02    -0.8664E+02    -0.8661E+02    -0.8658E+02    -0.8654E+02    -0.8651E+02    -0.8648E+02    -0.8645E+02    -0.8642E+02    -0.8639E+02    -0.8636E+02    -0.8634E+02    -0.8631E+02    -0.8629E+02    -0.8626E+02    -0.8624E+02    -0.8622E+02    -0.8620E+02    -0.8618E+02    -0.8616E+02    -0.8614E+02    -0.8613E+02    -0.8611E+02    -0.8610E+02    -0.8609E+02    -0.8608E+02    -0.8607E+02    -0.8606E+02    -0.8605E+02    -0.8605E+02    -0.8605E+02    -0.8605E+02    -0.8605E+02    -0.8605E+02    -0.8605E+02    -0.8606E+02    -0.8606E+02    -0.8607E+02    -0.8608E+02    -0.8609E+02    -0.8610E+02    -0.8612E+02    -0.8613E+02    -0.8615E+02    -0.8617E+02    -0.8619E+02    -0.8621E+02    -0.8623E+02    -0.8625E+02    -0.8627E+02    -0.8630E+02    -0.8632E+02    -0.8635E+02    -0.8638E+02    -0.8641E+02    -0.8644E+02    -0.8646E+02    -0.8649E+02    -0.8653E+02    -0.8656E+02    -0.8659E+02    -0.8662E+02    -0.8665E+02    -0.8669E+02    -0.8672E+02    -0.8676E+02    -0.8679E+02    -0.8682E+02    -0.8686E+02    -0.8689E+02    -0.8692E+02    -0.8696E+02    -0.8699E+02    -0.8702E+02    -0.8705E+02    -0.8708E+02    -0.8711E+02    -0.8713E+02    -0.8715E+02    -0.8716E+02    -0.8717E+02    -0.8717E+02
    -0.8719E+02    -0.8719E+02    -0.8718E+02    -0.8717E+02    -0.8715E+02    -0.8713E+02    -0.8710E+02    -0.8708E+02    -0.8705E+02    -0.8702E+02    -0.8700E+02    -0.8697E+02    -0.8694E+02    -0.8691E+02    -0.8688E+02    -0.8685E+02    -0.8682E+02    -0.8679E+02    -0.8676E+02    -0.8673E+02    -0.8670E+02    -0.8667E+02    -0.8664E+02    -0.8661E+02    -0.8659E+02    -0.8656E+02    -0.8654E+02    -0.8651E+02    -0.8649E+02    -0.8646E+02    -0.8644E+02    -0.8642E+02    -0.8640E+02    -0.8638E+02    -0.8636E+02    -0.8634E+02    -0.8632E+02    -0.8631E+02    -0.8629E+02    -0.8628E+02    -0.8627E+02    -0.8626E+02    -0.8625E+02    -0.8624E+02    -0.8623E+02    -0.8622E+02    -0.8622E+02    -0.8621E+02    -0.8621E+02    -0.8621E+02    -0.8621E+02    -0.8621E+02    -0.8622E+02    -0.8622E+02    -0.8623E+02    -0.8623E+02    -0.8624E+02    -0.8625E+02    -0.8626E+02    -0.8627E+02    -0.8629E+02    -0.8630E+02    -0.8632E+02    -0.8633E+02    -0.8635E+02    -0.8637E+02    -0.8639E+02    -0.8641E+02    -0.8643E+02    -0.8645E+02    -0.8647E+02    -0.8650E+02    -0.8652E+02    -0.8655E+02    -0.8657E+02    -0.8660E+02    -0.8663E+02    -0.8665E+02    -0.8668E+02    -0.8671E+02    -0.8674E+02    -0.8677E+02    -0.8680E+02    -0.8683E+02    -0.8685E+02    -0.8688E+02    -0.8691E+02    -0.8694E+02    -0.8697E+02    -0.8700E+02    -0.8703E+02    -0.8706E+02    -0.8708E+02    -0.8711E+02    -0.8713E+02    -0.8715E+02    -0.8717E+02    -0.8718E+02    -0.8719E+02    -0.8719E+02
    -0.8721E+02    -0.8721E+02    -0.8720E+02    -0.8719E+02    -0.8717E+02    -0.8716E+02    -0.8713E+02    -0.8711E+02    -0.8709E+02    -0.8706E+02    -0.8704E+02    -0.8701E+02    -0.8699E+02    -0.8696E+02    -0.8694E+02    -0.8691E+02    -0.8689E+02    -0.8686E+02    -0.8683E+02    -0.8681E+02    -0.8678E+02    -0.8676E+02    -0.8674E+02    -0.8671E+02    -0.8669E+02    -0.8667E+02    -0.8664E+02    -0.8662E+02    -0.8660E+02    -0.8658E+02    -0.8656E+02    -0.8654E+02    -0.8653E+02    -0.8651E+02    -0.8649E+02    -0.8648E+02    -0.8646E+02    -0.8645E+02    -0.8644E+02    -0.8643E+02    -0.8641E+02    -0.8641E+02    -0.8640E+02    -0.8639E+02    -0.8638E+02    -0.8638E+02    -0.8637E+02    -0.8637E+02    -0.8637E+02    -0.8637E+02    -0.8637E+02    -0.8637E+02    -0.8637E+02    -0.8638E+02    -0.8638E+02    -0.8639E+02    -0.8639E+02    -0.8640E+02    -0.8641E+02    -0.8642E+02    -0.8643E+02    -0.8644E+02    -0.8646E+02    -0.8647E+02    -0.8648E+02    -0.8650E+02    -0.8652E+02    -0.8653E+02    -0.8655E+02    -0.8657E+02    -0.8659E+02    -0.8661E+02    -0.8663E+02    -0.8665E+02    -0.8668E+02    -0.8670E+02    -0.8672E+02    -0.8674E+02    -0.8677E+02    -0.8679E+02    -0.8682E+02    -0.8684E+02    -0.8687E+02    -0.8689E+02    -0.8692E+02    -0.8694E+02    -0.8697E+02    -0.8700E+02    -0.8702E+02    -0.8705E+02    -0.8707E+02    -0.8709E+02    -0.8712E+02    -0.8714E+02    -0.8716E+02    -0.8718E+02    -0.8719E+02    -0.8720E+02    -0.8721E+02    -0.8721E+02
    -0.8722E+02    -0.8722E+02    -0.8722E+02    -0.8721E+02    -0.8720E+02    -0.8718E+02    -0.8716E+02    -0.8714E+02    -0.8713E+02    -0.8710E+02    -0.8708E+02    -0.8706E+02    -0.8704E+02    -0.8702E+02    -0.8700E+02    -0.8697E+02    -0.8695E+02    -0.8693E+02    -0.8691E+02    -0.8689E+02    -0.8687E+02    -0.8685E+02    -0.8683E+02    -0.8681E+02    -0.8679E+02    -0.8677E+02    -0.8675E+02    -0.8673E+02    -0.8671E+02    -0.8670E+02    -0.8668E+02    -0.8666E+02    -0.8665E+02    -0.8663E+02    -0.8662E+02    -0.8661E+02    -0.8660E+02    -0.8659E+02    -0.8657E+02    -0.8656E+02    -0.8656E+02    -0.8655E+02    -0.8654E+02    -0.8653E+02    -0.8653E+02    -0.8652E+02    -0.8652E+02    -0.8652E+02    -0.8652E+02    -0.8652E+02    -0.8652E+02    -0.8652E+02    -0.8652E+02    -0.8652E+02    -0.8653E+02    -0.8653E+02    -0.8654E+02    -0.8654E+02    -0.8655E+02    -0.8656E+02    -0.8657E+02    -0.8658E+02    -0.8659E+02    -0.8660E+02    -0.8661E+02    -0.8663E+02    -0.8664E+02    -0.8666E+02    -0.8667E+02    -0.8669E+02    -0.8670E+02    -0.8672E+02    -0.8674E+02    -0.8676E+02    -0.8677E+02    -0.8679E+02    -0.8681E+02    -0.8683E+02    -0.8685E+02    -0.8687E+02    -0.8689E+02    -0.8692E+02    -0.8694E+02    -0.8696E+02    -0.8698E+02    -0.8700E+02    -0.8702E+02    -0.8705E+02    -0.8707E+02    -0.8709E+02    -0.8711E+02    -0.8713E+02    -0.8715E+02    -0.8717E+02    -0.8718E+02    -0.8720E+02    -0.8721E+02    -0.8722E+02    -0.8723E+02    -0.8723E+02
    -0.8724E+02    -0.8724E+02    -0.8724E+02    -0.8723E+02    -0.8722E+02    -0.8721E+02    -0.8719E+02    -0.8718E+02    -0.8716E+02    -0.8714E+02    -0.8712E+02    -0.8711E+02    -0.8709E+02    -0.8707E+02    -0.8705E+02    -0.8703E+02    -0.8702E+02    -0.8700E+02    -0.8698E+02    -0.8696E+02    -0.8695E+02    -0.8693E+02    -0.8691E+02    -0.8690E+02    -0.8688E+02    -0.8686E+02    -0.8685E+02    -0.8683E+02    -0.8682E+02    -0.8681E+02    -0.8679E+02    -0.8678E+02    -0.8677E+02    -0.8676E+02    -0.8674E+02    -0.8673E+02    -0.8672E+02    -0.8671E+02    -0.8671E+02    -0.8670E+02    -0.8669E+02    -0.8668E+02    -0.8668E+02    -0.8667E+02    -0.8667E+02    -0.8667E+02    -0.8666E+02    -0.8666E+02    -0.8666E+02    -0.8666E+02    -0.8666E+02    -0.8666E+02    -0.8666E+02    -0.8666E+02    -0.8667E+02    -0.8667E+02    -0.8668E+02    -0.8668E+02    -0.8669E+02    -0.8669E+02    -0.8670E+02    -0.8671E+02    -0.8672E+02    -0.8673E+02    -0.8674E+02    -0.8675E+02    -0.8676E+02    -0.8677E+02    -0.8678E+02    -0.8680E+02    -0.8681E+02    -0.8683E+02    -0.8684E+02    -0.8685E+02    -0.8687E+02    -0.8689E+02    -0.8690E+02    -0.8692E+02    -0.8693E+02    -0.8695E+02    -0.8697E+02    -0.8699E+02    -0.8700E+02    -0.8702E+02    -0.8704E+02    -0.8706E+02    -0.8708E+02    -0.8709E+02    -0.8711E+02    -0.8713E+02    -0.8715E+02    -0.8716E+02    -0.8718E+02    -0.8719E+02    -0.8721E+02    -0.8722E+02    -0.8723E+02    -0.8724E+02    -0.8724E+02    -0.8724E+02
    -0.8726E+02    -0.8726E+02    -0.8725E+02    -0.8725E+02    -0.8724E+02    -0.8723E+02    -0.8722E+02    -0.8721E+02    -0.8719E+02    -0.8718E+02    -0.8716E+02    -0.8715E+02    -0.8714E+02    -0.8712E+02    -0.8711E+02    -0.8709E+02    -0.8708E+02    -0.8706E+02    -0.8705E+02    -0.8703E+02    -0.8702E+02    -0.8701E+02    -0.8699E+02    -0.8698E+02    -0.8697E+02    -0.8696E+02    -0.8694E+02    -0.8693E+02    -0.8692E+02    -0.8691E+02    -0.8690E+02    -0.8689E+02    -0.8688E+02    -0.8687E+02    -0.8686E+02    -0.8685E+02    -0.8684E+02    -0.8684E+02    -0.8683E+02    -0.8682E+02    -0.8682E+02    -0.8681E+02    -0.8681E+02    -0.8680E+02    -0.8680E+02    -0.8680E+02    -0.8679E+02    -0.8679E+02    -0.8679E+02    -0.8679E+02    -0.8679E+02    -0.8679E+02    -0.8679E+02    -0.8680E+02    -0.8680E+02    -0.8680E+02    -0.8681E+02    -0.8681E+02    -0.8681E+02    -0.8682E+02    -0.8683E+02    -0.8683E+02    -0.8684E+02    -0.8685E+02    -0.8686E+02    -0.8686E+02    -0.8687E+02    -0.8688E+02    -0.8689E+02    -0.8690E+02    -0.8691E+02    -0.8692E+02    -0.8694E+02    -0.8695E+02    -0.8696E+02    -0.8697E+02    -0.8699E+02    -0.8700E+02    -0.8701E+02    -0.8703E+02    -0.8704E+02    -0.8705E+02    -0.8707E+02    -0.8708E+02    -0.8710E+02    -0.8711E+02    -0.8712E+02    -0.8714E+02    -0.8715E+02    -0.8717E+02    -0.8718E+02    -0.8719E+02    -0.8721E+02    -0.8722E+02    -0.8723E+02    -0.8724E+02    -0.8725E+02    -0.8726E+02    -0.8726E+02    -0.8726E+02
    -0.8727E+02    -0.8727E+02    -0.8727E+02    -0.8727E+02    -0.8726E+02    -0.8725E+02    -0.8724E+02    -0.8723E+02    -0.8722E+02    -0.8721E+02    -0.8720E+02    -0.8719E+02    -0.8718E+02    -0.8717E+02    -0.8716E+02    -0.8715E+02    -0.8713E+02    -0.8712E+02    -0.8711E+02    -0.8710E+02    -0.8709E+02    -0.8708E+02    -0.8707E+02    -0.8706E+02    -0.8705E+02    -0.8704E+02    -0.8703E+02    -0.8702E+02    -0.8701E+02    -0.8700E+02    -0.8700E+02    -0.8699E+02    -0.8698E+02    -0.8697E+02    -0.8697E+02    -0.8696E+02    -0.8695E+02    -0.8695E+02    -0.8694E+02    -0.8694E+02    -0.8693E+02    -0.8693E+02    -0.8693E+02    -0.8692E+02    -0.8692E+02    -0.8692E+02    -0.8692E+02    -0.8692E+02    -0.8691E+02    -0.8691E+02    -0.8691E+02    -0.8691E+02    -0.8692E+02    -0.8692E+02    -0.8692E+02    -0.8692E+02    -0.8692E+02    -0.8693E+02    -0.8693E+02    -0.8694E+02    -0.8694E+02    -0.8695E+02    -0.8695E+02    -0.8696E+02    -0.8696E+02    -0.8697E+02    -0.8698E+02    -0.8698E+02    -0.8699E+02    -0.8700E+02    -0.8701E+02    -0.8702E+02    -0.8703E+02    -0.8703E+02    -0.8704E+02    -0.8705E+02    -0.8706E+02    -0.8707E+02    -0.8708E+02    -0.8709E+02    -0.8710E+02    -0.8712E+02    -0.8713E+02    -0.8714E+02    -0.8715E+02    -0.8716E+02    -0.8717E+02    -0.8718E+02    -0.8719E+02    -0.8720E+02    -0.8721E+02    -0.8722E+02    -0.8723E+02    -0.8724E+02    -0.8725E+02    -0.8726E+02    -0.8727E+02    -0.8727E+02    -0.8727E+02    -0.8727E+02
    -0.8729E+02    -0.8729E+02    -0.8728E+02    -0.8728E+02    -0.8728E+02    -0.8727E+02    -0.8726E+02    -0.8726E+02    -0.8725E+02    -0.8724E+02    -0.8723E+02    -0.8722E+02    -0.8722E+02    -0.8721E+02    -0.8720E+02    -0.8719E+02    -0.8718E+02    -0.8717E+02    -0.8717E+02    -0.8716E+02    -0.8715E+02    -0.8714E+02    -0.8713E+02    -0.8713E+02    -0.8712E+02    -0.8711E+02    -0.8711E+02    -0.8710E+02    -0.8709E+02    -0.8709E+02    -0.8708E+02    -0.8707E+02    -0.8707E+02    -0.8706E+02    -0.8706E+02    -0.8705E+02    -0.8705E+02    -0.8704E+02    -0.8704E+02    -0.8704E+02    -0.8703E+02    -0.8703E+02    -0.8703E+02    -0.8702E+02    -0.8702E+02    -0.8702E+02    -0.8702E+02    -0.8702E+02    -0.8702E+02    -0.8702E+02    -0.8702E+02    -0.8702E+02    -0.8702E+02    -0.8702E+02    -0.8702E+02    -0.8702E+02    -0.8703E+02    -0.8703E+02    -0.8703E+02    -0.8703E+02    -0.8704E+02    -0.8704E+02    -0.8705E+02    -0.8705E+02    -0.8705E+02    -0.8706E+02    -0.8706E+02    -0.8707E+02    -0.8708E+02    -0.8708E+02    -0.8709E+02    -0.8709E+02    -0.8710E+02    -0.8711E+02    -0.8711E+02    -0.8712E+02    -0.8713E+02    -0.8714E+02    -0.8714E+02    -0.8715E+02    -0.8716E+02    -0.8717E+02    -0.8718E+02    -0.8718E+02    -0.8719E+02    -0.8720E+02    -0.8721E+02    -0.8722E+02    -0.8723E+02    -0.8723E+02    -0.8724E+02    -0.8725E+02    -0.8726E+02    -0.8726E+02    -0.8727E+02    -0.8728E+02    -0.8728E+02    -0.8728E+02    -0.8729E+02    -0.8729E+02
    -0.8729E+02    -0.8729E+02    -0.8729E+02    -0.8729E+02    -0.8729E+02    -0.8728E+02    -0.8728E+02    -0.8727E+02    -0.8727E+02    -0.8726E+02    -0.8725E+02    -0.8725E+02    -0.8724E+02    -0.8723E+02    -0.8723E+02    -0.8722E+02    -0.8722E+02    -0.8721E+02    -0.8720E+02    -0.8720E+02    -0.8719E+02    -0.8718E+02    -0.8718E+02    -0.8717E+02    -0.8717E+02    -0.8716E+02    -0.8716E+02    -0.8715E+02    -0.8715E+02    -0.8714E+02    -0.8714E+02    -0.8713E+02    -0.8713E+02    -0.8712E+02    -0.8712E+02    -0.8711E+02    -0.8711E+02    -0.8711E+02    -0.8710E+02    -0.8710E+02    -0.8710E+02    -0.8710E+02    -0.8710E+02    -0.8709E+02    -0.8709E+02    -0.8709E+02    -0.8709E+02    -0.8709E+02    -0.8709E+02    -0.8709E+02    -0.8709E+02    -0.8709E+02    -0.8709E+02    -0.8709E+02    -0.8709E+02    -0.8709E+02    -0.8709E+02    -0.8710E+02    -0.8710E+02    -0.8710E+02    -0.8710E+02    -0.8711E+02    -0.8711E+02    -0.8711E+02    -0.8712E+02    -0.8712E+02    -0.8712E+02    -0.8713E+02    -0.8713E+02    -0.8714E+02    -0.8714E+02    -0.8715E+02    -0.8715E+02    -0.8716E+02    -0.8716E+02    -0.8717E+02    -0.8717E+02    -0.8718E+02    -0.8719E+02    -0.8719E+02    -0.8720E+02    -0.8720E+02    -0.8721E+02    -0.8722E+02    -0.8722E+02    -0.8723E+02    -0.8724E+02    -0.8724E+02    -0.8725E+02    -0.8726E+02    -0.8726E+02    -0.8727E+02    -0.8727E+02    -0.8728E+02    -0.8728E+02    -0.8729E+02    -0.8729E+02    -0.8729E+02    -0.8729E+02    -0.8729E+02
    -0.8729E+02    -0.8729E+02    -0.8729E+02    -0.8729E+02    -0.8729E+02    -0.8728E+02    -0.8728E+02    -0.8727E+02    -0.8727E+02    -0.8726E+02    -0.8725E+02    -0.8725E+02    -0.8724E+02    -0.8723E+02    -0.8723E+02    -0.8722E+02    -0.8722E+02    -0.8721E+02    -0.8720E+02    -0.8720E+02    -0.8719E+02    -0.8718E+02    -0.8718E+02    -0.8717E+02    -0.8717E+02    -0.8716E+02    -0.8716E+02    -0.8715E+02    -0.8715E+02    -0.8714E+02    -0.8714E+02    -0.8713E+02    -0.8713E+02    -0.8712E+02    -0.8712E+02    -0.8711E+02    -0.8711E+02    -0.8711E+02    -0.8710E+02    -0.8710E+02    -0.8710E+02    -0.8710E+02    -0.8710E+02    -0.8709E+02    -0.8709E+02    -0.8709E+02    -0.8709E+02    -0.8709E+02    -0.8709E+02    -0.8709E+02    -0.8709E+02    -0.8709E+02    -0.8709E+02    -0.8709E+02    -0.8709E+02    -0.8709E+02    -0.8709E+02    -0.8710E+02    -0.8710E+02    -0.8710E+02    -0.8710E+02    -0.8711E+02    -0.8711E+02    -0.8711E+02    -0.8712E+02    -0.8712E+02    -0.8712E+02    -0.8713E+02    -0.8713E+02    -0.8714E+02    -0.8714E+02    -0.8715E+02    -0.8715E+02    -0.8716E+02    -0.8716E+02    -0.8717E+02    -0.8717E+02    -0.8718E+02    -0.8719E+02    -0.8719E+02    -0.8720E+02    -0.8720E+02    -0.8721E+02    -0.8722E+02    -0.8722E+02    -0.8723E+02    -0.8724E+02    -0.8724E+02    -0.8725E+02    -0.8726E+02    -0.8726E+02    -0.8727E+02    -0.8727E+02    -0.8728E+02    -0.8728E+02    -0.8729E+02    -0.8729E+02    -0.8729E+02    -0.8729E+02    -0.8729E+02
