# Supplementary material for: Electrical Pacing of Cardiac Tissue Including Potassium Inward Rectification
Source: PLoS One. 2015 Jun 9;10(6):e0127837. doi: 10.1371/journal.pone.0127837 (PMC4461281; doi:10.1371/journal.pone.0127837)
Supplement: S1 Data — (ZIP) [file pone.0127837.s001.zip › All-Data/Fig4-Data/BDT281/Vm129.txt]

    -0.8733E+02    -0.8729E+02    -0.8729E+02    -0.8729E+02    -0.8728E+02    -0.8728E+02    -0.8727E+02    -0.8727E+02    -0.8726E+02    -0.8726E+02    -0.8725E+02    -0.8724E+02    -0.8724E+02    -0.8723E+02    -0.8722E+02    -0.8721E+02    -0.8721E+02    -0.8720E+02    -0.8719E+02    -0.8719E+02    -0.8718E+02    -0.8717E+02    -0.8717E+02    -0.8716E+02    -0.8715E+02    -0.8715E+02    -0.8714E+02    -0.8714E+02    -0.8713E+02    -0.8713E+02    -0.8712E+02    -0.8712E+02    -0.8711E+02    -0.8711E+02    -0.8710E+02    -0.8710E+02    -0.8710E+02    -0.8709E+02    -0.8709E+02    -0.8709E+02    -0.8708E+02    -0.8708E+02    -0.8708E+02    -0.8708E+02    -0.8707E+02    -0.8707E+02    -0.8707E+02    -0.8707E+02    -0.8707E+02    -0.8707E+02    -0.8707E+02    -0.8707E+02    -0.8707E+02    -0.8707E+02    -0.8707E+02    -0.8708E+02    -0.8708E+02    -0.8708E+02    -0.8708E+02    -0.8708E+02    -0.8709E+02    -0.8709E+02    -0.8709E+02    -0.8710E+02    -0.8710E+02    -0.8711E+02    -0.8711E+02    -0.8711E+02    -0.8712E+02    -0.8712E+02    -0.8713E+02    -0.8713E+02    -0.8714E+02    -0.8715E+02    -0.8715E+02    -0.8716E+02    -0.8716E+02    -0.8717E+02    -0.8718E+02    -0.8718E+02    -0.8719E+02    -0.8720E+02    -0.8720E+02    -0.8721E+02    -0.8722E+02    -0.8722E+02    -0.8723E+02    -0.8724E+02    -0.8724E+02    -0.8725E+02    -0.8726E+02    -0.8726E+02    -0.8727E+02    -0.8727E+02    -0.8728E+02    -0.8728E+02    -0.8729E+02    -0.8729E+02    -0.8729E+02    -0.8729E+02
    -0.8729E+02    -0.8729E+02    -0.8729E+02    -0.8729E+02    -0.8728E+02    -0.8728E+02    -0.8727E+02    -0.8727E+02    -0.8726E+02    -0.8726E+02    -0.8725E+02    -0.8724E+02    -0.8724E+02    -0.8723E+02    -0.8722E+02    -0.8721E+02    -0.8721E+02    -0.8720E+02    -0.8719E+02    -0.8719E+02    -0.8718E+02    -0.8717E+02    -0.8717E+02    -0.8716E+02    -0.8715E+02    -0.8715E+02    -0.8714E+02    -0.8714E+02    -0.8713E+02    -0.8713E+02    -0.8712E+02    -0.8712E+02    -0.8711E+02    -0.8711E+02    -0.8710E+02    -0.8710E+02    -0.8710E+02    -0.8709E+02    -0.8709E+02    -0.8709E+02    -0.8708E+02    -0.8708E+02    -0.8708E+02    -0.8708E+02    -0.8707E+02    -0.8707E+02    -0.8707E+02    -0.8707E+02    -0.8707E+02    -0.8707E+02    -0.8707E+02    -0.8707E+02    -0.8707E+02    -0.8707E+02    -0.8707E+02    -0.8708E+02    -0.8708E+02    -0.8708E+02    -0.8708E+02    -0.8708E+02    -0.8709E+02    -0.8709E+02    -0.8709E+02    -0.8710E+02    -0.8710E+02    -0.8711E+02    -0.8711E+02    -0.8711E+02    -0.8712E+02    -0.8712E+02    -0.8713E+02    -0.8713E+02    -0.8714E+02    -0.8715E+02    -0.8715E+02    -0.8716E+02    -0.8716E+02    -0.8717E+02    -0.8718E+02    -0.8718E+02    -0.8719E+02    -0.8720E+02    -0.8720E+02    -0.8721E+02    -0.8722E+02    -0.8722E+02    -0.8723E+02    -0.8724E+02    -0.8724E+02    -0.8725E+02    -0.8726E+02    -0.8726E+02    -0.8727E+02    -0.8727E+02    -0.8728E+02    -0.8728E+02    -0.8729E+02    -0.8729E+02    -0.8729E+02    -0.8729E+02
    -0.8728E+02    -0.8728E+02    -0.8728E+02    -0.8728E+02    -0.8727E+02    -0.8727E+02    -0.8726E+02    -0.8725E+02    -0.8724E+02    -0.8723E+02    -0.8723E+02    -0.8722E+02    -0.8721E+02    -0.8720E+02    -0.8719E+02    -0.8718E+02    -0.8717E+02    -0.8716E+02    -0.8715E+02    -0.8715E+02    -0.8714E+02    -0.8713E+02    -0.8712E+02    -0.8711E+02    -0.8710E+02    -0.8710E+02    -0.8709E+02    -0.8708E+02    -0.8707E+02    -0.8707E+02    -0.8706E+02    -0.8706E+02    -0.8705E+02    -0.8704E+02    -0.8704E+02    -0.8703E+02    -0.8703E+02    -0.8702E+02    -0.8702E+02    -0.8701E+02    -0.8701E+02    -0.8701E+02    -0.8701E+02    -0.8700E+02    -0.8700E+02    -0.8700E+02    -0.8700E+02    -0.8700E+02    -0.8700E+02    -0.8700E+02    -0.8700E+02    -0.8700E+02    -0.8700E+02    -0.8700E+02    -0.8700E+02    -0.8700E+02    -0.8700E+02    -0.8701E+02    -0.8701E+02    -0.8701E+02    -0.8702E+02    -0.8702E+02    -0.8703E+02    -0.8703E+02    -0.8703E+02    -0.8704E+02    -0.8705E+02    -0.8705E+02    -0.8706E+02    -0.8706E+02    -0.8707E+02    -0.8708E+02    -0.8709E+02    -0.8709E+02    -0.8710E+02    -0.8711E+02    -0.8712E+02    -0.8712E+02    -0.8713E+02    -0.8714E+02    -0.8715E+02    -0.8716E+02    -0.8717E+02    -0.8718E+02    -0.8718E+02    -0.8719E+02    -0.8720E+02    -0.8721E+02    -0.8722E+02    -0.8723E+02    -0.8724E+02    -0.8724E+02    -0.8725E+02    -0.8726E+02    -0.8727E+02    -0.8727E+02    -0.8728E+02    -0.8728E+02    -0.8728E+02    -0.8728E+02
    -0.8727E+02    -0.8727E+02    -0.8727E+02    -0.8726E+02    -0.8725E+02    -0.8725E+02    -0.8724E+02    -0.8723E+02    -0.8722E+02    -0.8720E+02    -0.8719E+02    -0.8718E+02    -0.8717E+02    -0.8716E+02    -0.8714E+02    -0.8713E+02    -0.8712E+02    -0.8711E+02    -0.8710E+02    -0.8709E+02    -0.8707E+02    -0.8706E+02    -0.8705E+02    -0.8704E+02    -0.8703E+02    -0.8702E+02    -0.8701E+02    -0.8700E+02    -0.8699E+02    -0.8698E+02    -0.8697E+02    -0.8696E+02    -0.8696E+02    -0.8695E+02    -0.8694E+02    -0.8693E+02    -0.8693E+02    -0.8692E+02    -0.8691E+02    -0.8691E+02    -0.8690E+02    -0.8690E+02    -0.8690E+02    -0.8689E+02    -0.8689E+02    -0.8689E+02    -0.8689E+02    -0.8688E+02    -0.8688E+02    -0.8688E+02    -0.8688E+02    -0.8688E+02    -0.8689E+02    -0.8689E+02    -0.8689E+02    -0.8689E+02    -0.8689E+02    -0.8690E+02    -0.8690E+02    -0.8691E+02    -0.8691E+02    -0.8692E+02    -0.8692E+02    -0.8693E+02    -0.8694E+02    -0.8694E+02    -0.8695E+02    -0.8696E+02    -0.8697E+02    -0.8698E+02    -0.8698E+02    -0.8699E+02    -0.8700E+02    -0.8701E+02    -0.8702E+02    -0.8703E+02    -0.8704E+02    -0.8706E+02    -0.8707E+02    -0.8708E+02    -0.8709E+02    -0.8710E+02    -0.8711E+02    -0.8712E+02    -0.8714E+02    -0.8715E+02    -0.8716E+02    -0.8717E+02    -0.8718E+02    -0.8720E+02    -0.8721E+02    -0.8722E+02    -0.8723E+02    -0.8724E+02    -0.8725E+02    -0.8726E+02    -0.8726E+02    -0.8727E+02    -0.8727E+02    -0.8727E+02
    -0.8725E+02    -0.8725E+02    -0.8725E+02    -0.8724E+02    -0.8723E+02    -0.8722E+02    -0.8721E+02    -0.8720E+02    -0.8718E+02    -0.8717E+02    -0.8715E+02    -0.8714E+02    -0.8712E+02    -0.8711E+02    -0.8709E+02    -0.8708E+02    -0.8706E+02    -0.8704E+02    -0.8703E+02    -0.8701E+02    -0.8700E+02    -0.8698E+02    -0.8697E+02    -0.8696E+02    -0.8694E+02    -0.8693E+02    -0.8692E+02    -0.8690E+02    -0.8689E+02    -0.8688E+02    -0.8687E+02    -0.8686E+02    -0.8685E+02    -0.8684E+02    -0.8683E+02    -0.8682E+02    -0.8681E+02    -0.8680E+02    -0.8679E+02    -0.8679E+02    -0.8678E+02    -0.8677E+02    -0.8677E+02    -0.8676E+02    -0.8676E+02    -0.8676E+02    -0.8676E+02    -0.8675E+02    -0.8675E+02    -0.8675E+02    -0.8675E+02    -0.8675E+02    -0.8675E+02    -0.8676E+02    -0.8676E+02    -0.8676E+02    -0.8677E+02    -0.8677E+02    -0.8678E+02    -0.8678E+02    -0.8679E+02    -0.8680E+02    -0.8680E+02    -0.8681E+02    -0.8682E+02    -0.8683E+02    -0.8684E+02    -0.8685E+02    -0.8686E+02    -0.8687E+02    -0.8688E+02    -0.8690E+02    -0.8691E+02    -0.8692E+02    -0.8693E+02    -0.8695E+02    -0.8696E+02    -0.8698E+02    -0.8699E+02    -0.8700E+02    -0.8702E+02    -0.8703E+02    -0.8705E+02    -0.8706E+02    -0.8708E+02    -0.8710E+02    -0.8711E+02    -0.8713E+02    -0.8714E+02    -0.8716E+02    -0.8717E+02    -0.8719E+02    -0.8720E+02    -0.8721E+02    -0.8723E+02    -0.8724E+02    -0.8724E+02    -0.8725E+02    -0.8726E+02    -0.8726E+02
    -0.8724E+02    -0.8724E+02    -0.8723E+02    -0.8722E+02    -0.8721E+02    -0.8720E+02    -0.8718E+02    -0.8717E+02    -0.8715E+02    -0.8713E+02    -0.8711E+02    -0.8709E+02    -0.8707E+02    -0.8705E+02    -0.8703E+02    -0.8701E+02    -0.8699E+02    -0.8698E+02    -0.8696E+02    -0.8694E+02    -0.8692E+02    -0.8690E+02    -0.8688E+02    -0.8687E+02    -0.8685E+02    -0.8683E+02    -0.8681E+02    -0.8680E+02    -0.8678E+02    -0.8677E+02    -0.8675E+02    -0.8674E+02    -0.8673E+02    -0.8671E+02    -0.8670E+02    -0.8669E+02    -0.8668E+02    -0.8667E+02    -0.8666E+02    -0.8665E+02    -0.8664E+02    -0.8664E+02    -0.8663E+02    -0.8662E+02    -0.8662E+02    -0.8662E+02    -0.8661E+02    -0.8661E+02    -0.8661E+02    -0.8661E+02    -0.8661E+02    -0.8661E+02    -0.8661E+02    -0.8661E+02    -0.8662E+02    -0.8662E+02    -0.8663E+02    -0.8663E+02    -0.8664E+02    -0.8665E+02    -0.8666E+02    -0.8666E+02    -0.8667E+02    -0.8668E+02    -0.8670E+02    -0.8671E+02    -0.8672E+02    -0.8673E+02    -0.8675E+02    -0.8676E+02    -0.8677E+02    -0.8679E+02    -0.8681E+02    -0.8682E+02    -0.8684E+02    -0.8685E+02    -0.8687E+02    -0.8689E+02    -0.8691E+02    -0.8693E+02    -0.8694E+02    -0.8696E+02    -0.8698E+02    -0.8700E+02    -0.8702E+02    -0.8704E+02    -0.8706E+02    -0.8708E+02    -0.8710E+02    -0.8712E+02    -0.8713E+02    -0.8715E+02    -0.8717E+02    -0.8719E+02    -0.8720E+02    -0.8721E+02    -0.8722E+02    -0.8723E+02    -0.8724E+02    -0.8724E+02
    -0.8722E+02    -0.8722E+02    -0.8721E+02    -0.8720E+02    -0.8719E+02    -0.8717E+02    -0.8715E+02    -0.8713E+02    -0.8711E+02    -0.8709E+02    -0.8707E+02    -0.8704E+02    -0.8702E+02    -0.8700E+02    -0.8697E+02    -0.8695E+02    -0.8693E+02    -0.8690E+02    -0.8688E+02    -0.8686E+02    -0.8683E+02    -0.8681E+02    -0.8679E+02    -0.8677E+02    -0.8675E+02    -0.8673E+02    -0.8671E+02    -0.8669E+02    -0.8667E+02    -0.8665E+02    -0.8663E+02    -0.8662E+02    -0.8660E+02    -0.8658E+02    -0.8657E+02    -0.8656E+02    -0.8654E+02    -0.8653E+02    -0.8652E+02    -0.8651E+02    -0.8650E+02    -0.8649E+02    -0.8648E+02    -0.8648E+02    -0.8647E+02    -0.8646E+02    -0.8646E+02    -0.8646E+02    -0.8646E+02    -0.8646E+02    -0.8646E+02    -0.8646E+02    -0.8646E+02    -0.8646E+02    -0.8647E+02    -0.8647E+02    -0.8648E+02    -0.8649E+02    -0.8649E+02    -0.8650E+02    -0.8651E+02    -0.8652E+02    -0.8654E+02    -0.8655E+02    -0.8656E+02    -0.8658E+02    -0.8659E+02    -0.8661E+02    -0.8662E+02    -0.8664E+02    -0.8666E+02    -0.8668E+02    -0.8670E+02    -0.8672E+02    -0.8674E+02    -0.8676E+02    -0.8678E+02    -0.8680E+02    -0.8682E+02    -0.8684E+02    -0.8687E+02    -0.8689E+02    -0.8691E+02    -0.8693E+02    -0.8696E+02    -0.8698E+02    -0.8700E+02    -0.8703E+02    -0.8705E+02    -0.8707E+02    -0.8709E+02    -0.8712E+02    -0.8714E+02    -0.8716E+02    -0.8717E+02    -0.8719E+02    -0.8720E+02    -0.8721E+02    -0.8722E+02    -0.8722E+02
    -0.8720E+02    -0.8720E+02    -0.8719E+02    -0.8718E+02    -0.8716E+02    -0.8714E+02    -0.8712E+02    -0.8710E+02    -0.8707E+02    -0.8705E+02    -0.8702E+02    -0.8699E+02    -0.8697E+02    -0.8694E+02    -0.8691E+02    -0.8688E+02    -0.8685E+02    -0.8683E+02    -0.8680E+02    -0.8677E+02    -0.8675E+02    -0.8672E+02    -0.8669E+02    -0.8667E+02    -0.8664E+02    -0.8662E+02    -0.8660E+02    -0.8657E+02    -0.8655E+02    -0.8653E+02    -0.8651E+02    -0.8649E+02    -0.8647E+02    -0.8645E+02    -0.8643E+02    -0.8641E+02    -0.8640E+02    -0.8638E+02    -0.8637E+02    -0.8636E+02    -0.8635E+02    -0.8634E+02    -0.8633E+02    -0.8632E+02    -0.8631E+02    -0.8631E+02    -0.8630E+02    -0.8630E+02    -0.8630E+02    -0.8630E+02    -0.8630E+02    -0.8630E+02    -0.8630E+02    -0.8630E+02    -0.8631E+02    -0.8632E+02    -0.8632E+02    -0.8633E+02    -0.8634E+02    -0.8635E+02    -0.8636E+02    -0.8638E+02    -0.8639E+02    -0.8641E+02    -0.8642E+02    -0.8644E+02    -0.8646E+02    -0.8648E+02    -0.8650E+02    -0.8652E+02    -0.8654E+02    -0.8656E+02    -0.8658E+02    -0.8661E+02    -0.8663E+02    -0.8665E+02    -0.8668E+02    -0.8670E+02    -0.8673E+02    -0.8676E+02    -0.8678E+02    -0.8681E+02    -0.8684E+02    -0.8686E+02    -0.8689E+02    -0.8692E+02    -0.8695E+02    -0.8697E+02    -0.8700E+02    -0.8703E+02    -0.8705E+02    -0.8708E+02    -0.8710E+02    -0.8713E+02    -0.8715E+02    -0.8717E+02    -0.8718E+02    -0.8719E+02    -0.8720E+02    -0.8720E+02
    -0.8718E+02    -0.8718E+02    -0.8717E+02    -0.8716E+02    -0.8714E+02    -0.8712E+02    -0.8709E+02    -0.8706E+02    -0.8703E+02    -0.8700E+02    -0.8697E+02    -0.8694E+02    -0.8691E+02    -0.8688E+02    -0.8685E+02    -0.8681E+02    -0.8678E+02    -0.8675E+02    -0.8672E+02    -0.8669E+02    -0.8665E+02    -0.8662E+02    -0.8659E+02    -0.8656E+02    -0.8653E+02    -0.8651E+02    -0.8648E+02    -0.8645E+02    -0.8643E+02    -0.8640E+02    -0.8638E+02    -0.8635E+02    -0.8633E+02    -0.8631E+02    -0.8629E+02    -0.8627E+02    -0.8625E+02    -0.8623E+02    -0.8621E+02    -0.8620E+02    -0.8619E+02    -0.8617E+02    -0.8616E+02    -0.8615E+02    -0.8615E+02    -0.8614E+02    -0.8613E+02    -0.8613E+02    -0.8613E+02    -0.8613E+02    -0.8613E+02    -0.8613E+02    -0.8613E+02    -0.8614E+02    -0.8614E+02    -0.8615E+02    -0.8616E+02    -0.8617E+02    -0.8618E+02    -0.8619E+02    -0.8621E+02    -0.8622E+02    -0.8624E+02    -0.8626E+02    -0.8628E+02    -0.8630E+02    -0.8632E+02    -0.8634E+02    -0.8636E+02    -0.8639E+02    -0.8641E+02    -0.8644E+02    -0.8646E+02    -0.8649E+02    -0.8652E+02    -0.8655E+02    -0.8658E+02    -0.8661E+02    -0.8664E+02    -0.8667E+02    -0.8670E+02    -0.8673E+02    -0.8676E+02    -0.8679E+02    -0.8682E+02    -0.8686E+02    -0.8689E+02    -0.8692E+02    -0.8695E+02    -0.8698E+02    -0.8701E+02    -0.8704E+02    -0.8707E+02    -0.8710E+02    -0.8712E+02    -0.8714E+02    -0.8716E+02    -0.8717E+02    -0.8718E+02    -0.8718E+02
    -0.8716E+02    -0.8716E+02    -0.8715E+02    -0.8713E+02    -0.8711E+02    -0.8709E+02    -0.8706E+02    -0.8703E+02    -0.8699E+02    -0.8696E+02    -0.8692E+02    -0.8689E+02    -0.8685E+02    -0.8682E+02    -0.8678E+02    -0.8674E+02    -0.8670E+02    -0.8667E+02    -0.8663E+02    -0.8660E+02    -0.8656E+02    -0.8652E+02    -0.8649E+02    -0.8646E+02    -0.8642E+02    -0.8639E+02    -0.8636E+02    -0.8633E+02    -0.8630E+02    -0.8627E+02    -0.8624E+02    -0.8621E+02    -0.8618E+02    -0.8616E+02    -0.8613E+02    -0.8611E+02    -0.8609E+02    -0.8607E+02    -0.8605E+02    -0.8603E+02    -0.8602E+02    -0.8600E+02    -0.8599E+02    -0.8598E+02    -0.8597E+02    -0.8596E+02    -0.8596E+02    -0.8595E+02    -0.8595E+02    -0.8595E+02    -0.8595E+02    -0.8595E+02    -0.8595E+02    -0.8596E+02    -0.8597E+02    -0.8598E+02    -0.8599E+02    -0.8600E+02    -0.8601E+02    -0.8603E+02    -0.8604E+02    -0.8606E+02    -0.8608E+02    -0.8610E+02    -0.8612E+02    -0.8615E+02    -0.8617E+02    -0.8620E+02    -0.8622E+02    -0.8625E+02    -0.8628E+02    -0.8631E+02    -0.8634E+02    -0.8637E+02    -0.8640E+02    -0.8644E+02    -0.8647E+02    -0.8650E+02    -0.8654E+02    -0.8657E+02    -0.8661E+02    -0.8665E+02    -0.8668E+02    -0.8672E+02    -0.8675E+02    -0.8679E+02    -0.8683E+02    -0.8686E+02    -0.8690E+02    -0.8693E+02    -0.8697E+02    -0.8700E+02    -0.8703E+02    -0.8706E+02    -0.8709E+02    -0.8712E+02    -0.8714E+02    -0.8715E+02    -0.8716E+02    -0.8716E+02
    -0.8714E+02    -0.8714E+02    -0.8713E+02    -0.8711E+02    -0.8708E+02    -0.8706E+02    -0.8702E+02    -0.8699E+02    -0.8695E+02    -0.8691E+02    -0.8687E+02    -0.8683E+02    -0.8679E+02    -0.8675E+02    -0.8671E+02    -0.8667E+02    -0.8663E+02    -0.8658E+02    -0.8654E+02    -0.8650E+02    -0.8646E+02    -0.8642E+02    -0.8638E+02    -0.8634E+02    -0.8630E+02    -0.8627E+02    -0.8623E+02    -0.8619E+02    -0.8616E+02    -0.8613E+02    -0.8609E+02    -0.8606E+02    -0.8603E+02    -0.8600E+02    -0.8597E+02    -0.8595E+02    -0.8592E+02    -0.8590E+02    -0.8588E+02    -0.8586E+02    -0.8584E+02    -0.8582E+02    -0.8581E+02    -0.8580E+02    -0.8579E+02    -0.8578E+02    -0.8577E+02    -0.8576E+02    -0.8576E+02    -0.8576E+02    -0.8576E+02    -0.8576E+02    -0.8577E+02    -0.8577E+02    -0.8578E+02    -0.8579E+02    -0.8580E+02    -0.8582E+02    -0.8583E+02    -0.8585E+02    -0.8587E+02    -0.8589E+02    -0.8591E+02    -0.8594E+02    -0.8596E+02    -0.8599E+02    -0.8602E+02    -0.8605E+02    -0.8608E+02    -0.8611E+02    -0.8614E+02    -0.8618E+02    -0.8621E+02    -0.8625E+02    -0.8628E+02    -0.8632E+02    -0.8636E+02    -0.8640E+02    -0.8644E+02    -0.8648E+02    -0.8652E+02    -0.8656E+02    -0.8660E+02    -0.8664E+02    -0.8668E+02    -0.8672E+02    -0.8676E+02    -0.8680E+02    -0.8684E+02    -0.8688E+02    -0.8692E+02    -0.8696E+02    -0.8700E+02    -0.8703E+02    -0.8706E+02    -0.8709E+02    -0.8711E+02    -0.8713E+02    -0.8714E+02    -0.8714E+02
    -0.8711E+02    -0.8711E+02    -0.8710E+02    -0.8708E+02    -0.8706E+02    -0.8702E+02    -0.8699E+02    -0.8695E+02    -0.8691E+02    -0.8687E+02    -0.8682E+02    -0.8678E+02    -0.8673E+02    -0.8668E+02    -0.8664E+02    -0.8659E+02    -0.8654E+02    -0.8650E+02    -0.8645E+02    -0.8640E+02    -0.8636E+02    -0.8631E+02    -0.8627E+02    -0.8622E+02    -0.8618E+02    -0.8614E+02    -0.8610E+02    -0.8606E+02    -0.8602E+02    -0.8598E+02    -0.8594E+02    -0.8591E+02    -0.8587E+02    -0.8584E+02    -0.8581E+02    -0.8578E+02    -0.8575E+02    -0.8572E+02    -0.8570E+02    -0.8567E+02    -0.8565E+02    -0.8563E+02    -0.8562E+02    -0.8560E+02    -0.8559E+02    -0.8558E+02    -0.8557E+02    -0.8557E+02    -0.8556E+02    -0.8556E+02    -0.8556E+02    -0.8556E+02    -0.8557E+02    -0.8558E+02    -0.8559E+02    -0.8560E+02    -0.8561E+02    -0.8563E+02    -0.8565E+02    -0.8567E+02    -0.8569E+02    -0.8571E+02    -0.8574E+02    -0.8576E+02    -0.8579E+02    -0.8582E+02    -0.8586E+02    -0.8589E+02    -0.8593E+02    -0.8596E+02    -0.8600E+02    -0.8604E+02    -0.8608E+02    -0.8612E+02    -0.8616E+02    -0.8620E+02    -0.8625E+02    -0.8629E+02    -0.8633E+02    -0.8638E+02    -0.8642E+02    -0.8647E+02    -0.8651E+02    -0.8656E+02    -0.8661E+02    -0.8665E+02    -0.8670E+02    -0.8674E+02    -0.8679E+02    -0.8683E+02    -0.8688E+02    -0.8692E+02    -0.8696E+02    -0.8700E+02    -0.8703E+02    -0.8706E+02    -0.8709E+02    -0.8711E+02    -0.8712E+02    -0.8712E+02
    -0.8709E+02    -0.8709E+02    -0.8708E+02    -0.8706E+02    -0.8703E+02    -0.8699E+02    -0.8695E+02    -0.8691E+02    -0.8687E+02    -0.8682E+02    -0.8677E+02    -0.8672E+02    -0.8667E+02    -0.8662E+02    -0.8656E+02    -0.8651E+02    -0.8646E+02    -0.8641E+02    -0.8635E+02    -0.8630E+02    -0.8625E+02    -0.8620E+02    -0.8615E+02    -0.8610E+02    -0.8605E+02    -0.8600E+02    -0.8596E+02    -0.8591E+02    -0.8587E+02    -0.8582E+02    -0.8578E+02    -0.8574E+02    -0.8570E+02    -0.8566E+02    -0.8563E+02    -0.8559E+02    -0.8556E+02    -0.8553E+02    -0.8550E+02    -0.8548E+02    -0.8545E+02    -0.8543E+02    -0.8541E+02    -0.8540E+02    -0.8538E+02    -0.8537E+02    -0.8536E+02    -0.8535E+02    -0.8535E+02    -0.8535E+02    -0.8535E+02    -0.8535E+02    -0.8536E+02    -0.8537E+02    -0.8538E+02    -0.8539E+02    -0.8541E+02    -0.8542E+02    -0.8545E+02    -0.8547E+02    -0.8549E+02    -0.8552E+02    -0.8555E+02    -0.8558E+02    -0.8561E+02    -0.8565E+02    -0.8569E+02    -0.8572E+02    -0.8576E+02    -0.8581E+02    -0.8585E+02    -0.8589E+02    -0.8594E+02    -0.8598E+02    -0.8603E+02    -0.8608E+02    -0.8613E+02    -0.8617E+02    -0.8622E+02    -0.8627E+02    -0.8633E+02    -0.8638E+02    -0.8643E+02    -0.8648E+02    -0.8653E+02    -0.8658E+02    -0.8663E+02    -0.8668E+02    -0.8673E+02    -0.8678E+02    -0.8683E+02    -0.8688E+02    -0.8692E+02    -0.8696E+02    -0.8700E+02    -0.8704E+02    -0.8706E+02    -0.8709E+02    -0.8710E+02    -0.8710E+02
    -0.8707E+02    -0.8707E+02    -0.8706E+02    -0.8703E+02    -0.8700E+02    -0.8696E+02    -0.8692E+02    -0.8687E+02    -0.8682E+02    -0.8677E+02    -0.8671E+02    -0.8666E+02    -0.8660E+02    -0.8654E+02    -0.8649E+02    -0.8643E+02    -0.8637E+02    -0.8631E+02    -0.8626E+02    -0.8620E+02    -0.8614E+02    -0.8608E+02    -0.8603E+02    -0.8597E+02    -0.8592E+02    -0.8586E+02    -0.8581E+02    -0.8576E+02    -0.8571E+02    -0.8566E+02    -0.8561E+02    -0.8557E+02    -0.8552E+02    -0.8548E+02    -0.8544E+02    -0.8540E+02    -0.8536E+02    -0.8533E+02    -0.8530E+02    -0.8527E+02    -0.8524E+02    -0.8522E+02    -0.8519E+02    -0.8517E+02    -0.8516E+02    -0.8514E+02    -0.8513E+02    -0.8513E+02    -0.8512E+02    -0.8512E+02    -0.8512E+02    -0.8512E+02    -0.8513E+02    -0.8514E+02    -0.8515E+02    -0.8517E+02    -0.8519E+02    -0.8521E+02    -0.8523E+02    -0.8526E+02    -0.8529E+02    -0.8532E+02    -0.8535E+02    -0.8539E+02    -0.8542E+02    -0.8546E+02    -0.8551E+02    -0.8555E+02    -0.8559E+02    -0.8564E+02    -0.8569E+02    -0.8574E+02    -0.8579E+02    -0.8584E+02    -0.8589E+02    -0.8595E+02    -0.8600E+02    -0.8606E+02    -0.8611E+02    -0.8617E+02    -0.8622E+02    -0.8628E+02    -0.8634E+02    -0.8639E+02    -0.8645E+02    -0.8651E+02    -0.8656E+02    -0.8662E+02    -0.8667E+02    -0.8673E+02    -0.8678E+02    -0.8683E+02    -0.8688E+02    -0.8693E+02    -0.8697E+02    -0.8701E+02    -0.8704E+02    -0.8706E+02    -0.8708E+02    -0.8708E+02
    -0.8705E+02    -0.8705E+02    -0.8703E+02    -0.8700E+02    -0.8697E+02    -0.8693E+02    -0.8688E+02    -0.8683E+02    -0.8677E+02    -0.8672E+02    -0.8666E+02    -0.8660E+02    -0.8653E+02    -0.8647E+02    -0.8641E+02    -0.8634E+02    -0.8628E+02    -0.8622E+02    -0.8615E+02    -0.8609E+02    -0.8602E+02    -0.8596E+02    -0.8590E+02    -0.8584E+02    -0.8578E+02    -0.8572E+02    -0.8566E+02    -0.8560E+02    -0.8554E+02    -0.8549E+02    -0.8543E+02    -0.8538E+02    -0.8533E+02    -0.8528E+02    -0.8524E+02    -0.8519E+02    -0.8515E+02    -0.8511E+02    -0.8508E+02    -0.8504E+02    -0.8501E+02    -0.8498E+02    -0.8496E+02    -0.8494E+02    -0.8492E+02    -0.8490E+02    -0.8489E+02    -0.8488E+02    -0.8488E+02    -0.8487E+02    -0.8487E+02    -0.8488E+02    -0.8489E+02    -0.8490E+02    -0.8491E+02    -0.8493E+02    -0.8495E+02    -0.8498E+02    -0.8500E+02    -0.8503E+02    -0.8507E+02    -0.8510E+02    -0.8514E+02    -0.8518E+02    -0.8522E+02    -0.8527E+02    -0.8531E+02    -0.8536E+02    -0.8541E+02    -0.8547E+02    -0.8552E+02    -0.8558E+02    -0.8563E+02    -0.8569E+02    -0.8575E+02    -0.8581E+02    -0.8587E+02    -0.8593E+02    -0.8599E+02    -0.8606E+02    -0.8612E+02    -0.8618E+02    -0.8624E+02    -0.8631E+02    -0.8637E+02    -0.8643E+02    -0.8649E+02    -0.8655E+02    -0.8662E+02    -0.8667E+02    -0.8673E+02    -0.8679E+02    -0.8684E+02    -0.8689E+02    -0.8694E+02    -0.8698E+02    -0.8701E+02    -0.8704E+02    -0.8705E+02    -0.8705E+02
    -0.8702E+02    -0.8702E+02    -0.8701E+02    -0.8698E+02    -0.8694E+02    -0.8689E+02    -0.8684E+02    -0.8679E+02    -0.8673E+02    -0.8666E+02    -0.8660E+02    -0.8653E+02    -0.8646E+02    -0.8640E+02    -0.8633E+02    -0.8626E+02    -0.8619E+02    -0.8611E+02    -0.8604E+02    -0.8597E+02    -0.8590E+02    -0.8583E+02    -0.8576E+02    -0.8570E+02    -0.8563E+02    -0.8556E+02    -0.8549E+02    -0.8543E+02    -0.8537E+02    -0.8530E+02    -0.8524E+02    -0.8518E+02    -0.8513E+02    -0.8507E+02    -0.8502E+02    -0.8497E+02    -0.8492E+02    -0.8488E+02    -0.8484E+02    -0.8480E+02    -0.8477E+02    -0.8473E+02    -0.8470E+02    -0.8468E+02    -0.8466E+02    -0.8464E+02    -0.8463E+02    -0.8462E+02    -0.8461E+02    -0.8461E+02    -0.8461E+02    -0.8461E+02    -0.8462E+02    -0.8464E+02    -0.8465E+02    -0.8467E+02    -0.8470E+02    -0.8473E+02    -0.8476E+02    -0.8479E+02    -0.8483E+02    -0.8487E+02    -0.8491E+02    -0.8496E+02    -0.8501E+02    -0.8506E+02    -0.8511E+02    -0.8517E+02    -0.8522E+02    -0.8528E+02    -0.8534E+02    -0.8541E+02    -0.8547E+02    -0.8553E+02    -0.8560E+02    -0.8567E+02    -0.8573E+02    -0.8580E+02    -0.8587E+02    -0.8594E+02    -0.8601E+02    -0.8608E+02    -0.8615E+02    -0.8622E+02    -0.8628E+02    -0.8635E+02    -0.8642E+02    -0.8649E+02    -0.8655E+02    -0.8662E+02    -0.8668E+02    -0.8674E+02    -0.8680E+02    -0.8686E+02    -0.8691E+02    -0.8695E+02    -0.8699E+02    -0.8702E+02    -0.8703E+02    -0.8703E+02
    -0.8700E+02    -0.8700E+02    -0.8698E+02    -0.8695E+02    -0.8691E+02    -0.8686E+02    -0.8680E+02    -0.8674E+02    -0.8668E+02    -0.8661E+02    -0.8654E+02    -0.8647E+02    -0.8639E+02    -0.8632E+02    -0.8624E+02    -0.8616E+02    -0.8609E+02    -0.8601E+02    -0.8593E+02    -0.8585E+02    -0.8578E+02    -0.8570E+02    -0.8562E+02    -0.8555E+02    -0.8547E+02    -0.8540E+02    -0.8532E+02    -0.8525E+02    -0.8518E+02    -0.8511E+02    -0.8504E+02    -0.8498E+02    -0.8491E+02    -0.8485E+02    -0.8479E+02    -0.8473E+02    -0.8468E+02    -0.8463E+02    -0.8458E+02    -0.8454E+02    -0.8450E+02    -0.8446E+02    -0.8443E+02    -0.8440E+02    -0.8438E+02    -0.8436E+02    -0.8434E+02    -0.8433E+02    -0.8432E+02    -0.8432E+02    -0.8432E+02    -0.8433E+02    -0.8434E+02    -0.8435E+02    -0.8437E+02    -0.8440E+02    -0.8442E+02    -0.8445E+02    -0.8449E+02    -0.8453E+02    -0.8457E+02    -0.8462E+02    -0.8467E+02    -0.8472E+02    -0.8477E+02    -0.8483E+02    -0.8489E+02    -0.8496E+02    -0.8502E+02    -0.8509E+02    -0.8515E+02    -0.8522E+02    -0.8530E+02    -0.8537E+02    -0.8544E+02    -0.8552E+02    -0.8559E+02    -0.8567E+02    -0.8574E+02    -0.8582E+02    -0.8589E+02    -0.8597E+02    -0.8605E+02    -0.8612E+02    -0.8620E+02    -0.8627E+02    -0.8635E+02    -0.8642E+02    -0.8649E+02    -0.8656E+02    -0.8663E+02    -0.8670E+02    -0.8676E+02    -0.8682E+02    -0.8687E+02    -0.8692E+02    -0.8696E+02    -0.8699E+02    -0.8701E+02    -0.8701E+02
    -0.8697E+02    -0.8697E+02    -0.8695E+02    -0.8692E+02    -0.8688E+02    -0.8682E+02    -0.8676E+02    -0.8670E+02    -0.8663E+02    -0.8655E+02    -0.8648E+02    -0.8640E+02    -0.8632E+02    -0.8624E+02    -0.8615E+02    -0.8607E+02    -0.8599E+02    -0.8590E+02    -0.8582E+02    -0.8573E+02    -0.8565E+02    -0.8556E+02    -0.8548E+02    -0.8539E+02    -0.8531E+02    -0.8522E+02    -0.8514E+02    -0.8506E+02    -0.8498E+02    -0.8490E+02    -0.8483E+02    -0.8475E+02    -0.8468E+02    -0.8461E+02    -0.8454E+02    -0.8448E+02    -0.8442E+02    -0.8436E+02    -0.8431E+02    -0.8426E+02    -0.8421E+02    -0.8417E+02    -0.8413E+02    -0.8410E+02    -0.8407E+02    -0.8405E+02    -0.8403E+02    -0.8402E+02    -0.8401E+02    -0.8400E+02    -0.8401E+02    -0.8401E+02    -0.8403E+02    -0.8404E+02    -0.8406E+02    -0.8409E+02    -0.8412E+02    -0.8416E+02    -0.8420E+02    -0.8425E+02    -0.8429E+02    -0.8435E+02    -0.8440E+02    -0.8446E+02    -0.8453E+02    -0.8459E+02    -0.8466E+02    -0.8473E+02    -0.8480E+02    -0.8488E+02    -0.8496E+02    -0.8503E+02    -0.8511E+02    -0.8519E+02    -0.8528E+02    -0.8536E+02    -0.8544E+02    -0.8553E+02    -0.8561E+02    -0.8569E+02    -0.8578E+02    -0.8586E+02    -0.8594E+02    -0.8603E+02    -0.8611E+02    -0.8619E+02    -0.8627E+02    -0.8635E+02    -0.8643E+02    -0.8651E+02    -0.8658E+02    -0.8665E+02    -0.8672E+02    -0.8678E+02    -0.8684E+02    -0.8689E+02    -0.8693E+02    -0.8697E+02    -0.8698E+02    -0.8698E+02
    -0.8695E+02    -0.8695E+02    -0.8693E+02    -0.8689E+02    -0.8685E+02    -0.8679E+02    -0.8672E+02    -0.8665E+02    -0.8658E+02    -0.8650E+02    -0.8642E+02    -0.8633E+02    -0.8624E+02    -0.8616E+02    -0.8607E+02    -0.8598E+02    -0.8588E+02    -0.8579E+02    -0.8570E+02    -0.8560E+02    -0.8551E+02    -0.8542E+02    -0.8532E+02    -0.8523E+02    -0.8513E+02    -0.8504E+02    -0.8495E+02    -0.8486E+02    -0.8477E+02    -0.8468E+02    -0.8459E+02    -0.8451E+02    -0.8443E+02    -0.8435E+02    -0.8427E+02    -0.8420E+02    -0.8413E+02    -0.8407E+02    -0.8400E+02    -0.8395E+02    -0.8389E+02    -0.8385E+02    -0.8380E+02    -0.8377E+02    -0.8373E+02    -0.8371E+02    -0.8369E+02    -0.8367E+02    -0.8366E+02    -0.8366E+02    -0.8366E+02    -0.8367E+02    -0.8368E+02    -0.8370E+02    -0.8373E+02    -0.8376E+02    -0.8380E+02    -0.8384E+02    -0.8388E+02    -0.8394E+02    -0.8399E+02    -0.8405E+02    -0.8412E+02    -0.8419E+02    -0.8426E+02    -0.8433E+02    -0.8441E+02    -0.8449E+02    -0.8457E+02    -0.8466E+02    -0.8474E+02    -0.8483E+02    -0.8492E+02    -0.8501E+02    -0.8510E+02    -0.8519E+02    -0.8529E+02    -0.8538E+02    -0.8547E+02    -0.8556E+02    -0.8566E+02    -0.8575E+02    -0.8584E+02    -0.8593E+02    -0.8602E+02    -0.8611E+02    -0.8620E+02    -0.8628E+02    -0.8637E+02    -0.8645E+02    -0.8653E+02    -0.8660E+02    -0.8668E+02    -0.8674E+02    -0.8681E+02    -0.8686E+02    -0.8691E+02    -0.8694E+02    -0.8696E+02    -0.8696E+02
    -0.8692E+02    -0.8692E+02    -0.8690E+02    -0.8686E+02    -0.8681E+02    -0.8675E+02    -0.8668E+02    -0.8661E+02    -0.8653E+02    -0.8644E+02    -0.8635E+02    -0.8626E+02    -0.8617E+02    -0.8607E+02    -0.8598E+02    -0.8588E+02    -0.8578E+02    -0.8568E+02    -0.8557E+02    -0.8547E+02    -0.8537E+02    -0.8526E+02    -0.8516E+02    -0.8506E+02    -0.8495E+02    -0.8485E+02    -0.8475E+02    -0.8464E+02    -0.8454E+02    -0.8445E+02    -0.8435E+02    -0.8425E+02    -0.8416E+02    -0.8407E+02    -0.8398E+02    -0.8390E+02    -0.8382E+02    -0.8375E+02    -0.8368E+02    -0.8361E+02    -0.8355E+02    -0.8349E+02    -0.8344E+02    -0.8340E+02    -0.8336E+02    -0.8333E+02    -0.8331E+02    -0.8329E+02    -0.8328E+02    -0.8327E+02    -0.8328E+02    -0.8329E+02    -0.8330E+02    -0.8333E+02    -0.8336E+02    -0.8339E+02    -0.8344E+02    -0.8348E+02    -0.8354E+02    -0.8360E+02    -0.8366E+02    -0.8373E+02    -0.8381E+02    -0.8388E+02    -0.8397E+02    -0.8405E+02    -0.8414E+02    -0.8423E+02    -0.8433E+02    -0.8442E+02    -0.8452E+02    -0.8462E+02    -0.8472E+02    -0.8482E+02    -0.8492E+02    -0.8502E+02    -0.8513E+02    -0.8523E+02    -0.8533E+02    -0.8543E+02    -0.8553E+02    -0.8563E+02    -0.8573E+02    -0.8583E+02    -0.8593E+02    -0.8602E+02    -0.8612E+02    -0.8621E+02    -0.8630E+02    -0.8639E+02    -0.8648E+02    -0.8656E+02    -0.8664E+02    -0.8671E+02    -0.8677E+02    -0.8683E+02    -0.8688E+02    -0.8692E+02    -0.8694E+02    -0.8694E+02
    -0.8690E+02    -0.8690E+02    -0.8688E+02    -0.8684E+02    -0.8678E+02    -0.8672E+02    -0.8665E+02    -0.8656E+02    -0.8648E+02    -0.8639E+02    -0.8629E+02    -0.8620E+02    -0.8609E+02    -0.8599E+02    -0.8589E+02    -0.8578E+02    -0.8567E+02    -0.8556E+02    -0.8545E+02    -0.8534E+02    -0.8522E+02    -0.8511E+02    -0.8499E+02    -0.8488E+02    -0.8476E+02    -0.8465E+02    -0.8453E+02    -0.8442E+02    -0.8431E+02    -0.8419E+02    -0.8408E+02    -0.8398E+02    -0.8387E+02    -0.8377E+02    -0.8367E+02    -0.8357E+02    -0.8348E+02    -0.8340E+02    -0.8331E+02    -0.8324E+02    -0.8317E+02    -0.8310E+02    -0.8304E+02    -0.8299E+02    -0.8295E+02    -0.8291E+02    -0.8289E+02    -0.8287E+02    -0.8285E+02    -0.8285E+02    -0.8285E+02    -0.8286E+02    -0.8288E+02    -0.8291E+02    -0.8294E+02    -0.8299E+02    -0.8304E+02    -0.8309E+02    -0.8316E+02    -0.8323E+02    -0.8330E+02    -0.8338E+02    -0.8347E+02    -0.8356E+02    -0.8365E+02    -0.8375E+02    -0.8385E+02    -0.8395E+02    -0.8406E+02    -0.8417E+02    -0.8428E+02    -0.8439E+02    -0.8450E+02    -0.8462E+02    -0.8473E+02    -0.8484E+02    -0.8496E+02    -0.8507E+02    -0.8518E+02    -0.8530E+02    -0.8541E+02    -0.8552E+02    -0.8562E+02    -0.8573E+02    -0.8584E+02    -0.8594E+02    -0.8604E+02    -0.8614E+02    -0.8624E+02    -0.8633E+02    -0.8642E+02    -0.8651E+02    -0.8660E+02    -0.8667E+02    -0.8674E+02    -0.8681E+02    -0.8686E+02    -0.8690E+02    -0.8692E+02    -0.8692E+02
    -0.8688E+02    -0.8688E+02    -0.8685E+02    -0.8681E+02    -0.8675E+02    -0.8669E+02    -0.8661E+02    -0.8652E+02    -0.8643E+02    -0.8633E+02    -0.8623E+02    -0.8613E+02    -0.8602E+02    -0.8591E+02    -0.8580E+02    -0.8568E+02    -0.8556E+02    -0.8544E+02    -0.8532E+02    -0.8520E+02    -0.8507E+02    -0.8495E+02    -0.8482E+02    -0.8469E+02    -0.8456E+02    -0.8444E+02    -0.8431E+02    -0.8418E+02    -0.8405E+02    -0.8392E+02    -0.8380E+02    -0.8368E+02    -0.8356E+02    -0.8344E+02    -0.8333E+02    -0.8322E+02    -0.8311E+02    -0.8301E+02    -0.8291E+02    -0.8283E+02    -0.8274E+02    -0.8267E+02    -0.8260E+02    -0.8254E+02    -0.8249E+02    -0.8245E+02    -0.8241E+02    -0.8239E+02    -0.8237E+02    -0.8237E+02    -0.8237E+02    -0.8239E+02    -0.8241E+02    -0.8244E+02    -0.8248E+02    -0.8253E+02    -0.8259E+02    -0.8266E+02    -0.8273E+02    -0.8281E+02    -0.8290E+02    -0.8300E+02    -0.8309E+02    -0.8320E+02    -0.8331E+02    -0.8342E+02    -0.8354E+02    -0.8366E+02    -0.8378E+02    -0.8390E+02    -0.8403E+02    -0.8415E+02    -0.8428E+02    -0.8441E+02    -0.8453E+02    -0.8466E+02    -0.8478E+02    -0.8491E+02    -0.8503E+02    -0.8516E+02    -0.8528E+02    -0.8540E+02    -0.8552E+02    -0.8563E+02    -0.8575E+02    -0.8586E+02    -0.8597E+02    -0.8607E+02    -0.8618E+02    -0.8628E+02    -0.8638E+02    -0.8647E+02    -0.8656E+02    -0.8664E+02    -0.8671E+02    -0.8678E+02    -0.8683E+02    -0.8687E+02    -0.8690E+02    -0.8690E+02
    -0.8686E+02    -0.8686E+02    -0.8683E+02    -0.8679E+02    -0.8673E+02    -0.8665E+02    -0.8657E+02    -0.8648E+02    -0.8639E+02    -0.8628E+02    -0.8618E+02    -0.8606E+02    -0.8595E+02    -0.8583E+02    -0.8571E+02    -0.8558E+02    -0.8546E+02    -0.8533E+02    -0.8519E+02    -0.8506E+02    -0.8492E+02    -0.8478E+02    -0.8464E+02    -0.8450E+02    -0.8436E+02    -0.8421E+02    -0.8407E+02    -0.8393E+02    -0.8378E+02    -0.8364E+02    -0.8349E+02    -0.8335E+02    -0.8322E+02    -0.8308E+02    -0.8295E+02    -0.8282E+02    -0.8270E+02    -0.8258E+02    -0.8247E+02    -0.8236E+02    -0.8227E+02    -0.8218E+02    -0.8210E+02    -0.8203E+02    -0.8197E+02    -0.8192E+02    -0.8188E+02    -0.8185E+02    -0.8183E+02    -0.8183E+02    -0.8183E+02    -0.8185E+02    -0.8187E+02    -0.8191E+02    -0.8196E+02    -0.8202E+02    -0.8209E+02    -0.8217E+02    -0.8226E+02    -0.8235E+02    -0.8246E+02    -0.8257E+02    -0.8268E+02    -0.8281E+02    -0.8293E+02    -0.8306E+02    -0.8320E+02    -0.8333E+02    -0.8347E+02    -0.8361E+02    -0.8376E+02    -0.8390E+02    -0.8404E+02    -0.8418E+02    -0.8433E+02    -0.8447E+02    -0.8461E+02    -0.8475E+02    -0.8488E+02    -0.8502E+02    -0.8515E+02    -0.8528E+02    -0.8541E+02    -0.8553E+02    -0.8566E+02    -0.8578E+02    -0.8590E+02    -0.8601E+02    -0.8612E+02    -0.8623E+02    -0.8633E+02    -0.8643E+02    -0.8652E+02    -0.8661E+02    -0.8669E+02    -0.8675E+02    -0.8681E+02    -0.8685E+02    -0.8688E+02    -0.8688E+02
    -0.8684E+02    -0.8684E+02    -0.8681E+02    -0.8676E+02    -0.8670E+02    -0.8663E+02    -0.8654E+02    -0.8645E+02    -0.8634E+02    -0.8624E+02    -0.8612E+02    -0.8600E+02    -0.8588E+02    -0.8575E+02    -0.8562E+02    -0.8549E+02    -0.8535E+02    -0.8521E+02    -0.8507E+02    -0.8492E+02    -0.8477E+02    -0.8462E+02    -0.8446E+02    -0.8430E+02    -0.8414E+02    -0.8398E+02    -0.8382E+02    -0.8366E+02    -0.8349E+02    -0.8333E+02    -0.8317E+02    -0.8300E+02    -0.8284E+02    -0.8269E+02    -0.8253E+02    -0.8238E+02    -0.8224E+02    -0.8210E+02    -0.8197E+02    -0.8185E+02    -0.8173E+02    -0.8163E+02    -0.8153E+02    -0.8145E+02    -0.8137E+02    -0.8131E+02    -0.8127E+02    -0.8123E+02    -0.8121E+02    -0.8120E+02    -0.8121E+02    -0.8123E+02    -0.8126E+02    -0.8131E+02    -0.8137E+02    -0.8144E+02    -0.8152E+02    -0.8162E+02    -0.8172E+02    -0.8184E+02    -0.8196E+02    -0.8209E+02    -0.8223E+02    -0.8237E+02    -0.8252E+02    -0.8267E+02    -0.8283E+02    -0.8298E+02    -0.8314E+02    -0.8331E+02    -0.8347E+02    -0.8363E+02    -0.8379E+02    -0.8395E+02    -0.8411E+02    -0.8427E+02    -0.8443E+02    -0.8458E+02    -0.8473E+02    -0.8488E+02    -0.8502E+02    -0.8517E+02    -0.8531E+02    -0.8544E+02    -0.8557E+02    -0.8570E+02    -0.8583E+02    -0.8595E+02    -0.8607E+02    -0.8618E+02    -0.8629E+02    -0.8639E+02    -0.8649E+02    -0.8658E+02    -0.8666E+02    -0.8673E+02    -0.8679E+02    -0.8684E+02    -0.8686E+02    -0.8686E+02
    -0.8682E+02    -0.8682E+02    -0.8679E+02    -0.8675E+02    -0.8668E+02    -0.8660E+02    -0.8651E+02    -0.8641E+02    -0.8631E+02    -0.8619E+02    -0.8607E+02    -0.8595E+02    -0.8582E+02    -0.8568E+02    -0.8554E+02    -0.8540E+02    -0.8525E+02    -0.8510E+02    -0.8494E+02    -0.8478E+02    -0.8462E+02    -0.8445E+02    -0.8428E+02    -0.8410E+02    -0.8392E+02    -0.8374E+02    -0.8356E+02    -0.8337E+02    -0.8319E+02    -0.8300E+02    -0.8281E+02    -0.8262E+02    -0.8244E+02    -0.8225E+02    -0.8207E+02    -0.8190E+02    -0.8173E+02    -0.8156E+02    -0.8141E+02    -0.8126E+02    -0.8112E+02    -0.8099E+02    -0.8088E+02    -0.8077E+02    -0.8069E+02    -0.8061E+02    -0.8055E+02    -0.8051E+02    -0.8049E+02    -0.8048E+02    -0.8049E+02    -0.8051E+02    -0.8055E+02    -0.8061E+02    -0.8068E+02    -0.8077E+02    -0.8087E+02    -0.8098E+02    -0.8111E+02    -0.8125E+02    -0.8140E+02    -0.8155E+02    -0.8171E+02    -0.8188E+02    -0.8206E+02    -0.8224E+02    -0.8242E+02    -0.8261E+02    -0.8279E+02    -0.8298E+02    -0.8316E+02    -0.8335E+02    -0.8353E+02    -0.8372E+02    -0.8389E+02    -0.8407E+02    -0.8424E+02    -0.8441E+02    -0.8458E+02    -0.8474E+02    -0.8490E+02    -0.8506E+02    -0.8521E+02    -0.8535E+02    -0.8549E+02    -0.8563E+02    -0.8577E+02    -0.8589E+02    -0.8602E+02    -0.8614E+02    -0.8625E+02    -0.8636E+02    -0.8646E+02    -0.8655E+02    -0.8664E+02    -0.8671E+02    -0.8678E+02    -0.8682E+02    -0.8685E+02    -0.8685E+02
    -0.8681E+02    -0.8681E+02    -0.8678E+02    -0.8673E+02    -0.8666E+02    -0.8658E+02    -0.8649E+02    -0.8639E+02    -0.8628E+02    -0.8616E+02    -0.8603E+02    -0.8590E+02    -0.8576E+02    -0.8562E+02    -0.8547E+02    -0.8532E+02    -0.8516E+02    -0.8499E+02    -0.8482E+02    -0.8465E+02    -0.8447E+02    -0.8428E+02    -0.8409E+02    -0.8390E+02    -0.8370E+02    -0.8350E+02    -0.8329E+02    -0.8308E+02    -0.8286E+02    -0.8265E+02    -0.8243E+02    -0.8221E+02    -0.8199E+02    -0.8177E+02    -0.8156E+02    -0.8135E+02    -0.8115E+02    -0.8095E+02    -0.8076E+02    -0.8058E+02    -0.8041E+02    -0.8025E+02    -0.8011E+02    -0.7999E+02    -0.7988E+02    -0.7979E+02    -0.7972E+02    -0.7966E+02    -0.7963E+02    -0.7962E+02    -0.7963E+02    -0.7966E+02    -0.7971E+02    -0.7978E+02    -0.7987E+02    -0.7998E+02    -0.8011E+02    -0.8025E+02    -0.8040E+02    -0.8057E+02    -0.8075E+02    -0.8094E+02    -0.8114E+02    -0.8134E+02    -0.8155E+02    -0.8176E+02    -0.8198E+02    -0.8219E+02    -0.8241E+02    -0.8263E+02    -0.8284E+02    -0.8305E+02    -0.8326E+02    -0.8347E+02    -0.8367E+02    -0.8387E+02    -0.8406E+02    -0.8425E+02    -0.8444E+02    -0.8461E+02    -0.8479E+02    -0.8495E+02    -0.8512E+02    -0.8527E+02    -0.8543E+02    -0.8557E+02    -0.8571E+02    -0.8585E+02    -0.8598E+02    -0.8610E+02    -0.8622E+02    -0.8633E+02    -0.8644E+02    -0.8654E+02    -0.8662E+02    -0.8670E+02    -0.8676E+02    -0.8681E+02    -0.8684E+02    -0.8684E+02
    -0.8680E+02    -0.8680E+02    -0.8677E+02    -0.8672E+02    -0.8665E+02    -0.8657E+02    -0.8647E+02    -0.8637E+02    -0.8625E+02    -0.8613E+02    -0.8600E+02    -0.8586E+02    -0.8572E+02    -0.8557E+02    -0.8541E+02    -0.8525E+02    -0.8508E+02    -0.8490E+02    -0.8472E+02    -0.8453E+02    -0.8433E+02    -0.8413E+02    -0.8391E+02    -0.8370E+02    -0.8347E+02    -0.8324E+02    -0.8301E+02    -0.8276E+02    -0.8252E+02    -0.8227E+02    -0.8201E+02    -0.8175E+02    -0.8150E+02    -0.8124E+02    -0.8098E+02    -0.8073E+02    -0.8048E+02    -0.8024E+02    -0.8001E+02    -0.7979E+02    -0.7958E+02    -0.7938E+02    -0.7921E+02    -0.7905E+02    -0.7891E+02    -0.7880E+02    -0.7871E+02    -0.7864E+02    -0.7860E+02    -0.7859E+02    -0.7860E+02    -0.7864E+02    -0.7870E+02    -0.7879E+02    -0.7891E+02    -0.7904E+02    -0.7920E+02    -0.7938E+02    -0.7957E+02    -0.7978E+02    -0.8000E+02    -0.8023E+02    -0.8047E+02    -0.8072E+02    -0.8097E+02    -0.8123E+02    -0.8148E+02    -0.8174E+02    -0.8200E+02    -0.8225E+02    -0.8250E+02    -0.8274E+02    -0.8298E+02    -0.8322E+02    -0.8345E+02    -0.8367E+02    -0.8389E+02    -0.8410E+02    -0.8430E+02    -0.8449E+02    -0.8468E+02    -0.8486E+02    -0.8504E+02    -0.8521E+02    -0.8537E+02    -0.8552E+02    -0.8567E+02    -0.8581E+02    -0.8595E+02    -0.8608E+02    -0.8620E+02    -0.8632E+02    -0.8643E+02    -0.8653E+02    -0.8662E+02    -0.8669E+02    -0.8676E+02    -0.8681E+02    -0.8683E+02    -0.8683E+02
    -0.8680E+02    -0.8680E+02    -0.8677E+02    -0.8672E+02    -0.8665E+02    -0.8657E+02    -0.8647E+02    -0.8636E+02    -0.8624E+02    -0.8612E+02    -0.8598E+02    -0.8584E+02    -0.8569E+02    -0.8553E+02    -0.8537E+02    -0.8519E+02    -0.8501E+02    -0.8482E+02    -0.8462E+02    -0.8442E+02    -0.8420E+02    -0.8398E+02    -0.8374E+02    -0.8350E+02    -0.8325E+02    -0.8298E+02    -0.8271E+02    -0.8244E+02    -0.8215E+02    -0.8186E+02    -0.8156E+02    -0.8125E+02    -0.8094E+02    -0.8063E+02    -0.8032E+02    -0.8001E+02    -0.7971E+02    -0.7941E+02    -0.7912E+02    -0.7884E+02    -0.7858E+02    -0.7833E+02    -0.7811E+02    -0.7790E+02    -0.7773E+02    -0.7758E+02    -0.7746E+02    -0.7738E+02    -0.7733E+02    -0.7731E+02    -0.7733E+02    -0.7738E+02    -0.7746E+02    -0.7758E+02    -0.7773E+02    -0.7790E+02    -0.7810E+02    -0.7833E+02    -0.7857E+02    -0.7883E+02    -0.7911E+02    -0.7940E+02    -0.7970E+02    -0.8000E+02    -0.8031E+02    -0.8062E+02    -0.8093E+02    -0.8124E+02    -0.8154E+02    -0.8184E+02    -0.8213E+02    -0.8242E+02    -0.8270E+02    -0.8297E+02    -0.8323E+02    -0.8348E+02    -0.8372E+02    -0.8395E+02    -0.8417E+02    -0.8439E+02    -0.8459E+02    -0.8479E+02    -0.8498E+02    -0.8516E+02    -0.8533E+02    -0.8549E+02    -0.8565E+02    -0.8579E+02    -0.8594E+02    -0.8607E+02    -0.8620E+02    -0.8631E+02    -0.8642E+02    -0.8652E+02    -0.8662E+02    -0.8669E+02    -0.8676E+02    -0.8681E+02    -0.8683E+02    -0.8683E+02
    -0.8681E+02    -0.8681E+02    -0.8678E+02    -0.8673E+02    -0.8666E+02    -0.8657E+02    -0.8647E+02    -0.8637E+02    -0.8625E+02    -0.8612E+02    -0.8598E+02    -0.8583E+02    -0.8568E+02    -0.8552E+02    -0.8534E+02    -0.8516E+02    -0.8497E+02    -0.8476E+02    -0.8455E+02    -0.8433E+02    -0.8409E+02    -0.8384E+02    -0.8358E+02    -0.8331E+02    -0.8303E+02    -0.8273E+02    -0.8242E+02    -0.8210E+02    -0.8176E+02    -0.8141E+02    -0.8106E+02    -0.8069E+02    -0.8032E+02    -0.7994E+02    -0.7955E+02    -0.7917E+02    -0.7879E+02    -0.7841E+02    -0.7804E+02    -0.7769E+02    -0.7735E+02    -0.7703E+02    -0.7674E+02    -0.7647E+02    -0.7624E+02    -0.7605E+02    -0.7589E+02    -0.7578E+02    -0.7572E+02    -0.7569E+02    -0.7572E+02    -0.7578E+02    -0.7589E+02    -0.7605E+02    -0.7624E+02    -0.7647E+02    -0.7673E+02    -0.7703E+02    -0.7734E+02    -0.7768E+02    -0.7804E+02    -0.7841E+02    -0.7878E+02    -0.7917E+02    -0.7955E+02    -0.7993E+02    -0.8031E+02    -0.8068E+02    -0.8105E+02    -0.8140E+02    -0.8175E+02    -0.8208E+02    -0.8240E+02    -0.8271E+02    -0.8301E+02    -0.8329E+02    -0.8356E+02    -0.8382E+02    -0.8407E+02    -0.8430E+02    -0.8452E+02    -0.8474E+02    -0.8494E+02    -0.8513E+02    -0.8531E+02    -0.8548E+02    -0.8564E+02    -0.8579E+02    -0.8594E+02    -0.8607E+02    -0.8620E+02    -0.8632E+02    -0.8643E+02    -0.8653E+02    -0.8663E+02    -0.8670E+02    -0.8677E+02    -0.8682E+02    -0.8684E+02    -0.8684E+02
    -0.8682E+02    -0.8682E+02    -0.8679E+02    -0.8674E+02    -0.8667E+02    -0.8659E+02    -0.8649E+02    -0.8639E+02    -0.8627E+02    -0.8614E+02    -0.8600E+02    -0.8585E+02    -0.8569E+02    -0.8552E+02    -0.8534E+02    -0.8515E+02    -0.8495E+02    -0.8473E+02    -0.8451E+02    -0.8426E+02    -0.8401E+02    -0.8373E+02    -0.8344E+02    -0.8314E+02    -0.8282E+02    -0.8248E+02    -0.8212E+02    -0.8174E+02    -0.8135E+02    -0.8093E+02    -0.8051E+02    -0.8006E+02    -0.7960E+02    -0.7913E+02    -0.7865E+02    -0.7816E+02    -0.7768E+02    -0.7719E+02    -0.7671E+02    -0.7625E+02    -0.7580E+02    -0.7538E+02    -0.7499E+02    -0.7464E+02    -0.7433E+02    -0.7407E+02    -0.7386E+02    -0.7371E+02    -0.7362E+02    -0.7359E+02    -0.7362E+02    -0.7371E+02    -0.7386E+02    -0.7407E+02    -0.7433E+02    -0.7464E+02    -0.7499E+02    -0.7538E+02    -0.7580E+02    -0.7625E+02    -0.7671E+02    -0.7719E+02    -0.7768E+02    -0.7816E+02    -0.7865E+02    -0.7913E+02    -0.7960E+02    -0.8006E+02    -0.8050E+02    -0.8093E+02    -0.8134E+02    -0.8173E+02    -0.8211E+02    -0.8247E+02    -0.8281E+02    -0.8313E+02    -0.8343E+02    -0.8372E+02    -0.8399E+02    -0.8424E+02    -0.8448E+02    -0.8471E+02    -0.8492E+02    -0.8512E+02    -0.8531E+02    -0.8549E+02    -0.8566E+02    -0.8582E+02    -0.8596E+02    -0.8610E+02    -0.8623E+02    -0.8635E+02    -0.8646E+02    -0.8656E+02    -0.8665E+02    -0.8673E+02    -0.8679E+02    -0.8683E+02    -0.8686E+02    -0.8686E+02
    -0.8685E+02    -0.8685E+02    -0.8682E+02    -0.8677E+02    -0.8671E+02    -0.8662E+02    -0.8653E+02    -0.8643E+02    -0.8631E+02    -0.8618E+02    -0.8604E+02    -0.8589E+02    -0.8573E+02    -0.8556E+02    -0.8538E+02    -0.8518E+02    -0.8497E+02    -0.8474E+02    -0.8449E+02    -0.8423E+02    -0.8395E+02    -0.8365E+02    -0.8333E+02    -0.8299E+02    -0.8262E+02    -0.8223E+02    -0.8182E+02    -0.8138E+02    -0.8091E+02    -0.8041E+02    -0.7989E+02    -0.7934E+02    -0.7877E+02    -0.7818E+02    -0.7757E+02    -0.7694E+02    -0.7631E+02    -0.7567E+02    -0.7504E+02    -0.7442E+02    -0.7382E+02    -0.7326E+02    -0.7273E+02    -0.7225E+02    -0.7183E+02    -0.7147E+02    -0.7118E+02    -0.7098E+02    -0.7085E+02    -0.7081E+02    -0.7085E+02    -0.7098E+02    -0.7119E+02    -0.7147E+02    -0.7183E+02    -0.7225E+02    -0.7273E+02    -0.7326E+02    -0.7383E+02    -0.7443E+02    -0.7504E+02    -0.7568E+02    -0.7631E+02    -0.7695E+02    -0.7757E+02    -0.7818E+02    -0.7877E+02    -0.7934E+02    -0.7989E+02    -0.8041E+02    -0.8091E+02    -0.8137E+02    -0.8182E+02    -0.8223E+02    -0.8262E+02    -0.8298E+02    -0.8333E+02    -0.8364E+02    -0.8394E+02    -0.8422E+02    -0.8448E+02    -0.8472E+02    -0.8495E+02    -0.8516E+02    -0.8535E+02    -0.8554E+02    -0.8571E+02    -0.8587E+02    -0.8601E+02    -0.8615E+02    -0.8628E+02    -0.8639E+02    -0.8650E+02    -0.8660E+02    -0.8669E+02    -0.8676E+02    -0.8682E+02    -0.8686E+02    -0.8689E+02    -0.8689E+02
    -0.8688E+02    -0.8688E+02    -0.8686E+02    -0.8681E+02    -0.8675E+02    -0.8668E+02    -0.8659E+02    -0.8649E+02    -0.8637E+02    -0.8625E+02    -0.8611E+02    -0.8597E+02    -0.8581E+02    -0.8563E+02    -0.8545E+02    -0.8524E+02    -0.8502E+02    -0.8479E+02    -0.8453E+02    -0.8425E+02    -0.8394E+02    -0.8362E+02    -0.8326E+02    -0.8288E+02    -0.8246E+02    -0.8201E+02    -0.8152E+02    -0.8100E+02    -0.8044E+02    -0.7984E+02    -0.7920E+02    -0.7851E+02    -0.7779E+02    -0.7703E+02    -0.7625E+02    -0.7543E+02    -0.7459E+02    -0.7375E+02    -0.7290E+02    -0.7206E+02    -0.7125E+02    -0.7048E+02    -0.6975E+02    -0.6909E+02    -0.6851E+02    -0.6802E+02    -0.6762E+02    -0.6734E+02    -0.6716E+02    -0.6710E+02    -0.6716E+02    -0.6734E+02    -0.6763E+02    -0.6802E+02    -0.6852E+02    -0.6910E+02    -0.6976E+02    -0.7049E+02    -0.7126E+02    -0.7207E+02    -0.7291E+02    -0.7376E+02    -0.7460E+02    -0.7544E+02    -0.7626E+02    -0.7704E+02    -0.7780E+02    -0.7852E+02    -0.7920E+02    -0.7985E+02    -0.8045E+02    -0.8101E+02    -0.8153E+02    -0.8201E+02    -0.8246E+02    -0.8288E+02    -0.8326E+02    -0.8361E+02    -0.8394E+02    -0.8424E+02    -0.8452E+02    -0.8478E+02    -0.8501E+02    -0.8523E+02    -0.8543E+02    -0.8562E+02    -0.8579E+02    -0.8595E+02    -0.8609E+02    -0.8623E+02    -0.8635E+02    -0.8646E+02    -0.8657E+02    -0.8666E+02    -0.8674E+02    -0.8681E+02    -0.8686E+02    -0.8691E+02    -0.8693E+02    -0.8693E+02
    -0.8694E+02    -0.8694E+02    -0.8692E+02    -0.8687E+02    -0.8682E+02    -0.8675E+02    -0.8667E+02    -0.8657E+02    -0.8647E+02    -0.8635E+02    -0.8622E+02    -0.8608E+02    -0.8592E+02    -0.8575E+02    -0.8556E+02    -0.8536E+02    -0.8513E+02    -0.8489E+02    -0.8462E+02    -0.8432E+02    -0.8399E+02    -0.8363E+02    -0.8324E+02    -0.8281E+02    -0.8233E+02    -0.8181E+02    -0.8125E+02    -0.8062E+02    -0.7995E+02    -0.7921E+02    -0.7841E+02    -0.7755E+02    -0.7663E+02    -0.7565E+02    -0.7462E+02    -0.7355E+02    -0.7243E+02    -0.7130E+02    -0.7015E+02    -0.6902E+02    -0.6791E+02    -0.6685E+02    -0.6586E+02    -0.6496E+02    -0.6416E+02    -0.6348E+02    -0.6293E+02    -0.6254E+02    -0.6230E+02    -0.6222E+02    -0.6230E+02    -0.6254E+02    -0.6294E+02    -0.6349E+02    -0.6417E+02    -0.6497E+02    -0.6588E+02    -0.6687E+02    -0.6793E+02    -0.6904E+02    -0.7017E+02    -0.7132E+02    -0.7245E+02    -0.7356E+02    -0.7464E+02    -0.7567E+02    -0.7665E+02    -0.7757E+02    -0.7843E+02    -0.7922E+02    -0.7996E+02    -0.8064E+02    -0.8126E+02    -0.8183E+02    -0.8235E+02    -0.8282E+02    -0.8325E+02    -0.8364E+02    -0.8400E+02    -0.8432E+02    -0.8462E+02    -0.8489E+02    -0.8513E+02    -0.8536E+02    -0.8556E+02    -0.8575E+02    -0.8592E+02    -0.8607E+02    -0.8621E+02    -0.8634E+02    -0.8645E+02    -0.8656E+02    -0.8665E+02    -0.8674E+02    -0.8681E+02    -0.8687E+02    -0.8692E+02    -0.8696E+02    -0.8698E+02    -0.8698E+02
    -0.8701E+02    -0.8701E+02    -0.8699E+02    -0.8695E+02    -0.8690E+02    -0.8684E+02    -0.8677E+02    -0.8669E+02    -0.8659E+02    -0.8649E+02    -0.8637E+02    -0.8623E+02    -0.8608E+02    -0.8592E+02    -0.8574E+02    -0.8553E+02    -0.8530E+02    -0.8505E+02    -0.8477E+02    -0.8446E+02    -0.8411E+02    -0.8372E+02    -0.8329E+02    -0.8280E+02    -0.8226E+02    -0.8166E+02    -0.8100E+02    -0.8025E+02    -0.7943E+02    -0.7852E+02    -0.7753E+02    -0.7644E+02    -0.7526E+02    -0.7399E+02    -0.7264E+02    -0.7121E+02    -0.6973E+02    -0.6821E+02    -0.6667E+02    -0.6514E+02    -0.6364E+02    -0.6221E+02    -0.6087E+02    -0.5964E+02    -0.5856E+02    -0.5765E+02    -0.5691E+02    -0.5638E+02    -0.5606E+02    -0.5595E+02    -0.5606E+02    -0.5639E+02    -0.5692E+02    -0.5766E+02    -0.5858E+02    -0.5966E+02    -0.6089E+02    -0.6223E+02    -0.6366E+02    -0.6516E+02    -0.6669E+02    -0.6823E+02    -0.6976E+02    -0.7124E+02    -0.7266E+02    -0.7402E+02    -0.7529E+02    -0.7647E+02    -0.7755E+02    -0.7855E+02    -0.7946E+02    -0.8028E+02    -0.8102E+02    -0.8168E+02    -0.8228E+02    -0.8282E+02    -0.8330E+02    -0.8374E+02    -0.8412E+02    -0.8447E+02    -0.8478E+02    -0.8506E+02    -0.8531E+02    -0.8554E+02    -0.8574E+02    -0.8592E+02    -0.8609E+02    -0.8623E+02    -0.8637E+02    -0.8648E+02    -0.8659E+02    -0.8668E+02    -0.8677E+02    -0.8684E+02    -0.8691E+02    -0.8696E+02    -0.8700E+02    -0.8703E+02    -0.8705E+02    -0.8705E+02
    -0.8709E+02    -0.8709E+02    -0.8708E+02    -0.8705E+02    -0.8701E+02    -0.8696E+02    -0.8690E+02    -0.8683E+02    -0.8675E+02    -0.8666E+02    -0.8655E+02    -0.8643E+02    -0.8630E+02    -0.8614E+02    -0.8597E+02    -0.8577E+02    -0.8555E+02    -0.8529E+02    -0.8501E+02    -0.8468E+02    -0.8431E+02    -0.8389E+02    -0.8342E+02    -0.8288E+02    -0.8227E+02    -0.8158E+02    -0.8080E+02    -0.7991E+02    -0.7891E+02    -0.7779E+02    -0.7655E+02    -0.7517E+02    -0.7365E+02    -0.7200E+02    -0.7023E+02    -0.6836E+02    -0.6640E+02    -0.6438E+02    -0.6234E+02    -0.6030E+02    -0.5832E+02    -0.5642E+02    -0.5465E+02    -0.5303E+02    -0.5161E+02    -0.5040E+02    -0.4944E+02    -0.4873E+02    -0.4831E+02    -0.4817E+02    -0.4831E+02    -0.4874E+02    -0.4945E+02    -0.5042E+02    -0.5163E+02    -0.5306E+02    -0.5467E+02    -0.5645E+02    -0.5835E+02    -0.6034E+02    -0.6237E+02    -0.6442E+02    -0.6644E+02    -0.6840E+02    -0.7027E+02    -0.7204E+02    -0.7369E+02    -0.7520E+02    -0.7658E+02    -0.7783E+02    -0.7895E+02    -0.7994E+02    -0.8083E+02    -0.8161E+02    -0.8230E+02    -0.8291E+02    -0.8345E+02    -0.8392E+02    -0.8434E+02    -0.8471E+02    -0.8503E+02    -0.8532E+02    -0.8557E+02    -0.8579E+02    -0.8599E+02    -0.8616E+02    -0.8631E+02    -0.8645E+02    -0.8657E+02    -0.8667E+02    -0.8676E+02    -0.8684E+02    -0.8691E+02    -0.8697E+02    -0.8702E+02    -0.8706E+02    -0.8710E+02    -0.8712E+02    -0.8713E+02    -0.8713E+02
    -0.8719E+02    -0.8719E+02    -0.8718E+02    -0.8716E+02    -0.8714E+02    -0.8710E+02    -0.8706E+02    -0.8701E+02    -0.8695E+02    -0.8687E+02    -0.8679E+02    -0.8668E+02    -0.8657E+02    -0.8643E+02    -0.8627E+02    -0.8608E+02    -0.8587E+02    -0.8562E+02    -0.8533E+02    -0.8500E+02    -0.8462E+02    -0.8417E+02    -0.8366E+02    -0.8307E+02    -0.8238E+02    -0.8159E+02    -0.8067E+02    -0.7962E+02    -0.7842E+02    -0.7704E+02    -0.7549E+02    -0.7375E+02    -0.7182E+02    -0.6970E+02    -0.6741E+02    -0.6497E+02    -0.6241E+02    -0.5978E+02    -0.5712E+02    -0.5448E+02    -0.5190E+02    -0.4944E+02    -0.4715E+02    -0.4506E+02    -0.4322E+02    -0.4166E+02    -0.4042E+02    -0.3951E+02    -0.3896E+02    -0.3878E+02    -0.3897E+02    -0.3952E+02    -0.4043E+02    -0.4168E+02    -0.4324E+02    -0.4509E+02    -0.4718E+02    -0.4948E+02    -0.5194E+02    -0.5452E+02    -0.5717E+02    -0.5983E+02    -0.6246E+02    -0.6502E+02    -0.6746E+02    -0.6975E+02    -0.7187E+02    -0.7380E+02    -0.7554E+02    -0.7709E+02    -0.7846E+02    -0.7966E+02    -0.8071E+02    -0.8163E+02    -0.8242E+02    -0.8311E+02    -0.8370E+02    -0.8421E+02    -0.8465E+02    -0.8504E+02    -0.8537E+02    -0.8565E+02    -0.8590E+02    -0.8611E+02    -0.8630E+02    -0.8646E+02    -0.8659E+02    -0.8671E+02    -0.8681E+02    -0.8690E+02    -0.8697E+02    -0.8703E+02    -0.8708E+02    -0.8713E+02    -0.8716E+02    -0.8719E+02    -0.8721E+02    -0.8722E+02    -0.8723E+02    -0.8723E+02
    -0.8731E+02    -0.8731E+02    -0.8731E+02    -0.8730E+02    -0.8729E+02    -0.8727E+02    -0.8725E+02    -0.8722E+02    -0.8718E+02    -0.8713E+02    -0.8707E+02    -0.8699E+02    -0.8689E+02    -0.8678E+02    -0.8664E+02    -0.8648E+02    -0.8628E+02    -0.8604E+02    -0.8577E+02    -0.8544E+02    -0.8504E+02    -0.8458E+02    -0.8403E+02    -0.8339E+02    -0.8263E+02    -0.8173E+02    -0.8067E+02    -0.7943E+02    -0.7799E+02    -0.7632E+02    -0.7440E+02    -0.7223E+02    -0.6979E+02    -0.6710E+02    -0.6418E+02    -0.6106E+02    -0.5779E+02    -0.5443E+02    -0.5102E+02    -0.4765E+02    -0.4436E+02    -0.4122E+02    -0.3829E+02    -0.3562E+02    -0.3327E+02    -0.3128E+02    -0.2969E+02    -0.2853E+02    -0.2783E+02    -0.2759E+02    -0.2783E+02    -0.2854E+02    -0.2971E+02    -0.3130E+02    -0.3330E+02    -0.3566E+02    -0.3833E+02    -0.4127E+02    -0.4441E+02    -0.4770E+02    -0.5108E+02    -0.5449E+02    -0.5785E+02    -0.6112E+02    -0.6424E+02    -0.6716E+02    -0.6985E+02    -0.7229E+02    -0.7446E+02    -0.7637E+02    -0.7804E+02    -0.7948E+02    -0.8072E+02    -0.8178E+02    -0.8267E+02    -0.8344E+02    -0.8408E+02    -0.8463E+02    -0.8509E+02    -0.8548E+02    -0.8581E+02    -0.8609E+02    -0.8632E+02    -0.8652E+02    -0.8668E+02    -0.8682E+02    -0.8694E+02    -0.8703E+02    -0.8711E+02    -0.8717E+02    -0.8722E+02    -0.8726E+02    -0.8729E+02    -0.8731E+02    -0.8732E+02    -0.8733E+02    -0.8734E+02    -0.8734E+02    -0.8734E+02    -0.8734E+02
    -0.8745E+02    -0.8745E+02    -0.8745E+02    -0.8746E+02    -0.8746E+02    -0.8747E+02    -0.8747E+02    -0.8746E+02    -0.8745E+02    -0.8743E+02    -0.8739E+02    -0.8735E+02    -0.8728E+02    -0.8720E+02    -0.8709E+02    -0.8695E+02    -0.8678E+02    -0.8657E+02    -0.8631E+02    -0.8599E+02    -0.8560E+02    -0.8513E+02    -0.8456E+02    -0.8387E+02    -0.8304E+02    -0.8204E+02    -0.8083E+02    -0.7940E+02    -0.7769E+02    -0.7568E+02    -0.7335E+02    -0.7067E+02    -0.6764E+02    -0.6427E+02    -0.6061E+02    -0.5668E+02    -0.5257E+02    -0.4833E+02    -0.4404E+02    -0.3977E+02    -0.3561E+02    -0.3164E+02    -0.2792E+02    -0.2453E+02    -0.2154E+02    -0.1901E+02    -0.1699E+02    -0.1551E+02    -0.1462E+02    -0.1432E+02    -0.1462E+02    -0.1553E+02    -0.1701E+02    -0.1904E+02    -0.2158E+02    -0.2457E+02    -0.2796E+02    -0.3169E+02    -0.3567E+02    -0.3983E+02    -0.4410E+02    -0.4840E+02    -0.5264E+02    -0.5676E+02    -0.6068E+02    -0.6435E+02    -0.6771E+02    -0.7074E+02    -0.7342E+02    -0.7575E+02    -0.7775E+02    -0.7946E+02    -0.8089E+02    -0.8210E+02    -0.8310E+02    -0.8393E+02    -0.8462E+02    -0.8519E+02    -0.8566E+02    -0.8604E+02    -0.8636E+02    -0.8662E+02    -0.8683E+02    -0.8700E+02    -0.8714E+02    -0.8725E+02    -0.8734E+02    -0.8740E+02    -0.8745E+02    -0.8748E+02    -0.8750E+02    -0.8751E+02    -0.8752E+02    -0.8751E+02    -0.8751E+02    -0.8750E+02    -0.8749E+02    -0.8748E+02    -0.8747E+02    -0.8747E+02
    -0.8760E+02    -0.8760E+02    -0.8761E+02    -0.8763E+02    -0.8766E+02    -0.8768E+02    -0.8771E+02    -0.8773E+02    -0.8775E+02    -0.8776E+02    -0.8776E+02    -0.8775E+02    -0.8772E+02    -0.8768E+02    -0.8760E+02    -0.8750E+02    -0.8737E+02    -0.8719E+02    -0.8696E+02    -0.8667E+02    -0.8631E+02    -0.8584E+02    -0.8527E+02    -0.8455E+02    -0.8366E+02    -0.8256E+02    -0.8121E+02    -0.7957E+02    -0.7759E+02    -0.7522E+02    -0.7242E+02    -0.6916E+02    -0.6545E+02    -0.6130E+02    -0.5676E+02    -0.5189E+02    -0.4676E+02    -0.4146E+02    -0.3609E+02    -0.3072E+02    -0.2548E+02    -0.2044E+02    -0.1571E+02    -0.1138E+02    -0.7531E+01    -0.4248E+01    -0.1608E+01     0.3261E+00     0.1505E+01     0.1899E+01     0.1498E+01     0.3120E+00    -0.1629E+01    -0.4276E+01    -0.7565E+01    -0.1142E+02    -0.1576E+02    -0.2050E+02    -0.2554E+02    -0.3079E+02    -0.3616E+02    -0.4154E+02    -0.4684E+02    -0.5197E+02    -0.5685E+02    -0.6139E+02    -0.6554E+02    -0.6925E+02    -0.7250E+02    -0.7530E+02    -0.7767E+02    -0.7965E+02    -0.8128E+02    -0.8263E+02    -0.8372E+02    -0.8461E+02    -0.8533E+02    -0.8591E+02    -0.8637E+02    -0.8674E+02    -0.8703E+02    -0.8726E+02    -0.8743E+02    -0.8757E+02    -0.8767E+02    -0.8774E+02    -0.8779E+02    -0.8782E+02    -0.8783E+02    -0.8783E+02    -0.8782E+02    -0.8780E+02    -0.8777E+02    -0.8774E+02    -0.8771E+02    -0.8768E+02    -0.8765E+02    -0.8763E+02    -0.8761E+02    -0.8761E+02
    -0.8776E+02    -0.8776E+02    -0.8778E+02    -0.8782E+02    -0.8786E+02    -0.8792E+02    -0.8797E+02    -0.8803E+02    -0.8808E+02    -0.8813E+02    -0.8817E+02    -0.8820E+02    -0.8821E+02    -0.8821E+02    -0.8818E+02    -0.8813E+02    -0.8804E+02    -0.8791E+02    -0.8773E+02    -0.8748E+02    -0.8715E+02    -0.8671E+02    -0.8615E+02    -0.8543E+02    -0.8450E+02    -0.8333E+02    -0.8186E+02    -0.8003E+02    -0.7776E+02    -0.7500E+02    -0.7169E+02    -0.6780E+02    -0.6331E+02    -0.5826E+02    -0.5270E+02    -0.4669E+02    -0.4034E+02    -0.3374E+02    -0.2699E+02    -0.2023E+02    -0.1355E+02    -0.7071E+01    -0.9209E+00     0.4773E+01     0.9879E+01     0.1427E+02     0.1782E+02     0.2044E+02     0.2204E+02     0.2257E+02     0.2203E+02     0.2042E+02     0.1780E+02     0.1424E+02     0.9841E+01     0.4728E+01    -0.9730E+00    -0.7130E+01    -0.1361E+02    -0.2030E+02    -0.2707E+02    -0.3382E+02    -0.4043E+02    -0.4679E+02    -0.5279E+02    -0.5836E+02    -0.6341E+02    -0.6789E+02    -0.7179E+02    -0.7509E+02    -0.7784E+02    -0.8011E+02    -0.8194E+02    -0.8341E+02    -0.8457E+02    -0.8550E+02    -0.8622E+02    -0.8678E+02    -0.8722E+02    -0.8755E+02    -0.8780E+02    -0.8798E+02    -0.8811E+02    -0.8820E+02    -0.8826E+02    -0.8829E+02    -0.8829E+02    -0.8828E+02    -0.8825E+02    -0.8821E+02    -0.8816E+02    -0.8811E+02    -0.8805E+02    -0.8799E+02    -0.8793E+02    -0.8787E+02    -0.8783E+02    -0.8779E+02    -0.8777E+02    -0.8777E+02
    -0.8793E+02    -0.8793E+02    -0.8796E+02    -0.8801E+02    -0.8808E+02    -0.8816E+02    -0.8825E+02    -0.8834E+02    -0.8843E+02    -0.8852E+02    -0.8860E+02    -0.8868E+02    -0.8874E+02    -0.8878E+02    -0.8881E+02    -0.8881E+02    -0.8878E+02    -0.8870E+02    -0.8858E+02    -0.8839E+02    -0.8812E+02    -0.8773E+02    -0.8721E+02    -0.8651E+02    -0.8558E+02    -0.8437E+02    -0.8280E+02    -0.8079E+02    -0.7826E+02    -0.7511E+02    -0.7126E+02    -0.6667E+02    -0.6131E+02    -0.5521E+02    -0.4843E+02    -0.4106E+02    -0.3319E+02    -0.2494E+02    -0.1642E+02    -0.7758E+01     0.9151E+00     0.9444E+01     0.1765E+02     0.2534E+02     0.3231E+02     0.3836E+02     0.4330E+02     0.4695E+02     0.4920E+02     0.4996E+02     0.4919E+02     0.4694E+02     0.4327E+02     0.3833E+02     0.3227E+02     0.2529E+02     0.1759E+02     0.9381E+01     0.8452E+00    -0.7835E+01    -0.1650E+02    -0.2503E+02    -0.3329E+02    -0.4116E+02    -0.4854E+02    -0.5531E+02    -0.6141E+02    -0.6677E+02    -0.7136E+02    -0.7520E+02    -0.7835E+02    -0.8088E+02    -0.8288E+02    -0.8445E+02    -0.8566E+02    -0.8658E+02    -0.8728E+02    -0.8781E+02    -0.8819E+02    -0.8847E+02    -0.8866E+02    -0.8878E+02    -0.8886E+02    -0.8889E+02    -0.8889E+02    -0.8887E+02    -0.8883E+02    -0.8877E+02    -0.8870E+02    -0.8861E+02    -0.8853E+02    -0.8844E+02    -0.8834E+02    -0.8825E+02    -0.8816E+02    -0.8808E+02    -0.8801E+02    -0.8795E+02    -0.8792E+02    -0.8792E+02
    -0.8810E+02    -0.8810E+02    -0.8814E+02    -0.8821E+02    -0.8831E+02    -0.8842E+02    -0.8854E+02    -0.8866E+02    -0.8879E+02    -0.8892E+02    -0.8905E+02    -0.8917E+02    -0.8928E+02    -0.8938E+02    -0.8946E+02    -0.8952E+02    -0.8955E+02    -0.8955E+02    -0.8949E+02    -0.8938E+02    -0.8918E+02    -0.8887E+02    -0.8842E+02    -0.8777E+02    -0.8688E+02    -0.8567E+02    -0.8404E+02    -0.8190E+02    -0.7913E+02    -0.7559E+02    -0.7119E+02    -0.6583E+02    -0.5948E+02    -0.5218E+02    -0.4396E+02    -0.3492E+02    -0.2514E+02    -0.1475E+02    -0.3849E+01     0.7433E+01     0.1892E+02     0.3040E+02     0.4162E+02     0.5228E+02     0.6207E+02     0.7067E+02     0.7775E+02     0.8304E+02     0.8631E+02     0.8741E+02     0.8630E+02     0.8302E+02     0.7773E+02     0.7063E+02     0.6203E+02     0.5223E+02     0.4156E+02     0.3033E+02     0.1885E+02     0.7352E+01    -0.3936E+01    -0.1484E+02    -0.2524E+02    -0.3502E+02    -0.4407E+02    -0.5229E+02    -0.5959E+02    -0.6593E+02    -0.7129E+02    -0.7569E+02    -0.7922E+02    -0.8199E+02    -0.8413E+02    -0.8575E+02    -0.8696E+02    -0.8785E+02    -0.8849E+02    -0.8895E+02    -0.8926E+02    -0.8946E+02    -0.8957E+02    -0.8963E+02    -0.8964E+02    -0.8961E+02    -0.8955E+02    -0.8947E+02    -0.8938E+02    -0.8927E+02    -0.8915E+02    -0.8903E+02    -0.8890E+02    -0.8877E+02    -0.8864E+02    -0.8851E+02    -0.8839E+02    -0.8829E+02    -0.8819E+02    -0.8812E+02    -0.8808E+02    -0.8808E+02
    -0.8827E+02    -0.8827E+02    -0.8832E+02    -0.8841E+02    -0.8853E+02    -0.8867E+02    -0.8882E+02    -0.8898E+02    -0.8915E+02    -0.8932E+02    -0.8949E+02    -0.8966E+02    -0.8982E+02    -0.8997E+02    -0.9011E+02    -0.9023E+02    -0.9033E+02    -0.9040E+02    -0.9043E+02    -0.9040E+02    -0.9029E+02    -0.9008E+02    -0.8972E+02    -0.8917E+02    -0.8835E+02    -0.8718E+02    -0.8555E+02    -0.8333E+02    -0.8036E+02    -0.7646E+02    -0.7150E+02    -0.6532E+02    -0.5789E+02    -0.4919E+02    -0.3926E+02    -0.2817E+02    -0.1599E+02    -0.2797E+01     0.1132E+02     0.2622E+02     0.4169E+02     0.5743E+02     0.7310E+02     0.8826E+02     0.1024E+03     0.1150E+03     0.1255E+03     0.1335E+03     0.1384E+03     0.1401E+03     0.1384E+03     0.1335E+03     0.1255E+03     0.1150E+03     0.1024E+03     0.8821E+02     0.7304E+02     0.5737E+02     0.4161E+02     0.2614E+02     0.1123E+02    -0.2893E+01    -0.1609E+02    -0.2828E+02    -0.3937E+02    -0.4930E+02    -0.5800E+02    -0.6543E+02    -0.7160E+02    -0.7656E+02    -0.8045E+02    -0.8342E+02    -0.8564E+02    -0.8726E+02    -0.8843E+02    -0.8924E+02    -0.8980E+02    -0.9015E+02    -0.9037E+02    -0.9048E+02    -0.9051E+02    -0.9048E+02    -0.9042E+02    -0.9032E+02    -0.9020E+02    -0.9007E+02    -0.8992E+02    -0.8976E+02    -0.8960E+02    -0.8943E+02    -0.8927E+02    -0.8910E+02    -0.8893E+02    -0.8877E+02    -0.8863E+02    -0.8849E+02    -0.8838E+02    -0.8829E+02    -0.8824E+02    -0.8824E+02
    -0.8843E+02    -0.8843E+02    -0.8849E+02    -0.8860E+02    -0.8874E+02    -0.8891E+02    -0.8909E+02    -0.8928E+02    -0.8949E+02    -0.8970E+02    -0.8991E+02    -0.9012E+02    -0.9033E+02    -0.9054E+02    -0.9073E+02    -0.9092E+02    -0.9108E+02    -0.9123E+02    -0.9134E+02    -0.9140E+02    -0.9139E+02    -0.9129E+02    -0.9105E+02    -0.9062E+02    -0.8992E+02    -0.8885E+02    -0.8727E+02    -0.8503E+02    -0.8191E+02    -0.7771E+02    -0.7220E+02    -0.6519E+02    -0.5656E+02    -0.4629E+02    -0.3436E+02    -0.2079E+02    -0.5594E+01     0.1123E+02     0.2963E+02     0.4948E+02     0.7053E+02     0.9245E+02     0.1148E+03     0.1368E+03     0.1578E+03     0.1769E+03     0.1931E+03     0.2056E+03     0.2134E+03     0.2160E+03     0.2134E+03     0.2055E+03     0.1931E+03     0.1769E+03     0.1578E+03     0.1367E+03     0.1147E+03     0.9238E+02     0.7046E+02     0.4939E+02     0.2954E+02     0.1113E+02    -0.5699E+01    -0.2090E+02    -0.3447E+02    -0.4640E+02    -0.5668E+02    -0.6530E+02    -0.7230E+02    -0.7781E+02    -0.8201E+02    -0.8511E+02    -0.8735E+02    -0.8893E+02    -0.8999E+02    -0.9069E+02    -0.9112E+02    -0.9136E+02    -0.9147E+02    -0.9148E+02    -0.9142E+02    -0.9131E+02    -0.9117E+02    -0.9101E+02    -0.9083E+02    -0.9064E+02    -0.9044E+02    -0.9024E+02    -0.9003E+02    -0.8982E+02    -0.8962E+02    -0.8941E+02    -0.8921E+02    -0.8902E+02    -0.8885E+02    -0.8869E+02    -0.8855E+02    -0.8845E+02    -0.8839E+02    -0.8839E+02
    -0.8858E+02    -0.8858E+02    -0.8865E+02    -0.8877E+02    -0.8893E+02    -0.8912E+02    -0.8934E+02    -0.8956E+02    -0.8980E+02    -0.9005E+02    -0.9030E+02    -0.9055E+02    -0.9081E+02    -0.9106E+02    -0.9131E+02    -0.9155E+02    -0.9178E+02    -0.9200E+02    -0.9219E+02    -0.9234E+02    -0.9243E+02    -0.9245E+02    -0.9233E+02    -0.9204E+02    -0.9149E+02    -0.9056E+02    -0.8909E+02    -0.8689E+02    -0.8371E+02    -0.7927E+02    -0.7326E+02    -0.6542E+02    -0.5555E+02    -0.4355E+02    -0.2936E+02    -0.1288E+02     0.5986E+01     0.2737E+02     0.5131E+02     0.7777E+02     0.1066E+03     0.1373E+03     0.1695E+03     0.2022E+03     0.2342E+03     0.2642E+03     0.2903E+03     0.3107E+03     0.3238E+03     0.3283E+03     0.3238E+03     0.3107E+03     0.2903E+03     0.2641E+03     0.2342E+03     0.2021E+03     0.1694E+03     0.1373E+03     0.1065E+03     0.7769E+02     0.5122E+02     0.2727E+02     0.5881E+01    -0.1299E+02    -0.2947E+02    -0.4367E+02    -0.5566E+02    -0.6553E+02    -0.7337E+02    -0.7937E+02    -0.8380E+02    -0.8698E+02    -0.8917E+02    -0.9063E+02    -0.9156E+02    -0.9211E+02    -0.9240E+02    -0.9252E+02    -0.9251E+02    -0.9242E+02    -0.9227E+02    -0.9208E+02    -0.9187E+02    -0.9165E+02    -0.9141E+02    -0.9117E+02    -0.9092E+02    -0.9067E+02    -0.9043E+02    -0.9018E+02    -0.8994E+02    -0.8970E+02    -0.8947E+02    -0.8925E+02    -0.8905E+02    -0.8887E+02    -0.8871E+02    -0.8860E+02    -0.8853E+02    -0.8853E+02
    -0.8871E+02    -0.8871E+02    -0.8879E+02    -0.8893E+02    -0.8911E+02    -0.8932E+02    -0.8955E+02    -0.8981E+02    -0.9008E+02    -0.9035E+02    -0.9064E+02    -0.9093E+02    -0.9122E+02    -0.9152E+02    -0.9182E+02    -0.9211E+02    -0.9240E+02    -0.9268E+02    -0.9295E+02    -0.9319E+02    -0.9338E+02    -0.9350E+02    -0.9352E+02    -0.9337E+02    -0.9297E+02    -0.9220E+02    -0.9089E+02    -0.8880E+02    -0.8563E+02    -0.8103E+02    -0.7461E+02    -0.6600E+02    -0.5490E+02    -0.4113E+02    -0.2450E+02    -0.4791E+01     0.1831E+02     0.4513E+02     0.7593E+02     0.1109E+03     0.1500E+03     0.1932E+03     0.2398E+03     0.2890E+03     0.3390E+03     0.3875E+03     0.4316E+03     0.4674E+03     0.4911E+03     0.4994E+03     0.4910E+03     0.4674E+03     0.4316E+03     0.3875E+03     0.3389E+03     0.2889E+03     0.2398E+03     0.1931E+03     0.1500E+03     0.1108E+03     0.7583E+02     0.4503E+02     0.1821E+02    -0.4901E+01    -0.2461E+02    -0.4125E+02    -0.5501E+02    -0.6611E+02    -0.7471E+02    -0.8112E+02    -0.8572E+02    -0.8888E+02    -0.9096E+02    -0.9227E+02    -0.9304E+02    -0.9343E+02    -0.9359E+02    -0.9357E+02    -0.9345E+02    -0.9326E+02    -0.9303E+02    -0.9277E+02    -0.9249E+02    -0.9221E+02    -0.9192E+02    -0.9163E+02    -0.9134E+02    -0.9106E+02    -0.9077E+02    -0.9049E+02    -0.9022E+02    -0.8995E+02    -0.8969E+02    -0.8945E+02    -0.8922E+02    -0.8902E+02    -0.8885E+02    -0.8872E+02    -0.8865E+02    -0.8865E+02
    -0.8882E+02    -0.8882E+02    -0.8890E+02    -0.8905E+02    -0.8924E+02    -0.8947E+02    -0.8973E+02    -0.9001E+02    -0.9030E+02    -0.9060E+02    -0.9092E+02    -0.9124E+02    -0.9157E+02    -0.9190E+02    -0.9224E+02    -0.9258E+02    -0.9292E+02    -0.9326E+02    -0.9359E+02    -0.9391E+02    -0.9419E+02    -0.9442E+02    -0.9455E+02    -0.9453E+02    -0.9428E+02    -0.9367E+02    -0.9252E+02    -0.9057E+02    -0.8748E+02    -0.8282E+02    -0.7610E+02    -0.6684E+02    -0.5464E+02    -0.3919E+02    -0.2017E+02     0.2851E+01     0.3044E+02     0.6323E+02     0.1019E+03     0.1470E+03     0.1991E+03     0.2587E+03     0.3257E+03     0.3995E+03     0.4786E+03     0.5599E+03     0.6382E+03     0.7060E+03     0.7537E+03     0.7714E+03     0.7537E+03     0.7060E+03     0.6381E+03     0.5598E+03     0.4786E+03     0.3995E+03     0.3256E+03     0.2586E+03     0.1990E+03     0.1469E+03     0.1018E+03     0.6312E+02     0.3033E+02     0.2740E+01    -0.2028E+02    -0.3931E+02    -0.5475E+02    -0.6695E+02    -0.7620E+02    -0.8291E+02    -0.8756E+02    -0.9065E+02    -0.9259E+02    -0.9373E+02    -0.9434E+02    -0.9460E+02    -0.9462E+02    -0.9449E+02    -0.9427E+02    -0.9399E+02    -0.9368E+02    -0.9335E+02    -0.9302E+02    -0.9268E+02    -0.9234E+02    -0.9201E+02    -0.9169E+02    -0.9137E+02    -0.9105E+02    -0.9075E+02    -0.9045E+02    -0.9016E+02    -0.8988E+02    -0.8961E+02    -0.8937E+02    -0.8915E+02    -0.8897E+02    -0.8883E+02    -0.8875E+02    -0.8875E+02
    -0.8890E+02    -0.8890E+02    -0.8899E+02    -0.8914E+02    -0.8935E+02    -0.8959E+02    -0.8986E+02    -0.9016E+02    -0.9047E+02    -0.9079E+02    -0.9113E+02    -0.9147E+02    -0.9182E+02    -0.9218E+02    -0.9255E+02    -0.9293E+02    -0.9332E+02    -0.9370E+02    -0.9409E+02    -0.9447E+02    -0.9483E+02    -0.9514E+02    -0.9537E+02    -0.9546E+02    -0.9532E+02    -0.9485E+02    -0.9384E+02    -0.9204E+02    -0.8905E+02    -0.8439E+02    -0.7750E+02    -0.6777E+02    -0.5470E+02    -0.3787E+02    -0.1679E+02     0.9180E+01     0.4091E+02     0.7942E+02     0.1259E+03     0.1817E+03     0.2483E+03     0.3273E+03     0.4203E+03     0.5286E+03     0.6523E+03     0.7898E+03     0.9353E+03     0.1076E+04     0.1189E+04     0.1238E+04     0.1189E+04     0.1076E+04     0.9353E+03     0.7898E+03     0.6523E+03     0.5285E+03     0.4203E+03     0.3272E+03     0.2482E+03     0.1816E+03     0.1258E+03     0.7932E+02     0.4080E+02     0.9070E+01    -0.1690E+02    -0.3798E+02    -0.5481E+02    -0.6788E+02    -0.7759E+02    -0.8448E+02    -0.8913E+02    -0.9211E+02    -0.9391E+02    -0.9491E+02    -0.9539E+02    -0.9553E+02    -0.9544E+02    -0.9521E+02    -0.9491E+02    -0.9455E+02    -0.9418E+02    -0.9379E+02    -0.9341E+02    -0.9303E+02    -0.9266E+02    -0.9230E+02    -0.9195E+02    -0.9160E+02    -0.9127E+02    -0.9094E+02    -0.9062E+02    -0.9031E+02    -0.9002E+02    -0.8974E+02    -0.8948E+02    -0.8925E+02    -0.8905E+02    -0.8890E+02    -0.8882E+02    -0.8882E+02
    -0.8895E+02    -0.8895E+02    -0.8904E+02    -0.8920E+02    -0.8941E+02    -0.8966E+02    -0.8995E+02    -0.9025E+02    -0.9057E+02    -0.9091E+02    -0.9126E+02    -0.9161E+02    -0.9198E+02    -0.9236E+02    -0.9275E+02    -0.9315E+02    -0.9356E+02    -0.9399E+02    -0.9441E+02    -0.9483E+02    -0.9524E+02    -0.9561E+02    -0.9590E+02    -0.9607E+02    -0.9601E+02    -0.9563E+02    -0.9472E+02    -0.9302E+02    -0.9012E+02    -0.8550E+02    -0.7852E+02    -0.6852E+02    -0.5491E+02    -0.3716E+02    -0.1469E+02     0.1334E+02     0.4805E+02     0.9084E+02     0.1434E+03     0.2079E+03     0.2871E+03     0.3843E+03     0.5039E+03     0.6513E+03     0.8330E+03     0.1056E+04     0.1326E+04     0.1639E+04     0.1962E+04     0.2182E+04     0.1962E+04     0.1639E+04     0.1326E+04     0.1056E+04     0.8330E+03     0.6513E+03     0.5038E+03     0.3842E+03     0.2870E+03     0.2078E+03     0.1433E+03     0.9074E+02     0.4795E+02     0.1323E+02    -0.1480E+02    -0.3728E+02    -0.5502E+02    -0.6863E+02    -0.7861E+02    -0.8558E+02    -0.9020E+02    -0.9309E+02    -0.9479E+02    -0.9569E+02    -0.9608E+02    -0.9613E+02    -0.9597E+02    -0.9568E+02    -0.9532E+02    -0.9492E+02    -0.9450E+02    -0.9408E+02    -0.9366E+02    -0.9326E+02    -0.9286E+02    -0.9248E+02    -0.9211E+02    -0.9175E+02    -0.9140E+02    -0.9106E+02    -0.9072E+02    -0.9041E+02    -0.9010E+02    -0.8981E+02    -0.8954E+02    -0.8930E+02    -0.8910E+02    -0.8895E+02    -0.8887E+02    -0.8887E+02
    -0.8896E+02    -0.8896E+02    -0.8906E+02    -0.8922E+02    -0.8943E+02    -0.8969E+02    -0.8997E+02    -0.9028E+02    -0.9061E+02    -0.9095E+02    -0.9130E+02    -0.9166E+02    -0.9204E+02    -0.9242E+02    -0.9282E+02    -0.9323E+02    -0.9365E+02    -0.9408E+02    -0.9452E+02    -0.9496E+02    -0.9538E+02    -0.9577E+02    -0.9609E+02    -0.9628E+02    -0.9626E+02    -0.9590E+02    -0.9503E+02    -0.9336E+02    -0.9050E+02    -0.8589E+02    -0.7890E+02    -0.6882E+02    -0.5502E+02    -0.3696E+02    -0.1399E+02     0.1477E+02     0.5058E+02     0.9497E+02     0.1499E+03     0.2180E+03     0.3025E+03     0.4081E+03     0.5414E+03     0.7119E+03     0.9349E+03     0.1236E+04     0.1659E+04     0.2289E+04     0.3295E+04     0.5036E+04     0.3295E+04     0.2289E+04     0.1659E+04     0.1236E+04     0.9349E+03     0.7119E+03     0.5413E+03     0.4080E+03     0.3024E+03     0.2179E+03     0.1498E+03     0.9487E+02     0.5047E+02     0.1466E+02    -0.1411E+02    -0.3707E+02    -0.5513E+02    -0.6892E+02    -0.7899E+02    -0.8598E+02    -0.9058E+02    -0.9343E+02    -0.9510E+02    -0.9597E+02    -0.9632E+02    -0.9635E+02    -0.9616E+02    -0.9585E+02    -0.9546E+02    -0.9504E+02    -0.9461E+02    -0.9417E+02    -0.9375E+02    -0.9333E+02    -0.9293E+02    -0.9254E+02    -0.9216E+02    -0.9180E+02    -0.9144E+02    -0.9110E+02    -0.9076E+02    -0.9044E+02    -0.9013E+02    -0.8984E+02    -0.8957E+02    -0.8932E+02    -0.8912E+02    -0.8897E+02    -0.8888E+02    -0.8888E+02
    -0.8895E+02    -0.8895E+02    -0.8904E+02    -0.8920E+02    -0.8941E+02    -0.8966E+02    -0.8995E+02    -0.9025E+02    -0.9057E+02    -0.9091E+02    -0.9126E+02    -0.9161E+02    -0.9198E+02    -0.9236E+02    -0.9275E+02    -0.9315E+02    -0.9356E+02    -0.9398E+02    -0.9441E+02    -0.9483E+02    -0.9524E+02    -0.9561E+02    -0.9590E+02    -0.9607E+02    -0.9601E+02    -0.9563E+02    -0.9472E+02    -0.9302E+02    -0.9012E+02    -0.8550E+02    -0.7852E+02    -0.6852E+02    -0.5491E+02    -0.3716E+02    -0.1469E+02     0.1334E+02     0.4805E+02     0.9084E+02     0.1434E+03     0.2079E+03     0.2871E+03     0.3843E+03     0.5039E+03     0.6513E+03     0.8330E+03     0.1056E+04     0.1326E+04     0.1639E+04     0.1962E+04     0.2182E+04     0.1962E+04     0.1639E+04     0.1326E+04     0.1056E+04     0.8330E+03     0.6513E+03     0.5038E+03     0.3842E+03     0.2870E+03     0.2079E+03     0.1433E+03     0.9074E+02     0.4795E+02     0.1323E+02    -0.1480E+02    -0.3727E+02    -0.5502E+02    -0.6863E+02    -0.7861E+02    -0.8558E+02    -0.9020E+02    -0.9309E+02    -0.9479E+02    -0.9569E+02    -0.9608E+02    -0.9613E+02    -0.9597E+02    -0.9568E+02    -0.9532E+02    -0.9492E+02    -0.9450E+02    -0.9408E+02    -0.9366E+02    -0.9326E+02    -0.9286E+02    -0.9248E+02    -0.9211E+02    -0.9175E+02    -0.9140E+02    -0.9106E+02    -0.9072E+02    -0.9041E+02    -0.9010E+02    -0.8981E+02    -0.8954E+02    -0.8930E+02    -0.8910E+02    -0.8895E+02    -0.8887E+02    -0.8887E+02
    -0.8890E+02    -0.8890E+02    -0.8899E+02    -0.8914E+02    -0.8935E+02    -0.8959E+02    -0.8986E+02    -0.9016E+02    -0.9047E+02    -0.9079E+02    -0.9113E+02    -0.9147E+02    -0.9182E+02    -0.9218E+02    -0.9255E+02    -0.9293E+02    -0.9332E+02    -0.9370E+02    -0.9409E+02    -0.9447E+02    -0.9483E+02    -0.9514E+02    -0.9537E+02    -0.9546E+02    -0.9532E+02    -0.9485E+02    -0.9384E+02    -0.9204E+02    -0.8905E+02    -0.8439E+02    -0.7749E+02    -0.6777E+02    -0.5470E+02    -0.3786E+02    -0.1678E+02     0.9183E+01     0.4091E+02     0.7942E+02     0.1259E+03     0.1817E+03     0.2483E+03     0.3273E+03     0.4203E+03     0.5286E+03     0.6523E+03     0.7898E+03     0.9354E+03     0.1076E+04     0.1189E+04     0.1238E+04     0.1189E+04     0.1076E+04     0.9353E+03     0.7898E+03     0.6523E+03     0.5285E+03     0.4203E+03     0.3272E+03     0.2482E+03     0.1816E+03     0.1258E+03     0.7932E+02     0.4081E+02     0.9073E+01    -0.1690E+02    -0.3798E+02    -0.5481E+02    -0.6787E+02    -0.7759E+02    -0.8448E+02    -0.8913E+02    -0.9211E+02    -0.9391E+02    -0.9491E+02    -0.9539E+02    -0.9553E+02    -0.9544E+02    -0.9521E+02    -0.9491E+02    -0.9455E+02    -0.9418E+02    -0.9379E+02    -0.9341E+02    -0.9303E+02    -0.9266E+02    -0.9230E+02    -0.9195E+02    -0.9160E+02    -0.9127E+02    -0.9094E+02    -0.9062E+02    -0.9031E+02    -0.9002E+02    -0.8974E+02    -0.8948E+02    -0.8925E+02    -0.8905E+02    -0.8890E+02    -0.8882E+02    -0.8882E+02
    -0.8882E+02    -0.8882E+02    -0.8890E+02    -0.8905E+02    -0.8924E+02    -0.8947E+02    -0.8973E+02    -0.9001E+02    -0.9030E+02    -0.9060E+02    -0.9092E+02    -0.9124E+02    -0.9157E+02    -0.9190E+02    -0.9224E+02    -0.9258E+02    -0.9292E+02    -0.9326E+02    -0.9359E+02    -0.9391E+02    -0.9419E+02    -0.9442E+02    -0.9455E+02    -0.9453E+02    -0.9427E+02    -0.9366E+02    -0.9252E+02    -0.9057E+02    -0.8748E+02    -0.8281E+02    -0.7609E+02    -0.6684E+02    -0.5464E+02    -0.3919E+02    -0.2016E+02     0.2856E+01     0.3045E+02     0.6323E+02     0.1019E+03     0.1470E+03     0.1991E+03     0.2587E+03     0.3257E+03     0.3995E+03     0.4786E+03     0.5599E+03     0.6382E+03     0.7060E+03     0.7537E+03     0.7714E+03     0.7537E+03     0.7060E+03     0.6381E+03     0.5598E+03     0.4786E+03     0.3995E+03     0.3256E+03     0.2586E+03     0.1990E+03     0.1469E+03     0.1018E+03     0.6313E+02     0.3034E+02     0.2746E+01    -0.2028E+02    -0.3930E+02    -0.5475E+02    -0.6694E+02    -0.7619E+02    -0.8290E+02    -0.8756E+02    -0.9065E+02    -0.9259E+02    -0.9373E+02    -0.9434E+02    -0.9460E+02    -0.9462E+02    -0.9449E+02    -0.9427E+02    -0.9399E+02    -0.9368E+02    -0.9335E+02    -0.9301E+02    -0.9268E+02    -0.9234E+02    -0.9201E+02    -0.9169E+02    -0.9137E+02    -0.9105E+02    -0.9075E+02    -0.9045E+02    -0.9016E+02    -0.8988E+02    -0.8961E+02    -0.8937E+02    -0.8915E+02    -0.8897E+02    -0.8883E+02    -0.8875E+02    -0.8875E+02
    -0.8871E+02    -0.8871E+02    -0.8879E+02    -0.8893E+02    -0.8910E+02    -0.8932E+02    -0.8955E+02    -0.8981E+02    -0.9008E+02    -0.9035E+02    -0.9064E+02    -0.9093E+02    -0.9122E+02    -0.9152E+02    -0.9182E+02    -0.9211E+02    -0.9240E+02    -0.9268E+02    -0.9295E+02    -0.9319E+02    -0.9338E+02    -0.9350E+02    -0.9352E+02    -0.9337E+02    -0.9297E+02    -0.9220E+02    -0.9089E+02    -0.8880E+02    -0.8563E+02    -0.8103E+02    -0.7461E+02    -0.6599E+02    -0.5490E+02    -0.4112E+02    -0.2449E+02    -0.4784E+01     0.1832E+02     0.4514E+02     0.7594E+02     0.1109E+03     0.1500E+03     0.1932E+03     0.2398E+03     0.2890E+03     0.3390E+03     0.3876E+03     0.4316E+03     0.4674E+03     0.4911E+03     0.4994E+03     0.4911E+03     0.4674E+03     0.4316E+03     0.3875E+03     0.3389E+03     0.2889E+03     0.2398E+03     0.1931E+03     0.1500E+03     0.1108E+03     0.7584E+02     0.4504E+02     0.1822E+02    -0.4894E+01    -0.2461E+02    -0.4124E+02    -0.5501E+02    -0.6610E+02    -0.7471E+02    -0.8112E+02    -0.8571E+02    -0.8888E+02    -0.9096E+02    -0.9227E+02    -0.9303E+02    -0.9343E+02    -0.9359E+02    -0.9357E+02    -0.9345E+02    -0.9326E+02    -0.9303E+02    -0.9277E+02    -0.9249E+02    -0.9221E+02    -0.9192E+02    -0.9163E+02    -0.9134E+02    -0.9105E+02    -0.9077E+02    -0.9049E+02    -0.9022E+02    -0.8995E+02    -0.8969E+02    -0.8945E+02    -0.8922E+02    -0.8902E+02    -0.8885E+02    -0.8872E+02    -0.8865E+02    -0.8865E+02
    -0.8858E+02    -0.8858E+02    -0.8865E+02    -0.8877E+02    -0.8893E+02    -0.8912E+02    -0.8934E+02    -0.8956E+02    -0.8980E+02    -0.9005E+02    -0.9030E+02    -0.9055E+02    -0.9081E+02    -0.9106E+02    -0.9131E+02    -0.9155E+02    -0.9178E+02    -0.9200E+02    -0.9219E+02    -0.9234E+02    -0.9243E+02    -0.9244E+02    -0.9233E+02    -0.9204E+02    -0.9149E+02    -0.9056E+02    -0.8909E+02    -0.8689E+02    -0.8371E+02    -0.7927E+02    -0.7326E+02    -0.6541E+02    -0.5554E+02    -0.4355E+02    -0.2935E+02    -0.1287E+02     0.5996E+01     0.2738E+02     0.5132E+02     0.7778E+02     0.1066E+03     0.1374E+03     0.1695E+03     0.2022E+03     0.2343E+03     0.2642E+03     0.2903E+03     0.3107E+03     0.3238E+03     0.3283E+03     0.3238E+03     0.3107E+03     0.2903E+03     0.2642E+03     0.2342E+03     0.2022E+03     0.1695E+03     0.1373E+03     0.1065E+03     0.7770E+02     0.5123E+02     0.2728E+02     0.5891E+01    -0.1298E+02    -0.2946E+02    -0.4366E+02    -0.5566E+02    -0.6552E+02    -0.7336E+02    -0.7936E+02    -0.8380E+02    -0.8697E+02    -0.8917E+02    -0.9063E+02    -0.9156E+02    -0.9211E+02    -0.9240E+02    -0.9252E+02    -0.9251E+02    -0.9241E+02    -0.9227E+02    -0.9208E+02    -0.9187E+02    -0.9165E+02    -0.9141E+02    -0.9117E+02    -0.9092E+02    -0.9067E+02    -0.9043E+02    -0.9018E+02    -0.8994E+02    -0.8970E+02    -0.8947E+02    -0.8925E+02    -0.8905E+02    -0.8887E+02    -0.8871E+02    -0.8860E+02    -0.8853E+02    -0.8853E+02
    -0.8843E+02    -0.8843E+02    -0.8849E+02    -0.8860E+02    -0.8874E+02    -0.8890E+02    -0.8909E+02    -0.8928E+02    -0.8949E+02    -0.8970E+02    -0.8991E+02    -0.9012E+02    -0.9033E+02    -0.9054E+02    -0.9073E+02    -0.9092E+02    -0.9108E+02    -0.9123E+02    -0.9133E+02    -0.9140E+02    -0.9139E+02    -0.9129E+02    -0.9105E+02    -0.9062E+02    -0.8992E+02    -0.8885E+02    -0.8727E+02    -0.8502E+02    -0.8191E+02    -0.7770E+02    -0.7219E+02    -0.6518E+02    -0.5655E+02    -0.4628E+02    -0.3435E+02    -0.2078E+02    -0.5582E+01     0.1124E+02     0.2964E+02     0.4949E+02     0.7055E+02     0.9247E+02     0.1148E+03     0.1368E+03     0.1578E+03     0.1769E+03     0.1931E+03     0.2056E+03     0.2134E+03     0.2161E+03     0.2134E+03     0.2055E+03     0.1931E+03     0.1769E+03     0.1578E+03     0.1368E+03     0.1147E+03     0.9240E+02     0.7047E+02     0.4940E+02     0.2955E+02     0.1114E+02    -0.5686E+01    -0.2089E+02    -0.3446E+02    -0.4639E+02    -0.5667E+02    -0.6529E+02    -0.7230E+02    -0.7780E+02    -0.8200E+02    -0.8511E+02    -0.8735E+02    -0.8892E+02    -0.8999E+02    -0.9069E+02    -0.9112E+02    -0.9136E+02    -0.9146E+02    -0.9147E+02    -0.9142E+02    -0.9131E+02    -0.9117E+02    -0.9101E+02    -0.9083E+02    -0.9064E+02    -0.9044E+02    -0.9024E+02    -0.9003E+02    -0.8982E+02    -0.8961E+02    -0.8941E+02    -0.8921E+02    -0.8902E+02    -0.8885E+02    -0.8869E+02    -0.8855E+02    -0.8845E+02    -0.8839E+02    -0.8839E+02
    -0.8827E+02    -0.8827E+02    -0.8832E+02    -0.8841E+02    -0.8853E+02    -0.8867E+02    -0.8882E+02    -0.8898E+02    -0.8915E+02    -0.8932E+02    -0.8949E+02    -0.8965E+02    -0.8981E+02    -0.8997E+02    -0.9011E+02    -0.9023E+02    -0.9033E+02    -0.9040E+02    -0.9042E+02    -0.9039E+02    -0.9029E+02    -0.9007E+02    -0.8972E+02    -0.8916E+02    -0.8835E+02    -0.8718E+02    -0.8555E+02    -0.8332E+02    -0.8035E+02    -0.7646E+02    -0.7149E+02    -0.6531E+02    -0.5788E+02    -0.4918E+02    -0.3925E+02    -0.2816E+02    -0.1598E+02    -0.2781E+01     0.1134E+02     0.2624E+02     0.4170E+02     0.5745E+02     0.7312E+02     0.8828E+02     0.1024E+03     0.1150E+03     0.1255E+03     0.1335E+03     0.1384E+03     0.1401E+03     0.1384E+03     0.1335E+03     0.1255E+03     0.1150E+03     0.1024E+03     0.8822E+02     0.7306E+02     0.5738E+02     0.4163E+02     0.2615E+02     0.1125E+02    -0.2878E+01    -0.1608E+02    -0.2826E+02    -0.3936E+02    -0.4929E+02    -0.5799E+02    -0.6542E+02    -0.7159E+02    -0.7656E+02    -0.8044E+02    -0.8341E+02    -0.8563E+02    -0.8726E+02    -0.8843E+02    -0.8924E+02    -0.8979E+02    -0.9015E+02    -0.9036E+02    -0.9047E+02    -0.9051E+02    -0.9048E+02    -0.9042E+02    -0.9032E+02    -0.9020E+02    -0.9007E+02    -0.8992E+02    -0.8976E+02    -0.8960E+02    -0.8943E+02    -0.8926E+02    -0.8910E+02    -0.8893E+02    -0.8877E+02    -0.8862E+02    -0.8849E+02    -0.8838E+02    -0.8829E+02    -0.8824E+02    -0.8824E+02
    -0.8810E+02    -0.8810E+02    -0.8814E+02    -0.8821E+02    -0.8831E+02    -0.8842E+02    -0.8854E+02    -0.8866E+02    -0.8879E+02    -0.8892E+02    -0.8905E+02    -0.8917E+02    -0.8928E+02    -0.8937E+02    -0.8946E+02    -0.8952E+02    -0.8955E+02    -0.8954E+02    -0.8949E+02    -0.8937E+02    -0.8918E+02    -0.8887E+02    -0.8841E+02    -0.8777E+02    -0.8688E+02    -0.8566E+02    -0.8403E+02    -0.8189E+02    -0.7912E+02    -0.7558E+02    -0.7117E+02    -0.6581E+02    -0.5947E+02    -0.5216E+02    -0.4395E+02    -0.3490E+02    -0.2513E+02    -0.1473E+02    -0.3830E+01     0.7451E+01     0.1894E+02     0.3042E+02     0.4164E+02     0.5230E+02     0.6209E+02     0.7069E+02     0.7777E+02     0.8306E+02     0.8633E+02     0.8743E+02     0.8632E+02     0.8304E+02     0.7775E+02     0.7065E+02     0.6205E+02     0.5225E+02     0.4158E+02     0.3035E+02     0.1887E+02     0.7371E+01    -0.3917E+01    -0.1483E+02    -0.2522E+02    -0.3500E+02    -0.4405E+02    -0.5227E+02    -0.5958E+02    -0.6592E+02    -0.7128E+02    -0.7568E+02    -0.7921E+02    -0.8198E+02    -0.8412E+02    -0.8574E+02    -0.8695E+02    -0.8785E+02    -0.8849E+02    -0.8894E+02    -0.8925E+02    -0.8945E+02    -0.8957E+02    -0.8963E+02    -0.8963E+02    -0.8960E+02    -0.8955E+02    -0.8947E+02    -0.8937E+02    -0.8927E+02    -0.8915E+02    -0.8903E+02    -0.8890E+02    -0.8877E+02    -0.8864E+02    -0.8851E+02    -0.8839E+02    -0.8829E+02    -0.8819E+02    -0.8812E+02    -0.8808E+02    -0.8808E+02
    -0.8793E+02    -0.8793E+02    -0.8796E+02    -0.8801E+02    -0.8808E+02    -0.8816E+02    -0.8825E+02    -0.8834E+02    -0.8843E+02    -0.8852E+02    -0.8860E+02    -0.8867E+02    -0.8873E+02    -0.8878E+02    -0.8881E+02    -0.8881E+02    -0.8877E+02    -0.8870E+02    -0.8858E+02    -0.8839E+02    -0.8811E+02    -0.8773E+02    -0.8721E+02    -0.8650E+02    -0.8558E+02    -0.8436E+02    -0.8279E+02    -0.8079E+02    -0.7825E+02    -0.7510E+02    -0.7125E+02    -0.6665E+02    -0.6129E+02    -0.5519E+02    -0.4841E+02    -0.4104E+02    -0.3317E+02    -0.2492E+02    -0.1640E+02    -0.7736E+01     0.9376E+00     0.9466E+01     0.1767E+02     0.2536E+02     0.3233E+02     0.3838E+02     0.4332E+02     0.4698E+02     0.4922E+02     0.4998E+02     0.4922E+02     0.4696E+02     0.4330E+02     0.3835E+02     0.3229E+02     0.2532E+02     0.1762E+02     0.9404E+01     0.8679E+00    -0.7812E+01    -0.1648E+02    -0.2501E+02    -0.3327E+02    -0.4114E+02    -0.4852E+02    -0.5529E+02    -0.6139E+02    -0.6675E+02    -0.7135E+02    -0.7519E+02    -0.7834E+02    -0.8087E+02    -0.8287E+02    -0.8444E+02    -0.8565E+02    -0.8658E+02    -0.8728E+02    -0.8780E+02    -0.8819E+02    -0.8846E+02    -0.8865E+02    -0.8878E+02    -0.8885E+02    -0.8889E+02    -0.8889E+02    -0.8887E+02    -0.8882E+02    -0.8876E+02    -0.8869E+02    -0.8861E+02    -0.8853E+02    -0.8843E+02    -0.8834E+02    -0.8825E+02    -0.8816E+02    -0.8808E+02    -0.8801E+02    -0.8795E+02    -0.8792E+02    -0.8792E+02
    -0.8776E+02    -0.8776E+02    -0.8778E+02    -0.8782E+02    -0.8786E+02    -0.8792E+02    -0.8797E+02    -0.8803E+02    -0.8808E+02    -0.8813E+02    -0.8817E+02    -0.8820E+02    -0.8821E+02    -0.8821E+02    -0.8818E+02    -0.8813E+02    -0.8804E+02    -0.8791E+02    -0.8772E+02    -0.8747E+02    -0.8714E+02    -0.8671E+02    -0.8614E+02    -0.8542E+02    -0.8450E+02    -0.8332E+02    -0.8185E+02    -0.8001E+02    -0.7775E+02    -0.7499E+02    -0.7168E+02    -0.6778E+02    -0.6330E+02    -0.5824E+02    -0.5267E+02    -0.4667E+02    -0.4032E+02    -0.3371E+02    -0.2697E+02    -0.2020E+02    -0.1352E+02    -0.7044E+01    -0.8942E+00     0.4800E+01     0.9906E+01     0.1430E+02     0.1785E+02     0.2046E+02     0.2207E+02     0.2260E+02     0.2206E+02     0.2045E+02     0.1783E+02     0.1427E+02     0.9869E+01     0.4755E+01    -0.9461E+00    -0.7103E+01    -0.1359E+02    -0.2027E+02    -0.2705E+02    -0.3380E+02    -0.4041E+02    -0.4676E+02    -0.5277E+02    -0.5834E+02    -0.6339E+02    -0.6788E+02    -0.7177E+02    -0.7508E+02    -0.7783E+02    -0.8009E+02    -0.8193E+02    -0.8340E+02    -0.8457E+02    -0.8549E+02    -0.8621E+02    -0.8678E+02    -0.8721E+02    -0.8754E+02    -0.8779E+02    -0.8798E+02    -0.8811E+02    -0.8820E+02    -0.8826E+02    -0.8828E+02    -0.8829E+02    -0.8828E+02    -0.8825E+02    -0.8821E+02    -0.8816E+02    -0.8811E+02    -0.8805E+02    -0.8799E+02    -0.8793E+02    -0.8787E+02    -0.8782E+02    -0.8779E+02    -0.8776E+02    -0.8776E+02
    -0.8760E+02    -0.8760E+02    -0.8761E+02    -0.8763E+02    -0.8765E+02    -0.8768E+02    -0.8771E+02    -0.8773E+02    -0.8775E+02    -0.8776E+02    -0.8776E+02    -0.8775E+02    -0.8772E+02    -0.8767E+02    -0.8760E+02    -0.8750E+02    -0.8737E+02    -0.8719E+02    -0.8696E+02    -0.8667E+02    -0.8630E+02    -0.8584E+02    -0.8526E+02    -0.8454E+02    -0.8365E+02    -0.8255E+02    -0.8120E+02    -0.7956E+02    -0.7758E+02    -0.7520E+02    -0.7240E+02    -0.6914E+02    -0.6543E+02    -0.6128E+02    -0.5674E+02    -0.5186E+02    -0.4673E+02    -0.4144E+02    -0.3606E+02    -0.3070E+02    -0.2545E+02    -0.2041E+02    -0.1568E+02    -0.1135E+02    -0.7499E+01    -0.4217E+01    -0.1576E+01     0.3576E+00     0.1537E+01     0.1931E+01     0.1530E+01     0.3436E+00    -0.1597E+01    -0.4245E+01    -0.7534E+01    -0.1139E+02    -0.1573E+02    -0.2047E+02    -0.2551E+02    -0.3076E+02    -0.3613E+02    -0.4151E+02    -0.4682E+02    -0.5195E+02    -0.5682E+02    -0.6137E+02    -0.6551E+02    -0.6923E+02    -0.7248E+02    -0.7528E+02    -0.7765E+02    -0.7963E+02    -0.8127E+02    -0.8262E+02    -0.8372E+02    -0.8460E+02    -0.8532E+02    -0.8590E+02    -0.8636E+02    -0.8673E+02    -0.8702E+02    -0.8725E+02    -0.8743E+02    -0.8757E+02    -0.8767E+02    -0.8774E+02    -0.8779E+02    -0.8782E+02    -0.8783E+02    -0.8783E+02    -0.8782E+02    -0.8780E+02    -0.8777E+02    -0.8774E+02    -0.8771E+02    -0.8768E+02    -0.8765E+02    -0.8763E+02    -0.8761E+02    -0.8761E+02
    -0.8745E+02    -0.8745E+02    -0.8745E+02    -0.8746E+02    -0.8746E+02    -0.8747E+02    -0.8747E+02    -0.8746E+02    -0.8745E+02    -0.8743E+02    -0.8739E+02    -0.8734E+02    -0.8728E+02    -0.8719E+02    -0.8708E+02    -0.8695E+02    -0.8677E+02    -0.8656E+02    -0.8630E+02    -0.8598E+02    -0.8560E+02    -0.8513E+02    -0.8456E+02    -0.8386E+02    -0.8303E+02    -0.8203E+02    -0.8082E+02    -0.7938E+02    -0.7767E+02    -0.7567E+02    -0.7333E+02    -0.7065E+02    -0.6761E+02    -0.6425E+02    -0.6058E+02    -0.5665E+02    -0.5254E+02    -0.4829E+02    -0.4400E+02    -0.3974E+02    -0.3558E+02    -0.3160E+02    -0.2788E+02    -0.2450E+02    -0.2151E+02    -0.1898E+02    -0.1695E+02    -0.1548E+02    -0.1458E+02    -0.1428E+02    -0.1459E+02    -0.1549E+02    -0.1697E+02    -0.1900E+02    -0.2154E+02    -0.2453E+02    -0.2793E+02    -0.3165E+02    -0.3564E+02    -0.3980E+02    -0.4407E+02    -0.4836E+02    -0.5261E+02    -0.5673E+02    -0.6065E+02    -0.6432E+02    -0.6769E+02    -0.7072E+02    -0.7340E+02    -0.7573E+02    -0.7774E+02    -0.7944E+02    -0.8088E+02    -0.8209E+02    -0.8309E+02    -0.8392E+02    -0.8461E+02    -0.8518E+02    -0.8565E+02    -0.8604E+02    -0.8636E+02    -0.8662E+02    -0.8683E+02    -0.8700E+02    -0.8714E+02    -0.8725E+02    -0.8733E+02    -0.8740E+02    -0.8744E+02    -0.8748E+02    -0.8750E+02    -0.8751E+02    -0.8751E+02    -0.8751E+02    -0.8750E+02    -0.8750E+02    -0.8749E+02    -0.8748E+02    -0.8747E+02    -0.8747E+02
    -0.8731E+02    -0.8731E+02    -0.8731E+02    -0.8730E+02    -0.8729E+02    -0.8727E+02    -0.8725E+02    -0.8722E+02    -0.8718E+02    -0.8713E+02    -0.8706E+02    -0.8699E+02    -0.8689E+02    -0.8678E+02    -0.8664E+02    -0.8647E+02    -0.8627E+02    -0.8604E+02    -0.8576E+02    -0.8543E+02    -0.8504E+02    -0.8457E+02    -0.8403E+02    -0.8338E+02    -0.8262E+02    -0.8171E+02    -0.8066E+02    -0.7942E+02    -0.7797E+02    -0.7630E+02    -0.7438E+02    -0.7220E+02    -0.6976E+02    -0.6707E+02    -0.6415E+02    -0.6103E+02    -0.5776E+02    -0.5439E+02    -0.5099E+02    -0.4761E+02    -0.4432E+02    -0.4118E+02    -0.3825E+02    -0.3558E+02    -0.3323E+02    -0.3124E+02    -0.2965E+02    -0.2849E+02    -0.2779E+02    -0.2755E+02    -0.2779E+02    -0.2850E+02    -0.2966E+02    -0.3126E+02    -0.3326E+02    -0.3562E+02    -0.3829E+02    -0.4123E+02    -0.4437E+02    -0.4766E+02    -0.5105E+02    -0.5445E+02    -0.5782E+02    -0.6109E+02    -0.6421E+02    -0.6713E+02    -0.6983E+02    -0.7226E+02    -0.7444E+02    -0.7636E+02    -0.7803E+02    -0.7947E+02    -0.8071E+02    -0.8176E+02    -0.8266E+02    -0.8343E+02    -0.8407E+02    -0.8462E+02    -0.8508E+02    -0.8547E+02    -0.8580E+02    -0.8608E+02    -0.8632E+02    -0.8651E+02    -0.8668E+02    -0.8682E+02    -0.8693E+02    -0.8703E+02    -0.8710E+02    -0.8717E+02    -0.8721E+02    -0.8725E+02    -0.8728E+02    -0.8730E+02    -0.8732E+02    -0.8733E+02    -0.8734E+02    -0.8734E+02    -0.8734E+02    -0.8734E+02
    -0.8719E+02    -0.8719E+02    -0.8718E+02    -0.8716E+02    -0.8714E+02    -0.8710E+02    -0.8706E+02    -0.8701E+02    -0.8694E+02    -0.8687E+02    -0.8678E+02    -0.8668E+02    -0.8656E+02    -0.8642E+02    -0.8626E+02    -0.8608E+02    -0.8586E+02    -0.8561E+02    -0.8533E+02    -0.8499E+02    -0.8461E+02    -0.8417E+02    -0.8365E+02    -0.8306E+02    -0.8237E+02    -0.8157E+02    -0.8066E+02    -0.7961E+02    -0.7840E+02    -0.7702E+02    -0.7547E+02    -0.7373E+02    -0.7179E+02    -0.6967E+02    -0.6738E+02    -0.6494E+02    -0.6238E+02    -0.5975E+02    -0.5709E+02    -0.5444E+02    -0.5186E+02    -0.4940E+02    -0.4710E+02    -0.4501E+02    -0.4317E+02    -0.4161E+02    -0.4037E+02    -0.3946E+02    -0.3892E+02    -0.3873E+02    -0.3892E+02    -0.3947E+02    -0.4039E+02    -0.4163E+02    -0.4320E+02    -0.4504E+02    -0.4714E+02    -0.4944E+02    -0.5190E+02    -0.5448E+02    -0.5713E+02    -0.5980E+02    -0.6243E+02    -0.6499E+02    -0.6743E+02    -0.6972E+02    -0.7184E+02    -0.7377E+02    -0.7552E+02    -0.7707E+02    -0.7844E+02    -0.7965E+02    -0.8070E+02    -0.8161E+02    -0.8241E+02    -0.8309E+02    -0.8369E+02    -0.8420E+02    -0.8465E+02    -0.8503E+02    -0.8536E+02    -0.8565E+02    -0.8589E+02    -0.8611E+02    -0.8629E+02    -0.8645E+02    -0.8659E+02    -0.8671E+02    -0.8681E+02    -0.8689E+02    -0.8697E+02    -0.8703E+02    -0.8708E+02    -0.8712E+02    -0.8716E+02    -0.8719E+02    -0.8721E+02    -0.8722E+02    -0.8723E+02    -0.8723E+02
    -0.8709E+02    -0.8709E+02    -0.8707E+02    -0.8705E+02    -0.8701E+02    -0.8696E+02    -0.8690E+02    -0.8683E+02    -0.8675E+02    -0.8666E+02    -0.8655E+02    -0.8643E+02    -0.8629E+02    -0.8614E+02    -0.8596E+02    -0.8576E+02    -0.8554E+02    -0.8529E+02    -0.8500E+02    -0.8467E+02    -0.8430E+02    -0.8388E+02    -0.8341E+02    -0.8287E+02    -0.8226E+02    -0.8157E+02    -0.8078E+02    -0.7989E+02    -0.7889E+02    -0.7777E+02    -0.7653E+02    -0.7514E+02    -0.7363E+02    -0.7198E+02    -0.7020E+02    -0.6833E+02    -0.6636E+02    -0.6434E+02    -0.6230E+02    -0.6026E+02    -0.5828E+02    -0.5638E+02    -0.5460E+02    -0.5299E+02    -0.5156E+02    -0.5035E+02    -0.4939E+02    -0.4869E+02    -0.4826E+02    -0.4812E+02    -0.4826E+02    -0.4869E+02    -0.4940E+02    -0.5037E+02    -0.5158E+02    -0.5301E+02    -0.5463E+02    -0.5641E+02    -0.5831E+02    -0.6030E+02    -0.6233E+02    -0.6438E+02    -0.6640E+02    -0.6837E+02    -0.7024E+02    -0.7201E+02    -0.7366E+02    -0.7518E+02    -0.7656E+02    -0.7781E+02    -0.7893E+02    -0.7993E+02    -0.8081E+02    -0.8160E+02    -0.8229E+02    -0.8290E+02    -0.8344E+02    -0.8391E+02    -0.8433E+02    -0.8470E+02    -0.8502E+02    -0.8531E+02    -0.8556E+02    -0.8578E+02    -0.8598E+02    -0.8615E+02    -0.8631E+02    -0.8644E+02    -0.8656E+02    -0.8667E+02    -0.8676E+02    -0.8684E+02    -0.8691E+02    -0.8697E+02    -0.8702E+02    -0.8706E+02    -0.8709E+02    -0.8712E+02    -0.8713E+02    -0.8713E+02
    -0.8700E+02    -0.8700E+02    -0.8698E+02    -0.8695E+02    -0.8690E+02    -0.8684E+02    -0.8677E+02    -0.8668E+02    -0.8659E+02    -0.8648E+02    -0.8636E+02    -0.8623E+02    -0.8608E+02    -0.8591E+02    -0.8573E+02    -0.8552E+02    -0.8530E+02    -0.8504E+02    -0.8476E+02    -0.8445E+02    -0.8410E+02    -0.8371E+02    -0.8328E+02    -0.8279E+02    -0.8225E+02    -0.8165E+02    -0.8098E+02    -0.8024E+02    -0.7941E+02    -0.7850E+02    -0.7751E+02    -0.7642E+02    -0.7523E+02    -0.7396E+02    -0.7261E+02    -0.7118E+02    -0.6969E+02    -0.6817E+02    -0.6663E+02    -0.6510E+02    -0.6360E+02    -0.6216E+02    -0.6082E+02    -0.5960E+02    -0.5851E+02    -0.5760E+02    -0.5686E+02    -0.5633E+02    -0.5601E+02    -0.5590E+02    -0.5601E+02    -0.5634E+02    -0.5687E+02    -0.5761E+02    -0.5853E+02    -0.5961E+02    -0.6084E+02    -0.6219E+02    -0.6362E+02    -0.6512E+02    -0.6665E+02    -0.6820E+02    -0.6972E+02    -0.7121E+02    -0.7263E+02    -0.7399E+02    -0.7526E+02    -0.7644E+02    -0.7753E+02    -0.7853E+02    -0.7944E+02    -0.8026E+02    -0.8100E+02    -0.8167E+02    -0.8227E+02    -0.8281E+02    -0.8329E+02    -0.8373E+02    -0.8411E+02    -0.8446E+02    -0.8477E+02    -0.8506E+02    -0.8531E+02    -0.8553E+02    -0.8574E+02    -0.8592E+02    -0.8608E+02    -0.8623E+02    -0.8636E+02    -0.8648E+02    -0.8659E+02    -0.8668E+02    -0.8677E+02    -0.8684E+02    -0.8690E+02    -0.8696E+02    -0.8700E+02    -0.8703E+02    -0.8705E+02    -0.8705E+02
    -0.8694E+02    -0.8694E+02    -0.8691E+02    -0.8687E+02    -0.8682E+02    -0.8675E+02    -0.8666E+02    -0.8657E+02    -0.8646E+02    -0.8635E+02    -0.8622E+02    -0.8607E+02    -0.8592E+02    -0.8575E+02    -0.8556E+02    -0.8535E+02    -0.8513E+02    -0.8488E+02    -0.8461E+02    -0.8431E+02    -0.8398E+02    -0.8362E+02    -0.8323E+02    -0.8280E+02    -0.8232E+02    -0.8180E+02    -0.8123E+02    -0.8061E+02    -0.7993E+02    -0.7919E+02    -0.7839E+02    -0.7753E+02    -0.7661E+02    -0.7563E+02    -0.7459E+02    -0.7351E+02    -0.7240E+02    -0.7126E+02    -0.7012E+02    -0.6898E+02    -0.6787E+02    -0.6681E+02    -0.6582E+02    -0.6491E+02    -0.6411E+02    -0.6343E+02    -0.6289E+02    -0.6249E+02    -0.6225E+02    -0.6217E+02    -0.6225E+02    -0.6249E+02    -0.6289E+02    -0.6344E+02    -0.6412E+02    -0.6492E+02    -0.6583E+02    -0.6683E+02    -0.6789E+02    -0.6900E+02    -0.7013E+02    -0.7128E+02    -0.7242E+02    -0.7353E+02    -0.7461E+02    -0.7564E+02    -0.7662E+02    -0.7755E+02    -0.7841E+02    -0.7920E+02    -0.7994E+02    -0.8062E+02    -0.8124E+02    -0.8181E+02    -0.8233E+02    -0.8280E+02    -0.8324E+02    -0.8363E+02    -0.8399E+02    -0.8431E+02    -0.8461E+02    -0.8488E+02    -0.8512E+02    -0.8535E+02    -0.8555E+02    -0.8574E+02    -0.8591E+02    -0.8606E+02    -0.8621E+02    -0.8633E+02    -0.8645E+02    -0.8656E+02    -0.8665E+02    -0.8674E+02    -0.8681E+02    -0.8687E+02    -0.8692E+02    -0.8696E+02    -0.8698E+02    -0.8698E+02
    -0.8688E+02    -0.8688E+02    -0.8686E+02    -0.8681E+02    -0.8675E+02    -0.8667E+02    -0.8658E+02    -0.8648E+02    -0.8637E+02    -0.8625E+02    -0.8611E+02    -0.8596E+02    -0.8580E+02    -0.8563E+02    -0.8544E+02    -0.8524E+02    -0.8502E+02    -0.8478E+02    -0.8452E+02    -0.8424E+02    -0.8393E+02    -0.8360E+02    -0.8325E+02    -0.8286E+02    -0.8245E+02    -0.8199E+02    -0.8151E+02    -0.8098E+02    -0.8042E+02    -0.7982E+02    -0.7917E+02    -0.7849E+02    -0.7777E+02    -0.7701E+02    -0.7622E+02    -0.7540E+02    -0.7456E+02    -0.7371E+02    -0.7286E+02    -0.7203E+02    -0.7121E+02    -0.7044E+02    -0.6971E+02    -0.6905E+02    -0.6847E+02    -0.6797E+02    -0.6758E+02    -0.6729E+02    -0.6711E+02    -0.6706E+02    -0.6711E+02    -0.6729E+02    -0.6758E+02    -0.6798E+02    -0.6847E+02    -0.6906E+02    -0.6972E+02    -0.7045E+02    -0.7122E+02    -0.7204E+02    -0.7287E+02    -0.7372E+02    -0.7457E+02    -0.7541E+02    -0.7623E+02    -0.7702E+02    -0.7778E+02    -0.7850E+02    -0.7918E+02    -0.7982E+02    -0.8043E+02    -0.8099E+02    -0.8151E+02    -0.8200E+02    -0.8245E+02    -0.8286E+02    -0.8325E+02    -0.8360E+02    -0.8393E+02    -0.8423E+02    -0.8451E+02    -0.8477E+02    -0.8500E+02    -0.8522E+02    -0.8543E+02    -0.8561E+02    -0.8578E+02    -0.8594E+02    -0.8609E+02    -0.8622E+02    -0.8635E+02    -0.8646E+02    -0.8656E+02    -0.8665E+02    -0.8674E+02    -0.8681E+02    -0.8686E+02    -0.8690E+02    -0.8693E+02    -0.8693E+02
    -0.8684E+02    -0.8684E+02    -0.8682E+02    -0.8677E+02    -0.8670E+02    -0.8662E+02    -0.8653E+02    -0.8642E+02    -0.8630E+02    -0.8618E+02    -0.8604E+02    -0.8589E+02    -0.8573E+02    -0.8555E+02    -0.8537E+02    -0.8517E+02    -0.8496E+02    -0.8473E+02    -0.8448E+02    -0.8422E+02    -0.8394E+02    -0.8364E+02    -0.8332E+02    -0.8298E+02    -0.8261E+02    -0.8222E+02    -0.8180E+02    -0.8136E+02    -0.8089E+02    -0.8039E+02    -0.7987E+02    -0.7932E+02    -0.7875E+02    -0.7815E+02    -0.7754E+02    -0.7691E+02    -0.7628E+02    -0.7564E+02    -0.7501E+02    -0.7439E+02    -0.7379E+02    -0.7322E+02    -0.7269E+02    -0.7221E+02    -0.7178E+02    -0.7143E+02    -0.7114E+02    -0.7093E+02    -0.7081E+02    -0.7076E+02    -0.7081E+02    -0.7093E+02    -0.7114E+02    -0.7143E+02    -0.7179E+02    -0.7221E+02    -0.7269E+02    -0.7322E+02    -0.7379E+02    -0.7439E+02    -0.7501E+02    -0.7564E+02    -0.7628E+02    -0.7692E+02    -0.7754E+02    -0.7815E+02    -0.7875E+02    -0.7932E+02    -0.7987E+02    -0.8039E+02    -0.8089E+02    -0.8136E+02    -0.8180E+02    -0.8221E+02    -0.8260E+02    -0.8297E+02    -0.8331E+02    -0.8363E+02    -0.8393E+02    -0.8421E+02    -0.8447E+02    -0.8471E+02    -0.8494E+02    -0.8515E+02    -0.8535E+02    -0.8553E+02    -0.8570E+02    -0.8586E+02    -0.8601E+02    -0.8614E+02    -0.8627E+02    -0.8639E+02    -0.8650E+02    -0.8660E+02    -0.8668E+02    -0.8676E+02    -0.8682E+02    -0.8686E+02    -0.8689E+02    -0.8689E+02
    -0.8682E+02    -0.8682E+02    -0.8679E+02    -0.8674E+02    -0.8667E+02    -0.8659E+02    -0.8649E+02    -0.8638E+02    -0.8626E+02    -0.8613E+02    -0.8599E+02    -0.8584E+02    -0.8568E+02    -0.8551E+02    -0.8533E+02    -0.8514E+02    -0.8494E+02    -0.8472E+02    -0.8449E+02    -0.8425E+02    -0.8399E+02    -0.8372E+02    -0.8343E+02    -0.8312E+02    -0.8280E+02    -0.8246E+02    -0.8210E+02    -0.8172E+02    -0.8133E+02    -0.8091E+02    -0.8048E+02    -0.8004E+02    -0.7958E+02    -0.7910E+02    -0.7862E+02    -0.7814E+02    -0.7765E+02    -0.7716E+02    -0.7668E+02    -0.7621E+02    -0.7577E+02    -0.7535E+02    -0.7496E+02    -0.7460E+02    -0.7429E+02    -0.7403E+02    -0.7382E+02    -0.7367E+02    -0.7358E+02    -0.7355E+02    -0.7358E+02    -0.7367E+02    -0.7382E+02    -0.7403E+02    -0.7429E+02    -0.7460E+02    -0.7496E+02    -0.7535E+02    -0.7577E+02    -0.7621E+02    -0.7668E+02    -0.7716E+02    -0.7765E+02    -0.7813E+02    -0.7862E+02    -0.7910E+02    -0.7957E+02    -0.8003E+02    -0.8048E+02    -0.8091E+02    -0.8132E+02    -0.8171E+02    -0.8209E+02    -0.8245E+02    -0.8279E+02    -0.8311E+02    -0.8342E+02    -0.8370E+02    -0.8397E+02    -0.8423E+02    -0.8447E+02    -0.8470E+02    -0.8491E+02    -0.8512E+02    -0.8530E+02    -0.8548E+02    -0.8565E+02    -0.8581E+02    -0.8596E+02    -0.8609E+02    -0.8622E+02    -0.8634E+02    -0.8645E+02    -0.8655E+02    -0.8664E+02    -0.8672E+02    -0.8679E+02    -0.8683E+02    -0.8686E+02    -0.8686E+02
    -0.8680E+02    -0.8680E+02    -0.8677E+02    -0.8672E+02    -0.8665E+02    -0.8657E+02    -0.8647E+02    -0.8636E+02    -0.8624E+02    -0.8611E+02    -0.8597E+02    -0.8583E+02    -0.8567E+02    -0.8551E+02    -0.8533E+02    -0.8515E+02    -0.8496E+02    -0.8475E+02    -0.8454E+02    -0.8431E+02    -0.8408E+02    -0.8383E+02    -0.8357E+02    -0.8329E+02    -0.8301E+02    -0.8271E+02    -0.8240E+02    -0.8207E+02    -0.8174E+02    -0.8139E+02    -0.8103E+02    -0.8067E+02    -0.8029E+02    -0.7991E+02    -0.7953E+02    -0.7914E+02    -0.7876E+02    -0.7838E+02    -0.7801E+02    -0.7765E+02    -0.7731E+02    -0.7699E+02    -0.7670E+02    -0.7644E+02    -0.7620E+02    -0.7601E+02    -0.7586E+02    -0.7574E+02    -0.7568E+02    -0.7565E+02    -0.7568E+02    -0.7574E+02    -0.7586E+02    -0.7601E+02    -0.7620E+02    -0.7643E+02    -0.7670E+02    -0.7699E+02    -0.7731E+02    -0.7765E+02    -0.7801E+02    -0.7837E+02    -0.7875E+02    -0.7914E+02    -0.7952E+02    -0.7990E+02    -0.8028E+02    -0.8066E+02    -0.8102E+02    -0.8138E+02    -0.8173E+02    -0.8206E+02    -0.8238E+02    -0.8269E+02    -0.8299E+02    -0.8328E+02    -0.8355E+02    -0.8381E+02    -0.8405E+02    -0.8429E+02    -0.8451E+02    -0.8472E+02    -0.8492E+02    -0.8512E+02    -0.8530E+02    -0.8547E+02    -0.8563E+02    -0.8579E+02    -0.8593E+02    -0.8607E+02    -0.8620E+02    -0.8632E+02    -0.8643E+02    -0.8653E+02    -0.8662E+02    -0.8670E+02    -0.8677E+02    -0.8681E+02    -0.8684E+02    -0.8684E+02
    -0.8680E+02    -0.8680E+02    -0.8677E+02    -0.8672E+02    -0.8665E+02    -0.8656E+02    -0.8646E+02    -0.8636E+02    -0.8624E+02    -0.8611E+02    -0.8598E+02    -0.8583E+02    -0.8568E+02    -0.8552E+02    -0.8536E+02    -0.8518E+02    -0.8500E+02    -0.8481E+02    -0.8461E+02    -0.8440E+02    -0.8419E+02    -0.8396E+02    -0.8373E+02    -0.8348E+02    -0.8323E+02    -0.8297E+02    -0.8269E+02    -0.8241E+02    -0.8213E+02    -0.8183E+02    -0.8153E+02    -0.8123E+02    -0.8092E+02    -0.8060E+02    -0.8029E+02    -0.7998E+02    -0.7968E+02    -0.7938E+02    -0.7908E+02    -0.7881E+02    -0.7854E+02    -0.7829E+02    -0.7807E+02    -0.7787E+02    -0.7769E+02    -0.7754E+02    -0.7743E+02    -0.7734E+02    -0.7729E+02    -0.7727E+02    -0.7729E+02    -0.7734E+02    -0.7742E+02    -0.7754E+02    -0.7769E+02    -0.7786E+02    -0.7807E+02    -0.7829E+02    -0.7854E+02    -0.7880E+02    -0.7908E+02    -0.7937E+02    -0.7967E+02    -0.7997E+02    -0.8028E+02    -0.8059E+02    -0.8091E+02    -0.8121E+02    -0.8152E+02    -0.8182E+02    -0.8211E+02    -0.8240E+02    -0.8268E+02    -0.8295E+02    -0.8321E+02    -0.8346E+02    -0.8370E+02    -0.8393E+02    -0.8416E+02    -0.8437E+02    -0.8458E+02    -0.8478E+02    -0.8496E+02    -0.8514E+02    -0.8532E+02    -0.8548E+02    -0.8564E+02    -0.8579E+02    -0.8593E+02    -0.8606E+02    -0.8619E+02    -0.8631E+02    -0.8642E+02    -0.8652E+02    -0.8661E+02    -0.8669E+02    -0.8676E+02    -0.8680E+02    -0.8683E+02    -0.8683E+02
    -0.8680E+02    -0.8680E+02    -0.8677E+02    -0.8672E+02    -0.8665E+02    -0.8656E+02    -0.8647E+02    -0.8636E+02    -0.8625E+02    -0.8612E+02    -0.8599E+02    -0.8586E+02    -0.8571E+02    -0.8556E+02    -0.8540E+02    -0.8524E+02    -0.8507E+02    -0.8489E+02    -0.8470E+02    -0.8451E+02    -0.8431E+02    -0.8411E+02    -0.8390E+02    -0.8368E+02    -0.8345E+02    -0.8322E+02    -0.8298E+02    -0.8274E+02    -0.8249E+02    -0.8224E+02    -0.8199E+02    -0.8173E+02    -0.8147E+02    -0.8121E+02    -0.8095E+02    -0.8070E+02    -0.8045E+02    -0.8021E+02    -0.7997E+02    -0.7975E+02    -0.7954E+02    -0.7935E+02    -0.7917E+02    -0.7901E+02    -0.7888E+02    -0.7876E+02    -0.7867E+02    -0.7860E+02    -0.7856E+02    -0.7855E+02    -0.7856E+02    -0.7860E+02    -0.7867E+02    -0.7876E+02    -0.7887E+02    -0.7901E+02    -0.7917E+02    -0.7934E+02    -0.7954E+02    -0.7974E+02    -0.7997E+02    -0.8020E+02    -0.8044E+02    -0.8069E+02    -0.8094E+02    -0.8120E+02    -0.8146E+02    -0.8171E+02    -0.8197E+02    -0.8222E+02    -0.8247E+02    -0.8272E+02    -0.8296E+02    -0.8320E+02    -0.8343E+02    -0.8365E+02    -0.8387E+02    -0.8408E+02    -0.8428E+02    -0.8448E+02    -0.8467E+02    -0.8485E+02    -0.8503E+02    -0.8519E+02    -0.8536E+02    -0.8551E+02    -0.8566E+02    -0.8580E+02    -0.8594E+02    -0.8607E+02    -0.8620E+02    -0.8631E+02    -0.8642E+02    -0.8652E+02    -0.8661E+02    -0.8669E+02    -0.8675E+02    -0.8680E+02    -0.8683E+02    -0.8683E+02
    -0.8680E+02    -0.8680E+02    -0.8678E+02    -0.8673E+02    -0.8666E+02    -0.8658E+02    -0.8648E+02    -0.8638E+02    -0.8627E+02    -0.8615E+02    -0.8602E+02    -0.8589E+02    -0.8575E+02    -0.8561E+02    -0.8546E+02    -0.8531E+02    -0.8515E+02    -0.8498E+02    -0.8481E+02    -0.8463E+02    -0.8445E+02    -0.8427E+02    -0.8408E+02    -0.8388E+02    -0.8368E+02    -0.8347E+02    -0.8326E+02    -0.8305E+02    -0.8284E+02    -0.8262E+02    -0.8240E+02    -0.8218E+02    -0.8196E+02    -0.8175E+02    -0.8153E+02    -0.8132E+02    -0.8111E+02    -0.8092E+02    -0.8073E+02    -0.8055E+02    -0.8038E+02    -0.8022E+02    -0.8008E+02    -0.7995E+02    -0.7984E+02    -0.7975E+02    -0.7968E+02    -0.7963E+02    -0.7959E+02    -0.7958E+02    -0.7959E+02    -0.7962E+02    -0.7968E+02    -0.7975E+02    -0.7984E+02    -0.7995E+02    -0.8007E+02    -0.8021E+02    -0.8037E+02    -0.8054E+02    -0.8072E+02    -0.8091E+02    -0.8110E+02    -0.8131E+02    -0.8152E+02    -0.8173E+02    -0.8195E+02    -0.8216E+02    -0.8238E+02    -0.8260E+02    -0.8282E+02    -0.8303E+02    -0.8324E+02    -0.8345E+02    -0.8365E+02    -0.8385E+02    -0.8404E+02    -0.8423E+02    -0.8442E+02    -0.8460E+02    -0.8477E+02    -0.8494E+02    -0.8510E+02    -0.8526E+02    -0.8541E+02    -0.8556E+02    -0.8570E+02    -0.8584E+02    -0.8597E+02    -0.8609E+02    -0.8621E+02    -0.8633E+02    -0.8643E+02    -0.8653E+02    -0.8662E+02    -0.8670E+02    -0.8676E+02    -0.8681E+02    -0.8683E+02    -0.8683E+02
    -0.8682E+02    -0.8682E+02    -0.8679E+02    -0.8674E+02    -0.8668E+02    -0.8660E+02    -0.8651E+02    -0.8641E+02    -0.8630E+02    -0.8618E+02    -0.8606E+02    -0.8594E+02    -0.8581E+02    -0.8567E+02    -0.8553E+02    -0.8539E+02    -0.8524E+02    -0.8508E+02    -0.8493E+02    -0.8477E+02    -0.8460E+02    -0.8443E+02    -0.8426E+02    -0.8408E+02    -0.8390E+02    -0.8372E+02    -0.8354E+02    -0.8335E+02    -0.8316E+02    -0.8297E+02    -0.8278E+02    -0.8260E+02    -0.8241E+02    -0.8222E+02    -0.8204E+02    -0.8187E+02    -0.8169E+02    -0.8153E+02    -0.8137E+02    -0.8122E+02    -0.8108E+02    -0.8096E+02    -0.8084E+02    -0.8074E+02    -0.8065E+02    -0.8057E+02    -0.8052E+02    -0.8047E+02    -0.8045E+02    -0.8044E+02    -0.8045E+02    -0.8047E+02    -0.8051E+02    -0.8057E+02    -0.8064E+02    -0.8073E+02    -0.8083E+02    -0.8095E+02    -0.8108E+02    -0.8121E+02    -0.8136E+02    -0.8152E+02    -0.8168E+02    -0.8185E+02    -0.8203E+02    -0.8221E+02    -0.8239E+02    -0.8258E+02    -0.8276E+02    -0.8295E+02    -0.8314E+02    -0.8332E+02    -0.8351E+02    -0.8369E+02    -0.8387E+02    -0.8405E+02    -0.8422E+02    -0.8440E+02    -0.8456E+02    -0.8473E+02    -0.8489E+02    -0.8504E+02    -0.8519E+02    -0.8534E+02    -0.8548E+02    -0.8562E+02    -0.8575E+02    -0.8588E+02    -0.8601E+02    -0.8613E+02    -0.8624E+02    -0.8635E+02    -0.8645E+02    -0.8655E+02    -0.8663E+02    -0.8671E+02    -0.8677E+02    -0.8682E+02    -0.8684E+02    -0.8684E+02
    -0.8683E+02    -0.8683E+02    -0.8681E+02    -0.8676E+02    -0.8670E+02    -0.8662E+02    -0.8653E+02    -0.8644E+02    -0.8634E+02    -0.8623E+02    -0.8611E+02    -0.8599E+02    -0.8587E+02    -0.8574E+02    -0.8561E+02    -0.8548E+02    -0.8534E+02    -0.8519E+02    -0.8505E+02    -0.8490E+02    -0.8475E+02    -0.8460E+02    -0.8444E+02    -0.8428E+02    -0.8412E+02    -0.8396E+02    -0.8380E+02    -0.8363E+02    -0.8347E+02    -0.8330E+02    -0.8314E+02    -0.8298E+02    -0.8281E+02    -0.8266E+02    -0.8250E+02    -0.8235E+02    -0.8221E+02    -0.8207E+02    -0.8194E+02    -0.8181E+02    -0.8170E+02    -0.8159E+02    -0.8149E+02    -0.8141E+02    -0.8134E+02    -0.8127E+02    -0.8123E+02    -0.8119E+02    -0.8117E+02    -0.8116E+02    -0.8117E+02    -0.8119E+02    -0.8122E+02    -0.8127E+02    -0.8133E+02    -0.8140E+02    -0.8149E+02    -0.8158E+02    -0.8169E+02    -0.8180E+02    -0.8192E+02    -0.8205E+02    -0.8219E+02    -0.8234E+02    -0.8249E+02    -0.8264E+02    -0.8280E+02    -0.8295E+02    -0.8312E+02    -0.8328E+02    -0.8344E+02    -0.8360E+02    -0.8377E+02    -0.8393E+02    -0.8409E+02    -0.8425E+02    -0.8441E+02    -0.8456E+02    -0.8471E+02    -0.8486E+02    -0.8501E+02    -0.8515E+02    -0.8529E+02    -0.8543E+02    -0.8556E+02    -0.8569E+02    -0.8582E+02    -0.8594E+02    -0.8606E+02    -0.8617E+02    -0.8628E+02    -0.8638E+02    -0.8648E+02    -0.8657E+02    -0.8665E+02    -0.8673E+02    -0.8679E+02    -0.8683E+02    -0.8686E+02    -0.8686E+02
    -0.8685E+02    -0.8685E+02    -0.8683E+02    -0.8678E+02    -0.8672E+02    -0.8665E+02    -0.8657E+02    -0.8647E+02    -0.8638E+02    -0.8627E+02    -0.8617E+02    -0.8605E+02    -0.8594E+02    -0.8582E+02    -0.8569E+02    -0.8557E+02    -0.8544E+02    -0.8531E+02    -0.8518E+02    -0.8504E+02    -0.8490E+02    -0.8476E+02    -0.8462E+02    -0.8448E+02    -0.8433E+02    -0.8419E+02    -0.8404E+02    -0.8390E+02    -0.8375E+02    -0.8361E+02    -0.8347E+02    -0.8332E+02    -0.8318E+02    -0.8305E+02    -0.8292E+02    -0.8279E+02    -0.8266E+02    -0.8254E+02    -0.8243E+02    -0.8233E+02    -0.8223E+02    -0.8214E+02    -0.8206E+02    -0.8199E+02    -0.8193E+02    -0.8188E+02    -0.8184E+02    -0.8181E+02    -0.8179E+02    -0.8179E+02    -0.8179E+02    -0.8181E+02    -0.8183E+02    -0.8187E+02    -0.8192E+02    -0.8198E+02    -0.8205E+02    -0.8213E+02    -0.8222E+02    -0.8232E+02    -0.8242E+02    -0.8253E+02    -0.8265E+02    -0.8277E+02    -0.8290E+02    -0.8303E+02    -0.8316E+02    -0.8330E+02    -0.8344E+02    -0.8358E+02    -0.8373E+02    -0.8387E+02    -0.8401E+02    -0.8416E+02    -0.8430E+02    -0.8444E+02    -0.8458E+02    -0.8472E+02    -0.8486E+02    -0.8500E+02    -0.8513E+02    -0.8526E+02    -0.8539E+02    -0.8552E+02    -0.8564E+02    -0.8576E+02    -0.8588E+02    -0.8600E+02    -0.8611E+02    -0.8622E+02    -0.8632E+02    -0.8642E+02    -0.8651E+02    -0.8660E+02    -0.8668E+02    -0.8675E+02    -0.8681E+02    -0.8685E+02    -0.8687E+02    -0.8687E+02
    -0.8687E+02    -0.8687E+02    -0.8685E+02    -0.8681E+02    -0.8675E+02    -0.8668E+02    -0.8660E+02    -0.8651E+02    -0.8642E+02    -0.8632E+02    -0.8622E+02    -0.8612E+02    -0.8601E+02    -0.8590E+02    -0.8578E+02    -0.8567E+02    -0.8555E+02    -0.8543E+02    -0.8530E+02    -0.8518E+02    -0.8505E+02    -0.8493E+02    -0.8480E+02    -0.8467E+02    -0.8454E+02    -0.8441E+02    -0.8428E+02    -0.8415E+02    -0.8402E+02    -0.8389E+02    -0.8377E+02    -0.8365E+02    -0.8352E+02    -0.8341E+02    -0.8329E+02    -0.8318E+02    -0.8307E+02    -0.8297E+02    -0.8288E+02    -0.8279E+02    -0.8270E+02    -0.8263E+02    -0.8256E+02    -0.8250E+02    -0.8245E+02    -0.8241E+02    -0.8237E+02    -0.8235E+02    -0.8233E+02    -0.8233E+02    -0.8233E+02    -0.8235E+02    -0.8237E+02    -0.8240E+02    -0.8244E+02    -0.8249E+02    -0.8255E+02    -0.8262E+02    -0.8269E+02    -0.8278E+02    -0.8286E+02    -0.8296E+02    -0.8306E+02    -0.8316E+02    -0.8327E+02    -0.8339E+02    -0.8350E+02    -0.8362E+02    -0.8375E+02    -0.8387E+02    -0.8400E+02    -0.8412E+02    -0.8425E+02    -0.8438E+02    -0.8451E+02    -0.8463E+02    -0.8476E+02    -0.8489E+02    -0.8501E+02    -0.8514E+02    -0.8526E+02    -0.8538E+02    -0.8550E+02    -0.8562E+02    -0.8573E+02    -0.8584E+02    -0.8595E+02    -0.8606E+02    -0.8617E+02    -0.8627E+02    -0.8637E+02    -0.8646E+02    -0.8655E+02    -0.8663E+02    -0.8671E+02    -0.8677E+02    -0.8683E+02    -0.8687E+02    -0.8689E+02    -0.8689E+02
    -0.8690E+02    -0.8690E+02    -0.8687E+02    -0.8683E+02    -0.8678E+02    -0.8671E+02    -0.8664E+02    -0.8656E+02    -0.8647E+02    -0.8638E+02    -0.8628E+02    -0.8618E+02    -0.8608E+02    -0.8598E+02    -0.8587E+02    -0.8576E+02    -0.8565E+02    -0.8554E+02    -0.8543E+02    -0.8531E+02    -0.8520E+02    -0.8508E+02    -0.8497E+02    -0.8485E+02    -0.8474E+02    -0.8462E+02    -0.8450E+02    -0.8439E+02    -0.8427E+02    -0.8416E+02    -0.8405E+02    -0.8394E+02    -0.8384E+02    -0.8373E+02    -0.8363E+02    -0.8354E+02    -0.8344E+02    -0.8336E+02    -0.8327E+02    -0.8320E+02    -0.8313E+02    -0.8306E+02    -0.8300E+02    -0.8295E+02    -0.8291E+02    -0.8287E+02    -0.8284E+02    -0.8282E+02    -0.8281E+02    -0.8280E+02    -0.8281E+02    -0.8282E+02    -0.8284E+02    -0.8287E+02    -0.8290E+02    -0.8295E+02    -0.8300E+02    -0.8305E+02    -0.8312E+02    -0.8319E+02    -0.8326E+02    -0.8334E+02    -0.8343E+02    -0.8352E+02    -0.8361E+02    -0.8371E+02    -0.8382E+02    -0.8392E+02    -0.8403E+02    -0.8414E+02    -0.8425E+02    -0.8436E+02    -0.8447E+02    -0.8459E+02    -0.8470E+02    -0.8482E+02    -0.8493E+02    -0.8505E+02    -0.8516E+02    -0.8527E+02    -0.8539E+02    -0.8550E+02    -0.8561E+02    -0.8571E+02    -0.8582E+02    -0.8593E+02    -0.8603E+02    -0.8613E+02    -0.8623E+02    -0.8632E+02    -0.8641E+02    -0.8650E+02    -0.8659E+02    -0.8666E+02    -0.8674E+02    -0.8680E+02    -0.8685E+02    -0.8689E+02    -0.8691E+02    -0.8691E+02
    -0.8692E+02    -0.8692E+02    -0.8690E+02    -0.8686E+02    -0.8681E+02    -0.8675E+02    -0.8668E+02    -0.8660E+02    -0.8652E+02    -0.8643E+02    -0.8634E+02    -0.8625E+02    -0.8616E+02    -0.8606E+02    -0.8596E+02    -0.8586E+02    -0.8576E+02    -0.8566E+02    -0.8555E+02    -0.8545E+02    -0.8534E+02    -0.8524E+02    -0.8513E+02    -0.8503E+02    -0.8492E+02    -0.8482E+02    -0.8472E+02    -0.8461E+02    -0.8451E+02    -0.8441E+02    -0.8431E+02    -0.8422E+02    -0.8412E+02    -0.8403E+02    -0.8395E+02    -0.8386E+02    -0.8378E+02    -0.8371E+02    -0.8363E+02    -0.8357E+02    -0.8351E+02    -0.8345E+02    -0.8340E+02    -0.8336E+02    -0.8332E+02    -0.8329E+02    -0.8326E+02    -0.8324E+02    -0.8323E+02    -0.8323E+02    -0.8323E+02    -0.8324E+02    -0.8326E+02    -0.8328E+02    -0.8331E+02    -0.8335E+02    -0.8339E+02    -0.8344E+02    -0.8350E+02    -0.8356E+02    -0.8362E+02    -0.8369E+02    -0.8377E+02    -0.8385E+02    -0.8393E+02    -0.8401E+02    -0.8410E+02    -0.8420E+02    -0.8429E+02    -0.8439E+02    -0.8449E+02    -0.8459E+02    -0.8469E+02    -0.8479E+02    -0.8489E+02    -0.8499E+02    -0.8510E+02    -0.8520E+02    -0.8530E+02    -0.8541E+02    -0.8551E+02    -0.8561E+02    -0.8571E+02    -0.8581E+02    -0.8591E+02    -0.8601E+02    -0.8610E+02    -0.8620E+02    -0.8629E+02    -0.8638E+02    -0.8646E+02    -0.8655E+02    -0.8663E+02    -0.8670E+02    -0.8677E+02    -0.8683E+02    -0.8688E+02    -0.8691E+02    -0.8693E+02    -0.8693E+02
    -0.8694E+02    -0.8694E+02    -0.8692E+02    -0.8689E+02    -0.8684E+02    -0.8678E+02    -0.8671E+02    -0.8664E+02    -0.8657E+02    -0.8649E+02    -0.8640E+02    -0.8632E+02    -0.8623E+02    -0.8614E+02    -0.8605E+02    -0.8596E+02    -0.8586E+02    -0.8577E+02    -0.8567E+02    -0.8558E+02    -0.8548E+02    -0.8539E+02    -0.8529E+02    -0.8520E+02    -0.8510E+02    -0.8501E+02    -0.8492E+02    -0.8483E+02    -0.8473E+02    -0.8465E+02    -0.8456E+02    -0.8447E+02    -0.8439E+02    -0.8431E+02    -0.8423E+02    -0.8416E+02    -0.8409E+02    -0.8402E+02    -0.8396E+02    -0.8390E+02    -0.8385E+02    -0.8380E+02    -0.8376E+02    -0.8372E+02    -0.8369E+02    -0.8366E+02    -0.8364E+02    -0.8362E+02    -0.8361E+02    -0.8361E+02    -0.8361E+02    -0.8362E+02    -0.8364E+02    -0.8366E+02    -0.8368E+02    -0.8371E+02    -0.8375E+02    -0.8379E+02    -0.8384E+02    -0.8389E+02    -0.8395E+02    -0.8401E+02    -0.8408E+02    -0.8414E+02    -0.8422E+02    -0.8429E+02    -0.8437E+02    -0.8445E+02    -0.8454E+02    -0.8462E+02    -0.8471E+02    -0.8480E+02    -0.8489E+02    -0.8498E+02    -0.8507E+02    -0.8516E+02    -0.8526E+02    -0.8535E+02    -0.8545E+02    -0.8554E+02    -0.8563E+02    -0.8573E+02    -0.8582E+02    -0.8591E+02    -0.8600E+02    -0.8609E+02    -0.8618E+02    -0.8627E+02    -0.8635E+02    -0.8643E+02    -0.8652E+02    -0.8659E+02    -0.8667E+02    -0.8674E+02    -0.8680E+02    -0.8686E+02    -0.8690E+02    -0.8694E+02    -0.8696E+02    -0.8696E+02
    -0.8697E+02    -0.8697E+02    -0.8695E+02    -0.8691E+02    -0.8687E+02    -0.8682E+02    -0.8675E+02    -0.8669E+02    -0.8662E+02    -0.8654E+02    -0.8646E+02    -0.8638E+02    -0.8630E+02    -0.8622E+02    -0.8614E+02    -0.8605E+02    -0.8597E+02    -0.8588E+02    -0.8579E+02    -0.8571E+02    -0.8562E+02    -0.8553E+02    -0.8545E+02    -0.8536E+02    -0.8527E+02    -0.8519E+02    -0.8511E+02    -0.8502E+02    -0.8494E+02    -0.8486E+02    -0.8479E+02    -0.8471E+02    -0.8464E+02    -0.8457E+02    -0.8450E+02    -0.8444E+02    -0.8437E+02    -0.8432E+02    -0.8426E+02    -0.8421E+02    -0.8416E+02    -0.8412E+02    -0.8408E+02    -0.8405E+02    -0.8402E+02    -0.8400E+02    -0.8398E+02    -0.8397E+02    -0.8396E+02    -0.8395E+02    -0.8396E+02    -0.8396E+02    -0.8398E+02    -0.8399E+02    -0.8402E+02    -0.8404E+02    -0.8408E+02    -0.8411E+02    -0.8415E+02    -0.8420E+02    -0.8425E+02    -0.8430E+02    -0.8436E+02    -0.8442E+02    -0.8448E+02    -0.8455E+02    -0.8462E+02    -0.8469E+02    -0.8476E+02    -0.8484E+02    -0.8492E+02    -0.8500E+02    -0.8508E+02    -0.8516E+02    -0.8524E+02    -0.8533E+02    -0.8541E+02    -0.8550E+02    -0.8558E+02    -0.8567E+02    -0.8575E+02    -0.8584E+02    -0.8592E+02    -0.8601E+02    -0.8609E+02    -0.8617E+02    -0.8625E+02    -0.8634E+02    -0.8641E+02    -0.8649E+02    -0.8657E+02    -0.8664E+02    -0.8671E+02    -0.8677E+02    -0.8683E+02    -0.8688E+02    -0.8693E+02    -0.8696E+02    -0.8698E+02    -0.8698E+02
    -0.8699E+02    -0.8699E+02    -0.8697E+02    -0.8694E+02    -0.8690E+02    -0.8685E+02    -0.8679E+02    -0.8673E+02    -0.8666E+02    -0.8660E+02    -0.8652E+02    -0.8645E+02    -0.8638E+02    -0.8630E+02    -0.8622E+02    -0.8614E+02    -0.8606E+02    -0.8599E+02    -0.8591E+02    -0.8583E+02    -0.8575E+02    -0.8567E+02    -0.8559E+02    -0.8551E+02    -0.8544E+02    -0.8536E+02    -0.8529E+02    -0.8521E+02    -0.8514E+02    -0.8507E+02    -0.8500E+02    -0.8493E+02    -0.8487E+02    -0.8481E+02    -0.8475E+02    -0.8469E+02    -0.8463E+02    -0.8458E+02    -0.8454E+02    -0.8449E+02    -0.8445E+02    -0.8441E+02    -0.8438E+02    -0.8435E+02    -0.8433E+02    -0.8431E+02    -0.8429E+02    -0.8428E+02    -0.8427E+02    -0.8427E+02    -0.8427E+02    -0.8427E+02    -0.8429E+02    -0.8430E+02    -0.8432E+02    -0.8434E+02    -0.8437E+02    -0.8440E+02    -0.8444E+02    -0.8448E+02    -0.8452E+02    -0.8457E+02    -0.8462E+02    -0.8467E+02    -0.8473E+02    -0.8479E+02    -0.8485E+02    -0.8491E+02    -0.8498E+02    -0.8505E+02    -0.8512E+02    -0.8519E+02    -0.8526E+02    -0.8533E+02    -0.8541E+02    -0.8548E+02    -0.8556E+02    -0.8564E+02    -0.8571E+02    -0.8579E+02    -0.8587E+02    -0.8595E+02    -0.8602E+02    -0.8610E+02    -0.8618E+02    -0.8625E+02    -0.8633E+02    -0.8640E+02    -0.8648E+02    -0.8655E+02    -0.8662E+02    -0.8669E+02    -0.8675E+02    -0.8681E+02    -0.8686E+02    -0.8691E+02    -0.8695E+02    -0.8698E+02    -0.8700E+02    -0.8700E+02
    -0.8702E+02    -0.8702E+02    -0.8700E+02    -0.8697E+02    -0.8693E+02    -0.8688E+02    -0.8683E+02    -0.8677E+02    -0.8671E+02    -0.8665E+02    -0.8658E+02    -0.8651E+02    -0.8645E+02    -0.8638E+02    -0.8630E+02    -0.8623E+02    -0.8616E+02    -0.8609E+02    -0.8602E+02    -0.8594E+02    -0.8587E+02    -0.8580E+02    -0.8573E+02    -0.8566E+02    -0.8559E+02    -0.8552E+02    -0.8546E+02    -0.8539E+02    -0.8533E+02    -0.8526E+02    -0.8520E+02    -0.8514E+02    -0.8508E+02    -0.8503E+02    -0.8497E+02    -0.8492E+02    -0.8488E+02    -0.8483E+02    -0.8479E+02    -0.8475E+02    -0.8471E+02    -0.8468E+02    -0.8465E+02    -0.8463E+02    -0.8460E+02    -0.8459E+02    -0.8457E+02    -0.8456E+02    -0.8456E+02    -0.8455E+02    -0.8455E+02    -0.8456E+02    -0.8457E+02    -0.8458E+02    -0.8460E+02    -0.8462E+02    -0.8464E+02    -0.8467E+02    -0.8470E+02    -0.8474E+02    -0.8478E+02    -0.8482E+02    -0.8486E+02    -0.8491E+02    -0.8496E+02    -0.8501E+02    -0.8506E+02    -0.8512E+02    -0.8518E+02    -0.8524E+02    -0.8530E+02    -0.8537E+02    -0.8543E+02    -0.8550E+02    -0.8556E+02    -0.8563E+02    -0.8570E+02    -0.8577E+02    -0.8584E+02    -0.8591E+02    -0.8598E+02    -0.8605E+02    -0.8612E+02    -0.8619E+02    -0.8626E+02    -0.8633E+02    -0.8640E+02    -0.8647E+02    -0.8654E+02    -0.8660E+02    -0.8667E+02    -0.8673E+02    -0.8679E+02    -0.8685E+02    -0.8690E+02    -0.8694E+02    -0.8698E+02    -0.8701E+02    -0.8702E+02    -0.8702E+02
    -0.8704E+02    -0.8704E+02    -0.8702E+02    -0.8700E+02    -0.8696E+02    -0.8692E+02    -0.8687E+02    -0.8682E+02    -0.8676E+02    -0.8670E+02    -0.8664E+02    -0.8658E+02    -0.8651E+02    -0.8645E+02    -0.8638E+02    -0.8632E+02    -0.8625E+02    -0.8619E+02    -0.8612E+02    -0.8606E+02    -0.8599E+02    -0.8593E+02    -0.8586E+02    -0.8580E+02    -0.8574E+02    -0.8568E+02    -0.8562E+02    -0.8556E+02    -0.8550E+02    -0.8544E+02    -0.8539E+02    -0.8534E+02    -0.8528E+02    -0.8523E+02    -0.8519E+02    -0.8514E+02    -0.8510E+02    -0.8506E+02    -0.8502E+02    -0.8499E+02    -0.8496E+02    -0.8493E+02    -0.8490E+02    -0.8488E+02    -0.8486E+02    -0.8485E+02    -0.8483E+02    -0.8482E+02    -0.8482E+02    -0.8482E+02    -0.8482E+02    -0.8482E+02    -0.8483E+02    -0.8484E+02    -0.8486E+02    -0.8487E+02    -0.8490E+02    -0.8492E+02    -0.8495E+02    -0.8498E+02    -0.8501E+02    -0.8505E+02    -0.8509E+02    -0.8513E+02    -0.8517E+02    -0.8522E+02    -0.8527E+02    -0.8532E+02    -0.8537E+02    -0.8542E+02    -0.8548E+02    -0.8553E+02    -0.8559E+02    -0.8565E+02    -0.8571E+02    -0.8577E+02    -0.8583E+02    -0.8590E+02    -0.8596E+02    -0.8602E+02    -0.8609E+02    -0.8615E+02    -0.8622E+02    -0.8628E+02    -0.8635E+02    -0.8641E+02    -0.8647E+02    -0.8654E+02    -0.8660E+02    -0.8666E+02    -0.8672E+02    -0.8677E+02    -0.8683E+02    -0.8688E+02    -0.8693E+02    -0.8697E+02    -0.8701E+02    -0.8703E+02    -0.8705E+02    -0.8705E+02
    -0.8706E+02    -0.8706E+02    -0.8705E+02    -0.8702E+02    -0.8699E+02    -0.8695E+02    -0.8691E+02    -0.8686E+02    -0.8681E+02    -0.8675E+02    -0.8670E+02    -0.8664E+02    -0.8658E+02    -0.8652E+02    -0.8646E+02    -0.8640E+02    -0.8634E+02    -0.8628E+02    -0.8622E+02    -0.8617E+02    -0.8611E+02    -0.8605E+02    -0.8599E+02    -0.8593E+02    -0.8588E+02    -0.8582E+02    -0.8577E+02    -0.8572E+02    -0.8566E+02    -0.8561E+02    -0.8556E+02    -0.8552E+02    -0.8547E+02    -0.8543E+02    -0.8539E+02    -0.8535E+02    -0.8531E+02    -0.8527E+02    -0.8524E+02    -0.8521E+02    -0.8518E+02    -0.8516E+02    -0.8513E+02    -0.8511E+02    -0.8510E+02    -0.8508E+02    -0.8507E+02    -0.8506E+02    -0.8506E+02    -0.8506E+02    -0.8506E+02    -0.8506E+02    -0.8507E+02    -0.8508E+02    -0.8509E+02    -0.8511E+02    -0.8513E+02    -0.8515E+02    -0.8517E+02    -0.8520E+02    -0.8523E+02    -0.8526E+02    -0.8530E+02    -0.8533E+02    -0.8537E+02    -0.8541E+02    -0.8545E+02    -0.8550E+02    -0.8555E+02    -0.8559E+02    -0.8564E+02    -0.8569E+02    -0.8574E+02    -0.8580E+02    -0.8585E+02    -0.8591E+02    -0.8596E+02    -0.8602E+02    -0.8608E+02    -0.8613E+02    -0.8619E+02    -0.8625E+02    -0.8631E+02    -0.8637E+02    -0.8643E+02    -0.8648E+02    -0.8654E+02    -0.8660E+02    -0.8666E+02    -0.8671E+02    -0.8677E+02    -0.8682E+02    -0.8687E+02    -0.8692E+02    -0.8696E+02    -0.8700E+02    -0.8703E+02    -0.8706E+02    -0.8707E+02    -0.8707E+02
    -0.8708E+02    -0.8708E+02    -0.8707E+02    -0.8705E+02    -0.8702E+02    -0.8698E+02    -0.8694E+02    -0.8690E+02    -0.8685E+02    -0.8680E+02    -0.8675E+02    -0.8670E+02    -0.8664E+02    -0.8659E+02    -0.8654E+02    -0.8648E+02    -0.8643E+02    -0.8638E+02    -0.8632E+02    -0.8627E+02    -0.8622E+02    -0.8616E+02    -0.8611E+02    -0.8606E+02    -0.8601E+02    -0.8596E+02    -0.8591E+02    -0.8587E+02    -0.8582E+02    -0.8577E+02    -0.8573E+02    -0.8569E+02    -0.8565E+02    -0.8561E+02    -0.8557E+02    -0.8554E+02    -0.8550E+02    -0.8547E+02    -0.8544E+02    -0.8542E+02    -0.8539E+02    -0.8537E+02    -0.8535E+02    -0.8533E+02    -0.8532E+02    -0.8531E+02    -0.8530E+02    -0.8529E+02    -0.8528E+02    -0.8528E+02    -0.8528E+02    -0.8529E+02    -0.8529E+02    -0.8530E+02    -0.8531E+02    -0.8533E+02    -0.8534E+02    -0.8536E+02    -0.8538E+02    -0.8541E+02    -0.8543E+02    -0.8546E+02    -0.8549E+02    -0.8552E+02    -0.8556E+02    -0.8559E+02    -0.8563E+02    -0.8567E+02    -0.8571E+02    -0.8576E+02    -0.8580E+02    -0.8584E+02    -0.8589E+02    -0.8594E+02    -0.8599E+02    -0.8604E+02    -0.8609E+02    -0.8614E+02    -0.8619E+02    -0.8624E+02    -0.8629E+02    -0.8634E+02    -0.8640E+02    -0.8645E+02    -0.8650E+02    -0.8656E+02    -0.8661E+02    -0.8666E+02    -0.8671E+02    -0.8676E+02    -0.8681E+02    -0.8686E+02    -0.8691E+02    -0.8695E+02    -0.8699E+02    -0.8703E+02    -0.8706E+02    -0.8708E+02    -0.8709E+02    -0.8709E+02
    -0.8711E+02    -0.8711E+02    -0.8709E+02    -0.8707E+02    -0.8705E+02    -0.8701E+02    -0.8698E+02    -0.8694E+02    -0.8689E+02    -0.8685E+02    -0.8680E+02    -0.8675E+02    -0.8671E+02    -0.8666E+02    -0.8661E+02    -0.8656E+02    -0.8651E+02    -0.8646E+02    -0.8642E+02    -0.8637E+02    -0.8632E+02    -0.8627E+02    -0.8623E+02    -0.8618E+02    -0.8614E+02    -0.8609E+02    -0.8605E+02    -0.8601E+02    -0.8597E+02    -0.8593E+02    -0.8589E+02    -0.8585E+02    -0.8581E+02    -0.8578E+02    -0.8575E+02    -0.8572E+02    -0.8569E+02    -0.8566E+02    -0.8563E+02    -0.8561E+02    -0.8559E+02    -0.8557E+02    -0.8555E+02    -0.8554E+02    -0.8552E+02    -0.8551E+02    -0.8550E+02    -0.8550E+02    -0.8549E+02    -0.8549E+02    -0.8549E+02    -0.8550E+02    -0.8550E+02    -0.8551E+02    -0.8552E+02    -0.8553E+02    -0.8555E+02    -0.8556E+02    -0.8558E+02    -0.8560E+02    -0.8562E+02    -0.8565E+02    -0.8568E+02    -0.8570E+02    -0.8573E+02    -0.8577E+02    -0.8580E+02    -0.8583E+02    -0.8587E+02    -0.8591E+02    -0.8595E+02    -0.8599E+02    -0.8603E+02    -0.8607E+02    -0.8611E+02    -0.8616E+02    -0.8620E+02    -0.8625E+02    -0.8629E+02    -0.8634E+02    -0.8639E+02    -0.8643E+02    -0.8648E+02    -0.8653E+02    -0.8658E+02    -0.8663E+02    -0.8667E+02    -0.8672E+02    -0.8677E+02    -0.8681E+02    -0.8686E+02    -0.8690E+02    -0.8694E+02    -0.8698E+02    -0.8702E+02    -0.8705E+02    -0.8708E+02    -0.8710E+02    -0.8711E+02    -0.8711E+02
    -0.8713E+02    -0.8713E+02    -0.8712E+02    -0.8710E+02    -0.8707E+02    -0.8704E+02    -0.8701E+02    -0.8697E+02    -0.8693E+02    -0.8689E+02    -0.8685E+02    -0.8681E+02    -0.8677E+02    -0.8672E+02    -0.8668E+02    -0.8664E+02    -0.8659E+02    -0.8655E+02    -0.8651E+02    -0.8646E+02    -0.8642E+02    -0.8638E+02    -0.8634E+02    -0.8630E+02    -0.8626E+02    -0.8622E+02    -0.8618E+02    -0.8614E+02    -0.8611E+02    -0.8607E+02    -0.8604E+02    -0.8600E+02    -0.8597E+02    -0.8594E+02    -0.8591E+02    -0.8589E+02    -0.8586E+02    -0.8584E+02    -0.8581E+02    -0.8579E+02    -0.8577E+02    -0.8576E+02    -0.8574E+02    -0.8573E+02    -0.8572E+02    -0.8571E+02    -0.8570E+02    -0.8569E+02    -0.8569E+02    -0.8569E+02    -0.8569E+02    -0.8569E+02    -0.8570E+02    -0.8570E+02    -0.8571E+02    -0.8572E+02    -0.8574E+02    -0.8575E+02    -0.8577E+02    -0.8578E+02    -0.8580E+02    -0.8583E+02    -0.8585E+02    -0.8587E+02    -0.8590E+02    -0.8593E+02    -0.8596E+02    -0.8599E+02    -0.8602E+02    -0.8605E+02    -0.8609E+02    -0.8612E+02    -0.8616E+02    -0.8620E+02    -0.8624E+02    -0.8628E+02    -0.8631E+02    -0.8636E+02    -0.8640E+02    -0.8644E+02    -0.8648E+02    -0.8652E+02    -0.8656E+02    -0.8661E+02    -0.8665E+02    -0.8669E+02    -0.8674E+02    -0.8678E+02    -0.8682E+02    -0.8686E+02    -0.8690E+02    -0.8694E+02    -0.8698E+02    -0.8702E+02    -0.8705E+02    -0.8708E+02    -0.8710E+02    -0.8712E+02    -0.8713E+02    -0.8713E+02
    -0.8715E+02    -0.8715E+02    -0.8714E+02    -0.8712E+02    -0.8710E+02    -0.8707E+02    -0.8704E+02    -0.8701E+02    -0.8697E+02    -0.8694E+02    -0.8690E+02    -0.8686E+02    -0.8683E+02    -0.8679E+02    -0.8675E+02    -0.8671E+02    -0.8667E+02    -0.8663E+02    -0.8659E+02    -0.8655E+02    -0.8652E+02    -0.8648E+02    -0.8644E+02    -0.8641E+02    -0.8637E+02    -0.8634E+02    -0.8630E+02    -0.8627E+02    -0.8624E+02    -0.8621E+02    -0.8618E+02    -0.8615E+02    -0.8612E+02    -0.8609E+02    -0.8607E+02    -0.8604E+02    -0.8602E+02    -0.8600E+02    -0.8598E+02    -0.8596E+02    -0.8595E+02    -0.8593E+02    -0.8592E+02    -0.8591E+02    -0.8590E+02    -0.8589E+02    -0.8588E+02    -0.8588E+02    -0.8587E+02    -0.8587E+02    -0.8587E+02    -0.8588E+02    -0.8588E+02    -0.8589E+02    -0.8589E+02    -0.8590E+02    -0.8591E+02    -0.8593E+02    -0.8594E+02    -0.8596E+02    -0.8597E+02    -0.8599E+02    -0.8601E+02    -0.8603E+02    -0.8606E+02    -0.8608E+02    -0.8611E+02    -0.8613E+02    -0.8616E+02    -0.8619E+02    -0.8622E+02    -0.8625E+02    -0.8629E+02    -0.8632E+02    -0.8635E+02    -0.8639E+02    -0.8642E+02    -0.8646E+02    -0.8649E+02    -0.8653E+02    -0.8657E+02    -0.8661E+02    -0.8664E+02    -0.8668E+02    -0.8672E+02    -0.8676E+02    -0.8680E+02    -0.8684E+02    -0.8687E+02    -0.8691E+02    -0.8695E+02    -0.8698E+02    -0.8702E+02    -0.8705E+02    -0.8708E+02    -0.8710E+02    -0.8713E+02    -0.8714E+02    -0.8715E+02    -0.8715E+02
    -0.8717E+02    -0.8717E+02    -0.8716E+02    -0.8714E+02    -0.8712E+02    -0.8710E+02    -0.8707E+02    -0.8704E+02    -0.8701E+02    -0.8698E+02    -0.8695E+02    -0.8692E+02    -0.8688E+02    -0.8685E+02    -0.8681E+02    -0.8678E+02    -0.8674E+02    -0.8671E+02    -0.8668E+02    -0.8664E+02    -0.8661E+02    -0.8658E+02    -0.8654E+02    -0.8651E+02    -0.8648E+02    -0.8645E+02    -0.8642E+02    -0.8639E+02    -0.8636E+02    -0.8634E+02    -0.8631E+02    -0.8629E+02    -0.8626E+02    -0.8624E+02    -0.8622E+02    -0.8620E+02    -0.8618E+02    -0.8616E+02    -0.8614E+02    -0.8613E+02    -0.8611E+02    -0.8610E+02    -0.8609E+02    -0.8608E+02    -0.8607E+02    -0.8606E+02    -0.8605E+02    -0.8605E+02    -0.8605E+02    -0.8605E+02    -0.8605E+02    -0.8605E+02    -0.8605E+02    -0.8606E+02    -0.8606E+02    -0.8607E+02    -0.8608E+02    -0.8609E+02    -0.8610E+02    -0.8612E+02    -0.8613E+02    -0.8615E+02    -0.8617E+02    -0.8619E+02    -0.8621E+02    -0.8623E+02    -0.8625E+02    -0.8627E+02    -0.8630E+02    -0.8632E+02    -0.8635E+02    -0.8638E+02    -0.8641E+02    -0.8643E+02    -0.8646E+02    -0.8649E+02    -0.8653E+02    -0.8656E+02    -0.8659E+02    -0.8662E+02    -0.8665E+02    -0.8669E+02    -0.8672E+02    -0.8676E+02    -0.8679E+02    -0.8682E+02    -0.8686E+02    -0.8689E+02    -0.8692E+02    -0.8696E+02    -0.8699E+02    -0.8702E+02    -0.8705E+02    -0.8708E+02    -0.8711E+02    -0.8713E+02    -0.8715E+02    -0.8716E+02    -0.8717E+02    -0.8717E+02
    -0.8719E+02    -0.8719E+02    -0.8718E+02    -0.8717E+02    -0.8715E+02    -0.8713E+02    -0.8710E+02    -0.8708E+02    -0.8705E+02    -0.8702E+02    -0.8700E+02    -0.8697E+02    -0.8694E+02    -0.8691E+02    -0.8688E+02    -0.8685E+02    -0.8682E+02    -0.8679E+02    -0.8676E+02    -0.8673E+02    -0.8670E+02    -0.8667E+02    -0.8664E+02    -0.8661E+02    -0.8659E+02    -0.8656E+02    -0.8654E+02    -0.8651E+02    -0.8649E+02    -0.8646E+02    -0.8644E+02    -0.8642E+02    -0.8640E+02    -0.8638E+02    -0.8636E+02    -0.8634E+02    -0.8632E+02    -0.8631E+02    -0.8629E+02    -0.8628E+02    -0.8627E+02    -0.8626E+02    -0.8625E+02    -0.8624E+02    -0.8623E+02    -0.8622E+02    -0.8622E+02    -0.8621E+02    -0.8621E+02    -0.8621E+02    -0.8621E+02    -0.8621E+02    -0.8622E+02    -0.8622E+02    -0.8623E+02    -0.8623E+02    -0.8624E+02    -0.8625E+02    -0.8626E+02    -0.8627E+02    -0.8629E+02    -0.8630E+02    -0.8632E+02    -0.8633E+02    -0.8635E+02    -0.8637E+02    -0.8639E+02    -0.8641E+02    -0.8643E+02    -0.8645E+02    -0.8647E+02    -0.8650E+02    -0.8652E+02    -0.8655E+02    -0.8657E+02    -0.8660E+02    -0.8663E+02    -0.8665E+02    -0.8668E+02    -0.8671E+02    -0.8674E+02    -0.8677E+02    -0.8680E+02    -0.8683E+02    -0.8685E+02    -0.8688E+02    -0.8691E+02    -0.8694E+02    -0.8697E+02    -0.8700E+02    -0.8703E+02    -0.8706E+02    -0.8708E+02    -0.8711E+02    -0.8713E+02    -0.8715E+02    -0.8717E+02    -0.8718E+02    -0.8719E+02    -0.8719E+02
    -0.8721E+02    -0.8721E+02    -0.8720E+02    -0.8719E+02    -0.8717E+02    -0.8715E+02    -0.8713E+02    -0.8711E+02    -0.8709E+02    -0.8706E+02    -0.8704E+02    -0.8701E+02    -0.8699E+02    -0.8696E+02    -0.8694E+02    -0.8691E+02    -0.8689E+02    -0.8686E+02    -0.8683E+02    -0.8681E+02    -0.8678E+02    -0.8676E+02    -0.8674E+02    -0.8671E+02    -0.8669E+02    -0.8667E+02    -0.8664E+02    -0.8662E+02    -0.8660E+02    -0.8658E+02    -0.8656E+02    -0.8654E+02    -0.8653E+02    -0.8651E+02    -0.8649E+02    -0.8648E+02    -0.8646E+02    -0.8645E+02    -0.8644E+02    -0.8643E+02    -0.8641E+02    -0.8641E+02    -0.8640E+02    -0.8639E+02    -0.8638E+02    -0.8638E+02    -0.8637E+02    -0.8637E+02    -0.8637E+02    -0.8637E+02    -0.8637E+02    -0.8637E+02    -0.8637E+02    -0.8638E+02    -0.8638E+02    -0.8639E+02    -0.8639E+02    -0.8640E+02    -0.8641E+02    -0.8642E+02    -0.8643E+02    -0.8644E+02    -0.8646E+02    -0.8647E+02    -0.8648E+02    -0.8650E+02    -0.8652E+02    -0.8653E+02    -0.8655E+02    -0.8657E+02    -0.8659E+02    -0.8661E+02    -0.8663E+02    -0.8665E+02    -0.8668E+02    -0.8670E+02    -0.8672E+02    -0.8674E+02    -0.8677E+02    -0.8679E+02    -0.8682E+02    -0.8684E+02    -0.8687E+02    -0.8689E+02    -0.8692E+02    -0.8694E+02    -0.8697E+02    -0.8700E+02    -0.8702E+02    -0.8705E+02    -0.8707E+02    -0.8709E+02    -0.8712E+02    -0.8714E+02    -0.8716E+02    -0.8718E+02    -0.8719E+02    -0.8720E+02    -0.8721E+02    -0.8721E+02
    -0.8722E+02    -0.8722E+02    -0.8722E+02    -0.8721E+02    -0.8720E+02    -0.8718E+02    -0.8716E+02    -0.8714E+02    -0.8713E+02    -0.8710E+02    -0.8708E+02    -0.8706E+02    -0.8704E+02    -0.8702E+02    -0.8700E+02    -0.8697E+02    -0.8695E+02    -0.8693E+02    -0.8691E+02    -0.8689E+02    -0.8687E+02    -0.8685E+02    -0.8683E+02    -0.8681E+02    -0.8679E+02    -0.8677E+02    -0.8675E+02    -0.8673E+02    -0.8671E+02    -0.8670E+02    -0.8668E+02    -0.8666E+02    -0.8665E+02    -0.8663E+02    -0.8662E+02    -0.8661E+02    -0.8660E+02    -0.8658E+02    -0.8657E+02    -0.8656E+02    -0.8656E+02    -0.8655E+02    -0.8654E+02    -0.8653E+02    -0.8653E+02    -0.8652E+02    -0.8652E+02    -0.8652E+02    -0.8652E+02    -0.8652E+02    -0.8652E+02    -0.8652E+02    -0.8652E+02    -0.8652E+02    -0.8653E+02    -0.8653E+02    -0.8654E+02    -0.8654E+02    -0.8655E+02    -0.8656E+02    -0.8657E+02    -0.8658E+02    -0.8659E+02    -0.8660E+02    -0.8661E+02    -0.8663E+02    -0.8664E+02    -0.8666E+02    -0.8667E+02    -0.8669E+02    -0.8670E+02    -0.8672E+02    -0.8674E+02    -0.8676E+02    -0.8677E+02    -0.8679E+02    -0.8681E+02    -0.8683E+02    -0.8685E+02    -0.8687E+02    -0.8689E+02    -0.8692E+02    -0.8694E+02    -0.8696E+02    -0.8698E+02    -0.8700E+02    -0.8702E+02    -0.8704E+02    -0.8707E+02    -0.8709E+02    -0.8711E+02    -0.8713E+02    -0.8715E+02    -0.8717E+02    -0.8718E+02    -0.8720E+02    -0.8721E+02    -0.8722E+02    -0.8723E+02    -0.8723E+02
    -0.8724E+02    -0.8724E+02    -0.8724E+02    -0.8723E+02    -0.8722E+02    -0.8721E+02    -0.8719E+02    -0.8718E+02    -0.8716E+02    -0.8714E+02    -0.8712E+02    -0.8711E+02    -0.8709E+02    -0.8707E+02    -0.8705E+02    -0.8703E+02    -0.8702E+02    -0.8700E+02    -0.8698E+02    -0.8696E+02    -0.8695E+02    -0.8693E+02    -0.8691E+02    -0.8690E+02    -0.8688E+02    -0.8686E+02    -0.8685E+02    -0.8683E+02    -0.8682E+02    -0.8681E+02    -0.8679E+02    -0.8678E+02    -0.8677E+02    -0.8676E+02    -0.8674E+02    -0.8673E+02    -0.8672E+02    -0.8671E+02    -0.8671E+02    -0.8670E+02    -0.8669E+02    -0.8668E+02    -0.8668E+02    -0.8667E+02    -0.8667E+02    -0.8667E+02    -0.8666E+02    -0.8666E+02    -0.8666E+02    -0.8666E+02    -0.8666E+02    -0.8666E+02    -0.8666E+02    -0.8666E+02    -0.8667E+02    -0.8667E+02    -0.8668E+02    -0.8668E+02    -0.8669E+02    -0.8669E+02    -0.8670E+02    -0.8671E+02    -0.8672E+02    -0.8673E+02    -0.8674E+02    -0.8675E+02    -0.8676E+02    -0.8677E+02    -0.8678E+02    -0.8680E+02    -0.8681E+02    -0.8683E+02    -0.8684E+02    -0.8685E+02    -0.8687E+02    -0.8689E+02    -0.8690E+02    -0.8692E+02    -0.8693E+02    -0.8695E+02    -0.8697E+02    -0.8699E+02    -0.8700E+02    -0.8702E+02    -0.8704E+02    -0.8706E+02    -0.8708E+02    -0.8709E+02    -0.8711E+02    -0.8713E+02    -0.8715E+02    -0.8716E+02    -0.8718E+02    -0.8719E+02    -0.8721E+02    -0.8722E+02    -0.8723E+02    -0.8724E+02    -0.8724E+02    -0.8724E+02
    -0.8726E+02    -0.8726E+02    -0.8725E+02    -0.8725E+02    -0.8724E+02    -0.8723E+02    -0.8722E+02    -0.8721E+02    -0.8719E+02    -0.8718E+02    -0.8716E+02    -0.8715E+02    -0.8714E+02    -0.8712E+02    -0.8711E+02    -0.8709E+02    -0.8708E+02    -0.8706E+02    -0.8705E+02    -0.8703E+02    -0.8702E+02    -0.8701E+02    -0.8699E+02    -0.8698E+02    -0.8697E+02    -0.8696E+02    -0.8694E+02    -0.8693E+02    -0.8692E+02    -0.8691E+02    -0.8690E+02    -0.8689E+02    -0.8688E+02    -0.8687E+02    -0.8686E+02    -0.8685E+02    -0.8684E+02    -0.8684E+02    -0.8683E+02    -0.8682E+02    -0.8682E+02    -0.8681E+02    -0.8681E+02    -0.8680E+02    -0.8680E+02    -0.8680E+02    -0.8679E+02    -0.8679E+02    -0.8679E+02    -0.8679E+02    -0.8679E+02    -0.8679E+02    -0.8679E+02    -0.8680E+02    -0.8680E+02    -0.8680E+02    -0.8681E+02    -0.8681E+02    -0.8681E+02    -0.8682E+02    -0.8683E+02    -0.8683E+02    -0.8684E+02    -0.8685E+02    -0.8686E+02    -0.8686E+02    -0.8687E+02    -0.8688E+02    -0.8689E+02    -0.8690E+02    -0.8691E+02    -0.8692E+02    -0.8694E+02    -0.8695E+02    -0.8696E+02    -0.8697E+02    -0.8699E+02    -0.8700E+02    -0.8701E+02    -0.8703E+02    -0.8704E+02    -0.8705E+02    -0.8707E+02    -0.8708E+02    -0.8710E+02    -0.8711E+02    -0.8712E+02    -0.8714E+02    -0.8715E+02    -0.8717E+02    -0.8718E+02    -0.8719E+02    -0.8721E+02    -0.8722E+02    -0.8723E+02    -0.8724E+02    -0.8725E+02    -0.8726E+02    -0.8726E+02    -0.8726E+02
    -0.8727E+02    -0.8727E+02    -0.8727E+02    -0.8727E+02    -0.8726E+02    -0.8725E+02    -0.8724E+02    -0.8723E+02    -0.8722E+02    -0.8721E+02    -0.8720E+02    -0.8719E+02    -0.8718E+02    -0.8717E+02    -0.8716E+02    -0.8715E+02    -0.8713E+02    -0.8712E+02    -0.8711E+02    -0.8710E+02    -0.8709E+02    -0.8708E+02    -0.8707E+02    -0.8706E+02    -0.8705E+02    -0.8704E+02    -0.8703E+02    -0.8702E+02    -0.8701E+02    -0.8700E+02    -0.8700E+02    -0.8699E+02    -0.8698E+02    -0.8697E+02    -0.8697E+02    -0.8696E+02    -0.8695E+02    -0.8695E+02    -0.8694E+02    -0.8694E+02    -0.8693E+02    -0.8693E+02    -0.8693E+02    -0.8692E+02    -0.8692E+02    -0.8692E+02    -0.8692E+02    -0.8692E+02    -0.8691E+02    -0.8691E+02    -0.8691E+02    -0.8691E+02    -0.8692E+02    -0.8692E+02    -0.8692E+02    -0.8692E+02    -0.8692E+02    -0.8693E+02    -0.8693E+02    -0.8694E+02    -0.8694E+02    -0.8695E+02    -0.8695E+02    -0.8696E+02    -0.8696E+02    -0.8697E+02    -0.8698E+02    -0.8698E+02    -0.8699E+02    -0.8700E+02    -0.8701E+02    -0.8702E+02    -0.8703E+02    -0.8703E+02    -0.8704E+02    -0.8705E+02    -0.8706E+02    -0.8707E+02    -0.8708E+02    -0.8709E+02    -0.8710E+02    -0.8712E+02    -0.8713E+02    -0.8714E+02    -0.8715E+02    -0.8716E+02    -0.8717E+02    -0.8718E+02    -0.8719E+02    -0.8720E+02    -0.8721E+02    -0.8722E+02    -0.8723E+02    -0.8724E+02    -0.8725E+02    -0.8726E+02    -0.8727E+02    -0.8727E+02    -0.8727E+02    -0.8727E+02
    -0.8729E+02    -0.8729E+02    -0.8728E+02    -0.8728E+02    -0.8728E+02    -0.8727E+02    -0.8726E+02    -0.8726E+02    -0.8725E+02    -0.8724E+02    -0.8723E+02    -0.8722E+02    -0.8722E+02    -0.8721E+02    -0.8720E+02    -0.8719E+02    -0.8718E+02    -0.8717E+02    -0.8717E+02    -0.8716E+02    -0.8715E+02    -0.8714E+02    -0.8713E+02    -0.8713E+02    -0.8712E+02    -0.8711E+02    -0.8711E+02    -0.8710E+02    -0.8709E+02    -0.8709E+02    -0.8708E+02    -0.8707E+02    -0.8707E+02    -0.8706E+02    -0.8706E+02    -0.8705E+02    -0.8705E+02    -0.8704E+02    -0.8704E+02    -0.8704E+02    -0.8703E+02    -0.8703E+02    -0.8703E+02    -0.8702E+02    -0.8702E+02    -0.8702E+02    -0.8702E+02    -0.8702E+02    -0.8702E+02    -0.8702E+02    -0.8702E+02    -0.8702E+02    -0.8702E+02    -0.8702E+02    -0.8702E+02    -0.8702E+02    -0.8703E+02    -0.8703E+02    -0.8703E+02    -0.8703E+02    -0.8704E+02    -0.8704E+02    -0.8705E+02    -0.8705E+02    -0.8705E+02    -0.8706E+02    -0.8706E+02    -0.8707E+02    -0.8708E+02    -0.8708E+02    -0.8709E+02    -0.8709E+02    -0.8710E+02    -0.8711E+02    -0.8711E+02    -0.8712E+02    -0.8713E+02    -0.8714E+02    -0.8714E+02    -0.8715E+02    -0.8716E+02    -0.8717E+02    -0.8718E+02    -0.8718E+02    -0.8719E+02    -0.8720E+02    -0.8721E+02    -0.8722E+02    -0.8723E+02    -0.8723E+02    -0.8724E+02    -0.8725E+02    -0.8726E+02    -0.8726E+02    -0.8727E+02    -0.8728E+02    -0.8728E+02    -0.8728E+02    -0.8729E+02    -0.8729E+02
    -0.8729E+02    -0.8729E+02    -0.8729E+02    -0.8729E+02    -0.8729E+02    -0.8728E+02    -0.8728E+02    -0.8727E+02    -0.8727E+02    -0.8726E+02    -0.8725E+02    -0.8725E+02    -0.8724E+02    -0.8723E+02    -0.8723E+02    -0.8722E+02    -0.8722E+02    -0.8721E+02    -0.8720E+02    -0.8720E+02    -0.8719E+02    -0.8718E+02    -0.8718E+02    -0.8717E+02    -0.8717E+02    -0.8716E+02    -0.8716E+02    -0.8715E+02    -0.8714E+02    -0.8714E+02    -0.8714E+02    -0.8713E+02    -0.8713E+02    -0.8712E+02    -0.8712E+02    -0.8711E+02    -0.8711E+02    -0.8711E+02    -0.8710E+02    -0.8710E+02    -0.8710E+02    -0.8710E+02    -0.8709E+02    -0.8709E+02    -0.8709E+02    -0.8709E+02    -0.8709E+02    -0.8709E+02    -0.8709E+02    -0.8709E+02    -0.8709E+02    -0.8709E+02    -0.8709E+02    -0.8709E+02    -0.8709E+02    -0.8709E+02    -0.8709E+02    -0.8710E+02    -0.8710E+02    -0.8710E+02    -0.8710E+02    -0.8711E+02    -0.8711E+02    -0.8711E+02    -0.8712E+02    -0.8712E+02    -0.8712E+02    -0.8713E+02    -0.8713E+02    -0.8714E+02    -0.8714E+02    -0.8715E+02    -0.8715E+02    -0.8716E+02    -0.8716E+02    -0.8717E+02    -0.8717E+02    -0.8718E+02    -0.8719E+02    -0.8719E+02    -0.8720E+02    -0.8720E+02    -0.8721E+02    -0.8722E+02    -0.8722E+02    -0.8723E+02    -0.8724E+02    -0.8724E+02    -0.8725E+02    -0.8726E+02    -0.8726E+02    -0.8727E+02    -0.8727E+02    -0.8728E+02    -0.8728E+02    -0.8729E+02    -0.8729E+02    -0.8729E+02    -0.8729E+02    -0.8729E+02
    -0.8729E+02    -0.8729E+02    -0.8729E+02    -0.8729E+02    -0.8729E+02    -0.8728E+02    -0.8728E+02    -0.8727E+02    -0.8727E+02    -0.8726E+02    -0.8725E+02    -0.8725E+02    -0.8724E+02    -0.8723E+02    -0.8723E+02    -0.8722E+02    -0.8722E+02    -0.8721E+02    -0.8720E+02    -0.8720E+02    -0.8719E+02    -0.8718E+02    -0.8718E+02    -0.8717E+02    -0.8717E+02    -0.8716E+02    -0.8716E+02    -0.8715E+02    -0.8714E+02    -0.8714E+02    -0.8714E+02    -0.8713E+02    -0.8713E+02    -0.8712E+02    -0.8712E+02    -0.8711E+02    -0.8711E+02    -0.8711E+02    -0.8710E+02    -0.8710E+02    -0.8710E+02    -0.8710E+02    -0.8709E+02    -0.8709E+02    -0.8709E+02    -0.8709E+02    -0.8709E+02    -0.8709E+02    -0.8709E+02    -0.8709E+02    -0.8709E+02    -0.8709E+02    -0.8709E+02    -0.8709E+02    -0.8709E+02    -0.8709E+02    -0.8709E+02    -0.8710E+02    -0.8710E+02    -0.8710E+02    -0.8710E+02    -0.8711E+02    -0.8711E+02    -0.8711E+02    -0.8712E+02    -0.8712E+02    -0.8712E+02    -0.8713E+02    -0.8713E+02    -0.8714E+02    -0.8714E+02    -0.8715E+02    -0.8715E+02    -0.8716E+02    -0.8716E+02    -0.8717E+02    -0.8717E+02    -0.8718E+02    -0.8719E+02    -0.8719E+02    -0.8720E+02    -0.8720E+02    -0.8721E+02    -0.8722E+02    -0.8722E+02    -0.8723E+02    -0.8724E+02    -0.8724E+02    -0.8725E+02    -0.8726E+02    -0.8726E+02    -0.8727E+02    -0.8727E+02    -0.8728E+02    -0.8728E+02    -0.8729E+02    -0.8729E+02    -0.8729E+02    -0.8729E+02    -0.8729E+02
