# Supplementary material for: Electrical Pacing of Cardiac Tissue Including Potassium Inward Rectification
Source: PLoS One. 2015 Jun 9;10(6):e0127837. doi: 10.1371/journal.pone.0127837 (PMC4461281; doi:10.1371/journal.pone.0127837)
Supplement: S1 Data — (ZIP) [file pone.0127837.s001.zip › All-Data/Fig4-Data/BDT281/Vm13.txt]

    -0.8733E+02    -0.8732E+02    -0.8732E+02    -0.8732E+02    -0.8732E+02    -0.8731E+02    -0.8731E+02    -0.8731E+02    -0.8731E+02    -0.8730E+02    -0.8730E+02    -0.8730E+02    -0.8730E+02    -0.8729E+02    -0.8729E+02    -0.8729E+02    -0.8728E+02    -0.8728E+02    -0.8728E+02    -0.8728E+02    -0.8727E+02    -0.8727E+02    -0.8727E+02    -0.8727E+02    -0.8726E+02    -0.8726E+02    -0.8726E+02    -0.8726E+02    -0.8726E+02    -0.8725E+02    -0.8725E+02    -0.8725E+02    -0.8725E+02    -0.8725E+02    -0.8725E+02    -0.8724E+02    -0.8724E+02    -0.8724E+02    -0.8724E+02    -0.8724E+02    -0.8724E+02    -0.8724E+02    -0.8724E+02    -0.8724E+02    -0.8724E+02    -0.8723E+02    -0.8723E+02    -0.8723E+02    -0.8723E+02    -0.8723E+02    -0.8723E+02    -0.8723E+02    -0.8723E+02    -0.8723E+02    -0.8723E+02    -0.8724E+02    -0.8724E+02    -0.8724E+02    -0.8724E+02    -0.8724E+02    -0.8724E+02    -0.8724E+02    -0.8724E+02    -0.8724E+02    -0.8724E+02    -0.8725E+02    -0.8725E+02    -0.8725E+02    -0.8725E+02    -0.8725E+02    -0.8726E+02    -0.8726E+02    -0.8726E+02    -0.8726E+02    -0.8726E+02    -0.8727E+02    -0.8727E+02    -0.8727E+02    -0.8727E+02    -0.8728E+02    -0.8728E+02    -0.8728E+02    -0.8728E+02    -0.8729E+02    -0.8729E+02    -0.8729E+02    -0.8729E+02    -0.8730E+02    -0.8730E+02    -0.8730E+02    -0.8730E+02    -0.8731E+02    -0.8731E+02    -0.8731E+02    -0.8731E+02    -0.8732E+02    -0.8732E+02    -0.8732E+02    -0.8732E+02    -0.8732E+02
    -0.8732E+02    -0.8732E+02    -0.8732E+02    -0.8732E+02    -0.8732E+02    -0.8731E+02    -0.8731E+02    -0.8731E+02    -0.8731E+02    -0.8730E+02    -0.8730E+02    -0.8730E+02    -0.8730E+02    -0.8729E+02    -0.8729E+02    -0.8729E+02    -0.8728E+02    -0.8728E+02    -0.8728E+02    -0.8728E+02    -0.8727E+02    -0.8727E+02    -0.8727E+02    -0.8727E+02    -0.8726E+02    -0.8726E+02    -0.8726E+02    -0.8726E+02    -0.8726E+02    -0.8725E+02    -0.8725E+02    -0.8725E+02    -0.8725E+02    -0.8725E+02    -0.8725E+02    -0.8724E+02    -0.8724E+02    -0.8724E+02    -0.8724E+02    -0.8724E+02    -0.8724E+02    -0.8724E+02    -0.8724E+02    -0.8724E+02    -0.8724E+02    -0.8723E+02    -0.8723E+02    -0.8723E+02    -0.8723E+02    -0.8723E+02    -0.8723E+02    -0.8723E+02    -0.8723E+02    -0.8723E+02    -0.8723E+02    -0.8724E+02    -0.8724E+02    -0.8724E+02    -0.8724E+02    -0.8724E+02    -0.8724E+02    -0.8724E+02    -0.8724E+02    -0.8724E+02    -0.8724E+02    -0.8725E+02    -0.8725E+02    -0.8725E+02    -0.8725E+02    -0.8725E+02    -0.8726E+02    -0.8726E+02    -0.8726E+02    -0.8726E+02    -0.8726E+02    -0.8727E+02    -0.8727E+02    -0.8727E+02    -0.8727E+02    -0.8728E+02    -0.8728E+02    -0.8728E+02    -0.8728E+02    -0.8729E+02    -0.8729E+02    -0.8729E+02    -0.8729E+02    -0.8730E+02    -0.8730E+02    -0.8730E+02    -0.8730E+02    -0.8731E+02    -0.8731E+02    -0.8731E+02    -0.8731E+02    -0.8732E+02    -0.8732E+02    -0.8732E+02    -0.8732E+02    -0.8732E+02
    -0.8732E+02    -0.8732E+02    -0.8732E+02    -0.8731E+02    -0.8731E+02    -0.8731E+02    -0.8730E+02    -0.8730E+02    -0.8729E+02    -0.8729E+02    -0.8729E+02    -0.8728E+02    -0.8728E+02    -0.8727E+02    -0.8727E+02    -0.8727E+02    -0.8726E+02    -0.8726E+02    -0.8725E+02    -0.8725E+02    -0.8725E+02    -0.8724E+02    -0.8724E+02    -0.8724E+02    -0.8723E+02    -0.8723E+02    -0.8723E+02    -0.8722E+02    -0.8722E+02    -0.8722E+02    -0.8721E+02    -0.8721E+02    -0.8721E+02    -0.8721E+02    -0.8720E+02    -0.8720E+02    -0.8720E+02    -0.8720E+02    -0.8719E+02    -0.8719E+02    -0.8719E+02    -0.8719E+02    -0.8719E+02    -0.8719E+02    -0.8719E+02    -0.8719E+02    -0.8719E+02    -0.8719E+02    -0.8718E+02    -0.8718E+02    -0.8718E+02    -0.8719E+02    -0.8719E+02    -0.8719E+02    -0.8719E+02    -0.8719E+02    -0.8719E+02    -0.8719E+02    -0.8719E+02    -0.8719E+02    -0.8719E+02    -0.8720E+02    -0.8720E+02    -0.8720E+02    -0.8720E+02    -0.8720E+02    -0.8721E+02    -0.8721E+02    -0.8721E+02    -0.8721E+02    -0.8722E+02    -0.8722E+02    -0.8722E+02    -0.8723E+02    -0.8723E+02    -0.8723E+02    -0.8724E+02    -0.8724E+02    -0.8724E+02    -0.8725E+02    -0.8725E+02    -0.8725E+02    -0.8726E+02    -0.8726E+02    -0.8727E+02    -0.8727E+02    -0.8727E+02    -0.8728E+02    -0.8728E+02    -0.8729E+02    -0.8729E+02    -0.8730E+02    -0.8730E+02    -0.8730E+02    -0.8731E+02    -0.8731E+02    -0.8731E+02    -0.8732E+02    -0.8732E+02    -0.8732E+02
    -0.8731E+02    -0.8731E+02    -0.8731E+02    -0.8731E+02    -0.8730E+02    -0.8730E+02    -0.8729E+02    -0.8729E+02    -0.8728E+02    -0.8727E+02    -0.8727E+02    -0.8726E+02    -0.8725E+02    -0.8725E+02    -0.8724E+02    -0.8724E+02    -0.8723E+02    -0.8723E+02    -0.8722E+02    -0.8721E+02    -0.8721E+02    -0.8720E+02    -0.8720E+02    -0.8719E+02    -0.8719E+02    -0.8718E+02    -0.8718E+02    -0.8717E+02    -0.8717E+02    -0.8716E+02    -0.8716E+02    -0.8716E+02    -0.8715E+02    -0.8715E+02    -0.8715E+02    -0.8714E+02    -0.8714E+02    -0.8714E+02    -0.8713E+02    -0.8713E+02    -0.8713E+02    -0.8713E+02    -0.8713E+02    -0.8712E+02    -0.8712E+02    -0.8712E+02    -0.8712E+02    -0.8712E+02    -0.8712E+02    -0.8712E+02    -0.8712E+02    -0.8712E+02    -0.8712E+02    -0.8712E+02    -0.8712E+02    -0.8712E+02    -0.8713E+02    -0.8713E+02    -0.8713E+02    -0.8713E+02    -0.8713E+02    -0.8714E+02    -0.8714E+02    -0.8714E+02    -0.8714E+02    -0.8715E+02    -0.8715E+02    -0.8715E+02    -0.8716E+02    -0.8716E+02    -0.8717E+02    -0.8717E+02    -0.8718E+02    -0.8718E+02    -0.8718E+02    -0.8719E+02    -0.8719E+02    -0.8720E+02    -0.8721E+02    -0.8721E+02    -0.8722E+02    -0.8722E+02    -0.8723E+02    -0.8723E+02    -0.8724E+02    -0.8724E+02    -0.8725E+02    -0.8726E+02    -0.8726E+02    -0.8727E+02    -0.8727E+02    -0.8728E+02    -0.8729E+02    -0.8729E+02    -0.8730E+02    -0.8730E+02    -0.8731E+02    -0.8731E+02    -0.8731E+02    -0.8731E+02
    -0.8731E+02    -0.8731E+02    -0.8730E+02    -0.8730E+02    -0.8729E+02    -0.8729E+02    -0.8728E+02    -0.8727E+02    -0.8726E+02    -0.8725E+02    -0.8725E+02    -0.8724E+02    -0.8723E+02    -0.8722E+02    -0.8721E+02    -0.8721E+02    -0.8720E+02    -0.8719E+02    -0.8718E+02    -0.8718E+02    -0.8717E+02    -0.8716E+02    -0.8715E+02    -0.8715E+02    -0.8714E+02    -0.8713E+02    -0.8713E+02    -0.8712E+02    -0.8712E+02    -0.8711E+02    -0.8710E+02    -0.8710E+02    -0.8709E+02    -0.8709E+02    -0.8708E+02    -0.8708E+02    -0.8708E+02    -0.8707E+02    -0.8707E+02    -0.8707E+02    -0.8706E+02    -0.8706E+02    -0.8706E+02    -0.8706E+02    -0.8705E+02    -0.8705E+02    -0.8705E+02    -0.8705E+02    -0.8705E+02    -0.8705E+02    -0.8705E+02    -0.8705E+02    -0.8705E+02    -0.8705E+02    -0.8705E+02    -0.8705E+02    -0.8706E+02    -0.8706E+02    -0.8706E+02    -0.8706E+02    -0.8707E+02    -0.8707E+02    -0.8707E+02    -0.8708E+02    -0.8708E+02    -0.8709E+02    -0.8709E+02    -0.8710E+02    -0.8710E+02    -0.8711E+02    -0.8711E+02    -0.8712E+02    -0.8712E+02    -0.8713E+02    -0.8714E+02    -0.8714E+02    -0.8715E+02    -0.8716E+02    -0.8716E+02    -0.8717E+02    -0.8718E+02    -0.8719E+02    -0.8719E+02    -0.8720E+02    -0.8721E+02    -0.8722E+02    -0.8722E+02    -0.8723E+02    -0.8724E+02    -0.8725E+02    -0.8726E+02    -0.8726E+02    -0.8727E+02    -0.8728E+02    -0.8729E+02    -0.8729E+02    -0.8730E+02    -0.8730E+02    -0.8731E+02    -0.8731E+02
    -0.8730E+02    -0.8730E+02    -0.8730E+02    -0.8729E+02    -0.8728E+02    -0.8727E+02    -0.8726E+02    -0.8725E+02    -0.8724E+02    -0.8723E+02    -0.8722E+02    -0.8721E+02    -0.8720E+02    -0.8719E+02    -0.8718E+02    -0.8717E+02    -0.8716E+02    -0.8715E+02    -0.8715E+02    -0.8714E+02    -0.8713E+02    -0.8712E+02    -0.8711E+02    -0.8710E+02    -0.8709E+02    -0.8708E+02    -0.8708E+02    -0.8707E+02    -0.8706E+02    -0.8705E+02    -0.8705E+02    -0.8704E+02    -0.8703E+02    -0.8703E+02    -0.8702E+02    -0.8702E+02    -0.8701E+02    -0.8701E+02    -0.8700E+02    -0.8700E+02    -0.8699E+02    -0.8699E+02    -0.8699E+02    -0.8698E+02    -0.8698E+02    -0.8698E+02    -0.8698E+02    -0.8698E+02    -0.8698E+02    -0.8698E+02    -0.8698E+02    -0.8698E+02    -0.8698E+02    -0.8698E+02    -0.8698E+02    -0.8698E+02    -0.8699E+02    -0.8699E+02    -0.8699E+02    -0.8700E+02    -0.8700E+02    -0.8700E+02    -0.8701E+02    -0.8701E+02    -0.8702E+02    -0.8702E+02    -0.8703E+02    -0.8704E+02    -0.8704E+02    -0.8705E+02    -0.8706E+02    -0.8706E+02    -0.8707E+02    -0.8708E+02    -0.8709E+02    -0.8710E+02    -0.8710E+02    -0.8711E+02    -0.8712E+02    -0.8713E+02    -0.8714E+02    -0.8715E+02    -0.8716E+02    -0.8717E+02    -0.8718E+02    -0.8719E+02    -0.8720E+02    -0.8721E+02    -0.8722E+02    -0.8723E+02    -0.8724E+02    -0.8725E+02    -0.8726E+02    -0.8727E+02    -0.8728E+02    -0.8728E+02    -0.8729E+02    -0.8730E+02    -0.8730E+02    -0.8730E+02
    -0.8729E+02    -0.8729E+02    -0.8729E+02    -0.8728E+02    -0.8727E+02    -0.8726E+02    -0.8725E+02    -0.8724E+02    -0.8723E+02    -0.8721E+02    -0.8720E+02    -0.8719E+02    -0.8718E+02    -0.8717E+02    -0.8715E+02    -0.8714E+02    -0.8713E+02    -0.8712E+02    -0.8711E+02    -0.8710E+02    -0.8708E+02    -0.8707E+02    -0.8706E+02    -0.8705E+02    -0.8704E+02    -0.8703E+02    -0.8702E+02    -0.8701E+02    -0.8700E+02    -0.8700E+02    -0.8699E+02    -0.8698E+02    -0.8697E+02    -0.8696E+02    -0.8696E+02    -0.8695E+02    -0.8694E+02    -0.8694E+02    -0.8693E+02    -0.8693E+02    -0.8692E+02    -0.8692E+02    -0.8691E+02    -0.8691E+02    -0.8691E+02    -0.8691E+02    -0.8690E+02    -0.8690E+02    -0.8690E+02    -0.8690E+02    -0.8690E+02    -0.8690E+02    -0.8690E+02    -0.8691E+02    -0.8691E+02    -0.8691E+02    -0.8691E+02    -0.8692E+02    -0.8692E+02    -0.8692E+02    -0.8693E+02    -0.8693E+02    -0.8694E+02    -0.8695E+02    -0.8695E+02    -0.8696E+02    -0.8697E+02    -0.8697E+02    -0.8698E+02    -0.8699E+02    -0.8700E+02    -0.8701E+02    -0.8702E+02    -0.8703E+02    -0.8704E+02    -0.8705E+02    -0.8706E+02    -0.8707E+02    -0.8708E+02    -0.8709E+02    -0.8710E+02    -0.8711E+02    -0.8712E+02    -0.8713E+02    -0.8715E+02    -0.8716E+02    -0.8717E+02    -0.8718E+02    -0.8719E+02    -0.8720E+02    -0.8722E+02    -0.8723E+02    -0.8724E+02    -0.8725E+02    -0.8726E+02    -0.8727E+02    -0.8728E+02    -0.8729E+02    -0.8729E+02    -0.8729E+02
    -0.8729E+02    -0.8729E+02    -0.8728E+02    -0.8727E+02    -0.8726E+02    -0.8725E+02    -0.8724E+02    -0.8722E+02    -0.8721E+02    -0.8719E+02    -0.8718E+02    -0.8717E+02    -0.8715E+02    -0.8714E+02    -0.8712E+02    -0.8711E+02    -0.8709E+02    -0.8708E+02    -0.8707E+02    -0.8705E+02    -0.8704E+02    -0.8703E+02    -0.8702E+02    -0.8700E+02    -0.8699E+02    -0.8698E+02    -0.8697E+02    -0.8696E+02    -0.8695E+02    -0.8694E+02    -0.8693E+02    -0.8692E+02    -0.8691E+02    -0.8690E+02    -0.8689E+02    -0.8688E+02    -0.8687E+02    -0.8687E+02    -0.8686E+02    -0.8685E+02    -0.8685E+02    -0.8684E+02    -0.8684E+02    -0.8684E+02    -0.8683E+02    -0.8683E+02    -0.8683E+02    -0.8683E+02    -0.8683E+02    -0.8683E+02    -0.8683E+02    -0.8683E+02    -0.8683E+02    -0.8683E+02    -0.8683E+02    -0.8683E+02    -0.8684E+02    -0.8684E+02    -0.8685E+02    -0.8685E+02    -0.8686E+02    -0.8686E+02    -0.8687E+02    -0.8688E+02    -0.8689E+02    -0.8689E+02    -0.8690E+02    -0.8691E+02    -0.8692E+02    -0.8693E+02    -0.8694E+02    -0.8695E+02    -0.8696E+02    -0.8697E+02    -0.8698E+02    -0.8700E+02    -0.8701E+02    -0.8702E+02    -0.8703E+02    -0.8705E+02    -0.8706E+02    -0.8707E+02    -0.8709E+02    -0.8710E+02    -0.8711E+02    -0.8713E+02    -0.8714E+02    -0.8715E+02    -0.8717E+02    -0.8718E+02    -0.8720E+02    -0.8721E+02    -0.8723E+02    -0.8724E+02    -0.8725E+02    -0.8726E+02    -0.8728E+02    -0.8728E+02    -0.8729E+02    -0.8729E+02
    -0.8728E+02    -0.8728E+02    -0.8728E+02    -0.8727E+02    -0.8725E+02    -0.8724E+02    -0.8722E+02    -0.8721E+02    -0.8719E+02    -0.8717E+02    -0.8716E+02    -0.8714E+02    -0.8712E+02    -0.8711E+02    -0.8709E+02    -0.8707E+02    -0.8706E+02    -0.8704E+02    -0.8703E+02    -0.8701E+02    -0.8700E+02    -0.8698E+02    -0.8697E+02    -0.8695E+02    -0.8694E+02    -0.8692E+02    -0.8691E+02    -0.8690E+02    -0.8689E+02    -0.8687E+02    -0.8686E+02    -0.8685E+02    -0.8684E+02    -0.8683E+02    -0.8682E+02    -0.8681E+02    -0.8680E+02    -0.8679E+02    -0.8679E+02    -0.8678E+02    -0.8677E+02    -0.8677E+02    -0.8676E+02    -0.8676E+02    -0.8675E+02    -0.8675E+02    -0.8675E+02    -0.8675E+02    -0.8675E+02    -0.8675E+02    -0.8675E+02    -0.8675E+02    -0.8675E+02    -0.8675E+02    -0.8675E+02    -0.8676E+02    -0.8676E+02    -0.8677E+02    -0.8677E+02    -0.8678E+02    -0.8678E+02    -0.8679E+02    -0.8680E+02    -0.8681E+02    -0.8682E+02    -0.8683E+02    -0.8684E+02    -0.8685E+02    -0.8686E+02    -0.8687E+02    -0.8688E+02    -0.8689E+02    -0.8690E+02    -0.8692E+02    -0.8693E+02    -0.8694E+02    -0.8696E+02    -0.8697E+02    -0.8699E+02    -0.8700E+02    -0.8702E+02    -0.8703E+02    -0.8705E+02    -0.8706E+02    -0.8708E+02    -0.8710E+02    -0.8711E+02    -0.8713E+02    -0.8714E+02    -0.8716E+02    -0.8718E+02    -0.8719E+02    -0.8721E+02    -0.8723E+02    -0.8724E+02    -0.8725E+02    -0.8727E+02    -0.8728E+02    -0.8728E+02    -0.8728E+02
    -0.8727E+02    -0.8727E+02    -0.8727E+02    -0.8726E+02    -0.8724E+02    -0.8723E+02    -0.8721E+02    -0.8719E+02    -0.8717E+02    -0.8715E+02    -0.8713E+02    -0.8711E+02    -0.8710E+02    -0.8708E+02    -0.8706E+02    -0.8704E+02    -0.8702E+02    -0.8700E+02    -0.8699E+02    -0.8697E+02    -0.8695E+02    -0.8693E+02    -0.8692E+02    -0.8690E+02    -0.8688E+02    -0.8687E+02    -0.8685E+02    -0.8684E+02    -0.8682E+02    -0.8681E+02    -0.8680E+02    -0.8678E+02    -0.8677E+02    -0.8676E+02    -0.8675E+02    -0.8674E+02    -0.8673E+02    -0.8672E+02    -0.8671E+02    -0.8670E+02    -0.8669E+02    -0.8669E+02    -0.8668E+02    -0.8668E+02    -0.8667E+02    -0.8667E+02    -0.8667E+02    -0.8666E+02    -0.8666E+02    -0.8666E+02    -0.8666E+02    -0.8666E+02    -0.8667E+02    -0.8667E+02    -0.8667E+02    -0.8668E+02    -0.8668E+02    -0.8669E+02    -0.8669E+02    -0.8670E+02    -0.8671E+02    -0.8671E+02    -0.8672E+02    -0.8673E+02    -0.8674E+02    -0.8675E+02    -0.8677E+02    -0.8678E+02    -0.8679E+02    -0.8680E+02    -0.8682E+02    -0.8683E+02    -0.8685E+02    -0.8686E+02    -0.8688E+02    -0.8689E+02    -0.8691E+02    -0.8692E+02    -0.8694E+02    -0.8696E+02    -0.8697E+02    -0.8699E+02    -0.8701E+02    -0.8703E+02    -0.8705E+02    -0.8706E+02    -0.8708E+02    -0.8710E+02    -0.8712E+02    -0.8714E+02    -0.8716E+02    -0.8718E+02    -0.8719E+02    -0.8721E+02    -0.8723E+02    -0.8724E+02    -0.8726E+02    -0.8727E+02    -0.8728E+02    -0.8728E+02
    -0.8727E+02    -0.8727E+02    -0.8726E+02    -0.8725E+02    -0.8723E+02    -0.8721E+02    -0.8719E+02    -0.8717E+02    -0.8715E+02    -0.8713E+02    -0.8711E+02    -0.8709E+02    -0.8707E+02    -0.8705E+02    -0.8702E+02    -0.8700E+02    -0.8698E+02    -0.8696E+02    -0.8694E+02    -0.8692E+02    -0.8690E+02    -0.8688E+02    -0.8687E+02    -0.8685E+02    -0.8683E+02    -0.8681E+02    -0.8679E+02    -0.8678E+02    -0.8676E+02    -0.8674E+02    -0.8673E+02    -0.8671E+02    -0.8670E+02    -0.8669E+02    -0.8667E+02    -0.8666E+02    -0.8665E+02    -0.8664E+02    -0.8663E+02    -0.8662E+02    -0.8661E+02    -0.8661E+02    -0.8660E+02    -0.8659E+02    -0.8659E+02    -0.8658E+02    -0.8658E+02    -0.8658E+02    -0.8658E+02    -0.8658E+02    -0.8658E+02    -0.8658E+02    -0.8658E+02    -0.8658E+02    -0.8659E+02    -0.8659E+02    -0.8660E+02    -0.8660E+02    -0.8661E+02    -0.8662E+02    -0.8663E+02    -0.8664E+02    -0.8665E+02    -0.8666E+02    -0.8667E+02    -0.8668E+02    -0.8669E+02    -0.8671E+02    -0.8672E+02    -0.8674E+02    -0.8675E+02    -0.8677E+02    -0.8678E+02    -0.8680E+02    -0.8682E+02    -0.8684E+02    -0.8685E+02    -0.8687E+02    -0.8689E+02    -0.8691E+02    -0.8693E+02    -0.8695E+02    -0.8697E+02    -0.8699E+02    -0.8701E+02    -0.8703E+02    -0.8705E+02    -0.8707E+02    -0.8709E+02    -0.8711E+02    -0.8714E+02    -0.8716E+02    -0.8718E+02    -0.8720E+02    -0.8722E+02    -0.8723E+02    -0.8725E+02    -0.8726E+02    -0.8727E+02    -0.8727E+02
    -0.8726E+02    -0.8726E+02    -0.8725E+02    -0.8724E+02    -0.8722E+02    -0.8720E+02    -0.8718E+02    -0.8716E+02    -0.8713E+02    -0.8711E+02    -0.8709E+02    -0.8706E+02    -0.8704E+02    -0.8701E+02    -0.8699E+02    -0.8697E+02    -0.8694E+02    -0.8692E+02    -0.8690E+02    -0.8688E+02    -0.8685E+02    -0.8683E+02    -0.8681E+02    -0.8679E+02    -0.8677E+02    -0.8675E+02    -0.8673E+02    -0.8671E+02    -0.8669E+02    -0.8668E+02    -0.8666E+02    -0.8664E+02    -0.8663E+02    -0.8661E+02    -0.8660E+02    -0.8658E+02    -0.8657E+02    -0.8656E+02    -0.8655E+02    -0.8654E+02    -0.8653E+02    -0.8652E+02    -0.8651E+02    -0.8650E+02    -0.8650E+02    -0.8649E+02    -0.8649E+02    -0.8649E+02    -0.8649E+02    -0.8648E+02    -0.8649E+02    -0.8649E+02    -0.8649E+02    -0.8649E+02    -0.8650E+02    -0.8650E+02    -0.8651E+02    -0.8652E+02    -0.8652E+02    -0.8653E+02    -0.8654E+02    -0.8655E+02    -0.8657E+02    -0.8658E+02    -0.8659E+02    -0.8660E+02    -0.8662E+02    -0.8664E+02    -0.8665E+02    -0.8667E+02    -0.8669E+02    -0.8670E+02    -0.8672E+02    -0.8674E+02    -0.8676E+02    -0.8678E+02    -0.8680E+02    -0.8682E+02    -0.8684E+02    -0.8686E+02    -0.8689E+02    -0.8691E+02    -0.8693E+02    -0.8695E+02    -0.8698E+02    -0.8700E+02    -0.8702E+02    -0.8704E+02    -0.8707E+02    -0.8709E+02    -0.8711E+02    -0.8714E+02    -0.8716E+02    -0.8718E+02    -0.8720E+02    -0.8722E+02    -0.8724E+02    -0.8725E+02    -0.8726E+02    -0.8726E+02
    -0.8725E+02    -0.8725E+02    -0.8724E+02    -0.8723E+02    -0.8721E+02    -0.8719E+02    -0.8716E+02    -0.8714E+02    -0.8711E+02    -0.8709E+02    -0.8706E+02    -0.8703E+02    -0.8701E+02    -0.8698E+02    -0.8696E+02    -0.8693E+02    -0.8690E+02    -0.8688E+02    -0.8685E+02    -0.8683E+02    -0.8680E+02    -0.8678E+02    -0.8676E+02    -0.8673E+02    -0.8671E+02    -0.8669E+02    -0.8667E+02    -0.8664E+02    -0.8662E+02    -0.8660E+02    -0.8659E+02    -0.8657E+02    -0.8655E+02    -0.8653E+02    -0.8652E+02    -0.8650E+02    -0.8649E+02    -0.8647E+02    -0.8646E+02    -0.8645E+02    -0.8644E+02    -0.8643E+02    -0.8642E+02    -0.8641E+02    -0.8640E+02    -0.8640E+02    -0.8639E+02    -0.8639E+02    -0.8639E+02    -0.8639E+02    -0.8639E+02    -0.8639E+02    -0.8639E+02    -0.8640E+02    -0.8640E+02    -0.8641E+02    -0.8642E+02    -0.8642E+02    -0.8643E+02    -0.8644E+02    -0.8645E+02    -0.8647E+02    -0.8648E+02    -0.8649E+02    -0.8651E+02    -0.8653E+02    -0.8654E+02    -0.8656E+02    -0.8658E+02    -0.8660E+02    -0.8662E+02    -0.8664E+02    -0.8666E+02    -0.8668E+02    -0.8670E+02    -0.8672E+02    -0.8674E+02    -0.8677E+02    -0.8679E+02    -0.8681E+02    -0.8684E+02    -0.8686E+02    -0.8689E+02    -0.8691E+02    -0.8694E+02    -0.8696E+02    -0.8699E+02    -0.8701E+02    -0.8704E+02    -0.8707E+02    -0.8709E+02    -0.8712E+02    -0.8714E+02    -0.8717E+02    -0.8719E+02    -0.8721E+02    -0.8723E+02    -0.8725E+02    -0.8726E+02    -0.8726E+02
    -0.8725E+02    -0.8725E+02    -0.8724E+02    -0.8722E+02    -0.8720E+02    -0.8717E+02    -0.8715E+02    -0.8712E+02    -0.8709E+02    -0.8706E+02    -0.8703E+02    -0.8701E+02    -0.8698E+02    -0.8695E+02    -0.8692E+02    -0.8689E+02    -0.8686E+02    -0.8683E+02    -0.8681E+02    -0.8678E+02    -0.8675E+02    -0.8673E+02    -0.8670E+02    -0.8667E+02    -0.8665E+02    -0.8662E+02    -0.8660E+02    -0.8658E+02    -0.8655E+02    -0.8653E+02    -0.8651E+02    -0.8649E+02    -0.8647E+02    -0.8645E+02    -0.8643E+02    -0.8641E+02    -0.8640E+02    -0.8638E+02    -0.8637E+02    -0.8635E+02    -0.8634E+02    -0.8633E+02    -0.8632E+02    -0.8631E+02    -0.8631E+02    -0.8630E+02    -0.8629E+02    -0.8629E+02    -0.8629E+02    -0.8629E+02    -0.8629E+02    -0.8629E+02    -0.8629E+02    -0.8630E+02    -0.8630E+02    -0.8631E+02    -0.8632E+02    -0.8633E+02    -0.8634E+02    -0.8635E+02    -0.8636E+02    -0.8638E+02    -0.8639E+02    -0.8641E+02    -0.8642E+02    -0.8644E+02    -0.8646E+02    -0.8648E+02    -0.8650E+02    -0.8652E+02    -0.8654E+02    -0.8657E+02    -0.8659E+02    -0.8661E+02    -0.8664E+02    -0.8666E+02    -0.8669E+02    -0.8671E+02    -0.8674E+02    -0.8676E+02    -0.8679E+02    -0.8682E+02    -0.8685E+02    -0.8687E+02    -0.8690E+02    -0.8693E+02    -0.8696E+02    -0.8699E+02    -0.8701E+02    -0.8704E+02    -0.8707E+02    -0.8710E+02    -0.8713E+02    -0.8715E+02    -0.8718E+02    -0.8720E+02    -0.8722E+02    -0.8724E+02    -0.8725E+02    -0.8725E+02
    -0.8724E+02    -0.8724E+02    -0.8723E+02    -0.8721E+02    -0.8719E+02    -0.8716E+02    -0.8713E+02    -0.8710E+02    -0.8707E+02    -0.8704E+02    -0.8701E+02    -0.8698E+02    -0.8694E+02    -0.8691E+02    -0.8688E+02    -0.8685E+02    -0.8682E+02    -0.8679E+02    -0.8676E+02    -0.8673E+02    -0.8670E+02    -0.8667E+02    -0.8664E+02    -0.8661E+02    -0.8658E+02    -0.8656E+02    -0.8653E+02    -0.8650E+02    -0.8648E+02    -0.8645E+02    -0.8643E+02    -0.8640E+02    -0.8638E+02    -0.8636E+02    -0.8634E+02    -0.8632E+02    -0.8630E+02    -0.8629E+02    -0.8627E+02    -0.8625E+02    -0.8624E+02    -0.8623E+02    -0.8622E+02    -0.8621E+02    -0.8620E+02    -0.8619E+02    -0.8619E+02    -0.8618E+02    -0.8618E+02    -0.8618E+02    -0.8618E+02    -0.8618E+02    -0.8619E+02    -0.8619E+02    -0.8620E+02    -0.8621E+02    -0.8622E+02    -0.8623E+02    -0.8624E+02    -0.8625E+02    -0.8626E+02    -0.8628E+02    -0.8630E+02    -0.8631E+02    -0.8633E+02    -0.8635E+02    -0.8637E+02    -0.8640E+02    -0.8642E+02    -0.8644E+02    -0.8647E+02    -0.8649E+02    -0.8652E+02    -0.8654E+02    -0.8657E+02    -0.8660E+02    -0.8663E+02    -0.8665E+02    -0.8668E+02    -0.8671E+02    -0.8674E+02    -0.8677E+02    -0.8680E+02    -0.8683E+02    -0.8686E+02    -0.8689E+02    -0.8692E+02    -0.8695E+02    -0.8699E+02    -0.8702E+02    -0.8705E+02    -0.8708E+02    -0.8711E+02    -0.8714E+02    -0.8717E+02    -0.8719E+02    -0.8721E+02    -0.8723E+02    -0.8724E+02    -0.8724E+02
    -0.8723E+02    -0.8723E+02    -0.8722E+02    -0.8720E+02    -0.8718E+02    -0.8715E+02    -0.8712E+02    -0.8708E+02    -0.8705E+02    -0.8702E+02    -0.8698E+02    -0.8695E+02    -0.8691E+02    -0.8688E+02    -0.8684E+02    -0.8681E+02    -0.8678E+02    -0.8674E+02    -0.8671E+02    -0.8667E+02    -0.8664E+02    -0.8661E+02    -0.8658E+02    -0.8655E+02    -0.8652E+02    -0.8648E+02    -0.8646E+02    -0.8643E+02    -0.8640E+02    -0.8637E+02    -0.8634E+02    -0.8632E+02    -0.8629E+02    -0.8627E+02    -0.8625E+02    -0.8622E+02    -0.8620E+02    -0.8618E+02    -0.8617E+02    -0.8615E+02    -0.8613E+02    -0.8612E+02    -0.8611E+02    -0.8610E+02    -0.8609E+02    -0.8608E+02    -0.8608E+02    -0.8607E+02    -0.8607E+02    -0.8607E+02    -0.8607E+02    -0.8607E+02    -0.8607E+02    -0.8608E+02    -0.8609E+02    -0.8610E+02    -0.8611E+02    -0.8612E+02    -0.8613E+02    -0.8615E+02    -0.8616E+02    -0.8618E+02    -0.8620E+02    -0.8622E+02    -0.8624E+02    -0.8626E+02    -0.8628E+02    -0.8631E+02    -0.8633E+02    -0.8636E+02    -0.8639E+02    -0.8642E+02    -0.8644E+02    -0.8647E+02    -0.8650E+02    -0.8653E+02    -0.8656E+02    -0.8659E+02    -0.8663E+02    -0.8666E+02    -0.8669E+02    -0.8672E+02    -0.8676E+02    -0.8679E+02    -0.8682E+02    -0.8686E+02    -0.8689E+02    -0.8692E+02    -0.8696E+02    -0.8699E+02    -0.8702E+02    -0.8706E+02    -0.8709E+02    -0.8712E+02    -0.8715E+02    -0.8718E+02    -0.8720E+02    -0.8722E+02    -0.8723E+02    -0.8723E+02
    -0.8722E+02    -0.8722E+02    -0.8721E+02    -0.8719E+02    -0.8716E+02    -0.8713E+02    -0.8710E+02    -0.8706E+02    -0.8703E+02    -0.8699E+02    -0.8695E+02    -0.8692E+02    -0.8688E+02    -0.8684E+02    -0.8680E+02    -0.8677E+02    -0.8673E+02    -0.8669E+02    -0.8666E+02    -0.8662E+02    -0.8658E+02    -0.8655E+02    -0.8651E+02    -0.8648E+02    -0.8644E+02    -0.8641E+02    -0.8638E+02    -0.8635E+02    -0.8631E+02    -0.8628E+02    -0.8625E+02    -0.8623E+02    -0.8620E+02    -0.8617E+02    -0.8615E+02    -0.8612E+02    -0.8610E+02    -0.8608E+02    -0.8606E+02    -0.8604E+02    -0.8602E+02    -0.8601E+02    -0.8599E+02    -0.8598E+02    -0.8597E+02    -0.8596E+02    -0.8595E+02    -0.8595E+02    -0.8595E+02    -0.8595E+02    -0.8595E+02    -0.8595E+02    -0.8595E+02    -0.8596E+02    -0.8597E+02    -0.8598E+02    -0.8599E+02    -0.8600E+02    -0.8602E+02    -0.8603E+02    -0.8605E+02    -0.8607E+02    -0.8609E+02    -0.8611E+02    -0.8614E+02    -0.8616E+02    -0.8619E+02    -0.8622E+02    -0.8624E+02    -0.8627E+02    -0.8630E+02    -0.8633E+02    -0.8637E+02    -0.8640E+02    -0.8643E+02    -0.8647E+02    -0.8650E+02    -0.8653E+02    -0.8657E+02    -0.8660E+02    -0.8664E+02    -0.8667E+02    -0.8671E+02    -0.8675E+02    -0.8678E+02    -0.8682E+02    -0.8686E+02    -0.8689E+02    -0.8693E+02    -0.8696E+02    -0.8700E+02    -0.8704E+02    -0.8707E+02    -0.8711E+02    -0.8714E+02    -0.8717E+02    -0.8720E+02    -0.8722E+02    -0.8723E+02    -0.8723E+02
    -0.8722E+02    -0.8722E+02    -0.8720E+02    -0.8718E+02    -0.8715E+02    -0.8712E+02    -0.8708E+02    -0.8704E+02    -0.8701E+02    -0.8697E+02    -0.8693E+02    -0.8688E+02    -0.8684E+02    -0.8680E+02    -0.8676E+02    -0.8672E+02    -0.8668E+02    -0.8664E+02    -0.8660E+02    -0.8656E+02    -0.8652E+02    -0.8649E+02    -0.8645E+02    -0.8641E+02    -0.8637E+02    -0.8633E+02    -0.8630E+02    -0.8626E+02    -0.8623E+02    -0.8619E+02    -0.8616E+02    -0.8613E+02    -0.8610E+02    -0.8607E+02    -0.8604E+02    -0.8601E+02    -0.8599E+02    -0.8596E+02    -0.8594E+02    -0.8592E+02    -0.8590E+02    -0.8588E+02    -0.8587E+02    -0.8585E+02    -0.8584E+02    -0.8583E+02    -0.8583E+02    -0.8582E+02    -0.8582E+02    -0.8582E+02    -0.8582E+02    -0.8582E+02    -0.8582E+02    -0.8583E+02    -0.8584E+02    -0.8585E+02    -0.8586E+02    -0.8588E+02    -0.8590E+02    -0.8592E+02    -0.8594E+02    -0.8596E+02    -0.8598E+02    -0.8601E+02    -0.8603E+02    -0.8606E+02    -0.8609E+02    -0.8612E+02    -0.8615E+02    -0.8618E+02    -0.8622E+02    -0.8625E+02    -0.8629E+02    -0.8632E+02    -0.8636E+02    -0.8639E+02    -0.8643E+02    -0.8647E+02    -0.8651E+02    -0.8655E+02    -0.8659E+02    -0.8662E+02    -0.8666E+02    -0.8670E+02    -0.8674E+02    -0.8678E+02    -0.8682E+02    -0.8686E+02    -0.8690E+02    -0.8694E+02    -0.8698E+02    -0.8702E+02    -0.8705E+02    -0.8709E+02    -0.8713E+02    -0.8716E+02    -0.8719E+02    -0.8721E+02    -0.8722E+02    -0.8722E+02
    -0.8721E+02    -0.8721E+02    -0.8720E+02    -0.8717E+02    -0.8714E+02    -0.8710E+02    -0.8707E+02    -0.8702E+02    -0.8698E+02    -0.8694E+02    -0.8690E+02    -0.8685E+02    -0.8681E+02    -0.8677E+02    -0.8672E+02    -0.8668E+02    -0.8664E+02    -0.8659E+02    -0.8655E+02    -0.8651E+02    -0.8646E+02    -0.8642E+02    -0.8638E+02    -0.8634E+02    -0.8630E+02    -0.8626E+02    -0.8622E+02    -0.8618E+02    -0.8614E+02    -0.8610E+02    -0.8606E+02    -0.8603E+02    -0.8599E+02    -0.8596E+02    -0.8593E+02    -0.8590E+02    -0.8587E+02    -0.8584E+02    -0.8582E+02    -0.8579E+02    -0.8577E+02    -0.8575E+02    -0.8573E+02    -0.8572E+02    -0.8571E+02    -0.8570E+02    -0.8569E+02    -0.8568E+02    -0.8568E+02    -0.8568E+02    -0.8568E+02    -0.8568E+02    -0.8569E+02    -0.8569E+02    -0.8570E+02    -0.8572E+02    -0.8573E+02    -0.8575E+02    -0.8577E+02    -0.8579E+02    -0.8581E+02    -0.8584E+02    -0.8586E+02    -0.8589E+02    -0.8592E+02    -0.8595E+02    -0.8598E+02    -0.8602E+02    -0.8605E+02    -0.8609E+02    -0.8613E+02    -0.8616E+02    -0.8620E+02    -0.8624E+02    -0.8628E+02    -0.8632E+02    -0.8636E+02    -0.8640E+02    -0.8645E+02    -0.8649E+02    -0.8653E+02    -0.8657E+02    -0.8662E+02    -0.8666E+02    -0.8670E+02    -0.8674E+02    -0.8678E+02    -0.8683E+02    -0.8687E+02    -0.8691E+02    -0.8695E+02    -0.8699E+02    -0.8703E+02    -0.8707E+02    -0.8711E+02    -0.8715E+02    -0.8718E+02    -0.8720E+02    -0.8721E+02    -0.8721E+02
    -0.8720E+02    -0.8720E+02    -0.8719E+02    -0.8716E+02    -0.8713E+02    -0.8709E+02    -0.8705E+02    -0.8701E+02    -0.8696E+02    -0.8692E+02    -0.8687E+02    -0.8682E+02    -0.8678E+02    -0.8673E+02    -0.8668E+02    -0.8664E+02    -0.8659E+02    -0.8654E+02    -0.8649E+02    -0.8645E+02    -0.8640E+02    -0.8635E+02    -0.8631E+02    -0.8626E+02    -0.8622E+02    -0.8617E+02    -0.8613E+02    -0.8608E+02    -0.8604E+02    -0.8600E+02    -0.8596E+02    -0.8592E+02    -0.8588E+02    -0.8584E+02    -0.8581E+02    -0.8577E+02    -0.8574E+02    -0.8571E+02    -0.8568E+02    -0.8566E+02    -0.8563E+02    -0.8561E+02    -0.8559E+02    -0.8557E+02    -0.8556E+02    -0.8555E+02    -0.8554E+02    -0.8553E+02    -0.8553E+02    -0.8552E+02    -0.8553E+02    -0.8553E+02    -0.8554E+02    -0.8554E+02    -0.8556E+02    -0.8557E+02    -0.8559E+02    -0.8561E+02    -0.8563E+02    -0.8565E+02    -0.8568E+02    -0.8571E+02    -0.8574E+02    -0.8577E+02    -0.8580E+02    -0.8584E+02    -0.8587E+02    -0.8591E+02    -0.8595E+02    -0.8599E+02    -0.8603E+02    -0.8607E+02    -0.8612E+02    -0.8616E+02    -0.8620E+02    -0.8625E+02    -0.8629E+02    -0.8634E+02    -0.8638E+02    -0.8643E+02    -0.8647E+02    -0.8652E+02    -0.8657E+02    -0.8661E+02    -0.8666E+02    -0.8670E+02    -0.8675E+02    -0.8680E+02    -0.8684E+02    -0.8689E+02    -0.8693E+02    -0.8697E+02    -0.8702E+02    -0.8706E+02    -0.8710E+02    -0.8714E+02    -0.8717E+02    -0.8719E+02    -0.8721E+02    -0.8721E+02
    -0.8719E+02    -0.8719E+02    -0.8718E+02    -0.8715E+02    -0.8712E+02    -0.8708E+02    -0.8703E+02    -0.8699E+02    -0.8694E+02    -0.8689E+02    -0.8684E+02    -0.8679E+02    -0.8674E+02    -0.8669E+02    -0.8664E+02    -0.8659E+02    -0.8654E+02    -0.8649E+02    -0.8644E+02    -0.8639E+02    -0.8634E+02    -0.8629E+02    -0.8624E+02    -0.8619E+02    -0.8614E+02    -0.8609E+02    -0.8604E+02    -0.8599E+02    -0.8594E+02    -0.8590E+02    -0.8585E+02    -0.8581E+02    -0.8576E+02    -0.8572E+02    -0.8568E+02    -0.8564E+02    -0.8561E+02    -0.8557E+02    -0.8554E+02    -0.8551E+02    -0.8548E+02    -0.8546E+02    -0.8544E+02    -0.8542E+02    -0.8540E+02    -0.8539E+02    -0.8537E+02    -0.8537E+02    -0.8536E+02    -0.8536E+02    -0.8536E+02    -0.8537E+02    -0.8537E+02    -0.8538E+02    -0.8540E+02    -0.8541E+02    -0.8543E+02    -0.8545E+02    -0.8548E+02    -0.8551E+02    -0.8554E+02    -0.8557E+02    -0.8560E+02    -0.8564E+02    -0.8567E+02    -0.8571E+02    -0.8575E+02    -0.8580E+02    -0.8584E+02    -0.8589E+02    -0.8593E+02    -0.8598E+02    -0.8603E+02    -0.8607E+02    -0.8612E+02    -0.8617E+02    -0.8622E+02    -0.8627E+02    -0.8632E+02    -0.8637E+02    -0.8642E+02    -0.8647E+02    -0.8652E+02    -0.8657E+02    -0.8662E+02    -0.8667E+02    -0.8671E+02    -0.8676E+02    -0.8681E+02    -0.8686E+02    -0.8691E+02    -0.8695E+02    -0.8700E+02    -0.8704E+02    -0.8709E+02    -0.8712E+02    -0.8716E+02    -0.8718E+02    -0.8720E+02    -0.8720E+02
    -0.8719E+02    -0.8719E+02    -0.8717E+02    -0.8714E+02    -0.8711E+02    -0.8706E+02    -0.8702E+02    -0.8697E+02    -0.8692E+02    -0.8687E+02    -0.8681E+02    -0.8676E+02    -0.8671E+02    -0.8666E+02    -0.8660E+02    -0.8655E+02    -0.8649E+02    -0.8644E+02    -0.8638E+02    -0.8633E+02    -0.8627E+02    -0.8622E+02    -0.8616E+02    -0.8611E+02    -0.8605E+02    -0.8600E+02    -0.8594E+02    -0.8589E+02    -0.8584E+02    -0.8579E+02    -0.8574E+02    -0.8569E+02    -0.8564E+02    -0.8559E+02    -0.8555E+02    -0.8550E+02    -0.8546E+02    -0.8542E+02    -0.8539E+02    -0.8535E+02    -0.8532E+02    -0.8529E+02    -0.8527E+02    -0.8525E+02    -0.8523E+02    -0.8521E+02    -0.8520E+02    -0.8519E+02    -0.8518E+02    -0.8518E+02    -0.8518E+02    -0.8519E+02    -0.8520E+02    -0.8521E+02    -0.8522E+02    -0.8524E+02    -0.8527E+02    -0.8529E+02    -0.8532E+02    -0.8535E+02    -0.8538E+02    -0.8542E+02    -0.8546E+02    -0.8550E+02    -0.8554E+02    -0.8558E+02    -0.8563E+02    -0.8568E+02    -0.8573E+02    -0.8578E+02    -0.8583E+02    -0.8588E+02    -0.8593E+02    -0.8598E+02    -0.8604E+02    -0.8609E+02    -0.8615E+02    -0.8620E+02    -0.8625E+02    -0.8631E+02    -0.8636E+02    -0.8642E+02    -0.8647E+02    -0.8652E+02    -0.8658E+02    -0.8663E+02    -0.8668E+02    -0.8673E+02    -0.8678E+02    -0.8683E+02    -0.8688E+02    -0.8693E+02    -0.8698E+02    -0.8703E+02    -0.8707E+02    -0.8711E+02    -0.8715E+02    -0.8718E+02    -0.8719E+02    -0.8719E+02
    -0.8718E+02    -0.8718E+02    -0.8716E+02    -0.8713E+02    -0.8709E+02    -0.8705E+02    -0.8700E+02    -0.8695E+02    -0.8690E+02    -0.8684E+02    -0.8679E+02    -0.8673E+02    -0.8668E+02    -0.8662E+02    -0.8656E+02    -0.8650E+02    -0.8645E+02    -0.8639E+02    -0.8633E+02    -0.8627E+02    -0.8621E+02    -0.8615E+02    -0.8609E+02    -0.8603E+02    -0.8597E+02    -0.8591E+02    -0.8585E+02    -0.8579E+02    -0.8573E+02    -0.8567E+02    -0.8562E+02    -0.8556E+02    -0.8551E+02    -0.8545E+02    -0.8540E+02    -0.8535E+02    -0.8531E+02    -0.8526E+02    -0.8522E+02    -0.8518E+02    -0.8515E+02    -0.8512E+02    -0.8509E+02    -0.8506E+02    -0.8504E+02    -0.8502E+02    -0.8501E+02    -0.8500E+02    -0.8499E+02    -0.8499E+02    -0.8499E+02    -0.8500E+02    -0.8501E+02    -0.8502E+02    -0.8504E+02    -0.8506E+02    -0.8508E+02    -0.8511E+02    -0.8514E+02    -0.8518E+02    -0.8522E+02    -0.8526E+02    -0.8530E+02    -0.8535E+02    -0.8540E+02    -0.8545E+02    -0.8550E+02    -0.8555E+02    -0.8561E+02    -0.8566E+02    -0.8572E+02    -0.8578E+02    -0.8584E+02    -0.8589E+02    -0.8595E+02    -0.8601E+02    -0.8607E+02    -0.8613E+02    -0.8619E+02    -0.8625E+02    -0.8631E+02    -0.8637E+02    -0.8642E+02    -0.8648E+02    -0.8654E+02    -0.8659E+02    -0.8665E+02    -0.8670E+02    -0.8676E+02    -0.8681E+02    -0.8686E+02    -0.8692E+02    -0.8697E+02    -0.8702E+02    -0.8706E+02    -0.8711E+02    -0.8714E+02    -0.8717E+02    -0.8719E+02    -0.8719E+02
    -0.8718E+02    -0.8718E+02    -0.8716E+02    -0.8713E+02    -0.8709E+02    -0.8704E+02    -0.8699E+02    -0.8693E+02    -0.8688E+02    -0.8682E+02    -0.8676E+02    -0.8671E+02    -0.8665E+02    -0.8659E+02    -0.8652E+02    -0.8646E+02    -0.8640E+02    -0.8634E+02    -0.8627E+02    -0.8621E+02    -0.8614E+02    -0.8608E+02    -0.8601E+02    -0.8595E+02    -0.8588E+02    -0.8581E+02    -0.8575E+02    -0.8568E+02    -0.8562E+02    -0.8555E+02    -0.8549E+02    -0.8543E+02    -0.8537E+02    -0.8531E+02    -0.8525E+02    -0.8519E+02    -0.8514E+02    -0.8509E+02    -0.8504E+02    -0.8500E+02    -0.8496E+02    -0.8492E+02    -0.8489E+02    -0.8486E+02    -0.8483E+02    -0.8481E+02    -0.8480E+02    -0.8478E+02    -0.8478E+02    -0.8477E+02    -0.8478E+02    -0.8478E+02    -0.8479E+02    -0.8481E+02    -0.8483E+02    -0.8486E+02    -0.8488E+02    -0.8492E+02    -0.8495E+02    -0.8499E+02    -0.8504E+02    -0.8509E+02    -0.8514E+02    -0.8519E+02    -0.8524E+02    -0.8530E+02    -0.8536E+02    -0.8542E+02    -0.8548E+02    -0.8554E+02    -0.8561E+02    -0.8567E+02    -0.8574E+02    -0.8580E+02    -0.8587E+02    -0.8593E+02    -0.8600E+02    -0.8606E+02    -0.8613E+02    -0.8619E+02    -0.8625E+02    -0.8632E+02    -0.8638E+02    -0.8644E+02    -0.8650E+02    -0.8656E+02    -0.8662E+02    -0.8668E+02    -0.8673E+02    -0.8679E+02    -0.8685E+02    -0.8690E+02    -0.8695E+02    -0.8700E+02    -0.8705E+02    -0.8710E+02    -0.8714E+02    -0.8717E+02    -0.8718E+02    -0.8718E+02
    -0.8717E+02    -0.8717E+02    -0.8715E+02    -0.8712E+02    -0.8708E+02    -0.8703E+02    -0.8698E+02    -0.8692E+02    -0.8686E+02    -0.8680E+02    -0.8674E+02    -0.8668E+02    -0.8662E+02    -0.8655E+02    -0.8649E+02    -0.8642E+02    -0.8636E+02    -0.8629E+02    -0.8622E+02    -0.8615E+02    -0.8608E+02    -0.8601E+02    -0.8594E+02    -0.8587E+02    -0.8579E+02    -0.8572E+02    -0.8565E+02    -0.8557E+02    -0.8550E+02    -0.8543E+02    -0.8536E+02    -0.8529E+02    -0.8522E+02    -0.8515E+02    -0.8508E+02    -0.8502E+02    -0.8496E+02    -0.8490E+02    -0.8485E+02    -0.8480E+02    -0.8475E+02    -0.8471E+02    -0.8467E+02    -0.8464E+02    -0.8461E+02    -0.8458E+02    -0.8456E+02    -0.8455E+02    -0.8454E+02    -0.8454E+02    -0.8454E+02    -0.8455E+02    -0.8456E+02    -0.8458E+02    -0.8460E+02    -0.8463E+02    -0.8467E+02    -0.8471E+02    -0.8475E+02    -0.8480E+02    -0.8485E+02    -0.8490E+02    -0.8496E+02    -0.8502E+02    -0.8508E+02    -0.8514E+02    -0.8521E+02    -0.8528E+02    -0.8535E+02    -0.8542E+02    -0.8549E+02    -0.8556E+02    -0.8564E+02    -0.8571E+02    -0.8578E+02    -0.8585E+02    -0.8592E+02    -0.8599E+02    -0.8606E+02    -0.8613E+02    -0.8620E+02    -0.8627E+02    -0.8634E+02    -0.8640E+02    -0.8647E+02    -0.8653E+02    -0.8659E+02    -0.8665E+02    -0.8671E+02    -0.8677E+02    -0.8683E+02    -0.8689E+02    -0.8694E+02    -0.8699E+02    -0.8704E+02    -0.8709E+02    -0.8713E+02    -0.8716E+02    -0.8718E+02    -0.8718E+02
    -0.8717E+02    -0.8717E+02    -0.8715E+02    -0.8711E+02    -0.8707E+02    -0.8702E+02    -0.8697E+02    -0.8691E+02    -0.8685E+02    -0.8679E+02    -0.8673E+02    -0.8666E+02    -0.8660E+02    -0.8653E+02    -0.8646E+02    -0.8639E+02    -0.8632E+02    -0.8625E+02    -0.8617E+02    -0.8610E+02    -0.8602E+02    -0.8594E+02    -0.8586E+02    -0.8579E+02    -0.8571E+02    -0.8562E+02    -0.8554E+02    -0.8546E+02    -0.8538E+02    -0.8530E+02    -0.8522E+02    -0.8514E+02    -0.8506E+02    -0.8498E+02    -0.8491E+02    -0.8484E+02    -0.8477E+02    -0.8470E+02    -0.8464E+02    -0.8458E+02    -0.8453E+02    -0.8448E+02    -0.8443E+02    -0.8439E+02    -0.8436E+02    -0.8433E+02    -0.8431E+02    -0.8429E+02    -0.8428E+02    -0.8428E+02    -0.8428E+02    -0.8429E+02    -0.8430E+02    -0.8433E+02    -0.8435E+02    -0.8439E+02    -0.8443E+02    -0.8447E+02    -0.8452E+02    -0.8458E+02    -0.8464E+02    -0.8470E+02    -0.8476E+02    -0.8483E+02    -0.8491E+02    -0.8498E+02    -0.8506E+02    -0.8513E+02    -0.8521E+02    -0.8529E+02    -0.8537E+02    -0.8545E+02    -0.8553E+02    -0.8561E+02    -0.8569E+02    -0.8577E+02    -0.8585E+02    -0.8593E+02    -0.8601E+02    -0.8608E+02    -0.8615E+02    -0.8623E+02    -0.8630E+02    -0.8637E+02    -0.8644E+02    -0.8650E+02    -0.8657E+02    -0.8663E+02    -0.8670E+02    -0.8676E+02    -0.8682E+02    -0.8688E+02    -0.8693E+02    -0.8699E+02    -0.8704E+02    -0.8709E+02    -0.8713E+02    -0.8716E+02    -0.8718E+02    -0.8718E+02
    -0.8716E+02    -0.8716E+02    -0.8714E+02    -0.8711E+02    -0.8707E+02    -0.8702E+02    -0.8696E+02    -0.8690E+02    -0.8684E+02    -0.8678E+02    -0.8671E+02    -0.8665E+02    -0.8658E+02    -0.8651E+02    -0.8643E+02    -0.8636E+02    -0.8629E+02    -0.8621E+02    -0.8613E+02    -0.8605E+02    -0.8597E+02    -0.8588E+02    -0.8580E+02    -0.8571E+02    -0.8562E+02    -0.8553E+02    -0.8544E+02    -0.8535E+02    -0.8526E+02    -0.8517E+02    -0.8508E+02    -0.8499E+02    -0.8490E+02    -0.8481E+02    -0.8472E+02    -0.8464E+02    -0.8456E+02    -0.8448E+02    -0.8441E+02    -0.8434E+02    -0.8428E+02    -0.8422E+02    -0.8417E+02    -0.8412E+02    -0.8408E+02    -0.8405E+02    -0.8402E+02    -0.8400E+02    -0.8399E+02    -0.8398E+02    -0.8399E+02    -0.8400E+02    -0.8402E+02    -0.8404E+02    -0.8408E+02    -0.8412E+02    -0.8416E+02    -0.8422E+02    -0.8428E+02    -0.8434E+02    -0.8441E+02    -0.8448E+02    -0.8456E+02    -0.8464E+02    -0.8472E+02    -0.8480E+02    -0.8489E+02    -0.8498E+02    -0.8507E+02    -0.8516E+02    -0.8525E+02    -0.8534E+02    -0.8543E+02    -0.8552E+02    -0.8561E+02    -0.8570E+02    -0.8578E+02    -0.8587E+02    -0.8595E+02    -0.8603E+02    -0.8611E+02    -0.8619E+02    -0.8627E+02    -0.8634E+02    -0.8641E+02    -0.8648E+02    -0.8655E+02    -0.8662E+02    -0.8668E+02    -0.8675E+02    -0.8681E+02    -0.8687E+02    -0.8693E+02    -0.8698E+02    -0.8703E+02    -0.8708E+02    -0.8712E+02    -0.8716E+02    -0.8717E+02    -0.8717E+02
    -0.8716E+02    -0.8716E+02    -0.8714E+02    -0.8711E+02    -0.8707E+02    -0.8702E+02    -0.8696E+02    -0.8690E+02    -0.8684E+02    -0.8677E+02    -0.8671E+02    -0.8664E+02    -0.8657E+02    -0.8649E+02    -0.8642E+02    -0.8634E+02    -0.8626E+02    -0.8618E+02    -0.8609E+02    -0.8601E+02    -0.8592E+02    -0.8583E+02    -0.8573E+02    -0.8564E+02    -0.8554E+02    -0.8544E+02    -0.8534E+02    -0.8524E+02    -0.8514E+02    -0.8503E+02    -0.8493E+02    -0.8483E+02    -0.8473E+02    -0.8462E+02    -0.8453E+02    -0.8443E+02    -0.8434E+02    -0.8425E+02    -0.8416E+02    -0.8408E+02    -0.8400E+02    -0.8393E+02    -0.8387E+02    -0.8382E+02    -0.8377E+02    -0.8373E+02    -0.8370E+02    -0.8368E+02    -0.8366E+02    -0.8366E+02    -0.8366E+02    -0.8368E+02    -0.8370E+02    -0.8373E+02    -0.8377E+02    -0.8382E+02    -0.8387E+02    -0.8393E+02    -0.8400E+02    -0.8408E+02    -0.8416E+02    -0.8424E+02    -0.8433E+02    -0.8443E+02    -0.8452E+02    -0.8462E+02    -0.8472E+02    -0.8482E+02    -0.8493E+02    -0.8503E+02    -0.8513E+02    -0.8523E+02    -0.8533E+02    -0.8543E+02    -0.8553E+02    -0.8563E+02    -0.8572E+02    -0.8582E+02    -0.8591E+02    -0.8599E+02    -0.8608E+02    -0.8616E+02    -0.8624E+02    -0.8632E+02    -0.8640E+02    -0.8647E+02    -0.8654E+02    -0.8661E+02    -0.8668E+02    -0.8674E+02    -0.8681E+02    -0.8687E+02    -0.8693E+02    -0.8698E+02    -0.8703E+02    -0.8708E+02    -0.8712E+02    -0.8716E+02    -0.8717E+02    -0.8717E+02
    -0.8717E+02    -0.8717E+02    -0.8715E+02    -0.8711E+02    -0.8707E+02    -0.8702E+02    -0.8696E+02    -0.8690E+02    -0.8684E+02    -0.8677E+02    -0.8671E+02    -0.8664E+02    -0.8656E+02    -0.8649E+02    -0.8641E+02    -0.8633E+02    -0.8624E+02    -0.8616E+02    -0.8607E+02    -0.8597E+02    -0.8588E+02    -0.8578E+02    -0.8568E+02    -0.8557E+02    -0.8547E+02    -0.8536E+02    -0.8524E+02    -0.8513E+02    -0.8502E+02    -0.8490E+02    -0.8478E+02    -0.8466E+02    -0.8455E+02    -0.8443E+02    -0.8431E+02    -0.8420E+02    -0.8409E+02    -0.8399E+02    -0.8389E+02    -0.8379E+02    -0.8370E+02    -0.8362E+02    -0.8354E+02    -0.8348E+02    -0.8342E+02    -0.8337E+02    -0.8334E+02    -0.8331E+02    -0.8329E+02    -0.8329E+02    -0.8329E+02    -0.8331E+02    -0.8334E+02    -0.8337E+02    -0.8342E+02    -0.8348E+02    -0.8354E+02    -0.8362E+02    -0.8370E+02    -0.8379E+02    -0.8389E+02    -0.8399E+02    -0.8409E+02    -0.8420E+02    -0.8431E+02    -0.8443E+02    -0.8454E+02    -0.8466E+02    -0.8478E+02    -0.8489E+02    -0.8501E+02    -0.8513E+02    -0.8524E+02    -0.8535E+02    -0.8546E+02    -0.8557E+02    -0.8567E+02    -0.8577E+02    -0.8587E+02    -0.8596E+02    -0.8606E+02    -0.8614E+02    -0.8623E+02    -0.8631E+02    -0.8639E+02    -0.8647E+02    -0.8654E+02    -0.8661E+02    -0.8668E+02    -0.8675E+02    -0.8681E+02    -0.8687E+02    -0.8693E+02    -0.8699E+02    -0.8704E+02    -0.8709E+02    -0.8713E+02    -0.8716E+02    -0.8718E+02    -0.8718E+02
    -0.8717E+02    -0.8717E+02    -0.8715E+02    -0.8712E+02    -0.8708E+02    -0.8703E+02    -0.8697E+02    -0.8691E+02    -0.8685E+02    -0.8678E+02    -0.8672E+02    -0.8664E+02    -0.8657E+02    -0.8649E+02    -0.8641E+02    -0.8633E+02    -0.8624E+02    -0.8615E+02    -0.8606E+02    -0.8596E+02    -0.8585E+02    -0.8575E+02    -0.8564E+02    -0.8552E+02    -0.8540E+02    -0.8528E+02    -0.8516E+02    -0.8503E+02    -0.8490E+02    -0.8477E+02    -0.8463E+02    -0.8450E+02    -0.8436E+02    -0.8423E+02    -0.8409E+02    -0.8396E+02    -0.8383E+02    -0.8371E+02    -0.8359E+02    -0.8347E+02    -0.8337E+02    -0.8327E+02    -0.8318E+02    -0.8310E+02    -0.8303E+02    -0.8297E+02    -0.8292E+02    -0.8289E+02    -0.8287E+02    -0.8287E+02    -0.8287E+02    -0.8289E+02    -0.8293E+02    -0.8297E+02    -0.8303E+02    -0.8310E+02    -0.8318E+02    -0.8327E+02    -0.8337E+02    -0.8347E+02    -0.8359E+02    -0.8371E+02    -0.8383E+02    -0.8396E+02    -0.8409E+02    -0.8422E+02    -0.8436E+02    -0.8449E+02    -0.8463E+02    -0.8476E+02    -0.8490E+02    -0.8503E+02    -0.8515E+02    -0.8528E+02    -0.8540E+02    -0.8552E+02    -0.8563E+02    -0.8574E+02    -0.8585E+02    -0.8595E+02    -0.8605E+02    -0.8614E+02    -0.8623E+02    -0.8631E+02    -0.8640E+02    -0.8648E+02    -0.8655E+02    -0.8662E+02    -0.8669E+02    -0.8676E+02    -0.8682E+02    -0.8688E+02    -0.8694E+02    -0.8700E+02    -0.8705E+02    -0.8709E+02    -0.8713E+02    -0.8717E+02    -0.8718E+02    -0.8718E+02
    -0.8718E+02    -0.8718E+02    -0.8716E+02    -0.8713E+02    -0.8709E+02    -0.8704E+02    -0.8699E+02    -0.8693E+02    -0.8687E+02    -0.8680E+02    -0.8674E+02    -0.8667E+02    -0.8659E+02    -0.8651E+02    -0.8643E+02    -0.8634E+02    -0.8625E+02    -0.8616E+02    -0.8606E+02    -0.8595E+02    -0.8584E+02    -0.8573E+02    -0.8561E+02    -0.8549E+02    -0.8536E+02    -0.8522E+02    -0.8508E+02    -0.8494E+02    -0.8479E+02    -0.8464E+02    -0.8449E+02    -0.8433E+02    -0.8417E+02    -0.8401E+02    -0.8386E+02    -0.8370E+02    -0.8355E+02    -0.8340E+02    -0.8326E+02    -0.8312E+02    -0.8299E+02    -0.8287E+02    -0.8276E+02    -0.8266E+02    -0.8258E+02    -0.8251E+02    -0.8245E+02    -0.8241E+02    -0.8239E+02    -0.8238E+02    -0.8239E+02    -0.8241E+02    -0.8245E+02    -0.8251E+02    -0.8258E+02    -0.8267E+02    -0.8276E+02    -0.8287E+02    -0.8299E+02    -0.8312E+02    -0.8326E+02    -0.8340E+02    -0.8355E+02    -0.8370E+02    -0.8386E+02    -0.8402E+02    -0.8417E+02    -0.8433E+02    -0.8449E+02    -0.8464E+02    -0.8479E+02    -0.8494E+02    -0.8508E+02    -0.8522E+02    -0.8535E+02    -0.8548E+02    -0.8561E+02    -0.8573E+02    -0.8584E+02    -0.8595E+02    -0.8605E+02    -0.8615E+02    -0.8625E+02    -0.8633E+02    -0.8642E+02    -0.8650E+02    -0.8658E+02    -0.8665E+02    -0.8672E+02    -0.8678E+02    -0.8685E+02    -0.8691E+02    -0.8696E+02    -0.8701E+02    -0.8706E+02    -0.8711E+02    -0.8715E+02    -0.8717E+02    -0.8719E+02    -0.8719E+02
    -0.8719E+02    -0.8719E+02    -0.8717E+02    -0.8714E+02    -0.8711E+02    -0.8706E+02    -0.8701E+02    -0.8696E+02    -0.8690E+02    -0.8684E+02    -0.8677E+02    -0.8670E+02    -0.8663E+02    -0.8655E+02    -0.8647E+02    -0.8638E+02    -0.8629E+02    -0.8619E+02    -0.8609E+02    -0.8597E+02    -0.8586E+02    -0.8574E+02    -0.8561E+02    -0.8547E+02    -0.8533E+02    -0.8518E+02    -0.8502E+02    -0.8486E+02    -0.8470E+02    -0.8452E+02    -0.8435E+02    -0.8417E+02    -0.8398E+02    -0.8380E+02    -0.8361E+02    -0.8343E+02    -0.8325E+02    -0.8307E+02    -0.8289E+02    -0.8273E+02    -0.8257E+02    -0.8242E+02    -0.8229E+02    -0.8217E+02    -0.8207E+02    -0.8198E+02    -0.8191E+02    -0.8186E+02    -0.8183E+02    -0.8182E+02    -0.8183E+02    -0.8186E+02    -0.8191E+02    -0.8198E+02    -0.8207E+02    -0.8217E+02    -0.8229E+02    -0.8243E+02    -0.8257E+02    -0.8273E+02    -0.8290E+02    -0.8307E+02    -0.8325E+02    -0.8343E+02    -0.8362E+02    -0.8380E+02    -0.8399E+02    -0.8417E+02    -0.8435E+02    -0.8452E+02    -0.8470E+02    -0.8486E+02    -0.8502E+02    -0.8518E+02    -0.8533E+02    -0.8547E+02    -0.8561E+02    -0.8573E+02    -0.8586E+02    -0.8597E+02    -0.8608E+02    -0.8618E+02    -0.8628E+02    -0.8637E+02    -0.8646E+02    -0.8654E+02    -0.8662E+02    -0.8669E+02    -0.8676E+02    -0.8682E+02    -0.8688E+02    -0.8694E+02    -0.8699E+02    -0.8704E+02    -0.8709E+02    -0.8713E+02    -0.8716E+02    -0.8719E+02    -0.8720E+02    -0.8720E+02
    -0.8721E+02    -0.8721E+02    -0.8719E+02    -0.8717E+02    -0.8713E+02    -0.8709E+02    -0.8705E+02    -0.8700E+02    -0.8694E+02    -0.8688E+02    -0.8682E+02    -0.8675E+02    -0.8668E+02    -0.8661E+02    -0.8653E+02    -0.8644E+02    -0.8635E+02    -0.8624E+02    -0.8614E+02    -0.8602E+02    -0.8590E+02    -0.8577E+02    -0.8563E+02    -0.8548E+02    -0.8533E+02    -0.8516E+02    -0.8499E+02    -0.8481E+02    -0.8462E+02    -0.8443E+02    -0.8422E+02    -0.8401E+02    -0.8380E+02    -0.8358E+02    -0.8336E+02    -0.8314E+02    -0.8292E+02    -0.8271E+02    -0.8250E+02    -0.8229E+02    -0.8210E+02    -0.8192E+02    -0.8175E+02    -0.8160E+02    -0.8147E+02    -0.8136E+02    -0.8127E+02    -0.8121E+02    -0.8117E+02    -0.8116E+02    -0.8117E+02    -0.8121E+02    -0.8127E+02    -0.8136E+02    -0.8147E+02    -0.8160E+02    -0.8175E+02    -0.8192E+02    -0.8210E+02    -0.8230E+02    -0.8250E+02    -0.8271E+02    -0.8293E+02    -0.8315E+02    -0.8337E+02    -0.8359E+02    -0.8380E+02    -0.8402E+02    -0.8423E+02    -0.8443E+02    -0.8463E+02    -0.8481E+02    -0.8499E+02    -0.8517E+02    -0.8533E+02    -0.8549E+02    -0.8563E+02    -0.8577E+02    -0.8590E+02    -0.8602E+02    -0.8614E+02    -0.8624E+02    -0.8634E+02    -0.8644E+02    -0.8652E+02    -0.8660E+02    -0.8668E+02    -0.8675E+02    -0.8681E+02    -0.8687E+02    -0.8693E+02    -0.8698E+02    -0.8703E+02    -0.8707E+02    -0.8712E+02    -0.8715E+02    -0.8718E+02    -0.8721E+02    -0.8722E+02    -0.8722E+02
    -0.8723E+02    -0.8723E+02    -0.8722E+02    -0.8719E+02    -0.8716E+02    -0.8713E+02    -0.8709E+02    -0.8705E+02    -0.8700E+02    -0.8695E+02    -0.8689E+02    -0.8683E+02    -0.8676E+02    -0.8669E+02    -0.8661E+02    -0.8653E+02    -0.8643E+02    -0.8633E+02    -0.8622E+02    -0.8610E+02    -0.8598E+02    -0.8584E+02    -0.8569E+02    -0.8553E+02    -0.8536E+02    -0.8518E+02    -0.8499E+02    -0.8479E+02    -0.8458E+02    -0.8435E+02    -0.8412E+02    -0.8388E+02    -0.8363E+02    -0.8337E+02    -0.8311E+02    -0.8285E+02    -0.8258E+02    -0.8232E+02    -0.8206E+02    -0.8181E+02    -0.8157E+02    -0.8134E+02    -0.8113E+02    -0.8094E+02    -0.8077E+02    -0.8063E+02    -0.8052E+02    -0.8044E+02    -0.8039E+02    -0.8037E+02    -0.8039E+02    -0.8044E+02    -0.8052E+02    -0.8063E+02    -0.8078E+02    -0.8094E+02    -0.8113E+02    -0.8134E+02    -0.8157E+02    -0.8181E+02    -0.8206E+02    -0.8232E+02    -0.8259E+02    -0.8285E+02    -0.8312E+02    -0.8338E+02    -0.8364E+02    -0.8389E+02    -0.8413E+02    -0.8436E+02    -0.8459E+02    -0.8480E+02    -0.8500E+02    -0.8519E+02    -0.8537E+02    -0.8554E+02    -0.8570E+02    -0.8585E+02    -0.8598E+02    -0.8611E+02    -0.8623E+02    -0.8634E+02    -0.8644E+02    -0.8653E+02    -0.8661E+02    -0.8669E+02    -0.8676E+02    -0.8683E+02    -0.8689E+02    -0.8694E+02    -0.8699E+02    -0.8704E+02    -0.8708E+02    -0.8712E+02    -0.8715E+02    -0.8719E+02    -0.8721E+02    -0.8723E+02    -0.8724E+02    -0.8724E+02
    -0.8726E+02    -0.8726E+02    -0.8725E+02    -0.8723E+02    -0.8721E+02    -0.8718E+02    -0.8715E+02    -0.8711E+02    -0.8707E+02    -0.8703E+02    -0.8698E+02    -0.8693E+02    -0.8687E+02    -0.8680E+02    -0.8673E+02    -0.8664E+02    -0.8655E+02    -0.8646E+02    -0.8635E+02    -0.8623E+02    -0.8610E+02    -0.8595E+02    -0.8580E+02    -0.8563E+02    -0.8545E+02    -0.8525E+02    -0.8504E+02    -0.8482E+02    -0.8458E+02    -0.8432E+02    -0.8406E+02    -0.8378E+02    -0.8348E+02    -0.8318E+02    -0.8287E+02    -0.8255E+02    -0.8223E+02    -0.8190E+02    -0.8158E+02    -0.8127E+02    -0.8096E+02    -0.8068E+02    -0.8041E+02    -0.8016E+02    -0.7995E+02    -0.7977E+02    -0.7962E+02    -0.7952E+02    -0.7945E+02    -0.7943E+02    -0.7945E+02    -0.7952E+02    -0.7962E+02    -0.7977E+02    -0.7995E+02    -0.8017E+02    -0.8041E+02    -0.8068E+02    -0.8097E+02    -0.8127E+02    -0.8159E+02    -0.8191E+02    -0.8223E+02    -0.8256E+02    -0.8287E+02    -0.8319E+02    -0.8349E+02    -0.8378E+02    -0.8407E+02    -0.8433E+02    -0.8459E+02    -0.8483E+02    -0.8505E+02    -0.8526E+02    -0.8546E+02    -0.8564E+02    -0.8581E+02    -0.8596E+02    -0.8611E+02    -0.8624E+02    -0.8636E+02    -0.8646E+02    -0.8656E+02    -0.8665E+02    -0.8673E+02    -0.8681E+02    -0.8687E+02    -0.8693E+02    -0.8698E+02    -0.8703E+02    -0.8707E+02    -0.8711E+02    -0.8715E+02    -0.8718E+02    -0.8720E+02    -0.8723E+02    -0.8725E+02    -0.8726E+02    -0.8727E+02    -0.8727E+02
    -0.8729E+02    -0.8729E+02    -0.8728E+02    -0.8727E+02    -0.8726E+02    -0.8724E+02    -0.8722E+02    -0.8719E+02    -0.8717E+02    -0.8713E+02    -0.8709E+02    -0.8705E+02    -0.8700E+02    -0.8694E+02    -0.8687E+02    -0.8680E+02    -0.8672E+02    -0.8662E+02    -0.8652E+02    -0.8640E+02    -0.8627E+02    -0.8612E+02    -0.8596E+02    -0.8579E+02    -0.8560E+02    -0.8539E+02    -0.8516E+02    -0.8491E+02    -0.8464E+02    -0.8435E+02    -0.8405E+02    -0.8372E+02    -0.8338E+02    -0.8302E+02    -0.8264E+02    -0.8226E+02    -0.8186E+02    -0.8146E+02    -0.8106E+02    -0.8067E+02    -0.8028E+02    -0.7991E+02    -0.7956E+02    -0.7925E+02    -0.7896E+02    -0.7872E+02    -0.7853E+02    -0.7839E+02    -0.7831E+02    -0.7828E+02    -0.7831E+02    -0.7839E+02    -0.7853E+02    -0.7873E+02    -0.7897E+02    -0.7925E+02    -0.7957E+02    -0.7992E+02    -0.8029E+02    -0.8067E+02    -0.8107E+02    -0.8147E+02    -0.8187E+02    -0.8227E+02    -0.8265E+02    -0.8303E+02    -0.8339E+02    -0.8373E+02    -0.8406E+02    -0.8437E+02    -0.8465E+02    -0.8492E+02    -0.8517E+02    -0.8540E+02    -0.8561E+02    -0.8580E+02    -0.8598E+02    -0.8614E+02    -0.8628E+02    -0.8641E+02    -0.8653E+02    -0.8664E+02    -0.8673E+02    -0.8681E+02    -0.8689E+02    -0.8695E+02    -0.8701E+02    -0.8706E+02    -0.8710E+02    -0.8714E+02    -0.8717E+02    -0.8720E+02    -0.8723E+02    -0.8725E+02    -0.8726E+02    -0.8728E+02    -0.8729E+02    -0.8730E+02    -0.8730E+02    -0.8730E+02
    -0.8733E+02    -0.8733E+02    -0.8733E+02    -0.8732E+02    -0.8732E+02    -0.8731E+02    -0.8730E+02    -0.8729E+02    -0.8728E+02    -0.8726E+02    -0.8723E+02    -0.8720E+02    -0.8716E+02    -0.8712E+02    -0.8706E+02    -0.8700E+02    -0.8692E+02    -0.8684E+02    -0.8674E+02    -0.8663E+02    -0.8650E+02    -0.8636E+02    -0.8620E+02    -0.8602E+02    -0.8582E+02    -0.8560E+02    -0.8535E+02    -0.8508E+02    -0.8479E+02    -0.8446E+02    -0.8412E+02    -0.8374E+02    -0.8334E+02    -0.8292E+02    -0.8247E+02    -0.8200E+02    -0.8151E+02    -0.8101E+02    -0.8051E+02    -0.8000E+02    -0.7951E+02    -0.7903E+02    -0.7857E+02    -0.7815E+02    -0.7777E+02    -0.7745E+02    -0.7719E+02    -0.7700E+02    -0.7688E+02    -0.7684E+02    -0.7688E+02    -0.7700E+02    -0.7719E+02    -0.7745E+02    -0.7778E+02    -0.7815E+02    -0.7858E+02    -0.7903E+02    -0.7951E+02    -0.8001E+02    -0.8052E+02    -0.8102E+02    -0.8152E+02    -0.8201E+02    -0.8248E+02    -0.8293E+02    -0.8335E+02    -0.8376E+02    -0.8413E+02    -0.8448E+02    -0.8480E+02    -0.8510E+02    -0.8537E+02    -0.8561E+02    -0.8584E+02    -0.8604E+02    -0.8622E+02    -0.8638E+02    -0.8652E+02    -0.8665E+02    -0.8676E+02    -0.8686E+02    -0.8695E+02    -0.8702E+02    -0.8708E+02    -0.8714E+02    -0.8718E+02    -0.8722E+02    -0.8725E+02    -0.8728E+02    -0.8729E+02    -0.8731E+02    -0.8732E+02    -0.8733E+02    -0.8733E+02    -0.8734E+02    -0.8734E+02    -0.8734E+02    -0.8734E+02    -0.8734E+02
    -0.8737E+02    -0.8737E+02    -0.8738E+02    -0.8738E+02    -0.8739E+02    -0.8740E+02    -0.8741E+02    -0.8741E+02    -0.8741E+02    -0.8740E+02    -0.8739E+02    -0.8738E+02    -0.8736E+02    -0.8733E+02    -0.8729E+02    -0.8724E+02    -0.8718E+02    -0.8711E+02    -0.8703E+02    -0.8693E+02    -0.8681E+02    -0.8667E+02    -0.8652E+02    -0.8634E+02    -0.8614E+02    -0.8591E+02    -0.8565E+02    -0.8536E+02    -0.8504E+02    -0.8469E+02    -0.8430E+02    -0.8387E+02    -0.8340E+02    -0.8290E+02    -0.8237E+02    -0.8180E+02    -0.8120E+02    -0.8058E+02    -0.7994E+02    -0.7929E+02    -0.7864E+02    -0.7800E+02    -0.7739E+02    -0.7682E+02    -0.7631E+02    -0.7586E+02    -0.7550E+02    -0.7523E+02    -0.7507E+02    -0.7502E+02    -0.7507E+02    -0.7524E+02    -0.7550E+02    -0.7587E+02    -0.7631E+02    -0.7683E+02    -0.7740E+02    -0.7801E+02    -0.7865E+02    -0.7930E+02    -0.7995E+02    -0.8059E+02    -0.8121E+02    -0.8181E+02    -0.8238E+02    -0.8292E+02    -0.8342E+02    -0.8389E+02    -0.8431E+02    -0.8470E+02    -0.8506E+02    -0.8538E+02    -0.8567E+02    -0.8593E+02    -0.8616E+02    -0.8636E+02    -0.8654E+02    -0.8670E+02    -0.8683E+02    -0.8695E+02    -0.8705E+02    -0.8714E+02    -0.8721E+02    -0.8727E+02    -0.8732E+02    -0.8736E+02    -0.8739E+02    -0.8741E+02    -0.8742E+02    -0.8743E+02    -0.8744E+02    -0.8744E+02    -0.8743E+02    -0.8742E+02    -0.8742E+02    -0.8740E+02    -0.8739E+02    -0.8739E+02    -0.8738E+02    -0.8738E+02
    -0.8743E+02    -0.8743E+02    -0.8744E+02    -0.8745E+02    -0.8747E+02    -0.8750E+02    -0.8752E+02    -0.8754E+02    -0.8756E+02    -0.8758E+02    -0.8759E+02    -0.8759E+02    -0.8759E+02    -0.8758E+02    -0.8756E+02    -0.8753E+02    -0.8750E+02    -0.8744E+02    -0.8738E+02    -0.8730E+02    -0.8720E+02    -0.8708E+02    -0.8693E+02    -0.8677E+02    -0.8657E+02    -0.8634E+02    -0.8608E+02    -0.8578E+02    -0.8544E+02    -0.8506E+02    -0.8463E+02    -0.8415E+02    -0.8362E+02    -0.8303E+02    -0.8240E+02    -0.8171E+02    -0.8097E+02    -0.8019E+02    -0.7937E+02    -0.7853E+02    -0.7767E+02    -0.7682E+02    -0.7599E+02    -0.7520E+02    -0.7448E+02    -0.7386E+02    -0.7334E+02    -0.7296E+02    -0.7272E+02    -0.7264E+02    -0.7272E+02    -0.7296E+02    -0.7335E+02    -0.7386E+02    -0.7449E+02    -0.7521E+02    -0.7600E+02    -0.7683E+02    -0.7768E+02    -0.7854E+02    -0.7938E+02    -0.8020E+02    -0.8099E+02    -0.8172E+02    -0.8241E+02    -0.8305E+02    -0.8364E+02    -0.8417E+02    -0.8465E+02    -0.8508E+02    -0.8546E+02    -0.8580E+02    -0.8610E+02    -0.8637E+02    -0.8659E+02    -0.8679E+02    -0.8696E+02    -0.8711E+02    -0.8723E+02    -0.8733E+02    -0.8741E+02    -0.8748E+02    -0.8753E+02    -0.8757E+02    -0.8760E+02    -0.8762E+02    -0.8763E+02    -0.8763E+02    -0.8762E+02    -0.8761E+02    -0.8760E+02    -0.8758E+02    -0.8756E+02    -0.8753E+02    -0.8751E+02    -0.8748E+02    -0.8746E+02    -0.8744E+02    -0.8743E+02    -0.8743E+02
    -0.8748E+02    -0.8748E+02    -0.8750E+02    -0.8753E+02    -0.8757E+02    -0.8761E+02    -0.8765E+02    -0.8769E+02    -0.8773E+02    -0.8777E+02    -0.8780E+02    -0.8783E+02    -0.8785E+02    -0.8787E+02    -0.8788E+02    -0.8788E+02    -0.8786E+02    -0.8784E+02    -0.8780E+02    -0.8775E+02    -0.8767E+02    -0.8758E+02    -0.8746E+02    -0.8731E+02    -0.8713E+02    -0.8692E+02    -0.8667E+02    -0.8637E+02    -0.8603E+02    -0.8563E+02    -0.8517E+02    -0.8464E+02    -0.8405E+02    -0.8338E+02    -0.8263E+02    -0.8181E+02    -0.8090E+02    -0.7992E+02    -0.7888E+02    -0.7777E+02    -0.7663E+02    -0.7547E+02    -0.7432E+02    -0.7321E+02    -0.7218E+02    -0.7127E+02    -0.7051E+02    -0.6994E+02    -0.6959E+02    -0.6947E+02    -0.6959E+02    -0.6995E+02    -0.7052E+02    -0.7127E+02    -0.7219E+02    -0.7322E+02    -0.7433E+02    -0.7548E+02    -0.7664E+02    -0.7779E+02    -0.7889E+02    -0.7994E+02    -0.8092E+02    -0.8182E+02    -0.8265E+02    -0.8340E+02    -0.8407E+02    -0.8466E+02    -0.8519E+02    -0.8565E+02    -0.8605E+02    -0.8640E+02    -0.8670E+02    -0.8695E+02    -0.8716E+02    -0.8734E+02    -0.8749E+02    -0.8761E+02    -0.8771E+02    -0.8778E+02    -0.8784E+02    -0.8788E+02    -0.8790E+02    -0.8792E+02    -0.8792E+02    -0.8791E+02    -0.8790E+02    -0.8788E+02    -0.8785E+02    -0.8782E+02    -0.8778E+02    -0.8774E+02    -0.8770E+02    -0.8765E+02    -0.8761E+02    -0.8757E+02    -0.8753E+02    -0.8750E+02    -0.8748E+02    -0.8748E+02
    -0.8754E+02    -0.8754E+02    -0.8757E+02    -0.8761E+02    -0.8766E+02    -0.8772E+02    -0.8779E+02    -0.8785E+02    -0.8792E+02    -0.8798E+02    -0.8804E+02    -0.8810E+02    -0.8815E+02    -0.8819E+02    -0.8823E+02    -0.8826E+02    -0.8828E+02    -0.8829E+02    -0.8829E+02    -0.8827E+02    -0.8824E+02    -0.8818E+02    -0.8810E+02    -0.8799E+02    -0.8785E+02    -0.8767E+02    -0.8744E+02    -0.8717E+02    -0.8684E+02    -0.8644E+02    -0.8597E+02    -0.8542E+02    -0.8478E+02    -0.8403E+02    -0.8318E+02    -0.8221E+02    -0.8111E+02    -0.7990E+02    -0.7856E+02    -0.7712E+02    -0.7558E+02    -0.7397E+02    -0.7235E+02    -0.7075E+02    -0.6923E+02    -0.6786E+02    -0.6671E+02    -0.6584E+02    -0.6529E+02    -0.6511E+02    -0.6530E+02    -0.6584E+02    -0.6672E+02    -0.6787E+02    -0.6924E+02    -0.7075E+02    -0.7236E+02    -0.7399E+02    -0.7559E+02    -0.7713E+02    -0.7858E+02    -0.7991E+02    -0.8113E+02    -0.8223E+02    -0.8320E+02    -0.8405E+02    -0.8480E+02    -0.8544E+02    -0.8600E+02    -0.8647E+02    -0.8687E+02    -0.8720E+02    -0.8747E+02    -0.8770E+02    -0.8788E+02    -0.8802E+02    -0.8814E+02    -0.8822E+02    -0.8828E+02    -0.8831E+02    -0.8833E+02    -0.8834E+02    -0.8833E+02    -0.8831E+02    -0.8828E+02    -0.8825E+02    -0.8820E+02    -0.8815E+02    -0.8810E+02    -0.8804E+02    -0.8798E+02    -0.8791E+02    -0.8785E+02    -0.8778E+02    -0.8772E+02    -0.8766E+02    -0.8761E+02    -0.8757E+02    -0.8754E+02    -0.8754E+02
    -0.8761E+02    -0.8761E+02    -0.8764E+02    -0.8770E+02    -0.8777E+02    -0.8785E+02    -0.8794E+02    -0.8803E+02    -0.8812E+02    -0.8821E+02    -0.8830E+02    -0.8838E+02    -0.8847E+02    -0.8855E+02    -0.8862E+02    -0.8869E+02    -0.8875E+02    -0.8880E+02    -0.8885E+02    -0.8888E+02    -0.8889E+02    -0.8888E+02    -0.8886E+02    -0.8880E+02    -0.8872E+02    -0.8859E+02    -0.8842E+02    -0.8820E+02    -0.8792E+02    -0.8756E+02    -0.8711E+02    -0.8657E+02    -0.8591E+02    -0.8512E+02    -0.8418E+02    -0.8307E+02    -0.8179E+02    -0.8030E+02    -0.7862E+02    -0.7673E+02    -0.7465E+02    -0.7242E+02    -0.7008E+02    -0.6771E+02    -0.6541E+02    -0.6330E+02    -0.6148E+02    -0.6009E+02    -0.5921E+02    -0.5891E+02    -0.5921E+02    -0.6009E+02    -0.6149E+02    -0.6330E+02    -0.6542E+02    -0.6772E+02    -0.7009E+02    -0.7243E+02    -0.7466E+02    -0.7674E+02    -0.7863E+02    -0.8032E+02    -0.8181E+02    -0.8309E+02    -0.8420E+02    -0.8514E+02    -0.8594E+02    -0.8660E+02    -0.8714E+02    -0.8759E+02    -0.8795E+02    -0.8823E+02    -0.8846E+02    -0.8863E+02    -0.8875E+02    -0.8884E+02    -0.8890E+02    -0.8893E+02    -0.8893E+02    -0.8892E+02    -0.8889E+02    -0.8885E+02    -0.8880E+02    -0.8875E+02    -0.8868E+02    -0.8861E+02    -0.8853E+02    -0.8845E+02    -0.8836E+02    -0.8828E+02    -0.8819E+02    -0.8810E+02    -0.8801E+02    -0.8792E+02    -0.8784E+02    -0.8776E+02    -0.8769E+02    -0.8763E+02    -0.8760E+02    -0.8760E+02
    -0.8768E+02    -0.8768E+02    -0.8772E+02    -0.8779E+02    -0.8788E+02    -0.8798E+02    -0.8809E+02    -0.8820E+02    -0.8832E+02    -0.8844E+02    -0.8856E+02    -0.8868E+02    -0.8880E+02    -0.8892E+02    -0.8903E+02    -0.8915E+02    -0.8925E+02    -0.8936E+02    -0.8945E+02    -0.8954E+02    -0.8961E+02    -0.8967E+02    -0.8972E+02    -0.8974E+02    -0.8973E+02    -0.8969E+02    -0.8961E+02    -0.8948E+02    -0.8928E+02    -0.8901E+02    -0.8865E+02    -0.8817E+02    -0.8756E+02    -0.8679E+02    -0.8582E+02    -0.8463E+02    -0.8318E+02    -0.8144E+02    -0.7936E+02    -0.7694E+02    -0.7415E+02    -0.7103E+02    -0.6763E+02    -0.6406E+02    -0.6048E+02    -0.5709E+02    -0.5412E+02    -0.5179E+02    -0.5031E+02    -0.4980E+02    -0.5031E+02    -0.5180E+02    -0.5413E+02    -0.5710E+02    -0.6049E+02    -0.6407E+02    -0.6764E+02    -0.7104E+02    -0.7417E+02    -0.7695E+02    -0.7938E+02    -0.8146E+02    -0.8320E+02    -0.8465E+02    -0.8585E+02    -0.8681E+02    -0.8759E+02    -0.8820E+02    -0.8868E+02    -0.8904E+02    -0.8932E+02    -0.8951E+02    -0.8965E+02    -0.8973E+02    -0.8977E+02    -0.8978E+02    -0.8976E+02    -0.8972E+02    -0.8966E+02    -0.8959E+02    -0.8950E+02    -0.8941E+02    -0.8931E+02    -0.8921E+02    -0.8910E+02    -0.8899E+02    -0.8887E+02    -0.8875E+02    -0.8864E+02    -0.8852E+02    -0.8840E+02    -0.8829E+02    -0.8817E+02    -0.8806E+02    -0.8795E+02    -0.8786E+02    -0.8777E+02    -0.8770E+02    -0.8766E+02    -0.8766E+02
    -0.8774E+02    -0.8774E+02    -0.8779E+02    -0.8787E+02    -0.8798E+02    -0.8810E+02    -0.8824E+02    -0.8838E+02    -0.8853E+02    -0.8868E+02    -0.8883E+02    -0.8898E+02    -0.8914E+02    -0.8929E+02    -0.8945E+02    -0.8961E+02    -0.8977E+02    -0.8993E+02    -0.9008E+02    -0.9023E+02    -0.9038E+02    -0.9052E+02    -0.9065E+02    -0.9077E+02    -0.9086E+02    -0.9093E+02    -0.9097E+02    -0.9097E+02    -0.9092E+02    -0.9080E+02    -0.9059E+02    -0.9026E+02    -0.8980E+02    -0.8916E+02    -0.8829E+02    -0.8714E+02    -0.8564E+02    -0.8372E+02    -0.8130E+02    -0.7830E+02    -0.7466E+02    -0.7033E+02    -0.6537E+02    -0.5991E+02    -0.5420E+02    -0.4859E+02    -0.4351E+02    -0.3944E+02    -0.3678E+02    -0.3586E+02    -0.3679E+02    -0.3944E+02    -0.4352E+02    -0.4860E+02    -0.5421E+02    -0.5992E+02    -0.6539E+02    -0.7035E+02    -0.7467E+02    -0.7832E+02    -0.8132E+02    -0.8374E+02    -0.8566E+02    -0.8716E+02    -0.8831E+02    -0.8918E+02    -0.8983E+02    -0.9029E+02    -0.9062E+02    -0.9083E+02    -0.9095E+02    -0.9101E+02    -0.9101E+02    -0.9097E+02    -0.9090E+02    -0.9081E+02    -0.9070E+02    -0.9057E+02    -0.9043E+02    -0.9029E+02    -0.9014E+02    -0.8999E+02    -0.8983E+02    -0.8968E+02    -0.8952E+02    -0.8937E+02    -0.8922E+02    -0.8906E+02    -0.8891E+02    -0.8876E+02    -0.8862E+02    -0.8847E+02    -0.8833E+02    -0.8820E+02    -0.8807E+02    -0.8795E+02    -0.8785E+02    -0.8777E+02    -0.8772E+02    -0.8772E+02
    -0.8780E+02    -0.8780E+02    -0.8786E+02    -0.8796E+02    -0.8808E+02    -0.8822E+02    -0.8838E+02    -0.8855E+02    -0.8872E+02    -0.8890E+02    -0.8908E+02    -0.8927E+02    -0.8946E+02    -0.8966E+02    -0.8986E+02    -0.9007E+02    -0.9028E+02    -0.9049E+02    -0.9071E+02    -0.9094E+02    -0.9116E+02    -0.9139E+02    -0.9161E+02    -0.9184E+02    -0.9205E+02    -0.9226E+02    -0.9245E+02    -0.9262E+02    -0.9275E+02    -0.9284E+02    -0.9286E+02    -0.9280E+02    -0.9261E+02    -0.9225E+02    -0.9167E+02    -0.9079E+02    -0.8949E+02    -0.8766E+02    -0.8512E+02    -0.8169E+02    -0.7716E+02    -0.7135E+02    -0.6420E+02    -0.5578E+02    -0.4645E+02    -0.3680E+02    -0.2765E+02    -0.2001E+02    -0.1491E+02    -0.1310E+02    -0.1491E+02    -0.2002E+02    -0.2766E+02    -0.3680E+02    -0.4646E+02    -0.5579E+02    -0.6421E+02    -0.7137E+02    -0.7717E+02    -0.8170E+02    -0.8514E+02    -0.8768E+02    -0.8951E+02    -0.9081E+02    -0.9169E+02    -0.9228E+02    -0.9263E+02    -0.9282E+02    -0.9289E+02    -0.9287E+02    -0.9279E+02    -0.9265E+02    -0.9249E+02    -0.9230E+02    -0.9209E+02    -0.9188E+02    -0.9166E+02    -0.9144E+02    -0.9121E+02    -0.9099E+02    -0.9077E+02    -0.9056E+02    -0.9035E+02    -0.9014E+02    -0.8994E+02    -0.8974E+02    -0.8955E+02    -0.8936E+02    -0.8918E+02    -0.8900E+02    -0.8882E+02    -0.8865E+02    -0.8849E+02    -0.8833E+02    -0.8818E+02    -0.8804E+02    -0.8793E+02    -0.8783E+02    -0.8778E+02    -0.8778E+02
    -0.8786E+02    -0.8786E+02    -0.8792E+02    -0.8803E+02    -0.8817E+02    -0.8833E+02    -0.8851E+02    -0.8870E+02    -0.8890E+02    -0.8910E+02    -0.8932E+02    -0.8954E+02    -0.8976E+02    -0.9000E+02    -0.9024E+02    -0.9049E+02    -0.9075E+02    -0.9102E+02    -0.9130E+02    -0.9160E+02    -0.9190E+02    -0.9222E+02    -0.9254E+02    -0.9288E+02    -0.9323E+02    -0.9359E+02    -0.9395E+02    -0.9433E+02    -0.9469E+02    -0.9505E+02    -0.9539E+02    -0.9568E+02    -0.9590E+02    -0.9601E+02    -0.9594E+02    -0.9561E+02    -0.9489E+02    -0.9360E+02    -0.9146E+02    -0.8810E+02    -0.8303E+02    -0.7572E+02    -0.6568E+02    -0.5269E+02    -0.3705E+02    -0.1962E+02    -0.1963E+01     0.1371E+02     0.2474E+02     0.2877E+02     0.2474E+02     0.1371E+02    -0.1969E+01    -0.1963E+02    -0.3706E+02    -0.5270E+02    -0.6569E+02    -0.7573E+02    -0.8304E+02    -0.8812E+02    -0.9148E+02    -0.9362E+02    -0.9491E+02    -0.9563E+02    -0.9596E+02    -0.9603E+02    -0.9593E+02    -0.9571E+02    -0.9542E+02    -0.9508E+02    -0.9473E+02    -0.9436E+02    -0.9399E+02    -0.9363E+02    -0.9327E+02    -0.9293E+02    -0.9259E+02    -0.9227E+02    -0.9196E+02    -0.9166E+02    -0.9137E+02    -0.9109E+02    -0.9082E+02    -0.9057E+02    -0.9032E+02    -0.9008E+02    -0.8985E+02    -0.8963E+02    -0.8942E+02    -0.8921E+02    -0.8901E+02    -0.8881E+02    -0.8863E+02    -0.8845E+02    -0.8828E+02    -0.8813E+02    -0.8799E+02    -0.8789E+02    -0.8783E+02    -0.8783E+02
    -0.8791E+02    -0.8791E+02    -0.8798E+02    -0.8809E+02    -0.8825E+02    -0.8842E+02    -0.8862E+02    -0.8883E+02    -0.8905E+02    -0.8928E+02    -0.8951E+02    -0.8976E+02    -0.9002E+02    -0.9028E+02    -0.9056E+02    -0.9086E+02    -0.9116E+02    -0.9148E+02    -0.9182E+02    -0.9218E+02    -0.9255E+02    -0.9295E+02    -0.9338E+02    -0.9383E+02    -0.9431E+02    -0.9483E+02    -0.9539E+02    -0.9599E+02    -0.9664E+02    -0.9733E+02    -0.9807E+02    -0.9884E+02    -0.9964E+02    -0.1004E+03    -0.1012E+03    -0.1018E+03    -0.1021E+03    -0.1019E+03    -0.1008E+03    -0.9824E+02    -0.9344E+02    -0.8510E+02    -0.7159E+02    -0.5155E+02    -0.2448E+02     0.8905E+01     0.4620E+02     0.8247E+02     0.1103E+03     0.1211E+03     0.1103E+03     0.8247E+02     0.4619E+02     0.8896E+01    -0.2449E+02    -0.5156E+02    -0.7161E+02    -0.8511E+02    -0.9346E+02    -0.9826E+02    -0.1008E+03    -0.1019E+03    -0.1021E+03    -0.1018E+03    -0.1012E+03    -0.1005E+03    -0.9967E+02    -0.9887E+02    -0.9810E+02    -0.9736E+02    -0.9667E+02    -0.9603E+02    -0.9543E+02    -0.9487E+02    -0.9436E+02    -0.9388E+02    -0.9343E+02    -0.9301E+02    -0.9261E+02    -0.9224E+02    -0.9188E+02    -0.9155E+02    -0.9123E+02    -0.9093E+02    -0.9065E+02    -0.9037E+02    -0.9011E+02    -0.8986E+02    -0.8962E+02    -0.8939E+02    -0.8916E+02    -0.8895E+02    -0.8874E+02    -0.8855E+02    -0.8836E+02    -0.8819E+02    -0.8805E+02    -0.8794E+02    -0.8787E+02    -0.8787E+02
    -0.8794E+02    -0.8794E+02    -0.8802E+02    -0.8814E+02    -0.8830E+02    -0.8849E+02    -0.8870E+02    -0.8893E+02    -0.8916E+02    -0.8941E+02    -0.8966E+02    -0.8993E+02    -0.9021E+02    -0.9050E+02    -0.9081E+02    -0.9114E+02    -0.9148E+02    -0.9184E+02    -0.9222E+02    -0.9263E+02    -0.9307E+02    -0.9354E+02    -0.9405E+02    -0.9460E+02    -0.9521E+02    -0.9588E+02    -0.9662E+02    -0.9745E+02    -0.9838E+02    -0.9943E+02    -0.1006E+03    -0.1019E+03    -0.1034E+03    -0.1051E+03    -0.1069E+03    -0.1088E+03    -0.1107E+03    -0.1123E+03    -0.1131E+03    -0.1123E+03    -0.1086E+03    -0.9956E+02    -0.8192E+02    -0.5091E+02    -0.2919E+01     0.6400E+02     0.1484E+03     0.2419E+03     0.3245E+03     0.3632E+03     0.3245E+03     0.2419E+03     0.1484E+03     0.6399E+02    -0.2929E+01    -0.5092E+02    -0.8194E+02    -0.9958E+02    -0.1086E+03    -0.1123E+03    -0.1131E+03    -0.1123E+03    -0.1107E+03    -0.1088E+03    -0.1069E+03    -0.1051E+03    -0.1035E+03    -0.1020E+03    -0.1006E+03    -0.9946E+02    -0.9842E+02    -0.9749E+02    -0.9666E+02    -0.9592E+02    -0.9525E+02    -0.9465E+02    -0.9410E+02    -0.9359E+02    -0.9312E+02    -0.9269E+02    -0.9229E+02    -0.9191E+02    -0.9155E+02    -0.9122E+02    -0.9090E+02    -0.9060E+02    -0.9031E+02    -0.9003E+02    -0.8977E+02    -0.8952E+02    -0.8928E+02    -0.8905E+02    -0.8883E+02    -0.8862E+02    -0.8842E+02    -0.8825E+02    -0.8809E+02    -0.8797E+02    -0.8791E+02    -0.8791E+02
    -0.8796E+02    -0.8796E+02    -0.8804E+02    -0.8817E+02    -0.8834E+02    -0.8854E+02    -0.8875E+02    -0.8899E+02    -0.8923E+02    -0.8949E+02    -0.8976E+02    -0.9004E+02    -0.9033E+02    -0.9064E+02    -0.9097E+02    -0.9131E+02    -0.9168E+02    -0.9206E+02    -0.9248E+02    -0.9292E+02    -0.9340E+02    -0.9392E+02    -0.9449E+02    -0.9511E+02    -0.9581E+02    -0.9659E+02    -0.9747E+02    -0.9847E+02    -0.9963E+02    -0.1010E+03    -0.1025E+03    -0.1043E+03    -0.1064E+03    -0.1089E+03    -0.1117E+03    -0.1149E+03    -0.1185E+03    -0.1221E+03    -0.1253E+03    -0.1269E+03    -0.1248E+03    -0.1153E+03    -0.9228E+02    -0.4570E+02     0.3603E+02     0.1652E+03     0.3531E+03     0.6021E+03     0.8851E+03     0.1091E+04     0.8851E+03     0.6021E+03     0.3531E+03     0.1652E+03     0.3602E+02    -0.4571E+02    -0.9229E+02    -0.1153E+03    -0.1248E+03    -0.1269E+03    -0.1253E+03    -0.1222E+03    -0.1185E+03    -0.1150E+03    -0.1117E+03    -0.1089E+03    -0.1064E+03    -0.1043E+03    -0.1025E+03    -0.1010E+03    -0.9966E+02    -0.9851E+02    -0.9751E+02    -0.9663E+02    -0.9585E+02    -0.9516E+02    -0.9454E+02    -0.9397E+02    -0.9346E+02    -0.9298E+02    -0.9254E+02    -0.9213E+02    -0.9175E+02    -0.9139E+02    -0.9106E+02    -0.9074E+02    -0.9043E+02    -0.9014E+02    -0.8987E+02    -0.8961E+02    -0.8936E+02    -0.8912E+02    -0.8889E+02    -0.8867E+02    -0.8846E+02    -0.8828E+02    -0.8812E+02    -0.8800E+02    -0.8793E+02    -0.8793E+02
    -0.8797E+02    -0.8797E+02    -0.8805E+02    -0.8818E+02    -0.8835E+02    -0.8855E+02    -0.8877E+02    -0.8901E+02    -0.8926E+02    -0.8952E+02    -0.8979E+02    -0.9008E+02    -0.9038E+02    -0.9069E+02    -0.9102E+02    -0.9137E+02    -0.9174E+02    -0.9214E+02    -0.9256E+02    -0.9302E+02    -0.9351E+02    -0.9405E+02    -0.9464E+02    -0.9529E+02    -0.9602E+02    -0.9684E+02    -0.9777E+02    -0.9884E+02    -0.1001E+03    -0.1015E+03    -0.1032E+03    -0.1052E+03    -0.1076E+03    -0.1104E+03    -0.1137E+03    -0.1175E+03    -0.1219E+03    -0.1265E+03    -0.1309E+03    -0.1338E+03    -0.1326E+03    -0.1227E+03    -0.9567E+02    -0.3684E+02     0.7485E+02     0.2705E+03     0.6018E+03     0.1160E+04     0.2121E+04     0.3846E+04     0.2121E+04     0.1160E+04     0.6018E+03     0.2705E+03     0.7484E+02    -0.3685E+02    -0.9568E+02    -0.1227E+03    -0.1326E+03    -0.1338E+03    -0.1309E+03    -0.1265E+03    -0.1219E+03    -0.1175E+03    -0.1137E+03    -0.1104E+03    -0.1076E+03    -0.1052E+03    -0.1032E+03    -0.1016E+03    -0.1001E+03    -0.9888E+02    -0.9781E+02    -0.9688E+02    -0.9606E+02    -0.9534E+02    -0.9469E+02    -0.9410E+02    -0.9357E+02    -0.9308E+02    -0.9263E+02    -0.9221E+02    -0.9182E+02    -0.9145E+02    -0.9111E+02    -0.9078E+02    -0.9048E+02    -0.9018E+02    -0.8990E+02    -0.8964E+02    -0.8938E+02    -0.8914E+02    -0.8890E+02    -0.8868E+02    -0.8848E+02    -0.8829E+02    -0.8813E+02    -0.8801E+02    -0.8793E+02    -0.8793E+02
    -0.8796E+02    -0.8796E+02    -0.8804E+02    -0.8817E+02    -0.8834E+02    -0.8854E+02    -0.8875E+02    -0.8899E+02    -0.8923E+02    -0.8949E+02    -0.8976E+02    -0.9004E+02    -0.9033E+02    -0.9064E+02    -0.9097E+02    -0.9131E+02    -0.9168E+02    -0.9206E+02    -0.9248E+02    -0.9292E+02    -0.9340E+02    -0.9392E+02    -0.9449E+02    -0.9511E+02    -0.9581E+02    -0.9659E+02    -0.9747E+02    -0.9847E+02    -0.9963E+02    -0.1010E+03    -0.1025E+03    -0.1043E+03    -0.1064E+03    -0.1089E+03    -0.1117E+03    -0.1149E+03    -0.1185E+03    -0.1221E+03    -0.1253E+03    -0.1269E+03    -0.1248E+03    -0.1153E+03    -0.9228E+02    -0.4570E+02     0.3603E+02     0.1652E+03     0.3531E+03     0.6021E+03     0.8851E+03     0.1091E+04     0.8851E+03     0.6021E+03     0.3531E+03     0.1652E+03     0.3602E+02    -0.4571E+02    -0.9229E+02    -0.1153E+03    -0.1248E+03    -0.1269E+03    -0.1253E+03    -0.1222E+03    -0.1185E+03    -0.1150E+03    -0.1117E+03    -0.1089E+03    -0.1064E+03    -0.1043E+03    -0.1025E+03    -0.1010E+03    -0.9966E+02    -0.9851E+02    -0.9751E+02    -0.9663E+02    -0.9585E+02    -0.9516E+02    -0.9454E+02    -0.9397E+02    -0.9346E+02    -0.9298E+02    -0.9254E+02    -0.9213E+02    -0.9175E+02    -0.9139E+02    -0.9106E+02    -0.9074E+02    -0.9043E+02    -0.9014E+02    -0.8987E+02    -0.8961E+02    -0.8936E+02    -0.8911E+02    -0.8889E+02    -0.8867E+02    -0.8846E+02    -0.8828E+02    -0.8812E+02    -0.8800E+02    -0.8793E+02    -0.8793E+02
    -0.8794E+02    -0.8794E+02    -0.8802E+02    -0.8814E+02    -0.8830E+02    -0.8849E+02    -0.8870E+02    -0.8893E+02    -0.8916E+02    -0.8941E+02    -0.8966E+02    -0.8993E+02    -0.9021E+02    -0.9050E+02    -0.9081E+02    -0.9113E+02    -0.9148E+02    -0.9184E+02    -0.9222E+02    -0.9263E+02    -0.9307E+02    -0.9354E+02    -0.9405E+02    -0.9460E+02    -0.9521E+02    -0.9588E+02    -0.9662E+02    -0.9745E+02    -0.9838E+02    -0.9943E+02    -0.1006E+03    -0.1019E+03    -0.1034E+03    -0.1051E+03    -0.1069E+03    -0.1088E+03    -0.1107E+03    -0.1123E+03    -0.1131E+03    -0.1123E+03    -0.1086E+03    -0.9956E+02    -0.8192E+02    -0.5091E+02    -0.2919E+01     0.6400E+02     0.1484E+03     0.2419E+03     0.3245E+03     0.3632E+03     0.3245E+03     0.2419E+03     0.1484E+03     0.6399E+02    -0.2928E+01    -0.5092E+02    -0.8194E+02    -0.9958E+02    -0.1086E+03    -0.1123E+03    -0.1131E+03    -0.1123E+03    -0.1107E+03    -0.1088E+03    -0.1069E+03    -0.1051E+03    -0.1035E+03    -0.1020E+03    -0.1006E+03    -0.9946E+02    -0.9842E+02    -0.9749E+02    -0.9666E+02    -0.9592E+02    -0.9525E+02    -0.9465E+02    -0.9410E+02    -0.9359E+02    -0.9312E+02    -0.9269E+02    -0.9229E+02    -0.9191E+02    -0.9155E+02    -0.9121E+02    -0.9090E+02    -0.9060E+02    -0.9031E+02    -0.9003E+02    -0.8977E+02    -0.8952E+02    -0.8928E+02    -0.8905E+02    -0.8883E+02    -0.8862E+02    -0.8842E+02    -0.8825E+02    -0.8809E+02    -0.8797E+02    -0.8791E+02    -0.8791E+02
    -0.8791E+02    -0.8791E+02    -0.8798E+02    -0.8809E+02    -0.8825E+02    -0.8842E+02    -0.8862E+02    -0.8883E+02    -0.8905E+02    -0.8928E+02    -0.8951E+02    -0.8976E+02    -0.9002E+02    -0.9028E+02    -0.9056E+02    -0.9085E+02    -0.9116E+02    -0.9148E+02    -0.9182E+02    -0.9218E+02    -0.9255E+02    -0.9295E+02    -0.9338E+02    -0.9383E+02    -0.9431E+02    -0.9483E+02    -0.9539E+02    -0.9599E+02    -0.9664E+02    -0.9733E+02    -0.9807E+02    -0.9884E+02    -0.9964E+02    -0.1004E+03    -0.1012E+03    -0.1018E+03    -0.1021E+03    -0.1019E+03    -0.1008E+03    -0.9824E+02    -0.9344E+02    -0.8510E+02    -0.7159E+02    -0.5155E+02    -0.2448E+02     0.8906E+01     0.4620E+02     0.8247E+02     0.1103E+03     0.1211E+03     0.1103E+03     0.8247E+02     0.4619E+02     0.8898E+01    -0.2449E+02    -0.5156E+02    -0.7160E+02    -0.8511E+02    -0.9346E+02    -0.9826E+02    -0.1008E+03    -0.1019E+03    -0.1021E+03    -0.1018E+03    -0.1012E+03    -0.1005E+03    -0.9967E+02    -0.9887E+02    -0.9810E+02    -0.9736E+02    -0.9667E+02    -0.9603E+02    -0.9543E+02    -0.9487E+02    -0.9436E+02    -0.9388E+02    -0.9343E+02    -0.9300E+02    -0.9261E+02    -0.9224E+02    -0.9188E+02    -0.9155E+02    -0.9123E+02    -0.9093E+02    -0.9065E+02    -0.9037E+02    -0.9011E+02    -0.8986E+02    -0.8962E+02    -0.8939E+02    -0.8916E+02    -0.8895E+02    -0.8874E+02    -0.8855E+02    -0.8836E+02    -0.8819E+02    -0.8805E+02    -0.8794E+02    -0.8787E+02    -0.8787E+02
    -0.8786E+02    -0.8786E+02    -0.8792E+02    -0.8803E+02    -0.8817E+02    -0.8833E+02    -0.8851E+02    -0.8870E+02    -0.8890E+02    -0.8910E+02    -0.8932E+02    -0.8954E+02    -0.8976E+02    -0.9000E+02    -0.9024E+02    -0.9049E+02    -0.9075E+02    -0.9102E+02    -0.9130E+02    -0.9160E+02    -0.9190E+02    -0.9222E+02    -0.9254E+02    -0.9288E+02    -0.9323E+02    -0.9359E+02    -0.9395E+02    -0.9432E+02    -0.9469E+02    -0.9505E+02    -0.9539E+02    -0.9568E+02    -0.9590E+02    -0.9601E+02    -0.9594E+02    -0.9561E+02    -0.9489E+02    -0.9360E+02    -0.9146E+02    -0.8810E+02    -0.8303E+02    -0.7572E+02    -0.6567E+02    -0.5269E+02    -0.3705E+02    -0.1962E+02    -0.1961E+01     0.1371E+02     0.2475E+02     0.2877E+02     0.2474E+02     0.1371E+02    -0.1967E+01    -0.1963E+02    -0.3706E+02    -0.5270E+02    -0.6569E+02    -0.7573E+02    -0.8304E+02    -0.8811E+02    -0.9148E+02    -0.9362E+02    -0.9491E+02    -0.9563E+02    -0.9596E+02    -0.9603E+02    -0.9593E+02    -0.9571E+02    -0.9542E+02    -0.9508E+02    -0.9473E+02    -0.9436E+02    -0.9399E+02    -0.9363E+02    -0.9327E+02    -0.9293E+02    -0.9259E+02    -0.9227E+02    -0.9196E+02    -0.9166E+02    -0.9137E+02    -0.9109E+02    -0.9082E+02    -0.9057E+02    -0.9032E+02    -0.9008E+02    -0.8985E+02    -0.8963E+02    -0.8942E+02    -0.8921E+02    -0.8901E+02    -0.8881E+02    -0.8863E+02    -0.8845E+02    -0.8828E+02    -0.8813E+02    -0.8799E+02    -0.8789E+02    -0.8783E+02    -0.8783E+02
    -0.8780E+02    -0.8780E+02    -0.8786E+02    -0.8796E+02    -0.8808E+02    -0.8822E+02    -0.8838E+02    -0.8855E+02    -0.8872E+02    -0.8890E+02    -0.8908E+02    -0.8927E+02    -0.8946E+02    -0.8966E+02    -0.8986E+02    -0.9007E+02    -0.9028E+02    -0.9049E+02    -0.9071E+02    -0.9093E+02    -0.9116E+02    -0.9139E+02    -0.9161E+02    -0.9183E+02    -0.9205E+02    -0.9226E+02    -0.9245E+02    -0.9262E+02    -0.9275E+02    -0.9284E+02    -0.9286E+02    -0.9280E+02    -0.9261E+02    -0.9225E+02    -0.9167E+02    -0.9079E+02    -0.8949E+02    -0.8766E+02    -0.8512E+02    -0.8168E+02    -0.7716E+02    -0.7135E+02    -0.6419E+02    -0.5578E+02    -0.4645E+02    -0.3679E+02    -0.2765E+02    -0.2001E+02    -0.1490E+02    -0.1310E+02    -0.1491E+02    -0.2002E+02    -0.2765E+02    -0.3680E+02    -0.4646E+02    -0.5579E+02    -0.6421E+02    -0.7137E+02    -0.7717E+02    -0.8170E+02    -0.8514E+02    -0.8768E+02    -0.8951E+02    -0.9081E+02    -0.9169E+02    -0.9228E+02    -0.9263E+02    -0.9282E+02    -0.9289E+02    -0.9287E+02    -0.9279E+02    -0.9265E+02    -0.9249E+02    -0.9230E+02    -0.9209E+02    -0.9188E+02    -0.9166E+02    -0.9144E+02    -0.9121E+02    -0.9099E+02    -0.9077E+02    -0.9056E+02    -0.9035E+02    -0.9014E+02    -0.8994E+02    -0.8974E+02    -0.8955E+02    -0.8936E+02    -0.8918E+02    -0.8900E+02    -0.8882E+02    -0.8865E+02    -0.8849E+02    -0.8833E+02    -0.8818E+02    -0.8804E+02    -0.8793E+02    -0.8783E+02    -0.8778E+02    -0.8778E+02
    -0.8774E+02    -0.8774E+02    -0.8779E+02    -0.8787E+02    -0.8798E+02    -0.8810E+02    -0.8824E+02    -0.8838E+02    -0.8853E+02    -0.8867E+02    -0.8883E+02    -0.8898E+02    -0.8914E+02    -0.8929E+02    -0.8945E+02    -0.8961E+02    -0.8977E+02    -0.8993E+02    -0.9008E+02    -0.9023E+02    -0.9038E+02    -0.9052E+02    -0.9065E+02    -0.9076E+02    -0.9086E+02    -0.9093E+02    -0.9097E+02    -0.9097E+02    -0.9092E+02    -0.9079E+02    -0.9058E+02    -0.9026E+02    -0.8980E+02    -0.8916E+02    -0.8829E+02    -0.8714E+02    -0.8564E+02    -0.8372E+02    -0.8130E+02    -0.7830E+02    -0.7465E+02    -0.7033E+02    -0.6537E+02    -0.5991E+02    -0.5420E+02    -0.4859E+02    -0.4351E+02    -0.3943E+02    -0.3678E+02    -0.3586E+02    -0.3678E+02    -0.3944E+02    -0.4352E+02    -0.4860E+02    -0.5421E+02    -0.5992E+02    -0.6538E+02    -0.7034E+02    -0.7467E+02    -0.7832E+02    -0.8132E+02    -0.8374E+02    -0.8566E+02    -0.8716E+02    -0.8831E+02    -0.8918E+02    -0.8982E+02    -0.9029E+02    -0.9061E+02    -0.9083E+02    -0.9095E+02    -0.9101E+02    -0.9101E+02    -0.9097E+02    -0.9090E+02    -0.9081E+02    -0.9070E+02    -0.9057E+02    -0.9043E+02    -0.9029E+02    -0.9014E+02    -0.8999E+02    -0.8983E+02    -0.8968E+02    -0.8952E+02    -0.8937E+02    -0.8921E+02    -0.8906E+02    -0.8891E+02    -0.8876E+02    -0.8862E+02    -0.8847E+02    -0.8833E+02    -0.8820E+02    -0.8807E+02    -0.8795E+02    -0.8785E+02    -0.8777E+02    -0.8772E+02    -0.8772E+02
    -0.8768E+02    -0.8768E+02    -0.8772E+02    -0.8779E+02    -0.8788E+02    -0.8798E+02    -0.8809E+02    -0.8820E+02    -0.8832E+02    -0.8844E+02    -0.8856E+02    -0.8868E+02    -0.8880E+02    -0.8892E+02    -0.8903E+02    -0.8914E+02    -0.8925E+02    -0.8935E+02    -0.8945E+02    -0.8954E+02    -0.8961E+02    -0.8967E+02    -0.8972E+02    -0.8974E+02    -0.8973E+02    -0.8969E+02    -0.8961E+02    -0.8948E+02    -0.8928E+02    -0.8901E+02    -0.8865E+02    -0.8817E+02    -0.8756E+02    -0.8679E+02    -0.8582E+02    -0.8463E+02    -0.8318E+02    -0.8143E+02    -0.7936E+02    -0.7693E+02    -0.7415E+02    -0.7103E+02    -0.6763E+02    -0.6406E+02    -0.6048E+02    -0.5709E+02    -0.5412E+02    -0.5179E+02    -0.5030E+02    -0.4979E+02    -0.5031E+02    -0.5179E+02    -0.5412E+02    -0.5710E+02    -0.6049E+02    -0.6407E+02    -0.6764E+02    -0.7104E+02    -0.7416E+02    -0.7695E+02    -0.7938E+02    -0.8145E+02    -0.8320E+02    -0.8465E+02    -0.8584E+02    -0.8681E+02    -0.8758E+02    -0.8820E+02    -0.8868E+02    -0.8904E+02    -0.8931E+02    -0.8951E+02    -0.8964E+02    -0.8973E+02    -0.8977E+02    -0.8978E+02    -0.8976E+02    -0.8972E+02    -0.8966E+02    -0.8959E+02    -0.8950E+02    -0.8941E+02    -0.8931E+02    -0.8921E+02    -0.8910E+02    -0.8898E+02    -0.8887E+02    -0.8875E+02    -0.8864E+02    -0.8852E+02    -0.8840E+02    -0.8829E+02    -0.8817E+02    -0.8806E+02    -0.8795E+02    -0.8786E+02    -0.8777E+02    -0.8770E+02    -0.8766E+02    -0.8766E+02
    -0.8761E+02    -0.8761E+02    -0.8764E+02    -0.8770E+02    -0.8777E+02    -0.8785E+02    -0.8794E+02    -0.8802E+02    -0.8812E+02    -0.8821E+02    -0.8829E+02    -0.8838E+02    -0.8847E+02    -0.8855E+02    -0.8862E+02    -0.8869E+02    -0.8875E+02    -0.8880E+02    -0.8885E+02    -0.8887E+02    -0.8889E+02    -0.8888E+02    -0.8885E+02    -0.8880E+02    -0.8871E+02    -0.8859E+02    -0.8842E+02    -0.8820E+02    -0.8792E+02    -0.8756E+02    -0.8711E+02    -0.8657E+02    -0.8591E+02    -0.8512E+02    -0.8418E+02    -0.8307E+02    -0.8178E+02    -0.8030E+02    -0.7861E+02    -0.7672E+02    -0.7465E+02    -0.7241E+02    -0.7008E+02    -0.6771E+02    -0.6541E+02    -0.6329E+02    -0.6148E+02    -0.6008E+02    -0.5920E+02    -0.5890E+02    -0.5921E+02    -0.6009E+02    -0.6148E+02    -0.6330E+02    -0.6542E+02    -0.6772E+02    -0.7009E+02    -0.7243E+02    -0.7466E+02    -0.7674E+02    -0.7863E+02    -0.8032E+02    -0.8180E+02    -0.8309E+02    -0.8420E+02    -0.8514E+02    -0.8593E+02    -0.8659E+02    -0.8714E+02    -0.8759E+02    -0.8795E+02    -0.8823E+02    -0.8845E+02    -0.8863E+02    -0.8875E+02    -0.8884E+02    -0.8889E+02    -0.8892E+02    -0.8893E+02    -0.8892E+02    -0.8889E+02    -0.8885E+02    -0.8880E+02    -0.8874E+02    -0.8868E+02    -0.8861E+02    -0.8853E+02    -0.8845E+02    -0.8836E+02    -0.8828E+02    -0.8819E+02    -0.8810E+02    -0.8801E+02    -0.8792E+02    -0.8784E+02    -0.8776E+02    -0.8769E+02    -0.8763E+02    -0.8760E+02    -0.8760E+02
    -0.8754E+02    -0.8754E+02    -0.8757E+02    -0.8761E+02    -0.8766E+02    -0.8772E+02    -0.8779E+02    -0.8785E+02    -0.8792E+02    -0.8798E+02    -0.8804E+02    -0.8810E+02    -0.8815E+02    -0.8819E+02    -0.8823E+02    -0.8826E+02    -0.8828E+02    -0.8829E+02    -0.8829E+02    -0.8827E+02    -0.8824E+02    -0.8818E+02    -0.8810E+02    -0.8799E+02    -0.8785E+02    -0.8766E+02    -0.8744E+02    -0.8717E+02    -0.8684E+02    -0.8644E+02    -0.8597E+02    -0.8542E+02    -0.8477E+02    -0.8403E+02    -0.8317E+02    -0.8220E+02    -0.8111E+02    -0.7989E+02    -0.7856E+02    -0.7711E+02    -0.7557E+02    -0.7397E+02    -0.7234E+02    -0.7074E+02    -0.6923E+02    -0.6786E+02    -0.6671E+02    -0.6584E+02    -0.6529E+02    -0.6511E+02    -0.6529E+02    -0.6584E+02    -0.6671E+02    -0.6786E+02    -0.6923E+02    -0.7075E+02    -0.7235E+02    -0.7398E+02    -0.7559E+02    -0.7713E+02    -0.7857E+02    -0.7991E+02    -0.8113E+02    -0.8222E+02    -0.8319E+02    -0.8405E+02    -0.8480E+02    -0.8544E+02    -0.8600E+02    -0.8647E+02    -0.8686E+02    -0.8720E+02    -0.8747E+02    -0.8770E+02    -0.8788E+02    -0.8802E+02    -0.8813E+02    -0.8822E+02    -0.8828E+02    -0.8831E+02    -0.8833E+02    -0.8834E+02    -0.8833E+02    -0.8831E+02    -0.8828E+02    -0.8824E+02    -0.8820E+02    -0.8815E+02    -0.8810E+02    -0.8804E+02    -0.8798E+02    -0.8791E+02    -0.8785E+02    -0.8778E+02    -0.8772E+02    -0.8766E+02    -0.8761E+02    -0.8757E+02    -0.8754E+02    -0.8754E+02
    -0.8748E+02    -0.8748E+02    -0.8750E+02    -0.8753E+02    -0.8756E+02    -0.8761E+02    -0.8765E+02    -0.8769E+02    -0.8773E+02    -0.8777E+02    -0.8780E+02    -0.8783E+02    -0.8785E+02    -0.8787E+02    -0.8788E+02    -0.8787E+02    -0.8786E+02    -0.8784E+02    -0.8780E+02    -0.8774E+02    -0.8767E+02    -0.8758E+02    -0.8746E+02    -0.8731E+02    -0.8713E+02    -0.8692E+02    -0.8667E+02    -0.8637E+02    -0.8602E+02    -0.8562E+02    -0.8516E+02    -0.8464E+02    -0.8404E+02    -0.8337E+02    -0.8263E+02    -0.8180E+02    -0.8090E+02    -0.7992E+02    -0.7887E+02    -0.7777E+02    -0.7663E+02    -0.7547E+02    -0.7431E+02    -0.7321E+02    -0.7218E+02    -0.7126E+02    -0.7051E+02    -0.6994E+02    -0.6959E+02    -0.6947E+02    -0.6959E+02    -0.6994E+02    -0.7051E+02    -0.7127E+02    -0.7218E+02    -0.7321E+02    -0.7432E+02    -0.7548E+02    -0.7664E+02    -0.7778E+02    -0.7889E+02    -0.7994E+02    -0.8092E+02    -0.8182E+02    -0.8265E+02    -0.8339E+02    -0.8406E+02    -0.8466E+02    -0.8519E+02    -0.8565E+02    -0.8605E+02    -0.8640E+02    -0.8669E+02    -0.8695E+02    -0.8716E+02    -0.8734E+02    -0.8749E+02    -0.8761E+02    -0.8770E+02    -0.8778E+02    -0.8784E+02    -0.8788E+02    -0.8790E+02    -0.8792E+02    -0.8792E+02    -0.8791E+02    -0.8790E+02    -0.8788E+02    -0.8785E+02    -0.8782E+02    -0.8778E+02    -0.8774E+02    -0.8770E+02    -0.8765E+02    -0.8761E+02    -0.8757E+02    -0.8753E+02    -0.8750E+02    -0.8748E+02    -0.8748E+02
    -0.8742E+02    -0.8742E+02    -0.8744E+02    -0.8745E+02    -0.8747E+02    -0.8750E+02    -0.8752E+02    -0.8754E+02    -0.8756E+02    -0.8757E+02    -0.8758E+02    -0.8759E+02    -0.8759E+02    -0.8758E+02    -0.8756E+02    -0.8753E+02    -0.8749E+02    -0.8744E+02    -0.8738E+02    -0.8729E+02    -0.8719E+02    -0.8707E+02    -0.8693E+02    -0.8676E+02    -0.8657E+02    -0.8634E+02    -0.8608E+02    -0.8578E+02    -0.8544E+02    -0.8505E+02    -0.8462E+02    -0.8415E+02    -0.8361E+02    -0.8303E+02    -0.8239E+02    -0.8171E+02    -0.8097E+02    -0.8019E+02    -0.7937E+02    -0.7852E+02    -0.7767E+02    -0.7681E+02    -0.7598E+02    -0.7520E+02    -0.7448E+02    -0.7385E+02    -0.7334E+02    -0.7295E+02    -0.7272E+02    -0.7264E+02    -0.7272E+02    -0.7296E+02    -0.7334E+02    -0.7386E+02    -0.7449E+02    -0.7521E+02    -0.7599E+02    -0.7682E+02    -0.7768E+02    -0.7854E+02    -0.7938E+02    -0.8020E+02    -0.8098E+02    -0.8172E+02    -0.8241E+02    -0.8305E+02    -0.8363E+02    -0.8416E+02    -0.8464E+02    -0.8508E+02    -0.8546E+02    -0.8580E+02    -0.8610E+02    -0.8636E+02    -0.8659E+02    -0.8679E+02    -0.8696E+02    -0.8710E+02    -0.8722E+02    -0.8733E+02    -0.8741E+02    -0.8748E+02    -0.8753E+02    -0.8757E+02    -0.8760E+02    -0.8761E+02    -0.8762E+02    -0.8763E+02    -0.8762E+02    -0.8761E+02    -0.8760E+02    -0.8758E+02    -0.8756E+02    -0.8753E+02    -0.8751E+02    -0.8748E+02    -0.8746E+02    -0.8744E+02    -0.8743E+02    -0.8743E+02
    -0.8737E+02    -0.8737E+02    -0.8738E+02    -0.8738E+02    -0.8739E+02    -0.8740E+02    -0.8740E+02    -0.8741E+02    -0.8741E+02    -0.8740E+02    -0.8739E+02    -0.8738E+02    -0.8736E+02    -0.8733E+02    -0.8729E+02    -0.8724E+02    -0.8718E+02    -0.8711E+02    -0.8702E+02    -0.8692E+02    -0.8681E+02    -0.8667E+02    -0.8652E+02    -0.8634E+02    -0.8613E+02    -0.8590E+02    -0.8565E+02    -0.8536E+02    -0.8504E+02    -0.8468E+02    -0.8429E+02    -0.8386E+02    -0.8340E+02    -0.8290E+02    -0.8236E+02    -0.8179E+02    -0.8120E+02    -0.8057E+02    -0.7993E+02    -0.7928E+02    -0.7863E+02    -0.7800E+02    -0.7739E+02    -0.7682E+02    -0.7630E+02    -0.7586E+02    -0.7550E+02    -0.7523E+02    -0.7507E+02    -0.7501E+02    -0.7507E+02    -0.7523E+02    -0.7550E+02    -0.7586E+02    -0.7631E+02    -0.7682E+02    -0.7739E+02    -0.7800E+02    -0.7864E+02    -0.7929E+02    -0.7994E+02    -0.8058E+02    -0.8121E+02    -0.8181E+02    -0.8238E+02    -0.8291E+02    -0.8342E+02    -0.8388E+02    -0.8431E+02    -0.8470E+02    -0.8506E+02    -0.8538E+02    -0.8567E+02    -0.8593E+02    -0.8616E+02    -0.8636E+02    -0.8654E+02    -0.8670E+02    -0.8683E+02    -0.8695E+02    -0.8705E+02    -0.8714E+02    -0.8721E+02    -0.8727E+02    -0.8732E+02    -0.8735E+02    -0.8738E+02    -0.8741E+02    -0.8742E+02    -0.8743E+02    -0.8744E+02    -0.8743E+02    -0.8743E+02    -0.8742E+02    -0.8741E+02    -0.8740E+02    -0.8739E+02    -0.8739E+02    -0.8738E+02    -0.8738E+02
    -0.8733E+02    -0.8733E+02    -0.8733E+02    -0.8732E+02    -0.8732E+02    -0.8731E+02    -0.8730E+02    -0.8729E+02    -0.8728E+02    -0.8725E+02    -0.8723E+02    -0.8720E+02    -0.8716E+02    -0.8711E+02    -0.8706E+02    -0.8700E+02    -0.8692E+02    -0.8684E+02    -0.8674E+02    -0.8663E+02    -0.8650E+02    -0.8636E+02    -0.8620E+02    -0.8602E+02    -0.8582E+02    -0.8559E+02    -0.8535E+02    -0.8508E+02    -0.8478E+02    -0.8446E+02    -0.8411E+02    -0.8374E+02    -0.8334E+02    -0.8291E+02    -0.8246E+02    -0.8199E+02    -0.8151E+02    -0.8101E+02    -0.8050E+02    -0.8000E+02    -0.7950E+02    -0.7902E+02    -0.7856E+02    -0.7814E+02    -0.7777E+02    -0.7744E+02    -0.7718E+02    -0.7699E+02    -0.7687E+02    -0.7684E+02    -0.7688E+02    -0.7699E+02    -0.7719E+02    -0.7745E+02    -0.7777E+02    -0.7815E+02    -0.7857E+02    -0.7903E+02    -0.7951E+02    -0.8001E+02    -0.8051E+02    -0.8102E+02    -0.8152E+02    -0.8201E+02    -0.8247E+02    -0.8292E+02    -0.8335E+02    -0.8375E+02    -0.8413E+02    -0.8448E+02    -0.8480E+02    -0.8509E+02    -0.8536E+02    -0.8561E+02    -0.8583E+02    -0.8603E+02    -0.8622E+02    -0.8638E+02    -0.8652E+02    -0.8665E+02    -0.8676E+02    -0.8686E+02    -0.8694E+02    -0.8702E+02    -0.8708E+02    -0.8713E+02    -0.8718E+02    -0.8722E+02    -0.8725E+02    -0.8727E+02    -0.8729E+02    -0.8731E+02    -0.8732E+02    -0.8733E+02    -0.8733E+02    -0.8734E+02    -0.8734E+02    -0.8734E+02    -0.8734E+02    -0.8734E+02
    -0.8729E+02    -0.8729E+02    -0.8728E+02    -0.8727E+02    -0.8726E+02    -0.8724E+02    -0.8722E+02    -0.8719E+02    -0.8716E+02    -0.8713E+02    -0.8709E+02    -0.8705E+02    -0.8700E+02    -0.8694E+02    -0.8687E+02    -0.8680E+02    -0.8671E+02    -0.8662E+02    -0.8651E+02    -0.8640E+02    -0.8627E+02    -0.8612E+02    -0.8596E+02    -0.8579E+02    -0.8559E+02    -0.8538E+02    -0.8515E+02    -0.8490E+02    -0.8464E+02    -0.8435E+02    -0.8404E+02    -0.8372E+02    -0.8337E+02    -0.8301E+02    -0.8264E+02    -0.8225E+02    -0.8186E+02    -0.8146E+02    -0.8106E+02    -0.8066E+02    -0.8028E+02    -0.7991E+02    -0.7956E+02    -0.7924E+02    -0.7896E+02    -0.7872E+02    -0.7853E+02    -0.7839E+02    -0.7830E+02    -0.7827E+02    -0.7830E+02    -0.7839E+02    -0.7853E+02    -0.7872E+02    -0.7896E+02    -0.7925E+02    -0.7956E+02    -0.7991E+02    -0.8028E+02    -0.8067E+02    -0.8106E+02    -0.8147E+02    -0.8187E+02    -0.8226E+02    -0.8265E+02    -0.8302E+02    -0.8339E+02    -0.8373E+02    -0.8405E+02    -0.8436E+02    -0.8465E+02    -0.8492E+02    -0.8517E+02    -0.8540E+02    -0.8561E+02    -0.8580E+02    -0.8598E+02    -0.8614E+02    -0.8628E+02    -0.8641E+02    -0.8653E+02    -0.8663E+02    -0.8673E+02    -0.8681E+02    -0.8689E+02    -0.8695E+02    -0.8701E+02    -0.8706E+02    -0.8710E+02    -0.8714E+02    -0.8717E+02    -0.8720E+02    -0.8722E+02    -0.8725E+02    -0.8726E+02    -0.8728E+02    -0.8729E+02    -0.8730E+02    -0.8730E+02    -0.8730E+02
    -0.8726E+02    -0.8726E+02    -0.8725E+02    -0.8723E+02    -0.8721E+02    -0.8718E+02    -0.8715E+02    -0.8711E+02    -0.8707E+02    -0.8703E+02    -0.8698E+02    -0.8692E+02    -0.8686E+02    -0.8680E+02    -0.8672E+02    -0.8664E+02    -0.8655E+02    -0.8645E+02    -0.8634E+02    -0.8622E+02    -0.8609E+02    -0.8595E+02    -0.8580E+02    -0.8563E+02    -0.8545E+02    -0.8525E+02    -0.8504E+02    -0.8481E+02    -0.8457E+02    -0.8432E+02    -0.8405E+02    -0.8377E+02    -0.8348E+02    -0.8317E+02    -0.8286E+02    -0.8254E+02    -0.8222E+02    -0.8190E+02    -0.8158E+02    -0.8126E+02    -0.8096E+02    -0.8067E+02    -0.8040E+02    -0.8016E+02    -0.7994E+02    -0.7976E+02    -0.7962E+02    -0.7951E+02    -0.7945E+02    -0.7942E+02    -0.7945E+02    -0.7951E+02    -0.7962E+02    -0.7976E+02    -0.7995E+02    -0.8016E+02    -0.8041E+02    -0.8067E+02    -0.8096E+02    -0.8127E+02    -0.8158E+02    -0.8190E+02    -0.8223E+02    -0.8255E+02    -0.8287E+02    -0.8318E+02    -0.8349E+02    -0.8378E+02    -0.8406E+02    -0.8433E+02    -0.8458E+02    -0.8482E+02    -0.8505E+02    -0.8526E+02    -0.8546E+02    -0.8564E+02    -0.8581E+02    -0.8596E+02    -0.8610E+02    -0.8623E+02    -0.8635E+02    -0.8646E+02    -0.8656E+02    -0.8665E+02    -0.8673E+02    -0.8680E+02    -0.8687E+02    -0.8693E+02    -0.8698E+02    -0.8703E+02    -0.8707E+02    -0.8711E+02    -0.8715E+02    -0.8718E+02    -0.8720E+02    -0.8723E+02    -0.8725E+02    -0.8726E+02    -0.8727E+02    -0.8727E+02
    -0.8723E+02    -0.8723E+02    -0.8722E+02    -0.8719E+02    -0.8716E+02    -0.8713E+02    -0.8709E+02    -0.8705E+02    -0.8700E+02    -0.8694E+02    -0.8689E+02    -0.8683E+02    -0.8676E+02    -0.8669E+02    -0.8661E+02    -0.8652E+02    -0.8643E+02    -0.8633E+02    -0.8622E+02    -0.8610E+02    -0.8597E+02    -0.8584E+02    -0.8569E+02    -0.8553E+02    -0.8536E+02    -0.8518E+02    -0.8499E+02    -0.8479E+02    -0.8457E+02    -0.8435E+02    -0.8412E+02    -0.8387E+02    -0.8362E+02    -0.8337E+02    -0.8311E+02    -0.8284E+02    -0.8258E+02    -0.8231E+02    -0.8205E+02    -0.8180E+02    -0.8156E+02    -0.8133E+02    -0.8112E+02    -0.8093E+02    -0.8077E+02    -0.8063E+02    -0.8051E+02    -0.8043E+02    -0.8038E+02    -0.8037E+02    -0.8038E+02    -0.8043E+02    -0.8052E+02    -0.8063E+02    -0.8077E+02    -0.8094E+02    -0.8113E+02    -0.8134E+02    -0.8156E+02    -0.8181E+02    -0.8206E+02    -0.8232E+02    -0.8258E+02    -0.8285E+02    -0.8311E+02    -0.8337E+02    -0.8363E+02    -0.8388E+02    -0.8412E+02    -0.8436E+02    -0.8458E+02    -0.8479E+02    -0.8500E+02    -0.8519E+02    -0.8537E+02    -0.8554E+02    -0.8569E+02    -0.8584E+02    -0.8598E+02    -0.8611E+02    -0.8622E+02    -0.8633E+02    -0.8643E+02    -0.8653E+02    -0.8661E+02    -0.8669E+02    -0.8676E+02    -0.8682E+02    -0.8688E+02    -0.8694E+02    -0.8699E+02    -0.8704E+02    -0.8708E+02    -0.8712E+02    -0.8715E+02    -0.8718E+02    -0.8721E+02    -0.8723E+02    -0.8724E+02    -0.8724E+02
    -0.8721E+02    -0.8721E+02    -0.8719E+02    -0.8716E+02    -0.8713E+02    -0.8709E+02    -0.8704E+02    -0.8699E+02    -0.8694E+02    -0.8688E+02    -0.8682E+02    -0.8675E+02    -0.8668E+02    -0.8661E+02    -0.8652E+02    -0.8644E+02    -0.8634E+02    -0.8624E+02    -0.8613E+02    -0.8602E+02    -0.8590E+02    -0.8577E+02    -0.8563E+02    -0.8548E+02    -0.8532E+02    -0.8516E+02    -0.8499E+02    -0.8480E+02    -0.8462E+02    -0.8442E+02    -0.8422E+02    -0.8401E+02    -0.8379E+02    -0.8358E+02    -0.8336E+02    -0.8314E+02    -0.8292E+02    -0.8270E+02    -0.8249E+02    -0.8229E+02    -0.8209E+02    -0.8191E+02    -0.8174E+02    -0.8159E+02    -0.8146E+02    -0.8135E+02    -0.8127E+02    -0.8120E+02    -0.8116E+02    -0.8115E+02    -0.8116E+02    -0.8120E+02    -0.8127E+02    -0.8135E+02    -0.8146E+02    -0.8160E+02    -0.8175E+02    -0.8191E+02    -0.8210E+02    -0.8229E+02    -0.8249E+02    -0.8270E+02    -0.8292E+02    -0.8314E+02    -0.8336E+02    -0.8358E+02    -0.8380E+02    -0.8401E+02    -0.8422E+02    -0.8442E+02    -0.8462E+02    -0.8481E+02    -0.8499E+02    -0.8516E+02    -0.8533E+02    -0.8548E+02    -0.8563E+02    -0.8577E+02    -0.8590E+02    -0.8602E+02    -0.8613E+02    -0.8624E+02    -0.8634E+02    -0.8643E+02    -0.8652E+02    -0.8660E+02    -0.8668E+02    -0.8674E+02    -0.8681E+02    -0.8687E+02    -0.8693E+02    -0.8698E+02    -0.8703E+02    -0.8707E+02    -0.8711E+02    -0.8715E+02    -0.8718E+02    -0.8721E+02    -0.8722E+02    -0.8722E+02
    -0.8719E+02    -0.8719E+02    -0.8717E+02    -0.8714E+02    -0.8711E+02    -0.8706E+02    -0.8701E+02    -0.8695E+02    -0.8690E+02    -0.8683E+02    -0.8677E+02    -0.8670E+02    -0.8663E+02    -0.8655E+02    -0.8646E+02    -0.8638E+02    -0.8628E+02    -0.8619E+02    -0.8608E+02    -0.8597E+02    -0.8585E+02    -0.8573E+02    -0.8560E+02    -0.8547E+02    -0.8532E+02    -0.8517E+02    -0.8502E+02    -0.8486E+02    -0.8469E+02    -0.8452E+02    -0.8434E+02    -0.8416E+02    -0.8398E+02    -0.8379E+02    -0.8361E+02    -0.8342E+02    -0.8324E+02    -0.8306E+02    -0.8289E+02    -0.8272E+02    -0.8256E+02    -0.8242E+02    -0.8228E+02    -0.8216E+02    -0.8206E+02    -0.8197E+02    -0.8190E+02    -0.8185E+02    -0.8182E+02    -0.8181E+02    -0.8182E+02    -0.8185E+02    -0.8190E+02    -0.8197E+02    -0.8206E+02    -0.8216E+02    -0.8228E+02    -0.8242E+02    -0.8257E+02    -0.8272E+02    -0.8289E+02    -0.8306E+02    -0.8324E+02    -0.8342E+02    -0.8361E+02    -0.8379E+02    -0.8398E+02    -0.8416E+02    -0.8434E+02    -0.8452E+02    -0.8469E+02    -0.8486E+02    -0.8502E+02    -0.8517E+02    -0.8532E+02    -0.8547E+02    -0.8560E+02    -0.8573E+02    -0.8585E+02    -0.8597E+02    -0.8608E+02    -0.8618E+02    -0.8628E+02    -0.8637E+02    -0.8646E+02    -0.8654E+02    -0.8661E+02    -0.8669E+02    -0.8675E+02    -0.8682E+02    -0.8688E+02    -0.8694E+02    -0.8699E+02    -0.8704E+02    -0.8708E+02    -0.8713E+02    -0.8716E+02    -0.8719E+02    -0.8720E+02    -0.8720E+02
    -0.8718E+02    -0.8718E+02    -0.8716E+02    -0.8713E+02    -0.8709E+02    -0.8704E+02    -0.8699E+02    -0.8693E+02    -0.8687E+02    -0.8680E+02    -0.8673E+02    -0.8666E+02    -0.8659E+02    -0.8651E+02    -0.8643E+02    -0.8634E+02    -0.8625E+02    -0.8616E+02    -0.8606E+02    -0.8595E+02    -0.8584E+02    -0.8573E+02    -0.8561E+02    -0.8548E+02    -0.8535E+02    -0.8521E+02    -0.8508E+02    -0.8493E+02    -0.8478E+02    -0.8463E+02    -0.8448E+02    -0.8432E+02    -0.8417E+02    -0.8401E+02    -0.8385E+02    -0.8369E+02    -0.8354E+02    -0.8339E+02    -0.8325E+02    -0.8311E+02    -0.8298E+02    -0.8286E+02    -0.8275E+02    -0.8266E+02    -0.8257E+02    -0.8250E+02    -0.8245E+02    -0.8241E+02    -0.8238E+02    -0.8237E+02    -0.8238E+02    -0.8241E+02    -0.8245E+02    -0.8250E+02    -0.8257E+02    -0.8266E+02    -0.8275E+02    -0.8286E+02    -0.8298E+02    -0.8311E+02    -0.8325E+02    -0.8339E+02    -0.8354E+02    -0.8370E+02    -0.8385E+02    -0.8401E+02    -0.8417E+02    -0.8432E+02    -0.8448E+02    -0.8463E+02    -0.8478E+02    -0.8493E+02    -0.8507E+02    -0.8521E+02    -0.8535E+02    -0.8548E+02    -0.8560E+02    -0.8572E+02    -0.8583E+02    -0.8594E+02    -0.8605E+02    -0.8615E+02    -0.8624E+02    -0.8633E+02    -0.8642E+02    -0.8650E+02    -0.8657E+02    -0.8665E+02    -0.8672E+02    -0.8678E+02    -0.8684E+02    -0.8690E+02    -0.8696E+02    -0.8701E+02    -0.8706E+02    -0.8711E+02    -0.8714E+02    -0.8717E+02    -0.8719E+02    -0.8719E+02
    -0.8717E+02    -0.8717E+02    -0.8715E+02    -0.8712E+02    -0.8707E+02    -0.8702E+02    -0.8697E+02    -0.8691E+02    -0.8685E+02    -0.8678E+02    -0.8671E+02    -0.8664E+02    -0.8657E+02    -0.8649E+02    -0.8641E+02    -0.8632E+02    -0.8624E+02    -0.8615E+02    -0.8605E+02    -0.8595E+02    -0.8585E+02    -0.8574E+02    -0.8563E+02    -0.8552E+02    -0.8540E+02    -0.8528E+02    -0.8515E+02    -0.8502E+02    -0.8489E+02    -0.8476E+02    -0.8462E+02    -0.8449E+02    -0.8435E+02    -0.8422E+02    -0.8408E+02    -0.8395E+02    -0.8382E+02    -0.8370E+02    -0.8358E+02    -0.8346E+02    -0.8336E+02    -0.8326E+02    -0.8317E+02    -0.8309E+02    -0.8302E+02    -0.8296E+02    -0.8292E+02    -0.8288E+02    -0.8286E+02    -0.8286E+02    -0.8286E+02    -0.8288E+02    -0.8292E+02    -0.8296E+02    -0.8302E+02    -0.8309E+02    -0.8317E+02    -0.8326E+02    -0.8336E+02    -0.8346E+02    -0.8358E+02    -0.8370E+02    -0.8382E+02    -0.8395E+02    -0.8408E+02    -0.8422E+02    -0.8435E+02    -0.8449E+02    -0.8462E+02    -0.8476E+02    -0.8489E+02    -0.8502E+02    -0.8515E+02    -0.8527E+02    -0.8539E+02    -0.8551E+02    -0.8562E+02    -0.8573E+02    -0.8584E+02    -0.8594E+02    -0.8604E+02    -0.8613E+02    -0.8622E+02    -0.8631E+02    -0.8639E+02    -0.8647E+02    -0.8655E+02    -0.8662E+02    -0.8669E+02    -0.8676E+02    -0.8682E+02    -0.8688E+02    -0.8694E+02    -0.8700E+02    -0.8705E+02    -0.8709E+02    -0.8713E+02    -0.8716E+02    -0.8718E+02    -0.8718E+02
    -0.8717E+02    -0.8717E+02    -0.8715E+02    -0.8711E+02    -0.8707E+02    -0.8702E+02    -0.8696E+02    -0.8690E+02    -0.8684E+02    -0.8677E+02    -0.8670E+02    -0.8663E+02    -0.8656E+02    -0.8648E+02    -0.8640E+02    -0.8632E+02    -0.8624E+02    -0.8615E+02    -0.8606E+02    -0.8597E+02    -0.8587E+02    -0.8577E+02    -0.8567E+02    -0.8557E+02    -0.8546E+02    -0.8535E+02    -0.8524E+02    -0.8512E+02    -0.8501E+02    -0.8489E+02    -0.8477E+02    -0.8466E+02    -0.8454E+02    -0.8442E+02    -0.8431E+02    -0.8419E+02    -0.8408E+02    -0.8398E+02    -0.8388E+02    -0.8378E+02    -0.8369E+02    -0.8361E+02    -0.8354E+02    -0.8347E+02    -0.8341E+02    -0.8336E+02    -0.8333E+02    -0.8330E+02    -0.8328E+02    -0.8328E+02    -0.8328E+02    -0.8330E+02    -0.8333E+02    -0.8336E+02    -0.8341E+02    -0.8347E+02    -0.8353E+02    -0.8361E+02    -0.8369E+02    -0.8378E+02    -0.8388E+02    -0.8398E+02    -0.8408E+02    -0.8419E+02    -0.8430E+02    -0.8442E+02    -0.8454E+02    -0.8465E+02    -0.8477E+02    -0.8489E+02    -0.8500E+02    -0.8512E+02    -0.8523E+02    -0.8534E+02    -0.8545E+02    -0.8556E+02    -0.8566E+02    -0.8577E+02    -0.8586E+02    -0.8596E+02    -0.8605E+02    -0.8614E+02    -0.8622E+02    -0.8631E+02    -0.8639E+02    -0.8646E+02    -0.8654E+02    -0.8661E+02    -0.8668E+02    -0.8674E+02    -0.8681E+02    -0.8687E+02    -0.8693E+02    -0.8699E+02    -0.8704E+02    -0.8709E+02    -0.8713E+02    -0.8716E+02    -0.8718E+02    -0.8718E+02
    -0.8716E+02    -0.8716E+02    -0.8714E+02    -0.8711E+02    -0.8706E+02    -0.8701E+02    -0.8696E+02    -0.8690E+02    -0.8683E+02    -0.8677E+02    -0.8670E+02    -0.8663E+02    -0.8656E+02    -0.8649E+02    -0.8641E+02    -0.8633E+02    -0.8625E+02    -0.8617E+02    -0.8609E+02    -0.8600E+02    -0.8591E+02    -0.8582E+02    -0.8573E+02    -0.8563E+02    -0.8553E+02    -0.8543E+02    -0.8533E+02    -0.8523E+02    -0.8513E+02    -0.8503E+02    -0.8492E+02    -0.8482E+02    -0.8472E+02    -0.8462E+02    -0.8452E+02    -0.8442E+02    -0.8433E+02    -0.8424E+02    -0.8415E+02    -0.8407E+02    -0.8399E+02    -0.8392E+02    -0.8386E+02    -0.8381E+02    -0.8376E+02    -0.8372E+02    -0.8369E+02    -0.8367E+02    -0.8365E+02    -0.8365E+02    -0.8365E+02    -0.8367E+02    -0.8369E+02    -0.8372E+02    -0.8376E+02    -0.8381E+02    -0.8386E+02    -0.8392E+02    -0.8399E+02    -0.8407E+02    -0.8415E+02    -0.8423E+02    -0.8432E+02    -0.8442E+02    -0.8451E+02    -0.8461E+02    -0.8471E+02    -0.8481E+02    -0.8492E+02    -0.8502E+02    -0.8512E+02    -0.8522E+02    -0.8533E+02    -0.8543E+02    -0.8552E+02    -0.8562E+02    -0.8572E+02    -0.8581E+02    -0.8590E+02    -0.8599E+02    -0.8607E+02    -0.8616E+02    -0.8624E+02    -0.8632E+02    -0.8639E+02    -0.8647E+02    -0.8654E+02    -0.8661E+02    -0.8667E+02    -0.8674E+02    -0.8680E+02    -0.8686E+02    -0.8692E+02    -0.8698E+02    -0.8703E+02    -0.8708E+02    -0.8712E+02    -0.8716E+02    -0.8717E+02    -0.8717E+02
    -0.8716E+02    -0.8716E+02    -0.8714E+02    -0.8711E+02    -0.8707E+02    -0.8701E+02    -0.8696E+02    -0.8690E+02    -0.8684E+02    -0.8677E+02    -0.8671E+02    -0.8664E+02    -0.8657E+02    -0.8650E+02    -0.8643E+02    -0.8636E+02    -0.8628E+02    -0.8620E+02    -0.8612E+02    -0.8604E+02    -0.8596E+02    -0.8588E+02    -0.8579E+02    -0.8570E+02    -0.8561E+02    -0.8552E+02    -0.8543E+02    -0.8534E+02    -0.8525E+02    -0.8516E+02    -0.8507E+02    -0.8498E+02    -0.8489E+02    -0.8480E+02    -0.8471E+02    -0.8463E+02    -0.8455E+02    -0.8447E+02    -0.8440E+02    -0.8433E+02    -0.8427E+02    -0.8421E+02    -0.8416E+02    -0.8411E+02    -0.8407E+02    -0.8403E+02    -0.8401E+02    -0.8399E+02    -0.8398E+02    -0.8397E+02    -0.8398E+02    -0.8399E+02    -0.8401E+02    -0.8403E+02    -0.8407E+02    -0.8411E+02    -0.8415E+02    -0.8421E+02    -0.8426E+02    -0.8433E+02    -0.8440E+02    -0.8447E+02    -0.8455E+02    -0.8463E+02    -0.8471E+02    -0.8480E+02    -0.8488E+02    -0.8497E+02    -0.8506E+02    -0.8515E+02    -0.8524E+02    -0.8533E+02    -0.8542E+02    -0.8551E+02    -0.8560E+02    -0.8569E+02    -0.8578E+02    -0.8586E+02    -0.8595E+02    -0.8603E+02    -0.8611E+02    -0.8618E+02    -0.8626E+02    -0.8634E+02    -0.8641E+02    -0.8648E+02    -0.8655E+02    -0.8661E+02    -0.8668E+02    -0.8674E+02    -0.8681E+02    -0.8687E+02    -0.8692E+02    -0.8698E+02    -0.8703E+02    -0.8708E+02    -0.8712E+02    -0.8715E+02    -0.8717E+02    -0.8717E+02
    -0.8717E+02    -0.8717E+02    -0.8715E+02    -0.8711E+02    -0.8707E+02    -0.8702E+02    -0.8697E+02    -0.8691E+02    -0.8685E+02    -0.8679E+02    -0.8672E+02    -0.8666E+02    -0.8659E+02    -0.8652E+02    -0.8645E+02    -0.8638E+02    -0.8631E+02    -0.8624E+02    -0.8617E+02    -0.8609E+02    -0.8601E+02    -0.8594E+02    -0.8586E+02    -0.8578E+02    -0.8570E+02    -0.8562E+02    -0.8553E+02    -0.8545E+02    -0.8537E+02    -0.8529E+02    -0.8521E+02    -0.8513E+02    -0.8505E+02    -0.8497E+02    -0.8490E+02    -0.8483E+02    -0.8476E+02    -0.8469E+02    -0.8463E+02    -0.8457E+02    -0.8451E+02    -0.8446E+02    -0.8442E+02    -0.8438E+02    -0.8434E+02    -0.8432E+02    -0.8429E+02    -0.8428E+02    -0.8427E+02    -0.8426E+02    -0.8427E+02    -0.8428E+02    -0.8429E+02    -0.8432E+02    -0.8434E+02    -0.8438E+02    -0.8442E+02    -0.8446E+02    -0.8451E+02    -0.8457E+02    -0.8462E+02    -0.8469E+02    -0.8475E+02    -0.8482E+02    -0.8489E+02    -0.8497E+02    -0.8505E+02    -0.8512E+02    -0.8520E+02    -0.8528E+02    -0.8536E+02    -0.8544E+02    -0.8552E+02    -0.8561E+02    -0.8569E+02    -0.8577E+02    -0.8584E+02    -0.8592E+02    -0.8600E+02    -0.8607E+02    -0.8615E+02    -0.8622E+02    -0.8629E+02    -0.8636E+02    -0.8643E+02    -0.8650E+02    -0.8656E+02    -0.8663E+02    -0.8669E+02    -0.8675E+02    -0.8681E+02    -0.8687E+02    -0.8693E+02    -0.8698E+02    -0.8704E+02    -0.8708E+02    -0.8712E+02    -0.8716E+02    -0.8717E+02    -0.8717E+02
    -0.8717E+02    -0.8717E+02    -0.8715E+02    -0.8712E+02    -0.8708E+02    -0.8703E+02    -0.8697E+02    -0.8692E+02    -0.8686E+02    -0.8680E+02    -0.8674E+02    -0.8668E+02    -0.8661E+02    -0.8655E+02    -0.8648E+02    -0.8642E+02    -0.8635E+02    -0.8628E+02    -0.8621E+02    -0.8614E+02    -0.8607E+02    -0.8600E+02    -0.8593E+02    -0.8586E+02    -0.8578E+02    -0.8571E+02    -0.8564E+02    -0.8556E+02    -0.8549E+02    -0.8542E+02    -0.8535E+02    -0.8528E+02    -0.8521E+02    -0.8514E+02    -0.8507E+02    -0.8501E+02    -0.8495E+02    -0.8489E+02    -0.8484E+02    -0.8479E+02    -0.8474E+02    -0.8470E+02    -0.8466E+02    -0.8462E+02    -0.8459E+02    -0.8457E+02    -0.8455E+02    -0.8454E+02    -0.8453E+02    -0.8453E+02    -0.8453E+02    -0.8454E+02    -0.8455E+02    -0.8457E+02    -0.8459E+02    -0.8462E+02    -0.8465E+02    -0.8469E+02    -0.8474E+02    -0.8478E+02    -0.8483E+02    -0.8489E+02    -0.8495E+02    -0.8501E+02    -0.8507E+02    -0.8513E+02    -0.8520E+02    -0.8527E+02    -0.8534E+02    -0.8541E+02    -0.8548E+02    -0.8555E+02    -0.8563E+02    -0.8570E+02    -0.8577E+02    -0.8584E+02    -0.8591E+02    -0.8599E+02    -0.8606E+02    -0.8613E+02    -0.8619E+02    -0.8626E+02    -0.8633E+02    -0.8640E+02    -0.8646E+02    -0.8652E+02    -0.8659E+02    -0.8665E+02    -0.8671E+02    -0.8677E+02    -0.8683E+02    -0.8688E+02    -0.8694E+02    -0.8699E+02    -0.8704E+02    -0.8709E+02    -0.8713E+02    -0.8716E+02    -0.8718E+02    -0.8718E+02
    -0.8717E+02    -0.8717E+02    -0.8716E+02    -0.8712E+02    -0.8708E+02    -0.8704E+02    -0.8699E+02    -0.8693E+02    -0.8688E+02    -0.8682E+02    -0.8676E+02    -0.8670E+02    -0.8664E+02    -0.8658E+02    -0.8652E+02    -0.8646E+02    -0.8639E+02    -0.8633E+02    -0.8627E+02    -0.8620E+02    -0.8614E+02    -0.8607E+02    -0.8600E+02    -0.8594E+02    -0.8587E+02    -0.8580E+02    -0.8574E+02    -0.8567E+02    -0.8561E+02    -0.8554E+02    -0.8548E+02    -0.8542E+02    -0.8535E+02    -0.8529E+02    -0.8524E+02    -0.8518E+02    -0.8513E+02    -0.8508E+02    -0.8503E+02    -0.8499E+02    -0.8494E+02    -0.8491E+02    -0.8487E+02    -0.8484E+02    -0.8482E+02    -0.8480E+02    -0.8478E+02    -0.8477E+02    -0.8476E+02    -0.8476E+02    -0.8476E+02    -0.8477E+02    -0.8478E+02    -0.8480E+02    -0.8482E+02    -0.8484E+02    -0.8487E+02    -0.8490E+02    -0.8494E+02    -0.8498E+02    -0.8503E+02    -0.8507E+02    -0.8512E+02    -0.8518E+02    -0.8523E+02    -0.8529E+02    -0.8535E+02    -0.8541E+02    -0.8547E+02    -0.8553E+02    -0.8560E+02    -0.8566E+02    -0.8573E+02    -0.8579E+02    -0.8586E+02    -0.8592E+02    -0.8599E+02    -0.8605E+02    -0.8612E+02    -0.8618E+02    -0.8625E+02    -0.8631E+02    -0.8637E+02    -0.8643E+02    -0.8649E+02    -0.8655E+02    -0.8661E+02    -0.8667E+02    -0.8673E+02    -0.8679E+02    -0.8684E+02    -0.8690E+02    -0.8695E+02    -0.8700E+02    -0.8705E+02    -0.8709E+02    -0.8713E+02    -0.8716E+02    -0.8718E+02    -0.8718E+02
    -0.8718E+02    -0.8718E+02    -0.8716E+02    -0.8713E+02    -0.8709E+02    -0.8705E+02    -0.8700E+02    -0.8695E+02    -0.8689E+02    -0.8684E+02    -0.8678E+02    -0.8673E+02    -0.8667E+02    -0.8661E+02    -0.8656E+02    -0.8650E+02    -0.8644E+02    -0.8638E+02    -0.8632E+02    -0.8626E+02    -0.8620E+02    -0.8614E+02    -0.8608E+02    -0.8602E+02    -0.8596E+02    -0.8590E+02    -0.8584E+02    -0.8578E+02    -0.8572E+02    -0.8566E+02    -0.8560E+02    -0.8555E+02    -0.8549E+02    -0.8544E+02    -0.8539E+02    -0.8534E+02    -0.8529E+02    -0.8525E+02    -0.8521E+02    -0.8517E+02    -0.8513E+02    -0.8510E+02    -0.8507E+02    -0.8505E+02    -0.8502E+02    -0.8501E+02    -0.8499E+02    -0.8498E+02    -0.8498E+02    -0.8497E+02    -0.8497E+02    -0.8498E+02    -0.8499E+02    -0.8500E+02    -0.8502E+02    -0.8504E+02    -0.8507E+02    -0.8510E+02    -0.8513E+02    -0.8517E+02    -0.8520E+02    -0.8524E+02    -0.8529E+02    -0.8533E+02    -0.8538E+02    -0.8543E+02    -0.8549E+02    -0.8554E+02    -0.8559E+02    -0.8565E+02    -0.8571E+02    -0.8577E+02    -0.8582E+02    -0.8588E+02    -0.8594E+02    -0.8600E+02    -0.8606E+02    -0.8612E+02    -0.8618E+02    -0.8624E+02    -0.8630E+02    -0.8636E+02    -0.8642E+02    -0.8647E+02    -0.8653E+02    -0.8659E+02    -0.8664E+02    -0.8670E+02    -0.8675E+02    -0.8681E+02    -0.8686E+02    -0.8691E+02    -0.8696E+02    -0.8701E+02    -0.8706E+02    -0.8710E+02    -0.8714E+02    -0.8717E+02    -0.8719E+02    -0.8719E+02
    -0.8719E+02    -0.8719E+02    -0.8717E+02    -0.8714E+02    -0.8710E+02    -0.8706E+02    -0.8701E+02    -0.8696E+02    -0.8691E+02    -0.8686E+02    -0.8681E+02    -0.8676E+02    -0.8670E+02    -0.8665E+02    -0.8659E+02    -0.8654E+02    -0.8649E+02    -0.8643E+02    -0.8637E+02    -0.8632E+02    -0.8626E+02    -0.8621E+02    -0.8615E+02    -0.8610E+02    -0.8604E+02    -0.8599E+02    -0.8593E+02    -0.8588E+02    -0.8583E+02    -0.8577E+02    -0.8572E+02    -0.8567E+02    -0.8562E+02    -0.8558E+02    -0.8553E+02    -0.8549E+02    -0.8545E+02    -0.8541E+02    -0.8537E+02    -0.8534E+02    -0.8531E+02    -0.8528E+02    -0.8525E+02    -0.8523E+02    -0.8521E+02    -0.8520E+02    -0.8518E+02    -0.8517E+02    -0.8517E+02    -0.8517E+02    -0.8517E+02    -0.8517E+02    -0.8518E+02    -0.8519E+02    -0.8521E+02    -0.8523E+02    -0.8525E+02    -0.8528E+02    -0.8530E+02    -0.8533E+02    -0.8537E+02    -0.8540E+02    -0.8544E+02    -0.8548E+02    -0.8553E+02    -0.8557E+02    -0.8562E+02    -0.8566E+02    -0.8571E+02    -0.8576E+02    -0.8581E+02    -0.8587E+02    -0.8592E+02    -0.8597E+02    -0.8603E+02    -0.8608E+02    -0.8614E+02    -0.8619E+02    -0.8625E+02    -0.8630E+02    -0.8635E+02    -0.8641E+02    -0.8646E+02    -0.8652E+02    -0.8657E+02    -0.8662E+02    -0.8667E+02    -0.8673E+02    -0.8678E+02    -0.8683E+02    -0.8688E+02    -0.8693E+02    -0.8698E+02    -0.8703E+02    -0.8707E+02    -0.8711E+02    -0.8715E+02    -0.8718E+02    -0.8719E+02    -0.8719E+02
    -0.8719E+02    -0.8719E+02    -0.8718E+02    -0.8715E+02    -0.8711E+02    -0.8707E+02    -0.8703E+02    -0.8698E+02    -0.8693E+02    -0.8689E+02    -0.8684E+02    -0.8679E+02    -0.8674E+02    -0.8669E+02    -0.8663E+02    -0.8658E+02    -0.8653E+02    -0.8648E+02    -0.8643E+02    -0.8638E+02    -0.8633E+02    -0.8628E+02    -0.8623E+02    -0.8617E+02    -0.8612E+02    -0.8607E+02    -0.8603E+02    -0.8598E+02    -0.8593E+02    -0.8588E+02    -0.8584E+02    -0.8579E+02    -0.8575E+02    -0.8571E+02    -0.8567E+02    -0.8563E+02    -0.8559E+02    -0.8556E+02    -0.8552E+02    -0.8549E+02    -0.8547E+02    -0.8544E+02    -0.8542E+02    -0.8540E+02    -0.8538E+02    -0.8537E+02    -0.8536E+02    -0.8535E+02    -0.8535E+02    -0.8534E+02    -0.8535E+02    -0.8535E+02    -0.8536E+02    -0.8537E+02    -0.8538E+02    -0.8540E+02    -0.8542E+02    -0.8544E+02    -0.8546E+02    -0.8549E+02    -0.8552E+02    -0.8555E+02    -0.8559E+02    -0.8562E+02    -0.8566E+02    -0.8570E+02    -0.8574E+02    -0.8578E+02    -0.8583E+02    -0.8587E+02    -0.8592E+02    -0.8596E+02    -0.8601E+02    -0.8606E+02    -0.8611E+02    -0.8616E+02    -0.8621E+02    -0.8626E+02    -0.8631E+02    -0.8636E+02    -0.8641E+02    -0.8646E+02    -0.8651E+02    -0.8656E+02    -0.8661E+02    -0.8666E+02    -0.8671E+02    -0.8676E+02    -0.8681E+02    -0.8685E+02    -0.8690E+02    -0.8695E+02    -0.8700E+02    -0.8704E+02    -0.8708E+02    -0.8712E+02    -0.8716E+02    -0.8718E+02    -0.8720E+02    -0.8720E+02
    -0.8720E+02    -0.8720E+02    -0.8719E+02    -0.8716E+02    -0.8713E+02    -0.8709E+02    -0.8705E+02    -0.8700E+02    -0.8696E+02    -0.8691E+02    -0.8686E+02    -0.8682E+02    -0.8677E+02    -0.8672E+02    -0.8667E+02    -0.8663E+02    -0.8658E+02    -0.8653E+02    -0.8649E+02    -0.8644E+02    -0.8639E+02    -0.8634E+02    -0.8630E+02    -0.8625E+02    -0.8621E+02    -0.8616E+02    -0.8612E+02    -0.8607E+02    -0.8603E+02    -0.8599E+02    -0.8594E+02    -0.8590E+02    -0.8587E+02    -0.8583E+02    -0.8579E+02    -0.8576E+02    -0.8573E+02    -0.8570E+02    -0.8567E+02    -0.8564E+02    -0.8562E+02    -0.8559E+02    -0.8557E+02    -0.8556E+02    -0.8554E+02    -0.8553E+02    -0.8552E+02    -0.8551E+02    -0.8551E+02    -0.8551E+02    -0.8551E+02    -0.8551E+02    -0.8552E+02    -0.8553E+02    -0.8554E+02    -0.8555E+02    -0.8557E+02    -0.8559E+02    -0.8561E+02    -0.8564E+02    -0.8566E+02    -0.8569E+02    -0.8572E+02    -0.8575E+02    -0.8579E+02    -0.8582E+02    -0.8586E+02    -0.8590E+02    -0.8593E+02    -0.8598E+02    -0.8602E+02    -0.8606E+02    -0.8610E+02    -0.8615E+02    -0.8619E+02    -0.8624E+02    -0.8628E+02    -0.8633E+02    -0.8637E+02    -0.8642E+02    -0.8646E+02    -0.8651E+02    -0.8656E+02    -0.8660E+02    -0.8665E+02    -0.8670E+02    -0.8674E+02    -0.8679E+02    -0.8683E+02    -0.8688E+02    -0.8692E+02    -0.8697E+02    -0.8701E+02    -0.8706E+02    -0.8710E+02    -0.8713E+02    -0.8717E+02    -0.8719E+02    -0.8721E+02    -0.8721E+02
    -0.8721E+02    -0.8721E+02    -0.8719E+02    -0.8717E+02    -0.8714E+02    -0.8710E+02    -0.8706E+02    -0.8702E+02    -0.8698E+02    -0.8693E+02    -0.8689E+02    -0.8685E+02    -0.8680E+02    -0.8676E+02    -0.8672E+02    -0.8667E+02    -0.8663E+02    -0.8658E+02    -0.8654E+02    -0.8650E+02    -0.8645E+02    -0.8641E+02    -0.8637E+02    -0.8632E+02    -0.8628E+02    -0.8624E+02    -0.8620E+02    -0.8616E+02    -0.8612E+02    -0.8608E+02    -0.8605E+02    -0.8601E+02    -0.8598E+02    -0.8594E+02    -0.8591E+02    -0.8588E+02    -0.8585E+02    -0.8582E+02    -0.8580E+02    -0.8577E+02    -0.8575E+02    -0.8573E+02    -0.8572E+02    -0.8570E+02    -0.8569E+02    -0.8568E+02    -0.8567E+02    -0.8566E+02    -0.8566E+02    -0.8566E+02    -0.8566E+02    -0.8566E+02    -0.8567E+02    -0.8567E+02    -0.8568E+02    -0.8570E+02    -0.8571E+02    -0.8573E+02    -0.8575E+02    -0.8577E+02    -0.8579E+02    -0.8582E+02    -0.8584E+02    -0.8587E+02    -0.8590E+02    -0.8593E+02    -0.8597E+02    -0.8600E+02    -0.8604E+02    -0.8607E+02    -0.8611E+02    -0.8615E+02    -0.8619E+02    -0.8623E+02    -0.8627E+02    -0.8631E+02    -0.8635E+02    -0.8639E+02    -0.8643E+02    -0.8648E+02    -0.8652E+02    -0.8656E+02    -0.8661E+02    -0.8665E+02    -0.8669E+02    -0.8673E+02    -0.8678E+02    -0.8682E+02    -0.8686E+02    -0.8691E+02    -0.8695E+02    -0.8699E+02    -0.8703E+02    -0.8707E+02    -0.8711E+02    -0.8714E+02    -0.8717E+02    -0.8720E+02    -0.8721E+02    -0.8721E+02
    -0.8722E+02    -0.8722E+02    -0.8720E+02    -0.8718E+02    -0.8715E+02    -0.8711E+02    -0.8708E+02    -0.8704E+02    -0.8700E+02    -0.8696E+02    -0.8692E+02    -0.8688E+02    -0.8684E+02    -0.8680E+02    -0.8676E+02    -0.8671E+02    -0.8667E+02    -0.8663E+02    -0.8659E+02    -0.8655E+02    -0.8651E+02    -0.8647E+02    -0.8643E+02    -0.8640E+02    -0.8636E+02    -0.8632E+02    -0.8628E+02    -0.8625E+02    -0.8621E+02    -0.8618E+02    -0.8614E+02    -0.8611E+02    -0.8608E+02    -0.8605E+02    -0.8602E+02    -0.8599E+02    -0.8597E+02    -0.8594E+02    -0.8592E+02    -0.8590E+02    -0.8588E+02    -0.8586E+02    -0.8585E+02    -0.8583E+02    -0.8582E+02    -0.8581E+02    -0.8581E+02    -0.8580E+02    -0.8580E+02    -0.8580E+02    -0.8580E+02    -0.8580E+02    -0.8580E+02    -0.8581E+02    -0.8582E+02    -0.8583E+02    -0.8584E+02    -0.8586E+02    -0.8588E+02    -0.8590E+02    -0.8592E+02    -0.8594E+02    -0.8596E+02    -0.8599E+02    -0.8601E+02    -0.8604E+02    -0.8607E+02    -0.8610E+02    -0.8613E+02    -0.8617E+02    -0.8620E+02    -0.8624E+02    -0.8627E+02    -0.8631E+02    -0.8634E+02    -0.8638E+02    -0.8642E+02    -0.8646E+02    -0.8650E+02    -0.8653E+02    -0.8657E+02    -0.8661E+02    -0.8665E+02    -0.8669E+02    -0.8673E+02    -0.8677E+02    -0.8681E+02    -0.8685E+02    -0.8689E+02    -0.8693E+02    -0.8697E+02    -0.8701E+02    -0.8705E+02    -0.8709E+02    -0.8712E+02    -0.8715E+02    -0.8718E+02    -0.8721E+02    -0.8722E+02    -0.8722E+02
    -0.8722E+02    -0.8722E+02    -0.8721E+02    -0.8719E+02    -0.8716E+02    -0.8713E+02    -0.8709E+02    -0.8706E+02    -0.8702E+02    -0.8698E+02    -0.8695E+02    -0.8691E+02    -0.8687E+02    -0.8683E+02    -0.8679E+02    -0.8676E+02    -0.8672E+02    -0.8668E+02    -0.8664E+02    -0.8661E+02    -0.8657E+02    -0.8654E+02    -0.8650E+02    -0.8646E+02    -0.8643E+02    -0.8640E+02    -0.8636E+02    -0.8633E+02    -0.8630E+02    -0.8627E+02    -0.8624E+02    -0.8621E+02    -0.8618E+02    -0.8615E+02    -0.8613E+02    -0.8610E+02    -0.8608E+02    -0.8606E+02    -0.8604E+02    -0.8602E+02    -0.8600E+02    -0.8598E+02    -0.8597E+02    -0.8596E+02    -0.8595E+02    -0.8594E+02    -0.8593E+02    -0.8593E+02    -0.8593E+02    -0.8592E+02    -0.8592E+02    -0.8593E+02    -0.8593E+02    -0.8594E+02    -0.8595E+02    -0.8596E+02    -0.8597E+02    -0.8598E+02    -0.8600E+02    -0.8601E+02    -0.8603E+02    -0.8605E+02    -0.8607E+02    -0.8610E+02    -0.8612E+02    -0.8614E+02    -0.8617E+02    -0.8620E+02    -0.8623E+02    -0.8626E+02    -0.8629E+02    -0.8632E+02    -0.8635E+02    -0.8638E+02    -0.8642E+02    -0.8645E+02    -0.8648E+02    -0.8652E+02    -0.8655E+02    -0.8659E+02    -0.8663E+02    -0.8666E+02    -0.8670E+02    -0.8674E+02    -0.8677E+02    -0.8681E+02    -0.8685E+02    -0.8688E+02    -0.8692E+02    -0.8696E+02    -0.8699E+02    -0.8703E+02    -0.8707E+02    -0.8710E+02    -0.8714E+02    -0.8717E+02    -0.8719E+02    -0.8721E+02    -0.8723E+02    -0.8723E+02
    -0.8723E+02    -0.8723E+02    -0.8722E+02    -0.8720E+02    -0.8717E+02    -0.8714E+02    -0.8711E+02    -0.8708E+02    -0.8704E+02    -0.8701E+02    -0.8697E+02    -0.8694E+02    -0.8690E+02    -0.8687E+02    -0.8683E+02    -0.8680E+02    -0.8676E+02    -0.8673E+02    -0.8670E+02    -0.8666E+02    -0.8663E+02    -0.8660E+02    -0.8656E+02    -0.8653E+02    -0.8650E+02    -0.8647E+02    -0.8644E+02    -0.8641E+02    -0.8638E+02    -0.8635E+02    -0.8632E+02    -0.8630E+02    -0.8627E+02    -0.8625E+02    -0.8623E+02    -0.8620E+02    -0.8618E+02    -0.8616E+02    -0.8614E+02    -0.8613E+02    -0.8611E+02    -0.8610E+02    -0.8609E+02    -0.8608E+02    -0.8607E+02    -0.8606E+02    -0.8605E+02    -0.8605E+02    -0.8604E+02    -0.8604E+02    -0.8604E+02    -0.8605E+02    -0.8605E+02    -0.8606E+02    -0.8606E+02    -0.8607E+02    -0.8608E+02    -0.8609E+02    -0.8611E+02    -0.8612E+02    -0.8614E+02    -0.8616E+02    -0.8618E+02    -0.8620E+02    -0.8622E+02    -0.8624E+02    -0.8626E+02    -0.8629E+02    -0.8631E+02    -0.8634E+02    -0.8637E+02    -0.8640E+02    -0.8643E+02    -0.8646E+02    -0.8649E+02    -0.8652E+02    -0.8655E+02    -0.8658E+02    -0.8661E+02    -0.8664E+02    -0.8668E+02    -0.8671E+02    -0.8674E+02    -0.8678E+02    -0.8681E+02    -0.8685E+02    -0.8688E+02    -0.8691E+02    -0.8695E+02    -0.8698E+02    -0.8702E+02    -0.8705E+02    -0.8708E+02    -0.8712E+02    -0.8715E+02    -0.8718E+02    -0.8720E+02    -0.8722E+02    -0.8723E+02    -0.8723E+02
    -0.8724E+02    -0.8724E+02    -0.8723E+02    -0.8721E+02    -0.8718E+02    -0.8716E+02    -0.8713E+02    -0.8710E+02    -0.8706E+02    -0.8703E+02    -0.8700E+02    -0.8697E+02    -0.8694E+02    -0.8690E+02    -0.8687E+02    -0.8684E+02    -0.8681E+02    -0.8678E+02    -0.8674E+02    -0.8671E+02    -0.8668E+02    -0.8665E+02    -0.8662E+02    -0.8659E+02    -0.8657E+02    -0.8654E+02    -0.8651E+02    -0.8648E+02    -0.8646E+02    -0.8643E+02    -0.8641E+02    -0.8638E+02    -0.8636E+02    -0.8634E+02    -0.8632E+02    -0.8630E+02    -0.8628E+02    -0.8626E+02    -0.8625E+02    -0.8623E+02    -0.8622E+02    -0.8620E+02    -0.8619E+02    -0.8618E+02    -0.8618E+02    -0.8617E+02    -0.8616E+02    -0.8616E+02    -0.8616E+02    -0.8616E+02    -0.8616E+02    -0.8616E+02    -0.8616E+02    -0.8617E+02    -0.8617E+02    -0.8618E+02    -0.8619E+02    -0.8620E+02    -0.8621E+02    -0.8623E+02    -0.8624E+02    -0.8626E+02    -0.8627E+02    -0.8629E+02    -0.8631E+02    -0.8633E+02    -0.8635E+02    -0.8638E+02    -0.8640E+02    -0.8642E+02    -0.8645E+02    -0.8647E+02    -0.8650E+02    -0.8653E+02    -0.8655E+02    -0.8658E+02    -0.8661E+02    -0.8664E+02    -0.8667E+02    -0.8670E+02    -0.8673E+02    -0.8676E+02    -0.8679E+02    -0.8682E+02    -0.8685E+02    -0.8688E+02    -0.8691E+02    -0.8695E+02    -0.8698E+02    -0.8701E+02    -0.8704E+02    -0.8707E+02    -0.8710E+02    -0.8713E+02    -0.8716E+02    -0.8719E+02    -0.8721E+02    -0.8723E+02    -0.8724E+02    -0.8724E+02
    -0.8724E+02    -0.8724E+02    -0.8723E+02    -0.8722E+02    -0.8720E+02    -0.8717E+02    -0.8714E+02    -0.8711E+02    -0.8709E+02    -0.8706E+02    -0.8703E+02    -0.8700E+02    -0.8697E+02    -0.8694E+02    -0.8691E+02    -0.8688E+02    -0.8685E+02    -0.8682E+02    -0.8679E+02    -0.8676E+02    -0.8674E+02    -0.8671E+02    -0.8668E+02    -0.8666E+02    -0.8663E+02    -0.8660E+02    -0.8658E+02    -0.8655E+02    -0.8653E+02    -0.8651E+02    -0.8649E+02    -0.8647E+02    -0.8644E+02    -0.8642E+02    -0.8641E+02    -0.8639E+02    -0.8637E+02    -0.8636E+02    -0.8634E+02    -0.8633E+02    -0.8632E+02    -0.8630E+02    -0.8629E+02    -0.8629E+02    -0.8628E+02    -0.8627E+02    -0.8627E+02    -0.8626E+02    -0.8626E+02    -0.8626E+02    -0.8626E+02    -0.8626E+02    -0.8627E+02    -0.8627E+02    -0.8628E+02    -0.8628E+02    -0.8629E+02    -0.8630E+02    -0.8631E+02    -0.8632E+02    -0.8634E+02    -0.8635E+02    -0.8637E+02    -0.8638E+02    -0.8640E+02    -0.8642E+02    -0.8644E+02    -0.8646E+02    -0.8648E+02    -0.8650E+02    -0.8652E+02    -0.8654E+02    -0.8657E+02    -0.8659E+02    -0.8662E+02    -0.8664E+02    -0.8667E+02    -0.8669E+02    -0.8672E+02    -0.8675E+02    -0.8678E+02    -0.8680E+02    -0.8683E+02    -0.8686E+02    -0.8689E+02    -0.8692E+02    -0.8695E+02    -0.8698E+02    -0.8700E+02    -0.8703E+02    -0.8706E+02    -0.8709E+02    -0.8712E+02    -0.8715E+02    -0.8717E+02    -0.8720E+02    -0.8722E+02    -0.8724E+02    -0.8725E+02    -0.8725E+02
    -0.8725E+02    -0.8725E+02    -0.8724E+02    -0.8723E+02    -0.8721E+02    -0.8718E+02    -0.8716E+02    -0.8713E+02    -0.8711E+02    -0.8708E+02    -0.8705E+02    -0.8702E+02    -0.8700E+02    -0.8697E+02    -0.8694E+02    -0.8692E+02    -0.8689E+02    -0.8686E+02    -0.8684E+02    -0.8681E+02    -0.8679E+02    -0.8676E+02    -0.8674E+02    -0.8671E+02    -0.8669E+02    -0.8667E+02    -0.8665E+02    -0.8662E+02    -0.8660E+02    -0.8658E+02    -0.8656E+02    -0.8654E+02    -0.8652E+02    -0.8651E+02    -0.8649E+02    -0.8647E+02    -0.8646E+02    -0.8645E+02    -0.8643E+02    -0.8642E+02    -0.8641E+02    -0.8640E+02    -0.8639E+02    -0.8638E+02    -0.8638E+02    -0.8637E+02    -0.8637E+02    -0.8636E+02    -0.8636E+02    -0.8636E+02    -0.8636E+02    -0.8636E+02    -0.8637E+02    -0.8637E+02    -0.8637E+02    -0.8638E+02    -0.8639E+02    -0.8640E+02    -0.8641E+02    -0.8642E+02    -0.8643E+02    -0.8644E+02    -0.8645E+02    -0.8647E+02    -0.8648E+02    -0.8650E+02    -0.8652E+02    -0.8653E+02    -0.8655E+02    -0.8657E+02    -0.8659E+02    -0.8661E+02    -0.8663E+02    -0.8666E+02    -0.8668E+02    -0.8670E+02    -0.8673E+02    -0.8675E+02    -0.8677E+02    -0.8680E+02    -0.8682E+02    -0.8685E+02    -0.8687E+02    -0.8690E+02    -0.8693E+02    -0.8695E+02    -0.8698E+02    -0.8700E+02    -0.8703E+02    -0.8706E+02    -0.8708E+02    -0.8711E+02    -0.8714E+02    -0.8716E+02    -0.8719E+02    -0.8721E+02    -0.8723E+02    -0.8724E+02    -0.8725E+02    -0.8725E+02
    -0.8726E+02    -0.8726E+02    -0.8725E+02    -0.8724E+02    -0.8722E+02    -0.8720E+02    -0.8717E+02    -0.8715E+02    -0.8713E+02    -0.8710E+02    -0.8708E+02    -0.8705E+02    -0.8703E+02    -0.8700E+02    -0.8698E+02    -0.8695E+02    -0.8693E+02    -0.8691E+02    -0.8688E+02    -0.8686E+02    -0.8684E+02    -0.8681E+02    -0.8679E+02    -0.8677E+02    -0.8675E+02    -0.8673E+02    -0.8671E+02    -0.8669E+02    -0.8667E+02    -0.8665E+02    -0.8663E+02    -0.8662E+02    -0.8660E+02    -0.8658E+02    -0.8657E+02    -0.8656E+02    -0.8654E+02    -0.8653E+02    -0.8652E+02    -0.8651E+02    -0.8650E+02    -0.8649E+02    -0.8648E+02    -0.8647E+02    -0.8647E+02    -0.8646E+02    -0.8646E+02    -0.8646E+02    -0.8645E+02    -0.8645E+02    -0.8645E+02    -0.8646E+02    -0.8646E+02    -0.8646E+02    -0.8647E+02    -0.8647E+02    -0.8648E+02    -0.8649E+02    -0.8649E+02    -0.8650E+02    -0.8651E+02    -0.8652E+02    -0.8654E+02    -0.8655E+02    -0.8656E+02    -0.8658E+02    -0.8659E+02    -0.8661E+02    -0.8663E+02    -0.8664E+02    -0.8666E+02    -0.8668E+02    -0.8670E+02    -0.8672E+02    -0.8674E+02    -0.8676E+02    -0.8678E+02    -0.8680E+02    -0.8682E+02    -0.8685E+02    -0.8687E+02    -0.8689E+02    -0.8691E+02    -0.8694E+02    -0.8696E+02    -0.8699E+02    -0.8701E+02    -0.8703E+02    -0.8706E+02    -0.8708E+02    -0.8711E+02    -0.8713E+02    -0.8715E+02    -0.8718E+02    -0.8720E+02    -0.8722E+02    -0.8724E+02    -0.8725E+02    -0.8726E+02    -0.8726E+02
    -0.8727E+02    -0.8727E+02    -0.8726E+02    -0.8724E+02    -0.8723E+02    -0.8721E+02    -0.8719E+02    -0.8717E+02    -0.8714E+02    -0.8712E+02    -0.8710E+02    -0.8708E+02    -0.8706E+02    -0.8703E+02    -0.8701E+02    -0.8699E+02    -0.8697E+02    -0.8695E+02    -0.8693E+02    -0.8690E+02    -0.8688E+02    -0.8686E+02    -0.8684E+02    -0.8682E+02    -0.8681E+02    -0.8679E+02    -0.8677E+02    -0.8675E+02    -0.8673E+02    -0.8672E+02    -0.8670E+02    -0.8669E+02    -0.8667E+02    -0.8666E+02    -0.8665E+02    -0.8663E+02    -0.8662E+02    -0.8661E+02    -0.8660E+02    -0.8659E+02    -0.8658E+02    -0.8657E+02    -0.8657E+02    -0.8656E+02    -0.8656E+02    -0.8655E+02    -0.8655E+02    -0.8654E+02    -0.8654E+02    -0.8654E+02    -0.8654E+02    -0.8654E+02    -0.8655E+02    -0.8655E+02    -0.8655E+02    -0.8656E+02    -0.8656E+02    -0.8657E+02    -0.8658E+02    -0.8659E+02    -0.8660E+02    -0.8661E+02    -0.8662E+02    -0.8663E+02    -0.8664E+02    -0.8665E+02    -0.8667E+02    -0.8668E+02    -0.8670E+02    -0.8671E+02    -0.8673E+02    -0.8674E+02    -0.8676E+02    -0.8678E+02    -0.8680E+02    -0.8681E+02    -0.8683E+02    -0.8685E+02    -0.8687E+02    -0.8689E+02    -0.8691E+02    -0.8693E+02    -0.8695E+02    -0.8697E+02    -0.8700E+02    -0.8702E+02    -0.8704E+02    -0.8706E+02    -0.8708E+02    -0.8710E+02    -0.8713E+02    -0.8715E+02    -0.8717E+02    -0.8719E+02    -0.8721E+02    -0.8723E+02    -0.8725E+02    -0.8726E+02    -0.8727E+02    -0.8727E+02
    -0.8727E+02    -0.8727E+02    -0.8726E+02    -0.8725E+02    -0.8724E+02    -0.8722E+02    -0.8720E+02    -0.8718E+02    -0.8716E+02    -0.8714E+02    -0.8712E+02    -0.8710E+02    -0.8708E+02    -0.8706E+02    -0.8704E+02    -0.8702E+02    -0.8700E+02    -0.8699E+02    -0.8697E+02    -0.8695E+02    -0.8693E+02    -0.8691E+02    -0.8689E+02    -0.8688E+02    -0.8686E+02    -0.8684E+02    -0.8683E+02    -0.8681E+02    -0.8680E+02    -0.8678E+02    -0.8677E+02    -0.8675E+02    -0.8674E+02    -0.8673E+02    -0.8672E+02    -0.8671E+02    -0.8670E+02    -0.8669E+02    -0.8668E+02    -0.8667E+02    -0.8666E+02    -0.8665E+02    -0.8665E+02    -0.8664E+02    -0.8664E+02    -0.8663E+02    -0.8663E+02    -0.8663E+02    -0.8663E+02    -0.8663E+02    -0.8663E+02    -0.8663E+02    -0.8663E+02    -0.8663E+02    -0.8664E+02    -0.8664E+02    -0.8665E+02    -0.8665E+02    -0.8666E+02    -0.8667E+02    -0.8667E+02    -0.8668E+02    -0.8669E+02    -0.8670E+02    -0.8671E+02    -0.8672E+02    -0.8674E+02    -0.8675E+02    -0.8676E+02    -0.8678E+02    -0.8679E+02    -0.8680E+02    -0.8682E+02    -0.8684E+02    -0.8685E+02    -0.8687E+02    -0.8688E+02    -0.8690E+02    -0.8692E+02    -0.8694E+02    -0.8695E+02    -0.8697E+02    -0.8699E+02    -0.8701E+02    -0.8703E+02    -0.8705E+02    -0.8707E+02    -0.8709E+02    -0.8711E+02    -0.8713E+02    -0.8715E+02    -0.8717E+02    -0.8719E+02    -0.8721E+02    -0.8722E+02    -0.8724E+02    -0.8725E+02    -0.8727E+02    -0.8727E+02    -0.8727E+02
    -0.8728E+02    -0.8728E+02    -0.8727E+02    -0.8726E+02    -0.8725E+02    -0.8723E+02    -0.8722E+02    -0.8720E+02    -0.8718E+02    -0.8716E+02    -0.8715E+02    -0.8713E+02    -0.8711E+02    -0.8709E+02    -0.8707E+02    -0.8706E+02    -0.8704E+02    -0.8702E+02    -0.8701E+02    -0.8699E+02    -0.8697E+02    -0.8696E+02    -0.8694E+02    -0.8693E+02    -0.8691E+02    -0.8690E+02    -0.8688E+02    -0.8687E+02    -0.8686E+02    -0.8684E+02    -0.8683E+02    -0.8682E+02    -0.8681E+02    -0.8680E+02    -0.8679E+02    -0.8678E+02    -0.8677E+02    -0.8676E+02    -0.8675E+02    -0.8674E+02    -0.8674E+02    -0.8673E+02    -0.8673E+02    -0.8672E+02    -0.8672E+02    -0.8671E+02    -0.8671E+02    -0.8671E+02    -0.8671E+02    -0.8671E+02    -0.8671E+02    -0.8671E+02    -0.8671E+02    -0.8671E+02    -0.8672E+02    -0.8672E+02    -0.8672E+02    -0.8673E+02    -0.8673E+02    -0.8674E+02    -0.8675E+02    -0.8676E+02    -0.8676E+02    -0.8677E+02    -0.8678E+02    -0.8679E+02    -0.8680E+02    -0.8681E+02    -0.8683E+02    -0.8684E+02    -0.8685E+02    -0.8686E+02    -0.8688E+02    -0.8689E+02    -0.8690E+02    -0.8692E+02    -0.8693E+02    -0.8695E+02    -0.8696E+02    -0.8698E+02    -0.8700E+02    -0.8701E+02    -0.8703E+02    -0.8705E+02    -0.8706E+02    -0.8708E+02    -0.8710E+02    -0.8711E+02    -0.8713E+02    -0.8715E+02    -0.8717E+02    -0.8718E+02    -0.8720E+02    -0.8722E+02    -0.8723E+02    -0.8725E+02    -0.8726E+02    -0.8727E+02    -0.8728E+02    -0.8728E+02
    -0.8728E+02    -0.8728E+02    -0.8728E+02    -0.8727E+02    -0.8726E+02    -0.8724E+02    -0.8723E+02    -0.8721E+02    -0.8720E+02    -0.8718E+02    -0.8717E+02    -0.8715E+02    -0.8714E+02    -0.8712E+02    -0.8711E+02    -0.8709E+02    -0.8708E+02    -0.8706E+02    -0.8705E+02    -0.8703E+02    -0.8702E+02    -0.8700E+02    -0.8699E+02    -0.8698E+02    -0.8696E+02    -0.8695E+02    -0.8694E+02    -0.8693E+02    -0.8691E+02    -0.8690E+02    -0.8689E+02    -0.8688E+02    -0.8687E+02    -0.8686E+02    -0.8685E+02    -0.8685E+02    -0.8684E+02    -0.8683E+02    -0.8682E+02    -0.8682E+02    -0.8681E+02    -0.8681E+02    -0.8680E+02    -0.8680E+02    -0.8679E+02    -0.8679E+02    -0.8679E+02    -0.8679E+02    -0.8679E+02    -0.8678E+02    -0.8679E+02    -0.8679E+02    -0.8679E+02    -0.8679E+02    -0.8679E+02    -0.8680E+02    -0.8680E+02    -0.8680E+02    -0.8681E+02    -0.8681E+02    -0.8682E+02    -0.8683E+02    -0.8683E+02    -0.8684E+02    -0.8685E+02    -0.8686E+02    -0.8687E+02    -0.8688E+02    -0.8689E+02    -0.8690E+02    -0.8691E+02    -0.8692E+02    -0.8693E+02    -0.8694E+02    -0.8696E+02    -0.8697E+02    -0.8698E+02    -0.8700E+02    -0.8701E+02    -0.8702E+02    -0.8704E+02    -0.8705E+02    -0.8707E+02    -0.8708E+02    -0.8709E+02    -0.8711E+02    -0.8712E+02    -0.8714E+02    -0.8716E+02    -0.8717E+02    -0.8719E+02    -0.8720E+02    -0.8722E+02    -0.8723E+02    -0.8725E+02    -0.8726E+02    -0.8727E+02    -0.8728E+02    -0.8729E+02    -0.8729E+02
    -0.8729E+02    -0.8729E+02    -0.8729E+02    -0.8728E+02    -0.8727E+02    -0.8726E+02    -0.8724E+02    -0.8723E+02    -0.8722E+02    -0.8720E+02    -0.8719E+02    -0.8718E+02    -0.8716E+02    -0.8715E+02    -0.8714E+02    -0.8712E+02    -0.8711E+02    -0.8710E+02    -0.8708E+02    -0.8707E+02    -0.8706E+02    -0.8705E+02    -0.8704E+02    -0.8702E+02    -0.8701E+02    -0.8700E+02    -0.8699E+02    -0.8698E+02    -0.8697E+02    -0.8696E+02    -0.8695E+02    -0.8694E+02    -0.8693E+02    -0.8693E+02    -0.8692E+02    -0.8691E+02    -0.8690E+02    -0.8690E+02    -0.8689E+02    -0.8689E+02    -0.8688E+02    -0.8688E+02    -0.8687E+02    -0.8687E+02    -0.8687E+02    -0.8686E+02    -0.8686E+02    -0.8686E+02    -0.8686E+02    -0.8686E+02    -0.8686E+02    -0.8686E+02    -0.8686E+02    -0.8686E+02    -0.8687E+02    -0.8687E+02    -0.8687E+02    -0.8688E+02    -0.8688E+02    -0.8688E+02    -0.8689E+02    -0.8689E+02    -0.8690E+02    -0.8691E+02    -0.8691E+02    -0.8692E+02    -0.8693E+02    -0.8694E+02    -0.8695E+02    -0.8696E+02    -0.8697E+02    -0.8698E+02    -0.8699E+02    -0.8700E+02    -0.8701E+02    -0.8702E+02    -0.8703E+02    -0.8704E+02    -0.8705E+02    -0.8706E+02    -0.8708E+02    -0.8709E+02    -0.8710E+02    -0.8711E+02    -0.8713E+02    -0.8714E+02    -0.8715E+02    -0.8717E+02    -0.8718E+02    -0.8719E+02    -0.8721E+02    -0.8722E+02    -0.8723E+02    -0.8724E+02    -0.8726E+02    -0.8727E+02    -0.8728E+02    -0.8729E+02    -0.8729E+02    -0.8729E+02
    -0.8730E+02    -0.8730E+02    -0.8729E+02    -0.8729E+02    -0.8728E+02    -0.8727E+02    -0.8726E+02    -0.8724E+02    -0.8723E+02    -0.8722E+02    -0.8721E+02    -0.8720E+02    -0.8719E+02    -0.8718E+02    -0.8716E+02    -0.8715E+02    -0.8714E+02    -0.8713E+02    -0.8712E+02    -0.8711E+02    -0.8710E+02    -0.8709E+02    -0.8708E+02    -0.8707E+02    -0.8706E+02    -0.8705E+02    -0.8704E+02    -0.8703E+02    -0.8703E+02    -0.8702E+02    -0.8701E+02    -0.8700E+02    -0.8699E+02    -0.8699E+02    -0.8698E+02    -0.8697E+02    -0.8697E+02    -0.8696E+02    -0.8696E+02    -0.8695E+02    -0.8695E+02    -0.8695E+02    -0.8694E+02    -0.8694E+02    -0.8694E+02    -0.8694E+02    -0.8693E+02    -0.8693E+02    -0.8693E+02    -0.8693E+02    -0.8693E+02    -0.8693E+02    -0.8693E+02    -0.8693E+02    -0.8694E+02    -0.8694E+02    -0.8694E+02    -0.8694E+02    -0.8695E+02    -0.8695E+02    -0.8696E+02    -0.8696E+02    -0.8697E+02    -0.8697E+02    -0.8698E+02    -0.8698E+02    -0.8699E+02    -0.8700E+02    -0.8701E+02    -0.8701E+02    -0.8702E+02    -0.8703E+02    -0.8704E+02    -0.8705E+02    -0.8705E+02    -0.8706E+02    -0.8707E+02    -0.8708E+02    -0.8709E+02    -0.8710E+02    -0.8711E+02    -0.8712E+02    -0.8713E+02    -0.8715E+02    -0.8716E+02    -0.8717E+02    -0.8718E+02    -0.8719E+02    -0.8720E+02    -0.8721E+02    -0.8722E+02    -0.8724E+02    -0.8725E+02    -0.8726E+02    -0.8727E+02    -0.8728E+02    -0.8729E+02    -0.8729E+02    -0.8730E+02    -0.8730E+02
    -0.8730E+02    -0.8730E+02    -0.8730E+02    -0.8729E+02    -0.8729E+02    -0.8728E+02    -0.8727E+02    -0.8726E+02    -0.8725E+02    -0.8724E+02    -0.8723E+02    -0.8722E+02    -0.8721E+02    -0.8720E+02    -0.8719E+02    -0.8718E+02    -0.8717E+02    -0.8717E+02    -0.8716E+02    -0.8715E+02    -0.8714E+02    -0.8713E+02    -0.8712E+02    -0.8712E+02    -0.8711E+02    -0.8710E+02    -0.8709E+02    -0.8709E+02    -0.8708E+02    -0.8707E+02    -0.8706E+02    -0.8706E+02    -0.8705E+02    -0.8705E+02    -0.8704E+02    -0.8704E+02    -0.8703E+02    -0.8703E+02    -0.8702E+02    -0.8702E+02    -0.8702E+02    -0.8701E+02    -0.8701E+02    -0.8701E+02    -0.8701E+02    -0.8700E+02    -0.8700E+02    -0.8700E+02    -0.8700E+02    -0.8700E+02    -0.8700E+02    -0.8700E+02    -0.8700E+02    -0.8700E+02    -0.8700E+02    -0.8701E+02    -0.8701E+02    -0.8701E+02    -0.8701E+02    -0.8702E+02    -0.8702E+02    -0.8703E+02    -0.8703E+02    -0.8703E+02    -0.8704E+02    -0.8704E+02    -0.8705E+02    -0.8706E+02    -0.8706E+02    -0.8707E+02    -0.8707E+02    -0.8708E+02    -0.8709E+02    -0.8710E+02    -0.8710E+02    -0.8711E+02    -0.8712E+02    -0.8713E+02    -0.8713E+02    -0.8714E+02    -0.8715E+02    -0.8716E+02    -0.8717E+02    -0.8718E+02    -0.8719E+02    -0.8720E+02    -0.8720E+02    -0.8721E+02    -0.8722E+02    -0.8723E+02    -0.8724E+02    -0.8725E+02    -0.8726E+02    -0.8727E+02    -0.8728E+02    -0.8729E+02    -0.8729E+02    -0.8730E+02    -0.8730E+02    -0.8730E+02
    -0.8731E+02    -0.8731E+02    -0.8731E+02    -0.8730E+02    -0.8729E+02    -0.8729E+02    -0.8728E+02    -0.8727E+02    -0.8727E+02    -0.8726E+02    -0.8725E+02    -0.8724E+02    -0.8724E+02    -0.8723E+02    -0.8722E+02    -0.8721E+02    -0.8721E+02    -0.8720E+02    -0.8719E+02    -0.8719E+02    -0.8718E+02    -0.8717E+02    -0.8717E+02    -0.8716E+02    -0.8715E+02    -0.8715E+02    -0.8714E+02    -0.8714E+02    -0.8713E+02    -0.8712E+02    -0.8712E+02    -0.8711E+02    -0.8711E+02    -0.8711E+02    -0.8710E+02    -0.8710E+02    -0.8709E+02    -0.8709E+02    -0.8709E+02    -0.8708E+02    -0.8708E+02    -0.8708E+02    -0.8708E+02    -0.8707E+02    -0.8707E+02    -0.8707E+02    -0.8707E+02    -0.8707E+02    -0.8707E+02    -0.8707E+02    -0.8707E+02    -0.8707E+02    -0.8707E+02    -0.8707E+02    -0.8707E+02    -0.8707E+02    -0.8707E+02    -0.8708E+02    -0.8708E+02    -0.8708E+02    -0.8708E+02    -0.8709E+02    -0.8709E+02    -0.8709E+02    -0.8710E+02    -0.8710E+02    -0.8711E+02    -0.8711E+02    -0.8712E+02    -0.8712E+02    -0.8713E+02    -0.8713E+02    -0.8714E+02    -0.8714E+02    -0.8715E+02    -0.8716E+02    -0.8716E+02    -0.8717E+02    -0.8717E+02    -0.8718E+02    -0.8719E+02    -0.8719E+02    -0.8720E+02    -0.8721E+02    -0.8722E+02    -0.8722E+02    -0.8723E+02    -0.8724E+02    -0.8724E+02    -0.8725E+02    -0.8726E+02    -0.8727E+02    -0.8727E+02    -0.8728E+02    -0.8729E+02    -0.8730E+02    -0.8730E+02    -0.8731E+02    -0.8731E+02    -0.8731E+02
    -0.8731E+02    -0.8731E+02    -0.8731E+02    -0.8731E+02    -0.8730E+02    -0.8730E+02    -0.8729E+02    -0.8729E+02    -0.8728E+02    -0.8728E+02    -0.8727E+02    -0.8727E+02    -0.8726E+02    -0.8725E+02    -0.8725E+02    -0.8724E+02    -0.8724E+02    -0.8723E+02    -0.8723E+02    -0.8722E+02    -0.8722E+02    -0.8721E+02    -0.8721E+02    -0.8720E+02    -0.8720E+02    -0.8719E+02    -0.8719E+02    -0.8718E+02    -0.8718E+02    -0.8718E+02    -0.8717E+02    -0.8717E+02    -0.8716E+02    -0.8716E+02    -0.8716E+02    -0.8716E+02    -0.8715E+02    -0.8715E+02    -0.8715E+02    -0.8715E+02    -0.8714E+02    -0.8714E+02    -0.8714E+02    -0.8714E+02    -0.8714E+02    -0.8714E+02    -0.8714E+02    -0.8713E+02    -0.8713E+02    -0.8713E+02    -0.8713E+02    -0.8713E+02    -0.8713E+02    -0.8714E+02    -0.8714E+02    -0.8714E+02    -0.8714E+02    -0.8714E+02    -0.8714E+02    -0.8714E+02    -0.8715E+02    -0.8715E+02    -0.8715E+02    -0.8715E+02    -0.8716E+02    -0.8716E+02    -0.8716E+02    -0.8717E+02    -0.8717E+02    -0.8717E+02    -0.8718E+02    -0.8718E+02    -0.8719E+02    -0.8719E+02    -0.8719E+02    -0.8720E+02    -0.8720E+02    -0.8721E+02    -0.8721E+02    -0.8722E+02    -0.8722E+02    -0.8723E+02    -0.8723E+02    -0.8724E+02    -0.8724E+02    -0.8725E+02    -0.8725E+02    -0.8726E+02    -0.8727E+02    -0.8727E+02    -0.8728E+02    -0.8728E+02    -0.8729E+02    -0.8729E+02    -0.8730E+02    -0.8730E+02    -0.8731E+02    -0.8731E+02    -0.8731E+02    -0.8731E+02
    -0.8732E+02    -0.8732E+02    -0.8732E+02    -0.8731E+02    -0.8731E+02    -0.8731E+02    -0.8730E+02    -0.8730E+02    -0.8730E+02    -0.8729E+02    -0.8729E+02    -0.8729E+02    -0.8728E+02    -0.8728E+02    -0.8727E+02    -0.8727E+02    -0.8727E+02    -0.8726E+02    -0.8726E+02    -0.8725E+02    -0.8725E+02    -0.8725E+02    -0.8724E+02    -0.8724E+02    -0.8724E+02    -0.8723E+02    -0.8723E+02    -0.8723E+02    -0.8723E+02    -0.8722E+02    -0.8722E+02    -0.8722E+02    -0.8722E+02    -0.8721E+02    -0.8721E+02    -0.8721E+02    -0.8721E+02    -0.8721E+02    -0.8720E+02    -0.8720E+02    -0.8720E+02    -0.8720E+02    -0.8720E+02    -0.8720E+02    -0.8720E+02    -0.8720E+02    -0.8720E+02    -0.8719E+02    -0.8719E+02    -0.8719E+02    -0.8719E+02    -0.8719E+02    -0.8720E+02    -0.8720E+02    -0.8720E+02    -0.8720E+02    -0.8720E+02    -0.8720E+02    -0.8720E+02    -0.8720E+02    -0.8720E+02    -0.8720E+02    -0.8721E+02    -0.8721E+02    -0.8721E+02    -0.8721E+02    -0.8721E+02    -0.8722E+02    -0.8722E+02    -0.8722E+02    -0.8722E+02    -0.8723E+02    -0.8723E+02    -0.8723E+02    -0.8724E+02    -0.8724E+02    -0.8724E+02    -0.8725E+02    -0.8725E+02    -0.8725E+02    -0.8726E+02    -0.8726E+02    -0.8726E+02    -0.8727E+02    -0.8727E+02    -0.8727E+02    -0.8728E+02    -0.8728E+02    -0.8729E+02    -0.8729E+02    -0.8729E+02    -0.8730E+02    -0.8730E+02    -0.8731E+02    -0.8731E+02    -0.8731E+02    -0.8731E+02    -0.8732E+02    -0.8732E+02    -0.8732E+02
    -0.8732E+02    -0.8732E+02    -0.8732E+02    -0.8732E+02    -0.8732E+02    -0.8732E+02    -0.8731E+02    -0.8731E+02    -0.8731E+02    -0.8731E+02    -0.8730E+02    -0.8730E+02    -0.8730E+02    -0.8729E+02    -0.8729E+02    -0.8729E+02    -0.8729E+02    -0.8728E+02    -0.8728E+02    -0.8728E+02    -0.8728E+02    -0.8728E+02    -0.8727E+02    -0.8727E+02    -0.8727E+02    -0.8727E+02    -0.8726E+02    -0.8726E+02    -0.8726E+02    -0.8726E+02    -0.8726E+02    -0.8726E+02    -0.8725E+02    -0.8725E+02    -0.8725E+02    -0.8725E+02    -0.8725E+02    -0.8725E+02    -0.8725E+02    -0.8725E+02    -0.8724E+02    -0.8724E+02    -0.8724E+02    -0.8724E+02    -0.8724E+02    -0.8724E+02    -0.8724E+02    -0.8724E+02    -0.8724E+02    -0.8724E+02    -0.8724E+02    -0.8724E+02    -0.8724E+02    -0.8724E+02    -0.8724E+02    -0.8724E+02    -0.8724E+02    -0.8724E+02    -0.8724E+02    -0.8724E+02    -0.8725E+02    -0.8725E+02    -0.8725E+02    -0.8725E+02    -0.8725E+02    -0.8725E+02    -0.8725E+02    -0.8725E+02    -0.8726E+02    -0.8726E+02    -0.8726E+02    -0.8726E+02    -0.8726E+02    -0.8727E+02    -0.8727E+02    -0.8727E+02    -0.8727E+02    -0.8727E+02    -0.8728E+02    -0.8728E+02    -0.8728E+02    -0.8728E+02    -0.8729E+02    -0.8729E+02    -0.8729E+02    -0.8729E+02    -0.8730E+02    -0.8730E+02    -0.8730E+02    -0.8730E+02    -0.8731E+02    -0.8731E+02    -0.8731E+02    -0.8731E+02    -0.8732E+02    -0.8732E+02    -0.8732E+02    -0.8732E+02    -0.8732E+02    -0.8732E+02
    -0.8732E+02    -0.8732E+02    -0.8732E+02    -0.8732E+02    -0.8732E+02    -0.8732E+02    -0.8731E+02    -0.8731E+02    -0.8731E+02    -0.8731E+02    -0.8730E+02    -0.8730E+02    -0.8730E+02    -0.8729E+02    -0.8729E+02    -0.8729E+02    -0.8729E+02    -0.8728E+02    -0.8728E+02    -0.8728E+02    -0.8728E+02    -0.8728E+02    -0.8727E+02    -0.8727E+02    -0.8727E+02    -0.8727E+02    -0.8726E+02    -0.8726E+02    -0.8726E+02    -0.8726E+02    -0.8726E+02    -0.8726E+02    -0.8725E+02    -0.8725E+02    -0.8725E+02    -0.8725E+02    -0.8725E+02    -0.8725E+02    -0.8725E+02    -0.8725E+02    -0.8724E+02    -0.8724E+02    -0.8724E+02    -0.8724E+02    -0.8724E+02    -0.8724E+02    -0.8724E+02    -0.8724E+02    -0.8724E+02    -0.8724E+02    -0.8724E+02    -0.8724E+02    -0.8724E+02    -0.8724E+02    -0.8724E+02    -0.8724E+02    -0.8724E+02    -0.8724E+02    -0.8724E+02    -0.8724E+02    -0.8725E+02    -0.8725E+02    -0.8725E+02    -0.8725E+02    -0.8725E+02    -0.8725E+02    -0.8725E+02    -0.8725E+02    -0.8726E+02    -0.8726E+02    -0.8726E+02    -0.8726E+02    -0.8726E+02    -0.8727E+02    -0.8727E+02    -0.8727E+02    -0.8727E+02    -0.8727E+02    -0.8728E+02    -0.8728E+02    -0.8728E+02    -0.8728E+02    -0.8729E+02    -0.8729E+02    -0.8729E+02    -0.8729E+02    -0.8730E+02    -0.8730E+02    -0.8730E+02    -0.8730E+02    -0.8731E+02    -0.8731E+02    -0.8731E+02    -0.8731E+02    -0.8732E+02    -0.8732E+02    -0.8732E+02    -0.8732E+02    -0.8732E+02    -0.8732E+02
