# Supplementary material for: Electrical Pacing of Cardiac Tissue Including Potassium Inward Rectification
Source: PLoS One. 2015 Jun 9;10(6):e0127837. doi: 10.1371/journal.pone.0127837 (PMC4461281; doi:10.1371/journal.pone.0127837)
Supplement: S1 Data — (ZIP) [file pone.0127837.s001.zip › All-Data/Fig4-Data/BDT281/Vm130.txt]

    -0.8733E+02    -0.8729E+02    -0.8729E+02    -0.8729E+02    -0.8728E+02    -0.8728E+02    -0.8727E+02    -0.8727E+02    -0.8726E+02    -0.8726E+02    -0.8725E+02    -0.8724E+02    -0.8724E+02    -0.8723E+02    -0.8722E+02    -0.8721E+02    -0.8721E+02    -0.8720E+02    -0.8719E+02    -0.8719E+02    -0.8718E+02    -0.8717E+02    -0.8717E+02    -0.8716E+02    -0.8715E+02    -0.8715E+02    -0.8714E+02    -0.8714E+02    -0.8713E+02    -0.8713E+02    -0.8712E+02    -0.8712E+02    -0.8711E+02    -0.8711E+02    -0.8710E+02    -0.8710E+02    -0.8710E+02    -0.8709E+02    -0.8709E+02    -0.8709E+02    -0.8708E+02    -0.8708E+02    -0.8708E+02    -0.8708E+02    -0.8707E+02    -0.8707E+02    -0.8707E+02    -0.8707E+02    -0.8707E+02    -0.8707E+02    -0.8707E+02    -0.8707E+02    -0.8707E+02    -0.8707E+02    -0.8707E+02    -0.8708E+02    -0.8708E+02    -0.8708E+02    -0.8708E+02    -0.8708E+02    -0.8709E+02    -0.8709E+02    -0.8709E+02    -0.8710E+02    -0.8710E+02    -0.8711E+02    -0.8711E+02    -0.8711E+02    -0.8712E+02    -0.8712E+02    -0.8713E+02    -0.8713E+02    -0.8714E+02    -0.8715E+02    -0.8715E+02    -0.8716E+02    -0.8716E+02    -0.8717E+02    -0.8718E+02    -0.8718E+02    -0.8719E+02    -0.8720E+02    -0.8720E+02    -0.8721E+02    -0.8722E+02    -0.8722E+02    -0.8723E+02    -0.8724E+02    -0.8724E+02    -0.8725E+02    -0.8726E+02    -0.8726E+02    -0.8727E+02    -0.8727E+02    -0.8728E+02    -0.8728E+02    -0.8729E+02    -0.8729E+02    -0.8729E+02    -0.8729E+02
    -0.8729E+02    -0.8729E+02    -0.8729E+02    -0.8729E+02    -0.8728E+02    -0.8728E+02    -0.8727E+02    -0.8727E+02    -0.8726E+02    -0.8726E+02    -0.8725E+02    -0.8724E+02    -0.8724E+02    -0.8723E+02    -0.8722E+02    -0.8721E+02    -0.8721E+02    -0.8720E+02    -0.8719E+02    -0.8719E+02    -0.8718E+02    -0.8717E+02    -0.8717E+02    -0.8716E+02    -0.8715E+02    -0.8715E+02    -0.8714E+02    -0.8714E+02    -0.8713E+02    -0.8713E+02    -0.8712E+02    -0.8712E+02    -0.8711E+02    -0.8711E+02    -0.8710E+02    -0.8710E+02    -0.8710E+02    -0.8709E+02    -0.8709E+02    -0.8709E+02    -0.8708E+02    -0.8708E+02    -0.8708E+02    -0.8708E+02    -0.8707E+02    -0.8707E+02    -0.8707E+02    -0.8707E+02    -0.8707E+02    -0.8707E+02    -0.8707E+02    -0.8707E+02    -0.8707E+02    -0.8707E+02    -0.8707E+02    -0.8708E+02    -0.8708E+02    -0.8708E+02    -0.8708E+02    -0.8708E+02    -0.8709E+02    -0.8709E+02    -0.8709E+02    -0.8710E+02    -0.8710E+02    -0.8711E+02    -0.8711E+02    -0.8711E+02    -0.8712E+02    -0.8712E+02    -0.8713E+02    -0.8713E+02    -0.8714E+02    -0.8715E+02    -0.8715E+02    -0.8716E+02    -0.8716E+02    -0.8717E+02    -0.8718E+02    -0.8718E+02    -0.8719E+02    -0.8720E+02    -0.8720E+02    -0.8721E+02    -0.8722E+02    -0.8722E+02    -0.8723E+02    -0.8724E+02    -0.8724E+02    -0.8725E+02    -0.8726E+02    -0.8726E+02    -0.8727E+02    -0.8727E+02    -0.8728E+02    -0.8728E+02    -0.8729E+02    -0.8729E+02    -0.8729E+02    -0.8729E+02
    -0.8728E+02    -0.8728E+02    -0.8728E+02    -0.8728E+02    -0.8727E+02    -0.8727E+02    -0.8726E+02    -0.8725E+02    -0.8724E+02    -0.8723E+02    -0.8723E+02    -0.8722E+02    -0.8721E+02    -0.8720E+02    -0.8719E+02    -0.8718E+02    -0.8717E+02    -0.8716E+02    -0.8715E+02    -0.8715E+02    -0.8714E+02    -0.8713E+02    -0.8712E+02    -0.8711E+02    -0.8710E+02    -0.8710E+02    -0.8709E+02    -0.8708E+02    -0.8707E+02    -0.8707E+02    -0.8706E+02    -0.8706E+02    -0.8705E+02    -0.8704E+02    -0.8704E+02    -0.8703E+02    -0.8703E+02    -0.8702E+02    -0.8702E+02    -0.8701E+02    -0.8701E+02    -0.8701E+02    -0.8701E+02    -0.8700E+02    -0.8700E+02    -0.8700E+02    -0.8700E+02    -0.8700E+02    -0.8700E+02    -0.8700E+02    -0.8700E+02    -0.8700E+02    -0.8700E+02    -0.8700E+02    -0.8700E+02    -0.8700E+02    -0.8700E+02    -0.8701E+02    -0.8701E+02    -0.8701E+02    -0.8702E+02    -0.8702E+02    -0.8703E+02    -0.8703E+02    -0.8703E+02    -0.8704E+02    -0.8705E+02    -0.8705E+02    -0.8706E+02    -0.8706E+02    -0.8707E+02    -0.8708E+02    -0.8709E+02    -0.8709E+02    -0.8710E+02    -0.8711E+02    -0.8712E+02    -0.8712E+02    -0.8713E+02    -0.8714E+02    -0.8715E+02    -0.8716E+02    -0.8717E+02    -0.8718E+02    -0.8718E+02    -0.8719E+02    -0.8720E+02    -0.8721E+02    -0.8722E+02    -0.8723E+02    -0.8724E+02    -0.8724E+02    -0.8725E+02    -0.8726E+02    -0.8727E+02    -0.8727E+02    -0.8728E+02    -0.8728E+02    -0.8728E+02    -0.8728E+02
    -0.8727E+02    -0.8727E+02    -0.8727E+02    -0.8726E+02    -0.8725E+02    -0.8725E+02    -0.8724E+02    -0.8723E+02    -0.8722E+02    -0.8720E+02    -0.8719E+02    -0.8718E+02    -0.8717E+02    -0.8716E+02    -0.8714E+02    -0.8713E+02    -0.8712E+02    -0.8711E+02    -0.8710E+02    -0.8709E+02    -0.8707E+02    -0.8706E+02    -0.8705E+02    -0.8704E+02    -0.8703E+02    -0.8702E+02    -0.8701E+02    -0.8700E+02    -0.8699E+02    -0.8698E+02    -0.8697E+02    -0.8696E+02    -0.8696E+02    -0.8695E+02    -0.8694E+02    -0.8693E+02    -0.8693E+02    -0.8692E+02    -0.8691E+02    -0.8691E+02    -0.8690E+02    -0.8690E+02    -0.8690E+02    -0.8689E+02    -0.8689E+02    -0.8689E+02    -0.8689E+02    -0.8688E+02    -0.8688E+02    -0.8688E+02    -0.8688E+02    -0.8688E+02    -0.8689E+02    -0.8689E+02    -0.8689E+02    -0.8689E+02    -0.8689E+02    -0.8690E+02    -0.8690E+02    -0.8691E+02    -0.8691E+02    -0.8692E+02    -0.8692E+02    -0.8693E+02    -0.8694E+02    -0.8694E+02    -0.8695E+02    -0.8696E+02    -0.8697E+02    -0.8698E+02    -0.8698E+02    -0.8699E+02    -0.8700E+02    -0.8701E+02    -0.8702E+02    -0.8703E+02    -0.8704E+02    -0.8706E+02    -0.8707E+02    -0.8708E+02    -0.8709E+02    -0.8710E+02    -0.8711E+02    -0.8712E+02    -0.8714E+02    -0.8715E+02    -0.8716E+02    -0.8717E+02    -0.8718E+02    -0.8720E+02    -0.8721E+02    -0.8722E+02    -0.8723E+02    -0.8724E+02    -0.8725E+02    -0.8726E+02    -0.8726E+02    -0.8727E+02    -0.8727E+02    -0.8727E+02
    -0.8725E+02    -0.8725E+02    -0.8725E+02    -0.8724E+02    -0.8723E+02    -0.8722E+02    -0.8721E+02    -0.8720E+02    -0.8718E+02    -0.8717E+02    -0.8715E+02    -0.8714E+02    -0.8712E+02    -0.8711E+02    -0.8709E+02    -0.8708E+02    -0.8706E+02    -0.8704E+02    -0.8703E+02    -0.8701E+02    -0.8700E+02    -0.8698E+02    -0.8697E+02    -0.8696E+02    -0.8694E+02    -0.8693E+02    -0.8692E+02    -0.8690E+02    -0.8689E+02    -0.8688E+02    -0.8687E+02    -0.8686E+02    -0.8685E+02    -0.8684E+02    -0.8683E+02    -0.8682E+02    -0.8681E+02    -0.8680E+02    -0.8679E+02    -0.8679E+02    -0.8678E+02    -0.8677E+02    -0.8677E+02    -0.8676E+02    -0.8676E+02    -0.8676E+02    -0.8676E+02    -0.8675E+02    -0.8675E+02    -0.8675E+02    -0.8675E+02    -0.8675E+02    -0.8675E+02    -0.8676E+02    -0.8676E+02    -0.8676E+02    -0.8677E+02    -0.8677E+02    -0.8678E+02    -0.8678E+02    -0.8679E+02    -0.8680E+02    -0.8680E+02    -0.8681E+02    -0.8682E+02    -0.8683E+02    -0.8684E+02    -0.8685E+02    -0.8686E+02    -0.8687E+02    -0.8688E+02    -0.8690E+02    -0.8691E+02    -0.8692E+02    -0.8693E+02    -0.8695E+02    -0.8696E+02    -0.8698E+02    -0.8699E+02    -0.8700E+02    -0.8702E+02    -0.8703E+02    -0.8705E+02    -0.8706E+02    -0.8708E+02    -0.8710E+02    -0.8711E+02    -0.8713E+02    -0.8714E+02    -0.8716E+02    -0.8717E+02    -0.8719E+02    -0.8720E+02    -0.8721E+02    -0.8723E+02    -0.8724E+02    -0.8724E+02    -0.8725E+02    -0.8726E+02    -0.8726E+02
    -0.8724E+02    -0.8724E+02    -0.8723E+02    -0.8722E+02    -0.8721E+02    -0.8720E+02    -0.8718E+02    -0.8717E+02    -0.8715E+02    -0.8713E+02    -0.8711E+02    -0.8709E+02    -0.8707E+02    -0.8705E+02    -0.8703E+02    -0.8701E+02    -0.8699E+02    -0.8698E+02    -0.8696E+02    -0.8694E+02    -0.8692E+02    -0.8690E+02    -0.8688E+02    -0.8687E+02    -0.8685E+02    -0.8683E+02    -0.8681E+02    -0.8680E+02    -0.8678E+02    -0.8677E+02    -0.8675E+02    -0.8674E+02    -0.8673E+02    -0.8671E+02    -0.8670E+02    -0.8669E+02    -0.8668E+02    -0.8667E+02    -0.8666E+02    -0.8665E+02    -0.8664E+02    -0.8664E+02    -0.8663E+02    -0.8662E+02    -0.8662E+02    -0.8662E+02    -0.8661E+02    -0.8661E+02    -0.8661E+02    -0.8661E+02    -0.8661E+02    -0.8661E+02    -0.8661E+02    -0.8661E+02    -0.8662E+02    -0.8662E+02    -0.8663E+02    -0.8663E+02    -0.8664E+02    -0.8665E+02    -0.8666E+02    -0.8666E+02    -0.8667E+02    -0.8668E+02    -0.8670E+02    -0.8671E+02    -0.8672E+02    -0.8673E+02    -0.8675E+02    -0.8676E+02    -0.8677E+02    -0.8679E+02    -0.8681E+02    -0.8682E+02    -0.8684E+02    -0.8685E+02    -0.8687E+02    -0.8689E+02    -0.8691E+02    -0.8693E+02    -0.8694E+02    -0.8696E+02    -0.8698E+02    -0.8700E+02    -0.8702E+02    -0.8704E+02    -0.8706E+02    -0.8708E+02    -0.8710E+02    -0.8712E+02    -0.8713E+02    -0.8715E+02    -0.8717E+02    -0.8719E+02    -0.8720E+02    -0.8721E+02    -0.8722E+02    -0.8723E+02    -0.8724E+02    -0.8724E+02
    -0.8722E+02    -0.8722E+02    -0.8721E+02    -0.8720E+02    -0.8719E+02    -0.8717E+02    -0.8715E+02    -0.8713E+02    -0.8711E+02    -0.8709E+02    -0.8707E+02    -0.8704E+02    -0.8702E+02    -0.8700E+02    -0.8697E+02    -0.8695E+02    -0.8693E+02    -0.8690E+02    -0.8688E+02    -0.8686E+02    -0.8683E+02    -0.8681E+02    -0.8679E+02    -0.8677E+02    -0.8675E+02    -0.8673E+02    -0.8671E+02    -0.8669E+02    -0.8667E+02    -0.8665E+02    -0.8663E+02    -0.8662E+02    -0.8660E+02    -0.8658E+02    -0.8657E+02    -0.8656E+02    -0.8654E+02    -0.8653E+02    -0.8652E+02    -0.8651E+02    -0.8650E+02    -0.8649E+02    -0.8648E+02    -0.8648E+02    -0.8647E+02    -0.8646E+02    -0.8646E+02    -0.8646E+02    -0.8646E+02    -0.8646E+02    -0.8646E+02    -0.8646E+02    -0.8646E+02    -0.8646E+02    -0.8647E+02    -0.8647E+02    -0.8648E+02    -0.8649E+02    -0.8649E+02    -0.8650E+02    -0.8651E+02    -0.8652E+02    -0.8654E+02    -0.8655E+02    -0.8656E+02    -0.8658E+02    -0.8659E+02    -0.8661E+02    -0.8662E+02    -0.8664E+02    -0.8666E+02    -0.8668E+02    -0.8670E+02    -0.8672E+02    -0.8674E+02    -0.8676E+02    -0.8678E+02    -0.8680E+02    -0.8682E+02    -0.8684E+02    -0.8686E+02    -0.8689E+02    -0.8691E+02    -0.8693E+02    -0.8696E+02    -0.8698E+02    -0.8700E+02    -0.8703E+02    -0.8705E+02    -0.8707E+02    -0.8709E+02    -0.8712E+02    -0.8714E+02    -0.8716E+02    -0.8717E+02    -0.8719E+02    -0.8720E+02    -0.8721E+02    -0.8722E+02    -0.8722E+02
    -0.8720E+02    -0.8720E+02    -0.8719E+02    -0.8718E+02    -0.8716E+02    -0.8714E+02    -0.8712E+02    -0.8710E+02    -0.8707E+02    -0.8705E+02    -0.8702E+02    -0.8699E+02    -0.8697E+02    -0.8694E+02    -0.8691E+02    -0.8688E+02    -0.8685E+02    -0.8683E+02    -0.8680E+02    -0.8677E+02    -0.8675E+02    -0.8672E+02    -0.8669E+02    -0.8667E+02    -0.8664E+02    -0.8662E+02    -0.8660E+02    -0.8657E+02    -0.8655E+02    -0.8653E+02    -0.8651E+02    -0.8649E+02    -0.8647E+02    -0.8645E+02    -0.8643E+02    -0.8641E+02    -0.8640E+02    -0.8638E+02    -0.8637E+02    -0.8636E+02    -0.8635E+02    -0.8634E+02    -0.8633E+02    -0.8632E+02    -0.8631E+02    -0.8631E+02    -0.8630E+02    -0.8630E+02    -0.8630E+02    -0.8629E+02    -0.8630E+02    -0.8630E+02    -0.8630E+02    -0.8630E+02    -0.8631E+02    -0.8632E+02    -0.8632E+02    -0.8633E+02    -0.8634E+02    -0.8635E+02    -0.8636E+02    -0.8638E+02    -0.8639E+02    -0.8641E+02    -0.8642E+02    -0.8644E+02    -0.8646E+02    -0.8648E+02    -0.8650E+02    -0.8652E+02    -0.8654E+02    -0.8656E+02    -0.8658E+02    -0.8661E+02    -0.8663E+02    -0.8665E+02    -0.8668E+02    -0.8670E+02    -0.8673E+02    -0.8676E+02    -0.8678E+02    -0.8681E+02    -0.8684E+02    -0.8686E+02    -0.8689E+02    -0.8692E+02    -0.8695E+02    -0.8697E+02    -0.8700E+02    -0.8703E+02    -0.8705E+02    -0.8708E+02    -0.8710E+02    -0.8713E+02    -0.8715E+02    -0.8717E+02    -0.8718E+02    -0.8719E+02    -0.8720E+02    -0.8720E+02
    -0.8718E+02    -0.8718E+02    -0.8717E+02    -0.8716E+02    -0.8714E+02    -0.8712E+02    -0.8709E+02    -0.8706E+02    -0.8703E+02    -0.8700E+02    -0.8697E+02    -0.8694E+02    -0.8691E+02    -0.8688E+02    -0.8685E+02    -0.8681E+02    -0.8678E+02    -0.8675E+02    -0.8672E+02    -0.8669E+02    -0.8665E+02    -0.8662E+02    -0.8659E+02    -0.8656E+02    -0.8653E+02    -0.8651E+02    -0.8648E+02    -0.8645E+02    -0.8643E+02    -0.8640E+02    -0.8638E+02    -0.8635E+02    -0.8633E+02    -0.8631E+02    -0.8629E+02    -0.8627E+02    -0.8625E+02    -0.8623E+02    -0.8621E+02    -0.8620E+02    -0.8619E+02    -0.8617E+02    -0.8616E+02    -0.8615E+02    -0.8615E+02    -0.8614E+02    -0.8613E+02    -0.8613E+02    -0.8613E+02    -0.8613E+02    -0.8613E+02    -0.8613E+02    -0.8613E+02    -0.8614E+02    -0.8614E+02    -0.8615E+02    -0.8616E+02    -0.8617E+02    -0.8618E+02    -0.8619E+02    -0.8621E+02    -0.8622E+02    -0.8624E+02    -0.8626E+02    -0.8628E+02    -0.8630E+02    -0.8632E+02    -0.8634E+02    -0.8636E+02    -0.8639E+02    -0.8641E+02    -0.8644E+02    -0.8646E+02    -0.8649E+02    -0.8652E+02    -0.8655E+02    -0.8658E+02    -0.8661E+02    -0.8664E+02    -0.8667E+02    -0.8670E+02    -0.8673E+02    -0.8676E+02    -0.8679E+02    -0.8682E+02    -0.8686E+02    -0.8689E+02    -0.8692E+02    -0.8695E+02    -0.8698E+02    -0.8701E+02    -0.8704E+02    -0.8707E+02    -0.8710E+02    -0.8712E+02    -0.8714E+02    -0.8716E+02    -0.8717E+02    -0.8718E+02    -0.8718E+02
    -0.8716E+02    -0.8716E+02    -0.8715E+02    -0.8713E+02    -0.8711E+02    -0.8709E+02    -0.8706E+02    -0.8703E+02    -0.8699E+02    -0.8696E+02    -0.8692E+02    -0.8689E+02    -0.8685E+02    -0.8682E+02    -0.8678E+02    -0.8674E+02    -0.8670E+02    -0.8667E+02    -0.8663E+02    -0.8660E+02    -0.8656E+02    -0.8652E+02    -0.8649E+02    -0.8646E+02    -0.8642E+02    -0.8639E+02    -0.8636E+02    -0.8633E+02    -0.8630E+02    -0.8627E+02    -0.8624E+02    -0.8621E+02    -0.8618E+02    -0.8616E+02    -0.8613E+02    -0.8611E+02    -0.8609E+02    -0.8607E+02    -0.8605E+02    -0.8603E+02    -0.8602E+02    -0.8600E+02    -0.8599E+02    -0.8598E+02    -0.8597E+02    -0.8596E+02    -0.8596E+02    -0.8595E+02    -0.8595E+02    -0.8595E+02    -0.8595E+02    -0.8595E+02    -0.8595E+02    -0.8596E+02    -0.8597E+02    -0.8598E+02    -0.8599E+02    -0.8600E+02    -0.8601E+02    -0.8603E+02    -0.8604E+02    -0.8606E+02    -0.8608E+02    -0.8610E+02    -0.8612E+02    -0.8615E+02    -0.8617E+02    -0.8620E+02    -0.8622E+02    -0.8625E+02    -0.8628E+02    -0.8631E+02    -0.8634E+02    -0.8637E+02    -0.8640E+02    -0.8644E+02    -0.8647E+02    -0.8650E+02    -0.8654E+02    -0.8657E+02    -0.8661E+02    -0.8664E+02    -0.8668E+02    -0.8672E+02    -0.8675E+02    -0.8679E+02    -0.8683E+02    -0.8686E+02    -0.8690E+02    -0.8693E+02    -0.8697E+02    -0.8700E+02    -0.8703E+02    -0.8706E+02    -0.8709E+02    -0.8712E+02    -0.8714E+02    -0.8715E+02    -0.8716E+02    -0.8716E+02
    -0.8714E+02    -0.8714E+02    -0.8713E+02    -0.8711E+02    -0.8708E+02    -0.8706E+02    -0.8702E+02    -0.8699E+02    -0.8695E+02    -0.8691E+02    -0.8687E+02    -0.8683E+02    -0.8679E+02    -0.8675E+02    -0.8671E+02    -0.8667E+02    -0.8663E+02    -0.8658E+02    -0.8654E+02    -0.8650E+02    -0.8646E+02    -0.8642E+02    -0.8638E+02    -0.8634E+02    -0.8630E+02    -0.8627E+02    -0.8623E+02    -0.8619E+02    -0.8616E+02    -0.8613E+02    -0.8609E+02    -0.8606E+02    -0.8603E+02    -0.8600E+02    -0.8597E+02    -0.8595E+02    -0.8592E+02    -0.8590E+02    -0.8588E+02    -0.8586E+02    -0.8584E+02    -0.8582E+02    -0.8581E+02    -0.8580E+02    -0.8579E+02    -0.8578E+02    -0.8577E+02    -0.8576E+02    -0.8576E+02    -0.8576E+02    -0.8576E+02    -0.8576E+02    -0.8577E+02    -0.8577E+02    -0.8578E+02    -0.8579E+02    -0.8580E+02    -0.8582E+02    -0.8583E+02    -0.8585E+02    -0.8587E+02    -0.8589E+02    -0.8591E+02    -0.8594E+02    -0.8596E+02    -0.8599E+02    -0.8602E+02    -0.8605E+02    -0.8608E+02    -0.8611E+02    -0.8614E+02    -0.8618E+02    -0.8621E+02    -0.8625E+02    -0.8628E+02    -0.8632E+02    -0.8636E+02    -0.8640E+02    -0.8644E+02    -0.8648E+02    -0.8652E+02    -0.8656E+02    -0.8660E+02    -0.8664E+02    -0.8668E+02    -0.8672E+02    -0.8676E+02    -0.8680E+02    -0.8684E+02    -0.8688E+02    -0.8692E+02    -0.8696E+02    -0.8700E+02    -0.8703E+02    -0.8706E+02    -0.8709E+02    -0.8711E+02    -0.8713E+02    -0.8714E+02    -0.8714E+02
    -0.8711E+02    -0.8711E+02    -0.8710E+02    -0.8708E+02    -0.8706E+02    -0.8702E+02    -0.8699E+02    -0.8695E+02    -0.8691E+02    -0.8687E+02    -0.8682E+02    -0.8678E+02    -0.8673E+02    -0.8668E+02    -0.8664E+02    -0.8659E+02    -0.8654E+02    -0.8650E+02    -0.8645E+02    -0.8640E+02    -0.8636E+02    -0.8631E+02    -0.8627E+02    -0.8622E+02    -0.8618E+02    -0.8614E+02    -0.8610E+02    -0.8606E+02    -0.8602E+02    -0.8598E+02    -0.8594E+02    -0.8591E+02    -0.8587E+02    -0.8584E+02    -0.8581E+02    -0.8578E+02    -0.8575E+02    -0.8572E+02    -0.8570E+02    -0.8567E+02    -0.8565E+02    -0.8563E+02    -0.8562E+02    -0.8560E+02    -0.8559E+02    -0.8558E+02    -0.8557E+02    -0.8556E+02    -0.8556E+02    -0.8556E+02    -0.8556E+02    -0.8556E+02    -0.8557E+02    -0.8558E+02    -0.8559E+02    -0.8560E+02    -0.8561E+02    -0.8563E+02    -0.8565E+02    -0.8567E+02    -0.8569E+02    -0.8571E+02    -0.8574E+02    -0.8576E+02    -0.8579E+02    -0.8582E+02    -0.8586E+02    -0.8589E+02    -0.8593E+02    -0.8596E+02    -0.8600E+02    -0.8604E+02    -0.8608E+02    -0.8612E+02    -0.8616E+02    -0.8620E+02    -0.8625E+02    -0.8629E+02    -0.8633E+02    -0.8638E+02    -0.8642E+02    -0.8647E+02    -0.8651E+02    -0.8656E+02    -0.8661E+02    -0.8665E+02    -0.8670E+02    -0.8674E+02    -0.8679E+02    -0.8683E+02    -0.8688E+02    -0.8692E+02    -0.8696E+02    -0.8700E+02    -0.8703E+02    -0.8706E+02    -0.8709E+02    -0.8711E+02    -0.8712E+02    -0.8712E+02
    -0.8709E+02    -0.8709E+02    -0.8708E+02    -0.8706E+02    -0.8703E+02    -0.8699E+02    -0.8695E+02    -0.8691E+02    -0.8686E+02    -0.8682E+02    -0.8677E+02    -0.8672E+02    -0.8667E+02    -0.8662E+02    -0.8656E+02    -0.8651E+02    -0.8646E+02    -0.8641E+02    -0.8635E+02    -0.8630E+02    -0.8625E+02    -0.8620E+02    -0.8615E+02    -0.8610E+02    -0.8605E+02    -0.8600E+02    -0.8596E+02    -0.8591E+02    -0.8587E+02    -0.8582E+02    -0.8578E+02    -0.8574E+02    -0.8570E+02    -0.8566E+02    -0.8563E+02    -0.8559E+02    -0.8556E+02    -0.8553E+02    -0.8550E+02    -0.8548E+02    -0.8545E+02    -0.8543E+02    -0.8541E+02    -0.8540E+02    -0.8538E+02    -0.8537E+02    -0.8536E+02    -0.8535E+02    -0.8535E+02    -0.8535E+02    -0.8535E+02    -0.8535E+02    -0.8536E+02    -0.8537E+02    -0.8538E+02    -0.8539E+02    -0.8541E+02    -0.8542E+02    -0.8545E+02    -0.8547E+02    -0.8549E+02    -0.8552E+02    -0.8555E+02    -0.8558E+02    -0.8561E+02    -0.8565E+02    -0.8569E+02    -0.8572E+02    -0.8576E+02    -0.8581E+02    -0.8585E+02    -0.8589E+02    -0.8594E+02    -0.8598E+02    -0.8603E+02    -0.8608E+02    -0.8613E+02    -0.8617E+02    -0.8622E+02    -0.8627E+02    -0.8633E+02    -0.8638E+02    -0.8643E+02    -0.8648E+02    -0.8653E+02    -0.8658E+02    -0.8663E+02    -0.8668E+02    -0.8673E+02    -0.8678E+02    -0.8683E+02    -0.8688E+02    -0.8692E+02    -0.8696E+02    -0.8700E+02    -0.8704E+02    -0.8706E+02    -0.8709E+02    -0.8710E+02    -0.8710E+02
    -0.8707E+02    -0.8707E+02    -0.8706E+02    -0.8703E+02    -0.8700E+02    -0.8696E+02    -0.8692E+02    -0.8687E+02    -0.8682E+02    -0.8677E+02    -0.8671E+02    -0.8666E+02    -0.8660E+02    -0.8654E+02    -0.8649E+02    -0.8643E+02    -0.8637E+02    -0.8631E+02    -0.8625E+02    -0.8620E+02    -0.8614E+02    -0.8608E+02    -0.8603E+02    -0.8597E+02    -0.8592E+02    -0.8586E+02    -0.8581E+02    -0.8576E+02    -0.8571E+02    -0.8566E+02    -0.8561E+02    -0.8557E+02    -0.8552E+02    -0.8548E+02    -0.8544E+02    -0.8540E+02    -0.8536E+02    -0.8533E+02    -0.8530E+02    -0.8527E+02    -0.8524E+02    -0.8521E+02    -0.8519E+02    -0.8517E+02    -0.8516E+02    -0.8514E+02    -0.8513E+02    -0.8513E+02    -0.8512E+02    -0.8512E+02    -0.8512E+02    -0.8512E+02    -0.8513E+02    -0.8514E+02    -0.8515E+02    -0.8517E+02    -0.8519E+02    -0.8521E+02    -0.8523E+02    -0.8526E+02    -0.8529E+02    -0.8532E+02    -0.8535E+02    -0.8539E+02    -0.8542E+02    -0.8546E+02    -0.8551E+02    -0.8555E+02    -0.8559E+02    -0.8564E+02    -0.8569E+02    -0.8574E+02    -0.8579E+02    -0.8584E+02    -0.8589E+02    -0.8595E+02    -0.8600E+02    -0.8606E+02    -0.8611E+02    -0.8617E+02    -0.8622E+02    -0.8628E+02    -0.8634E+02    -0.8639E+02    -0.8645E+02    -0.8651E+02    -0.8656E+02    -0.8662E+02    -0.8667E+02    -0.8673E+02    -0.8678E+02    -0.8683E+02    -0.8688E+02    -0.8693E+02    -0.8697E+02    -0.8701E+02    -0.8704E+02    -0.8706E+02    -0.8708E+02    -0.8708E+02
    -0.8705E+02    -0.8705E+02    -0.8703E+02    -0.8700E+02    -0.8697E+02    -0.8693E+02    -0.8688E+02    -0.8683E+02    -0.8677E+02    -0.8672E+02    -0.8666E+02    -0.8660E+02    -0.8653E+02    -0.8647E+02    -0.8641E+02    -0.8634E+02    -0.8628E+02    -0.8622E+02    -0.8615E+02    -0.8609E+02    -0.8602E+02    -0.8596E+02    -0.8590E+02    -0.8584E+02    -0.8578E+02    -0.8572E+02    -0.8566E+02    -0.8560E+02    -0.8554E+02    -0.8549E+02    -0.8543E+02    -0.8538E+02    -0.8533E+02    -0.8528E+02    -0.8524E+02    -0.8519E+02    -0.8515E+02    -0.8511E+02    -0.8508E+02    -0.8504E+02    -0.8501E+02    -0.8498E+02    -0.8496E+02    -0.8494E+02    -0.8492E+02    -0.8490E+02    -0.8489E+02    -0.8488E+02    -0.8487E+02    -0.8487E+02    -0.8487E+02    -0.8488E+02    -0.8489E+02    -0.8490E+02    -0.8491E+02    -0.8493E+02    -0.8495E+02    -0.8498E+02    -0.8500E+02    -0.8503E+02    -0.8507E+02    -0.8510E+02    -0.8514E+02    -0.8518E+02    -0.8522E+02    -0.8527E+02    -0.8531E+02    -0.8536E+02    -0.8541E+02    -0.8547E+02    -0.8552E+02    -0.8558E+02    -0.8563E+02    -0.8569E+02    -0.8575E+02    -0.8581E+02    -0.8587E+02    -0.8593E+02    -0.8599E+02    -0.8606E+02    -0.8612E+02    -0.8618E+02    -0.8624E+02    -0.8631E+02    -0.8637E+02    -0.8643E+02    -0.8649E+02    -0.8655E+02    -0.8662E+02    -0.8667E+02    -0.8673E+02    -0.8679E+02    -0.8684E+02    -0.8689E+02    -0.8694E+02    -0.8698E+02    -0.8701E+02    -0.8704E+02    -0.8705E+02    -0.8705E+02
    -0.8702E+02    -0.8702E+02    -0.8701E+02    -0.8698E+02    -0.8694E+02    -0.8689E+02    -0.8684E+02    -0.8679E+02    -0.8673E+02    -0.8666E+02    -0.8660E+02    -0.8653E+02    -0.8646E+02    -0.8640E+02    -0.8633E+02    -0.8626E+02    -0.8619E+02    -0.8611E+02    -0.8604E+02    -0.8597E+02    -0.8590E+02    -0.8583E+02    -0.8576E+02    -0.8569E+02    -0.8563E+02    -0.8556E+02    -0.8549E+02    -0.8543E+02    -0.8537E+02    -0.8530E+02    -0.8524E+02    -0.8518E+02    -0.8513E+02    -0.8507E+02    -0.8502E+02    -0.8497E+02    -0.8492E+02    -0.8488E+02    -0.8484E+02    -0.8480E+02    -0.8476E+02    -0.8473E+02    -0.8470E+02    -0.8468E+02    -0.8466E+02    -0.8464E+02    -0.8463E+02    -0.8462E+02    -0.8461E+02    -0.8461E+02    -0.8461E+02    -0.8461E+02    -0.8462E+02    -0.8464E+02    -0.8465E+02    -0.8467E+02    -0.8470E+02    -0.8472E+02    -0.8476E+02    -0.8479E+02    -0.8483E+02    -0.8487E+02    -0.8491E+02    -0.8496E+02    -0.8501E+02    -0.8506E+02    -0.8511E+02    -0.8517E+02    -0.8522E+02    -0.8528E+02    -0.8534E+02    -0.8541E+02    -0.8547E+02    -0.8553E+02    -0.8560E+02    -0.8567E+02    -0.8573E+02    -0.8580E+02    -0.8587E+02    -0.8594E+02    -0.8601E+02    -0.8608E+02    -0.8615E+02    -0.8622E+02    -0.8628E+02    -0.8635E+02    -0.8642E+02    -0.8649E+02    -0.8655E+02    -0.8662E+02    -0.8668E+02    -0.8674E+02    -0.8680E+02    -0.8686E+02    -0.8691E+02    -0.8695E+02    -0.8699E+02    -0.8702E+02    -0.8703E+02    -0.8703E+02
    -0.8700E+02    -0.8700E+02    -0.8698E+02    -0.8695E+02    -0.8691E+02    -0.8686E+02    -0.8680E+02    -0.8674E+02    -0.8668E+02    -0.8661E+02    -0.8654E+02    -0.8647E+02    -0.8639E+02    -0.8632E+02    -0.8624E+02    -0.8616E+02    -0.8609E+02    -0.8601E+02    -0.8593E+02    -0.8585E+02    -0.8578E+02    -0.8570E+02    -0.8562E+02    -0.8555E+02    -0.8547E+02    -0.8540E+02    -0.8532E+02    -0.8525E+02    -0.8518E+02    -0.8511E+02    -0.8504E+02    -0.8497E+02    -0.8491E+02    -0.8485E+02    -0.8479E+02    -0.8473E+02    -0.8468E+02    -0.8463E+02    -0.8458E+02    -0.8454E+02    -0.8450E+02    -0.8446E+02    -0.8443E+02    -0.8440E+02    -0.8438E+02    -0.8436E+02    -0.8434E+02    -0.8433E+02    -0.8432E+02    -0.8432E+02    -0.8432E+02    -0.8433E+02    -0.8434E+02    -0.8435E+02    -0.8437E+02    -0.8439E+02    -0.8442E+02    -0.8445E+02    -0.8449E+02    -0.8453E+02    -0.8457E+02    -0.8462E+02    -0.8467E+02    -0.8472E+02    -0.8477E+02    -0.8483E+02    -0.8489E+02    -0.8495E+02    -0.8502E+02    -0.8509E+02    -0.8515E+02    -0.8522E+02    -0.8530E+02    -0.8537E+02    -0.8544E+02    -0.8552E+02    -0.8559E+02    -0.8567E+02    -0.8574E+02    -0.8582E+02    -0.8589E+02    -0.8597E+02    -0.8605E+02    -0.8612E+02    -0.8620E+02    -0.8627E+02    -0.8635E+02    -0.8642E+02    -0.8649E+02    -0.8656E+02    -0.8663E+02    -0.8670E+02    -0.8676E+02    -0.8682E+02    -0.8687E+02    -0.8692E+02    -0.8696E+02    -0.8699E+02    -0.8701E+02    -0.8701E+02
    -0.8697E+02    -0.8697E+02    -0.8695E+02    -0.8692E+02    -0.8688E+02    -0.8682E+02    -0.8676E+02    -0.8670E+02    -0.8663E+02    -0.8655E+02    -0.8648E+02    -0.8640E+02    -0.8632E+02    -0.8624E+02    -0.8615E+02    -0.8607E+02    -0.8599E+02    -0.8590E+02    -0.8582E+02    -0.8573E+02    -0.8565E+02    -0.8556E+02    -0.8547E+02    -0.8539E+02    -0.8531E+02    -0.8522E+02    -0.8514E+02    -0.8506E+02    -0.8498E+02    -0.8490E+02    -0.8483E+02    -0.8475E+02    -0.8468E+02    -0.8461E+02    -0.8454E+02    -0.8448E+02    -0.8442E+02    -0.8436E+02    -0.8431E+02    -0.8426E+02    -0.8421E+02    -0.8417E+02    -0.8413E+02    -0.8410E+02    -0.8407E+02    -0.8405E+02    -0.8403E+02    -0.8401E+02    -0.8401E+02    -0.8400E+02    -0.8401E+02    -0.8401E+02    -0.8402E+02    -0.8404E+02    -0.8406E+02    -0.8409E+02    -0.8412E+02    -0.8416E+02    -0.8420E+02    -0.8424E+02    -0.8429E+02    -0.8435E+02    -0.8440E+02    -0.8446E+02    -0.8453E+02    -0.8459E+02    -0.8466E+02    -0.8473E+02    -0.8480E+02    -0.8488E+02    -0.8496E+02    -0.8503E+02    -0.8511E+02    -0.8519E+02    -0.8528E+02    -0.8536E+02    -0.8544E+02    -0.8553E+02    -0.8561E+02    -0.8569E+02    -0.8578E+02    -0.8586E+02    -0.8594E+02    -0.8603E+02    -0.8611E+02    -0.8619E+02    -0.8627E+02    -0.8635E+02    -0.8643E+02    -0.8651E+02    -0.8658E+02    -0.8665E+02    -0.8672E+02    -0.8678E+02    -0.8684E+02    -0.8689E+02    -0.8693E+02    -0.8697E+02    -0.8698E+02    -0.8698E+02
    -0.8695E+02    -0.8695E+02    -0.8693E+02    -0.8689E+02    -0.8685E+02    -0.8679E+02    -0.8672E+02    -0.8665E+02    -0.8658E+02    -0.8650E+02    -0.8642E+02    -0.8633E+02    -0.8624E+02    -0.8616E+02    -0.8607E+02    -0.8598E+02    -0.8588E+02    -0.8579E+02    -0.8570E+02    -0.8560E+02    -0.8551E+02    -0.8541E+02    -0.8532E+02    -0.8523E+02    -0.8513E+02    -0.8504E+02    -0.8495E+02    -0.8486E+02    -0.8477E+02    -0.8468E+02    -0.8459E+02    -0.8451E+02    -0.8443E+02    -0.8435E+02    -0.8427E+02    -0.8420E+02    -0.8413E+02    -0.8407E+02    -0.8400E+02    -0.8395E+02    -0.8389E+02    -0.8385E+02    -0.8380E+02    -0.8377E+02    -0.8373E+02    -0.8371E+02    -0.8368E+02    -0.8367E+02    -0.8366E+02    -0.8366E+02    -0.8366E+02    -0.8367E+02    -0.8368E+02    -0.8370E+02    -0.8373E+02    -0.8376E+02    -0.8380E+02    -0.8384E+02    -0.8388E+02    -0.8394E+02    -0.8399E+02    -0.8405E+02    -0.8412E+02    -0.8418E+02    -0.8426E+02    -0.8433E+02    -0.8441E+02    -0.8449E+02    -0.8457E+02    -0.8466E+02    -0.8474E+02    -0.8483E+02    -0.8492E+02    -0.8501E+02    -0.8510E+02    -0.8519E+02    -0.8529E+02    -0.8538E+02    -0.8547E+02    -0.8556E+02    -0.8566E+02    -0.8575E+02    -0.8584E+02    -0.8593E+02    -0.8602E+02    -0.8611E+02    -0.8620E+02    -0.8628E+02    -0.8637E+02    -0.8645E+02    -0.8653E+02    -0.8660E+02    -0.8668E+02    -0.8674E+02    -0.8681E+02    -0.8686E+02    -0.8691E+02    -0.8694E+02    -0.8696E+02    -0.8696E+02
    -0.8692E+02    -0.8692E+02    -0.8690E+02    -0.8686E+02    -0.8681E+02    -0.8675E+02    -0.8668E+02    -0.8661E+02    -0.8653E+02    -0.8644E+02    -0.8635E+02    -0.8626E+02    -0.8617E+02    -0.8607E+02    -0.8598E+02    -0.8588E+02    -0.8578E+02    -0.8568E+02    -0.8557E+02    -0.8547E+02    -0.8537E+02    -0.8526E+02    -0.8516E+02    -0.8506E+02    -0.8495E+02    -0.8485E+02    -0.8475E+02    -0.8464E+02    -0.8454E+02    -0.8444E+02    -0.8435E+02    -0.8425E+02    -0.8416E+02    -0.8407E+02    -0.8398E+02    -0.8390E+02    -0.8382E+02    -0.8375E+02    -0.8367E+02    -0.8361E+02    -0.8355E+02    -0.8349E+02    -0.8344E+02    -0.8340E+02    -0.8336E+02    -0.8333E+02    -0.8331E+02    -0.8329E+02    -0.8328E+02    -0.8327E+02    -0.8328E+02    -0.8329E+02    -0.8330E+02    -0.8333E+02    -0.8336E+02    -0.8339E+02    -0.8343E+02    -0.8348E+02    -0.8354E+02    -0.8360E+02    -0.8366E+02    -0.8373E+02    -0.8381E+02    -0.8388E+02    -0.8397E+02    -0.8405E+02    -0.8414E+02    -0.8423E+02    -0.8433E+02    -0.8442E+02    -0.8452E+02    -0.8462E+02    -0.8472E+02    -0.8482E+02    -0.8492E+02    -0.8502E+02    -0.8512E+02    -0.8523E+02    -0.8533E+02    -0.8543E+02    -0.8553E+02    -0.8563E+02    -0.8573E+02    -0.8583E+02    -0.8593E+02    -0.8602E+02    -0.8612E+02    -0.8621E+02    -0.8630E+02    -0.8639E+02    -0.8648E+02    -0.8656E+02    -0.8664E+02    -0.8671E+02    -0.8677E+02    -0.8683E+02    -0.8688E+02    -0.8692E+02    -0.8694E+02    -0.8694E+02
    -0.8690E+02    -0.8690E+02    -0.8688E+02    -0.8684E+02    -0.8678E+02    -0.8672E+02    -0.8665E+02    -0.8656E+02    -0.8648E+02    -0.8639E+02    -0.8629E+02    -0.8620E+02    -0.8609E+02    -0.8599E+02    -0.8589E+02    -0.8578E+02    -0.8567E+02    -0.8556E+02    -0.8545E+02    -0.8534E+02    -0.8522E+02    -0.8511E+02    -0.8499E+02    -0.8488E+02    -0.8476E+02    -0.8465E+02    -0.8453E+02    -0.8442E+02    -0.8431E+02    -0.8419E+02    -0.8408E+02    -0.8398E+02    -0.8387E+02    -0.8377E+02    -0.8367E+02    -0.8357E+02    -0.8348E+02    -0.8339E+02    -0.8331E+02    -0.8324E+02    -0.8317E+02    -0.8310E+02    -0.8304E+02    -0.8299E+02    -0.8295E+02    -0.8291E+02    -0.8288E+02    -0.8286E+02    -0.8285E+02    -0.8285E+02    -0.8285E+02    -0.8286E+02    -0.8288E+02    -0.8291E+02    -0.8294E+02    -0.8299E+02    -0.8304E+02    -0.8309E+02    -0.8316E+02    -0.8323E+02    -0.8330E+02    -0.8338E+02    -0.8347E+02    -0.8356E+02    -0.8365E+02    -0.8375E+02    -0.8385E+02    -0.8395E+02    -0.8406E+02    -0.8417E+02    -0.8428E+02    -0.8439E+02    -0.8450E+02    -0.8462E+02    -0.8473E+02    -0.8484E+02    -0.8496E+02    -0.8507E+02    -0.8518E+02    -0.8529E+02    -0.8541E+02    -0.8552E+02    -0.8562E+02    -0.8573E+02    -0.8584E+02    -0.8594E+02    -0.8604E+02    -0.8614E+02    -0.8624E+02    -0.8633E+02    -0.8642E+02    -0.8651E+02    -0.8659E+02    -0.8667E+02    -0.8674E+02    -0.8681E+02    -0.8686E+02    -0.8690E+02    -0.8692E+02    -0.8692E+02
    -0.8688E+02    -0.8688E+02    -0.8685E+02    -0.8681E+02    -0.8675E+02    -0.8669E+02    -0.8661E+02    -0.8652E+02    -0.8643E+02    -0.8633E+02    -0.8623E+02    -0.8613E+02    -0.8602E+02    -0.8591E+02    -0.8580E+02    -0.8568E+02    -0.8556E+02    -0.8544E+02    -0.8532E+02    -0.8520E+02    -0.8507E+02    -0.8495E+02    -0.8482E+02    -0.8469E+02    -0.8456E+02    -0.8444E+02    -0.8431E+02    -0.8418E+02    -0.8405E+02    -0.8392E+02    -0.8380E+02    -0.8368E+02    -0.8356E+02    -0.8344E+02    -0.8332E+02    -0.8321E+02    -0.8311E+02    -0.8301E+02    -0.8291E+02    -0.8282E+02    -0.8274E+02    -0.8267E+02    -0.8260E+02    -0.8254E+02    -0.8249E+02    -0.8244E+02    -0.8241E+02    -0.8239E+02    -0.8237E+02    -0.8237E+02    -0.8237E+02    -0.8239E+02    -0.8241E+02    -0.8244E+02    -0.8248E+02    -0.8253E+02    -0.8259E+02    -0.8266E+02    -0.8273E+02    -0.8281E+02    -0.8290E+02    -0.8299E+02    -0.8309E+02    -0.8320E+02    -0.8331E+02    -0.8342E+02    -0.8354E+02    -0.8366E+02    -0.8378E+02    -0.8390E+02    -0.8403E+02    -0.8415E+02    -0.8428E+02    -0.8440E+02    -0.8453E+02    -0.8466E+02    -0.8478E+02    -0.8491E+02    -0.8503E+02    -0.8516E+02    -0.8528E+02    -0.8540E+02    -0.8552E+02    -0.8563E+02    -0.8575E+02    -0.8586E+02    -0.8597E+02    -0.8607E+02    -0.8618E+02    -0.8628E+02    -0.8638E+02    -0.8647E+02    -0.8656E+02    -0.8664E+02    -0.8671E+02    -0.8678E+02    -0.8683E+02    -0.8687E+02    -0.8690E+02    -0.8690E+02
    -0.8686E+02    -0.8686E+02    -0.8683E+02    -0.8679E+02    -0.8673E+02    -0.8665E+02    -0.8657E+02    -0.8648E+02    -0.8639E+02    -0.8628E+02    -0.8618E+02    -0.8606E+02    -0.8595E+02    -0.8583E+02    -0.8571E+02    -0.8558E+02    -0.8546E+02    -0.8533E+02    -0.8519E+02    -0.8506E+02    -0.8492E+02    -0.8478E+02    -0.8464E+02    -0.8450E+02    -0.8436E+02    -0.8421E+02    -0.8407E+02    -0.8392E+02    -0.8378E+02    -0.8364E+02    -0.8349E+02    -0.8335E+02    -0.8321E+02    -0.8308E+02    -0.8295E+02    -0.8282E+02    -0.8270E+02    -0.8258E+02    -0.8247E+02    -0.8236E+02    -0.8227E+02    -0.8218E+02    -0.8210E+02    -0.8203E+02    -0.8197E+02    -0.8192E+02    -0.8188E+02    -0.8185E+02    -0.8183E+02    -0.8182E+02    -0.8183E+02    -0.8185E+02    -0.8187E+02    -0.8191E+02    -0.8196E+02    -0.8202E+02    -0.8209E+02    -0.8217E+02    -0.8226E+02    -0.8235E+02    -0.8246E+02    -0.8257E+02    -0.8268E+02    -0.8280E+02    -0.8293E+02    -0.8306E+02    -0.8320E+02    -0.8333E+02    -0.8347E+02    -0.8361E+02    -0.8375E+02    -0.8390E+02    -0.8404E+02    -0.8418E+02    -0.8433E+02    -0.8447E+02    -0.8461E+02    -0.8475E+02    -0.8488E+02    -0.8502E+02    -0.8515E+02    -0.8528E+02    -0.8541E+02    -0.8553E+02    -0.8566E+02    -0.8578E+02    -0.8589E+02    -0.8601E+02    -0.8612E+02    -0.8623E+02    -0.8633E+02    -0.8643E+02    -0.8652E+02    -0.8661E+02    -0.8668E+02    -0.8675E+02    -0.8681E+02    -0.8685E+02    -0.8688E+02    -0.8688E+02
    -0.8684E+02    -0.8684E+02    -0.8681E+02    -0.8676E+02    -0.8670E+02    -0.8663E+02    -0.8654E+02    -0.8645E+02    -0.8634E+02    -0.8623E+02    -0.8612E+02    -0.8600E+02    -0.8588E+02    -0.8575E+02    -0.8562E+02    -0.8549E+02    -0.8535E+02    -0.8521E+02    -0.8507E+02    -0.8492E+02    -0.8477E+02    -0.8462E+02    -0.8446E+02    -0.8430E+02    -0.8414E+02    -0.8398E+02    -0.8382E+02    -0.8366E+02    -0.8349E+02    -0.8333E+02    -0.8316E+02    -0.8300E+02    -0.8284E+02    -0.8269E+02    -0.8253E+02    -0.8238E+02    -0.8224E+02    -0.8210E+02    -0.8197E+02    -0.8184E+02    -0.8173E+02    -0.8162E+02    -0.8153E+02    -0.8144E+02    -0.8137E+02    -0.8131E+02    -0.8126E+02    -0.8123E+02    -0.8121E+02    -0.8120E+02    -0.8121E+02    -0.8123E+02    -0.8126E+02    -0.8131E+02    -0.8137E+02    -0.8144E+02    -0.8152E+02    -0.8162E+02    -0.8172E+02    -0.8183E+02    -0.8196E+02    -0.8209E+02    -0.8222E+02    -0.8237E+02    -0.8252E+02    -0.8267E+02    -0.8282E+02    -0.8298E+02    -0.8314E+02    -0.8331E+02    -0.8347E+02    -0.8363E+02    -0.8379E+02    -0.8395E+02    -0.8411E+02    -0.8427E+02    -0.8443E+02    -0.8458E+02    -0.8473E+02    -0.8488E+02    -0.8502E+02    -0.8517E+02    -0.8530E+02    -0.8544E+02    -0.8557E+02    -0.8570E+02    -0.8583E+02    -0.8595E+02    -0.8607E+02    -0.8618E+02    -0.8629E+02    -0.8639E+02    -0.8649E+02    -0.8658E+02    -0.8666E+02    -0.8673E+02    -0.8679E+02    -0.8684E+02    -0.8686E+02    -0.8686E+02
    -0.8682E+02    -0.8682E+02    -0.8679E+02    -0.8675E+02    -0.8668E+02    -0.8660E+02    -0.8651E+02    -0.8641E+02    -0.8631E+02    -0.8619E+02    -0.8607E+02    -0.8595E+02    -0.8582E+02    -0.8568E+02    -0.8554E+02    -0.8540E+02    -0.8525E+02    -0.8510E+02    -0.8494E+02    -0.8478E+02    -0.8462E+02    -0.8445E+02    -0.8428E+02    -0.8410E+02    -0.8392E+02    -0.8374E+02    -0.8356E+02    -0.8337E+02    -0.8319E+02    -0.8300E+02    -0.8281E+02    -0.8262E+02    -0.8244E+02    -0.8225E+02    -0.8207E+02    -0.8190E+02    -0.8172E+02    -0.8156E+02    -0.8140E+02    -0.8125E+02    -0.8112E+02    -0.8099E+02    -0.8087E+02    -0.8077E+02    -0.8068E+02    -0.8061E+02    -0.8055E+02    -0.8051E+02    -0.8048E+02    -0.8047E+02    -0.8048E+02    -0.8051E+02    -0.8055E+02    -0.8061E+02    -0.8068E+02    -0.8077E+02    -0.8087E+02    -0.8098E+02    -0.8111E+02    -0.8125E+02    -0.8139E+02    -0.8155E+02    -0.8171E+02    -0.8188E+02    -0.8206E+02    -0.8224E+02    -0.8242E+02    -0.8260E+02    -0.8279E+02    -0.8298E+02    -0.8316E+02    -0.8335E+02    -0.8353E+02    -0.8371E+02    -0.8389E+02    -0.8407E+02    -0.8424E+02    -0.8441E+02    -0.8458E+02    -0.8474E+02    -0.8490E+02    -0.8506E+02    -0.8521E+02    -0.8535E+02    -0.8549E+02    -0.8563E+02    -0.8577E+02    -0.8589E+02    -0.8602E+02    -0.8614E+02    -0.8625E+02    -0.8636E+02    -0.8646E+02    -0.8655E+02    -0.8664E+02    -0.8671E+02    -0.8678E+02    -0.8682E+02    -0.8685E+02    -0.8685E+02
    -0.8681E+02    -0.8681E+02    -0.8678E+02    -0.8673E+02    -0.8666E+02    -0.8658E+02    -0.8649E+02    -0.8639E+02    -0.8628E+02    -0.8616E+02    -0.8603E+02    -0.8590E+02    -0.8576E+02    -0.8562E+02    -0.8547E+02    -0.8532E+02    -0.8516E+02    -0.8499E+02    -0.8482E+02    -0.8465E+02    -0.8447E+02    -0.8428E+02    -0.8409E+02    -0.8390E+02    -0.8370E+02    -0.8349E+02    -0.8329E+02    -0.8307E+02    -0.8286E+02    -0.8264E+02    -0.8243E+02    -0.8221E+02    -0.8199E+02    -0.8177E+02    -0.8156E+02    -0.8135E+02    -0.8114E+02    -0.8094E+02    -0.8075E+02    -0.8057E+02    -0.8041E+02    -0.8025E+02    -0.8011E+02    -0.7998E+02    -0.7987E+02    -0.7978E+02    -0.7971E+02    -0.7966E+02    -0.7963E+02    -0.7962E+02    -0.7963E+02    -0.7966E+02    -0.7971E+02    -0.7978E+02    -0.7987E+02    -0.7998E+02    -0.8010E+02    -0.8024E+02    -0.8040E+02    -0.8057E+02    -0.8075E+02    -0.8093E+02    -0.8113E+02    -0.8134E+02    -0.8154E+02    -0.8176E+02    -0.8197E+02    -0.8219E+02    -0.8241E+02    -0.8262E+02    -0.8284E+02    -0.8305E+02    -0.8326E+02    -0.8347E+02    -0.8367E+02    -0.8387E+02    -0.8406E+02    -0.8425E+02    -0.8443E+02    -0.8461E+02    -0.8479E+02    -0.8495E+02    -0.8512E+02    -0.8527E+02    -0.8542E+02    -0.8557E+02    -0.8571E+02    -0.8585E+02    -0.8598E+02    -0.8610E+02    -0.8622E+02    -0.8633E+02    -0.8644E+02    -0.8654E+02    -0.8662E+02    -0.8670E+02    -0.8676E+02    -0.8681E+02    -0.8684E+02    -0.8684E+02
    -0.8680E+02    -0.8680E+02    -0.8677E+02    -0.8672E+02    -0.8665E+02    -0.8657E+02    -0.8647E+02    -0.8637E+02    -0.8625E+02    -0.8613E+02    -0.8600E+02    -0.8586E+02    -0.8572E+02    -0.8557E+02    -0.8541E+02    -0.8525E+02    -0.8508E+02    -0.8490E+02    -0.8472E+02    -0.8453E+02    -0.8433E+02    -0.8412E+02    -0.8391E+02    -0.8370E+02    -0.8347E+02    -0.8324E+02    -0.8300E+02    -0.8276E+02    -0.8251E+02    -0.8226E+02    -0.8201E+02    -0.8175E+02    -0.8149E+02    -0.8123E+02    -0.8098E+02    -0.8072E+02    -0.8048E+02    -0.8023E+02    -0.8000E+02    -0.7978E+02    -0.7957E+02    -0.7938E+02    -0.7920E+02    -0.7904E+02    -0.7890E+02    -0.7879E+02    -0.7870E+02    -0.7863E+02    -0.7859E+02    -0.7858E+02    -0.7859E+02    -0.7863E+02    -0.7870E+02    -0.7879E+02    -0.7890E+02    -0.7904E+02    -0.7919E+02    -0.7937E+02    -0.7956E+02    -0.7977E+02    -0.7999E+02    -0.8023E+02    -0.8047E+02    -0.8071E+02    -0.8097E+02    -0.8122E+02    -0.8148E+02    -0.8174E+02    -0.8199E+02    -0.8225E+02    -0.8250E+02    -0.8274E+02    -0.8298E+02    -0.8322E+02    -0.8345E+02    -0.8367E+02    -0.8389E+02    -0.8409E+02    -0.8430E+02    -0.8449E+02    -0.8468E+02    -0.8486E+02    -0.8504E+02    -0.8521E+02    -0.8537E+02    -0.8552E+02    -0.8567E+02    -0.8581E+02    -0.8595E+02    -0.8608E+02    -0.8620E+02    -0.8632E+02    -0.8643E+02    -0.8653E+02    -0.8662E+02    -0.8669E+02    -0.8676E+02    -0.8681E+02    -0.8683E+02    -0.8683E+02
    -0.8680E+02    -0.8680E+02    -0.8677E+02    -0.8672E+02    -0.8665E+02    -0.8657E+02    -0.8647E+02    -0.8636E+02    -0.8624E+02    -0.8612E+02    -0.8598E+02    -0.8584E+02    -0.8569E+02    -0.8553E+02    -0.8537E+02    -0.8519E+02    -0.8501E+02    -0.8482E+02    -0.8462E+02    -0.8442E+02    -0.8420E+02    -0.8398E+02    -0.8374E+02    -0.8350E+02    -0.8324E+02    -0.8298E+02    -0.8271E+02    -0.8243E+02    -0.8215E+02    -0.8185E+02    -0.8155E+02    -0.8125E+02    -0.8094E+02    -0.8063E+02    -0.8031E+02    -0.8000E+02    -0.7970E+02    -0.7940E+02    -0.7911E+02    -0.7883E+02    -0.7857E+02    -0.7832E+02    -0.7809E+02    -0.7789E+02    -0.7772E+02    -0.7757E+02    -0.7745E+02    -0.7737E+02    -0.7731E+02    -0.7730E+02    -0.7731E+02    -0.7737E+02    -0.7745E+02    -0.7757E+02    -0.7771E+02    -0.7789E+02    -0.7809E+02    -0.7832E+02    -0.7856E+02    -0.7882E+02    -0.7910E+02    -0.7939E+02    -0.7969E+02    -0.8000E+02    -0.8031E+02    -0.8062E+02    -0.8093E+02    -0.8124E+02    -0.8154E+02    -0.8184E+02    -0.8213E+02    -0.8242E+02    -0.8269E+02    -0.8296E+02    -0.8322E+02    -0.8348E+02    -0.8372E+02    -0.8395E+02    -0.8417E+02    -0.8439E+02    -0.8459E+02    -0.8479E+02    -0.8498E+02    -0.8516E+02    -0.8533E+02    -0.8549E+02    -0.8565E+02    -0.8579E+02    -0.8594E+02    -0.8607E+02    -0.8619E+02    -0.8631E+02    -0.8642E+02    -0.8652E+02    -0.8662E+02    -0.8669E+02    -0.8676E+02    -0.8681E+02    -0.8683E+02    -0.8683E+02
    -0.8681E+02    -0.8681E+02    -0.8678E+02    -0.8673E+02    -0.8666E+02    -0.8657E+02    -0.8647E+02    -0.8637E+02    -0.8625E+02    -0.8612E+02    -0.8598E+02    -0.8583E+02    -0.8568E+02    -0.8552E+02    -0.8534E+02    -0.8516E+02    -0.8497E+02    -0.8476E+02    -0.8455E+02    -0.8433E+02    -0.8409E+02    -0.8384E+02    -0.8358E+02    -0.8331E+02    -0.8302E+02    -0.8273E+02    -0.8242E+02    -0.8209E+02    -0.8176E+02    -0.8141E+02    -0.8105E+02    -0.8069E+02    -0.8031E+02    -0.7993E+02    -0.7955E+02    -0.7916E+02    -0.7878E+02    -0.7840E+02    -0.7803E+02    -0.7767E+02    -0.7733E+02    -0.7701E+02    -0.7672E+02    -0.7645E+02    -0.7622E+02    -0.7603E+02    -0.7587E+02    -0.7576E+02    -0.7569E+02    -0.7567E+02    -0.7569E+02    -0.7576E+02    -0.7587E+02    -0.7603E+02    -0.7622E+02    -0.7645E+02    -0.7672E+02    -0.7701E+02    -0.7733E+02    -0.7767E+02    -0.7803E+02    -0.7839E+02    -0.7877E+02    -0.7916E+02    -0.7954E+02    -0.7992E+02    -0.8030E+02    -0.8068E+02    -0.8104E+02    -0.8140E+02    -0.8175E+02    -0.8208E+02    -0.8240E+02    -0.8271E+02    -0.8301E+02    -0.8329E+02    -0.8356E+02    -0.8382E+02    -0.8407E+02    -0.8430E+02    -0.8452E+02    -0.8473E+02    -0.8494E+02    -0.8513E+02    -0.8531E+02    -0.8548E+02    -0.8564E+02    -0.8579E+02    -0.8594E+02    -0.8607E+02    -0.8620E+02    -0.8632E+02    -0.8643E+02    -0.8653E+02    -0.8663E+02    -0.8670E+02    -0.8677E+02    -0.8682E+02    -0.8684E+02    -0.8684E+02
    -0.8682E+02    -0.8682E+02    -0.8679E+02    -0.8674E+02    -0.8667E+02    -0.8659E+02    -0.8649E+02    -0.8639E+02    -0.8627E+02    -0.8614E+02    -0.8600E+02    -0.8585E+02    -0.8569E+02    -0.8552E+02    -0.8534E+02    -0.8515E+02    -0.8495E+02    -0.8473E+02    -0.8450E+02    -0.8426E+02    -0.8400E+02    -0.8373E+02    -0.8344E+02    -0.8314E+02    -0.8281E+02    -0.8247E+02    -0.8211E+02    -0.8174E+02    -0.8134E+02    -0.8093E+02    -0.8050E+02    -0.8005E+02    -0.7959E+02    -0.7912E+02    -0.7864E+02    -0.7815E+02    -0.7766E+02    -0.7717E+02    -0.7669E+02    -0.7623E+02    -0.7578E+02    -0.7536E+02    -0.7497E+02    -0.7461E+02    -0.7430E+02    -0.7404E+02    -0.7383E+02    -0.7368E+02    -0.7359E+02    -0.7356E+02    -0.7359E+02    -0.7368E+02    -0.7383E+02    -0.7404E+02    -0.7430E+02    -0.7461E+02    -0.7497E+02    -0.7536E+02    -0.7578E+02    -0.7623E+02    -0.7669E+02    -0.7717E+02    -0.7766E+02    -0.7815E+02    -0.7864E+02    -0.7912E+02    -0.7959E+02    -0.8005E+02    -0.8049E+02    -0.8092E+02    -0.8134E+02    -0.8173E+02    -0.8211E+02    -0.8246E+02    -0.8280E+02    -0.8312E+02    -0.8343E+02    -0.8372E+02    -0.8399E+02    -0.8424E+02    -0.8448E+02    -0.8471E+02    -0.8492E+02    -0.8512E+02    -0.8531E+02    -0.8549E+02    -0.8566E+02    -0.8582E+02    -0.8596E+02    -0.8610E+02    -0.8623E+02    -0.8635E+02    -0.8646E+02    -0.8656E+02    -0.8665E+02    -0.8673E+02    -0.8679E+02    -0.8683E+02    -0.8686E+02    -0.8686E+02
    -0.8685E+02    -0.8685E+02    -0.8682E+02    -0.8677E+02    -0.8671E+02    -0.8662E+02    -0.8653E+02    -0.8643E+02    -0.8631E+02    -0.8618E+02    -0.8604E+02    -0.8589E+02    -0.8573E+02    -0.8556E+02    -0.8538E+02    -0.8518E+02    -0.8496E+02    -0.8474E+02    -0.8449E+02    -0.8423E+02    -0.8395E+02    -0.8365E+02    -0.8333E+02    -0.8299E+02    -0.8262E+02    -0.8223E+02    -0.8181E+02    -0.8137E+02    -0.8090E+02    -0.8040E+02    -0.7988E+02    -0.7933E+02    -0.7876E+02    -0.7816E+02    -0.7755E+02    -0.7692E+02    -0.7628E+02    -0.7564E+02    -0.7501E+02    -0.7439E+02    -0.7379E+02    -0.7322E+02    -0.7269E+02    -0.7220E+02    -0.7178E+02    -0.7142E+02    -0.7113E+02    -0.7092E+02    -0.7080E+02    -0.7076E+02    -0.7080E+02    -0.7093E+02    -0.7114E+02    -0.7142E+02    -0.7178E+02    -0.7221E+02    -0.7269E+02    -0.7322E+02    -0.7379E+02    -0.7439E+02    -0.7501E+02    -0.7565E+02    -0.7629E+02    -0.7692E+02    -0.7755E+02    -0.7816E+02    -0.7876E+02    -0.7933E+02    -0.7988E+02    -0.8040E+02    -0.8090E+02    -0.8137E+02    -0.8181E+02    -0.8223E+02    -0.8262E+02    -0.8298E+02    -0.8332E+02    -0.8364E+02    -0.8394E+02    -0.8422E+02    -0.8448E+02    -0.8472E+02    -0.8495E+02    -0.8516E+02    -0.8535E+02    -0.8554E+02    -0.8571E+02    -0.8587E+02    -0.8601E+02    -0.8615E+02    -0.8628E+02    -0.8639E+02    -0.8650E+02    -0.8660E+02    -0.8669E+02    -0.8676E+02    -0.8682E+02    -0.8686E+02    -0.8689E+02    -0.8689E+02
    -0.8688E+02    -0.8688E+02    -0.8686E+02    -0.8681E+02    -0.8675E+02    -0.8668E+02    -0.8659E+02    -0.8649E+02    -0.8637E+02    -0.8625E+02    -0.8611E+02    -0.8597E+02    -0.8581E+02    -0.8563E+02    -0.8545E+02    -0.8524E+02    -0.8502E+02    -0.8478E+02    -0.8453E+02    -0.8425E+02    -0.8394E+02    -0.8361E+02    -0.8326E+02    -0.8287E+02    -0.8245E+02    -0.8200E+02    -0.8152E+02    -0.8099E+02    -0.8043E+02    -0.7982E+02    -0.7918E+02    -0.7849E+02    -0.7777E+02    -0.7701E+02    -0.7622E+02    -0.7540E+02    -0.7456E+02    -0.7370E+02    -0.7285E+02    -0.7201E+02    -0.7120E+02    -0.7042E+02    -0.6969E+02    -0.6903E+02    -0.6844E+02    -0.6794E+02    -0.6755E+02    -0.6726E+02    -0.6708E+02    -0.6702E+02    -0.6708E+02    -0.6726E+02    -0.6755E+02    -0.6795E+02    -0.6845E+02    -0.6903E+02    -0.6970E+02    -0.7043E+02    -0.7121E+02    -0.7202E+02    -0.7286E+02    -0.7372E+02    -0.7457E+02    -0.7541E+02    -0.7623E+02    -0.7702E+02    -0.7778E+02    -0.7850E+02    -0.7919E+02    -0.7983E+02    -0.8044E+02    -0.8100E+02    -0.8152E+02    -0.8201E+02    -0.8246E+02    -0.8287E+02    -0.8326E+02    -0.8361E+02    -0.8394E+02    -0.8424E+02    -0.8452E+02    -0.8478E+02    -0.8501E+02    -0.8523E+02    -0.8543E+02    -0.8562E+02    -0.8579E+02    -0.8595E+02    -0.8609E+02    -0.8623E+02    -0.8635E+02    -0.8646E+02    -0.8657E+02    -0.8666E+02    -0.8674E+02    -0.8681E+02    -0.8686E+02    -0.8691E+02    -0.8693E+02    -0.8693E+02
    -0.8694E+02    -0.8694E+02    -0.8691E+02    -0.8687E+02    -0.8682E+02    -0.8675E+02    -0.8667E+02    -0.8657E+02    -0.8647E+02    -0.8635E+02    -0.8622E+02    -0.8608E+02    -0.8592E+02    -0.8575E+02    -0.8556E+02    -0.8536E+02    -0.8513E+02    -0.8489E+02    -0.8461E+02    -0.8432E+02    -0.8399E+02    -0.8363E+02    -0.8324E+02    -0.8280E+02    -0.8233E+02    -0.8181E+02    -0.8124E+02    -0.8061E+02    -0.7993E+02    -0.7919E+02    -0.7839E+02    -0.7752E+02    -0.7660E+02    -0.7562E+02    -0.7458E+02    -0.7350E+02    -0.7238E+02    -0.7124E+02    -0.7008E+02    -0.6894E+02    -0.6783E+02    -0.6677E+02    -0.6577E+02    -0.6486E+02    -0.6405E+02    -0.6337E+02    -0.6283E+02    -0.6243E+02    -0.6218E+02    -0.6210E+02    -0.6219E+02    -0.6243E+02    -0.6283E+02    -0.6338E+02    -0.6406E+02    -0.6487E+02    -0.6578E+02    -0.6678E+02    -0.6785E+02    -0.6896E+02    -0.7010E+02    -0.7125E+02    -0.7240E+02    -0.7352E+02    -0.7460E+02    -0.7563E+02    -0.7662E+02    -0.7754E+02    -0.7840E+02    -0.7921E+02    -0.7994E+02    -0.8062E+02    -0.8125E+02    -0.8182E+02    -0.8234E+02    -0.8281E+02    -0.8324E+02    -0.8364E+02    -0.8399E+02    -0.8432E+02    -0.8462E+02    -0.8489E+02    -0.8513E+02    -0.8536E+02    -0.8556E+02    -0.8575E+02    -0.8591E+02    -0.8607E+02    -0.8621E+02    -0.8634E+02    -0.8645E+02    -0.8656E+02    -0.8665E+02    -0.8674E+02    -0.8681E+02    -0.8687E+02    -0.8692E+02    -0.8696E+02    -0.8698E+02    -0.8698E+02
    -0.8701E+02    -0.8701E+02    -0.8699E+02    -0.8695E+02    -0.8690E+02    -0.8684E+02    -0.8677E+02    -0.8669E+02    -0.8659E+02    -0.8648E+02    -0.8637E+02    -0.8623E+02    -0.8608E+02    -0.8592E+02    -0.8573E+02    -0.8553E+02    -0.8530E+02    -0.8505E+02    -0.8477E+02    -0.8446E+02    -0.8411E+02    -0.8372E+02    -0.8328E+02    -0.8280E+02    -0.8225E+02    -0.8165E+02    -0.8098E+02    -0.8024E+02    -0.7941E+02    -0.7850E+02    -0.7750E+02    -0.7640E+02    -0.7521E+02    -0.7393E+02    -0.7257E+02    -0.7114E+02    -0.6965E+02    -0.6812E+02    -0.6657E+02    -0.6503E+02    -0.6353E+02    -0.6209E+02    -0.6074E+02    -0.5951E+02    -0.5842E+02    -0.5750E+02    -0.5676E+02    -0.5623E+02    -0.5590E+02    -0.5579E+02    -0.5591E+02    -0.5623E+02    -0.5677E+02    -0.5751E+02    -0.5844E+02    -0.5953E+02    -0.6076E+02    -0.6211E+02    -0.6355E+02    -0.6505E+02    -0.6660E+02    -0.6814E+02    -0.6968E+02    -0.7117E+02    -0.7260E+02    -0.7396E+02    -0.7524E+02    -0.7643E+02    -0.7752E+02    -0.7852E+02    -0.7943E+02    -0.8026E+02    -0.8100E+02    -0.8167E+02    -0.8227E+02    -0.8281E+02    -0.8330E+02    -0.8373E+02    -0.8412E+02    -0.8447E+02    -0.8478E+02    -0.8506E+02    -0.8531E+02    -0.8554E+02    -0.8574E+02    -0.8592E+02    -0.8609E+02    -0.8623E+02    -0.8637E+02    -0.8648E+02    -0.8659E+02    -0.8668E+02    -0.8677E+02    -0.8684E+02    -0.8691E+02    -0.8696E+02    -0.8700E+02    -0.8703E+02    -0.8705E+02    -0.8705E+02
    -0.8709E+02    -0.8709E+02    -0.8708E+02    -0.8705E+02    -0.8701E+02    -0.8696E+02    -0.8690E+02    -0.8683E+02    -0.8675E+02    -0.8666E+02    -0.8655E+02    -0.8643E+02    -0.8630E+02    -0.8614E+02    -0.8597E+02    -0.8577E+02    -0.8555E+02    -0.8529E+02    -0.8500E+02    -0.8468E+02    -0.8431E+02    -0.8389E+02    -0.8341E+02    -0.8287E+02    -0.8226E+02    -0.8156E+02    -0.8077E+02    -0.7988E+02    -0.7888E+02    -0.7776E+02    -0.7650E+02    -0.7511E+02    -0.7359E+02    -0.7193E+02    -0.7015E+02    -0.6826E+02    -0.6629E+02    -0.6426E+02    -0.6220E+02    -0.6016E+02    -0.5817E+02    -0.5626E+02    -0.5448E+02    -0.5286E+02    -0.5142E+02    -0.5021E+02    -0.4924E+02    -0.4854E+02    -0.4811E+02    -0.4797E+02    -0.4812E+02    -0.4855E+02    -0.4926E+02    -0.5023E+02    -0.5144E+02    -0.5288E+02    -0.5450E+02    -0.5629E+02    -0.5820E+02    -0.6020E+02    -0.6224E+02    -0.6430E+02    -0.6633E+02    -0.6830E+02    -0.7019E+02    -0.7197E+02    -0.7363E+02    -0.7515E+02    -0.7654E+02    -0.7779E+02    -0.7892E+02    -0.7992E+02    -0.8081E+02    -0.8159E+02    -0.8229E+02    -0.8290E+02    -0.8344E+02    -0.8391E+02    -0.8433E+02    -0.8470E+02    -0.8503E+02    -0.8531E+02    -0.8557E+02    -0.8579E+02    -0.8599E+02    -0.8616E+02    -0.8631E+02    -0.8645E+02    -0.8657E+02    -0.8667E+02    -0.8676E+02    -0.8684E+02    -0.8691E+02    -0.8697E+02    -0.8702E+02    -0.8706E+02    -0.8710E+02    -0.8712E+02    -0.8713E+02    -0.8713E+02
    -0.8719E+02    -0.8719E+02    -0.8718E+02    -0.8716E+02    -0.8714E+02    -0.8710E+02    -0.8706E+02    -0.8701E+02    -0.8695E+02    -0.8687E+02    -0.8679E+02    -0.8668E+02    -0.8657E+02    -0.8643E+02    -0.8627E+02    -0.8608E+02    -0.8587E+02    -0.8562E+02    -0.8533E+02    -0.8500E+02    -0.8461E+02    -0.8417E+02    -0.8365E+02    -0.8305E+02    -0.8236E+02    -0.8157E+02    -0.8065E+02    -0.7959E+02    -0.7837E+02    -0.7699E+02    -0.7543E+02    -0.7368E+02    -0.7173E+02    -0.6960E+02    -0.6729E+02    -0.6484E+02    -0.6227E+02    -0.5963E+02    -0.5695E+02    -0.5430E+02    -0.5171E+02    -0.4924E+02    -0.4693E+02    -0.4484E+02    -0.4299E+02    -0.4143E+02    -0.4018E+02    -0.3927E+02    -0.3872E+02    -0.3854E+02    -0.3873E+02    -0.3928E+02    -0.4020E+02    -0.4145E+02    -0.4302E+02    -0.4487E+02    -0.4697E+02    -0.4928E+02    -0.5175E+02    -0.5434E+02    -0.5700E+02    -0.5968E+02    -0.6232E+02    -0.6489E+02    -0.6734E+02    -0.6965E+02    -0.7178E+02    -0.7372E+02    -0.7548E+02    -0.7704E+02    -0.7842E+02    -0.7963E+02    -0.8069E+02    -0.8161E+02    -0.8240E+02    -0.8309E+02    -0.8369E+02    -0.8420E+02    -0.8465E+02    -0.8503E+02    -0.8536E+02    -0.8565E+02    -0.8590E+02    -0.8611E+02    -0.8630E+02    -0.8646E+02    -0.8659E+02    -0.8671E+02    -0.8681E+02    -0.8690E+02    -0.8697E+02    -0.8703E+02    -0.8708E+02    -0.8713E+02    -0.8716E+02    -0.8719E+02    -0.8721E+02    -0.8722E+02    -0.8723E+02    -0.8723E+02
    -0.8731E+02    -0.8731E+02    -0.8731E+02    -0.8730E+02    -0.8729E+02    -0.8727E+02    -0.8725E+02    -0.8722E+02    -0.8718E+02    -0.8713E+02    -0.8707E+02    -0.8699E+02    -0.8689E+02    -0.8678E+02    -0.8664E+02    -0.8647E+02    -0.8628E+02    -0.8604E+02    -0.8576E+02    -0.8543E+02    -0.8504E+02    -0.8457E+02    -0.8402E+02    -0.8337E+02    -0.8260E+02    -0.8170E+02    -0.8063E+02    -0.7939E+02    -0.7793E+02    -0.7625E+02    -0.7432E+02    -0.7213E+02    -0.6968E+02    -0.6697E+02    -0.6403E+02    -0.6090E+02    -0.5761E+02    -0.5423E+02    -0.5081E+02    -0.4743E+02    -0.4413E+02    -0.4098E+02    -0.3804E+02    -0.3536E+02    -0.3300E+02    -0.3100E+02    -0.2941E+02    -0.2825E+02    -0.2754E+02    -0.2731E+02    -0.2755E+02    -0.2826E+02    -0.2943E+02    -0.3103E+02    -0.3303E+02    -0.3539E+02    -0.3808E+02    -0.4102E+02    -0.4417E+02    -0.4748E+02    -0.5087E+02    -0.5429E+02    -0.5767E+02    -0.6096E+02    -0.6409E+02    -0.6703E+02    -0.6974E+02    -0.7219E+02    -0.7438E+02    -0.7631E+02    -0.7799E+02    -0.7944E+02    -0.8069E+02    -0.8175E+02    -0.8265E+02    -0.8342E+02    -0.8407E+02    -0.8462E+02    -0.8508E+02    -0.8547E+02    -0.8580E+02    -0.8608E+02    -0.8632E+02    -0.8652E+02    -0.8668E+02    -0.8682E+02    -0.8693E+02    -0.8703E+02    -0.8711E+02    -0.8717E+02    -0.8722E+02    -0.8726E+02    -0.8729E+02    -0.8731E+02    -0.8732E+02    -0.8733E+02    -0.8734E+02    -0.8734E+02    -0.8734E+02    -0.8734E+02
    -0.8745E+02    -0.8745E+02    -0.8745E+02    -0.8746E+02    -0.8746E+02    -0.8747E+02    -0.8747E+02    -0.8746E+02    -0.8745E+02    -0.8743E+02    -0.8739E+02    -0.8735E+02    -0.8728E+02    -0.8720E+02    -0.8709E+02    -0.8695E+02    -0.8678E+02    -0.8656E+02    -0.8630E+02    -0.8598E+02    -0.8559E+02    -0.8512E+02    -0.8455E+02    -0.8385E+02    -0.8301E+02    -0.8200E+02    -0.8079E+02    -0.7934E+02    -0.7762E+02    -0.7560E+02    -0.7325E+02    -0.7055E+02    -0.6750E+02    -0.6411E+02    -0.6042E+02    -0.5648E+02    -0.5235E+02    -0.4809E+02    -0.4378E+02    -0.3951E+02    -0.3534E+02    -0.3135E+02    -0.2762E+02    -0.2423E+02    -0.2123E+02    -0.1869E+02    -0.1667E+02    -0.1519E+02    -0.1429E+02    -0.1399E+02    -0.1429E+02    -0.1520E+02    -0.1669E+02    -0.1872E+02    -0.2126E+02    -0.2426E+02    -0.2766E+02    -0.3140E+02    -0.3539E+02    -0.3957E+02    -0.4385E+02    -0.4816E+02    -0.5242E+02    -0.5656E+02    -0.6050E+02    -0.6419E+02    -0.6757E+02    -0.7062E+02    -0.7332E+02    -0.7567E+02    -0.7769E+02    -0.7940E+02    -0.8085E+02    -0.8206E+02    -0.8307E+02    -0.8391E+02    -0.8460E+02    -0.8518E+02    -0.8565E+02    -0.8604E+02    -0.8636E+02    -0.8662E+02    -0.8683E+02    -0.8700E+02    -0.8714E+02    -0.8725E+02    -0.8733E+02    -0.8740E+02    -0.8745E+02    -0.8748E+02    -0.8750E+02    -0.8751E+02    -0.8752E+02    -0.8751E+02    -0.8751E+02    -0.8750E+02    -0.8749E+02    -0.8748E+02    -0.8747E+02    -0.8747E+02
    -0.8760E+02    -0.8760E+02    -0.8761E+02    -0.8763E+02    -0.8766E+02    -0.8768E+02    -0.8771E+02    -0.8773E+02    -0.8775E+02    -0.8776E+02    -0.8776E+02    -0.8775E+02    -0.8772E+02    -0.8767E+02    -0.8760E+02    -0.8750E+02    -0.8737E+02    -0.8719E+02    -0.8696E+02    -0.8666E+02    -0.8629E+02    -0.8583E+02    -0.8525E+02    -0.8452E+02    -0.8363E+02    -0.8252E+02    -0.8116E+02    -0.7951E+02    -0.7751E+02    -0.7511E+02    -0.7229E+02    -0.6901E+02    -0.6528E+02    -0.6110E+02    -0.5654E+02    -0.5164E+02    -0.4650E+02    -0.4118E+02    -0.3579E+02    -0.3041E+02    -0.2515E+02    -0.2010E+02    -0.1536E+02    -0.1102E+02    -0.7163E+01    -0.3874E+01    -0.1228E+01     0.7098E+00     0.1891E+01     0.2286E+01     0.1884E+01     0.6957E+00    -0.1249E+01    -0.3902E+01    -0.7198E+01    -0.1106E+02    -0.1541E+02    -0.2016E+02    -0.2521E+02    -0.3048E+02    -0.3586E+02    -0.4126E+02    -0.4658E+02    -0.5173E+02    -0.5663E+02    -0.6119E+02    -0.6536E+02    -0.6910E+02    -0.7237E+02    -0.7519E+02    -0.7758E+02    -0.7958E+02    -0.8123E+02    -0.8259E+02    -0.8369E+02    -0.8459E+02    -0.8531E+02    -0.8589E+02    -0.8636E+02    -0.8673E+02    -0.8702E+02    -0.8725E+02    -0.8743E+02    -0.8757E+02    -0.8767E+02    -0.8774E+02    -0.8779E+02    -0.8782E+02    -0.8783E+02    -0.8783E+02    -0.8782E+02    -0.8780E+02    -0.8777E+02    -0.8774E+02    -0.8771E+02    -0.8768E+02    -0.8765E+02    -0.8763E+02    -0.8761E+02    -0.8761E+02
    -0.8776E+02    -0.8776E+02    -0.8778E+02    -0.8782E+02    -0.8786E+02    -0.8792E+02    -0.8797E+02    -0.8803E+02    -0.8808E+02    -0.8813E+02    -0.8817E+02    -0.8820E+02    -0.8821E+02    -0.8821E+02    -0.8818E+02    -0.8813E+02    -0.8804E+02    -0.8791E+02    -0.8772E+02    -0.8747E+02    -0.8714E+02    -0.8670E+02    -0.8613E+02    -0.8540E+02    -0.8447E+02    -0.8328E+02    -0.8180E+02    -0.7995E+02    -0.7766E+02    -0.7488E+02    -0.7154E+02    -0.6762E+02    -0.6311E+02    -0.5802E+02    -0.5243E+02    -0.4640E+02    -0.4003E+02    -0.3340E+02    -0.2664E+02    -0.1985E+02    -0.1316E+02    -0.6669E+01    -0.5056E+00     0.5201E+01     0.1032E+02     0.1472E+02     0.1828E+02     0.2090E+02     0.2250E+02     0.2304E+02     0.2249E+02     0.2088E+02     0.1825E+02     0.1468E+02     0.1028E+02     0.5156E+01    -0.5578E+00    -0.6728E+01    -0.1323E+02    -0.1993E+02    -0.2672E+02    -0.3349E+02    -0.4012E+02    -0.4650E+02    -0.5253E+02    -0.5812E+02    -0.6320E+02    -0.6772E+02    -0.7164E+02    -0.7497E+02    -0.7774E+02    -0.8003E+02    -0.8188E+02    -0.8336E+02    -0.8454E+02    -0.8547E+02    -0.8620E+02    -0.8677E+02    -0.8721E+02    -0.8754E+02    -0.8779E+02    -0.8798E+02    -0.8811E+02    -0.8820E+02    -0.8826E+02    -0.8829E+02    -0.8829E+02    -0.8828E+02    -0.8825E+02    -0.8821E+02    -0.8816E+02    -0.8811E+02    -0.8805E+02    -0.8799E+02    -0.8793E+02    -0.8787E+02    -0.8783E+02    -0.8779E+02    -0.8777E+02    -0.8777E+02
    -0.8793E+02    -0.8793E+02    -0.8796E+02    -0.8801E+02    -0.8808E+02    -0.8816E+02    -0.8825E+02    -0.8834E+02    -0.8843E+02    -0.8852E+02    -0.8860E+02    -0.8867E+02    -0.8874E+02    -0.8878E+02    -0.8881E+02    -0.8881E+02    -0.8877E+02    -0.8870E+02    -0.8857E+02    -0.8838E+02    -0.8810E+02    -0.8771E+02    -0.8719E+02    -0.8648E+02    -0.8554E+02    -0.8431E+02    -0.8273E+02    -0.8070E+02    -0.7814E+02    -0.7496E+02    -0.7108E+02    -0.6645E+02    -0.6106E+02    -0.5493E+02    -0.4812E+02    -0.4072E+02    -0.3282E+02    -0.2454E+02    -0.1600E+02    -0.7319E+01     0.1375E+01     0.9923E+01     0.1815E+02     0.2585E+02     0.3284E+02     0.3890E+02     0.4384E+02     0.4751E+02     0.4976E+02     0.5052E+02     0.4975E+02     0.4749E+02     0.4382E+02     0.3887E+02     0.3280E+02     0.2581E+02     0.1809E+02     0.9861E+01     0.1305E+01    -0.7396E+01    -0.1609E+02    -0.2463E+02    -0.3292E+02    -0.4082E+02    -0.4822E+02    -0.5503E+02    -0.6116E+02    -0.6656E+02    -0.7118E+02    -0.7506E+02    -0.7823E+02    -0.8079E+02    -0.8281E+02    -0.8439E+02    -0.8562E+02    -0.8655E+02    -0.8726E+02    -0.8779E+02    -0.8818E+02    -0.8846E+02    -0.8865E+02    -0.8878E+02    -0.8885E+02    -0.8889E+02    -0.8889E+02    -0.8887E+02    -0.8882E+02    -0.8877E+02    -0.8869E+02    -0.8861E+02    -0.8853E+02    -0.8844E+02    -0.8834E+02    -0.8825E+02    -0.8816E+02    -0.8808E+02    -0.8801E+02    -0.8795E+02    -0.8792E+02    -0.8792E+02
    -0.8810E+02    -0.8810E+02    -0.8814E+02    -0.8821E+02    -0.8831E+02    -0.8842E+02    -0.8854E+02    -0.8866E+02    -0.8879E+02    -0.8892E+02    -0.8905E+02    -0.8917E+02    -0.8928E+02    -0.8937E+02    -0.8946E+02    -0.8952E+02    -0.8955E+02    -0.8954E+02    -0.8949E+02    -0.8937E+02    -0.8917E+02    -0.8885E+02    -0.8839E+02    -0.8774E+02    -0.8683E+02    -0.8560E+02    -0.8396E+02    -0.8180E+02    -0.7899E+02    -0.7542E+02    -0.7098E+02    -0.6558E+02    -0.5919E+02    -0.5185E+02    -0.4359E+02    -0.3451E+02    -0.2471E+02    -0.1429E+02    -0.3354E+01     0.7956E+01     0.1947E+02     0.3098E+02     0.4222E+02     0.5290E+02     0.6271E+02     0.7132E+02     0.7842E+02     0.8371E+02     0.8699E+02     0.8809E+02     0.8698E+02     0.8370E+02     0.7839E+02     0.7129E+02     0.6267E+02     0.5285E+02     0.4216E+02     0.3091E+02     0.1940E+02     0.7875E+01    -0.3441E+01    -0.1438E+02    -0.2481E+02    -0.3462E+02    -0.4370E+02    -0.5195E+02    -0.5930E+02    -0.6568E+02    -0.7108E+02    -0.7552E+02    -0.7908E+02    -0.8188E+02    -0.8404E+02    -0.8569E+02    -0.8691E+02    -0.8782E+02    -0.8847E+02    -0.8893E+02    -0.8924E+02    -0.8945E+02    -0.8957E+02    -0.8962E+02    -0.8963E+02    -0.8960E+02    -0.8955E+02    -0.8947E+02    -0.8937E+02    -0.8927E+02    -0.8915E+02    -0.8903E+02    -0.8890E+02    -0.8877E+02    -0.8864E+02    -0.8851E+02    -0.8839E+02    -0.8829E+02    -0.8819E+02    -0.8812E+02    -0.8808E+02    -0.8808E+02
    -0.8827E+02    -0.8827E+02    -0.8832E+02    -0.8841E+02    -0.8853E+02    -0.8867E+02    -0.8882E+02    -0.8898E+02    -0.8915E+02    -0.8932E+02    -0.8949E+02    -0.8965E+02    -0.8982E+02    -0.8997E+02    -0.9011E+02    -0.9023E+02    -0.9033E+02    -0.9039E+02    -0.9042E+02    -0.9039E+02    -0.9027E+02    -0.9006E+02    -0.8969E+02    -0.8913E+02    -0.8830E+02    -0.8712E+02    -0.8546E+02    -0.8321E+02    -0.8020E+02    -0.7627E+02    -0.7126E+02    -0.6504E+02    -0.5755E+02    -0.4880E+02    -0.3883E+02    -0.2770E+02    -0.1548E+02    -0.2249E+01     0.1191E+02     0.2684E+02     0.4234E+02     0.5812E+02     0.7382E+02     0.8900E+02     0.1032E+03     0.1158E+03     0.1263E+03     0.1343E+03     0.1392E+03     0.1409E+03     0.1392E+03     0.1343E+03     0.1263E+03     0.1158E+03     0.1031E+03     0.8895E+02     0.7376E+02     0.5805E+02     0.4227E+02     0.2676E+02     0.1182E+02    -0.2345E+01    -0.1558E+02    -0.2781E+02    -0.3894E+02    -0.4892E+02    -0.5766E+02    -0.6515E+02    -0.7136E+02    -0.7637E+02    -0.8030E+02    -0.8330E+02    -0.8555E+02    -0.8720E+02    -0.8838E+02    -0.8921E+02    -0.8977E+02    -0.9013E+02    -0.9035E+02    -0.9047E+02    -0.9050E+02    -0.9048E+02    -0.9042E+02    -0.9032E+02    -0.9020E+02    -0.9007E+02    -0.8992E+02    -0.8976E+02    -0.8960E+02    -0.8943E+02    -0.8927E+02    -0.8910E+02    -0.8893E+02    -0.8877E+02    -0.8863E+02    -0.8849E+02    -0.8838E+02    -0.8829E+02    -0.8824E+02    -0.8824E+02
    -0.8843E+02    -0.8843E+02    -0.8849E+02    -0.8860E+02    -0.8874E+02    -0.8891E+02    -0.8909E+02    -0.8928E+02    -0.8949E+02    -0.8970E+02    -0.8991E+02    -0.9012E+02    -0.9033E+02    -0.9054E+02    -0.9073E+02    -0.9091E+02    -0.9108E+02    -0.9122E+02    -0.9133E+02    -0.9139E+02    -0.9138E+02    -0.9127E+02    -0.9102E+02    -0.9058E+02    -0.8987E+02    -0.8878E+02    -0.8718E+02    -0.8490E+02    -0.8175E+02    -0.7750E+02    -0.7193E+02    -0.6486E+02    -0.5617E+02    -0.4584E+02    -0.3386E+02    -0.2025E+02    -0.5002E+01     0.1187E+02     0.3032E+02     0.5021E+02     0.7131E+02     0.9327E+02     0.1156E+03     0.1377E+03     0.1587E+03     0.1778E+03     0.1941E+03     0.2065E+03     0.2143E+03     0.2170E+03     0.2143E+03     0.2065E+03     0.1941E+03     0.1778E+03     0.1587E+03     0.1376E+03     0.1155E+03     0.9320E+02     0.7123E+02     0.5012E+02     0.3022E+02     0.1177E+02    -0.5107E+01    -0.2036E+02    -0.3398E+02    -0.4596E+02    -0.5629E+02    -0.6497E+02    -0.7203E+02    -0.7760E+02    -0.8184E+02    -0.8499E+02    -0.8726E+02    -0.8886E+02    -0.8994E+02    -0.9066E+02    -0.9110E+02    -0.9134E+02    -0.9145E+02    -0.9147E+02    -0.9141E+02    -0.9131E+02    -0.9117E+02    -0.9101E+02    -0.9083E+02    -0.9064E+02    -0.9044E+02    -0.9024E+02    -0.9003E+02    -0.8982E+02    -0.8962E+02    -0.8941E+02    -0.8921E+02    -0.8902E+02    -0.8885E+02    -0.8869E+02    -0.8855E+02    -0.8845E+02    -0.8839E+02    -0.8839E+02
    -0.8858E+02    -0.8858E+02    -0.8865E+02    -0.8877E+02    -0.8893E+02    -0.8912E+02    -0.8934E+02    -0.8956E+02    -0.8980E+02    -0.9005E+02    -0.9030E+02    -0.9055E+02    -0.9081E+02    -0.9106E+02    -0.9131E+02    -0.9155E+02    -0.9178E+02    -0.9199E+02    -0.9218E+02    -0.9233E+02    -0.9242E+02    -0.9243E+02    -0.9231E+02    -0.9201E+02    -0.9144E+02    -0.9049E+02    -0.8900E+02    -0.8676E+02    -0.8353E+02    -0.7904E+02    -0.7296E+02    -0.6505E+02    -0.5511E+02    -0.4305E+02    -0.2880E+02    -0.1226E+02     0.6664E+01     0.2810E+02     0.5210E+02     0.7862E+02     0.1075E+03     0.1383E+03     0.1705E+03     0.2032E+03     0.2353E+03     0.2653E+03     0.2914E+03     0.3119E+03     0.3250E+03     0.3295E+03     0.3250E+03     0.3118E+03     0.2914E+03     0.2652E+03     0.2353E+03     0.2032E+03     0.1704E+03     0.1382E+03     0.1074E+03     0.7853E+02     0.5201E+02     0.2800E+02     0.6558E+01    -0.1237E+02    -0.2891E+02    -0.4317E+02    -0.5523E+02    -0.6516E+02    -0.7307E+02    -0.7913E+02    -0.8363E+02    -0.8684E+02    -0.8907E+02    -0.9056E+02    -0.9151E+02    -0.9208E+02    -0.9238E+02    -0.9250E+02    -0.9250E+02    -0.9241E+02    -0.9226E+02    -0.9208E+02    -0.9187E+02    -0.9165E+02    -0.9141E+02    -0.9117E+02    -0.9092E+02    -0.9067E+02    -0.9043E+02    -0.9018E+02    -0.8994E+02    -0.8970E+02    -0.8947E+02    -0.8925E+02    -0.8905E+02    -0.8887E+02    -0.8871E+02    -0.8860E+02    -0.8853E+02    -0.8853E+02
    -0.8871E+02    -0.8871E+02    -0.8879E+02    -0.8893E+02    -0.8911E+02    -0.8932E+02    -0.8955E+02    -0.8981E+02    -0.9008E+02    -0.9035E+02    -0.9064E+02    -0.9093E+02    -0.9122E+02    -0.9152E+02    -0.9181E+02    -0.9211E+02    -0.9240E+02    -0.9268E+02    -0.9294E+02    -0.9318E+02    -0.9337E+02    -0.9349E+02    -0.9349E+02    -0.9333E+02    -0.9292E+02    -0.9213E+02    -0.9079E+02    -0.8866E+02    -0.8544E+02    -0.8078E+02    -0.7429E+02    -0.6559E+02    -0.5442E+02    -0.4058E+02    -0.2388E+02    -0.4098E+01     0.1908E+02     0.4596E+02     0.7682E+02     0.1118E+03     0.1511E+03     0.1943E+03     0.2410E+03     0.2901E+03     0.3402E+03     0.3888E+03     0.4329E+03     0.4687E+03     0.4924E+03     0.5007E+03     0.4923E+03     0.4687E+03     0.4328E+03     0.3888E+03     0.3401E+03     0.2901E+03     0.2409E+03     0.1942E+03     0.1510E+03     0.1118E+03     0.7673E+02     0.4586E+02     0.1897E+02    -0.4208E+01    -0.2399E+02    -0.4069E+02    -0.5454E+02    -0.6570E+02    -0.7439E+02    -0.8087E+02    -0.8553E+02    -0.8874E+02    -0.9086E+02    -0.9220E+02    -0.9299E+02    -0.9340E+02    -0.9356E+02    -0.9356E+02    -0.9344E+02    -0.9326E+02    -0.9302E+02    -0.9277E+02    -0.9249E+02    -0.9221E+02    -0.9192E+02    -0.9163E+02    -0.9134E+02    -0.9105E+02    -0.9077E+02    -0.9049E+02    -0.9022E+02    -0.8995E+02    -0.8969E+02    -0.8945E+02    -0.8922E+02    -0.8902E+02    -0.8885E+02    -0.8872E+02    -0.8865E+02    -0.8865E+02
    -0.8882E+02    -0.8882E+02    -0.8890E+02    -0.8905E+02    -0.8924E+02    -0.8947E+02    -0.8973E+02    -0.9001E+02    -0.9030E+02    -0.9060E+02    -0.9092E+02    -0.9124E+02    -0.9157E+02    -0.9190E+02    -0.9223E+02    -0.9258E+02    -0.9292E+02    -0.9326E+02    -0.9359E+02    -0.9390E+02    -0.9418E+02    -0.9440E+02    -0.9453E+02    -0.9449E+02    -0.9423E+02    -0.9360E+02    -0.9242E+02    -0.9043E+02    -0.8729E+02    -0.8255E+02    -0.7576E+02    -0.6641E+02    -0.5412E+02    -0.3859E+02    -0.1949E+02     0.3609E+01     0.3128E+02     0.6414E+02     0.1028E+03     0.1480E+03     0.2002E+03     0.2599E+03     0.3269E+03     0.4008E+03     0.4800E+03     0.5612E+03     0.6396E+03     0.7074E+03     0.7551E+03     0.7728E+03     0.7551E+03     0.7074E+03     0.6396E+03     0.5612E+03     0.4799E+03     0.4008E+03     0.3269E+03     0.2598E+03     0.2002E+03     0.1479E+03     0.1027E+03     0.6404E+02     0.3117E+02     0.3498E+01    -0.1960E+02    -0.3871E+02    -0.5424E+02    -0.6652E+02    -0.7586E+02    -0.8265E+02    -0.8737E+02    -0.9051E+02    -0.9249E+02    -0.9366E+02    -0.9429E+02    -0.9456E+02    -0.9459E+02    -0.9447E+02    -0.9426E+02    -0.9398E+02    -0.9367E+02    -0.9335E+02    -0.9301E+02    -0.9268E+02    -0.9234E+02    -0.9201E+02    -0.9169E+02    -0.9137E+02    -0.9105E+02    -0.9075E+02    -0.9045E+02    -0.9016E+02    -0.8988E+02    -0.8961E+02    -0.8937E+02    -0.8915E+02    -0.8897E+02    -0.8883E+02    -0.8875E+02    -0.8875E+02
    -0.8890E+02    -0.8890E+02    -0.8899E+02    -0.8914E+02    -0.8935E+02    -0.8959E+02    -0.8986E+02    -0.9016E+02    -0.9047E+02    -0.9079E+02    -0.9113E+02    -0.9147E+02    -0.9182E+02    -0.9218E+02    -0.9255E+02    -0.9293E+02    -0.9331E+02    -0.9370E+02    -0.9409E+02    -0.9447E+02    -0.9482E+02    -0.9512E+02    -0.9534E+02    -0.9542E+02    -0.9528E+02    -0.9478E+02    -0.9374E+02    -0.9190E+02    -0.8886E+02    -0.8412E+02    -0.7714E+02    -0.6732E+02    -0.5416E+02    -0.3723E+02    -0.1606E+02     0.9990E+01     0.4180E+02     0.8040E+02     0.1270E+03     0.1828E+03     0.2495E+03     0.3286E+03     0.4217E+03     0.5300E+03     0.6538E+03     0.7913E+03     0.9369E+03     0.1078E+04     0.1190E+04     0.1239E+04     0.1190E+04     0.1078E+04     0.9369E+03     0.7913E+03     0.6537E+03     0.5299E+03     0.4216E+03     0.3285E+03     0.2494E+03     0.1827E+03     0.1269E+03     0.8030E+02     0.4170E+02     0.9879E+01    -0.1618E+02    -0.3734E+02    -0.5427E+02    -0.6743E+02    -0.7724E+02    -0.8421E+02    -0.8894E+02    -0.9197E+02    -0.9381E+02    -0.9484E+02    -0.9534E+02    -0.9549E+02    -0.9541E+02    -0.9520E+02    -0.9490E+02    -0.9455E+02    -0.9417E+02    -0.9379E+02    -0.9341E+02    -0.9303E+02    -0.9266E+02    -0.9230E+02    -0.9195E+02    -0.9160E+02    -0.9127E+02    -0.9094E+02    -0.9062E+02    -0.9031E+02    -0.9001E+02    -0.8974E+02    -0.8948E+02    -0.8925E+02    -0.8905E+02    -0.8890E+02    -0.8882E+02    -0.8882E+02
    -0.8895E+02    -0.8895E+02    -0.8904E+02    -0.8920E+02    -0.8941E+02    -0.8966E+02    -0.8995E+02    -0.9025E+02    -0.9057E+02    -0.9091E+02    -0.9125E+02    -0.9161E+02    -0.9198E+02    -0.9236E+02    -0.9275E+02    -0.9315E+02    -0.9356E+02    -0.9398E+02    -0.9440E+02    -0.9483E+02    -0.9523E+02    -0.9559E+02    -0.9588E+02    -0.9603E+02    -0.9597E+02    -0.9556E+02    -0.9462E+02    -0.9288E+02    -0.8993E+02    -0.8522E+02    -0.7816E+02    -0.6806E+02    -0.5435E+02    -0.3650E+02    -0.1394E+02     0.1418E+02     0.4899E+02     0.9186E+02     0.1445E+03     0.2091E+03     0.2884E+03     0.3857E+03     0.5053E+03     0.6528E+03     0.8346E+03     0.1058E+04     0.1328E+04     0.1640E+04     0.1964E+04     0.2184E+04     0.1964E+04     0.1640E+04     0.1327E+04     0.1058E+04     0.8345E+03     0.6527E+03     0.5053E+03     0.3856E+03     0.2883E+03     0.2090E+03     0.1444E+03     0.9176E+02     0.4888E+02     0.1407E+02    -0.1405E+02    -0.3662E+02    -0.5446E+02    -0.6817E+02    -0.7825E+02    -0.8531E+02    -0.9001E+02    -0.9295E+02    -0.9469E+02    -0.9562E+02    -0.9603E+02    -0.9610E+02    -0.9595E+02    -0.9567E+02    -0.9531E+02    -0.9491E+02    -0.9449E+02    -0.9407E+02    -0.9366E+02    -0.9325E+02    -0.9286E+02    -0.9248E+02    -0.9211E+02    -0.9175E+02    -0.9140E+02    -0.9105E+02    -0.9072E+02    -0.9040E+02    -0.9010E+02    -0.8981E+02    -0.8954E+02    -0.8930E+02    -0.8910E+02    -0.8895E+02    -0.8887E+02    -0.8887E+02
    -0.8896E+02    -0.8896E+02    -0.8906E+02    -0.8922E+02    -0.8943E+02    -0.8969E+02    -0.8997E+02    -0.9028E+02    -0.9061E+02    -0.9095E+02    -0.9130E+02    -0.9166E+02    -0.9204E+02    -0.9242E+02    -0.9282E+02    -0.9323E+02    -0.9365E+02    -0.9408E+02    -0.9451E+02    -0.9495E+02    -0.9537E+02    -0.9575E+02    -0.9606E+02    -0.9624E+02    -0.9621E+02    -0.9583E+02    -0.9493E+02    -0.9322E+02    -0.9031E+02    -0.8562E+02    -0.7853E+02    -0.6835E+02    -0.5445E+02    -0.3629E+02    -0.1323E+02     0.1563E+02     0.5153E+02     0.9601E+02     0.1510E+03     0.2192E+03     0.3038E+03     0.4095E+03     0.5428E+03     0.7134E+03     0.9365E+03     0.1237E+04     0.1660E+04     0.2290E+04     0.3297E+04     0.5037E+04     0.3297E+04     0.2290E+04     0.1660E+04     0.1237E+04     0.9364E+03     0.7134E+03     0.5427E+03     0.4094E+03     0.3037E+03     0.2191E+03     0.1509E+03     0.9591E+02     0.5142E+02     0.1552E+02    -0.1335E+02    -0.3640E+02    -0.5456E+02    -0.6846E+02    -0.7863E+02    -0.8571E+02    -0.9038E+02    -0.9330E+02    -0.9500E+02    -0.9590E+02    -0.9628E+02    -0.9631E+02    -0.9614E+02    -0.9583E+02    -0.9545E+02    -0.9503E+02    -0.9460E+02    -0.9417E+02    -0.9374E+02    -0.9333E+02    -0.9293E+02    -0.9254E+02    -0.9216E+02    -0.9180E+02    -0.9144E+02    -0.9109E+02    -0.9076E+02    -0.9044E+02    -0.9013E+02    -0.8984E+02    -0.8957E+02    -0.8932E+02    -0.8912E+02    -0.8897E+02    -0.8888E+02    -0.8888E+02
    -0.8895E+02    -0.8895E+02    -0.8904E+02    -0.8920E+02    -0.8941E+02    -0.8966E+02    -0.8995E+02    -0.9025E+02    -0.9057E+02    -0.9091E+02    -0.9125E+02    -0.9161E+02    -0.9198E+02    -0.9236E+02    -0.9275E+02    -0.9315E+02    -0.9356E+02    -0.9398E+02    -0.9440E+02    -0.9483E+02    -0.9523E+02    -0.9559E+02    -0.9588E+02    -0.9603E+02    -0.9597E+02    -0.9556E+02    -0.9462E+02    -0.9288E+02    -0.8993E+02    -0.8522E+02    -0.7816E+02    -0.6806E+02    -0.5435E+02    -0.3650E+02    -0.1394E+02     0.1418E+02     0.4899E+02     0.9187E+02     0.1445E+03     0.2091E+03     0.2884E+03     0.3857E+03     0.5053E+03     0.6528E+03     0.8346E+03     0.1058E+04     0.1328E+04     0.1640E+04     0.1964E+04     0.2184E+04     0.1964E+04     0.1640E+04     0.1327E+04     0.1058E+04     0.8345E+03     0.6527E+03     0.5053E+03     0.3856E+03     0.2883E+03     0.2090E+03     0.1444E+03     0.9176E+02     0.4888E+02     0.1407E+02    -0.1405E+02    -0.3662E+02    -0.5446E+02    -0.6817E+02    -0.7825E+02    -0.8531E+02    -0.9000E+02    -0.9295E+02    -0.9469E+02    -0.9562E+02    -0.9603E+02    -0.9610E+02    -0.9595E+02    -0.9567E+02    -0.9531E+02    -0.9491E+02    -0.9449E+02    -0.9407E+02    -0.9366E+02    -0.9325E+02    -0.9286E+02    -0.9248E+02    -0.9211E+02    -0.9175E+02    -0.9140E+02    -0.9105E+02    -0.9072E+02    -0.9040E+02    -0.9010E+02    -0.8981E+02    -0.8954E+02    -0.8930E+02    -0.8910E+02    -0.8895E+02    -0.8886E+02    -0.8886E+02
    -0.8890E+02    -0.8890E+02    -0.8899E+02    -0.8914E+02    -0.8935E+02    -0.8959E+02    -0.8986E+02    -0.9016E+02    -0.9047E+02    -0.9079E+02    -0.9113E+02    -0.9147E+02    -0.9182E+02    -0.9218E+02    -0.9255E+02    -0.9293E+02    -0.9331E+02    -0.9370E+02    -0.9409E+02    -0.9446E+02    -0.9482E+02    -0.9512E+02    -0.9534E+02    -0.9542E+02    -0.9528E+02    -0.9478E+02    -0.9374E+02    -0.9190E+02    -0.8886E+02    -0.8412E+02    -0.7714E+02    -0.6732E+02    -0.5415E+02    -0.3723E+02    -0.1606E+02     0.9993E+01     0.4181E+02     0.8040E+02     0.1270E+03     0.1828E+03     0.2495E+03     0.3286E+03     0.4217E+03     0.5300E+03     0.6538E+03     0.7913E+03     0.9369E+03     0.1078E+04     0.1190E+04     0.1239E+04     0.1190E+04     0.1078E+04     0.9369E+03     0.7913E+03     0.6537E+03     0.5299E+03     0.4216E+03     0.3285E+03     0.2494E+03     0.1827E+03     0.1269E+03     0.8030E+02     0.4170E+02     0.9883E+01    -0.1617E+02    -0.3734E+02    -0.5427E+02    -0.6743E+02    -0.7724E+02    -0.8421E+02    -0.8894E+02    -0.9197E+02    -0.9381E+02    -0.9484E+02    -0.9534E+02    -0.9549E+02    -0.9541E+02    -0.9520E+02    -0.9489E+02    -0.9455E+02    -0.9417E+02    -0.9379E+02    -0.9341E+02    -0.9303E+02    -0.9266E+02    -0.9230E+02    -0.9195E+02    -0.9160E+02    -0.9127E+02    -0.9094E+02    -0.9062E+02    -0.9031E+02    -0.9001E+02    -0.8974E+02    -0.8948E+02    -0.8925E+02    -0.8905E+02    -0.8890E+02    -0.8882E+02    -0.8882E+02
    -0.8882E+02    -0.8882E+02    -0.8890E+02    -0.8905E+02    -0.8924E+02    -0.8947E+02    -0.8973E+02    -0.9001E+02    -0.9030E+02    -0.9060E+02    -0.9092E+02    -0.9124E+02    -0.9156E+02    -0.9190E+02    -0.9223E+02    -0.9257E+02    -0.9292E+02    -0.9326E+02    -0.9359E+02    -0.9390E+02    -0.9418E+02    -0.9440E+02    -0.9452E+02    -0.9449E+02    -0.9423E+02    -0.9359E+02    -0.9242E+02    -0.9043E+02    -0.8729E+02    -0.8255E+02    -0.7575E+02    -0.6641E+02    -0.5412E+02    -0.3859E+02    -0.1948E+02     0.3615E+01     0.3128E+02     0.6415E+02     0.1029E+03     0.1480E+03     0.2003E+03     0.2599E+03     0.3269E+03     0.4008E+03     0.4800E+03     0.5613E+03     0.6396E+03     0.7074E+03     0.7551E+03     0.7728E+03     0.7551E+03     0.7074E+03     0.6396E+03     0.5612E+03     0.4799E+03     0.4008E+03     0.3269E+03     0.2598E+03     0.2002E+03     0.1479E+03     0.1028E+03     0.6404E+02     0.3118E+02     0.3504E+01    -0.1960E+02    -0.3870E+02    -0.5423E+02    -0.6651E+02    -0.7585E+02    -0.8264E+02    -0.8737E+02    -0.9051E+02    -0.9249E+02    -0.9366E+02    -0.9429E+02    -0.9456E+02    -0.9459E+02    -0.9447E+02    -0.9426E+02    -0.9398E+02    -0.9367E+02    -0.9335E+02    -0.9301E+02    -0.9268E+02    -0.9234E+02    -0.9201E+02    -0.9169E+02    -0.9137E+02    -0.9105E+02    -0.9075E+02    -0.9045E+02    -0.9016E+02    -0.8988E+02    -0.8961E+02    -0.8937E+02    -0.8915E+02    -0.8897E+02    -0.8883E+02    -0.8875E+02    -0.8875E+02
    -0.8871E+02    -0.8871E+02    -0.8879E+02    -0.8893E+02    -0.8910E+02    -0.8932E+02    -0.8955E+02    -0.8981E+02    -0.9007E+02    -0.9035E+02    -0.9064E+02    -0.9093E+02    -0.9122E+02    -0.9152E+02    -0.9181E+02    -0.9211E+02    -0.9240E+02    -0.9268E+02    -0.9294E+02    -0.9318E+02    -0.9337E+02    -0.9348E+02    -0.9349E+02    -0.9333E+02    -0.9292E+02    -0.9213E+02    -0.9079E+02    -0.8866E+02    -0.8544E+02    -0.8078E+02    -0.7428E+02    -0.6559E+02    -0.5442E+02    -0.4057E+02    -0.2387E+02    -0.4090E+01     0.1908E+02     0.4597E+02     0.7683E+02     0.1119E+03     0.1511E+03     0.1943E+03     0.2410E+03     0.2901E+03     0.3402E+03     0.3888E+03     0.4329E+03     0.4687E+03     0.4924E+03     0.5007E+03     0.4924E+03     0.4687E+03     0.4328E+03     0.3888E+03     0.3401E+03     0.2901E+03     0.2409E+03     0.1942E+03     0.1510E+03     0.1118E+03     0.7673E+02     0.4587E+02     0.1898E+02    -0.4201E+01    -0.2398E+02    -0.4069E+02    -0.5453E+02    -0.6570E+02    -0.7439E+02    -0.8087E+02    -0.8552E+02    -0.8874E+02    -0.9086E+02    -0.9220E+02    -0.9299E+02    -0.9340E+02    -0.9356E+02    -0.9356E+02    -0.9344E+02    -0.9325E+02    -0.9302E+02    -0.9277E+02    -0.9249E+02    -0.9221E+02    -0.9192E+02    -0.9163E+02    -0.9134E+02    -0.9105E+02    -0.9077E+02    -0.9049E+02    -0.9022E+02    -0.8995E+02    -0.8969E+02    -0.8945E+02    -0.8922E+02    -0.8902E+02    -0.8885E+02    -0.8872E+02    -0.8865E+02    -0.8865E+02
    -0.8858E+02    -0.8858E+02    -0.8865E+02    -0.8877E+02    -0.8893E+02    -0.8912E+02    -0.8934E+02    -0.8956E+02    -0.8980E+02    -0.9005E+02    -0.9030E+02    -0.9055E+02    -0.9080E+02    -0.9106E+02    -0.9131E+02    -0.9155E+02    -0.9178E+02    -0.9199E+02    -0.9218E+02    -0.9233E+02    -0.9242E+02    -0.9243E+02    -0.9231E+02    -0.9200E+02    -0.9144E+02    -0.9049E+02    -0.8899E+02    -0.8676E+02    -0.8353E+02    -0.7903E+02    -0.7296E+02    -0.6504E+02    -0.5511E+02    -0.4305E+02    -0.2879E+02    -0.1225E+02     0.6674E+01     0.2811E+02     0.5211E+02     0.7863E+02     0.1075E+03     0.1383E+03     0.1705E+03     0.2032E+03     0.2353E+03     0.2653E+03     0.2914E+03     0.3119E+03     0.3250E+03     0.3295E+03     0.3250E+03     0.3118E+03     0.2914E+03     0.2652E+03     0.2353E+03     0.2032E+03     0.1704E+03     0.1382E+03     0.1074E+03     0.7854E+02     0.5202E+02     0.2801E+02     0.6568E+01    -0.1236E+02    -0.2890E+02    -0.4316E+02    -0.5522E+02    -0.6515E+02    -0.7306E+02    -0.7913E+02    -0.8362E+02    -0.8684E+02    -0.8907E+02    -0.9056E+02    -0.9151E+02    -0.9208E+02    -0.9238E+02    -0.9250E+02    -0.9249E+02    -0.9241E+02    -0.9226E+02    -0.9208E+02    -0.9187E+02    -0.9164E+02    -0.9141E+02    -0.9117E+02    -0.9092E+02    -0.9067E+02    -0.9042E+02    -0.9018E+02    -0.8994E+02    -0.8970E+02    -0.8947E+02    -0.8925E+02    -0.8905E+02    -0.8887E+02    -0.8871E+02    -0.8860E+02    -0.8853E+02    -0.8853E+02
    -0.8843E+02    -0.8843E+02    -0.8849E+02    -0.8860E+02    -0.8874E+02    -0.8890E+02    -0.8909E+02    -0.8928E+02    -0.8949E+02    -0.8970E+02    -0.8991E+02    -0.9012E+02    -0.9033E+02    -0.9053E+02    -0.9073E+02    -0.9091E+02    -0.9108E+02    -0.9122E+02    -0.9133E+02    -0.9139E+02    -0.9138E+02    -0.9127E+02    -0.9102E+02    -0.9058E+02    -0.8987E+02    -0.8878E+02    -0.8717E+02    -0.8489E+02    -0.8174E+02    -0.7749E+02    -0.7192E+02    -0.6485E+02    -0.5617E+02    -0.4583E+02    -0.3385E+02    -0.2023E+02    -0.4990E+01     0.1188E+02     0.3033E+02     0.5022E+02     0.7132E+02     0.9328E+02     0.1156E+03     0.1377E+03     0.1587E+03     0.1779E+03     0.1941E+03     0.2065E+03     0.2144E+03     0.2170E+03     0.2144E+03     0.2065E+03     0.1941E+03     0.1778E+03     0.1587E+03     0.1376E+03     0.1156E+03     0.9321E+02     0.7124E+02     0.5013E+02     0.3024E+02     0.1178E+02    -0.5095E+01    -0.2034E+02    -0.3397E+02    -0.4595E+02    -0.5628E+02    -0.6496E+02    -0.7203E+02    -0.7759E+02    -0.8183E+02    -0.8498E+02    -0.8726E+02    -0.8885E+02    -0.8994E+02    -0.9065E+02    -0.9109E+02    -0.9134E+02    -0.9145E+02    -0.9146E+02    -0.9141E+02    -0.9131E+02    -0.9117E+02    -0.9101E+02    -0.9083E+02    -0.9064E+02    -0.9044E+02    -0.9024E+02    -0.9003E+02    -0.8982E+02    -0.8961E+02    -0.8941E+02    -0.8921E+02    -0.8902E+02    -0.8885E+02    -0.8869E+02    -0.8855E+02    -0.8845E+02    -0.8839E+02    -0.8839E+02
    -0.8827E+02    -0.8827E+02    -0.8832E+02    -0.8841E+02    -0.8853E+02    -0.8867E+02    -0.8882E+02    -0.8898E+02    -0.8915E+02    -0.8932E+02    -0.8949E+02    -0.8965E+02    -0.8981E+02    -0.8997E+02    -0.9010E+02    -0.9023E+02    -0.9032E+02    -0.9039E+02    -0.9042E+02    -0.9038E+02    -0.9027E+02    -0.9005E+02    -0.8969E+02    -0.8913E+02    -0.8830E+02    -0.8711E+02    -0.8546E+02    -0.8321E+02    -0.8020E+02    -0.7626E+02    -0.7125E+02    -0.6502E+02    -0.5754E+02    -0.4879E+02    -0.3882E+02    -0.2769E+02    -0.1547E+02    -0.2233E+01     0.1192E+02     0.2686E+02     0.4236E+02     0.5814E+02     0.7384E+02     0.8902E+02     0.1032E+03     0.1158E+03     0.1264E+03     0.1343E+03     0.1392E+03     0.1409E+03     0.1392E+03     0.1343E+03     0.1263E+03     0.1158E+03     0.1031E+03     0.8897E+02     0.7378E+02     0.5807E+02     0.4228E+02     0.2678E+02     0.1183E+02    -0.2330E+01    -0.1557E+02    -0.2779E+02    -0.3893E+02    -0.4890E+02    -0.5765E+02    -0.6513E+02    -0.7135E+02    -0.7636E+02    -0.8029E+02    -0.8329E+02    -0.8554E+02    -0.8719E+02    -0.8838E+02    -0.8920E+02    -0.8977E+02    -0.9013E+02    -0.9035E+02    -0.9046E+02    -0.9050E+02    -0.9048E+02    -0.9041E+02    -0.9032E+02    -0.9020E+02    -0.9007E+02    -0.8992E+02    -0.8976E+02    -0.8960E+02    -0.8943E+02    -0.8926E+02    -0.8910E+02    -0.8893E+02    -0.8877E+02    -0.8862E+02    -0.8849E+02    -0.8838E+02    -0.8829E+02    -0.8824E+02    -0.8824E+02
    -0.8810E+02    -0.8810E+02    -0.8814E+02    -0.8821E+02    -0.8831E+02    -0.8842E+02    -0.8854E+02    -0.8866E+02    -0.8879E+02    -0.8892E+02    -0.8905E+02    -0.8916E+02    -0.8927E+02    -0.8937E+02    -0.8945E+02    -0.8951E+02    -0.8954E+02    -0.8954E+02    -0.8948E+02    -0.8936E+02    -0.8916E+02    -0.8885E+02    -0.8839E+02    -0.8773E+02    -0.8683E+02    -0.8560E+02    -0.8395E+02    -0.8179E+02    -0.7898E+02    -0.7541E+02    -0.7097E+02    -0.6556E+02    -0.5918E+02    -0.5183E+02    -0.4358E+02    -0.3450E+02    -0.2469E+02    -0.1427E+02    -0.3335E+01     0.7975E+01     0.1949E+02     0.3100E+02     0.4224E+02     0.5292E+02     0.6273E+02     0.7134E+02     0.7844E+02     0.8373E+02     0.8701E+02     0.8811E+02     0.8700E+02     0.8372E+02     0.7841E+02     0.7131E+02     0.6269E+02     0.5287E+02     0.4218E+02     0.3093E+02     0.1942E+02     0.7894E+01    -0.3422E+01    -0.1436E+02    -0.2479E+02    -0.3460E+02    -0.4368E+02    -0.5194E+02    -0.5929E+02    -0.6567E+02    -0.7107E+02    -0.7551E+02    -0.7907E+02    -0.8188E+02    -0.8404E+02    -0.8568E+02    -0.8691E+02    -0.8781E+02    -0.8846E+02    -0.8892E+02    -0.8924E+02    -0.8944E+02    -0.8956E+02    -0.8962E+02    -0.8963E+02    -0.8960E+02    -0.8955E+02    -0.8947E+02    -0.8937E+02    -0.8927E+02    -0.8915E+02    -0.8902E+02    -0.8890E+02    -0.8877E+02    -0.8864E+02    -0.8851E+02    -0.8839E+02    -0.8829E+02    -0.8819E+02    -0.8812E+02    -0.8808E+02    -0.8808E+02
    -0.8793E+02    -0.8793E+02    -0.8796E+02    -0.8801E+02    -0.8808E+02    -0.8816E+02    -0.8825E+02    -0.8834E+02    -0.8843E+02    -0.8852E+02    -0.8860E+02    -0.8867E+02    -0.8873E+02    -0.8878E+02    -0.8880E+02    -0.8880E+02    -0.8877E+02    -0.8870E+02    -0.8857E+02    -0.8838E+02    -0.8810E+02    -0.8771E+02    -0.8718E+02    -0.8647E+02    -0.8553E+02    -0.8431E+02    -0.8272E+02    -0.8069E+02    -0.7813E+02    -0.7495E+02    -0.7107E+02    -0.6644E+02    -0.6104E+02    -0.5491E+02    -0.4810E+02    -0.4070E+02    -0.3280E+02    -0.2452E+02    -0.1598E+02    -0.7296E+01     0.1398E+01     0.9946E+01     0.1817E+02     0.2588E+02     0.3286E+02     0.3892E+02     0.4387E+02     0.4753E+02     0.4978E+02     0.5054E+02     0.4978E+02     0.4752E+02     0.4384E+02     0.3889E+02     0.3282E+02     0.2583E+02     0.1812E+02     0.9884E+01     0.1328E+01    -0.7373E+01    -0.1606E+02    -0.2461E+02    -0.3290E+02    -0.4080E+02    -0.4820E+02    -0.5501E+02    -0.6115E+02    -0.6654E+02    -0.7117E+02    -0.7505E+02    -0.7822E+02    -0.8078E+02    -0.8280E+02    -0.8439E+02    -0.8561E+02    -0.8655E+02    -0.8726E+02    -0.8778E+02    -0.8817E+02    -0.8845E+02    -0.8865E+02    -0.8877E+02    -0.8885E+02    -0.8889E+02    -0.8889E+02    -0.8887E+02    -0.8882E+02    -0.8876E+02    -0.8869E+02    -0.8861E+02    -0.8853E+02    -0.8843E+02    -0.8834E+02    -0.8825E+02    -0.8816E+02    -0.8808E+02    -0.8801E+02    -0.8795E+02    -0.8792E+02    -0.8792E+02
    -0.8776E+02    -0.8776E+02    -0.8778E+02    -0.8782E+02    -0.8786E+02    -0.8792E+02    -0.8797E+02    -0.8803E+02    -0.8808E+02    -0.8813E+02    -0.8817E+02    -0.8820E+02    -0.8821E+02    -0.8821E+02    -0.8818E+02    -0.8812E+02    -0.8803E+02    -0.8790E+02    -0.8772E+02    -0.8747E+02    -0.8713E+02    -0.8669E+02    -0.8612E+02    -0.8539E+02    -0.8446E+02    -0.8328E+02    -0.8179E+02    -0.7993E+02    -0.7765E+02    -0.7486E+02    -0.7153E+02    -0.6760E+02    -0.6309E+02    -0.5800E+02    -0.5241E+02    -0.4638E+02    -0.4000E+02    -0.3338E+02    -0.2661E+02    -0.1983E+02    -0.1313E+02    -0.6643E+01    -0.4788E+00     0.5228E+01     0.1034E+02     0.1474E+02     0.1830E+02     0.2092E+02     0.2253E+02     0.2307E+02     0.2252E+02     0.2091E+02     0.1828E+02     0.1471E+02     0.1031E+02     0.5183E+01    -0.5308E+00    -0.6702E+01    -0.1320E+02    -0.1990E+02    -0.2669E+02    -0.3346E+02    -0.4009E+02    -0.4647E+02    -0.5250E+02    -0.5810E+02    -0.6318E+02    -0.6770E+02    -0.7162E+02    -0.7495E+02    -0.7773E+02    -0.8002E+02    -0.8187E+02    -0.8335E+02    -0.8453E+02    -0.8546E+02    -0.8619E+02    -0.8676E+02    -0.8720E+02    -0.8754E+02    -0.8779E+02    -0.8797E+02    -0.8811E+02    -0.8820E+02    -0.8825E+02    -0.8828E+02    -0.8829E+02    -0.8828E+02    -0.8825E+02    -0.8821E+02    -0.8816E+02    -0.8811E+02    -0.8805E+02    -0.8799E+02    -0.8793E+02    -0.8787E+02    -0.8782E+02    -0.8779E+02    -0.8776E+02    -0.8776E+02
    -0.8760E+02    -0.8760E+02    -0.8761E+02    -0.8763E+02    -0.8765E+02    -0.8768E+02    -0.8771E+02    -0.8773E+02    -0.8775E+02    -0.8776E+02    -0.8776E+02    -0.8775E+02    -0.8772E+02    -0.8767E+02    -0.8760E+02    -0.8750E+02    -0.8736E+02    -0.8718E+02    -0.8695E+02    -0.8666E+02    -0.8629E+02    -0.8582E+02    -0.8524E+02    -0.8452E+02    -0.8362E+02    -0.8251E+02    -0.8115E+02    -0.7949E+02    -0.7749E+02    -0.7510E+02    -0.7227E+02    -0.6899E+02    -0.6526E+02    -0.6108E+02    -0.5651E+02    -0.5162E+02    -0.4647E+02    -0.4115E+02    -0.3576E+02    -0.3038E+02    -0.2512E+02    -0.2007E+02    -0.1533E+02    -0.1099E+02    -0.7132E+01    -0.3842E+01    -0.1197E+01     0.7414E+00     0.1923E+01     0.2318E+01     0.1916E+01     0.7274E+00    -0.1218E+01    -0.3870E+01    -0.7167E+01    -0.1103E+02    -0.1538E+02    -0.2013E+02    -0.2518E+02    -0.3045E+02    -0.3583E+02    -0.4123E+02    -0.4655E+02    -0.5170E+02    -0.5660E+02    -0.6117E+02    -0.6534E+02    -0.6908E+02    -0.7236E+02    -0.7518E+02    -0.7757E+02    -0.7957E+02    -0.8122E+02    -0.8258E+02    -0.8368E+02    -0.8458E+02    -0.8530E+02    -0.8589E+02    -0.8635E+02    -0.8672E+02    -0.8702E+02    -0.8725E+02    -0.8743E+02    -0.8756E+02    -0.8766E+02    -0.8774E+02    -0.8779E+02    -0.8782E+02    -0.8783E+02    -0.8783E+02    -0.8782E+02    -0.8780E+02    -0.8777E+02    -0.8774E+02    -0.8771E+02    -0.8768E+02    -0.8765E+02    -0.8763E+02    -0.8761E+02    -0.8761E+02
    -0.8745E+02    -0.8745E+02    -0.8745E+02    -0.8746E+02    -0.8746E+02    -0.8747E+02    -0.8747E+02    -0.8746E+02    -0.8745E+02    -0.8743E+02    -0.8739E+02    -0.8734E+02    -0.8728E+02    -0.8719E+02    -0.8708E+02    -0.8694E+02    -0.8677E+02    -0.8656E+02    -0.8630E+02    -0.8598E+02    -0.8559E+02    -0.8511E+02    -0.8454E+02    -0.8384E+02    -0.8300E+02    -0.8199E+02    -0.8078E+02    -0.7933E+02    -0.7761E+02    -0.7558E+02    -0.7323E+02    -0.7053E+02    -0.6747E+02    -0.6409E+02    -0.6040E+02    -0.5645E+02    -0.5232E+02    -0.4806E+02    -0.4375E+02    -0.3947E+02    -0.3530E+02    -0.3131E+02    -0.2758E+02    -0.2419E+02    -0.2120E+02    -0.1866E+02    -0.1663E+02    -0.1515E+02    -0.1425E+02    -0.1395E+02    -0.1426E+02    -0.1516E+02    -0.1665E+02    -0.1868E+02    -0.2123E+02    -0.2423E+02    -0.2763E+02    -0.3136E+02    -0.3536E+02    -0.3953E+02    -0.4382E+02    -0.4813E+02    -0.5239E+02    -0.5653E+02    -0.6047E+02    -0.6416E+02    -0.6755E+02    -0.7060E+02    -0.7330E+02    -0.7565E+02    -0.7767E+02    -0.7939E+02    -0.8084E+02    -0.8205E+02    -0.8306E+02    -0.8390E+02    -0.8460E+02    -0.8517E+02    -0.8564E+02    -0.8603E+02    -0.8635E+02    -0.8661E+02    -0.8683E+02    -0.8700E+02    -0.8714E+02    -0.8725E+02    -0.8733E+02    -0.8740E+02    -0.8744E+02    -0.8748E+02    -0.8750E+02    -0.8751E+02    -0.8751E+02    -0.8751E+02    -0.8750E+02    -0.8750E+02    -0.8749E+02    -0.8748E+02    -0.8747E+02    -0.8747E+02
    -0.8731E+02    -0.8731E+02    -0.8731E+02    -0.8730E+02    -0.8729E+02    -0.8727E+02    -0.8725E+02    -0.8722E+02    -0.8718E+02    -0.8713E+02    -0.8706E+02    -0.8699E+02    -0.8689E+02    -0.8677E+02    -0.8664E+02    -0.8647E+02    -0.8627E+02    -0.8603E+02    -0.8575E+02    -0.8542E+02    -0.8503E+02    -0.8456E+02    -0.8401E+02    -0.8336E+02    -0.8259E+02    -0.8169E+02    -0.8062E+02    -0.7937E+02    -0.7792E+02    -0.7623E+02    -0.7430E+02    -0.7211E+02    -0.6965E+02    -0.6694E+02    -0.6400E+02    -0.6086E+02    -0.5758E+02    -0.5420E+02    -0.5078E+02    -0.4739E+02    -0.4409E+02    -0.4094E+02    -0.3800E+02    -0.3532E+02    -0.3296E+02    -0.3096E+02    -0.2937E+02    -0.2821E+02    -0.2750E+02    -0.2727E+02    -0.2751E+02    -0.2822E+02    -0.2939E+02    -0.3099E+02    -0.3299E+02    -0.3535E+02    -0.3804E+02    -0.4098E+02    -0.4414E+02    -0.4744E+02    -0.5084E+02    -0.5426E+02    -0.5764E+02    -0.6093E+02    -0.6407E+02    -0.6701E+02    -0.6972E+02    -0.7217E+02    -0.7436E+02    -0.7629E+02    -0.7797E+02    -0.7943E+02    -0.8067E+02    -0.8174E+02    -0.8264E+02    -0.8341E+02    -0.8406E+02    -0.8461E+02    -0.8507E+02    -0.8547E+02    -0.8580E+02    -0.8608E+02    -0.8631E+02    -0.8651E+02    -0.8668E+02    -0.8682E+02    -0.8693E+02    -0.8703E+02    -0.8710E+02    -0.8717E+02    -0.8721E+02    -0.8725E+02    -0.8728E+02    -0.8730E+02    -0.8732E+02    -0.8733E+02    -0.8734E+02    -0.8734E+02    -0.8734E+02    -0.8734E+02
    -0.8719E+02    -0.8719E+02    -0.8718E+02    -0.8716E+02    -0.8714E+02    -0.8710E+02    -0.8706E+02    -0.8701E+02    -0.8694E+02    -0.8687E+02    -0.8678E+02    -0.8668E+02    -0.8656E+02    -0.8642E+02    -0.8626E+02    -0.8608E+02    -0.8586E+02    -0.8561E+02    -0.8532E+02    -0.8499E+02    -0.8460E+02    -0.8416E+02    -0.8364E+02    -0.8304E+02    -0.8235E+02    -0.8155E+02    -0.8063E+02    -0.7957E+02    -0.7836E+02    -0.7697E+02    -0.7541E+02    -0.7365E+02    -0.7170E+02    -0.6957E+02    -0.6726E+02    -0.6481E+02    -0.6224E+02    -0.5959E+02    -0.5691E+02    -0.5426E+02    -0.5167E+02    -0.4920E+02    -0.4689E+02    -0.4479E+02    -0.4295E+02    -0.4138E+02    -0.4014E+02    -0.3923E+02    -0.3868E+02    -0.3849E+02    -0.3868E+02    -0.3924E+02    -0.4015E+02    -0.4140E+02    -0.4297E+02    -0.4482E+02    -0.4692E+02    -0.4923E+02    -0.5171E+02    -0.5430E+02    -0.5696E+02    -0.5964E+02    -0.6229E+02    -0.6486E+02    -0.6731E+02    -0.6962E+02    -0.7175E+02    -0.7370E+02    -0.7546E+02    -0.7702E+02    -0.7840E+02    -0.7961E+02    -0.8067E+02    -0.8159E+02    -0.8239E+02    -0.8308E+02    -0.8368E+02    -0.8419E+02    -0.8464E+02    -0.8502E+02    -0.8536E+02    -0.8564E+02    -0.8589E+02    -0.8611E+02    -0.8629E+02    -0.8645E+02    -0.8659E+02    -0.8671E+02    -0.8681E+02    -0.8689E+02    -0.8697E+02    -0.8703E+02    -0.8708E+02    -0.8712E+02    -0.8716E+02    -0.8719E+02    -0.8721E+02    -0.8722E+02    -0.8723E+02    -0.8723E+02
    -0.8709E+02    -0.8709E+02    -0.8707E+02    -0.8705E+02    -0.8701E+02    -0.8696E+02    -0.8690E+02    -0.8683E+02    -0.8675E+02    -0.8665E+02    -0.8655E+02    -0.8643E+02    -0.8629E+02    -0.8614E+02    -0.8596E+02    -0.8576E+02    -0.8554E+02    -0.8528E+02    -0.8500E+02    -0.8467E+02    -0.8430E+02    -0.8388E+02    -0.8340E+02    -0.8286E+02    -0.8225E+02    -0.8155E+02    -0.8076E+02    -0.7987E+02    -0.7886E+02    -0.7774E+02    -0.7648E+02    -0.7509E+02    -0.7356E+02    -0.7190E+02    -0.7012E+02    -0.6823E+02    -0.6625E+02    -0.6422E+02    -0.6217E+02    -0.6012E+02    -0.5812E+02    -0.5622E+02    -0.5443E+02    -0.5281E+02    -0.5138E+02    -0.5016E+02    -0.4920E+02    -0.4849E+02    -0.4806E+02    -0.4792E+02    -0.4807E+02    -0.4850E+02    -0.4921E+02    -0.5018E+02    -0.5140E+02    -0.5283E+02    -0.5446E+02    -0.5625E+02    -0.5816E+02    -0.6016E+02    -0.6220E+02    -0.6426E+02    -0.6629E+02    -0.6827E+02    -0.7016E+02    -0.7194E+02    -0.7360E+02    -0.7513E+02    -0.7652E+02    -0.7777E+02    -0.7890E+02    -0.7990E+02    -0.8079E+02    -0.8158E+02    -0.8227E+02    -0.8289E+02    -0.8343E+02    -0.8390E+02    -0.8432E+02    -0.8469E+02    -0.8502E+02    -0.8531E+02    -0.8556E+02    -0.8578E+02    -0.8598E+02    -0.8615E+02    -0.8631E+02    -0.8644E+02    -0.8656E+02    -0.8667E+02    -0.8676E+02    -0.8684E+02    -0.8691E+02    -0.8697E+02    -0.8702E+02    -0.8706E+02    -0.8709E+02    -0.8712E+02    -0.8713E+02    -0.8713E+02
    -0.8700E+02    -0.8700E+02    -0.8698E+02    -0.8695E+02    -0.8690E+02    -0.8684E+02    -0.8677E+02    -0.8668E+02    -0.8659E+02    -0.8648E+02    -0.8636E+02    -0.8623E+02    -0.8608E+02    -0.8591E+02    -0.8573E+02    -0.8552E+02    -0.8530E+02    -0.8504E+02    -0.8476E+02    -0.8445E+02    -0.8410E+02    -0.8371E+02    -0.8327E+02    -0.8278E+02    -0.8224E+02    -0.8164E+02    -0.8097E+02    -0.8022E+02    -0.7939E+02    -0.7848E+02    -0.7747E+02    -0.7638E+02    -0.7519E+02    -0.7391E+02    -0.7254E+02    -0.7111E+02    -0.6961E+02    -0.6808E+02    -0.6653E+02    -0.6499E+02    -0.6348E+02    -0.6204E+02    -0.6069E+02    -0.5946E+02    -0.5837E+02    -0.5745E+02    -0.5671E+02    -0.5618E+02    -0.5585E+02    -0.5574E+02    -0.5585E+02    -0.5618E+02    -0.5672E+02    -0.5746E+02    -0.5839E+02    -0.5948E+02    -0.6071E+02    -0.6206E+02    -0.6351E+02    -0.6501E+02    -0.6656E+02    -0.6811E+02    -0.6964E+02    -0.7114E+02    -0.7257E+02    -0.7393E+02    -0.7521E+02    -0.7640E+02    -0.7750E+02    -0.7850E+02    -0.7941E+02    -0.8024E+02    -0.8099E+02    -0.8166E+02    -0.8226E+02    -0.8280E+02    -0.8329E+02    -0.8372E+02    -0.8411E+02    -0.8446E+02    -0.8477E+02    -0.8505E+02    -0.8531E+02    -0.8553E+02    -0.8573E+02    -0.8592E+02    -0.8608E+02    -0.8623E+02    -0.8636E+02    -0.8648E+02    -0.8659E+02    -0.8668E+02    -0.8677E+02    -0.8684E+02    -0.8690E+02    -0.8696E+02    -0.8700E+02    -0.8703E+02    -0.8705E+02    -0.8705E+02
    -0.8694E+02    -0.8694E+02    -0.8691E+02    -0.8687E+02    -0.8682E+02    -0.8675E+02    -0.8666E+02    -0.8657E+02    -0.8646E+02    -0.8635E+02    -0.8622E+02    -0.8607E+02    -0.8592E+02    -0.8574E+02    -0.8556E+02    -0.8535E+02    -0.8512E+02    -0.8488E+02    -0.8460E+02    -0.8431E+02    -0.8398E+02    -0.8362E+02    -0.8322E+02    -0.8279E+02    -0.8231E+02    -0.8179E+02    -0.8122E+02    -0.8059E+02    -0.7991E+02    -0.7917E+02    -0.7837E+02    -0.7750E+02    -0.7657E+02    -0.7559E+02    -0.7455E+02    -0.7346E+02    -0.7234E+02    -0.7120E+02    -0.7005E+02    -0.6890E+02    -0.6779E+02    -0.6672E+02    -0.6572E+02    -0.6481E+02    -0.6401E+02    -0.6332E+02    -0.6278E+02    -0.6238E+02    -0.6214E+02    -0.6205E+02    -0.6214E+02    -0.6238E+02    -0.6278E+02    -0.6333E+02    -0.6402E+02    -0.6482E+02    -0.6574E+02    -0.6674E+02    -0.6781E+02    -0.6892E+02    -0.7007E+02    -0.7122E+02    -0.7236E+02    -0.7348E+02    -0.7457E+02    -0.7561E+02    -0.7659E+02    -0.7752E+02    -0.7838E+02    -0.7918E+02    -0.7993E+02    -0.8061E+02    -0.8123E+02    -0.8180E+02    -0.8232E+02    -0.8280E+02    -0.8323E+02    -0.8363E+02    -0.8398E+02    -0.8431E+02    -0.8461E+02    -0.8488E+02    -0.8512E+02    -0.8535E+02    -0.8555E+02    -0.8574E+02    -0.8591E+02    -0.8606E+02    -0.8620E+02    -0.8633E+02    -0.8645E+02    -0.8656E+02    -0.8665E+02    -0.8674E+02    -0.8681E+02    -0.8687E+02    -0.8692E+02    -0.8696E+02    -0.8698E+02    -0.8698E+02
    -0.8688E+02    -0.8688E+02    -0.8686E+02    -0.8681E+02    -0.8675E+02    -0.8667E+02    -0.8658E+02    -0.8648E+02    -0.8637E+02    -0.8624E+02    -0.8611E+02    -0.8596E+02    -0.8580E+02    -0.8563E+02    -0.8544E+02    -0.8523E+02    -0.8501E+02    -0.8477E+02    -0.8452E+02    -0.8424E+02    -0.8393E+02    -0.8360E+02    -0.8324E+02    -0.8286E+02    -0.8244E+02    -0.8199E+02    -0.8150E+02    -0.8097E+02    -0.8041E+02    -0.7980E+02    -0.7916E+02    -0.7847E+02    -0.7774E+02    -0.7698E+02    -0.7619E+02    -0.7536E+02    -0.7452E+02    -0.7367E+02    -0.7282E+02    -0.7197E+02    -0.7116E+02    -0.7038E+02    -0.6965E+02    -0.6898E+02    -0.6840E+02    -0.6790E+02    -0.6750E+02    -0.6721E+02    -0.6703E+02    -0.6698E+02    -0.6704E+02    -0.6721E+02    -0.6751E+02    -0.6790E+02    -0.6840E+02    -0.6899E+02    -0.6966E+02    -0.7039E+02    -0.7117E+02    -0.7199E+02    -0.7283E+02    -0.7368E+02    -0.7453E+02    -0.7538E+02    -0.7620E+02    -0.7699E+02    -0.7775E+02    -0.7848E+02    -0.7917E+02    -0.7981E+02    -0.8042E+02    -0.8098E+02    -0.8150E+02    -0.8199E+02    -0.8244E+02    -0.8286E+02    -0.8324E+02    -0.8360E+02    -0.8393E+02    -0.8423E+02    -0.8451E+02    -0.8477E+02    -0.8500E+02    -0.8522E+02    -0.8542E+02    -0.8561E+02    -0.8578E+02    -0.8594E+02    -0.8609E+02    -0.8622E+02    -0.8635E+02    -0.8646E+02    -0.8656E+02    -0.8665E+02    -0.8674E+02    -0.8681E+02    -0.8686E+02    -0.8690E+02    -0.8693E+02    -0.8693E+02
    -0.8684E+02    -0.8684E+02    -0.8682E+02    -0.8677E+02    -0.8670E+02    -0.8662E+02    -0.8653E+02    -0.8642E+02    -0.8630E+02    -0.8618E+02    -0.8604E+02    -0.8589E+02    -0.8573E+02    -0.8555E+02    -0.8537E+02    -0.8517E+02    -0.8496E+02    -0.8473E+02    -0.8448E+02    -0.8422E+02    -0.8394E+02    -0.8364E+02    -0.8332E+02    -0.8297E+02    -0.8261E+02    -0.8221E+02    -0.8179E+02    -0.8135E+02    -0.8088E+02    -0.8038E+02    -0.7986E+02    -0.7931E+02    -0.7873E+02    -0.7813E+02    -0.7752E+02    -0.7689E+02    -0.7625E+02    -0.7561E+02    -0.7497E+02    -0.7435E+02    -0.7375E+02    -0.7318E+02    -0.7265E+02    -0.7216E+02    -0.7174E+02    -0.7138E+02    -0.7109E+02    -0.7088E+02    -0.7075E+02    -0.7071E+02    -0.7075E+02    -0.7088E+02    -0.7109E+02    -0.7138E+02    -0.7174E+02    -0.7217E+02    -0.7265E+02    -0.7318E+02    -0.7375E+02    -0.7436E+02    -0.7498E+02    -0.7562E+02    -0.7626E+02    -0.7689E+02    -0.7752E+02    -0.7814E+02    -0.7873E+02    -0.7931E+02    -0.7986E+02    -0.8038E+02    -0.8088E+02    -0.8135E+02    -0.8179E+02    -0.8221E+02    -0.8260E+02    -0.8297E+02    -0.8331E+02    -0.8363E+02    -0.8393E+02    -0.8421E+02    -0.8447E+02    -0.8471E+02    -0.8494E+02    -0.8515E+02    -0.8534E+02    -0.8553E+02    -0.8570E+02    -0.8586E+02    -0.8601E+02    -0.8614E+02    -0.8627E+02    -0.8639E+02    -0.8650E+02    -0.8660E+02    -0.8668E+02    -0.8676E+02    -0.8682E+02    -0.8686E+02    -0.8689E+02    -0.8689E+02
    -0.8682E+02    -0.8682E+02    -0.8679E+02    -0.8674E+02    -0.8667E+02    -0.8659E+02    -0.8649E+02    -0.8638E+02    -0.8626E+02    -0.8613E+02    -0.8599E+02    -0.8584E+02    -0.8568E+02    -0.8551E+02    -0.8533E+02    -0.8514E+02    -0.8494E+02    -0.8472E+02    -0.8449E+02    -0.8425E+02    -0.8399E+02    -0.8372E+02    -0.8343E+02    -0.8312E+02    -0.8280E+02    -0.8246E+02    -0.8210E+02    -0.8172E+02    -0.8132E+02    -0.8091E+02    -0.8048E+02    -0.8003E+02    -0.7957E+02    -0.7909E+02    -0.7861E+02    -0.7812E+02    -0.7763E+02    -0.7714E+02    -0.7666E+02    -0.7619E+02    -0.7574E+02    -0.7532E+02    -0.7493E+02    -0.7457E+02    -0.7426E+02    -0.7400E+02    -0.7379E+02    -0.7364E+02    -0.7355E+02    -0.7351E+02    -0.7355E+02    -0.7364E+02    -0.7379E+02    -0.7400E+02    -0.7426E+02    -0.7457E+02    -0.7493E+02    -0.7532E+02    -0.7574E+02    -0.7619E+02    -0.7666E+02    -0.7714E+02    -0.7763E+02    -0.7812E+02    -0.7861E+02    -0.7909E+02    -0.7956E+02    -0.8002E+02    -0.8047E+02    -0.8090E+02    -0.8131E+02    -0.8171E+02    -0.8209E+02    -0.8245E+02    -0.8279E+02    -0.8311E+02    -0.8341E+02    -0.8370E+02    -0.8397E+02    -0.8423E+02    -0.8447E+02    -0.8470E+02    -0.8491E+02    -0.8511E+02    -0.8530E+02    -0.8548E+02    -0.8565E+02    -0.8581E+02    -0.8596E+02    -0.8609E+02    -0.8622E+02    -0.8634E+02    -0.8645E+02    -0.8655E+02    -0.8664E+02    -0.8672E+02    -0.8679E+02    -0.8683E+02    -0.8686E+02    -0.8686E+02
    -0.8680E+02    -0.8680E+02    -0.8677E+02    -0.8672E+02    -0.8665E+02    -0.8657E+02    -0.8647E+02    -0.8636E+02    -0.8624E+02    -0.8611E+02    -0.8597E+02    -0.8583E+02    -0.8567E+02    -0.8551E+02    -0.8533E+02    -0.8515E+02    -0.8496E+02    -0.8475E+02    -0.8454E+02    -0.8431E+02    -0.8408E+02    -0.8383E+02    -0.8357E+02    -0.8329E+02    -0.8301E+02    -0.8271E+02    -0.8240E+02    -0.8207E+02    -0.8174E+02    -0.8139E+02    -0.8103E+02    -0.8066E+02    -0.8029E+02    -0.7990E+02    -0.7952E+02    -0.7913E+02    -0.7875E+02    -0.7837E+02    -0.7800E+02    -0.7764E+02    -0.7730E+02    -0.7698E+02    -0.7668E+02    -0.7642E+02    -0.7618E+02    -0.7599E+02    -0.7583E+02    -0.7572E+02    -0.7565E+02    -0.7563E+02    -0.7565E+02    -0.7572E+02    -0.7583E+02    -0.7599E+02    -0.7618E+02    -0.7642E+02    -0.7668E+02    -0.7697E+02    -0.7729E+02    -0.7764E+02    -0.7799E+02    -0.7836E+02    -0.7874E+02    -0.7913E+02    -0.7951E+02    -0.7990E+02    -0.8028E+02    -0.8065E+02    -0.8102E+02    -0.8138E+02    -0.8172E+02    -0.8206E+02    -0.8238E+02    -0.8269E+02    -0.8299E+02    -0.8327E+02    -0.8355E+02    -0.8381E+02    -0.8405E+02    -0.8429E+02    -0.8451E+02    -0.8472E+02    -0.8492E+02    -0.8512E+02    -0.8530E+02    -0.8547E+02    -0.8563E+02    -0.8579E+02    -0.8593E+02    -0.8607E+02    -0.8620E+02    -0.8632E+02    -0.8643E+02    -0.8653E+02    -0.8662E+02    -0.8670E+02    -0.8677E+02    -0.8681E+02    -0.8684E+02    -0.8684E+02
    -0.8680E+02    -0.8680E+02    -0.8677E+02    -0.8672E+02    -0.8665E+02    -0.8656E+02    -0.8646E+02    -0.8636E+02    -0.8624E+02    -0.8611E+02    -0.8598E+02    -0.8583E+02    -0.8568E+02    -0.8552E+02    -0.8536E+02    -0.8518E+02    -0.8500E+02    -0.8481E+02    -0.8461E+02    -0.8440E+02    -0.8419E+02    -0.8396E+02    -0.8372E+02    -0.8348E+02    -0.8323E+02    -0.8296E+02    -0.8269E+02    -0.8241E+02    -0.8212E+02    -0.8183E+02    -0.8153E+02    -0.8122E+02    -0.8091E+02    -0.8060E+02    -0.8029E+02    -0.7998E+02    -0.7967E+02    -0.7937E+02    -0.7908E+02    -0.7880E+02    -0.7853E+02    -0.7828E+02    -0.7806E+02    -0.7785E+02    -0.7768E+02    -0.7753E+02    -0.7741E+02    -0.7733E+02    -0.7728E+02    -0.7726E+02    -0.7728E+02    -0.7733E+02    -0.7741E+02    -0.7753E+02    -0.7768E+02    -0.7785E+02    -0.7805E+02    -0.7828E+02    -0.7853E+02    -0.7879E+02    -0.7907E+02    -0.7936E+02    -0.7966E+02    -0.7997E+02    -0.8028E+02    -0.8059E+02    -0.8090E+02    -0.8121E+02    -0.8152E+02    -0.8182E+02    -0.8211E+02    -0.8240E+02    -0.8267E+02    -0.8294E+02    -0.8321E+02    -0.8346E+02    -0.8370E+02    -0.8393E+02    -0.8416E+02    -0.8437E+02    -0.8458E+02    -0.8478E+02    -0.8496E+02    -0.8514E+02    -0.8532E+02    -0.8548E+02    -0.8564E+02    -0.8579E+02    -0.8593E+02    -0.8606E+02    -0.8619E+02    -0.8631E+02    -0.8642E+02    -0.8652E+02    -0.8661E+02    -0.8669E+02    -0.8676E+02    -0.8680E+02    -0.8683E+02    -0.8683E+02
    -0.8680E+02    -0.8680E+02    -0.8677E+02    -0.8672E+02    -0.8665E+02    -0.8656E+02    -0.8647E+02    -0.8636E+02    -0.8625E+02    -0.8612E+02    -0.8599E+02    -0.8585E+02    -0.8571E+02    -0.8556E+02    -0.8540E+02    -0.8524E+02    -0.8507E+02    -0.8489E+02    -0.8470E+02    -0.8451E+02    -0.8431E+02    -0.8411E+02    -0.8390E+02    -0.8368E+02    -0.8345E+02    -0.8322E+02    -0.8298E+02    -0.8274E+02    -0.8249E+02    -0.8224E+02    -0.8198E+02    -0.8173E+02    -0.8147E+02    -0.8121E+02    -0.8095E+02    -0.8069E+02    -0.8044E+02    -0.8020E+02    -0.7997E+02    -0.7975E+02    -0.7954E+02    -0.7934E+02    -0.7916E+02    -0.7900E+02    -0.7887E+02    -0.7875E+02    -0.7866E+02    -0.7859E+02    -0.7855E+02    -0.7854E+02    -0.7855E+02    -0.7859E+02    -0.7866E+02    -0.7875E+02    -0.7886E+02    -0.7900E+02    -0.7916E+02    -0.7934E+02    -0.7953E+02    -0.7974E+02    -0.7996E+02    -0.8019E+02    -0.8044E+02    -0.8068E+02    -0.8094E+02    -0.8119E+02    -0.8145E+02    -0.8171E+02    -0.8197E+02    -0.8222E+02    -0.8247E+02    -0.8272E+02    -0.8296E+02    -0.8320E+02    -0.8343E+02    -0.8365E+02    -0.8387E+02    -0.8408E+02    -0.8428E+02    -0.8448E+02    -0.8467E+02    -0.8485E+02    -0.8502E+02    -0.8519E+02    -0.8536E+02    -0.8551E+02    -0.8566E+02    -0.8580E+02    -0.8594E+02    -0.8607E+02    -0.8620E+02    -0.8631E+02    -0.8642E+02    -0.8652E+02    -0.8661E+02    -0.8669E+02    -0.8675E+02    -0.8680E+02    -0.8683E+02    -0.8683E+02
    -0.8680E+02    -0.8680E+02    -0.8678E+02    -0.8673E+02    -0.8666E+02    -0.8658E+02    -0.8648E+02    -0.8638E+02    -0.8627E+02    -0.8615E+02    -0.8602E+02    -0.8589E+02    -0.8575E+02    -0.8561E+02    -0.8546E+02    -0.8531E+02    -0.8515E+02    -0.8498E+02    -0.8481E+02    -0.8463E+02    -0.8445E+02    -0.8427E+02    -0.8407E+02    -0.8388E+02    -0.8368E+02    -0.8347E+02    -0.8326E+02    -0.8305E+02    -0.8284E+02    -0.8262E+02    -0.8240E+02    -0.8218E+02    -0.8196E+02    -0.8174E+02    -0.8153E+02    -0.8132E+02    -0.8111E+02    -0.8091E+02    -0.8072E+02    -0.8054E+02    -0.8037E+02    -0.8021E+02    -0.8007E+02    -0.7995E+02    -0.7984E+02    -0.7974E+02    -0.7967E+02    -0.7962E+02    -0.7959E+02    -0.7958E+02    -0.7959E+02    -0.7962E+02    -0.7967E+02    -0.7974E+02    -0.7983E+02    -0.7994E+02    -0.8007E+02    -0.8021E+02    -0.8036E+02    -0.8053E+02    -0.8071E+02    -0.8090E+02    -0.8110E+02    -0.8130E+02    -0.8151E+02    -0.8173E+02    -0.8194E+02    -0.8216E+02    -0.8238E+02    -0.8260E+02    -0.8281E+02    -0.8303E+02    -0.8324E+02    -0.8345E+02    -0.8365E+02    -0.8385E+02    -0.8404E+02    -0.8423E+02    -0.8442E+02    -0.8460E+02    -0.8477E+02    -0.8494E+02    -0.8510E+02    -0.8526E+02    -0.8541E+02    -0.8556E+02    -0.8570E+02    -0.8584E+02    -0.8597E+02    -0.8609E+02    -0.8621E+02    -0.8633E+02    -0.8643E+02    -0.8653E+02    -0.8662E+02    -0.8670E+02    -0.8676E+02    -0.8681E+02    -0.8683E+02    -0.8683E+02
    -0.8682E+02    -0.8682E+02    -0.8679E+02    -0.8674E+02    -0.8668E+02    -0.8660E+02    -0.8651E+02    -0.8641E+02    -0.8630E+02    -0.8618E+02    -0.8606E+02    -0.8594E+02    -0.8581E+02    -0.8567E+02    -0.8553E+02    -0.8539E+02    -0.8524E+02    -0.8508E+02    -0.8493E+02    -0.8476E+02    -0.8460E+02    -0.8443E+02    -0.8426E+02    -0.8408E+02    -0.8390E+02    -0.8372E+02    -0.8353E+02    -0.8335E+02    -0.8316E+02    -0.8297E+02    -0.8278E+02    -0.8259E+02    -0.8241E+02    -0.8222E+02    -0.8204E+02    -0.8186E+02    -0.8169E+02    -0.8153E+02    -0.8137E+02    -0.8122E+02    -0.8108E+02    -0.8095E+02    -0.8084E+02    -0.8073E+02    -0.8064E+02    -0.8057E+02    -0.8051E+02    -0.8047E+02    -0.8044E+02    -0.8044E+02    -0.8044E+02    -0.8047E+02    -0.8051E+02    -0.8057E+02    -0.8064E+02    -0.8073E+02    -0.8083E+02    -0.8095E+02    -0.8107E+02    -0.8121E+02    -0.8136E+02    -0.8152E+02    -0.8168E+02    -0.8185E+02    -0.8203E+02    -0.8221E+02    -0.8239E+02    -0.8258E+02    -0.8276E+02    -0.8295E+02    -0.8314E+02    -0.8332E+02    -0.8351E+02    -0.8369E+02    -0.8387E+02    -0.8405E+02    -0.8422E+02    -0.8439E+02    -0.8456E+02    -0.8473E+02    -0.8488E+02    -0.8504E+02    -0.8519E+02    -0.8534E+02    -0.8548E+02    -0.8562E+02    -0.8575E+02    -0.8588E+02    -0.8601E+02    -0.8613E+02    -0.8624E+02    -0.8635E+02    -0.8645E+02    -0.8655E+02    -0.8663E+02    -0.8671E+02    -0.8677E+02    -0.8682E+02    -0.8684E+02    -0.8684E+02
    -0.8683E+02    -0.8683E+02    -0.8681E+02    -0.8676E+02    -0.8670E+02    -0.8662E+02    -0.8653E+02    -0.8644E+02    -0.8634E+02    -0.8623E+02    -0.8611E+02    -0.8599E+02    -0.8587E+02    -0.8574E+02    -0.8561E+02    -0.8547E+02    -0.8534E+02    -0.8519E+02    -0.8505E+02    -0.8490E+02    -0.8475E+02    -0.8460E+02    -0.8444E+02    -0.8428E+02    -0.8412E+02    -0.8396E+02    -0.8379E+02    -0.8363E+02    -0.8347E+02    -0.8330E+02    -0.8314E+02    -0.8297E+02    -0.8281E+02    -0.8265E+02    -0.8250E+02    -0.8235E+02    -0.8220E+02    -0.8207E+02    -0.8193E+02    -0.8181E+02    -0.8169E+02    -0.8159E+02    -0.8149E+02    -0.8141E+02    -0.8133E+02    -0.8127E+02    -0.8122E+02    -0.8119E+02    -0.8117E+02    -0.8116E+02    -0.8117E+02    -0.8119E+02    -0.8122E+02    -0.8127E+02    -0.8133E+02    -0.8140E+02    -0.8148E+02    -0.8158E+02    -0.8168E+02    -0.8180E+02    -0.8192E+02    -0.8205E+02    -0.8219E+02    -0.8233E+02    -0.8248E+02    -0.8264E+02    -0.8279E+02    -0.8295E+02    -0.8311E+02    -0.8328E+02    -0.8344E+02    -0.8360E+02    -0.8377E+02    -0.8393E+02    -0.8409E+02    -0.8425E+02    -0.8440E+02    -0.8456E+02    -0.8471E+02    -0.8486E+02    -0.8501E+02    -0.8515E+02    -0.8529E+02    -0.8543E+02    -0.8556E+02    -0.8569E+02    -0.8581E+02    -0.8594E+02    -0.8606E+02    -0.8617E+02    -0.8628E+02    -0.8638E+02    -0.8648E+02    -0.8657E+02    -0.8665E+02    -0.8673E+02    -0.8679E+02    -0.8683E+02    -0.8686E+02    -0.8686E+02
    -0.8685E+02    -0.8685E+02    -0.8683E+02    -0.8678E+02    -0.8672E+02    -0.8665E+02    -0.8657E+02    -0.8647E+02    -0.8638E+02    -0.8627E+02    -0.8617E+02    -0.8605E+02    -0.8594E+02    -0.8582E+02    -0.8569E+02    -0.8557E+02    -0.8544E+02    -0.8531E+02    -0.8518E+02    -0.8504E+02    -0.8490E+02    -0.8476E+02    -0.8462E+02    -0.8448E+02    -0.8433E+02    -0.8419E+02    -0.8404E+02    -0.8390E+02    -0.8375E+02    -0.8361E+02    -0.8346E+02    -0.8332E+02    -0.8318E+02    -0.8305E+02    -0.8291E+02    -0.8279E+02    -0.8266E+02    -0.8254E+02    -0.8243E+02    -0.8233E+02    -0.8223E+02    -0.8214E+02    -0.8206E+02    -0.8199E+02    -0.8193E+02    -0.8188E+02    -0.8184E+02    -0.8181E+02    -0.8179E+02    -0.8178E+02    -0.8179E+02    -0.8180E+02    -0.8183E+02    -0.8187E+02    -0.8192E+02    -0.8198E+02    -0.8205E+02    -0.8213E+02    -0.8222E+02    -0.8232E+02    -0.8242E+02    -0.8253E+02    -0.8265E+02    -0.8277E+02    -0.8290E+02    -0.8303E+02    -0.8316E+02    -0.8330E+02    -0.8344E+02    -0.8358E+02    -0.8373E+02    -0.8387E+02    -0.8401E+02    -0.8416E+02    -0.8430E+02    -0.8444E+02    -0.8458E+02    -0.8472E+02    -0.8486E+02    -0.8500E+02    -0.8513E+02    -0.8526E+02    -0.8539E+02    -0.8552E+02    -0.8564E+02    -0.8576E+02    -0.8588E+02    -0.8600E+02    -0.8611E+02    -0.8622E+02    -0.8632E+02    -0.8642E+02    -0.8651E+02    -0.8660E+02    -0.8668E+02    -0.8675E+02    -0.8681E+02    -0.8685E+02    -0.8687E+02    -0.8687E+02
    -0.8687E+02    -0.8687E+02    -0.8685E+02    -0.8681E+02    -0.8675E+02    -0.8668E+02    -0.8660E+02    -0.8651E+02    -0.8642E+02    -0.8632E+02    -0.8622E+02    -0.8612E+02    -0.8601E+02    -0.8590E+02    -0.8578E+02    -0.8566E+02    -0.8555E+02    -0.8542E+02    -0.8530E+02    -0.8518E+02    -0.8505E+02    -0.8492E+02    -0.8480E+02    -0.8467E+02    -0.8454E+02    -0.8441E+02    -0.8428E+02    -0.8415E+02    -0.8402E+02    -0.8389E+02    -0.8377E+02    -0.8364E+02    -0.8352E+02    -0.8340E+02    -0.8329E+02    -0.8318E+02    -0.8307E+02    -0.8297E+02    -0.8287E+02    -0.8279E+02    -0.8270E+02    -0.8263E+02    -0.8256E+02    -0.8250E+02    -0.8245E+02    -0.8240E+02    -0.8237E+02    -0.8235E+02    -0.8233E+02    -0.8233E+02    -0.8233E+02    -0.8234E+02    -0.8237E+02    -0.8240E+02    -0.8244E+02    -0.8249E+02    -0.8255E+02    -0.8262E+02    -0.8269E+02    -0.8277E+02    -0.8286E+02    -0.8296E+02    -0.8306E+02    -0.8316E+02    -0.8327E+02    -0.8339E+02    -0.8350E+02    -0.8362E+02    -0.8374E+02    -0.8387E+02    -0.8400E+02    -0.8412E+02    -0.8425E+02    -0.8438E+02    -0.8451E+02    -0.8463E+02    -0.8476E+02    -0.8489E+02    -0.8501E+02    -0.8514E+02    -0.8526E+02    -0.8538E+02    -0.8550E+02    -0.8562E+02    -0.8573E+02    -0.8584E+02    -0.8595E+02    -0.8606E+02    -0.8617E+02    -0.8627E+02    -0.8637E+02    -0.8646E+02    -0.8655E+02    -0.8663E+02    -0.8671E+02    -0.8677E+02    -0.8683E+02    -0.8687E+02    -0.8689E+02    -0.8689E+02
    -0.8690E+02    -0.8690E+02    -0.8687E+02    -0.8683E+02    -0.8678E+02    -0.8671E+02    -0.8664E+02    -0.8656E+02    -0.8647E+02    -0.8638E+02    -0.8628E+02    -0.8618E+02    -0.8608E+02    -0.8598E+02    -0.8587E+02    -0.8576E+02    -0.8565E+02    -0.8554E+02    -0.8543E+02    -0.8531E+02    -0.8520E+02    -0.8508E+02    -0.8497E+02    -0.8485E+02    -0.8474E+02    -0.8462E+02    -0.8450E+02    -0.8439E+02    -0.8427E+02    -0.8416E+02    -0.8405E+02    -0.8394E+02    -0.8384E+02    -0.8373E+02    -0.8363E+02    -0.8354E+02    -0.8344E+02    -0.8336E+02    -0.8327E+02    -0.8320E+02    -0.8313E+02    -0.8306E+02    -0.8300E+02    -0.8295E+02    -0.8291E+02    -0.8287E+02    -0.8284E+02    -0.8282E+02    -0.8281E+02    -0.8280E+02    -0.8281E+02    -0.8282E+02    -0.8284E+02    -0.8287E+02    -0.8290E+02    -0.8294E+02    -0.8299E+02    -0.8305E+02    -0.8311E+02    -0.8318E+02    -0.8326E+02    -0.8334E+02    -0.8343E+02    -0.8352E+02    -0.8361E+02    -0.8371E+02    -0.8381E+02    -0.8392E+02    -0.8403E+02    -0.8414E+02    -0.8425E+02    -0.8436E+02    -0.8447E+02    -0.8459E+02    -0.8470E+02    -0.8482E+02    -0.8493E+02    -0.8505E+02    -0.8516E+02    -0.8527E+02    -0.8538E+02    -0.8550E+02    -0.8561E+02    -0.8571E+02    -0.8582E+02    -0.8592E+02    -0.8603E+02    -0.8613E+02    -0.8623E+02    -0.8632E+02    -0.8641E+02    -0.8650E+02    -0.8659E+02    -0.8666E+02    -0.8674E+02    -0.8680E+02    -0.8685E+02    -0.8689E+02    -0.8691E+02    -0.8691E+02
    -0.8692E+02    -0.8692E+02    -0.8690E+02    -0.8686E+02    -0.8681E+02    -0.8675E+02    -0.8668E+02    -0.8660E+02    -0.8652E+02    -0.8643E+02    -0.8634E+02    -0.8625E+02    -0.8616E+02    -0.8606E+02    -0.8596E+02    -0.8586E+02    -0.8576E+02    -0.8566E+02    -0.8555E+02    -0.8545E+02    -0.8534E+02    -0.8524E+02    -0.8513E+02    -0.8503E+02    -0.8492E+02    -0.8482E+02    -0.8472E+02    -0.8461E+02    -0.8451E+02    -0.8441E+02    -0.8431E+02    -0.8422E+02    -0.8412E+02    -0.8403E+02    -0.8395E+02    -0.8386E+02    -0.8378E+02    -0.8370E+02    -0.8363E+02    -0.8357E+02    -0.8351E+02    -0.8345E+02    -0.8340E+02    -0.8336E+02    -0.8332E+02    -0.8329E+02    -0.8326E+02    -0.8324E+02    -0.8323E+02    -0.8323E+02    -0.8323E+02    -0.8324E+02    -0.8326E+02    -0.8328E+02    -0.8331E+02    -0.8335E+02    -0.8339E+02    -0.8344E+02    -0.8349E+02    -0.8356E+02    -0.8362E+02    -0.8369E+02    -0.8377E+02    -0.8384E+02    -0.8393E+02    -0.8401E+02    -0.8410E+02    -0.8420E+02    -0.8429E+02    -0.8439E+02    -0.8449E+02    -0.8459E+02    -0.8469E+02    -0.8479E+02    -0.8489E+02    -0.8499E+02    -0.8510E+02    -0.8520E+02    -0.8530E+02    -0.8541E+02    -0.8551E+02    -0.8561E+02    -0.8571E+02    -0.8581E+02    -0.8591E+02    -0.8601E+02    -0.8610E+02    -0.8620E+02    -0.8629E+02    -0.8638E+02    -0.8646E+02    -0.8655E+02    -0.8663E+02    -0.8670E+02    -0.8677E+02    -0.8683E+02    -0.8688E+02    -0.8691E+02    -0.8693E+02    -0.8693E+02
    -0.8694E+02    -0.8694E+02    -0.8692E+02    -0.8689E+02    -0.8684E+02    -0.8678E+02    -0.8671E+02    -0.8664E+02    -0.8657E+02    -0.8649E+02    -0.8640E+02    -0.8632E+02    -0.8623E+02    -0.8614E+02    -0.8605E+02    -0.8596E+02    -0.8586E+02    -0.8577E+02    -0.8567E+02    -0.8558E+02    -0.8548E+02    -0.8539E+02    -0.8529E+02    -0.8520E+02    -0.8510E+02    -0.8501E+02    -0.8492E+02    -0.8482E+02    -0.8473E+02    -0.8465E+02    -0.8456E+02    -0.8447E+02    -0.8439E+02    -0.8431E+02    -0.8423E+02    -0.8416E+02    -0.8409E+02    -0.8402E+02    -0.8396E+02    -0.8390E+02    -0.8385E+02    -0.8380E+02    -0.8376E+02    -0.8372E+02    -0.8369E+02    -0.8366E+02    -0.8364E+02    -0.8362E+02    -0.8361E+02    -0.8361E+02    -0.8361E+02    -0.8362E+02    -0.8363E+02    -0.8365E+02    -0.8368E+02    -0.8371E+02    -0.8375E+02    -0.8379E+02    -0.8384E+02    -0.8389E+02    -0.8395E+02    -0.8401E+02    -0.8407E+02    -0.8414E+02    -0.8422E+02    -0.8429E+02    -0.8437E+02    -0.8445E+02    -0.8454E+02    -0.8462E+02    -0.8471E+02    -0.8480E+02    -0.8489E+02    -0.8498E+02    -0.8507E+02    -0.8516E+02    -0.8526E+02    -0.8535E+02    -0.8545E+02    -0.8554E+02    -0.8563E+02    -0.8573E+02    -0.8582E+02    -0.8591E+02    -0.8600E+02    -0.8609E+02    -0.8618E+02    -0.8627E+02    -0.8635E+02    -0.8643E+02    -0.8652E+02    -0.8659E+02    -0.8667E+02    -0.8674E+02    -0.8680E+02    -0.8686E+02    -0.8690E+02    -0.8694E+02    -0.8696E+02    -0.8696E+02
    -0.8697E+02    -0.8697E+02    -0.8695E+02    -0.8691E+02    -0.8687E+02    -0.8682E+02    -0.8675E+02    -0.8669E+02    -0.8662E+02    -0.8654E+02    -0.8646E+02    -0.8638E+02    -0.8630E+02    -0.8622E+02    -0.8614E+02    -0.8605E+02    -0.8597E+02    -0.8588E+02    -0.8579E+02    -0.8571E+02    -0.8562E+02    -0.8553E+02    -0.8545E+02    -0.8536E+02    -0.8527E+02    -0.8519E+02    -0.8511E+02    -0.8502E+02    -0.8494E+02    -0.8486E+02    -0.8479E+02    -0.8471E+02    -0.8464E+02    -0.8457E+02    -0.8450E+02    -0.8443E+02    -0.8437E+02    -0.8431E+02    -0.8426E+02    -0.8421E+02    -0.8416E+02    -0.8412E+02    -0.8408E+02    -0.8405E+02    -0.8402E+02    -0.8400E+02    -0.8398E+02    -0.8397E+02    -0.8396E+02    -0.8395E+02    -0.8396E+02    -0.8396E+02    -0.8398E+02    -0.8399E+02    -0.8402E+02    -0.8404E+02    -0.8407E+02    -0.8411E+02    -0.8415E+02    -0.8420E+02    -0.8425E+02    -0.8430E+02    -0.8436E+02    -0.8442E+02    -0.8448E+02    -0.8455E+02    -0.8462E+02    -0.8469E+02    -0.8476E+02    -0.8484E+02    -0.8492E+02    -0.8500E+02    -0.8508E+02    -0.8516E+02    -0.8524E+02    -0.8533E+02    -0.8541E+02    -0.8550E+02    -0.8558E+02    -0.8567E+02    -0.8575E+02    -0.8584E+02    -0.8592E+02    -0.8601E+02    -0.8609E+02    -0.8617E+02    -0.8625E+02    -0.8634E+02    -0.8641E+02    -0.8649E+02    -0.8657E+02    -0.8664E+02    -0.8671E+02    -0.8677E+02    -0.8683E+02    -0.8688E+02    -0.8693E+02    -0.8696E+02    -0.8698E+02    -0.8698E+02
    -0.8699E+02    -0.8699E+02    -0.8697E+02    -0.8694E+02    -0.8690E+02    -0.8685E+02    -0.8679E+02    -0.8673E+02    -0.8666E+02    -0.8660E+02    -0.8652E+02    -0.8645E+02    -0.8638E+02    -0.8630E+02    -0.8622E+02    -0.8614E+02    -0.8606E+02    -0.8599E+02    -0.8591E+02    -0.8583E+02    -0.8575E+02    -0.8567E+02    -0.8559E+02    -0.8551E+02    -0.8544E+02    -0.8536E+02    -0.8529E+02    -0.8521E+02    -0.8514E+02    -0.8507E+02    -0.8500E+02    -0.8493E+02    -0.8487E+02    -0.8481E+02    -0.8475E+02    -0.8469E+02    -0.8463E+02    -0.8458E+02    -0.8453E+02    -0.8449E+02    -0.8445E+02    -0.8441E+02    -0.8438E+02    -0.8435E+02    -0.8433E+02    -0.8430E+02    -0.8429E+02    -0.8428E+02    -0.8427E+02    -0.8427E+02    -0.8427E+02    -0.8427E+02    -0.8429E+02    -0.8430E+02    -0.8432E+02    -0.8434E+02    -0.8437E+02    -0.8440E+02    -0.8444E+02    -0.8448E+02    -0.8452E+02    -0.8457E+02    -0.8462E+02    -0.8467E+02    -0.8473E+02    -0.8479E+02    -0.8485E+02    -0.8491E+02    -0.8498E+02    -0.8505E+02    -0.8512E+02    -0.8519E+02    -0.8526E+02    -0.8533E+02    -0.8541E+02    -0.8548E+02    -0.8556E+02    -0.8564E+02    -0.8571E+02    -0.8579E+02    -0.8587E+02    -0.8595E+02    -0.8602E+02    -0.8610E+02    -0.8618E+02    -0.8625E+02    -0.8633E+02    -0.8640E+02    -0.8648E+02    -0.8655E+02    -0.8662E+02    -0.8668E+02    -0.8675E+02    -0.8681E+02    -0.8686E+02    -0.8691E+02    -0.8695E+02    -0.8698E+02    -0.8700E+02    -0.8700E+02
    -0.8702E+02    -0.8702E+02    -0.8700E+02    -0.8697E+02    -0.8693E+02    -0.8688E+02    -0.8683E+02    -0.8677E+02    -0.8671E+02    -0.8665E+02    -0.8658E+02    -0.8651E+02    -0.8645E+02    -0.8638E+02    -0.8630E+02    -0.8623E+02    -0.8616E+02    -0.8609E+02    -0.8602E+02    -0.8594E+02    -0.8587E+02    -0.8580E+02    -0.8573E+02    -0.8566E+02    -0.8559E+02    -0.8552E+02    -0.8546E+02    -0.8539E+02    -0.8532E+02    -0.8526E+02    -0.8520E+02    -0.8514E+02    -0.8508E+02    -0.8503E+02    -0.8497E+02    -0.8492E+02    -0.8488E+02    -0.8483E+02    -0.8479E+02    -0.8475E+02    -0.8471E+02    -0.8468E+02    -0.8465E+02    -0.8463E+02    -0.8460E+02    -0.8459E+02    -0.8457E+02    -0.8456E+02    -0.8455E+02    -0.8455E+02    -0.8455E+02    -0.8456E+02    -0.8457E+02    -0.8458E+02    -0.8460E+02    -0.8462E+02    -0.8464E+02    -0.8467E+02    -0.8470E+02    -0.8474E+02    -0.8478E+02    -0.8482E+02    -0.8486E+02    -0.8491E+02    -0.8496E+02    -0.8501E+02    -0.8506E+02    -0.8512E+02    -0.8518E+02    -0.8524E+02    -0.8530E+02    -0.8536E+02    -0.8543E+02    -0.8550E+02    -0.8556E+02    -0.8563E+02    -0.8570E+02    -0.8577E+02    -0.8584E+02    -0.8591E+02    -0.8598E+02    -0.8605E+02    -0.8612E+02    -0.8619E+02    -0.8626E+02    -0.8633E+02    -0.8640E+02    -0.8647E+02    -0.8654E+02    -0.8660E+02    -0.8667E+02    -0.8673E+02    -0.8679E+02    -0.8685E+02    -0.8690E+02    -0.8694E+02    -0.8698E+02    -0.8701E+02    -0.8702E+02    -0.8702E+02
    -0.8704E+02    -0.8704E+02    -0.8702E+02    -0.8700E+02    -0.8696E+02    -0.8692E+02    -0.8687E+02    -0.8682E+02    -0.8676E+02    -0.8670E+02    -0.8664E+02    -0.8658E+02    -0.8651E+02    -0.8645E+02    -0.8638E+02    -0.8632E+02    -0.8625E+02    -0.8619E+02    -0.8612E+02    -0.8606E+02    -0.8599E+02    -0.8593E+02    -0.8586E+02    -0.8580E+02    -0.8574E+02    -0.8568E+02    -0.8562E+02    -0.8556E+02    -0.8550E+02    -0.8544E+02    -0.8539E+02    -0.8533E+02    -0.8528E+02    -0.8523E+02    -0.8519E+02    -0.8514E+02    -0.8510E+02    -0.8506E+02    -0.8502E+02    -0.8499E+02    -0.8496E+02    -0.8493E+02    -0.8490E+02    -0.8488E+02    -0.8486E+02    -0.8484E+02    -0.8483E+02    -0.8482E+02    -0.8482E+02    -0.8482E+02    -0.8482E+02    -0.8482E+02    -0.8483E+02    -0.8484E+02    -0.8486E+02    -0.8487E+02    -0.8490E+02    -0.8492E+02    -0.8495E+02    -0.8498E+02    -0.8501E+02    -0.8505E+02    -0.8509E+02    -0.8513E+02    -0.8517E+02    -0.8522E+02    -0.8527E+02    -0.8532E+02    -0.8537E+02    -0.8542E+02    -0.8548E+02    -0.8553E+02    -0.8559E+02    -0.8565E+02    -0.8571E+02    -0.8577E+02    -0.8583E+02    -0.8590E+02    -0.8596E+02    -0.8602E+02    -0.8609E+02    -0.8615E+02    -0.8622E+02    -0.8628E+02    -0.8634E+02    -0.8641E+02    -0.8647E+02    -0.8654E+02    -0.8660E+02    -0.8666E+02    -0.8672E+02    -0.8677E+02    -0.8683E+02    -0.8688E+02    -0.8693E+02    -0.8697E+02    -0.8701E+02    -0.8703E+02    -0.8705E+02    -0.8705E+02
    -0.8706E+02    -0.8706E+02    -0.8705E+02    -0.8702E+02    -0.8699E+02    -0.8695E+02    -0.8691E+02    -0.8686E+02    -0.8681E+02    -0.8675E+02    -0.8670E+02    -0.8664E+02    -0.8658E+02    -0.8652E+02    -0.8646E+02    -0.8640E+02    -0.8634E+02    -0.8628E+02    -0.8622E+02    -0.8617E+02    -0.8611E+02    -0.8605E+02    -0.8599E+02    -0.8593E+02    -0.8588E+02    -0.8582E+02    -0.8577E+02    -0.8572E+02    -0.8566E+02    -0.8561E+02    -0.8556E+02    -0.8552E+02    -0.8547E+02    -0.8543E+02    -0.8539E+02    -0.8535E+02    -0.8531E+02    -0.8527E+02    -0.8524E+02    -0.8521E+02    -0.8518E+02    -0.8516E+02    -0.8513E+02    -0.8511E+02    -0.8510E+02    -0.8508E+02    -0.8507E+02    -0.8506E+02    -0.8506E+02    -0.8506E+02    -0.8506E+02    -0.8506E+02    -0.8507E+02    -0.8508E+02    -0.8509E+02    -0.8511E+02    -0.8513E+02    -0.8515E+02    -0.8517E+02    -0.8520E+02    -0.8523E+02    -0.8526E+02    -0.8530E+02    -0.8533E+02    -0.8537E+02    -0.8541E+02    -0.8545E+02    -0.8550E+02    -0.8555E+02    -0.8559E+02    -0.8564E+02    -0.8569E+02    -0.8574E+02    -0.8580E+02    -0.8585E+02    -0.8591E+02    -0.8596E+02    -0.8602E+02    -0.8608E+02    -0.8613E+02    -0.8619E+02    -0.8625E+02    -0.8631E+02    -0.8637E+02    -0.8643E+02    -0.8648E+02    -0.8654E+02    -0.8660E+02    -0.8666E+02    -0.8671E+02    -0.8677E+02    -0.8682E+02    -0.8687E+02    -0.8692E+02    -0.8696E+02    -0.8700E+02    -0.8703E+02    -0.8706E+02    -0.8707E+02    -0.8707E+02
    -0.8708E+02    -0.8708E+02    -0.8707E+02    -0.8705E+02    -0.8702E+02    -0.8698E+02    -0.8694E+02    -0.8690E+02    -0.8685E+02    -0.8680E+02    -0.8675E+02    -0.8670E+02    -0.8664E+02    -0.8659E+02    -0.8654E+02    -0.8648E+02    -0.8643E+02    -0.8638E+02    -0.8632E+02    -0.8627E+02    -0.8622E+02    -0.8616E+02    -0.8611E+02    -0.8606E+02    -0.8601E+02    -0.8596E+02    -0.8591E+02    -0.8586E+02    -0.8582E+02    -0.8577E+02    -0.8573E+02    -0.8569E+02    -0.8565E+02    -0.8561E+02    -0.8557E+02    -0.8554E+02    -0.8550E+02    -0.8547E+02    -0.8544E+02    -0.8542E+02    -0.8539E+02    -0.8537E+02    -0.8535E+02    -0.8533E+02    -0.8532E+02    -0.8531E+02    -0.8530E+02    -0.8529E+02    -0.8528E+02    -0.8528E+02    -0.8528E+02    -0.8529E+02    -0.8529E+02    -0.8530E+02    -0.8531E+02    -0.8533E+02    -0.8534E+02    -0.8536E+02    -0.8538E+02    -0.8541E+02    -0.8543E+02    -0.8546E+02    -0.8549E+02    -0.8552E+02    -0.8556E+02    -0.8559E+02    -0.8563E+02    -0.8567E+02    -0.8571E+02    -0.8575E+02    -0.8580E+02    -0.8584E+02    -0.8589E+02    -0.8594E+02    -0.8599E+02    -0.8604E+02    -0.8609E+02    -0.8614E+02    -0.8619E+02    -0.8624E+02    -0.8629E+02    -0.8634E+02    -0.8640E+02    -0.8645E+02    -0.8650E+02    -0.8656E+02    -0.8661E+02    -0.8666E+02    -0.8671E+02    -0.8676E+02    -0.8681E+02    -0.8686E+02    -0.8691E+02    -0.8695E+02    -0.8699E+02    -0.8703E+02    -0.8706E+02    -0.8708E+02    -0.8709E+02    -0.8709E+02
    -0.8711E+02    -0.8711E+02    -0.8709E+02    -0.8707E+02    -0.8705E+02    -0.8701E+02    -0.8698E+02    -0.8694E+02    -0.8689E+02    -0.8685E+02    -0.8680E+02    -0.8675E+02    -0.8671E+02    -0.8666E+02    -0.8661E+02    -0.8656E+02    -0.8651E+02    -0.8646E+02    -0.8642E+02    -0.8637E+02    -0.8632E+02    -0.8627E+02    -0.8623E+02    -0.8618E+02    -0.8614E+02    -0.8609E+02    -0.8605E+02    -0.8601E+02    -0.8597E+02    -0.8593E+02    -0.8589E+02    -0.8585E+02    -0.8581E+02    -0.8578E+02    -0.8575E+02    -0.8572E+02    -0.8569E+02    -0.8566E+02    -0.8563E+02    -0.8561E+02    -0.8559E+02    -0.8557E+02    -0.8555E+02    -0.8554E+02    -0.8552E+02    -0.8551E+02    -0.8550E+02    -0.8550E+02    -0.8549E+02    -0.8549E+02    -0.8549E+02    -0.8550E+02    -0.8550E+02    -0.8551E+02    -0.8552E+02    -0.8553E+02    -0.8555E+02    -0.8556E+02    -0.8558E+02    -0.8560E+02    -0.8562E+02    -0.8565E+02    -0.8568E+02    -0.8570E+02    -0.8573E+02    -0.8577E+02    -0.8580E+02    -0.8583E+02    -0.8587E+02    -0.8591E+02    -0.8595E+02    -0.8599E+02    -0.8603E+02    -0.8607E+02    -0.8611E+02    -0.8616E+02    -0.8620E+02    -0.8625E+02    -0.8629E+02    -0.8634E+02    -0.8639E+02    -0.8643E+02    -0.8648E+02    -0.8653E+02    -0.8658E+02    -0.8663E+02    -0.8667E+02    -0.8672E+02    -0.8677E+02    -0.8681E+02    -0.8686E+02    -0.8690E+02    -0.8694E+02    -0.8698E+02    -0.8702E+02    -0.8705E+02    -0.8708E+02    -0.8710E+02    -0.8711E+02    -0.8711E+02
    -0.8713E+02    -0.8713E+02    -0.8712E+02    -0.8710E+02    -0.8707E+02    -0.8704E+02    -0.8701E+02    -0.8697E+02    -0.8693E+02    -0.8689E+02    -0.8685E+02    -0.8681E+02    -0.8677E+02    -0.8672E+02    -0.8668E+02    -0.8664E+02    -0.8659E+02    -0.8655E+02    -0.8651E+02    -0.8646E+02    -0.8642E+02    -0.8638E+02    -0.8634E+02    -0.8630E+02    -0.8626E+02    -0.8622E+02    -0.8618E+02    -0.8614E+02    -0.8611E+02    -0.8607E+02    -0.8604E+02    -0.8600E+02    -0.8597E+02    -0.8594E+02    -0.8591E+02    -0.8588E+02    -0.8586E+02    -0.8584E+02    -0.8581E+02    -0.8579E+02    -0.8577E+02    -0.8576E+02    -0.8574E+02    -0.8573E+02    -0.8572E+02    -0.8571E+02    -0.8570E+02    -0.8569E+02    -0.8569E+02    -0.8569E+02    -0.8569E+02    -0.8569E+02    -0.8570E+02    -0.8570E+02    -0.8571E+02    -0.8572E+02    -0.8573E+02    -0.8575E+02    -0.8577E+02    -0.8578E+02    -0.8580E+02    -0.8583E+02    -0.8585E+02    -0.8587E+02    -0.8590E+02    -0.8593E+02    -0.8596E+02    -0.8599E+02    -0.8602E+02    -0.8605E+02    -0.8609E+02    -0.8612E+02    -0.8616E+02    -0.8620E+02    -0.8624E+02    -0.8627E+02    -0.8631E+02    -0.8636E+02    -0.8640E+02    -0.8644E+02    -0.8648E+02    -0.8652E+02    -0.8656E+02    -0.8661E+02    -0.8665E+02    -0.8669E+02    -0.8674E+02    -0.8678E+02    -0.8682E+02    -0.8686E+02    -0.8690E+02    -0.8694E+02    -0.8698E+02    -0.8702E+02    -0.8705E+02    -0.8708E+02    -0.8710E+02    -0.8712E+02    -0.8713E+02    -0.8713E+02
    -0.8715E+02    -0.8715E+02    -0.8714E+02    -0.8712E+02    -0.8710E+02    -0.8707E+02    -0.8704E+02    -0.8701E+02    -0.8697E+02    -0.8694E+02    -0.8690E+02    -0.8686E+02    -0.8683E+02    -0.8679E+02    -0.8675E+02    -0.8671E+02    -0.8667E+02    -0.8663E+02    -0.8659E+02    -0.8655E+02    -0.8652E+02    -0.8648E+02    -0.8644E+02    -0.8641E+02    -0.8637E+02    -0.8634E+02    -0.8630E+02    -0.8627E+02    -0.8624E+02    -0.8621E+02    -0.8618E+02    -0.8615E+02    -0.8612E+02    -0.8609E+02    -0.8607E+02    -0.8604E+02    -0.8602E+02    -0.8600E+02    -0.8598E+02    -0.8596E+02    -0.8595E+02    -0.8593E+02    -0.8592E+02    -0.8591E+02    -0.8590E+02    -0.8589E+02    -0.8588E+02    -0.8588E+02    -0.8587E+02    -0.8587E+02    -0.8587E+02    -0.8588E+02    -0.8588E+02    -0.8589E+02    -0.8589E+02    -0.8590E+02    -0.8591E+02    -0.8593E+02    -0.8594E+02    -0.8596E+02    -0.8597E+02    -0.8599E+02    -0.8601E+02    -0.8603E+02    -0.8606E+02    -0.8608E+02    -0.8611E+02    -0.8613E+02    -0.8616E+02    -0.8619E+02    -0.8622E+02    -0.8625E+02    -0.8629E+02    -0.8632E+02    -0.8635E+02    -0.8639E+02    -0.8642E+02    -0.8646E+02    -0.8649E+02    -0.8653E+02    -0.8657E+02    -0.8661E+02    -0.8664E+02    -0.8668E+02    -0.8672E+02    -0.8676E+02    -0.8680E+02    -0.8684E+02    -0.8687E+02    -0.8691E+02    -0.8695E+02    -0.8698E+02    -0.8702E+02    -0.8705E+02    -0.8708E+02    -0.8710E+02    -0.8713E+02    -0.8714E+02    -0.8715E+02    -0.8715E+02
    -0.8717E+02    -0.8717E+02    -0.8716E+02    -0.8714E+02    -0.8712E+02    -0.8710E+02    -0.8707E+02    -0.8704E+02    -0.8701E+02    -0.8698E+02    -0.8695E+02    -0.8692E+02    -0.8688E+02    -0.8685E+02    -0.8681E+02    -0.8678E+02    -0.8674E+02    -0.8671E+02    -0.8668E+02    -0.8664E+02    -0.8661E+02    -0.8658E+02    -0.8654E+02    -0.8651E+02    -0.8648E+02    -0.8645E+02    -0.8642E+02    -0.8639E+02    -0.8636E+02    -0.8634E+02    -0.8631E+02    -0.8629E+02    -0.8626E+02    -0.8624E+02    -0.8622E+02    -0.8620E+02    -0.8618E+02    -0.8616E+02    -0.8614E+02    -0.8612E+02    -0.8611E+02    -0.8610E+02    -0.8609E+02    -0.8608E+02    -0.8607E+02    -0.8606E+02    -0.8605E+02    -0.8605E+02    -0.8605E+02    -0.8605E+02    -0.8605E+02    -0.8605E+02    -0.8605E+02    -0.8606E+02    -0.8606E+02    -0.8607E+02    -0.8608E+02    -0.8609E+02    -0.8610E+02    -0.8612E+02    -0.8613E+02    -0.8615E+02    -0.8617E+02    -0.8619E+02    -0.8621E+02    -0.8623E+02    -0.8625E+02    -0.8627E+02    -0.8630E+02    -0.8632E+02    -0.8635E+02    -0.8638E+02    -0.8641E+02    -0.8643E+02    -0.8646E+02    -0.8649E+02    -0.8653E+02    -0.8656E+02    -0.8659E+02    -0.8662E+02    -0.8665E+02    -0.8669E+02    -0.8672E+02    -0.8675E+02    -0.8679E+02    -0.8682E+02    -0.8686E+02    -0.8689E+02    -0.8692E+02    -0.8696E+02    -0.8699E+02    -0.8702E+02    -0.8705E+02    -0.8708E+02    -0.8711E+02    -0.8713E+02    -0.8715E+02    -0.8716E+02    -0.8717E+02    -0.8717E+02
    -0.8719E+02    -0.8719E+02    -0.8718E+02    -0.8717E+02    -0.8715E+02    -0.8713E+02    -0.8710E+02    -0.8708E+02    -0.8705E+02    -0.8702E+02    -0.8700E+02    -0.8697E+02    -0.8694E+02    -0.8691E+02    -0.8688E+02    -0.8685E+02    -0.8682E+02    -0.8679E+02    -0.8676E+02    -0.8673E+02    -0.8670E+02    -0.8667E+02    -0.8664E+02    -0.8661E+02    -0.8659E+02    -0.8656E+02    -0.8654E+02    -0.8651E+02    -0.8649E+02    -0.8646E+02    -0.8644E+02    -0.8642E+02    -0.8640E+02    -0.8638E+02    -0.8636E+02    -0.8634E+02    -0.8632E+02    -0.8631E+02    -0.8629E+02    -0.8628E+02    -0.8627E+02    -0.8626E+02    -0.8625E+02    -0.8624E+02    -0.8623E+02    -0.8622E+02    -0.8622E+02    -0.8621E+02    -0.8621E+02    -0.8621E+02    -0.8621E+02    -0.8621E+02    -0.8622E+02    -0.8622E+02    -0.8623E+02    -0.8623E+02    -0.8624E+02    -0.8625E+02    -0.8626E+02    -0.8627E+02    -0.8629E+02    -0.8630E+02    -0.8632E+02    -0.8633E+02    -0.8635E+02    -0.8637E+02    -0.8639E+02    -0.8641E+02    -0.8643E+02    -0.8645E+02    -0.8647E+02    -0.8650E+02    -0.8652E+02    -0.8655E+02    -0.8657E+02    -0.8660E+02    -0.8663E+02    -0.8665E+02    -0.8668E+02    -0.8671E+02    -0.8674E+02    -0.8677E+02    -0.8680E+02    -0.8682E+02    -0.8685E+02    -0.8688E+02    -0.8691E+02    -0.8694E+02    -0.8697E+02    -0.8700E+02    -0.8703E+02    -0.8706E+02    -0.8708E+02    -0.8711E+02    -0.8713E+02    -0.8715E+02    -0.8717E+02    -0.8718E+02    -0.8719E+02    -0.8719E+02
    -0.8721E+02    -0.8721E+02    -0.8720E+02    -0.8719E+02    -0.8717E+02    -0.8715E+02    -0.8713E+02    -0.8711E+02    -0.8709E+02    -0.8706E+02    -0.8704E+02    -0.8701E+02    -0.8699E+02    -0.8696E+02    -0.8694E+02    -0.8691E+02    -0.8688E+02    -0.8686E+02    -0.8683E+02    -0.8681E+02    -0.8678E+02    -0.8676E+02    -0.8674E+02    -0.8671E+02    -0.8669E+02    -0.8667E+02    -0.8664E+02    -0.8662E+02    -0.8660E+02    -0.8658E+02    -0.8656E+02    -0.8654E+02    -0.8653E+02    -0.8651E+02    -0.8649E+02    -0.8648E+02    -0.8646E+02    -0.8645E+02    -0.8644E+02    -0.8643E+02    -0.8641E+02    -0.8640E+02    -0.8640E+02    -0.8639E+02    -0.8638E+02    -0.8638E+02    -0.8637E+02    -0.8637E+02    -0.8637E+02    -0.8637E+02    -0.8637E+02    -0.8637E+02    -0.8637E+02    -0.8638E+02    -0.8638E+02    -0.8639E+02    -0.8639E+02    -0.8640E+02    -0.8641E+02    -0.8642E+02    -0.8643E+02    -0.8644E+02    -0.8646E+02    -0.8647E+02    -0.8648E+02    -0.8650E+02    -0.8652E+02    -0.8653E+02    -0.8655E+02    -0.8657E+02    -0.8659E+02    -0.8661E+02    -0.8663E+02    -0.8665E+02    -0.8668E+02    -0.8670E+02    -0.8672E+02    -0.8674E+02    -0.8677E+02    -0.8679E+02    -0.8682E+02    -0.8684E+02    -0.8687E+02    -0.8689E+02    -0.8692E+02    -0.8694E+02    -0.8697E+02    -0.8700E+02    -0.8702E+02    -0.8705E+02    -0.8707E+02    -0.8709E+02    -0.8712E+02    -0.8714E+02    -0.8716E+02    -0.8718E+02    -0.8719E+02    -0.8720E+02    -0.8721E+02    -0.8721E+02
    -0.8722E+02    -0.8722E+02    -0.8722E+02    -0.8721E+02    -0.8720E+02    -0.8718E+02    -0.8716E+02    -0.8714E+02    -0.8713E+02    -0.8710E+02    -0.8708E+02    -0.8706E+02    -0.8704E+02    -0.8702E+02    -0.8700E+02    -0.8697E+02    -0.8695E+02    -0.8693E+02    -0.8691E+02    -0.8689E+02    -0.8687E+02    -0.8685E+02    -0.8683E+02    -0.8681E+02    -0.8679E+02    -0.8677E+02    -0.8675E+02    -0.8673E+02    -0.8671E+02    -0.8670E+02    -0.8668E+02    -0.8666E+02    -0.8665E+02    -0.8663E+02    -0.8662E+02    -0.8661E+02    -0.8660E+02    -0.8658E+02    -0.8657E+02    -0.8656E+02    -0.8656E+02    -0.8655E+02    -0.8654E+02    -0.8653E+02    -0.8653E+02    -0.8652E+02    -0.8652E+02    -0.8652E+02    -0.8652E+02    -0.8652E+02    -0.8652E+02    -0.8652E+02    -0.8652E+02    -0.8652E+02    -0.8653E+02    -0.8653E+02    -0.8654E+02    -0.8654E+02    -0.8655E+02    -0.8656E+02    -0.8657E+02    -0.8658E+02    -0.8659E+02    -0.8660E+02    -0.8661E+02    -0.8663E+02    -0.8664E+02    -0.8666E+02    -0.8667E+02    -0.8669E+02    -0.8670E+02    -0.8672E+02    -0.8674E+02    -0.8676E+02    -0.8677E+02    -0.8679E+02    -0.8681E+02    -0.8683E+02    -0.8685E+02    -0.8687E+02    -0.8689E+02    -0.8692E+02    -0.8694E+02    -0.8696E+02    -0.8698E+02    -0.8700E+02    -0.8702E+02    -0.8704E+02    -0.8707E+02    -0.8709E+02    -0.8711E+02    -0.8713E+02    -0.8715E+02    -0.8717E+02    -0.8718E+02    -0.8720E+02    -0.8721E+02    -0.8722E+02    -0.8723E+02    -0.8723E+02
    -0.8724E+02    -0.8724E+02    -0.8724E+02    -0.8723E+02    -0.8722E+02    -0.8721E+02    -0.8719E+02    -0.8718E+02    -0.8716E+02    -0.8714E+02    -0.8712E+02    -0.8711E+02    -0.8709E+02    -0.8707E+02    -0.8705E+02    -0.8703E+02    -0.8702E+02    -0.8700E+02    -0.8698E+02    -0.8696E+02    -0.8695E+02    -0.8693E+02    -0.8691E+02    -0.8690E+02    -0.8688E+02    -0.8686E+02    -0.8685E+02    -0.8683E+02    -0.8682E+02    -0.8681E+02    -0.8679E+02    -0.8678E+02    -0.8677E+02    -0.8675E+02    -0.8674E+02    -0.8673E+02    -0.8672E+02    -0.8671E+02    -0.8671E+02    -0.8670E+02    -0.8669E+02    -0.8668E+02    -0.8668E+02    -0.8667E+02    -0.8667E+02    -0.8666E+02    -0.8666E+02    -0.8666E+02    -0.8666E+02    -0.8666E+02    -0.8666E+02    -0.8666E+02    -0.8666E+02    -0.8666E+02    -0.8667E+02    -0.8667E+02    -0.8668E+02    -0.8668E+02    -0.8669E+02    -0.8669E+02    -0.8670E+02    -0.8671E+02    -0.8672E+02    -0.8673E+02    -0.8674E+02    -0.8675E+02    -0.8676E+02    -0.8677E+02    -0.8678E+02    -0.8680E+02    -0.8681E+02    -0.8683E+02    -0.8684E+02    -0.8685E+02    -0.8687E+02    -0.8689E+02    -0.8690E+02    -0.8692E+02    -0.8693E+02    -0.8695E+02    -0.8697E+02    -0.8699E+02    -0.8700E+02    -0.8702E+02    -0.8704E+02    -0.8706E+02    -0.8708E+02    -0.8709E+02    -0.8711E+02    -0.8713E+02    -0.8715E+02    -0.8716E+02    -0.8718E+02    -0.8719E+02    -0.8721E+02    -0.8722E+02    -0.8723E+02    -0.8724E+02    -0.8724E+02    -0.8724E+02
    -0.8726E+02    -0.8726E+02    -0.8725E+02    -0.8725E+02    -0.8724E+02    -0.8723E+02    -0.8722E+02    -0.8721E+02    -0.8719E+02    -0.8718E+02    -0.8716E+02    -0.8715E+02    -0.8714E+02    -0.8712E+02    -0.8711E+02    -0.8709E+02    -0.8708E+02    -0.8706E+02    -0.8705E+02    -0.8703E+02    -0.8702E+02    -0.8701E+02    -0.8699E+02    -0.8698E+02    -0.8697E+02    -0.8696E+02    -0.8694E+02    -0.8693E+02    -0.8692E+02    -0.8691E+02    -0.8690E+02    -0.8689E+02    -0.8688E+02    -0.8687E+02    -0.8686E+02    -0.8685E+02    -0.8684E+02    -0.8684E+02    -0.8683E+02    -0.8682E+02    -0.8682E+02    -0.8681E+02    -0.8681E+02    -0.8680E+02    -0.8680E+02    -0.8680E+02    -0.8679E+02    -0.8679E+02    -0.8679E+02    -0.8679E+02    -0.8679E+02    -0.8679E+02    -0.8679E+02    -0.8680E+02    -0.8680E+02    -0.8680E+02    -0.8681E+02    -0.8681E+02    -0.8681E+02    -0.8682E+02    -0.8683E+02    -0.8683E+02    -0.8684E+02    -0.8685E+02    -0.8686E+02    -0.8686E+02    -0.8687E+02    -0.8688E+02    -0.8689E+02    -0.8690E+02    -0.8691E+02    -0.8692E+02    -0.8694E+02    -0.8695E+02    -0.8696E+02    -0.8697E+02    -0.8699E+02    -0.8700E+02    -0.8701E+02    -0.8703E+02    -0.8704E+02    -0.8705E+02    -0.8707E+02    -0.8708E+02    -0.8710E+02    -0.8711E+02    -0.8712E+02    -0.8714E+02    -0.8715E+02    -0.8717E+02    -0.8718E+02    -0.8719E+02    -0.8721E+02    -0.8722E+02    -0.8723E+02    -0.8724E+02    -0.8725E+02    -0.8726E+02    -0.8726E+02    -0.8726E+02
    -0.8727E+02    -0.8727E+02    -0.8727E+02    -0.8727E+02    -0.8726E+02    -0.8725E+02    -0.8724E+02    -0.8723E+02    -0.8722E+02    -0.8721E+02    -0.8720E+02    -0.8719E+02    -0.8718E+02    -0.8717E+02    -0.8716E+02    -0.8715E+02    -0.8713E+02    -0.8712E+02    -0.8711E+02    -0.8710E+02    -0.8709E+02    -0.8708E+02    -0.8707E+02    -0.8706E+02    -0.8705E+02    -0.8704E+02    -0.8703E+02    -0.8702E+02    -0.8701E+02    -0.8700E+02    -0.8700E+02    -0.8699E+02    -0.8698E+02    -0.8697E+02    -0.8697E+02    -0.8696E+02    -0.8695E+02    -0.8695E+02    -0.8694E+02    -0.8694E+02    -0.8693E+02    -0.8693E+02    -0.8693E+02    -0.8692E+02    -0.8692E+02    -0.8692E+02    -0.8692E+02    -0.8692E+02    -0.8691E+02    -0.8691E+02    -0.8691E+02    -0.8691E+02    -0.8692E+02    -0.8692E+02    -0.8692E+02    -0.8692E+02    -0.8692E+02    -0.8693E+02    -0.8693E+02    -0.8694E+02    -0.8694E+02    -0.8695E+02    -0.8695E+02    -0.8696E+02    -0.8696E+02    -0.8697E+02    -0.8698E+02    -0.8698E+02    -0.8699E+02    -0.8700E+02    -0.8701E+02    -0.8702E+02    -0.8703E+02    -0.8703E+02    -0.8704E+02    -0.8705E+02    -0.8706E+02    -0.8707E+02    -0.8708E+02    -0.8709E+02    -0.8710E+02    -0.8712E+02    -0.8713E+02    -0.8714E+02    -0.8715E+02    -0.8716E+02    -0.8717E+02    -0.8718E+02    -0.8719E+02    -0.8720E+02    -0.8721E+02    -0.8722E+02    -0.8723E+02    -0.8724E+02    -0.8725E+02    -0.8726E+02    -0.8727E+02    -0.8727E+02    -0.8727E+02    -0.8727E+02
    -0.8729E+02    -0.8729E+02    -0.8728E+02    -0.8728E+02    -0.8728E+02    -0.8727E+02    -0.8726E+02    -0.8726E+02    -0.8725E+02    -0.8724E+02    -0.8723E+02    -0.8722E+02    -0.8722E+02    -0.8721E+02    -0.8720E+02    -0.8719E+02    -0.8718E+02    -0.8717E+02    -0.8717E+02    -0.8716E+02    -0.8715E+02    -0.8714E+02    -0.8713E+02    -0.8713E+02    -0.8712E+02    -0.8711E+02    -0.8711E+02    -0.8710E+02    -0.8709E+02    -0.8709E+02    -0.8708E+02    -0.8707E+02    -0.8707E+02    -0.8706E+02    -0.8706E+02    -0.8705E+02    -0.8705E+02    -0.8704E+02    -0.8704E+02    -0.8704E+02    -0.8703E+02    -0.8703E+02    -0.8703E+02    -0.8702E+02    -0.8702E+02    -0.8702E+02    -0.8702E+02    -0.8702E+02    -0.8702E+02    -0.8702E+02    -0.8702E+02    -0.8702E+02    -0.8702E+02    -0.8702E+02    -0.8702E+02    -0.8702E+02    -0.8703E+02    -0.8703E+02    -0.8703E+02    -0.8703E+02    -0.8704E+02    -0.8704E+02    -0.8705E+02    -0.8705E+02    -0.8705E+02    -0.8706E+02    -0.8706E+02    -0.8707E+02    -0.8708E+02    -0.8708E+02    -0.8709E+02    -0.8709E+02    -0.8710E+02    -0.8711E+02    -0.8711E+02    -0.8712E+02    -0.8713E+02    -0.8714E+02    -0.8714E+02    -0.8715E+02    -0.8716E+02    -0.8717E+02    -0.8718E+02    -0.8718E+02    -0.8719E+02    -0.8720E+02    -0.8721E+02    -0.8722E+02    -0.8723E+02    -0.8723E+02    -0.8724E+02    -0.8725E+02    -0.8726E+02    -0.8726E+02    -0.8727E+02    -0.8728E+02    -0.8728E+02    -0.8728E+02    -0.8729E+02    -0.8729E+02
    -0.8729E+02    -0.8729E+02    -0.8729E+02    -0.8729E+02    -0.8729E+02    -0.8728E+02    -0.8728E+02    -0.8727E+02    -0.8727E+02    -0.8726E+02    -0.8725E+02    -0.8725E+02    -0.8724E+02    -0.8723E+02    -0.8723E+02    -0.8722E+02    -0.8722E+02    -0.8721E+02    -0.8720E+02    -0.8720E+02    -0.8719E+02    -0.8718E+02    -0.8718E+02    -0.8717E+02    -0.8717E+02    -0.8716E+02    -0.8716E+02    -0.8715E+02    -0.8714E+02    -0.8714E+02    -0.8714E+02    -0.8713E+02    -0.8713E+02    -0.8712E+02    -0.8712E+02    -0.8711E+02    -0.8711E+02    -0.8711E+02    -0.8710E+02    -0.8710E+02    -0.8710E+02    -0.8710E+02    -0.8709E+02    -0.8709E+02    -0.8709E+02    -0.8709E+02    -0.8709E+02    -0.8709E+02    -0.8709E+02    -0.8709E+02    -0.8709E+02    -0.8709E+02    -0.8709E+02    -0.8709E+02    -0.8709E+02    -0.8709E+02    -0.8709E+02    -0.8710E+02    -0.8710E+02    -0.8710E+02    -0.8710E+02    -0.8711E+02    -0.8711E+02    -0.8711E+02    -0.8712E+02    -0.8712E+02    -0.8712E+02    -0.8713E+02    -0.8713E+02    -0.8714E+02    -0.8714E+02    -0.8715E+02    -0.8715E+02    -0.8716E+02    -0.8716E+02    -0.8717E+02    -0.8717E+02    -0.8718E+02    -0.8719E+02    -0.8719E+02    -0.8720E+02    -0.8720E+02    -0.8721E+02    -0.8722E+02    -0.8722E+02    -0.8723E+02    -0.8724E+02    -0.8724E+02    -0.8725E+02    -0.8726E+02    -0.8726E+02    -0.8727E+02    -0.8727E+02    -0.8728E+02    -0.8728E+02    -0.8729E+02    -0.8729E+02    -0.8729E+02    -0.8729E+02    -0.8729E+02
    -0.8729E+02    -0.8729E+02    -0.8729E+02    -0.8729E+02    -0.8729E+02    -0.8728E+02    -0.8728E+02    -0.8727E+02    -0.8727E+02    -0.8726E+02    -0.8725E+02    -0.8725E+02    -0.8724E+02    -0.8723E+02    -0.8723E+02    -0.8722E+02    -0.8722E+02    -0.8721E+02    -0.8720E+02    -0.8720E+02    -0.8719E+02    -0.8718E+02    -0.8718E+02    -0.8717E+02    -0.8717E+02    -0.8716E+02    -0.8716E+02    -0.8715E+02    -0.8714E+02    -0.8714E+02    -0.8714E+02    -0.8713E+02    -0.8713E+02    -0.8712E+02    -0.8712E+02    -0.8711E+02    -0.8711E+02    -0.8711E+02    -0.8710E+02    -0.8710E+02    -0.8710E+02    -0.8710E+02    -0.8709E+02    -0.8709E+02    -0.8709E+02    -0.8709E+02    -0.8709E+02    -0.8709E+02    -0.8709E+02    -0.8709E+02    -0.8709E+02    -0.8709E+02    -0.8709E+02    -0.8709E+02    -0.8709E+02    -0.8709E+02    -0.8709E+02    -0.8710E+02    -0.8710E+02    -0.8710E+02    -0.8710E+02    -0.8711E+02    -0.8711E+02    -0.8711E+02    -0.8712E+02    -0.8712E+02    -0.8712E+02    -0.8713E+02    -0.8713E+02    -0.8714E+02    -0.8714E+02    -0.8715E+02    -0.8715E+02    -0.8716E+02    -0.8716E+02    -0.8717E+02    -0.8717E+02    -0.8718E+02    -0.8719E+02    -0.8719E+02    -0.8720E+02    -0.8720E+02    -0.8721E+02    -0.8722E+02    -0.8722E+02    -0.8723E+02    -0.8724E+02    -0.8724E+02    -0.8725E+02    -0.8726E+02    -0.8726E+02    -0.8727E+02    -0.8727E+02    -0.8728E+02    -0.8728E+02    -0.8729E+02    -0.8729E+02    -0.8729E+02    -0.8729E+02    -0.8729E+02
