# Supplementary material for: Electrical Pacing of Cardiac Tissue Including Potassium Inward Rectification
Source: PLoS One. 2015 Jun 9;10(6):e0127837. doi: 10.1371/journal.pone.0127837 (PMC4461281; doi:10.1371/journal.pone.0127837)
Supplement: S1 Data — (ZIP) [file pone.0127837.s001.zip › All-Data/Fig4-Data/BDT281/Vm131.txt]

    -0.8733E+02    -0.8729E+02    -0.8729E+02    -0.8729E+02    -0.8728E+02    -0.8728E+02    -0.8727E+02    -0.8727E+02    -0.8726E+02    -0.8726E+02    -0.8725E+02    -0.8724E+02    -0.8724E+02    -0.8723E+02    -0.8722E+02    -0.8721E+02    -0.8721E+02    -0.8720E+02    -0.8719E+02    -0.8719E+02    -0.8718E+02    -0.8717E+02    -0.8717E+02    -0.8716E+02    -0.8715E+02    -0.8715E+02    -0.8714E+02    -0.8714E+02    -0.8713E+02    -0.8713E+02    -0.8712E+02    -0.8712E+02    -0.8711E+02    -0.8711E+02    -0.8710E+02    -0.8710E+02    -0.8710E+02    -0.8709E+02    -0.8709E+02    -0.8709E+02    -0.8708E+02    -0.8708E+02    -0.8708E+02    -0.8708E+02    -0.8707E+02    -0.8707E+02    -0.8707E+02    -0.8707E+02    -0.8707E+02    -0.8707E+02    -0.8707E+02    -0.8707E+02    -0.8707E+02    -0.8707E+02    -0.8707E+02    -0.8708E+02    -0.8708E+02    -0.8708E+02    -0.8708E+02    -0.8708E+02    -0.8709E+02    -0.8709E+02    -0.8709E+02    -0.8710E+02    -0.8710E+02    -0.8710E+02    -0.8711E+02    -0.8711E+02    -0.8712E+02    -0.8712E+02    -0.8713E+02    -0.8713E+02    -0.8714E+02    -0.8715E+02    -0.8715E+02    -0.8716E+02    -0.8716E+02    -0.8717E+02    -0.8718E+02    -0.8718E+02    -0.8719E+02    -0.8720E+02    -0.8720E+02    -0.8721E+02    -0.8722E+02    -0.8722E+02    -0.8723E+02    -0.8724E+02    -0.8724E+02    -0.8725E+02    -0.8726E+02    -0.8726E+02    -0.8727E+02    -0.8727E+02    -0.8728E+02    -0.8728E+02    -0.8729E+02    -0.8729E+02    -0.8729E+02    -0.8729E+02
    -0.8729E+02    -0.8729E+02    -0.8729E+02    -0.8729E+02    -0.8728E+02    -0.8728E+02    -0.8727E+02    -0.8727E+02    -0.8726E+02    -0.8726E+02    -0.8725E+02    -0.8724E+02    -0.8724E+02    -0.8723E+02    -0.8722E+02    -0.8721E+02    -0.8721E+02    -0.8720E+02    -0.8719E+02    -0.8719E+02    -0.8718E+02    -0.8717E+02    -0.8717E+02    -0.8716E+02    -0.8715E+02    -0.8715E+02    -0.8714E+02    -0.8714E+02    -0.8713E+02    -0.8713E+02    -0.8712E+02    -0.8712E+02    -0.8711E+02    -0.8711E+02    -0.8710E+02    -0.8710E+02    -0.8710E+02    -0.8709E+02    -0.8709E+02    -0.8709E+02    -0.8708E+02    -0.8708E+02    -0.8708E+02    -0.8708E+02    -0.8707E+02    -0.8707E+02    -0.8707E+02    -0.8707E+02    -0.8707E+02    -0.8707E+02    -0.8707E+02    -0.8707E+02    -0.8707E+02    -0.8707E+02    -0.8707E+02    -0.8708E+02    -0.8708E+02    -0.8708E+02    -0.8708E+02    -0.8708E+02    -0.8709E+02    -0.8709E+02    -0.8709E+02    -0.8710E+02    -0.8710E+02    -0.8710E+02    -0.8711E+02    -0.8711E+02    -0.8712E+02    -0.8712E+02    -0.8713E+02    -0.8713E+02    -0.8714E+02    -0.8715E+02    -0.8715E+02    -0.8716E+02    -0.8716E+02    -0.8717E+02    -0.8718E+02    -0.8718E+02    -0.8719E+02    -0.8720E+02    -0.8720E+02    -0.8721E+02    -0.8722E+02    -0.8722E+02    -0.8723E+02    -0.8724E+02    -0.8724E+02    -0.8725E+02    -0.8726E+02    -0.8726E+02    -0.8727E+02    -0.8727E+02    -0.8728E+02    -0.8728E+02    -0.8729E+02    -0.8729E+02    -0.8729E+02    -0.8729E+02
    -0.8728E+02    -0.8728E+02    -0.8728E+02    -0.8728E+02    -0.8727E+02    -0.8727E+02    -0.8726E+02    -0.8725E+02    -0.8724E+02    -0.8723E+02    -0.8723E+02    -0.8722E+02    -0.8721E+02    -0.8720E+02    -0.8719E+02    -0.8718E+02    -0.8717E+02    -0.8716E+02    -0.8715E+02    -0.8715E+02    -0.8714E+02    -0.8713E+02    -0.8712E+02    -0.8711E+02    -0.8710E+02    -0.8710E+02    -0.8709E+02    -0.8708E+02    -0.8707E+02    -0.8707E+02    -0.8706E+02    -0.8705E+02    -0.8705E+02    -0.8704E+02    -0.8704E+02    -0.8703E+02    -0.8703E+02    -0.8702E+02    -0.8702E+02    -0.8701E+02    -0.8701E+02    -0.8701E+02    -0.8701E+02    -0.8700E+02    -0.8700E+02    -0.8700E+02    -0.8700E+02    -0.8700E+02    -0.8700E+02    -0.8700E+02    -0.8700E+02    -0.8700E+02    -0.8700E+02    -0.8700E+02    -0.8700E+02    -0.8700E+02    -0.8700E+02    -0.8701E+02    -0.8701E+02    -0.8701E+02    -0.8702E+02    -0.8702E+02    -0.8703E+02    -0.8703E+02    -0.8703E+02    -0.8704E+02    -0.8705E+02    -0.8705E+02    -0.8706E+02    -0.8706E+02    -0.8707E+02    -0.8708E+02    -0.8709E+02    -0.8709E+02    -0.8710E+02    -0.8711E+02    -0.8712E+02    -0.8712E+02    -0.8713E+02    -0.8714E+02    -0.8715E+02    -0.8716E+02    -0.8717E+02    -0.8718E+02    -0.8718E+02    -0.8719E+02    -0.8720E+02    -0.8721E+02    -0.8722E+02    -0.8723E+02    -0.8724E+02    -0.8724E+02    -0.8725E+02    -0.8726E+02    -0.8727E+02    -0.8727E+02    -0.8728E+02    -0.8728E+02    -0.8728E+02    -0.8728E+02
    -0.8727E+02    -0.8727E+02    -0.8727E+02    -0.8726E+02    -0.8725E+02    -0.8725E+02    -0.8724E+02    -0.8723E+02    -0.8722E+02    -0.8720E+02    -0.8719E+02    -0.8718E+02    -0.8717E+02    -0.8716E+02    -0.8714E+02    -0.8713E+02    -0.8712E+02    -0.8711E+02    -0.8710E+02    -0.8709E+02    -0.8707E+02    -0.8706E+02    -0.8705E+02    -0.8704E+02    -0.8703E+02    -0.8702E+02    -0.8701E+02    -0.8700E+02    -0.8699E+02    -0.8698E+02    -0.8697E+02    -0.8696E+02    -0.8696E+02    -0.8695E+02    -0.8694E+02    -0.8693E+02    -0.8693E+02    -0.8692E+02    -0.8691E+02    -0.8691E+02    -0.8690E+02    -0.8690E+02    -0.8690E+02    -0.8689E+02    -0.8689E+02    -0.8689E+02    -0.8689E+02    -0.8688E+02    -0.8688E+02    -0.8688E+02    -0.8688E+02    -0.8688E+02    -0.8689E+02    -0.8689E+02    -0.8689E+02    -0.8689E+02    -0.8689E+02    -0.8690E+02    -0.8690E+02    -0.8691E+02    -0.8691E+02    -0.8692E+02    -0.8692E+02    -0.8693E+02    -0.8694E+02    -0.8694E+02    -0.8695E+02    -0.8696E+02    -0.8697E+02    -0.8698E+02    -0.8698E+02    -0.8699E+02    -0.8700E+02    -0.8701E+02    -0.8702E+02    -0.8703E+02    -0.8704E+02    -0.8706E+02    -0.8707E+02    -0.8708E+02    -0.8709E+02    -0.8710E+02    -0.8711E+02    -0.8712E+02    -0.8714E+02    -0.8715E+02    -0.8716E+02    -0.8717E+02    -0.8718E+02    -0.8720E+02    -0.8721E+02    -0.8722E+02    -0.8723E+02    -0.8724E+02    -0.8725E+02    -0.8726E+02    -0.8726E+02    -0.8727E+02    -0.8727E+02    -0.8727E+02
    -0.8725E+02    -0.8725E+02    -0.8725E+02    -0.8724E+02    -0.8723E+02    -0.8722E+02    -0.8721E+02    -0.8720E+02    -0.8718E+02    -0.8717E+02    -0.8715E+02    -0.8714E+02    -0.8712E+02    -0.8711E+02    -0.8709E+02    -0.8708E+02    -0.8706E+02    -0.8704E+02    -0.8703E+02    -0.8701E+02    -0.8700E+02    -0.8698E+02    -0.8697E+02    -0.8696E+02    -0.8694E+02    -0.8693E+02    -0.8692E+02    -0.8690E+02    -0.8689E+02    -0.8688E+02    -0.8687E+02    -0.8686E+02    -0.8685E+02    -0.8684E+02    -0.8683E+02    -0.8682E+02    -0.8681E+02    -0.8680E+02    -0.8679E+02    -0.8679E+02    -0.8678E+02    -0.8677E+02    -0.8677E+02    -0.8676E+02    -0.8676E+02    -0.8676E+02    -0.8676E+02    -0.8675E+02    -0.8675E+02    -0.8675E+02    -0.8675E+02    -0.8675E+02    -0.8675E+02    -0.8676E+02    -0.8676E+02    -0.8676E+02    -0.8677E+02    -0.8677E+02    -0.8678E+02    -0.8678E+02    -0.8679E+02    -0.8680E+02    -0.8680E+02    -0.8681E+02    -0.8682E+02    -0.8683E+02    -0.8684E+02    -0.8685E+02    -0.8686E+02    -0.8687E+02    -0.8688E+02    -0.8690E+02    -0.8691E+02    -0.8692E+02    -0.8693E+02    -0.8695E+02    -0.8696E+02    -0.8698E+02    -0.8699E+02    -0.8700E+02    -0.8702E+02    -0.8703E+02    -0.8705E+02    -0.8706E+02    -0.8708E+02    -0.8710E+02    -0.8711E+02    -0.8713E+02    -0.8714E+02    -0.8716E+02    -0.8717E+02    -0.8719E+02    -0.8720E+02    -0.8721E+02    -0.8723E+02    -0.8724E+02    -0.8724E+02    -0.8725E+02    -0.8726E+02    -0.8726E+02
    -0.8724E+02    -0.8724E+02    -0.8723E+02    -0.8722E+02    -0.8721E+02    -0.8720E+02    -0.8718E+02    -0.8717E+02    -0.8715E+02    -0.8713E+02    -0.8711E+02    -0.8709E+02    -0.8707E+02    -0.8705E+02    -0.8703E+02    -0.8701E+02    -0.8699E+02    -0.8698E+02    -0.8696E+02    -0.8694E+02    -0.8692E+02    -0.8690E+02    -0.8688E+02    -0.8686E+02    -0.8685E+02    -0.8683E+02    -0.8681E+02    -0.8680E+02    -0.8678E+02    -0.8677E+02    -0.8675E+02    -0.8674E+02    -0.8673E+02    -0.8671E+02    -0.8670E+02    -0.8669E+02    -0.8668E+02    -0.8667E+02    -0.8666E+02    -0.8665E+02    -0.8664E+02    -0.8664E+02    -0.8663E+02    -0.8662E+02    -0.8662E+02    -0.8662E+02    -0.8661E+02    -0.8661E+02    -0.8661E+02    -0.8661E+02    -0.8661E+02    -0.8661E+02    -0.8661E+02    -0.8661E+02    -0.8662E+02    -0.8662E+02    -0.8663E+02    -0.8663E+02    -0.8664E+02    -0.8665E+02    -0.8666E+02    -0.8666E+02    -0.8667E+02    -0.8668E+02    -0.8670E+02    -0.8671E+02    -0.8672E+02    -0.8673E+02    -0.8675E+02    -0.8676E+02    -0.8677E+02    -0.8679E+02    -0.8681E+02    -0.8682E+02    -0.8684E+02    -0.8685E+02    -0.8687E+02    -0.8689E+02    -0.8691E+02    -0.8693E+02    -0.8694E+02    -0.8696E+02    -0.8698E+02    -0.8700E+02    -0.8702E+02    -0.8704E+02    -0.8706E+02    -0.8708E+02    -0.8710E+02    -0.8712E+02    -0.8713E+02    -0.8715E+02    -0.8717E+02    -0.8719E+02    -0.8720E+02    -0.8721E+02    -0.8722E+02    -0.8723E+02    -0.8724E+02    -0.8724E+02
    -0.8722E+02    -0.8722E+02    -0.8721E+02    -0.8720E+02    -0.8719E+02    -0.8717E+02    -0.8715E+02    -0.8713E+02    -0.8711E+02    -0.8709E+02    -0.8707E+02    -0.8704E+02    -0.8702E+02    -0.8700E+02    -0.8697E+02    -0.8695E+02    -0.8693E+02    -0.8690E+02    -0.8688E+02    -0.8686E+02    -0.8683E+02    -0.8681E+02    -0.8679E+02    -0.8677E+02    -0.8675E+02    -0.8673E+02    -0.8671E+02    -0.8669E+02    -0.8667E+02    -0.8665E+02    -0.8663E+02    -0.8662E+02    -0.8660E+02    -0.8658E+02    -0.8657E+02    -0.8656E+02    -0.8654E+02    -0.8653E+02    -0.8652E+02    -0.8651E+02    -0.8650E+02    -0.8649E+02    -0.8648E+02    -0.8648E+02    -0.8647E+02    -0.8646E+02    -0.8646E+02    -0.8646E+02    -0.8646E+02    -0.8646E+02    -0.8646E+02    -0.8646E+02    -0.8646E+02    -0.8646E+02    -0.8647E+02    -0.8647E+02    -0.8648E+02    -0.8649E+02    -0.8649E+02    -0.8650E+02    -0.8651E+02    -0.8652E+02    -0.8654E+02    -0.8655E+02    -0.8656E+02    -0.8658E+02    -0.8659E+02    -0.8661E+02    -0.8662E+02    -0.8664E+02    -0.8666E+02    -0.8668E+02    -0.8670E+02    -0.8672E+02    -0.8674E+02    -0.8676E+02    -0.8678E+02    -0.8680E+02    -0.8682E+02    -0.8684E+02    -0.8686E+02    -0.8689E+02    -0.8691E+02    -0.8693E+02    -0.8696E+02    -0.8698E+02    -0.8700E+02    -0.8703E+02    -0.8705E+02    -0.8707E+02    -0.8709E+02    -0.8712E+02    -0.8714E+02    -0.8716E+02    -0.8717E+02    -0.8719E+02    -0.8720E+02    -0.8721E+02    -0.8722E+02    -0.8722E+02
    -0.8720E+02    -0.8720E+02    -0.8719E+02    -0.8718E+02    -0.8716E+02    -0.8714E+02    -0.8712E+02    -0.8710E+02    -0.8707E+02    -0.8705E+02    -0.8702E+02    -0.8699E+02    -0.8697E+02    -0.8694E+02    -0.8691E+02    -0.8688E+02    -0.8685E+02    -0.8683E+02    -0.8680E+02    -0.8677E+02    -0.8675E+02    -0.8672E+02    -0.8669E+02    -0.8667E+02    -0.8664E+02    -0.8662E+02    -0.8660E+02    -0.8657E+02    -0.8655E+02    -0.8653E+02    -0.8651E+02    -0.8649E+02    -0.8647E+02    -0.8645E+02    -0.8643E+02    -0.8641E+02    -0.8640E+02    -0.8638E+02    -0.8637E+02    -0.8636E+02    -0.8635E+02    -0.8634E+02    -0.8633E+02    -0.8632E+02    -0.8631E+02    -0.8631E+02    -0.8630E+02    -0.8630E+02    -0.8630E+02    -0.8629E+02    -0.8630E+02    -0.8630E+02    -0.8630E+02    -0.8630E+02    -0.8631E+02    -0.8632E+02    -0.8632E+02    -0.8633E+02    -0.8634E+02    -0.8635E+02    -0.8636E+02    -0.8638E+02    -0.8639E+02    -0.8641E+02    -0.8642E+02    -0.8644E+02    -0.8646E+02    -0.8648E+02    -0.8650E+02    -0.8652E+02    -0.8654E+02    -0.8656E+02    -0.8658E+02    -0.8661E+02    -0.8663E+02    -0.8665E+02    -0.8668E+02    -0.8670E+02    -0.8673E+02    -0.8676E+02    -0.8678E+02    -0.8681E+02    -0.8684E+02    -0.8686E+02    -0.8689E+02    -0.8692E+02    -0.8695E+02    -0.8697E+02    -0.8700E+02    -0.8703E+02    -0.8705E+02    -0.8708E+02    -0.8710E+02    -0.8713E+02    -0.8715E+02    -0.8717E+02    -0.8718E+02    -0.8719E+02    -0.8720E+02    -0.8720E+02
    -0.8718E+02    -0.8718E+02    -0.8717E+02    -0.8716E+02    -0.8714E+02    -0.8712E+02    -0.8709E+02    -0.8706E+02    -0.8703E+02    -0.8700E+02    -0.8697E+02    -0.8694E+02    -0.8691E+02    -0.8688E+02    -0.8685E+02    -0.8681E+02    -0.8678E+02    -0.8675E+02    -0.8672E+02    -0.8669E+02    -0.8665E+02    -0.8662E+02    -0.8659E+02    -0.8656E+02    -0.8653E+02    -0.8651E+02    -0.8648E+02    -0.8645E+02    -0.8643E+02    -0.8640E+02    -0.8637E+02    -0.8635E+02    -0.8633E+02    -0.8631E+02    -0.8629E+02    -0.8627E+02    -0.8625E+02    -0.8623E+02    -0.8621E+02    -0.8620E+02    -0.8619E+02    -0.8617E+02    -0.8616E+02    -0.8615E+02    -0.8615E+02    -0.8614E+02    -0.8613E+02    -0.8613E+02    -0.8613E+02    -0.8613E+02    -0.8613E+02    -0.8613E+02    -0.8613E+02    -0.8614E+02    -0.8614E+02    -0.8615E+02    -0.8616E+02    -0.8617E+02    -0.8618E+02    -0.8619E+02    -0.8621E+02    -0.8622E+02    -0.8624E+02    -0.8626E+02    -0.8628E+02    -0.8630E+02    -0.8632E+02    -0.8634E+02    -0.8636E+02    -0.8639E+02    -0.8641E+02    -0.8644E+02    -0.8646E+02    -0.8649E+02    -0.8652E+02    -0.8655E+02    -0.8658E+02    -0.8661E+02    -0.8664E+02    -0.8667E+02    -0.8670E+02    -0.8673E+02    -0.8676E+02    -0.8679E+02    -0.8682E+02    -0.8686E+02    -0.8689E+02    -0.8692E+02    -0.8695E+02    -0.8698E+02    -0.8701E+02    -0.8704E+02    -0.8707E+02    -0.8710E+02    -0.8712E+02    -0.8714E+02    -0.8716E+02    -0.8717E+02    -0.8718E+02    -0.8718E+02
    -0.8716E+02    -0.8716E+02    -0.8715E+02    -0.8713E+02    -0.8711E+02    -0.8709E+02    -0.8706E+02    -0.8703E+02    -0.8699E+02    -0.8696E+02    -0.8692E+02    -0.8689E+02    -0.8685E+02    -0.8682E+02    -0.8678E+02    -0.8674E+02    -0.8670E+02    -0.8667E+02    -0.8663E+02    -0.8660E+02    -0.8656E+02    -0.8652E+02    -0.8649E+02    -0.8646E+02    -0.8642E+02    -0.8639E+02    -0.8636E+02    -0.8633E+02    -0.8630E+02    -0.8627E+02    -0.8624E+02    -0.8621E+02    -0.8618E+02    -0.8616E+02    -0.8613E+02    -0.8611E+02    -0.8609E+02    -0.8607E+02    -0.8605E+02    -0.8603E+02    -0.8602E+02    -0.8600E+02    -0.8599E+02    -0.8598E+02    -0.8597E+02    -0.8596E+02    -0.8596E+02    -0.8595E+02    -0.8595E+02    -0.8595E+02    -0.8595E+02    -0.8595E+02    -0.8595E+02    -0.8596E+02    -0.8597E+02    -0.8598E+02    -0.8599E+02    -0.8600E+02    -0.8601E+02    -0.8603E+02    -0.8604E+02    -0.8606E+02    -0.8608E+02    -0.8610E+02    -0.8612E+02    -0.8615E+02    -0.8617E+02    -0.8620E+02    -0.8622E+02    -0.8625E+02    -0.8628E+02    -0.8631E+02    -0.8634E+02    -0.8637E+02    -0.8640E+02    -0.8644E+02    -0.8647E+02    -0.8650E+02    -0.8654E+02    -0.8657E+02    -0.8661E+02    -0.8664E+02    -0.8668E+02    -0.8672E+02    -0.8675E+02    -0.8679E+02    -0.8683E+02    -0.8686E+02    -0.8690E+02    -0.8693E+02    -0.8697E+02    -0.8700E+02    -0.8703E+02    -0.8706E+02    -0.8709E+02    -0.8712E+02    -0.8714E+02    -0.8715E+02    -0.8716E+02    -0.8716E+02
    -0.8714E+02    -0.8714E+02    -0.8713E+02    -0.8711E+02    -0.8708E+02    -0.8706E+02    -0.8702E+02    -0.8699E+02    -0.8695E+02    -0.8691E+02    -0.8687E+02    -0.8683E+02    -0.8679E+02    -0.8675E+02    -0.8671E+02    -0.8667E+02    -0.8663E+02    -0.8658E+02    -0.8654E+02    -0.8650E+02    -0.8646E+02    -0.8642E+02    -0.8638E+02    -0.8634E+02    -0.8630E+02    -0.8627E+02    -0.8623E+02    -0.8619E+02    -0.8616E+02    -0.8613E+02    -0.8609E+02    -0.8606E+02    -0.8603E+02    -0.8600E+02    -0.8597E+02    -0.8595E+02    -0.8592E+02    -0.8590E+02    -0.8588E+02    -0.8586E+02    -0.8584E+02    -0.8582E+02    -0.8581E+02    -0.8580E+02    -0.8579E+02    -0.8578E+02    -0.8577E+02    -0.8576E+02    -0.8576E+02    -0.8576E+02    -0.8576E+02    -0.8576E+02    -0.8577E+02    -0.8577E+02    -0.8578E+02    -0.8579E+02    -0.8580E+02    -0.8582E+02    -0.8583E+02    -0.8585E+02    -0.8587E+02    -0.8589E+02    -0.8591E+02    -0.8594E+02    -0.8596E+02    -0.8599E+02    -0.8602E+02    -0.8605E+02    -0.8608E+02    -0.8611E+02    -0.8614E+02    -0.8618E+02    -0.8621E+02    -0.8625E+02    -0.8628E+02    -0.8632E+02    -0.8636E+02    -0.8640E+02    -0.8644E+02    -0.8648E+02    -0.8652E+02    -0.8656E+02    -0.8660E+02    -0.8664E+02    -0.8668E+02    -0.8672E+02    -0.8676E+02    -0.8680E+02    -0.8684E+02    -0.8688E+02    -0.8692E+02    -0.8696E+02    -0.8700E+02    -0.8703E+02    -0.8706E+02    -0.8709E+02    -0.8711E+02    -0.8713E+02    -0.8714E+02    -0.8714E+02
    -0.8711E+02    -0.8711E+02    -0.8710E+02    -0.8708E+02    -0.8706E+02    -0.8702E+02    -0.8699E+02    -0.8695E+02    -0.8691E+02    -0.8687E+02    -0.8682E+02    -0.8678E+02    -0.8673E+02    -0.8668E+02    -0.8664E+02    -0.8659E+02    -0.8654E+02    -0.8650E+02    -0.8645E+02    -0.8640E+02    -0.8636E+02    -0.8631E+02    -0.8627E+02    -0.8622E+02    -0.8618E+02    -0.8614E+02    -0.8610E+02    -0.8606E+02    -0.8602E+02    -0.8598E+02    -0.8594E+02    -0.8590E+02    -0.8587E+02    -0.8584E+02    -0.8581E+02    -0.8578E+02    -0.8575E+02    -0.8572E+02    -0.8570E+02    -0.8567E+02    -0.8565E+02    -0.8563E+02    -0.8562E+02    -0.8560E+02    -0.8559E+02    -0.8558E+02    -0.8557E+02    -0.8556E+02    -0.8556E+02    -0.8556E+02    -0.8556E+02    -0.8556E+02    -0.8557E+02    -0.8558E+02    -0.8559E+02    -0.8560E+02    -0.8561E+02    -0.8563E+02    -0.8565E+02    -0.8567E+02    -0.8569E+02    -0.8571E+02    -0.8574E+02    -0.8576E+02    -0.8579E+02    -0.8582E+02    -0.8586E+02    -0.8589E+02    -0.8593E+02    -0.8596E+02    -0.8600E+02    -0.8604E+02    -0.8608E+02    -0.8612E+02    -0.8616E+02    -0.8620E+02    -0.8625E+02    -0.8629E+02    -0.8633E+02    -0.8638E+02    -0.8642E+02    -0.8647E+02    -0.8651E+02    -0.8656E+02    -0.8661E+02    -0.8665E+02    -0.8670E+02    -0.8674E+02    -0.8679E+02    -0.8683E+02    -0.8688E+02    -0.8692E+02    -0.8696E+02    -0.8700E+02    -0.8703E+02    -0.8706E+02    -0.8709E+02    -0.8711E+02    -0.8712E+02    -0.8712E+02
    -0.8709E+02    -0.8709E+02    -0.8708E+02    -0.8706E+02    -0.8703E+02    -0.8699E+02    -0.8695E+02    -0.8691E+02    -0.8686E+02    -0.8682E+02    -0.8677E+02    -0.8672E+02    -0.8667E+02    -0.8662E+02    -0.8656E+02    -0.8651E+02    -0.8646E+02    -0.8641E+02    -0.8635E+02    -0.8630E+02    -0.8625E+02    -0.8620E+02    -0.8615E+02    -0.8610E+02    -0.8605E+02    -0.8600E+02    -0.8596E+02    -0.8591E+02    -0.8587E+02    -0.8582E+02    -0.8578E+02    -0.8574E+02    -0.8570E+02    -0.8566E+02    -0.8563E+02    -0.8559E+02    -0.8556E+02    -0.8553E+02    -0.8550E+02    -0.8548E+02    -0.8545E+02    -0.8543E+02    -0.8541E+02    -0.8539E+02    -0.8538E+02    -0.8537E+02    -0.8536E+02    -0.8535E+02    -0.8535E+02    -0.8535E+02    -0.8535E+02    -0.8535E+02    -0.8536E+02    -0.8537E+02    -0.8538E+02    -0.8539E+02    -0.8541E+02    -0.8542E+02    -0.8544E+02    -0.8547E+02    -0.8549E+02    -0.8552E+02    -0.8555E+02    -0.8558E+02    -0.8561E+02    -0.8565E+02    -0.8569E+02    -0.8572E+02    -0.8576E+02    -0.8581E+02    -0.8585E+02    -0.8589E+02    -0.8594E+02    -0.8598E+02    -0.8603E+02    -0.8608E+02    -0.8613E+02    -0.8617E+02    -0.8622E+02    -0.8627E+02    -0.8633E+02    -0.8638E+02    -0.8643E+02    -0.8648E+02    -0.8653E+02    -0.8658E+02    -0.8663E+02    -0.8668E+02    -0.8673E+02    -0.8678E+02    -0.8683E+02    -0.8688E+02    -0.8692E+02    -0.8696E+02    -0.8700E+02    -0.8704E+02    -0.8706E+02    -0.8709E+02    -0.8710E+02    -0.8710E+02
    -0.8707E+02    -0.8707E+02    -0.8706E+02    -0.8703E+02    -0.8700E+02    -0.8696E+02    -0.8692E+02    -0.8687E+02    -0.8682E+02    -0.8677E+02    -0.8671E+02    -0.8666E+02    -0.8660E+02    -0.8654E+02    -0.8649E+02    -0.8643E+02    -0.8637E+02    -0.8631E+02    -0.8625E+02    -0.8620E+02    -0.8614E+02    -0.8608E+02    -0.8603E+02    -0.8597E+02    -0.8592E+02    -0.8586E+02    -0.8581E+02    -0.8576E+02    -0.8571E+02    -0.8566E+02    -0.8561E+02    -0.8557E+02    -0.8552E+02    -0.8548E+02    -0.8544E+02    -0.8540E+02    -0.8536E+02    -0.8533E+02    -0.8530E+02    -0.8527E+02    -0.8524E+02    -0.8521E+02    -0.8519E+02    -0.8517E+02    -0.8516E+02    -0.8514E+02    -0.8513E+02    -0.8512E+02    -0.8512E+02    -0.8512E+02    -0.8512E+02    -0.8512E+02    -0.8513E+02    -0.8514E+02    -0.8515E+02    -0.8517E+02    -0.8519E+02    -0.8521E+02    -0.8523E+02    -0.8526E+02    -0.8529E+02    -0.8532E+02    -0.8535E+02    -0.8539E+02    -0.8542E+02    -0.8546E+02    -0.8551E+02    -0.8555E+02    -0.8559E+02    -0.8564E+02    -0.8569E+02    -0.8574E+02    -0.8579E+02    -0.8584E+02    -0.8589E+02    -0.8595E+02    -0.8600E+02    -0.8606E+02    -0.8611E+02    -0.8617E+02    -0.8622E+02    -0.8628E+02    -0.8634E+02    -0.8639E+02    -0.8645E+02    -0.8651E+02    -0.8656E+02    -0.8662E+02    -0.8667E+02    -0.8673E+02    -0.8678E+02    -0.8683E+02    -0.8688E+02    -0.8693E+02    -0.8697E+02    -0.8701E+02    -0.8704E+02    -0.8706E+02    -0.8708E+02    -0.8708E+02
    -0.8705E+02    -0.8705E+02    -0.8703E+02    -0.8700E+02    -0.8697E+02    -0.8693E+02    -0.8688E+02    -0.8683E+02    -0.8677E+02    -0.8672E+02    -0.8666E+02    -0.8660E+02    -0.8653E+02    -0.8647E+02    -0.8641E+02    -0.8634E+02    -0.8628E+02    -0.8622E+02    -0.8615E+02    -0.8609E+02    -0.8602E+02    -0.8596E+02    -0.8590E+02    -0.8584E+02    -0.8578E+02    -0.8572E+02    -0.8566E+02    -0.8560E+02    -0.8554E+02    -0.8549E+02    -0.8543E+02    -0.8538E+02    -0.8533E+02    -0.8528E+02    -0.8524E+02    -0.8519E+02    -0.8515E+02    -0.8511E+02    -0.8508E+02    -0.8504E+02    -0.8501E+02    -0.8498E+02    -0.8496E+02    -0.8494E+02    -0.8492E+02    -0.8490E+02    -0.8489E+02    -0.8488E+02    -0.8487E+02    -0.8487E+02    -0.8487E+02    -0.8488E+02    -0.8489E+02    -0.8490E+02    -0.8491E+02    -0.8493E+02    -0.8495E+02    -0.8497E+02    -0.8500E+02    -0.8503E+02    -0.8506E+02    -0.8510E+02    -0.8514E+02    -0.8518E+02    -0.8522E+02    -0.8527E+02    -0.8531E+02    -0.8536E+02    -0.8541E+02    -0.8547E+02    -0.8552E+02    -0.8558E+02    -0.8563E+02    -0.8569E+02    -0.8575E+02    -0.8581E+02    -0.8587E+02    -0.8593E+02    -0.8599E+02    -0.8605E+02    -0.8612E+02    -0.8618E+02    -0.8624E+02    -0.8631E+02    -0.8637E+02    -0.8643E+02    -0.8649E+02    -0.8655E+02    -0.8662E+02    -0.8667E+02    -0.8673E+02    -0.8679E+02    -0.8684E+02    -0.8689E+02    -0.8694E+02    -0.8698E+02    -0.8701E+02    -0.8704E+02    -0.8705E+02    -0.8705E+02
    -0.8702E+02    -0.8702E+02    -0.8701E+02    -0.8698E+02    -0.8694E+02    -0.8689E+02    -0.8684E+02    -0.8679E+02    -0.8673E+02    -0.8666E+02    -0.8660E+02    -0.8653E+02    -0.8646E+02    -0.8639E+02    -0.8633E+02    -0.8626E+02    -0.8618E+02    -0.8611E+02    -0.8604E+02    -0.8597E+02    -0.8590E+02    -0.8583E+02    -0.8576E+02    -0.8569E+02    -0.8563E+02    -0.8556E+02    -0.8549E+02    -0.8543E+02    -0.8537E+02    -0.8530E+02    -0.8524E+02    -0.8518E+02    -0.8513E+02    -0.8507E+02    -0.8502E+02    -0.8497E+02    -0.8492E+02    -0.8488E+02    -0.8484E+02    -0.8480E+02    -0.8476E+02    -0.8473E+02    -0.8470E+02    -0.8468E+02    -0.8466E+02    -0.8464E+02    -0.8463E+02    -0.8462E+02    -0.8461E+02    -0.8461E+02    -0.8461E+02    -0.8461E+02    -0.8462E+02    -0.8464E+02    -0.8465E+02    -0.8467E+02    -0.8470E+02    -0.8472E+02    -0.8476E+02    -0.8479E+02    -0.8483E+02    -0.8487E+02    -0.8491E+02    -0.8496E+02    -0.8501E+02    -0.8506E+02    -0.8511E+02    -0.8517E+02    -0.8522E+02    -0.8528E+02    -0.8534E+02    -0.8540E+02    -0.8547E+02    -0.8553E+02    -0.8560E+02    -0.8567E+02    -0.8573E+02    -0.8580E+02    -0.8587E+02    -0.8594E+02    -0.8601E+02    -0.8608E+02    -0.8615E+02    -0.8622E+02    -0.8628E+02    -0.8635E+02    -0.8642E+02    -0.8649E+02    -0.8655E+02    -0.8662E+02    -0.8668E+02    -0.8674E+02    -0.8680E+02    -0.8686E+02    -0.8691E+02    -0.8695E+02    -0.8699E+02    -0.8702E+02    -0.8703E+02    -0.8703E+02
    -0.8700E+02    -0.8700E+02    -0.8698E+02    -0.8695E+02    -0.8691E+02    -0.8686E+02    -0.8680E+02    -0.8674E+02    -0.8668E+02    -0.8661E+02    -0.8654E+02    -0.8647E+02    -0.8639E+02    -0.8632E+02    -0.8624E+02    -0.8616E+02    -0.8609E+02    -0.8601E+02    -0.8593E+02    -0.8585E+02    -0.8578E+02    -0.8570E+02    -0.8562E+02    -0.8555E+02    -0.8547E+02    -0.8540E+02    -0.8532E+02    -0.8525E+02    -0.8518E+02    -0.8511E+02    -0.8504E+02    -0.8497E+02    -0.8491E+02    -0.8485E+02    -0.8479E+02    -0.8473E+02    -0.8468E+02    -0.8463E+02    -0.8458E+02    -0.8454E+02    -0.8450E+02    -0.8446E+02    -0.8443E+02    -0.8440E+02    -0.8438E+02    -0.8436E+02    -0.8434E+02    -0.8433E+02    -0.8432E+02    -0.8432E+02    -0.8432E+02    -0.8433E+02    -0.8434E+02    -0.8435E+02    -0.8437E+02    -0.8439E+02    -0.8442E+02    -0.8445E+02    -0.8449E+02    -0.8453E+02    -0.8457E+02    -0.8462E+02    -0.8467E+02    -0.8472E+02    -0.8477E+02    -0.8483E+02    -0.8489E+02    -0.8495E+02    -0.8502E+02    -0.8509E+02    -0.8515E+02    -0.8522E+02    -0.8530E+02    -0.8537E+02    -0.8544E+02    -0.8552E+02    -0.8559E+02    -0.8567E+02    -0.8574E+02    -0.8582E+02    -0.8589E+02    -0.8597E+02    -0.8605E+02    -0.8612E+02    -0.8620E+02    -0.8627E+02    -0.8635E+02    -0.8642E+02    -0.8649E+02    -0.8656E+02    -0.8663E+02    -0.8670E+02    -0.8676E+02    -0.8682E+02    -0.8687E+02    -0.8692E+02    -0.8696E+02    -0.8699E+02    -0.8701E+02    -0.8701E+02
    -0.8697E+02    -0.8697E+02    -0.8695E+02    -0.8692E+02    -0.8688E+02    -0.8682E+02    -0.8676E+02    -0.8670E+02    -0.8663E+02    -0.8655E+02    -0.8648E+02    -0.8640E+02    -0.8632E+02    -0.8624E+02    -0.8615E+02    -0.8607E+02    -0.8599E+02    -0.8590E+02    -0.8582E+02    -0.8573E+02    -0.8565E+02    -0.8556E+02    -0.8547E+02    -0.8539E+02    -0.8531E+02    -0.8522E+02    -0.8514E+02    -0.8506E+02    -0.8498E+02    -0.8490E+02    -0.8482E+02    -0.8475E+02    -0.8468E+02    -0.8461E+02    -0.8454E+02    -0.8448E+02    -0.8442E+02    -0.8436E+02    -0.8430E+02    -0.8425E+02    -0.8421E+02    -0.8417E+02    -0.8413E+02    -0.8410E+02    -0.8407E+02    -0.8405E+02    -0.8403E+02    -0.8401E+02    -0.8401E+02    -0.8400E+02    -0.8400E+02    -0.8401E+02    -0.8402E+02    -0.8404E+02    -0.8406E+02    -0.8409E+02    -0.8412E+02    -0.8416E+02    -0.8420E+02    -0.8424E+02    -0.8429E+02    -0.8435E+02    -0.8440E+02    -0.8446E+02    -0.8452E+02    -0.8459E+02    -0.8466E+02    -0.8473E+02    -0.8480E+02    -0.8488E+02    -0.8495E+02    -0.8503E+02    -0.8511E+02    -0.8519E+02    -0.8528E+02    -0.8536E+02    -0.8544E+02    -0.8552E+02    -0.8561E+02    -0.8569E+02    -0.8578E+02    -0.8586E+02    -0.8594E+02    -0.8603E+02    -0.8611E+02    -0.8619E+02    -0.8627E+02    -0.8635E+02    -0.8643E+02    -0.8651E+02    -0.8658E+02    -0.8665E+02    -0.8672E+02    -0.8678E+02    -0.8684E+02    -0.8689E+02    -0.8693E+02    -0.8697E+02    -0.8698E+02    -0.8698E+02
    -0.8695E+02    -0.8695E+02    -0.8693E+02    -0.8689E+02    -0.8685E+02    -0.8679E+02    -0.8672E+02    -0.8665E+02    -0.8658E+02    -0.8650E+02    -0.8642E+02    -0.8633E+02    -0.8624E+02    -0.8616E+02    -0.8607E+02    -0.8598E+02    -0.8588E+02    -0.8579E+02    -0.8570E+02    -0.8560E+02    -0.8551E+02    -0.8541E+02    -0.8532E+02    -0.8523E+02    -0.8513E+02    -0.8504E+02    -0.8495E+02    -0.8486E+02    -0.8477E+02    -0.8468E+02    -0.8459E+02    -0.8451E+02    -0.8443E+02    -0.8435E+02    -0.8427E+02    -0.8420E+02    -0.8413E+02    -0.8407E+02    -0.8400E+02    -0.8395E+02    -0.8389E+02    -0.8385E+02    -0.8380E+02    -0.8376E+02    -0.8373E+02    -0.8371E+02    -0.8368E+02    -0.8367E+02    -0.8366E+02    -0.8366E+02    -0.8366E+02    -0.8367E+02    -0.8368E+02    -0.8370E+02    -0.8373E+02    -0.8376E+02    -0.8379E+02    -0.8384E+02    -0.8388E+02    -0.8393E+02    -0.8399E+02    -0.8405E+02    -0.8412E+02    -0.8418E+02    -0.8426E+02    -0.8433E+02    -0.8441E+02    -0.8449E+02    -0.8457E+02    -0.8466E+02    -0.8474E+02    -0.8483E+02    -0.8492E+02    -0.8501E+02    -0.8510E+02    -0.8519E+02    -0.8529E+02    -0.8538E+02    -0.8547E+02    -0.8556E+02    -0.8566E+02    -0.8575E+02    -0.8584E+02    -0.8593E+02    -0.8602E+02    -0.8611E+02    -0.8620E+02    -0.8628E+02    -0.8637E+02    -0.8645E+02    -0.8653E+02    -0.8660E+02    -0.8668E+02    -0.8674E+02    -0.8681E+02    -0.8686E+02    -0.8691E+02    -0.8694E+02    -0.8696E+02    -0.8696E+02
    -0.8692E+02    -0.8692E+02    -0.8690E+02    -0.8686E+02    -0.8681E+02    -0.8675E+02    -0.8668E+02    -0.8661E+02    -0.8653E+02    -0.8644E+02    -0.8635E+02    -0.8626E+02    -0.8617E+02    -0.8607E+02    -0.8598E+02    -0.8588E+02    -0.8578E+02    -0.8568E+02    -0.8557E+02    -0.8547E+02    -0.8537E+02    -0.8526E+02    -0.8516E+02    -0.8506E+02    -0.8495E+02    -0.8485E+02    -0.8475E+02    -0.8464E+02    -0.8454E+02    -0.8444E+02    -0.8435E+02    -0.8425E+02    -0.8416E+02    -0.8407E+02    -0.8398E+02    -0.8390E+02    -0.8382E+02    -0.8374E+02    -0.8367E+02    -0.8361E+02    -0.8355E+02    -0.8349E+02    -0.8344E+02    -0.8340E+02    -0.8336E+02    -0.8333E+02    -0.8330E+02    -0.8329E+02    -0.8328E+02    -0.8327E+02    -0.8328E+02    -0.8329E+02    -0.8330E+02    -0.8333E+02    -0.8336E+02    -0.8339E+02    -0.8343E+02    -0.8348E+02    -0.8354E+02    -0.8360E+02    -0.8366E+02    -0.8373E+02    -0.8381E+02    -0.8388E+02    -0.8397E+02    -0.8405E+02    -0.8414E+02    -0.8423E+02    -0.8432E+02    -0.8442E+02    -0.8452E+02    -0.8462E+02    -0.8472E+02    -0.8482E+02    -0.8492E+02    -0.8502E+02    -0.8512E+02    -0.8523E+02    -0.8533E+02    -0.8543E+02    -0.8553E+02    -0.8563E+02    -0.8573E+02    -0.8583E+02    -0.8593E+02    -0.8602E+02    -0.8612E+02    -0.8621E+02    -0.8630E+02    -0.8639E+02    -0.8648E+02    -0.8656E+02    -0.8664E+02    -0.8671E+02    -0.8677E+02    -0.8683E+02    -0.8688E+02    -0.8692E+02    -0.8694E+02    -0.8694E+02
    -0.8690E+02    -0.8690E+02    -0.8688E+02    -0.8684E+02    -0.8678E+02    -0.8672E+02    -0.8665E+02    -0.8656E+02    -0.8648E+02    -0.8639E+02    -0.8629E+02    -0.8620E+02    -0.8609E+02    -0.8599E+02    -0.8589E+02    -0.8578E+02    -0.8567E+02    -0.8556E+02    -0.8545E+02    -0.8534E+02    -0.8522E+02    -0.8511E+02    -0.8499E+02    -0.8488E+02    -0.8476E+02    -0.8465E+02    -0.8453E+02    -0.8442E+02    -0.8430E+02    -0.8419E+02    -0.8408E+02    -0.8397E+02    -0.8387E+02    -0.8377E+02    -0.8367E+02    -0.8357E+02    -0.8348E+02    -0.8339E+02    -0.8331E+02    -0.8324E+02    -0.8316E+02    -0.8310E+02    -0.8304E+02    -0.8299E+02    -0.8295E+02    -0.8291E+02    -0.8288E+02    -0.8286E+02    -0.8285E+02    -0.8285E+02    -0.8285E+02    -0.8286E+02    -0.8288E+02    -0.8291E+02    -0.8294E+02    -0.8298E+02    -0.8303E+02    -0.8309E+02    -0.8315E+02    -0.8322E+02    -0.8330E+02    -0.8338E+02    -0.8347E+02    -0.8356E+02    -0.8365E+02    -0.8375E+02    -0.8385E+02    -0.8395E+02    -0.8406E+02    -0.8417E+02    -0.8428E+02    -0.8439E+02    -0.8450E+02    -0.8462E+02    -0.8473E+02    -0.8484E+02    -0.8496E+02    -0.8507E+02    -0.8518E+02    -0.8529E+02    -0.8541E+02    -0.8552E+02    -0.8562E+02    -0.8573E+02    -0.8584E+02    -0.8594E+02    -0.8604E+02    -0.8614E+02    -0.8624E+02    -0.8633E+02    -0.8642E+02    -0.8651E+02    -0.8659E+02    -0.8667E+02    -0.8674E+02    -0.8681E+02    -0.8686E+02    -0.8690E+02    -0.8692E+02    -0.8692E+02
    -0.8688E+02    -0.8688E+02    -0.8685E+02    -0.8681E+02    -0.8675E+02    -0.8669E+02    -0.8661E+02    -0.8652E+02    -0.8643E+02    -0.8633E+02    -0.8623E+02    -0.8613E+02    -0.8602E+02    -0.8591E+02    -0.8580E+02    -0.8568E+02    -0.8556E+02    -0.8544E+02    -0.8532E+02    -0.8520E+02    -0.8507E+02    -0.8495E+02    -0.8482E+02    -0.8469E+02    -0.8456E+02    -0.8443E+02    -0.8431E+02    -0.8418E+02    -0.8405E+02    -0.8392E+02    -0.8380E+02    -0.8368E+02    -0.8356E+02    -0.8344E+02    -0.8332E+02    -0.8321E+02    -0.8311E+02    -0.8301E+02    -0.8291E+02    -0.8282E+02    -0.8274E+02    -0.8266E+02    -0.8260E+02    -0.8254E+02    -0.8249E+02    -0.8244E+02    -0.8241E+02    -0.8239E+02    -0.8237E+02    -0.8237E+02    -0.8237E+02    -0.8238E+02    -0.8241E+02    -0.8244E+02    -0.8248E+02    -0.8253E+02    -0.8259E+02    -0.8266E+02    -0.8273E+02    -0.8281E+02    -0.8290E+02    -0.8299E+02    -0.8309E+02    -0.8320E+02    -0.8331E+02    -0.8342E+02    -0.8354E+02    -0.8365E+02    -0.8378E+02    -0.8390E+02    -0.8402E+02    -0.8415E+02    -0.8428E+02    -0.8440E+02    -0.8453E+02    -0.8466E+02    -0.8478E+02    -0.8491E+02    -0.8503E+02    -0.8516E+02    -0.8528E+02    -0.8540E+02    -0.8552E+02    -0.8563E+02    -0.8575E+02    -0.8586E+02    -0.8597E+02    -0.8607E+02    -0.8618E+02    -0.8628E+02    -0.8638E+02    -0.8647E+02    -0.8656E+02    -0.8664E+02    -0.8671E+02    -0.8678E+02    -0.8683E+02    -0.8687E+02    -0.8690E+02    -0.8690E+02
    -0.8686E+02    -0.8686E+02    -0.8683E+02    -0.8679E+02    -0.8673E+02    -0.8665E+02    -0.8657E+02    -0.8648E+02    -0.8639E+02    -0.8628E+02    -0.8618E+02    -0.8606E+02    -0.8595E+02    -0.8583E+02    -0.8571E+02    -0.8558E+02    -0.8546E+02    -0.8533E+02    -0.8519E+02    -0.8506E+02    -0.8492E+02    -0.8478E+02    -0.8464E+02    -0.8450E+02    -0.8436E+02    -0.8421E+02    -0.8407E+02    -0.8392E+02    -0.8378E+02    -0.8364E+02    -0.8349E+02    -0.8335E+02    -0.8321E+02    -0.8308E+02    -0.8295E+02    -0.8282E+02    -0.8269E+02    -0.8258E+02    -0.8247E+02    -0.8236E+02    -0.8226E+02    -0.8218E+02    -0.8210E+02    -0.8202E+02    -0.8196E+02    -0.8191E+02    -0.8187E+02    -0.8184E+02    -0.8183E+02    -0.8182E+02    -0.8183E+02    -0.8184E+02    -0.8187E+02    -0.8191E+02    -0.8196E+02    -0.8202E+02    -0.8209E+02    -0.8217E+02    -0.8225E+02    -0.8235E+02    -0.8245E+02    -0.8256E+02    -0.8268E+02    -0.8280E+02    -0.8293E+02    -0.8306E+02    -0.8319E+02    -0.8333E+02    -0.8347E+02    -0.8361E+02    -0.8375E+02    -0.8390E+02    -0.8404E+02    -0.8418E+02    -0.8432E+02    -0.8447E+02    -0.8461E+02    -0.8474E+02    -0.8488E+02    -0.8502E+02    -0.8515E+02    -0.8528E+02    -0.8541E+02    -0.8553E+02    -0.8566E+02    -0.8578E+02    -0.8589E+02    -0.8601E+02    -0.8612E+02    -0.8623E+02    -0.8633E+02    -0.8643E+02    -0.8652E+02    -0.8661E+02    -0.8668E+02    -0.8675E+02    -0.8681E+02    -0.8685E+02    -0.8688E+02    -0.8688E+02
    -0.8684E+02    -0.8684E+02    -0.8681E+02    -0.8676E+02    -0.8670E+02    -0.8663E+02    -0.8654E+02    -0.8644E+02    -0.8634E+02    -0.8623E+02    -0.8612E+02    -0.8600E+02    -0.8588E+02    -0.8575E+02    -0.8562E+02    -0.8549E+02    -0.8535E+02    -0.8521E+02    -0.8507E+02    -0.8492E+02    -0.8477E+02    -0.8462E+02    -0.8446E+02    -0.8430E+02    -0.8414E+02    -0.8398E+02    -0.8382E+02    -0.8366E+02    -0.8349E+02    -0.8333E+02    -0.8316E+02    -0.8300E+02    -0.8284E+02    -0.8268E+02    -0.8253E+02    -0.8238E+02    -0.8224E+02    -0.8210E+02    -0.8197E+02    -0.8184E+02    -0.8173E+02    -0.8162E+02    -0.8153E+02    -0.8144E+02    -0.8137E+02    -0.8131E+02    -0.8126E+02    -0.8123E+02    -0.8120E+02    -0.8120E+02    -0.8120E+02    -0.8122E+02    -0.8126E+02    -0.8130E+02    -0.8136E+02    -0.8144E+02    -0.8152E+02    -0.8161E+02    -0.8172E+02    -0.8183E+02    -0.8196E+02    -0.8209E+02    -0.8222E+02    -0.8237E+02    -0.8251E+02    -0.8267E+02    -0.8282E+02    -0.8298E+02    -0.8314E+02    -0.8330E+02    -0.8347E+02    -0.8363E+02    -0.8379E+02    -0.8395E+02    -0.8411E+02    -0.8427E+02    -0.8443E+02    -0.8458E+02    -0.8473E+02    -0.8488E+02    -0.8502E+02    -0.8517E+02    -0.8530E+02    -0.8544E+02    -0.8557E+02    -0.8570E+02    -0.8583E+02    -0.8595E+02    -0.8607E+02    -0.8618E+02    -0.8629E+02    -0.8639E+02    -0.8649E+02    -0.8658E+02    -0.8666E+02    -0.8673E+02    -0.8679E+02    -0.8684E+02    -0.8686E+02    -0.8686E+02
    -0.8682E+02    -0.8682E+02    -0.8679E+02    -0.8675E+02    -0.8668E+02    -0.8660E+02    -0.8651E+02    -0.8641E+02    -0.8631E+02    -0.8619E+02    -0.8607E+02    -0.8595E+02    -0.8582E+02    -0.8568E+02    -0.8554E+02    -0.8540E+02    -0.8525E+02    -0.8510E+02    -0.8494E+02    -0.8478E+02    -0.8462E+02    -0.8445E+02    -0.8428E+02    -0.8410E+02    -0.8392E+02    -0.8374E+02    -0.8356E+02    -0.8337E+02    -0.8318E+02    -0.8300E+02    -0.8281E+02    -0.8262E+02    -0.8243E+02    -0.8225E+02    -0.8207E+02    -0.8189E+02    -0.8172E+02    -0.8156E+02    -0.8140E+02    -0.8125E+02    -0.8111E+02    -0.8099E+02    -0.8087E+02    -0.8077E+02    -0.8068E+02    -0.8060E+02    -0.8055E+02    -0.8050E+02    -0.8048E+02    -0.8047E+02    -0.8048E+02    -0.8050E+02    -0.8054E+02    -0.8060E+02    -0.8067E+02    -0.8076E+02    -0.8086E+02    -0.8098E+02    -0.8110E+02    -0.8124E+02    -0.8139E+02    -0.8155E+02    -0.8171E+02    -0.8188E+02    -0.8206E+02    -0.8223E+02    -0.8242E+02    -0.8260E+02    -0.8279E+02    -0.8298E+02    -0.8316E+02    -0.8335E+02    -0.8353E+02    -0.8371E+02    -0.8389E+02    -0.8407E+02    -0.8424E+02    -0.8441E+02    -0.8458E+02    -0.8474E+02    -0.8490E+02    -0.8506E+02    -0.8521E+02    -0.8535E+02    -0.8549E+02    -0.8563E+02    -0.8577E+02    -0.8589E+02    -0.8602E+02    -0.8614E+02    -0.8625E+02    -0.8636E+02    -0.8646E+02    -0.8655E+02    -0.8664E+02    -0.8671E+02    -0.8678E+02    -0.8682E+02    -0.8685E+02    -0.8685E+02
    -0.8681E+02    -0.8681E+02    -0.8678E+02    -0.8673E+02    -0.8666E+02    -0.8658E+02    -0.8649E+02    -0.8639E+02    -0.8628E+02    -0.8616E+02    -0.8603E+02    -0.8590E+02    -0.8576E+02    -0.8562E+02    -0.8547E+02    -0.8532E+02    -0.8516E+02    -0.8499E+02    -0.8482E+02    -0.8465E+02    -0.8447E+02    -0.8428E+02    -0.8409E+02    -0.8390E+02    -0.8370E+02    -0.8349E+02    -0.8328E+02    -0.8307E+02    -0.8286E+02    -0.8264E+02    -0.8242E+02    -0.8220E+02    -0.8199E+02    -0.8177E+02    -0.8155E+02    -0.8134E+02    -0.8114E+02    -0.8094E+02    -0.8075E+02    -0.8057E+02    -0.8040E+02    -0.8025E+02    -0.8010E+02    -0.7998E+02    -0.7987E+02    -0.7978E+02    -0.7970E+02    -0.7965E+02    -0.7962E+02    -0.7961E+02    -0.7962E+02    -0.7965E+02    -0.7970E+02    -0.7977E+02    -0.7986E+02    -0.7997E+02    -0.8010E+02    -0.8024E+02    -0.8039E+02    -0.8056E+02    -0.8074E+02    -0.8093E+02    -0.8113E+02    -0.8133E+02    -0.8154E+02    -0.8175E+02    -0.8197E+02    -0.8219E+02    -0.8241E+02    -0.8262E+02    -0.8284E+02    -0.8305E+02    -0.8326E+02    -0.8347E+02    -0.8367E+02    -0.8387E+02    -0.8406E+02    -0.8425E+02    -0.8443E+02    -0.8461E+02    -0.8479E+02    -0.8495E+02    -0.8512E+02    -0.8527E+02    -0.8542E+02    -0.8557E+02    -0.8571E+02    -0.8585E+02    -0.8598E+02    -0.8610E+02    -0.8622E+02    -0.8633E+02    -0.8644E+02    -0.8654E+02    -0.8662E+02    -0.8670E+02    -0.8676E+02    -0.8681E+02    -0.8684E+02    -0.8684E+02
    -0.8680E+02    -0.8680E+02    -0.8677E+02    -0.8672E+02    -0.8665E+02    -0.8657E+02    -0.8647E+02    -0.8637E+02    -0.8625E+02    -0.8613E+02    -0.8600E+02    -0.8586E+02    -0.8572E+02    -0.8557E+02    -0.8541E+02    -0.8525E+02    -0.8508E+02    -0.8490E+02    -0.8472E+02    -0.8453E+02    -0.8433E+02    -0.8412E+02    -0.8391E+02    -0.8369E+02    -0.8347E+02    -0.8324E+02    -0.8300E+02    -0.8276E+02    -0.8251E+02    -0.8226E+02    -0.8201E+02    -0.8175E+02    -0.8149E+02    -0.8123E+02    -0.8097E+02    -0.8072E+02    -0.8047E+02    -0.8023E+02    -0.8000E+02    -0.7977E+02    -0.7956E+02    -0.7937E+02    -0.7919E+02    -0.7903E+02    -0.7890E+02    -0.7878E+02    -0.7869E+02    -0.7862E+02    -0.7858E+02    -0.7857E+02    -0.7858E+02    -0.7862E+02    -0.7869E+02    -0.7878E+02    -0.7889E+02    -0.7903E+02    -0.7919E+02    -0.7936E+02    -0.7956E+02    -0.7977E+02    -0.7999E+02    -0.8022E+02    -0.8046E+02    -0.8071E+02    -0.8096E+02    -0.8122E+02    -0.8148E+02    -0.8173E+02    -0.8199E+02    -0.8224E+02    -0.8249E+02    -0.8274E+02    -0.8298E+02    -0.8322E+02    -0.8345E+02    -0.8367E+02    -0.8388E+02    -0.8409E+02    -0.8430E+02    -0.8449E+02    -0.8468E+02    -0.8486E+02    -0.8504E+02    -0.8521E+02    -0.8537E+02    -0.8552E+02    -0.8567E+02    -0.8581E+02    -0.8595E+02    -0.8608E+02    -0.8620E+02    -0.8632E+02    -0.8643E+02    -0.8653E+02    -0.8662E+02    -0.8669E+02    -0.8676E+02    -0.8681E+02    -0.8683E+02    -0.8683E+02
    -0.8680E+02    -0.8680E+02    -0.8677E+02    -0.8672E+02    -0.8665E+02    -0.8657E+02    -0.8647E+02    -0.8636E+02    -0.8624E+02    -0.8612E+02    -0.8598E+02    -0.8584E+02    -0.8569E+02    -0.8553E+02    -0.8537E+02    -0.8519E+02    -0.8501E+02    -0.8482E+02    -0.8462E+02    -0.8442E+02    -0.8420E+02    -0.8397E+02    -0.8374E+02    -0.8350E+02    -0.8324E+02    -0.8298E+02    -0.8271E+02    -0.8243E+02    -0.8214E+02    -0.8185E+02    -0.8155E+02    -0.8124E+02    -0.8093E+02    -0.8062E+02    -0.8031E+02    -0.8000E+02    -0.7969E+02    -0.7939E+02    -0.7910E+02    -0.7882E+02    -0.7856E+02    -0.7831E+02    -0.7808E+02    -0.7788E+02    -0.7770E+02    -0.7756E+02    -0.7744E+02    -0.7735E+02    -0.7730E+02    -0.7728E+02    -0.7730E+02    -0.7735E+02    -0.7744E+02    -0.7755E+02    -0.7770E+02    -0.7788E+02    -0.7808E+02    -0.7830E+02    -0.7855E+02    -0.7882E+02    -0.7909E+02    -0.7938E+02    -0.7968E+02    -0.7999E+02    -0.8030E+02    -0.8061E+02    -0.8092E+02    -0.8123E+02    -0.8154E+02    -0.8184E+02    -0.8213E+02    -0.8241E+02    -0.8269E+02    -0.8296E+02    -0.8322E+02    -0.8347E+02    -0.8372E+02    -0.8395E+02    -0.8417E+02    -0.8439E+02    -0.8459E+02    -0.8479E+02    -0.8498E+02    -0.8515E+02    -0.8533E+02    -0.8549E+02    -0.8565E+02    -0.8579E+02    -0.8594E+02    -0.8607E+02    -0.8619E+02    -0.8631E+02    -0.8642E+02    -0.8652E+02    -0.8662E+02    -0.8669E+02    -0.8676E+02    -0.8681E+02    -0.8683E+02    -0.8683E+02
    -0.8680E+02    -0.8680E+02    -0.8678E+02    -0.8673E+02    -0.8666E+02    -0.8657E+02    -0.8647E+02    -0.8637E+02    -0.8625E+02    -0.8612E+02    -0.8598E+02    -0.8583E+02    -0.8568E+02    -0.8551E+02    -0.8534E+02    -0.8516E+02    -0.8497E+02    -0.8476E+02    -0.8455E+02    -0.8433E+02    -0.8409E+02    -0.8384E+02    -0.8358E+02    -0.8331E+02    -0.8302E+02    -0.8272E+02    -0.8241E+02    -0.8209E+02    -0.8175E+02    -0.8141E+02    -0.8105E+02    -0.8068E+02    -0.8030E+02    -0.7992E+02    -0.7954E+02    -0.7915E+02    -0.7877E+02    -0.7839E+02    -0.7802E+02    -0.7766E+02    -0.7732E+02    -0.7700E+02    -0.7670E+02    -0.7644E+02    -0.7620E+02    -0.7601E+02    -0.7585E+02    -0.7574E+02    -0.7567E+02    -0.7565E+02    -0.7567E+02    -0.7574E+02    -0.7585E+02    -0.7601E+02    -0.7620E+02    -0.7643E+02    -0.7670E+02    -0.7699E+02    -0.7731E+02    -0.7765E+02    -0.7801E+02    -0.7838E+02    -0.7876E+02    -0.7915E+02    -0.7953E+02    -0.7992E+02    -0.8030E+02    -0.8067E+02    -0.8104E+02    -0.8140E+02    -0.8174E+02    -0.8208E+02    -0.8240E+02    -0.8271E+02    -0.8301E+02    -0.8329E+02    -0.8356E+02    -0.8382E+02    -0.8407E+02    -0.8430E+02    -0.8452E+02    -0.8473E+02    -0.8494E+02    -0.8513E+02    -0.8531E+02    -0.8548E+02    -0.8564E+02    -0.8579E+02    -0.8594E+02    -0.8607E+02    -0.8620E+02    -0.8632E+02    -0.8643E+02    -0.8653E+02    -0.8663E+02    -0.8670E+02    -0.8677E+02    -0.8682E+02    -0.8684E+02    -0.8684E+02
    -0.8682E+02    -0.8682E+02    -0.8679E+02    -0.8674E+02    -0.8667E+02    -0.8659E+02    -0.8649E+02    -0.8639E+02    -0.8627E+02    -0.8614E+02    -0.8600E+02    -0.8585E+02    -0.8569E+02    -0.8552E+02    -0.8534E+02    -0.8515E+02    -0.8495E+02    -0.8473E+02    -0.8450E+02    -0.8426E+02    -0.8400E+02    -0.8373E+02    -0.8344E+02    -0.8313E+02    -0.8281E+02    -0.8247E+02    -0.8211E+02    -0.8173E+02    -0.8134E+02    -0.8092E+02    -0.8049E+02    -0.8004E+02    -0.7958E+02    -0.7911E+02    -0.7862E+02    -0.7814E+02    -0.7764E+02    -0.7715E+02    -0.7667E+02    -0.7620E+02    -0.7576E+02    -0.7533E+02    -0.7494E+02    -0.7458E+02    -0.7427E+02    -0.7401E+02    -0.7380E+02    -0.7365E+02    -0.7355E+02    -0.7352E+02    -0.7355E+02    -0.7365E+02    -0.7380E+02    -0.7401E+02    -0.7427E+02    -0.7458E+02    -0.7494E+02    -0.7533E+02    -0.7576E+02    -0.7621E+02    -0.7667E+02    -0.7716E+02    -0.7764E+02    -0.7813E+02    -0.7862E+02    -0.7911E+02    -0.7958E+02    -0.8004E+02    -0.8049E+02    -0.8092E+02    -0.8133E+02    -0.8172E+02    -0.8210E+02    -0.8246E+02    -0.8280E+02    -0.8312E+02    -0.8343E+02    -0.8371E+02    -0.8399E+02    -0.8424E+02    -0.8448E+02    -0.8471E+02    -0.8492E+02    -0.8512E+02    -0.8531E+02    -0.8549E+02    -0.8566E+02    -0.8582E+02    -0.8596E+02    -0.8610E+02    -0.8623E+02    -0.8635E+02    -0.8646E+02    -0.8656E+02    -0.8665E+02    -0.8673E+02    -0.8679E+02    -0.8683E+02    -0.8686E+02    -0.8686E+02
    -0.8685E+02    -0.8685E+02    -0.8682E+02    -0.8677E+02    -0.8671E+02    -0.8662E+02    -0.8653E+02    -0.8642E+02    -0.8631E+02    -0.8618E+02    -0.8604E+02    -0.8589E+02    -0.8573E+02    -0.8556E+02    -0.8537E+02    -0.8518E+02    -0.8496E+02    -0.8474E+02    -0.8449E+02    -0.8423E+02    -0.8395E+02    -0.8365E+02    -0.8333E+02    -0.8298E+02    -0.8262E+02    -0.8222E+02    -0.8181E+02    -0.8136E+02    -0.8089E+02    -0.8039E+02    -0.7987E+02    -0.7932E+02    -0.7874E+02    -0.7814E+02    -0.7753E+02    -0.7690E+02    -0.7626E+02    -0.7562E+02    -0.7498E+02    -0.7435E+02    -0.7375E+02    -0.7318E+02    -0.7264E+02    -0.7216E+02    -0.7173E+02    -0.7137E+02    -0.7108E+02    -0.7087E+02    -0.7075E+02    -0.7070E+02    -0.7075E+02    -0.7088E+02    -0.7109E+02    -0.7138E+02    -0.7174E+02    -0.7216E+02    -0.7265E+02    -0.7318E+02    -0.7375E+02    -0.7436E+02    -0.7498E+02    -0.7562E+02    -0.7626E+02    -0.7690E+02    -0.7753E+02    -0.7815E+02    -0.7874E+02    -0.7932E+02    -0.7987E+02    -0.8039E+02    -0.8089E+02    -0.8136E+02    -0.8180E+02    -0.8222E+02    -0.8261E+02    -0.8298E+02    -0.8332E+02    -0.8364E+02    -0.8394E+02    -0.8422E+02    -0.8448E+02    -0.8472E+02    -0.8495E+02    -0.8516E+02    -0.8535E+02    -0.8554E+02    -0.8571E+02    -0.8587E+02    -0.8601E+02    -0.8615E+02    -0.8628E+02    -0.8639E+02    -0.8650E+02    -0.8660E+02    -0.8669E+02    -0.8676E+02    -0.8682E+02    -0.8686E+02    -0.8689E+02    -0.8689E+02
    -0.8688E+02    -0.8688E+02    -0.8686E+02    -0.8681E+02    -0.8675E+02    -0.8668E+02    -0.8659E+02    -0.8649E+02    -0.8637E+02    -0.8625E+02    -0.8611E+02    -0.8597E+02    -0.8581E+02    -0.8563E+02    -0.8545E+02    -0.8524E+02    -0.8502E+02    -0.8478E+02    -0.8452E+02    -0.8424E+02    -0.8394E+02    -0.8361E+02    -0.8325E+02    -0.8287E+02    -0.8245E+02    -0.8200E+02    -0.8151E+02    -0.8098E+02    -0.8042E+02    -0.7981E+02    -0.7916E+02    -0.7848E+02    -0.7775E+02    -0.7698E+02    -0.7619E+02    -0.7536E+02    -0.7452E+02    -0.7366E+02    -0.7281E+02    -0.7196E+02    -0.7114E+02    -0.7036E+02    -0.6963E+02    -0.6896E+02    -0.6837E+02    -0.6787E+02    -0.6747E+02    -0.6718E+02    -0.6700E+02    -0.6694E+02    -0.6701E+02    -0.6718E+02    -0.6748E+02    -0.6788E+02    -0.6838E+02    -0.6897E+02    -0.6963E+02    -0.7037E+02    -0.7115E+02    -0.7197E+02    -0.7282E+02    -0.7367E+02    -0.7453E+02    -0.7537E+02    -0.7620E+02    -0.7699E+02    -0.7776E+02    -0.7848E+02    -0.7917E+02    -0.7982E+02    -0.8042E+02    -0.8099E+02    -0.8151E+02    -0.8200E+02    -0.8245E+02    -0.8287E+02    -0.8325E+02    -0.8361E+02    -0.8394E+02    -0.8424E+02    -0.8452E+02    -0.8478E+02    -0.8501E+02    -0.8523E+02    -0.8543E+02    -0.8562E+02    -0.8579E+02    -0.8595E+02    -0.8609E+02    -0.8623E+02    -0.8635E+02    -0.8646E+02    -0.8657E+02    -0.8666E+02    -0.8674E+02    -0.8681E+02    -0.8686E+02    -0.8691E+02    -0.8693E+02    -0.8693E+02
    -0.8694E+02    -0.8694E+02    -0.8691E+02    -0.8687E+02    -0.8682E+02    -0.8675E+02    -0.8667E+02    -0.8657E+02    -0.8647E+02    -0.8635E+02    -0.8622E+02    -0.8608E+02    -0.8592E+02    -0.8575E+02    -0.8556E+02    -0.8536E+02    -0.8513E+02    -0.8488E+02    -0.8461E+02    -0.8431E+02    -0.8399E+02    -0.8363E+02    -0.8323E+02    -0.8280E+02    -0.8232E+02    -0.8180E+02    -0.8122E+02    -0.8060E+02    -0.7991E+02    -0.7917E+02    -0.7836E+02    -0.7750E+02    -0.7657E+02    -0.7558E+02    -0.7454E+02    -0.7345E+02    -0.7232E+02    -0.7117E+02    -0.7002E+02    -0.6887E+02    -0.6775E+02    -0.6668E+02    -0.6568E+02    -0.6476E+02    -0.6395E+02    -0.6326E+02    -0.6272E+02    -0.6232E+02    -0.6207E+02    -0.6199E+02    -0.6207E+02    -0.6232E+02    -0.6272E+02    -0.6327E+02    -0.6396E+02    -0.6477E+02    -0.6569E+02    -0.6669E+02    -0.6777E+02    -0.6889E+02    -0.7003E+02    -0.7119E+02    -0.7234E+02    -0.7347E+02    -0.7455E+02    -0.7560E+02    -0.7659E+02    -0.7751E+02    -0.7838E+02    -0.7919E+02    -0.7993E+02    -0.8061E+02    -0.8124E+02    -0.8181E+02    -0.8233E+02    -0.8281E+02    -0.8324E+02    -0.8363E+02    -0.8399E+02    -0.8432E+02    -0.8461E+02    -0.8488E+02    -0.8513E+02    -0.8535E+02    -0.8556E+02    -0.8574E+02    -0.8591E+02    -0.8607E+02    -0.8621E+02    -0.8634E+02    -0.8645E+02    -0.8656E+02    -0.8665E+02    -0.8674E+02    -0.8681E+02    -0.8687E+02    -0.8692E+02    -0.8696E+02    -0.8698E+02    -0.8698E+02
    -0.8701E+02    -0.8701E+02    -0.8699E+02    -0.8695E+02    -0.8690E+02    -0.8684E+02    -0.8677E+02    -0.8669E+02    -0.8659E+02    -0.8648E+02    -0.8637E+02    -0.8623E+02    -0.8608E+02    -0.8592E+02    -0.8573E+02    -0.8553E+02    -0.8530E+02    -0.8505E+02    -0.8477E+02    -0.8445E+02    -0.8410E+02    -0.8371E+02    -0.8327E+02    -0.8279E+02    -0.8224E+02    -0.8164E+02    -0.8097E+02    -0.8022E+02    -0.7939E+02    -0.7847E+02    -0.7746E+02    -0.7636E+02    -0.7517E+02    -0.7388E+02    -0.7251E+02    -0.7107E+02    -0.6957E+02    -0.6803E+02    -0.6647E+02    -0.6492E+02    -0.6341E+02    -0.6196E+02    -0.6061E+02    -0.5937E+02    -0.5828E+02    -0.5736E+02    -0.5662E+02    -0.5608E+02    -0.5575E+02    -0.5564E+02    -0.5575E+02    -0.5608E+02    -0.5662E+02    -0.5737E+02    -0.5830E+02    -0.5939E+02    -0.6063E+02    -0.6199E+02    -0.6343E+02    -0.6495E+02    -0.6650E+02    -0.6806E+02    -0.6960E+02    -0.7110E+02    -0.7254E+02    -0.7391E+02    -0.7519E+02    -0.7639E+02    -0.7749E+02    -0.7849E+02    -0.7941E+02    -0.8024E+02    -0.8099E+02    -0.8166E+02    -0.8226E+02    -0.8281E+02    -0.8329E+02    -0.8373E+02    -0.8412E+02    -0.8447E+02    -0.8478E+02    -0.8506E+02    -0.8531E+02    -0.8554E+02    -0.8574E+02    -0.8592E+02    -0.8609E+02    -0.8623E+02    -0.8637E+02    -0.8648E+02    -0.8659E+02    -0.8668E+02    -0.8677E+02    -0.8684E+02    -0.8691E+02    -0.8696E+02    -0.8700E+02    -0.8703E+02    -0.8705E+02    -0.8705E+02
    -0.8709E+02    -0.8709E+02    -0.8708E+02    -0.8705E+02    -0.8701E+02    -0.8696E+02    -0.8690E+02    -0.8683E+02    -0.8675E+02    -0.8666E+02    -0.8655E+02    -0.8643E+02    -0.8630E+02    -0.8614E+02    -0.8597E+02    -0.8577E+02    -0.8554E+02    -0.8529E+02    -0.8500E+02    -0.8467E+02    -0.8430E+02    -0.8388E+02    -0.8340E+02    -0.8286E+02    -0.8224E+02    -0.8155E+02    -0.8075E+02    -0.7986E+02    -0.7885E+02    -0.7772E+02    -0.7646E+02    -0.7506E+02    -0.7352E+02    -0.7185E+02    -0.7006E+02    -0.6816E+02    -0.6618E+02    -0.6414E+02    -0.6207E+02    -0.6002E+02    -0.5802E+02    -0.5610E+02    -0.5431E+02    -0.5268E+02    -0.5124E+02    -0.5003E+02    -0.4905E+02    -0.4835E+02    -0.4792E+02    -0.4778E+02    -0.4792E+02    -0.4836E+02    -0.4907E+02    -0.5004E+02    -0.5126E+02    -0.5270E+02    -0.5434E+02    -0.5613E+02    -0.5805E+02    -0.6005E+02    -0.6211E+02    -0.6418E+02    -0.6622E+02    -0.6820E+02    -0.7010E+02    -0.7189E+02    -0.7356E+02    -0.7510E+02    -0.7649E+02    -0.7775E+02    -0.7888E+02    -0.7989E+02    -0.8079E+02    -0.8158E+02    -0.8227E+02    -0.8289E+02    -0.8343E+02    -0.8391E+02    -0.8433E+02    -0.8470E+02    -0.8502E+02    -0.8531E+02    -0.8556E+02    -0.8579E+02    -0.8598E+02    -0.8616E+02    -0.8631E+02    -0.8645E+02    -0.8657E+02    -0.8667E+02    -0.8676E+02    -0.8684E+02    -0.8691E+02    -0.8697E+02    -0.8702E+02    -0.8706E+02    -0.8710E+02    -0.8712E+02    -0.8713E+02    -0.8713E+02
    -0.8719E+02    -0.8719E+02    -0.8718E+02    -0.8716E+02    -0.8714E+02    -0.8710E+02    -0.8706E+02    -0.8701E+02    -0.8695E+02    -0.8687E+02    -0.8679E+02    -0.8668E+02    -0.8656E+02    -0.8643E+02    -0.8627E+02    -0.8608E+02    -0.8586E+02    -0.8562E+02    -0.8533E+02    -0.8499E+02    -0.8461E+02    -0.8416E+02    -0.8364E+02    -0.8304E+02    -0.8235E+02    -0.8154E+02    -0.8062E+02    -0.7955E+02    -0.7833E+02    -0.7694E+02    -0.7537E+02    -0.7360E+02    -0.7164E+02    -0.6950E+02    -0.6718E+02    -0.6471E+02    -0.6213E+02    -0.5947E+02    -0.5678E+02    -0.5412E+02    -0.5152E+02    -0.4904E+02    -0.4672E+02    -0.4462E+02    -0.4277E+02    -0.4120E+02    -0.3995E+02    -0.3904E+02    -0.3848E+02    -0.3830E+02    -0.3849E+02    -0.3905E+02    -0.3996E+02    -0.4122E+02    -0.4279E+02    -0.4465E+02    -0.4676E+02    -0.4908E+02    -0.5156E+02    -0.5416E+02    -0.5683E+02    -0.5952E+02    -0.6218E+02    -0.6476E+02    -0.6723E+02    -0.6955E+02    -0.7169E+02    -0.7365E+02    -0.7542E+02    -0.7699E+02    -0.7838E+02    -0.7960E+02    -0.8066E+02    -0.8158E+02    -0.8239E+02    -0.8308E+02    -0.8368E+02    -0.8419E+02    -0.8464E+02    -0.8503E+02    -0.8536E+02    -0.8565E+02    -0.8590E+02    -0.8611E+02    -0.8630E+02    -0.8646E+02    -0.8659E+02    -0.8671E+02    -0.8681E+02    -0.8690E+02    -0.8697E+02    -0.8703E+02    -0.8708E+02    -0.8713E+02    -0.8716E+02    -0.8719E+02    -0.8721E+02    -0.8722E+02    -0.8723E+02    -0.8723E+02
    -0.8731E+02    -0.8731E+02    -0.8731E+02    -0.8730E+02    -0.8729E+02    -0.8727E+02    -0.8725E+02    -0.8722E+02    -0.8718E+02    -0.8713E+02    -0.8707E+02    -0.8699E+02    -0.8689E+02    -0.8678E+02    -0.8664E+02    -0.8647E+02    -0.8627E+02    -0.8604E+02    -0.8576E+02    -0.8542E+02    -0.8503E+02    -0.8456E+02    -0.8401E+02    -0.8335E+02    -0.8258E+02    -0.8167E+02    -0.8060E+02    -0.7934E+02    -0.7788E+02    -0.7619E+02    -0.7424E+02    -0.7204E+02    -0.6957E+02    -0.6684E+02    -0.6389E+02    -0.6073E+02    -0.5743E+02    -0.5404E+02    -0.5061E+02    -0.4720E+02    -0.4389E+02    -0.4073E+02    -0.3778E+02    -0.3510E+02    -0.3273E+02    -0.3073E+02    -0.2913E+02    -0.2797E+02    -0.2726E+02    -0.2703E+02    -0.2727E+02    -0.2798E+02    -0.2915E+02    -0.3076E+02    -0.3276E+02    -0.3513E+02    -0.3782E+02    -0.4078E+02    -0.4394E+02    -0.4726E+02    -0.5066E+02    -0.5410E+02    -0.5749E+02    -0.6080E+02    -0.6395E+02    -0.6691E+02    -0.6963E+02    -0.7210E+02    -0.7430E+02    -0.7624E+02    -0.7794E+02    -0.7940E+02    -0.8065E+02    -0.8172E+02    -0.8263E+02    -0.8340E+02    -0.8406E+02    -0.8461E+02    -0.8507E+02    -0.8547E+02    -0.8580E+02    -0.8608E+02    -0.8632E+02    -0.8651E+02    -0.8668E+02    -0.8682E+02    -0.8693E+02    -0.8703E+02    -0.8711E+02    -0.8717E+02    -0.8722E+02    -0.8726E+02    -0.8729E+02    -0.8731E+02    -0.8732E+02    -0.8733E+02    -0.8734E+02    -0.8734E+02    -0.8734E+02    -0.8734E+02
    -0.8745E+02    -0.8745E+02    -0.8745E+02    -0.8746E+02    -0.8746E+02    -0.8747E+02    -0.8747E+02    -0.8746E+02    -0.8745E+02    -0.8743E+02    -0.8739E+02    -0.8734E+02    -0.8728E+02    -0.8719E+02    -0.8708E+02    -0.8695E+02    -0.8677E+02    -0.8656E+02    -0.8630E+02    -0.8598E+02    -0.8558E+02    -0.8511E+02    -0.8453E+02    -0.8383E+02    -0.8299E+02    -0.8197E+02    -0.8075E+02    -0.7929E+02    -0.7755E+02    -0.7552E+02    -0.7315E+02    -0.7043E+02    -0.6736E+02    -0.6395E+02    -0.6024E+02    -0.5628E+02    -0.5213E+02    -0.4785E+02    -0.4353E+02    -0.3924E+02    -0.3506E+02    -0.3106E+02    -0.2732E+02    -0.2392E+02    -0.2092E+02    -0.1838E+02    -0.1635E+02    -0.1486E+02    -0.1396E+02    -0.1366E+02    -0.1397E+02    -0.1488E+02    -0.1637E+02    -0.1841E+02    -0.2095E+02    -0.2396E+02    -0.2737E+02    -0.3111E+02    -0.3511E+02    -0.3930E+02    -0.4360E+02    -0.4792E+02    -0.5220E+02    -0.5635E+02    -0.6032E+02    -0.6403E+02    -0.6743E+02    -0.7050E+02    -0.7322E+02    -0.7558E+02    -0.7762E+02    -0.7935E+02    -0.8081E+02    -0.8203E+02    -0.8305E+02    -0.8389E+02    -0.8459E+02    -0.8516E+02    -0.8564E+02    -0.8603E+02    -0.8635E+02    -0.8661E+02    -0.8683E+02    -0.8700E+02    -0.8714E+02    -0.8725E+02    -0.8733E+02    -0.8740E+02    -0.8745E+02    -0.8748E+02    -0.8750E+02    -0.8751E+02    -0.8752E+02    -0.8751E+02    -0.8751E+02    -0.8750E+02    -0.8749E+02    -0.8748E+02    -0.8747E+02    -0.8747E+02
    -0.8760E+02    -0.8760E+02    -0.8761E+02    -0.8763E+02    -0.8766E+02    -0.8768E+02    -0.8771E+02    -0.8773E+02    -0.8775E+02    -0.8776E+02    -0.8776E+02    -0.8775E+02    -0.8772E+02    -0.8767E+02    -0.8760E+02    -0.8750E+02    -0.8736E+02    -0.8718E+02    -0.8695E+02    -0.8666E+02    -0.8628E+02    -0.8581E+02    -0.8523E+02    -0.8450E+02    -0.8359E+02    -0.8248E+02    -0.8111E+02    -0.7944E+02    -0.7742E+02    -0.7501E+02    -0.7217E+02    -0.6887E+02    -0.6511E+02    -0.6091E+02    -0.5632E+02    -0.5140E+02    -0.4623E+02    -0.4090E+02    -0.3549E+02    -0.3010E+02    -0.2482E+02    -0.1976E+02    -0.1502E+02    -0.1066E+02    -0.6799E+01    -0.3503E+01    -0.8516E+00     0.1090E+01     0.2274E+01     0.2670E+01     0.2267E+01     0.1076E+01    -0.8728E+00    -0.3531E+01    -0.6834E+01    -0.1071E+02    -0.1506E+02    -0.1982E+02    -0.2488E+02    -0.3016E+02    -0.3556E+02    -0.4098E+02    -0.4632E+02    -0.5149E+02    -0.5641E+02    -0.6100E+02    -0.6519E+02    -0.6895E+02    -0.7225E+02    -0.7509E+02    -0.7750E+02    -0.7951E+02    -0.8118E+02    -0.8255E+02    -0.8366E+02    -0.8456E+02    -0.8529E+02    -0.8588E+02    -0.8635E+02    -0.8672E+02    -0.8702E+02    -0.8725E+02    -0.8743E+02    -0.8756E+02    -0.8767E+02    -0.8774E+02    -0.8779E+02    -0.8782E+02    -0.8783E+02    -0.8783E+02    -0.8782E+02    -0.8780E+02    -0.8777E+02    -0.8774E+02    -0.8771E+02    -0.8768E+02    -0.8765E+02    -0.8763E+02    -0.8761E+02    -0.8761E+02
    -0.8776E+02    -0.8776E+02    -0.8778E+02    -0.8782E+02    -0.8786E+02    -0.8792E+02    -0.8797E+02    -0.8803E+02    -0.8808E+02    -0.8813E+02    -0.8817E+02    -0.8820E+02    -0.8821E+02    -0.8821E+02    -0.8818E+02    -0.8812E+02    -0.8803E+02    -0.8790E+02    -0.8771E+02    -0.8746E+02    -0.8712E+02    -0.8668E+02    -0.8611E+02    -0.8537E+02    -0.8443E+02    -0.8324E+02    -0.8174E+02    -0.7987E+02    -0.7756E+02    -0.7475E+02    -0.7139E+02    -0.6744E+02    -0.6290E+02    -0.5779E+02    -0.5217E+02    -0.4611E+02    -0.3972E+02    -0.3307E+02    -0.2629E+02    -0.1949E+02    -0.1278E+02    -0.6271E+01    -0.9394E-01     0.5625E+01     0.1075E+02     0.1516E+02     0.1873E+02     0.2135E+02     0.2296E+02     0.2350E+02     0.2295E+02     0.2134E+02     0.1870E+02     0.1513E+02     0.1071E+02     0.5579E+01    -0.1463E+00    -0.6330E+01    -0.1284E+02    -0.1956E+02    -0.2637E+02    -0.3316E+02    -0.3981E+02    -0.4621E+02    -0.5226E+02    -0.5789E+02    -0.6300E+02    -0.6754E+02    -0.7149E+02    -0.7484E+02    -0.7765E+02    -0.7995E+02    -0.8181E+02    -0.8331E+02    -0.8450E+02    -0.8544E+02    -0.8618E+02    -0.8675E+02    -0.8719E+02    -0.8753E+02    -0.8779E+02    -0.8797E+02    -0.8811E+02    -0.8820E+02    -0.8826E+02    -0.8828E+02    -0.8829E+02    -0.8828E+02    -0.8825E+02    -0.8821E+02    -0.8816E+02    -0.8811E+02    -0.8805E+02    -0.8799E+02    -0.8793E+02    -0.8787E+02    -0.8783E+02    -0.8779E+02    -0.8777E+02    -0.8777E+02
    -0.8793E+02    -0.8793E+02    -0.8796E+02    -0.8801E+02    -0.8808E+02    -0.8816E+02    -0.8825E+02    -0.8834E+02    -0.8843E+02    -0.8852E+02    -0.8860E+02    -0.8867E+02    -0.8873E+02    -0.8878E+02    -0.8880E+02    -0.8880E+02    -0.8877E+02    -0.8869E+02    -0.8857E+02    -0.8837E+02    -0.8809E+02    -0.8770E+02    -0.8716E+02    -0.8645E+02    -0.8550E+02    -0.8426E+02    -0.8266E+02    -0.8061E+02    -0.7803E+02    -0.7482E+02    -0.7091E+02    -0.6624E+02    -0.6081E+02    -0.5465E+02    -0.4781E+02    -0.4038E+02    -0.3246E+02    -0.2415E+02    -0.1559E+02    -0.6883E+01     0.1832E+01     0.1040E+02     0.1864E+02     0.2636E+02     0.3336E+02     0.3943E+02     0.4439E+02     0.4806E+02     0.5031E+02     0.5107E+02     0.5031E+02     0.4804E+02     0.4436E+02     0.3940E+02     0.3332E+02     0.2632E+02     0.1859E+02     0.1034E+02     0.1761E+01    -0.6960E+01    -0.1567E+02    -0.2424E+02    -0.3255E+02    -0.4048E+02    -0.4791E+02    -0.5475E+02    -0.6092E+02    -0.6634E+02    -0.7101E+02    -0.7491E+02    -0.7812E+02    -0.8070E+02    -0.8274E+02    -0.8434E+02    -0.8557E+02    -0.8652E+02    -0.8724E+02    -0.8777E+02    -0.8816E+02    -0.8845E+02    -0.8864E+02    -0.8877E+02    -0.8885E+02    -0.8889E+02    -0.8889E+02    -0.8887E+02    -0.8882E+02    -0.8877E+02    -0.8869E+02    -0.8861E+02    -0.8853E+02    -0.8843E+02    -0.8834E+02    -0.8825E+02    -0.8816E+02    -0.8808E+02    -0.8801E+02    -0.8795E+02    -0.8792E+02    -0.8792E+02
    -0.8810E+02    -0.8810E+02    -0.8814E+02    -0.8821E+02    -0.8831E+02    -0.8842E+02    -0.8854E+02    -0.8866E+02    -0.8879E+02    -0.8892E+02    -0.8905E+02    -0.8917E+02    -0.8928E+02    -0.8937E+02    -0.8945E+02    -0.8951E+02    -0.8954E+02    -0.8953E+02    -0.8948E+02    -0.8936E+02    -0.8915E+02    -0.8883E+02    -0.8837E+02    -0.8770E+02    -0.8679E+02    -0.8554E+02    -0.8388E+02    -0.8169E+02    -0.7885E+02    -0.7525E+02    -0.7077E+02    -0.6533E+02    -0.5890E+02    -0.5152E+02    -0.4323E+02    -0.3411E+02    -0.2428E+02    -0.1382E+02    -0.2863E+01     0.8474E+01     0.2002E+02     0.3155E+02     0.4281E+02     0.5351E+02     0.6334E+02     0.7197E+02     0.7907E+02     0.8438E+02     0.8766E+02     0.8876E+02     0.8765E+02     0.8436E+02     0.7905E+02     0.7193E+02     0.6330E+02     0.5346E+02     0.4275E+02     0.3148E+02     0.1994E+02     0.8393E+01    -0.2951E+01    -0.1392E+02    -0.2438E+02    -0.3422E+02    -0.4333E+02    -0.5163E+02    -0.5901E+02    -0.6544E+02    -0.7087E+02    -0.7535E+02    -0.7895E+02    -0.8178E+02    -0.8396E+02    -0.8562E+02    -0.8687E+02    -0.8778E+02    -0.8844E+02    -0.8891E+02    -0.8923E+02    -0.8944E+02    -0.8956E+02    -0.8962E+02    -0.8963E+02    -0.8960E+02    -0.8955E+02    -0.8947E+02    -0.8937E+02    -0.8927E+02    -0.8915E+02    -0.8903E+02    -0.8890E+02    -0.8877E+02    -0.8864E+02    -0.8851E+02    -0.8839E+02    -0.8829E+02    -0.8819E+02    -0.8812E+02    -0.8808E+02    -0.8808E+02
    -0.8827E+02    -0.8827E+02    -0.8832E+02    -0.8841E+02    -0.8853E+02    -0.8867E+02    -0.8882E+02    -0.8898E+02    -0.8915E+02    -0.8932E+02    -0.8949E+02    -0.8965E+02    -0.8981E+02    -0.8997E+02    -0.9010E+02    -0.9023E+02    -0.9032E+02    -0.9039E+02    -0.9041E+02    -0.9038E+02    -0.9026E+02    -0.9004E+02    -0.8967E+02    -0.8909E+02    -0.8825E+02    -0.8705E+02    -0.8538E+02    -0.8309E+02    -0.8005E+02    -0.7608E+02    -0.7102E+02    -0.6475E+02    -0.5721E+02    -0.4842E+02    -0.3841E+02    -0.2723E+02    -0.1498E+02    -0.1706E+01     0.1249E+02     0.2746E+02     0.4299E+02     0.5880E+02     0.7453E+02     0.8974E+02     0.1039E+03     0.1166E+03     0.1271E+03     0.1351E+03     0.1400E+03     0.1417E+03     0.1400E+03     0.1351E+03     0.1271E+03     0.1165E+03     0.1039E+03     0.8968E+02     0.7447E+02     0.5873E+02     0.4291E+02     0.2737E+02     0.1240E+02    -0.1803E+01    -0.1508E+02    -0.2734E+02    -0.3852E+02    -0.4853E+02    -0.5733E+02    -0.6486E+02    -0.7112E+02    -0.7618E+02    -0.8015E+02    -0.8318E+02    -0.8546E+02    -0.8713E+02    -0.8833E+02    -0.8917E+02    -0.8974E+02    -0.9011E+02    -0.9034E+02    -0.9046E+02    -0.9049E+02    -0.9047E+02    -0.9041E+02    -0.9032E+02    -0.9020E+02    -0.9007E+02    -0.8992E+02    -0.8976E+02    -0.8960E+02    -0.8943E+02    -0.8926E+02    -0.8910E+02    -0.8893E+02    -0.8877E+02    -0.8863E+02    -0.8849E+02    -0.8838E+02    -0.8829E+02    -0.8824E+02    -0.8824E+02
    -0.8843E+02    -0.8843E+02    -0.8849E+02    -0.8860E+02    -0.8874E+02    -0.8891E+02    -0.8909E+02    -0.8928E+02    -0.8949E+02    -0.8970E+02    -0.8991E+02    -0.9012E+02    -0.9033E+02    -0.9053E+02    -0.9073E+02    -0.9091E+02    -0.9108E+02    -0.9122E+02    -0.9132E+02    -0.9138E+02    -0.9136E+02    -0.9125E+02    -0.9100E+02    -0.9055E+02    -0.8982E+02    -0.8871E+02    -0.8708E+02    -0.8477E+02    -0.8158E+02    -0.7728E+02    -0.7166E+02    -0.6453E+02    -0.5579E+02    -0.4541E+02    -0.3337E+02    -0.1971E+02    -0.4416E+01     0.1250E+02     0.3100E+02     0.5093E+02     0.7207E+02     0.9407E+02     0.1164E+03     0.1385E+03     0.1596E+03     0.1788E+03     0.1950E+03     0.2075E+03     0.2153E+03     0.2180E+03     0.2153E+03     0.2075E+03     0.1950E+03     0.1787E+03     0.1596E+03     0.1385E+03     0.1164E+03     0.9400E+02     0.7199E+02     0.5084E+02     0.3090E+02     0.1240E+02    -0.4522E+01    -0.1982E+02    -0.3349E+02    -0.4552E+02    -0.5591E+02    -0.6464E+02    -0.7176E+02    -0.7738E+02    -0.8167E+02    -0.8486E+02    -0.8716E+02    -0.8879E+02    -0.8989E+02    -0.9062E+02    -0.9107E+02    -0.9132E+02    -0.9144E+02    -0.9146E+02    -0.9140E+02    -0.9130E+02    -0.9117E+02    -0.9101E+02    -0.9083E+02    -0.9064E+02    -0.9044E+02    -0.9024E+02    -0.9003E+02    -0.8982E+02    -0.8962E+02    -0.8941E+02    -0.8921E+02    -0.8902E+02    -0.8885E+02    -0.8869E+02    -0.8855E+02    -0.8845E+02    -0.8839E+02    -0.8839E+02
    -0.8858E+02    -0.8858E+02    -0.8865E+02    -0.8877E+02    -0.8893E+02    -0.8912E+02    -0.8934E+02    -0.8956E+02    -0.8980E+02    -0.9005E+02    -0.9030E+02    -0.9055E+02    -0.9080E+02    -0.9106E+02    -0.9130E+02    -0.9155E+02    -0.9178E+02    -0.9199E+02    -0.9217E+02    -0.9232E+02    -0.9241E+02    -0.9241E+02    -0.9228E+02    -0.9197E+02    -0.9139E+02    -0.9042E+02    -0.8890E+02    -0.8663E+02    -0.8335E+02    -0.7880E+02    -0.7267E+02    -0.6469E+02    -0.5468E+02    -0.4256E+02    -0.2824E+02    -0.1165E+02     0.7335E+01     0.2883E+02     0.5289E+02     0.7945E+02     0.1084E+03     0.1392E+03     0.1715E+03     0.2042E+03     0.2364E+03     0.2663E+03     0.2925E+03     0.3130E+03     0.3261E+03     0.3306E+03     0.3261E+03     0.3130E+03     0.2925E+03     0.2663E+03     0.2363E+03     0.2042E+03     0.1714E+03     0.1391E+03     0.1083E+03     0.7937E+02     0.5279E+02     0.2873E+02     0.7228E+01    -0.1176E+02    -0.2835E+02    -0.4268E+02    -0.5480E+02    -0.6480E+02    -0.7277E+02    -0.7890E+02    -0.8345E+02    -0.8671E+02    -0.8898E+02    -0.9049E+02    -0.9146E+02    -0.9204E+02    -0.9235E+02    -0.9248E+02    -0.9248E+02    -0.9240E+02    -0.9226E+02    -0.9207E+02    -0.9187E+02    -0.9164E+02    -0.9141E+02    -0.9117E+02    -0.9092E+02    -0.9067E+02    -0.9043E+02    -0.9018E+02    -0.8994E+02    -0.8970E+02    -0.8947E+02    -0.8925E+02    -0.8905E+02    -0.8887E+02    -0.8871E+02    -0.8860E+02    -0.8853E+02    -0.8853E+02
    -0.8871E+02    -0.8871E+02    -0.8879E+02    -0.8893E+02    -0.8910E+02    -0.8932E+02    -0.8955E+02    -0.8981E+02    -0.9008E+02    -0.9035E+02    -0.9064E+02    -0.9093E+02    -0.9122E+02    -0.9152E+02    -0.9181E+02    -0.9211E+02    -0.9240E+02    -0.9267E+02    -0.9294E+02    -0.9317E+02    -0.9336E+02    -0.9347E+02    -0.9347E+02    -0.9330E+02    -0.9287E+02    -0.9206E+02    -0.9069E+02    -0.8852E+02    -0.8525E+02    -0.8053E+02    -0.7397E+02    -0.6520E+02    -0.5395E+02    -0.4003E+02    -0.2326E+02    -0.3412E+01     0.1983E+02     0.4678E+02     0.7771E+02     0.1128E+03     0.1521E+03     0.1953E+03     0.2421E+03     0.2913E+03     0.3414E+03     0.3900E+03     0.4341E+03     0.4700E+03     0.4936E+03     0.5020E+03     0.4936E+03     0.4699E+03     0.4341E+03     0.3900E+03     0.3413E+03     0.2912E+03     0.2420E+03     0.1953E+03     0.1520E+03     0.1127E+03     0.7761E+02     0.4668E+02     0.1972E+02    -0.3524E+01    -0.2337E+02    -0.4015E+02    -0.5406E+02    -0.6531E+02    -0.7407E+02    -0.8063E+02    -0.8534E+02    -0.8860E+02    -0.9077E+02    -0.9213E+02    -0.9294E+02    -0.9337E+02    -0.9354E+02    -0.9354E+02    -0.9343E+02    -0.9325E+02    -0.9302E+02    -0.9276E+02    -0.9249E+02    -0.9221E+02    -0.9192E+02    -0.9163E+02    -0.9134E+02    -0.9105E+02    -0.9077E+02    -0.9049E+02    -0.9022E+02    -0.8995E+02    -0.8969E+02    -0.8945E+02    -0.8922E+02    -0.8902E+02    -0.8885E+02    -0.8872E+02    -0.8865E+02    -0.8865E+02
    -0.8882E+02    -0.8882E+02    -0.8890E+02    -0.8905E+02    -0.8924E+02    -0.8947E+02    -0.8973E+02    -0.9001E+02    -0.9030E+02    -0.9060E+02    -0.9092E+02    -0.9124E+02    -0.9156E+02    -0.9190E+02    -0.9223E+02    -0.9257E+02    -0.9291E+02    -0.9325E+02    -0.9358E+02    -0.9389E+02    -0.9417E+02    -0.9438E+02    -0.9450E+02    -0.9446E+02    -0.9418E+02    -0.9353E+02    -0.9232E+02    -0.9029E+02    -0.8709E+02    -0.8229E+02    -0.7542E+02    -0.6598E+02    -0.5361E+02    -0.3800E+02    -0.1882E+02     0.4359E+01     0.3210E+02     0.6504E+02     0.1038E+03     0.1491E+03     0.2014E+03     0.2611E+03     0.3282E+03     0.4021E+03     0.4813E+03     0.5626E+03     0.6410E+03     0.7088E+03     0.7566E+03     0.7742E+03     0.7565E+03     0.7088E+03     0.6409E+03     0.5626E+03     0.4812E+03     0.4021E+03     0.3281E+03     0.2610E+03     0.2013E+03     0.1490E+03     0.1037E+03     0.6494E+02     0.3200E+02     0.4247E+01    -0.1893E+02    -0.3811E+02    -0.5372E+02    -0.6609E+02    -0.7552E+02    -0.8239E+02    -0.8718E+02    -0.9037E+02    -0.9239E+02    -0.9359E+02    -0.9424E+02    -0.9453E+02    -0.9457E+02    -0.9446E+02    -0.9424E+02    -0.9397E+02    -0.9367E+02    -0.9334E+02    -0.9301E+02    -0.9267E+02    -0.9234E+02    -0.9201E+02    -0.9169E+02    -0.9137E+02    -0.9105E+02    -0.9075E+02    -0.9045E+02    -0.9016E+02    -0.8988E+02    -0.8961E+02    -0.8937E+02    -0.8915E+02    -0.8897E+02    -0.8883E+02    -0.8875E+02    -0.8875E+02
    -0.8890E+02    -0.8890E+02    -0.8899E+02    -0.8914E+02    -0.8935E+02    -0.8959E+02    -0.8986E+02    -0.9016E+02    -0.9047E+02    -0.9079E+02    -0.9113E+02    -0.9147E+02    -0.9182E+02    -0.9218E+02    -0.9255E+02    -0.9293E+02    -0.9331E+02    -0.9370E+02    -0.9408E+02    -0.9446E+02    -0.9481E+02    -0.9511E+02    -0.9532E+02    -0.9539E+02    -0.9523E+02    -0.9471E+02    -0.9364E+02    -0.9176E+02    -0.8866E+02    -0.8386E+02    -0.7679E+02    -0.6688E+02    -0.5362E+02    -0.3660E+02    -0.1535E+02     0.1079E+02     0.4269E+02     0.8137E+02     0.1280E+03     0.1839E+03     0.2507E+03     0.3299E+03     0.4230E+03     0.5314E+03     0.6552E+03     0.7928E+03     0.9384E+03     0.1079E+04     0.1192E+04     0.1241E+04     0.1192E+04     0.1079E+04     0.9384E+03     0.7928E+03     0.6552E+03     0.5313E+03     0.4229E+03     0.3298E+03     0.2506E+03     0.1838E+03     0.1279E+03     0.8126E+02     0.4258E+02     0.1068E+02    -0.1546E+02    -0.3672E+02    -0.5373E+02    -0.6698E+02    -0.7689E+02    -0.8395E+02    -0.8874E+02    -0.9183E+02    -0.9371E+02    -0.9478E+02    -0.9529E+02    -0.9546E+02    -0.9539E+02    -0.9518E+02    -0.9488E+02    -0.9454E+02    -0.9417E+02    -0.9379E+02    -0.9340E+02    -0.9303E+02    -0.9266E+02    -0.9230E+02    -0.9195E+02    -0.9160E+02    -0.9126E+02    -0.9094E+02    -0.9062E+02    -0.9031E+02    -0.9001E+02    -0.8974E+02    -0.8948E+02    -0.8925E+02    -0.8905E+02    -0.8890E+02    -0.8882E+02    -0.8882E+02
    -0.8895E+02    -0.8895E+02    -0.8904E+02    -0.8920E+02    -0.8941E+02    -0.8966E+02    -0.8995E+02    -0.9025E+02    -0.9057E+02    -0.9091E+02    -0.9125E+02    -0.9161E+02    -0.9198E+02    -0.9236E+02    -0.9275E+02    -0.9315E+02    -0.9356E+02    -0.9398E+02    -0.9440E+02    -0.9482E+02    -0.9522E+02    -0.9557E+02    -0.9585E+02    -0.9600E+02    -0.9592E+02    -0.9549E+02    -0.9452E+02    -0.9274E+02    -0.8973E+02    -0.8495E+02    -0.7780E+02    -0.6760E+02    -0.5379E+02    -0.3585E+02    -0.1320E+02     0.1501E+02     0.4991E+02     0.9287E+02     0.1456E+03     0.2103E+03     0.2896E+03     0.3870E+03     0.5067E+03     0.6542E+03     0.8361E+03     0.1059E+04     0.1329E+04     0.1642E+04     0.1966E+04     0.2185E+04     0.1966E+04     0.1642E+04     0.1329E+04     0.1059E+04     0.8360E+03     0.6542E+03     0.5067E+03     0.3869E+03     0.2895E+03     0.2102E+03     0.1455E+03     0.9277E+02     0.4980E+02     0.1490E+02    -0.1331E+02    -0.3597E+02    -0.5390E+02    -0.6771E+02    -0.7789E+02    -0.8504E+02    -0.8981E+02    -0.9281E+02    -0.9459E+02    -0.9555E+02    -0.9598E+02    -0.9606E+02    -0.9592E+02    -0.9565E+02    -0.9529E+02    -0.9490E+02    -0.9448E+02    -0.9407E+02    -0.9365E+02    -0.9325E+02    -0.9286E+02    -0.9248E+02    -0.9211E+02    -0.9175E+02    -0.9140E+02    -0.9105E+02    -0.9072E+02    -0.9040E+02    -0.9010E+02    -0.8981E+02    -0.8954E+02    -0.8930E+02    -0.8910E+02    -0.8895E+02    -0.8886E+02    -0.8886E+02
    -0.8896E+02    -0.8896E+02    -0.8906E+02    -0.8922E+02    -0.8943E+02    -0.8969E+02    -0.8997E+02    -0.9028E+02    -0.9061E+02    -0.9095E+02    -0.9130E+02    -0.9166E+02    -0.9203E+02    -0.9242E+02    -0.9282E+02    -0.9322E+02    -0.9364E+02    -0.9407E+02    -0.9451E+02    -0.9494E+02    -0.9536E+02    -0.9574E+02    -0.9604E+02    -0.9621E+02    -0.9616E+02    -0.9576E+02    -0.9483E+02    -0.9308E+02    -0.9011E+02    -0.8535E+02    -0.7817E+02    -0.6789E+02    -0.5389E+02    -0.3563E+02    -0.1248E+02     0.1647E+02     0.5246E+02     0.9703E+02     0.1522E+03     0.2204E+03     0.3051E+03     0.4108E+03     0.5442E+03     0.7149E+03     0.9380E+03     0.1239E+04     0.1662E+04     0.2292E+04     0.3298E+04     0.5039E+04     0.3298E+04     0.2292E+04     0.1662E+04     0.1239E+04     0.9380E+03     0.7148E+03     0.5441E+03     0.4107E+03     0.3050E+03     0.2203E+03     0.1521E+03     0.9693E+02     0.5235E+02     0.1636E+02    -0.1260E+02    -0.3575E+02    -0.5400E+02    -0.6799E+02    -0.7827E+02    -0.8544E+02    -0.9019E+02    -0.9316E+02    -0.9490E+02    -0.9583E+02    -0.9623E+02    -0.9628E+02    -0.9611E+02    -0.9581E+02    -0.9544E+02    -0.9502E+02    -0.9459E+02    -0.9416E+02    -0.9374E+02    -0.9333E+02    -0.9293E+02    -0.9254E+02    -0.9216E+02    -0.9179E+02    -0.9144E+02    -0.9109E+02    -0.9076E+02    -0.9044E+02    -0.9013E+02    -0.8984E+02    -0.8957E+02    -0.8932E+02    -0.8912E+02    -0.8897E+02    -0.8888E+02    -0.8888E+02
    -0.8895E+02    -0.8895E+02    -0.8904E+02    -0.8920E+02    -0.8941E+02    -0.8966E+02    -0.8995E+02    -0.9025E+02    -0.9057E+02    -0.9091E+02    -0.9125E+02    -0.9161E+02    -0.9198E+02    -0.9236E+02    -0.9275E+02    -0.9315E+02    -0.9356E+02    -0.9398E+02    -0.9440E+02    -0.9482E+02    -0.9522E+02    -0.9557E+02    -0.9585E+02    -0.9600E+02    -0.9592E+02    -0.9549E+02    -0.9452E+02    -0.9274E+02    -0.8973E+02    -0.8495E+02    -0.7780E+02    -0.6760E+02    -0.5379E+02    -0.3585E+02    -0.1319E+02     0.1502E+02     0.4991E+02     0.9288E+02     0.1456E+03     0.2103E+03     0.2896E+03     0.3870E+03     0.5067E+03     0.6542E+03     0.8361E+03     0.1059E+04     0.1329E+04     0.1642E+04     0.1966E+04     0.2185E+04     0.1966E+04     0.1642E+04     0.1329E+04     0.1059E+04     0.8360E+03     0.6542E+03     0.5067E+03     0.3869E+03     0.2895E+03     0.2102E+03     0.1455E+03     0.9277E+02     0.4980E+02     0.1491E+02    -0.1331E+02    -0.3596E+02    -0.5390E+02    -0.6771E+02    -0.7789E+02    -0.8504E+02    -0.8981E+02    -0.9281E+02    -0.9459E+02    -0.9555E+02    -0.9598E+02    -0.9606E+02    -0.9592E+02    -0.9565E+02    -0.9529E+02    -0.9490E+02    -0.9448E+02    -0.9407E+02    -0.9365E+02    -0.9325E+02    -0.9286E+02    -0.9248E+02    -0.9211E+02    -0.9175E+02    -0.9140E+02    -0.9105E+02    -0.9072E+02    -0.9040E+02    -0.9010E+02    -0.8981E+02    -0.8954E+02    -0.8930E+02    -0.8910E+02    -0.8895E+02    -0.8886E+02    -0.8886E+02
    -0.8890E+02    -0.8890E+02    -0.8899E+02    -0.8914E+02    -0.8935E+02    -0.8959E+02    -0.8986E+02    -0.9016E+02    -0.9047E+02    -0.9079E+02    -0.9113E+02    -0.9147E+02    -0.9182E+02    -0.9218E+02    -0.9255E+02    -0.9293E+02    -0.9331E+02    -0.9370E+02    -0.9408E+02    -0.9446E+02    -0.9481E+02    -0.9511E+02    -0.9532E+02    -0.9539E+02    -0.9523E+02    -0.9471E+02    -0.9364E+02    -0.9176E+02    -0.8866E+02    -0.8386E+02    -0.7679E+02    -0.6687E+02    -0.5361E+02    -0.3660E+02    -0.1535E+02     0.1079E+02     0.4269E+02     0.8137E+02     0.1280E+03     0.1839E+03     0.2507E+03     0.3299E+03     0.4230E+03     0.5314E+03     0.6552E+03     0.7928E+03     0.9384E+03     0.1079E+04     0.1192E+04     0.1241E+04     0.1192E+04     0.1079E+04     0.9384E+03     0.7928E+03     0.6552E+03     0.5313E+03     0.4229E+03     0.3298E+03     0.2506E+03     0.1839E+03     0.1279E+03     0.8127E+02     0.4258E+02     0.1068E+02    -0.1546E+02    -0.3671E+02    -0.5373E+02    -0.6698E+02    -0.7689E+02    -0.8395E+02    -0.8874E+02    -0.9183E+02    -0.9371E+02    -0.9477E+02    -0.9529E+02    -0.9546E+02    -0.9539E+02    -0.9518E+02    -0.9488E+02    -0.9454E+02    -0.9417E+02    -0.9379E+02    -0.9340E+02    -0.9303E+02    -0.9266E+02    -0.9230E+02    -0.9195E+02    -0.9160E+02    -0.9126E+02    -0.9094E+02    -0.9062E+02    -0.9031E+02    -0.9001E+02    -0.8974E+02    -0.8948E+02    -0.8925E+02    -0.8905E+02    -0.8890E+02    -0.8882E+02    -0.8882E+02
    -0.8882E+02    -0.8882E+02    -0.8890E+02    -0.8905E+02    -0.8924E+02    -0.8947E+02    -0.8973E+02    -0.9001E+02    -0.9030E+02    -0.9060E+02    -0.9092E+02    -0.9124E+02    -0.9156E+02    -0.9190E+02    -0.9223E+02    -0.9257E+02    -0.9291E+02    -0.9325E+02    -0.9358E+02    -0.9389E+02    -0.9417E+02    -0.9438E+02    -0.9450E+02    -0.9446E+02    -0.9418E+02    -0.9352E+02    -0.9232E+02    -0.9029E+02    -0.8709E+02    -0.8229E+02    -0.7541E+02    -0.6598E+02    -0.5361E+02    -0.3799E+02    -0.1881E+02     0.4364E+01     0.3211E+02     0.6505E+02     0.1038E+03     0.1491E+03     0.2014E+03     0.2611E+03     0.3282E+03     0.4021E+03     0.4813E+03     0.5626E+03     0.6410E+03     0.7089E+03     0.7566E+03     0.7743E+03     0.7566E+03     0.7088E+03     0.6410E+03     0.5626E+03     0.4812E+03     0.4021E+03     0.3281E+03     0.2610E+03     0.2013E+03     0.1490E+03     0.1037E+03     0.6494E+02     0.3200E+02     0.4252E+01    -0.1893E+02    -0.3811E+02    -0.5372E+02    -0.6609E+02    -0.7551E+02    -0.8238E+02    -0.8718E+02    -0.9037E+02    -0.9239E+02    -0.9359E+02    -0.9424E+02    -0.9453E+02    -0.9457E+02    -0.9446E+02    -0.9424E+02    -0.9397E+02    -0.9367E+02    -0.9334E+02    -0.9301E+02    -0.9267E+02    -0.9234E+02    -0.9201E+02    -0.9169E+02    -0.9137E+02    -0.9105E+02    -0.9075E+02    -0.9045E+02    -0.9016E+02    -0.8988E+02    -0.8961E+02    -0.8937E+02    -0.8915E+02    -0.8897E+02    -0.8883E+02    -0.8875E+02    -0.8875E+02
    -0.8871E+02    -0.8871E+02    -0.8879E+02    -0.8893E+02    -0.8910E+02    -0.8932E+02    -0.8955E+02    -0.8981E+02    -0.9007E+02    -0.9035E+02    -0.9064E+02    -0.9093E+02    -0.9122E+02    -0.9152E+02    -0.9181E+02    -0.9211E+02    -0.9239E+02    -0.9267E+02    -0.9294E+02    -0.9317E+02    -0.9335E+02    -0.9347E+02    -0.9347E+02    -0.9330E+02    -0.9287E+02    -0.9206E+02    -0.9069E+02    -0.8852E+02    -0.8525E+02    -0.8053E+02    -0.7396E+02    -0.6519E+02    -0.5394E+02    -0.4002E+02    -0.2325E+02    -0.3405E+01     0.1984E+02     0.4679E+02     0.7771E+02     0.1128E+03     0.1521E+03     0.1953E+03     0.2421E+03     0.2913E+03     0.3414E+03     0.3900E+03     0.4341E+03     0.4700E+03     0.4937E+03     0.5020E+03     0.4936E+03     0.4700E+03     0.4341E+03     0.3900E+03     0.3413E+03     0.2912E+03     0.2420E+03     0.1953E+03     0.1520E+03     0.1127E+03     0.7762E+02     0.4669E+02     0.1973E+02    -0.3516E+01    -0.2337E+02    -0.4014E+02    -0.5406E+02    -0.6530E+02    -0.7406E+02    -0.8062E+02    -0.8534E+02    -0.8860E+02    -0.9076E+02    -0.9213E+02    -0.9294E+02    -0.9336E+02    -0.9354E+02    -0.9354E+02    -0.9343E+02    -0.9325E+02    -0.9302E+02    -0.9276E+02    -0.9249E+02    -0.9220E+02    -0.9192E+02    -0.9163E+02    -0.9134E+02    -0.9105E+02    -0.9077E+02    -0.9049E+02    -0.9022E+02    -0.8995E+02    -0.8969E+02    -0.8945E+02    -0.8922E+02    -0.8902E+02    -0.8885E+02    -0.8872E+02    -0.8865E+02    -0.8865E+02
    -0.8858E+02    -0.8858E+02    -0.8865E+02    -0.8877E+02    -0.8893E+02    -0.8912E+02    -0.8934E+02    -0.8956E+02    -0.8980E+02    -0.9005E+02    -0.9030E+02    -0.9055E+02    -0.9080E+02    -0.9106E+02    -0.9130E+02    -0.9154E+02    -0.9177E+02    -0.9199E+02    -0.9217E+02    -0.9232E+02    -0.9241E+02    -0.9241E+02    -0.9228E+02    -0.9197E+02    -0.9139E+02    -0.9041E+02    -0.8889E+02    -0.8662E+02    -0.8335E+02    -0.7880E+02    -0.7266E+02    -0.6468E+02    -0.5467E+02    -0.4255E+02    -0.2823E+02    -0.1164E+02     0.7345E+01     0.2884E+02     0.5290E+02     0.7947E+02     0.1084E+03     0.1392E+03     0.1715E+03     0.2042E+03     0.2364E+03     0.2664E+03     0.2925E+03     0.3130E+03     0.3261E+03     0.3306E+03     0.3261E+03     0.3130E+03     0.2925E+03     0.2663E+03     0.2363E+03     0.2042E+03     0.1714E+03     0.1392E+03     0.1083E+03     0.7938E+02     0.5280E+02     0.2874E+02     0.7238E+01    -0.1175E+02    -0.2835E+02    -0.4267E+02    -0.5479E+02    -0.6479E+02    -0.7277E+02    -0.7889E+02    -0.8344E+02    -0.8671E+02    -0.8897E+02    -0.9049E+02    -0.9146E+02    -0.9204E+02    -0.9235E+02    -0.9248E+02    -0.9248E+02    -0.9240E+02    -0.9225E+02    -0.9207E+02    -0.9187E+02    -0.9164E+02    -0.9141E+02    -0.9117E+02    -0.9092E+02    -0.9067E+02    -0.9042E+02    -0.9018E+02    -0.8994E+02    -0.8970E+02    -0.8947E+02    -0.8925E+02    -0.8905E+02    -0.8887E+02    -0.8871E+02    -0.8860E+02    -0.8853E+02    -0.8853E+02
    -0.8843E+02    -0.8843E+02    -0.8849E+02    -0.8860E+02    -0.8874E+02    -0.8890E+02    -0.8909E+02    -0.8928E+02    -0.8949E+02    -0.8970E+02    -0.8991E+02    -0.9012E+02    -0.9033E+02    -0.9053E+02    -0.9073E+02    -0.9091E+02    -0.9108E+02    -0.9122E+02    -0.9132E+02    -0.9138E+02    -0.9136E+02    -0.9125E+02    -0.9099E+02    -0.9054E+02    -0.8981E+02    -0.8870E+02    -0.8708E+02    -0.8477E+02    -0.8157E+02    -0.7727E+02    -0.7165E+02    -0.6452E+02    -0.5578E+02    -0.4539E+02    -0.3336E+02    -0.1970E+02    -0.4404E+01     0.1252E+02     0.3101E+02     0.5094E+02     0.7208E+02     0.9408E+02     0.1165E+03     0.1386E+03     0.1596E+03     0.1788E+03     0.1950E+03     0.2075E+03     0.2153E+03     0.2180E+03     0.2153E+03     0.2075E+03     0.1950E+03     0.1787E+03     0.1596E+03     0.1385E+03     0.1164E+03     0.9401E+02     0.7201E+02     0.5086E+02     0.3092E+02     0.1242E+02    -0.4509E+01    -0.1981E+02    -0.3348E+02    -0.4551E+02    -0.5590E+02    -0.6463E+02    -0.7176E+02    -0.7737E+02    -0.8167E+02    -0.8485E+02    -0.8716E+02    -0.8878E+02    -0.8989E+02    -0.9062E+02    -0.9107E+02    -0.9132E+02    -0.9144E+02    -0.9145E+02    -0.9140E+02    -0.9130E+02    -0.9117E+02    -0.9101E+02    -0.9083E+02    -0.9064E+02    -0.9044E+02    -0.9024E+02    -0.9003E+02    -0.8982E+02    -0.8961E+02    -0.8941E+02    -0.8921E+02    -0.8902E+02    -0.8885E+02    -0.8869E+02    -0.8855E+02    -0.8845E+02    -0.8839E+02    -0.8839E+02
    -0.8827E+02    -0.8827E+02    -0.8832E+02    -0.8841E+02    -0.8853E+02    -0.8867E+02    -0.8882E+02    -0.8898E+02    -0.8915E+02    -0.8932E+02    -0.8949E+02    -0.8965E+02    -0.8981E+02    -0.8996E+02    -0.9010E+02    -0.9022E+02    -0.9032E+02    -0.9039E+02    -0.9041E+02    -0.9037E+02    -0.9026E+02    -0.9003E+02    -0.8966E+02    -0.8909E+02    -0.8825E+02    -0.8705E+02    -0.8537E+02    -0.8309E+02    -0.8004E+02    -0.7607E+02    -0.7101E+02    -0.6474E+02    -0.5720E+02    -0.4841E+02    -0.3839E+02    -0.2722E+02    -0.1496E+02    -0.1691E+01     0.1250E+02     0.2747E+02     0.4301E+02     0.5882E+02     0.7455E+02     0.8975E+02     0.1039E+03     0.1166E+03     0.1271E+03     0.1351E+03     0.1401E+03     0.1417E+03     0.1400E+03     0.1351E+03     0.1271E+03     0.1166E+03     0.1039E+03     0.8970E+02     0.7448E+02     0.5875E+02     0.4293E+02     0.2739E+02     0.1241E+02    -0.1788E+01    -0.1506E+02    -0.2733E+02    -0.3851E+02    -0.4852E+02    -0.5732E+02    -0.6485E+02    -0.7111E+02    -0.7617E+02    -0.8014E+02    -0.8318E+02    -0.8545E+02    -0.8713E+02    -0.8833E+02    -0.8917E+02    -0.8974E+02    -0.9011E+02    -0.9034E+02    -0.9045E+02    -0.9049E+02    -0.9047E+02    -0.9041E+02    -0.9032E+02    -0.9020E+02    -0.9007E+02    -0.8992E+02    -0.8976E+02    -0.8960E+02    -0.8943E+02    -0.8926E+02    -0.8910E+02    -0.8893E+02    -0.8877E+02    -0.8862E+02    -0.8849E+02    -0.8838E+02    -0.8829E+02    -0.8824E+02    -0.8824E+02
    -0.8810E+02    -0.8810E+02    -0.8814E+02    -0.8821E+02    -0.8831E+02    -0.8842E+02    -0.8854E+02    -0.8866E+02    -0.8879E+02    -0.8892E+02    -0.8904E+02    -0.8916E+02    -0.8927E+02    -0.8937E+02    -0.8945E+02    -0.8951E+02    -0.8954E+02    -0.8953E+02    -0.8948E+02    -0.8935E+02    -0.8915E+02    -0.8883E+02    -0.8836E+02    -0.8770E+02    -0.8678E+02    -0.8554E+02    -0.8387E+02    -0.8168E+02    -0.7885E+02    -0.7524E+02    -0.7076E+02    -0.6531E+02    -0.5889E+02    -0.5150E+02    -0.4321E+02    -0.3410E+02    -0.2426E+02    -0.1381E+02    -0.2845E+01     0.8493E+01     0.2003E+02     0.3157E+02     0.4283E+02     0.5353E+02     0.6336E+02     0.7199E+02     0.7909E+02     0.8440E+02     0.8768E+02     0.8879E+02     0.8767E+02     0.8438E+02     0.7907E+02     0.7195E+02     0.6332E+02     0.5348E+02     0.4277E+02     0.3150E+02     0.1996E+02     0.8412E+01    -0.2932E+01    -0.1390E+02    -0.2436E+02    -0.3420E+02    -0.4332E+02    -0.5161E+02    -0.5900E+02    -0.6542E+02    -0.7086E+02    -0.7534E+02    -0.7894E+02    -0.8177E+02    -0.8396E+02    -0.8562E+02    -0.8686E+02    -0.8778E+02    -0.8844E+02    -0.8891E+02    -0.8922E+02    -0.8943E+02    -0.8956E+02    -0.8962E+02    -0.8963E+02    -0.8960E+02    -0.8954E+02    -0.8947E+02    -0.8937E+02    -0.8926E+02    -0.8915E+02    -0.8902E+02    -0.8890E+02    -0.8877E+02    -0.8864E+02    -0.8851E+02    -0.8839E+02    -0.8829E+02    -0.8819E+02    -0.8812E+02    -0.8808E+02    -0.8808E+02
    -0.8793E+02    -0.8793E+02    -0.8796E+02    -0.8801E+02    -0.8808E+02    -0.8816E+02    -0.8825E+02    -0.8834E+02    -0.8843E+02    -0.8852E+02    -0.8860E+02    -0.8867E+02    -0.8873E+02    -0.8878E+02    -0.8880E+02    -0.8880E+02    -0.8877E+02    -0.8869E+02    -0.8856E+02    -0.8837E+02    -0.8809E+02    -0.8769E+02    -0.8716E+02    -0.8644E+02    -0.8549E+02    -0.8425E+02    -0.8265E+02    -0.8060E+02    -0.7802E+02    -0.7481E+02    -0.7089E+02    -0.6623E+02    -0.6080E+02    -0.5463E+02    -0.4779E+02    -0.4036E+02    -0.3243E+02    -0.2413E+02    -0.1557E+02    -0.6861E+01     0.1854E+01     0.1042E+02     0.1866E+02     0.2639E+02     0.3339E+02     0.3946E+02     0.4441E+02     0.4808E+02     0.5034E+02     0.5110E+02     0.5033E+02     0.4807E+02     0.4439E+02     0.3943E+02     0.3335E+02     0.2634E+02     0.1861E+02     0.1036E+02     0.1784E+01    -0.6938E+01    -0.1565E+02    -0.2422E+02    -0.3253E+02    -0.4046E+02    -0.4789E+02    -0.5473E+02    -0.6090E+02    -0.6633E+02    -0.7099E+02    -0.7490E+02    -0.7811E+02    -0.8069E+02    -0.8273E+02    -0.8433E+02    -0.8557E+02    -0.8652E+02    -0.8723E+02    -0.8777E+02    -0.8816E+02    -0.8844E+02    -0.8864E+02    -0.8877E+02    -0.8885E+02    -0.8888E+02    -0.8889E+02    -0.8886E+02    -0.8882E+02    -0.8876E+02    -0.8869E+02    -0.8861E+02    -0.8852E+02    -0.8843E+02    -0.8834E+02    -0.8825E+02    -0.8816E+02    -0.8808E+02    -0.8801E+02    -0.8795E+02    -0.8792E+02    -0.8792E+02
    -0.8776E+02    -0.8776E+02    -0.8778E+02    -0.8782E+02    -0.8786E+02    -0.8792E+02    -0.8797E+02    -0.8803E+02    -0.8808E+02    -0.8813E+02    -0.8817E+02    -0.8820E+02    -0.8821E+02    -0.8820E+02    -0.8818E+02    -0.8812E+02    -0.8803E+02    -0.8790E+02    -0.8771E+02    -0.8746E+02    -0.8712E+02    -0.8668E+02    -0.8610E+02    -0.8536E+02    -0.8442E+02    -0.8323E+02    -0.8173E+02    -0.7986E+02    -0.7755E+02    -0.7474E+02    -0.7138E+02    -0.6743E+02    -0.6288E+02    -0.5777E+02    -0.5215E+02    -0.4609E+02    -0.3969E+02    -0.3305E+02    -0.2626E+02    -0.1946E+02    -0.1275E+02    -0.6244E+01    -0.6704E-01     0.5652E+01     0.1078E+02     0.1519E+02     0.1875E+02     0.2138E+02     0.2299E+02     0.2353E+02     0.2298E+02     0.2136E+02     0.1873E+02     0.1516E+02     0.1074E+02     0.5607E+01    -0.1192E+00    -0.6304E+01    -0.1282E+02    -0.1953E+02    -0.2634E+02    -0.3313E+02    -0.3978E+02    -0.4618E+02    -0.5224E+02    -0.5786E+02    -0.6298E+02    -0.6752E+02    -0.7147E+02    -0.7483E+02    -0.7763E+02    -0.7994E+02    -0.8180E+02    -0.8330E+02    -0.8449E+02    -0.8543E+02    -0.8617E+02    -0.8675E+02    -0.8719E+02    -0.8753E+02    -0.8778E+02    -0.8797E+02    -0.8810E+02    -0.8820E+02    -0.8825E+02    -0.8828E+02    -0.8829E+02    -0.8827E+02    -0.8825E+02    -0.8821E+02    -0.8816E+02    -0.8811E+02    -0.8805E+02    -0.8799E+02    -0.8793E+02    -0.8787E+02    -0.8782E+02    -0.8779E+02    -0.8776E+02    -0.8776E+02
    -0.8760E+02    -0.8760E+02    -0.8761E+02    -0.8763E+02    -0.8765E+02    -0.8768E+02    -0.8771E+02    -0.8773E+02    -0.8775E+02    -0.8776E+02    -0.8776E+02    -0.8775E+02    -0.8772E+02    -0.8767E+02    -0.8760E+02    -0.8750E+02    -0.8736E+02    -0.8718E+02    -0.8695E+02    -0.8665E+02    -0.8628E+02    -0.8581E+02    -0.8522E+02    -0.8449E+02    -0.8359E+02    -0.8247E+02    -0.8110E+02    -0.7943E+02    -0.7741E+02    -0.7500E+02    -0.7215E+02    -0.6885E+02    -0.6508E+02    -0.6089E+02    -0.5629E+02    -0.5138E+02    -0.4621E+02    -0.4087E+02    -0.3546E+02    -0.3007E+02    -0.2479E+02    -0.1973E+02    -0.1498E+02    -0.1063E+02    -0.6767E+01    -0.3471E+01    -0.8200E+00     0.1122E+01     0.2306E+01     0.2701E+01     0.2299E+01     0.1108E+01    -0.8411E+00    -0.3499E+01    -0.6802E+01    -0.1067E+02    -0.1503E+02    -0.1979E+02    -0.2485E+02    -0.3013E+02    -0.3553E+02    -0.4095E+02    -0.4629E+02    -0.5146E+02    -0.5638E+02    -0.6097E+02    -0.6517E+02    -0.6893E+02    -0.7223E+02    -0.7507E+02    -0.7748E+02    -0.7950E+02    -0.8117E+02    -0.8254E+02    -0.8365E+02    -0.8456E+02    -0.8528E+02    -0.8587E+02    -0.8634E+02    -0.8671E+02    -0.8701E+02    -0.8724E+02    -0.8742E+02    -0.8756E+02    -0.8766E+02    -0.8774E+02    -0.8779E+02    -0.8781E+02    -0.8783E+02    -0.8783E+02    -0.8782E+02    -0.8780E+02    -0.8777E+02    -0.8774E+02    -0.8771E+02    -0.8768E+02    -0.8765E+02    -0.8763E+02    -0.8761E+02    -0.8761E+02
    -0.8745E+02    -0.8745E+02    -0.8745E+02    -0.8746E+02    -0.8746E+02    -0.8747E+02    -0.8747E+02    -0.8746E+02    -0.8745E+02    -0.8742E+02    -0.8739E+02    -0.8734E+02    -0.8728E+02    -0.8719E+02    -0.8708E+02    -0.8694E+02    -0.8677E+02    -0.8655E+02    -0.8629E+02    -0.8597E+02    -0.8558E+02    -0.8510E+02    -0.8452E+02    -0.8382E+02    -0.8298E+02    -0.8196E+02    -0.8073E+02    -0.7927E+02    -0.7754E+02    -0.7550E+02    -0.7313E+02    -0.7041E+02    -0.6733E+02    -0.6393E+02    -0.6021E+02    -0.5625E+02    -0.5210E+02    -0.4782E+02    -0.4350E+02    -0.3921E+02    -0.3502E+02    -0.3102E+02    -0.2729E+02    -0.2389E+02    -0.2088E+02    -0.1834E+02    -0.1631E+02    -0.1483E+02    -0.1393E+02    -0.1363E+02    -0.1393E+02    -0.1484E+02    -0.1633E+02    -0.1837E+02    -0.2092E+02    -0.2392E+02    -0.2733E+02    -0.3107E+02    -0.3508E+02    -0.3927E+02    -0.4356E+02    -0.4789E+02    -0.5217E+02    -0.5633E+02    -0.6029E+02    -0.6400E+02    -0.6741E+02    -0.7048E+02    -0.7320E+02    -0.7557E+02    -0.7760E+02    -0.7934E+02    -0.8080E+02    -0.8202E+02    -0.8304E+02    -0.8388E+02    -0.8458E+02    -0.8516E+02    -0.8563E+02    -0.8602E+02    -0.8635E+02    -0.8661E+02    -0.8682E+02    -0.8700E+02    -0.8713E+02    -0.8724E+02    -0.8733E+02    -0.8740E+02    -0.8744E+02    -0.8748E+02    -0.8750E+02    -0.8751E+02    -0.8751E+02    -0.8751E+02    -0.8750E+02    -0.8750E+02    -0.8749E+02    -0.8748E+02    -0.8747E+02    -0.8747E+02
    -0.8731E+02    -0.8731E+02    -0.8731E+02    -0.8730E+02    -0.8729E+02    -0.8727E+02    -0.8725E+02    -0.8722E+02    -0.8718E+02    -0.8713E+02    -0.8706E+02    -0.8698E+02    -0.8689E+02    -0.8677E+02    -0.8663E+02    -0.8647E+02    -0.8627E+02    -0.8603E+02    -0.8575E+02    -0.8542E+02    -0.8502E+02    -0.8455E+02    -0.8400E+02    -0.8334E+02    -0.8257E+02    -0.8166E+02    -0.8059E+02    -0.7933E+02    -0.7786E+02    -0.7617E+02    -0.7422E+02    -0.7201E+02    -0.6954E+02    -0.6681E+02    -0.6386E+02    -0.6070E+02    -0.5740E+02    -0.5400E+02    -0.5057E+02    -0.4717E+02    -0.4385E+02    -0.4069E+02    -0.3774E+02    -0.3506E+02    -0.3269E+02    -0.3069E+02    -0.2909E+02    -0.2793E+02    -0.2722E+02    -0.2699E+02    -0.2723E+02    -0.2794E+02    -0.2911E+02    -0.3071E+02    -0.3272E+02    -0.3509E+02    -0.3778E+02    -0.4074E+02    -0.4390E+02    -0.4722E+02    -0.5063E+02    -0.5406E+02    -0.5746E+02    -0.6076E+02    -0.6392E+02    -0.6688E+02    -0.6960E+02    -0.7207E+02    -0.7428E+02    -0.7622E+02    -0.7792E+02    -0.7938E+02    -0.8064E+02    -0.8171E+02    -0.8262E+02    -0.8339E+02    -0.8405E+02    -0.8460E+02    -0.8507E+02    -0.8546E+02    -0.8579E+02    -0.8607E+02    -0.8631E+02    -0.8651E+02    -0.8668E+02    -0.8681E+02    -0.8693E+02    -0.8702E+02    -0.8710E+02    -0.8716E+02    -0.8721E+02    -0.8725E+02    -0.8728E+02    -0.8730E+02    -0.8732E+02    -0.8733E+02    -0.8734E+02    -0.8734E+02    -0.8734E+02    -0.8734E+02
    -0.8719E+02    -0.8719E+02    -0.8718E+02    -0.8716E+02    -0.8714E+02    -0.8710E+02    -0.8706E+02    -0.8701E+02    -0.8694E+02    -0.8687E+02    -0.8678E+02    -0.8668E+02    -0.8656E+02    -0.8642E+02    -0.8626E+02    -0.8607E+02    -0.8586E+02    -0.8561E+02    -0.8532E+02    -0.8499E+02    -0.8460E+02    -0.8415E+02    -0.8363E+02    -0.8303E+02    -0.8233E+02    -0.8153E+02    -0.8060E+02    -0.7954E+02    -0.7832E+02    -0.7692E+02    -0.7535E+02    -0.7358E+02    -0.7162E+02    -0.6947E+02    -0.6715E+02    -0.6468E+02    -0.6209E+02    -0.5943E+02    -0.5675E+02    -0.5408E+02    -0.5148E+02    -0.4900E+02    -0.4668E+02    -0.4458E+02    -0.4272E+02    -0.4115E+02    -0.3990E+02    -0.3899E+02    -0.3844E+02    -0.3825E+02    -0.3844E+02    -0.3900E+02    -0.3992E+02    -0.4117E+02    -0.4275E+02    -0.4461E+02    -0.4671E+02    -0.4903E+02    -0.5152E+02    -0.5412E+02    -0.5679E+02    -0.5948E+02    -0.6214E+02    -0.6473E+02    -0.6720E+02    -0.6952E+02    -0.7167E+02    -0.7363E+02    -0.7539E+02    -0.7697E+02    -0.7836E+02    -0.7958E+02    -0.8065E+02    -0.8157E+02    -0.8237E+02    -0.8307E+02    -0.8367E+02    -0.8419E+02    -0.8463E+02    -0.8502E+02    -0.8535E+02    -0.8564E+02    -0.8589E+02    -0.8611E+02    -0.8629E+02    -0.8645E+02    -0.8659E+02    -0.8671E+02    -0.8681E+02    -0.8689E+02    -0.8697E+02    -0.8703E+02    -0.8708E+02    -0.8712E+02    -0.8716E+02    -0.8719E+02    -0.8721E+02    -0.8722E+02    -0.8723E+02    -0.8723E+02
    -0.8709E+02    -0.8709E+02    -0.8707E+02    -0.8705E+02    -0.8701E+02    -0.8696E+02    -0.8690E+02    -0.8683E+02    -0.8675E+02    -0.8665E+02    -0.8655E+02    -0.8643E+02    -0.8629E+02    -0.8614E+02    -0.8596E+02    -0.8576E+02    -0.8554E+02    -0.8528E+02    -0.8499E+02    -0.8467E+02    -0.8429E+02    -0.8387E+02    -0.8339E+02    -0.8285E+02    -0.8223E+02    -0.8153E+02    -0.8074E+02    -0.7984E+02    -0.7883E+02    -0.7770E+02    -0.7643E+02    -0.7503E+02    -0.7350E+02    -0.7183E+02    -0.7003E+02    -0.6813E+02    -0.6615E+02    -0.6410E+02    -0.6203E+02    -0.5998E+02    -0.5797E+02    -0.5606E+02    -0.5426E+02    -0.5263E+02    -0.5119E+02    -0.4998E+02    -0.4901E+02    -0.4830E+02    -0.4787E+02    -0.4773E+02    -0.4787E+02    -0.4831E+02    -0.4902E+02    -0.4999E+02    -0.5121E+02    -0.5266E+02    -0.5429E+02    -0.5609E+02    -0.5801E+02    -0.6001E+02    -0.6207E+02    -0.6414E+02    -0.6618E+02    -0.6817E+02    -0.7007E+02    -0.7187E+02    -0.7354E+02    -0.7507E+02    -0.7647E+02    -0.7773E+02    -0.7887E+02    -0.7987E+02    -0.8077E+02    -0.8156E+02    -0.8226E+02    -0.8288E+02    -0.8342E+02    -0.8390E+02    -0.8432E+02    -0.8469E+02    -0.8502E+02    -0.8530E+02    -0.8556E+02    -0.8578E+02    -0.8598E+02    -0.8615E+02    -0.8631E+02    -0.8644E+02    -0.8656E+02    -0.8667E+02    -0.8676E+02    -0.8684E+02    -0.8691E+02    -0.8697E+02    -0.8702E+02    -0.8706E+02    -0.8709E+02    -0.8712E+02    -0.8713E+02    -0.8713E+02
    -0.8700E+02    -0.8700E+02    -0.8698E+02    -0.8695E+02    -0.8690E+02    -0.8684E+02    -0.8677E+02    -0.8668E+02    -0.8659E+02    -0.8648E+02    -0.8636E+02    -0.8623E+02    -0.8608E+02    -0.8591E+02    -0.8573E+02    -0.8552E+02    -0.8529E+02    -0.8504E+02    -0.8476E+02    -0.8444E+02    -0.8409E+02    -0.8370E+02    -0.8326E+02    -0.8278E+02    -0.8223E+02    -0.8163E+02    -0.8095E+02    -0.8020E+02    -0.7937E+02    -0.7845E+02    -0.7744E+02    -0.7634E+02    -0.7514E+02    -0.7385E+02    -0.7248E+02    -0.7104E+02    -0.6953E+02    -0.6799E+02    -0.6643E+02    -0.6488E+02    -0.6337E+02    -0.6192E+02    -0.6056E+02    -0.5932E+02    -0.5823E+02    -0.5731E+02    -0.5657E+02    -0.5603E+02    -0.5570E+02    -0.5559E+02    -0.5570E+02    -0.5603E+02    -0.5658E+02    -0.5732E+02    -0.5825E+02    -0.5934E+02    -0.6058E+02    -0.6194E+02    -0.6339E+02    -0.6491E+02    -0.6646E+02    -0.6802E+02    -0.6956E+02    -0.7106E+02    -0.7251E+02    -0.7388E+02    -0.7517E+02    -0.7636E+02    -0.7747E+02    -0.7847E+02    -0.7939E+02    -0.8022E+02    -0.8097E+02    -0.8165E+02    -0.8225E+02    -0.8279E+02    -0.8328E+02    -0.8372E+02    -0.8411E+02    -0.8446E+02    -0.8477E+02    -0.8505E+02    -0.8530E+02    -0.8553E+02    -0.8573E+02    -0.8592E+02    -0.8608E+02    -0.8623E+02    -0.8636E+02    -0.8648E+02    -0.8659E+02    -0.8668E+02    -0.8676E+02    -0.8684E+02    -0.8690E+02    -0.8696E+02    -0.8700E+02    -0.8703E+02    -0.8705E+02    -0.8705E+02
    -0.8694E+02    -0.8694E+02    -0.8691E+02    -0.8687E+02    -0.8682E+02    -0.8675E+02    -0.8666E+02    -0.8657E+02    -0.8646E+02    -0.8635E+02    -0.8622E+02    -0.8607E+02    -0.8592E+02    -0.8574E+02    -0.8556E+02    -0.8535E+02    -0.8512E+02    -0.8488E+02    -0.8460E+02    -0.8430E+02    -0.8398E+02    -0.8361E+02    -0.8322E+02    -0.8278E+02    -0.8231E+02    -0.8178E+02    -0.8121E+02    -0.8058E+02    -0.7989E+02    -0.7915E+02    -0.7834E+02    -0.7747E+02    -0.7654E+02    -0.7555E+02    -0.7451E+02    -0.7342E+02    -0.7229E+02    -0.7114E+02    -0.6998E+02    -0.6883E+02    -0.6771E+02    -0.6663E+02    -0.6563E+02    -0.6471E+02    -0.6390E+02    -0.6322E+02    -0.6267E+02    -0.6227E+02    -0.6202E+02    -0.6194E+02    -0.6202E+02    -0.6227E+02    -0.6267E+02    -0.6323E+02    -0.6391E+02    -0.6473E+02    -0.6564E+02    -0.6665E+02    -0.6772E+02    -0.6885E+02    -0.7000E+02    -0.7116E+02    -0.7231E+02    -0.7343E+02    -0.7452E+02    -0.7557E+02    -0.7656E+02    -0.7749E+02    -0.7836E+02    -0.7917E+02    -0.7991E+02    -0.8059E+02    -0.8122E+02    -0.8179E+02    -0.8232E+02    -0.8279E+02    -0.8323E+02    -0.8362E+02    -0.8398E+02    -0.8431E+02    -0.8461E+02    -0.8488E+02    -0.8512E+02    -0.8535E+02    -0.8555E+02    -0.8574E+02    -0.8591E+02    -0.8606E+02    -0.8620E+02    -0.8633E+02    -0.8645E+02    -0.8656E+02    -0.8665E+02    -0.8673E+02    -0.8681E+02    -0.8687E+02    -0.8692E+02    -0.8696E+02    -0.8698E+02    -0.8698E+02
    -0.8688E+02    -0.8688E+02    -0.8686E+02    -0.8681E+02    -0.8675E+02    -0.8667E+02    -0.8658E+02    -0.8648E+02    -0.8637E+02    -0.8624E+02    -0.8611E+02    -0.8596E+02    -0.8580E+02    -0.8563E+02    -0.8544E+02    -0.8523E+02    -0.8501E+02    -0.8477E+02    -0.8451E+02    -0.8423E+02    -0.8393E+02    -0.8360E+02    -0.8324E+02    -0.8285E+02    -0.8243E+02    -0.8198E+02    -0.8149E+02    -0.8096E+02    -0.8040E+02    -0.7979E+02    -0.7914E+02    -0.7845E+02    -0.7772E+02    -0.7696E+02    -0.7616E+02    -0.7533E+02    -0.7448E+02    -0.7363E+02    -0.7277E+02    -0.7192E+02    -0.7110E+02    -0.7032E+02    -0.6958E+02    -0.6892E+02    -0.6833E+02    -0.6783E+02    -0.6743E+02    -0.6713E+02    -0.6696E+02    -0.6690E+02    -0.6696E+02    -0.6714E+02    -0.6743E+02    -0.6783E+02    -0.6833E+02    -0.6892E+02    -0.6959E+02    -0.7033E+02    -0.7111E+02    -0.7193E+02    -0.7278E+02    -0.7364E+02    -0.7450E+02    -0.7534E+02    -0.7617E+02    -0.7697E+02    -0.7773E+02    -0.7846E+02    -0.7915E+02    -0.7980E+02    -0.8040E+02    -0.8097E+02    -0.8150E+02    -0.8198E+02    -0.8244E+02    -0.8285E+02    -0.8324E+02    -0.8360E+02    -0.8393E+02    -0.8423E+02    -0.8451E+02    -0.8477E+02    -0.8500E+02    -0.8522E+02    -0.8542E+02    -0.8561E+02    -0.8578E+02    -0.8594E+02    -0.8609E+02    -0.8622E+02    -0.8635E+02    -0.8646E+02    -0.8656E+02    -0.8665E+02    -0.8674E+02    -0.8681E+02    -0.8686E+02    -0.8690E+02    -0.8693E+02    -0.8693E+02
    -0.8684E+02    -0.8684E+02    -0.8682E+02    -0.8677E+02    -0.8670E+02    -0.8662E+02    -0.8653E+02    -0.8642E+02    -0.8630E+02    -0.8618E+02    -0.8604E+02    -0.8589E+02    -0.8573E+02    -0.8555E+02    -0.8537E+02    -0.8517E+02    -0.8495E+02    -0.8473E+02    -0.8448E+02    -0.8422E+02    -0.8394E+02    -0.8364E+02    -0.8331E+02    -0.8297E+02    -0.8260E+02    -0.8221E+02    -0.8179E+02    -0.8134E+02    -0.8087E+02    -0.8037E+02    -0.7984E+02    -0.7929E+02    -0.7872E+02    -0.7812E+02    -0.7750E+02    -0.7687E+02    -0.7623E+02    -0.7558E+02    -0.7494E+02    -0.7432E+02    -0.7371E+02    -0.7314E+02    -0.7260E+02    -0.7212E+02    -0.7169E+02    -0.7133E+02    -0.7104E+02    -0.7083E+02    -0.7070E+02    -0.7066E+02    -0.7070E+02    -0.7083E+02    -0.7104E+02    -0.7133E+02    -0.7169E+02    -0.7212E+02    -0.7261E+02    -0.7314E+02    -0.7372E+02    -0.7432E+02    -0.7495E+02    -0.7559E+02    -0.7623E+02    -0.7687E+02    -0.7750E+02    -0.7812E+02    -0.7872E+02    -0.7929E+02    -0.7985E+02    -0.8037E+02    -0.8087E+02    -0.8134E+02    -0.8179E+02    -0.8220E+02    -0.8260E+02    -0.8296E+02    -0.8331E+02    -0.8363E+02    -0.8393E+02    -0.8421E+02    -0.8447E+02    -0.8471E+02    -0.8494E+02    -0.8515E+02    -0.8534E+02    -0.8553E+02    -0.8570E+02    -0.8586E+02    -0.8601E+02    -0.8614E+02    -0.8627E+02    -0.8639E+02    -0.8650E+02    -0.8660E+02    -0.8668E+02    -0.8676E+02    -0.8682E+02    -0.8686E+02    -0.8689E+02    -0.8689E+02
    -0.8682E+02    -0.8682E+02    -0.8679E+02    -0.8674E+02    -0.8667E+02    -0.8659E+02    -0.8649E+02    -0.8638E+02    -0.8626E+02    -0.8613E+02    -0.8599E+02    -0.8584E+02    -0.8568E+02    -0.8551E+02    -0.8533E+02    -0.8514E+02    -0.8494E+02    -0.8472E+02    -0.8449E+02    -0.8425E+02    -0.8399E+02    -0.8372E+02    -0.8343E+02    -0.8312E+02    -0.8279E+02    -0.8245E+02    -0.8209E+02    -0.8171E+02    -0.8132E+02    -0.8090E+02    -0.8047E+02    -0.8002E+02    -0.7956E+02    -0.7908E+02    -0.7860E+02    -0.7811E+02    -0.7761E+02    -0.7712E+02    -0.7664E+02    -0.7617E+02    -0.7572E+02    -0.7529E+02    -0.7490E+02    -0.7454E+02    -0.7423E+02    -0.7397E+02    -0.7376E+02    -0.7360E+02    -0.7351E+02    -0.7348E+02    -0.7351E+02    -0.7361E+02    -0.7376E+02    -0.7397E+02    -0.7423E+02    -0.7455E+02    -0.7490E+02    -0.7529E+02    -0.7572E+02    -0.7617E+02    -0.7664E+02    -0.7712E+02    -0.7761E+02    -0.7811E+02    -0.7860E+02    -0.7908E+02    -0.7955E+02    -0.8002E+02    -0.8046E+02    -0.8089E+02    -0.8131E+02    -0.8170E+02    -0.8208E+02    -0.8244E+02    -0.8278E+02    -0.8311E+02    -0.8341E+02    -0.8370E+02    -0.8397E+02    -0.8423E+02    -0.8447E+02    -0.8470E+02    -0.8491E+02    -0.8511E+02    -0.8530E+02    -0.8548E+02    -0.8565E+02    -0.8581E+02    -0.8596E+02    -0.8609E+02    -0.8622E+02    -0.8634E+02    -0.8645E+02    -0.8655E+02    -0.8664E+02    -0.8672E+02    -0.8679E+02    -0.8683E+02    -0.8686E+02    -0.8686E+02
    -0.8680E+02    -0.8680E+02    -0.8677E+02    -0.8672E+02    -0.8665E+02    -0.8657E+02    -0.8647E+02    -0.8636E+02    -0.8624E+02    -0.8611E+02    -0.8597E+02    -0.8583E+02    -0.8567E+02    -0.8551E+02    -0.8533E+02    -0.8515E+02    -0.8496E+02    -0.8475E+02    -0.8454E+02    -0.8431E+02    -0.8408E+02    -0.8383E+02    -0.8356E+02    -0.8329E+02    -0.8300E+02    -0.8271E+02    -0.8239E+02    -0.8207E+02    -0.8173E+02    -0.8138E+02    -0.8102E+02    -0.8065E+02    -0.8028E+02    -0.7990E+02    -0.7951E+02    -0.7912E+02    -0.7874E+02    -0.7835E+02    -0.7798E+02    -0.7762E+02    -0.7728E+02    -0.7696E+02    -0.7666E+02    -0.7640E+02    -0.7617E+02    -0.7597E+02    -0.7581E+02    -0.7570E+02    -0.7563E+02    -0.7561E+02    -0.7563E+02    -0.7570E+02    -0.7581E+02    -0.7597E+02    -0.7616E+02    -0.7640E+02    -0.7666E+02    -0.7696E+02    -0.7728E+02    -0.7762E+02    -0.7798E+02    -0.7835E+02    -0.7873E+02    -0.7912E+02    -0.7950E+02    -0.7989E+02    -0.8027E+02    -0.8065E+02    -0.8101E+02    -0.8137E+02    -0.8172E+02    -0.8206E+02    -0.8238E+02    -0.8269E+02    -0.8299E+02    -0.8327E+02    -0.8354E+02    -0.8380E+02    -0.8405E+02    -0.8429E+02    -0.8451E+02    -0.8472E+02    -0.8492E+02    -0.8512E+02    -0.8530E+02    -0.8547E+02    -0.8563E+02    -0.8579E+02    -0.8593E+02    -0.8607E+02    -0.8620E+02    -0.8632E+02    -0.8643E+02    -0.8653E+02    -0.8662E+02    -0.8670E+02    -0.8677E+02    -0.8681E+02    -0.8684E+02    -0.8684E+02
    -0.8680E+02    -0.8680E+02    -0.8677E+02    -0.8672E+02    -0.8665E+02    -0.8656E+02    -0.8646E+02    -0.8636E+02    -0.8624E+02    -0.8611E+02    -0.8598E+02    -0.8583E+02    -0.8568E+02    -0.8552E+02    -0.8536E+02    -0.8518E+02    -0.8500E+02    -0.8481E+02    -0.8461E+02    -0.8440E+02    -0.8419E+02    -0.8396E+02    -0.8372E+02    -0.8348E+02    -0.8323E+02    -0.8296E+02    -0.8269E+02    -0.8241E+02    -0.8212E+02    -0.8183E+02    -0.8152E+02    -0.8122E+02    -0.8091E+02    -0.8059E+02    -0.8028E+02    -0.7997E+02    -0.7966E+02    -0.7936E+02    -0.7907E+02    -0.7879E+02    -0.7852E+02    -0.7827E+02    -0.7805E+02    -0.7784E+02    -0.7767E+02    -0.7752E+02    -0.7740E+02    -0.7731E+02    -0.7726E+02    -0.7724E+02    -0.7726E+02    -0.7731E+02    -0.7740E+02    -0.7752E+02    -0.7766E+02    -0.7784E+02    -0.7804E+02    -0.7827E+02    -0.7852E+02    -0.7878E+02    -0.7906E+02    -0.7935E+02    -0.7965E+02    -0.7996E+02    -0.8027E+02    -0.8058E+02    -0.8090E+02    -0.8121E+02    -0.8151E+02    -0.8181E+02    -0.8211E+02    -0.8239E+02    -0.8267E+02    -0.8294E+02    -0.8320E+02    -0.8346E+02    -0.8370E+02    -0.8393E+02    -0.8416E+02    -0.8437E+02    -0.8458E+02    -0.8477E+02    -0.8496E+02    -0.8514E+02    -0.8532E+02    -0.8548E+02    -0.8564E+02    -0.8579E+02    -0.8593E+02    -0.8606E+02    -0.8619E+02    -0.8631E+02    -0.8642E+02    -0.8652E+02    -0.8661E+02    -0.8669E+02    -0.8676E+02    -0.8680E+02    -0.8683E+02    -0.8683E+02
    -0.8680E+02    -0.8680E+02    -0.8677E+02    -0.8672E+02    -0.8665E+02    -0.8656E+02    -0.8647E+02    -0.8636E+02    -0.8625E+02    -0.8612E+02    -0.8599E+02    -0.8585E+02    -0.8571E+02    -0.8556E+02    -0.8540E+02    -0.8524E+02    -0.8507E+02    -0.8489E+02    -0.8470E+02    -0.8451E+02    -0.8431E+02    -0.8411E+02    -0.8390E+02    -0.8368E+02    -0.8345E+02    -0.8322E+02    -0.8298E+02    -0.8274E+02    -0.8249E+02    -0.8224E+02    -0.8198E+02    -0.8172E+02    -0.8146E+02    -0.8120E+02    -0.8094E+02    -0.8069E+02    -0.8044E+02    -0.8020E+02    -0.7996E+02    -0.7974E+02    -0.7953E+02    -0.7933E+02    -0.7916E+02    -0.7900E+02    -0.7886E+02    -0.7874E+02    -0.7865E+02    -0.7859E+02    -0.7855E+02    -0.7853E+02    -0.7854E+02    -0.7858E+02    -0.7865E+02    -0.7874E+02    -0.7886E+02    -0.7899E+02    -0.7915E+02    -0.7933E+02    -0.7952E+02    -0.7973E+02    -0.7995E+02    -0.8019E+02    -0.8043E+02    -0.8068E+02    -0.8093E+02    -0.8119E+02    -0.8145E+02    -0.8171E+02    -0.8196E+02    -0.8222E+02    -0.8247E+02    -0.8272E+02    -0.8296E+02    -0.8320E+02    -0.8343E+02    -0.8365E+02    -0.8387E+02    -0.8408E+02    -0.8428E+02    -0.8448E+02    -0.8467E+02    -0.8485E+02    -0.8502E+02    -0.8519E+02    -0.8536E+02    -0.8551E+02    -0.8566E+02    -0.8580E+02    -0.8594E+02    -0.8607E+02    -0.8620E+02    -0.8631E+02    -0.8642E+02    -0.8652E+02    -0.8661E+02    -0.8669E+02    -0.8675E+02    -0.8680E+02    -0.8683E+02    -0.8683E+02
    -0.8680E+02    -0.8680E+02    -0.8678E+02    -0.8673E+02    -0.8666E+02    -0.8658E+02    -0.8648E+02    -0.8638E+02    -0.8627E+02    -0.8615E+02    -0.8602E+02    -0.8589E+02    -0.8575E+02    -0.8561E+02    -0.8546E+02    -0.8531E+02    -0.8515E+02    -0.8498E+02    -0.8481E+02    -0.8463E+02    -0.8445E+02    -0.8427E+02    -0.8407E+02    -0.8388E+02    -0.8368E+02    -0.8347E+02    -0.8326E+02    -0.8305E+02    -0.8283E+02    -0.8262E+02    -0.8240E+02    -0.8218E+02    -0.8196E+02    -0.8174E+02    -0.8153E+02    -0.8131E+02    -0.8111E+02    -0.8091E+02    -0.8072E+02    -0.8054E+02    -0.8037E+02    -0.8021E+02    -0.8007E+02    -0.7994E+02    -0.7983E+02    -0.7974E+02    -0.7967E+02    -0.7961E+02    -0.7958E+02    -0.7957E+02    -0.7958E+02    -0.7961E+02    -0.7966E+02    -0.7974E+02    -0.7983E+02    -0.7994E+02    -0.8006E+02    -0.8020E+02    -0.8036E+02    -0.8053E+02    -0.8071E+02    -0.8090E+02    -0.8110E+02    -0.8130E+02    -0.8151E+02    -0.8173E+02    -0.8194E+02    -0.8216E+02    -0.8238E+02    -0.8260E+02    -0.8281E+02    -0.8303E+02    -0.8324E+02    -0.8345E+02    -0.8365E+02    -0.8385E+02    -0.8404E+02    -0.8423E+02    -0.8442E+02    -0.8460E+02    -0.8477E+02    -0.8494E+02    -0.8510E+02    -0.8526E+02    -0.8541E+02    -0.8556E+02    -0.8570E+02    -0.8584E+02    -0.8597E+02    -0.8609E+02    -0.8621E+02    -0.8633E+02    -0.8643E+02    -0.8653E+02    -0.8662E+02    -0.8670E+02    -0.8676E+02    -0.8681E+02    -0.8683E+02    -0.8683E+02
    -0.8682E+02    -0.8682E+02    -0.8679E+02    -0.8674E+02    -0.8668E+02    -0.8660E+02    -0.8651E+02    -0.8641E+02    -0.8630E+02    -0.8618E+02    -0.8606E+02    -0.8594E+02    -0.8581E+02    -0.8567E+02    -0.8553E+02    -0.8539E+02    -0.8524E+02    -0.8508E+02    -0.8493E+02    -0.8476E+02    -0.8460E+02    -0.8443E+02    -0.8426E+02    -0.8408E+02    -0.8390E+02    -0.8372E+02    -0.8353E+02    -0.8335E+02    -0.8316E+02    -0.8297E+02    -0.8278E+02    -0.8259E+02    -0.8241E+02    -0.8222E+02    -0.8204E+02    -0.8186E+02    -0.8169E+02    -0.8152E+02    -0.8137E+02    -0.8122E+02    -0.8108E+02    -0.8095E+02    -0.8083E+02    -0.8073E+02    -0.8064E+02    -0.8057E+02    -0.8051E+02    -0.8047E+02    -0.8044E+02    -0.8043E+02    -0.8044E+02    -0.8046E+02    -0.8051E+02    -0.8056E+02    -0.8064E+02    -0.8072E+02    -0.8083E+02    -0.8094E+02    -0.8107E+02    -0.8121E+02    -0.8136E+02    -0.8151E+02    -0.8168E+02    -0.8185E+02    -0.8202E+02    -0.8220E+02    -0.8239E+02    -0.8257E+02    -0.8276E+02    -0.8295E+02    -0.8314E+02    -0.8332E+02    -0.8351E+02    -0.8369E+02    -0.8387E+02    -0.8405E+02    -0.8422E+02    -0.8439E+02    -0.8456E+02    -0.8472E+02    -0.8488E+02    -0.8504E+02    -0.8519E+02    -0.8534E+02    -0.8548E+02    -0.8562E+02    -0.8575E+02    -0.8588E+02    -0.8601E+02    -0.8613E+02    -0.8624E+02    -0.8635E+02    -0.8645E+02    -0.8655E+02    -0.8663E+02    -0.8671E+02    -0.8677E+02    -0.8682E+02    -0.8684E+02    -0.8684E+02
    -0.8683E+02    -0.8683E+02    -0.8681E+02    -0.8676E+02    -0.8670E+02    -0.8662E+02    -0.8653E+02    -0.8644E+02    -0.8634E+02    -0.8623E+02    -0.8611E+02    -0.8599E+02    -0.8587E+02    -0.8574E+02    -0.8561E+02    -0.8547E+02    -0.8534E+02    -0.8519E+02    -0.8505E+02    -0.8490E+02    -0.8475E+02    -0.8460E+02    -0.8444E+02    -0.8428E+02    -0.8412E+02    -0.8396E+02    -0.8379E+02    -0.8363E+02    -0.8346E+02    -0.8330E+02    -0.8314E+02    -0.8297E+02    -0.8281E+02    -0.8265E+02    -0.8250E+02    -0.8235E+02    -0.8220E+02    -0.8206E+02    -0.8193E+02    -0.8181E+02    -0.8169E+02    -0.8158E+02    -0.8149E+02    -0.8140E+02    -0.8133E+02    -0.8127E+02    -0.8122E+02    -0.8119E+02    -0.8116E+02    -0.8116E+02    -0.8116E+02    -0.8118E+02    -0.8122E+02    -0.8126E+02    -0.8132E+02    -0.8140E+02    -0.8148E+02    -0.8158E+02    -0.8168E+02    -0.8180E+02    -0.8192E+02    -0.8205E+02    -0.8219E+02    -0.8233E+02    -0.8248E+02    -0.8264E+02    -0.8279E+02    -0.8295E+02    -0.8311E+02    -0.8328E+02    -0.8344E+02    -0.8360E+02    -0.8377E+02    -0.8393E+02    -0.8409E+02    -0.8425E+02    -0.8440E+02    -0.8456E+02    -0.8471E+02    -0.8486E+02    -0.8501E+02    -0.8515E+02    -0.8529E+02    -0.8543E+02    -0.8556E+02    -0.8569E+02    -0.8581E+02    -0.8594E+02    -0.8606E+02    -0.8617E+02    -0.8628E+02    -0.8638E+02    -0.8648E+02    -0.8657E+02    -0.8665E+02    -0.8673E+02    -0.8679E+02    -0.8683E+02    -0.8686E+02    -0.8686E+02
    -0.8685E+02    -0.8685E+02    -0.8683E+02    -0.8678E+02    -0.8672E+02    -0.8665E+02    -0.8657E+02    -0.8647E+02    -0.8638E+02    -0.8627E+02    -0.8617E+02    -0.8605E+02    -0.8594E+02    -0.8582E+02    -0.8569E+02    -0.8557E+02    -0.8544E+02    -0.8531E+02    -0.8517E+02    -0.8504E+02    -0.8490E+02    -0.8476E+02    -0.8462E+02    -0.8448E+02    -0.8433E+02    -0.8419E+02    -0.8404E+02    -0.8390E+02    -0.8375E+02    -0.8361E+02    -0.8346E+02    -0.8332E+02    -0.8318E+02    -0.8305E+02    -0.8291E+02    -0.8278E+02    -0.8266E+02    -0.8254E+02    -0.8243E+02    -0.8232E+02    -0.8223E+02    -0.8214E+02    -0.8206E+02    -0.8199E+02    -0.8192E+02    -0.8187E+02    -0.8183E+02    -0.8180E+02    -0.8179E+02    -0.8178E+02    -0.8179E+02    -0.8180E+02    -0.8183E+02    -0.8187E+02    -0.8192E+02    -0.8198E+02    -0.8205E+02    -0.8213E+02    -0.8222E+02    -0.8231E+02    -0.8242E+02    -0.8253E+02    -0.8265E+02    -0.8277E+02    -0.8290E+02    -0.8303E+02    -0.8316E+02    -0.8330E+02    -0.8344E+02    -0.8358E+02    -0.8373E+02    -0.8387E+02    -0.8401E+02    -0.8416E+02    -0.8430E+02    -0.8444E+02    -0.8458E+02    -0.8472E+02    -0.8486E+02    -0.8500E+02    -0.8513E+02    -0.8526E+02    -0.8539E+02    -0.8552E+02    -0.8564E+02    -0.8576E+02    -0.8588E+02    -0.8600E+02    -0.8611E+02    -0.8622E+02    -0.8632E+02    -0.8642E+02    -0.8651E+02    -0.8660E+02    -0.8668E+02    -0.8675E+02    -0.8681E+02    -0.8685E+02    -0.8687E+02    -0.8687E+02
    -0.8687E+02    -0.8687E+02    -0.8685E+02    -0.8681E+02    -0.8675E+02    -0.8668E+02    -0.8660E+02    -0.8651E+02    -0.8642E+02    -0.8632E+02    -0.8622E+02    -0.8612E+02    -0.8601E+02    -0.8590E+02    -0.8578E+02    -0.8566E+02    -0.8555E+02    -0.8542E+02    -0.8530E+02    -0.8518E+02    -0.8505E+02    -0.8492E+02    -0.8480E+02    -0.8467E+02    -0.8454E+02    -0.8441E+02    -0.8428E+02    -0.8415E+02    -0.8402E+02    -0.8389E+02    -0.8377E+02    -0.8364E+02    -0.8352E+02    -0.8340E+02    -0.8329E+02    -0.8318E+02    -0.8307E+02    -0.8297E+02    -0.8287E+02    -0.8278E+02    -0.8270E+02    -0.8263E+02    -0.8256E+02    -0.8250E+02    -0.8245E+02    -0.8240E+02    -0.8237E+02    -0.8234E+02    -0.8233E+02    -0.8232E+02    -0.8233E+02    -0.8234E+02    -0.8237E+02    -0.8240E+02    -0.8244E+02    -0.8249E+02    -0.8255E+02    -0.8262E+02    -0.8269E+02    -0.8277E+02    -0.8286E+02    -0.8296E+02    -0.8306E+02    -0.8316E+02    -0.8327E+02    -0.8338E+02    -0.8350E+02    -0.8362E+02    -0.8374E+02    -0.8387E+02    -0.8399E+02    -0.8412E+02    -0.8425E+02    -0.8438E+02    -0.8451E+02    -0.8463E+02    -0.8476E+02    -0.8489E+02    -0.8501E+02    -0.8514E+02    -0.8526E+02    -0.8538E+02    -0.8550E+02    -0.8562E+02    -0.8573E+02    -0.8584E+02    -0.8595E+02    -0.8606E+02    -0.8617E+02    -0.8627E+02    -0.8637E+02    -0.8646E+02    -0.8655E+02    -0.8663E+02    -0.8671E+02    -0.8677E+02    -0.8683E+02    -0.8687E+02    -0.8689E+02    -0.8689E+02
    -0.8690E+02    -0.8690E+02    -0.8687E+02    -0.8683E+02    -0.8678E+02    -0.8671E+02    -0.8664E+02    -0.8656E+02    -0.8647E+02    -0.8638E+02    -0.8628E+02    -0.8618E+02    -0.8608E+02    -0.8598E+02    -0.8587E+02    -0.8576E+02    -0.8565E+02    -0.8554E+02    -0.8543E+02    -0.8531E+02    -0.8520E+02    -0.8508E+02    -0.8497E+02    -0.8485E+02    -0.8474E+02    -0.8462E+02    -0.8450E+02    -0.8439E+02    -0.8427E+02    -0.8416E+02    -0.8405E+02    -0.8394E+02    -0.8383E+02    -0.8373E+02    -0.8363E+02    -0.8353E+02    -0.8344E+02    -0.8335E+02    -0.8327E+02    -0.8320E+02    -0.8312E+02    -0.8306E+02    -0.8300E+02    -0.8295E+02    -0.8291E+02    -0.8287E+02    -0.8284E+02    -0.8282E+02    -0.8281E+02    -0.8280E+02    -0.8281E+02    -0.8282E+02    -0.8284E+02    -0.8286E+02    -0.8290E+02    -0.8294E+02    -0.8299E+02    -0.8305E+02    -0.8311E+02    -0.8318E+02    -0.8326E+02    -0.8334E+02    -0.8343E+02    -0.8352E+02    -0.8361E+02    -0.8371E+02    -0.8381E+02    -0.8392E+02    -0.8403E+02    -0.8414E+02    -0.8425E+02    -0.8436E+02    -0.8447E+02    -0.8459E+02    -0.8470E+02    -0.8482E+02    -0.8493E+02    -0.8505E+02    -0.8516E+02    -0.8527E+02    -0.8538E+02    -0.8550E+02    -0.8561E+02    -0.8571E+02    -0.8582E+02    -0.8592E+02    -0.8603E+02    -0.8613E+02    -0.8623E+02    -0.8632E+02    -0.8641E+02    -0.8650E+02    -0.8659E+02    -0.8666E+02    -0.8674E+02    -0.8680E+02    -0.8685E+02    -0.8689E+02    -0.8691E+02    -0.8691E+02
    -0.8692E+02    -0.8692E+02    -0.8690E+02    -0.8686E+02    -0.8681E+02    -0.8675E+02    -0.8668E+02    -0.8660E+02    -0.8652E+02    -0.8643E+02    -0.8634E+02    -0.8625E+02    -0.8616E+02    -0.8606E+02    -0.8596E+02    -0.8586E+02    -0.8576E+02    -0.8566E+02    -0.8555E+02    -0.8545E+02    -0.8534E+02    -0.8524E+02    -0.8513E+02    -0.8503E+02    -0.8492E+02    -0.8482E+02    -0.8472E+02    -0.8461E+02    -0.8451E+02    -0.8441E+02    -0.8431E+02    -0.8422E+02    -0.8412E+02    -0.8403E+02    -0.8394E+02    -0.8386E+02    -0.8378E+02    -0.8370E+02    -0.8363E+02    -0.8357E+02    -0.8350E+02    -0.8345E+02    -0.8340E+02    -0.8335E+02    -0.8332E+02    -0.8328E+02    -0.8326E+02    -0.8324E+02    -0.8323E+02    -0.8323E+02    -0.8323E+02    -0.8324E+02    -0.8326E+02    -0.8328E+02    -0.8331E+02    -0.8335E+02    -0.8339E+02    -0.8344E+02    -0.8349E+02    -0.8355E+02    -0.8362E+02    -0.8369E+02    -0.8376E+02    -0.8384E+02    -0.8393E+02    -0.8401E+02    -0.8410E+02    -0.8419E+02    -0.8429E+02    -0.8439E+02    -0.8448E+02    -0.8458E+02    -0.8469E+02    -0.8479E+02    -0.8489E+02    -0.8499E+02    -0.8510E+02    -0.8520E+02    -0.8530E+02    -0.8541E+02    -0.8551E+02    -0.8561E+02    -0.8571E+02    -0.8581E+02    -0.8591E+02    -0.8601E+02    -0.8610E+02    -0.8620E+02    -0.8629E+02    -0.8638E+02    -0.8646E+02    -0.8655E+02    -0.8663E+02    -0.8670E+02    -0.8677E+02    -0.8683E+02    -0.8688E+02    -0.8691E+02    -0.8693E+02    -0.8693E+02
    -0.8694E+02    -0.8694E+02    -0.8692E+02    -0.8689E+02    -0.8684E+02    -0.8678E+02    -0.8671E+02    -0.8664E+02    -0.8657E+02    -0.8649E+02    -0.8640E+02    -0.8632E+02    -0.8623E+02    -0.8614E+02    -0.8605E+02    -0.8596E+02    -0.8586E+02    -0.8577E+02    -0.8567E+02    -0.8558E+02    -0.8548E+02    -0.8539E+02    -0.8529E+02    -0.8520E+02    -0.8510E+02    -0.8501E+02    -0.8492E+02    -0.8482E+02    -0.8473E+02    -0.8464E+02    -0.8456E+02    -0.8447E+02    -0.8439E+02    -0.8431E+02    -0.8423E+02    -0.8416E+02    -0.8409E+02    -0.8402E+02    -0.8396E+02    -0.8390E+02    -0.8385E+02    -0.8380E+02    -0.8376E+02    -0.8372E+02    -0.8369E+02    -0.8366E+02    -0.8364E+02    -0.8362E+02    -0.8361E+02    -0.8361E+02    -0.8361E+02    -0.8362E+02    -0.8363E+02    -0.8365E+02    -0.8368E+02    -0.8371E+02    -0.8375E+02    -0.8379E+02    -0.8384E+02    -0.8389E+02    -0.8395E+02    -0.8401E+02    -0.8407E+02    -0.8414E+02    -0.8422E+02    -0.8429E+02    -0.8437E+02    -0.8445E+02    -0.8453E+02    -0.8462E+02    -0.8471E+02    -0.8480E+02    -0.8489E+02    -0.8498E+02    -0.8507E+02    -0.8516E+02    -0.8526E+02    -0.8535E+02    -0.8545E+02    -0.8554E+02    -0.8563E+02    -0.8573E+02    -0.8582E+02    -0.8591E+02    -0.8600E+02    -0.8609E+02    -0.8618E+02    -0.8627E+02    -0.8635E+02    -0.8643E+02    -0.8652E+02    -0.8659E+02    -0.8667E+02    -0.8674E+02    -0.8680E+02    -0.8686E+02    -0.8690E+02    -0.8694E+02    -0.8696E+02    -0.8696E+02
    -0.8697E+02    -0.8697E+02    -0.8695E+02    -0.8691E+02    -0.8687E+02    -0.8681E+02    -0.8675E+02    -0.8669E+02    -0.8662E+02    -0.8654E+02    -0.8646E+02    -0.8638E+02    -0.8630E+02    -0.8622E+02    -0.8614E+02    -0.8605E+02    -0.8597E+02    -0.8588E+02    -0.8579E+02    -0.8571E+02    -0.8562E+02    -0.8553E+02    -0.8545E+02    -0.8536E+02    -0.8527E+02    -0.8519E+02    -0.8511E+02    -0.8502E+02    -0.8494E+02    -0.8486E+02    -0.8479E+02    -0.8471E+02    -0.8464E+02    -0.8457E+02    -0.8450E+02    -0.8443E+02    -0.8437E+02    -0.8431E+02    -0.8426E+02    -0.8421E+02    -0.8416E+02    -0.8412E+02    -0.8408E+02    -0.8405E+02    -0.8402E+02    -0.8400E+02    -0.8398E+02    -0.8396E+02    -0.8396E+02    -0.8395E+02    -0.8395E+02    -0.8396E+02    -0.8397E+02    -0.8399E+02    -0.8401E+02    -0.8404E+02    -0.8407E+02    -0.8411E+02    -0.8415E+02    -0.8420E+02    -0.8425E+02    -0.8430E+02    -0.8436E+02    -0.8442E+02    -0.8448E+02    -0.8455E+02    -0.8462E+02    -0.8469E+02    -0.8476E+02    -0.8484E+02    -0.8492E+02    -0.8500E+02    -0.8508E+02    -0.8516E+02    -0.8524E+02    -0.8533E+02    -0.8541E+02    -0.8550E+02    -0.8558E+02    -0.8567E+02    -0.8575E+02    -0.8584E+02    -0.8592E+02    -0.8601E+02    -0.8609E+02    -0.8617E+02    -0.8625E+02    -0.8634E+02    -0.8641E+02    -0.8649E+02    -0.8657E+02    -0.8664E+02    -0.8671E+02    -0.8677E+02    -0.8683E+02    -0.8688E+02    -0.8693E+02    -0.8696E+02    -0.8698E+02    -0.8698E+02
    -0.8699E+02    -0.8699E+02    -0.8697E+02    -0.8694E+02    -0.8690E+02    -0.8685E+02    -0.8679E+02    -0.8673E+02    -0.8666E+02    -0.8660E+02    -0.8652E+02    -0.8645E+02    -0.8637E+02    -0.8630E+02    -0.8622E+02    -0.8614E+02    -0.8606E+02    -0.8599E+02    -0.8591E+02    -0.8583E+02    -0.8575E+02    -0.8567E+02    -0.8559E+02    -0.8551E+02    -0.8544E+02    -0.8536E+02    -0.8529E+02    -0.8521E+02    -0.8514E+02    -0.8507E+02    -0.8500E+02    -0.8493E+02    -0.8487E+02    -0.8481E+02    -0.8475E+02    -0.8469E+02    -0.8463E+02    -0.8458E+02    -0.8453E+02    -0.8449E+02    -0.8445E+02    -0.8441E+02    -0.8438E+02    -0.8435E+02    -0.8432E+02    -0.8430E+02    -0.8429E+02    -0.8428E+02    -0.8427E+02    -0.8427E+02    -0.8427E+02    -0.8427E+02    -0.8428E+02    -0.8430E+02    -0.8432E+02    -0.8434E+02    -0.8437E+02    -0.8440E+02    -0.8444E+02    -0.8448E+02    -0.8452E+02    -0.8457E+02    -0.8462E+02    -0.8467E+02    -0.8473E+02    -0.8479E+02    -0.8485E+02    -0.8491E+02    -0.8498E+02    -0.8505E+02    -0.8512E+02    -0.8519E+02    -0.8526E+02    -0.8533E+02    -0.8541E+02    -0.8548E+02    -0.8556E+02    -0.8564E+02    -0.8571E+02    -0.8579E+02    -0.8587E+02    -0.8595E+02    -0.8602E+02    -0.8610E+02    -0.8618E+02    -0.8625E+02    -0.8633E+02    -0.8640E+02    -0.8648E+02    -0.8655E+02    -0.8662E+02    -0.8668E+02    -0.8675E+02    -0.8681E+02    -0.8686E+02    -0.8691E+02    -0.8695E+02    -0.8698E+02    -0.8700E+02    -0.8700E+02
    -0.8701E+02    -0.8701E+02    -0.8700E+02    -0.8697E+02    -0.8693E+02    -0.8688E+02    -0.8683E+02    -0.8677E+02    -0.8671E+02    -0.8665E+02    -0.8658E+02    -0.8651E+02    -0.8645E+02    -0.8638E+02    -0.8630E+02    -0.8623E+02    -0.8616E+02    -0.8609E+02    -0.8602E+02    -0.8594E+02    -0.8587E+02    -0.8580E+02    -0.8573E+02    -0.8566E+02    -0.8559E+02    -0.8552E+02    -0.8546E+02    -0.8539E+02    -0.8532E+02    -0.8526E+02    -0.8520E+02    -0.8514E+02    -0.8508E+02    -0.8503E+02    -0.8497E+02    -0.8492E+02    -0.8488E+02    -0.8483E+02    -0.8479E+02    -0.8475E+02    -0.8471E+02    -0.8468E+02    -0.8465E+02    -0.8463E+02    -0.8460E+02    -0.8459E+02    -0.8457E+02    -0.8456E+02    -0.8455E+02    -0.8455E+02    -0.8455E+02    -0.8456E+02    -0.8457E+02    -0.8458E+02    -0.8460E+02    -0.8462E+02    -0.8464E+02    -0.8467E+02    -0.8470E+02    -0.8474E+02    -0.8478E+02    -0.8482E+02    -0.8486E+02    -0.8491E+02    -0.8496E+02    -0.8501E+02    -0.8506E+02    -0.8512E+02    -0.8518E+02    -0.8524E+02    -0.8530E+02    -0.8536E+02    -0.8543E+02    -0.8550E+02    -0.8556E+02    -0.8563E+02    -0.8570E+02    -0.8577E+02    -0.8584E+02    -0.8591E+02    -0.8598E+02    -0.8605E+02    -0.8612E+02    -0.8619E+02    -0.8626E+02    -0.8633E+02    -0.8640E+02    -0.8647E+02    -0.8654E+02    -0.8660E+02    -0.8667E+02    -0.8673E+02    -0.8679E+02    -0.8685E+02    -0.8690E+02    -0.8694E+02    -0.8698E+02    -0.8701E+02    -0.8702E+02    -0.8702E+02
    -0.8704E+02    -0.8704E+02    -0.8702E+02    -0.8700E+02    -0.8696E+02    -0.8692E+02    -0.8687E+02    -0.8682E+02    -0.8676E+02    -0.8670E+02    -0.8664E+02    -0.8658E+02    -0.8651E+02    -0.8645E+02    -0.8638E+02    -0.8632E+02    -0.8625E+02    -0.8619E+02    -0.8612E+02    -0.8606E+02    -0.8599E+02    -0.8593E+02    -0.8586E+02    -0.8580E+02    -0.8574E+02    -0.8568E+02    -0.8562E+02    -0.8556E+02    -0.8550E+02    -0.8544E+02    -0.8539E+02    -0.8533E+02    -0.8528E+02    -0.8523E+02    -0.8519E+02    -0.8514E+02    -0.8510E+02    -0.8506E+02    -0.8502E+02    -0.8499E+02    -0.8496E+02    -0.8493E+02    -0.8490E+02    -0.8488E+02    -0.8486E+02    -0.8484E+02    -0.8483E+02    -0.8482E+02    -0.8482E+02    -0.8481E+02    -0.8482E+02    -0.8482E+02    -0.8483E+02    -0.8484E+02    -0.8486E+02    -0.8487E+02    -0.8489E+02    -0.8492E+02    -0.8495E+02    -0.8498E+02    -0.8501E+02    -0.8505E+02    -0.8509E+02    -0.8513E+02    -0.8517E+02    -0.8522E+02    -0.8527E+02    -0.8532E+02    -0.8537E+02    -0.8542E+02    -0.8548E+02    -0.8553E+02    -0.8559E+02    -0.8565E+02    -0.8571E+02    -0.8577E+02    -0.8583E+02    -0.8590E+02    -0.8596E+02    -0.8602E+02    -0.8609E+02    -0.8615E+02    -0.8622E+02    -0.8628E+02    -0.8634E+02    -0.8641E+02    -0.8647E+02    -0.8654E+02    -0.8660E+02    -0.8666E+02    -0.8672E+02    -0.8677E+02    -0.8683E+02    -0.8688E+02    -0.8693E+02    -0.8697E+02    -0.8701E+02    -0.8703E+02    -0.8705E+02    -0.8705E+02
    -0.8706E+02    -0.8706E+02    -0.8705E+02    -0.8702E+02    -0.8699E+02    -0.8695E+02    -0.8691E+02    -0.8686E+02    -0.8680E+02    -0.8675E+02    -0.8670E+02    -0.8664E+02    -0.8658E+02    -0.8652E+02    -0.8646E+02    -0.8640E+02    -0.8634E+02    -0.8628E+02    -0.8622E+02    -0.8617E+02    -0.8611E+02    -0.8605E+02    -0.8599E+02    -0.8593E+02    -0.8588E+02    -0.8582E+02    -0.8577E+02    -0.8572E+02    -0.8566E+02    -0.8561E+02    -0.8556E+02    -0.8552E+02    -0.8547E+02    -0.8543E+02    -0.8539E+02    -0.8535E+02    -0.8531E+02    -0.8527E+02    -0.8524E+02    -0.8521E+02    -0.8518E+02    -0.8516E+02    -0.8513E+02    -0.8511E+02    -0.8510E+02    -0.8508E+02    -0.8507E+02    -0.8506E+02    -0.8506E+02    -0.8506E+02    -0.8506E+02    -0.8506E+02    -0.8507E+02    -0.8508E+02    -0.8509E+02    -0.8511E+02    -0.8513E+02    -0.8515E+02    -0.8517E+02    -0.8520E+02    -0.8523E+02    -0.8526E+02    -0.8530E+02    -0.8533E+02    -0.8537E+02    -0.8541E+02    -0.8545E+02    -0.8550E+02    -0.8554E+02    -0.8559E+02    -0.8564E+02    -0.8569E+02    -0.8574E+02    -0.8580E+02    -0.8585E+02    -0.8591E+02    -0.8596E+02    -0.8602E+02    -0.8608E+02    -0.8613E+02    -0.8619E+02    -0.8625E+02    -0.8631E+02    -0.8637E+02    -0.8643E+02    -0.8648E+02    -0.8654E+02    -0.8660E+02    -0.8666E+02    -0.8671E+02    -0.8677E+02    -0.8682E+02    -0.8687E+02    -0.8692E+02    -0.8696E+02    -0.8700E+02    -0.8703E+02    -0.8706E+02    -0.8707E+02    -0.8707E+02
    -0.8708E+02    -0.8708E+02    -0.8707E+02    -0.8705E+02    -0.8702E+02    -0.8698E+02    -0.8694E+02    -0.8690E+02    -0.8685E+02    -0.8680E+02    -0.8675E+02    -0.8670E+02    -0.8664E+02    -0.8659E+02    -0.8654E+02    -0.8648E+02    -0.8643E+02    -0.8638E+02    -0.8632E+02    -0.8627E+02    -0.8622E+02    -0.8616E+02    -0.8611E+02    -0.8606E+02    -0.8601E+02    -0.8596E+02    -0.8591E+02    -0.8586E+02    -0.8582E+02    -0.8577E+02    -0.8573E+02    -0.8569E+02    -0.8565E+02    -0.8561E+02    -0.8557E+02    -0.8554E+02    -0.8550E+02    -0.8547E+02    -0.8544E+02    -0.8542E+02    -0.8539E+02    -0.8537E+02    -0.8535E+02    -0.8533E+02    -0.8532E+02    -0.8531E+02    -0.8530E+02    -0.8529E+02    -0.8528E+02    -0.8528E+02    -0.8528E+02    -0.8529E+02    -0.8529E+02    -0.8530E+02    -0.8531E+02    -0.8533E+02    -0.8534E+02    -0.8536E+02    -0.8538E+02    -0.8541E+02    -0.8543E+02    -0.8546E+02    -0.8549E+02    -0.8552E+02    -0.8556E+02    -0.8559E+02    -0.8563E+02    -0.8567E+02    -0.8571E+02    -0.8575E+02    -0.8580E+02    -0.8584E+02    -0.8589E+02    -0.8594E+02    -0.8599E+02    -0.8603E+02    -0.8608E+02    -0.8614E+02    -0.8619E+02    -0.8624E+02    -0.8629E+02    -0.8634E+02    -0.8640E+02    -0.8645E+02    -0.8650E+02    -0.8656E+02    -0.8661E+02    -0.8666E+02    -0.8671E+02    -0.8676E+02    -0.8681E+02    -0.8686E+02    -0.8691E+02    -0.8695E+02    -0.8699E+02    -0.8703E+02    -0.8706E+02    -0.8708E+02    -0.8709E+02    -0.8709E+02
    -0.8711E+02    -0.8711E+02    -0.8709E+02    -0.8707E+02    -0.8705E+02    -0.8701E+02    -0.8698E+02    -0.8694E+02    -0.8689E+02    -0.8685E+02    -0.8680E+02    -0.8675E+02    -0.8671E+02    -0.8666E+02    -0.8661E+02    -0.8656E+02    -0.8651E+02    -0.8646E+02    -0.8642E+02    -0.8637E+02    -0.8632E+02    -0.8627E+02    -0.8623E+02    -0.8618E+02    -0.8614E+02    -0.8609E+02    -0.8605E+02    -0.8601E+02    -0.8597E+02    -0.8593E+02    -0.8589E+02    -0.8585E+02    -0.8581E+02    -0.8578E+02    -0.8575E+02    -0.8572E+02    -0.8569E+02    -0.8566E+02    -0.8563E+02    -0.8561E+02    -0.8559E+02    -0.8557E+02    -0.8555E+02    -0.8554E+02    -0.8552E+02    -0.8551E+02    -0.8550E+02    -0.8550E+02    -0.8549E+02    -0.8549E+02    -0.8549E+02    -0.8550E+02    -0.8550E+02    -0.8551E+02    -0.8552E+02    -0.8553E+02    -0.8555E+02    -0.8556E+02    -0.8558E+02    -0.8560E+02    -0.8562E+02    -0.8565E+02    -0.8568E+02    -0.8570E+02    -0.8573E+02    -0.8577E+02    -0.8580E+02    -0.8583E+02    -0.8587E+02    -0.8591E+02    -0.8595E+02    -0.8599E+02    -0.8603E+02    -0.8607E+02    -0.8611E+02    -0.8616E+02    -0.8620E+02    -0.8625E+02    -0.8629E+02    -0.8634E+02    -0.8639E+02    -0.8643E+02    -0.8648E+02    -0.8653E+02    -0.8658E+02    -0.8663E+02    -0.8667E+02    -0.8672E+02    -0.8677E+02    -0.8681E+02    -0.8686E+02    -0.8690E+02    -0.8694E+02    -0.8698E+02    -0.8702E+02    -0.8705E+02    -0.8708E+02    -0.8710E+02    -0.8711E+02    -0.8711E+02
    -0.8713E+02    -0.8713E+02    -0.8712E+02    -0.8710E+02    -0.8707E+02    -0.8704E+02    -0.8701E+02    -0.8697E+02    -0.8693E+02    -0.8689E+02    -0.8685E+02    -0.8681E+02    -0.8677E+02    -0.8672E+02    -0.8668E+02    -0.8664E+02    -0.8659E+02    -0.8655E+02    -0.8651E+02    -0.8646E+02    -0.8642E+02    -0.8638E+02    -0.8634E+02    -0.8630E+02    -0.8626E+02    -0.8622E+02    -0.8618E+02    -0.8614E+02    -0.8611E+02    -0.8607E+02    -0.8604E+02    -0.8600E+02    -0.8597E+02    -0.8594E+02    -0.8591E+02    -0.8588E+02    -0.8586E+02    -0.8583E+02    -0.8581E+02    -0.8579E+02    -0.8577E+02    -0.8576E+02    -0.8574E+02    -0.8573E+02    -0.8572E+02    -0.8571E+02    -0.8570E+02    -0.8569E+02    -0.8569E+02    -0.8569E+02    -0.8569E+02    -0.8569E+02    -0.8570E+02    -0.8570E+02    -0.8571E+02    -0.8572E+02    -0.8573E+02    -0.8575E+02    -0.8577E+02    -0.8578E+02    -0.8580E+02    -0.8583E+02    -0.8585E+02    -0.8587E+02    -0.8590E+02    -0.8593E+02    -0.8596E+02    -0.8599E+02    -0.8602E+02    -0.8605E+02    -0.8609E+02    -0.8612E+02    -0.8616E+02    -0.8620E+02    -0.8624E+02    -0.8627E+02    -0.8631E+02    -0.8636E+02    -0.8640E+02    -0.8644E+02    -0.8648E+02    -0.8652E+02    -0.8656E+02    -0.8661E+02    -0.8665E+02    -0.8669E+02    -0.8674E+02    -0.8678E+02    -0.8682E+02    -0.8686E+02    -0.8690E+02    -0.8694E+02    -0.8698E+02    -0.8702E+02    -0.8705E+02    -0.8708E+02    -0.8710E+02    -0.8712E+02    -0.8713E+02    -0.8713E+02
    -0.8715E+02    -0.8715E+02    -0.8714E+02    -0.8712E+02    -0.8710E+02    -0.8707E+02    -0.8704E+02    -0.8701E+02    -0.8697E+02    -0.8694E+02    -0.8690E+02    -0.8686E+02    -0.8683E+02    -0.8679E+02    -0.8675E+02    -0.8671E+02    -0.8667E+02    -0.8663E+02    -0.8659E+02    -0.8655E+02    -0.8652E+02    -0.8648E+02    -0.8644E+02    -0.8641E+02    -0.8637E+02    -0.8634E+02    -0.8630E+02    -0.8627E+02    -0.8624E+02    -0.8621E+02    -0.8618E+02    -0.8615E+02    -0.8612E+02    -0.8609E+02    -0.8607E+02    -0.8604E+02    -0.8602E+02    -0.8600E+02    -0.8598E+02    -0.8596E+02    -0.8595E+02    -0.8593E+02    -0.8592E+02    -0.8591E+02    -0.8590E+02    -0.8589E+02    -0.8588E+02    -0.8588E+02    -0.8587E+02    -0.8587E+02    -0.8587E+02    -0.8588E+02    -0.8588E+02    -0.8588E+02    -0.8589E+02    -0.8590E+02    -0.8591E+02    -0.8593E+02    -0.8594E+02    -0.8596E+02    -0.8597E+02    -0.8599E+02    -0.8601E+02    -0.8603E+02    -0.8606E+02    -0.8608E+02    -0.8611E+02    -0.8613E+02    -0.8616E+02    -0.8619E+02    -0.8622E+02    -0.8625E+02    -0.8629E+02    -0.8632E+02    -0.8635E+02    -0.8639E+02    -0.8642E+02    -0.8646E+02    -0.8649E+02    -0.8653E+02    -0.8657E+02    -0.8661E+02    -0.8664E+02    -0.8668E+02    -0.8672E+02    -0.8676E+02    -0.8680E+02    -0.8684E+02    -0.8687E+02    -0.8691E+02    -0.8695E+02    -0.8698E+02    -0.8702E+02    -0.8705E+02    -0.8708E+02    -0.8710E+02    -0.8713E+02    -0.8714E+02    -0.8715E+02    -0.8715E+02
    -0.8717E+02    -0.8717E+02    -0.8716E+02    -0.8714E+02    -0.8712E+02    -0.8710E+02    -0.8707E+02    -0.8704E+02    -0.8701E+02    -0.8698E+02    -0.8695E+02    -0.8692E+02    -0.8688E+02    -0.8685E+02    -0.8681E+02    -0.8678E+02    -0.8674E+02    -0.8671E+02    -0.8668E+02    -0.8664E+02    -0.8661E+02    -0.8658E+02    -0.8654E+02    -0.8651E+02    -0.8648E+02    -0.8645E+02    -0.8642E+02    -0.8639E+02    -0.8636E+02    -0.8634E+02    -0.8631E+02    -0.8629E+02    -0.8626E+02    -0.8624E+02    -0.8622E+02    -0.8620E+02    -0.8618E+02    -0.8616E+02    -0.8614E+02    -0.8612E+02    -0.8611E+02    -0.8610E+02    -0.8609E+02    -0.8608E+02    -0.8607E+02    -0.8606E+02    -0.8605E+02    -0.8605E+02    -0.8605E+02    -0.8605E+02    -0.8605E+02    -0.8605E+02    -0.8605E+02    -0.8606E+02    -0.8606E+02    -0.8607E+02    -0.8608E+02    -0.8609E+02    -0.8610E+02    -0.8612E+02    -0.8613E+02    -0.8615E+02    -0.8617E+02    -0.8619E+02    -0.8621E+02    -0.8623E+02    -0.8625E+02    -0.8627E+02    -0.8630E+02    -0.8632E+02    -0.8635E+02    -0.8638E+02    -0.8641E+02    -0.8643E+02    -0.8646E+02    -0.8649E+02    -0.8653E+02    -0.8656E+02    -0.8659E+02    -0.8662E+02    -0.8665E+02    -0.8669E+02    -0.8672E+02    -0.8675E+02    -0.8679E+02    -0.8682E+02    -0.8686E+02    -0.8689E+02    -0.8692E+02    -0.8696E+02    -0.8699E+02    -0.8702E+02    -0.8705E+02    -0.8708E+02    -0.8711E+02    -0.8713E+02    -0.8715E+02    -0.8716E+02    -0.8717E+02    -0.8717E+02
    -0.8719E+02    -0.8719E+02    -0.8718E+02    -0.8717E+02    -0.8715E+02    -0.8713E+02    -0.8710E+02    -0.8708E+02    -0.8705E+02    -0.8702E+02    -0.8700E+02    -0.8697E+02    -0.8694E+02    -0.8691E+02    -0.8688E+02    -0.8685E+02    -0.8682E+02    -0.8679E+02    -0.8676E+02    -0.8673E+02    -0.8670E+02    -0.8667E+02    -0.8664E+02    -0.8661E+02    -0.8659E+02    -0.8656E+02    -0.8653E+02    -0.8651E+02    -0.8649E+02    -0.8646E+02    -0.8644E+02    -0.8642E+02    -0.8640E+02    -0.8638E+02    -0.8636E+02    -0.8634E+02    -0.8632E+02    -0.8631E+02    -0.8629E+02    -0.8628E+02    -0.8627E+02    -0.8625E+02    -0.8624E+02    -0.8624E+02    -0.8623E+02    -0.8622E+02    -0.8622E+02    -0.8621E+02    -0.8621E+02    -0.8621E+02    -0.8621E+02    -0.8621E+02    -0.8622E+02    -0.8622E+02    -0.8623E+02    -0.8623E+02    -0.8624E+02    -0.8625E+02    -0.8626E+02    -0.8627E+02    -0.8629E+02    -0.8630E+02    -0.8632E+02    -0.8633E+02    -0.8635E+02    -0.8637E+02    -0.8639E+02    -0.8641E+02    -0.8643E+02    -0.8645E+02    -0.8647E+02    -0.8650E+02    -0.8652E+02    -0.8655E+02    -0.8657E+02    -0.8660E+02    -0.8663E+02    -0.8665E+02    -0.8668E+02    -0.8671E+02    -0.8674E+02    -0.8677E+02    -0.8680E+02    -0.8682E+02    -0.8685E+02    -0.8688E+02    -0.8691E+02    -0.8694E+02    -0.8697E+02    -0.8700E+02    -0.8703E+02    -0.8706E+02    -0.8708E+02    -0.8711E+02    -0.8713E+02    -0.8715E+02    -0.8717E+02    -0.8718E+02    -0.8719E+02    -0.8719E+02
    -0.8721E+02    -0.8721E+02    -0.8720E+02    -0.8719E+02    -0.8717E+02    -0.8715E+02    -0.8713E+02    -0.8711E+02    -0.8709E+02    -0.8706E+02    -0.8704E+02    -0.8701E+02    -0.8699E+02    -0.8696E+02    -0.8694E+02    -0.8691E+02    -0.8688E+02    -0.8686E+02    -0.8683E+02    -0.8681E+02    -0.8678E+02    -0.8676E+02    -0.8674E+02    -0.8671E+02    -0.8669E+02    -0.8667E+02    -0.8664E+02    -0.8662E+02    -0.8660E+02    -0.8658E+02    -0.8656E+02    -0.8654E+02    -0.8653E+02    -0.8651E+02    -0.8649E+02    -0.8648E+02    -0.8646E+02    -0.8645E+02    -0.8644E+02    -0.8642E+02    -0.8641E+02    -0.8640E+02    -0.8640E+02    -0.8639E+02    -0.8638E+02    -0.8638E+02    -0.8637E+02    -0.8637E+02    -0.8637E+02    -0.8637E+02    -0.8637E+02    -0.8637E+02    -0.8637E+02    -0.8638E+02    -0.8638E+02    -0.8639E+02    -0.8639E+02    -0.8640E+02    -0.8641E+02    -0.8642E+02    -0.8643E+02    -0.8644E+02    -0.8646E+02    -0.8647E+02    -0.8648E+02    -0.8650E+02    -0.8652E+02    -0.8653E+02    -0.8655E+02    -0.8657E+02    -0.8659E+02    -0.8661E+02    -0.8663E+02    -0.8665E+02    -0.8668E+02    -0.8670E+02    -0.8672E+02    -0.8674E+02    -0.8677E+02    -0.8679E+02    -0.8682E+02    -0.8684E+02    -0.8687E+02    -0.8689E+02    -0.8692E+02    -0.8694E+02    -0.8697E+02    -0.8699E+02    -0.8702E+02    -0.8705E+02    -0.8707E+02    -0.8709E+02    -0.8712E+02    -0.8714E+02    -0.8716E+02    -0.8718E+02    -0.8719E+02    -0.8720E+02    -0.8721E+02    -0.8721E+02
    -0.8722E+02    -0.8722E+02    -0.8722E+02    -0.8721E+02    -0.8720E+02    -0.8718E+02    -0.8716E+02    -0.8714E+02    -0.8713E+02    -0.8710E+02    -0.8708E+02    -0.8706E+02    -0.8704E+02    -0.8702E+02    -0.8700E+02    -0.8697E+02    -0.8695E+02    -0.8693E+02    -0.8691E+02    -0.8689E+02    -0.8687E+02    -0.8685E+02    -0.8683E+02    -0.8681E+02    -0.8679E+02    -0.8677E+02    -0.8675E+02    -0.8673E+02    -0.8671E+02    -0.8670E+02    -0.8668E+02    -0.8666E+02    -0.8665E+02    -0.8663E+02    -0.8662E+02    -0.8661E+02    -0.8660E+02    -0.8658E+02    -0.8657E+02    -0.8656E+02    -0.8656E+02    -0.8655E+02    -0.8654E+02    -0.8653E+02    -0.8653E+02    -0.8652E+02    -0.8652E+02    -0.8652E+02    -0.8652E+02    -0.8652E+02    -0.8652E+02    -0.8652E+02    -0.8652E+02    -0.8652E+02    -0.8653E+02    -0.8653E+02    -0.8654E+02    -0.8654E+02    -0.8655E+02    -0.8656E+02    -0.8657E+02    -0.8658E+02    -0.8659E+02    -0.8660E+02    -0.8661E+02    -0.8663E+02    -0.8664E+02    -0.8666E+02    -0.8667E+02    -0.8669E+02    -0.8670E+02    -0.8672E+02    -0.8674E+02    -0.8676E+02    -0.8677E+02    -0.8679E+02    -0.8681E+02    -0.8683E+02    -0.8685E+02    -0.8687E+02    -0.8689E+02    -0.8692E+02    -0.8694E+02    -0.8696E+02    -0.8698E+02    -0.8700E+02    -0.8702E+02    -0.8704E+02    -0.8707E+02    -0.8709E+02    -0.8711E+02    -0.8713E+02    -0.8715E+02    -0.8717E+02    -0.8718E+02    -0.8720E+02    -0.8721E+02    -0.8722E+02    -0.8723E+02    -0.8723E+02
    -0.8724E+02    -0.8724E+02    -0.8724E+02    -0.8723E+02    -0.8722E+02    -0.8721E+02    -0.8719E+02    -0.8718E+02    -0.8716E+02    -0.8714E+02    -0.8712E+02    -0.8711E+02    -0.8709E+02    -0.8707E+02    -0.8705E+02    -0.8703E+02    -0.8702E+02    -0.8700E+02    -0.8698E+02    -0.8696E+02    -0.8695E+02    -0.8693E+02    -0.8691E+02    -0.8690E+02    -0.8688E+02    -0.8686E+02    -0.8685E+02    -0.8683E+02    -0.8682E+02    -0.8681E+02    -0.8679E+02    -0.8678E+02    -0.8677E+02    -0.8675E+02    -0.8674E+02    -0.8673E+02    -0.8672E+02    -0.8671E+02    -0.8671E+02    -0.8670E+02    -0.8669E+02    -0.8668E+02    -0.8668E+02    -0.8667E+02    -0.8667E+02    -0.8666E+02    -0.8666E+02    -0.8666E+02    -0.8666E+02    -0.8666E+02    -0.8666E+02    -0.8666E+02    -0.8666E+02    -0.8666E+02    -0.8667E+02    -0.8667E+02    -0.8668E+02    -0.8668E+02    -0.8669E+02    -0.8669E+02    -0.8670E+02    -0.8671E+02    -0.8672E+02    -0.8673E+02    -0.8674E+02    -0.8675E+02    -0.8676E+02    -0.8677E+02    -0.8678E+02    -0.8680E+02    -0.8681E+02    -0.8683E+02    -0.8684E+02    -0.8685E+02    -0.8687E+02    -0.8689E+02    -0.8690E+02    -0.8692E+02    -0.8693E+02    -0.8695E+02    -0.8697E+02    -0.8699E+02    -0.8700E+02    -0.8702E+02    -0.8704E+02    -0.8706E+02    -0.8708E+02    -0.8709E+02    -0.8711E+02    -0.8713E+02    -0.8715E+02    -0.8716E+02    -0.8718E+02    -0.8719E+02    -0.8721E+02    -0.8722E+02    -0.8723E+02    -0.8724E+02    -0.8724E+02    -0.8724E+02
    -0.8726E+02    -0.8726E+02    -0.8725E+02    -0.8725E+02    -0.8724E+02    -0.8723E+02    -0.8722E+02    -0.8721E+02    -0.8719E+02    -0.8718E+02    -0.8716E+02    -0.8715E+02    -0.8714E+02    -0.8712E+02    -0.8711E+02    -0.8709E+02    -0.8708E+02    -0.8706E+02    -0.8705E+02    -0.8703E+02    -0.8702E+02    -0.8701E+02    -0.8699E+02    -0.8698E+02    -0.8697E+02    -0.8696E+02    -0.8694E+02    -0.8693E+02    -0.8692E+02    -0.8691E+02    -0.8690E+02    -0.8689E+02    -0.8688E+02    -0.8687E+02    -0.8686E+02    -0.8685E+02    -0.8684E+02    -0.8684E+02    -0.8683E+02    -0.8682E+02    -0.8682E+02    -0.8681E+02    -0.8681E+02    -0.8680E+02    -0.8680E+02    -0.8680E+02    -0.8679E+02    -0.8679E+02    -0.8679E+02    -0.8679E+02    -0.8679E+02    -0.8679E+02    -0.8679E+02    -0.8680E+02    -0.8680E+02    -0.8680E+02    -0.8681E+02    -0.8681E+02    -0.8681E+02    -0.8682E+02    -0.8683E+02    -0.8683E+02    -0.8684E+02    -0.8685E+02    -0.8686E+02    -0.8686E+02    -0.8687E+02    -0.8688E+02    -0.8689E+02    -0.8690E+02    -0.8691E+02    -0.8692E+02    -0.8694E+02    -0.8695E+02    -0.8696E+02    -0.8697E+02    -0.8699E+02    -0.8700E+02    -0.8701E+02    -0.8703E+02    -0.8704E+02    -0.8705E+02    -0.8707E+02    -0.8708E+02    -0.8710E+02    -0.8711E+02    -0.8712E+02    -0.8714E+02    -0.8715E+02    -0.8717E+02    -0.8718E+02    -0.8719E+02    -0.8721E+02    -0.8722E+02    -0.8723E+02    -0.8724E+02    -0.8725E+02    -0.8726E+02    -0.8726E+02    -0.8726E+02
    -0.8727E+02    -0.8727E+02    -0.8727E+02    -0.8727E+02    -0.8726E+02    -0.8725E+02    -0.8724E+02    -0.8723E+02    -0.8722E+02    -0.8721E+02    -0.8720E+02    -0.8719E+02    -0.8718E+02    -0.8717E+02    -0.8716E+02    -0.8715E+02    -0.8713E+02    -0.8712E+02    -0.8711E+02    -0.8710E+02    -0.8709E+02    -0.8708E+02    -0.8707E+02    -0.8706E+02    -0.8705E+02    -0.8704E+02    -0.8703E+02    -0.8702E+02    -0.8701E+02    -0.8700E+02    -0.8700E+02    -0.8699E+02    -0.8698E+02    -0.8697E+02    -0.8697E+02    -0.8696E+02    -0.8695E+02    -0.8695E+02    -0.8694E+02    -0.8694E+02    -0.8693E+02    -0.8693E+02    -0.8693E+02    -0.8692E+02    -0.8692E+02    -0.8692E+02    -0.8692E+02    -0.8692E+02    -0.8691E+02    -0.8691E+02    -0.8691E+02    -0.8691E+02    -0.8692E+02    -0.8692E+02    -0.8692E+02    -0.8692E+02    -0.8692E+02    -0.8693E+02    -0.8693E+02    -0.8694E+02    -0.8694E+02    -0.8695E+02    -0.8695E+02    -0.8696E+02    -0.8696E+02    -0.8697E+02    -0.8698E+02    -0.8698E+02    -0.8699E+02    -0.8700E+02    -0.8701E+02    -0.8702E+02    -0.8702E+02    -0.8703E+02    -0.8704E+02    -0.8705E+02    -0.8706E+02    -0.8707E+02    -0.8708E+02    -0.8709E+02    -0.8710E+02    -0.8712E+02    -0.8713E+02    -0.8714E+02    -0.8715E+02    -0.8716E+02    -0.8717E+02    -0.8718E+02    -0.8719E+02    -0.8720E+02    -0.8721E+02    -0.8722E+02    -0.8723E+02    -0.8724E+02    -0.8725E+02    -0.8726E+02    -0.8727E+02    -0.8727E+02    -0.8727E+02    -0.8727E+02
    -0.8729E+02    -0.8729E+02    -0.8728E+02    -0.8728E+02    -0.8728E+02    -0.8727E+02    -0.8726E+02    -0.8726E+02    -0.8725E+02    -0.8724E+02    -0.8723E+02    -0.8722E+02    -0.8722E+02    -0.8721E+02    -0.8720E+02    -0.8719E+02    -0.8718E+02    -0.8717E+02    -0.8717E+02    -0.8716E+02    -0.8715E+02    -0.8714E+02    -0.8713E+02    -0.8713E+02    -0.8712E+02    -0.8711E+02    -0.8711E+02    -0.8710E+02    -0.8709E+02    -0.8709E+02    -0.8708E+02    -0.8707E+02    -0.8707E+02    -0.8706E+02    -0.8706E+02    -0.8705E+02    -0.8705E+02    -0.8704E+02    -0.8704E+02    -0.8704E+02    -0.8703E+02    -0.8703E+02    -0.8703E+02    -0.8702E+02    -0.8702E+02    -0.8702E+02    -0.8702E+02    -0.8702E+02    -0.8702E+02    -0.8702E+02    -0.8702E+02    -0.8702E+02    -0.8702E+02    -0.8702E+02    -0.8702E+02    -0.8702E+02    -0.8703E+02    -0.8703E+02    -0.8703E+02    -0.8703E+02    -0.8704E+02    -0.8704E+02    -0.8705E+02    -0.8705E+02    -0.8705E+02    -0.8706E+02    -0.8706E+02    -0.8707E+02    -0.8708E+02    -0.8708E+02    -0.8709E+02    -0.8709E+02    -0.8710E+02    -0.8711E+02    -0.8711E+02    -0.8712E+02    -0.8713E+02    -0.8714E+02    -0.8714E+02    -0.8715E+02    -0.8716E+02    -0.8717E+02    -0.8718E+02    -0.8718E+02    -0.8719E+02    -0.8720E+02    -0.8721E+02    -0.8722E+02    -0.8723E+02    -0.8723E+02    -0.8724E+02    -0.8725E+02    -0.8726E+02    -0.8726E+02    -0.8727E+02    -0.8728E+02    -0.8728E+02    -0.8728E+02    -0.8729E+02    -0.8729E+02
    -0.8729E+02    -0.8729E+02    -0.8729E+02    -0.8729E+02    -0.8729E+02    -0.8728E+02    -0.8728E+02    -0.8727E+02    -0.8727E+02    -0.8726E+02    -0.8725E+02    -0.8725E+02    -0.8724E+02    -0.8723E+02    -0.8723E+02    -0.8722E+02    -0.8722E+02    -0.8721E+02    -0.8720E+02    -0.8720E+02    -0.8719E+02    -0.8718E+02    -0.8718E+02    -0.8717E+02    -0.8717E+02    -0.8716E+02    -0.8716E+02    -0.8715E+02    -0.8714E+02    -0.8714E+02    -0.8714E+02    -0.8713E+02    -0.8713E+02    -0.8712E+02    -0.8712E+02    -0.8711E+02    -0.8711E+02    -0.8711E+02    -0.8710E+02    -0.8710E+02    -0.8710E+02    -0.8710E+02    -0.8709E+02    -0.8709E+02    -0.8709E+02    -0.8709E+02    -0.8709E+02    -0.8709E+02    -0.8709E+02    -0.8709E+02    -0.8709E+02    -0.8709E+02    -0.8709E+02    -0.8709E+02    -0.8709E+02    -0.8709E+02    -0.8709E+02    -0.8710E+02    -0.8710E+02    -0.8710E+02    -0.8710E+02    -0.8711E+02    -0.8711E+02    -0.8711E+02    -0.8712E+02    -0.8712E+02    -0.8712E+02    -0.8713E+02    -0.8713E+02    -0.8714E+02    -0.8714E+02    -0.8715E+02    -0.8715E+02    -0.8716E+02    -0.8716E+02    -0.8717E+02    -0.8717E+02    -0.8718E+02    -0.8719E+02    -0.8719E+02    -0.8720E+02    -0.8720E+02    -0.8721E+02    -0.8722E+02    -0.8722E+02    -0.8723E+02    -0.8724E+02    -0.8724E+02    -0.8725E+02    -0.8726E+02    -0.8726E+02    -0.8727E+02    -0.8727E+02    -0.8728E+02    -0.8728E+02    -0.8729E+02    -0.8729E+02    -0.8729E+02    -0.8729E+02    -0.8729E+02
    -0.8729E+02    -0.8729E+02    -0.8729E+02    -0.8729E+02    -0.8729E+02    -0.8728E+02    -0.8728E+02    -0.8727E+02    -0.8727E+02    -0.8726E+02    -0.8725E+02    -0.8725E+02    -0.8724E+02    -0.8723E+02    -0.8723E+02    -0.8722E+02    -0.8722E+02    -0.8721E+02    -0.8720E+02    -0.8720E+02    -0.8719E+02    -0.8718E+02    -0.8718E+02    -0.8717E+02    -0.8717E+02    -0.8716E+02    -0.8716E+02    -0.8715E+02    -0.8714E+02    -0.8714E+02    -0.8714E+02    -0.8713E+02    -0.8713E+02    -0.8712E+02    -0.8712E+02    -0.8711E+02    -0.8711E+02    -0.8711E+02    -0.8710E+02    -0.8710E+02    -0.8710E+02    -0.8710E+02    -0.8709E+02    -0.8709E+02    -0.8709E+02    -0.8709E+02    -0.8709E+02    -0.8709E+02    -0.8709E+02    -0.8709E+02    -0.8709E+02    -0.8709E+02    -0.8709E+02    -0.8709E+02    -0.8709E+02    -0.8709E+02    -0.8709E+02    -0.8710E+02    -0.8710E+02    -0.8710E+02    -0.8710E+02    -0.8711E+02    -0.8711E+02    -0.8711E+02    -0.8712E+02    -0.8712E+02    -0.8712E+02    -0.8713E+02    -0.8713E+02    -0.8714E+02    -0.8714E+02    -0.8715E+02    -0.8715E+02    -0.8716E+02    -0.8716E+02    -0.8717E+02    -0.8717E+02    -0.8718E+02    -0.8719E+02    -0.8719E+02    -0.8720E+02    -0.8720E+02    -0.8721E+02    -0.8722E+02    -0.8722E+02    -0.8723E+02    -0.8724E+02    -0.8724E+02    -0.8725E+02    -0.8726E+02    -0.8726E+02    -0.8727E+02    -0.8727E+02    -0.8728E+02    -0.8728E+02    -0.8729E+02    -0.8729E+02    -0.8729E+02    -0.8729E+02    -0.8729E+02
