# Supplementary material for: Electrical Pacing of Cardiac Tissue Including Potassium Inward Rectification
Source: PLoS One. 2015 Jun 9;10(6):e0127837. doi: 10.1371/journal.pone.0127837 (PMC4461281; doi:10.1371/journal.pone.0127837)
Supplement: S1 Data — (ZIP) [file pone.0127837.s001.zip › All-Data/Fig4-Data/BDT281/Vm132.txt]

    -0.8733E+02    -0.8729E+02    -0.8729E+02    -0.8729E+02    -0.8728E+02    -0.8728E+02    -0.8727E+02    -0.8727E+02    -0.8726E+02    -0.8726E+02    -0.8725E+02    -0.8724E+02    -0.8724E+02    -0.8723E+02    -0.8722E+02    -0.8721E+02    -0.8721E+02    -0.8720E+02    -0.8719E+02    -0.8719E+02    -0.8718E+02    -0.8717E+02    -0.8717E+02    -0.8716E+02    -0.8715E+02    -0.8715E+02    -0.8714E+02    -0.8714E+02    -0.8713E+02    -0.8713E+02    -0.8712E+02    -0.8712E+02    -0.8711E+02    -0.8711E+02    -0.8710E+02    -0.8710E+02    -0.8710E+02    -0.8709E+02    -0.8709E+02    -0.8709E+02    -0.8708E+02    -0.8708E+02    -0.8708E+02    -0.8708E+02    -0.8707E+02    -0.8707E+02    -0.8707E+02    -0.8707E+02    -0.8707E+02    -0.8707E+02    -0.8707E+02    -0.8707E+02    -0.8707E+02    -0.8707E+02    -0.8707E+02    -0.8707E+02    -0.8708E+02    -0.8708E+02    -0.8708E+02    -0.8708E+02    -0.8709E+02    -0.8709E+02    -0.8709E+02    -0.8710E+02    -0.8710E+02    -0.8710E+02    -0.8711E+02    -0.8711E+02    -0.8712E+02    -0.8712E+02    -0.8713E+02    -0.8713E+02    -0.8714E+02    -0.8715E+02    -0.8715E+02    -0.8716E+02    -0.8716E+02    -0.8717E+02    -0.8718E+02    -0.8718E+02    -0.8719E+02    -0.8720E+02    -0.8720E+02    -0.8721E+02    -0.8722E+02    -0.8722E+02    -0.8723E+02    -0.8724E+02    -0.8724E+02    -0.8725E+02    -0.8726E+02    -0.8726E+02    -0.8727E+02    -0.8727E+02    -0.8728E+02    -0.8728E+02    -0.8729E+02    -0.8729E+02    -0.8729E+02    -0.8729E+02
    -0.8729E+02    -0.8729E+02    -0.8729E+02    -0.8729E+02    -0.8728E+02    -0.8728E+02    -0.8727E+02    -0.8727E+02    -0.8726E+02    -0.8726E+02    -0.8725E+02    -0.8724E+02    -0.8724E+02    -0.8723E+02    -0.8722E+02    -0.8721E+02    -0.8721E+02    -0.8720E+02    -0.8719E+02    -0.8719E+02    -0.8718E+02    -0.8717E+02    -0.8717E+02    -0.8716E+02    -0.8715E+02    -0.8715E+02    -0.8714E+02    -0.8714E+02    -0.8713E+02    -0.8713E+02    -0.8712E+02    -0.8712E+02    -0.8711E+02    -0.8711E+02    -0.8710E+02    -0.8710E+02    -0.8710E+02    -0.8709E+02    -0.8709E+02    -0.8709E+02    -0.8708E+02    -0.8708E+02    -0.8708E+02    -0.8708E+02    -0.8707E+02    -0.8707E+02    -0.8707E+02    -0.8707E+02    -0.8707E+02    -0.8707E+02    -0.8707E+02    -0.8707E+02    -0.8707E+02    -0.8707E+02    -0.8707E+02    -0.8707E+02    -0.8708E+02    -0.8708E+02    -0.8708E+02    -0.8708E+02    -0.8709E+02    -0.8709E+02    -0.8709E+02    -0.8710E+02    -0.8710E+02    -0.8710E+02    -0.8711E+02    -0.8711E+02    -0.8712E+02    -0.8712E+02    -0.8713E+02    -0.8713E+02    -0.8714E+02    -0.8715E+02    -0.8715E+02    -0.8716E+02    -0.8716E+02    -0.8717E+02    -0.8718E+02    -0.8718E+02    -0.8719E+02    -0.8720E+02    -0.8720E+02    -0.8721E+02    -0.8722E+02    -0.8722E+02    -0.8723E+02    -0.8724E+02    -0.8724E+02    -0.8725E+02    -0.8726E+02    -0.8726E+02    -0.8727E+02    -0.8727E+02    -0.8728E+02    -0.8728E+02    -0.8729E+02    -0.8729E+02    -0.8729E+02    -0.8729E+02
    -0.8728E+02    -0.8728E+02    -0.8728E+02    -0.8728E+02    -0.8727E+02    -0.8727E+02    -0.8726E+02    -0.8725E+02    -0.8724E+02    -0.8723E+02    -0.8723E+02    -0.8722E+02    -0.8721E+02    -0.8720E+02    -0.8719E+02    -0.8718E+02    -0.8717E+02    -0.8716E+02    -0.8715E+02    -0.8715E+02    -0.8714E+02    -0.8713E+02    -0.8712E+02    -0.8711E+02    -0.8710E+02    -0.8710E+02    -0.8709E+02    -0.8708E+02    -0.8707E+02    -0.8707E+02    -0.8706E+02    -0.8705E+02    -0.8705E+02    -0.8704E+02    -0.8704E+02    -0.8703E+02    -0.8703E+02    -0.8702E+02    -0.8702E+02    -0.8701E+02    -0.8701E+02    -0.8701E+02    -0.8700E+02    -0.8700E+02    -0.8700E+02    -0.8700E+02    -0.8700E+02    -0.8700E+02    -0.8700E+02    -0.8700E+02    -0.8700E+02    -0.8700E+02    -0.8700E+02    -0.8700E+02    -0.8700E+02    -0.8700E+02    -0.8700E+02    -0.8701E+02    -0.8701E+02    -0.8701E+02    -0.8702E+02    -0.8702E+02    -0.8703E+02    -0.8703E+02    -0.8703E+02    -0.8704E+02    -0.8705E+02    -0.8705E+02    -0.8706E+02    -0.8706E+02    -0.8707E+02    -0.8708E+02    -0.8709E+02    -0.8709E+02    -0.8710E+02    -0.8711E+02    -0.8712E+02    -0.8712E+02    -0.8713E+02    -0.8714E+02    -0.8715E+02    -0.8716E+02    -0.8717E+02    -0.8718E+02    -0.8718E+02    -0.8719E+02    -0.8720E+02    -0.8721E+02    -0.8722E+02    -0.8723E+02    -0.8724E+02    -0.8724E+02    -0.8725E+02    -0.8726E+02    -0.8727E+02    -0.8727E+02    -0.8728E+02    -0.8728E+02    -0.8728E+02    -0.8728E+02
    -0.8727E+02    -0.8727E+02    -0.8727E+02    -0.8726E+02    -0.8725E+02    -0.8725E+02    -0.8724E+02    -0.8723E+02    -0.8722E+02    -0.8720E+02    -0.8719E+02    -0.8718E+02    -0.8717E+02    -0.8716E+02    -0.8714E+02    -0.8713E+02    -0.8712E+02    -0.8711E+02    -0.8710E+02    -0.8709E+02    -0.8707E+02    -0.8706E+02    -0.8705E+02    -0.8704E+02    -0.8703E+02    -0.8702E+02    -0.8701E+02    -0.8700E+02    -0.8699E+02    -0.8698E+02    -0.8697E+02    -0.8696E+02    -0.8696E+02    -0.8695E+02    -0.8694E+02    -0.8693E+02    -0.8693E+02    -0.8692E+02    -0.8691E+02    -0.8691E+02    -0.8690E+02    -0.8690E+02    -0.8690E+02    -0.8689E+02    -0.8689E+02    -0.8689E+02    -0.8689E+02    -0.8688E+02    -0.8688E+02    -0.8688E+02    -0.8688E+02    -0.8688E+02    -0.8689E+02    -0.8689E+02    -0.8689E+02    -0.8689E+02    -0.8689E+02    -0.8690E+02    -0.8690E+02    -0.8691E+02    -0.8691E+02    -0.8692E+02    -0.8692E+02    -0.8693E+02    -0.8694E+02    -0.8694E+02    -0.8695E+02    -0.8696E+02    -0.8697E+02    -0.8698E+02    -0.8698E+02    -0.8699E+02    -0.8700E+02    -0.8701E+02    -0.8702E+02    -0.8703E+02    -0.8704E+02    -0.8706E+02    -0.8707E+02    -0.8708E+02    -0.8709E+02    -0.8710E+02    -0.8711E+02    -0.8712E+02    -0.8714E+02    -0.8715E+02    -0.8716E+02    -0.8717E+02    -0.8718E+02    -0.8720E+02    -0.8721E+02    -0.8722E+02    -0.8723E+02    -0.8724E+02    -0.8725E+02    -0.8726E+02    -0.8726E+02    -0.8727E+02    -0.8727E+02    -0.8727E+02
    -0.8725E+02    -0.8725E+02    -0.8725E+02    -0.8724E+02    -0.8723E+02    -0.8722E+02    -0.8721E+02    -0.8720E+02    -0.8718E+02    -0.8717E+02    -0.8715E+02    -0.8714E+02    -0.8712E+02    -0.8711E+02    -0.8709E+02    -0.8708E+02    -0.8706E+02    -0.8704E+02    -0.8703E+02    -0.8701E+02    -0.8700E+02    -0.8698E+02    -0.8697E+02    -0.8696E+02    -0.8694E+02    -0.8693E+02    -0.8692E+02    -0.8690E+02    -0.8689E+02    -0.8688E+02    -0.8687E+02    -0.8686E+02    -0.8685E+02    -0.8684E+02    -0.8683E+02    -0.8682E+02    -0.8681E+02    -0.8680E+02    -0.8679E+02    -0.8679E+02    -0.8678E+02    -0.8677E+02    -0.8677E+02    -0.8676E+02    -0.8676E+02    -0.8676E+02    -0.8676E+02    -0.8675E+02    -0.8675E+02    -0.8675E+02    -0.8675E+02    -0.8675E+02    -0.8675E+02    -0.8676E+02    -0.8676E+02    -0.8676E+02    -0.8677E+02    -0.8677E+02    -0.8678E+02    -0.8678E+02    -0.8679E+02    -0.8680E+02    -0.8680E+02    -0.8681E+02    -0.8682E+02    -0.8683E+02    -0.8684E+02    -0.8685E+02    -0.8686E+02    -0.8687E+02    -0.8688E+02    -0.8690E+02    -0.8691E+02    -0.8692E+02    -0.8693E+02    -0.8695E+02    -0.8696E+02    -0.8698E+02    -0.8699E+02    -0.8700E+02    -0.8702E+02    -0.8703E+02    -0.8705E+02    -0.8706E+02    -0.8708E+02    -0.8710E+02    -0.8711E+02    -0.8713E+02    -0.8714E+02    -0.8716E+02    -0.8717E+02    -0.8719E+02    -0.8720E+02    -0.8721E+02    -0.8722E+02    -0.8724E+02    -0.8724E+02    -0.8725E+02    -0.8726E+02    -0.8726E+02
    -0.8724E+02    -0.8724E+02    -0.8723E+02    -0.8722E+02    -0.8721E+02    -0.8720E+02    -0.8718E+02    -0.8717E+02    -0.8715E+02    -0.8713E+02    -0.8711E+02    -0.8709E+02    -0.8707E+02    -0.8705E+02    -0.8703E+02    -0.8701E+02    -0.8699E+02    -0.8698E+02    -0.8696E+02    -0.8694E+02    -0.8692E+02    -0.8690E+02    -0.8688E+02    -0.8686E+02    -0.8685E+02    -0.8683E+02    -0.8681E+02    -0.8680E+02    -0.8678E+02    -0.8677E+02    -0.8675E+02    -0.8674E+02    -0.8673E+02    -0.8671E+02    -0.8670E+02    -0.8669E+02    -0.8668E+02    -0.8667E+02    -0.8666E+02    -0.8665E+02    -0.8664E+02    -0.8664E+02    -0.8663E+02    -0.8662E+02    -0.8662E+02    -0.8662E+02    -0.8661E+02    -0.8661E+02    -0.8661E+02    -0.8661E+02    -0.8661E+02    -0.8661E+02    -0.8661E+02    -0.8661E+02    -0.8662E+02    -0.8662E+02    -0.8663E+02    -0.8663E+02    -0.8664E+02    -0.8665E+02    -0.8666E+02    -0.8666E+02    -0.8667E+02    -0.8668E+02    -0.8670E+02    -0.8671E+02    -0.8672E+02    -0.8673E+02    -0.8675E+02    -0.8676E+02    -0.8677E+02    -0.8679E+02    -0.8681E+02    -0.8682E+02    -0.8684E+02    -0.8685E+02    -0.8687E+02    -0.8689E+02    -0.8691E+02    -0.8693E+02    -0.8694E+02    -0.8696E+02    -0.8698E+02    -0.8700E+02    -0.8702E+02    -0.8704E+02    -0.8706E+02    -0.8708E+02    -0.8710E+02    -0.8712E+02    -0.8713E+02    -0.8715E+02    -0.8717E+02    -0.8719E+02    -0.8720E+02    -0.8721E+02    -0.8722E+02    -0.8723E+02    -0.8724E+02    -0.8724E+02
    -0.8722E+02    -0.8722E+02    -0.8721E+02    -0.8720E+02    -0.8719E+02    -0.8717E+02    -0.8715E+02    -0.8713E+02    -0.8711E+02    -0.8709E+02    -0.8707E+02    -0.8704E+02    -0.8702E+02    -0.8700E+02    -0.8697E+02    -0.8695E+02    -0.8693E+02    -0.8690E+02    -0.8688E+02    -0.8686E+02    -0.8683E+02    -0.8681E+02    -0.8679E+02    -0.8677E+02    -0.8675E+02    -0.8673E+02    -0.8671E+02    -0.8669E+02    -0.8667E+02    -0.8665E+02    -0.8663E+02    -0.8662E+02    -0.8660E+02    -0.8658E+02    -0.8657E+02    -0.8656E+02    -0.8654E+02    -0.8653E+02    -0.8652E+02    -0.8651E+02    -0.8650E+02    -0.8649E+02    -0.8648E+02    -0.8648E+02    -0.8647E+02    -0.8646E+02    -0.8646E+02    -0.8646E+02    -0.8646E+02    -0.8646E+02    -0.8646E+02    -0.8646E+02    -0.8646E+02    -0.8646E+02    -0.8647E+02    -0.8647E+02    -0.8648E+02    -0.8649E+02    -0.8649E+02    -0.8650E+02    -0.8651E+02    -0.8652E+02    -0.8654E+02    -0.8655E+02    -0.8656E+02    -0.8658E+02    -0.8659E+02    -0.8661E+02    -0.8662E+02    -0.8664E+02    -0.8666E+02    -0.8668E+02    -0.8670E+02    -0.8672E+02    -0.8674E+02    -0.8676E+02    -0.8678E+02    -0.8680E+02    -0.8682E+02    -0.8684E+02    -0.8686E+02    -0.8689E+02    -0.8691E+02    -0.8693E+02    -0.8696E+02    -0.8698E+02    -0.8700E+02    -0.8703E+02    -0.8705E+02    -0.8707E+02    -0.8709E+02    -0.8712E+02    -0.8714E+02    -0.8716E+02    -0.8717E+02    -0.8719E+02    -0.8720E+02    -0.8721E+02    -0.8722E+02    -0.8722E+02
    -0.8720E+02    -0.8720E+02    -0.8719E+02    -0.8718E+02    -0.8716E+02    -0.8714E+02    -0.8712E+02    -0.8710E+02    -0.8707E+02    -0.8705E+02    -0.8702E+02    -0.8699E+02    -0.8697E+02    -0.8694E+02    -0.8691E+02    -0.8688E+02    -0.8685E+02    -0.8683E+02    -0.8680E+02    -0.8677E+02    -0.8675E+02    -0.8672E+02    -0.8669E+02    -0.8667E+02    -0.8664E+02    -0.8662E+02    -0.8660E+02    -0.8657E+02    -0.8655E+02    -0.8653E+02    -0.8651E+02    -0.8649E+02    -0.8647E+02    -0.8645E+02    -0.8643E+02    -0.8641E+02    -0.8640E+02    -0.8638E+02    -0.8637E+02    -0.8636E+02    -0.8635E+02    -0.8634E+02    -0.8633E+02    -0.8632E+02    -0.8631E+02    -0.8631E+02    -0.8630E+02    -0.8630E+02    -0.8630E+02    -0.8629E+02    -0.8630E+02    -0.8630E+02    -0.8630E+02    -0.8630E+02    -0.8631E+02    -0.8632E+02    -0.8632E+02    -0.8633E+02    -0.8634E+02    -0.8635E+02    -0.8636E+02    -0.8638E+02    -0.8639E+02    -0.8641E+02    -0.8642E+02    -0.8644E+02    -0.8646E+02    -0.8648E+02    -0.8650E+02    -0.8652E+02    -0.8654E+02    -0.8656E+02    -0.8658E+02    -0.8661E+02    -0.8663E+02    -0.8665E+02    -0.8668E+02    -0.8670E+02    -0.8673E+02    -0.8676E+02    -0.8678E+02    -0.8681E+02    -0.8684E+02    -0.8686E+02    -0.8689E+02    -0.8692E+02    -0.8695E+02    -0.8697E+02    -0.8700E+02    -0.8703E+02    -0.8705E+02    -0.8708E+02    -0.8710E+02    -0.8713E+02    -0.8715E+02    -0.8717E+02    -0.8718E+02    -0.8719E+02    -0.8720E+02    -0.8720E+02
    -0.8718E+02    -0.8718E+02    -0.8717E+02    -0.8716E+02    -0.8714E+02    -0.8712E+02    -0.8709E+02    -0.8706E+02    -0.8703E+02    -0.8700E+02    -0.8697E+02    -0.8694E+02    -0.8691E+02    -0.8688E+02    -0.8685E+02    -0.8681E+02    -0.8678E+02    -0.8675E+02    -0.8672E+02    -0.8669E+02    -0.8665E+02    -0.8662E+02    -0.8659E+02    -0.8656E+02    -0.8653E+02    -0.8651E+02    -0.8648E+02    -0.8645E+02    -0.8642E+02    -0.8640E+02    -0.8637E+02    -0.8635E+02    -0.8633E+02    -0.8631E+02    -0.8629E+02    -0.8627E+02    -0.8625E+02    -0.8623E+02    -0.8621E+02    -0.8620E+02    -0.8619E+02    -0.8617E+02    -0.8616E+02    -0.8615E+02    -0.8615E+02    -0.8614E+02    -0.8613E+02    -0.8613E+02    -0.8613E+02    -0.8613E+02    -0.8613E+02    -0.8613E+02    -0.8613E+02    -0.8614E+02    -0.8614E+02    -0.8615E+02    -0.8616E+02    -0.8617E+02    -0.8618E+02    -0.8619E+02    -0.8621E+02    -0.8622E+02    -0.8624E+02    -0.8626E+02    -0.8628E+02    -0.8630E+02    -0.8632E+02    -0.8634E+02    -0.8636E+02    -0.8639E+02    -0.8641E+02    -0.8644E+02    -0.8646E+02    -0.8649E+02    -0.8652E+02    -0.8655E+02    -0.8658E+02    -0.8661E+02    -0.8664E+02    -0.8667E+02    -0.8670E+02    -0.8673E+02    -0.8676E+02    -0.8679E+02    -0.8682E+02    -0.8686E+02    -0.8689E+02    -0.8692E+02    -0.8695E+02    -0.8698E+02    -0.8701E+02    -0.8704E+02    -0.8707E+02    -0.8710E+02    -0.8712E+02    -0.8714E+02    -0.8716E+02    -0.8717E+02    -0.8718E+02    -0.8718E+02
    -0.8716E+02    -0.8716E+02    -0.8715E+02    -0.8713E+02    -0.8711E+02    -0.8709E+02    -0.8706E+02    -0.8703E+02    -0.8699E+02    -0.8696E+02    -0.8692E+02    -0.8689E+02    -0.8685E+02    -0.8682E+02    -0.8678E+02    -0.8674E+02    -0.8670E+02    -0.8667E+02    -0.8663E+02    -0.8660E+02    -0.8656E+02    -0.8652E+02    -0.8649E+02    -0.8646E+02    -0.8642E+02    -0.8639E+02    -0.8636E+02    -0.8633E+02    -0.8629E+02    -0.8627E+02    -0.8624E+02    -0.8621E+02    -0.8618E+02    -0.8616E+02    -0.8613E+02    -0.8611E+02    -0.8609E+02    -0.8607E+02    -0.8605E+02    -0.8603E+02    -0.8602E+02    -0.8600E+02    -0.8599E+02    -0.8598E+02    -0.8597E+02    -0.8596E+02    -0.8596E+02    -0.8595E+02    -0.8595E+02    -0.8595E+02    -0.8595E+02    -0.8595E+02    -0.8595E+02    -0.8596E+02    -0.8597E+02    -0.8598E+02    -0.8599E+02    -0.8600E+02    -0.8601E+02    -0.8603E+02    -0.8604E+02    -0.8606E+02    -0.8608E+02    -0.8610E+02    -0.8612E+02    -0.8615E+02    -0.8617E+02    -0.8620E+02    -0.8622E+02    -0.8625E+02    -0.8628E+02    -0.8631E+02    -0.8634E+02    -0.8637E+02    -0.8640E+02    -0.8644E+02    -0.8647E+02    -0.8650E+02    -0.8654E+02    -0.8657E+02    -0.8661E+02    -0.8664E+02    -0.8668E+02    -0.8672E+02    -0.8675E+02    -0.8679E+02    -0.8683E+02    -0.8686E+02    -0.8690E+02    -0.8693E+02    -0.8697E+02    -0.8700E+02    -0.8703E+02    -0.8706E+02    -0.8709E+02    -0.8712E+02    -0.8714E+02    -0.8715E+02    -0.8716E+02    -0.8716E+02
    -0.8714E+02    -0.8714E+02    -0.8713E+02    -0.8711E+02    -0.8708E+02    -0.8706E+02    -0.8702E+02    -0.8699E+02    -0.8695E+02    -0.8691E+02    -0.8687E+02    -0.8683E+02    -0.8679E+02    -0.8675E+02    -0.8671E+02    -0.8667E+02    -0.8663E+02    -0.8658E+02    -0.8654E+02    -0.8650E+02    -0.8646E+02    -0.8642E+02    -0.8638E+02    -0.8634E+02    -0.8630E+02    -0.8627E+02    -0.8623E+02    -0.8619E+02    -0.8616E+02    -0.8613E+02    -0.8609E+02    -0.8606E+02    -0.8603E+02    -0.8600E+02    -0.8597E+02    -0.8595E+02    -0.8592E+02    -0.8590E+02    -0.8588E+02    -0.8586E+02    -0.8584E+02    -0.8582E+02    -0.8581E+02    -0.8580E+02    -0.8579E+02    -0.8578E+02    -0.8577E+02    -0.8576E+02    -0.8576E+02    -0.8576E+02    -0.8576E+02    -0.8576E+02    -0.8577E+02    -0.8577E+02    -0.8578E+02    -0.8579E+02    -0.8580E+02    -0.8582E+02    -0.8583E+02    -0.8585E+02    -0.8587E+02    -0.8589E+02    -0.8591E+02    -0.8594E+02    -0.8596E+02    -0.8599E+02    -0.8602E+02    -0.8605E+02    -0.8608E+02    -0.8611E+02    -0.8614E+02    -0.8618E+02    -0.8621E+02    -0.8625E+02    -0.8628E+02    -0.8632E+02    -0.8636E+02    -0.8640E+02    -0.8644E+02    -0.8648E+02    -0.8652E+02    -0.8656E+02    -0.8660E+02    -0.8664E+02    -0.8668E+02    -0.8672E+02    -0.8676E+02    -0.8680E+02    -0.8684E+02    -0.8688E+02    -0.8692E+02    -0.8696E+02    -0.8700E+02    -0.8703E+02    -0.8706E+02    -0.8709E+02    -0.8711E+02    -0.8713E+02    -0.8714E+02    -0.8714E+02
    -0.8711E+02    -0.8711E+02    -0.8710E+02    -0.8708E+02    -0.8706E+02    -0.8702E+02    -0.8699E+02    -0.8695E+02    -0.8691E+02    -0.8687E+02    -0.8682E+02    -0.8678E+02    -0.8673E+02    -0.8668E+02    -0.8664E+02    -0.8659E+02    -0.8654E+02    -0.8650E+02    -0.8645E+02    -0.8640E+02    -0.8636E+02    -0.8631E+02    -0.8627E+02    -0.8622E+02    -0.8618E+02    -0.8614E+02    -0.8610E+02    -0.8606E+02    -0.8602E+02    -0.8598E+02    -0.8594E+02    -0.8590E+02    -0.8587E+02    -0.8584E+02    -0.8581E+02    -0.8578E+02    -0.8575E+02    -0.8572E+02    -0.8570E+02    -0.8567E+02    -0.8565E+02    -0.8563E+02    -0.8562E+02    -0.8560E+02    -0.8559E+02    -0.8558E+02    -0.8557E+02    -0.8556E+02    -0.8556E+02    -0.8556E+02    -0.8556E+02    -0.8556E+02    -0.8557E+02    -0.8558E+02    -0.8559E+02    -0.8560E+02    -0.8561E+02    -0.8563E+02    -0.8565E+02    -0.8567E+02    -0.8569E+02    -0.8571E+02    -0.8574E+02    -0.8576E+02    -0.8579E+02    -0.8582E+02    -0.8586E+02    -0.8589E+02    -0.8593E+02    -0.8596E+02    -0.8600E+02    -0.8604E+02    -0.8608E+02    -0.8612E+02    -0.8616E+02    -0.8620E+02    -0.8624E+02    -0.8629E+02    -0.8633E+02    -0.8638E+02    -0.8642E+02    -0.8647E+02    -0.8651E+02    -0.8656E+02    -0.8661E+02    -0.8665E+02    -0.8670E+02    -0.8674E+02    -0.8679E+02    -0.8683E+02    -0.8688E+02    -0.8692E+02    -0.8696E+02    -0.8700E+02    -0.8703E+02    -0.8706E+02    -0.8709E+02    -0.8711E+02    -0.8712E+02    -0.8712E+02
    -0.8709E+02    -0.8709E+02    -0.8708E+02    -0.8706E+02    -0.8703E+02    -0.8699E+02    -0.8695E+02    -0.8691E+02    -0.8686E+02    -0.8682E+02    -0.8677E+02    -0.8672E+02    -0.8667E+02    -0.8662E+02    -0.8656E+02    -0.8651E+02    -0.8646E+02    -0.8641E+02    -0.8635E+02    -0.8630E+02    -0.8625E+02    -0.8620E+02    -0.8615E+02    -0.8610E+02    -0.8605E+02    -0.8600E+02    -0.8596E+02    -0.8591E+02    -0.8587E+02    -0.8582E+02    -0.8578E+02    -0.8574E+02    -0.8570E+02    -0.8566E+02    -0.8563E+02    -0.8559E+02    -0.8556E+02    -0.8553E+02    -0.8550E+02    -0.8548E+02    -0.8545E+02    -0.8543E+02    -0.8541E+02    -0.8539E+02    -0.8538E+02    -0.8537E+02    -0.8536E+02    -0.8535E+02    -0.8535E+02    -0.8535E+02    -0.8535E+02    -0.8535E+02    -0.8536E+02    -0.8536E+02    -0.8538E+02    -0.8539E+02    -0.8541E+02    -0.8542E+02    -0.8544E+02    -0.8547E+02    -0.8549E+02    -0.8552E+02    -0.8555E+02    -0.8558E+02    -0.8561E+02    -0.8565E+02    -0.8569E+02    -0.8572E+02    -0.8576E+02    -0.8581E+02    -0.8585E+02    -0.8589E+02    -0.8594E+02    -0.8598E+02    -0.8603E+02    -0.8608E+02    -0.8613E+02    -0.8617E+02    -0.8622E+02    -0.8627E+02    -0.8633E+02    -0.8638E+02    -0.8643E+02    -0.8648E+02    -0.8653E+02    -0.8658E+02    -0.8663E+02    -0.8668E+02    -0.8673E+02    -0.8678E+02    -0.8683E+02    -0.8688E+02    -0.8692E+02    -0.8696E+02    -0.8700E+02    -0.8704E+02    -0.8706E+02    -0.8709E+02    -0.8710E+02    -0.8710E+02
    -0.8707E+02    -0.8707E+02    -0.8706E+02    -0.8703E+02    -0.8700E+02    -0.8696E+02    -0.8692E+02    -0.8687E+02    -0.8682E+02    -0.8677E+02    -0.8671E+02    -0.8666E+02    -0.8660E+02    -0.8654E+02    -0.8649E+02    -0.8643E+02    -0.8637E+02    -0.8631E+02    -0.8625E+02    -0.8620E+02    -0.8614E+02    -0.8608E+02    -0.8603E+02    -0.8597E+02    -0.8592E+02    -0.8586E+02    -0.8581E+02    -0.8576E+02    -0.8571E+02    -0.8566E+02    -0.8561E+02    -0.8557E+02    -0.8552E+02    -0.8548E+02    -0.8544E+02    -0.8540E+02    -0.8536E+02    -0.8533E+02    -0.8530E+02    -0.8527E+02    -0.8524E+02    -0.8521E+02    -0.8519E+02    -0.8517E+02    -0.8516E+02    -0.8514E+02    -0.8513E+02    -0.8512E+02    -0.8512E+02    -0.8512E+02    -0.8512E+02    -0.8512E+02    -0.8513E+02    -0.8514E+02    -0.8515E+02    -0.8517E+02    -0.8519E+02    -0.8521E+02    -0.8523E+02    -0.8526E+02    -0.8529E+02    -0.8532E+02    -0.8535E+02    -0.8539E+02    -0.8542E+02    -0.8546E+02    -0.8551E+02    -0.8555E+02    -0.8559E+02    -0.8564E+02    -0.8569E+02    -0.8574E+02    -0.8579E+02    -0.8584E+02    -0.8589E+02    -0.8595E+02    -0.8600E+02    -0.8606E+02    -0.8611E+02    -0.8617E+02    -0.8622E+02    -0.8628E+02    -0.8634E+02    -0.8639E+02    -0.8645E+02    -0.8651E+02    -0.8656E+02    -0.8662E+02    -0.8667E+02    -0.8673E+02    -0.8678E+02    -0.8683E+02    -0.8688E+02    -0.8693E+02    -0.8697E+02    -0.8701E+02    -0.8704E+02    -0.8706E+02    -0.8708E+02    -0.8708E+02
    -0.8705E+02    -0.8705E+02    -0.8703E+02    -0.8700E+02    -0.8697E+02    -0.8693E+02    -0.8688E+02    -0.8683E+02    -0.8677E+02    -0.8672E+02    -0.8666E+02    -0.8660E+02    -0.8653E+02    -0.8647E+02    -0.8641E+02    -0.8634E+02    -0.8628E+02    -0.8622E+02    -0.8615E+02    -0.8609E+02    -0.8602E+02    -0.8596E+02    -0.8590E+02    -0.8584E+02    -0.8578E+02    -0.8572E+02    -0.8566E+02    -0.8560E+02    -0.8554E+02    -0.8549E+02    -0.8543E+02    -0.8538E+02    -0.8533E+02    -0.8528E+02    -0.8524E+02    -0.8519E+02    -0.8515E+02    -0.8511E+02    -0.8508E+02    -0.8504E+02    -0.8501E+02    -0.8498E+02    -0.8496E+02    -0.8494E+02    -0.8492E+02    -0.8490E+02    -0.8489E+02    -0.8488E+02    -0.8487E+02    -0.8487E+02    -0.8487E+02    -0.8488E+02    -0.8489E+02    -0.8490E+02    -0.8491E+02    -0.8493E+02    -0.8495E+02    -0.8497E+02    -0.8500E+02    -0.8503E+02    -0.8506E+02    -0.8510E+02    -0.8514E+02    -0.8518E+02    -0.8522E+02    -0.8527E+02    -0.8531E+02    -0.8536E+02    -0.8541E+02    -0.8547E+02    -0.8552E+02    -0.8558E+02    -0.8563E+02    -0.8569E+02    -0.8575E+02    -0.8581E+02    -0.8587E+02    -0.8593E+02    -0.8599E+02    -0.8605E+02    -0.8612E+02    -0.8618E+02    -0.8624E+02    -0.8631E+02    -0.8637E+02    -0.8643E+02    -0.8649E+02    -0.8655E+02    -0.8662E+02    -0.8667E+02    -0.8673E+02    -0.8679E+02    -0.8684E+02    -0.8689E+02    -0.8694E+02    -0.8698E+02    -0.8701E+02    -0.8704E+02    -0.8705E+02    -0.8705E+02
    -0.8702E+02    -0.8702E+02    -0.8701E+02    -0.8698E+02    -0.8694E+02    -0.8689E+02    -0.8684E+02    -0.8679E+02    -0.8673E+02    -0.8666E+02    -0.8660E+02    -0.8653E+02    -0.8646E+02    -0.8639E+02    -0.8633E+02    -0.8626E+02    -0.8618E+02    -0.8611E+02    -0.8604E+02    -0.8597E+02    -0.8590E+02    -0.8583E+02    -0.8576E+02    -0.8569E+02    -0.8563E+02    -0.8556E+02    -0.8549E+02    -0.8543E+02    -0.8536E+02    -0.8530E+02    -0.8524E+02    -0.8518E+02    -0.8513E+02    -0.8507E+02    -0.8502E+02    -0.8497E+02    -0.8492E+02    -0.8488E+02    -0.8484E+02    -0.8480E+02    -0.8476E+02    -0.8473E+02    -0.8470E+02    -0.8468E+02    -0.8466E+02    -0.8464E+02    -0.8463E+02    -0.8461E+02    -0.8461E+02    -0.8461E+02    -0.8461E+02    -0.8461E+02    -0.8462E+02    -0.8464E+02    -0.8465E+02    -0.8467E+02    -0.8470E+02    -0.8472E+02    -0.8475E+02    -0.8479E+02    -0.8483E+02    -0.8487E+02    -0.8491E+02    -0.8496E+02    -0.8501E+02    -0.8506E+02    -0.8511E+02    -0.8516E+02    -0.8522E+02    -0.8528E+02    -0.8534E+02    -0.8540E+02    -0.8547E+02    -0.8553E+02    -0.8560E+02    -0.8567E+02    -0.8573E+02    -0.8580E+02    -0.8587E+02    -0.8594E+02    -0.8601E+02    -0.8608E+02    -0.8615E+02    -0.8622E+02    -0.8628E+02    -0.8635E+02    -0.8642E+02    -0.8649E+02    -0.8655E+02    -0.8662E+02    -0.8668E+02    -0.8674E+02    -0.8680E+02    -0.8686E+02    -0.8691E+02    -0.8695E+02    -0.8699E+02    -0.8702E+02    -0.8703E+02    -0.8703E+02
    -0.8700E+02    -0.8700E+02    -0.8698E+02    -0.8695E+02    -0.8691E+02    -0.8686E+02    -0.8680E+02    -0.8674E+02    -0.8668E+02    -0.8661E+02    -0.8654E+02    -0.8647E+02    -0.8639E+02    -0.8632E+02    -0.8624E+02    -0.8616E+02    -0.8609E+02    -0.8601E+02    -0.8593E+02    -0.8585E+02    -0.8578E+02    -0.8570E+02    -0.8562E+02    -0.8555E+02    -0.8547E+02    -0.8540E+02    -0.8532E+02    -0.8525E+02    -0.8518E+02    -0.8511E+02    -0.8504E+02    -0.8497E+02    -0.8491E+02    -0.8485E+02    -0.8479E+02    -0.8473E+02    -0.8468E+02    -0.8463E+02    -0.8458E+02    -0.8454E+02    -0.8450E+02    -0.8446E+02    -0.8443E+02    -0.8440E+02    -0.8438E+02    -0.8435E+02    -0.8434E+02    -0.8433E+02    -0.8432E+02    -0.8432E+02    -0.8432E+02    -0.8433E+02    -0.8434E+02    -0.8435E+02    -0.8437E+02    -0.8439E+02    -0.8442E+02    -0.8445E+02    -0.8449E+02    -0.8453E+02    -0.8457E+02    -0.8462E+02    -0.8467E+02    -0.8472E+02    -0.8477E+02    -0.8483E+02    -0.8489E+02    -0.8495E+02    -0.8502E+02    -0.8509E+02    -0.8515E+02    -0.8522E+02    -0.8530E+02    -0.8537E+02    -0.8544E+02    -0.8552E+02    -0.8559E+02    -0.8567E+02    -0.8574E+02    -0.8582E+02    -0.8589E+02    -0.8597E+02    -0.8605E+02    -0.8612E+02    -0.8620E+02    -0.8627E+02    -0.8635E+02    -0.8642E+02    -0.8649E+02    -0.8656E+02    -0.8663E+02    -0.8670E+02    -0.8676E+02    -0.8682E+02    -0.8687E+02    -0.8692E+02    -0.8696E+02    -0.8699E+02    -0.8701E+02    -0.8701E+02
    -0.8697E+02    -0.8697E+02    -0.8695E+02    -0.8692E+02    -0.8688E+02    -0.8682E+02    -0.8676E+02    -0.8670E+02    -0.8663E+02    -0.8655E+02    -0.8648E+02    -0.8640E+02    -0.8632E+02    -0.8624E+02    -0.8615E+02    -0.8607E+02    -0.8599E+02    -0.8590E+02    -0.8582E+02    -0.8573E+02    -0.8565E+02    -0.8556E+02    -0.8547E+02    -0.8539E+02    -0.8531E+02    -0.8522E+02    -0.8514E+02    -0.8506E+02    -0.8498E+02    -0.8490E+02    -0.8482E+02    -0.8475E+02    -0.8468E+02    -0.8461E+02    -0.8454E+02    -0.8448E+02    -0.8442E+02    -0.8436E+02    -0.8430E+02    -0.8425E+02    -0.8421E+02    -0.8417E+02    -0.8413E+02    -0.8410E+02    -0.8407E+02    -0.8404E+02    -0.8403E+02    -0.8401E+02    -0.8400E+02    -0.8400E+02    -0.8400E+02    -0.8401E+02    -0.8402E+02    -0.8404E+02    -0.8406E+02    -0.8409E+02    -0.8412E+02    -0.8416E+02    -0.8420E+02    -0.8424E+02    -0.8429E+02    -0.8435E+02    -0.8440E+02    -0.8446E+02    -0.8452E+02    -0.8459E+02    -0.8466E+02    -0.8473E+02    -0.8480E+02    -0.8488E+02    -0.8495E+02    -0.8503E+02    -0.8511E+02    -0.8519E+02    -0.8528E+02    -0.8536E+02    -0.8544E+02    -0.8552E+02    -0.8561E+02    -0.8569E+02    -0.8578E+02    -0.8586E+02    -0.8594E+02    -0.8603E+02    -0.8611E+02    -0.8619E+02    -0.8627E+02    -0.8635E+02    -0.8643E+02    -0.8651E+02    -0.8658E+02    -0.8665E+02    -0.8672E+02    -0.8678E+02    -0.8684E+02    -0.8689E+02    -0.8693E+02    -0.8697E+02    -0.8698E+02    -0.8698E+02
    -0.8695E+02    -0.8695E+02    -0.8693E+02    -0.8689E+02    -0.8685E+02    -0.8679E+02    -0.8672E+02    -0.8665E+02    -0.8658E+02    -0.8650E+02    -0.8642E+02    -0.8633E+02    -0.8624E+02    -0.8616E+02    -0.8607E+02    -0.8598E+02    -0.8588E+02    -0.8579E+02    -0.8570E+02    -0.8560E+02    -0.8551E+02    -0.8541E+02    -0.8532E+02    -0.8523E+02    -0.8513E+02    -0.8504E+02    -0.8495E+02    -0.8486E+02    -0.8477E+02    -0.8468E+02    -0.8459E+02    -0.8451E+02    -0.8443E+02    -0.8435E+02    -0.8427E+02    -0.8420E+02    -0.8413E+02    -0.8406E+02    -0.8400E+02    -0.8395E+02    -0.8389E+02    -0.8384E+02    -0.8380E+02    -0.8376E+02    -0.8373E+02    -0.8370E+02    -0.8368E+02    -0.8367E+02    -0.8366E+02    -0.8365E+02    -0.8366E+02    -0.8367E+02    -0.8368E+02    -0.8370E+02    -0.8373E+02    -0.8376E+02    -0.8379E+02    -0.8384E+02    -0.8388E+02    -0.8393E+02    -0.8399E+02    -0.8405E+02    -0.8412E+02    -0.8418E+02    -0.8426E+02    -0.8433E+02    -0.8441E+02    -0.8449E+02    -0.8457E+02    -0.8466E+02    -0.8474E+02    -0.8483E+02    -0.8492E+02    -0.8501E+02    -0.8510E+02    -0.8519E+02    -0.8529E+02    -0.8538E+02    -0.8547E+02    -0.8556E+02    -0.8566E+02    -0.8575E+02    -0.8584E+02    -0.8593E+02    -0.8602E+02    -0.8611E+02    -0.8620E+02    -0.8628E+02    -0.8637E+02    -0.8645E+02    -0.8653E+02    -0.8660E+02    -0.8668E+02    -0.8674E+02    -0.8681E+02    -0.8686E+02    -0.8691E+02    -0.8694E+02    -0.8696E+02    -0.8696E+02
    -0.8692E+02    -0.8692E+02    -0.8690E+02    -0.8686E+02    -0.8681E+02    -0.8675E+02    -0.8668E+02    -0.8661E+02    -0.8653E+02    -0.8644E+02    -0.8635E+02    -0.8626E+02    -0.8617E+02    -0.8607E+02    -0.8598E+02    -0.8588E+02    -0.8578E+02    -0.8568E+02    -0.8557E+02    -0.8547E+02    -0.8537E+02    -0.8526E+02    -0.8516E+02    -0.8506E+02    -0.8495E+02    -0.8485E+02    -0.8475E+02    -0.8464E+02    -0.8454E+02    -0.8444E+02    -0.8435E+02    -0.8425E+02    -0.8416E+02    -0.8407E+02    -0.8398E+02    -0.8390E+02    -0.8382E+02    -0.8374E+02    -0.8367E+02    -0.8361E+02    -0.8355E+02    -0.8349E+02    -0.8344E+02    -0.8340E+02    -0.8336E+02    -0.8333E+02    -0.8330E+02    -0.8329E+02    -0.8328E+02    -0.8327E+02    -0.8327E+02    -0.8328E+02    -0.8330E+02    -0.8332E+02    -0.8335E+02    -0.8339E+02    -0.8343E+02    -0.8348E+02    -0.8354E+02    -0.8360E+02    -0.8366E+02    -0.8373E+02    -0.8380E+02    -0.8388E+02    -0.8396E+02    -0.8405E+02    -0.8414E+02    -0.8423E+02    -0.8432E+02    -0.8442E+02    -0.8452E+02    -0.8462E+02    -0.8472E+02    -0.8482E+02    -0.8492E+02    -0.8502E+02    -0.8512E+02    -0.8523E+02    -0.8533E+02    -0.8543E+02    -0.8553E+02    -0.8563E+02    -0.8573E+02    -0.8583E+02    -0.8593E+02    -0.8602E+02    -0.8612E+02    -0.8621E+02    -0.8630E+02    -0.8639E+02    -0.8648E+02    -0.8656E+02    -0.8664E+02    -0.8671E+02    -0.8677E+02    -0.8683E+02    -0.8688E+02    -0.8692E+02    -0.8694E+02    -0.8694E+02
    -0.8690E+02    -0.8690E+02    -0.8688E+02    -0.8684E+02    -0.8678E+02    -0.8672E+02    -0.8665E+02    -0.8656E+02    -0.8648E+02    -0.8639E+02    -0.8629E+02    -0.8620E+02    -0.8609E+02    -0.8599E+02    -0.8589E+02    -0.8578E+02    -0.8567E+02    -0.8556E+02    -0.8545E+02    -0.8534E+02    -0.8522E+02    -0.8511E+02    -0.8499E+02    -0.8488E+02    -0.8476E+02    -0.8465E+02    -0.8453E+02    -0.8442E+02    -0.8430E+02    -0.8419E+02    -0.8408E+02    -0.8397E+02    -0.8387E+02    -0.8377E+02    -0.8367E+02    -0.8357E+02    -0.8348E+02    -0.8339E+02    -0.8331E+02    -0.8323E+02    -0.8316E+02    -0.8310E+02    -0.8304E+02    -0.8299E+02    -0.8295E+02    -0.8291E+02    -0.8288E+02    -0.8286E+02    -0.8285E+02    -0.8284E+02    -0.8285E+02    -0.8286E+02    -0.8288E+02    -0.8291E+02    -0.8294E+02    -0.8298E+02    -0.8303E+02    -0.8309E+02    -0.8315E+02    -0.8322E+02    -0.8330E+02    -0.8338E+02    -0.8346E+02    -0.8355E+02    -0.8365E+02    -0.8375E+02    -0.8385E+02    -0.8395E+02    -0.8406E+02    -0.8417E+02    -0.8428E+02    -0.8439E+02    -0.8450E+02    -0.8462E+02    -0.8473E+02    -0.8484E+02    -0.8496E+02    -0.8507E+02    -0.8518E+02    -0.8529E+02    -0.8541E+02    -0.8552E+02    -0.8562E+02    -0.8573E+02    -0.8584E+02    -0.8594E+02    -0.8604E+02    -0.8614E+02    -0.8624E+02    -0.8633E+02    -0.8642E+02    -0.8651E+02    -0.8659E+02    -0.8667E+02    -0.8674E+02    -0.8681E+02    -0.8686E+02    -0.8690E+02    -0.8692E+02    -0.8692E+02
    -0.8688E+02    -0.8688E+02    -0.8685E+02    -0.8681E+02    -0.8675E+02    -0.8669E+02    -0.8661E+02    -0.8652E+02    -0.8643E+02    -0.8633E+02    -0.8623E+02    -0.8613E+02    -0.8602E+02    -0.8591E+02    -0.8580E+02    -0.8568E+02    -0.8556E+02    -0.8544E+02    -0.8532E+02    -0.8520E+02    -0.8507E+02    -0.8495E+02    -0.8482E+02    -0.8469E+02    -0.8456E+02    -0.8443E+02    -0.8431E+02    -0.8418E+02    -0.8405E+02    -0.8392E+02    -0.8380E+02    -0.8367E+02    -0.8355E+02    -0.8344E+02    -0.8332E+02    -0.8321E+02    -0.8311E+02    -0.8301E+02    -0.8291E+02    -0.8282E+02    -0.8274E+02    -0.8266E+02    -0.8260E+02    -0.8254E+02    -0.8248E+02    -0.8244E+02    -0.8241E+02    -0.8238E+02    -0.8237E+02    -0.8236E+02    -0.8237E+02    -0.8238E+02    -0.8241E+02    -0.8244E+02    -0.8248E+02    -0.8253E+02    -0.8259E+02    -0.8265E+02    -0.8273E+02    -0.8281E+02    -0.8290E+02    -0.8299E+02    -0.8309E+02    -0.8320E+02    -0.8331E+02    -0.8342E+02    -0.8353E+02    -0.8365E+02    -0.8378E+02    -0.8390E+02    -0.8402E+02    -0.8415E+02    -0.8428E+02    -0.8440E+02    -0.8453E+02    -0.8466E+02    -0.8478E+02    -0.8491E+02    -0.8503E+02    -0.8516E+02    -0.8528E+02    -0.8540E+02    -0.8552E+02    -0.8563E+02    -0.8575E+02    -0.8586E+02    -0.8597E+02    -0.8607E+02    -0.8618E+02    -0.8628E+02    -0.8638E+02    -0.8647E+02    -0.8656E+02    -0.8664E+02    -0.8671E+02    -0.8678E+02    -0.8683E+02    -0.8687E+02    -0.8690E+02    -0.8690E+02
    -0.8686E+02    -0.8686E+02    -0.8683E+02    -0.8679E+02    -0.8673E+02    -0.8665E+02    -0.8657E+02    -0.8648E+02    -0.8638E+02    -0.8628E+02    -0.8618E+02    -0.8606E+02    -0.8595E+02    -0.8583E+02    -0.8571E+02    -0.8558E+02    -0.8546E+02    -0.8532E+02    -0.8519E+02    -0.8506E+02    -0.8492E+02    -0.8478E+02    -0.8464E+02    -0.8450E+02    -0.8436E+02    -0.8421E+02    -0.8407E+02    -0.8392E+02    -0.8378E+02    -0.8363E+02    -0.8349E+02    -0.8335E+02    -0.8321E+02    -0.8308E+02    -0.8294E+02    -0.8282E+02    -0.8269E+02    -0.8258E+02    -0.8246E+02    -0.8236E+02    -0.8226E+02    -0.8217E+02    -0.8209E+02    -0.8202E+02    -0.8196E+02    -0.8191E+02    -0.8187E+02    -0.8184E+02    -0.8183E+02    -0.8182E+02    -0.8182E+02    -0.8184E+02    -0.8187E+02    -0.8191E+02    -0.8196E+02    -0.8202E+02    -0.8209E+02    -0.8217E+02    -0.8225E+02    -0.8235E+02    -0.8245E+02    -0.8256E+02    -0.8268E+02    -0.8280E+02    -0.8293E+02    -0.8306E+02    -0.8319E+02    -0.8333E+02    -0.8347E+02    -0.8361E+02    -0.8375E+02    -0.8390E+02    -0.8404E+02    -0.8418E+02    -0.8432E+02    -0.8447E+02    -0.8461E+02    -0.8474E+02    -0.8488E+02    -0.8502E+02    -0.8515E+02    -0.8528E+02    -0.8541E+02    -0.8553E+02    -0.8566E+02    -0.8578E+02    -0.8589E+02    -0.8601E+02    -0.8612E+02    -0.8623E+02    -0.8633E+02    -0.8643E+02    -0.8652E+02    -0.8661E+02    -0.8668E+02    -0.8675E+02    -0.8681E+02    -0.8685E+02    -0.8688E+02    -0.8688E+02
    -0.8684E+02    -0.8684E+02    -0.8681E+02    -0.8676E+02    -0.8670E+02    -0.8663E+02    -0.8654E+02    -0.8644E+02    -0.8634E+02    -0.8623E+02    -0.8612E+02    -0.8600E+02    -0.8588E+02    -0.8575E+02    -0.8562E+02    -0.8549E+02    -0.8535E+02    -0.8521E+02    -0.8507E+02    -0.8492E+02    -0.8477E+02    -0.8461E+02    -0.8446E+02    -0.8430E+02    -0.8414E+02    -0.8398E+02    -0.8382E+02    -0.8365E+02    -0.8349E+02    -0.8333E+02    -0.8316E+02    -0.8300E+02    -0.8284E+02    -0.8268E+02    -0.8253E+02    -0.8238E+02    -0.8223E+02    -0.8210E+02    -0.8196E+02    -0.8184E+02    -0.8172E+02    -0.8162E+02    -0.8152E+02    -0.8144E+02    -0.8137E+02    -0.8130E+02    -0.8126E+02    -0.8122E+02    -0.8120E+02    -0.8119E+02    -0.8120E+02    -0.8122E+02    -0.8125E+02    -0.8130E+02    -0.8136E+02    -0.8143E+02    -0.8152E+02    -0.8161E+02    -0.8172E+02    -0.8183E+02    -0.8195E+02    -0.8208E+02    -0.8222E+02    -0.8236E+02    -0.8251E+02    -0.8267E+02    -0.8282E+02    -0.8298E+02    -0.8314E+02    -0.8330E+02    -0.8347E+02    -0.8363E+02    -0.8379E+02    -0.8395E+02    -0.8411E+02    -0.8427E+02    -0.8443E+02    -0.8458E+02    -0.8473E+02    -0.8488E+02    -0.8502E+02    -0.8517E+02    -0.8530E+02    -0.8544E+02    -0.8557E+02    -0.8570E+02    -0.8583E+02    -0.8595E+02    -0.8607E+02    -0.8618E+02    -0.8629E+02    -0.8639E+02    -0.8649E+02    -0.8658E+02    -0.8666E+02    -0.8673E+02    -0.8679E+02    -0.8684E+02    -0.8686E+02    -0.8686E+02
    -0.8682E+02    -0.8682E+02    -0.8679E+02    -0.8674E+02    -0.8668E+02    -0.8660E+02    -0.8651E+02    -0.8641E+02    -0.8631E+02    -0.8619E+02    -0.8607E+02    -0.8595E+02    -0.8582E+02    -0.8568E+02    -0.8554E+02    -0.8540E+02    -0.8525E+02    -0.8510E+02    -0.8494E+02    -0.8478E+02    -0.8462E+02    -0.8445E+02    -0.8428E+02    -0.8410E+02    -0.8392E+02    -0.8374E+02    -0.8356E+02    -0.8337E+02    -0.8318E+02    -0.8300E+02    -0.8281E+02    -0.8262E+02    -0.8243E+02    -0.8225E+02    -0.8207E+02    -0.8189E+02    -0.8172E+02    -0.8155E+02    -0.8140E+02    -0.8125E+02    -0.8111E+02    -0.8098E+02    -0.8087E+02    -0.8076E+02    -0.8067E+02    -0.8060E+02    -0.8054E+02    -0.8050E+02    -0.8047E+02    -0.8047E+02    -0.8047E+02    -0.8050E+02    -0.8054E+02    -0.8060E+02    -0.8067E+02    -0.8076E+02    -0.8086E+02    -0.8097E+02    -0.8110E+02    -0.8124E+02    -0.8139E+02    -0.8154E+02    -0.8171E+02    -0.8188E+02    -0.8205E+02    -0.8223E+02    -0.8242E+02    -0.8260E+02    -0.8279E+02    -0.8297E+02    -0.8316E+02    -0.8335E+02    -0.8353E+02    -0.8371E+02    -0.8389E+02    -0.8407E+02    -0.8424E+02    -0.8441E+02    -0.8458E+02    -0.8474E+02    -0.8490E+02    -0.8506E+02    -0.8521E+02    -0.8535E+02    -0.8549E+02    -0.8563E+02    -0.8576E+02    -0.8589E+02    -0.8602E+02    -0.8614E+02    -0.8625E+02    -0.8636E+02    -0.8646E+02    -0.8655E+02    -0.8664E+02    -0.8671E+02    -0.8678E+02    -0.8682E+02    -0.8685E+02    -0.8685E+02
    -0.8681E+02    -0.8681E+02    -0.8678E+02    -0.8673E+02    -0.8666E+02    -0.8658E+02    -0.8649E+02    -0.8639E+02    -0.8628E+02    -0.8616E+02    -0.8603E+02    -0.8590E+02    -0.8576E+02    -0.8562E+02    -0.8547E+02    -0.8532E+02    -0.8516E+02    -0.8499E+02    -0.8482E+02    -0.8465E+02    -0.8447E+02    -0.8428E+02    -0.8409E+02    -0.8390E+02    -0.8370E+02    -0.8349E+02    -0.8328E+02    -0.8307E+02    -0.8286E+02    -0.8264E+02    -0.8242E+02    -0.8220E+02    -0.8198E+02    -0.8177E+02    -0.8155E+02    -0.8134E+02    -0.8114E+02    -0.8094E+02    -0.8075E+02    -0.8057E+02    -0.8040E+02    -0.8024E+02    -0.8010E+02    -0.7997E+02    -0.7986E+02    -0.7977E+02    -0.7970E+02    -0.7965E+02    -0.7961E+02    -0.7960E+02    -0.7961E+02    -0.7964E+02    -0.7970E+02    -0.7977E+02    -0.7986E+02    -0.7997E+02    -0.8009E+02    -0.8023E+02    -0.8039E+02    -0.8056E+02    -0.8074E+02    -0.8093E+02    -0.8112E+02    -0.8133E+02    -0.8154E+02    -0.8175E+02    -0.8197E+02    -0.8219E+02    -0.8240E+02    -0.8262E+02    -0.8284E+02    -0.8305E+02    -0.8326E+02    -0.8347E+02    -0.8367E+02    -0.8387E+02    -0.8406E+02    -0.8425E+02    -0.8443E+02    -0.8461E+02    -0.8479E+02    -0.8495E+02    -0.8512E+02    -0.8527E+02    -0.8542E+02    -0.8557E+02    -0.8571E+02    -0.8585E+02    -0.8598E+02    -0.8610E+02    -0.8622E+02    -0.8633E+02    -0.8644E+02    -0.8654E+02    -0.8662E+02    -0.8670E+02    -0.8676E+02    -0.8681E+02    -0.8684E+02    -0.8684E+02
    -0.8680E+02    -0.8680E+02    -0.8677E+02    -0.8672E+02    -0.8665E+02    -0.8657E+02    -0.8647E+02    -0.8637E+02    -0.8625E+02    -0.8613E+02    -0.8600E+02    -0.8586E+02    -0.8572E+02    -0.8557E+02    -0.8541E+02    -0.8525E+02    -0.8508E+02    -0.8490E+02    -0.8472E+02    -0.8453E+02    -0.8433E+02    -0.8412E+02    -0.8391E+02    -0.8369E+02    -0.8347E+02    -0.8324E+02    -0.8300E+02    -0.8276E+02    -0.8251E+02    -0.8226E+02    -0.8200E+02    -0.8175E+02    -0.8149E+02    -0.8123E+02    -0.8097E+02    -0.8072E+02    -0.8047E+02    -0.8022E+02    -0.7999E+02    -0.7977E+02    -0.7956E+02    -0.7936E+02    -0.7918E+02    -0.7903E+02    -0.7889E+02    -0.7877E+02    -0.7868E+02    -0.7861E+02    -0.7857E+02    -0.7856E+02    -0.7857E+02    -0.7861E+02    -0.7868E+02    -0.7877E+02    -0.7888E+02    -0.7902E+02    -0.7918E+02    -0.7936E+02    -0.7955E+02    -0.7976E+02    -0.7998E+02    -0.8021E+02    -0.8046E+02    -0.8071E+02    -0.8096E+02    -0.8121E+02    -0.8147E+02    -0.8173E+02    -0.8199E+02    -0.8224E+02    -0.8249E+02    -0.8274E+02    -0.8298E+02    -0.8321E+02    -0.8344E+02    -0.8367E+02    -0.8388E+02    -0.8409E+02    -0.8430E+02    -0.8449E+02    -0.8468E+02    -0.8486E+02    -0.8504E+02    -0.8521E+02    -0.8537E+02    -0.8552E+02    -0.8567E+02    -0.8581E+02    -0.8595E+02    -0.8608E+02    -0.8620E+02    -0.8632E+02    -0.8643E+02    -0.8653E+02    -0.8662E+02    -0.8669E+02    -0.8676E+02    -0.8681E+02    -0.8683E+02    -0.8683E+02
    -0.8680E+02    -0.8680E+02    -0.8677E+02    -0.8672E+02    -0.8665E+02    -0.8657E+02    -0.8647E+02    -0.8636E+02    -0.8624E+02    -0.8612E+02    -0.8598E+02    -0.8584E+02    -0.8569E+02    -0.8553E+02    -0.8537E+02    -0.8519E+02    -0.8501E+02    -0.8482E+02    -0.8462E+02    -0.8442E+02    -0.8420E+02    -0.8397E+02    -0.8374E+02    -0.8350E+02    -0.8324E+02    -0.8298E+02    -0.8271E+02    -0.8243E+02    -0.8214E+02    -0.8185E+02    -0.8155E+02    -0.8124E+02    -0.8093E+02    -0.8062E+02    -0.8030E+02    -0.7999E+02    -0.7968E+02    -0.7938E+02    -0.7909E+02    -0.7881E+02    -0.7855E+02    -0.7830E+02    -0.7807E+02    -0.7787E+02    -0.7769E+02    -0.7754E+02    -0.7742E+02    -0.7734E+02    -0.7729E+02    -0.7727E+02    -0.7729E+02    -0.7734E+02    -0.7742E+02    -0.7754E+02    -0.7769E+02    -0.7787E+02    -0.7807E+02    -0.7829E+02    -0.7854E+02    -0.7881E+02    -0.7909E+02    -0.7938E+02    -0.7968E+02    -0.7998E+02    -0.8029E+02    -0.8061E+02    -0.8092E+02    -0.8123E+02    -0.8153E+02    -0.8183E+02    -0.8213E+02    -0.8241E+02    -0.8269E+02    -0.8296E+02    -0.8322E+02    -0.8347E+02    -0.8371E+02    -0.8395E+02    -0.8417E+02    -0.8439E+02    -0.8459E+02    -0.8479E+02    -0.8498E+02    -0.8515E+02    -0.8533E+02    -0.8549E+02    -0.8565E+02    -0.8579E+02    -0.8593E+02    -0.8607E+02    -0.8619E+02    -0.8631E+02    -0.8642E+02    -0.8652E+02    -0.8662E+02    -0.8669E+02    -0.8676E+02    -0.8681E+02    -0.8683E+02    -0.8683E+02
    -0.8680E+02    -0.8680E+02    -0.8678E+02    -0.8673E+02    -0.8666E+02    -0.8657E+02    -0.8647E+02    -0.8637E+02    -0.8625E+02    -0.8612E+02    -0.8598E+02    -0.8583E+02    -0.8568E+02    -0.8551E+02    -0.8534E+02    -0.8516E+02    -0.8497E+02    -0.8476E+02    -0.8455E+02    -0.8432E+02    -0.8409E+02    -0.8384E+02    -0.8358E+02    -0.8331E+02    -0.8302E+02    -0.8272E+02    -0.8241E+02    -0.8209E+02    -0.8175E+02    -0.8140E+02    -0.8104E+02    -0.8067E+02    -0.8030E+02    -0.7991E+02    -0.7953E+02    -0.7914E+02    -0.7875E+02    -0.7837E+02    -0.7800E+02    -0.7764E+02    -0.7730E+02    -0.7698E+02    -0.7668E+02    -0.7642E+02    -0.7618E+02    -0.7599E+02    -0.7583E+02    -0.7572E+02    -0.7565E+02    -0.7563E+02    -0.7565E+02    -0.7572E+02    -0.7583E+02    -0.7599E+02    -0.7618E+02    -0.7642E+02    -0.7668E+02    -0.7698E+02    -0.7730E+02    -0.7764E+02    -0.7800E+02    -0.7837E+02    -0.7875E+02    -0.7914E+02    -0.7952E+02    -0.7991E+02    -0.8029E+02    -0.8067E+02    -0.8103E+02    -0.8139E+02    -0.8174E+02    -0.8207E+02    -0.8240E+02    -0.8271E+02    -0.8300E+02    -0.8329E+02    -0.8356E+02    -0.8382E+02    -0.8406E+02    -0.8430E+02    -0.8452E+02    -0.8473E+02    -0.8493E+02    -0.8513E+02    -0.8531E+02    -0.8548E+02    -0.8564E+02    -0.8579E+02    -0.8594E+02    -0.8607E+02    -0.8620E+02    -0.8632E+02    -0.8643E+02    -0.8653E+02    -0.8663E+02    -0.8670E+02    -0.8677E+02    -0.8682E+02    -0.8684E+02    -0.8684E+02
    -0.8682E+02    -0.8682E+02    -0.8679E+02    -0.8674E+02    -0.8667E+02    -0.8659E+02    -0.8649E+02    -0.8639E+02    -0.8627E+02    -0.8614E+02    -0.8600E+02    -0.8585E+02    -0.8569E+02    -0.8552E+02    -0.8534E+02    -0.8515E+02    -0.8495E+02    -0.8473E+02    -0.8450E+02    -0.8426E+02    -0.8400E+02    -0.8373E+02    -0.8344E+02    -0.8313E+02    -0.8281E+02    -0.8247E+02    -0.8211E+02    -0.8173E+02    -0.8133E+02    -0.8092E+02    -0.8048E+02    -0.8003E+02    -0.7957E+02    -0.7910E+02    -0.7861E+02    -0.7812E+02    -0.7763E+02    -0.7714E+02    -0.7665E+02    -0.7618E+02    -0.7573E+02    -0.7531E+02    -0.7491E+02    -0.7455E+02    -0.7424E+02    -0.7398E+02    -0.7377E+02    -0.7361E+02    -0.7352E+02    -0.7349E+02    -0.7352E+02    -0.7361E+02    -0.7377E+02    -0.7398E+02    -0.7424E+02    -0.7456E+02    -0.7491E+02    -0.7531E+02    -0.7573E+02    -0.7618E+02    -0.7665E+02    -0.7714E+02    -0.7763E+02    -0.7812E+02    -0.7861E+02    -0.7909E+02    -0.7957E+02    -0.8003E+02    -0.8048E+02    -0.8091E+02    -0.8132E+02    -0.8172E+02    -0.8210E+02    -0.8246E+02    -0.8280E+02    -0.8312E+02    -0.8342E+02    -0.8371E+02    -0.8398E+02    -0.8424E+02    -0.8448E+02    -0.8471E+02    -0.8492E+02    -0.8512E+02    -0.8531E+02    -0.8549E+02    -0.8566E+02    -0.8582E+02    -0.8596E+02    -0.8610E+02    -0.8623E+02    -0.8635E+02    -0.8646E+02    -0.8656E+02    -0.8665E+02    -0.8673E+02    -0.8679E+02    -0.8683E+02    -0.8686E+02    -0.8686E+02
    -0.8685E+02    -0.8685E+02    -0.8682E+02    -0.8677E+02    -0.8671E+02    -0.8662E+02    -0.8653E+02    -0.8642E+02    -0.8631E+02    -0.8618E+02    -0.8604E+02    -0.8589E+02    -0.8573E+02    -0.8556E+02    -0.8537E+02    -0.8518E+02    -0.8496E+02    -0.8474E+02    -0.8449E+02    -0.8423E+02    -0.8395E+02    -0.8365E+02    -0.8333E+02    -0.8298E+02    -0.8261E+02    -0.8222E+02    -0.8180E+02    -0.8136E+02    -0.8088E+02    -0.8038E+02    -0.7986E+02    -0.7930E+02    -0.7873E+02    -0.7813E+02    -0.7751E+02    -0.7687E+02    -0.7623E+02    -0.7559E+02    -0.7495E+02    -0.7432E+02    -0.7371E+02    -0.7314E+02    -0.7260E+02    -0.7211E+02    -0.7169E+02    -0.7132E+02    -0.7103E+02    -0.7082E+02    -0.7069E+02    -0.7065E+02    -0.7070E+02    -0.7082E+02    -0.7104E+02    -0.7133E+02    -0.7169E+02    -0.7212E+02    -0.7261E+02    -0.7314E+02    -0.7372E+02    -0.7432E+02    -0.7495E+02    -0.7559E+02    -0.7624E+02    -0.7688E+02    -0.7751E+02    -0.7813E+02    -0.7873E+02    -0.7931E+02    -0.7986E+02    -0.8038E+02    -0.8088E+02    -0.8135E+02    -0.8180E+02    -0.8222E+02    -0.8261E+02    -0.8298E+02    -0.8332E+02    -0.8364E+02    -0.8394E+02    -0.8422E+02    -0.8448E+02    -0.8472E+02    -0.8495E+02    -0.8516E+02    -0.8535E+02    -0.8554E+02    -0.8571E+02    -0.8586E+02    -0.8601E+02    -0.8615E+02    -0.8628E+02    -0.8639E+02    -0.8650E+02    -0.8660E+02    -0.8669E+02    -0.8676E+02    -0.8682E+02    -0.8686E+02    -0.8689E+02    -0.8689E+02
    -0.8688E+02    -0.8688E+02    -0.8686E+02    -0.8681E+02    -0.8675E+02    -0.8668E+02    -0.8659E+02    -0.8649E+02    -0.8637E+02    -0.8625E+02    -0.8611E+02    -0.8597E+02    -0.8581E+02    -0.8563E+02    -0.8545E+02    -0.8524E+02    -0.8502E+02    -0.8478E+02    -0.8452E+02    -0.8424E+02    -0.8394E+02    -0.8361E+02    -0.8325E+02    -0.8286E+02    -0.8244E+02    -0.8199E+02    -0.8150E+02    -0.8097E+02    -0.8041E+02    -0.7980E+02    -0.7915E+02    -0.7846E+02    -0.7773E+02    -0.7696E+02    -0.7616E+02    -0.7533E+02    -0.7448E+02    -0.7362E+02    -0.7276E+02    -0.7191E+02    -0.7108E+02    -0.7030E+02    -0.6956E+02    -0.6889E+02    -0.6830E+02    -0.6780E+02    -0.6740E+02    -0.6710E+02    -0.6693E+02    -0.6687E+02    -0.6693E+02    -0.6711E+02    -0.6740E+02    -0.6780E+02    -0.6831E+02    -0.6890E+02    -0.6957E+02    -0.7031E+02    -0.7110E+02    -0.7192E+02    -0.7277E+02    -0.7363E+02    -0.7449E+02    -0.7534E+02    -0.7617E+02    -0.7697E+02    -0.7774E+02    -0.7847E+02    -0.7916E+02    -0.7980E+02    -0.8041E+02    -0.8098E+02    -0.8151E+02    -0.8199E+02    -0.8245E+02    -0.8286E+02    -0.8325E+02    -0.8361E+02    -0.8393E+02    -0.8424E+02    -0.8452E+02    -0.8477E+02    -0.8501E+02    -0.8523E+02    -0.8543E+02    -0.8562E+02    -0.8579E+02    -0.8595E+02    -0.8609E+02    -0.8623E+02    -0.8635E+02    -0.8646E+02    -0.8657E+02    -0.8666E+02    -0.8674E+02    -0.8681E+02    -0.8686E+02    -0.8691E+02    -0.8693E+02    -0.8693E+02
    -0.8694E+02    -0.8694E+02    -0.8691E+02    -0.8687E+02    -0.8682E+02    -0.8675E+02    -0.8667E+02    -0.8657E+02    -0.8647E+02    -0.8635E+02    -0.8622E+02    -0.8608E+02    -0.8592E+02    -0.8575E+02    -0.8556E+02    -0.8536E+02    -0.8513E+02    -0.8488E+02    -0.8461E+02    -0.8431E+02    -0.8398E+02    -0.8362E+02    -0.8323E+02    -0.8279E+02    -0.8231E+02    -0.8179E+02    -0.8121E+02    -0.8058E+02    -0.7990E+02    -0.7915E+02    -0.7834E+02    -0.7747E+02    -0.7653E+02    -0.7554E+02    -0.7449E+02    -0.7340E+02    -0.7227E+02    -0.7111E+02    -0.6995E+02    -0.6879E+02    -0.6767E+02    -0.6659E+02    -0.6558E+02    -0.6466E+02    -0.6385E+02    -0.6316E+02    -0.6261E+02    -0.6220E+02    -0.6196E+02    -0.6188E+02    -0.6196E+02    -0.6221E+02    -0.6261E+02    -0.6317E+02    -0.6386E+02    -0.6467E+02    -0.6560E+02    -0.6661E+02    -0.6768E+02    -0.6881E+02    -0.6997E+02    -0.7113E+02    -0.7228E+02    -0.7342E+02    -0.7451E+02    -0.7556E+02    -0.7655E+02    -0.7749E+02    -0.7836E+02    -0.7917E+02    -0.7991E+02    -0.8060E+02    -0.8123E+02    -0.8180E+02    -0.8232E+02    -0.8280E+02    -0.8323E+02    -0.8363E+02    -0.8399E+02    -0.8432E+02    -0.8461E+02    -0.8488E+02    -0.8513E+02    -0.8535E+02    -0.8556E+02    -0.8574E+02    -0.8591E+02    -0.8607E+02    -0.8621E+02    -0.8634E+02    -0.8645E+02    -0.8656E+02    -0.8665E+02    -0.8674E+02    -0.8681E+02    -0.8687E+02    -0.8692E+02    -0.8696E+02    -0.8698E+02    -0.8698E+02
    -0.8701E+02    -0.8701E+02    -0.8699E+02    -0.8695E+02    -0.8690E+02    -0.8684E+02    -0.8677E+02    -0.8669E+02    -0.8659E+02    -0.8648E+02    -0.8636E+02    -0.8623E+02    -0.8608E+02    -0.8592E+02    -0.8573E+02    -0.8553E+02    -0.8530E+02    -0.8505E+02    -0.8476E+02    -0.8445E+02    -0.8410E+02    -0.8371E+02    -0.8327E+02    -0.8278E+02    -0.8223E+02    -0.8163E+02    -0.8095E+02    -0.8020E+02    -0.7936E+02    -0.7844E+02    -0.7743E+02    -0.7632E+02    -0.7512E+02    -0.7383E+02    -0.7245E+02    -0.7100E+02    -0.6949E+02    -0.6794E+02    -0.6637E+02    -0.6482E+02    -0.6330E+02    -0.6184E+02    -0.6048E+02    -0.5924E+02    -0.5814E+02    -0.5721E+02    -0.5647E+02    -0.5593E+02    -0.5560E+02    -0.5549E+02    -0.5560E+02    -0.5593E+02    -0.5648E+02    -0.5722E+02    -0.5816E+02    -0.5925E+02    -0.6050E+02    -0.6186E+02    -0.6332E+02    -0.6484E+02    -0.6640E+02    -0.6797E+02    -0.6952E+02    -0.7103E+02    -0.7248E+02    -0.7385E+02    -0.7515E+02    -0.7635E+02    -0.7745E+02    -0.7847E+02    -0.7939E+02    -0.8022E+02    -0.8097E+02    -0.8165E+02    -0.8225E+02    -0.8280E+02    -0.8329E+02    -0.8372E+02    -0.8411E+02    -0.8446E+02    -0.8478E+02    -0.8506E+02    -0.8531E+02    -0.8554E+02    -0.8574E+02    -0.8592E+02    -0.8609E+02    -0.8623E+02    -0.8637E+02    -0.8648E+02    -0.8659E+02    -0.8668E+02    -0.8677E+02    -0.8684E+02    -0.8691E+02    -0.8696E+02    -0.8700E+02    -0.8703E+02    -0.8705E+02    -0.8705E+02
    -0.8709E+02    -0.8709E+02    -0.8708E+02    -0.8705E+02    -0.8701E+02    -0.8696E+02    -0.8690E+02    -0.8683E+02    -0.8675E+02    -0.8666E+02    -0.8655E+02    -0.8643E+02    -0.8630E+02    -0.8614E+02    -0.8597E+02    -0.8577E+02    -0.8554E+02    -0.8529E+02    -0.8500E+02    -0.8467E+02    -0.8430E+02    -0.8388E+02    -0.8340E+02    -0.8285E+02    -0.8223E+02    -0.8153E+02    -0.8073E+02    -0.7983E+02    -0.7882E+02    -0.7768E+02    -0.7641E+02    -0.7500E+02    -0.7346E+02    -0.7178E+02    -0.6998E+02    -0.6807E+02    -0.6607E+02    -0.6402E+02    -0.6194E+02    -0.5988E+02    -0.5786E+02    -0.5594E+02    -0.5414E+02    -0.5250E+02    -0.5106E+02    -0.4984E+02    -0.4887E+02    -0.4816E+02    -0.4772E+02    -0.4758E+02    -0.4773E+02    -0.4816E+02    -0.4888E+02    -0.4986E+02    -0.5108E+02    -0.5253E+02    -0.5417E+02    -0.5597E+02    -0.5790E+02    -0.5991E+02    -0.6198E+02    -0.6406E+02    -0.6611E+02    -0.6811E+02    -0.7002E+02    -0.7182E+02    -0.7350E+02    -0.7504E+02    -0.7645E+02    -0.7772E+02    -0.7885E+02    -0.7987E+02    -0.8076E+02    -0.8156E+02    -0.8226E+02    -0.8288E+02    -0.8342E+02    -0.8390E+02    -0.8432E+02    -0.8469E+02    -0.8502E+02    -0.8531E+02    -0.8556E+02    -0.8579E+02    -0.8598E+02    -0.8616E+02    -0.8631E+02    -0.8645E+02    -0.8656E+02    -0.8667E+02    -0.8676E+02    -0.8684E+02    -0.8691E+02    -0.8697E+02    -0.8702E+02    -0.8706E+02    -0.8710E+02    -0.8712E+02    -0.8713E+02    -0.8713E+02
    -0.8719E+02    -0.8719E+02    -0.8718E+02    -0.8716E+02    -0.8714E+02    -0.8710E+02    -0.8706E+02    -0.8701E+02    -0.8695E+02    -0.8687E+02    -0.8679E+02    -0.8668E+02    -0.8656E+02    -0.8643E+02    -0.8627E+02    -0.8608E+02    -0.8586E+02    -0.8561E+02    -0.8532E+02    -0.8499E+02    -0.8460E+02    -0.8415E+02    -0.8363E+02    -0.8303E+02    -0.8233E+02    -0.8152E+02    -0.8059E+02    -0.7952E+02    -0.7829E+02    -0.7689E+02    -0.7531E+02    -0.7353E+02    -0.7156E+02    -0.6940E+02    -0.6707E+02    -0.6458E+02    -0.6199E+02    -0.5932E+02    -0.5662E+02    -0.5394E+02    -0.5133E+02    -0.4884E+02    -0.4652E+02    -0.4440E+02    -0.4254E+02    -0.4097E+02    -0.3972E+02    -0.3880E+02    -0.3825E+02    -0.3806E+02    -0.3825E+02    -0.3881E+02    -0.3973E+02    -0.4099E+02    -0.4257E+02    -0.4443E+02    -0.4655E+02    -0.4887E+02    -0.5137E+02    -0.5398E+02    -0.5666E+02    -0.5936E+02    -0.6204E+02    -0.6464E+02    -0.6712E+02    -0.6945E+02    -0.7161E+02    -0.7358E+02    -0.7535E+02    -0.7694E+02    -0.7834E+02    -0.7956E+02    -0.8063E+02    -0.8156E+02    -0.8237E+02    -0.8307E+02    -0.8367E+02    -0.8419E+02    -0.8463E+02    -0.8502E+02    -0.8536E+02    -0.8565E+02    -0.8589E+02    -0.8611E+02    -0.8630E+02    -0.8645E+02    -0.8659E+02    -0.8671E+02    -0.8681E+02    -0.8690E+02    -0.8697E+02    -0.8703E+02    -0.8708E+02    -0.8713E+02    -0.8716E+02    -0.8719E+02    -0.8721E+02    -0.8722E+02    -0.8723E+02    -0.8723E+02
    -0.8731E+02    -0.8731E+02    -0.8731E+02    -0.8730E+02    -0.8729E+02    -0.8727E+02    -0.8725E+02    -0.8722E+02    -0.8718E+02    -0.8713E+02    -0.8707E+02    -0.8699E+02    -0.8689E+02    -0.8678E+02    -0.8664E+02    -0.8647E+02    -0.8627E+02    -0.8603E+02    -0.8575E+02    -0.8542E+02    -0.8502E+02    -0.8455E+02    -0.8400E+02    -0.8334E+02    -0.8256E+02    -0.8164E+02    -0.8056E+02    -0.7930E+02    -0.7783E+02    -0.7612E+02    -0.7416E+02    -0.7194E+02    -0.6945E+02    -0.6671E+02    -0.6374E+02    -0.6057E+02    -0.5725E+02    -0.5384E+02    -0.5040E+02    -0.4698E+02    -0.4366E+02    -0.4049E+02    -0.3753E+02    -0.3484E+02    -0.3247E+02    -0.3046E+02    -0.2886E+02    -0.2769E+02    -0.2699E+02    -0.2675E+02    -0.2699E+02    -0.2771E+02    -0.2888E+02    -0.3049E+02    -0.3250E+02    -0.3488E+02    -0.3757E+02    -0.4053E+02    -0.4371E+02    -0.4704E+02    -0.5045E+02    -0.5390E+02    -0.5731E+02    -0.6063E+02    -0.6380E+02    -0.6678E+02    -0.6952E+02    -0.7200E+02    -0.7422E+02    -0.7618E+02    -0.7788E+02    -0.7935E+02    -0.8062E+02    -0.8169E+02    -0.8261E+02    -0.8339E+02    -0.8404E+02    -0.8460E+02    -0.8507E+02    -0.8546E+02    -0.8580E+02    -0.8608E+02    -0.8631E+02    -0.8651E+02    -0.8668E+02    -0.8682E+02    -0.8693E+02    -0.8703E+02    -0.8711E+02    -0.8717E+02    -0.8722E+02    -0.8726E+02    -0.8729E+02    -0.8731E+02    -0.8732E+02    -0.8733E+02    -0.8734E+02    -0.8734E+02    -0.8734E+02    -0.8734E+02
    -0.8745E+02    -0.8745E+02    -0.8745E+02    -0.8746E+02    -0.8746E+02    -0.8747E+02    -0.8747E+02    -0.8746E+02    -0.8745E+02    -0.8743E+02    -0.8739E+02    -0.8734E+02    -0.8728E+02    -0.8719E+02    -0.8708E+02    -0.8694E+02    -0.8677E+02    -0.8656E+02    -0.8629E+02    -0.8597E+02    -0.8558E+02    -0.8510E+02    -0.8452E+02    -0.8381E+02    -0.8296E+02    -0.8193E+02    -0.8070E+02    -0.7923E+02    -0.7748E+02    -0.7543E+02    -0.7304E+02    -0.7031E+02    -0.6722E+02    -0.6379E+02    -0.6006E+02    -0.5608E+02    -0.5191E+02    -0.4762E+02    -0.4328E+02    -0.3898E+02    -0.3478E+02    -0.3077E+02    -0.2703E+02    -0.2362E+02    -0.2061E+02    -0.1807E+02    -0.1603E+02    -0.1454E+02    -0.1364E+02    -0.1334E+02    -0.1365E+02    -0.1456E+02    -0.1605E+02    -0.1809E+02    -0.2064E+02    -0.2366E+02    -0.2707E+02    -0.3082E+02    -0.3484E+02    -0.3904E+02    -0.4335E+02    -0.4769E+02    -0.5198E+02    -0.5616E+02    -0.6014E+02    -0.6387E+02    -0.6729E+02    -0.7038E+02    -0.7312E+02    -0.7550E+02    -0.7755E+02    -0.7930E+02    -0.8076E+02    -0.8199E+02    -0.8302E+02    -0.8387E+02    -0.8457E+02    -0.8515E+02    -0.8563E+02    -0.8602E+02    -0.8635E+02    -0.8661E+02    -0.8682E+02    -0.8700E+02    -0.8714E+02    -0.8725E+02    -0.8733E+02    -0.8740E+02    -0.8745E+02    -0.8748E+02    -0.8750E+02    -0.8751E+02    -0.8752E+02    -0.8751E+02    -0.8751E+02    -0.8750E+02    -0.8749E+02    -0.8748E+02    -0.8747E+02    -0.8747E+02
    -0.8760E+02    -0.8760E+02    -0.8761E+02    -0.8763E+02    -0.8766E+02    -0.8768E+02    -0.8771E+02    -0.8773E+02    -0.8775E+02    -0.8776E+02    -0.8776E+02    -0.8775E+02    -0.8772E+02    -0.8767E+02    -0.8760E+02    -0.8750E+02    -0.8736E+02    -0.8718E+02    -0.8695E+02    -0.8665E+02    -0.8627E+02    -0.8580E+02    -0.8521E+02    -0.8447E+02    -0.8356E+02    -0.8244E+02    -0.8106E+02    -0.7937E+02    -0.7734E+02    -0.7491E+02    -0.7204E+02    -0.6872E+02    -0.6493E+02    -0.6071E+02    -0.5610E+02    -0.5116E+02    -0.4597E+02    -0.4062E+02    -0.3519E+02    -0.2979E+02    -0.2450E+02    -0.1943E+02    -0.1467E+02    -0.1031E+02    -0.6437E+01    -0.3135E+01    -0.4785E+00     0.1467E+01     0.2653E+01     0.3050E+01     0.2646E+01     0.1453E+01    -0.4998E+00    -0.3163E+01    -0.6472E+01    -0.1035E+02    -0.1472E+02    -0.1949E+02    -0.2456E+02    -0.2985E+02    -0.3527E+02    -0.4070E+02    -0.4606E+02    -0.5125E+02    -0.5619E+02    -0.6080E+02    -0.6502E+02    -0.6880E+02    -0.7213E+02    -0.7499E+02    -0.7742E+02    -0.7945E+02    -0.8113E+02    -0.8250E+02    -0.8363E+02    -0.8454E+02    -0.8527E+02    -0.8586E+02    -0.8634E+02    -0.8671E+02    -0.8701E+02    -0.8724E+02    -0.8742E+02    -0.8756E+02    -0.8766E+02    -0.8774E+02    -0.8779E+02    -0.8782E+02    -0.8783E+02    -0.8783E+02    -0.8782E+02    -0.8780E+02    -0.8777E+02    -0.8774E+02    -0.8771E+02    -0.8768E+02    -0.8765E+02    -0.8763E+02    -0.8761E+02    -0.8761E+02
    -0.8776E+02    -0.8776E+02    -0.8778E+02    -0.8782E+02    -0.8786E+02    -0.8792E+02    -0.8797E+02    -0.8803E+02    -0.8808E+02    -0.8813E+02    -0.8817E+02    -0.8820E+02    -0.8821E+02    -0.8820E+02    -0.8818E+02    -0.8812E+02    -0.8803E+02    -0.8790E+02    -0.8771E+02    -0.8745E+02    -0.8711E+02    -0.8666E+02    -0.8609E+02    -0.8534E+02    -0.8439E+02    -0.8319E+02    -0.8167E+02    -0.7979E+02    -0.7746E+02    -0.7463E+02    -0.7124E+02    -0.6726E+02    -0.6269E+02    -0.5755E+02    -0.5191E+02    -0.4583E+02    -0.3941E+02    -0.3274E+02    -0.2594E+02    -0.1912E+02    -0.1240E+02    -0.5876E+01     0.3141E+00     0.6044E+01     0.1118E+02     0.1560E+02     0.1917E+02     0.2180E+02     0.2341E+02     0.2395E+02     0.2341E+02     0.2179E+02     0.1915E+02     0.1557E+02     0.1114E+02     0.5999E+01     0.2616E+00    -0.5936E+01    -0.1246E+02    -0.1920E+02    -0.2602E+02    -0.3283E+02    -0.3950E+02    -0.4592E+02    -0.5200E+02    -0.5765E+02    -0.6279E+02    -0.6736E+02    -0.7134E+02    -0.7472E+02    -0.7755E+02    -0.7987E+02    -0.8175E+02    -0.8326E+02    -0.8446E+02    -0.8541E+02    -0.8616E+02    -0.8673E+02    -0.8718E+02    -0.8752E+02    -0.8778E+02    -0.8797E+02    -0.8810E+02    -0.8820E+02    -0.8825E+02    -0.8828E+02    -0.8829E+02    -0.8828E+02    -0.8825E+02    -0.8821E+02    -0.8816E+02    -0.8811E+02    -0.8805E+02    -0.8799E+02    -0.8793E+02    -0.8787E+02    -0.8783E+02    -0.8779E+02    -0.8777E+02    -0.8777E+02
    -0.8793E+02    -0.8793E+02    -0.8796E+02    -0.8801E+02    -0.8808E+02    -0.8816E+02    -0.8825E+02    -0.8834E+02    -0.8843E+02    -0.8852E+02    -0.8860E+02    -0.8867E+02    -0.8873E+02    -0.8878E+02    -0.8880E+02    -0.8880E+02    -0.8876E+02    -0.8869E+02    -0.8856E+02    -0.8836E+02    -0.8808E+02    -0.8768E+02    -0.8714E+02    -0.8641E+02    -0.8545E+02    -0.8420E+02    -0.8258E+02    -0.8052E+02    -0.7791E+02    -0.7467E+02    -0.7073E+02    -0.6603E+02    -0.6057E+02    -0.5437E+02    -0.4750E+02    -0.4004E+02    -0.3209E+02    -0.2376E+02    -0.1518E+02    -0.6451E+01     0.2284E+01     0.1087E+02     0.1913E+02     0.2687E+02     0.3388E+02     0.3996E+02     0.4493E+02     0.4860E+02     0.5086E+02     0.5162E+02     0.5085E+02     0.4859E+02     0.4490E+02     0.3993E+02     0.3384E+02     0.2682E+02     0.1907E+02     0.1081E+02     0.2213E+01    -0.6529E+01    -0.1526E+02    -0.2385E+02    -0.3219E+02    -0.4014E+02    -0.4760E+02    -0.5447E+02    -0.6067E+02    -0.6613E+02    -0.7083E+02    -0.7477E+02    -0.7800E+02    -0.8060E+02    -0.8267E+02    -0.8428E+02    -0.8553E+02    -0.8649E+02    -0.8721E+02    -0.8775E+02    -0.8815E+02    -0.8844E+02    -0.8864E+02    -0.8877E+02    -0.8885E+02    -0.8888E+02    -0.8889E+02    -0.8886E+02    -0.8882E+02    -0.8876E+02    -0.8869E+02    -0.8861E+02    -0.8853E+02    -0.8843E+02    -0.8834E+02    -0.8825E+02    -0.8816E+02    -0.8808E+02    -0.8801E+02    -0.8795E+02    -0.8792E+02    -0.8792E+02
    -0.8810E+02    -0.8810E+02    -0.8814E+02    -0.8821E+02    -0.8831E+02    -0.8842E+02    -0.8854E+02    -0.8866E+02    -0.8879E+02    -0.8892E+02    -0.8905E+02    -0.8916E+02    -0.8927E+02    -0.8937E+02    -0.8945E+02    -0.8951E+02    -0.8954E+02    -0.8953E+02    -0.8947E+02    -0.8935E+02    -0.8914E+02    -0.8881E+02    -0.8834E+02    -0.8767E+02    -0.8674E+02    -0.8548E+02    -0.8380E+02    -0.8158E+02    -0.7872E+02    -0.7508E+02    -0.7056E+02    -0.6508E+02    -0.5861E+02    -0.5119E+02    -0.4286E+02    -0.3372E+02    -0.2385E+02    -0.1337E+02    -0.2377E+01     0.8987E+01     0.2055E+02     0.3211E+02     0.4339E+02     0.5412E+02     0.6396E+02     0.7260E+02     0.7972E+02     0.8504E+02     0.8832E+02     0.8943E+02     0.8831E+02     0.8502E+02     0.7970E+02     0.7257E+02     0.6392E+02     0.5407E+02     0.4334E+02     0.3204E+02     0.2048E+02     0.8906E+01    -0.2466E+01    -0.1346E+02    -0.2395E+02    -0.3382E+02    -0.4297E+02    -0.5130E+02    -0.5872E+02    -0.6519E+02    -0.7067E+02    -0.7518E+02    -0.7881E+02    -0.8167E+02    -0.8388E+02    -0.8556E+02    -0.8682E+02    -0.8775E+02    -0.8842E+02    -0.8889E+02    -0.8921E+02    -0.8943E+02    -0.8955E+02    -0.8961E+02    -0.8962E+02    -0.8960E+02    -0.8954E+02    -0.8947E+02    -0.8937E+02    -0.8927E+02    -0.8915E+02    -0.8903E+02    -0.8890E+02    -0.8877E+02    -0.8864E+02    -0.8851E+02    -0.8839E+02    -0.8829E+02    -0.8819E+02    -0.8812E+02    -0.8808E+02    -0.8808E+02
    -0.8827E+02    -0.8827E+02    -0.8832E+02    -0.8841E+02    -0.8853E+02    -0.8867E+02    -0.8882E+02    -0.8898E+02    -0.8915E+02    -0.8932E+02    -0.8949E+02    -0.8965E+02    -0.8981E+02    -0.8996E+02    -0.9010E+02    -0.9022E+02    -0.9032E+02    -0.9038E+02    -0.9040E+02    -0.9037E+02    -0.9025E+02    -0.9002E+02    -0.8964E+02    -0.8906E+02    -0.8820E+02    -0.8698E+02    -0.8529E+02    -0.8298E+02    -0.7990E+02    -0.7588E+02    -0.7078E+02    -0.6446E+02    -0.5688E+02    -0.4804E+02    -0.3798E+02    -0.2677E+02    -0.1448E+02    -0.1169E+01     0.1306E+02     0.2807E+02     0.4363E+02     0.5947E+02     0.7523E+02     0.9046E+02     0.1047E+03     0.1173E+03     0.1279E+03     0.1359E+03     0.1408E+03     0.1425E+03     0.1408E+03     0.1359E+03     0.1279E+03     0.1173E+03     0.1046E+03     0.9041E+02     0.7517E+02     0.5940E+02     0.4356E+02     0.2798E+02     0.1297E+02    -0.1266E+01    -0.1458E+02    -0.2688E+02    -0.3810E+02    -0.4815E+02    -0.5699E+02    -0.6457E+02    -0.7088E+02    -0.7599E+02    -0.7999E+02    -0.8307E+02    -0.8537E+02    -0.8706E+02    -0.8828E+02    -0.8914E+02    -0.8972E+02    -0.9009E+02    -0.9032E+02    -0.9044E+02    -0.9049E+02    -0.9047E+02    -0.9041E+02    -0.9031E+02    -0.9020E+02    -0.9007E+02    -0.8992E+02    -0.8976E+02    -0.8960E+02    -0.8943E+02    -0.8926E+02    -0.8910E+02    -0.8893E+02    -0.8877E+02    -0.8863E+02    -0.8849E+02    -0.8838E+02    -0.8829E+02    -0.8824E+02    -0.8824E+02
    -0.8843E+02    -0.8843E+02    -0.8849E+02    -0.8860E+02    -0.8874E+02    -0.8890E+02    -0.8909E+02    -0.8928E+02    -0.8949E+02    -0.8970E+02    -0.8991E+02    -0.9012E+02    -0.9033E+02    -0.9053E+02    -0.9073E+02    -0.9091E+02    -0.9107E+02    -0.9121E+02    -0.9132E+02    -0.9137E+02    -0.9135E+02    -0.9123E+02    -0.9097E+02    -0.9051E+02    -0.8977E+02    -0.8864E+02    -0.8699E+02    -0.8464E+02    -0.8141E+02    -0.7706E+02    -0.7139E+02    -0.6420E+02    -0.5541E+02    -0.4497E+02    -0.3289E+02    -0.1917E+02    -0.3836E+01     0.1313E+02     0.3167E+02     0.5164E+02     0.7283E+02     0.9486E+02     0.1173E+03     0.1394E+03     0.1605E+03     0.1797E+03     0.1959E+03     0.2084E+03     0.2163E+03     0.2189E+03     0.2162E+03     0.2084E+03     0.1959E+03     0.1796E+03     0.1605E+03     0.1393E+03     0.1172E+03     0.9479E+02     0.7275E+02     0.5156E+02     0.3157E+02     0.1303E+02    -0.3942E+01    -0.1928E+02    -0.3300E+02    -0.4509E+02    -0.5552E+02    -0.6432E+02    -0.7150E+02    -0.7717E+02    -0.8150E+02    -0.8473E+02    -0.8707E+02    -0.8872E+02    -0.8984E+02    -0.9058E+02    -0.9104E+02    -0.9131E+02    -0.9143E+02    -0.9145E+02    -0.9140E+02    -0.9130E+02    -0.9116E+02    -0.9100E+02    -0.9083E+02    -0.9064E+02    -0.9044E+02    -0.9024E+02    -0.9003E+02    -0.8982E+02    -0.8961E+02    -0.8941E+02    -0.8921E+02    -0.8902E+02    -0.8885E+02    -0.8869E+02    -0.8855E+02    -0.8845E+02    -0.8839E+02    -0.8839E+02
    -0.8858E+02    -0.8858E+02    -0.8865E+02    -0.8877E+02    -0.8893E+02    -0.8912E+02    -0.8934E+02    -0.8956E+02    -0.8980E+02    -0.9005E+02    -0.9030E+02    -0.9055E+02    -0.9080E+02    -0.9106E+02    -0.9130E+02    -0.9154E+02    -0.9177E+02    -0.9198E+02    -0.9217E+02    -0.9231E+02    -0.9239E+02    -0.9239E+02    -0.9226E+02    -0.9193E+02    -0.9134E+02    -0.9035E+02    -0.8880E+02    -0.8649E+02    -0.8317E+02    -0.7857E+02    -0.7237E+02    -0.6432E+02    -0.5425E+02    -0.4207E+02    -0.2769E+02    -0.1104E+02     0.7998E+01     0.2955E+02     0.5366E+02     0.8028E+02     0.1092E+03     0.1401E+03     0.1724E+03     0.2052E+03     0.2374E+03     0.2674E+03     0.2936E+03     0.3141E+03     0.3272E+03     0.3317E+03     0.3272E+03     0.3140E+03     0.2935E+03     0.2674E+03     0.2373E+03     0.2052E+03     0.1724E+03     0.1401E+03     0.1091E+03     0.8019E+02     0.5356E+02     0.2945E+02     0.7891E+01    -0.1116E+02    -0.2781E+02    -0.4219E+02    -0.5437E+02    -0.6444E+02    -0.7248E+02    -0.7867E+02    -0.8327E+02    -0.8658E+02    -0.8888E+02    -0.9042E+02    -0.9141E+02    -0.9201E+02    -0.9233E+02    -0.9246E+02    -0.9247E+02    -0.9239E+02    -0.9225E+02    -0.9207E+02    -0.9186E+02    -0.9164E+02    -0.9141E+02    -0.9117E+02    -0.9092E+02    -0.9067E+02    -0.9042E+02    -0.9018E+02    -0.8994E+02    -0.8970E+02    -0.8947E+02    -0.8925E+02    -0.8905E+02    -0.8887E+02    -0.8871E+02    -0.8860E+02    -0.8853E+02    -0.8853E+02
    -0.8871E+02    -0.8871E+02    -0.8879E+02    -0.8893E+02    -0.8910E+02    -0.8932E+02    -0.8955E+02    -0.8981E+02    -0.9007E+02    -0.9035E+02    -0.9064E+02    -0.9093E+02    -0.9122E+02    -0.9152E+02    -0.9181E+02    -0.9210E+02    -0.9239E+02    -0.9267E+02    -0.9293E+02    -0.9316E+02    -0.9334E+02    -0.9345E+02    -0.9344E+02    -0.9326E+02    -0.9282E+02    -0.9199E+02    -0.9059E+02    -0.8838E+02    -0.8506E+02    -0.8028E+02    -0.7365E+02    -0.6480E+02    -0.5348E+02    -0.3949E+02    -0.2265E+02    -0.2735E+01     0.2057E+02     0.4759E+02     0.7858E+02     0.1137E+03     0.1531E+03     0.1964E+03     0.2432E+03     0.2924E+03     0.3426E+03     0.3912E+03     0.4354E+03     0.4712E+03     0.4949E+03     0.5032E+03     0.4949E+03     0.4712E+03     0.4353E+03     0.3912E+03     0.3425E+03     0.2924E+03     0.2431E+03     0.1963E+03     0.1530E+03     0.1136E+03     0.7848E+02     0.4749E+02     0.2047E+02    -0.2847E+01    -0.2276E+02    -0.3960E+02    -0.5359E+02    -0.6491E+02    -0.7375E+02    -0.8038E+02    -0.8515E+02    -0.8846E+02    -0.9067E+02    -0.9206E+02    -0.9289E+02    -0.9333E+02    -0.9351E+02    -0.9352E+02    -0.9342E+02    -0.9324E+02    -0.9301E+02    -0.9276E+02    -0.9249E+02    -0.9220E+02    -0.9192E+02    -0.9163E+02    -0.9134E+02    -0.9105E+02    -0.9077E+02    -0.9049E+02    -0.9022E+02    -0.8995E+02    -0.8969E+02    -0.8945E+02    -0.8922E+02    -0.8902E+02    -0.8885E+02    -0.8872E+02    -0.8865E+02    -0.8865E+02
    -0.8882E+02    -0.8882E+02    -0.8890E+02    -0.8905E+02    -0.8924E+02    -0.8947E+02    -0.8973E+02    -0.9001E+02    -0.9030E+02    -0.9060E+02    -0.9092E+02    -0.9124E+02    -0.9156E+02    -0.9190E+02    -0.9223E+02    -0.9257E+02    -0.9291E+02    -0.9325E+02    -0.9358E+02    -0.9388E+02    -0.9416E+02    -0.9437E+02    -0.9448E+02    -0.9443E+02    -0.9413E+02    -0.9346E+02    -0.9222E+02    -0.9015E+02    -0.8690E+02    -0.8203E+02    -0.7508E+02    -0.6556E+02    -0.5310E+02    -0.3741E+02    -0.1815E+02     0.5099E+01     0.3292E+02     0.6593E+02     0.1048E+03     0.1501E+03     0.2025E+03     0.2622E+03     0.3294E+03     0.4034E+03     0.4826E+03     0.5640E+03     0.6423E+03     0.7102E+03     0.7580E+03     0.7757E+03     0.7580E+03     0.7102E+03     0.6423E+03     0.5639E+03     0.4825E+03     0.4033E+03     0.3293E+03     0.2621E+03     0.2024E+03     0.1500E+03     0.1047E+03     0.6583E+02     0.3281E+02     0.4987E+01    -0.1827E+02    -0.3753E+02    -0.5322E+02    -0.6567E+02    -0.7518E+02    -0.8213E+02    -0.8699E+02    -0.9023E+02    -0.9229E+02    -0.9352E+02    -0.9420E+02    -0.9449E+02    -0.9455E+02    -0.9444E+02    -0.9423E+02    -0.9396E+02    -0.9366E+02    -0.9334E+02    -0.9301E+02    -0.9267E+02    -0.9234E+02    -0.9201E+02    -0.9169E+02    -0.9137E+02    -0.9105E+02    -0.9075E+02    -0.9045E+02    -0.9016E+02    -0.8988E+02    -0.8961E+02    -0.8937E+02    -0.8915E+02    -0.8897E+02    -0.8883E+02    -0.8875E+02    -0.8875E+02
    -0.8890E+02    -0.8890E+02    -0.8899E+02    -0.8914E+02    -0.8935E+02    -0.8959E+02    -0.8986E+02    -0.9016E+02    -0.9047E+02    -0.9079E+02    -0.9112E+02    -0.9147E+02    -0.9182E+02    -0.9218E+02    -0.9255E+02    -0.9292E+02    -0.9331E+02    -0.9369E+02    -0.9407E+02    -0.9445E+02    -0.9479E+02    -0.9509E+02    -0.9529E+02    -0.9535E+02    -0.9518E+02    -0.9464E+02    -0.9355E+02    -0.9162E+02    -0.8847E+02    -0.8359E+02    -0.7644E+02    -0.6643E+02    -0.5308E+02    -0.3598E+02    -0.1464E+02     0.1158E+02     0.4356E+02     0.8232E+02     0.1290E+03     0.1850E+03     0.2519E+03     0.3311E+03     0.4243E+03     0.5327E+03     0.6566E+03     0.7943E+03     0.9399E+03     0.1081E+04     0.1193E+04     0.1242E+04     0.1193E+04     0.1081E+04     0.9398E+03     0.7942E+03     0.6566E+03     0.5327E+03     0.4242E+03     0.3310E+03     0.2518E+03     0.1850E+03     0.1289E+03     0.8222E+02     0.4345E+02     0.1147E+02    -0.1476E+02    -0.3609E+02    -0.5320E+02    -0.6654E+02    -0.7654E+02    -0.8368E+02    -0.8855E+02    -0.9170E+02    -0.9362E+02    -0.9471E+02    -0.9524E+02    -0.9542E+02    -0.9537E+02    -0.9516E+02    -0.9487E+02    -0.9453E+02    -0.9416E+02    -0.9378E+02    -0.9340E+02    -0.9303E+02    -0.9266E+02    -0.9230E+02    -0.9194E+02    -0.9160E+02    -0.9126E+02    -0.9094E+02    -0.9062E+02    -0.9031E+02    -0.9001E+02    -0.8974E+02    -0.8948E+02    -0.8925E+02    -0.8905E+02    -0.8890E+02    -0.8882E+02    -0.8882E+02
    -0.8895E+02    -0.8895E+02    -0.8904E+02    -0.8920E+02    -0.8941E+02    -0.8966E+02    -0.8994E+02    -0.9025E+02    -0.9057E+02    -0.9091E+02    -0.9125E+02    -0.9161E+02    -0.9198E+02    -0.9236E+02    -0.9275E+02    -0.9315E+02    -0.9355E+02    -0.9397E+02    -0.9439E+02    -0.9481E+02    -0.9520E+02    -0.9556E+02    -0.9583E+02    -0.9596E+02    -0.9587E+02    -0.9542E+02    -0.9442E+02    -0.9260E+02    -0.8953E+02    -0.8468E+02    -0.7744E+02    -0.6715E+02    -0.5324E+02    -0.3521E+02    -0.1246E+02     0.1584E+02     0.5082E+02     0.9387E+02     0.1467E+03     0.2115E+03     0.2909E+03     0.3883E+03     0.5081E+03     0.6557E+03     0.8375E+03     0.1061E+04     0.1331E+04     0.1644E+04     0.1967E+04     0.2187E+04     0.1967E+04     0.1644E+04     0.1331E+04     0.1061E+04     0.8375E+03     0.6556E+03     0.5080E+03     0.3882E+03     0.2908E+03     0.2114E+03     0.1466E+03     0.9376E+02     0.5071E+02     0.1572E+02    -0.1258E+02    -0.3532E+02    -0.5335E+02    -0.6725E+02    -0.7754E+02    -0.8477E+02    -0.8961E+02    -0.9267E+02    -0.9449E+02    -0.9549E+02    -0.9593E+02    -0.9603E+02    -0.9590E+02    -0.9563E+02    -0.9528E+02    -0.9489E+02    -0.9448E+02    -0.9406E+02    -0.9365E+02    -0.9325E+02    -0.9286E+02    -0.9248E+02    -0.9211E+02    -0.9175E+02    -0.9139E+02    -0.9105E+02    -0.9072E+02    -0.9040E+02    -0.9010E+02    -0.8981E+02    -0.8954E+02    -0.8930E+02    -0.8910E+02    -0.8895E+02    -0.8886E+02    -0.8886E+02
    -0.8896E+02    -0.8896E+02    -0.8906E+02    -0.8922E+02    -0.8943E+02    -0.8969E+02    -0.8997E+02    -0.9028E+02    -0.9061E+02    -0.9095E+02    -0.9130E+02    -0.9166E+02    -0.9203E+02    -0.9242E+02    -0.9281E+02    -0.9322E+02    -0.9364E+02    -0.9407E+02    -0.9450E+02    -0.9493E+02    -0.9535E+02    -0.9572E+02    -0.9601E+02    -0.9617E+02    -0.9611E+02    -0.9569E+02    -0.9473E+02    -0.9294E+02    -0.8991E+02    -0.8508E+02    -0.7781E+02    -0.6743E+02    -0.5333E+02    -0.3498E+02    -0.1174E+02     0.1730E+02     0.5338E+02     0.9804E+02     0.1532E+03     0.2215E+03     0.3063E+03     0.4121E+03     0.5456E+03     0.7163E+03     0.9395E+03     0.1240E+04     0.1663E+04     0.2293E+04     0.3300E+04     0.5041E+04     0.3300E+04     0.2293E+04     0.1663E+04     0.1240E+04     0.9395E+03     0.7163E+03     0.5455E+03     0.4121E+03     0.3062E+03     0.2214E+03     0.1531E+03     0.9794E+02     0.5327E+02     0.1719E+02    -0.1185E+02    -0.3509E+02    -0.5344E+02    -0.6754E+02    -0.7791E+02    -0.8517E+02    -0.8999E+02    -0.9302E+02    -0.9480E+02    -0.9576E+02    -0.9618E+02    -0.9624E+02    -0.9609E+02    -0.9579E+02    -0.9542E+02    -0.9501E+02    -0.9459E+02    -0.9416E+02    -0.9374E+02    -0.9332E+02    -0.9292E+02    -0.9254E+02    -0.9216E+02    -0.9179E+02    -0.9144E+02    -0.9109E+02    -0.9076E+02    -0.9044E+02    -0.9013E+02    -0.8984E+02    -0.8957E+02    -0.8932E+02    -0.8912E+02    -0.8897E+02    -0.8888E+02    -0.8888E+02
    -0.8895E+02    -0.8895E+02    -0.8904E+02    -0.8920E+02    -0.8941E+02    -0.8966E+02    -0.8994E+02    -0.9025E+02    -0.9057E+02    -0.9091E+02    -0.9125E+02    -0.9161E+02    -0.9198E+02    -0.9236E+02    -0.9275E+02    -0.9315E+02    -0.9355E+02    -0.9397E+02    -0.9439E+02    -0.9481E+02    -0.9520E+02    -0.9556E+02    -0.9583E+02    -0.9596E+02    -0.9587E+02    -0.9542E+02    -0.9442E+02    -0.9260E+02    -0.8953E+02    -0.8468E+02    -0.7744E+02    -0.6715E+02    -0.5324E+02    -0.3521E+02    -0.1246E+02     0.1584E+02     0.5082E+02     0.9387E+02     0.1467E+03     0.2115E+03     0.2909E+03     0.3883E+03     0.5081E+03     0.6557E+03     0.8375E+03     0.1061E+04     0.1331E+04     0.1644E+04     0.1967E+04     0.2187E+04     0.1967E+04     0.1644E+04     0.1331E+04     0.1061E+04     0.8375E+03     0.6556E+03     0.5080E+03     0.3882E+03     0.2908E+03     0.2114E+03     0.1466E+03     0.9377E+02     0.5071E+02     0.1573E+02    -0.1258E+02    -0.3532E+02    -0.5335E+02    -0.6725E+02    -0.7754E+02    -0.8477E+02    -0.8961E+02    -0.9267E+02    -0.9449E+02    -0.9548E+02    -0.9593E+02    -0.9603E+02    -0.9590E+02    -0.9563E+02    -0.9528E+02    -0.9489E+02    -0.9448E+02    -0.9406E+02    -0.9365E+02    -0.9325E+02    -0.9286E+02    -0.9248E+02    -0.9211E+02    -0.9175E+02    -0.9139E+02    -0.9105E+02    -0.9072E+02    -0.9040E+02    -0.9010E+02    -0.8981E+02    -0.8954E+02    -0.8930E+02    -0.8910E+02    -0.8895E+02    -0.8886E+02    -0.8886E+02
    -0.8890E+02    -0.8890E+02    -0.8899E+02    -0.8914E+02    -0.8935E+02    -0.8959E+02    -0.8986E+02    -0.9016E+02    -0.9047E+02    -0.9079E+02    -0.9112E+02    -0.9147E+02    -0.9182E+02    -0.9218E+02    -0.9255E+02    -0.9292E+02    -0.9331E+02    -0.9369E+02    -0.9407E+02    -0.9445E+02    -0.9479E+02    -0.9509E+02    -0.9529E+02    -0.9535E+02    -0.9518E+02    -0.9464E+02    -0.9354E+02    -0.9162E+02    -0.8847E+02    -0.8359E+02    -0.7644E+02    -0.6643E+02    -0.5308E+02    -0.3597E+02    -0.1464E+02     0.1158E+02     0.4356E+02     0.8232E+02     0.1290E+03     0.1851E+03     0.2519E+03     0.3311E+03     0.4243E+03     0.5327E+03     0.6566E+03     0.7943E+03     0.9399E+03     0.1081E+04     0.1193E+04     0.1242E+04     0.1193E+04     0.1081E+04     0.9398E+03     0.7942E+03     0.6566E+03     0.5327E+03     0.4242E+03     0.3310E+03     0.2518E+03     0.1850E+03     0.1289E+03     0.8222E+02     0.4346E+02     0.1147E+02    -0.1475E+02    -0.3609E+02    -0.5319E+02    -0.6654E+02    -0.7654E+02    -0.8368E+02    -0.8855E+02    -0.9169E+02    -0.9361E+02    -0.9471E+02    -0.9524E+02    -0.9542E+02    -0.9536E+02    -0.9516E+02    -0.9487E+02    -0.9453E+02    -0.9416E+02    -0.9378E+02    -0.9340E+02    -0.9303E+02    -0.9266E+02    -0.9230E+02    -0.9194E+02    -0.9160E+02    -0.9126E+02    -0.9094E+02    -0.9062E+02    -0.9031E+02    -0.9001E+02    -0.8974E+02    -0.8948E+02    -0.8925E+02    -0.8905E+02    -0.8890E+02    -0.8882E+02    -0.8882E+02
    -0.8882E+02    -0.8882E+02    -0.8890E+02    -0.8905E+02    -0.8924E+02    -0.8947E+02    -0.8973E+02    -0.9001E+02    -0.9030E+02    -0.9060E+02    -0.9092E+02    -0.9124E+02    -0.9156E+02    -0.9189E+02    -0.9223E+02    -0.9257E+02    -0.9291E+02    -0.9325E+02    -0.9358E+02    -0.9388E+02    -0.9416E+02    -0.9437E+02    -0.9448E+02    -0.9442E+02    -0.9413E+02    -0.9345E+02    -0.9222E+02    -0.9015E+02    -0.8690E+02    -0.8203E+02    -0.7507E+02    -0.6556E+02    -0.5310E+02    -0.3740E+02    -0.1815E+02     0.5104E+01     0.3292E+02     0.6594E+02     0.1048E+03     0.1501E+03     0.2025E+03     0.2622E+03     0.3294E+03     0.4034E+03     0.4826E+03     0.5640E+03     0.6424E+03     0.7102E+03     0.7580E+03     0.7757E+03     0.7580E+03     0.7102E+03     0.6423E+03     0.5639E+03     0.4825E+03     0.4033E+03     0.3293E+03     0.2621E+03     0.2024E+03     0.1500E+03     0.1047E+03     0.6583E+02     0.3282E+02     0.4992E+01    -0.1826E+02    -0.3752E+02    -0.5321E+02    -0.6567E+02    -0.7518E+02    -0.8212E+02    -0.8698E+02    -0.9023E+02    -0.9229E+02    -0.9352E+02    -0.9419E+02    -0.9449E+02    -0.9454E+02    -0.9444E+02    -0.9423E+02    -0.9396E+02    -0.9366E+02    -0.9334E+02    -0.9300E+02    -0.9267E+02    -0.9234E+02    -0.9201E+02    -0.9169E+02    -0.9137E+02    -0.9105E+02    -0.9075E+02    -0.9045E+02    -0.9016E+02    -0.8988E+02    -0.8961E+02    -0.8937E+02    -0.8915E+02    -0.8897E+02    -0.8883E+02    -0.8875E+02    -0.8875E+02
    -0.8871E+02    -0.8871E+02    -0.8879E+02    -0.8893E+02    -0.8910E+02    -0.8932E+02    -0.8955E+02    -0.8981E+02    -0.9007E+02    -0.9035E+02    -0.9064E+02    -0.9093E+02    -0.9122E+02    -0.9151E+02    -0.9181E+02    -0.9210E+02    -0.9239E+02    -0.9267E+02    -0.9293E+02    -0.9316E+02    -0.9334E+02    -0.9345E+02    -0.9344E+02    -0.9326E+02    -0.9282E+02    -0.9199E+02    -0.9059E+02    -0.8838E+02    -0.8506E+02    -0.8028E+02    -0.7364E+02    -0.6479E+02    -0.5347E+02    -0.3948E+02    -0.2264E+02    -0.2727E+01     0.2058E+02     0.4760E+02     0.7859E+02     0.1137E+03     0.1531E+03     0.1964E+03     0.2432E+03     0.2924E+03     0.3426E+03     0.3912E+03     0.4354E+03     0.4712E+03     0.4949E+03     0.5033E+03     0.4949E+03     0.4712E+03     0.4353E+03     0.3912E+03     0.3425E+03     0.2924E+03     0.2431E+03     0.1963E+03     0.1530E+03     0.1136E+03     0.7849E+02     0.4749E+02     0.2047E+02    -0.2839E+01    -0.2276E+02    -0.3960E+02    -0.5359E+02    -0.6491E+02    -0.7375E+02    -0.8037E+02    -0.8515E+02    -0.8846E+02    -0.9066E+02    -0.9206E+02    -0.9289E+02    -0.9333E+02    -0.9351E+02    -0.9352E+02    -0.9342E+02    -0.9324E+02    -0.9301E+02    -0.9276E+02    -0.9248E+02    -0.9220E+02    -0.9192E+02    -0.9163E+02    -0.9134E+02    -0.9105E+02    -0.9077E+02    -0.9049E+02    -0.9022E+02    -0.8995E+02    -0.8969E+02    -0.8945E+02    -0.8922E+02    -0.8902E+02    -0.8885E+02    -0.8872E+02    -0.8865E+02    -0.8865E+02
    -0.8858E+02    -0.8858E+02    -0.8865E+02    -0.8877E+02    -0.8893E+02    -0.8912E+02    -0.8934E+02    -0.8956E+02    -0.8980E+02    -0.9005E+02    -0.9030E+02    -0.9055E+02    -0.9080E+02    -0.9105E+02    -0.9130E+02    -0.9154E+02    -0.9177E+02    -0.9198E+02    -0.9217E+02    -0.9231E+02    -0.9239E+02    -0.9239E+02    -0.9226E+02    -0.9193E+02    -0.9133E+02    -0.9034E+02    -0.8879E+02    -0.8649E+02    -0.8317E+02    -0.7856E+02    -0.7236E+02    -0.6432E+02    -0.5425E+02    -0.4206E+02    -0.2768E+02    -0.1103E+02     0.8008E+01     0.2956E+02     0.5367E+02     0.8029E+02     0.1092E+03     0.1402E+03     0.1724E+03     0.2052E+03     0.2374E+03     0.2674E+03     0.2936E+03     0.3141E+03     0.3272E+03     0.3317E+03     0.3272E+03     0.3141E+03     0.2936E+03     0.2674E+03     0.2374E+03     0.2052E+03     0.1724E+03     0.1401E+03     0.1092E+03     0.8020E+02     0.5357E+02     0.2946E+02     0.7901E+01    -0.1115E+02    -0.2780E+02    -0.4218E+02    -0.5436E+02    -0.6443E+02    -0.7247E+02    -0.7866E+02    -0.8326E+02    -0.8657E+02    -0.8887E+02    -0.9042E+02    -0.9141E+02    -0.9200E+02    -0.9233E+02    -0.9246E+02    -0.9247E+02    -0.9239E+02    -0.9225E+02    -0.9207E+02    -0.9186E+02    -0.9164E+02    -0.9141E+02    -0.9116E+02    -0.9092E+02    -0.9067E+02    -0.9042E+02    -0.9018E+02    -0.8994E+02    -0.8970E+02    -0.8947E+02    -0.8925E+02    -0.8905E+02    -0.8887E+02    -0.8871E+02    -0.8860E+02    -0.8853E+02    -0.8853E+02
    -0.8843E+02    -0.8843E+02    -0.8849E+02    -0.8860E+02    -0.8874E+02    -0.8890E+02    -0.8909E+02    -0.8928E+02    -0.8949E+02    -0.8970E+02    -0.8991E+02    -0.9012E+02    -0.9033E+02    -0.9053E+02    -0.9073E+02    -0.9091E+02    -0.9107E+02    -0.9121E+02    -0.9131E+02    -0.9137E+02    -0.9135E+02    -0.9123E+02    -0.9097E+02    -0.9051E+02    -0.8976E+02    -0.8863E+02    -0.8698E+02    -0.8464E+02    -0.8140E+02    -0.7706E+02    -0.7138E+02    -0.6419E+02    -0.5540E+02    -0.4496E+02    -0.3288E+02    -0.1916E+02    -0.3824E+01     0.1314E+02     0.3168E+02     0.5166E+02     0.7284E+02     0.9488E+02     0.1173E+03     0.1394E+03     0.1605E+03     0.1797E+03     0.1960E+03     0.2084E+03     0.2163E+03     0.2190E+03     0.2163E+03     0.2084E+03     0.1959E+03     0.1796E+03     0.1605E+03     0.1394E+03     0.1172E+03     0.9480E+02     0.7276E+02     0.5157E+02     0.3159E+02     0.1304E+02    -0.3930E+01    -0.1927E+02    -0.3299E+02    -0.4508E+02    -0.5551E+02    -0.6431E+02    -0.7149E+02    -0.7716E+02    -0.8150E+02    -0.8473E+02    -0.8707E+02    -0.8871E+02    -0.8984E+02    -0.9058E+02    -0.9104E+02    -0.9130E+02    -0.9142E+02    -0.9144E+02    -0.9140E+02    -0.9130E+02    -0.9116E+02    -0.9100E+02    -0.9083E+02    -0.9064E+02    -0.9044E+02    -0.9024E+02    -0.9003E+02    -0.8982E+02    -0.8961E+02    -0.8941E+02    -0.8921E+02    -0.8902E+02    -0.8885E+02    -0.8869E+02    -0.8855E+02    -0.8845E+02    -0.8839E+02    -0.8839E+02
    -0.8827E+02    -0.8827E+02    -0.8832E+02    -0.8841E+02    -0.8853E+02    -0.8867E+02    -0.8882E+02    -0.8898E+02    -0.8915E+02    -0.8932E+02    -0.8949E+02    -0.8965E+02    -0.8981E+02    -0.8996E+02    -0.9010E+02    -0.9022E+02    -0.9032E+02    -0.9038E+02    -0.9040E+02    -0.9036E+02    -0.9024E+02    -0.9002E+02    -0.8964E+02    -0.8905E+02    -0.8820E+02    -0.8698E+02    -0.8528E+02    -0.8297E+02    -0.7989E+02    -0.7588E+02    -0.7077E+02    -0.6445E+02    -0.5687E+02    -0.4803E+02    -0.3797E+02    -0.2676E+02    -0.1446E+02    -0.1153E+01     0.1308E+02     0.2808E+02     0.4365E+02     0.5949E+02     0.7525E+02     0.9048E+02     0.1047E+03     0.1174E+03     0.1279E+03     0.1359E+03     0.1409E+03     0.1425E+03     0.1408E+03     0.1359E+03     0.1279E+03     0.1173E+03     0.1046E+03     0.9043E+02     0.7518E+02     0.5942E+02     0.4357E+02     0.2800E+02     0.1299E+02    -0.1251E+01    -0.1456E+02    -0.2686E+02    -0.3808E+02    -0.4814E+02    -0.5698E+02    -0.6456E+02    -0.7087E+02    -0.7598E+02    -0.7999E+02    -0.8306E+02    -0.8537E+02    -0.8706E+02    -0.8828E+02    -0.8913E+02    -0.8971E+02    -0.9009E+02    -0.9032E+02    -0.9044E+02    -0.9048E+02    -0.9047E+02    -0.9041E+02    -0.9031E+02    -0.9020E+02    -0.9006E+02    -0.8992E+02    -0.8976E+02    -0.8960E+02    -0.8943E+02    -0.8926E+02    -0.8910E+02    -0.8893E+02    -0.8877E+02    -0.8862E+02    -0.8849E+02    -0.8838E+02    -0.8829E+02    -0.8824E+02    -0.8824E+02
    -0.8810E+02    -0.8810E+02    -0.8814E+02    -0.8821E+02    -0.8831E+02    -0.8842E+02    -0.8854E+02    -0.8866E+02    -0.8879E+02    -0.8892E+02    -0.8904E+02    -0.8916E+02    -0.8927E+02    -0.8937E+02    -0.8945E+02    -0.8951E+02    -0.8954E+02    -0.8953E+02    -0.8947E+02    -0.8934E+02    -0.8913E+02    -0.8881E+02    -0.8834E+02    -0.8766E+02    -0.8674E+02    -0.8547E+02    -0.8379E+02    -0.8158E+02    -0.7871E+02    -0.7507E+02    -0.7055E+02    -0.6507E+02    -0.5860E+02    -0.5117E+02    -0.4285E+02    -0.3370E+02    -0.2383E+02    -0.1335E+02    -0.2359E+01     0.9006E+01     0.2057E+02     0.3213E+02     0.4341E+02     0.5414E+02     0.6398E+02     0.7262E+02     0.7974E+02     0.8506E+02     0.8834E+02     0.8945E+02     0.8833E+02     0.8504E+02     0.7972E+02     0.7259E+02     0.6394E+02     0.5409E+02     0.4336E+02     0.3206E+02     0.2050E+02     0.8925E+01    -0.2447E+01    -0.1344E+02    -0.2393E+02    -0.3380E+02    -0.4295E+02    -0.5128E+02    -0.5871E+02    -0.6517E+02    -0.7065E+02    -0.7517E+02    -0.7880E+02    -0.8166E+02    -0.8388E+02    -0.8556E+02    -0.8681E+02    -0.8774E+02    -0.8841E+02    -0.8889E+02    -0.8921E+02    -0.8942E+02    -0.8955E+02    -0.8961E+02    -0.8962E+02    -0.8960E+02    -0.8954E+02    -0.8946E+02    -0.8937E+02    -0.8926E+02    -0.8915E+02    -0.8902E+02    -0.8890E+02    -0.8877E+02    -0.8864E+02    -0.8851E+02    -0.8839E+02    -0.8829E+02    -0.8819E+02    -0.8812E+02    -0.8808E+02    -0.8808E+02
    -0.8793E+02    -0.8793E+02    -0.8796E+02    -0.8801E+02    -0.8808E+02    -0.8816E+02    -0.8825E+02    -0.8834E+02    -0.8843E+02    -0.8852E+02    -0.8860E+02    -0.8867E+02    -0.8873E+02    -0.8878E+02    -0.8880E+02    -0.8880E+02    -0.8876E+02    -0.8869E+02    -0.8856E+02    -0.8836E+02    -0.8807E+02    -0.8767E+02    -0.8713E+02    -0.8641E+02    -0.8545E+02    -0.8420E+02    -0.8258E+02    -0.8051E+02    -0.7790E+02    -0.7466E+02    -0.7071E+02    -0.6601E+02    -0.6055E+02    -0.5435E+02    -0.4748E+02    -0.4002E+02    -0.3207E+02    -0.2374E+02    -0.1516E+02    -0.6429E+01     0.2306E+01     0.1089E+02     0.1915E+02     0.2689E+02     0.3390E+02     0.3999E+02     0.4495E+02     0.4863E+02     0.5089E+02     0.5165E+02     0.5088E+02     0.4861E+02     0.4493E+02     0.3995E+02     0.3386E+02     0.2684E+02     0.1910E+02     0.1083E+02     0.2236E+01    -0.6506E+01    -0.1524E+02    -0.2383E+02    -0.3217E+02    -0.4012E+02    -0.4758E+02    -0.5445E+02    -0.6065E+02    -0.6612E+02    -0.7081E+02    -0.7475E+02    -0.7799E+02    -0.8059E+02    -0.8266E+02    -0.8427E+02    -0.8553E+02    -0.8648E+02    -0.8721E+02    -0.8775E+02    -0.8815E+02    -0.8843E+02    -0.8863E+02    -0.8876E+02    -0.8884E+02    -0.8888E+02    -0.8888E+02    -0.8886E+02    -0.8882E+02    -0.8876E+02    -0.8869E+02    -0.8861E+02    -0.8852E+02    -0.8843E+02    -0.8834E+02    -0.8825E+02    -0.8816E+02    -0.8808E+02    -0.8801E+02    -0.8795E+02    -0.8792E+02    -0.8792E+02
    -0.8776E+02    -0.8776E+02    -0.8778E+02    -0.8782E+02    -0.8786E+02    -0.8792E+02    -0.8797E+02    -0.8803E+02    -0.8808E+02    -0.8813E+02    -0.8817E+02    -0.8819E+02    -0.8821E+02    -0.8820E+02    -0.8817E+02    -0.8812E+02    -0.8803E+02    -0.8789E+02    -0.8770E+02    -0.8745E+02    -0.8711E+02    -0.8666E+02    -0.8608E+02    -0.8533E+02    -0.8438E+02    -0.8318E+02    -0.8166E+02    -0.7977E+02    -0.7745E+02    -0.7462E+02    -0.7123E+02    -0.6725E+02    -0.6267E+02    -0.5753E+02    -0.5188E+02    -0.4580E+02    -0.3938E+02    -0.3272E+02    -0.2592E+02    -0.1910E+02    -0.1237E+02    -0.5850E+01     0.3411E+00     0.6072E+01     0.1121E+02     0.1562E+02     0.1920E+02     0.2183E+02     0.2344E+02     0.2398E+02     0.2343E+02     0.2182E+02     0.1918E+02     0.1559E+02     0.1117E+02     0.6027E+01     0.2888E+00    -0.5909E+01    -0.1244E+02    -0.1917E+02    -0.2599E+02    -0.3280E+02    -0.3947E+02    -0.4590E+02    -0.5198E+02    -0.5763E+02    -0.6277E+02    -0.6734E+02    -0.7132E+02    -0.7470E+02    -0.7753E+02    -0.7986E+02    -0.8174E+02    -0.8325E+02    -0.8446E+02    -0.8541E+02    -0.8615E+02    -0.8673E+02    -0.8718E+02    -0.8752E+02    -0.8777E+02    -0.8796E+02    -0.8810E+02    -0.8819E+02    -0.8825E+02    -0.8828E+02    -0.8829E+02    -0.8827E+02    -0.8825E+02    -0.8821E+02    -0.8816E+02    -0.8811E+02    -0.8805E+02    -0.8799E+02    -0.8793E+02    -0.8787E+02    -0.8782E+02    -0.8779E+02    -0.8776E+02    -0.8776E+02
    -0.8760E+02    -0.8760E+02    -0.8761E+02    -0.8763E+02    -0.8765E+02    -0.8768E+02    -0.8771E+02    -0.8773E+02    -0.8775E+02    -0.8776E+02    -0.8776E+02    -0.8775E+02    -0.8772E+02    -0.8767E+02    -0.8760E+02    -0.8749E+02    -0.8736E+02    -0.8717E+02    -0.8694E+02    -0.8664E+02    -0.8627E+02    -0.8579E+02    -0.8520E+02    -0.8447E+02    -0.8355E+02    -0.8243E+02    -0.8104E+02    -0.7936E+02    -0.7732E+02    -0.7489E+02    -0.7202E+02    -0.6870E+02    -0.6491E+02    -0.6069E+02    -0.5607E+02    -0.5113E+02    -0.4595E+02    -0.4059E+02    -0.3516E+02    -0.2976E+02    -0.2447E+02    -0.1940E+02    -0.1464E+02    -0.1028E+02    -0.6406E+01    -0.3103E+01    -0.4468E+00     0.1499E+01     0.2685E+01     0.3082E+01     0.2678E+01     0.1485E+01    -0.4679E+00    -0.3131E+01    -0.6441E+01    -0.1032E+02    -0.1469E+02    -0.1945E+02    -0.2453E+02    -0.2982E+02    -0.3524E+02    -0.4067E+02    -0.4603E+02    -0.5122E+02    -0.5616E+02    -0.6078E+02    -0.6500E+02    -0.6878E+02    -0.7211E+02    -0.7497E+02    -0.7740E+02    -0.7943E+02    -0.8112E+02    -0.8249E+02    -0.8362E+02    -0.8453E+02    -0.8527E+02    -0.8586E+02    -0.8633E+02    -0.8671E+02    -0.8700E+02    -0.8724E+02    -0.8742E+02    -0.8756E+02    -0.8766E+02    -0.8773E+02    -0.8778E+02    -0.8781E+02    -0.8783E+02    -0.8783E+02    -0.8782E+02    -0.8780E+02    -0.8777E+02    -0.8774E+02    -0.8771E+02    -0.8768E+02    -0.8765E+02    -0.8763E+02    -0.8761E+02    -0.8761E+02
    -0.8745E+02    -0.8745E+02    -0.8745E+02    -0.8746E+02    -0.8746E+02    -0.8747E+02    -0.8747E+02    -0.8746E+02    -0.8745E+02    -0.8742E+02    -0.8739E+02    -0.8734E+02    -0.8728E+02    -0.8719E+02    -0.8708E+02    -0.8694E+02    -0.8677E+02    -0.8655E+02    -0.8629E+02    -0.8596E+02    -0.8557E+02    -0.8509E+02    -0.8451E+02    -0.8380E+02    -0.8295E+02    -0.8192E+02    -0.8069E+02    -0.7922E+02    -0.7747E+02    -0.7541E+02    -0.7303E+02    -0.7029E+02    -0.6719E+02    -0.6377E+02    -0.6003E+02    -0.5605E+02    -0.5188E+02    -0.4759E+02    -0.4325E+02    -0.3894E+02    -0.3475E+02    -0.3074E+02    -0.2699E+02    -0.2358E+02    -0.2058E+02    -0.1803E+02    -0.1599E+02    -0.1451E+02    -0.1361E+02    -0.1330E+02    -0.1361E+02    -0.1452E+02    -0.1601E+02    -0.1806E+02    -0.2061E+02    -0.2362E+02    -0.2704E+02    -0.3079E+02    -0.3480E+02    -0.3900E+02    -0.4331E+02    -0.4766E+02    -0.5195E+02    -0.5613E+02    -0.6011E+02    -0.6384E+02    -0.6727E+02    -0.7036E+02    -0.7310E+02    -0.7548E+02    -0.7754E+02    -0.7928E+02    -0.8075E+02    -0.8198E+02    -0.8301E+02    -0.8386E+02    -0.8456E+02    -0.8514E+02    -0.8562E+02    -0.8602E+02    -0.8634E+02    -0.8660E+02    -0.8682E+02    -0.8699E+02    -0.8713E+02    -0.8724E+02    -0.8733E+02    -0.8740E+02    -0.8744E+02    -0.8748E+02    -0.8750E+02    -0.8751E+02    -0.8751E+02    -0.8751E+02    -0.8750E+02    -0.8750E+02    -0.8749E+02    -0.8748E+02    -0.8747E+02    -0.8747E+02
    -0.8731E+02    -0.8731E+02    -0.8731E+02    -0.8730E+02    -0.8729E+02    -0.8727E+02    -0.8725E+02    -0.8722E+02    -0.8718E+02    -0.8713E+02    -0.8706E+02    -0.8698E+02    -0.8689E+02    -0.8677E+02    -0.8663E+02    -0.8647E+02    -0.8627E+02    -0.8603E+02    -0.8575E+02    -0.8541E+02    -0.8501E+02    -0.8454E+02    -0.8399E+02    -0.8333E+02    -0.8255E+02    -0.8163E+02    -0.8055E+02    -0.7929E+02    -0.7781E+02    -0.7610E+02    -0.7414E+02    -0.7192E+02    -0.6943E+02    -0.6669E+02    -0.6371E+02    -0.6054E+02    -0.5722E+02    -0.5381E+02    -0.5036E+02    -0.4695E+02    -0.4362E+02    -0.4045E+02    -0.3749E+02    -0.3480E+02    -0.3243E+02    -0.3042E+02    -0.2882E+02    -0.2765E+02    -0.2694E+02    -0.2671E+02    -0.2695E+02    -0.2766E+02    -0.2884E+02    -0.3044E+02    -0.3246E+02    -0.3483E+02    -0.3753E+02    -0.4049E+02    -0.4367E+02    -0.4700E+02    -0.5042E+02    -0.5387E+02    -0.5728E+02    -0.6060E+02    -0.6377E+02    -0.6675E+02    -0.6949E+02    -0.7198E+02    -0.7420E+02    -0.7616E+02    -0.7787E+02    -0.7934E+02    -0.8060E+02    -0.8168E+02    -0.8260E+02    -0.8338E+02    -0.8403E+02    -0.8459E+02    -0.8506E+02    -0.8545E+02    -0.8579E+02    -0.8607E+02    -0.8631E+02    -0.8651E+02    -0.8667E+02    -0.8681E+02    -0.8693E+02    -0.8702E+02    -0.8710E+02    -0.8716E+02    -0.8721E+02    -0.8725E+02    -0.8728E+02    -0.8730E+02    -0.8732E+02    -0.8733E+02    -0.8734E+02    -0.8734E+02    -0.8734E+02    -0.8734E+02
    -0.8719E+02    -0.8719E+02    -0.8718E+02    -0.8716E+02    -0.8714E+02    -0.8710E+02    -0.8706E+02    -0.8701E+02    -0.8694E+02    -0.8687E+02    -0.8678E+02    -0.8668E+02    -0.8656E+02    -0.8642E+02    -0.8626E+02    -0.8607E+02    -0.8586E+02    -0.8561E+02    -0.8532E+02    -0.8498E+02    -0.8459E+02    -0.8414E+02    -0.8362E+02    -0.8302E+02    -0.8232E+02    -0.8151E+02    -0.8058E+02    -0.7950E+02    -0.7827E+02    -0.7687E+02    -0.7528E+02    -0.7351E+02    -0.7153E+02    -0.6937E+02    -0.6703E+02    -0.6455E+02    -0.6195E+02    -0.5928E+02    -0.5658E+02    -0.5390E+02    -0.5129E+02    -0.4880E+02    -0.4647E+02    -0.4436E+02    -0.4250E+02    -0.4093E+02    -0.3967E+02    -0.3876E+02    -0.3820E+02    -0.3802E+02    -0.3821E+02    -0.3877E+02    -0.3969E+02    -0.4095E+02    -0.4252E+02    -0.4439E+02    -0.4651E+02    -0.4883E+02    -0.5133E+02    -0.5394E+02    -0.5662E+02    -0.5933E+02    -0.6200E+02    -0.6460E+02    -0.6709E+02    -0.6942E+02    -0.7158E+02    -0.7355E+02    -0.7533E+02    -0.7692E+02    -0.7832E+02    -0.7955E+02    -0.8062E+02    -0.8155E+02    -0.8236E+02    -0.8305E+02    -0.8366E+02    -0.8418E+02    -0.8463E+02    -0.8501E+02    -0.8535E+02    -0.8564E+02    -0.8589E+02    -0.8610E+02    -0.8629E+02    -0.8645E+02    -0.8659E+02    -0.8671E+02    -0.8681E+02    -0.8689E+02    -0.8697E+02    -0.8703E+02    -0.8708E+02    -0.8712E+02    -0.8716E+02    -0.8719E+02    -0.8721E+02    -0.8722E+02    -0.8723E+02    -0.8723E+02
    -0.8709E+02    -0.8709E+02    -0.8707E+02    -0.8705E+02    -0.8701E+02    -0.8696E+02    -0.8690E+02    -0.8683E+02    -0.8675E+02    -0.8665E+02    -0.8655E+02    -0.8643E+02    -0.8629E+02    -0.8614E+02    -0.8596E+02    -0.8576E+02    -0.8553E+02    -0.8528E+02    -0.8499E+02    -0.8466E+02    -0.8429E+02    -0.8387E+02    -0.8338E+02    -0.8284E+02    -0.8222E+02    -0.8152E+02    -0.8072E+02    -0.7982E+02    -0.7880E+02    -0.7766E+02    -0.7639E+02    -0.7498E+02    -0.7343E+02    -0.7175E+02    -0.6995E+02    -0.6803E+02    -0.6604E+02    -0.6398E+02    -0.6190E+02    -0.5984E+02    -0.5782E+02    -0.5589E+02    -0.5410E+02    -0.5246E+02    -0.5101E+02    -0.4979E+02    -0.4882E+02    -0.4811E+02    -0.4768E+02    -0.4753E+02    -0.4768E+02    -0.4811E+02    -0.4883E+02    -0.4981E+02    -0.5103E+02    -0.5248E+02    -0.5412E+02    -0.5592E+02    -0.5785E+02    -0.5987E+02    -0.6194E+02    -0.6402E+02    -0.6608E+02    -0.6807E+02    -0.6999E+02    -0.7179E+02    -0.7347E+02    -0.7502E+02    -0.7642E+02    -0.7770E+02    -0.7883E+02    -0.7985E+02    -0.8075E+02    -0.8155E+02    -0.8225E+02    -0.8287E+02    -0.8341E+02    -0.8389E+02    -0.8431E+02    -0.8469E+02    -0.8501E+02    -0.8530E+02    -0.8556E+02    -0.8578E+02    -0.8598E+02    -0.8615E+02    -0.8631E+02    -0.8644E+02    -0.8656E+02    -0.8667E+02    -0.8676E+02    -0.8684E+02    -0.8691E+02    -0.8697E+02    -0.8702E+02    -0.8706E+02    -0.8709E+02    -0.8712E+02    -0.8713E+02    -0.8713E+02
    -0.8700E+02    -0.8700E+02    -0.8698E+02    -0.8695E+02    -0.8690E+02    -0.8684E+02    -0.8677E+02    -0.8668E+02    -0.8659E+02    -0.8648E+02    -0.8636E+02    -0.8623E+02    -0.8608E+02    -0.8591E+02    -0.8573E+02    -0.8552E+02    -0.8529E+02    -0.8504E+02    -0.8476E+02    -0.8444E+02    -0.8409E+02    -0.8370E+02    -0.8326E+02    -0.8277E+02    -0.8222E+02    -0.8161E+02    -0.8093E+02    -0.8018E+02    -0.7935E+02    -0.7842E+02    -0.7741E+02    -0.7630E+02    -0.7509E+02    -0.7380E+02    -0.7242E+02    -0.7097E+02    -0.6945E+02    -0.6790E+02    -0.6633E+02    -0.6478E+02    -0.6325E+02    -0.6180E+02    -0.6043E+02    -0.5919E+02    -0.5809E+02    -0.5716E+02    -0.5642E+02    -0.5588E+02    -0.5555E+02    -0.5544E+02    -0.5555E+02    -0.5588E+02    -0.5643E+02    -0.5717E+02    -0.5811E+02    -0.5921E+02    -0.6045E+02    -0.6182E+02    -0.6328E+02    -0.6480E+02    -0.6636E+02    -0.6793E+02    -0.6948E+02    -0.7099E+02    -0.7245E+02    -0.7383E+02    -0.7512E+02    -0.7632E+02    -0.7743E+02    -0.7845E+02    -0.7937E+02    -0.8020E+02    -0.8096E+02    -0.8163E+02    -0.8224E+02    -0.8279E+02    -0.8327E+02    -0.8371E+02    -0.8410E+02    -0.8445E+02    -0.8477E+02    -0.8505E+02    -0.8530E+02    -0.8553E+02    -0.8573E+02    -0.8592E+02    -0.8608E+02    -0.8623E+02    -0.8636E+02    -0.8648E+02    -0.8659E+02    -0.8668E+02    -0.8676E+02    -0.8684E+02    -0.8690E+02    -0.8696E+02    -0.8700E+02    -0.8703E+02    -0.8705E+02    -0.8705E+02
    -0.8694E+02    -0.8694E+02    -0.8691E+02    -0.8687E+02    -0.8682E+02    -0.8675E+02    -0.8666E+02    -0.8657E+02    -0.8646E+02    -0.8635E+02    -0.8622E+02    -0.8607E+02    -0.8592E+02    -0.8574E+02    -0.8556E+02    -0.8535E+02    -0.8512E+02    -0.8487E+02    -0.8460E+02    -0.8430E+02    -0.8397E+02    -0.8361E+02    -0.8321E+02    -0.8278E+02    -0.8230E+02    -0.8177E+02    -0.8120E+02    -0.8057E+02    -0.7988E+02    -0.7913E+02    -0.7832E+02    -0.7745E+02    -0.7651E+02    -0.7551E+02    -0.7446E+02    -0.7337E+02    -0.7223E+02    -0.7107E+02    -0.6991E+02    -0.6875E+02    -0.6763E+02    -0.6655E+02    -0.6554E+02    -0.6462E+02    -0.6380E+02    -0.6311E+02    -0.6256E+02    -0.6215E+02    -0.6191E+02    -0.6183E+02    -0.6191E+02    -0.6216E+02    -0.6256E+02    -0.6312E+02    -0.6381E+02    -0.6463E+02    -0.6555E+02    -0.6656E+02    -0.6764E+02    -0.6877E+02    -0.6993E+02    -0.7109E+02    -0.7225E+02    -0.7338E+02    -0.7448E+02    -0.7553E+02    -0.7653E+02    -0.7746E+02    -0.7834E+02    -0.7915E+02    -0.7989E+02    -0.8058E+02    -0.8121E+02    -0.8178E+02    -0.8231E+02    -0.8279E+02    -0.8322E+02    -0.8362E+02    -0.8398E+02    -0.8431E+02    -0.8460E+02    -0.8487E+02    -0.8512E+02    -0.8535E+02    -0.8555E+02    -0.8574E+02    -0.8591E+02    -0.8606E+02    -0.8620E+02    -0.8633E+02    -0.8645E+02    -0.8656E+02    -0.8665E+02    -0.8673E+02    -0.8681E+02    -0.8687E+02    -0.8692E+02    -0.8696E+02    -0.8698E+02    -0.8698E+02
    -0.8688E+02    -0.8688E+02    -0.8686E+02    -0.8681E+02    -0.8675E+02    -0.8667E+02    -0.8658E+02    -0.8648E+02    -0.8637E+02    -0.8624E+02    -0.8611E+02    -0.8596E+02    -0.8580E+02    -0.8563E+02    -0.8544E+02    -0.8523E+02    -0.8501E+02    -0.8477E+02    -0.8451E+02    -0.8423E+02    -0.8393E+02    -0.8360E+02    -0.8324E+02    -0.8285E+02    -0.8243E+02    -0.8197E+02    -0.8148E+02    -0.8096E+02    -0.8039E+02    -0.7978E+02    -0.7913E+02    -0.7843E+02    -0.7770E+02    -0.7693E+02    -0.7613E+02    -0.7530E+02    -0.7445E+02    -0.7359E+02    -0.7272E+02    -0.7187E+02    -0.7104E+02    -0.7026E+02    -0.6952E+02    -0.6885E+02    -0.6825E+02    -0.6775E+02    -0.6735E+02    -0.6706E+02    -0.6688E+02    -0.6682E+02    -0.6688E+02    -0.6706E+02    -0.6735E+02    -0.6776E+02    -0.6826E+02    -0.6886E+02    -0.6953E+02    -0.7027E+02    -0.7105E+02    -0.7188E+02    -0.7273E+02    -0.7360E+02    -0.7446E+02    -0.7531E+02    -0.7614E+02    -0.7694E+02    -0.7771E+02    -0.7844E+02    -0.7913E+02    -0.7978E+02    -0.8039E+02    -0.8096E+02    -0.8149E+02    -0.8198E+02    -0.8243E+02    -0.8285E+02    -0.8324E+02    -0.8359E+02    -0.8392E+02    -0.8423E+02    -0.8451E+02    -0.8476E+02    -0.8500E+02    -0.8522E+02    -0.8542E+02    -0.8561E+02    -0.8578E+02    -0.8594E+02    -0.8609E+02    -0.8622E+02    -0.8635E+02    -0.8646E+02    -0.8656E+02    -0.8665E+02    -0.8674E+02    -0.8681E+02    -0.8686E+02    -0.8690E+02    -0.8693E+02    -0.8693E+02
    -0.8684E+02    -0.8684E+02    -0.8682E+02    -0.8677E+02    -0.8670E+02    -0.8662E+02    -0.8653E+02    -0.8642E+02    -0.8630E+02    -0.8618E+02    -0.8604E+02    -0.8589E+02    -0.8573E+02    -0.8555E+02    -0.8537E+02    -0.8517E+02    -0.8495E+02    -0.8473E+02    -0.8448E+02    -0.8422E+02    -0.8394E+02    -0.8363E+02    -0.8331E+02    -0.8297E+02    -0.8260E+02    -0.8220E+02    -0.8178E+02    -0.8134E+02    -0.8086E+02    -0.8036E+02    -0.7983E+02    -0.7928E+02    -0.7870E+02    -0.7810E+02    -0.7748E+02    -0.7684E+02    -0.7620E+02    -0.7555E+02    -0.7491E+02    -0.7428E+02    -0.7368E+02    -0.7310E+02    -0.7256E+02    -0.7207E+02    -0.7164E+02    -0.7128E+02    -0.7099E+02    -0.7078E+02    -0.7065E+02    -0.7061E+02    -0.7065E+02    -0.7078E+02    -0.7099E+02    -0.7128E+02    -0.7165E+02    -0.7208E+02    -0.7257E+02    -0.7310E+02    -0.7368E+02    -0.7429E+02    -0.7492E+02    -0.7556E+02    -0.7621E+02    -0.7685E+02    -0.7748E+02    -0.7810E+02    -0.7870E+02    -0.7928E+02    -0.7983E+02    -0.8036E+02    -0.8086E+02    -0.8134E+02    -0.8178E+02    -0.8220E+02    -0.8259E+02    -0.8296E+02    -0.8330E+02    -0.8362E+02    -0.8392E+02    -0.8420E+02    -0.8447E+02    -0.8471E+02    -0.8494E+02    -0.8515E+02    -0.8534E+02    -0.8553E+02    -0.8570E+02    -0.8586E+02    -0.8601E+02    -0.8614E+02    -0.8627E+02    -0.8639E+02    -0.8650E+02    -0.8660E+02    -0.8668E+02    -0.8676E+02    -0.8682E+02    -0.8686E+02    -0.8689E+02    -0.8689E+02
    -0.8682E+02    -0.8682E+02    -0.8679E+02    -0.8674E+02    -0.8667E+02    -0.8659E+02    -0.8649E+02    -0.8638E+02    -0.8626E+02    -0.8613E+02    -0.8599E+02    -0.8584E+02    -0.8568E+02    -0.8551E+02    -0.8533E+02    -0.8514E+02    -0.8494E+02    -0.8472E+02    -0.8449E+02    -0.8425E+02    -0.8399E+02    -0.8371E+02    -0.8342E+02    -0.8312E+02    -0.8279E+02    -0.8245E+02    -0.8209E+02    -0.8171E+02    -0.8131E+02    -0.8089E+02    -0.8046E+02    -0.8001E+02    -0.7955E+02    -0.7907E+02    -0.7858E+02    -0.7809E+02    -0.7760E+02    -0.7710E+02    -0.7662E+02    -0.7615E+02    -0.7570E+02    -0.7527E+02    -0.7487E+02    -0.7452E+02    -0.7420E+02    -0.7394E+02    -0.7373E+02    -0.7357E+02    -0.7348E+02    -0.7345E+02    -0.7348E+02    -0.7357E+02    -0.7373E+02    -0.7394E+02    -0.7420E+02    -0.7452E+02    -0.7487E+02    -0.7527E+02    -0.7570E+02    -0.7615E+02    -0.7662E+02    -0.7710E+02    -0.7760E+02    -0.7809E+02    -0.7858E+02    -0.7907E+02    -0.7954E+02    -0.8001E+02    -0.8046E+02    -0.8089E+02    -0.8130E+02    -0.8170E+02    -0.8208E+02    -0.8244E+02    -0.8278E+02    -0.8310E+02    -0.8341E+02    -0.8370E+02    -0.8397E+02    -0.8423E+02    -0.8447E+02    -0.8470E+02    -0.8491E+02    -0.8511E+02    -0.8530E+02    -0.8548E+02    -0.8565E+02    -0.8581E+02    -0.8596E+02    -0.8609E+02    -0.8622E+02    -0.8634E+02    -0.8645E+02    -0.8655E+02    -0.8664E+02    -0.8672E+02    -0.8679E+02    -0.8683E+02    -0.8686E+02    -0.8686E+02
    -0.8680E+02    -0.8680E+02    -0.8677E+02    -0.8672E+02    -0.8665E+02    -0.8657E+02    -0.8647E+02    -0.8636E+02    -0.8624E+02    -0.8611E+02    -0.8597E+02    -0.8583E+02    -0.8567E+02    -0.8551E+02    -0.8533E+02    -0.8515E+02    -0.8496E+02    -0.8475E+02    -0.8454E+02    -0.8431E+02    -0.8407E+02    -0.8382E+02    -0.8356E+02    -0.8329E+02    -0.8300E+02    -0.8270E+02    -0.8239E+02    -0.8206E+02    -0.8173E+02    -0.8138E+02    -0.8102E+02    -0.8065E+02    -0.8027E+02    -0.7989E+02    -0.7950E+02    -0.7911E+02    -0.7872E+02    -0.7834E+02    -0.7797E+02    -0.7761E+02    -0.7727E+02    -0.7694E+02    -0.7665E+02    -0.7638E+02    -0.7615E+02    -0.7595E+02    -0.7579E+02    -0.7568E+02    -0.7561E+02    -0.7559E+02    -0.7561E+02    -0.7568E+02    -0.7579E+02    -0.7595E+02    -0.7615E+02    -0.7638E+02    -0.7665E+02    -0.7694E+02    -0.7726E+02    -0.7761E+02    -0.7797E+02    -0.7834E+02    -0.7872E+02    -0.7911E+02    -0.7949E+02    -0.7988E+02    -0.8026E+02    -0.8064E+02    -0.8101E+02    -0.8137E+02    -0.8172E+02    -0.8205E+02    -0.8238E+02    -0.8269E+02    -0.8299E+02    -0.8327E+02    -0.8354E+02    -0.8380E+02    -0.8405E+02    -0.8429E+02    -0.8451E+02    -0.8472E+02    -0.8492E+02    -0.8511E+02    -0.8530E+02    -0.8547E+02    -0.8563E+02    -0.8579E+02    -0.8593E+02    -0.8607E+02    -0.8620E+02    -0.8632E+02    -0.8643E+02    -0.8653E+02    -0.8662E+02    -0.8670E+02    -0.8677E+02    -0.8681E+02    -0.8684E+02    -0.8684E+02
    -0.8680E+02    -0.8680E+02    -0.8677E+02    -0.8672E+02    -0.8665E+02    -0.8656E+02    -0.8646E+02    -0.8635E+02    -0.8624E+02    -0.8611E+02    -0.8597E+02    -0.8583E+02    -0.8568E+02    -0.8552E+02    -0.8536E+02    -0.8518E+02    -0.8500E+02    -0.8481E+02    -0.8461E+02    -0.8440E+02    -0.8418E+02    -0.8396E+02    -0.8372E+02    -0.8348E+02    -0.8322E+02    -0.8296E+02    -0.8269E+02    -0.8241E+02    -0.8212E+02    -0.8182E+02    -0.8152E+02    -0.8121E+02    -0.8090E+02    -0.8059E+02    -0.8027E+02    -0.7996E+02    -0.7965E+02    -0.7935E+02    -0.7906E+02    -0.7878E+02    -0.7851E+02    -0.7826E+02    -0.7804E+02    -0.7783E+02    -0.7765E+02    -0.7750E+02    -0.7739E+02    -0.7730E+02    -0.7725E+02    -0.7723E+02    -0.7725E+02    -0.7730E+02    -0.7739E+02    -0.7750E+02    -0.7765E+02    -0.7783E+02    -0.7803E+02    -0.7826E+02    -0.7851E+02    -0.7877E+02    -0.7905E+02    -0.7934E+02    -0.7965E+02    -0.7995E+02    -0.8027E+02    -0.8058E+02    -0.8089E+02    -0.8120E+02    -0.8151E+02    -0.8181E+02    -0.8210E+02    -0.8239E+02    -0.8267E+02    -0.8294E+02    -0.8320E+02    -0.8345E+02    -0.8370E+02    -0.8393E+02    -0.8416E+02    -0.8437E+02    -0.8458E+02    -0.8477E+02    -0.8496E+02    -0.8514E+02    -0.8532E+02    -0.8548E+02    -0.8564E+02    -0.8579E+02    -0.8593E+02    -0.8606E+02    -0.8619E+02    -0.8631E+02    -0.8642E+02    -0.8652E+02    -0.8661E+02    -0.8669E+02    -0.8676E+02    -0.8680E+02    -0.8683E+02    -0.8683E+02
    -0.8680E+02    -0.8680E+02    -0.8677E+02    -0.8672E+02    -0.8665E+02    -0.8656E+02    -0.8647E+02    -0.8636E+02    -0.8625E+02    -0.8612E+02    -0.8599E+02    -0.8585E+02    -0.8571E+02    -0.8556E+02    -0.8540E+02    -0.8524E+02    -0.8506E+02    -0.8489E+02    -0.8470E+02    -0.8451E+02    -0.8431E+02    -0.8411E+02    -0.8389E+02    -0.8368E+02    -0.8345E+02    -0.8322E+02    -0.8298E+02    -0.8274E+02    -0.8249E+02    -0.8223E+02    -0.8198E+02    -0.8172E+02    -0.8146E+02    -0.8120E+02    -0.8094E+02    -0.8069E+02    -0.8044E+02    -0.8019E+02    -0.7996E+02    -0.7973E+02    -0.7952E+02    -0.7933E+02    -0.7915E+02    -0.7899E+02    -0.7885E+02    -0.7873E+02    -0.7864E+02    -0.7858E+02    -0.7854E+02    -0.7852E+02    -0.7854E+02    -0.7858E+02    -0.7864E+02    -0.7873E+02    -0.7885E+02    -0.7898E+02    -0.7914E+02    -0.7932E+02    -0.7952E+02    -0.7973E+02    -0.7995E+02    -0.8018E+02    -0.8043E+02    -0.8067E+02    -0.8093E+02    -0.8119E+02    -0.8145E+02    -0.8170E+02    -0.8196E+02    -0.8222E+02    -0.8247E+02    -0.8272E+02    -0.8296E+02    -0.8319E+02    -0.8342E+02    -0.8365E+02    -0.8387E+02    -0.8408E+02    -0.8428E+02    -0.8448E+02    -0.8467E+02    -0.8485E+02    -0.8502E+02    -0.8519E+02    -0.8536E+02    -0.8551E+02    -0.8566E+02    -0.8580E+02    -0.8594E+02    -0.8607E+02    -0.8620E+02    -0.8631E+02    -0.8642E+02    -0.8652E+02    -0.8661E+02    -0.8669E+02    -0.8675E+02    -0.8680E+02    -0.8683E+02    -0.8683E+02
    -0.8680E+02    -0.8680E+02    -0.8678E+02    -0.8673E+02    -0.8666E+02    -0.8658E+02    -0.8648E+02    -0.8638E+02    -0.8627E+02    -0.8615E+02    -0.8602E+02    -0.8589E+02    -0.8575E+02    -0.8561E+02    -0.8546E+02    -0.8531E+02    -0.8515E+02    -0.8498E+02    -0.8481E+02    -0.8463E+02    -0.8445E+02    -0.8427E+02    -0.8407E+02    -0.8388E+02    -0.8368E+02    -0.8347E+02    -0.8326E+02    -0.8305E+02    -0.8283E+02    -0.8262E+02    -0.8240E+02    -0.8218E+02    -0.8196E+02    -0.8174E+02    -0.8152E+02    -0.8131E+02    -0.8110E+02    -0.8091E+02    -0.8071E+02    -0.8053E+02    -0.8036E+02    -0.8021E+02    -0.8006E+02    -0.7994E+02    -0.7983E+02    -0.7973E+02    -0.7966E+02    -0.7961E+02    -0.7958E+02    -0.7957E+02    -0.7958E+02    -0.7961E+02    -0.7966E+02    -0.7973E+02    -0.7982E+02    -0.7993E+02    -0.8006E+02    -0.8020E+02    -0.8035E+02    -0.8052E+02    -0.8070E+02    -0.8089E+02    -0.8109E+02    -0.8130E+02    -0.8151E+02    -0.8172E+02    -0.8194E+02    -0.8216E+02    -0.8238E+02    -0.8260E+02    -0.8281E+02    -0.8303E+02    -0.8324E+02    -0.8344E+02    -0.8365E+02    -0.8385E+02    -0.8404E+02    -0.8423E+02    -0.8442E+02    -0.8460E+02    -0.8477E+02    -0.8494E+02    -0.8510E+02    -0.8526E+02    -0.8541E+02    -0.8556E+02    -0.8570E+02    -0.8584E+02    -0.8597E+02    -0.8609E+02    -0.8621E+02    -0.8633E+02    -0.8643E+02    -0.8653E+02    -0.8662E+02    -0.8670E+02    -0.8676E+02    -0.8681E+02    -0.8683E+02    -0.8683E+02
    -0.8682E+02    -0.8682E+02    -0.8679E+02    -0.8674E+02    -0.8668E+02    -0.8660E+02    -0.8651E+02    -0.8641E+02    -0.8630E+02    -0.8618E+02    -0.8606E+02    -0.8594E+02    -0.8581E+02    -0.8567E+02    -0.8553E+02    -0.8539E+02    -0.8524E+02    -0.8508E+02    -0.8493E+02    -0.8476E+02    -0.8460E+02    -0.8443E+02    -0.8426E+02    -0.8408E+02    -0.8390E+02    -0.8372E+02    -0.8353E+02    -0.8335E+02    -0.8316E+02    -0.8297E+02    -0.8278E+02    -0.8259E+02    -0.8240E+02    -0.8222E+02    -0.8204E+02    -0.8186E+02    -0.8169E+02    -0.8152E+02    -0.8136E+02    -0.8121E+02    -0.8107E+02    -0.8095E+02    -0.8083E+02    -0.8073E+02    -0.8064E+02    -0.8056E+02    -0.8050E+02    -0.8046E+02    -0.8044E+02    -0.8043E+02    -0.8044E+02    -0.8046E+02    -0.8050E+02    -0.8056E+02    -0.8063E+02    -0.8072E+02    -0.8082E+02    -0.8094E+02    -0.8107E+02    -0.8120E+02    -0.8135E+02    -0.8151E+02    -0.8167E+02    -0.8185E+02    -0.8202E+02    -0.8220E+02    -0.8239E+02    -0.8257E+02    -0.8276E+02    -0.8295E+02    -0.8313E+02    -0.8332E+02    -0.8351E+02    -0.8369E+02    -0.8387E+02    -0.8405E+02    -0.8422E+02    -0.8439E+02    -0.8456E+02    -0.8472E+02    -0.8488E+02    -0.8504E+02    -0.8519E+02    -0.8534E+02    -0.8548E+02    -0.8562E+02    -0.8575E+02    -0.8588E+02    -0.8601E+02    -0.8613E+02    -0.8624E+02    -0.8635E+02    -0.8645E+02    -0.8655E+02    -0.8663E+02    -0.8671E+02    -0.8677E+02    -0.8682E+02    -0.8684E+02    -0.8684E+02
    -0.8683E+02    -0.8683E+02    -0.8681E+02    -0.8676E+02    -0.8670E+02    -0.8662E+02    -0.8653E+02    -0.8644E+02    -0.8634E+02    -0.8623E+02    -0.8611E+02    -0.8599E+02    -0.8587E+02    -0.8574E+02    -0.8561E+02    -0.8547E+02    -0.8534E+02    -0.8519E+02    -0.8505E+02    -0.8490E+02    -0.8475E+02    -0.8460E+02    -0.8444E+02    -0.8428E+02    -0.8412E+02    -0.8396E+02    -0.8379E+02    -0.8363E+02    -0.8346E+02    -0.8330E+02    -0.8313E+02    -0.8297E+02    -0.8281E+02    -0.8265E+02    -0.8250E+02    -0.8235E+02    -0.8220E+02    -0.8206E+02    -0.8193E+02    -0.8180E+02    -0.8169E+02    -0.8158E+02    -0.8149E+02    -0.8140E+02    -0.8133E+02    -0.8127E+02    -0.8122E+02    -0.8118E+02    -0.8116E+02    -0.8115E+02    -0.8116E+02    -0.8118E+02    -0.8121E+02    -0.8126E+02    -0.8132E+02    -0.8139E+02    -0.8148E+02    -0.8157E+02    -0.8168E+02    -0.8179E+02    -0.8192E+02    -0.8205E+02    -0.8219E+02    -0.8233E+02    -0.8248E+02    -0.8263E+02    -0.8279E+02    -0.8295E+02    -0.8311E+02    -0.8328E+02    -0.8344E+02    -0.8360E+02    -0.8377E+02    -0.8393E+02    -0.8409E+02    -0.8425E+02    -0.8440E+02    -0.8456E+02    -0.8471E+02    -0.8486E+02    -0.8501E+02    -0.8515E+02    -0.8529E+02    -0.8543E+02    -0.8556E+02    -0.8569E+02    -0.8581E+02    -0.8594E+02    -0.8606E+02    -0.8617E+02    -0.8628E+02    -0.8638E+02    -0.8648E+02    -0.8657E+02    -0.8665E+02    -0.8673E+02    -0.8679E+02    -0.8683E+02    -0.8686E+02    -0.8686E+02
    -0.8685E+02    -0.8685E+02    -0.8683E+02    -0.8678E+02    -0.8672E+02    -0.8665E+02    -0.8657E+02    -0.8647E+02    -0.8638E+02    -0.8627E+02    -0.8617E+02    -0.8605E+02    -0.8594E+02    -0.8582E+02    -0.8569E+02    -0.8557E+02    -0.8544E+02    -0.8531E+02    -0.8517E+02    -0.8504E+02    -0.8490E+02    -0.8476E+02    -0.8462E+02    -0.8448E+02    -0.8433E+02    -0.8419E+02    -0.8404E+02    -0.8390E+02    -0.8375E+02    -0.8361E+02    -0.8346E+02    -0.8332E+02    -0.8318E+02    -0.8304E+02    -0.8291E+02    -0.8278E+02    -0.8266E+02    -0.8254E+02    -0.8243E+02    -0.8232E+02    -0.8223E+02    -0.8214E+02    -0.8206E+02    -0.8198E+02    -0.8192E+02    -0.8187E+02    -0.8183E+02    -0.8180E+02    -0.8178E+02    -0.8178E+02    -0.8178E+02    -0.8180E+02    -0.8183E+02    -0.8187E+02    -0.8192E+02    -0.8198E+02    -0.8205E+02    -0.8213E+02    -0.8222E+02    -0.8231E+02    -0.8242E+02    -0.8253E+02    -0.8264E+02    -0.8277E+02    -0.8289E+02    -0.8303E+02    -0.8316E+02    -0.8330E+02    -0.8344E+02    -0.8358E+02    -0.8372E+02    -0.8387E+02    -0.8401E+02    -0.8416E+02    -0.8430E+02    -0.8444E+02    -0.8458E+02    -0.8472E+02    -0.8486E+02    -0.8500E+02    -0.8513E+02    -0.8526E+02    -0.8539E+02    -0.8552E+02    -0.8564E+02    -0.8576E+02    -0.8588E+02    -0.8600E+02    -0.8611E+02    -0.8622E+02    -0.8632E+02    -0.8642E+02    -0.8651E+02    -0.8660E+02    -0.8668E+02    -0.8675E+02    -0.8681E+02    -0.8685E+02    -0.8687E+02    -0.8687E+02
    -0.8687E+02    -0.8687E+02    -0.8685E+02    -0.8681E+02    -0.8675E+02    -0.8668E+02    -0.8660E+02    -0.8651E+02    -0.8642E+02    -0.8632E+02    -0.8622E+02    -0.8612E+02    -0.8601E+02    -0.8590E+02    -0.8578E+02    -0.8566E+02    -0.8555E+02    -0.8542E+02    -0.8530E+02    -0.8518E+02    -0.8505E+02    -0.8492E+02    -0.8480E+02    -0.8467E+02    -0.8454E+02    -0.8441E+02    -0.8428E+02    -0.8415E+02    -0.8402E+02    -0.8389E+02    -0.8377E+02    -0.8364E+02    -0.8352E+02    -0.8340E+02    -0.8329E+02    -0.8318E+02    -0.8307E+02    -0.8297E+02    -0.8287E+02    -0.8278E+02    -0.8270E+02    -0.8262E+02    -0.8256E+02    -0.8250E+02    -0.8244E+02    -0.8240E+02    -0.8237E+02    -0.8234E+02    -0.8233E+02    -0.8232E+02    -0.8233E+02    -0.8234E+02    -0.8236E+02    -0.8240E+02    -0.8244E+02    -0.8249E+02    -0.8255E+02    -0.8261E+02    -0.8269E+02    -0.8277E+02    -0.8286E+02    -0.8295E+02    -0.8305E+02    -0.8316E+02    -0.8327E+02    -0.8338E+02    -0.8350E+02    -0.8362E+02    -0.8374E+02    -0.8387E+02    -0.8399E+02    -0.8412E+02    -0.8425E+02    -0.8438E+02    -0.8450E+02    -0.8463E+02    -0.8476E+02    -0.8489E+02    -0.8501E+02    -0.8514E+02    -0.8526E+02    -0.8538E+02    -0.8550E+02    -0.8561E+02    -0.8573E+02    -0.8584E+02    -0.8595E+02    -0.8606E+02    -0.8617E+02    -0.8627E+02    -0.8637E+02    -0.8646E+02    -0.8655E+02    -0.8663E+02    -0.8671E+02    -0.8677E+02    -0.8683E+02    -0.8687E+02    -0.8689E+02    -0.8689E+02
    -0.8690E+02    -0.8690E+02    -0.8687E+02    -0.8683E+02    -0.8678E+02    -0.8671E+02    -0.8664E+02    -0.8656E+02    -0.8647E+02    -0.8638E+02    -0.8628E+02    -0.8618E+02    -0.8608E+02    -0.8598E+02    -0.8587E+02    -0.8576E+02    -0.8565E+02    -0.8554E+02    -0.8543E+02    -0.8531E+02    -0.8520E+02    -0.8508E+02    -0.8497E+02    -0.8485E+02    -0.8473E+02    -0.8462E+02    -0.8450E+02    -0.8439E+02    -0.8427E+02    -0.8416E+02    -0.8405E+02    -0.8394E+02    -0.8383E+02    -0.8373E+02    -0.8363E+02    -0.8353E+02    -0.8344E+02    -0.8335E+02    -0.8327E+02    -0.8319E+02    -0.8312E+02    -0.8306E+02    -0.8300E+02    -0.8295E+02    -0.8290E+02    -0.8287E+02    -0.8284E+02    -0.8282E+02    -0.8281E+02    -0.8280E+02    -0.8280E+02    -0.8282E+02    -0.8284E+02    -0.8286E+02    -0.8290E+02    -0.8294E+02    -0.8299E+02    -0.8305E+02    -0.8311E+02    -0.8318E+02    -0.8326E+02    -0.8334E+02    -0.8343E+02    -0.8352E+02    -0.8361E+02    -0.8371E+02    -0.8381E+02    -0.8392E+02    -0.8403E+02    -0.8414E+02    -0.8425E+02    -0.8436E+02    -0.8447E+02    -0.8459E+02    -0.8470E+02    -0.8482E+02    -0.8493E+02    -0.8505E+02    -0.8516E+02    -0.8527E+02    -0.8538E+02    -0.8550E+02    -0.8560E+02    -0.8571E+02    -0.8582E+02    -0.8592E+02    -0.8603E+02    -0.8613E+02    -0.8623E+02    -0.8632E+02    -0.8641E+02    -0.8650E+02    -0.8659E+02    -0.8666E+02    -0.8674E+02    -0.8680E+02    -0.8685E+02    -0.8689E+02    -0.8691E+02    -0.8691E+02
    -0.8692E+02    -0.8692E+02    -0.8690E+02    -0.8686E+02    -0.8681E+02    -0.8675E+02    -0.8668E+02    -0.8660E+02    -0.8652E+02    -0.8643E+02    -0.8634E+02    -0.8625E+02    -0.8616E+02    -0.8606E+02    -0.8596E+02    -0.8586E+02    -0.8576E+02    -0.8566E+02    -0.8555E+02    -0.8545E+02    -0.8534E+02    -0.8524E+02    -0.8513E+02    -0.8503E+02    -0.8492E+02    -0.8482E+02    -0.8471E+02    -0.8461E+02    -0.8451E+02    -0.8441E+02    -0.8431E+02    -0.8422E+02    -0.8412E+02    -0.8403E+02    -0.8394E+02    -0.8386E+02    -0.8378E+02    -0.8370E+02    -0.8363E+02    -0.8357E+02    -0.8350E+02    -0.8345E+02    -0.8340E+02    -0.8335E+02    -0.8332E+02    -0.8328E+02    -0.8326E+02    -0.8324E+02    -0.8323E+02    -0.8323E+02    -0.8323E+02    -0.8324E+02    -0.8326E+02    -0.8328E+02    -0.8331E+02    -0.8335E+02    -0.8339E+02    -0.8344E+02    -0.8349E+02    -0.8355E+02    -0.8362E+02    -0.8369E+02    -0.8376E+02    -0.8384E+02    -0.8393E+02    -0.8401E+02    -0.8410E+02    -0.8419E+02    -0.8429E+02    -0.8439E+02    -0.8448E+02    -0.8458E+02    -0.8469E+02    -0.8479E+02    -0.8489E+02    -0.8499E+02    -0.8510E+02    -0.8520E+02    -0.8530E+02    -0.8541E+02    -0.8551E+02    -0.8561E+02    -0.8571E+02    -0.8581E+02    -0.8591E+02    -0.8601E+02    -0.8610E+02    -0.8620E+02    -0.8629E+02    -0.8638E+02    -0.8646E+02    -0.8655E+02    -0.8663E+02    -0.8670E+02    -0.8677E+02    -0.8683E+02    -0.8688E+02    -0.8691E+02    -0.8693E+02    -0.8693E+02
    -0.8694E+02    -0.8694E+02    -0.8692E+02    -0.8689E+02    -0.8684E+02    -0.8678E+02    -0.8671E+02    -0.8664E+02    -0.8657E+02    -0.8649E+02    -0.8640E+02    -0.8632E+02    -0.8623E+02    -0.8614E+02    -0.8605E+02    -0.8596E+02    -0.8586E+02    -0.8577E+02    -0.8567E+02    -0.8558E+02    -0.8548E+02    -0.8539E+02    -0.8529E+02    -0.8520E+02    -0.8510E+02    -0.8501E+02    -0.8492E+02    -0.8482E+02    -0.8473E+02    -0.8464E+02    -0.8456E+02    -0.8447E+02    -0.8439E+02    -0.8431E+02    -0.8423E+02    -0.8416E+02    -0.8409E+02    -0.8402E+02    -0.8396E+02    -0.8390E+02    -0.8385E+02    -0.8380E+02    -0.8376E+02    -0.8372E+02    -0.8368E+02    -0.8366E+02    -0.8364E+02    -0.8362E+02    -0.8361E+02    -0.8361E+02    -0.8361E+02    -0.8362E+02    -0.8363E+02    -0.8365E+02    -0.8368E+02    -0.8371E+02    -0.8375E+02    -0.8379E+02    -0.8384E+02    -0.8389E+02    -0.8395E+02    -0.8401E+02    -0.8407E+02    -0.8414E+02    -0.8421E+02    -0.8429E+02    -0.8437E+02    -0.8445E+02    -0.8453E+02    -0.8462E+02    -0.8471E+02    -0.8480E+02    -0.8489E+02    -0.8498E+02    -0.8507E+02    -0.8516E+02    -0.8526E+02    -0.8535E+02    -0.8544E+02    -0.8554E+02    -0.8563E+02    -0.8573E+02    -0.8582E+02    -0.8591E+02    -0.8600E+02    -0.8609E+02    -0.8618E+02    -0.8627E+02    -0.8635E+02    -0.8643E+02    -0.8652E+02    -0.8659E+02    -0.8667E+02    -0.8674E+02    -0.8680E+02    -0.8686E+02    -0.8690E+02    -0.8694E+02    -0.8696E+02    -0.8696E+02
    -0.8697E+02    -0.8697E+02    -0.8695E+02    -0.8691E+02    -0.8687E+02    -0.8681E+02    -0.8675E+02    -0.8669E+02    -0.8662E+02    -0.8654E+02    -0.8646E+02    -0.8638E+02    -0.8630E+02    -0.8622E+02    -0.8614E+02    -0.8605E+02    -0.8597E+02    -0.8588E+02    -0.8579E+02    -0.8571E+02    -0.8562E+02    -0.8553E+02    -0.8545E+02    -0.8536E+02    -0.8527E+02    -0.8519E+02    -0.8511E+02    -0.8502E+02    -0.8494E+02    -0.8486E+02    -0.8479E+02    -0.8471E+02    -0.8464E+02    -0.8457E+02    -0.8450E+02    -0.8443E+02    -0.8437E+02    -0.8431E+02    -0.8426E+02    -0.8421E+02    -0.8416E+02    -0.8412E+02    -0.8408E+02    -0.8405E+02    -0.8402E+02    -0.8400E+02    -0.8398E+02    -0.8396E+02    -0.8396E+02    -0.8395E+02    -0.8395E+02    -0.8396E+02    -0.8397E+02    -0.8399E+02    -0.8401E+02    -0.8404E+02    -0.8407E+02    -0.8411E+02    -0.8415E+02    -0.8420E+02    -0.8425E+02    -0.8430E+02    -0.8436E+02    -0.8442E+02    -0.8448E+02    -0.8455E+02    -0.8462E+02    -0.8469E+02    -0.8476E+02    -0.8484E+02    -0.8492E+02    -0.8500E+02    -0.8508E+02    -0.8516E+02    -0.8524E+02    -0.8533E+02    -0.8541E+02    -0.8550E+02    -0.8558E+02    -0.8567E+02    -0.8575E+02    -0.8584E+02    -0.8592E+02    -0.8601E+02    -0.8609E+02    -0.8617E+02    -0.8625E+02    -0.8633E+02    -0.8641E+02    -0.8649E+02    -0.8657E+02    -0.8664E+02    -0.8671E+02    -0.8677E+02    -0.8683E+02    -0.8688E+02    -0.8693E+02    -0.8696E+02    -0.8698E+02    -0.8698E+02
    -0.8699E+02    -0.8699E+02    -0.8697E+02    -0.8694E+02    -0.8690E+02    -0.8685E+02    -0.8679E+02    -0.8673E+02    -0.8666E+02    -0.8660E+02    -0.8652E+02    -0.8645E+02    -0.8637E+02    -0.8630E+02    -0.8622E+02    -0.8614E+02    -0.8606E+02    -0.8599E+02    -0.8591E+02    -0.8583E+02    -0.8575E+02    -0.8567E+02    -0.8559E+02    -0.8551E+02    -0.8544E+02    -0.8536E+02    -0.8529E+02    -0.8521E+02    -0.8514E+02    -0.8507E+02    -0.8500E+02    -0.8493E+02    -0.8487E+02    -0.8480E+02    -0.8474E+02    -0.8469E+02    -0.8463E+02    -0.8458E+02    -0.8453E+02    -0.8449E+02    -0.8445E+02    -0.8441E+02    -0.8438E+02    -0.8435E+02    -0.8432E+02    -0.8430E+02    -0.8429E+02    -0.8428E+02    -0.8427E+02    -0.8427E+02    -0.8427E+02    -0.8427E+02    -0.8428E+02    -0.8430E+02    -0.8432E+02    -0.8434E+02    -0.8437E+02    -0.8440E+02    -0.8444E+02    -0.8448E+02    -0.8452E+02    -0.8457E+02    -0.8462E+02    -0.8467E+02    -0.8473E+02    -0.8479E+02    -0.8485E+02    -0.8491E+02    -0.8498E+02    -0.8505E+02    -0.8511E+02    -0.8519E+02    -0.8526E+02    -0.8533E+02    -0.8541E+02    -0.8548E+02    -0.8556E+02    -0.8564E+02    -0.8571E+02    -0.8579E+02    -0.8587E+02    -0.8595E+02    -0.8602E+02    -0.8610E+02    -0.8618E+02    -0.8625E+02    -0.8633E+02    -0.8640E+02    -0.8648E+02    -0.8655E+02    -0.8662E+02    -0.8668E+02    -0.8675E+02    -0.8681E+02    -0.8686E+02    -0.8691E+02    -0.8695E+02    -0.8698E+02    -0.8700E+02    -0.8700E+02
    -0.8701E+02    -0.8701E+02    -0.8700E+02    -0.8697E+02    -0.8693E+02    -0.8688E+02    -0.8683E+02    -0.8677E+02    -0.8671E+02    -0.8665E+02    -0.8658E+02    -0.8651E+02    -0.8645E+02    -0.8638E+02    -0.8630E+02    -0.8623E+02    -0.8616E+02    -0.8609E+02    -0.8602E+02    -0.8594E+02    -0.8587E+02    -0.8580E+02    -0.8573E+02    -0.8566E+02    -0.8559E+02    -0.8552E+02    -0.8546E+02    -0.8539E+02    -0.8532E+02    -0.8526E+02    -0.8520E+02    -0.8514E+02    -0.8508E+02    -0.8503E+02    -0.8497E+02    -0.8492E+02    -0.8487E+02    -0.8483E+02    -0.8479E+02    -0.8475E+02    -0.8471E+02    -0.8468E+02    -0.8465E+02    -0.8462E+02    -0.8460E+02    -0.8458E+02    -0.8457E+02    -0.8456E+02    -0.8455E+02    -0.8455E+02    -0.8455E+02    -0.8456E+02    -0.8457E+02    -0.8458E+02    -0.8460E+02    -0.8462E+02    -0.8464E+02    -0.8467E+02    -0.8470E+02    -0.8474E+02    -0.8478E+02    -0.8482E+02    -0.8486E+02    -0.8491E+02    -0.8496E+02    -0.8501E+02    -0.8506E+02    -0.8512E+02    -0.8518E+02    -0.8524E+02    -0.8530E+02    -0.8536E+02    -0.8543E+02    -0.8550E+02    -0.8556E+02    -0.8563E+02    -0.8570E+02    -0.8577E+02    -0.8584E+02    -0.8591E+02    -0.8598E+02    -0.8605E+02    -0.8612E+02    -0.8619E+02    -0.8626E+02    -0.8633E+02    -0.8640E+02    -0.8647E+02    -0.8654E+02    -0.8660E+02    -0.8667E+02    -0.8673E+02    -0.8679E+02    -0.8685E+02    -0.8690E+02    -0.8694E+02    -0.8698E+02    -0.8701E+02    -0.8702E+02    -0.8702E+02
    -0.8704E+02    -0.8704E+02    -0.8702E+02    -0.8700E+02    -0.8696E+02    -0.8692E+02    -0.8687E+02    -0.8682E+02    -0.8676E+02    -0.8670E+02    -0.8664E+02    -0.8658E+02    -0.8651E+02    -0.8645E+02    -0.8638E+02    -0.8632E+02    -0.8625E+02    -0.8619E+02    -0.8612E+02    -0.8606E+02    -0.8599E+02    -0.8593E+02    -0.8586E+02    -0.8580E+02    -0.8574E+02    -0.8568E+02    -0.8562E+02    -0.8556E+02    -0.8550E+02    -0.8544E+02    -0.8539E+02    -0.8533E+02    -0.8528E+02    -0.8523E+02    -0.8519E+02    -0.8514E+02    -0.8510E+02    -0.8506E+02    -0.8502E+02    -0.8499E+02    -0.8496E+02    -0.8493E+02    -0.8490E+02    -0.8488E+02    -0.8486E+02    -0.8484E+02    -0.8483E+02    -0.8482E+02    -0.8482E+02    -0.8481E+02    -0.8482E+02    -0.8482E+02    -0.8483E+02    -0.8484E+02    -0.8485E+02    -0.8487E+02    -0.8489E+02    -0.8492E+02    -0.8495E+02    -0.8498E+02    -0.8501E+02    -0.8505E+02    -0.8509E+02    -0.8513E+02    -0.8517E+02    -0.8522E+02    -0.8527E+02    -0.8532E+02    -0.8537E+02    -0.8542E+02    -0.8548E+02    -0.8553E+02    -0.8559E+02    -0.8565E+02    -0.8571E+02    -0.8577E+02    -0.8583E+02    -0.8590E+02    -0.8596E+02    -0.8602E+02    -0.8609E+02    -0.8615E+02    -0.8622E+02    -0.8628E+02    -0.8634E+02    -0.8641E+02    -0.8647E+02    -0.8654E+02    -0.8660E+02    -0.8666E+02    -0.8672E+02    -0.8677E+02    -0.8683E+02    -0.8688E+02    -0.8693E+02    -0.8697E+02    -0.8701E+02    -0.8703E+02    -0.8705E+02    -0.8705E+02
    -0.8706E+02    -0.8706E+02    -0.8705E+02    -0.8702E+02    -0.8699E+02    -0.8695E+02    -0.8691E+02    -0.8686E+02    -0.8680E+02    -0.8675E+02    -0.8670E+02    -0.8664E+02    -0.8658E+02    -0.8652E+02    -0.8646E+02    -0.8640E+02    -0.8634E+02    -0.8628E+02    -0.8622E+02    -0.8617E+02    -0.8611E+02    -0.8605E+02    -0.8599E+02    -0.8593E+02    -0.8588E+02    -0.8582E+02    -0.8577E+02    -0.8571E+02    -0.8566E+02    -0.8561E+02    -0.8556E+02    -0.8552E+02    -0.8547E+02    -0.8543E+02    -0.8539E+02    -0.8535E+02    -0.8531E+02    -0.8527E+02    -0.8524E+02    -0.8521E+02    -0.8518E+02    -0.8516E+02    -0.8513E+02    -0.8511E+02    -0.8510E+02    -0.8508E+02    -0.8507E+02    -0.8506E+02    -0.8506E+02    -0.8506E+02    -0.8506E+02    -0.8506E+02    -0.8507E+02    -0.8508E+02    -0.8509E+02    -0.8511E+02    -0.8513E+02    -0.8515E+02    -0.8517E+02    -0.8520E+02    -0.8523E+02    -0.8526E+02    -0.8530E+02    -0.8533E+02    -0.8537E+02    -0.8541E+02    -0.8545E+02    -0.8550E+02    -0.8554E+02    -0.8559E+02    -0.8564E+02    -0.8569E+02    -0.8574E+02    -0.8580E+02    -0.8585E+02    -0.8591E+02    -0.8596E+02    -0.8602E+02    -0.8608E+02    -0.8613E+02    -0.8619E+02    -0.8625E+02    -0.8631E+02    -0.8637E+02    -0.8643E+02    -0.8648E+02    -0.8654E+02    -0.8660E+02    -0.8666E+02    -0.8671E+02    -0.8677E+02    -0.8682E+02    -0.8687E+02    -0.8692E+02    -0.8696E+02    -0.8700E+02    -0.8703E+02    -0.8705E+02    -0.8707E+02    -0.8707E+02
    -0.8708E+02    -0.8708E+02    -0.8707E+02    -0.8705E+02    -0.8702E+02    -0.8698E+02    -0.8694E+02    -0.8690E+02    -0.8685E+02    -0.8680E+02    -0.8675E+02    -0.8670E+02    -0.8664E+02    -0.8659E+02    -0.8654E+02    -0.8648E+02    -0.8643E+02    -0.8638E+02    -0.8632E+02    -0.8627E+02    -0.8622E+02    -0.8616E+02    -0.8611E+02    -0.8606E+02    -0.8601E+02    -0.8596E+02    -0.8591E+02    -0.8586E+02    -0.8582E+02    -0.8577E+02    -0.8573E+02    -0.8569E+02    -0.8565E+02    -0.8561E+02    -0.8557E+02    -0.8554E+02    -0.8550E+02    -0.8547E+02    -0.8544E+02    -0.8542E+02    -0.8539E+02    -0.8537E+02    -0.8535E+02    -0.8533E+02    -0.8532E+02    -0.8530E+02    -0.8530E+02    -0.8529E+02    -0.8528E+02    -0.8528E+02    -0.8528E+02    -0.8529E+02    -0.8529E+02    -0.8530E+02    -0.8531E+02    -0.8533E+02    -0.8534E+02    -0.8536E+02    -0.8538E+02    -0.8541E+02    -0.8543E+02    -0.8546E+02    -0.8549E+02    -0.8552E+02    -0.8556E+02    -0.8559E+02    -0.8563E+02    -0.8567E+02    -0.8571E+02    -0.8575E+02    -0.8580E+02    -0.8584E+02    -0.8589E+02    -0.8594E+02    -0.8599E+02    -0.8603E+02    -0.8608E+02    -0.8614E+02    -0.8619E+02    -0.8624E+02    -0.8629E+02    -0.8634E+02    -0.8640E+02    -0.8645E+02    -0.8650E+02    -0.8656E+02    -0.8661E+02    -0.8666E+02    -0.8671E+02    -0.8676E+02    -0.8681E+02    -0.8686E+02    -0.8691E+02    -0.8695E+02    -0.8699E+02    -0.8703E+02    -0.8706E+02    -0.8708E+02    -0.8709E+02    -0.8709E+02
    -0.8711E+02    -0.8711E+02    -0.8709E+02    -0.8707E+02    -0.8705E+02    -0.8701E+02    -0.8698E+02    -0.8694E+02    -0.8689E+02    -0.8685E+02    -0.8680E+02    -0.8675E+02    -0.8671E+02    -0.8666E+02    -0.8661E+02    -0.8656E+02    -0.8651E+02    -0.8646E+02    -0.8642E+02    -0.8637E+02    -0.8632E+02    -0.8627E+02    -0.8623E+02    -0.8618E+02    -0.8614E+02    -0.8609E+02    -0.8605E+02    -0.8601E+02    -0.8597E+02    -0.8593E+02    -0.8589E+02    -0.8585E+02    -0.8581E+02    -0.8578E+02    -0.8575E+02    -0.8572E+02    -0.8569E+02    -0.8566E+02    -0.8563E+02    -0.8561E+02    -0.8559E+02    -0.8557E+02    -0.8555E+02    -0.8554E+02    -0.8552E+02    -0.8551E+02    -0.8550E+02    -0.8550E+02    -0.8549E+02    -0.8549E+02    -0.8549E+02    -0.8550E+02    -0.8550E+02    -0.8551E+02    -0.8552E+02    -0.8553E+02    -0.8555E+02    -0.8556E+02    -0.8558E+02    -0.8560E+02    -0.8562E+02    -0.8565E+02    -0.8568E+02    -0.8570E+02    -0.8573E+02    -0.8577E+02    -0.8580E+02    -0.8583E+02    -0.8587E+02    -0.8591E+02    -0.8595E+02    -0.8599E+02    -0.8603E+02    -0.8607E+02    -0.8611E+02    -0.8616E+02    -0.8620E+02    -0.8625E+02    -0.8629E+02    -0.8634E+02    -0.8639E+02    -0.8643E+02    -0.8648E+02    -0.8653E+02    -0.8658E+02    -0.8663E+02    -0.8667E+02    -0.8672E+02    -0.8677E+02    -0.8681E+02    -0.8686E+02    -0.8690E+02    -0.8694E+02    -0.8698E+02    -0.8702E+02    -0.8705E+02    -0.8708E+02    -0.8710E+02    -0.8711E+02    -0.8711E+02
    -0.8713E+02    -0.8713E+02    -0.8712E+02    -0.8710E+02    -0.8707E+02    -0.8704E+02    -0.8701E+02    -0.8697E+02    -0.8693E+02    -0.8689E+02    -0.8685E+02    -0.8681E+02    -0.8677E+02    -0.8672E+02    -0.8668E+02    -0.8664E+02    -0.8659E+02    -0.8655E+02    -0.8651E+02    -0.8646E+02    -0.8642E+02    -0.8638E+02    -0.8634E+02    -0.8630E+02    -0.8626E+02    -0.8622E+02    -0.8618E+02    -0.8614E+02    -0.8611E+02    -0.8607E+02    -0.8604E+02    -0.8600E+02    -0.8597E+02    -0.8594E+02    -0.8591E+02    -0.8588E+02    -0.8586E+02    -0.8583E+02    -0.8581E+02    -0.8579E+02    -0.8577E+02    -0.8576E+02    -0.8574E+02    -0.8573E+02    -0.8572E+02    -0.8571E+02    -0.8570E+02    -0.8569E+02    -0.8569E+02    -0.8569E+02    -0.8569E+02    -0.8569E+02    -0.8570E+02    -0.8570E+02    -0.8571E+02    -0.8572E+02    -0.8573E+02    -0.8575E+02    -0.8577E+02    -0.8578E+02    -0.8580E+02    -0.8583E+02    -0.8585E+02    -0.8587E+02    -0.8590E+02    -0.8593E+02    -0.8596E+02    -0.8599E+02    -0.8602E+02    -0.8605E+02    -0.8609E+02    -0.8612E+02    -0.8616E+02    -0.8620E+02    -0.8624E+02    -0.8627E+02    -0.8631E+02    -0.8635E+02    -0.8640E+02    -0.8644E+02    -0.8648E+02    -0.8652E+02    -0.8656E+02    -0.8661E+02    -0.8665E+02    -0.8669E+02    -0.8674E+02    -0.8678E+02    -0.8682E+02    -0.8686E+02    -0.8690E+02    -0.8694E+02    -0.8698E+02    -0.8702E+02    -0.8705E+02    -0.8708E+02    -0.8710E+02    -0.8712E+02    -0.8713E+02    -0.8713E+02
    -0.8715E+02    -0.8715E+02    -0.8714E+02    -0.8712E+02    -0.8710E+02    -0.8707E+02    -0.8704E+02    -0.8701E+02    -0.8697E+02    -0.8694E+02    -0.8690E+02    -0.8686E+02    -0.8683E+02    -0.8679E+02    -0.8675E+02    -0.8671E+02    -0.8667E+02    -0.8663E+02    -0.8659E+02    -0.8655E+02    -0.8652E+02    -0.8648E+02    -0.8644E+02    -0.8641E+02    -0.8637E+02    -0.8634E+02    -0.8630E+02    -0.8627E+02    -0.8624E+02    -0.8621E+02    -0.8618E+02    -0.8615E+02    -0.8612E+02    -0.8609E+02    -0.8607E+02    -0.8604E+02    -0.8602E+02    -0.8600E+02    -0.8598E+02    -0.8596E+02    -0.8595E+02    -0.8593E+02    -0.8592E+02    -0.8591E+02    -0.8590E+02    -0.8589E+02    -0.8588E+02    -0.8588E+02    -0.8587E+02    -0.8587E+02    -0.8587E+02    -0.8587E+02    -0.8588E+02    -0.8588E+02    -0.8589E+02    -0.8590E+02    -0.8591E+02    -0.8593E+02    -0.8594E+02    -0.8596E+02    -0.8597E+02    -0.8599E+02    -0.8601E+02    -0.8603E+02    -0.8606E+02    -0.8608E+02    -0.8611E+02    -0.8613E+02    -0.8616E+02    -0.8619E+02    -0.8622E+02    -0.8625E+02    -0.8629E+02    -0.8632E+02    -0.8635E+02    -0.8639E+02    -0.8642E+02    -0.8646E+02    -0.8649E+02    -0.8653E+02    -0.8657E+02    -0.8661E+02    -0.8664E+02    -0.8668E+02    -0.8672E+02    -0.8676E+02    -0.8680E+02    -0.8684E+02    -0.8687E+02    -0.8691E+02    -0.8695E+02    -0.8698E+02    -0.8702E+02    -0.8705E+02    -0.8708E+02    -0.8710E+02    -0.8713E+02    -0.8714E+02    -0.8715E+02    -0.8715E+02
    -0.8717E+02    -0.8717E+02    -0.8716E+02    -0.8714E+02    -0.8712E+02    -0.8710E+02    -0.8707E+02    -0.8704E+02    -0.8701E+02    -0.8698E+02    -0.8695E+02    -0.8692E+02    -0.8688E+02    -0.8685E+02    -0.8681E+02    -0.8678E+02    -0.8674E+02    -0.8671E+02    -0.8668E+02    -0.8664E+02    -0.8661E+02    -0.8658E+02    -0.8654E+02    -0.8651E+02    -0.8648E+02    -0.8645E+02    -0.8642E+02    -0.8639E+02    -0.8636E+02    -0.8634E+02    -0.8631E+02    -0.8629E+02    -0.8626E+02    -0.8624E+02    -0.8622E+02    -0.8620E+02    -0.8618E+02    -0.8616E+02    -0.8614E+02    -0.8612E+02    -0.8611E+02    -0.8610E+02    -0.8609E+02    -0.8608E+02    -0.8607E+02    -0.8606E+02    -0.8605E+02    -0.8605E+02    -0.8605E+02    -0.8605E+02    -0.8605E+02    -0.8605E+02    -0.8605E+02    -0.8606E+02    -0.8606E+02    -0.8607E+02    -0.8608E+02    -0.8609E+02    -0.8610E+02    -0.8612E+02    -0.8613E+02    -0.8615E+02    -0.8617E+02    -0.8619E+02    -0.8621E+02    -0.8623E+02    -0.8625E+02    -0.8627E+02    -0.8630E+02    -0.8632E+02    -0.8635E+02    -0.8638E+02    -0.8641E+02    -0.8643E+02    -0.8646E+02    -0.8649E+02    -0.8653E+02    -0.8656E+02    -0.8659E+02    -0.8662E+02    -0.8665E+02    -0.8669E+02    -0.8672E+02    -0.8675E+02    -0.8679E+02    -0.8682E+02    -0.8686E+02    -0.8689E+02    -0.8692E+02    -0.8696E+02    -0.8699E+02    -0.8702E+02    -0.8705E+02    -0.8708E+02    -0.8711E+02    -0.8713E+02    -0.8715E+02    -0.8716E+02    -0.8717E+02    -0.8717E+02
    -0.8719E+02    -0.8719E+02    -0.8718E+02    -0.8717E+02    -0.8715E+02    -0.8713E+02    -0.8710E+02    -0.8708E+02    -0.8705E+02    -0.8702E+02    -0.8700E+02    -0.8697E+02    -0.8694E+02    -0.8691E+02    -0.8688E+02    -0.8685E+02    -0.8682E+02    -0.8679E+02    -0.8676E+02    -0.8673E+02    -0.8670E+02    -0.8667E+02    -0.8664E+02    -0.8661E+02    -0.8659E+02    -0.8656E+02    -0.8653E+02    -0.8651E+02    -0.8649E+02    -0.8646E+02    -0.8644E+02    -0.8642E+02    -0.8640E+02    -0.8638E+02    -0.8636E+02    -0.8634E+02    -0.8632E+02    -0.8631E+02    -0.8629E+02    -0.8628E+02    -0.8627E+02    -0.8625E+02    -0.8624E+02    -0.8624E+02    -0.8623E+02    -0.8622E+02    -0.8622E+02    -0.8621E+02    -0.8621E+02    -0.8621E+02    -0.8621E+02    -0.8621E+02    -0.8622E+02    -0.8622E+02    -0.8623E+02    -0.8623E+02    -0.8624E+02    -0.8625E+02    -0.8626E+02    -0.8627E+02    -0.8629E+02    -0.8630E+02    -0.8632E+02    -0.8633E+02    -0.8635E+02    -0.8637E+02    -0.8639E+02    -0.8641E+02    -0.8643E+02    -0.8645E+02    -0.8647E+02    -0.8650E+02    -0.8652E+02    -0.8655E+02    -0.8657E+02    -0.8660E+02    -0.8662E+02    -0.8665E+02    -0.8668E+02    -0.8671E+02    -0.8674E+02    -0.8677E+02    -0.8680E+02    -0.8682E+02    -0.8685E+02    -0.8688E+02    -0.8691E+02    -0.8694E+02    -0.8697E+02    -0.8700E+02    -0.8703E+02    -0.8706E+02    -0.8708E+02    -0.8711E+02    -0.8713E+02    -0.8715E+02    -0.8717E+02    -0.8718E+02    -0.8719E+02    -0.8719E+02
    -0.8721E+02    -0.8721E+02    -0.8720E+02    -0.8719E+02    -0.8717E+02    -0.8715E+02    -0.8713E+02    -0.8711E+02    -0.8709E+02    -0.8706E+02    -0.8704E+02    -0.8701E+02    -0.8699E+02    -0.8696E+02    -0.8694E+02    -0.8691E+02    -0.8688E+02    -0.8686E+02    -0.8683E+02    -0.8681E+02    -0.8678E+02    -0.8676E+02    -0.8674E+02    -0.8671E+02    -0.8669E+02    -0.8667E+02    -0.8664E+02    -0.8662E+02    -0.8660E+02    -0.8658E+02    -0.8656E+02    -0.8654E+02    -0.8653E+02    -0.8651E+02    -0.8649E+02    -0.8648E+02    -0.8646E+02    -0.8645E+02    -0.8644E+02    -0.8642E+02    -0.8641E+02    -0.8640E+02    -0.8640E+02    -0.8639E+02    -0.8638E+02    -0.8638E+02    -0.8637E+02    -0.8637E+02    -0.8637E+02    -0.8637E+02    -0.8637E+02    -0.8637E+02    -0.8637E+02    -0.8638E+02    -0.8638E+02    -0.8639E+02    -0.8639E+02    -0.8640E+02    -0.8641E+02    -0.8642E+02    -0.8643E+02    -0.8644E+02    -0.8646E+02    -0.8647E+02    -0.8648E+02    -0.8650E+02    -0.8652E+02    -0.8653E+02    -0.8655E+02    -0.8657E+02    -0.8659E+02    -0.8661E+02    -0.8663E+02    -0.8665E+02    -0.8668E+02    -0.8670E+02    -0.8672E+02    -0.8674E+02    -0.8677E+02    -0.8679E+02    -0.8682E+02    -0.8684E+02    -0.8687E+02    -0.8689E+02    -0.8692E+02    -0.8694E+02    -0.8697E+02    -0.8699E+02    -0.8702E+02    -0.8705E+02    -0.8707E+02    -0.8709E+02    -0.8712E+02    -0.8714E+02    -0.8716E+02    -0.8718E+02    -0.8719E+02    -0.8720E+02    -0.8721E+02    -0.8721E+02
    -0.8722E+02    -0.8722E+02    -0.8722E+02    -0.8721E+02    -0.8720E+02    -0.8718E+02    -0.8716E+02    -0.8714E+02    -0.8712E+02    -0.8710E+02    -0.8708E+02    -0.8706E+02    -0.8704E+02    -0.8702E+02    -0.8700E+02    -0.8697E+02    -0.8695E+02    -0.8693E+02    -0.8691E+02    -0.8689E+02    -0.8687E+02    -0.8685E+02    -0.8683E+02    -0.8681E+02    -0.8679E+02    -0.8677E+02    -0.8675E+02    -0.8673E+02    -0.8671E+02    -0.8670E+02    -0.8668E+02    -0.8666E+02    -0.8665E+02    -0.8663E+02    -0.8662E+02    -0.8661E+02    -0.8660E+02    -0.8658E+02    -0.8657E+02    -0.8656E+02    -0.8656E+02    -0.8655E+02    -0.8654E+02    -0.8653E+02    -0.8653E+02    -0.8652E+02    -0.8652E+02    -0.8652E+02    -0.8652E+02    -0.8652E+02    -0.8652E+02    -0.8652E+02    -0.8652E+02    -0.8652E+02    -0.8653E+02    -0.8653E+02    -0.8654E+02    -0.8654E+02    -0.8655E+02    -0.8656E+02    -0.8657E+02    -0.8658E+02    -0.8659E+02    -0.8660E+02    -0.8661E+02    -0.8663E+02    -0.8664E+02    -0.8666E+02    -0.8667E+02    -0.8669E+02    -0.8670E+02    -0.8672E+02    -0.8674E+02    -0.8676E+02    -0.8677E+02    -0.8679E+02    -0.8681E+02    -0.8683E+02    -0.8685E+02    -0.8687E+02    -0.8689E+02    -0.8692E+02    -0.8694E+02    -0.8696E+02    -0.8698E+02    -0.8700E+02    -0.8702E+02    -0.8704E+02    -0.8707E+02    -0.8709E+02    -0.8711E+02    -0.8713E+02    -0.8715E+02    -0.8717E+02    -0.8718E+02    -0.8720E+02    -0.8721E+02    -0.8722E+02    -0.8723E+02    -0.8723E+02
    -0.8724E+02    -0.8724E+02    -0.8724E+02    -0.8723E+02    -0.8722E+02    -0.8721E+02    -0.8719E+02    -0.8718E+02    -0.8716E+02    -0.8714E+02    -0.8712E+02    -0.8711E+02    -0.8709E+02    -0.8707E+02    -0.8705E+02    -0.8703E+02    -0.8702E+02    -0.8700E+02    -0.8698E+02    -0.8696E+02    -0.8695E+02    -0.8693E+02    -0.8691E+02    -0.8690E+02    -0.8688E+02    -0.8686E+02    -0.8685E+02    -0.8683E+02    -0.8682E+02    -0.8681E+02    -0.8679E+02    -0.8678E+02    -0.8677E+02    -0.8675E+02    -0.8674E+02    -0.8673E+02    -0.8672E+02    -0.8671E+02    -0.8671E+02    -0.8670E+02    -0.8669E+02    -0.8668E+02    -0.8668E+02    -0.8667E+02    -0.8667E+02    -0.8666E+02    -0.8666E+02    -0.8666E+02    -0.8666E+02    -0.8666E+02    -0.8666E+02    -0.8666E+02    -0.8666E+02    -0.8666E+02    -0.8667E+02    -0.8667E+02    -0.8668E+02    -0.8668E+02    -0.8669E+02    -0.8669E+02    -0.8670E+02    -0.8671E+02    -0.8672E+02    -0.8673E+02    -0.8674E+02    -0.8675E+02    -0.8676E+02    -0.8677E+02    -0.8678E+02    -0.8680E+02    -0.8681E+02    -0.8683E+02    -0.8684E+02    -0.8685E+02    -0.8687E+02    -0.8689E+02    -0.8690E+02    -0.8692E+02    -0.8693E+02    -0.8695E+02    -0.8697E+02    -0.8699E+02    -0.8700E+02    -0.8702E+02    -0.8704E+02    -0.8706E+02    -0.8708E+02    -0.8709E+02    -0.8711E+02    -0.8713E+02    -0.8715E+02    -0.8716E+02    -0.8718E+02    -0.8719E+02    -0.8721E+02    -0.8722E+02    -0.8723E+02    -0.8724E+02    -0.8724E+02    -0.8724E+02
    -0.8726E+02    -0.8726E+02    -0.8725E+02    -0.8725E+02    -0.8724E+02    -0.8723E+02    -0.8722E+02    -0.8721E+02    -0.8719E+02    -0.8718E+02    -0.8716E+02    -0.8715E+02    -0.8714E+02    -0.8712E+02    -0.8711E+02    -0.8709E+02    -0.8708E+02    -0.8706E+02    -0.8705E+02    -0.8703E+02    -0.8702E+02    -0.8701E+02    -0.8699E+02    -0.8698E+02    -0.8697E+02    -0.8696E+02    -0.8694E+02    -0.8693E+02    -0.8692E+02    -0.8691E+02    -0.8690E+02    -0.8689E+02    -0.8688E+02    -0.8687E+02    -0.8686E+02    -0.8685E+02    -0.8684E+02    -0.8684E+02    -0.8683E+02    -0.8682E+02    -0.8682E+02    -0.8681E+02    -0.8681E+02    -0.8680E+02    -0.8680E+02    -0.8680E+02    -0.8679E+02    -0.8679E+02    -0.8679E+02    -0.8679E+02    -0.8679E+02    -0.8679E+02    -0.8679E+02    -0.8680E+02    -0.8680E+02    -0.8680E+02    -0.8681E+02    -0.8681E+02    -0.8681E+02    -0.8682E+02    -0.8683E+02    -0.8683E+02    -0.8684E+02    -0.8685E+02    -0.8686E+02    -0.8686E+02    -0.8687E+02    -0.8688E+02    -0.8689E+02    -0.8690E+02    -0.8691E+02    -0.8692E+02    -0.8694E+02    -0.8695E+02    -0.8696E+02    -0.8697E+02    -0.8699E+02    -0.8700E+02    -0.8701E+02    -0.8703E+02    -0.8704E+02    -0.8705E+02    -0.8707E+02    -0.8708E+02    -0.8710E+02    -0.8711E+02    -0.8712E+02    -0.8714E+02    -0.8715E+02    -0.8717E+02    -0.8718E+02    -0.8719E+02    -0.8721E+02    -0.8722E+02    -0.8723E+02    -0.8724E+02    -0.8725E+02    -0.8726E+02    -0.8726E+02    -0.8726E+02
    -0.8727E+02    -0.8727E+02    -0.8727E+02    -0.8727E+02    -0.8726E+02    -0.8725E+02    -0.8724E+02    -0.8723E+02    -0.8722E+02    -0.8721E+02    -0.8720E+02    -0.8719E+02    -0.8718E+02    -0.8717E+02    -0.8716E+02    -0.8715E+02    -0.8713E+02    -0.8712E+02    -0.8711E+02    -0.8710E+02    -0.8709E+02    -0.8708E+02    -0.8707E+02    -0.8706E+02    -0.8705E+02    -0.8704E+02    -0.8703E+02    -0.8702E+02    -0.8701E+02    -0.8700E+02    -0.8700E+02    -0.8699E+02    -0.8698E+02    -0.8697E+02    -0.8697E+02    -0.8696E+02    -0.8695E+02    -0.8695E+02    -0.8694E+02    -0.8694E+02    -0.8693E+02    -0.8693E+02    -0.8693E+02    -0.8692E+02    -0.8692E+02    -0.8692E+02    -0.8692E+02    -0.8691E+02    -0.8691E+02    -0.8691E+02    -0.8691E+02    -0.8691E+02    -0.8692E+02    -0.8692E+02    -0.8692E+02    -0.8692E+02    -0.8692E+02    -0.8693E+02    -0.8693E+02    -0.8694E+02    -0.8694E+02    -0.8695E+02    -0.8695E+02    -0.8696E+02    -0.8696E+02    -0.8697E+02    -0.8698E+02    -0.8698E+02    -0.8699E+02    -0.8700E+02    -0.8701E+02    -0.8702E+02    -0.8702E+02    -0.8703E+02    -0.8704E+02    -0.8705E+02    -0.8706E+02    -0.8707E+02    -0.8708E+02    -0.8709E+02    -0.8710E+02    -0.8712E+02    -0.8713E+02    -0.8714E+02    -0.8715E+02    -0.8716E+02    -0.8717E+02    -0.8718E+02    -0.8719E+02    -0.8720E+02    -0.8721E+02    -0.8722E+02    -0.8723E+02    -0.8724E+02    -0.8725E+02    -0.8726E+02    -0.8727E+02    -0.8727E+02    -0.8727E+02    -0.8727E+02
    -0.8729E+02    -0.8729E+02    -0.8728E+02    -0.8728E+02    -0.8728E+02    -0.8727E+02    -0.8726E+02    -0.8726E+02    -0.8725E+02    -0.8724E+02    -0.8723E+02    -0.8722E+02    -0.8722E+02    -0.8721E+02    -0.8720E+02    -0.8719E+02    -0.8718E+02    -0.8717E+02    -0.8717E+02    -0.8716E+02    -0.8715E+02    -0.8714E+02    -0.8713E+02    -0.8713E+02    -0.8712E+02    -0.8711E+02    -0.8711E+02    -0.8710E+02    -0.8709E+02    -0.8709E+02    -0.8708E+02    -0.8707E+02    -0.8707E+02    -0.8706E+02    -0.8706E+02    -0.8705E+02    -0.8705E+02    -0.8704E+02    -0.8704E+02    -0.8704E+02    -0.8703E+02    -0.8703E+02    -0.8703E+02    -0.8702E+02    -0.8702E+02    -0.8702E+02    -0.8702E+02    -0.8702E+02    -0.8702E+02    -0.8702E+02    -0.8702E+02    -0.8702E+02    -0.8702E+02    -0.8702E+02    -0.8702E+02    -0.8702E+02    -0.8703E+02    -0.8703E+02    -0.8703E+02    -0.8703E+02    -0.8704E+02    -0.8704E+02    -0.8705E+02    -0.8705E+02    -0.8705E+02    -0.8706E+02    -0.8706E+02    -0.8707E+02    -0.8708E+02    -0.8708E+02    -0.8709E+02    -0.8709E+02    -0.8710E+02    -0.8711E+02    -0.8711E+02    -0.8712E+02    -0.8713E+02    -0.8714E+02    -0.8714E+02    -0.8715E+02    -0.8716E+02    -0.8717E+02    -0.8718E+02    -0.8718E+02    -0.8719E+02    -0.8720E+02    -0.8721E+02    -0.8722E+02    -0.8723E+02    -0.8723E+02    -0.8724E+02    -0.8725E+02    -0.8726E+02    -0.8726E+02    -0.8727E+02    -0.8728E+02    -0.8728E+02    -0.8728E+02    -0.8729E+02    -0.8729E+02
    -0.8729E+02    -0.8729E+02    -0.8729E+02    -0.8729E+02    -0.8729E+02    -0.8728E+02    -0.8728E+02    -0.8727E+02    -0.8727E+02    -0.8726E+02    -0.8725E+02    -0.8725E+02    -0.8724E+02    -0.8723E+02    -0.8723E+02    -0.8722E+02    -0.8722E+02    -0.8721E+02    -0.8720E+02    -0.8720E+02    -0.8719E+02    -0.8718E+02    -0.8718E+02    -0.8717E+02    -0.8717E+02    -0.8716E+02    -0.8716E+02    -0.8715E+02    -0.8714E+02    -0.8714E+02    -0.8714E+02    -0.8713E+02    -0.8713E+02    -0.8712E+02    -0.8712E+02    -0.8711E+02    -0.8711E+02    -0.8711E+02    -0.8710E+02    -0.8710E+02    -0.8710E+02    -0.8710E+02    -0.8709E+02    -0.8709E+02    -0.8709E+02    -0.8709E+02    -0.8709E+02    -0.8709E+02    -0.8709E+02    -0.8709E+02    -0.8709E+02    -0.8709E+02    -0.8709E+02    -0.8709E+02    -0.8709E+02    -0.8709E+02    -0.8709E+02    -0.8710E+02    -0.8710E+02    -0.8710E+02    -0.8710E+02    -0.8711E+02    -0.8711E+02    -0.8711E+02    -0.8712E+02    -0.8712E+02    -0.8712E+02    -0.8713E+02    -0.8713E+02    -0.8714E+02    -0.8714E+02    -0.8715E+02    -0.8715E+02    -0.8716E+02    -0.8716E+02    -0.8717E+02    -0.8717E+02    -0.8718E+02    -0.8719E+02    -0.8719E+02    -0.8720E+02    -0.8720E+02    -0.8721E+02    -0.8722E+02    -0.8722E+02    -0.8723E+02    -0.8724E+02    -0.8724E+02    -0.8725E+02    -0.8726E+02    -0.8726E+02    -0.8727E+02    -0.8727E+02    -0.8728E+02    -0.8728E+02    -0.8729E+02    -0.8729E+02    -0.8729E+02    -0.8729E+02    -0.8729E+02
    -0.8729E+02    -0.8729E+02    -0.8729E+02    -0.8729E+02    -0.8729E+02    -0.8728E+02    -0.8728E+02    -0.8727E+02    -0.8727E+02    -0.8726E+02    -0.8725E+02    -0.8725E+02    -0.8724E+02    -0.8723E+02    -0.8723E+02    -0.8722E+02    -0.8722E+02    -0.8721E+02    -0.8720E+02    -0.8720E+02    -0.8719E+02    -0.8718E+02    -0.8718E+02    -0.8717E+02    -0.8717E+02    -0.8716E+02    -0.8716E+02    -0.8715E+02    -0.8714E+02    -0.8714E+02    -0.8714E+02    -0.8713E+02    -0.8713E+02    -0.8712E+02    -0.8712E+02    -0.8711E+02    -0.8711E+02    -0.8711E+02    -0.8710E+02    -0.8710E+02    -0.8710E+02    -0.8710E+02    -0.8709E+02    -0.8709E+02    -0.8709E+02    -0.8709E+02    -0.8709E+02    -0.8709E+02    -0.8709E+02    -0.8709E+02    -0.8709E+02    -0.8709E+02    -0.8709E+02    -0.8709E+02    -0.8709E+02    -0.8709E+02    -0.8709E+02    -0.8710E+02    -0.8710E+02    -0.8710E+02    -0.8710E+02    -0.8711E+02    -0.8711E+02    -0.8711E+02    -0.8712E+02    -0.8712E+02    -0.8712E+02    -0.8713E+02    -0.8713E+02    -0.8714E+02    -0.8714E+02    -0.8715E+02    -0.8715E+02    -0.8716E+02    -0.8716E+02    -0.8717E+02    -0.8717E+02    -0.8718E+02    -0.8719E+02    -0.8719E+02    -0.8720E+02    -0.8720E+02    -0.8721E+02    -0.8722E+02    -0.8722E+02    -0.8723E+02    -0.8724E+02    -0.8724E+02    -0.8725E+02    -0.8726E+02    -0.8726E+02    -0.8727E+02    -0.8727E+02    -0.8728E+02    -0.8728E+02    -0.8729E+02    -0.8729E+02    -0.8729E+02    -0.8729E+02    -0.8729E+02
