# Supplementary material for: Electrical Pacing of Cardiac Tissue Including Potassium Inward Rectification
Source: PLoS One. 2015 Jun 9;10(6):e0127837. doi: 10.1371/journal.pone.0127837 (PMC4461281; doi:10.1371/journal.pone.0127837)
Supplement: S1 Data — (ZIP) [file pone.0127837.s001.zip › All-Data/Fig4-Data/BDT281/Vm133.txt]

    -0.8733E+02    -0.8729E+02    -0.8729E+02    -0.8729E+02    -0.8728E+02    -0.8728E+02    -0.8727E+02    -0.8727E+02    -0.8726E+02    -0.8726E+02    -0.8725E+02    -0.8724E+02    -0.8724E+02    -0.8723E+02    -0.8722E+02    -0.8721E+02    -0.8721E+02    -0.8720E+02    -0.8719E+02    -0.8719E+02    -0.8718E+02    -0.8717E+02    -0.8717E+02    -0.8716E+02    -0.8715E+02    -0.8715E+02    -0.8714E+02    -0.8714E+02    -0.8713E+02    -0.8713E+02    -0.8712E+02    -0.8712E+02    -0.8711E+02    -0.8711E+02    -0.8710E+02    -0.8710E+02    -0.8710E+02    -0.8709E+02    -0.8709E+02    -0.8709E+02    -0.8708E+02    -0.8708E+02    -0.8708E+02    -0.8708E+02    -0.8707E+02    -0.8707E+02    -0.8707E+02    -0.8707E+02    -0.8707E+02    -0.8707E+02    -0.8707E+02    -0.8707E+02    -0.8707E+02    -0.8707E+02    -0.8707E+02    -0.8707E+02    -0.8708E+02    -0.8708E+02    -0.8708E+02    -0.8708E+02    -0.8709E+02    -0.8709E+02    -0.8709E+02    -0.8710E+02    -0.8710E+02    -0.8710E+02    -0.8711E+02    -0.8711E+02    -0.8712E+02    -0.8712E+02    -0.8713E+02    -0.8713E+02    -0.8714E+02    -0.8715E+02    -0.8715E+02    -0.8716E+02    -0.8716E+02    -0.8717E+02    -0.8718E+02    -0.8718E+02    -0.8719E+02    -0.8720E+02    -0.8720E+02    -0.8721E+02    -0.8722E+02    -0.8722E+02    -0.8723E+02    -0.8724E+02    -0.8724E+02    -0.8725E+02    -0.8726E+02    -0.8726E+02    -0.8727E+02    -0.8727E+02    -0.8728E+02    -0.8728E+02    -0.8729E+02    -0.8729E+02    -0.8729E+02    -0.8729E+02
    -0.8729E+02    -0.8729E+02    -0.8729E+02    -0.8729E+02    -0.8728E+02    -0.8728E+02    -0.8727E+02    -0.8727E+02    -0.8726E+02    -0.8726E+02    -0.8725E+02    -0.8724E+02    -0.8724E+02    -0.8723E+02    -0.8722E+02    -0.8721E+02    -0.8721E+02    -0.8720E+02    -0.8719E+02    -0.8719E+02    -0.8718E+02    -0.8717E+02    -0.8717E+02    -0.8716E+02    -0.8715E+02    -0.8715E+02    -0.8714E+02    -0.8714E+02    -0.8713E+02    -0.8713E+02    -0.8712E+02    -0.8712E+02    -0.8711E+02    -0.8711E+02    -0.8710E+02    -0.8710E+02    -0.8710E+02    -0.8709E+02    -0.8709E+02    -0.8709E+02    -0.8708E+02    -0.8708E+02    -0.8708E+02    -0.8708E+02    -0.8707E+02    -0.8707E+02    -0.8707E+02    -0.8707E+02    -0.8707E+02    -0.8707E+02    -0.8707E+02    -0.8707E+02    -0.8707E+02    -0.8707E+02    -0.8707E+02    -0.8707E+02    -0.8708E+02    -0.8708E+02    -0.8708E+02    -0.8708E+02    -0.8709E+02    -0.8709E+02    -0.8709E+02    -0.8710E+02    -0.8710E+02    -0.8710E+02    -0.8711E+02    -0.8711E+02    -0.8712E+02    -0.8712E+02    -0.8713E+02    -0.8713E+02    -0.8714E+02    -0.8715E+02    -0.8715E+02    -0.8716E+02    -0.8716E+02    -0.8717E+02    -0.8718E+02    -0.8718E+02    -0.8719E+02    -0.8720E+02    -0.8720E+02    -0.8721E+02    -0.8722E+02    -0.8722E+02    -0.8723E+02    -0.8724E+02    -0.8724E+02    -0.8725E+02    -0.8726E+02    -0.8726E+02    -0.8727E+02    -0.8727E+02    -0.8728E+02    -0.8728E+02    -0.8729E+02    -0.8729E+02    -0.8729E+02    -0.8729E+02
    -0.8728E+02    -0.8728E+02    -0.8728E+02    -0.8728E+02    -0.8727E+02    -0.8727E+02    -0.8726E+02    -0.8725E+02    -0.8724E+02    -0.8723E+02    -0.8723E+02    -0.8722E+02    -0.8721E+02    -0.8720E+02    -0.8719E+02    -0.8718E+02    -0.8717E+02    -0.8716E+02    -0.8715E+02    -0.8715E+02    -0.8714E+02    -0.8713E+02    -0.8712E+02    -0.8711E+02    -0.8710E+02    -0.8710E+02    -0.8709E+02    -0.8708E+02    -0.8707E+02    -0.8707E+02    -0.8706E+02    -0.8705E+02    -0.8705E+02    -0.8704E+02    -0.8704E+02    -0.8703E+02    -0.8703E+02    -0.8702E+02    -0.8702E+02    -0.8701E+02    -0.8701E+02    -0.8701E+02    -0.8700E+02    -0.8700E+02    -0.8700E+02    -0.8700E+02    -0.8700E+02    -0.8700E+02    -0.8700E+02    -0.8700E+02    -0.8700E+02    -0.8700E+02    -0.8700E+02    -0.8700E+02    -0.8700E+02    -0.8700E+02    -0.8700E+02    -0.8701E+02    -0.8701E+02    -0.8701E+02    -0.8702E+02    -0.8702E+02    -0.8703E+02    -0.8703E+02    -0.8703E+02    -0.8704E+02    -0.8705E+02    -0.8705E+02    -0.8706E+02    -0.8706E+02    -0.8707E+02    -0.8708E+02    -0.8709E+02    -0.8709E+02    -0.8710E+02    -0.8711E+02    -0.8712E+02    -0.8712E+02    -0.8713E+02    -0.8714E+02    -0.8715E+02    -0.8716E+02    -0.8717E+02    -0.8718E+02    -0.8718E+02    -0.8719E+02    -0.8720E+02    -0.8721E+02    -0.8722E+02    -0.8723E+02    -0.8724E+02    -0.8724E+02    -0.8725E+02    -0.8726E+02    -0.8727E+02    -0.8727E+02    -0.8728E+02    -0.8728E+02    -0.8728E+02    -0.8728E+02
    -0.8727E+02    -0.8727E+02    -0.8727E+02    -0.8726E+02    -0.8725E+02    -0.8725E+02    -0.8724E+02    -0.8723E+02    -0.8722E+02    -0.8720E+02    -0.8719E+02    -0.8718E+02    -0.8717E+02    -0.8716E+02    -0.8714E+02    -0.8713E+02    -0.8712E+02    -0.8711E+02    -0.8710E+02    -0.8709E+02    -0.8707E+02    -0.8706E+02    -0.8705E+02    -0.8704E+02    -0.8703E+02    -0.8702E+02    -0.8701E+02    -0.8700E+02    -0.8699E+02    -0.8698E+02    -0.8697E+02    -0.8696E+02    -0.8696E+02    -0.8695E+02    -0.8694E+02    -0.8693E+02    -0.8693E+02    -0.8692E+02    -0.8691E+02    -0.8691E+02    -0.8690E+02    -0.8690E+02    -0.8690E+02    -0.8689E+02    -0.8689E+02    -0.8689E+02    -0.8689E+02    -0.8688E+02    -0.8688E+02    -0.8688E+02    -0.8688E+02    -0.8688E+02    -0.8689E+02    -0.8689E+02    -0.8689E+02    -0.8689E+02    -0.8689E+02    -0.8690E+02    -0.8690E+02    -0.8691E+02    -0.8691E+02    -0.8692E+02    -0.8692E+02    -0.8693E+02    -0.8694E+02    -0.8694E+02    -0.8695E+02    -0.8696E+02    -0.8697E+02    -0.8698E+02    -0.8698E+02    -0.8699E+02    -0.8700E+02    -0.8701E+02    -0.8702E+02    -0.8703E+02    -0.8704E+02    -0.8706E+02    -0.8707E+02    -0.8708E+02    -0.8709E+02    -0.8710E+02    -0.8711E+02    -0.8712E+02    -0.8714E+02    -0.8715E+02    -0.8716E+02    -0.8717E+02    -0.8718E+02    -0.8720E+02    -0.8721E+02    -0.8722E+02    -0.8723E+02    -0.8724E+02    -0.8725E+02    -0.8726E+02    -0.8726E+02    -0.8727E+02    -0.8727E+02    -0.8727E+02
    -0.8725E+02    -0.8725E+02    -0.8725E+02    -0.8724E+02    -0.8723E+02    -0.8722E+02    -0.8721E+02    -0.8720E+02    -0.8718E+02    -0.8717E+02    -0.8715E+02    -0.8714E+02    -0.8712E+02    -0.8711E+02    -0.8709E+02    -0.8708E+02    -0.8706E+02    -0.8704E+02    -0.8703E+02    -0.8701E+02    -0.8700E+02    -0.8698E+02    -0.8697E+02    -0.8696E+02    -0.8694E+02    -0.8693E+02    -0.8692E+02    -0.8690E+02    -0.8689E+02    -0.8688E+02    -0.8687E+02    -0.8686E+02    -0.8685E+02    -0.8684E+02    -0.8683E+02    -0.8682E+02    -0.8681E+02    -0.8680E+02    -0.8679E+02    -0.8679E+02    -0.8678E+02    -0.8677E+02    -0.8677E+02    -0.8676E+02    -0.8676E+02    -0.8676E+02    -0.8675E+02    -0.8675E+02    -0.8675E+02    -0.8675E+02    -0.8675E+02    -0.8675E+02    -0.8675E+02    -0.8676E+02    -0.8676E+02    -0.8676E+02    -0.8677E+02    -0.8677E+02    -0.8678E+02    -0.8678E+02    -0.8679E+02    -0.8680E+02    -0.8680E+02    -0.8681E+02    -0.8682E+02    -0.8683E+02    -0.8684E+02    -0.8685E+02    -0.8686E+02    -0.8687E+02    -0.8688E+02    -0.8690E+02    -0.8691E+02    -0.8692E+02    -0.8693E+02    -0.8695E+02    -0.8696E+02    -0.8698E+02    -0.8699E+02    -0.8700E+02    -0.8702E+02    -0.8703E+02    -0.8705E+02    -0.8706E+02    -0.8708E+02    -0.8710E+02    -0.8711E+02    -0.8713E+02    -0.8714E+02    -0.8716E+02    -0.8717E+02    -0.8719E+02    -0.8720E+02    -0.8721E+02    -0.8722E+02    -0.8724E+02    -0.8724E+02    -0.8725E+02    -0.8726E+02    -0.8726E+02
    -0.8724E+02    -0.8724E+02    -0.8723E+02    -0.8722E+02    -0.8721E+02    -0.8720E+02    -0.8718E+02    -0.8717E+02    -0.8715E+02    -0.8713E+02    -0.8711E+02    -0.8709E+02    -0.8707E+02    -0.8705E+02    -0.8703E+02    -0.8701E+02    -0.8699E+02    -0.8698E+02    -0.8696E+02    -0.8694E+02    -0.8692E+02    -0.8690E+02    -0.8688E+02    -0.8686E+02    -0.8685E+02    -0.8683E+02    -0.8681E+02    -0.8680E+02    -0.8678E+02    -0.8677E+02    -0.8675E+02    -0.8674E+02    -0.8673E+02    -0.8671E+02    -0.8670E+02    -0.8669E+02    -0.8668E+02    -0.8667E+02    -0.8666E+02    -0.8665E+02    -0.8664E+02    -0.8664E+02    -0.8663E+02    -0.8662E+02    -0.8662E+02    -0.8662E+02    -0.8661E+02    -0.8661E+02    -0.8661E+02    -0.8661E+02    -0.8661E+02    -0.8661E+02    -0.8661E+02    -0.8661E+02    -0.8662E+02    -0.8662E+02    -0.8663E+02    -0.8663E+02    -0.8664E+02    -0.8665E+02    -0.8666E+02    -0.8666E+02    -0.8667E+02    -0.8668E+02    -0.8670E+02    -0.8671E+02    -0.8672E+02    -0.8673E+02    -0.8675E+02    -0.8676E+02    -0.8677E+02    -0.8679E+02    -0.8681E+02    -0.8682E+02    -0.8684E+02    -0.8685E+02    -0.8687E+02    -0.8689E+02    -0.8691E+02    -0.8693E+02    -0.8694E+02    -0.8696E+02    -0.8698E+02    -0.8700E+02    -0.8702E+02    -0.8704E+02    -0.8706E+02    -0.8708E+02    -0.8710E+02    -0.8712E+02    -0.8713E+02    -0.8715E+02    -0.8717E+02    -0.8719E+02    -0.8720E+02    -0.8721E+02    -0.8722E+02    -0.8723E+02    -0.8724E+02    -0.8724E+02
    -0.8722E+02    -0.8722E+02    -0.8721E+02    -0.8720E+02    -0.8719E+02    -0.8717E+02    -0.8715E+02    -0.8713E+02    -0.8711E+02    -0.8709E+02    -0.8707E+02    -0.8704E+02    -0.8702E+02    -0.8700E+02    -0.8697E+02    -0.8695E+02    -0.8693E+02    -0.8690E+02    -0.8688E+02    -0.8686E+02    -0.8683E+02    -0.8681E+02    -0.8679E+02    -0.8677E+02    -0.8675E+02    -0.8673E+02    -0.8671E+02    -0.8669E+02    -0.8667E+02    -0.8665E+02    -0.8663E+02    -0.8662E+02    -0.8660E+02    -0.8658E+02    -0.8657E+02    -0.8656E+02    -0.8654E+02    -0.8653E+02    -0.8652E+02    -0.8651E+02    -0.8650E+02    -0.8649E+02    -0.8648E+02    -0.8647E+02    -0.8647E+02    -0.8646E+02    -0.8646E+02    -0.8646E+02    -0.8646E+02    -0.8646E+02    -0.8646E+02    -0.8646E+02    -0.8646E+02    -0.8646E+02    -0.8647E+02    -0.8647E+02    -0.8648E+02    -0.8649E+02    -0.8649E+02    -0.8650E+02    -0.8651E+02    -0.8652E+02    -0.8654E+02    -0.8655E+02    -0.8656E+02    -0.8658E+02    -0.8659E+02    -0.8661E+02    -0.8662E+02    -0.8664E+02    -0.8666E+02    -0.8668E+02    -0.8670E+02    -0.8672E+02    -0.8674E+02    -0.8676E+02    -0.8678E+02    -0.8680E+02    -0.8682E+02    -0.8684E+02    -0.8686E+02    -0.8689E+02    -0.8691E+02    -0.8693E+02    -0.8696E+02    -0.8698E+02    -0.8700E+02    -0.8703E+02    -0.8705E+02    -0.8707E+02    -0.8709E+02    -0.8712E+02    -0.8714E+02    -0.8716E+02    -0.8717E+02    -0.8719E+02    -0.8720E+02    -0.8721E+02    -0.8722E+02    -0.8722E+02
    -0.8720E+02    -0.8720E+02    -0.8719E+02    -0.8718E+02    -0.8716E+02    -0.8714E+02    -0.8712E+02    -0.8710E+02    -0.8707E+02    -0.8705E+02    -0.8702E+02    -0.8699E+02    -0.8697E+02    -0.8694E+02    -0.8691E+02    -0.8688E+02    -0.8685E+02    -0.8683E+02    -0.8680E+02    -0.8677E+02    -0.8675E+02    -0.8672E+02    -0.8669E+02    -0.8667E+02    -0.8664E+02    -0.8662E+02    -0.8660E+02    -0.8657E+02    -0.8655E+02    -0.8653E+02    -0.8651E+02    -0.8649E+02    -0.8647E+02    -0.8645E+02    -0.8643E+02    -0.8641E+02    -0.8640E+02    -0.8638E+02    -0.8637E+02    -0.8636E+02    -0.8635E+02    -0.8634E+02    -0.8633E+02    -0.8632E+02    -0.8631E+02    -0.8631E+02    -0.8630E+02    -0.8630E+02    -0.8630E+02    -0.8629E+02    -0.8629E+02    -0.8630E+02    -0.8630E+02    -0.8630E+02    -0.8631E+02    -0.8632E+02    -0.8632E+02    -0.8633E+02    -0.8634E+02    -0.8635E+02    -0.8636E+02    -0.8638E+02    -0.8639E+02    -0.8641E+02    -0.8642E+02    -0.8644E+02    -0.8646E+02    -0.8648E+02    -0.8650E+02    -0.8652E+02    -0.8654E+02    -0.8656E+02    -0.8658E+02    -0.8661E+02    -0.8663E+02    -0.8665E+02    -0.8668E+02    -0.8670E+02    -0.8673E+02    -0.8676E+02    -0.8678E+02    -0.8681E+02    -0.8684E+02    -0.8686E+02    -0.8689E+02    -0.8692E+02    -0.8695E+02    -0.8697E+02    -0.8700E+02    -0.8703E+02    -0.8705E+02    -0.8708E+02    -0.8710E+02    -0.8713E+02    -0.8715E+02    -0.8717E+02    -0.8718E+02    -0.8719E+02    -0.8720E+02    -0.8720E+02
    -0.8718E+02    -0.8718E+02    -0.8717E+02    -0.8716E+02    -0.8714E+02    -0.8711E+02    -0.8709E+02    -0.8706E+02    -0.8703E+02    -0.8700E+02    -0.8697E+02    -0.8694E+02    -0.8691E+02    -0.8688E+02    -0.8685E+02    -0.8681E+02    -0.8678E+02    -0.8675E+02    -0.8672E+02    -0.8669E+02    -0.8665E+02    -0.8662E+02    -0.8659E+02    -0.8656E+02    -0.8653E+02    -0.8651E+02    -0.8648E+02    -0.8645E+02    -0.8642E+02    -0.8640E+02    -0.8637E+02    -0.8635E+02    -0.8633E+02    -0.8631E+02    -0.8629E+02    -0.8627E+02    -0.8625E+02    -0.8623E+02    -0.8621E+02    -0.8620E+02    -0.8619E+02    -0.8617E+02    -0.8616E+02    -0.8615E+02    -0.8615E+02    -0.8614E+02    -0.8613E+02    -0.8613E+02    -0.8613E+02    -0.8613E+02    -0.8613E+02    -0.8613E+02    -0.8613E+02    -0.8614E+02    -0.8614E+02    -0.8615E+02    -0.8616E+02    -0.8617E+02    -0.8618E+02    -0.8619E+02    -0.8621E+02    -0.8622E+02    -0.8624E+02    -0.8626E+02    -0.8628E+02    -0.8630E+02    -0.8632E+02    -0.8634E+02    -0.8636E+02    -0.8639E+02    -0.8641E+02    -0.8644E+02    -0.8646E+02    -0.8649E+02    -0.8652E+02    -0.8655E+02    -0.8658E+02    -0.8661E+02    -0.8664E+02    -0.8667E+02    -0.8670E+02    -0.8673E+02    -0.8676E+02    -0.8679E+02    -0.8682E+02    -0.8686E+02    -0.8689E+02    -0.8692E+02    -0.8695E+02    -0.8698E+02    -0.8701E+02    -0.8704E+02    -0.8707E+02    -0.8710E+02    -0.8712E+02    -0.8714E+02    -0.8716E+02    -0.8717E+02    -0.8718E+02    -0.8718E+02
    -0.8716E+02    -0.8716E+02    -0.8715E+02    -0.8713E+02    -0.8711E+02    -0.8709E+02    -0.8706E+02    -0.8703E+02    -0.8699E+02    -0.8696E+02    -0.8692E+02    -0.8689E+02    -0.8685E+02    -0.8682E+02    -0.8678E+02    -0.8674E+02    -0.8670E+02    -0.8667E+02    -0.8663E+02    -0.8660E+02    -0.8656E+02    -0.8652E+02    -0.8649E+02    -0.8646E+02    -0.8642E+02    -0.8639E+02    -0.8636E+02    -0.8633E+02    -0.8629E+02    -0.8627E+02    -0.8624E+02    -0.8621E+02    -0.8618E+02    -0.8616E+02    -0.8613E+02    -0.8611E+02    -0.8609E+02    -0.8607E+02    -0.8605E+02    -0.8603E+02    -0.8602E+02    -0.8600E+02    -0.8599E+02    -0.8598E+02    -0.8597E+02    -0.8596E+02    -0.8596E+02    -0.8595E+02    -0.8595E+02    -0.8595E+02    -0.8595E+02    -0.8595E+02    -0.8595E+02    -0.8596E+02    -0.8597E+02    -0.8598E+02    -0.8599E+02    -0.8600E+02    -0.8601E+02    -0.8603E+02    -0.8604E+02    -0.8606E+02    -0.8608E+02    -0.8610E+02    -0.8612E+02    -0.8615E+02    -0.8617E+02    -0.8620E+02    -0.8622E+02    -0.8625E+02    -0.8628E+02    -0.8631E+02    -0.8634E+02    -0.8637E+02    -0.8640E+02    -0.8644E+02    -0.8647E+02    -0.8650E+02    -0.8654E+02    -0.8657E+02    -0.8661E+02    -0.8664E+02    -0.8668E+02    -0.8672E+02    -0.8675E+02    -0.8679E+02    -0.8683E+02    -0.8686E+02    -0.8690E+02    -0.8693E+02    -0.8697E+02    -0.8700E+02    -0.8703E+02    -0.8706E+02    -0.8709E+02    -0.8712E+02    -0.8714E+02    -0.8715E+02    -0.8716E+02    -0.8716E+02
    -0.8714E+02    -0.8714E+02    -0.8713E+02    -0.8711E+02    -0.8708E+02    -0.8706E+02    -0.8702E+02    -0.8699E+02    -0.8695E+02    -0.8691E+02    -0.8687E+02    -0.8683E+02    -0.8679E+02    -0.8675E+02    -0.8671E+02    -0.8667E+02    -0.8663E+02    -0.8658E+02    -0.8654E+02    -0.8650E+02    -0.8646E+02    -0.8642E+02    -0.8638E+02    -0.8634E+02    -0.8630E+02    -0.8627E+02    -0.8623E+02    -0.8619E+02    -0.8616E+02    -0.8613E+02    -0.8609E+02    -0.8606E+02    -0.8603E+02    -0.8600E+02    -0.8597E+02    -0.8595E+02    -0.8592E+02    -0.8590E+02    -0.8588E+02    -0.8586E+02    -0.8584E+02    -0.8582E+02    -0.8581E+02    -0.8580E+02    -0.8579E+02    -0.8578E+02    -0.8577E+02    -0.8576E+02    -0.8576E+02    -0.8576E+02    -0.8576E+02    -0.8576E+02    -0.8577E+02    -0.8577E+02    -0.8578E+02    -0.8579E+02    -0.8580E+02    -0.8582E+02    -0.8583E+02    -0.8585E+02    -0.8587E+02    -0.8589E+02    -0.8591E+02    -0.8594E+02    -0.8596E+02    -0.8599E+02    -0.8602E+02    -0.8605E+02    -0.8608E+02    -0.8611E+02    -0.8614E+02    -0.8618E+02    -0.8621E+02    -0.8625E+02    -0.8628E+02    -0.8632E+02    -0.8636E+02    -0.8640E+02    -0.8644E+02    -0.8648E+02    -0.8652E+02    -0.8656E+02    -0.8660E+02    -0.8664E+02    -0.8668E+02    -0.8672E+02    -0.8676E+02    -0.8680E+02    -0.8684E+02    -0.8688E+02    -0.8692E+02    -0.8696E+02    -0.8700E+02    -0.8703E+02    -0.8706E+02    -0.8709E+02    -0.8711E+02    -0.8713E+02    -0.8714E+02    -0.8714E+02
    -0.8711E+02    -0.8711E+02    -0.8710E+02    -0.8708E+02    -0.8706E+02    -0.8702E+02    -0.8699E+02    -0.8695E+02    -0.8691E+02    -0.8687E+02    -0.8682E+02    -0.8678E+02    -0.8673E+02    -0.8668E+02    -0.8664E+02    -0.8659E+02    -0.8654E+02    -0.8650E+02    -0.8645E+02    -0.8640E+02    -0.8636E+02    -0.8631E+02    -0.8627E+02    -0.8622E+02    -0.8618E+02    -0.8614E+02    -0.8610E+02    -0.8606E+02    -0.8602E+02    -0.8598E+02    -0.8594E+02    -0.8590E+02    -0.8587E+02    -0.8584E+02    -0.8581E+02    -0.8578E+02    -0.8575E+02    -0.8572E+02    -0.8570E+02    -0.8567E+02    -0.8565E+02    -0.8563E+02    -0.8562E+02    -0.8560E+02    -0.8559E+02    -0.8558E+02    -0.8557E+02    -0.8556E+02    -0.8556E+02    -0.8556E+02    -0.8556E+02    -0.8556E+02    -0.8557E+02    -0.8558E+02    -0.8559E+02    -0.8560E+02    -0.8561E+02    -0.8563E+02    -0.8565E+02    -0.8567E+02    -0.8569E+02    -0.8571E+02    -0.8574E+02    -0.8576E+02    -0.8579E+02    -0.8582E+02    -0.8586E+02    -0.8589E+02    -0.8592E+02    -0.8596E+02    -0.8600E+02    -0.8604E+02    -0.8608E+02    -0.8612E+02    -0.8616E+02    -0.8620E+02    -0.8624E+02    -0.8629E+02    -0.8633E+02    -0.8638E+02    -0.8642E+02    -0.8647E+02    -0.8651E+02    -0.8656E+02    -0.8661E+02    -0.8665E+02    -0.8670E+02    -0.8674E+02    -0.8679E+02    -0.8683E+02    -0.8688E+02    -0.8692E+02    -0.8696E+02    -0.8700E+02    -0.8703E+02    -0.8706E+02    -0.8709E+02    -0.8711E+02    -0.8712E+02    -0.8712E+02
    -0.8709E+02    -0.8709E+02    -0.8708E+02    -0.8706E+02    -0.8703E+02    -0.8699E+02    -0.8695E+02    -0.8691E+02    -0.8686E+02    -0.8682E+02    -0.8677E+02    -0.8672E+02    -0.8667E+02    -0.8662E+02    -0.8656E+02    -0.8651E+02    -0.8646E+02    -0.8641E+02    -0.8635E+02    -0.8630E+02    -0.8625E+02    -0.8620E+02    -0.8615E+02    -0.8610E+02    -0.8605E+02    -0.8600E+02    -0.8596E+02    -0.8591E+02    -0.8587E+02    -0.8582E+02    -0.8578E+02    -0.8574E+02    -0.8570E+02    -0.8566E+02    -0.8563E+02    -0.8559E+02    -0.8556E+02    -0.8553E+02    -0.8550E+02    -0.8548E+02    -0.8545E+02    -0.8543E+02    -0.8541E+02    -0.8539E+02    -0.8538E+02    -0.8537E+02    -0.8536E+02    -0.8535E+02    -0.8535E+02    -0.8535E+02    -0.8535E+02    -0.8535E+02    -0.8536E+02    -0.8536E+02    -0.8538E+02    -0.8539E+02    -0.8541E+02    -0.8542E+02    -0.8544E+02    -0.8547E+02    -0.8549E+02    -0.8552E+02    -0.8555E+02    -0.8558E+02    -0.8561E+02    -0.8565E+02    -0.8569E+02    -0.8572E+02    -0.8576E+02    -0.8580E+02    -0.8585E+02    -0.8589E+02    -0.8594E+02    -0.8598E+02    -0.8603E+02    -0.8608E+02    -0.8613E+02    -0.8617E+02    -0.8622E+02    -0.8627E+02    -0.8632E+02    -0.8638E+02    -0.8643E+02    -0.8648E+02    -0.8653E+02    -0.8658E+02    -0.8663E+02    -0.8668E+02    -0.8673E+02    -0.8678E+02    -0.8683E+02    -0.8688E+02    -0.8692E+02    -0.8696E+02    -0.8700E+02    -0.8704E+02    -0.8706E+02    -0.8709E+02    -0.8710E+02    -0.8710E+02
    -0.8707E+02    -0.8707E+02    -0.8706E+02    -0.8703E+02    -0.8700E+02    -0.8696E+02    -0.8692E+02    -0.8687E+02    -0.8682E+02    -0.8677E+02    -0.8671E+02    -0.8666E+02    -0.8660E+02    -0.8654E+02    -0.8649E+02    -0.8643E+02    -0.8637E+02    -0.8631E+02    -0.8625E+02    -0.8620E+02    -0.8614E+02    -0.8608E+02    -0.8603E+02    -0.8597E+02    -0.8592E+02    -0.8586E+02    -0.8581E+02    -0.8576E+02    -0.8571E+02    -0.8566E+02    -0.8561E+02    -0.8557E+02    -0.8552E+02    -0.8548E+02    -0.8544E+02    -0.8540E+02    -0.8536E+02    -0.8533E+02    -0.8530E+02    -0.8527E+02    -0.8524E+02    -0.8521E+02    -0.8519E+02    -0.8517E+02    -0.8516E+02    -0.8514E+02    -0.8513E+02    -0.8512E+02    -0.8512E+02    -0.8512E+02    -0.8512E+02    -0.8512E+02    -0.8513E+02    -0.8514E+02    -0.8515E+02    -0.8517E+02    -0.8519E+02    -0.8521E+02    -0.8523E+02    -0.8526E+02    -0.8529E+02    -0.8532E+02    -0.8535E+02    -0.8539E+02    -0.8542E+02    -0.8546E+02    -0.8551E+02    -0.8555E+02    -0.8559E+02    -0.8564E+02    -0.8569E+02    -0.8574E+02    -0.8579E+02    -0.8584E+02    -0.8589E+02    -0.8595E+02    -0.8600E+02    -0.8605E+02    -0.8611E+02    -0.8617E+02    -0.8622E+02    -0.8628E+02    -0.8634E+02    -0.8639E+02    -0.8645E+02    -0.8651E+02    -0.8656E+02    -0.8662E+02    -0.8667E+02    -0.8673E+02    -0.8678E+02    -0.8683E+02    -0.8688E+02    -0.8693E+02    -0.8697E+02    -0.8701E+02    -0.8704E+02    -0.8706E+02    -0.8708E+02    -0.8708E+02
    -0.8705E+02    -0.8705E+02    -0.8703E+02    -0.8700E+02    -0.8697E+02    -0.8693E+02    -0.8688E+02    -0.8683E+02    -0.8677E+02    -0.8672E+02    -0.8666E+02    -0.8660E+02    -0.8653E+02    -0.8647E+02    -0.8641E+02    -0.8634E+02    -0.8628E+02    -0.8622E+02    -0.8615E+02    -0.8609E+02    -0.8602E+02    -0.8596E+02    -0.8590E+02    -0.8584E+02    -0.8578E+02    -0.8572E+02    -0.8566E+02    -0.8560E+02    -0.8554E+02    -0.8549E+02    -0.8543E+02    -0.8538E+02    -0.8533E+02    -0.8528E+02    -0.8524E+02    -0.8519E+02    -0.8515E+02    -0.8511E+02    -0.8507E+02    -0.8504E+02    -0.8501E+02    -0.8498E+02    -0.8496E+02    -0.8493E+02    -0.8492E+02    -0.8490E+02    -0.8489E+02    -0.8488E+02    -0.8487E+02    -0.8487E+02    -0.8487E+02    -0.8488E+02    -0.8489E+02    -0.8490E+02    -0.8491E+02    -0.8493E+02    -0.8495E+02    -0.8497E+02    -0.8500E+02    -0.8503E+02    -0.8506E+02    -0.8510E+02    -0.8514E+02    -0.8518E+02    -0.8522E+02    -0.8527E+02    -0.8531E+02    -0.8536E+02    -0.8541E+02    -0.8547E+02    -0.8552E+02    -0.8558E+02    -0.8563E+02    -0.8569E+02    -0.8575E+02    -0.8581E+02    -0.8587E+02    -0.8593E+02    -0.8599E+02    -0.8605E+02    -0.8612E+02    -0.8618E+02    -0.8624E+02    -0.8631E+02    -0.8637E+02    -0.8643E+02    -0.8649E+02    -0.8655E+02    -0.8662E+02    -0.8667E+02    -0.8673E+02    -0.8679E+02    -0.8684E+02    -0.8689E+02    -0.8694E+02    -0.8698E+02    -0.8701E+02    -0.8704E+02    -0.8705E+02    -0.8705E+02
    -0.8702E+02    -0.8702E+02    -0.8701E+02    -0.8698E+02    -0.8694E+02    -0.8689E+02    -0.8684E+02    -0.8679E+02    -0.8673E+02    -0.8666E+02    -0.8660E+02    -0.8653E+02    -0.8646E+02    -0.8639E+02    -0.8633E+02    -0.8626E+02    -0.8618E+02    -0.8611E+02    -0.8604E+02    -0.8597E+02    -0.8590E+02    -0.8583E+02    -0.8576E+02    -0.8569E+02    -0.8563E+02    -0.8556E+02    -0.8549E+02    -0.8543E+02    -0.8536E+02    -0.8530E+02    -0.8524E+02    -0.8518E+02    -0.8513E+02    -0.8507E+02    -0.8502E+02    -0.8497E+02    -0.8492E+02    -0.8488E+02    -0.8484E+02    -0.8480E+02    -0.8476E+02    -0.8473E+02    -0.8470E+02    -0.8468E+02    -0.8466E+02    -0.8464E+02    -0.8462E+02    -0.8461E+02    -0.8461E+02    -0.8461E+02    -0.8461E+02    -0.8461E+02    -0.8462E+02    -0.8463E+02    -0.8465E+02    -0.8467E+02    -0.8470E+02    -0.8472E+02    -0.8475E+02    -0.8479E+02    -0.8483E+02    -0.8487E+02    -0.8491E+02    -0.8496E+02    -0.8500E+02    -0.8506E+02    -0.8511E+02    -0.8516E+02    -0.8522E+02    -0.8528E+02    -0.8534E+02    -0.8540E+02    -0.8547E+02    -0.8553E+02    -0.8560E+02    -0.8567E+02    -0.8573E+02    -0.8580E+02    -0.8587E+02    -0.8594E+02    -0.8601E+02    -0.8608E+02    -0.8615E+02    -0.8622E+02    -0.8628E+02    -0.8635E+02    -0.8642E+02    -0.8649E+02    -0.8655E+02    -0.8662E+02    -0.8668E+02    -0.8674E+02    -0.8680E+02    -0.8686E+02    -0.8691E+02    -0.8695E+02    -0.8699E+02    -0.8702E+02    -0.8703E+02    -0.8703E+02
    -0.8700E+02    -0.8700E+02    -0.8698E+02    -0.8695E+02    -0.8691E+02    -0.8686E+02    -0.8680E+02    -0.8674E+02    -0.8668E+02    -0.8661E+02    -0.8654E+02    -0.8647E+02    -0.8639E+02    -0.8632E+02    -0.8624E+02    -0.8616E+02    -0.8609E+02    -0.8601E+02    -0.8593E+02    -0.8585E+02    -0.8578E+02    -0.8570E+02    -0.8562E+02    -0.8555E+02    -0.8547E+02    -0.8540E+02    -0.8532E+02    -0.8525E+02    -0.8518E+02    -0.8511E+02    -0.8504E+02    -0.8497E+02    -0.8491E+02    -0.8485E+02    -0.8479E+02    -0.8473E+02    -0.8468E+02    -0.8463E+02    -0.8458E+02    -0.8454E+02    -0.8450E+02    -0.8446E+02    -0.8443E+02    -0.8440E+02    -0.8437E+02    -0.8435E+02    -0.8434E+02    -0.8433E+02    -0.8432E+02    -0.8432E+02    -0.8432E+02    -0.8432E+02    -0.8434E+02    -0.8435E+02    -0.8437E+02    -0.8439E+02    -0.8442E+02    -0.8445E+02    -0.8449E+02    -0.8453E+02    -0.8457E+02    -0.8462E+02    -0.8467E+02    -0.8472E+02    -0.8477E+02    -0.8483E+02    -0.8489E+02    -0.8495E+02    -0.8502E+02    -0.8509E+02    -0.8515E+02    -0.8522E+02    -0.8529E+02    -0.8537E+02    -0.8544E+02    -0.8552E+02    -0.8559E+02    -0.8567E+02    -0.8574E+02    -0.8582E+02    -0.8589E+02    -0.8597E+02    -0.8605E+02    -0.8612E+02    -0.8620E+02    -0.8627E+02    -0.8635E+02    -0.8642E+02    -0.8649E+02    -0.8656E+02    -0.8663E+02    -0.8670E+02    -0.8676E+02    -0.8682E+02    -0.8687E+02    -0.8692E+02    -0.8696E+02    -0.8699E+02    -0.8701E+02    -0.8701E+02
    -0.8697E+02    -0.8697E+02    -0.8695E+02    -0.8692E+02    -0.8688E+02    -0.8682E+02    -0.8676E+02    -0.8670E+02    -0.8663E+02    -0.8655E+02    -0.8648E+02    -0.8640E+02    -0.8632E+02    -0.8624E+02    -0.8615E+02    -0.8607E+02    -0.8599E+02    -0.8590E+02    -0.8582E+02    -0.8573E+02    -0.8564E+02    -0.8556E+02    -0.8547E+02    -0.8539E+02    -0.8531E+02    -0.8522E+02    -0.8514E+02    -0.8506E+02    -0.8498E+02    -0.8490E+02    -0.8482E+02    -0.8475E+02    -0.8468E+02    -0.8461E+02    -0.8454E+02    -0.8448E+02    -0.8442E+02    -0.8436E+02    -0.8430E+02    -0.8425E+02    -0.8421E+02    -0.8417E+02    -0.8413E+02    -0.8410E+02    -0.8407E+02    -0.8404E+02    -0.8403E+02    -0.8401E+02    -0.8400E+02    -0.8400E+02    -0.8400E+02    -0.8401E+02    -0.8402E+02    -0.8404E+02    -0.8406E+02    -0.8409E+02    -0.8412E+02    -0.8416E+02    -0.8420E+02    -0.8424E+02    -0.8429E+02    -0.8434E+02    -0.8440E+02    -0.8446E+02    -0.8452E+02    -0.8459E+02    -0.8466E+02    -0.8473E+02    -0.8480E+02    -0.8488E+02    -0.8495E+02    -0.8503E+02    -0.8511E+02    -0.8519E+02    -0.8528E+02    -0.8536E+02    -0.8544E+02    -0.8552E+02    -0.8561E+02    -0.8569E+02    -0.8578E+02    -0.8586E+02    -0.8594E+02    -0.8603E+02    -0.8611E+02    -0.8619E+02    -0.8627E+02    -0.8635E+02    -0.8643E+02    -0.8651E+02    -0.8658E+02    -0.8665E+02    -0.8672E+02    -0.8678E+02    -0.8684E+02    -0.8689E+02    -0.8693E+02    -0.8697E+02    -0.8698E+02    -0.8698E+02
    -0.8695E+02    -0.8695E+02    -0.8693E+02    -0.8689E+02    -0.8684E+02    -0.8679E+02    -0.8672E+02    -0.8665E+02    -0.8658E+02    -0.8650E+02    -0.8642E+02    -0.8633E+02    -0.8624E+02    -0.8616E+02    -0.8607E+02    -0.8597E+02    -0.8588E+02    -0.8579E+02    -0.8570E+02    -0.8560E+02    -0.8551E+02    -0.8541E+02    -0.8532E+02    -0.8523E+02    -0.8513E+02    -0.8504E+02    -0.8495E+02    -0.8486E+02    -0.8477E+02    -0.8468E+02    -0.8459E+02    -0.8451E+02    -0.8443E+02    -0.8435E+02    -0.8427E+02    -0.8420E+02    -0.8413E+02    -0.8406E+02    -0.8400E+02    -0.8394E+02    -0.8389E+02    -0.8384E+02    -0.8380E+02    -0.8376E+02    -0.8373E+02    -0.8370E+02    -0.8368E+02    -0.8367E+02    -0.8366E+02    -0.8365E+02    -0.8366E+02    -0.8366E+02    -0.8368E+02    -0.8370E+02    -0.8373E+02    -0.8376E+02    -0.8379E+02    -0.8383E+02    -0.8388E+02    -0.8393E+02    -0.8399E+02    -0.8405E+02    -0.8411E+02    -0.8418E+02    -0.8426E+02    -0.8433E+02    -0.8441E+02    -0.8449E+02    -0.8457E+02    -0.8466E+02    -0.8474E+02    -0.8483E+02    -0.8492E+02    -0.8501E+02    -0.8510E+02    -0.8519E+02    -0.8529E+02    -0.8538E+02    -0.8547E+02    -0.8556E+02    -0.8566E+02    -0.8575E+02    -0.8584E+02    -0.8593E+02    -0.8602E+02    -0.8611E+02    -0.8620E+02    -0.8628E+02    -0.8637E+02    -0.8645E+02    -0.8653E+02    -0.8660E+02    -0.8668E+02    -0.8674E+02    -0.8681E+02    -0.8686E+02    -0.8691E+02    -0.8694E+02    -0.8696E+02    -0.8696E+02
    -0.8692E+02    -0.8692E+02    -0.8690E+02    -0.8686E+02    -0.8681E+02    -0.8675E+02    -0.8668E+02    -0.8661E+02    -0.8653E+02    -0.8644E+02    -0.8635E+02    -0.8626E+02    -0.8617E+02    -0.8607E+02    -0.8598E+02    -0.8588E+02    -0.8578E+02    -0.8568E+02    -0.8557E+02    -0.8547E+02    -0.8537E+02    -0.8526E+02    -0.8516E+02    -0.8505E+02    -0.8495E+02    -0.8485E+02    -0.8474E+02    -0.8464E+02    -0.8454E+02    -0.8444E+02    -0.8435E+02    -0.8425E+02    -0.8416E+02    -0.8407E+02    -0.8398E+02    -0.8390E+02    -0.8382E+02    -0.8374E+02    -0.8367E+02    -0.8361E+02    -0.8355E+02    -0.8349E+02    -0.8344E+02    -0.8340E+02    -0.8336E+02    -0.8333E+02    -0.8330E+02    -0.8329E+02    -0.8327E+02    -0.8327E+02    -0.8327E+02    -0.8328E+02    -0.8330E+02    -0.8332E+02    -0.8335E+02    -0.8339E+02    -0.8343E+02    -0.8348E+02    -0.8354E+02    -0.8359E+02    -0.8366E+02    -0.8373E+02    -0.8380E+02    -0.8388E+02    -0.8396E+02    -0.8405E+02    -0.8414E+02    -0.8423E+02    -0.8432E+02    -0.8442E+02    -0.8452E+02    -0.8462E+02    -0.8472E+02    -0.8482E+02    -0.8492E+02    -0.8502E+02    -0.8512E+02    -0.8523E+02    -0.8533E+02    -0.8543E+02    -0.8553E+02    -0.8563E+02    -0.8573E+02    -0.8583E+02    -0.8593E+02    -0.8602E+02    -0.8612E+02    -0.8621E+02    -0.8630E+02    -0.8639E+02    -0.8648E+02    -0.8656E+02    -0.8664E+02    -0.8671E+02    -0.8677E+02    -0.8683E+02    -0.8688E+02    -0.8692E+02    -0.8694E+02    -0.8694E+02
    -0.8690E+02    -0.8690E+02    -0.8688E+02    -0.8684E+02    -0.8678E+02    -0.8672E+02    -0.8664E+02    -0.8656E+02    -0.8648E+02    -0.8639E+02    -0.8629E+02    -0.8620E+02    -0.8609E+02    -0.8599E+02    -0.8589E+02    -0.8578E+02    -0.8567E+02    -0.8556E+02    -0.8545E+02    -0.8534E+02    -0.8522E+02    -0.8511E+02    -0.8499E+02    -0.8488E+02    -0.8476E+02    -0.8465E+02    -0.8453E+02    -0.8442E+02    -0.8430E+02    -0.8419E+02    -0.8408E+02    -0.8397E+02    -0.8387E+02    -0.8377E+02    -0.8367E+02    -0.8357E+02    -0.8348E+02    -0.8339E+02    -0.8331E+02    -0.8323E+02    -0.8316E+02    -0.8310E+02    -0.8304E+02    -0.8299E+02    -0.8295E+02    -0.8291E+02    -0.8288E+02    -0.8286E+02    -0.8285E+02    -0.8284E+02    -0.8285E+02    -0.8286E+02    -0.8288E+02    -0.8290E+02    -0.8294E+02    -0.8298E+02    -0.8303E+02    -0.8309E+02    -0.8315E+02    -0.8322E+02    -0.8330E+02    -0.8338E+02    -0.8346E+02    -0.8355E+02    -0.8365E+02    -0.8375E+02    -0.8385E+02    -0.8395E+02    -0.8406E+02    -0.8417E+02    -0.8428E+02    -0.8439E+02    -0.8450E+02    -0.8462E+02    -0.8473E+02    -0.8484E+02    -0.8496E+02    -0.8507E+02    -0.8518E+02    -0.8529E+02    -0.8541E+02    -0.8551E+02    -0.8562E+02    -0.8573E+02    -0.8584E+02    -0.8594E+02    -0.8604E+02    -0.8614E+02    -0.8624E+02    -0.8633E+02    -0.8642E+02    -0.8651E+02    -0.8659E+02    -0.8667E+02    -0.8674E+02    -0.8681E+02    -0.8686E+02    -0.8690E+02    -0.8692E+02    -0.8692E+02
    -0.8688E+02    -0.8688E+02    -0.8685E+02    -0.8681E+02    -0.8675E+02    -0.8669E+02    -0.8661E+02    -0.8652E+02    -0.8643E+02    -0.8633E+02    -0.8623E+02    -0.8613E+02    -0.8602E+02    -0.8591E+02    -0.8580E+02    -0.8568E+02    -0.8556E+02    -0.8544E+02    -0.8532E+02    -0.8520E+02    -0.8507E+02    -0.8495E+02    -0.8482E+02    -0.8469E+02    -0.8456E+02    -0.8443E+02    -0.8430E+02    -0.8418E+02    -0.8405E+02    -0.8392E+02    -0.8380E+02    -0.8367E+02    -0.8355E+02    -0.8344E+02    -0.8332E+02    -0.8321E+02    -0.8311E+02    -0.8300E+02    -0.8291E+02    -0.8282E+02    -0.8274E+02    -0.8266E+02    -0.8259E+02    -0.8253E+02    -0.8248E+02    -0.8244E+02    -0.8241E+02    -0.8238E+02    -0.8237E+02    -0.8236E+02    -0.8237E+02    -0.8238E+02    -0.8240E+02    -0.8244E+02    -0.8248E+02    -0.8253E+02    -0.8259E+02    -0.8265E+02    -0.8273E+02    -0.8281E+02    -0.8290E+02    -0.8299E+02    -0.8309E+02    -0.8320E+02    -0.8330E+02    -0.8342E+02    -0.8353E+02    -0.8365E+02    -0.8377E+02    -0.8390E+02    -0.8402E+02    -0.8415E+02    -0.8428E+02    -0.8440E+02    -0.8453E+02    -0.8466E+02    -0.8478E+02    -0.8491E+02    -0.8503E+02    -0.8516E+02    -0.8528E+02    -0.8540E+02    -0.8552E+02    -0.8563E+02    -0.8575E+02    -0.8586E+02    -0.8597E+02    -0.8607E+02    -0.8618E+02    -0.8628E+02    -0.8638E+02    -0.8647E+02    -0.8656E+02    -0.8664E+02    -0.8671E+02    -0.8678E+02    -0.8683E+02    -0.8687E+02    -0.8690E+02    -0.8690E+02
    -0.8686E+02    -0.8686E+02    -0.8683E+02    -0.8679E+02    -0.8673E+02    -0.8665E+02    -0.8657E+02    -0.8648E+02    -0.8638E+02    -0.8628E+02    -0.8618E+02    -0.8606E+02    -0.8595E+02    -0.8583E+02    -0.8571E+02    -0.8558E+02    -0.8545E+02    -0.8532E+02    -0.8519E+02    -0.8506E+02    -0.8492E+02    -0.8478E+02    -0.8464E+02    -0.8450E+02    -0.8436E+02    -0.8421E+02    -0.8407E+02    -0.8392E+02    -0.8378E+02    -0.8363E+02    -0.8349E+02    -0.8335E+02    -0.8321E+02    -0.8308E+02    -0.8294E+02    -0.8282E+02    -0.8269E+02    -0.8257E+02    -0.8246E+02    -0.8236E+02    -0.8226E+02    -0.8217E+02    -0.8209E+02    -0.8202E+02    -0.8196E+02    -0.8191E+02    -0.8187E+02    -0.8184E+02    -0.8182E+02    -0.8182E+02    -0.8182E+02    -0.8184E+02    -0.8187E+02    -0.8191E+02    -0.8195E+02    -0.8201E+02    -0.8208E+02    -0.8216E+02    -0.8225E+02    -0.8235E+02    -0.8245E+02    -0.8256E+02    -0.8268E+02    -0.8280E+02    -0.8293E+02    -0.8306E+02    -0.8319E+02    -0.8333E+02    -0.8347E+02    -0.8361E+02    -0.8375E+02    -0.8390E+02    -0.8404E+02    -0.8418E+02    -0.8432E+02    -0.8447E+02    -0.8461E+02    -0.8474E+02    -0.8488E+02    -0.8502E+02    -0.8515E+02    -0.8528E+02    -0.8541E+02    -0.8553E+02    -0.8566E+02    -0.8578E+02    -0.8589E+02    -0.8601E+02    -0.8612E+02    -0.8623E+02    -0.8633E+02    -0.8643E+02    -0.8652E+02    -0.8661E+02    -0.8668E+02    -0.8675E+02    -0.8681E+02    -0.8685E+02    -0.8688E+02    -0.8688E+02
    -0.8684E+02    -0.8684E+02    -0.8681E+02    -0.8676E+02    -0.8670E+02    -0.8663E+02    -0.8654E+02    -0.8644E+02    -0.8634E+02    -0.8623E+02    -0.8612E+02    -0.8600E+02    -0.8588E+02    -0.8575E+02    -0.8562E+02    -0.8549E+02    -0.8535E+02    -0.8521E+02    -0.8506E+02    -0.8492E+02    -0.8477E+02    -0.8461E+02    -0.8446E+02    -0.8430E+02    -0.8414E+02    -0.8398E+02    -0.8382E+02    -0.8365E+02    -0.8349E+02    -0.8333E+02    -0.8316E+02    -0.8300E+02    -0.8284E+02    -0.8268E+02    -0.8253E+02    -0.8238E+02    -0.8223E+02    -0.8209E+02    -0.8196E+02    -0.8184E+02    -0.8172E+02    -0.8162E+02    -0.8152E+02    -0.8144E+02    -0.8136E+02    -0.8130E+02    -0.8125E+02    -0.8122E+02    -0.8120E+02    -0.8119E+02    -0.8120E+02    -0.8122E+02    -0.8125E+02    -0.8130E+02    -0.8136E+02    -0.8143E+02    -0.8151E+02    -0.8161E+02    -0.8171E+02    -0.8183E+02    -0.8195E+02    -0.8208E+02    -0.8222E+02    -0.8236E+02    -0.8251E+02    -0.8266E+02    -0.8282E+02    -0.8298E+02    -0.8314E+02    -0.8330E+02    -0.8346E+02    -0.8363E+02    -0.8379E+02    -0.8395E+02    -0.8411E+02    -0.8427E+02    -0.8442E+02    -0.8458E+02    -0.8473E+02    -0.8488E+02    -0.8502E+02    -0.8517E+02    -0.8530E+02    -0.8544E+02    -0.8557E+02    -0.8570E+02    -0.8583E+02    -0.8595E+02    -0.8607E+02    -0.8618E+02    -0.8629E+02    -0.8639E+02    -0.8649E+02    -0.8658E+02    -0.8666E+02    -0.8673E+02    -0.8679E+02    -0.8684E+02    -0.8686E+02    -0.8686E+02
    -0.8682E+02    -0.8682E+02    -0.8679E+02    -0.8674E+02    -0.8668E+02    -0.8660E+02    -0.8651E+02    -0.8641E+02    -0.8631E+02    -0.8619E+02    -0.8607E+02    -0.8595E+02    -0.8582E+02    -0.8568E+02    -0.8554E+02    -0.8540E+02    -0.8525E+02    -0.8510E+02    -0.8494E+02    -0.8478E+02    -0.8462E+02    -0.8445E+02    -0.8427E+02    -0.8410E+02    -0.8392E+02    -0.8374E+02    -0.8356E+02    -0.8337E+02    -0.8318E+02    -0.8299E+02    -0.8281E+02    -0.8262E+02    -0.8243E+02    -0.8225E+02    -0.8207E+02    -0.8189E+02    -0.8172E+02    -0.8155E+02    -0.8139E+02    -0.8125E+02    -0.8111E+02    -0.8098E+02    -0.8086E+02    -0.8076E+02    -0.8067E+02    -0.8060E+02    -0.8054E+02    -0.8050E+02    -0.8047E+02    -0.8046E+02    -0.8047E+02    -0.8049E+02    -0.8054E+02    -0.8059E+02    -0.8067E+02    -0.8075E+02    -0.8086E+02    -0.8097E+02    -0.8110E+02    -0.8124E+02    -0.8138E+02    -0.8154E+02    -0.8170E+02    -0.8188E+02    -0.8205E+02    -0.8223E+02    -0.8241E+02    -0.8260E+02    -0.8279E+02    -0.8297E+02    -0.8316E+02    -0.8335E+02    -0.8353E+02    -0.8371E+02    -0.8389E+02    -0.8407E+02    -0.8424E+02    -0.8441E+02    -0.8458E+02    -0.8474E+02    -0.8490E+02    -0.8505E+02    -0.8521E+02    -0.8535E+02    -0.8549E+02    -0.8563E+02    -0.8576E+02    -0.8589E+02    -0.8602E+02    -0.8614E+02    -0.8625E+02    -0.8636E+02    -0.8646E+02    -0.8655E+02    -0.8664E+02    -0.8671E+02    -0.8678E+02    -0.8682E+02    -0.8685E+02    -0.8685E+02
    -0.8681E+02    -0.8681E+02    -0.8678E+02    -0.8673E+02    -0.8666E+02    -0.8658E+02    -0.8649E+02    -0.8639E+02    -0.8628E+02    -0.8616E+02    -0.8603E+02    -0.8590E+02    -0.8576E+02    -0.8562E+02    -0.8547E+02    -0.8532E+02    -0.8516E+02    -0.8499E+02    -0.8482E+02    -0.8465E+02    -0.8447E+02    -0.8428E+02    -0.8409E+02    -0.8390E+02    -0.8370E+02    -0.8349E+02    -0.8328E+02    -0.8307E+02    -0.8286E+02    -0.8264E+02    -0.8242E+02    -0.8220E+02    -0.8198E+02    -0.8176E+02    -0.8155E+02    -0.8134E+02    -0.8113E+02    -0.8093E+02    -0.8074E+02    -0.8056E+02    -0.8039E+02    -0.8024E+02    -0.8009E+02    -0.7997E+02    -0.7986E+02    -0.7977E+02    -0.7969E+02    -0.7964E+02    -0.7961E+02    -0.7960E+02    -0.7961E+02    -0.7964E+02    -0.7969E+02    -0.7976E+02    -0.7985E+02    -0.7996E+02    -0.8009E+02    -0.8023E+02    -0.8039E+02    -0.8055E+02    -0.8073E+02    -0.8092E+02    -0.8112E+02    -0.8133E+02    -0.8154E+02    -0.8175E+02    -0.8197E+02    -0.8218E+02    -0.8240E+02    -0.8262E+02    -0.8283E+02    -0.8305E+02    -0.8326E+02    -0.8347E+02    -0.8367E+02    -0.8387E+02    -0.8406E+02    -0.8425E+02    -0.8443E+02    -0.8461E+02    -0.8478E+02    -0.8495E+02    -0.8512E+02    -0.8527E+02    -0.8542E+02    -0.8557E+02    -0.8571E+02    -0.8585E+02    -0.8598E+02    -0.8610E+02    -0.8622E+02    -0.8633E+02    -0.8644E+02    -0.8654E+02    -0.8662E+02    -0.8670E+02    -0.8676E+02    -0.8681E+02    -0.8684E+02    -0.8684E+02
    -0.8680E+02    -0.8680E+02    -0.8677E+02    -0.8672E+02    -0.8665E+02    -0.8657E+02    -0.8647E+02    -0.8637E+02    -0.8625E+02    -0.8613E+02    -0.8600E+02    -0.8586E+02    -0.8572E+02    -0.8557E+02    -0.8541E+02    -0.8525E+02    -0.8508E+02    -0.8490E+02    -0.8472E+02    -0.8452E+02    -0.8433E+02    -0.8412E+02    -0.8391E+02    -0.8369E+02    -0.8347E+02    -0.8324E+02    -0.8300E+02    -0.8276E+02    -0.8251E+02    -0.8226E+02    -0.8200E+02    -0.8174E+02    -0.8148E+02    -0.8122E+02    -0.8097E+02    -0.8071E+02    -0.8046E+02    -0.8022E+02    -0.7998E+02    -0.7976E+02    -0.7955E+02    -0.7935E+02    -0.7918E+02    -0.7902E+02    -0.7888E+02    -0.7876E+02    -0.7867E+02    -0.7861E+02    -0.7857E+02    -0.7855E+02    -0.7857E+02    -0.7861E+02    -0.7867E+02    -0.7876E+02    -0.7888E+02    -0.7901E+02    -0.7917E+02    -0.7935E+02    -0.7954E+02    -0.7975E+02    -0.7998E+02    -0.8021E+02    -0.8045E+02    -0.8070E+02    -0.8095E+02    -0.8121E+02    -0.8147E+02    -0.8173E+02    -0.8198E+02    -0.8224E+02    -0.8249E+02    -0.8274E+02    -0.8298E+02    -0.8321E+02    -0.8344E+02    -0.8367E+02    -0.8388E+02    -0.8409E+02    -0.8430E+02    -0.8449E+02    -0.8468E+02    -0.8486E+02    -0.8504E+02    -0.8521E+02    -0.8537E+02    -0.8552E+02    -0.8567E+02    -0.8581E+02    -0.8595E+02    -0.8608E+02    -0.8620E+02    -0.8632E+02    -0.8643E+02    -0.8653E+02    -0.8662E+02    -0.8669E+02    -0.8676E+02    -0.8681E+02    -0.8683E+02    -0.8683E+02
    -0.8680E+02    -0.8680E+02    -0.8677E+02    -0.8672E+02    -0.8665E+02    -0.8657E+02    -0.8647E+02    -0.8636E+02    -0.8624E+02    -0.8612E+02    -0.8598E+02    -0.8584E+02    -0.8569E+02    -0.8553E+02    -0.8537E+02    -0.8519E+02    -0.8501E+02    -0.8482E+02    -0.8462E+02    -0.8441E+02    -0.8420E+02    -0.8397E+02    -0.8374E+02    -0.8349E+02    -0.8324E+02    -0.8298E+02    -0.8271E+02    -0.8243E+02    -0.8214E+02    -0.8184E+02    -0.8154E+02    -0.8123E+02    -0.8092E+02    -0.8061E+02    -0.8030E+02    -0.7999E+02    -0.7968E+02    -0.7938E+02    -0.7908E+02    -0.7880E+02    -0.7854E+02    -0.7829E+02    -0.7806E+02    -0.7786E+02    -0.7768E+02    -0.7753E+02    -0.7741E+02    -0.7733E+02    -0.7727E+02    -0.7726E+02    -0.7727E+02    -0.7733E+02    -0.7741E+02    -0.7753E+02    -0.7768E+02    -0.7785E+02    -0.7806E+02    -0.7828E+02    -0.7853E+02    -0.7880E+02    -0.7908E+02    -0.7937E+02    -0.7967E+02    -0.7998E+02    -0.8029E+02    -0.8060E+02    -0.8091E+02    -0.8122E+02    -0.8153E+02    -0.8183E+02    -0.8212E+02    -0.8241E+02    -0.8269E+02    -0.8296E+02    -0.8322E+02    -0.8347E+02    -0.8371E+02    -0.8395E+02    -0.8417E+02    -0.8438E+02    -0.8459E+02    -0.8479E+02    -0.8497E+02    -0.8515E+02    -0.8533E+02    -0.8549E+02    -0.8565E+02    -0.8579E+02    -0.8593E+02    -0.8607E+02    -0.8619E+02    -0.8631E+02    -0.8642E+02    -0.8652E+02    -0.8662E+02    -0.8669E+02    -0.8676E+02    -0.8681E+02    -0.8683E+02    -0.8683E+02
    -0.8680E+02    -0.8680E+02    -0.8678E+02    -0.8673E+02    -0.8666E+02    -0.8657E+02    -0.8647E+02    -0.8637E+02    -0.8625E+02    -0.8612E+02    -0.8598E+02    -0.8583E+02    -0.8568E+02    -0.8551E+02    -0.8534E+02    -0.8516E+02    -0.8497E+02    -0.8476E+02    -0.8455E+02    -0.8432E+02    -0.8409E+02    -0.8384E+02    -0.8358E+02    -0.8330E+02    -0.8302E+02    -0.8272E+02    -0.8241E+02    -0.8208E+02    -0.8174E+02    -0.8140E+02    -0.8104E+02    -0.8067E+02    -0.8029E+02    -0.7991E+02    -0.7952E+02    -0.7913E+02    -0.7874E+02    -0.7836E+02    -0.7799E+02    -0.7763E+02    -0.7729E+02    -0.7696E+02    -0.7667E+02    -0.7640E+02    -0.7617E+02    -0.7597E+02    -0.7581E+02    -0.7570E+02    -0.7563E+02    -0.7561E+02    -0.7563E+02    -0.7570E+02    -0.7581E+02    -0.7597E+02    -0.7617E+02    -0.7640E+02    -0.7667E+02    -0.7696E+02    -0.7728E+02    -0.7763E+02    -0.7799E+02    -0.7836E+02    -0.7874E+02    -0.7913E+02    -0.7951E+02    -0.7990E+02    -0.8028E+02    -0.8066E+02    -0.8103E+02    -0.8139E+02    -0.8173E+02    -0.8207E+02    -0.8239E+02    -0.8270E+02    -0.8300E+02    -0.8329E+02    -0.8356E+02    -0.8382E+02    -0.8406E+02    -0.8430E+02    -0.8452E+02    -0.8473E+02    -0.8493E+02    -0.8513E+02    -0.8531E+02    -0.8548E+02    -0.8564E+02    -0.8579E+02    -0.8594E+02    -0.8607E+02    -0.8620E+02    -0.8632E+02    -0.8643E+02    -0.8653E+02    -0.8663E+02    -0.8670E+02    -0.8677E+02    -0.8682E+02    -0.8684E+02    -0.8684E+02
    -0.8682E+02    -0.8682E+02    -0.8679E+02    -0.8674E+02    -0.8667E+02    -0.8659E+02    -0.8649E+02    -0.8639E+02    -0.8627E+02    -0.8614E+02    -0.8600E+02    -0.8585E+02    -0.8569E+02    -0.8552E+02    -0.8534E+02    -0.8515E+02    -0.8495E+02    -0.8473E+02    -0.8450E+02    -0.8426E+02    -0.8400E+02    -0.8373E+02    -0.8344E+02    -0.8313E+02    -0.8281E+02    -0.8246E+02    -0.8210E+02    -0.8172E+02    -0.8132E+02    -0.8091E+02    -0.8048E+02    -0.8003E+02    -0.7956E+02    -0.7909E+02    -0.7860E+02    -0.7811E+02    -0.7761E+02    -0.7712E+02    -0.7663E+02    -0.7616E+02    -0.7571E+02    -0.7528E+02    -0.7488E+02    -0.7453E+02    -0.7421E+02    -0.7395E+02    -0.7373E+02    -0.7358E+02    -0.7349E+02    -0.7346E+02    -0.7349E+02    -0.7358E+02    -0.7374E+02    -0.7395E+02    -0.7421E+02    -0.7453E+02    -0.7489E+02    -0.7528E+02    -0.7571E+02    -0.7616E+02    -0.7663E+02    -0.7712E+02    -0.7761E+02    -0.7811E+02    -0.7860E+02    -0.7908E+02    -0.7956E+02    -0.8002E+02    -0.8047E+02    -0.8090E+02    -0.8132E+02    -0.8172E+02    -0.8209E+02    -0.8245E+02    -0.8279E+02    -0.8312E+02    -0.8342E+02    -0.8371E+02    -0.8398E+02    -0.8424E+02    -0.8448E+02    -0.8471E+02    -0.8492E+02    -0.8512E+02    -0.8531E+02    -0.8549E+02    -0.8566E+02    -0.8581E+02    -0.8596E+02    -0.8610E+02    -0.8623E+02    -0.8635E+02    -0.8646E+02    -0.8656E+02    -0.8665E+02    -0.8673E+02    -0.8679E+02    -0.8683E+02    -0.8686E+02    -0.8686E+02
    -0.8685E+02    -0.8685E+02    -0.8682E+02    -0.8677E+02    -0.8671E+02    -0.8662E+02    -0.8653E+02    -0.8642E+02    -0.8631E+02    -0.8618E+02    -0.8604E+02    -0.8589E+02    -0.8573E+02    -0.8556E+02    -0.8537E+02    -0.8518E+02    -0.8496E+02    -0.8473E+02    -0.8449E+02    -0.8423E+02    -0.8395E+02    -0.8365E+02    -0.8332E+02    -0.8298E+02    -0.8261E+02    -0.8222E+02    -0.8180E+02    -0.8135E+02    -0.8088E+02    -0.8037E+02    -0.7985E+02    -0.7929E+02    -0.7871E+02    -0.7811E+02    -0.7749E+02    -0.7685E+02    -0.7621E+02    -0.7556E+02    -0.7492E+02    -0.7429E+02    -0.7368E+02    -0.7310E+02    -0.7256E+02    -0.7207E+02    -0.7164E+02    -0.7128E+02    -0.7098E+02    -0.7077E+02    -0.7064E+02    -0.7060E+02    -0.7064E+02    -0.7077E+02    -0.7099E+02    -0.7128E+02    -0.7164E+02    -0.7207E+02    -0.7256E+02    -0.7310E+02    -0.7368E+02    -0.7429E+02    -0.7492E+02    -0.7556E+02    -0.7621E+02    -0.7686E+02    -0.7749E+02    -0.7811E+02    -0.7871E+02    -0.7929E+02    -0.7985E+02    -0.8037E+02    -0.8088E+02    -0.8135E+02    -0.8179E+02    -0.8221E+02    -0.8260E+02    -0.8297E+02    -0.8332E+02    -0.8364E+02    -0.8394E+02    -0.8422E+02    -0.8448E+02    -0.8472E+02    -0.8494E+02    -0.8516E+02    -0.8535E+02    -0.8554E+02    -0.8571E+02    -0.8586E+02    -0.8601E+02    -0.8615E+02    -0.8628E+02    -0.8639E+02    -0.8650E+02    -0.8660E+02    -0.8668E+02    -0.8676E+02    -0.8682E+02    -0.8686E+02    -0.8689E+02    -0.8689E+02
    -0.8688E+02    -0.8688E+02    -0.8686E+02    -0.8681E+02    -0.8675E+02    -0.8668E+02    -0.8659E+02    -0.8649E+02    -0.8637E+02    -0.8625E+02    -0.8611E+02    -0.8597E+02    -0.8581E+02    -0.8563E+02    -0.8544E+02    -0.8524E+02    -0.8502E+02    -0.8478E+02    -0.8452E+02    -0.8424E+02    -0.8394E+02    -0.8361E+02    -0.8325E+02    -0.8286E+02    -0.8244E+02    -0.8198E+02    -0.8149E+02    -0.8096E+02    -0.8039E+02    -0.7978E+02    -0.7913E+02    -0.7844E+02    -0.7770E+02    -0.7693E+02    -0.7613E+02    -0.7529E+02    -0.7444E+02    -0.7358E+02    -0.7271E+02    -0.7186E+02    -0.7103E+02    -0.7024E+02    -0.6950E+02    -0.6882E+02    -0.6823E+02    -0.6772E+02    -0.6732E+02    -0.6703E+02    -0.6685E+02    -0.6679E+02    -0.6685E+02    -0.6703E+02    -0.6733E+02    -0.6773E+02    -0.6824E+02    -0.6883E+02    -0.6951E+02    -0.7025E+02    -0.7104E+02    -0.7187E+02    -0.7272E+02    -0.7359E+02    -0.7445E+02    -0.7531E+02    -0.7614E+02    -0.7694E+02    -0.7771E+02    -0.7845E+02    -0.7914E+02    -0.7979E+02    -0.8040E+02    -0.8097E+02    -0.8150E+02    -0.8199E+02    -0.8244E+02    -0.8286E+02    -0.8325E+02    -0.8360E+02    -0.8393E+02    -0.8424E+02    -0.8452E+02    -0.8477E+02    -0.8501E+02    -0.8523E+02    -0.8543E+02    -0.8562E+02    -0.8579E+02    -0.8595E+02    -0.8609E+02    -0.8623E+02    -0.8635E+02    -0.8646E+02    -0.8657E+02    -0.8666E+02    -0.8674E+02    -0.8681E+02    -0.8686E+02    -0.8691E+02    -0.8693E+02    -0.8693E+02
    -0.8694E+02    -0.8694E+02    -0.8691E+02    -0.8687E+02    -0.8682E+02    -0.8675E+02    -0.8667E+02    -0.8657E+02    -0.8647E+02    -0.8635E+02    -0.8622E+02    -0.8608E+02    -0.8592E+02    -0.8575E+02    -0.8556E+02    -0.8536E+02    -0.8513E+02    -0.8488E+02    -0.8461E+02    -0.8431E+02    -0.8398E+02    -0.8362E+02    -0.8322E+02    -0.8278E+02    -0.8231E+02    -0.8178E+02    -0.8120E+02    -0.8057E+02    -0.7988E+02    -0.7913E+02    -0.7832E+02    -0.7744E+02    -0.7650E+02    -0.7550E+02    -0.7445E+02    -0.7335E+02    -0.7221E+02    -0.7105E+02    -0.6988E+02    -0.6872E+02    -0.6759E+02    -0.6650E+02    -0.6549E+02    -0.6456E+02    -0.6375E+02    -0.6305E+02    -0.6250E+02    -0.6209E+02    -0.6185E+02    -0.6177E+02    -0.6185E+02    -0.6210E+02    -0.6250E+02    -0.6306E+02    -0.6376E+02    -0.6458E+02    -0.6550E+02    -0.6652E+02    -0.6760E+02    -0.6874E+02    -0.6990E+02    -0.7107E+02    -0.7223E+02    -0.7337E+02    -0.7447E+02    -0.7552E+02    -0.7652E+02    -0.7746E+02    -0.7833E+02    -0.7915E+02    -0.7990E+02    -0.8058E+02    -0.8121E+02    -0.8179E+02    -0.8232E+02    -0.8279E+02    -0.8323E+02    -0.8363E+02    -0.8399E+02    -0.8431E+02    -0.8461E+02    -0.8488E+02    -0.8513E+02    -0.8535E+02    -0.8556E+02    -0.8574E+02    -0.8591E+02    -0.8607E+02    -0.8621E+02    -0.8634E+02    -0.8645E+02    -0.8656E+02    -0.8665E+02    -0.8674E+02    -0.8681E+02    -0.8687E+02    -0.8692E+02    -0.8696E+02    -0.8698E+02    -0.8698E+02
    -0.8701E+02    -0.8701E+02    -0.8699E+02    -0.8695E+02    -0.8690E+02    -0.8684E+02    -0.8677E+02    -0.8669E+02    -0.8659E+02    -0.8648E+02    -0.8636E+02    -0.8623E+02    -0.8608E+02    -0.8592E+02    -0.8573E+02    -0.8553E+02    -0.8530E+02    -0.8504E+02    -0.8476E+02    -0.8445E+02    -0.8409E+02    -0.8370E+02    -0.8326E+02    -0.8277E+02    -0.8222E+02    -0.8161E+02    -0.8094E+02    -0.8018E+02    -0.7934E+02    -0.7841E+02    -0.7740E+02    -0.7628E+02    -0.7507E+02    -0.7377E+02    -0.7239E+02    -0.7093E+02    -0.6941E+02    -0.6785E+02    -0.6628E+02    -0.6471E+02    -0.6318E+02    -0.6172E+02    -0.6035E+02    -0.5910E+02    -0.5800E+02    -0.5707E+02    -0.5632E+02    -0.5578E+02    -0.5545E+02    -0.5534E+02    -0.5545E+02    -0.5578E+02    -0.5633E+02    -0.5708E+02    -0.5802E+02    -0.5912E+02    -0.6037E+02    -0.6174E+02    -0.6321E+02    -0.6474E+02    -0.6630E+02    -0.6788E+02    -0.6944E+02    -0.7096E+02    -0.7242E+02    -0.7380E+02    -0.7510E+02    -0.7631E+02    -0.7742E+02    -0.7844E+02    -0.7936E+02    -0.8020E+02    -0.8096E+02    -0.8164E+02    -0.8224E+02    -0.8279E+02    -0.8328E+02    -0.8372E+02    -0.8411E+02    -0.8446E+02    -0.8477E+02    -0.8506E+02    -0.8531E+02    -0.8554E+02    -0.8574E+02    -0.8592E+02    -0.8609E+02    -0.8623E+02    -0.8637E+02    -0.8648E+02    -0.8659E+02    -0.8668E+02    -0.8677E+02    -0.8684E+02    -0.8691E+02    -0.8696E+02    -0.8700E+02    -0.8703E+02    -0.8705E+02    -0.8705E+02
    -0.8709E+02    -0.8709E+02    -0.8708E+02    -0.8705E+02    -0.8701E+02    -0.8696E+02    -0.8690E+02    -0.8683E+02    -0.8675E+02    -0.8666E+02    -0.8655E+02    -0.8643E+02    -0.8629E+02    -0.8614E+02    -0.8596E+02    -0.8577E+02    -0.8554E+02    -0.8528E+02    -0.8499E+02    -0.8467E+02    -0.8429E+02    -0.8387E+02    -0.8339E+02    -0.8284E+02    -0.8222E+02    -0.8151E+02    -0.8071E+02    -0.7981E+02    -0.7879E+02    -0.7764E+02    -0.7636E+02    -0.7495E+02    -0.7339E+02    -0.7171E+02    -0.6989E+02    -0.6797E+02    -0.6596E+02    -0.6390E+02    -0.6181E+02    -0.5974E+02    -0.5771E+02    -0.5578E+02    -0.5397E+02    -0.5233E+02    -0.5088E+02    -0.4966E+02    -0.4868E+02    -0.4796E+02    -0.4753E+02    -0.4739E+02    -0.4754E+02    -0.4797E+02    -0.4869E+02    -0.4967E+02    -0.5090E+02    -0.5235E+02    -0.5400E+02    -0.5581E+02    -0.5775E+02    -0.5977E+02    -0.6185E+02    -0.6394E+02    -0.6600E+02    -0.6801E+02    -0.6993E+02    -0.7175E+02    -0.7343E+02    -0.7499E+02    -0.7640E+02    -0.7768E+02    -0.7882E+02    -0.7984E+02    -0.8074E+02    -0.8154E+02    -0.8225E+02    -0.8287E+02    -0.8341E+02    -0.8389E+02    -0.8432E+02    -0.8469E+02    -0.8502E+02    -0.8531E+02    -0.8556E+02    -0.8578E+02    -0.8598E+02    -0.8616E+02    -0.8631E+02    -0.8645E+02    -0.8656E+02    -0.8667E+02    -0.8676E+02    -0.8684E+02    -0.8691E+02    -0.8697E+02    -0.8702E+02    -0.8706E+02    -0.8710E+02    -0.8712E+02    -0.8713E+02    -0.8713E+02
    -0.8719E+02    -0.8719E+02    -0.8718E+02    -0.8716E+02    -0.8714E+02    -0.8710E+02    -0.8706E+02    -0.8701E+02    -0.8695E+02    -0.8687E+02    -0.8678E+02    -0.8668E+02    -0.8656E+02    -0.8642E+02    -0.8626E+02    -0.8608E+02    -0.8586E+02    -0.8561E+02    -0.8532E+02    -0.8498E+02    -0.8459E+02    -0.8414E+02    -0.8362E+02    -0.8301E+02    -0.8231E+02    -0.8150E+02    -0.8056E+02    -0.7949E+02    -0.7825E+02    -0.7684E+02    -0.7524E+02    -0.7346E+02    -0.7147E+02    -0.6930E+02    -0.6695E+02    -0.6446E+02    -0.6184E+02    -0.5916E+02    -0.5645E+02    -0.5376E+02    -0.5114E+02    -0.4864E+02    -0.4631E+02    -0.4419E+02    -0.4232E+02    -0.4075E+02    -0.3949E+02    -0.3857E+02    -0.3801E+02    -0.3783E+02    -0.3802E+02    -0.3858E+02    -0.3950E+02    -0.4077E+02    -0.4235E+02    -0.4422E+02    -0.4634E+02    -0.4868E+02    -0.5118E+02    -0.5380E+02    -0.5649E+02    -0.5921E+02    -0.6190E+02    -0.6451E+02    -0.6700E+02    -0.6935E+02    -0.7152E+02    -0.7351E+02    -0.7529E+02    -0.7689E+02    -0.7829E+02    -0.7953E+02    -0.8061E+02    -0.8154E+02    -0.8235E+02    -0.8305E+02    -0.8366E+02    -0.8418E+02    -0.8463E+02    -0.8502E+02    -0.8535E+02    -0.8564E+02    -0.8589E+02    -0.8611E+02    -0.8629E+02    -0.8645E+02    -0.8659E+02    -0.8671E+02    -0.8681E+02    -0.8690E+02    -0.8697E+02    -0.8703E+02    -0.8708E+02    -0.8713E+02    -0.8716E+02    -0.8719E+02    -0.8721E+02    -0.8722E+02    -0.8723E+02    -0.8723E+02
    -0.8731E+02    -0.8731E+02    -0.8731E+02    -0.8730E+02    -0.8729E+02    -0.8727E+02    -0.8725E+02    -0.8722E+02    -0.8718E+02    -0.8713E+02    -0.8707E+02    -0.8699E+02    -0.8689E+02    -0.8678E+02    -0.8664E+02    -0.8647E+02    -0.8627E+02    -0.8603E+02    -0.8575E+02    -0.8541E+02    -0.8501E+02    -0.8454E+02    -0.8398E+02    -0.8332E+02    -0.8254E+02    -0.8162E+02    -0.8053E+02    -0.7926E+02    -0.7777E+02    -0.7605E+02    -0.7408E+02    -0.7185E+02    -0.6934E+02    -0.6658E+02    -0.6359E+02    -0.6041E+02    -0.5707E+02    -0.5365E+02    -0.5019E+02    -0.4676E+02    -0.4343E+02    -0.4025E+02    -0.3728E+02    -0.3458E+02    -0.3221E+02    -0.3019E+02    -0.2859E+02    -0.2742E+02    -0.2671E+02    -0.2647E+02    -0.2672E+02    -0.2743E+02    -0.2861E+02    -0.3022E+02    -0.3224E+02    -0.3462E+02    -0.3732E+02    -0.4029E+02    -0.4348E+02    -0.4682E+02    -0.5025E+02    -0.5371E+02    -0.5714E+02    -0.6047E+02    -0.6366E+02    -0.6665E+02    -0.6941E+02    -0.7191E+02    -0.7414E+02    -0.7611E+02    -0.7783E+02    -0.7931E+02    -0.8058E+02    -0.8167E+02    -0.8259E+02    -0.8337E+02    -0.8403E+02    -0.8459E+02    -0.8506E+02    -0.8546E+02    -0.8579E+02    -0.8607E+02    -0.8631E+02    -0.8651E+02    -0.8668E+02    -0.8682E+02    -0.8693E+02    -0.8703E+02    -0.8710E+02    -0.8717E+02    -0.8722E+02    -0.8726E+02    -0.8729E+02    -0.8731E+02    -0.8732E+02    -0.8733E+02    -0.8734E+02    -0.8734E+02    -0.8734E+02    -0.8734E+02
    -0.8745E+02    -0.8745E+02    -0.8745E+02    -0.8746E+02    -0.8746E+02    -0.8747E+02    -0.8747E+02    -0.8746E+02    -0.8745E+02    -0.8743E+02    -0.8739E+02    -0.8734E+02    -0.8728E+02    -0.8719E+02    -0.8708E+02    -0.8694E+02    -0.8677E+02    -0.8655E+02    -0.8629E+02    -0.8596E+02    -0.8557E+02    -0.8508E+02    -0.8450E+02    -0.8379E+02    -0.8293E+02    -0.8190E+02    -0.8066E+02    -0.7918E+02    -0.7742E+02    -0.7535E+02    -0.7294E+02    -0.7019E+02    -0.6708E+02    -0.6363E+02    -0.5988E+02    -0.5588E+02    -0.5169E+02    -0.4738E+02    -0.4303E+02    -0.3872E+02    -0.3451E+02    -0.3049E+02    -0.2673E+02    -0.2332E+02    -0.2031E+02    -0.1776E+02    -0.1572E+02    -0.1423E+02    -0.1332E+02    -0.1302E+02    -0.1333E+02    -0.1424E+02    -0.1573E+02    -0.1778E+02    -0.2034E+02    -0.2336E+02    -0.2678E+02    -0.3054E+02    -0.3456E+02    -0.3878E+02    -0.4310E+02    -0.4745E+02    -0.5176E+02    -0.5596E+02    -0.5996E+02    -0.6371E+02    -0.6715E+02    -0.7026E+02    -0.7302E+02    -0.7542E+02    -0.7748E+02    -0.7924E+02    -0.8072E+02    -0.8196E+02    -0.8299E+02    -0.8385E+02    -0.8456E+02    -0.8514E+02    -0.8562E+02    -0.8602E+02    -0.8634E+02    -0.8661E+02    -0.8682E+02    -0.8700E+02    -0.8714E+02    -0.8725E+02    -0.8733E+02    -0.8740E+02    -0.8745E+02    -0.8748E+02    -0.8750E+02    -0.8751E+02    -0.8752E+02    -0.8751E+02    -0.8751E+02    -0.8750E+02    -0.8749E+02    -0.8748E+02    -0.8747E+02    -0.8747E+02
    -0.8760E+02    -0.8760E+02    -0.8761E+02    -0.8763E+02    -0.8766E+02    -0.8768E+02    -0.8771E+02    -0.8773E+02    -0.8775E+02    -0.8776E+02    -0.8776E+02    -0.8775E+02    -0.8772E+02    -0.8767E+02    -0.8760E+02    -0.8749E+02    -0.8736E+02    -0.8717E+02    -0.8694E+02    -0.8664E+02    -0.8626E+02    -0.8579E+02    -0.8519E+02    -0.8445E+02    -0.8353E+02    -0.8239E+02    -0.8100E+02    -0.7931E+02    -0.7726E+02    -0.7481E+02    -0.7192E+02    -0.6857E+02    -0.6476E+02    -0.6052E+02    -0.5588E+02    -0.5092E+02    -0.4571E+02    -0.4034E+02    -0.3490E+02    -0.2948E+02    -0.2418E+02    -0.1910E+02    -0.1433E+02    -0.9960E+01    -0.6079E+01    -0.2770E+01    -0.1087E+00     0.1840E+01     0.3029E+01     0.3426E+01     0.3022E+01     0.1826E+01    -0.1300E+00    -0.2798E+01    -0.6114E+01    -0.1000E+02    -0.1438E+02    -0.1915E+02    -0.2424E+02    -0.2955E+02    -0.3497E+02    -0.4042E+02    -0.4580E+02    -0.5101E+02    -0.5597E+02    -0.6061E+02    -0.6485E+02    -0.6866E+02    -0.7200E+02    -0.7489E+02    -0.7733E+02    -0.7938E+02    -0.8107E+02    -0.8246E+02    -0.8360E+02    -0.8451E+02    -0.8525E+02    -0.8585E+02    -0.8632E+02    -0.8670E+02    -0.8700E+02    -0.8724E+02    -0.8742E+02    -0.8756E+02    -0.8766E+02    -0.8774E+02    -0.8779E+02    -0.8782E+02    -0.8783E+02    -0.8783E+02    -0.8782E+02    -0.8780E+02    -0.8777E+02    -0.8774E+02    -0.8771E+02    -0.8768E+02    -0.8765E+02    -0.8763E+02    -0.8761E+02    -0.8761E+02
    -0.8776E+02    -0.8776E+02    -0.8778E+02    -0.8782E+02    -0.8786E+02    -0.8792E+02    -0.8797E+02    -0.8803E+02    -0.8808E+02    -0.8813E+02    -0.8817E+02    -0.8820E+02    -0.8821E+02    -0.8820E+02    -0.8817E+02    -0.8812E+02    -0.8803E+02    -0.8789E+02    -0.8770E+02    -0.8744E+02    -0.8710E+02    -0.8665E+02    -0.8606E+02    -0.8531E+02    -0.8435E+02    -0.8314E+02    -0.8161E+02    -0.7971E+02    -0.7736E+02    -0.7451E+02    -0.7109E+02    -0.6709E+02    -0.6249E+02    -0.5732E+02    -0.5165E+02    -0.4554E+02    -0.3910E+02    -0.3241E+02    -0.2560E+02    -0.1876E+02    -0.1202E+02    -0.5485E+01     0.7185E+00     0.6461E+01     0.1161E+02     0.1603E+02     0.1961E+02     0.2225E+02     0.2386E+02     0.2440E+02     0.2386E+02     0.2223E+02     0.1959E+02     0.1600E+02     0.1157E+02     0.6415E+01     0.6659E+00    -0.5545E+01    -0.1209E+02    -0.1883E+02    -0.2568E+02    -0.3250E+02    -0.3919E+02    -0.4564E+02    -0.5174E+02    -0.5742E+02    -0.6258E+02    -0.6718E+02    -0.7119E+02    -0.7460E+02    -0.7744E+02    -0.7979E+02    -0.8169E+02    -0.8321E+02    -0.8443E+02    -0.8538E+02    -0.8613E+02    -0.8672E+02    -0.8717E+02    -0.8751E+02    -0.8777E+02    -0.8796E+02    -0.8810E+02    -0.8819E+02    -0.8825E+02    -0.8828E+02    -0.8829E+02    -0.8828E+02    -0.8825E+02    -0.8821E+02    -0.8816E+02    -0.8811E+02    -0.8805E+02    -0.8799E+02    -0.8793E+02    -0.8787E+02    -0.8782E+02    -0.8779E+02    -0.8777E+02    -0.8777E+02
    -0.8793E+02    -0.8793E+02    -0.8796E+02    -0.8801E+02    -0.8808E+02    -0.8816E+02    -0.8825E+02    -0.8834E+02    -0.8843E+02    -0.8852E+02    -0.8860E+02    -0.8867E+02    -0.8873E+02    -0.8878E+02    -0.8880E+02    -0.8880E+02    -0.8876E+02    -0.8868E+02    -0.8855E+02    -0.8835E+02    -0.8806E+02    -0.8766E+02    -0.8711E+02    -0.8638E+02    -0.8541E+02    -0.8415E+02    -0.8251E+02    -0.8042E+02    -0.7779E+02    -0.7452E+02    -0.7055E+02    -0.6582E+02    -0.6032E+02    -0.5409E+02    -0.4719E+02    -0.3970E+02    -0.3173E+02    -0.2338E+02    -0.1477E+02    -0.6023E+01     0.2732E+01     0.1134E+02     0.1961E+02     0.2737E+02     0.3439E+02     0.4049E+02     0.4546E+02     0.4914E+02     0.5140E+02     0.5217E+02     0.5140E+02     0.4913E+02     0.4543E+02     0.4045E+02     0.3435E+02     0.2732E+02     0.1956E+02     0.1127E+02     0.2661E+01    -0.6101E+01    -0.1486E+02    -0.2347E+02    -0.3183E+02    -0.3981E+02    -0.4729E+02    -0.5420E+02    -0.6043E+02    -0.6592E+02    -0.7065E+02    -0.7462E+02    -0.7788E+02    -0.8051E+02    -0.8259E+02    -0.8423E+02    -0.8549E+02    -0.8646E+02    -0.8719E+02    -0.8774E+02    -0.8814E+02    -0.8843E+02    -0.8863E+02    -0.8876E+02    -0.8884E+02    -0.8888E+02    -0.8888E+02    -0.8886E+02    -0.8882E+02    -0.8876E+02    -0.8869E+02    -0.8861E+02    -0.8853E+02    -0.8843E+02    -0.8834E+02    -0.8825E+02    -0.8816E+02    -0.8808E+02    -0.8801E+02    -0.8795E+02    -0.8792E+02    -0.8792E+02
    -0.8810E+02    -0.8810E+02    -0.8814E+02    -0.8821E+02    -0.8831E+02    -0.8842E+02    -0.8854E+02    -0.8866E+02    -0.8879E+02    -0.8892E+02    -0.8904E+02    -0.8916E+02    -0.8927E+02    -0.8937E+02    -0.8945E+02    -0.8951E+02    -0.8953E+02    -0.8952E+02    -0.8946E+02    -0.8934E+02    -0.8912E+02    -0.8879E+02    -0.8831E+02    -0.8763E+02    -0.8669E+02    -0.8542E+02    -0.8371E+02    -0.8148E+02    -0.7858E+02    -0.7491E+02    -0.7035E+02    -0.6483E+02    -0.5833E+02    -0.5086E+02    -0.4250E+02    -0.3332E+02    -0.2342E+02    -0.1291E+02    -0.1896E+01     0.9496E+01     0.2109E+02     0.3267E+02     0.4397E+02     0.5472E+02     0.6458E+02     0.7324E+02     0.8037E+02     0.8569E+02     0.8898E+02     0.9009E+02     0.8897E+02     0.8567E+02     0.8034E+02     0.7320E+02     0.6454E+02     0.5467E+02     0.4391E+02     0.3260E+02     0.2101E+02     0.9414E+01    -0.1985E+01    -0.1301E+02    -0.2352E+02    -0.3343E+02    -0.4261E+02    -0.5097E+02    -0.5844E+02    -0.6494E+02    -0.7046E+02    -0.7501E+02    -0.7868E+02    -0.8157E+02    -0.8380E+02    -0.8550E+02    -0.8677E+02    -0.8771E+02    -0.8839E+02    -0.8887E+02    -0.8920E+02    -0.8942E+02    -0.8954E+02    -0.8961E+02    -0.8962E+02    -0.8960E+02    -0.8954E+02    -0.8946E+02    -0.8937E+02    -0.8926E+02    -0.8915E+02    -0.8903E+02    -0.8890E+02    -0.8877E+02    -0.8864E+02    -0.8851E+02    -0.8839E+02    -0.8829E+02    -0.8819E+02    -0.8812E+02    -0.8808E+02    -0.8808E+02
    -0.8827E+02    -0.8827E+02    -0.8832E+02    -0.8841E+02    -0.8853E+02    -0.8867E+02    -0.8882E+02    -0.8898E+02    -0.8915E+02    -0.8932E+02    -0.8949E+02    -0.8965E+02    -0.8981E+02    -0.8996E+02    -0.9010E+02    -0.9022E+02    -0.9031E+02    -0.9038E+02    -0.9040E+02    -0.9036E+02    -0.9023E+02    -0.9000E+02    -0.8961E+02    -0.8902E+02    -0.8815E+02    -0.8691E+02    -0.8520E+02    -0.8286E+02    -0.7975E+02    -0.7569E+02    -0.7054E+02    -0.6417E+02    -0.5655E+02    -0.4766E+02    -0.3757E+02    -0.2631E+02    -0.1398E+02    -0.6366E+00     0.1363E+02     0.2867E+02     0.4427E+02     0.6014E+02     0.7592E+02     0.9118E+02     0.1054E+03     0.1181E+03     0.1287E+03     0.1367E+03     0.1416E+03     0.1433E+03     0.1416E+03     0.1366E+03     0.1286E+03     0.1181E+03     0.1054E+03     0.9113E+02     0.7586E+02     0.6007E+02     0.4419E+02     0.2858E+02     0.1354E+02    -0.7346E+00    -0.1408E+02    -0.2642E+02    -0.3768E+02    -0.4778E+02    -0.5666E+02    -0.6429E+02    -0.7065E+02    -0.7579E+02    -0.7984E+02    -0.8295E+02    -0.8528E+02    -0.8700E+02    -0.8823E+02    -0.8910E+02    -0.8969E+02    -0.9008E+02    -0.9031E+02    -0.9043E+02    -0.9048E+02    -0.9046E+02    -0.9040E+02    -0.9031E+02    -0.9020E+02    -0.9006E+02    -0.8992E+02    -0.8976E+02    -0.8960E+02    -0.8943E+02    -0.8926E+02    -0.8910E+02    -0.8893E+02    -0.8877E+02    -0.8863E+02    -0.8849E+02    -0.8838E+02    -0.8829E+02    -0.8824E+02    -0.8824E+02
    -0.8843E+02    -0.8843E+02    -0.8849E+02    -0.8860E+02    -0.8874E+02    -0.8890E+02    -0.8909E+02    -0.8928E+02    -0.8949E+02    -0.8970E+02    -0.8991E+02    -0.9012E+02    -0.9033E+02    -0.9053E+02    -0.9072E+02    -0.9091E+02    -0.9107E+02    -0.9121E+02    -0.9131E+02    -0.9136E+02    -0.9134E+02    -0.9121E+02    -0.9094E+02    -0.9047E+02    -0.8971E+02    -0.8857E+02    -0.8689E+02    -0.8452E+02    -0.8124E+02    -0.7685E+02    -0.7112E+02    -0.6388E+02    -0.5503E+02    -0.4454E+02    -0.3241E+02    -0.1865E+02    -0.3263E+01     0.1375E+02     0.3233E+02     0.5235E+02     0.7357E+02     0.9564E+02     0.1181E+03     0.1403E+03     0.1614E+03     0.1806E+03     0.1969E+03     0.2093E+03     0.2172E+03     0.2199E+03     0.2172E+03     0.2093E+03     0.1968E+03     0.1805E+03     0.1613E+03     0.1402E+03     0.1180E+03     0.9557E+02     0.7349E+02     0.5226E+02     0.3224E+02     0.1365E+02    -0.3369E+01    -0.1876E+02    -0.3252E+02    -0.4465E+02    -0.5515E+02    -0.6399E+02    -0.7123E+02    -0.7695E+02    -0.8134E+02    -0.8460E+02    -0.8697E+02    -0.8865E+02    -0.8979E+02    -0.9055E+02    -0.9102E+02    -0.9129E+02    -0.9141E+02    -0.9144E+02    -0.9139E+02    -0.9129E+02    -0.9116E+02    -0.9100E+02    -0.9083E+02    -0.9064E+02    -0.9044E+02    -0.9024E+02    -0.9003E+02    -0.8982E+02    -0.8961E+02    -0.8941E+02    -0.8921E+02    -0.8902E+02    -0.8885E+02    -0.8869E+02    -0.8855E+02    -0.8845E+02    -0.8839E+02    -0.8839E+02
    -0.8858E+02    -0.8858E+02    -0.8865E+02    -0.8877E+02    -0.8893E+02    -0.8912E+02    -0.8934E+02    -0.8956E+02    -0.8980E+02    -0.9005E+02    -0.9030E+02    -0.9055E+02    -0.9080E+02    -0.9105E+02    -0.9130E+02    -0.9154E+02    -0.9177E+02    -0.9198E+02    -0.9216E+02    -0.9230E+02    -0.9238E+02    -0.9237E+02    -0.9223E+02    -0.9190E+02    -0.9129E+02    -0.9027E+02    -0.8870E+02    -0.8636E+02    -0.8299E+02    -0.7833E+02    -0.7207E+02    -0.6396E+02    -0.5383E+02    -0.4158E+02    -0.2715E+02    -0.1044E+02     0.8653E+01     0.3026E+02     0.5442E+02     0.8109E+02     0.1101E+03     0.1410E+03     0.1734E+03     0.2062E+03     0.2384E+03     0.2685E+03     0.2946E+03     0.3151E+03     0.3283E+03     0.3328E+03     0.3283E+03     0.3151E+03     0.2946E+03     0.2684E+03     0.2384E+03     0.2062E+03     0.1733E+03     0.1410E+03     0.1100E+03     0.8100E+02     0.5433E+02     0.3016E+02     0.8546E+01    -0.1056E+02    -0.2726E+02    -0.4170E+02    -0.5395E+02    -0.6408E+02    -0.7218E+02    -0.7843E+02    -0.8309E+02    -0.8644E+02    -0.8878E+02    -0.9035E+02    -0.9136E+02    -0.9197E+02    -0.9230E+02    -0.9245E+02    -0.9246E+02    -0.9238E+02    -0.9224E+02    -0.9206E+02    -0.9186E+02    -0.9164E+02    -0.9140E+02    -0.9116E+02    -0.9092E+02    -0.9067E+02    -0.9042E+02    -0.9018E+02    -0.8994E+02    -0.8970E+02    -0.8947E+02    -0.8925E+02    -0.8905E+02    -0.8887E+02    -0.8871E+02    -0.8860E+02    -0.8853E+02    -0.8853E+02
    -0.8871E+02    -0.8871E+02    -0.8879E+02    -0.8893E+02    -0.8910E+02    -0.8932E+02    -0.8955E+02    -0.8981E+02    -0.9007E+02    -0.9035E+02    -0.9064E+02    -0.9093E+02    -0.9122E+02    -0.9151E+02    -0.9181E+02    -0.9210E+02    -0.9239E+02    -0.9267E+02    -0.9292E+02    -0.9315E+02    -0.9333E+02    -0.9343E+02    -0.9342E+02    -0.9323E+02    -0.9277E+02    -0.9192E+02    -0.9049E+02    -0.8824E+02    -0.8488E+02    -0.8003E+02    -0.7333E+02    -0.6441E+02    -0.5301E+02    -0.3895E+02    -0.2204E+02    -0.2065E+01     0.2131E+02     0.4839E+02     0.7944E+02     0.1146E+03     0.1540E+03     0.1974E+03     0.2442E+03     0.2935E+03     0.3437E+03     0.3924E+03     0.4366E+03     0.4724E+03     0.4961E+03     0.5045E+03     0.4961E+03     0.4724E+03     0.4365E+03     0.3924E+03     0.3437E+03     0.2935E+03     0.2442E+03     0.1973E+03     0.1539E+03     0.1146E+03     0.7934E+02     0.4828E+02     0.2120E+02    -0.2178E+01    -0.2216E+02    -0.3907E+02    -0.5312E+02    -0.6452E+02    -0.7343E+02    -0.8013E+02    -0.8496E+02    -0.8833E+02    -0.9057E+02    -0.9199E+02    -0.9284E+02    -0.9329E+02    -0.9349E+02    -0.9350E+02    -0.9340E+02    -0.9323E+02    -0.9301E+02    -0.9275E+02    -0.9248E+02    -0.9220E+02    -0.9191E+02    -0.9163E+02    -0.9134E+02    -0.9105E+02    -0.9077E+02    -0.9049E+02    -0.9022E+02    -0.8995E+02    -0.8969E+02    -0.8945E+02    -0.8922E+02    -0.8902E+02    -0.8885E+02    -0.8872E+02    -0.8865E+02    -0.8865E+02
    -0.8882E+02    -0.8882E+02    -0.8890E+02    -0.8905E+02    -0.8924E+02    -0.8947E+02    -0.8973E+02    -0.9001E+02    -0.9030E+02    -0.9060E+02    -0.9092E+02    -0.9124E+02    -0.9156E+02    -0.9189E+02    -0.9223E+02    -0.9257E+02    -0.9291E+02    -0.9324E+02    -0.9357E+02    -0.9388E+02    -0.9414E+02    -0.9435E+02    -0.9445E+02    -0.9439E+02    -0.9408E+02    -0.9339E+02    -0.9212E+02    -0.9001E+02    -0.8671E+02    -0.8177E+02    -0.7474E+02    -0.6514E+02    -0.5260E+02    -0.3683E+02    -0.1750E+02     0.5830E+01     0.3372E+02     0.6681E+02     0.1057E+03     0.1511E+03     0.2035E+03     0.2633E+03     0.3306E+03     0.4046E+03     0.4839E+03     0.5653E+03     0.6437E+03     0.7116E+03     0.7593E+03     0.7770E+03     0.7593E+03     0.7116E+03     0.6437E+03     0.5652E+03     0.4838E+03     0.4046E+03     0.3305E+03     0.2633E+03     0.2035E+03     0.1510E+03     0.1056E+03     0.6670E+02     0.3361E+02     0.5717E+01    -0.1761E+02    -0.3694E+02    -0.5272E+02    -0.6525E+02    -0.7484E+02    -0.8187E+02    -0.8679E+02    -0.9009E+02    -0.9219E+02    -0.9345E+02    -0.9415E+02    -0.9446E+02    -0.9452E+02    -0.9442E+02    -0.9422E+02    -0.9395E+02    -0.9365E+02    -0.9333E+02    -0.9300E+02    -0.9267E+02    -0.9234E+02    -0.9201E+02    -0.9168E+02    -0.9137E+02    -0.9105E+02    -0.9075E+02    -0.9045E+02    -0.9016E+02    -0.8988E+02    -0.8961E+02    -0.8937E+02    -0.8915E+02    -0.8897E+02    -0.8883E+02    -0.8875E+02    -0.8875E+02
    -0.8890E+02    -0.8890E+02    -0.8899E+02    -0.8914E+02    -0.8935E+02    -0.8959E+02    -0.8986E+02    -0.9016E+02    -0.9047E+02    -0.9079E+02    -0.9112E+02    -0.9147E+02    -0.9182E+02    -0.9218E+02    -0.9255E+02    -0.9292E+02    -0.9330E+02    -0.9369E+02    -0.9407E+02    -0.9444E+02    -0.9478E+02    -0.9507E+02    -0.9527E+02    -0.9532E+02    -0.9513E+02    -0.9457E+02    -0.9345E+02    -0.9148E+02    -0.8827E+02    -0.8332E+02    -0.7609E+02    -0.6599E+02    -0.5255E+02    -0.3536E+02    -0.1394E+02     0.1236E+02     0.4442E+02     0.8326E+02     0.1300E+03     0.1861E+03     0.2530E+03     0.3323E+03     0.4256E+03     0.5341E+03     0.6580E+03     0.7957E+03     0.9413E+03     0.1082E+04     0.1195E+04     0.1244E+04     0.1195E+04     0.1082E+04     0.9413E+03     0.7956E+03     0.6580E+03     0.5340E+03     0.4255E+03     0.3322E+03     0.2529E+03     0.1860E+03     0.1300E+03     0.8315E+02     0.4431E+02     0.1225E+02    -0.1406E+02    -0.3548E+02    -0.5267E+02    -0.6610E+02    -0.7619E+02    -0.8342E+02    -0.8835E+02    -0.9156E+02    -0.9352E+02    -0.9464E+02    -0.9520E+02    -0.9539E+02    -0.9534E+02    -0.9514E+02    -0.9486E+02    -0.9452E+02    -0.9415E+02    -0.9378E+02    -0.9340E+02    -0.9302E+02    -0.9266E+02    -0.9230E+02    -0.9194E+02    -0.9160E+02    -0.9126E+02    -0.9094E+02    -0.9062E+02    -0.9031E+02    -0.9001E+02    -0.8974E+02    -0.8948E+02    -0.8925E+02    -0.8905E+02    -0.8890E+02    -0.8882E+02    -0.8882E+02
    -0.8895E+02    -0.8895E+02    -0.8904E+02    -0.8920E+02    -0.8941E+02    -0.8966E+02    -0.8994E+02    -0.9025E+02    -0.9057E+02    -0.9091E+02    -0.9125E+02    -0.9161E+02    -0.9198E+02    -0.9236E+02    -0.9274E+02    -0.9314E+02    -0.9355E+02    -0.9397E+02    -0.9439E+02    -0.9480E+02    -0.9519E+02    -0.9554E+02    -0.9580E+02    -0.9593E+02    -0.9582E+02    -0.9535E+02    -0.9432E+02    -0.9246E+02    -0.8934E+02    -0.8441E+02    -0.7708E+02    -0.6670E+02    -0.5269E+02    -0.3457E+02    -0.1174E+02     0.1665E+02     0.5171E+02     0.9485E+02     0.1478E+03     0.2126E+03     0.2921E+03     0.3896E+03     0.5094E+03     0.6571E+03     0.8390E+03     0.1062E+04     0.1332E+04     0.1645E+04     0.1969E+04     0.2189E+04     0.1969E+04     0.1645E+04     0.1332E+04     0.1062E+04     0.8389E+03     0.6570E+03     0.5094E+03     0.3895E+03     0.2920E+03     0.2125E+03     0.1477E+03     0.9474E+02     0.5161E+02     0.1653E+02    -0.1185E+02    -0.3468E+02    -0.5280E+02    -0.6680E+02    -0.7718E+02    -0.8450E+02    -0.8942E+02    -0.9253E+02    -0.9439E+02    -0.9542E+02    -0.9588E+02    -0.9599E+02    -0.9587E+02    -0.9561E+02    -0.9527E+02    -0.9488E+02    -0.9447E+02    -0.9406E+02    -0.9365E+02    -0.9325E+02    -0.9285E+02    -0.9247E+02    -0.9210E+02    -0.9174E+02    -0.9139E+02    -0.9105E+02    -0.9072E+02    -0.9040E+02    -0.9010E+02    -0.8981E+02    -0.8954E+02    -0.8930E+02    -0.8910E+02    -0.8895E+02    -0.8886E+02    -0.8886E+02
    -0.8896E+02    -0.8896E+02    -0.8906E+02    -0.8922E+02    -0.8943E+02    -0.8969E+02    -0.8997E+02    -0.9028E+02    -0.9060E+02    -0.9094E+02    -0.9130E+02    -0.9166E+02    -0.9203E+02    -0.9242E+02    -0.9281E+02    -0.9322E+02    -0.9364E+02    -0.9406E+02    -0.9449E+02    -0.9492E+02    -0.9533E+02    -0.9570E+02    -0.9599E+02    -0.9614E+02    -0.9606E+02    -0.9562E+02    -0.9463E+02    -0.9281E+02    -0.8972E+02    -0.8481E+02    -0.7745E+02    -0.6697E+02    -0.5278E+02    -0.3433E+02    -0.1101E+02     0.1813E+02     0.5429E+02     0.9904E+02     0.1543E+03     0.2227E+03     0.3075E+03     0.4134E+03     0.5470E+03     0.7178E+03     0.9410E+03     0.1242E+04     0.1665E+04     0.2295E+04     0.3302E+04     0.5042E+04     0.3302E+04     0.2295E+04     0.1665E+04     0.1242E+04     0.9409E+03     0.7177E+03     0.5469E+03     0.4134E+03     0.3075E+03     0.2226E+03     0.1542E+03     0.9893E+02     0.5418E+02     0.1801E+02    -0.1112E+02    -0.3445E+02    -0.5289E+02    -0.6708E+02    -0.7755E+02    -0.8490E+02    -0.8980E+02    -0.9288E+02    -0.9470E+02    -0.9569E+02    -0.9613E+02    -0.9621E+02    -0.9606E+02    -0.9578E+02    -0.9541E+02    -0.9501E+02    -0.9458E+02    -0.9415E+02    -0.9373E+02    -0.9332E+02    -0.9292E+02    -0.9253E+02    -0.9216E+02    -0.9179E+02    -0.9144E+02    -0.9109E+02    -0.9076E+02    -0.9044E+02    -0.9013E+02    -0.8984E+02    -0.8957E+02    -0.8932E+02    -0.8912E+02    -0.8897E+02    -0.8888E+02    -0.8888E+02
    -0.8895E+02    -0.8895E+02    -0.8904E+02    -0.8920E+02    -0.8941E+02    -0.8966E+02    -0.8994E+02    -0.9025E+02    -0.9057E+02    -0.9091E+02    -0.9125E+02    -0.9161E+02    -0.9198E+02    -0.9236E+02    -0.9274E+02    -0.9314E+02    -0.9355E+02    -0.9397E+02    -0.9439E+02    -0.9480E+02    -0.9519E+02    -0.9554E+02    -0.9580E+02    -0.9592E+02    -0.9582E+02    -0.9535E+02    -0.9432E+02    -0.9246E+02    -0.8934E+02    -0.8441E+02    -0.7708E+02    -0.6669E+02    -0.5269E+02    -0.3457E+02    -0.1174E+02     0.1665E+02     0.5172E+02     0.9485E+02     0.1478E+03     0.2126E+03     0.2921E+03     0.3896E+03     0.5094E+03     0.6571E+03     0.8390E+03     0.1062E+04     0.1332E+04     0.1645E+04     0.1969E+04     0.2189E+04     0.1969E+04     0.1645E+04     0.1332E+04     0.1062E+04     0.8389E+03     0.6570E+03     0.5094E+03     0.3895E+03     0.2920E+03     0.2125E+03     0.1477E+03     0.9475E+02     0.5161E+02     0.1654E+02    -0.1185E+02    -0.3468E+02    -0.5280E+02    -0.6680E+02    -0.7718E+02    -0.8450E+02    -0.8942E+02    -0.9253E+02    -0.9439E+02    -0.9542E+02    -0.9588E+02    -0.9599E+02    -0.9587E+02    -0.9561E+02    -0.9527E+02    -0.9488E+02    -0.9447E+02    -0.9406E+02    -0.9365E+02    -0.9325E+02    -0.9285E+02    -0.9247E+02    -0.9210E+02    -0.9174E+02    -0.9139E+02    -0.9105E+02    -0.9072E+02    -0.9040E+02    -0.9010E+02    -0.8981E+02    -0.8954E+02    -0.8930E+02    -0.8910E+02    -0.8895E+02    -0.8886E+02    -0.8886E+02
    -0.8890E+02    -0.8890E+02    -0.8899E+02    -0.8914E+02    -0.8935E+02    -0.8959E+02    -0.8986E+02    -0.9016E+02    -0.9047E+02    -0.9079E+02    -0.9112E+02    -0.9147E+02    -0.9182E+02    -0.9218E+02    -0.9255E+02    -0.9292E+02    -0.9330E+02    -0.9369E+02    -0.9407E+02    -0.9444E+02    -0.9478E+02    -0.9507E+02    -0.9527E+02    -0.9532E+02    -0.9513E+02    -0.9457E+02    -0.9345E+02    -0.9148E+02    -0.8827E+02    -0.8332E+02    -0.7609E+02    -0.6599E+02    -0.5255E+02    -0.3536E+02    -0.1394E+02     0.1236E+02     0.4443E+02     0.8326E+02     0.1301E+03     0.1861E+03     0.2530E+03     0.3323E+03     0.4256E+03     0.5341E+03     0.6580E+03     0.7957E+03     0.9413E+03     0.1082E+04     0.1195E+04     0.1244E+04     0.1195E+04     0.1082E+04     0.9413E+03     0.7956E+03     0.6580E+03     0.5340E+03     0.4255E+03     0.3323E+03     0.2529E+03     0.1860E+03     0.1300E+03     0.8316E+02     0.4432E+02     0.1225E+02    -0.1406E+02    -0.3547E+02    -0.5266E+02    -0.6610E+02    -0.7619E+02    -0.8341E+02    -0.8835E+02    -0.9156E+02    -0.9352E+02    -0.9464E+02    -0.9519E+02    -0.9539E+02    -0.9534E+02    -0.9514E+02    -0.9486E+02    -0.9452E+02    -0.9415E+02    -0.9378E+02    -0.9340E+02    -0.9302E+02    -0.9266E+02    -0.9230E+02    -0.9194E+02    -0.9160E+02    -0.9126E+02    -0.9094E+02    -0.9062E+02    -0.9031E+02    -0.9001E+02    -0.8973E+02    -0.8948E+02    -0.8925E+02    -0.8905E+02    -0.8890E+02    -0.8882E+02    -0.8882E+02
    -0.8882E+02    -0.8882E+02    -0.8890E+02    -0.8905E+02    -0.8924E+02    -0.8947E+02    -0.8973E+02    -0.9001E+02    -0.9030E+02    -0.9060E+02    -0.9092E+02    -0.9124E+02    -0.9156E+02    -0.9189E+02    -0.9223E+02    -0.9257E+02    -0.9291E+02    -0.9324E+02    -0.9357E+02    -0.9388E+02    -0.9414E+02    -0.9435E+02    -0.9445E+02    -0.9439E+02    -0.9408E+02    -0.9338E+02    -0.9212E+02    -0.9001E+02    -0.8670E+02    -0.8177E+02    -0.7474E+02    -0.6514E+02    -0.5260E+02    -0.3682E+02    -0.1749E+02     0.5835E+01     0.3373E+02     0.6681E+02     0.1057E+03     0.1511E+03     0.2035E+03     0.2634E+03     0.3306E+03     0.4046E+03     0.4839E+03     0.5653E+03     0.6437E+03     0.7116E+03     0.7593E+03     0.7770E+03     0.7593E+03     0.7116E+03     0.6437E+03     0.5652E+03     0.4838E+03     0.4046E+03     0.3305E+03     0.2633E+03     0.2035E+03     0.1510E+03     0.1056E+03     0.6671E+02     0.3362E+02     0.5723E+01    -0.1761E+02    -0.3694E+02    -0.5271E+02    -0.6525E+02    -0.7484E+02    -0.8186E+02    -0.8679E+02    -0.9009E+02    -0.9219E+02    -0.9345E+02    -0.9414E+02    -0.9446E+02    -0.9452E+02    -0.9442E+02    -0.9422E+02    -0.9395E+02    -0.9365E+02    -0.9333E+02    -0.9300E+02    -0.9267E+02    -0.9234E+02    -0.9201E+02    -0.9168E+02    -0.9137E+02    -0.9105E+02    -0.9075E+02    -0.9045E+02    -0.9016E+02    -0.8988E+02    -0.8961E+02    -0.8937E+02    -0.8915E+02    -0.8897E+02    -0.8883E+02    -0.8875E+02    -0.8875E+02
    -0.8871E+02    -0.8871E+02    -0.8879E+02    -0.8893E+02    -0.8910E+02    -0.8932E+02    -0.8955E+02    -0.8981E+02    -0.9007E+02    -0.9035E+02    -0.9064E+02    -0.9093E+02    -0.9122E+02    -0.9151E+02    -0.9181E+02    -0.9210E+02    -0.9239E+02    -0.9266E+02    -0.9292E+02    -0.9315E+02    -0.9333E+02    -0.9343E+02    -0.9342E+02    -0.9322E+02    -0.9277E+02    -0.9192E+02    -0.9049E+02    -0.8824E+02    -0.8487E+02    -0.8003E+02    -0.7332E+02    -0.6440E+02    -0.5300E+02    -0.3894E+02    -0.2204E+02    -0.2058E+01     0.2132E+02     0.4839E+02     0.7945E+02     0.1146E+03     0.1540E+03     0.1974E+03     0.2442E+03     0.2936E+03     0.3437E+03     0.3924E+03     0.4366E+03     0.4725E+03     0.4962E+03     0.5045E+03     0.4961E+03     0.4724E+03     0.4366E+03     0.3924E+03     0.3437E+03     0.2935E+03     0.2442E+03     0.1973E+03     0.1540E+03     0.1146E+03     0.7935E+02     0.4829E+02     0.2121E+02    -0.2170E+01    -0.2215E+02    -0.3906E+02    -0.5312E+02    -0.6451E+02    -0.7343E+02    -0.8012E+02    -0.8496E+02    -0.8832E+02    -0.9056E+02    -0.9199E+02    -0.9284E+02    -0.9329E+02    -0.9349E+02    -0.9350E+02    -0.9340E+02    -0.9323E+02    -0.9301E+02    -0.9275E+02    -0.9248E+02    -0.9220E+02    -0.9191E+02    -0.9163E+02    -0.9134E+02    -0.9105E+02    -0.9077E+02    -0.9049E+02    -0.9022E+02    -0.8995E+02    -0.8969E+02    -0.8945E+02    -0.8922E+02    -0.8902E+02    -0.8885E+02    -0.8872E+02    -0.8865E+02    -0.8865E+02
    -0.8858E+02    -0.8858E+02    -0.8865E+02    -0.8877E+02    -0.8893E+02    -0.8912E+02    -0.8933E+02    -0.8956E+02    -0.8980E+02    -0.9005E+02    -0.9030E+02    -0.9055E+02    -0.9080E+02    -0.9105E+02    -0.9130E+02    -0.9154E+02    -0.9177E+02    -0.9198E+02    -0.9216E+02    -0.9230E+02    -0.9238E+02    -0.9237E+02    -0.9223E+02    -0.9190E+02    -0.9128E+02    -0.9027E+02    -0.8870E+02    -0.8635E+02    -0.8299E+02    -0.7833E+02    -0.7207E+02    -0.6395E+02    -0.5382E+02    -0.4157E+02    -0.2714E+02    -0.1043E+02     0.8663E+01     0.3027E+02     0.5443E+02     0.8110E+02     0.1101E+03     0.1411E+03     0.1734E+03     0.2062E+03     0.2384E+03     0.2685E+03     0.2947E+03     0.3152E+03     0.3283E+03     0.3328E+03     0.3283E+03     0.3151E+03     0.2946E+03     0.2684E+03     0.2384E+03     0.2062E+03     0.1733E+03     0.1410E+03     0.1100E+03     0.8101E+02     0.5434E+02     0.3017E+02     0.8556E+01    -0.1055E+02    -0.2725E+02    -0.4169E+02    -0.5394E+02    -0.6407E+02    -0.7218E+02    -0.7843E+02    -0.8308E+02    -0.8644E+02    -0.8878E+02    -0.9035E+02    -0.9136E+02    -0.9197E+02    -0.9230E+02    -0.9244E+02    -0.9246E+02    -0.9238E+02    -0.9224E+02    -0.9206E+02    -0.9186E+02    -0.9164E+02    -0.9140E+02    -0.9116E+02    -0.9092E+02    -0.9067E+02    -0.9042E+02    -0.9018E+02    -0.8993E+02    -0.8970E+02    -0.8947E+02    -0.8925E+02    -0.8905E+02    -0.8887E+02    -0.8871E+02    -0.8860E+02    -0.8853E+02    -0.8853E+02
    -0.8843E+02    -0.8843E+02    -0.8849E+02    -0.8860E+02    -0.8874E+02    -0.8890E+02    -0.8909E+02    -0.8928E+02    -0.8949E+02    -0.8970E+02    -0.8991E+02    -0.9012E+02    -0.9033E+02    -0.9053E+02    -0.9072E+02    -0.9090E+02    -0.9107E+02    -0.9121E+02    -0.9131E+02    -0.9136E+02    -0.9133E+02    -0.9121E+02    -0.9094E+02    -0.9047E+02    -0.8971E+02    -0.8856E+02    -0.8689E+02    -0.8451E+02    -0.8124E+02    -0.7684E+02    -0.7111E+02    -0.6387E+02    -0.5502E+02    -0.4453E+02    -0.3239E+02    -0.1863E+02    -0.3250E+01     0.1376E+02     0.3234E+02     0.5236E+02     0.7358E+02     0.9566E+02     0.1181E+03     0.1403E+03     0.1614E+03     0.1806E+03     0.1969E+03     0.2094E+03     0.2172E+03     0.2199E+03     0.2172E+03     0.2093E+03     0.1969E+03     0.1805E+03     0.1613E+03     0.1402E+03     0.1180E+03     0.9559E+02     0.7350E+02     0.5227E+02     0.3225E+02     0.1366E+02    -0.3356E+01    -0.1875E+02    -0.3251E+02    -0.4464E+02    -0.5514E+02    -0.6398E+02    -0.7122E+02    -0.7695E+02    -0.8133E+02    -0.8460E+02    -0.8697E+02    -0.8864E+02    -0.8979E+02    -0.9054E+02    -0.9101E+02    -0.9128E+02    -0.9141E+02    -0.9144E+02    -0.9139E+02    -0.9129E+02    -0.9116E+02    -0.9100E+02    -0.9082E+02    -0.9064E+02    -0.9044E+02    -0.9023E+02    -0.9003E+02    -0.8982E+02    -0.8961E+02    -0.8941E+02    -0.8921E+02    -0.8902E+02    -0.8884E+02    -0.8869E+02    -0.8855E+02    -0.8845E+02    -0.8839E+02    -0.8839E+02
    -0.8827E+02    -0.8827E+02    -0.8832E+02    -0.8841E+02    -0.8853E+02    -0.8867E+02    -0.8882E+02    -0.8898E+02    -0.8915E+02    -0.8932E+02    -0.8948E+02    -0.8965E+02    -0.8981E+02    -0.8996E+02    -0.9010E+02    -0.9022E+02    -0.9031E+02    -0.9038E+02    -0.9039E+02    -0.9035E+02    -0.9023E+02    -0.9000E+02    -0.8961E+02    -0.8902E+02    -0.8815E+02    -0.8691E+02    -0.8519E+02    -0.8285E+02    -0.7974E+02    -0.7568E+02    -0.7053E+02    -0.6416E+02    -0.5653E+02    -0.4765E+02    -0.3755E+02    -0.2630E+02    -0.1397E+02    -0.6211E+00     0.1364E+02     0.2868E+02     0.4428E+02     0.6016E+02     0.7594E+02     0.9120E+02     0.1054E+03     0.1181E+03     0.1287E+03     0.1367E+03     0.1416E+03     0.1433E+03     0.1416E+03     0.1367E+03     0.1287E+03     0.1181E+03     0.1054E+03     0.9114E+02     0.7588E+02     0.6009E+02     0.4421E+02     0.2860E+02     0.1355E+02    -0.7189E+00    -0.1407E+02    -0.2641E+02    -0.3766E+02    -0.4776E+02    -0.5665E+02    -0.6428E+02    -0.7064E+02    -0.7578E+02    -0.7983E+02    -0.8294E+02    -0.8528E+02    -0.8699E+02    -0.8823E+02    -0.8909E+02    -0.8969E+02    -0.9007E+02    -0.9031E+02    -0.9043E+02    -0.9048E+02    -0.9046E+02    -0.9040E+02    -0.9031E+02    -0.9020E+02    -0.9006E+02    -0.8992E+02    -0.8976E+02    -0.8960E+02    -0.8943E+02    -0.8926E+02    -0.8910E+02    -0.8893E+02    -0.8877E+02    -0.8862E+02    -0.8849E+02    -0.8838E+02    -0.8829E+02    -0.8824E+02    -0.8824E+02
    -0.8810E+02    -0.8810E+02    -0.8814E+02    -0.8821E+02    -0.8831E+02    -0.8842E+02    -0.8854E+02    -0.8866E+02    -0.8879E+02    -0.8892E+02    -0.8904E+02    -0.8916E+02    -0.8927E+02    -0.8937E+02    -0.8945E+02    -0.8950E+02    -0.8953E+02    -0.8952E+02    -0.8946E+02    -0.8933E+02    -0.8912E+02    -0.8879E+02    -0.8831E+02    -0.8763E+02    -0.8669E+02    -0.8541E+02    -0.8371E+02    -0.8147E+02    -0.7857E+02    -0.7490E+02    -0.7034E+02    -0.6482E+02    -0.5831E+02    -0.5085E+02    -0.4249E+02    -0.3331E+02    -0.2341E+02    -0.1289E+02    -0.1877E+01     0.9515E+01     0.2111E+02     0.3269E+02     0.4399E+02     0.5474E+02     0.6460E+02     0.7326E+02     0.8039E+02     0.8571E+02     0.8900E+02     0.9011E+02     0.8899E+02     0.8569E+02     0.8036E+02     0.7322E+02     0.6456E+02     0.5469E+02     0.4394E+02     0.3262E+02     0.2103E+02     0.9433E+01    -0.1966E+01    -0.1299E+02    -0.2351E+02    -0.3341E+02    -0.4259E+02    -0.5096E+02    -0.5842E+02    -0.6493E+02    -0.7045E+02    -0.7500E+02    -0.7867E+02    -0.8156E+02    -0.8379E+02    -0.8549E+02    -0.8677E+02    -0.8771E+02    -0.8839E+02    -0.8887E+02    -0.8920E+02    -0.8941E+02    -0.8954E+02    -0.8960E+02    -0.8962E+02    -0.8959E+02    -0.8954E+02    -0.8946E+02    -0.8937E+02    -0.8926E+02    -0.8915E+02    -0.8902E+02    -0.8890E+02    -0.8877E+02    -0.8864E+02    -0.8851E+02    -0.8839E+02    -0.8829E+02    -0.8819E+02    -0.8812E+02    -0.8808E+02    -0.8808E+02
    -0.8793E+02    -0.8793E+02    -0.8796E+02    -0.8801E+02    -0.8808E+02    -0.8816E+02    -0.8825E+02    -0.8834E+02    -0.8843E+02    -0.8852E+02    -0.8860E+02    -0.8867E+02    -0.8873E+02    -0.8877E+02    -0.8880E+02    -0.8879E+02    -0.8876E+02    -0.8868E+02    -0.8855E+02    -0.8835E+02    -0.8806E+02    -0.8766E+02    -0.8711E+02    -0.8637E+02    -0.8541E+02    -0.8414E+02    -0.8250E+02    -0.8041E+02    -0.7778E+02    -0.7451E+02    -0.7054E+02    -0.6580E+02    -0.6030E+02    -0.5407E+02    -0.4717E+02    -0.3968E+02    -0.3171E+02    -0.2336E+02    -0.1475E+02    -0.6001E+01     0.2754E+01     0.1136E+02     0.1964E+02     0.2739E+02     0.3442E+02     0.4051E+02     0.4548E+02     0.4917E+02     0.5143E+02     0.5219E+02     0.5142E+02     0.4915E+02     0.4546E+02     0.4048E+02     0.3438E+02     0.2734E+02     0.1958E+02     0.1130E+02     0.2684E+01    -0.6078E+01    -0.1483E+02    -0.2345E+02    -0.3180E+02    -0.3978E+02    -0.4727E+02    -0.5418E+02    -0.6041E+02    -0.6591E+02    -0.7064E+02    -0.7461E+02    -0.7787E+02    -0.8050E+02    -0.8259E+02    -0.8422E+02    -0.8548E+02    -0.8645E+02    -0.8718E+02    -0.8773E+02    -0.8813E+02    -0.8842E+02    -0.8862E+02    -0.8876E+02    -0.8884E+02    -0.8888E+02    -0.8888E+02    -0.8886E+02    -0.8882E+02    -0.8876E+02    -0.8869E+02    -0.8861E+02    -0.8852E+02    -0.8843E+02    -0.8834E+02    -0.8825E+02    -0.8816E+02    -0.8808E+02    -0.8801E+02    -0.8795E+02    -0.8792E+02    -0.8792E+02
    -0.8776E+02    -0.8776E+02    -0.8778E+02    -0.8782E+02    -0.8786E+02    -0.8792E+02    -0.8797E+02    -0.8803E+02    -0.8808E+02    -0.8813E+02    -0.8817E+02    -0.8819E+02    -0.8821E+02    -0.8820E+02    -0.8817E+02    -0.8811E+02    -0.8802E+02    -0.8789E+02    -0.8770E+02    -0.8744E+02    -0.8709E+02    -0.8664E+02    -0.8606E+02    -0.8530E+02    -0.8434E+02    -0.8313E+02    -0.8160E+02    -0.7969E+02    -0.7735E+02    -0.7449E+02    -0.7108E+02    -0.6707E+02    -0.6247E+02    -0.5730E+02    -0.5162E+02    -0.4552E+02    -0.3908E+02    -0.3239E+02    -0.2557E+02    -0.1873E+02    -0.1199E+02    -0.5458E+01     0.7456E+00     0.6488E+01     0.1164E+02     0.1606E+02     0.1964E+02     0.2228E+02     0.2389E+02     0.2443E+02     0.2388E+02     0.2226E+02     0.1962E+02     0.1603E+02     0.1160E+02     0.6443E+01     0.6931E+00    -0.5518E+01    -0.1206E+02    -0.1881E+02    -0.2565E+02    -0.3247E+02    -0.3917E+02    -0.4561E+02    -0.5172E+02    -0.5740E+02    -0.6256E+02    -0.6716E+02    -0.7117E+02    -0.7458E+02    -0.7743E+02    -0.7978E+02    -0.8168E+02    -0.8320E+02    -0.8442E+02    -0.8538E+02    -0.8613E+02    -0.8671E+02    -0.8716E+02    -0.8751E+02    -0.8777E+02    -0.8796E+02    -0.8810E+02    -0.8819E+02    -0.8825E+02    -0.8828E+02    -0.8828E+02    -0.8827E+02    -0.8825E+02    -0.8821E+02    -0.8816E+02    -0.8811E+02    -0.8805E+02    -0.8799E+02    -0.8793E+02    -0.8787E+02    -0.8782E+02    -0.8779E+02    -0.8776E+02    -0.8776E+02
    -0.8760E+02    -0.8760E+02    -0.8761E+02    -0.8763E+02    -0.8765E+02    -0.8768E+02    -0.8771E+02    -0.8773E+02    -0.8775E+02    -0.8776E+02    -0.8776E+02    -0.8775E+02    -0.8772E+02    -0.8767E+02    -0.8759E+02    -0.8749E+02    -0.8735E+02    -0.8717E+02    -0.8693E+02    -0.8663E+02    -0.8626E+02    -0.8578E+02    -0.8518E+02    -0.8444E+02    -0.8352E+02    -0.8238E+02    -0.8099E+02    -0.7929E+02    -0.7724E+02    -0.7479E+02    -0.7190E+02    -0.6855E+02    -0.6474E+02    -0.6049E+02    -0.5586E+02    -0.5090E+02    -0.4569E+02    -0.4031E+02    -0.3487E+02    -0.2945E+02    -0.2415E+02    -0.1907E+02    -0.1430E+02    -0.9929E+01    -0.6048E+01    -0.2738E+01    -0.7684E-01     0.1872E+01     0.3061E+01     0.3458E+01     0.3054E+01     0.1858E+01    -0.9805E-01    -0.2766E+01    -0.6083E+01    -0.9971E+01    -0.1435E+02    -0.1912E+02    -0.2421E+02    -0.2952E+02    -0.3494E+02    -0.4039E+02    -0.4577E+02    -0.5098E+02    -0.5594E+02    -0.6058E+02    -0.6483E+02    -0.6864E+02    -0.7198E+02    -0.7487E+02    -0.7732E+02    -0.7937E+02    -0.8106E+02    -0.8245E+02    -0.8359E+02    -0.8451E+02    -0.8525E+02    -0.8584E+02    -0.8632E+02    -0.8670E+02    -0.8700E+02    -0.8723E+02    -0.8742E+02    -0.8756E+02    -0.8766E+02    -0.8773E+02    -0.8778E+02    -0.8781E+02    -0.8783E+02    -0.8783E+02    -0.8782E+02    -0.8780E+02    -0.8777E+02    -0.8774E+02    -0.8771E+02    -0.8768E+02    -0.8765E+02    -0.8763E+02    -0.8761E+02    -0.8761E+02
    -0.8745E+02    -0.8745E+02    -0.8745E+02    -0.8746E+02    -0.8746E+02    -0.8747E+02    -0.8747E+02    -0.8746E+02    -0.8745E+02    -0.8742E+02    -0.8739E+02    -0.8734E+02    -0.8727E+02    -0.8719E+02    -0.8708E+02    -0.8694E+02    -0.8676E+02    -0.8655E+02    -0.8628E+02    -0.8596E+02    -0.8556E+02    -0.8508E+02    -0.8449E+02    -0.8378E+02    -0.8292E+02    -0.8189E+02    -0.8065E+02    -0.7916E+02    -0.7740E+02    -0.7533E+02    -0.7292E+02    -0.7017E+02    -0.6705E+02    -0.6360E+02    -0.5985E+02    -0.5585E+02    -0.5166E+02    -0.4735E+02    -0.4300E+02    -0.3868E+02    -0.3447E+02    -0.3045E+02    -0.2670E+02    -0.2328E+02    -0.2027E+02    -0.1772E+02    -0.1568E+02    -0.1419E+02    -0.1329E+02    -0.1298E+02    -0.1329E+02    -0.1420E+02    -0.1570E+02    -0.1775E+02    -0.2030E+02    -0.2332E+02    -0.2674E+02    -0.3050E+02    -0.3453E+02    -0.3874E+02    -0.4307E+02    -0.4742E+02    -0.5173E+02    -0.5593E+02    -0.5993E+02    -0.6368E+02    -0.6713E+02    -0.7024E+02    -0.7300E+02    -0.7540E+02    -0.7747E+02    -0.7923E+02    -0.8071E+02    -0.8195E+02    -0.8298E+02    -0.8384E+02    -0.8455E+02    -0.8513E+02    -0.8561E+02    -0.8601E+02    -0.8634E+02    -0.8660E+02    -0.8682E+02    -0.8699E+02    -0.8713E+02    -0.8724E+02    -0.8733E+02    -0.8739E+02    -0.8744E+02    -0.8748E+02    -0.8750E+02    -0.8751E+02    -0.8751E+02    -0.8751E+02    -0.8750E+02    -0.8750E+02    -0.8749E+02    -0.8748E+02    -0.8747E+02    -0.8747E+02
    -0.8731E+02    -0.8731E+02    -0.8731E+02    -0.8730E+02    -0.8729E+02    -0.8727E+02    -0.8725E+02    -0.8722E+02    -0.8718E+02    -0.8713E+02    -0.8706E+02    -0.8698E+02    -0.8689E+02    -0.8677E+02    -0.8663E+02    -0.8646E+02    -0.8626E+02    -0.8602E+02    -0.8574E+02    -0.8540E+02    -0.8501E+02    -0.8453E+02    -0.8397E+02    -0.8331E+02    -0.8253E+02    -0.8160E+02    -0.8052E+02    -0.7924E+02    -0.7776E+02    -0.7603E+02    -0.7406E+02    -0.7182E+02    -0.6932E+02    -0.6656E+02    -0.6356E+02    -0.6038E+02    -0.5704E+02    -0.5361E+02    -0.5015E+02    -0.4673E+02    -0.4339E+02    -0.4021E+02    -0.3724E+02    -0.3454E+02    -0.3217E+02    -0.3015E+02    -0.2855E+02    -0.2738E+02    -0.2667E+02    -0.2643E+02    -0.2667E+02    -0.2739E+02    -0.2856E+02    -0.3018E+02    -0.3219E+02    -0.3458E+02    -0.3728E+02    -0.4025E+02    -0.4344E+02    -0.4678E+02    -0.5021E+02    -0.5367E+02    -0.5710E+02    -0.6044E+02    -0.6363E+02    -0.6662E+02    -0.6938E+02    -0.7188E+02    -0.7412E+02    -0.7609E+02    -0.7781E+02    -0.7930E+02    -0.8057E+02    -0.8165E+02    -0.8258E+02    -0.8336E+02    -0.8402E+02    -0.8458E+02    -0.8505E+02    -0.8545E+02    -0.8578E+02    -0.8607E+02    -0.8631E+02    -0.8651E+02    -0.8667E+02    -0.8681E+02    -0.8693E+02    -0.8702E+02    -0.8710E+02    -0.8716E+02    -0.8721E+02    -0.8725E+02    -0.8728E+02    -0.8730E+02    -0.8732E+02    -0.8733E+02    -0.8734E+02    -0.8734E+02    -0.8734E+02    -0.8734E+02
    -0.8719E+02    -0.8719E+02    -0.8718E+02    -0.8716E+02    -0.8714E+02    -0.8710E+02    -0.8706E+02    -0.8701E+02    -0.8694E+02    -0.8687E+02    -0.8678E+02    -0.8668E+02    -0.8656E+02    -0.8642E+02    -0.8626E+02    -0.8607E+02    -0.8585E+02    -0.8560E+02    -0.8531E+02    -0.8498E+02    -0.8459E+02    -0.8413E+02    -0.8361E+02    -0.8300E+02    -0.8230E+02    -0.8149E+02    -0.8055E+02    -0.7947E+02    -0.7823E+02    -0.7682E+02    -0.7522E+02    -0.7343E+02    -0.7145E+02    -0.6927E+02    -0.6692E+02    -0.6442E+02    -0.6181E+02    -0.5912E+02    -0.5641E+02    -0.5372E+02    -0.5110E+02    -0.4860E+02    -0.4626E+02    -0.4414E+02    -0.4228E+02    -0.4070E+02    -0.3944E+02    -0.3852E+02    -0.3797E+02    -0.3778E+02    -0.3797E+02    -0.3853E+02    -0.3946E+02    -0.4072E+02    -0.4230E+02    -0.4417E+02    -0.4630E+02    -0.4863E+02    -0.5114E+02    -0.5376E+02    -0.5646E+02    -0.5917E+02    -0.6186E+02    -0.6447E+02    -0.6697E+02    -0.6932E+02    -0.7150E+02    -0.7348E+02    -0.7527E+02    -0.7687E+02    -0.7828E+02    -0.7951E+02    -0.8059E+02    -0.8153E+02    -0.8234E+02    -0.8304E+02    -0.8365E+02    -0.8417E+02    -0.8462E+02    -0.8501E+02    -0.8535E+02    -0.8564E+02    -0.8589E+02    -0.8610E+02    -0.8629E+02    -0.8645E+02    -0.8659E+02    -0.8671E+02    -0.8681E+02    -0.8689E+02    -0.8697E+02    -0.8703E+02    -0.8708E+02    -0.8712E+02    -0.8716E+02    -0.8719E+02    -0.8721E+02    -0.8722E+02    -0.8723E+02    -0.8723E+02
    -0.8709E+02    -0.8709E+02    -0.8707E+02    -0.8705E+02    -0.8701E+02    -0.8696E+02    -0.8690E+02    -0.8683E+02    -0.8675E+02    -0.8665E+02    -0.8655E+02    -0.8643E+02    -0.8629E+02    -0.8613E+02    -0.8596E+02    -0.8576E+02    -0.8553E+02    -0.8528E+02    -0.8499E+02    -0.8466E+02    -0.8428E+02    -0.8386E+02    -0.8338E+02    -0.8283E+02    -0.8221E+02    -0.8150E+02    -0.8070E+02    -0.7979E+02    -0.7877E+02    -0.7762E+02    -0.7634E+02    -0.7492E+02    -0.7337E+02    -0.7168E+02    -0.6986E+02    -0.6794E+02    -0.6593E+02    -0.6386E+02    -0.6177E+02    -0.5969E+02    -0.5767E+02    -0.5573E+02    -0.5393E+02    -0.5228E+02    -0.5083E+02    -0.4961E+02    -0.4863E+02    -0.4792E+02    -0.4748E+02    -0.4734E+02    -0.4749E+02    -0.4792E+02    -0.4864E+02    -0.4962E+02    -0.5085E+02    -0.5231E+02    -0.5395E+02    -0.5576E+02    -0.5770E+02    -0.5973E+02    -0.6181E+02    -0.6390E+02    -0.6597E+02    -0.6798E+02    -0.6990E+02    -0.7172E+02    -0.7341E+02    -0.7496E+02    -0.7638E+02    -0.7766E+02    -0.7880E+02    -0.7982E+02    -0.8073E+02    -0.8153E+02    -0.8223E+02    -0.8286E+02    -0.8340E+02    -0.8388E+02    -0.8431E+02    -0.8468E+02    -0.8501E+02    -0.8530E+02    -0.8555E+02    -0.8578E+02    -0.8598E+02    -0.8615E+02    -0.8631E+02    -0.8644E+02    -0.8656E+02    -0.8667E+02    -0.8676E+02    -0.8684E+02    -0.8691E+02    -0.8697E+02    -0.8702E+02    -0.8706E+02    -0.8709E+02    -0.8712E+02    -0.8713E+02    -0.8713E+02
    -0.8700E+02    -0.8700E+02    -0.8698E+02    -0.8695E+02    -0.8690E+02    -0.8684E+02    -0.8677E+02    -0.8668E+02    -0.8659E+02    -0.8648E+02    -0.8636E+02    -0.8623E+02    -0.8608E+02    -0.8591E+02    -0.8573E+02    -0.8552E+02    -0.8529E+02    -0.8504E+02    -0.8475E+02    -0.8444E+02    -0.8408E+02    -0.8369E+02    -0.8325E+02    -0.8276E+02    -0.8221E+02    -0.8160E+02    -0.8092E+02    -0.8016E+02    -0.7932E+02    -0.7839E+02    -0.7737E+02    -0.7626E+02    -0.7505E+02    -0.7374E+02    -0.7236E+02    -0.7089E+02    -0.6937E+02    -0.6781E+02    -0.6624E+02    -0.6467E+02    -0.6314E+02    -0.6167E+02    -0.6030E+02    -0.5905E+02    -0.5795E+02    -0.5702E+02    -0.5627E+02    -0.5573E+02    -0.5540E+02    -0.5529E+02    -0.5540E+02    -0.5573E+02    -0.5628E+02    -0.5703E+02    -0.5797E+02    -0.5907E+02    -0.6032E+02    -0.6170E+02    -0.6316E+02    -0.6470E+02    -0.6626E+02    -0.6784E+02    -0.6940E+02    -0.7092E+02    -0.7238E+02    -0.7377E+02    -0.7507E+02    -0.7628E+02    -0.7740E+02    -0.7842E+02    -0.7935E+02    -0.8018E+02    -0.8094E+02    -0.8162E+02    -0.8223E+02    -0.8278E+02    -0.8327E+02    -0.8371E+02    -0.8410E+02    -0.8445E+02    -0.8477E+02    -0.8505E+02    -0.8530E+02    -0.8553E+02    -0.8573E+02    -0.8592E+02    -0.8608E+02    -0.8623E+02    -0.8636E+02    -0.8648E+02    -0.8659E+02    -0.8668E+02    -0.8676E+02    -0.8684E+02    -0.8690E+02    -0.8696E+02    -0.8700E+02    -0.8703E+02    -0.8705E+02    -0.8705E+02
    -0.8694E+02    -0.8694E+02    -0.8691E+02    -0.8687E+02    -0.8682E+02    -0.8675E+02    -0.8666E+02    -0.8657E+02    -0.8646E+02    -0.8635E+02    -0.8622E+02    -0.8607E+02    -0.8592E+02    -0.8574E+02    -0.8555E+02    -0.8535E+02    -0.8512E+02    -0.8487E+02    -0.8460E+02    -0.8430E+02    -0.8397E+02    -0.8361E+02    -0.8321E+02    -0.8277E+02    -0.8229E+02    -0.8176E+02    -0.8119E+02    -0.8055E+02    -0.7986E+02    -0.7911E+02    -0.7830E+02    -0.7742E+02    -0.7648E+02    -0.7548E+02    -0.7442E+02    -0.7332E+02    -0.7218E+02    -0.7101E+02    -0.6984E+02    -0.6868E+02    -0.6754E+02    -0.6646E+02    -0.6544E+02    -0.6452E+02    -0.6370E+02    -0.6300E+02    -0.6245E+02    -0.6204E+02    -0.6180E+02    -0.6172E+02    -0.6180E+02    -0.6205E+02    -0.6246E+02    -0.6301E+02    -0.6371E+02    -0.6453E+02    -0.6546E+02    -0.6647E+02    -0.6756E+02    -0.6869E+02    -0.6986E+02    -0.7103E+02    -0.7219E+02    -0.7333E+02    -0.7444E+02    -0.7549E+02    -0.7649E+02    -0.7743E+02    -0.7831E+02    -0.7913E+02    -0.7988E+02    -0.8057E+02    -0.8120E+02    -0.8178E+02    -0.8230E+02    -0.8278E+02    -0.8322E+02    -0.8361E+02    -0.8397E+02    -0.8430E+02    -0.8460E+02    -0.8487E+02    -0.8512E+02    -0.8535E+02    -0.8555E+02    -0.8574E+02    -0.8591E+02    -0.8606E+02    -0.8620E+02    -0.8633E+02    -0.8645E+02    -0.8656E+02    -0.8665E+02    -0.8673E+02    -0.8681E+02    -0.8687E+02    -0.8692E+02    -0.8696E+02    -0.8698E+02    -0.8698E+02
    -0.8688E+02    -0.8688E+02    -0.8686E+02    -0.8681E+02    -0.8675E+02    -0.8667E+02    -0.8658E+02    -0.8648E+02    -0.8637E+02    -0.8624E+02    -0.8611E+02    -0.8596E+02    -0.8580E+02    -0.8563E+02    -0.8544E+02    -0.8523E+02    -0.8501E+02    -0.8477E+02    -0.8451E+02    -0.8423E+02    -0.8392E+02    -0.8359E+02    -0.8323E+02    -0.8285E+02    -0.8242E+02    -0.8197E+02    -0.8148E+02    -0.8095E+02    -0.8037E+02    -0.7976E+02    -0.7911E+02    -0.7841E+02    -0.7768E+02    -0.7690E+02    -0.7610E+02    -0.7526E+02    -0.7441E+02    -0.7354E+02    -0.7268E+02    -0.7182E+02    -0.7099E+02    -0.7020E+02    -0.6945E+02    -0.6878E+02    -0.6818E+02    -0.6768E+02    -0.6727E+02    -0.6698E+02    -0.6680E+02    -0.6674E+02    -0.6680E+02    -0.6698E+02    -0.6728E+02    -0.6768E+02    -0.6819E+02    -0.6879E+02    -0.6946E+02    -0.7021E+02    -0.7100E+02    -0.7183E+02    -0.7269E+02    -0.7355E+02    -0.7442E+02    -0.7527E+02    -0.7611E+02    -0.7691E+02    -0.7769E+02    -0.7842E+02    -0.7912E+02    -0.7977E+02    -0.8038E+02    -0.8095E+02    -0.8148E+02    -0.8197E+02    -0.8243E+02    -0.8285E+02    -0.8323E+02    -0.8359E+02    -0.8392E+02    -0.8422E+02    -0.8451E+02    -0.8476E+02    -0.8500E+02    -0.8522E+02    -0.8542E+02    -0.8561E+02    -0.8578E+02    -0.8594E+02    -0.8609E+02    -0.8622E+02    -0.8635E+02    -0.8646E+02    -0.8656E+02    -0.8665E+02    -0.8674E+02    -0.8681E+02    -0.8686E+02    -0.8690E+02    -0.8693E+02    -0.8693E+02
    -0.8684E+02    -0.8684E+02    -0.8682E+02    -0.8677E+02    -0.8670E+02    -0.8662E+02    -0.8653E+02    -0.8642E+02    -0.8630E+02    -0.8617E+02    -0.8604E+02    -0.8589E+02    -0.8572E+02    -0.8555E+02    -0.8537E+02    -0.8517E+02    -0.8495E+02    -0.8472E+02    -0.8448E+02    -0.8422E+02    -0.8393E+02    -0.8363E+02    -0.8331E+02    -0.8296E+02    -0.8259E+02    -0.8220E+02    -0.8178E+02    -0.8133E+02    -0.8086E+02    -0.8035E+02    -0.7982E+02    -0.7927E+02    -0.7869E+02    -0.7808E+02    -0.7746E+02    -0.7682E+02    -0.7618E+02    -0.7553E+02    -0.7488E+02    -0.7425E+02    -0.7364E+02    -0.7306E+02    -0.7252E+02    -0.7203E+02    -0.7160E+02    -0.7123E+02    -0.7094E+02    -0.7073E+02    -0.7060E+02    -0.7055E+02    -0.7060E+02    -0.7073E+02    -0.7094E+02    -0.7123E+02    -0.7160E+02    -0.7203E+02    -0.7252E+02    -0.7306E+02    -0.7364E+02    -0.7425E+02    -0.7489E+02    -0.7553E+02    -0.7618E+02    -0.7683E+02    -0.7746E+02    -0.7808E+02    -0.7869E+02    -0.7927E+02    -0.7982E+02    -0.8035E+02    -0.8085E+02    -0.8133E+02    -0.8178E+02    -0.8220E+02    -0.8259E+02    -0.8296E+02    -0.8330E+02    -0.8362E+02    -0.8392E+02    -0.8420E+02    -0.8446E+02    -0.8471E+02    -0.8493E+02    -0.8515E+02    -0.8534E+02    -0.8553E+02    -0.8570E+02    -0.8586E+02    -0.8601E+02    -0.8614E+02    -0.8627E+02    -0.8639E+02    -0.8650E+02    -0.8660E+02    -0.8668E+02    -0.8676E+02    -0.8682E+02    -0.8686E+02    -0.8689E+02    -0.8689E+02
    -0.8682E+02    -0.8682E+02    -0.8679E+02    -0.8674E+02    -0.8667E+02    -0.8659E+02    -0.8649E+02    -0.8638E+02    -0.8626E+02    -0.8613E+02    -0.8599E+02    -0.8584E+02    -0.8568E+02    -0.8551E+02    -0.8533E+02    -0.8514E+02    -0.8494E+02    -0.8472E+02    -0.8449E+02    -0.8425E+02    -0.8399E+02    -0.8371E+02    -0.8342E+02    -0.8311E+02    -0.8279E+02    -0.8245E+02    -0.8208E+02    -0.8170E+02    -0.8130E+02    -0.8089E+02    -0.8045E+02    -0.8000E+02    -0.7954E+02    -0.7906E+02    -0.7857E+02    -0.7808E+02    -0.7758E+02    -0.7709E+02    -0.7660E+02    -0.7613E+02    -0.7567E+02    -0.7524E+02    -0.7485E+02    -0.7449E+02    -0.7417E+02    -0.7391E+02    -0.7369E+02    -0.7354E+02    -0.7345E+02    -0.7341E+02    -0.7345E+02    -0.7354E+02    -0.7369E+02    -0.7391E+02    -0.7417E+02    -0.7449E+02    -0.7485E+02    -0.7524E+02    -0.7567E+02    -0.7613E+02    -0.7660E+02    -0.7709E+02    -0.7758E+02    -0.7808E+02    -0.7857E+02    -0.7906E+02    -0.7953E+02    -0.8000E+02    -0.8045E+02    -0.8088E+02    -0.8130E+02    -0.8170E+02    -0.8207E+02    -0.8244E+02    -0.8278E+02    -0.8310E+02    -0.8341E+02    -0.8370E+02    -0.8397E+02    -0.8423E+02    -0.8447E+02    -0.8470E+02    -0.8491E+02    -0.8511E+02    -0.8530E+02    -0.8548E+02    -0.8565E+02    -0.8581E+02    -0.8596E+02    -0.8609E+02    -0.8622E+02    -0.8634E+02    -0.8645E+02    -0.8655E+02    -0.8664E+02    -0.8672E+02    -0.8679E+02    -0.8683E+02    -0.8686E+02    -0.8686E+02
    -0.8680E+02    -0.8680E+02    -0.8677E+02    -0.8672E+02    -0.8665E+02    -0.8657E+02    -0.8647E+02    -0.8636E+02    -0.8624E+02    -0.8611E+02    -0.8597E+02    -0.8583E+02    -0.8567E+02    -0.8551E+02    -0.8533E+02    -0.8515E+02    -0.8495E+02    -0.8475E+02    -0.8454E+02    -0.8431E+02    -0.8407E+02    -0.8382E+02    -0.8356E+02    -0.8329E+02    -0.8300E+02    -0.8270E+02    -0.8239E+02    -0.8206E+02    -0.8172E+02    -0.8137E+02    -0.8101E+02    -0.8064E+02    -0.8026E+02    -0.7988E+02    -0.7949E+02    -0.7910E+02    -0.7871E+02    -0.7833E+02    -0.7796E+02    -0.7760E+02    -0.7725E+02    -0.7693E+02    -0.7663E+02    -0.7636E+02    -0.7613E+02    -0.7593E+02    -0.7577E+02    -0.7566E+02    -0.7559E+02    -0.7557E+02    -0.7559E+02    -0.7566E+02    -0.7577E+02    -0.7593E+02    -0.7613E+02    -0.7636E+02    -0.7663E+02    -0.7693E+02    -0.7725E+02    -0.7759E+02    -0.7795E+02    -0.7833E+02    -0.7871E+02    -0.7910E+02    -0.7949E+02    -0.7987E+02    -0.8026E+02    -0.8063E+02    -0.8100E+02    -0.8136E+02    -0.8171E+02    -0.8205E+02    -0.8237E+02    -0.8269E+02    -0.8298E+02    -0.8327E+02    -0.8354E+02    -0.8380E+02    -0.8405E+02    -0.8429E+02    -0.8451E+02    -0.8472E+02    -0.8492E+02    -0.8511E+02    -0.8530E+02    -0.8547E+02    -0.8563E+02    -0.8579E+02    -0.8593E+02    -0.8607E+02    -0.8620E+02    -0.8632E+02    -0.8643E+02    -0.8653E+02    -0.8662E+02    -0.8670E+02    -0.8677E+02    -0.8681E+02    -0.8684E+02    -0.8684E+02
    -0.8680E+02    -0.8680E+02    -0.8677E+02    -0.8672E+02    -0.8665E+02    -0.8656E+02    -0.8646E+02    -0.8635E+02    -0.8624E+02    -0.8611E+02    -0.8597E+02    -0.8583E+02    -0.8568E+02    -0.8552E+02    -0.8536E+02    -0.8518E+02    -0.8500E+02    -0.8481E+02    -0.8461E+02    -0.8440E+02    -0.8418E+02    -0.8396E+02    -0.8372E+02    -0.8348E+02    -0.8322E+02    -0.8296E+02    -0.8269E+02    -0.8241E+02    -0.8212E+02    -0.8182E+02    -0.8152E+02    -0.8121E+02    -0.8090E+02    -0.8058E+02    -0.8027E+02    -0.7996E+02    -0.7965E+02    -0.7934E+02    -0.7905E+02    -0.7877E+02    -0.7850E+02    -0.7825E+02    -0.7802E+02    -0.7782E+02    -0.7764E+02    -0.7749E+02    -0.7737E+02    -0.7729E+02    -0.7724E+02    -0.7722E+02    -0.7723E+02    -0.7729E+02    -0.7737E+02    -0.7749E+02    -0.7764E+02    -0.7782E+02    -0.7802E+02    -0.7825E+02    -0.7850E+02    -0.7876E+02    -0.7904E+02    -0.7934E+02    -0.7964E+02    -0.7995E+02    -0.8026E+02    -0.8057E+02    -0.8089E+02    -0.8120E+02    -0.8150E+02    -0.8181E+02    -0.8210E+02    -0.8239E+02    -0.8267E+02    -0.8294E+02    -0.8320E+02    -0.8345E+02    -0.8370E+02    -0.8393E+02    -0.8416E+02    -0.8437E+02    -0.8458E+02    -0.8477E+02    -0.8496E+02    -0.8514E+02    -0.8532E+02    -0.8548E+02    -0.8564E+02    -0.8579E+02    -0.8593E+02    -0.8606E+02    -0.8619E+02    -0.8631E+02    -0.8642E+02    -0.8652E+02    -0.8661E+02    -0.8669E+02    -0.8676E+02    -0.8680E+02    -0.8683E+02    -0.8683E+02
    -0.8680E+02    -0.8680E+02    -0.8677E+02    -0.8672E+02    -0.8665E+02    -0.8656E+02    -0.8647E+02    -0.8636E+02    -0.8625E+02    -0.8612E+02    -0.8599E+02    -0.8585E+02    -0.8571E+02    -0.8556E+02    -0.8540E+02    -0.8524E+02    -0.8506E+02    -0.8489E+02    -0.8470E+02    -0.8451E+02    -0.8431E+02    -0.8411E+02    -0.8389E+02    -0.8367E+02    -0.8345E+02    -0.8322E+02    -0.8298E+02    -0.8273E+02    -0.8249E+02    -0.8223E+02    -0.8198E+02    -0.8172E+02    -0.8146E+02    -0.8120E+02    -0.8094E+02    -0.8068E+02    -0.8043E+02    -0.8019E+02    -0.7995E+02    -0.7973E+02    -0.7952E+02    -0.7932E+02    -0.7914E+02    -0.7898E+02    -0.7884E+02    -0.7873E+02    -0.7863E+02    -0.7857E+02    -0.7853E+02    -0.7851E+02    -0.7853E+02    -0.7857E+02    -0.7863E+02    -0.7872E+02    -0.7884E+02    -0.7898E+02    -0.7914E+02    -0.7931E+02    -0.7951E+02    -0.7972E+02    -0.7994E+02    -0.8018E+02    -0.8042E+02    -0.8067E+02    -0.8093E+02    -0.8118E+02    -0.8144E+02    -0.8170E+02    -0.8196E+02    -0.8221E+02    -0.8247E+02    -0.8271E+02    -0.8296E+02    -0.8319E+02    -0.8342E+02    -0.8365E+02    -0.8386E+02    -0.8408E+02    -0.8428E+02    -0.8448E+02    -0.8467E+02    -0.8485E+02    -0.8502E+02    -0.8519E+02    -0.8536E+02    -0.8551E+02    -0.8566E+02    -0.8580E+02    -0.8594E+02    -0.8607E+02    -0.8620E+02    -0.8631E+02    -0.8642E+02    -0.8652E+02    -0.8661E+02    -0.8669E+02    -0.8675E+02    -0.8680E+02    -0.8683E+02    -0.8683E+02
    -0.8680E+02    -0.8680E+02    -0.8678E+02    -0.8673E+02    -0.8666E+02    -0.8658E+02    -0.8648E+02    -0.8638E+02    -0.8627E+02    -0.8615E+02    -0.8602E+02    -0.8589E+02    -0.8575E+02    -0.8561E+02    -0.8546E+02    -0.8531E+02    -0.8514E+02    -0.8498E+02    -0.8481E+02    -0.8463E+02    -0.8445E+02    -0.8426E+02    -0.8407E+02    -0.8388E+02    -0.8368E+02    -0.8347E+02    -0.8326E+02    -0.8305E+02    -0.8283E+02    -0.8261E+02    -0.8239E+02    -0.8217E+02    -0.8195E+02    -0.8174E+02    -0.8152E+02    -0.8131E+02    -0.8110E+02    -0.8090E+02    -0.8071E+02    -0.8053E+02    -0.8036E+02    -0.8020E+02    -0.8006E+02    -0.7993E+02    -0.7982E+02    -0.7973E+02    -0.7966E+02    -0.7960E+02    -0.7957E+02    -0.7956E+02    -0.7957E+02    -0.7960E+02    -0.7965E+02    -0.7972E+02    -0.7982E+02    -0.7993E+02    -0.8005E+02    -0.8019E+02    -0.8035E+02    -0.8052E+02    -0.8070E+02    -0.8089E+02    -0.8109E+02    -0.8130E+02    -0.8151E+02    -0.8172E+02    -0.8194E+02    -0.8216E+02    -0.8238E+02    -0.8259E+02    -0.8281E+02    -0.8302E+02    -0.8324E+02    -0.8344E+02    -0.8365E+02    -0.8385E+02    -0.8404E+02    -0.8423E+02    -0.8442E+02    -0.8460E+02    -0.8477E+02    -0.8494E+02    -0.8510E+02    -0.8526E+02    -0.8541E+02    -0.8556E+02    -0.8570E+02    -0.8584E+02    -0.8597E+02    -0.8609E+02    -0.8621E+02    -0.8633E+02    -0.8643E+02    -0.8653E+02    -0.8662E+02    -0.8670E+02    -0.8676E+02    -0.8681E+02    -0.8683E+02    -0.8683E+02
    -0.8682E+02    -0.8682E+02    -0.8679E+02    -0.8674E+02    -0.8668E+02    -0.8660E+02    -0.8651E+02    -0.8641E+02    -0.8630E+02    -0.8618E+02    -0.8606E+02    -0.8594E+02    -0.8581E+02    -0.8567E+02    -0.8553E+02    -0.8539E+02    -0.8524E+02    -0.8508E+02    -0.8493E+02    -0.8476E+02    -0.8460E+02    -0.8443E+02    -0.8426E+02    -0.8408E+02    -0.8390E+02    -0.8372E+02    -0.8353E+02    -0.8335E+02    -0.8316E+02    -0.8297E+02    -0.8278E+02    -0.8259E+02    -0.8240E+02    -0.8222E+02    -0.8203E+02    -0.8186E+02    -0.8168E+02    -0.8152E+02    -0.8136E+02    -0.8121E+02    -0.8107E+02    -0.8094E+02    -0.8083E+02    -0.8072E+02    -0.8063E+02    -0.8056E+02    -0.8050E+02    -0.8046E+02    -0.8043E+02    -0.8042E+02    -0.8043E+02    -0.8046E+02    -0.8050E+02    -0.8056E+02    -0.8063E+02    -0.8072E+02    -0.8082E+02    -0.8093E+02    -0.8106E+02    -0.8120E+02    -0.8135E+02    -0.8151E+02    -0.8167E+02    -0.8184E+02    -0.8202E+02    -0.8220E+02    -0.8238E+02    -0.8257E+02    -0.8276E+02    -0.8295E+02    -0.8313E+02    -0.8332E+02    -0.8351E+02    -0.8369E+02    -0.8387E+02    -0.8405E+02    -0.8422E+02    -0.8439E+02    -0.8456E+02    -0.8472E+02    -0.8488E+02    -0.8504E+02    -0.8519E+02    -0.8534E+02    -0.8548E+02    -0.8562E+02    -0.8575E+02    -0.8588E+02    -0.8601E+02    -0.8613E+02    -0.8624E+02    -0.8635E+02    -0.8645E+02    -0.8655E+02    -0.8663E+02    -0.8671E+02    -0.8677E+02    -0.8682E+02    -0.8684E+02    -0.8684E+02
    -0.8683E+02    -0.8683E+02    -0.8681E+02    -0.8676E+02    -0.8670E+02    -0.8662E+02    -0.8653E+02    -0.8644E+02    -0.8634E+02    -0.8623E+02    -0.8611E+02    -0.8599E+02    -0.8587E+02    -0.8574E+02    -0.8561E+02    -0.8547E+02    -0.8534E+02    -0.8519E+02    -0.8505E+02    -0.8490E+02    -0.8475E+02    -0.8459E+02    -0.8444E+02    -0.8428E+02    -0.8412E+02    -0.8396E+02    -0.8379E+02    -0.8363E+02    -0.8346E+02    -0.8330E+02    -0.8313E+02    -0.8297E+02    -0.8281E+02    -0.8265E+02    -0.8250E+02    -0.8234E+02    -0.8220E+02    -0.8206E+02    -0.8193E+02    -0.8180E+02    -0.8169E+02    -0.8158E+02    -0.8148E+02    -0.8140E+02    -0.8132E+02    -0.8126E+02    -0.8122E+02    -0.8118E+02    -0.8116E+02    -0.8115E+02    -0.8116E+02    -0.8118E+02    -0.8121E+02    -0.8126E+02    -0.8132E+02    -0.8139E+02    -0.8148E+02    -0.8157E+02    -0.8168E+02    -0.8179E+02    -0.8192E+02    -0.8205E+02    -0.8219E+02    -0.8233E+02    -0.8248E+02    -0.8263E+02    -0.8279E+02    -0.8295E+02    -0.8311E+02    -0.8327E+02    -0.8344E+02    -0.8360E+02    -0.8376E+02    -0.8393E+02    -0.8409E+02    -0.8425E+02    -0.8440E+02    -0.8456E+02    -0.8471E+02    -0.8486E+02    -0.8501E+02    -0.8515E+02    -0.8529E+02    -0.8543E+02    -0.8556E+02    -0.8569E+02    -0.8581E+02    -0.8594E+02    -0.8606E+02    -0.8617E+02    -0.8628E+02    -0.8638E+02    -0.8648E+02    -0.8657E+02    -0.8665E+02    -0.8673E+02    -0.8679E+02    -0.8683E+02    -0.8686E+02    -0.8686E+02
    -0.8685E+02    -0.8685E+02    -0.8683E+02    -0.8678E+02    -0.8672E+02    -0.8665E+02    -0.8657E+02    -0.8647E+02    -0.8638E+02    -0.8627E+02    -0.8617E+02    -0.8605E+02    -0.8594E+02    -0.8582E+02    -0.8569E+02    -0.8557E+02    -0.8544E+02    -0.8531E+02    -0.8517E+02    -0.8504E+02    -0.8490E+02    -0.8476E+02    -0.8462E+02    -0.8448E+02    -0.8433E+02    -0.8419E+02    -0.8404E+02    -0.8390E+02    -0.8375E+02    -0.8361E+02    -0.8346E+02    -0.8332E+02    -0.8318E+02    -0.8304E+02    -0.8291E+02    -0.8278E+02    -0.8266E+02    -0.8254E+02    -0.8243E+02    -0.8232E+02    -0.8222E+02    -0.8213E+02    -0.8205E+02    -0.8198E+02    -0.8192E+02    -0.8187E+02    -0.8183E+02    -0.8180E+02    -0.8178E+02    -0.8178E+02    -0.8178E+02    -0.8180E+02    -0.8183E+02    -0.8187E+02    -0.8192E+02    -0.8198E+02    -0.8205E+02    -0.8213E+02    -0.8221E+02    -0.8231E+02    -0.8241E+02    -0.8253E+02    -0.8264E+02    -0.8277E+02    -0.8289E+02    -0.8302E+02    -0.8316E+02    -0.8330E+02    -0.8344E+02    -0.8358E+02    -0.8372E+02    -0.8387E+02    -0.8401E+02    -0.8416E+02    -0.8430E+02    -0.8444E+02    -0.8458E+02    -0.8472E+02    -0.8486E+02    -0.8500E+02    -0.8513E+02    -0.8526E+02    -0.8539E+02    -0.8552E+02    -0.8564E+02    -0.8576E+02    -0.8588E+02    -0.8600E+02    -0.8611E+02    -0.8622E+02    -0.8632E+02    -0.8642E+02    -0.8651E+02    -0.8660E+02    -0.8668E+02    -0.8675E+02    -0.8681E+02    -0.8685E+02    -0.8687E+02    -0.8687E+02
    -0.8687E+02    -0.8687E+02    -0.8685E+02    -0.8681E+02    -0.8675E+02    -0.8668E+02    -0.8660E+02    -0.8651E+02    -0.8642E+02    -0.8632E+02    -0.8622E+02    -0.8612E+02    -0.8601E+02    -0.8590E+02    -0.8578E+02    -0.8566E+02    -0.8555E+02    -0.8542E+02    -0.8530E+02    -0.8518E+02    -0.8505E+02    -0.8492E+02    -0.8480E+02    -0.8467E+02    -0.8454E+02    -0.8441E+02    -0.8428E+02    -0.8415E+02    -0.8402E+02    -0.8389E+02    -0.8377E+02    -0.8364E+02    -0.8352E+02    -0.8340E+02    -0.8329E+02    -0.8318E+02    -0.8307E+02    -0.8297E+02    -0.8287E+02    -0.8278E+02    -0.8270E+02    -0.8262E+02    -0.8255E+02    -0.8249E+02    -0.8244E+02    -0.8240E+02    -0.8237E+02    -0.8234E+02    -0.8233E+02    -0.8232E+02    -0.8232E+02    -0.8234E+02    -0.8236E+02    -0.8239E+02    -0.8244E+02    -0.8249E+02    -0.8255E+02    -0.8261E+02    -0.8269E+02    -0.8277E+02    -0.8286E+02    -0.8295E+02    -0.8305E+02    -0.8316E+02    -0.8327E+02    -0.8338E+02    -0.8350E+02    -0.8362E+02    -0.8374E+02    -0.8387E+02    -0.8399E+02    -0.8412E+02    -0.8425E+02    -0.8438E+02    -0.8450E+02    -0.8463E+02    -0.8476E+02    -0.8489E+02    -0.8501E+02    -0.8513E+02    -0.8526E+02    -0.8538E+02    -0.8550E+02    -0.8561E+02    -0.8573E+02    -0.8584E+02    -0.8595E+02    -0.8606E+02    -0.8617E+02    -0.8627E+02    -0.8637E+02    -0.8646E+02    -0.8655E+02    -0.8663E+02    -0.8671E+02    -0.8677E+02    -0.8683E+02    -0.8687E+02    -0.8689E+02    -0.8689E+02
    -0.8690E+02    -0.8690E+02    -0.8687E+02    -0.8683E+02    -0.8678E+02    -0.8671E+02    -0.8664E+02    -0.8656E+02    -0.8647E+02    -0.8638E+02    -0.8628E+02    -0.8618E+02    -0.8608E+02    -0.8598E+02    -0.8587E+02    -0.8576E+02    -0.8565E+02    -0.8554E+02    -0.8543E+02    -0.8531E+02    -0.8520E+02    -0.8508E+02    -0.8497E+02    -0.8485E+02    -0.8473E+02    -0.8462E+02    -0.8450E+02    -0.8439E+02    -0.8427E+02    -0.8416E+02    -0.8405E+02    -0.8394E+02    -0.8383E+02    -0.8373E+02    -0.8363E+02    -0.8353E+02    -0.8344E+02    -0.8335E+02    -0.8327E+02    -0.8319E+02    -0.8312E+02    -0.8306E+02    -0.8300E+02    -0.8295E+02    -0.8290E+02    -0.8287E+02    -0.8284E+02    -0.8282E+02    -0.8280E+02    -0.8280E+02    -0.8280E+02    -0.8281E+02    -0.8283E+02    -0.8286E+02    -0.8290E+02    -0.8294E+02    -0.8299E+02    -0.8305E+02    -0.8311E+02    -0.8318E+02    -0.8326E+02    -0.8334E+02    -0.8343E+02    -0.8352E+02    -0.8361E+02    -0.8371E+02    -0.8381E+02    -0.8392E+02    -0.8403E+02    -0.8413E+02    -0.8425E+02    -0.8436E+02    -0.8447E+02    -0.8459E+02    -0.8470E+02    -0.8482E+02    -0.8493E+02    -0.8505E+02    -0.8516E+02    -0.8527E+02    -0.8538E+02    -0.8550E+02    -0.8560E+02    -0.8571E+02    -0.8582E+02    -0.8592E+02    -0.8603E+02    -0.8613E+02    -0.8623E+02    -0.8632E+02    -0.8641E+02    -0.8650E+02    -0.8659E+02    -0.8666E+02    -0.8674E+02    -0.8680E+02    -0.8685E+02    -0.8689E+02    -0.8691E+02    -0.8691E+02
    -0.8692E+02    -0.8692E+02    -0.8690E+02    -0.8686E+02    -0.8681E+02    -0.8675E+02    -0.8668E+02    -0.8660E+02    -0.8652E+02    -0.8643E+02    -0.8634E+02    -0.8625E+02    -0.8616E+02    -0.8606E+02    -0.8596E+02    -0.8586E+02    -0.8576E+02    -0.8566E+02    -0.8555E+02    -0.8545E+02    -0.8534E+02    -0.8524E+02    -0.8513E+02    -0.8503E+02    -0.8492E+02    -0.8482E+02    -0.8471E+02    -0.8461E+02    -0.8451E+02    -0.8441E+02    -0.8431E+02    -0.8422E+02    -0.8412E+02    -0.8403E+02    -0.8394E+02    -0.8386E+02    -0.8378E+02    -0.8370E+02    -0.8363E+02    -0.8356E+02    -0.8350E+02    -0.8345E+02    -0.8340E+02    -0.8335E+02    -0.8331E+02    -0.8328E+02    -0.8326E+02    -0.8324E+02    -0.8323E+02    -0.8323E+02    -0.8323E+02    -0.8324E+02    -0.8325E+02    -0.8328E+02    -0.8331E+02    -0.8335E+02    -0.8339E+02    -0.8344E+02    -0.8349E+02    -0.8355E+02    -0.8362E+02    -0.8369E+02    -0.8376E+02    -0.8384E+02    -0.8393E+02    -0.8401E+02    -0.8410E+02    -0.8419E+02    -0.8429E+02    -0.8439E+02    -0.8448E+02    -0.8458E+02    -0.8469E+02    -0.8479E+02    -0.8489E+02    -0.8499E+02    -0.8510E+02    -0.8520E+02    -0.8530E+02    -0.8541E+02    -0.8551E+02    -0.8561E+02    -0.8571E+02    -0.8581E+02    -0.8591E+02    -0.8601E+02    -0.8610E+02    -0.8620E+02    -0.8629E+02    -0.8638E+02    -0.8646E+02    -0.8655E+02    -0.8663E+02    -0.8670E+02    -0.8677E+02    -0.8683E+02    -0.8688E+02    -0.8691E+02    -0.8693E+02    -0.8693E+02
    -0.8694E+02    -0.8694E+02    -0.8692E+02    -0.8689E+02    -0.8684E+02    -0.8678E+02    -0.8671E+02    -0.8664E+02    -0.8657E+02    -0.8649E+02    -0.8640E+02    -0.8632E+02    -0.8623E+02    -0.8614E+02    -0.8605E+02    -0.8596E+02    -0.8586E+02    -0.8577E+02    -0.8567E+02    -0.8558E+02    -0.8548E+02    -0.8539E+02    -0.8529E+02    -0.8520E+02    -0.8510E+02    -0.8501E+02    -0.8492E+02    -0.8482E+02    -0.8473E+02    -0.8464E+02    -0.8456E+02    -0.8447E+02    -0.8439E+02    -0.8431E+02    -0.8423E+02    -0.8416E+02    -0.8409E+02    -0.8402E+02    -0.8396E+02    -0.8390E+02    -0.8385E+02    -0.8380E+02    -0.8376E+02    -0.8372E+02    -0.8368E+02    -0.8366E+02    -0.8364E+02    -0.8362E+02    -0.8361E+02    -0.8361E+02    -0.8361E+02    -0.8362E+02    -0.8363E+02    -0.8365E+02    -0.8368E+02    -0.8371E+02    -0.8375E+02    -0.8379E+02    -0.8384E+02    -0.8389E+02    -0.8395E+02    -0.8401E+02    -0.8407E+02    -0.8414E+02    -0.8421E+02    -0.8429E+02    -0.8437E+02    -0.8445E+02    -0.8453E+02    -0.8462E+02    -0.8471E+02    -0.8480E+02    -0.8489E+02    -0.8498E+02    -0.8507E+02    -0.8516E+02    -0.8526E+02    -0.8535E+02    -0.8544E+02    -0.8554E+02    -0.8563E+02    -0.8573E+02    -0.8582E+02    -0.8591E+02    -0.8600E+02    -0.8609E+02    -0.8618E+02    -0.8627E+02    -0.8635E+02    -0.8643E+02    -0.8652E+02    -0.8659E+02    -0.8667E+02    -0.8674E+02    -0.8680E+02    -0.8686E+02    -0.8690E+02    -0.8694E+02    -0.8696E+02    -0.8696E+02
    -0.8697E+02    -0.8697E+02    -0.8695E+02    -0.8691E+02    -0.8687E+02    -0.8681E+02    -0.8675E+02    -0.8669E+02    -0.8662E+02    -0.8654E+02    -0.8646E+02    -0.8638E+02    -0.8630E+02    -0.8622E+02    -0.8614E+02    -0.8605E+02    -0.8596E+02    -0.8588E+02    -0.8579E+02    -0.8571E+02    -0.8562E+02    -0.8553E+02    -0.8545E+02    -0.8536E+02    -0.8527E+02    -0.8519E+02    -0.8511E+02    -0.8502E+02    -0.8494E+02    -0.8486E+02    -0.8479E+02    -0.8471E+02    -0.8464E+02    -0.8457E+02    -0.8450E+02    -0.8443E+02    -0.8437E+02    -0.8431E+02    -0.8426E+02    -0.8421E+02    -0.8416E+02    -0.8412E+02    -0.8408E+02    -0.8405E+02    -0.8402E+02    -0.8400E+02    -0.8398E+02    -0.8396E+02    -0.8395E+02    -0.8395E+02    -0.8395E+02    -0.8396E+02    -0.8397E+02    -0.8399E+02    -0.8401E+02    -0.8404E+02    -0.8407E+02    -0.8411E+02    -0.8415E+02    -0.8420E+02    -0.8425E+02    -0.8430E+02    -0.8436E+02    -0.8442E+02    -0.8448E+02    -0.8455E+02    -0.8462E+02    -0.8469E+02    -0.8476E+02    -0.8484E+02    -0.8492E+02    -0.8500E+02    -0.8508E+02    -0.8516E+02    -0.8524E+02    -0.8533E+02    -0.8541E+02    -0.8550E+02    -0.8558E+02    -0.8567E+02    -0.8575E+02    -0.8584E+02    -0.8592E+02    -0.8601E+02    -0.8609E+02    -0.8617E+02    -0.8625E+02    -0.8633E+02    -0.8641E+02    -0.8649E+02    -0.8657E+02    -0.8664E+02    -0.8671E+02    -0.8677E+02    -0.8683E+02    -0.8688E+02    -0.8693E+02    -0.8696E+02    -0.8698E+02    -0.8698E+02
    -0.8699E+02    -0.8699E+02    -0.8697E+02    -0.8694E+02    -0.8690E+02    -0.8685E+02    -0.8679E+02    -0.8673E+02    -0.8666E+02    -0.8660E+02    -0.8652E+02    -0.8645E+02    -0.8637E+02    -0.8630E+02    -0.8622E+02    -0.8614E+02    -0.8606E+02    -0.8599E+02    -0.8591E+02    -0.8583E+02    -0.8575E+02    -0.8567E+02    -0.8559E+02    -0.8551E+02    -0.8544E+02    -0.8536E+02    -0.8529E+02    -0.8521E+02    -0.8514E+02    -0.8507E+02    -0.8500E+02    -0.8493E+02    -0.8487E+02    -0.8480E+02    -0.8474E+02    -0.8469E+02    -0.8463E+02    -0.8458E+02    -0.8453E+02    -0.8449E+02    -0.8445E+02    -0.8441E+02    -0.8438E+02    -0.8435E+02    -0.8432E+02    -0.8430E+02    -0.8429E+02    -0.8427E+02    -0.8427E+02    -0.8426E+02    -0.8427E+02    -0.8427E+02    -0.8428E+02    -0.8430E+02    -0.8432E+02    -0.8434E+02    -0.8437E+02    -0.8440E+02    -0.8444E+02    -0.8448E+02    -0.8452E+02    -0.8457E+02    -0.8462E+02    -0.8467E+02    -0.8473E+02    -0.8479E+02    -0.8485E+02    -0.8491E+02    -0.8498E+02    -0.8505E+02    -0.8511E+02    -0.8519E+02    -0.8526E+02    -0.8533E+02    -0.8541E+02    -0.8548E+02    -0.8556E+02    -0.8563E+02    -0.8571E+02    -0.8579E+02    -0.8587E+02    -0.8594E+02    -0.8602E+02    -0.8610E+02    -0.8618E+02    -0.8625E+02    -0.8633E+02    -0.8640E+02    -0.8648E+02    -0.8655E+02    -0.8662E+02    -0.8668E+02    -0.8675E+02    -0.8681E+02    -0.8686E+02    -0.8691E+02    -0.8695E+02    -0.8698E+02    -0.8700E+02    -0.8700E+02
    -0.8701E+02    -0.8701E+02    -0.8700E+02    -0.8697E+02    -0.8693E+02    -0.8688E+02    -0.8683E+02    -0.8677E+02    -0.8671E+02    -0.8665E+02    -0.8658E+02    -0.8651E+02    -0.8645E+02    -0.8637E+02    -0.8630E+02    -0.8623E+02    -0.8616E+02    -0.8609E+02    -0.8602E+02    -0.8594E+02    -0.8587E+02    -0.8580E+02    -0.8573E+02    -0.8566E+02    -0.8559E+02    -0.8552E+02    -0.8546E+02    -0.8539E+02    -0.8532E+02    -0.8526E+02    -0.8520E+02    -0.8514E+02    -0.8508E+02    -0.8503E+02    -0.8497E+02    -0.8492E+02    -0.8487E+02    -0.8483E+02    -0.8479E+02    -0.8475E+02    -0.8471E+02    -0.8468E+02    -0.8465E+02    -0.8462E+02    -0.8460E+02    -0.8458E+02    -0.8457E+02    -0.8456E+02    -0.8455E+02    -0.8455E+02    -0.8455E+02    -0.8456E+02    -0.8457E+02    -0.8458E+02    -0.8460E+02    -0.8462E+02    -0.8464E+02    -0.8467E+02    -0.8470E+02    -0.8474E+02    -0.8478E+02    -0.8482E+02    -0.8486E+02    -0.8491E+02    -0.8496E+02    -0.8501E+02    -0.8506E+02    -0.8512E+02    -0.8518E+02    -0.8524E+02    -0.8530E+02    -0.8536E+02    -0.8543E+02    -0.8549E+02    -0.8556E+02    -0.8563E+02    -0.8570E+02    -0.8577E+02    -0.8584E+02    -0.8591E+02    -0.8598E+02    -0.8605E+02    -0.8612E+02    -0.8619E+02    -0.8626E+02    -0.8633E+02    -0.8640E+02    -0.8647E+02    -0.8654E+02    -0.8660E+02    -0.8667E+02    -0.8673E+02    -0.8679E+02    -0.8685E+02    -0.8690E+02    -0.8694E+02    -0.8698E+02    -0.8701E+02    -0.8702E+02    -0.8702E+02
    -0.8704E+02    -0.8704E+02    -0.8702E+02    -0.8700E+02    -0.8696E+02    -0.8692E+02    -0.8687E+02    -0.8682E+02    -0.8676E+02    -0.8670E+02    -0.8664E+02    -0.8658E+02    -0.8651E+02    -0.8645E+02    -0.8638E+02    -0.8632E+02    -0.8625E+02    -0.8619E+02    -0.8612E+02    -0.8606E+02    -0.8599E+02    -0.8593E+02    -0.8586E+02    -0.8580E+02    -0.8574E+02    -0.8568E+02    -0.8562E+02    -0.8556E+02    -0.8550E+02    -0.8544E+02    -0.8539E+02    -0.8533E+02    -0.8528E+02    -0.8523E+02    -0.8519E+02    -0.8514E+02    -0.8510E+02    -0.8506E+02    -0.8502E+02    -0.8499E+02    -0.8496E+02    -0.8493E+02    -0.8490E+02    -0.8488E+02    -0.8486E+02    -0.8484E+02    -0.8483E+02    -0.8482E+02    -0.8482E+02    -0.8481E+02    -0.8482E+02    -0.8482E+02    -0.8483E+02    -0.8484E+02    -0.8485E+02    -0.8487E+02    -0.8489E+02    -0.8492E+02    -0.8495E+02    -0.8498E+02    -0.8501E+02    -0.8505E+02    -0.8509E+02    -0.8513E+02    -0.8517E+02    -0.8522E+02    -0.8526E+02    -0.8532E+02    -0.8537E+02    -0.8542E+02    -0.8548E+02    -0.8553E+02    -0.8559E+02    -0.8565E+02    -0.8571E+02    -0.8577E+02    -0.8583E+02    -0.8590E+02    -0.8596E+02    -0.8602E+02    -0.8609E+02    -0.8615E+02    -0.8622E+02    -0.8628E+02    -0.8634E+02    -0.8641E+02    -0.8647E+02    -0.8654E+02    -0.8660E+02    -0.8666E+02    -0.8672E+02    -0.8677E+02    -0.8683E+02    -0.8688E+02    -0.8693E+02    -0.8697E+02    -0.8701E+02    -0.8703E+02    -0.8705E+02    -0.8705E+02
    -0.8706E+02    -0.8706E+02    -0.8705E+02    -0.8702E+02    -0.8699E+02    -0.8695E+02    -0.8691E+02    -0.8686E+02    -0.8680E+02    -0.8675E+02    -0.8670E+02    -0.8664E+02    -0.8658E+02    -0.8652E+02    -0.8646E+02    -0.8640E+02    -0.8634E+02    -0.8628E+02    -0.8622E+02    -0.8616E+02    -0.8611E+02    -0.8605E+02    -0.8599E+02    -0.8593E+02    -0.8588E+02    -0.8582E+02    -0.8577E+02    -0.8571E+02    -0.8566E+02    -0.8561E+02    -0.8556E+02    -0.8552E+02    -0.8547E+02    -0.8543E+02    -0.8539E+02    -0.8535E+02    -0.8531E+02    -0.8527E+02    -0.8524E+02    -0.8521E+02    -0.8518E+02    -0.8516E+02    -0.8513E+02    -0.8511E+02    -0.8510E+02    -0.8508E+02    -0.8507E+02    -0.8506E+02    -0.8506E+02    -0.8506E+02    -0.8506E+02    -0.8506E+02    -0.8507E+02    -0.8508E+02    -0.8509E+02    -0.8511E+02    -0.8513E+02    -0.8515E+02    -0.8517E+02    -0.8520E+02    -0.8523E+02    -0.8526E+02    -0.8530E+02    -0.8533E+02    -0.8537E+02    -0.8541E+02    -0.8545E+02    -0.8550E+02    -0.8554E+02    -0.8559E+02    -0.8564E+02    -0.8569E+02    -0.8574E+02    -0.8580E+02    -0.8585E+02    -0.8591E+02    -0.8596E+02    -0.8602E+02    -0.8608E+02    -0.8613E+02    -0.8619E+02    -0.8625E+02    -0.8631E+02    -0.8637E+02    -0.8643E+02    -0.8648E+02    -0.8654E+02    -0.8660E+02    -0.8666E+02    -0.8671E+02    -0.8677E+02    -0.8682E+02    -0.8687E+02    -0.8692E+02    -0.8696E+02    -0.8700E+02    -0.8703E+02    -0.8705E+02    -0.8707E+02    -0.8707E+02
    -0.8708E+02    -0.8708E+02    -0.8707E+02    -0.8705E+02    -0.8702E+02    -0.8698E+02    -0.8694E+02    -0.8690E+02    -0.8685E+02    -0.8680E+02    -0.8675E+02    -0.8670E+02    -0.8664E+02    -0.8659E+02    -0.8654E+02    -0.8648E+02    -0.8643E+02    -0.8638E+02    -0.8632E+02    -0.8627E+02    -0.8622E+02    -0.8616E+02    -0.8611E+02    -0.8606E+02    -0.8601E+02    -0.8596E+02    -0.8591E+02    -0.8586E+02    -0.8582E+02    -0.8577E+02    -0.8573E+02    -0.8569E+02    -0.8565E+02    -0.8561E+02    -0.8557E+02    -0.8554E+02    -0.8550E+02    -0.8547E+02    -0.8544E+02    -0.8542E+02    -0.8539E+02    -0.8537E+02    -0.8535E+02    -0.8533E+02    -0.8532E+02    -0.8530E+02    -0.8529E+02    -0.8529E+02    -0.8528E+02    -0.8528E+02    -0.8528E+02    -0.8529E+02    -0.8529E+02    -0.8530E+02    -0.8531E+02    -0.8533E+02    -0.8534E+02    -0.8536E+02    -0.8538E+02    -0.8541E+02    -0.8543E+02    -0.8546E+02    -0.8549E+02    -0.8552E+02    -0.8556E+02    -0.8559E+02    -0.8563E+02    -0.8567E+02    -0.8571E+02    -0.8575E+02    -0.8580E+02    -0.8584E+02    -0.8589E+02    -0.8594E+02    -0.8599E+02    -0.8603E+02    -0.8608E+02    -0.8614E+02    -0.8619E+02    -0.8624E+02    -0.8629E+02    -0.8634E+02    -0.8640E+02    -0.8645E+02    -0.8650E+02    -0.8656E+02    -0.8661E+02    -0.8666E+02    -0.8671E+02    -0.8676E+02    -0.8681E+02    -0.8686E+02    -0.8691E+02    -0.8695E+02    -0.8699E+02    -0.8703E+02    -0.8706E+02    -0.8708E+02    -0.8709E+02    -0.8709E+02
    -0.8711E+02    -0.8711E+02    -0.8709E+02    -0.8707E+02    -0.8705E+02    -0.8701E+02    -0.8698E+02    -0.8694E+02    -0.8689E+02    -0.8685E+02    -0.8680E+02    -0.8675E+02    -0.8671E+02    -0.8666E+02    -0.8661E+02    -0.8656E+02    -0.8651E+02    -0.8646E+02    -0.8642E+02    -0.8637E+02    -0.8632E+02    -0.8627E+02    -0.8623E+02    -0.8618E+02    -0.8614E+02    -0.8609E+02    -0.8605E+02    -0.8601E+02    -0.8597E+02    -0.8593E+02    -0.8589E+02    -0.8585E+02    -0.8581E+02    -0.8578E+02    -0.8575E+02    -0.8572E+02    -0.8569E+02    -0.8566E+02    -0.8563E+02    -0.8561E+02    -0.8559E+02    -0.8557E+02    -0.8555E+02    -0.8554E+02    -0.8552E+02    -0.8551E+02    -0.8550E+02    -0.8550E+02    -0.8549E+02    -0.8549E+02    -0.8549E+02    -0.8550E+02    -0.8550E+02    -0.8551E+02    -0.8552E+02    -0.8553E+02    -0.8554E+02    -0.8556E+02    -0.8558E+02    -0.8560E+02    -0.8562E+02    -0.8565E+02    -0.8568E+02    -0.8570E+02    -0.8573E+02    -0.8577E+02    -0.8580E+02    -0.8583E+02    -0.8587E+02    -0.8591E+02    -0.8595E+02    -0.8599E+02    -0.8603E+02    -0.8607E+02    -0.8611E+02    -0.8616E+02    -0.8620E+02    -0.8625E+02    -0.8629E+02    -0.8634E+02    -0.8639E+02    -0.8643E+02    -0.8648E+02    -0.8653E+02    -0.8658E+02    -0.8663E+02    -0.8667E+02    -0.8672E+02    -0.8677E+02    -0.8681E+02    -0.8686E+02    -0.8690E+02    -0.8694E+02    -0.8698E+02    -0.8702E+02    -0.8705E+02    -0.8708E+02    -0.8710E+02    -0.8711E+02    -0.8711E+02
    -0.8713E+02    -0.8713E+02    -0.8712E+02    -0.8710E+02    -0.8707E+02    -0.8704E+02    -0.8701E+02    -0.8697E+02    -0.8693E+02    -0.8689E+02    -0.8685E+02    -0.8681E+02    -0.8677E+02    -0.8672E+02    -0.8668E+02    -0.8664E+02    -0.8659E+02    -0.8655E+02    -0.8651E+02    -0.8646E+02    -0.8642E+02    -0.8638E+02    -0.8634E+02    -0.8630E+02    -0.8626E+02    -0.8622E+02    -0.8618E+02    -0.8614E+02    -0.8610E+02    -0.8607E+02    -0.8604E+02    -0.8600E+02    -0.8597E+02    -0.8594E+02    -0.8591E+02    -0.8588E+02    -0.8586E+02    -0.8583E+02    -0.8581E+02    -0.8579E+02    -0.8577E+02    -0.8576E+02    -0.8574E+02    -0.8573E+02    -0.8571E+02    -0.8571E+02    -0.8570E+02    -0.8569E+02    -0.8569E+02    -0.8569E+02    -0.8569E+02    -0.8569E+02    -0.8570E+02    -0.8570E+02    -0.8571E+02    -0.8572E+02    -0.8573E+02    -0.8575E+02    -0.8577E+02    -0.8578E+02    -0.8580E+02    -0.8583E+02    -0.8585E+02    -0.8587E+02    -0.8590E+02    -0.8593E+02    -0.8596E+02    -0.8599E+02    -0.8602E+02    -0.8605E+02    -0.8609E+02    -0.8612E+02    -0.8616E+02    -0.8620E+02    -0.8624E+02    -0.8627E+02    -0.8631E+02    -0.8635E+02    -0.8640E+02    -0.8644E+02    -0.8648E+02    -0.8652E+02    -0.8656E+02    -0.8661E+02    -0.8665E+02    -0.8669E+02    -0.8674E+02    -0.8678E+02    -0.8682E+02    -0.8686E+02    -0.8690E+02    -0.8694E+02    -0.8698E+02    -0.8702E+02    -0.8705E+02    -0.8708E+02    -0.8710E+02    -0.8712E+02    -0.8713E+02    -0.8713E+02
    -0.8715E+02    -0.8715E+02    -0.8714E+02    -0.8712E+02    -0.8710E+02    -0.8707E+02    -0.8704E+02    -0.8701E+02    -0.8697E+02    -0.8694E+02    -0.8690E+02    -0.8686E+02    -0.8683E+02    -0.8679E+02    -0.8675E+02    -0.8671E+02    -0.8667E+02    -0.8663E+02    -0.8659E+02    -0.8655E+02    -0.8652E+02    -0.8648E+02    -0.8644E+02    -0.8641E+02    -0.8637E+02    -0.8634E+02    -0.8630E+02    -0.8627E+02    -0.8624E+02    -0.8621E+02    -0.8618E+02    -0.8615E+02    -0.8612E+02    -0.8609E+02    -0.8607E+02    -0.8604E+02    -0.8602E+02    -0.8600E+02    -0.8598E+02    -0.8596E+02    -0.8595E+02    -0.8593E+02    -0.8592E+02    -0.8591E+02    -0.8590E+02    -0.8589E+02    -0.8588E+02    -0.8588E+02    -0.8587E+02    -0.8587E+02    -0.8587E+02    -0.8587E+02    -0.8588E+02    -0.8588E+02    -0.8589E+02    -0.8590E+02    -0.8591E+02    -0.8593E+02    -0.8594E+02    -0.8596E+02    -0.8597E+02    -0.8599E+02    -0.8601E+02    -0.8603E+02    -0.8606E+02    -0.8608E+02    -0.8611E+02    -0.8613E+02    -0.8616E+02    -0.8619E+02    -0.8622E+02    -0.8625E+02    -0.8629E+02    -0.8632E+02    -0.8635E+02    -0.8639E+02    -0.8642E+02    -0.8646E+02    -0.8649E+02    -0.8653E+02    -0.8657E+02    -0.8661E+02    -0.8664E+02    -0.8668E+02    -0.8672E+02    -0.8676E+02    -0.8680E+02    -0.8684E+02    -0.8687E+02    -0.8691E+02    -0.8695E+02    -0.8698E+02    -0.8702E+02    -0.8705E+02    -0.8708E+02    -0.8710E+02    -0.8713E+02    -0.8714E+02    -0.8715E+02    -0.8715E+02
    -0.8717E+02    -0.8717E+02    -0.8716E+02    -0.8714E+02    -0.8712E+02    -0.8710E+02    -0.8707E+02    -0.8704E+02    -0.8701E+02    -0.8698E+02    -0.8695E+02    -0.8692E+02    -0.8688E+02    -0.8685E+02    -0.8681E+02    -0.8678E+02    -0.8674E+02    -0.8671E+02    -0.8668E+02    -0.8664E+02    -0.8661E+02    -0.8658E+02    -0.8654E+02    -0.8651E+02    -0.8648E+02    -0.8645E+02    -0.8642E+02    -0.8639E+02    -0.8636E+02    -0.8634E+02    -0.8631E+02    -0.8629E+02    -0.8626E+02    -0.8624E+02    -0.8622E+02    -0.8620E+02    -0.8618E+02    -0.8616E+02    -0.8614E+02    -0.8612E+02    -0.8611E+02    -0.8610E+02    -0.8609E+02    -0.8608E+02    -0.8607E+02    -0.8606E+02    -0.8605E+02    -0.8605E+02    -0.8605E+02    -0.8605E+02    -0.8605E+02    -0.8605E+02    -0.8605E+02    -0.8606E+02    -0.8606E+02    -0.8607E+02    -0.8608E+02    -0.8609E+02    -0.8610E+02    -0.8612E+02    -0.8613E+02    -0.8615E+02    -0.8617E+02    -0.8619E+02    -0.8621E+02    -0.8623E+02    -0.8625E+02    -0.8627E+02    -0.8630E+02    -0.8632E+02    -0.8635E+02    -0.8638E+02    -0.8641E+02    -0.8643E+02    -0.8646E+02    -0.8649E+02    -0.8653E+02    -0.8656E+02    -0.8659E+02    -0.8662E+02    -0.8665E+02    -0.8669E+02    -0.8672E+02    -0.8675E+02    -0.8679E+02    -0.8682E+02    -0.8686E+02    -0.8689E+02    -0.8692E+02    -0.8696E+02    -0.8699E+02    -0.8702E+02    -0.8705E+02    -0.8708E+02    -0.8711E+02    -0.8713E+02    -0.8715E+02    -0.8716E+02    -0.8717E+02    -0.8717E+02
    -0.8719E+02    -0.8719E+02    -0.8718E+02    -0.8717E+02    -0.8715E+02    -0.8713E+02    -0.8710E+02    -0.8708E+02    -0.8705E+02    -0.8702E+02    -0.8700E+02    -0.8697E+02    -0.8694E+02    -0.8691E+02    -0.8688E+02    -0.8685E+02    -0.8682E+02    -0.8679E+02    -0.8676E+02    -0.8673E+02    -0.8670E+02    -0.8667E+02    -0.8664E+02    -0.8661E+02    -0.8659E+02    -0.8656E+02    -0.8653E+02    -0.8651E+02    -0.8649E+02    -0.8646E+02    -0.8644E+02    -0.8642E+02    -0.8640E+02    -0.8638E+02    -0.8636E+02    -0.8634E+02    -0.8632E+02    -0.8631E+02    -0.8629E+02    -0.8628E+02    -0.8627E+02    -0.8625E+02    -0.8624E+02    -0.8624E+02    -0.8623E+02    -0.8622E+02    -0.8622E+02    -0.8621E+02    -0.8621E+02    -0.8621E+02    -0.8621E+02    -0.8621E+02    -0.8622E+02    -0.8622E+02    -0.8623E+02    -0.8623E+02    -0.8624E+02    -0.8625E+02    -0.8626E+02    -0.8627E+02    -0.8629E+02    -0.8630E+02    -0.8631E+02    -0.8633E+02    -0.8635E+02    -0.8637E+02    -0.8639E+02    -0.8641E+02    -0.8643E+02    -0.8645E+02    -0.8647E+02    -0.8650E+02    -0.8652E+02    -0.8655E+02    -0.8657E+02    -0.8660E+02    -0.8662E+02    -0.8665E+02    -0.8668E+02    -0.8671E+02    -0.8674E+02    -0.8677E+02    -0.8680E+02    -0.8682E+02    -0.8685E+02    -0.8688E+02    -0.8691E+02    -0.8694E+02    -0.8697E+02    -0.8700E+02    -0.8703E+02    -0.8706E+02    -0.8708E+02    -0.8711E+02    -0.8713E+02    -0.8715E+02    -0.8717E+02    -0.8718E+02    -0.8719E+02    -0.8719E+02
    -0.8721E+02    -0.8721E+02    -0.8720E+02    -0.8719E+02    -0.8717E+02    -0.8715E+02    -0.8713E+02    -0.8711E+02    -0.8709E+02    -0.8706E+02    -0.8704E+02    -0.8701E+02    -0.8699E+02    -0.8696E+02    -0.8694E+02    -0.8691E+02    -0.8688E+02    -0.8686E+02    -0.8683E+02    -0.8681E+02    -0.8678E+02    -0.8676E+02    -0.8674E+02    -0.8671E+02    -0.8669E+02    -0.8667E+02    -0.8664E+02    -0.8662E+02    -0.8660E+02    -0.8658E+02    -0.8656E+02    -0.8654E+02    -0.8653E+02    -0.8651E+02    -0.8649E+02    -0.8648E+02    -0.8646E+02    -0.8645E+02    -0.8644E+02    -0.8642E+02    -0.8641E+02    -0.8640E+02    -0.8640E+02    -0.8639E+02    -0.8638E+02    -0.8638E+02    -0.8637E+02    -0.8637E+02    -0.8637E+02    -0.8637E+02    -0.8637E+02    -0.8637E+02    -0.8637E+02    -0.8638E+02    -0.8638E+02    -0.8639E+02    -0.8639E+02    -0.8640E+02    -0.8641E+02    -0.8642E+02    -0.8643E+02    -0.8644E+02    -0.8646E+02    -0.8647E+02    -0.8648E+02    -0.8650E+02    -0.8652E+02    -0.8653E+02    -0.8655E+02    -0.8657E+02    -0.8659E+02    -0.8661E+02    -0.8663E+02    -0.8665E+02    -0.8668E+02    -0.8670E+02    -0.8672E+02    -0.8674E+02    -0.8677E+02    -0.8679E+02    -0.8682E+02    -0.8684E+02    -0.8687E+02    -0.8689E+02    -0.8692E+02    -0.8694E+02    -0.8697E+02    -0.8699E+02    -0.8702E+02    -0.8705E+02    -0.8707E+02    -0.8709E+02    -0.8712E+02    -0.8714E+02    -0.8716E+02    -0.8718E+02    -0.8719E+02    -0.8720E+02    -0.8721E+02    -0.8721E+02
    -0.8722E+02    -0.8722E+02    -0.8722E+02    -0.8721E+02    -0.8720E+02    -0.8718E+02    -0.8716E+02    -0.8714E+02    -0.8712E+02    -0.8710E+02    -0.8708E+02    -0.8706E+02    -0.8704E+02    -0.8702E+02    -0.8700E+02    -0.8697E+02    -0.8695E+02    -0.8693E+02    -0.8691E+02    -0.8689E+02    -0.8687E+02    -0.8685E+02    -0.8683E+02    -0.8681E+02    -0.8679E+02    -0.8677E+02    -0.8675E+02    -0.8673E+02    -0.8671E+02    -0.8670E+02    -0.8668E+02    -0.8666E+02    -0.8665E+02    -0.8663E+02    -0.8662E+02    -0.8661E+02    -0.8660E+02    -0.8658E+02    -0.8657E+02    -0.8656E+02    -0.8656E+02    -0.8655E+02    -0.8654E+02    -0.8653E+02    -0.8653E+02    -0.8652E+02    -0.8652E+02    -0.8652E+02    -0.8652E+02    -0.8652E+02    -0.8652E+02    -0.8652E+02    -0.8652E+02    -0.8652E+02    -0.8653E+02    -0.8653E+02    -0.8654E+02    -0.8654E+02    -0.8655E+02    -0.8656E+02    -0.8657E+02    -0.8658E+02    -0.8659E+02    -0.8660E+02    -0.8661E+02    -0.8663E+02    -0.8664E+02    -0.8666E+02    -0.8667E+02    -0.8669E+02    -0.8670E+02    -0.8672E+02    -0.8674E+02    -0.8676E+02    -0.8677E+02    -0.8679E+02    -0.8681E+02    -0.8683E+02    -0.8685E+02    -0.8687E+02    -0.8689E+02    -0.8692E+02    -0.8694E+02    -0.8696E+02    -0.8698E+02    -0.8700E+02    -0.8702E+02    -0.8704E+02    -0.8707E+02    -0.8709E+02    -0.8711E+02    -0.8713E+02    -0.8715E+02    -0.8717E+02    -0.8718E+02    -0.8720E+02    -0.8721E+02    -0.8722E+02    -0.8723E+02    -0.8723E+02
    -0.8724E+02    -0.8724E+02    -0.8724E+02    -0.8723E+02    -0.8722E+02    -0.8721E+02    -0.8719E+02    -0.8718E+02    -0.8716E+02    -0.8714E+02    -0.8712E+02    -0.8711E+02    -0.8709E+02    -0.8707E+02    -0.8705E+02    -0.8703E+02    -0.8702E+02    -0.8700E+02    -0.8698E+02    -0.8696E+02    -0.8695E+02    -0.8693E+02    -0.8691E+02    -0.8690E+02    -0.8688E+02    -0.8686E+02    -0.8685E+02    -0.8683E+02    -0.8682E+02    -0.8681E+02    -0.8679E+02    -0.8678E+02    -0.8677E+02    -0.8675E+02    -0.8674E+02    -0.8673E+02    -0.8672E+02    -0.8671E+02    -0.8671E+02    -0.8670E+02    -0.8669E+02    -0.8668E+02    -0.8668E+02    -0.8667E+02    -0.8667E+02    -0.8666E+02    -0.8666E+02    -0.8666E+02    -0.8666E+02    -0.8666E+02    -0.8666E+02    -0.8666E+02    -0.8666E+02    -0.8666E+02    -0.8667E+02    -0.8667E+02    -0.8668E+02    -0.8668E+02    -0.8669E+02    -0.8669E+02    -0.8670E+02    -0.8671E+02    -0.8672E+02    -0.8673E+02    -0.8674E+02    -0.8675E+02    -0.8676E+02    -0.8677E+02    -0.8678E+02    -0.8680E+02    -0.8681E+02    -0.8683E+02    -0.8684E+02    -0.8685E+02    -0.8687E+02    -0.8689E+02    -0.8690E+02    -0.8692E+02    -0.8693E+02    -0.8695E+02    -0.8697E+02    -0.8699E+02    -0.8700E+02    -0.8702E+02    -0.8704E+02    -0.8706E+02    -0.8708E+02    -0.8709E+02    -0.8711E+02    -0.8713E+02    -0.8715E+02    -0.8716E+02    -0.8718E+02    -0.8719E+02    -0.8721E+02    -0.8722E+02    -0.8723E+02    -0.8724E+02    -0.8724E+02    -0.8724E+02
    -0.8726E+02    -0.8726E+02    -0.8725E+02    -0.8725E+02    -0.8724E+02    -0.8723E+02    -0.8722E+02    -0.8721E+02    -0.8719E+02    -0.8718E+02    -0.8716E+02    -0.8715E+02    -0.8714E+02    -0.8712E+02    -0.8711E+02    -0.8709E+02    -0.8708E+02    -0.8706E+02    -0.8705E+02    -0.8703E+02    -0.8702E+02    -0.8701E+02    -0.8699E+02    -0.8698E+02    -0.8697E+02    -0.8696E+02    -0.8694E+02    -0.8693E+02    -0.8692E+02    -0.8691E+02    -0.8690E+02    -0.8689E+02    -0.8688E+02    -0.8687E+02    -0.8686E+02    -0.8685E+02    -0.8684E+02    -0.8684E+02    -0.8683E+02    -0.8682E+02    -0.8682E+02    -0.8681E+02    -0.8681E+02    -0.8680E+02    -0.8680E+02    -0.8680E+02    -0.8679E+02    -0.8679E+02    -0.8679E+02    -0.8679E+02    -0.8679E+02    -0.8679E+02    -0.8679E+02    -0.8680E+02    -0.8680E+02    -0.8680E+02    -0.8681E+02    -0.8681E+02    -0.8681E+02    -0.8682E+02    -0.8683E+02    -0.8683E+02    -0.8684E+02    -0.8685E+02    -0.8686E+02    -0.8686E+02    -0.8687E+02    -0.8688E+02    -0.8689E+02    -0.8690E+02    -0.8691E+02    -0.8692E+02    -0.8694E+02    -0.8695E+02    -0.8696E+02    -0.8697E+02    -0.8699E+02    -0.8700E+02    -0.8701E+02    -0.8703E+02    -0.8704E+02    -0.8705E+02    -0.8707E+02    -0.8708E+02    -0.8710E+02    -0.8711E+02    -0.8712E+02    -0.8714E+02    -0.8715E+02    -0.8717E+02    -0.8718E+02    -0.8719E+02    -0.8721E+02    -0.8722E+02    -0.8723E+02    -0.8724E+02    -0.8725E+02    -0.8726E+02    -0.8726E+02    -0.8726E+02
    -0.8727E+02    -0.8727E+02    -0.8727E+02    -0.8727E+02    -0.8726E+02    -0.8725E+02    -0.8724E+02    -0.8723E+02    -0.8722E+02    -0.8721E+02    -0.8720E+02    -0.8719E+02    -0.8718E+02    -0.8717E+02    -0.8716E+02    -0.8715E+02    -0.8713E+02    -0.8712E+02    -0.8711E+02    -0.8710E+02    -0.8709E+02    -0.8708E+02    -0.8707E+02    -0.8706E+02    -0.8705E+02    -0.8704E+02    -0.8703E+02    -0.8702E+02    -0.8701E+02    -0.8700E+02    -0.8700E+02    -0.8699E+02    -0.8698E+02    -0.8697E+02    -0.8697E+02    -0.8696E+02    -0.8695E+02    -0.8695E+02    -0.8694E+02    -0.8694E+02    -0.8693E+02    -0.8693E+02    -0.8693E+02    -0.8692E+02    -0.8692E+02    -0.8692E+02    -0.8692E+02    -0.8691E+02    -0.8691E+02    -0.8691E+02    -0.8691E+02    -0.8691E+02    -0.8692E+02    -0.8692E+02    -0.8692E+02    -0.8692E+02    -0.8692E+02    -0.8693E+02    -0.8693E+02    -0.8694E+02    -0.8694E+02    -0.8695E+02    -0.8695E+02    -0.8696E+02    -0.8696E+02    -0.8697E+02    -0.8698E+02    -0.8698E+02    -0.8699E+02    -0.8700E+02    -0.8701E+02    -0.8702E+02    -0.8702E+02    -0.8703E+02    -0.8704E+02    -0.8705E+02    -0.8706E+02    -0.8707E+02    -0.8708E+02    -0.8709E+02    -0.8710E+02    -0.8712E+02    -0.8713E+02    -0.8714E+02    -0.8715E+02    -0.8716E+02    -0.8717E+02    -0.8718E+02    -0.8719E+02    -0.8720E+02    -0.8721E+02    -0.8722E+02    -0.8723E+02    -0.8724E+02    -0.8725E+02    -0.8726E+02    -0.8727E+02    -0.8727E+02    -0.8727E+02    -0.8727E+02
    -0.8729E+02    -0.8729E+02    -0.8728E+02    -0.8728E+02    -0.8728E+02    -0.8727E+02    -0.8726E+02    -0.8726E+02    -0.8725E+02    -0.8724E+02    -0.8723E+02    -0.8722E+02    -0.8722E+02    -0.8721E+02    -0.8720E+02    -0.8719E+02    -0.8718E+02    -0.8717E+02    -0.8717E+02    -0.8716E+02    -0.8715E+02    -0.8714E+02    -0.8713E+02    -0.8713E+02    -0.8712E+02    -0.8711E+02    -0.8711E+02    -0.8710E+02    -0.8709E+02    -0.8709E+02    -0.8708E+02    -0.8707E+02    -0.8707E+02    -0.8706E+02    -0.8706E+02    -0.8705E+02    -0.8705E+02    -0.8704E+02    -0.8704E+02    -0.8704E+02    -0.8703E+02    -0.8703E+02    -0.8703E+02    -0.8702E+02    -0.8702E+02    -0.8702E+02    -0.8702E+02    -0.8702E+02    -0.8702E+02    -0.8702E+02    -0.8702E+02    -0.8702E+02    -0.8702E+02    -0.8702E+02    -0.8702E+02    -0.8702E+02    -0.8703E+02    -0.8703E+02    -0.8703E+02    -0.8703E+02    -0.8704E+02    -0.8704E+02    -0.8705E+02    -0.8705E+02    -0.8705E+02    -0.8706E+02    -0.8706E+02    -0.8707E+02    -0.8708E+02    -0.8708E+02    -0.8709E+02    -0.8709E+02    -0.8710E+02    -0.8711E+02    -0.8711E+02    -0.8712E+02    -0.8713E+02    -0.8714E+02    -0.8714E+02    -0.8715E+02    -0.8716E+02    -0.8717E+02    -0.8718E+02    -0.8718E+02    -0.8719E+02    -0.8720E+02    -0.8721E+02    -0.8722E+02    -0.8723E+02    -0.8723E+02    -0.8724E+02    -0.8725E+02    -0.8726E+02    -0.8726E+02    -0.8727E+02    -0.8728E+02    -0.8728E+02    -0.8728E+02    -0.8729E+02    -0.8729E+02
    -0.8729E+02    -0.8729E+02    -0.8729E+02    -0.8729E+02    -0.8729E+02    -0.8728E+02    -0.8728E+02    -0.8727E+02    -0.8727E+02    -0.8726E+02    -0.8725E+02    -0.8725E+02    -0.8724E+02    -0.8723E+02    -0.8723E+02    -0.8722E+02    -0.8722E+02    -0.8721E+02    -0.8720E+02    -0.8720E+02    -0.8719E+02    -0.8718E+02    -0.8718E+02    -0.8717E+02    -0.8717E+02    -0.8716E+02    -0.8716E+02    -0.8715E+02    -0.8714E+02    -0.8714E+02    -0.8714E+02    -0.8713E+02    -0.8713E+02    -0.8712E+02    -0.8712E+02    -0.8711E+02    -0.8711E+02    -0.8711E+02    -0.8710E+02    -0.8710E+02    -0.8710E+02    -0.8710E+02    -0.8709E+02    -0.8709E+02    -0.8709E+02    -0.8709E+02    -0.8709E+02    -0.8709E+02    -0.8709E+02    -0.8709E+02    -0.8709E+02    -0.8709E+02    -0.8709E+02    -0.8709E+02    -0.8709E+02    -0.8709E+02    -0.8709E+02    -0.8710E+02    -0.8710E+02    -0.8710E+02    -0.8710E+02    -0.8711E+02    -0.8711E+02    -0.8711E+02    -0.8712E+02    -0.8712E+02    -0.8712E+02    -0.8713E+02    -0.8713E+02    -0.8714E+02    -0.8714E+02    -0.8715E+02    -0.8715E+02    -0.8716E+02    -0.8716E+02    -0.8717E+02    -0.8717E+02    -0.8718E+02    -0.8719E+02    -0.8719E+02    -0.8720E+02    -0.8720E+02    -0.8721E+02    -0.8722E+02    -0.8722E+02    -0.8723E+02    -0.8724E+02    -0.8724E+02    -0.8725E+02    -0.8726E+02    -0.8726E+02    -0.8727E+02    -0.8727E+02    -0.8728E+02    -0.8728E+02    -0.8729E+02    -0.8729E+02    -0.8729E+02    -0.8729E+02    -0.8729E+02
    -0.8729E+02    -0.8729E+02    -0.8729E+02    -0.8729E+02    -0.8729E+02    -0.8728E+02    -0.8728E+02    -0.8727E+02    -0.8727E+02    -0.8726E+02    -0.8725E+02    -0.8725E+02    -0.8724E+02    -0.8723E+02    -0.8723E+02    -0.8722E+02    -0.8722E+02    -0.8721E+02    -0.8720E+02    -0.8720E+02    -0.8719E+02    -0.8718E+02    -0.8718E+02    -0.8717E+02    -0.8717E+02    -0.8716E+02    -0.8716E+02    -0.8715E+02    -0.8714E+02    -0.8714E+02    -0.8714E+02    -0.8713E+02    -0.8713E+02    -0.8712E+02    -0.8712E+02    -0.8711E+02    -0.8711E+02    -0.8711E+02    -0.8710E+02    -0.8710E+02    -0.8710E+02    -0.8710E+02    -0.8709E+02    -0.8709E+02    -0.8709E+02    -0.8709E+02    -0.8709E+02    -0.8709E+02    -0.8709E+02    -0.8709E+02    -0.8709E+02    -0.8709E+02    -0.8709E+02    -0.8709E+02    -0.8709E+02    -0.8709E+02    -0.8709E+02    -0.8710E+02    -0.8710E+02    -0.8710E+02    -0.8710E+02    -0.8711E+02    -0.8711E+02    -0.8711E+02    -0.8712E+02    -0.8712E+02    -0.8712E+02    -0.8713E+02    -0.8713E+02    -0.8714E+02    -0.8714E+02    -0.8715E+02    -0.8715E+02    -0.8716E+02    -0.8716E+02    -0.8717E+02    -0.8717E+02    -0.8718E+02    -0.8719E+02    -0.8719E+02    -0.8720E+02    -0.8720E+02    -0.8721E+02    -0.8722E+02    -0.8722E+02    -0.8723E+02    -0.8724E+02    -0.8724E+02    -0.8725E+02    -0.8726E+02    -0.8726E+02    -0.8727E+02    -0.8727E+02    -0.8728E+02    -0.8728E+02    -0.8729E+02    -0.8729E+02    -0.8729E+02    -0.8729E+02    -0.8729E+02
