# Supplementary material for: Electrical Pacing of Cardiac Tissue Including Potassium Inward Rectification
Source: PLoS One. 2015 Jun 9;10(6):e0127837. doi: 10.1371/journal.pone.0127837 (PMC4461281; doi:10.1371/journal.pone.0127837)
Supplement: S1 Data — (ZIP) [file pone.0127837.s001.zip › All-Data/Fig4-Data/BDT281/Vm134.txt]

    -0.8733E+02    -0.8729E+02    -0.8729E+02    -0.8729E+02    -0.8728E+02    -0.8728E+02    -0.8727E+02    -0.8727E+02    -0.8726E+02    -0.8726E+02    -0.8725E+02    -0.8724E+02    -0.8724E+02    -0.8723E+02    -0.8722E+02    -0.8721E+02    -0.8721E+02    -0.8720E+02    -0.8719E+02    -0.8719E+02    -0.8718E+02    -0.8717E+02    -0.8717E+02    -0.8716E+02    -0.8715E+02    -0.8715E+02    -0.8714E+02    -0.8714E+02    -0.8713E+02    -0.8713E+02    -0.8712E+02    -0.8712E+02    -0.8711E+02    -0.8711E+02    -0.8710E+02    -0.8710E+02    -0.8710E+02    -0.8709E+02    -0.8709E+02    -0.8709E+02    -0.8708E+02    -0.8708E+02    -0.8708E+02    -0.8708E+02    -0.8707E+02    -0.8707E+02    -0.8707E+02    -0.8707E+02    -0.8707E+02    -0.8707E+02    -0.8707E+02    -0.8707E+02    -0.8707E+02    -0.8707E+02    -0.8707E+02    -0.8707E+02    -0.8708E+02    -0.8708E+02    -0.8708E+02    -0.8708E+02    -0.8709E+02    -0.8709E+02    -0.8709E+02    -0.8710E+02    -0.8710E+02    -0.8710E+02    -0.8711E+02    -0.8711E+02    -0.8712E+02    -0.8712E+02    -0.8713E+02    -0.8713E+02    -0.8714E+02    -0.8715E+02    -0.8715E+02    -0.8716E+02    -0.8716E+02    -0.8717E+02    -0.8718E+02    -0.8718E+02    -0.8719E+02    -0.8720E+02    -0.8720E+02    -0.8721E+02    -0.8722E+02    -0.8722E+02    -0.8723E+02    -0.8724E+02    -0.8724E+02    -0.8725E+02    -0.8726E+02    -0.8726E+02    -0.8727E+02    -0.8727E+02    -0.8728E+02    -0.8728E+02    -0.8729E+02    -0.8729E+02    -0.8729E+02    -0.8729E+02
    -0.8729E+02    -0.8729E+02    -0.8729E+02    -0.8729E+02    -0.8728E+02    -0.8728E+02    -0.8727E+02    -0.8727E+02    -0.8726E+02    -0.8726E+02    -0.8725E+02    -0.8724E+02    -0.8724E+02    -0.8723E+02    -0.8722E+02    -0.8721E+02    -0.8721E+02    -0.8720E+02    -0.8719E+02    -0.8719E+02    -0.8718E+02    -0.8717E+02    -0.8717E+02    -0.8716E+02    -0.8715E+02    -0.8715E+02    -0.8714E+02    -0.8714E+02    -0.8713E+02    -0.8713E+02    -0.8712E+02    -0.8712E+02    -0.8711E+02    -0.8711E+02    -0.8710E+02    -0.8710E+02    -0.8710E+02    -0.8709E+02    -0.8709E+02    -0.8709E+02    -0.8708E+02    -0.8708E+02    -0.8708E+02    -0.8708E+02    -0.8707E+02    -0.8707E+02    -0.8707E+02    -0.8707E+02    -0.8707E+02    -0.8707E+02    -0.8707E+02    -0.8707E+02    -0.8707E+02    -0.8707E+02    -0.8707E+02    -0.8707E+02    -0.8708E+02    -0.8708E+02    -0.8708E+02    -0.8708E+02    -0.8709E+02    -0.8709E+02    -0.8709E+02    -0.8710E+02    -0.8710E+02    -0.8710E+02    -0.8711E+02    -0.8711E+02    -0.8712E+02    -0.8712E+02    -0.8713E+02    -0.8713E+02    -0.8714E+02    -0.8715E+02    -0.8715E+02    -0.8716E+02    -0.8716E+02    -0.8717E+02    -0.8718E+02    -0.8718E+02    -0.8719E+02    -0.8720E+02    -0.8720E+02    -0.8721E+02    -0.8722E+02    -0.8722E+02    -0.8723E+02    -0.8724E+02    -0.8724E+02    -0.8725E+02    -0.8726E+02    -0.8726E+02    -0.8727E+02    -0.8727E+02    -0.8728E+02    -0.8728E+02    -0.8729E+02    -0.8729E+02    -0.8729E+02    -0.8729E+02
    -0.8728E+02    -0.8728E+02    -0.8728E+02    -0.8728E+02    -0.8727E+02    -0.8727E+02    -0.8726E+02    -0.8725E+02    -0.8724E+02    -0.8723E+02    -0.8723E+02    -0.8722E+02    -0.8721E+02    -0.8720E+02    -0.8719E+02    -0.8718E+02    -0.8717E+02    -0.8716E+02    -0.8715E+02    -0.8715E+02    -0.8714E+02    -0.8713E+02    -0.8712E+02    -0.8711E+02    -0.8710E+02    -0.8710E+02    -0.8709E+02    -0.8708E+02    -0.8707E+02    -0.8707E+02    -0.8706E+02    -0.8705E+02    -0.8705E+02    -0.8704E+02    -0.8704E+02    -0.8703E+02    -0.8703E+02    -0.8702E+02    -0.8702E+02    -0.8701E+02    -0.8701E+02    -0.8701E+02    -0.8700E+02    -0.8700E+02    -0.8700E+02    -0.8700E+02    -0.8700E+02    -0.8700E+02    -0.8700E+02    -0.8700E+02    -0.8700E+02    -0.8700E+02    -0.8700E+02    -0.8700E+02    -0.8700E+02    -0.8700E+02    -0.8700E+02    -0.8701E+02    -0.8701E+02    -0.8701E+02    -0.8702E+02    -0.8702E+02    -0.8703E+02    -0.8703E+02    -0.8703E+02    -0.8704E+02    -0.8705E+02    -0.8705E+02    -0.8706E+02    -0.8706E+02    -0.8707E+02    -0.8708E+02    -0.8708E+02    -0.8709E+02    -0.8710E+02    -0.8711E+02    -0.8712E+02    -0.8712E+02    -0.8713E+02    -0.8714E+02    -0.8715E+02    -0.8716E+02    -0.8717E+02    -0.8718E+02    -0.8718E+02    -0.8719E+02    -0.8720E+02    -0.8721E+02    -0.8722E+02    -0.8723E+02    -0.8724E+02    -0.8724E+02    -0.8725E+02    -0.8726E+02    -0.8727E+02    -0.8727E+02    -0.8728E+02    -0.8728E+02    -0.8728E+02    -0.8728E+02
    -0.8727E+02    -0.8727E+02    -0.8727E+02    -0.8726E+02    -0.8725E+02    -0.8725E+02    -0.8724E+02    -0.8723E+02    -0.8722E+02    -0.8720E+02    -0.8719E+02    -0.8718E+02    -0.8717E+02    -0.8716E+02    -0.8714E+02    -0.8713E+02    -0.8712E+02    -0.8711E+02    -0.8710E+02    -0.8709E+02    -0.8707E+02    -0.8706E+02    -0.8705E+02    -0.8704E+02    -0.8703E+02    -0.8702E+02    -0.8701E+02    -0.8700E+02    -0.8699E+02    -0.8698E+02    -0.8697E+02    -0.8696E+02    -0.8696E+02    -0.8695E+02    -0.8694E+02    -0.8693E+02    -0.8693E+02    -0.8692E+02    -0.8691E+02    -0.8691E+02    -0.8690E+02    -0.8690E+02    -0.8690E+02    -0.8689E+02    -0.8689E+02    -0.8689E+02    -0.8689E+02    -0.8688E+02    -0.8688E+02    -0.8688E+02    -0.8688E+02    -0.8688E+02    -0.8689E+02    -0.8689E+02    -0.8689E+02    -0.8689E+02    -0.8689E+02    -0.8690E+02    -0.8690E+02    -0.8691E+02    -0.8691E+02    -0.8692E+02    -0.8692E+02    -0.8693E+02    -0.8694E+02    -0.8694E+02    -0.8695E+02    -0.8696E+02    -0.8697E+02    -0.8698E+02    -0.8698E+02    -0.8699E+02    -0.8700E+02    -0.8701E+02    -0.8702E+02    -0.8703E+02    -0.8704E+02    -0.8706E+02    -0.8707E+02    -0.8708E+02    -0.8709E+02    -0.8710E+02    -0.8711E+02    -0.8712E+02    -0.8714E+02    -0.8715E+02    -0.8716E+02    -0.8717E+02    -0.8718E+02    -0.8720E+02    -0.8721E+02    -0.8722E+02    -0.8723E+02    -0.8724E+02    -0.8725E+02    -0.8726E+02    -0.8726E+02    -0.8727E+02    -0.8727E+02    -0.8727E+02
    -0.8725E+02    -0.8725E+02    -0.8725E+02    -0.8724E+02    -0.8723E+02    -0.8722E+02    -0.8721E+02    -0.8720E+02    -0.8718E+02    -0.8717E+02    -0.8715E+02    -0.8714E+02    -0.8712E+02    -0.8711E+02    -0.8709E+02    -0.8708E+02    -0.8706E+02    -0.8704E+02    -0.8703E+02    -0.8701E+02    -0.8700E+02    -0.8698E+02    -0.8697E+02    -0.8696E+02    -0.8694E+02    -0.8693E+02    -0.8692E+02    -0.8690E+02    -0.8689E+02    -0.8688E+02    -0.8687E+02    -0.8686E+02    -0.8685E+02    -0.8684E+02    -0.8683E+02    -0.8682E+02    -0.8681E+02    -0.8680E+02    -0.8679E+02    -0.8679E+02    -0.8678E+02    -0.8677E+02    -0.8677E+02    -0.8676E+02    -0.8676E+02    -0.8676E+02    -0.8675E+02    -0.8675E+02    -0.8675E+02    -0.8675E+02    -0.8675E+02    -0.8675E+02    -0.8675E+02    -0.8676E+02    -0.8676E+02    -0.8676E+02    -0.8677E+02    -0.8677E+02    -0.8678E+02    -0.8678E+02    -0.8679E+02    -0.8680E+02    -0.8680E+02    -0.8681E+02    -0.8682E+02    -0.8683E+02    -0.8684E+02    -0.8685E+02    -0.8686E+02    -0.8687E+02    -0.8688E+02    -0.8690E+02    -0.8691E+02    -0.8692E+02    -0.8693E+02    -0.8695E+02    -0.8696E+02    -0.8698E+02    -0.8699E+02    -0.8700E+02    -0.8702E+02    -0.8703E+02    -0.8705E+02    -0.8706E+02    -0.8708E+02    -0.8710E+02    -0.8711E+02    -0.8713E+02    -0.8714E+02    -0.8716E+02    -0.8717E+02    -0.8719E+02    -0.8720E+02    -0.8721E+02    -0.8722E+02    -0.8724E+02    -0.8724E+02    -0.8725E+02    -0.8726E+02    -0.8726E+02
    -0.8724E+02    -0.8724E+02    -0.8723E+02    -0.8722E+02    -0.8721E+02    -0.8720E+02    -0.8718E+02    -0.8717E+02    -0.8715E+02    -0.8713E+02    -0.8711E+02    -0.8709E+02    -0.8707E+02    -0.8705E+02    -0.8703E+02    -0.8701E+02    -0.8699E+02    -0.8698E+02    -0.8696E+02    -0.8694E+02    -0.8692E+02    -0.8690E+02    -0.8688E+02    -0.8686E+02    -0.8685E+02    -0.8683E+02    -0.8681E+02    -0.8680E+02    -0.8678E+02    -0.8677E+02    -0.8675E+02    -0.8674E+02    -0.8673E+02    -0.8671E+02    -0.8670E+02    -0.8669E+02    -0.8668E+02    -0.8667E+02    -0.8666E+02    -0.8665E+02    -0.8664E+02    -0.8664E+02    -0.8663E+02    -0.8662E+02    -0.8662E+02    -0.8662E+02    -0.8661E+02    -0.8661E+02    -0.8661E+02    -0.8661E+02    -0.8661E+02    -0.8661E+02    -0.8661E+02    -0.8661E+02    -0.8662E+02    -0.8662E+02    -0.8663E+02    -0.8663E+02    -0.8664E+02    -0.8665E+02    -0.8666E+02    -0.8666E+02    -0.8667E+02    -0.8668E+02    -0.8670E+02    -0.8671E+02    -0.8672E+02    -0.8673E+02    -0.8675E+02    -0.8676E+02    -0.8677E+02    -0.8679E+02    -0.8681E+02    -0.8682E+02    -0.8684E+02    -0.8685E+02    -0.8687E+02    -0.8689E+02    -0.8691E+02    -0.8693E+02    -0.8694E+02    -0.8696E+02    -0.8698E+02    -0.8700E+02    -0.8702E+02    -0.8704E+02    -0.8706E+02    -0.8708E+02    -0.8710E+02    -0.8712E+02    -0.8713E+02    -0.8715E+02    -0.8717E+02    -0.8719E+02    -0.8720E+02    -0.8721E+02    -0.8722E+02    -0.8723E+02    -0.8724E+02    -0.8724E+02
    -0.8722E+02    -0.8722E+02    -0.8721E+02    -0.8720E+02    -0.8719E+02    -0.8717E+02    -0.8715E+02    -0.8713E+02    -0.8711E+02    -0.8709E+02    -0.8707E+02    -0.8704E+02    -0.8702E+02    -0.8700E+02    -0.8697E+02    -0.8695E+02    -0.8693E+02    -0.8690E+02    -0.8688E+02    -0.8686E+02    -0.8683E+02    -0.8681E+02    -0.8679E+02    -0.8677E+02    -0.8675E+02    -0.8673E+02    -0.8671E+02    -0.8669E+02    -0.8667E+02    -0.8665E+02    -0.8663E+02    -0.8662E+02    -0.8660E+02    -0.8658E+02    -0.8657E+02    -0.8656E+02    -0.8654E+02    -0.8653E+02    -0.8652E+02    -0.8651E+02    -0.8650E+02    -0.8649E+02    -0.8648E+02    -0.8647E+02    -0.8647E+02    -0.8646E+02    -0.8646E+02    -0.8646E+02    -0.8646E+02    -0.8646E+02    -0.8646E+02    -0.8646E+02    -0.8646E+02    -0.8646E+02    -0.8647E+02    -0.8647E+02    -0.8648E+02    -0.8649E+02    -0.8649E+02    -0.8650E+02    -0.8651E+02    -0.8652E+02    -0.8654E+02    -0.8655E+02    -0.8656E+02    -0.8658E+02    -0.8659E+02    -0.8661E+02    -0.8662E+02    -0.8664E+02    -0.8666E+02    -0.8668E+02    -0.8670E+02    -0.8672E+02    -0.8674E+02    -0.8676E+02    -0.8678E+02    -0.8680E+02    -0.8682E+02    -0.8684E+02    -0.8686E+02    -0.8689E+02    -0.8691E+02    -0.8693E+02    -0.8696E+02    -0.8698E+02    -0.8700E+02    -0.8703E+02    -0.8705E+02    -0.8707E+02    -0.8709E+02    -0.8712E+02    -0.8714E+02    -0.8716E+02    -0.8717E+02    -0.8719E+02    -0.8720E+02    -0.8721E+02    -0.8722E+02    -0.8722E+02
    -0.8720E+02    -0.8720E+02    -0.8719E+02    -0.8718E+02    -0.8716E+02    -0.8714E+02    -0.8712E+02    -0.8710E+02    -0.8707E+02    -0.8705E+02    -0.8702E+02    -0.8699E+02    -0.8697E+02    -0.8694E+02    -0.8691E+02    -0.8688E+02    -0.8685E+02    -0.8683E+02    -0.8680E+02    -0.8677E+02    -0.8675E+02    -0.8672E+02    -0.8669E+02    -0.8667E+02    -0.8664E+02    -0.8662E+02    -0.8659E+02    -0.8657E+02    -0.8655E+02    -0.8653E+02    -0.8651E+02    -0.8649E+02    -0.8647E+02    -0.8645E+02    -0.8643E+02    -0.8641E+02    -0.8640E+02    -0.8638E+02    -0.8637E+02    -0.8636E+02    -0.8635E+02    -0.8634E+02    -0.8633E+02    -0.8632E+02    -0.8631E+02    -0.8631E+02    -0.8630E+02    -0.8630E+02    -0.8630E+02    -0.8629E+02    -0.8629E+02    -0.8630E+02    -0.8630E+02    -0.8630E+02    -0.8631E+02    -0.8631E+02    -0.8632E+02    -0.8633E+02    -0.8634E+02    -0.8635E+02    -0.8636E+02    -0.8638E+02    -0.8639E+02    -0.8641E+02    -0.8642E+02    -0.8644E+02    -0.8646E+02    -0.8648E+02    -0.8650E+02    -0.8652E+02    -0.8654E+02    -0.8656E+02    -0.8658E+02    -0.8661E+02    -0.8663E+02    -0.8665E+02    -0.8668E+02    -0.8670E+02    -0.8673E+02    -0.8676E+02    -0.8678E+02    -0.8681E+02    -0.8684E+02    -0.8686E+02    -0.8689E+02    -0.8692E+02    -0.8695E+02    -0.8697E+02    -0.8700E+02    -0.8703E+02    -0.8705E+02    -0.8708E+02    -0.8710E+02    -0.8713E+02    -0.8715E+02    -0.8717E+02    -0.8718E+02    -0.8719E+02    -0.8720E+02    -0.8720E+02
    -0.8718E+02    -0.8718E+02    -0.8717E+02    -0.8716E+02    -0.8714E+02    -0.8711E+02    -0.8709E+02    -0.8706E+02    -0.8703E+02    -0.8700E+02    -0.8697E+02    -0.8694E+02    -0.8691E+02    -0.8688E+02    -0.8685E+02    -0.8681E+02    -0.8678E+02    -0.8675E+02    -0.8672E+02    -0.8669E+02    -0.8665E+02    -0.8662E+02    -0.8659E+02    -0.8656E+02    -0.8653E+02    -0.8651E+02    -0.8648E+02    -0.8645E+02    -0.8642E+02    -0.8640E+02    -0.8637E+02    -0.8635E+02    -0.8633E+02    -0.8631E+02    -0.8629E+02    -0.8627E+02    -0.8625E+02    -0.8623E+02    -0.8621E+02    -0.8620E+02    -0.8619E+02    -0.8617E+02    -0.8616E+02    -0.8615E+02    -0.8614E+02    -0.8614E+02    -0.8613E+02    -0.8613E+02    -0.8613E+02    -0.8613E+02    -0.8613E+02    -0.8613E+02    -0.8613E+02    -0.8614E+02    -0.8614E+02    -0.8615E+02    -0.8616E+02    -0.8617E+02    -0.8618E+02    -0.8619E+02    -0.8621E+02    -0.8622E+02    -0.8624E+02    -0.8626E+02    -0.8628E+02    -0.8630E+02    -0.8632E+02    -0.8634E+02    -0.8636E+02    -0.8639E+02    -0.8641E+02    -0.8644E+02    -0.8646E+02    -0.8649E+02    -0.8652E+02    -0.8655E+02    -0.8658E+02    -0.8661E+02    -0.8664E+02    -0.8667E+02    -0.8670E+02    -0.8673E+02    -0.8676E+02    -0.8679E+02    -0.8682E+02    -0.8685E+02    -0.8689E+02    -0.8692E+02    -0.8695E+02    -0.8698E+02    -0.8701E+02    -0.8704E+02    -0.8707E+02    -0.8710E+02    -0.8712E+02    -0.8714E+02    -0.8716E+02    -0.8717E+02    -0.8718E+02    -0.8718E+02
    -0.8716E+02    -0.8716E+02    -0.8715E+02    -0.8713E+02    -0.8711E+02    -0.8709E+02    -0.8706E+02    -0.8703E+02    -0.8699E+02    -0.8696E+02    -0.8692E+02    -0.8689E+02    -0.8685E+02    -0.8682E+02    -0.8678E+02    -0.8674E+02    -0.8670E+02    -0.8667E+02    -0.8663E+02    -0.8660E+02    -0.8656E+02    -0.8652E+02    -0.8649E+02    -0.8646E+02    -0.8642E+02    -0.8639E+02    -0.8636E+02    -0.8633E+02    -0.8629E+02    -0.8627E+02    -0.8624E+02    -0.8621E+02    -0.8618E+02    -0.8616E+02    -0.8613E+02    -0.8611E+02    -0.8609E+02    -0.8607E+02    -0.8605E+02    -0.8603E+02    -0.8602E+02    -0.8600E+02    -0.8599E+02    -0.8598E+02    -0.8597E+02    -0.8596E+02    -0.8596E+02    -0.8595E+02    -0.8595E+02    -0.8595E+02    -0.8595E+02    -0.8595E+02    -0.8595E+02    -0.8596E+02    -0.8597E+02    -0.8598E+02    -0.8599E+02    -0.8600E+02    -0.8601E+02    -0.8603E+02    -0.8604E+02    -0.8606E+02    -0.8608E+02    -0.8610E+02    -0.8612E+02    -0.8615E+02    -0.8617E+02    -0.8620E+02    -0.8622E+02    -0.8625E+02    -0.8628E+02    -0.8631E+02    -0.8634E+02    -0.8637E+02    -0.8640E+02    -0.8644E+02    -0.8647E+02    -0.8650E+02    -0.8654E+02    -0.8657E+02    -0.8661E+02    -0.8664E+02    -0.8668E+02    -0.8672E+02    -0.8675E+02    -0.8679E+02    -0.8683E+02    -0.8686E+02    -0.8690E+02    -0.8693E+02    -0.8697E+02    -0.8700E+02    -0.8703E+02    -0.8706E+02    -0.8709E+02    -0.8712E+02    -0.8714E+02    -0.8715E+02    -0.8716E+02    -0.8716E+02
    -0.8714E+02    -0.8714E+02    -0.8713E+02    -0.8711E+02    -0.8708E+02    -0.8706E+02    -0.8702E+02    -0.8699E+02    -0.8695E+02    -0.8691E+02    -0.8687E+02    -0.8683E+02    -0.8679E+02    -0.8675E+02    -0.8671E+02    -0.8667E+02    -0.8663E+02    -0.8658E+02    -0.8654E+02    -0.8650E+02    -0.8646E+02    -0.8642E+02    -0.8638E+02    -0.8634E+02    -0.8630E+02    -0.8627E+02    -0.8623E+02    -0.8619E+02    -0.8616E+02    -0.8612E+02    -0.8609E+02    -0.8606E+02    -0.8603E+02    -0.8600E+02    -0.8597E+02    -0.8595E+02    -0.8592E+02    -0.8590E+02    -0.8588E+02    -0.8586E+02    -0.8584E+02    -0.8582E+02    -0.8581E+02    -0.8580E+02    -0.8578E+02    -0.8578E+02    -0.8577E+02    -0.8576E+02    -0.8576E+02    -0.8576E+02    -0.8576E+02    -0.8576E+02    -0.8577E+02    -0.8577E+02    -0.8578E+02    -0.8579E+02    -0.8580E+02    -0.8582E+02    -0.8583E+02    -0.8585E+02    -0.8587E+02    -0.8589E+02    -0.8591E+02    -0.8594E+02    -0.8596E+02    -0.8599E+02    -0.8602E+02    -0.8605E+02    -0.8608E+02    -0.8611E+02    -0.8614E+02    -0.8618E+02    -0.8621E+02    -0.8625E+02    -0.8628E+02    -0.8632E+02    -0.8636E+02    -0.8640E+02    -0.8644E+02    -0.8648E+02    -0.8652E+02    -0.8656E+02    -0.8660E+02    -0.8664E+02    -0.8668E+02    -0.8672E+02    -0.8676E+02    -0.8680E+02    -0.8684E+02    -0.8688E+02    -0.8692E+02    -0.8696E+02    -0.8700E+02    -0.8703E+02    -0.8706E+02    -0.8709E+02    -0.8711E+02    -0.8713E+02    -0.8714E+02    -0.8714E+02
    -0.8711E+02    -0.8711E+02    -0.8710E+02    -0.8708E+02    -0.8706E+02    -0.8702E+02    -0.8699E+02    -0.8695E+02    -0.8691E+02    -0.8687E+02    -0.8682E+02    -0.8678E+02    -0.8673E+02    -0.8668E+02    -0.8664E+02    -0.8659E+02    -0.8654E+02    -0.8650E+02    -0.8645E+02    -0.8640E+02    -0.8636E+02    -0.8631E+02    -0.8627E+02    -0.8622E+02    -0.8618E+02    -0.8614E+02    -0.8610E+02    -0.8606E+02    -0.8602E+02    -0.8598E+02    -0.8594E+02    -0.8590E+02    -0.8587E+02    -0.8584E+02    -0.8581E+02    -0.8578E+02    -0.8575E+02    -0.8572E+02    -0.8570E+02    -0.8567E+02    -0.8565E+02    -0.8563E+02    -0.8562E+02    -0.8560E+02    -0.8559E+02    -0.8558E+02    -0.8557E+02    -0.8556E+02    -0.8556E+02    -0.8556E+02    -0.8556E+02    -0.8556E+02    -0.8557E+02    -0.8558E+02    -0.8558E+02    -0.8560E+02    -0.8561E+02    -0.8563E+02    -0.8564E+02    -0.8566E+02    -0.8569E+02    -0.8571E+02    -0.8574E+02    -0.8576E+02    -0.8579E+02    -0.8582E+02    -0.8586E+02    -0.8589E+02    -0.8592E+02    -0.8596E+02    -0.8600E+02    -0.8604E+02    -0.8608E+02    -0.8612E+02    -0.8616E+02    -0.8620E+02    -0.8624E+02    -0.8629E+02    -0.8633E+02    -0.8638E+02    -0.8642E+02    -0.8647E+02    -0.8651E+02    -0.8656E+02    -0.8661E+02    -0.8665E+02    -0.8670E+02    -0.8674E+02    -0.8679E+02    -0.8683E+02    -0.8688E+02    -0.8692E+02    -0.8696E+02    -0.8700E+02    -0.8703E+02    -0.8706E+02    -0.8709E+02    -0.8711E+02    -0.8712E+02    -0.8712E+02
    -0.8709E+02    -0.8709E+02    -0.8708E+02    -0.8706E+02    -0.8703E+02    -0.8699E+02    -0.8695E+02    -0.8691E+02    -0.8686E+02    -0.8682E+02    -0.8677E+02    -0.8672E+02    -0.8667E+02    -0.8662E+02    -0.8656E+02    -0.8651E+02    -0.8646E+02    -0.8641E+02    -0.8635E+02    -0.8630E+02    -0.8625E+02    -0.8620E+02    -0.8615E+02    -0.8610E+02    -0.8605E+02    -0.8600E+02    -0.8596E+02    -0.8591E+02    -0.8587E+02    -0.8582E+02    -0.8578E+02    -0.8574E+02    -0.8570E+02    -0.8566E+02    -0.8563E+02    -0.8559E+02    -0.8556E+02    -0.8553E+02    -0.8550E+02    -0.8548E+02    -0.8545E+02    -0.8543E+02    -0.8541E+02    -0.8539E+02    -0.8538E+02    -0.8537E+02    -0.8536E+02    -0.8535E+02    -0.8535E+02    -0.8535E+02    -0.8535E+02    -0.8535E+02    -0.8536E+02    -0.8536E+02    -0.8538E+02    -0.8539E+02    -0.8541E+02    -0.8542E+02    -0.8544E+02    -0.8547E+02    -0.8549E+02    -0.8552E+02    -0.8555E+02    -0.8558E+02    -0.8561E+02    -0.8565E+02    -0.8569E+02    -0.8572E+02    -0.8576E+02    -0.8580E+02    -0.8585E+02    -0.8589E+02    -0.8594E+02    -0.8598E+02    -0.8603E+02    -0.8608E+02    -0.8612E+02    -0.8617E+02    -0.8622E+02    -0.8627E+02    -0.8632E+02    -0.8638E+02    -0.8643E+02    -0.8648E+02    -0.8653E+02    -0.8658E+02    -0.8663E+02    -0.8668E+02    -0.8673E+02    -0.8678E+02    -0.8683E+02    -0.8688E+02    -0.8692E+02    -0.8696E+02    -0.8700E+02    -0.8704E+02    -0.8706E+02    -0.8709E+02    -0.8710E+02    -0.8710E+02
    -0.8707E+02    -0.8707E+02    -0.8706E+02    -0.8703E+02    -0.8700E+02    -0.8696E+02    -0.8692E+02    -0.8687E+02    -0.8682E+02    -0.8677E+02    -0.8671E+02    -0.8666E+02    -0.8660E+02    -0.8654E+02    -0.8649E+02    -0.8643E+02    -0.8637E+02    -0.8631E+02    -0.8625E+02    -0.8620E+02    -0.8614E+02    -0.8608E+02    -0.8603E+02    -0.8597E+02    -0.8592E+02    -0.8586E+02    -0.8581E+02    -0.8576E+02    -0.8571E+02    -0.8566E+02    -0.8561E+02    -0.8557E+02    -0.8552E+02    -0.8548E+02    -0.8544E+02    -0.8540E+02    -0.8536E+02    -0.8533E+02    -0.8530E+02    -0.8527E+02    -0.8524E+02    -0.8521E+02    -0.8519E+02    -0.8517E+02    -0.8516E+02    -0.8514E+02    -0.8513E+02    -0.8512E+02    -0.8512E+02    -0.8512E+02    -0.8512E+02    -0.8512E+02    -0.8513E+02    -0.8514E+02    -0.8515E+02    -0.8517E+02    -0.8519E+02    -0.8521E+02    -0.8523E+02    -0.8526E+02    -0.8529E+02    -0.8532E+02    -0.8535E+02    -0.8539E+02    -0.8542E+02    -0.8546E+02    -0.8550E+02    -0.8555E+02    -0.8559E+02    -0.8564E+02    -0.8569E+02    -0.8574E+02    -0.8579E+02    -0.8584E+02    -0.8589E+02    -0.8595E+02    -0.8600E+02    -0.8605E+02    -0.8611E+02    -0.8617E+02    -0.8622E+02    -0.8628E+02    -0.8634E+02    -0.8639E+02    -0.8645E+02    -0.8651E+02    -0.8656E+02    -0.8662E+02    -0.8667E+02    -0.8673E+02    -0.8678E+02    -0.8683E+02    -0.8688E+02    -0.8693E+02    -0.8697E+02    -0.8701E+02    -0.8704E+02    -0.8706E+02    -0.8708E+02    -0.8708E+02
    -0.8705E+02    -0.8705E+02    -0.8703E+02    -0.8700E+02    -0.8697E+02    -0.8693E+02    -0.8688E+02    -0.8683E+02    -0.8677E+02    -0.8672E+02    -0.8666E+02    -0.8660E+02    -0.8653E+02    -0.8647E+02    -0.8641E+02    -0.8634E+02    -0.8628E+02    -0.8622E+02    -0.8615E+02    -0.8609E+02    -0.8602E+02    -0.8596E+02    -0.8590E+02    -0.8584E+02    -0.8578E+02    -0.8571E+02    -0.8566E+02    -0.8560E+02    -0.8554E+02    -0.8549E+02    -0.8543E+02    -0.8538E+02    -0.8533E+02    -0.8528E+02    -0.8524E+02    -0.8519E+02    -0.8515E+02    -0.8511E+02    -0.8507E+02    -0.8504E+02    -0.8501E+02    -0.8498E+02    -0.8496E+02    -0.8493E+02    -0.8492E+02    -0.8490E+02    -0.8489E+02    -0.8488E+02    -0.8487E+02    -0.8487E+02    -0.8487E+02    -0.8488E+02    -0.8488E+02    -0.8490E+02    -0.8491E+02    -0.8493E+02    -0.8495E+02    -0.8497E+02    -0.8500E+02    -0.8503E+02    -0.8506E+02    -0.8510E+02    -0.8514E+02    -0.8518E+02    -0.8522E+02    -0.8527E+02    -0.8531E+02    -0.8536E+02    -0.8541E+02    -0.8547E+02    -0.8552E+02    -0.8558E+02    -0.8563E+02    -0.8569E+02    -0.8575E+02    -0.8581E+02    -0.8587E+02    -0.8593E+02    -0.8599E+02    -0.8605E+02    -0.8612E+02    -0.8618E+02    -0.8624E+02    -0.8631E+02    -0.8637E+02    -0.8643E+02    -0.8649E+02    -0.8655E+02    -0.8662E+02    -0.8667E+02    -0.8673E+02    -0.8679E+02    -0.8684E+02    -0.8689E+02    -0.8694E+02    -0.8698E+02    -0.8701E+02    -0.8704E+02    -0.8705E+02    -0.8705E+02
    -0.8702E+02    -0.8702E+02    -0.8701E+02    -0.8698E+02    -0.8694E+02    -0.8689E+02    -0.8684E+02    -0.8678E+02    -0.8673E+02    -0.8666E+02    -0.8660E+02    -0.8653E+02    -0.8646E+02    -0.8639E+02    -0.8633E+02    -0.8626E+02    -0.8618E+02    -0.8611E+02    -0.8604E+02    -0.8597E+02    -0.8590E+02    -0.8583E+02    -0.8576E+02    -0.8569E+02    -0.8563E+02    -0.8556E+02    -0.8549E+02    -0.8543E+02    -0.8536E+02    -0.8530E+02    -0.8524E+02    -0.8518E+02    -0.8513E+02    -0.8507E+02    -0.8502E+02    -0.8497E+02    -0.8492E+02    -0.8488E+02    -0.8484E+02    -0.8480E+02    -0.8476E+02    -0.8473E+02    -0.8470E+02    -0.8468E+02    -0.8466E+02    -0.8464E+02    -0.8462E+02    -0.8461E+02    -0.8461E+02    -0.8461E+02    -0.8461E+02    -0.8461E+02    -0.8462E+02    -0.8463E+02    -0.8465E+02    -0.8467E+02    -0.8470E+02    -0.8472E+02    -0.8475E+02    -0.8479E+02    -0.8483E+02    -0.8487E+02    -0.8491E+02    -0.8496E+02    -0.8500E+02    -0.8506E+02    -0.8511E+02    -0.8516E+02    -0.8522E+02    -0.8528E+02    -0.8534E+02    -0.8540E+02    -0.8547E+02    -0.8553E+02    -0.8560E+02    -0.8567E+02    -0.8573E+02    -0.8580E+02    -0.8587E+02    -0.8594E+02    -0.8601E+02    -0.8608E+02    -0.8615E+02    -0.8622E+02    -0.8628E+02    -0.8635E+02    -0.8642E+02    -0.8649E+02    -0.8655E+02    -0.8662E+02    -0.8668E+02    -0.8674E+02    -0.8680E+02    -0.8686E+02    -0.8691E+02    -0.8695E+02    -0.8699E+02    -0.8702E+02    -0.8703E+02    -0.8703E+02
    -0.8700E+02    -0.8700E+02    -0.8698E+02    -0.8695E+02    -0.8691E+02    -0.8686E+02    -0.8680E+02    -0.8674E+02    -0.8668E+02    -0.8661E+02    -0.8654E+02    -0.8647E+02    -0.8639E+02    -0.8632E+02    -0.8624E+02    -0.8616E+02    -0.8609E+02    -0.8601E+02    -0.8593E+02    -0.8585E+02    -0.8578E+02    -0.8570E+02    -0.8562E+02    -0.8555E+02    -0.8547E+02    -0.8539E+02    -0.8532E+02    -0.8525E+02    -0.8518E+02    -0.8511E+02    -0.8504E+02    -0.8497E+02    -0.8491E+02    -0.8485E+02    -0.8479E+02    -0.8473E+02    -0.8468E+02    -0.8463E+02    -0.8458E+02    -0.8454E+02    -0.8450E+02    -0.8446E+02    -0.8443E+02    -0.8440E+02    -0.8437E+02    -0.8435E+02    -0.8434E+02    -0.8433E+02    -0.8432E+02    -0.8432E+02    -0.8432E+02    -0.8432E+02    -0.8433E+02    -0.8435E+02    -0.8437E+02    -0.8439E+02    -0.8442E+02    -0.8445E+02    -0.8449E+02    -0.8453E+02    -0.8457E+02    -0.8462E+02    -0.8466E+02    -0.8472E+02    -0.8477E+02    -0.8483E+02    -0.8489E+02    -0.8495E+02    -0.8502E+02    -0.8509E+02    -0.8515E+02    -0.8522E+02    -0.8529E+02    -0.8537E+02    -0.8544E+02    -0.8551E+02    -0.8559E+02    -0.8567E+02    -0.8574E+02    -0.8582E+02    -0.8589E+02    -0.8597E+02    -0.8605E+02    -0.8612E+02    -0.8620E+02    -0.8627E+02    -0.8635E+02    -0.8642E+02    -0.8649E+02    -0.8656E+02    -0.8663E+02    -0.8670E+02    -0.8676E+02    -0.8682E+02    -0.8687E+02    -0.8692E+02    -0.8696E+02    -0.8699E+02    -0.8701E+02    -0.8701E+02
    -0.8697E+02    -0.8697E+02    -0.8695E+02    -0.8692E+02    -0.8688E+02    -0.8682E+02    -0.8676E+02    -0.8670E+02    -0.8663E+02    -0.8655E+02    -0.8648E+02    -0.8640E+02    -0.8632E+02    -0.8624E+02    -0.8615E+02    -0.8607E+02    -0.8599E+02    -0.8590E+02    -0.8582E+02    -0.8573E+02    -0.8564E+02    -0.8556E+02    -0.8547E+02    -0.8539E+02    -0.8531E+02    -0.8522E+02    -0.8514E+02    -0.8506E+02    -0.8498E+02    -0.8490E+02    -0.8482E+02    -0.8475E+02    -0.8468E+02    -0.8461E+02    -0.8454E+02    -0.8448E+02    -0.8441E+02    -0.8436E+02    -0.8430E+02    -0.8425E+02    -0.8421E+02    -0.8417E+02    -0.8413E+02    -0.8409E+02    -0.8407E+02    -0.8404E+02    -0.8403E+02    -0.8401E+02    -0.8400E+02    -0.8400E+02    -0.8400E+02    -0.8401E+02    -0.8402E+02    -0.8404E+02    -0.8406E+02    -0.8409E+02    -0.8412E+02    -0.8416E+02    -0.8420E+02    -0.8424E+02    -0.8429E+02    -0.8434E+02    -0.8440E+02    -0.8446E+02    -0.8452E+02    -0.8459E+02    -0.8466E+02    -0.8473E+02    -0.8480E+02    -0.8488E+02    -0.8495E+02    -0.8503E+02    -0.8511E+02    -0.8519E+02    -0.8527E+02    -0.8536E+02    -0.8544E+02    -0.8552E+02    -0.8561E+02    -0.8569E+02    -0.8578E+02    -0.8586E+02    -0.8594E+02    -0.8603E+02    -0.8611E+02    -0.8619E+02    -0.8627E+02    -0.8635E+02    -0.8643E+02    -0.8650E+02    -0.8658E+02    -0.8665E+02    -0.8672E+02    -0.8678E+02    -0.8684E+02    -0.8689E+02    -0.8693E+02    -0.8697E+02    -0.8698E+02    -0.8698E+02
    -0.8695E+02    -0.8695E+02    -0.8693E+02    -0.8689E+02    -0.8684E+02    -0.8679E+02    -0.8672E+02    -0.8665E+02    -0.8658E+02    -0.8650E+02    -0.8642E+02    -0.8633E+02    -0.8624E+02    -0.8616E+02    -0.8607E+02    -0.8597E+02    -0.8588E+02    -0.8579E+02    -0.8570E+02    -0.8560E+02    -0.8551E+02    -0.8541E+02    -0.8532E+02    -0.8523E+02    -0.8513E+02    -0.8504E+02    -0.8495E+02    -0.8486E+02    -0.8477E+02    -0.8468E+02    -0.8459E+02    -0.8451E+02    -0.8443E+02    -0.8435E+02    -0.8427E+02    -0.8420E+02    -0.8413E+02    -0.8406E+02    -0.8400E+02    -0.8394E+02    -0.8389E+02    -0.8384E+02    -0.8380E+02    -0.8376E+02    -0.8373E+02    -0.8370E+02    -0.8368E+02    -0.8367E+02    -0.8366E+02    -0.8365E+02    -0.8366E+02    -0.8366E+02    -0.8368E+02    -0.8370E+02    -0.8372E+02    -0.8376E+02    -0.8379E+02    -0.8383E+02    -0.8388E+02    -0.8393E+02    -0.8399E+02    -0.8405E+02    -0.8411E+02    -0.8418E+02    -0.8425E+02    -0.8433E+02    -0.8441E+02    -0.8449E+02    -0.8457E+02    -0.8466E+02    -0.8474E+02    -0.8483E+02    -0.8492E+02    -0.8501E+02    -0.8510E+02    -0.8519E+02    -0.8529E+02    -0.8538E+02    -0.8547E+02    -0.8556E+02    -0.8566E+02    -0.8575E+02    -0.8584E+02    -0.8593E+02    -0.8602E+02    -0.8611E+02    -0.8620E+02    -0.8628E+02    -0.8637E+02    -0.8645E+02    -0.8653E+02    -0.8660E+02    -0.8668E+02    -0.8674E+02    -0.8681E+02    -0.8686E+02    -0.8691E+02    -0.8694E+02    -0.8696E+02    -0.8696E+02
    -0.8692E+02    -0.8692E+02    -0.8690E+02    -0.8686E+02    -0.8681E+02    -0.8675E+02    -0.8668E+02    -0.8661E+02    -0.8653E+02    -0.8644E+02    -0.8635E+02    -0.8626E+02    -0.8617E+02    -0.8607E+02    -0.8598E+02    -0.8588E+02    -0.8578E+02    -0.8568E+02    -0.8557E+02    -0.8547E+02    -0.8537E+02    -0.8526E+02    -0.8516E+02    -0.8505E+02    -0.8495E+02    -0.8485E+02    -0.8474E+02    -0.8464E+02    -0.8454E+02    -0.8444E+02    -0.8435E+02    -0.8425E+02    -0.8416E+02    -0.8407E+02    -0.8398E+02    -0.8390E+02    -0.8382E+02    -0.8374E+02    -0.8367E+02    -0.8361E+02    -0.8354E+02    -0.8349E+02    -0.8344E+02    -0.8340E+02    -0.8336E+02    -0.8333E+02    -0.8330E+02    -0.8328E+02    -0.8327E+02    -0.8327E+02    -0.8327E+02    -0.8328E+02    -0.8330E+02    -0.8332E+02    -0.8335E+02    -0.8339E+02    -0.8343E+02    -0.8348E+02    -0.8353E+02    -0.8359E+02    -0.8366E+02    -0.8373E+02    -0.8380E+02    -0.8388E+02    -0.8396E+02    -0.8405E+02    -0.8414E+02    -0.8423E+02    -0.8432E+02    -0.8442E+02    -0.8452E+02    -0.8462E+02    -0.8472E+02    -0.8482E+02    -0.8492E+02    -0.8502E+02    -0.8512E+02    -0.8523E+02    -0.8533E+02    -0.8543E+02    -0.8553E+02    -0.8563E+02    -0.8573E+02    -0.8583E+02    -0.8593E+02    -0.8602E+02    -0.8612E+02    -0.8621E+02    -0.8630E+02    -0.8639E+02    -0.8648E+02    -0.8656E+02    -0.8664E+02    -0.8671E+02    -0.8677E+02    -0.8683E+02    -0.8688E+02    -0.8692E+02    -0.8694E+02    -0.8694E+02
    -0.8690E+02    -0.8690E+02    -0.8688E+02    -0.8684E+02    -0.8678E+02    -0.8672E+02    -0.8664E+02    -0.8656E+02    -0.8648E+02    -0.8639E+02    -0.8629E+02    -0.8619E+02    -0.8609E+02    -0.8599E+02    -0.8589E+02    -0.8578E+02    -0.8567E+02    -0.8556E+02    -0.8545E+02    -0.8533E+02    -0.8522E+02    -0.8511E+02    -0.8499E+02    -0.8488E+02    -0.8476E+02    -0.8465E+02    -0.8453E+02    -0.8442E+02    -0.8430E+02    -0.8419E+02    -0.8408E+02    -0.8397E+02    -0.8387E+02    -0.8376E+02    -0.8367E+02    -0.8357E+02    -0.8348E+02    -0.8339E+02    -0.8331E+02    -0.8323E+02    -0.8316E+02    -0.8310E+02    -0.8304E+02    -0.8299E+02    -0.8294E+02    -0.8291E+02    -0.8288E+02    -0.8286E+02    -0.8285E+02    -0.8284E+02    -0.8285E+02    -0.8286E+02    -0.8288E+02    -0.8290E+02    -0.8294E+02    -0.8298E+02    -0.8303E+02    -0.8309E+02    -0.8315E+02    -0.8322E+02    -0.8330E+02    -0.8338E+02    -0.8346E+02    -0.8355E+02    -0.8365E+02    -0.8375E+02    -0.8385E+02    -0.8395E+02    -0.8406E+02    -0.8417E+02    -0.8428E+02    -0.8439E+02    -0.8450E+02    -0.8461E+02    -0.8473E+02    -0.8484E+02    -0.8496E+02    -0.8507E+02    -0.8518E+02    -0.8529E+02    -0.8540E+02    -0.8551E+02    -0.8562E+02    -0.8573E+02    -0.8584E+02    -0.8594E+02    -0.8604E+02    -0.8614E+02    -0.8624E+02    -0.8633E+02    -0.8642E+02    -0.8651E+02    -0.8659E+02    -0.8667E+02    -0.8674E+02    -0.8681E+02    -0.8686E+02    -0.8690E+02    -0.8692E+02    -0.8692E+02
    -0.8688E+02    -0.8688E+02    -0.8685E+02    -0.8681E+02    -0.8675E+02    -0.8669E+02    -0.8661E+02    -0.8652E+02    -0.8643E+02    -0.8633E+02    -0.8623E+02    -0.8613E+02    -0.8602E+02    -0.8591E+02    -0.8580E+02    -0.8568E+02    -0.8556E+02    -0.8544E+02    -0.8532E+02    -0.8520E+02    -0.8507E+02    -0.8495E+02    -0.8482E+02    -0.8469E+02    -0.8456E+02    -0.8443E+02    -0.8430E+02    -0.8418E+02    -0.8405E+02    -0.8392E+02    -0.8380E+02    -0.8367E+02    -0.8355E+02    -0.8343E+02    -0.8332E+02    -0.8321E+02    -0.8310E+02    -0.8300E+02    -0.8291E+02    -0.8282E+02    -0.8274E+02    -0.8266E+02    -0.8259E+02    -0.8253E+02    -0.8248E+02    -0.8244E+02    -0.8241E+02    -0.8238E+02    -0.8237E+02    -0.8236E+02    -0.8236E+02    -0.8238E+02    -0.8240E+02    -0.8243E+02    -0.8248E+02    -0.8253E+02    -0.8259E+02    -0.8265E+02    -0.8273E+02    -0.8281E+02    -0.8290E+02    -0.8299E+02    -0.8309E+02    -0.8319E+02    -0.8330E+02    -0.8342E+02    -0.8353E+02    -0.8365E+02    -0.8377E+02    -0.8390E+02    -0.8402E+02    -0.8415E+02    -0.8428E+02    -0.8440E+02    -0.8453E+02    -0.8466E+02    -0.8478E+02    -0.8491E+02    -0.8503E+02    -0.8516E+02    -0.8528E+02    -0.8540E+02    -0.8552E+02    -0.8563E+02    -0.8575E+02    -0.8586E+02    -0.8597E+02    -0.8607E+02    -0.8618E+02    -0.8628E+02    -0.8638E+02    -0.8647E+02    -0.8656E+02    -0.8664E+02    -0.8671E+02    -0.8678E+02    -0.8683E+02    -0.8687E+02    -0.8690E+02    -0.8690E+02
    -0.8686E+02    -0.8686E+02    -0.8683E+02    -0.8679E+02    -0.8673E+02    -0.8665E+02    -0.8657E+02    -0.8648E+02    -0.8638E+02    -0.8628E+02    -0.8618E+02    -0.8606E+02    -0.8595E+02    -0.8583E+02    -0.8571E+02    -0.8558E+02    -0.8545E+02    -0.8532E+02    -0.8519E+02    -0.8506E+02    -0.8492E+02    -0.8478E+02    -0.8464E+02    -0.8450E+02    -0.8436E+02    -0.8421E+02    -0.8407E+02    -0.8392E+02    -0.8378E+02    -0.8363E+02    -0.8349E+02    -0.8335E+02    -0.8321E+02    -0.8307E+02    -0.8294E+02    -0.8281E+02    -0.8269E+02    -0.8257E+02    -0.8246E+02    -0.8236E+02    -0.8226E+02    -0.8217E+02    -0.8209E+02    -0.8202E+02    -0.8196E+02    -0.8191E+02    -0.8187E+02    -0.8184E+02    -0.8182E+02    -0.8181E+02    -0.8182E+02    -0.8184E+02    -0.8186E+02    -0.8190E+02    -0.8195E+02    -0.8201E+02    -0.8208E+02    -0.8216E+02    -0.8225E+02    -0.8235E+02    -0.8245E+02    -0.8256E+02    -0.8268E+02    -0.8280E+02    -0.8293E+02    -0.8306E+02    -0.8319E+02    -0.8333E+02    -0.8347E+02    -0.8361E+02    -0.8375E+02    -0.8389E+02    -0.8404E+02    -0.8418E+02    -0.8432E+02    -0.8446E+02    -0.8461E+02    -0.8474E+02    -0.8488E+02    -0.8502E+02    -0.8515E+02    -0.8528E+02    -0.8541E+02    -0.8553E+02    -0.8566E+02    -0.8578E+02    -0.8589E+02    -0.8601E+02    -0.8612E+02    -0.8623E+02    -0.8633E+02    -0.8643E+02    -0.8652E+02    -0.8661E+02    -0.8668E+02    -0.8675E+02    -0.8681E+02    -0.8685E+02    -0.8688E+02    -0.8688E+02
    -0.8684E+02    -0.8684E+02    -0.8681E+02    -0.8676E+02    -0.8670E+02    -0.8663E+02    -0.8654E+02    -0.8644E+02    -0.8634E+02    -0.8623E+02    -0.8612E+02    -0.8600E+02    -0.8588E+02    -0.8575E+02    -0.8562E+02    -0.8549E+02    -0.8535E+02    -0.8521E+02    -0.8506E+02    -0.8492E+02    -0.8477E+02    -0.8461E+02    -0.8446E+02    -0.8430E+02    -0.8414E+02    -0.8398E+02    -0.8382E+02    -0.8365E+02    -0.8349E+02    -0.8332E+02    -0.8316E+02    -0.8300E+02    -0.8284E+02    -0.8268E+02    -0.8253E+02    -0.8238E+02    -0.8223E+02    -0.8209E+02    -0.8196E+02    -0.8184E+02    -0.8172E+02    -0.8161E+02    -0.8152E+02    -0.8143E+02    -0.8136E+02    -0.8130E+02    -0.8125E+02    -0.8122E+02    -0.8120E+02    -0.8119E+02    -0.8119E+02    -0.8121E+02    -0.8125E+02    -0.8130E+02    -0.8136E+02    -0.8143E+02    -0.8151E+02    -0.8161E+02    -0.8171E+02    -0.8183E+02    -0.8195E+02    -0.8208E+02    -0.8222E+02    -0.8236E+02    -0.8251E+02    -0.8266E+02    -0.8282E+02    -0.8298E+02    -0.8314E+02    -0.8330E+02    -0.8346E+02    -0.8363E+02    -0.8379E+02    -0.8395E+02    -0.8411E+02    -0.8427E+02    -0.8442E+02    -0.8458E+02    -0.8473E+02    -0.8488E+02    -0.8502E+02    -0.8516E+02    -0.8530E+02    -0.8544E+02    -0.8557E+02    -0.8570E+02    -0.8583E+02    -0.8595E+02    -0.8607E+02    -0.8618E+02    -0.8629E+02    -0.8639E+02    -0.8649E+02    -0.8658E+02    -0.8666E+02    -0.8673E+02    -0.8679E+02    -0.8684E+02    -0.8686E+02    -0.8686E+02
    -0.8682E+02    -0.8682E+02    -0.8679E+02    -0.8674E+02    -0.8668E+02    -0.8660E+02    -0.8651E+02    -0.8641E+02    -0.8631E+02    -0.8619E+02    -0.8607E+02    -0.8595E+02    -0.8582E+02    -0.8568E+02    -0.8554E+02    -0.8540E+02    -0.8525E+02    -0.8510E+02    -0.8494E+02    -0.8478E+02    -0.8462E+02    -0.8445E+02    -0.8427E+02    -0.8410E+02    -0.8392E+02    -0.8374E+02    -0.8355E+02    -0.8337E+02    -0.8318E+02    -0.8299E+02    -0.8280E+02    -0.8262E+02    -0.8243E+02    -0.8224E+02    -0.8206E+02    -0.8189E+02    -0.8171E+02    -0.8155E+02    -0.8139E+02    -0.8124E+02    -0.8110E+02    -0.8098E+02    -0.8086E+02    -0.8076E+02    -0.8067E+02    -0.8059E+02    -0.8053E+02    -0.8049E+02    -0.8047E+02    -0.8046E+02    -0.8047E+02    -0.8049E+02    -0.8053E+02    -0.8059E+02    -0.8066E+02    -0.8075E+02    -0.8085E+02    -0.8097E+02    -0.8110E+02    -0.8123E+02    -0.8138E+02    -0.8154E+02    -0.8170E+02    -0.8187E+02    -0.8205E+02    -0.8223E+02    -0.8241E+02    -0.8260E+02    -0.8278E+02    -0.8297E+02    -0.8316E+02    -0.8334E+02    -0.8353E+02    -0.8371E+02    -0.8389E+02    -0.8407E+02    -0.8424E+02    -0.8441E+02    -0.8458E+02    -0.8474E+02    -0.8490E+02    -0.8505E+02    -0.8521E+02    -0.8535E+02    -0.8549E+02    -0.8563E+02    -0.8576E+02    -0.8589E+02    -0.8602E+02    -0.8614E+02    -0.8625E+02    -0.8636E+02    -0.8646E+02    -0.8655E+02    -0.8664E+02    -0.8671E+02    -0.8678E+02    -0.8682E+02    -0.8685E+02    -0.8685E+02
    -0.8681E+02    -0.8681E+02    -0.8678E+02    -0.8673E+02    -0.8666E+02    -0.8658E+02    -0.8649E+02    -0.8639E+02    -0.8627E+02    -0.8616E+02    -0.8603E+02    -0.8590E+02    -0.8576E+02    -0.8562E+02    -0.8547E+02    -0.8532E+02    -0.8516E+02    -0.8499E+02    -0.8482E+02    -0.8465E+02    -0.8447E+02    -0.8428E+02    -0.8409E+02    -0.8389E+02    -0.8369E+02    -0.8349E+02    -0.8328E+02    -0.8307E+02    -0.8285E+02    -0.8264E+02    -0.8242E+02    -0.8220E+02    -0.8198E+02    -0.8176E+02    -0.8155E+02    -0.8134E+02    -0.8113E+02    -0.8093E+02    -0.8074E+02    -0.8056E+02    -0.8039E+02    -0.8023E+02    -0.8009E+02    -0.7996E+02    -0.7985E+02    -0.7976E+02    -0.7969E+02    -0.7964E+02    -0.7960E+02    -0.7959E+02    -0.7960E+02    -0.7963E+02    -0.7969E+02    -0.7976E+02    -0.7985E+02    -0.7996E+02    -0.8008E+02    -0.8022E+02    -0.8038E+02    -0.8055E+02    -0.8073E+02    -0.8092E+02    -0.8112E+02    -0.8132E+02    -0.8153E+02    -0.8175E+02    -0.8196E+02    -0.8218E+02    -0.8240E+02    -0.8262E+02    -0.8283E+02    -0.8305E+02    -0.8326E+02    -0.8346E+02    -0.8367E+02    -0.8387E+02    -0.8406E+02    -0.8425E+02    -0.8443E+02    -0.8461E+02    -0.8478E+02    -0.8495E+02    -0.8511E+02    -0.8527E+02    -0.8542E+02    -0.8557E+02    -0.8571E+02    -0.8585E+02    -0.8598E+02    -0.8610E+02    -0.8622E+02    -0.8633E+02    -0.8644E+02    -0.8654E+02    -0.8662E+02    -0.8670E+02    -0.8676E+02    -0.8681E+02    -0.8684E+02    -0.8684E+02
    -0.8680E+02    -0.8680E+02    -0.8677E+02    -0.8672E+02    -0.8665E+02    -0.8657E+02    -0.8647E+02    -0.8637E+02    -0.8625E+02    -0.8613E+02    -0.8600E+02    -0.8586E+02    -0.8572E+02    -0.8557E+02    -0.8541E+02    -0.8525E+02    -0.8508E+02    -0.8490E+02    -0.8472E+02    -0.8452E+02    -0.8433E+02    -0.8412E+02    -0.8391E+02    -0.8369E+02    -0.8347E+02    -0.8323E+02    -0.8300E+02    -0.8275E+02    -0.8251E+02    -0.8225E+02    -0.8200E+02    -0.8174E+02    -0.8148E+02    -0.8122E+02    -0.8096E+02    -0.8071E+02    -0.8046E+02    -0.8021E+02    -0.7998E+02    -0.7975E+02    -0.7954E+02    -0.7935E+02    -0.7917E+02    -0.7901E+02    -0.7887E+02    -0.7876E+02    -0.7866E+02    -0.7860E+02    -0.7856E+02    -0.7854E+02    -0.7856E+02    -0.7860E+02    -0.7866E+02    -0.7875E+02    -0.7887E+02    -0.7901E+02    -0.7916E+02    -0.7934E+02    -0.7954E+02    -0.7975E+02    -0.7997E+02    -0.8020E+02    -0.8045E+02    -0.8070E+02    -0.8095E+02    -0.8121E+02    -0.8147E+02    -0.8172E+02    -0.8198E+02    -0.8224E+02    -0.8249E+02    -0.8273E+02    -0.8298E+02    -0.8321E+02    -0.8344E+02    -0.8367E+02    -0.8388E+02    -0.8409E+02    -0.8429E+02    -0.8449E+02    -0.8468E+02    -0.8486E+02    -0.8504E+02    -0.8520E+02    -0.8537E+02    -0.8552E+02    -0.8567E+02    -0.8581E+02    -0.8595E+02    -0.8608E+02    -0.8620E+02    -0.8632E+02    -0.8643E+02    -0.8653E+02    -0.8662E+02    -0.8669E+02    -0.8676E+02    -0.8681E+02    -0.8683E+02    -0.8683E+02
    -0.8680E+02    -0.8680E+02    -0.8677E+02    -0.8672E+02    -0.8665E+02    -0.8656E+02    -0.8647E+02    -0.8636E+02    -0.8624E+02    -0.8612E+02    -0.8598E+02    -0.8584E+02    -0.8569E+02    -0.8553E+02    -0.8537E+02    -0.8519E+02    -0.8501E+02    -0.8482E+02    -0.8462E+02    -0.8441E+02    -0.8420E+02    -0.8397E+02    -0.8374E+02    -0.8349E+02    -0.8324E+02    -0.8298E+02    -0.8270E+02    -0.8242E+02    -0.8214E+02    -0.8184E+02    -0.8154E+02    -0.8123E+02    -0.8092E+02    -0.8061E+02    -0.8029E+02    -0.7998E+02    -0.7967E+02    -0.7937E+02    -0.7907E+02    -0.7879E+02    -0.7853E+02    -0.7828E+02    -0.7805E+02    -0.7784E+02    -0.7767E+02    -0.7752E+02    -0.7740E+02    -0.7731E+02    -0.7726E+02    -0.7724E+02    -0.7726E+02    -0.7731E+02    -0.7740E+02    -0.7752E+02    -0.7766E+02    -0.7784E+02    -0.7805E+02    -0.7827E+02    -0.7852E+02    -0.7879E+02    -0.7907E+02    -0.7936E+02    -0.7966E+02    -0.7997E+02    -0.8028E+02    -0.8060E+02    -0.8091E+02    -0.8122E+02    -0.8153E+02    -0.8183E+02    -0.8212E+02    -0.8241E+02    -0.8269E+02    -0.8296E+02    -0.8322E+02    -0.8347E+02    -0.8371E+02    -0.8395E+02    -0.8417E+02    -0.8438E+02    -0.8459E+02    -0.8479E+02    -0.8497E+02    -0.8515E+02    -0.8533E+02    -0.8549E+02    -0.8565E+02    -0.8579E+02    -0.8593E+02    -0.8607E+02    -0.8619E+02    -0.8631E+02    -0.8642E+02    -0.8652E+02    -0.8662E+02    -0.8669E+02    -0.8676E+02    -0.8681E+02    -0.8683E+02    -0.8683E+02
    -0.8680E+02    -0.8680E+02    -0.8678E+02    -0.8673E+02    -0.8666E+02    -0.8657E+02    -0.8647E+02    -0.8636E+02    -0.8625E+02    -0.8612E+02    -0.8598E+02    -0.8583E+02    -0.8568E+02    -0.8551E+02    -0.8534E+02    -0.8516E+02    -0.8497E+02    -0.8476E+02    -0.8455E+02    -0.8432E+02    -0.8409E+02    -0.8384E+02    -0.8358E+02    -0.8330E+02    -0.8302E+02    -0.8272E+02    -0.8240E+02    -0.8208E+02    -0.8174E+02    -0.8139E+02    -0.8103E+02    -0.8066E+02    -0.8028E+02    -0.7990E+02    -0.7951E+02    -0.7912E+02    -0.7873E+02    -0.7835E+02    -0.7798E+02    -0.7762E+02    -0.7727E+02    -0.7695E+02    -0.7665E+02    -0.7638E+02    -0.7615E+02    -0.7595E+02    -0.7579E+02    -0.7568E+02    -0.7561E+02    -0.7559E+02    -0.7561E+02    -0.7568E+02    -0.7579E+02    -0.7595E+02    -0.7615E+02    -0.7638E+02    -0.7665E+02    -0.7695E+02    -0.7727E+02    -0.7761E+02    -0.7797E+02    -0.7835E+02    -0.7873E+02    -0.7912E+02    -0.7951E+02    -0.7989E+02    -0.8028E+02    -0.8065E+02    -0.8102E+02    -0.8138E+02    -0.8173E+02    -0.8207E+02    -0.8239E+02    -0.8270E+02    -0.8300E+02    -0.8328E+02    -0.8356E+02    -0.8382E+02    -0.8406E+02    -0.8430E+02    -0.8452E+02    -0.8473E+02    -0.8493E+02    -0.8512E+02    -0.8531E+02    -0.8548E+02    -0.8564E+02    -0.8579E+02    -0.8594E+02    -0.8607E+02    -0.8620E+02    -0.8632E+02    -0.8643E+02    -0.8653E+02    -0.8663E+02    -0.8670E+02    -0.8677E+02    -0.8682E+02    -0.8684E+02    -0.8684E+02
    -0.8682E+02    -0.8682E+02    -0.8679E+02    -0.8674E+02    -0.8667E+02    -0.8659E+02    -0.8649E+02    -0.8639E+02    -0.8627E+02    -0.8614E+02    -0.8600E+02    -0.8585E+02    -0.8569E+02    -0.8552E+02    -0.8534E+02    -0.8515E+02    -0.8495E+02    -0.8473E+02    -0.8450E+02    -0.8426E+02    -0.8400E+02    -0.8373E+02    -0.8343E+02    -0.8313E+02    -0.8280E+02    -0.8246E+02    -0.8210E+02    -0.8172E+02    -0.8132E+02    -0.8090E+02    -0.8047E+02    -0.8002E+02    -0.7955E+02    -0.7907E+02    -0.7859E+02    -0.7809E+02    -0.7759E+02    -0.7710E+02    -0.7661E+02    -0.7614E+02    -0.7568E+02    -0.7526E+02    -0.7486E+02    -0.7450E+02    -0.7418E+02    -0.7392E+02    -0.7370E+02    -0.7355E+02    -0.7345E+02    -0.7342E+02    -0.7345E+02    -0.7355E+02    -0.7370E+02    -0.7392E+02    -0.7418E+02    -0.7450E+02    -0.7486E+02    -0.7526E+02    -0.7569E+02    -0.7614E+02    -0.7661E+02    -0.7710E+02    -0.7759E+02    -0.7809E+02    -0.7858E+02    -0.7907E+02    -0.7955E+02    -0.8001E+02    -0.8046E+02    -0.8090E+02    -0.8131E+02    -0.8171E+02    -0.8209E+02    -0.8245E+02    -0.8279E+02    -0.8312E+02    -0.8342E+02    -0.8371E+02    -0.8398E+02    -0.8424E+02    -0.8448E+02    -0.8471E+02    -0.8492E+02    -0.8512E+02    -0.8531E+02    -0.8549E+02    -0.8566E+02    -0.8581E+02    -0.8596E+02    -0.8610E+02    -0.8623E+02    -0.8635E+02    -0.8646E+02    -0.8656E+02    -0.8665E+02    -0.8672E+02    -0.8679E+02    -0.8683E+02    -0.8686E+02    -0.8686E+02
    -0.8685E+02    -0.8685E+02    -0.8682E+02    -0.8677E+02    -0.8671E+02    -0.8662E+02    -0.8653E+02    -0.8642E+02    -0.8631E+02    -0.8618E+02    -0.8604E+02    -0.8589E+02    -0.8573E+02    -0.8556E+02    -0.8537E+02    -0.8517E+02    -0.8496E+02    -0.8473E+02    -0.8449E+02    -0.8423E+02    -0.8394E+02    -0.8364E+02    -0.8332E+02    -0.8297E+02    -0.8261E+02    -0.8221E+02    -0.8179E+02    -0.8134E+02    -0.8087E+02    -0.8036E+02    -0.7983E+02    -0.7928E+02    -0.7870E+02    -0.7809E+02    -0.7747E+02    -0.7683E+02    -0.7618E+02    -0.7553E+02    -0.7489E+02    -0.7425E+02    -0.7364E+02    -0.7306E+02    -0.7252E+02    -0.7203E+02    -0.7159E+02    -0.7123E+02    -0.7093E+02    -0.7072E+02    -0.7059E+02    -0.7055E+02    -0.7059E+02    -0.7072E+02    -0.7094E+02    -0.7123E+02    -0.7160E+02    -0.7203E+02    -0.7252E+02    -0.7306E+02    -0.7364E+02    -0.7426E+02    -0.7489E+02    -0.7554E+02    -0.7619E+02    -0.7683E+02    -0.7747E+02    -0.7810E+02    -0.7870E+02    -0.7928E+02    -0.7984E+02    -0.8037E+02    -0.8087E+02    -0.8134E+02    -0.8179E+02    -0.8221E+02    -0.8260E+02    -0.8297E+02    -0.8331E+02    -0.8363E+02    -0.8393E+02    -0.8421E+02    -0.8447E+02    -0.8472E+02    -0.8494E+02    -0.8515E+02    -0.8535E+02    -0.8553E+02    -0.8571E+02    -0.8586E+02    -0.8601E+02    -0.8615E+02    -0.8628E+02    -0.8639E+02    -0.8650E+02    -0.8660E+02    -0.8668E+02    -0.8676E+02    -0.8682E+02    -0.8686E+02    -0.8689E+02    -0.8689E+02
    -0.8688E+02    -0.8688E+02    -0.8686E+02    -0.8681E+02    -0.8675E+02    -0.8668E+02    -0.8659E+02    -0.8649E+02    -0.8637E+02    -0.8625E+02    -0.8611E+02    -0.8597E+02    -0.8581E+02    -0.8563E+02    -0.8544E+02    -0.8524E+02    -0.8502E+02    -0.8478E+02    -0.8452E+02    -0.8424E+02    -0.8393E+02    -0.8360E+02    -0.8324E+02    -0.8285E+02    -0.8243E+02    -0.8198E+02    -0.8149E+02    -0.8095E+02    -0.8038E+02    -0.7977E+02    -0.7912E+02    -0.7842E+02    -0.7768E+02    -0.7691E+02    -0.7610E+02    -0.7526E+02    -0.7440E+02    -0.7354E+02    -0.7267E+02    -0.7181E+02    -0.7097E+02    -0.7018E+02    -0.6943E+02    -0.6876E+02    -0.6816E+02    -0.6765E+02    -0.6725E+02    -0.6695E+02    -0.6677E+02    -0.6671E+02    -0.6677E+02    -0.6695E+02    -0.6725E+02    -0.6766E+02    -0.6817E+02    -0.6876E+02    -0.6944E+02    -0.7019E+02    -0.7098E+02    -0.7182E+02    -0.7268E+02    -0.7355E+02    -0.7442E+02    -0.7527E+02    -0.7611E+02    -0.7692E+02    -0.7769E+02    -0.7843E+02    -0.7912E+02    -0.7978E+02    -0.8039E+02    -0.8096E+02    -0.8149E+02    -0.8198E+02    -0.8244E+02    -0.8286E+02    -0.8324E+02    -0.8360E+02    -0.8393E+02    -0.8423E+02    -0.8451E+02    -0.8477E+02    -0.8501E+02    -0.8523E+02    -0.8543E+02    -0.8562E+02    -0.8579E+02    -0.8595E+02    -0.8609E+02    -0.8623E+02    -0.8635E+02    -0.8646E+02    -0.8657E+02    -0.8666E+02    -0.8674E+02    -0.8681E+02    -0.8686E+02    -0.8691E+02    -0.8693E+02    -0.8693E+02
    -0.8694E+02    -0.8694E+02    -0.8691E+02    -0.8687E+02    -0.8682E+02    -0.8675E+02    -0.8667E+02    -0.8657E+02    -0.8647E+02    -0.8635E+02    -0.8622E+02    -0.8608E+02    -0.8592E+02    -0.8575E+02    -0.8556E+02    -0.8535E+02    -0.8513E+02    -0.8488E+02    -0.8461E+02    -0.8431E+02    -0.8398E+02    -0.8362E+02    -0.8322E+02    -0.8278E+02    -0.8230E+02    -0.8177E+02    -0.8119E+02    -0.8056E+02    -0.7986E+02    -0.7911E+02    -0.7829E+02    -0.7741E+02    -0.7647E+02    -0.7547E+02    -0.7441E+02    -0.7330E+02    -0.7215E+02    -0.7099E+02    -0.6981E+02    -0.6864E+02    -0.6750E+02    -0.6642E+02    -0.6540E+02    -0.6447E+02    -0.6364E+02    -0.6295E+02    -0.6239E+02    -0.6198E+02    -0.6174E+02    -0.6165E+02    -0.6174E+02    -0.6199E+02    -0.6240E+02    -0.6296E+02    -0.6366E+02    -0.6448E+02    -0.6541E+02    -0.6643E+02    -0.6752E+02    -0.6866E+02    -0.6983E+02    -0.7100E+02    -0.7217E+02    -0.7332E+02    -0.7442E+02    -0.7548E+02    -0.7649E+02    -0.7743E+02    -0.7831E+02    -0.7913E+02    -0.7988E+02    -0.8057E+02    -0.8120E+02    -0.8178E+02    -0.8231E+02    -0.8279E+02    -0.8323E+02    -0.8362E+02    -0.8398E+02    -0.8431E+02    -0.8461E+02    -0.8488E+02    -0.8513E+02    -0.8535E+02    -0.8556E+02    -0.8574E+02    -0.8591E+02    -0.8607E+02    -0.8621E+02    -0.8634E+02    -0.8645E+02    -0.8656E+02    -0.8665E+02    -0.8674E+02    -0.8681E+02    -0.8687E+02    -0.8692E+02    -0.8696E+02    -0.8698E+02    -0.8698E+02
    -0.8701E+02    -0.8701E+02    -0.8699E+02    -0.8695E+02    -0.8690E+02    -0.8684E+02    -0.8677E+02    -0.8669E+02    -0.8659E+02    -0.8648E+02    -0.8636E+02    -0.8623E+02    -0.8608E+02    -0.8592E+02    -0.8573E+02    -0.8553E+02    -0.8530E+02    -0.8504E+02    -0.8476E+02    -0.8444E+02    -0.8409E+02    -0.8370E+02    -0.8326E+02    -0.8276E+02    -0.8222E+02    -0.8160E+02    -0.8092E+02    -0.8016E+02    -0.7932E+02    -0.7839E+02    -0.7736E+02    -0.7624E+02    -0.7503E+02    -0.7372E+02    -0.7232E+02    -0.7086E+02    -0.6933E+02    -0.6776E+02    -0.6618E+02    -0.6460E+02    -0.6307E+02    -0.6160E+02    -0.6022E+02    -0.5897E+02    -0.5786E+02    -0.5692E+02    -0.5617E+02    -0.5563E+02    -0.5530E+02    -0.5519E+02    -0.5530E+02    -0.5563E+02    -0.5618E+02    -0.5694E+02    -0.5788E+02    -0.5899E+02    -0.6024E+02    -0.6162E+02    -0.6309E+02    -0.6463E+02    -0.6621E+02    -0.6779E+02    -0.6936E+02    -0.7089E+02    -0.7235E+02    -0.7375E+02    -0.7505E+02    -0.7627E+02    -0.7739E+02    -0.7841E+02    -0.7934E+02    -0.8018E+02    -0.8094E+02    -0.8162E+02    -0.8223E+02    -0.8278E+02    -0.8327E+02    -0.8371E+02    -0.8411E+02    -0.8446E+02    -0.8477E+02    -0.8505E+02    -0.8531E+02    -0.8553E+02    -0.8574E+02    -0.8592E+02    -0.8609E+02    -0.8623E+02    -0.8636E+02    -0.8648E+02    -0.8659E+02    -0.8668E+02    -0.8677E+02    -0.8684E+02    -0.8691E+02    -0.8696E+02    -0.8700E+02    -0.8703E+02    -0.8705E+02    -0.8705E+02
    -0.8709E+02    -0.8709E+02    -0.8708E+02    -0.8705E+02    -0.8701E+02    -0.8696E+02    -0.8690E+02    -0.8683E+02    -0.8675E+02    -0.8666E+02    -0.8655E+02    -0.8643E+02    -0.8629E+02    -0.8614E+02    -0.8596E+02    -0.8576E+02    -0.8554E+02    -0.8528E+02    -0.8499E+02    -0.8466E+02    -0.8429E+02    -0.8386E+02    -0.8338E+02    -0.8283E+02    -0.8220E+02    -0.8150E+02    -0.8069E+02    -0.7978E+02    -0.7876E+02    -0.7760E+02    -0.7632E+02    -0.7489E+02    -0.7333E+02    -0.7163E+02    -0.6981E+02    -0.6787E+02    -0.6585E+02    -0.6378E+02    -0.6168E+02    -0.5960E+02    -0.5756E+02    -0.5562E+02    -0.5381E+02    -0.5216E+02    -0.5070E+02    -0.4947E+02    -0.4849E+02    -0.4777E+02    -0.4734E+02    -0.4720E+02    -0.4735E+02    -0.4778E+02    -0.4850E+02    -0.4949E+02    -0.5072E+02    -0.5218E+02    -0.5383E+02    -0.5565E+02    -0.5760E+02    -0.5963E+02    -0.6172E+02    -0.6382E+02    -0.6589E+02    -0.6791E+02    -0.6985E+02    -0.7167E+02    -0.7337E+02    -0.7493E+02    -0.7636E+02    -0.7764E+02    -0.7879E+02    -0.7981E+02    -0.8072E+02    -0.8153E+02    -0.8223E+02    -0.8286E+02    -0.8341E+02    -0.8389E+02    -0.8431E+02    -0.8469E+02    -0.8501E+02    -0.8530E+02    -0.8556E+02    -0.8578E+02    -0.8598E+02    -0.8616E+02    -0.8631E+02    -0.8645E+02    -0.8656E+02    -0.8667E+02    -0.8676E+02    -0.8684E+02    -0.8691E+02    -0.8697E+02    -0.8702E+02    -0.8706E+02    -0.8710E+02    -0.8712E+02    -0.8713E+02    -0.8713E+02
    -0.8719E+02    -0.8719E+02    -0.8718E+02    -0.8716E+02    -0.8714E+02    -0.8710E+02    -0.8706E+02    -0.8701E+02    -0.8695E+02    -0.8687E+02    -0.8678E+02    -0.8668E+02    -0.8656E+02    -0.8642E+02    -0.8626E+02    -0.8608E+02    -0.8586E+02    -0.8561E+02    -0.8532E+02    -0.8498E+02    -0.8459E+02    -0.8413E+02    -0.8361E+02    -0.8300E+02    -0.8229E+02    -0.8148E+02    -0.8054E+02    -0.7945E+02    -0.7821E+02    -0.7679E+02    -0.7518E+02    -0.7338E+02    -0.7139E+02    -0.6920E+02    -0.6684E+02    -0.6433E+02    -0.6170E+02    -0.5901E+02    -0.5628E+02    -0.5358E+02    -0.5095E+02    -0.4844E+02    -0.4610E+02    -0.4398E+02    -0.4210E+02    -0.4052E+02    -0.3926E+02    -0.3834E+02    -0.3778E+02    -0.3760E+02    -0.3779E+02    -0.3835E+02    -0.3927E+02    -0.4054E+02    -0.4213E+02    -0.4400E+02    -0.4613E+02    -0.4848E+02    -0.5099E+02    -0.5362E+02    -0.5633E+02    -0.5906E+02    -0.6175E+02    -0.6438E+02    -0.6689E+02    -0.6925E+02    -0.7144E+02    -0.7343E+02    -0.7523E+02    -0.7684E+02    -0.7825E+02    -0.7950E+02    -0.8058E+02    -0.8152E+02    -0.8233E+02    -0.8304E+02    -0.8365E+02    -0.8417E+02    -0.8462E+02    -0.8501E+02    -0.8535E+02    -0.8564E+02    -0.8589E+02    -0.8611E+02    -0.8629E+02    -0.8645E+02    -0.8659E+02    -0.8671E+02    -0.8681E+02    -0.8690E+02    -0.8697E+02    -0.8703E+02    -0.8708E+02    -0.8713E+02    -0.8716E+02    -0.8719E+02    -0.8721E+02    -0.8722E+02    -0.8723E+02    -0.8723E+02
    -0.8731E+02    -0.8731E+02    -0.8731E+02    -0.8730E+02    -0.8729E+02    -0.8727E+02    -0.8725E+02    -0.8722E+02    -0.8718E+02    -0.8713E+02    -0.8706E+02    -0.8699E+02    -0.8689E+02    -0.8677E+02    -0.8663E+02    -0.8647E+02    -0.8627E+02    -0.8603E+02    -0.8574E+02    -0.8541E+02    -0.8501E+02    -0.8453E+02    -0.8397E+02    -0.8330E+02    -0.8252E+02    -0.8159E+02    -0.8049E+02    -0.7921E+02    -0.7772E+02    -0.7599E+02    -0.7400E+02    -0.7175E+02    -0.6923E+02    -0.6646E+02    -0.6345E+02    -0.6025E+02    -0.5690E+02    -0.5346E+02    -0.4998E+02    -0.4655E+02    -0.4320E+02    -0.4001E+02    -0.3703E+02    -0.3433E+02    -0.3195E+02    -0.2993E+02    -0.2832E+02    -0.2715E+02    -0.2644E+02    -0.2620E+02    -0.2644E+02    -0.2716E+02    -0.2834E+02    -0.2995E+02    -0.3197E+02    -0.3436E+02    -0.3707E+02    -0.4005E+02    -0.4325E+02    -0.4660E+02    -0.5004E+02    -0.5352E+02    -0.5696E+02    -0.6031E+02    -0.6351E+02    -0.6652E+02    -0.6930E+02    -0.7181E+02    -0.7406E+02    -0.7605E+02    -0.7777E+02    -0.7927E+02    -0.8055E+02    -0.8164E+02    -0.8257E+02    -0.8335E+02    -0.8402E+02    -0.8458E+02    -0.8505E+02    -0.8545E+02    -0.8579E+02    -0.8607E+02    -0.8631E+02    -0.8651E+02    -0.8668E+02    -0.8682E+02    -0.8693E+02    -0.8703E+02    -0.8710E+02    -0.8717E+02    -0.8722E+02    -0.8726E+02    -0.8728E+02    -0.8731E+02    -0.8732E+02    -0.8733E+02    -0.8734E+02    -0.8734E+02    -0.8734E+02    -0.8734E+02
    -0.8745E+02    -0.8745E+02    -0.8745E+02    -0.8746E+02    -0.8746E+02    -0.8747E+02    -0.8747E+02    -0.8746E+02    -0.8745E+02    -0.8743E+02    -0.8739E+02    -0.8734E+02    -0.8728E+02    -0.8719E+02    -0.8708E+02    -0.8694E+02    -0.8676E+02    -0.8655E+02    -0.8628E+02    -0.8595E+02    -0.8556E+02    -0.8507E+02    -0.8448E+02    -0.8377E+02    -0.8291E+02    -0.8186E+02    -0.8061E+02    -0.7912E+02    -0.7735E+02    -0.7526E+02    -0.7284E+02    -0.7007E+02    -0.6694E+02    -0.6347E+02    -0.5970E+02    -0.5568E+02    -0.5148E+02    -0.4715E+02    -0.4279E+02    -0.3846E+02    -0.3424E+02    -0.3021E+02    -0.2644E+02    -0.2302E+02    -0.2000E+02    -0.1745E+02    -0.1540E+02    -0.1391E+02    -0.1301E+02    -0.1270E+02    -0.1301E+02    -0.1393E+02    -0.1542E+02    -0.1747E+02    -0.2004E+02    -0.2306E+02    -0.2649E+02    -0.3026E+02    -0.3429E+02    -0.3852E+02    -0.4285E+02    -0.4722E+02    -0.5155E+02    -0.5576E+02    -0.5978E+02    -0.6355E+02    -0.6701E+02    -0.7014E+02    -0.7292E+02    -0.7533E+02    -0.7742E+02    -0.7919E+02    -0.8068E+02    -0.8193E+02    -0.8296E+02    -0.8383E+02    -0.8454E+02    -0.8513E+02    -0.8561E+02    -0.8601E+02    -0.8634E+02    -0.8660E+02    -0.8682E+02    -0.8699E+02    -0.8713E+02    -0.8724E+02    -0.8733E+02    -0.8740E+02    -0.8745E+02    -0.8748E+02    -0.8750E+02    -0.8751E+02    -0.8752E+02    -0.8751E+02    -0.8751E+02    -0.8750E+02    -0.8749E+02    -0.8748E+02    -0.8747E+02    -0.8747E+02
    -0.8760E+02    -0.8760E+02    -0.8761E+02    -0.8763E+02    -0.8766E+02    -0.8768E+02    -0.8771E+02    -0.8773E+02    -0.8775E+02    -0.8776E+02    -0.8776E+02    -0.8775E+02    -0.8772E+02    -0.8767E+02    -0.8760E+02    -0.8749E+02    -0.8735E+02    -0.8717E+02    -0.8693E+02    -0.8663E+02    -0.8625E+02    -0.8577E+02    -0.8517E+02    -0.8442E+02    -0.8350E+02    -0.8235E+02    -0.8095E+02    -0.7924E+02    -0.7717E+02    -0.7470E+02    -0.7179E+02    -0.6842E+02    -0.6459E+02    -0.6032E+02    -0.5566E+02    -0.5068E+02    -0.4546E+02    -0.4007E+02    -0.3461E+02    -0.2917E+02    -0.2386E+02    -0.1877E+02    -0.1399E+02    -0.9613E+01    -0.5724E+01    -0.2409E+01     0.2578E+00     0.2211E+01     0.3401E+01     0.3799E+01     0.3394E+01     0.2196E+01     0.2365E+00    -0.2437E+01    -0.5759E+01    -0.9655E+01    -0.1404E+02    -0.1883E+02    -0.2392E+02    -0.2924E+02    -0.3468E+02    -0.4015E+02    -0.4554E+02    -0.5077E+02    -0.5575E+02    -0.6041E+02    -0.6468E+02    -0.6851E+02    -0.7188E+02    -0.7478E+02    -0.7725E+02    -0.7931E+02    -0.8102E+02    -0.8242E+02    -0.8356E+02    -0.8449E+02    -0.8523E+02    -0.8583E+02    -0.8631E+02    -0.8670E+02    -0.8700E+02    -0.8723E+02    -0.8742E+02    -0.8756E+02    -0.8766E+02    -0.8774E+02    -0.8779E+02    -0.8782E+02    -0.8783E+02    -0.8783E+02    -0.8782E+02    -0.8780E+02    -0.8777E+02    -0.8774E+02    -0.8771E+02    -0.8768E+02    -0.8765E+02    -0.8763E+02    -0.8761E+02    -0.8761E+02
    -0.8776E+02    -0.8776E+02    -0.8778E+02    -0.8782E+02    -0.8786E+02    -0.8792E+02    -0.8797E+02    -0.8803E+02    -0.8808E+02    -0.8813E+02    -0.8817E+02    -0.8820E+02    -0.8821E+02    -0.8820E+02    -0.8817E+02    -0.8812E+02    -0.8802E+02    -0.8789E+02    -0.8769E+02    -0.8743E+02    -0.8709E+02    -0.8663E+02    -0.8604E+02    -0.8528E+02    -0.8431E+02    -0.8309E+02    -0.8155E+02    -0.7963E+02    -0.7726E+02    -0.7438E+02    -0.7094E+02    -0.6691E+02    -0.6228E+02    -0.5709E+02    -0.5139E+02    -0.4526E+02    -0.3879E+02    -0.3209E+02    -0.2525E+02    -0.1840E+02    -0.1165E+02    -0.5097E+01     0.1119E+01     0.6873E+01     0.1203E+02     0.1646E+02     0.2005E+02     0.2269E+02     0.2431E+02     0.2485E+02     0.2430E+02     0.2268E+02     0.2003E+02     0.1643E+02     0.1199E+02     0.6828E+01     0.1067E+01    -0.5157E+01    -0.1171E+02    -0.1848E+02    -0.2533E+02    -0.3217E+02    -0.3888E+02    -0.4535E+02    -0.5148E+02    -0.5718E+02    -0.6238E+02    -0.6701E+02    -0.7104E+02    -0.7447E+02    -0.7734E+02    -0.7971E+02    -0.8162E+02    -0.8316E+02    -0.8439E+02    -0.8535E+02    -0.8611E+02    -0.8670E+02    -0.8716E+02    -0.8750E+02    -0.8776E+02    -0.8796E+02    -0.8810E+02    -0.8819E+02    -0.8825E+02    -0.8828E+02    -0.8829E+02    -0.8827E+02    -0.8825E+02    -0.8821E+02    -0.8816E+02    -0.8811E+02    -0.8805E+02    -0.8799E+02    -0.8793E+02    -0.8787E+02    -0.8782E+02    -0.8779E+02    -0.8777E+02    -0.8777E+02
    -0.8793E+02    -0.8793E+02    -0.8796E+02    -0.8801E+02    -0.8808E+02    -0.8816E+02    -0.8825E+02    -0.8834E+02    -0.8843E+02    -0.8852E+02    -0.8860E+02    -0.8867E+02    -0.8873E+02    -0.8877E+02    -0.8880E+02    -0.8879E+02    -0.8876E+02    -0.8868E+02    -0.8854E+02    -0.8834E+02    -0.8805E+02    -0.8764E+02    -0.8709E+02    -0.8635E+02    -0.8537E+02    -0.8409E+02    -0.8244E+02    -0.8033E+02    -0.7767E+02    -0.7438E+02    -0.7037E+02    -0.6561E+02    -0.6008E+02    -0.5381E+02    -0.4688E+02    -0.3937E+02    -0.3137E+02    -0.2300E+02    -0.1437E+02    -0.5599E+01     0.3175E+01     0.1180E+02     0.2009E+02     0.2786E+02     0.3490E+02     0.4100E+02     0.4599E+02     0.4967E+02     0.5194E+02     0.5270E+02     0.5193E+02     0.4966E+02     0.4596E+02     0.4097E+02     0.3486E+02     0.2781E+02     0.2004E+02     0.1173E+02     0.3104E+01    -0.5677E+01    -0.1445E+02    -0.2309E+02    -0.3147E+02    -0.3947E+02    -0.4699E+02    -0.5392E+02    -0.6018E+02    -0.6571E+02    -0.7047E+02    -0.7447E+02    -0.7776E+02    -0.8042E+02    -0.8252E+02    -0.8417E+02    -0.8545E+02    -0.8642E+02    -0.8716E+02    -0.8772E+02    -0.8812E+02    -0.8842E+02    -0.8862E+02    -0.8876E+02    -0.8884E+02    -0.8888E+02    -0.8888E+02    -0.8886E+02    -0.8882E+02    -0.8876E+02    -0.8869E+02    -0.8861E+02    -0.8853E+02    -0.8843E+02    -0.8834E+02    -0.8825E+02    -0.8816E+02    -0.8808E+02    -0.8801E+02    -0.8795E+02    -0.8792E+02    -0.8792E+02
    -0.8810E+02    -0.8810E+02    -0.8814E+02    -0.8821E+02    -0.8831E+02    -0.8842E+02    -0.8854E+02    -0.8866E+02    -0.8879E+02    -0.8892E+02    -0.8904E+02    -0.8916E+02    -0.8927E+02    -0.8937E+02    -0.8945E+02    -0.8950E+02    -0.8953E+02    -0.8952E+02    -0.8946E+02    -0.8933E+02    -0.8911E+02    -0.8877E+02    -0.8829E+02    -0.8760E+02    -0.8665E+02    -0.8535E+02    -0.8363E+02    -0.8137E+02    -0.7845E+02    -0.7474E+02    -0.7015E+02    -0.6458E+02    -0.5804E+02    -0.5054E+02    -0.4214E+02    -0.3293E+02    -0.2300E+02    -0.1246E+02    -0.1419E+01     0.9999E+01     0.2162E+02     0.3322E+02     0.4455E+02     0.5531E+02     0.6519E+02     0.7386E+02     0.8100E+02     0.8633E+02     0.8963E+02     0.9074E+02     0.8962E+02     0.8631E+02     0.8098E+02     0.7382E+02     0.6515E+02     0.5526E+02     0.4449E+02     0.3315E+02     0.2154E+02     0.9917E+01    -0.1508E+01    -0.1256E+02    -0.2310E+02    -0.3304E+02    -0.4225E+02    -0.5065E+02    -0.5815E+02    -0.6470E+02    -0.7025E+02    -0.7484E+02    -0.7854E+02    -0.8146E+02    -0.8372E+02    -0.8544E+02    -0.8673E+02    -0.8768E+02    -0.8836E+02    -0.8885E+02    -0.8919E+02    -0.8941E+02    -0.8954E+02    -0.8960E+02    -0.8962E+02    -0.8959E+02    -0.8954E+02    -0.8946E+02    -0.8937E+02    -0.8926E+02    -0.8915E+02    -0.8902E+02    -0.8890E+02    -0.8877E+02    -0.8864E+02    -0.8851E+02    -0.8839E+02    -0.8829E+02    -0.8819E+02    -0.8812E+02    -0.8808E+02    -0.8808E+02
    -0.8827E+02    -0.8827E+02    -0.8832E+02    -0.8841E+02    -0.8853E+02    -0.8867E+02    -0.8882E+02    -0.8898E+02    -0.8915E+02    -0.8932E+02    -0.8949E+02    -0.8965E+02    -0.8981E+02    -0.8996E+02    -0.9010E+02    -0.9022E+02    -0.9031E+02    -0.9037E+02    -0.9039E+02    -0.9034E+02    -0.9022E+02    -0.8998E+02    -0.8959E+02    -0.8898E+02    -0.8810E+02    -0.8685E+02    -0.8511E+02    -0.8274E+02    -0.7959E+02    -0.7550E+02    -0.7030E+02    -0.6389E+02    -0.5622E+02    -0.4729E+02    -0.3715E+02    -0.2586E+02    -0.1349E+02    -0.1099E+00     0.1419E+02     0.2926E+02     0.4489E+02     0.6080E+02     0.7661E+02     0.9189E+02     0.1061E+03     0.1188E+03     0.1294E+03     0.1374E+03     0.1424E+03     0.1441E+03     0.1424E+03     0.1374E+03     0.1294E+03     0.1188E+03     0.1061E+03     0.9183E+02     0.7654E+02     0.6073E+02     0.4482E+02     0.2918E+02     0.1410E+02    -0.2082E+00    -0.1359E+02    -0.2597E+02    -0.3726E+02    -0.4740E+02    -0.5633E+02    -0.6400E+02    -0.7041E+02    -0.7560E+02    -0.7969E+02    -0.8283E+02    -0.8519E+02    -0.8693E+02    -0.8818E+02    -0.8906E+02    -0.8966E+02    -0.9006E+02    -0.9030E+02    -0.9042E+02    -0.9047E+02    -0.9046E+02    -0.9040E+02    -0.9031E+02    -0.9019E+02    -0.9006E+02    -0.8992E+02    -0.8976E+02    -0.8960E+02    -0.8943E+02    -0.8926E+02    -0.8910E+02    -0.8893E+02    -0.8877E+02    -0.8863E+02    -0.8849E+02    -0.8838E+02    -0.8829E+02    -0.8824E+02    -0.8824E+02
    -0.8843E+02    -0.8843E+02    -0.8849E+02    -0.8860E+02    -0.8874E+02    -0.8890E+02    -0.8909E+02    -0.8928E+02    -0.8949E+02    -0.8970E+02    -0.8991E+02    -0.9012E+02    -0.9033E+02    -0.9053E+02    -0.9072E+02    -0.9090E+02    -0.9107E+02    -0.9120E+02    -0.9130E+02    -0.9135E+02    -0.9132E+02    -0.9119E+02    -0.9092E+02    -0.9043E+02    -0.8966E+02    -0.8850E+02    -0.8679E+02    -0.8439E+02    -0.8108E+02    -0.7664E+02    -0.7085E+02    -0.6356E+02    -0.5465E+02    -0.4411E+02    -0.3193E+02    -0.1812E+02    -0.2695E+01     0.1436E+02     0.3298E+02     0.5304E+02     0.7431E+02     0.9642E+02     0.1189E+03     0.1411E+03     0.1622E+03     0.1814E+03     0.1978E+03     0.2103E+03     0.2181E+03     0.2208E+03     0.2181E+03     0.2102E+03     0.1977E+03     0.1814E+03     0.1622E+03     0.1410E+03     0.1188E+03     0.9635E+02     0.7423E+02     0.5296E+02     0.3289E+02     0.1426E+02    -0.2801E+01    -0.1823E+02    -0.3204E+02    -0.4423E+02    -0.5477E+02    -0.6367E+02    -0.7096E+02    -0.7674E+02    -0.8117E+02    -0.8448E+02    -0.8688E+02    -0.8858E+02    -0.8974E+02    -0.9051E+02    -0.9099E+02    -0.9127E+02    -0.9140E+02    -0.9143E+02    -0.9138E+02    -0.9129E+02    -0.9116E+02    -0.9100E+02    -0.9082E+02    -0.9064E+02    -0.9044E+02    -0.9024E+02    -0.9003E+02    -0.8982E+02    -0.8961E+02    -0.8941E+02    -0.8921E+02    -0.8902E+02    -0.8885E+02    -0.8869E+02    -0.8855E+02    -0.8845E+02    -0.8839E+02    -0.8839E+02
    -0.8858E+02    -0.8858E+02    -0.8865E+02    -0.8877E+02    -0.8893E+02    -0.8912E+02    -0.8934E+02    -0.8956E+02    -0.8980E+02    -0.9005E+02    -0.9030E+02    -0.9055E+02    -0.9080E+02    -0.9105E+02    -0.9130E+02    -0.9154E+02    -0.9177E+02    -0.9197E+02    -0.9215E+02    -0.9229E+02    -0.9237E+02    -0.9235E+02    -0.9221E+02    -0.9186E+02    -0.9123E+02    -0.9020E+02    -0.8860E+02    -0.8622E+02    -0.8282E+02    -0.7810E+02    -0.7178E+02    -0.6360E+02    -0.5341E+02    -0.4110E+02    -0.2661E+02    -0.9850E+01     0.9301E+01     0.3096E+02     0.5517E+02     0.8190E+02     0.1109E+03     0.1419E+03     0.1743E+03     0.2072E+03     0.2394E+03     0.2695E+03     0.2957E+03     0.3162E+03     0.3294E+03     0.3339E+03     0.3293E+03     0.3162E+03     0.2957E+03     0.2694E+03     0.2394E+03     0.2071E+03     0.1743E+03     0.1419E+03     0.1109E+03     0.8181E+02     0.5508E+02     0.3086E+02     0.9193E+01    -0.9962E+01    -0.2672E+02    -0.4122E+02    -0.5352E+02    -0.6372E+02    -0.7189E+02    -0.7820E+02    -0.8291E+02    -0.8631E+02    -0.8868E+02    -0.9028E+02    -0.9131E+02    -0.9193E+02    -0.9228E+02    -0.9243E+02    -0.9244E+02    -0.9237E+02    -0.9224E+02    -0.9206E+02    -0.9186E+02    -0.9164E+02    -0.9140E+02    -0.9116E+02    -0.9092E+02    -0.9067E+02    -0.9042E+02    -0.9018E+02    -0.8994E+02    -0.8970E+02    -0.8947E+02    -0.8925E+02    -0.8905E+02    -0.8887E+02    -0.8871E+02    -0.8860E+02    -0.8853E+02    -0.8853E+02
    -0.8871E+02    -0.8871E+02    -0.8879E+02    -0.8893E+02    -0.8910E+02    -0.8932E+02    -0.8955E+02    -0.8981E+02    -0.9007E+02    -0.9035E+02    -0.9064E+02    -0.9093E+02    -0.9122E+02    -0.9151E+02    -0.9181E+02    -0.9210E+02    -0.9239E+02    -0.9266E+02    -0.9292E+02    -0.9314E+02    -0.9332E+02    -0.9341E+02    -0.9339E+02    -0.9319E+02    -0.9272E+02    -0.9185E+02    -0.9039E+02    -0.8811E+02    -0.8469E+02    -0.7978E+02    -0.7301E+02    -0.6402E+02    -0.5254E+02    -0.3842E+02    -0.2145E+02    -0.1403E+01     0.2203E+02     0.4917E+02     0.8029E+02     0.1155E+03     0.1550E+03     0.1984E+03     0.2453E+03     0.2946E+03     0.3448E+03     0.3936E+03     0.4378E+03     0.4737E+03     0.4974E+03     0.5057E+03     0.4974E+03     0.4736E+03     0.4377E+03     0.3935E+03     0.3448E+03     0.2946E+03     0.2452E+03     0.1983E+03     0.1549E+03     0.1155E+03     0.8019E+02     0.4907E+02     0.2192E+02    -0.1516E+01    -0.2156E+02    -0.3853E+02    -0.5266E+02    -0.6413E+02    -0.7312E+02    -0.7988E+02    -0.8478E+02    -0.8819E+02    -0.9047E+02    -0.9192E+02    -0.9279E+02    -0.9326E+02    -0.9346E+02    -0.9349E+02    -0.9339E+02    -0.9322E+02    -0.9300E+02    -0.9275E+02    -0.9248E+02    -0.9220E+02    -0.9191E+02    -0.9163E+02    -0.9134E+02    -0.9105E+02    -0.9077E+02    -0.9049E+02    -0.9022E+02    -0.8995E+02    -0.8969E+02    -0.8945E+02    -0.8922E+02    -0.8902E+02    -0.8885E+02    -0.8872E+02    -0.8865E+02    -0.8865E+02
    -0.8882E+02    -0.8882E+02    -0.8890E+02    -0.8905E+02    -0.8924E+02    -0.8947E+02    -0.8973E+02    -0.9001E+02    -0.9030E+02    -0.9060E+02    -0.9092E+02    -0.9124E+02    -0.9156E+02    -0.9189E+02    -0.9223E+02    -0.9257E+02    -0.9290E+02    -0.9324E+02    -0.9356E+02    -0.9387E+02    -0.9413E+02    -0.9433E+02    -0.9443E+02    -0.9436E+02    -0.9403E+02    -0.9332E+02    -0.9202E+02    -0.8987E+02    -0.8651E+02    -0.8151E+02    -0.7440E+02    -0.6472E+02    -0.5210E+02    -0.3625E+02    -0.1685E+02     0.6552E+01     0.3452E+02     0.6767E+02     0.1067E+03     0.1521E+03     0.2046E+03     0.2645E+03     0.3318E+03     0.4058E+03     0.4851E+03     0.5666E+03     0.6450E+03     0.7130E+03     0.7607E+03     0.7784E+03     0.7607E+03     0.7129E+03     0.6450E+03     0.5665E+03     0.4851E+03     0.4058E+03     0.3317E+03     0.2644E+03     0.2045E+03     0.1520E+03     0.1066E+03     0.6757E+02     0.3441E+02     0.6439E+01    -0.1696E+02    -0.3637E+02    -0.5222E+02    -0.6483E+02    -0.7451E+02    -0.8161E+02    -0.8660E+02    -0.8995E+02    -0.9209E+02    -0.9338E+02    -0.9410E+02    -0.9442E+02    -0.9450E+02    -0.9440E+02    -0.9421E+02    -0.9395E+02    -0.9365E+02    -0.9333E+02    -0.9300E+02    -0.9267E+02    -0.9234E+02    -0.9201E+02    -0.9168E+02    -0.9136E+02    -0.9105E+02    -0.9075E+02    -0.9045E+02    -0.9016E+02    -0.8988E+02    -0.8961E+02    -0.8937E+02    -0.8915E+02    -0.8897E+02    -0.8883E+02    -0.8875E+02    -0.8875E+02
    -0.8890E+02    -0.8890E+02    -0.8899E+02    -0.8914E+02    -0.8935E+02    -0.8959E+02    -0.8986E+02    -0.9016E+02    -0.9047E+02    -0.9079E+02    -0.9112E+02    -0.9147E+02    -0.9182E+02    -0.9218E+02    -0.9254E+02    -0.9292E+02    -0.9330E+02    -0.9368E+02    -0.9406E+02    -0.9443E+02    -0.9477E+02    -0.9505E+02    -0.9525E+02    -0.9528E+02    -0.9508E+02    -0.9450E+02    -0.9335E+02    -0.9134E+02    -0.8808E+02    -0.8306E+02    -0.7574E+02    -0.6556E+02    -0.5203E+02    -0.3475E+02    -0.1326E+02     0.1313E+02     0.4527E+02     0.8419E+02     0.1311E+03     0.1872E+03     0.2542E+03     0.3335E+03     0.4269E+03     0.5354E+03     0.6594E+03     0.7971E+03     0.9428E+03     0.1084E+04     0.1196E+04     0.1245E+04     0.1196E+04     0.1084E+04     0.9427E+03     0.7970E+03     0.6593E+03     0.5353E+03     0.4268E+03     0.3335E+03     0.2541E+03     0.1871E+03     0.1310E+03     0.8408E+02     0.4516E+02     0.1302E+02    -0.1337E+02    -0.3487E+02    -0.5214E+02    -0.6566E+02    -0.7584E+02    -0.8315E+02    -0.8816E+02    -0.9142E+02    -0.9342E+02    -0.9457E+02    -0.9515E+02    -0.9535E+02    -0.9532E+02    -0.9513E+02    -0.9485E+02    -0.9451E+02    -0.9415E+02    -0.9377E+02    -0.9340E+02    -0.9302E+02    -0.9265E+02    -0.9229E+02    -0.9194E+02    -0.9160E+02    -0.9126E+02    -0.9094E+02    -0.9062E+02    -0.9031E+02    -0.9001E+02    -0.8973E+02    -0.8948E+02    -0.8925E+02    -0.8905E+02    -0.8890E+02    -0.8882E+02    -0.8882E+02
    -0.8895E+02    -0.8895E+02    -0.8904E+02    -0.8920E+02    -0.8941E+02    -0.8966E+02    -0.8994E+02    -0.9025E+02    -0.9057E+02    -0.9091E+02    -0.9125E+02    -0.9161E+02    -0.9198E+02    -0.9236E+02    -0.9274E+02    -0.9314E+02    -0.9355E+02    -0.9396E+02    -0.9438E+02    -0.9479E+02    -0.9518E+02    -0.9552E+02    -0.9578E+02    -0.9589E+02    -0.9577E+02    -0.9528E+02    -0.9423E+02    -0.9232E+02    -0.8914E+02    -0.8415E+02    -0.7673E+02    -0.6625E+02    -0.5215E+02    -0.3394E+02    -0.1102E+02     0.1745E+02     0.5260E+02     0.9581E+02     0.1488E+03     0.2137E+03     0.2933E+03     0.3908E+03     0.5108E+03     0.6584E+03     0.8404E+03     0.1064E+04     0.1334E+04     0.1647E+04     0.1970E+04     0.2190E+04     0.1970E+04     0.1647E+04     0.1334E+04     0.1064E+04     0.8404E+03     0.6584E+03     0.5107E+03     0.3908E+03     0.2932E+03     0.2136E+03     0.1487E+03     0.9571E+02     0.5249E+02     0.1733E+02    -0.1114E+02    -0.3405E+02    -0.5226E+02    -0.6636E+02    -0.7683E+02    -0.8424E+02    -0.8922E+02    -0.9239E+02    -0.9430E+02    -0.9535E+02    -0.9584E+02    -0.9596E+02    -0.9585E+02    -0.9560E+02    -0.9526E+02    -0.9487E+02    -0.9447E+02    -0.9405E+02    -0.9364E+02    -0.9324E+02    -0.9285E+02    -0.9247E+02    -0.9210E+02    -0.9174E+02    -0.9139E+02    -0.9105E+02    -0.9072E+02    -0.9040E+02    -0.9010E+02    -0.8981E+02    -0.8954E+02    -0.8930E+02    -0.8910E+02    -0.8895E+02    -0.8886E+02    -0.8886E+02
    -0.8896E+02    -0.8896E+02    -0.8906E+02    -0.8922E+02    -0.8943E+02    -0.8969E+02    -0.8997E+02    -0.9028E+02    -0.9060E+02    -0.9094E+02    -0.9130E+02    -0.9166E+02    -0.9203E+02    -0.9242E+02    -0.9281E+02    -0.9322E+02    -0.9363E+02    -0.9406E+02    -0.9449E+02    -0.9491E+02    -0.9532E+02    -0.9568E+02    -0.9596E+02    -0.9610E+02    -0.9601E+02    -0.9555E+02    -0.9453E+02    -0.9267E+02    -0.8952E+02    -0.8454E+02    -0.7710E+02    -0.6652E+02    -0.5223E+02    -0.3370E+02    -0.1028E+02     0.1894E+02     0.5519E+02     0.1000E+03     0.1554E+03     0.2238E+03     0.3087E+03     0.4147E+03     0.5483E+03     0.7192E+03     0.9424E+03     0.1243E+04     0.1667E+04     0.2297E+04     0.3303E+04     0.5044E+04     0.3303E+04     0.2297E+04     0.1666E+04     0.1243E+04     0.9424E+03     0.7191E+03     0.5482E+03     0.4147E+03     0.3087E+03     0.2237E+03     0.1553E+03     0.9991E+02     0.5508E+02     0.1882E+02    -0.1040E+02    -0.3381E+02    -0.5234E+02    -0.6663E+02    -0.7720E+02    -0.8463E+02    -0.8960E+02    -0.9274E+02    -0.9460E+02    -0.9562E+02    -0.9608E+02    -0.9617E+02    -0.9604E+02    -0.9576E+02    -0.9540E+02    -0.9500E+02    -0.9457E+02    -0.9415E+02    -0.9373E+02    -0.9332E+02    -0.9292E+02    -0.9253E+02    -0.9216E+02    -0.9179E+02    -0.9144E+02    -0.9109E+02    -0.9076E+02    -0.9044E+02    -0.9013E+02    -0.8983E+02    -0.8957E+02    -0.8932E+02    -0.8912E+02    -0.8897E+02    -0.8888E+02    -0.8888E+02
    -0.8895E+02    -0.8895E+02    -0.8904E+02    -0.8920E+02    -0.8941E+02    -0.8966E+02    -0.8994E+02    -0.9025E+02    -0.9057E+02    -0.9090E+02    -0.9125E+02    -0.9161E+02    -0.9198E+02    -0.9235E+02    -0.9274E+02    -0.9314E+02    -0.9355E+02    -0.9396E+02    -0.9438E+02    -0.9479E+02    -0.9518E+02    -0.9552E+02    -0.9578E+02    -0.9589E+02    -0.9577E+02    -0.9528E+02    -0.9423E+02    -0.9232E+02    -0.8914E+02    -0.8415E+02    -0.7673E+02    -0.6625E+02    -0.5215E+02    -0.3394E+02    -0.1102E+02     0.1745E+02     0.5260E+02     0.9582E+02     0.1488E+03     0.2137E+03     0.2933E+03     0.3908E+03     0.5108E+03     0.6584E+03     0.8404E+03     0.1064E+04     0.1334E+04     0.1647E+04     0.1970E+04     0.2190E+04     0.1970E+04     0.1647E+04     0.1334E+04     0.1064E+04     0.8404E+03     0.6584E+03     0.5107E+03     0.3908E+03     0.2932E+03     0.2136E+03     0.1487E+03     0.9571E+02     0.5249E+02     0.1734E+02    -0.1114E+02    -0.3405E+02    -0.5226E+02    -0.6635E+02    -0.7683E+02    -0.8424E+02    -0.8922E+02    -0.9239E+02    -0.9430E+02    -0.9535E+02    -0.9584E+02    -0.9596E+02    -0.9585E+02    -0.9560E+02    -0.9526E+02    -0.9487E+02    -0.9447E+02    -0.9405E+02    -0.9364E+02    -0.9324E+02    -0.9285E+02    -0.9247E+02    -0.9210E+02    -0.9174E+02    -0.9139E+02    -0.9105E+02    -0.9072E+02    -0.9040E+02    -0.9010E+02    -0.8981E+02    -0.8954E+02    -0.8930E+02    -0.8910E+02    -0.8895E+02    -0.8886E+02    -0.8886E+02
    -0.8890E+02    -0.8890E+02    -0.8899E+02    -0.8914E+02    -0.8935E+02    -0.8959E+02    -0.8986E+02    -0.9016E+02    -0.9047E+02    -0.9079E+02    -0.9112E+02    -0.9147E+02    -0.9182E+02    -0.9218E+02    -0.9254E+02    -0.9292E+02    -0.9330E+02    -0.9368E+02    -0.9406E+02    -0.9443E+02    -0.9477E+02    -0.9505E+02    -0.9524E+02    -0.9528E+02    -0.9508E+02    -0.9450E+02    -0.9335E+02    -0.9134E+02    -0.8807E+02    -0.8306E+02    -0.7574E+02    -0.6555E+02    -0.5202E+02    -0.3475E+02    -0.1325E+02     0.1313E+02     0.4527E+02     0.8419E+02     0.1311E+03     0.1872E+03     0.2542E+03     0.3335E+03     0.4269E+03     0.5354E+03     0.6594E+03     0.7971E+03     0.9428E+03     0.1084E+04     0.1196E+04     0.1245E+04     0.1196E+04     0.1084E+04     0.9427E+03     0.7970E+03     0.6593E+03     0.5353E+03     0.4268E+03     0.3335E+03     0.2541E+03     0.1871E+03     0.1310E+03     0.8408E+02     0.4516E+02     0.1302E+02    -0.1337E+02    -0.3487E+02    -0.5214E+02    -0.6566E+02    -0.7584E+02    -0.8315E+02    -0.8816E+02    -0.9142E+02    -0.9342E+02    -0.9457E+02    -0.9515E+02    -0.9535E+02    -0.9532E+02    -0.9513E+02    -0.9485E+02    -0.9451E+02    -0.9415E+02    -0.9377E+02    -0.9339E+02    -0.9302E+02    -0.9265E+02    -0.9229E+02    -0.9194E+02    -0.9160E+02    -0.9126E+02    -0.9094E+02    -0.9062E+02    -0.9031E+02    -0.9001E+02    -0.8973E+02    -0.8948E+02    -0.8925E+02    -0.8905E+02    -0.8890E+02    -0.8882E+02    -0.8882E+02
    -0.8882E+02    -0.8882E+02    -0.8890E+02    -0.8905E+02    -0.8924E+02    -0.8947E+02    -0.8973E+02    -0.9001E+02    -0.9030E+02    -0.9060E+02    -0.9091E+02    -0.9123E+02    -0.9156E+02    -0.9189E+02    -0.9223E+02    -0.9257E+02    -0.9290E+02    -0.9324E+02    -0.9356E+02    -0.9387E+02    -0.9413E+02    -0.9433E+02    -0.9443E+02    -0.9435E+02    -0.9403E+02    -0.9331E+02    -0.9202E+02    -0.8987E+02    -0.8651E+02    -0.8151E+02    -0.7440E+02    -0.6472E+02    -0.5210E+02    -0.3625E+02    -0.1684E+02     0.6557E+01     0.3452E+02     0.6768E+02     0.1067E+03     0.1521E+03     0.2046E+03     0.2645E+03     0.3318E+03     0.4058E+03     0.4851E+03     0.5666E+03     0.6450E+03     0.7130E+03     0.7607E+03     0.7784E+03     0.7607E+03     0.7129E+03     0.6450E+03     0.5665E+03     0.4851E+03     0.4058E+03     0.3317E+03     0.2644E+03     0.2045E+03     0.1520E+03     0.1066E+03     0.6757E+02     0.3441E+02     0.6444E+01    -0.1696E+02    -0.3636E+02    -0.5221E+02    -0.6483E+02    -0.7451E+02    -0.8161E+02    -0.8660E+02    -0.8995E+02    -0.9209E+02    -0.9338E+02    -0.9410E+02    -0.9442E+02    -0.9450E+02    -0.9440E+02    -0.9421E+02    -0.9395E+02    -0.9365E+02    -0.9333E+02    -0.9300E+02    -0.9267E+02    -0.9234E+02    -0.9201E+02    -0.9168E+02    -0.9136E+02    -0.9105E+02    -0.9074E+02    -0.9045E+02    -0.9016E+02    -0.8988E+02    -0.8961E+02    -0.8937E+02    -0.8915E+02    -0.8897E+02    -0.8883E+02    -0.8875E+02    -0.8875E+02
    -0.8871E+02    -0.8871E+02    -0.8879E+02    -0.8893E+02    -0.8910E+02    -0.8932E+02    -0.8955E+02    -0.8981E+02    -0.9007E+02    -0.9035E+02    -0.9064E+02    -0.9092E+02    -0.9122E+02    -0.9151E+02    -0.9181E+02    -0.9210E+02    -0.9238E+02    -0.9266E+02    -0.9292E+02    -0.9314E+02    -0.9332E+02    -0.9341E+02    -0.9339E+02    -0.9319E+02    -0.9272E+02    -0.9184E+02    -0.9039E+02    -0.8810E+02    -0.8468E+02    -0.7978E+02    -0.7300E+02    -0.6401E+02    -0.5254E+02    -0.3841E+02    -0.2144E+02    -0.1396E+01     0.2204E+02     0.4918E+02     0.8029E+02     0.1156E+03     0.1550E+03     0.1984E+03     0.2453E+03     0.2947E+03     0.3449E+03     0.3936E+03     0.4378E+03     0.4737E+03     0.4974E+03     0.5057E+03     0.4974E+03     0.4736E+03     0.4377E+03     0.3936E+03     0.3448E+03     0.2946E+03     0.2452E+03     0.1984E+03     0.1549E+03     0.1155E+03     0.8020E+02     0.4908E+02     0.2193E+02    -0.1509E+01    -0.2155E+02    -0.3853E+02    -0.5266E+02    -0.6412E+02    -0.7311E+02    -0.7988E+02    -0.8477E+02    -0.8819E+02    -0.9046E+02    -0.9192E+02    -0.9279E+02    -0.9326E+02    -0.9346E+02    -0.9349E+02    -0.9339E+02    -0.9322E+02    -0.9300E+02    -0.9275E+02    -0.9248E+02    -0.9220E+02    -0.9191E+02    -0.9162E+02    -0.9134E+02    -0.9105E+02    -0.9077E+02    -0.9049E+02    -0.9022E+02    -0.8995E+02    -0.8969E+02    -0.8945E+02    -0.8922E+02    -0.8902E+02    -0.8885E+02    -0.8872E+02    -0.8865E+02    -0.8865E+02
    -0.8858E+02    -0.8858E+02    -0.8865E+02    -0.8877E+02    -0.8893E+02    -0.8912E+02    -0.8933E+02    -0.8956E+02    -0.8980E+02    -0.9004E+02    -0.9030E+02    -0.9055E+02    -0.9080E+02    -0.9105E+02    -0.9130E+02    -0.9154E+02    -0.9176E+02    -0.9197E+02    -0.9215E+02    -0.9229E+02    -0.9237E+02    -0.9235E+02    -0.9220E+02    -0.9186E+02    -0.9123E+02    -0.9020E+02    -0.8860E+02    -0.8622E+02    -0.8281E+02    -0.7809E+02    -0.7177E+02    -0.6360E+02    -0.5340E+02    -0.4109E+02    -0.2660E+02    -0.9840E+01     0.9311E+01     0.3097E+02     0.5519E+02     0.8191E+02     0.1109E+03     0.1420E+03     0.1743E+03     0.2072E+03     0.2394E+03     0.2695E+03     0.2957E+03     0.3162E+03     0.3294E+03     0.3339E+03     0.3294E+03     0.3162E+03     0.2957E+03     0.2695E+03     0.2394E+03     0.2071E+03     0.1743E+03     0.1419E+03     0.1109E+03     0.8182E+02     0.5509E+02     0.3087E+02     0.9203E+01    -0.9953E+01    -0.2671E+02    -0.4121E+02    -0.5352E+02    -0.6371E+02    -0.7188E+02    -0.7820E+02    -0.8290E+02    -0.8630E+02    -0.8868E+02    -0.9027E+02    -0.9130E+02    -0.9193E+02    -0.9228E+02    -0.9243E+02    -0.9244E+02    -0.9237E+02    -0.9223E+02    -0.9206E+02    -0.9186E+02    -0.9163E+02    -0.9140E+02    -0.9116E+02    -0.9092E+02    -0.9067E+02    -0.9042E+02    -0.9018E+02    -0.8993E+02    -0.8970E+02    -0.8947E+02    -0.8925E+02    -0.8905E+02    -0.8887E+02    -0.8871E+02    -0.8860E+02    -0.8853E+02    -0.8853E+02
    -0.8843E+02    -0.8843E+02    -0.8849E+02    -0.8860E+02    -0.8874E+02    -0.8890E+02    -0.8909E+02    -0.8928E+02    -0.8949E+02    -0.8970E+02    -0.8991E+02    -0.9012E+02    -0.9033E+02    -0.9053E+02    -0.9072E+02    -0.9090E+02    -0.9106E+02    -0.9120E+02    -0.9130E+02    -0.9135E+02    -0.9132E+02    -0.9119E+02    -0.9091E+02    -0.9043E+02    -0.8966E+02    -0.8849E+02    -0.8679E+02    -0.8438E+02    -0.8107E+02    -0.7663E+02    -0.7085E+02    -0.6355E+02    -0.5464E+02    -0.4410E+02    -0.3192E+02    -0.1811E+02    -0.2682E+01     0.1437E+02     0.3300E+02     0.5306E+02     0.7432E+02     0.9643E+02     0.1189E+03     0.1411E+03     0.1623E+03     0.1815E+03     0.1978E+03     0.2103E+03     0.2181E+03     0.2208E+03     0.2181E+03     0.2103E+03     0.1978E+03     0.1814E+03     0.1622E+03     0.1410E+03     0.1188E+03     0.9636E+02     0.7424E+02     0.5297E+02     0.3290E+02     0.1427E+02    -0.2789E+01    -0.1822E+02    -0.3203E+02    -0.4422E+02    -0.5476E+02    -0.6366E+02    -0.7096E+02    -0.7673E+02    -0.8117E+02    -0.8447E+02    -0.8687E+02    -0.8857E+02    -0.8974E+02    -0.9051E+02    -0.9099E+02    -0.9127E+02    -0.9140E+02    -0.9143E+02    -0.9138E+02    -0.9129E+02    -0.9115E+02    -0.9100E+02    -0.9082E+02    -0.9063E+02    -0.9044E+02    -0.9023E+02    -0.9003E+02    -0.8982E+02    -0.8961E+02    -0.8941E+02    -0.8921E+02    -0.8902E+02    -0.8884E+02    -0.8869E+02    -0.8855E+02    -0.8845E+02    -0.8839E+02    -0.8839E+02
    -0.8827E+02    -0.8827E+02    -0.8832E+02    -0.8841E+02    -0.8853E+02    -0.8867E+02    -0.8882E+02    -0.8898E+02    -0.8915E+02    -0.8932E+02    -0.8948E+02    -0.8965E+02    -0.8981E+02    -0.8996E+02    -0.9010E+02    -0.9021E+02    -0.9031E+02    -0.9037E+02    -0.9039E+02    -0.9034E+02    -0.9022E+02    -0.8998E+02    -0.8958E+02    -0.8898E+02    -0.8810E+02    -0.8684E+02    -0.8510E+02    -0.8273E+02    -0.7959E+02    -0.7549E+02    -0.7029E+02    -0.6388E+02    -0.5620E+02    -0.4728E+02    -0.3713E+02    -0.2584E+02    -0.1347E+02    -0.9435E-01     0.1421E+02     0.2928E+02     0.4491E+02     0.6081E+02     0.7662E+02     0.9190E+02     0.1062E+03     0.1189E+03     0.1295E+03     0.1374E+03     0.1424E+03     0.1441E+03     0.1424E+03     0.1374E+03     0.1294E+03     0.1188E+03     0.1061E+03     0.9185E+02     0.7656E+02     0.6074E+02     0.4483E+02     0.2919E+02     0.1411E+02    -0.1925E+00    -0.1358E+02    -0.2595E+02    -0.3725E+02    -0.4739E+02    -0.5632E+02    -0.6399E+02    -0.7040E+02    -0.7559E+02    -0.7968E+02    -0.8282E+02    -0.8519E+02    -0.8692E+02    -0.8818E+02    -0.8906E+02    -0.8966E+02    -0.9005E+02    -0.9029E+02    -0.9042E+02    -0.9047E+02    -0.9046E+02    -0.9040E+02    -0.9031E+02    -0.9019E+02    -0.9006E+02    -0.8991E+02    -0.8976E+02    -0.8960E+02    -0.8943E+02    -0.8926E+02    -0.8910E+02    -0.8893E+02    -0.8877E+02    -0.8862E+02    -0.8849E+02    -0.8838E+02    -0.8829E+02    -0.8824E+02    -0.8824E+02
    -0.8810E+02    -0.8810E+02    -0.8814E+02    -0.8821E+02    -0.8831E+02    -0.8842E+02    -0.8853E+02    -0.8866E+02    -0.8879E+02    -0.8892E+02    -0.8904E+02    -0.8916E+02    -0.8927E+02    -0.8937E+02    -0.8945E+02    -0.8950E+02    -0.8953E+02    -0.8952E+02    -0.8945E+02    -0.8932E+02    -0.8911E+02    -0.8877E+02    -0.8828E+02    -0.8759E+02    -0.8664E+02    -0.8535E+02    -0.8363E+02    -0.8136E+02    -0.7844E+02    -0.7473E+02    -0.7013E+02    -0.6457E+02    -0.5803E+02    -0.5052E+02    -0.4213E+02    -0.3291E+02    -0.2298E+02    -0.1245E+02    -0.1401E+01     0.1002E+02     0.2164E+02     0.3324E+02     0.4457E+02     0.5533E+02     0.6521E+02     0.7388E+02     0.8102E+02     0.8635E+02     0.8965E+02     0.9076E+02     0.8964E+02     0.8634E+02     0.8100E+02     0.7385E+02     0.6517E+02     0.5528E+02     0.4451E+02     0.3317E+02     0.2156E+02     0.9937E+01    -0.1489E+01    -0.1254E+02    -0.2309E+02    -0.3302E+02    -0.4224E+02    -0.5064E+02    -0.5814E+02    -0.6468E+02    -0.7024E+02    -0.7483E+02    -0.7853E+02    -0.8145E+02    -0.8371E+02    -0.8543E+02    -0.8672E+02    -0.8767E+02    -0.8836E+02    -0.8885E+02    -0.8918E+02    -0.8940E+02    -0.8953E+02    -0.8960E+02    -0.8961E+02    -0.8959E+02    -0.8954E+02    -0.8946E+02    -0.8937E+02    -0.8926E+02    -0.8915E+02    -0.8902E+02    -0.8890E+02    -0.8877E+02    -0.8864E+02    -0.8851E+02    -0.8839E+02    -0.8829E+02    -0.8819E+02    -0.8812E+02    -0.8808E+02    -0.8808E+02
    -0.8793E+02    -0.8793E+02    -0.8796E+02    -0.8801E+02    -0.8808E+02    -0.8816E+02    -0.8825E+02    -0.8834E+02    -0.8843E+02    -0.8852E+02    -0.8860E+02    -0.8867E+02    -0.8873E+02    -0.8877E+02    -0.8879E+02    -0.8879E+02    -0.8875E+02    -0.8867E+02    -0.8854E+02    -0.8834E+02    -0.8804E+02    -0.8764E+02    -0.8708E+02    -0.8634E+02    -0.8536E+02    -0.8408E+02    -0.8243E+02    -0.8032E+02    -0.7766E+02    -0.7437E+02    -0.7036E+02    -0.6559E+02    -0.6006E+02    -0.5380E+02    -0.4686E+02    -0.3935E+02    -0.3135E+02    -0.2297E+02    -0.1435E+02    -0.5576E+01     0.3198E+01     0.1182E+02     0.2012E+02     0.2788E+02     0.3492E+02     0.4103E+02     0.4601E+02     0.4970E+02     0.5197E+02     0.5273E+02     0.5196E+02     0.4968E+02     0.4599E+02     0.4100E+02     0.3488E+02     0.2784E+02     0.2006E+02     0.1176E+02     0.3128E+01    -0.5654E+01    -0.1443E+02    -0.2307E+02    -0.3145E+02    -0.3945E+02    -0.4697E+02    -0.5390E+02    -0.6017E+02    -0.6570E+02    -0.7046E+02    -0.7446E+02    -0.7775E+02    -0.8041E+02    -0.8251E+02    -0.8416E+02    -0.8544E+02    -0.8642E+02    -0.8716E+02    -0.8771E+02    -0.8812E+02    -0.8841E+02    -0.8862E+02    -0.8875E+02    -0.8883E+02    -0.8887E+02    -0.8888E+02    -0.8886E+02    -0.8882E+02    -0.8876E+02    -0.8869E+02    -0.8861E+02    -0.8852E+02    -0.8843E+02    -0.8834E+02    -0.8825E+02    -0.8816E+02    -0.8808E+02    -0.8801E+02    -0.8795E+02    -0.8792E+02    -0.8792E+02
    -0.8776E+02    -0.8776E+02    -0.8778E+02    -0.8782E+02    -0.8786E+02    -0.8792E+02    -0.8797E+02    -0.8803E+02    -0.8808E+02    -0.8813E+02    -0.8817E+02    -0.8819E+02    -0.8821E+02    -0.8820E+02    -0.8817E+02    -0.8811E+02    -0.8802E+02    -0.8788E+02    -0.8769E+02    -0.8743E+02    -0.8708E+02    -0.8663E+02    -0.8604E+02    -0.8528E+02    -0.8431E+02    -0.8308E+02    -0.8154E+02    -0.7961E+02    -0.7725E+02    -0.7437E+02    -0.7093E+02    -0.6689E+02    -0.6226E+02    -0.5706E+02    -0.5136E+02    -0.4524E+02    -0.3877E+02    -0.3206E+02    -0.2523E+02    -0.1838E+02    -0.1162E+02    -0.5070E+01     0.1147E+01     0.6900E+01     0.1206E+02     0.1649E+02     0.2008E+02     0.2272E+02     0.2434E+02     0.2488E+02     0.2433E+02     0.2270E+02     0.2006E+02     0.1646E+02     0.1202E+02     0.6855E+01     0.1094E+01    -0.5130E+01    -0.1169E+02    -0.1845E+02    -0.2531E+02    -0.3215E+02    -0.3886E+02    -0.4533E+02    -0.5146E+02    -0.5716E+02    -0.6236E+02    -0.6699E+02    -0.7102E+02    -0.7446E+02    -0.7733E+02    -0.7970E+02    -0.8161E+02    -0.8315E+02    -0.8438E+02    -0.8535E+02    -0.8611E+02    -0.8670E+02    -0.8715E+02    -0.8750E+02    -0.8776E+02    -0.8795E+02    -0.8809E+02    -0.8819E+02    -0.8825E+02    -0.8828E+02    -0.8828E+02    -0.8827E+02    -0.8825E+02    -0.8821E+02    -0.8816E+02    -0.8811E+02    -0.8805E+02    -0.8799E+02    -0.8793E+02    -0.8787E+02    -0.8782E+02    -0.8779E+02    -0.8776E+02    -0.8776E+02
    -0.8760E+02    -0.8760E+02    -0.8761E+02    -0.8763E+02    -0.8765E+02    -0.8768E+02    -0.8771E+02    -0.8773E+02    -0.8775E+02    -0.8776E+02    -0.8776E+02    -0.8775E+02    -0.8772E+02    -0.8767E+02    -0.8759E+02    -0.8749E+02    -0.8735E+02    -0.8717E+02    -0.8693E+02    -0.8663E+02    -0.8624E+02    -0.8576E+02    -0.8516E+02    -0.8442E+02    -0.8349E+02    -0.8234E+02    -0.8094E+02    -0.7923E+02    -0.7716E+02    -0.7469E+02    -0.7178E+02    -0.6840E+02    -0.6457E+02    -0.6030E+02    -0.5564E+02    -0.5066E+02    -0.4543E+02    -0.4004E+02    -0.3458E+02    -0.2914E+02    -0.2383E+02    -0.1874E+02    -0.1396E+02    -0.9582E+01    -0.5692E+01    -0.2377E+01     0.2898E+00     0.2243E+01     0.3434E+01     0.3832E+01     0.3426E+01     0.2229E+01     0.2685E+00    -0.2405E+01    -0.5728E+01    -0.9624E+01    -0.1401E+02    -0.1879E+02    -0.2389E+02    -0.2921E+02    -0.3465E+02    -0.4012E+02    -0.4551E+02    -0.5074E+02    -0.5573E+02    -0.6039E+02    -0.6466E+02    -0.6849E+02    -0.7186E+02    -0.7477E+02    -0.7723E+02    -0.7930E+02    -0.8101E+02    -0.8241E+02    -0.8355E+02    -0.8448E+02    -0.8523E+02    -0.8583E+02    -0.8631E+02    -0.8669E+02    -0.8699E+02    -0.8723E+02    -0.8741E+02    -0.8755E+02    -0.8766E+02    -0.8773E+02    -0.8778E+02    -0.8781E+02    -0.8783E+02    -0.8783E+02    -0.8782E+02    -0.8780E+02    -0.8777E+02    -0.8774E+02    -0.8771E+02    -0.8768E+02    -0.8765E+02    -0.8763E+02    -0.8761E+02    -0.8761E+02
    -0.8745E+02    -0.8745E+02    -0.8745E+02    -0.8746E+02    -0.8746E+02    -0.8747E+02    -0.8747E+02    -0.8746E+02    -0.8745E+02    -0.8742E+02    -0.8739E+02    -0.8734E+02    -0.8727E+02    -0.8719E+02    -0.8708E+02    -0.8693E+02    -0.8676E+02    -0.8654E+02    -0.8628E+02    -0.8595E+02    -0.8555E+02    -0.8506E+02    -0.8447E+02    -0.8376E+02    -0.8290E+02    -0.8185E+02    -0.8060E+02    -0.7911E+02    -0.7733E+02    -0.7525E+02    -0.7282E+02    -0.7005E+02    -0.6691E+02    -0.6345E+02    -0.5967E+02    -0.5565E+02    -0.5144E+02    -0.4712E+02    -0.4275E+02    -0.3842E+02    -0.3420E+02    -0.3017E+02    -0.2641E+02    -0.2299E+02    -0.1997E+02    -0.1741E+02    -0.1537E+02    -0.1388E+02    -0.1297E+02    -0.1267E+02    -0.1298E+02    -0.1389E+02    -0.1539E+02    -0.1744E+02    -0.2000E+02    -0.2302E+02    -0.2645E+02    -0.3022E+02    -0.3426E+02    -0.3848E+02    -0.4282E+02    -0.4719E+02    -0.5152E+02    -0.5573E+02    -0.5975E+02    -0.6352E+02    -0.6699E+02    -0.7012E+02    -0.7290E+02    -0.7532E+02    -0.7740E+02    -0.7917E+02    -0.8066E+02    -0.8191E+02    -0.8295E+02    -0.8382E+02    -0.8453E+02    -0.8512E+02    -0.8560E+02    -0.8600E+02    -0.8633E+02    -0.8660E+02    -0.8681E+02    -0.8699E+02    -0.8713E+02    -0.8724E+02    -0.8733E+02    -0.8739E+02    -0.8744E+02    -0.8748E+02    -0.8750E+02    -0.8751E+02    -0.8751E+02    -0.8751E+02    -0.8750E+02    -0.8750E+02    -0.8749E+02    -0.8748E+02    -0.8747E+02    -0.8747E+02
    -0.8731E+02    -0.8731E+02    -0.8731E+02    -0.8730E+02    -0.8729E+02    -0.8727E+02    -0.8725E+02    -0.8722E+02    -0.8718E+02    -0.8713E+02    -0.8706E+02    -0.8698E+02    -0.8689E+02    -0.8677E+02    -0.8663E+02    -0.8646E+02    -0.8626E+02    -0.8602E+02    -0.8574E+02    -0.8540E+02    -0.8500E+02    -0.8452E+02    -0.8396E+02    -0.8329E+02    -0.8251E+02    -0.8158E+02    -0.8048E+02    -0.7920E+02    -0.7770E+02    -0.7597E+02    -0.7398E+02    -0.7173E+02    -0.6921E+02    -0.6643E+02    -0.6342E+02    -0.6022E+02    -0.5686E+02    -0.5342E+02    -0.4995E+02    -0.4651E+02    -0.4316E+02    -0.3997E+02    -0.3699E+02    -0.3429E+02    -0.3190E+02    -0.2989E+02    -0.2828E+02    -0.2711E+02    -0.2640E+02    -0.2616E+02    -0.2640E+02    -0.2712E+02    -0.2830E+02    -0.2991E+02    -0.3193E+02    -0.3432E+02    -0.3703E+02    -0.4001E+02    -0.4321E+02    -0.4656E+02    -0.5001E+02    -0.5348E+02    -0.5693E+02    -0.6028E+02    -0.6348E+02    -0.6649E+02    -0.6927E+02    -0.7179E+02    -0.7404E+02    -0.7603E+02    -0.7776E+02    -0.7925E+02    -0.8053E+02    -0.8163E+02    -0.8255E+02    -0.8334E+02    -0.8401E+02    -0.8457E+02    -0.8504E+02    -0.8544E+02    -0.8578E+02    -0.8606E+02    -0.8630E+02    -0.8650E+02    -0.8667E+02    -0.8681E+02    -0.8693E+02    -0.8702E+02    -0.8710E+02    -0.8716E+02    -0.8721E+02    -0.8725E+02    -0.8728E+02    -0.8730E+02    -0.8732E+02    -0.8733E+02    -0.8734E+02    -0.8734E+02    -0.8734E+02    -0.8734E+02
    -0.8719E+02    -0.8719E+02    -0.8718E+02    -0.8716E+02    -0.8714E+02    -0.8710E+02    -0.8706E+02    -0.8701E+02    -0.8694E+02    -0.8687E+02    -0.8678E+02    -0.8668E+02    -0.8656E+02    -0.8642E+02    -0.8626E+02    -0.8607E+02    -0.8585E+02    -0.8560E+02    -0.8531E+02    -0.8497E+02    -0.8458E+02    -0.8412E+02    -0.8360E+02    -0.8299E+02    -0.8228E+02    -0.8147E+02    -0.8052E+02    -0.7944E+02    -0.7819E+02    -0.7677E+02    -0.7516E+02    -0.7336E+02    -0.7136E+02    -0.6917E+02    -0.6681E+02    -0.6430E+02    -0.6167E+02    -0.5897E+02    -0.5624E+02    -0.5354E+02    -0.5091E+02    -0.4840E+02    -0.4606E+02    -0.4393E+02    -0.4206E+02    -0.4048E+02    -0.3921E+02    -0.3829E+02    -0.3774E+02    -0.3755E+02    -0.3774E+02    -0.3830E+02    -0.3923E+02    -0.4050E+02    -0.4208E+02    -0.4396E+02    -0.4609E+02    -0.4843E+02    -0.5095E+02    -0.5358E+02    -0.5629E+02    -0.5902E+02    -0.6172E+02    -0.6435E+02    -0.6686E+02    -0.6922E+02    -0.7141E+02    -0.7341E+02    -0.7521E+02    -0.7682E+02    -0.7823E+02    -0.7948E+02    -0.8056E+02    -0.8151E+02    -0.8232E+02    -0.8303E+02    -0.8364E+02    -0.8416E+02    -0.8461E+02    -0.8500E+02    -0.8534E+02    -0.8563E+02    -0.8588E+02    -0.8610E+02    -0.8629E+02    -0.8645E+02    -0.8659E+02    -0.8671E+02    -0.8681E+02    -0.8689E+02    -0.8697E+02    -0.8703E+02    -0.8708E+02    -0.8712E+02    -0.8716E+02    -0.8719E+02    -0.8721E+02    -0.8722E+02    -0.8723E+02    -0.8723E+02
    -0.8709E+02    -0.8709E+02    -0.8707E+02    -0.8705E+02    -0.8701E+02    -0.8696E+02    -0.8690E+02    -0.8683E+02    -0.8675E+02    -0.8665E+02    -0.8655E+02    -0.8643E+02    -0.8629E+02    -0.8613E+02    -0.8596E+02    -0.8576E+02    -0.8553E+02    -0.8527E+02    -0.8498E+02    -0.8465E+02    -0.8428E+02    -0.8385E+02    -0.8337E+02    -0.8282E+02    -0.8219E+02    -0.8148E+02    -0.8068E+02    -0.7977E+02    -0.7874E+02    -0.7758E+02    -0.7630E+02    -0.7487E+02    -0.7330E+02    -0.7160E+02    -0.6978E+02    -0.6784E+02    -0.6582E+02    -0.6374E+02    -0.6164E+02    -0.5955E+02    -0.5752E+02    -0.5558E+02    -0.5376E+02    -0.5211E+02    -0.5065E+02    -0.4942E+02    -0.4844E+02    -0.4773E+02    -0.4729E+02    -0.4715E+02    -0.4730E+02    -0.4773E+02    -0.4845E+02    -0.4944E+02    -0.5067E+02    -0.5213E+02    -0.5379E+02    -0.5561E+02    -0.5755E+02    -0.5959E+02    -0.6168E+02    -0.6378E+02    -0.6586E+02    -0.6788E+02    -0.6982E+02    -0.7164E+02    -0.7334E+02    -0.7491E+02    -0.7633E+02    -0.7762E+02    -0.7877E+02    -0.7980E+02    -0.8071E+02    -0.8151E+02    -0.8222E+02    -0.8285E+02    -0.8340E+02    -0.8388E+02    -0.8430E+02    -0.8468E+02    -0.8501E+02    -0.8530E+02    -0.8555E+02    -0.8578E+02    -0.8598E+02    -0.8615E+02    -0.8630E+02    -0.8644E+02    -0.8656E+02    -0.8667E+02    -0.8676E+02    -0.8684E+02    -0.8691E+02    -0.8697E+02    -0.8702E+02    -0.8706E+02    -0.8709E+02    -0.8712E+02    -0.8713E+02    -0.8713E+02
    -0.8700E+02    -0.8700E+02    -0.8698E+02    -0.8695E+02    -0.8690E+02    -0.8684E+02    -0.8677E+02    -0.8668E+02    -0.8659E+02    -0.8648E+02    -0.8636E+02    -0.8623E+02    -0.8608E+02    -0.8591E+02    -0.8573E+02    -0.8552E+02    -0.8529E+02    -0.8504E+02    -0.8475E+02    -0.8443E+02    -0.8408E+02    -0.8369E+02    -0.8324E+02    -0.8275E+02    -0.8220E+02    -0.8159E+02    -0.8090E+02    -0.8014E+02    -0.7930E+02    -0.7837E+02    -0.7734E+02    -0.7622E+02    -0.7500E+02    -0.7369E+02    -0.7229E+02    -0.7082E+02    -0.6929E+02    -0.6772E+02    -0.6614E+02    -0.6456E+02    -0.6303E+02    -0.6155E+02    -0.6018E+02    -0.5892E+02    -0.5781E+02    -0.5687E+02    -0.5612E+02    -0.5558E+02    -0.5524E+02    -0.5513E+02    -0.5525E+02    -0.5558E+02    -0.5613E+02    -0.5689E+02    -0.5783E+02    -0.5894E+02    -0.6020E+02    -0.6158E+02    -0.6305E+02    -0.6459E+02    -0.6617E+02    -0.6775E+02    -0.6932E+02    -0.7085E+02    -0.7232E+02    -0.7372E+02    -0.7503E+02    -0.7624E+02    -0.7737E+02    -0.7839E+02    -0.7932E+02    -0.8017E+02    -0.8093E+02    -0.8161E+02    -0.8222E+02    -0.8277E+02    -0.8326E+02    -0.8370E+02    -0.8409E+02    -0.8445E+02    -0.8476E+02    -0.8505E+02    -0.8530E+02    -0.8553E+02    -0.8573E+02    -0.8592E+02    -0.8608E+02    -0.8623E+02    -0.8636E+02    -0.8648E+02    -0.8659E+02    -0.8668E+02    -0.8676E+02    -0.8684E+02    -0.8690E+02    -0.8696E+02    -0.8700E+02    -0.8703E+02    -0.8705E+02    -0.8705E+02
    -0.8694E+02    -0.8694E+02    -0.8691E+02    -0.8687E+02    -0.8682E+02    -0.8675E+02    -0.8666E+02    -0.8657E+02    -0.8646E+02    -0.8634E+02    -0.8621E+02    -0.8607E+02    -0.8592E+02    -0.8574E+02    -0.8555E+02    -0.8535E+02    -0.8512E+02    -0.8487E+02    -0.8460E+02    -0.8430E+02    -0.8397E+02    -0.8360E+02    -0.8320E+02    -0.8277E+02    -0.8228E+02    -0.8175E+02    -0.8117E+02    -0.8054E+02    -0.7985E+02    -0.7909E+02    -0.7827E+02    -0.7739E+02    -0.7644E+02    -0.7544E+02    -0.7438E+02    -0.7327E+02    -0.7212E+02    -0.7095E+02    -0.6977E+02    -0.6860E+02    -0.6746E+02    -0.6637E+02    -0.6535E+02    -0.6442E+02    -0.6360E+02    -0.6290E+02    -0.6234E+02    -0.6193E+02    -0.6169E+02    -0.6160E+02    -0.6169E+02    -0.6194E+02    -0.6235E+02    -0.6291E+02    -0.6361E+02    -0.6443E+02    -0.6536E+02    -0.6639E+02    -0.6748E+02    -0.6862E+02    -0.6979E+02    -0.7097E+02    -0.7214E+02    -0.7329E+02    -0.7439E+02    -0.7546E+02    -0.7646E+02    -0.7741E+02    -0.7829E+02    -0.7911E+02    -0.7986E+02    -0.8055E+02    -0.8119E+02    -0.8177E+02    -0.8229E+02    -0.8278E+02    -0.8321E+02    -0.8361E+02    -0.8397E+02    -0.8430E+02    -0.8460E+02    -0.8487E+02    -0.8512E+02    -0.8534E+02    -0.8555E+02    -0.8574E+02    -0.8591E+02    -0.8606E+02    -0.8620E+02    -0.8633E+02    -0.8645E+02    -0.8656E+02    -0.8665E+02    -0.8673E+02    -0.8681E+02    -0.8687E+02    -0.8692E+02    -0.8696E+02    -0.8698E+02    -0.8698E+02
    -0.8688E+02    -0.8688E+02    -0.8686E+02    -0.8681E+02    -0.8675E+02    -0.8667E+02    -0.8658E+02    -0.8648E+02    -0.8637E+02    -0.8624E+02    -0.8611E+02    -0.8596E+02    -0.8580E+02    -0.8563E+02    -0.8544E+02    -0.8523E+02    -0.8501E+02    -0.8477E+02    -0.8451E+02    -0.8423E+02    -0.8392E+02    -0.8359E+02    -0.8323E+02    -0.8284E+02    -0.8242E+02    -0.8196E+02    -0.8147E+02    -0.8094E+02    -0.8036E+02    -0.7975E+02    -0.7909E+02    -0.7839E+02    -0.7766E+02    -0.7688E+02    -0.7607E+02    -0.7523E+02    -0.7437E+02    -0.7350E+02    -0.7263E+02    -0.7177E+02    -0.7093E+02    -0.7014E+02    -0.6939E+02    -0.6871E+02    -0.6811E+02    -0.6760E+02    -0.6720E+02    -0.6690E+02    -0.6672E+02    -0.6666E+02    -0.6672E+02    -0.6690E+02    -0.6720E+02    -0.6761E+02    -0.6812E+02    -0.6872E+02    -0.6940E+02    -0.7015E+02    -0.7094E+02    -0.7178E+02    -0.7264E+02    -0.7351E+02    -0.7438E+02    -0.7524E+02    -0.7608E+02    -0.7689E+02    -0.7767E+02    -0.7840E+02    -0.7910E+02    -0.7976E+02    -0.8037E+02    -0.8094E+02    -0.8147E+02    -0.8197E+02    -0.8242E+02    -0.8284E+02    -0.8323E+02    -0.8359E+02    -0.8392E+02    -0.8422E+02    -0.8450E+02    -0.8476E+02    -0.8500E+02    -0.8522E+02    -0.8542E+02    -0.8561E+02    -0.8578E+02    -0.8594E+02    -0.8609E+02    -0.8622E+02    -0.8635E+02    -0.8646E+02    -0.8656E+02    -0.8665E+02    -0.8674E+02    -0.8681E+02    -0.8686E+02    -0.8690E+02    -0.8693E+02    -0.8693E+02
    -0.8684E+02    -0.8684E+02    -0.8682E+02    -0.8677E+02    -0.8670E+02    -0.8662E+02    -0.8653E+02    -0.8642E+02    -0.8630E+02    -0.8617E+02    -0.8604E+02    -0.8589E+02    -0.8572E+02    -0.8555E+02    -0.8537E+02    -0.8517E+02    -0.8495E+02    -0.8472E+02    -0.8448E+02    -0.8421E+02    -0.8393E+02    -0.8363E+02    -0.8331E+02    -0.8296E+02    -0.8259E+02    -0.8219E+02    -0.8177E+02    -0.8132E+02    -0.8085E+02    -0.8034E+02    -0.7981E+02    -0.7925E+02    -0.7867E+02    -0.7806E+02    -0.7744E+02    -0.7680E+02    -0.7615E+02    -0.7550E+02    -0.7485E+02    -0.7422E+02    -0.7360E+02    -0.7302E+02    -0.7248E+02    -0.7198E+02    -0.7155E+02    -0.7118E+02    -0.7089E+02    -0.7068E+02    -0.7055E+02    -0.7050E+02    -0.7055E+02    -0.7068E+02    -0.7089E+02    -0.7119E+02    -0.7155E+02    -0.7199E+02    -0.7248E+02    -0.7302E+02    -0.7361E+02    -0.7422E+02    -0.7486E+02    -0.7550E+02    -0.7616E+02    -0.7680E+02    -0.7744E+02    -0.7807E+02    -0.7867E+02    -0.7926E+02    -0.7981E+02    -0.8034E+02    -0.8085E+02    -0.8132E+02    -0.8177E+02    -0.8219E+02    -0.8258E+02    -0.8295E+02    -0.8330E+02    -0.8362E+02    -0.8392E+02    -0.8420E+02    -0.8446E+02    -0.8471E+02    -0.8493E+02    -0.8515E+02    -0.8534E+02    -0.8553E+02    -0.8570E+02    -0.8586E+02    -0.8601E+02    -0.8614E+02    -0.8627E+02    -0.8639E+02    -0.8650E+02    -0.8660E+02    -0.8668E+02    -0.8676E+02    -0.8682E+02    -0.8686E+02    -0.8689E+02    -0.8689E+02
    -0.8682E+02    -0.8682E+02    -0.8679E+02    -0.8674E+02    -0.8667E+02    -0.8659E+02    -0.8649E+02    -0.8638E+02    -0.8626E+02    -0.8613E+02    -0.8599E+02    -0.8584E+02    -0.8568E+02    -0.8551E+02    -0.8533E+02    -0.8514E+02    -0.8494E+02    -0.8472E+02    -0.8449E+02    -0.8425E+02    -0.8399E+02    -0.8371E+02    -0.8342E+02    -0.8311E+02    -0.8279E+02    -0.8244E+02    -0.8208E+02    -0.8170E+02    -0.8130E+02    -0.8088E+02    -0.8045E+02    -0.7999E+02    -0.7953E+02    -0.7905E+02    -0.7856E+02    -0.7806E+02    -0.7756E+02    -0.7707E+02    -0.7658E+02    -0.7610E+02    -0.7565E+02    -0.7522E+02    -0.7482E+02    -0.7446E+02    -0.7414E+02    -0.7387E+02    -0.7366E+02    -0.7351E+02    -0.7341E+02    -0.7338E+02    -0.7341E+02    -0.7351E+02    -0.7366E+02    -0.7387E+02    -0.7414E+02    -0.7446E+02    -0.7482E+02    -0.7522E+02    -0.7565E+02    -0.7610E+02    -0.7658E+02    -0.7707E+02    -0.7756E+02    -0.7806E+02    -0.7856E+02    -0.7904E+02    -0.7952E+02    -0.7999E+02    -0.8044E+02    -0.8088E+02    -0.8129E+02    -0.8169E+02    -0.8207E+02    -0.8243E+02    -0.8277E+02    -0.8310E+02    -0.8341E+02    -0.8370E+02    -0.8397E+02    -0.8423E+02    -0.8447E+02    -0.8470E+02    -0.8491E+02    -0.8511E+02    -0.8530E+02    -0.8548E+02    -0.8565E+02    -0.8581E+02    -0.8596E+02    -0.8609E+02    -0.8622E+02    -0.8634E+02    -0.8645E+02    -0.8655E+02    -0.8664E+02    -0.8672E+02    -0.8679E+02    -0.8683E+02    -0.8686E+02    -0.8686E+02
    -0.8680E+02    -0.8680E+02    -0.8677E+02    -0.8672E+02    -0.8665E+02    -0.8657E+02    -0.8647E+02    -0.8636E+02    -0.8624E+02    -0.8611E+02    -0.8597E+02    -0.8583E+02    -0.8567E+02    -0.8551E+02    -0.8533E+02    -0.8515E+02    -0.8495E+02    -0.8475E+02    -0.8454E+02    -0.8431E+02    -0.8407E+02    -0.8382E+02    -0.8356E+02    -0.8329E+02    -0.8300E+02    -0.8270E+02    -0.8238E+02    -0.8206E+02    -0.8172E+02    -0.8137E+02    -0.8101E+02    -0.8064E+02    -0.8026E+02    -0.7987E+02    -0.7948E+02    -0.7909E+02    -0.7870E+02    -0.7832E+02    -0.7794E+02    -0.7758E+02    -0.7724E+02    -0.7691E+02    -0.7661E+02    -0.7634E+02    -0.7611E+02    -0.7591E+02    -0.7575E+02    -0.7564E+02    -0.7557E+02    -0.7555E+02    -0.7557E+02    -0.7564E+02    -0.7575E+02    -0.7591E+02    -0.7611E+02    -0.7634E+02    -0.7661E+02    -0.7691E+02    -0.7723E+02    -0.7758E+02    -0.7794E+02    -0.7832E+02    -0.7870E+02    -0.7909E+02    -0.7948E+02    -0.7987E+02    -0.8025E+02    -0.8063E+02    -0.8100E+02    -0.8136E+02    -0.8171E+02    -0.8205E+02    -0.8237E+02    -0.8268E+02    -0.8298E+02    -0.8327E+02    -0.8354E+02    -0.8380E+02    -0.8405E+02    -0.8428E+02    -0.8451E+02    -0.8472E+02    -0.8492E+02    -0.8511E+02    -0.8530E+02    -0.8547E+02    -0.8563E+02    -0.8578E+02    -0.8593E+02    -0.8607E+02    -0.8620E+02    -0.8632E+02    -0.8643E+02    -0.8653E+02    -0.8662E+02    -0.8670E+02    -0.8677E+02    -0.8681E+02    -0.8684E+02    -0.8684E+02
    -0.8680E+02    -0.8680E+02    -0.8677E+02    -0.8672E+02    -0.8665E+02    -0.8656E+02    -0.8646E+02    -0.8635E+02    -0.8624E+02    -0.8611E+02    -0.8597E+02    -0.8583E+02    -0.8568E+02    -0.8552E+02    -0.8536E+02    -0.8518E+02    -0.8500E+02    -0.8481E+02    -0.8461E+02    -0.8440E+02    -0.8418E+02    -0.8396E+02    -0.8372E+02    -0.8348E+02    -0.8322E+02    -0.8296E+02    -0.8268E+02    -0.8240E+02    -0.8211E+02    -0.8182E+02    -0.8151E+02    -0.8121E+02    -0.8089E+02    -0.8058E+02    -0.8026E+02    -0.7995E+02    -0.7964E+02    -0.7934E+02    -0.7904E+02    -0.7876E+02    -0.7849E+02    -0.7824E+02    -0.7801E+02    -0.7781E+02    -0.7763E+02    -0.7748E+02    -0.7736E+02    -0.7727E+02    -0.7722E+02    -0.7720E+02    -0.7722E+02    -0.7727E+02    -0.7736E+02    -0.7748E+02    -0.7763E+02    -0.7781E+02    -0.7801E+02    -0.7824E+02    -0.7849E+02    -0.7875E+02    -0.7904E+02    -0.7933E+02    -0.7963E+02    -0.7994E+02    -0.8025E+02    -0.8057E+02    -0.8088E+02    -0.8119E+02    -0.8150E+02    -0.8180E+02    -0.8210E+02    -0.8239E+02    -0.8267E+02    -0.8294E+02    -0.8320E+02    -0.8345E+02    -0.8370E+02    -0.8393E+02    -0.8415E+02    -0.8437E+02    -0.8458E+02    -0.8477E+02    -0.8496E+02    -0.8514E+02    -0.8532E+02    -0.8548E+02    -0.8564E+02    -0.8579E+02    -0.8593E+02    -0.8606E+02    -0.8619E+02    -0.8631E+02    -0.8642E+02    -0.8652E+02    -0.8661E+02    -0.8669E+02    -0.8676E+02    -0.8680E+02    -0.8683E+02    -0.8683E+02
    -0.8680E+02    -0.8680E+02    -0.8677E+02    -0.8672E+02    -0.8665E+02    -0.8656E+02    -0.8647E+02    -0.8636E+02    -0.8625E+02    -0.8612E+02    -0.8599E+02    -0.8585E+02    -0.8571E+02    -0.8556E+02    -0.8540E+02    -0.8524E+02    -0.8506E+02    -0.8489E+02    -0.8470E+02    -0.8451E+02    -0.8431E+02    -0.8411E+02    -0.8389E+02    -0.8367E+02    -0.8345E+02    -0.8321E+02    -0.8298E+02    -0.8273E+02    -0.8248E+02    -0.8223E+02    -0.8197E+02    -0.8171E+02    -0.8145E+02    -0.8119E+02    -0.8093E+02    -0.8068E+02    -0.8043E+02    -0.8018E+02    -0.7995E+02    -0.7972E+02    -0.7951E+02    -0.7931E+02    -0.7913E+02    -0.7897E+02    -0.7883E+02    -0.7872E+02    -0.7863E+02    -0.7856E+02    -0.7852E+02    -0.7851E+02    -0.7852E+02    -0.7856E+02    -0.7862E+02    -0.7872E+02    -0.7883E+02    -0.7897E+02    -0.7913E+02    -0.7931E+02    -0.7950E+02    -0.7971E+02    -0.7994E+02    -0.8017E+02    -0.8042E+02    -0.8067E+02    -0.8092E+02    -0.8118E+02    -0.8144E+02    -0.8170E+02    -0.8196E+02    -0.8221E+02    -0.8246E+02    -0.8271E+02    -0.8295E+02    -0.8319E+02    -0.8342E+02    -0.8365E+02    -0.8386E+02    -0.8407E+02    -0.8428E+02    -0.8448E+02    -0.8466E+02    -0.8485E+02    -0.8502E+02    -0.8519E+02    -0.8536E+02    -0.8551E+02    -0.8566E+02    -0.8580E+02    -0.8594E+02    -0.8607E+02    -0.8619E+02    -0.8631E+02    -0.8642E+02    -0.8652E+02    -0.8661E+02    -0.8669E+02    -0.8675E+02    -0.8680E+02    -0.8683E+02    -0.8683E+02
    -0.8680E+02    -0.8680E+02    -0.8678E+02    -0.8673E+02    -0.8666E+02    -0.8658E+02    -0.8648E+02    -0.8638E+02    -0.8627E+02    -0.8615E+02    -0.8602E+02    -0.8589E+02    -0.8575E+02    -0.8561E+02    -0.8546E+02    -0.8530E+02    -0.8514E+02    -0.8498E+02    -0.8481E+02    -0.8463E+02    -0.8445E+02    -0.8426E+02    -0.8407E+02    -0.8388E+02    -0.8367E+02    -0.8347E+02    -0.8326E+02    -0.8305E+02    -0.8283E+02    -0.8261E+02    -0.8239E+02    -0.8217E+02    -0.8195E+02    -0.8173E+02    -0.8152E+02    -0.8130E+02    -0.8110E+02    -0.8090E+02    -0.8071E+02    -0.8052E+02    -0.8035E+02    -0.8020E+02    -0.8005E+02    -0.7992E+02    -0.7981E+02    -0.7972E+02    -0.7965E+02    -0.7960E+02    -0.7956E+02    -0.7955E+02    -0.7956E+02    -0.7960E+02    -0.7965E+02    -0.7972E+02    -0.7981E+02    -0.7992E+02    -0.8005E+02    -0.8019E+02    -0.8035E+02    -0.8052E+02    -0.8070E+02    -0.8089E+02    -0.8109E+02    -0.8129E+02    -0.8150E+02    -0.8172E+02    -0.8194E+02    -0.8215E+02    -0.8237E+02    -0.8259E+02    -0.8281E+02    -0.8302E+02    -0.8323E+02    -0.8344E+02    -0.8365E+02    -0.8385E+02    -0.8404E+02    -0.8423E+02    -0.8442E+02    -0.8459E+02    -0.8477E+02    -0.8494E+02    -0.8510E+02    -0.8526E+02    -0.8541E+02    -0.8556E+02    -0.8570E+02    -0.8584E+02    -0.8597E+02    -0.8609E+02    -0.8621E+02    -0.8633E+02    -0.8643E+02    -0.8653E+02    -0.8662E+02    -0.8670E+02    -0.8676E+02    -0.8681E+02    -0.8683E+02    -0.8683E+02
    -0.8682E+02    -0.8682E+02    -0.8679E+02    -0.8674E+02    -0.8668E+02    -0.8660E+02    -0.8651E+02    -0.8641E+02    -0.8630E+02    -0.8618E+02    -0.8606E+02    -0.8594E+02    -0.8581E+02    -0.8567E+02    -0.8553E+02    -0.8539E+02    -0.8524E+02    -0.8508E+02    -0.8493E+02    -0.8476E+02    -0.8460E+02    -0.8443E+02    -0.8425E+02    -0.8408E+02    -0.8390E+02    -0.8372E+02    -0.8353E+02    -0.8334E+02    -0.8316E+02    -0.8297E+02    -0.8278E+02    -0.8259E+02    -0.8240E+02    -0.8222E+02    -0.8203E+02    -0.8185E+02    -0.8168E+02    -0.8152E+02    -0.8136E+02    -0.8121E+02    -0.8107E+02    -0.8094E+02    -0.8082E+02    -0.8072E+02    -0.8063E+02    -0.8056E+02    -0.8050E+02    -0.8045E+02    -0.8043E+02    -0.8042E+02    -0.8043E+02    -0.8045E+02    -0.8049E+02    -0.8055E+02    -0.8063E+02    -0.8071E+02    -0.8082E+02    -0.8093E+02    -0.8106E+02    -0.8120E+02    -0.8135E+02    -0.8150E+02    -0.8167E+02    -0.8184E+02    -0.8202E+02    -0.8220E+02    -0.8238E+02    -0.8257E+02    -0.8276E+02    -0.8294E+02    -0.8313E+02    -0.8332E+02    -0.8350E+02    -0.8369E+02    -0.8387E+02    -0.8405E+02    -0.8422E+02    -0.8439E+02    -0.8456E+02    -0.8472E+02    -0.8488E+02    -0.8504E+02    -0.8519E+02    -0.8534E+02    -0.8548E+02    -0.8562E+02    -0.8575E+02    -0.8588E+02    -0.8601E+02    -0.8613E+02    -0.8624E+02    -0.8635E+02    -0.8645E+02    -0.8655E+02    -0.8663E+02    -0.8671E+02    -0.8677E+02    -0.8682E+02    -0.8684E+02    -0.8684E+02
    -0.8683E+02    -0.8683E+02    -0.8681E+02    -0.8676E+02    -0.8670E+02    -0.8662E+02    -0.8653E+02    -0.8644E+02    -0.8634E+02    -0.8623E+02    -0.8611E+02    -0.8599E+02    -0.8587E+02    -0.8574E+02    -0.8561E+02    -0.8547E+02    -0.8534E+02    -0.8519E+02    -0.8505E+02    -0.8490E+02    -0.8475E+02    -0.8459E+02    -0.8444E+02    -0.8428E+02    -0.8412E+02    -0.8396E+02    -0.8379E+02    -0.8363E+02    -0.8346E+02    -0.8330E+02    -0.8313E+02    -0.8297E+02    -0.8281E+02    -0.8265E+02    -0.8249E+02    -0.8234E+02    -0.8220E+02    -0.8206E+02    -0.8193E+02    -0.8180E+02    -0.8168E+02    -0.8158E+02    -0.8148E+02    -0.8140E+02    -0.8132E+02    -0.8126E+02    -0.8121E+02    -0.8118E+02    -0.8116E+02    -0.8115E+02    -0.8116E+02    -0.8118E+02    -0.8121E+02    -0.8126E+02    -0.8132E+02    -0.8139E+02    -0.8147E+02    -0.8157E+02    -0.8167E+02    -0.8179E+02    -0.8191E+02    -0.8205E+02    -0.8218E+02    -0.8233E+02    -0.8248E+02    -0.8263E+02    -0.8279E+02    -0.8295E+02    -0.8311E+02    -0.8327E+02    -0.8344E+02    -0.8360E+02    -0.8376E+02    -0.8393E+02    -0.8409E+02    -0.8425E+02    -0.8440E+02    -0.8456E+02    -0.8471E+02    -0.8486E+02    -0.8500E+02    -0.8515E+02    -0.8529E+02    -0.8543E+02    -0.8556E+02    -0.8569E+02    -0.8581E+02    -0.8594E+02    -0.8606E+02    -0.8617E+02    -0.8628E+02    -0.8638E+02    -0.8648E+02    -0.8657E+02    -0.8665E+02    -0.8673E+02    -0.8679E+02    -0.8683E+02    -0.8686E+02    -0.8686E+02
    -0.8685E+02    -0.8685E+02    -0.8683E+02    -0.8678E+02    -0.8672E+02    -0.8665E+02    -0.8657E+02    -0.8647E+02    -0.8638E+02    -0.8627E+02    -0.8617E+02    -0.8605E+02    -0.8594E+02    -0.8582E+02    -0.8569E+02    -0.8557E+02    -0.8544E+02    -0.8531E+02    -0.8517E+02    -0.8504E+02    -0.8490E+02    -0.8476E+02    -0.8462E+02    -0.8448E+02    -0.8433E+02    -0.8419E+02    -0.8404E+02    -0.8389E+02    -0.8375E+02    -0.8360E+02    -0.8346E+02    -0.8332E+02    -0.8318E+02    -0.8304E+02    -0.8291E+02    -0.8278E+02    -0.8266E+02    -0.8254E+02    -0.8242E+02    -0.8232E+02    -0.8222E+02    -0.8213E+02    -0.8205E+02    -0.8198E+02    -0.8192E+02    -0.8187E+02    -0.8183E+02    -0.8180E+02    -0.8178E+02    -0.8177E+02    -0.8178E+02    -0.8180E+02    -0.8182E+02    -0.8186E+02    -0.8191E+02    -0.8197E+02    -0.8204E+02    -0.8212E+02    -0.8221E+02    -0.8231E+02    -0.8241E+02    -0.8252E+02    -0.8264E+02    -0.8276E+02    -0.8289E+02    -0.8302E+02    -0.8316E+02    -0.8330E+02    -0.8344E+02    -0.8358E+02    -0.8372E+02    -0.8387E+02    -0.8401E+02    -0.8416E+02    -0.8430E+02    -0.8444E+02    -0.8458E+02    -0.8472E+02    -0.8486E+02    -0.8500E+02    -0.8513E+02    -0.8526E+02    -0.8539E+02    -0.8552E+02    -0.8564E+02    -0.8576E+02    -0.8588E+02    -0.8600E+02    -0.8611E+02    -0.8622E+02    -0.8632E+02    -0.8642E+02    -0.8651E+02    -0.8660E+02    -0.8668E+02    -0.8675E+02    -0.8681E+02    -0.8685E+02    -0.8687E+02    -0.8687E+02
    -0.8687E+02    -0.8687E+02    -0.8685E+02    -0.8681E+02    -0.8675E+02    -0.8668E+02    -0.8660E+02    -0.8651E+02    -0.8642E+02    -0.8632E+02    -0.8622E+02    -0.8612E+02    -0.8601E+02    -0.8590E+02    -0.8578E+02    -0.8566E+02    -0.8555E+02    -0.8542E+02    -0.8530E+02    -0.8518E+02    -0.8505E+02    -0.8492E+02    -0.8480E+02    -0.8467E+02    -0.8454E+02    -0.8441E+02    -0.8428E+02    -0.8415E+02    -0.8402E+02    -0.8389E+02    -0.8377E+02    -0.8364E+02    -0.8352E+02    -0.8340E+02    -0.8329E+02    -0.8317E+02    -0.8307E+02    -0.8297E+02    -0.8287E+02    -0.8278E+02    -0.8270E+02    -0.8262E+02    -0.8255E+02    -0.8249E+02    -0.8244E+02    -0.8240E+02    -0.8236E+02    -0.8234E+02    -0.8232E+02    -0.8232E+02    -0.8232E+02    -0.8234E+02    -0.8236E+02    -0.8239E+02    -0.8243E+02    -0.8249E+02    -0.8254E+02    -0.8261E+02    -0.8269E+02    -0.8277E+02    -0.8286E+02    -0.8295E+02    -0.8305E+02    -0.8316E+02    -0.8327E+02    -0.8338E+02    -0.8350E+02    -0.8362E+02    -0.8374E+02    -0.8387E+02    -0.8399E+02    -0.8412E+02    -0.8425E+02    -0.8438E+02    -0.8450E+02    -0.8463E+02    -0.8476E+02    -0.8489E+02    -0.8501E+02    -0.8513E+02    -0.8526E+02    -0.8538E+02    -0.8550E+02    -0.8561E+02    -0.8573E+02    -0.8584E+02    -0.8595E+02    -0.8606E+02    -0.8617E+02    -0.8627E+02    -0.8637E+02    -0.8646E+02    -0.8655E+02    -0.8663E+02    -0.8671E+02    -0.8677E+02    -0.8683E+02    -0.8687E+02    -0.8689E+02    -0.8689E+02
    -0.8689E+02    -0.8689E+02    -0.8687E+02    -0.8683E+02    -0.8678E+02    -0.8671E+02    -0.8664E+02    -0.8656E+02    -0.8647E+02    -0.8638E+02    -0.8628E+02    -0.8618E+02    -0.8608E+02    -0.8598E+02    -0.8587E+02    -0.8576E+02    -0.8565E+02    -0.8554E+02    -0.8543E+02    -0.8531E+02    -0.8520E+02    -0.8508E+02    -0.8497E+02    -0.8485E+02    -0.8473E+02    -0.8462E+02    -0.8450E+02    -0.8439E+02    -0.8427E+02    -0.8416E+02    -0.8405E+02    -0.8394E+02    -0.8383E+02    -0.8373E+02    -0.8363E+02    -0.8353E+02    -0.8344E+02    -0.8335E+02    -0.8327E+02    -0.8319E+02    -0.8312E+02    -0.8306E+02    -0.8300E+02    -0.8295E+02    -0.8290E+02    -0.8287E+02    -0.8284E+02    -0.8282E+02    -0.8280E+02    -0.8280E+02    -0.8280E+02    -0.8281E+02    -0.8283E+02    -0.8286E+02    -0.8290E+02    -0.8294E+02    -0.8299E+02    -0.8305E+02    -0.8311E+02    -0.8318E+02    -0.8326E+02    -0.8334E+02    -0.8342E+02    -0.8352E+02    -0.8361E+02    -0.8371E+02    -0.8381E+02    -0.8392E+02    -0.8402E+02    -0.8413E+02    -0.8425E+02    -0.8436E+02    -0.8447E+02    -0.8459E+02    -0.8470E+02    -0.8482E+02    -0.8493E+02    -0.8505E+02    -0.8516E+02    -0.8527E+02    -0.8538E+02    -0.8549E+02    -0.8560E+02    -0.8571E+02    -0.8582E+02    -0.8592E+02    -0.8603E+02    -0.8613E+02    -0.8623E+02    -0.8632E+02    -0.8641E+02    -0.8650E+02    -0.8659E+02    -0.8666E+02    -0.8674E+02    -0.8680E+02    -0.8685E+02    -0.8689E+02    -0.8691E+02    -0.8691E+02
    -0.8692E+02    -0.8692E+02    -0.8690E+02    -0.8686E+02    -0.8681E+02    -0.8675E+02    -0.8668E+02    -0.8660E+02    -0.8652E+02    -0.8643E+02    -0.8634E+02    -0.8625E+02    -0.8616E+02    -0.8606E+02    -0.8596E+02    -0.8586E+02    -0.8576E+02    -0.8566E+02    -0.8555E+02    -0.8545E+02    -0.8534E+02    -0.8524E+02    -0.8513E+02    -0.8503E+02    -0.8492E+02    -0.8482E+02    -0.8471E+02    -0.8461E+02    -0.8451E+02    -0.8441E+02    -0.8431E+02    -0.8422E+02    -0.8412E+02    -0.8403E+02    -0.8394E+02    -0.8386E+02    -0.8378E+02    -0.8370E+02    -0.8363E+02    -0.8356E+02    -0.8350E+02    -0.8345E+02    -0.8340E+02    -0.8335E+02    -0.8331E+02    -0.8328E+02    -0.8326E+02    -0.8324E+02    -0.8323E+02    -0.8322E+02    -0.8323E+02    -0.8324E+02    -0.8325E+02    -0.8328E+02    -0.8331E+02    -0.8334E+02    -0.8339E+02    -0.8344E+02    -0.8349E+02    -0.8355E+02    -0.8362E+02    -0.8369E+02    -0.8376E+02    -0.8384E+02    -0.8392E+02    -0.8401E+02    -0.8410E+02    -0.8419E+02    -0.8429E+02    -0.8438E+02    -0.8448E+02    -0.8458E+02    -0.8468E+02    -0.8479E+02    -0.8489E+02    -0.8499E+02    -0.8510E+02    -0.8520E+02    -0.8530E+02    -0.8541E+02    -0.8551E+02    -0.8561E+02    -0.8571E+02    -0.8581E+02    -0.8591E+02    -0.8601E+02    -0.8610E+02    -0.8620E+02    -0.8629E+02    -0.8638E+02    -0.8646E+02    -0.8655E+02    -0.8663E+02    -0.8670E+02    -0.8677E+02    -0.8683E+02    -0.8688E+02    -0.8691E+02    -0.8693E+02    -0.8693E+02
    -0.8694E+02    -0.8694E+02    -0.8692E+02    -0.8689E+02    -0.8684E+02    -0.8678E+02    -0.8671E+02    -0.8664E+02    -0.8657E+02    -0.8649E+02    -0.8640E+02    -0.8632E+02    -0.8623E+02    -0.8614E+02    -0.8605E+02    -0.8596E+02    -0.8586E+02    -0.8577E+02    -0.8567E+02    -0.8558E+02    -0.8548E+02    -0.8539E+02    -0.8529E+02    -0.8520E+02    -0.8510E+02    -0.8501E+02    -0.8492E+02    -0.8482E+02    -0.8473E+02    -0.8464E+02    -0.8456E+02    -0.8447E+02    -0.8439E+02    -0.8431E+02    -0.8423E+02    -0.8416E+02    -0.8409E+02    -0.8402E+02    -0.8396E+02    -0.8390E+02    -0.8385E+02    -0.8380E+02    -0.8375E+02    -0.8372E+02    -0.8368E+02    -0.8366E+02    -0.8363E+02    -0.8362E+02    -0.8361E+02    -0.8361E+02    -0.8361E+02    -0.8362E+02    -0.8363E+02    -0.8365E+02    -0.8368E+02    -0.8371E+02    -0.8375E+02    -0.8379E+02    -0.8384E+02    -0.8389E+02    -0.8395E+02    -0.8401E+02    -0.8407E+02    -0.8414E+02    -0.8421E+02    -0.8429E+02    -0.8437E+02    -0.8445E+02    -0.8453E+02    -0.8462E+02    -0.8471E+02    -0.8480E+02    -0.8489E+02    -0.8498E+02    -0.8507E+02    -0.8516E+02    -0.8526E+02    -0.8535E+02    -0.8544E+02    -0.8554E+02    -0.8563E+02    -0.8572E+02    -0.8582E+02    -0.8591E+02    -0.8600E+02    -0.8609E+02    -0.8618E+02    -0.8627E+02    -0.8635E+02    -0.8643E+02    -0.8652E+02    -0.8659E+02    -0.8667E+02    -0.8674E+02    -0.8680E+02    -0.8686E+02    -0.8690E+02    -0.8694E+02    -0.8696E+02    -0.8696E+02
    -0.8697E+02    -0.8697E+02    -0.8695E+02    -0.8691E+02    -0.8687E+02    -0.8681E+02    -0.8675E+02    -0.8669E+02    -0.8662E+02    -0.8654E+02    -0.8646E+02    -0.8638E+02    -0.8630E+02    -0.8622E+02    -0.8614E+02    -0.8605E+02    -0.8596E+02    -0.8588E+02    -0.8579E+02    -0.8570E+02    -0.8562E+02    -0.8553E+02    -0.8544E+02    -0.8536E+02    -0.8527E+02    -0.8519E+02    -0.8511E+02    -0.8502E+02    -0.8494E+02    -0.8486E+02    -0.8479E+02    -0.8471E+02    -0.8464E+02    -0.8457E+02    -0.8450E+02    -0.8443E+02    -0.8437E+02    -0.8431E+02    -0.8426E+02    -0.8421E+02    -0.8416E+02    -0.8412E+02    -0.8408E+02    -0.8405E+02    -0.8402E+02    -0.8399E+02    -0.8398E+02    -0.8396E+02    -0.8395E+02    -0.8395E+02    -0.8395E+02    -0.8396E+02    -0.8397E+02    -0.8399E+02    -0.8401E+02    -0.8404E+02    -0.8407E+02    -0.8411E+02    -0.8415E+02    -0.8420E+02    -0.8425E+02    -0.8430E+02    -0.8436E+02    -0.8442E+02    -0.8448E+02    -0.8455E+02    -0.8462E+02    -0.8469E+02    -0.8476E+02    -0.8484E+02    -0.8492E+02    -0.8500E+02    -0.8508E+02    -0.8516E+02    -0.8524E+02    -0.8533E+02    -0.8541E+02    -0.8550E+02    -0.8558E+02    -0.8567E+02    -0.8575E+02    -0.8584E+02    -0.8592E+02    -0.8601E+02    -0.8609E+02    -0.8617E+02    -0.8625E+02    -0.8633E+02    -0.8641E+02    -0.8649E+02    -0.8657E+02    -0.8664E+02    -0.8671E+02    -0.8677E+02    -0.8683E+02    -0.8688E+02    -0.8693E+02    -0.8696E+02    -0.8698E+02    -0.8698E+02
    -0.8699E+02    -0.8699E+02    -0.8697E+02    -0.8694E+02    -0.8690E+02    -0.8685E+02    -0.8679E+02    -0.8673E+02    -0.8666E+02    -0.8660E+02    -0.8652E+02    -0.8645E+02    -0.8637E+02    -0.8630E+02    -0.8622E+02    -0.8614E+02    -0.8606E+02    -0.8599E+02    -0.8591E+02    -0.8583E+02    -0.8575E+02    -0.8567E+02    -0.8559E+02    -0.8551E+02    -0.8544E+02    -0.8536E+02    -0.8529E+02    -0.8521E+02    -0.8514E+02    -0.8507E+02    -0.8500E+02    -0.8493E+02    -0.8487E+02    -0.8480E+02    -0.8474E+02    -0.8469E+02    -0.8463E+02    -0.8458E+02    -0.8453E+02    -0.8449E+02    -0.8445E+02    -0.8441E+02    -0.8438E+02    -0.8435E+02    -0.8432E+02    -0.8430E+02    -0.8429E+02    -0.8427E+02    -0.8427E+02    -0.8426E+02    -0.8427E+02    -0.8427E+02    -0.8428E+02    -0.8430E+02    -0.8432E+02    -0.8434E+02    -0.8437E+02    -0.8440E+02    -0.8444E+02    -0.8448E+02    -0.8452E+02    -0.8457E+02    -0.8462E+02    -0.8467E+02    -0.8473E+02    -0.8479E+02    -0.8485E+02    -0.8491E+02    -0.8498E+02    -0.8504E+02    -0.8511E+02    -0.8519E+02    -0.8526E+02    -0.8533E+02    -0.8541E+02    -0.8548E+02    -0.8556E+02    -0.8563E+02    -0.8571E+02    -0.8579E+02    -0.8587E+02    -0.8594E+02    -0.8602E+02    -0.8610E+02    -0.8618E+02    -0.8625E+02    -0.8633E+02    -0.8640E+02    -0.8648E+02    -0.8655E+02    -0.8662E+02    -0.8668E+02    -0.8675E+02    -0.8681E+02    -0.8686E+02    -0.8691E+02    -0.8695E+02    -0.8698E+02    -0.8700E+02    -0.8700E+02
    -0.8701E+02    -0.8701E+02    -0.8700E+02    -0.8697E+02    -0.8693E+02    -0.8688E+02    -0.8683E+02    -0.8677E+02    -0.8671E+02    -0.8665E+02    -0.8658E+02    -0.8651E+02    -0.8645E+02    -0.8637E+02    -0.8630E+02    -0.8623E+02    -0.8616E+02    -0.8609E+02    -0.8602E+02    -0.8594E+02    -0.8587E+02    -0.8580E+02    -0.8573E+02    -0.8566E+02    -0.8559E+02    -0.8552E+02    -0.8545E+02    -0.8539E+02    -0.8532E+02    -0.8526E+02    -0.8520E+02    -0.8514E+02    -0.8508E+02    -0.8503E+02    -0.8497E+02    -0.8492E+02    -0.8487E+02    -0.8483E+02    -0.8479E+02    -0.8475E+02    -0.8471E+02    -0.8468E+02    -0.8465E+02    -0.8462E+02    -0.8460E+02    -0.8458E+02    -0.8457E+02    -0.8456E+02    -0.8455E+02    -0.8455E+02    -0.8455E+02    -0.8456E+02    -0.8457E+02    -0.8458E+02    -0.8460E+02    -0.8462E+02    -0.8464E+02    -0.8467E+02    -0.8470E+02    -0.8474E+02    -0.8477E+02    -0.8482E+02    -0.8486E+02    -0.8491E+02    -0.8496E+02    -0.8501E+02    -0.8506E+02    -0.8512E+02    -0.8518E+02    -0.8524E+02    -0.8530E+02    -0.8536E+02    -0.8543E+02    -0.8549E+02    -0.8556E+02    -0.8563E+02    -0.8570E+02    -0.8577E+02    -0.8584E+02    -0.8591E+02    -0.8598E+02    -0.8605E+02    -0.8612E+02    -0.8619E+02    -0.8626E+02    -0.8633E+02    -0.8640E+02    -0.8647E+02    -0.8654E+02    -0.8660E+02    -0.8667E+02    -0.8673E+02    -0.8679E+02    -0.8685E+02    -0.8690E+02    -0.8694E+02    -0.8698E+02    -0.8701E+02    -0.8702E+02    -0.8702E+02
    -0.8704E+02    -0.8704E+02    -0.8702E+02    -0.8700E+02    -0.8696E+02    -0.8692E+02    -0.8687E+02    -0.8682E+02    -0.8676E+02    -0.8670E+02    -0.8664E+02    -0.8658E+02    -0.8651E+02    -0.8645E+02    -0.8638E+02    -0.8632E+02    -0.8625E+02    -0.8619E+02    -0.8612E+02    -0.8606E+02    -0.8599E+02    -0.8593E+02    -0.8586E+02    -0.8580E+02    -0.8574E+02    -0.8568E+02    -0.8562E+02    -0.8556E+02    -0.8550E+02    -0.8544E+02    -0.8539E+02    -0.8533E+02    -0.8528E+02    -0.8523E+02    -0.8519E+02    -0.8514E+02    -0.8510E+02    -0.8506E+02    -0.8502E+02    -0.8499E+02    -0.8495E+02    -0.8493E+02    -0.8490E+02    -0.8488E+02    -0.8486E+02    -0.8484E+02    -0.8483E+02    -0.8482E+02    -0.8482E+02    -0.8481E+02    -0.8481E+02    -0.8482E+02    -0.8483E+02    -0.8484E+02    -0.8485E+02    -0.8487E+02    -0.8489E+02    -0.8492E+02    -0.8495E+02    -0.8498E+02    -0.8501E+02    -0.8505E+02    -0.8509E+02    -0.8513E+02    -0.8517E+02    -0.8522E+02    -0.8526E+02    -0.8531E+02    -0.8537E+02    -0.8542E+02    -0.8548E+02    -0.8553E+02    -0.8559E+02    -0.8565E+02    -0.8571E+02    -0.8577E+02    -0.8583E+02    -0.8590E+02    -0.8596E+02    -0.8602E+02    -0.8609E+02    -0.8615E+02    -0.8622E+02    -0.8628E+02    -0.8634E+02    -0.8641E+02    -0.8647E+02    -0.8654E+02    -0.8660E+02    -0.8666E+02    -0.8672E+02    -0.8677E+02    -0.8683E+02    -0.8688E+02    -0.8693E+02    -0.8697E+02    -0.8701E+02    -0.8703E+02    -0.8705E+02    -0.8705E+02
    -0.8706E+02    -0.8706E+02    -0.8705E+02    -0.8702E+02    -0.8699E+02    -0.8695E+02    -0.8690E+02    -0.8686E+02    -0.8680E+02    -0.8675E+02    -0.8670E+02    -0.8664E+02    -0.8658E+02    -0.8652E+02    -0.8646E+02    -0.8640E+02    -0.8634E+02    -0.8628E+02    -0.8622E+02    -0.8616E+02    -0.8611E+02    -0.8605E+02    -0.8599E+02    -0.8593E+02    -0.8588E+02    -0.8582E+02    -0.8577E+02    -0.8571E+02    -0.8566E+02    -0.8561E+02    -0.8556E+02    -0.8552E+02    -0.8547E+02    -0.8543E+02    -0.8538E+02    -0.8535E+02    -0.8531E+02    -0.8527E+02    -0.8524E+02    -0.8521E+02    -0.8518E+02    -0.8516E+02    -0.8513E+02    -0.8511E+02    -0.8510E+02    -0.8508E+02    -0.8507E+02    -0.8506E+02    -0.8506E+02    -0.8506E+02    -0.8506E+02    -0.8506E+02    -0.8507E+02    -0.8508E+02    -0.8509E+02    -0.8511E+02    -0.8513E+02    -0.8515E+02    -0.8517E+02    -0.8520E+02    -0.8523E+02    -0.8526E+02    -0.8529E+02    -0.8533E+02    -0.8537E+02    -0.8541E+02    -0.8545E+02    -0.8550E+02    -0.8554E+02    -0.8559E+02    -0.8564E+02    -0.8569E+02    -0.8574E+02    -0.8580E+02    -0.8585E+02    -0.8591E+02    -0.8596E+02    -0.8602E+02    -0.8608E+02    -0.8613E+02    -0.8619E+02    -0.8625E+02    -0.8631E+02    -0.8637E+02    -0.8642E+02    -0.8648E+02    -0.8654E+02    -0.8660E+02    -0.8666E+02    -0.8671E+02    -0.8677E+02    -0.8682E+02    -0.8687E+02    -0.8692E+02    -0.8696E+02    -0.8700E+02    -0.8703E+02    -0.8705E+02    -0.8707E+02    -0.8707E+02
    -0.8708E+02    -0.8708E+02    -0.8707E+02    -0.8705E+02    -0.8702E+02    -0.8698E+02    -0.8694E+02    -0.8690E+02    -0.8685E+02    -0.8680E+02    -0.8675E+02    -0.8670E+02    -0.8664E+02    -0.8659E+02    -0.8654E+02    -0.8648E+02    -0.8643E+02    -0.8638E+02    -0.8632E+02    -0.8627E+02    -0.8622E+02    -0.8616E+02    -0.8611E+02    -0.8606E+02    -0.8601E+02    -0.8596E+02    -0.8591E+02    -0.8586E+02    -0.8582E+02    -0.8577E+02    -0.8573E+02    -0.8569E+02    -0.8565E+02    -0.8561E+02    -0.8557E+02    -0.8554E+02    -0.8550E+02    -0.8547E+02    -0.8544E+02    -0.8542E+02    -0.8539E+02    -0.8537E+02    -0.8535E+02    -0.8533E+02    -0.8532E+02    -0.8530E+02    -0.8529E+02    -0.8529E+02    -0.8528E+02    -0.8528E+02    -0.8528E+02    -0.8529E+02    -0.8529E+02    -0.8530E+02    -0.8531E+02    -0.8533E+02    -0.8534E+02    -0.8536E+02    -0.8538E+02    -0.8541E+02    -0.8543E+02    -0.8546E+02    -0.8549E+02    -0.8552E+02    -0.8556E+02    -0.8559E+02    -0.8563E+02    -0.8567E+02    -0.8571E+02    -0.8575E+02    -0.8580E+02    -0.8584E+02    -0.8589E+02    -0.8594E+02    -0.8599E+02    -0.8603E+02    -0.8608E+02    -0.8614E+02    -0.8619E+02    -0.8624E+02    -0.8629E+02    -0.8634E+02    -0.8640E+02    -0.8645E+02    -0.8650E+02    -0.8656E+02    -0.8661E+02    -0.8666E+02    -0.8671E+02    -0.8676E+02    -0.8681E+02    -0.8686E+02    -0.8691E+02    -0.8695E+02    -0.8699E+02    -0.8703E+02    -0.8706E+02    -0.8708E+02    -0.8709E+02    -0.8709E+02
    -0.8711E+02    -0.8711E+02    -0.8709E+02    -0.8707E+02    -0.8705E+02    -0.8701E+02    -0.8698E+02    -0.8694E+02    -0.8689E+02    -0.8685E+02    -0.8680E+02    -0.8675E+02    -0.8671E+02    -0.8666E+02    -0.8661E+02    -0.8656E+02    -0.8651E+02    -0.8646E+02    -0.8642E+02    -0.8637E+02    -0.8632E+02    -0.8627E+02    -0.8623E+02    -0.8618E+02    -0.8614E+02    -0.8609E+02    -0.8605E+02    -0.8601E+02    -0.8597E+02    -0.8593E+02    -0.8589E+02    -0.8585E+02    -0.8581E+02    -0.8578E+02    -0.8575E+02    -0.8572E+02    -0.8569E+02    -0.8566E+02    -0.8563E+02    -0.8561E+02    -0.8559E+02    -0.8557E+02    -0.8555E+02    -0.8554E+02    -0.8552E+02    -0.8551E+02    -0.8550E+02    -0.8550E+02    -0.8549E+02    -0.8549E+02    -0.8549E+02    -0.8549E+02    -0.8550E+02    -0.8551E+02    -0.8552E+02    -0.8553E+02    -0.8554E+02    -0.8556E+02    -0.8558E+02    -0.8560E+02    -0.8562E+02    -0.8565E+02    -0.8568E+02    -0.8570E+02    -0.8573E+02    -0.8577E+02    -0.8580E+02    -0.8583E+02    -0.8587E+02    -0.8591E+02    -0.8595E+02    -0.8599E+02    -0.8603E+02    -0.8607E+02    -0.8611E+02    -0.8616E+02    -0.8620E+02    -0.8625E+02    -0.8629E+02    -0.8634E+02    -0.8639E+02    -0.8643E+02    -0.8648E+02    -0.8653E+02    -0.8658E+02    -0.8663E+02    -0.8667E+02    -0.8672E+02    -0.8677E+02    -0.8681E+02    -0.8686E+02    -0.8690E+02    -0.8694E+02    -0.8698E+02    -0.8702E+02    -0.8705E+02    -0.8708E+02    -0.8710E+02    -0.8711E+02    -0.8711E+02
    -0.8713E+02    -0.8713E+02    -0.8712E+02    -0.8710E+02    -0.8707E+02    -0.8704E+02    -0.8701E+02    -0.8697E+02    -0.8693E+02    -0.8689E+02    -0.8685E+02    -0.8681E+02    -0.8677E+02    -0.8672E+02    -0.8668E+02    -0.8664E+02    -0.8659E+02    -0.8655E+02    -0.8651E+02    -0.8646E+02    -0.8642E+02    -0.8638E+02    -0.8634E+02    -0.8630E+02    -0.8626E+02    -0.8622E+02    -0.8618E+02    -0.8614E+02    -0.8610E+02    -0.8607E+02    -0.8604E+02    -0.8600E+02    -0.8597E+02    -0.8594E+02    -0.8591E+02    -0.8588E+02    -0.8586E+02    -0.8583E+02    -0.8581E+02    -0.8579E+02    -0.8577E+02    -0.8575E+02    -0.8574E+02    -0.8573E+02    -0.8571E+02    -0.8571E+02    -0.8570E+02    -0.8569E+02    -0.8569E+02    -0.8569E+02    -0.8569E+02    -0.8569E+02    -0.8570E+02    -0.8570E+02    -0.8571E+02    -0.8572E+02    -0.8573E+02    -0.8575E+02    -0.8577E+02    -0.8578E+02    -0.8580E+02    -0.8582E+02    -0.8585E+02    -0.8587E+02    -0.8590E+02    -0.8593E+02    -0.8596E+02    -0.8599E+02    -0.8602E+02    -0.8605E+02    -0.8609E+02    -0.8612E+02    -0.8616E+02    -0.8620E+02    -0.8624E+02    -0.8627E+02    -0.8631E+02    -0.8635E+02    -0.8640E+02    -0.8644E+02    -0.8648E+02    -0.8652E+02    -0.8656E+02    -0.8661E+02    -0.8665E+02    -0.8669E+02    -0.8674E+02    -0.8678E+02    -0.8682E+02    -0.8686E+02    -0.8690E+02    -0.8694E+02    -0.8698E+02    -0.8702E+02    -0.8705E+02    -0.8708E+02    -0.8710E+02    -0.8712E+02    -0.8713E+02    -0.8713E+02
    -0.8715E+02    -0.8715E+02    -0.8714E+02    -0.8712E+02    -0.8710E+02    -0.8707E+02    -0.8704E+02    -0.8701E+02    -0.8697E+02    -0.8694E+02    -0.8690E+02    -0.8686E+02    -0.8683E+02    -0.8679E+02    -0.8675E+02    -0.8671E+02    -0.8667E+02    -0.8663E+02    -0.8659E+02    -0.8655E+02    -0.8652E+02    -0.8648E+02    -0.8644E+02    -0.8641E+02    -0.8637E+02    -0.8634E+02    -0.8630E+02    -0.8627E+02    -0.8624E+02    -0.8621E+02    -0.8618E+02    -0.8615E+02    -0.8612E+02    -0.8609E+02    -0.8607E+02    -0.8604E+02    -0.8602E+02    -0.8600E+02    -0.8598E+02    -0.8596E+02    -0.8595E+02    -0.8593E+02    -0.8592E+02    -0.8591E+02    -0.8590E+02    -0.8589E+02    -0.8588E+02    -0.8588E+02    -0.8587E+02    -0.8587E+02    -0.8587E+02    -0.8587E+02    -0.8588E+02    -0.8588E+02    -0.8589E+02    -0.8590E+02    -0.8591E+02    -0.8593E+02    -0.8594E+02    -0.8596E+02    -0.8597E+02    -0.8599E+02    -0.8601E+02    -0.8603E+02    -0.8606E+02    -0.8608E+02    -0.8611E+02    -0.8613E+02    -0.8616E+02    -0.8619E+02    -0.8622E+02    -0.8625E+02    -0.8629E+02    -0.8632E+02    -0.8635E+02    -0.8639E+02    -0.8642E+02    -0.8646E+02    -0.8649E+02    -0.8653E+02    -0.8657E+02    -0.8661E+02    -0.8664E+02    -0.8668E+02    -0.8672E+02    -0.8676E+02    -0.8680E+02    -0.8684E+02    -0.8687E+02    -0.8691E+02    -0.8695E+02    -0.8698E+02    -0.8702E+02    -0.8705E+02    -0.8708E+02    -0.8710E+02    -0.8713E+02    -0.8714E+02    -0.8715E+02    -0.8715E+02
    -0.8717E+02    -0.8717E+02    -0.8716E+02    -0.8714E+02    -0.8712E+02    -0.8710E+02    -0.8707E+02    -0.8704E+02    -0.8701E+02    -0.8698E+02    -0.8695E+02    -0.8692E+02    -0.8688E+02    -0.8685E+02    -0.8681E+02    -0.8678E+02    -0.8674E+02    -0.8671E+02    -0.8668E+02    -0.8664E+02    -0.8661E+02    -0.8658E+02    -0.8654E+02    -0.8651E+02    -0.8648E+02    -0.8645E+02    -0.8642E+02    -0.8639E+02    -0.8636E+02    -0.8634E+02    -0.8631E+02    -0.8629E+02    -0.8626E+02    -0.8624E+02    -0.8622E+02    -0.8620E+02    -0.8618E+02    -0.8616E+02    -0.8614E+02    -0.8612E+02    -0.8611E+02    -0.8610E+02    -0.8609E+02    -0.8608E+02    -0.8607E+02    -0.8606E+02    -0.8605E+02    -0.8605E+02    -0.8605E+02    -0.8605E+02    -0.8605E+02    -0.8605E+02    -0.8605E+02    -0.8606E+02    -0.8606E+02    -0.8607E+02    -0.8608E+02    -0.8609E+02    -0.8610E+02    -0.8612E+02    -0.8613E+02    -0.8615E+02    -0.8617E+02    -0.8619E+02    -0.8621E+02    -0.8623E+02    -0.8625E+02    -0.8627E+02    -0.8630E+02    -0.8632E+02    -0.8635E+02    -0.8638E+02    -0.8641E+02    -0.8643E+02    -0.8646E+02    -0.8649E+02    -0.8653E+02    -0.8656E+02    -0.8659E+02    -0.8662E+02    -0.8665E+02    -0.8669E+02    -0.8672E+02    -0.8675E+02    -0.8679E+02    -0.8682E+02    -0.8686E+02    -0.8689E+02    -0.8692E+02    -0.8696E+02    -0.8699E+02    -0.8702E+02    -0.8705E+02    -0.8708E+02    -0.8711E+02    -0.8713E+02    -0.8715E+02    -0.8716E+02    -0.8717E+02    -0.8717E+02
    -0.8719E+02    -0.8719E+02    -0.8718E+02    -0.8717E+02    -0.8715E+02    -0.8713E+02    -0.8710E+02    -0.8708E+02    -0.8705E+02    -0.8702E+02    -0.8700E+02    -0.8697E+02    -0.8694E+02    -0.8691E+02    -0.8688E+02    -0.8685E+02    -0.8682E+02    -0.8679E+02    -0.8676E+02    -0.8673E+02    -0.8670E+02    -0.8667E+02    -0.8664E+02    -0.8661E+02    -0.8659E+02    -0.8656E+02    -0.8653E+02    -0.8651E+02    -0.8649E+02    -0.8646E+02    -0.8644E+02    -0.8642E+02    -0.8640E+02    -0.8638E+02    -0.8636E+02    -0.8634E+02    -0.8632E+02    -0.8631E+02    -0.8629E+02    -0.8628E+02    -0.8627E+02    -0.8625E+02    -0.8624E+02    -0.8624E+02    -0.8623E+02    -0.8622E+02    -0.8622E+02    -0.8621E+02    -0.8621E+02    -0.8621E+02    -0.8621E+02    -0.8621E+02    -0.8622E+02    -0.8622E+02    -0.8623E+02    -0.8623E+02    -0.8624E+02    -0.8625E+02    -0.8626E+02    -0.8627E+02    -0.8629E+02    -0.8630E+02    -0.8631E+02    -0.8633E+02    -0.8635E+02    -0.8637E+02    -0.8639E+02    -0.8641E+02    -0.8643E+02    -0.8645E+02    -0.8647E+02    -0.8650E+02    -0.8652E+02    -0.8655E+02    -0.8657E+02    -0.8660E+02    -0.8662E+02    -0.8665E+02    -0.8668E+02    -0.8671E+02    -0.8674E+02    -0.8677E+02    -0.8680E+02    -0.8682E+02    -0.8685E+02    -0.8688E+02    -0.8691E+02    -0.8694E+02    -0.8697E+02    -0.8700E+02    -0.8703E+02    -0.8706E+02    -0.8708E+02    -0.8711E+02    -0.8713E+02    -0.8715E+02    -0.8717E+02    -0.8718E+02    -0.8719E+02    -0.8719E+02
    -0.8721E+02    -0.8721E+02    -0.8720E+02    -0.8719E+02    -0.8717E+02    -0.8715E+02    -0.8713E+02    -0.8711E+02    -0.8709E+02    -0.8706E+02    -0.8704E+02    -0.8701E+02    -0.8699E+02    -0.8696E+02    -0.8694E+02    -0.8691E+02    -0.8688E+02    -0.8686E+02    -0.8683E+02    -0.8681E+02    -0.8678E+02    -0.8676E+02    -0.8673E+02    -0.8671E+02    -0.8669E+02    -0.8667E+02    -0.8664E+02    -0.8662E+02    -0.8660E+02    -0.8658E+02    -0.8656E+02    -0.8654E+02    -0.8653E+02    -0.8651E+02    -0.8649E+02    -0.8648E+02    -0.8646E+02    -0.8645E+02    -0.8644E+02    -0.8642E+02    -0.8641E+02    -0.8640E+02    -0.8640E+02    -0.8639E+02    -0.8638E+02    -0.8638E+02    -0.8637E+02    -0.8637E+02    -0.8637E+02    -0.8637E+02    -0.8637E+02    -0.8637E+02    -0.8637E+02    -0.8638E+02    -0.8638E+02    -0.8639E+02    -0.8639E+02    -0.8640E+02    -0.8641E+02    -0.8642E+02    -0.8643E+02    -0.8644E+02    -0.8646E+02    -0.8647E+02    -0.8648E+02    -0.8650E+02    -0.8652E+02    -0.8653E+02    -0.8655E+02    -0.8657E+02    -0.8659E+02    -0.8661E+02    -0.8663E+02    -0.8665E+02    -0.8667E+02    -0.8670E+02    -0.8672E+02    -0.8674E+02    -0.8677E+02    -0.8679E+02    -0.8682E+02    -0.8684E+02    -0.8687E+02    -0.8689E+02    -0.8692E+02    -0.8694E+02    -0.8697E+02    -0.8699E+02    -0.8702E+02    -0.8705E+02    -0.8707E+02    -0.8709E+02    -0.8712E+02    -0.8714E+02    -0.8716E+02    -0.8718E+02    -0.8719E+02    -0.8720E+02    -0.8721E+02    -0.8721E+02
    -0.8722E+02    -0.8722E+02    -0.8722E+02    -0.8721E+02    -0.8720E+02    -0.8718E+02    -0.8716E+02    -0.8714E+02    -0.8712E+02    -0.8710E+02    -0.8708E+02    -0.8706E+02    -0.8704E+02    -0.8702E+02    -0.8700E+02    -0.8697E+02    -0.8695E+02    -0.8693E+02    -0.8691E+02    -0.8689E+02    -0.8687E+02    -0.8685E+02    -0.8683E+02    -0.8681E+02    -0.8679E+02    -0.8677E+02    -0.8675E+02    -0.8673E+02    -0.8671E+02    -0.8670E+02    -0.8668E+02    -0.8666E+02    -0.8665E+02    -0.8663E+02    -0.8662E+02    -0.8661E+02    -0.8660E+02    -0.8658E+02    -0.8657E+02    -0.8656E+02    -0.8656E+02    -0.8655E+02    -0.8654E+02    -0.8653E+02    -0.8653E+02    -0.8652E+02    -0.8652E+02    -0.8652E+02    -0.8652E+02    -0.8652E+02    -0.8652E+02    -0.8652E+02    -0.8652E+02    -0.8652E+02    -0.8653E+02    -0.8653E+02    -0.8654E+02    -0.8654E+02    -0.8655E+02    -0.8656E+02    -0.8657E+02    -0.8658E+02    -0.8659E+02    -0.8660E+02    -0.8661E+02    -0.8663E+02    -0.8664E+02    -0.8666E+02    -0.8667E+02    -0.8669E+02    -0.8670E+02    -0.8672E+02    -0.8674E+02    -0.8676E+02    -0.8677E+02    -0.8679E+02    -0.8681E+02    -0.8683E+02    -0.8685E+02    -0.8687E+02    -0.8689E+02    -0.8692E+02    -0.8694E+02    -0.8696E+02    -0.8698E+02    -0.8700E+02    -0.8702E+02    -0.8704E+02    -0.8707E+02    -0.8709E+02    -0.8711E+02    -0.8713E+02    -0.8715E+02    -0.8717E+02    -0.8718E+02    -0.8720E+02    -0.8721E+02    -0.8722E+02    -0.8723E+02    -0.8723E+02
    -0.8724E+02    -0.8724E+02    -0.8724E+02    -0.8723E+02    -0.8722E+02    -0.8721E+02    -0.8719E+02    -0.8718E+02    -0.8716E+02    -0.8714E+02    -0.8712E+02    -0.8711E+02    -0.8709E+02    -0.8707E+02    -0.8705E+02    -0.8703E+02    -0.8702E+02    -0.8700E+02    -0.8698E+02    -0.8696E+02    -0.8695E+02    -0.8693E+02    -0.8691E+02    -0.8690E+02    -0.8688E+02    -0.8686E+02    -0.8685E+02    -0.8683E+02    -0.8682E+02    -0.8681E+02    -0.8679E+02    -0.8678E+02    -0.8677E+02    -0.8675E+02    -0.8674E+02    -0.8673E+02    -0.8672E+02    -0.8671E+02    -0.8671E+02    -0.8670E+02    -0.8669E+02    -0.8668E+02    -0.8668E+02    -0.8667E+02    -0.8667E+02    -0.8666E+02    -0.8666E+02    -0.8666E+02    -0.8666E+02    -0.8666E+02    -0.8666E+02    -0.8666E+02    -0.8666E+02    -0.8666E+02    -0.8667E+02    -0.8667E+02    -0.8668E+02    -0.8668E+02    -0.8669E+02    -0.8669E+02    -0.8670E+02    -0.8671E+02    -0.8672E+02    -0.8673E+02    -0.8674E+02    -0.8675E+02    -0.8676E+02    -0.8677E+02    -0.8678E+02    -0.8680E+02    -0.8681E+02    -0.8683E+02    -0.8684E+02    -0.8685E+02    -0.8687E+02    -0.8689E+02    -0.8690E+02    -0.8692E+02    -0.8693E+02    -0.8695E+02    -0.8697E+02    -0.8699E+02    -0.8700E+02    -0.8702E+02    -0.8704E+02    -0.8706E+02    -0.8708E+02    -0.8709E+02    -0.8711E+02    -0.8713E+02    -0.8715E+02    -0.8716E+02    -0.8718E+02    -0.8719E+02    -0.8721E+02    -0.8722E+02    -0.8723E+02    -0.8724E+02    -0.8724E+02    -0.8724E+02
    -0.8726E+02    -0.8726E+02    -0.8725E+02    -0.8725E+02    -0.8724E+02    -0.8723E+02    -0.8722E+02    -0.8721E+02    -0.8719E+02    -0.8718E+02    -0.8716E+02    -0.8715E+02    -0.8714E+02    -0.8712E+02    -0.8711E+02    -0.8709E+02    -0.8708E+02    -0.8706E+02    -0.8705E+02    -0.8703E+02    -0.8702E+02    -0.8701E+02    -0.8699E+02    -0.8698E+02    -0.8697E+02    -0.8696E+02    -0.8694E+02    -0.8693E+02    -0.8692E+02    -0.8691E+02    -0.8690E+02    -0.8689E+02    -0.8688E+02    -0.8687E+02    -0.8686E+02    -0.8685E+02    -0.8684E+02    -0.8684E+02    -0.8683E+02    -0.8682E+02    -0.8682E+02    -0.8681E+02    -0.8681E+02    -0.8680E+02    -0.8680E+02    -0.8680E+02    -0.8679E+02    -0.8679E+02    -0.8679E+02    -0.8679E+02    -0.8679E+02    -0.8679E+02    -0.8679E+02    -0.8680E+02    -0.8680E+02    -0.8680E+02    -0.8681E+02    -0.8681E+02    -0.8681E+02    -0.8682E+02    -0.8683E+02    -0.8683E+02    -0.8684E+02    -0.8685E+02    -0.8686E+02    -0.8686E+02    -0.8687E+02    -0.8688E+02    -0.8689E+02    -0.8690E+02    -0.8691E+02    -0.8692E+02    -0.8694E+02    -0.8695E+02    -0.8696E+02    -0.8697E+02    -0.8699E+02    -0.8700E+02    -0.8701E+02    -0.8703E+02    -0.8704E+02    -0.8705E+02    -0.8707E+02    -0.8708E+02    -0.8710E+02    -0.8711E+02    -0.8712E+02    -0.8714E+02    -0.8715E+02    -0.8717E+02    -0.8718E+02    -0.8719E+02    -0.8721E+02    -0.8722E+02    -0.8723E+02    -0.8724E+02    -0.8725E+02    -0.8726E+02    -0.8726E+02    -0.8726E+02
    -0.8727E+02    -0.8727E+02    -0.8727E+02    -0.8727E+02    -0.8726E+02    -0.8725E+02    -0.8724E+02    -0.8723E+02    -0.8722E+02    -0.8721E+02    -0.8720E+02    -0.8719E+02    -0.8718E+02    -0.8717E+02    -0.8716E+02    -0.8715E+02    -0.8713E+02    -0.8712E+02    -0.8711E+02    -0.8710E+02    -0.8709E+02    -0.8708E+02    -0.8707E+02    -0.8706E+02    -0.8705E+02    -0.8704E+02    -0.8703E+02    -0.8702E+02    -0.8701E+02    -0.8700E+02    -0.8700E+02    -0.8699E+02    -0.8698E+02    -0.8697E+02    -0.8697E+02    -0.8696E+02    -0.8695E+02    -0.8695E+02    -0.8694E+02    -0.8694E+02    -0.8693E+02    -0.8693E+02    -0.8693E+02    -0.8692E+02    -0.8692E+02    -0.8692E+02    -0.8692E+02    -0.8691E+02    -0.8691E+02    -0.8691E+02    -0.8691E+02    -0.8691E+02    -0.8692E+02    -0.8692E+02    -0.8692E+02    -0.8692E+02    -0.8692E+02    -0.8693E+02    -0.8693E+02    -0.8694E+02    -0.8694E+02    -0.8695E+02    -0.8695E+02    -0.8696E+02    -0.8696E+02    -0.8697E+02    -0.8698E+02    -0.8698E+02    -0.8699E+02    -0.8700E+02    -0.8701E+02    -0.8702E+02    -0.8702E+02    -0.8703E+02    -0.8704E+02    -0.8705E+02    -0.8706E+02    -0.8707E+02    -0.8708E+02    -0.8709E+02    -0.8710E+02    -0.8712E+02    -0.8713E+02    -0.8714E+02    -0.8715E+02    -0.8716E+02    -0.8717E+02    -0.8718E+02    -0.8719E+02    -0.8720E+02    -0.8721E+02    -0.8722E+02    -0.8723E+02    -0.8724E+02    -0.8725E+02    -0.8726E+02    -0.8727E+02    -0.8727E+02    -0.8727E+02    -0.8727E+02
    -0.8729E+02    -0.8729E+02    -0.8728E+02    -0.8728E+02    -0.8728E+02    -0.8727E+02    -0.8726E+02    -0.8726E+02    -0.8725E+02    -0.8724E+02    -0.8723E+02    -0.8722E+02    -0.8722E+02    -0.8721E+02    -0.8720E+02    -0.8719E+02    -0.8718E+02    -0.8717E+02    -0.8717E+02    -0.8716E+02    -0.8715E+02    -0.8714E+02    -0.8713E+02    -0.8713E+02    -0.8712E+02    -0.8711E+02    -0.8711E+02    -0.8710E+02    -0.8709E+02    -0.8709E+02    -0.8708E+02    -0.8707E+02    -0.8707E+02    -0.8706E+02    -0.8706E+02    -0.8705E+02    -0.8705E+02    -0.8704E+02    -0.8704E+02    -0.8704E+02    -0.8703E+02    -0.8703E+02    -0.8703E+02    -0.8702E+02    -0.8702E+02    -0.8702E+02    -0.8702E+02    -0.8702E+02    -0.8702E+02    -0.8702E+02    -0.8702E+02    -0.8702E+02    -0.8702E+02    -0.8702E+02    -0.8702E+02    -0.8702E+02    -0.8703E+02    -0.8703E+02    -0.8703E+02    -0.8703E+02    -0.8704E+02    -0.8704E+02    -0.8705E+02    -0.8705E+02    -0.8705E+02    -0.8706E+02    -0.8706E+02    -0.8707E+02    -0.8708E+02    -0.8708E+02    -0.8709E+02    -0.8709E+02    -0.8710E+02    -0.8711E+02    -0.8711E+02    -0.8712E+02    -0.8713E+02    -0.8714E+02    -0.8714E+02    -0.8715E+02    -0.8716E+02    -0.8717E+02    -0.8718E+02    -0.8718E+02    -0.8719E+02    -0.8720E+02    -0.8721E+02    -0.8722E+02    -0.8723E+02    -0.8723E+02    -0.8724E+02    -0.8725E+02    -0.8726E+02    -0.8726E+02    -0.8727E+02    -0.8728E+02    -0.8728E+02    -0.8728E+02    -0.8729E+02    -0.8729E+02
    -0.8729E+02    -0.8729E+02    -0.8729E+02    -0.8729E+02    -0.8729E+02    -0.8728E+02    -0.8728E+02    -0.8727E+02    -0.8727E+02    -0.8726E+02    -0.8725E+02    -0.8725E+02    -0.8724E+02    -0.8723E+02    -0.8723E+02    -0.8722E+02    -0.8722E+02    -0.8721E+02    -0.8720E+02    -0.8720E+02    -0.8719E+02    -0.8718E+02    -0.8718E+02    -0.8717E+02    -0.8717E+02    -0.8716E+02    -0.8716E+02    -0.8715E+02    -0.8714E+02    -0.8714E+02    -0.8714E+02    -0.8713E+02    -0.8713E+02    -0.8712E+02    -0.8712E+02    -0.8711E+02    -0.8711E+02    -0.8711E+02    -0.8710E+02    -0.8710E+02    -0.8710E+02    -0.8710E+02    -0.8709E+02    -0.8709E+02    -0.8709E+02    -0.8709E+02    -0.8709E+02    -0.8709E+02    -0.8709E+02    -0.8709E+02    -0.8709E+02    -0.8709E+02    -0.8709E+02    -0.8709E+02    -0.8709E+02    -0.8709E+02    -0.8709E+02    -0.8710E+02    -0.8710E+02    -0.8710E+02    -0.8710E+02    -0.8711E+02    -0.8711E+02    -0.8711E+02    -0.8712E+02    -0.8712E+02    -0.8712E+02    -0.8713E+02    -0.8713E+02    -0.8714E+02    -0.8714E+02    -0.8715E+02    -0.8715E+02    -0.8716E+02    -0.8716E+02    -0.8717E+02    -0.8717E+02    -0.8718E+02    -0.8719E+02    -0.8719E+02    -0.8720E+02    -0.8720E+02    -0.8721E+02    -0.8722E+02    -0.8722E+02    -0.8723E+02    -0.8724E+02    -0.8724E+02    -0.8725E+02    -0.8726E+02    -0.8726E+02    -0.8727E+02    -0.8727E+02    -0.8728E+02    -0.8728E+02    -0.8729E+02    -0.8729E+02    -0.8729E+02    -0.8729E+02    -0.8729E+02
    -0.8729E+02    -0.8729E+02    -0.8729E+02    -0.8729E+02    -0.8729E+02    -0.8728E+02    -0.8728E+02    -0.8727E+02    -0.8727E+02    -0.8726E+02    -0.8725E+02    -0.8725E+02    -0.8724E+02    -0.8723E+02    -0.8723E+02    -0.8722E+02    -0.8722E+02    -0.8721E+02    -0.8720E+02    -0.8720E+02    -0.8719E+02    -0.8718E+02    -0.8718E+02    -0.8717E+02    -0.8717E+02    -0.8716E+02    -0.8716E+02    -0.8715E+02    -0.8714E+02    -0.8714E+02    -0.8714E+02    -0.8713E+02    -0.8713E+02    -0.8712E+02    -0.8712E+02    -0.8711E+02    -0.8711E+02    -0.8711E+02    -0.8710E+02    -0.8710E+02    -0.8710E+02    -0.8710E+02    -0.8709E+02    -0.8709E+02    -0.8709E+02    -0.8709E+02    -0.8709E+02    -0.8709E+02    -0.8709E+02    -0.8709E+02    -0.8709E+02    -0.8709E+02    -0.8709E+02    -0.8709E+02    -0.8709E+02    -0.8709E+02    -0.8709E+02    -0.8710E+02    -0.8710E+02    -0.8710E+02    -0.8710E+02    -0.8711E+02    -0.8711E+02    -0.8711E+02    -0.8712E+02    -0.8712E+02    -0.8712E+02    -0.8713E+02    -0.8713E+02    -0.8714E+02    -0.8714E+02    -0.8715E+02    -0.8715E+02    -0.8716E+02    -0.8716E+02    -0.8717E+02    -0.8717E+02    -0.8718E+02    -0.8719E+02    -0.8719E+02    -0.8720E+02    -0.8720E+02    -0.8721E+02    -0.8722E+02    -0.8722E+02    -0.8723E+02    -0.8724E+02    -0.8724E+02    -0.8725E+02    -0.8726E+02    -0.8726E+02    -0.8727E+02    -0.8727E+02    -0.8728E+02    -0.8728E+02    -0.8729E+02    -0.8729E+02    -0.8729E+02    -0.8729E+02    -0.8729E+02
