# Supplementary material for: Electrical Pacing of Cardiac Tissue Including Potassium Inward Rectification
Source: PLoS One. 2015 Jun 9;10(6):e0127837. doi: 10.1371/journal.pone.0127837 (PMC4461281; doi:10.1371/journal.pone.0127837)
Supplement: S1 Data — (ZIP) [file pone.0127837.s001.zip › All-Data/Fig4-Data/BDT281/Vm135.txt]

    -0.8733E+02    -0.8729E+02    -0.8729E+02    -0.8729E+02    -0.8728E+02    -0.8728E+02    -0.8727E+02    -0.8727E+02    -0.8726E+02    -0.8726E+02    -0.8725E+02    -0.8724E+02    -0.8724E+02    -0.8723E+02    -0.8722E+02    -0.8721E+02    -0.8721E+02    -0.8720E+02    -0.8719E+02    -0.8719E+02    -0.8718E+02    -0.8717E+02    -0.8717E+02    -0.8716E+02    -0.8715E+02    -0.8715E+02    -0.8714E+02    -0.8714E+02    -0.8713E+02    -0.8713E+02    -0.8712E+02    -0.8712E+02    -0.8711E+02    -0.8711E+02    -0.8710E+02    -0.8710E+02    -0.8710E+02    -0.8709E+02    -0.8709E+02    -0.8709E+02    -0.8708E+02    -0.8708E+02    -0.8708E+02    -0.8708E+02    -0.8707E+02    -0.8707E+02    -0.8707E+02    -0.8707E+02    -0.8707E+02    -0.8707E+02    -0.8707E+02    -0.8707E+02    -0.8707E+02    -0.8707E+02    -0.8707E+02    -0.8707E+02    -0.8708E+02    -0.8708E+02    -0.8708E+02    -0.8708E+02    -0.8709E+02    -0.8709E+02    -0.8709E+02    -0.8710E+02    -0.8710E+02    -0.8710E+02    -0.8711E+02    -0.8711E+02    -0.8712E+02    -0.8712E+02    -0.8713E+02    -0.8713E+02    -0.8714E+02    -0.8715E+02    -0.8715E+02    -0.8716E+02    -0.8716E+02    -0.8717E+02    -0.8718E+02    -0.8718E+02    -0.8719E+02    -0.8720E+02    -0.8720E+02    -0.8721E+02    -0.8722E+02    -0.8722E+02    -0.8723E+02    -0.8724E+02    -0.8724E+02    -0.8725E+02    -0.8726E+02    -0.8726E+02    -0.8727E+02    -0.8727E+02    -0.8728E+02    -0.8728E+02    -0.8729E+02    -0.8729E+02    -0.8729E+02    -0.8729E+02
    -0.8729E+02    -0.8729E+02    -0.8729E+02    -0.8729E+02    -0.8728E+02    -0.8728E+02    -0.8727E+02    -0.8727E+02    -0.8726E+02    -0.8726E+02    -0.8725E+02    -0.8724E+02    -0.8724E+02    -0.8723E+02    -0.8722E+02    -0.8721E+02    -0.8721E+02    -0.8720E+02    -0.8719E+02    -0.8719E+02    -0.8718E+02    -0.8717E+02    -0.8717E+02    -0.8716E+02    -0.8715E+02    -0.8715E+02    -0.8714E+02    -0.8714E+02    -0.8713E+02    -0.8713E+02    -0.8712E+02    -0.8712E+02    -0.8711E+02    -0.8711E+02    -0.8710E+02    -0.8710E+02    -0.8710E+02    -0.8709E+02    -0.8709E+02    -0.8709E+02    -0.8708E+02    -0.8708E+02    -0.8708E+02    -0.8708E+02    -0.8707E+02    -0.8707E+02    -0.8707E+02    -0.8707E+02    -0.8707E+02    -0.8707E+02    -0.8707E+02    -0.8707E+02    -0.8707E+02    -0.8707E+02    -0.8707E+02    -0.8707E+02    -0.8708E+02    -0.8708E+02    -0.8708E+02    -0.8708E+02    -0.8709E+02    -0.8709E+02    -0.8709E+02    -0.8710E+02    -0.8710E+02    -0.8710E+02    -0.8711E+02    -0.8711E+02    -0.8712E+02    -0.8712E+02    -0.8713E+02    -0.8713E+02    -0.8714E+02    -0.8715E+02    -0.8715E+02    -0.8716E+02    -0.8716E+02    -0.8717E+02    -0.8718E+02    -0.8718E+02    -0.8719E+02    -0.8720E+02    -0.8720E+02    -0.8721E+02    -0.8722E+02    -0.8722E+02    -0.8723E+02    -0.8724E+02    -0.8724E+02    -0.8725E+02    -0.8726E+02    -0.8726E+02    -0.8727E+02    -0.8727E+02    -0.8728E+02    -0.8728E+02    -0.8729E+02    -0.8729E+02    -0.8729E+02    -0.8729E+02
    -0.8728E+02    -0.8728E+02    -0.8728E+02    -0.8728E+02    -0.8727E+02    -0.8727E+02    -0.8726E+02    -0.8725E+02    -0.8724E+02    -0.8723E+02    -0.8723E+02    -0.8722E+02    -0.8721E+02    -0.8720E+02    -0.8719E+02    -0.8718E+02    -0.8717E+02    -0.8716E+02    -0.8715E+02    -0.8715E+02    -0.8714E+02    -0.8713E+02    -0.8712E+02    -0.8711E+02    -0.8710E+02    -0.8710E+02    -0.8709E+02    -0.8708E+02    -0.8707E+02    -0.8707E+02    -0.8706E+02    -0.8705E+02    -0.8705E+02    -0.8704E+02    -0.8704E+02    -0.8703E+02    -0.8703E+02    -0.8702E+02    -0.8702E+02    -0.8701E+02    -0.8701E+02    -0.8701E+02    -0.8700E+02    -0.8700E+02    -0.8700E+02    -0.8700E+02    -0.8700E+02    -0.8700E+02    -0.8700E+02    -0.8700E+02    -0.8700E+02    -0.8700E+02    -0.8700E+02    -0.8700E+02    -0.8700E+02    -0.8700E+02    -0.8700E+02    -0.8701E+02    -0.8701E+02    -0.8701E+02    -0.8702E+02    -0.8702E+02    -0.8702E+02    -0.8703E+02    -0.8703E+02    -0.8704E+02    -0.8705E+02    -0.8705E+02    -0.8706E+02    -0.8706E+02    -0.8707E+02    -0.8708E+02    -0.8708E+02    -0.8709E+02    -0.8710E+02    -0.8711E+02    -0.8712E+02    -0.8712E+02    -0.8713E+02    -0.8714E+02    -0.8715E+02    -0.8716E+02    -0.8717E+02    -0.8718E+02    -0.8718E+02    -0.8719E+02    -0.8720E+02    -0.8721E+02    -0.8722E+02    -0.8723E+02    -0.8724E+02    -0.8724E+02    -0.8725E+02    -0.8726E+02    -0.8727E+02    -0.8727E+02    -0.8728E+02    -0.8728E+02    -0.8728E+02    -0.8728E+02
    -0.8727E+02    -0.8727E+02    -0.8727E+02    -0.8726E+02    -0.8725E+02    -0.8725E+02    -0.8724E+02    -0.8723E+02    -0.8722E+02    -0.8720E+02    -0.8719E+02    -0.8718E+02    -0.8717E+02    -0.8716E+02    -0.8714E+02    -0.8713E+02    -0.8712E+02    -0.8711E+02    -0.8710E+02    -0.8709E+02    -0.8707E+02    -0.8706E+02    -0.8705E+02    -0.8704E+02    -0.8703E+02    -0.8702E+02    -0.8701E+02    -0.8700E+02    -0.8699E+02    -0.8698E+02    -0.8697E+02    -0.8696E+02    -0.8696E+02    -0.8695E+02    -0.8694E+02    -0.8693E+02    -0.8693E+02    -0.8692E+02    -0.8691E+02    -0.8691E+02    -0.8690E+02    -0.8690E+02    -0.8690E+02    -0.8689E+02    -0.8689E+02    -0.8689E+02    -0.8689E+02    -0.8688E+02    -0.8688E+02    -0.8688E+02    -0.8688E+02    -0.8688E+02    -0.8689E+02    -0.8689E+02    -0.8689E+02    -0.8689E+02    -0.8689E+02    -0.8690E+02    -0.8690E+02    -0.8691E+02    -0.8691E+02    -0.8692E+02    -0.8692E+02    -0.8693E+02    -0.8694E+02    -0.8694E+02    -0.8695E+02    -0.8696E+02    -0.8697E+02    -0.8698E+02    -0.8698E+02    -0.8699E+02    -0.8700E+02    -0.8701E+02    -0.8702E+02    -0.8703E+02    -0.8704E+02    -0.8706E+02    -0.8707E+02    -0.8708E+02    -0.8709E+02    -0.8710E+02    -0.8711E+02    -0.8712E+02    -0.8714E+02    -0.8715E+02    -0.8716E+02    -0.8717E+02    -0.8718E+02    -0.8720E+02    -0.8721E+02    -0.8722E+02    -0.8723E+02    -0.8724E+02    -0.8725E+02    -0.8726E+02    -0.8726E+02    -0.8727E+02    -0.8727E+02    -0.8727E+02
    -0.8725E+02    -0.8725E+02    -0.8725E+02    -0.8724E+02    -0.8723E+02    -0.8722E+02    -0.8721E+02    -0.8720E+02    -0.8718E+02    -0.8717E+02    -0.8715E+02    -0.8714E+02    -0.8712E+02    -0.8711E+02    -0.8709E+02    -0.8708E+02    -0.8706E+02    -0.8704E+02    -0.8703E+02    -0.8701E+02    -0.8700E+02    -0.8698E+02    -0.8697E+02    -0.8696E+02    -0.8694E+02    -0.8693E+02    -0.8692E+02    -0.8690E+02    -0.8689E+02    -0.8688E+02    -0.8687E+02    -0.8686E+02    -0.8685E+02    -0.8684E+02    -0.8683E+02    -0.8682E+02    -0.8681E+02    -0.8680E+02    -0.8679E+02    -0.8679E+02    -0.8678E+02    -0.8677E+02    -0.8677E+02    -0.8676E+02    -0.8676E+02    -0.8676E+02    -0.8675E+02    -0.8675E+02    -0.8675E+02    -0.8675E+02    -0.8675E+02    -0.8675E+02    -0.8675E+02    -0.8676E+02    -0.8676E+02    -0.8676E+02    -0.8677E+02    -0.8677E+02    -0.8678E+02    -0.8678E+02    -0.8679E+02    -0.8680E+02    -0.8680E+02    -0.8681E+02    -0.8682E+02    -0.8683E+02    -0.8684E+02    -0.8685E+02    -0.8686E+02    -0.8687E+02    -0.8688E+02    -0.8690E+02    -0.8691E+02    -0.8692E+02    -0.8693E+02    -0.8695E+02    -0.8696E+02    -0.8698E+02    -0.8699E+02    -0.8700E+02    -0.8702E+02    -0.8703E+02    -0.8705E+02    -0.8706E+02    -0.8708E+02    -0.8710E+02    -0.8711E+02    -0.8713E+02    -0.8714E+02    -0.8716E+02    -0.8717E+02    -0.8719E+02    -0.8720E+02    -0.8721E+02    -0.8722E+02    -0.8724E+02    -0.8724E+02    -0.8725E+02    -0.8726E+02    -0.8726E+02
    -0.8724E+02    -0.8724E+02    -0.8723E+02    -0.8722E+02    -0.8721E+02    -0.8720E+02    -0.8718E+02    -0.8717E+02    -0.8715E+02    -0.8713E+02    -0.8711E+02    -0.8709E+02    -0.8707E+02    -0.8705E+02    -0.8703E+02    -0.8701E+02    -0.8699E+02    -0.8698E+02    -0.8696E+02    -0.8694E+02    -0.8692E+02    -0.8690E+02    -0.8688E+02    -0.8686E+02    -0.8685E+02    -0.8683E+02    -0.8681E+02    -0.8680E+02    -0.8678E+02    -0.8677E+02    -0.8675E+02    -0.8674E+02    -0.8673E+02    -0.8671E+02    -0.8670E+02    -0.8669E+02    -0.8668E+02    -0.8667E+02    -0.8666E+02    -0.8665E+02    -0.8664E+02    -0.8664E+02    -0.8663E+02    -0.8662E+02    -0.8662E+02    -0.8662E+02    -0.8661E+02    -0.8661E+02    -0.8661E+02    -0.8661E+02    -0.8661E+02    -0.8661E+02    -0.8661E+02    -0.8661E+02    -0.8662E+02    -0.8662E+02    -0.8663E+02    -0.8663E+02    -0.8664E+02    -0.8665E+02    -0.8666E+02    -0.8666E+02    -0.8667E+02    -0.8668E+02    -0.8670E+02    -0.8671E+02    -0.8672E+02    -0.8673E+02    -0.8675E+02    -0.8676E+02    -0.8677E+02    -0.8679E+02    -0.8681E+02    -0.8682E+02    -0.8684E+02    -0.8685E+02    -0.8687E+02    -0.8689E+02    -0.8691E+02    -0.8693E+02    -0.8694E+02    -0.8696E+02    -0.8698E+02    -0.8700E+02    -0.8702E+02    -0.8704E+02    -0.8706E+02    -0.8708E+02    -0.8710E+02    -0.8712E+02    -0.8713E+02    -0.8715E+02    -0.8717E+02    -0.8719E+02    -0.8720E+02    -0.8721E+02    -0.8722E+02    -0.8723E+02    -0.8724E+02    -0.8724E+02
    -0.8722E+02    -0.8722E+02    -0.8721E+02    -0.8720E+02    -0.8719E+02    -0.8717E+02    -0.8715E+02    -0.8713E+02    -0.8711E+02    -0.8709E+02    -0.8707E+02    -0.8704E+02    -0.8702E+02    -0.8700E+02    -0.8697E+02    -0.8695E+02    -0.8693E+02    -0.8690E+02    -0.8688E+02    -0.8686E+02    -0.8683E+02    -0.8681E+02    -0.8679E+02    -0.8677E+02    -0.8675E+02    -0.8673E+02    -0.8671E+02    -0.8669E+02    -0.8667E+02    -0.8665E+02    -0.8663E+02    -0.8662E+02    -0.8660E+02    -0.8658E+02    -0.8657E+02    -0.8656E+02    -0.8654E+02    -0.8653E+02    -0.8652E+02    -0.8651E+02    -0.8650E+02    -0.8649E+02    -0.8648E+02    -0.8647E+02    -0.8647E+02    -0.8646E+02    -0.8646E+02    -0.8646E+02    -0.8646E+02    -0.8646E+02    -0.8646E+02    -0.8646E+02    -0.8646E+02    -0.8646E+02    -0.8647E+02    -0.8647E+02    -0.8648E+02    -0.8649E+02    -0.8649E+02    -0.8650E+02    -0.8651E+02    -0.8652E+02    -0.8654E+02    -0.8655E+02    -0.8656E+02    -0.8658E+02    -0.8659E+02    -0.8661E+02    -0.8662E+02    -0.8664E+02    -0.8666E+02    -0.8668E+02    -0.8670E+02    -0.8672E+02    -0.8674E+02    -0.8676E+02    -0.8678E+02    -0.8680E+02    -0.8682E+02    -0.8684E+02    -0.8686E+02    -0.8689E+02    -0.8691E+02    -0.8693E+02    -0.8696E+02    -0.8698E+02    -0.8700E+02    -0.8703E+02    -0.8705E+02    -0.8707E+02    -0.8709E+02    -0.8712E+02    -0.8714E+02    -0.8716E+02    -0.8717E+02    -0.8719E+02    -0.8720E+02    -0.8721E+02    -0.8722E+02    -0.8722E+02
    -0.8720E+02    -0.8720E+02    -0.8719E+02    -0.8718E+02    -0.8716E+02    -0.8714E+02    -0.8712E+02    -0.8710E+02    -0.8707E+02    -0.8705E+02    -0.8702E+02    -0.8699E+02    -0.8697E+02    -0.8694E+02    -0.8691E+02    -0.8688E+02    -0.8685E+02    -0.8683E+02    -0.8680E+02    -0.8677E+02    -0.8675E+02    -0.8672E+02    -0.8669E+02    -0.8667E+02    -0.8664E+02    -0.8662E+02    -0.8659E+02    -0.8657E+02    -0.8655E+02    -0.8653E+02    -0.8651E+02    -0.8649E+02    -0.8647E+02    -0.8645E+02    -0.8643E+02    -0.8641E+02    -0.8640E+02    -0.8638E+02    -0.8637E+02    -0.8636E+02    -0.8635E+02    -0.8634E+02    -0.8633E+02    -0.8632E+02    -0.8631E+02    -0.8631E+02    -0.8630E+02    -0.8630E+02    -0.8630E+02    -0.8629E+02    -0.8629E+02    -0.8630E+02    -0.8630E+02    -0.8630E+02    -0.8631E+02    -0.8631E+02    -0.8632E+02    -0.8633E+02    -0.8634E+02    -0.8635E+02    -0.8636E+02    -0.8638E+02    -0.8639E+02    -0.8641E+02    -0.8642E+02    -0.8644E+02    -0.8646E+02    -0.8648E+02    -0.8650E+02    -0.8652E+02    -0.8654E+02    -0.8656E+02    -0.8658E+02    -0.8661E+02    -0.8663E+02    -0.8665E+02    -0.8668E+02    -0.8670E+02    -0.8673E+02    -0.8676E+02    -0.8678E+02    -0.8681E+02    -0.8684E+02    -0.8686E+02    -0.8689E+02    -0.8692E+02    -0.8695E+02    -0.8697E+02    -0.8700E+02    -0.8703E+02    -0.8705E+02    -0.8708E+02    -0.8710E+02    -0.8713E+02    -0.8715E+02    -0.8717E+02    -0.8718E+02    -0.8719E+02    -0.8720E+02    -0.8720E+02
    -0.8718E+02    -0.8718E+02    -0.8717E+02    -0.8716E+02    -0.8714E+02    -0.8711E+02    -0.8709E+02    -0.8706E+02    -0.8703E+02    -0.8700E+02    -0.8697E+02    -0.8694E+02    -0.8691E+02    -0.8688E+02    -0.8685E+02    -0.8681E+02    -0.8678E+02    -0.8675E+02    -0.8672E+02    -0.8669E+02    -0.8665E+02    -0.8662E+02    -0.8659E+02    -0.8656E+02    -0.8653E+02    -0.8651E+02    -0.8648E+02    -0.8645E+02    -0.8642E+02    -0.8640E+02    -0.8637E+02    -0.8635E+02    -0.8633E+02    -0.8631E+02    -0.8629E+02    -0.8627E+02    -0.8625E+02    -0.8623E+02    -0.8621E+02    -0.8620E+02    -0.8619E+02    -0.8617E+02    -0.8616E+02    -0.8615E+02    -0.8614E+02    -0.8614E+02    -0.8613E+02    -0.8613E+02    -0.8613E+02    -0.8613E+02    -0.8613E+02    -0.8613E+02    -0.8613E+02    -0.8614E+02    -0.8614E+02    -0.8615E+02    -0.8616E+02    -0.8617E+02    -0.8618E+02    -0.8619E+02    -0.8621E+02    -0.8622E+02    -0.8624E+02    -0.8626E+02    -0.8628E+02    -0.8630E+02    -0.8632E+02    -0.8634E+02    -0.8636E+02    -0.8639E+02    -0.8641E+02    -0.8644E+02    -0.8646E+02    -0.8649E+02    -0.8652E+02    -0.8655E+02    -0.8658E+02    -0.8661E+02    -0.8664E+02    -0.8667E+02    -0.8670E+02    -0.8673E+02    -0.8676E+02    -0.8679E+02    -0.8682E+02    -0.8685E+02    -0.8689E+02    -0.8692E+02    -0.8695E+02    -0.8698E+02    -0.8701E+02    -0.8704E+02    -0.8707E+02    -0.8710E+02    -0.8712E+02    -0.8714E+02    -0.8716E+02    -0.8717E+02    -0.8718E+02    -0.8718E+02
    -0.8716E+02    -0.8716E+02    -0.8715E+02    -0.8713E+02    -0.8711E+02    -0.8709E+02    -0.8706E+02    -0.8703E+02    -0.8699E+02    -0.8696E+02    -0.8692E+02    -0.8689E+02    -0.8685E+02    -0.8682E+02    -0.8678E+02    -0.8674E+02    -0.8670E+02    -0.8667E+02    -0.8663E+02    -0.8660E+02    -0.8656E+02    -0.8652E+02    -0.8649E+02    -0.8646E+02    -0.8642E+02    -0.8639E+02    -0.8636E+02    -0.8633E+02    -0.8629E+02    -0.8627E+02    -0.8624E+02    -0.8621E+02    -0.8618E+02    -0.8616E+02    -0.8613E+02    -0.8611E+02    -0.8609E+02    -0.8607E+02    -0.8605E+02    -0.8603E+02    -0.8602E+02    -0.8600E+02    -0.8599E+02    -0.8598E+02    -0.8597E+02    -0.8596E+02    -0.8596E+02    -0.8595E+02    -0.8595E+02    -0.8595E+02    -0.8595E+02    -0.8595E+02    -0.8595E+02    -0.8596E+02    -0.8597E+02    -0.8598E+02    -0.8599E+02    -0.8600E+02    -0.8601E+02    -0.8603E+02    -0.8604E+02    -0.8606E+02    -0.8608E+02    -0.8610E+02    -0.8612E+02    -0.8615E+02    -0.8617E+02    -0.8620E+02    -0.8622E+02    -0.8625E+02    -0.8628E+02    -0.8631E+02    -0.8634E+02    -0.8637E+02    -0.8640E+02    -0.8644E+02    -0.8647E+02    -0.8650E+02    -0.8654E+02    -0.8657E+02    -0.8661E+02    -0.8664E+02    -0.8668E+02    -0.8672E+02    -0.8675E+02    -0.8679E+02    -0.8683E+02    -0.8686E+02    -0.8690E+02    -0.8693E+02    -0.8697E+02    -0.8700E+02    -0.8703E+02    -0.8706E+02    -0.8709E+02    -0.8712E+02    -0.8714E+02    -0.8715E+02    -0.8716E+02    -0.8716E+02
    -0.8714E+02    -0.8714E+02    -0.8713E+02    -0.8711E+02    -0.8708E+02    -0.8706E+02    -0.8702E+02    -0.8699E+02    -0.8695E+02    -0.8691E+02    -0.8687E+02    -0.8683E+02    -0.8679E+02    -0.8675E+02    -0.8671E+02    -0.8667E+02    -0.8663E+02    -0.8658E+02    -0.8654E+02    -0.8650E+02    -0.8646E+02    -0.8642E+02    -0.8638E+02    -0.8634E+02    -0.8630E+02    -0.8627E+02    -0.8623E+02    -0.8619E+02    -0.8616E+02    -0.8612E+02    -0.8609E+02    -0.8606E+02    -0.8603E+02    -0.8600E+02    -0.8597E+02    -0.8595E+02    -0.8592E+02    -0.8590E+02    -0.8588E+02    -0.8586E+02    -0.8584E+02    -0.8582E+02    -0.8581E+02    -0.8580E+02    -0.8578E+02    -0.8578E+02    -0.8577E+02    -0.8576E+02    -0.8576E+02    -0.8576E+02    -0.8576E+02    -0.8576E+02    -0.8577E+02    -0.8577E+02    -0.8578E+02    -0.8579E+02    -0.8580E+02    -0.8582E+02    -0.8583E+02    -0.8585E+02    -0.8587E+02    -0.8589E+02    -0.8591E+02    -0.8594E+02    -0.8596E+02    -0.8599E+02    -0.8602E+02    -0.8605E+02    -0.8608E+02    -0.8611E+02    -0.8614E+02    -0.8618E+02    -0.8621E+02    -0.8625E+02    -0.8628E+02    -0.8632E+02    -0.8636E+02    -0.8640E+02    -0.8644E+02    -0.8648E+02    -0.8652E+02    -0.8656E+02    -0.8660E+02    -0.8664E+02    -0.8668E+02    -0.8672E+02    -0.8676E+02    -0.8680E+02    -0.8684E+02    -0.8688E+02    -0.8692E+02    -0.8696E+02    -0.8700E+02    -0.8703E+02    -0.8706E+02    -0.8709E+02    -0.8711E+02    -0.8713E+02    -0.8714E+02    -0.8714E+02
    -0.8711E+02    -0.8711E+02    -0.8710E+02    -0.8708E+02    -0.8706E+02    -0.8702E+02    -0.8699E+02    -0.8695E+02    -0.8691E+02    -0.8687E+02    -0.8682E+02    -0.8678E+02    -0.8673E+02    -0.8668E+02    -0.8664E+02    -0.8659E+02    -0.8654E+02    -0.8650E+02    -0.8645E+02    -0.8640E+02    -0.8636E+02    -0.8631E+02    -0.8627E+02    -0.8622E+02    -0.8618E+02    -0.8614E+02    -0.8610E+02    -0.8606E+02    -0.8602E+02    -0.8598E+02    -0.8594E+02    -0.8590E+02    -0.8587E+02    -0.8584E+02    -0.8581E+02    -0.8578E+02    -0.8575E+02    -0.8572E+02    -0.8570E+02    -0.8567E+02    -0.8565E+02    -0.8563E+02    -0.8562E+02    -0.8560E+02    -0.8559E+02    -0.8558E+02    -0.8557E+02    -0.8556E+02    -0.8556E+02    -0.8556E+02    -0.8556E+02    -0.8556E+02    -0.8557E+02    -0.8558E+02    -0.8558E+02    -0.8560E+02    -0.8561E+02    -0.8563E+02    -0.8564E+02    -0.8566E+02    -0.8569E+02    -0.8571E+02    -0.8574E+02    -0.8576E+02    -0.8579E+02    -0.8582E+02    -0.8586E+02    -0.8589E+02    -0.8592E+02    -0.8596E+02    -0.8600E+02    -0.8604E+02    -0.8608E+02    -0.8612E+02    -0.8616E+02    -0.8620E+02    -0.8624E+02    -0.8629E+02    -0.8633E+02    -0.8638E+02    -0.8642E+02    -0.8647E+02    -0.8651E+02    -0.8656E+02    -0.8661E+02    -0.8665E+02    -0.8670E+02    -0.8674E+02    -0.8679E+02    -0.8683E+02    -0.8688E+02    -0.8692E+02    -0.8696E+02    -0.8700E+02    -0.8703E+02    -0.8706E+02    -0.8709E+02    -0.8711E+02    -0.8712E+02    -0.8712E+02
    -0.8709E+02    -0.8709E+02    -0.8708E+02    -0.8706E+02    -0.8703E+02    -0.8699E+02    -0.8695E+02    -0.8691E+02    -0.8686E+02    -0.8682E+02    -0.8677E+02    -0.8672E+02    -0.8667E+02    -0.8662E+02    -0.8656E+02    -0.8651E+02    -0.8646E+02    -0.8641E+02    -0.8635E+02    -0.8630E+02    -0.8625E+02    -0.8620E+02    -0.8615E+02    -0.8610E+02    -0.8605E+02    -0.8600E+02    -0.8596E+02    -0.8591E+02    -0.8587E+02    -0.8582E+02    -0.8578E+02    -0.8574E+02    -0.8570E+02    -0.8566E+02    -0.8563E+02    -0.8559E+02    -0.8556E+02    -0.8553E+02    -0.8550E+02    -0.8548E+02    -0.8545E+02    -0.8543E+02    -0.8541E+02    -0.8539E+02    -0.8538E+02    -0.8537E+02    -0.8536E+02    -0.8535E+02    -0.8535E+02    -0.8535E+02    -0.8535E+02    -0.8535E+02    -0.8536E+02    -0.8536E+02    -0.8538E+02    -0.8539E+02    -0.8540E+02    -0.8542E+02    -0.8544E+02    -0.8547E+02    -0.8549E+02    -0.8552E+02    -0.8555E+02    -0.8558E+02    -0.8561E+02    -0.8565E+02    -0.8569E+02    -0.8572E+02    -0.8576E+02    -0.8580E+02    -0.8585E+02    -0.8589E+02    -0.8594E+02    -0.8598E+02    -0.8603E+02    -0.8608E+02    -0.8612E+02    -0.8617E+02    -0.8622E+02    -0.8627E+02    -0.8632E+02    -0.8638E+02    -0.8643E+02    -0.8648E+02    -0.8653E+02    -0.8658E+02    -0.8663E+02    -0.8668E+02    -0.8673E+02    -0.8678E+02    -0.8683E+02    -0.8688E+02    -0.8692E+02    -0.8696E+02    -0.8700E+02    -0.8704E+02    -0.8706E+02    -0.8709E+02    -0.8710E+02    -0.8710E+02
    -0.8707E+02    -0.8707E+02    -0.8706E+02    -0.8703E+02    -0.8700E+02    -0.8696E+02    -0.8692E+02    -0.8687E+02    -0.8682E+02    -0.8677E+02    -0.8671E+02    -0.8666E+02    -0.8660E+02    -0.8654E+02    -0.8649E+02    -0.8643E+02    -0.8637E+02    -0.8631E+02    -0.8625E+02    -0.8620E+02    -0.8614E+02    -0.8608E+02    -0.8603E+02    -0.8597E+02    -0.8592E+02    -0.8586E+02    -0.8581E+02    -0.8576E+02    -0.8571E+02    -0.8566E+02    -0.8561E+02    -0.8557E+02    -0.8552E+02    -0.8548E+02    -0.8544E+02    -0.8540E+02    -0.8536E+02    -0.8533E+02    -0.8530E+02    -0.8527E+02    -0.8524E+02    -0.8521E+02    -0.8519E+02    -0.8517E+02    -0.8516E+02    -0.8514E+02    -0.8513E+02    -0.8512E+02    -0.8512E+02    -0.8512E+02    -0.8512E+02    -0.8512E+02    -0.8513E+02    -0.8514E+02    -0.8515E+02    -0.8517E+02    -0.8519E+02    -0.8521E+02    -0.8523E+02    -0.8526E+02    -0.8529E+02    -0.8532E+02    -0.8535E+02    -0.8539E+02    -0.8542E+02    -0.8546E+02    -0.8550E+02    -0.8555E+02    -0.8559E+02    -0.8564E+02    -0.8569E+02    -0.8574E+02    -0.8579E+02    -0.8584E+02    -0.8589E+02    -0.8595E+02    -0.8600E+02    -0.8605E+02    -0.8611E+02    -0.8617E+02    -0.8622E+02    -0.8628E+02    -0.8634E+02    -0.8639E+02    -0.8645E+02    -0.8651E+02    -0.8656E+02    -0.8662E+02    -0.8667E+02    -0.8673E+02    -0.8678E+02    -0.8683E+02    -0.8688E+02    -0.8693E+02    -0.8697E+02    -0.8701E+02    -0.8704E+02    -0.8706E+02    -0.8708E+02    -0.8708E+02
    -0.8705E+02    -0.8705E+02    -0.8703E+02    -0.8700E+02    -0.8697E+02    -0.8693E+02    -0.8688E+02    -0.8683E+02    -0.8677E+02    -0.8672E+02    -0.8666E+02    -0.8660E+02    -0.8653E+02    -0.8647E+02    -0.8641E+02    -0.8634E+02    -0.8628E+02    -0.8621E+02    -0.8615E+02    -0.8609E+02    -0.8602E+02    -0.8596E+02    -0.8590E+02    -0.8584E+02    -0.8577E+02    -0.8571E+02    -0.8566E+02    -0.8560E+02    -0.8554E+02    -0.8549E+02    -0.8543E+02    -0.8538E+02    -0.8533E+02    -0.8528E+02    -0.8524E+02    -0.8519E+02    -0.8515E+02    -0.8511E+02    -0.8507E+02    -0.8504E+02    -0.8501E+02    -0.8498E+02    -0.8496E+02    -0.8493E+02    -0.8492E+02    -0.8490E+02    -0.8489E+02    -0.8488E+02    -0.8487E+02    -0.8487E+02    -0.8487E+02    -0.8488E+02    -0.8488E+02    -0.8490E+02    -0.8491E+02    -0.8493E+02    -0.8495E+02    -0.8497E+02    -0.8500E+02    -0.8503E+02    -0.8506E+02    -0.8510E+02    -0.8514E+02    -0.8518E+02    -0.8522E+02    -0.8527E+02    -0.8531E+02    -0.8536E+02    -0.8541E+02    -0.8547E+02    -0.8552E+02    -0.8557E+02    -0.8563E+02    -0.8569E+02    -0.8575E+02    -0.8581E+02    -0.8587E+02    -0.8593E+02    -0.8599E+02    -0.8605E+02    -0.8612E+02    -0.8618E+02    -0.8624E+02    -0.8631E+02    -0.8637E+02    -0.8643E+02    -0.8649E+02    -0.8655E+02    -0.8662E+02    -0.8667E+02    -0.8673E+02    -0.8679E+02    -0.8684E+02    -0.8689E+02    -0.8694E+02    -0.8698E+02    -0.8701E+02    -0.8704E+02    -0.8705E+02    -0.8705E+02
    -0.8702E+02    -0.8702E+02    -0.8701E+02    -0.8698E+02    -0.8694E+02    -0.8689E+02    -0.8684E+02    -0.8678E+02    -0.8673E+02    -0.8666E+02    -0.8660E+02    -0.8653E+02    -0.8646E+02    -0.8639E+02    -0.8633E+02    -0.8625E+02    -0.8618E+02    -0.8611E+02    -0.8604E+02    -0.8597E+02    -0.8590E+02    -0.8583E+02    -0.8576E+02    -0.8569E+02    -0.8563E+02    -0.8556E+02    -0.8549E+02    -0.8543E+02    -0.8536E+02    -0.8530E+02    -0.8524E+02    -0.8518E+02    -0.8513E+02    -0.8507E+02    -0.8502E+02    -0.8497E+02    -0.8492E+02    -0.8488E+02    -0.8484E+02    -0.8480E+02    -0.8476E+02    -0.8473E+02    -0.8470E+02    -0.8468E+02    -0.8466E+02    -0.8464E+02    -0.8462E+02    -0.8461E+02    -0.8461E+02    -0.8460E+02    -0.8461E+02    -0.8461E+02    -0.8462E+02    -0.8463E+02    -0.8465E+02    -0.8467E+02    -0.8470E+02    -0.8472E+02    -0.8475E+02    -0.8479E+02    -0.8483E+02    -0.8487E+02    -0.8491E+02    -0.8496E+02    -0.8500E+02    -0.8506E+02    -0.8511E+02    -0.8516E+02    -0.8522E+02    -0.8528E+02    -0.8534E+02    -0.8540E+02    -0.8547E+02    -0.8553E+02    -0.8560E+02    -0.8566E+02    -0.8573E+02    -0.8580E+02    -0.8587E+02    -0.8594E+02    -0.8601E+02    -0.8608E+02    -0.8615E+02    -0.8622E+02    -0.8628E+02    -0.8635E+02    -0.8642E+02    -0.8649E+02    -0.8655E+02    -0.8662E+02    -0.8668E+02    -0.8674E+02    -0.8680E+02    -0.8686E+02    -0.8691E+02    -0.8695E+02    -0.8699E+02    -0.8702E+02    -0.8703E+02    -0.8703E+02
    -0.8700E+02    -0.8700E+02    -0.8698E+02    -0.8695E+02    -0.8691E+02    -0.8686E+02    -0.8680E+02    -0.8674E+02    -0.8668E+02    -0.8661E+02    -0.8654E+02    -0.8647E+02    -0.8639E+02    -0.8632E+02    -0.8624E+02    -0.8616E+02    -0.8609E+02    -0.8601E+02    -0.8593E+02    -0.8585E+02    -0.8578E+02    -0.8570E+02    -0.8562E+02    -0.8555E+02    -0.8547E+02    -0.8539E+02    -0.8532E+02    -0.8525E+02    -0.8518E+02    -0.8511E+02    -0.8504E+02    -0.8497E+02    -0.8491E+02    -0.8485E+02    -0.8479E+02    -0.8473E+02    -0.8468E+02    -0.8463E+02    -0.8458E+02    -0.8454E+02    -0.8450E+02    -0.8446E+02    -0.8443E+02    -0.8440E+02    -0.8437E+02    -0.8435E+02    -0.8434E+02    -0.8433E+02    -0.8432E+02    -0.8432E+02    -0.8432E+02    -0.8432E+02    -0.8433E+02    -0.8435E+02    -0.8437E+02    -0.8439E+02    -0.8442E+02    -0.8445E+02    -0.8449E+02    -0.8453E+02    -0.8457E+02    -0.8462E+02    -0.8466E+02    -0.8472E+02    -0.8477E+02    -0.8483E+02    -0.8489E+02    -0.8495E+02    -0.8502E+02    -0.8508E+02    -0.8515E+02    -0.8522E+02    -0.8529E+02    -0.8537E+02    -0.8544E+02    -0.8551E+02    -0.8559E+02    -0.8567E+02    -0.8574E+02    -0.8582E+02    -0.8589E+02    -0.8597E+02    -0.8605E+02    -0.8612E+02    -0.8620E+02    -0.8627E+02    -0.8635E+02    -0.8642E+02    -0.8649E+02    -0.8656E+02    -0.8663E+02    -0.8670E+02    -0.8676E+02    -0.8682E+02    -0.8687E+02    -0.8692E+02    -0.8696E+02    -0.8699E+02    -0.8701E+02    -0.8701E+02
    -0.8697E+02    -0.8697E+02    -0.8695E+02    -0.8692E+02    -0.8688E+02    -0.8682E+02    -0.8676E+02    -0.8670E+02    -0.8663E+02    -0.8655E+02    -0.8648E+02    -0.8640E+02    -0.8632E+02    -0.8624E+02    -0.8615E+02    -0.8607E+02    -0.8599E+02    -0.8590E+02    -0.8582E+02    -0.8573E+02    -0.8564E+02    -0.8556E+02    -0.8547E+02    -0.8539E+02    -0.8530E+02    -0.8522E+02    -0.8514E+02    -0.8506E+02    -0.8498E+02    -0.8490E+02    -0.8482E+02    -0.8475E+02    -0.8468E+02    -0.8461E+02    -0.8454E+02    -0.8448E+02    -0.8441E+02    -0.8436E+02    -0.8430E+02    -0.8425E+02    -0.8421E+02    -0.8416E+02    -0.8413E+02    -0.8409E+02    -0.8407E+02    -0.8404E+02    -0.8402E+02    -0.8401E+02    -0.8400E+02    -0.8400E+02    -0.8400E+02    -0.8401E+02    -0.8402E+02    -0.8404E+02    -0.8406E+02    -0.8409E+02    -0.8412E+02    -0.8416E+02    -0.8420E+02    -0.8424E+02    -0.8429E+02    -0.8434E+02    -0.8440E+02    -0.8446E+02    -0.8452E+02    -0.8459E+02    -0.8466E+02    -0.8473E+02    -0.8480E+02    -0.8488E+02    -0.8495E+02    -0.8503E+02    -0.8511E+02    -0.8519E+02    -0.8527E+02    -0.8536E+02    -0.8544E+02    -0.8552E+02    -0.8561E+02    -0.8569E+02    -0.8578E+02    -0.8586E+02    -0.8594E+02    -0.8603E+02    -0.8611E+02    -0.8619E+02    -0.8627E+02    -0.8635E+02    -0.8643E+02    -0.8650E+02    -0.8658E+02    -0.8665E+02    -0.8672E+02    -0.8678E+02    -0.8684E+02    -0.8689E+02    -0.8693E+02    -0.8697E+02    -0.8698E+02    -0.8698E+02
    -0.8695E+02    -0.8695E+02    -0.8693E+02    -0.8689E+02    -0.8684E+02    -0.8679E+02    -0.8672E+02    -0.8665E+02    -0.8658E+02    -0.8650E+02    -0.8642E+02    -0.8633E+02    -0.8624E+02    -0.8616E+02    -0.8607E+02    -0.8597E+02    -0.8588E+02    -0.8579E+02    -0.8570E+02    -0.8560E+02    -0.8551E+02    -0.8541E+02    -0.8532E+02    -0.8523E+02    -0.8513E+02    -0.8504E+02    -0.8495E+02    -0.8486E+02    -0.8477E+02    -0.8468E+02    -0.8459E+02    -0.8451E+02    -0.8443E+02    -0.8435E+02    -0.8427E+02    -0.8420E+02    -0.8413E+02    -0.8406E+02    -0.8400E+02    -0.8394E+02    -0.8389E+02    -0.8384E+02    -0.8380E+02    -0.8376E+02    -0.8373E+02    -0.8370E+02    -0.8368E+02    -0.8367E+02    -0.8366E+02    -0.8365E+02    -0.8366E+02    -0.8366E+02    -0.8368E+02    -0.8370E+02    -0.8372E+02    -0.8375E+02    -0.8379E+02    -0.8383E+02    -0.8388E+02    -0.8393E+02    -0.8399E+02    -0.8405E+02    -0.8411E+02    -0.8418E+02    -0.8425E+02    -0.8433E+02    -0.8441E+02    -0.8449E+02    -0.8457E+02    -0.8465E+02    -0.8474E+02    -0.8483E+02    -0.8492E+02    -0.8501E+02    -0.8510E+02    -0.8519E+02    -0.8529E+02    -0.8538E+02    -0.8547E+02    -0.8556E+02    -0.8566E+02    -0.8575E+02    -0.8584E+02    -0.8593E+02    -0.8602E+02    -0.8611E+02    -0.8619E+02    -0.8628E+02    -0.8637E+02    -0.8645E+02    -0.8653E+02    -0.8660E+02    -0.8668E+02    -0.8674E+02    -0.8681E+02    -0.8686E+02    -0.8691E+02    -0.8694E+02    -0.8696E+02    -0.8696E+02
    -0.8692E+02    -0.8692E+02    -0.8690E+02    -0.8686E+02    -0.8681E+02    -0.8675E+02    -0.8668E+02    -0.8661E+02    -0.8653E+02    -0.8644E+02    -0.8635E+02    -0.8626E+02    -0.8617E+02    -0.8607E+02    -0.8598E+02    -0.8588E+02    -0.8578E+02    -0.8568E+02    -0.8557E+02    -0.8547E+02    -0.8537E+02    -0.8526E+02    -0.8516E+02    -0.8505E+02    -0.8495E+02    -0.8485E+02    -0.8474E+02    -0.8464E+02    -0.8454E+02    -0.8444E+02    -0.8435E+02    -0.8425E+02    -0.8416E+02    -0.8407E+02    -0.8398E+02    -0.8390E+02    -0.8382E+02    -0.8374E+02    -0.8367E+02    -0.8360E+02    -0.8354E+02    -0.8349E+02    -0.8344E+02    -0.8339E+02    -0.8336E+02    -0.8333E+02    -0.8330E+02    -0.8328E+02    -0.8327E+02    -0.8327E+02    -0.8327E+02    -0.8328E+02    -0.8330E+02    -0.8332E+02    -0.8335E+02    -0.8339E+02    -0.8343E+02    -0.8348E+02    -0.8353E+02    -0.8359E+02    -0.8366E+02    -0.8373E+02    -0.8380E+02    -0.8388E+02    -0.8396E+02    -0.8405E+02    -0.8414E+02    -0.8423E+02    -0.8432E+02    -0.8442E+02    -0.8452E+02    -0.8462E+02    -0.8472E+02    -0.8482E+02    -0.8492E+02    -0.8502E+02    -0.8512E+02    -0.8523E+02    -0.8533E+02    -0.8543E+02    -0.8553E+02    -0.8563E+02    -0.8573E+02    -0.8583E+02    -0.8593E+02    -0.8602E+02    -0.8612E+02    -0.8621E+02    -0.8630E+02    -0.8639E+02    -0.8648E+02    -0.8656E+02    -0.8663E+02    -0.8671E+02    -0.8677E+02    -0.8683E+02    -0.8688E+02    -0.8692E+02    -0.8694E+02    -0.8694E+02
    -0.8690E+02    -0.8690E+02    -0.8688E+02    -0.8684E+02    -0.8678E+02    -0.8672E+02    -0.8664E+02    -0.8656E+02    -0.8648E+02    -0.8639E+02    -0.8629E+02    -0.8619E+02    -0.8609E+02    -0.8599E+02    -0.8589E+02    -0.8578E+02    -0.8567E+02    -0.8556E+02    -0.8545E+02    -0.8533E+02    -0.8522E+02    -0.8511E+02    -0.8499E+02    -0.8488E+02    -0.8476E+02    -0.8465E+02    -0.8453E+02    -0.8442E+02    -0.8430E+02    -0.8419E+02    -0.8408E+02    -0.8397E+02    -0.8387E+02    -0.8376E+02    -0.8366E+02    -0.8357E+02    -0.8348E+02    -0.8339E+02    -0.8331E+02    -0.8323E+02    -0.8316E+02    -0.8310E+02    -0.8304E+02    -0.8299E+02    -0.8294E+02    -0.8291E+02    -0.8288E+02    -0.8286E+02    -0.8284E+02    -0.8284E+02    -0.8284E+02    -0.8286E+02    -0.8288E+02    -0.8290E+02    -0.8294E+02    -0.8298E+02    -0.8303E+02    -0.8309E+02    -0.8315E+02    -0.8322E+02    -0.8330E+02    -0.8338E+02    -0.8346E+02    -0.8355E+02    -0.8365E+02    -0.8375E+02    -0.8385E+02    -0.8395E+02    -0.8406E+02    -0.8417E+02    -0.8428E+02    -0.8439E+02    -0.8450E+02    -0.8461E+02    -0.8473E+02    -0.8484E+02    -0.8496E+02    -0.8507E+02    -0.8518E+02    -0.8529E+02    -0.8540E+02    -0.8551E+02    -0.8562E+02    -0.8573E+02    -0.8584E+02    -0.8594E+02    -0.8604E+02    -0.8614E+02    -0.8624E+02    -0.8633E+02    -0.8642E+02    -0.8651E+02    -0.8659E+02    -0.8667E+02    -0.8674E+02    -0.8681E+02    -0.8686E+02    -0.8690E+02    -0.8692E+02    -0.8692E+02
    -0.8688E+02    -0.8688E+02    -0.8685E+02    -0.8681E+02    -0.8675E+02    -0.8669E+02    -0.8661E+02    -0.8652E+02    -0.8643E+02    -0.8633E+02    -0.8623E+02    -0.8613E+02    -0.8602E+02    -0.8591E+02    -0.8580E+02    -0.8568E+02    -0.8556E+02    -0.8544E+02    -0.8532E+02    -0.8520E+02    -0.8507E+02    -0.8495E+02    -0.8482E+02    -0.8469E+02    -0.8456E+02    -0.8443E+02    -0.8430E+02    -0.8418E+02    -0.8405E+02    -0.8392E+02    -0.8380E+02    -0.8367E+02    -0.8355E+02    -0.8343E+02    -0.8332E+02    -0.8321E+02    -0.8310E+02    -0.8300E+02    -0.8291E+02    -0.8282E+02    -0.8273E+02    -0.8266E+02    -0.8259E+02    -0.8253E+02    -0.8248E+02    -0.8244E+02    -0.8240E+02    -0.8238E+02    -0.8236E+02    -0.8236E+02    -0.8236E+02    -0.8238E+02    -0.8240E+02    -0.8243E+02    -0.8247E+02    -0.8252E+02    -0.8258E+02    -0.8265E+02    -0.8272E+02    -0.8281E+02    -0.8289E+02    -0.8299E+02    -0.8309E+02    -0.8319E+02    -0.8330E+02    -0.8342E+02    -0.8353E+02    -0.8365E+02    -0.8377E+02    -0.8390E+02    -0.8402E+02    -0.8415E+02    -0.8428E+02    -0.8440E+02    -0.8453E+02    -0.8466E+02    -0.8478E+02    -0.8491E+02    -0.8503E+02    -0.8516E+02    -0.8528E+02    -0.8540E+02    -0.8551E+02    -0.8563E+02    -0.8575E+02    -0.8586E+02    -0.8597E+02    -0.8607E+02    -0.8618E+02    -0.8628E+02    -0.8638E+02    -0.8647E+02    -0.8656E+02    -0.8664E+02    -0.8671E+02    -0.8678E+02    -0.8683E+02    -0.8687E+02    -0.8690E+02    -0.8690E+02
    -0.8686E+02    -0.8686E+02    -0.8683E+02    -0.8679E+02    -0.8673E+02    -0.8665E+02    -0.8657E+02    -0.8648E+02    -0.8638E+02    -0.8628E+02    -0.8617E+02    -0.8606E+02    -0.8595E+02    -0.8583E+02    -0.8571E+02    -0.8558E+02    -0.8545E+02    -0.8532E+02    -0.8519E+02    -0.8506E+02    -0.8492E+02    -0.8478E+02    -0.8464E+02    -0.8450E+02    -0.8435E+02    -0.8421E+02    -0.8407E+02    -0.8392E+02    -0.8378E+02    -0.8363E+02    -0.8349E+02    -0.8335E+02    -0.8321E+02    -0.8307E+02    -0.8294E+02    -0.8281E+02    -0.8269E+02    -0.8257E+02    -0.8246E+02    -0.8235E+02    -0.8226E+02    -0.8217E+02    -0.8209E+02    -0.8202E+02    -0.8196E+02    -0.8191E+02    -0.8187E+02    -0.8184E+02    -0.8182E+02    -0.8181E+02    -0.8182E+02    -0.8183E+02    -0.8186E+02    -0.8190E+02    -0.8195E+02    -0.8201E+02    -0.8208E+02    -0.8216E+02    -0.8225E+02    -0.8234E+02    -0.8245E+02    -0.8256E+02    -0.8268E+02    -0.8280E+02    -0.8292E+02    -0.8306E+02    -0.8319E+02    -0.8333E+02    -0.8347E+02    -0.8361E+02    -0.8375E+02    -0.8389E+02    -0.8404E+02    -0.8418E+02    -0.8432E+02    -0.8446E+02    -0.8460E+02    -0.8474E+02    -0.8488E+02    -0.8502E+02    -0.8515E+02    -0.8528E+02    -0.8541E+02    -0.8553E+02    -0.8566E+02    -0.8578E+02    -0.8589E+02    -0.8601E+02    -0.8612E+02    -0.8623E+02    -0.8633E+02    -0.8643E+02    -0.8652E+02    -0.8661E+02    -0.8668E+02    -0.8675E+02    -0.8681E+02    -0.8685E+02    -0.8688E+02    -0.8688E+02
    -0.8684E+02    -0.8684E+02    -0.8681E+02    -0.8676E+02    -0.8670E+02    -0.8663E+02    -0.8654E+02    -0.8644E+02    -0.8634E+02    -0.8623E+02    -0.8612E+02    -0.8600E+02    -0.8588E+02    -0.8575E+02    -0.8562E+02    -0.8549E+02    -0.8535E+02    -0.8521E+02    -0.8506E+02    -0.8492E+02    -0.8477E+02    -0.8461E+02    -0.8446E+02    -0.8430E+02    -0.8414E+02    -0.8398E+02    -0.8382E+02    -0.8365E+02    -0.8349E+02    -0.8332E+02    -0.8316E+02    -0.8300E+02    -0.8284E+02    -0.8268E+02    -0.8252E+02    -0.8237E+02    -0.8223E+02    -0.8209E+02    -0.8196E+02    -0.8183E+02    -0.8172E+02    -0.8161E+02    -0.8152E+02    -0.8143E+02    -0.8136E+02    -0.8130E+02    -0.8125E+02    -0.8121E+02    -0.8119E+02    -0.8119E+02    -0.8119E+02    -0.8121E+02    -0.8125E+02    -0.8129E+02    -0.8135E+02    -0.8142E+02    -0.8151E+02    -0.8160E+02    -0.8171E+02    -0.8182E+02    -0.8195E+02    -0.8208E+02    -0.8222E+02    -0.8236E+02    -0.8251E+02    -0.8266E+02    -0.8282E+02    -0.8298E+02    -0.8314E+02    -0.8330E+02    -0.8346E+02    -0.8363E+02    -0.8379E+02    -0.8395E+02    -0.8411E+02    -0.8427E+02    -0.8442E+02    -0.8458E+02    -0.8473E+02    -0.8488E+02    -0.8502E+02    -0.8516E+02    -0.8530E+02    -0.8544E+02    -0.8557E+02    -0.8570E+02    -0.8583E+02    -0.8595E+02    -0.8607E+02    -0.8618E+02    -0.8629E+02    -0.8639E+02    -0.8649E+02    -0.8658E+02    -0.8666E+02    -0.8673E+02    -0.8679E+02    -0.8684E+02    -0.8686E+02    -0.8686E+02
    -0.8682E+02    -0.8682E+02    -0.8679E+02    -0.8674E+02    -0.8668E+02    -0.8660E+02    -0.8651E+02    -0.8641E+02    -0.8631E+02    -0.8619E+02    -0.8607E+02    -0.8595E+02    -0.8582E+02    -0.8568E+02    -0.8554E+02    -0.8540E+02    -0.8525E+02    -0.8510E+02    -0.8494E+02    -0.8478E+02    -0.8461E+02    -0.8445E+02    -0.8427E+02    -0.8410E+02    -0.8392E+02    -0.8374E+02    -0.8355E+02    -0.8337E+02    -0.8318E+02    -0.8299E+02    -0.8280E+02    -0.8261E+02    -0.8243E+02    -0.8224E+02    -0.8206E+02    -0.8188E+02    -0.8171E+02    -0.8155E+02    -0.8139E+02    -0.8124E+02    -0.8110E+02    -0.8097E+02    -0.8086E+02    -0.8075E+02    -0.8066E+02    -0.8059E+02    -0.8053E+02    -0.8049E+02    -0.8046E+02    -0.8045E+02    -0.8046E+02    -0.8049E+02    -0.8053E+02    -0.8059E+02    -0.8066E+02    -0.8075E+02    -0.8085E+02    -0.8096E+02    -0.8109E+02    -0.8123E+02    -0.8138E+02    -0.8154E+02    -0.8170E+02    -0.8187E+02    -0.8205E+02    -0.8223E+02    -0.8241E+02    -0.8260E+02    -0.8278E+02    -0.8297E+02    -0.8316E+02    -0.8334E+02    -0.8353E+02    -0.8371E+02    -0.8389E+02    -0.8407E+02    -0.8424E+02    -0.8441E+02    -0.8458E+02    -0.8474E+02    -0.8490E+02    -0.8505E+02    -0.8521E+02    -0.8535E+02    -0.8549E+02    -0.8563E+02    -0.8576E+02    -0.8589E+02    -0.8602E+02    -0.8614E+02    -0.8625E+02    -0.8636E+02    -0.8646E+02    -0.8655E+02    -0.8664E+02    -0.8671E+02    -0.8678E+02    -0.8682E+02    -0.8685E+02    -0.8685E+02
    -0.8681E+02    -0.8681E+02    -0.8678E+02    -0.8673E+02    -0.8666E+02    -0.8658E+02    -0.8649E+02    -0.8639E+02    -0.8627E+02    -0.8616E+02    -0.8603E+02    -0.8590E+02    -0.8576E+02    -0.8562E+02    -0.8547E+02    -0.8532E+02    -0.8516E+02    -0.8499E+02    -0.8482E+02    -0.8465E+02    -0.8447E+02    -0.8428E+02    -0.8409E+02    -0.8389E+02    -0.8369E+02    -0.8349E+02    -0.8328E+02    -0.8307E+02    -0.8285E+02    -0.8264E+02    -0.8242E+02    -0.8220E+02    -0.8198E+02    -0.8176E+02    -0.8154E+02    -0.8133E+02    -0.8113E+02    -0.8093E+02    -0.8074E+02    -0.8055E+02    -0.8038E+02    -0.8023E+02    -0.8008E+02    -0.7996E+02    -0.7985E+02    -0.7975E+02    -0.7968E+02    -0.7963E+02    -0.7960E+02    -0.7959E+02    -0.7960E+02    -0.7963E+02    -0.7968E+02    -0.7975E+02    -0.7984E+02    -0.7995E+02    -0.8008E+02    -0.8022E+02    -0.8038E+02    -0.8055E+02    -0.8073E+02    -0.8092E+02    -0.8112E+02    -0.8132E+02    -0.8153E+02    -0.8174E+02    -0.8196E+02    -0.8218E+02    -0.8240E+02    -0.8262E+02    -0.8283E+02    -0.8305E+02    -0.8326E+02    -0.8346E+02    -0.8367E+02    -0.8387E+02    -0.8406E+02    -0.8425E+02    -0.8443E+02    -0.8461E+02    -0.8478E+02    -0.8495E+02    -0.8511E+02    -0.8527E+02    -0.8542E+02    -0.8557E+02    -0.8571E+02    -0.8585E+02    -0.8598E+02    -0.8610E+02    -0.8622E+02    -0.8633E+02    -0.8644E+02    -0.8654E+02    -0.8662E+02    -0.8670E+02    -0.8676E+02    -0.8681E+02    -0.8684E+02    -0.8684E+02
    -0.8680E+02    -0.8680E+02    -0.8677E+02    -0.8672E+02    -0.8665E+02    -0.8657E+02    -0.8647E+02    -0.8637E+02    -0.8625E+02    -0.8613E+02    -0.8600E+02    -0.8586E+02    -0.8572E+02    -0.8557E+02    -0.8541E+02    -0.8525E+02    -0.8508E+02    -0.8490E+02    -0.8471E+02    -0.8452E+02    -0.8433E+02    -0.8412E+02    -0.8391E+02    -0.8369E+02    -0.8347E+02    -0.8323E+02    -0.8300E+02    -0.8275E+02    -0.8250E+02    -0.8225E+02    -0.8200E+02    -0.8174E+02    -0.8148E+02    -0.8122E+02    -0.8096E+02    -0.8070E+02    -0.8045E+02    -0.8021E+02    -0.7997E+02    -0.7975E+02    -0.7954E+02    -0.7934E+02    -0.7916E+02    -0.7900E+02    -0.7886E+02    -0.7875E+02    -0.7866E+02    -0.7859E+02    -0.7855E+02    -0.7854E+02    -0.7855E+02    -0.7859E+02    -0.7865E+02    -0.7875E+02    -0.7886E+02    -0.7900E+02    -0.7916E+02    -0.7934E+02    -0.7953E+02    -0.7974E+02    -0.7997E+02    -0.8020E+02    -0.8044E+02    -0.8069E+02    -0.8095E+02    -0.8120E+02    -0.8146E+02    -0.8172E+02    -0.8198E+02    -0.8223E+02    -0.8249E+02    -0.8273E+02    -0.8297E+02    -0.8321E+02    -0.8344E+02    -0.8366E+02    -0.8388E+02    -0.8409E+02    -0.8429E+02    -0.8449E+02    -0.8468E+02    -0.8486E+02    -0.8504E+02    -0.8520E+02    -0.8537E+02    -0.8552E+02    -0.8567E+02    -0.8581E+02    -0.8595E+02    -0.8608E+02    -0.8620E+02    -0.8632E+02    -0.8643E+02    -0.8653E+02    -0.8662E+02    -0.8669E+02    -0.8676E+02    -0.8681E+02    -0.8683E+02    -0.8683E+02
    -0.8680E+02    -0.8680E+02    -0.8677E+02    -0.8672E+02    -0.8665E+02    -0.8656E+02    -0.8647E+02    -0.8636E+02    -0.8624E+02    -0.8612E+02    -0.8598E+02    -0.8584E+02    -0.8569E+02    -0.8553E+02    -0.8537E+02    -0.8519E+02    -0.8501E+02    -0.8482E+02    -0.8462E+02    -0.8441E+02    -0.8420E+02    -0.8397E+02    -0.8374E+02    -0.8349E+02    -0.8324E+02    -0.8297E+02    -0.8270E+02    -0.8242E+02    -0.8213E+02    -0.8184E+02    -0.8153E+02    -0.8123E+02    -0.8092E+02    -0.8060E+02    -0.8029E+02    -0.7997E+02    -0.7966E+02    -0.7936E+02    -0.7907E+02    -0.7878E+02    -0.7852E+02    -0.7827E+02    -0.7804E+02    -0.7783E+02    -0.7765E+02    -0.7751E+02    -0.7739E+02    -0.7730E+02    -0.7725E+02    -0.7723E+02    -0.7725E+02    -0.7730E+02    -0.7739E+02    -0.7750E+02    -0.7765E+02    -0.7783E+02    -0.7804E+02    -0.7826E+02    -0.7851E+02    -0.7878E+02    -0.7906E+02    -0.7935E+02    -0.7966E+02    -0.7997E+02    -0.8028E+02    -0.8059E+02    -0.8090E+02    -0.8122E+02    -0.8152E+02    -0.8182E+02    -0.8212E+02    -0.8241E+02    -0.8268E+02    -0.8296E+02    -0.8322E+02    -0.8347E+02    -0.8371E+02    -0.8395E+02    -0.8417E+02    -0.8438E+02    -0.8459E+02    -0.8479E+02    -0.8497E+02    -0.8515E+02    -0.8533E+02    -0.8549E+02    -0.8565E+02    -0.8579E+02    -0.8593E+02    -0.8607E+02    -0.8619E+02    -0.8631E+02    -0.8642E+02    -0.8652E+02    -0.8661E+02    -0.8669E+02    -0.8676E+02    -0.8681E+02    -0.8683E+02    -0.8683E+02
    -0.8680E+02    -0.8680E+02    -0.8678E+02    -0.8673E+02    -0.8666E+02    -0.8657E+02    -0.8647E+02    -0.8636E+02    -0.8625E+02    -0.8612E+02    -0.8598E+02    -0.8583E+02    -0.8568E+02    -0.8551E+02    -0.8534E+02    -0.8516E+02    -0.8496E+02    -0.8476E+02    -0.8455E+02    -0.8432E+02    -0.8409E+02    -0.8384E+02    -0.8357E+02    -0.8330E+02    -0.8301E+02    -0.8271E+02    -0.8240E+02    -0.8208E+02    -0.8174E+02    -0.8139E+02    -0.8103E+02    -0.8066E+02    -0.8028E+02    -0.7989E+02    -0.7950E+02    -0.7911E+02    -0.7872E+02    -0.7834E+02    -0.7796E+02    -0.7760E+02    -0.7726E+02    -0.7693E+02    -0.7663E+02    -0.7636E+02    -0.7613E+02    -0.7593E+02    -0.7577E+02    -0.7566E+02    -0.7559E+02    -0.7557E+02    -0.7559E+02    -0.7566E+02    -0.7577E+02    -0.7593E+02    -0.7613E+02    -0.7636E+02    -0.7663E+02    -0.7693E+02    -0.7725E+02    -0.7760E+02    -0.7796E+02    -0.7834E+02    -0.7872E+02    -0.7911E+02    -0.7950E+02    -0.7989E+02    -0.8027E+02    -0.8065E+02    -0.8102E+02    -0.8138E+02    -0.8173E+02    -0.8206E+02    -0.8239E+02    -0.8270E+02    -0.8300E+02    -0.8328E+02    -0.8356E+02    -0.8381E+02    -0.8406E+02    -0.8430E+02    -0.8452E+02    -0.8473E+02    -0.8493E+02    -0.8512E+02    -0.8531E+02    -0.8548E+02    -0.8564E+02    -0.8579E+02    -0.8594E+02    -0.8607E+02    -0.8620E+02    -0.8632E+02    -0.8643E+02    -0.8653E+02    -0.8663E+02    -0.8670E+02    -0.8677E+02    -0.8682E+02    -0.8684E+02    -0.8684E+02
    -0.8682E+02    -0.8682E+02    -0.8679E+02    -0.8674E+02    -0.8667E+02    -0.8659E+02    -0.8649E+02    -0.8639E+02    -0.8627E+02    -0.8614E+02    -0.8600E+02    -0.8585E+02    -0.8569E+02    -0.8552E+02    -0.8534E+02    -0.8515E+02    -0.8495E+02    -0.8473E+02    -0.8450E+02    -0.8426E+02    -0.8400E+02    -0.8372E+02    -0.8343E+02    -0.8313E+02    -0.8280E+02    -0.8246E+02    -0.8209E+02    -0.8171E+02    -0.8131E+02    -0.8090E+02    -0.8046E+02    -0.8001E+02    -0.7954E+02    -0.7906E+02    -0.7857E+02    -0.7808E+02    -0.7758E+02    -0.7708E+02    -0.7659E+02    -0.7612E+02    -0.7566E+02    -0.7523E+02    -0.7483E+02    -0.7447E+02    -0.7415E+02    -0.7388E+02    -0.7367E+02    -0.7352E+02    -0.7342E+02    -0.7339E+02    -0.7342E+02    -0.7352E+02    -0.7367E+02    -0.7389E+02    -0.7415E+02    -0.7447E+02    -0.7483E+02    -0.7523E+02    -0.7566E+02    -0.7612E+02    -0.7659E+02    -0.7708E+02    -0.7758E+02    -0.7808E+02    -0.7857E+02    -0.7906E+02    -0.7954E+02    -0.8001E+02    -0.8046E+02    -0.8089E+02    -0.8131E+02    -0.8171E+02    -0.8209E+02    -0.8245E+02    -0.8279E+02    -0.8311E+02    -0.8342E+02    -0.8371E+02    -0.8398E+02    -0.8424E+02    -0.8448E+02    -0.8471E+02    -0.8492E+02    -0.8512E+02    -0.8531E+02    -0.8549E+02    -0.8566E+02    -0.8581E+02    -0.8596E+02    -0.8610E+02    -0.8623E+02    -0.8635E+02    -0.8646E+02    -0.8656E+02    -0.8665E+02    -0.8672E+02    -0.8679E+02    -0.8683E+02    -0.8686E+02    -0.8686E+02
    -0.8685E+02    -0.8685E+02    -0.8682E+02    -0.8677E+02    -0.8671E+02    -0.8662E+02    -0.8653E+02    -0.8642E+02    -0.8631E+02    -0.8618E+02    -0.8604E+02    -0.8589E+02    -0.8573E+02    -0.8556E+02    -0.8537E+02    -0.8517E+02    -0.8496E+02    -0.8473E+02    -0.8449E+02    -0.8422E+02    -0.8394E+02    -0.8364E+02    -0.8332E+02    -0.8297E+02    -0.8260E+02    -0.8221E+02    -0.8178E+02    -0.8134E+02    -0.8086E+02    -0.8036E+02    -0.7982E+02    -0.7926E+02    -0.7868E+02    -0.7807E+02    -0.7745E+02    -0.7681E+02    -0.7616E+02    -0.7550E+02    -0.7485E+02    -0.7422E+02    -0.7360E+02    -0.7302E+02    -0.7248E+02    -0.7198E+02    -0.7155E+02    -0.7118E+02    -0.7088E+02    -0.7067E+02    -0.7054E+02    -0.7050E+02    -0.7054E+02    -0.7067E+02    -0.7089E+02    -0.7118E+02    -0.7155E+02    -0.7199E+02    -0.7248E+02    -0.7302E+02    -0.7361E+02    -0.7422E+02    -0.7486E+02    -0.7551E+02    -0.7616E+02    -0.7681E+02    -0.7745E+02    -0.7808E+02    -0.7868E+02    -0.7927E+02    -0.7983E+02    -0.8036E+02    -0.8086E+02    -0.8134E+02    -0.8178E+02    -0.8220E+02    -0.8260E+02    -0.8297E+02    -0.8331E+02    -0.8363E+02    -0.8393E+02    -0.8421E+02    -0.8447E+02    -0.8472E+02    -0.8494E+02    -0.8515E+02    -0.8535E+02    -0.8553E+02    -0.8571E+02    -0.8586E+02    -0.8601E+02    -0.8615E+02    -0.8628E+02    -0.8639E+02    -0.8650E+02    -0.8660E+02    -0.8668E+02    -0.8676E+02    -0.8682E+02    -0.8686E+02    -0.8689E+02    -0.8689E+02
    -0.8688E+02    -0.8688E+02    -0.8686E+02    -0.8681E+02    -0.8675E+02    -0.8668E+02    -0.8659E+02    -0.8649E+02    -0.8637E+02    -0.8625E+02    -0.8611E+02    -0.8597E+02    -0.8581E+02    -0.8563E+02    -0.8544E+02    -0.8524E+02    -0.8502E+02    -0.8478E+02    -0.8452E+02    -0.8424E+02    -0.8393E+02    -0.8360E+02    -0.8324E+02    -0.8285E+02    -0.8243E+02    -0.8197E+02    -0.8148E+02    -0.8094E+02    -0.8037E+02    -0.7976E+02    -0.7910E+02    -0.7840E+02    -0.7766E+02    -0.7688E+02    -0.7607E+02    -0.7523E+02    -0.7437E+02    -0.7349E+02    -0.7262E+02    -0.7176E+02    -0.7092E+02    -0.7012E+02    -0.6937E+02    -0.6869E+02    -0.6809E+02    -0.6758E+02    -0.6717E+02    -0.6687E+02    -0.6669E+02    -0.6663E+02    -0.6669E+02    -0.6688E+02    -0.6717E+02    -0.6758E+02    -0.6810E+02    -0.6870E+02    -0.6938E+02    -0.7013E+02    -0.7093E+02    -0.7177E+02    -0.7263E+02    -0.7350E+02    -0.7438E+02    -0.7524E+02    -0.7608E+02    -0.7689E+02    -0.7767E+02    -0.7841E+02    -0.7911E+02    -0.7976E+02    -0.8038E+02    -0.8095E+02    -0.8148E+02    -0.8198E+02    -0.8243E+02    -0.8285E+02    -0.8324E+02    -0.8360E+02    -0.8393E+02    -0.8423E+02    -0.8451E+02    -0.8477E+02    -0.8501E+02    -0.8523E+02    -0.8543E+02    -0.8562E+02    -0.8579E+02    -0.8595E+02    -0.8609E+02    -0.8623E+02    -0.8635E+02    -0.8646E+02    -0.8657E+02    -0.8666E+02    -0.8674E+02    -0.8681E+02    -0.8686E+02    -0.8691E+02    -0.8693E+02    -0.8693E+02
    -0.8694E+02    -0.8694E+02    -0.8691E+02    -0.8687E+02    -0.8682E+02    -0.8675E+02    -0.8667E+02    -0.8657E+02    -0.8647E+02    -0.8635E+02    -0.8622E+02    -0.8608E+02    -0.8592E+02    -0.8575E+02    -0.8556E+02    -0.8535E+02    -0.8513E+02    -0.8488E+02    -0.8460E+02    -0.8430E+02    -0.8397E+02    -0.8361E+02    -0.8321E+02    -0.8277E+02    -0.8229E+02    -0.8176E+02    -0.8118E+02    -0.8054E+02    -0.7985E+02    -0.7909E+02    -0.7827E+02    -0.7739E+02    -0.7644E+02    -0.7543E+02    -0.7436E+02    -0.7325E+02    -0.7210E+02    -0.7092E+02    -0.6974E+02    -0.6857E+02    -0.6742E+02    -0.6633E+02    -0.6530E+02    -0.6437E+02    -0.6354E+02    -0.6284E+02    -0.6228E+02    -0.6187E+02    -0.6162E+02    -0.6154E+02    -0.6163E+02    -0.6188E+02    -0.6229E+02    -0.6285E+02    -0.6355E+02    -0.6438E+02    -0.6532E+02    -0.6634E+02    -0.6744E+02    -0.6859E+02    -0.6976E+02    -0.7094E+02    -0.7212E+02    -0.7327E+02    -0.7438E+02    -0.7545E+02    -0.7646E+02    -0.7740E+02    -0.7829E+02    -0.7911E+02    -0.7986E+02    -0.8056E+02    -0.8119E+02    -0.8177E+02    -0.8230E+02    -0.8278E+02    -0.8322E+02    -0.8362E+02    -0.8398E+02    -0.8431E+02    -0.8461E+02    -0.8488E+02    -0.8513E+02    -0.8535E+02    -0.8556E+02    -0.8574E+02    -0.8591E+02    -0.8607E+02    -0.8621E+02    -0.8634E+02    -0.8645E+02    -0.8656E+02    -0.8665E+02    -0.8674E+02    -0.8681E+02    -0.8687E+02    -0.8692E+02    -0.8696E+02    -0.8698E+02    -0.8698E+02
    -0.8701E+02    -0.8701E+02    -0.8699E+02    -0.8695E+02    -0.8690E+02    -0.8684E+02    -0.8677E+02    -0.8669E+02    -0.8659E+02    -0.8648E+02    -0.8636E+02    -0.8623E+02    -0.8608E+02    -0.8592E+02    -0.8573E+02    -0.8553E+02    -0.8530E+02    -0.8504E+02    -0.8476E+02    -0.8444E+02    -0.8409E+02    -0.8369E+02    -0.8325E+02    -0.8276E+02    -0.8221E+02    -0.8159E+02    -0.8090E+02    -0.8014E+02    -0.7929E+02    -0.7836E+02    -0.7733E+02    -0.7620E+02    -0.7498E+02    -0.7366E+02    -0.7226E+02    -0.7079E+02    -0.6925E+02    -0.6767E+02    -0.6608E+02    -0.6450E+02    -0.6296E+02    -0.6148E+02    -0.6009E+02    -0.5883E+02    -0.5772E+02    -0.5678E+02    -0.5603E+02    -0.5548E+02    -0.5515E+02    -0.5504E+02    -0.5515E+02    -0.5549E+02    -0.5604E+02    -0.5679E+02    -0.5774E+02    -0.5885E+02    -0.6012E+02    -0.6150E+02    -0.6298E+02    -0.6453E+02    -0.6611E+02    -0.6770E+02    -0.6928E+02    -0.7081E+02    -0.7229E+02    -0.7369E+02    -0.7501E+02    -0.7623E+02    -0.7736E+02    -0.7838E+02    -0.7932E+02    -0.8016E+02    -0.8093E+02    -0.8161E+02    -0.8222E+02    -0.8277E+02    -0.8327E+02    -0.8371E+02    -0.8410E+02    -0.8445E+02    -0.8477E+02    -0.8505E+02    -0.8531E+02    -0.8553E+02    -0.8574E+02    -0.8592E+02    -0.8608E+02    -0.8623E+02    -0.8636E+02    -0.8648E+02    -0.8659E+02    -0.8668E+02    -0.8677E+02    -0.8684E+02    -0.8691E+02    -0.8696E+02    -0.8700E+02    -0.8703E+02    -0.8705E+02    -0.8705E+02
    -0.8709E+02    -0.8709E+02    -0.8708E+02    -0.8705E+02    -0.8701E+02    -0.8696E+02    -0.8690E+02    -0.8683E+02    -0.8675E+02    -0.8666E+02    -0.8655E+02    -0.8643E+02    -0.8629E+02    -0.8614E+02    -0.8596E+02    -0.8576E+02    -0.8554E+02    -0.8528E+02    -0.8499E+02    -0.8466E+02    -0.8428E+02    -0.8386E+02    -0.8337E+02    -0.8282E+02    -0.8219E+02    -0.8148E+02    -0.8067E+02    -0.7976E+02    -0.7872E+02    -0.7757E+02    -0.7627E+02    -0.7484E+02    -0.7327E+02    -0.7156E+02    -0.6972E+02    -0.6778E+02    -0.6575E+02    -0.6366E+02    -0.6155E+02    -0.5946E+02    -0.5741E+02    -0.5546E+02    -0.5364E+02    -0.5198E+02    -0.5052E+02    -0.4929E+02    -0.4830E+02    -0.4759E+02    -0.4715E+02    -0.4701E+02    -0.4716E+02    -0.4759E+02    -0.4832E+02    -0.4931E+02    -0.5054E+02    -0.5201E+02    -0.5367E+02    -0.5549E+02    -0.5745E+02    -0.5949E+02    -0.6159E+02    -0.6370E+02    -0.6579E+02    -0.6782E+02    -0.6976E+02    -0.7160E+02    -0.7331E+02    -0.7488E+02    -0.7631E+02    -0.7760E+02    -0.7876E+02    -0.7979E+02    -0.8070E+02    -0.8151E+02    -0.8222E+02    -0.8285E+02    -0.8340E+02    -0.8388E+02    -0.8431E+02    -0.8468E+02    -0.8501E+02    -0.8530E+02    -0.8556E+02    -0.8578E+02    -0.8598E+02    -0.8616E+02    -0.8631E+02    -0.8644E+02    -0.8656E+02    -0.8667E+02    -0.8676E+02    -0.8684E+02    -0.8691E+02    -0.8697E+02    -0.8702E+02    -0.8706E+02    -0.8710E+02    -0.8712E+02    -0.8713E+02    -0.8713E+02
    -0.8719E+02    -0.8719E+02    -0.8718E+02    -0.8716E+02    -0.8714E+02    -0.8710E+02    -0.8706E+02    -0.8701E+02    -0.8695E+02    -0.8687E+02    -0.8678E+02    -0.8668E+02    -0.8656E+02    -0.8642E+02    -0.8626E+02    -0.8607E+02    -0.8586E+02    -0.8560E+02    -0.8531E+02    -0.8497E+02    -0.8458E+02    -0.8413E+02    -0.8360E+02    -0.8299E+02    -0.8228E+02    -0.8146E+02    -0.8051E+02    -0.7942E+02    -0.7817E+02    -0.7674E+02    -0.7512E+02    -0.7331E+02    -0.7130E+02    -0.6910E+02    -0.6672E+02    -0.6420E+02    -0.6156E+02    -0.5885E+02    -0.5611E+02    -0.5340E+02    -0.5076E+02    -0.4824E+02    -0.4590E+02    -0.4376E+02    -0.4189E+02    -0.4030E+02    -0.3903E+02    -0.3811E+02    -0.3755E+02    -0.3737E+02    -0.3756E+02    -0.3812E+02    -0.3905E+02    -0.4032E+02    -0.4191E+02    -0.4379E+02    -0.4593E+02    -0.4828E+02    -0.5080E+02    -0.5344E+02    -0.5616E+02    -0.5890E+02    -0.6161E+02    -0.6425E+02    -0.6678E+02    -0.6915E+02    -0.7135E+02    -0.7336E+02    -0.7517E+02    -0.7678E+02    -0.7821E+02    -0.7946E+02    -0.8055E+02    -0.8150E+02    -0.8232E+02    -0.8302E+02    -0.8364E+02    -0.8416E+02    -0.8462E+02    -0.8501E+02    -0.8535E+02    -0.8564E+02    -0.8589E+02    -0.8610E+02    -0.8629E+02    -0.8645E+02    -0.8659E+02    -0.8671E+02    -0.8681E+02    -0.8690E+02    -0.8697E+02    -0.8703E+02    -0.8708E+02    -0.8713E+02    -0.8716E+02    -0.8719E+02    -0.8721E+02    -0.8722E+02    -0.8723E+02    -0.8723E+02
    -0.8731E+02    -0.8731E+02    -0.8731E+02    -0.8730E+02    -0.8729E+02    -0.8727E+02    -0.8725E+02    -0.8722E+02    -0.8718E+02    -0.8713E+02    -0.8706E+02    -0.8699E+02    -0.8689E+02    -0.8677E+02    -0.8663E+02    -0.8646E+02    -0.8626E+02    -0.8602E+02    -0.8574E+02    -0.8540E+02    -0.8500E+02    -0.8452E+02    -0.8396E+02    -0.8329E+02    -0.8249E+02    -0.8156E+02    -0.8046E+02    -0.7917E+02    -0.7766E+02    -0.7592E+02    -0.7392E+02    -0.7166E+02    -0.6912E+02    -0.6633E+02    -0.6330E+02    -0.6009E+02    -0.5672E+02    -0.5326E+02    -0.4978E+02    -0.4633E+02    -0.4297E+02    -0.3977E+02    -0.3679E+02    -0.3408E+02    -0.3169E+02    -0.2967E+02    -0.2805E+02    -0.2688E+02    -0.2617E+02    -0.2593E+02    -0.2617E+02    -0.2689E+02    -0.2807E+02    -0.2969E+02    -0.3172E+02    -0.3411E+02    -0.3683E+02    -0.3982E+02    -0.4302E+02    -0.4638E+02    -0.4984E+02    -0.5333E+02    -0.5678E+02    -0.6015E+02    -0.6337E+02    -0.6639E+02    -0.6919E+02    -0.7172E+02    -0.7398E+02    -0.7598E+02    -0.7772E+02    -0.7922E+02    -0.8051E+02    -0.8161E+02    -0.8254E+02    -0.8333E+02    -0.8400E+02    -0.8457E+02    -0.8504E+02    -0.8544E+02    -0.8578E+02    -0.8607E+02    -0.8631E+02    -0.8651E+02    -0.8668E+02    -0.8682E+02    -0.8693E+02    -0.8703E+02    -0.8710E+02    -0.8717E+02    -0.8722E+02    -0.8726E+02    -0.8728E+02    -0.8731E+02    -0.8732E+02    -0.8733E+02    -0.8734E+02    -0.8734E+02    -0.8734E+02    -0.8734E+02
    -0.8745E+02    -0.8745E+02    -0.8745E+02    -0.8746E+02    -0.8746E+02    -0.8747E+02    -0.8747E+02    -0.8746E+02    -0.8745E+02    -0.8743E+02    -0.8739E+02    -0.8734E+02    -0.8728E+02    -0.8719E+02    -0.8708E+02    -0.8694E+02    -0.8676E+02    -0.8654E+02    -0.8628E+02    -0.8595E+02    -0.8555E+02    -0.8506E+02    -0.8447E+02    -0.8375E+02    -0.8288E+02    -0.8183E+02    -0.8057E+02    -0.7907E+02    -0.7728E+02    -0.7518E+02    -0.7274E+02    -0.6995E+02    -0.6680E+02    -0.6331E+02    -0.5952E+02    -0.5548E+02    -0.5126E+02    -0.4692E+02    -0.4254E+02    -0.3820E+02    -0.3397E+02    -0.2993E+02    -0.2616E+02    -0.2273E+02    -0.1970E+02    -0.1714E+02    -0.1509E+02    -0.1360E+02    -0.1269E+02    -0.1239E+02    -0.1270E+02    -0.1361E+02    -0.1511E+02    -0.1717E+02    -0.1974E+02    -0.2277E+02    -0.2620E+02    -0.2998E+02    -0.3402E+02    -0.3826E+02    -0.4261E+02    -0.4699E+02    -0.5133E+02    -0.5556E+02    -0.5960E+02    -0.6339E+02    -0.6688E+02    -0.7002E+02    -0.7282E+02    -0.7525E+02    -0.7735E+02    -0.7913E+02    -0.8063E+02    -0.8189E+02    -0.8294E+02    -0.8381E+02    -0.8452E+02    -0.8511E+02    -0.8560E+02    -0.8600E+02    -0.8633E+02    -0.8660E+02    -0.8682E+02    -0.8699E+02    -0.8713E+02    -0.8724E+02    -0.8733E+02    -0.8740E+02    -0.8744E+02    -0.8748E+02    -0.8750E+02    -0.8751E+02    -0.8752E+02    -0.8751E+02    -0.8751E+02    -0.8750E+02    -0.8749E+02    -0.8748E+02    -0.8747E+02    -0.8747E+02
    -0.8760E+02    -0.8760E+02    -0.8761E+02    -0.8763E+02    -0.8766E+02    -0.8768E+02    -0.8771E+02    -0.8773E+02    -0.8775E+02    -0.8776E+02    -0.8776E+02    -0.8775E+02    -0.8772E+02    -0.8767E+02    -0.8759E+02    -0.8749E+02    -0.8735E+02    -0.8716E+02    -0.8693E+02    -0.8662E+02    -0.8624E+02    -0.8576E+02    -0.8515E+02    -0.8440E+02    -0.8346E+02    -0.8231E+02    -0.8090E+02    -0.7917E+02    -0.7709E+02    -0.7460E+02    -0.7167E+02    -0.6828E+02    -0.6442E+02    -0.6013E+02    -0.5545E+02    -0.5045E+02    -0.4520E+02    -0.3979E+02    -0.3432E+02    -0.2887E+02    -0.2355E+02    -0.1844E+02    -0.1366E+02    -0.9269E+01    -0.5372E+01    -0.2050E+01     0.6211E+00     0.2578E+01     0.3770E+01     0.4169E+01     0.3763E+01     0.2563E+01     0.5997E+00    -0.2079E+01    -0.5408E+01    -0.9311E+01    -0.1370E+02    -0.1850E+02    -0.2361E+02    -0.2894E+02    -0.3439E+02    -0.3987E+02    -0.4528E+02    -0.5053E+02    -0.5554E+02    -0.6022E+02    -0.6451E+02    -0.6836E+02    -0.7175E+02    -0.7468E+02    -0.7716E+02    -0.7925E+02    -0.8097E+02    -0.8238E+02    -0.8353E+02    -0.8446E+02    -0.8522E+02    -0.8582E+02    -0.8630E+02    -0.8669E+02    -0.8699E+02    -0.8723E+02    -0.8741E+02    -0.8755E+02    -0.8766E+02    -0.8773E+02    -0.8778E+02    -0.8781E+02    -0.8783E+02    -0.8783E+02    -0.8782E+02    -0.8780E+02    -0.8777E+02    -0.8774E+02    -0.8771E+02    -0.8768E+02    -0.8765E+02    -0.8763E+02    -0.8761E+02    -0.8761E+02
    -0.8776E+02    -0.8776E+02    -0.8778E+02    -0.8782E+02    -0.8786E+02    -0.8792E+02    -0.8797E+02    -0.8803E+02    -0.8808E+02    -0.8813E+02    -0.8817E+02    -0.8819E+02    -0.8821E+02    -0.8820E+02    -0.8817E+02    -0.8811E+02    -0.8802E+02    -0.8788E+02    -0.8769E+02    -0.8742E+02    -0.8707E+02    -0.8661E+02    -0.8602E+02    -0.8525E+02    -0.8428E+02    -0.8304E+02    -0.8148E+02    -0.7954E+02    -0.7716E+02    -0.7426E+02    -0.7079E+02    -0.6673E+02    -0.6207E+02    -0.5685E+02    -0.5113E+02    -0.4498E+02    -0.3849E+02    -0.3177E+02    -0.2491E+02    -0.1805E+02    -0.1127E+02    -0.4713E+01     0.1517E+01     0.7282E+01     0.1245E+02     0.1689E+02     0.2048E+02     0.2313E+02     0.2475E+02     0.2529E+02     0.2474E+02     0.2311E+02     0.2046E+02     0.1686E+02     0.1241E+02     0.7236E+01     0.1464E+01    -0.4773E+01    -0.1134E+02    -0.1812E+02    -0.2499E+02    -0.3185E+02    -0.3858E+02    -0.4507E+02    -0.5123E+02    -0.5695E+02    -0.6217E+02    -0.6683E+02    -0.7089E+02    -0.7435E+02    -0.7724E+02    -0.7963E+02    -0.8156E+02    -0.8311E+02    -0.8435E+02    -0.8533E+02    -0.8609E+02    -0.8668E+02    -0.8714E+02    -0.8749E+02    -0.8776E+02    -0.8795E+02    -0.8809E+02    -0.8819E+02    -0.8825E+02    -0.8828E+02    -0.8829E+02    -0.8827E+02    -0.8825E+02    -0.8821E+02    -0.8816E+02    -0.8811E+02    -0.8805E+02    -0.8799E+02    -0.8793E+02    -0.8787E+02    -0.8782E+02    -0.8779E+02    -0.8777E+02    -0.8777E+02
    -0.8793E+02    -0.8793E+02    -0.8796E+02    -0.8801E+02    -0.8808E+02    -0.8816E+02    -0.8825E+02    -0.8834E+02    -0.8843E+02    -0.8852E+02    -0.8860E+02    -0.8867E+02    -0.8873E+02    -0.8877E+02    -0.8879E+02    -0.8879E+02    -0.8875E+02    -0.8867E+02    -0.8854E+02    -0.8833E+02    -0.8804E+02    -0.8762E+02    -0.8706E+02    -0.8632E+02    -0.8533E+02    -0.8403E+02    -0.8236E+02    -0.8023E+02    -0.7755E+02    -0.7423E+02    -0.7019E+02    -0.6540E+02    -0.5983E+02    -0.5354E+02    -0.4658E+02    -0.3904E+02    -0.3101E+02    -0.2262E+02    -0.1397E+02    -0.5179E+01     0.3615E+01     0.1226E+02     0.2057E+02     0.2835E+02     0.3540E+02     0.4152E+02     0.4651E+02     0.5020E+02     0.5247E+02     0.5324E+02     0.5247E+02     0.5019E+02     0.4648E+02     0.4149E+02     0.3536E+02     0.2830E+02     0.2051E+02     0.1219E+02     0.3544E+01    -0.5257E+01    -0.1405E+02    -0.2271E+02    -0.3111E+02    -0.3914E+02    -0.4669E+02    -0.5365E+02    -0.5994E+02    -0.6550E+02    -0.7030E+02    -0.7433E+02    -0.7765E+02    -0.8032E+02    -0.8245E+02    -0.8411E+02    -0.8540E+02    -0.8639E+02    -0.8714E+02    -0.8770E+02    -0.8811E+02    -0.8841E+02    -0.8861E+02    -0.8875E+02    -0.8883E+02    -0.8887E+02    -0.8888E+02    -0.8886E+02    -0.8882E+02    -0.8876E+02    -0.8869E+02    -0.8861E+02    -0.8853E+02    -0.8843E+02    -0.8834E+02    -0.8825E+02    -0.8816E+02    -0.8808E+02    -0.8801E+02    -0.8795E+02    -0.8792E+02    -0.8792E+02
    -0.8810E+02    -0.8810E+02    -0.8814E+02    -0.8821E+02    -0.8831E+02    -0.8842E+02    -0.8854E+02    -0.8866E+02    -0.8879E+02    -0.8892E+02    -0.8904E+02    -0.8916E+02    -0.8927E+02    -0.8937E+02    -0.8944E+02    -0.8950E+02    -0.8953E+02    -0.8951E+02    -0.8945E+02    -0.8932E+02    -0.8909E+02    -0.8876E+02    -0.8826E+02    -0.8756E+02    -0.8660E+02    -0.8529E+02    -0.8355E+02    -0.8126E+02    -0.7831E+02    -0.7457E+02    -0.6994E+02    -0.6434E+02    -0.5776E+02    -0.5022E+02    -0.4179E+02    -0.3254E+02    -0.2259E+02    -0.1202E+02    -0.9473E+00     0.1050E+02     0.2214E+02     0.3377E+02     0.4512E+02     0.5590E+02     0.6579E+02     0.7448E+02     0.8163E+02     0.8697E+02     0.9027E+02     0.9138E+02     0.9026E+02     0.8695E+02     0.8160E+02     0.7444E+02     0.6575E+02     0.5585E+02     0.4506E+02     0.3370E+02     0.2207E+02     0.1042E+02    -0.1036E+01    -0.1211E+02    -0.2269E+02    -0.3265E+02    -0.4190E+02    -0.5033E+02    -0.5787E+02    -0.6445E+02    -0.7005E+02    -0.7467E+02    -0.7841E+02    -0.8136E+02    -0.8364E+02    -0.8538E+02    -0.8668E+02    -0.8764E+02    -0.8834E+02    -0.8883E+02    -0.8917E+02    -0.8939E+02    -0.8953E+02    -0.8960E+02    -0.8961E+02    -0.8959E+02    -0.8954E+02    -0.8946E+02    -0.8937E+02    -0.8926E+02    -0.8915E+02    -0.8902E+02    -0.8890E+02    -0.8877E+02    -0.8864E+02    -0.8851E+02    -0.8839E+02    -0.8829E+02    -0.8819E+02    -0.8812E+02    -0.8808E+02    -0.8808E+02
    -0.8827E+02    -0.8827E+02    -0.8832E+02    -0.8841E+02    -0.8853E+02    -0.8867E+02    -0.8882E+02    -0.8898E+02    -0.8915E+02    -0.8932E+02    -0.8948E+02    -0.8965E+02    -0.8981E+02    -0.8996E+02    -0.9010E+02    -0.9021E+02    -0.9031E+02    -0.9037E+02    -0.9038E+02    -0.9033E+02    -0.9020E+02    -0.8996E+02    -0.8956E+02    -0.8895E+02    -0.8805E+02    -0.8678E+02    -0.8502E+02    -0.8262E+02    -0.7944E+02    -0.7531E+02    -0.7006E+02    -0.6361E+02    -0.5589E+02    -0.4692E+02    -0.3674E+02    -0.2541E+02    -0.1300E+02     0.4116E+00     0.1475E+02     0.2985E+02     0.4551E+02     0.6144E+02     0.7728E+02     0.9259E+02     0.1069E+03     0.1196E+03     0.1302E+03     0.1382E+03     0.1432E+03     0.1449E+03     0.1432E+03     0.1382E+03     0.1302E+03     0.1195E+03     0.1068E+03     0.9253E+02     0.7722E+02     0.6137E+02     0.4544E+02     0.2977E+02     0.1465E+02     0.3129E+00    -0.1311E+02    -0.2552E+02    -0.3685E+02    -0.4703E+02    -0.5600E+02    -0.6372E+02    -0.7017E+02    -0.7541E+02    -0.7954E+02    -0.8271E+02    -0.8510E+02    -0.8686E+02    -0.8813E+02    -0.8902E+02    -0.8964E+02    -0.9004E+02    -0.9028E+02    -0.9041E+02    -0.9046E+02    -0.9045E+02    -0.9040E+02    -0.9031E+02    -0.9019E+02    -0.9006E+02    -0.8992E+02    -0.8976E+02    -0.8960E+02    -0.8943E+02    -0.8926E+02    -0.8910E+02    -0.8893E+02    -0.8877E+02    -0.8862E+02    -0.8849E+02    -0.8838E+02    -0.8829E+02    -0.8824E+02    -0.8824E+02
    -0.8843E+02    -0.8843E+02    -0.8849E+02    -0.8860E+02    -0.8874E+02    -0.8890E+02    -0.8909E+02    -0.8928E+02    -0.8949E+02    -0.8970E+02    -0.8991E+02    -0.9012E+02    -0.9033E+02    -0.9053E+02    -0.9072E+02    -0.9090E+02    -0.9106E+02    -0.9120E+02    -0.9129E+02    -0.9134E+02    -0.9131E+02    -0.9117E+02    -0.9089E+02    -0.9040E+02    -0.8961E+02    -0.8843E+02    -0.8670E+02    -0.8426E+02    -0.8091E+02    -0.7642E+02    -0.7059E+02    -0.6324E+02    -0.5428E+02    -0.4368E+02    -0.3146E+02    -0.1761E+02    -0.2133E+01     0.1497E+02     0.3363E+02     0.5373E+02     0.7503E+02     0.9718E+02     0.1197E+03     0.1419E+03     0.1631E+03     0.1823E+03     0.1987E+03     0.2112E+03     0.2190E+03     0.2217E+03     0.2190E+03     0.2111E+03     0.1986E+03     0.1823E+03     0.1630E+03     0.1419E+03     0.1196E+03     0.9711E+02     0.7495E+02     0.5365E+02     0.3354E+02     0.1486E+02    -0.2240E+01    -0.1772E+02    -0.3157E+02    -0.4380E+02    -0.5440E+02    -0.6335E+02    -0.7070E+02    -0.7653E+02    -0.8100E+02    -0.8435E+02    -0.8678E+02    -0.8851E+02    -0.8969E+02    -0.9047E+02    -0.9096E+02    -0.9125E+02    -0.9138E+02    -0.9142E+02    -0.9138E+02    -0.9128E+02    -0.9115E+02    -0.9100E+02    -0.9082E+02    -0.9063E+02    -0.9044E+02    -0.9023E+02    -0.9003E+02    -0.8982E+02    -0.8961E+02    -0.8941E+02    -0.8921E+02    -0.8902E+02    -0.8885E+02    -0.8869E+02    -0.8855E+02    -0.8845E+02    -0.8839E+02    -0.8839E+02
    -0.8858E+02    -0.8858E+02    -0.8865E+02    -0.8877E+02    -0.8893E+02    -0.8912E+02    -0.8934E+02    -0.8956E+02    -0.8980E+02    -0.9005E+02    -0.9030E+02    -0.9055E+02    -0.9080E+02    -0.9105E+02    -0.9130E+02    -0.9154E+02    -0.9176E+02    -0.9197E+02    -0.9215E+02    -0.9228E+02    -0.9236E+02    -0.9234E+02    -0.9218E+02    -0.9182E+02    -0.9118E+02    -0.9013E+02    -0.8850E+02    -0.8609E+02    -0.8264E+02    -0.7787E+02    -0.7149E+02    -0.6325E+02    -0.5299E+02    -0.4062E+02    -0.2607E+02    -0.9262E+01     0.9942E+01     0.3165E+02     0.5592E+02     0.8269E+02     0.1118E+03     0.1428E+03     0.1752E+03     0.2082E+03     0.2404E+03     0.2705E+03     0.2967E+03     0.3173E+03     0.3304E+03     0.3350E+03     0.3304E+03     0.3172E+03     0.2967E+03     0.2705E+03     0.2403E+03     0.2081E+03     0.1752E+03     0.1428E+03     0.1117E+03     0.8260E+02     0.5582E+02     0.3155E+02     0.9833E+01    -0.9376E+01    -0.2619E+02    -0.4074E+02    -0.5311E+02    -0.6336E+02    -0.7160E+02    -0.7797E+02    -0.8273E+02    -0.8617E+02    -0.8858E+02    -0.9021E+02    -0.9126E+02    -0.9190E+02    -0.9225E+02    -0.9241E+02    -0.9243E+02    -0.9236E+02    -0.9223E+02    -0.9206E+02    -0.9185E+02    -0.9163E+02    -0.9140E+02    -0.9116E+02    -0.9092E+02    -0.9067E+02    -0.9042E+02    -0.9018E+02    -0.8993E+02    -0.8970E+02    -0.8947E+02    -0.8925E+02    -0.8905E+02    -0.8887E+02    -0.8871E+02    -0.8860E+02    -0.8853E+02    -0.8853E+02
    -0.8871E+02    -0.8871E+02    -0.8879E+02    -0.8893E+02    -0.8910E+02    -0.8932E+02    -0.8955E+02    -0.8981E+02    -0.9007E+02    -0.9035E+02    -0.9064E+02    -0.9092E+02    -0.9122E+02    -0.9151E+02    -0.9181E+02    -0.9210E+02    -0.9238E+02    -0.9266E+02    -0.9291E+02    -0.9313E+02    -0.9330E+02    -0.9340E+02    -0.9337E+02    -0.9315E+02    -0.9267E+02    -0.9177E+02    -0.9029E+02    -0.8797E+02    -0.8450E+02    -0.7954E+02    -0.7269E+02    -0.6363E+02    -0.5209E+02    -0.3789E+02    -0.2085E+02    -0.7491E+00     0.2275E+02     0.4995E+02     0.8112E+02     0.1164E+03     0.1559E+03     0.1994E+03     0.2463E+03     0.2957E+03     0.3460E+03     0.3947E+03     0.4389E+03     0.4749E+03     0.4986E+03     0.5069E+03     0.4986E+03     0.4748E+03     0.4389E+03     0.3947E+03     0.3459E+03     0.2957E+03     0.2463E+03     0.1993E+03     0.1559E+03     0.1164E+03     0.8103E+02     0.4985E+02     0.2264E+02    -0.8628E+00    -0.2097E+02    -0.3801E+02    -0.5220E+02    -0.6374E+02    -0.7280E+02    -0.7963E+02    -0.8459E+02    -0.8805E+02    -0.9037E+02    -0.9185E+02    -0.9274E+02    -0.9322E+02    -0.9344E+02    -0.9347E+02    -0.9338E+02    -0.9321E+02    -0.9299E+02    -0.9274E+02    -0.9248E+02    -0.9220E+02    -0.9191E+02    -0.9162E+02    -0.9134E+02    -0.9105E+02    -0.9077E+02    -0.9049E+02    -0.9022E+02    -0.8995E+02    -0.8969E+02    -0.8945E+02    -0.8922E+02    -0.8902E+02    -0.8885E+02    -0.8872E+02    -0.8865E+02    -0.8865E+02
    -0.8882E+02    -0.8882E+02    -0.8890E+02    -0.8905E+02    -0.8924E+02    -0.8947E+02    -0.8973E+02    -0.9001E+02    -0.9030E+02    -0.9060E+02    -0.9091E+02    -0.9123E+02    -0.9156E+02    -0.9189E+02    -0.9223E+02    -0.9256E+02    -0.9290E+02    -0.9323E+02    -0.9356E+02    -0.9386E+02    -0.9412E+02    -0.9431E+02    -0.9440E+02    -0.9432E+02    -0.9398E+02    -0.9324E+02    -0.9192E+02    -0.8973E+02    -0.8632E+02    -0.8126E+02    -0.7407E+02    -0.6431E+02    -0.5161E+02    -0.3568E+02    -0.1620E+02     0.7265E+01     0.3530E+02     0.6853E+02     0.1076E+03     0.1531E+03     0.2056E+03     0.2656E+03     0.3329E+03     0.4070E+03     0.4864E+03     0.5679E+03     0.6463E+03     0.7143E+03     0.7620E+03     0.7797E+03     0.7620E+03     0.7143E+03     0.6463E+03     0.5678E+03     0.4863E+03     0.4070E+03     0.3328E+03     0.2655E+03     0.2056E+03     0.1530E+03     0.1075E+03     0.6842E+02     0.3519E+02     0.7152E+01    -0.1632E+02    -0.3580E+02    -0.5172E+02    -0.6442E+02    -0.7418E+02    -0.8135E+02    -0.8641E+02    -0.8981E+02    -0.9200E+02    -0.9331E+02    -0.9405E+02    -0.9439E+02    -0.9447E+02    -0.9439E+02    -0.9419E+02    -0.9394E+02    -0.9364E+02    -0.9332E+02    -0.9300E+02    -0.9266E+02    -0.9233E+02    -0.9201E+02    -0.9168E+02    -0.9136E+02    -0.9105E+02    -0.9074E+02    -0.9045E+02    -0.9016E+02    -0.8988E+02    -0.8961E+02    -0.8937E+02    -0.8915E+02    -0.8897E+02    -0.8883E+02    -0.8875E+02    -0.8875E+02
    -0.8890E+02    -0.8890E+02    -0.8899E+02    -0.8914E+02    -0.8935E+02    -0.8959E+02    -0.8986E+02    -0.9016E+02    -0.9047E+02    -0.9079E+02    -0.9112E+02    -0.9147E+02    -0.9182E+02    -0.9218E+02    -0.9254E+02    -0.9292E+02    -0.9330E+02    -0.9368E+02    -0.9406E+02    -0.9442E+02    -0.9476E+02    -0.9504E+02    -0.9522E+02    -0.9525E+02    -0.9503E+02    -0.9443E+02    -0.9325E+02    -0.9120E+02    -0.8788E+02    -0.8280E+02    -0.7540E+02    -0.6512E+02    -0.5151E+02    -0.3415E+02    -0.1257E+02     0.1389E+02     0.4611E+02     0.8510E+02     0.1320E+03     0.1883E+03     0.2553E+03     0.3347E+03     0.4281E+03     0.5367E+03     0.6607E+03     0.7985E+03     0.9442E+03     0.1085E+04     0.1198E+04     0.1247E+04     0.1198E+04     0.1085E+04     0.9441E+03     0.7984E+03     0.6607E+03     0.5366E+03     0.4280E+03     0.3346E+03     0.2552E+03     0.1882E+03     0.1319E+03     0.8499E+02     0.4600E+02     0.1378E+02    -0.1269E+02    -0.3427E+02    -0.5162E+02    -0.6523E+02    -0.7550E+02    -0.8289E+02    -0.8796E+02    -0.9128E+02    -0.9332E+02    -0.9450E+02    -0.9510E+02    -0.9532E+02    -0.9529E+02    -0.9511E+02    -0.9483E+02    -0.9450E+02    -0.9414E+02    -0.9377E+02    -0.9339E+02    -0.9302E+02    -0.9265E+02    -0.9229E+02    -0.9194E+02    -0.9160E+02    -0.9126E+02    -0.9094E+02    -0.9062E+02    -0.9031E+02    -0.9001E+02    -0.8973E+02    -0.8948E+02    -0.8925E+02    -0.8905E+02    -0.8890E+02    -0.8882E+02    -0.8882E+02
    -0.8895E+02    -0.8895E+02    -0.8904E+02    -0.8920E+02    -0.8941E+02    -0.8966E+02    -0.8994E+02    -0.9025E+02    -0.9057E+02    -0.9090E+02    -0.9125E+02    -0.9161E+02    -0.9198E+02    -0.9235E+02    -0.9274E+02    -0.9314E+02    -0.9354E+02    -0.9396E+02    -0.9437E+02    -0.9478E+02    -0.9517E+02    -0.9550E+02    -0.9575E+02    -0.9585E+02    -0.9572E+02    -0.9521E+02    -0.9413E+02    -0.9218E+02    -0.8894E+02    -0.8388E+02    -0.7638E+02    -0.6580E+02    -0.5161E+02    -0.3331E+02    -0.1032E+02     0.1824E+02     0.5347E+02     0.9677E+02     0.1498E+03     0.2148E+03     0.2944E+03     0.3921E+03     0.5121E+03     0.6598E+03     0.8418E+03     0.1065E+04     0.1335E+04     0.1648E+04     0.1972E+04     0.2192E+04     0.1972E+04     0.1648E+04     0.1335E+04     0.1065E+04     0.8418E+03     0.6597E+03     0.5120E+03     0.3920E+03     0.2944E+03     0.2147E+03     0.1497E+03     0.9666E+02     0.5336E+02     0.1812E+02    -0.1043E+02    -0.3343E+02    -0.5173E+02    -0.6591E+02    -0.7648E+02    -0.8397E+02    -0.8903E+02    -0.9226E+02    -0.9420E+02    -0.9528E+02    -0.9579E+02    -0.9592E+02    -0.9582E+02    -0.9558E+02    -0.9524E+02    -0.9486E+02    -0.9446E+02    -0.9405E+02    -0.9364E+02    -0.9324E+02    -0.9285E+02    -0.9247E+02    -0.9210E+02    -0.9174E+02    -0.9139E+02    -0.9105E+02    -0.9072E+02    -0.9040E+02    -0.9010E+02    -0.8981E+02    -0.8954E+02    -0.8930E+02    -0.8910E+02    -0.8895E+02    -0.8886E+02    -0.8886E+02
    -0.8896E+02    -0.8896E+02    -0.8906E+02    -0.8922E+02    -0.8943E+02    -0.8969E+02    -0.8997E+02    -0.9028E+02    -0.9060E+02    -0.9094E+02    -0.9130E+02    -0.9166E+02    -0.9203E+02    -0.9241E+02    -0.9281E+02    -0.9321E+02    -0.9363E+02    -0.9405E+02    -0.9448E+02    -0.9490E+02    -0.9531E+02    -0.9567E+02    -0.9594E+02    -0.9607E+02    -0.9596E+02    -0.9548E+02    -0.9444E+02    -0.9253E+02    -0.8932E+02    -0.8427E+02    -0.7674E+02    -0.6607E+02    -0.5169E+02    -0.3306E+02    -0.9566E+01     0.1974E+02     0.5607E+02     0.1010E+03     0.1564E+03     0.2250E+03     0.3099E+03     0.4160E+03     0.5496E+03     0.7205E+03     0.9439E+03     0.1245E+04     0.1668E+04     0.2298E+04     0.3305E+04     0.5045E+04     0.3305E+04     0.2298E+04     0.1668E+04     0.1245E+04     0.9438E+03     0.7205E+03     0.5496E+03     0.4159E+03     0.3099E+03     0.2249E+03     0.1563E+03     0.1009E+03     0.5596E+02     0.1962E+02    -0.9681E+01    -0.3318E+02    -0.5180E+02    -0.6618E+02    -0.7684E+02    -0.8436E+02    -0.8941E+02    -0.9260E+02    -0.9451E+02    -0.9555E+02    -0.9603E+02    -0.9614E+02    -0.9601E+02    -0.9574E+02    -0.9539E+02    -0.9499E+02    -0.9457E+02    -0.9415E+02    -0.9373E+02    -0.9332E+02    -0.9292E+02    -0.9253E+02    -0.9216E+02    -0.9179E+02    -0.9144E+02    -0.9109E+02    -0.9076E+02    -0.9044E+02    -0.9013E+02    -0.8983E+02    -0.8956E+02    -0.8932E+02    -0.8912E+02    -0.8897E+02    -0.8888E+02    -0.8888E+02
    -0.8895E+02    -0.8895E+02    -0.8904E+02    -0.8920E+02    -0.8941E+02    -0.8966E+02    -0.8994E+02    -0.9025E+02    -0.9057E+02    -0.9090E+02    -0.9125E+02    -0.9161E+02    -0.9198E+02    -0.9235E+02    -0.9274E+02    -0.9314E+02    -0.9354E+02    -0.9396E+02    -0.9437E+02    -0.9478E+02    -0.9517E+02    -0.9550E+02    -0.9575E+02    -0.9585E+02    -0.9572E+02    -0.9521E+02    -0.9413E+02    -0.9218E+02    -0.8894E+02    -0.8388E+02    -0.7637E+02    -0.6580E+02    -0.5161E+02    -0.3331E+02    -0.1031E+02     0.1824E+02     0.5347E+02     0.9677E+02     0.1498E+03     0.2148E+03     0.2944E+03     0.3921E+03     0.5121E+03     0.6598E+03     0.8418E+03     0.1065E+04     0.1335E+04     0.1648E+04     0.1972E+04     0.2192E+04     0.1972E+04     0.1648E+04     0.1335E+04     0.1065E+04     0.8418E+03     0.6597E+03     0.5120E+03     0.3920E+03     0.2944E+03     0.2147E+03     0.1497E+03     0.9666E+02     0.5336E+02     0.1813E+02    -0.1043E+02    -0.3343E+02    -0.5172E+02    -0.6591E+02    -0.7648E+02    -0.8397E+02    -0.8903E+02    -0.9226E+02    -0.9420E+02    -0.9528E+02    -0.9579E+02    -0.9592E+02    -0.9582E+02    -0.9558E+02    -0.9524E+02    -0.9486E+02    -0.9446E+02    -0.9405E+02    -0.9364E+02    -0.9324E+02    -0.9285E+02    -0.9247E+02    -0.9210E+02    -0.9174E+02    -0.9139E+02    -0.9105E+02    -0.9072E+02    -0.9040E+02    -0.9010E+02    -0.8981E+02    -0.8954E+02    -0.8930E+02    -0.8910E+02    -0.8895E+02    -0.8886E+02    -0.8886E+02
    -0.8890E+02    -0.8890E+02    -0.8899E+02    -0.8914E+02    -0.8935E+02    -0.8959E+02    -0.8986E+02    -0.9016E+02    -0.9047E+02    -0.9079E+02    -0.9112E+02    -0.9147E+02    -0.9182E+02    -0.9218E+02    -0.9254E+02    -0.9292E+02    -0.9330E+02    -0.9368E+02    -0.9406E+02    -0.9442E+02    -0.9476E+02    -0.9504E+02    -0.9522E+02    -0.9525E+02    -0.9503E+02    -0.9443E+02    -0.9325E+02    -0.9120E+02    -0.8788E+02    -0.8279E+02    -0.7539E+02    -0.6512E+02    -0.5150E+02    -0.3415E+02    -0.1257E+02     0.1389E+02     0.4611E+02     0.8510E+02     0.1320E+03     0.1883E+03     0.2553E+03     0.3347E+03     0.4281E+03     0.5367E+03     0.6607E+03     0.7985E+03     0.9442E+03     0.1085E+04     0.1198E+04     0.1247E+04     0.1198E+04     0.1085E+04     0.9441E+03     0.7984E+03     0.6607E+03     0.5366E+03     0.4280E+03     0.3346E+03     0.2552E+03     0.1882E+03     0.1319E+03     0.8500E+02     0.4600E+02     0.1378E+02    -0.1269E+02    -0.3426E+02    -0.5162E+02    -0.6523E+02    -0.7550E+02    -0.8289E+02    -0.8796E+02    -0.9128E+02    -0.9332E+02    -0.9450E+02    -0.9510E+02    -0.9532E+02    -0.9529E+02    -0.9511E+02    -0.9483E+02    -0.9450E+02    -0.9414E+02    -0.9377E+02    -0.9339E+02    -0.9302E+02    -0.9265E+02    -0.9229E+02    -0.9194E+02    -0.9160E+02    -0.9126E+02    -0.9093E+02    -0.9062E+02    -0.9031E+02    -0.9001E+02    -0.8973E+02    -0.8948E+02    -0.8925E+02    -0.8905E+02    -0.8890E+02    -0.8882E+02    -0.8882E+02
    -0.8882E+02    -0.8882E+02    -0.8890E+02    -0.8905E+02    -0.8924E+02    -0.8947E+02    -0.8973E+02    -0.9001E+02    -0.9030E+02    -0.9060E+02    -0.9091E+02    -0.9123E+02    -0.9156E+02    -0.9189E+02    -0.9223E+02    -0.9256E+02    -0.9290E+02    -0.9323E+02    -0.9356E+02    -0.9386E+02    -0.9412E+02    -0.9431E+02    -0.9440E+02    -0.9432E+02    -0.9398E+02    -0.9324E+02    -0.9192E+02    -0.8973E+02    -0.8632E+02    -0.8125E+02    -0.7407E+02    -0.6430E+02    -0.5160E+02    -0.3568E+02    -0.1620E+02     0.7271E+01     0.3531E+02     0.6853E+02     0.1076E+03     0.1531E+03     0.2057E+03     0.2656E+03     0.3329E+03     0.4071E+03     0.4864E+03     0.5679E+03     0.6463E+03     0.7143E+03     0.7620E+03     0.7797E+03     0.7620E+03     0.7143E+03     0.6463E+03     0.5678E+03     0.4863E+03     0.4070E+03     0.3328E+03     0.2655E+03     0.2056E+03     0.1530E+03     0.1075E+03     0.6843E+02     0.3520E+02     0.7157E+01    -0.1632E+02    -0.3579E+02    -0.5172E+02    -0.6442E+02    -0.7417E+02    -0.8135E+02    -0.8641E+02    -0.8981E+02    -0.9199E+02    -0.9331E+02    -0.9405E+02    -0.9439E+02    -0.9447E+02    -0.9439E+02    -0.9419E+02    -0.9394E+02    -0.9364E+02    -0.9332E+02    -0.9299E+02    -0.9266E+02    -0.9233E+02    -0.9201E+02    -0.9168E+02    -0.9136E+02    -0.9105E+02    -0.9074E+02    -0.9045E+02    -0.9016E+02    -0.8988E+02    -0.8961E+02    -0.8937E+02    -0.8915E+02    -0.8897E+02    -0.8883E+02    -0.8875E+02    -0.8875E+02
    -0.8871E+02    -0.8871E+02    -0.8879E+02    -0.8892E+02    -0.8910E+02    -0.8932E+02    -0.8955E+02    -0.8981E+02    -0.9007E+02    -0.9035E+02    -0.9063E+02    -0.9092E+02    -0.9122E+02    -0.9151E+02    -0.9180E+02    -0.9210E+02    -0.9238E+02    -0.9266E+02    -0.9291E+02    -0.9313E+02    -0.9330E+02    -0.9340E+02    -0.9337E+02    -0.9315E+02    -0.9267E+02    -0.9177E+02    -0.9029E+02    -0.8796E+02    -0.8450E+02    -0.7953E+02    -0.7269E+02    -0.6362E+02    -0.5208E+02    -0.3788E+02    -0.2085E+02    -0.7416E+00     0.2276E+02     0.4996E+02     0.8113E+02     0.1165E+03     0.1559E+03     0.1994E+03     0.2464E+03     0.2957E+03     0.3460E+03     0.3948E+03     0.4390E+03     0.4749E+03     0.4986E+03     0.5069E+03     0.4986E+03     0.4748E+03     0.4389E+03     0.3947E+03     0.3459E+03     0.2957E+03     0.2463E+03     0.1994E+03     0.1559E+03     0.1164E+03     0.8103E+02     0.4986E+02     0.2265E+02    -0.8552E+00    -0.2096E+02    -0.3800E+02    -0.5220E+02    -0.6374E+02    -0.7280E+02    -0.7963E+02    -0.8459E+02    -0.8805E+02    -0.9036E+02    -0.9184E+02    -0.9274E+02    -0.9322E+02    -0.9344E+02    -0.9347E+02    -0.9338E+02    -0.9321E+02    -0.9299E+02    -0.9274E+02    -0.9247E+02    -0.9220E+02    -0.9191E+02    -0.9162E+02    -0.9134E+02    -0.9105E+02    -0.9077E+02    -0.9049E+02    -0.9021E+02    -0.8995E+02    -0.8969E+02    -0.8945E+02    -0.8922E+02    -0.8902E+02    -0.8885E+02    -0.8872E+02    -0.8865E+02    -0.8865E+02
    -0.8858E+02    -0.8858E+02    -0.8865E+02    -0.8877E+02    -0.8893E+02    -0.8912E+02    -0.8933E+02    -0.8956E+02    -0.8980E+02    -0.9004E+02    -0.9029E+02    -0.9055E+02    -0.9080E+02    -0.9105E+02    -0.9130E+02    -0.9153E+02    -0.9176E+02    -0.9197E+02    -0.9215E+02    -0.9228E+02    -0.9235E+02    -0.9233E+02    -0.9218E+02    -0.9182E+02    -0.9118E+02    -0.9013E+02    -0.8850E+02    -0.8608E+02    -0.8263E+02    -0.7786E+02    -0.7148E+02    -0.6324E+02    -0.5298E+02    -0.4061E+02    -0.2606E+02    -0.9253E+01     0.9952E+01     0.3166E+02     0.5593E+02     0.8270E+02     0.1118E+03     0.1428E+03     0.1752E+03     0.2082E+03     0.2404E+03     0.2705E+03     0.2967E+03     0.3173E+03     0.3304E+03     0.3350E+03     0.3304E+03     0.3173E+03     0.2967E+03     0.2705E+03     0.2404E+03     0.2081E+03     0.1752E+03     0.1428E+03     0.1117E+03     0.8261E+02     0.5583E+02     0.3156E+02     0.9844E+01    -0.9366E+01    -0.2618E+02    -0.4073E+02    -0.5310E+02    -0.6335E+02    -0.7159E+02    -0.7796E+02    -0.8273E+02    -0.8617E+02    -0.8858E+02    -0.9020E+02    -0.9125E+02    -0.9189E+02    -0.9225E+02    -0.9241E+02    -0.9243E+02    -0.9236E+02    -0.9223E+02    -0.9205E+02    -0.9185E+02    -0.9163E+02    -0.9140E+02    -0.9116E+02    -0.9092E+02    -0.9067E+02    -0.9042E+02    -0.9018E+02    -0.8993E+02    -0.8970E+02    -0.8947E+02    -0.8925E+02    -0.8905E+02    -0.8887E+02    -0.8871E+02    -0.8859E+02    -0.8853E+02    -0.8853E+02
    -0.8843E+02    -0.8843E+02    -0.8849E+02    -0.8860E+02    -0.8874E+02    -0.8890E+02    -0.8909E+02    -0.8928E+02    -0.8949E+02    -0.8970E+02    -0.8991E+02    -0.9012E+02    -0.9032E+02    -0.9053E+02    -0.9072E+02    -0.9090E+02    -0.9106E+02    -0.9119E+02    -0.9129E+02    -0.9134E+02    -0.9131E+02    -0.9117E+02    -0.9089E+02    -0.9039E+02    -0.8961E+02    -0.8842E+02    -0.8669E+02    -0.8425E+02    -0.8090E+02    -0.7641E+02    -0.7058E+02    -0.6323E+02    -0.5427E+02    -0.4367E+02    -0.3144E+02    -0.1759E+02    -0.2120E+01     0.1498E+02     0.3365E+02     0.5375E+02     0.7505E+02     0.9720E+02     0.1197E+03     0.1419E+03     0.1631E+03     0.1823E+03     0.1987E+03     0.2112E+03     0.2190E+03     0.2217E+03     0.2190E+03     0.2112E+03     0.1986E+03     0.1823E+03     0.1631E+03     0.1419E+03     0.1196E+03     0.9712E+02     0.7497E+02     0.5366E+02     0.3355E+02     0.1488E+02    -0.2227E+01    -0.1771E+02    -0.3156E+02    -0.4379E+02    -0.5439E+02    -0.6334E+02    -0.7069E+02    -0.7652E+02    -0.8100E+02    -0.8434E+02    -0.8678E+02    -0.8850E+02    -0.8969E+02    -0.9047E+02    -0.9096E+02    -0.9125E+02    -0.9138E+02    -0.9142E+02    -0.9137E+02    -0.9128E+02    -0.9115E+02    -0.9099E+02    -0.9082E+02    -0.9063E+02    -0.9044E+02    -0.9023E+02    -0.9003E+02    -0.8982E+02    -0.8961E+02    -0.8941E+02    -0.8921E+02    -0.8902E+02    -0.8884E+02    -0.8869E+02    -0.8855E+02    -0.8845E+02    -0.8839E+02    -0.8839E+02
    -0.8827E+02    -0.8827E+02    -0.8832E+02    -0.8841E+02    -0.8853E+02    -0.8866E+02    -0.8882E+02    -0.8898E+02    -0.8915E+02    -0.8931E+02    -0.8948E+02    -0.8965E+02    -0.8981E+02    -0.8996E+02    -0.9009E+02    -0.9021E+02    -0.9030E+02    -0.9036E+02    -0.9038E+02    -0.9033E+02    -0.9020E+02    -0.8996E+02    -0.8956E+02    -0.8894E+02    -0.8805E+02    -0.8677E+02    -0.8501E+02    -0.8261E+02    -0.7943E+02    -0.7530E+02    -0.7005E+02    -0.6360E+02    -0.5588E+02    -0.4690E+02    -0.3672E+02    -0.2539E+02    -0.1299E+02     0.4272E+00     0.1476E+02     0.2987E+02     0.4553E+02     0.6146E+02     0.7730E+02     0.9261E+02     0.1069E+03     0.1196E+03     0.1302E+03     0.1382E+03     0.1432E+03     0.1449E+03     0.1432E+03     0.1382E+03     0.1302E+03     0.1196E+03     0.1068E+03     0.9255E+02     0.7724E+02     0.6139E+02     0.4545E+02     0.2978E+02     0.1467E+02     0.3286E+00    -0.1309E+02    -0.2550E+02    -0.3684E+02    -0.4702E+02    -0.5599E+02    -0.6371E+02    -0.7016E+02    -0.7540E+02    -0.7953E+02    -0.8271E+02    -0.8510E+02    -0.8686E+02    -0.8813E+02    -0.8902E+02    -0.8963E+02    -0.9003E+02    -0.9028E+02    -0.9041E+02    -0.9046E+02    -0.9045E+02    -0.9039E+02    -0.9030E+02    -0.9019E+02    -0.9006E+02    -0.8991E+02    -0.8976E+02    -0.8960E+02    -0.8943E+02    -0.8926E+02    -0.8909E+02    -0.8893E+02    -0.8877E+02    -0.8862E+02    -0.8849E+02    -0.8838E+02    -0.8829E+02    -0.8824E+02    -0.8824E+02
    -0.8810E+02    -0.8810E+02    -0.8814E+02    -0.8821E+02    -0.8831E+02    -0.8841E+02    -0.8853E+02    -0.8866E+02    -0.8879E+02    -0.8892E+02    -0.8904E+02    -0.8916E+02    -0.8927E+02    -0.8936E+02    -0.8944E+02    -0.8950E+02    -0.8952E+02    -0.8951E+02    -0.8945E+02    -0.8931E+02    -0.8909E+02    -0.8875E+02    -0.8826E+02    -0.8756E+02    -0.8659E+02    -0.8529E+02    -0.8354E+02    -0.8126E+02    -0.7830E+02    -0.7456E+02    -0.6993E+02    -0.6433E+02    -0.5774E+02    -0.5020E+02    -0.4177E+02    -0.3253E+02    -0.2257E+02    -0.1200E+02    -0.9283E+00     0.1052E+02     0.2216E+02     0.3379E+02     0.4514E+02     0.5592E+02     0.6581E+02     0.7450E+02     0.8165E+02     0.8699E+02     0.9029E+02     0.9140E+02     0.9028E+02     0.8697E+02     0.8162E+02     0.7446E+02     0.6577E+02     0.5587E+02     0.4508E+02     0.3372E+02     0.2209E+02     0.1043E+02    -0.1017E+01    -0.1210E+02    -0.2267E+02    -0.3263E+02    -0.4188E+02    -0.5031E+02    -0.5785E+02    -0.6444E+02    -0.7003E+02    -0.7466E+02    -0.7840E+02    -0.8135E+02    -0.8363E+02    -0.8537E+02    -0.8667E+02    -0.8764E+02    -0.8833E+02    -0.8883E+02    -0.8917E+02    -0.8939E+02    -0.8953E+02    -0.8959E+02    -0.8961E+02    -0.8959E+02    -0.8953E+02    -0.8946E+02    -0.8937E+02    -0.8926E+02    -0.8915E+02    -0.8902E+02    -0.8890E+02    -0.8877E+02    -0.8864E+02    -0.8851E+02    -0.8839E+02    -0.8829E+02    -0.8819E+02    -0.8812E+02    -0.8808E+02    -0.8808E+02
    -0.8793E+02    -0.8793E+02    -0.8796E+02    -0.8801E+02    -0.8808E+02    -0.8816E+02    -0.8825E+02    -0.8834E+02    -0.8843E+02    -0.8852E+02    -0.8860E+02    -0.8867E+02    -0.8873E+02    -0.8877E+02    -0.8879E+02    -0.8879E+02    -0.8875E+02    -0.8867E+02    -0.8853E+02    -0.8833E+02    -0.8803E+02    -0.8762E+02    -0.8706E+02    -0.8631E+02    -0.8532E+02    -0.8403E+02    -0.8236E+02    -0.8023E+02    -0.7754E+02    -0.7422E+02    -0.7018E+02    -0.6538E+02    -0.5982E+02    -0.5352E+02    -0.4656E+02    -0.3902E+02    -0.3099E+02    -0.2260E+02    -0.1394E+02    -0.5156E+01     0.3638E+01     0.1228E+02     0.2059E+02     0.2837E+02     0.3543E+02     0.4154E+02     0.4653E+02     0.5023E+02     0.5250E+02     0.5326E+02     0.5249E+02     0.5021E+02     0.4651E+02     0.4151E+02     0.3538E+02     0.2832E+02     0.2053E+02     0.1222E+02     0.3567E+01    -0.5234E+01    -0.1403E+02    -0.2269E+02    -0.3109E+02    -0.3912E+02    -0.4667E+02    -0.5363E+02    -0.5992E+02    -0.6549E+02    -0.7028E+02    -0.7432E+02    -0.7763E+02    -0.8031E+02    -0.8244E+02    -0.8411E+02    -0.8540E+02    -0.8639E+02    -0.8713E+02    -0.8769E+02    -0.8811E+02    -0.8840E+02    -0.8861E+02    -0.8875E+02    -0.8883E+02    -0.8887E+02    -0.8888E+02    -0.8886E+02    -0.8882E+02    -0.8876E+02    -0.8869E+02    -0.8861E+02    -0.8852E+02    -0.8843E+02    -0.8834E+02    -0.8825E+02    -0.8816E+02    -0.8808E+02    -0.8801E+02    -0.8795E+02    -0.8792E+02    -0.8792E+02
    -0.8776E+02    -0.8776E+02    -0.8778E+02    -0.8782E+02    -0.8786E+02    -0.8792E+02    -0.8797E+02    -0.8803E+02    -0.8808E+02    -0.8813E+02    -0.8817E+02    -0.8819E+02    -0.8820E+02    -0.8820E+02    -0.8817E+02    -0.8811E+02    -0.8802E+02    -0.8788E+02    -0.8768E+02    -0.8742E+02    -0.8707E+02    -0.8661E+02    -0.8601E+02    -0.8525E+02    -0.8427E+02    -0.8303E+02    -0.8147E+02    -0.7953E+02    -0.7715E+02    -0.7424E+02    -0.7078E+02    -0.6671E+02    -0.6205E+02    -0.5683E+02    -0.5111E+02    -0.4495E+02    -0.3847E+02    -0.3174E+02    -0.2489E+02    -0.1802E+02    -0.1125E+02    -0.4686E+01     0.1544E+01     0.7309E+01     0.1248E+02     0.1692E+02     0.2051E+02     0.2316E+02     0.2478E+02     0.2532E+02     0.2477E+02     0.2314E+02     0.2049E+02     0.1689E+02     0.1244E+02     0.7264E+01     0.1491E+01    -0.4745E+01    -0.1131E+02    -0.1809E+02    -0.2497E+02    -0.3183E+02    -0.3856E+02    -0.4505E+02    -0.5120E+02    -0.5693E+02    -0.6215E+02    -0.6681E+02    -0.7087E+02    -0.7433E+02    -0.7723E+02    -0.7962E+02    -0.8155E+02    -0.8311E+02    -0.8434E+02    -0.8532E+02    -0.8608E+02    -0.8668E+02    -0.8714E+02    -0.8749E+02    -0.8775E+02    -0.8795E+02    -0.8809E+02    -0.8818E+02    -0.8824E+02    -0.8827E+02    -0.8828E+02    -0.8827E+02    -0.8825E+02    -0.8821E+02    -0.8816E+02    -0.8811E+02    -0.8805E+02    -0.8799E+02    -0.8793E+02    -0.8787E+02    -0.8782E+02    -0.8779E+02    -0.8776E+02    -0.8776E+02
    -0.8760E+02    -0.8760E+02    -0.8761E+02    -0.8763E+02    -0.8765E+02    -0.8768E+02    -0.8771E+02    -0.8773E+02    -0.8775E+02    -0.8776E+02    -0.8776E+02    -0.8774E+02    -0.8771E+02    -0.8766E+02    -0.8759E+02    -0.8749E+02    -0.8734E+02    -0.8716E+02    -0.8692E+02    -0.8662E+02    -0.8623E+02    -0.8575E+02    -0.8514E+02    -0.8439E+02    -0.8345E+02    -0.8230E+02    -0.8088E+02    -0.7916E+02    -0.7707E+02    -0.7458E+02    -0.7165E+02    -0.6826E+02    -0.6440E+02    -0.6010E+02    -0.5542E+02    -0.5042E+02    -0.4517E+02    -0.3976E+02    -0.3429E+02    -0.2884E+02    -0.2351E+02    -0.1841E+02    -0.1362E+02    -0.9237E+01    -0.5340E+01    -0.2018E+01     0.6532E+00     0.2610E+01     0.3803E+01     0.4201E+01     0.3796E+01     0.2596E+01     0.6319E+00    -0.2047E+01    -0.5376E+01    -0.9279E+01    -0.1367E+02    -0.1847E+02    -0.2358E+02    -0.2891E+02    -0.3436E+02    -0.3984E+02    -0.4525E+02    -0.5051E+02    -0.5551E+02    -0.6019E+02    -0.6449E+02    -0.6834E+02    -0.7173E+02    -0.7466E+02    -0.7715E+02    -0.7923E+02    -0.8096E+02    -0.8237E+02    -0.8352E+02    -0.8446E+02    -0.8521E+02    -0.8581E+02    -0.8630E+02    -0.8668E+02    -0.8699E+02    -0.8722E+02    -0.8741E+02    -0.8755E+02    -0.8766E+02    -0.8773E+02    -0.8778E+02    -0.8781E+02    -0.8783E+02    -0.8783E+02    -0.8782E+02    -0.8780E+02    -0.8777E+02    -0.8774E+02    -0.8771E+02    -0.8768E+02    -0.8765E+02    -0.8763E+02    -0.8761E+02    -0.8761E+02
    -0.8745E+02    -0.8745E+02    -0.8745E+02    -0.8746E+02    -0.8746E+02    -0.8747E+02    -0.8747E+02    -0.8746E+02    -0.8745E+02    -0.8742E+02    -0.8739E+02    -0.8734E+02    -0.8727E+02    -0.8719E+02    -0.8707E+02    -0.8693E+02    -0.8676E+02    -0.8654E+02    -0.8627E+02    -0.8594E+02    -0.8554E+02    -0.8505E+02    -0.8446E+02    -0.8374E+02    -0.8287E+02    -0.8182E+02    -0.8056E+02    -0.7905E+02    -0.7726E+02    -0.7516E+02    -0.7272E+02    -0.6993E+02    -0.6677E+02    -0.6329E+02    -0.5950E+02    -0.5546E+02    -0.5123E+02    -0.4689E+02    -0.4251E+02    -0.3816E+02    -0.3393E+02    -0.2989E+02    -0.2612E+02    -0.2269E+02    -0.1967E+02    -0.1711E+02    -0.1506E+02    -0.1356E+02    -0.1266E+02    -0.1235E+02    -0.1266E+02    -0.1358E+02    -0.1508E+02    -0.1713E+02    -0.1970E+02    -0.2273E+02    -0.2617E+02    -0.2994E+02    -0.3399E+02    -0.3822E+02    -0.4257E+02    -0.4696E+02    -0.5130E+02    -0.5553E+02    -0.5957E+02    -0.6336E+02    -0.6685E+02    -0.7000E+02    -0.7280E+02    -0.7523E+02    -0.7733E+02    -0.7912E+02    -0.8062E+02    -0.8188E+02    -0.8293E+02    -0.8380E+02    -0.8451E+02    -0.8511E+02    -0.8560E+02    -0.8600E+02    -0.8632E+02    -0.8659E+02    -0.8681E+02    -0.8699E+02    -0.8713E+02    -0.8724E+02    -0.8733E+02    -0.8739E+02    -0.8744E+02    -0.8748E+02    -0.8750E+02    -0.8751E+02    -0.8751E+02    -0.8751E+02    -0.8750E+02    -0.8750E+02    -0.8749E+02    -0.8748E+02    -0.8747E+02    -0.8747E+02
    -0.8731E+02    -0.8731E+02    -0.8731E+02    -0.8730E+02    -0.8729E+02    -0.8727E+02    -0.8725E+02    -0.8722E+02    -0.8718E+02    -0.8713E+02    -0.8706E+02    -0.8698E+02    -0.8689E+02    -0.8677E+02    -0.8663E+02    -0.8646E+02    -0.8626E+02    -0.8602E+02    -0.8573E+02    -0.8539E+02    -0.8499E+02    -0.8451E+02    -0.8395E+02    -0.8328E+02    -0.8248E+02    -0.8155E+02    -0.8045E+02    -0.7915E+02    -0.7765E+02    -0.7590E+02    -0.7390E+02    -0.7163E+02    -0.6910E+02    -0.6630E+02    -0.6327E+02    -0.6005E+02    -0.5669E+02    -0.5323E+02    -0.4974E+02    -0.4629E+02    -0.4293E+02    -0.3973E+02    -0.3675E+02    -0.3404E+02    -0.3165E+02    -0.2962E+02    -0.2801E+02    -0.2684E+02    -0.2612E+02    -0.2589E+02    -0.2613E+02    -0.2685E+02    -0.2803E+02    -0.2965E+02    -0.3167E+02    -0.3407E+02    -0.3679E+02    -0.3978E+02    -0.4298E+02    -0.4634E+02    -0.4980E+02    -0.5329E+02    -0.5675E+02    -0.6012E+02    -0.6334E+02    -0.6637E+02    -0.6916E+02    -0.7170E+02    -0.7396E+02    -0.7596E+02    -0.7770E+02    -0.7921E+02    -0.8050E+02    -0.8160E+02    -0.8253E+02    -0.8332E+02    -0.8399E+02    -0.8456E+02    -0.8503E+02    -0.8544E+02    -0.8578E+02    -0.8606E+02    -0.8630E+02    -0.8650E+02    -0.8667E+02    -0.8681E+02    -0.8693E+02    -0.8702E+02    -0.8710E+02    -0.8716E+02    -0.8721E+02    -0.8725E+02    -0.8728E+02    -0.8730E+02    -0.8732E+02    -0.8733E+02    -0.8734E+02    -0.8734E+02    -0.8734E+02    -0.8734E+02
    -0.8719E+02    -0.8719E+02    -0.8718E+02    -0.8716E+02    -0.8714E+02    -0.8710E+02    -0.8706E+02    -0.8701E+02    -0.8694E+02    -0.8687E+02    -0.8678E+02    -0.8668E+02    -0.8656E+02    -0.8642E+02    -0.8626E+02    -0.8607E+02    -0.8585E+02    -0.8560E+02    -0.8530E+02    -0.8497E+02    -0.8457E+02    -0.8412E+02    -0.8359E+02    -0.8298E+02    -0.8227E+02    -0.8144E+02    -0.8049E+02    -0.7940E+02    -0.7815E+02    -0.7672E+02    -0.7510E+02    -0.7329E+02    -0.7127E+02    -0.6907E+02    -0.6669E+02    -0.6417E+02    -0.6153E+02    -0.5881E+02    -0.5607E+02    -0.5336E+02    -0.5072E+02    -0.4820E+02    -0.4585E+02    -0.4372E+02    -0.4184E+02    -0.4025E+02    -0.3899E+02    -0.3806E+02    -0.3750E+02    -0.3732E+02    -0.3751E+02    -0.3807E+02    -0.3900E+02    -0.4027E+02    -0.4187E+02    -0.4375E+02    -0.4588E+02    -0.4824E+02    -0.5076E+02    -0.5340E+02    -0.5612E+02    -0.5886E+02    -0.6158E+02    -0.6422E+02    -0.6675E+02    -0.6912E+02    -0.7132E+02    -0.7334E+02    -0.7515E+02    -0.7676E+02    -0.7819E+02    -0.7944E+02    -0.8054E+02    -0.8148E+02    -0.8230E+02    -0.8301E+02    -0.8362E+02    -0.8415E+02    -0.8461E+02    -0.8500E+02    -0.8534E+02    -0.8563E+02    -0.8588E+02    -0.8610E+02    -0.8629E+02    -0.8645E+02    -0.8659E+02    -0.8670E+02    -0.8681E+02    -0.8689E+02    -0.8697E+02    -0.8703E+02    -0.8708E+02    -0.8712E+02    -0.8716E+02    -0.8719E+02    -0.8721E+02    -0.8722E+02    -0.8723E+02    -0.8723E+02
    -0.8709E+02    -0.8709E+02    -0.8707E+02    -0.8705E+02    -0.8701E+02    -0.8696E+02    -0.8690E+02    -0.8683E+02    -0.8675E+02    -0.8665E+02    -0.8655E+02    -0.8643E+02    -0.8629E+02    -0.8613E+02    -0.8596E+02    -0.8576E+02    -0.8553E+02    -0.8527E+02    -0.8498E+02    -0.8465E+02    -0.8427E+02    -0.8385E+02    -0.8336E+02    -0.8281E+02    -0.8218E+02    -0.8147E+02    -0.8066E+02    -0.7974E+02    -0.7871E+02    -0.7755E+02    -0.7625E+02    -0.7482E+02    -0.7324E+02    -0.7153E+02    -0.6969E+02    -0.6774E+02    -0.6571E+02    -0.6362E+02    -0.6151E+02    -0.5941E+02    -0.5737E+02    -0.5542E+02    -0.5359E+02    -0.5194E+02    -0.5048E+02    -0.4924E+02    -0.4825E+02    -0.4754E+02    -0.4710E+02    -0.4696E+02    -0.4710E+02    -0.4754E+02    -0.4827E+02    -0.4926E+02    -0.5050E+02    -0.5196E+02    -0.5362E+02    -0.5545E+02    -0.5740E+02    -0.5945E+02    -0.6155E+02    -0.6366E+02    -0.6575E+02    -0.6778E+02    -0.6973E+02    -0.7157E+02    -0.7328E+02    -0.7485E+02    -0.7629E+02    -0.7758E+02    -0.7874E+02    -0.7977E+02    -0.8069E+02    -0.8150E+02    -0.8221E+02    -0.8284E+02    -0.8339E+02    -0.8387E+02    -0.8430E+02    -0.8467E+02    -0.8500E+02    -0.8529E+02    -0.8555E+02    -0.8578E+02    -0.8597E+02    -0.8615E+02    -0.8630E+02    -0.8644E+02    -0.8656E+02    -0.8666E+02    -0.8676E+02    -0.8684E+02    -0.8691E+02    -0.8697E+02    -0.8702E+02    -0.8706E+02    -0.8709E+02    -0.8712E+02    -0.8713E+02    -0.8713E+02
    -0.8700E+02    -0.8700E+02    -0.8698E+02    -0.8695E+02    -0.8690E+02    -0.8684E+02    -0.8677E+02    -0.8668E+02    -0.8659E+02    -0.8648E+02    -0.8636E+02    -0.8623E+02    -0.8608E+02    -0.8591E+02    -0.8572E+02    -0.8552E+02    -0.8529E+02    -0.8503E+02    -0.8475E+02    -0.8443E+02    -0.8408E+02    -0.8368E+02    -0.8324E+02    -0.8274E+02    -0.8219E+02    -0.8158E+02    -0.8089E+02    -0.8012E+02    -0.7928E+02    -0.7834E+02    -0.7731E+02    -0.7618E+02    -0.7495E+02    -0.7364E+02    -0.7223E+02    -0.7075E+02    -0.6921E+02    -0.6764E+02    -0.6604E+02    -0.6446E+02    -0.6291E+02    -0.6143E+02    -0.6005E+02    -0.5879E+02    -0.5767E+02    -0.5673E+02    -0.5598E+02    -0.5543E+02    -0.5509E+02    -0.5498E+02    -0.5510E+02    -0.5543E+02    -0.5599E+02    -0.5674E+02    -0.5769E+02    -0.5880E+02    -0.6007E+02    -0.6145E+02    -0.6294E+02    -0.6448E+02    -0.6607E+02    -0.6766E+02    -0.6924E+02    -0.7078E+02    -0.7226E+02    -0.7366E+02    -0.7498E+02    -0.7621E+02    -0.7733E+02    -0.7836E+02    -0.7930E+02    -0.8015E+02    -0.8091E+02    -0.8160E+02    -0.8221E+02    -0.8276E+02    -0.8326E+02    -0.8370E+02    -0.8409E+02    -0.8444E+02    -0.8476E+02    -0.8504E+02    -0.8530E+02    -0.8553E+02    -0.8573E+02    -0.8591E+02    -0.8608E+02    -0.8623E+02    -0.8636E+02    -0.8648E+02    -0.8659E+02    -0.8668E+02    -0.8676E+02    -0.8684E+02    -0.8690E+02    -0.8696E+02    -0.8700E+02    -0.8703E+02    -0.8705E+02    -0.8705E+02
    -0.8694E+02    -0.8694E+02    -0.8691E+02    -0.8687E+02    -0.8682E+02    -0.8675E+02    -0.8666E+02    -0.8657E+02    -0.8646E+02    -0.8634E+02    -0.8621E+02    -0.8607E+02    -0.8591E+02    -0.8574E+02    -0.8555E+02    -0.8535E+02    -0.8512E+02    -0.8487E+02    -0.8460E+02    -0.8429E+02    -0.8396E+02    -0.8360E+02    -0.8320E+02    -0.8276E+02    -0.8228E+02    -0.8175E+02    -0.8116E+02    -0.8053E+02    -0.7983E+02    -0.7907E+02    -0.7825E+02    -0.7736E+02    -0.7641E+02    -0.7540E+02    -0.7433E+02    -0.7322E+02    -0.7206E+02    -0.7089E+02    -0.6970E+02    -0.6853E+02    -0.6738E+02    -0.6628E+02    -0.6526E+02    -0.6432E+02    -0.6349E+02    -0.6279E+02    -0.6223E+02    -0.6182E+02    -0.6157E+02    -0.6149E+02    -0.6158E+02    -0.6183E+02    -0.6224E+02    -0.6280E+02    -0.6350E+02    -0.6433E+02    -0.6527E+02    -0.6630E+02    -0.6740E+02    -0.6854E+02    -0.6972E+02    -0.7091E+02    -0.7208E+02    -0.7324E+02    -0.7435E+02    -0.7542E+02    -0.7643E+02    -0.7738E+02    -0.7827E+02    -0.7909E+02    -0.7984E+02    -0.8054E+02    -0.8118E+02    -0.8176E+02    -0.8229E+02    -0.8277E+02    -0.8321E+02    -0.8361E+02    -0.8397E+02    -0.8430E+02    -0.8460E+02    -0.8487E+02    -0.8512E+02    -0.8534E+02    -0.8555E+02    -0.8574E+02    -0.8591E+02    -0.8606E+02    -0.8620E+02    -0.8633E+02    -0.8645E+02    -0.8656E+02    -0.8665E+02    -0.8673E+02    -0.8681E+02    -0.8687E+02    -0.8692E+02    -0.8696E+02    -0.8698E+02    -0.8698E+02
    -0.8688E+02    -0.8688E+02    -0.8686E+02    -0.8681E+02    -0.8675E+02    -0.8667E+02    -0.8658E+02    -0.8648E+02    -0.8637E+02    -0.8624E+02    -0.8611E+02    -0.8596E+02    -0.8580E+02    -0.8563E+02    -0.8544E+02    -0.8523E+02    -0.8501E+02    -0.8477E+02    -0.8451E+02    -0.8423E+02    -0.8392E+02    -0.8359E+02    -0.8323E+02    -0.8284E+02    -0.8241E+02    -0.8196E+02    -0.8146E+02    -0.8093E+02    -0.8035E+02    -0.7974E+02    -0.7908E+02    -0.7838E+02    -0.7763E+02    -0.7685E+02    -0.7604E+02    -0.7520E+02    -0.7433E+02    -0.7346E+02    -0.7258E+02    -0.7172E+02    -0.7088E+02    -0.7008E+02    -0.6933E+02    -0.6864E+02    -0.6804E+02    -0.6753E+02    -0.6712E+02    -0.6682E+02    -0.6664E+02    -0.6658E+02    -0.6664E+02    -0.6683E+02    -0.6713E+02    -0.6754E+02    -0.6805E+02    -0.6865E+02    -0.6934E+02    -0.7009E+02    -0.7089E+02    -0.7173E+02    -0.7259E+02    -0.7347E+02    -0.7434E+02    -0.7521E+02    -0.7605E+02    -0.7686E+02    -0.7764E+02    -0.7838E+02    -0.7908E+02    -0.7974E+02    -0.8036E+02    -0.8093E+02    -0.8147E+02    -0.8196E+02    -0.8242E+02    -0.8284E+02    -0.8323E+02    -0.8359E+02    -0.8392E+02    -0.8422E+02    -0.8450E+02    -0.8476E+02    -0.8500E+02    -0.8522E+02    -0.8542E+02    -0.8561E+02    -0.8578E+02    -0.8594E+02    -0.8609E+02    -0.8622E+02    -0.8635E+02    -0.8646E+02    -0.8656E+02    -0.8665E+02    -0.8674E+02    -0.8681E+02    -0.8686E+02    -0.8690E+02    -0.8693E+02    -0.8693E+02
    -0.8684E+02    -0.8684E+02    -0.8682E+02    -0.8677E+02    -0.8670E+02    -0.8662E+02    -0.8653E+02    -0.8642E+02    -0.8630E+02    -0.8617E+02    -0.8604E+02    -0.8589E+02    -0.8572E+02    -0.8555E+02    -0.8537E+02    -0.8517E+02    -0.8495E+02    -0.8472E+02    -0.8448E+02    -0.8421E+02    -0.8393E+02    -0.8363E+02    -0.8330E+02    -0.8296E+02    -0.8259E+02    -0.8219E+02    -0.8177E+02    -0.8132E+02    -0.8084E+02    -0.8033E+02    -0.7980E+02    -0.7924E+02    -0.7866E+02    -0.7805E+02    -0.7742E+02    -0.7678E+02    -0.7613E+02    -0.7547E+02    -0.7482E+02    -0.7418E+02    -0.7356E+02    -0.7298E+02    -0.7243E+02    -0.7194E+02    -0.7150E+02    -0.7113E+02    -0.7084E+02    -0.7062E+02    -0.7049E+02    -0.7045E+02    -0.7049E+02    -0.7063E+02    -0.7084E+02    -0.7114E+02    -0.7151E+02    -0.7194E+02    -0.7244E+02    -0.7298E+02    -0.7357E+02    -0.7419E+02    -0.7482E+02    -0.7548E+02    -0.7613E+02    -0.7678E+02    -0.7742E+02    -0.7805E+02    -0.7866E+02    -0.7924E+02    -0.7980E+02    -0.8033E+02    -0.8084E+02    -0.8132E+02    -0.8176E+02    -0.8219E+02    -0.8258E+02    -0.8295E+02    -0.8330E+02    -0.8362E+02    -0.8392E+02    -0.8420E+02    -0.8446E+02    -0.8471E+02    -0.8493E+02    -0.8515E+02    -0.8534E+02    -0.8553E+02    -0.8570E+02    -0.8586E+02    -0.8601E+02    -0.8614E+02    -0.8627E+02    -0.8639E+02    -0.8650E+02    -0.8660E+02    -0.8668E+02    -0.8676E+02    -0.8682E+02    -0.8686E+02    -0.8689E+02    -0.8689E+02
    -0.8682E+02    -0.8682E+02    -0.8679E+02    -0.8674E+02    -0.8667E+02    -0.8659E+02    -0.8649E+02    -0.8638E+02    -0.8626E+02    -0.8613E+02    -0.8599E+02    -0.8584E+02    -0.8568E+02    -0.8551E+02    -0.8533E+02    -0.8514E+02    -0.8494E+02    -0.8472E+02    -0.8449E+02    -0.8424E+02    -0.8398E+02    -0.8371E+02    -0.8342E+02    -0.8311E+02    -0.8278E+02    -0.8244E+02    -0.8208E+02    -0.8169E+02    -0.8129E+02    -0.8087E+02    -0.8044E+02    -0.7998E+02    -0.7952E+02    -0.7904E+02    -0.7854E+02    -0.7805E+02    -0.7755E+02    -0.7705E+02    -0.7656E+02    -0.7608E+02    -0.7562E+02    -0.7519E+02    -0.7479E+02    -0.7443E+02    -0.7411E+02    -0.7384E+02    -0.7363E+02    -0.7347E+02    -0.7338E+02    -0.7335E+02    -0.7338E+02    -0.7347E+02    -0.7363E+02    -0.7384E+02    -0.7411E+02    -0.7443E+02    -0.7479E+02    -0.7519E+02    -0.7563E+02    -0.7608E+02    -0.7656E+02    -0.7705E+02    -0.7755E+02    -0.7805E+02    -0.7854E+02    -0.7903E+02    -0.7951E+02    -0.7998E+02    -0.8043E+02    -0.8087E+02    -0.8129E+02    -0.8169E+02    -0.8207E+02    -0.8243E+02    -0.8277E+02    -0.8310E+02    -0.8340E+02    -0.8369E+02    -0.8397E+02    -0.8422E+02    -0.8447E+02    -0.8470E+02    -0.8491E+02    -0.8511E+02    -0.8530E+02    -0.8548E+02    -0.8565E+02    -0.8581E+02    -0.8596E+02    -0.8609E+02    -0.8622E+02    -0.8634E+02    -0.8645E+02    -0.8655E+02    -0.8664E+02    -0.8672E+02    -0.8679E+02    -0.8683E+02    -0.8686E+02    -0.8686E+02
    -0.8680E+02    -0.8680E+02    -0.8677E+02    -0.8672E+02    -0.8665E+02    -0.8657E+02    -0.8647E+02    -0.8636E+02    -0.8624E+02    -0.8611E+02    -0.8597E+02    -0.8583E+02    -0.8567E+02    -0.8551E+02    -0.8533E+02    -0.8515E+02    -0.8495E+02    -0.8475E+02    -0.8454E+02    -0.8431E+02    -0.8407E+02    -0.8382E+02    -0.8356E+02    -0.8328E+02    -0.8300E+02    -0.8270E+02    -0.8238E+02    -0.8206E+02    -0.8172E+02    -0.8137E+02    -0.8100E+02    -0.8063E+02    -0.8025E+02    -0.7987E+02    -0.7947E+02    -0.7908E+02    -0.7869E+02    -0.7831E+02    -0.7793E+02    -0.7757E+02    -0.7722E+02    -0.7689E+02    -0.7660E+02    -0.7633E+02    -0.7609E+02    -0.7589E+02    -0.7573E+02    -0.7562E+02    -0.7555E+02    -0.7553E+02    -0.7555E+02    -0.7562E+02    -0.7573E+02    -0.7589E+02    -0.7609E+02    -0.7632E+02    -0.7659E+02    -0.7689E+02    -0.7722E+02    -0.7756E+02    -0.7793E+02    -0.7830E+02    -0.7869E+02    -0.7908E+02    -0.7947E+02    -0.7986E+02    -0.8024E+02    -0.8062E+02    -0.8099E+02    -0.8135E+02    -0.8170E+02    -0.8204E+02    -0.8237E+02    -0.8268E+02    -0.8298E+02    -0.8327E+02    -0.8354E+02    -0.8380E+02    -0.8405E+02    -0.8428E+02    -0.8451E+02    -0.8472E+02    -0.8492E+02    -0.8511E+02    -0.8530E+02    -0.8547E+02    -0.8563E+02    -0.8578E+02    -0.8593E+02    -0.8607E+02    -0.8620E+02    -0.8632E+02    -0.8643E+02    -0.8653E+02    -0.8662E+02    -0.8670E+02    -0.8677E+02    -0.8681E+02    -0.8684E+02    -0.8684E+02
    -0.8680E+02    -0.8680E+02    -0.8677E+02    -0.8672E+02    -0.8665E+02    -0.8656E+02    -0.8646E+02    -0.8635E+02    -0.8624E+02    -0.8611E+02    -0.8597E+02    -0.8583E+02    -0.8568E+02    -0.8552E+02    -0.8536E+02    -0.8518E+02    -0.8500E+02    -0.8481E+02    -0.8461E+02    -0.8440E+02    -0.8418E+02    -0.8396E+02    -0.8372E+02    -0.8347E+02    -0.8322E+02    -0.8296E+02    -0.8268E+02    -0.8240E+02    -0.8211E+02    -0.8181E+02    -0.8151E+02    -0.8120E+02    -0.8089E+02    -0.8057E+02    -0.8026E+02    -0.7994E+02    -0.7963E+02    -0.7933E+02    -0.7903E+02    -0.7875E+02    -0.7848E+02    -0.7823E+02    -0.7800E+02    -0.7780E+02    -0.7762E+02    -0.7747E+02    -0.7735E+02    -0.7726E+02    -0.7721E+02    -0.7719E+02    -0.7721E+02    -0.7726E+02    -0.7735E+02    -0.7747E+02    -0.7761E+02    -0.7779E+02    -0.7800E+02    -0.7823E+02    -0.7848E+02    -0.7874E+02    -0.7903E+02    -0.7932E+02    -0.7963E+02    -0.7994E+02    -0.8025E+02    -0.8056E+02    -0.8088E+02    -0.8119E+02    -0.8150E+02    -0.8180E+02    -0.8210E+02    -0.8238E+02    -0.8266E+02    -0.8294E+02    -0.8320E+02    -0.8345E+02    -0.8369E+02    -0.8393E+02    -0.8415E+02    -0.8437E+02    -0.8458E+02    -0.8477E+02    -0.8496E+02    -0.8514E+02    -0.8531E+02    -0.8548E+02    -0.8564E+02    -0.8579E+02    -0.8593E+02    -0.8606E+02    -0.8619E+02    -0.8631E+02    -0.8642E+02    -0.8652E+02    -0.8661E+02    -0.8669E+02    -0.8676E+02    -0.8680E+02    -0.8683E+02    -0.8683E+02
    -0.8680E+02    -0.8680E+02    -0.8677E+02    -0.8672E+02    -0.8665E+02    -0.8656E+02    -0.8647E+02    -0.8636E+02    -0.8625E+02    -0.8612E+02    -0.8599E+02    -0.8585E+02    -0.8571E+02    -0.8556E+02    -0.8540E+02    -0.8524E+02    -0.8506E+02    -0.8489E+02    -0.8470E+02    -0.8451E+02    -0.8431E+02    -0.8410E+02    -0.8389E+02    -0.8367E+02    -0.8345E+02    -0.8321E+02    -0.8297E+02    -0.8273E+02    -0.8248E+02    -0.8223E+02    -0.8197E+02    -0.8171E+02    -0.8145E+02    -0.8119E+02    -0.8093E+02    -0.8067E+02    -0.8042E+02    -0.8018E+02    -0.7994E+02    -0.7971E+02    -0.7950E+02    -0.7931E+02    -0.7913E+02    -0.7897E+02    -0.7883E+02    -0.7871E+02    -0.7862E+02    -0.7855E+02    -0.7851E+02    -0.7850E+02    -0.7851E+02    -0.7855E+02    -0.7862E+02    -0.7871E+02    -0.7882E+02    -0.7896E+02    -0.7912E+02    -0.7930E+02    -0.7950E+02    -0.7971E+02    -0.7993E+02    -0.8017E+02    -0.8041E+02    -0.8066E+02    -0.8092E+02    -0.8118E+02    -0.8144E+02    -0.8170E+02    -0.8195E+02    -0.8221E+02    -0.8246E+02    -0.8271E+02    -0.8295E+02    -0.8319E+02    -0.8342E+02    -0.8365E+02    -0.8386E+02    -0.8407E+02    -0.8428E+02    -0.8447E+02    -0.8466E+02    -0.8485E+02    -0.8502E+02    -0.8519E+02    -0.8536E+02    -0.8551E+02    -0.8566E+02    -0.8580E+02    -0.8594E+02    -0.8607E+02    -0.8619E+02    -0.8631E+02    -0.8642E+02    -0.8652E+02    -0.8661E+02    -0.8669E+02    -0.8675E+02    -0.8680E+02    -0.8683E+02    -0.8683E+02
    -0.8680E+02    -0.8680E+02    -0.8678E+02    -0.8673E+02    -0.8666E+02    -0.8658E+02    -0.8648E+02    -0.8638E+02    -0.8627E+02    -0.8615E+02    -0.8602E+02    -0.8589E+02    -0.8575E+02    -0.8561E+02    -0.8546E+02    -0.8530E+02    -0.8514E+02    -0.8498E+02    -0.8481E+02    -0.8463E+02    -0.8445E+02    -0.8426E+02    -0.8407E+02    -0.8387E+02    -0.8367E+02    -0.8347E+02    -0.8326E+02    -0.8304E+02    -0.8283E+02    -0.8261E+02    -0.8239E+02    -0.8217E+02    -0.8195E+02    -0.8173E+02    -0.8151E+02    -0.8130E+02    -0.8109E+02    -0.8089E+02    -0.8070E+02    -0.8052E+02    -0.8035E+02    -0.8019E+02    -0.8005E+02    -0.7992E+02    -0.7981E+02    -0.7972E+02    -0.7964E+02    -0.7959E+02    -0.7956E+02    -0.7955E+02    -0.7956E+02    -0.7959E+02    -0.7964E+02    -0.7971E+02    -0.7981E+02    -0.7991E+02    -0.8004E+02    -0.8018E+02    -0.8034E+02    -0.8051E+02    -0.8069E+02    -0.8088E+02    -0.8108E+02    -0.8129E+02    -0.8150E+02    -0.8172E+02    -0.8193E+02    -0.8215E+02    -0.8237E+02    -0.8259E+02    -0.8281E+02    -0.8302E+02    -0.8323E+02    -0.8344E+02    -0.8365E+02    -0.8385E+02    -0.8404E+02    -0.8423E+02    -0.8441E+02    -0.8459E+02    -0.8477E+02    -0.8494E+02    -0.8510E+02    -0.8526E+02    -0.8541E+02    -0.8556E+02    -0.8570E+02    -0.8584E+02    -0.8597E+02    -0.8609E+02    -0.8621E+02    -0.8633E+02    -0.8643E+02    -0.8653E+02    -0.8662E+02    -0.8670E+02    -0.8676E+02    -0.8681E+02    -0.8683E+02    -0.8683E+02
    -0.8682E+02    -0.8682E+02    -0.8679E+02    -0.8674E+02    -0.8667E+02    -0.8660E+02    -0.8651E+02    -0.8641E+02    -0.8630E+02    -0.8618E+02    -0.8606E+02    -0.8594E+02    -0.8581E+02    -0.8567E+02    -0.8553E+02    -0.8539E+02    -0.8524E+02    -0.8508E+02    -0.8492E+02    -0.8476E+02    -0.8460E+02    -0.8443E+02    -0.8425E+02    -0.8408E+02    -0.8390E+02    -0.8372E+02    -0.8353E+02    -0.8334E+02    -0.8315E+02    -0.8297E+02    -0.8278E+02    -0.8259E+02    -0.8240E+02    -0.8221E+02    -0.8203E+02    -0.8185E+02    -0.8168E+02    -0.8151E+02    -0.8136E+02    -0.8121E+02    -0.8107E+02    -0.8094E+02    -0.8082E+02    -0.8072E+02    -0.8063E+02    -0.8055E+02    -0.8049E+02    -0.8045E+02    -0.8042E+02    -0.8042E+02    -0.8042E+02    -0.8045E+02    -0.8049E+02    -0.8055E+02    -0.8062E+02    -0.8071E+02    -0.8081E+02    -0.8093E+02    -0.8106E+02    -0.8120E+02    -0.8134E+02    -0.8150E+02    -0.8167E+02    -0.8184E+02    -0.8202E+02    -0.8220E+02    -0.8238E+02    -0.8257E+02    -0.8276E+02    -0.8294E+02    -0.8313E+02    -0.8332E+02    -0.8350E+02    -0.8369E+02    -0.8387E+02    -0.8405E+02    -0.8422E+02    -0.8439E+02    -0.8456E+02    -0.8472E+02    -0.8488E+02    -0.8504E+02    -0.8519E+02    -0.8534E+02    -0.8548E+02    -0.8562E+02    -0.8575E+02    -0.8588E+02    -0.8601E+02    -0.8613E+02    -0.8624E+02    -0.8635E+02    -0.8645E+02    -0.8655E+02    -0.8663E+02    -0.8671E+02    -0.8677E+02    -0.8682E+02    -0.8684E+02    -0.8684E+02
    -0.8683E+02    -0.8683E+02    -0.8681E+02    -0.8676E+02    -0.8670E+02    -0.8662E+02    -0.8653E+02    -0.8644E+02    -0.8633E+02    -0.8623E+02    -0.8611E+02    -0.8599E+02    -0.8587E+02    -0.8574E+02    -0.8561E+02    -0.8547E+02    -0.8534E+02    -0.8519E+02    -0.8505E+02    -0.8490E+02    -0.8475E+02    -0.8459E+02    -0.8444E+02    -0.8428E+02    -0.8412E+02    -0.8396E+02    -0.8379E+02    -0.8363E+02    -0.8346E+02    -0.8330E+02    -0.8313E+02    -0.8297E+02    -0.8281E+02    -0.8265E+02    -0.8249E+02    -0.8234E+02    -0.8220E+02    -0.8206E+02    -0.8192E+02    -0.8180E+02    -0.8168E+02    -0.8157E+02    -0.8148E+02    -0.8139E+02    -0.8132E+02    -0.8126E+02    -0.8121E+02    -0.8117E+02    -0.8115E+02    -0.8115E+02    -0.8115E+02    -0.8117E+02    -0.8121E+02    -0.8125E+02    -0.8131E+02    -0.8139E+02    -0.8147E+02    -0.8157E+02    -0.8167E+02    -0.8179E+02    -0.8191E+02    -0.8204E+02    -0.8218E+02    -0.8233E+02    -0.8248E+02    -0.8263E+02    -0.8279E+02    -0.8295E+02    -0.8311E+02    -0.8327E+02    -0.8344E+02    -0.8360E+02    -0.8376E+02    -0.8393E+02    -0.8409E+02    -0.8425E+02    -0.8440E+02    -0.8456E+02    -0.8471E+02    -0.8486E+02    -0.8500E+02    -0.8515E+02    -0.8529E+02    -0.8542E+02    -0.8556E+02    -0.8569E+02    -0.8581E+02    -0.8594E+02    -0.8606E+02    -0.8617E+02    -0.8628E+02    -0.8638E+02    -0.8648E+02    -0.8657E+02    -0.8665E+02    -0.8673E+02    -0.8679E+02    -0.8683E+02    -0.8686E+02    -0.8686E+02
    -0.8685E+02    -0.8685E+02    -0.8683E+02    -0.8678E+02    -0.8672E+02    -0.8665E+02    -0.8657E+02    -0.8647E+02    -0.8638E+02    -0.8627E+02    -0.8616E+02    -0.8605E+02    -0.8594E+02    -0.8582E+02    -0.8569E+02    -0.8557E+02    -0.8544E+02    -0.8531E+02    -0.8517E+02    -0.8504E+02    -0.8490E+02    -0.8476E+02    -0.8462E+02    -0.8448E+02    -0.8433E+02    -0.8419E+02    -0.8404E+02    -0.8389E+02    -0.8375E+02    -0.8360E+02    -0.8346E+02    -0.8332E+02    -0.8318E+02    -0.8304E+02    -0.8291E+02    -0.8278E+02    -0.8265E+02    -0.8254E+02    -0.8242E+02    -0.8232E+02    -0.8222E+02    -0.8213E+02    -0.8205E+02    -0.8198E+02    -0.8192E+02    -0.8187E+02    -0.8183E+02    -0.8180E+02    -0.8178E+02    -0.8177E+02    -0.8178E+02    -0.8179E+02    -0.8182E+02    -0.8186E+02    -0.8191E+02    -0.8197E+02    -0.8204E+02    -0.8212E+02    -0.8221E+02    -0.8231E+02    -0.8241E+02    -0.8252E+02    -0.8264E+02    -0.8276E+02    -0.8289E+02    -0.8302E+02    -0.8316E+02    -0.8330E+02    -0.8344E+02    -0.8358E+02    -0.8372E+02    -0.8387E+02    -0.8401E+02    -0.8415E+02    -0.8430E+02    -0.8444E+02    -0.8458E+02    -0.8472E+02    -0.8486E+02    -0.8500E+02    -0.8513E+02    -0.8526E+02    -0.8539E+02    -0.8552E+02    -0.8564E+02    -0.8576E+02    -0.8588E+02    -0.8600E+02    -0.8611E+02    -0.8622E+02    -0.8632E+02    -0.8642E+02    -0.8651E+02    -0.8660E+02    -0.8668E+02    -0.8675E+02    -0.8681E+02    -0.8685E+02    -0.8687E+02    -0.8687E+02
    -0.8687E+02    -0.8687E+02    -0.8685E+02    -0.8681E+02    -0.8675E+02    -0.8668E+02    -0.8660E+02    -0.8651E+02    -0.8642E+02    -0.8632E+02    -0.8622E+02    -0.8612E+02    -0.8601E+02    -0.8590E+02    -0.8578E+02    -0.8566E+02    -0.8554E+02    -0.8542E+02    -0.8530E+02    -0.8518E+02    -0.8505E+02    -0.8492E+02    -0.8480E+02    -0.8467E+02    -0.8454E+02    -0.8441E+02    -0.8428E+02    -0.8415E+02    -0.8402E+02    -0.8389E+02    -0.8376E+02    -0.8364E+02    -0.8352E+02    -0.8340E+02    -0.8328E+02    -0.8317E+02    -0.8307E+02    -0.8296E+02    -0.8287E+02    -0.8278E+02    -0.8270E+02    -0.8262E+02    -0.8255E+02    -0.8249E+02    -0.8244E+02    -0.8240E+02    -0.8236E+02    -0.8234E+02    -0.8232E+02    -0.8232E+02    -0.8232E+02    -0.8234E+02    -0.8236E+02    -0.8239E+02    -0.8243E+02    -0.8248E+02    -0.8254E+02    -0.8261E+02    -0.8269E+02    -0.8277E+02    -0.8286E+02    -0.8295E+02    -0.8305E+02    -0.8316E+02    -0.8327E+02    -0.8338E+02    -0.8350E+02    -0.8362E+02    -0.8374E+02    -0.8387E+02    -0.8399E+02    -0.8412E+02    -0.8425E+02    -0.8438E+02    -0.8450E+02    -0.8463E+02    -0.8476E+02    -0.8489E+02    -0.8501E+02    -0.8513E+02    -0.8526E+02    -0.8538E+02    -0.8550E+02    -0.8561E+02    -0.8573E+02    -0.8584E+02    -0.8595E+02    -0.8606E+02    -0.8617E+02    -0.8627E+02    -0.8637E+02    -0.8646E+02    -0.8655E+02    -0.8663E+02    -0.8671E+02    -0.8677E+02    -0.8683E+02    -0.8687E+02    -0.8689E+02    -0.8689E+02
    -0.8689E+02    -0.8689E+02    -0.8687E+02    -0.8683E+02    -0.8678E+02    -0.8671E+02    -0.8664E+02    -0.8656E+02    -0.8647E+02    -0.8638E+02    -0.8628E+02    -0.8618E+02    -0.8608E+02    -0.8598E+02    -0.8587E+02    -0.8576E+02    -0.8565E+02    -0.8554E+02    -0.8543E+02    -0.8531E+02    -0.8520E+02    -0.8508E+02    -0.8497E+02    -0.8485E+02    -0.8473E+02    -0.8462E+02    -0.8450E+02    -0.8439E+02    -0.8427E+02    -0.8416E+02    -0.8405E+02    -0.8394E+02    -0.8383E+02    -0.8373E+02    -0.8363E+02    -0.8353E+02    -0.8344E+02    -0.8335E+02    -0.8327E+02    -0.8319E+02    -0.8312E+02    -0.8305E+02    -0.8300E+02    -0.8294E+02    -0.8290E+02    -0.8286E+02    -0.8284E+02    -0.8281E+02    -0.8280E+02    -0.8280E+02    -0.8280E+02    -0.8281E+02    -0.8283E+02    -0.8286E+02    -0.8290E+02    -0.8294E+02    -0.8299E+02    -0.8305E+02    -0.8311E+02    -0.8318E+02    -0.8326E+02    -0.8334E+02    -0.8342E+02    -0.8351E+02    -0.8361E+02    -0.8371E+02    -0.8381E+02    -0.8392E+02    -0.8402E+02    -0.8413E+02    -0.8425E+02    -0.8436E+02    -0.8447E+02    -0.8459E+02    -0.8470E+02    -0.8482E+02    -0.8493E+02    -0.8504E+02    -0.8516E+02    -0.8527E+02    -0.8538E+02    -0.8549E+02    -0.8560E+02    -0.8571E+02    -0.8582E+02    -0.8592E+02    -0.8603E+02    -0.8613E+02    -0.8623E+02    -0.8632E+02    -0.8641E+02    -0.8650E+02    -0.8659E+02    -0.8666E+02    -0.8674E+02    -0.8680E+02    -0.8685E+02    -0.8689E+02    -0.8691E+02    -0.8691E+02
    -0.8692E+02    -0.8692E+02    -0.8690E+02    -0.8686E+02    -0.8681E+02    -0.8675E+02    -0.8668E+02    -0.8660E+02    -0.8652E+02    -0.8643E+02    -0.8634E+02    -0.8625E+02    -0.8615E+02    -0.8606E+02    -0.8596E+02    -0.8586E+02    -0.8576E+02    -0.8566E+02    -0.8555E+02    -0.8545E+02    -0.8534E+02    -0.8524E+02    -0.8513E+02    -0.8503E+02    -0.8492E+02    -0.8482E+02    -0.8471E+02    -0.8461E+02    -0.8451E+02    -0.8441E+02    -0.8431E+02    -0.8421E+02    -0.8412E+02    -0.8403E+02    -0.8394E+02    -0.8386E+02    -0.8378E+02    -0.8370E+02    -0.8363E+02    -0.8356E+02    -0.8350E+02    -0.8344E+02    -0.8339E+02    -0.8335E+02    -0.8331E+02    -0.8328E+02    -0.8326E+02    -0.8324E+02    -0.8323E+02    -0.8322E+02    -0.8323E+02    -0.8324E+02    -0.8325E+02    -0.8328E+02    -0.8331E+02    -0.8334E+02    -0.8339E+02    -0.8344E+02    -0.8349E+02    -0.8355E+02    -0.8362E+02    -0.8369E+02    -0.8376E+02    -0.8384E+02    -0.8392E+02    -0.8401E+02    -0.8410E+02    -0.8419E+02    -0.8429E+02    -0.8438E+02    -0.8448E+02    -0.8458E+02    -0.8468E+02    -0.8479E+02    -0.8489E+02    -0.8499E+02    -0.8510E+02    -0.8520E+02    -0.8530E+02    -0.8541E+02    -0.8551E+02    -0.8561E+02    -0.8571E+02    -0.8581E+02    -0.8591E+02    -0.8601E+02    -0.8610E+02    -0.8620E+02    -0.8629E+02    -0.8638E+02    -0.8646E+02    -0.8655E+02    -0.8663E+02    -0.8670E+02    -0.8677E+02    -0.8683E+02    -0.8688E+02    -0.8691E+02    -0.8693E+02    -0.8693E+02
    -0.8694E+02    -0.8694E+02    -0.8692E+02    -0.8689E+02    -0.8684E+02    -0.8678E+02    -0.8671E+02    -0.8664E+02    -0.8657E+02    -0.8649E+02    -0.8640E+02    -0.8632E+02    -0.8623E+02    -0.8614E+02    -0.8605E+02    -0.8596E+02    -0.8586E+02    -0.8577E+02    -0.8567E+02    -0.8558E+02    -0.8548E+02    -0.8539E+02    -0.8529E+02    -0.8520E+02    -0.8510E+02    -0.8501E+02    -0.8492E+02    -0.8482E+02    -0.8473E+02    -0.8464E+02    -0.8456E+02    -0.8447E+02    -0.8439E+02    -0.8431E+02    -0.8423E+02    -0.8416E+02    -0.8409E+02    -0.8402E+02    -0.8396E+02    -0.8390E+02    -0.8385E+02    -0.8380E+02    -0.8375E+02    -0.8372E+02    -0.8368E+02    -0.8366E+02    -0.8363E+02    -0.8362E+02    -0.8361E+02    -0.8361E+02    -0.8361E+02    -0.8362E+02    -0.8363E+02    -0.8365E+02    -0.8368E+02    -0.8371E+02    -0.8375E+02    -0.8379E+02    -0.8384E+02    -0.8389E+02    -0.8394E+02    -0.8401E+02    -0.8407E+02    -0.8414E+02    -0.8421E+02    -0.8429E+02    -0.8437E+02    -0.8445E+02    -0.8453E+02    -0.8462E+02    -0.8471E+02    -0.8480E+02    -0.8489E+02    -0.8498E+02    -0.8507E+02    -0.8516E+02    -0.8526E+02    -0.8535E+02    -0.8544E+02    -0.8554E+02    -0.8563E+02    -0.8572E+02    -0.8582E+02    -0.8591E+02    -0.8600E+02    -0.8609E+02    -0.8618E+02    -0.8627E+02    -0.8635E+02    -0.8643E+02    -0.8652E+02    -0.8659E+02    -0.8667E+02    -0.8674E+02    -0.8680E+02    -0.8686E+02    -0.8690E+02    -0.8694E+02    -0.8696E+02    -0.8696E+02
    -0.8697E+02    -0.8697E+02    -0.8695E+02    -0.8691E+02    -0.8687E+02    -0.8681E+02    -0.8675E+02    -0.8669E+02    -0.8662E+02    -0.8654E+02    -0.8646E+02    -0.8638E+02    -0.8630E+02    -0.8622E+02    -0.8614E+02    -0.8605E+02    -0.8596E+02    -0.8588E+02    -0.8579E+02    -0.8570E+02    -0.8562E+02    -0.8553E+02    -0.8544E+02    -0.8536E+02    -0.8527E+02    -0.8519E+02    -0.8511E+02    -0.8502E+02    -0.8494E+02    -0.8486E+02    -0.8478E+02    -0.8471E+02    -0.8464E+02    -0.8457E+02    -0.8450E+02    -0.8443E+02    -0.8437E+02    -0.8431E+02    -0.8426E+02    -0.8421E+02    -0.8416E+02    -0.8412E+02    -0.8408E+02    -0.8405E+02    -0.8402E+02    -0.8399E+02    -0.8398E+02    -0.8396E+02    -0.8395E+02    -0.8395E+02    -0.8395E+02    -0.8396E+02    -0.8397E+02    -0.8399E+02    -0.8401E+02    -0.8404E+02    -0.8407E+02    -0.8411E+02    -0.8415E+02    -0.8420E+02    -0.8424E+02    -0.8430E+02    -0.8436E+02    -0.8442E+02    -0.8448E+02    -0.8455E+02    -0.8462E+02    -0.8469E+02    -0.8476E+02    -0.8484E+02    -0.8492E+02    -0.8500E+02    -0.8508E+02    -0.8516E+02    -0.8524E+02    -0.8533E+02    -0.8541E+02    -0.8550E+02    -0.8558E+02    -0.8567E+02    -0.8575E+02    -0.8584E+02    -0.8592E+02    -0.8601E+02    -0.8609E+02    -0.8617E+02    -0.8625E+02    -0.8633E+02    -0.8641E+02    -0.8649E+02    -0.8657E+02    -0.8664E+02    -0.8671E+02    -0.8677E+02    -0.8683E+02    -0.8688E+02    -0.8693E+02    -0.8696E+02    -0.8698E+02    -0.8698E+02
    -0.8699E+02    -0.8699E+02    -0.8697E+02    -0.8694E+02    -0.8690E+02    -0.8685E+02    -0.8679E+02    -0.8673E+02    -0.8666E+02    -0.8660E+02    -0.8652E+02    -0.8645E+02    -0.8637E+02    -0.8630E+02    -0.8622E+02    -0.8614E+02    -0.8606E+02    -0.8599E+02    -0.8591E+02    -0.8583E+02    -0.8575E+02    -0.8567E+02    -0.8559E+02    -0.8551E+02    -0.8544E+02    -0.8536E+02    -0.8528E+02    -0.8521E+02    -0.8514E+02    -0.8507E+02    -0.8500E+02    -0.8493E+02    -0.8487E+02    -0.8480E+02    -0.8474E+02    -0.8469E+02    -0.8463E+02    -0.8458E+02    -0.8453E+02    -0.8449E+02    -0.8445E+02    -0.8441E+02    -0.8438E+02    -0.8435E+02    -0.8432E+02    -0.8430E+02    -0.8429E+02    -0.8427E+02    -0.8427E+02    -0.8426E+02    -0.8427E+02    -0.8427E+02    -0.8428E+02    -0.8430E+02    -0.8432E+02    -0.8434E+02    -0.8437E+02    -0.8440E+02    -0.8444E+02    -0.8448E+02    -0.8452E+02    -0.8457E+02    -0.8462E+02    -0.8467E+02    -0.8473E+02    -0.8479E+02    -0.8485E+02    -0.8491E+02    -0.8498E+02    -0.8504E+02    -0.8511E+02    -0.8519E+02    -0.8526E+02    -0.8533E+02    -0.8541E+02    -0.8548E+02    -0.8556E+02    -0.8563E+02    -0.8571E+02    -0.8579E+02    -0.8587E+02    -0.8594E+02    -0.8602E+02    -0.8610E+02    -0.8618E+02    -0.8625E+02    -0.8633E+02    -0.8640E+02    -0.8648E+02    -0.8655E+02    -0.8662E+02    -0.8668E+02    -0.8675E+02    -0.8681E+02    -0.8686E+02    -0.8691E+02    -0.8695E+02    -0.8698E+02    -0.8700E+02    -0.8700E+02
    -0.8701E+02    -0.8701E+02    -0.8700E+02    -0.8697E+02    -0.8693E+02    -0.8688E+02    -0.8683E+02    -0.8677E+02    -0.8671E+02    -0.8665E+02    -0.8658E+02    -0.8651E+02    -0.8645E+02    -0.8637E+02    -0.8630E+02    -0.8623E+02    -0.8616E+02    -0.8609E+02    -0.8602E+02    -0.8594E+02    -0.8587E+02    -0.8580E+02    -0.8573E+02    -0.8566E+02    -0.8559E+02    -0.8552E+02    -0.8545E+02    -0.8539E+02    -0.8532E+02    -0.8526E+02    -0.8520E+02    -0.8514E+02    -0.8508E+02    -0.8503E+02    -0.8497E+02    -0.8492E+02    -0.8487E+02    -0.8483E+02    -0.8479E+02    -0.8475E+02    -0.8471E+02    -0.8468E+02    -0.8465E+02    -0.8462E+02    -0.8460E+02    -0.8458E+02    -0.8457E+02    -0.8456E+02    -0.8455E+02    -0.8455E+02    -0.8455E+02    -0.8456E+02    -0.8457E+02    -0.8458E+02    -0.8460E+02    -0.8462E+02    -0.8464E+02    -0.8467E+02    -0.8470E+02    -0.8474E+02    -0.8477E+02    -0.8482E+02    -0.8486E+02    -0.8491E+02    -0.8496E+02    -0.8501E+02    -0.8506E+02    -0.8512E+02    -0.8518E+02    -0.8524E+02    -0.8530E+02    -0.8536E+02    -0.8543E+02    -0.8549E+02    -0.8556E+02    -0.8563E+02    -0.8570E+02    -0.8577E+02    -0.8584E+02    -0.8591E+02    -0.8598E+02    -0.8605E+02    -0.8612E+02    -0.8619E+02    -0.8626E+02    -0.8633E+02    -0.8640E+02    -0.8647E+02    -0.8654E+02    -0.8660E+02    -0.8667E+02    -0.8673E+02    -0.8679E+02    -0.8685E+02    -0.8690E+02    -0.8694E+02    -0.8698E+02    -0.8701E+02    -0.8702E+02    -0.8702E+02
    -0.8704E+02    -0.8704E+02    -0.8702E+02    -0.8700E+02    -0.8696E+02    -0.8692E+02    -0.8687E+02    -0.8682E+02    -0.8676E+02    -0.8670E+02    -0.8664E+02    -0.8658E+02    -0.8651E+02    -0.8645E+02    -0.8638E+02    -0.8632E+02    -0.8625E+02    -0.8619E+02    -0.8612E+02    -0.8606E+02    -0.8599E+02    -0.8593E+02    -0.8586E+02    -0.8580E+02    -0.8574E+02    -0.8568E+02    -0.8562E+02    -0.8556E+02    -0.8550E+02    -0.8544E+02    -0.8539E+02    -0.8533E+02    -0.8528E+02    -0.8523E+02    -0.8519E+02    -0.8514E+02    -0.8510E+02    -0.8506E+02    -0.8502E+02    -0.8499E+02    -0.8495E+02    -0.8493E+02    -0.8490E+02    -0.8488E+02    -0.8486E+02    -0.8484E+02    -0.8483E+02    -0.8482E+02    -0.8482E+02    -0.8481E+02    -0.8481E+02    -0.8482E+02    -0.8483E+02    -0.8484E+02    -0.8485E+02    -0.8487E+02    -0.8489E+02    -0.8492E+02    -0.8495E+02    -0.8498E+02    -0.8501E+02    -0.8505E+02    -0.8508E+02    -0.8513E+02    -0.8517E+02    -0.8522E+02    -0.8526E+02    -0.8531E+02    -0.8537E+02    -0.8542E+02    -0.8548E+02    -0.8553E+02    -0.8559E+02    -0.8565E+02    -0.8571E+02    -0.8577E+02    -0.8583E+02    -0.8590E+02    -0.8596E+02    -0.8602E+02    -0.8609E+02    -0.8615E+02    -0.8622E+02    -0.8628E+02    -0.8634E+02    -0.8641E+02    -0.8647E+02    -0.8654E+02    -0.8660E+02    -0.8666E+02    -0.8672E+02    -0.8677E+02    -0.8683E+02    -0.8688E+02    -0.8693E+02    -0.8697E+02    -0.8701E+02    -0.8703E+02    -0.8705E+02    -0.8705E+02
    -0.8706E+02    -0.8706E+02    -0.8705E+02    -0.8702E+02    -0.8699E+02    -0.8695E+02    -0.8690E+02    -0.8686E+02    -0.8680E+02    -0.8675E+02    -0.8670E+02    -0.8664E+02    -0.8658E+02    -0.8652E+02    -0.8646E+02    -0.8640E+02    -0.8634E+02    -0.8628E+02    -0.8622E+02    -0.8616E+02    -0.8611E+02    -0.8605E+02    -0.8599E+02    -0.8593E+02    -0.8588E+02    -0.8582E+02    -0.8577E+02    -0.8571E+02    -0.8566E+02    -0.8561E+02    -0.8556E+02    -0.8552E+02    -0.8547E+02    -0.8543E+02    -0.8538E+02    -0.8534E+02    -0.8531E+02    -0.8527E+02    -0.8524E+02    -0.8521E+02    -0.8518E+02    -0.8516E+02    -0.8513E+02    -0.8511E+02    -0.8510E+02    -0.8508E+02    -0.8507E+02    -0.8506E+02    -0.8506E+02    -0.8506E+02    -0.8506E+02    -0.8506E+02    -0.8507E+02    -0.8508E+02    -0.8509E+02    -0.8511E+02    -0.8513E+02    -0.8515E+02    -0.8517E+02    -0.8520E+02    -0.8523E+02    -0.8526E+02    -0.8529E+02    -0.8533E+02    -0.8537E+02    -0.8541E+02    -0.8545E+02    -0.8550E+02    -0.8554E+02    -0.8559E+02    -0.8564E+02    -0.8569E+02    -0.8574E+02    -0.8580E+02    -0.8585E+02    -0.8591E+02    -0.8596E+02    -0.8602E+02    -0.8608E+02    -0.8613E+02    -0.8619E+02    -0.8625E+02    -0.8631E+02    -0.8637E+02    -0.8642E+02    -0.8648E+02    -0.8654E+02    -0.8660E+02    -0.8666E+02    -0.8671E+02    -0.8677E+02    -0.8682E+02    -0.8687E+02    -0.8692E+02    -0.8696E+02    -0.8700E+02    -0.8703E+02    -0.8705E+02    -0.8707E+02    -0.8707E+02
    -0.8708E+02    -0.8708E+02    -0.8707E+02    -0.8705E+02    -0.8702E+02    -0.8698E+02    -0.8694E+02    -0.8690E+02    -0.8685E+02    -0.8680E+02    -0.8675E+02    -0.8670E+02    -0.8664E+02    -0.8659E+02    -0.8654E+02    -0.8648E+02    -0.8643E+02    -0.8638E+02    -0.8632E+02    -0.8627E+02    -0.8622E+02    -0.8616E+02    -0.8611E+02    -0.8606E+02    -0.8601E+02    -0.8596E+02    -0.8591E+02    -0.8586E+02    -0.8582E+02    -0.8577E+02    -0.8573E+02    -0.8569E+02    -0.8565E+02    -0.8561E+02    -0.8557E+02    -0.8554E+02    -0.8550E+02    -0.8547E+02    -0.8544E+02    -0.8542E+02    -0.8539E+02    -0.8537E+02    -0.8535E+02    -0.8533E+02    -0.8532E+02    -0.8530E+02    -0.8529E+02    -0.8529E+02    -0.8528E+02    -0.8528E+02    -0.8528E+02    -0.8529E+02    -0.8529E+02    -0.8530E+02    -0.8531E+02    -0.8533E+02    -0.8534E+02    -0.8536E+02    -0.8538E+02    -0.8541E+02    -0.8543E+02    -0.8546E+02    -0.8549E+02    -0.8552E+02    -0.8556E+02    -0.8559E+02    -0.8563E+02    -0.8567E+02    -0.8571E+02    -0.8575E+02    -0.8580E+02    -0.8584E+02    -0.8589E+02    -0.8594E+02    -0.8599E+02    -0.8603E+02    -0.8608E+02    -0.8614E+02    -0.8619E+02    -0.8624E+02    -0.8629E+02    -0.8634E+02    -0.8640E+02    -0.8645E+02    -0.8650E+02    -0.8656E+02    -0.8661E+02    -0.8666E+02    -0.8671E+02    -0.8676E+02    -0.8681E+02    -0.8686E+02    -0.8691E+02    -0.8695E+02    -0.8699E+02    -0.8703E+02    -0.8706E+02    -0.8708E+02    -0.8709E+02    -0.8709E+02
    -0.8711E+02    -0.8711E+02    -0.8709E+02    -0.8707E+02    -0.8705E+02    -0.8701E+02    -0.8698E+02    -0.8694E+02    -0.8689E+02    -0.8685E+02    -0.8680E+02    -0.8675E+02    -0.8671E+02    -0.8666E+02    -0.8661E+02    -0.8656E+02    -0.8651E+02    -0.8646E+02    -0.8642E+02    -0.8637E+02    -0.8632E+02    -0.8627E+02    -0.8623E+02    -0.8618E+02    -0.8614E+02    -0.8609E+02    -0.8605E+02    -0.8601E+02    -0.8597E+02    -0.8593E+02    -0.8589E+02    -0.8585E+02    -0.8581E+02    -0.8578E+02    -0.8575E+02    -0.8572E+02    -0.8569E+02    -0.8566E+02    -0.8563E+02    -0.8561E+02    -0.8559E+02    -0.8557E+02    -0.8555E+02    -0.8554E+02    -0.8552E+02    -0.8551E+02    -0.8550E+02    -0.8550E+02    -0.8549E+02    -0.8549E+02    -0.8549E+02    -0.8549E+02    -0.8550E+02    -0.8551E+02    -0.8552E+02    -0.8553E+02    -0.8554E+02    -0.8556E+02    -0.8558E+02    -0.8560E+02    -0.8562E+02    -0.8565E+02    -0.8567E+02    -0.8570E+02    -0.8573E+02    -0.8577E+02    -0.8580E+02    -0.8583E+02    -0.8587E+02    -0.8591E+02    -0.8595E+02    -0.8599E+02    -0.8603E+02    -0.8607E+02    -0.8611E+02    -0.8616E+02    -0.8620E+02    -0.8625E+02    -0.8629E+02    -0.8634E+02    -0.8639E+02    -0.8643E+02    -0.8648E+02    -0.8653E+02    -0.8658E+02    -0.8663E+02    -0.8667E+02    -0.8672E+02    -0.8677E+02    -0.8681E+02    -0.8686E+02    -0.8690E+02    -0.8694E+02    -0.8698E+02    -0.8702E+02    -0.8705E+02    -0.8708E+02    -0.8710E+02    -0.8711E+02    -0.8711E+02
    -0.8713E+02    -0.8713E+02    -0.8712E+02    -0.8710E+02    -0.8707E+02    -0.8704E+02    -0.8701E+02    -0.8697E+02    -0.8693E+02    -0.8689E+02    -0.8685E+02    -0.8681E+02    -0.8677E+02    -0.8672E+02    -0.8668E+02    -0.8664E+02    -0.8659E+02    -0.8655E+02    -0.8651E+02    -0.8646E+02    -0.8642E+02    -0.8638E+02    -0.8634E+02    -0.8630E+02    -0.8626E+02    -0.8622E+02    -0.8618E+02    -0.8614E+02    -0.8610E+02    -0.8607E+02    -0.8604E+02    -0.8600E+02    -0.8597E+02    -0.8594E+02    -0.8591E+02    -0.8588E+02    -0.8586E+02    -0.8583E+02    -0.8581E+02    -0.8579E+02    -0.8577E+02    -0.8575E+02    -0.8574E+02    -0.8573E+02    -0.8571E+02    -0.8571E+02    -0.8570E+02    -0.8569E+02    -0.8569E+02    -0.8569E+02    -0.8569E+02    -0.8569E+02    -0.8570E+02    -0.8570E+02    -0.8571E+02    -0.8572E+02    -0.8573E+02    -0.8575E+02    -0.8576E+02    -0.8578E+02    -0.8580E+02    -0.8582E+02    -0.8585E+02    -0.8587E+02    -0.8590E+02    -0.8593E+02    -0.8596E+02    -0.8599E+02    -0.8602E+02    -0.8605E+02    -0.8609E+02    -0.8612E+02    -0.8616E+02    -0.8620E+02    -0.8624E+02    -0.8627E+02    -0.8631E+02    -0.8635E+02    -0.8640E+02    -0.8644E+02    -0.8648E+02    -0.8652E+02    -0.8656E+02    -0.8661E+02    -0.8665E+02    -0.8669E+02    -0.8674E+02    -0.8678E+02    -0.8682E+02    -0.8686E+02    -0.8690E+02    -0.8694E+02    -0.8698E+02    -0.8702E+02    -0.8705E+02    -0.8708E+02    -0.8710E+02    -0.8712E+02    -0.8713E+02    -0.8713E+02
    -0.8715E+02    -0.8715E+02    -0.8714E+02    -0.8712E+02    -0.8710E+02    -0.8707E+02    -0.8704E+02    -0.8701E+02    -0.8697E+02    -0.8694E+02    -0.8690E+02    -0.8686E+02    -0.8683E+02    -0.8679E+02    -0.8675E+02    -0.8671E+02    -0.8667E+02    -0.8663E+02    -0.8659E+02    -0.8655E+02    -0.8652E+02    -0.8648E+02    -0.8644E+02    -0.8641E+02    -0.8637E+02    -0.8634E+02    -0.8630E+02    -0.8627E+02    -0.8624E+02    -0.8621E+02    -0.8618E+02    -0.8615E+02    -0.8612E+02    -0.8609E+02    -0.8607E+02    -0.8604E+02    -0.8602E+02    -0.8600E+02    -0.8598E+02    -0.8596E+02    -0.8595E+02    -0.8593E+02    -0.8592E+02    -0.8591E+02    -0.8590E+02    -0.8589E+02    -0.8588E+02    -0.8588E+02    -0.8587E+02    -0.8587E+02    -0.8587E+02    -0.8587E+02    -0.8588E+02    -0.8588E+02    -0.8589E+02    -0.8590E+02    -0.8591E+02    -0.8592E+02    -0.8594E+02    -0.8596E+02    -0.8597E+02    -0.8599E+02    -0.8601E+02    -0.8603E+02    -0.8606E+02    -0.8608E+02    -0.8611E+02    -0.8613E+02    -0.8616E+02    -0.8619E+02    -0.8622E+02    -0.8625E+02    -0.8629E+02    -0.8632E+02    -0.8635E+02    -0.8639E+02    -0.8642E+02    -0.8646E+02    -0.8649E+02    -0.8653E+02    -0.8657E+02    -0.8661E+02    -0.8664E+02    -0.8668E+02    -0.8672E+02    -0.8676E+02    -0.8680E+02    -0.8684E+02    -0.8687E+02    -0.8691E+02    -0.8695E+02    -0.8698E+02    -0.8702E+02    -0.8705E+02    -0.8708E+02    -0.8710E+02    -0.8713E+02    -0.8714E+02    -0.8715E+02    -0.8715E+02
    -0.8717E+02    -0.8717E+02    -0.8716E+02    -0.8714E+02    -0.8712E+02    -0.8710E+02    -0.8707E+02    -0.8704E+02    -0.8701E+02    -0.8698E+02    -0.8695E+02    -0.8692E+02    -0.8688E+02    -0.8685E+02    -0.8681E+02    -0.8678E+02    -0.8674E+02    -0.8671E+02    -0.8668E+02    -0.8664E+02    -0.8661E+02    -0.8658E+02    -0.8654E+02    -0.8651E+02    -0.8648E+02    -0.8645E+02    -0.8642E+02    -0.8639E+02    -0.8636E+02    -0.8634E+02    -0.8631E+02    -0.8629E+02    -0.8626E+02    -0.8624E+02    -0.8622E+02    -0.8620E+02    -0.8618E+02    -0.8616E+02    -0.8614E+02    -0.8612E+02    -0.8611E+02    -0.8610E+02    -0.8609E+02    -0.8608E+02    -0.8607E+02    -0.8606E+02    -0.8605E+02    -0.8605E+02    -0.8605E+02    -0.8605E+02    -0.8605E+02    -0.8605E+02    -0.8605E+02    -0.8606E+02    -0.8606E+02    -0.8607E+02    -0.8608E+02    -0.8609E+02    -0.8610E+02    -0.8612E+02    -0.8613E+02    -0.8615E+02    -0.8617E+02    -0.8619E+02    -0.8621E+02    -0.8623E+02    -0.8625E+02    -0.8627E+02    -0.8630E+02    -0.8632E+02    -0.8635E+02    -0.8638E+02    -0.8641E+02    -0.8643E+02    -0.8646E+02    -0.8649E+02    -0.8653E+02    -0.8656E+02    -0.8659E+02    -0.8662E+02    -0.8665E+02    -0.8669E+02    -0.8672E+02    -0.8675E+02    -0.8679E+02    -0.8682E+02    -0.8686E+02    -0.8689E+02    -0.8692E+02    -0.8696E+02    -0.8699E+02    -0.8702E+02    -0.8705E+02    -0.8708E+02    -0.8711E+02    -0.8713E+02    -0.8715E+02    -0.8716E+02    -0.8717E+02    -0.8717E+02
    -0.8719E+02    -0.8719E+02    -0.8718E+02    -0.8717E+02    -0.8715E+02    -0.8713E+02    -0.8710E+02    -0.8708E+02    -0.8705E+02    -0.8702E+02    -0.8700E+02    -0.8697E+02    -0.8694E+02    -0.8691E+02    -0.8688E+02    -0.8685E+02    -0.8682E+02    -0.8679E+02    -0.8676E+02    -0.8673E+02    -0.8670E+02    -0.8667E+02    -0.8664E+02    -0.8661E+02    -0.8659E+02    -0.8656E+02    -0.8653E+02    -0.8651E+02    -0.8649E+02    -0.8646E+02    -0.8644E+02    -0.8642E+02    -0.8640E+02    -0.8638E+02    -0.8636E+02    -0.8634E+02    -0.8632E+02    -0.8631E+02    -0.8629E+02    -0.8628E+02    -0.8627E+02    -0.8625E+02    -0.8624E+02    -0.8624E+02    -0.8623E+02    -0.8622E+02    -0.8622E+02    -0.8621E+02    -0.8621E+02    -0.8621E+02    -0.8621E+02    -0.8621E+02    -0.8622E+02    -0.8622E+02    -0.8623E+02    -0.8623E+02    -0.8624E+02    -0.8625E+02    -0.8626E+02    -0.8627E+02    -0.8629E+02    -0.8630E+02    -0.8631E+02    -0.8633E+02    -0.8635E+02    -0.8637E+02    -0.8639E+02    -0.8641E+02    -0.8643E+02    -0.8645E+02    -0.8647E+02    -0.8650E+02    -0.8652E+02    -0.8655E+02    -0.8657E+02    -0.8660E+02    -0.8662E+02    -0.8665E+02    -0.8668E+02    -0.8671E+02    -0.8674E+02    -0.8677E+02    -0.8680E+02    -0.8682E+02    -0.8685E+02    -0.8688E+02    -0.8691E+02    -0.8694E+02    -0.8697E+02    -0.8700E+02    -0.8703E+02    -0.8706E+02    -0.8708E+02    -0.8711E+02    -0.8713E+02    -0.8715E+02    -0.8717E+02    -0.8718E+02    -0.8719E+02    -0.8719E+02
    -0.8721E+02    -0.8721E+02    -0.8720E+02    -0.8719E+02    -0.8717E+02    -0.8715E+02    -0.8713E+02    -0.8711E+02    -0.8709E+02    -0.8706E+02    -0.8704E+02    -0.8701E+02    -0.8699E+02    -0.8696E+02    -0.8694E+02    -0.8691E+02    -0.8688E+02    -0.8686E+02    -0.8683E+02    -0.8681E+02    -0.8678E+02    -0.8676E+02    -0.8673E+02    -0.8671E+02    -0.8669E+02    -0.8667E+02    -0.8664E+02    -0.8662E+02    -0.8660E+02    -0.8658E+02    -0.8656E+02    -0.8654E+02    -0.8653E+02    -0.8651E+02    -0.8649E+02    -0.8648E+02    -0.8646E+02    -0.8645E+02    -0.8644E+02    -0.8642E+02    -0.8641E+02    -0.8640E+02    -0.8640E+02    -0.8639E+02    -0.8638E+02    -0.8638E+02    -0.8637E+02    -0.8637E+02    -0.8637E+02    -0.8637E+02    -0.8637E+02    -0.8637E+02    -0.8637E+02    -0.8637E+02    -0.8638E+02    -0.8639E+02    -0.8639E+02    -0.8640E+02    -0.8641E+02    -0.8642E+02    -0.8643E+02    -0.8644E+02    -0.8646E+02    -0.8647E+02    -0.8648E+02    -0.8650E+02    -0.8652E+02    -0.8653E+02    -0.8655E+02    -0.8657E+02    -0.8659E+02    -0.8661E+02    -0.8663E+02    -0.8665E+02    -0.8667E+02    -0.8670E+02    -0.8672E+02    -0.8674E+02    -0.8677E+02    -0.8679E+02    -0.8682E+02    -0.8684E+02    -0.8687E+02    -0.8689E+02    -0.8692E+02    -0.8694E+02    -0.8697E+02    -0.8699E+02    -0.8702E+02    -0.8705E+02    -0.8707E+02    -0.8709E+02    -0.8712E+02    -0.8714E+02    -0.8716E+02    -0.8718E+02    -0.8719E+02    -0.8720E+02    -0.8721E+02    -0.8721E+02
    -0.8722E+02    -0.8722E+02    -0.8722E+02    -0.8721E+02    -0.8720E+02    -0.8718E+02    -0.8716E+02    -0.8714E+02    -0.8712E+02    -0.8710E+02    -0.8708E+02    -0.8706E+02    -0.8704E+02    -0.8702E+02    -0.8700E+02    -0.8697E+02    -0.8695E+02    -0.8693E+02    -0.8691E+02    -0.8689E+02    -0.8687E+02    -0.8685E+02    -0.8683E+02    -0.8681E+02    -0.8679E+02    -0.8677E+02    -0.8675E+02    -0.8673E+02    -0.8671E+02    -0.8670E+02    -0.8668E+02    -0.8666E+02    -0.8665E+02    -0.8663E+02    -0.8662E+02    -0.8661E+02    -0.8660E+02    -0.8658E+02    -0.8657E+02    -0.8656E+02    -0.8656E+02    -0.8655E+02    -0.8654E+02    -0.8653E+02    -0.8653E+02    -0.8652E+02    -0.8652E+02    -0.8652E+02    -0.8652E+02    -0.8652E+02    -0.8652E+02    -0.8652E+02    -0.8652E+02    -0.8652E+02    -0.8653E+02    -0.8653E+02    -0.8654E+02    -0.8654E+02    -0.8655E+02    -0.8656E+02    -0.8657E+02    -0.8658E+02    -0.8659E+02    -0.8660E+02    -0.8661E+02    -0.8663E+02    -0.8664E+02    -0.8666E+02    -0.8667E+02    -0.8669E+02    -0.8670E+02    -0.8672E+02    -0.8674E+02    -0.8676E+02    -0.8677E+02    -0.8679E+02    -0.8681E+02    -0.8683E+02    -0.8685E+02    -0.8687E+02    -0.8689E+02    -0.8692E+02    -0.8694E+02    -0.8696E+02    -0.8698E+02    -0.8700E+02    -0.8702E+02    -0.8704E+02    -0.8707E+02    -0.8709E+02    -0.8711E+02    -0.8713E+02    -0.8715E+02    -0.8717E+02    -0.8718E+02    -0.8720E+02    -0.8721E+02    -0.8722E+02    -0.8723E+02    -0.8723E+02
    -0.8724E+02    -0.8724E+02    -0.8724E+02    -0.8723E+02    -0.8722E+02    -0.8721E+02    -0.8719E+02    -0.8718E+02    -0.8716E+02    -0.8714E+02    -0.8712E+02    -0.8711E+02    -0.8709E+02    -0.8707E+02    -0.8705E+02    -0.8703E+02    -0.8702E+02    -0.8700E+02    -0.8698E+02    -0.8696E+02    -0.8695E+02    -0.8693E+02    -0.8691E+02    -0.8690E+02    -0.8688E+02    -0.8686E+02    -0.8685E+02    -0.8683E+02    -0.8682E+02    -0.8681E+02    -0.8679E+02    -0.8678E+02    -0.8677E+02    -0.8675E+02    -0.8674E+02    -0.8673E+02    -0.8672E+02    -0.8671E+02    -0.8671E+02    -0.8670E+02    -0.8669E+02    -0.8668E+02    -0.8668E+02    -0.8667E+02    -0.8667E+02    -0.8666E+02    -0.8666E+02    -0.8666E+02    -0.8666E+02    -0.8666E+02    -0.8666E+02    -0.8666E+02    -0.8666E+02    -0.8666E+02    -0.8667E+02    -0.8667E+02    -0.8668E+02    -0.8668E+02    -0.8669E+02    -0.8669E+02    -0.8670E+02    -0.8671E+02    -0.8672E+02    -0.8673E+02    -0.8674E+02    -0.8675E+02    -0.8676E+02    -0.8677E+02    -0.8678E+02    -0.8680E+02    -0.8681E+02    -0.8683E+02    -0.8684E+02    -0.8685E+02    -0.8687E+02    -0.8689E+02    -0.8690E+02    -0.8692E+02    -0.8693E+02    -0.8695E+02    -0.8697E+02    -0.8699E+02    -0.8700E+02    -0.8702E+02    -0.8704E+02    -0.8706E+02    -0.8708E+02    -0.8709E+02    -0.8711E+02    -0.8713E+02    -0.8715E+02    -0.8716E+02    -0.8718E+02    -0.8719E+02    -0.8721E+02    -0.8722E+02    -0.8723E+02    -0.8724E+02    -0.8724E+02    -0.8724E+02
    -0.8726E+02    -0.8726E+02    -0.8725E+02    -0.8725E+02    -0.8724E+02    -0.8723E+02    -0.8722E+02    -0.8721E+02    -0.8719E+02    -0.8718E+02    -0.8716E+02    -0.8715E+02    -0.8714E+02    -0.8712E+02    -0.8711E+02    -0.8709E+02    -0.8708E+02    -0.8706E+02    -0.8705E+02    -0.8703E+02    -0.8702E+02    -0.8701E+02    -0.8699E+02    -0.8698E+02    -0.8697E+02    -0.8696E+02    -0.8694E+02    -0.8693E+02    -0.8692E+02    -0.8691E+02    -0.8690E+02    -0.8689E+02    -0.8688E+02    -0.8687E+02    -0.8686E+02    -0.8685E+02    -0.8684E+02    -0.8684E+02    -0.8683E+02    -0.8682E+02    -0.8682E+02    -0.8681E+02    -0.8681E+02    -0.8680E+02    -0.8680E+02    -0.8680E+02    -0.8679E+02    -0.8679E+02    -0.8679E+02    -0.8679E+02    -0.8679E+02    -0.8679E+02    -0.8679E+02    -0.8680E+02    -0.8680E+02    -0.8680E+02    -0.8681E+02    -0.8681E+02    -0.8681E+02    -0.8682E+02    -0.8683E+02    -0.8683E+02    -0.8684E+02    -0.8685E+02    -0.8686E+02    -0.8686E+02    -0.8687E+02    -0.8688E+02    -0.8689E+02    -0.8690E+02    -0.8691E+02    -0.8692E+02    -0.8694E+02    -0.8695E+02    -0.8696E+02    -0.8697E+02    -0.8699E+02    -0.8700E+02    -0.8701E+02    -0.8703E+02    -0.8704E+02    -0.8705E+02    -0.8707E+02    -0.8708E+02    -0.8710E+02    -0.8711E+02    -0.8712E+02    -0.8714E+02    -0.8715E+02    -0.8717E+02    -0.8718E+02    -0.8719E+02    -0.8721E+02    -0.8722E+02    -0.8723E+02    -0.8724E+02    -0.8725E+02    -0.8726E+02    -0.8726E+02    -0.8726E+02
    -0.8727E+02    -0.8727E+02    -0.8727E+02    -0.8727E+02    -0.8726E+02    -0.8725E+02    -0.8724E+02    -0.8723E+02    -0.8722E+02    -0.8721E+02    -0.8720E+02    -0.8719E+02    -0.8718E+02    -0.8717E+02    -0.8716E+02    -0.8715E+02    -0.8713E+02    -0.8712E+02    -0.8711E+02    -0.8710E+02    -0.8709E+02    -0.8708E+02    -0.8707E+02    -0.8706E+02    -0.8705E+02    -0.8704E+02    -0.8703E+02    -0.8702E+02    -0.8701E+02    -0.8700E+02    -0.8700E+02    -0.8699E+02    -0.8698E+02    -0.8697E+02    -0.8697E+02    -0.8696E+02    -0.8695E+02    -0.8695E+02    -0.8694E+02    -0.8694E+02    -0.8693E+02    -0.8693E+02    -0.8693E+02    -0.8692E+02    -0.8692E+02    -0.8692E+02    -0.8692E+02    -0.8691E+02    -0.8691E+02    -0.8691E+02    -0.8691E+02    -0.8691E+02    -0.8692E+02    -0.8692E+02    -0.8692E+02    -0.8692E+02    -0.8692E+02    -0.8693E+02    -0.8693E+02    -0.8694E+02    -0.8694E+02    -0.8695E+02    -0.8695E+02    -0.8696E+02    -0.8696E+02    -0.8697E+02    -0.8698E+02    -0.8698E+02    -0.8699E+02    -0.8700E+02    -0.8701E+02    -0.8702E+02    -0.8702E+02    -0.8703E+02    -0.8704E+02    -0.8705E+02    -0.8706E+02    -0.8707E+02    -0.8708E+02    -0.8709E+02    -0.8710E+02    -0.8712E+02    -0.8713E+02    -0.8714E+02    -0.8715E+02    -0.8716E+02    -0.8717E+02    -0.8718E+02    -0.8719E+02    -0.8720E+02    -0.8721E+02    -0.8722E+02    -0.8723E+02    -0.8724E+02    -0.8725E+02    -0.8726E+02    -0.8727E+02    -0.8727E+02    -0.8727E+02    -0.8727E+02
    -0.8729E+02    -0.8729E+02    -0.8728E+02    -0.8728E+02    -0.8728E+02    -0.8727E+02    -0.8726E+02    -0.8726E+02    -0.8725E+02    -0.8724E+02    -0.8723E+02    -0.8722E+02    -0.8722E+02    -0.8721E+02    -0.8720E+02    -0.8719E+02    -0.8718E+02    -0.8717E+02    -0.8717E+02    -0.8716E+02    -0.8715E+02    -0.8714E+02    -0.8713E+02    -0.8713E+02    -0.8712E+02    -0.8711E+02    -0.8711E+02    -0.8710E+02    -0.8709E+02    -0.8709E+02    -0.8708E+02    -0.8707E+02    -0.8707E+02    -0.8706E+02    -0.8706E+02    -0.8705E+02    -0.8705E+02    -0.8704E+02    -0.8704E+02    -0.8704E+02    -0.8703E+02    -0.8703E+02    -0.8703E+02    -0.8702E+02    -0.8702E+02    -0.8702E+02    -0.8702E+02    -0.8702E+02    -0.8702E+02    -0.8702E+02    -0.8702E+02    -0.8702E+02    -0.8702E+02    -0.8702E+02    -0.8702E+02    -0.8702E+02    -0.8703E+02    -0.8703E+02    -0.8703E+02    -0.8703E+02    -0.8704E+02    -0.8704E+02    -0.8705E+02    -0.8705E+02    -0.8705E+02    -0.8706E+02    -0.8706E+02    -0.8707E+02    -0.8708E+02    -0.8708E+02    -0.8709E+02    -0.8709E+02    -0.8710E+02    -0.8711E+02    -0.8711E+02    -0.8712E+02    -0.8713E+02    -0.8714E+02    -0.8714E+02    -0.8715E+02    -0.8716E+02    -0.8717E+02    -0.8718E+02    -0.8718E+02    -0.8719E+02    -0.8720E+02    -0.8721E+02    -0.8722E+02    -0.8723E+02    -0.8723E+02    -0.8724E+02    -0.8725E+02    -0.8726E+02    -0.8726E+02    -0.8727E+02    -0.8728E+02    -0.8728E+02    -0.8728E+02    -0.8729E+02    -0.8729E+02
    -0.8729E+02    -0.8729E+02    -0.8729E+02    -0.8729E+02    -0.8729E+02    -0.8728E+02    -0.8728E+02    -0.8727E+02    -0.8727E+02    -0.8726E+02    -0.8725E+02    -0.8725E+02    -0.8724E+02    -0.8723E+02    -0.8723E+02    -0.8722E+02    -0.8722E+02    -0.8721E+02    -0.8720E+02    -0.8720E+02    -0.8719E+02    -0.8718E+02    -0.8718E+02    -0.8717E+02    -0.8717E+02    -0.8716E+02    -0.8716E+02    -0.8715E+02    -0.8714E+02    -0.8714E+02    -0.8714E+02    -0.8713E+02    -0.8713E+02    -0.8712E+02    -0.8712E+02    -0.8711E+02    -0.8711E+02    -0.8711E+02    -0.8710E+02    -0.8710E+02    -0.8710E+02    -0.8710E+02    -0.8709E+02    -0.8709E+02    -0.8709E+02    -0.8709E+02    -0.8709E+02    -0.8709E+02    -0.8709E+02    -0.8709E+02    -0.8709E+02    -0.8709E+02    -0.8709E+02    -0.8709E+02    -0.8709E+02    -0.8709E+02    -0.8709E+02    -0.8710E+02    -0.8710E+02    -0.8710E+02    -0.8710E+02    -0.8711E+02    -0.8711E+02    -0.8711E+02    -0.8712E+02    -0.8712E+02    -0.8712E+02    -0.8713E+02    -0.8713E+02    -0.8714E+02    -0.8714E+02    -0.8715E+02    -0.8715E+02    -0.8716E+02    -0.8716E+02    -0.8717E+02    -0.8717E+02    -0.8718E+02    -0.8719E+02    -0.8719E+02    -0.8720E+02    -0.8720E+02    -0.8721E+02    -0.8722E+02    -0.8722E+02    -0.8723E+02    -0.8724E+02    -0.8724E+02    -0.8725E+02    -0.8726E+02    -0.8726E+02    -0.8727E+02    -0.8727E+02    -0.8728E+02    -0.8728E+02    -0.8729E+02    -0.8729E+02    -0.8729E+02    -0.8729E+02    -0.8729E+02
    -0.8729E+02    -0.8729E+02    -0.8729E+02    -0.8729E+02    -0.8729E+02    -0.8728E+02    -0.8728E+02    -0.8727E+02    -0.8727E+02    -0.8726E+02    -0.8725E+02    -0.8725E+02    -0.8724E+02    -0.8723E+02    -0.8723E+02    -0.8722E+02    -0.8722E+02    -0.8721E+02    -0.8720E+02    -0.8720E+02    -0.8719E+02    -0.8718E+02    -0.8718E+02    -0.8717E+02    -0.8717E+02    -0.8716E+02    -0.8716E+02    -0.8715E+02    -0.8714E+02    -0.8714E+02    -0.8714E+02    -0.8713E+02    -0.8713E+02    -0.8712E+02    -0.8712E+02    -0.8711E+02    -0.8711E+02    -0.8711E+02    -0.8710E+02    -0.8710E+02    -0.8710E+02    -0.8710E+02    -0.8709E+02    -0.8709E+02    -0.8709E+02    -0.8709E+02    -0.8709E+02    -0.8709E+02    -0.8709E+02    -0.8709E+02    -0.8709E+02    -0.8709E+02    -0.8709E+02    -0.8709E+02    -0.8709E+02    -0.8709E+02    -0.8709E+02    -0.8710E+02    -0.8710E+02    -0.8710E+02    -0.8710E+02    -0.8711E+02    -0.8711E+02    -0.8711E+02    -0.8712E+02    -0.8712E+02    -0.8712E+02    -0.8713E+02    -0.8713E+02    -0.8714E+02    -0.8714E+02    -0.8715E+02    -0.8715E+02    -0.8716E+02    -0.8716E+02    -0.8717E+02    -0.8717E+02    -0.8718E+02    -0.8719E+02    -0.8719E+02    -0.8720E+02    -0.8720E+02    -0.8721E+02    -0.8722E+02    -0.8722E+02    -0.8723E+02    -0.8724E+02    -0.8724E+02    -0.8725E+02    -0.8726E+02    -0.8726E+02    -0.8727E+02    -0.8727E+02    -0.8728E+02    -0.8728E+02    -0.8729E+02    -0.8729E+02    -0.8729E+02    -0.8729E+02    -0.8729E+02
