# Supplementary material for: Electrical Pacing of Cardiac Tissue Including Potassium Inward Rectification
Source: PLoS One. 2015 Jun 9;10(6):e0127837. doi: 10.1371/journal.pone.0127837 (PMC4461281; doi:10.1371/journal.pone.0127837)
Supplement: S1 Data — (ZIP) [file pone.0127837.s001.zip › All-Data/Fig4-Data/BDT281/Vm136.txt]

    -0.8733E+02    -0.8729E+02    -0.8729E+02    -0.8729E+02    -0.8728E+02    -0.8728E+02    -0.8727E+02    -0.8727E+02    -0.8726E+02    -0.8726E+02    -0.8725E+02    -0.8724E+02    -0.8724E+02    -0.8723E+02    -0.8722E+02    -0.8721E+02    -0.8721E+02    -0.8720E+02    -0.8719E+02    -0.8719E+02    -0.8718E+02    -0.8717E+02    -0.8717E+02    -0.8716E+02    -0.8715E+02    -0.8715E+02    -0.8714E+02    -0.8714E+02    -0.8713E+02    -0.8713E+02    -0.8712E+02    -0.8712E+02    -0.8711E+02    -0.8711E+02    -0.8710E+02    -0.8710E+02    -0.8709E+02    -0.8709E+02    -0.8709E+02    -0.8709E+02    -0.8708E+02    -0.8708E+02    -0.8708E+02    -0.8708E+02    -0.8707E+02    -0.8707E+02    -0.8707E+02    -0.8707E+02    -0.8707E+02    -0.8707E+02    -0.8707E+02    -0.8707E+02    -0.8707E+02    -0.8707E+02    -0.8707E+02    -0.8707E+02    -0.8708E+02    -0.8708E+02    -0.8708E+02    -0.8708E+02    -0.8709E+02    -0.8709E+02    -0.8709E+02    -0.8710E+02    -0.8710E+02    -0.8710E+02    -0.8711E+02    -0.8711E+02    -0.8712E+02    -0.8712E+02    -0.8713E+02    -0.8713E+02    -0.8714E+02    -0.8715E+02    -0.8715E+02    -0.8716E+02    -0.8716E+02    -0.8717E+02    -0.8718E+02    -0.8718E+02    -0.8719E+02    -0.8720E+02    -0.8720E+02    -0.8721E+02    -0.8722E+02    -0.8722E+02    -0.8723E+02    -0.8724E+02    -0.8724E+02    -0.8725E+02    -0.8726E+02    -0.8726E+02    -0.8727E+02    -0.8727E+02    -0.8728E+02    -0.8728E+02    -0.8729E+02    -0.8729E+02    -0.8729E+02    -0.8729E+02
    -0.8729E+02    -0.8729E+02    -0.8729E+02    -0.8729E+02    -0.8728E+02    -0.8728E+02    -0.8727E+02    -0.8727E+02    -0.8726E+02    -0.8726E+02    -0.8725E+02    -0.8724E+02    -0.8724E+02    -0.8723E+02    -0.8722E+02    -0.8721E+02    -0.8721E+02    -0.8720E+02    -0.8719E+02    -0.8719E+02    -0.8718E+02    -0.8717E+02    -0.8717E+02    -0.8716E+02    -0.8715E+02    -0.8715E+02    -0.8714E+02    -0.8714E+02    -0.8713E+02    -0.8713E+02    -0.8712E+02    -0.8712E+02    -0.8711E+02    -0.8711E+02    -0.8710E+02    -0.8710E+02    -0.8709E+02    -0.8709E+02    -0.8709E+02    -0.8709E+02    -0.8708E+02    -0.8708E+02    -0.8708E+02    -0.8708E+02    -0.8707E+02    -0.8707E+02    -0.8707E+02    -0.8707E+02    -0.8707E+02    -0.8707E+02    -0.8707E+02    -0.8707E+02    -0.8707E+02    -0.8707E+02    -0.8707E+02    -0.8707E+02    -0.8708E+02    -0.8708E+02    -0.8708E+02    -0.8708E+02    -0.8709E+02    -0.8709E+02    -0.8709E+02    -0.8710E+02    -0.8710E+02    -0.8710E+02    -0.8711E+02    -0.8711E+02    -0.8712E+02    -0.8712E+02    -0.8713E+02    -0.8713E+02    -0.8714E+02    -0.8715E+02    -0.8715E+02    -0.8716E+02    -0.8716E+02    -0.8717E+02    -0.8718E+02    -0.8718E+02    -0.8719E+02    -0.8720E+02    -0.8720E+02    -0.8721E+02    -0.8722E+02    -0.8722E+02    -0.8723E+02    -0.8724E+02    -0.8724E+02    -0.8725E+02    -0.8726E+02    -0.8726E+02    -0.8727E+02    -0.8727E+02    -0.8728E+02    -0.8728E+02    -0.8729E+02    -0.8729E+02    -0.8729E+02    -0.8729E+02
    -0.8728E+02    -0.8728E+02    -0.8728E+02    -0.8728E+02    -0.8727E+02    -0.8727E+02    -0.8726E+02    -0.8725E+02    -0.8724E+02    -0.8723E+02    -0.8723E+02    -0.8722E+02    -0.8721E+02    -0.8720E+02    -0.8719E+02    -0.8718E+02    -0.8717E+02    -0.8716E+02    -0.8715E+02    -0.8715E+02    -0.8714E+02    -0.8713E+02    -0.8712E+02    -0.8711E+02    -0.8710E+02    -0.8710E+02    -0.8709E+02    -0.8708E+02    -0.8707E+02    -0.8707E+02    -0.8706E+02    -0.8705E+02    -0.8705E+02    -0.8704E+02    -0.8704E+02    -0.8703E+02    -0.8703E+02    -0.8702E+02    -0.8702E+02    -0.8701E+02    -0.8701E+02    -0.8701E+02    -0.8700E+02    -0.8700E+02    -0.8700E+02    -0.8700E+02    -0.8700E+02    -0.8700E+02    -0.8700E+02    -0.8699E+02    -0.8700E+02    -0.8700E+02    -0.8700E+02    -0.8700E+02    -0.8700E+02    -0.8700E+02    -0.8700E+02    -0.8701E+02    -0.8701E+02    -0.8701E+02    -0.8702E+02    -0.8702E+02    -0.8702E+02    -0.8703E+02    -0.8703E+02    -0.8704E+02    -0.8705E+02    -0.8705E+02    -0.8706E+02    -0.8706E+02    -0.8707E+02    -0.8708E+02    -0.8708E+02    -0.8709E+02    -0.8710E+02    -0.8711E+02    -0.8712E+02    -0.8712E+02    -0.8713E+02    -0.8714E+02    -0.8715E+02    -0.8716E+02    -0.8717E+02    -0.8718E+02    -0.8718E+02    -0.8719E+02    -0.8720E+02    -0.8721E+02    -0.8722E+02    -0.8723E+02    -0.8724E+02    -0.8724E+02    -0.8725E+02    -0.8726E+02    -0.8727E+02    -0.8727E+02    -0.8728E+02    -0.8728E+02    -0.8728E+02    -0.8728E+02
    -0.8727E+02    -0.8727E+02    -0.8727E+02    -0.8726E+02    -0.8725E+02    -0.8725E+02    -0.8724E+02    -0.8723E+02    -0.8722E+02    -0.8720E+02    -0.8719E+02    -0.8718E+02    -0.8717E+02    -0.8716E+02    -0.8714E+02    -0.8713E+02    -0.8712E+02    -0.8711E+02    -0.8710E+02    -0.8709E+02    -0.8707E+02    -0.8706E+02    -0.8705E+02    -0.8704E+02    -0.8703E+02    -0.8702E+02    -0.8701E+02    -0.8700E+02    -0.8699E+02    -0.8698E+02    -0.8697E+02    -0.8696E+02    -0.8696E+02    -0.8695E+02    -0.8694E+02    -0.8693E+02    -0.8693E+02    -0.8692E+02    -0.8691E+02    -0.8691E+02    -0.8690E+02    -0.8690E+02    -0.8690E+02    -0.8689E+02    -0.8689E+02    -0.8689E+02    -0.8689E+02    -0.8688E+02    -0.8688E+02    -0.8688E+02    -0.8688E+02    -0.8688E+02    -0.8688E+02    -0.8689E+02    -0.8689E+02    -0.8689E+02    -0.8689E+02    -0.8690E+02    -0.8690E+02    -0.8691E+02    -0.8691E+02    -0.8692E+02    -0.8692E+02    -0.8693E+02    -0.8694E+02    -0.8694E+02    -0.8695E+02    -0.8696E+02    -0.8697E+02    -0.8698E+02    -0.8698E+02    -0.8699E+02    -0.8700E+02    -0.8701E+02    -0.8702E+02    -0.8703E+02    -0.8704E+02    -0.8706E+02    -0.8707E+02    -0.8708E+02    -0.8709E+02    -0.8710E+02    -0.8711E+02    -0.8712E+02    -0.8714E+02    -0.8715E+02    -0.8716E+02    -0.8717E+02    -0.8718E+02    -0.8720E+02    -0.8721E+02    -0.8722E+02    -0.8723E+02    -0.8724E+02    -0.8725E+02    -0.8726E+02    -0.8726E+02    -0.8727E+02    -0.8727E+02    -0.8727E+02
    -0.8725E+02    -0.8725E+02    -0.8725E+02    -0.8724E+02    -0.8723E+02    -0.8722E+02    -0.8721E+02    -0.8720E+02    -0.8718E+02    -0.8717E+02    -0.8715E+02    -0.8714E+02    -0.8712E+02    -0.8711E+02    -0.8709E+02    -0.8708E+02    -0.8706E+02    -0.8704E+02    -0.8703E+02    -0.8701E+02    -0.8700E+02    -0.8698E+02    -0.8697E+02    -0.8696E+02    -0.8694E+02    -0.8693E+02    -0.8692E+02    -0.8690E+02    -0.8689E+02    -0.8688E+02    -0.8687E+02    -0.8686E+02    -0.8685E+02    -0.8684E+02    -0.8683E+02    -0.8682E+02    -0.8681E+02    -0.8680E+02    -0.8679E+02    -0.8679E+02    -0.8678E+02    -0.8677E+02    -0.8677E+02    -0.8676E+02    -0.8676E+02    -0.8676E+02    -0.8675E+02    -0.8675E+02    -0.8675E+02    -0.8675E+02    -0.8675E+02    -0.8675E+02    -0.8675E+02    -0.8676E+02    -0.8676E+02    -0.8676E+02    -0.8677E+02    -0.8677E+02    -0.8678E+02    -0.8678E+02    -0.8679E+02    -0.8680E+02    -0.8680E+02    -0.8681E+02    -0.8682E+02    -0.8683E+02    -0.8684E+02    -0.8685E+02    -0.8686E+02    -0.8687E+02    -0.8688E+02    -0.8690E+02    -0.8691E+02    -0.8692E+02    -0.8693E+02    -0.8695E+02    -0.8696E+02    -0.8698E+02    -0.8699E+02    -0.8700E+02    -0.8702E+02    -0.8703E+02    -0.8705E+02    -0.8706E+02    -0.8708E+02    -0.8710E+02    -0.8711E+02    -0.8713E+02    -0.8714E+02    -0.8716E+02    -0.8717E+02    -0.8719E+02    -0.8720E+02    -0.8721E+02    -0.8722E+02    -0.8724E+02    -0.8724E+02    -0.8725E+02    -0.8726E+02    -0.8726E+02
    -0.8724E+02    -0.8724E+02    -0.8723E+02    -0.8722E+02    -0.8721E+02    -0.8720E+02    -0.8718E+02    -0.8717E+02    -0.8715E+02    -0.8713E+02    -0.8711E+02    -0.8709E+02    -0.8707E+02    -0.8705E+02    -0.8703E+02    -0.8701E+02    -0.8699E+02    -0.8698E+02    -0.8696E+02    -0.8694E+02    -0.8692E+02    -0.8690E+02    -0.8688E+02    -0.8686E+02    -0.8685E+02    -0.8683E+02    -0.8681E+02    -0.8680E+02    -0.8678E+02    -0.8677E+02    -0.8675E+02    -0.8674E+02    -0.8673E+02    -0.8671E+02    -0.8670E+02    -0.8669E+02    -0.8668E+02    -0.8667E+02    -0.8666E+02    -0.8665E+02    -0.8664E+02    -0.8664E+02    -0.8663E+02    -0.8662E+02    -0.8662E+02    -0.8662E+02    -0.8661E+02    -0.8661E+02    -0.8661E+02    -0.8661E+02    -0.8661E+02    -0.8661E+02    -0.8661E+02    -0.8661E+02    -0.8662E+02    -0.8662E+02    -0.8663E+02    -0.8663E+02    -0.8664E+02    -0.8665E+02    -0.8666E+02    -0.8666E+02    -0.8667E+02    -0.8668E+02    -0.8670E+02    -0.8671E+02    -0.8672E+02    -0.8673E+02    -0.8675E+02    -0.8676E+02    -0.8677E+02    -0.8679E+02    -0.8681E+02    -0.8682E+02    -0.8684E+02    -0.8685E+02    -0.8687E+02    -0.8689E+02    -0.8691E+02    -0.8693E+02    -0.8694E+02    -0.8696E+02    -0.8698E+02    -0.8700E+02    -0.8702E+02    -0.8704E+02    -0.8706E+02    -0.8708E+02    -0.8710E+02    -0.8712E+02    -0.8713E+02    -0.8715E+02    -0.8717E+02    -0.8719E+02    -0.8720E+02    -0.8721E+02    -0.8722E+02    -0.8723E+02    -0.8724E+02    -0.8724E+02
    -0.8722E+02    -0.8722E+02    -0.8721E+02    -0.8720E+02    -0.8719E+02    -0.8717E+02    -0.8715E+02    -0.8713E+02    -0.8711E+02    -0.8709E+02    -0.8707E+02    -0.8704E+02    -0.8702E+02    -0.8700E+02    -0.8697E+02    -0.8695E+02    -0.8693E+02    -0.8690E+02    -0.8688E+02    -0.8686E+02    -0.8683E+02    -0.8681E+02    -0.8679E+02    -0.8677E+02    -0.8675E+02    -0.8673E+02    -0.8671E+02    -0.8669E+02    -0.8667E+02    -0.8665E+02    -0.8663E+02    -0.8662E+02    -0.8660E+02    -0.8658E+02    -0.8657E+02    -0.8655E+02    -0.8654E+02    -0.8653E+02    -0.8652E+02    -0.8651E+02    -0.8650E+02    -0.8649E+02    -0.8648E+02    -0.8647E+02    -0.8647E+02    -0.8646E+02    -0.8646E+02    -0.8646E+02    -0.8646E+02    -0.8646E+02    -0.8646E+02    -0.8646E+02    -0.8646E+02    -0.8646E+02    -0.8647E+02    -0.8647E+02    -0.8648E+02    -0.8649E+02    -0.8649E+02    -0.8650E+02    -0.8651E+02    -0.8652E+02    -0.8654E+02    -0.8655E+02    -0.8656E+02    -0.8658E+02    -0.8659E+02    -0.8661E+02    -0.8662E+02    -0.8664E+02    -0.8666E+02    -0.8668E+02    -0.8670E+02    -0.8672E+02    -0.8674E+02    -0.8676E+02    -0.8678E+02    -0.8680E+02    -0.8682E+02    -0.8684E+02    -0.8686E+02    -0.8689E+02    -0.8691E+02    -0.8693E+02    -0.8696E+02    -0.8698E+02    -0.8700E+02    -0.8703E+02    -0.8705E+02    -0.8707E+02    -0.8709E+02    -0.8712E+02    -0.8714E+02    -0.8716E+02    -0.8717E+02    -0.8719E+02    -0.8720E+02    -0.8721E+02    -0.8722E+02    -0.8722E+02
    -0.8720E+02    -0.8720E+02    -0.8719E+02    -0.8718E+02    -0.8716E+02    -0.8714E+02    -0.8712E+02    -0.8710E+02    -0.8707E+02    -0.8705E+02    -0.8702E+02    -0.8699E+02    -0.8697E+02    -0.8694E+02    -0.8691E+02    -0.8688E+02    -0.8685E+02    -0.8683E+02    -0.8680E+02    -0.8677E+02    -0.8675E+02    -0.8672E+02    -0.8669E+02    -0.8667E+02    -0.8664E+02    -0.8662E+02    -0.8659E+02    -0.8657E+02    -0.8655E+02    -0.8653E+02    -0.8651E+02    -0.8649E+02    -0.8647E+02    -0.8645E+02    -0.8643E+02    -0.8641E+02    -0.8640E+02    -0.8638E+02    -0.8637E+02    -0.8636E+02    -0.8635E+02    -0.8634E+02    -0.8633E+02    -0.8632E+02    -0.8631E+02    -0.8631E+02    -0.8630E+02    -0.8630E+02    -0.8630E+02    -0.8629E+02    -0.8629E+02    -0.8630E+02    -0.8630E+02    -0.8630E+02    -0.8631E+02    -0.8631E+02    -0.8632E+02    -0.8633E+02    -0.8634E+02    -0.8635E+02    -0.8636E+02    -0.8638E+02    -0.8639E+02    -0.8641E+02    -0.8642E+02    -0.8644E+02    -0.8646E+02    -0.8648E+02    -0.8650E+02    -0.8652E+02    -0.8654E+02    -0.8656E+02    -0.8658E+02    -0.8661E+02    -0.8663E+02    -0.8665E+02    -0.8668E+02    -0.8670E+02    -0.8673E+02    -0.8676E+02    -0.8678E+02    -0.8681E+02    -0.8684E+02    -0.8686E+02    -0.8689E+02    -0.8692E+02    -0.8695E+02    -0.8697E+02    -0.8700E+02    -0.8703E+02    -0.8705E+02    -0.8708E+02    -0.8710E+02    -0.8713E+02    -0.8715E+02    -0.8717E+02    -0.8718E+02    -0.8719E+02    -0.8720E+02    -0.8720E+02
    -0.8718E+02    -0.8718E+02    -0.8717E+02    -0.8716E+02    -0.8714E+02    -0.8711E+02    -0.8709E+02    -0.8706E+02    -0.8703E+02    -0.8700E+02    -0.8697E+02    -0.8694E+02    -0.8691E+02    -0.8688E+02    -0.8685E+02    -0.8681E+02    -0.8678E+02    -0.8675E+02    -0.8672E+02    -0.8669E+02    -0.8665E+02    -0.8662E+02    -0.8659E+02    -0.8656E+02    -0.8653E+02    -0.8651E+02    -0.8648E+02    -0.8645E+02    -0.8642E+02    -0.8640E+02    -0.8637E+02    -0.8635E+02    -0.8633E+02    -0.8631E+02    -0.8629E+02    -0.8627E+02    -0.8625E+02    -0.8623E+02    -0.8621E+02    -0.8620E+02    -0.8619E+02    -0.8617E+02    -0.8616E+02    -0.8615E+02    -0.8614E+02    -0.8614E+02    -0.8613E+02    -0.8613E+02    -0.8613E+02    -0.8613E+02    -0.8613E+02    -0.8613E+02    -0.8613E+02    -0.8614E+02    -0.8614E+02    -0.8615E+02    -0.8616E+02    -0.8617E+02    -0.8618E+02    -0.8619E+02    -0.8621E+02    -0.8622E+02    -0.8624E+02    -0.8626E+02    -0.8628E+02    -0.8630E+02    -0.8632E+02    -0.8634E+02    -0.8636E+02    -0.8639E+02    -0.8641E+02    -0.8644E+02    -0.8646E+02    -0.8649E+02    -0.8652E+02    -0.8655E+02    -0.8658E+02    -0.8661E+02    -0.8664E+02    -0.8667E+02    -0.8670E+02    -0.8673E+02    -0.8676E+02    -0.8679E+02    -0.8682E+02    -0.8685E+02    -0.8689E+02    -0.8692E+02    -0.8695E+02    -0.8698E+02    -0.8701E+02    -0.8704E+02    -0.8707E+02    -0.8710E+02    -0.8712E+02    -0.8714E+02    -0.8716E+02    -0.8717E+02    -0.8718E+02    -0.8718E+02
    -0.8716E+02    -0.8716E+02    -0.8715E+02    -0.8713E+02    -0.8711E+02    -0.8709E+02    -0.8706E+02    -0.8703E+02    -0.8699E+02    -0.8696E+02    -0.8692E+02    -0.8689E+02    -0.8685E+02    -0.8682E+02    -0.8678E+02    -0.8674E+02    -0.8670E+02    -0.8667E+02    -0.8663E+02    -0.8660E+02    -0.8656E+02    -0.8652E+02    -0.8649E+02    -0.8645E+02    -0.8642E+02    -0.8639E+02    -0.8636E+02    -0.8633E+02    -0.8629E+02    -0.8627E+02    -0.8624E+02    -0.8621E+02    -0.8618E+02    -0.8616E+02    -0.8613E+02    -0.8611E+02    -0.8609E+02    -0.8607E+02    -0.8605E+02    -0.8603E+02    -0.8602E+02    -0.8600E+02    -0.8599E+02    -0.8598E+02    -0.8597E+02    -0.8596E+02    -0.8596E+02    -0.8595E+02    -0.8595E+02    -0.8595E+02    -0.8595E+02    -0.8595E+02    -0.8595E+02    -0.8596E+02    -0.8597E+02    -0.8598E+02    -0.8599E+02    -0.8600E+02    -0.8601E+02    -0.8603E+02    -0.8604E+02    -0.8606E+02    -0.8608E+02    -0.8610E+02    -0.8612E+02    -0.8615E+02    -0.8617E+02    -0.8620E+02    -0.8622E+02    -0.8625E+02    -0.8628E+02    -0.8631E+02    -0.8634E+02    -0.8637E+02    -0.8640E+02    -0.8644E+02    -0.8647E+02    -0.8650E+02    -0.8654E+02    -0.8657E+02    -0.8661E+02    -0.8664E+02    -0.8668E+02    -0.8672E+02    -0.8675E+02    -0.8679E+02    -0.8683E+02    -0.8686E+02    -0.8690E+02    -0.8693E+02    -0.8697E+02    -0.8700E+02    -0.8703E+02    -0.8706E+02    -0.8709E+02    -0.8712E+02    -0.8714E+02    -0.8715E+02    -0.8716E+02    -0.8716E+02
    -0.8714E+02    -0.8714E+02    -0.8713E+02    -0.8711E+02    -0.8708E+02    -0.8706E+02    -0.8702E+02    -0.8699E+02    -0.8695E+02    -0.8691E+02    -0.8687E+02    -0.8683E+02    -0.8679E+02    -0.8675E+02    -0.8671E+02    -0.8667E+02    -0.8663E+02    -0.8658E+02    -0.8654E+02    -0.8650E+02    -0.8646E+02    -0.8642E+02    -0.8638E+02    -0.8634E+02    -0.8630E+02    -0.8627E+02    -0.8623E+02    -0.8619E+02    -0.8616E+02    -0.8612E+02    -0.8609E+02    -0.8606E+02    -0.8603E+02    -0.8600E+02    -0.8597E+02    -0.8595E+02    -0.8592E+02    -0.8590E+02    -0.8588E+02    -0.8586E+02    -0.8584E+02    -0.8582E+02    -0.8581E+02    -0.8580E+02    -0.8578E+02    -0.8578E+02    -0.8577E+02    -0.8576E+02    -0.8576E+02    -0.8576E+02    -0.8576E+02    -0.8576E+02    -0.8577E+02    -0.8577E+02    -0.8578E+02    -0.8579E+02    -0.8580E+02    -0.8582E+02    -0.8583E+02    -0.8585E+02    -0.8587E+02    -0.8589E+02    -0.8591E+02    -0.8594E+02    -0.8596E+02    -0.8599E+02    -0.8602E+02    -0.8605E+02    -0.8608E+02    -0.8611E+02    -0.8614E+02    -0.8618E+02    -0.8621E+02    -0.8625E+02    -0.8628E+02    -0.8632E+02    -0.8636E+02    -0.8640E+02    -0.8644E+02    -0.8648E+02    -0.8652E+02    -0.8656E+02    -0.8660E+02    -0.8664E+02    -0.8668E+02    -0.8672E+02    -0.8676E+02    -0.8680E+02    -0.8684E+02    -0.8688E+02    -0.8692E+02    -0.8696E+02    -0.8700E+02    -0.8703E+02    -0.8706E+02    -0.8709E+02    -0.8711E+02    -0.8713E+02    -0.8714E+02    -0.8714E+02
    -0.8711E+02    -0.8711E+02    -0.8710E+02    -0.8708E+02    -0.8706E+02    -0.8702E+02    -0.8699E+02    -0.8695E+02    -0.8691E+02    -0.8687E+02    -0.8682E+02    -0.8678E+02    -0.8673E+02    -0.8668E+02    -0.8664E+02    -0.8659E+02    -0.8654E+02    -0.8650E+02    -0.8645E+02    -0.8640E+02    -0.8636E+02    -0.8631E+02    -0.8627E+02    -0.8622E+02    -0.8618E+02    -0.8614E+02    -0.8610E+02    -0.8606E+02    -0.8602E+02    -0.8598E+02    -0.8594E+02    -0.8590E+02    -0.8587E+02    -0.8584E+02    -0.8580E+02    -0.8577E+02    -0.8575E+02    -0.8572E+02    -0.8570E+02    -0.8567E+02    -0.8565E+02    -0.8563E+02    -0.8562E+02    -0.8560E+02    -0.8559E+02    -0.8558E+02    -0.8557E+02    -0.8556E+02    -0.8556E+02    -0.8556E+02    -0.8556E+02    -0.8556E+02    -0.8557E+02    -0.8557E+02    -0.8558E+02    -0.8560E+02    -0.8561E+02    -0.8563E+02    -0.8564E+02    -0.8566E+02    -0.8569E+02    -0.8571E+02    -0.8574E+02    -0.8576E+02    -0.8579E+02    -0.8582E+02    -0.8586E+02    -0.8589E+02    -0.8592E+02    -0.8596E+02    -0.8600E+02    -0.8604E+02    -0.8608E+02    -0.8612E+02    -0.8616E+02    -0.8620E+02    -0.8624E+02    -0.8629E+02    -0.8633E+02    -0.8638E+02    -0.8642E+02    -0.8647E+02    -0.8651E+02    -0.8656E+02    -0.8661E+02    -0.8665E+02    -0.8670E+02    -0.8674E+02    -0.8679E+02    -0.8683E+02    -0.8688E+02    -0.8692E+02    -0.8696E+02    -0.8700E+02    -0.8703E+02    -0.8706E+02    -0.8709E+02    -0.8711E+02    -0.8712E+02    -0.8712E+02
    -0.8709E+02    -0.8709E+02    -0.8708E+02    -0.8706E+02    -0.8703E+02    -0.8699E+02    -0.8695E+02    -0.8691E+02    -0.8686E+02    -0.8682E+02    -0.8677E+02    -0.8672E+02    -0.8667E+02    -0.8661E+02    -0.8656E+02    -0.8651E+02    -0.8646E+02    -0.8641E+02    -0.8635E+02    -0.8630E+02    -0.8625E+02    -0.8620E+02    -0.8615E+02    -0.8610E+02    -0.8605E+02    -0.8600E+02    -0.8596E+02    -0.8591E+02    -0.8587E+02    -0.8582E+02    -0.8578E+02    -0.8574E+02    -0.8570E+02    -0.8566E+02    -0.8563E+02    -0.8559E+02    -0.8556E+02    -0.8553E+02    -0.8550E+02    -0.8548E+02    -0.8545E+02    -0.8543E+02    -0.8541E+02    -0.8539E+02    -0.8538E+02    -0.8537E+02    -0.8536E+02    -0.8535E+02    -0.8535E+02    -0.8534E+02    -0.8535E+02    -0.8535E+02    -0.8536E+02    -0.8536E+02    -0.8538E+02    -0.8539E+02    -0.8540E+02    -0.8542E+02    -0.8544E+02    -0.8547E+02    -0.8549E+02    -0.8552E+02    -0.8555E+02    -0.8558E+02    -0.8561E+02    -0.8565E+02    -0.8569E+02    -0.8572E+02    -0.8576E+02    -0.8580E+02    -0.8585E+02    -0.8589E+02    -0.8594E+02    -0.8598E+02    -0.8603E+02    -0.8608E+02    -0.8612E+02    -0.8617E+02    -0.8622E+02    -0.8627E+02    -0.8632E+02    -0.8638E+02    -0.8643E+02    -0.8648E+02    -0.8653E+02    -0.8658E+02    -0.8663E+02    -0.8668E+02    -0.8673E+02    -0.8678E+02    -0.8683E+02    -0.8688E+02    -0.8692E+02    -0.8696E+02    -0.8700E+02    -0.8704E+02    -0.8706E+02    -0.8709E+02    -0.8710E+02    -0.8710E+02
    -0.8707E+02    -0.8707E+02    -0.8706E+02    -0.8703E+02    -0.8700E+02    -0.8696E+02    -0.8692E+02    -0.8687E+02    -0.8682E+02    -0.8677E+02    -0.8671E+02    -0.8666E+02    -0.8660E+02    -0.8654E+02    -0.8649E+02    -0.8643E+02    -0.8637E+02    -0.8631E+02    -0.8625E+02    -0.8620E+02    -0.8614E+02    -0.8608E+02    -0.8603E+02    -0.8597E+02    -0.8592E+02    -0.8586E+02    -0.8581E+02    -0.8576E+02    -0.8571E+02    -0.8566E+02    -0.8561E+02    -0.8556E+02    -0.8552E+02    -0.8548E+02    -0.8544E+02    -0.8540E+02    -0.8536E+02    -0.8533E+02    -0.8529E+02    -0.8527E+02    -0.8524E+02    -0.8521E+02    -0.8519E+02    -0.8517E+02    -0.8516E+02    -0.8514E+02    -0.8513E+02    -0.8512E+02    -0.8512E+02    -0.8512E+02    -0.8512E+02    -0.8512E+02    -0.8513E+02    -0.8514E+02    -0.8515E+02    -0.8517E+02    -0.8518E+02    -0.8521E+02    -0.8523E+02    -0.8526E+02    -0.8528E+02    -0.8532E+02    -0.8535E+02    -0.8539E+02    -0.8542E+02    -0.8546E+02    -0.8550E+02    -0.8555E+02    -0.8559E+02    -0.8564E+02    -0.8569E+02    -0.8574E+02    -0.8579E+02    -0.8584E+02    -0.8589E+02    -0.8595E+02    -0.8600E+02    -0.8605E+02    -0.8611E+02    -0.8617E+02    -0.8622E+02    -0.8628E+02    -0.8634E+02    -0.8639E+02    -0.8645E+02    -0.8651E+02    -0.8656E+02    -0.8662E+02    -0.8667E+02    -0.8673E+02    -0.8678E+02    -0.8683E+02    -0.8688E+02    -0.8693E+02    -0.8697E+02    -0.8701E+02    -0.8704E+02    -0.8706E+02    -0.8708E+02    -0.8708E+02
    -0.8705E+02    -0.8705E+02    -0.8703E+02    -0.8700E+02    -0.8697E+02    -0.8693E+02    -0.8688E+02    -0.8683E+02    -0.8677E+02    -0.8672E+02    -0.8666E+02    -0.8660E+02    -0.8653E+02    -0.8647E+02    -0.8641E+02    -0.8634E+02    -0.8628E+02    -0.8621E+02    -0.8615E+02    -0.8609E+02    -0.8602E+02    -0.8596E+02    -0.8590E+02    -0.8584E+02    -0.8577E+02    -0.8571E+02    -0.8566E+02    -0.8560E+02    -0.8554E+02    -0.8549E+02    -0.8543E+02    -0.8538E+02    -0.8533E+02    -0.8528E+02    -0.8524E+02    -0.8519E+02    -0.8515E+02    -0.8511E+02    -0.8507E+02    -0.8504E+02    -0.8501E+02    -0.8498E+02    -0.8496E+02    -0.8493E+02    -0.8491E+02    -0.8490E+02    -0.8489E+02    -0.8488E+02    -0.8487E+02    -0.8487E+02    -0.8487E+02    -0.8488E+02    -0.8488E+02    -0.8490E+02    -0.8491E+02    -0.8493E+02    -0.8495E+02    -0.8497E+02    -0.8500E+02    -0.8503E+02    -0.8506E+02    -0.8510E+02    -0.8514E+02    -0.8518E+02    -0.8522E+02    -0.8527E+02    -0.8531E+02    -0.8536E+02    -0.8541E+02    -0.8547E+02    -0.8552E+02    -0.8557E+02    -0.8563E+02    -0.8569E+02    -0.8575E+02    -0.8581E+02    -0.8587E+02    -0.8593E+02    -0.8599E+02    -0.8605E+02    -0.8612E+02    -0.8618E+02    -0.8624E+02    -0.8631E+02    -0.8637E+02    -0.8643E+02    -0.8649E+02    -0.8655E+02    -0.8661E+02    -0.8667E+02    -0.8673E+02    -0.8679E+02    -0.8684E+02    -0.8689E+02    -0.8694E+02    -0.8698E+02    -0.8701E+02    -0.8704E+02    -0.8705E+02    -0.8705E+02
    -0.8702E+02    -0.8702E+02    -0.8701E+02    -0.8698E+02    -0.8694E+02    -0.8689E+02    -0.8684E+02    -0.8678E+02    -0.8673E+02    -0.8666E+02    -0.8660E+02    -0.8653E+02    -0.8646E+02    -0.8639E+02    -0.8633E+02    -0.8625E+02    -0.8618E+02    -0.8611E+02    -0.8604E+02    -0.8597E+02    -0.8590E+02    -0.8583E+02    -0.8576E+02    -0.8569E+02    -0.8563E+02    -0.8556E+02    -0.8549E+02    -0.8543E+02    -0.8536E+02    -0.8530E+02    -0.8524E+02    -0.8518E+02    -0.8513E+02    -0.8507E+02    -0.8502E+02    -0.8497E+02    -0.8492E+02    -0.8488E+02    -0.8484E+02    -0.8480E+02    -0.8476E+02    -0.8473E+02    -0.8470E+02    -0.8468E+02    -0.8466E+02    -0.8464E+02    -0.8462E+02    -0.8461E+02    -0.8461E+02    -0.8460E+02    -0.8461E+02    -0.8461E+02    -0.8462E+02    -0.8463E+02    -0.8465E+02    -0.8467E+02    -0.8469E+02    -0.8472E+02    -0.8475E+02    -0.8479E+02    -0.8483E+02    -0.8487E+02    -0.8491E+02    -0.8496E+02    -0.8500E+02    -0.8505E+02    -0.8511E+02    -0.8516E+02    -0.8522E+02    -0.8528E+02    -0.8534E+02    -0.8540E+02    -0.8547E+02    -0.8553E+02    -0.8560E+02    -0.8566E+02    -0.8573E+02    -0.8580E+02    -0.8587E+02    -0.8594E+02    -0.8601E+02    -0.8608E+02    -0.8615E+02    -0.8622E+02    -0.8628E+02    -0.8635E+02    -0.8642E+02    -0.8649E+02    -0.8655E+02    -0.8662E+02    -0.8668E+02    -0.8674E+02    -0.8680E+02    -0.8686E+02    -0.8691E+02    -0.8695E+02    -0.8699E+02    -0.8702E+02    -0.8703E+02    -0.8703E+02
    -0.8700E+02    -0.8700E+02    -0.8698E+02    -0.8695E+02    -0.8691E+02    -0.8686E+02    -0.8680E+02    -0.8674E+02    -0.8668E+02    -0.8661E+02    -0.8654E+02    -0.8647E+02    -0.8639E+02    -0.8632E+02    -0.8624E+02    -0.8616E+02    -0.8609E+02    -0.8601E+02    -0.8593E+02    -0.8585E+02    -0.8578E+02    -0.8570E+02    -0.8562E+02    -0.8555E+02    -0.8547E+02    -0.8539E+02    -0.8532E+02    -0.8525E+02    -0.8518E+02    -0.8511E+02    -0.8504E+02    -0.8497E+02    -0.8491E+02    -0.8485E+02    -0.8479E+02    -0.8473E+02    -0.8468E+02    -0.8463E+02    -0.8458E+02    -0.8454E+02    -0.8450E+02    -0.8446E+02    -0.8443E+02    -0.8440E+02    -0.8437E+02    -0.8435E+02    -0.8434E+02    -0.8433E+02    -0.8432E+02    -0.8432E+02    -0.8432E+02    -0.8432E+02    -0.8433E+02    -0.8435E+02    -0.8437E+02    -0.8439E+02    -0.8442E+02    -0.8445E+02    -0.8449E+02    -0.8453E+02    -0.8457E+02    -0.8461E+02    -0.8466E+02    -0.8472E+02    -0.8477E+02    -0.8483E+02    -0.8489E+02    -0.8495E+02    -0.8502E+02    -0.8508E+02    -0.8515E+02    -0.8522E+02    -0.8529E+02    -0.8537E+02    -0.8544E+02    -0.8551E+02    -0.8559E+02    -0.8567E+02    -0.8574E+02    -0.8582E+02    -0.8589E+02    -0.8597E+02    -0.8605E+02    -0.8612E+02    -0.8620E+02    -0.8627E+02    -0.8635E+02    -0.8642E+02    -0.8649E+02    -0.8656E+02    -0.8663E+02    -0.8670E+02    -0.8676E+02    -0.8682E+02    -0.8687E+02    -0.8692E+02    -0.8696E+02    -0.8699E+02    -0.8701E+02    -0.8701E+02
    -0.8697E+02    -0.8697E+02    -0.8695E+02    -0.8692E+02    -0.8688E+02    -0.8682E+02    -0.8676E+02    -0.8670E+02    -0.8663E+02    -0.8655E+02    -0.8648E+02    -0.8640E+02    -0.8632E+02    -0.8624E+02    -0.8615E+02    -0.8607E+02    -0.8599E+02    -0.8590E+02    -0.8582E+02    -0.8573E+02    -0.8564E+02    -0.8556E+02    -0.8547E+02    -0.8539E+02    -0.8530E+02    -0.8522E+02    -0.8514E+02    -0.8506E+02    -0.8498E+02    -0.8490E+02    -0.8482E+02    -0.8475E+02    -0.8468E+02    -0.8461E+02    -0.8454E+02    -0.8448E+02    -0.8441E+02    -0.8436E+02    -0.8430E+02    -0.8425E+02    -0.8421E+02    -0.8416E+02    -0.8413E+02    -0.8409E+02    -0.8407E+02    -0.8404E+02    -0.8402E+02    -0.8401E+02    -0.8400E+02    -0.8400E+02    -0.8400E+02    -0.8401E+02    -0.8402E+02    -0.8404E+02    -0.8406E+02    -0.8409E+02    -0.8412E+02    -0.8416E+02    -0.8420E+02    -0.8424E+02    -0.8429E+02    -0.8434E+02    -0.8440E+02    -0.8446E+02    -0.8452E+02    -0.8459E+02    -0.8466E+02    -0.8473E+02    -0.8480E+02    -0.8488E+02    -0.8495E+02    -0.8503E+02    -0.8511E+02    -0.8519E+02    -0.8527E+02    -0.8536E+02    -0.8544E+02    -0.8552E+02    -0.8561E+02    -0.8569E+02    -0.8578E+02    -0.8586E+02    -0.8594E+02    -0.8603E+02    -0.8611E+02    -0.8619E+02    -0.8627E+02    -0.8635E+02    -0.8643E+02    -0.8650E+02    -0.8658E+02    -0.8665E+02    -0.8672E+02    -0.8678E+02    -0.8684E+02    -0.8689E+02    -0.8693E+02    -0.8697E+02    -0.8698E+02    -0.8698E+02
    -0.8695E+02    -0.8695E+02    -0.8693E+02    -0.8689E+02    -0.8684E+02    -0.8679E+02    -0.8672E+02    -0.8665E+02    -0.8658E+02    -0.8650E+02    -0.8642E+02    -0.8633E+02    -0.8624E+02    -0.8616E+02    -0.8607E+02    -0.8597E+02    -0.8588E+02    -0.8579E+02    -0.8570E+02    -0.8560E+02    -0.8551E+02    -0.8541E+02    -0.8532E+02    -0.8523E+02    -0.8513E+02    -0.8504E+02    -0.8495E+02    -0.8486E+02    -0.8477E+02    -0.8468E+02    -0.8459E+02    -0.8451E+02    -0.8443E+02    -0.8435E+02    -0.8427E+02    -0.8420E+02    -0.8413E+02    -0.8406E+02    -0.8400E+02    -0.8394E+02    -0.8389E+02    -0.8384E+02    -0.8380E+02    -0.8376E+02    -0.8373E+02    -0.8370E+02    -0.8368E+02    -0.8366E+02    -0.8366E+02    -0.8365E+02    -0.8365E+02    -0.8366E+02    -0.8368E+02    -0.8370E+02    -0.8372E+02    -0.8375E+02    -0.8379E+02    -0.8383E+02    -0.8388E+02    -0.8393E+02    -0.8399E+02    -0.8405E+02    -0.8411E+02    -0.8418E+02    -0.8425E+02    -0.8433E+02    -0.8441E+02    -0.8449E+02    -0.8457E+02    -0.8465E+02    -0.8474E+02    -0.8483E+02    -0.8492E+02    -0.8501E+02    -0.8510E+02    -0.8519E+02    -0.8528E+02    -0.8538E+02    -0.8547E+02    -0.8556E+02    -0.8566E+02    -0.8575E+02    -0.8584E+02    -0.8593E+02    -0.8602E+02    -0.8611E+02    -0.8619E+02    -0.8628E+02    -0.8637E+02    -0.8645E+02    -0.8653E+02    -0.8660E+02    -0.8668E+02    -0.8674E+02    -0.8681E+02    -0.8686E+02    -0.8691E+02    -0.8694E+02    -0.8696E+02    -0.8696E+02
    -0.8692E+02    -0.8692E+02    -0.8690E+02    -0.8686E+02    -0.8681E+02    -0.8675E+02    -0.8668E+02    -0.8661E+02    -0.8653E+02    -0.8644E+02    -0.8635E+02    -0.8626E+02    -0.8617E+02    -0.8607E+02    -0.8598E+02    -0.8588E+02    -0.8578E+02    -0.8568E+02    -0.8557E+02    -0.8547E+02    -0.8537E+02    -0.8526E+02    -0.8516E+02    -0.8505E+02    -0.8495E+02    -0.8485E+02    -0.8474E+02    -0.8464E+02    -0.8454E+02    -0.8444E+02    -0.8434E+02    -0.8425E+02    -0.8416E+02    -0.8407E+02    -0.8398E+02    -0.8390E+02    -0.8382E+02    -0.8374E+02    -0.8367E+02    -0.8360E+02    -0.8354E+02    -0.8349E+02    -0.8344E+02    -0.8339E+02    -0.8336E+02    -0.8332E+02    -0.8330E+02    -0.8328E+02    -0.8327E+02    -0.8327E+02    -0.8327E+02    -0.8328E+02    -0.8330E+02    -0.8332E+02    -0.8335E+02    -0.8339E+02    -0.8343E+02    -0.8348E+02    -0.8353E+02    -0.8359E+02    -0.8366E+02    -0.8373E+02    -0.8380E+02    -0.8388E+02    -0.8396E+02    -0.8405E+02    -0.8414E+02    -0.8423E+02    -0.8432E+02    -0.8442E+02    -0.8452E+02    -0.8461E+02    -0.8472E+02    -0.8482E+02    -0.8492E+02    -0.8502E+02    -0.8512E+02    -0.8523E+02    -0.8533E+02    -0.8543E+02    -0.8553E+02    -0.8563E+02    -0.8573E+02    -0.8583E+02    -0.8593E+02    -0.8602E+02    -0.8612E+02    -0.8621E+02    -0.8630E+02    -0.8639E+02    -0.8648E+02    -0.8656E+02    -0.8663E+02    -0.8671E+02    -0.8677E+02    -0.8683E+02    -0.8688E+02    -0.8692E+02    -0.8694E+02    -0.8694E+02
    -0.8690E+02    -0.8690E+02    -0.8688E+02    -0.8684E+02    -0.8678E+02    -0.8672E+02    -0.8664E+02    -0.8656E+02    -0.8648E+02    -0.8639E+02    -0.8629E+02    -0.8619E+02    -0.8609E+02    -0.8599E+02    -0.8589E+02    -0.8578E+02    -0.8567E+02    -0.8556E+02    -0.8545E+02    -0.8533E+02    -0.8522E+02    -0.8511E+02    -0.8499E+02    -0.8488E+02    -0.8476E+02    -0.8464E+02    -0.8453E+02    -0.8442E+02    -0.8430E+02    -0.8419E+02    -0.8408E+02    -0.8397E+02    -0.8387E+02    -0.8376E+02    -0.8366E+02    -0.8357E+02    -0.8348E+02    -0.8339E+02    -0.8331E+02    -0.8323E+02    -0.8316E+02    -0.8310E+02    -0.8304E+02    -0.8299E+02    -0.8294E+02    -0.8291E+02    -0.8288E+02    -0.8286E+02    -0.8284E+02    -0.8284E+02    -0.8284E+02    -0.8285E+02    -0.8287E+02    -0.8290E+02    -0.8294E+02    -0.8298E+02    -0.8303E+02    -0.8309E+02    -0.8315E+02    -0.8322E+02    -0.8329E+02    -0.8338E+02    -0.8346E+02    -0.8355E+02    -0.8365E+02    -0.8374E+02    -0.8385E+02    -0.8395E+02    -0.8406E+02    -0.8417E+02    -0.8428E+02    -0.8439E+02    -0.8450E+02    -0.8461E+02    -0.8473E+02    -0.8484E+02    -0.8496E+02    -0.8507E+02    -0.8518E+02    -0.8529E+02    -0.8540E+02    -0.8551E+02    -0.8562E+02    -0.8573E+02    -0.8584E+02    -0.8594E+02    -0.8604E+02    -0.8614E+02    -0.8624E+02    -0.8633E+02    -0.8642E+02    -0.8651E+02    -0.8659E+02    -0.8667E+02    -0.8674E+02    -0.8681E+02    -0.8686E+02    -0.8690E+02    -0.8692E+02    -0.8692E+02
    -0.8688E+02    -0.8688E+02    -0.8685E+02    -0.8681E+02    -0.8675E+02    -0.8669E+02    -0.8661E+02    -0.8652E+02    -0.8643E+02    -0.8633E+02    -0.8623E+02    -0.8613E+02    -0.8602E+02    -0.8591E+02    -0.8580E+02    -0.8568E+02    -0.8556E+02    -0.8544E+02    -0.8532E+02    -0.8520E+02    -0.8507E+02    -0.8495E+02    -0.8482E+02    -0.8469E+02    -0.8456E+02    -0.8443E+02    -0.8430E+02    -0.8417E+02    -0.8405E+02    -0.8392E+02    -0.8380E+02    -0.8367E+02    -0.8355E+02    -0.8343E+02    -0.8332E+02    -0.8321E+02    -0.8310E+02    -0.8300E+02    -0.8291E+02    -0.8282E+02    -0.8273E+02    -0.8266E+02    -0.8259E+02    -0.8253E+02    -0.8248E+02    -0.8244E+02    -0.8240E+02    -0.8238E+02    -0.8236E+02    -0.8236E+02    -0.8236E+02    -0.8238E+02    -0.8240E+02    -0.8243E+02    -0.8247E+02    -0.8252E+02    -0.8258E+02    -0.8265E+02    -0.8272E+02    -0.8281E+02    -0.8289E+02    -0.8299E+02    -0.8309E+02    -0.8319E+02    -0.8330E+02    -0.8341E+02    -0.8353E+02    -0.8365E+02    -0.8377E+02    -0.8390E+02    -0.8402E+02    -0.8415E+02    -0.8427E+02    -0.8440E+02    -0.8453E+02    -0.8466E+02    -0.8478E+02    -0.8491E+02    -0.8503E+02    -0.8516E+02    -0.8528E+02    -0.8540E+02    -0.8551E+02    -0.8563E+02    -0.8575E+02    -0.8586E+02    -0.8597E+02    -0.8607E+02    -0.8618E+02    -0.8628E+02    -0.8638E+02    -0.8647E+02    -0.8656E+02    -0.8664E+02    -0.8671E+02    -0.8678E+02    -0.8683E+02    -0.8687E+02    -0.8690E+02    -0.8690E+02
    -0.8686E+02    -0.8686E+02    -0.8683E+02    -0.8679E+02    -0.8673E+02    -0.8665E+02    -0.8657E+02    -0.8648E+02    -0.8638E+02    -0.8628E+02    -0.8617E+02    -0.8606E+02    -0.8595E+02    -0.8583E+02    -0.8571E+02    -0.8558E+02    -0.8545E+02    -0.8532E+02    -0.8519E+02    -0.8506E+02    -0.8492E+02    -0.8478E+02    -0.8464E+02    -0.8450E+02    -0.8435E+02    -0.8421E+02    -0.8407E+02    -0.8392E+02    -0.8378E+02    -0.8363E+02    -0.8349E+02    -0.8335E+02    -0.8321E+02    -0.8307E+02    -0.8294E+02    -0.8281E+02    -0.8269E+02    -0.8257E+02    -0.8246E+02    -0.8235E+02    -0.8226E+02    -0.8217E+02    -0.8209E+02    -0.8202E+02    -0.8195E+02    -0.8190E+02    -0.8186E+02    -0.8183E+02    -0.8182E+02    -0.8181E+02    -0.8182E+02    -0.8183E+02    -0.8186E+02    -0.8190E+02    -0.8195E+02    -0.8201E+02    -0.8208E+02    -0.8216E+02    -0.8225E+02    -0.8234E+02    -0.8245E+02    -0.8256E+02    -0.8267E+02    -0.8280E+02    -0.8292E+02    -0.8305E+02    -0.8319E+02    -0.8333E+02    -0.8347E+02    -0.8361E+02    -0.8375E+02    -0.8389E+02    -0.8404E+02    -0.8418E+02    -0.8432E+02    -0.8446E+02    -0.8460E+02    -0.8474E+02    -0.8488E+02    -0.8502E+02    -0.8515E+02    -0.8528E+02    -0.8541E+02    -0.8553E+02    -0.8566E+02    -0.8578E+02    -0.8589E+02    -0.8601E+02    -0.8612E+02    -0.8623E+02    -0.8633E+02    -0.8643E+02    -0.8652E+02    -0.8661E+02    -0.8668E+02    -0.8675E+02    -0.8681E+02    -0.8685E+02    -0.8688E+02    -0.8688E+02
    -0.8684E+02    -0.8684E+02    -0.8681E+02    -0.8676E+02    -0.8670E+02    -0.8663E+02    -0.8654E+02    -0.8644E+02    -0.8634E+02    -0.8623E+02    -0.8612E+02    -0.8600E+02    -0.8588E+02    -0.8575E+02    -0.8562E+02    -0.8549E+02    -0.8535E+02    -0.8521E+02    -0.8506E+02    -0.8492E+02    -0.8477E+02    -0.8461E+02    -0.8446E+02    -0.8430E+02    -0.8414E+02    -0.8398E+02    -0.8382E+02    -0.8365E+02    -0.8349E+02    -0.8332E+02    -0.8316E+02    -0.8300E+02    -0.8284E+02    -0.8268E+02    -0.8252E+02    -0.8237E+02    -0.8223E+02    -0.8209E+02    -0.8196E+02    -0.8183E+02    -0.8172E+02    -0.8161E+02    -0.8151E+02    -0.8143E+02    -0.8136E+02    -0.8129E+02    -0.8125E+02    -0.8121E+02    -0.8119E+02    -0.8118E+02    -0.8119E+02    -0.8121E+02    -0.8124E+02    -0.8129E+02    -0.8135E+02    -0.8142E+02    -0.8151E+02    -0.8160E+02    -0.8171E+02    -0.8182E+02    -0.8195E+02    -0.8208E+02    -0.8221E+02    -0.8236E+02    -0.8251E+02    -0.8266E+02    -0.8282E+02    -0.8298E+02    -0.8314E+02    -0.8330E+02    -0.8346E+02    -0.8363E+02    -0.8379E+02    -0.8395E+02    -0.8411E+02    -0.8427E+02    -0.8442E+02    -0.8458E+02    -0.8473E+02    -0.8488E+02    -0.8502E+02    -0.8516E+02    -0.8530E+02    -0.8544E+02    -0.8557E+02    -0.8570E+02    -0.8583E+02    -0.8595E+02    -0.8607E+02    -0.8618E+02    -0.8629E+02    -0.8639E+02    -0.8649E+02    -0.8658E+02    -0.8666E+02    -0.8673E+02    -0.8679E+02    -0.8684E+02    -0.8686E+02    -0.8686E+02
    -0.8682E+02    -0.8682E+02    -0.8679E+02    -0.8674E+02    -0.8668E+02    -0.8660E+02    -0.8651E+02    -0.8641E+02    -0.8631E+02    -0.8619E+02    -0.8607E+02    -0.8595E+02    -0.8582E+02    -0.8568E+02    -0.8554E+02    -0.8540E+02    -0.8525E+02    -0.8510E+02    -0.8494E+02    -0.8478E+02    -0.8461E+02    -0.8445E+02    -0.8427E+02    -0.8410E+02    -0.8392E+02    -0.8374E+02    -0.8355E+02    -0.8337E+02    -0.8318E+02    -0.8299E+02    -0.8280E+02    -0.8261E+02    -0.8243E+02    -0.8224E+02    -0.8206E+02    -0.8188E+02    -0.8171E+02    -0.8154E+02    -0.8139E+02    -0.8124E+02    -0.8110E+02    -0.8097E+02    -0.8085E+02    -0.8075E+02    -0.8066E+02    -0.8059E+02    -0.8053E+02    -0.8049E+02    -0.8046E+02    -0.8045E+02    -0.8046E+02    -0.8048E+02    -0.8052E+02    -0.8058E+02    -0.8066E+02    -0.8074E+02    -0.8085E+02    -0.8096E+02    -0.8109E+02    -0.8123E+02    -0.8138E+02    -0.8153E+02    -0.8170E+02    -0.8187E+02    -0.8204E+02    -0.8223E+02    -0.8241E+02    -0.8259E+02    -0.8278E+02    -0.8297E+02    -0.8316E+02    -0.8334E+02    -0.8353E+02    -0.8371E+02    -0.8389E+02    -0.8407E+02    -0.8424E+02    -0.8441E+02    -0.8458E+02    -0.8474E+02    -0.8490E+02    -0.8505E+02    -0.8520E+02    -0.8535E+02    -0.8549E+02    -0.8563E+02    -0.8576E+02    -0.8589E+02    -0.8602E+02    -0.8614E+02    -0.8625E+02    -0.8636E+02    -0.8646E+02    -0.8655E+02    -0.8664E+02    -0.8671E+02    -0.8678E+02    -0.8682E+02    -0.8685E+02    -0.8685E+02
    -0.8681E+02    -0.8681E+02    -0.8678E+02    -0.8673E+02    -0.8666E+02    -0.8658E+02    -0.8649E+02    -0.8639E+02    -0.8627E+02    -0.8616E+02    -0.8603E+02    -0.8590E+02    -0.8576E+02    -0.8562E+02    -0.8547E+02    -0.8532E+02    -0.8516E+02    -0.8499E+02    -0.8482E+02    -0.8465E+02    -0.8447E+02    -0.8428E+02    -0.8409E+02    -0.8389E+02    -0.8369E+02    -0.8349E+02    -0.8328E+02    -0.8307E+02    -0.8285E+02    -0.8263E+02    -0.8241E+02    -0.8219E+02    -0.8197E+02    -0.8176E+02    -0.8154E+02    -0.8133E+02    -0.8112E+02    -0.8092E+02    -0.8073E+02    -0.8055E+02    -0.8038E+02    -0.8022E+02    -0.8008E+02    -0.7995E+02    -0.7984E+02    -0.7975E+02    -0.7968E+02    -0.7962E+02    -0.7959E+02    -0.7958E+02    -0.7959E+02    -0.7962E+02    -0.7967E+02    -0.7975E+02    -0.7984E+02    -0.7995E+02    -0.8007E+02    -0.8022E+02    -0.8037E+02    -0.8054E+02    -0.8072E+02    -0.8091E+02    -0.8111E+02    -0.8132E+02    -0.8153E+02    -0.8174E+02    -0.8196E+02    -0.8218E+02    -0.8240E+02    -0.8261E+02    -0.8283E+02    -0.8304E+02    -0.8326E+02    -0.8346E+02    -0.8367E+02    -0.8386E+02    -0.8406E+02    -0.8425E+02    -0.8443E+02    -0.8461E+02    -0.8478E+02    -0.8495E+02    -0.8511E+02    -0.8527E+02    -0.8542E+02    -0.8557E+02    -0.8571E+02    -0.8585E+02    -0.8598E+02    -0.8610E+02    -0.8622E+02    -0.8633E+02    -0.8644E+02    -0.8654E+02    -0.8662E+02    -0.8670E+02    -0.8676E+02    -0.8681E+02    -0.8684E+02    -0.8684E+02
    -0.8680E+02    -0.8680E+02    -0.8677E+02    -0.8672E+02    -0.8665E+02    -0.8657E+02    -0.8647E+02    -0.8637E+02    -0.8625E+02    -0.8613E+02    -0.8600E+02    -0.8586E+02    -0.8572E+02    -0.8557E+02    -0.8541E+02    -0.8525E+02    -0.8508E+02    -0.8490E+02    -0.8471E+02    -0.8452E+02    -0.8433E+02    -0.8412E+02    -0.8391E+02    -0.8369E+02    -0.8346E+02    -0.8323E+02    -0.8299E+02    -0.8275E+02    -0.8250E+02    -0.8225E+02    -0.8199E+02    -0.8173E+02    -0.8147E+02    -0.8121E+02    -0.8095E+02    -0.8070E+02    -0.8045E+02    -0.8020E+02    -0.7997E+02    -0.7974E+02    -0.7953E+02    -0.7933E+02    -0.7916E+02    -0.7900E+02    -0.7886E+02    -0.7874E+02    -0.7865E+02    -0.7858E+02    -0.7854E+02    -0.7853E+02    -0.7854E+02    -0.7858E+02    -0.7865E+02    -0.7874E+02    -0.7885E+02    -0.7899E+02    -0.7915E+02    -0.7933E+02    -0.7953E+02    -0.7974E+02    -0.7996E+02    -0.8019E+02    -0.8044E+02    -0.8069E+02    -0.8094E+02    -0.8120E+02    -0.8146E+02    -0.8172E+02    -0.8198E+02    -0.8223E+02    -0.8248E+02    -0.8273E+02    -0.8297E+02    -0.8321E+02    -0.8344E+02    -0.8366E+02    -0.8388E+02    -0.8409E+02    -0.8429E+02    -0.8449E+02    -0.8468E+02    -0.8486E+02    -0.8504E+02    -0.8520E+02    -0.8537E+02    -0.8552E+02    -0.8567E+02    -0.8581E+02    -0.8595E+02    -0.8608E+02    -0.8620E+02    -0.8632E+02    -0.8643E+02    -0.8653E+02    -0.8662E+02    -0.8669E+02    -0.8676E+02    -0.8681E+02    -0.8683E+02    -0.8683E+02
    -0.8680E+02    -0.8680E+02    -0.8677E+02    -0.8672E+02    -0.8665E+02    -0.8656E+02    -0.8647E+02    -0.8636E+02    -0.8624E+02    -0.8612E+02    -0.8598E+02    -0.8584E+02    -0.8569E+02    -0.8553E+02    -0.8537E+02    -0.8519E+02    -0.8501E+02    -0.8482E+02    -0.8462E+02    -0.8441E+02    -0.8420E+02    -0.8397E+02    -0.8373E+02    -0.8349E+02    -0.8324E+02    -0.8297E+02    -0.8270E+02    -0.8242E+02    -0.8213E+02    -0.8183E+02    -0.8153E+02    -0.8122E+02    -0.8091E+02    -0.8060E+02    -0.8028E+02    -0.7997E+02    -0.7966E+02    -0.7935E+02    -0.7906E+02    -0.7877E+02    -0.7851E+02    -0.7826E+02    -0.7803E+02    -0.7782E+02    -0.7764E+02    -0.7749E+02    -0.7737E+02    -0.7729E+02    -0.7723E+02    -0.7722E+02    -0.7723E+02    -0.7729E+02    -0.7737E+02    -0.7749E+02    -0.7764E+02    -0.7782E+02    -0.7802E+02    -0.7825E+02    -0.7850E+02    -0.7877E+02    -0.7905E+02    -0.7935E+02    -0.7965E+02    -0.7996E+02    -0.8027E+02    -0.8059E+02    -0.8090E+02    -0.8121E+02    -0.8152E+02    -0.8182E+02    -0.8212E+02    -0.8240E+02    -0.8268E+02    -0.8295E+02    -0.8322E+02    -0.8347E+02    -0.8371E+02    -0.8394E+02    -0.8417E+02    -0.8438E+02    -0.8459E+02    -0.8479E+02    -0.8497E+02    -0.8515E+02    -0.8533E+02    -0.8549E+02    -0.8564E+02    -0.8579E+02    -0.8593E+02    -0.8607E+02    -0.8619E+02    -0.8631E+02    -0.8642E+02    -0.8652E+02    -0.8661E+02    -0.8669E+02    -0.8676E+02    -0.8681E+02    -0.8683E+02    -0.8683E+02
    -0.8680E+02    -0.8680E+02    -0.8678E+02    -0.8673E+02    -0.8666E+02    -0.8657E+02    -0.8647E+02    -0.8636E+02    -0.8625E+02    -0.8612E+02    -0.8598E+02    -0.8583E+02    -0.8568E+02    -0.8551E+02    -0.8534E+02    -0.8516E+02    -0.8496E+02    -0.8476E+02    -0.8455E+02    -0.8432E+02    -0.8408E+02    -0.8384E+02    -0.8357E+02    -0.8330E+02    -0.8301E+02    -0.8271E+02    -0.8240E+02    -0.8207E+02    -0.8173E+02    -0.8138E+02    -0.8102E+02    -0.8065E+02    -0.8027E+02    -0.7988E+02    -0.7949E+02    -0.7910E+02    -0.7871E+02    -0.7833E+02    -0.7795E+02    -0.7759E+02    -0.7724E+02    -0.7692E+02    -0.7662E+02    -0.7635E+02    -0.7611E+02    -0.7591E+02    -0.7575E+02    -0.7564E+02    -0.7557E+02    -0.7555E+02    -0.7557E+02    -0.7564E+02    -0.7575E+02    -0.7591E+02    -0.7611E+02    -0.7634E+02    -0.7661E+02    -0.7691E+02    -0.7724E+02    -0.7759E+02    -0.7795E+02    -0.7832E+02    -0.7871E+02    -0.7910E+02    -0.7949E+02    -0.7988E+02    -0.8026E+02    -0.8064E+02    -0.8101E+02    -0.8137E+02    -0.8172E+02    -0.8206E+02    -0.8239E+02    -0.8270E+02    -0.8300E+02    -0.8328E+02    -0.8355E+02    -0.8381E+02    -0.8406E+02    -0.8430E+02    -0.8452E+02    -0.8473E+02    -0.8493E+02    -0.8512E+02    -0.8531E+02    -0.8548E+02    -0.8564E+02    -0.8579E+02    -0.8594E+02    -0.8607E+02    -0.8620E+02    -0.8632E+02    -0.8643E+02    -0.8653E+02    -0.8663E+02    -0.8670E+02    -0.8677E+02    -0.8682E+02    -0.8684E+02    -0.8684E+02
    -0.8682E+02    -0.8682E+02    -0.8679E+02    -0.8674E+02    -0.8667E+02    -0.8659E+02    -0.8649E+02    -0.8639E+02    -0.8627E+02    -0.8614E+02    -0.8600E+02    -0.8585E+02    -0.8569E+02    -0.8552E+02    -0.8534E+02    -0.8515E+02    -0.8495E+02    -0.8473E+02    -0.8450E+02    -0.8426E+02    -0.8400E+02    -0.8372E+02    -0.8343E+02    -0.8312E+02    -0.8280E+02    -0.8245E+02    -0.8209E+02    -0.8171E+02    -0.8131E+02    -0.8089E+02    -0.8045E+02    -0.8000E+02    -0.7953E+02    -0.7905E+02    -0.7856E+02    -0.7806E+02    -0.7756E+02    -0.7706E+02    -0.7657E+02    -0.7610E+02    -0.7564E+02    -0.7520E+02    -0.7480E+02    -0.7444E+02    -0.7412E+02    -0.7385E+02    -0.7364E+02    -0.7348E+02    -0.7339E+02    -0.7336E+02    -0.7339E+02    -0.7348E+02    -0.7364E+02    -0.7385E+02    -0.7412E+02    -0.7444E+02    -0.7481E+02    -0.7521E+02    -0.7564E+02    -0.7610E+02    -0.7657E+02    -0.7707E+02    -0.7756E+02    -0.7806E+02    -0.7856E+02    -0.7905E+02    -0.7953E+02    -0.8000E+02    -0.8045E+02    -0.8088E+02    -0.8130E+02    -0.8170E+02    -0.8208E+02    -0.8244E+02    -0.8279E+02    -0.8311E+02    -0.8342E+02    -0.8371E+02    -0.8398E+02    -0.8424E+02    -0.8448E+02    -0.8471E+02    -0.8492E+02    -0.8512E+02    -0.8531E+02    -0.8549E+02    -0.8566E+02    -0.8581E+02    -0.8596E+02    -0.8610E+02    -0.8623E+02    -0.8635E+02    -0.8646E+02    -0.8656E+02    -0.8665E+02    -0.8672E+02    -0.8679E+02    -0.8683E+02    -0.8686E+02    -0.8686E+02
    -0.8685E+02    -0.8685E+02    -0.8682E+02    -0.8677E+02    -0.8671E+02    -0.8662E+02    -0.8653E+02    -0.8642E+02    -0.8631E+02    -0.8618E+02    -0.8604E+02    -0.8589E+02    -0.8573E+02    -0.8556E+02    -0.8537E+02    -0.8517E+02    -0.8496E+02    -0.8473E+02    -0.8449E+02    -0.8422E+02    -0.8394E+02    -0.8364E+02    -0.8332E+02    -0.8297E+02    -0.8260E+02    -0.8220E+02    -0.8178E+02    -0.8133E+02    -0.8085E+02    -0.8035E+02    -0.7981E+02    -0.7925E+02    -0.7867E+02    -0.7806E+02    -0.7743E+02    -0.7679E+02    -0.7613E+02    -0.7548E+02    -0.7482E+02    -0.7418E+02    -0.7357E+02    -0.7298E+02    -0.7243E+02    -0.7194E+02    -0.7150E+02    -0.7113E+02    -0.7083E+02    -0.7062E+02    -0.7049E+02    -0.7044E+02    -0.7049E+02    -0.7062E+02    -0.7084E+02    -0.7113E+02    -0.7150E+02    -0.7194E+02    -0.7244E+02    -0.7299E+02    -0.7357E+02    -0.7419E+02    -0.7483E+02    -0.7548E+02    -0.7614E+02    -0.7679E+02    -0.7743E+02    -0.7806E+02    -0.7867E+02    -0.7925E+02    -0.7981E+02    -0.8035E+02    -0.8085E+02    -0.8133E+02    -0.8178E+02    -0.8220E+02    -0.8259E+02    -0.8296E+02    -0.8331E+02    -0.8363E+02    -0.8393E+02    -0.8421E+02    -0.8447E+02    -0.8472E+02    -0.8494E+02    -0.8515E+02    -0.8535E+02    -0.8553E+02    -0.8571E+02    -0.8586E+02    -0.8601E+02    -0.8615E+02    -0.8628E+02    -0.8639E+02    -0.8650E+02    -0.8660E+02    -0.8668E+02    -0.8676E+02    -0.8682E+02    -0.8686E+02    -0.8689E+02    -0.8689E+02
    -0.8688E+02    -0.8688E+02    -0.8686E+02    -0.8681E+02    -0.8675E+02    -0.8668E+02    -0.8659E+02    -0.8649E+02    -0.8637E+02    -0.8625E+02    -0.8611E+02    -0.8597E+02    -0.8581E+02    -0.8563E+02    -0.8544E+02    -0.8524E+02    -0.8502E+02    -0.8478E+02    -0.8452E+02    -0.8424E+02    -0.8393E+02    -0.8360E+02    -0.8324E+02    -0.8285E+02    -0.8242E+02    -0.8197E+02    -0.8147E+02    -0.8094E+02    -0.8036E+02    -0.7974E+02    -0.7908E+02    -0.7838E+02    -0.7764E+02    -0.7685E+02    -0.7604E+02    -0.7519E+02    -0.7433E+02    -0.7345E+02    -0.7257E+02    -0.7171E+02    -0.7086E+02    -0.7006E+02    -0.6931E+02    -0.6862E+02    -0.6802E+02    -0.6751E+02    -0.6710E+02    -0.6680E+02    -0.6661E+02    -0.6655E+02    -0.6662E+02    -0.6680E+02    -0.6710E+02    -0.6751E+02    -0.6802E+02    -0.6863E+02    -0.6932E+02    -0.7007E+02    -0.7087E+02    -0.7172E+02    -0.7258E+02    -0.7346E+02    -0.7434E+02    -0.7521E+02    -0.7605E+02    -0.7687E+02    -0.7765E+02    -0.7839E+02    -0.7909E+02    -0.7975E+02    -0.8037E+02    -0.8094E+02    -0.8147E+02    -0.8197E+02    -0.8243E+02    -0.8285E+02    -0.8324E+02    -0.8360E+02    -0.8393E+02    -0.8423E+02    -0.8451E+02    -0.8477E+02    -0.8501E+02    -0.8523E+02    -0.8543E+02    -0.8562E+02    -0.8579E+02    -0.8595E+02    -0.8609E+02    -0.8623E+02    -0.8635E+02    -0.8646E+02    -0.8657E+02    -0.8666E+02    -0.8674E+02    -0.8681E+02    -0.8686E+02    -0.8691E+02    -0.8693E+02    -0.8693E+02
    -0.8694E+02    -0.8694E+02    -0.8691E+02    -0.8687E+02    -0.8682E+02    -0.8675E+02    -0.8667E+02    -0.8657E+02    -0.8647E+02    -0.8635E+02    -0.8622E+02    -0.8608E+02    -0.8592E+02    -0.8575E+02    -0.8556E+02    -0.8535E+02    -0.8513E+02    -0.8488E+02    -0.8460E+02    -0.8430E+02    -0.8397E+02    -0.8361E+02    -0.8321E+02    -0.8277E+02    -0.8228E+02    -0.8175E+02    -0.8117E+02    -0.8053E+02    -0.7983E+02    -0.7907E+02    -0.7825E+02    -0.7736E+02    -0.7640E+02    -0.7539E+02    -0.7432E+02    -0.7320E+02    -0.7204E+02    -0.7086E+02    -0.6967E+02    -0.6849E+02    -0.6734E+02    -0.6624E+02    -0.6521E+02    -0.6427E+02    -0.6344E+02    -0.6274E+02    -0.6217E+02    -0.6176E+02    -0.6151E+02    -0.6143E+02    -0.6152E+02    -0.6177E+02    -0.6218E+02    -0.6275E+02    -0.6345E+02    -0.6428E+02    -0.6523E+02    -0.6626E+02    -0.6736E+02    -0.6851E+02    -0.6969E+02    -0.7088E+02    -0.7206E+02    -0.7322E+02    -0.7434E+02    -0.7541E+02    -0.7642E+02    -0.7738E+02    -0.7826E+02    -0.7909E+02    -0.7985E+02    -0.8054E+02    -0.8118E+02    -0.8176E+02    -0.8229E+02    -0.8278E+02    -0.8322E+02    -0.8361E+02    -0.8398E+02    -0.8431E+02    -0.8461E+02    -0.8488E+02    -0.8513E+02    -0.8535E+02    -0.8556E+02    -0.8574E+02    -0.8591E+02    -0.8607E+02    -0.8621E+02    -0.8634E+02    -0.8645E+02    -0.8656E+02    -0.8665E+02    -0.8674E+02    -0.8681E+02    -0.8687E+02    -0.8692E+02    -0.8696E+02    -0.8698E+02    -0.8698E+02
    -0.8701E+02    -0.8701E+02    -0.8699E+02    -0.8695E+02    -0.8690E+02    -0.8684E+02    -0.8677E+02    -0.8669E+02    -0.8659E+02    -0.8648E+02    -0.8636E+02    -0.8623E+02    -0.8608E+02    -0.8591E+02    -0.8573E+02    -0.8552E+02    -0.8529E+02    -0.8504E+02    -0.8475E+02    -0.8444E+02    -0.8408E+02    -0.8369E+02    -0.8324E+02    -0.8275E+02    -0.8220E+02    -0.8158E+02    -0.8089E+02    -0.8012E+02    -0.7927E+02    -0.7833E+02    -0.7730E+02    -0.7616E+02    -0.7493E+02    -0.7361E+02    -0.7220E+02    -0.7072E+02    -0.6917E+02    -0.6759E+02    -0.6599E+02    -0.6439E+02    -0.6284E+02    -0.6136E+02    -0.5997E+02    -0.5870E+02    -0.5758E+02    -0.5664E+02    -0.5588E+02    -0.5533E+02    -0.5500E+02    -0.5489E+02    -0.5500E+02    -0.5534E+02    -0.5589E+02    -0.5665E+02    -0.5760E+02    -0.5872E+02    -0.5999E+02    -0.6138E+02    -0.6287E+02    -0.6442E+02    -0.6601E+02    -0.6761E+02    -0.6920E+02    -0.7074E+02    -0.7223E+02    -0.7364E+02    -0.7496E+02    -0.7619E+02    -0.7732E+02    -0.7836E+02    -0.7930E+02    -0.8015E+02    -0.8091E+02    -0.8160E+02    -0.8222E+02    -0.8277E+02    -0.8326E+02    -0.8370E+02    -0.8410E+02    -0.8445E+02    -0.8477E+02    -0.8505E+02    -0.8530E+02    -0.8553E+02    -0.8574E+02    -0.8592E+02    -0.8608E+02    -0.8623E+02    -0.8636E+02    -0.8648E+02    -0.8659E+02    -0.8668E+02    -0.8677E+02    -0.8684E+02    -0.8691E+02    -0.8696E+02    -0.8700E+02    -0.8703E+02    -0.8705E+02    -0.8705E+02
    -0.8709E+02    -0.8709E+02    -0.8708E+02    -0.8705E+02    -0.8701E+02    -0.8696E+02    -0.8690E+02    -0.8683E+02    -0.8675E+02    -0.8666E+02    -0.8655E+02    -0.8643E+02    -0.8629E+02    -0.8614E+02    -0.8596E+02    -0.8576E+02    -0.8553E+02    -0.8528E+02    -0.8499E+02    -0.8465E+02    -0.8428E+02    -0.8385E+02    -0.8336E+02    -0.8281E+02    -0.8218E+02    -0.8146E+02    -0.8065E+02    -0.7973E+02    -0.7869E+02    -0.7753E+02    -0.7623E+02    -0.7478E+02    -0.7320E+02    -0.7148E+02    -0.6964E+02    -0.6768E+02    -0.6564E+02    -0.6354E+02    -0.6142E+02    -0.5932E+02    -0.5726E+02    -0.5530E+02    -0.5348E+02    -0.5181E+02    -0.5035E+02    -0.4911E+02    -0.4812E+02    -0.4740E+02    -0.4696E+02    -0.4682E+02    -0.4697E+02    -0.4741E+02    -0.4813E+02    -0.4912E+02    -0.5037E+02    -0.5184E+02    -0.5350E+02    -0.5534E+02    -0.5730E+02    -0.5935E+02    -0.6146E+02    -0.6358E+02    -0.6568E+02    -0.6772E+02    -0.6968E+02    -0.7152E+02    -0.7324E+02    -0.7482E+02    -0.7626E+02    -0.7756E+02    -0.7873E+02    -0.7976E+02    -0.8068E+02    -0.8149E+02    -0.8221E+02    -0.8284E+02    -0.8339E+02    -0.8388E+02    -0.8430E+02    -0.8468E+02    -0.8501E+02    -0.8530E+02    -0.8556E+02    -0.8578E+02    -0.8598E+02    -0.8615E+02    -0.8631E+02    -0.8644E+02    -0.8656E+02    -0.8667E+02    -0.8676E+02    -0.8684E+02    -0.8691E+02    -0.8697E+02    -0.8702E+02    -0.8706E+02    -0.8710E+02    -0.8712E+02    -0.8713E+02    -0.8713E+02
    -0.8719E+02    -0.8719E+02    -0.8718E+02    -0.8716E+02    -0.8714E+02    -0.8710E+02    -0.8706E+02    -0.8701E+02    -0.8695E+02    -0.8687E+02    -0.8678E+02    -0.8668E+02    -0.8656E+02    -0.8642E+02    -0.8626E+02    -0.8607E+02    -0.8585E+02    -0.8560E+02    -0.8531E+02    -0.8497E+02    -0.8457E+02    -0.8412E+02    -0.8359E+02    -0.8297E+02    -0.8226E+02    -0.8143E+02    -0.8048E+02    -0.7938E+02    -0.7812E+02    -0.7669E+02    -0.7506E+02    -0.7324E+02    -0.7121E+02    -0.6900E+02    -0.6661E+02    -0.6407E+02    -0.6142E+02    -0.5870E+02    -0.5595E+02    -0.5322E+02    -0.5057E+02    -0.4805E+02    -0.4569E+02    -0.4355E+02    -0.4167E+02    -0.4008E+02    -0.3881E+02    -0.3788E+02    -0.3732E+02    -0.3714E+02    -0.3733E+02    -0.3789E+02    -0.3882E+02    -0.4010E+02    -0.4169E+02    -0.4358E+02    -0.4573E+02    -0.4808E+02    -0.5061E+02    -0.5327E+02    -0.5600E+02    -0.5875E+02    -0.6147E+02    -0.6413E+02    -0.6666E+02    -0.6905E+02    -0.7127E+02    -0.7329E+02    -0.7511E+02    -0.7673E+02    -0.7817E+02    -0.7943E+02    -0.8052E+02    -0.8148E+02    -0.8230E+02    -0.8301E+02    -0.8362E+02    -0.8415E+02    -0.8461E+02    -0.8500E+02    -0.8534E+02    -0.8563E+02    -0.8589E+02    -0.8610E+02    -0.8629E+02    -0.8645E+02    -0.8659E+02    -0.8671E+02    -0.8681E+02    -0.8690E+02    -0.8697E+02    -0.8703E+02    -0.8708E+02    -0.8713E+02    -0.8716E+02    -0.8719E+02    -0.8721E+02    -0.8722E+02    -0.8723E+02    -0.8723E+02
    -0.8731E+02    -0.8731E+02    -0.8731E+02    -0.8730E+02    -0.8729E+02    -0.8727E+02    -0.8725E+02    -0.8722E+02    -0.8718E+02    -0.8713E+02    -0.8706E+02    -0.8699E+02    -0.8689E+02    -0.8677E+02    -0.8663E+02    -0.8646E+02    -0.8626E+02    -0.8602E+02    -0.8573E+02    -0.8539E+02    -0.8499E+02    -0.8451E+02    -0.8394E+02    -0.8327E+02    -0.8247E+02    -0.8153E+02    -0.8042E+02    -0.7912E+02    -0.7761E+02    -0.7585E+02    -0.7384E+02    -0.7156E+02    -0.6901E+02    -0.6620E+02    -0.6316E+02    -0.5993E+02    -0.5654E+02    -0.5307E+02    -0.4958E+02    -0.4611E+02    -0.4275E+02    -0.3954E+02    -0.3654E+02    -0.3382E+02    -0.3143E+02    -0.2940E+02    -0.2779E+02    -0.2661E+02    -0.2590E+02    -0.2566E+02    -0.2590E+02    -0.2662E+02    -0.2780E+02    -0.2943E+02    -0.3146E+02    -0.3386E+02    -0.3658E+02    -0.3958E+02    -0.4280E+02    -0.4617E+02    -0.4963E+02    -0.5314E+02    -0.5661E+02    -0.5999E+02    -0.6323E+02    -0.6627E+02    -0.6907E+02    -0.7162E+02    -0.7390E+02    -0.7591E+02    -0.7767E+02    -0.7918E+02    -0.8048E+02    -0.8158E+02    -0.8252E+02    -0.8332E+02    -0.8399E+02    -0.8456E+02    -0.8503E+02    -0.8544E+02    -0.8578E+02    -0.8606E+02    -0.8630E+02    -0.8651E+02    -0.8667E+02    -0.8681E+02    -0.8693E+02    -0.8703E+02    -0.8710E+02    -0.8717E+02    -0.8722E+02    -0.8726E+02    -0.8728E+02    -0.8731E+02    -0.8732E+02    -0.8733E+02    -0.8734E+02    -0.8734E+02    -0.8734E+02    -0.8734E+02
    -0.8745E+02    -0.8745E+02    -0.8745E+02    -0.8746E+02    -0.8746E+02    -0.8747E+02    -0.8747E+02    -0.8746E+02    -0.8745E+02    -0.8743E+02    -0.8739E+02    -0.8734E+02    -0.8728E+02    -0.8719E+02    -0.8708E+02    -0.8693E+02    -0.8676E+02    -0.8654E+02    -0.8627E+02    -0.8594E+02    -0.8554E+02    -0.8505E+02    -0.8445E+02    -0.8373E+02    -0.8285E+02    -0.8179E+02    -0.8053E+02    -0.7901E+02    -0.7721E+02    -0.7510E+02    -0.7264E+02    -0.6983E+02    -0.6666E+02    -0.6315E+02    -0.5934E+02    -0.5529E+02    -0.5105E+02    -0.4669E+02    -0.4230E+02    -0.3794E+02    -0.3370E+02    -0.2965E+02    -0.2587E+02    -0.2244E+02    -0.1941E+02    -0.1684E+02    -0.1479E+02    -0.1329E+02    -0.1238E+02    -0.1208E+02    -0.1239E+02    -0.1331E+02    -0.1481E+02    -0.1687E+02    -0.1944E+02    -0.2247E+02    -0.2592E+02    -0.2970E+02    -0.3376E+02    -0.3800E+02    -0.4236E+02    -0.4676E+02    -0.5112E+02    -0.5536E+02    -0.5942E+02    -0.6323E+02    -0.6674E+02    -0.6990E+02    -0.7271E+02    -0.7517E+02    -0.7728E+02    -0.7908E+02    -0.8059E+02    -0.8186E+02    -0.8291E+02    -0.8378E+02    -0.8451E+02    -0.8510E+02    -0.8559E+02    -0.8599E+02    -0.8632E+02    -0.8659E+02    -0.8681E+02    -0.8699E+02    -0.8713E+02    -0.8724E+02    -0.8733E+02    -0.8740E+02    -0.8744E+02    -0.8748E+02    -0.8750E+02    -0.8751E+02    -0.8752E+02    -0.8751E+02    -0.8751E+02    -0.8750E+02    -0.8749E+02    -0.8748E+02    -0.8747E+02    -0.8747E+02
    -0.8760E+02    -0.8760E+02    -0.8761E+02    -0.8763E+02    -0.8766E+02    -0.8768E+02    -0.8771E+02    -0.8773E+02    -0.8775E+02    -0.8776E+02    -0.8776E+02    -0.8775E+02    -0.8772E+02    -0.8767E+02    -0.8759E+02    -0.8749E+02    -0.8735E+02    -0.8716E+02    -0.8692E+02    -0.8661E+02    -0.8623E+02    -0.8574E+02    -0.8513E+02    -0.8437E+02    -0.8343E+02    -0.8227E+02    -0.8084E+02    -0.7910E+02    -0.7700E+02    -0.7450E+02    -0.7154E+02    -0.6813E+02    -0.6425E+02    -0.5994E+02    -0.5523E+02    -0.5021E+02    -0.4494E+02    -0.3952E+02    -0.3403E+02    -0.2857E+02    -0.2323E+02    -0.1812E+02    -0.1332E+02    -0.8927E+01    -0.5023E+01    -0.1695E+01     0.9811E+00     0.2941E+01     0.4136E+01     0.4536E+01     0.4129E+01     0.2927E+01     0.9597E+00    -0.1724E+01    -0.5059E+01    -0.8970E+01    -0.1337E+02    -0.1818E+02    -0.2329E+02    -0.2864E+02    -0.3410E+02    -0.3960E+02    -0.4503E+02    -0.5030E+02    -0.5532E+02    -0.6002E+02    -0.6434E+02    -0.6822E+02    -0.7163E+02    -0.7458E+02    -0.7708E+02    -0.7918E+02    -0.8091E+02    -0.8234E+02    -0.8350E+02    -0.8444E+02    -0.8520E+02    -0.8580E+02    -0.8629E+02    -0.8668E+02    -0.8698E+02    -0.8722E+02    -0.8741E+02    -0.8755E+02    -0.8766E+02    -0.8773E+02    -0.8778E+02    -0.8781E+02    -0.8783E+02    -0.8783E+02    -0.8782E+02    -0.8780E+02    -0.8777E+02    -0.8774E+02    -0.8771E+02    -0.8768E+02    -0.8765E+02    -0.8763E+02    -0.8761E+02    -0.8761E+02
    -0.8776E+02    -0.8776E+02    -0.8778E+02    -0.8782E+02    -0.8786E+02    -0.8792E+02    -0.8797E+02    -0.8803E+02    -0.8808E+02    -0.8813E+02    -0.8817E+02    -0.8819E+02    -0.8821E+02    -0.8820E+02    -0.8817E+02    -0.8811E+02    -0.8801E+02    -0.8787E+02    -0.8768E+02    -0.8741E+02    -0.8706E+02    -0.8660E+02    -0.8600E+02    -0.8522E+02    -0.8424E+02    -0.8299E+02    -0.8142E+02    -0.7946E+02    -0.7706E+02    -0.7413E+02    -0.7064E+02    -0.6655E+02    -0.6187E+02    -0.5662E+02    -0.5087E+02    -0.4470E+02    -0.3819E+02    -0.3145E+02    -0.2458E+02    -0.1769E+02    -0.1091E+02    -0.4331E+01     0.1910E+01     0.7687E+01     0.1286E+02     0.1731E+02     0.2091E+02     0.2356E+02     0.2519E+02     0.2573E+02     0.2518E+02     0.2355E+02     0.2089E+02     0.1728E+02     0.1283E+02     0.7641E+01     0.1857E+01    -0.4392E+01    -0.1097E+02    -0.1777E+02    -0.2466E+02    -0.3153E+02    -0.3828E+02    -0.4479E+02    -0.5097E+02    -0.5672E+02    -0.6197E+02    -0.6665E+02    -0.7074E+02    -0.7422E+02    -0.7714E+02    -0.7955E+02    -0.8150E+02    -0.8307E+02    -0.8431E+02    -0.8530E+02    -0.8607E+02    -0.8667E+02    -0.8713E+02    -0.8748E+02    -0.8775E+02    -0.8795E+02    -0.8809E+02    -0.8818E+02    -0.8824E+02    -0.8828E+02    -0.8828E+02    -0.8827E+02    -0.8825E+02    -0.8821E+02    -0.8816E+02    -0.8811E+02    -0.8805E+02    -0.8799E+02    -0.8793E+02    -0.8787E+02    -0.8782E+02    -0.8779E+02    -0.8777E+02    -0.8777E+02
    -0.8793E+02    -0.8793E+02    -0.8796E+02    -0.8801E+02    -0.8808E+02    -0.8816E+02    -0.8825E+02    -0.8834E+02    -0.8843E+02    -0.8852E+02    -0.8860E+02    -0.8867E+02    -0.8873E+02    -0.8877E+02    -0.8879E+02    -0.8879E+02    -0.8875E+02    -0.8867E+02    -0.8853E+02    -0.8832E+02    -0.8802E+02    -0.8761E+02    -0.8704E+02    -0.8628E+02    -0.8528E+02    -0.8398E+02    -0.8229E+02    -0.8014E+02    -0.7744E+02    -0.7409E+02    -0.7002E+02    -0.6519E+02    -0.5959E+02    -0.5327E+02    -0.4628E+02    -0.3871E+02    -0.3066E+02    -0.2224E+02    -0.1357E+02    -0.4762E+01     0.4051E+01     0.1271E+02     0.2104E+02     0.2883E+02     0.3590E+02     0.4203E+02     0.4702E+02     0.5073E+02     0.5300E+02     0.5376E+02     0.5299E+02     0.5071E+02     0.4700E+02     0.4199E+02     0.3586E+02     0.2878E+02     0.2098E+02     0.1265E+02     0.3979E+01    -0.4840E+01    -0.1366E+02    -0.2233E+02    -0.3076E+02    -0.3881E+02    -0.4638E+02    -0.5337E+02    -0.5970E+02    -0.6529E+02    -0.7012E+02    -0.7418E+02    -0.7753E+02    -0.8023E+02    -0.8238E+02    -0.8406E+02    -0.8536E+02    -0.8636E+02    -0.8712E+02    -0.8768E+02    -0.8810E+02    -0.8840E+02    -0.8861E+02    -0.8875E+02    -0.8883E+02    -0.8887E+02    -0.8888E+02    -0.8886E+02    -0.8882E+02    -0.8876E+02    -0.8869E+02    -0.8861E+02    -0.8852E+02    -0.8843E+02    -0.8834E+02    -0.8825E+02    -0.8816E+02    -0.8808E+02    -0.8801E+02    -0.8795E+02    -0.8792E+02    -0.8792E+02
    -0.8810E+02    -0.8810E+02    -0.8814E+02    -0.8821E+02    -0.8831E+02    -0.8842E+02    -0.8854E+02    -0.8866E+02    -0.8879E+02    -0.8892E+02    -0.8904E+02    -0.8916E+02    -0.8927E+02    -0.8936E+02    -0.8944E+02    -0.8950E+02    -0.8952E+02    -0.8951E+02    -0.8944E+02    -0.8931E+02    -0.8908E+02    -0.8874E+02    -0.8823E+02    -0.8753E+02    -0.8655E+02    -0.8523E+02    -0.8347E+02    -0.8116E+02    -0.7818E+02    -0.7440E+02    -0.6973E+02    -0.6409E+02    -0.5747E+02    -0.4990E+02    -0.4143E+02    -0.3216E+02    -0.2217E+02    -0.1158E+02    -0.4795E+00     0.1099E+02     0.2266E+02     0.3431E+02     0.4568E+02     0.5648E+02     0.6639E+02     0.7509E+02     0.8225E+02     0.8760E+02     0.9090E+02     0.9202E+02     0.9089E+02     0.8758E+02     0.8222E+02     0.7505E+02     0.6635E+02     0.5643E+02     0.4562E+02     0.3424E+02     0.2258E+02     0.1091E+02    -0.5687E+00    -0.1167E+02    -0.2227E+02    -0.3227E+02    -0.4154E+02    -0.5001E+02    -0.5759E+02    -0.6421E+02    -0.6984E+02    -0.7451E+02    -0.7827E+02    -0.8125E+02    -0.8355E+02    -0.8531E+02    -0.8663E+02    -0.8761E+02    -0.8831E+02    -0.8881E+02    -0.8916E+02    -0.8938E+02    -0.8952E+02    -0.8959E+02    -0.8961E+02    -0.8959E+02    -0.8953E+02    -0.8946E+02    -0.8937E+02    -0.8926E+02    -0.8915E+02    -0.8902E+02    -0.8890E+02    -0.8877E+02    -0.8864E+02    -0.8851E+02    -0.8839E+02    -0.8829E+02    -0.8819E+02    -0.8812E+02    -0.8808E+02    -0.8808E+02
    -0.8827E+02    -0.8827E+02    -0.8832E+02    -0.8841E+02    -0.8853E+02    -0.8867E+02    -0.8882E+02    -0.8898E+02    -0.8915E+02    -0.8932E+02    -0.8948E+02    -0.8965E+02    -0.8981E+02    -0.8996E+02    -0.9009E+02    -0.9021E+02    -0.9030E+02    -0.9036E+02    -0.9037E+02    -0.9032E+02    -0.9019E+02    -0.8994E+02    -0.8953E+02    -0.8891E+02    -0.8800E+02    -0.8671E+02    -0.8492E+02    -0.8250E+02    -0.7929E+02    -0.7511E+02    -0.6983E+02    -0.6333E+02    -0.5556E+02    -0.4655E+02    -0.3633E+02    -0.2496E+02    -0.1252E+02     0.9278E+00     0.1530E+02     0.3043E+02     0.4613E+02     0.6209E+02     0.7795E+02     0.9328E+02     0.1076E+03     0.1203E+03     0.1309E+03     0.1389E+03     0.1439E+03     0.1456E+03     0.1439E+03     0.1389E+03     0.1309E+03     0.1203E+03     0.1075E+03     0.9323E+02     0.7789E+02     0.6202E+02     0.4605E+02     0.3035E+02     0.1520E+02     0.8288E+00    -0.1263E+02    -0.2507E+02    -0.3644E+02    -0.4666E+02    -0.5568E+02    -0.6344E+02    -0.6994E+02    -0.7522E+02    -0.7939E+02    -0.8260E+02    -0.8501E+02    -0.8679E+02    -0.8808E+02    -0.8899E+02    -0.8961E+02    -0.9002E+02    -0.9027E+02    -0.9040E+02    -0.9046E+02    -0.9045E+02    -0.9039E+02    -0.9030E+02    -0.9019E+02    -0.9006E+02    -0.8991E+02    -0.8976E+02    -0.8960E+02    -0.8943E+02    -0.8926E+02    -0.8910E+02    -0.8893E+02    -0.8877E+02    -0.8862E+02    -0.8849E+02    -0.8838E+02    -0.8829E+02    -0.8824E+02    -0.8824E+02
    -0.8843E+02    -0.8843E+02    -0.8849E+02    -0.8860E+02    -0.8874E+02    -0.8890E+02    -0.8909E+02    -0.8928E+02    -0.8949E+02    -0.8970E+02    -0.8991E+02    -0.9012E+02    -0.9032E+02    -0.9053E+02    -0.9072E+02    -0.9090E+02    -0.9106E+02    -0.9119E+02    -0.9129E+02    -0.9133E+02    -0.9129E+02    -0.9115E+02    -0.9086E+02    -0.9036E+02    -0.8956E+02    -0.8835E+02    -0.8660E+02    -0.8413E+02    -0.8074E+02    -0.7621E+02    -0.7032E+02    -0.6292E+02    -0.5391E+02    -0.4326E+02    -0.3099E+02    -0.1709E+02    -0.1577E+01     0.1556E+02     0.3427E+02     0.5441E+02     0.7575E+02     0.9793E+02     0.1205E+03     0.1427E+03     0.1639E+03     0.1832E+03     0.1995E+03     0.2120E+03     0.2199E+03     0.2226E+03     0.2199E+03     0.2120E+03     0.1995E+03     0.1831E+03     0.1639E+03     0.1427E+03     0.1204E+03     0.9786E+02     0.7567E+02     0.5433E+02     0.3418E+02     0.1546E+02    -0.1684E+01    -0.1721E+02    -0.3110E+02    -0.4338E+02    -0.5403E+02    -0.6303E+02    -0.7043E+02    -0.7631E+02    -0.8084E+02    -0.8422E+02    -0.8669E+02    -0.8843E+02    -0.8964E+02    -0.9043E+02    -0.9094E+02    -0.9123E+02    -0.9137E+02    -0.9141E+02    -0.9137E+02    -0.9128E+02    -0.9115E+02    -0.9099E+02    -0.9082E+02    -0.9063E+02    -0.9044E+02    -0.9023E+02    -0.9003E+02    -0.8982E+02    -0.8961E+02    -0.8941E+02    -0.8921E+02    -0.8902E+02    -0.8885E+02    -0.8869E+02    -0.8855E+02    -0.8845E+02    -0.8839E+02    -0.8839E+02
    -0.8858E+02    -0.8858E+02    -0.8865E+02    -0.8877E+02    -0.8893E+02    -0.8912E+02    -0.8933E+02    -0.8956E+02    -0.8980E+02    -0.9004E+02    -0.9029E+02    -0.9055E+02    -0.9080E+02    -0.9105E+02    -0.9130E+02    -0.9153E+02    -0.9176E+02    -0.9196E+02    -0.9214E+02    -0.9227E+02    -0.9234E+02    -0.9232E+02    -0.9215E+02    -0.9179E+02    -0.9113E+02    -0.9006E+02    -0.8840E+02    -0.8595E+02    -0.8246E+02    -0.7764E+02    -0.7119E+02    -0.6289E+02    -0.5257E+02    -0.4015E+02    -0.2554E+02    -0.8682E+01     0.1058E+02     0.3234E+02     0.5665E+02     0.8347E+02     0.1126E+03     0.1437E+03     0.1761E+03     0.2091E+03     0.2414E+03     0.2715E+03     0.2977E+03     0.3183E+03     0.3315E+03     0.3360E+03     0.3314E+03     0.3183E+03     0.2977E+03     0.2715E+03     0.2413E+03     0.2090E+03     0.1761E+03     0.1436E+03     0.1125E+03     0.8338E+02     0.5656E+02     0.3223E+02     0.1047E+02    -0.8795E+01    -0.2566E+02    -0.4027E+02    -0.5269E+02    -0.6301E+02    -0.7131E+02    -0.7774E+02    -0.8255E+02    -0.8604E+02    -0.8848E+02    -0.9013E+02    -0.9120E+02    -0.9186E+02    -0.9222E+02    -0.9239E+02    -0.9242E+02    -0.9235E+02    -0.9222E+02    -0.9205E+02    -0.9185E+02    -0.9163E+02    -0.9140E+02    -0.9116E+02    -0.9092E+02    -0.9067E+02    -0.9042E+02    -0.9018E+02    -0.8993E+02    -0.8970E+02    -0.8947E+02    -0.8925E+02    -0.8905E+02    -0.8887E+02    -0.8871E+02    -0.8860E+02    -0.8853E+02    -0.8853E+02
    -0.8871E+02    -0.8871E+02    -0.8879E+02    -0.8893E+02    -0.8910E+02    -0.8932E+02    -0.8955E+02    -0.8981E+02    -0.9007E+02    -0.9035E+02    -0.9063E+02    -0.9092E+02    -0.9122E+02    -0.9151E+02    -0.9180E+02    -0.9209E+02    -0.9238E+02    -0.9265E+02    -0.9290E+02    -0.9312E+02    -0.9329E+02    -0.9338E+02    -0.9334E+02    -0.9312E+02    -0.9262E+02    -0.9170E+02    -0.9019E+02    -0.8783E+02    -0.8431E+02    -0.7929E+02    -0.7238E+02    -0.6324E+02    -0.5163E+02    -0.3737E+02    -0.2027E+02    -0.1026E+00     0.2346E+02     0.5072E+02     0.8195E+02     0.1173E+03     0.1569E+03     0.2004E+03     0.2474E+03     0.2968E+03     0.3471E+03     0.3959E+03     0.4401E+03     0.4760E+03     0.4998E+03     0.5081E+03     0.4998E+03     0.4760E+03     0.4401E+03     0.3958E+03     0.3470E+03     0.2967E+03     0.2473E+03     0.2003E+03     0.1568E+03     0.1172E+03     0.8185E+02     0.5062E+02     0.2335E+02    -0.2168E+00    -0.2039E+02    -0.3749E+02    -0.5175E+02    -0.6336E+02    -0.7249E+02    -0.7939E+02    -0.8440E+02    -0.8791E+02    -0.9027E+02    -0.9178E+02    -0.9269E+02    -0.9319E+02    -0.9341E+02    -0.9345E+02    -0.9337E+02    -0.9320E+02    -0.9299E+02    -0.9274E+02    -0.9247E+02    -0.9219E+02    -0.9191E+02    -0.9162E+02    -0.9134E+02    -0.9105E+02    -0.9077E+02    -0.9049E+02    -0.9022E+02    -0.8995E+02    -0.8969E+02    -0.8945E+02    -0.8922E+02    -0.8902E+02    -0.8885E+02    -0.8872E+02    -0.8865E+02    -0.8865E+02
    -0.8882E+02    -0.8882E+02    -0.8890E+02    -0.8905E+02    -0.8924E+02    -0.8947E+02    -0.8973E+02    -0.9001E+02    -0.9030E+02    -0.9060E+02    -0.9091E+02    -0.9123E+02    -0.9156E+02    -0.9189E+02    -0.9222E+02    -0.9256E+02    -0.9290E+02    -0.9323E+02    -0.9355E+02    -0.9385E+02    -0.9411E+02    -0.9430E+02    -0.9438E+02    -0.9428E+02    -0.9393E+02    -0.9317E+02    -0.9182E+02    -0.8959E+02    -0.8613E+02    -0.8100E+02    -0.7374E+02    -0.6390E+02    -0.5112E+02    -0.3512E+02    -0.1557E+02     0.7970E+01     0.3608E+02     0.6937E+02     0.1085E+03     0.1541E+03     0.2067E+03     0.2667E+03     0.3340E+03     0.4082E+03     0.4876E+03     0.5691E+03     0.6476E+03     0.7156E+03     0.7634E+03     0.7811E+03     0.7633E+03     0.7156E+03     0.6476E+03     0.5691E+03     0.4876E+03     0.4082E+03     0.3340E+03     0.2666E+03     0.2066E+03     0.1540E+03     0.1084E+03     0.6926E+02     0.3597E+02     0.7856E+01    -0.1569E+02    -0.3524E+02    -0.5123E+02    -0.6401E+02    -0.7385E+02    -0.8110E+02    -0.8622E+02    -0.8967E+02    -0.9190E+02    -0.9324E+02    -0.9400E+02    -0.9435E+02    -0.9445E+02    -0.9437E+02    -0.9418E+02    -0.9393E+02    -0.9363E+02    -0.9332E+02    -0.9299E+02    -0.9266E+02    -0.9233E+02    -0.9200E+02    -0.9168E+02    -0.9136E+02    -0.9105E+02    -0.9074E+02    -0.9045E+02    -0.9016E+02    -0.8988E+02    -0.8961E+02    -0.8937E+02    -0.8915E+02    -0.8897E+02    -0.8883E+02    -0.8875E+02    -0.8875E+02
    -0.8890E+02    -0.8890E+02    -0.8899E+02    -0.8914E+02    -0.8935E+02    -0.8959E+02    -0.8986E+02    -0.9016E+02    -0.9047E+02    -0.9079E+02    -0.9112E+02    -0.9147E+02    -0.9182E+02    -0.9218E+02    -0.9254E+02    -0.9291E+02    -0.9329E+02    -0.9367E+02    -0.9405E+02    -0.9441E+02    -0.9474E+02    -0.9502E+02    -0.9520E+02    -0.9521E+02    -0.9498E+02    -0.9436E+02    -0.9315E+02    -0.9106E+02    -0.8769E+02    -0.8253E+02    -0.7505E+02    -0.6469E+02    -0.5099E+02    -0.3355E+02    -0.1190E+02     0.1464E+02     0.4693E+02     0.8600E+02     0.1330E+03     0.1893E+03     0.2564E+03     0.3359E+03     0.4293E+03     0.5379E+03     0.6620E+03     0.7998E+03     0.9455E+03     0.1087E+04     0.1199E+04     0.1248E+04     0.1199E+04     0.1086E+04     0.9455E+03     0.7998E+03     0.6620E+03     0.5379E+03     0.4293E+03     0.3358E+03     0.2563E+03     0.1892E+03     0.1329E+03     0.8589E+02     0.4682E+02     0.1452E+02    -0.1202E+02    -0.3367E+02    -0.5111E+02    -0.6480E+02    -0.7516E+02    -0.8263E+02    -0.8777E+02    -0.9114E+02    -0.9322E+02    -0.9443E+02    -0.9505E+02    -0.9528E+02    -0.9527E+02    -0.9509E+02    -0.9482E+02    -0.9449E+02    -0.9413E+02    -0.9376E+02    -0.9339E+02    -0.9302E+02    -0.9265E+02    -0.9229E+02    -0.9194E+02    -0.9160E+02    -0.9126E+02    -0.9093E+02    -0.9062E+02    -0.9031E+02    -0.9001E+02    -0.8973E+02    -0.8948E+02    -0.8925E+02    -0.8905E+02    -0.8890E+02    -0.8882E+02    -0.8882E+02
    -0.8895E+02    -0.8895E+02    -0.8904E+02    -0.8920E+02    -0.8941E+02    -0.8966E+02    -0.8994E+02    -0.9025E+02    -0.9057E+02    -0.9090E+02    -0.9125E+02    -0.9161E+02    -0.9198E+02    -0.9235E+02    -0.9274E+02    -0.9314E+02    -0.9354E+02    -0.9395E+02    -0.9437E+02    -0.9477E+02    -0.9515E+02    -0.9549E+02    -0.9573E+02    -0.9582E+02    -0.9567E+02    -0.9514E+02    -0.9403E+02    -0.9204E+02    -0.8875E+02    -0.8361E+02    -0.7603E+02    -0.6536E+02    -0.5108E+02    -0.3270E+02    -0.9617E+01     0.1902E+02     0.5433E+02     0.9771E+02     0.1509E+03     0.2159E+03     0.2956E+03     0.3933E+03     0.5133E+03     0.6611E+03     0.8432E+03     0.1067E+04     0.1337E+04     0.1650E+04     0.1973E+04     0.2193E+04     0.1973E+04     0.1650E+04     0.1337E+04     0.1067E+04     0.8431E+03     0.6611E+03     0.5133E+03     0.3932E+03     0.2955E+03     0.2158E+03     0.1508E+03     0.9760E+02     0.5422E+02     0.1890E+02    -0.9734E+01    -0.3281E+02    -0.5119E+02    -0.6547E+02    -0.7613E+02    -0.8370E+02    -0.8883E+02    -0.9212E+02    -0.9410E+02    -0.9521E+02    -0.9574E+02    -0.9589E+02    -0.9580E+02    -0.9556E+02    -0.9523E+02    -0.9485E+02    -0.9445E+02    -0.9404E+02    -0.9364E+02    -0.9324E+02    -0.9285E+02    -0.9247E+02    -0.9210E+02    -0.9174E+02    -0.9139E+02    -0.9105E+02    -0.9072E+02    -0.9040E+02    -0.9010E+02    -0.8981E+02    -0.8954E+02    -0.8930E+02    -0.8910E+02    -0.8895E+02    -0.8886E+02    -0.8886E+02
    -0.8896E+02    -0.8896E+02    -0.8906E+02    -0.8922E+02    -0.8943E+02    -0.8969E+02    -0.8997E+02    -0.9028E+02    -0.9060E+02    -0.9094E+02    -0.9129E+02    -0.9166E+02    -0.9203E+02    -0.9241E+02    -0.9281E+02    -0.9321E+02    -0.9363E+02    -0.9405E+02    -0.9448E+02    -0.9490E+02    -0.9530E+02    -0.9565E+02    -0.9591E+02    -0.9603E+02    -0.9591E+02    -0.9541E+02    -0.9434E+02    -0.9239E+02    -0.8913E+02    -0.8400E+02    -0.7639E+02    -0.6563E+02    -0.5115E+02    -0.3244E+02    -0.8859E+01     0.2053E+02     0.5694E+02     0.1019E+03     0.1575E+03     0.2261E+03     0.3111E+03     0.4172E+03     0.5509E+03     0.7219E+03     0.9453E+03     0.1246E+04     0.1669E+04     0.2300E+04     0.3306E+04     0.5047E+04     0.3306E+04     0.2300E+04     0.1669E+04     0.1246E+04     0.9452E+03     0.7218E+03     0.5509E+03     0.4172E+03     0.3110E+03     0.2260E+03     0.1574E+03     0.1018E+03     0.5683E+02     0.2041E+02    -0.8975E+01    -0.3256E+02    -0.5126E+02    -0.6574E+02    -0.7649E+02    -0.8410E+02    -0.8921E+02    -0.9246E+02    -0.9441E+02    -0.9548E+02    -0.9598E+02    -0.9610E+02    -0.9599E+02    -0.9572E+02    -0.9537E+02    -0.9498E+02    -0.9456E+02    -0.9414E+02    -0.9372E+02    -0.9331E+02    -0.9292E+02    -0.9253E+02    -0.9216E+02    -0.9179E+02    -0.9144E+02    -0.9109E+02    -0.9076E+02    -0.9043E+02    -0.9013E+02    -0.8983E+02    -0.8956E+02    -0.8932E+02    -0.8912E+02    -0.8897E+02    -0.8888E+02    -0.8888E+02
    -0.8895E+02    -0.8895E+02    -0.8904E+02    -0.8920E+02    -0.8941E+02    -0.8966E+02    -0.8994E+02    -0.9025E+02    -0.9057E+02    -0.9090E+02    -0.9125E+02    -0.9161E+02    -0.9198E+02    -0.9235E+02    -0.9274E+02    -0.9314E+02    -0.9354E+02    -0.9395E+02    -0.9437E+02    -0.9477E+02    -0.9515E+02    -0.9549E+02    -0.9573E+02    -0.9582E+02    -0.9567E+02    -0.9514E+02    -0.9403E+02    -0.9204E+02    -0.8875E+02    -0.8361E+02    -0.7602E+02    -0.6536E+02    -0.5108E+02    -0.3270E+02    -0.9616E+01     0.1902E+02     0.5433E+02     0.9771E+02     0.1509E+03     0.2159E+03     0.2956E+03     0.3933E+03     0.5133E+03     0.6611E+03     0.8432E+03     0.1067E+04     0.1337E+04     0.1650E+04     0.1973E+04     0.2193E+04     0.1973E+04     0.1650E+04     0.1337E+04     0.1067E+04     0.8431E+03     0.6611E+03     0.5133E+03     0.3932E+03     0.2955E+03     0.2158E+03     0.1508E+03     0.9760E+02     0.5422E+02     0.1890E+02    -0.9732E+01    -0.3281E+02    -0.5119E+02    -0.6547E+02    -0.7613E+02    -0.8370E+02    -0.8883E+02    -0.9212E+02    -0.9410E+02    -0.9521E+02    -0.9574E+02    -0.9589E+02    -0.9580E+02    -0.9556E+02    -0.9523E+02    -0.9485E+02    -0.9445E+02    -0.9404E+02    -0.9364E+02    -0.9324E+02    -0.9285E+02    -0.9247E+02    -0.9210E+02    -0.9174E+02    -0.9139E+02    -0.9105E+02    -0.9072E+02    -0.9040E+02    -0.9010E+02    -0.8981E+02    -0.8954E+02    -0.8930E+02    -0.8910E+02    -0.8895E+02    -0.8886E+02    -0.8886E+02
    -0.8890E+02    -0.8890E+02    -0.8899E+02    -0.8914E+02    -0.8935E+02    -0.8959E+02    -0.8986E+02    -0.9016E+02    -0.9047E+02    -0.9079E+02    -0.9112E+02    -0.9146E+02    -0.9182E+02    -0.9217E+02    -0.9254E+02    -0.9291E+02    -0.9329E+02    -0.9367E+02    -0.9405E+02    -0.9441E+02    -0.9474E+02    -0.9502E+02    -0.9520E+02    -0.9521E+02    -0.9498E+02    -0.9436E+02    -0.9315E+02    -0.9106E+02    -0.8768E+02    -0.8253E+02    -0.7505E+02    -0.6469E+02    -0.5099E+02    -0.3355E+02    -0.1190E+02     0.1464E+02     0.4694E+02     0.8600E+02     0.1330E+03     0.1893E+03     0.2564E+03     0.3359E+03     0.4293E+03     0.5380E+03     0.6620E+03     0.7998E+03     0.9456E+03     0.1087E+04     0.1199E+04     0.1248E+04     0.1199E+04     0.1086E+04     0.9455E+03     0.7998E+03     0.6620E+03     0.5379E+03     0.4293E+03     0.3358E+03     0.2563E+03     0.1892E+03     0.1329E+03     0.8590E+02     0.4683E+02     0.1453E+02    -0.1201E+02    -0.3367E+02    -0.5110E+02    -0.6480E+02    -0.7515E+02    -0.8262E+02    -0.8777E+02    -0.9114E+02    -0.9322E+02    -0.9443E+02    -0.9505E+02    -0.9528E+02    -0.9527E+02    -0.9509E+02    -0.9482E+02    -0.9449E+02    -0.9413E+02    -0.9376E+02    -0.9339E+02    -0.9302E+02    -0.9265E+02    -0.9229E+02    -0.9194E+02    -0.9160E+02    -0.9126E+02    -0.9093E+02    -0.9062E+02    -0.9031E+02    -0.9001E+02    -0.8973E+02    -0.8948E+02    -0.8925E+02    -0.8905E+02    -0.8890E+02    -0.8882E+02    -0.8882E+02
    -0.8882E+02    -0.8882E+02    -0.8890E+02    -0.8905E+02    -0.8924E+02    -0.8947E+02    -0.8973E+02    -0.9001E+02    -0.9030E+02    -0.9060E+02    -0.9091E+02    -0.9123E+02    -0.9156E+02    -0.9189E+02    -0.9222E+02    -0.9256E+02    -0.9290E+02    -0.9323E+02    -0.9355E+02    -0.9385E+02    -0.9411E+02    -0.9430E+02    -0.9438E+02    -0.9428E+02    -0.9393E+02    -0.9317E+02    -0.9182E+02    -0.8959E+02    -0.8613E+02    -0.8100E+02    -0.7374E+02    -0.6389E+02    -0.5111E+02    -0.3511E+02    -0.1556E+02     0.7975E+01     0.3608E+02     0.6937E+02     0.1085E+03     0.1541E+03     0.2067E+03     0.2667E+03     0.3341E+03     0.4082E+03     0.4876E+03     0.5691E+03     0.6476E+03     0.7156E+03     0.7634E+03     0.7811E+03     0.7633E+03     0.7156E+03     0.6476E+03     0.5691E+03     0.4876E+03     0.4082E+03     0.3340E+03     0.2666E+03     0.2066E+03     0.1540E+03     0.1084E+03     0.6927E+02     0.3597E+02     0.7861E+01    -0.1568E+02    -0.3523E+02    -0.5123E+02    -0.6401E+02    -0.7384E+02    -0.8109E+02    -0.8621E+02    -0.8967E+02    -0.9189E+02    -0.9324E+02    -0.9400E+02    -0.9435E+02    -0.9445E+02    -0.9437E+02    -0.9418E+02    -0.9393E+02    -0.9363E+02    -0.9332E+02    -0.9299E+02    -0.9266E+02    -0.9233E+02    -0.9200E+02    -0.9168E+02    -0.9136E+02    -0.9105E+02    -0.9074E+02    -0.9044E+02    -0.9015E+02    -0.8988E+02    -0.8961E+02    -0.8937E+02    -0.8915E+02    -0.8897E+02    -0.8883E+02    -0.8875E+02    -0.8875E+02
    -0.8871E+02    -0.8871E+02    -0.8879E+02    -0.8892E+02    -0.8910E+02    -0.8932E+02    -0.8955E+02    -0.8981E+02    -0.9007E+02    -0.9035E+02    -0.9063E+02    -0.9092E+02    -0.9122E+02    -0.9151E+02    -0.9180E+02    -0.9209E+02    -0.9238E+02    -0.9265E+02    -0.9290E+02    -0.9312E+02    -0.9329E+02    -0.9338E+02    -0.9334E+02    -0.9312E+02    -0.9261E+02    -0.9170E+02    -0.9019E+02    -0.8782E+02    -0.8431E+02    -0.7928E+02    -0.7237E+02    -0.6324E+02    -0.5162E+02    -0.3736E+02    -0.2026E+02    -0.9511E-01     0.2347E+02     0.5073E+02     0.8196E+02     0.1173E+03     0.1569E+03     0.2004E+03     0.2474E+03     0.2968E+03     0.3471E+03     0.3959E+03     0.4401E+03     0.4760E+03     0.4998E+03     0.5081E+03     0.4998E+03     0.4760E+03     0.4401E+03     0.3958E+03     0.3470E+03     0.2968E+03     0.2473E+03     0.2003E+03     0.1568E+03     0.1172E+03     0.8186E+02     0.5062E+02     0.2336E+02    -0.2092E+00    -0.2038E+02    -0.3748E+02    -0.5174E+02    -0.6335E+02    -0.7248E+02    -0.7938E+02    -0.8440E+02    -0.8791E+02    -0.9026E+02    -0.9177E+02    -0.9269E+02    -0.9319E+02    -0.9341E+02    -0.9345E+02    -0.9337E+02    -0.9320E+02    -0.9299E+02    -0.9274E+02    -0.9247E+02    -0.9219E+02    -0.9191E+02    -0.9162E+02    -0.9133E+02    -0.9105E+02    -0.9077E+02    -0.9049E+02    -0.9021E+02    -0.8995E+02    -0.8969E+02    -0.8945E+02    -0.8922E+02    -0.8902E+02    -0.8885E+02    -0.8872E+02    -0.8865E+02    -0.8865E+02
    -0.8858E+02    -0.8858E+02    -0.8865E+02    -0.8877E+02    -0.8893E+02    -0.8912E+02    -0.8933E+02    -0.8956E+02    -0.8980E+02    -0.9004E+02    -0.9029E+02    -0.9055E+02    -0.9080E+02    -0.9105E+02    -0.9129E+02    -0.9153E+02    -0.9176E+02    -0.9196E+02    -0.9214E+02    -0.9227E+02    -0.9234E+02    -0.9231E+02    -0.9215E+02    -0.9179E+02    -0.9113E+02    -0.9005E+02    -0.8840E+02    -0.8595E+02    -0.8245E+02    -0.7763E+02    -0.7119E+02    -0.6289E+02    -0.5256E+02    -0.4014E+02    -0.2553E+02    -0.8672E+01     0.1059E+02     0.3235E+02     0.5666E+02     0.8348E+02     0.1126E+03     0.1437E+03     0.1762E+03     0.2091E+03     0.2414E+03     0.2715E+03     0.2978E+03     0.3183E+03     0.3315E+03     0.3360E+03     0.3315E+03     0.3183E+03     0.2977E+03     0.2715E+03     0.2413E+03     0.2091E+03     0.1761E+03     0.1436E+03     0.1125E+03     0.8339E+02     0.5657E+02     0.3225E+02     0.1048E+02    -0.8785E+01    -0.2565E+02    -0.4026E+02    -0.5268E+02    -0.6300E+02    -0.7130E+02    -0.7773E+02    -0.8255E+02    -0.8603E+02    -0.8848E+02    -0.9013E+02    -0.9120E+02    -0.9186E+02    -0.9222E+02    -0.9239E+02    -0.9242E+02    -0.9235E+02    -0.9222E+02    -0.9205E+02    -0.9185E+02    -0.9163E+02    -0.9140E+02    -0.9116E+02    -0.9091E+02    -0.9067E+02    -0.9042E+02    -0.9018E+02    -0.8993E+02    -0.8970E+02    -0.8947E+02    -0.8925E+02    -0.8905E+02    -0.8886E+02    -0.8871E+02    -0.8859E+02    -0.8853E+02    -0.8853E+02
    -0.8843E+02    -0.8843E+02    -0.8849E+02    -0.8860E+02    -0.8874E+02    -0.8890E+02    -0.8909E+02    -0.8928E+02    -0.8949E+02    -0.8969E+02    -0.8991E+02    -0.9012E+02    -0.9032E+02    -0.9053E+02    -0.9072E+02    -0.9090E+02    -0.9106E+02    -0.9119E+02    -0.9128E+02    -0.9133E+02    -0.9129E+02    -0.9115E+02    -0.9086E+02    -0.9036E+02    -0.8956E+02    -0.8835E+02    -0.8660E+02    -0.8413E+02    -0.8073E+02    -0.7620E+02    -0.7031E+02    -0.6291E+02    -0.5390E+02    -0.4325E+02    -0.3098E+02    -0.1708E+02    -0.1564E+01     0.1558E+02     0.3429E+02     0.5443E+02     0.7577E+02     0.9795E+02     0.1205E+03     0.1427E+03     0.1639E+03     0.1832E+03     0.1996E+03     0.2121E+03     0.2199E+03     0.2226E+03     0.2199E+03     0.2120E+03     0.1995E+03     0.1832E+03     0.1639E+03     0.1427E+03     0.1204E+03     0.9788E+02     0.7569E+02     0.5434E+02     0.3419E+02     0.1548E+02    -0.1671E+01    -0.1719E+02    -0.3109E+02    -0.4337E+02    -0.5401E+02    -0.6302E+02    -0.7043E+02    -0.7631E+02    -0.8083E+02    -0.8422E+02    -0.8668E+02    -0.8843E+02    -0.8963E+02    -0.9043E+02    -0.9093E+02    -0.9123E+02    -0.9137E+02    -0.9141E+02    -0.9137E+02    -0.9128E+02    -0.9115E+02    -0.9099E+02    -0.9082E+02    -0.9063E+02    -0.9043E+02    -0.9023E+02    -0.9003E+02    -0.8982E+02    -0.8961E+02    -0.8941E+02    -0.8921E+02    -0.8902E+02    -0.8884E+02    -0.8869E+02    -0.8855E+02    -0.8845E+02    -0.8839E+02    -0.8839E+02
    -0.8827E+02    -0.8827E+02    -0.8832E+02    -0.8841E+02    -0.8853E+02    -0.8866E+02    -0.8882E+02    -0.8898E+02    -0.8914E+02    -0.8931E+02    -0.8948E+02    -0.8965E+02    -0.8981E+02    -0.8996E+02    -0.9009E+02    -0.9021E+02    -0.9030E+02    -0.9036E+02    -0.9037E+02    -0.9032E+02    -0.9019E+02    -0.8994E+02    -0.8953E+02    -0.8891E+02    -0.8800E+02    -0.8671E+02    -0.8492E+02    -0.8250E+02    -0.7928E+02    -0.7511E+02    -0.6982E+02    -0.6331E+02    -0.5555E+02    -0.4653E+02    -0.3631E+02    -0.2495E+02    -0.1251E+02     0.9435E+00     0.1531E+02     0.3045E+02     0.4614E+02     0.6210E+02     0.7797E+02     0.9330E+02     0.1076E+03     0.1203E+03     0.1310E+03     0.1390E+03     0.1439E+03     0.1456E+03     0.1439E+03     0.1389E+03     0.1309E+03     0.1203E+03     0.1076E+03     0.9324E+02     0.7790E+02     0.6203E+02     0.4607E+02     0.3037E+02     0.1522E+02     0.8446E+00    -0.1261E+02    -0.2506E+02    -0.3643E+02    -0.4665E+02    -0.5566E+02    -0.6343E+02    -0.6993E+02    -0.7521E+02    -0.7938E+02    -0.8259E+02    -0.8501E+02    -0.8679E+02    -0.8808E+02    -0.8898E+02    -0.8961E+02    -0.9001E+02    -0.9026E+02    -0.9040E+02    -0.9045E+02    -0.9044E+02    -0.9039E+02    -0.9030E+02    -0.9019E+02    -0.9006E+02    -0.8991E+02    -0.8976E+02    -0.8960E+02    -0.8943E+02    -0.8926E+02    -0.8909E+02    -0.8893E+02    -0.8877E+02    -0.8862E+02    -0.8849E+02    -0.8838E+02    -0.8829E+02    -0.8824E+02    -0.8824E+02
    -0.8810E+02    -0.8810E+02    -0.8814E+02    -0.8821E+02    -0.8831E+02    -0.8841E+02    -0.8853E+02    -0.8866E+02    -0.8879E+02    -0.8892E+02    -0.8904E+02    -0.8916E+02    -0.8927E+02    -0.8936E+02    -0.8944E+02    -0.8950E+02    -0.8952E+02    -0.8950E+02    -0.8944E+02    -0.8930E+02    -0.8908E+02    -0.8873E+02    -0.8823E+02    -0.8752E+02    -0.8655E+02    -0.8522E+02    -0.8346E+02    -0.8115E+02    -0.7817E+02    -0.7439E+02    -0.6972E+02    -0.6408E+02    -0.5746E+02    -0.4988E+02    -0.4142E+02    -0.3214E+02    -0.2215E+02    -0.1156E+02    -0.4604E+00     0.1101E+02     0.2268E+02     0.3433E+02     0.4570E+02     0.5650E+02     0.6641E+02     0.7511E+02     0.8227E+02     0.8762E+02     0.9092E+02     0.9204E+02     0.9091E+02     0.8760E+02     0.8225E+02     0.7507E+02     0.6637E+02     0.5645E+02     0.4564E+02     0.3426E+02     0.2260E+02     0.1093E+02    -0.5495E+00    -0.1166E+02    -0.2226E+02    -0.3225E+02    -0.4153E+02    -0.5000E+02    -0.5757E+02    -0.6419E+02    -0.6983E+02    -0.7449E+02    -0.7826E+02    -0.8124E+02    -0.8355E+02    -0.8531E+02    -0.8663E+02    -0.8760E+02    -0.8831E+02    -0.8881E+02    -0.8915E+02    -0.8938E+02    -0.8952E+02    -0.8959E+02    -0.8961E+02    -0.8958E+02    -0.8953E+02    -0.8946E+02    -0.8937E+02    -0.8926E+02    -0.8914E+02    -0.8902E+02    -0.8889E+02    -0.8877E+02    -0.8864E+02    -0.8851E+02    -0.8839E+02    -0.8829E+02    -0.8819E+02    -0.8812E+02    -0.8808E+02    -0.8808E+02
    -0.8793E+02    -0.8793E+02    -0.8796E+02    -0.8801E+02    -0.8808E+02    -0.8816E+02    -0.8825E+02    -0.8834E+02    -0.8843E+02    -0.8852E+02    -0.8860E+02    -0.8867E+02    -0.8873E+02    -0.8877E+02    -0.8879E+02    -0.8878E+02    -0.8875E+02    -0.8866E+02    -0.8853E+02    -0.8832E+02    -0.8802E+02    -0.8760E+02    -0.8703E+02    -0.8628E+02    -0.8528E+02    -0.8397E+02    -0.8228E+02    -0.8013E+02    -0.7742E+02    -0.7407E+02    -0.7000E+02    -0.6517E+02    -0.5957E+02    -0.5325E+02    -0.4626E+02    -0.3869E+02    -0.3064E+02    -0.2222E+02    -0.1355E+02    -0.4739E+01     0.4074E+01     0.1273E+02     0.2106E+02     0.2886E+02     0.3592E+02     0.4205E+02     0.4705E+02     0.5075E+02     0.5302E+02     0.5379E+02     0.5302E+02     0.5073E+02     0.4702E+02     0.4202E+02     0.3588E+02     0.2881E+02     0.2100E+02     0.1267E+02     0.4003E+01    -0.4817E+01    -0.1363E+02    -0.2231E+02    -0.3074E+02    -0.3879E+02    -0.4636E+02    -0.5335E+02    -0.5968E+02    -0.6528E+02    -0.7010E+02    -0.7417E+02    -0.7752E+02    -0.8022E+02    -0.8237E+02    -0.8405E+02    -0.8535E+02    -0.8635E+02    -0.8711E+02    -0.8768E+02    -0.8809E+02    -0.8839E+02    -0.8860E+02    -0.8874E+02    -0.8883E+02    -0.8887E+02    -0.8888E+02    -0.8886E+02    -0.8882E+02    -0.8876E+02    -0.8869E+02    -0.8861E+02    -0.8852E+02    -0.8843E+02    -0.8834E+02    -0.8825E+02    -0.8816E+02    -0.8808E+02    -0.8801E+02    -0.8795E+02    -0.8792E+02    -0.8792E+02
    -0.8776E+02    -0.8776E+02    -0.8778E+02    -0.8782E+02    -0.8786E+02    -0.8792E+02    -0.8797E+02    -0.8803E+02    -0.8808E+02    -0.8813E+02    -0.8816E+02    -0.8819E+02    -0.8820E+02    -0.8820E+02    -0.8817E+02    -0.8811E+02    -0.8801E+02    -0.8787E+02    -0.8768E+02    -0.8741E+02    -0.8706E+02    -0.8659E+02    -0.8599E+02    -0.8522E+02    -0.8423E+02    -0.8298E+02    -0.8141E+02    -0.7945E+02    -0.7704E+02    -0.7412E+02    -0.7063E+02    -0.6654E+02    -0.6185E+02    -0.5660E+02    -0.5085E+02    -0.4467E+02    -0.3817E+02    -0.3142E+02    -0.2455E+02    -0.1767E+02    -0.1088E+02    -0.4304E+01     0.1938E+01     0.7714E+01     0.1289E+02     0.1734E+02     0.2094E+02     0.2359E+02     0.2521E+02     0.2576E+02     0.2521E+02     0.2358E+02     0.2092E+02     0.1731E+02     0.1285E+02     0.7669E+01     0.1885E+01    -0.4364E+01    -0.1095E+02    -0.1774E+02    -0.2463E+02    -0.3151E+02    -0.3826E+02    -0.4477E+02    -0.5095E+02    -0.5670E+02    -0.6195E+02    -0.6663E+02    -0.7072E+02    -0.7421E+02    -0.7713E+02    -0.7954E+02    -0.8149E+02    -0.8306E+02    -0.8430E+02    -0.8529E+02    -0.8606E+02    -0.8666E+02    -0.8713E+02    -0.8748E+02    -0.8775E+02    -0.8794E+02    -0.8808E+02    -0.8818E+02    -0.8824E+02    -0.8827E+02    -0.8828E+02    -0.8827E+02    -0.8824E+02    -0.8821E+02    -0.8816E+02    -0.8811E+02    -0.8805E+02    -0.8799E+02    -0.8793E+02    -0.8787E+02    -0.8782E+02    -0.8779E+02    -0.8776E+02    -0.8776E+02
    -0.8760E+02    -0.8760E+02    -0.8761E+02    -0.8763E+02    -0.8765E+02    -0.8768E+02    -0.8771E+02    -0.8773E+02    -0.8775E+02    -0.8776E+02    -0.8776E+02    -0.8774E+02    -0.8771E+02    -0.8766E+02    -0.8759E+02    -0.8748E+02    -0.8734E+02    -0.8716E+02    -0.8692E+02    -0.8661E+02    -0.8622E+02    -0.8573E+02    -0.8512E+02    -0.8436E+02    -0.8342E+02    -0.8226E+02    -0.8083E+02    -0.7909E+02    -0.7699E+02    -0.7448E+02    -0.7153E+02    -0.6811E+02    -0.6423E+02    -0.5991E+02    -0.5521E+02    -0.5018E+02    -0.4492E+02    -0.3949E+02    -0.3400E+02    -0.2854E+02    -0.2320E+02    -0.1809E+02    -0.1329E+02    -0.8895E+01    -0.4991E+01    -0.1663E+01     0.1013E+01     0.2974E+01     0.4169E+01     0.4568E+01     0.4161E+01     0.2959E+01     0.9920E+00    -0.1691E+01    -0.5027E+01    -0.8938E+01    -0.1334E+02    -0.1815E+02    -0.2326E+02    -0.2861E+02    -0.3407E+02    -0.3957E+02    -0.4500E+02    -0.5027E+02    -0.5530E+02    -0.6000E+02    -0.6432E+02    -0.6820E+02    -0.7161E+02    -0.7456E+02    -0.7707E+02    -0.7916E+02    -0.8090E+02    -0.8233E+02    -0.8349E+02    -0.8443E+02    -0.8519E+02    -0.8580E+02    -0.8629E+02    -0.8667E+02    -0.8698E+02    -0.8722E+02    -0.8741E+02    -0.8755E+02    -0.8765E+02    -0.8773E+02    -0.8778E+02    -0.8781E+02    -0.8783E+02    -0.8783E+02    -0.8782E+02    -0.8780E+02    -0.8777E+02    -0.8774E+02    -0.8771E+02    -0.8768E+02    -0.8765E+02    -0.8763E+02    -0.8761E+02    -0.8761E+02
    -0.8745E+02    -0.8745E+02    -0.8745E+02    -0.8746E+02    -0.8746E+02    -0.8746E+02    -0.8746E+02    -0.8746E+02    -0.8745E+02    -0.8742E+02    -0.8739E+02    -0.8734E+02    -0.8727E+02    -0.8718E+02    -0.8707E+02    -0.8693E+02    -0.8675E+02    -0.8653E+02    -0.8626E+02    -0.8593E+02    -0.8553E+02    -0.8504E+02    -0.8444E+02    -0.8372E+02    -0.8284E+02    -0.8178E+02    -0.8051E+02    -0.7900E+02    -0.7719E+02    -0.7508E+02    -0.7262E+02    -0.6981E+02    -0.6664E+02    -0.6313E+02    -0.5932E+02    -0.5526E+02    -0.5102E+02    -0.4666E+02    -0.4226E+02    -0.3791E+02    -0.3366E+02    -0.2961E+02    -0.2584E+02    -0.2240E+02    -0.1937E+02    -0.1680E+02    -0.1475E+02    -0.1326E+02    -0.1235E+02    -0.1204E+02    -0.1235E+02    -0.1327E+02    -0.1477E+02    -0.1683E+02    -0.1940E+02    -0.2244E+02    -0.2588E+02    -0.2967E+02    -0.3372E+02    -0.3797E+02    -0.4233E+02    -0.4673E+02    -0.5109E+02    -0.5533E+02    -0.5939E+02    -0.6320E+02    -0.6671E+02    -0.6988E+02    -0.7269E+02    -0.7515E+02    -0.7726E+02    -0.7906E+02    -0.8058E+02    -0.8184E+02    -0.8290E+02    -0.8377E+02    -0.8450E+02    -0.8509E+02    -0.8559E+02    -0.8599E+02    -0.8632E+02    -0.8659E+02    -0.8681E+02    -0.8698E+02    -0.8713E+02    -0.8724E+02    -0.8733E+02    -0.8739E+02    -0.8744E+02    -0.8748E+02    -0.8750E+02    -0.8751E+02    -0.8751E+02    -0.8751E+02    -0.8750E+02    -0.8750E+02    -0.8749E+02    -0.8748E+02    -0.8747E+02    -0.8747E+02
    -0.8731E+02    -0.8731E+02    -0.8731E+02    -0.8730E+02    -0.8729E+02    -0.8727E+02    -0.8725E+02    -0.8722E+02    -0.8718E+02    -0.8712E+02    -0.8706E+02    -0.8698E+02    -0.8689E+02    -0.8677E+02    -0.8663E+02    -0.8646E+02    -0.8626E+02    -0.8601E+02    -0.8573E+02    -0.8539E+02    -0.8498E+02    -0.8450E+02    -0.8393E+02    -0.8326E+02    -0.8246E+02    -0.8152E+02    -0.8041E+02    -0.7911E+02    -0.7759E+02    -0.7583E+02    -0.7382E+02    -0.7154E+02    -0.6898E+02    -0.6617E+02    -0.6313E+02    -0.5989E+02    -0.5651E+02    -0.5304E+02    -0.4954E+02    -0.4607E+02    -0.4271E+02    -0.3950E+02    -0.3650E+02    -0.3378E+02    -0.3139E+02    -0.2936E+02    -0.2775E+02    -0.2657E+02    -0.2585E+02    -0.2562E+02    -0.2586E+02    -0.2658E+02    -0.2776E+02    -0.2939E+02    -0.3142E+02    -0.3382E+02    -0.3654E+02    -0.3954E+02    -0.4276E+02    -0.4613E+02    -0.4960E+02    -0.5310E+02    -0.5657E+02    -0.5996E+02    -0.6320E+02    -0.6624E+02    -0.6905E+02    -0.7160E+02    -0.7388E+02    -0.7589E+02    -0.7765E+02    -0.7916E+02    -0.8046E+02    -0.8157E+02    -0.8251E+02    -0.8331E+02    -0.8398E+02    -0.8455E+02    -0.8503E+02    -0.8543E+02    -0.8577E+02    -0.8606E+02    -0.8630E+02    -0.8650E+02    -0.8667E+02    -0.8681E+02    -0.8693E+02    -0.8702E+02    -0.8710E+02    -0.8716E+02    -0.8721E+02    -0.8725E+02    -0.8728E+02    -0.8730E+02    -0.8732E+02    -0.8733E+02    -0.8734E+02    -0.8734E+02    -0.8734E+02    -0.8734E+02
    -0.8719E+02    -0.8719E+02    -0.8718E+02    -0.8716E+02    -0.8714E+02    -0.8710E+02    -0.8706E+02    -0.8701E+02    -0.8694E+02    -0.8687E+02    -0.8678E+02    -0.8668E+02    -0.8656E+02    -0.8642E+02    -0.8626E+02    -0.8607E+02    -0.8585E+02    -0.8559E+02    -0.8530E+02    -0.8496E+02    -0.8457E+02    -0.8411E+02    -0.8358E+02    -0.8296E+02    -0.8225E+02    -0.8142E+02    -0.8047E+02    -0.7937E+02    -0.7811E+02    -0.7667E+02    -0.7504E+02    -0.7321E+02    -0.7119E+02    -0.6897E+02    -0.6658E+02    -0.6404E+02    -0.6139E+02    -0.5866E+02    -0.5591E+02    -0.5318E+02    -0.5053E+02    -0.4800E+02    -0.4565E+02    -0.4351E+02    -0.4162E+02    -0.4003E+02    -0.3876E+02    -0.3784E+02    -0.3728E+02    -0.3709E+02    -0.3728E+02    -0.3785E+02    -0.3878E+02    -0.4005E+02    -0.4165E+02    -0.4354E+02    -0.4568E+02    -0.4804E+02    -0.5057E+02    -0.5323E+02    -0.5596E+02    -0.5871E+02    -0.6144E+02    -0.6409E+02    -0.6663E+02    -0.6902E+02    -0.7124E+02    -0.7326E+02    -0.7509E+02    -0.7671E+02    -0.7815E+02    -0.7941E+02    -0.8051E+02    -0.8146E+02    -0.8229E+02    -0.8300E+02    -0.8361E+02    -0.8414E+02    -0.8460E+02    -0.8499E+02    -0.8533E+02    -0.8563E+02    -0.8588E+02    -0.8610E+02    -0.8629E+02    -0.8645E+02    -0.8659E+02    -0.8670E+02    -0.8681E+02    -0.8689E+02    -0.8697E+02    -0.8703E+02    -0.8708E+02    -0.8712E+02    -0.8716E+02    -0.8719E+02    -0.8721E+02    -0.8722E+02    -0.8723E+02    -0.8723E+02
    -0.8709E+02    -0.8709E+02    -0.8707E+02    -0.8705E+02    -0.8701E+02    -0.8696E+02    -0.8690E+02    -0.8683E+02    -0.8675E+02    -0.8665E+02    -0.8655E+02    -0.8643E+02    -0.8629E+02    -0.8613E+02    -0.8596E+02    -0.8576E+02    -0.8553E+02    -0.8527E+02    -0.8498E+02    -0.8465E+02    -0.8427E+02    -0.8384E+02    -0.8335E+02    -0.8280E+02    -0.8217E+02    -0.8145E+02    -0.8063E+02    -0.7971E+02    -0.7867E+02    -0.7751E+02    -0.7620E+02    -0.7476E+02    -0.7317E+02    -0.7145E+02    -0.6960E+02    -0.6765E+02    -0.6560E+02    -0.6350E+02    -0.6138E+02    -0.5927E+02    -0.5722E+02    -0.5526E+02    -0.5343E+02    -0.5176E+02    -0.5030E+02    -0.4906E+02    -0.4807E+02    -0.4735E+02    -0.4691E+02    -0.4677E+02    -0.4692E+02    -0.4736E+02    -0.4808E+02    -0.4907E+02    -0.5032E+02    -0.5179E+02    -0.5346E+02    -0.5529E+02    -0.5725E+02    -0.5931E+02    -0.6142E+02    -0.6354E+02    -0.6564E+02    -0.6769E+02    -0.6964E+02    -0.7149E+02    -0.7321E+02    -0.7480E+02    -0.7624E+02    -0.7754E+02    -0.7871E+02    -0.7975E+02    -0.8067E+02    -0.8148E+02    -0.8219E+02    -0.8282E+02    -0.8338E+02    -0.8387E+02    -0.8429E+02    -0.8467E+02    -0.8500E+02    -0.8529E+02    -0.8555E+02    -0.8577E+02    -0.8597E+02    -0.8615E+02    -0.8630E+02    -0.8644E+02    -0.8656E+02    -0.8666E+02    -0.8676E+02    -0.8684E+02    -0.8691E+02    -0.8697E+02    -0.8702E+02    -0.8706E+02    -0.8709E+02    -0.8712E+02    -0.8713E+02    -0.8713E+02
    -0.8700E+02    -0.8700E+02    -0.8698E+02    -0.8695E+02    -0.8690E+02    -0.8684E+02    -0.8677E+02    -0.8668E+02    -0.8659E+02    -0.8648E+02    -0.8636E+02    -0.8623E+02    -0.8608E+02    -0.8591E+02    -0.8572E+02    -0.8552E+02    -0.8529E+02    -0.8503E+02    -0.8475E+02    -0.8443E+02    -0.8407E+02    -0.8368E+02    -0.8323E+02    -0.8274E+02    -0.8218E+02    -0.8156E+02    -0.8087E+02    -0.8011E+02    -0.7925E+02    -0.7831E+02    -0.7727E+02    -0.7614E+02    -0.7491E+02    -0.7358E+02    -0.7217E+02    -0.7068E+02    -0.6913E+02    -0.6755E+02    -0.6594E+02    -0.6435E+02    -0.6280E+02    -0.6131E+02    -0.5992E+02    -0.5865E+02    -0.5753E+02    -0.5659E+02    -0.5583E+02    -0.5528E+02    -0.5494E+02    -0.5483E+02    -0.5495E+02    -0.5529E+02    -0.5584E+02    -0.5660E+02    -0.5755E+02    -0.5867E+02    -0.5994E+02    -0.6133E+02    -0.6282E+02    -0.6438E+02    -0.6597E+02    -0.6758E+02    -0.6916E+02    -0.7071E+02    -0.7220E+02    -0.7361E+02    -0.7494E+02    -0.7617E+02    -0.7730E+02    -0.7834E+02    -0.7928E+02    -0.8013E+02    -0.8089E+02    -0.8158E+02    -0.8220E+02    -0.8275E+02    -0.8325E+02    -0.8369E+02    -0.8409E+02    -0.8444E+02    -0.8476E+02    -0.8504E+02    -0.8530E+02    -0.8553E+02    -0.8573E+02    -0.8591E+02    -0.8608E+02    -0.8623E+02    -0.8636E+02    -0.8648E+02    -0.8659E+02    -0.8668E+02    -0.8676E+02    -0.8684E+02    -0.8690E+02    -0.8696E+02    -0.8700E+02    -0.8703E+02    -0.8705E+02    -0.8705E+02
    -0.8694E+02    -0.8694E+02    -0.8691E+02    -0.8687E+02    -0.8682E+02    -0.8675E+02    -0.8666E+02    -0.8657E+02    -0.8646E+02    -0.8634E+02    -0.8621E+02    -0.8607E+02    -0.8591E+02    -0.8574E+02    -0.8555E+02    -0.8535E+02    -0.8512E+02    -0.8487E+02    -0.8459E+02    -0.8429E+02    -0.8396E+02    -0.8360E+02    -0.8320E+02    -0.8275E+02    -0.8227E+02    -0.8174E+02    -0.8115E+02    -0.8051E+02    -0.7981E+02    -0.7905E+02    -0.7823E+02    -0.7733E+02    -0.7638E+02    -0.7536E+02    -0.7429E+02    -0.7317E+02    -0.7201E+02    -0.7082E+02    -0.6963E+02    -0.6845E+02    -0.6730E+02    -0.6620E+02    -0.6517E+02    -0.6422E+02    -0.6339E+02    -0.6269E+02    -0.6212E+02    -0.6171E+02    -0.6146E+02    -0.6138E+02    -0.6146E+02    -0.6172E+02    -0.6213E+02    -0.6270E+02    -0.6340E+02    -0.6424E+02    -0.6518E+02    -0.6621E+02    -0.6732E+02    -0.6847E+02    -0.6965E+02    -0.7084E+02    -0.7203E+02    -0.7319E+02    -0.7431E+02    -0.7538E+02    -0.7640E+02    -0.7735E+02    -0.7824E+02    -0.7907E+02    -0.7983E+02    -0.8053E+02    -0.8117E+02    -0.8175E+02    -0.8228E+02    -0.8276E+02    -0.8320E+02    -0.8360E+02    -0.8397E+02    -0.8430E+02    -0.8460E+02    -0.8487E+02    -0.8512E+02    -0.8534E+02    -0.8555E+02    -0.8574E+02    -0.8591E+02    -0.8606E+02    -0.8620E+02    -0.8633E+02    -0.8645E+02    -0.8656E+02    -0.8665E+02    -0.8673E+02    -0.8681E+02    -0.8687E+02    -0.8692E+02    -0.8696E+02    -0.8698E+02    -0.8698E+02
    -0.8688E+02    -0.8688E+02    -0.8686E+02    -0.8681E+02    -0.8675E+02    -0.8667E+02    -0.8658E+02    -0.8648E+02    -0.8637E+02    -0.8624E+02    -0.8611E+02    -0.8596E+02    -0.8580E+02    -0.8562E+02    -0.8544E+02    -0.8523E+02    -0.8501E+02    -0.8477E+02    -0.8451E+02    -0.8422E+02    -0.8392E+02    -0.8358E+02    -0.8322E+02    -0.8283E+02    -0.8241E+02    -0.8195E+02    -0.8145E+02    -0.8092E+02    -0.8034E+02    -0.7972E+02    -0.7906E+02    -0.7836E+02    -0.7761E+02    -0.7683E+02    -0.7601E+02    -0.7516E+02    -0.7430E+02    -0.7342E+02    -0.7254E+02    -0.7167E+02    -0.7082E+02    -0.7002E+02    -0.6926E+02    -0.6858E+02    -0.6797E+02    -0.6746E+02    -0.6705E+02    -0.6675E+02    -0.6657E+02    -0.6651E+02    -0.6657E+02    -0.6675E+02    -0.6705E+02    -0.6746E+02    -0.6798E+02    -0.6859E+02    -0.6927E+02    -0.7003E+02    -0.7083E+02    -0.7168E+02    -0.7255E+02    -0.7343E+02    -0.7431E+02    -0.7517E+02    -0.7602E+02    -0.7684E+02    -0.7762E+02    -0.7837E+02    -0.7907E+02    -0.7973E+02    -0.8035E+02    -0.8092E+02    -0.8146E+02    -0.8195E+02    -0.8241E+02    -0.8283E+02    -0.8322E+02    -0.8358E+02    -0.8391E+02    -0.8422E+02    -0.8450E+02    -0.8476E+02    -0.8500E+02    -0.8522E+02    -0.8542E+02    -0.8561E+02    -0.8578E+02    -0.8594E+02    -0.8609E+02    -0.8622E+02    -0.8635E+02    -0.8646E+02    -0.8656E+02    -0.8665E+02    -0.8674E+02    -0.8681E+02    -0.8686E+02    -0.8690E+02    -0.8693E+02    -0.8693E+02
    -0.8684E+02    -0.8684E+02    -0.8682E+02    -0.8677E+02    -0.8670E+02    -0.8662E+02    -0.8653E+02    -0.8642E+02    -0.8630E+02    -0.8617E+02    -0.8604E+02    -0.8589E+02    -0.8572E+02    -0.8555E+02    -0.8536E+02    -0.8517E+02    -0.8495E+02    -0.8472E+02    -0.8448E+02    -0.8421E+02    -0.8393E+02    -0.8363E+02    -0.8330E+02    -0.8295E+02    -0.8258E+02    -0.8219E+02    -0.8176E+02    -0.8131E+02    -0.8083E+02    -0.8032E+02    -0.7979E+02    -0.7923E+02    -0.7864E+02    -0.7803E+02    -0.7740E+02    -0.7676E+02    -0.7610E+02    -0.7544E+02    -0.7479E+02    -0.7415E+02    -0.7353E+02    -0.7294E+02    -0.7239E+02    -0.7190E+02    -0.7146E+02    -0.7109E+02    -0.7079E+02    -0.7057E+02    -0.7044E+02    -0.7040E+02    -0.7044E+02    -0.7058E+02    -0.7079E+02    -0.7109E+02    -0.7146E+02    -0.7190E+02    -0.7240E+02    -0.7294E+02    -0.7353E+02    -0.7415E+02    -0.7479E+02    -0.7545E+02    -0.7611E+02    -0.7676E+02    -0.7740E+02    -0.7803E+02    -0.7864E+02    -0.7923E+02    -0.7979E+02    -0.8033E+02    -0.8083E+02    -0.8131E+02    -0.8176E+02    -0.8218E+02    -0.8258E+02    -0.8295E+02    -0.8329E+02    -0.8362E+02    -0.8392E+02    -0.8420E+02    -0.8446E+02    -0.8471E+02    -0.8493E+02    -0.8514E+02    -0.8534E+02    -0.8553E+02    -0.8570E+02    -0.8586E+02    -0.8601E+02    -0.8614E+02    -0.8627E+02    -0.8639E+02    -0.8650E+02    -0.8660E+02    -0.8668E+02    -0.8676E+02    -0.8682E+02    -0.8686E+02    -0.8689E+02    -0.8689E+02
    -0.8682E+02    -0.8682E+02    -0.8679E+02    -0.8674E+02    -0.8667E+02    -0.8659E+02    -0.8649E+02    -0.8638E+02    -0.8626E+02    -0.8613E+02    -0.8599E+02    -0.8584E+02    -0.8568E+02    -0.8551E+02    -0.8533E+02    -0.8514E+02    -0.8494E+02    -0.8472E+02    -0.8449E+02    -0.8424E+02    -0.8398E+02    -0.8371E+02    -0.8342E+02    -0.8311E+02    -0.8278E+02    -0.8244E+02    -0.8207E+02    -0.8169E+02    -0.8129E+02    -0.8087E+02    -0.8043E+02    -0.7998E+02    -0.7951E+02    -0.7902E+02    -0.7853E+02    -0.7803E+02    -0.7753E+02    -0.7703E+02    -0.7654E+02    -0.7606E+02    -0.7560E+02    -0.7517E+02    -0.7476E+02    -0.7440E+02    -0.7408E+02    -0.7381E+02    -0.7360E+02    -0.7344E+02    -0.7335E+02    -0.7331E+02    -0.7335E+02    -0.7344E+02    -0.7360E+02    -0.7381E+02    -0.7408E+02    -0.7440E+02    -0.7477E+02    -0.7517E+02    -0.7560E+02    -0.7606E+02    -0.7654E+02    -0.7703E+02    -0.7753E+02    -0.7803E+02    -0.7853E+02    -0.7902E+02    -0.7950E+02    -0.7997E+02    -0.8043E+02    -0.8086E+02    -0.8128E+02    -0.8168E+02    -0.8206E+02    -0.8243E+02    -0.8277E+02    -0.8309E+02    -0.8340E+02    -0.8369E+02    -0.8397E+02    -0.8422E+02    -0.8447E+02    -0.8469E+02    -0.8491E+02    -0.8511E+02    -0.8530E+02    -0.8548E+02    -0.8565E+02    -0.8581E+02    -0.8596E+02    -0.8609E+02    -0.8622E+02    -0.8634E+02    -0.8645E+02    -0.8655E+02    -0.8664E+02    -0.8672E+02    -0.8679E+02    -0.8683E+02    -0.8686E+02    -0.8686E+02
    -0.8680E+02    -0.8680E+02    -0.8677E+02    -0.8672E+02    -0.8665E+02    -0.8657E+02    -0.8647E+02    -0.8636E+02    -0.8624E+02    -0.8611E+02    -0.8597E+02    -0.8583E+02    -0.8567E+02    -0.8551E+02    -0.8533E+02    -0.8515E+02    -0.8495E+02    -0.8475E+02    -0.8453E+02    -0.8431E+02    -0.8407E+02    -0.8382E+02    -0.8356E+02    -0.8328E+02    -0.8299E+02    -0.8269E+02    -0.8238E+02    -0.8205E+02    -0.8171E+02    -0.8136E+02    -0.8100E+02    -0.8063E+02    -0.8024E+02    -0.7986E+02    -0.7947E+02    -0.7907E+02    -0.7868E+02    -0.7830E+02    -0.7792E+02    -0.7755E+02    -0.7721E+02    -0.7688E+02    -0.7658E+02    -0.7631E+02    -0.7607E+02    -0.7587E+02    -0.7571E+02    -0.7560E+02    -0.7553E+02    -0.7550E+02    -0.7553E+02    -0.7560E+02    -0.7571E+02    -0.7587E+02    -0.7607E+02    -0.7631E+02    -0.7658E+02    -0.7688E+02    -0.7720E+02    -0.7755E+02    -0.7791E+02    -0.7829E+02    -0.7868E+02    -0.7907E+02    -0.7946E+02    -0.7985E+02    -0.8024E+02    -0.8062E+02    -0.8099E+02    -0.8135E+02    -0.8170E+02    -0.8204E+02    -0.8237E+02    -0.8268E+02    -0.8298E+02    -0.8326E+02    -0.8354E+02    -0.8380E+02    -0.8405E+02    -0.8428E+02    -0.8451E+02    -0.8472E+02    -0.8492E+02    -0.8511E+02    -0.8530E+02    -0.8547E+02    -0.8563E+02    -0.8578E+02    -0.8593E+02    -0.8607E+02    -0.8620E+02    -0.8632E+02    -0.8643E+02    -0.8653E+02    -0.8662E+02    -0.8670E+02    -0.8677E+02    -0.8681E+02    -0.8684E+02    -0.8684E+02
    -0.8680E+02    -0.8680E+02    -0.8677E+02    -0.8672E+02    -0.8665E+02    -0.8656E+02    -0.8646E+02    -0.8635E+02    -0.8624E+02    -0.8611E+02    -0.8597E+02    -0.8583E+02    -0.8568E+02    -0.8552E+02    -0.8536E+02    -0.8518E+02    -0.8500E+02    -0.8481E+02    -0.8461E+02    -0.8440E+02    -0.8418E+02    -0.8395E+02    -0.8372E+02    -0.8347E+02    -0.8322E+02    -0.8295E+02    -0.8268E+02    -0.8240E+02    -0.8211E+02    -0.8181E+02    -0.8151E+02    -0.8120E+02    -0.8088E+02    -0.8057E+02    -0.8025E+02    -0.7994E+02    -0.7963E+02    -0.7932E+02    -0.7902E+02    -0.7874E+02    -0.7847E+02    -0.7822E+02    -0.7799E+02    -0.7778E+02    -0.7761E+02    -0.7745E+02    -0.7734E+02    -0.7725E+02    -0.7720E+02    -0.7718E+02    -0.7720E+02    -0.7725E+02    -0.7733E+02    -0.7745E+02    -0.7760E+02    -0.7778E+02    -0.7799E+02    -0.7822E+02    -0.7847E+02    -0.7874E+02    -0.7902E+02    -0.7931E+02    -0.7962E+02    -0.7993E+02    -0.8024E+02    -0.8056E+02    -0.8087E+02    -0.8119E+02    -0.8149E+02    -0.8180E+02    -0.8209E+02    -0.8238E+02    -0.8266E+02    -0.8293E+02    -0.8320E+02    -0.8345E+02    -0.8369E+02    -0.8393E+02    -0.8415E+02    -0.8437E+02    -0.8458E+02    -0.8477E+02    -0.8496E+02    -0.8514E+02    -0.8531E+02    -0.8548E+02    -0.8564E+02    -0.8579E+02    -0.8593E+02    -0.8606E+02    -0.8619E+02    -0.8631E+02    -0.8642E+02    -0.8652E+02    -0.8661E+02    -0.8669E+02    -0.8676E+02    -0.8680E+02    -0.8683E+02    -0.8683E+02
    -0.8680E+02    -0.8680E+02    -0.8677E+02    -0.8672E+02    -0.8665E+02    -0.8656E+02    -0.8647E+02    -0.8636E+02    -0.8625E+02    -0.8612E+02    -0.8599E+02    -0.8585E+02    -0.8571E+02    -0.8556E+02    -0.8540E+02    -0.8523E+02    -0.8506E+02    -0.8489E+02    -0.8470E+02    -0.8451E+02    -0.8431E+02    -0.8410E+02    -0.8389E+02    -0.8367E+02    -0.8345E+02    -0.8321E+02    -0.8297E+02    -0.8273E+02    -0.8248E+02    -0.8223E+02    -0.8197E+02    -0.8171E+02    -0.8145E+02    -0.8119E+02    -0.8093E+02    -0.8067E+02    -0.8042E+02    -0.8017E+02    -0.7993E+02    -0.7971E+02    -0.7950E+02    -0.7930E+02    -0.7912E+02    -0.7896E+02    -0.7882E+02    -0.7870E+02    -0.7861E+02    -0.7854E+02    -0.7850E+02    -0.7849E+02    -0.7850E+02    -0.7854E+02    -0.7861E+02    -0.7870E+02    -0.7882E+02    -0.7895E+02    -0.7911E+02    -0.7929E+02    -0.7949E+02    -0.7970E+02    -0.7993E+02    -0.8016E+02    -0.8041E+02    -0.8066E+02    -0.8091E+02    -0.8117E+02    -0.8143E+02    -0.8169E+02    -0.8195E+02    -0.8221E+02    -0.8246E+02    -0.8271E+02    -0.8295E+02    -0.8319E+02    -0.8342E+02    -0.8364E+02    -0.8386E+02    -0.8407E+02    -0.8428E+02    -0.8447E+02    -0.8466E+02    -0.8485E+02    -0.8502E+02    -0.8519E+02    -0.8535E+02    -0.8551E+02    -0.8566E+02    -0.8580E+02    -0.8594E+02    -0.8607E+02    -0.8619E+02    -0.8631E+02    -0.8642E+02    -0.8652E+02    -0.8661E+02    -0.8669E+02    -0.8675E+02    -0.8680E+02    -0.8683E+02    -0.8683E+02
    -0.8680E+02    -0.8680E+02    -0.8678E+02    -0.8673E+02    -0.8666E+02    -0.8658E+02    -0.8648E+02    -0.8638E+02    -0.8627E+02    -0.8615E+02    -0.8602E+02    -0.8589E+02    -0.8575E+02    -0.8561E+02    -0.8546E+02    -0.8530E+02    -0.8514E+02    -0.8498E+02    -0.8481E+02    -0.8463E+02    -0.8445E+02    -0.8426E+02    -0.8407E+02    -0.8387E+02    -0.8367E+02    -0.8347E+02    -0.8326E+02    -0.8304E+02    -0.8283E+02    -0.8261E+02    -0.8239E+02    -0.8217E+02    -0.8195E+02    -0.8173E+02    -0.8151E+02    -0.8130E+02    -0.8109E+02    -0.8089E+02    -0.8070E+02    -0.8052E+02    -0.8034E+02    -0.8019E+02    -0.8004E+02    -0.7991E+02    -0.7980E+02    -0.7971E+02    -0.7964E+02    -0.7959E+02    -0.7955E+02    -0.7954E+02    -0.7955E+02    -0.7958E+02    -0.7964E+02    -0.7971E+02    -0.7980E+02    -0.7991E+02    -0.8004E+02    -0.8018E+02    -0.8034E+02    -0.8051E+02    -0.8069E+02    -0.8088E+02    -0.8108E+02    -0.8129E+02    -0.8150E+02    -0.8171E+02    -0.8193E+02    -0.8215E+02    -0.8237E+02    -0.8259E+02    -0.8281E+02    -0.8302E+02    -0.8323E+02    -0.8344E+02    -0.8364E+02    -0.8384E+02    -0.8404E+02    -0.8423E+02    -0.8441E+02    -0.8459E+02    -0.8477E+02    -0.8494E+02    -0.8510E+02    -0.8526E+02    -0.8541E+02    -0.8556E+02    -0.8570E+02    -0.8584E+02    -0.8597E+02    -0.8609E+02    -0.8621E+02    -0.8633E+02    -0.8643E+02    -0.8653E+02    -0.8662E+02    -0.8670E+02    -0.8676E+02    -0.8681E+02    -0.8683E+02    -0.8683E+02
    -0.8682E+02    -0.8682E+02    -0.8679E+02    -0.8674E+02    -0.8667E+02    -0.8660E+02    -0.8651E+02    -0.8641E+02    -0.8630E+02    -0.8618E+02    -0.8606E+02    -0.8594E+02    -0.8581E+02    -0.8567E+02    -0.8553E+02    -0.8539E+02    -0.8524E+02    -0.8508E+02    -0.8492E+02    -0.8476E+02    -0.8460E+02    -0.8443E+02    -0.8425E+02    -0.8408E+02    -0.8390E+02    -0.8371E+02    -0.8353E+02    -0.8334E+02    -0.8315E+02    -0.8296E+02    -0.8277E+02    -0.8259E+02    -0.8240E+02    -0.8221E+02    -0.8203E+02    -0.8185E+02    -0.8168E+02    -0.8151E+02    -0.8135E+02    -0.8120E+02    -0.8106E+02    -0.8093E+02    -0.8082E+02    -0.8071E+02    -0.8062E+02    -0.8055E+02    -0.8049E+02    -0.8045E+02    -0.8042E+02    -0.8041E+02    -0.8042E+02    -0.8044E+02    -0.8049E+02    -0.8054E+02    -0.8062E+02    -0.8071E+02    -0.8081E+02    -0.8093E+02    -0.8105E+02    -0.8119E+02    -0.8134E+02    -0.8150E+02    -0.8166E+02    -0.8184E+02    -0.8201E+02    -0.8219E+02    -0.8238E+02    -0.8257E+02    -0.8275E+02    -0.8294E+02    -0.8313E+02    -0.8332E+02    -0.8350E+02    -0.8369E+02    -0.8387E+02    -0.8405E+02    -0.8422E+02    -0.8439E+02    -0.8456E+02    -0.8472E+02    -0.8488E+02    -0.8504E+02    -0.8519E+02    -0.8534E+02    -0.8548E+02    -0.8562E+02    -0.8575E+02    -0.8588E+02    -0.8601E+02    -0.8613E+02    -0.8624E+02    -0.8635E+02    -0.8645E+02    -0.8655E+02    -0.8663E+02    -0.8671E+02    -0.8677E+02    -0.8682E+02    -0.8684E+02    -0.8684E+02
    -0.8683E+02    -0.8683E+02    -0.8681E+02    -0.8676E+02    -0.8670E+02    -0.8662E+02    -0.8653E+02    -0.8644E+02    -0.8633E+02    -0.8623E+02    -0.8611E+02    -0.8599E+02    -0.8587E+02    -0.8574E+02    -0.8561E+02    -0.8547E+02    -0.8533E+02    -0.8519E+02    -0.8505E+02    -0.8490E+02    -0.8475E+02    -0.8459E+02    -0.8444E+02    -0.8428E+02    -0.8412E+02    -0.8395E+02    -0.8379E+02    -0.8363E+02    -0.8346E+02    -0.8329E+02    -0.8313E+02    -0.8297E+02    -0.8281E+02    -0.8265E+02    -0.8249E+02    -0.8234E+02    -0.8219E+02    -0.8205E+02    -0.8192E+02    -0.8180E+02    -0.8168E+02    -0.8157E+02    -0.8148E+02    -0.8139E+02    -0.8132E+02    -0.8126E+02    -0.8121E+02    -0.8117E+02    -0.8115E+02    -0.8114E+02    -0.8115E+02    -0.8117E+02    -0.8120E+02    -0.8125E+02    -0.8131E+02    -0.8138E+02    -0.8147E+02    -0.8156E+02    -0.8167E+02    -0.8179E+02    -0.8191E+02    -0.8204E+02    -0.8218E+02    -0.8232E+02    -0.8247E+02    -0.8263E+02    -0.8279E+02    -0.8295E+02    -0.8311E+02    -0.8327E+02    -0.8344E+02    -0.8360E+02    -0.8376E+02    -0.8392E+02    -0.8409E+02    -0.8424E+02    -0.8440E+02    -0.8456E+02    -0.8471E+02    -0.8486E+02    -0.8500E+02    -0.8515E+02    -0.8529E+02    -0.8542E+02    -0.8556E+02    -0.8569E+02    -0.8581E+02    -0.8594E+02    -0.8605E+02    -0.8617E+02    -0.8628E+02    -0.8638E+02    -0.8648E+02    -0.8657E+02    -0.8665E+02    -0.8673E+02    -0.8679E+02    -0.8683E+02    -0.8686E+02    -0.8686E+02
    -0.8685E+02    -0.8685E+02    -0.8683E+02    -0.8678E+02    -0.8672E+02    -0.8665E+02    -0.8657E+02    -0.8647E+02    -0.8638E+02    -0.8627E+02    -0.8616E+02    -0.8605E+02    -0.8594E+02    -0.8582E+02    -0.8569E+02    -0.8557E+02    -0.8544E+02    -0.8531E+02    -0.8517E+02    -0.8504E+02    -0.8490E+02    -0.8476E+02    -0.8462E+02    -0.8447E+02    -0.8433E+02    -0.8419E+02    -0.8404E+02    -0.8389E+02    -0.8375E+02    -0.8360E+02    -0.8346E+02    -0.8332E+02    -0.8318E+02    -0.8304E+02    -0.8291E+02    -0.8278E+02    -0.8265E+02    -0.8253E+02    -0.8242E+02    -0.8232E+02    -0.8222E+02    -0.8213E+02    -0.8205E+02    -0.8198E+02    -0.8191E+02    -0.8186E+02    -0.8182E+02    -0.8179E+02    -0.8178E+02    -0.8177E+02    -0.8178E+02    -0.8179E+02    -0.8182E+02    -0.8186E+02    -0.8191E+02    -0.8197E+02    -0.8204E+02    -0.8212E+02    -0.8221E+02    -0.8231E+02    -0.8241E+02    -0.8252E+02    -0.8264E+02    -0.8276E+02    -0.8289E+02    -0.8302E+02    -0.8316E+02    -0.8330E+02    -0.8344E+02    -0.8358E+02    -0.8372E+02    -0.8387E+02    -0.8401E+02    -0.8415E+02    -0.8430E+02    -0.8444E+02    -0.8458E+02    -0.8472E+02    -0.8486E+02    -0.8500E+02    -0.8513E+02    -0.8526E+02    -0.8539E+02    -0.8552E+02    -0.8564E+02    -0.8576E+02    -0.8588E+02    -0.8600E+02    -0.8611E+02    -0.8622E+02    -0.8632E+02    -0.8642E+02    -0.8651E+02    -0.8660E+02    -0.8668E+02    -0.8675E+02    -0.8681E+02    -0.8685E+02    -0.8687E+02    -0.8687E+02
    -0.8687E+02    -0.8687E+02    -0.8685E+02    -0.8681E+02    -0.8675E+02    -0.8668E+02    -0.8660E+02    -0.8651E+02    -0.8642E+02    -0.8632E+02    -0.8622E+02    -0.8612E+02    -0.8601E+02    -0.8590E+02    -0.8578E+02    -0.8566E+02    -0.8554E+02    -0.8542E+02    -0.8530E+02    -0.8518E+02    -0.8505E+02    -0.8492E+02    -0.8479E+02    -0.8467E+02    -0.8454E+02    -0.8441E+02    -0.8428E+02    -0.8415E+02    -0.8402E+02    -0.8389E+02    -0.8376E+02    -0.8364E+02    -0.8352E+02    -0.8340E+02    -0.8328E+02    -0.8317E+02    -0.8307E+02    -0.8296E+02    -0.8287E+02    -0.8278E+02    -0.8269E+02    -0.8262E+02    -0.8255E+02    -0.8249E+02    -0.8244E+02    -0.8239E+02    -0.8236E+02    -0.8234E+02    -0.8232E+02    -0.8232E+02    -0.8232E+02    -0.8233E+02    -0.8236E+02    -0.8239E+02    -0.8243E+02    -0.8248E+02    -0.8254E+02    -0.8261E+02    -0.8268E+02    -0.8277E+02    -0.8286E+02    -0.8295E+02    -0.8305E+02    -0.8316E+02    -0.8327E+02    -0.8338E+02    -0.8350E+02    -0.8362E+02    -0.8374E+02    -0.8387E+02    -0.8399E+02    -0.8412E+02    -0.8425E+02    -0.8437E+02    -0.8450E+02    -0.8463E+02    -0.8476E+02    -0.8488E+02    -0.8501E+02    -0.8513E+02    -0.8526E+02    -0.8538E+02    -0.8550E+02    -0.8561E+02    -0.8573E+02    -0.8584E+02    -0.8595E+02    -0.8606E+02    -0.8617E+02    -0.8627E+02    -0.8637E+02    -0.8646E+02    -0.8655E+02    -0.8663E+02    -0.8671E+02    -0.8677E+02    -0.8683E+02    -0.8687E+02    -0.8689E+02    -0.8689E+02
    -0.8689E+02    -0.8689E+02    -0.8687E+02    -0.8683E+02    -0.8678E+02    -0.8671E+02    -0.8664E+02    -0.8656E+02    -0.8647E+02    -0.8638E+02    -0.8628E+02    -0.8618E+02    -0.8608E+02    -0.8598E+02    -0.8587E+02    -0.8576E+02    -0.8565E+02    -0.8554E+02    -0.8543E+02    -0.8531E+02    -0.8520E+02    -0.8508E+02    -0.8497E+02    -0.8485E+02    -0.8473E+02    -0.8462E+02    -0.8450E+02    -0.8439E+02    -0.8427E+02    -0.8416E+02    -0.8405E+02    -0.8394E+02    -0.8383E+02    -0.8373E+02    -0.8363E+02    -0.8353E+02    -0.8344E+02    -0.8335E+02    -0.8327E+02    -0.8319E+02    -0.8312E+02    -0.8305E+02    -0.8300E+02    -0.8294E+02    -0.8290E+02    -0.8286E+02    -0.8283E+02    -0.8281E+02    -0.8280E+02    -0.8280E+02    -0.8280E+02    -0.8281E+02    -0.8283E+02    -0.8286E+02    -0.8289E+02    -0.8294E+02    -0.8299E+02    -0.8304E+02    -0.8311E+02    -0.8318E+02    -0.8325E+02    -0.8334E+02    -0.8342E+02    -0.8351E+02    -0.8361E+02    -0.8371E+02    -0.8381E+02    -0.8392E+02    -0.8402E+02    -0.8413E+02    -0.8424E+02    -0.8436E+02    -0.8447E+02    -0.8459E+02    -0.8470E+02    -0.8482E+02    -0.8493E+02    -0.8504E+02    -0.8516E+02    -0.8527E+02    -0.8538E+02    -0.8549E+02    -0.8560E+02    -0.8571E+02    -0.8582E+02    -0.8592E+02    -0.8603E+02    -0.8613E+02    -0.8623E+02    -0.8632E+02    -0.8641E+02    -0.8650E+02    -0.8659E+02    -0.8666E+02    -0.8674E+02    -0.8680E+02    -0.8685E+02    -0.8689E+02    -0.8691E+02    -0.8691E+02
    -0.8692E+02    -0.8692E+02    -0.8690E+02    -0.8686E+02    -0.8681E+02    -0.8675E+02    -0.8668E+02    -0.8660E+02    -0.8652E+02    -0.8643E+02    -0.8634E+02    -0.8625E+02    -0.8615E+02    -0.8606E+02    -0.8596E+02    -0.8586E+02    -0.8576E+02    -0.8566E+02    -0.8555E+02    -0.8545E+02    -0.8534E+02    -0.8524E+02    -0.8513E+02    -0.8503E+02    -0.8492E+02    -0.8482E+02    -0.8471E+02    -0.8461E+02    -0.8451E+02    -0.8441E+02    -0.8431E+02    -0.8421E+02    -0.8412E+02    -0.8403E+02    -0.8394E+02    -0.8386E+02    -0.8378E+02    -0.8370E+02    -0.8363E+02    -0.8356E+02    -0.8350E+02    -0.8344E+02    -0.8339E+02    -0.8335E+02    -0.8331E+02    -0.8328E+02    -0.8326E+02    -0.8324E+02    -0.8323E+02    -0.8322E+02    -0.8323E+02    -0.8324E+02    -0.8325E+02    -0.8328E+02    -0.8331E+02    -0.8334E+02    -0.8339E+02    -0.8343E+02    -0.8349E+02    -0.8355E+02    -0.8362E+02    -0.8369E+02    -0.8376E+02    -0.8384E+02    -0.8392E+02    -0.8401E+02    -0.8410E+02    -0.8419E+02    -0.8429E+02    -0.8438E+02    -0.8448E+02    -0.8458E+02    -0.8468E+02    -0.8479E+02    -0.8489E+02    -0.8499E+02    -0.8510E+02    -0.8520E+02    -0.8530E+02    -0.8541E+02    -0.8551E+02    -0.8561E+02    -0.8571E+02    -0.8581E+02    -0.8591E+02    -0.8601E+02    -0.8610E+02    -0.8620E+02    -0.8629E+02    -0.8638E+02    -0.8646E+02    -0.8655E+02    -0.8663E+02    -0.8670E+02    -0.8677E+02    -0.8683E+02    -0.8688E+02    -0.8691E+02    -0.8693E+02    -0.8693E+02
    -0.8694E+02    -0.8694E+02    -0.8692E+02    -0.8689E+02    -0.8684E+02    -0.8678E+02    -0.8671E+02    -0.8664E+02    -0.8657E+02    -0.8649E+02    -0.8640E+02    -0.8632E+02    -0.8623E+02    -0.8614E+02    -0.8605E+02    -0.8596E+02    -0.8586E+02    -0.8577E+02    -0.8567E+02    -0.8558E+02    -0.8548E+02    -0.8539E+02    -0.8529E+02    -0.8520E+02    -0.8510E+02    -0.8501E+02    -0.8491E+02    -0.8482E+02    -0.8473E+02    -0.8464E+02    -0.8456E+02    -0.8447E+02    -0.8439E+02    -0.8431E+02    -0.8423E+02    -0.8416E+02    -0.8409E+02    -0.8402E+02    -0.8396E+02    -0.8390E+02    -0.8385E+02    -0.8380E+02    -0.8375E+02    -0.8371E+02    -0.8368E+02    -0.8365E+02    -0.8363E+02    -0.8362E+02    -0.8361E+02    -0.8360E+02    -0.8361E+02    -0.8362E+02    -0.8363E+02    -0.8365E+02    -0.8368E+02    -0.8371E+02    -0.8375E+02    -0.8379E+02    -0.8384E+02    -0.8389E+02    -0.8394E+02    -0.8401E+02    -0.8407E+02    -0.8414E+02    -0.8421E+02    -0.8429E+02    -0.8437E+02    -0.8445E+02    -0.8453E+02    -0.8462E+02    -0.8471E+02    -0.8480E+02    -0.8489E+02    -0.8498E+02    -0.8507E+02    -0.8516E+02    -0.8526E+02    -0.8535E+02    -0.8544E+02    -0.8554E+02    -0.8563E+02    -0.8572E+02    -0.8582E+02    -0.8591E+02    -0.8600E+02    -0.8609E+02    -0.8618E+02    -0.8627E+02    -0.8635E+02    -0.8643E+02    -0.8652E+02    -0.8659E+02    -0.8667E+02    -0.8674E+02    -0.8680E+02    -0.8686E+02    -0.8690E+02    -0.8694E+02    -0.8696E+02    -0.8696E+02
    -0.8697E+02    -0.8697E+02    -0.8695E+02    -0.8691E+02    -0.8687E+02    -0.8681E+02    -0.8675E+02    -0.8669E+02    -0.8662E+02    -0.8654E+02    -0.8646E+02    -0.8638E+02    -0.8630E+02    -0.8622E+02    -0.8614E+02    -0.8605E+02    -0.8596E+02    -0.8588E+02    -0.8579E+02    -0.8570E+02    -0.8562E+02    -0.8553E+02    -0.8544E+02    -0.8536E+02    -0.8527E+02    -0.8519E+02    -0.8510E+02    -0.8502E+02    -0.8494E+02    -0.8486E+02    -0.8478E+02    -0.8471E+02    -0.8464E+02    -0.8456E+02    -0.8450E+02    -0.8443E+02    -0.8437E+02    -0.8431E+02    -0.8426E+02    -0.8421E+02    -0.8416E+02    -0.8412E+02    -0.8408E+02    -0.8405E+02    -0.8402E+02    -0.8399E+02    -0.8397E+02    -0.8396E+02    -0.8395E+02    -0.8395E+02    -0.8395E+02    -0.8396E+02    -0.8397E+02    -0.8399E+02    -0.8401E+02    -0.8404E+02    -0.8407E+02    -0.8411E+02    -0.8415E+02    -0.8419E+02    -0.8424E+02    -0.8430E+02    -0.8436E+02    -0.8442E+02    -0.8448E+02    -0.8455E+02    -0.8462E+02    -0.8469E+02    -0.8476E+02    -0.8484E+02    -0.8492E+02    -0.8500E+02    -0.8508E+02    -0.8516E+02    -0.8524E+02    -0.8533E+02    -0.8541E+02    -0.8550E+02    -0.8558E+02    -0.8567E+02    -0.8575E+02    -0.8584E+02    -0.8592E+02    -0.8601E+02    -0.8609E+02    -0.8617E+02    -0.8625E+02    -0.8633E+02    -0.8641E+02    -0.8649E+02    -0.8657E+02    -0.8664E+02    -0.8671E+02    -0.8677E+02    -0.8683E+02    -0.8688E+02    -0.8693E+02    -0.8696E+02    -0.8698E+02    -0.8698E+02
    -0.8699E+02    -0.8699E+02    -0.8697E+02    -0.8694E+02    -0.8690E+02    -0.8685E+02    -0.8679E+02    -0.8673E+02    -0.8666E+02    -0.8660E+02    -0.8652E+02    -0.8645E+02    -0.8637E+02    -0.8630E+02    -0.8622E+02    -0.8614E+02    -0.8606E+02    -0.8598E+02    -0.8591E+02    -0.8583E+02    -0.8575E+02    -0.8567E+02    -0.8559E+02    -0.8551E+02    -0.8544E+02    -0.8536E+02    -0.8528E+02    -0.8521E+02    -0.8514E+02    -0.8507E+02    -0.8500E+02    -0.8493E+02    -0.8487E+02    -0.8480E+02    -0.8474E+02    -0.8469E+02    -0.8463E+02    -0.8458E+02    -0.8453E+02    -0.8449E+02    -0.8445E+02    -0.8441E+02    -0.8438E+02    -0.8435E+02    -0.8432E+02    -0.8430E+02    -0.8429E+02    -0.8427E+02    -0.8427E+02    -0.8426E+02    -0.8426E+02    -0.8427E+02    -0.8428E+02    -0.8430E+02    -0.8432E+02    -0.8434E+02    -0.8437E+02    -0.8440E+02    -0.8444E+02    -0.8448E+02    -0.8452E+02    -0.8457E+02    -0.8462E+02    -0.8467E+02    -0.8473E+02    -0.8479E+02    -0.8485E+02    -0.8491E+02    -0.8498E+02    -0.8504E+02    -0.8511E+02    -0.8518E+02    -0.8526E+02    -0.8533E+02    -0.8541E+02    -0.8548E+02    -0.8556E+02    -0.8563E+02    -0.8571E+02    -0.8579E+02    -0.8587E+02    -0.8594E+02    -0.8602E+02    -0.8610E+02    -0.8618E+02    -0.8625E+02    -0.8633E+02    -0.8640E+02    -0.8648E+02    -0.8655E+02    -0.8662E+02    -0.8668E+02    -0.8675E+02    -0.8681E+02    -0.8686E+02    -0.8691E+02    -0.8695E+02    -0.8698E+02    -0.8700E+02    -0.8700E+02
    -0.8701E+02    -0.8701E+02    -0.8700E+02    -0.8697E+02    -0.8693E+02    -0.8688E+02    -0.8683E+02    -0.8677E+02    -0.8671E+02    -0.8665E+02    -0.8658E+02    -0.8651E+02    -0.8644E+02    -0.8637E+02    -0.8630E+02    -0.8623E+02    -0.8616E+02    -0.8609E+02    -0.8602E+02    -0.8594E+02    -0.8587E+02    -0.8580E+02    -0.8573E+02    -0.8566E+02    -0.8559E+02    -0.8552E+02    -0.8545E+02    -0.8539E+02    -0.8532E+02    -0.8526E+02    -0.8520E+02    -0.8514E+02    -0.8508E+02    -0.8503E+02    -0.8497E+02    -0.8492E+02    -0.8487E+02    -0.8483E+02    -0.8479E+02    -0.8475E+02    -0.8471E+02    -0.8468E+02    -0.8465E+02    -0.8462E+02    -0.8460E+02    -0.8458E+02    -0.8457E+02    -0.8456E+02    -0.8455E+02    -0.8455E+02    -0.8455E+02    -0.8456E+02    -0.8457E+02    -0.8458E+02    -0.8460E+02    -0.8462E+02    -0.8464E+02    -0.8467E+02    -0.8470E+02    -0.8474E+02    -0.8477E+02    -0.8482E+02    -0.8486E+02    -0.8491E+02    -0.8496E+02    -0.8501E+02    -0.8506E+02    -0.8512E+02    -0.8518E+02    -0.8524E+02    -0.8530E+02    -0.8536E+02    -0.8543E+02    -0.8549E+02    -0.8556E+02    -0.8563E+02    -0.8570E+02    -0.8577E+02    -0.8584E+02    -0.8591E+02    -0.8598E+02    -0.8605E+02    -0.8612E+02    -0.8619E+02    -0.8626E+02    -0.8633E+02    -0.8640E+02    -0.8647E+02    -0.8654E+02    -0.8660E+02    -0.8667E+02    -0.8673E+02    -0.8679E+02    -0.8685E+02    -0.8690E+02    -0.8694E+02    -0.8698E+02    -0.8701E+02    -0.8702E+02    -0.8702E+02
    -0.8704E+02    -0.8704E+02    -0.8702E+02    -0.8700E+02    -0.8696E+02    -0.8692E+02    -0.8687E+02    -0.8682E+02    -0.8676E+02    -0.8670E+02    -0.8664E+02    -0.8658E+02    -0.8651E+02    -0.8645E+02    -0.8638E+02    -0.8632E+02    -0.8625E+02    -0.8619E+02    -0.8612E+02    -0.8606E+02    -0.8599E+02    -0.8593E+02    -0.8586E+02    -0.8580E+02    -0.8574E+02    -0.8568E+02    -0.8562E+02    -0.8556E+02    -0.8550E+02    -0.8544E+02    -0.8539E+02    -0.8533E+02    -0.8528E+02    -0.8523E+02    -0.8519E+02    -0.8514E+02    -0.8510E+02    -0.8506E+02    -0.8502E+02    -0.8499E+02    -0.8495E+02    -0.8493E+02    -0.8490E+02    -0.8488E+02    -0.8486E+02    -0.8484E+02    -0.8483E+02    -0.8482E+02    -0.8482E+02    -0.8481E+02    -0.8481E+02    -0.8482E+02    -0.8483E+02    -0.8484E+02    -0.8485E+02    -0.8487E+02    -0.8489E+02    -0.8492E+02    -0.8495E+02    -0.8498E+02    -0.8501E+02    -0.8505E+02    -0.8508E+02    -0.8513E+02    -0.8517E+02    -0.8522E+02    -0.8526E+02    -0.8531E+02    -0.8537E+02    -0.8542E+02    -0.8548E+02    -0.8553E+02    -0.8559E+02    -0.8565E+02    -0.8571E+02    -0.8577E+02    -0.8583E+02    -0.8590E+02    -0.8596E+02    -0.8602E+02    -0.8609E+02    -0.8615E+02    -0.8622E+02    -0.8628E+02    -0.8634E+02    -0.8641E+02    -0.8647E+02    -0.8654E+02    -0.8660E+02    -0.8666E+02    -0.8672E+02    -0.8677E+02    -0.8683E+02    -0.8688E+02    -0.8693E+02    -0.8697E+02    -0.8701E+02    -0.8703E+02    -0.8705E+02    -0.8705E+02
    -0.8706E+02    -0.8706E+02    -0.8705E+02    -0.8702E+02    -0.8699E+02    -0.8695E+02    -0.8690E+02    -0.8686E+02    -0.8680E+02    -0.8675E+02    -0.8670E+02    -0.8664E+02    -0.8658E+02    -0.8652E+02    -0.8646E+02    -0.8640E+02    -0.8634E+02    -0.8628E+02    -0.8622E+02    -0.8616E+02    -0.8611E+02    -0.8605E+02    -0.8599E+02    -0.8593E+02    -0.8588E+02    -0.8582E+02    -0.8577E+02    -0.8571E+02    -0.8566E+02    -0.8561E+02    -0.8556E+02    -0.8552E+02    -0.8547E+02    -0.8543E+02    -0.8538E+02    -0.8534E+02    -0.8531E+02    -0.8527E+02    -0.8524E+02    -0.8521E+02    -0.8518E+02    -0.8516E+02    -0.8513E+02    -0.8511E+02    -0.8510E+02    -0.8508E+02    -0.8507E+02    -0.8506E+02    -0.8506E+02    -0.8506E+02    -0.8506E+02    -0.8506E+02    -0.8507E+02    -0.8508E+02    -0.8509E+02    -0.8511E+02    -0.8513E+02    -0.8515E+02    -0.8517E+02    -0.8520E+02    -0.8523E+02    -0.8526E+02    -0.8529E+02    -0.8533E+02    -0.8537E+02    -0.8541E+02    -0.8545E+02    -0.8550E+02    -0.8554E+02    -0.8559E+02    -0.8564E+02    -0.8569E+02    -0.8574E+02    -0.8580E+02    -0.8585E+02    -0.8591E+02    -0.8596E+02    -0.8602E+02    -0.8608E+02    -0.8613E+02    -0.8619E+02    -0.8625E+02    -0.8631E+02    -0.8637E+02    -0.8642E+02    -0.8648E+02    -0.8654E+02    -0.8660E+02    -0.8666E+02    -0.8671E+02    -0.8677E+02    -0.8682E+02    -0.8687E+02    -0.8692E+02    -0.8696E+02    -0.8700E+02    -0.8703E+02    -0.8705E+02    -0.8707E+02    -0.8707E+02
    -0.8708E+02    -0.8708E+02    -0.8707E+02    -0.8705E+02    -0.8702E+02    -0.8698E+02    -0.8694E+02    -0.8690E+02    -0.8685E+02    -0.8680E+02    -0.8675E+02    -0.8670E+02    -0.8664E+02    -0.8659E+02    -0.8654E+02    -0.8648E+02    -0.8643E+02    -0.8638E+02    -0.8632E+02    -0.8627E+02    -0.8622E+02    -0.8616E+02    -0.8611E+02    -0.8606E+02    -0.8601E+02    -0.8596E+02    -0.8591E+02    -0.8586E+02    -0.8582E+02    -0.8577E+02    -0.8573E+02    -0.8569E+02    -0.8565E+02    -0.8561E+02    -0.8557E+02    -0.8554E+02    -0.8550E+02    -0.8547E+02    -0.8544E+02    -0.8542E+02    -0.8539E+02    -0.8537E+02    -0.8535E+02    -0.8533E+02    -0.8532E+02    -0.8530E+02    -0.8529E+02    -0.8529E+02    -0.8528E+02    -0.8528E+02    -0.8528E+02    -0.8529E+02    -0.8529E+02    -0.8530E+02    -0.8531E+02    -0.8533E+02    -0.8534E+02    -0.8536E+02    -0.8538E+02    -0.8541E+02    -0.8543E+02    -0.8546E+02    -0.8549E+02    -0.8552E+02    -0.8556E+02    -0.8559E+02    -0.8563E+02    -0.8567E+02    -0.8571E+02    -0.8575E+02    -0.8580E+02    -0.8584E+02    -0.8589E+02    -0.8594E+02    -0.8599E+02    -0.8603E+02    -0.8608E+02    -0.8614E+02    -0.8619E+02    -0.8624E+02    -0.8629E+02    -0.8634E+02    -0.8640E+02    -0.8645E+02    -0.8650E+02    -0.8656E+02    -0.8661E+02    -0.8666E+02    -0.8671E+02    -0.8676E+02    -0.8681E+02    -0.8686E+02    -0.8691E+02    -0.8695E+02    -0.8699E+02    -0.8703E+02    -0.8706E+02    -0.8708E+02    -0.8709E+02    -0.8709E+02
    -0.8711E+02    -0.8711E+02    -0.8709E+02    -0.8707E+02    -0.8705E+02    -0.8701E+02    -0.8698E+02    -0.8694E+02    -0.8689E+02    -0.8685E+02    -0.8680E+02    -0.8675E+02    -0.8671E+02    -0.8666E+02    -0.8661E+02    -0.8656E+02    -0.8651E+02    -0.8646E+02    -0.8642E+02    -0.8637E+02    -0.8632E+02    -0.8627E+02    -0.8623E+02    -0.8618E+02    -0.8614E+02    -0.8609E+02    -0.8605E+02    -0.8601E+02    -0.8596E+02    -0.8593E+02    -0.8589E+02    -0.8585E+02    -0.8581E+02    -0.8578E+02    -0.8575E+02    -0.8572E+02    -0.8569E+02    -0.8566E+02    -0.8563E+02    -0.8561E+02    -0.8559E+02    -0.8557E+02    -0.8555E+02    -0.8553E+02    -0.8552E+02    -0.8551E+02    -0.8550E+02    -0.8550E+02    -0.8549E+02    -0.8549E+02    -0.8549E+02    -0.8549E+02    -0.8550E+02    -0.8551E+02    -0.8552E+02    -0.8553E+02    -0.8554E+02    -0.8556E+02    -0.8558E+02    -0.8560E+02    -0.8562E+02    -0.8565E+02    -0.8567E+02    -0.8570E+02    -0.8573E+02    -0.8577E+02    -0.8580E+02    -0.8583E+02    -0.8587E+02    -0.8591E+02    -0.8595E+02    -0.8599E+02    -0.8603E+02    -0.8607E+02    -0.8611E+02    -0.8616E+02    -0.8620E+02    -0.8625E+02    -0.8629E+02    -0.8634E+02    -0.8639E+02    -0.8643E+02    -0.8648E+02    -0.8653E+02    -0.8658E+02    -0.8663E+02    -0.8667E+02    -0.8672E+02    -0.8677E+02    -0.8681E+02    -0.8686E+02    -0.8690E+02    -0.8694E+02    -0.8698E+02    -0.8702E+02    -0.8705E+02    -0.8708E+02    -0.8710E+02    -0.8711E+02    -0.8711E+02
    -0.8713E+02    -0.8713E+02    -0.8712E+02    -0.8710E+02    -0.8707E+02    -0.8704E+02    -0.8701E+02    -0.8697E+02    -0.8693E+02    -0.8689E+02    -0.8685E+02    -0.8681E+02    -0.8677E+02    -0.8672E+02    -0.8668E+02    -0.8664E+02    -0.8659E+02    -0.8655E+02    -0.8651E+02    -0.8646E+02    -0.8642E+02    -0.8638E+02    -0.8634E+02    -0.8630E+02    -0.8626E+02    -0.8622E+02    -0.8618E+02    -0.8614E+02    -0.8610E+02    -0.8607E+02    -0.8604E+02    -0.8600E+02    -0.8597E+02    -0.8594E+02    -0.8591E+02    -0.8588E+02    -0.8586E+02    -0.8583E+02    -0.8581E+02    -0.8579E+02    -0.8577E+02    -0.8575E+02    -0.8574E+02    -0.8573E+02    -0.8571E+02    -0.8570E+02    -0.8570E+02    -0.8569E+02    -0.8569E+02    -0.8569E+02    -0.8569E+02    -0.8569E+02    -0.8570E+02    -0.8570E+02    -0.8571E+02    -0.8572E+02    -0.8573E+02    -0.8575E+02    -0.8576E+02    -0.8578E+02    -0.8580E+02    -0.8582E+02    -0.8585E+02    -0.8587E+02    -0.8590E+02    -0.8593E+02    -0.8596E+02    -0.8599E+02    -0.8602E+02    -0.8605E+02    -0.8609E+02    -0.8612E+02    -0.8616E+02    -0.8620E+02    -0.8624E+02    -0.8627E+02    -0.8631E+02    -0.8635E+02    -0.8640E+02    -0.8644E+02    -0.8648E+02    -0.8652E+02    -0.8656E+02    -0.8661E+02    -0.8665E+02    -0.8669E+02    -0.8674E+02    -0.8678E+02    -0.8682E+02    -0.8686E+02    -0.8690E+02    -0.8694E+02    -0.8698E+02    -0.8702E+02    -0.8705E+02    -0.8708E+02    -0.8710E+02    -0.8712E+02    -0.8713E+02    -0.8713E+02
    -0.8715E+02    -0.8715E+02    -0.8714E+02    -0.8712E+02    -0.8710E+02    -0.8707E+02    -0.8704E+02    -0.8701E+02    -0.8697E+02    -0.8694E+02    -0.8690E+02    -0.8686E+02    -0.8683E+02    -0.8679E+02    -0.8675E+02    -0.8671E+02    -0.8667E+02    -0.8663E+02    -0.8659E+02    -0.8655E+02    -0.8652E+02    -0.8648E+02    -0.8644E+02    -0.8641E+02    -0.8637E+02    -0.8634E+02    -0.8630E+02    -0.8627E+02    -0.8624E+02    -0.8621E+02    -0.8618E+02    -0.8615E+02    -0.8612E+02    -0.8609E+02    -0.8607E+02    -0.8604E+02    -0.8602E+02    -0.8600E+02    -0.8598E+02    -0.8596E+02    -0.8595E+02    -0.8593E+02    -0.8592E+02    -0.8591E+02    -0.8590E+02    -0.8589E+02    -0.8588E+02    -0.8588E+02    -0.8587E+02    -0.8587E+02    -0.8587E+02    -0.8587E+02    -0.8588E+02    -0.8588E+02    -0.8589E+02    -0.8590E+02    -0.8591E+02    -0.8592E+02    -0.8594E+02    -0.8595E+02    -0.8597E+02    -0.8599E+02    -0.8601E+02    -0.8603E+02    -0.8606E+02    -0.8608E+02    -0.8611E+02    -0.8613E+02    -0.8616E+02    -0.8619E+02    -0.8622E+02    -0.8625E+02    -0.8629E+02    -0.8632E+02    -0.8635E+02    -0.8639E+02    -0.8642E+02    -0.8646E+02    -0.8649E+02    -0.8653E+02    -0.8657E+02    -0.8661E+02    -0.8664E+02    -0.8668E+02    -0.8672E+02    -0.8676E+02    -0.8680E+02    -0.8684E+02    -0.8687E+02    -0.8691E+02    -0.8695E+02    -0.8698E+02    -0.8702E+02    -0.8705E+02    -0.8708E+02    -0.8710E+02    -0.8713E+02    -0.8714E+02    -0.8715E+02    -0.8715E+02
    -0.8717E+02    -0.8717E+02    -0.8716E+02    -0.8714E+02    -0.8712E+02    -0.8710E+02    -0.8707E+02    -0.8704E+02    -0.8701E+02    -0.8698E+02    -0.8695E+02    -0.8692E+02    -0.8688E+02    -0.8685E+02    -0.8681E+02    -0.8678E+02    -0.8674E+02    -0.8671E+02    -0.8668E+02    -0.8664E+02    -0.8661E+02    -0.8658E+02    -0.8654E+02    -0.8651E+02    -0.8648E+02    -0.8645E+02    -0.8642E+02    -0.8639E+02    -0.8636E+02    -0.8634E+02    -0.8631E+02    -0.8629E+02    -0.8626E+02    -0.8624E+02    -0.8622E+02    -0.8620E+02    -0.8618E+02    -0.8616E+02    -0.8614E+02    -0.8612E+02    -0.8611E+02    -0.8610E+02    -0.8609E+02    -0.8607E+02    -0.8607E+02    -0.8606E+02    -0.8605E+02    -0.8605E+02    -0.8605E+02    -0.8605E+02    -0.8605E+02    -0.8605E+02    -0.8605E+02    -0.8606E+02    -0.8606E+02    -0.8607E+02    -0.8608E+02    -0.8609E+02    -0.8610E+02    -0.8612E+02    -0.8613E+02    -0.8615E+02    -0.8617E+02    -0.8619E+02    -0.8621E+02    -0.8623E+02    -0.8625E+02    -0.8627E+02    -0.8630E+02    -0.8632E+02    -0.8635E+02    -0.8638E+02    -0.8641E+02    -0.8643E+02    -0.8646E+02    -0.8649E+02    -0.8653E+02    -0.8656E+02    -0.8659E+02    -0.8662E+02    -0.8665E+02    -0.8669E+02    -0.8672E+02    -0.8675E+02    -0.8679E+02    -0.8682E+02    -0.8686E+02    -0.8689E+02    -0.8692E+02    -0.8696E+02    -0.8699E+02    -0.8702E+02    -0.8705E+02    -0.8708E+02    -0.8711E+02    -0.8713E+02    -0.8715E+02    -0.8716E+02    -0.8717E+02    -0.8717E+02
    -0.8719E+02    -0.8719E+02    -0.8718E+02    -0.8717E+02    -0.8715E+02    -0.8713E+02    -0.8710E+02    -0.8708E+02    -0.8705E+02    -0.8702E+02    -0.8700E+02    -0.8697E+02    -0.8694E+02    -0.8691E+02    -0.8688E+02    -0.8685E+02    -0.8682E+02    -0.8679E+02    -0.8676E+02    -0.8673E+02    -0.8670E+02    -0.8667E+02    -0.8664E+02    -0.8661E+02    -0.8659E+02    -0.8656E+02    -0.8653E+02    -0.8651E+02    -0.8649E+02    -0.8646E+02    -0.8644E+02    -0.8642E+02    -0.8640E+02    -0.8638E+02    -0.8636E+02    -0.8634E+02    -0.8632E+02    -0.8631E+02    -0.8629E+02    -0.8628E+02    -0.8627E+02    -0.8625E+02    -0.8624E+02    -0.8624E+02    -0.8623E+02    -0.8622E+02    -0.8622E+02    -0.8621E+02    -0.8621E+02    -0.8621E+02    -0.8621E+02    -0.8621E+02    -0.8622E+02    -0.8622E+02    -0.8623E+02    -0.8623E+02    -0.8624E+02    -0.8625E+02    -0.8626E+02    -0.8627E+02    -0.8629E+02    -0.8630E+02    -0.8631E+02    -0.8633E+02    -0.8635E+02    -0.8637E+02    -0.8639E+02    -0.8641E+02    -0.8643E+02    -0.8645E+02    -0.8647E+02    -0.8650E+02    -0.8652E+02    -0.8655E+02    -0.8657E+02    -0.8660E+02    -0.8662E+02    -0.8665E+02    -0.8668E+02    -0.8671E+02    -0.8674E+02    -0.8677E+02    -0.8680E+02    -0.8682E+02    -0.8685E+02    -0.8688E+02    -0.8691E+02    -0.8694E+02    -0.8697E+02    -0.8700E+02    -0.8703E+02    -0.8706E+02    -0.8708E+02    -0.8711E+02    -0.8713E+02    -0.8715E+02    -0.8717E+02    -0.8718E+02    -0.8719E+02    -0.8719E+02
    -0.8721E+02    -0.8721E+02    -0.8720E+02    -0.8719E+02    -0.8717E+02    -0.8715E+02    -0.8713E+02    -0.8711E+02    -0.8709E+02    -0.8706E+02    -0.8704E+02    -0.8701E+02    -0.8699E+02    -0.8696E+02    -0.8694E+02    -0.8691E+02    -0.8688E+02    -0.8686E+02    -0.8683E+02    -0.8681E+02    -0.8678E+02    -0.8676E+02    -0.8673E+02    -0.8671E+02    -0.8669E+02    -0.8667E+02    -0.8664E+02    -0.8662E+02    -0.8660E+02    -0.8658E+02    -0.8656E+02    -0.8654E+02    -0.8653E+02    -0.8651E+02    -0.8649E+02    -0.8648E+02    -0.8646E+02    -0.8645E+02    -0.8644E+02    -0.8642E+02    -0.8641E+02    -0.8640E+02    -0.8640E+02    -0.8639E+02    -0.8638E+02    -0.8638E+02    -0.8637E+02    -0.8637E+02    -0.8637E+02    -0.8637E+02    -0.8637E+02    -0.8637E+02    -0.8637E+02    -0.8637E+02    -0.8638E+02    -0.8639E+02    -0.8639E+02    -0.8640E+02    -0.8641E+02    -0.8642E+02    -0.8643E+02    -0.8644E+02    -0.8646E+02    -0.8647E+02    -0.8648E+02    -0.8650E+02    -0.8652E+02    -0.8653E+02    -0.8655E+02    -0.8657E+02    -0.8659E+02    -0.8661E+02    -0.8663E+02    -0.8665E+02    -0.8667E+02    -0.8670E+02    -0.8672E+02    -0.8674E+02    -0.8677E+02    -0.8679E+02    -0.8682E+02    -0.8684E+02    -0.8687E+02    -0.8689E+02    -0.8692E+02    -0.8694E+02    -0.8697E+02    -0.8699E+02    -0.8702E+02    -0.8705E+02    -0.8707E+02    -0.8709E+02    -0.8712E+02    -0.8714E+02    -0.8716E+02    -0.8718E+02    -0.8719E+02    -0.8720E+02    -0.8721E+02    -0.8721E+02
    -0.8722E+02    -0.8722E+02    -0.8722E+02    -0.8721E+02    -0.8720E+02    -0.8718E+02    -0.8716E+02    -0.8714E+02    -0.8712E+02    -0.8710E+02    -0.8708E+02    -0.8706E+02    -0.8704E+02    -0.8702E+02    -0.8700E+02    -0.8697E+02    -0.8695E+02    -0.8693E+02    -0.8691E+02    -0.8689E+02    -0.8687E+02    -0.8685E+02    -0.8683E+02    -0.8681E+02    -0.8679E+02    -0.8677E+02    -0.8675E+02    -0.8673E+02    -0.8671E+02    -0.8670E+02    -0.8668E+02    -0.8666E+02    -0.8665E+02    -0.8663E+02    -0.8662E+02    -0.8661E+02    -0.8660E+02    -0.8658E+02    -0.8657E+02    -0.8656E+02    -0.8656E+02    -0.8655E+02    -0.8654E+02    -0.8653E+02    -0.8653E+02    -0.8652E+02    -0.8652E+02    -0.8652E+02    -0.8652E+02    -0.8652E+02    -0.8652E+02    -0.8652E+02    -0.8652E+02    -0.8652E+02    -0.8653E+02    -0.8653E+02    -0.8654E+02    -0.8654E+02    -0.8655E+02    -0.8656E+02    -0.8657E+02    -0.8658E+02    -0.8659E+02    -0.8660E+02    -0.8661E+02    -0.8663E+02    -0.8664E+02    -0.8666E+02    -0.8667E+02    -0.8669E+02    -0.8670E+02    -0.8672E+02    -0.8674E+02    -0.8676E+02    -0.8677E+02    -0.8679E+02    -0.8681E+02    -0.8683E+02    -0.8685E+02    -0.8687E+02    -0.8689E+02    -0.8692E+02    -0.8694E+02    -0.8696E+02    -0.8698E+02    -0.8700E+02    -0.8702E+02    -0.8704E+02    -0.8707E+02    -0.8709E+02    -0.8711E+02    -0.8713E+02    -0.8715E+02    -0.8717E+02    -0.8718E+02    -0.8720E+02    -0.8721E+02    -0.8722E+02    -0.8723E+02    -0.8723E+02
    -0.8724E+02    -0.8724E+02    -0.8724E+02    -0.8723E+02    -0.8722E+02    -0.8721E+02    -0.8719E+02    -0.8718E+02    -0.8716E+02    -0.8714E+02    -0.8712E+02    -0.8711E+02    -0.8709E+02    -0.8707E+02    -0.8705E+02    -0.8703E+02    -0.8702E+02    -0.8700E+02    -0.8698E+02    -0.8696E+02    -0.8695E+02    -0.8693E+02    -0.8691E+02    -0.8690E+02    -0.8688E+02    -0.8686E+02    -0.8685E+02    -0.8683E+02    -0.8682E+02    -0.8680E+02    -0.8679E+02    -0.8678E+02    -0.8677E+02    -0.8675E+02    -0.8674E+02    -0.8673E+02    -0.8672E+02    -0.8671E+02    -0.8671E+02    -0.8670E+02    -0.8669E+02    -0.8668E+02    -0.8668E+02    -0.8667E+02    -0.8667E+02    -0.8666E+02    -0.8666E+02    -0.8666E+02    -0.8666E+02    -0.8666E+02    -0.8666E+02    -0.8666E+02    -0.8666E+02    -0.8666E+02    -0.8667E+02    -0.8667E+02    -0.8668E+02    -0.8668E+02    -0.8669E+02    -0.8669E+02    -0.8670E+02    -0.8671E+02    -0.8672E+02    -0.8673E+02    -0.8674E+02    -0.8675E+02    -0.8676E+02    -0.8677E+02    -0.8678E+02    -0.8680E+02    -0.8681E+02    -0.8682E+02    -0.8684E+02    -0.8685E+02    -0.8687E+02    -0.8689E+02    -0.8690E+02    -0.8692E+02    -0.8693E+02    -0.8695E+02    -0.8697E+02    -0.8699E+02    -0.8700E+02    -0.8702E+02    -0.8704E+02    -0.8706E+02    -0.8708E+02    -0.8709E+02    -0.8711E+02    -0.8713E+02    -0.8715E+02    -0.8716E+02    -0.8718E+02    -0.8719E+02    -0.8721E+02    -0.8722E+02    -0.8723E+02    -0.8724E+02    -0.8724E+02    -0.8724E+02
    -0.8726E+02    -0.8726E+02    -0.8725E+02    -0.8725E+02    -0.8724E+02    -0.8723E+02    -0.8722E+02    -0.8721E+02    -0.8719E+02    -0.8718E+02    -0.8716E+02    -0.8715E+02    -0.8714E+02    -0.8712E+02    -0.8711E+02    -0.8709E+02    -0.8708E+02    -0.8706E+02    -0.8705E+02    -0.8703E+02    -0.8702E+02    -0.8701E+02    -0.8699E+02    -0.8698E+02    -0.8697E+02    -0.8696E+02    -0.8694E+02    -0.8693E+02    -0.8692E+02    -0.8691E+02    -0.8690E+02    -0.8689E+02    -0.8688E+02    -0.8687E+02    -0.8686E+02    -0.8685E+02    -0.8684E+02    -0.8684E+02    -0.8683E+02    -0.8682E+02    -0.8682E+02    -0.8681E+02    -0.8681E+02    -0.8680E+02    -0.8680E+02    -0.8680E+02    -0.8679E+02    -0.8679E+02    -0.8679E+02    -0.8679E+02    -0.8679E+02    -0.8679E+02    -0.8679E+02    -0.8680E+02    -0.8680E+02    -0.8680E+02    -0.8681E+02    -0.8681E+02    -0.8681E+02    -0.8682E+02    -0.8683E+02    -0.8683E+02    -0.8684E+02    -0.8685E+02    -0.8686E+02    -0.8686E+02    -0.8687E+02    -0.8688E+02    -0.8689E+02    -0.8690E+02    -0.8691E+02    -0.8692E+02    -0.8694E+02    -0.8695E+02    -0.8696E+02    -0.8697E+02    -0.8699E+02    -0.8700E+02    -0.8701E+02    -0.8703E+02    -0.8704E+02    -0.8705E+02    -0.8707E+02    -0.8708E+02    -0.8710E+02    -0.8711E+02    -0.8712E+02    -0.8714E+02    -0.8715E+02    -0.8717E+02    -0.8718E+02    -0.8719E+02    -0.8721E+02    -0.8722E+02    -0.8723E+02    -0.8724E+02    -0.8725E+02    -0.8726E+02    -0.8726E+02    -0.8726E+02
    -0.8727E+02    -0.8727E+02    -0.8727E+02    -0.8727E+02    -0.8726E+02    -0.8725E+02    -0.8724E+02    -0.8723E+02    -0.8722E+02    -0.8721E+02    -0.8720E+02    -0.8719E+02    -0.8718E+02    -0.8717E+02    -0.8716E+02    -0.8715E+02    -0.8713E+02    -0.8712E+02    -0.8711E+02    -0.8710E+02    -0.8709E+02    -0.8708E+02    -0.8707E+02    -0.8706E+02    -0.8705E+02    -0.8704E+02    -0.8703E+02    -0.8702E+02    -0.8701E+02    -0.8700E+02    -0.8700E+02    -0.8699E+02    -0.8698E+02    -0.8697E+02    -0.8697E+02    -0.8696E+02    -0.8695E+02    -0.8695E+02    -0.8694E+02    -0.8694E+02    -0.8693E+02    -0.8693E+02    -0.8693E+02    -0.8692E+02    -0.8692E+02    -0.8692E+02    -0.8692E+02    -0.8691E+02    -0.8691E+02    -0.8691E+02    -0.8691E+02    -0.8691E+02    -0.8692E+02    -0.8692E+02    -0.8692E+02    -0.8692E+02    -0.8692E+02    -0.8693E+02    -0.8693E+02    -0.8694E+02    -0.8694E+02    -0.8695E+02    -0.8695E+02    -0.8696E+02    -0.8696E+02    -0.8697E+02    -0.8698E+02    -0.8698E+02    -0.8699E+02    -0.8700E+02    -0.8701E+02    -0.8702E+02    -0.8702E+02    -0.8703E+02    -0.8704E+02    -0.8705E+02    -0.8706E+02    -0.8707E+02    -0.8708E+02    -0.8709E+02    -0.8710E+02    -0.8712E+02    -0.8713E+02    -0.8714E+02    -0.8715E+02    -0.8716E+02    -0.8717E+02    -0.8718E+02    -0.8719E+02    -0.8720E+02    -0.8721E+02    -0.8722E+02    -0.8723E+02    -0.8724E+02    -0.8725E+02    -0.8726E+02    -0.8727E+02    -0.8727E+02    -0.8727E+02    -0.8727E+02
    -0.8729E+02    -0.8729E+02    -0.8728E+02    -0.8728E+02    -0.8728E+02    -0.8727E+02    -0.8726E+02    -0.8726E+02    -0.8725E+02    -0.8724E+02    -0.8723E+02    -0.8722E+02    -0.8722E+02    -0.8721E+02    -0.8720E+02    -0.8719E+02    -0.8718E+02    -0.8717E+02    -0.8717E+02    -0.8716E+02    -0.8715E+02    -0.8714E+02    -0.8713E+02    -0.8713E+02    -0.8712E+02    -0.8711E+02    -0.8710E+02    -0.8710E+02    -0.8709E+02    -0.8709E+02    -0.8708E+02    -0.8707E+02    -0.8707E+02    -0.8706E+02    -0.8706E+02    -0.8705E+02    -0.8705E+02    -0.8704E+02    -0.8704E+02    -0.8704E+02    -0.8703E+02    -0.8703E+02    -0.8703E+02    -0.8702E+02    -0.8702E+02    -0.8702E+02    -0.8702E+02    -0.8702E+02    -0.8702E+02    -0.8702E+02    -0.8702E+02    -0.8702E+02    -0.8702E+02    -0.8702E+02    -0.8702E+02    -0.8702E+02    -0.8703E+02    -0.8703E+02    -0.8703E+02    -0.8703E+02    -0.8704E+02    -0.8704E+02    -0.8705E+02    -0.8705E+02    -0.8705E+02    -0.8706E+02    -0.8706E+02    -0.8707E+02    -0.8708E+02    -0.8708E+02    -0.8709E+02    -0.8709E+02    -0.8710E+02    -0.8711E+02    -0.8711E+02    -0.8712E+02    -0.8713E+02    -0.8714E+02    -0.8714E+02    -0.8715E+02    -0.8716E+02    -0.8717E+02    -0.8718E+02    -0.8718E+02    -0.8719E+02    -0.8720E+02    -0.8721E+02    -0.8722E+02    -0.8723E+02    -0.8723E+02    -0.8724E+02    -0.8725E+02    -0.8726E+02    -0.8726E+02    -0.8727E+02    -0.8728E+02    -0.8728E+02    -0.8728E+02    -0.8729E+02    -0.8729E+02
    -0.8729E+02    -0.8729E+02    -0.8729E+02    -0.8729E+02    -0.8729E+02    -0.8728E+02    -0.8728E+02    -0.8727E+02    -0.8727E+02    -0.8726E+02    -0.8725E+02    -0.8725E+02    -0.8724E+02    -0.8723E+02    -0.8723E+02    -0.8722E+02    -0.8722E+02    -0.8721E+02    -0.8720E+02    -0.8720E+02    -0.8719E+02    -0.8718E+02    -0.8718E+02    -0.8717E+02    -0.8717E+02    -0.8716E+02    -0.8716E+02    -0.8715E+02    -0.8714E+02    -0.8714E+02    -0.8714E+02    -0.8713E+02    -0.8713E+02    -0.8712E+02    -0.8712E+02    -0.8711E+02    -0.8711E+02    -0.8711E+02    -0.8710E+02    -0.8710E+02    -0.8710E+02    -0.8710E+02    -0.8709E+02    -0.8709E+02    -0.8709E+02    -0.8709E+02    -0.8709E+02    -0.8709E+02    -0.8709E+02    -0.8709E+02    -0.8709E+02    -0.8709E+02    -0.8709E+02    -0.8709E+02    -0.8709E+02    -0.8709E+02    -0.8709E+02    -0.8710E+02    -0.8710E+02    -0.8710E+02    -0.8710E+02    -0.8711E+02    -0.8711E+02    -0.8711E+02    -0.8712E+02    -0.8712E+02    -0.8712E+02    -0.8713E+02    -0.8713E+02    -0.8714E+02    -0.8714E+02    -0.8715E+02    -0.8715E+02    -0.8716E+02    -0.8716E+02    -0.8717E+02    -0.8717E+02    -0.8718E+02    -0.8719E+02    -0.8719E+02    -0.8720E+02    -0.8720E+02    -0.8721E+02    -0.8722E+02    -0.8722E+02    -0.8723E+02    -0.8724E+02    -0.8724E+02    -0.8725E+02    -0.8726E+02    -0.8726E+02    -0.8727E+02    -0.8727E+02    -0.8728E+02    -0.8728E+02    -0.8729E+02    -0.8729E+02    -0.8729E+02    -0.8729E+02    -0.8729E+02
    -0.8729E+02    -0.8729E+02    -0.8729E+02    -0.8729E+02    -0.8729E+02    -0.8728E+02    -0.8728E+02    -0.8727E+02    -0.8727E+02    -0.8726E+02    -0.8725E+02    -0.8725E+02    -0.8724E+02    -0.8723E+02    -0.8723E+02    -0.8722E+02    -0.8722E+02    -0.8721E+02    -0.8720E+02    -0.8720E+02    -0.8719E+02    -0.8718E+02    -0.8718E+02    -0.8717E+02    -0.8717E+02    -0.8716E+02    -0.8716E+02    -0.8715E+02    -0.8714E+02    -0.8714E+02    -0.8714E+02    -0.8713E+02    -0.8713E+02    -0.8712E+02    -0.8712E+02    -0.8711E+02    -0.8711E+02    -0.8711E+02    -0.8710E+02    -0.8710E+02    -0.8710E+02    -0.8710E+02    -0.8709E+02    -0.8709E+02    -0.8709E+02    -0.8709E+02    -0.8709E+02    -0.8709E+02    -0.8709E+02    -0.8709E+02    -0.8709E+02    -0.8709E+02    -0.8709E+02    -0.8709E+02    -0.8709E+02    -0.8709E+02    -0.8709E+02    -0.8710E+02    -0.8710E+02    -0.8710E+02    -0.8710E+02    -0.8711E+02    -0.8711E+02    -0.8711E+02    -0.8712E+02    -0.8712E+02    -0.8712E+02    -0.8713E+02    -0.8713E+02    -0.8714E+02    -0.8714E+02    -0.8715E+02    -0.8715E+02    -0.8716E+02    -0.8716E+02    -0.8717E+02    -0.8717E+02    -0.8718E+02    -0.8719E+02    -0.8719E+02    -0.8720E+02    -0.8720E+02    -0.8721E+02    -0.8722E+02    -0.8722E+02    -0.8723E+02    -0.8724E+02    -0.8724E+02    -0.8725E+02    -0.8726E+02    -0.8726E+02    -0.8727E+02    -0.8727E+02    -0.8728E+02    -0.8728E+02    -0.8729E+02    -0.8729E+02    -0.8729E+02    -0.8729E+02    -0.8729E+02
