# Supplementary material for: Electrical Pacing of Cardiac Tissue Including Potassium Inward Rectification
Source: PLoS One. 2015 Jun 9;10(6):e0127837. doi: 10.1371/journal.pone.0127837 (PMC4461281; doi:10.1371/journal.pone.0127837)
Supplement: S1 Data — (ZIP) [file pone.0127837.s001.zip › All-Data/Fig4-Data/BDT281/Vm137.txt]

    -0.8733E+02    -0.8729E+02    -0.8729E+02    -0.8729E+02    -0.8728E+02    -0.8728E+02    -0.8727E+02    -0.8727E+02    -0.8726E+02    -0.8726E+02    -0.8725E+02    -0.8724E+02    -0.8724E+02    -0.8723E+02    -0.8722E+02    -0.8721E+02    -0.8721E+02    -0.8720E+02    -0.8719E+02    -0.8719E+02    -0.8718E+02    -0.8717E+02    -0.8717E+02    -0.8716E+02    -0.8715E+02    -0.8715E+02    -0.8714E+02    -0.8714E+02    -0.8713E+02    -0.8713E+02    -0.8712E+02    -0.8712E+02    -0.8711E+02    -0.8711E+02    -0.8710E+02    -0.8710E+02    -0.8709E+02    -0.8709E+02    -0.8709E+02    -0.8709E+02    -0.8708E+02    -0.8708E+02    -0.8708E+02    -0.8708E+02    -0.8707E+02    -0.8707E+02    -0.8707E+02    -0.8707E+02    -0.8707E+02    -0.8707E+02    -0.8707E+02    -0.8707E+02    -0.8707E+02    -0.8707E+02    -0.8707E+02    -0.8707E+02    -0.8708E+02    -0.8708E+02    -0.8708E+02    -0.8708E+02    -0.8709E+02    -0.8709E+02    -0.8709E+02    -0.8710E+02    -0.8710E+02    -0.8710E+02    -0.8711E+02    -0.8711E+02    -0.8712E+02    -0.8712E+02    -0.8713E+02    -0.8713E+02    -0.8714E+02    -0.8715E+02    -0.8715E+02    -0.8716E+02    -0.8716E+02    -0.8717E+02    -0.8718E+02    -0.8718E+02    -0.8719E+02    -0.8720E+02    -0.8720E+02    -0.8721E+02    -0.8722E+02    -0.8722E+02    -0.8723E+02    -0.8724E+02    -0.8724E+02    -0.8725E+02    -0.8726E+02    -0.8726E+02    -0.8727E+02    -0.8727E+02    -0.8728E+02    -0.8728E+02    -0.8729E+02    -0.8729E+02    -0.8729E+02    -0.8729E+02
    -0.8729E+02    -0.8729E+02    -0.8729E+02    -0.8729E+02    -0.8728E+02    -0.8728E+02    -0.8727E+02    -0.8727E+02    -0.8726E+02    -0.8726E+02    -0.8725E+02    -0.8724E+02    -0.8724E+02    -0.8723E+02    -0.8722E+02    -0.8721E+02    -0.8721E+02    -0.8720E+02    -0.8719E+02    -0.8719E+02    -0.8718E+02    -0.8717E+02    -0.8717E+02    -0.8716E+02    -0.8715E+02    -0.8715E+02    -0.8714E+02    -0.8714E+02    -0.8713E+02    -0.8713E+02    -0.8712E+02    -0.8712E+02    -0.8711E+02    -0.8711E+02    -0.8710E+02    -0.8710E+02    -0.8709E+02    -0.8709E+02    -0.8709E+02    -0.8709E+02    -0.8708E+02    -0.8708E+02    -0.8708E+02    -0.8708E+02    -0.8707E+02    -0.8707E+02    -0.8707E+02    -0.8707E+02    -0.8707E+02    -0.8707E+02    -0.8707E+02    -0.8707E+02    -0.8707E+02    -0.8707E+02    -0.8707E+02    -0.8707E+02    -0.8708E+02    -0.8708E+02    -0.8708E+02    -0.8708E+02    -0.8709E+02    -0.8709E+02    -0.8709E+02    -0.8710E+02    -0.8710E+02    -0.8710E+02    -0.8711E+02    -0.8711E+02    -0.8712E+02    -0.8712E+02    -0.8713E+02    -0.8713E+02    -0.8714E+02    -0.8715E+02    -0.8715E+02    -0.8716E+02    -0.8716E+02    -0.8717E+02    -0.8718E+02    -0.8718E+02    -0.8719E+02    -0.8720E+02    -0.8720E+02    -0.8721E+02    -0.8722E+02    -0.8722E+02    -0.8723E+02    -0.8724E+02    -0.8724E+02    -0.8725E+02    -0.8726E+02    -0.8726E+02    -0.8727E+02    -0.8727E+02    -0.8728E+02    -0.8728E+02    -0.8729E+02    -0.8729E+02    -0.8729E+02    -0.8729E+02
    -0.8728E+02    -0.8728E+02    -0.8728E+02    -0.8728E+02    -0.8727E+02    -0.8727E+02    -0.8726E+02    -0.8725E+02    -0.8724E+02    -0.8723E+02    -0.8723E+02    -0.8722E+02    -0.8721E+02    -0.8720E+02    -0.8719E+02    -0.8718E+02    -0.8717E+02    -0.8716E+02    -0.8715E+02    -0.8715E+02    -0.8714E+02    -0.8713E+02    -0.8712E+02    -0.8711E+02    -0.8710E+02    -0.8710E+02    -0.8709E+02    -0.8708E+02    -0.8707E+02    -0.8707E+02    -0.8706E+02    -0.8705E+02    -0.8705E+02    -0.8704E+02    -0.8704E+02    -0.8703E+02    -0.8703E+02    -0.8702E+02    -0.8702E+02    -0.8701E+02    -0.8701E+02    -0.8701E+02    -0.8700E+02    -0.8700E+02    -0.8700E+02    -0.8700E+02    -0.8700E+02    -0.8700E+02    -0.8700E+02    -0.8699E+02    -0.8700E+02    -0.8700E+02    -0.8700E+02    -0.8700E+02    -0.8700E+02    -0.8700E+02    -0.8700E+02    -0.8701E+02    -0.8701E+02    -0.8701E+02    -0.8702E+02    -0.8702E+02    -0.8702E+02    -0.8703E+02    -0.8703E+02    -0.8704E+02    -0.8705E+02    -0.8705E+02    -0.8706E+02    -0.8706E+02    -0.8707E+02    -0.8708E+02    -0.8708E+02    -0.8709E+02    -0.8710E+02    -0.8711E+02    -0.8712E+02    -0.8712E+02    -0.8713E+02    -0.8714E+02    -0.8715E+02    -0.8716E+02    -0.8717E+02    -0.8718E+02    -0.8718E+02    -0.8719E+02    -0.8720E+02    -0.8721E+02    -0.8722E+02    -0.8723E+02    -0.8724E+02    -0.8724E+02    -0.8725E+02    -0.8726E+02    -0.8727E+02    -0.8727E+02    -0.8728E+02    -0.8728E+02    -0.8728E+02    -0.8728E+02
    -0.8727E+02    -0.8727E+02    -0.8727E+02    -0.8726E+02    -0.8725E+02    -0.8725E+02    -0.8724E+02    -0.8723E+02    -0.8722E+02    -0.8720E+02    -0.8719E+02    -0.8718E+02    -0.8717E+02    -0.8716E+02    -0.8714E+02    -0.8713E+02    -0.8712E+02    -0.8711E+02    -0.8710E+02    -0.8709E+02    -0.8707E+02    -0.8706E+02    -0.8705E+02    -0.8704E+02    -0.8703E+02    -0.8702E+02    -0.8701E+02    -0.8700E+02    -0.8699E+02    -0.8698E+02    -0.8697E+02    -0.8696E+02    -0.8696E+02    -0.8695E+02    -0.8694E+02    -0.8693E+02    -0.8693E+02    -0.8692E+02    -0.8691E+02    -0.8691E+02    -0.8690E+02    -0.8690E+02    -0.8690E+02    -0.8689E+02    -0.8689E+02    -0.8689E+02    -0.8689E+02    -0.8688E+02    -0.8688E+02    -0.8688E+02    -0.8688E+02    -0.8688E+02    -0.8688E+02    -0.8689E+02    -0.8689E+02    -0.8689E+02    -0.8689E+02    -0.8690E+02    -0.8690E+02    -0.8691E+02    -0.8691E+02    -0.8692E+02    -0.8692E+02    -0.8693E+02    -0.8694E+02    -0.8694E+02    -0.8695E+02    -0.8696E+02    -0.8697E+02    -0.8698E+02    -0.8698E+02    -0.8699E+02    -0.8700E+02    -0.8701E+02    -0.8702E+02    -0.8703E+02    -0.8704E+02    -0.8706E+02    -0.8707E+02    -0.8708E+02    -0.8709E+02    -0.8710E+02    -0.8711E+02    -0.8712E+02    -0.8714E+02    -0.8715E+02    -0.8716E+02    -0.8717E+02    -0.8718E+02    -0.8720E+02    -0.8721E+02    -0.8722E+02    -0.8723E+02    -0.8724E+02    -0.8725E+02    -0.8726E+02    -0.8726E+02    -0.8727E+02    -0.8727E+02    -0.8727E+02
    -0.8725E+02    -0.8725E+02    -0.8725E+02    -0.8724E+02    -0.8723E+02    -0.8722E+02    -0.8721E+02    -0.8720E+02    -0.8718E+02    -0.8717E+02    -0.8715E+02    -0.8714E+02    -0.8712E+02    -0.8711E+02    -0.8709E+02    -0.8708E+02    -0.8706E+02    -0.8704E+02    -0.8703E+02    -0.8701E+02    -0.8700E+02    -0.8698E+02    -0.8697E+02    -0.8696E+02    -0.8694E+02    -0.8693E+02    -0.8692E+02    -0.8690E+02    -0.8689E+02    -0.8688E+02    -0.8687E+02    -0.8686E+02    -0.8685E+02    -0.8684E+02    -0.8683E+02    -0.8682E+02    -0.8681E+02    -0.8680E+02    -0.8679E+02    -0.8679E+02    -0.8678E+02    -0.8677E+02    -0.8677E+02    -0.8676E+02    -0.8676E+02    -0.8676E+02    -0.8675E+02    -0.8675E+02    -0.8675E+02    -0.8675E+02    -0.8675E+02    -0.8675E+02    -0.8675E+02    -0.8676E+02    -0.8676E+02    -0.8676E+02    -0.8677E+02    -0.8677E+02    -0.8678E+02    -0.8678E+02    -0.8679E+02    -0.8680E+02    -0.8680E+02    -0.8681E+02    -0.8682E+02    -0.8683E+02    -0.8684E+02    -0.8685E+02    -0.8686E+02    -0.8687E+02    -0.8688E+02    -0.8690E+02    -0.8691E+02    -0.8692E+02    -0.8693E+02    -0.8695E+02    -0.8696E+02    -0.8698E+02    -0.8699E+02    -0.8700E+02    -0.8702E+02    -0.8703E+02    -0.8705E+02    -0.8706E+02    -0.8708E+02    -0.8710E+02    -0.8711E+02    -0.8713E+02    -0.8714E+02    -0.8716E+02    -0.8717E+02    -0.8719E+02    -0.8720E+02    -0.8721E+02    -0.8722E+02    -0.8724E+02    -0.8724E+02    -0.8725E+02    -0.8726E+02    -0.8726E+02
    -0.8724E+02    -0.8724E+02    -0.8723E+02    -0.8722E+02    -0.8721E+02    -0.8720E+02    -0.8718E+02    -0.8717E+02    -0.8715E+02    -0.8713E+02    -0.8711E+02    -0.8709E+02    -0.8707E+02    -0.8705E+02    -0.8703E+02    -0.8701E+02    -0.8699E+02    -0.8698E+02    -0.8696E+02    -0.8694E+02    -0.8692E+02    -0.8690E+02    -0.8688E+02    -0.8686E+02    -0.8685E+02    -0.8683E+02    -0.8681E+02    -0.8680E+02    -0.8678E+02    -0.8677E+02    -0.8675E+02    -0.8674E+02    -0.8673E+02    -0.8671E+02    -0.8670E+02    -0.8669E+02    -0.8668E+02    -0.8667E+02    -0.8666E+02    -0.8665E+02    -0.8664E+02    -0.8664E+02    -0.8663E+02    -0.8662E+02    -0.8662E+02    -0.8662E+02    -0.8661E+02    -0.8661E+02    -0.8661E+02    -0.8661E+02    -0.8661E+02    -0.8661E+02    -0.8661E+02    -0.8661E+02    -0.8662E+02    -0.8662E+02    -0.8663E+02    -0.8663E+02    -0.8664E+02    -0.8665E+02    -0.8666E+02    -0.8666E+02    -0.8667E+02    -0.8668E+02    -0.8670E+02    -0.8671E+02    -0.8672E+02    -0.8673E+02    -0.8675E+02    -0.8676E+02    -0.8677E+02    -0.8679E+02    -0.8681E+02    -0.8682E+02    -0.8684E+02    -0.8685E+02    -0.8687E+02    -0.8689E+02    -0.8691E+02    -0.8693E+02    -0.8694E+02    -0.8696E+02    -0.8698E+02    -0.8700E+02    -0.8702E+02    -0.8704E+02    -0.8706E+02    -0.8708E+02    -0.8710E+02    -0.8712E+02    -0.8713E+02    -0.8715E+02    -0.8717E+02    -0.8719E+02    -0.8720E+02    -0.8721E+02    -0.8722E+02    -0.8723E+02    -0.8724E+02    -0.8724E+02
    -0.8722E+02    -0.8722E+02    -0.8721E+02    -0.8720E+02    -0.8719E+02    -0.8717E+02    -0.8715E+02    -0.8713E+02    -0.8711E+02    -0.8709E+02    -0.8707E+02    -0.8704E+02    -0.8702E+02    -0.8700E+02    -0.8697E+02    -0.8695E+02    -0.8693E+02    -0.8690E+02    -0.8688E+02    -0.8686E+02    -0.8683E+02    -0.8681E+02    -0.8679E+02    -0.8677E+02    -0.8675E+02    -0.8673E+02    -0.8671E+02    -0.8669E+02    -0.8667E+02    -0.8665E+02    -0.8663E+02    -0.8662E+02    -0.8660E+02    -0.8658E+02    -0.8657E+02    -0.8655E+02    -0.8654E+02    -0.8653E+02    -0.8652E+02    -0.8651E+02    -0.8650E+02    -0.8649E+02    -0.8648E+02    -0.8647E+02    -0.8647E+02    -0.8646E+02    -0.8646E+02    -0.8646E+02    -0.8646E+02    -0.8646E+02    -0.8646E+02    -0.8646E+02    -0.8646E+02    -0.8646E+02    -0.8647E+02    -0.8647E+02    -0.8648E+02    -0.8649E+02    -0.8649E+02    -0.8650E+02    -0.8651E+02    -0.8652E+02    -0.8654E+02    -0.8655E+02    -0.8656E+02    -0.8658E+02    -0.8659E+02    -0.8661E+02    -0.8662E+02    -0.8664E+02    -0.8666E+02    -0.8668E+02    -0.8670E+02    -0.8672E+02    -0.8674E+02    -0.8676E+02    -0.8678E+02    -0.8680E+02    -0.8682E+02    -0.8684E+02    -0.8686E+02    -0.8689E+02    -0.8691E+02    -0.8693E+02    -0.8696E+02    -0.8698E+02    -0.8700E+02    -0.8703E+02    -0.8705E+02    -0.8707E+02    -0.8709E+02    -0.8712E+02    -0.8714E+02    -0.8716E+02    -0.8717E+02    -0.8719E+02    -0.8720E+02    -0.8721E+02    -0.8722E+02    -0.8722E+02
    -0.8720E+02    -0.8720E+02    -0.8719E+02    -0.8718E+02    -0.8716E+02    -0.8714E+02    -0.8712E+02    -0.8710E+02    -0.8707E+02    -0.8705E+02    -0.8702E+02    -0.8699E+02    -0.8697E+02    -0.8694E+02    -0.8691E+02    -0.8688E+02    -0.8685E+02    -0.8683E+02    -0.8680E+02    -0.8677E+02    -0.8675E+02    -0.8672E+02    -0.8669E+02    -0.8667E+02    -0.8664E+02    -0.8662E+02    -0.8659E+02    -0.8657E+02    -0.8655E+02    -0.8653E+02    -0.8651E+02    -0.8649E+02    -0.8647E+02    -0.8645E+02    -0.8643E+02    -0.8641E+02    -0.8640E+02    -0.8638E+02    -0.8637E+02    -0.8636E+02    -0.8635E+02    -0.8634E+02    -0.8633E+02    -0.8632E+02    -0.8631E+02    -0.8631E+02    -0.8630E+02    -0.8630E+02    -0.8630E+02    -0.8629E+02    -0.8629E+02    -0.8630E+02    -0.8630E+02    -0.8630E+02    -0.8631E+02    -0.8631E+02    -0.8632E+02    -0.8633E+02    -0.8634E+02    -0.8635E+02    -0.8636E+02    -0.8638E+02    -0.8639E+02    -0.8641E+02    -0.8642E+02    -0.8644E+02    -0.8646E+02    -0.8648E+02    -0.8650E+02    -0.8652E+02    -0.8654E+02    -0.8656E+02    -0.8658E+02    -0.8661E+02    -0.8663E+02    -0.8665E+02    -0.8668E+02    -0.8670E+02    -0.8673E+02    -0.8676E+02    -0.8678E+02    -0.8681E+02    -0.8684E+02    -0.8686E+02    -0.8689E+02    -0.8692E+02    -0.8695E+02    -0.8697E+02    -0.8700E+02    -0.8703E+02    -0.8705E+02    -0.8708E+02    -0.8710E+02    -0.8713E+02    -0.8715E+02    -0.8717E+02    -0.8718E+02    -0.8719E+02    -0.8720E+02    -0.8720E+02
    -0.8718E+02    -0.8718E+02    -0.8717E+02    -0.8716E+02    -0.8714E+02    -0.8711E+02    -0.8709E+02    -0.8706E+02    -0.8703E+02    -0.8700E+02    -0.8697E+02    -0.8694E+02    -0.8691E+02    -0.8688E+02    -0.8685E+02    -0.8681E+02    -0.8678E+02    -0.8675E+02    -0.8672E+02    -0.8669E+02    -0.8665E+02    -0.8662E+02    -0.8659E+02    -0.8656E+02    -0.8653E+02    -0.8651E+02    -0.8648E+02    -0.8645E+02    -0.8642E+02    -0.8640E+02    -0.8637E+02    -0.8635E+02    -0.8633E+02    -0.8631E+02    -0.8629E+02    -0.8627E+02    -0.8625E+02    -0.8623E+02    -0.8621E+02    -0.8620E+02    -0.8619E+02    -0.8617E+02    -0.8616E+02    -0.8615E+02    -0.8614E+02    -0.8614E+02    -0.8613E+02    -0.8613E+02    -0.8613E+02    -0.8613E+02    -0.8613E+02    -0.8613E+02    -0.8613E+02    -0.8614E+02    -0.8614E+02    -0.8615E+02    -0.8616E+02    -0.8617E+02    -0.8618E+02    -0.8619E+02    -0.8621E+02    -0.8622E+02    -0.8624E+02    -0.8626E+02    -0.8628E+02    -0.8630E+02    -0.8632E+02    -0.8634E+02    -0.8636E+02    -0.8639E+02    -0.8641E+02    -0.8644E+02    -0.8646E+02    -0.8649E+02    -0.8652E+02    -0.8655E+02    -0.8658E+02    -0.8661E+02    -0.8664E+02    -0.8667E+02    -0.8670E+02    -0.8673E+02    -0.8676E+02    -0.8679E+02    -0.8682E+02    -0.8685E+02    -0.8689E+02    -0.8692E+02    -0.8695E+02    -0.8698E+02    -0.8701E+02    -0.8704E+02    -0.8707E+02    -0.8710E+02    -0.8712E+02    -0.8714E+02    -0.8716E+02    -0.8717E+02    -0.8718E+02    -0.8718E+02
    -0.8716E+02    -0.8716E+02    -0.8715E+02    -0.8713E+02    -0.8711E+02    -0.8709E+02    -0.8706E+02    -0.8703E+02    -0.8699E+02    -0.8696E+02    -0.8692E+02    -0.8689E+02    -0.8685E+02    -0.8682E+02    -0.8678E+02    -0.8674E+02    -0.8670E+02    -0.8667E+02    -0.8663E+02    -0.8659E+02    -0.8656E+02    -0.8652E+02    -0.8649E+02    -0.8645E+02    -0.8642E+02    -0.8639E+02    -0.8636E+02    -0.8632E+02    -0.8629E+02    -0.8627E+02    -0.8624E+02    -0.8621E+02    -0.8618E+02    -0.8616E+02    -0.8613E+02    -0.8611E+02    -0.8609E+02    -0.8607E+02    -0.8605E+02    -0.8603E+02    -0.8602E+02    -0.8600E+02    -0.8599E+02    -0.8598E+02    -0.8597E+02    -0.8596E+02    -0.8596E+02    -0.8595E+02    -0.8595E+02    -0.8595E+02    -0.8595E+02    -0.8595E+02    -0.8595E+02    -0.8596E+02    -0.8597E+02    -0.8598E+02    -0.8599E+02    -0.8600E+02    -0.8601E+02    -0.8603E+02    -0.8604E+02    -0.8606E+02    -0.8608E+02    -0.8610E+02    -0.8612E+02    -0.8615E+02    -0.8617E+02    -0.8620E+02    -0.8622E+02    -0.8625E+02    -0.8628E+02    -0.8631E+02    -0.8634E+02    -0.8637E+02    -0.8640E+02    -0.8644E+02    -0.8647E+02    -0.8650E+02    -0.8654E+02    -0.8657E+02    -0.8661E+02    -0.8664E+02    -0.8668E+02    -0.8672E+02    -0.8675E+02    -0.8679E+02    -0.8683E+02    -0.8686E+02    -0.8690E+02    -0.8693E+02    -0.8697E+02    -0.8700E+02    -0.8703E+02    -0.8706E+02    -0.8709E+02    -0.8712E+02    -0.8714E+02    -0.8715E+02    -0.8716E+02    -0.8716E+02
    -0.8714E+02    -0.8714E+02    -0.8713E+02    -0.8711E+02    -0.8708E+02    -0.8706E+02    -0.8702E+02    -0.8699E+02    -0.8695E+02    -0.8691E+02    -0.8687E+02    -0.8683E+02    -0.8679E+02    -0.8675E+02    -0.8671E+02    -0.8667E+02    -0.8663E+02    -0.8658E+02    -0.8654E+02    -0.8650E+02    -0.8646E+02    -0.8642E+02    -0.8638E+02    -0.8634E+02    -0.8630E+02    -0.8627E+02    -0.8623E+02    -0.8619E+02    -0.8616E+02    -0.8612E+02    -0.8609E+02    -0.8606E+02    -0.8603E+02    -0.8600E+02    -0.8597E+02    -0.8595E+02    -0.8592E+02    -0.8590E+02    -0.8588E+02    -0.8586E+02    -0.8584E+02    -0.8582E+02    -0.8581E+02    -0.8580E+02    -0.8578E+02    -0.8578E+02    -0.8577E+02    -0.8576E+02    -0.8576E+02    -0.8576E+02    -0.8576E+02    -0.8576E+02    -0.8577E+02    -0.8577E+02    -0.8578E+02    -0.8579E+02    -0.8580E+02    -0.8582E+02    -0.8583E+02    -0.8585E+02    -0.8587E+02    -0.8589E+02    -0.8591E+02    -0.8594E+02    -0.8596E+02    -0.8599E+02    -0.8602E+02    -0.8605E+02    -0.8608E+02    -0.8611E+02    -0.8614E+02    -0.8618E+02    -0.8621E+02    -0.8625E+02    -0.8628E+02    -0.8632E+02    -0.8636E+02    -0.8640E+02    -0.8644E+02    -0.8648E+02    -0.8652E+02    -0.8656E+02    -0.8660E+02    -0.8664E+02    -0.8668E+02    -0.8672E+02    -0.8676E+02    -0.8680E+02    -0.8684E+02    -0.8688E+02    -0.8692E+02    -0.8696E+02    -0.8700E+02    -0.8703E+02    -0.8706E+02    -0.8709E+02    -0.8711E+02    -0.8713E+02    -0.8714E+02    -0.8714E+02
    -0.8711E+02    -0.8711E+02    -0.8710E+02    -0.8708E+02    -0.8706E+02    -0.8702E+02    -0.8699E+02    -0.8695E+02    -0.8691E+02    -0.8687E+02    -0.8682E+02    -0.8678E+02    -0.8673E+02    -0.8668E+02    -0.8664E+02    -0.8659E+02    -0.8654E+02    -0.8650E+02    -0.8645E+02    -0.8640E+02    -0.8636E+02    -0.8631E+02    -0.8627E+02    -0.8622E+02    -0.8618E+02    -0.8614E+02    -0.8610E+02    -0.8606E+02    -0.8602E+02    -0.8598E+02    -0.8594E+02    -0.8590E+02    -0.8587E+02    -0.8584E+02    -0.8580E+02    -0.8577E+02    -0.8575E+02    -0.8572E+02    -0.8570E+02    -0.8567E+02    -0.8565E+02    -0.8563E+02    -0.8562E+02    -0.8560E+02    -0.8559E+02    -0.8558E+02    -0.8557E+02    -0.8556E+02    -0.8556E+02    -0.8556E+02    -0.8556E+02    -0.8556E+02    -0.8557E+02    -0.8557E+02    -0.8558E+02    -0.8560E+02    -0.8561E+02    -0.8563E+02    -0.8564E+02    -0.8566E+02    -0.8569E+02    -0.8571E+02    -0.8574E+02    -0.8576E+02    -0.8579E+02    -0.8582E+02    -0.8586E+02    -0.8589E+02    -0.8592E+02    -0.8596E+02    -0.8600E+02    -0.8604E+02    -0.8608E+02    -0.8612E+02    -0.8616E+02    -0.8620E+02    -0.8624E+02    -0.8629E+02    -0.8633E+02    -0.8638E+02    -0.8642E+02    -0.8647E+02    -0.8651E+02    -0.8656E+02    -0.8661E+02    -0.8665E+02    -0.8670E+02    -0.8674E+02    -0.8679E+02    -0.8683E+02    -0.8688E+02    -0.8692E+02    -0.8696E+02    -0.8700E+02    -0.8703E+02    -0.8706E+02    -0.8709E+02    -0.8711E+02    -0.8712E+02    -0.8712E+02
    -0.8709E+02    -0.8709E+02    -0.8708E+02    -0.8706E+02    -0.8703E+02    -0.8699E+02    -0.8695E+02    -0.8691E+02    -0.8686E+02    -0.8682E+02    -0.8677E+02    -0.8672E+02    -0.8667E+02    -0.8661E+02    -0.8656E+02    -0.8651E+02    -0.8646E+02    -0.8641E+02    -0.8635E+02    -0.8630E+02    -0.8625E+02    -0.8620E+02    -0.8615E+02    -0.8610E+02    -0.8605E+02    -0.8600E+02    -0.8596E+02    -0.8591E+02    -0.8587E+02    -0.8582E+02    -0.8578E+02    -0.8574E+02    -0.8570E+02    -0.8566E+02    -0.8563E+02    -0.8559E+02    -0.8556E+02    -0.8553E+02    -0.8550E+02    -0.8548E+02    -0.8545E+02    -0.8543E+02    -0.8541E+02    -0.8539E+02    -0.8538E+02    -0.8537E+02    -0.8536E+02    -0.8535E+02    -0.8535E+02    -0.8534E+02    -0.8535E+02    -0.8535E+02    -0.8536E+02    -0.8536E+02    -0.8537E+02    -0.8539E+02    -0.8540E+02    -0.8542E+02    -0.8544E+02    -0.8547E+02    -0.8549E+02    -0.8552E+02    -0.8555E+02    -0.8558E+02    -0.8561E+02    -0.8565E+02    -0.8568E+02    -0.8572E+02    -0.8576E+02    -0.8580E+02    -0.8585E+02    -0.8589E+02    -0.8594E+02    -0.8598E+02    -0.8603E+02    -0.8608E+02    -0.8612E+02    -0.8617E+02    -0.8622E+02    -0.8627E+02    -0.8632E+02    -0.8638E+02    -0.8643E+02    -0.8648E+02    -0.8653E+02    -0.8658E+02    -0.8663E+02    -0.8668E+02    -0.8673E+02    -0.8678E+02    -0.8683E+02    -0.8688E+02    -0.8692E+02    -0.8696E+02    -0.8700E+02    -0.8704E+02    -0.8706E+02    -0.8709E+02    -0.8710E+02    -0.8710E+02
    -0.8707E+02    -0.8707E+02    -0.8706E+02    -0.8703E+02    -0.8700E+02    -0.8696E+02    -0.8692E+02    -0.8687E+02    -0.8682E+02    -0.8677E+02    -0.8671E+02    -0.8666E+02    -0.8660E+02    -0.8654E+02    -0.8649E+02    -0.8643E+02    -0.8637E+02    -0.8631E+02    -0.8625E+02    -0.8620E+02    -0.8614E+02    -0.8608E+02    -0.8603E+02    -0.8597E+02    -0.8592E+02    -0.8586E+02    -0.8581E+02    -0.8576E+02    -0.8571E+02    -0.8566E+02    -0.8561E+02    -0.8556E+02    -0.8552E+02    -0.8548E+02    -0.8544E+02    -0.8540E+02    -0.8536E+02    -0.8533E+02    -0.8529E+02    -0.8526E+02    -0.8524E+02    -0.8521E+02    -0.8519E+02    -0.8517E+02    -0.8516E+02    -0.8514E+02    -0.8513E+02    -0.8512E+02    -0.8512E+02    -0.8512E+02    -0.8512E+02    -0.8512E+02    -0.8513E+02    -0.8514E+02    -0.8515E+02    -0.8517E+02    -0.8518E+02    -0.8521E+02    -0.8523E+02    -0.8526E+02    -0.8528E+02    -0.8532E+02    -0.8535E+02    -0.8539E+02    -0.8542E+02    -0.8546E+02    -0.8550E+02    -0.8555E+02    -0.8559E+02    -0.8564E+02    -0.8569E+02    -0.8574E+02    -0.8579E+02    -0.8584E+02    -0.8589E+02    -0.8595E+02    -0.8600E+02    -0.8605E+02    -0.8611E+02    -0.8617E+02    -0.8622E+02    -0.8628E+02    -0.8634E+02    -0.8639E+02    -0.8645E+02    -0.8651E+02    -0.8656E+02    -0.8662E+02    -0.8667E+02    -0.8673E+02    -0.8678E+02    -0.8683E+02    -0.8688E+02    -0.8693E+02    -0.8697E+02    -0.8701E+02    -0.8704E+02    -0.8706E+02    -0.8708E+02    -0.8708E+02
    -0.8705E+02    -0.8705E+02    -0.8703E+02    -0.8700E+02    -0.8697E+02    -0.8693E+02    -0.8688E+02    -0.8683E+02    -0.8677E+02    -0.8672E+02    -0.8666E+02    -0.8660E+02    -0.8653E+02    -0.8647E+02    -0.8641E+02    -0.8634E+02    -0.8628E+02    -0.8621E+02    -0.8615E+02    -0.8609E+02    -0.8602E+02    -0.8596E+02    -0.8590E+02    -0.8584E+02    -0.8577E+02    -0.8571E+02    -0.8566E+02    -0.8560E+02    -0.8554E+02    -0.8549E+02    -0.8543E+02    -0.8538E+02    -0.8533E+02    -0.8528E+02    -0.8523E+02    -0.8519E+02    -0.8515E+02    -0.8511E+02    -0.8507E+02    -0.8504E+02    -0.8501E+02    -0.8498E+02    -0.8496E+02    -0.8493E+02    -0.8491E+02    -0.8490E+02    -0.8489E+02    -0.8488E+02    -0.8487E+02    -0.8487E+02    -0.8487E+02    -0.8488E+02    -0.8488E+02    -0.8490E+02    -0.8491E+02    -0.8493E+02    -0.8495E+02    -0.8497E+02    -0.8500E+02    -0.8503E+02    -0.8506E+02    -0.8510E+02    -0.8514E+02    -0.8518E+02    -0.8522E+02    -0.8527E+02    -0.8531E+02    -0.8536E+02    -0.8541E+02    -0.8546E+02    -0.8552E+02    -0.8557E+02    -0.8563E+02    -0.8569E+02    -0.8575E+02    -0.8581E+02    -0.8587E+02    -0.8593E+02    -0.8599E+02    -0.8605E+02    -0.8612E+02    -0.8618E+02    -0.8624E+02    -0.8631E+02    -0.8637E+02    -0.8643E+02    -0.8649E+02    -0.8655E+02    -0.8661E+02    -0.8667E+02    -0.8673E+02    -0.8679E+02    -0.8684E+02    -0.8689E+02    -0.8694E+02    -0.8698E+02    -0.8701E+02    -0.8704E+02    -0.8705E+02    -0.8705E+02
    -0.8702E+02    -0.8702E+02    -0.8701E+02    -0.8698E+02    -0.8694E+02    -0.8689E+02    -0.8684E+02    -0.8678E+02    -0.8673E+02    -0.8666E+02    -0.8660E+02    -0.8653E+02    -0.8646E+02    -0.8639E+02    -0.8632E+02    -0.8625E+02    -0.8618E+02    -0.8611E+02    -0.8604E+02    -0.8597E+02    -0.8590E+02    -0.8583E+02    -0.8576E+02    -0.8569E+02    -0.8563E+02    -0.8556E+02    -0.8549E+02    -0.8543E+02    -0.8536E+02    -0.8530E+02    -0.8524E+02    -0.8518E+02    -0.8513E+02    -0.8507E+02    -0.8502E+02    -0.8497E+02    -0.8492E+02    -0.8488E+02    -0.8484E+02    -0.8480E+02    -0.8476E+02    -0.8473E+02    -0.8470E+02    -0.8468E+02    -0.8465E+02    -0.8464E+02    -0.8462E+02    -0.8461E+02    -0.8461E+02    -0.8460E+02    -0.8461E+02    -0.8461E+02    -0.8462E+02    -0.8463E+02    -0.8465E+02    -0.8467E+02    -0.8469E+02    -0.8472E+02    -0.8475E+02    -0.8479E+02    -0.8482E+02    -0.8487E+02    -0.8491E+02    -0.8495E+02    -0.8500E+02    -0.8505E+02    -0.8511E+02    -0.8516E+02    -0.8522E+02    -0.8528E+02    -0.8534E+02    -0.8540E+02    -0.8547E+02    -0.8553E+02    -0.8560E+02    -0.8566E+02    -0.8573E+02    -0.8580E+02    -0.8587E+02    -0.8594E+02    -0.8601E+02    -0.8608E+02    -0.8615E+02    -0.8622E+02    -0.8628E+02    -0.8635E+02    -0.8642E+02    -0.8649E+02    -0.8655E+02    -0.8662E+02    -0.8668E+02    -0.8674E+02    -0.8680E+02    -0.8686E+02    -0.8691E+02    -0.8695E+02    -0.8699E+02    -0.8702E+02    -0.8703E+02    -0.8703E+02
    -0.8700E+02    -0.8700E+02    -0.8698E+02    -0.8695E+02    -0.8691E+02    -0.8686E+02    -0.8680E+02    -0.8674E+02    -0.8668E+02    -0.8661E+02    -0.8654E+02    -0.8647E+02    -0.8639E+02    -0.8632E+02    -0.8624E+02    -0.8616E+02    -0.8609E+02    -0.8601E+02    -0.8593E+02    -0.8585E+02    -0.8578E+02    -0.8570E+02    -0.8562E+02    -0.8554E+02    -0.8547E+02    -0.8539E+02    -0.8532E+02    -0.8525E+02    -0.8518E+02    -0.8511E+02    -0.8504E+02    -0.8497E+02    -0.8491E+02    -0.8485E+02    -0.8479E+02    -0.8473E+02    -0.8468E+02    -0.8463E+02    -0.8458E+02    -0.8454E+02    -0.8450E+02    -0.8446E+02    -0.8443E+02    -0.8440E+02    -0.8437E+02    -0.8435E+02    -0.8434E+02    -0.8432E+02    -0.8432E+02    -0.8431E+02    -0.8432E+02    -0.8432E+02    -0.8433E+02    -0.8435E+02    -0.8437E+02    -0.8439E+02    -0.8442E+02    -0.8445E+02    -0.8449E+02    -0.8453E+02    -0.8457E+02    -0.8461E+02    -0.8466E+02    -0.8472E+02    -0.8477E+02    -0.8483E+02    -0.8489E+02    -0.8495E+02    -0.8502E+02    -0.8508E+02    -0.8515E+02    -0.8522E+02    -0.8529E+02    -0.8537E+02    -0.8544E+02    -0.8551E+02    -0.8559E+02    -0.8566E+02    -0.8574E+02    -0.8582E+02    -0.8589E+02    -0.8597E+02    -0.8605E+02    -0.8612E+02    -0.8620E+02    -0.8627E+02    -0.8635E+02    -0.8642E+02    -0.8649E+02    -0.8656E+02    -0.8663E+02    -0.8670E+02    -0.8676E+02    -0.8682E+02    -0.8687E+02    -0.8692E+02    -0.8696E+02    -0.8699E+02    -0.8701E+02    -0.8701E+02
    -0.8697E+02    -0.8697E+02    -0.8695E+02    -0.8692E+02    -0.8688E+02    -0.8682E+02    -0.8676E+02    -0.8670E+02    -0.8663E+02    -0.8655E+02    -0.8648E+02    -0.8640E+02    -0.8632E+02    -0.8624E+02    -0.8615E+02    -0.8607E+02    -0.8599E+02    -0.8590E+02    -0.8582E+02    -0.8573E+02    -0.8564E+02    -0.8556E+02    -0.8547E+02    -0.8539E+02    -0.8530E+02    -0.8522E+02    -0.8514E+02    -0.8506E+02    -0.8498E+02    -0.8490E+02    -0.8482E+02    -0.8475E+02    -0.8468E+02    -0.8461E+02    -0.8454E+02    -0.8447E+02    -0.8441E+02    -0.8436E+02    -0.8430E+02    -0.8425E+02    -0.8421E+02    -0.8416E+02    -0.8413E+02    -0.8409E+02    -0.8407E+02    -0.8404E+02    -0.8402E+02    -0.8401E+02    -0.8400E+02    -0.8400E+02    -0.8400E+02    -0.8401E+02    -0.8402E+02    -0.8404E+02    -0.8406E+02    -0.8409E+02    -0.8412E+02    -0.8416E+02    -0.8420E+02    -0.8424E+02    -0.8429E+02    -0.8434E+02    -0.8440E+02    -0.8446E+02    -0.8452E+02    -0.8459E+02    -0.8466E+02    -0.8473E+02    -0.8480E+02    -0.8488E+02    -0.8495E+02    -0.8503E+02    -0.8511E+02    -0.8519E+02    -0.8527E+02    -0.8536E+02    -0.8544E+02    -0.8552E+02    -0.8561E+02    -0.8569E+02    -0.8578E+02    -0.8586E+02    -0.8594E+02    -0.8603E+02    -0.8611E+02    -0.8619E+02    -0.8627E+02    -0.8635E+02    -0.8643E+02    -0.8650E+02    -0.8658E+02    -0.8665E+02    -0.8672E+02    -0.8678E+02    -0.8684E+02    -0.8689E+02    -0.8693E+02    -0.8697E+02    -0.8698E+02    -0.8698E+02
    -0.8695E+02    -0.8695E+02    -0.8693E+02    -0.8689E+02    -0.8684E+02    -0.8679E+02    -0.8672E+02    -0.8665E+02    -0.8658E+02    -0.8650E+02    -0.8642E+02    -0.8633E+02    -0.8624E+02    -0.8616E+02    -0.8607E+02    -0.8597E+02    -0.8588E+02    -0.8579E+02    -0.8570E+02    -0.8560E+02    -0.8551E+02    -0.8541E+02    -0.8532E+02    -0.8523E+02    -0.8513E+02    -0.8504E+02    -0.8495E+02    -0.8486E+02    -0.8477E+02    -0.8468E+02    -0.8459E+02    -0.8451E+02    -0.8443E+02    -0.8435E+02    -0.8427E+02    -0.8420E+02    -0.8413E+02    -0.8406E+02    -0.8400E+02    -0.8394E+02    -0.8389E+02    -0.8384E+02    -0.8380E+02    -0.8376E+02    -0.8373E+02    -0.8370E+02    -0.8368E+02    -0.8366E+02    -0.8365E+02    -0.8365E+02    -0.8365E+02    -0.8366E+02    -0.8368E+02    -0.8370E+02    -0.8372E+02    -0.8375E+02    -0.8379E+02    -0.8383E+02    -0.8388E+02    -0.8393E+02    -0.8399E+02    -0.8405E+02    -0.8411E+02    -0.8418E+02    -0.8425E+02    -0.8433E+02    -0.8441E+02    -0.8449E+02    -0.8457E+02    -0.8465E+02    -0.8474E+02    -0.8483E+02    -0.8492E+02    -0.8501E+02    -0.8510E+02    -0.8519E+02    -0.8528E+02    -0.8538E+02    -0.8547E+02    -0.8556E+02    -0.8566E+02    -0.8575E+02    -0.8584E+02    -0.8593E+02    -0.8602E+02    -0.8611E+02    -0.8619E+02    -0.8628E+02    -0.8636E+02    -0.8645E+02    -0.8653E+02    -0.8660E+02    -0.8668E+02    -0.8674E+02    -0.8681E+02    -0.8686E+02    -0.8691E+02    -0.8694E+02    -0.8696E+02    -0.8696E+02
    -0.8692E+02    -0.8692E+02    -0.8690E+02    -0.8686E+02    -0.8681E+02    -0.8675E+02    -0.8668E+02    -0.8661E+02    -0.8653E+02    -0.8644E+02    -0.8635E+02    -0.8626E+02    -0.8617E+02    -0.8607E+02    -0.8598E+02    -0.8588E+02    -0.8578E+02    -0.8568E+02    -0.8557E+02    -0.8547E+02    -0.8537E+02    -0.8526E+02    -0.8516E+02    -0.8505E+02    -0.8495E+02    -0.8485E+02    -0.8474E+02    -0.8464E+02    -0.8454E+02    -0.8444E+02    -0.8434E+02    -0.8425E+02    -0.8416E+02    -0.8407E+02    -0.8398E+02    -0.8390E+02    -0.8382E+02    -0.8374E+02    -0.8367E+02    -0.8360E+02    -0.8354E+02    -0.8349E+02    -0.8344E+02    -0.8339E+02    -0.8336E+02    -0.8332E+02    -0.8330E+02    -0.8328E+02    -0.8327E+02    -0.8327E+02    -0.8327E+02    -0.8328E+02    -0.8330E+02    -0.8332E+02    -0.8335E+02    -0.8339E+02    -0.8343E+02    -0.8348E+02    -0.8353E+02    -0.8359E+02    -0.8366E+02    -0.8373E+02    -0.8380E+02    -0.8388E+02    -0.8396E+02    -0.8405E+02    -0.8414E+02    -0.8423E+02    -0.8432E+02    -0.8442E+02    -0.8452E+02    -0.8461E+02    -0.8471E+02    -0.8482E+02    -0.8492E+02    -0.8502E+02    -0.8512E+02    -0.8523E+02    -0.8533E+02    -0.8543E+02    -0.8553E+02    -0.8563E+02    -0.8573E+02    -0.8583E+02    -0.8593E+02    -0.8602E+02    -0.8612E+02    -0.8621E+02    -0.8630E+02    -0.8639E+02    -0.8647E+02    -0.8656E+02    -0.8663E+02    -0.8671E+02    -0.8677E+02    -0.8683E+02    -0.8688E+02    -0.8692E+02    -0.8694E+02    -0.8694E+02
    -0.8690E+02    -0.8690E+02    -0.8688E+02    -0.8684E+02    -0.8678E+02    -0.8672E+02    -0.8664E+02    -0.8656E+02    -0.8648E+02    -0.8639E+02    -0.8629E+02    -0.8619E+02    -0.8609E+02    -0.8599E+02    -0.8589E+02    -0.8578E+02    -0.8567E+02    -0.8556E+02    -0.8545E+02    -0.8533E+02    -0.8522E+02    -0.8511E+02    -0.8499E+02    -0.8488E+02    -0.8476E+02    -0.8464E+02    -0.8453E+02    -0.8441E+02    -0.8430E+02    -0.8419E+02    -0.8408E+02    -0.8397E+02    -0.8387E+02    -0.8376E+02    -0.8366E+02    -0.8357E+02    -0.8348E+02    -0.8339E+02    -0.8331E+02    -0.8323E+02    -0.8316E+02    -0.8309E+02    -0.8304E+02    -0.8298E+02    -0.8294E+02    -0.8290E+02    -0.8288E+02    -0.8286E+02    -0.8284E+02    -0.8284E+02    -0.8284E+02    -0.8285E+02    -0.8287E+02    -0.8290E+02    -0.8294E+02    -0.8298E+02    -0.8303E+02    -0.8309E+02    -0.8315E+02    -0.8322E+02    -0.8329E+02    -0.8337E+02    -0.8346E+02    -0.8355E+02    -0.8365E+02    -0.8374E+02    -0.8385E+02    -0.8395E+02    -0.8406E+02    -0.8417E+02    -0.8428E+02    -0.8439E+02    -0.8450E+02    -0.8461E+02    -0.8473E+02    -0.8484E+02    -0.8496E+02    -0.8507E+02    -0.8518E+02    -0.8529E+02    -0.8540E+02    -0.8551E+02    -0.8562E+02    -0.8573E+02    -0.8584E+02    -0.8594E+02    -0.8604E+02    -0.8614E+02    -0.8624E+02    -0.8633E+02    -0.8642E+02    -0.8651E+02    -0.8659E+02    -0.8667E+02    -0.8674E+02    -0.8680E+02    -0.8686E+02    -0.8690E+02    -0.8692E+02    -0.8692E+02
    -0.8688E+02    -0.8688E+02    -0.8685E+02    -0.8681E+02    -0.8675E+02    -0.8669E+02    -0.8661E+02    -0.8652E+02    -0.8643E+02    -0.8633E+02    -0.8623E+02    -0.8613E+02    -0.8602E+02    -0.8591E+02    -0.8580E+02    -0.8568E+02    -0.8556E+02    -0.8544E+02    -0.8532E+02    -0.8520E+02    -0.8507E+02    -0.8494E+02    -0.8482E+02    -0.8469E+02    -0.8456E+02    -0.8443E+02    -0.8430E+02    -0.8417E+02    -0.8405E+02    -0.8392E+02    -0.8379E+02    -0.8367E+02    -0.8355E+02    -0.8343E+02    -0.8332E+02    -0.8321E+02    -0.8310E+02    -0.8300E+02    -0.8290E+02    -0.8282E+02    -0.8273E+02    -0.8266E+02    -0.8259E+02    -0.8253E+02    -0.8248E+02    -0.8243E+02    -0.8240E+02    -0.8238E+02    -0.8236E+02    -0.8236E+02    -0.8236E+02    -0.8237E+02    -0.8240E+02    -0.8243E+02    -0.8247E+02    -0.8252E+02    -0.8258E+02    -0.8265E+02    -0.8272E+02    -0.8280E+02    -0.8289E+02    -0.8299E+02    -0.8309E+02    -0.8319E+02    -0.8330E+02    -0.8341E+02    -0.8353E+02    -0.8365E+02    -0.8377E+02    -0.8390E+02    -0.8402E+02    -0.8415E+02    -0.8427E+02    -0.8440E+02    -0.8453E+02    -0.8466E+02    -0.8478E+02    -0.8491E+02    -0.8503E+02    -0.8515E+02    -0.8528E+02    -0.8540E+02    -0.8551E+02    -0.8563E+02    -0.8574E+02    -0.8586E+02    -0.8597E+02    -0.8607E+02    -0.8618E+02    -0.8628E+02    -0.8638E+02    -0.8647E+02    -0.8656E+02    -0.8664E+02    -0.8671E+02    -0.8678E+02    -0.8683E+02    -0.8687E+02    -0.8690E+02    -0.8690E+02
    -0.8686E+02    -0.8686E+02    -0.8683E+02    -0.8679E+02    -0.8673E+02    -0.8665E+02    -0.8657E+02    -0.8648E+02    -0.8638E+02    -0.8628E+02    -0.8617E+02    -0.8606E+02    -0.8595E+02    -0.8583E+02    -0.8571E+02    -0.8558E+02    -0.8545E+02    -0.8532E+02    -0.8519E+02    -0.8506E+02    -0.8492E+02    -0.8478E+02    -0.8464E+02    -0.8450E+02    -0.8435E+02    -0.8421E+02    -0.8406E+02    -0.8392E+02    -0.8378E+02    -0.8363E+02    -0.8349E+02    -0.8335E+02    -0.8321E+02    -0.8307E+02    -0.8294E+02    -0.8281E+02    -0.8269E+02    -0.8257E+02    -0.8246E+02    -0.8235E+02    -0.8225E+02    -0.8217E+02    -0.8208E+02    -0.8201E+02    -0.8195E+02    -0.8190E+02    -0.8186E+02    -0.8183E+02    -0.8182E+02    -0.8181E+02    -0.8181E+02    -0.8183E+02    -0.8186E+02    -0.8190E+02    -0.8195E+02    -0.8201E+02    -0.8208E+02    -0.8216E+02    -0.8225E+02    -0.8234E+02    -0.8245E+02    -0.8256E+02    -0.8267E+02    -0.8280E+02    -0.8292E+02    -0.8305E+02    -0.8319E+02    -0.8333E+02    -0.8347E+02    -0.8361E+02    -0.8375E+02    -0.8389E+02    -0.8404E+02    -0.8418E+02    -0.8432E+02    -0.8446E+02    -0.8460E+02    -0.8474E+02    -0.8488E+02    -0.8502E+02    -0.8515E+02    -0.8528E+02    -0.8541E+02    -0.8553E+02    -0.8566E+02    -0.8578E+02    -0.8589E+02    -0.8601E+02    -0.8612E+02    -0.8623E+02    -0.8633E+02    -0.8643E+02    -0.8652E+02    -0.8661E+02    -0.8668E+02    -0.8675E+02    -0.8681E+02    -0.8685E+02    -0.8688E+02    -0.8688E+02
    -0.8684E+02    -0.8684E+02    -0.8681E+02    -0.8676E+02    -0.8670E+02    -0.8663E+02    -0.8654E+02    -0.8644E+02    -0.8634E+02    -0.8623E+02    -0.8612E+02    -0.8600E+02    -0.8588E+02    -0.8575E+02    -0.8562E+02    -0.8549E+02    -0.8535E+02    -0.8521E+02    -0.8506E+02    -0.8492E+02    -0.8477E+02    -0.8461E+02    -0.8446E+02    -0.8430E+02    -0.8414E+02    -0.8398E+02    -0.8381E+02    -0.8365E+02    -0.8349E+02    -0.8332E+02    -0.8316E+02    -0.8299E+02    -0.8283E+02    -0.8268E+02    -0.8252E+02    -0.8237E+02    -0.8223E+02    -0.8209E+02    -0.8195E+02    -0.8183E+02    -0.8171E+02    -0.8161E+02    -0.8151E+02    -0.8143E+02    -0.8135E+02    -0.8129E+02    -0.8124E+02    -0.8121E+02    -0.8119E+02    -0.8118E+02    -0.8119E+02    -0.8121E+02    -0.8124E+02    -0.8129E+02    -0.8135E+02    -0.8142E+02    -0.8150E+02    -0.8160E+02    -0.8170E+02    -0.8182E+02    -0.8194E+02    -0.8207E+02    -0.8221E+02    -0.8236E+02    -0.8251E+02    -0.8266E+02    -0.8282E+02    -0.8297E+02    -0.8314E+02    -0.8330E+02    -0.8346E+02    -0.8362E+02    -0.8379E+02    -0.8395E+02    -0.8411E+02    -0.8427E+02    -0.8442E+02    -0.8458E+02    -0.8473E+02    -0.8488E+02    -0.8502E+02    -0.8516E+02    -0.8530E+02    -0.8544E+02    -0.8557E+02    -0.8570E+02    -0.8583E+02    -0.8595E+02    -0.8606E+02    -0.8618E+02    -0.8629E+02    -0.8639E+02    -0.8649E+02    -0.8658E+02    -0.8666E+02    -0.8673E+02    -0.8679E+02    -0.8684E+02    -0.8686E+02    -0.8686E+02
    -0.8682E+02    -0.8682E+02    -0.8679E+02    -0.8674E+02    -0.8668E+02    -0.8660E+02    -0.8651E+02    -0.8641E+02    -0.8631E+02    -0.8619E+02    -0.8607E+02    -0.8595E+02    -0.8582E+02    -0.8568E+02    -0.8554E+02    -0.8540E+02    -0.8525E+02    -0.8510E+02    -0.8494E+02    -0.8478E+02    -0.8461E+02    -0.8445E+02    -0.8427E+02    -0.8410E+02    -0.8392E+02    -0.8374E+02    -0.8355E+02    -0.8337E+02    -0.8318E+02    -0.8299E+02    -0.8280E+02    -0.8261E+02    -0.8242E+02    -0.8224E+02    -0.8206E+02    -0.8188E+02    -0.8171E+02    -0.8154E+02    -0.8138E+02    -0.8123E+02    -0.8109E+02    -0.8097E+02    -0.8085E+02    -0.8075E+02    -0.8066E+02    -0.8058E+02    -0.8052E+02    -0.8048E+02    -0.8046E+02    -0.8045E+02    -0.8045E+02    -0.8048E+02    -0.8052E+02    -0.8058E+02    -0.8065E+02    -0.8074E+02    -0.8084E+02    -0.8096E+02    -0.8109E+02    -0.8123E+02    -0.8137E+02    -0.8153E+02    -0.8170E+02    -0.8187E+02    -0.8204E+02    -0.8222E+02    -0.8241E+02    -0.8259E+02    -0.8278E+02    -0.8297E+02    -0.8316E+02    -0.8334E+02    -0.8353E+02    -0.8371E+02    -0.8389E+02    -0.8407E+02    -0.8424E+02    -0.8441E+02    -0.8458E+02    -0.8474E+02    -0.8490E+02    -0.8505E+02    -0.8520E+02    -0.8535E+02    -0.8549E+02    -0.8563E+02    -0.8576E+02    -0.8589E+02    -0.8602E+02    -0.8614E+02    -0.8625E+02    -0.8636E+02    -0.8646E+02    -0.8655E+02    -0.8664E+02    -0.8671E+02    -0.8678E+02    -0.8682E+02    -0.8685E+02    -0.8685E+02
    -0.8681E+02    -0.8681E+02    -0.8678E+02    -0.8673E+02    -0.8666E+02    -0.8658E+02    -0.8649E+02    -0.8639E+02    -0.8627E+02    -0.8616E+02    -0.8603E+02    -0.8590E+02    -0.8576E+02    -0.8562E+02    -0.8547E+02    -0.8532E+02    -0.8516E+02    -0.8499E+02    -0.8482E+02    -0.8465E+02    -0.8447E+02    -0.8428E+02    -0.8409E+02    -0.8389E+02    -0.8369E+02    -0.8349E+02    -0.8328E+02    -0.8307E+02    -0.8285E+02    -0.8263E+02    -0.8241E+02    -0.8219E+02    -0.8197E+02    -0.8175E+02    -0.8154E+02    -0.8133E+02    -0.8112E+02    -0.8092E+02    -0.8073E+02    -0.8055E+02    -0.8038E+02    -0.8022E+02    -0.8007E+02    -0.7995E+02    -0.7984E+02    -0.7974E+02    -0.7967E+02    -0.7962E+02    -0.7959E+02    -0.7958E+02    -0.7959E+02    -0.7962E+02    -0.7967E+02    -0.7974E+02    -0.7983E+02    -0.7994E+02    -0.8007E+02    -0.8021E+02    -0.8037E+02    -0.8054E+02    -0.8072E+02    -0.8091E+02    -0.8111E+02    -0.8131E+02    -0.8153E+02    -0.8174E+02    -0.8196E+02    -0.8218E+02    -0.8239E+02    -0.8261E+02    -0.8283E+02    -0.8304E+02    -0.8325E+02    -0.8346E+02    -0.8366E+02    -0.8386E+02    -0.8406E+02    -0.8425E+02    -0.8443E+02    -0.8461E+02    -0.8478E+02    -0.8495E+02    -0.8511E+02    -0.8527E+02    -0.8542E+02    -0.8557E+02    -0.8571E+02    -0.8585E+02    -0.8598E+02    -0.8610E+02    -0.8622E+02    -0.8633E+02    -0.8644E+02    -0.8654E+02    -0.8662E+02    -0.8670E+02    -0.8676E+02    -0.8681E+02    -0.8684E+02    -0.8684E+02
    -0.8680E+02    -0.8680E+02    -0.8677E+02    -0.8672E+02    -0.8665E+02    -0.8657E+02    -0.8647E+02    -0.8637E+02    -0.8625E+02    -0.8613E+02    -0.8600E+02    -0.8586E+02    -0.8572E+02    -0.8557E+02    -0.8541E+02    -0.8525E+02    -0.8508E+02    -0.8490E+02    -0.8471E+02    -0.8452E+02    -0.8432E+02    -0.8412E+02    -0.8391E+02    -0.8369E+02    -0.8346E+02    -0.8323E+02    -0.8299E+02    -0.8275E+02    -0.8250E+02    -0.8225E+02    -0.8199E+02    -0.8173E+02    -0.8147E+02    -0.8121E+02    -0.8095E+02    -0.8069E+02    -0.8044E+02    -0.8020E+02    -0.7996E+02    -0.7974E+02    -0.7952E+02    -0.7933E+02    -0.7915E+02    -0.7899E+02    -0.7885E+02    -0.7873E+02    -0.7864E+02    -0.7857E+02    -0.7853E+02    -0.7852E+02    -0.7853E+02    -0.7857E+02    -0.7864E+02    -0.7873E+02    -0.7885E+02    -0.7898E+02    -0.7914E+02    -0.7932E+02    -0.7952E+02    -0.7973E+02    -0.7995E+02    -0.8019E+02    -0.8043E+02    -0.8068E+02    -0.8094E+02    -0.8120E+02    -0.8146E+02    -0.8172E+02    -0.8197E+02    -0.8223E+02    -0.8248E+02    -0.8273E+02    -0.8297E+02    -0.8321E+02    -0.8344E+02    -0.8366E+02    -0.8388E+02    -0.8409E+02    -0.8429E+02    -0.8449E+02    -0.8468E+02    -0.8486E+02    -0.8504E+02    -0.8520E+02    -0.8537E+02    -0.8552E+02    -0.8567E+02    -0.8581E+02    -0.8595E+02    -0.8608E+02    -0.8620E+02    -0.8632E+02    -0.8643E+02    -0.8653E+02    -0.8661E+02    -0.8669E+02    -0.8676E+02    -0.8681E+02    -0.8683E+02    -0.8683E+02
    -0.8680E+02    -0.8680E+02    -0.8677E+02    -0.8672E+02    -0.8665E+02    -0.8656E+02    -0.8647E+02    -0.8636E+02    -0.8624E+02    -0.8612E+02    -0.8598E+02    -0.8584E+02    -0.8569E+02    -0.8553E+02    -0.8537E+02    -0.8519E+02    -0.8501E+02    -0.8482E+02    -0.8462E+02    -0.8441E+02    -0.8420E+02    -0.8397E+02    -0.8373E+02    -0.8349E+02    -0.8323E+02    -0.8297E+02    -0.8270E+02    -0.8242E+02    -0.8213E+02    -0.8183E+02    -0.8153E+02    -0.8122E+02    -0.8091E+02    -0.8059E+02    -0.8028E+02    -0.7996E+02    -0.7965E+02    -0.7935E+02    -0.7905E+02    -0.7877E+02    -0.7850E+02    -0.7825E+02    -0.7802E+02    -0.7781E+02    -0.7763E+02    -0.7748E+02    -0.7736E+02    -0.7727E+02    -0.7722E+02    -0.7720E+02    -0.7722E+02    -0.7727E+02    -0.7736E+02    -0.7748E+02    -0.7763E+02    -0.7781E+02    -0.7801E+02    -0.7824E+02    -0.7849E+02    -0.7876E+02    -0.7904E+02    -0.7934E+02    -0.7964E+02    -0.7995E+02    -0.8027E+02    -0.8058E+02    -0.8090E+02    -0.8121E+02    -0.8152E+02    -0.8182E+02    -0.8211E+02    -0.8240E+02    -0.8268E+02    -0.8295E+02    -0.8321E+02    -0.8347E+02    -0.8371E+02    -0.8394E+02    -0.8417E+02    -0.8438E+02    -0.8459E+02    -0.8479E+02    -0.8497E+02    -0.8515E+02    -0.8532E+02    -0.8549E+02    -0.8564E+02    -0.8579E+02    -0.8593E+02    -0.8607E+02    -0.8619E+02    -0.8631E+02    -0.8642E+02    -0.8652E+02    -0.8661E+02    -0.8669E+02    -0.8676E+02    -0.8681E+02    -0.8683E+02    -0.8683E+02
    -0.8680E+02    -0.8680E+02    -0.8678E+02    -0.8673E+02    -0.8666E+02    -0.8657E+02    -0.8647E+02    -0.8636E+02    -0.8625E+02    -0.8612E+02    -0.8598E+02    -0.8583E+02    -0.8568E+02    -0.8551E+02    -0.8534E+02    -0.8516E+02    -0.8496E+02    -0.8476E+02    -0.8455E+02    -0.8432E+02    -0.8408E+02    -0.8383E+02    -0.8357E+02    -0.8330E+02    -0.8301E+02    -0.8271E+02    -0.8240E+02    -0.8207E+02    -0.8173E+02    -0.8138E+02    -0.8102E+02    -0.8064E+02    -0.8026E+02    -0.7988E+02    -0.7949E+02    -0.7909E+02    -0.7870E+02    -0.7832E+02    -0.7794E+02    -0.7757E+02    -0.7723E+02    -0.7690E+02    -0.7660E+02    -0.7633E+02    -0.7609E+02    -0.7589E+02    -0.7573E+02    -0.7562E+02    -0.7555E+02    -0.7552E+02    -0.7555E+02    -0.7562E+02    -0.7573E+02    -0.7589E+02    -0.7609E+02    -0.7633E+02    -0.7660E+02    -0.7690E+02    -0.7722E+02    -0.7757E+02    -0.7794E+02    -0.7831E+02    -0.7870E+02    -0.7909E+02    -0.7948E+02    -0.7987E+02    -0.8026E+02    -0.8064E+02    -0.8101E+02    -0.8137E+02    -0.8172E+02    -0.8206E+02    -0.8238E+02    -0.8269E+02    -0.8299E+02    -0.8328E+02    -0.8355E+02    -0.8381E+02    -0.8406E+02    -0.8430E+02    -0.8452E+02    -0.8473E+02    -0.8493E+02    -0.8512E+02    -0.8530E+02    -0.8548E+02    -0.8564E+02    -0.8579E+02    -0.8594E+02    -0.8607E+02    -0.8620E+02    -0.8632E+02    -0.8643E+02    -0.8653E+02    -0.8663E+02    -0.8670E+02    -0.8677E+02    -0.8682E+02    -0.8684E+02    -0.8684E+02
    -0.8682E+02    -0.8682E+02    -0.8679E+02    -0.8674E+02    -0.8667E+02    -0.8659E+02    -0.8649E+02    -0.8639E+02    -0.8627E+02    -0.8614E+02    -0.8600E+02    -0.8585E+02    -0.8569E+02    -0.8552E+02    -0.8534E+02    -0.8515E+02    -0.8494E+02    -0.8473E+02    -0.8450E+02    -0.8425E+02    -0.8400E+02    -0.8372E+02    -0.8343E+02    -0.8312E+02    -0.8279E+02    -0.8245E+02    -0.8209E+02    -0.8170E+02    -0.8130E+02    -0.8088E+02    -0.8045E+02    -0.7999E+02    -0.7952E+02    -0.7904E+02    -0.7855E+02    -0.7805E+02    -0.7755E+02    -0.7705E+02    -0.7655E+02    -0.7607E+02    -0.7561E+02    -0.7518E+02    -0.7478E+02    -0.7441E+02    -0.7409E+02    -0.7382E+02    -0.7361E+02    -0.7345E+02    -0.7336E+02    -0.7332E+02    -0.7336E+02    -0.7345E+02    -0.7361E+02    -0.7382E+02    -0.7409E+02    -0.7441E+02    -0.7478E+02    -0.7518E+02    -0.7562E+02    -0.7608E+02    -0.7655E+02    -0.7705E+02    -0.7755E+02    -0.7805E+02    -0.7855E+02    -0.7904E+02    -0.7952E+02    -0.7999E+02    -0.8044E+02    -0.8088E+02    -0.8130E+02    -0.8170E+02    -0.8208E+02    -0.8244E+02    -0.8278E+02    -0.8311E+02    -0.8342E+02    -0.8371E+02    -0.8398E+02    -0.8424E+02    -0.8448E+02    -0.8471E+02    -0.8492E+02    -0.8512E+02    -0.8531E+02    -0.8549E+02    -0.8566E+02    -0.8581E+02    -0.8596E+02    -0.8610E+02    -0.8623E+02    -0.8635E+02    -0.8646E+02    -0.8656E+02    -0.8665E+02    -0.8672E+02    -0.8679E+02    -0.8683E+02    -0.8686E+02    -0.8686E+02
    -0.8685E+02    -0.8685E+02    -0.8682E+02    -0.8677E+02    -0.8671E+02    -0.8662E+02    -0.8653E+02    -0.8642E+02    -0.8631E+02    -0.8618E+02    -0.8604E+02    -0.8589E+02    -0.8573E+02    -0.8556E+02    -0.8537E+02    -0.8517E+02    -0.8496E+02    -0.8473E+02    -0.8449E+02    -0.8422E+02    -0.8394E+02    -0.8364E+02    -0.8331E+02    -0.8297E+02    -0.8259E+02    -0.8220E+02    -0.8177E+02    -0.8132E+02    -0.8084E+02    -0.8034E+02    -0.7980E+02    -0.7924E+02    -0.7865E+02    -0.7804E+02    -0.7741E+02    -0.7676E+02    -0.7611E+02    -0.7545E+02    -0.7479E+02    -0.7415E+02    -0.7353E+02    -0.7294E+02    -0.7239E+02    -0.7189E+02    -0.7145E+02    -0.7108E+02    -0.7079E+02    -0.7057E+02    -0.7044E+02    -0.7039E+02    -0.7044E+02    -0.7057E+02    -0.7079E+02    -0.7109E+02    -0.7146E+02    -0.7190E+02    -0.7240E+02    -0.7295E+02    -0.7354E+02    -0.7416E+02    -0.7480E+02    -0.7545E+02    -0.7611E+02    -0.7677E+02    -0.7741E+02    -0.7804E+02    -0.7865E+02    -0.7924E+02    -0.7980E+02    -0.8034E+02    -0.8084E+02    -0.8132E+02    -0.8177E+02    -0.8219E+02    -0.8259E+02    -0.8296E+02    -0.8331E+02    -0.8363E+02    -0.8393E+02    -0.8421E+02    -0.8447E+02    -0.8472E+02    -0.8494E+02    -0.8515E+02    -0.8535E+02    -0.8553E+02    -0.8570E+02    -0.8586E+02    -0.8601E+02    -0.8615E+02    -0.8628E+02    -0.8639E+02    -0.8650E+02    -0.8660E+02    -0.8668E+02    -0.8676E+02    -0.8682E+02    -0.8686E+02    -0.8689E+02    -0.8689E+02
    -0.8688E+02    -0.8688E+02    -0.8686E+02    -0.8681E+02    -0.8675E+02    -0.8668E+02    -0.8659E+02    -0.8649E+02    -0.8637E+02    -0.8625E+02    -0.8611E+02    -0.8597E+02    -0.8581E+02    -0.8563E+02    -0.8544E+02    -0.8524E+02    -0.8502E+02    -0.8478E+02    -0.8452E+02    -0.8423E+02    -0.8393E+02    -0.8359E+02    -0.8323E+02    -0.8284E+02    -0.8242E+02    -0.8196E+02    -0.8146E+02    -0.8093E+02    -0.8035E+02    -0.7973E+02    -0.7907E+02    -0.7836E+02    -0.7761E+02    -0.7683E+02    -0.7601E+02    -0.7516E+02    -0.7429E+02    -0.7341E+02    -0.7253E+02    -0.7165E+02    -0.7081E+02    -0.7000E+02    -0.6924E+02    -0.6856E+02    -0.6795E+02    -0.6743E+02    -0.6702E+02    -0.6672E+02    -0.6654E+02    -0.6648E+02    -0.6654E+02    -0.6672E+02    -0.6703E+02    -0.6744E+02    -0.6795E+02    -0.6856E+02    -0.6925E+02    -0.7001E+02    -0.7082E+02    -0.7167E+02    -0.7254E+02    -0.7342E+02    -0.7430E+02    -0.7517E+02    -0.7602E+02    -0.7684E+02    -0.7762E+02    -0.7837E+02    -0.7908E+02    -0.7974E+02    -0.8036E+02    -0.8093E+02    -0.8147E+02    -0.8196E+02    -0.8242E+02    -0.8284E+02    -0.8323E+02    -0.8359E+02    -0.8392E+02    -0.8423E+02    -0.8451E+02    -0.8477E+02    -0.8501E+02    -0.8523E+02    -0.8543E+02    -0.8562E+02    -0.8579E+02    -0.8595E+02    -0.8609E+02    -0.8623E+02    -0.8635E+02    -0.8646E+02    -0.8657E+02    -0.8666E+02    -0.8674E+02    -0.8681E+02    -0.8686E+02    -0.8691E+02    -0.8693E+02    -0.8693E+02
    -0.8694E+02    -0.8694E+02    -0.8691E+02    -0.8687E+02    -0.8682E+02    -0.8675E+02    -0.8667E+02    -0.8657E+02    -0.8647E+02    -0.8635E+02    -0.8622E+02    -0.8608E+02    -0.8592E+02    -0.8575E+02    -0.8556E+02    -0.8535E+02    -0.8512E+02    -0.8488E+02    -0.8460E+02    -0.8430E+02    -0.8397E+02    -0.8360E+02    -0.8320E+02    -0.8276E+02    -0.8228E+02    -0.8174E+02    -0.8116E+02    -0.8052E+02    -0.7982E+02    -0.7905E+02    -0.7822E+02    -0.7733E+02    -0.7637E+02    -0.7535E+02    -0.7428E+02    -0.7315E+02    -0.7199E+02    -0.7080E+02    -0.6960E+02    -0.6842E+02    -0.6726E+02    -0.6615E+02    -0.6512E+02    -0.6417E+02    -0.6334E+02    -0.6263E+02    -0.6207E+02    -0.6165E+02    -0.6140E+02    -0.6132E+02    -0.6141E+02    -0.6166E+02    -0.6207E+02    -0.6264E+02    -0.6335E+02    -0.6419E+02    -0.6513E+02    -0.6617E+02    -0.6728E+02    -0.6844E+02    -0.6962E+02    -0.7082E+02    -0.7201E+02    -0.7317E+02    -0.7429E+02    -0.7537E+02    -0.7639E+02    -0.7735E+02    -0.7824E+02    -0.7907E+02    -0.7983E+02    -0.8053E+02    -0.8117E+02    -0.8176E+02    -0.8229E+02    -0.8277E+02    -0.8321E+02    -0.8361E+02    -0.8397E+02    -0.8430E+02    -0.8460E+02    -0.8488E+02    -0.8512E+02    -0.8535E+02    -0.8556E+02    -0.8574E+02    -0.8591E+02    -0.8607E+02    -0.8621E+02    -0.8634E+02    -0.8645E+02    -0.8656E+02    -0.8665E+02    -0.8674E+02    -0.8681E+02    -0.8687E+02    -0.8692E+02    -0.8696E+02    -0.8698E+02    -0.8698E+02
    -0.8701E+02    -0.8701E+02    -0.8699E+02    -0.8695E+02    -0.8690E+02    -0.8684E+02    -0.8677E+02    -0.8669E+02    -0.8659E+02    -0.8648E+02    -0.8636E+02    -0.8623E+02    -0.8608E+02    -0.8591E+02    -0.8573E+02    -0.8552E+02    -0.8529E+02    -0.8504E+02    -0.8475E+02    -0.8443E+02    -0.8408E+02    -0.8368E+02    -0.8324E+02    -0.8274E+02    -0.8219E+02    -0.8157E+02    -0.8087E+02    -0.8010E+02    -0.7925E+02    -0.7830E+02    -0.7726E+02    -0.7612E+02    -0.7489E+02    -0.7356E+02    -0.7214E+02    -0.7064E+02    -0.6909E+02    -0.6750E+02    -0.6589E+02    -0.6429E+02    -0.6273E+02    -0.6124E+02    -0.5984E+02    -0.5857E+02    -0.5745E+02    -0.5650E+02    -0.5574E+02    -0.5518E+02    -0.5485E+02    -0.5474E+02    -0.5485E+02    -0.5519E+02    -0.5575E+02    -0.5651E+02    -0.5746E+02    -0.5859E+02    -0.5986E+02    -0.6126E+02    -0.6275E+02    -0.6432E+02    -0.6592E+02    -0.6753E+02    -0.6912E+02    -0.7067E+02    -0.7217E+02    -0.7359E+02    -0.7492E+02    -0.7615E+02    -0.7729E+02    -0.7833E+02    -0.7927E+02    -0.8013E+02    -0.8090E+02    -0.8159E+02    -0.8221E+02    -0.8276E+02    -0.8325E+02    -0.8370E+02    -0.8409E+02    -0.8445E+02    -0.8477E+02    -0.8505E+02    -0.8530E+02    -0.8553E+02    -0.8574E+02    -0.8592E+02    -0.8608E+02    -0.8623E+02    -0.8636E+02    -0.8648E+02    -0.8659E+02    -0.8668E+02    -0.8677E+02    -0.8684E+02    -0.8690E+02    -0.8696E+02    -0.8700E+02    -0.8703E+02    -0.8705E+02    -0.8705E+02
    -0.8709E+02    -0.8709E+02    -0.8708E+02    -0.8705E+02    -0.8701E+02    -0.8696E+02    -0.8690E+02    -0.8683E+02    -0.8675E+02    -0.8666E+02    -0.8655E+02    -0.8643E+02    -0.8629E+02    -0.8614E+02    -0.8596E+02    -0.8576E+02    -0.8553E+02    -0.8528E+02    -0.8498E+02    -0.8465E+02    -0.8427E+02    -0.8384E+02    -0.8335E+02    -0.8280E+02    -0.8216E+02    -0.8145E+02    -0.8063E+02    -0.7970E+02    -0.7866E+02    -0.7749E+02    -0.7618E+02    -0.7473E+02    -0.7314E+02    -0.7141E+02    -0.6955E+02    -0.6758E+02    -0.6553E+02    -0.6342E+02    -0.6129E+02    -0.5918E+02    -0.5712E+02    -0.5515E+02    -0.5331E+02    -0.5164E+02    -0.5017E+02    -0.4893E+02    -0.4793E+02    -0.4721E+02    -0.4677E+02    -0.4663E+02    -0.4678E+02    -0.4722E+02    -0.4795E+02    -0.4894E+02    -0.5019E+02    -0.5167E+02    -0.5334E+02    -0.5518E+02    -0.5715E+02    -0.5921E+02    -0.6133E+02    -0.6346E+02    -0.6557E+02    -0.6762E+02    -0.6959E+02    -0.7145E+02    -0.7318E+02    -0.7477E+02    -0.7622E+02    -0.7752E+02    -0.7870E+02    -0.7974E+02    -0.8066E+02    -0.8148E+02    -0.8219E+02    -0.8283E+02    -0.8338E+02    -0.8387E+02    -0.8430E+02    -0.8467E+02    -0.8501E+02    -0.8530E+02    -0.8555E+02    -0.8578E+02    -0.8598E+02    -0.8615E+02    -0.8631E+02    -0.8644E+02    -0.8656E+02    -0.8667E+02    -0.8676E+02    -0.8684E+02    -0.8691E+02    -0.8697E+02    -0.8702E+02    -0.8706E+02    -0.8710E+02    -0.8712E+02    -0.8713E+02    -0.8713E+02
    -0.8719E+02    -0.8719E+02    -0.8718E+02    -0.8716E+02    -0.8714E+02    -0.8710E+02    -0.8706E+02    -0.8701E+02    -0.8695E+02    -0.8687E+02    -0.8678E+02    -0.8668E+02    -0.8656E+02    -0.8642E+02    -0.8626E+02    -0.8607E+02    -0.8585E+02    -0.8560E+02    -0.8530E+02    -0.8496E+02    -0.8457E+02    -0.8411E+02    -0.8358E+02    -0.8296E+02    -0.8224E+02    -0.8141E+02    -0.8045E+02    -0.7935E+02    -0.7808E+02    -0.7663E+02    -0.7500E+02    -0.7316E+02    -0.7113E+02    -0.6890E+02    -0.6650E+02    -0.6395E+02    -0.6128E+02    -0.5854E+02    -0.5578E+02    -0.5305E+02    -0.5039E+02    -0.4785E+02    -0.4549E+02    -0.4334E+02    -0.4145E+02    -0.3986E+02    -0.3858E+02    -0.3766E+02    -0.3709E+02    -0.3691E+02    -0.3710E+02    -0.3767E+02    -0.3860E+02    -0.3988E+02    -0.4148E+02    -0.4337E+02    -0.4552E+02    -0.4789E+02    -0.5043E+02    -0.5309E+02    -0.5583E+02    -0.5859E+02    -0.6133E+02    -0.6400E+02    -0.6655E+02    -0.6895E+02    -0.7118E+02    -0.7321E+02    -0.7505E+02    -0.7668E+02    -0.7813E+02    -0.7939E+02    -0.8050E+02    -0.8145E+02    -0.8228E+02    -0.8300E+02    -0.8361E+02    -0.8415E+02    -0.8460E+02    -0.8500E+02    -0.8534E+02    -0.8563E+02    -0.8588E+02    -0.8610E+02    -0.8629E+02    -0.8645E+02    -0.8659E+02    -0.8671E+02    -0.8681E+02    -0.8690E+02    -0.8697E+02    -0.8703E+02    -0.8708E+02    -0.8713E+02    -0.8716E+02    -0.8719E+02    -0.8721E+02    -0.8722E+02    -0.8723E+02    -0.8723E+02
    -0.8731E+02    -0.8731E+02    -0.8731E+02    -0.8730E+02    -0.8729E+02    -0.8727E+02    -0.8725E+02    -0.8722E+02    -0.8718E+02    -0.8713E+02    -0.8706E+02    -0.8698E+02    -0.8689E+02    -0.8677E+02    -0.8663E+02    -0.8646E+02    -0.8626E+02    -0.8602E+02    -0.8573E+02    -0.8539E+02    -0.8498E+02    -0.8450E+02    -0.8393E+02    -0.8325E+02    -0.8245E+02    -0.8150E+02    -0.8039E+02    -0.7908E+02    -0.7755E+02    -0.7579E+02    -0.7376E+02    -0.7147E+02    -0.6890E+02    -0.6607E+02    -0.6302E+02    -0.5977E+02    -0.5637E+02    -0.5288E+02    -0.4937E+02    -0.4590E+02    -0.4252E+02    -0.3930E+02    -0.3630E+02    -0.3358E+02    -0.3117E+02    -0.2914E+02    -0.2752E+02    -0.2635E+02    -0.2563E+02    -0.2539E+02    -0.2564E+02    -0.2636E+02    -0.2754E+02    -0.2917E+02    -0.3120E+02    -0.3361E+02    -0.3634E+02    -0.3935E+02    -0.4257E+02    -0.4595E+02    -0.4943E+02    -0.5295E+02    -0.5643E+02    -0.5983E+02    -0.6308E+02    -0.6614E+02    -0.6896E+02    -0.7153E+02    -0.7382E+02    -0.7585E+02    -0.7761E+02    -0.7913E+02    -0.8044E+02    -0.8155E+02    -0.8250E+02    -0.8330E+02    -0.8398E+02    -0.8455E+02    -0.8503E+02    -0.8543E+02    -0.8577E+02    -0.8606E+02    -0.8630E+02    -0.8650E+02    -0.8667E+02    -0.8681E+02    -0.8693E+02    -0.8703E+02    -0.8710E+02    -0.8717E+02    -0.8722E+02    -0.8725E+02    -0.8728E+02    -0.8731E+02    -0.8732E+02    -0.8733E+02    -0.8734E+02    -0.8734E+02    -0.8734E+02    -0.8734E+02
    -0.8745E+02    -0.8745E+02    -0.8745E+02    -0.8746E+02    -0.8746E+02    -0.8747E+02    -0.8747E+02    -0.8746E+02    -0.8745E+02    -0.8743E+02    -0.8739E+02    -0.8734E+02    -0.8727E+02    -0.8719E+02    -0.8707E+02    -0.8693E+02    -0.8675E+02    -0.8653E+02    -0.8626E+02    -0.8593E+02    -0.8553E+02    -0.8503E+02    -0.8443E+02    -0.8371E+02    -0.8282E+02    -0.8176E+02    -0.8048E+02    -0.7895E+02    -0.7714E+02    -0.7501E+02    -0.7254E+02    -0.6971E+02    -0.6652E+02    -0.6299E+02    -0.5917E+02    -0.5509E+02    -0.5083E+02    -0.4646E+02    -0.4206E+02    -0.3769E+02    -0.3343E+02    -0.2937E+02    -0.2559E+02    -0.2215E+02    -0.1911E+02    -0.1654E+02    -0.1448E+02    -0.1299E+02    -0.1207E+02    -0.1177E+02    -0.1208E+02    -0.1300E+02    -0.1450E+02    -0.1657E+02    -0.1914E+02    -0.2218E+02    -0.2563E+02    -0.2943E+02    -0.3349E+02    -0.3775E+02    -0.4212E+02    -0.4653E+02    -0.5091E+02    -0.5517E+02    -0.5925E+02    -0.6307E+02    -0.6660E+02    -0.6979E+02    -0.7261E+02    -0.7508E+02    -0.7721E+02    -0.7902E+02    -0.8054E+02    -0.8182E+02    -0.8288E+02    -0.8376E+02    -0.8449E+02    -0.8509E+02    -0.8558E+02    -0.8599E+02    -0.8632E+02    -0.8659E+02    -0.8681E+02    -0.8699E+02    -0.8713E+02    -0.8724E+02    -0.8733E+02    -0.8739E+02    -0.8744E+02    -0.8748E+02    -0.8750E+02    -0.8751E+02    -0.8752E+02    -0.8751E+02    -0.8751E+02    -0.8750E+02    -0.8749E+02    -0.8748E+02    -0.8747E+02    -0.8747E+02
    -0.8760E+02    -0.8760E+02    -0.8761E+02    -0.8763E+02    -0.8766E+02    -0.8768E+02    -0.8771E+02    -0.8773E+02    -0.8775E+02    -0.8776E+02    -0.8776E+02    -0.8775E+02    -0.8772E+02    -0.8766E+02    -0.8759E+02    -0.8748E+02    -0.8734E+02    -0.8716E+02    -0.8691E+02    -0.8661E+02    -0.8622E+02    -0.8573E+02    -0.8511E+02    -0.8435E+02    -0.8340E+02    -0.8223E+02    -0.8079E+02    -0.7904E+02    -0.7692E+02    -0.7439E+02    -0.7142E+02    -0.6798E+02    -0.6408E+02    -0.5974E+02    -0.5502E+02    -0.4998E+02    -0.4469E+02    -0.3925E+02    -0.3375E+02    -0.2827E+02    -0.2292E+02    -0.1780E+02    -0.1299E+02    -0.8589E+01    -0.4677E+01    -0.1343E+01     0.1338E+01     0.3302E+01     0.4499E+01     0.4899E+01     0.4492E+01     0.3287E+01     0.1316E+01    -0.1372E+01    -0.4713E+01    -0.8631E+01    -0.1304E+02    -0.1786E+02    -0.2298E+02    -0.2834E+02    -0.3382E+02    -0.3933E+02    -0.4477E+02    -0.5006E+02    -0.5511E+02    -0.5983E+02    -0.6417E+02    -0.6807E+02    -0.7151E+02    -0.7447E+02    -0.7700E+02    -0.7911E+02    -0.8086E+02    -0.8230E+02    -0.8347E+02    -0.8441E+02    -0.8518E+02    -0.8579E+02    -0.8628E+02    -0.8667E+02    -0.8698E+02    -0.8722E+02    -0.8741E+02    -0.8755E+02    -0.8766E+02    -0.8773E+02    -0.8778E+02    -0.8781E+02    -0.8783E+02    -0.8783E+02    -0.8782E+02    -0.8780E+02    -0.8777E+02    -0.8774E+02    -0.8771E+02    -0.8768E+02    -0.8765E+02    -0.8763E+02    -0.8761E+02    -0.8761E+02
    -0.8776E+02    -0.8776E+02    -0.8778E+02    -0.8782E+02    -0.8786E+02    -0.8792E+02    -0.8797E+02    -0.8803E+02    -0.8808E+02    -0.8813E+02    -0.8817E+02    -0.8819E+02    -0.8820E+02    -0.8820E+02    -0.8817E+02    -0.8811E+02    -0.8801E+02    -0.8787E+02    -0.8767E+02    -0.8740E+02    -0.8705E+02    -0.8658E+02    -0.8597E+02    -0.8519E+02    -0.8420E+02    -0.8294E+02    -0.8136E+02    -0.7938E+02    -0.7696E+02    -0.7401E+02    -0.7049E+02    -0.6638E+02    -0.6167E+02    -0.5639E+02    -0.5062E+02    -0.4442E+02    -0.3789E+02    -0.3113E+02    -0.2424E+02    -0.1734E+02    -0.1054E+02    -0.3954E+01     0.2300E+01     0.8088E+01     0.1327E+02     0.1773E+02     0.2134E+02     0.2399E+02     0.2562E+02     0.2616E+02     0.2561E+02     0.2398E+02     0.2132E+02     0.1770E+02     0.1324E+02     0.8042E+01     0.2247E+01    -0.4014E+01    -0.1061E+02    -0.1742E+02    -0.2432E+02    -0.3121E+02    -0.3798E+02    -0.4452E+02    -0.5072E+02    -0.5649E+02    -0.6177E+02    -0.6648E+02    -0.7059E+02    -0.7410E+02    -0.7704E+02    -0.7947E+02    -0.8143E+02    -0.8302E+02    -0.8427E+02    -0.8527E+02    -0.8605E+02    -0.8665E+02    -0.8712E+02    -0.8748E+02    -0.8774E+02    -0.8794E+02    -0.8808E+02    -0.8818E+02    -0.8824E+02    -0.8827E+02    -0.8828E+02    -0.8827E+02    -0.8825E+02    -0.8821E+02    -0.8816E+02    -0.8811E+02    -0.8805E+02    -0.8799E+02    -0.8793E+02    -0.8787E+02    -0.8782E+02    -0.8779E+02    -0.8777E+02    -0.8777E+02
    -0.8793E+02    -0.8793E+02    -0.8796E+02    -0.8801E+02    -0.8808E+02    -0.8816E+02    -0.8825E+02    -0.8834E+02    -0.8843E+02    -0.8852E+02    -0.8860E+02    -0.8867E+02    -0.8873E+02    -0.8877E+02    -0.8879E+02    -0.8878E+02    -0.8874E+02    -0.8866E+02    -0.8852E+02    -0.8831E+02    -0.8801E+02    -0.8759E+02    -0.8701E+02    -0.8625E+02    -0.8524E+02    -0.8392E+02    -0.8222E+02    -0.8005E+02    -0.7732E+02    -0.7394E+02    -0.6984E+02    -0.6498E+02    -0.5935E+02    -0.5299E+02    -0.4598E+02    -0.3838E+02    -0.3031E+02    -0.2187E+02    -0.1318E+02    -0.4349E+01     0.4482E+01     0.1316E+02     0.2150E+02     0.2931E+02     0.3639E+02     0.4253E+02     0.4753E+02     0.5124E+02     0.5352E+02     0.5429E+02     0.5351E+02     0.5123E+02     0.4751E+02     0.4250E+02     0.3635E+02     0.2926E+02     0.2144E+02     0.1309E+02     0.4411E+01    -0.4428E+01    -0.1326E+02    -0.2196E+02    -0.3041E+02    -0.3849E+02    -0.4608E+02    -0.5310E+02    -0.5946E+02    -0.6508E+02    -0.6994E+02    -0.7404E+02    -0.7741E+02    -0.8014E+02    -0.8230E+02    -0.8400E+02    -0.8532E+02    -0.8633E+02    -0.8709E+02    -0.8766E+02    -0.8808E+02    -0.8839E+02    -0.8860E+02    -0.8874E+02    -0.8883E+02    -0.8887E+02    -0.8888E+02    -0.8886E+02    -0.8882E+02    -0.8876E+02    -0.8869E+02    -0.8861E+02    -0.8852E+02    -0.8843E+02    -0.8834E+02    -0.8825E+02    -0.8816E+02    -0.8808E+02    -0.8801E+02    -0.8795E+02    -0.8792E+02    -0.8792E+02
    -0.8810E+02    -0.8810E+02    -0.8814E+02    -0.8821E+02    -0.8831E+02    -0.8842E+02    -0.8854E+02    -0.8866E+02    -0.8879E+02    -0.8892E+02    -0.8904E+02    -0.8916E+02    -0.8927E+02    -0.8936E+02    -0.8944E+02    -0.8949E+02    -0.8952E+02    -0.8950E+02    -0.8943E+02    -0.8929E+02    -0.8907E+02    -0.8872E+02    -0.8821E+02    -0.8749E+02    -0.8650E+02    -0.8517E+02    -0.8338E+02    -0.8105E+02    -0.7804E+02    -0.7423E+02    -0.6953E+02    -0.6385E+02    -0.5719E+02    -0.4958E+02    -0.4108E+02    -0.3178E+02    -0.2176E+02    -0.1114E+02    -0.1624E-01     0.1148E+02     0.2317E+02     0.3484E+02     0.4623E+02     0.5705E+02     0.6698E+02     0.7569E+02     0.8287E+02     0.8822E+02     0.9153E+02     0.9264E+02     0.9152E+02     0.8820E+02     0.8284E+02     0.7566E+02     0.6694E+02     0.5700E+02     0.4617E+02     0.3477E+02     0.2310E+02     0.1140E+02    -0.1057E+00    -0.1124E+02    -0.2186E+02    -0.3189E+02    -0.4119E+02    -0.4969E+02    -0.5730E+02    -0.6396E+02    -0.6963E+02    -0.7434E+02    -0.7814E+02    -0.8114E+02    -0.8347E+02    -0.8525E+02    -0.8658E+02    -0.8757E+02    -0.8829E+02    -0.8879E+02    -0.8914E+02    -0.8937E+02    -0.8951E+02    -0.8958E+02    -0.8960E+02    -0.8958E+02    -0.8953E+02    -0.8946E+02    -0.8937E+02    -0.8926E+02    -0.8915E+02    -0.8902E+02    -0.8890E+02    -0.8877E+02    -0.8864E+02    -0.8851E+02    -0.8839E+02    -0.8829E+02    -0.8819E+02    -0.8812E+02    -0.8808E+02    -0.8808E+02
    -0.8827E+02    -0.8827E+02    -0.8832E+02    -0.8841E+02    -0.8853E+02    -0.8867E+02    -0.8882E+02    -0.8898E+02    -0.8915E+02    -0.8931E+02    -0.8948E+02    -0.8965E+02    -0.8981E+02    -0.8996E+02    -0.9009E+02    -0.9021E+02    -0.9030E+02    -0.9036E+02    -0.9037E+02    -0.9031E+02    -0.9017E+02    -0.8992E+02    -0.8950E+02    -0.8887E+02    -0.8795E+02    -0.8664E+02    -0.8483E+02    -0.8238E+02    -0.7914E+02    -0.7492E+02    -0.6959E+02    -0.6305E+02    -0.5524E+02    -0.4618E+02    -0.3592E+02    -0.2452E+02    -0.1205E+02     0.1439E+01     0.1584E+02     0.3101E+02     0.4673E+02     0.6272E+02     0.7861E+02     0.9396E+02     0.1083E+03     0.1210E+03     0.1317E+03     0.1397E+03     0.1447E+03     0.1464E+03     0.1447E+03     0.1397E+03     0.1316E+03     0.1210E+03     0.1082E+03     0.9391E+02     0.7855E+02     0.6265E+02     0.4666E+02     0.3092E+02     0.1575E+02     0.1339E+01    -0.1215E+02    -0.2463E+02    -0.3604E+02    -0.4630E+02    -0.5535E+02    -0.6316E+02    -0.6970E+02    -0.7503E+02    -0.7924E+02    -0.8248E+02    -0.8492E+02    -0.8673E+02    -0.8803E+02    -0.8895E+02    -0.8958E+02    -0.9000E+02    -0.9025E+02    -0.9039E+02    -0.9045E+02    -0.9044E+02    -0.9039E+02    -0.9030E+02    -0.9019E+02    -0.9006E+02    -0.8991E+02    -0.8976E+02    -0.8960E+02    -0.8943E+02    -0.8926E+02    -0.8910E+02    -0.8893E+02    -0.8877E+02    -0.8862E+02    -0.8849E+02    -0.8838E+02    -0.8829E+02    -0.8824E+02    -0.8824E+02
    -0.8843E+02    -0.8843E+02    -0.8849E+02    -0.8860E+02    -0.8874E+02    -0.8890E+02    -0.8909E+02    -0.8928E+02    -0.8949E+02    -0.8969E+02    -0.8991E+02    -0.9012E+02    -0.9032E+02    -0.9052E+02    -0.9072E+02    -0.9090E+02    -0.9105E+02    -0.9119E+02    -0.9128E+02    -0.9132E+02    -0.9128E+02    -0.9113E+02    -0.9083E+02    -0.9032E+02    -0.8951E+02    -0.8828E+02    -0.8651E+02    -0.8400E+02    -0.8057E+02    -0.7600E+02    -0.7006E+02    -0.6260E+02    -0.5354E+02    -0.4284E+02    -0.3052E+02    -0.1659E+02    -0.1026E+01     0.1616E+02     0.3491E+02     0.5509E+02     0.7646E+02     0.9868E+02     0.1212E+03     0.1435E+03     0.1648E+03     0.1840E+03     0.2004E+03     0.2129E+03     0.2208E+03     0.2235E+03     0.2208E+03     0.2129E+03     0.2004E+03     0.1840E+03     0.1647E+03     0.1435E+03     0.1212E+03     0.9861E+02     0.7638E+02     0.5500E+02     0.3481E+02     0.1605E+02    -0.1134E+01    -0.1670E+02    -0.3064E+02    -0.4296E+02    -0.5366E+02    -0.6272E+02    -0.7017E+02    -0.7610E+02    -0.8067E+02    -0.8409E+02    -0.8659E+02    -0.8836E+02    -0.8958E+02    -0.9040E+02    -0.9091E+02    -0.9121E+02    -0.9136E+02    -0.9140E+02    -0.9136E+02    -0.9127E+02    -0.9114E+02    -0.9099E+02    -0.9082E+02    -0.9063E+02    -0.9043E+02    -0.9023E+02    -0.9003E+02    -0.8982E+02    -0.8961E+02    -0.8941E+02    -0.8921E+02    -0.8902E+02    -0.8885E+02    -0.8869E+02    -0.8855E+02    -0.8845E+02    -0.8839E+02    -0.8839E+02
    -0.8858E+02    -0.8858E+02    -0.8865E+02    -0.8877E+02    -0.8893E+02    -0.8912E+02    -0.8933E+02    -0.8956E+02    -0.8980E+02    -0.9004E+02    -0.9029E+02    -0.9055E+02    -0.9080E+02    -0.9105E+02    -0.9129E+02    -0.9153E+02    -0.9175E+02    -0.9196E+02    -0.9213E+02    -0.9226E+02    -0.9233E+02    -0.9230E+02    -0.9213E+02    -0.9175E+02    -0.9108E+02    -0.8998E+02    -0.8830E+02    -0.8582E+02    -0.8228E+02    -0.7740E+02    -0.7090E+02    -0.6254E+02    -0.5216E+02    -0.3968E+02    -0.2502E+02    -0.8107E+01     0.1120E+02     0.3301E+02     0.5738E+02     0.8424E+02     0.1134E+03     0.1446E+03     0.1770E+03     0.2100E+03     0.2423E+03     0.2725E+03     0.2988E+03     0.3193E+03     0.3325E+03     0.3370E+03     0.3325E+03     0.3193E+03     0.2987E+03     0.2724E+03     0.2423E+03     0.2100E+03     0.1770E+03     0.1445E+03     0.1133E+03     0.8415E+02     0.5728E+02     0.3291E+02     0.1109E+02    -0.8221E+01    -0.2514E+02    -0.3980E+02    -0.5228E+02    -0.6266E+02    -0.7102E+02    -0.7751E+02    -0.8237E+02    -0.8590E+02    -0.8838E+02    -0.9006E+02    -0.9115E+02    -0.9182E+02    -0.9220E+02    -0.9237E+02    -0.9240E+02    -0.9234E+02    -0.9222E+02    -0.9205E+02    -0.9185E+02    -0.9163E+02    -0.9140E+02    -0.9116E+02    -0.9091E+02    -0.9067E+02    -0.9042E+02    -0.9018E+02    -0.8993E+02    -0.8970E+02    -0.8947E+02    -0.8925E+02    -0.8905E+02    -0.8887E+02    -0.8871E+02    -0.8860E+02    -0.8853E+02    -0.8853E+02
    -0.8871E+02    -0.8871E+02    -0.8879E+02    -0.8892E+02    -0.8910E+02    -0.8932E+02    -0.8955E+02    -0.8981E+02    -0.9007E+02    -0.9035E+02    -0.9063E+02    -0.9092E+02    -0.9121E+02    -0.9151E+02    -0.9180E+02    -0.9209E+02    -0.9238E+02    -0.9265E+02    -0.9290E+02    -0.9311E+02    -0.9328E+02    -0.9336E+02    -0.9332E+02    -0.9308E+02    -0.9257E+02    -0.9163E+02    -0.9009E+02    -0.8769E+02    -0.8412E+02    -0.7904E+02    -0.7207E+02    -0.6286E+02    -0.5118E+02    -0.3685E+02    -0.1969E+02     0.5363E+00     0.2416E+02     0.5148E+02     0.8277E+02     0.1182E+03     0.1578E+03     0.2014E+03     0.2484E+03     0.2979E+03     0.3482E+03     0.3970E+03     0.4412E+03     0.4772E+03     0.5009E+03     0.5093E+03     0.5009E+03     0.4772E+03     0.4412E+03     0.3970E+03     0.3481E+03     0.2978E+03     0.2483E+03     0.2013E+03     0.1577E+03     0.1181E+03     0.8267E+02     0.5137E+02     0.2405E+02     0.4216E+00    -0.1981E+02    -0.3697E+02    -0.5130E+02    -0.6297E+02    -0.7218E+02    -0.7914E+02    -0.8422E+02    -0.8777E+02    -0.9017E+02    -0.9170E+02    -0.9264E+02    -0.9315E+02    -0.9339E+02    -0.9343E+02    -0.9335E+02    -0.9319E+02    -0.9298E+02    -0.9273E+02    -0.9247E+02    -0.9219E+02    -0.9191E+02    -0.9162E+02    -0.9133E+02    -0.9105E+02    -0.9077E+02    -0.9049E+02    -0.9021E+02    -0.8995E+02    -0.8969E+02    -0.8945E+02    -0.8922E+02    -0.8902E+02    -0.8885E+02    -0.8872E+02    -0.8865E+02    -0.8865E+02
    -0.8882E+02    -0.8882E+02    -0.8890E+02    -0.8905E+02    -0.8924E+02    -0.8947E+02    -0.8973E+02    -0.9001E+02    -0.9030E+02    -0.9060E+02    -0.9091E+02    -0.9123E+02    -0.9156E+02    -0.9189E+02    -0.9222E+02    -0.9256E+02    -0.9289E+02    -0.9323E+02    -0.9354E+02    -0.9384E+02    -0.9409E+02    -0.9428E+02    -0.9435E+02    -0.9425E+02    -0.9388E+02    -0.9310E+02    -0.9172E+02    -0.8945E+02    -0.8594E+02    -0.8074E+02    -0.7341E+02    -0.6349E+02    -0.5063E+02    -0.3456E+02    -0.1494E+02     0.8666E+01     0.3684E+02     0.7020E+02     0.1094E+03     0.1550E+03     0.2077E+03     0.2677E+03     0.3352E+03     0.4094E+03     0.4888E+03     0.5703E+03     0.6489E+03     0.7169E+03     0.7646E+03     0.7824E+03     0.7646E+03     0.7168E+03     0.6488E+03     0.5703E+03     0.4888E+03     0.4093E+03     0.3351E+03     0.2677E+03     0.2076E+03     0.1549E+03     0.1093E+03     0.7009E+02     0.3673E+02     0.8551E+01    -0.1506E+02    -0.3468E+02    -0.5075E+02    -0.6360E+02    -0.7352E+02    -0.8084E+02    -0.8602E+02    -0.8953E+02    -0.9180E+02    -0.9317E+02    -0.9395E+02    -0.9432E+02    -0.9442E+02    -0.9435E+02    -0.9417E+02    -0.9392E+02    -0.9363E+02    -0.9331E+02    -0.9299E+02    -0.9266E+02    -0.9233E+02    -0.9200E+02    -0.9168E+02    -0.9136E+02    -0.9105E+02    -0.9074E+02    -0.9044E+02    -0.9015E+02    -0.8988E+02    -0.8961E+02    -0.8937E+02    -0.8915E+02    -0.8897E+02    -0.8883E+02    -0.8875E+02    -0.8875E+02
    -0.8890E+02    -0.8890E+02    -0.8899E+02    -0.8914E+02    -0.8935E+02    -0.8959E+02    -0.8986E+02    -0.9016E+02    -0.9047E+02    -0.9079E+02    -0.9112E+02    -0.9146E+02    -0.9182E+02    -0.9217E+02    -0.9254E+02    -0.9291E+02    -0.9329E+02    -0.9367E+02    -0.9404E+02    -0.9440E+02    -0.9473E+02    -0.9500E+02    -0.9517E+02    -0.9518E+02    -0.9493E+02    -0.9429E+02    -0.9305E+02    -0.9092E+02    -0.8749E+02    -0.8227E+02    -0.7471E+02    -0.6426E+02    -0.5048E+02    -0.3296E+02    -0.1123E+02     0.1538E+02     0.4775E+02     0.8689E+02     0.1340E+03     0.1903E+03     0.2575E+03     0.3370E+03     0.4305E+03     0.5392E+03     0.6633E+03     0.8011E+03     0.9469E+03     0.1088E+04     0.1201E+04     0.1250E+04     0.1201E+04     0.1088E+04     0.9469E+03     0.8011E+03     0.6633E+03     0.5391E+03     0.4305E+03     0.3370E+03     0.2574E+03     0.1902E+03     0.1339E+03     0.8678E+02     0.4764E+02     0.1527E+02    -0.1135E+02    -0.3308E+02    -0.5060E+02    -0.6438E+02    -0.7481E+02    -0.8236E+02    -0.8758E+02    -0.9100E+02    -0.9312E+02    -0.9436E+02    -0.9500E+02    -0.9525E+02    -0.9524E+02    -0.9507E+02    -0.9481E+02    -0.9448E+02    -0.9413E+02    -0.9376E+02    -0.9339E+02    -0.9301E+02    -0.9265E+02    -0.9229E+02    -0.9194E+02    -0.9160E+02    -0.9126E+02    -0.9093E+02    -0.9062E+02    -0.9031E+02    -0.9001E+02    -0.8973E+02    -0.8948E+02    -0.8925E+02    -0.8905E+02    -0.8890E+02    -0.8882E+02    -0.8882E+02
    -0.8895E+02    -0.8895E+02    -0.8904E+02    -0.8920E+02    -0.8941E+02    -0.8966E+02    -0.8994E+02    -0.9025E+02    -0.9057E+02    -0.9090E+02    -0.9125E+02    -0.9161E+02    -0.9197E+02    -0.9235E+02    -0.9274E+02    -0.9313E+02    -0.9354E+02    -0.9395E+02    -0.9436E+02    -0.9476E+02    -0.9514E+02    -0.9547E+02    -0.9570E+02    -0.9578E+02    -0.9562E+02    -0.9507E+02    -0.9393E+02    -0.9190E+02    -0.8855E+02    -0.8335E+02    -0.7568E+02    -0.6492E+02    -0.5055E+02    -0.3209E+02    -0.8927E+01     0.1979E+02     0.5518E+02     0.9863E+02     0.1519E+03     0.2170E+03     0.2967E+03     0.3945E+03     0.5146E+03     0.6624E+03     0.8445E+03     0.1068E+04     0.1338E+04     0.1651E+04     0.1975E+04     0.2195E+04     0.1975E+04     0.1651E+04     0.1338E+04     0.1068E+04     0.8445E+03     0.6624E+03     0.5145E+03     0.3944E+03     0.2967E+03     0.2169E+03     0.1518E+03     0.9852E+02     0.5507E+02     0.1967E+02    -0.9045E+01    -0.3220E+02    -0.5067E+02    -0.6503E+02    -0.7578E+02    -0.8344E+02    -0.8864E+02    -0.9198E+02    -0.9400E+02    -0.9514E+02    -0.9569E+02    -0.9585E+02    -0.9577E+02    -0.9554E+02    -0.9522E+02    -0.9484E+02    -0.9445E+02    -0.9404E+02    -0.9363E+02    -0.9324E+02    -0.9285E+02    -0.9247E+02    -0.9210E+02    -0.9174E+02    -0.9139E+02    -0.9105E+02    -0.9072E+02    -0.9040E+02    -0.9010E+02    -0.8981E+02    -0.8954E+02    -0.8930E+02    -0.8910E+02    -0.8895E+02    -0.8886E+02    -0.8886E+02
    -0.8896E+02    -0.8896E+02    -0.8906E+02    -0.8922E+02    -0.8943E+02    -0.8969E+02    -0.8997E+02    -0.9028E+02    -0.9060E+02    -0.9094E+02    -0.9129E+02    -0.9166E+02    -0.9203E+02    -0.9241E+02    -0.9280E+02    -0.9321E+02    -0.9362E+02    -0.9404E+02    -0.9447E+02    -0.9489E+02    -0.9528E+02    -0.9563E+02    -0.9589E+02    -0.9600E+02    -0.9586E+02    -0.9534E+02    -0.9424E+02    -0.9225E+02    -0.8893E+02    -0.8374E+02    -0.7604E+02    -0.6518E+02    -0.5062E+02    -0.3182E+02    -0.8160E+01     0.2131E+02     0.5780E+02     0.1029E+03     0.1585E+03     0.2271E+03     0.3123E+03     0.4184E+03     0.5522E+03     0.7232E+03     0.9466E+03     0.1248E+04     0.1671E+04     0.2301E+04     0.3308E+04     0.5048E+04     0.3308E+04     0.2301E+04     0.1671E+04     0.1248E+04     0.9466E+03     0.7232E+03     0.5521E+03     0.4184E+03     0.3122E+03     0.2271E+03     0.1584E+03     0.1028E+03     0.5769E+02     0.2119E+02    -0.8278E+01    -0.3194E+02    -0.5073E+02    -0.6530E+02    -0.7614E+02    -0.8383E+02    -0.8902E+02    -0.9232E+02    -0.9431E+02    -0.9541E+02    -0.9593E+02    -0.9607E+02    -0.9596E+02    -0.9571E+02    -0.9536E+02    -0.9497E+02    -0.9456E+02    -0.9414E+02    -0.9372E+02    -0.9331E+02    -0.9292E+02    -0.9253E+02    -0.9215E+02    -0.9179E+02    -0.9144E+02    -0.9109E+02    -0.9076E+02    -0.9043E+02    -0.9013E+02    -0.8983E+02    -0.8956E+02    -0.8932E+02    -0.8912E+02    -0.8897E+02    -0.8888E+02    -0.8888E+02
    -0.8895E+02    -0.8895E+02    -0.8904E+02    -0.8920E+02    -0.8941E+02    -0.8966E+02    -0.8994E+02    -0.9025E+02    -0.9057E+02    -0.9090E+02    -0.9125E+02    -0.9161E+02    -0.9197E+02    -0.9235E+02    -0.9274E+02    -0.9313E+02    -0.9354E+02    -0.9395E+02    -0.9436E+02    -0.9476E+02    -0.9514E+02    -0.9547E+02    -0.9570E+02    -0.9578E+02    -0.9562E+02    -0.9507E+02    -0.9393E+02    -0.9190E+02    -0.8855E+02    -0.8335E+02    -0.7568E+02    -0.6492E+02    -0.5055E+02    -0.3208E+02    -0.8926E+01     0.1979E+02     0.5518E+02     0.9863E+02     0.1519E+03     0.2170E+03     0.2967E+03     0.3945E+03     0.5146E+03     0.6624E+03     0.8445E+03     0.1068E+04     0.1338E+04     0.1651E+04     0.1975E+04     0.2195E+04     0.1975E+04     0.1651E+04     0.1338E+04     0.1068E+04     0.8445E+03     0.6624E+03     0.5145E+03     0.3944E+03     0.2967E+03     0.2169E+03     0.1518E+03     0.9853E+02     0.5507E+02     0.1967E+02    -0.9043E+01    -0.3220E+02    -0.5067E+02    -0.6503E+02    -0.7578E+02    -0.8344E+02    -0.8864E+02    -0.9198E+02    -0.9400E+02    -0.9514E+02    -0.9569E+02    -0.9585E+02    -0.9577E+02    -0.9554E+02    -0.9522E+02    -0.9484E+02    -0.9445E+02    -0.9404E+02    -0.9363E+02    -0.9324E+02    -0.9285E+02    -0.9247E+02    -0.9210E+02    -0.9174E+02    -0.9139E+02    -0.9105E+02    -0.9072E+02    -0.9040E+02    -0.9010E+02    -0.8981E+02    -0.8954E+02    -0.8930E+02    -0.8910E+02    -0.8895E+02    -0.8886E+02    -0.8886E+02
    -0.8890E+02    -0.8890E+02    -0.8899E+02    -0.8914E+02    -0.8935E+02    -0.8959E+02    -0.8986E+02    -0.9016E+02    -0.9046E+02    -0.9079E+02    -0.9112E+02    -0.9146E+02    -0.9181E+02    -0.9217E+02    -0.9254E+02    -0.9291E+02    -0.9329E+02    -0.9367E+02    -0.9404E+02    -0.9440E+02    -0.9473E+02    -0.9500E+02    -0.9517E+02    -0.9518E+02    -0.9493E+02    -0.9429E+02    -0.9305E+02    -0.9092E+02    -0.8749E+02    -0.8227E+02    -0.7471E+02    -0.6426E+02    -0.5048E+02    -0.3296E+02    -0.1123E+02     0.1538E+02     0.4775E+02     0.8689E+02     0.1340E+03     0.1903E+03     0.2575E+03     0.3370E+03     0.4305E+03     0.5392E+03     0.6633E+03     0.8011E+03     0.9469E+03     0.1088E+04     0.1201E+04     0.1250E+04     0.1201E+04     0.1088E+04     0.9469E+03     0.8011E+03     0.6633E+03     0.5391E+03     0.4305E+03     0.3370E+03     0.2574E+03     0.1903E+03     0.1339E+03     0.8679E+02     0.4764E+02     0.1527E+02    -0.1135E+02    -0.3308E+02    -0.5059E+02    -0.6437E+02    -0.7481E+02    -0.8236E+02    -0.8758E+02    -0.9100E+02    -0.9312E+02    -0.9436E+02    -0.9500E+02    -0.9525E+02    -0.9524E+02    -0.9507E+02    -0.9481E+02    -0.9448E+02    -0.9413E+02    -0.9376E+02    -0.9338E+02    -0.9301E+02    -0.9265E+02    -0.9229E+02    -0.9194E+02    -0.9160E+02    -0.9126E+02    -0.9093E+02    -0.9062E+02    -0.9031E+02    -0.9001E+02    -0.8973E+02    -0.8948E+02    -0.8924E+02    -0.8905E+02    -0.8890E+02    -0.8882E+02    -0.8882E+02
    -0.8882E+02    -0.8882E+02    -0.8890E+02    -0.8905E+02    -0.8924E+02    -0.8947E+02    -0.8973E+02    -0.9001E+02    -0.9030E+02    -0.9060E+02    -0.9091E+02    -0.9123E+02    -0.9156E+02    -0.9189E+02    -0.9222E+02    -0.9256E+02    -0.9289E+02    -0.9322E+02    -0.9354E+02    -0.9384E+02    -0.9409E+02    -0.9428E+02    -0.9435E+02    -0.9425E+02    -0.9388E+02    -0.9310E+02    -0.9172E+02    -0.8945E+02    -0.8593E+02    -0.8074E+02    -0.7341E+02    -0.6348E+02    -0.5063E+02    -0.3455E+02    -0.1494E+02     0.8671E+01     0.3685E+02     0.7021E+02     0.1094E+03     0.1550E+03     0.2077E+03     0.2677E+03     0.3352E+03     0.4094E+03     0.4888E+03     0.5704E+03     0.6489E+03     0.7169E+03     0.7647E+03     0.7824E+03     0.7646E+03     0.7169E+03     0.6489E+03     0.5703E+03     0.4888E+03     0.4093E+03     0.3351E+03     0.2677E+03     0.2076E+03     0.1549E+03     0.1093E+03     0.7010E+02     0.3674E+02     0.8556E+01    -0.1506E+02    -0.3467E+02    -0.5075E+02    -0.6360E+02    -0.7351E+02    -0.8084E+02    -0.8602E+02    -0.8953E+02    -0.9179E+02    -0.9317E+02    -0.9395E+02    -0.9432E+02    -0.9442E+02    -0.9435E+02    -0.9417E+02    -0.9392E+02    -0.9363E+02    -0.9331E+02    -0.9299E+02    -0.9266E+02    -0.9233E+02    -0.9200E+02    -0.9168E+02    -0.9136E+02    -0.9105E+02    -0.9074E+02    -0.9044E+02    -0.9015E+02    -0.8988E+02    -0.8961E+02    -0.8937E+02    -0.8915E+02    -0.8897E+02    -0.8883E+02    -0.8875E+02    -0.8875E+02
    -0.8871E+02    -0.8871E+02    -0.8879E+02    -0.8892E+02    -0.8910E+02    -0.8932E+02    -0.8955E+02    -0.8981E+02    -0.9007E+02    -0.9035E+02    -0.9063E+02    -0.9092E+02    -0.9121E+02    -0.9151E+02    -0.9180E+02    -0.9209E+02    -0.9237E+02    -0.9265E+02    -0.9290E+02    -0.9311E+02    -0.9328E+02    -0.9336E+02    -0.9332E+02    -0.9308E+02    -0.9256E+02    -0.9163E+02    -0.9009E+02    -0.8769E+02    -0.8412E+02    -0.7904E+02    -0.7206E+02    -0.6285E+02    -0.5117E+02    -0.3684E+02    -0.1968E+02     0.5438E+00     0.2416E+02     0.5149E+02     0.8277E+02     0.1182E+03     0.1578E+03     0.2014E+03     0.2484E+03     0.2979E+03     0.3482E+03     0.3970E+03     0.4413E+03     0.4772E+03     0.5009E+03     0.5093E+03     0.5009E+03     0.4772E+03     0.4412E+03     0.3970E+03     0.3481E+03     0.2978E+03     0.2483E+03     0.2013E+03     0.1577E+03     0.1181E+03     0.8268E+02     0.5138E+02     0.2405E+02     0.4292E+00    -0.1980E+02    -0.3696E+02    -0.5129E+02    -0.6297E+02    -0.7217E+02    -0.7914E+02    -0.8421E+02    -0.8777E+02    -0.9016E+02    -0.9170E+02    -0.9263E+02    -0.9315E+02    -0.9339E+02    -0.9343E+02    -0.9335E+02    -0.9319E+02    -0.9298E+02    -0.9273E+02    -0.9247E+02    -0.9219E+02    -0.9191E+02    -0.9162E+02    -0.9133E+02    -0.9105E+02    -0.9077E+02    -0.9049E+02    -0.9021E+02    -0.8995E+02    -0.8969E+02    -0.8945E+02    -0.8922E+02    -0.8902E+02    -0.8885E+02    -0.8872E+02    -0.8865E+02    -0.8865E+02
    -0.8858E+02    -0.8858E+02    -0.8865E+02    -0.8877E+02    -0.8893E+02    -0.8912E+02    -0.8933E+02    -0.8956E+02    -0.8980E+02    -0.9004E+02    -0.9029E+02    -0.9055E+02    -0.9080E+02    -0.9105E+02    -0.9129E+02    -0.9153E+02    -0.9175E+02    -0.9196E+02    -0.9213E+02    -0.9226E+02    -0.9233E+02    -0.9230E+02    -0.9212E+02    -0.9175E+02    -0.9108E+02    -0.8998E+02    -0.8830E+02    -0.8581E+02    -0.8227E+02    -0.7740E+02    -0.7090E+02    -0.6253E+02    -0.5215E+02    -0.3967E+02    -0.2501E+02    -0.8097E+01     0.1121E+02     0.3302E+02     0.5739E+02     0.8425E+02     0.1134E+03     0.1446E+03     0.1771E+03     0.2100E+03     0.2423E+03     0.2725E+03     0.2988E+03     0.3193E+03     0.3325E+03     0.3370E+03     0.3325E+03     0.3193E+03     0.2987E+03     0.2725E+03     0.2423E+03     0.2100E+03     0.1770E+03     0.1445E+03     0.1134E+03     0.8416E+02     0.5729E+02     0.3292E+02     0.1110E+02    -0.8211E+01    -0.2513E+02    -0.3979E+02    -0.5227E+02    -0.6265E+02    -0.7101E+02    -0.7750E+02    -0.8237E+02    -0.8590E+02    -0.8838E+02    -0.9006E+02    -0.9115E+02    -0.9182E+02    -0.9220E+02    -0.9237E+02    -0.9240E+02    -0.9234E+02    -0.9221E+02    -0.9204E+02    -0.9185E+02    -0.9163E+02    -0.9140E+02    -0.9116E+02    -0.9091E+02    -0.9067E+02    -0.9042E+02    -0.9018E+02    -0.8993E+02    -0.8970E+02    -0.8947E+02    -0.8925E+02    -0.8905E+02    -0.8886E+02    -0.8871E+02    -0.8859E+02    -0.8853E+02    -0.8853E+02
    -0.8843E+02    -0.8843E+02    -0.8849E+02    -0.8860E+02    -0.8874E+02    -0.8890E+02    -0.8909E+02    -0.8928E+02    -0.8949E+02    -0.8969E+02    -0.8990E+02    -0.9012E+02    -0.9032E+02    -0.9052E+02    -0.9072E+02    -0.9089E+02    -0.9105E+02    -0.9118E+02    -0.9128E+02    -0.9132E+02    -0.9128E+02    -0.9113E+02    -0.9083E+02    -0.9032E+02    -0.8950E+02    -0.8828E+02    -0.8650E+02    -0.8400E+02    -0.8057E+02    -0.7599E+02    -0.7005E+02    -0.6259E+02    -0.5353E+02    -0.4283E+02    -0.3051E+02    -0.1657E+02    -0.1014E+01     0.1617E+02     0.3492E+02     0.5510E+02     0.7648E+02     0.9869E+02     0.1213E+03     0.1435E+03     0.1648E+03     0.1840E+03     0.2004E+03     0.2129E+03     0.2208E+03     0.2235E+03     0.2208E+03     0.2129E+03     0.2004E+03     0.1840E+03     0.1647E+03     0.1435E+03     0.1212E+03     0.9862E+02     0.7640E+02     0.5501E+02     0.3482E+02     0.1607E+02    -0.1121E+01    -0.1669E+02    -0.3063E+02    -0.4295E+02    -0.5365E+02    -0.6271E+02    -0.7016E+02    -0.7609E+02    -0.8067E+02    -0.8409E+02    -0.8659E+02    -0.8836E+02    -0.8958E+02    -0.9039E+02    -0.9091E+02    -0.9121E+02    -0.9136E+02    -0.9140E+02    -0.9136E+02    -0.9127E+02    -0.9114E+02    -0.9099E+02    -0.9082E+02    -0.9063E+02    -0.9043E+02    -0.9023E+02    -0.9003E+02    -0.8982E+02    -0.8961E+02    -0.8941E+02    -0.8921E+02    -0.8902E+02    -0.8884E+02    -0.8869E+02    -0.8855E+02    -0.8845E+02    -0.8839E+02    -0.8839E+02
    -0.8827E+02    -0.8827E+02    -0.8832E+02    -0.8841E+02    -0.8853E+02    -0.8866E+02    -0.8882E+02    -0.8898E+02    -0.8914E+02    -0.8931E+02    -0.8948E+02    -0.8965E+02    -0.8981E+02    -0.8995E+02    -0.9009E+02    -0.9021E+02    -0.9030E+02    -0.9035E+02    -0.9036E+02    -0.9031E+02    -0.9017E+02    -0.8992E+02    -0.8950E+02    -0.8887E+02    -0.8795E+02    -0.8664E+02    -0.8483E+02    -0.8238E+02    -0.7913E+02    -0.7491E+02    -0.6958E+02    -0.6303E+02    -0.5522E+02    -0.4617E+02    -0.3591E+02    -0.2450E+02    -0.1203E+02     0.1455E+01     0.1586E+02     0.3103E+02     0.4675E+02     0.6274E+02     0.7863E+02     0.9398E+02     0.1083E+03     0.1211E+03     0.1317E+03     0.1397E+03     0.1447E+03     0.1464E+03     0.1447E+03     0.1397E+03     0.1317E+03     0.1210E+03     0.1083E+03     0.9393E+02     0.7857E+02     0.6267E+02     0.4667E+02     0.3094E+02     0.1576E+02     0.1355E+01    -0.1213E+02    -0.2461E+02    -0.3602E+02    -0.4628E+02    -0.5534E+02    -0.6315E+02    -0.6969E+02    -0.7502E+02    -0.7923E+02    -0.8247E+02    -0.8492E+02    -0.8672E+02    -0.8803E+02    -0.8895E+02    -0.8958E+02    -0.8999E+02    -0.9025E+02    -0.9039E+02    -0.9045E+02    -0.9044E+02    -0.9039E+02    -0.9030E+02    -0.9019E+02    -0.9006E+02    -0.8991E+02    -0.8976E+02    -0.8960E+02    -0.8943E+02    -0.8926E+02    -0.8909E+02    -0.8893E+02    -0.8877E+02    -0.8862E+02    -0.8849E+02    -0.8838E+02    -0.8829E+02    -0.8824E+02    -0.8824E+02
    -0.8810E+02    -0.8810E+02    -0.8814E+02    -0.8821E+02    -0.8831E+02    -0.8841E+02    -0.8853E+02    -0.8866E+02    -0.8879E+02    -0.8892E+02    -0.8904E+02    -0.8916E+02    -0.8927E+02    -0.8936E+02    -0.8944E+02    -0.8949E+02    -0.8952E+02    -0.8950E+02    -0.8943E+02    -0.8929E+02    -0.8906E+02    -0.8871E+02    -0.8820E+02    -0.8749E+02    -0.8650E+02    -0.8516E+02    -0.8338E+02    -0.8104E+02    -0.7803E+02    -0.7422E+02    -0.6951E+02    -0.6384E+02    -0.5718E+02    -0.4957E+02    -0.4107E+02    -0.3176E+02    -0.2174E+02    -0.1112E+02     0.2895E-02     0.1150E+02     0.2319E+02     0.3486E+02     0.4625E+02     0.5707E+02     0.6700E+02     0.7571E+02     0.8289E+02     0.8824E+02     0.9155E+02     0.9267E+02     0.9154E+02     0.8822E+02     0.8286E+02     0.7568E+02     0.6696E+02     0.5702E+02     0.4619E+02     0.3479E+02     0.2312E+02     0.1142E+02    -0.8641E-01    -0.1122E+02    -0.2185E+02    -0.3187E+02    -0.4118E+02    -0.4968E+02    -0.5729E+02    -0.6395E+02    -0.6962E+02    -0.7433E+02    -0.7813E+02    -0.8113E+02    -0.8347E+02    -0.8524E+02    -0.8658E+02    -0.8757E+02    -0.8828E+02    -0.8879E+02    -0.8914E+02    -0.8937E+02    -0.8951E+02    -0.8958E+02    -0.8960E+02    -0.8958E+02    -0.8953E+02    -0.8946E+02    -0.8936E+02    -0.8926E+02    -0.8914E+02    -0.8902E+02    -0.8889E+02    -0.8877E+02    -0.8864E+02    -0.8851E+02    -0.8839E+02    -0.8829E+02    -0.8819E+02    -0.8812E+02    -0.8808E+02    -0.8808E+02
    -0.8793E+02    -0.8793E+02    -0.8796E+02    -0.8801E+02    -0.8808E+02    -0.8816E+02    -0.8825E+02    -0.8834E+02    -0.8843E+02    -0.8852E+02    -0.8860E+02    -0.8867E+02    -0.8873E+02    -0.8877E+02    -0.8879E+02    -0.8878E+02    -0.8874E+02    -0.8866E+02    -0.8852E+02    -0.8831E+02    -0.8800E+02    -0.8758E+02    -0.8701E+02    -0.8624E+02    -0.8523E+02    -0.8391E+02    -0.8221E+02    -0.8004E+02    -0.7731E+02    -0.7393E+02    -0.6983E+02    -0.6496E+02    -0.5933E+02    -0.5298E+02    -0.4596E+02    -0.3836E+02    -0.3029E+02    -0.2185E+02    -0.1316E+02    -0.4326E+01     0.4506E+01     0.1318E+02     0.2152E+02     0.2934E+02     0.3641E+02     0.4255E+02     0.4756E+02     0.5127E+02     0.5354E+02     0.5431E+02     0.5354E+02     0.5125E+02     0.4753E+02     0.4252E+02     0.3637E+02     0.2929E+02     0.2147E+02     0.1312E+02     0.4434E+01    -0.4405E+01    -0.1324E+02    -0.2194E+02    -0.3039E+02    -0.3847E+02    -0.4606E+02    -0.5308E+02    -0.5944E+02    -0.6507E+02    -0.6993E+02    -0.7402E+02    -0.7740E+02    -0.8013E+02    -0.8229E+02    -0.8399E+02    -0.8531E+02    -0.8632E+02    -0.8709E+02    -0.8766E+02    -0.8808E+02    -0.8838E+02    -0.8860E+02    -0.8874E+02    -0.8882E+02    -0.8886E+02    -0.8887E+02    -0.8885E+02    -0.8881E+02    -0.8876E+02    -0.8869E+02    -0.8861E+02    -0.8852E+02    -0.8843E+02    -0.8834E+02    -0.8825E+02    -0.8816E+02    -0.8808E+02    -0.8801E+02    -0.8795E+02    -0.8792E+02    -0.8792E+02
    -0.8776E+02    -0.8776E+02    -0.8778E+02    -0.8782E+02    -0.8786E+02    -0.8792E+02    -0.8797E+02    -0.8803E+02    -0.8808E+02    -0.8813E+02    -0.8816E+02    -0.8819E+02    -0.8820E+02    -0.8819E+02    -0.8816E+02    -0.8810E+02    -0.8801E+02    -0.8787E+02    -0.8767E+02    -0.8740E+02    -0.8704E+02    -0.8657E+02    -0.8597E+02    -0.8519E+02    -0.8419E+02    -0.8293E+02    -0.8135E+02    -0.7937E+02    -0.7694E+02    -0.7399E+02    -0.7048E+02    -0.6636E+02    -0.6165E+02    -0.5637E+02    -0.5059E+02    -0.4440E+02    -0.3787E+02    -0.3110E+02    -0.2421E+02    -0.1732E+02    -0.1052E+02    -0.3926E+01     0.2328E+01     0.8115E+01     0.1330E+02     0.1776E+02     0.2137E+02     0.2402E+02     0.2565E+02     0.2619E+02     0.2564E+02     0.2401E+02     0.2134E+02     0.1773E+02     0.1326E+02     0.8070E+01     0.2275E+01    -0.3987E+01    -0.1058E+02    -0.1739E+02    -0.2430E+02    -0.3119E+02    -0.3796E+02    -0.4449E+02    -0.5069E+02    -0.5647E+02    -0.6175E+02    -0.6646E+02    -0.7057E+02    -0.7409E+02    -0.7703E+02    -0.7946E+02    -0.8142E+02    -0.8301E+02    -0.8427E+02    -0.8526E+02    -0.8604E+02    -0.8665E+02    -0.8711E+02    -0.8747E+02    -0.8774E+02    -0.8794E+02    -0.8808E+02    -0.8818E+02    -0.8824E+02    -0.8827E+02    -0.8828E+02    -0.8827E+02    -0.8824E+02    -0.8821E+02    -0.8816E+02    -0.8811E+02    -0.8805E+02    -0.8799E+02    -0.8793E+02    -0.8787E+02    -0.8782E+02    -0.8779E+02    -0.8776E+02    -0.8776E+02
    -0.8760E+02    -0.8760E+02    -0.8761E+02    -0.8763E+02    -0.8765E+02    -0.8768E+02    -0.8771E+02    -0.8773E+02    -0.8775E+02    -0.8776E+02    -0.8776E+02    -0.8774E+02    -0.8771E+02    -0.8766E+02    -0.8759E+02    -0.8748E+02    -0.8734E+02    -0.8715E+02    -0.8691E+02    -0.8660E+02    -0.8621E+02    -0.8572E+02    -0.8511E+02    -0.8434E+02    -0.8339E+02    -0.8222E+02    -0.8078E+02    -0.7902E+02    -0.7690E+02    -0.7438E+02    -0.7140E+02    -0.6796E+02    -0.6406E+02    -0.5972E+02    -0.5499E+02    -0.4995E+02    -0.4466E+02    -0.3922E+02    -0.3372E+02    -0.2824E+02    -0.2289E+02    -0.1777E+02    -0.1296E+02    -0.8557E+01    -0.4645E+01    -0.1311E+01     0.1370E+01     0.3334E+01     0.4531E+01     0.4931E+01     0.4524E+01     0.3320E+01     0.1349E+01    -0.1339E+01    -0.4681E+01    -0.8599E+01    -0.1301E+02    -0.1782E+02    -0.2295E+02    -0.2831E+02    -0.3379E+02    -0.3930E+02    -0.4475E+02    -0.5003E+02    -0.5508E+02    -0.5981E+02    -0.6415E+02    -0.6805E+02    -0.7149E+02    -0.7446E+02    -0.7698E+02    -0.7910E+02    -0.8085E+02    -0.8229E+02    -0.8346E+02    -0.8440E+02    -0.8517E+02    -0.8578E+02    -0.8627E+02    -0.8666E+02    -0.8697E+02    -0.8721E+02    -0.8740E+02    -0.8755E+02    -0.8765E+02    -0.8773E+02    -0.8778E+02    -0.8781E+02    -0.8782E+02    -0.8783E+02    -0.8781E+02    -0.8780E+02    -0.8777E+02    -0.8774E+02    -0.8771E+02    -0.8768E+02    -0.8765E+02    -0.8763E+02    -0.8761E+02    -0.8761E+02
    -0.8745E+02    -0.8745E+02    -0.8745E+02    -0.8746E+02    -0.8746E+02    -0.8746E+02    -0.8746E+02    -0.8746E+02    -0.8745E+02    -0.8742E+02    -0.8739E+02    -0.8734E+02    -0.8727E+02    -0.8718E+02    -0.8707E+02    -0.8693E+02    -0.8675E+02    -0.8653E+02    -0.8626E+02    -0.8593E+02    -0.8552E+02    -0.8503E+02    -0.8443E+02    -0.8370E+02    -0.8281E+02    -0.8175E+02    -0.8047E+02    -0.7894E+02    -0.7713E+02    -0.7499E+02    -0.7252E+02    -0.6969E+02    -0.6650E+02    -0.6297E+02    -0.5914E+02    -0.5506E+02    -0.5080E+02    -0.4643E+02    -0.4202E+02    -0.3765E+02    -0.3340E+02    -0.2934E+02    -0.2555E+02    -0.2211E+02    -0.1907E+02    -0.1650E+02    -0.1445E+02    -0.1295E+02    -0.1204E+02    -0.1173E+02    -0.1204E+02    -0.1296E+02    -0.1447E+02    -0.1653E+02    -0.1911E+02    -0.2215E+02    -0.2560E+02    -0.2939E+02    -0.3345E+02    -0.3771E+02    -0.4209E+02    -0.4650E+02    -0.5088E+02    -0.5514E+02    -0.5922E+02    -0.6305E+02    -0.6657E+02    -0.6976E+02    -0.7259E+02    -0.7507E+02    -0.7719E+02    -0.7901E+02    -0.8053E+02    -0.8181E+02    -0.8287E+02    -0.8375E+02    -0.8448E+02    -0.8508E+02    -0.8558E+02    -0.8598E+02    -0.8631E+02    -0.8658E+02    -0.8680E+02    -0.8698E+02    -0.8712E+02    -0.8724E+02    -0.8732E+02    -0.8739E+02    -0.8744E+02    -0.8748E+02    -0.8750E+02    -0.8751E+02    -0.8751E+02    -0.8751E+02    -0.8750E+02    -0.8750E+02    -0.8749E+02    -0.8748E+02    -0.8747E+02    -0.8747E+02
    -0.8731E+02    -0.8731E+02    -0.8731E+02    -0.8730E+02    -0.8729E+02    -0.8727E+02    -0.8725E+02    -0.8722E+02    -0.8718E+02    -0.8712E+02    -0.8706E+02    -0.8698E+02    -0.8688E+02    -0.8677E+02    -0.8663E+02    -0.8646E+02    -0.8625E+02    -0.8601E+02    -0.8572E+02    -0.8538E+02    -0.8497E+02    -0.8449E+02    -0.8392E+02    -0.8324E+02    -0.8244E+02    -0.8149E+02    -0.8037E+02    -0.7906E+02    -0.7754E+02    -0.7577E+02    -0.7374E+02    -0.7144E+02    -0.6887E+02    -0.6605E+02    -0.6299E+02    -0.5973E+02    -0.5634E+02    -0.5285E+02    -0.4934E+02    -0.4586E+02    -0.4248E+02    -0.3926E+02    -0.3626E+02    -0.3353E+02    -0.3113E+02    -0.2910E+02    -0.2748E+02    -0.2630E+02    -0.2559E+02    -0.2535E+02    -0.2559E+02    -0.2632E+02    -0.2750E+02    -0.2913E+02    -0.3116E+02    -0.3357E+02    -0.3630E+02    -0.3931E+02    -0.4253E+02    -0.4591E+02    -0.4939E+02    -0.5291E+02    -0.5640E+02    -0.5980E+02    -0.6305E+02    -0.6611E+02    -0.6894E+02    -0.7151E+02    -0.7380E+02    -0.7583E+02    -0.7759E+02    -0.7912E+02    -0.8043E+02    -0.8154E+02    -0.8249E+02    -0.8329E+02    -0.8397E+02    -0.8454E+02    -0.8502E+02    -0.8542E+02    -0.8577E+02    -0.8605E+02    -0.8630E+02    -0.8650E+02    -0.8667E+02    -0.8681E+02    -0.8693E+02    -0.8702E+02    -0.8710E+02    -0.8716E+02    -0.8721E+02    -0.8725E+02    -0.8728E+02    -0.8730E+02    -0.8732E+02    -0.8733E+02    -0.8734E+02    -0.8734E+02    -0.8734E+02    -0.8734E+02
    -0.8719E+02    -0.8719E+02    -0.8718E+02    -0.8716E+02    -0.8714E+02    -0.8710E+02    -0.8706E+02    -0.8701E+02    -0.8694E+02    -0.8687E+02    -0.8678E+02    -0.8668E+02    -0.8656E+02    -0.8642E+02    -0.8625E+02    -0.8606E+02    -0.8585E+02    -0.8559E+02    -0.8530E+02    -0.8496E+02    -0.8456E+02    -0.8410E+02    -0.8357E+02    -0.8295E+02    -0.8223E+02    -0.8140E+02    -0.8044E+02    -0.7933E+02    -0.7806E+02    -0.7661E+02    -0.7498E+02    -0.7314E+02    -0.7110E+02    -0.6887E+02    -0.6647E+02    -0.6391E+02    -0.6125E+02    -0.5851E+02    -0.5574E+02    -0.5301E+02    -0.5034E+02    -0.4781E+02    -0.4544E+02    -0.4330E+02    -0.4141E+02    -0.3981E+02    -0.3854E+02    -0.3761E+02    -0.3705E+02    -0.3686E+02    -0.3705E+02    -0.3762E+02    -0.3855E+02    -0.3983E+02    -0.4143E+02    -0.4333E+02    -0.4548E+02    -0.4785E+02    -0.5039E+02    -0.5305E+02    -0.5579E+02    -0.5856E+02    -0.6130E+02    -0.6397E+02    -0.6652E+02    -0.6892E+02    -0.7115E+02    -0.7319E+02    -0.7503E+02    -0.7666E+02    -0.7811E+02    -0.7938E+02    -0.8048E+02    -0.8144E+02    -0.8227E+02    -0.8299E+02    -0.8360E+02    -0.8414E+02    -0.8459E+02    -0.8499E+02    -0.8533E+02    -0.8562E+02    -0.8588E+02    -0.8610E+02    -0.8628E+02    -0.8645E+02    -0.8658E+02    -0.8670E+02    -0.8681E+02    -0.8689E+02    -0.8697E+02    -0.8703E+02    -0.8708E+02    -0.8712E+02    -0.8716E+02    -0.8719E+02    -0.8721E+02    -0.8722E+02    -0.8723E+02    -0.8723E+02
    -0.8709E+02    -0.8709E+02    -0.8707E+02    -0.8705E+02    -0.8701E+02    -0.8696E+02    -0.8690E+02    -0.8683E+02    -0.8675E+02    -0.8665E+02    -0.8655E+02    -0.8643E+02    -0.8629E+02    -0.8613E+02    -0.8595E+02    -0.8575E+02    -0.8553E+02    -0.8527E+02    -0.8497E+02    -0.8464E+02    -0.8426E+02    -0.8383E+02    -0.8334E+02    -0.8279E+02    -0.8215E+02    -0.8143E+02    -0.8061E+02    -0.7969E+02    -0.7864E+02    -0.7747E+02    -0.7616E+02    -0.7471E+02    -0.7311E+02    -0.7138E+02    -0.6952E+02    -0.6755E+02    -0.6549E+02    -0.6338E+02    -0.6125E+02    -0.5913E+02    -0.5707E+02    -0.5510E+02    -0.5326E+02    -0.5159E+02    -0.5012E+02    -0.4888E+02    -0.4788E+02    -0.4716E+02    -0.4672E+02    -0.4658E+02    -0.4673E+02    -0.4717E+02    -0.4790E+02    -0.4889E+02    -0.5014E+02    -0.5162E+02    -0.5329E+02    -0.5513E+02    -0.5710E+02    -0.5917E+02    -0.6129E+02    -0.6342E+02    -0.6553E+02    -0.6759E+02    -0.6956E+02    -0.7142E+02    -0.7315E+02    -0.7474E+02    -0.7619E+02    -0.7750E+02    -0.7868E+02    -0.7972E+02    -0.8065E+02    -0.8146E+02    -0.8218E+02    -0.8281E+02    -0.8337E+02    -0.8386E+02    -0.8429E+02    -0.8467E+02    -0.8500E+02    -0.8529E+02    -0.8555E+02    -0.8577E+02    -0.8597E+02    -0.8615E+02    -0.8630E+02    -0.8644E+02    -0.8656E+02    -0.8666E+02    -0.8676E+02    -0.8684E+02    -0.8691E+02    -0.8697E+02    -0.8702E+02    -0.8706E+02    -0.8709E+02    -0.8712E+02    -0.8713E+02    -0.8713E+02
    -0.8700E+02    -0.8700E+02    -0.8698E+02    -0.8695E+02    -0.8690E+02    -0.8684E+02    -0.8677E+02    -0.8668E+02    -0.8659E+02    -0.8648E+02    -0.8636E+02    -0.8622E+02    -0.8608E+02    -0.8591E+02    -0.8572E+02    -0.8552E+02    -0.8529E+02    -0.8503E+02    -0.8474E+02    -0.8442E+02    -0.8407E+02    -0.8367E+02    -0.8323E+02    -0.8273E+02    -0.8217E+02    -0.8155E+02    -0.8086E+02    -0.8009E+02    -0.7923E+02    -0.7828E+02    -0.7724E+02    -0.7610E+02    -0.7486E+02    -0.7353E+02    -0.7211E+02    -0.7061E+02    -0.6906E+02    -0.6746E+02    -0.6585E+02    -0.6425E+02    -0.6269E+02    -0.6119E+02    -0.5979E+02    -0.5852E+02    -0.5740E+02    -0.5645E+02    -0.5569E+02    -0.5513E+02    -0.5480E+02    -0.5468E+02    -0.5480E+02    -0.5514E+02    -0.5570E+02    -0.5646E+02    -0.5741E+02    -0.5854E+02    -0.5981E+02    -0.6121E+02    -0.6271E+02    -0.6427E+02    -0.6588E+02    -0.6749E+02    -0.6908E+02    -0.7064E+02    -0.7214E+02    -0.7356E+02    -0.7489E+02    -0.7613E+02    -0.7727E+02    -0.7831E+02    -0.7925E+02    -0.8011E+02    -0.8088E+02    -0.8157E+02    -0.8219E+02    -0.8275E+02    -0.8324E+02    -0.8369E+02    -0.8408E+02    -0.8444E+02    -0.8476E+02    -0.8504E+02    -0.8530E+02    -0.8552E+02    -0.8573E+02    -0.8591E+02    -0.8608E+02    -0.8623E+02    -0.8636E+02    -0.8648E+02    -0.8659E+02    -0.8668E+02    -0.8676E+02    -0.8684E+02    -0.8690E+02    -0.8696E+02    -0.8700E+02    -0.8703E+02    -0.8705E+02    -0.8705E+02
    -0.8694E+02    -0.8694E+02    -0.8691E+02    -0.8687E+02    -0.8682E+02    -0.8675E+02    -0.8666E+02    -0.8657E+02    -0.8646E+02    -0.8634E+02    -0.8621E+02    -0.8607E+02    -0.8591E+02    -0.8574E+02    -0.8555E+02    -0.8534E+02    -0.8512E+02    -0.8487E+02    -0.8459E+02    -0.8429E+02    -0.8396E+02    -0.8359E+02    -0.8319E+02    -0.8275E+02    -0.8226E+02    -0.8173E+02    -0.8114E+02    -0.8050E+02    -0.7980E+02    -0.7903E+02    -0.7820E+02    -0.7731E+02    -0.7635E+02    -0.7532E+02    -0.7424E+02    -0.7312E+02    -0.7195E+02    -0.7076E+02    -0.6956E+02    -0.6838E+02    -0.6722E+02    -0.6611E+02    -0.6507E+02    -0.6413E+02    -0.6329E+02    -0.6258E+02    -0.6202E+02    -0.6160E+02    -0.6135E+02    -0.6127E+02    -0.6135E+02    -0.6161E+02    -0.6202E+02    -0.6259E+02    -0.6330E+02    -0.6414E+02    -0.6509E+02    -0.6613E+02    -0.6723E+02    -0.6839E+02    -0.6958E+02    -0.7078E+02    -0.7197E+02    -0.7314E+02    -0.7426E+02    -0.7534E+02    -0.7636E+02    -0.7732E+02    -0.7822E+02    -0.7905E+02    -0.7981E+02    -0.8051E+02    -0.8115E+02    -0.8174E+02    -0.8227E+02    -0.8276E+02    -0.8320E+02    -0.8360E+02    -0.8396E+02    -0.8429E+02    -0.8459E+02    -0.8487E+02    -0.8512E+02    -0.8534E+02    -0.8555E+02    -0.8574E+02    -0.8591E+02    -0.8606E+02    -0.8620E+02    -0.8633E+02    -0.8645E+02    -0.8656E+02    -0.8665E+02    -0.8673E+02    -0.8681E+02    -0.8687E+02    -0.8692E+02    -0.8696E+02    -0.8698E+02    -0.8698E+02
    -0.8688E+02    -0.8688E+02    -0.8686E+02    -0.8681E+02    -0.8675E+02    -0.8667E+02    -0.8658E+02    -0.8648E+02    -0.8637E+02    -0.8624E+02    -0.8611E+02    -0.8596E+02    -0.8580E+02    -0.8562E+02    -0.8544E+02    -0.8523E+02    -0.8501E+02    -0.8477E+02    -0.8451E+02    -0.8422E+02    -0.8392E+02    -0.8358E+02    -0.8322E+02    -0.8283E+02    -0.8240E+02    -0.8194E+02    -0.8144E+02    -0.8091E+02    -0.8033E+02    -0.7971E+02    -0.7904E+02    -0.7834E+02    -0.7759E+02    -0.7680E+02    -0.7598E+02    -0.7513E+02    -0.7426E+02    -0.7337E+02    -0.7249E+02    -0.7162E+02    -0.7077E+02    -0.6996E+02    -0.6920E+02    -0.6851E+02    -0.6790E+02    -0.6739E+02    -0.6697E+02    -0.6667E+02    -0.6649E+02    -0.6643E+02    -0.6649E+02    -0.6667E+02    -0.6698E+02    -0.6739E+02    -0.6791E+02    -0.6852E+02    -0.6921E+02    -0.6997E+02    -0.7078E+02    -0.7163E+02    -0.7250E+02    -0.7338E+02    -0.7427E+02    -0.7514E+02    -0.7599E+02    -0.7681E+02    -0.7760E+02    -0.7835E+02    -0.7905E+02    -0.7972E+02    -0.8034E+02    -0.8091E+02    -0.8145E+02    -0.8195E+02    -0.8241E+02    -0.8283E+02    -0.8322E+02    -0.8358E+02    -0.8391E+02    -0.8422E+02    -0.8450E+02    -0.8476E+02    -0.8500E+02    -0.8522E+02    -0.8542E+02    -0.8561E+02    -0.8578E+02    -0.8594E+02    -0.8609E+02    -0.8622E+02    -0.8635E+02    -0.8646E+02    -0.8656E+02    -0.8665E+02    -0.8674E+02    -0.8681E+02    -0.8686E+02    -0.8690E+02    -0.8693E+02    -0.8693E+02
    -0.8684E+02    -0.8684E+02    -0.8682E+02    -0.8677E+02    -0.8670E+02    -0.8662E+02    -0.8653E+02    -0.8642E+02    -0.8630E+02    -0.8617E+02    -0.8604E+02    -0.8589E+02    -0.8572E+02    -0.8555E+02    -0.8536E+02    -0.8516E+02    -0.8495E+02    -0.8472E+02    -0.8447E+02    -0.8421E+02    -0.8393E+02    -0.8362E+02    -0.8330E+02    -0.8295E+02    -0.8258E+02    -0.8218E+02    -0.8176E+02    -0.8130E+02    -0.8082E+02    -0.8032E+02    -0.7978E+02    -0.7921E+02    -0.7863E+02    -0.7801E+02    -0.7738E+02    -0.7673E+02    -0.7608E+02    -0.7541E+02    -0.7476E+02    -0.7411E+02    -0.7349E+02    -0.7290E+02    -0.7235E+02    -0.7185E+02    -0.7141E+02    -0.7104E+02    -0.7074E+02    -0.7052E+02    -0.7039E+02    -0.7035E+02    -0.7039E+02    -0.7052E+02    -0.7074E+02    -0.7104E+02    -0.7141E+02    -0.7185E+02    -0.7236E+02    -0.7291E+02    -0.7350E+02    -0.7412E+02    -0.7476E+02    -0.7542E+02    -0.7608E+02    -0.7674E+02    -0.7738E+02    -0.7802E+02    -0.7863E+02    -0.7922E+02    -0.7978E+02    -0.8032E+02    -0.8082E+02    -0.8130E+02    -0.8175E+02    -0.8218E+02    -0.8257E+02    -0.8294E+02    -0.8329E+02    -0.8361E+02    -0.8392E+02    -0.8420E+02    -0.8446E+02    -0.8470E+02    -0.8493E+02    -0.8514E+02    -0.8534E+02    -0.8553E+02    -0.8570E+02    -0.8586E+02    -0.8601E+02    -0.8614E+02    -0.8627E+02    -0.8639E+02    -0.8650E+02    -0.8659E+02    -0.8668E+02    -0.8676E+02    -0.8682E+02    -0.8686E+02    -0.8689E+02    -0.8689E+02
    -0.8682E+02    -0.8682E+02    -0.8679E+02    -0.8674E+02    -0.8667E+02    -0.8659E+02    -0.8649E+02    -0.8638E+02    -0.8626E+02    -0.8613E+02    -0.8599E+02    -0.8584E+02    -0.8568E+02    -0.8551E+02    -0.8533E+02    -0.8514E+02    -0.8493E+02    -0.8472E+02    -0.8449E+02    -0.8424E+02    -0.8398E+02    -0.8371E+02    -0.8341E+02    -0.8311E+02    -0.8278E+02    -0.8243E+02    -0.8207E+02    -0.8168E+02    -0.8128E+02    -0.8086E+02    -0.8042E+02    -0.7997E+02    -0.7950E+02    -0.7901E+02    -0.7852E+02    -0.7802E+02    -0.7752E+02    -0.7701E+02    -0.7652E+02    -0.7604E+02    -0.7558E+02    -0.7514E+02    -0.7474E+02    -0.7437E+02    -0.7405E+02    -0.7378E+02    -0.7357E+02    -0.7341E+02    -0.7331E+02    -0.7328E+02    -0.7331E+02    -0.7341E+02    -0.7357E+02    -0.7378E+02    -0.7405E+02    -0.7437E+02    -0.7474E+02    -0.7514E+02    -0.7558E+02    -0.7604E+02    -0.7652E+02    -0.7701E+02    -0.7751E+02    -0.7802E+02    -0.7852E+02    -0.7901E+02    -0.7949E+02    -0.7996E+02    -0.8042E+02    -0.8086E+02    -0.8128E+02    -0.8168E+02    -0.8206E+02    -0.8242E+02    -0.8277E+02    -0.8309E+02    -0.8340E+02    -0.8369E+02    -0.8396E+02    -0.8422E+02    -0.8447E+02    -0.8469E+02    -0.8491E+02    -0.8511E+02    -0.8530E+02    -0.8548E+02    -0.8565E+02    -0.8581E+02    -0.8596E+02    -0.8609E+02    -0.8622E+02    -0.8634E+02    -0.8645E+02    -0.8655E+02    -0.8664E+02    -0.8672E+02    -0.8679E+02    -0.8683E+02    -0.8686E+02    -0.8686E+02
    -0.8680E+02    -0.8680E+02    -0.8677E+02    -0.8672E+02    -0.8665E+02    -0.8657E+02    -0.8647E+02    -0.8636E+02    -0.8624E+02    -0.8611E+02    -0.8597E+02    -0.8583E+02    -0.8567E+02    -0.8551E+02    -0.8533E+02    -0.8515E+02    -0.8495E+02    -0.8475E+02    -0.8453E+02    -0.8431E+02    -0.8407E+02    -0.8382E+02    -0.8356E+02    -0.8328E+02    -0.8299E+02    -0.8269E+02    -0.8238E+02    -0.8205E+02    -0.8171E+02    -0.8136E+02    -0.8099E+02    -0.8062E+02    -0.8024E+02    -0.7985E+02    -0.7946E+02    -0.7906E+02    -0.7867E+02    -0.7828E+02    -0.7791E+02    -0.7754E+02    -0.7719E+02    -0.7686E+02    -0.7656E+02    -0.7629E+02    -0.7605E+02    -0.7585E+02    -0.7569E+02    -0.7558E+02    -0.7551E+02    -0.7548E+02    -0.7551E+02    -0.7558E+02    -0.7569E+02    -0.7585E+02    -0.7605E+02    -0.7629E+02    -0.7656E+02    -0.7686E+02    -0.7719E+02    -0.7754E+02    -0.7790E+02    -0.7828E+02    -0.7867E+02    -0.7906E+02    -0.7945E+02    -0.7984E+02    -0.8023E+02    -0.8061E+02    -0.8098E+02    -0.8135E+02    -0.8170E+02    -0.8204E+02    -0.8236E+02    -0.8268E+02    -0.8298E+02    -0.8326E+02    -0.8354E+02    -0.8380E+02    -0.8405E+02    -0.8428E+02    -0.8451E+02    -0.8472E+02    -0.8492E+02    -0.8511E+02    -0.8529E+02    -0.8547E+02    -0.8563E+02    -0.8578E+02    -0.8593E+02    -0.8607E+02    -0.8620E+02    -0.8632E+02    -0.8643E+02    -0.8653E+02    -0.8662E+02    -0.8670E+02    -0.8677E+02    -0.8681E+02    -0.8684E+02    -0.8684E+02
    -0.8680E+02    -0.8680E+02    -0.8677E+02    -0.8672E+02    -0.8665E+02    -0.8656E+02    -0.8646E+02    -0.8635E+02    -0.8624E+02    -0.8611E+02    -0.8597E+02    -0.8583E+02    -0.8568E+02    -0.8552E+02    -0.8536E+02    -0.8518E+02    -0.8500E+02    -0.8481E+02    -0.8461E+02    -0.8440E+02    -0.8418E+02    -0.8395E+02    -0.8372E+02    -0.8347E+02    -0.8322E+02    -0.8295E+02    -0.8268E+02    -0.8240E+02    -0.8211E+02    -0.8181E+02    -0.8150E+02    -0.8119E+02    -0.8088E+02    -0.8056E+02    -0.8025E+02    -0.7993E+02    -0.7962E+02    -0.7931E+02    -0.7902E+02    -0.7873E+02    -0.7846E+02    -0.7821E+02    -0.7798E+02    -0.7777E+02    -0.7759E+02    -0.7744E+02    -0.7732E+02    -0.7724E+02    -0.7718E+02    -0.7716E+02    -0.7718E+02    -0.7723E+02    -0.7732E+02    -0.7744E+02    -0.7759E+02    -0.7777E+02    -0.7798E+02    -0.7821E+02    -0.7846E+02    -0.7873E+02    -0.7901E+02    -0.7931E+02    -0.7961E+02    -0.7992E+02    -0.8024E+02    -0.8055E+02    -0.8087E+02    -0.8118E+02    -0.8149E+02    -0.8179E+02    -0.8209E+02    -0.8238E+02    -0.8266E+02    -0.8293E+02    -0.8320E+02    -0.8345E+02    -0.8369E+02    -0.8393E+02    -0.8415E+02    -0.8437E+02    -0.8457E+02    -0.8477E+02    -0.8496E+02    -0.8514E+02    -0.8531E+02    -0.8548E+02    -0.8564E+02    -0.8578E+02    -0.8593E+02    -0.8606E+02    -0.8619E+02    -0.8631E+02    -0.8642E+02    -0.8652E+02    -0.8661E+02    -0.8669E+02    -0.8676E+02    -0.8680E+02    -0.8683E+02    -0.8683E+02
    -0.8680E+02    -0.8680E+02    -0.8677E+02    -0.8672E+02    -0.8665E+02    -0.8656E+02    -0.8647E+02    -0.8636E+02    -0.8625E+02    -0.8612E+02    -0.8599E+02    -0.8585E+02    -0.8571E+02    -0.8556E+02    -0.8540E+02    -0.8523E+02    -0.8506E+02    -0.8489E+02    -0.8470E+02    -0.8451E+02    -0.8431E+02    -0.8410E+02    -0.8389E+02    -0.8367E+02    -0.8344E+02    -0.8321E+02    -0.8297E+02    -0.8273E+02    -0.8248E+02    -0.8222E+02    -0.8197E+02    -0.8171E+02    -0.8144E+02    -0.8118E+02    -0.8092E+02    -0.8066E+02    -0.8041E+02    -0.8017E+02    -0.7993E+02    -0.7970E+02    -0.7949E+02    -0.7929E+02    -0.7911E+02    -0.7895E+02    -0.7881E+02    -0.7869E+02    -0.7860E+02    -0.7853E+02    -0.7849E+02    -0.7848E+02    -0.7849E+02    -0.7853E+02    -0.7860E+02    -0.7869E+02    -0.7881E+02    -0.7895E+02    -0.7911E+02    -0.7929E+02    -0.7948E+02    -0.7970E+02    -0.7992E+02    -0.8016E+02    -0.8040E+02    -0.8065E+02    -0.8091E+02    -0.8117E+02    -0.8143E+02    -0.8169E+02    -0.8195E+02    -0.8221E+02    -0.8246E+02    -0.8271E+02    -0.8295E+02    -0.8319E+02    -0.8342E+02    -0.8364E+02    -0.8386E+02    -0.8407E+02    -0.8428E+02    -0.8447E+02    -0.8466E+02    -0.8485E+02    -0.8502E+02    -0.8519E+02    -0.8535E+02    -0.8551E+02    -0.8566E+02    -0.8580E+02    -0.8594E+02    -0.8607E+02    -0.8619E+02    -0.8631E+02    -0.8642E+02    -0.8652E+02    -0.8661E+02    -0.8669E+02    -0.8675E+02    -0.8680E+02    -0.8683E+02    -0.8683E+02
    -0.8680E+02    -0.8680E+02    -0.8678E+02    -0.8673E+02    -0.8666E+02    -0.8658E+02    -0.8648E+02    -0.8638E+02    -0.8627E+02    -0.8615E+02    -0.8602E+02    -0.8589E+02    -0.8575E+02    -0.8561E+02    -0.8546E+02    -0.8530E+02    -0.8514E+02    -0.8498E+02    -0.8481E+02    -0.8463E+02    -0.8445E+02    -0.8426E+02    -0.8407E+02    -0.8387E+02    -0.8367E+02    -0.8347E+02    -0.8326E+02    -0.8304E+02    -0.8283E+02    -0.8261E+02    -0.8239E+02    -0.8217E+02    -0.8194E+02    -0.8173E+02    -0.8151E+02    -0.8130E+02    -0.8109E+02    -0.8089E+02    -0.8069E+02    -0.8051E+02    -0.8034E+02    -0.8018E+02    -0.8004E+02    -0.7991E+02    -0.7980E+02    -0.7971E+02    -0.7963E+02    -0.7958E+02    -0.7955E+02    -0.7954E+02    -0.7955E+02    -0.7958E+02    -0.7963E+02    -0.7970E+02    -0.7980E+02    -0.7991E+02    -0.8003E+02    -0.8018E+02    -0.8033E+02    -0.8050E+02    -0.8069E+02    -0.8088E+02    -0.8108E+02    -0.8128E+02    -0.8149E+02    -0.8171E+02    -0.8193E+02    -0.8215E+02    -0.8237E+02    -0.8259E+02    -0.8280E+02    -0.8302E+02    -0.8323E+02    -0.8344E+02    -0.8364E+02    -0.8384E+02    -0.8404E+02    -0.8423E+02    -0.8441E+02    -0.8459E+02    -0.8477E+02    -0.8494E+02    -0.8510E+02    -0.8526E+02    -0.8541E+02    -0.8556E+02    -0.8570E+02    -0.8584E+02    -0.8597E+02    -0.8609E+02    -0.8621E+02    -0.8633E+02    -0.8643E+02    -0.8653E+02    -0.8662E+02    -0.8670E+02    -0.8676E+02    -0.8681E+02    -0.8683E+02    -0.8683E+02
    -0.8682E+02    -0.8682E+02    -0.8679E+02    -0.8674E+02    -0.8667E+02    -0.8660E+02    -0.8651E+02    -0.8641E+02    -0.8630E+02    -0.8618E+02    -0.8606E+02    -0.8594E+02    -0.8581E+02    -0.8567E+02    -0.8553E+02    -0.8538E+02    -0.8524E+02    -0.8508E+02    -0.8492E+02    -0.8476E+02    -0.8460E+02    -0.8443E+02    -0.8425E+02    -0.8408E+02    -0.8390E+02    -0.8371E+02    -0.8353E+02    -0.8334E+02    -0.8315E+02    -0.8296E+02    -0.8277E+02    -0.8258E+02    -0.8240E+02    -0.8221E+02    -0.8203E+02    -0.8185E+02    -0.8168E+02    -0.8151E+02    -0.8135E+02    -0.8120E+02    -0.8106E+02    -0.8093E+02    -0.8081E+02    -0.8071E+02    -0.8062E+02    -0.8054E+02    -0.8049E+02    -0.8044E+02    -0.8042E+02    -0.8041E+02    -0.8042E+02    -0.8044E+02    -0.8048E+02    -0.8054E+02    -0.8061E+02    -0.8070E+02    -0.8081E+02    -0.8092E+02    -0.8105E+02    -0.8119E+02    -0.8134E+02    -0.8150E+02    -0.8166E+02    -0.8183E+02    -0.8201E+02    -0.8219E+02    -0.8238E+02    -0.8256E+02    -0.8275E+02    -0.8294E+02    -0.8313E+02    -0.8332E+02    -0.8350E+02    -0.8369E+02    -0.8387E+02    -0.8404E+02    -0.8422E+02    -0.8439E+02    -0.8456E+02    -0.8472E+02    -0.8488E+02    -0.8504E+02    -0.8519E+02    -0.8534E+02    -0.8548E+02    -0.8562E+02    -0.8575E+02    -0.8588E+02    -0.8601E+02    -0.8613E+02    -0.8624E+02    -0.8635E+02    -0.8645E+02    -0.8655E+02    -0.8663E+02    -0.8671E+02    -0.8677E+02    -0.8682E+02    -0.8684E+02    -0.8684E+02
    -0.8683E+02    -0.8683E+02    -0.8681E+02    -0.8676E+02    -0.8670E+02    -0.8662E+02    -0.8653E+02    -0.8644E+02    -0.8633E+02    -0.8623E+02    -0.8611E+02    -0.8599E+02    -0.8587E+02    -0.8574E+02    -0.8561E+02    -0.8547E+02    -0.8533E+02    -0.8519E+02    -0.8505E+02    -0.8490E+02    -0.8475E+02    -0.8459E+02    -0.8444E+02    -0.8428E+02    -0.8412E+02    -0.8395E+02    -0.8379E+02    -0.8362E+02    -0.8346E+02    -0.8329E+02    -0.8313E+02    -0.8297E+02    -0.8280E+02    -0.8264E+02    -0.8249E+02    -0.8234E+02    -0.8219E+02    -0.8205E+02    -0.8192E+02    -0.8179E+02    -0.8168E+02    -0.8157E+02    -0.8147E+02    -0.8139E+02    -0.8131E+02    -0.8125E+02    -0.8120E+02    -0.8117E+02    -0.8115E+02    -0.8114E+02    -0.8115E+02    -0.8117E+02    -0.8120E+02    -0.8125E+02    -0.8131E+02    -0.8138E+02    -0.8147E+02    -0.8156E+02    -0.8167E+02    -0.8178E+02    -0.8191E+02    -0.8204E+02    -0.8218E+02    -0.8232E+02    -0.8247E+02    -0.8263E+02    -0.8278E+02    -0.8295E+02    -0.8311E+02    -0.8327E+02    -0.8343E+02    -0.8360E+02    -0.8376E+02    -0.8392E+02    -0.8409E+02    -0.8424E+02    -0.8440E+02    -0.8456E+02    -0.8471E+02    -0.8486E+02    -0.8500E+02    -0.8515E+02    -0.8529E+02    -0.8542E+02    -0.8556E+02    -0.8569E+02    -0.8581E+02    -0.8594E+02    -0.8605E+02    -0.8617E+02    -0.8628E+02    -0.8638E+02    -0.8648E+02    -0.8657E+02    -0.8665E+02    -0.8673E+02    -0.8679E+02    -0.8683E+02    -0.8686E+02    -0.8686E+02
    -0.8685E+02    -0.8685E+02    -0.8683E+02    -0.8678E+02    -0.8672E+02    -0.8665E+02    -0.8657E+02    -0.8647E+02    -0.8638E+02    -0.8627E+02    -0.8616E+02    -0.8605E+02    -0.8594E+02    -0.8582E+02    -0.8569E+02    -0.8557E+02    -0.8544E+02    -0.8531E+02    -0.8517E+02    -0.8504E+02    -0.8490E+02    -0.8476E+02    -0.8462E+02    -0.8447E+02    -0.8433E+02    -0.8418E+02    -0.8404E+02    -0.8389E+02    -0.8375E+02    -0.8360E+02    -0.8346E+02    -0.8332E+02    -0.8318E+02    -0.8304E+02    -0.8291E+02    -0.8278E+02    -0.8265E+02    -0.8253E+02    -0.8242E+02    -0.8231E+02    -0.8222E+02    -0.8213E+02    -0.8205E+02    -0.8197E+02    -0.8191E+02    -0.8186E+02    -0.8182E+02    -0.8179E+02    -0.8177E+02    -0.8177E+02    -0.8177E+02    -0.8179E+02    -0.8182E+02    -0.8186E+02    -0.8191E+02    -0.8197E+02    -0.8204E+02    -0.8212E+02    -0.8221E+02    -0.8230E+02    -0.8241E+02    -0.8252E+02    -0.8264E+02    -0.8276E+02    -0.8289E+02    -0.8302E+02    -0.8316E+02    -0.8329E+02    -0.8344E+02    -0.8358E+02    -0.8372E+02    -0.8387E+02    -0.8401E+02    -0.8415E+02    -0.8430E+02    -0.8444E+02    -0.8458E+02    -0.8472E+02    -0.8486E+02    -0.8500E+02    -0.8513E+02    -0.8526E+02    -0.8539E+02    -0.8552E+02    -0.8564E+02    -0.8576E+02    -0.8588E+02    -0.8600E+02    -0.8611E+02    -0.8622E+02    -0.8632E+02    -0.8642E+02    -0.8651E+02    -0.8660E+02    -0.8668E+02    -0.8675E+02    -0.8681E+02    -0.8685E+02    -0.8687E+02    -0.8687E+02
    -0.8687E+02    -0.8687E+02    -0.8685E+02    -0.8681E+02    -0.8675E+02    -0.8668E+02    -0.8660E+02    -0.8651E+02    -0.8642E+02    -0.8632E+02    -0.8622E+02    -0.8612E+02    -0.8601E+02    -0.8590E+02    -0.8578E+02    -0.8566E+02    -0.8554E+02    -0.8542E+02    -0.8530E+02    -0.8518E+02    -0.8505E+02    -0.8492E+02    -0.8479E+02    -0.8467E+02    -0.8454E+02    -0.8441E+02    -0.8428E+02    -0.8415E+02    -0.8402E+02    -0.8389E+02    -0.8376E+02    -0.8364E+02    -0.8352E+02    -0.8340E+02    -0.8328E+02    -0.8317E+02    -0.8306E+02    -0.8296E+02    -0.8287E+02    -0.8278E+02    -0.8269E+02    -0.8262E+02    -0.8255E+02    -0.8249E+02    -0.8244E+02    -0.8239E+02    -0.8236E+02    -0.8233E+02    -0.8232E+02    -0.8231E+02    -0.8232E+02    -0.8233E+02    -0.8236E+02    -0.8239E+02    -0.8243E+02    -0.8248E+02    -0.8254E+02    -0.8261E+02    -0.8268E+02    -0.8277E+02    -0.8285E+02    -0.8295E+02    -0.8305E+02    -0.8316E+02    -0.8327E+02    -0.8338E+02    -0.8350E+02    -0.8362E+02    -0.8374E+02    -0.8386E+02    -0.8399E+02    -0.8412E+02    -0.8425E+02    -0.8437E+02    -0.8450E+02    -0.8463E+02    -0.8476E+02    -0.8488E+02    -0.8501E+02    -0.8513E+02    -0.8526E+02    -0.8538E+02    -0.8550E+02    -0.8561E+02    -0.8573E+02    -0.8584E+02    -0.8595E+02    -0.8606E+02    -0.8617E+02    -0.8627E+02    -0.8637E+02    -0.8646E+02    -0.8655E+02    -0.8663E+02    -0.8671E+02    -0.8677E+02    -0.8683E+02    -0.8687E+02    -0.8689E+02    -0.8689E+02
    -0.8689E+02    -0.8689E+02    -0.8687E+02    -0.8683E+02    -0.8678E+02    -0.8671E+02    -0.8664E+02    -0.8656E+02    -0.8647E+02    -0.8638E+02    -0.8628E+02    -0.8618E+02    -0.8608E+02    -0.8598E+02    -0.8587E+02    -0.8576E+02    -0.8565E+02    -0.8554E+02    -0.8543E+02    -0.8531E+02    -0.8520E+02    -0.8508E+02    -0.8497E+02    -0.8485E+02    -0.8473E+02    -0.8462E+02    -0.8450E+02    -0.8439E+02    -0.8427E+02    -0.8416E+02    -0.8405E+02    -0.8394E+02    -0.8383E+02    -0.8373E+02    -0.8363E+02    -0.8353E+02    -0.8344E+02    -0.8335E+02    -0.8327E+02    -0.8319E+02    -0.8312E+02    -0.8305E+02    -0.8299E+02    -0.8294E+02    -0.8290E+02    -0.8286E+02    -0.8283E+02    -0.8281E+02    -0.8280E+02    -0.8279E+02    -0.8280E+02    -0.8281E+02    -0.8283E+02    -0.8286E+02    -0.8289E+02    -0.8294E+02    -0.8299E+02    -0.8304E+02    -0.8311E+02    -0.8318E+02    -0.8325E+02    -0.8334E+02    -0.8342E+02    -0.8351E+02    -0.8361E+02    -0.8371E+02    -0.8381E+02    -0.8392E+02    -0.8402E+02    -0.8413E+02    -0.8424E+02    -0.8436E+02    -0.8447E+02    -0.8459E+02    -0.8470E+02    -0.8482E+02    -0.8493E+02    -0.8504E+02    -0.8516E+02    -0.8527E+02    -0.8538E+02    -0.8549E+02    -0.8560E+02    -0.8571E+02    -0.8582E+02    -0.8592E+02    -0.8603E+02    -0.8613E+02    -0.8623E+02    -0.8632E+02    -0.8641E+02    -0.8650E+02    -0.8659E+02    -0.8666E+02    -0.8674E+02    -0.8680E+02    -0.8685E+02    -0.8689E+02    -0.8691E+02    -0.8691E+02
    -0.8692E+02    -0.8692E+02    -0.8690E+02    -0.8686E+02    -0.8681E+02    -0.8675E+02    -0.8668E+02    -0.8660E+02    -0.8652E+02    -0.8643E+02    -0.8634E+02    -0.8625E+02    -0.8615E+02    -0.8606E+02    -0.8596E+02    -0.8586E+02    -0.8576E+02    -0.8566E+02    -0.8555E+02    -0.8545E+02    -0.8534E+02    -0.8524E+02    -0.8513E+02    -0.8503E+02    -0.8492E+02    -0.8482E+02    -0.8471E+02    -0.8461E+02    -0.8451E+02    -0.8441E+02    -0.8431E+02    -0.8421E+02    -0.8412E+02    -0.8403E+02    -0.8394E+02    -0.8386E+02    -0.8378E+02    -0.8370E+02    -0.8363E+02    -0.8356E+02    -0.8350E+02    -0.8344E+02    -0.8339E+02    -0.8335E+02    -0.8331E+02    -0.8328E+02    -0.8325E+02    -0.8324E+02    -0.8323E+02    -0.8322E+02    -0.8322E+02    -0.8323E+02    -0.8325E+02    -0.8327E+02    -0.8331E+02    -0.8334E+02    -0.8339E+02    -0.8343E+02    -0.8349E+02    -0.8355E+02    -0.8362E+02    -0.8369E+02    -0.8376E+02    -0.8384E+02    -0.8392E+02    -0.8401E+02    -0.8410E+02    -0.8419E+02    -0.8429E+02    -0.8438E+02    -0.8448E+02    -0.8458E+02    -0.8468E+02    -0.8479E+02    -0.8489E+02    -0.8499E+02    -0.8510E+02    -0.8520E+02    -0.8530E+02    -0.8541E+02    -0.8551E+02    -0.8561E+02    -0.8571E+02    -0.8581E+02    -0.8591E+02    -0.8601E+02    -0.8610E+02    -0.8620E+02    -0.8629E+02    -0.8638E+02    -0.8646E+02    -0.8655E+02    -0.8663E+02    -0.8670E+02    -0.8677E+02    -0.8683E+02    -0.8688E+02    -0.8691E+02    -0.8693E+02    -0.8693E+02
    -0.8694E+02    -0.8694E+02    -0.8692E+02    -0.8689E+02    -0.8684E+02    -0.8678E+02    -0.8671E+02    -0.8664E+02    -0.8657E+02    -0.8649E+02    -0.8640E+02    -0.8632E+02    -0.8623E+02    -0.8614E+02    -0.8605E+02    -0.8596E+02    -0.8586E+02    -0.8577E+02    -0.8567E+02    -0.8558E+02    -0.8548E+02    -0.8539E+02    -0.8529E+02    -0.8520E+02    -0.8510E+02    -0.8501E+02    -0.8491E+02    -0.8482E+02    -0.8473E+02    -0.8464E+02    -0.8456E+02    -0.8447E+02    -0.8439E+02    -0.8431E+02    -0.8423E+02    -0.8416E+02    -0.8409E+02    -0.8402E+02    -0.8396E+02    -0.8390E+02    -0.8384E+02    -0.8380E+02    -0.8375E+02    -0.8371E+02    -0.8368E+02    -0.8365E+02    -0.8363E+02    -0.8362E+02    -0.8361E+02    -0.8360E+02    -0.8361E+02    -0.8361E+02    -0.8363E+02    -0.8365E+02    -0.8368E+02    -0.8371E+02    -0.8374E+02    -0.8379E+02    -0.8383E+02    -0.8389E+02    -0.8394E+02    -0.8401E+02    -0.8407E+02    -0.8414E+02    -0.8421E+02    -0.8429E+02    -0.8437E+02    -0.8445E+02    -0.8453E+02    -0.8462E+02    -0.8471E+02    -0.8479E+02    -0.8489E+02    -0.8498E+02    -0.8507E+02    -0.8516E+02    -0.8526E+02    -0.8535E+02    -0.8544E+02    -0.8554E+02    -0.8563E+02    -0.8572E+02    -0.8582E+02    -0.8591E+02    -0.8600E+02    -0.8609E+02    -0.8618E+02    -0.8627E+02    -0.8635E+02    -0.8643E+02    -0.8652E+02    -0.8659E+02    -0.8667E+02    -0.8674E+02    -0.8680E+02    -0.8686E+02    -0.8690E+02    -0.8694E+02    -0.8696E+02    -0.8696E+02
    -0.8697E+02    -0.8697E+02    -0.8695E+02    -0.8691E+02    -0.8687E+02    -0.8681E+02    -0.8675E+02    -0.8669E+02    -0.8662E+02    -0.8654E+02    -0.8646E+02    -0.8638E+02    -0.8630E+02    -0.8622E+02    -0.8614E+02    -0.8605E+02    -0.8596E+02    -0.8588E+02    -0.8579E+02    -0.8570E+02    -0.8562E+02    -0.8553E+02    -0.8544E+02    -0.8536E+02    -0.8527E+02    -0.8519E+02    -0.8510E+02    -0.8502E+02    -0.8494E+02    -0.8486E+02    -0.8478E+02    -0.8471E+02    -0.8464E+02    -0.8456E+02    -0.8450E+02    -0.8443E+02    -0.8437E+02    -0.8431E+02    -0.8426E+02    -0.8421E+02    -0.8416E+02    -0.8412E+02    -0.8408E+02    -0.8405E+02    -0.8402E+02    -0.8399E+02    -0.8397E+02    -0.8396E+02    -0.8395E+02    -0.8395E+02    -0.8395E+02    -0.8396E+02    -0.8397E+02    -0.8399E+02    -0.8401E+02    -0.8404E+02    -0.8407E+02    -0.8411E+02    -0.8415E+02    -0.8419E+02    -0.8424E+02    -0.8430E+02    -0.8435E+02    -0.8442E+02    -0.8448E+02    -0.8455E+02    -0.8462E+02    -0.8469E+02    -0.8476E+02    -0.8484E+02    -0.8492E+02    -0.8500E+02    -0.8508E+02    -0.8516E+02    -0.8524E+02    -0.8533E+02    -0.8541E+02    -0.8550E+02    -0.8558E+02    -0.8567E+02    -0.8575E+02    -0.8584E+02    -0.8592E+02    -0.8601E+02    -0.8609E+02    -0.8617E+02    -0.8625E+02    -0.8633E+02    -0.8641E+02    -0.8649E+02    -0.8657E+02    -0.8664E+02    -0.8671E+02    -0.8677E+02    -0.8683E+02    -0.8688E+02    -0.8693E+02    -0.8696E+02    -0.8698E+02    -0.8698E+02
    -0.8699E+02    -0.8699E+02    -0.8697E+02    -0.8694E+02    -0.8690E+02    -0.8685E+02    -0.8679E+02    -0.8673E+02    -0.8666E+02    -0.8660E+02    -0.8652E+02    -0.8645E+02    -0.8637E+02    -0.8630E+02    -0.8622E+02    -0.8614E+02    -0.8606E+02    -0.8598E+02    -0.8591E+02    -0.8583E+02    -0.8575E+02    -0.8567E+02    -0.8559E+02    -0.8551E+02    -0.8544E+02    -0.8536E+02    -0.8528E+02    -0.8521E+02    -0.8514E+02    -0.8507E+02    -0.8500E+02    -0.8493E+02    -0.8487E+02    -0.8480E+02    -0.8474E+02    -0.8469E+02    -0.8463E+02    -0.8458E+02    -0.8453E+02    -0.8449E+02    -0.8445E+02    -0.8441E+02    -0.8438E+02    -0.8435E+02    -0.8432E+02    -0.8430E+02    -0.8428E+02    -0.8427E+02    -0.8427E+02    -0.8426E+02    -0.8426E+02    -0.8427E+02    -0.8428E+02    -0.8430E+02    -0.8432E+02    -0.8434E+02    -0.8437E+02    -0.8440E+02    -0.8444E+02    -0.8448E+02    -0.8452E+02    -0.8457E+02    -0.8462E+02    -0.8467E+02    -0.8473E+02    -0.8479E+02    -0.8485E+02    -0.8491E+02    -0.8498E+02    -0.8504E+02    -0.8511E+02    -0.8518E+02    -0.8526E+02    -0.8533E+02    -0.8541E+02    -0.8548E+02    -0.8556E+02    -0.8563E+02    -0.8571E+02    -0.8579E+02    -0.8587E+02    -0.8594E+02    -0.8602E+02    -0.8610E+02    -0.8618E+02    -0.8625E+02    -0.8633E+02    -0.8640E+02    -0.8648E+02    -0.8655E+02    -0.8662E+02    -0.8668E+02    -0.8675E+02    -0.8681E+02    -0.8686E+02    -0.8691E+02    -0.8695E+02    -0.8698E+02    -0.8700E+02    -0.8700E+02
    -0.8701E+02    -0.8701E+02    -0.8700E+02    -0.8697E+02    -0.8693E+02    -0.8688E+02    -0.8683E+02    -0.8677E+02    -0.8671E+02    -0.8665E+02    -0.8658E+02    -0.8651E+02    -0.8644E+02    -0.8637E+02    -0.8630E+02    -0.8623E+02    -0.8616E+02    -0.8609E+02    -0.8602E+02    -0.8594E+02    -0.8587E+02    -0.8580E+02    -0.8573E+02    -0.8566E+02    -0.8559E+02    -0.8552E+02    -0.8545E+02    -0.8539E+02    -0.8532E+02    -0.8526E+02    -0.8520E+02    -0.8514E+02    -0.8508E+02    -0.8503E+02    -0.8497E+02    -0.8492E+02    -0.8487E+02    -0.8483E+02    -0.8479E+02    -0.8475E+02    -0.8471E+02    -0.8468E+02    -0.8465E+02    -0.8462E+02    -0.8460E+02    -0.8458E+02    -0.8457E+02    -0.8456E+02    -0.8455E+02    -0.8455E+02    -0.8455E+02    -0.8456E+02    -0.8457E+02    -0.8458E+02    -0.8460E+02    -0.8462E+02    -0.8464E+02    -0.8467E+02    -0.8470E+02    -0.8474E+02    -0.8477E+02    -0.8482E+02    -0.8486E+02    -0.8491E+02    -0.8496E+02    -0.8501E+02    -0.8506E+02    -0.8512E+02    -0.8518E+02    -0.8524E+02    -0.8530E+02    -0.8536E+02    -0.8543E+02    -0.8549E+02    -0.8556E+02    -0.8563E+02    -0.8570E+02    -0.8577E+02    -0.8584E+02    -0.8591E+02    -0.8598E+02    -0.8605E+02    -0.8612E+02    -0.8619E+02    -0.8626E+02    -0.8633E+02    -0.8640E+02    -0.8647E+02    -0.8654E+02    -0.8660E+02    -0.8667E+02    -0.8673E+02    -0.8679E+02    -0.8685E+02    -0.8690E+02    -0.8694E+02    -0.8698E+02    -0.8701E+02    -0.8702E+02    -0.8702E+02
    -0.8704E+02    -0.8704E+02    -0.8702E+02    -0.8700E+02    -0.8696E+02    -0.8692E+02    -0.8687E+02    -0.8682E+02    -0.8676E+02    -0.8670E+02    -0.8664E+02    -0.8658E+02    -0.8651E+02    -0.8645E+02    -0.8638E+02    -0.8632E+02    -0.8625E+02    -0.8619E+02    -0.8612E+02    -0.8606E+02    -0.8599E+02    -0.8593E+02    -0.8586E+02    -0.8580E+02    -0.8574E+02    -0.8568E+02    -0.8561E+02    -0.8556E+02    -0.8550E+02    -0.8544E+02    -0.8539E+02    -0.8533E+02    -0.8528E+02    -0.8523E+02    -0.8519E+02    -0.8514E+02    -0.8510E+02    -0.8506E+02    -0.8502E+02    -0.8499E+02    -0.8495E+02    -0.8493E+02    -0.8490E+02    -0.8488E+02    -0.8486E+02    -0.8484E+02    -0.8483E+02    -0.8482E+02    -0.8481E+02    -0.8481E+02    -0.8481E+02    -0.8482E+02    -0.8483E+02    -0.8484E+02    -0.8485E+02    -0.8487E+02    -0.8489E+02    -0.8492E+02    -0.8494E+02    -0.8498E+02    -0.8501E+02    -0.8505E+02    -0.8508E+02    -0.8513E+02    -0.8517E+02    -0.8522E+02    -0.8526E+02    -0.8531E+02    -0.8537E+02    -0.8542E+02    -0.8548E+02    -0.8553E+02    -0.8559E+02    -0.8565E+02    -0.8571E+02    -0.8577E+02    -0.8583E+02    -0.8590E+02    -0.8596E+02    -0.8602E+02    -0.8609E+02    -0.8615E+02    -0.8622E+02    -0.8628E+02    -0.8634E+02    -0.8641E+02    -0.8647E+02    -0.8653E+02    -0.8660E+02    -0.8666E+02    -0.8672E+02    -0.8677E+02    -0.8683E+02    -0.8688E+02    -0.8693E+02    -0.8697E+02    -0.8701E+02    -0.8703E+02    -0.8705E+02    -0.8705E+02
    -0.8706E+02    -0.8706E+02    -0.8705E+02    -0.8702E+02    -0.8699E+02    -0.8695E+02    -0.8690E+02    -0.8686E+02    -0.8680E+02    -0.8675E+02    -0.8670E+02    -0.8664E+02    -0.8658E+02    -0.8652E+02    -0.8646E+02    -0.8640E+02    -0.8634E+02    -0.8628E+02    -0.8622E+02    -0.8616E+02    -0.8611E+02    -0.8605E+02    -0.8599E+02    -0.8593E+02    -0.8588E+02    -0.8582E+02    -0.8577E+02    -0.8571E+02    -0.8566E+02    -0.8561E+02    -0.8556E+02    -0.8552E+02    -0.8547E+02    -0.8543E+02    -0.8538E+02    -0.8534E+02    -0.8531E+02    -0.8527E+02    -0.8524E+02    -0.8521E+02    -0.8518E+02    -0.8515E+02    -0.8513E+02    -0.8511E+02    -0.8510E+02    -0.8508E+02    -0.8507E+02    -0.8506E+02    -0.8506E+02    -0.8506E+02    -0.8506E+02    -0.8506E+02    -0.8507E+02    -0.8508E+02    -0.8509E+02    -0.8511E+02    -0.8513E+02    -0.8515E+02    -0.8517E+02    -0.8520E+02    -0.8523E+02    -0.8526E+02    -0.8529E+02    -0.8533E+02    -0.8537E+02    -0.8541E+02    -0.8545E+02    -0.8550E+02    -0.8554E+02    -0.8559E+02    -0.8564E+02    -0.8569E+02    -0.8574E+02    -0.8580E+02    -0.8585E+02    -0.8591E+02    -0.8596E+02    -0.8602E+02    -0.8608E+02    -0.8613E+02    -0.8619E+02    -0.8625E+02    -0.8631E+02    -0.8637E+02    -0.8642E+02    -0.8648E+02    -0.8654E+02    -0.8660E+02    -0.8666E+02    -0.8671E+02    -0.8677E+02    -0.8682E+02    -0.8687E+02    -0.8692E+02    -0.8696E+02    -0.8700E+02    -0.8703E+02    -0.8705E+02    -0.8707E+02    -0.8707E+02
    -0.8708E+02    -0.8708E+02    -0.8707E+02    -0.8705E+02    -0.8702E+02    -0.8698E+02    -0.8694E+02    -0.8690E+02    -0.8685E+02    -0.8680E+02    -0.8675E+02    -0.8670E+02    -0.8664E+02    -0.8659E+02    -0.8654E+02    -0.8648E+02    -0.8643E+02    -0.8638E+02    -0.8632E+02    -0.8627E+02    -0.8622E+02    -0.8616E+02    -0.8611E+02    -0.8606E+02    -0.8601E+02    -0.8596E+02    -0.8591E+02    -0.8586E+02    -0.8582E+02    -0.8577E+02    -0.8573E+02    -0.8569E+02    -0.8565E+02    -0.8561E+02    -0.8557E+02    -0.8554E+02    -0.8550E+02    -0.8547E+02    -0.8544E+02    -0.8542E+02    -0.8539E+02    -0.8537E+02    -0.8535E+02    -0.8533E+02    -0.8532E+02    -0.8530E+02    -0.8529E+02    -0.8529E+02    -0.8528E+02    -0.8528E+02    -0.8528E+02    -0.8529E+02    -0.8529E+02    -0.8530E+02    -0.8531E+02    -0.8533E+02    -0.8534E+02    -0.8536E+02    -0.8538E+02    -0.8541E+02    -0.8543E+02    -0.8546E+02    -0.8549E+02    -0.8552E+02    -0.8556E+02    -0.8559E+02    -0.8563E+02    -0.8567E+02    -0.8571E+02    -0.8575E+02    -0.8580E+02    -0.8584E+02    -0.8589E+02    -0.8594E+02    -0.8598E+02    -0.8603E+02    -0.8608E+02    -0.8614E+02    -0.8619E+02    -0.8624E+02    -0.8629E+02    -0.8634E+02    -0.8640E+02    -0.8645E+02    -0.8650E+02    -0.8656E+02    -0.8661E+02    -0.8666E+02    -0.8671E+02    -0.8676E+02    -0.8681E+02    -0.8686E+02    -0.8691E+02    -0.8695E+02    -0.8699E+02    -0.8703E+02    -0.8706E+02    -0.8708E+02    -0.8709E+02    -0.8709E+02
    -0.8711E+02    -0.8711E+02    -0.8709E+02    -0.8707E+02    -0.8705E+02    -0.8701E+02    -0.8698E+02    -0.8694E+02    -0.8689E+02    -0.8685E+02    -0.8680E+02    -0.8675E+02    -0.8671E+02    -0.8666E+02    -0.8661E+02    -0.8656E+02    -0.8651E+02    -0.8646E+02    -0.8642E+02    -0.8637E+02    -0.8632E+02    -0.8627E+02    -0.8623E+02    -0.8618E+02    -0.8614E+02    -0.8609E+02    -0.8605E+02    -0.8601E+02    -0.8596E+02    -0.8592E+02    -0.8589E+02    -0.8585E+02    -0.8581E+02    -0.8578E+02    -0.8575E+02    -0.8571E+02    -0.8569E+02    -0.8566E+02    -0.8563E+02    -0.8561E+02    -0.8559E+02    -0.8557E+02    -0.8555E+02    -0.8553E+02    -0.8552E+02    -0.8551E+02    -0.8550E+02    -0.8550E+02    -0.8549E+02    -0.8549E+02    -0.8549E+02    -0.8549E+02    -0.8550E+02    -0.8551E+02    -0.8552E+02    -0.8553E+02    -0.8554E+02    -0.8556E+02    -0.8558E+02    -0.8560E+02    -0.8562E+02    -0.8565E+02    -0.8567E+02    -0.8570E+02    -0.8573E+02    -0.8577E+02    -0.8580E+02    -0.8583E+02    -0.8587E+02    -0.8591E+02    -0.8595E+02    -0.8599E+02    -0.8603E+02    -0.8607E+02    -0.8611E+02    -0.8616E+02    -0.8620E+02    -0.8625E+02    -0.8629E+02    -0.8634E+02    -0.8639E+02    -0.8643E+02    -0.8648E+02    -0.8653E+02    -0.8658E+02    -0.8663E+02    -0.8667E+02    -0.8672E+02    -0.8677E+02    -0.8681E+02    -0.8686E+02    -0.8690E+02    -0.8694E+02    -0.8698E+02    -0.8702E+02    -0.8705E+02    -0.8708E+02    -0.8710E+02    -0.8711E+02    -0.8711E+02
    -0.8713E+02    -0.8713E+02    -0.8712E+02    -0.8710E+02    -0.8707E+02    -0.8704E+02    -0.8701E+02    -0.8697E+02    -0.8693E+02    -0.8689E+02    -0.8685E+02    -0.8681E+02    -0.8677E+02    -0.8672E+02    -0.8668E+02    -0.8664E+02    -0.8659E+02    -0.8655E+02    -0.8651E+02    -0.8646E+02    -0.8642E+02    -0.8638E+02    -0.8634E+02    -0.8630E+02    -0.8626E+02    -0.8622E+02    -0.8618E+02    -0.8614E+02    -0.8610E+02    -0.8607E+02    -0.8604E+02    -0.8600E+02    -0.8597E+02    -0.8594E+02    -0.8591E+02    -0.8588E+02    -0.8586E+02    -0.8583E+02    -0.8581E+02    -0.8579E+02    -0.8577E+02    -0.8575E+02    -0.8574E+02    -0.8573E+02    -0.8571E+02    -0.8570E+02    -0.8570E+02    -0.8569E+02    -0.8569E+02    -0.8569E+02    -0.8569E+02    -0.8569E+02    -0.8569E+02    -0.8570E+02    -0.8571E+02    -0.8572E+02    -0.8573E+02    -0.8575E+02    -0.8576E+02    -0.8578E+02    -0.8580E+02    -0.8582E+02    -0.8585E+02    -0.8587E+02    -0.8590E+02    -0.8593E+02    -0.8596E+02    -0.8599E+02    -0.8602E+02    -0.8605E+02    -0.8609E+02    -0.8612E+02    -0.8616E+02    -0.8620E+02    -0.8624E+02    -0.8627E+02    -0.8631E+02    -0.8635E+02    -0.8640E+02    -0.8644E+02    -0.8648E+02    -0.8652E+02    -0.8656E+02    -0.8661E+02    -0.8665E+02    -0.8669E+02    -0.8674E+02    -0.8678E+02    -0.8682E+02    -0.8686E+02    -0.8690E+02    -0.8694E+02    -0.8698E+02    -0.8702E+02    -0.8705E+02    -0.8708E+02    -0.8710E+02    -0.8712E+02    -0.8713E+02    -0.8713E+02
    -0.8715E+02    -0.8715E+02    -0.8714E+02    -0.8712E+02    -0.8710E+02    -0.8707E+02    -0.8704E+02    -0.8701E+02    -0.8697E+02    -0.8694E+02    -0.8690E+02    -0.8686E+02    -0.8683E+02    -0.8679E+02    -0.8675E+02    -0.8671E+02    -0.8667E+02    -0.8663E+02    -0.8659E+02    -0.8655E+02    -0.8652E+02    -0.8648E+02    -0.8644E+02    -0.8641E+02    -0.8637E+02    -0.8634E+02    -0.8630E+02    -0.8627E+02    -0.8624E+02    -0.8621E+02    -0.8618E+02    -0.8615E+02    -0.8612E+02    -0.8609E+02    -0.8607E+02    -0.8604E+02    -0.8602E+02    -0.8600E+02    -0.8598E+02    -0.8596E+02    -0.8595E+02    -0.8593E+02    -0.8592E+02    -0.8591E+02    -0.8590E+02    -0.8589E+02    -0.8588E+02    -0.8588E+02    -0.8587E+02    -0.8587E+02    -0.8587E+02    -0.8587E+02    -0.8588E+02    -0.8588E+02    -0.8589E+02    -0.8590E+02    -0.8591E+02    -0.8592E+02    -0.8594E+02    -0.8595E+02    -0.8597E+02    -0.8599E+02    -0.8601E+02    -0.8603E+02    -0.8606E+02    -0.8608E+02    -0.8611E+02    -0.8613E+02    -0.8616E+02    -0.8619E+02    -0.8622E+02    -0.8625E+02    -0.8629E+02    -0.8632E+02    -0.8635E+02    -0.8639E+02    -0.8642E+02    -0.8646E+02    -0.8649E+02    -0.8653E+02    -0.8657E+02    -0.8661E+02    -0.8664E+02    -0.8668E+02    -0.8672E+02    -0.8676E+02    -0.8680E+02    -0.8684E+02    -0.8687E+02    -0.8691E+02    -0.8695E+02    -0.8698E+02    -0.8702E+02    -0.8705E+02    -0.8708E+02    -0.8710E+02    -0.8713E+02    -0.8714E+02    -0.8715E+02    -0.8715E+02
    -0.8717E+02    -0.8717E+02    -0.8716E+02    -0.8714E+02    -0.8712E+02    -0.8710E+02    -0.8707E+02    -0.8704E+02    -0.8701E+02    -0.8698E+02    -0.8695E+02    -0.8692E+02    -0.8688E+02    -0.8685E+02    -0.8681E+02    -0.8678E+02    -0.8674E+02    -0.8671E+02    -0.8668E+02    -0.8664E+02    -0.8661E+02    -0.8658E+02    -0.8654E+02    -0.8651E+02    -0.8648E+02    -0.8645E+02    -0.8642E+02    -0.8639E+02    -0.8636E+02    -0.8634E+02    -0.8631E+02    -0.8629E+02    -0.8626E+02    -0.8624E+02    -0.8622E+02    -0.8620E+02    -0.8618E+02    -0.8616E+02    -0.8614E+02    -0.8612E+02    -0.8611E+02    -0.8610E+02    -0.8608E+02    -0.8607E+02    -0.8607E+02    -0.8606E+02    -0.8605E+02    -0.8605E+02    -0.8605E+02    -0.8605E+02    -0.8605E+02    -0.8605E+02    -0.8605E+02    -0.8606E+02    -0.8606E+02    -0.8607E+02    -0.8608E+02    -0.8609E+02    -0.8610E+02    -0.8612E+02    -0.8613E+02    -0.8615E+02    -0.8617E+02    -0.8619E+02    -0.8621E+02    -0.8623E+02    -0.8625E+02    -0.8627E+02    -0.8630E+02    -0.8632E+02    -0.8635E+02    -0.8638E+02    -0.8641E+02    -0.8643E+02    -0.8646E+02    -0.8649E+02    -0.8653E+02    -0.8656E+02    -0.8659E+02    -0.8662E+02    -0.8665E+02    -0.8669E+02    -0.8672E+02    -0.8675E+02    -0.8679E+02    -0.8682E+02    -0.8686E+02    -0.8689E+02    -0.8692E+02    -0.8696E+02    -0.8699E+02    -0.8702E+02    -0.8705E+02    -0.8708E+02    -0.8711E+02    -0.8713E+02    -0.8715E+02    -0.8716E+02    -0.8717E+02    -0.8717E+02
    -0.8719E+02    -0.8719E+02    -0.8718E+02    -0.8717E+02    -0.8715E+02    -0.8713E+02    -0.8710E+02    -0.8708E+02    -0.8705E+02    -0.8702E+02    -0.8700E+02    -0.8697E+02    -0.8694E+02    -0.8691E+02    -0.8688E+02    -0.8685E+02    -0.8682E+02    -0.8679E+02    -0.8676E+02    -0.8673E+02    -0.8670E+02    -0.8667E+02    -0.8664E+02    -0.8661E+02    -0.8659E+02    -0.8656E+02    -0.8653E+02    -0.8651E+02    -0.8649E+02    -0.8646E+02    -0.8644E+02    -0.8642E+02    -0.8640E+02    -0.8638E+02    -0.8636E+02    -0.8634E+02    -0.8632E+02    -0.8631E+02    -0.8629E+02    -0.8628E+02    -0.8627E+02    -0.8625E+02    -0.8624E+02    -0.8624E+02    -0.8623E+02    -0.8622E+02    -0.8622E+02    -0.8621E+02    -0.8621E+02    -0.8621E+02    -0.8621E+02    -0.8621E+02    -0.8622E+02    -0.8622E+02    -0.8623E+02    -0.8623E+02    -0.8624E+02    -0.8625E+02    -0.8626E+02    -0.8627E+02    -0.8629E+02    -0.8630E+02    -0.8631E+02    -0.8633E+02    -0.8635E+02    -0.8637E+02    -0.8639E+02    -0.8641E+02    -0.8643E+02    -0.8645E+02    -0.8647E+02    -0.8650E+02    -0.8652E+02    -0.8655E+02    -0.8657E+02    -0.8660E+02    -0.8662E+02    -0.8665E+02    -0.8668E+02    -0.8671E+02    -0.8674E+02    -0.8677E+02    -0.8680E+02    -0.8682E+02    -0.8685E+02    -0.8688E+02    -0.8691E+02    -0.8694E+02    -0.8697E+02    -0.8700E+02    -0.8703E+02    -0.8706E+02    -0.8708E+02    -0.8711E+02    -0.8713E+02    -0.8715E+02    -0.8717E+02    -0.8718E+02    -0.8719E+02    -0.8719E+02
    -0.8721E+02    -0.8721E+02    -0.8720E+02    -0.8719E+02    -0.8717E+02    -0.8715E+02    -0.8713E+02    -0.8711E+02    -0.8709E+02    -0.8706E+02    -0.8704E+02    -0.8701E+02    -0.8699E+02    -0.8696E+02    -0.8694E+02    -0.8691E+02    -0.8688E+02    -0.8686E+02    -0.8683E+02    -0.8681E+02    -0.8678E+02    -0.8676E+02    -0.8673E+02    -0.8671E+02    -0.8669E+02    -0.8667E+02    -0.8664E+02    -0.8662E+02    -0.8660E+02    -0.8658E+02    -0.8656E+02    -0.8654E+02    -0.8653E+02    -0.8651E+02    -0.8649E+02    -0.8648E+02    -0.8646E+02    -0.8645E+02    -0.8644E+02    -0.8642E+02    -0.8641E+02    -0.8640E+02    -0.8640E+02    -0.8639E+02    -0.8638E+02    -0.8638E+02    -0.8637E+02    -0.8637E+02    -0.8637E+02    -0.8637E+02    -0.8637E+02    -0.8637E+02    -0.8637E+02    -0.8637E+02    -0.8638E+02    -0.8639E+02    -0.8639E+02    -0.8640E+02    -0.8641E+02    -0.8642E+02    -0.8643E+02    -0.8644E+02    -0.8646E+02    -0.8647E+02    -0.8648E+02    -0.8650E+02    -0.8652E+02    -0.8653E+02    -0.8655E+02    -0.8657E+02    -0.8659E+02    -0.8661E+02    -0.8663E+02    -0.8665E+02    -0.8667E+02    -0.8670E+02    -0.8672E+02    -0.8674E+02    -0.8677E+02    -0.8679E+02    -0.8682E+02    -0.8684E+02    -0.8687E+02    -0.8689E+02    -0.8692E+02    -0.8694E+02    -0.8697E+02    -0.8699E+02    -0.8702E+02    -0.8705E+02    -0.8707E+02    -0.8709E+02    -0.8712E+02    -0.8714E+02    -0.8716E+02    -0.8718E+02    -0.8719E+02    -0.8720E+02    -0.8721E+02    -0.8721E+02
    -0.8722E+02    -0.8722E+02    -0.8722E+02    -0.8721E+02    -0.8720E+02    -0.8718E+02    -0.8716E+02    -0.8714E+02    -0.8712E+02    -0.8710E+02    -0.8708E+02    -0.8706E+02    -0.8704E+02    -0.8702E+02    -0.8700E+02    -0.8697E+02    -0.8695E+02    -0.8693E+02    -0.8691E+02    -0.8689E+02    -0.8687E+02    -0.8685E+02    -0.8683E+02    -0.8681E+02    -0.8679E+02    -0.8677E+02    -0.8675E+02    -0.8673E+02    -0.8671E+02    -0.8670E+02    -0.8668E+02    -0.8666E+02    -0.8665E+02    -0.8663E+02    -0.8662E+02    -0.8661E+02    -0.8660E+02    -0.8658E+02    -0.8657E+02    -0.8656E+02    -0.8656E+02    -0.8655E+02    -0.8654E+02    -0.8653E+02    -0.8653E+02    -0.8652E+02    -0.8652E+02    -0.8652E+02    -0.8652E+02    -0.8652E+02    -0.8652E+02    -0.8652E+02    -0.8652E+02    -0.8652E+02    -0.8653E+02    -0.8653E+02    -0.8654E+02    -0.8654E+02    -0.8655E+02    -0.8656E+02    -0.8657E+02    -0.8658E+02    -0.8659E+02    -0.8660E+02    -0.8661E+02    -0.8663E+02    -0.8664E+02    -0.8666E+02    -0.8667E+02    -0.8669E+02    -0.8670E+02    -0.8672E+02    -0.8674E+02    -0.8676E+02    -0.8677E+02    -0.8679E+02    -0.8681E+02    -0.8683E+02    -0.8685E+02    -0.8687E+02    -0.8689E+02    -0.8692E+02    -0.8694E+02    -0.8696E+02    -0.8698E+02    -0.8700E+02    -0.8702E+02    -0.8704E+02    -0.8707E+02    -0.8709E+02    -0.8711E+02    -0.8713E+02    -0.8715E+02    -0.8717E+02    -0.8718E+02    -0.8720E+02    -0.8721E+02    -0.8722E+02    -0.8723E+02    -0.8723E+02
    -0.8724E+02    -0.8724E+02    -0.8724E+02    -0.8723E+02    -0.8722E+02    -0.8721E+02    -0.8719E+02    -0.8718E+02    -0.8716E+02    -0.8714E+02    -0.8712E+02    -0.8711E+02    -0.8709E+02    -0.8707E+02    -0.8705E+02    -0.8703E+02    -0.8702E+02    -0.8700E+02    -0.8698E+02    -0.8696E+02    -0.8695E+02    -0.8693E+02    -0.8691E+02    -0.8690E+02    -0.8688E+02    -0.8686E+02    -0.8685E+02    -0.8683E+02    -0.8682E+02    -0.8680E+02    -0.8679E+02    -0.8678E+02    -0.8677E+02    -0.8675E+02    -0.8674E+02    -0.8673E+02    -0.8672E+02    -0.8671E+02    -0.8671E+02    -0.8670E+02    -0.8669E+02    -0.8668E+02    -0.8668E+02    -0.8667E+02    -0.8667E+02    -0.8666E+02    -0.8666E+02    -0.8666E+02    -0.8666E+02    -0.8666E+02    -0.8666E+02    -0.8666E+02    -0.8666E+02    -0.8666E+02    -0.8667E+02    -0.8667E+02    -0.8668E+02    -0.8668E+02    -0.8669E+02    -0.8669E+02    -0.8670E+02    -0.8671E+02    -0.8672E+02    -0.8673E+02    -0.8674E+02    -0.8675E+02    -0.8676E+02    -0.8677E+02    -0.8678E+02    -0.8680E+02    -0.8681E+02    -0.8682E+02    -0.8684E+02    -0.8685E+02    -0.8687E+02    -0.8689E+02    -0.8690E+02    -0.8692E+02    -0.8693E+02    -0.8695E+02    -0.8697E+02    -0.8699E+02    -0.8700E+02    -0.8702E+02    -0.8704E+02    -0.8706E+02    -0.8708E+02    -0.8709E+02    -0.8711E+02    -0.8713E+02    -0.8715E+02    -0.8716E+02    -0.8718E+02    -0.8719E+02    -0.8721E+02    -0.8722E+02    -0.8723E+02    -0.8724E+02    -0.8724E+02    -0.8724E+02
    -0.8726E+02    -0.8726E+02    -0.8725E+02    -0.8725E+02    -0.8724E+02    -0.8723E+02    -0.8722E+02    -0.8721E+02    -0.8719E+02    -0.8718E+02    -0.8716E+02    -0.8715E+02    -0.8714E+02    -0.8712E+02    -0.8711E+02    -0.8709E+02    -0.8708E+02    -0.8706E+02    -0.8705E+02    -0.8703E+02    -0.8702E+02    -0.8701E+02    -0.8699E+02    -0.8698E+02    -0.8697E+02    -0.8696E+02    -0.8694E+02    -0.8693E+02    -0.8692E+02    -0.8691E+02    -0.8690E+02    -0.8689E+02    -0.8688E+02    -0.8687E+02    -0.8686E+02    -0.8685E+02    -0.8684E+02    -0.8684E+02    -0.8683E+02    -0.8682E+02    -0.8682E+02    -0.8681E+02    -0.8681E+02    -0.8680E+02    -0.8680E+02    -0.8680E+02    -0.8679E+02    -0.8679E+02    -0.8679E+02    -0.8679E+02    -0.8679E+02    -0.8679E+02    -0.8679E+02    -0.8680E+02    -0.8680E+02    -0.8680E+02    -0.8680E+02    -0.8681E+02    -0.8681E+02    -0.8682E+02    -0.8683E+02    -0.8683E+02    -0.8684E+02    -0.8685E+02    -0.8686E+02    -0.8686E+02    -0.8687E+02    -0.8688E+02    -0.8689E+02    -0.8690E+02    -0.8691E+02    -0.8692E+02    -0.8694E+02    -0.8695E+02    -0.8696E+02    -0.8697E+02    -0.8699E+02    -0.8700E+02    -0.8701E+02    -0.8703E+02    -0.8704E+02    -0.8705E+02    -0.8707E+02    -0.8708E+02    -0.8710E+02    -0.8711E+02    -0.8712E+02    -0.8714E+02    -0.8715E+02    -0.8717E+02    -0.8718E+02    -0.8719E+02    -0.8721E+02    -0.8722E+02    -0.8723E+02    -0.8724E+02    -0.8725E+02    -0.8726E+02    -0.8726E+02    -0.8726E+02
    -0.8727E+02    -0.8727E+02    -0.8727E+02    -0.8727E+02    -0.8726E+02    -0.8725E+02    -0.8724E+02    -0.8723E+02    -0.8722E+02    -0.8721E+02    -0.8720E+02    -0.8719E+02    -0.8718E+02    -0.8717E+02    -0.8716E+02    -0.8715E+02    -0.8713E+02    -0.8712E+02    -0.8711E+02    -0.8710E+02    -0.8709E+02    -0.8708E+02    -0.8707E+02    -0.8706E+02    -0.8705E+02    -0.8704E+02    -0.8703E+02    -0.8702E+02    -0.8701E+02    -0.8700E+02    -0.8700E+02    -0.8699E+02    -0.8698E+02    -0.8697E+02    -0.8697E+02    -0.8696E+02    -0.8695E+02    -0.8695E+02    -0.8694E+02    -0.8694E+02    -0.8693E+02    -0.8693E+02    -0.8693E+02    -0.8692E+02    -0.8692E+02    -0.8692E+02    -0.8692E+02    -0.8691E+02    -0.8691E+02    -0.8691E+02    -0.8691E+02    -0.8691E+02    -0.8692E+02    -0.8692E+02    -0.8692E+02    -0.8692E+02    -0.8692E+02    -0.8693E+02    -0.8693E+02    -0.8694E+02    -0.8694E+02    -0.8695E+02    -0.8695E+02    -0.8696E+02    -0.8696E+02    -0.8697E+02    -0.8698E+02    -0.8698E+02    -0.8699E+02    -0.8700E+02    -0.8701E+02    -0.8702E+02    -0.8702E+02    -0.8703E+02    -0.8704E+02    -0.8705E+02    -0.8706E+02    -0.8707E+02    -0.8708E+02    -0.8709E+02    -0.8710E+02    -0.8712E+02    -0.8713E+02    -0.8714E+02    -0.8715E+02    -0.8716E+02    -0.8717E+02    -0.8718E+02    -0.8719E+02    -0.8720E+02    -0.8721E+02    -0.8722E+02    -0.8723E+02    -0.8724E+02    -0.8725E+02    -0.8726E+02    -0.8727E+02    -0.8727E+02    -0.8727E+02    -0.8727E+02
    -0.8729E+02    -0.8729E+02    -0.8728E+02    -0.8728E+02    -0.8728E+02    -0.8727E+02    -0.8726E+02    -0.8726E+02    -0.8725E+02    -0.8724E+02    -0.8723E+02    -0.8722E+02    -0.8722E+02    -0.8721E+02    -0.8720E+02    -0.8719E+02    -0.8718E+02    -0.8717E+02    -0.8717E+02    -0.8716E+02    -0.8715E+02    -0.8714E+02    -0.8713E+02    -0.8713E+02    -0.8712E+02    -0.8711E+02    -0.8710E+02    -0.8710E+02    -0.8709E+02    -0.8709E+02    -0.8708E+02    -0.8707E+02    -0.8707E+02    -0.8706E+02    -0.8706E+02    -0.8705E+02    -0.8705E+02    -0.8704E+02    -0.8704E+02    -0.8704E+02    -0.8703E+02    -0.8703E+02    -0.8703E+02    -0.8702E+02    -0.8702E+02    -0.8702E+02    -0.8702E+02    -0.8702E+02    -0.8702E+02    -0.8702E+02    -0.8702E+02    -0.8702E+02    -0.8702E+02    -0.8702E+02    -0.8702E+02    -0.8702E+02    -0.8703E+02    -0.8703E+02    -0.8703E+02    -0.8703E+02    -0.8704E+02    -0.8704E+02    -0.8705E+02    -0.8705E+02    -0.8705E+02    -0.8706E+02    -0.8706E+02    -0.8707E+02    -0.8708E+02    -0.8708E+02    -0.8709E+02    -0.8709E+02    -0.8710E+02    -0.8711E+02    -0.8711E+02    -0.8712E+02    -0.8713E+02    -0.8714E+02    -0.8714E+02    -0.8715E+02    -0.8716E+02    -0.8717E+02    -0.8718E+02    -0.8718E+02    -0.8719E+02    -0.8720E+02    -0.8721E+02    -0.8722E+02    -0.8723E+02    -0.8723E+02    -0.8724E+02    -0.8725E+02    -0.8726E+02    -0.8726E+02    -0.8727E+02    -0.8728E+02    -0.8728E+02    -0.8728E+02    -0.8729E+02    -0.8729E+02
    -0.8729E+02    -0.8729E+02    -0.8729E+02    -0.8729E+02    -0.8729E+02    -0.8728E+02    -0.8728E+02    -0.8727E+02    -0.8727E+02    -0.8726E+02    -0.8725E+02    -0.8725E+02    -0.8724E+02    -0.8723E+02    -0.8723E+02    -0.8722E+02    -0.8722E+02    -0.8721E+02    -0.8720E+02    -0.8720E+02    -0.8719E+02    -0.8718E+02    -0.8718E+02    -0.8717E+02    -0.8717E+02    -0.8716E+02    -0.8716E+02    -0.8715E+02    -0.8714E+02    -0.8714E+02    -0.8714E+02    -0.8713E+02    -0.8713E+02    -0.8712E+02    -0.8712E+02    -0.8711E+02    -0.8711E+02    -0.8711E+02    -0.8710E+02    -0.8710E+02    -0.8710E+02    -0.8710E+02    -0.8709E+02    -0.8709E+02    -0.8709E+02    -0.8709E+02    -0.8709E+02    -0.8709E+02    -0.8709E+02    -0.8709E+02    -0.8709E+02    -0.8709E+02    -0.8709E+02    -0.8709E+02    -0.8709E+02    -0.8709E+02    -0.8709E+02    -0.8710E+02    -0.8710E+02    -0.8710E+02    -0.8710E+02    -0.8711E+02    -0.8711E+02    -0.8711E+02    -0.8712E+02    -0.8712E+02    -0.8712E+02    -0.8713E+02    -0.8713E+02    -0.8714E+02    -0.8714E+02    -0.8715E+02    -0.8715E+02    -0.8716E+02    -0.8716E+02    -0.8717E+02    -0.8717E+02    -0.8718E+02    -0.8719E+02    -0.8719E+02    -0.8720E+02    -0.8720E+02    -0.8721E+02    -0.8722E+02    -0.8722E+02    -0.8723E+02    -0.8724E+02    -0.8724E+02    -0.8725E+02    -0.8725E+02    -0.8726E+02    -0.8727E+02    -0.8727E+02    -0.8728E+02    -0.8728E+02    -0.8729E+02    -0.8729E+02    -0.8729E+02    -0.8729E+02    -0.8729E+02
    -0.8729E+02    -0.8729E+02    -0.8729E+02    -0.8729E+02    -0.8729E+02    -0.8728E+02    -0.8728E+02    -0.8727E+02    -0.8727E+02    -0.8726E+02    -0.8725E+02    -0.8725E+02    -0.8724E+02    -0.8723E+02    -0.8723E+02    -0.8722E+02    -0.8722E+02    -0.8721E+02    -0.8720E+02    -0.8720E+02    -0.8719E+02    -0.8718E+02    -0.8718E+02    -0.8717E+02    -0.8717E+02    -0.8716E+02    -0.8716E+02    -0.8715E+02    -0.8714E+02    -0.8714E+02    -0.8714E+02    -0.8713E+02    -0.8713E+02    -0.8712E+02    -0.8712E+02    -0.8711E+02    -0.8711E+02    -0.8711E+02    -0.8710E+02    -0.8710E+02    -0.8710E+02    -0.8710E+02    -0.8709E+02    -0.8709E+02    -0.8709E+02    -0.8709E+02    -0.8709E+02    -0.8709E+02    -0.8709E+02    -0.8709E+02    -0.8709E+02    -0.8709E+02    -0.8709E+02    -0.8709E+02    -0.8709E+02    -0.8709E+02    -0.8709E+02    -0.8710E+02    -0.8710E+02    -0.8710E+02    -0.8710E+02    -0.8711E+02    -0.8711E+02    -0.8711E+02    -0.8712E+02    -0.8712E+02    -0.8712E+02    -0.8713E+02    -0.8713E+02    -0.8714E+02    -0.8714E+02    -0.8715E+02    -0.8715E+02    -0.8716E+02    -0.8716E+02    -0.8717E+02    -0.8717E+02    -0.8718E+02    -0.8719E+02    -0.8719E+02    -0.8720E+02    -0.8720E+02    -0.8721E+02    -0.8722E+02    -0.8722E+02    -0.8723E+02    -0.8724E+02    -0.8724E+02    -0.8725E+02    -0.8725E+02    -0.8726E+02    -0.8727E+02    -0.8727E+02    -0.8728E+02    -0.8728E+02    -0.8729E+02    -0.8729E+02    -0.8729E+02    -0.8729E+02    -0.8729E+02
