# Supplementary material for: Electrical Pacing of Cardiac Tissue Including Potassium Inward Rectification
Source: PLoS One. 2015 Jun 9;10(6):e0127837. doi: 10.1371/journal.pone.0127837 (PMC4461281; doi:10.1371/journal.pone.0127837)
Supplement: S1 Data — (ZIP) [file pone.0127837.s001.zip › All-Data/Fig4-Data/BDT281/Vm138.txt]

    -0.8733E+02    -0.8729E+02    -0.8729E+02    -0.8729E+02    -0.8728E+02    -0.8728E+02    -0.8727E+02    -0.8727E+02    -0.8726E+02    -0.8726E+02    -0.8725E+02    -0.8724E+02    -0.8724E+02    -0.8723E+02    -0.8722E+02    -0.8721E+02    -0.8721E+02    -0.8720E+02    -0.8719E+02    -0.8719E+02    -0.8718E+02    -0.8717E+02    -0.8717E+02    -0.8716E+02    -0.8715E+02    -0.8715E+02    -0.8714E+02    -0.8714E+02    -0.8713E+02    -0.8713E+02    -0.8712E+02    -0.8712E+02    -0.8711E+02    -0.8711E+02    -0.8710E+02    -0.8710E+02    -0.8709E+02    -0.8709E+02    -0.8709E+02    -0.8709E+02    -0.8708E+02    -0.8708E+02    -0.8708E+02    -0.8708E+02    -0.8707E+02    -0.8707E+02    -0.8707E+02    -0.8707E+02    -0.8707E+02    -0.8707E+02    -0.8707E+02    -0.8707E+02    -0.8707E+02    -0.8707E+02    -0.8707E+02    -0.8707E+02    -0.8708E+02    -0.8708E+02    -0.8708E+02    -0.8708E+02    -0.8709E+02    -0.8709E+02    -0.8709E+02    -0.8710E+02    -0.8710E+02    -0.8710E+02    -0.8711E+02    -0.8711E+02    -0.8712E+02    -0.8712E+02    -0.8713E+02    -0.8713E+02    -0.8714E+02    -0.8715E+02    -0.8715E+02    -0.8716E+02    -0.8716E+02    -0.8717E+02    -0.8718E+02    -0.8718E+02    -0.8719E+02    -0.8720E+02    -0.8720E+02    -0.8721E+02    -0.8722E+02    -0.8722E+02    -0.8723E+02    -0.8724E+02    -0.8724E+02    -0.8725E+02    -0.8726E+02    -0.8726E+02    -0.8727E+02    -0.8727E+02    -0.8728E+02    -0.8728E+02    -0.8729E+02    -0.8729E+02    -0.8729E+02    -0.8729E+02
    -0.8729E+02    -0.8729E+02    -0.8729E+02    -0.8729E+02    -0.8728E+02    -0.8728E+02    -0.8727E+02    -0.8727E+02    -0.8726E+02    -0.8726E+02    -0.8725E+02    -0.8724E+02    -0.8724E+02    -0.8723E+02    -0.8722E+02    -0.8721E+02    -0.8721E+02    -0.8720E+02    -0.8719E+02    -0.8719E+02    -0.8718E+02    -0.8717E+02    -0.8717E+02    -0.8716E+02    -0.8715E+02    -0.8715E+02    -0.8714E+02    -0.8714E+02    -0.8713E+02    -0.8713E+02    -0.8712E+02    -0.8712E+02    -0.8711E+02    -0.8711E+02    -0.8710E+02    -0.8710E+02    -0.8709E+02    -0.8709E+02    -0.8709E+02    -0.8709E+02    -0.8708E+02    -0.8708E+02    -0.8708E+02    -0.8708E+02    -0.8707E+02    -0.8707E+02    -0.8707E+02    -0.8707E+02    -0.8707E+02    -0.8707E+02    -0.8707E+02    -0.8707E+02    -0.8707E+02    -0.8707E+02    -0.8707E+02    -0.8707E+02    -0.8708E+02    -0.8708E+02    -0.8708E+02    -0.8708E+02    -0.8709E+02    -0.8709E+02    -0.8709E+02    -0.8710E+02    -0.8710E+02    -0.8710E+02    -0.8711E+02    -0.8711E+02    -0.8712E+02    -0.8712E+02    -0.8713E+02    -0.8713E+02    -0.8714E+02    -0.8715E+02    -0.8715E+02    -0.8716E+02    -0.8716E+02    -0.8717E+02    -0.8718E+02    -0.8718E+02    -0.8719E+02    -0.8720E+02    -0.8720E+02    -0.8721E+02    -0.8722E+02    -0.8722E+02    -0.8723E+02    -0.8724E+02    -0.8724E+02    -0.8725E+02    -0.8726E+02    -0.8726E+02    -0.8727E+02    -0.8727E+02    -0.8728E+02    -0.8728E+02    -0.8729E+02    -0.8729E+02    -0.8729E+02    -0.8729E+02
    -0.8728E+02    -0.8728E+02    -0.8728E+02    -0.8728E+02    -0.8727E+02    -0.8727E+02    -0.8726E+02    -0.8725E+02    -0.8724E+02    -0.8723E+02    -0.8723E+02    -0.8722E+02    -0.8721E+02    -0.8720E+02    -0.8719E+02    -0.8718E+02    -0.8717E+02    -0.8716E+02    -0.8715E+02    -0.8715E+02    -0.8714E+02    -0.8713E+02    -0.8712E+02    -0.8711E+02    -0.8710E+02    -0.8710E+02    -0.8709E+02    -0.8708E+02    -0.8707E+02    -0.8707E+02    -0.8706E+02    -0.8705E+02    -0.8705E+02    -0.8704E+02    -0.8704E+02    -0.8703E+02    -0.8703E+02    -0.8702E+02    -0.8702E+02    -0.8701E+02    -0.8701E+02    -0.8701E+02    -0.8700E+02    -0.8700E+02    -0.8700E+02    -0.8700E+02    -0.8700E+02    -0.8700E+02    -0.8700E+02    -0.8699E+02    -0.8700E+02    -0.8700E+02    -0.8700E+02    -0.8700E+02    -0.8700E+02    -0.8700E+02    -0.8700E+02    -0.8701E+02    -0.8701E+02    -0.8701E+02    -0.8702E+02    -0.8702E+02    -0.8702E+02    -0.8703E+02    -0.8703E+02    -0.8704E+02    -0.8705E+02    -0.8705E+02    -0.8706E+02    -0.8706E+02    -0.8707E+02    -0.8708E+02    -0.8708E+02    -0.8709E+02    -0.8710E+02    -0.8711E+02    -0.8712E+02    -0.8712E+02    -0.8713E+02    -0.8714E+02    -0.8715E+02    -0.8716E+02    -0.8717E+02    -0.8718E+02    -0.8718E+02    -0.8719E+02    -0.8720E+02    -0.8721E+02    -0.8722E+02    -0.8723E+02    -0.8724E+02    -0.8724E+02    -0.8725E+02    -0.8726E+02    -0.8727E+02    -0.8727E+02    -0.8728E+02    -0.8728E+02    -0.8728E+02    -0.8728E+02
    -0.8727E+02    -0.8727E+02    -0.8727E+02    -0.8726E+02    -0.8725E+02    -0.8725E+02    -0.8724E+02    -0.8723E+02    -0.8722E+02    -0.8720E+02    -0.8719E+02    -0.8718E+02    -0.8717E+02    -0.8716E+02    -0.8714E+02    -0.8713E+02    -0.8712E+02    -0.8711E+02    -0.8710E+02    -0.8709E+02    -0.8707E+02    -0.8706E+02    -0.8705E+02    -0.8704E+02    -0.8703E+02    -0.8702E+02    -0.8701E+02    -0.8700E+02    -0.8699E+02    -0.8698E+02    -0.8697E+02    -0.8696E+02    -0.8695E+02    -0.8695E+02    -0.8694E+02    -0.8693E+02    -0.8693E+02    -0.8692E+02    -0.8691E+02    -0.8691E+02    -0.8690E+02    -0.8690E+02    -0.8690E+02    -0.8689E+02    -0.8689E+02    -0.8689E+02    -0.8689E+02    -0.8688E+02    -0.8688E+02    -0.8688E+02    -0.8688E+02    -0.8688E+02    -0.8688E+02    -0.8689E+02    -0.8689E+02    -0.8689E+02    -0.8689E+02    -0.8690E+02    -0.8690E+02    -0.8691E+02    -0.8691E+02    -0.8692E+02    -0.8692E+02    -0.8693E+02    -0.8694E+02    -0.8694E+02    -0.8695E+02    -0.8696E+02    -0.8697E+02    -0.8698E+02    -0.8698E+02    -0.8699E+02    -0.8700E+02    -0.8701E+02    -0.8702E+02    -0.8703E+02    -0.8704E+02    -0.8706E+02    -0.8707E+02    -0.8708E+02    -0.8709E+02    -0.8710E+02    -0.8711E+02    -0.8712E+02    -0.8714E+02    -0.8715E+02    -0.8716E+02    -0.8717E+02    -0.8718E+02    -0.8720E+02    -0.8721E+02    -0.8722E+02    -0.8723E+02    -0.8724E+02    -0.8725E+02    -0.8726E+02    -0.8726E+02    -0.8727E+02    -0.8727E+02    -0.8727E+02
    -0.8725E+02    -0.8725E+02    -0.8725E+02    -0.8724E+02    -0.8723E+02    -0.8722E+02    -0.8721E+02    -0.8720E+02    -0.8718E+02    -0.8717E+02    -0.8715E+02    -0.8714E+02    -0.8712E+02    -0.8711E+02    -0.8709E+02    -0.8708E+02    -0.8706E+02    -0.8704E+02    -0.8703E+02    -0.8701E+02    -0.8700E+02    -0.8698E+02    -0.8697E+02    -0.8696E+02    -0.8694E+02    -0.8693E+02    -0.8692E+02    -0.8690E+02    -0.8689E+02    -0.8688E+02    -0.8687E+02    -0.8686E+02    -0.8685E+02    -0.8684E+02    -0.8683E+02    -0.8682E+02    -0.8681E+02    -0.8680E+02    -0.8679E+02    -0.8679E+02    -0.8678E+02    -0.8677E+02    -0.8677E+02    -0.8676E+02    -0.8676E+02    -0.8676E+02    -0.8675E+02    -0.8675E+02    -0.8675E+02    -0.8675E+02    -0.8675E+02    -0.8675E+02    -0.8675E+02    -0.8676E+02    -0.8676E+02    -0.8676E+02    -0.8677E+02    -0.8677E+02    -0.8678E+02    -0.8678E+02    -0.8679E+02    -0.8680E+02    -0.8680E+02    -0.8681E+02    -0.8682E+02    -0.8683E+02    -0.8684E+02    -0.8685E+02    -0.8686E+02    -0.8687E+02    -0.8688E+02    -0.8690E+02    -0.8691E+02    -0.8692E+02    -0.8693E+02    -0.8695E+02    -0.8696E+02    -0.8698E+02    -0.8699E+02    -0.8700E+02    -0.8702E+02    -0.8703E+02    -0.8705E+02    -0.8706E+02    -0.8708E+02    -0.8710E+02    -0.8711E+02    -0.8713E+02    -0.8714E+02    -0.8716E+02    -0.8717E+02    -0.8719E+02    -0.8720E+02    -0.8721E+02    -0.8722E+02    -0.8724E+02    -0.8724E+02    -0.8725E+02    -0.8726E+02    -0.8726E+02
    -0.8724E+02    -0.8724E+02    -0.8723E+02    -0.8722E+02    -0.8721E+02    -0.8720E+02    -0.8718E+02    -0.8717E+02    -0.8715E+02    -0.8713E+02    -0.8711E+02    -0.8709E+02    -0.8707E+02    -0.8705E+02    -0.8703E+02    -0.8701E+02    -0.8699E+02    -0.8698E+02    -0.8696E+02    -0.8694E+02    -0.8692E+02    -0.8690E+02    -0.8688E+02    -0.8686E+02    -0.8685E+02    -0.8683E+02    -0.8681E+02    -0.8680E+02    -0.8678E+02    -0.8677E+02    -0.8675E+02    -0.8674E+02    -0.8673E+02    -0.8671E+02    -0.8670E+02    -0.8669E+02    -0.8668E+02    -0.8667E+02    -0.8666E+02    -0.8665E+02    -0.8664E+02    -0.8664E+02    -0.8663E+02    -0.8662E+02    -0.8662E+02    -0.8662E+02    -0.8661E+02    -0.8661E+02    -0.8661E+02    -0.8661E+02    -0.8661E+02    -0.8661E+02    -0.8661E+02    -0.8661E+02    -0.8662E+02    -0.8662E+02    -0.8663E+02    -0.8663E+02    -0.8664E+02    -0.8665E+02    -0.8666E+02    -0.8666E+02    -0.8667E+02    -0.8668E+02    -0.8670E+02    -0.8671E+02    -0.8672E+02    -0.8673E+02    -0.8675E+02    -0.8676E+02    -0.8677E+02    -0.8679E+02    -0.8681E+02    -0.8682E+02    -0.8684E+02    -0.8685E+02    -0.8687E+02    -0.8689E+02    -0.8691E+02    -0.8693E+02    -0.8694E+02    -0.8696E+02    -0.8698E+02    -0.8700E+02    -0.8702E+02    -0.8704E+02    -0.8706E+02    -0.8708E+02    -0.8710E+02    -0.8712E+02    -0.8713E+02    -0.8715E+02    -0.8717E+02    -0.8719E+02    -0.8720E+02    -0.8721E+02    -0.8722E+02    -0.8723E+02    -0.8724E+02    -0.8724E+02
    -0.8722E+02    -0.8722E+02    -0.8721E+02    -0.8720E+02    -0.8719E+02    -0.8717E+02    -0.8715E+02    -0.8713E+02    -0.8711E+02    -0.8709E+02    -0.8707E+02    -0.8704E+02    -0.8702E+02    -0.8700E+02    -0.8697E+02    -0.8695E+02    -0.8693E+02    -0.8690E+02    -0.8688E+02    -0.8686E+02    -0.8683E+02    -0.8681E+02    -0.8679E+02    -0.8677E+02    -0.8675E+02    -0.8673E+02    -0.8671E+02    -0.8669E+02    -0.8667E+02    -0.8665E+02    -0.8663E+02    -0.8662E+02    -0.8660E+02    -0.8658E+02    -0.8657E+02    -0.8655E+02    -0.8654E+02    -0.8653E+02    -0.8652E+02    -0.8651E+02    -0.8650E+02    -0.8649E+02    -0.8648E+02    -0.8647E+02    -0.8647E+02    -0.8646E+02    -0.8646E+02    -0.8646E+02    -0.8646E+02    -0.8645E+02    -0.8646E+02    -0.8646E+02    -0.8646E+02    -0.8646E+02    -0.8647E+02    -0.8647E+02    -0.8648E+02    -0.8649E+02    -0.8649E+02    -0.8650E+02    -0.8651E+02    -0.8652E+02    -0.8654E+02    -0.8655E+02    -0.8656E+02    -0.8658E+02    -0.8659E+02    -0.8661E+02    -0.8662E+02    -0.8664E+02    -0.8666E+02    -0.8668E+02    -0.8670E+02    -0.8672E+02    -0.8674E+02    -0.8676E+02    -0.8678E+02    -0.8680E+02    -0.8682E+02    -0.8684E+02    -0.8686E+02    -0.8689E+02    -0.8691E+02    -0.8693E+02    -0.8696E+02    -0.8698E+02    -0.8700E+02    -0.8703E+02    -0.8705E+02    -0.8707E+02    -0.8709E+02    -0.8712E+02    -0.8714E+02    -0.8716E+02    -0.8717E+02    -0.8719E+02    -0.8720E+02    -0.8721E+02    -0.8722E+02    -0.8722E+02
    -0.8720E+02    -0.8720E+02    -0.8719E+02    -0.8718E+02    -0.8716E+02    -0.8714E+02    -0.8712E+02    -0.8710E+02    -0.8707E+02    -0.8705E+02    -0.8702E+02    -0.8699E+02    -0.8697E+02    -0.8694E+02    -0.8691E+02    -0.8688E+02    -0.8685E+02    -0.8683E+02    -0.8680E+02    -0.8677E+02    -0.8675E+02    -0.8672E+02    -0.8669E+02    -0.8667E+02    -0.8664E+02    -0.8662E+02    -0.8659E+02    -0.8657E+02    -0.8655E+02    -0.8653E+02    -0.8651E+02    -0.8649E+02    -0.8647E+02    -0.8645E+02    -0.8643E+02    -0.8641E+02    -0.8640E+02    -0.8638E+02    -0.8637E+02    -0.8636E+02    -0.8635E+02    -0.8633E+02    -0.8633E+02    -0.8632E+02    -0.8631E+02    -0.8630E+02    -0.8630E+02    -0.8630E+02    -0.8629E+02    -0.8629E+02    -0.8629E+02    -0.8630E+02    -0.8630E+02    -0.8630E+02    -0.8631E+02    -0.8631E+02    -0.8632E+02    -0.8633E+02    -0.8634E+02    -0.8635E+02    -0.8636E+02    -0.8638E+02    -0.8639E+02    -0.8641E+02    -0.8642E+02    -0.8644E+02    -0.8646E+02    -0.8648E+02    -0.8650E+02    -0.8652E+02    -0.8654E+02    -0.8656E+02    -0.8658E+02    -0.8661E+02    -0.8663E+02    -0.8665E+02    -0.8668E+02    -0.8670E+02    -0.8673E+02    -0.8676E+02    -0.8678E+02    -0.8681E+02    -0.8684E+02    -0.8686E+02    -0.8689E+02    -0.8692E+02    -0.8695E+02    -0.8697E+02    -0.8700E+02    -0.8703E+02    -0.8705E+02    -0.8708E+02    -0.8710E+02    -0.8713E+02    -0.8715E+02    -0.8717E+02    -0.8718E+02    -0.8719E+02    -0.8720E+02    -0.8720E+02
    -0.8718E+02    -0.8718E+02    -0.8717E+02    -0.8716E+02    -0.8714E+02    -0.8711E+02    -0.8709E+02    -0.8706E+02    -0.8703E+02    -0.8700E+02    -0.8697E+02    -0.8694E+02    -0.8691E+02    -0.8688E+02    -0.8685E+02    -0.8681E+02    -0.8678E+02    -0.8675E+02    -0.8672E+02    -0.8669E+02    -0.8665E+02    -0.8662E+02    -0.8659E+02    -0.8656E+02    -0.8653E+02    -0.8651E+02    -0.8648E+02    -0.8645E+02    -0.8642E+02    -0.8640E+02    -0.8637E+02    -0.8635E+02    -0.8633E+02    -0.8631E+02    -0.8629E+02    -0.8627E+02    -0.8625E+02    -0.8623E+02    -0.8621E+02    -0.8620E+02    -0.8619E+02    -0.8617E+02    -0.8616E+02    -0.8615E+02    -0.8614E+02    -0.8614E+02    -0.8613E+02    -0.8613E+02    -0.8613E+02    -0.8612E+02    -0.8613E+02    -0.8613E+02    -0.8613E+02    -0.8614E+02    -0.8614E+02    -0.8615E+02    -0.8616E+02    -0.8617E+02    -0.8618E+02    -0.8619E+02    -0.8621E+02    -0.8622E+02    -0.8624E+02    -0.8626E+02    -0.8628E+02    -0.8630E+02    -0.8632E+02    -0.8634E+02    -0.8636E+02    -0.8639E+02    -0.8641E+02    -0.8644E+02    -0.8646E+02    -0.8649E+02    -0.8652E+02    -0.8655E+02    -0.8658E+02    -0.8661E+02    -0.8664E+02    -0.8667E+02    -0.8670E+02    -0.8673E+02    -0.8676E+02    -0.8679E+02    -0.8682E+02    -0.8685E+02    -0.8689E+02    -0.8692E+02    -0.8695E+02    -0.8698E+02    -0.8701E+02    -0.8704E+02    -0.8707E+02    -0.8710E+02    -0.8712E+02    -0.8714E+02    -0.8716E+02    -0.8717E+02    -0.8718E+02    -0.8718E+02
    -0.8716E+02    -0.8716E+02    -0.8715E+02    -0.8713E+02    -0.8711E+02    -0.8709E+02    -0.8706E+02    -0.8703E+02    -0.8699E+02    -0.8696E+02    -0.8692E+02    -0.8689E+02    -0.8685E+02    -0.8681E+02    -0.8678E+02    -0.8674E+02    -0.8670E+02    -0.8667E+02    -0.8663E+02    -0.8659E+02    -0.8656E+02    -0.8652E+02    -0.8649E+02    -0.8645E+02    -0.8642E+02    -0.8639E+02    -0.8636E+02    -0.8632E+02    -0.8629E+02    -0.8626E+02    -0.8624E+02    -0.8621E+02    -0.8618E+02    -0.8616E+02    -0.8613E+02    -0.8611E+02    -0.8609E+02    -0.8607E+02    -0.8605E+02    -0.8603E+02    -0.8602E+02    -0.8600E+02    -0.8599E+02    -0.8598E+02    -0.8597E+02    -0.8596E+02    -0.8596E+02    -0.8595E+02    -0.8595E+02    -0.8595E+02    -0.8595E+02    -0.8595E+02    -0.8595E+02    -0.8596E+02    -0.8597E+02    -0.8597E+02    -0.8599E+02    -0.8600E+02    -0.8601E+02    -0.8603E+02    -0.8604E+02    -0.8606E+02    -0.8608E+02    -0.8610E+02    -0.8612E+02    -0.8615E+02    -0.8617E+02    -0.8620E+02    -0.8622E+02    -0.8625E+02    -0.8628E+02    -0.8631E+02    -0.8634E+02    -0.8637E+02    -0.8640E+02    -0.8644E+02    -0.8647E+02    -0.8650E+02    -0.8654E+02    -0.8657E+02    -0.8661E+02    -0.8664E+02    -0.8668E+02    -0.8672E+02    -0.8675E+02    -0.8679E+02    -0.8683E+02    -0.8686E+02    -0.8690E+02    -0.8693E+02    -0.8697E+02    -0.8700E+02    -0.8703E+02    -0.8706E+02    -0.8709E+02    -0.8712E+02    -0.8714E+02    -0.8715E+02    -0.8716E+02    -0.8716E+02
    -0.8714E+02    -0.8714E+02    -0.8713E+02    -0.8711E+02    -0.8708E+02    -0.8706E+02    -0.8702E+02    -0.8699E+02    -0.8695E+02    -0.8691E+02    -0.8687E+02    -0.8683E+02    -0.8679E+02    -0.8675E+02    -0.8671E+02    -0.8667E+02    -0.8663E+02    -0.8658E+02    -0.8654E+02    -0.8650E+02    -0.8646E+02    -0.8642E+02    -0.8638E+02    -0.8634E+02    -0.8630E+02    -0.8627E+02    -0.8623E+02    -0.8619E+02    -0.8616E+02    -0.8612E+02    -0.8609E+02    -0.8606E+02    -0.8603E+02    -0.8600E+02    -0.8597E+02    -0.8595E+02    -0.8592E+02    -0.8590E+02    -0.8588E+02    -0.8586E+02    -0.8584E+02    -0.8582E+02    -0.8581E+02    -0.8580E+02    -0.8578E+02    -0.8578E+02    -0.8577E+02    -0.8576E+02    -0.8576E+02    -0.8576E+02    -0.8576E+02    -0.8576E+02    -0.8577E+02    -0.8577E+02    -0.8578E+02    -0.8579E+02    -0.8580E+02    -0.8582E+02    -0.8583E+02    -0.8585E+02    -0.8587E+02    -0.8589E+02    -0.8591E+02    -0.8594E+02    -0.8596E+02    -0.8599E+02    -0.8602E+02    -0.8605E+02    -0.8608E+02    -0.8611E+02    -0.8614E+02    -0.8618E+02    -0.8621E+02    -0.8625E+02    -0.8628E+02    -0.8632E+02    -0.8636E+02    -0.8640E+02    -0.8644E+02    -0.8648E+02    -0.8652E+02    -0.8656E+02    -0.8660E+02    -0.8664E+02    -0.8668E+02    -0.8672E+02    -0.8676E+02    -0.8680E+02    -0.8684E+02    -0.8688E+02    -0.8692E+02    -0.8696E+02    -0.8700E+02    -0.8703E+02    -0.8706E+02    -0.8709E+02    -0.8711E+02    -0.8713E+02    -0.8714E+02    -0.8714E+02
    -0.8711E+02    -0.8711E+02    -0.8710E+02    -0.8708E+02    -0.8706E+02    -0.8702E+02    -0.8699E+02    -0.8695E+02    -0.8691E+02    -0.8687E+02    -0.8682E+02    -0.8678E+02    -0.8673E+02    -0.8668E+02    -0.8664E+02    -0.8659E+02    -0.8654E+02    -0.8650E+02    -0.8645E+02    -0.8640E+02    -0.8636E+02    -0.8631E+02    -0.8627E+02    -0.8622E+02    -0.8618E+02    -0.8614E+02    -0.8610E+02    -0.8606E+02    -0.8602E+02    -0.8598E+02    -0.8594E+02    -0.8590E+02    -0.8587E+02    -0.8584E+02    -0.8580E+02    -0.8577E+02    -0.8575E+02    -0.8572E+02    -0.8569E+02    -0.8567E+02    -0.8565E+02    -0.8563E+02    -0.8562E+02    -0.8560E+02    -0.8559E+02    -0.8558E+02    -0.8557E+02    -0.8556E+02    -0.8556E+02    -0.8556E+02    -0.8556E+02    -0.8556E+02    -0.8557E+02    -0.8557E+02    -0.8558E+02    -0.8560E+02    -0.8561E+02    -0.8563E+02    -0.8564E+02    -0.8566E+02    -0.8569E+02    -0.8571E+02    -0.8574E+02    -0.8576E+02    -0.8579E+02    -0.8582E+02    -0.8586E+02    -0.8589E+02    -0.8592E+02    -0.8596E+02    -0.8600E+02    -0.8604E+02    -0.8608E+02    -0.8612E+02    -0.8616E+02    -0.8620E+02    -0.8624E+02    -0.8629E+02    -0.8633E+02    -0.8638E+02    -0.8642E+02    -0.8647E+02    -0.8651E+02    -0.8656E+02    -0.8661E+02    -0.8665E+02    -0.8670E+02    -0.8674E+02    -0.8679E+02    -0.8683E+02    -0.8688E+02    -0.8692E+02    -0.8696E+02    -0.8700E+02    -0.8703E+02    -0.8706E+02    -0.8709E+02    -0.8711E+02    -0.8712E+02    -0.8712E+02
    -0.8709E+02    -0.8709E+02    -0.8708E+02    -0.8706E+02    -0.8703E+02    -0.8699E+02    -0.8695E+02    -0.8691E+02    -0.8686E+02    -0.8682E+02    -0.8677E+02    -0.8672E+02    -0.8667E+02    -0.8661E+02    -0.8656E+02    -0.8651E+02    -0.8646E+02    -0.8641E+02    -0.8635E+02    -0.8630E+02    -0.8625E+02    -0.8620E+02    -0.8615E+02    -0.8610E+02    -0.8605E+02    -0.8600E+02    -0.8596E+02    -0.8591E+02    -0.8587E+02    -0.8582E+02    -0.8578E+02    -0.8574E+02    -0.8570E+02    -0.8566E+02    -0.8563E+02    -0.8559E+02    -0.8556E+02    -0.8553E+02    -0.8550E+02    -0.8548E+02    -0.8545E+02    -0.8543E+02    -0.8541E+02    -0.8539E+02    -0.8538E+02    -0.8537E+02    -0.8536E+02    -0.8535E+02    -0.8535E+02    -0.8534E+02    -0.8535E+02    -0.8535E+02    -0.8535E+02    -0.8536E+02    -0.8537E+02    -0.8539E+02    -0.8540E+02    -0.8542E+02    -0.8544E+02    -0.8547E+02    -0.8549E+02    -0.8552E+02    -0.8555E+02    -0.8558E+02    -0.8561E+02    -0.8565E+02    -0.8568E+02    -0.8572E+02    -0.8576E+02    -0.8580E+02    -0.8585E+02    -0.8589E+02    -0.8594E+02    -0.8598E+02    -0.8603E+02    -0.8608E+02    -0.8612E+02    -0.8617E+02    -0.8622E+02    -0.8627E+02    -0.8632E+02    -0.8638E+02    -0.8643E+02    -0.8648E+02    -0.8653E+02    -0.8658E+02    -0.8663E+02    -0.8668E+02    -0.8673E+02    -0.8678E+02    -0.8683E+02    -0.8688E+02    -0.8692E+02    -0.8696E+02    -0.8700E+02    -0.8704E+02    -0.8706E+02    -0.8709E+02    -0.8710E+02    -0.8710E+02
    -0.8707E+02    -0.8707E+02    -0.8706E+02    -0.8703E+02    -0.8700E+02    -0.8696E+02    -0.8692E+02    -0.8687E+02    -0.8682E+02    -0.8677E+02    -0.8671E+02    -0.8666E+02    -0.8660E+02    -0.8654E+02    -0.8649E+02    -0.8643E+02    -0.8637E+02    -0.8631E+02    -0.8625E+02    -0.8620E+02    -0.8614E+02    -0.8608E+02    -0.8603E+02    -0.8597E+02    -0.8592E+02    -0.8586E+02    -0.8581E+02    -0.8576E+02    -0.8571E+02    -0.8566E+02    -0.8561E+02    -0.8556E+02    -0.8552E+02    -0.8548E+02    -0.8544E+02    -0.8540E+02    -0.8536E+02    -0.8533E+02    -0.8529E+02    -0.8526E+02    -0.8524E+02    -0.8521E+02    -0.8519E+02    -0.8517E+02    -0.8515E+02    -0.8514E+02    -0.8513E+02    -0.8512E+02    -0.8512E+02    -0.8512E+02    -0.8512E+02    -0.8512E+02    -0.8513E+02    -0.8514E+02    -0.8515E+02    -0.8517E+02    -0.8518E+02    -0.8521E+02    -0.8523E+02    -0.8526E+02    -0.8528E+02    -0.8532E+02    -0.8535E+02    -0.8538E+02    -0.8542E+02    -0.8546E+02    -0.8550E+02    -0.8555E+02    -0.8559E+02    -0.8564E+02    -0.8569E+02    -0.8574E+02    -0.8579E+02    -0.8584E+02    -0.8589E+02    -0.8595E+02    -0.8600E+02    -0.8605E+02    -0.8611E+02    -0.8617E+02    -0.8622E+02    -0.8628E+02    -0.8634E+02    -0.8639E+02    -0.8645E+02    -0.8651E+02    -0.8656E+02    -0.8662E+02    -0.8667E+02    -0.8673E+02    -0.8678E+02    -0.8683E+02    -0.8688E+02    -0.8693E+02    -0.8697E+02    -0.8701E+02    -0.8704E+02    -0.8706E+02    -0.8708E+02    -0.8708E+02
    -0.8705E+02    -0.8705E+02    -0.8703E+02    -0.8700E+02    -0.8697E+02    -0.8693E+02    -0.8688E+02    -0.8683E+02    -0.8677E+02    -0.8672E+02    -0.8666E+02    -0.8660E+02    -0.8653E+02    -0.8647E+02    -0.8641E+02    -0.8634E+02    -0.8628E+02    -0.8621E+02    -0.8615E+02    -0.8609E+02    -0.8602E+02    -0.8596E+02    -0.8590E+02    -0.8584E+02    -0.8577E+02    -0.8571E+02    -0.8566E+02    -0.8560E+02    -0.8554E+02    -0.8549E+02    -0.8543E+02    -0.8538E+02    -0.8533E+02    -0.8528E+02    -0.8523E+02    -0.8519E+02    -0.8515E+02    -0.8511E+02    -0.8507E+02    -0.8504E+02    -0.8501E+02    -0.8498E+02    -0.8496E+02    -0.8493E+02    -0.8491E+02    -0.8490E+02    -0.8489E+02    -0.8488E+02    -0.8487E+02    -0.8487E+02    -0.8487E+02    -0.8488E+02    -0.8488E+02    -0.8489E+02    -0.8491E+02    -0.8493E+02    -0.8495E+02    -0.8497E+02    -0.8500E+02    -0.8503E+02    -0.8506E+02    -0.8510E+02    -0.8514E+02    -0.8518E+02    -0.8522E+02    -0.8526E+02    -0.8531E+02    -0.8536E+02    -0.8541E+02    -0.8546E+02    -0.8552E+02    -0.8557E+02    -0.8563E+02    -0.8569E+02    -0.8575E+02    -0.8581E+02    -0.8587E+02    -0.8593E+02    -0.8599E+02    -0.8605E+02    -0.8612E+02    -0.8618E+02    -0.8624E+02    -0.8631E+02    -0.8637E+02    -0.8643E+02    -0.8649E+02    -0.8655E+02    -0.8661E+02    -0.8667E+02    -0.8673E+02    -0.8679E+02    -0.8684E+02    -0.8689E+02    -0.8694E+02    -0.8698E+02    -0.8701E+02    -0.8704E+02    -0.8705E+02    -0.8705E+02
    -0.8702E+02    -0.8702E+02    -0.8701E+02    -0.8698E+02    -0.8694E+02    -0.8689E+02    -0.8684E+02    -0.8678E+02    -0.8672E+02    -0.8666E+02    -0.8660E+02    -0.8653E+02    -0.8646E+02    -0.8639E+02    -0.8632E+02    -0.8625E+02    -0.8618E+02    -0.8611E+02    -0.8604E+02    -0.8597E+02    -0.8590E+02    -0.8583E+02    -0.8576E+02    -0.8569E+02    -0.8563E+02    -0.8556E+02    -0.8549E+02    -0.8543E+02    -0.8536E+02    -0.8530E+02    -0.8524E+02    -0.8518E+02    -0.8513E+02    -0.8507E+02    -0.8502E+02    -0.8497E+02    -0.8492E+02    -0.8488E+02    -0.8484E+02    -0.8480E+02    -0.8476E+02    -0.8473E+02    -0.8470E+02    -0.8468E+02    -0.8465E+02    -0.8464E+02    -0.8462E+02    -0.8461E+02    -0.8461E+02    -0.8460E+02    -0.8461E+02    -0.8461E+02    -0.8462E+02    -0.8463E+02    -0.8465E+02    -0.8467E+02    -0.8469E+02    -0.8472E+02    -0.8475E+02    -0.8479E+02    -0.8482E+02    -0.8487E+02    -0.8491E+02    -0.8495E+02    -0.8500E+02    -0.8505E+02    -0.8511E+02    -0.8516E+02    -0.8522E+02    -0.8528E+02    -0.8534E+02    -0.8540E+02    -0.8547E+02    -0.8553E+02    -0.8560E+02    -0.8566E+02    -0.8573E+02    -0.8580E+02    -0.8587E+02    -0.8594E+02    -0.8601E+02    -0.8608E+02    -0.8615E+02    -0.8622E+02    -0.8628E+02    -0.8635E+02    -0.8642E+02    -0.8649E+02    -0.8655E+02    -0.8662E+02    -0.8668E+02    -0.8674E+02    -0.8680E+02    -0.8686E+02    -0.8691E+02    -0.8695E+02    -0.8699E+02    -0.8701E+02    -0.8703E+02    -0.8703E+02
    -0.8700E+02    -0.8700E+02    -0.8698E+02    -0.8695E+02    -0.8691E+02    -0.8686E+02    -0.8680E+02    -0.8674E+02    -0.8668E+02    -0.8661E+02    -0.8654E+02    -0.8647E+02    -0.8639E+02    -0.8632E+02    -0.8624E+02    -0.8616E+02    -0.8609E+02    -0.8601E+02    -0.8593E+02    -0.8585E+02    -0.8578E+02    -0.8570E+02    -0.8562E+02    -0.8554E+02    -0.8547E+02    -0.8539E+02    -0.8532E+02    -0.8525E+02    -0.8518E+02    -0.8511E+02    -0.8504E+02    -0.8497E+02    -0.8491E+02    -0.8485E+02    -0.8479E+02    -0.8473E+02    -0.8468E+02    -0.8463E+02    -0.8458E+02    -0.8454E+02    -0.8449E+02    -0.8446E+02    -0.8443E+02    -0.8440E+02    -0.8437E+02    -0.8435E+02    -0.8434E+02    -0.8432E+02    -0.8432E+02    -0.8431E+02    -0.8432E+02    -0.8432E+02    -0.8433E+02    -0.8435E+02    -0.8437E+02    -0.8439E+02    -0.8442E+02    -0.8445E+02    -0.8449E+02    -0.8452E+02    -0.8457E+02    -0.8461E+02    -0.8466E+02    -0.8472E+02    -0.8477E+02    -0.8483E+02    -0.8489E+02    -0.8495E+02    -0.8502E+02    -0.8508E+02    -0.8515E+02    -0.8522E+02    -0.8529E+02    -0.8537E+02    -0.8544E+02    -0.8551E+02    -0.8559E+02    -0.8566E+02    -0.8574E+02    -0.8582E+02    -0.8589E+02    -0.8597E+02    -0.8605E+02    -0.8612E+02    -0.8620E+02    -0.8627E+02    -0.8635E+02    -0.8642E+02    -0.8649E+02    -0.8656E+02    -0.8663E+02    -0.8670E+02    -0.8676E+02    -0.8682E+02    -0.8687E+02    -0.8692E+02    -0.8696E+02    -0.8699E+02    -0.8701E+02    -0.8701E+02
    -0.8697E+02    -0.8697E+02    -0.8695E+02    -0.8692E+02    -0.8688E+02    -0.8682E+02    -0.8676E+02    -0.8670E+02    -0.8663E+02    -0.8655E+02    -0.8648E+02    -0.8640E+02    -0.8632E+02    -0.8624E+02    -0.8615E+02    -0.8607E+02    -0.8599E+02    -0.8590E+02    -0.8582E+02    -0.8573E+02    -0.8564E+02    -0.8556E+02    -0.8547E+02    -0.8539E+02    -0.8530E+02    -0.8522E+02    -0.8514E+02    -0.8506E+02    -0.8498E+02    -0.8490E+02    -0.8482E+02    -0.8475E+02    -0.8468E+02    -0.8461E+02    -0.8454E+02    -0.8447E+02    -0.8441E+02    -0.8436E+02    -0.8430E+02    -0.8425E+02    -0.8421E+02    -0.8416E+02    -0.8413E+02    -0.8409E+02    -0.8406E+02    -0.8404E+02    -0.8402E+02    -0.8401E+02    -0.8400E+02    -0.8400E+02    -0.8400E+02    -0.8401E+02    -0.8402E+02    -0.8404E+02    -0.8406E+02    -0.8409E+02    -0.8412E+02    -0.8415E+02    -0.8420E+02    -0.8424E+02    -0.8429E+02    -0.8434E+02    -0.8440E+02    -0.8446E+02    -0.8452E+02    -0.8459E+02    -0.8466E+02    -0.8473E+02    -0.8480E+02    -0.8488E+02    -0.8495E+02    -0.8503E+02    -0.8511E+02    -0.8519E+02    -0.8527E+02    -0.8536E+02    -0.8544E+02    -0.8552E+02    -0.8561E+02    -0.8569E+02    -0.8578E+02    -0.8586E+02    -0.8594E+02    -0.8603E+02    -0.8611E+02    -0.8619E+02    -0.8627E+02    -0.8635E+02    -0.8643E+02    -0.8650E+02    -0.8658E+02    -0.8665E+02    -0.8672E+02    -0.8678E+02    -0.8684E+02    -0.8689E+02    -0.8693E+02    -0.8697E+02    -0.8698E+02    -0.8698E+02
    -0.8695E+02    -0.8695E+02    -0.8693E+02    -0.8689E+02    -0.8684E+02    -0.8679E+02    -0.8672E+02    -0.8665E+02    -0.8658E+02    -0.8650E+02    -0.8642E+02    -0.8633E+02    -0.8624E+02    -0.8616E+02    -0.8607E+02    -0.8597E+02    -0.8588E+02    -0.8579E+02    -0.8570E+02    -0.8560E+02    -0.8551E+02    -0.8541E+02    -0.8532E+02    -0.8522E+02    -0.8513E+02    -0.8504E+02    -0.8495E+02    -0.8486E+02    -0.8477E+02    -0.8468E+02    -0.8459E+02    -0.8451E+02    -0.8443E+02    -0.8435E+02    -0.8427E+02    -0.8420E+02    -0.8413E+02    -0.8406E+02    -0.8400E+02    -0.8394E+02    -0.8389E+02    -0.8384E+02    -0.8380E+02    -0.8376E+02    -0.8373E+02    -0.8370E+02    -0.8368E+02    -0.8366E+02    -0.8365E+02    -0.8365E+02    -0.8365E+02    -0.8366E+02    -0.8368E+02    -0.8370E+02    -0.8372E+02    -0.8375E+02    -0.8379E+02    -0.8383E+02    -0.8388E+02    -0.8393E+02    -0.8399E+02    -0.8405E+02    -0.8411E+02    -0.8418E+02    -0.8425E+02    -0.8433E+02    -0.8441E+02    -0.8449E+02    -0.8457E+02    -0.8465E+02    -0.8474E+02    -0.8483E+02    -0.8492E+02    -0.8501E+02    -0.8510E+02    -0.8519E+02    -0.8528E+02    -0.8538E+02    -0.8547E+02    -0.8556E+02    -0.8565E+02    -0.8575E+02    -0.8584E+02    -0.8593E+02    -0.8602E+02    -0.8611E+02    -0.8619E+02    -0.8628E+02    -0.8636E+02    -0.8645E+02    -0.8653E+02    -0.8660E+02    -0.8668E+02    -0.8674E+02    -0.8681E+02    -0.8686E+02    -0.8691E+02    -0.8694E+02    -0.8696E+02    -0.8696E+02
    -0.8692E+02    -0.8692E+02    -0.8690E+02    -0.8686E+02    -0.8681E+02    -0.8675E+02    -0.8668E+02    -0.8661E+02    -0.8653E+02    -0.8644E+02    -0.8635E+02    -0.8626E+02    -0.8617E+02    -0.8607E+02    -0.8598E+02    -0.8588E+02    -0.8578E+02    -0.8568E+02    -0.8557E+02    -0.8547E+02    -0.8537E+02    -0.8526E+02    -0.8516E+02    -0.8505E+02    -0.8495E+02    -0.8485E+02    -0.8474E+02    -0.8464E+02    -0.8454E+02    -0.8444E+02    -0.8434E+02    -0.8425E+02    -0.8416E+02    -0.8407E+02    -0.8398E+02    -0.8390E+02    -0.8382E+02    -0.8374E+02    -0.8367E+02    -0.8360E+02    -0.8354E+02    -0.8349E+02    -0.8344E+02    -0.8339E+02    -0.8335E+02    -0.8332E+02    -0.8330E+02    -0.8328E+02    -0.8327E+02    -0.8327E+02    -0.8327E+02    -0.8328E+02    -0.8330E+02    -0.8332E+02    -0.8335E+02    -0.8339E+02    -0.8343E+02    -0.8348E+02    -0.8353E+02    -0.8359E+02    -0.8366E+02    -0.8373E+02    -0.8380E+02    -0.8388E+02    -0.8396E+02    -0.8405E+02    -0.8414E+02    -0.8423E+02    -0.8432E+02    -0.8442E+02    -0.8452E+02    -0.8461E+02    -0.8471E+02    -0.8482E+02    -0.8492E+02    -0.8502E+02    -0.8512E+02    -0.8523E+02    -0.8533E+02    -0.8543E+02    -0.8553E+02    -0.8563E+02    -0.8573E+02    -0.8583E+02    -0.8593E+02    -0.8602E+02    -0.8612E+02    -0.8621E+02    -0.8630E+02    -0.8639E+02    -0.8647E+02    -0.8656E+02    -0.8663E+02    -0.8671E+02    -0.8677E+02    -0.8683E+02    -0.8688E+02    -0.8692E+02    -0.8694E+02    -0.8694E+02
    -0.8690E+02    -0.8690E+02    -0.8688E+02    -0.8684E+02    -0.8678E+02    -0.8672E+02    -0.8664E+02    -0.8656E+02    -0.8648E+02    -0.8639E+02    -0.8629E+02    -0.8619E+02    -0.8609E+02    -0.8599E+02    -0.8589E+02    -0.8578E+02    -0.8567E+02    -0.8556E+02    -0.8545E+02    -0.8533E+02    -0.8522E+02    -0.8511E+02    -0.8499E+02    -0.8488E+02    -0.8476E+02    -0.8464E+02    -0.8453E+02    -0.8441E+02    -0.8430E+02    -0.8419E+02    -0.8408E+02    -0.8397E+02    -0.8386E+02    -0.8376E+02    -0.8366E+02    -0.8357E+02    -0.8347E+02    -0.8339E+02    -0.8331E+02    -0.8323E+02    -0.8316E+02    -0.8309E+02    -0.8304E+02    -0.8298E+02    -0.8294E+02    -0.8290E+02    -0.8288E+02    -0.8285E+02    -0.8284E+02    -0.8284E+02    -0.8284E+02    -0.8285E+02    -0.8287E+02    -0.8290E+02    -0.8293E+02    -0.8298E+02    -0.8303E+02    -0.8308E+02    -0.8315E+02    -0.8322E+02    -0.8329E+02    -0.8337E+02    -0.8346E+02    -0.8355E+02    -0.8364E+02    -0.8374E+02    -0.8384E+02    -0.8395E+02    -0.8406E+02    -0.8416E+02    -0.8428E+02    -0.8439E+02    -0.8450E+02    -0.8461E+02    -0.8473E+02    -0.8484E+02    -0.8495E+02    -0.8507E+02    -0.8518E+02    -0.8529E+02    -0.8540E+02    -0.8551E+02    -0.8562E+02    -0.8573E+02    -0.8584E+02    -0.8594E+02    -0.8604E+02    -0.8614E+02    -0.8624E+02    -0.8633E+02    -0.8642E+02    -0.8651E+02    -0.8659E+02    -0.8667E+02    -0.8674E+02    -0.8680E+02    -0.8686E+02    -0.8690E+02    -0.8692E+02    -0.8692E+02
    -0.8688E+02    -0.8688E+02    -0.8685E+02    -0.8681E+02    -0.8675E+02    -0.8668E+02    -0.8661E+02    -0.8652E+02    -0.8643E+02    -0.8633E+02    -0.8623E+02    -0.8613E+02    -0.8602E+02    -0.8591E+02    -0.8580E+02    -0.8568E+02    -0.8556E+02    -0.8544E+02    -0.8532E+02    -0.8520E+02    -0.8507E+02    -0.8494E+02    -0.8482E+02    -0.8469E+02    -0.8456E+02    -0.8443E+02    -0.8430E+02    -0.8417E+02    -0.8405E+02    -0.8392E+02    -0.8379E+02    -0.8367E+02    -0.8355E+02    -0.8343E+02    -0.8332E+02    -0.8321E+02    -0.8310E+02    -0.8300E+02    -0.8290E+02    -0.8281E+02    -0.8273E+02    -0.8266E+02    -0.8259E+02    -0.8253E+02    -0.8248E+02    -0.8243E+02    -0.8240E+02    -0.8238E+02    -0.8236E+02    -0.8235E+02    -0.8236E+02    -0.8237E+02    -0.8240E+02    -0.8243E+02    -0.8247E+02    -0.8252E+02    -0.8258E+02    -0.8265E+02    -0.8272E+02    -0.8280E+02    -0.8289E+02    -0.8299E+02    -0.8309E+02    -0.8319E+02    -0.8330E+02    -0.8341E+02    -0.8353E+02    -0.8365E+02    -0.8377E+02    -0.8390E+02    -0.8402E+02    -0.8415E+02    -0.8427E+02    -0.8440E+02    -0.8453E+02    -0.8466E+02    -0.8478E+02    -0.8491E+02    -0.8503E+02    -0.8515E+02    -0.8528E+02    -0.8540E+02    -0.8551E+02    -0.8563E+02    -0.8574E+02    -0.8586E+02    -0.8597E+02    -0.8607E+02    -0.8618E+02    -0.8628E+02    -0.8638E+02    -0.8647E+02    -0.8656E+02    -0.8664E+02    -0.8671E+02    -0.8678E+02    -0.8683E+02    -0.8687E+02    -0.8690E+02    -0.8690E+02
    -0.8686E+02    -0.8686E+02    -0.8683E+02    -0.8679E+02    -0.8673E+02    -0.8665E+02    -0.8657E+02    -0.8648E+02    -0.8638E+02    -0.8628E+02    -0.8617E+02    -0.8606E+02    -0.8595E+02    -0.8583E+02    -0.8571E+02    -0.8558E+02    -0.8545E+02    -0.8532E+02    -0.8519E+02    -0.8506E+02    -0.8492E+02    -0.8478E+02    -0.8464E+02    -0.8450E+02    -0.8435E+02    -0.8421E+02    -0.8406E+02    -0.8392E+02    -0.8377E+02    -0.8363E+02    -0.8349E+02    -0.8335E+02    -0.8321E+02    -0.8307E+02    -0.8294E+02    -0.8281E+02    -0.8269E+02    -0.8257E+02    -0.8246E+02    -0.8235E+02    -0.8225E+02    -0.8216E+02    -0.8208E+02    -0.8201E+02    -0.8195E+02    -0.8190E+02    -0.8186E+02    -0.8183E+02    -0.8181E+02    -0.8181E+02    -0.8181E+02    -0.8183E+02    -0.8186E+02    -0.8190E+02    -0.8195E+02    -0.8201E+02    -0.8208E+02    -0.8216E+02    -0.8224E+02    -0.8234E+02    -0.8244E+02    -0.8255E+02    -0.8267E+02    -0.8279E+02    -0.8292E+02    -0.8305E+02    -0.8319E+02    -0.8333E+02    -0.8347E+02    -0.8361E+02    -0.8375E+02    -0.8389E+02    -0.8404E+02    -0.8418E+02    -0.8432E+02    -0.8446E+02    -0.8460E+02    -0.8474E+02    -0.8488E+02    -0.8501E+02    -0.8515E+02    -0.8528E+02    -0.8541E+02    -0.8553E+02    -0.8566E+02    -0.8578E+02    -0.8589E+02    -0.8601E+02    -0.8612E+02    -0.8623E+02    -0.8633E+02    -0.8643E+02    -0.8652E+02    -0.8661E+02    -0.8668E+02    -0.8675E+02    -0.8681E+02    -0.8685E+02    -0.8688E+02    -0.8688E+02
    -0.8684E+02    -0.8684E+02    -0.8681E+02    -0.8676E+02    -0.8670E+02    -0.8663E+02    -0.8654E+02    -0.8644E+02    -0.8634E+02    -0.8623E+02    -0.8612E+02    -0.8600E+02    -0.8588E+02    -0.8575E+02    -0.8562E+02    -0.8549E+02    -0.8535E+02    -0.8521E+02    -0.8506E+02    -0.8492E+02    -0.8477E+02    -0.8461E+02    -0.8446E+02    -0.8430E+02    -0.8414E+02    -0.8398E+02    -0.8381E+02    -0.8365E+02    -0.8349E+02    -0.8332E+02    -0.8316E+02    -0.8299E+02    -0.8283E+02    -0.8267E+02    -0.8252E+02    -0.8237E+02    -0.8222E+02    -0.8209E+02    -0.8195E+02    -0.8183E+02    -0.8171E+02    -0.8161E+02    -0.8151E+02    -0.8142E+02    -0.8135E+02    -0.8129E+02    -0.8124E+02    -0.8121E+02    -0.8119E+02    -0.8118E+02    -0.8118E+02    -0.8120E+02    -0.8124E+02    -0.8129E+02    -0.8135E+02    -0.8142E+02    -0.8150E+02    -0.8160E+02    -0.8170E+02    -0.8182E+02    -0.8194E+02    -0.8207E+02    -0.8221E+02    -0.8236E+02    -0.8250E+02    -0.8266E+02    -0.8281E+02    -0.8297E+02    -0.8314E+02    -0.8330E+02    -0.8346E+02    -0.8362E+02    -0.8379E+02    -0.8395E+02    -0.8411E+02    -0.8427E+02    -0.8442E+02    -0.8458E+02    -0.8473E+02    -0.8488E+02    -0.8502E+02    -0.8516E+02    -0.8530E+02    -0.8544E+02    -0.8557E+02    -0.8570E+02    -0.8583E+02    -0.8595E+02    -0.8606E+02    -0.8618E+02    -0.8629E+02    -0.8639E+02    -0.8649E+02    -0.8658E+02    -0.8666E+02    -0.8673E+02    -0.8679E+02    -0.8684E+02    -0.8686E+02    -0.8686E+02
    -0.8682E+02    -0.8682E+02    -0.8679E+02    -0.8674E+02    -0.8668E+02    -0.8660E+02    -0.8651E+02    -0.8641E+02    -0.8631E+02    -0.8619E+02    -0.8607E+02    -0.8595E+02    -0.8582E+02    -0.8568E+02    -0.8554E+02    -0.8540E+02    -0.8525E+02    -0.8510E+02    -0.8494E+02    -0.8478E+02    -0.8461E+02    -0.8444E+02    -0.8427E+02    -0.8410E+02    -0.8392E+02    -0.8374E+02    -0.8355E+02    -0.8336E+02    -0.8318E+02    -0.8299E+02    -0.8280E+02    -0.8261E+02    -0.8242E+02    -0.8224E+02    -0.8206E+02    -0.8188E+02    -0.8171E+02    -0.8154E+02    -0.8138E+02    -0.8123E+02    -0.8109E+02    -0.8096E+02    -0.8085E+02    -0.8074E+02    -0.8065E+02    -0.8058E+02    -0.8052E+02    -0.8048E+02    -0.8045E+02    -0.8044E+02    -0.8045E+02    -0.8048E+02    -0.8052E+02    -0.8058E+02    -0.8065E+02    -0.8074E+02    -0.8084E+02    -0.8096E+02    -0.8108E+02    -0.8122E+02    -0.8137E+02    -0.8153E+02    -0.8169E+02    -0.8186E+02    -0.8204E+02    -0.8222E+02    -0.8241E+02    -0.8259E+02    -0.8278E+02    -0.8297E+02    -0.8315E+02    -0.8334E+02    -0.8353E+02    -0.8371E+02    -0.8389E+02    -0.8407E+02    -0.8424E+02    -0.8441E+02    -0.8458E+02    -0.8474E+02    -0.8490E+02    -0.8505E+02    -0.8520E+02    -0.8535E+02    -0.8549E+02    -0.8563E+02    -0.8576E+02    -0.8589E+02    -0.8602E+02    -0.8614E+02    -0.8625E+02    -0.8636E+02    -0.8646E+02    -0.8655E+02    -0.8664E+02    -0.8671E+02    -0.8678E+02    -0.8682E+02    -0.8685E+02    -0.8685E+02
    -0.8681E+02    -0.8681E+02    -0.8678E+02    -0.8673E+02    -0.8666E+02    -0.8658E+02    -0.8649E+02    -0.8639E+02    -0.8627E+02    -0.8616E+02    -0.8603E+02    -0.8590E+02    -0.8576E+02    -0.8562E+02    -0.8547E+02    -0.8532E+02    -0.8516E+02    -0.8499E+02    -0.8482E+02    -0.8465E+02    -0.8447E+02    -0.8428E+02    -0.8409E+02    -0.8389E+02    -0.8369E+02    -0.8349E+02    -0.8328E+02    -0.8306E+02    -0.8285E+02    -0.8263E+02    -0.8241E+02    -0.8219E+02    -0.8197E+02    -0.8175E+02    -0.8154E+02    -0.8132E+02    -0.8112E+02    -0.8092E+02    -0.8072E+02    -0.8054E+02    -0.8037E+02    -0.8021E+02    -0.8007E+02    -0.7994E+02    -0.7983E+02    -0.7974E+02    -0.7967E+02    -0.7961E+02    -0.7958E+02    -0.7957E+02    -0.7958E+02    -0.7961E+02    -0.7966E+02    -0.7974E+02    -0.7983E+02    -0.7994E+02    -0.8006E+02    -0.8021E+02    -0.8036E+02    -0.8053E+02    -0.8072E+02    -0.8091E+02    -0.8111E+02    -0.8131E+02    -0.8152E+02    -0.8174E+02    -0.8196E+02    -0.8217E+02    -0.8239E+02    -0.8261E+02    -0.8283E+02    -0.8304E+02    -0.8325E+02    -0.8346E+02    -0.8366E+02    -0.8386E+02    -0.8406E+02    -0.8425E+02    -0.8443E+02    -0.8461E+02    -0.8478E+02    -0.8495E+02    -0.8511E+02    -0.8527E+02    -0.8542E+02    -0.8557E+02    -0.8571E+02    -0.8585E+02    -0.8598E+02    -0.8610E+02    -0.8622E+02    -0.8633E+02    -0.8644E+02    -0.8654E+02    -0.8662E+02    -0.8670E+02    -0.8676E+02    -0.8681E+02    -0.8684E+02    -0.8684E+02
    -0.8680E+02    -0.8680E+02    -0.8677E+02    -0.8672E+02    -0.8665E+02    -0.8657E+02    -0.8647E+02    -0.8637E+02    -0.8625E+02    -0.8613E+02    -0.8600E+02    -0.8586E+02    -0.8572E+02    -0.8557E+02    -0.8541E+02    -0.8525E+02    -0.8508E+02    -0.8490E+02    -0.8471E+02    -0.8452E+02    -0.8432E+02    -0.8412E+02    -0.8391E+02    -0.8369E+02    -0.8346E+02    -0.8323E+02    -0.8299E+02    -0.8275E+02    -0.8250E+02    -0.8225E+02    -0.8199E+02    -0.8173E+02    -0.8147E+02    -0.8121E+02    -0.8095E+02    -0.8069E+02    -0.8044E+02    -0.8019E+02    -0.7996E+02    -0.7973E+02    -0.7952E+02    -0.7932E+02    -0.7914E+02    -0.7898E+02    -0.7884E+02    -0.7872E+02    -0.7863E+02    -0.7857E+02    -0.7852E+02    -0.7851E+02    -0.7852E+02    -0.7856E+02    -0.7863E+02    -0.7872E+02    -0.7884E+02    -0.7898E+02    -0.7914E+02    -0.7932E+02    -0.7951E+02    -0.7972E+02    -0.7995E+02    -0.8018E+02    -0.8043E+02    -0.8068E+02    -0.8094E+02    -0.8119E+02    -0.8145E+02    -0.8171E+02    -0.8197E+02    -0.8223E+02    -0.8248E+02    -0.8273E+02    -0.8297E+02    -0.8321E+02    -0.8344E+02    -0.8366E+02    -0.8388E+02    -0.8409E+02    -0.8429E+02    -0.8449E+02    -0.8468E+02    -0.8486E+02    -0.8504E+02    -0.8520E+02    -0.8537E+02    -0.8552E+02    -0.8567E+02    -0.8581E+02    -0.8595E+02    -0.8608E+02    -0.8620E+02    -0.8632E+02    -0.8643E+02    -0.8653E+02    -0.8661E+02    -0.8669E+02    -0.8676E+02    -0.8681E+02    -0.8683E+02    -0.8683E+02
    -0.8680E+02    -0.8680E+02    -0.8677E+02    -0.8672E+02    -0.8665E+02    -0.8656E+02    -0.8647E+02    -0.8636E+02    -0.8624E+02    -0.8612E+02    -0.8598E+02    -0.8584E+02    -0.8569E+02    -0.8553E+02    -0.8536E+02    -0.8519E+02    -0.8501E+02    -0.8482E+02    -0.8462E+02    -0.8441E+02    -0.8419E+02    -0.8397E+02    -0.8373E+02    -0.8349E+02    -0.8323E+02    -0.8297E+02    -0.8270E+02    -0.8242E+02    -0.8213E+02    -0.8183E+02    -0.8152E+02    -0.8122E+02    -0.8090E+02    -0.8059E+02    -0.8027E+02    -0.7995E+02    -0.7964E+02    -0.7934E+02    -0.7904E+02    -0.7876E+02    -0.7849E+02    -0.7824E+02    -0.7801E+02    -0.7780E+02    -0.7762E+02    -0.7747E+02    -0.7735E+02    -0.7726E+02    -0.7721E+02    -0.7719E+02    -0.7721E+02    -0.7726E+02    -0.7735E+02    -0.7747E+02    -0.7762E+02    -0.7780E+02    -0.7800E+02    -0.7823E+02    -0.7848E+02    -0.7875E+02    -0.7904E+02    -0.7933E+02    -0.7964E+02    -0.7995E+02    -0.8026E+02    -0.8058E+02    -0.8089E+02    -0.8120E+02    -0.8151E+02    -0.8181E+02    -0.8211E+02    -0.8240E+02    -0.8268E+02    -0.8295E+02    -0.8321E+02    -0.8347E+02    -0.8371E+02    -0.8394E+02    -0.8417E+02    -0.8438E+02    -0.8459E+02    -0.8478E+02    -0.8497E+02    -0.8515E+02    -0.8532E+02    -0.8549E+02    -0.8564E+02    -0.8579E+02    -0.8593E+02    -0.8607E+02    -0.8619E+02    -0.8631E+02    -0.8642E+02    -0.8652E+02    -0.8661E+02    -0.8669E+02    -0.8676E+02    -0.8681E+02    -0.8683E+02    -0.8683E+02
    -0.8680E+02    -0.8680E+02    -0.8678E+02    -0.8673E+02    -0.8666E+02    -0.8657E+02    -0.8647E+02    -0.8636E+02    -0.8625E+02    -0.8612E+02    -0.8598E+02    -0.8583E+02    -0.8568E+02    -0.8551E+02    -0.8534E+02    -0.8516E+02    -0.8496E+02    -0.8476E+02    -0.8455E+02    -0.8432E+02    -0.8408E+02    -0.8383E+02    -0.8357E+02    -0.8330E+02    -0.8301E+02    -0.8271E+02    -0.8239E+02    -0.8207E+02    -0.8173E+02    -0.8137E+02    -0.8101E+02    -0.8064E+02    -0.8026E+02    -0.7987E+02    -0.7948E+02    -0.7908E+02    -0.7869E+02    -0.7830E+02    -0.7793E+02    -0.7756E+02    -0.7721E+02    -0.7688E+02    -0.7658E+02    -0.7631E+02    -0.7607E+02    -0.7587E+02    -0.7571E+02    -0.7560E+02    -0.7553E+02    -0.7550E+02    -0.7553E+02    -0.7560E+02    -0.7571E+02    -0.7587E+02    -0.7607E+02    -0.7631E+02    -0.7658E+02    -0.7688E+02    -0.7721E+02    -0.7756E+02    -0.7792E+02    -0.7830E+02    -0.7869E+02    -0.7908E+02    -0.7947E+02    -0.7986E+02    -0.8025E+02    -0.8063E+02    -0.8100E+02    -0.8136E+02    -0.8172E+02    -0.8205E+02    -0.8238E+02    -0.8269E+02    -0.8299E+02    -0.8328E+02    -0.8355E+02    -0.8381E+02    -0.8406E+02    -0.8429E+02    -0.8452E+02    -0.8473E+02    -0.8493E+02    -0.8512E+02    -0.8530E+02    -0.8548E+02    -0.8564E+02    -0.8579E+02    -0.8594E+02    -0.8607E+02    -0.8620E+02    -0.8632E+02    -0.8643E+02    -0.8653E+02    -0.8663E+02    -0.8670E+02    -0.8677E+02    -0.8682E+02    -0.8684E+02    -0.8684E+02
    -0.8682E+02    -0.8682E+02    -0.8679E+02    -0.8674E+02    -0.8667E+02    -0.8659E+02    -0.8649E+02    -0.8639E+02    -0.8627E+02    -0.8614E+02    -0.8600E+02    -0.8585E+02    -0.8569E+02    -0.8552E+02    -0.8534E+02    -0.8515E+02    -0.8494E+02    -0.8473E+02    -0.8450E+02    -0.8425E+02    -0.8399E+02    -0.8372E+02    -0.8343E+02    -0.8312E+02    -0.8279E+02    -0.8245E+02    -0.8208E+02    -0.8170E+02    -0.8130E+02    -0.8088E+02    -0.8044E+02    -0.7998E+02    -0.7951E+02    -0.7903E+02    -0.7853E+02    -0.7803E+02    -0.7753E+02    -0.7703E+02    -0.7653E+02    -0.7605E+02    -0.7559E+02    -0.7515E+02    -0.7475E+02    -0.7438E+02    -0.7406E+02    -0.7379E+02    -0.7358E+02    -0.7342E+02    -0.7332E+02    -0.7329E+02    -0.7332E+02    -0.7342E+02    -0.7358E+02    -0.7379E+02    -0.7406E+02    -0.7439E+02    -0.7475E+02    -0.7516E+02    -0.7559E+02    -0.7605E+02    -0.7654E+02    -0.7703E+02    -0.7753E+02    -0.7803E+02    -0.7853E+02    -0.7903E+02    -0.7951E+02    -0.7998E+02    -0.8043E+02    -0.8087E+02    -0.8129E+02    -0.8169E+02    -0.8207E+02    -0.8244E+02    -0.8278E+02    -0.8311E+02    -0.8341E+02    -0.8370E+02    -0.8398E+02    -0.8423E+02    -0.8448E+02    -0.8470E+02    -0.8492E+02    -0.8512E+02    -0.8531E+02    -0.8549E+02    -0.8566E+02    -0.8581E+02    -0.8596E+02    -0.8610E+02    -0.8623E+02    -0.8635E+02    -0.8646E+02    -0.8656E+02    -0.8665E+02    -0.8672E+02    -0.8679E+02    -0.8683E+02    -0.8686E+02    -0.8686E+02
    -0.8685E+02    -0.8685E+02    -0.8682E+02    -0.8677E+02    -0.8671E+02    -0.8662E+02    -0.8653E+02    -0.8642E+02    -0.8631E+02    -0.8618E+02    -0.8604E+02    -0.8589E+02    -0.8573E+02    -0.8556E+02    -0.8537E+02    -0.8517E+02    -0.8496E+02    -0.8473E+02    -0.8448E+02    -0.8422E+02    -0.8394E+02    -0.8364E+02    -0.8331E+02    -0.8296E+02    -0.8259E+02    -0.8219E+02    -0.8177E+02    -0.8132E+02    -0.8084E+02    -0.8033E+02    -0.7979E+02    -0.7923E+02    -0.7864E+02    -0.7802E+02    -0.7739E+02    -0.7674E+02    -0.7608E+02    -0.7542E+02    -0.7476E+02    -0.7412E+02    -0.7349E+02    -0.7290E+02    -0.7235E+02    -0.7185E+02    -0.7141E+02    -0.7103E+02    -0.7074E+02    -0.7052E+02    -0.7039E+02    -0.7034E+02    -0.7039E+02    -0.7052E+02    -0.7074E+02    -0.7104E+02    -0.7141E+02    -0.7185E+02    -0.7236E+02    -0.7291E+02    -0.7350E+02    -0.7412E+02    -0.7477E+02    -0.7543E+02    -0.7609E+02    -0.7675E+02    -0.7739E+02    -0.7803E+02    -0.7864E+02    -0.7923E+02    -0.7979E+02    -0.8033E+02    -0.8084E+02    -0.8132E+02    -0.8177E+02    -0.8219E+02    -0.8259E+02    -0.8296E+02    -0.8330E+02    -0.8363E+02    -0.8393E+02    -0.8421E+02    -0.8447E+02    -0.8471E+02    -0.8494E+02    -0.8515E+02    -0.8535E+02    -0.8553E+02    -0.8570E+02    -0.8586E+02    -0.8601E+02    -0.8615E+02    -0.8628E+02    -0.8639E+02    -0.8650E+02    -0.8660E+02    -0.8668E+02    -0.8676E+02    -0.8682E+02    -0.8686E+02    -0.8689E+02    -0.8689E+02
    -0.8688E+02    -0.8688E+02    -0.8686E+02    -0.8681E+02    -0.8675E+02    -0.8668E+02    -0.8659E+02    -0.8649E+02    -0.8637E+02    -0.8625E+02    -0.8611E+02    -0.8597E+02    -0.8580E+02    -0.8563E+02    -0.8544E+02    -0.8524E+02    -0.8502E+02    -0.8478E+02    -0.8451E+02    -0.8423E+02    -0.8392E+02    -0.8359E+02    -0.8323E+02    -0.8284E+02    -0.8241E+02    -0.8195E+02    -0.8145E+02    -0.8092E+02    -0.8034E+02    -0.7972E+02    -0.7905E+02    -0.7834E+02    -0.7759E+02    -0.7680E+02    -0.7598E+02    -0.7513E+02    -0.7425E+02    -0.7337E+02    -0.7248E+02    -0.7160E+02    -0.7075E+02    -0.6994E+02    -0.6918E+02    -0.6849E+02    -0.6788E+02    -0.6736E+02    -0.6695E+02    -0.6664E+02    -0.6646E+02    -0.6640E+02    -0.6646E+02    -0.6665E+02    -0.6695E+02    -0.6737E+02    -0.6789E+02    -0.6850E+02    -0.6919E+02    -0.6995E+02    -0.7076E+02    -0.7161E+02    -0.7249E+02    -0.7338E+02    -0.7426E+02    -0.7514E+02    -0.7599E+02    -0.7681E+02    -0.7760E+02    -0.7835E+02    -0.7906E+02    -0.7972E+02    -0.8034E+02    -0.8092E+02    -0.8146E+02    -0.8196E+02    -0.8242E+02    -0.8284E+02    -0.8323E+02    -0.8359E+02    -0.8392E+02    -0.8423E+02    -0.8451E+02    -0.8477E+02    -0.8501E+02    -0.8523E+02    -0.8543E+02    -0.8562E+02    -0.8579E+02    -0.8595E+02    -0.8609E+02    -0.8623E+02    -0.8635E+02    -0.8646E+02    -0.8657E+02    -0.8666E+02    -0.8674E+02    -0.8681E+02    -0.8686E+02    -0.8690E+02    -0.8693E+02    -0.8693E+02
    -0.8694E+02    -0.8694E+02    -0.8691E+02    -0.8687E+02    -0.8682E+02    -0.8675E+02    -0.8667E+02    -0.8657E+02    -0.8647E+02    -0.8635E+02    -0.8622E+02    -0.8608E+02    -0.8592E+02    -0.8575E+02    -0.8556E+02    -0.8535E+02    -0.8512E+02    -0.8487E+02    -0.8460E+02    -0.8430E+02    -0.8397E+02    -0.8360E+02    -0.8320E+02    -0.8276E+02    -0.8227E+02    -0.8173E+02    -0.8115E+02    -0.8050E+02    -0.7980E+02    -0.7903E+02    -0.7820E+02    -0.7730E+02    -0.7634E+02    -0.7531E+02    -0.7423E+02    -0.7310E+02    -0.7193E+02    -0.7074E+02    -0.6953E+02    -0.6834E+02    -0.6718E+02    -0.6607E+02    -0.6503E+02    -0.6408E+02    -0.6324E+02    -0.6253E+02    -0.6196E+02    -0.6155E+02    -0.6129E+02    -0.6121E+02    -0.6130E+02    -0.6155E+02    -0.6197E+02    -0.6254E+02    -0.6325E+02    -0.6409E+02    -0.6504E+02    -0.6608E+02    -0.6720E+02    -0.6836E+02    -0.6955E+02    -0.7076E+02    -0.7195E+02    -0.7312E+02    -0.7425E+02    -0.7533E+02    -0.7636E+02    -0.7732E+02    -0.7822E+02    -0.7905E+02    -0.7981E+02    -0.8052E+02    -0.8116E+02    -0.8175E+02    -0.8228E+02    -0.8277E+02    -0.8321E+02    -0.8361E+02    -0.8397E+02    -0.8430E+02    -0.8460E+02    -0.8488E+02    -0.8512E+02    -0.8535E+02    -0.8555E+02    -0.8574E+02    -0.8591E+02    -0.8607E+02    -0.8621E+02    -0.8634E+02    -0.8645E+02    -0.8656E+02    -0.8665E+02    -0.8674E+02    -0.8681E+02    -0.8687E+02    -0.8692E+02    -0.8696E+02    -0.8698E+02    -0.8698E+02
    -0.8701E+02    -0.8701E+02    -0.8699E+02    -0.8695E+02    -0.8690E+02    -0.8684E+02    -0.8677E+02    -0.8669E+02    -0.8659E+02    -0.8648E+02    -0.8636E+02    -0.8623E+02    -0.8608E+02    -0.8591E+02    -0.8573E+02    -0.8552E+02    -0.8529E+02    -0.8504E+02    -0.8475E+02    -0.8443E+02    -0.8407E+02    -0.8368E+02    -0.8323E+02    -0.8273E+02    -0.8218E+02    -0.8155E+02    -0.8086E+02    -0.8008E+02    -0.7923E+02    -0.7828E+02    -0.7723E+02    -0.7608E+02    -0.7484E+02    -0.7350E+02    -0.7208E+02    -0.7057E+02    -0.6901E+02    -0.6741E+02    -0.6579E+02    -0.6419E+02    -0.6262E+02    -0.6112E+02    -0.5972E+02    -0.5844E+02    -0.5731E+02    -0.5636E+02    -0.5559E+02    -0.5504E+02    -0.5470E+02    -0.5459E+02    -0.5470E+02    -0.5504E+02    -0.5560E+02    -0.5637E+02    -0.5733E+02    -0.5846E+02    -0.5974E+02    -0.6114E+02    -0.6264E+02    -0.6421E+02    -0.6582E+02    -0.6744E+02    -0.6904E+02    -0.7060E+02    -0.7211E+02    -0.7353E+02    -0.7487E+02    -0.7611E+02    -0.7726E+02    -0.7830E+02    -0.7925E+02    -0.8011E+02    -0.8088E+02    -0.8157E+02    -0.8220E+02    -0.8275E+02    -0.8325E+02    -0.8369E+02    -0.8409E+02    -0.8444E+02    -0.8476E+02    -0.8505E+02    -0.8530E+02    -0.8553E+02    -0.8574E+02    -0.8592E+02    -0.8608E+02    -0.8623E+02    -0.8636E+02    -0.8648E+02    -0.8659E+02    -0.8668E+02    -0.8677E+02    -0.8684E+02    -0.8690E+02    -0.8696E+02    -0.8700E+02    -0.8703E+02    -0.8705E+02    -0.8705E+02
    -0.8709E+02    -0.8709E+02    -0.8707E+02    -0.8705E+02    -0.8701E+02    -0.8696E+02    -0.8690E+02    -0.8683E+02    -0.8675E+02    -0.8666E+02    -0.8655E+02    -0.8643E+02    -0.8629E+02    -0.8614E+02    -0.8596E+02    -0.8576E+02    -0.8553E+02    -0.8527E+02    -0.8498E+02    -0.8465E+02    -0.8427E+02    -0.8384E+02    -0.8335E+02    -0.8279E+02    -0.8215E+02    -0.8143E+02    -0.8061E+02    -0.7968E+02    -0.7863E+02    -0.7745E+02    -0.7613E+02    -0.7468E+02    -0.7307E+02    -0.7133E+02    -0.6946E+02    -0.6749E+02    -0.6542E+02    -0.6330E+02    -0.6116E+02    -0.5904E+02    -0.5697E+02    -0.5499E+02    -0.5315E+02    -0.5147E+02    -0.5000E+02    -0.4875E+02    -0.4775E+02    -0.4703E+02    -0.4659E+02    -0.4644E+02    -0.4659E+02    -0.4704E+02    -0.4776E+02    -0.4876E+02    -0.5002E+02    -0.5150E+02    -0.5318E+02    -0.5502E+02    -0.5700E+02    -0.5907E+02    -0.6120E+02    -0.6334E+02    -0.6546E+02    -0.6753E+02    -0.6951E+02    -0.7137E+02    -0.7311E+02    -0.7471E+02    -0.7617E+02    -0.7749E+02    -0.7866E+02    -0.7971E+02    -0.8064E+02    -0.8146E+02    -0.8218E+02    -0.8282E+02    -0.8337E+02    -0.8386E+02    -0.8429E+02    -0.8467E+02    -0.8500E+02    -0.8529E+02    -0.8555E+02    -0.8578E+02    -0.8598E+02    -0.8615E+02    -0.8631E+02    -0.8644E+02    -0.8656E+02    -0.8667E+02    -0.8676E+02    -0.8684E+02    -0.8691E+02    -0.8697E+02    -0.8702E+02    -0.8706E+02    -0.8710E+02    -0.8712E+02    -0.8713E+02    -0.8713E+02
    -0.8719E+02    -0.8719E+02    -0.8718E+02    -0.8716E+02    -0.8714E+02    -0.8710E+02    -0.8706E+02    -0.8701E+02    -0.8695E+02    -0.8687E+02    -0.8678E+02    -0.8668E+02    -0.8656E+02    -0.8642E+02    -0.8626E+02    -0.8607E+02    -0.8585E+02    -0.8560E+02    -0.8530E+02    -0.8496E+02    -0.8456E+02    -0.8410E+02    -0.8357E+02    -0.8294E+02    -0.8222E+02    -0.8139E+02    -0.8043E+02    -0.7931E+02    -0.7804E+02    -0.7658E+02    -0.7494E+02    -0.7309E+02    -0.7104E+02    -0.6880E+02    -0.6639E+02    -0.6382E+02    -0.6114E+02    -0.5839E+02    -0.5562E+02    -0.5287E+02    -0.5020E+02    -0.4766E+02    -0.4529E+02    -0.4313E+02    -0.4124E+02    -0.3964E+02    -0.3836E+02    -0.3743E+02    -0.3687E+02    -0.3668E+02    -0.3687E+02    -0.3744E+02    -0.3838E+02    -0.3966E+02    -0.4126E+02    -0.4316E+02    -0.4532E+02    -0.4770E+02    -0.5024E+02    -0.5292E+02    -0.5567E+02    -0.5844E+02    -0.6119E+02    -0.6387E+02    -0.6644E+02    -0.6886E+02    -0.7109E+02    -0.7314E+02    -0.7499E+02    -0.7663E+02    -0.7808E+02    -0.7936E+02    -0.8047E+02    -0.8143E+02    -0.8226E+02    -0.8298E+02    -0.8360E+02    -0.8414E+02    -0.8460E+02    -0.8499E+02    -0.8533E+02    -0.8563E+02    -0.8588E+02    -0.8610E+02    -0.8629E+02    -0.8645E+02    -0.8659E+02    -0.8671E+02    -0.8681E+02    -0.8690E+02    -0.8697E+02    -0.8703E+02    -0.8708E+02    -0.8713E+02    -0.8716E+02    -0.8719E+02    -0.8721E+02    -0.8722E+02    -0.8723E+02    -0.8723E+02
    -0.8731E+02    -0.8731E+02    -0.8731E+02    -0.8730E+02    -0.8729E+02    -0.8727E+02    -0.8725E+02    -0.8722E+02    -0.8718E+02    -0.8713E+02    -0.8706E+02    -0.8698E+02    -0.8689E+02    -0.8677E+02    -0.8663E+02    -0.8646E+02    -0.8625E+02    -0.8601E+02    -0.8572E+02    -0.8538E+02    -0.8497E+02    -0.8449E+02    -0.8391E+02    -0.8323E+02    -0.8243E+02    -0.8147E+02    -0.8035E+02    -0.7904E+02    -0.7750E+02    -0.7572E+02    -0.7368E+02    -0.7137E+02    -0.6879E+02    -0.6595E+02    -0.6287E+02    -0.5961E+02    -0.5619E+02    -0.5270E+02    -0.4917E+02    -0.4568E+02    -0.4230E+02    -0.3907E+02    -0.3606E+02    -0.3333E+02    -0.3092E+02    -0.2889E+02    -0.2726E+02    -0.2608E+02    -0.2537E+02    -0.2513E+02    -0.2537E+02    -0.2609E+02    -0.2728E+02    -0.2891E+02    -0.3095E+02    -0.3336E+02    -0.3610E+02    -0.3911E+02    -0.4235E+02    -0.4574E+02    -0.4923E+02    -0.5276E+02    -0.5626E+02    -0.5967E+02    -0.6294E+02    -0.6601E+02    -0.6885E+02    -0.7143E+02    -0.7374E+02    -0.7578E+02    -0.7756E+02    -0.7909E+02    -0.8041E+02    -0.8153E+02    -0.8248E+02    -0.8328E+02    -0.8396E+02    -0.8454E+02    -0.8502E+02    -0.8543E+02    -0.8577E+02    -0.8606E+02    -0.8630E+02    -0.8650E+02    -0.8667E+02    -0.8681E+02    -0.8693E+02    -0.8702E+02    -0.8710E+02    -0.8717E+02    -0.8722E+02    -0.8725E+02    -0.8728E+02    -0.8731E+02    -0.8732E+02    -0.8733E+02    -0.8734E+02    -0.8734E+02    -0.8734E+02    -0.8734E+02
    -0.8745E+02    -0.8745E+02    -0.8745E+02    -0.8746E+02    -0.8746E+02    -0.8747E+02    -0.8747E+02    -0.8746E+02    -0.8745E+02    -0.8742E+02    -0.8739E+02    -0.8734E+02    -0.8727E+02    -0.8719E+02    -0.8707E+02    -0.8693E+02    -0.8675E+02    -0.8653E+02    -0.8626E+02    -0.8593E+02    -0.8552E+02    -0.8502E+02    -0.8442E+02    -0.8368E+02    -0.8280E+02    -0.8172E+02    -0.8044E+02    -0.7890E+02    -0.7707E+02    -0.7493E+02    -0.7244E+02    -0.6959E+02    -0.6638E+02    -0.6284E+02    -0.5899E+02    -0.5490E+02    -0.5062E+02    -0.4624E+02    -0.4181E+02    -0.3743E+02    -0.3317E+02    -0.2910E+02    -0.2531E+02    -0.2186E+02    -0.1882E+02    -0.1624E+02    -0.1418E+02    -0.1268E+02    -0.1177E+02    -0.1147E+02    -0.1178E+02    -0.1270E+02    -0.1420E+02    -0.1627E+02    -0.1885E+02    -0.2190E+02    -0.2535E+02    -0.2915E+02    -0.3323E+02    -0.3750E+02    -0.4188E+02    -0.4631E+02    -0.5070E+02    -0.5497E+02    -0.5907E+02    -0.6292E+02    -0.6646E+02    -0.6967E+02    -0.7251E+02    -0.7500E+02    -0.7714E+02    -0.7896E+02    -0.8050E+02    -0.8179E+02    -0.8286E+02    -0.8374E+02    -0.8447E+02    -0.8508E+02    -0.8557E+02    -0.8598E+02    -0.8631E+02    -0.8659E+02    -0.8681E+02    -0.8698E+02    -0.8713E+02    -0.8724E+02    -0.8733E+02    -0.8739E+02    -0.8744E+02    -0.8748E+02    -0.8750E+02    -0.8751E+02    -0.8752E+02    -0.8751E+02    -0.8751E+02    -0.8750E+02    -0.8749E+02    -0.8748E+02    -0.8747E+02    -0.8747E+02
    -0.8760E+02    -0.8760E+02    -0.8761E+02    -0.8763E+02    -0.8765E+02    -0.8768E+02    -0.8771E+02    -0.8773E+02    -0.8775E+02    -0.8776E+02    -0.8776E+02    -0.8775E+02    -0.8771E+02    -0.8766E+02    -0.8759E+02    -0.8748E+02    -0.8734E+02    -0.8715E+02    -0.8691E+02    -0.8660E+02    -0.8621E+02    -0.8571E+02    -0.8509E+02    -0.8432E+02    -0.8336E+02    -0.8218E+02    -0.8073E+02    -0.7897E+02    -0.7683E+02    -0.7429E+02    -0.7130E+02    -0.6784E+02    -0.6391E+02    -0.5955E+02    -0.5480E+02    -0.4974E+02    -0.4444E+02    -0.3898E+02    -0.3346E+02    -0.2797E+02    -0.2261E+02    -0.1748E+02    -0.1266E+02    -0.8253E+01    -0.4335E+01    -0.9943E+00     0.1692E+01     0.3659E+01     0.4858E+01     0.5259E+01     0.4851E+01     0.3644E+01     0.1670E+01    -0.1023E+01    -0.4370E+01    -0.8296E+01    -0.1271E+02    -0.1754E+02    -0.2268E+02    -0.2804E+02    -0.3354E+02    -0.3906E+02    -0.4452E+02    -0.4983E+02    -0.5489E+02    -0.5964E+02    -0.6400E+02    -0.6792E+02    -0.7138E+02    -0.7437E+02    -0.7691E+02    -0.7904E+02    -0.8081E+02    -0.8225E+02    -0.8343E+02    -0.8439E+02    -0.8516E+02    -0.8578E+02    -0.8627E+02    -0.8666E+02    -0.8697E+02    -0.8721E+02    -0.8740E+02    -0.8755E+02    -0.8765E+02    -0.8773E+02    -0.8778E+02    -0.8781E+02    -0.8783E+02    -0.8783E+02    -0.8782E+02    -0.8780E+02    -0.8777E+02    -0.8774E+02    -0.8771E+02    -0.8768E+02    -0.8765E+02    -0.8763E+02    -0.8761E+02    -0.8761E+02
    -0.8776E+02    -0.8776E+02    -0.8778E+02    -0.8782E+02    -0.8786E+02    -0.8792E+02    -0.8797E+02    -0.8803E+02    -0.8808E+02    -0.8813E+02    -0.8817E+02    -0.8819E+02    -0.8820E+02    -0.8820E+02    -0.8816E+02    -0.8810E+02    -0.8801E+02    -0.8786E+02    -0.8766E+02    -0.8739E+02    -0.8703E+02    -0.8656E+02    -0.8595E+02    -0.8517E+02    -0.8416E+02    -0.8289E+02    -0.8129E+02    -0.7930E+02    -0.7686E+02    -0.7389E+02    -0.7034E+02    -0.6620E+02    -0.6146E+02    -0.5616E+02    -0.5036E+02    -0.4414E+02    -0.3759E+02    -0.3081E+02    -0.2391E+02    -0.1700E+02    -0.1018E+02    -0.3579E+01     0.2687E+01     0.8485E+01     0.1368E+02     0.1815E+02     0.2176E+02     0.2442E+02     0.2605E+02     0.2659E+02     0.2604E+02     0.2440E+02     0.2174E+02     0.1812E+02     0.1364E+02     0.8439E+01     0.2634E+01    -0.3640E+01    -0.1025E+02    -0.1707E+02    -0.2399E+02    -0.3090E+02    -0.3769E+02    -0.4424E+02    -0.5046E+02    -0.5626E+02    -0.6156E+02    -0.6630E+02    -0.7044E+02    -0.7398E+02    -0.7694E+02    -0.7939E+02    -0.8137E+02    -0.8297E+02    -0.8424E+02    -0.8524E+02    -0.8602E+02    -0.8663E+02    -0.8711E+02    -0.8747E+02    -0.8774E+02    -0.8794E+02    -0.8808E+02    -0.8818E+02    -0.8824E+02    -0.8827E+02    -0.8828E+02    -0.8827E+02    -0.8825E+02    -0.8821E+02    -0.8816E+02    -0.8811E+02    -0.8805E+02    -0.8799E+02    -0.8793E+02    -0.8787E+02    -0.8782E+02    -0.8779E+02    -0.8777E+02    -0.8777E+02
    -0.8793E+02    -0.8793E+02    -0.8796E+02    -0.8801E+02    -0.8808E+02    -0.8816E+02    -0.8825E+02    -0.8834E+02    -0.8843E+02    -0.8852E+02    -0.8860E+02    -0.8867E+02    -0.8873E+02    -0.8877E+02    -0.8879E+02    -0.8878E+02    -0.8874E+02    -0.8866E+02    -0.8851E+02    -0.8830E+02    -0.8799E+02    -0.8757E+02    -0.8699E+02    -0.8622E+02    -0.8520E+02    -0.8386E+02    -0.8214E+02    -0.7995E+02    -0.7720E+02    -0.7379E+02    -0.6966E+02    -0.6477E+02    -0.5911E+02    -0.5272E+02    -0.4568E+02    -0.3806E+02    -0.2996E+02    -0.2150E+02    -0.1279E+02    -0.3940E+01     0.4910E+01     0.1360E+02     0.2196E+02     0.2979E+02     0.3688E+02     0.4303E+02     0.4804E+02     0.5175E+02     0.5404E+02     0.5480E+02     0.5403E+02     0.5174E+02     0.4802E+02     0.4299E+02     0.3684E+02     0.2974E+02     0.2191E+02     0.1354E+02     0.4838E+01    -0.4019E+01    -0.1287E+02    -0.2159E+02    -0.3006E+02    -0.3816E+02    -0.4579E+02    -0.5283E+02    -0.5922E+02    -0.6488E+02    -0.6977E+02    -0.7389E+02    -0.7729E+02    -0.8004E+02    -0.8223E+02    -0.8394E+02    -0.8527E+02    -0.8629E+02    -0.8707E+02    -0.8764E+02    -0.8807E+02    -0.8838E+02    -0.8859E+02    -0.8873E+02    -0.8882E+02    -0.8886E+02    -0.8887E+02    -0.8886E+02    -0.8882E+02    -0.8876E+02    -0.8869E+02    -0.8861E+02    -0.8852E+02    -0.8843E+02    -0.8834E+02    -0.8825E+02    -0.8816E+02    -0.8808E+02    -0.8801E+02    -0.8795E+02    -0.8792E+02    -0.8792E+02
    -0.8810E+02    -0.8810E+02    -0.8814E+02    -0.8821E+02    -0.8831E+02    -0.8842E+02    -0.8853E+02    -0.8866E+02    -0.8879E+02    -0.8892E+02    -0.8904E+02    -0.8916E+02    -0.8927E+02    -0.8936E+02    -0.8944E+02    -0.8949E+02    -0.8951E+02    -0.8950E+02    -0.8942E+02    -0.8928E+02    -0.8905E+02    -0.8870E+02    -0.8818E+02    -0.8745E+02    -0.8645E+02    -0.8510E+02    -0.8330E+02    -0.8094E+02    -0.7791E+02    -0.7407E+02    -0.6932E+02    -0.6361E+02    -0.5691E+02    -0.4927E+02    -0.4074E+02    -0.3140E+02    -0.2136E+02    -0.1071E+02     0.4426E+00     0.1196E+02     0.2368E+02     0.3537E+02     0.4678E+02     0.5762E+02     0.6756E+02     0.7629E+02     0.8347E+02     0.8883E+02     0.9215E+02     0.9327E+02     0.9214E+02     0.8882E+02     0.8345E+02     0.7625E+02     0.6752E+02     0.5757E+02     0.4672E+02     0.3530E+02     0.2360E+02     0.1188E+02     0.3528E+00    -0.1080E+02    -0.2146E+02    -0.3151E+02    -0.4085E+02    -0.4938E+02    -0.5703E+02    -0.6372E+02    -0.6943E+02    -0.7417E+02    -0.7800E+02    -0.8104E+02    -0.8339E+02    -0.8519E+02    -0.8654E+02    -0.8753E+02    -0.8826E+02    -0.8877E+02    -0.8913E+02    -0.8936E+02    -0.8951E+02    -0.8958E+02    -0.8960E+02    -0.8958E+02    -0.8953E+02    -0.8946E+02    -0.8937E+02    -0.8926E+02    -0.8915E+02    -0.8902E+02    -0.8890E+02    -0.8877E+02    -0.8864E+02    -0.8851E+02    -0.8839E+02    -0.8829E+02    -0.8819E+02    -0.8812E+02    -0.8808E+02    -0.8808E+02
    -0.8827E+02    -0.8827E+02    -0.8832E+02    -0.8841E+02    -0.8853E+02    -0.8867E+02    -0.8882E+02    -0.8898E+02    -0.8915E+02    -0.8931E+02    -0.8948E+02    -0.8965E+02    -0.8981E+02    -0.8995E+02    -0.9009E+02    -0.9020E+02    -0.9029E+02    -0.9035E+02    -0.9036E+02    -0.9030E+02    -0.9016E+02    -0.8990E+02    -0.8948E+02    -0.8883E+02    -0.8790E+02    -0.8657E+02    -0.8474E+02    -0.8227E+02    -0.7898E+02    -0.7473E+02    -0.6936E+02    -0.6277E+02    -0.5491E+02    -0.4582E+02    -0.3552E+02    -0.2408E+02    -0.1157E+02     0.1945E+01     0.1638E+02     0.3158E+02     0.4733E+02     0.6335E+02     0.7926E+02     0.9464E+02     0.1090E+03     0.1217E+03     0.1324E+03     0.1404E+03     0.1454E+03     0.1471E+03     0.1454E+03     0.1404E+03     0.1324E+03     0.1217E+03     0.1089E+03     0.9458E+02     0.7920E+02     0.6328E+02     0.4725E+02     0.3149E+02     0.1629E+02     0.1845E+01    -0.1168E+02    -0.2419E+02    -0.3563E+02    -0.4593E+02    -0.5503E+02    -0.6288E+02    -0.6947E+02    -0.7484E+02    -0.7908E+02    -0.8236E+02    -0.8483E+02    -0.8666E+02    -0.8798E+02    -0.8891E+02    -0.8955E+02    -0.8998E+02    -0.9024E+02    -0.9038E+02    -0.9044E+02    -0.9044E+02    -0.9038E+02    -0.9030E+02    -0.9019E+02    -0.9006E+02    -0.8991E+02    -0.8976E+02    -0.8960E+02    -0.8943E+02    -0.8926E+02    -0.8910E+02    -0.8893E+02    -0.8877E+02    -0.8862E+02    -0.8849E+02    -0.8838E+02    -0.8829E+02    -0.8824E+02    -0.8824E+02
    -0.8843E+02    -0.8843E+02    -0.8849E+02    -0.8860E+02    -0.8874E+02    -0.8890E+02    -0.8909E+02    -0.8928E+02    -0.8949E+02    -0.8969E+02    -0.8991E+02    -0.9012E+02    -0.9032E+02    -0.9052E+02    -0.9071E+02    -0.9089E+02    -0.9105E+02    -0.9118E+02    -0.9127E+02    -0.9131E+02    -0.9127E+02    -0.9111E+02    -0.9081E+02    -0.9028E+02    -0.8945E+02    -0.8821E+02    -0.8641E+02    -0.8387E+02    -0.8041E+02    -0.7578E+02    -0.6980E+02    -0.6229E+02    -0.5317E+02    -0.4243E+02    -0.3006E+02    -0.1608E+02    -0.4820E+00     0.1674E+02     0.3553E+02     0.5575E+02     0.7716E+02     0.9941E+02     0.1220E+03     0.1443E+03     0.1656E+03     0.1849E+03     0.2013E+03     0.2138E+03     0.2217E+03     0.2244E+03     0.2217E+03     0.2138E+03     0.2012E+03     0.1848E+03     0.1655E+03     0.1443E+03     0.1219E+03     0.9934E+02     0.7708E+02     0.5566E+02     0.3544E+02     0.1664E+02    -0.5902E+00    -0.1620E+02    -0.3018E+02    -0.4255E+02    -0.5329E+02    -0.6240E+02    -0.6991E+02    -0.7589E+02    -0.8051E+02    -0.8397E+02    -0.8650E+02    -0.8829E+02    -0.8953E+02    -0.9036E+02    -0.9088E+02    -0.9119E+02    -0.9134E+02    -0.9139E+02    -0.9135E+02    -0.9127E+02    -0.9114E+02    -0.9099E+02    -0.9082E+02    -0.9063E+02    -0.9043E+02    -0.9023E+02    -0.9003E+02    -0.8982E+02    -0.8961E+02    -0.8941E+02    -0.8921E+02    -0.8902E+02    -0.8884E+02    -0.8869E+02    -0.8855E+02    -0.8845E+02    -0.8839E+02    -0.8839E+02
    -0.8858E+02    -0.8858E+02    -0.8865E+02    -0.8877E+02    -0.8893E+02    -0.8912E+02    -0.8933E+02    -0.8956E+02    -0.8980E+02    -0.9004E+02    -0.9029E+02    -0.9055E+02    -0.9080E+02    -0.9105E+02    -0.9129E+02    -0.9153E+02    -0.9175E+02    -0.9195E+02    -0.9213E+02    -0.9225E+02    -0.9232E+02    -0.9228E+02    -0.9210E+02    -0.9171E+02    -0.9103E+02    -0.8991E+02    -0.8820E+02    -0.8568E+02    -0.8210E+02    -0.7717E+02    -0.7062E+02    -0.6219E+02    -0.5175E+02    -0.3921E+02    -0.2450E+02    -0.7539E+01     0.1182E+02     0.3368E+02     0.5810E+02     0.8501E+02     0.1142E+03     0.1454E+03     0.1779E+03     0.2109E+03     0.2433E+03     0.2735E+03     0.2997E+03     0.3203E+03     0.3335E+03     0.3380E+03     0.3335E+03     0.3203E+03     0.2997E+03     0.2734E+03     0.2432E+03     0.2109E+03     0.1779E+03     0.1453E+03     0.1141E+03     0.8492E+02     0.5800E+02     0.3358E+02     0.1171E+02    -0.7653E+01    -0.2462E+02    -0.3933E+02    -0.5187E+02    -0.6231E+02    -0.7073E+02    -0.7728E+02    -0.8220E+02    -0.8577E+02    -0.8828E+02    -0.8999E+02    -0.9110E+02    -0.9179E+02    -0.9217E+02    -0.9235E+02    -0.9239E+02    -0.9233E+02    -0.9221E+02    -0.9204E+02    -0.9184E+02    -0.9163E+02    -0.9140E+02    -0.9116E+02    -0.9091E+02    -0.9067E+02    -0.9042E+02    -0.9018E+02    -0.8993E+02    -0.8970E+02    -0.8947E+02    -0.8925E+02    -0.8905E+02    -0.8887E+02    -0.8871E+02    -0.8860E+02    -0.8853E+02    -0.8853E+02
    -0.8871E+02    -0.8871E+02    -0.8879E+02    -0.8892E+02    -0.8910E+02    -0.8932E+02    -0.8955E+02    -0.8981E+02    -0.9007E+02    -0.9035E+02    -0.9063E+02    -0.9092E+02    -0.9121E+02    -0.9151E+02    -0.9180E+02    -0.9209E+02    -0.9237E+02    -0.9264E+02    -0.9289E+02    -0.9311E+02    -0.9327E+02    -0.9334E+02    -0.9329E+02    -0.9305E+02    -0.9251E+02    -0.9156E+02    -0.8999E+02    -0.8755E+02    -0.8394E+02    -0.7880E+02    -0.7176E+02    -0.6248E+02    -0.5073E+02    -0.3634E+02    -0.1912E+02     0.1168E+01     0.2485E+02     0.5223E+02     0.8357E+02     0.1191E+03     0.1587E+03     0.2023E+03     0.2494E+03     0.2989E+03     0.3492E+03     0.3981E+03     0.4424E+03     0.4783E+03     0.5021E+03     0.5104E+03     0.5021E+03     0.4783E+03     0.4423E+03     0.3981E+03     0.3492E+03     0.2988E+03     0.2493E+03     0.2023E+03     0.1586E+03     0.1190E+03     0.8347E+02     0.5212E+02     0.2474E+02     0.1052E+01    -0.1924E+02    -0.3646E+02    -0.5085E+02    -0.6259E+02    -0.7187E+02    -0.7890E+02    -0.8403E+02    -0.8763E+02    -0.9007E+02    -0.9163E+02    -0.9259E+02    -0.9312E+02    -0.9336E+02    -0.9342E+02    -0.9334E+02    -0.9318E+02    -0.9297E+02    -0.9273E+02    -0.9246E+02    -0.9219E+02    -0.9191E+02    -0.9162E+02    -0.9133E+02    -0.9105E+02    -0.9077E+02    -0.9049E+02    -0.9021E+02    -0.8995E+02    -0.8969E+02    -0.8945E+02    -0.8922E+02    -0.8902E+02    -0.8885E+02    -0.8872E+02    -0.8865E+02    -0.8865E+02
    -0.8882E+02    -0.8882E+02    -0.8890E+02    -0.8905E+02    -0.8924E+02    -0.8947E+02    -0.8973E+02    -0.9001E+02    -0.9030E+02    -0.9060E+02    -0.9091E+02    -0.9123E+02    -0.9156E+02    -0.9189E+02    -0.9222E+02    -0.9256E+02    -0.9289E+02    -0.9322E+02    -0.9354E+02    -0.9383E+02    -0.9408E+02    -0.9426E+02    -0.9433E+02    -0.9421E+02    -0.9383E+02    -0.9303E+02    -0.9162E+02    -0.8931E+02    -0.8574E+02    -0.8049E+02    -0.7308E+02    -0.6308E+02    -0.5015E+02    -0.3401E+02    -0.1432E+02     0.9353E+01     0.3759E+02     0.7102E+02     0.1103E+03     0.1560E+03     0.2087E+03     0.2688E+03     0.3363E+03     0.4105E+03     0.4900E+03     0.5716E+03     0.6501E+03     0.7181E+03     0.7659E+03     0.7836E+03     0.7659E+03     0.7181E+03     0.6501E+03     0.5715E+03     0.4899E+03     0.4105E+03     0.3362E+03     0.2687E+03     0.2086E+03     0.1559E+03     0.1102E+03     0.7091E+02     0.3748E+02     0.9238E+01    -0.1444E+02    -0.3413E+02    -0.5027E+02    -0.6320E+02    -0.7319E+02    -0.8059E+02    -0.8583E+02    -0.8940E+02    -0.9170E+02    -0.9310E+02    -0.9390E+02    -0.9428E+02    -0.9440E+02    -0.9433E+02    -0.9416E+02    -0.9391E+02    -0.9362E+02    -0.9331E+02    -0.9299E+02    -0.9266E+02    -0.9233E+02    -0.9200E+02    -0.9168E+02    -0.9136E+02    -0.9105E+02    -0.9074E+02    -0.9044E+02    -0.9015E+02    -0.8988E+02    -0.8961E+02    -0.8937E+02    -0.8915E+02    -0.8897E+02    -0.8883E+02    -0.8875E+02    -0.8875E+02
    -0.8890E+02    -0.8890E+02    -0.8899E+02    -0.8914E+02    -0.8935E+02    -0.8959E+02    -0.8986E+02    -0.9016E+02    -0.9046E+02    -0.9079E+02    -0.9112E+02    -0.9146E+02    -0.9181E+02    -0.9217E+02    -0.9254E+02    -0.9291E+02    -0.9329E+02    -0.9366E+02    -0.9404E+02    -0.9439E+02    -0.9472E+02    -0.9498E+02    -0.9515E+02    -0.9514E+02    -0.9488E+02    -0.9422E+02    -0.9295E+02    -0.9078E+02    -0.8730E+02    -0.8201E+02    -0.7437E+02    -0.6384E+02    -0.4997E+02    -0.3238E+02    -0.1058E+02     0.1611E+02     0.4855E+02     0.8776E+02     0.1349E+03     0.1914E+03     0.2586E+03     0.3382E+03     0.4317E+03     0.5404E+03     0.6646E+03     0.8025E+03     0.9482E+03     0.1089E+04     0.1202E+04     0.1251E+04     0.1202E+04     0.1089E+04     0.9482E+03     0.8024E+03     0.6646E+03     0.5404E+03     0.4316E+03     0.3381E+03     0.2585E+03     0.1913E+03     0.1348E+03     0.8766E+02     0.4844E+02     0.1600E+02    -0.1070E+02    -0.3250E+02    -0.5009E+02    -0.6395E+02    -0.7448E+02    -0.8210E+02    -0.8738E+02    -0.9086E+02    -0.9302E+02    -0.9429E+02    -0.9495E+02    -0.9521E+02    -0.9522E+02    -0.9506E+02    -0.9480E+02    -0.9447E+02    -0.9412E+02    -0.9375E+02    -0.9338E+02    -0.9301E+02    -0.9265E+02    -0.9229E+02    -0.9194E+02    -0.9160E+02    -0.9126E+02    -0.9093E+02    -0.9062E+02    -0.9031E+02    -0.9001E+02    -0.8973E+02    -0.8948E+02    -0.8924E+02    -0.8905E+02    -0.8890E+02    -0.8882E+02    -0.8882E+02
    -0.8895E+02    -0.8895E+02    -0.8904E+02    -0.8920E+02    -0.8941E+02    -0.8966E+02    -0.8994E+02    -0.9025E+02    -0.9057E+02    -0.9090E+02    -0.9125E+02    -0.9161E+02    -0.9197E+02    -0.9235E+02    -0.9274E+02    -0.9313E+02    -0.9353E+02    -0.9394E+02    -0.9435E+02    -0.9475E+02    -0.9513E+02    -0.9545E+02    -0.9568E+02    -0.9575E+02    -0.9557E+02    -0.9500E+02    -0.9383E+02    -0.9176E+02    -0.8836E+02    -0.8308E+02    -0.7533E+02    -0.6449E+02    -0.5003E+02    -0.3148E+02    -0.8246E+01     0.2055E+02     0.5601E+02     0.9954E+02     0.1528E+03     0.2181E+03     0.2979E+03     0.3957E+03     0.5158E+03     0.6637E+03     0.8459E+03     0.1069E+04     0.1339E+04     0.1653E+04     0.1976E+04     0.2196E+04     0.1976E+04     0.1653E+04     0.1339E+04     0.1069E+04     0.8458E+03     0.6637E+03     0.5158E+03     0.3956E+03     0.2978E+03     0.2180E+03     0.1527E+03     0.9944E+02     0.5590E+02     0.2043E+02    -0.8364E+01    -0.3160E+02    -0.5015E+02    -0.6460E+02    -0.7543E+02    -0.8318E+02    -0.8844E+02    -0.9184E+02    -0.9390E+02    -0.9507E+02    -0.9564E+02    -0.9582E+02    -0.9575E+02    -0.9552E+02    -0.9521E+02    -0.9484E+02    -0.9444E+02    -0.9403E+02    -0.9363E+02    -0.9323E+02    -0.9285E+02    -0.9247E+02    -0.9210E+02    -0.9174E+02    -0.9139E+02    -0.9105E+02    -0.9072E+02    -0.9040E+02    -0.9010E+02    -0.8981E+02    -0.8954E+02    -0.8930E+02    -0.8910E+02    -0.8895E+02    -0.8886E+02    -0.8886E+02
    -0.8896E+02    -0.8896E+02    -0.8906E+02    -0.8922E+02    -0.8943E+02    -0.8969E+02    -0.8997E+02    -0.9028E+02    -0.9060E+02    -0.9094E+02    -0.9129E+02    -0.9166E+02    -0.9203E+02    -0.9241E+02    -0.9280E+02    -0.9321E+02    -0.9362E+02    -0.9404E+02    -0.9446E+02    -0.9488E+02    -0.9527E+02    -0.9561E+02    -0.9586E+02    -0.9596E+02    -0.9581E+02    -0.9527E+02    -0.9414E+02    -0.9211E+02    -0.8874E+02    -0.8347E+02    -0.7569E+02    -0.6475E+02    -0.5009E+02    -0.3121E+02    -0.7471E+01     0.2207E+02     0.5865E+02     0.1038E+03     0.1595E+03     0.2282E+03     0.3134E+03     0.4196E+03     0.5535E+03     0.7245E+03     0.9480E+03     0.1249E+04     0.1672E+04     0.2303E+04     0.3309E+04     0.5050E+04     0.3309E+04     0.2302E+04     0.1672E+04     0.1249E+04     0.9479E+03     0.7245E+03     0.5534E+03     0.4196E+03     0.3133E+03     0.2281E+03     0.1594E+03     0.1037E+03     0.5854E+02     0.2196E+02    -0.7589E+01    -0.3133E+02    -0.5021E+02    -0.6486E+02    -0.7579E+02    -0.8357E+02    -0.8882E+02    -0.9219E+02    -0.9421E+02    -0.9534E+02    -0.9588E+02    -0.9603E+02    -0.9594E+02    -0.9569E+02    -0.9535E+02    -0.9496E+02    -0.9455E+02    -0.9413E+02    -0.9372E+02    -0.9331E+02    -0.9291E+02    -0.9253E+02    -0.9215E+02    -0.9179E+02    -0.9144E+02    -0.9109E+02    -0.9076E+02    -0.9043E+02    -0.9013E+02    -0.8983E+02    -0.8956E+02    -0.8932E+02    -0.8912E+02    -0.8897E+02    -0.8888E+02    -0.8888E+02
    -0.8895E+02    -0.8895E+02    -0.8904E+02    -0.8920E+02    -0.8941E+02    -0.8966E+02    -0.8994E+02    -0.9025E+02    -0.9057E+02    -0.9090E+02    -0.9125E+02    -0.9161E+02    -0.9197E+02    -0.9235E+02    -0.9274E+02    -0.9313E+02    -0.9353E+02    -0.9394E+02    -0.9435E+02    -0.9475E+02    -0.9513E+02    -0.9545E+02    -0.9568E+02    -0.9575E+02    -0.9557E+02    -0.9500E+02    -0.9383E+02    -0.9176E+02    -0.8836E+02    -0.8308E+02    -0.7533E+02    -0.6449E+02    -0.5003E+02    -0.3148E+02    -0.8244E+01     0.2055E+02     0.5602E+02     0.9954E+02     0.1528E+03     0.2181E+03     0.2979E+03     0.3957E+03     0.5158E+03     0.6637E+03     0.8459E+03     0.1069E+04     0.1339E+04     0.1653E+04     0.1976E+04     0.2196E+04     0.1976E+04     0.1653E+04     0.1339E+04     0.1069E+04     0.8458E+03     0.6637E+03     0.5158E+03     0.3956E+03     0.2978E+03     0.2180E+03     0.1527E+03     0.9944E+02     0.5591E+02     0.2043E+02    -0.8362E+01    -0.3160E+02    -0.5015E+02    -0.6460E+02    -0.7543E+02    -0.8318E+02    -0.8844E+02    -0.9184E+02    -0.9390E+02    -0.9507E+02    -0.9564E+02    -0.9582E+02    -0.9575E+02    -0.9552E+02    -0.9521E+02    -0.9484E+02    -0.9444E+02    -0.9403E+02    -0.9363E+02    -0.9323E+02    -0.9285E+02    -0.9247E+02    -0.9210E+02    -0.9174E+02    -0.9139E+02    -0.9105E+02    -0.9072E+02    -0.9040E+02    -0.9010E+02    -0.8981E+02    -0.8954E+02    -0.8930E+02    -0.8910E+02    -0.8895E+02    -0.8886E+02    -0.8886E+02
    -0.8890E+02    -0.8890E+02    -0.8899E+02    -0.8914E+02    -0.8935E+02    -0.8959E+02    -0.8986E+02    -0.9015E+02    -0.9046E+02    -0.9079E+02    -0.9112E+02    -0.9146E+02    -0.9181E+02    -0.9217E+02    -0.9254E+02    -0.9291E+02    -0.9329E+02    -0.9366E+02    -0.9404E+02    -0.9439E+02    -0.9472E+02    -0.9498E+02    -0.9515E+02    -0.9514E+02    -0.9488E+02    -0.9422E+02    -0.9295E+02    -0.9078E+02    -0.8730E+02    -0.8201E+02    -0.7437E+02    -0.6384E+02    -0.4997E+02    -0.3238E+02    -0.1057E+02     0.1611E+02     0.4856E+02     0.8777E+02     0.1349E+03     0.1914E+03     0.2586E+03     0.3382E+03     0.4317E+03     0.5404E+03     0.6646E+03     0.8025E+03     0.9482E+03     0.1089E+04     0.1202E+04     0.1251E+04     0.1202E+04     0.1089E+04     0.9482E+03     0.8024E+03     0.6646E+03     0.5404E+03     0.4317E+03     0.3381E+03     0.2585E+03     0.1913E+03     0.1348E+03     0.8766E+02     0.4845E+02     0.1600E+02    -0.1069E+02    -0.3249E+02    -0.5009E+02    -0.6395E+02    -0.7447E+02    -0.8210E+02    -0.8738E+02    -0.9086E+02    -0.9302E+02    -0.9429E+02    -0.9495E+02    -0.9521E+02    -0.9522E+02    -0.9506E+02    -0.9480E+02    -0.9447E+02    -0.9412E+02    -0.9375E+02    -0.9338E+02    -0.9301E+02    -0.9265E+02    -0.9229E+02    -0.9194E+02    -0.9160E+02    -0.9126E+02    -0.9093E+02    -0.9062E+02    -0.9031E+02    -0.9001E+02    -0.8973E+02    -0.8948E+02    -0.8924E+02    -0.8905E+02    -0.8890E+02    -0.8882E+02    -0.8882E+02
    -0.8882E+02    -0.8882E+02    -0.8890E+02    -0.8905E+02    -0.8924E+02    -0.8947E+02    -0.8973E+02    -0.9001E+02    -0.9030E+02    -0.9060E+02    -0.9091E+02    -0.9123E+02    -0.9156E+02    -0.9189E+02    -0.9222E+02    -0.9256E+02    -0.9289E+02    -0.9322E+02    -0.9354E+02    -0.9383E+02    -0.9408E+02    -0.9426E+02    -0.9433E+02    -0.9421E+02    -0.9383E+02    -0.9303E+02    -0.9162E+02    -0.8931E+02    -0.8574E+02    -0.8049E+02    -0.7308E+02    -0.6308E+02    -0.5015E+02    -0.3400E+02    -0.1432E+02     0.9359E+01     0.3760E+02     0.7103E+02     0.1103E+03     0.1560E+03     0.2087E+03     0.2688E+03     0.3363E+03     0.4105E+03     0.4900E+03     0.5716E+03     0.6501E+03     0.7181E+03     0.7659E+03     0.7836E+03     0.7659E+03     0.7181E+03     0.6501E+03     0.5715E+03     0.4900E+03     0.4105E+03     0.3362E+03     0.2687E+03     0.2086E+03     0.1559E+03     0.1102E+03     0.7092E+02     0.3749E+02     0.9243E+01    -0.1444E+02    -0.3412E+02    -0.5027E+02    -0.6319E+02    -0.7319E+02    -0.8058E+02    -0.8583E+02    -0.8939E+02    -0.9170E+02    -0.9310E+02    -0.9390E+02    -0.9428E+02    -0.9440E+02    -0.9433E+02    -0.9416E+02    -0.9391E+02    -0.9362E+02    -0.9331E+02    -0.9298E+02    -0.9266E+02    -0.9233E+02    -0.9200E+02    -0.9168E+02    -0.9136E+02    -0.9105E+02    -0.9074E+02    -0.9044E+02    -0.9015E+02    -0.8988E+02    -0.8961E+02    -0.8937E+02    -0.8915E+02    -0.8897E+02    -0.8883E+02    -0.8875E+02    -0.8875E+02
    -0.8871E+02    -0.8871E+02    -0.8879E+02    -0.8892E+02    -0.8910E+02    -0.8931E+02    -0.8955E+02    -0.8980E+02    -0.9007E+02    -0.9035E+02    -0.9063E+02    -0.9092E+02    -0.9121E+02    -0.9151E+02    -0.9180E+02    -0.9209E+02    -0.9237E+02    -0.9264E+02    -0.9289E+02    -0.9310E+02    -0.9327E+02    -0.9334E+02    -0.9329E+02    -0.9305E+02    -0.9251E+02    -0.9156E+02    -0.8998E+02    -0.8755E+02    -0.8393E+02    -0.7879E+02    -0.7175E+02    -0.6247E+02    -0.5072E+02    -0.3633E+02    -0.1911E+02     0.1175E+01     0.2485E+02     0.5223E+02     0.8358E+02     0.1191E+03     0.1587E+03     0.2023E+03     0.2494E+03     0.2989E+03     0.3492E+03     0.3981E+03     0.4424E+03     0.4783E+03     0.5021E+03     0.5104E+03     0.5021E+03     0.4783E+03     0.4423E+03     0.3981E+03     0.3492E+03     0.2988E+03     0.2493E+03     0.2023E+03     0.1586E+03     0.1190E+03     0.8348E+02     0.5213E+02     0.2474E+02     0.1060E+01    -0.1923E+02    -0.3645E+02    -0.5084E+02    -0.6259E+02    -0.7186E+02    -0.7890E+02    -0.8403E+02    -0.8763E+02    -0.9006E+02    -0.9163E+02    -0.9258E+02    -0.9312E+02    -0.9336E+02    -0.9341E+02    -0.9334E+02    -0.9318E+02    -0.9297E+02    -0.9273E+02    -0.9246E+02    -0.9219E+02    -0.9190E+02    -0.9162E+02    -0.9133E+02    -0.9105E+02    -0.9077E+02    -0.9049E+02    -0.9021E+02    -0.8995E+02    -0.8969E+02    -0.8945E+02    -0.8922E+02    -0.8902E+02    -0.8885E+02    -0.8872E+02    -0.8865E+02    -0.8865E+02
    -0.8858E+02    -0.8858E+02    -0.8865E+02    -0.8877E+02    -0.8893E+02    -0.8912E+02    -0.8933E+02    -0.8956E+02    -0.8980E+02    -0.9004E+02    -0.9029E+02    -0.9054E+02    -0.9080E+02    -0.9105E+02    -0.9129E+02    -0.9153E+02    -0.9175E+02    -0.9195E+02    -0.9212E+02    -0.9225E+02    -0.9231E+02    -0.9228E+02    -0.9210E+02    -0.9171E+02    -0.9102E+02    -0.8991E+02    -0.8820E+02    -0.8568E+02    -0.8209E+02    -0.7717E+02    -0.7061E+02    -0.6218E+02    -0.5174E+02    -0.3921E+02    -0.2449E+02    -0.7529E+01     0.1183E+02     0.3369E+02     0.5811E+02     0.8502E+02     0.1142E+03     0.1454E+03     0.1779E+03     0.2110E+03     0.2433E+03     0.2735E+03     0.2998E+03     0.3203E+03     0.3335E+03     0.3381E+03     0.3335E+03     0.3203E+03     0.2997E+03     0.2734E+03     0.2432E+03     0.2109E+03     0.1779E+03     0.1453E+03     0.1142E+03     0.8493E+02     0.5801E+02     0.3359E+02     0.1172E+02    -0.7643E+01    -0.2461E+02    -0.3933E+02    -0.5186E+02    -0.6230E+02    -0.7072E+02    -0.7727E+02    -0.8219E+02    -0.8577E+02    -0.8828E+02    -0.8999E+02    -0.9110E+02    -0.9178E+02    -0.9217E+02    -0.9235E+02    -0.9239E+02    -0.9233E+02    -0.9221E+02    -0.9204E+02    -0.9184E+02    -0.9162E+02    -0.9139E+02    -0.9116E+02    -0.9091E+02    -0.9067E+02    -0.9042E+02    -0.9018E+02    -0.8993E+02    -0.8970E+02    -0.8947E+02    -0.8925E+02    -0.8905E+02    -0.8886E+02    -0.8871E+02    -0.8859E+02    -0.8853E+02    -0.8853E+02
    -0.8843E+02    -0.8843E+02    -0.8849E+02    -0.8860E+02    -0.8874E+02    -0.8890E+02    -0.8909E+02    -0.8928E+02    -0.8948E+02    -0.8969E+02    -0.8990E+02    -0.9011E+02    -0.9032E+02    -0.9052E+02    -0.9071E+02    -0.9089E+02    -0.9105E+02    -0.9118E+02    -0.9127E+02    -0.9131E+02    -0.9126E+02    -0.9111E+02    -0.9080E+02    -0.9028E+02    -0.8945E+02    -0.8821E+02    -0.8640E+02    -0.8387E+02    -0.8040E+02    -0.7578E+02    -0.6979E+02    -0.6228E+02    -0.5316E+02    -0.4242E+02    -0.3005E+02    -0.1607E+02    -0.4694E+00     0.1676E+02     0.3555E+02     0.5576E+02     0.7718E+02     0.9943E+02     0.1220E+03     0.1443E+03     0.1656E+03     0.1849E+03     0.2013E+03     0.2138E+03     0.2217E+03     0.2244E+03     0.2217E+03     0.2138E+03     0.2012E+03     0.1849E+03     0.1655E+03     0.1443E+03     0.1220E+03     0.9936E+02     0.7710E+02     0.5568E+02     0.3545E+02     0.1665E+02    -0.5774E+00    -0.1618E+02    -0.3017E+02    -0.4254E+02    -0.5328E+02    -0.6239E+02    -0.6990E+02    -0.7588E+02    -0.8050E+02    -0.8396E+02    -0.8649E+02    -0.8829E+02    -0.8953E+02    -0.9036E+02    -0.9088E+02    -0.9119E+02    -0.9134E+02    -0.9139E+02    -0.9135E+02    -0.9127E+02    -0.9114E+02    -0.9099E+02    -0.9081E+02    -0.9063E+02    -0.9043E+02    -0.9023E+02    -0.9003E+02    -0.8982E+02    -0.8961E+02    -0.8941E+02    -0.8921E+02    -0.8902E+02    -0.8884E+02    -0.8869E+02    -0.8855E+02    -0.8845E+02    -0.8839E+02    -0.8839E+02
    -0.8827E+02    -0.8827E+02    -0.8832E+02    -0.8841E+02    -0.8853E+02    -0.8866E+02    -0.8882E+02    -0.8898E+02    -0.8914E+02    -0.8931E+02    -0.8948E+02    -0.8965E+02    -0.8980E+02    -0.8995E+02    -0.9009E+02    -0.9020E+02    -0.9029E+02    -0.9035E+02    -0.9036E+02    -0.9030E+02    -0.9016E+02    -0.8990E+02    -0.8947E+02    -0.8883E+02    -0.8789E+02    -0.8657E+02    -0.8474E+02    -0.8226E+02    -0.7898E+02    -0.7472E+02    -0.6935E+02    -0.6275E+02    -0.5490E+02    -0.4580E+02    -0.3550E+02    -0.2407E+02    -0.1156E+02     0.1960E+01     0.1640E+02     0.3160E+02     0.4735E+02     0.6337E+02     0.7928E+02     0.9466E+02     0.1090E+03     0.1218E+03     0.1324E+03     0.1404E+03     0.1454E+03     0.1471E+03     0.1454E+03     0.1404E+03     0.1324E+03     0.1217E+03     0.1090E+03     0.9460E+02     0.7922E+02     0.6330E+02     0.4727E+02     0.3151E+02     0.1630E+02     0.1861E+01    -0.1166E+02    -0.2418E+02    -0.3562E+02    -0.4592E+02    -0.5502E+02    -0.6287E+02    -0.6946E+02    -0.7483E+02    -0.7908E+02    -0.8235E+02    -0.8483E+02    -0.8665E+02    -0.8798E+02    -0.8891E+02    -0.8955E+02    -0.8997E+02    -0.9024E+02    -0.9038E+02    -0.9044E+02    -0.9043E+02    -0.9038E+02    -0.9030E+02    -0.9018E+02    -0.9005E+02    -0.8991E+02    -0.8976E+02    -0.8959E+02    -0.8943E+02    -0.8926E+02    -0.8909E+02    -0.8893E+02    -0.8877E+02    -0.8862E+02    -0.8849E+02    -0.8838E+02    -0.8829E+02    -0.8824E+02    -0.8824E+02
    -0.8810E+02    -0.8810E+02    -0.8814E+02    -0.8821E+02    -0.8831E+02    -0.8841E+02    -0.8853E+02    -0.8866E+02    -0.8879E+02    -0.8892E+02    -0.8904E+02    -0.8916E+02    -0.8927E+02    -0.8936E+02    -0.8944E+02    -0.8949E+02    -0.8951E+02    -0.8949E+02    -0.8942E+02    -0.8928E+02    -0.8905E+02    -0.8869E+02    -0.8818E+02    -0.8745E+02    -0.8645E+02    -0.8510E+02    -0.8329E+02    -0.8094E+02    -0.7790E+02    -0.7405E+02    -0.6931E+02    -0.6359E+02    -0.5690E+02    -0.4925E+02    -0.4072E+02    -0.3138E+02    -0.2134E+02    -0.1069E+02     0.4618E+00     0.1198E+02     0.2370E+02     0.3539E+02     0.4680E+02     0.5764E+02     0.6759E+02     0.7631E+02     0.8349E+02     0.8886E+02     0.9217E+02     0.9329E+02     0.9216E+02     0.8884E+02     0.8347E+02     0.7627E+02     0.6754E+02     0.5759E+02     0.4674E+02     0.3532E+02     0.2362E+02     0.1190E+02     0.3722E+00    -0.1079E+02    -0.2144E+02    -0.3149E+02    -0.4083E+02    -0.4936E+02    -0.5701E+02    -0.6371E+02    -0.6942E+02    -0.7416E+02    -0.7799E+02    -0.8103E+02    -0.8338E+02    -0.8518E+02    -0.8653E+02    -0.8753E+02    -0.8825E+02    -0.8877E+02    -0.8913E+02    -0.8936E+02    -0.8950E+02    -0.8958E+02    -0.8960E+02    -0.8958E+02    -0.8953E+02    -0.8945E+02    -0.8936E+02    -0.8926E+02    -0.8914E+02    -0.8902E+02    -0.8889E+02    -0.8876E+02    -0.8864E+02    -0.8851E+02    -0.8839E+02    -0.8828E+02    -0.8819E+02    -0.8812E+02    -0.8808E+02    -0.8808E+02
    -0.8793E+02    -0.8793E+02    -0.8796E+02    -0.8801E+02    -0.8808E+02    -0.8816E+02    -0.8825E+02    -0.8834E+02    -0.8843E+02    -0.8852E+02    -0.8860E+02    -0.8867E+02    -0.8872E+02    -0.8877E+02    -0.8879E+02    -0.8878E+02    -0.8874E+02    -0.8865E+02    -0.8851E+02    -0.8830E+02    -0.8799E+02    -0.8756E+02    -0.8698E+02    -0.8621E+02    -0.8519E+02    -0.8386E+02    -0.8214E+02    -0.7994E+02    -0.7719E+02    -0.7378E+02    -0.6965E+02    -0.6475E+02    -0.5909E+02    -0.5271E+02    -0.4566E+02    -0.3804E+02    -0.2994E+02    -0.2148E+02    -0.1277E+02    -0.3917E+01     0.4933E+01     0.1363E+02     0.2199E+02     0.2981E+02     0.3690E+02     0.4305E+02     0.4806E+02     0.5178E+02     0.5406E+02     0.5483E+02     0.5405E+02     0.5176E+02     0.4804E+02     0.4302E+02     0.3686E+02     0.2976E+02     0.2193E+02     0.1356E+02     0.4862E+01    -0.3996E+01    -0.1285E+02    -0.2157E+02    -0.3004E+02    -0.3814E+02    -0.4577E+02    -0.5281E+02    -0.5920E+02    -0.6486E+02    -0.6975E+02    -0.7388E+02    -0.7728E+02    -0.8003E+02    -0.8222E+02    -0.8394E+02    -0.8527E+02    -0.8629E+02    -0.8706E+02    -0.8764E+02    -0.8806E+02    -0.8837E+02    -0.8859E+02    -0.8873E+02    -0.8882E+02    -0.8886E+02    -0.8887E+02    -0.8885E+02    -0.8881E+02    -0.8876E+02    -0.8869E+02    -0.8861E+02    -0.8852E+02    -0.8843E+02    -0.8834E+02    -0.8825E+02    -0.8816E+02    -0.8808E+02    -0.8801E+02    -0.8795E+02    -0.8792E+02    -0.8792E+02
    -0.8776E+02    -0.8776E+02    -0.8778E+02    -0.8782E+02    -0.8786E+02    -0.8792E+02    -0.8797E+02    -0.8803E+02    -0.8808E+02    -0.8813E+02    -0.8816E+02    -0.8819E+02    -0.8820E+02    -0.8819E+02    -0.8816E+02    -0.8810E+02    -0.8800E+02    -0.8786E+02    -0.8766E+02    -0.8739E+02    -0.8703E+02    -0.8656E+02    -0.8595E+02    -0.8516E+02    -0.8415E+02    -0.8288E+02    -0.8128E+02    -0.7929E+02    -0.7684E+02    -0.7387E+02    -0.7033E+02    -0.6618E+02    -0.6144E+02    -0.5614E+02    -0.5034E+02    -0.4412E+02    -0.3757E+02    -0.3079E+02    -0.2388E+02    -0.1697E+02    -0.1015E+02    -0.3552E+01     0.2715E+01     0.8513E+01     0.1371E+02     0.1818E+02     0.2179E+02     0.2445E+02     0.2608E+02     0.2662E+02     0.2607E+02     0.2443E+02     0.2177E+02     0.1814E+02     0.1367E+02     0.8467E+01     0.2661E+01    -0.3612E+01    -0.1022E+02    -0.1704E+02    -0.2396E+02    -0.3087E+02    -0.3766E+02    -0.4422E+02    -0.5044E+02    -0.5624E+02    -0.6154E+02    -0.6628E+02    -0.7042E+02    -0.7396E+02    -0.7693E+02    -0.7937E+02    -0.8136E+02    -0.8296E+02    -0.8423E+02    -0.8523E+02    -0.8602E+02    -0.8663E+02    -0.8710E+02    -0.8746E+02    -0.8773E+02    -0.8793E+02    -0.8808E+02    -0.8818E+02    -0.8824E+02    -0.8827E+02    -0.8828E+02    -0.8827E+02    -0.8824E+02    -0.8821E+02    -0.8816E+02    -0.8811E+02    -0.8805E+02    -0.8799E+02    -0.8793E+02    -0.8787E+02    -0.8782E+02    -0.8779E+02    -0.8776E+02    -0.8776E+02
    -0.8760E+02    -0.8760E+02    -0.8761E+02    -0.8763E+02    -0.8765E+02    -0.8768E+02    -0.8771E+02    -0.8773E+02    -0.8775E+02    -0.8776E+02    -0.8776E+02    -0.8774E+02    -0.8771E+02    -0.8766E+02    -0.8758E+02    -0.8748E+02    -0.8733E+02    -0.8715E+02    -0.8690E+02    -0.8659E+02    -0.8620E+02    -0.8570E+02    -0.8509E+02    -0.8431E+02    -0.8336E+02    -0.8217E+02    -0.8072E+02    -0.7895E+02    -0.7682E+02    -0.7427E+02    -0.7128E+02    -0.6782E+02    -0.6389E+02    -0.5953E+02    -0.5478E+02    -0.4971E+02    -0.4441E+02    -0.3895E+02    -0.3343E+02    -0.2794E+02    -0.2258E+02    -0.1745E+02    -0.1263E+02    -0.8221E+01    -0.4303E+01    -0.9621E+00     0.1724E+01     0.3691E+01     0.4891E+01     0.5291E+01     0.4883E+01     0.3677E+01     0.1703E+01    -0.9906E+00    -0.4338E+01    -0.8264E+01    -0.1268E+02    -0.1751E+02    -0.2265E+02    -0.2801E+02    -0.3351E+02    -0.3903E+02    -0.4449E+02    -0.4980E+02    -0.5487E+02    -0.5962E+02    -0.6398E+02    -0.6790E+02    -0.7136E+02    -0.7435E+02    -0.7690E+02    -0.7903E+02    -0.8079E+02    -0.8224E+02    -0.8342E+02    -0.8438E+02    -0.8515E+02    -0.8577E+02    -0.8626E+02    -0.8666E+02    -0.8697E+02    -0.8721E+02    -0.8740E+02    -0.8754E+02    -0.8765E+02    -0.8773E+02    -0.8778E+02    -0.8781E+02    -0.8782E+02    -0.8782E+02    -0.8781E+02    -0.8780E+02    -0.8777E+02    -0.8774E+02    -0.8771E+02    -0.8768E+02    -0.8765E+02    -0.8763E+02    -0.8761E+02    -0.8761E+02
    -0.8745E+02    -0.8745E+02    -0.8745E+02    -0.8746E+02    -0.8746E+02    -0.8746E+02    -0.8746E+02    -0.8746E+02    -0.8745E+02    -0.8742E+02    -0.8739E+02    -0.8734E+02    -0.8727E+02    -0.8718E+02    -0.8707E+02    -0.8693E+02    -0.8675E+02    -0.8653E+02    -0.8625E+02    -0.8592E+02    -0.8551E+02    -0.8501E+02    -0.8441E+02    -0.8367E+02    -0.8279E+02    -0.8171E+02    -0.8042E+02    -0.7888E+02    -0.7706E+02    -0.7491E+02    -0.7242E+02    -0.6957E+02    -0.6636E+02    -0.6281E+02    -0.5896E+02    -0.5487E+02    -0.5059E+02    -0.4620E+02    -0.4178E+02    -0.3740E+02    -0.3313E+02    -0.2907E+02    -0.2527E+02    -0.2182E+02    -0.1878E+02    -0.1621E+02    -0.1415E+02    -0.1264E+02    -0.1173E+02    -0.1143E+02    -0.1174E+02    -0.1266E+02    -0.1417E+02    -0.1623E+02    -0.1881E+02    -0.2186E+02    -0.2532E+02    -0.2912E+02    -0.3319E+02    -0.3746E+02    -0.4185E+02    -0.4627E+02    -0.5067E+02    -0.5494E+02    -0.5904E+02    -0.6289E+02    -0.6644E+02    -0.6964E+02    -0.7249E+02    -0.7498E+02    -0.7713E+02    -0.7895E+02    -0.8049E+02    -0.8177E+02    -0.8285E+02    -0.8373E+02    -0.8447E+02    -0.8507E+02    -0.8557E+02    -0.8597E+02    -0.8631E+02    -0.8658E+02    -0.8680E+02    -0.8698E+02    -0.8712E+02    -0.8724E+02    -0.8732E+02    -0.8739E+02    -0.8744E+02    -0.8747E+02    -0.8750E+02    -0.8751E+02    -0.8751E+02    -0.8751E+02    -0.8750E+02    -0.8750E+02    -0.8749E+02    -0.8748E+02    -0.8747E+02    -0.8747E+02
    -0.8731E+02    -0.8731E+02    -0.8731E+02    -0.8730E+02    -0.8729E+02    -0.8727E+02    -0.8725E+02    -0.8722E+02    -0.8718E+02    -0.8712E+02    -0.8706E+02    -0.8698E+02    -0.8688E+02    -0.8677E+02    -0.8662E+02    -0.8645E+02    -0.8625E+02    -0.8601E+02    -0.8572E+02    -0.8537E+02    -0.8497E+02    -0.8448E+02    -0.8391E+02    -0.8322E+02    -0.8242E+02    -0.8146E+02    -0.8034E+02    -0.7902E+02    -0.7748E+02    -0.7570E+02    -0.7366E+02    -0.7135E+02    -0.6876E+02    -0.6592E+02    -0.6284E+02    -0.5957E+02    -0.5616E+02    -0.5266E+02    -0.4913E+02    -0.4565E+02    -0.4226E+02    -0.3903E+02    -0.3602E+02    -0.3329E+02    -0.3088E+02    -0.2884E+02    -0.2722E+02    -0.2604E+02    -0.2532E+02    -0.2509E+02    -0.2533E+02    -0.2605E+02    -0.2724E+02    -0.2887E+02    -0.3091E+02    -0.3332E+02    -0.3606E+02    -0.3907E+02    -0.4231E+02    -0.4570E+02    -0.4919E+02    -0.5272E+02    -0.5622E+02    -0.5964E+02    -0.6291E+02    -0.6599E+02    -0.6883E+02    -0.7141E+02    -0.7372E+02    -0.7576E+02    -0.7754E+02    -0.7908E+02    -0.8039E+02    -0.8151E+02    -0.8247E+02    -0.8327E+02    -0.8395E+02    -0.8453E+02    -0.8501E+02    -0.8542E+02    -0.8576E+02    -0.8605E+02    -0.8629E+02    -0.8650E+02    -0.8667E+02    -0.8681E+02    -0.8692E+02    -0.8702E+02    -0.8710E+02    -0.8716E+02    -0.8721E+02    -0.8725E+02    -0.8728E+02    -0.8730E+02    -0.8732E+02    -0.8733E+02    -0.8734E+02    -0.8734E+02    -0.8734E+02    -0.8734E+02
    -0.8719E+02    -0.8719E+02    -0.8718E+02    -0.8716E+02    -0.8714E+02    -0.8710E+02    -0.8706E+02    -0.8701E+02    -0.8694E+02    -0.8687E+02    -0.8678E+02    -0.8668E+02    -0.8656E+02    -0.8642E+02    -0.8625E+02    -0.8606E+02    -0.8584E+02    -0.8559E+02    -0.8529E+02    -0.8495E+02    -0.8455E+02    -0.8409E+02    -0.8356E+02    -0.8293E+02    -0.8221E+02    -0.8138E+02    -0.8041E+02    -0.7930E+02    -0.7802E+02    -0.7656E+02    -0.7491E+02    -0.7307E+02    -0.7102E+02    -0.6877E+02    -0.6635E+02    -0.6379E+02    -0.6111E+02    -0.5835E+02    -0.5558E+02    -0.5283E+02    -0.5016E+02    -0.4761E+02    -0.4524E+02    -0.4309E+02    -0.4119E+02    -0.3959E+02    -0.3831E+02    -0.3739E+02    -0.3682E+02    -0.3663E+02    -0.3683E+02    -0.3740E+02    -0.3833E+02    -0.3961E+02    -0.4122E+02    -0.4312E+02    -0.4528E+02    -0.4765E+02    -0.5020E+02    -0.5288E+02    -0.5563E+02    -0.5840E+02    -0.6116E+02    -0.6384E+02    -0.6641E+02    -0.6883E+02    -0.7107E+02    -0.7312E+02    -0.7496E+02    -0.7661E+02    -0.7807E+02    -0.7934E+02    -0.8045E+02    -0.8142E+02    -0.8225E+02    -0.8297E+02    -0.8359E+02    -0.8413E+02    -0.8459E+02    -0.8498E+02    -0.8533E+02    -0.8562E+02    -0.8588E+02    -0.8609E+02    -0.8628E+02    -0.8644E+02    -0.8658E+02    -0.8670E+02    -0.8681E+02    -0.8689E+02    -0.8697E+02    -0.8703E+02    -0.8708E+02    -0.8712E+02    -0.8716E+02    -0.8719E+02    -0.8721E+02    -0.8722E+02    -0.8723E+02    -0.8723E+02
    -0.8709E+02    -0.8709E+02    -0.8707E+02    -0.8705E+02    -0.8701E+02    -0.8696E+02    -0.8690E+02    -0.8683E+02    -0.8675E+02    -0.8665E+02    -0.8655E+02    -0.8643E+02    -0.8629E+02    -0.8613E+02    -0.8595E+02    -0.8575E+02    -0.8552E+02    -0.8527E+02    -0.8497E+02    -0.8464E+02    -0.8426E+02    -0.8383E+02    -0.8333E+02    -0.8278E+02    -0.8214E+02    -0.8141E+02    -0.8059E+02    -0.7966E+02    -0.7861E+02    -0.7743E+02    -0.7611E+02    -0.7465E+02    -0.7305E+02    -0.7130E+02    -0.6943E+02    -0.6745E+02    -0.6539E+02    -0.6326E+02    -0.6112E+02    -0.5899E+02    -0.5692E+02    -0.5495E+02    -0.5310E+02    -0.5142E+02    -0.4995E+02    -0.4870E+02    -0.4770E+02    -0.4698E+02    -0.4654E+02    -0.4639E+02    -0.4654E+02    -0.4698E+02    -0.4771E+02    -0.4871E+02    -0.4997E+02    -0.5145E+02    -0.5313E+02    -0.5498E+02    -0.5696E+02    -0.5903E+02    -0.6116E+02    -0.6330E+02    -0.6543E+02    -0.6749E+02    -0.6947E+02    -0.7134E+02    -0.7309E+02    -0.7469E+02    -0.7615E+02    -0.7747E+02    -0.7865E+02    -0.7969E+02    -0.8062E+02    -0.8145E+02    -0.8217E+02    -0.8280E+02    -0.8336E+02    -0.8385E+02    -0.8428E+02    -0.8466E+02    -0.8499E+02    -0.8529E+02    -0.8554E+02    -0.8577E+02    -0.8597E+02    -0.8615E+02    -0.8630E+02    -0.8644E+02    -0.8656E+02    -0.8666E+02    -0.8676E+02    -0.8684E+02    -0.8691E+02    -0.8697E+02    -0.8702E+02    -0.8706E+02    -0.8709E+02    -0.8712E+02    -0.8713E+02    -0.8713E+02
    -0.8700E+02    -0.8700E+02    -0.8698E+02    -0.8695E+02    -0.8690E+02    -0.8684E+02    -0.8677E+02    -0.8668E+02    -0.8659E+02    -0.8648E+02    -0.8636E+02    -0.8622E+02    -0.8607E+02    -0.8591E+02    -0.8572E+02    -0.8552E+02    -0.8528E+02    -0.8503E+02    -0.8474E+02    -0.8442E+02    -0.8406E+02    -0.8367E+02    -0.8322E+02    -0.8272E+02    -0.8216E+02    -0.8154E+02    -0.8084E+02    -0.8007E+02    -0.7921E+02    -0.7825E+02    -0.7721E+02    -0.7606E+02    -0.7481E+02    -0.7347E+02    -0.7205E+02    -0.7054E+02    -0.6898E+02    -0.6737E+02    -0.6575E+02    -0.6414E+02    -0.6257E+02    -0.6107E+02    -0.5967E+02    -0.5839E+02    -0.5726E+02    -0.5630E+02    -0.5554E+02    -0.5499E+02    -0.5465E+02    -0.5454E+02    -0.5465E+02    -0.5499E+02    -0.5555E+02    -0.5632E+02    -0.5728E+02    -0.5841E+02    -0.5969E+02    -0.6109E+02    -0.6260E+02    -0.6417E+02    -0.6578E+02    -0.6740E+02    -0.6901E+02    -0.7057E+02    -0.7207E+02    -0.7350E+02    -0.7484E+02    -0.7609E+02    -0.7723E+02    -0.7828E+02    -0.7923E+02    -0.8009E+02    -0.8086E+02    -0.8156E+02    -0.8218E+02    -0.8274E+02    -0.8324E+02    -0.8368E+02    -0.8408E+02    -0.8444E+02    -0.8475E+02    -0.8504E+02    -0.8529E+02    -0.8552E+02    -0.8573E+02    -0.8591E+02    -0.8608E+02    -0.8623E+02    -0.8636E+02    -0.8648E+02    -0.8659E+02    -0.8668E+02    -0.8676E+02    -0.8684E+02    -0.8690E+02    -0.8696E+02    -0.8700E+02    -0.8703E+02    -0.8705E+02    -0.8705E+02
    -0.8694E+02    -0.8694E+02    -0.8691E+02    -0.8687E+02    -0.8682E+02    -0.8675E+02    -0.8666E+02    -0.8657E+02    -0.8646E+02    -0.8634E+02    -0.8621E+02    -0.8607E+02    -0.8591E+02    -0.8574E+02    -0.8555E+02    -0.8534E+02    -0.8512E+02    -0.8487E+02    -0.8459E+02    -0.8429E+02    -0.8395E+02    -0.8359E+02    -0.8319E+02    -0.8274E+02    -0.8225E+02    -0.8172E+02    -0.8113E+02    -0.8049E+02    -0.7978E+02    -0.7901E+02    -0.7818E+02    -0.7728E+02    -0.7631E+02    -0.7529E+02    -0.7420E+02    -0.7307E+02    -0.7190E+02    -0.7070E+02    -0.6950E+02    -0.6830E+02    -0.6714E+02    -0.6602E+02    -0.6498E+02    -0.6403E+02    -0.6319E+02    -0.6248E+02    -0.6191E+02    -0.6149E+02    -0.6124E+02    -0.6116E+02    -0.6124E+02    -0.6150E+02    -0.6192E+02    -0.6249E+02    -0.6320E+02    -0.6404E+02    -0.6499E+02    -0.6604E+02    -0.6715E+02    -0.6832E+02    -0.6951E+02    -0.7072E+02    -0.7192E+02    -0.7309E+02    -0.7422E+02    -0.7530E+02    -0.7633E+02    -0.7730E+02    -0.7820E+02    -0.7903E+02    -0.7980E+02    -0.8050E+02    -0.8114E+02    -0.8173E+02    -0.8227E+02    -0.8275E+02    -0.8319E+02    -0.8360E+02    -0.8396E+02    -0.8429E+02    -0.8459E+02    -0.8487E+02    -0.8512E+02    -0.8534E+02    -0.8555E+02    -0.8574E+02    -0.8591E+02    -0.8606E+02    -0.8620E+02    -0.8633E+02    -0.8645E+02    -0.8655E+02    -0.8665E+02    -0.8673E+02    -0.8681E+02    -0.8687E+02    -0.8692E+02    -0.8696E+02    -0.8698E+02    -0.8698E+02
    -0.8688E+02    -0.8688E+02    -0.8686E+02    -0.8681E+02    -0.8675E+02    -0.8667E+02    -0.8658E+02    -0.8648E+02    -0.8637E+02    -0.8624E+02    -0.8611E+02    -0.8596E+02    -0.8580E+02    -0.8562E+02    -0.8543E+02    -0.8523E+02    -0.8501E+02    -0.8477E+02    -0.8450E+02    -0.8422E+02    -0.8391E+02    -0.8358E+02    -0.8322E+02    -0.8282E+02    -0.8240E+02    -0.8194E+02    -0.8144E+02    -0.8090E+02    -0.8032E+02    -0.7969E+02    -0.7903E+02    -0.7832E+02    -0.7757E+02    -0.7678E+02    -0.7595E+02    -0.7510E+02    -0.7422E+02    -0.7333E+02    -0.7244E+02    -0.7156E+02    -0.7071E+02    -0.6990E+02    -0.6914E+02    -0.6844E+02    -0.6783E+02    -0.6731E+02    -0.6690E+02    -0.6659E+02    -0.6641E+02    -0.6635E+02    -0.6641E+02    -0.6660E+02    -0.6690E+02    -0.6732E+02    -0.6784E+02    -0.6845E+02    -0.6915E+02    -0.6991E+02    -0.7072E+02    -0.7157E+02    -0.7245E+02    -0.7334E+02    -0.7423E+02    -0.7511E+02    -0.7596E+02    -0.7679E+02    -0.7758E+02    -0.7833E+02    -0.7904E+02    -0.7970E+02    -0.8032E+02    -0.8090E+02    -0.8144E+02    -0.8194E+02    -0.8240E+02    -0.8282E+02    -0.8322E+02    -0.8358E+02    -0.8391E+02    -0.8422E+02    -0.8450E+02    -0.8476E+02    -0.8500E+02    -0.8522E+02    -0.8542E+02    -0.8561E+02    -0.8578E+02    -0.8594E+02    -0.8609E+02    -0.8622E+02    -0.8635E+02    -0.8646E+02    -0.8656E+02    -0.8665E+02    -0.8674E+02    -0.8681E+02    -0.8686E+02    -0.8690E+02    -0.8693E+02    -0.8693E+02
    -0.8684E+02    -0.8684E+02    -0.8682E+02    -0.8677E+02    -0.8670E+02    -0.8662E+02    -0.8653E+02    -0.8642E+02    -0.8630E+02    -0.8617E+02    -0.8604E+02    -0.8589E+02    -0.8572E+02    -0.8555E+02    -0.8536E+02    -0.8516E+02    -0.8495E+02    -0.8472E+02    -0.8447E+02    -0.8421E+02    -0.8393E+02    -0.8362E+02    -0.8330E+02    -0.8295E+02    -0.8258E+02    -0.8218E+02    -0.8175E+02    -0.8130E+02    -0.8082E+02    -0.8031E+02    -0.7977E+02    -0.7920E+02    -0.7861E+02    -0.7800E+02    -0.7736E+02    -0.7671E+02    -0.7605E+02    -0.7539E+02    -0.7473E+02    -0.7408E+02    -0.7346E+02    -0.7286E+02    -0.7231E+02    -0.7181E+02    -0.7136E+02    -0.7099E+02    -0.7069E+02    -0.7047E+02    -0.7034E+02    -0.7030E+02    -0.7034E+02    -0.7047E+02    -0.7069E+02    -0.7099E+02    -0.7137E+02    -0.7181E+02    -0.7231E+02    -0.7287E+02    -0.7346E+02    -0.7409E+02    -0.7473E+02    -0.7539E+02    -0.7606E+02    -0.7672E+02    -0.7737E+02    -0.7800E+02    -0.7861E+02    -0.7920E+02    -0.7977E+02    -0.8031E+02    -0.8082E+02    -0.8130E+02    -0.8175E+02    -0.8217E+02    -0.8257E+02    -0.8294E+02    -0.8329E+02    -0.8361E+02    -0.8392E+02    -0.8420E+02    -0.8446E+02    -0.8470E+02    -0.8493E+02    -0.8514E+02    -0.8534E+02    -0.8553E+02    -0.8570E+02    -0.8586E+02    -0.8601E+02    -0.8614E+02    -0.8627E+02    -0.8639E+02    -0.8650E+02    -0.8659E+02    -0.8668E+02    -0.8676E+02    -0.8682E+02    -0.8686E+02    -0.8689E+02    -0.8689E+02
    -0.8682E+02    -0.8682E+02    -0.8679E+02    -0.8674E+02    -0.8667E+02    -0.8659E+02    -0.8649E+02    -0.8638E+02    -0.8626E+02    -0.8613E+02    -0.8599E+02    -0.8584E+02    -0.8568E+02    -0.8551E+02    -0.8533E+02    -0.8514E+02    -0.8493E+02    -0.8472E+02    -0.8449E+02    -0.8424E+02    -0.8398E+02    -0.8371E+02    -0.8341E+02    -0.8310E+02    -0.8278E+02    -0.8243E+02    -0.8206E+02    -0.8168E+02    -0.8128E+02    -0.8086E+02    -0.8042E+02    -0.7996E+02    -0.7949E+02    -0.7900E+02    -0.7851E+02    -0.7800E+02    -0.7750E+02    -0.7700E+02    -0.7650E+02    -0.7602E+02    -0.7555E+02    -0.7512E+02    -0.7471E+02    -0.7434E+02    -0.7402E+02    -0.7375E+02    -0.7353E+02    -0.7338E+02    -0.7328E+02    -0.7325E+02    -0.7328E+02    -0.7338E+02    -0.7353E+02    -0.7375E+02    -0.7402E+02    -0.7435E+02    -0.7471E+02    -0.7512E+02    -0.7556E+02    -0.7602E+02    -0.7650E+02    -0.7700E+02    -0.7750E+02    -0.7800E+02    -0.7850E+02    -0.7900E+02    -0.7948E+02    -0.7996E+02    -0.8041E+02    -0.8085E+02    -0.8127E+02    -0.8167E+02    -0.8206E+02    -0.8242E+02    -0.8276E+02    -0.8309E+02    -0.8340E+02    -0.8369E+02    -0.8396E+02    -0.8422E+02    -0.8446E+02    -0.8469E+02    -0.8491E+02    -0.8511E+02    -0.8530E+02    -0.8548E+02    -0.8565E+02    -0.8581E+02    -0.8596E+02    -0.8609E+02    -0.8622E+02    -0.8634E+02    -0.8645E+02    -0.8655E+02    -0.8664E+02    -0.8672E+02    -0.8679E+02    -0.8683E+02    -0.8686E+02    -0.8686E+02
    -0.8680E+02    -0.8680E+02    -0.8677E+02    -0.8672E+02    -0.8665E+02    -0.8657E+02    -0.8647E+02    -0.8636E+02    -0.8624E+02    -0.8611E+02    -0.8597E+02    -0.8583E+02    -0.8567E+02    -0.8550E+02    -0.8533E+02    -0.8515E+02    -0.8495E+02    -0.8475E+02    -0.8453E+02    -0.8431E+02    -0.8407E+02    -0.8382E+02    -0.8356E+02    -0.8328E+02    -0.8299E+02    -0.8269E+02    -0.8237E+02    -0.8205E+02    -0.8170E+02    -0.8135E+02    -0.8099E+02    -0.8061E+02    -0.8023E+02    -0.7984E+02    -0.7945E+02    -0.7905E+02    -0.7866E+02    -0.7827E+02    -0.7789E+02    -0.7753E+02    -0.7718E+02    -0.7685E+02    -0.7654E+02    -0.7627E+02    -0.7603E+02    -0.7583E+02    -0.7567E+02    -0.7556E+02    -0.7549E+02    -0.7546E+02    -0.7549E+02    -0.7556E+02    -0.7567E+02    -0.7583E+02    -0.7603E+02    -0.7627E+02    -0.7654E+02    -0.7685E+02    -0.7717E+02    -0.7752E+02    -0.7789E+02    -0.7827E+02    -0.7866E+02    -0.7905E+02    -0.7944E+02    -0.7984E+02    -0.8022E+02    -0.8061E+02    -0.8098E+02    -0.8134E+02    -0.8169E+02    -0.8203E+02    -0.8236E+02    -0.8267E+02    -0.8297E+02    -0.8326E+02    -0.8354E+02    -0.8380E+02    -0.8405E+02    -0.8428E+02    -0.8451E+02    -0.8472E+02    -0.8492E+02    -0.8511E+02    -0.8529E+02    -0.8547E+02    -0.8563E+02    -0.8578E+02    -0.8593E+02    -0.8607E+02    -0.8620E+02    -0.8632E+02    -0.8643E+02    -0.8653E+02    -0.8662E+02    -0.8670E+02    -0.8677E+02    -0.8681E+02    -0.8684E+02    -0.8684E+02
    -0.8680E+02    -0.8680E+02    -0.8677E+02    -0.8672E+02    -0.8665E+02    -0.8656E+02    -0.8646E+02    -0.8635E+02    -0.8624E+02    -0.8611E+02    -0.8597E+02    -0.8583E+02    -0.8568E+02    -0.8552E+02    -0.8536E+02    -0.8518E+02    -0.8500E+02    -0.8481E+02    -0.8461E+02    -0.8440E+02    -0.8418E+02    -0.8395E+02    -0.8372E+02    -0.8347E+02    -0.8322E+02    -0.8295E+02    -0.8268E+02    -0.8239E+02    -0.8210E+02    -0.8181E+02    -0.8150E+02    -0.8119E+02    -0.8088E+02    -0.8056E+02    -0.8024E+02    -0.7992E+02    -0.7961E+02    -0.7931E+02    -0.7901E+02    -0.7872E+02    -0.7845E+02    -0.7820E+02    -0.7797E+02    -0.7776E+02    -0.7758E+02    -0.7743E+02    -0.7731E+02    -0.7722E+02    -0.7717E+02    -0.7715E+02    -0.7717E+02    -0.7722E+02    -0.7731E+02    -0.7743E+02    -0.7758E+02    -0.7776E+02    -0.7797E+02    -0.7820E+02    -0.7845E+02    -0.7872E+02    -0.7900E+02    -0.7930E+02    -0.7960E+02    -0.7992E+02    -0.8023E+02    -0.8055E+02    -0.8086E+02    -0.8118E+02    -0.8149E+02    -0.8179E+02    -0.8209E+02    -0.8238E+02    -0.8266E+02    -0.8293E+02    -0.8319E+02    -0.8345E+02    -0.8369E+02    -0.8393E+02    -0.8415E+02    -0.8437E+02    -0.8457E+02    -0.8477E+02    -0.8496E+02    -0.8514E+02    -0.8531E+02    -0.8548E+02    -0.8564E+02    -0.8578E+02    -0.8593E+02    -0.8606E+02    -0.8619E+02    -0.8631E+02    -0.8642E+02    -0.8652E+02    -0.8661E+02    -0.8669E+02    -0.8676E+02    -0.8680E+02    -0.8683E+02    -0.8683E+02
    -0.8680E+02    -0.8680E+02    -0.8677E+02    -0.8672E+02    -0.8665E+02    -0.8656E+02    -0.8647E+02    -0.8636E+02    -0.8625E+02    -0.8612E+02    -0.8599E+02    -0.8585E+02    -0.8571E+02    -0.8556E+02    -0.8540E+02    -0.8523E+02    -0.8506E+02    -0.8488E+02    -0.8470E+02    -0.8451E+02    -0.8431E+02    -0.8410E+02    -0.8389E+02    -0.8367E+02    -0.8344E+02    -0.8321E+02    -0.8297E+02    -0.8273E+02    -0.8248E+02    -0.8222E+02    -0.8196E+02    -0.8170E+02    -0.8144E+02    -0.8118E+02    -0.8092E+02    -0.8066E+02    -0.8041E+02    -0.8016E+02    -0.7992E+02    -0.7970E+02    -0.7948E+02    -0.7929E+02    -0.7911E+02    -0.7894E+02    -0.7880E+02    -0.7869E+02    -0.7859E+02    -0.7853E+02    -0.7849E+02    -0.7847E+02    -0.7849E+02    -0.7853E+02    -0.7859E+02    -0.7868E+02    -0.7880E+02    -0.7894E+02    -0.7910E+02    -0.7928E+02    -0.7948E+02    -0.7969E+02    -0.7992E+02    -0.8015E+02    -0.8040E+02    -0.8065E+02    -0.8091E+02    -0.8117E+02    -0.8143E+02    -0.8169E+02    -0.8195E+02    -0.8220E+02    -0.8246E+02    -0.8271E+02    -0.8295E+02    -0.8319E+02    -0.8342E+02    -0.8364E+02    -0.8386E+02    -0.8407E+02    -0.8428E+02    -0.8447E+02    -0.8466E+02    -0.8485E+02    -0.8502E+02    -0.8519E+02    -0.8535E+02    -0.8551E+02    -0.8566E+02    -0.8580E+02    -0.8594E+02    -0.8607E+02    -0.8619E+02    -0.8631E+02    -0.8642E+02    -0.8652E+02    -0.8661E+02    -0.8669E+02    -0.8675E+02    -0.8680E+02    -0.8683E+02    -0.8683E+02
    -0.8680E+02    -0.8680E+02    -0.8678E+02    -0.8673E+02    -0.8666E+02    -0.8658E+02    -0.8648E+02    -0.8638E+02    -0.8627E+02    -0.8615E+02    -0.8602E+02    -0.8589E+02    -0.8575E+02    -0.8561E+02    -0.8546E+02    -0.8530E+02    -0.8514E+02    -0.8498E+02    -0.8481E+02    -0.8463E+02    -0.8445E+02    -0.8426E+02    -0.8407E+02    -0.8387E+02    -0.8367E+02    -0.8346E+02    -0.8325E+02    -0.8304E+02    -0.8282E+02    -0.8261E+02    -0.8238E+02    -0.8216E+02    -0.8194E+02    -0.8172E+02    -0.8151E+02    -0.8129E+02    -0.8109E+02    -0.8088E+02    -0.8069E+02    -0.8051E+02    -0.8034E+02    -0.8018E+02    -0.8003E+02    -0.7991E+02    -0.7979E+02    -0.7970E+02    -0.7963E+02    -0.7958E+02    -0.7954E+02    -0.7953E+02    -0.7954E+02    -0.7957E+02    -0.7963E+02    -0.7970E+02    -0.7979E+02    -0.7990E+02    -0.8003E+02    -0.8017E+02    -0.8033E+02    -0.8050E+02    -0.8068E+02    -0.8087E+02    -0.8107E+02    -0.8128E+02    -0.8149E+02    -0.8171E+02    -0.8193E+02    -0.8215E+02    -0.8237E+02    -0.8259E+02    -0.8280E+02    -0.8302E+02    -0.8323E+02    -0.8344E+02    -0.8364E+02    -0.8384E+02    -0.8404E+02    -0.8423E+02    -0.8441E+02    -0.8459E+02    -0.8477E+02    -0.8494E+02    -0.8510E+02    -0.8526E+02    -0.8541E+02    -0.8556E+02    -0.8570E+02    -0.8584E+02    -0.8597E+02    -0.8609E+02    -0.8621E+02    -0.8633E+02    -0.8643E+02    -0.8653E+02    -0.8662E+02    -0.8670E+02    -0.8676E+02    -0.8681E+02    -0.8683E+02    -0.8683E+02
    -0.8682E+02    -0.8682E+02    -0.8679E+02    -0.8674E+02    -0.8667E+02    -0.8660E+02    -0.8651E+02    -0.8641E+02    -0.8630E+02    -0.8618E+02    -0.8606E+02    -0.8594E+02    -0.8581E+02    -0.8567E+02    -0.8553E+02    -0.8538E+02    -0.8524E+02    -0.8508E+02    -0.8492E+02    -0.8476E+02    -0.8460E+02    -0.8443E+02    -0.8425E+02    -0.8408E+02    -0.8390E+02    -0.8371E+02    -0.8353E+02    -0.8334E+02    -0.8315E+02    -0.8296E+02    -0.8277E+02    -0.8258E+02    -0.8239E+02    -0.8221E+02    -0.8203E+02    -0.8185E+02    -0.8167E+02    -0.8151E+02    -0.8135E+02    -0.8120E+02    -0.8106E+02    -0.8093E+02    -0.8081E+02    -0.8071E+02    -0.8062E+02    -0.8054E+02    -0.8048E+02    -0.8044E+02    -0.8041E+02    -0.8040E+02    -0.8041E+02    -0.8044E+02    -0.8048E+02    -0.8054E+02    -0.8061E+02    -0.8070E+02    -0.8080E+02    -0.8092E+02    -0.8105E+02    -0.8119E+02    -0.8134E+02    -0.8149E+02    -0.8166E+02    -0.8183E+02    -0.8201E+02    -0.8219E+02    -0.8238E+02    -0.8256E+02    -0.8275E+02    -0.8294E+02    -0.8313E+02    -0.8332E+02    -0.8350E+02    -0.8368E+02    -0.8387E+02    -0.8404E+02    -0.8422E+02    -0.8439E+02    -0.8456E+02    -0.8472E+02    -0.8488E+02    -0.8504E+02    -0.8519E+02    -0.8534E+02    -0.8548E+02    -0.8562E+02    -0.8575E+02    -0.8588E+02    -0.8601E+02    -0.8613E+02    -0.8624E+02    -0.8635E+02    -0.8645E+02    -0.8655E+02    -0.8663E+02    -0.8671E+02    -0.8677E+02    -0.8682E+02    -0.8684E+02    -0.8684E+02
    -0.8683E+02    -0.8683E+02    -0.8681E+02    -0.8676E+02    -0.8670E+02    -0.8662E+02    -0.8653E+02    -0.8644E+02    -0.8633E+02    -0.8623E+02    -0.8611E+02    -0.8599E+02    -0.8587E+02    -0.8574E+02    -0.8561E+02    -0.8547E+02    -0.8533E+02    -0.8519E+02    -0.8505E+02    -0.8490E+02    -0.8475E+02    -0.8459E+02    -0.8444E+02    -0.8428E+02    -0.8412E+02    -0.8395E+02    -0.8379E+02    -0.8362E+02    -0.8346E+02    -0.8329E+02    -0.8313E+02    -0.8296E+02    -0.8280E+02    -0.8264E+02    -0.8249E+02    -0.8234E+02    -0.8219E+02    -0.8205E+02    -0.8192E+02    -0.8179E+02    -0.8168E+02    -0.8157E+02    -0.8147E+02    -0.8139E+02    -0.8131E+02    -0.8125E+02    -0.8120E+02    -0.8117E+02    -0.8115E+02    -0.8114E+02    -0.8114E+02    -0.8116E+02    -0.8120E+02    -0.8125E+02    -0.8131E+02    -0.8138E+02    -0.8146E+02    -0.8156E+02    -0.8167E+02    -0.8178E+02    -0.8191E+02    -0.8204E+02    -0.8218E+02    -0.8232E+02    -0.8247E+02    -0.8263E+02    -0.8278E+02    -0.8294E+02    -0.8311E+02    -0.8327E+02    -0.8343E+02    -0.8360E+02    -0.8376E+02    -0.8392E+02    -0.8408E+02    -0.8424E+02    -0.8440E+02    -0.8456E+02    -0.8471E+02    -0.8486E+02    -0.8500E+02    -0.8515E+02    -0.8529E+02    -0.8542E+02    -0.8556E+02    -0.8569E+02    -0.8581E+02    -0.8594E+02    -0.8605E+02    -0.8617E+02    -0.8628E+02    -0.8638E+02    -0.8648E+02    -0.8657E+02    -0.8665E+02    -0.8673E+02    -0.8679E+02    -0.8683E+02    -0.8686E+02    -0.8686E+02
    -0.8685E+02    -0.8685E+02    -0.8683E+02    -0.8678E+02    -0.8672E+02    -0.8665E+02    -0.8656E+02    -0.8647E+02    -0.8638E+02    -0.8627E+02    -0.8616E+02    -0.8605E+02    -0.8594E+02    -0.8582E+02    -0.8569E+02    -0.8557E+02    -0.8544E+02    -0.8531E+02    -0.8517E+02    -0.8504E+02    -0.8490E+02    -0.8476E+02    -0.8462E+02    -0.8447E+02    -0.8433E+02    -0.8418E+02    -0.8404E+02    -0.8389E+02    -0.8375E+02    -0.8360E+02    -0.8346E+02    -0.8332E+02    -0.8318E+02    -0.8304E+02    -0.8290E+02    -0.8278E+02    -0.8265E+02    -0.8253E+02    -0.8242E+02    -0.8231E+02    -0.8222E+02    -0.8213E+02    -0.8204E+02    -0.8197E+02    -0.8191E+02    -0.8186E+02    -0.8182E+02    -0.8179E+02    -0.8177E+02    -0.8177E+02    -0.8177E+02    -0.8179E+02    -0.8182E+02    -0.8186E+02    -0.8191E+02    -0.8197E+02    -0.8204E+02    -0.8212E+02    -0.8221E+02    -0.8230E+02    -0.8241E+02    -0.8252E+02    -0.8264E+02    -0.8276E+02    -0.8289E+02    -0.8302E+02    -0.8316E+02    -0.8329E+02    -0.8343E+02    -0.8358E+02    -0.8372E+02    -0.8386E+02    -0.8401E+02    -0.8415E+02    -0.8430E+02    -0.8444E+02    -0.8458E+02    -0.8472E+02    -0.8486E+02    -0.8500E+02    -0.8513E+02    -0.8526E+02    -0.8539E+02    -0.8552E+02    -0.8564E+02    -0.8576E+02    -0.8588E+02    -0.8600E+02    -0.8611E+02    -0.8622E+02    -0.8632E+02    -0.8642E+02    -0.8651E+02    -0.8660E+02    -0.8668E+02    -0.8675E+02    -0.8681E+02    -0.8685E+02    -0.8687E+02    -0.8687E+02
    -0.8687E+02    -0.8687E+02    -0.8685E+02    -0.8681E+02    -0.8675E+02    -0.8668E+02    -0.8660E+02    -0.8651E+02    -0.8642E+02    -0.8632E+02    -0.8622E+02    -0.8612E+02    -0.8601E+02    -0.8590E+02    -0.8578E+02    -0.8566E+02    -0.8554E+02    -0.8542E+02    -0.8530E+02    -0.8518E+02    -0.8505E+02    -0.8492E+02    -0.8479E+02    -0.8467E+02    -0.8454E+02    -0.8441E+02    -0.8428E+02    -0.8415E+02    -0.8402E+02    -0.8389E+02    -0.8376E+02    -0.8364E+02    -0.8352E+02    -0.8340E+02    -0.8328E+02    -0.8317E+02    -0.8306E+02    -0.8296E+02    -0.8287E+02    -0.8278E+02    -0.8269E+02    -0.8262E+02    -0.8255E+02    -0.8249E+02    -0.8243E+02    -0.8239E+02    -0.8236E+02    -0.8233E+02    -0.8232E+02    -0.8231E+02    -0.8232E+02    -0.8233E+02    -0.8235E+02    -0.8239E+02    -0.8243E+02    -0.8248E+02    -0.8254E+02    -0.8261E+02    -0.8268E+02    -0.8276E+02    -0.8285E+02    -0.8295E+02    -0.8305E+02    -0.8315E+02    -0.8326E+02    -0.8338E+02    -0.8350E+02    -0.8362E+02    -0.8374E+02    -0.8386E+02    -0.8399E+02    -0.8412E+02    -0.8425E+02    -0.8437E+02    -0.8450E+02    -0.8463E+02    -0.8476E+02    -0.8488E+02    -0.8501E+02    -0.8513E+02    -0.8526E+02    -0.8538E+02    -0.8550E+02    -0.8561E+02    -0.8573E+02    -0.8584E+02    -0.8595E+02    -0.8606E+02    -0.8617E+02    -0.8627E+02    -0.8637E+02    -0.8646E+02    -0.8655E+02    -0.8663E+02    -0.8671E+02    -0.8677E+02    -0.8683E+02    -0.8687E+02    -0.8689E+02    -0.8689E+02
    -0.8689E+02    -0.8689E+02    -0.8687E+02    -0.8683E+02    -0.8678E+02    -0.8671E+02    -0.8664E+02    -0.8656E+02    -0.8647E+02    -0.8638E+02    -0.8628E+02    -0.8618E+02    -0.8608E+02    -0.8598E+02    -0.8587E+02    -0.8576E+02    -0.8565E+02    -0.8554E+02    -0.8543E+02    -0.8531E+02    -0.8520E+02    -0.8508E+02    -0.8497E+02    -0.8485E+02    -0.8473E+02    -0.8462E+02    -0.8450E+02    -0.8438E+02    -0.8427E+02    -0.8416E+02    -0.8405E+02    -0.8394E+02    -0.8383E+02    -0.8373E+02    -0.8363E+02    -0.8353E+02    -0.8344E+02    -0.8335E+02    -0.8327E+02    -0.8319E+02    -0.8312E+02    -0.8305E+02    -0.8299E+02    -0.8294E+02    -0.8290E+02    -0.8286E+02    -0.8283E+02    -0.8281E+02    -0.8280E+02    -0.8279E+02    -0.8280E+02    -0.8281E+02    -0.8283E+02    -0.8286E+02    -0.8289E+02    -0.8293E+02    -0.8299E+02    -0.8304E+02    -0.8311E+02    -0.8318E+02    -0.8325E+02    -0.8333E+02    -0.8342E+02    -0.8351E+02    -0.8361E+02    -0.8371E+02    -0.8381E+02    -0.8391E+02    -0.8402E+02    -0.8413E+02    -0.8424E+02    -0.8436E+02    -0.8447E+02    -0.8458E+02    -0.8470E+02    -0.8481E+02    -0.8493E+02    -0.8504E+02    -0.8516E+02    -0.8527E+02    -0.8538E+02    -0.8549E+02    -0.8560E+02    -0.8571E+02    -0.8582E+02    -0.8592E+02    -0.8603E+02    -0.8613E+02    -0.8623E+02    -0.8632E+02    -0.8641E+02    -0.8650E+02    -0.8659E+02    -0.8666E+02    -0.8674E+02    -0.8680E+02    -0.8685E+02    -0.8689E+02    -0.8691E+02    -0.8691E+02
    -0.8692E+02    -0.8692E+02    -0.8690E+02    -0.8686E+02    -0.8681E+02    -0.8675E+02    -0.8668E+02    -0.8660E+02    -0.8652E+02    -0.8643E+02    -0.8634E+02    -0.8625E+02    -0.8615E+02    -0.8606E+02    -0.8596E+02    -0.8586E+02    -0.8576E+02    -0.8565E+02    -0.8555E+02    -0.8545E+02    -0.8534E+02    -0.8524E+02    -0.8513E+02    -0.8503E+02    -0.8492E+02    -0.8482E+02    -0.8471E+02    -0.8461E+02    -0.8451E+02    -0.8441E+02    -0.8431E+02    -0.8421E+02    -0.8412E+02    -0.8403E+02    -0.8394E+02    -0.8386E+02    -0.8378E+02    -0.8370E+02    -0.8363E+02    -0.8356E+02    -0.8350E+02    -0.8344E+02    -0.8339E+02    -0.8335E+02    -0.8331E+02    -0.8328E+02    -0.8325E+02    -0.8324E+02    -0.8322E+02    -0.8322E+02    -0.8322E+02    -0.8323E+02    -0.8325E+02    -0.8327E+02    -0.8330E+02    -0.8334E+02    -0.8338E+02    -0.8343E+02    -0.8349E+02    -0.8355E+02    -0.8361E+02    -0.8369E+02    -0.8376E+02    -0.8384E+02    -0.8392E+02    -0.8401E+02    -0.8410E+02    -0.8419E+02    -0.8429E+02    -0.8438E+02    -0.8448E+02    -0.8458E+02    -0.8468E+02    -0.8479E+02    -0.8489E+02    -0.8499E+02    -0.8510E+02    -0.8520E+02    -0.8530E+02    -0.8541E+02    -0.8551E+02    -0.8561E+02    -0.8571E+02    -0.8581E+02    -0.8591E+02    -0.8601E+02    -0.8610E+02    -0.8620E+02    -0.8629E+02    -0.8638E+02    -0.8646E+02    -0.8655E+02    -0.8663E+02    -0.8670E+02    -0.8677E+02    -0.8683E+02    -0.8688E+02    -0.8691E+02    -0.8693E+02    -0.8693E+02
    -0.8694E+02    -0.8694E+02    -0.8692E+02    -0.8689E+02    -0.8684E+02    -0.8678E+02    -0.8671E+02    -0.8664E+02    -0.8657E+02    -0.8649E+02    -0.8640E+02    -0.8632E+02    -0.8623E+02    -0.8614E+02    -0.8605E+02    -0.8596E+02    -0.8586E+02    -0.8577E+02    -0.8567E+02    -0.8558E+02    -0.8548E+02    -0.8539E+02    -0.8529E+02    -0.8520E+02    -0.8510E+02    -0.8501E+02    -0.8491E+02    -0.8482E+02    -0.8473E+02    -0.8464E+02    -0.8455E+02    -0.8447E+02    -0.8439E+02    -0.8431E+02    -0.8423E+02    -0.8416E+02    -0.8409E+02    -0.8402E+02    -0.8396E+02    -0.8390E+02    -0.8384E+02    -0.8380E+02    -0.8375E+02    -0.8371E+02    -0.8368E+02    -0.8365E+02    -0.8363E+02    -0.8362E+02    -0.8361E+02    -0.8360E+02    -0.8361E+02    -0.8361E+02    -0.8363E+02    -0.8365E+02    -0.8367E+02    -0.8371E+02    -0.8374E+02    -0.8379E+02    -0.8383E+02    -0.8389E+02    -0.8394E+02    -0.8400E+02    -0.8407E+02    -0.8414E+02    -0.8421E+02    -0.8429E+02    -0.8437E+02    -0.8445E+02    -0.8453E+02    -0.8462E+02    -0.8471E+02    -0.8479E+02    -0.8489E+02    -0.8498E+02    -0.8507E+02    -0.8516E+02    -0.8526E+02    -0.8535E+02    -0.8544E+02    -0.8554E+02    -0.8563E+02    -0.8572E+02    -0.8582E+02    -0.8591E+02    -0.8600E+02    -0.8609E+02    -0.8618E+02    -0.8627E+02    -0.8635E+02    -0.8643E+02    -0.8651E+02    -0.8659E+02    -0.8667E+02    -0.8674E+02    -0.8680E+02    -0.8686E+02    -0.8690E+02    -0.8694E+02    -0.8696E+02    -0.8696E+02
    -0.8697E+02    -0.8697E+02    -0.8695E+02    -0.8691E+02    -0.8687E+02    -0.8681E+02    -0.8675E+02    -0.8669E+02    -0.8662E+02    -0.8654E+02    -0.8646E+02    -0.8638E+02    -0.8630E+02    -0.8622E+02    -0.8614E+02    -0.8605E+02    -0.8596E+02    -0.8588E+02    -0.8579E+02    -0.8570E+02    -0.8562E+02    -0.8553E+02    -0.8544E+02    -0.8536E+02    -0.8527E+02    -0.8519E+02    -0.8510E+02    -0.8502E+02    -0.8494E+02    -0.8486E+02    -0.8478E+02    -0.8471E+02    -0.8463E+02    -0.8456E+02    -0.8450E+02    -0.8443E+02    -0.8437E+02    -0.8431E+02    -0.8426E+02    -0.8421E+02    -0.8416E+02    -0.8412E+02    -0.8408E+02    -0.8404E+02    -0.8402E+02    -0.8399E+02    -0.8397E+02    -0.8396E+02    -0.8395E+02    -0.8395E+02    -0.8395E+02    -0.8396E+02    -0.8397E+02    -0.8399E+02    -0.8401E+02    -0.8404E+02    -0.8407E+02    -0.8411E+02    -0.8415E+02    -0.8419E+02    -0.8424E+02    -0.8430E+02    -0.8435E+02    -0.8441E+02    -0.8448E+02    -0.8455E+02    -0.8462E+02    -0.8469E+02    -0.8476E+02    -0.8484E+02    -0.8492E+02    -0.8500E+02    -0.8508E+02    -0.8516E+02    -0.8524E+02    -0.8533E+02    -0.8541E+02    -0.8549E+02    -0.8558E+02    -0.8567E+02    -0.8575E+02    -0.8584E+02    -0.8592E+02    -0.8601E+02    -0.8609E+02    -0.8617E+02    -0.8625E+02    -0.8633E+02    -0.8641E+02    -0.8649E+02    -0.8657E+02    -0.8664E+02    -0.8671E+02    -0.8677E+02    -0.8683E+02    -0.8688E+02    -0.8693E+02    -0.8696E+02    -0.8698E+02    -0.8698E+02
    -0.8699E+02    -0.8699E+02    -0.8697E+02    -0.8694E+02    -0.8690E+02    -0.8685E+02    -0.8679E+02    -0.8673E+02    -0.8666E+02    -0.8660E+02    -0.8652E+02    -0.8645E+02    -0.8637E+02    -0.8630E+02    -0.8622E+02    -0.8614E+02    -0.8606E+02    -0.8598E+02    -0.8591E+02    -0.8583E+02    -0.8575E+02    -0.8567E+02    -0.8559E+02    -0.8551E+02    -0.8544E+02    -0.8536E+02    -0.8528E+02    -0.8521E+02    -0.8514E+02    -0.8507E+02    -0.8500E+02    -0.8493E+02    -0.8487E+02    -0.8480E+02    -0.8474E+02    -0.8469E+02    -0.8463E+02    -0.8458E+02    -0.8453E+02    -0.8449E+02    -0.8445E+02    -0.8441E+02    -0.8438E+02    -0.8435E+02    -0.8432E+02    -0.8430E+02    -0.8428E+02    -0.8427E+02    -0.8427E+02    -0.8426E+02    -0.8426E+02    -0.8427E+02    -0.8428E+02    -0.8430E+02    -0.8432E+02    -0.8434E+02    -0.8437E+02    -0.8440E+02    -0.8444E+02    -0.8448E+02    -0.8452E+02    -0.8457E+02    -0.8462E+02    -0.8467E+02    -0.8473E+02    -0.8478E+02    -0.8485E+02    -0.8491E+02    -0.8498E+02    -0.8504E+02    -0.8511E+02    -0.8518E+02    -0.8526E+02    -0.8533E+02    -0.8541E+02    -0.8548E+02    -0.8556E+02    -0.8563E+02    -0.8571E+02    -0.8579E+02    -0.8587E+02    -0.8594E+02    -0.8602E+02    -0.8610E+02    -0.8618E+02    -0.8625E+02    -0.8633E+02    -0.8640E+02    -0.8648E+02    -0.8655E+02    -0.8662E+02    -0.8668E+02    -0.8675E+02    -0.8681E+02    -0.8686E+02    -0.8691E+02    -0.8695E+02    -0.8698E+02    -0.8700E+02    -0.8700E+02
    -0.8701E+02    -0.8701E+02    -0.8700E+02    -0.8697E+02    -0.8693E+02    -0.8688E+02    -0.8683E+02    -0.8677E+02    -0.8671E+02    -0.8665E+02    -0.8658E+02    -0.8651E+02    -0.8644E+02    -0.8637E+02    -0.8630E+02    -0.8623E+02    -0.8616E+02    -0.8609E+02    -0.8602E+02    -0.8594E+02    -0.8587E+02    -0.8580E+02    -0.8573E+02    -0.8566E+02    -0.8559E+02    -0.8552E+02    -0.8545E+02    -0.8539E+02    -0.8532E+02    -0.8526E+02    -0.8520E+02    -0.8514E+02    -0.8508E+02    -0.8503E+02    -0.8497E+02    -0.8492E+02    -0.8487E+02    -0.8483E+02    -0.8479E+02    -0.8475E+02    -0.8471E+02    -0.8468E+02    -0.8465E+02    -0.8462E+02    -0.8460E+02    -0.8458E+02    -0.8457E+02    -0.8456E+02    -0.8455E+02    -0.8455E+02    -0.8455E+02    -0.8456E+02    -0.8457E+02    -0.8458E+02    -0.8460E+02    -0.8462E+02    -0.8464E+02    -0.8467E+02    -0.8470E+02    -0.8474E+02    -0.8477E+02    -0.8481E+02    -0.8486E+02    -0.8491E+02    -0.8496E+02    -0.8501E+02    -0.8506E+02    -0.8512E+02    -0.8518E+02    -0.8524E+02    -0.8530E+02    -0.8536E+02    -0.8543E+02    -0.8549E+02    -0.8556E+02    -0.8563E+02    -0.8570E+02    -0.8577E+02    -0.8584E+02    -0.8591E+02    -0.8598E+02    -0.8605E+02    -0.8612E+02    -0.8619E+02    -0.8626E+02    -0.8633E+02    -0.8640E+02    -0.8647E+02    -0.8654E+02    -0.8660E+02    -0.8667E+02    -0.8673E+02    -0.8679E+02    -0.8685E+02    -0.8690E+02    -0.8694E+02    -0.8698E+02    -0.8701E+02    -0.8702E+02    -0.8702E+02
    -0.8704E+02    -0.8704E+02    -0.8702E+02    -0.8700E+02    -0.8696E+02    -0.8692E+02    -0.8687E+02    -0.8682E+02    -0.8676E+02    -0.8670E+02    -0.8664E+02    -0.8658E+02    -0.8651E+02    -0.8645E+02    -0.8638E+02    -0.8632E+02    -0.8625E+02    -0.8619E+02    -0.8612E+02    -0.8606E+02    -0.8599E+02    -0.8593E+02    -0.8586E+02    -0.8580E+02    -0.8574E+02    -0.8568E+02    -0.8561E+02    -0.8556E+02    -0.8550E+02    -0.8544E+02    -0.8539E+02    -0.8533E+02    -0.8528E+02    -0.8523E+02    -0.8518E+02    -0.8514E+02    -0.8510E+02    -0.8506E+02    -0.8502E+02    -0.8499E+02    -0.8495E+02    -0.8493E+02    -0.8490E+02    -0.8488E+02    -0.8486E+02    -0.8484E+02    -0.8483E+02    -0.8482E+02    -0.8481E+02    -0.8481E+02    -0.8481E+02    -0.8482E+02    -0.8483E+02    -0.8484E+02    -0.8485E+02    -0.8487E+02    -0.8489E+02    -0.8492E+02    -0.8494E+02    -0.8498E+02    -0.8501E+02    -0.8505E+02    -0.8508E+02    -0.8513E+02    -0.8517E+02    -0.8522E+02    -0.8526E+02    -0.8531E+02    -0.8537E+02    -0.8542E+02    -0.8548E+02    -0.8553E+02    -0.8559E+02    -0.8565E+02    -0.8571E+02    -0.8577E+02    -0.8583E+02    -0.8590E+02    -0.8596E+02    -0.8602E+02    -0.8609E+02    -0.8615E+02    -0.8622E+02    -0.8628E+02    -0.8634E+02    -0.8641E+02    -0.8647E+02    -0.8653E+02    -0.8660E+02    -0.8666E+02    -0.8672E+02    -0.8677E+02    -0.8683E+02    -0.8688E+02    -0.8693E+02    -0.8697E+02    -0.8701E+02    -0.8703E+02    -0.8705E+02    -0.8705E+02
    -0.8706E+02    -0.8706E+02    -0.8705E+02    -0.8702E+02    -0.8699E+02    -0.8695E+02    -0.8690E+02    -0.8686E+02    -0.8680E+02    -0.8675E+02    -0.8670E+02    -0.8664E+02    -0.8658E+02    -0.8652E+02    -0.8646E+02    -0.8640E+02    -0.8634E+02    -0.8628E+02    -0.8622E+02    -0.8616E+02    -0.8611E+02    -0.8605E+02    -0.8599E+02    -0.8593E+02    -0.8588E+02    -0.8582E+02    -0.8577E+02    -0.8571E+02    -0.8566E+02    -0.8561E+02    -0.8556E+02    -0.8552E+02    -0.8547E+02    -0.8543E+02    -0.8538E+02    -0.8534E+02    -0.8531E+02    -0.8527E+02    -0.8524E+02    -0.8521E+02    -0.8518E+02    -0.8515E+02    -0.8513E+02    -0.8511E+02    -0.8510E+02    -0.8508E+02    -0.8507E+02    -0.8506E+02    -0.8506E+02    -0.8506E+02    -0.8506E+02    -0.8506E+02    -0.8507E+02    -0.8508E+02    -0.8509E+02    -0.8511E+02    -0.8513E+02    -0.8515E+02    -0.8517E+02    -0.8520E+02    -0.8523E+02    -0.8526E+02    -0.8529E+02    -0.8533E+02    -0.8537E+02    -0.8541E+02    -0.8545E+02    -0.8550E+02    -0.8554E+02    -0.8559E+02    -0.8564E+02    -0.8569E+02    -0.8574E+02    -0.8580E+02    -0.8585E+02    -0.8591E+02    -0.8596E+02    -0.8602E+02    -0.8607E+02    -0.8613E+02    -0.8619E+02    -0.8625E+02    -0.8631E+02    -0.8637E+02    -0.8642E+02    -0.8648E+02    -0.8654E+02    -0.8660E+02    -0.8666E+02    -0.8671E+02    -0.8677E+02    -0.8682E+02    -0.8687E+02    -0.8692E+02    -0.8696E+02    -0.8700E+02    -0.8703E+02    -0.8705E+02    -0.8707E+02    -0.8707E+02
    -0.8708E+02    -0.8708E+02    -0.8707E+02    -0.8705E+02    -0.8702E+02    -0.8698E+02    -0.8694E+02    -0.8690E+02    -0.8685E+02    -0.8680E+02    -0.8675E+02    -0.8670E+02    -0.8664E+02    -0.8659E+02    -0.8654E+02    -0.8648E+02    -0.8643E+02    -0.8638E+02    -0.8632E+02    -0.8627E+02    -0.8622E+02    -0.8616E+02    -0.8611E+02    -0.8606E+02    -0.8601E+02    -0.8596E+02    -0.8591E+02    -0.8586E+02    -0.8582E+02    -0.8577E+02    -0.8573E+02    -0.8569E+02    -0.8565E+02    -0.8561E+02    -0.8557E+02    -0.8554E+02    -0.8550E+02    -0.8547E+02    -0.8544E+02    -0.8541E+02    -0.8539E+02    -0.8537E+02    -0.8535E+02    -0.8533E+02    -0.8532E+02    -0.8530E+02    -0.8529E+02    -0.8529E+02    -0.8528E+02    -0.8528E+02    -0.8528E+02    -0.8528E+02    -0.8529E+02    -0.8530E+02    -0.8531E+02    -0.8533E+02    -0.8534E+02    -0.8536E+02    -0.8538E+02    -0.8541E+02    -0.8543E+02    -0.8546E+02    -0.8549E+02    -0.8552E+02    -0.8556E+02    -0.8559E+02    -0.8563E+02    -0.8567E+02    -0.8571E+02    -0.8575E+02    -0.8580E+02    -0.8584E+02    -0.8589E+02    -0.8594E+02    -0.8598E+02    -0.8603E+02    -0.8608E+02    -0.8613E+02    -0.8619E+02    -0.8624E+02    -0.8629E+02    -0.8634E+02    -0.8640E+02    -0.8645E+02    -0.8650E+02    -0.8656E+02    -0.8661E+02    -0.8666E+02    -0.8671E+02    -0.8676E+02    -0.8681E+02    -0.8686E+02    -0.8691E+02    -0.8695E+02    -0.8699E+02    -0.8703E+02    -0.8706E+02    -0.8708E+02    -0.8709E+02    -0.8709E+02
    -0.8711E+02    -0.8711E+02    -0.8709E+02    -0.8707E+02    -0.8705E+02    -0.8701E+02    -0.8698E+02    -0.8693E+02    -0.8689E+02    -0.8685E+02    -0.8680E+02    -0.8675E+02    -0.8671E+02    -0.8666E+02    -0.8661E+02    -0.8656E+02    -0.8651E+02    -0.8646E+02    -0.8642E+02    -0.8637E+02    -0.8632E+02    -0.8627E+02    -0.8623E+02    -0.8618E+02    -0.8614E+02    -0.8609E+02    -0.8605E+02    -0.8601E+02    -0.8596E+02    -0.8592E+02    -0.8589E+02    -0.8585E+02    -0.8581E+02    -0.8578E+02    -0.8575E+02    -0.8571E+02    -0.8569E+02    -0.8566E+02    -0.8563E+02    -0.8561E+02    -0.8559E+02    -0.8557E+02    -0.8555E+02    -0.8553E+02    -0.8552E+02    -0.8551E+02    -0.8550E+02    -0.8550E+02    -0.8549E+02    -0.8549E+02    -0.8549E+02    -0.8549E+02    -0.8550E+02    -0.8551E+02    -0.8552E+02    -0.8553E+02    -0.8554E+02    -0.8556E+02    -0.8558E+02    -0.8560E+02    -0.8562E+02    -0.8565E+02    -0.8567E+02    -0.8570E+02    -0.8573E+02    -0.8576E+02    -0.8580E+02    -0.8583E+02    -0.8587E+02    -0.8591E+02    -0.8595E+02    -0.8599E+02    -0.8603E+02    -0.8607E+02    -0.8611E+02    -0.8616E+02    -0.8620E+02    -0.8625E+02    -0.8629E+02    -0.8634E+02    -0.8639E+02    -0.8643E+02    -0.8648E+02    -0.8653E+02    -0.8658E+02    -0.8663E+02    -0.8667E+02    -0.8672E+02    -0.8677E+02    -0.8681E+02    -0.8686E+02    -0.8690E+02    -0.8694E+02    -0.8698E+02    -0.8702E+02    -0.8705E+02    -0.8708E+02    -0.8710E+02    -0.8711E+02    -0.8711E+02
    -0.8713E+02    -0.8713E+02    -0.8712E+02    -0.8710E+02    -0.8707E+02    -0.8704E+02    -0.8701E+02    -0.8697E+02    -0.8693E+02    -0.8689E+02    -0.8685E+02    -0.8681E+02    -0.8677E+02    -0.8672E+02    -0.8668E+02    -0.8664E+02    -0.8659E+02    -0.8655E+02    -0.8651E+02    -0.8646E+02    -0.8642E+02    -0.8638E+02    -0.8634E+02    -0.8630E+02    -0.8626E+02    -0.8622E+02    -0.8618E+02    -0.8614E+02    -0.8610E+02    -0.8607E+02    -0.8603E+02    -0.8600E+02    -0.8597E+02    -0.8594E+02    -0.8591E+02    -0.8588E+02    -0.8586E+02    -0.8583E+02    -0.8581E+02    -0.8579E+02    -0.8577E+02    -0.8575E+02    -0.8574E+02    -0.8573E+02    -0.8571E+02    -0.8570E+02    -0.8570E+02    -0.8569E+02    -0.8569E+02    -0.8569E+02    -0.8569E+02    -0.8569E+02    -0.8569E+02    -0.8570E+02    -0.8571E+02    -0.8572E+02    -0.8573E+02    -0.8575E+02    -0.8576E+02    -0.8578E+02    -0.8580E+02    -0.8582E+02    -0.8585E+02    -0.8587E+02    -0.8590E+02    -0.8593E+02    -0.8596E+02    -0.8599E+02    -0.8602E+02    -0.8605E+02    -0.8609E+02    -0.8612E+02    -0.8616E+02    -0.8620E+02    -0.8624E+02    -0.8627E+02    -0.8631E+02    -0.8635E+02    -0.8640E+02    -0.8644E+02    -0.8648E+02    -0.8652E+02    -0.8656E+02    -0.8661E+02    -0.8665E+02    -0.8669E+02    -0.8674E+02    -0.8678E+02    -0.8682E+02    -0.8686E+02    -0.8690E+02    -0.8694E+02    -0.8698E+02    -0.8702E+02    -0.8705E+02    -0.8708E+02    -0.8710E+02    -0.8712E+02    -0.8713E+02    -0.8713E+02
    -0.8715E+02    -0.8715E+02    -0.8714E+02    -0.8712E+02    -0.8710E+02    -0.8707E+02    -0.8704E+02    -0.8701E+02    -0.8697E+02    -0.8694E+02    -0.8690E+02    -0.8686E+02    -0.8683E+02    -0.8679E+02    -0.8675E+02    -0.8671E+02    -0.8667E+02    -0.8663E+02    -0.8659E+02    -0.8655E+02    -0.8652E+02    -0.8648E+02    -0.8644E+02    -0.8641E+02    -0.8637E+02    -0.8634E+02    -0.8630E+02    -0.8627E+02    -0.8624E+02    -0.8621E+02    -0.8618E+02    -0.8615E+02    -0.8612E+02    -0.8609E+02    -0.8607E+02    -0.8604E+02    -0.8602E+02    -0.8600E+02    -0.8598E+02    -0.8596E+02    -0.8595E+02    -0.8593E+02    -0.8592E+02    -0.8591E+02    -0.8590E+02    -0.8589E+02    -0.8588E+02    -0.8588E+02    -0.8587E+02    -0.8587E+02    -0.8587E+02    -0.8587E+02    -0.8588E+02    -0.8588E+02    -0.8589E+02    -0.8590E+02    -0.8591E+02    -0.8592E+02    -0.8594E+02    -0.8595E+02    -0.8597E+02    -0.8599E+02    -0.8601E+02    -0.8603E+02    -0.8606E+02    -0.8608E+02    -0.8611E+02    -0.8613E+02    -0.8616E+02    -0.8619E+02    -0.8622E+02    -0.8625E+02    -0.8629E+02    -0.8632E+02    -0.8635E+02    -0.8639E+02    -0.8642E+02    -0.8646E+02    -0.8649E+02    -0.8653E+02    -0.8657E+02    -0.8661E+02    -0.8664E+02    -0.8668E+02    -0.8672E+02    -0.8676E+02    -0.8680E+02    -0.8684E+02    -0.8687E+02    -0.8691E+02    -0.8695E+02    -0.8698E+02    -0.8702E+02    -0.8705E+02    -0.8708E+02    -0.8710E+02    -0.8713E+02    -0.8714E+02    -0.8715E+02    -0.8715E+02
    -0.8717E+02    -0.8717E+02    -0.8716E+02    -0.8714E+02    -0.8712E+02    -0.8710E+02    -0.8707E+02    -0.8704E+02    -0.8701E+02    -0.8698E+02    -0.8695E+02    -0.8692E+02    -0.8688E+02    -0.8685E+02    -0.8681E+02    -0.8678E+02    -0.8674E+02    -0.8671E+02    -0.8668E+02    -0.8664E+02    -0.8661E+02    -0.8658E+02    -0.8654E+02    -0.8651E+02    -0.8648E+02    -0.8645E+02    -0.8642E+02    -0.8639E+02    -0.8636E+02    -0.8634E+02    -0.8631E+02    -0.8629E+02    -0.8626E+02    -0.8624E+02    -0.8622E+02    -0.8619E+02    -0.8618E+02    -0.8616E+02    -0.8614E+02    -0.8612E+02    -0.8611E+02    -0.8610E+02    -0.8608E+02    -0.8607E+02    -0.8607E+02    -0.8606E+02    -0.8605E+02    -0.8605E+02    -0.8605E+02    -0.8605E+02    -0.8605E+02    -0.8605E+02    -0.8605E+02    -0.8606E+02    -0.8606E+02    -0.8607E+02    -0.8608E+02    -0.8609E+02    -0.8610E+02    -0.8612E+02    -0.8613E+02    -0.8615E+02    -0.8617E+02    -0.8619E+02    -0.8621E+02    -0.8623E+02    -0.8625E+02    -0.8627E+02    -0.8630E+02    -0.8632E+02    -0.8635E+02    -0.8638E+02    -0.8641E+02    -0.8643E+02    -0.8646E+02    -0.8649E+02    -0.8653E+02    -0.8656E+02    -0.8659E+02    -0.8662E+02    -0.8665E+02    -0.8669E+02    -0.8672E+02    -0.8675E+02    -0.8679E+02    -0.8682E+02    -0.8686E+02    -0.8689E+02    -0.8692E+02    -0.8696E+02    -0.8699E+02    -0.8702E+02    -0.8705E+02    -0.8708E+02    -0.8711E+02    -0.8713E+02    -0.8715E+02    -0.8716E+02    -0.8717E+02    -0.8717E+02
    -0.8719E+02    -0.8719E+02    -0.8718E+02    -0.8717E+02    -0.8715E+02    -0.8713E+02    -0.8710E+02    -0.8708E+02    -0.8705E+02    -0.8702E+02    -0.8700E+02    -0.8697E+02    -0.8694E+02    -0.8691E+02    -0.8688E+02    -0.8685E+02    -0.8682E+02    -0.8679E+02    -0.8676E+02    -0.8673E+02    -0.8670E+02    -0.8667E+02    -0.8664E+02    -0.8661E+02    -0.8659E+02    -0.8656E+02    -0.8653E+02    -0.8651E+02    -0.8649E+02    -0.8646E+02    -0.8644E+02    -0.8642E+02    -0.8640E+02    -0.8638E+02    -0.8636E+02    -0.8634E+02    -0.8632E+02    -0.8631E+02    -0.8629E+02    -0.8628E+02    -0.8627E+02    -0.8625E+02    -0.8624E+02    -0.8624E+02    -0.8623E+02    -0.8622E+02    -0.8622E+02    -0.8621E+02    -0.8621E+02    -0.8621E+02    -0.8621E+02    -0.8621E+02    -0.8622E+02    -0.8622E+02    -0.8623E+02    -0.8623E+02    -0.8624E+02    -0.8625E+02    -0.8626E+02    -0.8627E+02    -0.8629E+02    -0.8630E+02    -0.8631E+02    -0.8633E+02    -0.8635E+02    -0.8637E+02    -0.8639E+02    -0.8641E+02    -0.8643E+02    -0.8645E+02    -0.8647E+02    -0.8650E+02    -0.8652E+02    -0.8655E+02    -0.8657E+02    -0.8660E+02    -0.8662E+02    -0.8665E+02    -0.8668E+02    -0.8671E+02    -0.8674E+02    -0.8677E+02    -0.8680E+02    -0.8682E+02    -0.8685E+02    -0.8688E+02    -0.8691E+02    -0.8694E+02    -0.8697E+02    -0.8700E+02    -0.8703E+02    -0.8706E+02    -0.8708E+02    -0.8711E+02    -0.8713E+02    -0.8715E+02    -0.8717E+02    -0.8718E+02    -0.8719E+02    -0.8719E+02
    -0.8721E+02    -0.8721E+02    -0.8720E+02    -0.8719E+02    -0.8717E+02    -0.8715E+02    -0.8713E+02    -0.8711E+02    -0.8709E+02    -0.8706E+02    -0.8704E+02    -0.8701E+02    -0.8699E+02    -0.8696E+02    -0.8694E+02    -0.8691E+02    -0.8688E+02    -0.8686E+02    -0.8683E+02    -0.8681E+02    -0.8678E+02    -0.8676E+02    -0.8673E+02    -0.8671E+02    -0.8669E+02    -0.8667E+02    -0.8664E+02    -0.8662E+02    -0.8660E+02    -0.8658E+02    -0.8656E+02    -0.8654E+02    -0.8653E+02    -0.8651E+02    -0.8649E+02    -0.8648E+02    -0.8646E+02    -0.8645E+02    -0.8644E+02    -0.8642E+02    -0.8641E+02    -0.8640E+02    -0.8640E+02    -0.8639E+02    -0.8638E+02    -0.8638E+02    -0.8637E+02    -0.8637E+02    -0.8637E+02    -0.8637E+02    -0.8637E+02    -0.8637E+02    -0.8637E+02    -0.8637E+02    -0.8638E+02    -0.8639E+02    -0.8639E+02    -0.8640E+02    -0.8641E+02    -0.8642E+02    -0.8643E+02    -0.8644E+02    -0.8646E+02    -0.8647E+02    -0.8648E+02    -0.8650E+02    -0.8652E+02    -0.8653E+02    -0.8655E+02    -0.8657E+02    -0.8659E+02    -0.8661E+02    -0.8663E+02    -0.8665E+02    -0.8667E+02    -0.8670E+02    -0.8672E+02    -0.8674E+02    -0.8677E+02    -0.8679E+02    -0.8682E+02    -0.8684E+02    -0.8687E+02    -0.8689E+02    -0.8692E+02    -0.8694E+02    -0.8697E+02    -0.8699E+02    -0.8702E+02    -0.8705E+02    -0.8707E+02    -0.8709E+02    -0.8712E+02    -0.8714E+02    -0.8716E+02    -0.8718E+02    -0.8719E+02    -0.8720E+02    -0.8721E+02    -0.8721E+02
    -0.8722E+02    -0.8722E+02    -0.8722E+02    -0.8721E+02    -0.8720E+02    -0.8718E+02    -0.8716E+02    -0.8714E+02    -0.8712E+02    -0.8710E+02    -0.8708E+02    -0.8706E+02    -0.8704E+02    -0.8702E+02    -0.8700E+02    -0.8697E+02    -0.8695E+02    -0.8693E+02    -0.8691E+02    -0.8689E+02    -0.8687E+02    -0.8685E+02    -0.8682E+02    -0.8681E+02    -0.8679E+02    -0.8677E+02    -0.8675E+02    -0.8673E+02    -0.8671E+02    -0.8670E+02    -0.8668E+02    -0.8666E+02    -0.8665E+02    -0.8663E+02    -0.8662E+02    -0.8661E+02    -0.8660E+02    -0.8658E+02    -0.8657E+02    -0.8656E+02    -0.8656E+02    -0.8655E+02    -0.8654E+02    -0.8653E+02    -0.8653E+02    -0.8652E+02    -0.8652E+02    -0.8652E+02    -0.8652E+02    -0.8652E+02    -0.8652E+02    -0.8652E+02    -0.8652E+02    -0.8652E+02    -0.8653E+02    -0.8653E+02    -0.8654E+02    -0.8654E+02    -0.8655E+02    -0.8656E+02    -0.8657E+02    -0.8658E+02    -0.8659E+02    -0.8660E+02    -0.8661E+02    -0.8663E+02    -0.8664E+02    -0.8666E+02    -0.8667E+02    -0.8669E+02    -0.8670E+02    -0.8672E+02    -0.8674E+02    -0.8676E+02    -0.8677E+02    -0.8679E+02    -0.8681E+02    -0.8683E+02    -0.8685E+02    -0.8687E+02    -0.8689E+02    -0.8692E+02    -0.8694E+02    -0.8696E+02    -0.8698E+02    -0.8700E+02    -0.8702E+02    -0.8704E+02    -0.8707E+02    -0.8709E+02    -0.8711E+02    -0.8713E+02    -0.8715E+02    -0.8717E+02    -0.8718E+02    -0.8720E+02    -0.8721E+02    -0.8722E+02    -0.8723E+02    -0.8723E+02
    -0.8724E+02    -0.8724E+02    -0.8724E+02    -0.8723E+02    -0.8722E+02    -0.8721E+02    -0.8719E+02    -0.8718E+02    -0.8716E+02    -0.8714E+02    -0.8712E+02    -0.8711E+02    -0.8709E+02    -0.8707E+02    -0.8705E+02    -0.8703E+02    -0.8702E+02    -0.8700E+02    -0.8698E+02    -0.8696E+02    -0.8695E+02    -0.8693E+02    -0.8691E+02    -0.8690E+02    -0.8688E+02    -0.8686E+02    -0.8685E+02    -0.8683E+02    -0.8682E+02    -0.8680E+02    -0.8679E+02    -0.8678E+02    -0.8677E+02    -0.8675E+02    -0.8674E+02    -0.8673E+02    -0.8672E+02    -0.8671E+02    -0.8671E+02    -0.8670E+02    -0.8669E+02    -0.8668E+02    -0.8668E+02    -0.8667E+02    -0.8667E+02    -0.8666E+02    -0.8666E+02    -0.8666E+02    -0.8666E+02    -0.8666E+02    -0.8666E+02    -0.8666E+02    -0.8666E+02    -0.8666E+02    -0.8667E+02    -0.8667E+02    -0.8667E+02    -0.8668E+02    -0.8669E+02    -0.8669E+02    -0.8670E+02    -0.8671E+02    -0.8672E+02    -0.8673E+02    -0.8674E+02    -0.8675E+02    -0.8676E+02    -0.8677E+02    -0.8678E+02    -0.8680E+02    -0.8681E+02    -0.8682E+02    -0.8684E+02    -0.8685E+02    -0.8687E+02    -0.8689E+02    -0.8690E+02    -0.8692E+02    -0.8693E+02    -0.8695E+02    -0.8697E+02    -0.8699E+02    -0.8700E+02    -0.8702E+02    -0.8704E+02    -0.8706E+02    -0.8708E+02    -0.8709E+02    -0.8711E+02    -0.8713E+02    -0.8715E+02    -0.8716E+02    -0.8718E+02    -0.8719E+02    -0.8721E+02    -0.8722E+02    -0.8723E+02    -0.8724E+02    -0.8724E+02    -0.8724E+02
    -0.8726E+02    -0.8726E+02    -0.8725E+02    -0.8725E+02    -0.8724E+02    -0.8723E+02    -0.8722E+02    -0.8721E+02    -0.8719E+02    -0.8718E+02    -0.8716E+02    -0.8715E+02    -0.8714E+02    -0.8712E+02    -0.8711E+02    -0.8709E+02    -0.8708E+02    -0.8706E+02    -0.8705E+02    -0.8703E+02    -0.8702E+02    -0.8701E+02    -0.8699E+02    -0.8698E+02    -0.8697E+02    -0.8696E+02    -0.8694E+02    -0.8693E+02    -0.8692E+02    -0.8691E+02    -0.8690E+02    -0.8689E+02    -0.8688E+02    -0.8687E+02    -0.8686E+02    -0.8685E+02    -0.8684E+02    -0.8684E+02    -0.8683E+02    -0.8682E+02    -0.8682E+02    -0.8681E+02    -0.8681E+02    -0.8680E+02    -0.8680E+02    -0.8680E+02    -0.8679E+02    -0.8679E+02    -0.8679E+02    -0.8679E+02    -0.8679E+02    -0.8679E+02    -0.8679E+02    -0.8680E+02    -0.8680E+02    -0.8680E+02    -0.8680E+02    -0.8681E+02    -0.8681E+02    -0.8682E+02    -0.8683E+02    -0.8683E+02    -0.8684E+02    -0.8685E+02    -0.8685E+02    -0.8686E+02    -0.8687E+02    -0.8688E+02    -0.8689E+02    -0.8690E+02    -0.8691E+02    -0.8692E+02    -0.8694E+02    -0.8695E+02    -0.8696E+02    -0.8697E+02    -0.8699E+02    -0.8700E+02    -0.8701E+02    -0.8703E+02    -0.8704E+02    -0.8705E+02    -0.8707E+02    -0.8708E+02    -0.8710E+02    -0.8711E+02    -0.8712E+02    -0.8714E+02    -0.8715E+02    -0.8717E+02    -0.8718E+02    -0.8719E+02    -0.8721E+02    -0.8722E+02    -0.8723E+02    -0.8724E+02    -0.8725E+02    -0.8726E+02    -0.8726E+02    -0.8726E+02
    -0.8727E+02    -0.8727E+02    -0.8727E+02    -0.8727E+02    -0.8726E+02    -0.8725E+02    -0.8724E+02    -0.8723E+02    -0.8722E+02    -0.8721E+02    -0.8720E+02    -0.8719E+02    -0.8718E+02    -0.8717E+02    -0.8716E+02    -0.8715E+02    -0.8713E+02    -0.8712E+02    -0.8711E+02    -0.8710E+02    -0.8709E+02    -0.8708E+02    -0.8707E+02    -0.8706E+02    -0.8705E+02    -0.8704E+02    -0.8703E+02    -0.8702E+02    -0.8701E+02    -0.8700E+02    -0.8700E+02    -0.8699E+02    -0.8698E+02    -0.8697E+02    -0.8697E+02    -0.8696E+02    -0.8695E+02    -0.8695E+02    -0.8694E+02    -0.8694E+02    -0.8693E+02    -0.8693E+02    -0.8693E+02    -0.8692E+02    -0.8692E+02    -0.8692E+02    -0.8692E+02    -0.8691E+02    -0.8691E+02    -0.8691E+02    -0.8691E+02    -0.8691E+02    -0.8692E+02    -0.8692E+02    -0.8692E+02    -0.8692E+02    -0.8692E+02    -0.8693E+02    -0.8693E+02    -0.8694E+02    -0.8694E+02    -0.8695E+02    -0.8695E+02    -0.8696E+02    -0.8696E+02    -0.8697E+02    -0.8698E+02    -0.8698E+02    -0.8699E+02    -0.8700E+02    -0.8701E+02    -0.8702E+02    -0.8702E+02    -0.8703E+02    -0.8704E+02    -0.8705E+02    -0.8706E+02    -0.8707E+02    -0.8708E+02    -0.8709E+02    -0.8710E+02    -0.8712E+02    -0.8713E+02    -0.8714E+02    -0.8715E+02    -0.8716E+02    -0.8717E+02    -0.8718E+02    -0.8719E+02    -0.8720E+02    -0.8721E+02    -0.8722E+02    -0.8723E+02    -0.8724E+02    -0.8725E+02    -0.8726E+02    -0.8727E+02    -0.8727E+02    -0.8727E+02    -0.8727E+02
    -0.8729E+02    -0.8729E+02    -0.8728E+02    -0.8728E+02    -0.8728E+02    -0.8727E+02    -0.8726E+02    -0.8726E+02    -0.8725E+02    -0.8724E+02    -0.8723E+02    -0.8722E+02    -0.8722E+02    -0.8721E+02    -0.8720E+02    -0.8719E+02    -0.8718E+02    -0.8717E+02    -0.8717E+02    -0.8716E+02    -0.8715E+02    -0.8714E+02    -0.8713E+02    -0.8713E+02    -0.8712E+02    -0.8711E+02    -0.8710E+02    -0.8710E+02    -0.8709E+02    -0.8709E+02    -0.8708E+02    -0.8707E+02    -0.8707E+02    -0.8706E+02    -0.8706E+02    -0.8705E+02    -0.8705E+02    -0.8704E+02    -0.8704E+02    -0.8704E+02    -0.8703E+02    -0.8703E+02    -0.8703E+02    -0.8702E+02    -0.8702E+02    -0.8702E+02    -0.8702E+02    -0.8702E+02    -0.8702E+02    -0.8702E+02    -0.8702E+02    -0.8702E+02    -0.8702E+02    -0.8702E+02    -0.8702E+02    -0.8702E+02    -0.8703E+02    -0.8703E+02    -0.8703E+02    -0.8703E+02    -0.8704E+02    -0.8704E+02    -0.8705E+02    -0.8705E+02    -0.8705E+02    -0.8706E+02    -0.8706E+02    -0.8707E+02    -0.8708E+02    -0.8708E+02    -0.8709E+02    -0.8709E+02    -0.8710E+02    -0.8711E+02    -0.8711E+02    -0.8712E+02    -0.8713E+02    -0.8714E+02    -0.8714E+02    -0.8715E+02    -0.8716E+02    -0.8717E+02    -0.8718E+02    -0.8718E+02    -0.8719E+02    -0.8720E+02    -0.8721E+02    -0.8722E+02    -0.8723E+02    -0.8723E+02    -0.8724E+02    -0.8725E+02    -0.8726E+02    -0.8726E+02    -0.8727E+02    -0.8728E+02    -0.8728E+02    -0.8728E+02    -0.8729E+02    -0.8729E+02
    -0.8729E+02    -0.8729E+02    -0.8729E+02    -0.8729E+02    -0.8729E+02    -0.8728E+02    -0.8728E+02    -0.8727E+02    -0.8727E+02    -0.8726E+02    -0.8725E+02    -0.8725E+02    -0.8724E+02    -0.8723E+02    -0.8723E+02    -0.8722E+02    -0.8722E+02    -0.8721E+02    -0.8720E+02    -0.8720E+02    -0.8719E+02    -0.8718E+02    -0.8718E+02    -0.8717E+02    -0.8717E+02    -0.8716E+02    -0.8716E+02    -0.8715E+02    -0.8714E+02    -0.8714E+02    -0.8714E+02    -0.8713E+02    -0.8713E+02    -0.8712E+02    -0.8712E+02    -0.8711E+02    -0.8711E+02    -0.8711E+02    -0.8710E+02    -0.8710E+02    -0.8710E+02    -0.8710E+02    -0.8709E+02    -0.8709E+02    -0.8709E+02    -0.8709E+02    -0.8709E+02    -0.8709E+02    -0.8709E+02    -0.8709E+02    -0.8709E+02    -0.8709E+02    -0.8709E+02    -0.8709E+02    -0.8709E+02    -0.8709E+02    -0.8709E+02    -0.8710E+02    -0.8710E+02    -0.8710E+02    -0.8710E+02    -0.8711E+02    -0.8711E+02    -0.8711E+02    -0.8712E+02    -0.8712E+02    -0.8712E+02    -0.8713E+02    -0.8713E+02    -0.8714E+02    -0.8714E+02    -0.8715E+02    -0.8715E+02    -0.8716E+02    -0.8716E+02    -0.8717E+02    -0.8717E+02    -0.8718E+02    -0.8719E+02    -0.8719E+02    -0.8720E+02    -0.8720E+02    -0.8721E+02    -0.8722E+02    -0.8722E+02    -0.8723E+02    -0.8724E+02    -0.8724E+02    -0.8725E+02    -0.8725E+02    -0.8726E+02    -0.8727E+02    -0.8727E+02    -0.8728E+02    -0.8728E+02    -0.8729E+02    -0.8729E+02    -0.8729E+02    -0.8729E+02    -0.8729E+02
    -0.8729E+02    -0.8729E+02    -0.8729E+02    -0.8729E+02    -0.8729E+02    -0.8728E+02    -0.8728E+02    -0.8727E+02    -0.8727E+02    -0.8726E+02    -0.8725E+02    -0.8725E+02    -0.8724E+02    -0.8723E+02    -0.8723E+02    -0.8722E+02    -0.8722E+02    -0.8721E+02    -0.8720E+02    -0.8720E+02    -0.8719E+02    -0.8718E+02    -0.8718E+02    -0.8717E+02    -0.8717E+02    -0.8716E+02    -0.8716E+02    -0.8715E+02    -0.8714E+02    -0.8714E+02    -0.8714E+02    -0.8713E+02    -0.8713E+02    -0.8712E+02    -0.8712E+02    -0.8711E+02    -0.8711E+02    -0.8711E+02    -0.8710E+02    -0.8710E+02    -0.8710E+02    -0.8710E+02    -0.8709E+02    -0.8709E+02    -0.8709E+02    -0.8709E+02    -0.8709E+02    -0.8709E+02    -0.8709E+02    -0.8709E+02    -0.8709E+02    -0.8709E+02    -0.8709E+02    -0.8709E+02    -0.8709E+02    -0.8709E+02    -0.8709E+02    -0.8710E+02    -0.8710E+02    -0.8710E+02    -0.8710E+02    -0.8711E+02    -0.8711E+02    -0.8711E+02    -0.8712E+02    -0.8712E+02    -0.8712E+02    -0.8713E+02    -0.8713E+02    -0.8714E+02    -0.8714E+02    -0.8715E+02    -0.8715E+02    -0.8716E+02    -0.8716E+02    -0.8717E+02    -0.8717E+02    -0.8718E+02    -0.8719E+02    -0.8719E+02    -0.8720E+02    -0.8720E+02    -0.8721E+02    -0.8722E+02    -0.8722E+02    -0.8723E+02    -0.8724E+02    -0.8724E+02    -0.8725E+02    -0.8725E+02    -0.8726E+02    -0.8727E+02    -0.8727E+02    -0.8728E+02    -0.8728E+02    -0.8729E+02    -0.8729E+02    -0.8729E+02    -0.8729E+02    -0.8729E+02
