# Supplementary material for: Electrical Pacing of Cardiac Tissue Including Potassium Inward Rectification
Source: PLoS One. 2015 Jun 9;10(6):e0127837. doi: 10.1371/journal.pone.0127837 (PMC4461281; doi:10.1371/journal.pone.0127837)
Supplement: S1 Data — (ZIP) [file pone.0127837.s001.zip › All-Data/Fig4-Data/BDT281/Vm139.txt]

    -0.8733E+02    -0.8729E+02    -0.8729E+02    -0.8729E+02    -0.8728E+02    -0.8728E+02    -0.8727E+02    -0.8727E+02    -0.8726E+02    -0.8726E+02    -0.8725E+02    -0.8724E+02    -0.8724E+02    -0.8723E+02    -0.8722E+02    -0.8721E+02    -0.8721E+02    -0.8720E+02    -0.8719E+02    -0.8719E+02    -0.8718E+02    -0.8717E+02    -0.8717E+02    -0.8716E+02    -0.8715E+02    -0.8715E+02    -0.8714E+02    -0.8714E+02    -0.8713E+02    -0.8713E+02    -0.8712E+02    -0.8712E+02    -0.8711E+02    -0.8711E+02    -0.8710E+02    -0.8710E+02    -0.8709E+02    -0.8709E+02    -0.8709E+02    -0.8709E+02    -0.8708E+02    -0.8708E+02    -0.8708E+02    -0.8708E+02    -0.8707E+02    -0.8707E+02    -0.8707E+02    -0.8707E+02    -0.8707E+02    -0.8707E+02    -0.8707E+02    -0.8707E+02    -0.8707E+02    -0.8707E+02    -0.8707E+02    -0.8707E+02    -0.8708E+02    -0.8708E+02    -0.8708E+02    -0.8708E+02    -0.8709E+02    -0.8709E+02    -0.8709E+02    -0.8710E+02    -0.8710E+02    -0.8710E+02    -0.8711E+02    -0.8711E+02    -0.8712E+02    -0.8712E+02    -0.8713E+02    -0.8713E+02    -0.8714E+02    -0.8715E+02    -0.8715E+02    -0.8716E+02    -0.8716E+02    -0.8717E+02    -0.8718E+02    -0.8718E+02    -0.8719E+02    -0.8720E+02    -0.8720E+02    -0.8721E+02    -0.8722E+02    -0.8722E+02    -0.8723E+02    -0.8724E+02    -0.8724E+02    -0.8725E+02    -0.8726E+02    -0.8726E+02    -0.8727E+02    -0.8727E+02    -0.8728E+02    -0.8728E+02    -0.8729E+02    -0.8729E+02    -0.8729E+02    -0.8729E+02
    -0.8729E+02    -0.8729E+02    -0.8729E+02    -0.8729E+02    -0.8728E+02    -0.8728E+02    -0.8727E+02    -0.8727E+02    -0.8726E+02    -0.8726E+02    -0.8725E+02    -0.8724E+02    -0.8724E+02    -0.8723E+02    -0.8722E+02    -0.8721E+02    -0.8721E+02    -0.8720E+02    -0.8719E+02    -0.8719E+02    -0.8718E+02    -0.8717E+02    -0.8717E+02    -0.8716E+02    -0.8715E+02    -0.8715E+02    -0.8714E+02    -0.8714E+02    -0.8713E+02    -0.8713E+02    -0.8712E+02    -0.8712E+02    -0.8711E+02    -0.8711E+02    -0.8710E+02    -0.8710E+02    -0.8709E+02    -0.8709E+02    -0.8709E+02    -0.8709E+02    -0.8708E+02    -0.8708E+02    -0.8708E+02    -0.8708E+02    -0.8707E+02    -0.8707E+02    -0.8707E+02    -0.8707E+02    -0.8707E+02    -0.8707E+02    -0.8707E+02    -0.8707E+02    -0.8707E+02    -0.8707E+02    -0.8707E+02    -0.8707E+02    -0.8708E+02    -0.8708E+02    -0.8708E+02    -0.8708E+02    -0.8709E+02    -0.8709E+02    -0.8709E+02    -0.8710E+02    -0.8710E+02    -0.8710E+02    -0.8711E+02    -0.8711E+02    -0.8712E+02    -0.8712E+02    -0.8713E+02    -0.8713E+02    -0.8714E+02    -0.8715E+02    -0.8715E+02    -0.8716E+02    -0.8716E+02    -0.8717E+02    -0.8718E+02    -0.8718E+02    -0.8719E+02    -0.8720E+02    -0.8720E+02    -0.8721E+02    -0.8722E+02    -0.8722E+02    -0.8723E+02    -0.8724E+02    -0.8724E+02    -0.8725E+02    -0.8726E+02    -0.8726E+02    -0.8727E+02    -0.8727E+02    -0.8728E+02    -0.8728E+02    -0.8729E+02    -0.8729E+02    -0.8729E+02    -0.8729E+02
    -0.8728E+02    -0.8728E+02    -0.8728E+02    -0.8728E+02    -0.8727E+02    -0.8727E+02    -0.8726E+02    -0.8725E+02    -0.8724E+02    -0.8723E+02    -0.8723E+02    -0.8722E+02    -0.8721E+02    -0.8720E+02    -0.8719E+02    -0.8718E+02    -0.8717E+02    -0.8716E+02    -0.8715E+02    -0.8715E+02    -0.8714E+02    -0.8713E+02    -0.8712E+02    -0.8711E+02    -0.8710E+02    -0.8710E+02    -0.8709E+02    -0.8708E+02    -0.8707E+02    -0.8707E+02    -0.8706E+02    -0.8705E+02    -0.8705E+02    -0.8704E+02    -0.8704E+02    -0.8703E+02    -0.8703E+02    -0.8702E+02    -0.8702E+02    -0.8701E+02    -0.8701E+02    -0.8701E+02    -0.8700E+02    -0.8700E+02    -0.8700E+02    -0.8700E+02    -0.8700E+02    -0.8700E+02    -0.8700E+02    -0.8699E+02    -0.8699E+02    -0.8700E+02    -0.8700E+02    -0.8700E+02    -0.8700E+02    -0.8700E+02    -0.8700E+02    -0.8701E+02    -0.8701E+02    -0.8701E+02    -0.8702E+02    -0.8702E+02    -0.8702E+02    -0.8703E+02    -0.8703E+02    -0.8704E+02    -0.8705E+02    -0.8705E+02    -0.8706E+02    -0.8706E+02    -0.8707E+02    -0.8708E+02    -0.8708E+02    -0.8709E+02    -0.8710E+02    -0.8711E+02    -0.8712E+02    -0.8712E+02    -0.8713E+02    -0.8714E+02    -0.8715E+02    -0.8716E+02    -0.8717E+02    -0.8718E+02    -0.8718E+02    -0.8719E+02    -0.8720E+02    -0.8721E+02    -0.8722E+02    -0.8723E+02    -0.8724E+02    -0.8724E+02    -0.8725E+02    -0.8726E+02    -0.8727E+02    -0.8727E+02    -0.8728E+02    -0.8728E+02    -0.8728E+02    -0.8728E+02
    -0.8727E+02    -0.8727E+02    -0.8727E+02    -0.8726E+02    -0.8725E+02    -0.8725E+02    -0.8724E+02    -0.8723E+02    -0.8722E+02    -0.8720E+02    -0.8719E+02    -0.8718E+02    -0.8717E+02    -0.8716E+02    -0.8714E+02    -0.8713E+02    -0.8712E+02    -0.8711E+02    -0.8710E+02    -0.8709E+02    -0.8707E+02    -0.8706E+02    -0.8705E+02    -0.8704E+02    -0.8703E+02    -0.8702E+02    -0.8701E+02    -0.8700E+02    -0.8699E+02    -0.8698E+02    -0.8697E+02    -0.8696E+02    -0.8695E+02    -0.8695E+02    -0.8694E+02    -0.8693E+02    -0.8693E+02    -0.8692E+02    -0.8691E+02    -0.8691E+02    -0.8690E+02    -0.8690E+02    -0.8690E+02    -0.8689E+02    -0.8689E+02    -0.8689E+02    -0.8689E+02    -0.8688E+02    -0.8688E+02    -0.8688E+02    -0.8688E+02    -0.8688E+02    -0.8688E+02    -0.8689E+02    -0.8689E+02    -0.8689E+02    -0.8689E+02    -0.8690E+02    -0.8690E+02    -0.8691E+02    -0.8691E+02    -0.8692E+02    -0.8692E+02    -0.8693E+02    -0.8694E+02    -0.8694E+02    -0.8695E+02    -0.8696E+02    -0.8697E+02    -0.8698E+02    -0.8698E+02    -0.8699E+02    -0.8700E+02    -0.8701E+02    -0.8702E+02    -0.8703E+02    -0.8704E+02    -0.8706E+02    -0.8707E+02    -0.8708E+02    -0.8709E+02    -0.8710E+02    -0.8711E+02    -0.8712E+02    -0.8714E+02    -0.8715E+02    -0.8716E+02    -0.8717E+02    -0.8718E+02    -0.8720E+02    -0.8721E+02    -0.8722E+02    -0.8723E+02    -0.8724E+02    -0.8725E+02    -0.8726E+02    -0.8726E+02    -0.8727E+02    -0.8727E+02    -0.8727E+02
    -0.8725E+02    -0.8725E+02    -0.8725E+02    -0.8724E+02    -0.8723E+02    -0.8722E+02    -0.8721E+02    -0.8720E+02    -0.8718E+02    -0.8717E+02    -0.8715E+02    -0.8714E+02    -0.8712E+02    -0.8711E+02    -0.8709E+02    -0.8708E+02    -0.8706E+02    -0.8704E+02    -0.8703E+02    -0.8701E+02    -0.8700E+02    -0.8698E+02    -0.8697E+02    -0.8696E+02    -0.8694E+02    -0.8693E+02    -0.8692E+02    -0.8690E+02    -0.8689E+02    -0.8688E+02    -0.8687E+02    -0.8686E+02    -0.8685E+02    -0.8683E+02    -0.8683E+02    -0.8682E+02    -0.8681E+02    -0.8680E+02    -0.8679E+02    -0.8679E+02    -0.8678E+02    -0.8677E+02    -0.8677E+02    -0.8676E+02    -0.8676E+02    -0.8676E+02    -0.8675E+02    -0.8675E+02    -0.8675E+02    -0.8675E+02    -0.8675E+02    -0.8675E+02    -0.8675E+02    -0.8676E+02    -0.8676E+02    -0.8676E+02    -0.8677E+02    -0.8677E+02    -0.8678E+02    -0.8678E+02    -0.8679E+02    -0.8680E+02    -0.8680E+02    -0.8681E+02    -0.8682E+02    -0.8683E+02    -0.8684E+02    -0.8685E+02    -0.8686E+02    -0.8687E+02    -0.8688E+02    -0.8690E+02    -0.8691E+02    -0.8692E+02    -0.8693E+02    -0.8695E+02    -0.8696E+02    -0.8698E+02    -0.8699E+02    -0.8700E+02    -0.8702E+02    -0.8703E+02    -0.8705E+02    -0.8706E+02    -0.8708E+02    -0.8710E+02    -0.8711E+02    -0.8713E+02    -0.8714E+02    -0.8716E+02    -0.8717E+02    -0.8719E+02    -0.8720E+02    -0.8721E+02    -0.8722E+02    -0.8724E+02    -0.8724E+02    -0.8725E+02    -0.8726E+02    -0.8726E+02
    -0.8724E+02    -0.8724E+02    -0.8723E+02    -0.8722E+02    -0.8721E+02    -0.8720E+02    -0.8718E+02    -0.8717E+02    -0.8715E+02    -0.8713E+02    -0.8711E+02    -0.8709E+02    -0.8707E+02    -0.8705E+02    -0.8703E+02    -0.8701E+02    -0.8699E+02    -0.8698E+02    -0.8696E+02    -0.8694E+02    -0.8692E+02    -0.8690E+02    -0.8688E+02    -0.8686E+02    -0.8685E+02    -0.8683E+02    -0.8681E+02    -0.8680E+02    -0.8678E+02    -0.8677E+02    -0.8675E+02    -0.8674E+02    -0.8673E+02    -0.8671E+02    -0.8670E+02    -0.8669E+02    -0.8668E+02    -0.8667E+02    -0.8666E+02    -0.8665E+02    -0.8664E+02    -0.8664E+02    -0.8663E+02    -0.8662E+02    -0.8662E+02    -0.8661E+02    -0.8661E+02    -0.8661E+02    -0.8661E+02    -0.8661E+02    -0.8661E+02    -0.8661E+02    -0.8661E+02    -0.8661E+02    -0.8662E+02    -0.8662E+02    -0.8663E+02    -0.8663E+02    -0.8664E+02    -0.8665E+02    -0.8666E+02    -0.8666E+02    -0.8667E+02    -0.8668E+02    -0.8670E+02    -0.8671E+02    -0.8672E+02    -0.8673E+02    -0.8675E+02    -0.8676E+02    -0.8677E+02    -0.8679E+02    -0.8681E+02    -0.8682E+02    -0.8684E+02    -0.8685E+02    -0.8687E+02    -0.8689E+02    -0.8691E+02    -0.8693E+02    -0.8694E+02    -0.8696E+02    -0.8698E+02    -0.8700E+02    -0.8702E+02    -0.8704E+02    -0.8706E+02    -0.8708E+02    -0.8710E+02    -0.8712E+02    -0.8713E+02    -0.8715E+02    -0.8717E+02    -0.8719E+02    -0.8720E+02    -0.8721E+02    -0.8722E+02    -0.8723E+02    -0.8724E+02    -0.8724E+02
    -0.8722E+02    -0.8722E+02    -0.8721E+02    -0.8720E+02    -0.8719E+02    -0.8717E+02    -0.8715E+02    -0.8713E+02    -0.8711E+02    -0.8709E+02    -0.8707E+02    -0.8704E+02    -0.8702E+02    -0.8700E+02    -0.8697E+02    -0.8695E+02    -0.8693E+02    -0.8690E+02    -0.8688E+02    -0.8686E+02    -0.8683E+02    -0.8681E+02    -0.8679E+02    -0.8677E+02    -0.8675E+02    -0.8673E+02    -0.8671E+02    -0.8669E+02    -0.8667E+02    -0.8665E+02    -0.8663E+02    -0.8662E+02    -0.8660E+02    -0.8658E+02    -0.8657E+02    -0.8655E+02    -0.8654E+02    -0.8653E+02    -0.8652E+02    -0.8651E+02    -0.8650E+02    -0.8649E+02    -0.8648E+02    -0.8647E+02    -0.8647E+02    -0.8646E+02    -0.8646E+02    -0.8646E+02    -0.8646E+02    -0.8645E+02    -0.8646E+02    -0.8646E+02    -0.8646E+02    -0.8646E+02    -0.8647E+02    -0.8647E+02    -0.8648E+02    -0.8649E+02    -0.8649E+02    -0.8650E+02    -0.8651E+02    -0.8652E+02    -0.8654E+02    -0.8655E+02    -0.8656E+02    -0.8658E+02    -0.8659E+02    -0.8661E+02    -0.8662E+02    -0.8664E+02    -0.8666E+02    -0.8668E+02    -0.8670E+02    -0.8672E+02    -0.8674E+02    -0.8676E+02    -0.8678E+02    -0.8680E+02    -0.8682E+02    -0.8684E+02    -0.8686E+02    -0.8689E+02    -0.8691E+02    -0.8693E+02    -0.8696E+02    -0.8698E+02    -0.8700E+02    -0.8703E+02    -0.8705E+02    -0.8707E+02    -0.8709E+02    -0.8712E+02    -0.8714E+02    -0.8716E+02    -0.8717E+02    -0.8719E+02    -0.8720E+02    -0.8721E+02    -0.8722E+02    -0.8722E+02
    -0.8720E+02    -0.8720E+02    -0.8719E+02    -0.8718E+02    -0.8716E+02    -0.8714E+02    -0.8712E+02    -0.8710E+02    -0.8707E+02    -0.8705E+02    -0.8702E+02    -0.8699E+02    -0.8697E+02    -0.8694E+02    -0.8691E+02    -0.8688E+02    -0.8685E+02    -0.8683E+02    -0.8680E+02    -0.8677E+02    -0.8675E+02    -0.8672E+02    -0.8669E+02    -0.8667E+02    -0.8664E+02    -0.8662E+02    -0.8659E+02    -0.8657E+02    -0.8655E+02    -0.8653E+02    -0.8651E+02    -0.8649E+02    -0.8647E+02    -0.8645E+02    -0.8643E+02    -0.8641E+02    -0.8640E+02    -0.8638E+02    -0.8637E+02    -0.8636E+02    -0.8635E+02    -0.8633E+02    -0.8633E+02    -0.8632E+02    -0.8631E+02    -0.8630E+02    -0.8630E+02    -0.8630E+02    -0.8629E+02    -0.8629E+02    -0.8629E+02    -0.8630E+02    -0.8630E+02    -0.8630E+02    -0.8631E+02    -0.8631E+02    -0.8632E+02    -0.8633E+02    -0.8634E+02    -0.8635E+02    -0.8636E+02    -0.8638E+02    -0.8639E+02    -0.8641E+02    -0.8642E+02    -0.8644E+02    -0.8646E+02    -0.8648E+02    -0.8650E+02    -0.8652E+02    -0.8654E+02    -0.8656E+02    -0.8658E+02    -0.8661E+02    -0.8663E+02    -0.8665E+02    -0.8668E+02    -0.8670E+02    -0.8673E+02    -0.8676E+02    -0.8678E+02    -0.8681E+02    -0.8684E+02    -0.8686E+02    -0.8689E+02    -0.8692E+02    -0.8695E+02    -0.8697E+02    -0.8700E+02    -0.8703E+02    -0.8705E+02    -0.8708E+02    -0.8710E+02    -0.8713E+02    -0.8715E+02    -0.8717E+02    -0.8718E+02    -0.8719E+02    -0.8720E+02    -0.8720E+02
    -0.8718E+02    -0.8718E+02    -0.8717E+02    -0.8716E+02    -0.8714E+02    -0.8711E+02    -0.8709E+02    -0.8706E+02    -0.8703E+02    -0.8700E+02    -0.8697E+02    -0.8694E+02    -0.8691E+02    -0.8688E+02    -0.8685E+02    -0.8681E+02    -0.8678E+02    -0.8675E+02    -0.8672E+02    -0.8669E+02    -0.8665E+02    -0.8662E+02    -0.8659E+02    -0.8656E+02    -0.8653E+02    -0.8651E+02    -0.8648E+02    -0.8645E+02    -0.8642E+02    -0.8640E+02    -0.8637E+02    -0.8635E+02    -0.8633E+02    -0.8631E+02    -0.8629E+02    -0.8627E+02    -0.8625E+02    -0.8623E+02    -0.8621E+02    -0.8620E+02    -0.8619E+02    -0.8617E+02    -0.8616E+02    -0.8615E+02    -0.8614E+02    -0.8614E+02    -0.8613E+02    -0.8613E+02    -0.8613E+02    -0.8612E+02    -0.8613E+02    -0.8613E+02    -0.8613E+02    -0.8614E+02    -0.8614E+02    -0.8615E+02    -0.8616E+02    -0.8617E+02    -0.8618E+02    -0.8619E+02    -0.8621E+02    -0.8622E+02    -0.8624E+02    -0.8626E+02    -0.8628E+02    -0.8630E+02    -0.8632E+02    -0.8634E+02    -0.8636E+02    -0.8639E+02    -0.8641E+02    -0.8644E+02    -0.8646E+02    -0.8649E+02    -0.8652E+02    -0.8655E+02    -0.8658E+02    -0.8661E+02    -0.8664E+02    -0.8667E+02    -0.8670E+02    -0.8673E+02    -0.8676E+02    -0.8679E+02    -0.8682E+02    -0.8685E+02    -0.8689E+02    -0.8692E+02    -0.8695E+02    -0.8698E+02    -0.8701E+02    -0.8704E+02    -0.8707E+02    -0.8709E+02    -0.8712E+02    -0.8714E+02    -0.8716E+02    -0.8717E+02    -0.8718E+02    -0.8718E+02
    -0.8716E+02    -0.8716E+02    -0.8715E+02    -0.8713E+02    -0.8711E+02    -0.8709E+02    -0.8706E+02    -0.8703E+02    -0.8699E+02    -0.8696E+02    -0.8692E+02    -0.8689E+02    -0.8685E+02    -0.8681E+02    -0.8678E+02    -0.8674E+02    -0.8670E+02    -0.8667E+02    -0.8663E+02    -0.8659E+02    -0.8656E+02    -0.8652E+02    -0.8649E+02    -0.8645E+02    -0.8642E+02    -0.8639E+02    -0.8636E+02    -0.8632E+02    -0.8629E+02    -0.8626E+02    -0.8624E+02    -0.8621E+02    -0.8618E+02    -0.8616E+02    -0.8613E+02    -0.8611E+02    -0.8609E+02    -0.8607E+02    -0.8605E+02    -0.8603E+02    -0.8602E+02    -0.8600E+02    -0.8599E+02    -0.8598E+02    -0.8597E+02    -0.8596E+02    -0.8596E+02    -0.8595E+02    -0.8595E+02    -0.8595E+02    -0.8595E+02    -0.8595E+02    -0.8595E+02    -0.8596E+02    -0.8597E+02    -0.8597E+02    -0.8599E+02    -0.8600E+02    -0.8601E+02    -0.8603E+02    -0.8604E+02    -0.8606E+02    -0.8608E+02    -0.8610E+02    -0.8612E+02    -0.8615E+02    -0.8617E+02    -0.8620E+02    -0.8622E+02    -0.8625E+02    -0.8628E+02    -0.8631E+02    -0.8634E+02    -0.8637E+02    -0.8640E+02    -0.8644E+02    -0.8647E+02    -0.8650E+02    -0.8654E+02    -0.8657E+02    -0.8661E+02    -0.8664E+02    -0.8668E+02    -0.8672E+02    -0.8675E+02    -0.8679E+02    -0.8683E+02    -0.8686E+02    -0.8690E+02    -0.8693E+02    -0.8697E+02    -0.8700E+02    -0.8703E+02    -0.8706E+02    -0.8709E+02    -0.8712E+02    -0.8714E+02    -0.8715E+02    -0.8716E+02    -0.8716E+02
    -0.8714E+02    -0.8714E+02    -0.8713E+02    -0.8711E+02    -0.8708E+02    -0.8706E+02    -0.8702E+02    -0.8699E+02    -0.8695E+02    -0.8691E+02    -0.8687E+02    -0.8683E+02    -0.8679E+02    -0.8675E+02    -0.8671E+02    -0.8667E+02    -0.8663E+02    -0.8658E+02    -0.8654E+02    -0.8650E+02    -0.8646E+02    -0.8642E+02    -0.8638E+02    -0.8634E+02    -0.8630E+02    -0.8627E+02    -0.8623E+02    -0.8619E+02    -0.8616E+02    -0.8612E+02    -0.8609E+02    -0.8606E+02    -0.8603E+02    -0.8600E+02    -0.8597E+02    -0.8595E+02    -0.8592E+02    -0.8590E+02    -0.8588E+02    -0.8586E+02    -0.8584E+02    -0.8582E+02    -0.8581E+02    -0.8580E+02    -0.8578E+02    -0.8578E+02    -0.8577E+02    -0.8576E+02    -0.8576E+02    -0.8576E+02    -0.8576E+02    -0.8576E+02    -0.8577E+02    -0.8577E+02    -0.8578E+02    -0.8579E+02    -0.8580E+02    -0.8582E+02    -0.8583E+02    -0.8585E+02    -0.8587E+02    -0.8589E+02    -0.8591E+02    -0.8594E+02    -0.8596E+02    -0.8599E+02    -0.8602E+02    -0.8605E+02    -0.8608E+02    -0.8611E+02    -0.8614E+02    -0.8618E+02    -0.8621E+02    -0.8625E+02    -0.8628E+02    -0.8632E+02    -0.8636E+02    -0.8640E+02    -0.8644E+02    -0.8648E+02    -0.8652E+02    -0.8656E+02    -0.8660E+02    -0.8664E+02    -0.8668E+02    -0.8672E+02    -0.8676E+02    -0.8680E+02    -0.8684E+02    -0.8688E+02    -0.8692E+02    -0.8696E+02    -0.8700E+02    -0.8703E+02    -0.8706E+02    -0.8709E+02    -0.8711E+02    -0.8713E+02    -0.8714E+02    -0.8714E+02
    -0.8711E+02    -0.8711E+02    -0.8710E+02    -0.8708E+02    -0.8706E+02    -0.8702E+02    -0.8699E+02    -0.8695E+02    -0.8691E+02    -0.8687E+02    -0.8682E+02    -0.8678E+02    -0.8673E+02    -0.8668E+02    -0.8664E+02    -0.8659E+02    -0.8654E+02    -0.8650E+02    -0.8645E+02    -0.8640E+02    -0.8636E+02    -0.8631E+02    -0.8627E+02    -0.8622E+02    -0.8618E+02    -0.8614E+02    -0.8610E+02    -0.8606E+02    -0.8602E+02    -0.8598E+02    -0.8594E+02    -0.8590E+02    -0.8587E+02    -0.8584E+02    -0.8580E+02    -0.8577E+02    -0.8575E+02    -0.8572E+02    -0.8569E+02    -0.8567E+02    -0.8565E+02    -0.8563E+02    -0.8562E+02    -0.8560E+02    -0.8559E+02    -0.8558E+02    -0.8557E+02    -0.8556E+02    -0.8556E+02    -0.8556E+02    -0.8556E+02    -0.8556E+02    -0.8557E+02    -0.8557E+02    -0.8558E+02    -0.8560E+02    -0.8561E+02    -0.8563E+02    -0.8564E+02    -0.8566E+02    -0.8569E+02    -0.8571E+02    -0.8574E+02    -0.8576E+02    -0.8579E+02    -0.8582E+02    -0.8586E+02    -0.8589E+02    -0.8592E+02    -0.8596E+02    -0.8600E+02    -0.8604E+02    -0.8608E+02    -0.8612E+02    -0.8616E+02    -0.8620E+02    -0.8624E+02    -0.8629E+02    -0.8633E+02    -0.8638E+02    -0.8642E+02    -0.8647E+02    -0.8651E+02    -0.8656E+02    -0.8661E+02    -0.8665E+02    -0.8670E+02    -0.8674E+02    -0.8679E+02    -0.8683E+02    -0.8688E+02    -0.8692E+02    -0.8696E+02    -0.8700E+02    -0.8703E+02    -0.8706E+02    -0.8709E+02    -0.8711E+02    -0.8712E+02    -0.8712E+02
    -0.8709E+02    -0.8709E+02    -0.8708E+02    -0.8706E+02    -0.8703E+02    -0.8699E+02    -0.8695E+02    -0.8691E+02    -0.8686E+02    -0.8682E+02    -0.8677E+02    -0.8672E+02    -0.8667E+02    -0.8661E+02    -0.8656E+02    -0.8651E+02    -0.8646E+02    -0.8641E+02    -0.8635E+02    -0.8630E+02    -0.8625E+02    -0.8620E+02    -0.8615E+02    -0.8610E+02    -0.8605E+02    -0.8600E+02    -0.8596E+02    -0.8591E+02    -0.8587E+02    -0.8582E+02    -0.8578E+02    -0.8574E+02    -0.8570E+02    -0.8566E+02    -0.8563E+02    -0.8559E+02    -0.8556E+02    -0.8553E+02    -0.8550E+02    -0.8547E+02    -0.8545E+02    -0.8543E+02    -0.8541E+02    -0.8539E+02    -0.8538E+02    -0.8537E+02    -0.8536E+02    -0.8535E+02    -0.8535E+02    -0.8534E+02    -0.8535E+02    -0.8535E+02    -0.8535E+02    -0.8536E+02    -0.8537E+02    -0.8539E+02    -0.8540E+02    -0.8542E+02    -0.8544E+02    -0.8547E+02    -0.8549E+02    -0.8552E+02    -0.8555E+02    -0.8558E+02    -0.8561E+02    -0.8565E+02    -0.8568E+02    -0.8572E+02    -0.8576E+02    -0.8580E+02    -0.8585E+02    -0.8589E+02    -0.8594E+02    -0.8598E+02    -0.8603E+02    -0.8608E+02    -0.8612E+02    -0.8617E+02    -0.8622E+02    -0.8627E+02    -0.8632E+02    -0.8638E+02    -0.8643E+02    -0.8648E+02    -0.8653E+02    -0.8658E+02    -0.8663E+02    -0.8668E+02    -0.8673E+02    -0.8678E+02    -0.8683E+02    -0.8688E+02    -0.8692E+02    -0.8696E+02    -0.8700E+02    -0.8704E+02    -0.8706E+02    -0.8709E+02    -0.8710E+02    -0.8710E+02
    -0.8707E+02    -0.8707E+02    -0.8706E+02    -0.8703E+02    -0.8700E+02    -0.8696E+02    -0.8692E+02    -0.8687E+02    -0.8682E+02    -0.8677E+02    -0.8671E+02    -0.8666E+02    -0.8660E+02    -0.8654E+02    -0.8649E+02    -0.8643E+02    -0.8637E+02    -0.8631E+02    -0.8625E+02    -0.8620E+02    -0.8614E+02    -0.8608E+02    -0.8603E+02    -0.8597E+02    -0.8592E+02    -0.8586E+02    -0.8581E+02    -0.8576E+02    -0.8571E+02    -0.8566E+02    -0.8561E+02    -0.8556E+02    -0.8552E+02    -0.8548E+02    -0.8544E+02    -0.8540E+02    -0.8536E+02    -0.8533E+02    -0.8529E+02    -0.8526E+02    -0.8524E+02    -0.8521E+02    -0.8519E+02    -0.8517E+02    -0.8515E+02    -0.8514E+02    -0.8513E+02    -0.8512E+02    -0.8512E+02    -0.8512E+02    -0.8512E+02    -0.8512E+02    -0.8513E+02    -0.8514E+02    -0.8515E+02    -0.8517E+02    -0.8518E+02    -0.8521E+02    -0.8523E+02    -0.8526E+02    -0.8528E+02    -0.8532E+02    -0.8535E+02    -0.8538E+02    -0.8542E+02    -0.8546E+02    -0.8550E+02    -0.8555E+02    -0.8559E+02    -0.8564E+02    -0.8569E+02    -0.8574E+02    -0.8579E+02    -0.8584E+02    -0.8589E+02    -0.8594E+02    -0.8600E+02    -0.8605E+02    -0.8611E+02    -0.8617E+02    -0.8622E+02    -0.8628E+02    -0.8634E+02    -0.8639E+02    -0.8645E+02    -0.8651E+02    -0.8656E+02    -0.8662E+02    -0.8667E+02    -0.8673E+02    -0.8678E+02    -0.8683E+02    -0.8688E+02    -0.8693E+02    -0.8697E+02    -0.8701E+02    -0.8704E+02    -0.8706E+02    -0.8708E+02    -0.8708E+02
    -0.8705E+02    -0.8705E+02    -0.8703E+02    -0.8700E+02    -0.8697E+02    -0.8693E+02    -0.8688E+02    -0.8683E+02    -0.8677E+02    -0.8672E+02    -0.8666E+02    -0.8659E+02    -0.8653E+02    -0.8647E+02    -0.8641E+02    -0.8634E+02    -0.8628E+02    -0.8621E+02    -0.8615E+02    -0.8609E+02    -0.8602E+02    -0.8596E+02    -0.8590E+02    -0.8584E+02    -0.8577E+02    -0.8571E+02    -0.8566E+02    -0.8560E+02    -0.8554E+02    -0.8548E+02    -0.8543E+02    -0.8538E+02    -0.8533E+02    -0.8528E+02    -0.8523E+02    -0.8519E+02    -0.8515E+02    -0.8511E+02    -0.8507E+02    -0.8504E+02    -0.8501E+02    -0.8498E+02    -0.8495E+02    -0.8493E+02    -0.8491E+02    -0.8490E+02    -0.8489E+02    -0.8488E+02    -0.8487E+02    -0.8487E+02    -0.8487E+02    -0.8488E+02    -0.8488E+02    -0.8489E+02    -0.8491E+02    -0.8493E+02    -0.8495E+02    -0.8497E+02    -0.8500E+02    -0.8503E+02    -0.8506E+02    -0.8510E+02    -0.8514E+02    -0.8518E+02    -0.8522E+02    -0.8526E+02    -0.8531E+02    -0.8536E+02    -0.8541E+02    -0.8546E+02    -0.8552E+02    -0.8557E+02    -0.8563E+02    -0.8569E+02    -0.8575E+02    -0.8581E+02    -0.8587E+02    -0.8593E+02    -0.8599E+02    -0.8605E+02    -0.8612E+02    -0.8618E+02    -0.8624E+02    -0.8631E+02    -0.8637E+02    -0.8643E+02    -0.8649E+02    -0.8655E+02    -0.8661E+02    -0.8667E+02    -0.8673E+02    -0.8679E+02    -0.8684E+02    -0.8689E+02    -0.8694E+02    -0.8698E+02    -0.8701E+02    -0.8704E+02    -0.8705E+02    -0.8705E+02
    -0.8702E+02    -0.8702E+02    -0.8701E+02    -0.8698E+02    -0.8694E+02    -0.8689E+02    -0.8684E+02    -0.8678E+02    -0.8672E+02    -0.8666E+02    -0.8660E+02    -0.8653E+02    -0.8646E+02    -0.8639E+02    -0.8632E+02    -0.8625E+02    -0.8618E+02    -0.8611E+02    -0.8604E+02    -0.8597E+02    -0.8590E+02    -0.8583E+02    -0.8576E+02    -0.8569E+02    -0.8563E+02    -0.8556E+02    -0.8549E+02    -0.8543E+02    -0.8536E+02    -0.8530E+02    -0.8524E+02    -0.8518E+02    -0.8513E+02    -0.8507E+02    -0.8502E+02    -0.8497E+02    -0.8492E+02    -0.8488E+02    -0.8484E+02    -0.8480E+02    -0.8476E+02    -0.8473E+02    -0.8470E+02    -0.8468E+02    -0.8465E+02    -0.8464E+02    -0.8462E+02    -0.8461E+02    -0.8461E+02    -0.8460E+02    -0.8460E+02    -0.8461E+02    -0.8462E+02    -0.8463E+02    -0.8465E+02    -0.8467E+02    -0.8469E+02    -0.8472E+02    -0.8475E+02    -0.8479E+02    -0.8482E+02    -0.8486E+02    -0.8491E+02    -0.8495E+02    -0.8500E+02    -0.8505E+02    -0.8511E+02    -0.8516E+02    -0.8522E+02    -0.8528E+02    -0.8534E+02    -0.8540E+02    -0.8547E+02    -0.8553E+02    -0.8560E+02    -0.8566E+02    -0.8573E+02    -0.8580E+02    -0.8587E+02    -0.8594E+02    -0.8601E+02    -0.8608E+02    -0.8615E+02    -0.8621E+02    -0.8628E+02    -0.8635E+02    -0.8642E+02    -0.8649E+02    -0.8655E+02    -0.8662E+02    -0.8668E+02    -0.8674E+02    -0.8680E+02    -0.8686E+02    -0.8691E+02    -0.8695E+02    -0.8699E+02    -0.8701E+02    -0.8703E+02    -0.8703E+02
    -0.8700E+02    -0.8700E+02    -0.8698E+02    -0.8695E+02    -0.8691E+02    -0.8686E+02    -0.8680E+02    -0.8674E+02    -0.8668E+02    -0.8661E+02    -0.8654E+02    -0.8647E+02    -0.8639E+02    -0.8632E+02    -0.8624E+02    -0.8616E+02    -0.8609E+02    -0.8601E+02    -0.8593E+02    -0.8585E+02    -0.8578E+02    -0.8570E+02    -0.8562E+02    -0.8554E+02    -0.8547E+02    -0.8539E+02    -0.8532E+02    -0.8525E+02    -0.8518E+02    -0.8511E+02    -0.8504E+02    -0.8497E+02    -0.8491E+02    -0.8485E+02    -0.8479E+02    -0.8473E+02    -0.8468E+02    -0.8463E+02    -0.8458E+02    -0.8453E+02    -0.8449E+02    -0.8446E+02    -0.8443E+02    -0.8440E+02    -0.8437E+02    -0.8435E+02    -0.8434E+02    -0.8432E+02    -0.8432E+02    -0.8431E+02    -0.8432E+02    -0.8432E+02    -0.8433E+02    -0.8435E+02    -0.8437E+02    -0.8439E+02    -0.8442E+02    -0.8445E+02    -0.8449E+02    -0.8452E+02    -0.8457E+02    -0.8461E+02    -0.8466E+02    -0.8472E+02    -0.8477E+02    -0.8483E+02    -0.8489E+02    -0.8495E+02    -0.8502E+02    -0.8508E+02    -0.8515E+02    -0.8522E+02    -0.8529E+02    -0.8537E+02    -0.8544E+02    -0.8551E+02    -0.8559E+02    -0.8566E+02    -0.8574E+02    -0.8582E+02    -0.8589E+02    -0.8597E+02    -0.8605E+02    -0.8612E+02    -0.8620E+02    -0.8627E+02    -0.8635E+02    -0.8642E+02    -0.8649E+02    -0.8656E+02    -0.8663E+02    -0.8670E+02    -0.8676E+02    -0.8682E+02    -0.8687E+02    -0.8692E+02    -0.8696E+02    -0.8699E+02    -0.8701E+02    -0.8701E+02
    -0.8697E+02    -0.8697E+02    -0.8695E+02    -0.8692E+02    -0.8688E+02    -0.8682E+02    -0.8676E+02    -0.8670E+02    -0.8663E+02    -0.8655E+02    -0.8648E+02    -0.8640E+02    -0.8632E+02    -0.8624E+02    -0.8615E+02    -0.8607E+02    -0.8599E+02    -0.8590E+02    -0.8582E+02    -0.8573E+02    -0.8564E+02    -0.8556E+02    -0.8547E+02    -0.8539E+02    -0.8530E+02    -0.8522E+02    -0.8514E+02    -0.8506E+02    -0.8498E+02    -0.8490E+02    -0.8482E+02    -0.8475E+02    -0.8468E+02    -0.8461E+02    -0.8454E+02    -0.8447E+02    -0.8441E+02    -0.8436E+02    -0.8430E+02    -0.8425E+02    -0.8420E+02    -0.8416E+02    -0.8413E+02    -0.8409E+02    -0.8406E+02    -0.8404E+02    -0.8402E+02    -0.8401E+02    -0.8400E+02    -0.8400E+02    -0.8400E+02    -0.8401E+02    -0.8402E+02    -0.8404E+02    -0.8406E+02    -0.8409E+02    -0.8412E+02    -0.8415E+02    -0.8419E+02    -0.8424E+02    -0.8429E+02    -0.8434E+02    -0.8440E+02    -0.8446E+02    -0.8452E+02    -0.8459E+02    -0.8466E+02    -0.8473E+02    -0.8480E+02    -0.8488E+02    -0.8495E+02    -0.8503E+02    -0.8511E+02    -0.8519E+02    -0.8527E+02    -0.8536E+02    -0.8544E+02    -0.8552E+02    -0.8561E+02    -0.8569E+02    -0.8578E+02    -0.8586E+02    -0.8594E+02    -0.8603E+02    -0.8611E+02    -0.8619E+02    -0.8627E+02    -0.8635E+02    -0.8643E+02    -0.8650E+02    -0.8658E+02    -0.8665E+02    -0.8672E+02    -0.8678E+02    -0.8684E+02    -0.8689E+02    -0.8693E+02    -0.8697E+02    -0.8698E+02    -0.8698E+02
    -0.8695E+02    -0.8695E+02    -0.8693E+02    -0.8689E+02    -0.8684E+02    -0.8679E+02    -0.8672E+02    -0.8665E+02    -0.8658E+02    -0.8650E+02    -0.8642E+02    -0.8633E+02    -0.8624E+02    -0.8616E+02    -0.8607E+02    -0.8597E+02    -0.8588E+02    -0.8579E+02    -0.8570E+02    -0.8560E+02    -0.8551E+02    -0.8541E+02    -0.8532E+02    -0.8522E+02    -0.8513E+02    -0.8504E+02    -0.8495E+02    -0.8486E+02    -0.8477E+02    -0.8468E+02    -0.8459E+02    -0.8451E+02    -0.8442E+02    -0.8435E+02    -0.8427E+02    -0.8420E+02    -0.8413E+02    -0.8406E+02    -0.8400E+02    -0.8394E+02    -0.8389E+02    -0.8384E+02    -0.8380E+02    -0.8376E+02    -0.8373E+02    -0.8370E+02    -0.8368E+02    -0.8366E+02    -0.8365E+02    -0.8365E+02    -0.8365E+02    -0.8366E+02    -0.8368E+02    -0.8370E+02    -0.8372E+02    -0.8375E+02    -0.8379E+02    -0.8383E+02    -0.8388E+02    -0.8393E+02    -0.8399E+02    -0.8405E+02    -0.8411E+02    -0.8418E+02    -0.8425E+02    -0.8433E+02    -0.8441E+02    -0.8449E+02    -0.8457E+02    -0.8465E+02    -0.8474E+02    -0.8483E+02    -0.8492E+02    -0.8501E+02    -0.8510E+02    -0.8519E+02    -0.8528E+02    -0.8538E+02    -0.8547E+02    -0.8556E+02    -0.8565E+02    -0.8575E+02    -0.8584E+02    -0.8593E+02    -0.8602E+02    -0.8611E+02    -0.8619E+02    -0.8628E+02    -0.8636E+02    -0.8645E+02    -0.8653E+02    -0.8660E+02    -0.8668E+02    -0.8674E+02    -0.8681E+02    -0.8686E+02    -0.8691E+02    -0.8694E+02    -0.8696E+02    -0.8696E+02
    -0.8692E+02    -0.8692E+02    -0.8690E+02    -0.8686E+02    -0.8681E+02    -0.8675E+02    -0.8668E+02    -0.8661E+02    -0.8653E+02    -0.8644E+02    -0.8635E+02    -0.8626E+02    -0.8617E+02    -0.8607E+02    -0.8598E+02    -0.8588E+02    -0.8578E+02    -0.8567E+02    -0.8557E+02    -0.8547E+02    -0.8537E+02    -0.8526E+02    -0.8516E+02    -0.8505E+02    -0.8495E+02    -0.8485E+02    -0.8474E+02    -0.8464E+02    -0.8454E+02    -0.8444E+02    -0.8434E+02    -0.8425E+02    -0.8416E+02    -0.8407E+02    -0.8398E+02    -0.8389E+02    -0.8381E+02    -0.8374E+02    -0.8367E+02    -0.8360E+02    -0.8354E+02    -0.8349E+02    -0.8344E+02    -0.8339E+02    -0.8335E+02    -0.8332E+02    -0.8330E+02    -0.8328E+02    -0.8327E+02    -0.8327E+02    -0.8327E+02    -0.8328E+02    -0.8329E+02    -0.8332E+02    -0.8335E+02    -0.8338E+02    -0.8343E+02    -0.8348E+02    -0.8353E+02    -0.8359E+02    -0.8366E+02    -0.8373E+02    -0.8380E+02    -0.8388E+02    -0.8396E+02    -0.8405E+02    -0.8414E+02    -0.8423E+02    -0.8432E+02    -0.8442E+02    -0.8451E+02    -0.8461E+02    -0.8471E+02    -0.8482E+02    -0.8492E+02    -0.8502E+02    -0.8512E+02    -0.8523E+02    -0.8533E+02    -0.8543E+02    -0.8553E+02    -0.8563E+02    -0.8573E+02    -0.8583E+02    -0.8593E+02    -0.8602E+02    -0.8612E+02    -0.8621E+02    -0.8630E+02    -0.8639E+02    -0.8647E+02    -0.8656E+02    -0.8663E+02    -0.8671E+02    -0.8677E+02    -0.8683E+02    -0.8688E+02    -0.8692E+02    -0.8694E+02    -0.8694E+02
    -0.8690E+02    -0.8690E+02    -0.8688E+02    -0.8684E+02    -0.8678E+02    -0.8672E+02    -0.8664E+02    -0.8656E+02    -0.8648E+02    -0.8639E+02    -0.8629E+02    -0.8619E+02    -0.8609E+02    -0.8599E+02    -0.8589E+02    -0.8578E+02    -0.8567E+02    -0.8556E+02    -0.8545E+02    -0.8533E+02    -0.8522E+02    -0.8511E+02    -0.8499E+02    -0.8487E+02    -0.8476E+02    -0.8464E+02    -0.8453E+02    -0.8441E+02    -0.8430E+02    -0.8419E+02    -0.8408E+02    -0.8397E+02    -0.8386E+02    -0.8376E+02    -0.8366E+02    -0.8357E+02    -0.8347E+02    -0.8339E+02    -0.8330E+02    -0.8323E+02    -0.8316E+02    -0.8309E+02    -0.8303E+02    -0.8298E+02    -0.8294E+02    -0.8290E+02    -0.8287E+02    -0.8285E+02    -0.8284E+02    -0.8284E+02    -0.8284E+02    -0.8285E+02    -0.8287E+02    -0.8290E+02    -0.8293E+02    -0.8298E+02    -0.8303E+02    -0.8308E+02    -0.8315E+02    -0.8322E+02    -0.8329E+02    -0.8337E+02    -0.8346E+02    -0.8355E+02    -0.8364E+02    -0.8374E+02    -0.8384E+02    -0.8395E+02    -0.8406E+02    -0.8416E+02    -0.8427E+02    -0.8439E+02    -0.8450E+02    -0.8461E+02    -0.8473E+02    -0.8484E+02    -0.8495E+02    -0.8507E+02    -0.8518E+02    -0.8529E+02    -0.8540E+02    -0.8551E+02    -0.8562E+02    -0.8573E+02    -0.8584E+02    -0.8594E+02    -0.8604E+02    -0.8614E+02    -0.8624E+02    -0.8633E+02    -0.8642E+02    -0.8651E+02    -0.8659E+02    -0.8667E+02    -0.8674E+02    -0.8680E+02    -0.8686E+02    -0.8690E+02    -0.8692E+02    -0.8692E+02
    -0.8688E+02    -0.8688E+02    -0.8685E+02    -0.8681E+02    -0.8675E+02    -0.8668E+02    -0.8661E+02    -0.8652E+02    -0.8643E+02    -0.8633E+02    -0.8623E+02    -0.8613E+02    -0.8602E+02    -0.8591E+02    -0.8580E+02    -0.8568E+02    -0.8556E+02    -0.8544E+02    -0.8532E+02    -0.8520E+02    -0.8507E+02    -0.8494E+02    -0.8482E+02    -0.8469E+02    -0.8456E+02    -0.8443E+02    -0.8430E+02    -0.8417E+02    -0.8405E+02    -0.8392E+02    -0.8379E+02    -0.8367E+02    -0.8355E+02    -0.8343E+02    -0.8332E+02    -0.8321E+02    -0.8310E+02    -0.8300E+02    -0.8290E+02    -0.8281E+02    -0.8273E+02    -0.8265E+02    -0.8259E+02    -0.8253E+02    -0.8247E+02    -0.8243E+02    -0.8240E+02    -0.8237E+02    -0.8236E+02    -0.8235E+02    -0.8236E+02    -0.8237E+02    -0.8239E+02    -0.8243E+02    -0.8247E+02    -0.8252E+02    -0.8258E+02    -0.8265E+02    -0.8272E+02    -0.8280E+02    -0.8289E+02    -0.8298E+02    -0.8308E+02    -0.8319E+02    -0.8330E+02    -0.8341E+02    -0.8353E+02    -0.8365E+02    -0.8377E+02    -0.8389E+02    -0.8402E+02    -0.8415E+02    -0.8427E+02    -0.8440E+02    -0.8453E+02    -0.8466E+02    -0.8478E+02    -0.8491E+02    -0.8503E+02    -0.8515E+02    -0.8528E+02    -0.8540E+02    -0.8551E+02    -0.8563E+02    -0.8574E+02    -0.8586E+02    -0.8597E+02    -0.8607E+02    -0.8618E+02    -0.8628E+02    -0.8638E+02    -0.8647E+02    -0.8656E+02    -0.8664E+02    -0.8671E+02    -0.8678E+02    -0.8683E+02    -0.8687E+02    -0.8690E+02    -0.8690E+02
    -0.8686E+02    -0.8686E+02    -0.8683E+02    -0.8679E+02    -0.8673E+02    -0.8665E+02    -0.8657E+02    -0.8648E+02    -0.8638E+02    -0.8628E+02    -0.8617E+02    -0.8606E+02    -0.8595E+02    -0.8583E+02    -0.8571E+02    -0.8558E+02    -0.8545E+02    -0.8532E+02    -0.8519E+02    -0.8506E+02    -0.8492E+02    -0.8478E+02    -0.8464E+02    -0.8450E+02    -0.8435E+02    -0.8421E+02    -0.8406E+02    -0.8392E+02    -0.8377E+02    -0.8363E+02    -0.8349E+02    -0.8335E+02    -0.8321E+02    -0.8307E+02    -0.8294E+02    -0.8281E+02    -0.8268E+02    -0.8257E+02    -0.8245E+02    -0.8235E+02    -0.8225E+02    -0.8216E+02    -0.8208E+02    -0.8201E+02    -0.8195E+02    -0.8190E+02    -0.8186E+02    -0.8183E+02    -0.8181E+02    -0.8181E+02    -0.8181E+02    -0.8183E+02    -0.8186E+02    -0.8189E+02    -0.8194E+02    -0.8200E+02    -0.8207E+02    -0.8215E+02    -0.8224E+02    -0.8234E+02    -0.8244E+02    -0.8255E+02    -0.8267E+02    -0.8279E+02    -0.8292E+02    -0.8305E+02    -0.8319E+02    -0.8332E+02    -0.8346E+02    -0.8361E+02    -0.8375E+02    -0.8389E+02    -0.8404E+02    -0.8418E+02    -0.8432E+02    -0.8446E+02    -0.8460E+02    -0.8474E+02    -0.8488E+02    -0.8501E+02    -0.8515E+02    -0.8528E+02    -0.8541E+02    -0.8553E+02    -0.8566E+02    -0.8578E+02    -0.8589E+02    -0.8601E+02    -0.8612E+02    -0.8623E+02    -0.8633E+02    -0.8643E+02    -0.8652E+02    -0.8661E+02    -0.8668E+02    -0.8675E+02    -0.8681E+02    -0.8685E+02    -0.8688E+02    -0.8688E+02
    -0.8684E+02    -0.8684E+02    -0.8681E+02    -0.8676E+02    -0.8670E+02    -0.8663E+02    -0.8654E+02    -0.8644E+02    -0.8634E+02    -0.8623E+02    -0.8612E+02    -0.8600E+02    -0.8588E+02    -0.8575E+02    -0.8562E+02    -0.8549E+02    -0.8535E+02    -0.8521E+02    -0.8506E+02    -0.8492E+02    -0.8477E+02    -0.8461E+02    -0.8446E+02    -0.8430E+02    -0.8414E+02    -0.8398E+02    -0.8381E+02    -0.8365E+02    -0.8348E+02    -0.8332E+02    -0.8316E+02    -0.8299E+02    -0.8283E+02    -0.8267E+02    -0.8252E+02    -0.8237E+02    -0.8222E+02    -0.8208E+02    -0.8195E+02    -0.8183E+02    -0.8171E+02    -0.8160E+02    -0.8151E+02    -0.8142E+02    -0.8135E+02    -0.8129E+02    -0.8124E+02    -0.8120E+02    -0.8118E+02    -0.8118E+02    -0.8118E+02    -0.8120E+02    -0.8124E+02    -0.8128E+02    -0.8134E+02    -0.8142E+02    -0.8150E+02    -0.8160E+02    -0.8170E+02    -0.8182E+02    -0.8194E+02    -0.8207E+02    -0.8221E+02    -0.8235E+02    -0.8250E+02    -0.8266E+02    -0.8281E+02    -0.8297E+02    -0.8313E+02    -0.8330E+02    -0.8346E+02    -0.8362E+02    -0.8379E+02    -0.8395E+02    -0.8411E+02    -0.8427E+02    -0.8442E+02    -0.8458E+02    -0.8473E+02    -0.8488E+02    -0.8502E+02    -0.8516E+02    -0.8530E+02    -0.8544E+02    -0.8557E+02    -0.8570E+02    -0.8583E+02    -0.8595E+02    -0.8606E+02    -0.8618E+02    -0.8629E+02    -0.8639E+02    -0.8649E+02    -0.8658E+02    -0.8666E+02    -0.8673E+02    -0.8679E+02    -0.8684E+02    -0.8686E+02    -0.8686E+02
    -0.8682E+02    -0.8682E+02    -0.8679E+02    -0.8674E+02    -0.8668E+02    -0.8660E+02    -0.8651E+02    -0.8641E+02    -0.8631E+02    -0.8619E+02    -0.8607E+02    -0.8595E+02    -0.8582E+02    -0.8568E+02    -0.8554E+02    -0.8540E+02    -0.8525E+02    -0.8510E+02    -0.8494E+02    -0.8478E+02    -0.8461E+02    -0.8444E+02    -0.8427E+02    -0.8410E+02    -0.8392E+02    -0.8373E+02    -0.8355E+02    -0.8336E+02    -0.8318E+02    -0.8299E+02    -0.8280E+02    -0.8261E+02    -0.8242E+02    -0.8224E+02    -0.8205E+02    -0.8188E+02    -0.8170E+02    -0.8154E+02    -0.8138E+02    -0.8123E+02    -0.8109E+02    -0.8096E+02    -0.8084E+02    -0.8074E+02    -0.8065E+02    -0.8058E+02    -0.8052E+02    -0.8047E+02    -0.8045E+02    -0.8044E+02    -0.8045E+02    -0.8047E+02    -0.8051E+02    -0.8057E+02    -0.8065E+02    -0.8073E+02    -0.8084E+02    -0.8095E+02    -0.8108E+02    -0.8122E+02    -0.8137E+02    -0.8153E+02    -0.8169E+02    -0.8186E+02    -0.8204E+02    -0.8222E+02    -0.8240E+02    -0.8259E+02    -0.8278E+02    -0.8297E+02    -0.8315E+02    -0.8334E+02    -0.8352E+02    -0.8371E+02    -0.8389E+02    -0.8406E+02    -0.8424E+02    -0.8441E+02    -0.8458E+02    -0.8474E+02    -0.8490E+02    -0.8505E+02    -0.8520E+02    -0.8535E+02    -0.8549E+02    -0.8563E+02    -0.8576E+02    -0.8589E+02    -0.8602E+02    -0.8614E+02    -0.8625E+02    -0.8636E+02    -0.8646E+02    -0.8655E+02    -0.8664E+02    -0.8671E+02    -0.8678E+02    -0.8682E+02    -0.8685E+02    -0.8685E+02
    -0.8681E+02    -0.8681E+02    -0.8678E+02    -0.8673E+02    -0.8666E+02    -0.8658E+02    -0.8649E+02    -0.8639E+02    -0.8627E+02    -0.8616E+02    -0.8603E+02    -0.8590E+02    -0.8576E+02    -0.8562E+02    -0.8547E+02    -0.8532E+02    -0.8516E+02    -0.8499E+02    -0.8482E+02    -0.8465E+02    -0.8446E+02    -0.8428E+02    -0.8409E+02    -0.8389E+02    -0.8369E+02    -0.8349E+02    -0.8328E+02    -0.8306E+02    -0.8285E+02    -0.8263E+02    -0.8241E+02    -0.8219E+02    -0.8197E+02    -0.8175E+02    -0.8153E+02    -0.8132E+02    -0.8111E+02    -0.8091E+02    -0.8072E+02    -0.8054E+02    -0.8037E+02    -0.8021E+02    -0.8007E+02    -0.7994E+02    -0.7983E+02    -0.7973E+02    -0.7966E+02    -0.7961E+02    -0.7958E+02    -0.7957E+02    -0.7958E+02    -0.7961E+02    -0.7966E+02    -0.7973E+02    -0.7982E+02    -0.7993E+02    -0.8006E+02    -0.8020E+02    -0.8036E+02    -0.8053E+02    -0.8071E+02    -0.8090E+02    -0.8110E+02    -0.8131E+02    -0.8152E+02    -0.8174E+02    -0.8195E+02    -0.8217E+02    -0.8239E+02    -0.8261E+02    -0.8283E+02    -0.8304E+02    -0.8325E+02    -0.8346E+02    -0.8366E+02    -0.8386E+02    -0.8406E+02    -0.8425E+02    -0.8443E+02    -0.8461E+02    -0.8478E+02    -0.8495E+02    -0.8511E+02    -0.8527E+02    -0.8542E+02    -0.8557E+02    -0.8571E+02    -0.8585E+02    -0.8598E+02    -0.8610E+02    -0.8622E+02    -0.8633E+02    -0.8644E+02    -0.8654E+02    -0.8662E+02    -0.8670E+02    -0.8676E+02    -0.8681E+02    -0.8684E+02    -0.8684E+02
    -0.8680E+02    -0.8680E+02    -0.8677E+02    -0.8672E+02    -0.8665E+02    -0.8657E+02    -0.8647E+02    -0.8637E+02    -0.8625E+02    -0.8613E+02    -0.8600E+02    -0.8586E+02    -0.8572E+02    -0.8557E+02    -0.8541E+02    -0.8525E+02    -0.8508E+02    -0.8490E+02    -0.8471E+02    -0.8452E+02    -0.8432E+02    -0.8412E+02    -0.8391E+02    -0.8369E+02    -0.8346E+02    -0.8323E+02    -0.8299E+02    -0.8275E+02    -0.8250E+02    -0.8224E+02    -0.8199E+02    -0.8173E+02    -0.8146E+02    -0.8120E+02    -0.8094E+02    -0.8069E+02    -0.8043E+02    -0.8019E+02    -0.7995E+02    -0.7973E+02    -0.7951E+02    -0.7932E+02    -0.7913E+02    -0.7897E+02    -0.7883E+02    -0.7872E+02    -0.7862E+02    -0.7856E+02    -0.7852E+02    -0.7850E+02    -0.7852E+02    -0.7856E+02    -0.7862E+02    -0.7871E+02    -0.7883E+02    -0.7897E+02    -0.7913E+02    -0.7931E+02    -0.7951E+02    -0.7972E+02    -0.7994E+02    -0.8018E+02    -0.8042E+02    -0.8068E+02    -0.8093E+02    -0.8119E+02    -0.8145E+02    -0.8171E+02    -0.8197E+02    -0.8223E+02    -0.8248E+02    -0.8273E+02    -0.8297E+02    -0.8321E+02    -0.8344E+02    -0.8366E+02    -0.8388E+02    -0.8409E+02    -0.8429E+02    -0.8449E+02    -0.8468E+02    -0.8486E+02    -0.8504E+02    -0.8520E+02    -0.8537E+02    -0.8552E+02    -0.8567E+02    -0.8581E+02    -0.8595E+02    -0.8608E+02    -0.8620E+02    -0.8632E+02    -0.8643E+02    -0.8653E+02    -0.8661E+02    -0.8669E+02    -0.8676E+02    -0.8681E+02    -0.8683E+02    -0.8683E+02
    -0.8680E+02    -0.8680E+02    -0.8677E+02    -0.8672E+02    -0.8665E+02    -0.8656E+02    -0.8647E+02    -0.8636E+02    -0.8624E+02    -0.8612E+02    -0.8598E+02    -0.8584E+02    -0.8569E+02    -0.8553E+02    -0.8536E+02    -0.8519E+02    -0.8501E+02    -0.8482E+02    -0.8462E+02    -0.8441E+02    -0.8419E+02    -0.8397E+02    -0.8373E+02    -0.8349E+02    -0.8323E+02    -0.8297E+02    -0.8269E+02    -0.8241E+02    -0.8212E+02    -0.8183E+02    -0.8152E+02    -0.8121E+02    -0.8090E+02    -0.8058E+02    -0.8026E+02    -0.7995E+02    -0.7964E+02    -0.7933E+02    -0.7903E+02    -0.7875E+02    -0.7848E+02    -0.7823E+02    -0.7800E+02    -0.7779E+02    -0.7761E+02    -0.7746E+02    -0.7734E+02    -0.7725E+02    -0.7720E+02    -0.7718E+02    -0.7720E+02    -0.7725E+02    -0.7734E+02    -0.7745E+02    -0.7761E+02    -0.7779E+02    -0.7799E+02    -0.7822E+02    -0.7847E+02    -0.7874E+02    -0.7903E+02    -0.7932E+02    -0.7963E+02    -0.7994E+02    -0.8026E+02    -0.8057E+02    -0.8089E+02    -0.8120E+02    -0.8151E+02    -0.8181E+02    -0.8211E+02    -0.8240E+02    -0.8268E+02    -0.8295E+02    -0.8321E+02    -0.8346E+02    -0.8371E+02    -0.8394E+02    -0.8417E+02    -0.8438E+02    -0.8459E+02    -0.8478E+02    -0.8497E+02    -0.8515E+02    -0.8532E+02    -0.8549E+02    -0.8564E+02    -0.8579E+02    -0.8593E+02    -0.8607E+02    -0.8619E+02    -0.8631E+02    -0.8642E+02    -0.8652E+02    -0.8661E+02    -0.8669E+02    -0.8676E+02    -0.8681E+02    -0.8683E+02    -0.8683E+02
    -0.8680E+02    -0.8680E+02    -0.8678E+02    -0.8673E+02    -0.8666E+02    -0.8657E+02    -0.8647E+02    -0.8636E+02    -0.8625E+02    -0.8612E+02    -0.8598E+02    -0.8583E+02    -0.8568E+02    -0.8551E+02    -0.8534E+02    -0.8516E+02    -0.8496E+02    -0.8476E+02    -0.8454E+02    -0.8432E+02    -0.8408E+02    -0.8383E+02    -0.8357E+02    -0.8329E+02    -0.8301E+02    -0.8271E+02    -0.8239E+02    -0.8206E+02    -0.8172E+02    -0.8137E+02    -0.8101E+02    -0.8063E+02    -0.8025E+02    -0.7986E+02    -0.7947E+02    -0.7908E+02    -0.7868E+02    -0.7829E+02    -0.7791E+02    -0.7755E+02    -0.7720E+02    -0.7687E+02    -0.7657E+02    -0.7629E+02    -0.7605E+02    -0.7585E+02    -0.7569E+02    -0.7558E+02    -0.7551E+02    -0.7548E+02    -0.7551E+02    -0.7558E+02    -0.7569E+02    -0.7585E+02    -0.7605E+02    -0.7629E+02    -0.7656E+02    -0.7687E+02    -0.7719E+02    -0.7754E+02    -0.7791E+02    -0.7829E+02    -0.7868E+02    -0.7907E+02    -0.7946E+02    -0.7986E+02    -0.8024E+02    -0.8063E+02    -0.8100E+02    -0.8136E+02    -0.8171E+02    -0.8205E+02    -0.8238E+02    -0.8269E+02    -0.8299E+02    -0.8328E+02    -0.8355E+02    -0.8381E+02    -0.8406E+02    -0.8429E+02    -0.8452E+02    -0.8473E+02    -0.8493E+02    -0.8512E+02    -0.8530E+02    -0.8548E+02    -0.8564E+02    -0.8579E+02    -0.8594E+02    -0.8607E+02    -0.8620E+02    -0.8632E+02    -0.8643E+02    -0.8653E+02    -0.8663E+02    -0.8670E+02    -0.8677E+02    -0.8682E+02    -0.8684E+02    -0.8684E+02
    -0.8682E+02    -0.8682E+02    -0.8679E+02    -0.8674E+02    -0.8667E+02    -0.8659E+02    -0.8649E+02    -0.8639E+02    -0.8627E+02    -0.8614E+02    -0.8600E+02    -0.8585E+02    -0.8569E+02    -0.8552E+02    -0.8534E+02    -0.8515E+02    -0.8494E+02    -0.8473E+02    -0.8450E+02    -0.8425E+02    -0.8399E+02    -0.8372E+02    -0.8343E+02    -0.8312E+02    -0.8279E+02    -0.8244E+02    -0.8208E+02    -0.8170E+02    -0.8129E+02    -0.8087E+02    -0.8043E+02    -0.7997E+02    -0.7950E+02    -0.7902E+02    -0.7852E+02    -0.7802E+02    -0.7751E+02    -0.7701E+02    -0.7651E+02    -0.7603E+02    -0.7557E+02    -0.7513E+02    -0.7472E+02    -0.7436E+02    -0.7403E+02    -0.7376E+02    -0.7355E+02    -0.7339E+02    -0.7329E+02    -0.7326E+02    -0.7329E+02    -0.7339E+02    -0.7355E+02    -0.7376E+02    -0.7404E+02    -0.7436E+02    -0.7473E+02    -0.7513E+02    -0.7557E+02    -0.7603E+02    -0.7652E+02    -0.7701E+02    -0.7751E+02    -0.7802E+02    -0.7852E+02    -0.7902E+02    -0.7950E+02    -0.7997E+02    -0.8043E+02    -0.8087E+02    -0.8129E+02    -0.8169E+02    -0.8207E+02    -0.8243E+02    -0.8278E+02    -0.8310E+02    -0.8341E+02    -0.8370E+02    -0.8398E+02    -0.8423E+02    -0.8448E+02    -0.8470E+02    -0.8492E+02    -0.8512E+02    -0.8531E+02    -0.8549E+02    -0.8566E+02    -0.8581E+02    -0.8596E+02    -0.8610E+02    -0.8623E+02    -0.8635E+02    -0.8646E+02    -0.8656E+02    -0.8665E+02    -0.8672E+02    -0.8679E+02    -0.8683E+02    -0.8686E+02    -0.8686E+02
    -0.8685E+02    -0.8685E+02    -0.8682E+02    -0.8677E+02    -0.8671E+02    -0.8662E+02    -0.8653E+02    -0.8642E+02    -0.8631E+02    -0.8618E+02    -0.8604E+02    -0.8589E+02    -0.8573E+02    -0.8556E+02    -0.8537E+02    -0.8517E+02    -0.8496E+02    -0.8473E+02    -0.8448E+02    -0.8422E+02    -0.8394E+02    -0.8363E+02    -0.8331E+02    -0.8296E+02    -0.8259E+02    -0.8219E+02    -0.8176E+02    -0.8131E+02    -0.8083E+02    -0.8032E+02    -0.7978E+02    -0.7921E+02    -0.7862E+02    -0.7801E+02    -0.7737E+02    -0.7672E+02    -0.7606E+02    -0.7539E+02    -0.7473E+02    -0.7408E+02    -0.7346E+02    -0.7286E+02    -0.7231E+02    -0.7181E+02    -0.7136E+02    -0.7099E+02    -0.7069E+02    -0.7047E+02    -0.7034E+02    -0.7029E+02    -0.7034E+02    -0.7047E+02    -0.7069E+02    -0.7099E+02    -0.7137E+02    -0.7181E+02    -0.7231E+02    -0.7287E+02    -0.7346E+02    -0.7409E+02    -0.7474E+02    -0.7540E+02    -0.7606E+02    -0.7672E+02    -0.7738E+02    -0.7801E+02    -0.7863E+02    -0.7922E+02    -0.7978E+02    -0.8032E+02    -0.8083E+02    -0.8131E+02    -0.8176E+02    -0.8219E+02    -0.8258E+02    -0.8295E+02    -0.8330E+02    -0.8362E+02    -0.8393E+02    -0.8421E+02    -0.8447E+02    -0.8471E+02    -0.8494E+02    -0.8515E+02    -0.8535E+02    -0.8553E+02    -0.8570E+02    -0.8586E+02    -0.8601E+02    -0.8615E+02    -0.8628E+02    -0.8639E+02    -0.8650E+02    -0.8660E+02    -0.8668E+02    -0.8676E+02    -0.8682E+02    -0.8686E+02    -0.8689E+02    -0.8689E+02
    -0.8688E+02    -0.8688E+02    -0.8686E+02    -0.8681E+02    -0.8675E+02    -0.8668E+02    -0.8659E+02    -0.8649E+02    -0.8637E+02    -0.8625E+02    -0.8611E+02    -0.8597E+02    -0.8580E+02    -0.8563E+02    -0.8544E+02    -0.8524E+02    -0.8502E+02    -0.8477E+02    -0.8451E+02    -0.8423E+02    -0.8392E+02    -0.8359E+02    -0.8323E+02    -0.8283E+02    -0.8241E+02    -0.8195E+02    -0.8145E+02    -0.8091E+02    -0.8033E+02    -0.7970E+02    -0.7903E+02    -0.7832E+02    -0.7757E+02    -0.7678E+02    -0.7595E+02    -0.7509E+02    -0.7422E+02    -0.7332E+02    -0.7243E+02    -0.7155E+02    -0.7070E+02    -0.6988E+02    -0.6912E+02    -0.6842E+02    -0.6781E+02    -0.6729E+02    -0.6687E+02    -0.6657E+02    -0.6638E+02    -0.6632E+02    -0.6639E+02    -0.6657E+02    -0.6688E+02    -0.6729E+02    -0.6782E+02    -0.6843E+02    -0.6913E+02    -0.6989E+02    -0.7071E+02    -0.7156E+02    -0.7244E+02    -0.7334E+02    -0.7423E+02    -0.7511E+02    -0.7596E+02    -0.7679E+02    -0.7758E+02    -0.7833E+02    -0.7904E+02    -0.7971E+02    -0.8033E+02    -0.8091E+02    -0.8145E+02    -0.8195E+02    -0.8241E+02    -0.8284E+02    -0.8323E+02    -0.8359E+02    -0.8392E+02    -0.8423E+02    -0.8451E+02    -0.8477E+02    -0.8501E+02    -0.8523E+02    -0.8543E+02    -0.8562E+02    -0.8579E+02    -0.8595E+02    -0.8609E+02    -0.8623E+02    -0.8635E+02    -0.8646E+02    -0.8657E+02    -0.8666E+02    -0.8674E+02    -0.8681E+02    -0.8686E+02    -0.8690E+02    -0.8693E+02    -0.8693E+02
    -0.8694E+02    -0.8694E+02    -0.8691E+02    -0.8687E+02    -0.8682E+02    -0.8675E+02    -0.8667E+02    -0.8657E+02    -0.8647E+02    -0.8635E+02    -0.8622E+02    -0.8608E+02    -0.8592E+02    -0.8575E+02    -0.8556E+02    -0.8535E+02    -0.8512E+02    -0.8487E+02    -0.8460E+02    -0.8430E+02    -0.8396E+02    -0.8360E+02    -0.8319E+02    -0.8275E+02    -0.8226E+02    -0.8173E+02    -0.8114E+02    -0.8049E+02    -0.7978E+02    -0.7901E+02    -0.7818E+02    -0.7728E+02    -0.7631E+02    -0.7528E+02    -0.7419E+02    -0.7305E+02    -0.7188E+02    -0.7068E+02    -0.6947E+02    -0.6827E+02    -0.6710E+02    -0.6598E+02    -0.6494E+02    -0.6398E+02    -0.6314E+02    -0.6242E+02    -0.6185E+02    -0.6144E+02    -0.6118E+02    -0.6110E+02    -0.6119E+02    -0.6144E+02    -0.6186E+02    -0.6243E+02    -0.6315E+02    -0.6399E+02    -0.6495E+02    -0.6600E+02    -0.6712E+02    -0.6829E+02    -0.6949E+02    -0.7069E+02    -0.7190E+02    -0.7307E+02    -0.7421E+02    -0.7530E+02    -0.7633E+02    -0.7729E+02    -0.7819E+02    -0.7903E+02    -0.7980E+02    -0.8050E+02    -0.8115E+02    -0.8174E+02    -0.8227E+02    -0.8276E+02    -0.8320E+02    -0.8360E+02    -0.8397E+02    -0.8430E+02    -0.8460E+02    -0.8487E+02    -0.8512E+02    -0.8535E+02    -0.8555E+02    -0.8574E+02    -0.8591E+02    -0.8607E+02    -0.8621E+02    -0.8634E+02    -0.8645E+02    -0.8656E+02    -0.8665E+02    -0.8674E+02    -0.8681E+02    -0.8687E+02    -0.8692E+02    -0.8696E+02    -0.8698E+02    -0.8698E+02
    -0.8701E+02    -0.8701E+02    -0.8699E+02    -0.8695E+02    -0.8690E+02    -0.8684E+02    -0.8677E+02    -0.8669E+02    -0.8659E+02    -0.8648E+02    -0.8636E+02    -0.8623E+02    -0.8608E+02    -0.8591E+02    -0.8573E+02    -0.8552E+02    -0.8529E+02    -0.8503E+02    -0.8475E+02    -0.8443E+02    -0.8407E+02    -0.8367E+02    -0.8322E+02    -0.8272E+02    -0.8217E+02    -0.8154E+02    -0.8084E+02    -0.8007E+02    -0.7920E+02    -0.7825E+02    -0.7720E+02    -0.7604E+02    -0.7479E+02    -0.7345E+02    -0.7201E+02    -0.7050E+02    -0.6893E+02    -0.6732E+02    -0.6570E+02    -0.6408E+02    -0.6250E+02    -0.6100E+02    -0.5959E+02    -0.5831E+02    -0.5717E+02    -0.5622E+02    -0.5545E+02    -0.5489E+02    -0.5455E+02    -0.5444E+02    -0.5456E+02    -0.5490E+02    -0.5546E+02    -0.5623E+02    -0.5719E+02    -0.5832E+02    -0.5961E+02    -0.6102E+02    -0.6253E+02    -0.6411E+02    -0.6572E+02    -0.6735E+02    -0.6896E+02    -0.7053E+02    -0.7204E+02    -0.7348E+02    -0.7482E+02    -0.7607E+02    -0.7722E+02    -0.7827E+02    -0.7923E+02    -0.8009E+02    -0.8087E+02    -0.8156E+02    -0.8219E+02    -0.8274E+02    -0.8324E+02    -0.8369E+02    -0.8409E+02    -0.8444E+02    -0.8476E+02    -0.8505E+02    -0.8530E+02    -0.8553E+02    -0.8573E+02    -0.8592E+02    -0.8608E+02    -0.8623E+02    -0.8636E+02    -0.8648E+02    -0.8659E+02    -0.8668E+02    -0.8677E+02    -0.8684E+02    -0.8690E+02    -0.8696E+02    -0.8700E+02    -0.8703E+02    -0.8705E+02    -0.8705E+02
    -0.8709E+02    -0.8709E+02    -0.8707E+02    -0.8705E+02    -0.8701E+02    -0.8696E+02    -0.8690E+02    -0.8683E+02    -0.8675E+02    -0.8666E+02    -0.8655E+02    -0.8643E+02    -0.8629E+02    -0.8614E+02    -0.8596E+02    -0.8576E+02    -0.8553E+02    -0.8527E+02    -0.8498E+02    -0.8464E+02    -0.8426E+02    -0.8383E+02    -0.8334E+02    -0.8278E+02    -0.8214E+02    -0.8141E+02    -0.8059E+02    -0.7965E+02    -0.7860E+02    -0.7741E+02    -0.7609E+02    -0.7462E+02    -0.7301E+02    -0.7126E+02    -0.6938E+02    -0.6739E+02    -0.6532E+02    -0.6319E+02    -0.6103E+02    -0.5890E+02    -0.5682E+02    -0.5484E+02    -0.5299E+02    -0.5130E+02    -0.4982E+02    -0.4857E+02    -0.4757E+02    -0.4684E+02    -0.4640E+02    -0.4625E+02    -0.4641E+02    -0.4685E+02    -0.4758E+02    -0.4859E+02    -0.4984E+02    -0.5133E+02    -0.5301E+02    -0.5487E+02    -0.5685E+02    -0.5894E+02    -0.6107E+02    -0.6323E+02    -0.6536E+02    -0.6743E+02    -0.6942E+02    -0.7130E+02    -0.7305E+02    -0.7466E+02    -0.7613E+02    -0.7745E+02    -0.7863E+02    -0.7969E+02    -0.8062E+02    -0.8144E+02    -0.8217E+02    -0.8280E+02    -0.8336E+02    -0.8386E+02    -0.8429E+02    -0.8467E+02    -0.8500E+02    -0.8529E+02    -0.8555E+02    -0.8578E+02    -0.8598E+02    -0.8615E+02    -0.8631E+02    -0.8644E+02    -0.8656E+02    -0.8667E+02    -0.8676E+02    -0.8684E+02    -0.8691E+02    -0.8697E+02    -0.8702E+02    -0.8706E+02    -0.8710E+02    -0.8712E+02    -0.8713E+02    -0.8713E+02
    -0.8719E+02    -0.8719E+02    -0.8718E+02    -0.8716E+02    -0.8714E+02    -0.8710E+02    -0.8706E+02    -0.8701E+02    -0.8695E+02    -0.8687E+02    -0.8678E+02    -0.8668E+02    -0.8656E+02    -0.8642E+02    -0.8626E+02    -0.8607E+02    -0.8585E+02    -0.8559E+02    -0.8530E+02    -0.8495E+02    -0.8455E+02    -0.8409E+02    -0.8355E+02    -0.8293E+02    -0.8221E+02    -0.8137E+02    -0.8040E+02    -0.7928E+02    -0.7800E+02    -0.7653E+02    -0.7487E+02    -0.7302E+02    -0.7096E+02    -0.6870E+02    -0.6627E+02    -0.6369E+02    -0.6100E+02    -0.5824E+02    -0.5545E+02    -0.5270E+02    -0.5002E+02    -0.4746E+02    -0.4509E+02    -0.4293E+02    -0.4103E+02    -0.3942E+02    -0.3814E+02    -0.3721E+02    -0.3664E+02    -0.3646E+02    -0.3665E+02    -0.3722E+02    -0.3816E+02    -0.3944E+02    -0.4105E+02    -0.4296E+02    -0.4512E+02    -0.4750E+02    -0.5006E+02    -0.5274E+02    -0.5550E+02    -0.5829E+02    -0.6106E+02    -0.6375E+02    -0.6633E+02    -0.6876E+02    -0.7101E+02    -0.7307E+02    -0.7492E+02    -0.7658E+02    -0.7804E+02    -0.7932E+02    -0.8044E+02    -0.8141E+02    -0.8225E+02    -0.8297E+02    -0.8359E+02    -0.8413E+02    -0.8459E+02    -0.8499E+02    -0.8533E+02    -0.8563E+02    -0.8588E+02    -0.8610E+02    -0.8629E+02    -0.8645E+02    -0.8659E+02    -0.8671E+02    -0.8681E+02    -0.8690E+02    -0.8697E+02    -0.8703E+02    -0.8708E+02    -0.8713E+02    -0.8716E+02    -0.8719E+02    -0.8721E+02    -0.8722E+02    -0.8723E+02    -0.8723E+02
    -0.8731E+02    -0.8731E+02    -0.8731E+02    -0.8730E+02    -0.8729E+02    -0.8727E+02    -0.8725E+02    -0.8722E+02    -0.8718E+02    -0.8713E+02    -0.8706E+02    -0.8698E+02    -0.8689E+02    -0.8677E+02    -0.8663E+02    -0.8646E+02    -0.8625E+02    -0.8601E+02    -0.8572E+02    -0.8537E+02    -0.8496E+02    -0.8448E+02    -0.8390E+02    -0.8322E+02    -0.8240E+02    -0.8145E+02    -0.8032E+02    -0.7899E+02    -0.7744E+02    -0.7565E+02    -0.7360E+02    -0.7128E+02    -0.6868E+02    -0.6582E+02    -0.6273E+02    -0.5945E+02    -0.5602E+02    -0.5251E+02    -0.4897E+02    -0.4547E+02    -0.4207E+02    -0.3884E+02    -0.3582E+02    -0.3308E+02    -0.3067E+02    -0.2863E+02    -0.2700E+02    -0.2582E+02    -0.2510E+02    -0.2487E+02    -0.2511E+02    -0.2583E+02    -0.2702E+02    -0.2865E+02    -0.3070E+02    -0.3312E+02    -0.3586E+02    -0.3888E+02    -0.4212E+02    -0.4553E+02    -0.4903E+02    -0.5257E+02    -0.5609E+02    -0.5951E+02    -0.6280E+02    -0.6589E+02    -0.6874E+02    -0.7134E+02    -0.7366E+02    -0.7571E+02    -0.7750E+02    -0.7905E+02    -0.8037E+02    -0.8150E+02    -0.8246E+02    -0.8326E+02    -0.8395E+02    -0.8452E+02    -0.8501E+02    -0.8542E+02    -0.8576E+02    -0.8605E+02    -0.8630E+02    -0.8650E+02    -0.8667E+02    -0.8681E+02    -0.8693E+02    -0.8702E+02    -0.8710E+02    -0.8717E+02    -0.8722E+02    -0.8725E+02    -0.8728E+02    -0.8731E+02    -0.8732E+02    -0.8733E+02    -0.8734E+02    -0.8734E+02    -0.8734E+02    -0.8734E+02
    -0.8745E+02    -0.8745E+02    -0.8745E+02    -0.8746E+02    -0.8746E+02    -0.8747E+02    -0.8747E+02    -0.8746E+02    -0.8745E+02    -0.8742E+02    -0.8739E+02    -0.8734E+02    -0.8727E+02    -0.8718E+02    -0.8707E+02    -0.8693E+02    -0.8675E+02    -0.8653E+02    -0.8625E+02    -0.8592E+02    -0.8551E+02    -0.8501E+02    -0.8440E+02    -0.8366E+02    -0.8277E+02    -0.8169E+02    -0.8039E+02    -0.7884E+02    -0.7700E+02    -0.7484E+02    -0.7234E+02    -0.6947E+02    -0.6624E+02    -0.6268E+02    -0.5881E+02    -0.5470E+02    -0.5041E+02    -0.4601E+02    -0.4158E+02    -0.3718E+02    -0.3291E+02    -0.2883E+02    -0.2503E+02    -0.2157E+02    -0.1853E+02    -0.1595E+02    -0.1389E+02    -0.1238E+02    -0.1147E+02    -0.1116E+02    -0.1147E+02    -0.1239E+02    -0.1390E+02    -0.1597E+02    -0.1856E+02    -0.2161E+02    -0.2507E+02    -0.2888E+02    -0.3296E+02    -0.3724E+02    -0.4164E+02    -0.4608E+02    -0.5049E+02    -0.5478E+02    -0.5889E+02    -0.6276E+02    -0.6632E+02    -0.6955E+02    -0.7241E+02    -0.7492E+02    -0.7707E+02    -0.7891E+02    -0.8046E+02    -0.8175E+02    -0.8283E+02    -0.8372E+02    -0.8446E+02    -0.8506E+02    -0.8556E+02    -0.8597E+02    -0.8631E+02    -0.8658E+02    -0.8680E+02    -0.8698E+02    -0.8713E+02    -0.8724E+02    -0.8733E+02    -0.8739E+02    -0.8744E+02    -0.8748E+02    -0.8750E+02    -0.8751E+02    -0.8752E+02    -0.8751E+02    -0.8751E+02    -0.8750E+02    -0.8749E+02    -0.8748E+02    -0.8747E+02    -0.8747E+02
    -0.8760E+02    -0.8760E+02    -0.8761E+02    -0.8763E+02    -0.8765E+02    -0.8768E+02    -0.8771E+02    -0.8773E+02    -0.8775E+02    -0.8776E+02    -0.8776E+02    -0.8774E+02    -0.8771E+02    -0.8766E+02    -0.8759E+02    -0.8748E+02    -0.8733E+02    -0.8715E+02    -0.8690E+02    -0.8659E+02    -0.8619E+02    -0.8570E+02    -0.8507E+02    -0.8430E+02    -0.8333E+02    -0.8214E+02    -0.8068E+02    -0.7890E+02    -0.7675E+02    -0.7419E+02    -0.7117E+02    -0.6769E+02    -0.6374E+02    -0.5936E+02    -0.5459E+02    -0.4951E+02    -0.4419E+02    -0.3872E+02    -0.3318E+02    -0.2768E+02    -0.2231E+02    -0.1717E+02    -0.1234E+02    -0.7920E+01    -0.3995E+01    -0.6486E+00     0.2042E+01     0.4013E+01     0.5214E+01     0.5615E+01     0.5207E+01     0.3998E+01     0.2020E+01    -0.6773E+00    -0.4031E+01    -0.7963E+01    -0.1239E+02    -0.1722E+02    -0.2237E+02    -0.2775E+02    -0.3326E+02    -0.3880E+02    -0.4427E+02    -0.4960E+02    -0.5468E+02    -0.5945E+02    -0.6383E+02    -0.6778E+02    -0.7126E+02    -0.7427E+02    -0.7683E+02    -0.7898E+02    -0.8075E+02    -0.8221E+02    -0.8340E+02    -0.8436E+02    -0.8514E+02    -0.8576E+02    -0.8626E+02    -0.8665E+02    -0.8697E+02    -0.8721E+02    -0.8740E+02    -0.8754E+02    -0.8765E+02    -0.8773E+02    -0.8778E+02    -0.8781E+02    -0.8783E+02    -0.8783E+02    -0.8782E+02    -0.8780E+02    -0.8777E+02    -0.8774E+02    -0.8771E+02    -0.8768E+02    -0.8765E+02    -0.8763E+02    -0.8761E+02    -0.8761E+02
    -0.8776E+02    -0.8776E+02    -0.8778E+02    -0.8782E+02    -0.8786E+02    -0.8792E+02    -0.8797E+02    -0.8803E+02    -0.8808E+02    -0.8813E+02    -0.8816E+02    -0.8819E+02    -0.8820E+02    -0.8819E+02    -0.8816E+02    -0.8810E+02    -0.8800E+02    -0.8786E+02    -0.8766E+02    -0.8738E+02    -0.8702E+02    -0.8655E+02    -0.8593E+02    -0.8514E+02    -0.8412E+02    -0.8284E+02    -0.8123E+02    -0.7922E+02    -0.7675E+02    -0.7376E+02    -0.7019E+02    -0.6603E+02    -0.6126E+02    -0.5594E+02    -0.5011E+02    -0.4387E+02    -0.3730E+02    -0.3050E+02    -0.2358E+02    -0.1665E+02    -0.9824E+01    -0.3208E+01     0.3070E+01     0.8879E+01     0.1409E+02     0.1856E+02     0.2218E+02     0.2484E+02     0.2647E+02     0.2702E+02     0.2646E+02     0.2483E+02     0.2215E+02     0.1853E+02     0.1405E+02     0.8833E+01     0.3017E+01    -0.3269E+01    -0.9891E+01    -0.1673E+02    -0.2366E+02    -0.3059E+02    -0.3739E+02    -0.4397E+02    -0.5021E+02    -0.5604E+02    -0.6136E+02    -0.6612E+02    -0.7029E+02    -0.7385E+02    -0.7684E+02    -0.7931E+02    -0.8131E+02    -0.8292E+02    -0.8420E+02    -0.8521E+02    -0.8600E+02    -0.8662E+02    -0.8709E+02    -0.8746E+02    -0.8773E+02    -0.8793E+02    -0.8808E+02    -0.8818E+02    -0.8824E+02    -0.8827E+02    -0.8828E+02    -0.8827E+02    -0.8825E+02    -0.8821E+02    -0.8816E+02    -0.8811E+02    -0.8805E+02    -0.8799E+02    -0.8793E+02    -0.8787E+02    -0.8782E+02    -0.8779E+02    -0.8777E+02    -0.8777E+02
    -0.8793E+02    -0.8793E+02    -0.8796E+02    -0.8801E+02    -0.8808E+02    -0.8816E+02    -0.8825E+02    -0.8834E+02    -0.8843E+02    -0.8852E+02    -0.8860E+02    -0.8867E+02    -0.8872E+02    -0.8877E+02    -0.8879E+02    -0.8878E+02    -0.8874E+02    -0.8865E+02    -0.8851E+02    -0.8829E+02    -0.8798E+02    -0.8755E+02    -0.8696E+02    -0.8618E+02    -0.8515E+02    -0.8381E+02    -0.8207E+02    -0.7986E+02    -0.7708E+02    -0.7365E+02    -0.6949E+02    -0.6456E+02    -0.5887E+02    -0.5246E+02    -0.4538E+02    -0.3774E+02    -0.2962E+02    -0.2113E+02    -0.1240E+02    -0.3535E+01     0.5334E+01     0.1404E+02     0.2242E+02     0.3026E+02     0.3736E+02     0.4352E+02     0.4854E+02     0.5226E+02     0.5455E+02     0.5531E+02     0.5454E+02     0.5224E+02     0.4852E+02     0.4348E+02     0.3732E+02     0.3021E+02     0.2236E+02     0.1398E+02     0.5262E+01    -0.3614E+01    -0.1249E+02    -0.2123E+02    -0.2971E+02    -0.3784E+02    -0.4549E+02    -0.5256E+02    -0.5898E+02    -0.6467E+02    -0.6959E+02    -0.7375E+02    -0.7718E+02    -0.7995E+02    -0.8216E+02    -0.8389E+02    -0.8523E+02    -0.8626E+02    -0.8704E+02    -0.8762E+02    -0.8806E+02    -0.8837E+02    -0.8858E+02    -0.8873E+02    -0.8882E+02    -0.8886E+02    -0.8887E+02    -0.8885E+02    -0.8881E+02    -0.8876E+02    -0.8869E+02    -0.8861E+02    -0.8852E+02    -0.8843E+02    -0.8834E+02    -0.8825E+02    -0.8816E+02    -0.8808E+02    -0.8801E+02    -0.8795E+02    -0.8792E+02    -0.8792E+02
    -0.8810E+02    -0.8810E+02    -0.8814E+02    -0.8821E+02    -0.8831E+02    -0.8842E+02    -0.8853E+02    -0.8866E+02    -0.8879E+02    -0.8892E+02    -0.8904E+02    -0.8916E+02    -0.8927E+02    -0.8936E+02    -0.8944E+02    -0.8949E+02    -0.8951E+02    -0.8949E+02    -0.8942E+02    -0.8927E+02    -0.8904E+02    -0.8868E+02    -0.8815E+02    -0.8742E+02    -0.8641E+02    -0.8504E+02    -0.8322E+02    -0.8084E+02    -0.7777E+02    -0.7390E+02    -0.6912E+02    -0.6337E+02    -0.5663E+02    -0.4895E+02    -0.4039E+02    -0.3102E+02    -0.2095E+02    -0.1028E+02     0.8970E+00     0.1244E+02     0.2418E+02     0.3590E+02     0.4733E+02     0.5818E+02     0.6814E+02     0.7688E+02     0.8407E+02     0.8944E+02     0.9276E+02     0.9388E+02     0.9275E+02     0.8942E+02     0.8405E+02     0.7684E+02     0.6810E+02     0.5813E+02     0.4727E+02     0.3583E+02     0.2411E+02     0.1236E+02     0.8070E+00    -0.1038E+02    -0.2106E+02    -0.3113E+02    -0.4050E+02    -0.4907E+02    -0.5675E+02    -0.6348E+02    -0.6923E+02    -0.7400E+02    -0.7787E+02    -0.8093E+02    -0.8331E+02    -0.8512E+02    -0.8649E+02    -0.8750E+02    -0.8823E+02    -0.8875E+02    -0.8911E+02    -0.8935E+02    -0.8950E+02    -0.8957E+02    -0.8960E+02    -0.8958E+02    -0.8953E+02    -0.8946E+02    -0.8936E+02    -0.8926E+02    -0.8914E+02    -0.8902E+02    -0.8890E+02    -0.8877E+02    -0.8864E+02    -0.8851E+02    -0.8839E+02    -0.8829E+02    -0.8819E+02    -0.8812E+02    -0.8808E+02    -0.8808E+02
    -0.8827E+02    -0.8827E+02    -0.8832E+02    -0.8841E+02    -0.8853E+02    -0.8866E+02    -0.8882E+02    -0.8898E+02    -0.8914E+02    -0.8931E+02    -0.8948E+02    -0.8965E+02    -0.8980E+02    -0.8995E+02    -0.9009E+02    -0.9020E+02    -0.9029E+02    -0.9034E+02    -0.9035E+02    -0.9029E+02    -0.9015E+02    -0.8988E+02    -0.8945E+02    -0.8880E+02    -0.8785E+02    -0.8651E+02    -0.8465E+02    -0.8215E+02    -0.7883E+02    -0.7454E+02    -0.6913E+02    -0.6249E+02    -0.5459E+02    -0.4546E+02    -0.3512E+02    -0.2365E+02    -0.1111E+02     0.2445E+01     0.1691E+02     0.3214E+02     0.4793E+02     0.6397E+02     0.7991E+02     0.9531E+02     0.1097E+03     0.1224E+03     0.1331E+03     0.1411E+03     0.1462E+03     0.1478E+03     0.1461E+03     0.1411E+03     0.1331E+03     0.1224E+03     0.1096E+03     0.9525E+02     0.7985E+02     0.6390E+02     0.4785E+02     0.3206E+02     0.1682E+02     0.2345E+01    -0.1121E+02    -0.2376E+02    -0.3524E+02    -0.4557E+02    -0.5471E+02    -0.6261E+02    -0.6924E+02    -0.7465E+02    -0.7893E+02    -0.8224E+02    -0.8474E+02    -0.8659E+02    -0.8793E+02    -0.8888E+02    -0.8953E+02    -0.8996E+02    -0.9022E+02    -0.9037E+02    -0.9043E+02    -0.9043E+02    -0.9038E+02    -0.9029E+02    -0.9018E+02    -0.9005E+02    -0.8991E+02    -0.8976E+02    -0.8960E+02    -0.8943E+02    -0.8926E+02    -0.8909E+02    -0.8893E+02    -0.8877E+02    -0.8862E+02    -0.8849E+02    -0.8838E+02    -0.8829E+02    -0.8824E+02    -0.8824E+02
    -0.8843E+02    -0.8843E+02    -0.8849E+02    -0.8860E+02    -0.8874E+02    -0.8890E+02    -0.8909E+02    -0.8928E+02    -0.8949E+02    -0.8969E+02    -0.8990E+02    -0.9011E+02    -0.9032E+02    -0.9052E+02    -0.9071E+02    -0.9089E+02    -0.9105E+02    -0.9117E+02    -0.9126E+02    -0.9130E+02    -0.9125E+02    -0.9109E+02    -0.9078E+02    -0.9024E+02    -0.8940E+02    -0.8814E+02    -0.8631E+02    -0.8375E+02    -0.8024E+02    -0.7557E+02    -0.6953E+02    -0.6197E+02    -0.5281E+02    -0.4202E+02    -0.2961E+02    -0.1559E+02     0.5655E-01     0.1732E+02     0.3615E+02     0.5641E+02     0.7786E+02     0.1001E+03     0.1228E+03     0.1451E+03     0.1664E+03     0.1857E+03     0.2021E+03     0.2146E+03     0.2225E+03     0.2252E+03     0.2225E+03     0.2146E+03     0.2021E+03     0.1857E+03     0.1663E+03     0.1451E+03     0.1227E+03     0.1001E+03     0.7777E+02     0.5632E+02     0.3605E+02     0.1722E+02    -0.5202E-01    -0.1570E+02    -0.2973E+02    -0.4214E+02    -0.5293E+02    -0.6209E+02    -0.6965E+02    -0.7568E+02    -0.8034E+02    -0.8384E+02    -0.8640E+02    -0.8822E+02    -0.8948E+02    -0.9032E+02    -0.9086E+02    -0.9117E+02    -0.9133E+02    -0.9138E+02    -0.9135E+02    -0.9126E+02    -0.9114E+02    -0.9099E+02    -0.9081E+02    -0.9063E+02    -0.9043E+02    -0.9023E+02    -0.9003E+02    -0.8982E+02    -0.8961E+02    -0.8941E+02    -0.8921E+02    -0.8902E+02    -0.8884E+02    -0.8869E+02    -0.8855E+02    -0.8845E+02    -0.8839E+02    -0.8839E+02
    -0.8858E+02    -0.8858E+02    -0.8865E+02    -0.8877E+02    -0.8893E+02    -0.8912E+02    -0.8933E+02    -0.8956E+02    -0.8980E+02    -0.9004E+02    -0.9029E+02    -0.9054E+02    -0.9080E+02    -0.9105E+02    -0.9129E+02    -0.9153E+02    -0.9175E+02    -0.9195E+02    -0.9212E+02    -0.9224E+02    -0.9230E+02    -0.9226E+02    -0.9207E+02    -0.9168E+02    -0.9097E+02    -0.8984E+02    -0.8810E+02    -0.8554E+02    -0.8192E+02    -0.7694E+02    -0.7033E+02    -0.6184E+02    -0.5135E+02    -0.3875E+02    -0.2399E+02    -0.6977E+01     0.1243E+02     0.3434E+02     0.5880E+02     0.8576E+02     0.1150E+03     0.1462E+03     0.1788E+03     0.2119E+03     0.2442E+03     0.2744E+03     0.3007E+03     0.3213E+03     0.3345E+03     0.3390E+03     0.3345E+03     0.3213E+03     0.3007E+03     0.2744E+03     0.2442E+03     0.2118E+03     0.1787E+03     0.1462E+03     0.1149E+03     0.8567E+02     0.5870E+02     0.3424E+02     0.1232E+02    -0.7092E+01    -0.2411E+02    -0.3888E+02    -0.5147E+02    -0.6196E+02    -0.7044E+02    -0.7705E+02    -0.8202E+02    -0.8563E+02    -0.8818E+02    -0.8992E+02    -0.9105E+02    -0.9175E+02    -0.9215E+02    -0.9233E+02    -0.9238E+02    -0.9232E+02    -0.9220E+02    -0.9204E+02    -0.9184E+02    -0.9162E+02    -0.9139E+02    -0.9116E+02    -0.9091E+02    -0.9067E+02    -0.9042E+02    -0.9018E+02    -0.8993E+02    -0.8970E+02    -0.8947E+02    -0.8925E+02    -0.8905E+02    -0.8886E+02    -0.8871E+02    -0.8860E+02    -0.8853E+02    -0.8853E+02
    -0.8871E+02    -0.8871E+02    -0.8879E+02    -0.8892E+02    -0.8910E+02    -0.8932E+02    -0.8955E+02    -0.8980E+02    -0.9007E+02    -0.9035E+02    -0.9063E+02    -0.9092E+02    -0.9121E+02    -0.9151E+02    -0.9180E+02    -0.9209E+02    -0.9237E+02    -0.9264E+02    -0.9288E+02    -0.9310E+02    -0.9325E+02    -0.9332E+02    -0.9327E+02    -0.9301E+02    -0.9246E+02    -0.9149E+02    -0.8989E+02    -0.8741E+02    -0.8375E+02    -0.7855E+02    -0.7145E+02    -0.6210E+02    -0.5029E+02    -0.3583E+02    -0.1855E+02     0.1792E+01     0.2553E+02     0.5297E+02     0.8436E+02     0.1199E+03     0.1596E+03     0.2033E+03     0.2504E+03     0.2999E+03     0.3503E+03     0.3992E+03     0.4435E+03     0.4794E+03     0.5032E+03     0.5116E+03     0.5032E+03     0.4794E+03     0.4434E+03     0.3991E+03     0.3502E+03     0.2999E+03     0.2503E+03     0.2032E+03     0.1595E+03     0.1198E+03     0.8426E+02     0.5286E+02     0.2542E+02     0.1676E+01    -0.1867E+02    -0.3595E+02    -0.5041E+02    -0.6222E+02    -0.7156E+02    -0.7866E+02    -0.8384E+02    -0.8750E+02    -0.8997E+02    -0.9156E+02    -0.9253E+02    -0.9308E+02    -0.9334E+02    -0.9340E+02    -0.9333E+02    -0.9318E+02    -0.9297E+02    -0.9272E+02    -0.9246E+02    -0.9219E+02    -0.9190E+02    -0.9162E+02    -0.9133E+02    -0.9105E+02    -0.9077E+02    -0.9049E+02    -0.9021E+02    -0.8995E+02    -0.8969E+02    -0.8945E+02    -0.8922E+02    -0.8902E+02    -0.8885E+02    -0.8872E+02    -0.8865E+02    -0.8865E+02
    -0.8882E+02    -0.8882E+02    -0.8890E+02    -0.8905E+02    -0.8924E+02    -0.8947E+02    -0.8973E+02    -0.9001E+02    -0.9030E+02    -0.9060E+02    -0.9091E+02    -0.9123E+02    -0.9156E+02    -0.9189E+02    -0.9222E+02    -0.9255E+02    -0.9289E+02    -0.9322E+02    -0.9353E+02    -0.9382E+02    -0.9407E+02    -0.9424E+02    -0.9430E+02    -0.9418E+02    -0.9378E+02    -0.9296E+02    -0.9152E+02    -0.8917E+02    -0.8555E+02    -0.8023E+02    -0.7276E+02    -0.6268E+02    -0.4968E+02    -0.3346E+02    -0.1371E+02     0.1003E+02     0.3834E+02     0.7183E+02     0.1111E+03     0.1569E+03     0.2097E+03     0.2698E+03     0.3374E+03     0.4117E+03     0.4912E+03     0.5728E+03     0.6513E+03     0.7194E+03     0.7672E+03     0.7849E+03     0.7672E+03     0.7193E+03     0.6513E+03     0.5727E+03     0.4911E+03     0.4116E+03     0.3373E+03     0.2697E+03     0.2096E+03     0.1568E+03     0.1110E+03     0.7172E+02     0.3823E+02     0.9916E+01    -0.1383E+02    -0.3358E+02    -0.4979E+02    -0.6280E+02    -0.7286E+02    -0.8033E+02    -0.8564E+02    -0.8926E+02    -0.9160E+02    -0.9303E+02    -0.9385E+02    -0.9425E+02    -0.9437E+02    -0.9432E+02    -0.9414E+02    -0.9390E+02    -0.9362E+02    -0.9331E+02    -0.9298E+02    -0.9265E+02    -0.9233E+02    -0.9200E+02    -0.9168E+02    -0.9136E+02    -0.9105E+02    -0.9074E+02    -0.9044E+02    -0.9015E+02    -0.8988E+02    -0.8961E+02    -0.8937E+02    -0.8915E+02    -0.8897E+02    -0.8883E+02    -0.8875E+02    -0.8875E+02
    -0.8890E+02    -0.8890E+02    -0.8899E+02    -0.8914E+02    -0.8935E+02    -0.8959E+02    -0.8986E+02    -0.9015E+02    -0.9046E+02    -0.9079E+02    -0.9112E+02    -0.9146E+02    -0.9181E+02    -0.9217E+02    -0.9254E+02    -0.9291E+02    -0.9328E+02    -0.9366E+02    -0.9403E+02    -0.9439E+02    -0.9471E+02    -0.9497E+02    -0.9512E+02    -0.9511E+02    -0.9483E+02    -0.9415E+02    -0.9285E+02    -0.9064E+02    -0.8710E+02    -0.8175E+02    -0.7403E+02    -0.6342E+02    -0.4947E+02    -0.3180E+02    -0.9928E+01     0.1683E+02     0.4935E+02     0.8863E+02     0.1358E+03     0.1923E+03     0.2596E+03     0.3393E+03     0.4329E+03     0.5416E+03     0.6659E+03     0.8037E+03     0.9496E+03     0.1091E+04     0.1203E+04     0.1252E+04     0.1203E+04     0.1091E+04     0.9495E+03     0.8037E+03     0.6658E+03     0.5416E+03     0.4328E+03     0.3392E+03     0.2595E+03     0.1923E+03     0.1357E+03     0.8852E+02     0.4924E+02     0.1672E+02    -0.1005E+02    -0.3192E+02    -0.4959E+02    -0.6353E+02    -0.7414E+02    -0.8184E+02    -0.8719E+02    -0.9072E+02    -0.9293E+02    -0.9422E+02    -0.9490E+02    -0.9518E+02    -0.9519E+02    -0.9504E+02    -0.9478E+02    -0.9447E+02    -0.9412E+02    -0.9375E+02    -0.9338E+02    -0.9301E+02    -0.9265E+02    -0.9229E+02    -0.9194E+02    -0.9159E+02    -0.9126E+02    -0.9093E+02    -0.9062E+02    -0.9031E+02    -0.9001E+02    -0.8973E+02    -0.8948E+02    -0.8924E+02    -0.8905E+02    -0.8890E+02    -0.8882E+02    -0.8882E+02
    -0.8895E+02    -0.8895E+02    -0.8904E+02    -0.8920E+02    -0.8941E+02    -0.8966E+02    -0.8994E+02    -0.9025E+02    -0.9057E+02    -0.9090E+02    -0.9125E+02    -0.9161E+02    -0.9197E+02    -0.9235E+02    -0.9273E+02    -0.9313E+02    -0.9353E+02    -0.9394E+02    -0.9435E+02    -0.9474E+02    -0.9512E+02    -0.9543E+02    -0.9565E+02    -0.9571E+02    -0.9552E+02    -0.9493E+02    -0.9373E+02    -0.9162E+02    -0.8816E+02    -0.8282E+02    -0.7499E+02    -0.6406E+02    -0.4951E+02    -0.3089E+02    -0.7573E+01     0.2130E+02     0.5684E+02     0.1004E+03     0.1538E+03     0.2191E+03     0.2990E+03     0.3969E+03     0.5171E+03     0.6650E+03     0.8472E+03     0.1071E+04     0.1341E+04     0.1654E+04     0.1978E+04     0.2197E+04     0.1978E+04     0.1654E+04     0.1341E+04     0.1071E+04     0.8471E+03     0.6649E+03     0.5170E+03     0.3968E+03     0.2989E+03     0.2190E+03     0.1537E+03     0.1003E+03     0.5673E+02     0.2118E+02    -0.7691E+01    -0.3101E+02    -0.4963E+02    -0.6417E+02    -0.7509E+02    -0.8291E+02    -0.8825E+02    -0.9170E+02    -0.9380E+02    -0.9500E+02    -0.9559E+02    -0.9578E+02    -0.9573E+02    -0.9551E+02    -0.9519E+02    -0.9483E+02    -0.9443E+02    -0.9403E+02    -0.9363E+02    -0.9323E+02    -0.9284E+02    -0.9247E+02    -0.9210E+02    -0.9174E+02    -0.9139E+02    -0.9105E+02    -0.9072E+02    -0.9040E+02    -0.9010E+02    -0.8981E+02    -0.8954E+02    -0.8930E+02    -0.8910E+02    -0.8895E+02    -0.8886E+02    -0.8886E+02
    -0.8896E+02    -0.8896E+02    -0.8906E+02    -0.8922E+02    -0.8943E+02    -0.8969E+02    -0.8997E+02    -0.9028E+02    -0.9060E+02    -0.9094E+02    -0.9129E+02    -0.9165E+02    -0.9203E+02    -0.9241E+02    -0.9280E+02    -0.9320E+02    -0.9362E+02    -0.9403E+02    -0.9446E+02    -0.9487E+02    -0.9526E+02    -0.9559E+02    -0.9584E+02    -0.9593E+02    -0.9576E+02    -0.9520E+02    -0.9404E+02    -0.9197E+02    -0.8854E+02    -0.8321E+02    -0.7534E+02    -0.6431E+02    -0.4957E+02    -0.3061E+02    -0.6789E+01     0.2283E+02     0.5949E+02     0.1047E+03     0.1605E+03     0.2293E+03     0.3145E+03     0.4208E+03     0.5547E+03     0.7258E+03     0.9493E+03     0.1250E+04     0.1674E+04     0.2304E+04     0.3311E+04     0.5051E+04     0.3311E+04     0.2304E+04     0.1674E+04     0.1250E+04     0.9493E+03     0.7258E+03     0.5546E+03     0.4208E+03     0.3144E+03     0.2292E+03     0.1604E+03     0.1046E+03     0.5937E+02     0.2272E+02    -0.6908E+01    -0.3073E+02    -0.4969E+02    -0.6442E+02    -0.7545E+02    -0.8330E+02    -0.8863E+02    -0.9205E+02    -0.9411E+02    -0.9527E+02    -0.9583E+02    -0.9600E+02    -0.9591E+02    -0.9567E+02    -0.9534E+02    -0.9495E+02    -0.9454E+02    -0.9413E+02    -0.9371E+02    -0.9331E+02    -0.9291E+02    -0.9253E+02    -0.9215E+02    -0.9179E+02    -0.9143E+02    -0.9109E+02    -0.9076E+02    -0.9043E+02    -0.9013E+02    -0.8983E+02    -0.8956E+02    -0.8932E+02    -0.8912E+02    -0.8897E+02    -0.8888E+02    -0.8888E+02
    -0.8895E+02    -0.8895E+02    -0.8904E+02    -0.8920E+02    -0.8941E+02    -0.8966E+02    -0.8994E+02    -0.9025E+02    -0.9057E+02    -0.9090E+02    -0.9125E+02    -0.9161E+02    -0.9197E+02    -0.9235E+02    -0.9273E+02    -0.9313E+02    -0.9353E+02    -0.9394E+02    -0.9435E+02    -0.9474E+02    -0.9512E+02    -0.9543E+02    -0.9565E+02    -0.9571E+02    -0.9552E+02    -0.9493E+02    -0.9373E+02    -0.9162E+02    -0.8816E+02    -0.8282E+02    -0.7498E+02    -0.6406E+02    -0.4951E+02    -0.3088E+02    -0.7571E+01     0.2130E+02     0.5684E+02     0.1004E+03     0.1538E+03     0.2191E+03     0.2990E+03     0.3969E+03     0.5171E+03     0.6650E+03     0.8472E+03     0.1071E+04     0.1341E+04     0.1654E+04     0.1978E+04     0.2197E+04     0.1978E+04     0.1654E+04     0.1341E+04     0.1071E+04     0.8471E+03     0.6649E+03     0.5170E+03     0.3968E+03     0.2989E+03     0.2190E+03     0.1537E+03     0.1003E+03     0.5673E+02     0.2118E+02    -0.7690E+01    -0.3100E+02    -0.4963E+02    -0.6417E+02    -0.7509E+02    -0.8291E+02    -0.8825E+02    -0.9170E+02    -0.9380E+02    -0.9500E+02    -0.9559E+02    -0.9578E+02    -0.9572E+02    -0.9551E+02    -0.9519E+02    -0.9483E+02    -0.9443E+02    -0.9403E+02    -0.9363E+02    -0.9323E+02    -0.9284E+02    -0.9247E+02    -0.9210E+02    -0.9174E+02    -0.9139E+02    -0.9105E+02    -0.9072E+02    -0.9040E+02    -0.9010E+02    -0.8981E+02    -0.8954E+02    -0.8930E+02    -0.8910E+02    -0.8895E+02    -0.8886E+02    -0.8886E+02
    -0.8890E+02    -0.8890E+02    -0.8899E+02    -0.8914E+02    -0.8935E+02    -0.8959E+02    -0.8986E+02    -0.9015E+02    -0.9046E+02    -0.9079E+02    -0.9112E+02    -0.9146E+02    -0.9181E+02    -0.9217E+02    -0.9254E+02    -0.9291E+02    -0.9328E+02    -0.9366E+02    -0.9403E+02    -0.9438E+02    -0.9471E+02    -0.9497E+02    -0.9512E+02    -0.9511E+02    -0.9483E+02    -0.9415E+02    -0.9285E+02    -0.9064E+02    -0.8710E+02    -0.8175E+02    -0.7403E+02    -0.6342E+02    -0.4947E+02    -0.3180E+02    -0.9924E+01     0.1684E+02     0.4935E+02     0.8863E+02     0.1359E+03     0.1924E+03     0.2596E+03     0.3393E+03     0.4329E+03     0.5417E+03     0.6659E+03     0.8037E+03     0.9496E+03     0.1091E+04     0.1203E+04     0.1252E+04     0.1203E+04     0.1091E+04     0.9495E+03     0.8037E+03     0.6658E+03     0.5416E+03     0.4328E+03     0.3392E+03     0.2595E+03     0.1923E+03     0.1357E+03     0.8852E+02     0.4924E+02     0.1672E+02    -0.1004E+02    -0.3192E+02    -0.4959E+02    -0.6353E+02    -0.7414E+02    -0.8184E+02    -0.8719E+02    -0.9072E+02    -0.9292E+02    -0.9422E+02    -0.9490E+02    -0.9518E+02    -0.9519E+02    -0.9504E+02    -0.9478E+02    -0.9447E+02    -0.9411E+02    -0.9375E+02    -0.9338E+02    -0.9301E+02    -0.9264E+02    -0.9229E+02    -0.9194E+02    -0.9159E+02    -0.9126E+02    -0.9093E+02    -0.9061E+02    -0.9031E+02    -0.9001E+02    -0.8973E+02    -0.8948E+02    -0.8924E+02    -0.8905E+02    -0.8890E+02    -0.8882E+02    -0.8882E+02
    -0.8882E+02    -0.8882E+02    -0.8890E+02    -0.8905E+02    -0.8924E+02    -0.8947E+02    -0.8973E+02    -0.9001E+02    -0.9030E+02    -0.9060E+02    -0.9091E+02    -0.9123E+02    -0.9156E+02    -0.9189E+02    -0.9222E+02    -0.9255E+02    -0.9289E+02    -0.9322E+02    -0.9353E+02    -0.9382E+02    -0.9407E+02    -0.9424E+02    -0.9430E+02    -0.9418E+02    -0.9378E+02    -0.9296E+02    -0.9152E+02    -0.8917E+02    -0.8555E+02    -0.8023E+02    -0.7275E+02    -0.6268E+02    -0.4967E+02    -0.3346E+02    -0.1370E+02     0.1004E+02     0.3834E+02     0.7183E+02     0.1111E+03     0.1569E+03     0.2097E+03     0.2698E+03     0.3374E+03     0.4117E+03     0.4912E+03     0.5728E+03     0.6513E+03     0.7194E+03     0.7672E+03     0.7849E+03     0.7672E+03     0.7194E+03     0.6513E+03     0.5727E+03     0.4911E+03     0.4116E+03     0.3373E+03     0.2698E+03     0.2096E+03     0.1568E+03     0.1110E+03     0.7173E+02     0.3823E+02     0.9921E+01    -0.1382E+02    -0.3358E+02    -0.4979E+02    -0.6279E+02    -0.7286E+02    -0.8033E+02    -0.8564E+02    -0.8925E+02    -0.9160E+02    -0.9303E+02    -0.9385E+02    -0.9425E+02    -0.9437E+02    -0.9432E+02    -0.9414E+02    -0.9390E+02    -0.9361E+02    -0.9330E+02    -0.9298E+02    -0.9265E+02    -0.9233E+02    -0.9200E+02    -0.9168E+02    -0.9136E+02    -0.9105E+02    -0.9074E+02    -0.9044E+02    -0.9015E+02    -0.8988E+02    -0.8961E+02    -0.8937E+02    -0.8915E+02    -0.8896E+02    -0.8883E+02    -0.8875E+02    -0.8875E+02
    -0.8871E+02    -0.8871E+02    -0.8879E+02    -0.8892E+02    -0.8910E+02    -0.8931E+02    -0.8955E+02    -0.8980E+02    -0.9007E+02    -0.9035E+02    -0.9063E+02    -0.9092E+02    -0.9121E+02    -0.9151E+02    -0.9180E+02    -0.9209E+02    -0.9237E+02    -0.9264E+02    -0.9288E+02    -0.9310E+02    -0.9325E+02    -0.9332E+02    -0.9326E+02    -0.9301E+02    -0.9246E+02    -0.9148E+02    -0.8988E+02    -0.8741E+02    -0.8375E+02    -0.7855E+02    -0.7144E+02    -0.6210E+02    -0.5028E+02    -0.3583E+02    -0.1855E+02     0.1799E+01     0.2554E+02     0.5297E+02     0.8437E+02     0.1199E+03     0.1596E+03     0.2033E+03     0.2504E+03     0.2999E+03     0.3503E+03     0.3992E+03     0.4435E+03     0.4795E+03     0.5032E+03     0.5116E+03     0.5032E+03     0.4794E+03     0.4435E+03     0.3991E+03     0.3503E+03     0.2999E+03     0.2503E+03     0.2032E+03     0.1595E+03     0.1198E+03     0.8427E+02     0.5287E+02     0.2543E+02     0.1684E+01    -0.1867E+02    -0.3595E+02    -0.5040E+02    -0.6221E+02    -0.7155E+02    -0.7865E+02    -0.8384E+02    -0.8749E+02    -0.8996E+02    -0.9156E+02    -0.9253E+02    -0.9308E+02    -0.9334E+02    -0.9340E+02    -0.9333E+02    -0.9317E+02    -0.9297E+02    -0.9272E+02    -0.9246E+02    -0.9219E+02    -0.9190E+02    -0.9162E+02    -0.9133E+02    -0.9105E+02    -0.9076E+02    -0.9049E+02    -0.9021E+02    -0.8995E+02    -0.8969E+02    -0.8945E+02    -0.8922E+02    -0.8902E+02    -0.8885E+02    -0.8872E+02    -0.8865E+02    -0.8865E+02
    -0.8858E+02    -0.8858E+02    -0.8865E+02    -0.8877E+02    -0.8893E+02    -0.8912E+02    -0.8933E+02    -0.8956E+02    -0.8980E+02    -0.9004E+02    -0.9029E+02    -0.9054E+02    -0.9080E+02    -0.9104E+02    -0.9129E+02    -0.9152E+02    -0.9175E+02    -0.9195E+02    -0.9212E+02    -0.9224E+02    -0.9230E+02    -0.9226E+02    -0.9207E+02    -0.9167E+02    -0.9097E+02    -0.8984E+02    -0.8810E+02    -0.8554E+02    -0.8192E+02    -0.7694E+02    -0.7032E+02    -0.6184E+02    -0.5134E+02    -0.3874E+02    -0.2398E+02    -0.6967E+01     0.1244E+02     0.3435E+02     0.5881E+02     0.8577E+02     0.1150E+03     0.1462E+03     0.1788E+03     0.2119E+03     0.2442E+03     0.2744E+03     0.3007E+03     0.3213E+03     0.3345E+03     0.3391E+03     0.3345E+03     0.3213E+03     0.3007E+03     0.2744E+03     0.2442E+03     0.2118E+03     0.1787E+03     0.1462E+03     0.1150E+03     0.8568E+02     0.5872E+02     0.3425E+02     0.1233E+02    -0.7082E+01    -0.2410E+02    -0.3887E+02    -0.5146E+02    -0.6195E+02    -0.7043E+02    -0.7704E+02    -0.8201E+02    -0.8563E+02    -0.8818E+02    -0.8991E+02    -0.9105E+02    -0.9175E+02    -0.9214E+02    -0.9233E+02    -0.9238E+02    -0.9232E+02    -0.9220E+02    -0.9203E+02    -0.9184E+02    -0.9162E+02    -0.9139E+02    -0.9115E+02    -0.9091E+02    -0.9067E+02    -0.9042E+02    -0.9017E+02    -0.8993E+02    -0.8970E+02    -0.8947E+02    -0.8925E+02    -0.8905E+02    -0.8886E+02    -0.8871E+02    -0.8859E+02    -0.8853E+02    -0.8853E+02
    -0.8843E+02    -0.8843E+02    -0.8849E+02    -0.8860E+02    -0.8874E+02    -0.8890E+02    -0.8909E+02    -0.8928E+02    -0.8948E+02    -0.8969E+02    -0.8990E+02    -0.9011E+02    -0.9032E+02    -0.9052E+02    -0.9071E+02    -0.9089E+02    -0.9104E+02    -0.9117E+02    -0.9126E+02    -0.9130E+02    -0.9125E+02    -0.9109E+02    -0.9078E+02    -0.9024E+02    -0.8940E+02    -0.8813E+02    -0.8631E+02    -0.8374E+02    -0.8023E+02    -0.7556E+02    -0.6953E+02    -0.6196E+02    -0.5280E+02    -0.4201E+02    -0.2960E+02    -0.1557E+02     0.6927E-01     0.1733E+02     0.3616E+02     0.5642E+02     0.7787E+02     0.1002E+03     0.1228E+03     0.1451E+03     0.1664E+03     0.1857E+03     0.2021E+03     0.2147E+03     0.2226E+03     0.2253E+03     0.2226E+03     0.2146E+03     0.2021E+03     0.1857E+03     0.1664E+03     0.1451E+03     0.1227E+03     0.1001E+03     0.7779E+02     0.5633E+02     0.3607E+02     0.1723E+02    -0.3918E-01    -0.1569E+02    -0.2971E+02    -0.4213E+02    -0.5292E+02    -0.6208E+02    -0.6964E+02    -0.7567E+02    -0.8033E+02    -0.8383E+02    -0.8639E+02    -0.8822E+02    -0.8948E+02    -0.9032E+02    -0.9085E+02    -0.9117E+02    -0.9133E+02    -0.9138E+02    -0.9135E+02    -0.9126E+02    -0.9114E+02    -0.9098E+02    -0.9081E+02    -0.9063E+02    -0.9043E+02    -0.9023E+02    -0.9002E+02    -0.8982E+02    -0.8961E+02    -0.8941E+02    -0.8921E+02    -0.8902E+02    -0.8884E+02    -0.8869E+02    -0.8855E+02    -0.8845E+02    -0.8839E+02    -0.8839E+02
    -0.8827E+02    -0.8827E+02    -0.8832E+02    -0.8841E+02    -0.8853E+02    -0.8866E+02    -0.8882E+02    -0.8898E+02    -0.8914E+02    -0.8931E+02    -0.8948E+02    -0.8965E+02    -0.8980E+02    -0.8995E+02    -0.9009E+02    -0.9020E+02    -0.9029E+02    -0.9034E+02    -0.9035E+02    -0.9029E+02    -0.9014E+02    -0.8988E+02    -0.8944E+02    -0.8879E+02    -0.8784E+02    -0.8650E+02    -0.8465E+02    -0.8214E+02    -0.7882E+02    -0.7453E+02    -0.6912E+02    -0.6248E+02    -0.5458E+02    -0.4544E+02    -0.3511E+02    -0.2363E+02    -0.1109E+02     0.2461E+01     0.1693E+02     0.3216E+02     0.4794E+02     0.6399E+02     0.7993E+02     0.9532E+02     0.1097E+03     0.1225E+03     0.1331E+03     0.1412E+03     0.1462E+03     0.1479E+03     0.1462E+03     0.1411E+03     0.1331E+03     0.1224E+03     0.1096E+03     0.9527E+02     0.7986E+02     0.6392E+02     0.4786E+02     0.3207E+02     0.1683E+02     0.2361E+01    -0.1120E+02    -0.2374E+02    -0.3522E+02    -0.4556E+02    -0.5470E+02    -0.6259E+02    -0.6923E+02    -0.7464E+02    -0.7892E+02    -0.8224E+02    -0.8474E+02    -0.8658E+02    -0.8792E+02    -0.8887E+02    -0.8952E+02    -0.8995E+02    -0.9022E+02    -0.9037E+02    -0.9043E+02    -0.9043E+02    -0.9038E+02    -0.9029E+02    -0.9018E+02    -0.9005E+02    -0.8991E+02    -0.8976E+02    -0.8959E+02    -0.8943E+02    -0.8926E+02    -0.8909E+02    -0.8893E+02    -0.8877E+02    -0.8862E+02    -0.8849E+02    -0.8838E+02    -0.8829E+02    -0.8824E+02    -0.8824E+02
    -0.8810E+02    -0.8810E+02    -0.8814E+02    -0.8821E+02    -0.8831E+02    -0.8841E+02    -0.8853E+02    -0.8866E+02    -0.8879E+02    -0.8892E+02    -0.8904E+02    -0.8916E+02    -0.8926E+02    -0.8936E+02    -0.8943E+02    -0.8949E+02    -0.8951E+02    -0.8949E+02    -0.8941E+02    -0.8927E+02    -0.8903E+02    -0.8867E+02    -0.8815E+02    -0.8741E+02    -0.8640E+02    -0.8503E+02    -0.8321E+02    -0.8083E+02    -0.7776E+02    -0.7389E+02    -0.6910E+02    -0.6335E+02    -0.5662E+02    -0.4894E+02    -0.4037E+02    -0.3101E+02    -0.2094E+02    -0.1026E+02     0.9163E+00     0.1246E+02     0.2420E+02     0.3592E+02     0.4735E+02     0.5820E+02     0.6816E+02     0.7690E+02     0.8409E+02     0.8946E+02     0.9278E+02     0.9390E+02     0.9277E+02     0.8945E+02     0.8407E+02     0.7686E+02     0.6812E+02     0.5815E+02     0.4729E+02     0.3585E+02     0.2413E+02     0.1238E+02     0.8264E+00    -0.1036E+02    -0.2104E+02    -0.3111E+02    -0.4048E+02    -0.4905E+02    -0.5673E+02    -0.6346E+02    -0.6921E+02    -0.7399E+02    -0.7786E+02    -0.8092E+02    -0.8330E+02    -0.8512E+02    -0.8648E+02    -0.8749E+02    -0.8823E+02    -0.8875E+02    -0.8911E+02    -0.8935E+02    -0.8949E+02    -0.8957E+02    -0.8959E+02    -0.8957E+02    -0.8953E+02    -0.8945E+02    -0.8936E+02    -0.8926E+02    -0.8914E+02    -0.8902E+02    -0.8889E+02    -0.8876E+02    -0.8864E+02    -0.8851E+02    -0.8839E+02    -0.8828E+02    -0.8819E+02    -0.8812E+02    -0.8808E+02    -0.8808E+02
    -0.8793E+02    -0.8793E+02    -0.8796E+02    -0.8801E+02    -0.8808E+02    -0.8816E+02    -0.8825E+02    -0.8834E+02    -0.8843E+02    -0.8851E+02    -0.8859E+02    -0.8867E+02    -0.8872E+02    -0.8876E+02    -0.8878E+02    -0.8878E+02    -0.8873E+02    -0.8865E+02    -0.8850E+02    -0.8829E+02    -0.8798E+02    -0.8754E+02    -0.8696E+02    -0.8618E+02    -0.8514E+02    -0.8380E+02    -0.8206E+02    -0.7985E+02    -0.7707E+02    -0.7363E+02    -0.6947E+02    -0.6455E+02    -0.5885E+02    -0.5244E+02    -0.4536E+02    -0.3772E+02    -0.2960E+02    -0.2111E+02    -0.1238E+02    -0.3512E+01     0.5357E+01     0.1407E+02     0.2244E+02     0.3028E+02     0.3738E+02     0.4354E+02     0.4857E+02     0.5228E+02     0.5457E+02     0.5534E+02     0.5456E+02     0.5227E+02     0.4854E+02     0.4351E+02     0.3734E+02     0.3023E+02     0.2239E+02     0.1400E+02     0.5285E+01    -0.3591E+01    -0.1246E+02    -0.2120E+02    -0.2969E+02    -0.3782E+02    -0.4547E+02    -0.5255E+02    -0.5896E+02    -0.6465E+02    -0.6958E+02    -0.7373E+02    -0.7716E+02    -0.7994E+02    -0.8215E+02    -0.8388E+02    -0.8522E+02    -0.8625E+02    -0.8704E+02    -0.8762E+02    -0.8805E+02    -0.8836E+02    -0.8858E+02    -0.8873E+02    -0.8881E+02    -0.8886E+02    -0.8887E+02    -0.8885E+02    -0.8881E+02    -0.8876E+02    -0.8869E+02    -0.8861E+02    -0.8852E+02    -0.8843E+02    -0.8834E+02    -0.8825E+02    -0.8816E+02    -0.8808E+02    -0.8801E+02    -0.8795E+02    -0.8792E+02    -0.8792E+02
    -0.8776E+02    -0.8776E+02    -0.8778E+02    -0.8782E+02    -0.8786E+02    -0.8792E+02    -0.8797E+02    -0.8803E+02    -0.8808E+02    -0.8812E+02    -0.8816E+02    -0.8819E+02    -0.8820E+02    -0.8819E+02    -0.8816E+02    -0.8810E+02    -0.8800E+02    -0.8786E+02    -0.8765E+02    -0.8738E+02    -0.8702E+02    -0.8654E+02    -0.8592E+02    -0.8513E+02    -0.8411E+02    -0.8283E+02    -0.8122E+02    -0.7921E+02    -0.7674E+02    -0.7375E+02    -0.7018E+02    -0.6601E+02    -0.6124E+02    -0.5591E+02    -0.5009E+02    -0.4385E+02    -0.3728E+02    -0.3047E+02    -0.2355E+02    -0.1663E+02    -0.9797E+01    -0.3181E+01     0.3098E+01     0.8907E+01     0.1411E+02     0.1859E+02     0.2221E+02     0.2487E+02     0.2650E+02     0.2705E+02     0.2649E+02     0.2485E+02     0.2218E+02     0.1856E+02     0.1407E+02     0.8861E+01     0.3044E+01    -0.3241E+01    -0.9864E+01    -0.1670E+02    -0.2363E+02    -0.3056E+02    -0.3737E+02    -0.4394E+02    -0.5019E+02    -0.5601E+02    -0.6134E+02    -0.6611E+02    -0.7027E+02    -0.7384E+02    -0.7683E+02    -0.7929E+02    -0.8130E+02    -0.8291E+02    -0.8419E+02    -0.8520E+02    -0.8599E+02    -0.8661E+02    -0.8709E+02    -0.8745E+02    -0.8773E+02    -0.8793E+02    -0.8807E+02    -0.8817E+02    -0.8824E+02    -0.8827E+02    -0.8828E+02    -0.8827E+02    -0.8824E+02    -0.8821E+02    -0.8816E+02    -0.8811E+02    -0.8805E+02    -0.8799E+02    -0.8793E+02    -0.8787E+02    -0.8782E+02    -0.8779E+02    -0.8776E+02    -0.8776E+02
    -0.8760E+02    -0.8760E+02    -0.8761E+02    -0.8763E+02    -0.8765E+02    -0.8768E+02    -0.8771E+02    -0.8773E+02    -0.8775E+02    -0.8776E+02    -0.8776E+02    -0.8774E+02    -0.8771E+02    -0.8766E+02    -0.8758E+02    -0.8747E+02    -0.8733E+02    -0.8714E+02    -0.8690E+02    -0.8658E+02    -0.8619E+02    -0.8569E+02    -0.8507E+02    -0.8429E+02    -0.8332E+02    -0.8213E+02    -0.8067E+02    -0.7889E+02    -0.7673E+02    -0.7417E+02    -0.7115E+02    -0.6767E+02    -0.6372E+02    -0.5934E+02    -0.5457E+02    -0.4948E+02    -0.4416E+02    -0.3869E+02    -0.3315E+02    -0.2765E+02    -0.2228E+02    -0.1713E+02    -0.1231E+02    -0.7888E+01    -0.3963E+01    -0.6162E+00     0.2075E+01     0.4045E+01     0.5247E+01     0.5648E+01     0.5239E+01     0.4031E+01     0.2053E+01    -0.6448E+00    -0.3998E+01    -0.7931E+01    -0.1236E+02    -0.1719E+02    -0.2234E+02    -0.2772E+02    -0.3322E+02    -0.3877E+02    -0.4424E+02    -0.4957E+02    -0.5466E+02    -0.5943E+02    -0.6381E+02    -0.6776E+02    -0.7124E+02    -0.7425E+02    -0.7681E+02    -0.7896E+02    -0.8074E+02    -0.8220E+02    -0.8339E+02    -0.8435E+02    -0.8513E+02    -0.8575E+02    -0.8625E+02    -0.8665E+02    -0.8696E+02    -0.8721E+02    -0.8740E+02    -0.8754E+02    -0.8765E+02    -0.8772E+02    -0.8778E+02    -0.8781E+02    -0.8782E+02    -0.8782E+02    -0.8781E+02    -0.8780E+02    -0.8777E+02    -0.8774E+02    -0.8771E+02    -0.8768E+02    -0.8765E+02    -0.8763E+02    -0.8761E+02    -0.8761E+02
    -0.8745E+02    -0.8745E+02    -0.8745E+02    -0.8746E+02    -0.8746E+02    -0.8746E+02    -0.8746E+02    -0.8746E+02    -0.8745E+02    -0.8742E+02    -0.8739E+02    -0.8734E+02    -0.8727E+02    -0.8718E+02    -0.8707E+02    -0.8692E+02    -0.8674E+02    -0.8652E+02    -0.8625E+02    -0.8591E+02    -0.8550E+02    -0.8500E+02    -0.8439E+02    -0.8365E+02    -0.8276E+02    -0.8168E+02    -0.8038E+02    -0.7883E+02    -0.7699E+02    -0.7483E+02    -0.7232E+02    -0.6945E+02    -0.6622E+02    -0.6265E+02    -0.5879E+02    -0.5467E+02    -0.5038E+02    -0.4598E+02    -0.4154E+02    -0.3715E+02    -0.3287E+02    -0.2879E+02    -0.2499E+02    -0.2154E+02    -0.1849E+02    -0.1591E+02    -0.1385E+02    -0.1234E+02    -0.1143E+02    -0.1112E+02    -0.1144E+02    -0.1236E+02    -0.1387E+02    -0.1594E+02    -0.1852E+02    -0.2158E+02    -0.2504E+02    -0.2885E+02    -0.3293E+02    -0.3721E+02    -0.4161E+02    -0.4605E+02    -0.5045E+02    -0.5475E+02    -0.5886E+02    -0.6273E+02    -0.6630E+02    -0.6952E+02    -0.7239E+02    -0.7490E+02    -0.7706E+02    -0.7889E+02    -0.8044E+02    -0.8174E+02    -0.8282E+02    -0.8371E+02    -0.8445E+02    -0.8506E+02    -0.8556E+02    -0.8597E+02    -0.8630E+02    -0.8658E+02    -0.8680E+02    -0.8698E+02    -0.8712E+02    -0.8723E+02    -0.8732E+02    -0.8739E+02    -0.8744E+02    -0.8747E+02    -0.8750E+02    -0.8751E+02    -0.8751E+02    -0.8751E+02    -0.8750E+02    -0.8750E+02    -0.8749E+02    -0.8748E+02    -0.8747E+02    -0.8747E+02
    -0.8731E+02    -0.8731E+02    -0.8731E+02    -0.8730E+02    -0.8729E+02    -0.8727E+02    -0.8725E+02    -0.8722E+02    -0.8718E+02    -0.8712E+02    -0.8706E+02    -0.8698E+02    -0.8688E+02    -0.8676E+02    -0.8662E+02    -0.8645E+02    -0.8625E+02    -0.8600E+02    -0.8571E+02    -0.8537E+02    -0.8496E+02    -0.8447E+02    -0.8389E+02    -0.8321E+02    -0.8239E+02    -0.8143E+02    -0.8030E+02    -0.7898E+02    -0.7743E+02    -0.7563E+02    -0.7358E+02    -0.7125E+02    -0.6865E+02    -0.6579E+02    -0.6270E+02    -0.5941E+02    -0.5599E+02    -0.5247E+02    -0.4893E+02    -0.4543E+02    -0.4203E+02    -0.3880E+02    -0.3578E+02    -0.3304E+02    -0.3063E+02    -0.2859E+02    -0.2696E+02    -0.2578E+02    -0.2506E+02    -0.2482E+02    -0.2507E+02    -0.2579E+02    -0.2698E+02    -0.2861E+02    -0.3066E+02    -0.3308E+02    -0.3582E+02    -0.3884E+02    -0.4208E+02    -0.4549E+02    -0.4899E+02    -0.5253E+02    -0.5605E+02    -0.5948E+02    -0.6277E+02    -0.6586E+02    -0.6872E+02    -0.7132E+02    -0.7364E+02    -0.7569E+02    -0.7748E+02    -0.7903E+02    -0.8036E+02    -0.8149E+02    -0.8244E+02    -0.8325E+02    -0.8394E+02    -0.8452E+02    -0.8500E+02    -0.8541E+02    -0.8576E+02    -0.8605E+02    -0.8629E+02    -0.8649E+02    -0.8666E+02    -0.8681E+02    -0.8692E+02    -0.8702E+02    -0.8710E+02    -0.8716E+02    -0.8721E+02    -0.8725E+02    -0.8728E+02    -0.8730E+02    -0.8732E+02    -0.8733E+02    -0.8734E+02    -0.8734E+02    -0.8734E+02    -0.8734E+02
    -0.8719E+02    -0.8719E+02    -0.8718E+02    -0.8716E+02    -0.8714E+02    -0.8710E+02    -0.8706E+02    -0.8701E+02    -0.8694E+02    -0.8687E+02    -0.8678E+02    -0.8668E+02    -0.8656E+02    -0.8641E+02    -0.8625E+02    -0.8606E+02    -0.8584E+02    -0.8559E+02    -0.8529E+02    -0.8495E+02    -0.8455E+02    -0.8408E+02    -0.8354E+02    -0.8292E+02    -0.8219E+02    -0.8135E+02    -0.8038E+02    -0.7926E+02    -0.7798E+02    -0.7651E+02    -0.7485E+02    -0.7299E+02    -0.7093E+02    -0.6867E+02    -0.6624E+02    -0.6366E+02    -0.6097E+02    -0.5820E+02    -0.5541E+02    -0.5266E+02    -0.4997E+02    -0.4742E+02    -0.4504E+02    -0.4288E+02    -0.4098E+02    -0.3938E+02    -0.3809E+02    -0.3716E+02    -0.3660E+02    -0.3641E+02    -0.3660E+02    -0.3717E+02    -0.3811E+02    -0.3940E+02    -0.4101E+02    -0.4291E+02    -0.4508E+02    -0.4746E+02    -0.5002E+02    -0.5270E+02    -0.5546E+02    -0.5825E+02    -0.6102E+02    -0.6371E+02    -0.6630E+02    -0.6873E+02    -0.7098E+02    -0.7304E+02    -0.7490E+02    -0.7656E+02    -0.7802E+02    -0.7931E+02    -0.8043E+02    -0.8140E+02    -0.8223E+02    -0.8296E+02    -0.8358E+02    -0.8412E+02    -0.8458E+02    -0.8498E+02    -0.8532E+02    -0.8562E+02    -0.8587E+02    -0.8609E+02    -0.8628E+02    -0.8644E+02    -0.8658E+02    -0.8670E+02    -0.8680E+02    -0.8689E+02    -0.8697E+02    -0.8703E+02    -0.8708E+02    -0.8712E+02    -0.8716E+02    -0.8719E+02    -0.8721E+02    -0.8722E+02    -0.8723E+02    -0.8723E+02
    -0.8709E+02    -0.8709E+02    -0.8707E+02    -0.8705E+02    -0.8701E+02    -0.8696E+02    -0.8690E+02    -0.8683E+02    -0.8675E+02    -0.8665E+02    -0.8655E+02    -0.8642E+02    -0.8629E+02    -0.8613E+02    -0.8595E+02    -0.8575E+02    -0.8552E+02    -0.8526E+02    -0.8497E+02    -0.8463E+02    -0.8425E+02    -0.8382E+02    -0.8333E+02    -0.8276E+02    -0.8213E+02    -0.8140E+02    -0.8057E+02    -0.7964E+02    -0.7858E+02    -0.7739E+02    -0.7607E+02    -0.7460E+02    -0.7298E+02    -0.7123E+02    -0.6935E+02    -0.6736E+02    -0.6528E+02    -0.6315E+02    -0.6099E+02    -0.5886E+02    -0.5678E+02    -0.5479E+02    -0.5294E+02    -0.5125E+02    -0.4977E+02    -0.4852E+02    -0.4752E+02    -0.4679E+02    -0.4635E+02    -0.4620E+02    -0.4635E+02    -0.4680E+02    -0.4753E+02    -0.4854E+02    -0.4979E+02    -0.5128E+02    -0.5297E+02    -0.5482E+02    -0.5681E+02    -0.5889E+02    -0.6103E+02    -0.6319E+02    -0.6532E+02    -0.6740E+02    -0.6939E+02    -0.7127E+02    -0.7302E+02    -0.7463E+02    -0.7610E+02    -0.7743E+02    -0.7861E+02    -0.7967E+02    -0.8060E+02    -0.8143E+02    -0.8215E+02    -0.8279E+02    -0.8335E+02    -0.8385E+02    -0.8428E+02    -0.8466E+02    -0.8499E+02    -0.8528E+02    -0.8554E+02    -0.8577E+02    -0.8597E+02    -0.8615E+02    -0.8630E+02    -0.8644E+02    -0.8656E+02    -0.8666E+02    -0.8676E+02    -0.8684E+02    -0.8691E+02    -0.8697E+02    -0.8702E+02    -0.8706E+02    -0.8709E+02    -0.8712E+02    -0.8713E+02    -0.8713E+02
    -0.8700E+02    -0.8700E+02    -0.8698E+02    -0.8695E+02    -0.8690E+02    -0.8684E+02    -0.8677E+02    -0.8668E+02    -0.8659E+02    -0.8648E+02    -0.8636E+02    -0.8622E+02    -0.8607E+02    -0.8591E+02    -0.8572E+02    -0.8551E+02    -0.8528E+02    -0.8503E+02    -0.8474E+02    -0.8442E+02    -0.8406E+02    -0.8366E+02    -0.8321E+02    -0.8271E+02    -0.8215E+02    -0.8153E+02    -0.8083E+02    -0.8005E+02    -0.7918E+02    -0.7823E+02    -0.7717E+02    -0.7602E+02    -0.7477E+02    -0.7342E+02    -0.7198E+02    -0.7047E+02    -0.6890E+02    -0.6728E+02    -0.6566E+02    -0.6404E+02    -0.6246E+02    -0.6095E+02    -0.5954E+02    -0.5826E+02    -0.5712E+02    -0.5616E+02    -0.5540E+02    -0.5484E+02    -0.5450E+02    -0.5439E+02    -0.5450E+02    -0.5485E+02    -0.5541E+02    -0.5618E+02    -0.5714E+02    -0.5828E+02    -0.5956E+02    -0.6097E+02    -0.6249E+02    -0.6406E+02    -0.6568E+02    -0.6731E+02    -0.6893E+02    -0.7050E+02    -0.7201E+02    -0.7345E+02    -0.7480E+02    -0.7605E+02    -0.7720E+02    -0.7825E+02    -0.7921E+02    -0.8007E+02    -0.8085E+02    -0.8155E+02    -0.8217E+02    -0.8273E+02    -0.8323E+02    -0.8368E+02    -0.8408E+02    -0.8443E+02    -0.8475E+02    -0.8504E+02    -0.8529E+02    -0.8552E+02    -0.8573E+02    -0.8591E+02    -0.8608E+02    -0.8623E+02    -0.8636E+02    -0.8648E+02    -0.8659E+02    -0.8668E+02    -0.8676E+02    -0.8684E+02    -0.8690E+02    -0.8696E+02    -0.8700E+02    -0.8703E+02    -0.8705E+02    -0.8705E+02
    -0.8693E+02    -0.8693E+02    -0.8691E+02    -0.8687E+02    -0.8682E+02    -0.8674E+02    -0.8666E+02    -0.8657E+02    -0.8646E+02    -0.8634E+02    -0.8621E+02    -0.8607E+02    -0.8591E+02    -0.8574E+02    -0.8555E+02    -0.8534E+02    -0.8511E+02    -0.8486E+02    -0.8459E+02    -0.8429E+02    -0.8395E+02    -0.8359E+02    -0.8318E+02    -0.8274E+02    -0.8225E+02    -0.8171E+02    -0.8112E+02    -0.8047E+02    -0.7976E+02    -0.7899E+02    -0.7815E+02    -0.7725E+02    -0.7628E+02    -0.7525E+02    -0.7416E+02    -0.7302E+02    -0.7184E+02    -0.7064E+02    -0.6943E+02    -0.6823E+02    -0.6706E+02    -0.6594E+02    -0.6489E+02    -0.6393E+02    -0.6309E+02    -0.6237E+02    -0.6180E+02    -0.6138E+02    -0.6113E+02    -0.6105E+02    -0.6113E+02    -0.6139E+02    -0.6181E+02    -0.6238E+02    -0.6310E+02    -0.6395E+02    -0.6490E+02    -0.6595E+02    -0.6707E+02    -0.6824E+02    -0.6945E+02    -0.7066E+02    -0.7186E+02    -0.7304E+02    -0.7418E+02    -0.7527E+02    -0.7630E+02    -0.7727E+02    -0.7817E+02    -0.7901E+02    -0.7978E+02    -0.8049E+02    -0.8113E+02    -0.8172E+02    -0.8226E+02    -0.8275E+02    -0.8319E+02    -0.8359E+02    -0.8396E+02    -0.8429E+02    -0.8459E+02    -0.8486E+02    -0.8511E+02    -0.8534E+02    -0.8555E+02    -0.8573E+02    -0.8591E+02    -0.8606E+02    -0.8620E+02    -0.8633E+02    -0.8645E+02    -0.8655E+02    -0.8665E+02    -0.8673E+02    -0.8681E+02    -0.8687E+02    -0.8692E+02    -0.8696E+02    -0.8698E+02    -0.8698E+02
    -0.8688E+02    -0.8688E+02    -0.8686E+02    -0.8681E+02    -0.8675E+02    -0.8667E+02    -0.8658E+02    -0.8648E+02    -0.8637E+02    -0.8624E+02    -0.8611E+02    -0.8596E+02    -0.8580E+02    -0.8562E+02    -0.8543E+02    -0.8523E+02    -0.8501E+02    -0.8477E+02    -0.8450E+02    -0.8422E+02    -0.8391E+02    -0.8358E+02    -0.8321E+02    -0.8282E+02    -0.8239E+02    -0.8193E+02    -0.8143E+02    -0.8089E+02    -0.8031E+02    -0.7968E+02    -0.7901E+02    -0.7830E+02    -0.7754E+02    -0.7675E+02    -0.7592E+02    -0.7506E+02    -0.7418E+02    -0.7329E+02    -0.7240E+02    -0.7151E+02    -0.7066E+02    -0.6984E+02    -0.6907E+02    -0.6838E+02    -0.6776E+02    -0.6724E+02    -0.6682E+02    -0.6652E+02    -0.6633E+02    -0.6627E+02    -0.6634E+02    -0.6652E+02    -0.6683E+02    -0.6725E+02    -0.6777E+02    -0.6838E+02    -0.6908E+02    -0.6985E+02    -0.7067E+02    -0.7152E+02    -0.7241E+02    -0.7330E+02    -0.7419E+02    -0.7507E+02    -0.7593E+02    -0.7676E+02    -0.7755E+02    -0.7831E+02    -0.7902E+02    -0.7969E+02    -0.8031E+02    -0.8089E+02    -0.8143E+02    -0.8193E+02    -0.8239E+02    -0.8282E+02    -0.8321E+02    -0.8357E+02    -0.8391E+02    -0.8421E+02    -0.8450E+02    -0.8476E+02    -0.8500E+02    -0.8522E+02    -0.8542E+02    -0.8561E+02    -0.8578E+02    -0.8594E+02    -0.8609E+02    -0.8622E+02    -0.8635E+02    -0.8646E+02    -0.8656E+02    -0.8665E+02    -0.8674E+02    -0.8681E+02    -0.8686E+02    -0.8690E+02    -0.8693E+02    -0.8693E+02
    -0.8684E+02    -0.8684E+02    -0.8682E+02    -0.8677E+02    -0.8670E+02    -0.8662E+02    -0.8653E+02    -0.8642E+02    -0.8630E+02    -0.8617E+02    -0.8604E+02    -0.8588E+02    -0.8572E+02    -0.8555E+02    -0.8536E+02    -0.8516E+02    -0.8495E+02    -0.8472E+02    -0.8447E+02    -0.8421E+02    -0.8392E+02    -0.8362E+02    -0.8329E+02    -0.8295E+02    -0.8257E+02    -0.8217E+02    -0.8175E+02    -0.8129E+02    -0.8081E+02    -0.8030E+02    -0.7976E+02    -0.7919E+02    -0.7860E+02    -0.7798E+02    -0.7734E+02    -0.7669E+02    -0.7603E+02    -0.7536E+02    -0.7470E+02    -0.7405E+02    -0.7342E+02    -0.7282E+02    -0.7227E+02    -0.7176E+02    -0.7132E+02    -0.7094E+02    -0.7064E+02    -0.7042E+02    -0.7029E+02    -0.7024E+02    -0.7029E+02    -0.7042E+02    -0.7064E+02    -0.7094E+02    -0.7132E+02    -0.7177E+02    -0.7227E+02    -0.7283E+02    -0.7342E+02    -0.7405E+02    -0.7470E+02    -0.7536E+02    -0.7603E+02    -0.7669E+02    -0.7735E+02    -0.7798E+02    -0.7860E+02    -0.7919E+02    -0.7976E+02    -0.8030E+02    -0.8081E+02    -0.8129E+02    -0.8174E+02    -0.8217E+02    -0.8257E+02    -0.8294E+02    -0.8329E+02    -0.8361E+02    -0.8391E+02    -0.8420E+02    -0.8446E+02    -0.8470E+02    -0.8493E+02    -0.8514E+02    -0.8534E+02    -0.8553E+02    -0.8570E+02    -0.8586E+02    -0.8601E+02    -0.8614E+02    -0.8627E+02    -0.8639E+02    -0.8650E+02    -0.8659E+02    -0.8668E+02    -0.8676E+02    -0.8682E+02    -0.8686E+02    -0.8689E+02    -0.8689E+02
    -0.8682E+02    -0.8682E+02    -0.8679E+02    -0.8674E+02    -0.8667E+02    -0.8659E+02    -0.8649E+02    -0.8638E+02    -0.8626E+02    -0.8613E+02    -0.8599E+02    -0.8584E+02    -0.8568E+02    -0.8551E+02    -0.8533E+02    -0.8514E+02    -0.8493E+02    -0.8472E+02    -0.8449E+02    -0.8424E+02    -0.8398E+02    -0.8370E+02    -0.8341E+02    -0.8310E+02    -0.8277E+02    -0.8243E+02    -0.8206E+02    -0.8168E+02    -0.8127E+02    -0.8085E+02    -0.8041E+02    -0.7995E+02    -0.7948E+02    -0.7899E+02    -0.7849E+02    -0.7799E+02    -0.7748E+02    -0.7698E+02    -0.7648E+02    -0.7600E+02    -0.7553E+02    -0.7509E+02    -0.7468E+02    -0.7432E+02    -0.7399E+02    -0.7372E+02    -0.7350E+02    -0.7334E+02    -0.7325E+02    -0.7322E+02    -0.7325E+02    -0.7334E+02    -0.7350E+02    -0.7372E+02    -0.7399E+02    -0.7432E+02    -0.7469E+02    -0.7509E+02    -0.7553E+02    -0.7600E+02    -0.7648E+02    -0.7698E+02    -0.7748E+02    -0.7799E+02    -0.7849E+02    -0.7899E+02    -0.7947E+02    -0.7995E+02    -0.8040E+02    -0.8084E+02    -0.8127E+02    -0.8167E+02    -0.8205E+02    -0.8242E+02    -0.8276E+02    -0.8309E+02    -0.8340E+02    -0.8369E+02    -0.8396E+02    -0.8422E+02    -0.8446E+02    -0.8469E+02    -0.8491E+02    -0.8511E+02    -0.8530E+02    -0.8548E+02    -0.8565E+02    -0.8581E+02    -0.8595E+02    -0.8609E+02    -0.8622E+02    -0.8634E+02    -0.8645E+02    -0.8655E+02    -0.8664E+02    -0.8672E+02    -0.8679E+02    -0.8683E+02    -0.8686E+02    -0.8686E+02
    -0.8680E+02    -0.8680E+02    -0.8677E+02    -0.8672E+02    -0.8665E+02    -0.8657E+02    -0.8647E+02    -0.8636E+02    -0.8624E+02    -0.8611E+02    -0.8597E+02    -0.8583E+02    -0.8567E+02    -0.8550E+02    -0.8533E+02    -0.8515E+02    -0.8495E+02    -0.8475E+02    -0.8453E+02    -0.8431E+02    -0.8407E+02    -0.8382E+02    -0.8355E+02    -0.8328E+02    -0.8299E+02    -0.8269E+02    -0.8237E+02    -0.8204E+02    -0.8170E+02    -0.8135E+02    -0.8098E+02    -0.8061E+02    -0.8023E+02    -0.7984E+02    -0.7944E+02    -0.7905E+02    -0.7865E+02    -0.7826E+02    -0.7788E+02    -0.7751E+02    -0.7716E+02    -0.7683E+02    -0.7653E+02    -0.7625E+02    -0.7601E+02    -0.7581E+02    -0.7565E+02    -0.7554E+02    -0.7547E+02    -0.7544E+02    -0.7547E+02    -0.7554E+02    -0.7565E+02    -0.7581E+02    -0.7601E+02    -0.7625E+02    -0.7653E+02    -0.7683E+02    -0.7716E+02    -0.7751E+02    -0.7788E+02    -0.7826E+02    -0.7865E+02    -0.7904E+02    -0.7944E+02    -0.7983E+02    -0.8022E+02    -0.8060E+02    -0.8097E+02    -0.8134E+02    -0.8169E+02    -0.8203E+02    -0.8236E+02    -0.8267E+02    -0.8297E+02    -0.8326E+02    -0.8353E+02    -0.8380E+02    -0.8404E+02    -0.8428E+02    -0.8451E+02    -0.8472E+02    -0.8492E+02    -0.8511E+02    -0.8529E+02    -0.8547E+02    -0.8563E+02    -0.8578E+02    -0.8593E+02    -0.8607E+02    -0.8620E+02    -0.8632E+02    -0.8643E+02    -0.8653E+02    -0.8662E+02    -0.8670E+02    -0.8677E+02    -0.8681E+02    -0.8684E+02    -0.8684E+02
    -0.8680E+02    -0.8680E+02    -0.8677E+02    -0.8672E+02    -0.8665E+02    -0.8656E+02    -0.8646E+02    -0.8635E+02    -0.8624E+02    -0.8611E+02    -0.8597E+02    -0.8583E+02    -0.8568E+02    -0.8552E+02    -0.8535E+02    -0.8518E+02    -0.8500E+02    -0.8481E+02    -0.8461E+02    -0.8440E+02    -0.8418E+02    -0.8395E+02    -0.8372E+02    -0.8347E+02    -0.8321E+02    -0.8295E+02    -0.8267E+02    -0.8239E+02    -0.8210E+02    -0.8180E+02    -0.8150E+02    -0.8119E+02    -0.8087E+02    -0.8055E+02    -0.8024E+02    -0.7992E+02    -0.7961E+02    -0.7930E+02    -0.7900E+02    -0.7871E+02    -0.7844E+02    -0.7819E+02    -0.7796E+02    -0.7775E+02    -0.7757E+02    -0.7742E+02    -0.7730E+02    -0.7721E+02    -0.7716E+02    -0.7714E+02    -0.7716E+02    -0.7721E+02    -0.7730E+02    -0.7742E+02    -0.7757E+02    -0.7775E+02    -0.7796E+02    -0.7819E+02    -0.7844E+02    -0.7871E+02    -0.7899E+02    -0.7929E+02    -0.7960E+02    -0.7991E+02    -0.8023E+02    -0.8054E+02    -0.8086E+02    -0.8117E+02    -0.8148E+02    -0.8179E+02    -0.8209E+02    -0.8238E+02    -0.8266E+02    -0.8293E+02    -0.8319E+02    -0.8345E+02    -0.8369E+02    -0.8393E+02    -0.8415E+02    -0.8437E+02    -0.8457E+02    -0.8477E+02    -0.8496E+02    -0.8514E+02    -0.8531E+02    -0.8548E+02    -0.8564E+02    -0.8578E+02    -0.8593E+02    -0.8606E+02    -0.8619E+02    -0.8631E+02    -0.8642E+02    -0.8652E+02    -0.8661E+02    -0.8669E+02    -0.8676E+02    -0.8680E+02    -0.8683E+02    -0.8683E+02
    -0.8680E+02    -0.8680E+02    -0.8677E+02    -0.8672E+02    -0.8665E+02    -0.8656E+02    -0.8647E+02    -0.8636E+02    -0.8625E+02    -0.8612E+02    -0.8599E+02    -0.8585E+02    -0.8571E+02    -0.8556E+02    -0.8540E+02    -0.8523E+02    -0.8506E+02    -0.8488E+02    -0.8470E+02    -0.8451E+02    -0.8431E+02    -0.8410E+02    -0.8389E+02    -0.8367E+02    -0.8344E+02    -0.8321E+02    -0.8297E+02    -0.8272E+02    -0.8247E+02    -0.8222E+02    -0.8196E+02    -0.8170E+02    -0.8144E+02    -0.8117E+02    -0.8091E+02    -0.8066E+02    -0.8040E+02    -0.8016E+02    -0.7992E+02    -0.7969E+02    -0.7948E+02    -0.7928E+02    -0.7910E+02    -0.7894E+02    -0.7880E+02    -0.7868E+02    -0.7859E+02    -0.7852E+02    -0.7848E+02    -0.7846E+02    -0.7848E+02    -0.7852E+02    -0.7858E+02    -0.7868E+02    -0.7879E+02    -0.7893E+02    -0.7909E+02    -0.7927E+02    -0.7947E+02    -0.7968E+02    -0.7991E+02    -0.8015E+02    -0.8039E+02    -0.8065E+02    -0.8090E+02    -0.8116E+02    -0.8142E+02    -0.8168E+02    -0.8194E+02    -0.8220E+02    -0.8246E+02    -0.8270E+02    -0.8295E+02    -0.8319E+02    -0.8342E+02    -0.8364E+02    -0.8386E+02    -0.8407E+02    -0.8428E+02    -0.8447E+02    -0.8466E+02    -0.8485E+02    -0.8502E+02    -0.8519E+02    -0.8535E+02    -0.8551E+02    -0.8566E+02    -0.8580E+02    -0.8594E+02    -0.8607E+02    -0.8619E+02    -0.8631E+02    -0.8642E+02    -0.8652E+02    -0.8661E+02    -0.8669E+02    -0.8675E+02    -0.8680E+02    -0.8683E+02    -0.8683E+02
    -0.8680E+02    -0.8680E+02    -0.8678E+02    -0.8673E+02    -0.8666E+02    -0.8658E+02    -0.8648E+02    -0.8638E+02    -0.8627E+02    -0.8615E+02    -0.8602E+02    -0.8589E+02    -0.8575E+02    -0.8561E+02    -0.8546E+02    -0.8530E+02    -0.8514E+02    -0.8498E+02    -0.8481E+02    -0.8463E+02    -0.8445E+02    -0.8426E+02    -0.8407E+02    -0.8387E+02    -0.8367E+02    -0.8346E+02    -0.8325E+02    -0.8304E+02    -0.8282E+02    -0.8260E+02    -0.8238E+02    -0.8216E+02    -0.8194E+02    -0.8172E+02    -0.8150E+02    -0.8129E+02    -0.8108E+02    -0.8088E+02    -0.8069E+02    -0.8050E+02    -0.8033E+02    -0.8017E+02    -0.8003E+02    -0.7990E+02    -0.7979E+02    -0.7970E+02    -0.7962E+02    -0.7957E+02    -0.7954E+02    -0.7953E+02    -0.7954E+02    -0.7957E+02    -0.7962E+02    -0.7969E+02    -0.7979E+02    -0.7990E+02    -0.8002E+02    -0.8017E+02    -0.8032E+02    -0.8050E+02    -0.8068E+02    -0.8087E+02    -0.8107E+02    -0.8128E+02    -0.8149E+02    -0.8171E+02    -0.8192E+02    -0.8214E+02    -0.8236E+02    -0.8258E+02    -0.8280E+02    -0.8302E+02    -0.8323E+02    -0.8344E+02    -0.8364E+02    -0.8384E+02    -0.8404E+02    -0.8423E+02    -0.8441E+02    -0.8459E+02    -0.8477E+02    -0.8494E+02    -0.8510E+02    -0.8526E+02    -0.8541E+02    -0.8556E+02    -0.8570E+02    -0.8584E+02    -0.8597E+02    -0.8609E+02    -0.8621E+02    -0.8633E+02    -0.8643E+02    -0.8653E+02    -0.8662E+02    -0.8670E+02    -0.8676E+02    -0.8681E+02    -0.8683E+02    -0.8683E+02
    -0.8682E+02    -0.8682E+02    -0.8679E+02    -0.8674E+02    -0.8667E+02    -0.8660E+02    -0.8651E+02    -0.8641E+02    -0.8630E+02    -0.8618E+02    -0.8606E+02    -0.8594E+02    -0.8581E+02    -0.8567E+02    -0.8553E+02    -0.8538E+02    -0.8524E+02    -0.8508E+02    -0.8492E+02    -0.8476E+02    -0.8460E+02    -0.8443E+02    -0.8425E+02    -0.8408E+02    -0.8390E+02    -0.8371E+02    -0.8353E+02    -0.8334E+02    -0.8315E+02    -0.8296E+02    -0.8277E+02    -0.8258E+02    -0.8239E+02    -0.8221E+02    -0.8202E+02    -0.8184E+02    -0.8167E+02    -0.8150E+02    -0.8134E+02    -0.8119E+02    -0.8105E+02    -0.8092E+02    -0.8081E+02    -0.8070E+02    -0.8061E+02    -0.8054E+02    -0.8048E+02    -0.8044E+02    -0.8041E+02    -0.8040E+02    -0.8041E+02    -0.8043E+02    -0.8048E+02    -0.8053E+02    -0.8061E+02    -0.8070E+02    -0.8080E+02    -0.8092E+02    -0.8104E+02    -0.8118E+02    -0.8133E+02    -0.8149E+02    -0.8166E+02    -0.8183E+02    -0.8201E+02    -0.8219E+02    -0.8237E+02    -0.8256E+02    -0.8275E+02    -0.8294E+02    -0.8313E+02    -0.8331E+02    -0.8350E+02    -0.8368E+02    -0.8387E+02    -0.8404E+02    -0.8422E+02    -0.8439E+02    -0.8456E+02    -0.8472E+02    -0.8488E+02    -0.8504E+02    -0.8519E+02    -0.8534E+02    -0.8548E+02    -0.8562E+02    -0.8575E+02    -0.8588E+02    -0.8601E+02    -0.8613E+02    -0.8624E+02    -0.8635E+02    -0.8645E+02    -0.8655E+02    -0.8663E+02    -0.8671E+02    -0.8677E+02    -0.8682E+02    -0.8684E+02    -0.8684E+02
    -0.8683E+02    -0.8683E+02    -0.8681E+02    -0.8676E+02    -0.8670E+02    -0.8662E+02    -0.8653E+02    -0.8644E+02    -0.8633E+02    -0.8623E+02    -0.8611E+02    -0.8599E+02    -0.8587E+02    -0.8574E+02    -0.8561E+02    -0.8547E+02    -0.8533E+02    -0.8519E+02    -0.8505E+02    -0.8490E+02    -0.8475E+02    -0.8459E+02    -0.8444E+02    -0.8428E+02    -0.8412E+02    -0.8395E+02    -0.8379E+02    -0.8362E+02    -0.8346E+02    -0.8329E+02    -0.8313E+02    -0.8296E+02    -0.8280E+02    -0.8264E+02    -0.8249E+02    -0.8234E+02    -0.8219E+02    -0.8205E+02    -0.8192E+02    -0.8179E+02    -0.8167E+02    -0.8157E+02    -0.8147E+02    -0.8138E+02    -0.8131E+02    -0.8125E+02    -0.8120E+02    -0.8116E+02    -0.8114E+02    -0.8114E+02    -0.8114E+02    -0.8116E+02    -0.8120E+02    -0.8124E+02    -0.8130E+02    -0.8138E+02    -0.8146E+02    -0.8156E+02    -0.8166E+02    -0.8178E+02    -0.8190E+02    -0.8204E+02    -0.8218E+02    -0.8232E+02    -0.8247E+02    -0.8262E+02    -0.8278E+02    -0.8294E+02    -0.8311E+02    -0.8327E+02    -0.8343E+02    -0.8360E+02    -0.8376E+02    -0.8392E+02    -0.8408E+02    -0.8424E+02    -0.8440E+02    -0.8456E+02    -0.8471E+02    -0.8486E+02    -0.8500E+02    -0.8515E+02    -0.8529E+02    -0.8542E+02    -0.8556E+02    -0.8569E+02    -0.8581E+02    -0.8594E+02    -0.8605E+02    -0.8617E+02    -0.8628E+02    -0.8638E+02    -0.8648E+02    -0.8657E+02    -0.8665E+02    -0.8673E+02    -0.8679E+02    -0.8683E+02    -0.8686E+02    -0.8686E+02
    -0.8685E+02    -0.8685E+02    -0.8683E+02    -0.8678E+02    -0.8672E+02    -0.8665E+02    -0.8656E+02    -0.8647E+02    -0.8638E+02    -0.8627E+02    -0.8616E+02    -0.8605E+02    -0.8594E+02    -0.8582E+02    -0.8569E+02    -0.8557E+02    -0.8544E+02    -0.8531E+02    -0.8517E+02    -0.8504E+02    -0.8490E+02    -0.8476E+02    -0.8462E+02    -0.8447E+02    -0.8433E+02    -0.8418E+02    -0.8404E+02    -0.8389E+02    -0.8375E+02    -0.8360E+02    -0.8346E+02    -0.8331E+02    -0.8317E+02    -0.8304E+02    -0.8290E+02    -0.8277E+02    -0.8265E+02    -0.8253E+02    -0.8242E+02    -0.8231E+02    -0.8221E+02    -0.8212E+02    -0.8204E+02    -0.8197E+02    -0.8191E+02    -0.8186E+02    -0.8182E+02    -0.8179E+02    -0.8177E+02    -0.8176E+02    -0.8177E+02    -0.8179E+02    -0.8181E+02    -0.8185E+02    -0.8190E+02    -0.8196E+02    -0.8204E+02    -0.8212E+02    -0.8220E+02    -0.8230E+02    -0.8241E+02    -0.8252E+02    -0.8264E+02    -0.8276E+02    -0.8289E+02    -0.8302E+02    -0.8315E+02    -0.8329E+02    -0.8343E+02    -0.8358E+02    -0.8372E+02    -0.8386E+02    -0.8401E+02    -0.8415E+02    -0.8430E+02    -0.8444E+02    -0.8458E+02    -0.8472E+02    -0.8486E+02    -0.8500E+02    -0.8513E+02    -0.8526E+02    -0.8539E+02    -0.8552E+02    -0.8564E+02    -0.8576E+02    -0.8588E+02    -0.8600E+02    -0.8611E+02    -0.8622E+02    -0.8632E+02    -0.8642E+02    -0.8651E+02    -0.8660E+02    -0.8668E+02    -0.8675E+02    -0.8681E+02    -0.8685E+02    -0.8687E+02    -0.8687E+02
    -0.8687E+02    -0.8687E+02    -0.8685E+02    -0.8681E+02    -0.8675E+02    -0.8668E+02    -0.8660E+02    -0.8651E+02    -0.8642E+02    -0.8632E+02    -0.8622E+02    -0.8612E+02    -0.8601E+02    -0.8590E+02    -0.8578E+02    -0.8566E+02    -0.8554E+02    -0.8542E+02    -0.8530E+02    -0.8518E+02    -0.8505E+02    -0.8492E+02    -0.8479E+02    -0.8466E+02    -0.8454E+02    -0.8440E+02    -0.8427E+02    -0.8415E+02    -0.8402E+02    -0.8389E+02    -0.8376E+02    -0.8364E+02    -0.8352E+02    -0.8340E+02    -0.8328E+02    -0.8317E+02    -0.8306E+02    -0.8296E+02    -0.8286E+02    -0.8277E+02    -0.8269E+02    -0.8261E+02    -0.8255E+02    -0.8249E+02    -0.8243E+02    -0.8239E+02    -0.8236E+02    -0.8233E+02    -0.8232E+02    -0.8231E+02    -0.8232E+02    -0.8233E+02    -0.8235E+02    -0.8239E+02    -0.8243E+02    -0.8248E+02    -0.8254E+02    -0.8261E+02    -0.8268E+02    -0.8276E+02    -0.8285E+02    -0.8295E+02    -0.8305E+02    -0.8315E+02    -0.8326E+02    -0.8338E+02    -0.8350E+02    -0.8362E+02    -0.8374E+02    -0.8386E+02    -0.8399E+02    -0.8412E+02    -0.8425E+02    -0.8437E+02    -0.8450E+02    -0.8463E+02    -0.8476E+02    -0.8488E+02    -0.8501E+02    -0.8513E+02    -0.8526E+02    -0.8538E+02    -0.8550E+02    -0.8561E+02    -0.8573E+02    -0.8584E+02    -0.8595E+02    -0.8606E+02    -0.8617E+02    -0.8627E+02    -0.8637E+02    -0.8646E+02    -0.8655E+02    -0.8663E+02    -0.8671E+02    -0.8677E+02    -0.8683E+02    -0.8687E+02    -0.8689E+02    -0.8689E+02
    -0.8689E+02    -0.8689E+02    -0.8687E+02    -0.8683E+02    -0.8678E+02    -0.8671E+02    -0.8664E+02    -0.8656E+02    -0.8647E+02    -0.8638E+02    -0.8628E+02    -0.8618E+02    -0.8608E+02    -0.8598E+02    -0.8587E+02    -0.8576E+02    -0.8565E+02    -0.8554E+02    -0.8543E+02    -0.8531E+02    -0.8520E+02    -0.8508E+02    -0.8497E+02    -0.8485E+02    -0.8473E+02    -0.8462E+02    -0.8450E+02    -0.8438E+02    -0.8427E+02    -0.8416E+02    -0.8405E+02    -0.8394E+02    -0.8383E+02    -0.8373E+02    -0.8363E+02    -0.8353E+02    -0.8344E+02    -0.8335E+02    -0.8327E+02    -0.8319E+02    -0.8312E+02    -0.8305E+02    -0.8299E+02    -0.8294E+02    -0.8290E+02    -0.8286E+02    -0.8283E+02    -0.8281E+02    -0.8280E+02    -0.8279E+02    -0.8280E+02    -0.8281E+02    -0.8283E+02    -0.8286E+02    -0.8289E+02    -0.8293E+02    -0.8298E+02    -0.8304E+02    -0.8311E+02    -0.8318E+02    -0.8325E+02    -0.8333E+02    -0.8342E+02    -0.8351E+02    -0.8361E+02    -0.8371E+02    -0.8381E+02    -0.8391E+02    -0.8402E+02    -0.8413E+02    -0.8424E+02    -0.8436E+02    -0.8447E+02    -0.8458E+02    -0.8470E+02    -0.8481E+02    -0.8493E+02    -0.8504E+02    -0.8516E+02    -0.8527E+02    -0.8538E+02    -0.8549E+02    -0.8560E+02    -0.8571E+02    -0.8582E+02    -0.8592E+02    -0.8603E+02    -0.8613E+02    -0.8623E+02    -0.8632E+02    -0.8641E+02    -0.8650E+02    -0.8659E+02    -0.8666E+02    -0.8674E+02    -0.8680E+02    -0.8685E+02    -0.8689E+02    -0.8691E+02    -0.8691E+02
    -0.8692E+02    -0.8692E+02    -0.8690E+02    -0.8686E+02    -0.8681E+02    -0.8675E+02    -0.8668E+02    -0.8660E+02    -0.8652E+02    -0.8643E+02    -0.8634E+02    -0.8625E+02    -0.8615E+02    -0.8606E+02    -0.8596E+02    -0.8586E+02    -0.8576E+02    -0.8565E+02    -0.8555E+02    -0.8545E+02    -0.8534E+02    -0.8524E+02    -0.8513E+02    -0.8503E+02    -0.8492E+02    -0.8482E+02    -0.8471E+02    -0.8461E+02    -0.8451E+02    -0.8441E+02    -0.8431E+02    -0.8421E+02    -0.8412E+02    -0.8403E+02    -0.8394E+02    -0.8386E+02    -0.8377E+02    -0.8370E+02    -0.8363E+02    -0.8356E+02    -0.8350E+02    -0.8344E+02    -0.8339E+02    -0.8335E+02    -0.8331E+02    -0.8328E+02    -0.8325E+02    -0.8323E+02    -0.8322E+02    -0.8322E+02    -0.8322E+02    -0.8323E+02    -0.8325E+02    -0.8327E+02    -0.8330E+02    -0.8334E+02    -0.8338E+02    -0.8343E+02    -0.8349E+02    -0.8355E+02    -0.8361E+02    -0.8368E+02    -0.8376E+02    -0.8384E+02    -0.8392E+02    -0.8401E+02    -0.8410E+02    -0.8419E+02    -0.8429E+02    -0.8438E+02    -0.8448E+02    -0.8458E+02    -0.8468E+02    -0.8479E+02    -0.8489E+02    -0.8499E+02    -0.8510E+02    -0.8520E+02    -0.8530E+02    -0.8541E+02    -0.8551E+02    -0.8561E+02    -0.8571E+02    -0.8581E+02    -0.8591E+02    -0.8601E+02    -0.8610E+02    -0.8620E+02    -0.8629E+02    -0.8638E+02    -0.8646E+02    -0.8655E+02    -0.8663E+02    -0.8670E+02    -0.8677E+02    -0.8683E+02    -0.8688E+02    -0.8691E+02    -0.8693E+02    -0.8693E+02
    -0.8694E+02    -0.8694E+02    -0.8692E+02    -0.8689E+02    -0.8684E+02    -0.8678E+02    -0.8671E+02    -0.8664E+02    -0.8657E+02    -0.8649E+02    -0.8640E+02    -0.8632E+02    -0.8623E+02    -0.8614E+02    -0.8605E+02    -0.8596E+02    -0.8586E+02    -0.8577E+02    -0.8567E+02    -0.8558E+02    -0.8548E+02    -0.8539E+02    -0.8529E+02    -0.8520E+02    -0.8510E+02    -0.8501E+02    -0.8491E+02    -0.8482E+02    -0.8473E+02    -0.8464E+02    -0.8455E+02    -0.8447E+02    -0.8439E+02    -0.8431E+02    -0.8423E+02    -0.8416E+02    -0.8408E+02    -0.8402E+02    -0.8396E+02    -0.8390E+02    -0.8384E+02    -0.8379E+02    -0.8375E+02    -0.8371E+02    -0.8368E+02    -0.8365E+02    -0.8363E+02    -0.8362E+02    -0.8361E+02    -0.8360E+02    -0.8360E+02    -0.8361E+02    -0.8363E+02    -0.8365E+02    -0.8367E+02    -0.8371E+02    -0.8374E+02    -0.8379E+02    -0.8383E+02    -0.8389E+02    -0.8394E+02    -0.8400E+02    -0.8407E+02    -0.8414E+02    -0.8421E+02    -0.8429E+02    -0.8437E+02    -0.8445E+02    -0.8453E+02    -0.8462E+02    -0.8471E+02    -0.8479E+02    -0.8488E+02    -0.8498E+02    -0.8507E+02    -0.8516E+02    -0.8526E+02    -0.8535E+02    -0.8544E+02    -0.8554E+02    -0.8563E+02    -0.8572E+02    -0.8582E+02    -0.8591E+02    -0.8600E+02    -0.8609E+02    -0.8618E+02    -0.8627E+02    -0.8635E+02    -0.8643E+02    -0.8651E+02    -0.8659E+02    -0.8667E+02    -0.8674E+02    -0.8680E+02    -0.8686E+02    -0.8690E+02    -0.8694E+02    -0.8696E+02    -0.8696E+02
    -0.8697E+02    -0.8697E+02    -0.8695E+02    -0.8691E+02    -0.8687E+02    -0.8681E+02    -0.8675E+02    -0.8669E+02    -0.8662E+02    -0.8654E+02    -0.8646E+02    -0.8638E+02    -0.8630E+02    -0.8622E+02    -0.8614E+02    -0.8605E+02    -0.8596E+02    -0.8588E+02    -0.8579E+02    -0.8570E+02    -0.8562E+02    -0.8553E+02    -0.8544E+02    -0.8536E+02    -0.8527E+02    -0.8519E+02    -0.8510E+02    -0.8502E+02    -0.8494E+02    -0.8486E+02    -0.8478E+02    -0.8471E+02    -0.8463E+02    -0.8456E+02    -0.8450E+02    -0.8443E+02    -0.8437E+02    -0.8431E+02    -0.8426E+02    -0.8420E+02    -0.8416E+02    -0.8412E+02    -0.8408E+02    -0.8404E+02    -0.8402E+02    -0.8399E+02    -0.8397E+02    -0.8396E+02    -0.8395E+02    -0.8395E+02    -0.8395E+02    -0.8396E+02    -0.8397E+02    -0.8399E+02    -0.8401E+02    -0.8404E+02    -0.8407E+02    -0.8411E+02    -0.8415E+02    -0.8419E+02    -0.8424E+02    -0.8430E+02    -0.8435E+02    -0.8441E+02    -0.8448E+02    -0.8455E+02    -0.8461E+02    -0.8469E+02    -0.8476E+02    -0.8484E+02    -0.8492E+02    -0.8499E+02    -0.8508E+02    -0.8516E+02    -0.8524E+02    -0.8533E+02    -0.8541E+02    -0.8549E+02    -0.8558E+02    -0.8567E+02    -0.8575E+02    -0.8584E+02    -0.8592E+02    -0.8601E+02    -0.8609E+02    -0.8617E+02    -0.8625E+02    -0.8633E+02    -0.8641E+02    -0.8649E+02    -0.8657E+02    -0.8664E+02    -0.8671E+02    -0.8677E+02    -0.8683E+02    -0.8688E+02    -0.8693E+02    -0.8696E+02    -0.8698E+02    -0.8698E+02
    -0.8699E+02    -0.8699E+02    -0.8697E+02    -0.8694E+02    -0.8690E+02    -0.8685E+02    -0.8679E+02    -0.8673E+02    -0.8666E+02    -0.8659E+02    -0.8652E+02    -0.8645E+02    -0.8637E+02    -0.8630E+02    -0.8622E+02    -0.8614E+02    -0.8606E+02    -0.8598E+02    -0.8591E+02    -0.8583E+02    -0.8575E+02    -0.8567E+02    -0.8559E+02    -0.8551E+02    -0.8544E+02    -0.8536E+02    -0.8528E+02    -0.8521E+02    -0.8514E+02    -0.8507E+02    -0.8500E+02    -0.8493E+02    -0.8487E+02    -0.8480E+02    -0.8474E+02    -0.8469E+02    -0.8463E+02    -0.8458E+02    -0.8453E+02    -0.8449E+02    -0.8445E+02    -0.8441E+02    -0.8437E+02    -0.8435E+02    -0.8432E+02    -0.8430E+02    -0.8428E+02    -0.8427E+02    -0.8426E+02    -0.8426E+02    -0.8426E+02    -0.8427E+02    -0.8428E+02    -0.8430E+02    -0.8432E+02    -0.8434E+02    -0.8437E+02    -0.8440E+02    -0.8444E+02    -0.8448E+02    -0.8452E+02    -0.8457E+02    -0.8462E+02    -0.8467E+02    -0.8473E+02    -0.8478E+02    -0.8485E+02    -0.8491E+02    -0.8498E+02    -0.8504E+02    -0.8511E+02    -0.8518E+02    -0.8526E+02    -0.8533E+02    -0.8541E+02    -0.8548E+02    -0.8556E+02    -0.8563E+02    -0.8571E+02    -0.8579E+02    -0.8587E+02    -0.8594E+02    -0.8602E+02    -0.8610E+02    -0.8618E+02    -0.8625E+02    -0.8633E+02    -0.8640E+02    -0.8648E+02    -0.8655E+02    -0.8662E+02    -0.8668E+02    -0.8675E+02    -0.8681E+02    -0.8686E+02    -0.8691E+02    -0.8695E+02    -0.8698E+02    -0.8700E+02    -0.8700E+02
    -0.8701E+02    -0.8701E+02    -0.8700E+02    -0.8697E+02    -0.8693E+02    -0.8688E+02    -0.8683E+02    -0.8677E+02    -0.8671E+02    -0.8665E+02    -0.8658E+02    -0.8651E+02    -0.8644E+02    -0.8637E+02    -0.8630E+02    -0.8623E+02    -0.8616E+02    -0.8609E+02    -0.8602E+02    -0.8594E+02    -0.8587E+02    -0.8580E+02    -0.8573E+02    -0.8566E+02    -0.8559E+02    -0.8552E+02    -0.8545E+02    -0.8539E+02    -0.8532E+02    -0.8526E+02    -0.8520E+02    -0.8514E+02    -0.8508E+02    -0.8502E+02    -0.8497E+02    -0.8492E+02    -0.8487E+02    -0.8483E+02    -0.8478E+02    -0.8475E+02    -0.8471E+02    -0.8468E+02    -0.8465E+02    -0.8462E+02    -0.8460E+02    -0.8458E+02    -0.8457E+02    -0.8456E+02    -0.8455E+02    -0.8455E+02    -0.8455E+02    -0.8456E+02    -0.8456E+02    -0.8458E+02    -0.8460E+02    -0.8462E+02    -0.8464E+02    -0.8467E+02    -0.8470E+02    -0.8474E+02    -0.8477E+02    -0.8481E+02    -0.8486E+02    -0.8491E+02    -0.8496E+02    -0.8501E+02    -0.8506E+02    -0.8512E+02    -0.8518E+02    -0.8524E+02    -0.8530E+02    -0.8536E+02    -0.8543E+02    -0.8549E+02    -0.8556E+02    -0.8563E+02    -0.8570E+02    -0.8577E+02    -0.8584E+02    -0.8591E+02    -0.8598E+02    -0.8605E+02    -0.8612E+02    -0.8619E+02    -0.8626E+02    -0.8633E+02    -0.8640E+02    -0.8647E+02    -0.8654E+02    -0.8660E+02    -0.8667E+02    -0.8673E+02    -0.8679E+02    -0.8685E+02    -0.8690E+02    -0.8694E+02    -0.8698E+02    -0.8701E+02    -0.8702E+02    -0.8702E+02
    -0.8704E+02    -0.8704E+02    -0.8702E+02    -0.8700E+02    -0.8696E+02    -0.8692E+02    -0.8687E+02    -0.8682E+02    -0.8676E+02    -0.8670E+02    -0.8664E+02    -0.8658E+02    -0.8651E+02    -0.8645E+02    -0.8638E+02    -0.8632E+02    -0.8625E+02    -0.8619E+02    -0.8612E+02    -0.8606E+02    -0.8599E+02    -0.8593E+02    -0.8586E+02    -0.8580E+02    -0.8574E+02    -0.8568E+02    -0.8561E+02    -0.8556E+02    -0.8550E+02    -0.8544E+02    -0.8539E+02    -0.8533E+02    -0.8528E+02    -0.8523E+02    -0.8518E+02    -0.8514E+02    -0.8510E+02    -0.8506E+02    -0.8502E+02    -0.8499E+02    -0.8495E+02    -0.8492E+02    -0.8490E+02    -0.8488E+02    -0.8486E+02    -0.8484E+02    -0.8483E+02    -0.8482E+02    -0.8481E+02    -0.8481E+02    -0.8481E+02    -0.8482E+02    -0.8483E+02    -0.8484E+02    -0.8485E+02    -0.8487E+02    -0.8489E+02    -0.8492E+02    -0.8494E+02    -0.8498E+02    -0.8501E+02    -0.8504E+02    -0.8508E+02    -0.8513E+02    -0.8517E+02    -0.8522E+02    -0.8526E+02    -0.8531E+02    -0.8537E+02    -0.8542E+02    -0.8547E+02    -0.8553E+02    -0.8559E+02    -0.8565E+02    -0.8571E+02    -0.8577E+02    -0.8583E+02    -0.8590E+02    -0.8596E+02    -0.8602E+02    -0.8609E+02    -0.8615E+02    -0.8622E+02    -0.8628E+02    -0.8634E+02    -0.8641E+02    -0.8647E+02    -0.8653E+02    -0.8660E+02    -0.8666E+02    -0.8672E+02    -0.8677E+02    -0.8683E+02    -0.8688E+02    -0.8693E+02    -0.8697E+02    -0.8701E+02    -0.8703E+02    -0.8705E+02    -0.8705E+02
    -0.8706E+02    -0.8706E+02    -0.8705E+02    -0.8702E+02    -0.8699E+02    -0.8695E+02    -0.8690E+02    -0.8686E+02    -0.8680E+02    -0.8675E+02    -0.8669E+02    -0.8664E+02    -0.8658E+02    -0.8652E+02    -0.8646E+02    -0.8640E+02    -0.8634E+02    -0.8628E+02    -0.8622E+02    -0.8616E+02    -0.8611E+02    -0.8605E+02    -0.8599E+02    -0.8593E+02    -0.8588E+02    -0.8582E+02    -0.8577E+02    -0.8571E+02    -0.8566E+02    -0.8561E+02    -0.8556E+02    -0.8552E+02    -0.8547E+02    -0.8543E+02    -0.8538E+02    -0.8534E+02    -0.8531E+02    -0.8527E+02    -0.8524E+02    -0.8521E+02    -0.8518E+02    -0.8515E+02    -0.8513E+02    -0.8511E+02    -0.8510E+02    -0.8508E+02    -0.8507E+02    -0.8506E+02    -0.8506E+02    -0.8505E+02    -0.8506E+02    -0.8506E+02    -0.8507E+02    -0.8508E+02    -0.8509E+02    -0.8511E+02    -0.8513E+02    -0.8515E+02    -0.8517E+02    -0.8520E+02    -0.8523E+02    -0.8526E+02    -0.8529E+02    -0.8533E+02    -0.8537E+02    -0.8541E+02    -0.8545E+02    -0.8550E+02    -0.8554E+02    -0.8559E+02    -0.8564E+02    -0.8569E+02    -0.8574E+02    -0.8580E+02    -0.8585E+02    -0.8591E+02    -0.8596E+02    -0.8602E+02    -0.8607E+02    -0.8613E+02    -0.8619E+02    -0.8625E+02    -0.8631E+02    -0.8637E+02    -0.8642E+02    -0.8648E+02    -0.8654E+02    -0.8660E+02    -0.8666E+02    -0.8671E+02    -0.8677E+02    -0.8682E+02    -0.8687E+02    -0.8692E+02    -0.8696E+02    -0.8700E+02    -0.8703E+02    -0.8705E+02    -0.8707E+02    -0.8707E+02
    -0.8708E+02    -0.8708E+02    -0.8707E+02    -0.8705E+02    -0.8702E+02    -0.8698E+02    -0.8694E+02    -0.8690E+02    -0.8685E+02    -0.8680E+02    -0.8675E+02    -0.8670E+02    -0.8664E+02    -0.8659E+02    -0.8654E+02    -0.8648E+02    -0.8643E+02    -0.8638E+02    -0.8632E+02    -0.8627E+02    -0.8621E+02    -0.8616E+02    -0.8611E+02    -0.8606E+02    -0.8601E+02    -0.8596E+02    -0.8591E+02    -0.8586E+02    -0.8582E+02    -0.8577E+02    -0.8573E+02    -0.8569E+02    -0.8565E+02    -0.8561E+02    -0.8557E+02    -0.8554E+02    -0.8550E+02    -0.8547E+02    -0.8544E+02    -0.8541E+02    -0.8539E+02    -0.8537E+02    -0.8535E+02    -0.8533E+02    -0.8532E+02    -0.8530E+02    -0.8529E+02    -0.8529E+02    -0.8528E+02    -0.8528E+02    -0.8528E+02    -0.8528E+02    -0.8529E+02    -0.8530E+02    -0.8531E+02    -0.8533E+02    -0.8534E+02    -0.8536E+02    -0.8538E+02    -0.8541E+02    -0.8543E+02    -0.8546E+02    -0.8549E+02    -0.8552E+02    -0.8556E+02    -0.8559E+02    -0.8563E+02    -0.8567E+02    -0.8571E+02    -0.8575E+02    -0.8580E+02    -0.8584E+02    -0.8589E+02    -0.8594E+02    -0.8598E+02    -0.8603E+02    -0.8608E+02    -0.8613E+02    -0.8619E+02    -0.8624E+02    -0.8629E+02    -0.8634E+02    -0.8640E+02    -0.8645E+02    -0.8650E+02    -0.8656E+02    -0.8661E+02    -0.8666E+02    -0.8671E+02    -0.8676E+02    -0.8681E+02    -0.8686E+02    -0.8691E+02    -0.8695E+02    -0.8699E+02    -0.8703E+02    -0.8706E+02    -0.8708E+02    -0.8709E+02    -0.8709E+02
    -0.8711E+02    -0.8711E+02    -0.8709E+02    -0.8707E+02    -0.8705E+02    -0.8701E+02    -0.8698E+02    -0.8693E+02    -0.8689E+02    -0.8685E+02    -0.8680E+02    -0.8675E+02    -0.8671E+02    -0.8666E+02    -0.8661E+02    -0.8656E+02    -0.8651E+02    -0.8646E+02    -0.8642E+02    -0.8637E+02    -0.8632E+02    -0.8627E+02    -0.8623E+02    -0.8618E+02    -0.8614E+02    -0.8609E+02    -0.8605E+02    -0.8601E+02    -0.8596E+02    -0.8592E+02    -0.8589E+02    -0.8585E+02    -0.8581E+02    -0.8578E+02    -0.8575E+02    -0.8571E+02    -0.8569E+02    -0.8566E+02    -0.8563E+02    -0.8561E+02    -0.8559E+02    -0.8557E+02    -0.8555E+02    -0.8553E+02    -0.8552E+02    -0.8551E+02    -0.8550E+02    -0.8550E+02    -0.8549E+02    -0.8549E+02    -0.8549E+02    -0.8549E+02    -0.8550E+02    -0.8551E+02    -0.8552E+02    -0.8553E+02    -0.8554E+02    -0.8556E+02    -0.8558E+02    -0.8560E+02    -0.8562E+02    -0.8565E+02    -0.8567E+02    -0.8570E+02    -0.8573E+02    -0.8576E+02    -0.8580E+02    -0.8583E+02    -0.8587E+02    -0.8591E+02    -0.8595E+02    -0.8599E+02    -0.8603E+02    -0.8607E+02    -0.8611E+02    -0.8616E+02    -0.8620E+02    -0.8625E+02    -0.8629E+02    -0.8634E+02    -0.8639E+02    -0.8643E+02    -0.8648E+02    -0.8653E+02    -0.8658E+02    -0.8663E+02    -0.8667E+02    -0.8672E+02    -0.8677E+02    -0.8681E+02    -0.8686E+02    -0.8690E+02    -0.8694E+02    -0.8698E+02    -0.8702E+02    -0.8705E+02    -0.8708E+02    -0.8710E+02    -0.8711E+02    -0.8711E+02
    -0.8713E+02    -0.8713E+02    -0.8712E+02    -0.8710E+02    -0.8707E+02    -0.8704E+02    -0.8701E+02    -0.8697E+02    -0.8693E+02    -0.8689E+02    -0.8685E+02    -0.8681E+02    -0.8677E+02    -0.8672E+02    -0.8668E+02    -0.8664E+02    -0.8659E+02    -0.8655E+02    -0.8651E+02    -0.8646E+02    -0.8642E+02    -0.8638E+02    -0.8634E+02    -0.8630E+02    -0.8626E+02    -0.8622E+02    -0.8618E+02    -0.8614E+02    -0.8610E+02    -0.8607E+02    -0.8603E+02    -0.8600E+02    -0.8597E+02    -0.8594E+02    -0.8591E+02    -0.8588E+02    -0.8586E+02    -0.8583E+02    -0.8581E+02    -0.8579E+02    -0.8577E+02    -0.8575E+02    -0.8574E+02    -0.8573E+02    -0.8571E+02    -0.8570E+02    -0.8570E+02    -0.8569E+02    -0.8569E+02    -0.8569E+02    -0.8569E+02    -0.8569E+02    -0.8569E+02    -0.8570E+02    -0.8571E+02    -0.8572E+02    -0.8573E+02    -0.8575E+02    -0.8576E+02    -0.8578E+02    -0.8580E+02    -0.8582E+02    -0.8585E+02    -0.8587E+02    -0.8590E+02    -0.8593E+02    -0.8596E+02    -0.8599E+02    -0.8602E+02    -0.8605E+02    -0.8609E+02    -0.8612E+02    -0.8616E+02    -0.8620E+02    -0.8623E+02    -0.8627E+02    -0.8631E+02    -0.8635E+02    -0.8640E+02    -0.8644E+02    -0.8648E+02    -0.8652E+02    -0.8656E+02    -0.8661E+02    -0.8665E+02    -0.8669E+02    -0.8674E+02    -0.8678E+02    -0.8682E+02    -0.8686E+02    -0.8690E+02    -0.8694E+02    -0.8698E+02    -0.8702E+02    -0.8705E+02    -0.8708E+02    -0.8710E+02    -0.8712E+02    -0.8713E+02    -0.8713E+02
    -0.8715E+02    -0.8715E+02    -0.8714E+02    -0.8712E+02    -0.8710E+02    -0.8707E+02    -0.8704E+02    -0.8701E+02    -0.8697E+02    -0.8694E+02    -0.8690E+02    -0.8686E+02    -0.8682E+02    -0.8679E+02    -0.8675E+02    -0.8671E+02    -0.8667E+02    -0.8663E+02    -0.8659E+02    -0.8655E+02    -0.8652E+02    -0.8648E+02    -0.8644E+02    -0.8641E+02    -0.8637E+02    -0.8634E+02    -0.8630E+02    -0.8627E+02    -0.8624E+02    -0.8621E+02    -0.8618E+02    -0.8615E+02    -0.8612E+02    -0.8609E+02    -0.8607E+02    -0.8604E+02    -0.8602E+02    -0.8600E+02    -0.8598E+02    -0.8596E+02    -0.8595E+02    -0.8593E+02    -0.8592E+02    -0.8590E+02    -0.8589E+02    -0.8589E+02    -0.8588E+02    -0.8588E+02    -0.8587E+02    -0.8587E+02    -0.8587E+02    -0.8587E+02    -0.8588E+02    -0.8588E+02    -0.8589E+02    -0.8590E+02    -0.8591E+02    -0.8592E+02    -0.8594E+02    -0.8595E+02    -0.8597E+02    -0.8599E+02    -0.8601E+02    -0.8603E+02    -0.8606E+02    -0.8608E+02    -0.8611E+02    -0.8613E+02    -0.8616E+02    -0.8619E+02    -0.8622E+02    -0.8625E+02    -0.8629E+02    -0.8632E+02    -0.8635E+02    -0.8639E+02    -0.8642E+02    -0.8646E+02    -0.8649E+02    -0.8653E+02    -0.8657E+02    -0.8661E+02    -0.8664E+02    -0.8668E+02    -0.8672E+02    -0.8676E+02    -0.8680E+02    -0.8684E+02    -0.8687E+02    -0.8691E+02    -0.8695E+02    -0.8698E+02    -0.8702E+02    -0.8705E+02    -0.8708E+02    -0.8710E+02    -0.8713E+02    -0.8714E+02    -0.8715E+02    -0.8715E+02
    -0.8717E+02    -0.8717E+02    -0.8716E+02    -0.8714E+02    -0.8712E+02    -0.8710E+02    -0.8707E+02    -0.8704E+02    -0.8701E+02    -0.8698E+02    -0.8695E+02    -0.8692E+02    -0.8688E+02    -0.8685E+02    -0.8681E+02    -0.8678E+02    -0.8674E+02    -0.8671E+02    -0.8668E+02    -0.8664E+02    -0.8661E+02    -0.8658E+02    -0.8654E+02    -0.8651E+02    -0.8648E+02    -0.8645E+02    -0.8642E+02    -0.8639E+02    -0.8636E+02    -0.8634E+02    -0.8631E+02    -0.8629E+02    -0.8626E+02    -0.8624E+02    -0.8622E+02    -0.8619E+02    -0.8618E+02    -0.8616E+02    -0.8614E+02    -0.8612E+02    -0.8611E+02    -0.8610E+02    -0.8608E+02    -0.8607E+02    -0.8607E+02    -0.8606E+02    -0.8605E+02    -0.8605E+02    -0.8605E+02    -0.8605E+02    -0.8605E+02    -0.8605E+02    -0.8605E+02    -0.8606E+02    -0.8606E+02    -0.8607E+02    -0.8608E+02    -0.8609E+02    -0.8610E+02    -0.8612E+02    -0.8613E+02    -0.8615E+02    -0.8617E+02    -0.8619E+02    -0.8621E+02    -0.8623E+02    -0.8625E+02    -0.8627E+02    -0.8630E+02    -0.8632E+02    -0.8635E+02    -0.8638E+02    -0.8641E+02    -0.8643E+02    -0.8646E+02    -0.8649E+02    -0.8653E+02    -0.8656E+02    -0.8659E+02    -0.8662E+02    -0.8665E+02    -0.8669E+02    -0.8672E+02    -0.8675E+02    -0.8679E+02    -0.8682E+02    -0.8686E+02    -0.8689E+02    -0.8692E+02    -0.8696E+02    -0.8699E+02    -0.8702E+02    -0.8705E+02    -0.8708E+02    -0.8711E+02    -0.8713E+02    -0.8715E+02    -0.8716E+02    -0.8717E+02    -0.8717E+02
    -0.8719E+02    -0.8719E+02    -0.8718E+02    -0.8717E+02    -0.8715E+02    -0.8713E+02    -0.8710E+02    -0.8708E+02    -0.8705E+02    -0.8702E+02    -0.8700E+02    -0.8697E+02    -0.8694E+02    -0.8691E+02    -0.8688E+02    -0.8685E+02    -0.8682E+02    -0.8679E+02    -0.8676E+02    -0.8673E+02    -0.8670E+02    -0.8667E+02    -0.8664E+02    -0.8661E+02    -0.8659E+02    -0.8656E+02    -0.8653E+02    -0.8651E+02    -0.8649E+02    -0.8646E+02    -0.8644E+02    -0.8642E+02    -0.8640E+02    -0.8638E+02    -0.8636E+02    -0.8634E+02    -0.8632E+02    -0.8631E+02    -0.8629E+02    -0.8628E+02    -0.8627E+02    -0.8625E+02    -0.8624E+02    -0.8624E+02    -0.8623E+02    -0.8622E+02    -0.8622E+02    -0.8621E+02    -0.8621E+02    -0.8621E+02    -0.8621E+02    -0.8621E+02    -0.8622E+02    -0.8622E+02    -0.8623E+02    -0.8623E+02    -0.8624E+02    -0.8625E+02    -0.8626E+02    -0.8627E+02    -0.8629E+02    -0.8630E+02    -0.8631E+02    -0.8633E+02    -0.8635E+02    -0.8637E+02    -0.8639E+02    -0.8641E+02    -0.8643E+02    -0.8645E+02    -0.8647E+02    -0.8650E+02    -0.8652E+02    -0.8655E+02    -0.8657E+02    -0.8660E+02    -0.8662E+02    -0.8665E+02    -0.8668E+02    -0.8671E+02    -0.8674E+02    -0.8677E+02    -0.8680E+02    -0.8682E+02    -0.8685E+02    -0.8688E+02    -0.8691E+02    -0.8694E+02    -0.8697E+02    -0.8700E+02    -0.8703E+02    -0.8706E+02    -0.8708E+02    -0.8711E+02    -0.8713E+02    -0.8715E+02    -0.8717E+02    -0.8718E+02    -0.8719E+02    -0.8719E+02
    -0.8721E+02    -0.8721E+02    -0.8720E+02    -0.8719E+02    -0.8717E+02    -0.8715E+02    -0.8713E+02    -0.8711E+02    -0.8709E+02    -0.8706E+02    -0.8704E+02    -0.8701E+02    -0.8699E+02    -0.8696E+02    -0.8694E+02    -0.8691E+02    -0.8688E+02    -0.8686E+02    -0.8683E+02    -0.8681E+02    -0.8678E+02    -0.8676E+02    -0.8673E+02    -0.8671E+02    -0.8669E+02    -0.8667E+02    -0.8664E+02    -0.8662E+02    -0.8660E+02    -0.8658E+02    -0.8656E+02    -0.8654E+02    -0.8653E+02    -0.8651E+02    -0.8649E+02    -0.8648E+02    -0.8646E+02    -0.8645E+02    -0.8644E+02    -0.8642E+02    -0.8641E+02    -0.8640E+02    -0.8640E+02    -0.8639E+02    -0.8638E+02    -0.8638E+02    -0.8637E+02    -0.8637E+02    -0.8637E+02    -0.8637E+02    -0.8637E+02    -0.8637E+02    -0.8637E+02    -0.8637E+02    -0.8638E+02    -0.8639E+02    -0.8639E+02    -0.8640E+02    -0.8641E+02    -0.8642E+02    -0.8643E+02    -0.8644E+02    -0.8646E+02    -0.8647E+02    -0.8648E+02    -0.8650E+02    -0.8652E+02    -0.8653E+02    -0.8655E+02    -0.8657E+02    -0.8659E+02    -0.8661E+02    -0.8663E+02    -0.8665E+02    -0.8667E+02    -0.8670E+02    -0.8672E+02    -0.8674E+02    -0.8677E+02    -0.8679E+02    -0.8682E+02    -0.8684E+02    -0.8687E+02    -0.8689E+02    -0.8692E+02    -0.8694E+02    -0.8697E+02    -0.8699E+02    -0.8702E+02    -0.8705E+02    -0.8707E+02    -0.8709E+02    -0.8712E+02    -0.8714E+02    -0.8716E+02    -0.8718E+02    -0.8719E+02    -0.8720E+02    -0.8721E+02    -0.8721E+02
    -0.8722E+02    -0.8722E+02    -0.8722E+02    -0.8721E+02    -0.8720E+02    -0.8718E+02    -0.8716E+02    -0.8714E+02    -0.8712E+02    -0.8710E+02    -0.8708E+02    -0.8706E+02    -0.8704E+02    -0.8702E+02    -0.8700E+02    -0.8697E+02    -0.8695E+02    -0.8693E+02    -0.8691E+02    -0.8689E+02    -0.8687E+02    -0.8685E+02    -0.8682E+02    -0.8681E+02    -0.8679E+02    -0.8677E+02    -0.8675E+02    -0.8673E+02    -0.8671E+02    -0.8670E+02    -0.8668E+02    -0.8666E+02    -0.8665E+02    -0.8663E+02    -0.8662E+02    -0.8661E+02    -0.8660E+02    -0.8658E+02    -0.8657E+02    -0.8656E+02    -0.8656E+02    -0.8655E+02    -0.8654E+02    -0.8653E+02    -0.8653E+02    -0.8652E+02    -0.8652E+02    -0.8652E+02    -0.8652E+02    -0.8652E+02    -0.8652E+02    -0.8652E+02    -0.8652E+02    -0.8652E+02    -0.8653E+02    -0.8653E+02    -0.8654E+02    -0.8654E+02    -0.8655E+02    -0.8656E+02    -0.8657E+02    -0.8658E+02    -0.8659E+02    -0.8660E+02    -0.8661E+02    -0.8663E+02    -0.8664E+02    -0.8666E+02    -0.8667E+02    -0.8669E+02    -0.8670E+02    -0.8672E+02    -0.8674E+02    -0.8676E+02    -0.8677E+02    -0.8679E+02    -0.8681E+02    -0.8683E+02    -0.8685E+02    -0.8687E+02    -0.8689E+02    -0.8692E+02    -0.8694E+02    -0.8696E+02    -0.8698E+02    -0.8700E+02    -0.8702E+02    -0.8704E+02    -0.8707E+02    -0.8709E+02    -0.8711E+02    -0.8713E+02    -0.8715E+02    -0.8717E+02    -0.8718E+02    -0.8720E+02    -0.8721E+02    -0.8722E+02    -0.8723E+02    -0.8723E+02
    -0.8724E+02    -0.8724E+02    -0.8724E+02    -0.8723E+02    -0.8722E+02    -0.8721E+02    -0.8719E+02    -0.8718E+02    -0.8716E+02    -0.8714E+02    -0.8712E+02    -0.8711E+02    -0.8709E+02    -0.8707E+02    -0.8705E+02    -0.8703E+02    -0.8702E+02    -0.8700E+02    -0.8698E+02    -0.8696E+02    -0.8695E+02    -0.8693E+02    -0.8691E+02    -0.8690E+02    -0.8688E+02    -0.8686E+02    -0.8685E+02    -0.8683E+02    -0.8682E+02    -0.8680E+02    -0.8679E+02    -0.8678E+02    -0.8677E+02    -0.8675E+02    -0.8674E+02    -0.8673E+02    -0.8672E+02    -0.8671E+02    -0.8671E+02    -0.8670E+02    -0.8669E+02    -0.8668E+02    -0.8668E+02    -0.8667E+02    -0.8667E+02    -0.8666E+02    -0.8666E+02    -0.8666E+02    -0.8666E+02    -0.8666E+02    -0.8666E+02    -0.8666E+02    -0.8666E+02    -0.8666E+02    -0.8667E+02    -0.8667E+02    -0.8667E+02    -0.8668E+02    -0.8669E+02    -0.8669E+02    -0.8670E+02    -0.8671E+02    -0.8672E+02    -0.8673E+02    -0.8674E+02    -0.8675E+02    -0.8676E+02    -0.8677E+02    -0.8678E+02    -0.8680E+02    -0.8681E+02    -0.8682E+02    -0.8684E+02    -0.8685E+02    -0.8687E+02    -0.8689E+02    -0.8690E+02    -0.8692E+02    -0.8693E+02    -0.8695E+02    -0.8697E+02    -0.8699E+02    -0.8700E+02    -0.8702E+02    -0.8704E+02    -0.8706E+02    -0.8708E+02    -0.8709E+02    -0.8711E+02    -0.8713E+02    -0.8715E+02    -0.8716E+02    -0.8718E+02    -0.8719E+02    -0.8721E+02    -0.8722E+02    -0.8723E+02    -0.8724E+02    -0.8724E+02    -0.8724E+02
    -0.8726E+02    -0.8726E+02    -0.8725E+02    -0.8725E+02    -0.8724E+02    -0.8723E+02    -0.8722E+02    -0.8721E+02    -0.8719E+02    -0.8718E+02    -0.8716E+02    -0.8715E+02    -0.8714E+02    -0.8712E+02    -0.8711E+02    -0.8709E+02    -0.8708E+02    -0.8706E+02    -0.8705E+02    -0.8703E+02    -0.8702E+02    -0.8701E+02    -0.8699E+02    -0.8698E+02    -0.8697E+02    -0.8696E+02    -0.8694E+02    -0.8693E+02    -0.8692E+02    -0.8691E+02    -0.8690E+02    -0.8689E+02    -0.8688E+02    -0.8687E+02    -0.8686E+02    -0.8685E+02    -0.8684E+02    -0.8684E+02    -0.8683E+02    -0.8682E+02    -0.8682E+02    -0.8681E+02    -0.8681E+02    -0.8680E+02    -0.8680E+02    -0.8680E+02    -0.8679E+02    -0.8679E+02    -0.8679E+02    -0.8679E+02    -0.8679E+02    -0.8679E+02    -0.8679E+02    -0.8680E+02    -0.8680E+02    -0.8680E+02    -0.8680E+02    -0.8681E+02    -0.8681E+02    -0.8682E+02    -0.8683E+02    -0.8683E+02    -0.8684E+02    -0.8685E+02    -0.8685E+02    -0.8686E+02    -0.8687E+02    -0.8688E+02    -0.8689E+02    -0.8690E+02    -0.8691E+02    -0.8692E+02    -0.8694E+02    -0.8695E+02    -0.8696E+02    -0.8697E+02    -0.8699E+02    -0.8700E+02    -0.8701E+02    -0.8703E+02    -0.8704E+02    -0.8705E+02    -0.8707E+02    -0.8708E+02    -0.8710E+02    -0.8711E+02    -0.8712E+02    -0.8714E+02    -0.8715E+02    -0.8717E+02    -0.8718E+02    -0.8719E+02    -0.8721E+02    -0.8722E+02    -0.8723E+02    -0.8724E+02    -0.8725E+02    -0.8726E+02    -0.8726E+02    -0.8726E+02
    -0.8727E+02    -0.8727E+02    -0.8727E+02    -0.8727E+02    -0.8726E+02    -0.8725E+02    -0.8724E+02    -0.8723E+02    -0.8722E+02    -0.8721E+02    -0.8720E+02    -0.8719E+02    -0.8718E+02    -0.8717E+02    -0.8716E+02    -0.8715E+02    -0.8713E+02    -0.8712E+02    -0.8711E+02    -0.8710E+02    -0.8709E+02    -0.8708E+02    -0.8707E+02    -0.8706E+02    -0.8705E+02    -0.8704E+02    -0.8703E+02    -0.8702E+02    -0.8701E+02    -0.8700E+02    -0.8700E+02    -0.8699E+02    -0.8698E+02    -0.8697E+02    -0.8697E+02    -0.8696E+02    -0.8695E+02    -0.8695E+02    -0.8694E+02    -0.8694E+02    -0.8693E+02    -0.8693E+02    -0.8693E+02    -0.8692E+02    -0.8692E+02    -0.8692E+02    -0.8692E+02    -0.8691E+02    -0.8691E+02    -0.8691E+02    -0.8691E+02    -0.8691E+02    -0.8692E+02    -0.8692E+02    -0.8692E+02    -0.8692E+02    -0.8692E+02    -0.8693E+02    -0.8693E+02    -0.8694E+02    -0.8694E+02    -0.8695E+02    -0.8695E+02    -0.8696E+02    -0.8696E+02    -0.8697E+02    -0.8698E+02    -0.8698E+02    -0.8699E+02    -0.8700E+02    -0.8701E+02    -0.8702E+02    -0.8702E+02    -0.8703E+02    -0.8704E+02    -0.8705E+02    -0.8706E+02    -0.8707E+02    -0.8708E+02    -0.8709E+02    -0.8710E+02    -0.8712E+02    -0.8713E+02    -0.8714E+02    -0.8715E+02    -0.8716E+02    -0.8717E+02    -0.8718E+02    -0.8719E+02    -0.8720E+02    -0.8721E+02    -0.8722E+02    -0.8723E+02    -0.8724E+02    -0.8725E+02    -0.8726E+02    -0.8727E+02    -0.8727E+02    -0.8727E+02    -0.8727E+02
    -0.8729E+02    -0.8729E+02    -0.8728E+02    -0.8728E+02    -0.8728E+02    -0.8727E+02    -0.8726E+02    -0.8726E+02    -0.8725E+02    -0.8724E+02    -0.8723E+02    -0.8722E+02    -0.8722E+02    -0.8721E+02    -0.8720E+02    -0.8719E+02    -0.8718E+02    -0.8717E+02    -0.8717E+02    -0.8716E+02    -0.8715E+02    -0.8714E+02    -0.8713E+02    -0.8713E+02    -0.8712E+02    -0.8711E+02    -0.8710E+02    -0.8710E+02    -0.8709E+02    -0.8709E+02    -0.8708E+02    -0.8707E+02    -0.8707E+02    -0.8706E+02    -0.8706E+02    -0.8705E+02    -0.8705E+02    -0.8704E+02    -0.8704E+02    -0.8704E+02    -0.8703E+02    -0.8703E+02    -0.8703E+02    -0.8702E+02    -0.8702E+02    -0.8702E+02    -0.8702E+02    -0.8702E+02    -0.8702E+02    -0.8702E+02    -0.8702E+02    -0.8702E+02    -0.8702E+02    -0.8702E+02    -0.8702E+02    -0.8702E+02    -0.8703E+02    -0.8703E+02    -0.8703E+02    -0.8703E+02    -0.8704E+02    -0.8704E+02    -0.8705E+02    -0.8705E+02    -0.8705E+02    -0.8706E+02    -0.8706E+02    -0.8707E+02    -0.8708E+02    -0.8708E+02    -0.8709E+02    -0.8709E+02    -0.8710E+02    -0.8711E+02    -0.8711E+02    -0.8712E+02    -0.8713E+02    -0.8714E+02    -0.8714E+02    -0.8715E+02    -0.8716E+02    -0.8717E+02    -0.8718E+02    -0.8718E+02    -0.8719E+02    -0.8720E+02    -0.8721E+02    -0.8722E+02    -0.8723E+02    -0.8723E+02    -0.8724E+02    -0.8725E+02    -0.8726E+02    -0.8726E+02    -0.8727E+02    -0.8728E+02    -0.8728E+02    -0.8728E+02    -0.8729E+02    -0.8729E+02
    -0.8729E+02    -0.8729E+02    -0.8729E+02    -0.8729E+02    -0.8729E+02    -0.8728E+02    -0.8728E+02    -0.8727E+02    -0.8727E+02    -0.8726E+02    -0.8725E+02    -0.8725E+02    -0.8724E+02    -0.8723E+02    -0.8723E+02    -0.8722E+02    -0.8722E+02    -0.8721E+02    -0.8720E+02    -0.8720E+02    -0.8719E+02    -0.8718E+02    -0.8718E+02    -0.8717E+02    -0.8717E+02    -0.8716E+02    -0.8716E+02    -0.8715E+02    -0.8714E+02    -0.8714E+02    -0.8714E+02    -0.8713E+02    -0.8713E+02    -0.8712E+02    -0.8712E+02    -0.8711E+02    -0.8711E+02    -0.8711E+02    -0.8710E+02    -0.8710E+02    -0.8710E+02    -0.8710E+02    -0.8709E+02    -0.8709E+02    -0.8709E+02    -0.8709E+02    -0.8709E+02    -0.8709E+02    -0.8709E+02    -0.8709E+02    -0.8709E+02    -0.8709E+02    -0.8709E+02    -0.8709E+02    -0.8709E+02    -0.8709E+02    -0.8709E+02    -0.8710E+02    -0.8710E+02    -0.8710E+02    -0.8710E+02    -0.8711E+02    -0.8711E+02    -0.8711E+02    -0.8712E+02    -0.8712E+02    -0.8712E+02    -0.8713E+02    -0.8713E+02    -0.8714E+02    -0.8714E+02    -0.8715E+02    -0.8715E+02    -0.8716E+02    -0.8716E+02    -0.8717E+02    -0.8717E+02    -0.8718E+02    -0.8719E+02    -0.8719E+02    -0.8720E+02    -0.8720E+02    -0.8721E+02    -0.8722E+02    -0.8722E+02    -0.8723E+02    -0.8724E+02    -0.8724E+02    -0.8725E+02    -0.8725E+02    -0.8726E+02    -0.8727E+02    -0.8727E+02    -0.8728E+02    -0.8728E+02    -0.8729E+02    -0.8729E+02    -0.8729E+02    -0.8729E+02    -0.8729E+02
    -0.8729E+02    -0.8729E+02    -0.8729E+02    -0.8729E+02    -0.8729E+02    -0.8728E+02    -0.8728E+02    -0.8727E+02    -0.8727E+02    -0.8726E+02    -0.8725E+02    -0.8725E+02    -0.8724E+02    -0.8723E+02    -0.8723E+02    -0.8722E+02    -0.8722E+02    -0.8721E+02    -0.8720E+02    -0.8720E+02    -0.8719E+02    -0.8718E+02    -0.8718E+02    -0.8717E+02    -0.8717E+02    -0.8716E+02    -0.8716E+02    -0.8715E+02    -0.8714E+02    -0.8714E+02    -0.8714E+02    -0.8713E+02    -0.8713E+02    -0.8712E+02    -0.8712E+02    -0.8711E+02    -0.8711E+02    -0.8711E+02    -0.8710E+02    -0.8710E+02    -0.8710E+02    -0.8710E+02    -0.8709E+02    -0.8709E+02    -0.8709E+02    -0.8709E+02    -0.8709E+02    -0.8709E+02    -0.8709E+02    -0.8709E+02    -0.8709E+02    -0.8709E+02    -0.8709E+02    -0.8709E+02    -0.8709E+02    -0.8709E+02    -0.8709E+02    -0.8710E+02    -0.8710E+02    -0.8710E+02    -0.8710E+02    -0.8711E+02    -0.8711E+02    -0.8711E+02    -0.8712E+02    -0.8712E+02    -0.8712E+02    -0.8713E+02    -0.8713E+02    -0.8714E+02    -0.8714E+02    -0.8715E+02    -0.8715E+02    -0.8716E+02    -0.8716E+02    -0.8717E+02    -0.8717E+02    -0.8718E+02    -0.8719E+02    -0.8719E+02    -0.8720E+02    -0.8720E+02    -0.8721E+02    -0.8722E+02    -0.8722E+02    -0.8723E+02    -0.8724E+02    -0.8724E+02    -0.8725E+02    -0.8725E+02    -0.8726E+02    -0.8727E+02    -0.8727E+02    -0.8728E+02    -0.8728E+02    -0.8729E+02    -0.8729E+02    -0.8729E+02    -0.8729E+02    -0.8729E+02
