# Supplementary material for: Electrical Pacing of Cardiac Tissue Including Potassium Inward Rectification
Source: PLoS One. 2015 Jun 9;10(6):e0127837. doi: 10.1371/journal.pone.0127837 (PMC4461281; doi:10.1371/journal.pone.0127837)
Supplement: S1 Data — (ZIP) [file pone.0127837.s001.zip › All-Data/Fig4-Data/BDT281/Vm14.txt]

    -0.8733E+02    -0.8732E+02    -0.8732E+02    -0.8732E+02    -0.8732E+02    -0.8731E+02    -0.8731E+02    -0.8731E+02    -0.8730E+02    -0.8730E+02    -0.8730E+02    -0.8730E+02    -0.8729E+02    -0.8729E+02    -0.8729E+02    -0.8728E+02    -0.8728E+02    -0.8728E+02    -0.8728E+02    -0.8727E+02    -0.8727E+02    -0.8727E+02    -0.8727E+02    -0.8726E+02    -0.8726E+02    -0.8726E+02    -0.8726E+02    -0.8725E+02    -0.8725E+02    -0.8725E+02    -0.8725E+02    -0.8725E+02    -0.8724E+02    -0.8724E+02    -0.8724E+02    -0.8724E+02    -0.8724E+02    -0.8724E+02    -0.8723E+02    -0.8723E+02    -0.8723E+02    -0.8723E+02    -0.8723E+02    -0.8723E+02    -0.8723E+02    -0.8723E+02    -0.8723E+02    -0.8723E+02    -0.8723E+02    -0.8723E+02    -0.8723E+02    -0.8723E+02    -0.8723E+02    -0.8723E+02    -0.8723E+02    -0.8723E+02    -0.8723E+02    -0.8723E+02    -0.8723E+02    -0.8723E+02    -0.8723E+02    -0.8723E+02    -0.8724E+02    -0.8724E+02    -0.8724E+02    -0.8724E+02    -0.8724E+02    -0.8724E+02    -0.8725E+02    -0.8725E+02    -0.8725E+02    -0.8725E+02    -0.8725E+02    -0.8726E+02    -0.8726E+02    -0.8726E+02    -0.8726E+02    -0.8727E+02    -0.8727E+02    -0.8727E+02    -0.8727E+02    -0.8728E+02    -0.8728E+02    -0.8728E+02    -0.8729E+02    -0.8729E+02    -0.8729E+02    -0.8729E+02    -0.8730E+02    -0.8730E+02    -0.8730E+02    -0.8731E+02    -0.8731E+02    -0.8731E+02    -0.8731E+02    -0.8732E+02    -0.8732E+02    -0.8732E+02    -0.8732E+02    -0.8732E+02
    -0.8732E+02    -0.8732E+02    -0.8732E+02    -0.8732E+02    -0.8732E+02    -0.8731E+02    -0.8731E+02    -0.8731E+02    -0.8730E+02    -0.8730E+02    -0.8730E+02    -0.8730E+02    -0.8729E+02    -0.8729E+02    -0.8729E+02    -0.8728E+02    -0.8728E+02    -0.8728E+02    -0.8728E+02    -0.8727E+02    -0.8727E+02    -0.8727E+02    -0.8727E+02    -0.8726E+02    -0.8726E+02    -0.8726E+02    -0.8726E+02    -0.8725E+02    -0.8725E+02    -0.8725E+02    -0.8725E+02    -0.8725E+02    -0.8724E+02    -0.8724E+02    -0.8724E+02    -0.8724E+02    -0.8724E+02    -0.8724E+02    -0.8723E+02    -0.8723E+02    -0.8723E+02    -0.8723E+02    -0.8723E+02    -0.8723E+02    -0.8723E+02    -0.8723E+02    -0.8723E+02    -0.8723E+02    -0.8723E+02    -0.8723E+02    -0.8723E+02    -0.8723E+02    -0.8723E+02    -0.8723E+02    -0.8723E+02    -0.8723E+02    -0.8723E+02    -0.8723E+02    -0.8723E+02    -0.8723E+02    -0.8723E+02    -0.8723E+02    -0.8724E+02    -0.8724E+02    -0.8724E+02    -0.8724E+02    -0.8724E+02    -0.8724E+02    -0.8725E+02    -0.8725E+02    -0.8725E+02    -0.8725E+02    -0.8725E+02    -0.8726E+02    -0.8726E+02    -0.8726E+02    -0.8726E+02    -0.8727E+02    -0.8727E+02    -0.8727E+02    -0.8727E+02    -0.8728E+02    -0.8728E+02    -0.8728E+02    -0.8729E+02    -0.8729E+02    -0.8729E+02    -0.8729E+02    -0.8730E+02    -0.8730E+02    -0.8730E+02    -0.8731E+02    -0.8731E+02    -0.8731E+02    -0.8731E+02    -0.8732E+02    -0.8732E+02    -0.8732E+02    -0.8732E+02    -0.8732E+02
    -0.8732E+02    -0.8732E+02    -0.8731E+02    -0.8731E+02    -0.8731E+02    -0.8731E+02    -0.8730E+02    -0.8730E+02    -0.8729E+02    -0.8729E+02    -0.8728E+02    -0.8728E+02    -0.8727E+02    -0.8727E+02    -0.8727E+02    -0.8726E+02    -0.8726E+02    -0.8725E+02    -0.8725E+02    -0.8725E+02    -0.8724E+02    -0.8724E+02    -0.8723E+02    -0.8723E+02    -0.8723E+02    -0.8722E+02    -0.8722E+02    -0.8722E+02    -0.8721E+02    -0.8721E+02    -0.8721E+02    -0.8720E+02    -0.8720E+02    -0.8720E+02    -0.8720E+02    -0.8719E+02    -0.8719E+02    -0.8719E+02    -0.8719E+02    -0.8719E+02    -0.8718E+02    -0.8718E+02    -0.8718E+02    -0.8718E+02    -0.8718E+02    -0.8718E+02    -0.8718E+02    -0.8718E+02    -0.8718E+02    -0.8718E+02    -0.8718E+02    -0.8718E+02    -0.8718E+02    -0.8718E+02    -0.8718E+02    -0.8718E+02    -0.8718E+02    -0.8718E+02    -0.8718E+02    -0.8718E+02    -0.8719E+02    -0.8719E+02    -0.8719E+02    -0.8719E+02    -0.8719E+02    -0.8720E+02    -0.8720E+02    -0.8720E+02    -0.8720E+02    -0.8721E+02    -0.8721E+02    -0.8721E+02    -0.8722E+02    -0.8722E+02    -0.8722E+02    -0.8723E+02    -0.8723E+02    -0.8723E+02    -0.8724E+02    -0.8724E+02    -0.8725E+02    -0.8725E+02    -0.8725E+02    -0.8726E+02    -0.8726E+02    -0.8727E+02    -0.8727E+02    -0.8728E+02    -0.8728E+02    -0.8728E+02    -0.8729E+02    -0.8729E+02    -0.8730E+02    -0.8730E+02    -0.8731E+02    -0.8731E+02    -0.8731E+02    -0.8732E+02    -0.8732E+02    -0.8732E+02
    -0.8731E+02    -0.8731E+02    -0.8731E+02    -0.8730E+02    -0.8730E+02    -0.8729E+02    -0.8729E+02    -0.8728E+02    -0.8728E+02    -0.8727E+02    -0.8726E+02    -0.8726E+02    -0.8725E+02    -0.8724E+02    -0.8724E+02    -0.8723E+02    -0.8723E+02    -0.8722E+02    -0.8721E+02    -0.8721E+02    -0.8720E+02    -0.8720E+02    -0.8719E+02    -0.8719E+02    -0.8718E+02    -0.8718E+02    -0.8717E+02    -0.8717E+02    -0.8716E+02    -0.8716E+02    -0.8715E+02    -0.8715E+02    -0.8714E+02    -0.8714E+02    -0.8714E+02    -0.8713E+02    -0.8713E+02    -0.8713E+02    -0.8712E+02    -0.8712E+02    -0.8712E+02    -0.8712E+02    -0.8712E+02    -0.8711E+02    -0.8711E+02    -0.8711E+02    -0.8711E+02    -0.8711E+02    -0.8711E+02    -0.8711E+02    -0.8711E+02    -0.8711E+02    -0.8711E+02    -0.8711E+02    -0.8711E+02    -0.8711E+02    -0.8711E+02    -0.8712E+02    -0.8712E+02    -0.8712E+02    -0.8712E+02    -0.8713E+02    -0.8713E+02    -0.8713E+02    -0.8713E+02    -0.8714E+02    -0.8714E+02    -0.8715E+02    -0.8715E+02    -0.8715E+02    -0.8716E+02    -0.8716E+02    -0.8717E+02    -0.8717E+02    -0.8718E+02    -0.8718E+02    -0.8719E+02    -0.8719E+02    -0.8720E+02    -0.8720E+02    -0.8721E+02    -0.8722E+02    -0.8722E+02    -0.8723E+02    -0.8723E+02    -0.8724E+02    -0.8725E+02    -0.8725E+02    -0.8726E+02    -0.8726E+02    -0.8727E+02    -0.8728E+02    -0.8728E+02    -0.8729E+02    -0.8730E+02    -0.8730E+02    -0.8731E+02    -0.8731E+02    -0.8731E+02    -0.8731E+02
    -0.8730E+02    -0.8730E+02    -0.8730E+02    -0.8730E+02    -0.8729E+02    -0.8728E+02    -0.8728E+02    -0.8727E+02    -0.8726E+02    -0.8725E+02    -0.8724E+02    -0.8723E+02    -0.8722E+02    -0.8722E+02    -0.8721E+02    -0.8720E+02    -0.8719E+02    -0.8718E+02    -0.8718E+02    -0.8717E+02    -0.8716E+02    -0.8715E+02    -0.8715E+02    -0.8714E+02    -0.8713E+02    -0.8712E+02    -0.8712E+02    -0.8711E+02    -0.8710E+02    -0.8710E+02    -0.8709E+02    -0.8709E+02    -0.8708E+02    -0.8708E+02    -0.8707E+02    -0.8707E+02    -0.8706E+02    -0.8706E+02    -0.8706E+02    -0.8705E+02    -0.8705E+02    -0.8705E+02    -0.8704E+02    -0.8704E+02    -0.8704E+02    -0.8704E+02    -0.8704E+02    -0.8704E+02    -0.8704E+02    -0.8704E+02    -0.8704E+02    -0.8704E+02    -0.8704E+02    -0.8704E+02    -0.8704E+02    -0.8704E+02    -0.8704E+02    -0.8704E+02    -0.8705E+02    -0.8705E+02    -0.8705E+02    -0.8706E+02    -0.8706E+02    -0.8707E+02    -0.8707E+02    -0.8707E+02    -0.8708E+02    -0.8708E+02    -0.8709E+02    -0.8710E+02    -0.8710E+02    -0.8711E+02    -0.8711E+02    -0.8712E+02    -0.8713E+02    -0.8713E+02    -0.8714E+02    -0.8715E+02    -0.8716E+02    -0.8716E+02    -0.8717E+02    -0.8718E+02    -0.8719E+02    -0.8719E+02    -0.8720E+02    -0.8721E+02    -0.8722E+02    -0.8723E+02    -0.8723E+02    -0.8724E+02    -0.8725E+02    -0.8726E+02    -0.8727E+02    -0.8728E+02    -0.8728E+02    -0.8729E+02    -0.8730E+02    -0.8730E+02    -0.8730E+02    -0.8730E+02
    -0.8730E+02    -0.8730E+02    -0.8729E+02    -0.8729E+02    -0.8728E+02    -0.8727E+02    -0.8726E+02    -0.8725E+02    -0.8724E+02    -0.8723E+02    -0.8722E+02    -0.8721E+02    -0.8720E+02    -0.8719E+02    -0.8718E+02    -0.8717E+02    -0.8716E+02    -0.8715E+02    -0.8714E+02    -0.8713E+02    -0.8712E+02    -0.8711E+02    -0.8710E+02    -0.8709E+02    -0.8708E+02    -0.8707E+02    -0.8706E+02    -0.8705E+02    -0.8705E+02    -0.8704E+02    -0.8703E+02    -0.8702E+02    -0.8702E+02    -0.8701E+02    -0.8701E+02    -0.8700E+02    -0.8699E+02    -0.8699E+02    -0.8698E+02    -0.8698E+02    -0.8698E+02    -0.8697E+02    -0.8697E+02    -0.8697E+02    -0.8696E+02    -0.8696E+02    -0.8696E+02    -0.8696E+02    -0.8696E+02    -0.8696E+02    -0.8696E+02    -0.8696E+02    -0.8696E+02    -0.8696E+02    -0.8696E+02    -0.8697E+02    -0.8697E+02    -0.8697E+02    -0.8697E+02    -0.8698E+02    -0.8698E+02    -0.8699E+02    -0.8699E+02    -0.8700E+02    -0.8700E+02    -0.8701E+02    -0.8701E+02    -0.8702E+02    -0.8703E+02    -0.8704E+02    -0.8704E+02    -0.8705E+02    -0.8706E+02    -0.8707E+02    -0.8707E+02    -0.8708E+02    -0.8709E+02    -0.8710E+02    -0.8711E+02    -0.8712E+02    -0.8713E+02    -0.8714E+02    -0.8715E+02    -0.8716E+02    -0.8717E+02    -0.8718E+02    -0.8719E+02    -0.8720E+02    -0.8721E+02    -0.8722E+02    -0.8723E+02    -0.8724E+02    -0.8725E+02    -0.8726E+02    -0.8727E+02    -0.8728E+02    -0.8729E+02    -0.8729E+02    -0.8730E+02    -0.8730E+02
    -0.8729E+02    -0.8729E+02    -0.8729E+02    -0.8728E+02    -0.8727E+02    -0.8726E+02    -0.8725E+02    -0.8723E+02    -0.8722E+02    -0.8721E+02    -0.8720E+02    -0.8718E+02    -0.8717E+02    -0.8716E+02    -0.8714E+02    -0.8713E+02    -0.8712E+02    -0.8711E+02    -0.8710E+02    -0.8708E+02    -0.8707E+02    -0.8706E+02    -0.8705E+02    -0.8704E+02    -0.8703E+02    -0.8702E+02    -0.8701E+02    -0.8700E+02    -0.8699E+02    -0.8698E+02    -0.8697E+02    -0.8696E+02    -0.8695E+02    -0.8694E+02    -0.8694E+02    -0.8693E+02    -0.8692E+02    -0.8692E+02    -0.8691E+02    -0.8691E+02    -0.8690E+02    -0.8690E+02    -0.8689E+02    -0.8689E+02    -0.8689E+02    -0.8688E+02    -0.8688E+02    -0.8688E+02    -0.8688E+02    -0.8688E+02    -0.8688E+02    -0.8688E+02    -0.8688E+02    -0.8688E+02    -0.8689E+02    -0.8689E+02    -0.8689E+02    -0.8690E+02    -0.8690E+02    -0.8690E+02    -0.8691E+02    -0.8691E+02    -0.8692E+02    -0.8693E+02    -0.8693E+02    -0.8694E+02    -0.8695E+02    -0.8696E+02    -0.8696E+02    -0.8697E+02    -0.8698E+02    -0.8699E+02    -0.8700E+02    -0.8701E+02    -0.8702E+02    -0.8703E+02    -0.8704E+02    -0.8705E+02    -0.8706E+02    -0.8708E+02    -0.8709E+02    -0.8710E+02    -0.8711E+02    -0.8712E+02    -0.8714E+02    -0.8715E+02    -0.8716E+02    -0.8717E+02    -0.8719E+02    -0.8720E+02    -0.8721E+02    -0.8722E+02    -0.8724E+02    -0.8725E+02    -0.8726E+02    -0.8727E+02    -0.8728E+02    -0.8729E+02    -0.8729E+02    -0.8729E+02
    -0.8728E+02    -0.8728E+02    -0.8728E+02    -0.8727E+02    -0.8726E+02    -0.8725E+02    -0.8723E+02    -0.8722E+02    -0.8720E+02    -0.8719E+02    -0.8717E+02    -0.8716E+02    -0.8714E+02    -0.8713E+02    -0.8711E+02    -0.8710E+02    -0.8708E+02    -0.8707E+02    -0.8705E+02    -0.8704E+02    -0.8703E+02    -0.8701E+02    -0.8700E+02    -0.8699E+02    -0.8697E+02    -0.8696E+02    -0.8695E+02    -0.8694E+02    -0.8693E+02    -0.8691E+02    -0.8690E+02    -0.8689E+02    -0.8688E+02    -0.8688E+02    -0.8687E+02    -0.8686E+02    -0.8685E+02    -0.8684E+02    -0.8684E+02    -0.8683E+02    -0.8682E+02    -0.8682E+02    -0.8681E+02    -0.8681E+02    -0.8681E+02    -0.8680E+02    -0.8680E+02    -0.8680E+02    -0.8680E+02    -0.8680E+02    -0.8680E+02    -0.8680E+02    -0.8680E+02    -0.8680E+02    -0.8681E+02    -0.8681E+02    -0.8681E+02    -0.8682E+02    -0.8682E+02    -0.8683E+02    -0.8683E+02    -0.8684E+02    -0.8685E+02    -0.8685E+02    -0.8686E+02    -0.8687E+02    -0.8688E+02    -0.8689E+02    -0.8690E+02    -0.8691E+02    -0.8692E+02    -0.8693E+02    -0.8694E+02    -0.8695E+02    -0.8697E+02    -0.8698E+02    -0.8699E+02    -0.8700E+02    -0.8702E+02    -0.8703E+02    -0.8704E+02    -0.8706E+02    -0.8707E+02    -0.8709E+02    -0.8710E+02    -0.8712E+02    -0.8713E+02    -0.8715E+02    -0.8716E+02    -0.8718E+02    -0.8719E+02    -0.8721E+02    -0.8722E+02    -0.8723E+02    -0.8725E+02    -0.8726E+02    -0.8727E+02    -0.8728E+02    -0.8729E+02    -0.8729E+02
    -0.8728E+02    -0.8728E+02    -0.8727E+02    -0.8726E+02    -0.8725E+02    -0.8723E+02    -0.8722E+02    -0.8720E+02    -0.8718E+02    -0.8717E+02    -0.8715E+02    -0.8713E+02    -0.8711E+02    -0.8710E+02    -0.8708E+02    -0.8706E+02    -0.8704E+02    -0.8703E+02    -0.8701E+02    -0.8700E+02    -0.8698E+02    -0.8696E+02    -0.8695E+02    -0.8693E+02    -0.8692E+02    -0.8690E+02    -0.8689E+02    -0.8688E+02    -0.8686E+02    -0.8685E+02    -0.8684E+02    -0.8683E+02    -0.8681E+02    -0.8680E+02    -0.8679E+02    -0.8678E+02    -0.8677E+02    -0.8677E+02    -0.8676E+02    -0.8675E+02    -0.8674E+02    -0.8674E+02    -0.8673E+02    -0.8673E+02    -0.8672E+02    -0.8672E+02    -0.8672E+02    -0.8672E+02    -0.8672E+02    -0.8671E+02    -0.8671E+02    -0.8672E+02    -0.8672E+02    -0.8672E+02    -0.8672E+02    -0.8673E+02    -0.8673E+02    -0.8674E+02    -0.8674E+02    -0.8675E+02    -0.8676E+02    -0.8676E+02    -0.8677E+02    -0.8678E+02    -0.8679E+02    -0.8680E+02    -0.8681E+02    -0.8682E+02    -0.8683E+02    -0.8684E+02    -0.8686E+02    -0.8687E+02    -0.8688E+02    -0.8690E+02    -0.8691E+02    -0.8692E+02    -0.8694E+02    -0.8695E+02    -0.8697E+02    -0.8699E+02    -0.8700E+02    -0.8702E+02    -0.8703E+02    -0.8705E+02    -0.8707E+02    -0.8708E+02    -0.8710E+02    -0.8712E+02    -0.8713E+02    -0.8715E+02    -0.8717E+02    -0.8719E+02    -0.8720E+02    -0.8722E+02    -0.8724E+02    -0.8725E+02    -0.8726E+02    -0.8727E+02    -0.8728E+02    -0.8728E+02
    -0.8727E+02    -0.8727E+02    -0.8726E+02    -0.8725E+02    -0.8724E+02    -0.8722E+02    -0.8720E+02    -0.8718E+02    -0.8716E+02    -0.8714E+02    -0.8712E+02    -0.8710E+02    -0.8708E+02    -0.8706E+02    -0.8704E+02    -0.8702E+02    -0.8701E+02    -0.8699E+02    -0.8697E+02    -0.8695E+02    -0.8693E+02    -0.8691E+02    -0.8690E+02    -0.8688E+02    -0.8686E+02    -0.8684E+02    -0.8683E+02    -0.8681E+02    -0.8680E+02    -0.8678E+02    -0.8677E+02    -0.8676E+02    -0.8674E+02    -0.8673E+02    -0.8672E+02    -0.8671E+02    -0.8670E+02    -0.8669E+02    -0.8668E+02    -0.8667E+02    -0.8666E+02    -0.8665E+02    -0.8665E+02    -0.8664E+02    -0.8664E+02    -0.8663E+02    -0.8663E+02    -0.8663E+02    -0.8663E+02    -0.8663E+02    -0.8663E+02    -0.8663E+02    -0.8663E+02    -0.8663E+02    -0.8664E+02    -0.8664E+02    -0.8665E+02    -0.8665E+02    -0.8666E+02    -0.8667E+02    -0.8667E+02    -0.8668E+02    -0.8669E+02    -0.8670E+02    -0.8671E+02    -0.8672E+02    -0.8674E+02    -0.8675E+02    -0.8676E+02    -0.8678E+02    -0.8679E+02    -0.8681E+02    -0.8682E+02    -0.8684E+02    -0.8685E+02    -0.8687E+02    -0.8689E+02    -0.8690E+02    -0.8692E+02    -0.8694E+02    -0.8696E+02    -0.8697E+02    -0.8699E+02    -0.8701E+02    -0.8703E+02    -0.8705E+02    -0.8707E+02    -0.8709E+02    -0.8711E+02    -0.8713E+02    -0.8715E+02    -0.8717E+02    -0.8719E+02    -0.8721E+02    -0.8722E+02    -0.8724E+02    -0.8725E+02    -0.8727E+02    -0.8727E+02    -0.8727E+02
    -0.8726E+02    -0.8726E+02    -0.8726E+02    -0.8724E+02    -0.8723E+02    -0.8721E+02    -0.8719E+02    -0.8717E+02    -0.8714E+02    -0.8712E+02    -0.8710E+02    -0.8708E+02    -0.8705E+02    -0.8703E+02    -0.8701E+02    -0.8699E+02    -0.8697E+02    -0.8694E+02    -0.8692E+02    -0.8690E+02    -0.8688E+02    -0.8686E+02    -0.8684E+02    -0.8682E+02    -0.8680E+02    -0.8678E+02    -0.8677E+02    -0.8675E+02    -0.8673E+02    -0.8671E+02    -0.8670E+02    -0.8668E+02    -0.8667E+02    -0.8665E+02    -0.8664E+02    -0.8663E+02    -0.8662E+02    -0.8660E+02    -0.8659E+02    -0.8658E+02    -0.8658E+02    -0.8657E+02    -0.8656E+02    -0.8655E+02    -0.8655E+02    -0.8654E+02    -0.8654E+02    -0.8654E+02    -0.8654E+02    -0.8654E+02    -0.8654E+02    -0.8654E+02    -0.8654E+02    -0.8654E+02    -0.8655E+02    -0.8655E+02    -0.8656E+02    -0.8656E+02    -0.8657E+02    -0.8658E+02    -0.8659E+02    -0.8660E+02    -0.8661E+02    -0.8662E+02    -0.8663E+02    -0.8665E+02    -0.8666E+02    -0.8668E+02    -0.8669E+02    -0.8671E+02    -0.8672E+02    -0.8674E+02    -0.8676E+02    -0.8677E+02    -0.8679E+02    -0.8681E+02    -0.8683E+02    -0.8685E+02    -0.8687E+02    -0.8689E+02    -0.8691E+02    -0.8693E+02    -0.8695E+02    -0.8697E+02    -0.8699E+02    -0.8702E+02    -0.8704E+02    -0.8706E+02    -0.8708E+02    -0.8710E+02    -0.8713E+02    -0.8715E+02    -0.8717E+02    -0.8719E+02    -0.8721E+02    -0.8723E+02    -0.8724E+02    -0.8726E+02    -0.8726E+02    -0.8726E+02
    -0.8726E+02    -0.8726E+02    -0.8725E+02    -0.8723E+02    -0.8721E+02    -0.8719E+02    -0.8717E+02    -0.8715E+02    -0.8712E+02    -0.8710E+02    -0.8707E+02    -0.8705E+02    -0.8702E+02    -0.8700E+02    -0.8697E+02    -0.8695E+02    -0.8692E+02    -0.8690E+02    -0.8688E+02    -0.8685E+02    -0.8683E+02    -0.8681E+02    -0.8678E+02    -0.8676E+02    -0.8674E+02    -0.8672E+02    -0.8670E+02    -0.8668E+02    -0.8666E+02    -0.8664E+02    -0.8662E+02    -0.8661E+02    -0.8659E+02    -0.8657E+02    -0.8656E+02    -0.8654E+02    -0.8653E+02    -0.8652E+02    -0.8651E+02    -0.8649E+02    -0.8648E+02    -0.8648E+02    -0.8647E+02    -0.8646E+02    -0.8645E+02    -0.8645E+02    -0.8645E+02    -0.8644E+02    -0.8644E+02    -0.8644E+02    -0.8644E+02    -0.8644E+02    -0.8644E+02    -0.8645E+02    -0.8645E+02    -0.8646E+02    -0.8647E+02    -0.8647E+02    -0.8648E+02    -0.8649E+02    -0.8650E+02    -0.8651E+02    -0.8653E+02    -0.8654E+02    -0.8655E+02    -0.8657E+02    -0.8658E+02    -0.8660E+02    -0.8662E+02    -0.8663E+02    -0.8665E+02    -0.8667E+02    -0.8669E+02    -0.8671E+02    -0.8673E+02    -0.8675E+02    -0.8677E+02    -0.8679E+02    -0.8682E+02    -0.8684E+02    -0.8686E+02    -0.8689E+02    -0.8691E+02    -0.8693E+02    -0.8696E+02    -0.8698E+02    -0.8700E+02    -0.8703E+02    -0.8705E+02    -0.8708E+02    -0.8710E+02    -0.8713E+02    -0.8715E+02    -0.8717E+02    -0.8720E+02    -0.8722E+02    -0.8724E+02    -0.8725E+02    -0.8726E+02    -0.8726E+02
    -0.8725E+02    -0.8725E+02    -0.8724E+02    -0.8722E+02    -0.8720E+02    -0.8718E+02    -0.8715E+02    -0.8713E+02    -0.8710E+02    -0.8707E+02    -0.8705E+02    -0.8702E+02    -0.8699E+02    -0.8696E+02    -0.8694E+02    -0.8691E+02    -0.8688E+02    -0.8685E+02    -0.8683E+02    -0.8680E+02    -0.8678E+02    -0.8675E+02    -0.8673E+02    -0.8670E+02    -0.8668E+02    -0.8665E+02    -0.8663E+02    -0.8661E+02    -0.8659E+02    -0.8657E+02    -0.8655E+02    -0.8653E+02    -0.8651E+02    -0.8649E+02    -0.8647E+02    -0.8646E+02    -0.8644E+02    -0.8643E+02    -0.8641E+02    -0.8640E+02    -0.8639E+02    -0.8638E+02    -0.8637E+02    -0.8636E+02    -0.8636E+02    -0.8635E+02    -0.8635E+02    -0.8634E+02    -0.8634E+02    -0.8634E+02    -0.8634E+02    -0.8634E+02    -0.8634E+02    -0.8635E+02    -0.8635E+02    -0.8636E+02    -0.8637E+02    -0.8638E+02    -0.8639E+02    -0.8640E+02    -0.8641E+02    -0.8642E+02    -0.8644E+02    -0.8645E+02    -0.8647E+02    -0.8648E+02    -0.8650E+02    -0.8652E+02    -0.8654E+02    -0.8656E+02    -0.8658E+02    -0.8660E+02    -0.8662E+02    -0.8664E+02    -0.8667E+02    -0.8669E+02    -0.8671E+02    -0.8674E+02    -0.8676E+02    -0.8679E+02    -0.8681E+02    -0.8684E+02    -0.8687E+02    -0.8689E+02    -0.8692E+02    -0.8694E+02    -0.8697E+02    -0.8700E+02    -0.8703E+02    -0.8705E+02    -0.8708E+02    -0.8711E+02    -0.8713E+02    -0.8716E+02    -0.8718E+02    -0.8721E+02    -0.8723E+02    -0.8724E+02    -0.8725E+02    -0.8725E+02
    -0.8724E+02    -0.8724E+02    -0.8723E+02    -0.8721E+02    -0.8719E+02    -0.8717E+02    -0.8714E+02    -0.8711E+02    -0.8708E+02    -0.8705E+02    -0.8702E+02    -0.8699E+02    -0.8696E+02    -0.8693E+02    -0.8690E+02    -0.8687E+02    -0.8684E+02    -0.8681E+02    -0.8678E+02    -0.8675E+02    -0.8672E+02    -0.8669E+02    -0.8667E+02    -0.8664E+02    -0.8661E+02    -0.8659E+02    -0.8656E+02    -0.8654E+02    -0.8651E+02    -0.8649E+02    -0.8647E+02    -0.8644E+02    -0.8642E+02    -0.8640E+02    -0.8638E+02    -0.8636E+02    -0.8635E+02    -0.8633E+02    -0.8632E+02    -0.8630E+02    -0.8629E+02    -0.8628E+02    -0.8627E+02    -0.8626E+02    -0.8625E+02    -0.8625E+02    -0.8624E+02    -0.8624E+02    -0.8623E+02    -0.8623E+02    -0.8623E+02    -0.8624E+02    -0.8624E+02    -0.8624E+02    -0.8625E+02    -0.8626E+02    -0.8626E+02    -0.8627E+02    -0.8629E+02    -0.8630E+02    -0.8631E+02    -0.8633E+02    -0.8634E+02    -0.8636E+02    -0.8638E+02    -0.8639E+02    -0.8641E+02    -0.8643E+02    -0.8646E+02    -0.8648E+02    -0.8650E+02    -0.8653E+02    -0.8655E+02    -0.8657E+02    -0.8660E+02    -0.8663E+02    -0.8665E+02    -0.8668E+02    -0.8671E+02    -0.8673E+02    -0.8676E+02    -0.8679E+02    -0.8682E+02    -0.8685E+02    -0.8688E+02    -0.8691E+02    -0.8694E+02    -0.8697E+02    -0.8700E+02    -0.8703E+02    -0.8706E+02    -0.8709E+02    -0.8711E+02    -0.8714E+02    -0.8717E+02    -0.8719E+02    -0.8722E+02    -0.8723E+02    -0.8724E+02    -0.8724E+02
    -0.8723E+02    -0.8723E+02    -0.8722E+02    -0.8720E+02    -0.8718E+02    -0.8715E+02    -0.8712E+02    -0.8709E+02    -0.8706E+02    -0.8702E+02    -0.8699E+02    -0.8696E+02    -0.8692E+02    -0.8689E+02    -0.8686E+02    -0.8683E+02    -0.8679E+02    -0.8676E+02    -0.8673E+02    -0.8670E+02    -0.8667E+02    -0.8663E+02    -0.8660E+02    -0.8657E+02    -0.8654E+02    -0.8651E+02    -0.8649E+02    -0.8646E+02    -0.8643E+02    -0.8641E+02    -0.8638E+02    -0.8636E+02    -0.8633E+02    -0.8631E+02    -0.8629E+02    -0.8627E+02    -0.8625E+02    -0.8623E+02    -0.8621E+02    -0.8620E+02    -0.8618E+02    -0.8617E+02    -0.8616E+02    -0.8615E+02    -0.8614E+02    -0.8613E+02    -0.8613E+02    -0.8612E+02    -0.8612E+02    -0.8612E+02    -0.8612E+02    -0.8612E+02    -0.8613E+02    -0.8613E+02    -0.8614E+02    -0.8615E+02    -0.8616E+02    -0.8617E+02    -0.8618E+02    -0.8619E+02    -0.8621E+02    -0.8622E+02    -0.8624E+02    -0.8626E+02    -0.8628E+02    -0.8630E+02    -0.8632E+02    -0.8635E+02    -0.8637E+02    -0.8640E+02    -0.8642E+02    -0.8645E+02    -0.8647E+02    -0.8650E+02    -0.8653E+02    -0.8656E+02    -0.8659E+02    -0.8662E+02    -0.8665E+02    -0.8668E+02    -0.8671E+02    -0.8674E+02    -0.8677E+02    -0.8681E+02    -0.8684E+02    -0.8687E+02    -0.8690E+02    -0.8693E+02    -0.8697E+02    -0.8700E+02    -0.8703E+02    -0.8706E+02    -0.8710E+02    -0.8713E+02    -0.8716E+02    -0.8718E+02    -0.8721E+02    -0.8722E+02    -0.8724E+02    -0.8724E+02
    -0.8722E+02    -0.8722E+02    -0.8721E+02    -0.8719E+02    -0.8717E+02    -0.8714E+02    -0.8710E+02    -0.8707E+02    -0.8703E+02    -0.8700E+02    -0.8696E+02    -0.8693E+02    -0.8689E+02    -0.8685E+02    -0.8682E+02    -0.8678E+02    -0.8675E+02    -0.8671E+02    -0.8668E+02    -0.8664E+02    -0.8661E+02    -0.8657E+02    -0.8654E+02    -0.8651E+02    -0.8647E+02    -0.8644E+02    -0.8641E+02    -0.8638E+02    -0.8635E+02    -0.8632E+02    -0.8629E+02    -0.8626E+02    -0.8624E+02    -0.8621E+02    -0.8619E+02    -0.8617E+02    -0.8614E+02    -0.8612E+02    -0.8610E+02    -0.8609E+02    -0.8607E+02    -0.8606E+02    -0.8604E+02    -0.8603E+02    -0.8602E+02    -0.8602E+02    -0.8601E+02    -0.8600E+02    -0.8600E+02    -0.8600E+02    -0.8600E+02    -0.8600E+02    -0.8601E+02    -0.8601E+02    -0.8602E+02    -0.8603E+02    -0.8604E+02    -0.8605E+02    -0.8607E+02    -0.8608E+02    -0.8610E+02    -0.8612E+02    -0.8614E+02    -0.8616E+02    -0.8618E+02    -0.8620E+02    -0.8623E+02    -0.8625E+02    -0.8628E+02    -0.8631E+02    -0.8634E+02    -0.8637E+02    -0.8640E+02    -0.8643E+02    -0.8646E+02    -0.8649E+02    -0.8652E+02    -0.8656E+02    -0.8659E+02    -0.8662E+02    -0.8666E+02    -0.8669E+02    -0.8673E+02    -0.8676E+02    -0.8680E+02    -0.8683E+02    -0.8687E+02    -0.8690E+02    -0.8694E+02    -0.8697E+02    -0.8701E+02    -0.8704E+02    -0.8708E+02    -0.8711E+02    -0.8714E+02    -0.8717E+02    -0.8720E+02    -0.8722E+02    -0.8723E+02    -0.8723E+02
    -0.8722E+02    -0.8722E+02    -0.8720E+02    -0.8718E+02    -0.8715E+02    -0.8712E+02    -0.8709E+02    -0.8705E+02    -0.8701E+02    -0.8697E+02    -0.8693E+02    -0.8689E+02    -0.8686E+02    -0.8682E+02    -0.8678E+02    -0.8674E+02    -0.8670E+02    -0.8666E+02    -0.8662E+02    -0.8658E+02    -0.8655E+02    -0.8651E+02    -0.8647E+02    -0.8643E+02    -0.8640E+02    -0.8636E+02    -0.8633E+02    -0.8629E+02    -0.8626E+02    -0.8623E+02    -0.8620E+02    -0.8617E+02    -0.8614E+02    -0.8611E+02    -0.8608E+02    -0.8606E+02    -0.8603E+02    -0.8601E+02    -0.8599E+02    -0.8597E+02    -0.8595E+02    -0.8594E+02    -0.8592E+02    -0.8591E+02    -0.8590E+02    -0.8589E+02    -0.8588E+02    -0.8588E+02    -0.8587E+02    -0.8587E+02    -0.8587E+02    -0.8588E+02    -0.8588E+02    -0.8589E+02    -0.8590E+02    -0.8591E+02    -0.8592E+02    -0.8593E+02    -0.8595E+02    -0.8597E+02    -0.8598E+02    -0.8601E+02    -0.8603E+02    -0.8605E+02    -0.8608E+02    -0.8610E+02    -0.8613E+02    -0.8616E+02    -0.8619E+02    -0.8622E+02    -0.8625E+02    -0.8628E+02    -0.8632E+02    -0.8635E+02    -0.8638E+02    -0.8642E+02    -0.8646E+02    -0.8649E+02    -0.8653E+02    -0.8657E+02    -0.8660E+02    -0.8664E+02    -0.8668E+02    -0.8672E+02    -0.8675E+02    -0.8679E+02    -0.8683E+02    -0.8687E+02    -0.8691E+02    -0.8695E+02    -0.8698E+02    -0.8702E+02    -0.8706E+02    -0.8709E+02    -0.8713E+02    -0.8716E+02    -0.8719E+02    -0.8721E+02    -0.8722E+02    -0.8722E+02
    -0.8721E+02    -0.8721E+02    -0.8719E+02    -0.8717E+02    -0.8714E+02    -0.8711E+02    -0.8707E+02    -0.8703E+02    -0.8699E+02    -0.8695E+02    -0.8690E+02    -0.8686E+02    -0.8682E+02    -0.8678E+02    -0.8673E+02    -0.8669E+02    -0.8665E+02    -0.8661E+02    -0.8657E+02    -0.8652E+02    -0.8648E+02    -0.8644E+02    -0.8640E+02    -0.8636E+02    -0.8632E+02    -0.8628E+02    -0.8624E+02    -0.8621E+02    -0.8617E+02    -0.8613E+02    -0.8610E+02    -0.8607E+02    -0.8603E+02    -0.8600E+02    -0.8597E+02    -0.8594E+02    -0.8592E+02    -0.8589E+02    -0.8587E+02    -0.8584E+02    -0.8582E+02    -0.8581E+02    -0.8579E+02    -0.8578E+02    -0.8576E+02    -0.8575E+02    -0.8575E+02    -0.8574E+02    -0.8574E+02    -0.8574E+02    -0.8574E+02    -0.8574E+02    -0.8574E+02    -0.8575E+02    -0.8576E+02    -0.8577E+02    -0.8579E+02    -0.8580E+02    -0.8582E+02    -0.8584E+02    -0.8586E+02    -0.8588E+02    -0.8591E+02    -0.8594E+02    -0.8596E+02    -0.8599E+02    -0.8602E+02    -0.8606E+02    -0.8609E+02    -0.8612E+02    -0.8616E+02    -0.8619E+02    -0.8623E+02    -0.8627E+02    -0.8631E+02    -0.8635E+02    -0.8639E+02    -0.8642E+02    -0.8646E+02    -0.8651E+02    -0.8655E+02    -0.8659E+02    -0.8663E+02    -0.8667E+02    -0.8671E+02    -0.8675E+02    -0.8679E+02    -0.8683E+02    -0.8688E+02    -0.8692E+02    -0.8696E+02    -0.8700E+02    -0.8704E+02    -0.8708E+02    -0.8711E+02    -0.8715E+02    -0.8718E+02    -0.8720E+02    -0.8721E+02    -0.8721E+02
    -0.8720E+02    -0.8720E+02    -0.8719E+02    -0.8716E+02    -0.8713E+02    -0.8709E+02    -0.8705E+02    -0.8701E+02    -0.8696E+02    -0.8692E+02    -0.8687E+02    -0.8683E+02    -0.8678E+02    -0.8674E+02    -0.8669E+02    -0.8665E+02    -0.8660E+02    -0.8655E+02    -0.8651E+02    -0.8646E+02    -0.8642E+02    -0.8637E+02    -0.8633E+02    -0.8629E+02    -0.8624E+02    -0.8620E+02    -0.8616E+02    -0.8611E+02    -0.8607E+02    -0.8603E+02    -0.8600E+02    -0.8596E+02    -0.8592E+02    -0.8589E+02    -0.8585E+02    -0.8582E+02    -0.8579E+02    -0.8576E+02    -0.8574E+02    -0.8571E+02    -0.8569E+02    -0.8567E+02    -0.8565E+02    -0.8563E+02    -0.8562E+02    -0.8561E+02    -0.8560E+02    -0.8559E+02    -0.8559E+02    -0.8559E+02    -0.8559E+02    -0.8559E+02    -0.8560E+02    -0.8561E+02    -0.8562E+02    -0.8563E+02    -0.8565E+02    -0.8566E+02    -0.8568E+02    -0.8571E+02    -0.8573E+02    -0.8576E+02    -0.8578E+02    -0.8581E+02    -0.8585E+02    -0.8588E+02    -0.8591E+02    -0.8595E+02    -0.8599E+02    -0.8602E+02    -0.8606E+02    -0.8610E+02    -0.8614E+02    -0.8618E+02    -0.8623E+02    -0.8627E+02    -0.8631E+02    -0.8636E+02    -0.8640E+02    -0.8644E+02    -0.8649E+02    -0.8653E+02    -0.8658E+02    -0.8662E+02    -0.8667E+02    -0.8671E+02    -0.8676E+02    -0.8680E+02    -0.8685E+02    -0.8689E+02    -0.8693E+02    -0.8698E+02    -0.8702E+02    -0.8706E+02    -0.8710E+02    -0.8714E+02    -0.8717E+02    -0.8719E+02    -0.8720E+02    -0.8720E+02
    -0.8719E+02    -0.8719E+02    -0.8718E+02    -0.8715E+02    -0.8712E+02    -0.8708E+02    -0.8703E+02    -0.8699E+02    -0.8694E+02    -0.8689E+02    -0.8684E+02    -0.8680E+02    -0.8675E+02    -0.8670E+02    -0.8665E+02    -0.8660E+02    -0.8655E+02    -0.8650E+02    -0.8645E+02    -0.8640E+02    -0.8635E+02    -0.8630E+02    -0.8625E+02    -0.8621E+02    -0.8616E+02    -0.8611E+02    -0.8606E+02    -0.8602E+02    -0.8597E+02    -0.8593E+02    -0.8589E+02    -0.8584E+02    -0.8580E+02    -0.8577E+02    -0.8573E+02    -0.8569E+02    -0.8566E+02    -0.8563E+02    -0.8560E+02    -0.8557E+02    -0.8554E+02    -0.8552E+02    -0.8550E+02    -0.8548E+02    -0.8546E+02    -0.8545E+02    -0.8544E+02    -0.8543E+02    -0.8543E+02    -0.8543E+02    -0.8543E+02    -0.8543E+02    -0.8544E+02    -0.8545E+02    -0.8546E+02    -0.8548E+02    -0.8549E+02    -0.8552E+02    -0.8554E+02    -0.8556E+02    -0.8559E+02    -0.8562E+02    -0.8565E+02    -0.8568E+02    -0.8572E+02    -0.8576E+02    -0.8580E+02    -0.8584E+02    -0.8588E+02    -0.8592E+02    -0.8596E+02    -0.8601E+02    -0.8605E+02    -0.8610E+02    -0.8614E+02    -0.8619E+02    -0.8624E+02    -0.8629E+02    -0.8633E+02    -0.8638E+02    -0.8643E+02    -0.8648E+02    -0.8653E+02    -0.8657E+02    -0.8662E+02    -0.8667E+02    -0.8672E+02    -0.8677E+02    -0.8681E+02    -0.8686E+02    -0.8691E+02    -0.8695E+02    -0.8700E+02    -0.8704E+02    -0.8709E+02    -0.8712E+02    -0.8716E+02    -0.8718E+02    -0.8720E+02    -0.8720E+02
    -0.8718E+02    -0.8718E+02    -0.8717E+02    -0.8714E+02    -0.8710E+02    -0.8706E+02    -0.8702E+02    -0.8697E+02    -0.8692E+02    -0.8687E+02    -0.8682E+02    -0.8676E+02    -0.8671E+02    -0.8666E+02    -0.8661E+02    -0.8655E+02    -0.8650E+02    -0.8645E+02    -0.8639E+02    -0.8634E+02    -0.8628E+02    -0.8623E+02    -0.8618E+02    -0.8613E+02    -0.8607E+02    -0.8602E+02    -0.8597E+02    -0.8592E+02    -0.8587E+02    -0.8582E+02    -0.8577E+02    -0.8572E+02    -0.8568E+02    -0.8564E+02    -0.8559E+02    -0.8555E+02    -0.8552E+02    -0.8548E+02    -0.8544E+02    -0.8541E+02    -0.8538E+02    -0.8536E+02    -0.8533E+02    -0.8531E+02    -0.8530E+02    -0.8528E+02    -0.8527E+02    -0.8526E+02    -0.8526E+02    -0.8525E+02    -0.8526E+02    -0.8526E+02    -0.8527E+02    -0.8528E+02    -0.8529E+02    -0.8531E+02    -0.8533E+02    -0.8535E+02    -0.8538E+02    -0.8541E+02    -0.8544E+02    -0.8547E+02    -0.8551E+02    -0.8555E+02    -0.8559E+02    -0.8563E+02    -0.8567E+02    -0.8572E+02    -0.8576E+02    -0.8581E+02    -0.8586E+02    -0.8591E+02    -0.8596E+02    -0.8601E+02    -0.8606E+02    -0.8611E+02    -0.8616E+02    -0.8621E+02    -0.8627E+02    -0.8632E+02    -0.8637E+02    -0.8642E+02    -0.8648E+02    -0.8653E+02    -0.8658E+02    -0.8663E+02    -0.8668E+02    -0.8673E+02    -0.8678E+02    -0.8683E+02    -0.8688E+02    -0.8693E+02    -0.8698E+02    -0.8703E+02    -0.8707E+02    -0.8711E+02    -0.8715E+02    -0.8717E+02    -0.8719E+02    -0.8719E+02
    -0.8718E+02    -0.8718E+02    -0.8716E+02    -0.8713E+02    -0.8709E+02    -0.8705E+02    -0.8700E+02    -0.8695E+02    -0.8690E+02    -0.8684E+02    -0.8679E+02    -0.8673E+02    -0.8668E+02    -0.8662E+02    -0.8656E+02    -0.8651E+02    -0.8645E+02    -0.8639E+02    -0.8633E+02    -0.8627E+02    -0.8622E+02    -0.8616E+02    -0.8610E+02    -0.8604E+02    -0.8598E+02    -0.8593E+02    -0.8587E+02    -0.8581E+02    -0.8576E+02    -0.8570E+02    -0.8565E+02    -0.8560E+02    -0.8555E+02    -0.8550E+02    -0.8545E+02    -0.8541E+02    -0.8536E+02    -0.8532E+02    -0.8528E+02    -0.8525E+02    -0.8521E+02    -0.8518E+02    -0.8516E+02    -0.8513E+02    -0.8511E+02    -0.8510E+02    -0.8508E+02    -0.8507E+02    -0.8507E+02    -0.8507E+02    -0.8507E+02    -0.8507E+02    -0.8508E+02    -0.8510E+02    -0.8511E+02    -0.8513E+02    -0.8515E+02    -0.8518E+02    -0.8521E+02    -0.8524E+02    -0.8528E+02    -0.8532E+02    -0.8536E+02    -0.8540E+02    -0.8544E+02    -0.8549E+02    -0.8554E+02    -0.8559E+02    -0.8564E+02    -0.8569E+02    -0.8575E+02    -0.8580E+02    -0.8586E+02    -0.8591E+02    -0.8597E+02    -0.8603E+02    -0.8608E+02    -0.8614E+02    -0.8620E+02    -0.8625E+02    -0.8631E+02    -0.8637E+02    -0.8642E+02    -0.8648E+02    -0.8654E+02    -0.8659E+02    -0.8665E+02    -0.8670E+02    -0.8676E+02    -0.8681E+02    -0.8686E+02    -0.8691E+02    -0.8696E+02    -0.8701E+02    -0.8706E+02    -0.8710E+02    -0.8714E+02    -0.8717E+02    -0.8718E+02    -0.8718E+02
    -0.8717E+02    -0.8717E+02    -0.8715E+02    -0.8712E+02    -0.8708E+02    -0.8703E+02    -0.8698E+02    -0.8693E+02    -0.8687E+02    -0.8682E+02    -0.8676E+02    -0.8670E+02    -0.8664E+02    -0.8658E+02    -0.8652E+02    -0.8646E+02    -0.8640E+02    -0.8634E+02    -0.8627E+02    -0.8621E+02    -0.8615E+02    -0.8608E+02    -0.8602E+02    -0.8596E+02    -0.8589E+02    -0.8583E+02    -0.8577E+02    -0.8571E+02    -0.8564E+02    -0.8558E+02    -0.8552E+02    -0.8547E+02    -0.8541E+02    -0.8535E+02    -0.8530E+02    -0.8525E+02    -0.8520E+02    -0.8515E+02    -0.8511E+02    -0.8507E+02    -0.8503E+02    -0.8500E+02    -0.8497E+02    -0.8494E+02    -0.8492E+02    -0.8490E+02    -0.8488E+02    -0.8487E+02    -0.8486E+02    -0.8486E+02    -0.8486E+02    -0.8487E+02    -0.8488E+02    -0.8489E+02    -0.8491E+02    -0.8494E+02    -0.8496E+02    -0.8499E+02    -0.8503E+02    -0.8506E+02    -0.8510E+02    -0.8515E+02    -0.8519E+02    -0.8524E+02    -0.8529E+02    -0.8535E+02    -0.8540E+02    -0.8546E+02    -0.8551E+02    -0.8557E+02    -0.8563E+02    -0.8569E+02    -0.8576E+02    -0.8582E+02    -0.8588E+02    -0.8594E+02    -0.8600E+02    -0.8607E+02    -0.8613E+02    -0.8619E+02    -0.8625E+02    -0.8631E+02    -0.8638E+02    -0.8644E+02    -0.8650E+02    -0.8655E+02    -0.8661E+02    -0.8667E+02    -0.8673E+02    -0.8678E+02    -0.8684E+02    -0.8689E+02    -0.8695E+02    -0.8700E+02    -0.8705E+02    -0.8709E+02    -0.8713E+02    -0.8716E+02    -0.8718E+02    -0.8718E+02
    -0.8716E+02    -0.8716E+02    -0.8714E+02    -0.8711E+02    -0.8707E+02    -0.8702E+02    -0.8697E+02    -0.8691E+02    -0.8686E+02    -0.8680E+02    -0.8673E+02    -0.8667E+02    -0.8661E+02    -0.8655E+02    -0.8648E+02    -0.8642E+02    -0.8635E+02    -0.8628E+02    -0.8622E+02    -0.8615E+02    -0.8608E+02    -0.8601E+02    -0.8594E+02    -0.8587E+02    -0.8580E+02    -0.8573E+02    -0.8566E+02    -0.8559E+02    -0.8553E+02    -0.8546E+02    -0.8539E+02    -0.8532E+02    -0.8526E+02    -0.8520E+02    -0.8514E+02    -0.8508E+02    -0.8502E+02    -0.8497E+02    -0.8492E+02    -0.8487E+02    -0.8483E+02    -0.8479E+02    -0.8476E+02    -0.8472E+02    -0.8470E+02    -0.8468E+02    -0.8466E+02    -0.8465E+02    -0.8464E+02    -0.8464E+02    -0.8464E+02    -0.8464E+02    -0.8466E+02    -0.8467E+02    -0.8470E+02    -0.8472E+02    -0.8475E+02    -0.8479E+02    -0.8483E+02    -0.8487E+02    -0.8492E+02    -0.8496E+02    -0.8502E+02    -0.8507E+02    -0.8513E+02    -0.8519E+02    -0.8525E+02    -0.8532E+02    -0.8538E+02    -0.8545E+02    -0.8551E+02    -0.8558E+02    -0.8565E+02    -0.8572E+02    -0.8579E+02    -0.8586E+02    -0.8593E+02    -0.8599E+02    -0.8606E+02    -0.8613E+02    -0.8620E+02    -0.8626E+02    -0.8633E+02    -0.8639E+02    -0.8646E+02    -0.8652E+02    -0.8658E+02    -0.8664E+02    -0.8670E+02    -0.8676E+02    -0.8682E+02    -0.8688E+02    -0.8693E+02    -0.8699E+02    -0.8704E+02    -0.8708E+02    -0.8712E+02    -0.8715E+02    -0.8717E+02    -0.8717E+02
    -0.8716E+02    -0.8716E+02    -0.8714E+02    -0.8711E+02    -0.8706E+02    -0.8701E+02    -0.8696E+02    -0.8690E+02    -0.8684E+02    -0.8678E+02    -0.8671E+02    -0.8665E+02    -0.8658E+02    -0.8651E+02    -0.8645E+02    -0.8638E+02    -0.8631E+02    -0.8623E+02    -0.8616E+02    -0.8609E+02    -0.8601E+02    -0.8594E+02    -0.8586E+02    -0.8579E+02    -0.8571E+02    -0.8563E+02    -0.8556E+02    -0.8548E+02    -0.8540E+02    -0.8533E+02    -0.8525E+02    -0.8518E+02    -0.8510E+02    -0.8503E+02    -0.8496E+02    -0.8490E+02    -0.8483E+02    -0.8477E+02    -0.8472E+02    -0.8466E+02    -0.8461E+02    -0.8457E+02    -0.8453E+02    -0.8449E+02    -0.8446E+02    -0.8443E+02    -0.8441E+02    -0.8440E+02    -0.8439E+02    -0.8439E+02    -0.8439E+02    -0.8440E+02    -0.8441E+02    -0.8443E+02    -0.8446E+02    -0.8449E+02    -0.8452E+02    -0.8456E+02    -0.8461E+02    -0.8466E+02    -0.8471E+02    -0.8477E+02    -0.8483E+02    -0.8489E+02    -0.8496E+02    -0.8503E+02    -0.8510E+02    -0.8517E+02    -0.8524E+02    -0.8532E+02    -0.8539E+02    -0.8547E+02    -0.8554E+02    -0.8562E+02    -0.8570E+02    -0.8577E+02    -0.8585E+02    -0.8592E+02    -0.8600E+02    -0.8607E+02    -0.8614E+02    -0.8621E+02    -0.8628E+02    -0.8635E+02    -0.8642E+02    -0.8649E+02    -0.8655E+02    -0.8662E+02    -0.8668E+02    -0.8674E+02    -0.8680E+02    -0.8686E+02    -0.8692E+02    -0.8698E+02    -0.8703E+02    -0.8708E+02    -0.8712E+02    -0.8715E+02    -0.8717E+02    -0.8717E+02
    -0.8715E+02    -0.8715E+02    -0.8713E+02    -0.8710E+02    -0.8706E+02    -0.8700E+02    -0.8695E+02    -0.8689E+02    -0.8682E+02    -0.8676E+02    -0.8669E+02    -0.8663E+02    -0.8656E+02    -0.8649E+02    -0.8641E+02    -0.8634E+02    -0.8627E+02    -0.8619E+02    -0.8611E+02    -0.8603E+02    -0.8595E+02    -0.8587E+02    -0.8579E+02    -0.8570E+02    -0.8562E+02    -0.8553E+02    -0.8545E+02    -0.8536E+02    -0.8528E+02    -0.8519E+02    -0.8511E+02    -0.8502E+02    -0.8494E+02    -0.8486E+02    -0.8478E+02    -0.8470E+02    -0.8463E+02    -0.8456E+02    -0.8449E+02    -0.8443E+02    -0.8437E+02    -0.8432E+02    -0.8427E+02    -0.8423E+02    -0.8419E+02    -0.8416E+02    -0.8414E+02    -0.8412E+02    -0.8411E+02    -0.8411E+02    -0.8411E+02    -0.8412E+02    -0.8414E+02    -0.8416E+02    -0.8419E+02    -0.8423E+02    -0.8427E+02    -0.8432E+02    -0.8437E+02    -0.8443E+02    -0.8449E+02    -0.8456E+02    -0.8463E+02    -0.8470E+02    -0.8477E+02    -0.8485E+02    -0.8493E+02    -0.8501E+02    -0.8510E+02    -0.8518E+02    -0.8527E+02    -0.8535E+02    -0.8544E+02    -0.8552E+02    -0.8561E+02    -0.8569E+02    -0.8577E+02    -0.8585E+02    -0.8594E+02    -0.8601E+02    -0.8609E+02    -0.8617E+02    -0.8624E+02    -0.8632E+02    -0.8639E+02    -0.8646E+02    -0.8653E+02    -0.8660E+02    -0.8666E+02    -0.8673E+02    -0.8679E+02    -0.8685E+02    -0.8691E+02    -0.8697E+02    -0.8702E+02    -0.8707E+02    -0.8711E+02    -0.8714E+02    -0.8716E+02    -0.8716E+02
    -0.8715E+02    -0.8715E+02    -0.8713E+02    -0.8710E+02    -0.8705E+02    -0.8700E+02    -0.8694E+02    -0.8688E+02    -0.8682E+02    -0.8675E+02    -0.8668E+02    -0.8661E+02    -0.8654E+02    -0.8646E+02    -0.8639E+02    -0.8631E+02    -0.8623E+02    -0.8615E+02    -0.8607E+02    -0.8598E+02    -0.8589E+02    -0.8580E+02    -0.8571E+02    -0.8562E+02    -0.8553E+02    -0.8543E+02    -0.8534E+02    -0.8524E+02    -0.8515E+02    -0.8505E+02    -0.8496E+02    -0.8486E+02    -0.8477E+02    -0.8467E+02    -0.8458E+02    -0.8449E+02    -0.8441E+02    -0.8433E+02    -0.8425E+02    -0.8418E+02    -0.8411E+02    -0.8405E+02    -0.8399E+02    -0.8394E+02    -0.8390E+02    -0.8387E+02    -0.8384E+02    -0.8382E+02    -0.8381E+02    -0.8380E+02    -0.8381E+02    -0.8382E+02    -0.8384E+02    -0.8386E+02    -0.8390E+02    -0.8394E+02    -0.8399E+02    -0.8405E+02    -0.8411E+02    -0.8418E+02    -0.8425E+02    -0.8432E+02    -0.8441E+02    -0.8449E+02    -0.8458E+02    -0.8467E+02    -0.8476E+02    -0.8485E+02    -0.8495E+02    -0.8504E+02    -0.8514E+02    -0.8524E+02    -0.8533E+02    -0.8543E+02    -0.8552E+02    -0.8561E+02    -0.8570E+02    -0.8579E+02    -0.8588E+02    -0.8596E+02    -0.8605E+02    -0.8613E+02    -0.8621E+02    -0.8629E+02    -0.8636E+02    -0.8644E+02    -0.8651E+02    -0.8658E+02    -0.8665E+02    -0.8672E+02    -0.8678E+02    -0.8684E+02    -0.8691E+02    -0.8696E+02    -0.8702E+02    -0.8707E+02    -0.8711E+02    -0.8714E+02    -0.8716E+02    -0.8716E+02
    -0.8715E+02    -0.8715E+02    -0.8713E+02    -0.8710E+02    -0.8705E+02    -0.8700E+02    -0.8694E+02    -0.8688E+02    -0.8681E+02    -0.8674E+02    -0.8667E+02    -0.8660E+02    -0.8652E+02    -0.8645E+02    -0.8637E+02    -0.8629E+02    -0.8620E+02    -0.8612E+02    -0.8603E+02    -0.8594E+02    -0.8584E+02    -0.8575E+02    -0.8565E+02    -0.8555E+02    -0.8544E+02    -0.8534E+02    -0.8523E+02    -0.8513E+02    -0.8502E+02    -0.8491E+02    -0.8480E+02    -0.8469E+02    -0.8458E+02    -0.8448E+02    -0.8437E+02    -0.8427E+02    -0.8417E+02    -0.8408E+02    -0.8399E+02    -0.8390E+02    -0.8382E+02    -0.8375E+02    -0.8368E+02    -0.8362E+02    -0.8357E+02    -0.8353E+02    -0.8350E+02    -0.8347E+02    -0.8346E+02    -0.8345E+02    -0.8346E+02    -0.8347E+02    -0.8350E+02    -0.8353E+02    -0.8357E+02    -0.8362E+02    -0.8368E+02    -0.8375E+02    -0.8382E+02    -0.8390E+02    -0.8398E+02    -0.8407E+02    -0.8417E+02    -0.8427E+02    -0.8437E+02    -0.8447E+02    -0.8458E+02    -0.8469E+02    -0.8480E+02    -0.8490E+02    -0.8501E+02    -0.8512E+02    -0.8523E+02    -0.8533E+02    -0.8544E+02    -0.8554E+02    -0.8564E+02    -0.8573E+02    -0.8583E+02    -0.8592E+02    -0.8601E+02    -0.8610E+02    -0.8618E+02    -0.8627E+02    -0.8635E+02    -0.8642E+02    -0.8650E+02    -0.8657E+02    -0.8664E+02    -0.8671E+02    -0.8678E+02    -0.8684E+02    -0.8690E+02    -0.8696E+02    -0.8702E+02    -0.8707E+02    -0.8711E+02    -0.8714E+02    -0.8716E+02    -0.8716E+02
    -0.8715E+02    -0.8715E+02    -0.8713E+02    -0.8710E+02    -0.8705E+02    -0.8700E+02    -0.8694E+02    -0.8688E+02    -0.8681E+02    -0.8674E+02    -0.8667E+02    -0.8660E+02    -0.8652E+02    -0.8644E+02    -0.8636E+02    -0.8627E+02    -0.8619E+02    -0.8610E+02    -0.8600E+02    -0.8590E+02    -0.8580E+02    -0.8570E+02    -0.8559E+02    -0.8548E+02    -0.8537E+02    -0.8525E+02    -0.8513E+02    -0.8501E+02    -0.8489E+02    -0.8477E+02    -0.8464E+02    -0.8452E+02    -0.8439E+02    -0.8427E+02    -0.8415E+02    -0.8403E+02    -0.8392E+02    -0.8380E+02    -0.8370E+02    -0.8360E+02    -0.8350E+02    -0.8341E+02    -0.8334E+02    -0.8327E+02    -0.8320E+02    -0.8315E+02    -0.8311E+02    -0.8309E+02    -0.8307E+02    -0.8306E+02    -0.8307E+02    -0.8309E+02    -0.8311E+02    -0.8315E+02    -0.8320E+02    -0.8326E+02    -0.8333E+02    -0.8341E+02    -0.8350E+02    -0.8359E+02    -0.8370E+02    -0.8380E+02    -0.8391E+02    -0.8403E+02    -0.8415E+02    -0.8427E+02    -0.8439E+02    -0.8452E+02    -0.8464E+02    -0.8476E+02    -0.8489E+02    -0.8501E+02    -0.8513E+02    -0.8524E+02    -0.8536E+02    -0.8547E+02    -0.8558E+02    -0.8569E+02    -0.8579E+02    -0.8589E+02    -0.8599E+02    -0.8608E+02    -0.8617E+02    -0.8626E+02    -0.8634E+02    -0.8642E+02    -0.8650E+02    -0.8657E+02    -0.8665E+02    -0.8672E+02    -0.8678E+02    -0.8685E+02    -0.8691E+02    -0.8697E+02    -0.8702E+02    -0.8707E+02    -0.8711E+02    -0.8715E+02    -0.8717E+02    -0.8717E+02
    -0.8716E+02    -0.8716E+02    -0.8714E+02    -0.8710E+02    -0.8706E+02    -0.8701E+02    -0.8695E+02    -0.8689E+02    -0.8682E+02    -0.8675E+02    -0.8668E+02    -0.8661E+02    -0.8653E+02    -0.8645E+02    -0.8636E+02    -0.8628E+02    -0.8618E+02    -0.8609E+02    -0.8599E+02    -0.8588E+02    -0.8577E+02    -0.8566E+02    -0.8555E+02    -0.8542E+02    -0.8530E+02    -0.8517E+02    -0.8504E+02    -0.8490E+02    -0.8477E+02    -0.8463E+02    -0.8448E+02    -0.8434E+02    -0.8420E+02    -0.8406E+02    -0.8391E+02    -0.8377E+02    -0.8364E+02    -0.8351E+02    -0.8338E+02    -0.8326E+02    -0.8315E+02    -0.8304E+02    -0.8295E+02    -0.8286E+02    -0.8279E+02    -0.8273E+02    -0.8268E+02    -0.8264E+02    -0.8262E+02    -0.8262E+02    -0.8262E+02    -0.8264E+02    -0.8268E+02    -0.8273E+02    -0.8279E+02    -0.8286E+02    -0.8295E+02    -0.8304E+02    -0.8315E+02    -0.8326E+02    -0.8338E+02    -0.8351E+02    -0.8364E+02    -0.8377E+02    -0.8391E+02    -0.8405E+02    -0.8420E+02    -0.8434E+02    -0.8448E+02    -0.8462E+02    -0.8476E+02    -0.8490E+02    -0.8504E+02    -0.8517E+02    -0.8529E+02    -0.8542E+02    -0.8554E+02    -0.8565E+02    -0.8577E+02    -0.8587E+02    -0.8598E+02    -0.8608E+02    -0.8617E+02    -0.8626E+02    -0.8635E+02    -0.8643E+02    -0.8651E+02    -0.8659E+02    -0.8666E+02    -0.8673E+02    -0.8680E+02    -0.8686E+02    -0.8692E+02    -0.8698E+02    -0.8703E+02    -0.8708E+02    -0.8712E+02    -0.8715E+02    -0.8717E+02    -0.8717E+02
    -0.8717E+02    -0.8717E+02    -0.8715E+02    -0.8712E+02    -0.8707E+02    -0.8702E+02    -0.8697E+02    -0.8691E+02    -0.8684E+02    -0.8678E+02    -0.8670E+02    -0.8663E+02    -0.8655E+02    -0.8647E+02    -0.8638E+02    -0.8629E+02    -0.8620E+02    -0.8610E+02    -0.8599E+02    -0.8588E+02    -0.8577E+02    -0.8564E+02    -0.8552E+02    -0.8539E+02    -0.8525E+02    -0.8511E+02    -0.8496E+02    -0.8481E+02    -0.8465E+02    -0.8449E+02    -0.8433E+02    -0.8417E+02    -0.8400E+02    -0.8383E+02    -0.8367E+02    -0.8350E+02    -0.8334E+02    -0.8318E+02    -0.8303E+02    -0.8289E+02    -0.8275E+02    -0.8262E+02    -0.8251E+02    -0.8240E+02    -0.8231E+02    -0.8224E+02    -0.8218E+02    -0.8214E+02    -0.8211E+02    -0.8210E+02    -0.8211E+02    -0.8214E+02    -0.8218E+02    -0.8224E+02    -0.8231E+02    -0.8240E+02    -0.8251E+02    -0.8262E+02    -0.8275E+02    -0.8289E+02    -0.8303E+02    -0.8318E+02    -0.8334E+02    -0.8350E+02    -0.8367E+02    -0.8383E+02    -0.8400E+02    -0.8417E+02    -0.8433E+02    -0.8449E+02    -0.8465E+02    -0.8481E+02    -0.8496E+02    -0.8510E+02    -0.8525E+02    -0.8538E+02    -0.8551E+02    -0.8564E+02    -0.8576E+02    -0.8587E+02    -0.8598E+02    -0.8609E+02    -0.8619E+02    -0.8628E+02    -0.8637E+02    -0.8646E+02    -0.8654E+02    -0.8661E+02    -0.8669E+02    -0.8675E+02    -0.8682E+02    -0.8688E+02    -0.8694E+02    -0.8700E+02    -0.8705E+02    -0.8709E+02    -0.8713E+02    -0.8716E+02    -0.8718E+02    -0.8718E+02
    -0.8718E+02    -0.8718E+02    -0.8716E+02    -0.8713E+02    -0.8709E+02    -0.8705E+02    -0.8699E+02    -0.8694E+02    -0.8688E+02    -0.8681E+02    -0.8674E+02    -0.8667E+02    -0.8659E+02    -0.8651E+02    -0.8642E+02    -0.8633E+02    -0.8623E+02    -0.8613E+02    -0.8602E+02    -0.8590E+02    -0.8578E+02    -0.8565E+02    -0.8551E+02    -0.8537E+02    -0.8522E+02    -0.8506E+02    -0.8490E+02    -0.8473E+02    -0.8455E+02    -0.8437E+02    -0.8418E+02    -0.8399E+02    -0.8380E+02    -0.8360E+02    -0.8341E+02    -0.8321E+02    -0.8302E+02    -0.8283E+02    -0.8265E+02    -0.8247E+02    -0.8230E+02    -0.8215E+02    -0.8201E+02    -0.8188E+02    -0.8177E+02    -0.8168E+02    -0.8160E+02    -0.8155E+02    -0.8152E+02    -0.8150E+02    -0.8152E+02    -0.8155E+02    -0.8160E+02    -0.8168E+02    -0.8177E+02    -0.8188E+02    -0.8201E+02    -0.8215E+02    -0.8231E+02    -0.8247E+02    -0.8265E+02    -0.8283E+02    -0.8302E+02    -0.8321E+02    -0.8341E+02    -0.8361E+02    -0.8380E+02    -0.8399E+02    -0.8419E+02    -0.8437E+02    -0.8455E+02    -0.8473E+02    -0.8490E+02    -0.8506E+02    -0.8522E+02    -0.8537E+02    -0.8551E+02    -0.8565E+02    -0.8578E+02    -0.8590E+02    -0.8601E+02    -0.8612E+02    -0.8623E+02    -0.8632E+02    -0.8641E+02    -0.8650E+02    -0.8658E+02    -0.8665E+02    -0.8673E+02    -0.8679E+02    -0.8686E+02    -0.8692E+02    -0.8697E+02    -0.8702E+02    -0.8707E+02    -0.8711E+02    -0.8715E+02    -0.8718E+02    -0.8719E+02    -0.8719E+02
    -0.8720E+02    -0.8720E+02    -0.8718E+02    -0.8715E+02    -0.8712E+02    -0.8708E+02    -0.8703E+02    -0.8698E+02    -0.8692E+02    -0.8686E+02    -0.8679E+02    -0.8672E+02    -0.8665E+02    -0.8657E+02    -0.8648E+02    -0.8639E+02    -0.8629E+02    -0.8619E+02    -0.8607E+02    -0.8595E+02    -0.8582E+02    -0.8569E+02    -0.8554E+02    -0.8538E+02    -0.8522E+02    -0.8505E+02    -0.8486E+02    -0.8467E+02    -0.8447E+02    -0.8427E+02    -0.8405E+02    -0.8383E+02    -0.8360E+02    -0.8337E+02    -0.8314E+02    -0.8291E+02    -0.8268E+02    -0.8245E+02    -0.8222E+02    -0.8201E+02    -0.8180E+02    -0.8161E+02    -0.8143E+02    -0.8127E+02    -0.8114E+02    -0.8102E+02    -0.8093E+02    -0.8086E+02    -0.8082E+02    -0.8080E+02    -0.8082E+02    -0.8086E+02    -0.8093E+02    -0.8102E+02    -0.8114E+02    -0.8128E+02    -0.8144E+02    -0.8161E+02    -0.8181E+02    -0.8201E+02    -0.8223E+02    -0.8245E+02    -0.8268E+02    -0.8291E+02    -0.8315E+02    -0.8338E+02    -0.8361E+02    -0.8383E+02    -0.8406E+02    -0.8427E+02    -0.8448E+02    -0.8468E+02    -0.8487E+02    -0.8505E+02    -0.8522E+02    -0.8539E+02    -0.8554E+02    -0.8569E+02    -0.8583E+02    -0.8595E+02    -0.8607E+02    -0.8619E+02    -0.8629E+02    -0.8639E+02    -0.8648E+02    -0.8656E+02    -0.8664E+02    -0.8672E+02    -0.8678E+02    -0.8685E+02    -0.8691E+02    -0.8696E+02    -0.8701E+02    -0.8706E+02    -0.8710E+02    -0.8714E+02    -0.8717E+02    -0.8720E+02    -0.8721E+02    -0.8721E+02
    -0.8722E+02    -0.8722E+02    -0.8721E+02    -0.8718E+02    -0.8715E+02    -0.8712E+02    -0.8708E+02    -0.8703E+02    -0.8698E+02    -0.8693E+02    -0.8687E+02    -0.8680E+02    -0.8673E+02    -0.8666E+02    -0.8657E+02    -0.8648E+02    -0.8638E+02    -0.8628E+02    -0.8616E+02    -0.8604E+02    -0.8590E+02    -0.8576E+02    -0.8560E+02    -0.8544E+02    -0.8526E+02    -0.8507E+02    -0.8487E+02    -0.8465E+02    -0.8443E+02    -0.8419E+02    -0.8394E+02    -0.8369E+02    -0.8342E+02    -0.8315E+02    -0.8287E+02    -0.8259E+02    -0.8231E+02    -0.8203E+02    -0.8176E+02    -0.8149E+02    -0.8124E+02    -0.8100E+02    -0.8077E+02    -0.8057E+02    -0.8039E+02    -0.8025E+02    -0.8013E+02    -0.8004E+02    -0.7999E+02    -0.7997E+02    -0.7999E+02    -0.8004E+02    -0.8013E+02    -0.8025E+02    -0.8040E+02    -0.8057E+02    -0.8078E+02    -0.8100E+02    -0.8124E+02    -0.8150E+02    -0.8176E+02    -0.8204E+02    -0.8232E+02    -0.8260E+02    -0.8288E+02    -0.8316E+02    -0.8343E+02    -0.8369E+02    -0.8395E+02    -0.8420E+02    -0.8443E+02    -0.8466E+02    -0.8487E+02    -0.8508E+02    -0.8527E+02    -0.8544E+02    -0.8561E+02    -0.8577E+02    -0.8591E+02    -0.8604E+02    -0.8617E+02    -0.8628E+02    -0.8639E+02    -0.8649E+02    -0.8657E+02    -0.8666E+02    -0.8673E+02    -0.8680E+02    -0.8686E+02    -0.8692E+02    -0.8697E+02    -0.8702E+02    -0.8707E+02    -0.8711E+02    -0.8714E+02    -0.8718E+02    -0.8720E+02    -0.8722E+02    -0.8723E+02    -0.8723E+02
    -0.8725E+02    -0.8725E+02    -0.8724E+02    -0.8722E+02    -0.8720E+02    -0.8717E+02    -0.8714E+02    -0.8710E+02    -0.8706E+02    -0.8701E+02    -0.8696E+02    -0.8690E+02    -0.8684E+02    -0.8677E+02    -0.8669E+02    -0.8661E+02    -0.8651E+02    -0.8641E+02    -0.8629E+02    -0.8617E+02    -0.8603E+02    -0.8588E+02    -0.8572E+02    -0.8554E+02    -0.8535E+02    -0.8514E+02    -0.8492E+02    -0.8468E+02    -0.8443E+02    -0.8416E+02    -0.8388E+02    -0.8358E+02    -0.8327E+02    -0.8295E+02    -0.8262E+02    -0.8228E+02    -0.8194E+02    -0.8159E+02    -0.8125E+02    -0.8092E+02    -0.8060E+02    -0.8029E+02    -0.8001E+02    -0.7975E+02    -0.7952E+02    -0.7932E+02    -0.7917E+02    -0.7906E+02    -0.7899E+02    -0.7897E+02    -0.7899E+02    -0.7906E+02    -0.7917E+02    -0.7933E+02    -0.7952E+02    -0.7975E+02    -0.8001E+02    -0.8030E+02    -0.8060E+02    -0.8092E+02    -0.8126E+02    -0.8160E+02    -0.8194E+02    -0.8229E+02    -0.8262E+02    -0.8296E+02    -0.8328E+02    -0.8359E+02    -0.8389E+02    -0.8417E+02    -0.8444E+02    -0.8469E+02    -0.8493E+02    -0.8515E+02    -0.8536E+02    -0.8555E+02    -0.8573E+02    -0.8589E+02    -0.8604E+02    -0.8618E+02    -0.8630E+02    -0.8642E+02    -0.8652E+02    -0.8662E+02    -0.8670E+02    -0.8678E+02    -0.8685E+02    -0.8691E+02    -0.8696E+02    -0.8701E+02    -0.8706E+02    -0.8710E+02    -0.8714E+02    -0.8717E+02    -0.8720E+02    -0.8722E+02    -0.8724E+02    -0.8725E+02    -0.8726E+02    -0.8726E+02
    -0.8729E+02    -0.8729E+02    -0.8728E+02    -0.8727E+02    -0.8725E+02    -0.8724E+02    -0.8721E+02    -0.8719E+02    -0.8716E+02    -0.8712E+02    -0.8708E+02    -0.8703E+02    -0.8698E+02    -0.8692E+02    -0.8685E+02    -0.8677E+02    -0.8668E+02    -0.8658E+02    -0.8647E+02    -0.8635E+02    -0.8621E+02    -0.8606E+02    -0.8589E+02    -0.8570E+02    -0.8550E+02    -0.8528E+02    -0.8504E+02    -0.8477E+02    -0.8449E+02    -0.8419E+02    -0.8386E+02    -0.8352E+02    -0.8316E+02    -0.8278E+02    -0.8238E+02    -0.8197E+02    -0.8155E+02    -0.8113E+02    -0.8070E+02    -0.8028E+02    -0.7987E+02    -0.7948E+02    -0.7911E+02    -0.7877E+02    -0.7847E+02    -0.7821E+02    -0.7801E+02    -0.7786E+02    -0.7777E+02    -0.7774E+02    -0.7777E+02    -0.7786E+02    -0.7801E+02    -0.7822E+02    -0.7847E+02    -0.7877E+02    -0.7911E+02    -0.7948E+02    -0.7988E+02    -0.8029E+02    -0.8071E+02    -0.8113E+02    -0.8156E+02    -0.8198E+02    -0.8239E+02    -0.8279E+02    -0.8317E+02    -0.8353E+02    -0.8388E+02    -0.8420E+02    -0.8451E+02    -0.8479E+02    -0.8505E+02    -0.8529E+02    -0.8552E+02    -0.8572E+02    -0.8591E+02    -0.8607E+02    -0.8623E+02    -0.8637E+02    -0.8649E+02    -0.8660E+02    -0.8670E+02    -0.8679E+02    -0.8686E+02    -0.8693E+02    -0.8699E+02    -0.8705E+02    -0.8709E+02    -0.8713E+02    -0.8717E+02    -0.8719E+02    -0.8722E+02    -0.8724E+02    -0.8726E+02    -0.8727E+02    -0.8728E+02    -0.8729E+02    -0.8730E+02    -0.8730E+02
    -0.8733E+02    -0.8733E+02    -0.8733E+02    -0.8732E+02    -0.8732E+02    -0.8731E+02    -0.8730E+02    -0.8729E+02    -0.8727E+02    -0.8725E+02    -0.8722E+02    -0.8719E+02    -0.8715E+02    -0.8710E+02    -0.8705E+02    -0.8698E+02    -0.8690E+02    -0.8681E+02    -0.8671E+02    -0.8659E+02    -0.8646E+02    -0.8631E+02    -0.8614E+02    -0.8595E+02    -0.8574E+02    -0.8550E+02    -0.8524E+02    -0.8496E+02    -0.8464E+02    -0.8430E+02    -0.8394E+02    -0.8354E+02    -0.8312E+02    -0.8267E+02    -0.8219E+02    -0.8169E+02    -0.8118E+02    -0.8065E+02    -0.8011E+02    -0.7957E+02    -0.7904E+02    -0.7853E+02    -0.7805E+02    -0.7760E+02    -0.7720E+02    -0.7685E+02    -0.7657E+02    -0.7637E+02    -0.7624E+02    -0.7620E+02    -0.7624E+02    -0.7637E+02    -0.7658E+02    -0.7685E+02    -0.7720E+02    -0.7760E+02    -0.7805E+02    -0.7854E+02    -0.7905E+02    -0.7958E+02    -0.8012E+02    -0.8066E+02    -0.8119E+02    -0.8170E+02    -0.8220E+02    -0.8268E+02    -0.8313E+02    -0.8355E+02    -0.8395E+02    -0.8432E+02    -0.8466E+02    -0.8497E+02    -0.8526E+02    -0.8552E+02    -0.8575E+02    -0.8597E+02    -0.8616E+02    -0.8633E+02    -0.8648E+02    -0.8661E+02    -0.8673E+02    -0.8683E+02    -0.8692E+02    -0.8700E+02    -0.8707E+02    -0.8713E+02    -0.8717E+02    -0.8721E+02    -0.8725E+02    -0.8727E+02    -0.8729E+02    -0.8731E+02    -0.8732E+02    -0.8733E+02    -0.8733E+02    -0.8734E+02    -0.8734E+02    -0.8734E+02    -0.8734E+02    -0.8734E+02
    -0.8738E+02    -0.8738E+02    -0.8738E+02    -0.8739E+02    -0.8740E+02    -0.8740E+02    -0.8741E+02    -0.8741E+02    -0.8741E+02    -0.8741E+02    -0.8740E+02    -0.8738E+02    -0.8736E+02    -0.8733E+02    -0.8729E+02    -0.8724E+02    -0.8717E+02    -0.8710E+02    -0.8701E+02    -0.8690E+02    -0.8678E+02    -0.8664E+02    -0.8647E+02    -0.8628E+02    -0.8607E+02    -0.8583E+02    -0.8556E+02    -0.8525E+02    -0.8491E+02    -0.8454E+02    -0.8412E+02    -0.8367E+02    -0.8318E+02    -0.8265E+02    -0.8208E+02    -0.8148E+02    -0.8084E+02    -0.8018E+02    -0.7950E+02    -0.7881E+02    -0.7811E+02    -0.7744E+02    -0.7679E+02    -0.7618E+02    -0.7563E+02    -0.7515E+02    -0.7477E+02    -0.7448E+02    -0.7431E+02    -0.7425E+02    -0.7431E+02    -0.7448E+02    -0.7477E+02    -0.7516E+02    -0.7563E+02    -0.7619E+02    -0.7679E+02    -0.7745E+02    -0.7812E+02    -0.7882E+02    -0.7951E+02    -0.8019E+02    -0.8086E+02    -0.8149E+02    -0.8210E+02    -0.8267E+02    -0.8320E+02    -0.8369E+02    -0.8414E+02    -0.8456E+02    -0.8493E+02    -0.8527E+02    -0.8558E+02    -0.8585E+02    -0.8609E+02    -0.8631E+02    -0.8650E+02    -0.8666E+02    -0.8681E+02    -0.8693E+02    -0.8704E+02    -0.8713E+02    -0.8720E+02    -0.8727E+02    -0.8732E+02    -0.8736E+02    -0.8739E+02    -0.8741E+02    -0.8743E+02    -0.8744E+02    -0.8744E+02    -0.8744E+02    -0.8744E+02    -0.8743E+02    -0.8742E+02    -0.8741E+02    -0.8740E+02    -0.8739E+02    -0.8738E+02    -0.8738E+02
    -0.8743E+02    -0.8743E+02    -0.8744E+02    -0.8746E+02    -0.8748E+02    -0.8751E+02    -0.8753E+02    -0.8755E+02    -0.8757E+02    -0.8759E+02    -0.8760E+02    -0.8760E+02    -0.8760E+02    -0.8759E+02    -0.8757E+02    -0.8754E+02    -0.8750E+02    -0.8745E+02    -0.8738E+02    -0.8729E+02    -0.8719E+02    -0.8706E+02    -0.8691E+02    -0.8673E+02    -0.8652E+02    -0.8628E+02    -0.8601E+02    -0.8569E+02    -0.8533E+02    -0.8493E+02    -0.8447E+02    -0.8397E+02    -0.8340E+02    -0.8279E+02    -0.8211E+02    -0.8138E+02    -0.8060E+02    -0.7976E+02    -0.7889E+02    -0.7799E+02    -0.7708E+02    -0.7617E+02    -0.7528E+02    -0.7444E+02    -0.7367E+02    -0.7300E+02    -0.7245E+02    -0.7204E+02    -0.7179E+02    -0.7170E+02    -0.7179E+02    -0.7204E+02    -0.7246E+02    -0.7301E+02    -0.7368E+02    -0.7445E+02    -0.7529E+02    -0.7618E+02    -0.7709E+02    -0.7801E+02    -0.7891E+02    -0.7978E+02    -0.8061E+02    -0.8140E+02    -0.8213E+02    -0.8280E+02    -0.8342E+02    -0.8399E+02    -0.8450E+02    -0.8495E+02    -0.8536E+02    -0.8572E+02    -0.8603E+02    -0.8631E+02    -0.8655E+02    -0.8676E+02    -0.8694E+02    -0.8709E+02    -0.8722E+02    -0.8733E+02    -0.8741E+02    -0.8748E+02    -0.8754E+02    -0.8758E+02    -0.8761E+02    -0.8763E+02    -0.8764E+02    -0.8764E+02    -0.8764E+02    -0.8763E+02    -0.8761E+02    -0.8759E+02    -0.8757E+02    -0.8754E+02    -0.8752E+02    -0.8749E+02    -0.8747E+02    -0.8745E+02    -0.8744E+02    -0.8744E+02
    -0.8749E+02    -0.8749E+02    -0.8751E+02    -0.8754E+02    -0.8758E+02    -0.8762E+02    -0.8767E+02    -0.8771E+02    -0.8775E+02    -0.8779E+02    -0.8783E+02    -0.8786E+02    -0.8788E+02    -0.8790E+02    -0.8790E+02    -0.8790E+02    -0.8789E+02    -0.8786E+02    -0.8782E+02    -0.8776E+02    -0.8769E+02    -0.8759E+02    -0.8746E+02    -0.8731E+02    -0.8712E+02    -0.8689E+02    -0.8663E+02    -0.8631E+02    -0.8595E+02    -0.8553E+02    -0.8504E+02    -0.8448E+02    -0.8385E+02    -0.8315E+02    -0.8235E+02    -0.8148E+02    -0.8052E+02    -0.7948E+02    -0.7836E+02    -0.7718E+02    -0.7596E+02    -0.7472E+02    -0.7349E+02    -0.7230E+02    -0.7120E+02    -0.7022E+02    -0.6941E+02    -0.6880E+02    -0.6842E+02    -0.6830E+02    -0.6843E+02    -0.6880E+02    -0.6941E+02    -0.7023E+02    -0.7121E+02    -0.7231E+02    -0.7350E+02    -0.7473E+02    -0.7597E+02    -0.7720E+02    -0.7838E+02    -0.7949E+02    -0.8053E+02    -0.8150E+02    -0.8237E+02    -0.8317E+02    -0.8388E+02    -0.8451E+02    -0.8506E+02    -0.8555E+02    -0.8598E+02    -0.8634E+02    -0.8666E+02    -0.8692E+02    -0.8715E+02    -0.8734E+02    -0.8749E+02    -0.8762E+02    -0.8772E+02    -0.8780E+02    -0.8786E+02    -0.8790E+02    -0.8793E+02    -0.8795E+02    -0.8795E+02    -0.8794E+02    -0.8793E+02    -0.8790E+02    -0.8788E+02    -0.8784E+02    -0.8780E+02    -0.8776E+02    -0.8772E+02    -0.8767E+02    -0.8763E+02    -0.8758E+02    -0.8754E+02    -0.8751E+02    -0.8750E+02    -0.8750E+02
    -0.8756E+02    -0.8756E+02    -0.8759E+02    -0.8763E+02    -0.8768E+02    -0.8775E+02    -0.8781E+02    -0.8788E+02    -0.8795E+02    -0.8801E+02    -0.8808E+02    -0.8813E+02    -0.8819E+02    -0.8824E+02    -0.8828E+02    -0.8831E+02    -0.8833E+02    -0.8834E+02    -0.8834E+02    -0.8832E+02    -0.8828E+02    -0.8822E+02    -0.8813E+02    -0.8802E+02    -0.8787E+02    -0.8768E+02    -0.8744E+02    -0.8715E+02    -0.8680E+02    -0.8638E+02    -0.8589E+02    -0.8530E+02    -0.8462E+02    -0.8383E+02    -0.8293E+02    -0.8189E+02    -0.8073E+02    -0.7944E+02    -0.7801E+02    -0.7647E+02    -0.7482E+02    -0.7311E+02    -0.7136E+02    -0.6964E+02    -0.6802E+02    -0.6655E+02    -0.6532E+02    -0.6438E+02    -0.6380E+02    -0.6360E+02    -0.6380E+02    -0.6439E+02    -0.6532E+02    -0.6656E+02    -0.6803E+02    -0.6965E+02    -0.7137E+02    -0.7312E+02    -0.7483E+02    -0.7648E+02    -0.7803E+02    -0.7945E+02    -0.8075E+02    -0.8191E+02    -0.8295E+02    -0.8385E+02    -0.8465E+02    -0.8533E+02    -0.8591E+02    -0.8641E+02    -0.8683E+02    -0.8718E+02    -0.8747E+02    -0.8771E+02    -0.8790E+02    -0.8805E+02    -0.8817E+02    -0.8826E+02    -0.8832E+02    -0.8836E+02    -0.8838E+02    -0.8839E+02    -0.8838E+02    -0.8836E+02    -0.8833E+02    -0.8829E+02    -0.8824E+02    -0.8819E+02    -0.8814E+02    -0.8807E+02    -0.8801E+02    -0.8794E+02    -0.8788E+02    -0.8781E+02    -0.8774E+02    -0.8768E+02    -0.8763E+02    -0.8758E+02    -0.8756E+02    -0.8756E+02
    -0.8763E+02    -0.8763E+02    -0.8766E+02    -0.8772E+02    -0.8779E+02    -0.8788E+02    -0.8797E+02    -0.8806E+02    -0.8816E+02    -0.8825E+02    -0.8834E+02    -0.8843E+02    -0.8852E+02    -0.8861E+02    -0.8868E+02    -0.8876E+02    -0.8882E+02    -0.8888E+02    -0.8892E+02    -0.8895E+02    -0.8896E+02    -0.8896E+02    -0.8893E+02    -0.8887E+02    -0.8878E+02    -0.8865E+02    -0.8847E+02    -0.8823E+02    -0.8793E+02    -0.8756E+02    -0.8709E+02    -0.8651E+02    -0.8581E+02    -0.8498E+02    -0.8398E+02    -0.8280E+02    -0.8143E+02    -0.7985E+02    -0.7805E+02    -0.7603E+02    -0.7380E+02    -0.7141E+02    -0.6890E+02    -0.6636E+02    -0.6390E+02    -0.6163E+02    -0.5969E+02    -0.5819E+02    -0.5725E+02    -0.5693E+02    -0.5725E+02    -0.5820E+02    -0.5969E+02    -0.6164E+02    -0.6391E+02    -0.6637E+02    -0.6891E+02    -0.7142E+02    -0.7382E+02    -0.7605E+02    -0.7807E+02    -0.7987E+02    -0.8145E+02    -0.8282E+02    -0.8400E+02    -0.8500E+02    -0.8584E+02    -0.8654E+02    -0.8712E+02    -0.8759E+02    -0.8797E+02    -0.8827E+02    -0.8850E+02    -0.8868E+02    -0.8882E+02    -0.8891E+02    -0.8897E+02    -0.8900E+02    -0.8901E+02    -0.8900E+02    -0.8897E+02    -0.8893E+02    -0.8888E+02    -0.8881E+02    -0.8874E+02    -0.8867E+02    -0.8859E+02    -0.8850E+02    -0.8841E+02    -0.8832E+02    -0.8823E+02    -0.8814E+02    -0.8804E+02    -0.8795E+02    -0.8786E+02    -0.8778E+02    -0.8771E+02    -0.8766E+02    -0.8762E+02    -0.8762E+02
    -0.8770E+02    -0.8770E+02    -0.8774E+02    -0.8782E+02    -0.8791E+02    -0.8801E+02    -0.8813E+02    -0.8825E+02    -0.8837E+02    -0.8850E+02    -0.8862E+02    -0.8875E+02    -0.8887E+02    -0.8900E+02    -0.8912E+02    -0.8923E+02    -0.8934E+02    -0.8945E+02    -0.8955E+02    -0.8964E+02    -0.8972E+02    -0.8978E+02    -0.8983E+02    -0.8985E+02    -0.8984E+02    -0.8980E+02    -0.8971E+02    -0.8957E+02    -0.8936E+02    -0.8908E+02    -0.8869E+02    -0.8819E+02    -0.8754E+02    -0.8672E+02    -0.8570E+02    -0.8443E+02    -0.8289E+02    -0.8103E+02    -0.7881E+02    -0.7621E+02    -0.7322E+02    -0.6987E+02    -0.6622E+02    -0.6239E+02    -0.5856E+02    -0.5494E+02    -0.5177E+02    -0.4929E+02    -0.4770E+02    -0.4716E+02    -0.4771E+02    -0.4929E+02    -0.5177E+02    -0.5494E+02    -0.5857E+02    -0.6240E+02    -0.6623E+02    -0.6989E+02    -0.7324E+02    -0.7623E+02    -0.7883E+02    -0.8105E+02    -0.8291E+02    -0.8446E+02    -0.8572E+02    -0.8675E+02    -0.8757E+02    -0.8822E+02    -0.8872E+02    -0.8911E+02    -0.8940E+02    -0.8960E+02    -0.8975E+02    -0.8983E+02    -0.8988E+02    -0.8989E+02    -0.8987E+02    -0.8983E+02    -0.8977E+02    -0.8969E+02    -0.8961E+02    -0.8951E+02    -0.8941E+02    -0.8930E+02    -0.8918E+02    -0.8907E+02    -0.8895E+02    -0.8882E+02    -0.8870E+02    -0.8858E+02    -0.8846E+02    -0.8834E+02    -0.8822E+02    -0.8810E+02    -0.8799E+02    -0.8789E+02    -0.8780E+02    -0.8773E+02    -0.8769E+02    -0.8769E+02
    -0.8777E+02    -0.8777E+02    -0.8782E+02    -0.8791E+02    -0.8802E+02    -0.8815E+02    -0.8829E+02    -0.8843E+02    -0.8859E+02    -0.8874E+02    -0.8890E+02    -0.8906E+02    -0.8923E+02    -0.8939E+02    -0.8955E+02    -0.8972E+02    -0.8988E+02    -0.9005E+02    -0.9021E+02    -0.9037E+02    -0.9052E+02    -0.9066E+02    -0.9080E+02    -0.9092E+02    -0.9102E+02    -0.9109E+02    -0.9113E+02    -0.9113E+02    -0.9107E+02    -0.9093E+02    -0.9071E+02    -0.9037E+02    -0.8988E+02    -0.8920E+02    -0.8827E+02    -0.8705E+02    -0.8546E+02    -0.8341E+02    -0.8082E+02    -0.7760E+02    -0.7367E+02    -0.6902E+02    -0.6370E+02    -0.5784E+02    -0.5174E+02    -0.4576E+02    -0.4037E+02    -0.3604E+02    -0.3323E+02    -0.3226E+02    -0.3324E+02    -0.3605E+02    -0.4037E+02    -0.4577E+02    -0.5175E+02    -0.5786E+02    -0.6371E+02    -0.6904E+02    -0.7369E+02    -0.7761E+02    -0.8084E+02    -0.8343E+02    -0.8548E+02    -0.8707E+02    -0.8830E+02    -0.8922E+02    -0.8991E+02    -0.9040E+02    -0.9074E+02    -0.9097E+02    -0.9110E+02    -0.9116E+02    -0.9117E+02    -0.9113E+02    -0.9106E+02    -0.9096E+02    -0.9085E+02    -0.9071E+02    -0.9057E+02    -0.9042E+02    -0.9027E+02    -0.9011E+02    -0.8995E+02    -0.8979E+02    -0.8963E+02    -0.8947E+02    -0.8931E+02    -0.8915E+02    -0.8899E+02    -0.8884E+02    -0.8868E+02    -0.8853E+02    -0.8839E+02    -0.8825E+02    -0.8811E+02    -0.8799E+02    -0.8788E+02    -0.8780E+02    -0.8775E+02    -0.8775E+02
    -0.8784E+02    -0.8784E+02    -0.8790E+02    -0.8800E+02    -0.8813E+02    -0.8827E+02    -0.8844E+02    -0.8861E+02    -0.8879E+02    -0.8898E+02    -0.8917E+02    -0.8937E+02    -0.8957E+02    -0.8977E+02    -0.8998E+02    -0.9020E+02    -0.9042E+02    -0.9064E+02    -0.9087E+02    -0.9110E+02    -0.9133E+02    -0.9156E+02    -0.9179E+02    -0.9202E+02    -0.9225E+02    -0.9246E+02    -0.9266E+02    -0.9283E+02    -0.9297E+02    -0.9305E+02    -0.9307E+02    -0.9300E+02    -0.9279E+02    -0.9241E+02    -0.9179E+02    -0.9085E+02    -0.8946E+02    -0.8749E+02    -0.8476E+02    -0.8106E+02    -0.7616E+02    -0.6990E+02    -0.6218E+02    -0.5316E+02    -0.4320E+02    -0.3294E+02    -0.2326E+02    -0.1521E+02    -0.9835E+01    -0.7939E+01    -0.9837E+01    -0.1522E+02    -0.2327E+02    -0.3295E+02    -0.4321E+02    -0.5317E+02    -0.6220E+02    -0.6991E+02    -0.7618E+02    -0.8107E+02    -0.8478E+02    -0.8751E+02    -0.8948E+02    -0.9087E+02    -0.9182E+02    -0.9244E+02    -0.9282E+02    -0.9302E+02    -0.9310E+02    -0.9308E+02    -0.9300E+02    -0.9286E+02    -0.9270E+02    -0.9250E+02    -0.9229E+02    -0.9207E+02    -0.9184E+02    -0.9161E+02    -0.9138E+02    -0.9115E+02    -0.9093E+02    -0.9070E+02    -0.9049E+02    -0.9027E+02    -0.9006E+02    -0.8985E+02    -0.8965E+02    -0.8946E+02    -0.8927E+02    -0.8908E+02    -0.8890E+02    -0.8872E+02    -0.8855E+02    -0.8838E+02    -0.8823E+02    -0.8809E+02    -0.8796E+02    -0.8787E+02    -0.8781E+02    -0.8781E+02
    -0.8790E+02    -0.8790E+02    -0.8797E+02    -0.8808E+02    -0.8822E+02    -0.8839E+02    -0.8857E+02    -0.8877E+02    -0.8898E+02    -0.8919E+02    -0.8941E+02    -0.8964E+02    -0.8988E+02    -0.9012E+02    -0.9038E+02    -0.9064E+02    -0.9091E+02    -0.9119E+02    -0.9148E+02    -0.9178E+02    -0.9209E+02    -0.9242E+02    -0.9276E+02    -0.9311E+02    -0.9346E+02    -0.9383E+02    -0.9421E+02    -0.9459E+02    -0.9497E+02    -0.9534E+02    -0.9569E+02    -0.9599E+02    -0.9621E+02    -0.9631E+02    -0.9622E+02    -0.9585E+02    -0.9505E+02    -0.9363E+02    -0.9128E+02    -0.8759E+02    -0.8203E+02    -0.7404E+02    -0.6312E+02    -0.4912E+02    -0.3240E+02    -0.1390E+02     0.4744E+01     0.2122E+02     0.3277E+02     0.3698E+02     0.3277E+02     0.2121E+02     0.4737E+01    -0.1391E+02    -0.3241E+02    -0.4913E+02    -0.6314E+02    -0.7406E+02    -0.8205E+02    -0.8761E+02    -0.9130E+02    -0.9365E+02    -0.9507E+02    -0.9587E+02    -0.9624E+02    -0.9633E+02    -0.9623E+02    -0.9601E+02    -0.9572E+02    -0.9537E+02    -0.9501E+02    -0.9463E+02    -0.9425E+02    -0.9387E+02    -0.9351E+02    -0.9315E+02    -0.9281E+02    -0.9247E+02    -0.9215E+02    -0.9184E+02    -0.9154E+02    -0.9126E+02    -0.9098E+02    -0.9071E+02    -0.9046E+02    -0.9021E+02    -0.8997E+02    -0.8974E+02    -0.8952E+02    -0.8930E+02    -0.8909E+02    -0.8889E+02    -0.8869E+02    -0.8851E+02    -0.8833E+02    -0.8817E+02    -0.8804E+02    -0.8793E+02    -0.8787E+02    -0.8787E+02
    -0.8795E+02    -0.8795E+02    -0.8802E+02    -0.8814E+02    -0.8830E+02    -0.8849E+02    -0.8869E+02    -0.8891E+02    -0.8913E+02    -0.8937E+02    -0.8962E+02    -0.8988E+02    -0.9014E+02    -0.9042E+02    -0.9071E+02    -0.9101E+02    -0.9133E+02    -0.9166E+02    -0.9201E+02    -0.9238E+02    -0.9277E+02    -0.9318E+02    -0.9362E+02    -0.9409E+02    -0.9459E+02    -0.9512E+02    -0.9570E+02    -0.9632E+02    -0.9699E+02    -0.9771E+02    -0.9848E+02    -0.9928E+02    -0.1001E+03    -0.1009E+03    -0.1017E+03    -0.1022E+03    -0.1025E+03    -0.1021E+03    -0.1008E+03    -0.9782E+02    -0.9233E+02    -0.8290E+02    -0.6788E+02    -0.4599E+02    -0.1689E+02     0.1858E+02     0.5784E+02     0.9573E+02     0.1246E+03     0.1358E+03     0.1246E+03     0.9573E+02     0.5783E+02     0.1857E+02    -0.1690E+02    -0.4601E+02    -0.6790E+02    -0.8291E+02    -0.9234E+02    -0.9783E+02    -0.1008E+03    -0.1021E+03    -0.1025E+03    -0.1022E+03    -0.1017E+03    -0.1009E+03    -0.1001E+03    -0.9931E+02    -0.9851E+02    -0.9775E+02    -0.9703E+02    -0.9636E+02    -0.9574E+02    -0.9516E+02    -0.9463E+02    -0.9413E+02    -0.9367E+02    -0.9324E+02    -0.9283E+02    -0.9244E+02    -0.9208E+02    -0.9173E+02    -0.9141E+02    -0.9110E+02    -0.9080E+02    -0.9051E+02    -0.9024E+02    -0.8998E+02    -0.8973E+02    -0.8949E+02    -0.8925E+02    -0.8903E+02    -0.8881E+02    -0.8861E+02    -0.8842E+02    -0.8825E+02    -0.8810E+02    -0.8798E+02    -0.8792E+02    -0.8792E+02
    -0.8799E+02    -0.8799E+02    -0.8806E+02    -0.8819E+02    -0.8836E+02    -0.8856E+02    -0.8878E+02    -0.8901E+02    -0.8925E+02    -0.8951E+02    -0.8978E+02    -0.9006E+02    -0.9035E+02    -0.9065E+02    -0.9097E+02    -0.9130E+02    -0.9166E+02    -0.9203E+02    -0.9243E+02    -0.9285E+02    -0.9330E+02    -0.9379E+02    -0.9431E+02    -0.9489E+02    -0.9551E+02    -0.9621E+02    -0.9698E+02    -0.9785E+02    -0.9882E+02    -0.9991E+02    -0.1011E+03    -0.1025E+03    -0.1041E+03    -0.1058E+03    -0.1076E+03    -0.1095E+03    -0.1113E+03    -0.1127E+03    -0.1132E+03    -0.1117E+03    -0.1069E+03    -0.9615E+02    -0.7586E+02    -0.4140E+02     0.1042E+02     0.8137E+02     0.1696E+03     0.2662E+03     0.3510E+03     0.3904E+03     0.3510E+03     0.2662E+03     0.1696E+03     0.8136E+02     0.1041E+02    -0.4142E+02    -0.7588E+02    -0.9616E+02    -0.1069E+03    -0.1118E+03    -0.1132E+03    -0.1127E+03    -0.1113E+03    -0.1095E+03    -0.1076E+03    -0.1058E+03    -0.1041E+03    -0.1025E+03    -0.1012E+03    -0.9994E+02    -0.9885E+02    -0.9788E+02    -0.9702E+02    -0.9625E+02    -0.9556E+02    -0.9493E+02    -0.9436E+02    -0.9384E+02    -0.9336E+02    -0.9291E+02    -0.9250E+02    -0.9210E+02    -0.9174E+02    -0.9139E+02    -0.9106E+02    -0.9075E+02    -0.9045E+02    -0.9016E+02    -0.8989E+02    -0.8963E+02    -0.8938E+02    -0.8914E+02    -0.8891E+02    -0.8869E+02    -0.8849E+02    -0.8830E+02    -0.8814E+02    -0.8802E+02    -0.8795E+02    -0.8795E+02
    -0.8801E+02    -0.8801E+02    -0.8809E+02    -0.8823E+02    -0.8840E+02    -0.8860E+02    -0.8883E+02    -0.8907E+02    -0.8933E+02    -0.8959E+02    -0.8987E+02    -0.9017E+02    -0.9047E+02    -0.9079E+02    -0.9113E+02    -0.9149E+02    -0.9186E+02    -0.9226E+02    -0.9269E+02    -0.9315E+02    -0.9364E+02    -0.9418E+02    -0.9477E+02    -0.9541E+02    -0.9614E+02    -0.9695E+02    -0.9787E+02    -0.9892E+02    -0.1001E+03    -0.1015E+03    -0.1031E+03    -0.1050E+03    -0.1072E+03    -0.1097E+03    -0.1126E+03    -0.1158E+03    -0.1193E+03    -0.1226E+03    -0.1253E+03    -0.1258E+03    -0.1220E+03    -0.1099E+03    -0.8280E+02    -0.3051E+02     0.5756E+02     0.1934E+03     0.3876E+03     0.6419E+03     0.9283E+03     0.1135E+04     0.9283E+03     0.6419E+03     0.3876E+03     0.1934E+03     0.5755E+02    -0.3052E+02    -0.8282E+02    -0.1099E+03    -0.1220E+03    -0.1258E+03    -0.1253E+03    -0.1227E+03    -0.1193E+03    -0.1158E+03    -0.1126E+03    -0.1097E+03    -0.1072E+03    -0.1050E+03    -0.1031E+03    -0.1015E+03    -0.1002E+03    -0.9895E+02    -0.9791E+02    -0.9699E+02    -0.9618E+02    -0.9546E+02    -0.9482E+02    -0.9423E+02    -0.9370E+02    -0.9321E+02    -0.9276E+02    -0.9234E+02    -0.9194E+02    -0.9157E+02    -0.9122E+02    -0.9089E+02    -0.9058E+02    -0.9028E+02    -0.8999E+02    -0.8972E+02    -0.8946E+02    -0.8920E+02    -0.8896E+02    -0.8874E+02    -0.8853E+02    -0.8834E+02    -0.8817E+02    -0.8804E+02    -0.8797E+02    -0.8797E+02
    -0.8802E+02    -0.8802E+02    -0.8810E+02    -0.8824E+02    -0.8841E+02    -0.8862E+02    -0.8885E+02    -0.8909E+02    -0.8935E+02    -0.8962E+02    -0.8991E+02    -0.9021E+02    -0.9052E+02    -0.9084E+02    -0.9119E+02    -0.9155E+02    -0.9194E+02    -0.9234E+02    -0.9278E+02    -0.9325E+02    -0.9376E+02    -0.9432E+02    -0.9492E+02    -0.9560E+02    -0.9636E+02    -0.9721E+02    -0.9819E+02    -0.9930E+02    -0.1006E+03    -0.1021E+03    -0.1039E+03    -0.1059E+03    -0.1084E+03    -0.1112E+03    -0.1146E+03    -0.1184E+03    -0.1227E+03    -0.1270E+03    -0.1307E+03    -0.1323E+03    -0.1291E+03    -0.1159E+03    -0.8401E+02    -0.1815E+02     0.1013E+03     0.3052E+03     0.6443E+03     0.1209E+04     0.2174E+04     0.3901E+04     0.2174E+04     0.1209E+04     0.6442E+03     0.3052E+03     0.1013E+03    -0.1816E+02    -0.8402E+02    -0.1159E+03    -0.1291E+03    -0.1323E+03    -0.1307E+03    -0.1270E+03    -0.1227E+03    -0.1185E+03    -0.1146E+03    -0.1113E+03    -0.1084E+03    -0.1060E+03    -0.1039E+03    -0.1021E+03    -0.1006E+03    -0.9934E+02    -0.9823E+02    -0.9726E+02    -0.9640E+02    -0.9565E+02    -0.9498E+02    -0.9437E+02    -0.9382E+02    -0.9332E+02    -0.9285E+02    -0.9242E+02    -0.9201E+02    -0.9164E+02    -0.9128E+02    -0.9094E+02    -0.9062E+02    -0.9032E+02    -0.9003E+02    -0.8975E+02    -0.8948E+02    -0.8923E+02    -0.8898E+02    -0.8875E+02    -0.8854E+02    -0.8835E+02    -0.8818E+02    -0.8805E+02    -0.8798E+02    -0.8798E+02
    -0.8801E+02    -0.8801E+02    -0.8809E+02    -0.8823E+02    -0.8840E+02    -0.8860E+02    -0.8883E+02    -0.8907E+02    -0.8933E+02    -0.8959E+02    -0.8987E+02    -0.9017E+02    -0.9047E+02    -0.9079E+02    -0.9113E+02    -0.9149E+02    -0.9186E+02    -0.9226E+02    -0.9269E+02    -0.9315E+02    -0.9364E+02    -0.9418E+02    -0.9477E+02    -0.9541E+02    -0.9614E+02    -0.9695E+02    -0.9787E+02    -0.9892E+02    -0.1001E+03    -0.1015E+03    -0.1031E+03    -0.1050E+03    -0.1072E+03    -0.1097E+03    -0.1126E+03    -0.1158E+03    -0.1193E+03    -0.1226E+03    -0.1253E+03    -0.1258E+03    -0.1220E+03    -0.1099E+03    -0.8280E+02    -0.3051E+02     0.5756E+02     0.1934E+03     0.3876E+03     0.6419E+03     0.9283E+03     0.1135E+04     0.9283E+03     0.6419E+03     0.3876E+03     0.1934E+03     0.5755E+02    -0.3052E+02    -0.8282E+02    -0.1099E+03    -0.1220E+03    -0.1258E+03    -0.1253E+03    -0.1227E+03    -0.1193E+03    -0.1158E+03    -0.1126E+03    -0.1097E+03    -0.1072E+03    -0.1050E+03    -0.1031E+03    -0.1015E+03    -0.1002E+03    -0.9895E+02    -0.9791E+02    -0.9699E+02    -0.9618E+02    -0.9546E+02    -0.9482E+02    -0.9423E+02    -0.9370E+02    -0.9321E+02    -0.9276E+02    -0.9234E+02    -0.9194E+02    -0.9157E+02    -0.9122E+02    -0.9089E+02    -0.9058E+02    -0.9028E+02    -0.8999E+02    -0.8972E+02    -0.8945E+02    -0.8920E+02    -0.8896E+02    -0.8874E+02    -0.8853E+02    -0.8834E+02    -0.8817E+02    -0.8804E+02    -0.8797E+02    -0.8797E+02
    -0.8799E+02    -0.8799E+02    -0.8806E+02    -0.8819E+02    -0.8836E+02    -0.8856E+02    -0.8878E+02    -0.8901E+02    -0.8925E+02    -0.8951E+02    -0.8978E+02    -0.9006E+02    -0.9035E+02    -0.9065E+02    -0.9097E+02    -0.9130E+02    -0.9166E+02    -0.9203E+02    -0.9243E+02    -0.9285E+02    -0.9330E+02    -0.9379E+02    -0.9431E+02    -0.9488E+02    -0.9551E+02    -0.9621E+02    -0.9698E+02    -0.9785E+02    -0.9882E+02    -0.9991E+02    -0.1011E+03    -0.1025E+03    -0.1041E+03    -0.1058E+03    -0.1076E+03    -0.1095E+03    -0.1113E+03    -0.1127E+03    -0.1132E+03    -0.1117E+03    -0.1069E+03    -0.9615E+02    -0.7586E+02    -0.4140E+02     0.1043E+02     0.8137E+02     0.1696E+03     0.2662E+03     0.3510E+03     0.3904E+03     0.3510E+03     0.2662E+03     0.1696E+03     0.8136E+02     0.1041E+02    -0.4141E+02    -0.7588E+02    -0.9616E+02    -0.1069E+03    -0.1118E+03    -0.1132E+03    -0.1127E+03    -0.1113E+03    -0.1095E+03    -0.1076E+03    -0.1058E+03    -0.1041E+03    -0.1025E+03    -0.1012E+03    -0.9994E+02    -0.9885E+02    -0.9788E+02    -0.9702E+02    -0.9625E+02    -0.9556E+02    -0.9493E+02    -0.9436E+02    -0.9384E+02    -0.9336E+02    -0.9291E+02    -0.9249E+02    -0.9210E+02    -0.9174E+02    -0.9139E+02    -0.9106E+02    -0.9075E+02    -0.9045E+02    -0.9016E+02    -0.8989E+02    -0.8963E+02    -0.8938E+02    -0.8914E+02    -0.8891E+02    -0.8869E+02    -0.8849E+02    -0.8830E+02    -0.8814E+02    -0.8802E+02    -0.8795E+02    -0.8795E+02
    -0.8795E+02    -0.8795E+02    -0.8802E+02    -0.8814E+02    -0.8830E+02    -0.8849E+02    -0.8869E+02    -0.8890E+02    -0.8913E+02    -0.8937E+02    -0.8962E+02    -0.8988E+02    -0.9014E+02    -0.9042E+02    -0.9071E+02    -0.9101E+02    -0.9133E+02    -0.9166E+02    -0.9201E+02    -0.9238E+02    -0.9277E+02    -0.9318E+02    -0.9362E+02    -0.9409E+02    -0.9458E+02    -0.9512E+02    -0.9570E+02    -0.9632E+02    -0.9699E+02    -0.9771E+02    -0.9848E+02    -0.9928E+02    -0.1001E+03    -0.1009E+03    -0.1017E+03    -0.1022E+03    -0.1025E+03    -0.1021E+03    -0.1008E+03    -0.9782E+02    -0.9233E+02    -0.8290E+02    -0.6788E+02    -0.4599E+02    -0.1689E+02     0.1858E+02     0.5784E+02     0.9573E+02     0.1246E+03     0.1358E+03     0.1246E+03     0.9573E+02     0.5783E+02     0.1857E+02    -0.1690E+02    -0.4600E+02    -0.6790E+02    -0.8291E+02    -0.9234E+02    -0.9783E+02    -0.1008E+03    -0.1021E+03    -0.1025E+03    -0.1022E+03    -0.1017E+03    -0.1009E+03    -0.1001E+03    -0.9931E+02    -0.9851E+02    -0.9775E+02    -0.9703E+02    -0.9636E+02    -0.9574E+02    -0.9516E+02    -0.9463E+02    -0.9413E+02    -0.9367E+02    -0.9323E+02    -0.9283E+02    -0.9244E+02    -0.9208E+02    -0.9173E+02    -0.9141E+02    -0.9109E+02    -0.9080E+02    -0.9051E+02    -0.9024E+02    -0.8998E+02    -0.8973E+02    -0.8949E+02    -0.8925E+02    -0.8903E+02    -0.8881E+02    -0.8861E+02    -0.8842E+02    -0.8825E+02    -0.8810E+02    -0.8798E+02    -0.8791E+02    -0.8791E+02
    -0.8790E+02    -0.8790E+02    -0.8797E+02    -0.8808E+02    -0.8822E+02    -0.8839E+02    -0.8857E+02    -0.8877E+02    -0.8898E+02    -0.8919E+02    -0.8941E+02    -0.8964E+02    -0.8988E+02    -0.9012E+02    -0.9037E+02    -0.9064E+02    -0.9091E+02    -0.9119E+02    -0.9148E+02    -0.9178E+02    -0.9209E+02    -0.9242E+02    -0.9276E+02    -0.9310E+02    -0.9346E+02    -0.9383E+02    -0.9421E+02    -0.9459E+02    -0.9497E+02    -0.9534E+02    -0.9569E+02    -0.9599E+02    -0.9621E+02    -0.9631E+02    -0.9622E+02    -0.9585E+02    -0.9505E+02    -0.9363E+02    -0.9128E+02    -0.8759E+02    -0.8203E+02    -0.7404E+02    -0.6312E+02    -0.4912E+02    -0.3239E+02    -0.1390E+02     0.4746E+01     0.2122E+02     0.3278E+02     0.3698E+02     0.3277E+02     0.2121E+02     0.4739E+01    -0.1390E+02    -0.3241E+02    -0.4913E+02    -0.6313E+02    -0.7405E+02    -0.8205E+02    -0.8761E+02    -0.9130E+02    -0.9365E+02    -0.9507E+02    -0.9587E+02    -0.9624E+02    -0.9633E+02    -0.9623E+02    -0.9601E+02    -0.9572E+02    -0.9537E+02    -0.9501E+02    -0.9463E+02    -0.9425E+02    -0.9387E+02    -0.9351E+02    -0.9315E+02    -0.9281E+02    -0.9247E+02    -0.9215E+02    -0.9184E+02    -0.9154E+02    -0.9126E+02    -0.9098E+02    -0.9071E+02    -0.9046E+02    -0.9021E+02    -0.8997E+02    -0.8974E+02    -0.8952E+02    -0.8930E+02    -0.8909E+02    -0.8889E+02    -0.8869E+02    -0.8851E+02    -0.8833E+02    -0.8817E+02    -0.8804E+02    -0.8793E+02    -0.8787E+02    -0.8787E+02
    -0.8784E+02    -0.8784E+02    -0.8790E+02    -0.8800E+02    -0.8813E+02    -0.8827E+02    -0.8844E+02    -0.8861E+02    -0.8879E+02    -0.8898E+02    -0.8917E+02    -0.8937E+02    -0.8957E+02    -0.8977E+02    -0.8998E+02    -0.9020E+02    -0.9041E+02    -0.9064E+02    -0.9086E+02    -0.9109E+02    -0.9133E+02    -0.9156E+02    -0.9179E+02    -0.9202E+02    -0.9225E+02    -0.9246E+02    -0.9266E+02    -0.9283E+02    -0.9296E+02    -0.9305E+02    -0.9307E+02    -0.9299E+02    -0.9279E+02    -0.9241E+02    -0.9179E+02    -0.9085E+02    -0.8946E+02    -0.8749E+02    -0.8476E+02    -0.8105E+02    -0.7616E+02    -0.6989E+02    -0.6218E+02    -0.5316E+02    -0.4320E+02    -0.3294E+02    -0.2326E+02    -0.1521E+02    -0.9833E+01    -0.7937E+01    -0.9835E+01    -0.1521E+02    -0.2327E+02    -0.3295E+02    -0.4321E+02    -0.5317E+02    -0.6220E+02    -0.6991E+02    -0.7618E+02    -0.8107E+02    -0.8478E+02    -0.8751E+02    -0.8948E+02    -0.9087E+02    -0.9181E+02    -0.9244E+02    -0.9282E+02    -0.9302E+02    -0.9310E+02    -0.9308E+02    -0.9300E+02    -0.9286E+02    -0.9269E+02    -0.9250E+02    -0.9229E+02    -0.9207E+02    -0.9184E+02    -0.9161E+02    -0.9138E+02    -0.9115E+02    -0.9093E+02    -0.9070E+02    -0.9048E+02    -0.9027E+02    -0.9006E+02    -0.8985E+02    -0.8965E+02    -0.8946E+02    -0.8927E+02    -0.8908E+02    -0.8890E+02    -0.8872E+02    -0.8855E+02    -0.8838E+02    -0.8823E+02    -0.8809E+02    -0.8796E+02    -0.8787E+02    -0.8781E+02    -0.8781E+02
    -0.8777E+02    -0.8777E+02    -0.8782E+02    -0.8791E+02    -0.8802E+02    -0.8815E+02    -0.8829E+02    -0.8843E+02    -0.8859E+02    -0.8874E+02    -0.8890E+02    -0.8906E+02    -0.8922E+02    -0.8939E+02    -0.8955E+02    -0.8972E+02    -0.8988E+02    -0.9005E+02    -0.9021E+02    -0.9037E+02    -0.9052E+02    -0.9066E+02    -0.9080E+02    -0.9092E+02    -0.9101E+02    -0.9109E+02    -0.9113E+02    -0.9112E+02    -0.9106E+02    -0.9093E+02    -0.9071E+02    -0.9037E+02    -0.8988E+02    -0.8920E+02    -0.8827E+02    -0.8705E+02    -0.8545E+02    -0.8341E+02    -0.8082E+02    -0.7759E+02    -0.7367E+02    -0.6902E+02    -0.6369E+02    -0.5784E+02    -0.5174E+02    -0.4576E+02    -0.4036E+02    -0.3604E+02    -0.3323E+02    -0.3226E+02    -0.3323E+02    -0.3604E+02    -0.4037E+02    -0.4577E+02    -0.5175E+02    -0.5785E+02    -0.6371E+02    -0.6904E+02    -0.7369E+02    -0.7761E+02    -0.8083E+02    -0.8343E+02    -0.8548E+02    -0.8707E+02    -0.8830E+02    -0.8922E+02    -0.8990E+02    -0.9040E+02    -0.9074E+02    -0.9096E+02    -0.9110E+02    -0.9116E+02    -0.9116E+02    -0.9113E+02    -0.9106E+02    -0.9096E+02    -0.9084E+02    -0.9071E+02    -0.9057E+02    -0.9042E+02    -0.9027E+02    -0.9011E+02    -0.8995E+02    -0.8979E+02    -0.8963E+02    -0.8947E+02    -0.8931E+02    -0.8915E+02    -0.8899E+02    -0.8883E+02    -0.8868E+02    -0.8853E+02    -0.8839E+02    -0.8824E+02    -0.8811E+02    -0.8799E+02    -0.8788E+02    -0.8780E+02    -0.8775E+02    -0.8775E+02
    -0.8770E+02    -0.8770E+02    -0.8774E+02    -0.8782E+02    -0.8791E+02    -0.8801E+02    -0.8813E+02    -0.8825E+02    -0.8837E+02    -0.8850E+02    -0.8862E+02    -0.8875E+02    -0.8887E+02    -0.8899E+02    -0.8911E+02    -0.8923E+02    -0.8934E+02    -0.8945E+02    -0.8955E+02    -0.8964E+02    -0.8972E+02    -0.8978E+02    -0.8982E+02    -0.8984E+02    -0.8984E+02    -0.8979E+02    -0.8971E+02    -0.8957E+02    -0.8936E+02    -0.8907E+02    -0.8869E+02    -0.8819E+02    -0.8754E+02    -0.8672E+02    -0.8570E+02    -0.8443E+02    -0.8289E+02    -0.8103E+02    -0.7881E+02    -0.7621E+02    -0.7322E+02    -0.6987E+02    -0.6622E+02    -0.6239E+02    -0.5856E+02    -0.5493E+02    -0.5176E+02    -0.4928E+02    -0.4770E+02    -0.4716E+02    -0.4770E+02    -0.4929E+02    -0.5177E+02    -0.5494E+02    -0.5857E+02    -0.6240E+02    -0.6623E+02    -0.6988E+02    -0.7324E+02    -0.7623E+02    -0.7883E+02    -0.8105E+02    -0.8291E+02    -0.8446E+02    -0.8572E+02    -0.8675E+02    -0.8757E+02    -0.8822E+02    -0.8872E+02    -0.8911E+02    -0.8939E+02    -0.8960E+02    -0.8974E+02    -0.8983E+02    -0.8988E+02    -0.8989E+02    -0.8987E+02    -0.8983E+02    -0.8977E+02    -0.8969E+02    -0.8960E+02    -0.8951E+02    -0.8940E+02    -0.8930E+02    -0.8918E+02    -0.8906E+02    -0.8894E+02    -0.8882E+02    -0.8870E+02    -0.8858E+02    -0.8846E+02    -0.8833E+02    -0.8822E+02    -0.8810E+02    -0.8799E+02    -0.8789E+02    -0.8780E+02    -0.8773E+02    -0.8769E+02    -0.8769E+02
    -0.8763E+02    -0.8763E+02    -0.8766E+02    -0.8772E+02    -0.8779E+02    -0.8788E+02    -0.8797E+02    -0.8806E+02    -0.8816E+02    -0.8825E+02    -0.8834E+02    -0.8843E+02    -0.8852E+02    -0.8860E+02    -0.8868E+02    -0.8875E+02    -0.8882E+02    -0.8887E+02    -0.8892E+02    -0.8895E+02    -0.8896E+02    -0.8895E+02    -0.8892E+02    -0.8887E+02    -0.8878E+02    -0.8865E+02    -0.8847E+02    -0.8823E+02    -0.8793E+02    -0.8755E+02    -0.8708E+02    -0.8651E+02    -0.8581E+02    -0.8497E+02    -0.8398E+02    -0.8280E+02    -0.8143E+02    -0.7985E+02    -0.7805E+02    -0.7603E+02    -0.7380E+02    -0.7141E+02    -0.6890E+02    -0.6636E+02    -0.6389E+02    -0.6162E+02    -0.5968E+02    -0.5819E+02    -0.5725E+02    -0.5693E+02    -0.5725E+02    -0.5819E+02    -0.5969E+02    -0.6163E+02    -0.6390E+02    -0.6637E+02    -0.6891E+02    -0.7142E+02    -0.7382E+02    -0.7604E+02    -0.7806E+02    -0.7987E+02    -0.8145E+02    -0.8282E+02    -0.8400E+02    -0.8500E+02    -0.8584E+02    -0.8654E+02    -0.8711E+02    -0.8758E+02    -0.8796E+02    -0.8827E+02    -0.8850E+02    -0.8868E+02    -0.8881E+02    -0.8891E+02    -0.8897E+02    -0.8900E+02    -0.8901E+02    -0.8900E+02    -0.8897E+02    -0.8893E+02    -0.8887E+02    -0.8881E+02    -0.8874E+02    -0.8867E+02    -0.8859E+02    -0.8850E+02    -0.8841E+02    -0.8832E+02    -0.8823E+02    -0.8814E+02    -0.8804E+02    -0.8795E+02    -0.8786E+02    -0.8778E+02    -0.8771E+02    -0.8766E+02    -0.8762E+02    -0.8762E+02
    -0.8756E+02    -0.8756E+02    -0.8759E+02    -0.8763E+02    -0.8768E+02    -0.8775E+02    -0.8781E+02    -0.8788E+02    -0.8795E+02    -0.8801E+02    -0.8807E+02    -0.8813E+02    -0.8819E+02    -0.8823E+02    -0.8828E+02    -0.8831E+02    -0.8833E+02    -0.8834E+02    -0.8834E+02    -0.8832E+02    -0.8828E+02    -0.8822E+02    -0.8813E+02    -0.8802E+02    -0.8787E+02    -0.8768E+02    -0.8744E+02    -0.8715E+02    -0.8680E+02    -0.8638E+02    -0.8589E+02    -0.8530E+02    -0.8462E+02    -0.8383E+02    -0.8292E+02    -0.8189E+02    -0.8073E+02    -0.7943E+02    -0.7801E+02    -0.7646E+02    -0.7482E+02    -0.7310E+02    -0.7136E+02    -0.6964E+02    -0.6801E+02    -0.6655E+02    -0.6531E+02    -0.6438E+02    -0.6379E+02    -0.6360E+02    -0.6380E+02    -0.6438E+02    -0.6532E+02    -0.6655E+02    -0.6802E+02    -0.6965E+02    -0.7137E+02    -0.7311E+02    -0.7483E+02    -0.7648E+02    -0.7802E+02    -0.7945E+02    -0.8075E+02    -0.8191E+02    -0.8294E+02    -0.8385E+02    -0.8464E+02    -0.8533E+02    -0.8591E+02    -0.8641E+02    -0.8683E+02    -0.8718E+02    -0.8747E+02    -0.8771E+02    -0.8790E+02    -0.8805E+02    -0.8817E+02    -0.8826E+02    -0.8832E+02    -0.8836E+02    -0.8838E+02    -0.8839E+02    -0.8838E+02    -0.8836E+02    -0.8833E+02    -0.8829E+02    -0.8824E+02    -0.8819E+02    -0.8813E+02    -0.8807E+02    -0.8801E+02    -0.8794E+02    -0.8787E+02    -0.8781E+02    -0.8774E+02    -0.8768E+02    -0.8763E+02    -0.8758E+02    -0.8756E+02    -0.8756E+02
    -0.8749E+02    -0.8749E+02    -0.8751E+02    -0.8754E+02    -0.8758E+02    -0.8762E+02    -0.8766E+02    -0.8771E+02    -0.8775E+02    -0.8779E+02    -0.8782E+02    -0.8785E+02    -0.8788E+02    -0.8789E+02    -0.8790E+02    -0.8790E+02    -0.8789E+02    -0.8786E+02    -0.8782E+02    -0.8776E+02    -0.8768E+02    -0.8758E+02    -0.8746E+02    -0.8730E+02    -0.8712E+02    -0.8689E+02    -0.8663E+02    -0.8631E+02    -0.8595E+02    -0.8552E+02    -0.8504E+02    -0.8448E+02    -0.8385E+02    -0.8314E+02    -0.8235E+02    -0.8147E+02    -0.8051E+02    -0.7947E+02    -0.7836E+02    -0.7718E+02    -0.7596E+02    -0.7472E+02    -0.7348E+02    -0.7230E+02    -0.7119E+02    -0.7022E+02    -0.6941E+02    -0.6880E+02    -0.6842E+02    -0.6829E+02    -0.6842E+02    -0.6880E+02    -0.6941E+02    -0.7022E+02    -0.7120E+02    -0.7231E+02    -0.7349E+02    -0.7473E+02    -0.7597E+02    -0.7719E+02    -0.7837E+02    -0.7949E+02    -0.8053E+02    -0.8149E+02    -0.8237E+02    -0.8316E+02    -0.8387E+02    -0.8450E+02    -0.8506E+02    -0.8555E+02    -0.8597E+02    -0.8634E+02    -0.8665E+02    -0.8692E+02    -0.8715E+02    -0.8734E+02    -0.8749E+02    -0.8762E+02    -0.8772E+02    -0.8780E+02    -0.8786E+02    -0.8790E+02    -0.8793E+02    -0.8794E+02    -0.8795E+02    -0.8794E+02    -0.8793E+02    -0.8790E+02    -0.8787E+02    -0.8784E+02    -0.8780E+02    -0.8776E+02    -0.8772E+02    -0.8767E+02    -0.8762E+02    -0.8758E+02    -0.8754E+02    -0.8751E+02    -0.8750E+02    -0.8750E+02
    -0.8743E+02    -0.8743E+02    -0.8744E+02    -0.8746E+02    -0.8748E+02    -0.8751E+02    -0.8753E+02    -0.8755E+02    -0.8757E+02    -0.8759E+02    -0.8760E+02    -0.8760E+02    -0.8760E+02    -0.8759E+02    -0.8757E+02    -0.8754E+02    -0.8750E+02    -0.8745E+02    -0.8738E+02    -0.8729E+02    -0.8719E+02    -0.8706E+02    -0.8691E+02    -0.8673E+02    -0.8652E+02    -0.8628E+02    -0.8601E+02    -0.8569E+02    -0.8533E+02    -0.8493E+02    -0.8447E+02    -0.8396E+02    -0.8340E+02    -0.8278E+02    -0.8211E+02    -0.8138E+02    -0.8059E+02    -0.7976E+02    -0.7889E+02    -0.7799E+02    -0.7708E+02    -0.7617E+02    -0.7528E+02    -0.7444E+02    -0.7367E+02    -0.7300E+02    -0.7245E+02    -0.7204E+02    -0.7178E+02    -0.7170E+02    -0.7178E+02    -0.7204E+02    -0.7245E+02    -0.7300E+02    -0.7368E+02    -0.7445E+02    -0.7529E+02    -0.7618E+02    -0.7709E+02    -0.7800E+02    -0.7890E+02    -0.7977E+02    -0.8061E+02    -0.8139E+02    -0.8212E+02    -0.8280E+02    -0.8342E+02    -0.8398E+02    -0.8449E+02    -0.8495E+02    -0.8535E+02    -0.8571E+02    -0.8603E+02    -0.8631E+02    -0.8655E+02    -0.8676E+02    -0.8694E+02    -0.8709E+02    -0.8722E+02    -0.8732E+02    -0.8741E+02    -0.8748E+02    -0.8754E+02    -0.8758E+02    -0.8761E+02    -0.8763E+02    -0.8764E+02    -0.8764E+02    -0.8764E+02    -0.8763E+02    -0.8761E+02    -0.8759E+02    -0.8757E+02    -0.8754E+02    -0.8752E+02    -0.8749E+02    -0.8747E+02    -0.8745E+02    -0.8744E+02    -0.8744E+02
    -0.8738E+02    -0.8738E+02    -0.8738E+02    -0.8739E+02    -0.8739E+02    -0.8740E+02    -0.8741E+02    -0.8741E+02    -0.8741E+02    -0.8741E+02    -0.8740E+02    -0.8738E+02    -0.8736E+02    -0.8733E+02    -0.8729E+02    -0.8723E+02    -0.8717E+02    -0.8710E+02    -0.8701E+02    -0.8690E+02    -0.8678E+02    -0.8663E+02    -0.8647E+02    -0.8628E+02    -0.8607E+02    -0.8583E+02    -0.8555E+02    -0.8525E+02    -0.8491E+02    -0.8453E+02    -0.8412E+02    -0.8367E+02    -0.8318E+02    -0.8265E+02    -0.8208E+02    -0.8147E+02    -0.8084E+02    -0.8018E+02    -0.7949E+02    -0.7880E+02    -0.7811E+02    -0.7743E+02    -0.7678E+02    -0.7617E+02    -0.7562E+02    -0.7515E+02    -0.7476E+02    -0.7448E+02    -0.7430E+02    -0.7424E+02    -0.7430E+02    -0.7448E+02    -0.7477E+02    -0.7515E+02    -0.7563E+02    -0.7618E+02    -0.7679E+02    -0.7744E+02    -0.7812E+02    -0.7881E+02    -0.7950E+02    -0.8019E+02    -0.8085E+02    -0.8149E+02    -0.8209E+02    -0.8266E+02    -0.8319E+02    -0.8369E+02    -0.8414E+02    -0.8455E+02    -0.8493E+02    -0.8527E+02    -0.8557E+02    -0.8585E+02    -0.8609E+02    -0.8631E+02    -0.8649E+02    -0.8666E+02    -0.8680E+02    -0.8693E+02    -0.8703E+02    -0.8712E+02    -0.8720E+02    -0.8726E+02    -0.8731E+02    -0.8736E+02    -0.8739E+02    -0.8741E+02    -0.8743E+02    -0.8744E+02    -0.8744E+02    -0.8744E+02    -0.8744E+02    -0.8743E+02    -0.8742E+02    -0.8741E+02    -0.8740E+02    -0.8739E+02    -0.8738E+02    -0.8738E+02
    -0.8733E+02    -0.8733E+02    -0.8733E+02    -0.8732E+02    -0.8732E+02    -0.8731E+02    -0.8730E+02    -0.8729E+02    -0.8727E+02    -0.8725E+02    -0.8722E+02    -0.8719E+02    -0.8715E+02    -0.8710E+02    -0.8704E+02    -0.8698E+02    -0.8690E+02    -0.8681E+02    -0.8671E+02    -0.8659E+02    -0.8646E+02    -0.8630E+02    -0.8613E+02    -0.8594E+02    -0.8573E+02    -0.8550E+02    -0.8524E+02    -0.8495E+02    -0.8464E+02    -0.8430E+02    -0.8393E+02    -0.8354E+02    -0.8311E+02    -0.8266E+02    -0.8219E+02    -0.8169E+02    -0.8117E+02    -0.8064E+02    -0.8011E+02    -0.7957E+02    -0.7904E+02    -0.7853E+02    -0.7804E+02    -0.7759E+02    -0.7719E+02    -0.7685E+02    -0.7657E+02    -0.7636E+02    -0.7624E+02    -0.7620E+02    -0.7624E+02    -0.7636E+02    -0.7657E+02    -0.7685E+02    -0.7719E+02    -0.7760E+02    -0.7805E+02    -0.7853E+02    -0.7905E+02    -0.7958E+02    -0.8012E+02    -0.8065E+02    -0.8118E+02    -0.8170E+02    -0.8220E+02    -0.8267E+02    -0.8313E+02    -0.8355E+02    -0.8395E+02    -0.8432E+02    -0.8466E+02    -0.8497E+02    -0.8526E+02    -0.8552E+02    -0.8575E+02    -0.8596E+02    -0.8615E+02    -0.8632E+02    -0.8648E+02    -0.8661E+02    -0.8673E+02    -0.8683E+02    -0.8692E+02    -0.8700E+02    -0.8707E+02    -0.8712E+02    -0.8717E+02    -0.8721E+02    -0.8724E+02    -0.8727E+02    -0.8729E+02    -0.8731E+02    -0.8732E+02    -0.8733E+02    -0.8733E+02    -0.8734E+02    -0.8734E+02    -0.8734E+02    -0.8734E+02    -0.8734E+02
    -0.8728E+02    -0.8728E+02    -0.8728E+02    -0.8727E+02    -0.8725E+02    -0.8723E+02    -0.8721E+02    -0.8719E+02    -0.8715E+02    -0.8712E+02    -0.8708E+02    -0.8703E+02    -0.8698E+02    -0.8692E+02    -0.8685E+02    -0.8677E+02    -0.8668E+02    -0.8658E+02    -0.8647E+02    -0.8635E+02    -0.8621E+02    -0.8606E+02    -0.8589E+02    -0.8570E+02    -0.8550E+02    -0.8527E+02    -0.8503E+02    -0.8477E+02    -0.8449E+02    -0.8418E+02    -0.8386E+02    -0.8352E+02    -0.8315E+02    -0.8277E+02    -0.8237E+02    -0.8196E+02    -0.8155E+02    -0.8112E+02    -0.8069E+02    -0.8027E+02    -0.7986E+02    -0.7947E+02    -0.7910E+02    -0.7876E+02    -0.7846E+02    -0.7821E+02    -0.7800E+02    -0.7785E+02    -0.7776E+02    -0.7773E+02    -0.7776E+02    -0.7785E+02    -0.7800E+02    -0.7821E+02    -0.7847E+02    -0.7877E+02    -0.7911E+02    -0.7948E+02    -0.7987E+02    -0.8028E+02    -0.8070E+02    -0.8113E+02    -0.8155E+02    -0.8197E+02    -0.8238E+02    -0.8278E+02    -0.8316E+02    -0.8353E+02    -0.8387E+02    -0.8420E+02    -0.8450E+02    -0.8478E+02    -0.8505E+02    -0.8529E+02    -0.8551E+02    -0.8572E+02    -0.8590E+02    -0.8607E+02    -0.8622E+02    -0.8636E+02    -0.8649E+02    -0.8660E+02    -0.8670E+02    -0.8678E+02    -0.8686E+02    -0.8693E+02    -0.8699E+02    -0.8704E+02    -0.8709E+02    -0.8713E+02    -0.8716E+02    -0.8719E+02    -0.8722E+02    -0.8724E+02    -0.8726E+02    -0.8727E+02    -0.8728E+02    -0.8729E+02    -0.8730E+02    -0.8730E+02
    -0.8725E+02    -0.8725E+02    -0.8724E+02    -0.8722E+02    -0.8720E+02    -0.8717E+02    -0.8714E+02    -0.8710E+02    -0.8706E+02    -0.8701E+02    -0.8696E+02    -0.8690E+02    -0.8684E+02    -0.8677E+02    -0.8669E+02    -0.8660E+02    -0.8651E+02    -0.8641E+02    -0.8629E+02    -0.8616E+02    -0.8603E+02    -0.8588E+02    -0.8571E+02    -0.8554E+02    -0.8534E+02    -0.8514E+02    -0.8491E+02    -0.8468E+02    -0.8442E+02    -0.8415E+02    -0.8387E+02    -0.8357E+02    -0.8326E+02    -0.8294E+02    -0.8261E+02    -0.8227E+02    -0.8193E+02    -0.8159E+02    -0.8125E+02    -0.8091E+02    -0.8059E+02    -0.8028E+02    -0.8000E+02    -0.7974E+02    -0.7951E+02    -0.7932E+02    -0.7916E+02    -0.7905E+02    -0.7898E+02    -0.7896E+02    -0.7898E+02    -0.7905E+02    -0.7917E+02    -0.7932E+02    -0.7951E+02    -0.7974E+02    -0.8000E+02    -0.8029E+02    -0.8060E+02    -0.8092E+02    -0.8125E+02    -0.8159E+02    -0.8194E+02    -0.8228E+02    -0.8262E+02    -0.8295E+02    -0.8327E+02    -0.8358E+02    -0.8388E+02    -0.8416E+02    -0.8443E+02    -0.8469E+02    -0.8492E+02    -0.8515E+02    -0.8535E+02    -0.8555E+02    -0.8572E+02    -0.8589E+02    -0.8604E+02    -0.8617E+02    -0.8630E+02    -0.8641E+02    -0.8652E+02    -0.8661E+02    -0.8670E+02    -0.8678E+02    -0.8684E+02    -0.8691E+02    -0.8696E+02    -0.8701E+02    -0.8706E+02    -0.8710E+02    -0.8713E+02    -0.8717E+02    -0.8720E+02    -0.8722E+02    -0.8724E+02    -0.8725E+02    -0.8726E+02    -0.8726E+02
    -0.8722E+02    -0.8722E+02    -0.8721E+02    -0.8718E+02    -0.8715E+02    -0.8712E+02    -0.8708E+02    -0.8703E+02    -0.8698E+02    -0.8692E+02    -0.8686E+02    -0.8680E+02    -0.8673E+02    -0.8665E+02    -0.8657E+02    -0.8648E+02    -0.8638E+02    -0.8627E+02    -0.8616E+02    -0.8603E+02    -0.8590E+02    -0.8576E+02    -0.8560E+02    -0.8543E+02    -0.8525E+02    -0.8506E+02    -0.8486E+02    -0.8465E+02    -0.8442E+02    -0.8419E+02    -0.8394E+02    -0.8368E+02    -0.8342E+02    -0.8315E+02    -0.8287E+02    -0.8259E+02    -0.8231E+02    -0.8203E+02    -0.8175E+02    -0.8149E+02    -0.8123E+02    -0.8099E+02    -0.8077E+02    -0.8056E+02    -0.8039E+02    -0.8024E+02    -0.8012E+02    -0.8003E+02    -0.7998E+02    -0.7996E+02    -0.7998E+02    -0.8003E+02    -0.8012E+02    -0.8024E+02    -0.8039E+02    -0.8057E+02    -0.8077E+02    -0.8099E+02    -0.8123E+02    -0.8149E+02    -0.8176E+02    -0.8203E+02    -0.8231E+02    -0.8259E+02    -0.8287E+02    -0.8315E+02    -0.8342E+02    -0.8369E+02    -0.8395E+02    -0.8419E+02    -0.8443E+02    -0.8465E+02    -0.8487E+02    -0.8507E+02    -0.8526E+02    -0.8544E+02    -0.8561E+02    -0.8576E+02    -0.8591E+02    -0.8604E+02    -0.8616E+02    -0.8628E+02    -0.8638E+02    -0.8648E+02    -0.8657E+02    -0.8665E+02    -0.8673E+02    -0.8680E+02    -0.8686E+02    -0.8692E+02    -0.8697E+02    -0.8702E+02    -0.8707E+02    -0.8711E+02    -0.8714E+02    -0.8718E+02    -0.8720E+02    -0.8722E+02    -0.8723E+02    -0.8723E+02
    -0.8720E+02    -0.8720E+02    -0.8718E+02    -0.8715E+02    -0.8712E+02    -0.8708E+02    -0.8703E+02    -0.8698E+02    -0.8692E+02    -0.8686E+02    -0.8679E+02    -0.8672E+02    -0.8665E+02    -0.8657E+02    -0.8648E+02    -0.8639E+02    -0.8629E+02    -0.8618E+02    -0.8607E+02    -0.8595E+02    -0.8582E+02    -0.8568E+02    -0.8553E+02    -0.8538E+02    -0.8521E+02    -0.8504E+02    -0.8486E+02    -0.8467E+02    -0.8447E+02    -0.8426E+02    -0.8405E+02    -0.8382E+02    -0.8360E+02    -0.8337E+02    -0.8314E+02    -0.8290E+02    -0.8267E+02    -0.8244E+02    -0.8222E+02    -0.8200E+02    -0.8180E+02    -0.8160E+02    -0.8143E+02    -0.8127E+02    -0.8113E+02    -0.8101E+02    -0.8092E+02    -0.8085E+02    -0.8081E+02    -0.8080E+02    -0.8081E+02    -0.8085E+02    -0.8092E+02    -0.8101E+02    -0.8113E+02    -0.8127E+02    -0.8143E+02    -0.8161E+02    -0.8180E+02    -0.8200E+02    -0.8222E+02    -0.8244E+02    -0.8267E+02    -0.8291E+02    -0.8314E+02    -0.8337E+02    -0.8360E+02    -0.8383E+02    -0.8405E+02    -0.8426E+02    -0.8447E+02    -0.8467E+02    -0.8486E+02    -0.8504E+02    -0.8522E+02    -0.8538E+02    -0.8554E+02    -0.8568E+02    -0.8582E+02    -0.8595E+02    -0.8607E+02    -0.8618E+02    -0.8629E+02    -0.8639E+02    -0.8648E+02    -0.8656E+02    -0.8664E+02    -0.8671E+02    -0.8678E+02    -0.8685E+02    -0.8691E+02    -0.8696E+02    -0.8701E+02    -0.8706E+02    -0.8710E+02    -0.8714E+02    -0.8717E+02    -0.8720E+02    -0.8721E+02    -0.8721E+02
    -0.8718E+02    -0.8718E+02    -0.8716E+02    -0.8713E+02    -0.8709E+02    -0.8704E+02    -0.8699E+02    -0.8693E+02    -0.8687E+02    -0.8681E+02    -0.8674E+02    -0.8667E+02    -0.8659E+02    -0.8651E+02    -0.8642E+02    -0.8633E+02    -0.8623E+02    -0.8612E+02    -0.8601E+02    -0.8590E+02    -0.8577E+02    -0.8565E+02    -0.8551E+02    -0.8536E+02    -0.8521E+02    -0.8506E+02    -0.8489E+02    -0.8472E+02    -0.8455E+02    -0.8436E+02    -0.8418E+02    -0.8399E+02    -0.8379E+02    -0.8360E+02    -0.8340E+02    -0.8320E+02    -0.8301E+02    -0.8282E+02    -0.8264E+02    -0.8246E+02    -0.8230E+02    -0.8214E+02    -0.8200E+02    -0.8187E+02    -0.8176E+02    -0.8167E+02    -0.8159E+02    -0.8154E+02    -0.8151E+02    -0.8150E+02    -0.8151E+02    -0.8154E+02    -0.8159E+02    -0.8167E+02    -0.8176E+02    -0.8187E+02    -0.8200E+02    -0.8214E+02    -0.8230E+02    -0.8246E+02    -0.8264E+02    -0.8282E+02    -0.8301E+02    -0.8321E+02    -0.8340E+02    -0.8360E+02    -0.8379E+02    -0.8399E+02    -0.8418E+02    -0.8437E+02    -0.8455E+02    -0.8472E+02    -0.8489E+02    -0.8506E+02    -0.8521E+02    -0.8536E+02    -0.8551E+02    -0.8564E+02    -0.8577E+02    -0.8590E+02    -0.8601E+02    -0.8612E+02    -0.8622E+02    -0.8632E+02    -0.8641E+02    -0.8650E+02    -0.8658E+02    -0.8665E+02    -0.8672E+02    -0.8679E+02    -0.8685E+02    -0.8691E+02    -0.8697E+02    -0.8702E+02    -0.8707E+02    -0.8711E+02    -0.8715E+02    -0.8718E+02    -0.8719E+02    -0.8719E+02
    -0.8717E+02    -0.8717E+02    -0.8715E+02    -0.8711E+02    -0.8707E+02    -0.8702E+02    -0.8697E+02    -0.8691E+02    -0.8684E+02    -0.8677E+02    -0.8670E+02    -0.8663E+02    -0.8655E+02    -0.8647E+02    -0.8638E+02    -0.8629E+02    -0.8619E+02    -0.8609E+02    -0.8599E+02    -0.8588E+02    -0.8576E+02    -0.8564E+02    -0.8551E+02    -0.8538E+02    -0.8524E+02    -0.8510E+02    -0.8495E+02    -0.8480E+02    -0.8465E+02    -0.8449E+02    -0.8432E+02    -0.8416E+02    -0.8399E+02    -0.8382E+02    -0.8366E+02    -0.8349E+02    -0.8333E+02    -0.8317E+02    -0.8302E+02    -0.8288E+02    -0.8274E+02    -0.8261E+02    -0.8250E+02    -0.8239E+02    -0.8230E+02    -0.8223E+02    -0.8217E+02    -0.8213E+02    -0.8210E+02    -0.8209E+02    -0.8210E+02    -0.8213E+02    -0.8217E+02    -0.8223E+02    -0.8231E+02    -0.8240E+02    -0.8250E+02    -0.8261E+02    -0.8274E+02    -0.8288E+02    -0.8302E+02    -0.8318E+02    -0.8333E+02    -0.8349E+02    -0.8366E+02    -0.8383E+02    -0.8399E+02    -0.8416E+02    -0.8432E+02    -0.8449E+02    -0.8464E+02    -0.8480E+02    -0.8495E+02    -0.8510E+02    -0.8524E+02    -0.8538E+02    -0.8551E+02    -0.8563E+02    -0.8575E+02    -0.8587E+02    -0.8598E+02    -0.8608E+02    -0.8618E+02    -0.8628E+02    -0.8637E+02    -0.8645E+02    -0.8653E+02    -0.8661E+02    -0.8668E+02    -0.8675E+02    -0.8682E+02    -0.8688E+02    -0.8694E+02    -0.8700E+02    -0.8705E+02    -0.8709E+02    -0.8713E+02    -0.8716E+02    -0.8718E+02    -0.8718E+02
    -0.8716E+02    -0.8716E+02    -0.8714E+02    -0.8710E+02    -0.8706E+02    -0.8701E+02    -0.8695E+02    -0.8689E+02    -0.8682E+02    -0.8675E+02    -0.8668E+02    -0.8660E+02    -0.8653E+02    -0.8644E+02    -0.8636E+02    -0.8627E+02    -0.8618E+02    -0.8608E+02    -0.8598E+02    -0.8588E+02    -0.8577E+02    -0.8566E+02    -0.8554E+02    -0.8542E+02    -0.8529E+02    -0.8516E+02    -0.8503E+02    -0.8490E+02    -0.8476E+02    -0.8462E+02    -0.8448E+02    -0.8433E+02    -0.8419E+02    -0.8405E+02    -0.8391E+02    -0.8377E+02    -0.8363E+02    -0.8350E+02    -0.8337E+02    -0.8325E+02    -0.8314E+02    -0.8303E+02    -0.8294E+02    -0.8285E+02    -0.8278E+02    -0.8272E+02    -0.8267E+02    -0.8263E+02    -0.8261E+02    -0.8261E+02    -0.8261E+02    -0.8263E+02    -0.8267E+02    -0.8272E+02    -0.8278E+02    -0.8285E+02    -0.8294E+02    -0.8303E+02    -0.8314E+02    -0.8325E+02    -0.8337E+02    -0.8350E+02    -0.8363E+02    -0.8377E+02    -0.8390E+02    -0.8405E+02    -0.8419E+02    -0.8433E+02    -0.8448E+02    -0.8462E+02    -0.8476E+02    -0.8489E+02    -0.8503E+02    -0.8516E+02    -0.8529E+02    -0.8541E+02    -0.8553E+02    -0.8565E+02    -0.8576E+02    -0.8587E+02    -0.8597E+02    -0.8607E+02    -0.8617E+02    -0.8626E+02    -0.8634E+02    -0.8643E+02    -0.8651E+02    -0.8658E+02    -0.8666E+02    -0.8673E+02    -0.8679E+02    -0.8686E+02    -0.8692E+02    -0.8698E+02    -0.8703E+02    -0.8708E+02    -0.8712E+02    -0.8715E+02    -0.8717E+02    -0.8717E+02
    -0.8715E+02    -0.8715E+02    -0.8713E+02    -0.8710E+02    -0.8705E+02    -0.8700E+02    -0.8694E+02    -0.8688E+02    -0.8681E+02    -0.8674E+02    -0.8667E+02    -0.8660E+02    -0.8652E+02    -0.8644E+02    -0.8636E+02    -0.8627E+02    -0.8618E+02    -0.8609E+02    -0.8600E+02    -0.8590E+02    -0.8580E+02    -0.8569E+02    -0.8558E+02    -0.8547E+02    -0.8536E+02    -0.8524E+02    -0.8513E+02    -0.8500E+02    -0.8488E+02    -0.8476E+02    -0.8463E+02    -0.8451E+02    -0.8439E+02    -0.8426E+02    -0.8414E+02    -0.8402E+02    -0.8391E+02    -0.8379E+02    -0.8369E+02    -0.8359E+02    -0.8349E+02    -0.8340E+02    -0.8333E+02    -0.8326E+02    -0.8319E+02    -0.8314E+02    -0.8310E+02    -0.8308E+02    -0.8306E+02    -0.8305E+02    -0.8306E+02    -0.8308E+02    -0.8310E+02    -0.8314E+02    -0.8319E+02    -0.8325E+02    -0.8332E+02    -0.8340E+02    -0.8349E+02    -0.8359E+02    -0.8369E+02    -0.8379E+02    -0.8390E+02    -0.8402E+02    -0.8414E+02    -0.8426E+02    -0.8438E+02    -0.8451E+02    -0.8463E+02    -0.8475E+02    -0.8488E+02    -0.8500E+02    -0.8512E+02    -0.8524E+02    -0.8535E+02    -0.8547E+02    -0.8557E+02    -0.8568E+02    -0.8578E+02    -0.8588E+02    -0.8598E+02    -0.8608E+02    -0.8617E+02    -0.8625E+02    -0.8634E+02    -0.8642E+02    -0.8650E+02    -0.8657E+02    -0.8664E+02    -0.8671E+02    -0.8678E+02    -0.8685E+02    -0.8691E+02    -0.8697E+02    -0.8702E+02    -0.8707E+02    -0.8711E+02    -0.8715E+02    -0.8716E+02    -0.8716E+02
    -0.8715E+02    -0.8715E+02    -0.8713E+02    -0.8709E+02    -0.8705E+02    -0.8700E+02    -0.8694E+02    -0.8687E+02    -0.8681E+02    -0.8674E+02    -0.8667E+02    -0.8660E+02    -0.8652E+02    -0.8644E+02    -0.8636E+02    -0.8628E+02    -0.8620E+02    -0.8611E+02    -0.8602E+02    -0.8593E+02    -0.8584E+02    -0.8574E+02    -0.8564E+02    -0.8554E+02    -0.8544E+02    -0.8533E+02    -0.8523E+02    -0.8512E+02    -0.8501E+02    -0.8490E+02    -0.8479E+02    -0.8468E+02    -0.8457E+02    -0.8447E+02    -0.8436E+02    -0.8426E+02    -0.8416E+02    -0.8407E+02    -0.8398E+02    -0.8389E+02    -0.8381E+02    -0.8374E+02    -0.8367E+02    -0.8361E+02    -0.8356E+02    -0.8352E+02    -0.8349E+02    -0.8346E+02    -0.8345E+02    -0.8344E+02    -0.8345E+02    -0.8346E+02    -0.8349E+02    -0.8352E+02    -0.8356E+02    -0.8361E+02    -0.8367E+02    -0.8374E+02    -0.8381E+02    -0.8389E+02    -0.8397E+02    -0.8406E+02    -0.8416E+02    -0.8426E+02    -0.8436E+02    -0.8446E+02    -0.8457E+02    -0.8468E+02    -0.8479E+02    -0.8489E+02    -0.8500E+02    -0.8511E+02    -0.8522E+02    -0.8532E+02    -0.8543E+02    -0.8553E+02    -0.8563E+02    -0.8573E+02    -0.8582E+02    -0.8592E+02    -0.8601E+02    -0.8609E+02    -0.8618E+02    -0.8626E+02    -0.8634E+02    -0.8642E+02    -0.8650E+02    -0.8657E+02    -0.8664E+02    -0.8671E+02    -0.8678E+02    -0.8684E+02    -0.8690E+02    -0.8696E+02    -0.8702E+02    -0.8707E+02    -0.8711E+02    -0.8714E+02    -0.8716E+02    -0.8716E+02
    -0.8715E+02    -0.8715E+02    -0.8713E+02    -0.8710E+02    -0.8705E+02    -0.8700E+02    -0.8694E+02    -0.8688E+02    -0.8681E+02    -0.8675E+02    -0.8668E+02    -0.8661E+02    -0.8653E+02    -0.8646E+02    -0.8638E+02    -0.8630E+02    -0.8622E+02    -0.8614E+02    -0.8606E+02    -0.8597E+02    -0.8589E+02    -0.8580E+02    -0.8571E+02    -0.8561E+02    -0.8552E+02    -0.8543E+02    -0.8533E+02    -0.8524E+02    -0.8514E+02    -0.8504E+02    -0.8495E+02    -0.8485E+02    -0.8476E+02    -0.8466E+02    -0.8457E+02    -0.8448E+02    -0.8440E+02    -0.8432E+02    -0.8424E+02    -0.8417E+02    -0.8410E+02    -0.8404E+02    -0.8398E+02    -0.8393E+02    -0.8389E+02    -0.8385E+02    -0.8383E+02    -0.8381E+02    -0.8379E+02    -0.8379E+02    -0.8379E+02    -0.8381E+02    -0.8383E+02    -0.8385E+02    -0.8389E+02    -0.8393E+02    -0.8398E+02    -0.8404E+02    -0.8410E+02    -0.8416E+02    -0.8424E+02    -0.8431E+02    -0.8440E+02    -0.8448E+02    -0.8457E+02    -0.8466E+02    -0.8475E+02    -0.8484E+02    -0.8494E+02    -0.8503E+02    -0.8513E+02    -0.8523E+02    -0.8532E+02    -0.8542E+02    -0.8551E+02    -0.8560E+02    -0.8569E+02    -0.8578E+02    -0.8587E+02    -0.8596E+02    -0.8604E+02    -0.8612E+02    -0.8620E+02    -0.8628E+02    -0.8636E+02    -0.8643E+02    -0.8651E+02    -0.8658E+02    -0.8665E+02    -0.8671E+02    -0.8678E+02    -0.8684E+02    -0.8690E+02    -0.8696E+02    -0.8702E+02    -0.8707E+02    -0.8711E+02    -0.8714E+02    -0.8716E+02    -0.8716E+02
    -0.8715E+02    -0.8715E+02    -0.8713E+02    -0.8710E+02    -0.8705E+02    -0.8700E+02    -0.8695E+02    -0.8688E+02    -0.8682E+02    -0.8676E+02    -0.8669E+02    -0.8662E+02    -0.8655E+02    -0.8648E+02    -0.8641E+02    -0.8633E+02    -0.8626E+02    -0.8618E+02    -0.8610E+02    -0.8602E+02    -0.8594E+02    -0.8586E+02    -0.8578E+02    -0.8570E+02    -0.8561E+02    -0.8552E+02    -0.8544E+02    -0.8535E+02    -0.8527E+02    -0.8518E+02    -0.8510E+02    -0.8501E+02    -0.8493E+02    -0.8485E+02    -0.8477E+02    -0.8469E+02    -0.8462E+02    -0.8455E+02    -0.8448E+02    -0.8442E+02    -0.8436E+02    -0.8431E+02    -0.8426E+02    -0.8422E+02    -0.8418E+02    -0.8415E+02    -0.8413E+02    -0.8411E+02    -0.8410E+02    -0.8410E+02    -0.8410E+02    -0.8411E+02    -0.8413E+02    -0.8415E+02    -0.8418E+02    -0.8422E+02    -0.8426E+02    -0.8431E+02    -0.8436E+02    -0.8442E+02    -0.8448E+02    -0.8454E+02    -0.8461E+02    -0.8469E+02    -0.8476E+02    -0.8484E+02    -0.8492E+02    -0.8500E+02    -0.8509E+02    -0.8517E+02    -0.8526E+02    -0.8534E+02    -0.8543E+02    -0.8551E+02    -0.8560E+02    -0.8568E+02    -0.8576E+02    -0.8585E+02    -0.8593E+02    -0.8601E+02    -0.8609E+02    -0.8616E+02    -0.8624E+02    -0.8631E+02    -0.8638E+02    -0.8645E+02    -0.8652E+02    -0.8659E+02    -0.8666E+02    -0.8672E+02    -0.8679E+02    -0.8685E+02    -0.8691E+02    -0.8697E+02    -0.8702E+02    -0.8707E+02    -0.8711E+02    -0.8714E+02    -0.8716E+02    -0.8716E+02
    -0.8716E+02    -0.8716E+02    -0.8714E+02    -0.8710E+02    -0.8706E+02    -0.8701E+02    -0.8695E+02    -0.8690E+02    -0.8684E+02    -0.8677E+02    -0.8671E+02    -0.8664E+02    -0.8658E+02    -0.8651E+02    -0.8644E+02    -0.8637E+02    -0.8630E+02    -0.8623E+02    -0.8615E+02    -0.8608E+02    -0.8601E+02    -0.8593E+02    -0.8586E+02    -0.8578E+02    -0.8570E+02    -0.8562E+02    -0.8555E+02    -0.8547E+02    -0.8539E+02    -0.8532E+02    -0.8524E+02    -0.8517E+02    -0.8509E+02    -0.8502E+02    -0.8495E+02    -0.8489E+02    -0.8482E+02    -0.8476E+02    -0.8470E+02    -0.8465E+02    -0.8460E+02    -0.8455E+02    -0.8451E+02    -0.8448E+02    -0.8445E+02    -0.8442E+02    -0.8440E+02    -0.8438E+02    -0.8438E+02    -0.8437E+02    -0.8438E+02    -0.8438E+02    -0.8440E+02    -0.8442E+02    -0.8444E+02    -0.8447E+02    -0.8451E+02    -0.8455E+02    -0.8460E+02    -0.8464E+02    -0.8470E+02    -0.8476E+02    -0.8482E+02    -0.8488E+02    -0.8495E+02    -0.8501E+02    -0.8509E+02    -0.8516E+02    -0.8523E+02    -0.8531E+02    -0.8538E+02    -0.8546E+02    -0.8553E+02    -0.8561E+02    -0.8569E+02    -0.8576E+02    -0.8584E+02    -0.8591E+02    -0.8599E+02    -0.8606E+02    -0.8613E+02    -0.8621E+02    -0.8628E+02    -0.8635E+02    -0.8641E+02    -0.8648E+02    -0.8655E+02    -0.8661E+02    -0.8668E+02    -0.8674E+02    -0.8680E+02    -0.8686E+02    -0.8692E+02    -0.8697E+02    -0.8703E+02    -0.8707E+02    -0.8711E+02    -0.8715E+02    -0.8717E+02    -0.8717E+02
    -0.8716E+02    -0.8716E+02    -0.8714E+02    -0.8711E+02    -0.8707E+02    -0.8702E+02    -0.8697E+02    -0.8691E+02    -0.8685E+02    -0.8679E+02    -0.8673E+02    -0.8667E+02    -0.8661E+02    -0.8654E+02    -0.8648E+02    -0.8641E+02    -0.8634E+02    -0.8628E+02    -0.8621E+02    -0.8614E+02    -0.8607E+02    -0.8600E+02    -0.8593E+02    -0.8586E+02    -0.8579E+02    -0.8572E+02    -0.8565E+02    -0.8558E+02    -0.8551E+02    -0.8545E+02    -0.8538E+02    -0.8531E+02    -0.8525E+02    -0.8519E+02    -0.8512E+02    -0.8507E+02    -0.8501E+02    -0.8496E+02    -0.8491E+02    -0.8486E+02    -0.8482E+02    -0.8478E+02    -0.8474E+02    -0.8471E+02    -0.8468E+02    -0.8466E+02    -0.8464E+02    -0.8463E+02    -0.8462E+02    -0.8462E+02    -0.8462E+02    -0.8463E+02    -0.8464E+02    -0.8466E+02    -0.8468E+02    -0.8471E+02    -0.8474E+02    -0.8477E+02    -0.8481E+02    -0.8486E+02    -0.8490E+02    -0.8495E+02    -0.8500E+02    -0.8506E+02    -0.8512E+02    -0.8518E+02    -0.8524E+02    -0.8530E+02    -0.8537E+02    -0.8544E+02    -0.8550E+02    -0.8557E+02    -0.8564E+02    -0.8571E+02    -0.8578E+02    -0.8585E+02    -0.8592E+02    -0.8599E+02    -0.8605E+02    -0.8612E+02    -0.8619E+02    -0.8625E+02    -0.8632E+02    -0.8639E+02    -0.8645E+02    -0.8651E+02    -0.8658E+02    -0.8664E+02    -0.8670E+02    -0.8676E+02    -0.8682E+02    -0.8687E+02    -0.8693E+02    -0.8698E+02    -0.8703E+02    -0.8708E+02    -0.8712E+02    -0.8715E+02    -0.8717E+02    -0.8717E+02
    -0.8717E+02    -0.8717E+02    -0.8715E+02    -0.8712E+02    -0.8708E+02    -0.8703E+02    -0.8698E+02    -0.8693E+02    -0.8687E+02    -0.8681E+02    -0.8676E+02    -0.8670E+02    -0.8664E+02    -0.8658E+02    -0.8652E+02    -0.8645E+02    -0.8639E+02    -0.8633E+02    -0.8627E+02    -0.8620E+02    -0.8614E+02    -0.8608E+02    -0.8601E+02    -0.8595E+02    -0.8588E+02    -0.8582E+02    -0.8576E+02    -0.8569E+02    -0.8563E+02    -0.8557E+02    -0.8551E+02    -0.8545E+02    -0.8540E+02    -0.8534E+02    -0.8529E+02    -0.8523E+02    -0.8518E+02    -0.8514E+02    -0.8509E+02    -0.8505E+02    -0.8502E+02    -0.8498E+02    -0.8495E+02    -0.8492E+02    -0.8490E+02    -0.8488E+02    -0.8487E+02    -0.8485E+02    -0.8485E+02    -0.8485E+02    -0.8485E+02    -0.8485E+02    -0.8486E+02    -0.8488E+02    -0.8490E+02    -0.8492E+02    -0.8495E+02    -0.8498E+02    -0.8501E+02    -0.8505E+02    -0.8509E+02    -0.8513E+02    -0.8518E+02    -0.8523E+02    -0.8528E+02    -0.8533E+02    -0.8539E+02    -0.8544E+02    -0.8550E+02    -0.8556E+02    -0.8562E+02    -0.8568E+02    -0.8574E+02    -0.8581E+02    -0.8587E+02    -0.8593E+02    -0.8599E+02    -0.8606E+02    -0.8612E+02    -0.8618E+02    -0.8624E+02    -0.8631E+02    -0.8637E+02    -0.8643E+02    -0.8649E+02    -0.8655E+02    -0.8661E+02    -0.8667E+02    -0.8672E+02    -0.8678E+02    -0.8684E+02    -0.8689E+02    -0.8694E+02    -0.8700E+02    -0.8704E+02    -0.8709E+02    -0.8713E+02    -0.8716E+02    -0.8718E+02    -0.8718E+02
    -0.8718E+02    -0.8718E+02    -0.8716E+02    -0.8713E+02    -0.8709E+02    -0.8704E+02    -0.8700E+02    -0.8694E+02    -0.8689E+02    -0.8684E+02    -0.8678E+02    -0.8673E+02    -0.8667E+02    -0.8661E+02    -0.8656E+02    -0.8650E+02    -0.8644E+02    -0.8638E+02    -0.8632E+02    -0.8627E+02    -0.8621E+02    -0.8615E+02    -0.8609E+02    -0.8603E+02    -0.8597E+02    -0.8592E+02    -0.8586E+02    -0.8580E+02    -0.8575E+02    -0.8569E+02    -0.8564E+02    -0.8558E+02    -0.8553E+02    -0.8548E+02    -0.8544E+02    -0.8539E+02    -0.8535E+02    -0.8531E+02    -0.8527E+02    -0.8523E+02    -0.8520E+02    -0.8517E+02    -0.8514E+02    -0.8512E+02    -0.8510E+02    -0.8508E+02    -0.8507E+02    -0.8506E+02    -0.8505E+02    -0.8505E+02    -0.8505E+02    -0.8506E+02    -0.8507E+02    -0.8508E+02    -0.8510E+02    -0.8512E+02    -0.8514E+02    -0.8516E+02    -0.8519E+02    -0.8523E+02    -0.8526E+02    -0.8530E+02    -0.8534E+02    -0.8538E+02    -0.8543E+02    -0.8548E+02    -0.8553E+02    -0.8558E+02    -0.8563E+02    -0.8568E+02    -0.8573E+02    -0.8579E+02    -0.8585E+02    -0.8590E+02    -0.8596E+02    -0.8602E+02    -0.8607E+02    -0.8613E+02    -0.8619E+02    -0.8625E+02    -0.8630E+02    -0.8636E+02    -0.8642E+02    -0.8647E+02    -0.8653E+02    -0.8659E+02    -0.8664E+02    -0.8670E+02    -0.8675E+02    -0.8680E+02    -0.8686E+02    -0.8691E+02    -0.8696E+02    -0.8701E+02    -0.8706E+02    -0.8710E+02    -0.8714E+02    -0.8716E+02    -0.8718E+02    -0.8718E+02
    -0.8718E+02    -0.8718E+02    -0.8717E+02    -0.8714E+02    -0.8710E+02    -0.8706E+02    -0.8701E+02    -0.8696E+02    -0.8691E+02    -0.8686E+02    -0.8681E+02    -0.8676E+02    -0.8670E+02    -0.8665E+02    -0.8660E+02    -0.8654E+02    -0.8649E+02    -0.8644E+02    -0.8638E+02    -0.8633E+02    -0.8627E+02    -0.8622E+02    -0.8617E+02    -0.8611E+02    -0.8606E+02    -0.8601E+02    -0.8596E+02    -0.8591E+02    -0.8585E+02    -0.8581E+02    -0.8576E+02    -0.8571E+02    -0.8566E+02    -0.8562E+02    -0.8558E+02    -0.8554E+02    -0.8550E+02    -0.8546E+02    -0.8543E+02    -0.8540E+02    -0.8537E+02    -0.8534E+02    -0.8532E+02    -0.8530E+02    -0.8528E+02    -0.8526E+02    -0.8525E+02    -0.8524E+02    -0.8524E+02    -0.8524E+02    -0.8524E+02    -0.8524E+02    -0.8525E+02    -0.8526E+02    -0.8528E+02    -0.8529E+02    -0.8531E+02    -0.8534E+02    -0.8536E+02    -0.8539E+02    -0.8542E+02    -0.8546E+02    -0.8549E+02    -0.8553E+02    -0.8557E+02    -0.8561E+02    -0.8566E+02    -0.8570E+02    -0.8575E+02    -0.8579E+02    -0.8584E+02    -0.8589E+02    -0.8594E+02    -0.8599E+02    -0.8605E+02    -0.8610E+02    -0.8615E+02    -0.8620E+02    -0.8626E+02    -0.8631E+02    -0.8636E+02    -0.8641E+02    -0.8647E+02    -0.8652E+02    -0.8657E+02    -0.8662E+02    -0.8668E+02    -0.8673E+02    -0.8678E+02    -0.8683E+02    -0.8688E+02    -0.8693E+02    -0.8698E+02    -0.8702E+02    -0.8707E+02    -0.8711E+02    -0.8714E+02    -0.8717E+02    -0.8719E+02    -0.8719E+02
    -0.8719E+02    -0.8719E+02    -0.8717E+02    -0.8715E+02    -0.8711E+02    -0.8707E+02    -0.8703E+02    -0.8698E+02    -0.8694E+02    -0.8689E+02    -0.8684E+02    -0.8679E+02    -0.8674E+02    -0.8669E+02    -0.8664E+02    -0.8659E+02    -0.8654E+02    -0.8649E+02    -0.8644E+02    -0.8639E+02    -0.8634E+02    -0.8629E+02    -0.8624E+02    -0.8619E+02    -0.8615E+02    -0.8610E+02    -0.8605E+02    -0.8600E+02    -0.8596E+02    -0.8591E+02    -0.8587E+02    -0.8583E+02    -0.8579E+02    -0.8575E+02    -0.8571E+02    -0.8567E+02    -0.8564E+02    -0.8561E+02    -0.8558E+02    -0.8555E+02    -0.8552E+02    -0.8550E+02    -0.8548E+02    -0.8546E+02    -0.8545E+02    -0.8543E+02    -0.8542E+02    -0.8542E+02    -0.8541E+02    -0.8541E+02    -0.8541E+02    -0.8541E+02    -0.8542E+02    -0.8543E+02    -0.8544E+02    -0.8546E+02    -0.8548E+02    -0.8550E+02    -0.8552E+02    -0.8554E+02    -0.8557E+02    -0.8560E+02    -0.8563E+02    -0.8567E+02    -0.8570E+02    -0.8574E+02    -0.8578E+02    -0.8582E+02    -0.8586E+02    -0.8590E+02    -0.8595E+02    -0.8599E+02    -0.8604E+02    -0.8608E+02    -0.8613E+02    -0.8618E+02    -0.8623E+02    -0.8627E+02    -0.8632E+02    -0.8637E+02    -0.8642E+02    -0.8647E+02    -0.8652E+02    -0.8657E+02    -0.8661E+02    -0.8666E+02    -0.8671E+02    -0.8676E+02    -0.8681E+02    -0.8686E+02    -0.8690E+02    -0.8695E+02    -0.8700E+02    -0.8704E+02    -0.8708E+02    -0.8712E+02    -0.8715E+02    -0.8718E+02    -0.8720E+02    -0.8720E+02
    -0.8720E+02    -0.8720E+02    -0.8718E+02    -0.8716E+02    -0.8713E+02    -0.8709E+02    -0.8705E+02    -0.8700E+02    -0.8696E+02    -0.8691E+02    -0.8687E+02    -0.8682E+02    -0.8678E+02    -0.8673E+02    -0.8668E+02    -0.8664E+02    -0.8659E+02    -0.8654E+02    -0.8650E+02    -0.8645E+02    -0.8641E+02    -0.8636E+02    -0.8632E+02    -0.8627E+02    -0.8623E+02    -0.8618E+02    -0.8614E+02    -0.8610E+02    -0.8606E+02    -0.8602E+02    -0.8598E+02    -0.8594E+02    -0.8590E+02    -0.8587E+02    -0.8584E+02    -0.8580E+02    -0.8577E+02    -0.8574E+02    -0.8572E+02    -0.8569E+02    -0.8567E+02    -0.8565E+02    -0.8563E+02    -0.8561E+02    -0.8560E+02    -0.8559E+02    -0.8558E+02    -0.8557E+02    -0.8557E+02    -0.8557E+02    -0.8557E+02    -0.8557E+02    -0.8558E+02    -0.8559E+02    -0.8560E+02    -0.8561E+02    -0.8563E+02    -0.8564E+02    -0.8566E+02    -0.8569E+02    -0.8571E+02    -0.8574E+02    -0.8577E+02    -0.8580E+02    -0.8583E+02    -0.8586E+02    -0.8590E+02    -0.8593E+02    -0.8597E+02    -0.8601E+02    -0.8605E+02    -0.8609E+02    -0.8613E+02    -0.8617E+02    -0.8621E+02    -0.8626E+02    -0.8630E+02    -0.8634E+02    -0.8639E+02    -0.8643E+02    -0.8648E+02    -0.8652E+02    -0.8657E+02    -0.8661E+02    -0.8666E+02    -0.8670E+02    -0.8675E+02    -0.8679E+02    -0.8684E+02    -0.8688E+02    -0.8693E+02    -0.8697E+02    -0.8701E+02    -0.8706E+02    -0.8710E+02    -0.8713E+02    -0.8716E+02    -0.8719E+02    -0.8720E+02    -0.8720E+02
    -0.8721E+02    -0.8721E+02    -0.8719E+02    -0.8717E+02    -0.8714E+02    -0.8710E+02    -0.8706E+02    -0.8702E+02    -0.8698E+02    -0.8694E+02    -0.8690E+02    -0.8685E+02    -0.8681E+02    -0.8677E+02    -0.8673E+02    -0.8668E+02    -0.8664E+02    -0.8660E+02    -0.8655E+02    -0.8651E+02    -0.8647E+02    -0.8643E+02    -0.8639E+02    -0.8635E+02    -0.8631E+02    -0.8627E+02    -0.8623E+02    -0.8619E+02    -0.8615E+02    -0.8612E+02    -0.8608E+02    -0.8605E+02    -0.8601E+02    -0.8598E+02    -0.8595E+02    -0.8592E+02    -0.8590E+02    -0.8587E+02    -0.8585E+02    -0.8582E+02    -0.8580E+02    -0.8579E+02    -0.8577E+02    -0.8575E+02    -0.8574E+02    -0.8573E+02    -0.8572E+02    -0.8572E+02    -0.8571E+02    -0.8571E+02    -0.8571E+02    -0.8572E+02    -0.8572E+02    -0.8573E+02    -0.8574E+02    -0.8575E+02    -0.8577E+02    -0.8578E+02    -0.8580E+02    -0.8582E+02    -0.8584E+02    -0.8586E+02    -0.8589E+02    -0.8592E+02    -0.8594E+02    -0.8597E+02    -0.8601E+02    -0.8604E+02    -0.8607E+02    -0.8611E+02    -0.8614E+02    -0.8618E+02    -0.8622E+02    -0.8625E+02    -0.8629E+02    -0.8633E+02    -0.8637E+02    -0.8641E+02    -0.8645E+02    -0.8649E+02    -0.8653E+02    -0.8658E+02    -0.8662E+02    -0.8666E+02    -0.8670E+02    -0.8674E+02    -0.8679E+02    -0.8683E+02    -0.8687E+02    -0.8691E+02    -0.8695E+02    -0.8699E+02    -0.8703E+02    -0.8707E+02    -0.8711E+02    -0.8714E+02    -0.8717E+02    -0.8720E+02    -0.8721E+02    -0.8721E+02
    -0.8721E+02    -0.8721E+02    -0.8720E+02    -0.8718E+02    -0.8715E+02    -0.8712E+02    -0.8708E+02    -0.8704E+02    -0.8701E+02    -0.8697E+02    -0.8693E+02    -0.8689E+02    -0.8685E+02    -0.8681E+02    -0.8677E+02    -0.8673E+02    -0.8669E+02    -0.8665E+02    -0.8661E+02    -0.8657E+02    -0.8653E+02    -0.8649E+02    -0.8646E+02    -0.8642E+02    -0.8638E+02    -0.8635E+02    -0.8631E+02    -0.8628E+02    -0.8624E+02    -0.8621E+02    -0.8618E+02    -0.8615E+02    -0.8612E+02    -0.8609E+02    -0.8606E+02    -0.8604E+02    -0.8601E+02    -0.8599E+02    -0.8597E+02    -0.8595E+02    -0.8593E+02    -0.8591E+02    -0.8590E+02    -0.8589E+02    -0.8588E+02    -0.8587E+02    -0.8586E+02    -0.8585E+02    -0.8585E+02    -0.8585E+02    -0.8585E+02    -0.8585E+02    -0.8586E+02    -0.8586E+02    -0.8587E+02    -0.8588E+02    -0.8590E+02    -0.8591E+02    -0.8593E+02    -0.8594E+02    -0.8596E+02    -0.8598E+02    -0.8601E+02    -0.8603E+02    -0.8606E+02    -0.8608E+02    -0.8611E+02    -0.8614E+02    -0.8617E+02    -0.8620E+02    -0.8623E+02    -0.8626E+02    -0.8630E+02    -0.8633E+02    -0.8637E+02    -0.8640E+02    -0.8644E+02    -0.8648E+02    -0.8651E+02    -0.8655E+02    -0.8659E+02    -0.8663E+02    -0.8667E+02    -0.8670E+02    -0.8674E+02    -0.8678E+02    -0.8682E+02    -0.8686E+02    -0.8690E+02    -0.8694E+02    -0.8698E+02    -0.8702E+02    -0.8705E+02    -0.8709E+02    -0.8712E+02    -0.8716E+02    -0.8718E+02    -0.8721E+02    -0.8722E+02    -0.8722E+02
    -0.8722E+02    -0.8722E+02    -0.8721E+02    -0.8719E+02    -0.8716E+02    -0.8713E+02    -0.8710E+02    -0.8706E+02    -0.8703E+02    -0.8699E+02    -0.8695E+02    -0.8692E+02    -0.8688E+02    -0.8684E+02    -0.8681E+02    -0.8677E+02    -0.8673E+02    -0.8670E+02    -0.8666E+02    -0.8663E+02    -0.8659E+02    -0.8656E+02    -0.8652E+02    -0.8649E+02    -0.8646E+02    -0.8642E+02    -0.8639E+02    -0.8636E+02    -0.8633E+02    -0.8630E+02    -0.8627E+02    -0.8624E+02    -0.8622E+02    -0.8619E+02    -0.8617E+02    -0.8614E+02    -0.8612E+02    -0.8610E+02    -0.8608E+02    -0.8606E+02    -0.8605E+02    -0.8603E+02    -0.8602E+02    -0.8601E+02    -0.8600E+02    -0.8599E+02    -0.8598E+02    -0.8598E+02    -0.8598E+02    -0.8598E+02    -0.8598E+02    -0.8598E+02    -0.8598E+02    -0.8599E+02    -0.8600E+02    -0.8601E+02    -0.8602E+02    -0.8603E+02    -0.8604E+02    -0.8606E+02    -0.8608E+02    -0.8610E+02    -0.8612E+02    -0.8614E+02    -0.8616E+02    -0.8618E+02    -0.8621E+02    -0.8623E+02    -0.8626E+02    -0.8629E+02    -0.8632E+02    -0.8635E+02    -0.8638E+02    -0.8641E+02    -0.8644E+02    -0.8647E+02    -0.8651E+02    -0.8654E+02    -0.8657E+02    -0.8661E+02    -0.8664E+02    -0.8668E+02    -0.8671E+02    -0.8675E+02    -0.8679E+02    -0.8682E+02    -0.8686E+02    -0.8689E+02    -0.8693E+02    -0.8697E+02    -0.8700E+02    -0.8704E+02    -0.8707E+02    -0.8711E+02    -0.8714E+02    -0.8717E+02    -0.8719E+02    -0.8721E+02    -0.8723E+02    -0.8723E+02
    -0.8723E+02    -0.8723E+02    -0.8722E+02    -0.8720E+02    -0.8718E+02    -0.8715E+02    -0.8712E+02    -0.8708E+02    -0.8705E+02    -0.8702E+02    -0.8698E+02    -0.8695E+02    -0.8691E+02    -0.8688E+02    -0.8685E+02    -0.8681E+02    -0.8678E+02    -0.8675E+02    -0.8671E+02    -0.8668E+02    -0.8665E+02    -0.8662E+02    -0.8659E+02    -0.8656E+02    -0.8653E+02    -0.8650E+02    -0.8647E+02    -0.8644E+02    -0.8641E+02    -0.8638E+02    -0.8636E+02    -0.8633E+02    -0.8631E+02    -0.8629E+02    -0.8626E+02    -0.8624E+02    -0.8622E+02    -0.8621E+02    -0.8619E+02    -0.8617E+02    -0.8616E+02    -0.8615E+02    -0.8613E+02    -0.8612E+02    -0.8611E+02    -0.8611E+02    -0.8610E+02    -0.8610E+02    -0.8610E+02    -0.8609E+02    -0.8609E+02    -0.8610E+02    -0.8610E+02    -0.8611E+02    -0.8611E+02    -0.8612E+02    -0.8613E+02    -0.8614E+02    -0.8615E+02    -0.8617E+02    -0.8618E+02    -0.8620E+02    -0.8622E+02    -0.8624E+02    -0.8626E+02    -0.8628E+02    -0.8630E+02    -0.8632E+02    -0.8635E+02    -0.8637E+02    -0.8640E+02    -0.8643E+02    -0.8646E+02    -0.8648E+02    -0.8651E+02    -0.8654E+02    -0.8657E+02    -0.8660E+02    -0.8663E+02    -0.8666E+02    -0.8670E+02    -0.8673E+02    -0.8676E+02    -0.8679E+02    -0.8683E+02    -0.8686E+02    -0.8689E+02    -0.8693E+02    -0.8696E+02    -0.8699E+02    -0.8703E+02    -0.8706E+02    -0.8709E+02    -0.8712E+02    -0.8715E+02    -0.8718E+02    -0.8720E+02    -0.8722E+02    -0.8723E+02    -0.8723E+02
    -0.8724E+02    -0.8724E+02    -0.8723E+02    -0.8721E+02    -0.8719E+02    -0.8716E+02    -0.8713E+02    -0.8710E+02    -0.8707E+02    -0.8704E+02    -0.8701E+02    -0.8698E+02    -0.8695E+02    -0.8692E+02    -0.8689E+02    -0.8685E+02    -0.8682E+02    -0.8679E+02    -0.8676E+02    -0.8673E+02    -0.8671E+02    -0.8668E+02    -0.8665E+02    -0.8662E+02    -0.8659E+02    -0.8657E+02    -0.8654E+02    -0.8651E+02    -0.8649E+02    -0.8647E+02    -0.8644E+02    -0.8642E+02    -0.8640E+02    -0.8638E+02    -0.8636E+02    -0.8634E+02    -0.8632E+02    -0.8631E+02    -0.8629E+02    -0.8628E+02    -0.8626E+02    -0.8625E+02    -0.8624E+02    -0.8623E+02    -0.8622E+02    -0.8622E+02    -0.8621E+02    -0.8621E+02    -0.8621E+02    -0.8621E+02    -0.8621E+02    -0.8621E+02    -0.8621E+02    -0.8622E+02    -0.8622E+02    -0.8623E+02    -0.8624E+02    -0.8625E+02    -0.8626E+02    -0.8627E+02    -0.8628E+02    -0.8630E+02    -0.8632E+02    -0.8633E+02    -0.8635E+02    -0.8637E+02    -0.8639E+02    -0.8641E+02    -0.8643E+02    -0.8646E+02    -0.8648E+02    -0.8650E+02    -0.8653E+02    -0.8655E+02    -0.8658E+02    -0.8661E+02    -0.8663E+02    -0.8666E+02    -0.8669E+02    -0.8672E+02    -0.8675E+02    -0.8678E+02    -0.8681E+02    -0.8684E+02    -0.8687E+02    -0.8690E+02    -0.8693E+02    -0.8696E+02    -0.8699E+02    -0.8702E+02    -0.8705E+02    -0.8708E+02    -0.8711E+02    -0.8714E+02    -0.8717E+02    -0.8719E+02    -0.8721E+02    -0.8723E+02    -0.8724E+02    -0.8724E+02
    -0.8725E+02    -0.8725E+02    -0.8724E+02    -0.8722E+02    -0.8720E+02    -0.8717E+02    -0.8715E+02    -0.8712E+02    -0.8709E+02    -0.8707E+02    -0.8704E+02    -0.8701E+02    -0.8698E+02    -0.8695E+02    -0.8692E+02    -0.8689E+02    -0.8687E+02    -0.8684E+02    -0.8681E+02    -0.8679E+02    -0.8676E+02    -0.8673E+02    -0.8671E+02    -0.8668E+02    -0.8666E+02    -0.8663E+02    -0.8661E+02    -0.8659E+02    -0.8656E+02    -0.8654E+02    -0.8652E+02    -0.8650E+02    -0.8648E+02    -0.8646E+02    -0.8645E+02    -0.8643E+02    -0.8641E+02    -0.8640E+02    -0.8639E+02    -0.8637E+02    -0.8636E+02    -0.8635E+02    -0.8634E+02    -0.8633E+02    -0.8633E+02    -0.8632E+02    -0.8632E+02    -0.8631E+02    -0.8631E+02    -0.8631E+02    -0.8631E+02    -0.8631E+02    -0.8631E+02    -0.8632E+02    -0.8632E+02    -0.8633E+02    -0.8634E+02    -0.8635E+02    -0.8636E+02    -0.8637E+02    -0.8638E+02    -0.8639E+02    -0.8641E+02    -0.8642E+02    -0.8644E+02    -0.8646E+02    -0.8647E+02    -0.8649E+02    -0.8651E+02    -0.8653E+02    -0.8655E+02    -0.8658E+02    -0.8660E+02    -0.8662E+02    -0.8665E+02    -0.8667E+02    -0.8669E+02    -0.8672E+02    -0.8674E+02    -0.8677E+02    -0.8680E+02    -0.8682E+02    -0.8685E+02    -0.8688E+02    -0.8690E+02    -0.8693E+02    -0.8696E+02    -0.8699E+02    -0.8702E+02    -0.8704E+02    -0.8707E+02    -0.8710E+02    -0.8713E+02    -0.8715E+02    -0.8718E+02    -0.8720E+02    -0.8722E+02    -0.8724E+02    -0.8725E+02    -0.8725E+02
    -0.8725E+02    -0.8725E+02    -0.8724E+02    -0.8723E+02    -0.8721E+02    -0.8719E+02    -0.8716E+02    -0.8714E+02    -0.8711E+02    -0.8709E+02    -0.8706E+02    -0.8704E+02    -0.8701E+02    -0.8698E+02    -0.8696E+02    -0.8693E+02    -0.8691E+02    -0.8688E+02    -0.8686E+02    -0.8683E+02    -0.8681E+02    -0.8679E+02    -0.8676E+02    -0.8674E+02    -0.8672E+02    -0.8670E+02    -0.8668E+02    -0.8666E+02    -0.8664E+02    -0.8662E+02    -0.8660E+02    -0.8658E+02    -0.8656E+02    -0.8655E+02    -0.8653E+02    -0.8651E+02    -0.8650E+02    -0.8649E+02    -0.8648E+02    -0.8646E+02    -0.8645E+02    -0.8644E+02    -0.8644E+02    -0.8643E+02    -0.8642E+02    -0.8642E+02    -0.8641E+02    -0.8641E+02    -0.8641E+02    -0.8641E+02    -0.8641E+02    -0.8641E+02    -0.8641E+02    -0.8642E+02    -0.8642E+02    -0.8643E+02    -0.8643E+02    -0.8644E+02    -0.8645E+02    -0.8646E+02    -0.8647E+02    -0.8648E+02    -0.8650E+02    -0.8651E+02    -0.8652E+02    -0.8654E+02    -0.8655E+02    -0.8657E+02    -0.8659E+02    -0.8661E+02    -0.8663E+02    -0.8665E+02    -0.8667E+02    -0.8669E+02    -0.8671E+02    -0.8673E+02    -0.8675E+02    -0.8677E+02    -0.8680E+02    -0.8682E+02    -0.8684E+02    -0.8687E+02    -0.8689E+02    -0.8692E+02    -0.8694E+02    -0.8697E+02    -0.8699E+02    -0.8702E+02    -0.8704E+02    -0.8707E+02    -0.8709E+02    -0.8712E+02    -0.8714E+02    -0.8717E+02    -0.8719E+02    -0.8721E+02    -0.8723E+02    -0.8725E+02    -0.8725E+02    -0.8725E+02
    -0.8726E+02    -0.8726E+02    -0.8725E+02    -0.8724E+02    -0.8722E+02    -0.8720E+02    -0.8718E+02    -0.8716E+02    -0.8713E+02    -0.8711E+02    -0.8709E+02    -0.8706E+02    -0.8704E+02    -0.8702E+02    -0.8699E+02    -0.8697E+02    -0.8695E+02    -0.8693E+02    -0.8690E+02    -0.8688E+02    -0.8686E+02    -0.8684E+02    -0.8682E+02    -0.8680E+02    -0.8678E+02    -0.8676E+02    -0.8674E+02    -0.8672E+02    -0.8670E+02    -0.8669E+02    -0.8667E+02    -0.8665E+02    -0.8664E+02    -0.8662E+02    -0.8661E+02    -0.8660E+02    -0.8658E+02    -0.8657E+02    -0.8656E+02    -0.8655E+02    -0.8654E+02    -0.8653E+02    -0.8653E+02    -0.8652E+02    -0.8651E+02    -0.8651E+02    -0.8651E+02    -0.8650E+02    -0.8650E+02    -0.8650E+02    -0.8650E+02    -0.8650E+02    -0.8651E+02    -0.8651E+02    -0.8651E+02    -0.8652E+02    -0.8652E+02    -0.8653E+02    -0.8654E+02    -0.8655E+02    -0.8656E+02    -0.8657E+02    -0.8658E+02    -0.8659E+02    -0.8660E+02    -0.8662E+02    -0.8663E+02    -0.8665E+02    -0.8666E+02    -0.8668E+02    -0.8670E+02    -0.8671E+02    -0.8673E+02    -0.8675E+02    -0.8677E+02    -0.8679E+02    -0.8681E+02    -0.8683E+02    -0.8685E+02    -0.8687E+02    -0.8689E+02    -0.8691E+02    -0.8693E+02    -0.8696E+02    -0.8698E+02    -0.8700E+02    -0.8702E+02    -0.8705E+02    -0.8707E+02    -0.8709E+02    -0.8712E+02    -0.8714E+02    -0.8716E+02    -0.8718E+02    -0.8720E+02    -0.8722E+02    -0.8724E+02    -0.8725E+02    -0.8726E+02    -0.8726E+02
    -0.8727E+02    -0.8727E+02    -0.8726E+02    -0.8725E+02    -0.8723E+02    -0.8721E+02    -0.8720E+02    -0.8718E+02    -0.8715E+02    -0.8713E+02    -0.8711E+02    -0.8709E+02    -0.8707E+02    -0.8705E+02    -0.8703E+02    -0.8701E+02    -0.8699E+02    -0.8697E+02    -0.8695E+02    -0.8693E+02    -0.8691E+02    -0.8689E+02    -0.8687E+02    -0.8685E+02    -0.8684E+02    -0.8682E+02    -0.8680E+02    -0.8679E+02    -0.8677E+02    -0.8675E+02    -0.8674E+02    -0.8672E+02    -0.8671E+02    -0.8670E+02    -0.8669E+02    -0.8667E+02    -0.8666E+02    -0.8665E+02    -0.8664E+02    -0.8663E+02    -0.8663E+02    -0.8662E+02    -0.8661E+02    -0.8661E+02    -0.8660E+02    -0.8660E+02    -0.8659E+02    -0.8659E+02    -0.8659E+02    -0.8659E+02    -0.8659E+02    -0.8659E+02    -0.8659E+02    -0.8660E+02    -0.8660E+02    -0.8660E+02    -0.8661E+02    -0.8662E+02    -0.8662E+02    -0.8663E+02    -0.8664E+02    -0.8665E+02    -0.8666E+02    -0.8667E+02    -0.8668E+02    -0.8669E+02    -0.8671E+02    -0.8672E+02    -0.8673E+02    -0.8675E+02    -0.8676E+02    -0.8678E+02    -0.8679E+02    -0.8681E+02    -0.8683E+02    -0.8684E+02    -0.8686E+02    -0.8688E+02    -0.8690E+02    -0.8692E+02    -0.8694E+02    -0.8695E+02    -0.8697E+02    -0.8699E+02    -0.8701E+02    -0.8703E+02    -0.8705E+02    -0.8708E+02    -0.8710E+02    -0.8712E+02    -0.8714E+02    -0.8716E+02    -0.8718E+02    -0.8720E+02    -0.8722E+02    -0.8723E+02    -0.8725E+02    -0.8726E+02    -0.8727E+02    -0.8727E+02
    -0.8727E+02    -0.8727E+02    -0.8727E+02    -0.8726E+02    -0.8724E+02    -0.8723E+02    -0.8721E+02    -0.8719E+02    -0.8717E+02    -0.8715E+02    -0.8714E+02    -0.8712E+02    -0.8710E+02    -0.8708E+02    -0.8706E+02    -0.8704E+02    -0.8703E+02    -0.8701E+02    -0.8699E+02    -0.8697E+02    -0.8696E+02    -0.8694E+02    -0.8692E+02    -0.8691E+02    -0.8689E+02    -0.8688E+02    -0.8686E+02    -0.8685E+02    -0.8683E+02    -0.8682E+02    -0.8681E+02    -0.8679E+02    -0.8678E+02    -0.8677E+02    -0.8676E+02    -0.8675E+02    -0.8674E+02    -0.8673E+02    -0.8672E+02    -0.8671E+02    -0.8671E+02    -0.8670E+02    -0.8669E+02    -0.8669E+02    -0.8669E+02    -0.8668E+02    -0.8668E+02    -0.8668E+02    -0.8668E+02    -0.8668E+02    -0.8668E+02    -0.8668E+02    -0.8668E+02    -0.8668E+02    -0.8668E+02    -0.8669E+02    -0.8669E+02    -0.8670E+02    -0.8670E+02    -0.8671E+02    -0.8672E+02    -0.8673E+02    -0.8673E+02    -0.8674E+02    -0.8675E+02    -0.8676E+02    -0.8678E+02    -0.8679E+02    -0.8680E+02    -0.8681E+02    -0.8683E+02    -0.8684E+02    -0.8685E+02    -0.8687E+02    -0.8688E+02    -0.8690E+02    -0.8691E+02    -0.8693E+02    -0.8695E+02    -0.8696E+02    -0.8698E+02    -0.8700E+02    -0.8701E+02    -0.8703E+02    -0.8705E+02    -0.8707E+02    -0.8708E+02    -0.8710E+02    -0.8712E+02    -0.8714E+02    -0.8716E+02    -0.8718E+02    -0.8719E+02    -0.8721E+02    -0.8723E+02    -0.8724E+02    -0.8726E+02    -0.8727E+02    -0.8728E+02    -0.8728E+02
    -0.8728E+02    -0.8728E+02    -0.8727E+02    -0.8727E+02    -0.8725E+02    -0.8724E+02    -0.8722E+02    -0.8721E+02    -0.8719E+02    -0.8718E+02    -0.8716E+02    -0.8714E+02    -0.8713E+02    -0.8711E+02    -0.8709E+02    -0.8708E+02    -0.8706E+02    -0.8705E+02    -0.8703E+02    -0.8702E+02    -0.8700E+02    -0.8699E+02    -0.8697E+02    -0.8696E+02    -0.8694E+02    -0.8693E+02    -0.8692E+02    -0.8691E+02    -0.8689E+02    -0.8688E+02    -0.8687E+02    -0.8686E+02    -0.8685E+02    -0.8684E+02    -0.8683E+02    -0.8682E+02    -0.8681E+02    -0.8680E+02    -0.8680E+02    -0.8679E+02    -0.8678E+02    -0.8678E+02    -0.8677E+02    -0.8677E+02    -0.8677E+02    -0.8676E+02    -0.8676E+02    -0.8676E+02    -0.8676E+02    -0.8676E+02    -0.8676E+02    -0.8676E+02    -0.8676E+02    -0.8676E+02    -0.8676E+02    -0.8677E+02    -0.8677E+02    -0.8678E+02    -0.8678E+02    -0.8679E+02    -0.8679E+02    -0.8680E+02    -0.8681E+02    -0.8682E+02    -0.8682E+02    -0.8683E+02    -0.8684E+02    -0.8685E+02    -0.8686E+02    -0.8688E+02    -0.8689E+02    -0.8690E+02    -0.8691E+02    -0.8692E+02    -0.8694E+02    -0.8695E+02    -0.8696E+02    -0.8698E+02    -0.8699E+02    -0.8701E+02    -0.8702E+02    -0.8704E+02    -0.8705E+02    -0.8707E+02    -0.8708E+02    -0.8710E+02    -0.8711E+02    -0.8713E+02    -0.8715E+02    -0.8716E+02    -0.8718E+02    -0.8719E+02    -0.8721E+02    -0.8723E+02    -0.8724E+02    -0.8725E+02    -0.8727E+02    -0.8728E+02    -0.8728E+02    -0.8728E+02
    -0.8729E+02    -0.8729E+02    -0.8728E+02    -0.8727E+02    -0.8726E+02    -0.8725E+02    -0.8724E+02    -0.8722E+02    -0.8721E+02    -0.8720E+02    -0.8718E+02    -0.8717E+02    -0.8715E+02    -0.8714E+02    -0.8713E+02    -0.8711E+02    -0.8710E+02    -0.8708E+02    -0.8707E+02    -0.8706E+02    -0.8705E+02    -0.8703E+02    -0.8702E+02    -0.8701E+02    -0.8700E+02    -0.8698E+02    -0.8697E+02    -0.8696E+02    -0.8695E+02    -0.8694E+02    -0.8693E+02    -0.8692E+02    -0.8691E+02    -0.8691E+02    -0.8690E+02    -0.8689E+02    -0.8688E+02    -0.8688E+02    -0.8687E+02    -0.8686E+02    -0.8686E+02    -0.8685E+02    -0.8685E+02    -0.8685E+02    -0.8684E+02    -0.8684E+02    -0.8684E+02    -0.8684E+02    -0.8684E+02    -0.8683E+02    -0.8683E+02    -0.8684E+02    -0.8684E+02    -0.8684E+02    -0.8684E+02    -0.8684E+02    -0.8685E+02    -0.8685E+02    -0.8686E+02    -0.8686E+02    -0.8687E+02    -0.8687E+02    -0.8688E+02    -0.8689E+02    -0.8689E+02    -0.8690E+02    -0.8691E+02    -0.8692E+02    -0.8693E+02    -0.8694E+02    -0.8695E+02    -0.8696E+02    -0.8697E+02    -0.8698E+02    -0.8699E+02    -0.8700E+02    -0.8701E+02    -0.8702E+02    -0.8704E+02    -0.8705E+02    -0.8706E+02    -0.8708E+02    -0.8709E+02    -0.8710E+02    -0.8712E+02    -0.8713E+02    -0.8714E+02    -0.8716E+02    -0.8717E+02    -0.8718E+02    -0.8720E+02    -0.8721E+02    -0.8723E+02    -0.8724E+02    -0.8725E+02    -0.8726E+02    -0.8728E+02    -0.8728E+02    -0.8729E+02    -0.8729E+02
    -0.8729E+02    -0.8729E+02    -0.8729E+02    -0.8728E+02    -0.8727E+02    -0.8726E+02    -0.8725E+02    -0.8724E+02    -0.8723E+02    -0.8722E+02    -0.8720E+02    -0.8719E+02    -0.8718E+02    -0.8717E+02    -0.8716E+02    -0.8714E+02    -0.8713E+02    -0.8712E+02    -0.8711E+02    -0.8710E+02    -0.8709E+02    -0.8708E+02    -0.8707E+02    -0.8706E+02    -0.8705E+02    -0.8704E+02    -0.8703E+02    -0.8702E+02    -0.8701E+02    -0.8700E+02    -0.8699E+02    -0.8698E+02    -0.8698E+02    -0.8697E+02    -0.8696E+02    -0.8696E+02    -0.8695E+02    -0.8694E+02    -0.8694E+02    -0.8693E+02    -0.8693E+02    -0.8693E+02    -0.8692E+02    -0.8692E+02    -0.8692E+02    -0.8691E+02    -0.8691E+02    -0.8691E+02    -0.8691E+02    -0.8691E+02    -0.8691E+02    -0.8691E+02    -0.8691E+02    -0.8691E+02    -0.8692E+02    -0.8692E+02    -0.8692E+02    -0.8692E+02    -0.8693E+02    -0.8693E+02    -0.8694E+02    -0.8694E+02    -0.8695E+02    -0.8695E+02    -0.8696E+02    -0.8697E+02    -0.8697E+02    -0.8698E+02    -0.8699E+02    -0.8700E+02    -0.8700E+02    -0.8701E+02    -0.8702E+02    -0.8703E+02    -0.8704E+02    -0.8705E+02    -0.8706E+02    -0.8707E+02    -0.8708E+02    -0.8709E+02    -0.8710E+02    -0.8711E+02    -0.8712E+02    -0.8714E+02    -0.8715E+02    -0.8716E+02    -0.8717E+02    -0.8718E+02    -0.8719E+02    -0.8721E+02    -0.8722E+02    -0.8723E+02    -0.8724E+02    -0.8725E+02    -0.8726E+02    -0.8727E+02    -0.8728E+02    -0.8729E+02    -0.8729E+02    -0.8729E+02
    -0.8730E+02    -0.8730E+02    -0.8730E+02    -0.8729E+02    -0.8728E+02    -0.8727E+02    -0.8727E+02    -0.8726E+02    -0.8725E+02    -0.8724E+02    -0.8723E+02    -0.8722E+02    -0.8721E+02    -0.8720E+02    -0.8719E+02    -0.8718E+02    -0.8717E+02    -0.8716E+02    -0.8715E+02    -0.8714E+02    -0.8713E+02    -0.8712E+02    -0.8711E+02    -0.8710E+02    -0.8710E+02    -0.8709E+02    -0.8708E+02    -0.8707E+02    -0.8707E+02    -0.8706E+02    -0.8705E+02    -0.8704E+02    -0.8704E+02    -0.8703E+02    -0.8703E+02    -0.8702E+02    -0.8702E+02    -0.8701E+02    -0.8701E+02    -0.8700E+02    -0.8700E+02    -0.8700E+02    -0.8699E+02    -0.8699E+02    -0.8699E+02    -0.8699E+02    -0.8699E+02    -0.8698E+02    -0.8698E+02    -0.8698E+02    -0.8698E+02    -0.8698E+02    -0.8699E+02    -0.8699E+02    -0.8699E+02    -0.8699E+02    -0.8699E+02    -0.8700E+02    -0.8700E+02    -0.8700E+02    -0.8701E+02    -0.8701E+02    -0.8701E+02    -0.8702E+02    -0.8702E+02    -0.8703E+02    -0.8704E+02    -0.8704E+02    -0.8705E+02    -0.8705E+02    -0.8706E+02    -0.8707E+02    -0.8708E+02    -0.8708E+02    -0.8709E+02    -0.8710E+02    -0.8711E+02    -0.8712E+02    -0.8712E+02    -0.8713E+02    -0.8714E+02    -0.8715E+02    -0.8716E+02    -0.8717E+02    -0.8718E+02    -0.8719E+02    -0.8720E+02    -0.8721E+02    -0.8722E+02    -0.8723E+02    -0.8724E+02    -0.8725E+02    -0.8726E+02    -0.8727E+02    -0.8728E+02    -0.8728E+02    -0.8729E+02    -0.8730E+02    -0.8730E+02    -0.8730E+02
    -0.8731E+02    -0.8731E+02    -0.8730E+02    -0.8730E+02    -0.8729E+02    -0.8729E+02    -0.8728E+02    -0.8727E+02    -0.8726E+02    -0.8726E+02    -0.8725E+02    -0.8724E+02    -0.8723E+02    -0.8722E+02    -0.8722E+02    -0.8721E+02    -0.8720E+02    -0.8719E+02    -0.8719E+02    -0.8718E+02    -0.8717E+02    -0.8716E+02    -0.8716E+02    -0.8715E+02    -0.8714E+02    -0.8714E+02    -0.8713E+02    -0.8713E+02    -0.8712E+02    -0.8711E+02    -0.8711E+02    -0.8710E+02    -0.8710E+02    -0.8709E+02    -0.8709E+02    -0.8708E+02    -0.8708E+02    -0.8708E+02    -0.8707E+02    -0.8707E+02    -0.8707E+02    -0.8707E+02    -0.8706E+02    -0.8706E+02    -0.8706E+02    -0.8706E+02    -0.8706E+02    -0.8706E+02    -0.8706E+02    -0.8705E+02    -0.8705E+02    -0.8706E+02    -0.8706E+02    -0.8706E+02    -0.8706E+02    -0.8706E+02    -0.8706E+02    -0.8706E+02    -0.8707E+02    -0.8707E+02    -0.8707E+02    -0.8708E+02    -0.8708E+02    -0.8708E+02    -0.8709E+02    -0.8709E+02    -0.8710E+02    -0.8710E+02    -0.8711E+02    -0.8711E+02    -0.8712E+02    -0.8712E+02    -0.8713E+02    -0.8713E+02    -0.8714E+02    -0.8715E+02    -0.8715E+02    -0.8716E+02    -0.8717E+02    -0.8717E+02    -0.8718E+02    -0.8719E+02    -0.8719E+02    -0.8720E+02    -0.8721E+02    -0.8722E+02    -0.8722E+02    -0.8723E+02    -0.8724E+02    -0.8725E+02    -0.8726E+02    -0.8726E+02    -0.8727E+02    -0.8728E+02    -0.8729E+02    -0.8729E+02    -0.8730E+02    -0.8730E+02    -0.8731E+02    -0.8731E+02
    -0.8731E+02    -0.8731E+02    -0.8731E+02    -0.8731E+02    -0.8730E+02    -0.8730E+02    -0.8729E+02    -0.8729E+02    -0.8728E+02    -0.8727E+02    -0.8727E+02    -0.8726E+02    -0.8726E+02    -0.8725E+02    -0.8724E+02    -0.8724E+02    -0.8723E+02    -0.8723E+02    -0.8722E+02    -0.8722E+02    -0.8721E+02    -0.8721E+02    -0.8720E+02    -0.8719E+02    -0.8719E+02    -0.8719E+02    -0.8718E+02    -0.8718E+02    -0.8717E+02    -0.8717E+02    -0.8716E+02    -0.8716E+02    -0.8716E+02    -0.8715E+02    -0.8715E+02    -0.8715E+02    -0.8714E+02    -0.8714E+02    -0.8714E+02    -0.8714E+02    -0.8713E+02    -0.8713E+02    -0.8713E+02    -0.8713E+02    -0.8713E+02    -0.8713E+02    -0.8712E+02    -0.8712E+02    -0.8712E+02    -0.8712E+02    -0.8712E+02    -0.8712E+02    -0.8712E+02    -0.8713E+02    -0.8713E+02    -0.8713E+02    -0.8713E+02    -0.8713E+02    -0.8713E+02    -0.8713E+02    -0.8714E+02    -0.8714E+02    -0.8714E+02    -0.8714E+02    -0.8715E+02    -0.8715E+02    -0.8715E+02    -0.8716E+02    -0.8716E+02    -0.8717E+02    -0.8717E+02    -0.8717E+02    -0.8718E+02    -0.8718E+02    -0.8719E+02    -0.8719E+02    -0.8720E+02    -0.8720E+02    -0.8721E+02    -0.8721E+02    -0.8722E+02    -0.8722E+02    -0.8723E+02    -0.8723E+02    -0.8724E+02    -0.8725E+02    -0.8725E+02    -0.8726E+02    -0.8726E+02    -0.8727E+02    -0.8727E+02    -0.8728E+02    -0.8729E+02    -0.8729E+02    -0.8730E+02    -0.8730E+02    -0.8731E+02    -0.8731E+02    -0.8731E+02    -0.8731E+02
    -0.8732E+02    -0.8732E+02    -0.8732E+02    -0.8731E+02    -0.8731E+02    -0.8731E+02    -0.8730E+02    -0.8730E+02    -0.8730E+02    -0.8729E+02    -0.8729E+02    -0.8728E+02    -0.8728E+02    -0.8727E+02    -0.8727E+02    -0.8727E+02    -0.8726E+02    -0.8726E+02    -0.8725E+02    -0.8725E+02    -0.8725E+02    -0.8724E+02    -0.8724E+02    -0.8724E+02    -0.8723E+02    -0.8723E+02    -0.8723E+02    -0.8722E+02    -0.8722E+02    -0.8722E+02    -0.8721E+02    -0.8721E+02    -0.8721E+02    -0.8721E+02    -0.8720E+02    -0.8720E+02    -0.8720E+02    -0.8720E+02    -0.8720E+02    -0.8719E+02    -0.8719E+02    -0.8719E+02    -0.8719E+02    -0.8719E+02    -0.8719E+02    -0.8719E+02    -0.8719E+02    -0.8719E+02    -0.8719E+02    -0.8719E+02    -0.8719E+02    -0.8719E+02    -0.8719E+02    -0.8719E+02    -0.8719E+02    -0.8719E+02    -0.8719E+02    -0.8719E+02    -0.8719E+02    -0.8719E+02    -0.8720E+02    -0.8720E+02    -0.8720E+02    -0.8720E+02    -0.8720E+02    -0.8721E+02    -0.8721E+02    -0.8721E+02    -0.8721E+02    -0.8722E+02    -0.8722E+02    -0.8722E+02    -0.8722E+02    -0.8723E+02    -0.8723E+02    -0.8723E+02    -0.8724E+02    -0.8724E+02    -0.8724E+02    -0.8725E+02    -0.8725E+02    -0.8726E+02    -0.8726E+02    -0.8726E+02    -0.8727E+02    -0.8727E+02    -0.8728E+02    -0.8728E+02    -0.8728E+02    -0.8729E+02    -0.8729E+02    -0.8730E+02    -0.8730E+02    -0.8730E+02    -0.8731E+02    -0.8731E+02    -0.8731E+02    -0.8732E+02    -0.8732E+02    -0.8732E+02
    -0.8732E+02    -0.8732E+02    -0.8732E+02    -0.8732E+02    -0.8732E+02    -0.8731E+02    -0.8731E+02    -0.8731E+02    -0.8731E+02    -0.8730E+02    -0.8730E+02    -0.8730E+02    -0.8730E+02    -0.8729E+02    -0.8729E+02    -0.8729E+02    -0.8728E+02    -0.8728E+02    -0.8728E+02    -0.8728E+02    -0.8727E+02    -0.8727E+02    -0.8727E+02    -0.8727E+02    -0.8726E+02    -0.8726E+02    -0.8726E+02    -0.8726E+02    -0.8726E+02    -0.8725E+02    -0.8725E+02    -0.8725E+02    -0.8725E+02    -0.8725E+02    -0.8725E+02    -0.8724E+02    -0.8724E+02    -0.8724E+02    -0.8724E+02    -0.8724E+02    -0.8724E+02    -0.8724E+02    -0.8724E+02    -0.8724E+02    -0.8724E+02    -0.8723E+02    -0.8723E+02    -0.8723E+02    -0.8723E+02    -0.8723E+02    -0.8723E+02    -0.8723E+02    -0.8723E+02    -0.8723E+02    -0.8724E+02    -0.8724E+02    -0.8724E+02    -0.8724E+02    -0.8724E+02    -0.8724E+02    -0.8724E+02    -0.8724E+02    -0.8724E+02    -0.8724E+02    -0.8725E+02    -0.8725E+02    -0.8725E+02    -0.8725E+02    -0.8725E+02    -0.8725E+02    -0.8726E+02    -0.8726E+02    -0.8726E+02    -0.8726E+02    -0.8726E+02    -0.8727E+02    -0.8727E+02    -0.8727E+02    -0.8727E+02    -0.8728E+02    -0.8728E+02    -0.8728E+02    -0.8728E+02    -0.8729E+02    -0.8729E+02    -0.8729E+02    -0.8729E+02    -0.8730E+02    -0.8730E+02    -0.8730E+02    -0.8730E+02    -0.8731E+02    -0.8731E+02    -0.8731E+02    -0.8731E+02    -0.8732E+02    -0.8732E+02    -0.8732E+02    -0.8732E+02    -0.8732E+02
    -0.8732E+02    -0.8732E+02    -0.8732E+02    -0.8732E+02    -0.8732E+02    -0.8731E+02    -0.8731E+02    -0.8731E+02    -0.8731E+02    -0.8730E+02    -0.8730E+02    -0.8730E+02    -0.8730E+02    -0.8729E+02    -0.8729E+02    -0.8729E+02    -0.8728E+02    -0.8728E+02    -0.8728E+02    -0.8728E+02    -0.8727E+02    -0.8727E+02    -0.8727E+02    -0.8727E+02    -0.8726E+02    -0.8726E+02    -0.8726E+02    -0.8726E+02    -0.8726E+02    -0.8725E+02    -0.8725E+02    -0.8725E+02    -0.8725E+02    -0.8725E+02    -0.8725E+02    -0.8724E+02    -0.8724E+02    -0.8724E+02    -0.8724E+02    -0.8724E+02    -0.8724E+02    -0.8724E+02    -0.8724E+02    -0.8724E+02    -0.8724E+02    -0.8723E+02    -0.8723E+02    -0.8723E+02    -0.8723E+02    -0.8723E+02    -0.8723E+02    -0.8723E+02    -0.8723E+02    -0.8723E+02    -0.8724E+02    -0.8724E+02    -0.8724E+02    -0.8724E+02    -0.8724E+02    -0.8724E+02    -0.8724E+02    -0.8724E+02    -0.8724E+02    -0.8724E+02    -0.8725E+02    -0.8725E+02    -0.8725E+02    -0.8725E+02    -0.8725E+02    -0.8725E+02    -0.8726E+02    -0.8726E+02    -0.8726E+02    -0.8726E+02    -0.8726E+02    -0.8727E+02    -0.8727E+02    -0.8727E+02    -0.8727E+02    -0.8728E+02    -0.8728E+02    -0.8728E+02    -0.8728E+02    -0.8729E+02    -0.8729E+02    -0.8729E+02    -0.8729E+02    -0.8730E+02    -0.8730E+02    -0.8730E+02    -0.8730E+02    -0.8731E+02    -0.8731E+02    -0.8731E+02    -0.8731E+02    -0.8732E+02    -0.8732E+02    -0.8732E+02    -0.8732E+02    -0.8732E+02
