# Supplementary material for: Electrical Pacing of Cardiac Tissue Including Potassium Inward Rectification
Source: PLoS One. 2015 Jun 9;10(6):e0127837. doi: 10.1371/journal.pone.0127837 (PMC4461281; doi:10.1371/journal.pone.0127837)
Supplement: S1 Data — (ZIP) [file pone.0127837.s001.zip › All-Data/Fig4-Data/BDT281/Vm140.txt]

    -0.8733E+02    -0.8729E+02    -0.8729E+02    -0.8729E+02    -0.8728E+02    -0.8728E+02    -0.8727E+02    -0.8727E+02    -0.8726E+02    -0.8726E+02    -0.8725E+02    -0.8724E+02    -0.8724E+02    -0.8723E+02    -0.8722E+02    -0.8721E+02    -0.8721E+02    -0.8720E+02    -0.8719E+02    -0.8719E+02    -0.8718E+02    -0.8717E+02    -0.8717E+02    -0.8716E+02    -0.8715E+02    -0.8715E+02    -0.8714E+02    -0.8714E+02    -0.8713E+02    -0.8713E+02    -0.8712E+02    -0.8712E+02    -0.8711E+02    -0.8711E+02    -0.8710E+02    -0.8710E+02    -0.8709E+02    -0.8709E+02    -0.8709E+02    -0.8708E+02    -0.8708E+02    -0.8708E+02    -0.8708E+02    -0.8708E+02    -0.8707E+02    -0.8707E+02    -0.8707E+02    -0.8707E+02    -0.8707E+02    -0.8707E+02    -0.8707E+02    -0.8707E+02    -0.8707E+02    -0.8707E+02    -0.8707E+02    -0.8707E+02    -0.8708E+02    -0.8708E+02    -0.8708E+02    -0.8708E+02    -0.8709E+02    -0.8709E+02    -0.8709E+02    -0.8710E+02    -0.8710E+02    -0.8710E+02    -0.8711E+02    -0.8711E+02    -0.8712E+02    -0.8712E+02    -0.8713E+02    -0.8713E+02    -0.8714E+02    -0.8715E+02    -0.8715E+02    -0.8716E+02    -0.8716E+02    -0.8717E+02    -0.8718E+02    -0.8718E+02    -0.8719E+02    -0.8720E+02    -0.8720E+02    -0.8721E+02    -0.8722E+02    -0.8722E+02    -0.8723E+02    -0.8724E+02    -0.8724E+02    -0.8725E+02    -0.8726E+02    -0.8726E+02    -0.8727E+02    -0.8727E+02    -0.8728E+02    -0.8728E+02    -0.8729E+02    -0.8729E+02    -0.8729E+02    -0.8729E+02
    -0.8729E+02    -0.8729E+02    -0.8729E+02    -0.8729E+02    -0.8728E+02    -0.8728E+02    -0.8727E+02    -0.8727E+02    -0.8726E+02    -0.8726E+02    -0.8725E+02    -0.8724E+02    -0.8724E+02    -0.8723E+02    -0.8722E+02    -0.8721E+02    -0.8721E+02    -0.8720E+02    -0.8719E+02    -0.8719E+02    -0.8718E+02    -0.8717E+02    -0.8717E+02    -0.8716E+02    -0.8715E+02    -0.8715E+02    -0.8714E+02    -0.8714E+02    -0.8713E+02    -0.8713E+02    -0.8712E+02    -0.8712E+02    -0.8711E+02    -0.8711E+02    -0.8710E+02    -0.8710E+02    -0.8709E+02    -0.8709E+02    -0.8709E+02    -0.8708E+02    -0.8708E+02    -0.8708E+02    -0.8708E+02    -0.8708E+02    -0.8707E+02    -0.8707E+02    -0.8707E+02    -0.8707E+02    -0.8707E+02    -0.8707E+02    -0.8707E+02    -0.8707E+02    -0.8707E+02    -0.8707E+02    -0.8707E+02    -0.8707E+02    -0.8708E+02    -0.8708E+02    -0.8708E+02    -0.8708E+02    -0.8709E+02    -0.8709E+02    -0.8709E+02    -0.8710E+02    -0.8710E+02    -0.8710E+02    -0.8711E+02    -0.8711E+02    -0.8712E+02    -0.8712E+02    -0.8713E+02    -0.8713E+02    -0.8714E+02    -0.8715E+02    -0.8715E+02    -0.8716E+02    -0.8716E+02    -0.8717E+02    -0.8718E+02    -0.8718E+02    -0.8719E+02    -0.8720E+02    -0.8720E+02    -0.8721E+02    -0.8722E+02    -0.8722E+02    -0.8723E+02    -0.8724E+02    -0.8724E+02    -0.8725E+02    -0.8726E+02    -0.8726E+02    -0.8727E+02    -0.8727E+02    -0.8728E+02    -0.8728E+02    -0.8729E+02    -0.8729E+02    -0.8729E+02    -0.8729E+02
    -0.8728E+02    -0.8728E+02    -0.8728E+02    -0.8728E+02    -0.8727E+02    -0.8727E+02    -0.8726E+02    -0.8725E+02    -0.8724E+02    -0.8723E+02    -0.8723E+02    -0.8722E+02    -0.8721E+02    -0.8720E+02    -0.8719E+02    -0.8718E+02    -0.8717E+02    -0.8716E+02    -0.8715E+02    -0.8715E+02    -0.8714E+02    -0.8713E+02    -0.8712E+02    -0.8711E+02    -0.8710E+02    -0.8710E+02    -0.8709E+02    -0.8708E+02    -0.8707E+02    -0.8707E+02    -0.8706E+02    -0.8705E+02    -0.8705E+02    -0.8704E+02    -0.8704E+02    -0.8703E+02    -0.8703E+02    -0.8702E+02    -0.8702E+02    -0.8701E+02    -0.8701E+02    -0.8701E+02    -0.8700E+02    -0.8700E+02    -0.8700E+02    -0.8700E+02    -0.8700E+02    -0.8700E+02    -0.8700E+02    -0.8699E+02    -0.8699E+02    -0.8700E+02    -0.8700E+02    -0.8700E+02    -0.8700E+02    -0.8700E+02    -0.8700E+02    -0.8701E+02    -0.8701E+02    -0.8701E+02    -0.8702E+02    -0.8702E+02    -0.8702E+02    -0.8703E+02    -0.8703E+02    -0.8704E+02    -0.8705E+02    -0.8705E+02    -0.8706E+02    -0.8706E+02    -0.8707E+02    -0.8708E+02    -0.8708E+02    -0.8709E+02    -0.8710E+02    -0.8711E+02    -0.8712E+02    -0.8712E+02    -0.8713E+02    -0.8714E+02    -0.8715E+02    -0.8716E+02    -0.8717E+02    -0.8718E+02    -0.8718E+02    -0.8719E+02    -0.8720E+02    -0.8721E+02    -0.8722E+02    -0.8723E+02    -0.8724E+02    -0.8724E+02    -0.8725E+02    -0.8726E+02    -0.8727E+02    -0.8727E+02    -0.8728E+02    -0.8728E+02    -0.8728E+02    -0.8728E+02
    -0.8727E+02    -0.8727E+02    -0.8727E+02    -0.8726E+02    -0.8725E+02    -0.8725E+02    -0.8724E+02    -0.8723E+02    -0.8722E+02    -0.8720E+02    -0.8719E+02    -0.8718E+02    -0.8717E+02    -0.8716E+02    -0.8714E+02    -0.8713E+02    -0.8712E+02    -0.8711E+02    -0.8710E+02    -0.8709E+02    -0.8707E+02    -0.8706E+02    -0.8705E+02    -0.8704E+02    -0.8703E+02    -0.8702E+02    -0.8701E+02    -0.8700E+02    -0.8699E+02    -0.8698E+02    -0.8697E+02    -0.8696E+02    -0.8695E+02    -0.8695E+02    -0.8694E+02    -0.8693E+02    -0.8693E+02    -0.8692E+02    -0.8691E+02    -0.8691E+02    -0.8690E+02    -0.8690E+02    -0.8690E+02    -0.8689E+02    -0.8689E+02    -0.8689E+02    -0.8689E+02    -0.8688E+02    -0.8688E+02    -0.8688E+02    -0.8688E+02    -0.8688E+02    -0.8688E+02    -0.8689E+02    -0.8689E+02    -0.8689E+02    -0.8689E+02    -0.8690E+02    -0.8690E+02    -0.8691E+02    -0.8691E+02    -0.8692E+02    -0.8692E+02    -0.8693E+02    -0.8694E+02    -0.8694E+02    -0.8695E+02    -0.8696E+02    -0.8697E+02    -0.8698E+02    -0.8698E+02    -0.8699E+02    -0.8700E+02    -0.8701E+02    -0.8702E+02    -0.8703E+02    -0.8704E+02    -0.8706E+02    -0.8707E+02    -0.8708E+02    -0.8709E+02    -0.8710E+02    -0.8711E+02    -0.8712E+02    -0.8714E+02    -0.8715E+02    -0.8716E+02    -0.8717E+02    -0.8718E+02    -0.8720E+02    -0.8721E+02    -0.8722E+02    -0.8723E+02    -0.8724E+02    -0.8725E+02    -0.8726E+02    -0.8726E+02    -0.8727E+02    -0.8727E+02    -0.8727E+02
    -0.8725E+02    -0.8725E+02    -0.8725E+02    -0.8724E+02    -0.8723E+02    -0.8722E+02    -0.8721E+02    -0.8720E+02    -0.8718E+02    -0.8717E+02    -0.8715E+02    -0.8714E+02    -0.8712E+02    -0.8711E+02    -0.8709E+02    -0.8708E+02    -0.8706E+02    -0.8704E+02    -0.8703E+02    -0.8701E+02    -0.8700E+02    -0.8698E+02    -0.8697E+02    -0.8696E+02    -0.8694E+02    -0.8693E+02    -0.8692E+02    -0.8690E+02    -0.8689E+02    -0.8688E+02    -0.8687E+02    -0.8686E+02    -0.8685E+02    -0.8683E+02    -0.8683E+02    -0.8682E+02    -0.8681E+02    -0.8680E+02    -0.8679E+02    -0.8679E+02    -0.8678E+02    -0.8677E+02    -0.8677E+02    -0.8676E+02    -0.8676E+02    -0.8676E+02    -0.8675E+02    -0.8675E+02    -0.8675E+02    -0.8675E+02    -0.8675E+02    -0.8675E+02    -0.8675E+02    -0.8676E+02    -0.8676E+02    -0.8676E+02    -0.8677E+02    -0.8677E+02    -0.8678E+02    -0.8678E+02    -0.8679E+02    -0.8680E+02    -0.8680E+02    -0.8681E+02    -0.8682E+02    -0.8683E+02    -0.8684E+02    -0.8685E+02    -0.8686E+02    -0.8687E+02    -0.8688E+02    -0.8690E+02    -0.8691E+02    -0.8692E+02    -0.8693E+02    -0.8695E+02    -0.8696E+02    -0.8698E+02    -0.8699E+02    -0.8700E+02    -0.8702E+02    -0.8703E+02    -0.8705E+02    -0.8706E+02    -0.8708E+02    -0.8710E+02    -0.8711E+02    -0.8713E+02    -0.8714E+02    -0.8716E+02    -0.8717E+02    -0.8719E+02    -0.8720E+02    -0.8721E+02    -0.8722E+02    -0.8724E+02    -0.8724E+02    -0.8725E+02    -0.8726E+02    -0.8726E+02
    -0.8724E+02    -0.8724E+02    -0.8723E+02    -0.8722E+02    -0.8721E+02    -0.8720E+02    -0.8718E+02    -0.8717E+02    -0.8715E+02    -0.8713E+02    -0.8711E+02    -0.8709E+02    -0.8707E+02    -0.8705E+02    -0.8703E+02    -0.8701E+02    -0.8699E+02    -0.8698E+02    -0.8696E+02    -0.8694E+02    -0.8692E+02    -0.8690E+02    -0.8688E+02    -0.8686E+02    -0.8685E+02    -0.8683E+02    -0.8681E+02    -0.8680E+02    -0.8678E+02    -0.8677E+02    -0.8675E+02    -0.8674E+02    -0.8673E+02    -0.8671E+02    -0.8670E+02    -0.8669E+02    -0.8668E+02    -0.8667E+02    -0.8666E+02    -0.8665E+02    -0.8664E+02    -0.8664E+02    -0.8663E+02    -0.8662E+02    -0.8662E+02    -0.8661E+02    -0.8661E+02    -0.8661E+02    -0.8661E+02    -0.8661E+02    -0.8661E+02    -0.8661E+02    -0.8661E+02    -0.8661E+02    -0.8662E+02    -0.8662E+02    -0.8663E+02    -0.8663E+02    -0.8664E+02    -0.8665E+02    -0.8665E+02    -0.8666E+02    -0.8667E+02    -0.8668E+02    -0.8670E+02    -0.8671E+02    -0.8672E+02    -0.8673E+02    -0.8675E+02    -0.8676E+02    -0.8677E+02    -0.8679E+02    -0.8680E+02    -0.8682E+02    -0.8684E+02    -0.8685E+02    -0.8687E+02    -0.8689E+02    -0.8691E+02    -0.8693E+02    -0.8694E+02    -0.8696E+02    -0.8698E+02    -0.8700E+02    -0.8702E+02    -0.8704E+02    -0.8706E+02    -0.8708E+02    -0.8710E+02    -0.8712E+02    -0.8713E+02    -0.8715E+02    -0.8717E+02    -0.8719E+02    -0.8720E+02    -0.8721E+02    -0.8722E+02    -0.8723E+02    -0.8724E+02    -0.8724E+02
    -0.8722E+02    -0.8722E+02    -0.8721E+02    -0.8720E+02    -0.8719E+02    -0.8717E+02    -0.8715E+02    -0.8713E+02    -0.8711E+02    -0.8709E+02    -0.8707E+02    -0.8704E+02    -0.8702E+02    -0.8700E+02    -0.8697E+02    -0.8695E+02    -0.8693E+02    -0.8690E+02    -0.8688E+02    -0.8686E+02    -0.8683E+02    -0.8681E+02    -0.8679E+02    -0.8677E+02    -0.8675E+02    -0.8673E+02    -0.8671E+02    -0.8669E+02    -0.8667E+02    -0.8665E+02    -0.8663E+02    -0.8662E+02    -0.8660E+02    -0.8658E+02    -0.8657E+02    -0.8655E+02    -0.8654E+02    -0.8653E+02    -0.8652E+02    -0.8651E+02    -0.8650E+02    -0.8649E+02    -0.8648E+02    -0.8647E+02    -0.8647E+02    -0.8646E+02    -0.8646E+02    -0.8646E+02    -0.8646E+02    -0.8645E+02    -0.8646E+02    -0.8646E+02    -0.8646E+02    -0.8646E+02    -0.8647E+02    -0.8647E+02    -0.8648E+02    -0.8649E+02    -0.8649E+02    -0.8650E+02    -0.8651E+02    -0.8652E+02    -0.8654E+02    -0.8655E+02    -0.8656E+02    -0.8658E+02    -0.8659E+02    -0.8661E+02    -0.8662E+02    -0.8664E+02    -0.8666E+02    -0.8668E+02    -0.8670E+02    -0.8672E+02    -0.8674E+02    -0.8676E+02    -0.8678E+02    -0.8680E+02    -0.8682E+02    -0.8684E+02    -0.8686E+02    -0.8689E+02    -0.8691E+02    -0.8693E+02    -0.8696E+02    -0.8698E+02    -0.8700E+02    -0.8703E+02    -0.8705E+02    -0.8707E+02    -0.8709E+02    -0.8712E+02    -0.8714E+02    -0.8716E+02    -0.8717E+02    -0.8719E+02    -0.8720E+02    -0.8721E+02    -0.8722E+02    -0.8722E+02
    -0.8720E+02    -0.8720E+02    -0.8719E+02    -0.8718E+02    -0.8716E+02    -0.8714E+02    -0.8712E+02    -0.8710E+02    -0.8707E+02    -0.8705E+02    -0.8702E+02    -0.8699E+02    -0.8697E+02    -0.8694E+02    -0.8691E+02    -0.8688E+02    -0.8685E+02    -0.8683E+02    -0.8680E+02    -0.8677E+02    -0.8675E+02    -0.8672E+02    -0.8669E+02    -0.8667E+02    -0.8664E+02    -0.8662E+02    -0.8659E+02    -0.8657E+02    -0.8655E+02    -0.8653E+02    -0.8651E+02    -0.8649E+02    -0.8647E+02    -0.8645E+02    -0.8643E+02    -0.8641E+02    -0.8640E+02    -0.8638E+02    -0.8637E+02    -0.8636E+02    -0.8635E+02    -0.8633E+02    -0.8633E+02    -0.8632E+02    -0.8631E+02    -0.8630E+02    -0.8630E+02    -0.8630E+02    -0.8629E+02    -0.8629E+02    -0.8629E+02    -0.8630E+02    -0.8630E+02    -0.8630E+02    -0.8631E+02    -0.8631E+02    -0.8632E+02    -0.8633E+02    -0.8634E+02    -0.8635E+02    -0.8636E+02    -0.8638E+02    -0.8639E+02    -0.8641E+02    -0.8642E+02    -0.8644E+02    -0.8646E+02    -0.8648E+02    -0.8650E+02    -0.8652E+02    -0.8654E+02    -0.8656E+02    -0.8658E+02    -0.8661E+02    -0.8663E+02    -0.8665E+02    -0.8668E+02    -0.8670E+02    -0.8673E+02    -0.8676E+02    -0.8678E+02    -0.8681E+02    -0.8684E+02    -0.8686E+02    -0.8689E+02    -0.8692E+02    -0.8695E+02    -0.8697E+02    -0.8700E+02    -0.8703E+02    -0.8705E+02    -0.8708E+02    -0.8710E+02    -0.8713E+02    -0.8715E+02    -0.8717E+02    -0.8718E+02    -0.8719E+02    -0.8720E+02    -0.8720E+02
    -0.8718E+02    -0.8718E+02    -0.8717E+02    -0.8716E+02    -0.8714E+02    -0.8711E+02    -0.8709E+02    -0.8706E+02    -0.8703E+02    -0.8700E+02    -0.8697E+02    -0.8694E+02    -0.8691E+02    -0.8688E+02    -0.8685E+02    -0.8681E+02    -0.8678E+02    -0.8675E+02    -0.8672E+02    -0.8669E+02    -0.8665E+02    -0.8662E+02    -0.8659E+02    -0.8656E+02    -0.8653E+02    -0.8651E+02    -0.8648E+02    -0.8645E+02    -0.8642E+02    -0.8640E+02    -0.8637E+02    -0.8635E+02    -0.8633E+02    -0.8631E+02    -0.8629E+02    -0.8627E+02    -0.8625E+02    -0.8623E+02    -0.8621E+02    -0.8620E+02    -0.8619E+02    -0.8617E+02    -0.8616E+02    -0.8615E+02    -0.8614E+02    -0.8614E+02    -0.8613E+02    -0.8613E+02    -0.8613E+02    -0.8612E+02    -0.8613E+02    -0.8613E+02    -0.8613E+02    -0.8614E+02    -0.8614E+02    -0.8615E+02    -0.8616E+02    -0.8617E+02    -0.8618E+02    -0.8619E+02    -0.8621E+02    -0.8622E+02    -0.8624E+02    -0.8626E+02    -0.8628E+02    -0.8630E+02    -0.8632E+02    -0.8634E+02    -0.8636E+02    -0.8639E+02    -0.8641E+02    -0.8644E+02    -0.8646E+02    -0.8649E+02    -0.8652E+02    -0.8655E+02    -0.8658E+02    -0.8661E+02    -0.8664E+02    -0.8667E+02    -0.8670E+02    -0.8673E+02    -0.8676E+02    -0.8679E+02    -0.8682E+02    -0.8685E+02    -0.8689E+02    -0.8692E+02    -0.8695E+02    -0.8698E+02    -0.8701E+02    -0.8704E+02    -0.8707E+02    -0.8709E+02    -0.8712E+02    -0.8714E+02    -0.8716E+02    -0.8717E+02    -0.8718E+02    -0.8718E+02
    -0.8716E+02    -0.8716E+02    -0.8715E+02    -0.8713E+02    -0.8711E+02    -0.8709E+02    -0.8706E+02    -0.8703E+02    -0.8699E+02    -0.8696E+02    -0.8692E+02    -0.8689E+02    -0.8685E+02    -0.8681E+02    -0.8678E+02    -0.8674E+02    -0.8670E+02    -0.8667E+02    -0.8663E+02    -0.8659E+02    -0.8656E+02    -0.8652E+02    -0.8649E+02    -0.8645E+02    -0.8642E+02    -0.8639E+02    -0.8636E+02    -0.8632E+02    -0.8629E+02    -0.8626E+02    -0.8624E+02    -0.8621E+02    -0.8618E+02    -0.8616E+02    -0.8613E+02    -0.8611E+02    -0.8609E+02    -0.8607E+02    -0.8605E+02    -0.8603E+02    -0.8602E+02    -0.8600E+02    -0.8599E+02    -0.8598E+02    -0.8597E+02    -0.8596E+02    -0.8596E+02    -0.8595E+02    -0.8595E+02    -0.8595E+02    -0.8595E+02    -0.8595E+02    -0.8595E+02    -0.8596E+02    -0.8597E+02    -0.8597E+02    -0.8599E+02    -0.8600E+02    -0.8601E+02    -0.8603E+02    -0.8604E+02    -0.8606E+02    -0.8608E+02    -0.8610E+02    -0.8612E+02    -0.8615E+02    -0.8617E+02    -0.8620E+02    -0.8622E+02    -0.8625E+02    -0.8628E+02    -0.8631E+02    -0.8634E+02    -0.8637E+02    -0.8640E+02    -0.8644E+02    -0.8647E+02    -0.8650E+02    -0.8654E+02    -0.8657E+02    -0.8661E+02    -0.8664E+02    -0.8668E+02    -0.8672E+02    -0.8675E+02    -0.8679E+02    -0.8683E+02    -0.8686E+02    -0.8690E+02    -0.8693E+02    -0.8697E+02    -0.8700E+02    -0.8703E+02    -0.8706E+02    -0.8709E+02    -0.8712E+02    -0.8714E+02    -0.8715E+02    -0.8716E+02    -0.8716E+02
    -0.8714E+02    -0.8714E+02    -0.8713E+02    -0.8711E+02    -0.8708E+02    -0.8706E+02    -0.8702E+02    -0.8699E+02    -0.8695E+02    -0.8691E+02    -0.8687E+02    -0.8683E+02    -0.8679E+02    -0.8675E+02    -0.8671E+02    -0.8667E+02    -0.8663E+02    -0.8658E+02    -0.8654E+02    -0.8650E+02    -0.8646E+02    -0.8642E+02    -0.8638E+02    -0.8634E+02    -0.8630E+02    -0.8627E+02    -0.8623E+02    -0.8619E+02    -0.8616E+02    -0.8612E+02    -0.8609E+02    -0.8606E+02    -0.8603E+02    -0.8600E+02    -0.8597E+02    -0.8595E+02    -0.8592E+02    -0.8590E+02    -0.8588E+02    -0.8586E+02    -0.8584E+02    -0.8582E+02    -0.8581E+02    -0.8580E+02    -0.8578E+02    -0.8577E+02    -0.8577E+02    -0.8576E+02    -0.8576E+02    -0.8576E+02    -0.8576E+02    -0.8576E+02    -0.8577E+02    -0.8577E+02    -0.8578E+02    -0.8579E+02    -0.8580E+02    -0.8582E+02    -0.8583E+02    -0.8585E+02    -0.8587E+02    -0.8589E+02    -0.8591E+02    -0.8594E+02    -0.8596E+02    -0.8599E+02    -0.8602E+02    -0.8605E+02    -0.8608E+02    -0.8611E+02    -0.8614E+02    -0.8618E+02    -0.8621E+02    -0.8625E+02    -0.8628E+02    -0.8632E+02    -0.8636E+02    -0.8640E+02    -0.8644E+02    -0.8648E+02    -0.8652E+02    -0.8656E+02    -0.8660E+02    -0.8664E+02    -0.8668E+02    -0.8672E+02    -0.8676E+02    -0.8680E+02    -0.8684E+02    -0.8688E+02    -0.8692E+02    -0.8696E+02    -0.8700E+02    -0.8703E+02    -0.8706E+02    -0.8709E+02    -0.8711E+02    -0.8713E+02    -0.8714E+02    -0.8714E+02
    -0.8711E+02    -0.8711E+02    -0.8710E+02    -0.8708E+02    -0.8706E+02    -0.8702E+02    -0.8699E+02    -0.8695E+02    -0.8691E+02    -0.8687E+02    -0.8682E+02    -0.8678E+02    -0.8673E+02    -0.8668E+02    -0.8664E+02    -0.8659E+02    -0.8654E+02    -0.8650E+02    -0.8645E+02    -0.8640E+02    -0.8636E+02    -0.8631E+02    -0.8627E+02    -0.8622E+02    -0.8618E+02    -0.8614E+02    -0.8610E+02    -0.8606E+02    -0.8602E+02    -0.8598E+02    -0.8594E+02    -0.8590E+02    -0.8587E+02    -0.8584E+02    -0.8580E+02    -0.8577E+02    -0.8575E+02    -0.8572E+02    -0.8569E+02    -0.8567E+02    -0.8565E+02    -0.8563E+02    -0.8562E+02    -0.8560E+02    -0.8559E+02    -0.8558E+02    -0.8557E+02    -0.8556E+02    -0.8556E+02    -0.8556E+02    -0.8556E+02    -0.8556E+02    -0.8557E+02    -0.8557E+02    -0.8558E+02    -0.8560E+02    -0.8561E+02    -0.8563E+02    -0.8564E+02    -0.8566E+02    -0.8569E+02    -0.8571E+02    -0.8574E+02    -0.8576E+02    -0.8579E+02    -0.8582E+02    -0.8586E+02    -0.8589E+02    -0.8592E+02    -0.8596E+02    -0.8600E+02    -0.8604E+02    -0.8608E+02    -0.8612E+02    -0.8616E+02    -0.8620E+02    -0.8624E+02    -0.8629E+02    -0.8633E+02    -0.8638E+02    -0.8642E+02    -0.8647E+02    -0.8651E+02    -0.8656E+02    -0.8661E+02    -0.8665E+02    -0.8670E+02    -0.8674E+02    -0.8679E+02    -0.8683E+02    -0.8688E+02    -0.8692E+02    -0.8696E+02    -0.8700E+02    -0.8703E+02    -0.8706E+02    -0.8709E+02    -0.8711E+02    -0.8712E+02    -0.8712E+02
    -0.8709E+02    -0.8709E+02    -0.8708E+02    -0.8706E+02    -0.8703E+02    -0.8699E+02    -0.8695E+02    -0.8691E+02    -0.8686E+02    -0.8682E+02    -0.8677E+02    -0.8672E+02    -0.8667E+02    -0.8661E+02    -0.8656E+02    -0.8651E+02    -0.8646E+02    -0.8641E+02    -0.8635E+02    -0.8630E+02    -0.8625E+02    -0.8620E+02    -0.8615E+02    -0.8610E+02    -0.8605E+02    -0.8600E+02    -0.8596E+02    -0.8591E+02    -0.8587E+02    -0.8582E+02    -0.8578E+02    -0.8574E+02    -0.8570E+02    -0.8566E+02    -0.8563E+02    -0.8559E+02    -0.8556E+02    -0.8553E+02    -0.8550E+02    -0.8547E+02    -0.8545E+02    -0.8543E+02    -0.8541E+02    -0.8539E+02    -0.8538E+02    -0.8537E+02    -0.8536E+02    -0.8535E+02    -0.8535E+02    -0.8534E+02    -0.8535E+02    -0.8535E+02    -0.8535E+02    -0.8536E+02    -0.8537E+02    -0.8539E+02    -0.8540E+02    -0.8542E+02    -0.8544E+02    -0.8547E+02    -0.8549E+02    -0.8552E+02    -0.8555E+02    -0.8558E+02    -0.8561E+02    -0.8565E+02    -0.8568E+02    -0.8572E+02    -0.8576E+02    -0.8580E+02    -0.8585E+02    -0.8589E+02    -0.8594E+02    -0.8598E+02    -0.8603E+02    -0.8608E+02    -0.8612E+02    -0.8617E+02    -0.8622E+02    -0.8627E+02    -0.8632E+02    -0.8638E+02    -0.8643E+02    -0.8648E+02    -0.8653E+02    -0.8658E+02    -0.8663E+02    -0.8668E+02    -0.8673E+02    -0.8678E+02    -0.8683E+02    -0.8688E+02    -0.8692E+02    -0.8696E+02    -0.8700E+02    -0.8704E+02    -0.8706E+02    -0.8709E+02    -0.8710E+02    -0.8710E+02
    -0.8707E+02    -0.8707E+02    -0.8706E+02    -0.8703E+02    -0.8700E+02    -0.8696E+02    -0.8692E+02    -0.8687E+02    -0.8682E+02    -0.8677E+02    -0.8671E+02    -0.8666E+02    -0.8660E+02    -0.8654E+02    -0.8649E+02    -0.8643E+02    -0.8637E+02    -0.8631E+02    -0.8625E+02    -0.8620E+02    -0.8614E+02    -0.8608E+02    -0.8603E+02    -0.8597E+02    -0.8592E+02    -0.8586E+02    -0.8581E+02    -0.8576E+02    -0.8571E+02    -0.8566E+02    -0.8561E+02    -0.8556E+02    -0.8552E+02    -0.8548E+02    -0.8544E+02    -0.8540E+02    -0.8536E+02    -0.8533E+02    -0.8529E+02    -0.8526E+02    -0.8524E+02    -0.8521E+02    -0.8519E+02    -0.8517E+02    -0.8515E+02    -0.8514E+02    -0.8513E+02    -0.8512E+02    -0.8512E+02    -0.8512E+02    -0.8512E+02    -0.8512E+02    -0.8513E+02    -0.8514E+02    -0.8515E+02    -0.8517E+02    -0.8518E+02    -0.8521E+02    -0.8523E+02    -0.8526E+02    -0.8528E+02    -0.8532E+02    -0.8535E+02    -0.8538E+02    -0.8542E+02    -0.8546E+02    -0.8550E+02    -0.8555E+02    -0.8559E+02    -0.8564E+02    -0.8569E+02    -0.8574E+02    -0.8579E+02    -0.8584E+02    -0.8589E+02    -0.8594E+02    -0.8600E+02    -0.8605E+02    -0.8611E+02    -0.8617E+02    -0.8622E+02    -0.8628E+02    -0.8634E+02    -0.8639E+02    -0.8645E+02    -0.8651E+02    -0.8656E+02    -0.8662E+02    -0.8667E+02    -0.8673E+02    -0.8678E+02    -0.8683E+02    -0.8688E+02    -0.8693E+02    -0.8697E+02    -0.8701E+02    -0.8704E+02    -0.8706E+02    -0.8708E+02    -0.8708E+02
    -0.8705E+02    -0.8705E+02    -0.8703E+02    -0.8700E+02    -0.8697E+02    -0.8693E+02    -0.8688E+02    -0.8683E+02    -0.8677E+02    -0.8672E+02    -0.8666E+02    -0.8659E+02    -0.8653E+02    -0.8647E+02    -0.8641E+02    -0.8634E+02    -0.8628E+02    -0.8621E+02    -0.8615E+02    -0.8609E+02    -0.8602E+02    -0.8596E+02    -0.8590E+02    -0.8584E+02    -0.8577E+02    -0.8571E+02    -0.8565E+02    -0.8560E+02    -0.8554E+02    -0.8548E+02    -0.8543E+02    -0.8538E+02    -0.8533E+02    -0.8528E+02    -0.8523E+02    -0.8519E+02    -0.8515E+02    -0.8511E+02    -0.8507E+02    -0.8504E+02    -0.8501E+02    -0.8498E+02    -0.8495E+02    -0.8493E+02    -0.8491E+02    -0.8490E+02    -0.8489E+02    -0.8488E+02    -0.8487E+02    -0.8487E+02    -0.8487E+02    -0.8488E+02    -0.8488E+02    -0.8489E+02    -0.8491E+02    -0.8493E+02    -0.8495E+02    -0.8497E+02    -0.8500E+02    -0.8503E+02    -0.8506E+02    -0.8510E+02    -0.8514E+02    -0.8518E+02    -0.8522E+02    -0.8526E+02    -0.8531E+02    -0.8536E+02    -0.8541E+02    -0.8546E+02    -0.8552E+02    -0.8557E+02    -0.8563E+02    -0.8569E+02    -0.8575E+02    -0.8581E+02    -0.8587E+02    -0.8593E+02    -0.8599E+02    -0.8605E+02    -0.8612E+02    -0.8618E+02    -0.8624E+02    -0.8631E+02    -0.8637E+02    -0.8643E+02    -0.8649E+02    -0.8655E+02    -0.8661E+02    -0.8667E+02    -0.8673E+02    -0.8679E+02    -0.8684E+02    -0.8689E+02    -0.8694E+02    -0.8698E+02    -0.8701E+02    -0.8704E+02    -0.8705E+02    -0.8705E+02
    -0.8702E+02    -0.8702E+02    -0.8701E+02    -0.8698E+02    -0.8694E+02    -0.8689E+02    -0.8684E+02    -0.8678E+02    -0.8672E+02    -0.8666E+02    -0.8660E+02    -0.8653E+02    -0.8646E+02    -0.8639E+02    -0.8632E+02    -0.8625E+02    -0.8618E+02    -0.8611E+02    -0.8604E+02    -0.8597E+02    -0.8590E+02    -0.8583E+02    -0.8576E+02    -0.8569E+02    -0.8563E+02    -0.8556E+02    -0.8549E+02    -0.8543E+02    -0.8536E+02    -0.8530E+02    -0.8524E+02    -0.8518E+02    -0.8513E+02    -0.8507E+02    -0.8502E+02    -0.8497E+02    -0.8492E+02    -0.8488E+02    -0.8484E+02    -0.8480E+02    -0.8476E+02    -0.8473E+02    -0.8470E+02    -0.8468E+02    -0.8465E+02    -0.8464E+02    -0.8462E+02    -0.8461E+02    -0.8461E+02    -0.8460E+02    -0.8460E+02    -0.8461E+02    -0.8462E+02    -0.8463E+02    -0.8465E+02    -0.8467E+02    -0.8469E+02    -0.8472E+02    -0.8475E+02    -0.8479E+02    -0.8482E+02    -0.8486E+02    -0.8491E+02    -0.8495E+02    -0.8500E+02    -0.8505E+02    -0.8511E+02    -0.8516E+02    -0.8522E+02    -0.8528E+02    -0.8534E+02    -0.8540E+02    -0.8547E+02    -0.8553E+02    -0.8560E+02    -0.8566E+02    -0.8573E+02    -0.8580E+02    -0.8587E+02    -0.8594E+02    -0.8601E+02    -0.8608E+02    -0.8615E+02    -0.8621E+02    -0.8628E+02    -0.8635E+02    -0.8642E+02    -0.8649E+02    -0.8655E+02    -0.8662E+02    -0.8668E+02    -0.8674E+02    -0.8680E+02    -0.8686E+02    -0.8691E+02    -0.8695E+02    -0.8699E+02    -0.8701E+02    -0.8703E+02    -0.8703E+02
    -0.8700E+02    -0.8700E+02    -0.8698E+02    -0.8695E+02    -0.8691E+02    -0.8686E+02    -0.8680E+02    -0.8674E+02    -0.8668E+02    -0.8661E+02    -0.8654E+02    -0.8647E+02    -0.8639E+02    -0.8632E+02    -0.8624E+02    -0.8616E+02    -0.8609E+02    -0.8601E+02    -0.8593E+02    -0.8585E+02    -0.8578E+02    -0.8570E+02    -0.8562E+02    -0.8554E+02    -0.8547E+02    -0.8539E+02    -0.8532E+02    -0.8525E+02    -0.8518E+02    -0.8511E+02    -0.8504E+02    -0.8497E+02    -0.8491E+02    -0.8485E+02    -0.8479E+02    -0.8473E+02    -0.8468E+02    -0.8463E+02    -0.8458E+02    -0.8453E+02    -0.8449E+02    -0.8446E+02    -0.8442E+02    -0.8440E+02    -0.8437E+02    -0.8435E+02    -0.8434E+02    -0.8432E+02    -0.8432E+02    -0.8431E+02    -0.8432E+02    -0.8432E+02    -0.8433E+02    -0.8435E+02    -0.8437E+02    -0.8439E+02    -0.8442E+02    -0.8445E+02    -0.8448E+02    -0.8452E+02    -0.8457E+02    -0.8461E+02    -0.8466E+02    -0.8472E+02    -0.8477E+02    -0.8483E+02    -0.8489E+02    -0.8495E+02    -0.8502E+02    -0.8508E+02    -0.8515E+02    -0.8522E+02    -0.8529E+02    -0.8537E+02    -0.8544E+02    -0.8551E+02    -0.8559E+02    -0.8566E+02    -0.8574E+02    -0.8582E+02    -0.8589E+02    -0.8597E+02    -0.8605E+02    -0.8612E+02    -0.8620E+02    -0.8627E+02    -0.8635E+02    -0.8642E+02    -0.8649E+02    -0.8656E+02    -0.8663E+02    -0.8670E+02    -0.8676E+02    -0.8682E+02    -0.8687E+02    -0.8692E+02    -0.8696E+02    -0.8699E+02    -0.8701E+02    -0.8701E+02
    -0.8697E+02    -0.8697E+02    -0.8695E+02    -0.8692E+02    -0.8688E+02    -0.8682E+02    -0.8676E+02    -0.8670E+02    -0.8663E+02    -0.8655E+02    -0.8648E+02    -0.8640E+02    -0.8632E+02    -0.8624E+02    -0.8615E+02    -0.8607E+02    -0.8599E+02    -0.8590E+02    -0.8582E+02    -0.8573E+02    -0.8564E+02    -0.8556E+02    -0.8547E+02    -0.8539E+02    -0.8530E+02    -0.8522E+02    -0.8514E+02    -0.8506E+02    -0.8498E+02    -0.8490E+02    -0.8482E+02    -0.8475E+02    -0.8467E+02    -0.8460E+02    -0.8454E+02    -0.8447E+02    -0.8441E+02    -0.8435E+02    -0.8430E+02    -0.8425E+02    -0.8420E+02    -0.8416E+02    -0.8412E+02    -0.8409E+02    -0.8406E+02    -0.8404E+02    -0.8402E+02    -0.8401E+02    -0.8400E+02    -0.8400E+02    -0.8400E+02    -0.8401E+02    -0.8402E+02    -0.8404E+02    -0.8406E+02    -0.8409E+02    -0.8412E+02    -0.8415E+02    -0.8419E+02    -0.8424E+02    -0.8429E+02    -0.8434E+02    -0.8440E+02    -0.8446E+02    -0.8452E+02    -0.8459E+02    -0.8466E+02    -0.8473E+02    -0.8480E+02    -0.8488E+02    -0.8495E+02    -0.8503E+02    -0.8511E+02    -0.8519E+02    -0.8527E+02    -0.8536E+02    -0.8544E+02    -0.8552E+02    -0.8561E+02    -0.8569E+02    -0.8578E+02    -0.8586E+02    -0.8594E+02    -0.8603E+02    -0.8611E+02    -0.8619E+02    -0.8627E+02    -0.8635E+02    -0.8643E+02    -0.8650E+02    -0.8658E+02    -0.8665E+02    -0.8672E+02    -0.8678E+02    -0.8684E+02    -0.8689E+02    -0.8693E+02    -0.8697E+02    -0.8698E+02    -0.8698E+02
    -0.8695E+02    -0.8695E+02    -0.8693E+02    -0.8689E+02    -0.8684E+02    -0.8679E+02    -0.8672E+02    -0.8665E+02    -0.8658E+02    -0.8650E+02    -0.8642E+02    -0.8633E+02    -0.8624E+02    -0.8616E+02    -0.8607E+02    -0.8597E+02    -0.8588E+02    -0.8579E+02    -0.8570E+02    -0.8560E+02    -0.8551E+02    -0.8541E+02    -0.8532E+02    -0.8522E+02    -0.8513E+02    -0.8504E+02    -0.8495E+02    -0.8485E+02    -0.8477E+02    -0.8468E+02    -0.8459E+02    -0.8451E+02    -0.8442E+02    -0.8435E+02    -0.8427E+02    -0.8420E+02    -0.8413E+02    -0.8406E+02    -0.8400E+02    -0.8394E+02    -0.8389E+02    -0.8384E+02    -0.8380E+02    -0.8376E+02    -0.8373E+02    -0.8370E+02    -0.8368E+02    -0.8366E+02    -0.8365E+02    -0.8365E+02    -0.8365E+02    -0.8366E+02    -0.8367E+02    -0.8369E+02    -0.8372E+02    -0.8375E+02    -0.8379E+02    -0.8383E+02    -0.8388E+02    -0.8393E+02    -0.8399E+02    -0.8405E+02    -0.8411E+02    -0.8418E+02    -0.8425E+02    -0.8433E+02    -0.8440E+02    -0.8449E+02    -0.8457E+02    -0.8465E+02    -0.8474E+02    -0.8483E+02    -0.8492E+02    -0.8501E+02    -0.8510E+02    -0.8519E+02    -0.8528E+02    -0.8538E+02    -0.8547E+02    -0.8556E+02    -0.8565E+02    -0.8575E+02    -0.8584E+02    -0.8593E+02    -0.8602E+02    -0.8611E+02    -0.8619E+02    -0.8628E+02    -0.8636E+02    -0.8645E+02    -0.8653E+02    -0.8660E+02    -0.8668E+02    -0.8674E+02    -0.8681E+02    -0.8686E+02    -0.8691E+02    -0.8694E+02    -0.8696E+02    -0.8696E+02
    -0.8692E+02    -0.8692E+02    -0.8690E+02    -0.8686E+02    -0.8681E+02    -0.8675E+02    -0.8668E+02    -0.8661E+02    -0.8653E+02    -0.8644E+02    -0.8635E+02    -0.8626E+02    -0.8617E+02    -0.8607E+02    -0.8598E+02    -0.8588E+02    -0.8578E+02    -0.8567E+02    -0.8557E+02    -0.8547E+02    -0.8537E+02    -0.8526E+02    -0.8516E+02    -0.8505E+02    -0.8495E+02    -0.8485E+02    -0.8474E+02    -0.8464E+02    -0.8454E+02    -0.8444E+02    -0.8434E+02    -0.8425E+02    -0.8415E+02    -0.8406E+02    -0.8398E+02    -0.8389E+02    -0.8381E+02    -0.8374E+02    -0.8367E+02    -0.8360E+02    -0.8354E+02    -0.8348E+02    -0.8343E+02    -0.8339E+02    -0.8335E+02    -0.8332E+02    -0.8330E+02    -0.8328E+02    -0.8327E+02    -0.8326E+02    -0.8327E+02    -0.8328E+02    -0.8329E+02    -0.8332E+02    -0.8335E+02    -0.8338E+02    -0.8343E+02    -0.8348E+02    -0.8353E+02    -0.8359E+02    -0.8366E+02    -0.8373E+02    -0.8380E+02    -0.8388E+02    -0.8396E+02    -0.8405E+02    -0.8413E+02    -0.8423E+02    -0.8432E+02    -0.8442E+02    -0.8451E+02    -0.8461E+02    -0.8471E+02    -0.8482E+02    -0.8492E+02    -0.8502E+02    -0.8512E+02    -0.8522E+02    -0.8533E+02    -0.8543E+02    -0.8553E+02    -0.8563E+02    -0.8573E+02    -0.8583E+02    -0.8593E+02    -0.8602E+02    -0.8612E+02    -0.8621E+02    -0.8630E+02    -0.8639E+02    -0.8647E+02    -0.8656E+02    -0.8663E+02    -0.8671E+02    -0.8677E+02    -0.8683E+02    -0.8688E+02    -0.8692E+02    -0.8694E+02    -0.8694E+02
    -0.8690E+02    -0.8690E+02    -0.8688E+02    -0.8684E+02    -0.8678E+02    -0.8672E+02    -0.8664E+02    -0.8656E+02    -0.8648E+02    -0.8639E+02    -0.8629E+02    -0.8619E+02    -0.8609E+02    -0.8599E+02    -0.8589E+02    -0.8578E+02    -0.8567E+02    -0.8556E+02    -0.8545E+02    -0.8533E+02    -0.8522E+02    -0.8511E+02    -0.8499E+02    -0.8487E+02    -0.8476E+02    -0.8464E+02    -0.8453E+02    -0.8441E+02    -0.8430E+02    -0.8419E+02    -0.8408E+02    -0.8397E+02    -0.8386E+02    -0.8376E+02    -0.8366E+02    -0.8357E+02    -0.8347E+02    -0.8339E+02    -0.8330E+02    -0.8323E+02    -0.8316E+02    -0.8309E+02    -0.8303E+02    -0.8298E+02    -0.8294E+02    -0.8290E+02    -0.8287E+02    -0.8285E+02    -0.8284E+02    -0.8283E+02    -0.8284E+02    -0.8285E+02    -0.8287E+02    -0.8290E+02    -0.8293E+02    -0.8298E+02    -0.8303E+02    -0.8308E+02    -0.8315E+02    -0.8322E+02    -0.8329E+02    -0.8337E+02    -0.8346E+02    -0.8355E+02    -0.8364E+02    -0.8374E+02    -0.8384E+02    -0.8395E+02    -0.8406E+02    -0.8416E+02    -0.8427E+02    -0.8439E+02    -0.8450E+02    -0.8461E+02    -0.8473E+02    -0.8484E+02    -0.8495E+02    -0.8507E+02    -0.8518E+02    -0.8529E+02    -0.8540E+02    -0.8551E+02    -0.8562E+02    -0.8573E+02    -0.8584E+02    -0.8594E+02    -0.8604E+02    -0.8614E+02    -0.8624E+02    -0.8633E+02    -0.8642E+02    -0.8651E+02    -0.8659E+02    -0.8667E+02    -0.8674E+02    -0.8680E+02    -0.8686E+02    -0.8690E+02    -0.8692E+02    -0.8692E+02
    -0.8688E+02    -0.8688E+02    -0.8685E+02    -0.8681E+02    -0.8675E+02    -0.8668E+02    -0.8661E+02    -0.8652E+02    -0.8643E+02    -0.8633E+02    -0.8623E+02    -0.8613E+02    -0.8602E+02    -0.8591E+02    -0.8579E+02    -0.8568E+02    -0.8556E+02    -0.8544E+02    -0.8532E+02    -0.8520E+02    -0.8507E+02    -0.8494E+02    -0.8482E+02    -0.8469E+02    -0.8456E+02    -0.8443E+02    -0.8430E+02    -0.8417E+02    -0.8405E+02    -0.8392E+02    -0.8379E+02    -0.8367E+02    -0.8355E+02    -0.8343E+02    -0.8332E+02    -0.8320E+02    -0.8310E+02    -0.8300E+02    -0.8290E+02    -0.8281E+02    -0.8273E+02    -0.8265E+02    -0.8259E+02    -0.8253E+02    -0.8247E+02    -0.8243E+02    -0.8240E+02    -0.8237E+02    -0.8236E+02    -0.8235E+02    -0.8236E+02    -0.8237E+02    -0.8239E+02    -0.8243E+02    -0.8247E+02    -0.8252E+02    -0.8258E+02    -0.8264E+02    -0.8272E+02    -0.8280E+02    -0.8289E+02    -0.8298E+02    -0.8308E+02    -0.8319E+02    -0.8330E+02    -0.8341E+02    -0.8353E+02    -0.8365E+02    -0.8377E+02    -0.8389E+02    -0.8402E+02    -0.8415E+02    -0.8427E+02    -0.8440E+02    -0.8453E+02    -0.8465E+02    -0.8478E+02    -0.8491E+02    -0.8503E+02    -0.8515E+02    -0.8528E+02    -0.8540E+02    -0.8551E+02    -0.8563E+02    -0.8574E+02    -0.8586E+02    -0.8597E+02    -0.8607E+02    -0.8618E+02    -0.8628E+02    -0.8637E+02    -0.8647E+02    -0.8656E+02    -0.8664E+02    -0.8671E+02    -0.8678E+02    -0.8683E+02    -0.8687E+02    -0.8690E+02    -0.8690E+02
    -0.8686E+02    -0.8686E+02    -0.8683E+02    -0.8679E+02    -0.8673E+02    -0.8665E+02    -0.8657E+02    -0.8648E+02    -0.8638E+02    -0.8628E+02    -0.8617E+02    -0.8606E+02    -0.8595E+02    -0.8583E+02    -0.8571E+02    -0.8558E+02    -0.8545E+02    -0.8532E+02    -0.8519E+02    -0.8506E+02    -0.8492E+02    -0.8478E+02    -0.8464E+02    -0.8450E+02    -0.8435E+02    -0.8421E+02    -0.8406E+02    -0.8392E+02    -0.8377E+02    -0.8363E+02    -0.8349E+02    -0.8334E+02    -0.8321E+02    -0.8307E+02    -0.8294E+02    -0.8281E+02    -0.8268E+02    -0.8257E+02    -0.8245E+02    -0.8235E+02    -0.8225E+02    -0.8216E+02    -0.8208E+02    -0.8201E+02    -0.8195E+02    -0.8190E+02    -0.8186E+02    -0.8183E+02    -0.8181E+02    -0.8180E+02    -0.8181E+02    -0.8183E+02    -0.8185E+02    -0.8189E+02    -0.8194E+02    -0.8200E+02    -0.8207E+02    -0.8215E+02    -0.8224E+02    -0.8234E+02    -0.8244E+02    -0.8255E+02    -0.8267E+02    -0.8279E+02    -0.8292E+02    -0.8305E+02    -0.8319E+02    -0.8332E+02    -0.8346E+02    -0.8361E+02    -0.8375E+02    -0.8389E+02    -0.8403E+02    -0.8418E+02    -0.8432E+02    -0.8446E+02    -0.8460E+02    -0.8474E+02    -0.8488E+02    -0.8501E+02    -0.8515E+02    -0.8528E+02    -0.8541E+02    -0.8553E+02    -0.8566E+02    -0.8578E+02    -0.8589E+02    -0.8601E+02    -0.8612E+02    -0.8623E+02    -0.8633E+02    -0.8643E+02    -0.8652E+02    -0.8661E+02    -0.8668E+02    -0.8675E+02    -0.8681E+02    -0.8685E+02    -0.8688E+02    -0.8688E+02
    -0.8684E+02    -0.8684E+02    -0.8681E+02    -0.8676E+02    -0.8670E+02    -0.8663E+02    -0.8654E+02    -0.8644E+02    -0.8634E+02    -0.8623E+02    -0.8612E+02    -0.8600E+02    -0.8588E+02    -0.8575E+02    -0.8562E+02    -0.8549E+02    -0.8535E+02    -0.8521E+02    -0.8506E+02    -0.8492E+02    -0.8477E+02    -0.8461E+02    -0.8446E+02    -0.8430E+02    -0.8414E+02    -0.8398E+02    -0.8381E+02    -0.8365E+02    -0.8348E+02    -0.8332E+02    -0.8315E+02    -0.8299E+02    -0.8283E+02    -0.8267E+02    -0.8252E+02    -0.8237E+02    -0.8222E+02    -0.8208E+02    -0.8195E+02    -0.8182E+02    -0.8171E+02    -0.8160E+02    -0.8150E+02    -0.8142E+02    -0.8135E+02    -0.8128E+02    -0.8124E+02    -0.8120E+02    -0.8118E+02    -0.8117E+02    -0.8118E+02    -0.8120E+02    -0.8123E+02    -0.8128E+02    -0.8134E+02    -0.8141E+02    -0.8150E+02    -0.8159E+02    -0.8170E+02    -0.8181E+02    -0.8194E+02    -0.8207E+02    -0.8221E+02    -0.8235E+02    -0.8250E+02    -0.8266E+02    -0.8281E+02    -0.8297E+02    -0.8313E+02    -0.8330E+02    -0.8346E+02    -0.8362E+02    -0.8379E+02    -0.8395E+02    -0.8411E+02    -0.8427E+02    -0.8442E+02    -0.8458E+02    -0.8473E+02    -0.8488E+02    -0.8502E+02    -0.8516E+02    -0.8530E+02    -0.8544E+02    -0.8557E+02    -0.8570E+02    -0.8583E+02    -0.8595E+02    -0.8606E+02    -0.8618E+02    -0.8629E+02    -0.8639E+02    -0.8649E+02    -0.8658E+02    -0.8666E+02    -0.8673E+02    -0.8679E+02    -0.8684E+02    -0.8686E+02    -0.8686E+02
    -0.8682E+02    -0.8682E+02    -0.8679E+02    -0.8674E+02    -0.8668E+02    -0.8660E+02    -0.8651E+02    -0.8641E+02    -0.8631E+02    -0.8619E+02    -0.8607E+02    -0.8595E+02    -0.8582E+02    -0.8568E+02    -0.8554E+02    -0.8540E+02    -0.8525E+02    -0.8510E+02    -0.8494E+02    -0.8478E+02    -0.8461E+02    -0.8444E+02    -0.8427E+02    -0.8410E+02    -0.8392E+02    -0.8373E+02    -0.8355E+02    -0.8336E+02    -0.8317E+02    -0.8299E+02    -0.8280E+02    -0.8261E+02    -0.8242E+02    -0.8223E+02    -0.8205E+02    -0.8187E+02    -0.8170E+02    -0.8154E+02    -0.8138E+02    -0.8123E+02    -0.8109E+02    -0.8096E+02    -0.8084E+02    -0.8074E+02    -0.8065E+02    -0.8057E+02    -0.8051E+02    -0.8047E+02    -0.8044E+02    -0.8044E+02    -0.8044E+02    -0.8047E+02    -0.8051E+02    -0.8057E+02    -0.8064E+02    -0.8073E+02    -0.8083E+02    -0.8095E+02    -0.8108E+02    -0.8122E+02    -0.8137E+02    -0.8152E+02    -0.8169E+02    -0.8186E+02    -0.8204E+02    -0.8222E+02    -0.8240E+02    -0.8259E+02    -0.8278E+02    -0.8296E+02    -0.8315E+02    -0.8334E+02    -0.8352E+02    -0.8371E+02    -0.8389E+02    -0.8406E+02    -0.8424E+02    -0.8441E+02    -0.8458E+02    -0.8474E+02    -0.8490E+02    -0.8505E+02    -0.8520E+02    -0.8535E+02    -0.8549E+02    -0.8563E+02    -0.8576E+02    -0.8589E+02    -0.8602E+02    -0.8614E+02    -0.8625E+02    -0.8636E+02    -0.8646E+02    -0.8655E+02    -0.8664E+02    -0.8671E+02    -0.8678E+02    -0.8682E+02    -0.8685E+02    -0.8685E+02
    -0.8681E+02    -0.8681E+02    -0.8678E+02    -0.8673E+02    -0.8666E+02    -0.8658E+02    -0.8649E+02    -0.8639E+02    -0.8627E+02    -0.8616E+02    -0.8603E+02    -0.8590E+02    -0.8576E+02    -0.8562E+02    -0.8547E+02    -0.8532E+02    -0.8516E+02    -0.8499E+02    -0.8482E+02    -0.8465E+02    -0.8446E+02    -0.8428E+02    -0.8409E+02    -0.8389E+02    -0.8369E+02    -0.8348E+02    -0.8328E+02    -0.8306E+02    -0.8285E+02    -0.8263E+02    -0.8241E+02    -0.8219E+02    -0.8197E+02    -0.8175E+02    -0.8153E+02    -0.8132E+02    -0.8111E+02    -0.8091E+02    -0.8072E+02    -0.8053E+02    -0.8036E+02    -0.8020E+02    -0.8006E+02    -0.7993E+02    -0.7982E+02    -0.7973E+02    -0.7966E+02    -0.7960E+02    -0.7957E+02    -0.7956E+02    -0.7957E+02    -0.7960E+02    -0.7965E+02    -0.7973E+02    -0.7982E+02    -0.7993E+02    -0.8006E+02    -0.8020E+02    -0.8036E+02    -0.8053E+02    -0.8071E+02    -0.8090E+02    -0.8110E+02    -0.8131E+02    -0.8152E+02    -0.8173E+02    -0.8195E+02    -0.8217E+02    -0.8239E+02    -0.8261E+02    -0.8283E+02    -0.8304E+02    -0.8325E+02    -0.8346E+02    -0.8366E+02    -0.8386E+02    -0.8406E+02    -0.8425E+02    -0.8443E+02    -0.8461E+02    -0.8478E+02    -0.8495E+02    -0.8511E+02    -0.8527E+02    -0.8542E+02    -0.8557E+02    -0.8571E+02    -0.8585E+02    -0.8598E+02    -0.8610E+02    -0.8622E+02    -0.8633E+02    -0.8644E+02    -0.8654E+02    -0.8662E+02    -0.8670E+02    -0.8676E+02    -0.8681E+02    -0.8684E+02    -0.8684E+02
    -0.8680E+02    -0.8680E+02    -0.8677E+02    -0.8672E+02    -0.8665E+02    -0.8657E+02    -0.8647E+02    -0.8637E+02    -0.8625E+02    -0.8613E+02    -0.8600E+02    -0.8586E+02    -0.8572E+02    -0.8557E+02    -0.8541E+02    -0.8525E+02    -0.8507E+02    -0.8490E+02    -0.8471E+02    -0.8452E+02    -0.8432E+02    -0.8412E+02    -0.8391E+02    -0.8369E+02    -0.8346E+02    -0.8323E+02    -0.8299E+02    -0.8274E+02    -0.8250E+02    -0.8224E+02    -0.8198E+02    -0.8172E+02    -0.8146E+02    -0.8120E+02    -0.8094E+02    -0.8068E+02    -0.8043E+02    -0.8018E+02    -0.7995E+02    -0.7972E+02    -0.7951E+02    -0.7931E+02    -0.7913E+02    -0.7897E+02    -0.7883E+02    -0.7871E+02    -0.7862E+02    -0.7855E+02    -0.7851E+02    -0.7849E+02    -0.7851E+02    -0.7855E+02    -0.7861E+02    -0.7871E+02    -0.7882E+02    -0.7896E+02    -0.7912E+02    -0.7930E+02    -0.7950E+02    -0.7971E+02    -0.7994E+02    -0.8018E+02    -0.8042E+02    -0.8067E+02    -0.8093E+02    -0.8119E+02    -0.8145E+02    -0.8171E+02    -0.8197E+02    -0.8222E+02    -0.8248E+02    -0.8273E+02    -0.8297E+02    -0.8321E+02    -0.8344E+02    -0.8366E+02    -0.8388E+02    -0.8409E+02    -0.8429E+02    -0.8449E+02    -0.8468E+02    -0.8486E+02    -0.8503E+02    -0.8520E+02    -0.8537E+02    -0.8552E+02    -0.8567E+02    -0.8581E+02    -0.8595E+02    -0.8608E+02    -0.8620E+02    -0.8632E+02    -0.8643E+02    -0.8652E+02    -0.8661E+02    -0.8669E+02    -0.8676E+02    -0.8681E+02    -0.8683E+02    -0.8683E+02
    -0.8680E+02    -0.8680E+02    -0.8677E+02    -0.8672E+02    -0.8665E+02    -0.8656E+02    -0.8647E+02    -0.8636E+02    -0.8624E+02    -0.8612E+02    -0.8598E+02    -0.8584E+02    -0.8569E+02    -0.8553E+02    -0.8536E+02    -0.8519E+02    -0.8501E+02    -0.8482E+02    -0.8462E+02    -0.8441E+02    -0.8419E+02    -0.8397E+02    -0.8373E+02    -0.8349E+02    -0.8323E+02    -0.8297E+02    -0.8269E+02    -0.8241E+02    -0.8212E+02    -0.8182E+02    -0.8152E+02    -0.8121E+02    -0.8089E+02    -0.8058E+02    -0.8026E+02    -0.7994E+02    -0.7963E+02    -0.7932E+02    -0.7903E+02    -0.7874E+02    -0.7847E+02    -0.7822E+02    -0.7799E+02    -0.7778E+02    -0.7760E+02    -0.7744E+02    -0.7732E+02    -0.7724E+02    -0.7718E+02    -0.7717E+02    -0.7718E+02    -0.7724E+02    -0.7732E+02    -0.7744E+02    -0.7759E+02    -0.7777E+02    -0.7798E+02    -0.7821E+02    -0.7847E+02    -0.7874E+02    -0.7902E+02    -0.7932E+02    -0.7962E+02    -0.7993E+02    -0.8025E+02    -0.8057E+02    -0.8088E+02    -0.8120E+02    -0.8151E+02    -0.8181E+02    -0.8211E+02    -0.8239E+02    -0.8268E+02    -0.8295E+02    -0.8321E+02    -0.8346E+02    -0.8371E+02    -0.8394E+02    -0.8417E+02    -0.8438E+02    -0.8459E+02    -0.8478E+02    -0.8497E+02    -0.8515E+02    -0.8532E+02    -0.8549E+02    -0.8564E+02    -0.8579E+02    -0.8593E+02    -0.8607E+02    -0.8619E+02    -0.8631E+02    -0.8642E+02    -0.8652E+02    -0.8661E+02    -0.8669E+02    -0.8676E+02    -0.8681E+02    -0.8683E+02    -0.8683E+02
    -0.8680E+02    -0.8680E+02    -0.8678E+02    -0.8673E+02    -0.8666E+02    -0.8657E+02    -0.8647E+02    -0.8636E+02    -0.8625E+02    -0.8612E+02    -0.8598E+02    -0.8583E+02    -0.8568E+02    -0.8551E+02    -0.8534E+02    -0.8516E+02    -0.8496E+02    -0.8476E+02    -0.8454E+02    -0.8432E+02    -0.8408E+02    -0.8383E+02    -0.8357E+02    -0.8329E+02    -0.8300E+02    -0.8270E+02    -0.8239E+02    -0.8206E+02    -0.8172E+02    -0.8137E+02    -0.8100E+02    -0.8063E+02    -0.8025E+02    -0.7986E+02    -0.7946E+02    -0.7907E+02    -0.7867E+02    -0.7828E+02    -0.7790E+02    -0.7753E+02    -0.7718E+02    -0.7685E+02    -0.7655E+02    -0.7627E+02    -0.7604E+02    -0.7583E+02    -0.7567E+02    -0.7556E+02    -0.7549E+02    -0.7546E+02    -0.7549E+02    -0.7556E+02    -0.7567E+02    -0.7583E+02    -0.7603E+02    -0.7627E+02    -0.7655E+02    -0.7685E+02    -0.7718E+02    -0.7753E+02    -0.7790E+02    -0.7828E+02    -0.7867E+02    -0.7906E+02    -0.7946E+02    -0.7985E+02    -0.8024E+02    -0.8062E+02    -0.8099E+02    -0.8136E+02    -0.8171E+02    -0.8205E+02    -0.8237E+02    -0.8269E+02    -0.8299E+02    -0.8328E+02    -0.8355E+02    -0.8381E+02    -0.8406E+02    -0.8429E+02    -0.8452E+02    -0.8473E+02    -0.8493E+02    -0.8512E+02    -0.8530E+02    -0.8548E+02    -0.8564E+02    -0.8579E+02    -0.8594E+02    -0.8607E+02    -0.8620E+02    -0.8632E+02    -0.8643E+02    -0.8653E+02    -0.8662E+02    -0.8670E+02    -0.8677E+02    -0.8682E+02    -0.8684E+02    -0.8684E+02
    -0.8682E+02    -0.8682E+02    -0.8679E+02    -0.8674E+02    -0.8667E+02    -0.8659E+02    -0.8649E+02    -0.8639E+02    -0.8627E+02    -0.8614E+02    -0.8600E+02    -0.8585E+02    -0.8569E+02    -0.8552E+02    -0.8534E+02    -0.8515E+02    -0.8494E+02    -0.8473E+02    -0.8450E+02    -0.8425E+02    -0.8399E+02    -0.8372E+02    -0.8342E+02    -0.8311E+02    -0.8279E+02    -0.8244E+02    -0.8208E+02    -0.8169E+02    -0.8129E+02    -0.8087E+02    -0.8042E+02    -0.7997E+02    -0.7949E+02    -0.7901E+02    -0.7851E+02    -0.7801E+02    -0.7750E+02    -0.7699E+02    -0.7650E+02    -0.7601E+02    -0.7554E+02    -0.7511E+02    -0.7470E+02    -0.7433E+02    -0.7401E+02    -0.7373E+02    -0.7351E+02    -0.7336E+02    -0.7326E+02    -0.7323E+02    -0.7326E+02    -0.7336E+02    -0.7351E+02    -0.7373E+02    -0.7401E+02    -0.7433E+02    -0.7470E+02    -0.7511E+02    -0.7555E+02    -0.7601E+02    -0.7650E+02    -0.7699E+02    -0.7750E+02    -0.7801E+02    -0.7851E+02    -0.7901E+02    -0.7949E+02    -0.7996E+02    -0.8042E+02    -0.8086E+02    -0.8128E+02    -0.8168E+02    -0.8207E+02    -0.8243E+02    -0.8278E+02    -0.8310E+02    -0.8341E+02    -0.8370E+02    -0.8397E+02    -0.8423E+02    -0.8448E+02    -0.8470E+02    -0.8492E+02    -0.8512E+02    -0.8531E+02    -0.8549E+02    -0.8566E+02    -0.8581E+02    -0.8596E+02    -0.8610E+02    -0.8623E+02    -0.8635E+02    -0.8646E+02    -0.8656E+02    -0.8665E+02    -0.8672E+02    -0.8679E+02    -0.8683E+02    -0.8686E+02    -0.8686E+02
    -0.8685E+02    -0.8685E+02    -0.8682E+02    -0.8677E+02    -0.8671E+02    -0.8662E+02    -0.8653E+02    -0.8642E+02    -0.8631E+02    -0.8618E+02    -0.8604E+02    -0.8589E+02    -0.8573E+02    -0.8556E+02    -0.8537E+02    -0.8517E+02    -0.8496E+02    -0.8473E+02    -0.8448E+02    -0.8422E+02    -0.8394E+02    -0.8363E+02    -0.8331E+02    -0.8296E+02    -0.8258E+02    -0.8218E+02    -0.8176E+02    -0.8130E+02    -0.8082E+02    -0.8031E+02    -0.7977E+02    -0.7920E+02    -0.7861E+02    -0.7799E+02    -0.7735E+02    -0.7670E+02    -0.7603E+02    -0.7537E+02    -0.7470E+02    -0.7405E+02    -0.7342E+02    -0.7282E+02    -0.7227E+02    -0.7176E+02    -0.7132E+02    -0.7094E+02    -0.7064E+02    -0.7042E+02    -0.7028E+02    -0.7024E+02    -0.7029E+02    -0.7042E+02    -0.7064E+02    -0.7094E+02    -0.7132E+02    -0.7177E+02    -0.7227E+02    -0.7283E+02    -0.7343E+02    -0.7406E+02    -0.7471E+02    -0.7537E+02    -0.7604E+02    -0.7670E+02    -0.7736E+02    -0.7799E+02    -0.7861E+02    -0.7920E+02    -0.7977E+02    -0.8031E+02    -0.8082E+02    -0.8130E+02    -0.8176E+02    -0.8218E+02    -0.8258E+02    -0.8295E+02    -0.8330E+02    -0.8362E+02    -0.8392E+02    -0.8421E+02    -0.8447E+02    -0.8471E+02    -0.8494E+02    -0.8515E+02    -0.8535E+02    -0.8553E+02    -0.8570E+02    -0.8586E+02    -0.8601E+02    -0.8615E+02    -0.8628E+02    -0.8639E+02    -0.8650E+02    -0.8660E+02    -0.8668E+02    -0.8676E+02    -0.8682E+02    -0.8686E+02    -0.8689E+02    -0.8689E+02
    -0.8688E+02    -0.8688E+02    -0.8686E+02    -0.8681E+02    -0.8675E+02    -0.8668E+02    -0.8659E+02    -0.8649E+02    -0.8637E+02    -0.8625E+02    -0.8611E+02    -0.8596E+02    -0.8580E+02    -0.8563E+02    -0.8544E+02    -0.8524E+02    -0.8501E+02    -0.8477E+02    -0.8451E+02    -0.8423E+02    -0.8392E+02    -0.8359E+02    -0.8322E+02    -0.8283E+02    -0.8240E+02    -0.8194E+02    -0.8144E+02    -0.8090E+02    -0.8031E+02    -0.7969E+02    -0.7902E+02    -0.7830E+02    -0.7755E+02    -0.7675E+02    -0.7592E+02    -0.7506E+02    -0.7418E+02    -0.7328E+02    -0.7239E+02    -0.7150E+02    -0.7064E+02    -0.6982E+02    -0.6905E+02    -0.6836E+02    -0.6774E+02    -0.6722E+02    -0.6680E+02    -0.6649E+02    -0.6631E+02    -0.6625E+02    -0.6631E+02    -0.6650E+02    -0.6680E+02    -0.6722E+02    -0.6775E+02    -0.6836E+02    -0.6906E+02    -0.6983E+02    -0.7065E+02    -0.7151E+02    -0.7240E+02    -0.7329E+02    -0.7419E+02    -0.7507E+02    -0.7593E+02    -0.7676E+02    -0.7756E+02    -0.7831E+02    -0.7903E+02    -0.7970E+02    -0.8032E+02    -0.8090E+02    -0.8144E+02    -0.8194E+02    -0.8241E+02    -0.8283E+02    -0.8322E+02    -0.8358E+02    -0.8392E+02    -0.8422E+02    -0.8451E+02    -0.8477E+02    -0.8500E+02    -0.8522E+02    -0.8543E+02    -0.8561E+02    -0.8579E+02    -0.8595E+02    -0.8609E+02    -0.8623E+02    -0.8635E+02    -0.8646E+02    -0.8657E+02    -0.8666E+02    -0.8674E+02    -0.8681E+02    -0.8686E+02    -0.8690E+02    -0.8693E+02    -0.8693E+02
    -0.8694E+02    -0.8694E+02    -0.8691E+02    -0.8687E+02    -0.8682E+02    -0.8675E+02    -0.8667E+02    -0.8657E+02    -0.8647E+02    -0.8635E+02    -0.8622E+02    -0.8608E+02    -0.8592E+02    -0.8575E+02    -0.8556E+02    -0.8535E+02    -0.8512E+02    -0.8487E+02    -0.8460E+02    -0.8429E+02    -0.8396E+02    -0.8359E+02    -0.8319E+02    -0.8274E+02    -0.8225E+02    -0.8172E+02    -0.8112E+02    -0.8048E+02    -0.7977E+02    -0.7899E+02    -0.7815E+02    -0.7725E+02    -0.7627E+02    -0.7524E+02    -0.7415E+02    -0.7300E+02    -0.7182E+02    -0.7061E+02    -0.6940E+02    -0.6819E+02    -0.6702E+02    -0.6590E+02    -0.6484E+02    -0.6389E+02    -0.6304E+02    -0.6232E+02    -0.6175E+02    -0.6133E+02    -0.6107E+02    -0.6099E+02    -0.6108E+02    -0.6133E+02    -0.6175E+02    -0.6233E+02    -0.6305E+02    -0.6390E+02    -0.6486E+02    -0.6591E+02    -0.6704E+02    -0.6821E+02    -0.6942E+02    -0.7063E+02    -0.7184E+02    -0.7302E+02    -0.7417E+02    -0.7526E+02    -0.7629E+02    -0.7727E+02    -0.7817E+02    -0.7901E+02    -0.7978E+02    -0.8049E+02    -0.8114E+02    -0.8173E+02    -0.8227E+02    -0.8275E+02    -0.8320E+02    -0.8360E+02    -0.8397E+02    -0.8430E+02    -0.8460E+02    -0.8487E+02    -0.8512E+02    -0.8535E+02    -0.8555E+02    -0.8574E+02    -0.8591E+02    -0.8607E+02    -0.8621E+02    -0.8634E+02    -0.8645E+02    -0.8656E+02    -0.8665E+02    -0.8674E+02    -0.8681E+02    -0.8687E+02    -0.8692E+02    -0.8696E+02    -0.8698E+02    -0.8698E+02
    -0.8700E+02    -0.8700E+02    -0.8699E+02    -0.8695E+02    -0.8690E+02    -0.8684E+02    -0.8677E+02    -0.8669E+02    -0.8659E+02    -0.8648E+02    -0.8636E+02    -0.8623E+02    -0.8608E+02    -0.8591E+02    -0.8573E+02    -0.8552E+02    -0.8529E+02    -0.8503E+02    -0.8475E+02    -0.8442E+02    -0.8407E+02    -0.8367E+02    -0.8322E+02    -0.8272E+02    -0.8216E+02    -0.8153E+02    -0.8083E+02    -0.8005E+02    -0.7918E+02    -0.7822E+02    -0.7716E+02    -0.7600E+02    -0.7475E+02    -0.7339E+02    -0.7195E+02    -0.7043E+02    -0.6885E+02    -0.6724E+02    -0.6560E+02    -0.6398E+02    -0.6239E+02    -0.6088E+02    -0.5946E+02    -0.5818E+02    -0.5704E+02    -0.5608E+02    -0.5531E+02    -0.5475E+02    -0.5441E+02    -0.5429E+02    -0.5441E+02    -0.5475E+02    -0.5532E+02    -0.5609E+02    -0.5705E+02    -0.5819E+02    -0.5949E+02    -0.6090E+02    -0.6242E+02    -0.6400E+02    -0.6563E+02    -0.6726E+02    -0.6888E+02    -0.7046E+02    -0.7198E+02    -0.7342E+02    -0.7478E+02    -0.7603E+02    -0.7719E+02    -0.7825E+02    -0.7920E+02    -0.8007E+02    -0.8085E+02    -0.8155E+02    -0.8218E+02    -0.8274E+02    -0.8324E+02    -0.8368E+02    -0.8408E+02    -0.8444E+02    -0.8476E+02    -0.8504E+02    -0.8530E+02    -0.8553E+02    -0.8573E+02    -0.8592E+02    -0.8608E+02    -0.8623E+02    -0.8636E+02    -0.8648E+02    -0.8659E+02    -0.8668E+02    -0.8677E+02    -0.8684E+02    -0.8690E+02    -0.8696E+02    -0.8700E+02    -0.8703E+02    -0.8705E+02    -0.8705E+02
    -0.8709E+02    -0.8709E+02    -0.8707E+02    -0.8705E+02    -0.8701E+02    -0.8696E+02    -0.8690E+02    -0.8683E+02    -0.8675E+02    -0.8666E+02    -0.8655E+02    -0.8643E+02    -0.8629E+02    -0.8613E+02    -0.8596E+02    -0.8576E+02    -0.8553E+02    -0.8527E+02    -0.8497E+02    -0.8464E+02    -0.8426E+02    -0.8382E+02    -0.8333E+02    -0.8277E+02    -0.8212E+02    -0.8139E+02    -0.8057E+02    -0.7963E+02    -0.7857E+02    -0.7737E+02    -0.7604E+02    -0.7457E+02    -0.7294E+02    -0.7118E+02    -0.6929E+02    -0.6729E+02    -0.6521E+02    -0.6307E+02    -0.6091E+02    -0.5876E+02    -0.5667E+02    -0.5468E+02    -0.5282E+02    -0.5114E+02    -0.4965E+02    -0.4839E+02    -0.4739E+02    -0.4666E+02    -0.4622E+02    -0.4607E+02    -0.4622E+02    -0.4667E+02    -0.4740E+02    -0.4841E+02    -0.4967E+02    -0.5116E+02    -0.5285E+02    -0.5471E+02    -0.5671E+02    -0.5880E+02    -0.6094E+02    -0.6311E+02    -0.6525E+02    -0.6734E+02    -0.6934E+02    -0.7122E+02    -0.7298E+02    -0.7460E+02    -0.7608E+02    -0.7741E+02    -0.7860E+02    -0.7966E+02    -0.8060E+02    -0.8143E+02    -0.8215E+02    -0.8279E+02    -0.8336E+02    -0.8385E+02    -0.8428E+02    -0.8466E+02    -0.8500E+02    -0.8529E+02    -0.8555E+02    -0.8578E+02    -0.8598E+02    -0.8615E+02    -0.8631E+02    -0.8644E+02    -0.8656E+02    -0.8667E+02    -0.8676E+02    -0.8684E+02    -0.8691E+02    -0.8697E+02    -0.8702E+02    -0.8706E+02    -0.8710E+02    -0.8712E+02    -0.8713E+02    -0.8713E+02
    -0.8719E+02    -0.8719E+02    -0.8718E+02    -0.8716E+02    -0.8714E+02    -0.8710E+02    -0.8706E+02    -0.8701E+02    -0.8694E+02    -0.8687E+02    -0.8678E+02    -0.8668E+02    -0.8656E+02    -0.8642E+02    -0.8626E+02    -0.8607E+02    -0.8584E+02    -0.8559E+02    -0.8529E+02    -0.8495E+02    -0.8455E+02    -0.8408E+02    -0.8354E+02    -0.8292E+02    -0.8219E+02    -0.8135E+02    -0.8037E+02    -0.7925E+02    -0.7795E+02    -0.7648E+02    -0.7481E+02    -0.7294E+02    -0.7087E+02    -0.6860E+02    -0.6616E+02    -0.6357E+02    -0.6086E+02    -0.5809E+02    -0.5529E+02    -0.5252E+02    -0.4983E+02    -0.4727E+02    -0.4489E+02    -0.4272E+02    -0.4082E+02    -0.3921E+02    -0.3792E+02    -0.3699E+02    -0.3642E+02    -0.3623E+02    -0.3643E+02    -0.3700E+02    -0.3794E+02    -0.3923E+02    -0.4084E+02    -0.4275E+02    -0.4492E+02    -0.4731E+02    -0.4988E+02    -0.5257E+02    -0.5534E+02    -0.5814E+02    -0.6092E+02    -0.6362E+02    -0.6622E+02    -0.6866E+02    -0.7092E+02    -0.7299E+02    -0.7486E+02    -0.7653E+02    -0.7800E+02    -0.7929E+02    -0.8041E+02    -0.8139E+02    -0.8223E+02    -0.8296E+02    -0.8358E+02    -0.8412E+02    -0.8458E+02    -0.8498E+02    -0.8533E+02    -0.8562E+02    -0.8588E+02    -0.8610E+02    -0.8629E+02    -0.8645E+02    -0.8659E+02    -0.8671E+02    -0.8681E+02    -0.8690E+02    -0.8697E+02    -0.8703E+02    -0.8708E+02    -0.8712E+02    -0.8716E+02    -0.8719E+02    -0.8721E+02    -0.8722E+02    -0.8723E+02    -0.8723E+02
    -0.8731E+02    -0.8731E+02    -0.8731E+02    -0.8730E+02    -0.8729E+02    -0.8727E+02    -0.8725E+02    -0.8722E+02    -0.8718E+02    -0.8713E+02    -0.8706E+02    -0.8698E+02    -0.8689E+02    -0.8677E+02    -0.8663E+02    -0.8645E+02    -0.8625E+02    -0.8601E+02    -0.8571E+02    -0.8537E+02    -0.8496E+02    -0.8447E+02    -0.8389E+02    -0.8320E+02    -0.8238E+02    -0.8142E+02    -0.8028E+02    -0.7895E+02    -0.7739E+02    -0.7559E+02    -0.7352E+02    -0.7118E+02    -0.6857E+02    -0.6569E+02    -0.6259E+02    -0.5929E+02    -0.5585E+02    -0.5232E+02    -0.4877E+02    -0.4526E+02    -0.4185E+02    -0.3861E+02    -0.3558E+02    -0.3284E+02    -0.3042E+02    -0.2838E+02    -0.2675E+02    -0.2556E+02    -0.2484E+02    -0.2460E+02    -0.2485E+02    -0.2557E+02    -0.2677E+02    -0.2840E+02    -0.3045E+02    -0.3287E+02    -0.3563E+02    -0.3865E+02    -0.4190E+02    -0.4532E+02    -0.4883E+02    -0.5238E+02    -0.5591E+02    -0.5936E+02    -0.6265E+02    -0.6576E+02    -0.6863E+02    -0.7125E+02    -0.7358E+02    -0.7565E+02    -0.7745E+02    -0.7900E+02    -0.8033E+02    -0.8147E+02    -0.8243E+02    -0.8325E+02    -0.8393E+02    -0.8451E+02    -0.8500E+02    -0.8541E+02    -0.8576E+02    -0.8605E+02    -0.8629E+02    -0.8650E+02    -0.8667E+02    -0.8681E+02    -0.8693E+02    -0.8702E+02    -0.8710E+02    -0.8717E+02    -0.8722E+02    -0.8725E+02    -0.8728E+02    -0.8731E+02    -0.8732E+02    -0.8733E+02    -0.8734E+02    -0.8734E+02    -0.8734E+02    -0.8734E+02
    -0.8745E+02    -0.8745E+02    -0.8745E+02    -0.8746E+02    -0.8746E+02    -0.8747E+02    -0.8747E+02    -0.8746E+02    -0.8745E+02    -0.8742E+02    -0.8739E+02    -0.8734E+02    -0.8727E+02    -0.8718E+02    -0.8707E+02    -0.8693E+02    -0.8675E+02    -0.8652E+02    -0.8625E+02    -0.8591E+02    -0.8550E+02    -0.8500E+02    -0.8438E+02    -0.8364E+02    -0.8274E+02    -0.8165E+02    -0.8035E+02    -0.7879E+02    -0.7694E+02    -0.7476E+02    -0.7224E+02    -0.6935E+02    -0.6611E+02    -0.6252E+02    -0.5864E+02    -0.5451E+02    -0.5020E+02    -0.4579E+02    -0.4134E+02    -0.3693E+02    -0.3265E+02    -0.2856E+02    -0.2475E+02    -0.2129E+02    -0.1824E+02    -0.1566E+02    -0.1359E+02    -0.1208E+02    -0.1117E+02    -0.1086E+02    -0.1117E+02    -0.1210E+02    -0.1361E+02    -0.1568E+02    -0.1827E+02    -0.2133E+02    -0.2480E+02    -0.2861E+02    -0.3270E+02    -0.3699E+02    -0.4141E+02    -0.4586E+02    -0.5028E+02    -0.5459E+02    -0.5872E+02    -0.6260E+02    -0.6618E+02    -0.6943E+02    -0.7231E+02    -0.7483E+02    -0.7700E+02    -0.7885E+02    -0.8041E+02    -0.8172E+02    -0.8280E+02    -0.8370E+02    -0.8444E+02    -0.8505E+02    -0.8555E+02    -0.8597E+02    -0.8630E+02    -0.8658E+02    -0.8680E+02    -0.8698E+02    -0.8712E+02    -0.8724E+02    -0.8733E+02    -0.8739E+02    -0.8744E+02    -0.8748E+02    -0.8750E+02    -0.8751E+02    -0.8751E+02    -0.8751E+02    -0.8751E+02    -0.8750E+02    -0.8749E+02    -0.8748E+02    -0.8747E+02    -0.8747E+02
    -0.8760E+02    -0.8760E+02    -0.8761E+02    -0.8763E+02    -0.8765E+02    -0.8768E+02    -0.8771E+02    -0.8773E+02    -0.8775E+02    -0.8776E+02    -0.8776E+02    -0.8774E+02    -0.8771E+02    -0.8766E+02    -0.8758E+02    -0.8748E+02    -0.8733E+02    -0.8714E+02    -0.8689E+02    -0.8658E+02    -0.8618E+02    -0.8568E+02    -0.8505E+02    -0.8427E+02    -0.8330E+02    -0.8210E+02    -0.8063E+02    -0.7883E+02    -0.7667E+02    -0.7408E+02    -0.7105E+02    -0.6754E+02    -0.6357E+02    -0.5917E+02    -0.5438E+02    -0.4928E+02    -0.4394E+02    -0.3845E+02    -0.3290E+02    -0.2739E+02    -0.2201E+02    -0.1685E+02    -0.1202E+02    -0.7591E+01    -0.3658E+01    -0.3059E+00     0.2389E+01     0.4363E+01     0.5567E+01     0.5969E+01     0.5559E+01     0.4349E+01     0.2368E+01    -0.3347E+00    -0.3694E+01    -0.7633E+01    -0.1207E+02    -0.1691E+02    -0.2207E+02    -0.2746E+02    -0.3298E+02    -0.3853E+02    -0.4402E+02    -0.4937E+02    -0.5447E+02    -0.5926E+02    -0.6367E+02    -0.6763E+02    -0.7113E+02    -0.7417E+02    -0.7675E+02    -0.7891E+02    -0.8070E+02    -0.8217E+02    -0.8337E+02    -0.8434E+02    -0.8512E+02    -0.8575E+02    -0.8625E+02    -0.8664E+02    -0.8696E+02    -0.8721E+02    -0.8740E+02    -0.8754E+02    -0.8765E+02    -0.8773E+02    -0.8778E+02    -0.8781E+02    -0.8783E+02    -0.8783E+02    -0.8782E+02    -0.8780E+02    -0.8777E+02    -0.8774E+02    -0.8771E+02    -0.8768E+02    -0.8765E+02    -0.8763E+02    -0.8761E+02    -0.8761E+02
    -0.8776E+02    -0.8776E+02    -0.8778E+02    -0.8782E+02    -0.8786E+02    -0.8792E+02    -0.8797E+02    -0.8803E+02    -0.8808E+02    -0.8813E+02    -0.8816E+02    -0.8819E+02    -0.8820E+02    -0.8819E+02    -0.8816E+02    -0.8810E+02    -0.8800E+02    -0.8785E+02    -0.8765E+02    -0.8738E+02    -0.8701E+02    -0.8653E+02    -0.8591E+02    -0.8511E+02    -0.8408E+02    -0.8279E+02    -0.8116E+02    -0.7914E+02    -0.7665E+02    -0.7364E+02    -0.7005E+02    -0.6585E+02    -0.6106E+02    -0.5571E+02    -0.4986E+02    -0.4360E+02    -0.3701E+02    -0.3019E+02    -0.2325E+02    -0.1631E+02    -0.9469E+01    -0.2840E+01     0.3450E+01     0.9269E+01     0.1448E+02     0.1897E+02     0.2259E+02     0.2526E+02     0.2689E+02     0.2744E+02     0.2688E+02     0.2524E+02     0.2257E+02     0.1893E+02     0.1445E+02     0.9223E+01     0.3396E+01    -0.2901E+01    -0.9536E+01    -0.1639E+02    -0.2333E+02    -0.3028E+02    -0.3710E+02    -0.4369E+02    -0.4996E+02    -0.5581E+02    -0.6116E+02    -0.6595E+02    -0.7014E+02    -0.7373E+02    -0.7674E+02    -0.7922E+02    -0.8124E+02    -0.8287E+02    -0.8416E+02    -0.8518E+02    -0.8598E+02    -0.8660E+02    -0.8708E+02    -0.8745E+02    -0.8772E+02    -0.8793E+02    -0.8807E+02    -0.8817E+02    -0.8824E+02    -0.8827E+02    -0.8828E+02    -0.8827E+02    -0.8824E+02    -0.8821E+02    -0.8816E+02    -0.8811E+02    -0.8805E+02    -0.8799E+02    -0.8793E+02    -0.8787E+02    -0.8782E+02    -0.8779E+02    -0.8776E+02    -0.8776E+02
    -0.8793E+02    -0.8793E+02    -0.8796E+02    -0.8801E+02    -0.8808E+02    -0.8816E+02    -0.8825E+02    -0.8834E+02    -0.8843E+02    -0.8852E+02    -0.8860E+02    -0.8867E+02    -0.8872E+02    -0.8876E+02    -0.8878E+02    -0.8878E+02    -0.8873E+02    -0.8864E+02    -0.8850E+02    -0.8828E+02    -0.8797E+02    -0.8753E+02    -0.8694E+02    -0.8615E+02    -0.8511E+02    -0.8375E+02    -0.8200E+02    -0.7976E+02    -0.7696E+02    -0.7350E+02    -0.6931E+02    -0.6436E+02    -0.5863E+02    -0.5219E+02    -0.4509E+02    -0.3742E+02    -0.2927E+02    -0.2077E+02    -0.1202E+02    -0.3133E+01     0.5753E+01     0.1448E+02     0.2287E+02     0.3072E+02     0.3784E+02     0.4401E+02     0.4904E+02     0.5276E+02     0.5505E+02     0.5582E+02     0.5504E+02     0.5274E+02     0.4901E+02     0.4397E+02     0.3780E+02     0.3067E+02     0.2281E+02     0.1442E+02     0.5681E+01    -0.3212E+01    -0.1211E+02    -0.2086E+02    -0.2937E+02    -0.3752E+02    -0.4520E+02    -0.5230E+02    -0.5874E+02    -0.6446E+02    -0.6942E+02    -0.7360E+02    -0.7706E+02    -0.7986E+02    -0.8208E+02    -0.8383E+02    -0.8519E+02    -0.8623E+02    -0.8702E+02    -0.8761E+02    -0.8804E+02    -0.8836E+02    -0.8858E+02    -0.8872E+02    -0.8881E+02    -0.8886E+02    -0.8887E+02    -0.8885E+02    -0.8881E+02    -0.8876E+02    -0.8869E+02    -0.8861E+02    -0.8852E+02    -0.8843E+02    -0.8834E+02    -0.8825E+02    -0.8816E+02    -0.8808E+02    -0.8801E+02    -0.8795E+02    -0.8792E+02    -0.8792E+02
    -0.8810E+02    -0.8810E+02    -0.8814E+02    -0.8821E+02    -0.8831E+02    -0.8842E+02    -0.8853E+02    -0.8866E+02    -0.8879E+02    -0.8892E+02    -0.8904E+02    -0.8916E+02    -0.8926E+02    -0.8936E+02    -0.8943E+02    -0.8948E+02    -0.8950E+02    -0.8948E+02    -0.8941E+02    -0.8926E+02    -0.8902E+02    -0.8866E+02    -0.8813E+02    -0.8738E+02    -0.8636E+02    -0.8497E+02    -0.8314E+02    -0.8073E+02    -0.7763E+02    -0.7373E+02    -0.6891E+02    -0.6312E+02    -0.5636E+02    -0.4864E+02    -0.4005E+02    -0.3065E+02    -0.2055E+02    -0.9855E+01     0.1347E+01     0.1292E+02     0.2468E+02     0.3641E+02     0.4786E+02     0.5874E+02     0.6871E+02     0.7746E+02     0.8467E+02     0.9004E+02     0.9336E+02     0.9449E+02     0.9336E+02     0.9003E+02     0.8464E+02     0.7743E+02     0.6867E+02     0.5869E+02     0.4780E+02     0.3635E+02     0.2460E+02     0.1283E+02     0.1257E+01    -0.9952E+01    -0.2066E+02    -0.3076E+02    -0.4016E+02    -0.4876E+02    -0.5647E+02    -0.6324E+02    -0.6902E+02    -0.7383E+02    -0.7773E+02    -0.8082E+02    -0.8323E+02    -0.8506E+02    -0.8644E+02    -0.8746E+02    -0.8821E+02    -0.8873E+02    -0.8910E+02    -0.8934E+02    -0.8949E+02    -0.8957E+02    -0.8959E+02    -0.8957E+02    -0.8953E+02    -0.8945E+02    -0.8936E+02    -0.8926E+02    -0.8914E+02    -0.8902E+02    -0.8889E+02    -0.8877E+02    -0.8864E+02    -0.8851E+02    -0.8839E+02    -0.8829E+02    -0.8819E+02    -0.8812E+02    -0.8808E+02    -0.8808E+02
    -0.8827E+02    -0.8827E+02    -0.8832E+02    -0.8841E+02    -0.8853E+02    -0.8866E+02    -0.8882E+02    -0.8898E+02    -0.8914E+02    -0.8931E+02    -0.8948E+02    -0.8965E+02    -0.8980E+02    -0.8995E+02    -0.9008E+02    -0.9020E+02    -0.9029E+02    -0.9034E+02    -0.9034E+02    -0.9028E+02    -0.9013E+02    -0.8986E+02    -0.8942E+02    -0.8876E+02    -0.8780E+02    -0.8644E+02    -0.8456E+02    -0.8203E+02    -0.7868E+02    -0.7435E+02    -0.6889E+02    -0.6221E+02    -0.5427E+02    -0.4510E+02    -0.3472E+02    -0.2322E+02    -0.1064E+02     0.2941E+01     0.1744E+02     0.3270E+02     0.4851E+02     0.6458E+02     0.8055E+02     0.9597E+02     0.1103E+03     0.1231E+03     0.1338E+03     0.1419E+03     0.1469E+03     0.1486E+03     0.1469E+03     0.1418E+03     0.1338E+03     0.1231E+03     0.1103E+03     0.9591E+02     0.8048E+02     0.6451E+02     0.4843E+02     0.3261E+02     0.1735E+02     0.2841E+01    -0.1075E+02    -0.2333E+02    -0.3484E+02    -0.4522E+02    -0.5439E+02    -0.6233E+02    -0.6901E+02    -0.7446E+02    -0.7878E+02    -0.8212E+02    -0.8465E+02    -0.8652E+02    -0.8788E+02    -0.8884E+02    -0.8950E+02    -0.8994E+02    -0.9021E+02    -0.9036E+02    -0.9043E+02    -0.9042E+02    -0.9038E+02    -0.9029E+02    -0.9018E+02    -0.9005E+02    -0.8991E+02    -0.8976E+02    -0.8959E+02    -0.8943E+02    -0.8926E+02    -0.8909E+02    -0.8893E+02    -0.8877E+02    -0.8862E+02    -0.8849E+02    -0.8838E+02    -0.8829E+02    -0.8824E+02    -0.8824E+02
    -0.8843E+02    -0.8843E+02    -0.8849E+02    -0.8860E+02    -0.8874E+02    -0.8890E+02    -0.8909E+02    -0.8928E+02    -0.8948E+02    -0.8969E+02    -0.8990E+02    -0.9011E+02    -0.9032E+02    -0.9052E+02    -0.9071E+02    -0.9089E+02    -0.9104E+02    -0.9117E+02    -0.9126E+02    -0.9129E+02    -0.9124E+02    -0.9107E+02    -0.9075E+02    -0.9021E+02    -0.8935E+02    -0.8807E+02    -0.8621E+02    -0.8362E+02    -0.8007E+02    -0.7536E+02    -0.6927E+02    -0.6166E+02    -0.5245E+02    -0.4161E+02    -0.2916E+02    -0.1509E+02     0.5894E+00     0.1789E+02     0.3676E+02     0.5706E+02     0.7854E+02     0.1009E+03     0.1235E+03     0.1459E+03     0.1672E+03     0.1865E+03     0.2029E+03     0.2155E+03     0.2234E+03     0.2261E+03     0.2234E+03     0.2155E+03     0.2029E+03     0.1865E+03     0.1671E+03     0.1458E+03     0.1235E+03     0.1008E+03     0.7846E+02     0.5697E+02     0.3667E+02     0.1779E+02     0.4804E+00    -0.1521E+02    -0.2928E+02    -0.4173E+02    -0.5257E+02    -0.6178E+02    -0.6939E+02    -0.7547E+02    -0.8017E+02    -0.8371E+02    -0.8630E+02    -0.8815E+02    -0.8943E+02    -0.9028E+02    -0.9083E+02    -0.9115E+02    -0.9131E+02    -0.9137E+02    -0.9134E+02    -0.9126E+02    -0.9113E+02    -0.9098E+02    -0.9081E+02    -0.9063E+02    -0.9043E+02    -0.9023E+02    -0.9003E+02    -0.8982E+02    -0.8961E+02    -0.8941E+02    -0.8921E+02    -0.8902E+02    -0.8884E+02    -0.8869E+02    -0.8855E+02    -0.8845E+02    -0.8839E+02    -0.8839E+02
    -0.8858E+02    -0.8858E+02    -0.8865E+02    -0.8877E+02    -0.8893E+02    -0.8912E+02    -0.8933E+02    -0.8956E+02    -0.8980E+02    -0.9004E+02    -0.9029E+02    -0.9054E+02    -0.9080E+02    -0.9104E+02    -0.9129E+02    -0.9152E+02    -0.9174E+02    -0.9194E+02    -0.9211E+02    -0.9223E+02    -0.9229E+02    -0.9224E+02    -0.9205E+02    -0.9164E+02    -0.9092E+02    -0.8977E+02    -0.8800E+02    -0.8541E+02    -0.8174E+02    -0.7671E+02    -0.7004E+02    -0.6150E+02    -0.5094E+02    -0.3830E+02    -0.2349E+02    -0.6421E+01     0.1304E+02     0.3500E+02     0.5950E+02     0.8650E+02     0.1158E+03     0.1471E+03     0.1797E+03     0.2127E+03     0.2451E+03     0.2754E+03     0.3017E+03     0.3223E+03     0.3355E+03     0.3400E+03     0.3355E+03     0.3223E+03     0.3017E+03     0.2753E+03     0.2451E+03     0.2127E+03     0.1796E+03     0.1470E+03     0.1157E+03     0.8641E+02     0.5940E+02     0.3489E+02     0.1293E+02    -0.6536E+01    -0.2360E+02    -0.3842E+02    -0.5107E+02    -0.6162E+02    -0.7016E+02    -0.7682E+02    -0.8184E+02    -0.8550E+02    -0.8808E+02    -0.8984E+02    -0.9100E+02    -0.9171E+02    -0.9212E+02    -0.9231E+02    -0.9236E+02    -0.9231E+02    -0.9219E+02    -0.9203E+02    -0.9184E+02    -0.9162E+02    -0.9139E+02    -0.9115E+02    -0.9091E+02    -0.9067E+02    -0.9042E+02    -0.9017E+02    -0.8993E+02    -0.8970E+02    -0.8947E+02    -0.8925E+02    -0.8905E+02    -0.8886E+02    -0.8871E+02    -0.8859E+02    -0.8853E+02    -0.8853E+02
    -0.8871E+02    -0.8871E+02    -0.8879E+02    -0.8892E+02    -0.8910E+02    -0.8931E+02    -0.8955E+02    -0.8980E+02    -0.9007E+02    -0.9035E+02    -0.9063E+02    -0.9092E+02    -0.9121E+02    -0.9150E+02    -0.9180E+02    -0.9208E+02    -0.9236E+02    -0.9263E+02    -0.9288E+02    -0.9309E+02    -0.9324E+02    -0.9331E+02    -0.9324E+02    -0.9297E+02    -0.9241E+02    -0.9141E+02    -0.8979E+02    -0.8727E+02    -0.8356E+02    -0.7831E+02    -0.7114E+02    -0.6173E+02    -0.4985E+02    -0.3533E+02    -0.1800E+02     0.2408E+01     0.2620E+02     0.5369E+02     0.8515E+02     0.1207E+03     0.1605E+03     0.2042E+03     0.2513E+03     0.3009E+03     0.3513E+03     0.4002E+03     0.4446E+03     0.4806E+03     0.5043E+03     0.5127E+03     0.5043E+03     0.4805E+03     0.4445E+03     0.4002E+03     0.3513E+03     0.3009E+03     0.2513E+03     0.2041E+03     0.1604E+03     0.1206E+03     0.8505E+02     0.5359E+02     0.2609E+02     0.2292E+01    -0.1811E+02    -0.3545E+02    -0.4997E+02    -0.6184E+02    -0.7125E+02    -0.7841E+02    -0.8366E+02    -0.8736E+02    -0.8987E+02    -0.9149E+02    -0.9248E+02    -0.9304E+02    -0.9331E+02    -0.9338E+02    -0.9332E+02    -0.9317E+02    -0.9296E+02    -0.9272E+02    -0.9246E+02    -0.9218E+02    -0.9190E+02    -0.9162E+02    -0.9133E+02    -0.9105E+02    -0.9076E+02    -0.9049E+02    -0.9021E+02    -0.8995E+02    -0.8969E+02    -0.8945E+02    -0.8922E+02    -0.8902E+02    -0.8885E+02    -0.8872E+02    -0.8865E+02    -0.8865E+02
    -0.8882E+02    -0.8882E+02    -0.8890E+02    -0.8905E+02    -0.8924E+02    -0.8947E+02    -0.8973E+02    -0.9001E+02    -0.9030E+02    -0.9060E+02    -0.9091E+02    -0.9123E+02    -0.9156E+02    -0.9188E+02    -0.9222E+02    -0.9255E+02    -0.9288E+02    -0.9321E+02    -0.9353E+02    -0.9381E+02    -0.9406E+02    -0.9423E+02    -0.9428E+02    -0.9414E+02    -0.9373E+02    -0.9289E+02    -0.9142E+02    -0.8903E+02    -0.8536E+02    -0.7998E+02    -0.7243E+02    -0.6228E+02    -0.4920E+02    -0.3292E+02    -0.1310E+02     0.1070E+02     0.3907E+02     0.7262E+02     0.1120E+03     0.1578E+03     0.2107E+03     0.2708E+03     0.3384E+03     0.4128E+03     0.4923E+03     0.5739E+03     0.6525E+03     0.7206E+03     0.7684E+03     0.7861E+03     0.7684E+03     0.7206E+03     0.6525E+03     0.5739E+03     0.4923E+03     0.4127E+03     0.3384E+03     0.2708E+03     0.2106E+03     0.1577E+03     0.1119E+03     0.7252E+02     0.3896E+02     0.1059E+02    -0.1322E+02    -0.3304E+02    -0.4932E+02    -0.6240E+02    -0.7254E+02    -0.8008E+02    -0.8545E+02    -0.8912E+02    -0.9150E+02    -0.9296E+02    -0.9380E+02    -0.9421E+02    -0.9435E+02    -0.9430E+02    -0.9413E+02    -0.9389E+02    -0.9361E+02    -0.9330E+02    -0.9298E+02    -0.9265E+02    -0.9232E+02    -0.9200E+02    -0.9168E+02    -0.9136E+02    -0.9105E+02    -0.9074E+02    -0.9044E+02    -0.9015E+02    -0.8988E+02    -0.8961E+02    -0.8937E+02    -0.8915E+02    -0.8897E+02    -0.8883E+02    -0.8875E+02    -0.8875E+02
    -0.8890E+02    -0.8890E+02    -0.8899E+02    -0.8914E+02    -0.8935E+02    -0.8959E+02    -0.8986E+02    -0.9015E+02    -0.9046E+02    -0.9079E+02    -0.9112E+02    -0.9146E+02    -0.9181E+02    -0.9217E+02    -0.9253E+02    -0.9290E+02    -0.9328E+02    -0.9365E+02    -0.9402E+02    -0.9438E+02    -0.9469E+02    -0.9495E+02    -0.9510E+02    -0.9507E+02    -0.9478E+02    -0.9408E+02    -0.9275E+02    -0.9050E+02    -0.8691E+02    -0.8149E+02    -0.7370E+02    -0.6300E+02    -0.4898E+02    -0.3123E+02    -0.9286E+01     0.1755E+02     0.5013E+02     0.8948E+02     0.1368E+03     0.1933E+03     0.2607E+03     0.3404E+03     0.4340E+03     0.5428E+03     0.6671E+03     0.8050E+03     0.9509E+03     0.1092E+04     0.1205E+04     0.1254E+04     0.1205E+04     0.1092E+04     0.9508E+03     0.8050E+03     0.6670E+03     0.5428E+03     0.4340E+03     0.3403E+03     0.2606E+03     0.1932E+03     0.1367E+03     0.8937E+02     0.5002E+02     0.1743E+02    -0.9405E+01    -0.3135E+02    -0.4910E+02    -0.6312E+02    -0.7380E+02    -0.8159E+02    -0.8700E+02    -0.9058E+02    -0.9283E+02    -0.9415E+02    -0.9485E+02    -0.9514E+02    -0.9517E+02    -0.9502E+02    -0.9477E+02    -0.9446E+02    -0.9411E+02    -0.9374E+02    -0.9338E+02    -0.9301E+02    -0.9264E+02    -0.9229E+02    -0.9194E+02    -0.9159E+02    -0.9126E+02    -0.9093E+02    -0.9061E+02    -0.9031E+02    -0.9001E+02    -0.8973E+02    -0.8948E+02    -0.8924E+02    -0.8905E+02    -0.8890E+02    -0.8882E+02    -0.8882E+02
    -0.8895E+02    -0.8895E+02    -0.8904E+02    -0.8920E+02    -0.8941E+02    -0.8966E+02    -0.8994E+02    -0.9025E+02    -0.9057E+02    -0.9090E+02    -0.9125E+02    -0.9161E+02    -0.9197E+02    -0.9235E+02    -0.9273E+02    -0.9313E+02    -0.9353E+02    -0.9393E+02    -0.9434E+02    -0.9474E+02    -0.9510E+02    -0.9541E+02    -0.9563E+02    -0.9568E+02    -0.9547E+02    -0.9486E+02    -0.9363E+02    -0.9148E+02    -0.8797E+02    -0.8256E+02    -0.7464E+02    -0.6363E+02    -0.4900E+02    -0.3030E+02    -0.6908E+01     0.2203E+02     0.5765E+02     0.1013E+03     0.1548E+03     0.2201E+03     0.3001E+03     0.3980E+03     0.5183E+03     0.6662E+03     0.8485E+03     0.1072E+04     0.1342E+04     0.1655E+04     0.1979E+04     0.2199E+04     0.1979E+04     0.1655E+04     0.1342E+04     0.1072E+04     0.8484E+03     0.6662E+03     0.5182E+03     0.3979E+03     0.3000E+03     0.2200E+03     0.1547E+03     0.1012E+03     0.5754E+02     0.2192E+02    -0.7027E+01    -0.3042E+02    -0.4912E+02    -0.6374E+02    -0.7475E+02    -0.8265E+02    -0.8806E+02    -0.9156E+02    -0.9371E+02    -0.9493E+02    -0.9554E+02    -0.9575E+02    -0.9570E+02    -0.9549E+02    -0.9518E+02    -0.9482E+02    -0.9443E+02    -0.9403E+02    -0.9362E+02    -0.9323E+02    -0.9284E+02    -0.9246E+02    -0.9210E+02    -0.9174E+02    -0.9139E+02    -0.9105E+02    -0.9072E+02    -0.9040E+02    -0.9010E+02    -0.8981E+02    -0.8954E+02    -0.8930E+02    -0.8910E+02    -0.8895E+02    -0.8886E+02    -0.8886E+02
    -0.8896E+02    -0.8896E+02    -0.8906E+02    -0.8922E+02    -0.8943E+02    -0.8969E+02    -0.8997E+02    -0.9028E+02    -0.9060E+02    -0.9094E+02    -0.9129E+02    -0.9165E+02    -0.9203E+02    -0.9241E+02    -0.9280E+02    -0.9320E+02    -0.9361E+02    -0.9403E+02    -0.9445E+02    -0.9486E+02    -0.9524E+02    -0.9558E+02    -0.9581E+02    -0.9589E+02    -0.9571E+02    -0.9513E+02    -0.9394E+02    -0.9183E+02    -0.8835E+02    -0.8294E+02    -0.7500E+02    -0.6388E+02    -0.4905E+02    -0.3001E+02    -0.6117E+01     0.2358E+02     0.6031E+02     0.1056E+03     0.1614E+03     0.2303E+03     0.3156E+03     0.4220E+03     0.5559E+03     0.7271E+03     0.9506E+03     0.1252E+04     0.1675E+04     0.2305E+04     0.3312E+04     0.5053E+04     0.3312E+04     0.2305E+04     0.1675E+04     0.1252E+04     0.9506E+03     0.7270E+03     0.5558E+03     0.4219E+03     0.3155E+03     0.2302E+03     0.1613E+03     0.1055E+03     0.6020E+02     0.2347E+02    -0.6236E+01    -0.3013E+02    -0.4917E+02    -0.6399E+02    -0.7510E+02    -0.8304E+02    -0.8844E+02    -0.9191E+02    -0.9402E+02    -0.9520E+02    -0.9578E+02    -0.9596E+02    -0.9589E+02    -0.9565E+02    -0.9532E+02    -0.9494E+02    -0.9454E+02    -0.9412E+02    -0.9371E+02    -0.9330E+02    -0.9291E+02    -0.9253E+02    -0.9215E+02    -0.9179E+02    -0.9143E+02    -0.9109E+02    -0.9076E+02    -0.9043E+02    -0.9013E+02    -0.8983E+02    -0.8956E+02    -0.8932E+02    -0.8912E+02    -0.8897E+02    -0.8888E+02    -0.8888E+02
    -0.8895E+02    -0.8895E+02    -0.8904E+02    -0.8920E+02    -0.8941E+02    -0.8966E+02    -0.8994E+02    -0.9025E+02    -0.9057E+02    -0.9090E+02    -0.9125E+02    -0.9161E+02    -0.9197E+02    -0.9235E+02    -0.9273E+02    -0.9313E+02    -0.9353E+02    -0.9393E+02    -0.9434E+02    -0.9474E+02    -0.9510E+02    -0.9541E+02    -0.9563E+02    -0.9568E+02    -0.9547E+02    -0.9486E+02    -0.9363E+02    -0.9148E+02    -0.8797E+02    -0.8256E+02    -0.7464E+02    -0.6363E+02    -0.4900E+02    -0.3030E+02    -0.6906E+01     0.2204E+02     0.5766E+02     0.1013E+03     0.1548E+03     0.2201E+03     0.3001E+03     0.3980E+03     0.5183E+03     0.6663E+03     0.8485E+03     0.1072E+04     0.1342E+04     0.1655E+04     0.1979E+04     0.2199E+04     0.1979E+04     0.1655E+04     0.1342E+04     0.1072E+04     0.8484E+03     0.6662E+03     0.5182E+03     0.3979E+03     0.3000E+03     0.2200E+03     0.1547E+03     0.1012E+03     0.5754E+02     0.2192E+02    -0.7026E+01    -0.3042E+02    -0.4912E+02    -0.6374E+02    -0.7475E+02    -0.8265E+02    -0.8806E+02    -0.9156E+02    -0.9371E+02    -0.9493E+02    -0.9554E+02    -0.9575E+02    -0.9570E+02    -0.9549E+02    -0.9518E+02    -0.9482E+02    -0.9443E+02    -0.9403E+02    -0.9362E+02    -0.9323E+02    -0.9284E+02    -0.9246E+02    -0.9210E+02    -0.9174E+02    -0.9139E+02    -0.9105E+02    -0.9072E+02    -0.9040E+02    -0.9010E+02    -0.8981E+02    -0.8954E+02    -0.8930E+02    -0.8910E+02    -0.8895E+02    -0.8886E+02    -0.8886E+02
    -0.8890E+02    -0.8890E+02    -0.8899E+02    -0.8914E+02    -0.8935E+02    -0.8959E+02    -0.8986E+02    -0.9015E+02    -0.9046E+02    -0.9079E+02    -0.9112E+02    -0.9146E+02    -0.9181E+02    -0.9217E+02    -0.9253E+02    -0.9290E+02    -0.9328E+02    -0.9365E+02    -0.9402E+02    -0.9438E+02    -0.9469E+02    -0.9495E+02    -0.9510E+02    -0.9507E+02    -0.9478E+02    -0.9408E+02    -0.9275E+02    -0.9050E+02    -0.8691E+02    -0.8149E+02    -0.7369E+02    -0.6300E+02    -0.4897E+02    -0.3123E+02    -0.9282E+01     0.1755E+02     0.5013E+02     0.8948E+02     0.1368E+03     0.1933E+03     0.2607E+03     0.3404E+03     0.4340E+03     0.5428E+03     0.6671E+03     0.8050E+03     0.9509E+03     0.1092E+04     0.1205E+04     0.1254E+04     0.1205E+04     0.1092E+04     0.9508E+03     0.8050E+03     0.6670E+03     0.5428E+03     0.4340E+03     0.3403E+03     0.2606E+03     0.1932E+03     0.1367E+03     0.8938E+02     0.5002E+02     0.1743E+02    -0.9402E+01    -0.3135E+02    -0.4909E+02    -0.6312E+02    -0.7380E+02    -0.8158E+02    -0.8700E+02    -0.9058E+02    -0.9283E+02    -0.9415E+02    -0.9485E+02    -0.9514E+02    -0.9517E+02    -0.9502E+02    -0.9477E+02    -0.9446E+02    -0.9411E+02    -0.9374E+02    -0.9337E+02    -0.9301E+02    -0.9264E+02    -0.9229E+02    -0.9194E+02    -0.9159E+02    -0.9126E+02    -0.9093E+02    -0.9061E+02    -0.9031E+02    -0.9001E+02    -0.8973E+02    -0.8948E+02    -0.8924E+02    -0.8905E+02    -0.8890E+02    -0.8882E+02    -0.8882E+02
    -0.8882E+02    -0.8882E+02    -0.8890E+02    -0.8905E+02    -0.8924E+02    -0.8947E+02    -0.8973E+02    -0.9000E+02    -0.9030E+02    -0.9060E+02    -0.9091E+02    -0.9123E+02    -0.9155E+02    -0.9188E+02    -0.9222E+02    -0.9255E+02    -0.9288E+02    -0.9321E+02    -0.9352E+02    -0.9381E+02    -0.9406E+02    -0.9422E+02    -0.9428E+02    -0.9414E+02    -0.9373E+02    -0.9289E+02    -0.9142E+02    -0.8903E+02    -0.8536E+02    -0.7998E+02    -0.7243E+02    -0.6228E+02    -0.4920E+02    -0.3292E+02    -0.1310E+02     0.1071E+02     0.3908E+02     0.7263E+02     0.1120E+03     0.1578E+03     0.2107E+03     0.2709E+03     0.3384E+03     0.4128E+03     0.4923E+03     0.5739E+03     0.6525E+03     0.7206E+03     0.7684E+03     0.7861E+03     0.7684E+03     0.7206E+03     0.6525E+03     0.5739E+03     0.4923E+03     0.4127E+03     0.3384E+03     0.2708E+03     0.2106E+03     0.1577E+03     0.1119E+03     0.7252E+02     0.3897E+02     0.1059E+02    -0.1322E+02    -0.3304E+02    -0.4932E+02    -0.6239E+02    -0.7254E+02    -0.8008E+02    -0.8545E+02    -0.8911E+02    -0.9150E+02    -0.9296E+02    -0.9380E+02    -0.9421E+02    -0.9435E+02    -0.9430E+02    -0.9413E+02    -0.9389E+02    -0.9361E+02    -0.9330E+02    -0.9298E+02    -0.9265E+02    -0.9232E+02    -0.9200E+02    -0.9168E+02    -0.9136E+02    -0.9105E+02    -0.9074E+02    -0.9044E+02    -0.9015E+02    -0.8988E+02    -0.8961E+02    -0.8937E+02    -0.8915E+02    -0.8896E+02    -0.8883E+02    -0.8875E+02    -0.8875E+02
    -0.8871E+02    -0.8871E+02    -0.8879E+02    -0.8892E+02    -0.8910E+02    -0.8931E+02    -0.8955E+02    -0.8980E+02    -0.9007E+02    -0.9035E+02    -0.9063E+02    -0.9092E+02    -0.9121E+02    -0.9150E+02    -0.9180E+02    -0.9208E+02    -0.9236E+02    -0.9263E+02    -0.9288E+02    -0.9309E+02    -0.9324E+02    -0.9331E+02    -0.9324E+02    -0.9297E+02    -0.9241E+02    -0.9141E+02    -0.8978E+02    -0.8727E+02    -0.8356E+02    -0.7831E+02    -0.7113E+02    -0.6172E+02    -0.4984E+02    -0.3532E+02    -0.1799E+02     0.2416E+01     0.2621E+02     0.5370E+02     0.8516E+02     0.1207E+03     0.1605E+03     0.2042E+03     0.2514E+03     0.3009E+03     0.3513E+03     0.4003E+03     0.4446E+03     0.4806E+03     0.5043E+03     0.5127E+03     0.5043E+03     0.4805E+03     0.4445E+03     0.4002E+03     0.3513E+03     0.3009E+03     0.2513E+03     0.2041E+03     0.1604E+03     0.1207E+03     0.8506E+02     0.5360E+02     0.2610E+02     0.2300E+01    -0.1811E+02    -0.3545E+02    -0.4996E+02    -0.6184E+02    -0.7125E+02    -0.7841E+02    -0.8366E+02    -0.8736E+02    -0.8986E+02    -0.9149E+02    -0.9248E+02    -0.9304E+02    -0.9331E+02    -0.9338E+02    -0.9331E+02    -0.9316E+02    -0.9296E+02    -0.9272E+02    -0.9246E+02    -0.9218E+02    -0.9190E+02    -0.9162E+02    -0.9133E+02    -0.9105E+02    -0.9076E+02    -0.9049E+02    -0.9021E+02    -0.8995E+02    -0.8969E+02    -0.8945E+02    -0.8922E+02    -0.8902E+02    -0.8885E+02    -0.8872E+02    -0.8865E+02    -0.8865E+02
    -0.8858E+02    -0.8858E+02    -0.8865E+02    -0.8877E+02    -0.8893E+02    -0.8912E+02    -0.8933E+02    -0.8956E+02    -0.8980E+02    -0.9004E+02    -0.9029E+02    -0.9054E+02    -0.9079E+02    -0.9104E+02    -0.9129E+02    -0.9152E+02    -0.9174E+02    -0.9194E+02    -0.9211E+02    -0.9223E+02    -0.9229E+02    -0.9224E+02    -0.9204E+02    -0.9164E+02    -0.9092E+02    -0.8976E+02    -0.8800E+02    -0.8541E+02    -0.8174E+02    -0.7671E+02    -0.7004E+02    -0.6149E+02    -0.5094E+02    -0.3829E+02    -0.2348E+02    -0.6411E+01     0.1305E+02     0.3501E+02     0.5951E+02     0.8651E+02     0.1158E+03     0.1471E+03     0.1797E+03     0.2128E+03     0.2451E+03     0.2754E+03     0.3017E+03     0.3223E+03     0.3355E+03     0.3400E+03     0.3355E+03     0.3223E+03     0.3017E+03     0.2753E+03     0.2451E+03     0.2127E+03     0.1796E+03     0.1470E+03     0.1157E+03     0.8642E+02     0.5941E+02     0.3490E+02     0.1294E+02    -0.6526E+01    -0.2359E+02    -0.3841E+02    -0.5106E+02    -0.6161E+02    -0.7015E+02    -0.7681E+02    -0.8184E+02    -0.8550E+02    -0.8808E+02    -0.8984E+02    -0.9099E+02    -0.9171E+02    -0.9212E+02    -0.9231E+02    -0.9236E+02    -0.9231E+02    -0.9219E+02    -0.9203E+02    -0.9183E+02    -0.9162E+02    -0.9139E+02    -0.9115E+02    -0.9091E+02    -0.9066E+02    -0.9042E+02    -0.9017E+02    -0.8993E+02    -0.8970E+02    -0.8947E+02    -0.8925E+02    -0.8905E+02    -0.8886E+02    -0.8871E+02    -0.8859E+02    -0.8853E+02    -0.8853E+02
    -0.8843E+02    -0.8843E+02    -0.8849E+02    -0.8860E+02    -0.8874E+02    -0.8890E+02    -0.8909E+02    -0.8928E+02    -0.8948E+02    -0.8969E+02    -0.8990E+02    -0.9011E+02    -0.9032E+02    -0.9052E+02    -0.9071E+02    -0.9089E+02    -0.9104E+02    -0.9117E+02    -0.9125E+02    -0.9129E+02    -0.9124E+02    -0.9107E+02    -0.9075E+02    -0.9020E+02    -0.8935E+02    -0.8806E+02    -0.8621E+02    -0.8361E+02    -0.8007E+02    -0.7535E+02    -0.6927E+02    -0.6165E+02    -0.5244E+02    -0.4160E+02    -0.2914E+02    -0.1508E+02     0.6022E+00     0.1791E+02     0.3678E+02     0.5707E+02     0.7855E+02     0.1009E+03     0.1235E+03     0.1459E+03     0.1672E+03     0.1865E+03     0.2029E+03     0.2155E+03     0.2234E+03     0.2261E+03     0.2234E+03     0.2155E+03     0.2029E+03     0.1865E+03     0.1672E+03     0.1458E+03     0.1235E+03     0.1008E+03     0.7847E+02     0.5698E+02     0.3668E+02     0.1780E+02     0.4933E+00    -0.1520E+02    -0.2926E+02    -0.4172E+02    -0.5256E+02    -0.6177E+02    -0.6938E+02    -0.7546E+02    -0.8017E+02    -0.8371E+02    -0.8630E+02    -0.8815E+02    -0.8942E+02    -0.9028E+02    -0.9083E+02    -0.9115E+02    -0.9131E+02    -0.9136E+02    -0.9134E+02    -0.9125E+02    -0.9113E+02    -0.9098E+02    -0.9081E+02    -0.9063E+02    -0.9043E+02    -0.9023E+02    -0.9002E+02    -0.8982E+02    -0.8961E+02    -0.8941E+02    -0.8921E+02    -0.8902E+02    -0.8884E+02    -0.8869E+02    -0.8855E+02    -0.8845E+02    -0.8839E+02    -0.8839E+02
    -0.8827E+02    -0.8827E+02    -0.8832E+02    -0.8841E+02    -0.8853E+02    -0.8866E+02    -0.8882E+02    -0.8898E+02    -0.8914E+02    -0.8931E+02    -0.8948E+02    -0.8964E+02    -0.8980E+02    -0.8995E+02    -0.9008E+02    -0.9020E+02    -0.9028E+02    -0.9034E+02    -0.9034E+02    -0.9028E+02    -0.9013E+02    -0.8986E+02    -0.8942E+02    -0.8875E+02    -0.8779E+02    -0.8643E+02    -0.8456E+02    -0.8202E+02    -0.7867E+02    -0.7434E+02    -0.6888E+02    -0.6220E+02    -0.5426E+02    -0.4508E+02    -0.3471E+02    -0.2320E+02    -0.1063E+02     0.2957E+01     0.1746E+02     0.3272E+02     0.4853E+02     0.6460E+02     0.8056E+02     0.9598E+02     0.1104E+03     0.1232E+03     0.1338E+03     0.1419E+03     0.1469E+03     0.1486E+03     0.1469E+03     0.1419E+03     0.1338E+03     0.1231E+03     0.1103E+03     0.9593E+02     0.8050E+02     0.6453E+02     0.4845E+02     0.3263E+02     0.1736E+02     0.2857E+01    -0.1073E+02    -0.2331E+02    -0.3483E+02    -0.4520E+02    -0.5438E+02    -0.6232E+02    -0.6900E+02    -0.7445E+02    -0.7877E+02    -0.8212E+02    -0.8465E+02    -0.8652E+02    -0.8787E+02    -0.8883E+02    -0.8950E+02    -0.8993E+02    -0.9021E+02    -0.9036E+02    -0.9042E+02    -0.9042E+02    -0.9037E+02    -0.9029E+02    -0.9018E+02    -0.9005E+02    -0.8991E+02    -0.8975E+02    -0.8959E+02    -0.8943E+02    -0.8926E+02    -0.8909E+02    -0.8893E+02    -0.8877E+02    -0.8862E+02    -0.8849E+02    -0.8838E+02    -0.8829E+02    -0.8824E+02    -0.8824E+02
    -0.8810E+02    -0.8810E+02    -0.8814E+02    -0.8821E+02    -0.8831E+02    -0.8841E+02    -0.8853E+02    -0.8866E+02    -0.8879E+02    -0.8891E+02    -0.8904E+02    -0.8916E+02    -0.8926E+02    -0.8936E+02    -0.8943E+02    -0.8948E+02    -0.8950E+02    -0.8948E+02    -0.8941E+02    -0.8926E+02    -0.8902E+02    -0.8865E+02    -0.8812E+02    -0.8738E+02    -0.8635E+02    -0.8497E+02    -0.8313E+02    -0.8072E+02    -0.7762E+02    -0.7372E+02    -0.6890E+02    -0.6311E+02    -0.5634E+02    -0.4863E+02    -0.4003E+02    -0.3063E+02    -0.2054E+02    -0.9836E+01     0.1366E+01     0.1294E+02     0.2470E+02     0.3643E+02     0.4789E+02     0.5876E+02     0.6873E+02     0.7748E+02     0.8469E+02     0.9006E+02     0.9339E+02     0.9451E+02     0.9338E+02     0.9005E+02     0.8466E+02     0.7745E+02     0.6869E+02     0.5871E+02     0.4783E+02     0.3637E+02     0.2462E+02     0.1285E+02     0.1276E+01    -0.9933E+01    -0.2064E+02    -0.3074E+02    -0.4014E+02    -0.4874E+02    -0.5646E+02    -0.6322E+02    -0.6901E+02    -0.7382E+02    -0.7772E+02    -0.8082E+02    -0.8322E+02    -0.8505E+02    -0.8643E+02    -0.8746E+02    -0.8820E+02    -0.8873E+02    -0.8910E+02    -0.8934E+02    -0.8949E+02    -0.8956E+02    -0.8959E+02    -0.8957E+02    -0.8952E+02    -0.8945E+02    -0.8936E+02    -0.8926E+02    -0.8914E+02    -0.8902E+02    -0.8889E+02    -0.8876E+02    -0.8864E+02    -0.8851E+02    -0.8839E+02    -0.8828E+02    -0.8819E+02    -0.8812E+02    -0.8808E+02    -0.8808E+02
    -0.8793E+02    -0.8793E+02    -0.8796E+02    -0.8801E+02    -0.8808E+02    -0.8816E+02    -0.8825E+02    -0.8834E+02    -0.8843E+02    -0.8851E+02    -0.8859E+02    -0.8866E+02    -0.8872E+02    -0.8876E+02    -0.8878E+02    -0.8877E+02    -0.8873E+02    -0.8864E+02    -0.8849E+02    -0.8828E+02    -0.8796E+02    -0.8753E+02    -0.8693E+02    -0.8614E+02    -0.8510E+02    -0.8374E+02    -0.8199E+02    -0.7975E+02    -0.7695E+02    -0.7349E+02    -0.6930E+02    -0.6434E+02    -0.5862E+02    -0.5217E+02    -0.4507E+02    -0.3740E+02    -0.2925E+02    -0.2075E+02    -0.1200E+02    -0.3110E+01     0.5777E+01     0.1450E+02     0.2289E+02     0.3075E+02     0.3786E+02     0.4403E+02     0.4906E+02     0.5279E+02     0.5507E+02     0.5584E+02     0.5507E+02     0.5277E+02     0.4904E+02     0.4400E+02     0.3782E+02     0.3070E+02     0.2284E+02     0.1444E+02     0.5705E+01    -0.3189E+01    -0.1208E+02    -0.2084E+02    -0.2935E+02    -0.3750E+02    -0.4518E+02    -0.5228E+02    -0.5873E+02    -0.6445E+02    -0.6940E+02    -0.7359E+02    -0.7705E+02    -0.7985E+02    -0.8207E+02    -0.8382E+02    -0.8518E+02    -0.8622E+02    -0.8701E+02    -0.8760E+02    -0.8804E+02    -0.8835E+02    -0.8857E+02    -0.8872E+02    -0.8881E+02    -0.8886E+02    -0.8887E+02    -0.8885E+02    -0.8881E+02    -0.8876E+02    -0.8869E+02    -0.8861E+02    -0.8852E+02    -0.8843E+02    -0.8834E+02    -0.8825E+02    -0.8816E+02    -0.8808E+02    -0.8801E+02    -0.8795E+02    -0.8792E+02    -0.8792E+02
    -0.8776E+02    -0.8776E+02    -0.8778E+02    -0.8782E+02    -0.8786E+02    -0.8791E+02    -0.8797E+02    -0.8803E+02    -0.8808E+02    -0.8812E+02    -0.8816E+02    -0.8819E+02    -0.8820E+02    -0.8819E+02    -0.8816E+02    -0.8809E+02    -0.8800E+02    -0.8785E+02    -0.8765E+02    -0.8737E+02    -0.8700E+02    -0.8652E+02    -0.8590E+02    -0.8510E+02    -0.8408E+02    -0.8278E+02    -0.8115E+02    -0.7913E+02    -0.7664E+02    -0.7362E+02    -0.7003E+02    -0.6583E+02    -0.6104E+02    -0.5569E+02    -0.4984E+02    -0.4357E+02    -0.3698E+02    -0.3016E+02    -0.2323E+02    -0.1628E+02    -0.9442E+01    -0.2813E+01     0.3477E+01     0.9297E+01     0.1451E+02     0.1899E+02     0.2262E+02     0.2529E+02     0.2692E+02     0.2747E+02     0.2691E+02     0.2527E+02     0.2260E+02     0.1896E+02     0.1447E+02     0.9251E+01     0.3424E+01    -0.2873E+01    -0.9509E+01    -0.1636E+02    -0.2331E+02    -0.3025E+02    -0.3707E+02    -0.4367E+02    -0.4994E+02    -0.5579E+02    -0.6114E+02    -0.6593E+02    -0.7013E+02    -0.7372E+02    -0.7673E+02    -0.7921E+02    -0.8123E+02    -0.8286E+02    -0.8415E+02    -0.8517E+02    -0.8597E+02    -0.8659E+02    -0.8707E+02    -0.8744E+02    -0.8772E+02    -0.8792E+02    -0.8807E+02    -0.8817E+02    -0.8823E+02    -0.8827E+02    -0.8828E+02    -0.8827E+02    -0.8824E+02    -0.8821E+02    -0.8816E+02    -0.8810E+02    -0.8805E+02    -0.8799E+02    -0.8793E+02    -0.8787E+02    -0.8782E+02    -0.8779E+02    -0.8776E+02    -0.8776E+02
    -0.8760E+02    -0.8760E+02    -0.8761E+02    -0.8763E+02    -0.8765E+02    -0.8768E+02    -0.8771E+02    -0.8773E+02    -0.8775E+02    -0.8776E+02    -0.8776E+02    -0.8774E+02    -0.8771E+02    -0.8766E+02    -0.8758E+02    -0.8747E+02    -0.8733E+02    -0.8714E+02    -0.8689E+02    -0.8658E+02    -0.8618E+02    -0.8567E+02    -0.8505E+02    -0.8426E+02    -0.8329E+02    -0.8209E+02    -0.8061E+02    -0.7882E+02    -0.7665E+02    -0.7407E+02    -0.7103E+02    -0.6752E+02    -0.6355E+02    -0.5914E+02    -0.5436E+02    -0.4925E+02    -0.4391E+02    -0.3842E+02    -0.3287E+02    -0.2736E+02    -0.2197E+02    -0.1682E+02    -0.1199E+02    -0.7558E+01    -0.3626E+01    -0.2734E+00     0.2422E+01     0.4396E+01     0.5599E+01     0.6002E+01     0.5592E+01     0.4382E+01     0.2400E+01    -0.3021E+00    -0.3662E+01    -0.7601E+01    -0.1204E+02    -0.1688E+02    -0.2204E+02    -0.2742E+02    -0.3295E+02    -0.3850E+02    -0.4400E+02    -0.4934E+02    -0.5445E+02    -0.5924E+02    -0.6364E+02    -0.6761E+02    -0.7112E+02    -0.7415E+02    -0.7673E+02    -0.7889E+02    -0.8069E+02    -0.8216E+02    -0.8336E+02    -0.8433E+02    -0.8511E+02    -0.8574E+02    -0.8624E+02    -0.8664E+02    -0.8695E+02    -0.8720E+02    -0.8739E+02    -0.8754E+02    -0.8765E+02    -0.8772E+02    -0.8778E+02    -0.8781E+02    -0.8782E+02    -0.8782E+02    -0.8781E+02    -0.8779E+02    -0.8777E+02    -0.8774E+02    -0.8771E+02    -0.8768E+02    -0.8765E+02    -0.8763E+02    -0.8761E+02    -0.8761E+02
    -0.8745E+02    -0.8745E+02    -0.8745E+02    -0.8746E+02    -0.8746E+02    -0.8746E+02    -0.8746E+02    -0.8746E+02    -0.8744E+02    -0.8742E+02    -0.8739E+02    -0.8734E+02    -0.8727E+02    -0.8718E+02    -0.8706E+02    -0.8692E+02    -0.8674E+02    -0.8652E+02    -0.8624E+02    -0.8590E+02    -0.8549E+02    -0.8499E+02    -0.8438E+02    -0.8363E+02    -0.8273E+02    -0.8164E+02    -0.8034E+02    -0.7877E+02    -0.7692E+02    -0.7474E+02    -0.7222E+02    -0.6933E+02    -0.6608E+02    -0.6249E+02    -0.5861E+02    -0.5448E+02    -0.5017E+02    -0.4575E+02    -0.4130E+02    -0.3690E+02    -0.3261E+02    -0.2853E+02    -0.2472E+02    -0.2125E+02    -0.1820E+02    -0.1562E+02    -0.1355E+02    -0.1205E+02    -0.1113E+02    -0.1082E+02    -0.1114E+02    -0.1206E+02    -0.1357E+02    -0.1564E+02    -0.1823E+02    -0.2129E+02    -0.2476E+02    -0.2858E+02    -0.3267E+02    -0.3696E+02    -0.4137E+02    -0.4583E+02    -0.5025E+02    -0.5456E+02    -0.5869E+02    -0.6257E+02    -0.6616E+02    -0.6941E+02    -0.7229E+02    -0.7481E+02    -0.7699E+02    -0.7884E+02    -0.8040E+02    -0.8170E+02    -0.8279E+02    -0.8369E+02    -0.8443E+02    -0.8504E+02    -0.8555E+02    -0.8596E+02    -0.8630E+02    -0.8657E+02    -0.8679E+02    -0.8698E+02    -0.8712E+02    -0.8723E+02    -0.8732E+02    -0.8739E+02    -0.8744E+02    -0.8747E+02    -0.8750E+02    -0.8751E+02    -0.8751E+02    -0.8751E+02    -0.8750E+02    -0.8750E+02    -0.8749E+02    -0.8748E+02    -0.8747E+02    -0.8747E+02
    -0.8731E+02    -0.8731E+02    -0.8731E+02    -0.8730E+02    -0.8729E+02    -0.8727E+02    -0.8725E+02    -0.8722E+02    -0.8718E+02    -0.8712E+02    -0.8706E+02    -0.8698E+02    -0.8688E+02    -0.8676E+02    -0.8662E+02    -0.8645E+02    -0.8624E+02    -0.8600E+02    -0.8571E+02    -0.8536E+02    -0.8495E+02    -0.8446E+02    -0.8388E+02    -0.8319E+02    -0.8237E+02    -0.8141E+02    -0.8027E+02    -0.7893E+02    -0.7737E+02    -0.7557E+02    -0.7350E+02    -0.7116E+02    -0.6854E+02    -0.6567E+02    -0.6256E+02    -0.5926E+02    -0.5581E+02    -0.5229E+02    -0.4873E+02    -0.4522E+02    -0.4181E+02    -0.3857E+02    -0.3554E+02    -0.3280E+02    -0.3038E+02    -0.2834E+02    -0.2671E+02    -0.2552E+02    -0.2480E+02    -0.2456E+02    -0.2481E+02    -0.2553E+02    -0.2672E+02    -0.2836E+02    -0.3041E+02    -0.3283E+02    -0.3558E+02    -0.3861E+02    -0.4186E+02    -0.4528E+02    -0.4879E+02    -0.5235E+02    -0.5588E+02    -0.5932E+02    -0.6262E+02    -0.6573E+02    -0.6861E+02    -0.7122E+02    -0.7356E+02    -0.7563E+02    -0.7743E+02    -0.7899E+02    -0.8032E+02    -0.8146E+02    -0.8242E+02    -0.8324E+02    -0.8393E+02    -0.8451E+02    -0.8499E+02    -0.8541E+02    -0.8575E+02    -0.8604E+02    -0.8629E+02    -0.8649E+02    -0.8666E+02    -0.8681E+02    -0.8692E+02    -0.8702E+02    -0.8710E+02    -0.8716E+02    -0.8721E+02    -0.8725E+02    -0.8728E+02    -0.8730E+02    -0.8732E+02    -0.8733E+02    -0.8734E+02    -0.8734E+02    -0.8734E+02    -0.8734E+02
    -0.8719E+02    -0.8719E+02    -0.8718E+02    -0.8716E+02    -0.8714E+02    -0.8710E+02    -0.8706E+02    -0.8701E+02    -0.8694E+02    -0.8687E+02    -0.8678E+02    -0.8668E+02    -0.8655E+02    -0.8641E+02    -0.8625E+02    -0.8606E+02    -0.8584E+02    -0.8558E+02    -0.8529E+02    -0.8494E+02    -0.8454E+02    -0.8407E+02    -0.8353E+02    -0.8291E+02    -0.8218E+02    -0.8133E+02    -0.8036E+02    -0.7923E+02    -0.7794E+02    -0.7646E+02    -0.7479E+02    -0.7292E+02    -0.7084E+02    -0.6857E+02    -0.6613E+02    -0.6353E+02    -0.6083E+02    -0.5805E+02    -0.5525E+02    -0.5248E+02    -0.4979E+02    -0.4723E+02    -0.4484E+02    -0.4268E+02    -0.4077E+02    -0.3916E+02    -0.3788E+02    -0.3694E+02    -0.3637E+02    -0.3619E+02    -0.3638E+02    -0.3695E+02    -0.3789E+02    -0.3918E+02    -0.4079E+02    -0.4271E+02    -0.4488E+02    -0.4727E+02    -0.4983E+02    -0.5253E+02    -0.5530E+02    -0.5810E+02    -0.6088E+02    -0.6359E+02    -0.6618E+02    -0.6863E+02    -0.7090E+02    -0.7297E+02    -0.7484E+02    -0.7651E+02    -0.7798E+02    -0.7927E+02    -0.8040E+02    -0.8137E+02    -0.8222E+02    -0.8294E+02    -0.8357E+02    -0.8411E+02    -0.8457E+02    -0.8497E+02    -0.8532E+02    -0.8562E+02    -0.8587E+02    -0.8609E+02    -0.8628E+02    -0.8644E+02    -0.8658E+02    -0.8670E+02    -0.8680E+02    -0.8689E+02    -0.8697E+02    -0.8703E+02    -0.8708E+02    -0.8712E+02    -0.8716E+02    -0.8719E+02    -0.8721E+02    -0.8722E+02    -0.8723E+02    -0.8723E+02
    -0.8709E+02    -0.8709E+02    -0.8707E+02    -0.8705E+02    -0.8701E+02    -0.8696E+02    -0.8690E+02    -0.8683E+02    -0.8675E+02    -0.8665E+02    -0.8655E+02    -0.8642E+02    -0.8629E+02    -0.8613E+02    -0.8595E+02    -0.8575E+02    -0.8552E+02    -0.8526E+02    -0.8497E+02    -0.8463E+02    -0.8425E+02    -0.8381E+02    -0.8332E+02    -0.8275E+02    -0.8211E+02    -0.8138E+02    -0.8055E+02    -0.7961E+02    -0.7855E+02    -0.7735E+02    -0.7602E+02    -0.7454E+02    -0.7292E+02    -0.7115E+02    -0.6926E+02    -0.6726E+02    -0.6517E+02    -0.6303E+02    -0.6086E+02    -0.5872E+02    -0.5663E+02    -0.5464E+02    -0.5278E+02    -0.5109E+02    -0.4960E+02    -0.4834E+02    -0.4734E+02    -0.4661E+02    -0.4617E+02    -0.4602E+02    -0.4617E+02    -0.4662E+02    -0.4735E+02    -0.4836E+02    -0.4962E+02    -0.5111E+02    -0.5280E+02    -0.5467E+02    -0.5666E+02    -0.5875E+02    -0.6090E+02    -0.6307E+02    -0.6521E+02    -0.6730E+02    -0.6930E+02    -0.7119E+02    -0.7296E+02    -0.7458E+02    -0.7606E+02    -0.7739E+02    -0.7858E+02    -0.7964E+02    -0.8058E+02    -0.8141E+02    -0.8214E+02    -0.8278E+02    -0.8335E+02    -0.8384E+02    -0.8427E+02    -0.8465E+02    -0.8499E+02    -0.8528E+02    -0.8554E+02    -0.8577E+02    -0.8597E+02    -0.8615E+02    -0.8630E+02    -0.8644E+02    -0.8656E+02    -0.8666E+02    -0.8676E+02    -0.8684E+02    -0.8691E+02    -0.8697E+02    -0.8702E+02    -0.8706E+02    -0.8709E+02    -0.8712E+02    -0.8713E+02    -0.8713E+02
    -0.8700E+02    -0.8700E+02    -0.8698E+02    -0.8695E+02    -0.8690E+02    -0.8684E+02    -0.8677E+02    -0.8668E+02    -0.8659E+02    -0.8648E+02    -0.8636E+02    -0.8622E+02    -0.8607E+02    -0.8591E+02    -0.8572E+02    -0.8551E+02    -0.8528E+02    -0.8502E+02    -0.8474E+02    -0.8442E+02    -0.8406E+02    -0.8366E+02    -0.8321E+02    -0.8270E+02    -0.8214E+02    -0.8151E+02    -0.8081E+02    -0.8003E+02    -0.7916E+02    -0.7820E+02    -0.7714E+02    -0.7598E+02    -0.7472E+02    -0.7337E+02    -0.7192E+02    -0.7040E+02    -0.6882E+02    -0.6720E+02    -0.6556E+02    -0.6393E+02    -0.6235E+02    -0.6083E+02    -0.5942E+02    -0.5813E+02    -0.5699E+02    -0.5602E+02    -0.5525E+02    -0.5469E+02    -0.5435E+02    -0.5424E+02    -0.5436E+02    -0.5470E+02    -0.5526E+02    -0.5604E+02    -0.5700E+02    -0.5814E+02    -0.5944E+02    -0.6086E+02    -0.6237E+02    -0.6396E+02    -0.6559E+02    -0.6723E+02    -0.6885E+02    -0.7043E+02    -0.7195E+02    -0.7339E+02    -0.7475E+02    -0.7601E+02    -0.7717E+02    -0.7822E+02    -0.7918E+02    -0.8005E+02    -0.8083E+02    -0.8153E+02    -0.8216E+02    -0.8272E+02    -0.8322E+02    -0.8367E+02    -0.8407E+02    -0.8443E+02    -0.8475E+02    -0.8504E+02    -0.8529E+02    -0.8552E+02    -0.8573E+02    -0.8591E+02    -0.8608E+02    -0.8623E+02    -0.8636E+02    -0.8648E+02    -0.8658E+02    -0.8668E+02    -0.8676E+02    -0.8684E+02    -0.8690E+02    -0.8696E+02    -0.8700E+02    -0.8703E+02    -0.8705E+02    -0.8705E+02
    -0.8693E+02    -0.8693E+02    -0.8691E+02    -0.8687E+02    -0.8682E+02    -0.8674E+02    -0.8666E+02    -0.8657E+02    -0.8646E+02    -0.8634E+02    -0.8621E+02    -0.8607E+02    -0.8591E+02    -0.8574E+02    -0.8555E+02    -0.8534E+02    -0.8511E+02    -0.8486E+02    -0.8459E+02    -0.8428E+02    -0.8395E+02    -0.8358E+02    -0.8318E+02    -0.8273E+02    -0.8224E+02    -0.8170E+02    -0.8111E+02    -0.8046E+02    -0.7975E+02    -0.7897E+02    -0.7813E+02    -0.7722E+02    -0.7625E+02    -0.7521E+02    -0.7411E+02    -0.7297E+02    -0.7178E+02    -0.7058E+02    -0.6936E+02    -0.6815E+02    -0.6697E+02    -0.6585E+02    -0.6480E+02    -0.6384E+02    -0.6299E+02    -0.6227E+02    -0.6170E+02    -0.6128E+02    -0.6102E+02    -0.6094E+02    -0.6102E+02    -0.6128E+02    -0.6170E+02    -0.6228E+02    -0.6300E+02    -0.6385E+02    -0.6481E+02    -0.6587E+02    -0.6699E+02    -0.6817E+02    -0.6938E+02    -0.7060E+02    -0.7180E+02    -0.7299E+02    -0.7413E+02    -0.7523E+02    -0.7627E+02    -0.7724E+02    -0.7815E+02    -0.7899E+02    -0.7976E+02    -0.8047E+02    -0.8112E+02    -0.8171E+02    -0.8225E+02    -0.8274E+02    -0.8318E+02    -0.8359E+02    -0.8395E+02    -0.8429E+02    -0.8459E+02    -0.8486E+02    -0.8511E+02    -0.8534E+02    -0.8555E+02    -0.8573E+02    -0.8591E+02    -0.8606E+02    -0.8620E+02    -0.8633E+02    -0.8645E+02    -0.8655E+02    -0.8665E+02    -0.8673E+02    -0.8681E+02    -0.8687E+02    -0.8692E+02    -0.8696E+02    -0.8698E+02    -0.8698E+02
    -0.8688E+02    -0.8688E+02    -0.8686E+02    -0.8681E+02    -0.8675E+02    -0.8667E+02    -0.8658E+02    -0.8648E+02    -0.8637E+02    -0.8624E+02    -0.8611E+02    -0.8596E+02    -0.8580E+02    -0.8562E+02    -0.8543E+02    -0.8523E+02    -0.8501E+02    -0.8476E+02    -0.8450E+02    -0.8422E+02    -0.8391E+02    -0.8357E+02    -0.8321E+02    -0.8282E+02    -0.8239E+02    -0.8192E+02    -0.8142E+02    -0.8088E+02    -0.8030E+02    -0.7967E+02    -0.7900E+02    -0.7828E+02    -0.7752E+02    -0.7672E+02    -0.7589E+02    -0.7503E+02    -0.7414E+02    -0.7325E+02    -0.7235E+02    -0.7146E+02    -0.7060E+02    -0.6978E+02    -0.6901E+02    -0.6831E+02    -0.6769E+02    -0.6717E+02    -0.6675E+02    -0.6644E+02    -0.6626E+02    -0.6620E+02    -0.6626E+02    -0.6645E+02    -0.6675E+02    -0.6717E+02    -0.6770E+02    -0.6832E+02    -0.6902E+02    -0.6979E+02    -0.7061E+02    -0.7147E+02    -0.7236E+02    -0.7326E+02    -0.7416E+02    -0.7504E+02    -0.7590E+02    -0.7674E+02    -0.7753E+02    -0.7829E+02    -0.7900E+02    -0.7968E+02    -0.8030E+02    -0.8088E+02    -0.8143E+02    -0.8193E+02    -0.8239E+02    -0.8282E+02    -0.8321E+02    -0.8357E+02    -0.8391E+02    -0.8421E+02    -0.8450E+02    -0.8476E+02    -0.8500E+02    -0.8522E+02    -0.8542E+02    -0.8561E+02    -0.8578E+02    -0.8594E+02    -0.8609E+02    -0.8622E+02    -0.8635E+02    -0.8646E+02    -0.8656E+02    -0.8665E+02    -0.8674E+02    -0.8681E+02    -0.8686E+02    -0.8690E+02    -0.8693E+02    -0.8693E+02
    -0.8684E+02    -0.8684E+02    -0.8682E+02    -0.8677E+02    -0.8670E+02    -0.8662E+02    -0.8653E+02    -0.8642E+02    -0.8630E+02    -0.8617E+02    -0.8604E+02    -0.8588E+02    -0.8572E+02    -0.8555E+02    -0.8536E+02    -0.8516E+02    -0.8495E+02    -0.8472E+02    -0.8447E+02    -0.8421E+02    -0.8392E+02    -0.8362E+02    -0.8329E+02    -0.8294E+02    -0.8257E+02    -0.8217E+02    -0.8174E+02    -0.8128E+02    -0.8080E+02    -0.8029E+02    -0.7975E+02    -0.7918E+02    -0.7858E+02    -0.7796E+02    -0.7732E+02    -0.7667E+02    -0.7600E+02    -0.7533E+02    -0.7467E+02    -0.7401E+02    -0.7338E+02    -0.7278E+02    -0.7223E+02    -0.7172E+02    -0.7127E+02    -0.7089E+02    -0.7059E+02    -0.7037E+02    -0.7024E+02    -0.7019E+02    -0.7024E+02    -0.7037E+02    -0.7059E+02    -0.7090E+02    -0.7128E+02    -0.7172E+02    -0.7223E+02    -0.7279E+02    -0.7339E+02    -0.7402E+02    -0.7467E+02    -0.7534E+02    -0.7601E+02    -0.7667E+02    -0.7733E+02    -0.7797E+02    -0.7858E+02    -0.7918E+02    -0.7975E+02    -0.8029E+02    -0.8080E+02    -0.8128E+02    -0.8174E+02    -0.8216E+02    -0.8256E+02    -0.8294E+02    -0.8328E+02    -0.8361E+02    -0.8391E+02    -0.8419E+02    -0.8446E+02    -0.8470E+02    -0.8493E+02    -0.8514E+02    -0.8534E+02    -0.8553E+02    -0.8570E+02    -0.8586E+02    -0.8601E+02    -0.8614E+02    -0.8627E+02    -0.8639E+02    -0.8650E+02    -0.8659E+02    -0.8668E+02    -0.8676E+02    -0.8682E+02    -0.8686E+02    -0.8689E+02    -0.8689E+02
    -0.8682E+02    -0.8682E+02    -0.8679E+02    -0.8674E+02    -0.8667E+02    -0.8659E+02    -0.8649E+02    -0.8638E+02    -0.8626E+02    -0.8613E+02    -0.8599E+02    -0.8584E+02    -0.8568E+02    -0.8551E+02    -0.8533E+02    -0.8514E+02    -0.8493E+02    -0.8472E+02    -0.8448E+02    -0.8424E+02    -0.8398E+02    -0.8370E+02    -0.8341E+02    -0.8310E+02    -0.8277E+02    -0.8242E+02    -0.8206E+02    -0.8167E+02    -0.8127E+02    -0.8084E+02    -0.8040E+02    -0.7994E+02    -0.7947E+02    -0.7898E+02    -0.7848E+02    -0.7798E+02    -0.7747E+02    -0.7696E+02    -0.7646E+02    -0.7597E+02    -0.7551E+02    -0.7507E+02    -0.7466E+02    -0.7429E+02    -0.7396E+02    -0.7369E+02    -0.7347E+02    -0.7331E+02    -0.7322E+02    -0.7318E+02    -0.7322E+02    -0.7331E+02    -0.7347E+02    -0.7369E+02    -0.7396E+02    -0.7429E+02    -0.7466E+02    -0.7507E+02    -0.7551E+02    -0.7598E+02    -0.7646E+02    -0.7696E+02    -0.7747E+02    -0.7797E+02    -0.7848E+02    -0.7898E+02    -0.7946E+02    -0.7994E+02    -0.8040E+02    -0.8084E+02    -0.8126E+02    -0.8166E+02    -0.8205E+02    -0.8241E+02    -0.8276E+02    -0.8309E+02    -0.8339E+02    -0.8369E+02    -0.8396E+02    -0.8422E+02    -0.8446E+02    -0.8469E+02    -0.8491E+02    -0.8511E+02    -0.8530E+02    -0.8548E+02    -0.8565E+02    -0.8581E+02    -0.8595E+02    -0.8609E+02    -0.8622E+02    -0.8634E+02    -0.8645E+02    -0.8655E+02    -0.8664E+02    -0.8672E+02    -0.8678E+02    -0.8683E+02    -0.8686E+02    -0.8686E+02
    -0.8680E+02    -0.8680E+02    -0.8677E+02    -0.8672E+02    -0.8665E+02    -0.8657E+02    -0.8647E+02    -0.8636E+02    -0.8624E+02    -0.8611E+02    -0.8597E+02    -0.8583E+02    -0.8567E+02    -0.8550E+02    -0.8533E+02    -0.8515E+02    -0.8495E+02    -0.8475E+02    -0.8453E+02    -0.8431E+02    -0.8407E+02    -0.8382E+02    -0.8355E+02    -0.8328E+02    -0.8299E+02    -0.8268E+02    -0.8237E+02    -0.8204E+02    -0.8170E+02    -0.8134E+02    -0.8098E+02    -0.8060E+02    -0.8022E+02    -0.7983E+02    -0.7943E+02    -0.7904E+02    -0.7864E+02    -0.7825E+02    -0.7787E+02    -0.7750E+02    -0.7715E+02    -0.7682E+02    -0.7651E+02    -0.7624E+02    -0.7600E+02    -0.7579E+02    -0.7563E+02    -0.7552E+02    -0.7545E+02    -0.7542E+02    -0.7545E+02    -0.7552E+02    -0.7563E+02    -0.7579E+02    -0.7600E+02    -0.7624E+02    -0.7651E+02    -0.7681E+02    -0.7714E+02    -0.7750E+02    -0.7786E+02    -0.7825E+02    -0.7864E+02    -0.7903E+02    -0.7943E+02    -0.7982E+02    -0.8021E+02    -0.8059E+02    -0.8097E+02    -0.8133E+02    -0.8169E+02    -0.8203E+02    -0.8235E+02    -0.8267E+02    -0.8297E+02    -0.8326E+02    -0.8353E+02    -0.8379E+02    -0.8404E+02    -0.8428E+02    -0.8450E+02    -0.8472E+02    -0.8492E+02    -0.8511E+02    -0.8529E+02    -0.8547E+02    -0.8563E+02    -0.8578E+02    -0.8593E+02    -0.8607E+02    -0.8620E+02    -0.8632E+02    -0.8643E+02    -0.8653E+02    -0.8662E+02    -0.8670E+02    -0.8677E+02    -0.8681E+02    -0.8684E+02    -0.8684E+02
    -0.8680E+02    -0.8680E+02    -0.8677E+02    -0.8672E+02    -0.8665E+02    -0.8656E+02    -0.8646E+02    -0.8635E+02    -0.8624E+02    -0.8611E+02    -0.8597E+02    -0.8583E+02    -0.8568E+02    -0.8552E+02    -0.8535E+02    -0.8518E+02    -0.8500E+02    -0.8481E+02    -0.8461E+02    -0.8440E+02    -0.8418E+02    -0.8395E+02    -0.8371E+02    -0.8347E+02    -0.8321E+02    -0.8295E+02    -0.8267E+02    -0.8239E+02    -0.8210E+02    -0.8180E+02    -0.8149E+02    -0.8118E+02    -0.8087E+02    -0.8055E+02    -0.8023E+02    -0.7991E+02    -0.7960E+02    -0.7929E+02    -0.7899E+02    -0.7871E+02    -0.7843E+02    -0.7818E+02    -0.7795E+02    -0.7774E+02    -0.7756E+02    -0.7741E+02    -0.7729E+02    -0.7720E+02    -0.7714E+02    -0.7713E+02    -0.7714E+02    -0.7720E+02    -0.7728E+02    -0.7740E+02    -0.7756E+02    -0.7774E+02    -0.7795E+02    -0.7818E+02    -0.7843E+02    -0.7870E+02    -0.7899E+02    -0.7928E+02    -0.7959E+02    -0.7990E+02    -0.8022E+02    -0.8054E+02    -0.8086E+02    -0.8117E+02    -0.8148E+02    -0.8179E+02    -0.8208E+02    -0.8237E+02    -0.8265E+02    -0.8293E+02    -0.8319E+02    -0.8345E+02    -0.8369E+02    -0.8392E+02    -0.8415E+02    -0.8437E+02    -0.8457E+02    -0.8477E+02    -0.8496E+02    -0.8514E+02    -0.8531E+02    -0.8548E+02    -0.8564E+02    -0.8578E+02    -0.8593E+02    -0.8606E+02    -0.8619E+02    -0.8631E+02    -0.8642E+02    -0.8652E+02    -0.8661E+02    -0.8669E+02    -0.8676E+02    -0.8680E+02    -0.8683E+02    -0.8683E+02
    -0.8680E+02    -0.8680E+02    -0.8677E+02    -0.8672E+02    -0.8665E+02    -0.8656E+02    -0.8647E+02    -0.8636E+02    -0.8625E+02    -0.8612E+02    -0.8599E+02    -0.8585E+02    -0.8571E+02    -0.8556E+02    -0.8540E+02    -0.8523E+02    -0.8506E+02    -0.8488E+02    -0.8470E+02    -0.8451E+02    -0.8431E+02    -0.8410E+02    -0.8389E+02    -0.8367E+02    -0.8344E+02    -0.8321E+02    -0.8297E+02    -0.8272E+02    -0.8247E+02    -0.8222E+02    -0.8196E+02    -0.8170E+02    -0.8143E+02    -0.8117E+02    -0.8091E+02    -0.8065E+02    -0.8040E+02    -0.8015E+02    -0.7991E+02    -0.7969E+02    -0.7947E+02    -0.7927E+02    -0.7909E+02    -0.7893E+02    -0.7879E+02    -0.7867E+02    -0.7858E+02    -0.7851E+02    -0.7847E+02    -0.7846E+02    -0.7847E+02    -0.7851E+02    -0.7858E+02    -0.7867E+02    -0.7879E+02    -0.7893E+02    -0.7909E+02    -0.7927E+02    -0.7947E+02    -0.7968E+02    -0.7991E+02    -0.8014E+02    -0.8039E+02    -0.8064E+02    -0.8090E+02    -0.8116E+02    -0.8142E+02    -0.8168E+02    -0.8194E+02    -0.8220E+02    -0.8245E+02    -0.8270E+02    -0.8295E+02    -0.8318E+02    -0.8342E+02    -0.8364E+02    -0.8386E+02    -0.8407E+02    -0.8428E+02    -0.8447E+02    -0.8466E+02    -0.8485E+02    -0.8502E+02    -0.8519E+02    -0.8535E+02    -0.8551E+02    -0.8566E+02    -0.8580E+02    -0.8594E+02    -0.8607E+02    -0.8619E+02    -0.8631E+02    -0.8642E+02    -0.8652E+02    -0.8661E+02    -0.8669E+02    -0.8675E+02    -0.8680E+02    -0.8683E+02    -0.8683E+02
    -0.8680E+02    -0.8680E+02    -0.8678E+02    -0.8673E+02    -0.8666E+02    -0.8658E+02    -0.8648E+02    -0.8638E+02    -0.8627E+02    -0.8615E+02    -0.8602E+02    -0.8589E+02    -0.8575E+02    -0.8561E+02    -0.8546E+02    -0.8530E+02    -0.8514E+02    -0.8498E+02    -0.8481E+02    -0.8463E+02    -0.8445E+02    -0.8426E+02    -0.8407E+02    -0.8387E+02    -0.8367E+02    -0.8346E+02    -0.8325E+02    -0.8304E+02    -0.8282E+02    -0.8260E+02    -0.8238E+02    -0.8216E+02    -0.8194E+02    -0.8172E+02    -0.8150E+02    -0.8129E+02    -0.8108E+02    -0.8088E+02    -0.8068E+02    -0.8050E+02    -0.8033E+02    -0.8017E+02    -0.8002E+02    -0.7990E+02    -0.7978E+02    -0.7969E+02    -0.7962E+02    -0.7956E+02    -0.7953E+02    -0.7952E+02    -0.7953E+02    -0.7956E+02    -0.7962E+02    -0.7969E+02    -0.7978E+02    -0.7989E+02    -0.8002E+02    -0.8016E+02    -0.8032E+02    -0.8049E+02    -0.8067E+02    -0.8087E+02    -0.8107E+02    -0.8127E+02    -0.8149E+02    -0.8170E+02    -0.8192E+02    -0.8214E+02    -0.8236E+02    -0.8258E+02    -0.8280E+02    -0.8302E+02    -0.8323E+02    -0.8344E+02    -0.8364E+02    -0.8384E+02    -0.8404E+02    -0.8423E+02    -0.8441E+02    -0.8459E+02    -0.8477E+02    -0.8494E+02    -0.8510E+02    -0.8526E+02    -0.8541E+02    -0.8556E+02    -0.8570E+02    -0.8584E+02    -0.8597E+02    -0.8609E+02    -0.8621E+02    -0.8633E+02    -0.8643E+02    -0.8653E+02    -0.8662E+02    -0.8670E+02    -0.8676E+02    -0.8681E+02    -0.8683E+02    -0.8683E+02
    -0.8682E+02    -0.8682E+02    -0.8679E+02    -0.8674E+02    -0.8667E+02    -0.8660E+02    -0.8651E+02    -0.8641E+02    -0.8630E+02    -0.8618E+02    -0.8606E+02    -0.8594E+02    -0.8581E+02    -0.8567E+02    -0.8553E+02    -0.8538E+02    -0.8524E+02    -0.8508E+02    -0.8492E+02    -0.8476E+02    -0.8460E+02    -0.8443E+02    -0.8425E+02    -0.8408E+02    -0.8389E+02    -0.8371E+02    -0.8353E+02    -0.8334E+02    -0.8315E+02    -0.8296E+02    -0.8277E+02    -0.8258E+02    -0.8239E+02    -0.8220E+02    -0.8202E+02    -0.8184E+02    -0.8167E+02    -0.8150E+02    -0.8134E+02    -0.8119E+02    -0.8105E+02    -0.8092E+02    -0.8080E+02    -0.8070E+02    -0.8061E+02    -0.8053E+02    -0.8048E+02    -0.8043E+02    -0.8041E+02    -0.8040E+02    -0.8041E+02    -0.8043E+02    -0.8047E+02    -0.8053E+02    -0.8060E+02    -0.8069E+02    -0.8080E+02    -0.8091E+02    -0.8104E+02    -0.8118E+02    -0.8133E+02    -0.8149E+02    -0.8166E+02    -0.8183E+02    -0.8201E+02    -0.8219E+02    -0.8237E+02    -0.8256E+02    -0.8275E+02    -0.8294E+02    -0.8313E+02    -0.8331E+02    -0.8350E+02    -0.8368E+02    -0.8386E+02    -0.8404E+02    -0.8422E+02    -0.8439E+02    -0.8456E+02    -0.8472E+02    -0.8488E+02    -0.8504E+02    -0.8519E+02    -0.8534E+02    -0.8548E+02    -0.8562E+02    -0.8575E+02    -0.8588E+02    -0.8601E+02    -0.8613E+02    -0.8624E+02    -0.8635E+02    -0.8645E+02    -0.8655E+02    -0.8663E+02    -0.8671E+02    -0.8677E+02    -0.8682E+02    -0.8684E+02    -0.8684E+02
    -0.8683E+02    -0.8683E+02    -0.8681E+02    -0.8676E+02    -0.8670E+02    -0.8662E+02    -0.8653E+02    -0.8644E+02    -0.8633E+02    -0.8623E+02    -0.8611E+02    -0.8599E+02    -0.8587E+02    -0.8574E+02    -0.8561E+02    -0.8547E+02    -0.8533E+02    -0.8519E+02    -0.8505E+02    -0.8490E+02    -0.8475E+02    -0.8459E+02    -0.8444E+02    -0.8428E+02    -0.8412E+02    -0.8395E+02    -0.8379E+02    -0.8362E+02    -0.8346E+02    -0.8329E+02    -0.8313E+02    -0.8296E+02    -0.8280E+02    -0.8264E+02    -0.8249E+02    -0.8233E+02    -0.8219E+02    -0.8205E+02    -0.8191E+02    -0.8179E+02    -0.8167E+02    -0.8156E+02    -0.8147E+02    -0.8138E+02    -0.8131E+02    -0.8125E+02    -0.8120E+02    -0.8116E+02    -0.8114E+02    -0.8113E+02    -0.8114E+02    -0.8116E+02    -0.8119E+02    -0.8124E+02    -0.8130E+02    -0.8137E+02    -0.8146E+02    -0.8156E+02    -0.8166E+02    -0.8178E+02    -0.8190E+02    -0.8203E+02    -0.8217E+02    -0.8232E+02    -0.8247E+02    -0.8262E+02    -0.8278E+02    -0.8294E+02    -0.8310E+02    -0.8327E+02    -0.8343E+02    -0.8360E+02    -0.8376E+02    -0.8392E+02    -0.8408E+02    -0.8424E+02    -0.8440E+02    -0.8456E+02    -0.8471E+02    -0.8486E+02    -0.8500E+02    -0.8515E+02    -0.8529E+02    -0.8542E+02    -0.8556E+02    -0.8569E+02    -0.8581E+02    -0.8594E+02    -0.8605E+02    -0.8617E+02    -0.8628E+02    -0.8638E+02    -0.8648E+02    -0.8657E+02    -0.8665E+02    -0.8673E+02    -0.8679E+02    -0.8683E+02    -0.8686E+02    -0.8686E+02
    -0.8685E+02    -0.8685E+02    -0.8683E+02    -0.8678E+02    -0.8672E+02    -0.8665E+02    -0.8656E+02    -0.8647E+02    -0.8638E+02    -0.8627E+02    -0.8616E+02    -0.8605E+02    -0.8594E+02    -0.8582E+02    -0.8569E+02    -0.8557E+02    -0.8544E+02    -0.8531E+02    -0.8517E+02    -0.8504E+02    -0.8490E+02    -0.8476E+02    -0.8462E+02    -0.8447E+02    -0.8433E+02    -0.8418E+02    -0.8404E+02    -0.8389E+02    -0.8375E+02    -0.8360E+02    -0.8346E+02    -0.8331E+02    -0.8317E+02    -0.8304E+02    -0.8290E+02    -0.8277E+02    -0.8265E+02    -0.8253E+02    -0.8242E+02    -0.8231E+02    -0.8221E+02    -0.8212E+02    -0.8204E+02    -0.8197E+02    -0.8191E+02    -0.8186E+02    -0.8182E+02    -0.8179E+02    -0.8177E+02    -0.8176E+02    -0.8177E+02    -0.8179E+02    -0.8181E+02    -0.8185E+02    -0.8190E+02    -0.8196E+02    -0.8203E+02    -0.8211E+02    -0.8220E+02    -0.8230E+02    -0.8240E+02    -0.8252E+02    -0.8263E+02    -0.8276E+02    -0.8289E+02    -0.8302E+02    -0.8315E+02    -0.8329E+02    -0.8343E+02    -0.8358E+02    -0.8372E+02    -0.8386E+02    -0.8401E+02    -0.8415E+02    -0.8430E+02    -0.8444E+02    -0.8458E+02    -0.8472E+02    -0.8486E+02    -0.8499E+02    -0.8513E+02    -0.8526E+02    -0.8539E+02    -0.8552E+02    -0.8564E+02    -0.8576E+02    -0.8588E+02    -0.8600E+02    -0.8611E+02    -0.8622E+02    -0.8632E+02    -0.8642E+02    -0.8651E+02    -0.8660E+02    -0.8668E+02    -0.8675E+02    -0.8681E+02    -0.8685E+02    -0.8687E+02    -0.8687E+02
    -0.8687E+02    -0.8687E+02    -0.8685E+02    -0.8681E+02    -0.8675E+02    -0.8668E+02    -0.8660E+02    -0.8651E+02    -0.8642E+02    -0.8632E+02    -0.8622E+02    -0.8612E+02    -0.8601E+02    -0.8589E+02    -0.8578E+02    -0.8566E+02    -0.8554E+02    -0.8542E+02    -0.8530E+02    -0.8518E+02    -0.8505E+02    -0.8492E+02    -0.8479E+02    -0.8466E+02    -0.8453E+02    -0.8440E+02    -0.8427E+02    -0.8414E+02    -0.8402E+02    -0.8389E+02    -0.8376E+02    -0.8364E+02    -0.8352E+02    -0.8340E+02    -0.8328E+02    -0.8317E+02    -0.8306E+02    -0.8296E+02    -0.8286E+02    -0.8277E+02    -0.8269E+02    -0.8261E+02    -0.8254E+02    -0.8248E+02    -0.8243E+02    -0.8239E+02    -0.8236E+02    -0.8233E+02    -0.8232E+02    -0.8231E+02    -0.8231E+02    -0.8233E+02    -0.8235E+02    -0.8238E+02    -0.8243E+02    -0.8248E+02    -0.8254E+02    -0.8260E+02    -0.8268E+02    -0.8276E+02    -0.8285E+02    -0.8295E+02    -0.8305E+02    -0.8315E+02    -0.8326E+02    -0.8338E+02    -0.8349E+02    -0.8362E+02    -0.8374E+02    -0.8386E+02    -0.8399E+02    -0.8412E+02    -0.8424E+02    -0.8437E+02    -0.8450E+02    -0.8463E+02    -0.8476E+02    -0.8488E+02    -0.8501E+02    -0.8513E+02    -0.8526E+02    -0.8538E+02    -0.8550E+02    -0.8561E+02    -0.8573E+02    -0.8584E+02    -0.8595E+02    -0.8606E+02    -0.8617E+02    -0.8627E+02    -0.8637E+02    -0.8646E+02    -0.8655E+02    -0.8663E+02    -0.8671E+02    -0.8677E+02    -0.8683E+02    -0.8687E+02    -0.8689E+02    -0.8689E+02
    -0.8689E+02    -0.8689E+02    -0.8687E+02    -0.8683E+02    -0.8678E+02    -0.8671E+02    -0.8664E+02    -0.8656E+02    -0.8647E+02    -0.8638E+02    -0.8628E+02    -0.8618E+02    -0.8608E+02    -0.8598E+02    -0.8587E+02    -0.8576E+02    -0.8565E+02    -0.8554E+02    -0.8543E+02    -0.8531E+02    -0.8520E+02    -0.8508E+02    -0.8497E+02    -0.8485E+02    -0.8473E+02    -0.8462E+02    -0.8450E+02    -0.8438E+02    -0.8427E+02    -0.8416E+02    -0.8405E+02    -0.8394E+02    -0.8383E+02    -0.8373E+02    -0.8362E+02    -0.8353E+02    -0.8344E+02    -0.8335E+02    -0.8326E+02    -0.8319E+02    -0.8312E+02    -0.8305E+02    -0.8299E+02    -0.8294E+02    -0.8290E+02    -0.8286E+02    -0.8283E+02    -0.8281E+02    -0.8280E+02    -0.8279E+02    -0.8279E+02    -0.8281E+02    -0.8283E+02    -0.8285E+02    -0.8289E+02    -0.8293E+02    -0.8298E+02    -0.8304E+02    -0.8310E+02    -0.8318E+02    -0.8325E+02    -0.8333E+02    -0.8342E+02    -0.8351E+02    -0.8361E+02    -0.8371E+02    -0.8381E+02    -0.8391E+02    -0.8402E+02    -0.8413E+02    -0.8424E+02    -0.8436E+02    -0.8447E+02    -0.8458E+02    -0.8470E+02    -0.8481E+02    -0.8493E+02    -0.8504E+02    -0.8516E+02    -0.8527E+02    -0.8538E+02    -0.8549E+02    -0.8560E+02    -0.8571E+02    -0.8582E+02    -0.8592E+02    -0.8603E+02    -0.8613E+02    -0.8623E+02    -0.8632E+02    -0.8641E+02    -0.8650E+02    -0.8659E+02    -0.8666E+02    -0.8674E+02    -0.8680E+02    -0.8685E+02    -0.8689E+02    -0.8691E+02    -0.8691E+02
    -0.8692E+02    -0.8692E+02    -0.8690E+02    -0.8686E+02    -0.8681E+02    -0.8675E+02    -0.8668E+02    -0.8660E+02    -0.8652E+02    -0.8643E+02    -0.8634E+02    -0.8625E+02    -0.8615E+02    -0.8606E+02    -0.8596E+02    -0.8586E+02    -0.8576E+02    -0.8565E+02    -0.8555E+02    -0.8545E+02    -0.8534E+02    -0.8524E+02    -0.8513E+02    -0.8503E+02    -0.8492E+02    -0.8482E+02    -0.8471E+02    -0.8461E+02    -0.8451E+02    -0.8441E+02    -0.8431E+02    -0.8421E+02    -0.8412E+02    -0.8403E+02    -0.8394E+02    -0.8385E+02    -0.8377E+02    -0.8370E+02    -0.8363E+02    -0.8356E+02    -0.8350E+02    -0.8344E+02    -0.8339E+02    -0.8335E+02    -0.8331E+02    -0.8328E+02    -0.8325E+02    -0.8323E+02    -0.8322E+02    -0.8322E+02    -0.8322E+02    -0.8323E+02    -0.8325E+02    -0.8327E+02    -0.8330E+02    -0.8334E+02    -0.8338E+02    -0.8343E+02    -0.8349E+02    -0.8355E+02    -0.8361E+02    -0.8368E+02    -0.8376E+02    -0.8384E+02    -0.8392E+02    -0.8401E+02    -0.8410E+02    -0.8419E+02    -0.8429E+02    -0.8438E+02    -0.8448E+02    -0.8458E+02    -0.8468E+02    -0.8479E+02    -0.8489E+02    -0.8499E+02    -0.8510E+02    -0.8520E+02    -0.8530E+02    -0.8541E+02    -0.8551E+02    -0.8561E+02    -0.8571E+02    -0.8581E+02    -0.8591E+02    -0.8601E+02    -0.8610E+02    -0.8620E+02    -0.8629E+02    -0.8638E+02    -0.8646E+02    -0.8655E+02    -0.8663E+02    -0.8670E+02    -0.8677E+02    -0.8683E+02    -0.8688E+02    -0.8691E+02    -0.8693E+02    -0.8693E+02
    -0.8694E+02    -0.8694E+02    -0.8692E+02    -0.8689E+02    -0.8684E+02    -0.8678E+02    -0.8671E+02    -0.8664E+02    -0.8657E+02    -0.8649E+02    -0.8640E+02    -0.8632E+02    -0.8623E+02    -0.8614E+02    -0.8605E+02    -0.8596E+02    -0.8586E+02    -0.8577E+02    -0.8567E+02    -0.8558E+02    -0.8548E+02    -0.8539E+02    -0.8529E+02    -0.8520E+02    -0.8510E+02    -0.8501E+02    -0.8491E+02    -0.8482E+02    -0.8473E+02    -0.8464E+02    -0.8455E+02    -0.8447E+02    -0.8439E+02    -0.8431E+02    -0.8423E+02    -0.8415E+02    -0.8408E+02    -0.8402E+02    -0.8395E+02    -0.8390E+02    -0.8384E+02    -0.8379E+02    -0.8375E+02    -0.8371E+02    -0.8368E+02    -0.8365E+02    -0.8363E+02    -0.8362E+02    -0.8361E+02    -0.8360E+02    -0.8360E+02    -0.8361E+02    -0.8363E+02    -0.8365E+02    -0.8367E+02    -0.8371E+02    -0.8374E+02    -0.8379E+02    -0.8383E+02    -0.8389E+02    -0.8394E+02    -0.8400E+02    -0.8407E+02    -0.8414E+02    -0.8421E+02    -0.8429E+02    -0.8437E+02    -0.8445E+02    -0.8453E+02    -0.8462E+02    -0.8470E+02    -0.8479E+02    -0.8488E+02    -0.8498E+02    -0.8507E+02    -0.8516E+02    -0.8526E+02    -0.8535E+02    -0.8544E+02    -0.8554E+02    -0.8563E+02    -0.8572E+02    -0.8582E+02    -0.8591E+02    -0.8600E+02    -0.8609E+02    -0.8618E+02    -0.8627E+02    -0.8635E+02    -0.8643E+02    -0.8651E+02    -0.8659E+02    -0.8667E+02    -0.8674E+02    -0.8680E+02    -0.8685E+02    -0.8690E+02    -0.8694E+02    -0.8696E+02    -0.8696E+02
    -0.8697E+02    -0.8697E+02    -0.8695E+02    -0.8691E+02    -0.8687E+02    -0.8681E+02    -0.8675E+02    -0.8669E+02    -0.8662E+02    -0.8654E+02    -0.8646E+02    -0.8638E+02    -0.8630E+02    -0.8622E+02    -0.8614E+02    -0.8605E+02    -0.8596E+02    -0.8588E+02    -0.8579E+02    -0.8570E+02    -0.8562E+02    -0.8553E+02    -0.8544E+02    -0.8536E+02    -0.8527E+02    -0.8519E+02    -0.8510E+02    -0.8502E+02    -0.8494E+02    -0.8486E+02    -0.8478E+02    -0.8471E+02    -0.8463E+02    -0.8456E+02    -0.8450E+02    -0.8443E+02    -0.8437E+02    -0.8431E+02    -0.8426E+02    -0.8420E+02    -0.8416E+02    -0.8411E+02    -0.8408E+02    -0.8404E+02    -0.8401E+02    -0.8399E+02    -0.8397E+02    -0.8396E+02    -0.8395E+02    -0.8395E+02    -0.8395E+02    -0.8396E+02    -0.8397E+02    -0.8399E+02    -0.8401E+02    -0.8404E+02    -0.8407E+02    -0.8411E+02    -0.8415E+02    -0.8419E+02    -0.8424E+02    -0.8430E+02    -0.8435E+02    -0.8441E+02    -0.8448E+02    -0.8454E+02    -0.8461E+02    -0.8469E+02    -0.8476E+02    -0.8484E+02    -0.8492E+02    -0.8499E+02    -0.8508E+02    -0.8516E+02    -0.8524E+02    -0.8533E+02    -0.8541E+02    -0.8549E+02    -0.8558E+02    -0.8567E+02    -0.8575E+02    -0.8584E+02    -0.8592E+02    -0.8600E+02    -0.8609E+02    -0.8617E+02    -0.8625E+02    -0.8633E+02    -0.8641E+02    -0.8649E+02    -0.8657E+02    -0.8664E+02    -0.8671E+02    -0.8677E+02    -0.8683E+02    -0.8688E+02    -0.8693E+02    -0.8696E+02    -0.8698E+02    -0.8698E+02
    -0.8699E+02    -0.8699E+02    -0.8697E+02    -0.8694E+02    -0.8690E+02    -0.8685E+02    -0.8679E+02    -0.8673E+02    -0.8666E+02    -0.8659E+02    -0.8652E+02    -0.8645E+02    -0.8637E+02    -0.8630E+02    -0.8622E+02    -0.8614E+02    -0.8606E+02    -0.8598E+02    -0.8591E+02    -0.8583E+02    -0.8575E+02    -0.8567E+02    -0.8559E+02    -0.8551E+02    -0.8544E+02    -0.8536E+02    -0.8528E+02    -0.8521E+02    -0.8514E+02    -0.8507E+02    -0.8500E+02    -0.8493E+02    -0.8487E+02    -0.8480E+02    -0.8474E+02    -0.8468E+02    -0.8463E+02    -0.8458E+02    -0.8453E+02    -0.8449E+02    -0.8445E+02    -0.8441E+02    -0.8437E+02    -0.8435E+02    -0.8432E+02    -0.8430E+02    -0.8428E+02    -0.8427E+02    -0.8426E+02    -0.8426E+02    -0.8426E+02    -0.8427E+02    -0.8428E+02    -0.8430E+02    -0.8431E+02    -0.8434E+02    -0.8437E+02    -0.8440E+02    -0.8444E+02    -0.8448E+02    -0.8452E+02    -0.8457E+02    -0.8462E+02    -0.8467E+02    -0.8473E+02    -0.8478E+02    -0.8485E+02    -0.8491E+02    -0.8498E+02    -0.8504E+02    -0.8511E+02    -0.8518E+02    -0.8526E+02    -0.8533E+02    -0.8540E+02    -0.8548E+02    -0.8556E+02    -0.8563E+02    -0.8571E+02    -0.8579E+02    -0.8587E+02    -0.8594E+02    -0.8602E+02    -0.8610E+02    -0.8618E+02    -0.8625E+02    -0.8633E+02    -0.8640E+02    -0.8648E+02    -0.8655E+02    -0.8662E+02    -0.8668E+02    -0.8675E+02    -0.8681E+02    -0.8686E+02    -0.8691E+02    -0.8695E+02    -0.8698E+02    -0.8700E+02    -0.8700E+02
    -0.8701E+02    -0.8701E+02    -0.8700E+02    -0.8697E+02    -0.8693E+02    -0.8688E+02    -0.8683E+02    -0.8677E+02    -0.8671E+02    -0.8665E+02    -0.8658E+02    -0.8651E+02    -0.8644E+02    -0.8637E+02    -0.8630E+02    -0.8623E+02    -0.8616E+02    -0.8609E+02    -0.8602E+02    -0.8594E+02    -0.8587E+02    -0.8580E+02    -0.8573E+02    -0.8566E+02    -0.8559E+02    -0.8552E+02    -0.8545E+02    -0.8539E+02    -0.8532E+02    -0.8526E+02    -0.8520E+02    -0.8514E+02    -0.8508E+02    -0.8502E+02    -0.8497E+02    -0.8492E+02    -0.8487E+02    -0.8483E+02    -0.8478E+02    -0.8475E+02    -0.8471E+02    -0.8468E+02    -0.8465E+02    -0.8462E+02    -0.8460E+02    -0.8458E+02    -0.8457E+02    -0.8456E+02    -0.8455E+02    -0.8455E+02    -0.8455E+02    -0.8456E+02    -0.8456E+02    -0.8458E+02    -0.8459E+02    -0.8462E+02    -0.8464E+02    -0.8467E+02    -0.8470E+02    -0.8473E+02    -0.8477E+02    -0.8481E+02    -0.8486E+02    -0.8491E+02    -0.8496E+02    -0.8501E+02    -0.8506E+02    -0.8512E+02    -0.8518E+02    -0.8524E+02    -0.8530E+02    -0.8536E+02    -0.8543E+02    -0.8549E+02    -0.8556E+02    -0.8563E+02    -0.8570E+02    -0.8577E+02    -0.8584E+02    -0.8591E+02    -0.8598E+02    -0.8605E+02    -0.8612E+02    -0.8619E+02    -0.8626E+02    -0.8633E+02    -0.8640E+02    -0.8647E+02    -0.8654E+02    -0.8660E+02    -0.8667E+02    -0.8673E+02    -0.8679E+02    -0.8685E+02    -0.8690E+02    -0.8694E+02    -0.8698E+02    -0.8701E+02    -0.8702E+02    -0.8702E+02
    -0.8704E+02    -0.8704E+02    -0.8702E+02    -0.8700E+02    -0.8696E+02    -0.8692E+02    -0.8687E+02    -0.8682E+02    -0.8676E+02    -0.8670E+02    -0.8664E+02    -0.8658E+02    -0.8651E+02    -0.8645E+02    -0.8638E+02    -0.8632E+02    -0.8625E+02    -0.8619E+02    -0.8612E+02    -0.8606E+02    -0.8599E+02    -0.8593E+02    -0.8586E+02    -0.8580E+02    -0.8574E+02    -0.8568E+02    -0.8561E+02    -0.8556E+02    -0.8550E+02    -0.8544E+02    -0.8539E+02    -0.8533E+02    -0.8528E+02    -0.8523E+02    -0.8518E+02    -0.8514E+02    -0.8510E+02    -0.8506E+02    -0.8502E+02    -0.8498E+02    -0.8495E+02    -0.8492E+02    -0.8490E+02    -0.8488E+02    -0.8486E+02    -0.8484E+02    -0.8483E+02    -0.8482E+02    -0.8481E+02    -0.8481E+02    -0.8481E+02    -0.8482E+02    -0.8483E+02    -0.8484E+02    -0.8485E+02    -0.8487E+02    -0.8489E+02    -0.8492E+02    -0.8494E+02    -0.8497E+02    -0.8501E+02    -0.8504E+02    -0.8508E+02    -0.8513E+02    -0.8517E+02    -0.8522E+02    -0.8526E+02    -0.8531E+02    -0.8537E+02    -0.8542E+02    -0.8547E+02    -0.8553E+02    -0.8559E+02    -0.8565E+02    -0.8571E+02    -0.8577E+02    -0.8583E+02    -0.8590E+02    -0.8596E+02    -0.8602E+02    -0.8609E+02    -0.8615E+02    -0.8622E+02    -0.8628E+02    -0.8634E+02    -0.8641E+02    -0.8647E+02    -0.8653E+02    -0.8660E+02    -0.8666E+02    -0.8672E+02    -0.8677E+02    -0.8683E+02    -0.8688E+02    -0.8693E+02    -0.8697E+02    -0.8701E+02    -0.8703E+02    -0.8705E+02    -0.8705E+02
    -0.8706E+02    -0.8706E+02    -0.8705E+02    -0.8702E+02    -0.8699E+02    -0.8695E+02    -0.8690E+02    -0.8686E+02    -0.8680E+02    -0.8675E+02    -0.8669E+02    -0.8664E+02    -0.8658E+02    -0.8652E+02    -0.8646E+02    -0.8640E+02    -0.8634E+02    -0.8628E+02    -0.8622E+02    -0.8616E+02    -0.8611E+02    -0.8605E+02    -0.8599E+02    -0.8593E+02    -0.8588E+02    -0.8582E+02    -0.8577E+02    -0.8571E+02    -0.8566E+02    -0.8561E+02    -0.8556E+02    -0.8552E+02    -0.8547E+02    -0.8543E+02    -0.8538E+02    -0.8534E+02    -0.8531E+02    -0.8527E+02    -0.8524E+02    -0.8521E+02    -0.8518E+02    -0.8515E+02    -0.8513E+02    -0.8511E+02    -0.8509E+02    -0.8508E+02    -0.8507E+02    -0.8506E+02    -0.8506E+02    -0.8505E+02    -0.8506E+02    -0.8506E+02    -0.8507E+02    -0.8508E+02    -0.8509E+02    -0.8511E+02    -0.8512E+02    -0.8515E+02    -0.8517E+02    -0.8520E+02    -0.8523E+02    -0.8526E+02    -0.8529E+02    -0.8533E+02    -0.8537E+02    -0.8541E+02    -0.8545E+02    -0.8550E+02    -0.8554E+02    -0.8559E+02    -0.8564E+02    -0.8569E+02    -0.8574E+02    -0.8580E+02    -0.8585E+02    -0.8591E+02    -0.8596E+02    -0.8602E+02    -0.8607E+02    -0.8613E+02    -0.8619E+02    -0.8625E+02    -0.8631E+02    -0.8637E+02    -0.8642E+02    -0.8648E+02    -0.8654E+02    -0.8660E+02    -0.8666E+02    -0.8671E+02    -0.8677E+02    -0.8682E+02    -0.8687E+02    -0.8692E+02    -0.8696E+02    -0.8700E+02    -0.8703E+02    -0.8705E+02    -0.8707E+02    -0.8707E+02
    -0.8708E+02    -0.8708E+02    -0.8707E+02    -0.8705E+02    -0.8702E+02    -0.8698E+02    -0.8694E+02    -0.8690E+02    -0.8685E+02    -0.8680E+02    -0.8675E+02    -0.8670E+02    -0.8664E+02    -0.8659E+02    -0.8654E+02    -0.8648E+02    -0.8643E+02    -0.8638E+02    -0.8632E+02    -0.8627E+02    -0.8621E+02    -0.8616E+02    -0.8611E+02    -0.8606E+02    -0.8601E+02    -0.8596E+02    -0.8591E+02    -0.8586E+02    -0.8582E+02    -0.8577E+02    -0.8573E+02    -0.8569E+02    -0.8565E+02    -0.8561E+02    -0.8557E+02    -0.8554E+02    -0.8550E+02    -0.8547E+02    -0.8544E+02    -0.8541E+02    -0.8539E+02    -0.8537E+02    -0.8535E+02    -0.8533E+02    -0.8532E+02    -0.8530E+02    -0.8529E+02    -0.8529E+02    -0.8528E+02    -0.8528E+02    -0.8528E+02    -0.8528E+02    -0.8529E+02    -0.8530E+02    -0.8531E+02    -0.8532E+02    -0.8534E+02    -0.8536E+02    -0.8538E+02    -0.8541E+02    -0.8543E+02    -0.8546E+02    -0.8549E+02    -0.8552E+02    -0.8556E+02    -0.8559E+02    -0.8563E+02    -0.8567E+02    -0.8571E+02    -0.8575E+02    -0.8580E+02    -0.8584E+02    -0.8589E+02    -0.8594E+02    -0.8598E+02    -0.8603E+02    -0.8608E+02    -0.8613E+02    -0.8619E+02    -0.8624E+02    -0.8629E+02    -0.8634E+02    -0.8640E+02    -0.8645E+02    -0.8650E+02    -0.8656E+02    -0.8661E+02    -0.8666E+02    -0.8671E+02    -0.8676E+02    -0.8681E+02    -0.8686E+02    -0.8691E+02    -0.8695E+02    -0.8699E+02    -0.8703E+02    -0.8706E+02    -0.8708E+02    -0.8709E+02    -0.8709E+02
    -0.8711E+02    -0.8711E+02    -0.8709E+02    -0.8707E+02    -0.8705E+02    -0.8701E+02    -0.8698E+02    -0.8693E+02    -0.8689E+02    -0.8685E+02    -0.8680E+02    -0.8675E+02    -0.8671E+02    -0.8666E+02    -0.8661E+02    -0.8656E+02    -0.8651E+02    -0.8646E+02    -0.8642E+02    -0.8637E+02    -0.8632E+02    -0.8627E+02    -0.8623E+02    -0.8618E+02    -0.8614E+02    -0.8609E+02    -0.8605E+02    -0.8601E+02    -0.8596E+02    -0.8592E+02    -0.8589E+02    -0.8585E+02    -0.8581E+02    -0.8578E+02    -0.8575E+02    -0.8571E+02    -0.8569E+02    -0.8566E+02    -0.8563E+02    -0.8561E+02    -0.8559E+02    -0.8557E+02    -0.8555E+02    -0.8553E+02    -0.8552E+02    -0.8551E+02    -0.8550E+02    -0.8550E+02    -0.8549E+02    -0.8549E+02    -0.8549E+02    -0.8549E+02    -0.8550E+02    -0.8551E+02    -0.8552E+02    -0.8553E+02    -0.8554E+02    -0.8556E+02    -0.8558E+02    -0.8560E+02    -0.8562E+02    -0.8565E+02    -0.8567E+02    -0.8570E+02    -0.8573E+02    -0.8576E+02    -0.8580E+02    -0.8583E+02    -0.8587E+02    -0.8591E+02    -0.8595E+02    -0.8599E+02    -0.8603E+02    -0.8607E+02    -0.8611E+02    -0.8616E+02    -0.8620E+02    -0.8625E+02    -0.8629E+02    -0.8634E+02    -0.8639E+02    -0.8643E+02    -0.8648E+02    -0.8653E+02    -0.8658E+02    -0.8663E+02    -0.8667E+02    -0.8672E+02    -0.8677E+02    -0.8681E+02    -0.8686E+02    -0.8690E+02    -0.8694E+02    -0.8698E+02    -0.8702E+02    -0.8705E+02    -0.8708E+02    -0.8710E+02    -0.8711E+02    -0.8711E+02
    -0.8713E+02    -0.8713E+02    -0.8712E+02    -0.8710E+02    -0.8707E+02    -0.8704E+02    -0.8701E+02    -0.8697E+02    -0.8693E+02    -0.8689E+02    -0.8685E+02    -0.8681E+02    -0.8677E+02    -0.8672E+02    -0.8668E+02    -0.8664E+02    -0.8659E+02    -0.8655E+02    -0.8651E+02    -0.8646E+02    -0.8642E+02    -0.8638E+02    -0.8634E+02    -0.8630E+02    -0.8626E+02    -0.8622E+02    -0.8618E+02    -0.8614E+02    -0.8610E+02    -0.8607E+02    -0.8603E+02    -0.8600E+02    -0.8597E+02    -0.8594E+02    -0.8591E+02    -0.8588E+02    -0.8586E+02    -0.8583E+02    -0.8581E+02    -0.8579E+02    -0.8577E+02    -0.8575E+02    -0.8574E+02    -0.8573E+02    -0.8571E+02    -0.8570E+02    -0.8570E+02    -0.8569E+02    -0.8569E+02    -0.8569E+02    -0.8569E+02    -0.8569E+02    -0.8569E+02    -0.8570E+02    -0.8571E+02    -0.8572E+02    -0.8573E+02    -0.8575E+02    -0.8576E+02    -0.8578E+02    -0.8580E+02    -0.8582E+02    -0.8585E+02    -0.8587E+02    -0.8590E+02    -0.8593E+02    -0.8596E+02    -0.8599E+02    -0.8602E+02    -0.8605E+02    -0.8609E+02    -0.8612E+02    -0.8616E+02    -0.8620E+02    -0.8623E+02    -0.8627E+02    -0.8631E+02    -0.8635E+02    -0.8640E+02    -0.8644E+02    -0.8648E+02    -0.8652E+02    -0.8656E+02    -0.8661E+02    -0.8665E+02    -0.8669E+02    -0.8674E+02    -0.8678E+02    -0.8682E+02    -0.8686E+02    -0.8690E+02    -0.8694E+02    -0.8698E+02    -0.8702E+02    -0.8705E+02    -0.8708E+02    -0.8710E+02    -0.8712E+02    -0.8713E+02    -0.8713E+02
    -0.8715E+02    -0.8715E+02    -0.8714E+02    -0.8712E+02    -0.8710E+02    -0.8707E+02    -0.8704E+02    -0.8701E+02    -0.8697E+02    -0.8694E+02    -0.8690E+02    -0.8686E+02    -0.8682E+02    -0.8679E+02    -0.8675E+02    -0.8671E+02    -0.8667E+02    -0.8663E+02    -0.8659E+02    -0.8655E+02    -0.8652E+02    -0.8648E+02    -0.8644E+02    -0.8641E+02    -0.8637E+02    -0.8634E+02    -0.8630E+02    -0.8627E+02    -0.8624E+02    -0.8621E+02    -0.8618E+02    -0.8615E+02    -0.8612E+02    -0.8609E+02    -0.8607E+02    -0.8604E+02    -0.8602E+02    -0.8600E+02    -0.8598E+02    -0.8596E+02    -0.8594E+02    -0.8593E+02    -0.8592E+02    -0.8590E+02    -0.8589E+02    -0.8589E+02    -0.8588E+02    -0.8588E+02    -0.8587E+02    -0.8587E+02    -0.8587E+02    -0.8587E+02    -0.8588E+02    -0.8588E+02    -0.8589E+02    -0.8590E+02    -0.8591E+02    -0.8592E+02    -0.8594E+02    -0.8595E+02    -0.8597E+02    -0.8599E+02    -0.8601E+02    -0.8603E+02    -0.8606E+02    -0.8608E+02    -0.8611E+02    -0.8613E+02    -0.8616E+02    -0.8619E+02    -0.8622E+02    -0.8625E+02    -0.8628E+02    -0.8632E+02    -0.8635E+02    -0.8639E+02    -0.8642E+02    -0.8646E+02    -0.8649E+02    -0.8653E+02    -0.8657E+02    -0.8661E+02    -0.8664E+02    -0.8668E+02    -0.8672E+02    -0.8676E+02    -0.8680E+02    -0.8684E+02    -0.8687E+02    -0.8691E+02    -0.8695E+02    -0.8698E+02    -0.8702E+02    -0.8705E+02    -0.8708E+02    -0.8710E+02    -0.8713E+02    -0.8714E+02    -0.8715E+02    -0.8715E+02
    -0.8717E+02    -0.8717E+02    -0.8716E+02    -0.8714E+02    -0.8712E+02    -0.8710E+02    -0.8707E+02    -0.8704E+02    -0.8701E+02    -0.8698E+02    -0.8695E+02    -0.8692E+02    -0.8688E+02    -0.8685E+02    -0.8681E+02    -0.8678E+02    -0.8674E+02    -0.8671E+02    -0.8668E+02    -0.8664E+02    -0.8661E+02    -0.8658E+02    -0.8654E+02    -0.8651E+02    -0.8648E+02    -0.8645E+02    -0.8642E+02    -0.8639E+02    -0.8636E+02    -0.8634E+02    -0.8631E+02    -0.8629E+02    -0.8626E+02    -0.8624E+02    -0.8622E+02    -0.8619E+02    -0.8618E+02    -0.8616E+02    -0.8614E+02    -0.8612E+02    -0.8611E+02    -0.8610E+02    -0.8608E+02    -0.8607E+02    -0.8607E+02    -0.8606E+02    -0.8605E+02    -0.8605E+02    -0.8605E+02    -0.8605E+02    -0.8605E+02    -0.8605E+02    -0.8605E+02    -0.8606E+02    -0.8606E+02    -0.8607E+02    -0.8608E+02    -0.8609E+02    -0.8610E+02    -0.8612E+02    -0.8613E+02    -0.8615E+02    -0.8617E+02    -0.8619E+02    -0.8621E+02    -0.8623E+02    -0.8625E+02    -0.8627E+02    -0.8630E+02    -0.8632E+02    -0.8635E+02    -0.8638E+02    -0.8641E+02    -0.8643E+02    -0.8646E+02    -0.8649E+02    -0.8653E+02    -0.8656E+02    -0.8659E+02    -0.8662E+02    -0.8665E+02    -0.8669E+02    -0.8672E+02    -0.8675E+02    -0.8679E+02    -0.8682E+02    -0.8686E+02    -0.8689E+02    -0.8692E+02    -0.8696E+02    -0.8699E+02    -0.8702E+02    -0.8705E+02    -0.8708E+02    -0.8711E+02    -0.8713E+02    -0.8715E+02    -0.8716E+02    -0.8717E+02    -0.8717E+02
    -0.8719E+02    -0.8719E+02    -0.8718E+02    -0.8717E+02    -0.8715E+02    -0.8713E+02    -0.8710E+02    -0.8708E+02    -0.8705E+02    -0.8702E+02    -0.8700E+02    -0.8697E+02    -0.8694E+02    -0.8691E+02    -0.8688E+02    -0.8685E+02    -0.8682E+02    -0.8679E+02    -0.8676E+02    -0.8673E+02    -0.8670E+02    -0.8667E+02    -0.8664E+02    -0.8661E+02    -0.8659E+02    -0.8656E+02    -0.8653E+02    -0.8651E+02    -0.8649E+02    -0.8646E+02    -0.8644E+02    -0.8642E+02    -0.8640E+02    -0.8638E+02    -0.8636E+02    -0.8634E+02    -0.8632E+02    -0.8631E+02    -0.8629E+02    -0.8628E+02    -0.8627E+02    -0.8625E+02    -0.8624E+02    -0.8624E+02    -0.8623E+02    -0.8622E+02    -0.8622E+02    -0.8621E+02    -0.8621E+02    -0.8621E+02    -0.8621E+02    -0.8621E+02    -0.8622E+02    -0.8622E+02    -0.8622E+02    -0.8623E+02    -0.8624E+02    -0.8625E+02    -0.8626E+02    -0.8627E+02    -0.8628E+02    -0.8630E+02    -0.8631E+02    -0.8633E+02    -0.8635E+02    -0.8637E+02    -0.8639E+02    -0.8641E+02    -0.8643E+02    -0.8645E+02    -0.8647E+02    -0.8650E+02    -0.8652E+02    -0.8655E+02    -0.8657E+02    -0.8660E+02    -0.8662E+02    -0.8665E+02    -0.8668E+02    -0.8671E+02    -0.8674E+02    -0.8677E+02    -0.8680E+02    -0.8682E+02    -0.8685E+02    -0.8688E+02    -0.8691E+02    -0.8694E+02    -0.8697E+02    -0.8700E+02    -0.8703E+02    -0.8706E+02    -0.8708E+02    -0.8711E+02    -0.8713E+02    -0.8715E+02    -0.8717E+02    -0.8718E+02    -0.8719E+02    -0.8719E+02
    -0.8721E+02    -0.8721E+02    -0.8720E+02    -0.8719E+02    -0.8717E+02    -0.8715E+02    -0.8713E+02    -0.8711E+02    -0.8709E+02    -0.8706E+02    -0.8704E+02    -0.8701E+02    -0.8699E+02    -0.8696E+02    -0.8694E+02    -0.8691E+02    -0.8688E+02    -0.8686E+02    -0.8683E+02    -0.8681E+02    -0.8678E+02    -0.8676E+02    -0.8673E+02    -0.8671E+02    -0.8669E+02    -0.8667E+02    -0.8664E+02    -0.8662E+02    -0.8660E+02    -0.8658E+02    -0.8656E+02    -0.8654E+02    -0.8653E+02    -0.8651E+02    -0.8649E+02    -0.8648E+02    -0.8646E+02    -0.8645E+02    -0.8644E+02    -0.8642E+02    -0.8641E+02    -0.8640E+02    -0.8640E+02    -0.8639E+02    -0.8638E+02    -0.8638E+02    -0.8637E+02    -0.8637E+02    -0.8637E+02    -0.8637E+02    -0.8637E+02    -0.8637E+02    -0.8637E+02    -0.8637E+02    -0.8638E+02    -0.8639E+02    -0.8639E+02    -0.8640E+02    -0.8641E+02    -0.8642E+02    -0.8643E+02    -0.8644E+02    -0.8646E+02    -0.8647E+02    -0.8648E+02    -0.8650E+02    -0.8652E+02    -0.8653E+02    -0.8655E+02    -0.8657E+02    -0.8659E+02    -0.8661E+02    -0.8663E+02    -0.8665E+02    -0.8667E+02    -0.8670E+02    -0.8672E+02    -0.8674E+02    -0.8677E+02    -0.8679E+02    -0.8682E+02    -0.8684E+02    -0.8687E+02    -0.8689E+02    -0.8692E+02    -0.8694E+02    -0.8697E+02    -0.8699E+02    -0.8702E+02    -0.8705E+02    -0.8707E+02    -0.8709E+02    -0.8712E+02    -0.8714E+02    -0.8716E+02    -0.8718E+02    -0.8719E+02    -0.8720E+02    -0.8721E+02    -0.8721E+02
    -0.8722E+02    -0.8722E+02    -0.8722E+02    -0.8721E+02    -0.8720E+02    -0.8718E+02    -0.8716E+02    -0.8714E+02    -0.8712E+02    -0.8710E+02    -0.8708E+02    -0.8706E+02    -0.8704E+02    -0.8702E+02    -0.8700E+02    -0.8697E+02    -0.8695E+02    -0.8693E+02    -0.8691E+02    -0.8689E+02    -0.8687E+02    -0.8685E+02    -0.8682E+02    -0.8680E+02    -0.8679E+02    -0.8677E+02    -0.8675E+02    -0.8673E+02    -0.8671E+02    -0.8670E+02    -0.8668E+02    -0.8666E+02    -0.8665E+02    -0.8663E+02    -0.8662E+02    -0.8661E+02    -0.8660E+02    -0.8658E+02    -0.8657E+02    -0.8656E+02    -0.8656E+02    -0.8655E+02    -0.8654E+02    -0.8653E+02    -0.8653E+02    -0.8652E+02    -0.8652E+02    -0.8652E+02    -0.8652E+02    -0.8652E+02    -0.8652E+02    -0.8652E+02    -0.8652E+02    -0.8652E+02    -0.8653E+02    -0.8653E+02    -0.8654E+02    -0.8654E+02    -0.8655E+02    -0.8656E+02    -0.8657E+02    -0.8658E+02    -0.8659E+02    -0.8660E+02    -0.8661E+02    -0.8663E+02    -0.8664E+02    -0.8666E+02    -0.8667E+02    -0.8669E+02    -0.8670E+02    -0.8672E+02    -0.8674E+02    -0.8676E+02    -0.8677E+02    -0.8679E+02    -0.8681E+02    -0.8683E+02    -0.8685E+02    -0.8687E+02    -0.8689E+02    -0.8692E+02    -0.8694E+02    -0.8696E+02    -0.8698E+02    -0.8700E+02    -0.8702E+02    -0.8704E+02    -0.8707E+02    -0.8709E+02    -0.8711E+02    -0.8713E+02    -0.8715E+02    -0.8717E+02    -0.8718E+02    -0.8720E+02    -0.8721E+02    -0.8722E+02    -0.8723E+02    -0.8723E+02
    -0.8724E+02    -0.8724E+02    -0.8724E+02    -0.8723E+02    -0.8722E+02    -0.8721E+02    -0.8719E+02    -0.8718E+02    -0.8716E+02    -0.8714E+02    -0.8712E+02    -0.8711E+02    -0.8709E+02    -0.8707E+02    -0.8705E+02    -0.8703E+02    -0.8702E+02    -0.8700E+02    -0.8698E+02    -0.8696E+02    -0.8695E+02    -0.8693E+02    -0.8691E+02    -0.8689E+02    -0.8688E+02    -0.8686E+02    -0.8685E+02    -0.8683E+02    -0.8682E+02    -0.8680E+02    -0.8679E+02    -0.8678E+02    -0.8677E+02    -0.8675E+02    -0.8674E+02    -0.8673E+02    -0.8672E+02    -0.8671E+02    -0.8670E+02    -0.8670E+02    -0.8669E+02    -0.8668E+02    -0.8668E+02    -0.8667E+02    -0.8667E+02    -0.8666E+02    -0.8666E+02    -0.8666E+02    -0.8666E+02    -0.8666E+02    -0.8666E+02    -0.8666E+02    -0.8666E+02    -0.8666E+02    -0.8667E+02    -0.8667E+02    -0.8667E+02    -0.8668E+02    -0.8669E+02    -0.8669E+02    -0.8670E+02    -0.8671E+02    -0.8672E+02    -0.8673E+02    -0.8674E+02    -0.8675E+02    -0.8676E+02    -0.8677E+02    -0.8678E+02    -0.8680E+02    -0.8681E+02    -0.8682E+02    -0.8684E+02    -0.8685E+02    -0.8687E+02    -0.8689E+02    -0.8690E+02    -0.8692E+02    -0.8693E+02    -0.8695E+02    -0.8697E+02    -0.8699E+02    -0.8700E+02    -0.8702E+02    -0.8704E+02    -0.8706E+02    -0.8707E+02    -0.8709E+02    -0.8711E+02    -0.8713E+02    -0.8715E+02    -0.8716E+02    -0.8718E+02    -0.8719E+02    -0.8721E+02    -0.8722E+02    -0.8723E+02    -0.8724E+02    -0.8724E+02    -0.8724E+02
    -0.8726E+02    -0.8726E+02    -0.8725E+02    -0.8725E+02    -0.8724E+02    -0.8723E+02    -0.8722E+02    -0.8721E+02    -0.8719E+02    -0.8718E+02    -0.8716E+02    -0.8715E+02    -0.8714E+02    -0.8712E+02    -0.8711E+02    -0.8709E+02    -0.8708E+02    -0.8706E+02    -0.8705E+02    -0.8703E+02    -0.8702E+02    -0.8701E+02    -0.8699E+02    -0.8698E+02    -0.8697E+02    -0.8696E+02    -0.8694E+02    -0.8693E+02    -0.8692E+02    -0.8691E+02    -0.8690E+02    -0.8689E+02    -0.8688E+02    -0.8687E+02    -0.8686E+02    -0.8685E+02    -0.8684E+02    -0.8684E+02    -0.8683E+02    -0.8682E+02    -0.8682E+02    -0.8681E+02    -0.8681E+02    -0.8680E+02    -0.8680E+02    -0.8680E+02    -0.8679E+02    -0.8679E+02    -0.8679E+02    -0.8679E+02    -0.8679E+02    -0.8679E+02    -0.8679E+02    -0.8680E+02    -0.8680E+02    -0.8680E+02    -0.8680E+02    -0.8681E+02    -0.8681E+02    -0.8682E+02    -0.8683E+02    -0.8683E+02    -0.8684E+02    -0.8685E+02    -0.8685E+02    -0.8686E+02    -0.8687E+02    -0.8688E+02    -0.8689E+02    -0.8690E+02    -0.8691E+02    -0.8692E+02    -0.8694E+02    -0.8695E+02    -0.8696E+02    -0.8697E+02    -0.8699E+02    -0.8700E+02    -0.8701E+02    -0.8703E+02    -0.8704E+02    -0.8705E+02    -0.8707E+02    -0.8708E+02    -0.8710E+02    -0.8711E+02    -0.8712E+02    -0.8714E+02    -0.8715E+02    -0.8717E+02    -0.8718E+02    -0.8719E+02    -0.8721E+02    -0.8722E+02    -0.8723E+02    -0.8724E+02    -0.8725E+02    -0.8726E+02    -0.8726E+02    -0.8726E+02
    -0.8727E+02    -0.8727E+02    -0.8727E+02    -0.8727E+02    -0.8726E+02    -0.8725E+02    -0.8724E+02    -0.8723E+02    -0.8722E+02    -0.8721E+02    -0.8720E+02    -0.8719E+02    -0.8718E+02    -0.8717E+02    -0.8716E+02    -0.8715E+02    -0.8713E+02    -0.8712E+02    -0.8711E+02    -0.8710E+02    -0.8709E+02    -0.8708E+02    -0.8707E+02    -0.8706E+02    -0.8705E+02    -0.8704E+02    -0.8703E+02    -0.8702E+02    -0.8701E+02    -0.8700E+02    -0.8700E+02    -0.8699E+02    -0.8698E+02    -0.8697E+02    -0.8697E+02    -0.8696E+02    -0.8695E+02    -0.8695E+02    -0.8694E+02    -0.8694E+02    -0.8693E+02    -0.8693E+02    -0.8693E+02    -0.8692E+02    -0.8692E+02    -0.8692E+02    -0.8692E+02    -0.8691E+02    -0.8691E+02    -0.8691E+02    -0.8691E+02    -0.8691E+02    -0.8692E+02    -0.8692E+02    -0.8692E+02    -0.8692E+02    -0.8692E+02    -0.8693E+02    -0.8693E+02    -0.8694E+02    -0.8694E+02    -0.8695E+02    -0.8695E+02    -0.8696E+02    -0.8696E+02    -0.8697E+02    -0.8698E+02    -0.8698E+02    -0.8699E+02    -0.8700E+02    -0.8701E+02    -0.8702E+02    -0.8702E+02    -0.8703E+02    -0.8704E+02    -0.8705E+02    -0.8706E+02    -0.8707E+02    -0.8708E+02    -0.8709E+02    -0.8710E+02    -0.8712E+02    -0.8713E+02    -0.8714E+02    -0.8715E+02    -0.8716E+02    -0.8717E+02    -0.8718E+02    -0.8719E+02    -0.8720E+02    -0.8721E+02    -0.8722E+02    -0.8723E+02    -0.8724E+02    -0.8725E+02    -0.8726E+02    -0.8727E+02    -0.8727E+02    -0.8727E+02    -0.8727E+02
    -0.8729E+02    -0.8729E+02    -0.8728E+02    -0.8728E+02    -0.8728E+02    -0.8727E+02    -0.8726E+02    -0.8726E+02    -0.8725E+02    -0.8724E+02    -0.8723E+02    -0.8722E+02    -0.8722E+02    -0.8721E+02    -0.8720E+02    -0.8719E+02    -0.8718E+02    -0.8717E+02    -0.8717E+02    -0.8716E+02    -0.8715E+02    -0.8714E+02    -0.8713E+02    -0.8713E+02    -0.8712E+02    -0.8711E+02    -0.8710E+02    -0.8710E+02    -0.8709E+02    -0.8709E+02    -0.8708E+02    -0.8707E+02    -0.8707E+02    -0.8706E+02    -0.8706E+02    -0.8705E+02    -0.8705E+02    -0.8704E+02    -0.8704E+02    -0.8704E+02    -0.8703E+02    -0.8703E+02    -0.8703E+02    -0.8702E+02    -0.8702E+02    -0.8702E+02    -0.8702E+02    -0.8702E+02    -0.8702E+02    -0.8702E+02    -0.8702E+02    -0.8702E+02    -0.8702E+02    -0.8702E+02    -0.8702E+02    -0.8702E+02    -0.8703E+02    -0.8703E+02    -0.8703E+02    -0.8703E+02    -0.8704E+02    -0.8704E+02    -0.8705E+02    -0.8705E+02    -0.8705E+02    -0.8706E+02    -0.8706E+02    -0.8707E+02    -0.8708E+02    -0.8708E+02    -0.8709E+02    -0.8709E+02    -0.8710E+02    -0.8711E+02    -0.8711E+02    -0.8712E+02    -0.8713E+02    -0.8714E+02    -0.8714E+02    -0.8715E+02    -0.8716E+02    -0.8717E+02    -0.8718E+02    -0.8718E+02    -0.8719E+02    -0.8720E+02    -0.8721E+02    -0.8722E+02    -0.8723E+02    -0.8723E+02    -0.8724E+02    -0.8725E+02    -0.8726E+02    -0.8726E+02    -0.8727E+02    -0.8728E+02    -0.8728E+02    -0.8728E+02    -0.8729E+02    -0.8729E+02
    -0.8729E+02    -0.8729E+02    -0.8729E+02    -0.8729E+02    -0.8729E+02    -0.8728E+02    -0.8728E+02    -0.8727E+02    -0.8727E+02    -0.8726E+02    -0.8725E+02    -0.8725E+02    -0.8724E+02    -0.8723E+02    -0.8723E+02    -0.8722E+02    -0.8722E+02    -0.8721E+02    -0.8720E+02    -0.8720E+02    -0.8719E+02    -0.8718E+02    -0.8718E+02    -0.8717E+02    -0.8717E+02    -0.8716E+02    -0.8716E+02    -0.8715E+02    -0.8714E+02    -0.8714E+02    -0.8714E+02    -0.8713E+02    -0.8713E+02    -0.8712E+02    -0.8712E+02    -0.8711E+02    -0.8711E+02    -0.8711E+02    -0.8710E+02    -0.8710E+02    -0.8710E+02    -0.8710E+02    -0.8709E+02    -0.8709E+02    -0.8709E+02    -0.8709E+02    -0.8709E+02    -0.8709E+02    -0.8709E+02    -0.8709E+02    -0.8709E+02    -0.8709E+02    -0.8709E+02    -0.8709E+02    -0.8709E+02    -0.8709E+02    -0.8709E+02    -0.8710E+02    -0.8710E+02    -0.8710E+02    -0.8710E+02    -0.8711E+02    -0.8711E+02    -0.8711E+02    -0.8712E+02    -0.8712E+02    -0.8712E+02    -0.8713E+02    -0.8713E+02    -0.8714E+02    -0.8714E+02    -0.8715E+02    -0.8715E+02    -0.8716E+02    -0.8716E+02    -0.8717E+02    -0.8717E+02    -0.8718E+02    -0.8719E+02    -0.8719E+02    -0.8720E+02    -0.8720E+02    -0.8721E+02    -0.8722E+02    -0.8722E+02    -0.8723E+02    -0.8724E+02    -0.8724E+02    -0.8725E+02    -0.8725E+02    -0.8726E+02    -0.8727E+02    -0.8727E+02    -0.8728E+02    -0.8728E+02    -0.8729E+02    -0.8729E+02    -0.8729E+02    -0.8729E+02    -0.8729E+02
    -0.8729E+02    -0.8729E+02    -0.8729E+02    -0.8729E+02    -0.8729E+02    -0.8728E+02    -0.8728E+02    -0.8727E+02    -0.8727E+02    -0.8726E+02    -0.8725E+02    -0.8725E+02    -0.8724E+02    -0.8723E+02    -0.8723E+02    -0.8722E+02    -0.8722E+02    -0.8721E+02    -0.8720E+02    -0.8720E+02    -0.8719E+02    -0.8718E+02    -0.8718E+02    -0.8717E+02    -0.8717E+02    -0.8716E+02    -0.8716E+02    -0.8715E+02    -0.8714E+02    -0.8714E+02    -0.8714E+02    -0.8713E+02    -0.8713E+02    -0.8712E+02    -0.8712E+02    -0.8711E+02    -0.8711E+02    -0.8711E+02    -0.8710E+02    -0.8710E+02    -0.8710E+02    -0.8710E+02    -0.8709E+02    -0.8709E+02    -0.8709E+02    -0.8709E+02    -0.8709E+02    -0.8709E+02    -0.8709E+02    -0.8709E+02    -0.8709E+02    -0.8709E+02    -0.8709E+02    -0.8709E+02    -0.8709E+02    -0.8709E+02    -0.8709E+02    -0.8710E+02    -0.8710E+02    -0.8710E+02    -0.8710E+02    -0.8711E+02    -0.8711E+02    -0.8711E+02    -0.8712E+02    -0.8712E+02    -0.8712E+02    -0.8713E+02    -0.8713E+02    -0.8714E+02    -0.8714E+02    -0.8715E+02    -0.8715E+02    -0.8716E+02    -0.8716E+02    -0.8717E+02    -0.8717E+02    -0.8718E+02    -0.8719E+02    -0.8719E+02    -0.8720E+02    -0.8720E+02    -0.8721E+02    -0.8722E+02    -0.8722E+02    -0.8723E+02    -0.8724E+02    -0.8724E+02    -0.8725E+02    -0.8725E+02    -0.8726E+02    -0.8727E+02    -0.8727E+02    -0.8728E+02    -0.8728E+02    -0.8729E+02    -0.8729E+02    -0.8729E+02    -0.8729E+02    -0.8729E+02
