# Supplementary material for: Electrical Pacing of Cardiac Tissue Including Potassium Inward Rectification
Source: PLoS One. 2015 Jun 9;10(6):e0127837. doi: 10.1371/journal.pone.0127837 (PMC4461281; doi:10.1371/journal.pone.0127837)
Supplement: S1 Data — (ZIP) [file pone.0127837.s001.zip › All-Data/Fig4-Data/BDT281/Vm141.txt]

    -0.8733E+02    -0.8729E+02    -0.8729E+02    -0.8729E+02    -0.8728E+02    -0.8728E+02    -0.8727E+02    -0.8727E+02    -0.8726E+02    -0.8726E+02    -0.8725E+02    -0.8724E+02    -0.8724E+02    -0.8723E+02    -0.8722E+02    -0.8721E+02    -0.8721E+02    -0.8720E+02    -0.8719E+02    -0.8719E+02    -0.8718E+02    -0.8717E+02    -0.8717E+02    -0.8716E+02    -0.8715E+02    -0.8715E+02    -0.8714E+02    -0.8714E+02    -0.8713E+02    -0.8713E+02    -0.8712E+02    -0.8712E+02    -0.8711E+02    -0.8711E+02    -0.8710E+02    -0.8710E+02    -0.8709E+02    -0.8709E+02    -0.8709E+02    -0.8708E+02    -0.8708E+02    -0.8708E+02    -0.8708E+02    -0.8708E+02    -0.8707E+02    -0.8707E+02    -0.8707E+02    -0.8707E+02    -0.8707E+02    -0.8707E+02    -0.8707E+02    -0.8707E+02    -0.8707E+02    -0.8707E+02    -0.8707E+02    -0.8707E+02    -0.8708E+02    -0.8708E+02    -0.8708E+02    -0.8708E+02    -0.8709E+02    -0.8709E+02    -0.8709E+02    -0.8710E+02    -0.8710E+02    -0.8710E+02    -0.8711E+02    -0.8711E+02    -0.8712E+02    -0.8712E+02    -0.8713E+02    -0.8713E+02    -0.8714E+02    -0.8715E+02    -0.8715E+02    -0.8716E+02    -0.8716E+02    -0.8717E+02    -0.8718E+02    -0.8718E+02    -0.8719E+02    -0.8720E+02    -0.8720E+02    -0.8721E+02    -0.8722E+02    -0.8722E+02    -0.8723E+02    -0.8724E+02    -0.8724E+02    -0.8725E+02    -0.8726E+02    -0.8726E+02    -0.8727E+02    -0.8727E+02    -0.8728E+02    -0.8728E+02    -0.8729E+02    -0.8729E+02    -0.8729E+02    -0.8729E+02
    -0.8729E+02    -0.8729E+02    -0.8729E+02    -0.8729E+02    -0.8728E+02    -0.8728E+02    -0.8727E+02    -0.8727E+02    -0.8726E+02    -0.8726E+02    -0.8725E+02    -0.8724E+02    -0.8724E+02    -0.8723E+02    -0.8722E+02    -0.8721E+02    -0.8721E+02    -0.8720E+02    -0.8719E+02    -0.8719E+02    -0.8718E+02    -0.8717E+02    -0.8717E+02    -0.8716E+02    -0.8715E+02    -0.8715E+02    -0.8714E+02    -0.8714E+02    -0.8713E+02    -0.8713E+02    -0.8712E+02    -0.8712E+02    -0.8711E+02    -0.8711E+02    -0.8710E+02    -0.8710E+02    -0.8709E+02    -0.8709E+02    -0.8709E+02    -0.8708E+02    -0.8708E+02    -0.8708E+02    -0.8708E+02    -0.8708E+02    -0.8707E+02    -0.8707E+02    -0.8707E+02    -0.8707E+02    -0.8707E+02    -0.8707E+02    -0.8707E+02    -0.8707E+02    -0.8707E+02    -0.8707E+02    -0.8707E+02    -0.8707E+02    -0.8708E+02    -0.8708E+02    -0.8708E+02    -0.8708E+02    -0.8709E+02    -0.8709E+02    -0.8709E+02    -0.8710E+02    -0.8710E+02    -0.8710E+02    -0.8711E+02    -0.8711E+02    -0.8712E+02    -0.8712E+02    -0.8713E+02    -0.8713E+02    -0.8714E+02    -0.8715E+02    -0.8715E+02    -0.8716E+02    -0.8716E+02    -0.8717E+02    -0.8718E+02    -0.8718E+02    -0.8719E+02    -0.8720E+02    -0.8720E+02    -0.8721E+02    -0.8722E+02    -0.8722E+02    -0.8723E+02    -0.8724E+02    -0.8724E+02    -0.8725E+02    -0.8726E+02    -0.8726E+02    -0.8727E+02    -0.8727E+02    -0.8728E+02    -0.8728E+02    -0.8729E+02    -0.8729E+02    -0.8729E+02    -0.8729E+02
    -0.8728E+02    -0.8728E+02    -0.8728E+02    -0.8728E+02    -0.8727E+02    -0.8727E+02    -0.8726E+02    -0.8725E+02    -0.8724E+02    -0.8723E+02    -0.8723E+02    -0.8722E+02    -0.8721E+02    -0.8720E+02    -0.8719E+02    -0.8718E+02    -0.8717E+02    -0.8716E+02    -0.8715E+02    -0.8715E+02    -0.8714E+02    -0.8713E+02    -0.8712E+02    -0.8711E+02    -0.8710E+02    -0.8710E+02    -0.8709E+02    -0.8708E+02    -0.8707E+02    -0.8707E+02    -0.8706E+02    -0.8705E+02    -0.8705E+02    -0.8704E+02    -0.8704E+02    -0.8703E+02    -0.8703E+02    -0.8702E+02    -0.8702E+02    -0.8701E+02    -0.8701E+02    -0.8701E+02    -0.8700E+02    -0.8700E+02    -0.8700E+02    -0.8700E+02    -0.8700E+02    -0.8700E+02    -0.8700E+02    -0.8699E+02    -0.8699E+02    -0.8700E+02    -0.8700E+02    -0.8700E+02    -0.8700E+02    -0.8700E+02    -0.8700E+02    -0.8701E+02    -0.8701E+02    -0.8701E+02    -0.8702E+02    -0.8702E+02    -0.8702E+02    -0.8703E+02    -0.8703E+02    -0.8704E+02    -0.8705E+02    -0.8705E+02    -0.8706E+02    -0.8706E+02    -0.8707E+02    -0.8708E+02    -0.8708E+02    -0.8709E+02    -0.8710E+02    -0.8711E+02    -0.8712E+02    -0.8712E+02    -0.8713E+02    -0.8714E+02    -0.8715E+02    -0.8716E+02    -0.8717E+02    -0.8718E+02    -0.8718E+02    -0.8719E+02    -0.8720E+02    -0.8721E+02    -0.8722E+02    -0.8723E+02    -0.8724E+02    -0.8724E+02    -0.8725E+02    -0.8726E+02    -0.8727E+02    -0.8727E+02    -0.8728E+02    -0.8728E+02    -0.8728E+02    -0.8728E+02
    -0.8727E+02    -0.8727E+02    -0.8727E+02    -0.8726E+02    -0.8725E+02    -0.8725E+02    -0.8724E+02    -0.8723E+02    -0.8722E+02    -0.8720E+02    -0.8719E+02    -0.8718E+02    -0.8717E+02    -0.8716E+02    -0.8714E+02    -0.8713E+02    -0.8712E+02    -0.8711E+02    -0.8710E+02    -0.8709E+02    -0.8707E+02    -0.8706E+02    -0.8705E+02    -0.8704E+02    -0.8703E+02    -0.8702E+02    -0.8701E+02    -0.8700E+02    -0.8699E+02    -0.8698E+02    -0.8697E+02    -0.8696E+02    -0.8695E+02    -0.8695E+02    -0.8694E+02    -0.8693E+02    -0.8693E+02    -0.8692E+02    -0.8691E+02    -0.8691E+02    -0.8690E+02    -0.8690E+02    -0.8690E+02    -0.8689E+02    -0.8689E+02    -0.8689E+02    -0.8689E+02    -0.8688E+02    -0.8688E+02    -0.8688E+02    -0.8688E+02    -0.8688E+02    -0.8688E+02    -0.8689E+02    -0.8689E+02    -0.8689E+02    -0.8689E+02    -0.8690E+02    -0.8690E+02    -0.8691E+02    -0.8691E+02    -0.8692E+02    -0.8692E+02    -0.8693E+02    -0.8694E+02    -0.8694E+02    -0.8695E+02    -0.8696E+02    -0.8697E+02    -0.8698E+02    -0.8698E+02    -0.8699E+02    -0.8700E+02    -0.8701E+02    -0.8702E+02    -0.8703E+02    -0.8704E+02    -0.8706E+02    -0.8707E+02    -0.8708E+02    -0.8709E+02    -0.8710E+02    -0.8711E+02    -0.8712E+02    -0.8714E+02    -0.8715E+02    -0.8716E+02    -0.8717E+02    -0.8718E+02    -0.8720E+02    -0.8721E+02    -0.8722E+02    -0.8723E+02    -0.8724E+02    -0.8725E+02    -0.8726E+02    -0.8726E+02    -0.8727E+02    -0.8727E+02    -0.8727E+02
    -0.8725E+02    -0.8725E+02    -0.8725E+02    -0.8724E+02    -0.8723E+02    -0.8722E+02    -0.8721E+02    -0.8720E+02    -0.8718E+02    -0.8717E+02    -0.8715E+02    -0.8714E+02    -0.8712E+02    -0.8711E+02    -0.8709E+02    -0.8708E+02    -0.8706E+02    -0.8704E+02    -0.8703E+02    -0.8701E+02    -0.8700E+02    -0.8698E+02    -0.8697E+02    -0.8696E+02    -0.8694E+02    -0.8693E+02    -0.8692E+02    -0.8690E+02    -0.8689E+02    -0.8688E+02    -0.8687E+02    -0.8686E+02    -0.8685E+02    -0.8683E+02    -0.8683E+02    -0.8682E+02    -0.8681E+02    -0.8680E+02    -0.8679E+02    -0.8679E+02    -0.8678E+02    -0.8677E+02    -0.8677E+02    -0.8676E+02    -0.8676E+02    -0.8676E+02    -0.8675E+02    -0.8675E+02    -0.8675E+02    -0.8675E+02    -0.8675E+02    -0.8675E+02    -0.8675E+02    -0.8676E+02    -0.8676E+02    -0.8676E+02    -0.8677E+02    -0.8677E+02    -0.8678E+02    -0.8678E+02    -0.8679E+02    -0.8680E+02    -0.8680E+02    -0.8681E+02    -0.8682E+02    -0.8683E+02    -0.8684E+02    -0.8685E+02    -0.8686E+02    -0.8687E+02    -0.8688E+02    -0.8690E+02    -0.8691E+02    -0.8692E+02    -0.8693E+02    -0.8695E+02    -0.8696E+02    -0.8698E+02    -0.8699E+02    -0.8700E+02    -0.8702E+02    -0.8703E+02    -0.8705E+02    -0.8706E+02    -0.8708E+02    -0.8710E+02    -0.8711E+02    -0.8713E+02    -0.8714E+02    -0.8716E+02    -0.8717E+02    -0.8719E+02    -0.8720E+02    -0.8721E+02    -0.8722E+02    -0.8724E+02    -0.8724E+02    -0.8725E+02    -0.8726E+02    -0.8726E+02
    -0.8724E+02    -0.8724E+02    -0.8723E+02    -0.8722E+02    -0.8721E+02    -0.8720E+02    -0.8718E+02    -0.8717E+02    -0.8715E+02    -0.8713E+02    -0.8711E+02    -0.8709E+02    -0.8707E+02    -0.8705E+02    -0.8703E+02    -0.8701E+02    -0.8699E+02    -0.8698E+02    -0.8696E+02    -0.8694E+02    -0.8692E+02    -0.8690E+02    -0.8688E+02    -0.8686E+02    -0.8685E+02    -0.8683E+02    -0.8681E+02    -0.8680E+02    -0.8678E+02    -0.8677E+02    -0.8675E+02    -0.8674E+02    -0.8673E+02    -0.8671E+02    -0.8670E+02    -0.8669E+02    -0.8668E+02    -0.8667E+02    -0.8666E+02    -0.8665E+02    -0.8664E+02    -0.8664E+02    -0.8663E+02    -0.8662E+02    -0.8662E+02    -0.8661E+02    -0.8661E+02    -0.8661E+02    -0.8661E+02    -0.8661E+02    -0.8661E+02    -0.8661E+02    -0.8661E+02    -0.8661E+02    -0.8662E+02    -0.8662E+02    -0.8663E+02    -0.8663E+02    -0.8664E+02    -0.8665E+02    -0.8665E+02    -0.8666E+02    -0.8667E+02    -0.8668E+02    -0.8670E+02    -0.8671E+02    -0.8672E+02    -0.8673E+02    -0.8675E+02    -0.8676E+02    -0.8677E+02    -0.8679E+02    -0.8680E+02    -0.8682E+02    -0.8684E+02    -0.8685E+02    -0.8687E+02    -0.8689E+02    -0.8691E+02    -0.8693E+02    -0.8694E+02    -0.8696E+02    -0.8698E+02    -0.8700E+02    -0.8702E+02    -0.8704E+02    -0.8706E+02    -0.8708E+02    -0.8710E+02    -0.8712E+02    -0.8713E+02    -0.8715E+02    -0.8717E+02    -0.8719E+02    -0.8720E+02    -0.8721E+02    -0.8722E+02    -0.8723E+02    -0.8724E+02    -0.8724E+02
    -0.8722E+02    -0.8722E+02    -0.8721E+02    -0.8720E+02    -0.8719E+02    -0.8717E+02    -0.8715E+02    -0.8713E+02    -0.8711E+02    -0.8709E+02    -0.8707E+02    -0.8704E+02    -0.8702E+02    -0.8700E+02    -0.8697E+02    -0.8695E+02    -0.8693E+02    -0.8690E+02    -0.8688E+02    -0.8686E+02    -0.8683E+02    -0.8681E+02    -0.8679E+02    -0.8677E+02    -0.8675E+02    -0.8673E+02    -0.8671E+02    -0.8669E+02    -0.8667E+02    -0.8665E+02    -0.8663E+02    -0.8662E+02    -0.8660E+02    -0.8658E+02    -0.8657E+02    -0.8655E+02    -0.8654E+02    -0.8653E+02    -0.8652E+02    -0.8651E+02    -0.8650E+02    -0.8649E+02    -0.8648E+02    -0.8647E+02    -0.8647E+02    -0.8646E+02    -0.8646E+02    -0.8646E+02    -0.8646E+02    -0.8645E+02    -0.8646E+02    -0.8646E+02    -0.8646E+02    -0.8646E+02    -0.8647E+02    -0.8647E+02    -0.8648E+02    -0.8649E+02    -0.8649E+02    -0.8650E+02    -0.8651E+02    -0.8652E+02    -0.8654E+02    -0.8655E+02    -0.8656E+02    -0.8658E+02    -0.8659E+02    -0.8661E+02    -0.8662E+02    -0.8664E+02    -0.8666E+02    -0.8668E+02    -0.8670E+02    -0.8672E+02    -0.8674E+02    -0.8676E+02    -0.8678E+02    -0.8680E+02    -0.8682E+02    -0.8684E+02    -0.8686E+02    -0.8689E+02    -0.8691E+02    -0.8693E+02    -0.8696E+02    -0.8698E+02    -0.8700E+02    -0.8703E+02    -0.8705E+02    -0.8707E+02    -0.8709E+02    -0.8712E+02    -0.8714E+02    -0.8716E+02    -0.8717E+02    -0.8719E+02    -0.8720E+02    -0.8721E+02    -0.8722E+02    -0.8722E+02
    -0.8720E+02    -0.8720E+02    -0.8719E+02    -0.8718E+02    -0.8716E+02    -0.8714E+02    -0.8712E+02    -0.8710E+02    -0.8707E+02    -0.8705E+02    -0.8702E+02    -0.8699E+02    -0.8697E+02    -0.8694E+02    -0.8691E+02    -0.8688E+02    -0.8685E+02    -0.8683E+02    -0.8680E+02    -0.8677E+02    -0.8675E+02    -0.8672E+02    -0.8669E+02    -0.8667E+02    -0.8664E+02    -0.8662E+02    -0.8659E+02    -0.8657E+02    -0.8655E+02    -0.8653E+02    -0.8651E+02    -0.8649E+02    -0.8647E+02    -0.8645E+02    -0.8643E+02    -0.8641E+02    -0.8640E+02    -0.8638E+02    -0.8637E+02    -0.8636E+02    -0.8635E+02    -0.8633E+02    -0.8633E+02    -0.8632E+02    -0.8631E+02    -0.8630E+02    -0.8630E+02    -0.8630E+02    -0.8629E+02    -0.8629E+02    -0.8629E+02    -0.8630E+02    -0.8630E+02    -0.8630E+02    -0.8631E+02    -0.8631E+02    -0.8632E+02    -0.8633E+02    -0.8634E+02    -0.8635E+02    -0.8636E+02    -0.8638E+02    -0.8639E+02    -0.8641E+02    -0.8642E+02    -0.8644E+02    -0.8646E+02    -0.8648E+02    -0.8650E+02    -0.8652E+02    -0.8654E+02    -0.8656E+02    -0.8658E+02    -0.8661E+02    -0.8663E+02    -0.8665E+02    -0.8668E+02    -0.8670E+02    -0.8673E+02    -0.8676E+02    -0.8678E+02    -0.8681E+02    -0.8684E+02    -0.8686E+02    -0.8689E+02    -0.8692E+02    -0.8695E+02    -0.8697E+02    -0.8700E+02    -0.8703E+02    -0.8705E+02    -0.8708E+02    -0.8710E+02    -0.8713E+02    -0.8715E+02    -0.8717E+02    -0.8718E+02    -0.8719E+02    -0.8720E+02    -0.8720E+02
    -0.8718E+02    -0.8718E+02    -0.8717E+02    -0.8716E+02    -0.8714E+02    -0.8711E+02    -0.8709E+02    -0.8706E+02    -0.8703E+02    -0.8700E+02    -0.8697E+02    -0.8694E+02    -0.8691E+02    -0.8688E+02    -0.8685E+02    -0.8681E+02    -0.8678E+02    -0.8675E+02    -0.8672E+02    -0.8669E+02    -0.8665E+02    -0.8662E+02    -0.8659E+02    -0.8656E+02    -0.8653E+02    -0.8651E+02    -0.8648E+02    -0.8645E+02    -0.8642E+02    -0.8640E+02    -0.8637E+02    -0.8635E+02    -0.8633E+02    -0.8631E+02    -0.8629E+02    -0.8627E+02    -0.8625E+02    -0.8623E+02    -0.8621E+02    -0.8620E+02    -0.8619E+02    -0.8617E+02    -0.8616E+02    -0.8615E+02    -0.8614E+02    -0.8614E+02    -0.8613E+02    -0.8613E+02    -0.8613E+02    -0.8612E+02    -0.8613E+02    -0.8613E+02    -0.8613E+02    -0.8614E+02    -0.8614E+02    -0.8615E+02    -0.8616E+02    -0.8617E+02    -0.8618E+02    -0.8619E+02    -0.8621E+02    -0.8622E+02    -0.8624E+02    -0.8626E+02    -0.8628E+02    -0.8630E+02    -0.8632E+02    -0.8634E+02    -0.8636E+02    -0.8639E+02    -0.8641E+02    -0.8644E+02    -0.8646E+02    -0.8649E+02    -0.8652E+02    -0.8655E+02    -0.8658E+02    -0.8661E+02    -0.8664E+02    -0.8667E+02    -0.8670E+02    -0.8673E+02    -0.8676E+02    -0.8679E+02    -0.8682E+02    -0.8685E+02    -0.8689E+02    -0.8692E+02    -0.8695E+02    -0.8698E+02    -0.8701E+02    -0.8704E+02    -0.8707E+02    -0.8709E+02    -0.8712E+02    -0.8714E+02    -0.8716E+02    -0.8717E+02    -0.8718E+02    -0.8718E+02
    -0.8716E+02    -0.8716E+02    -0.8715E+02    -0.8713E+02    -0.8711E+02    -0.8709E+02    -0.8706E+02    -0.8703E+02    -0.8699E+02    -0.8696E+02    -0.8692E+02    -0.8689E+02    -0.8685E+02    -0.8681E+02    -0.8678E+02    -0.8674E+02    -0.8670E+02    -0.8667E+02    -0.8663E+02    -0.8659E+02    -0.8656E+02    -0.8652E+02    -0.8649E+02    -0.8645E+02    -0.8642E+02    -0.8639E+02    -0.8636E+02    -0.8632E+02    -0.8629E+02    -0.8626E+02    -0.8624E+02    -0.8621E+02    -0.8618E+02    -0.8616E+02    -0.8613E+02    -0.8611E+02    -0.8609E+02    -0.8607E+02    -0.8605E+02    -0.8603E+02    -0.8602E+02    -0.8600E+02    -0.8599E+02    -0.8598E+02    -0.8597E+02    -0.8596E+02    -0.8595E+02    -0.8595E+02    -0.8595E+02    -0.8595E+02    -0.8595E+02    -0.8595E+02    -0.8595E+02    -0.8596E+02    -0.8597E+02    -0.8597E+02    -0.8599E+02    -0.8600E+02    -0.8601E+02    -0.8603E+02    -0.8604E+02    -0.8606E+02    -0.8608E+02    -0.8610E+02    -0.8612E+02    -0.8615E+02    -0.8617E+02    -0.8620E+02    -0.8622E+02    -0.8625E+02    -0.8628E+02    -0.8631E+02    -0.8634E+02    -0.8637E+02    -0.8640E+02    -0.8644E+02    -0.8647E+02    -0.8650E+02    -0.8654E+02    -0.8657E+02    -0.8661E+02    -0.8664E+02    -0.8668E+02    -0.8672E+02    -0.8675E+02    -0.8679E+02    -0.8683E+02    -0.8686E+02    -0.8690E+02    -0.8693E+02    -0.8697E+02    -0.8700E+02    -0.8703E+02    -0.8706E+02    -0.8709E+02    -0.8712E+02    -0.8714E+02    -0.8715E+02    -0.8716E+02    -0.8716E+02
    -0.8714E+02    -0.8714E+02    -0.8713E+02    -0.8711E+02    -0.8708E+02    -0.8706E+02    -0.8702E+02    -0.8699E+02    -0.8695E+02    -0.8691E+02    -0.8687E+02    -0.8683E+02    -0.8679E+02    -0.8675E+02    -0.8671E+02    -0.8667E+02    -0.8663E+02    -0.8658E+02    -0.8654E+02    -0.8650E+02    -0.8646E+02    -0.8642E+02    -0.8638E+02    -0.8634E+02    -0.8630E+02    -0.8627E+02    -0.8623E+02    -0.8619E+02    -0.8616E+02    -0.8612E+02    -0.8609E+02    -0.8606E+02    -0.8603E+02    -0.8600E+02    -0.8597E+02    -0.8595E+02    -0.8592E+02    -0.8590E+02    -0.8588E+02    -0.8586E+02    -0.8584E+02    -0.8582E+02    -0.8581E+02    -0.8579E+02    -0.8578E+02    -0.8577E+02    -0.8577E+02    -0.8576E+02    -0.8576E+02    -0.8576E+02    -0.8576E+02    -0.8576E+02    -0.8577E+02    -0.8577E+02    -0.8578E+02    -0.8579E+02    -0.8580E+02    -0.8582E+02    -0.8583E+02    -0.8585E+02    -0.8587E+02    -0.8589E+02    -0.8591E+02    -0.8594E+02    -0.8596E+02    -0.8599E+02    -0.8602E+02    -0.8605E+02    -0.8608E+02    -0.8611E+02    -0.8614E+02    -0.8618E+02    -0.8621E+02    -0.8625E+02    -0.8628E+02    -0.8632E+02    -0.8636E+02    -0.8640E+02    -0.8644E+02    -0.8648E+02    -0.8652E+02    -0.8656E+02    -0.8660E+02    -0.8664E+02    -0.8668E+02    -0.8672E+02    -0.8676E+02    -0.8680E+02    -0.8684E+02    -0.8688E+02    -0.8692E+02    -0.8696E+02    -0.8700E+02    -0.8703E+02    -0.8706E+02    -0.8709E+02    -0.8711E+02    -0.8713E+02    -0.8714E+02    -0.8714E+02
    -0.8711E+02    -0.8711E+02    -0.8710E+02    -0.8708E+02    -0.8706E+02    -0.8702E+02    -0.8699E+02    -0.8695E+02    -0.8691E+02    -0.8687E+02    -0.8682E+02    -0.8678E+02    -0.8673E+02    -0.8668E+02    -0.8664E+02    -0.8659E+02    -0.8654E+02    -0.8650E+02    -0.8645E+02    -0.8640E+02    -0.8636E+02    -0.8631E+02    -0.8627E+02    -0.8622E+02    -0.8618E+02    -0.8614E+02    -0.8610E+02    -0.8606E+02    -0.8602E+02    -0.8598E+02    -0.8594E+02    -0.8590E+02    -0.8587E+02    -0.8584E+02    -0.8580E+02    -0.8577E+02    -0.8575E+02    -0.8572E+02    -0.8569E+02    -0.8567E+02    -0.8565E+02    -0.8563E+02    -0.8561E+02    -0.8560E+02    -0.8559E+02    -0.8558E+02    -0.8557E+02    -0.8556E+02    -0.8556E+02    -0.8556E+02    -0.8556E+02    -0.8556E+02    -0.8557E+02    -0.8557E+02    -0.8558E+02    -0.8560E+02    -0.8561E+02    -0.8563E+02    -0.8564E+02    -0.8566E+02    -0.8569E+02    -0.8571E+02    -0.8574E+02    -0.8576E+02    -0.8579E+02    -0.8582E+02    -0.8586E+02    -0.8589E+02    -0.8592E+02    -0.8596E+02    -0.8600E+02    -0.8604E+02    -0.8608E+02    -0.8612E+02    -0.8616E+02    -0.8620E+02    -0.8624E+02    -0.8629E+02    -0.8633E+02    -0.8638E+02    -0.8642E+02    -0.8647E+02    -0.8651E+02    -0.8656E+02    -0.8661E+02    -0.8665E+02    -0.8670E+02    -0.8674E+02    -0.8679E+02    -0.8683E+02    -0.8688E+02    -0.8692E+02    -0.8696E+02    -0.8700E+02    -0.8703E+02    -0.8706E+02    -0.8709E+02    -0.8711E+02    -0.8712E+02    -0.8712E+02
    -0.8709E+02    -0.8709E+02    -0.8708E+02    -0.8706E+02    -0.8703E+02    -0.8699E+02    -0.8695E+02    -0.8691E+02    -0.8686E+02    -0.8682E+02    -0.8677E+02    -0.8672E+02    -0.8667E+02    -0.8661E+02    -0.8656E+02    -0.8651E+02    -0.8646E+02    -0.8641E+02    -0.8635E+02    -0.8630E+02    -0.8625E+02    -0.8620E+02    -0.8615E+02    -0.8610E+02    -0.8605E+02    -0.8600E+02    -0.8596E+02    -0.8591E+02    -0.8587E+02    -0.8582E+02    -0.8578E+02    -0.8574E+02    -0.8570E+02    -0.8566E+02    -0.8563E+02    -0.8559E+02    -0.8556E+02    -0.8553E+02    -0.8550E+02    -0.8547E+02    -0.8545E+02    -0.8543E+02    -0.8541E+02    -0.8539E+02    -0.8538E+02    -0.8537E+02    -0.8536E+02    -0.8535E+02    -0.8535E+02    -0.8534E+02    -0.8534E+02    -0.8535E+02    -0.8535E+02    -0.8536E+02    -0.8537E+02    -0.8539E+02    -0.8540E+02    -0.8542E+02    -0.8544E+02    -0.8547E+02    -0.8549E+02    -0.8552E+02    -0.8555E+02    -0.8558E+02    -0.8561E+02    -0.8565E+02    -0.8568E+02    -0.8572E+02    -0.8576E+02    -0.8580E+02    -0.8585E+02    -0.8589E+02    -0.8594E+02    -0.8598E+02    -0.8603E+02    -0.8608E+02    -0.8612E+02    -0.8617E+02    -0.8622E+02    -0.8627E+02    -0.8632E+02    -0.8638E+02    -0.8643E+02    -0.8648E+02    -0.8653E+02    -0.8658E+02    -0.8663E+02    -0.8668E+02    -0.8673E+02    -0.8678E+02    -0.8683E+02    -0.8688E+02    -0.8692E+02    -0.8696E+02    -0.8700E+02    -0.8704E+02    -0.8706E+02    -0.8709E+02    -0.8710E+02    -0.8710E+02
    -0.8707E+02    -0.8707E+02    -0.8706E+02    -0.8703E+02    -0.8700E+02    -0.8696E+02    -0.8692E+02    -0.8687E+02    -0.8682E+02    -0.8677E+02    -0.8671E+02    -0.8666E+02    -0.8660E+02    -0.8654E+02    -0.8649E+02    -0.8643E+02    -0.8637E+02    -0.8631E+02    -0.8625E+02    -0.8620E+02    -0.8614E+02    -0.8608E+02    -0.8603E+02    -0.8597E+02    -0.8592E+02    -0.8586E+02    -0.8581E+02    -0.8576E+02    -0.8571E+02    -0.8566E+02    -0.8561E+02    -0.8556E+02    -0.8552E+02    -0.8548E+02    -0.8544E+02    -0.8540E+02    -0.8536E+02    -0.8533E+02    -0.8529E+02    -0.8526E+02    -0.8524E+02    -0.8521E+02    -0.8519E+02    -0.8517E+02    -0.8515E+02    -0.8514E+02    -0.8513E+02    -0.8512E+02    -0.8512E+02    -0.8512E+02    -0.8512E+02    -0.8512E+02    -0.8513E+02    -0.8514E+02    -0.8515E+02    -0.8517E+02    -0.8518E+02    -0.8520E+02    -0.8523E+02    -0.8525E+02    -0.8528E+02    -0.8532E+02    -0.8535E+02    -0.8538E+02    -0.8542E+02    -0.8546E+02    -0.8550E+02    -0.8555E+02    -0.8559E+02    -0.8564E+02    -0.8569E+02    -0.8574E+02    -0.8579E+02    -0.8584E+02    -0.8589E+02    -0.8594E+02    -0.8600E+02    -0.8605E+02    -0.8611E+02    -0.8617E+02    -0.8622E+02    -0.8628E+02    -0.8634E+02    -0.8639E+02    -0.8645E+02    -0.8651E+02    -0.8656E+02    -0.8662E+02    -0.8667E+02    -0.8673E+02    -0.8678E+02    -0.8683E+02    -0.8688E+02    -0.8693E+02    -0.8697E+02    -0.8701E+02    -0.8704E+02    -0.8706E+02    -0.8708E+02    -0.8708E+02
    -0.8705E+02    -0.8705E+02    -0.8703E+02    -0.8700E+02    -0.8697E+02    -0.8693E+02    -0.8688E+02    -0.8683E+02    -0.8677E+02    -0.8672E+02    -0.8666E+02    -0.8659E+02    -0.8653E+02    -0.8647E+02    -0.8641E+02    -0.8634E+02    -0.8628E+02    -0.8621E+02    -0.8615E+02    -0.8609E+02    -0.8602E+02    -0.8596E+02    -0.8590E+02    -0.8584E+02    -0.8577E+02    -0.8571E+02    -0.8565E+02    -0.8560E+02    -0.8554E+02    -0.8548E+02    -0.8543E+02    -0.8538E+02    -0.8533E+02    -0.8528E+02    -0.8523E+02    -0.8519E+02    -0.8515E+02    -0.8511E+02    -0.8507E+02    -0.8504E+02    -0.8501E+02    -0.8498E+02    -0.8495E+02    -0.8493E+02    -0.8491E+02    -0.8490E+02    -0.8489E+02    -0.8488E+02    -0.8487E+02    -0.8487E+02    -0.8487E+02    -0.8487E+02    -0.8488E+02    -0.8489E+02    -0.8491E+02    -0.8493E+02    -0.8495E+02    -0.8497E+02    -0.8500E+02    -0.8503E+02    -0.8506E+02    -0.8510E+02    -0.8514E+02    -0.8518E+02    -0.8522E+02    -0.8526E+02    -0.8531E+02    -0.8536E+02    -0.8541E+02    -0.8546E+02    -0.8552E+02    -0.8557E+02    -0.8563E+02    -0.8569E+02    -0.8575E+02    -0.8581E+02    -0.8587E+02    -0.8593E+02    -0.8599E+02    -0.8605E+02    -0.8612E+02    -0.8618E+02    -0.8624E+02    -0.8631E+02    -0.8637E+02    -0.8643E+02    -0.8649E+02    -0.8655E+02    -0.8661E+02    -0.8667E+02    -0.8673E+02    -0.8679E+02    -0.8684E+02    -0.8689E+02    -0.8694E+02    -0.8698E+02    -0.8701E+02    -0.8704E+02    -0.8705E+02    -0.8705E+02
    -0.8702E+02    -0.8702E+02    -0.8701E+02    -0.8698E+02    -0.8694E+02    -0.8689E+02    -0.8684E+02    -0.8678E+02    -0.8672E+02    -0.8666E+02    -0.8660E+02    -0.8653E+02    -0.8646E+02    -0.8639E+02    -0.8632E+02    -0.8625E+02    -0.8618E+02    -0.8611E+02    -0.8604E+02    -0.8597E+02    -0.8590E+02    -0.8583E+02    -0.8576E+02    -0.8569E+02    -0.8563E+02    -0.8556E+02    -0.8549E+02    -0.8543E+02    -0.8536E+02    -0.8530E+02    -0.8524E+02    -0.8518E+02    -0.8513E+02    -0.8507E+02    -0.8502E+02    -0.8497E+02    -0.8492E+02    -0.8488E+02    -0.8483E+02    -0.8480E+02    -0.8476E+02    -0.8473E+02    -0.8470E+02    -0.8467E+02    -0.8465E+02    -0.8464E+02    -0.8462E+02    -0.8461E+02    -0.8461E+02    -0.8460E+02    -0.8460E+02    -0.8461E+02    -0.8462E+02    -0.8463E+02    -0.8465E+02    -0.8467E+02    -0.8469E+02    -0.8472E+02    -0.8475E+02    -0.8479E+02    -0.8482E+02    -0.8486E+02    -0.8491E+02    -0.8495E+02    -0.8500E+02    -0.8505E+02    -0.8511E+02    -0.8516E+02    -0.8522E+02    -0.8528E+02    -0.8534E+02    -0.8540E+02    -0.8547E+02    -0.8553E+02    -0.8560E+02    -0.8566E+02    -0.8573E+02    -0.8580E+02    -0.8587E+02    -0.8594E+02    -0.8601E+02    -0.8608E+02    -0.8615E+02    -0.8621E+02    -0.8628E+02    -0.8635E+02    -0.8642E+02    -0.8649E+02    -0.8655E+02    -0.8662E+02    -0.8668E+02    -0.8674E+02    -0.8680E+02    -0.8686E+02    -0.8691E+02    -0.8695E+02    -0.8699E+02    -0.8701E+02    -0.8703E+02    -0.8703E+02
    -0.8700E+02    -0.8700E+02    -0.8698E+02    -0.8695E+02    -0.8691E+02    -0.8686E+02    -0.8680E+02    -0.8674E+02    -0.8668E+02    -0.8661E+02    -0.8654E+02    -0.8647E+02    -0.8639E+02    -0.8632E+02    -0.8624E+02    -0.8616E+02    -0.8609E+02    -0.8601E+02    -0.8593E+02    -0.8585E+02    -0.8578E+02    -0.8570E+02    -0.8562E+02    -0.8554E+02    -0.8547E+02    -0.8539E+02    -0.8532E+02    -0.8525E+02    -0.8518E+02    -0.8511E+02    -0.8504E+02    -0.8497E+02    -0.8491E+02    -0.8485E+02    -0.8479E+02    -0.8473E+02    -0.8468E+02    -0.8463E+02    -0.8458E+02    -0.8453E+02    -0.8449E+02    -0.8446E+02    -0.8442E+02    -0.8440E+02    -0.8437E+02    -0.8435E+02    -0.8433E+02    -0.8432E+02    -0.8432E+02    -0.8431E+02    -0.8431E+02    -0.8432E+02    -0.8433E+02    -0.8435E+02    -0.8437E+02    -0.8439E+02    -0.8442E+02    -0.8445E+02    -0.8448E+02    -0.8452E+02    -0.8457E+02    -0.8461E+02    -0.8466E+02    -0.8471E+02    -0.8477E+02    -0.8483E+02    -0.8489E+02    -0.8495E+02    -0.8502E+02    -0.8508E+02    -0.8515E+02    -0.8522E+02    -0.8529E+02    -0.8537E+02    -0.8544E+02    -0.8551E+02    -0.8559E+02    -0.8566E+02    -0.8574E+02    -0.8582E+02    -0.8589E+02    -0.8597E+02    -0.8605E+02    -0.8612E+02    -0.8620E+02    -0.8627E+02    -0.8635E+02    -0.8642E+02    -0.8649E+02    -0.8656E+02    -0.8663E+02    -0.8670E+02    -0.8676E+02    -0.8682E+02    -0.8687E+02    -0.8692E+02    -0.8696E+02    -0.8699E+02    -0.8701E+02    -0.8701E+02
    -0.8697E+02    -0.8697E+02    -0.8695E+02    -0.8692E+02    -0.8688E+02    -0.8682E+02    -0.8676E+02    -0.8670E+02    -0.8663E+02    -0.8655E+02    -0.8648E+02    -0.8640E+02    -0.8632E+02    -0.8624E+02    -0.8615E+02    -0.8607E+02    -0.8599E+02    -0.8590E+02    -0.8582E+02    -0.8573E+02    -0.8564E+02    -0.8556E+02    -0.8547E+02    -0.8539E+02    -0.8530E+02    -0.8522E+02    -0.8514E+02    -0.8506E+02    -0.8498E+02    -0.8490E+02    -0.8482E+02    -0.8475E+02    -0.8467E+02    -0.8460E+02    -0.8454E+02    -0.8447E+02    -0.8441E+02    -0.8435E+02    -0.8430E+02    -0.8425E+02    -0.8420E+02    -0.8416E+02    -0.8412E+02    -0.8409E+02    -0.8406E+02    -0.8404E+02    -0.8402E+02    -0.8401E+02    -0.8400E+02    -0.8400E+02    -0.8400E+02    -0.8401E+02    -0.8402E+02    -0.8404E+02    -0.8406E+02    -0.8408E+02    -0.8412E+02    -0.8415E+02    -0.8419E+02    -0.8424E+02    -0.8429E+02    -0.8434E+02    -0.8440E+02    -0.8446E+02    -0.8452E+02    -0.8459E+02    -0.8466E+02    -0.8473E+02    -0.8480E+02    -0.8487E+02    -0.8495E+02    -0.8503E+02    -0.8511E+02    -0.8519E+02    -0.8527E+02    -0.8536E+02    -0.8544E+02    -0.8552E+02    -0.8561E+02    -0.8569E+02    -0.8578E+02    -0.8586E+02    -0.8594E+02    -0.8603E+02    -0.8611E+02    -0.8619E+02    -0.8627E+02    -0.8635E+02    -0.8643E+02    -0.8650E+02    -0.8658E+02    -0.8665E+02    -0.8672E+02    -0.8678E+02    -0.8684E+02    -0.8689E+02    -0.8693E+02    -0.8697E+02    -0.8698E+02    -0.8698E+02
    -0.8695E+02    -0.8695E+02    -0.8693E+02    -0.8689E+02    -0.8684E+02    -0.8679E+02    -0.8672E+02    -0.8665E+02    -0.8658E+02    -0.8650E+02    -0.8642E+02    -0.8633E+02    -0.8624E+02    -0.8616E+02    -0.8607E+02    -0.8597E+02    -0.8588E+02    -0.8579E+02    -0.8570E+02    -0.8560E+02    -0.8551E+02    -0.8541E+02    -0.8532E+02    -0.8522E+02    -0.8513E+02    -0.8504E+02    -0.8495E+02    -0.8485E+02    -0.8476E+02    -0.8468E+02    -0.8459E+02    -0.8451E+02    -0.8442E+02    -0.8434E+02    -0.8427E+02    -0.8420E+02    -0.8413E+02    -0.8406E+02    -0.8400E+02    -0.8394E+02    -0.8389E+02    -0.8384E+02    -0.8380E+02    -0.8376E+02    -0.8373E+02    -0.8370E+02    -0.8368E+02    -0.8366E+02    -0.8365E+02    -0.8365E+02    -0.8365E+02    -0.8366E+02    -0.8367E+02    -0.8369E+02    -0.8372E+02    -0.8375E+02    -0.8379E+02    -0.8383E+02    -0.8388E+02    -0.8393E+02    -0.8399E+02    -0.8405E+02    -0.8411E+02    -0.8418E+02    -0.8425E+02    -0.8433E+02    -0.8440E+02    -0.8449E+02    -0.8457E+02    -0.8465E+02    -0.8474E+02    -0.8483E+02    -0.8492E+02    -0.8501E+02    -0.8510E+02    -0.8519E+02    -0.8528E+02    -0.8538E+02    -0.8547E+02    -0.8556E+02    -0.8565E+02    -0.8575E+02    -0.8584E+02    -0.8593E+02    -0.8602E+02    -0.8611E+02    -0.8619E+02    -0.8628E+02    -0.8636E+02    -0.8645E+02    -0.8653E+02    -0.8660E+02    -0.8668E+02    -0.8674E+02    -0.8681E+02    -0.8686E+02    -0.8691E+02    -0.8694E+02    -0.8696E+02    -0.8696E+02
    -0.8692E+02    -0.8692E+02    -0.8690E+02    -0.8686E+02    -0.8681E+02    -0.8675E+02    -0.8668E+02    -0.8661E+02    -0.8653E+02    -0.8644E+02    -0.8635E+02    -0.8626E+02    -0.8617E+02    -0.8607E+02    -0.8598E+02    -0.8588E+02    -0.8578E+02    -0.8567E+02    -0.8557E+02    -0.8547E+02    -0.8537E+02    -0.8526E+02    -0.8516E+02    -0.8505E+02    -0.8495E+02    -0.8485E+02    -0.8474E+02    -0.8464E+02    -0.8454E+02    -0.8444E+02    -0.8434E+02    -0.8425E+02    -0.8415E+02    -0.8406E+02    -0.8398E+02    -0.8389E+02    -0.8381E+02    -0.8374E+02    -0.8367E+02    -0.8360E+02    -0.8354E+02    -0.8348E+02    -0.8343E+02    -0.8339E+02    -0.8335E+02    -0.8332E+02    -0.8330E+02    -0.8328E+02    -0.8327E+02    -0.8326E+02    -0.8327E+02    -0.8328E+02    -0.8329E+02    -0.8332E+02    -0.8335E+02    -0.8338E+02    -0.8343E+02    -0.8347E+02    -0.8353E+02    -0.8359E+02    -0.8365E+02    -0.8372E+02    -0.8380E+02    -0.8388E+02    -0.8396E+02    -0.8405E+02    -0.8413E+02    -0.8423E+02    -0.8432E+02    -0.8442E+02    -0.8451E+02    -0.8461E+02    -0.8471E+02    -0.8482E+02    -0.8492E+02    -0.8502E+02    -0.8512E+02    -0.8522E+02    -0.8533E+02    -0.8543E+02    -0.8553E+02    -0.8563E+02    -0.8573E+02    -0.8583E+02    -0.8593E+02    -0.8602E+02    -0.8612E+02    -0.8621E+02    -0.8630E+02    -0.8639E+02    -0.8647E+02    -0.8656E+02    -0.8663E+02    -0.8671E+02    -0.8677E+02    -0.8683E+02    -0.8688E+02    -0.8692E+02    -0.8694E+02    -0.8694E+02
    -0.8690E+02    -0.8690E+02    -0.8688E+02    -0.8684E+02    -0.8678E+02    -0.8672E+02    -0.8664E+02    -0.8656E+02    -0.8648E+02    -0.8639E+02    -0.8629E+02    -0.8619E+02    -0.8609E+02    -0.8599E+02    -0.8589E+02    -0.8578E+02    -0.8567E+02    -0.8556E+02    -0.8545E+02    -0.8533E+02    -0.8522E+02    -0.8511E+02    -0.8499E+02    -0.8487E+02    -0.8476E+02    -0.8464E+02    -0.8453E+02    -0.8441E+02    -0.8430E+02    -0.8419E+02    -0.8408E+02    -0.8397E+02    -0.8386E+02    -0.8376E+02    -0.8366E+02    -0.8356E+02    -0.8347E+02    -0.8339E+02    -0.8330E+02    -0.8323E+02    -0.8316E+02    -0.8309E+02    -0.8303E+02    -0.8298E+02    -0.8294E+02    -0.8290E+02    -0.8287E+02    -0.8285E+02    -0.8284E+02    -0.8283E+02    -0.8284E+02    -0.8285E+02    -0.8287E+02    -0.8290E+02    -0.8293E+02    -0.8297E+02    -0.8302E+02    -0.8308E+02    -0.8315E+02    -0.8321E+02    -0.8329E+02    -0.8337E+02    -0.8346E+02    -0.8355E+02    -0.8364E+02    -0.8374E+02    -0.8384E+02    -0.8395E+02    -0.8405E+02    -0.8416E+02    -0.8427E+02    -0.8439E+02    -0.8450E+02    -0.8461E+02    -0.8473E+02    -0.8484E+02    -0.8495E+02    -0.8507E+02    -0.8518E+02    -0.8529E+02    -0.8540E+02    -0.8551E+02    -0.8562E+02    -0.8573E+02    -0.8584E+02    -0.8594E+02    -0.8604E+02    -0.8614E+02    -0.8624E+02    -0.8633E+02    -0.8642E+02    -0.8651E+02    -0.8659E+02    -0.8667E+02    -0.8674E+02    -0.8680E+02    -0.8686E+02    -0.8690E+02    -0.8692E+02    -0.8692E+02
    -0.8688E+02    -0.8688E+02    -0.8685E+02    -0.8681E+02    -0.8675E+02    -0.8668E+02    -0.8661E+02    -0.8652E+02    -0.8643E+02    -0.8633E+02    -0.8623E+02    -0.8613E+02    -0.8602E+02    -0.8591E+02    -0.8579E+02    -0.8568E+02    -0.8556E+02    -0.8544E+02    -0.8532E+02    -0.8520E+02    -0.8507E+02    -0.8494E+02    -0.8482E+02    -0.8469E+02    -0.8456E+02    -0.8443E+02    -0.8430E+02    -0.8417E+02    -0.8404E+02    -0.8392E+02    -0.8379E+02    -0.8367E+02    -0.8355E+02    -0.8343E+02    -0.8331E+02    -0.8320E+02    -0.8310E+02    -0.8300E+02    -0.8290E+02    -0.8281E+02    -0.8273E+02    -0.8265E+02    -0.8258E+02    -0.8252E+02    -0.8247E+02    -0.8243E+02    -0.8240E+02    -0.8237E+02    -0.8236E+02    -0.8235E+02    -0.8236E+02    -0.8237E+02    -0.8239E+02    -0.8243E+02    -0.8247E+02    -0.8252E+02    -0.8258E+02    -0.8264E+02    -0.8272E+02    -0.8280E+02    -0.8289E+02    -0.8298E+02    -0.8308E+02    -0.8319E+02    -0.8330E+02    -0.8341E+02    -0.8353E+02    -0.8365E+02    -0.8377E+02    -0.8389E+02    -0.8402E+02    -0.8415E+02    -0.8427E+02    -0.8440E+02    -0.8453E+02    -0.8465E+02    -0.8478E+02    -0.8491E+02    -0.8503E+02    -0.8515E+02    -0.8528E+02    -0.8540E+02    -0.8551E+02    -0.8563E+02    -0.8574E+02    -0.8586E+02    -0.8597E+02    -0.8607E+02    -0.8618E+02    -0.8628E+02    -0.8637E+02    -0.8647E+02    -0.8656E+02    -0.8664E+02    -0.8671E+02    -0.8678E+02    -0.8683E+02    -0.8687E+02    -0.8690E+02    -0.8690E+02
    -0.8686E+02    -0.8686E+02    -0.8683E+02    -0.8679E+02    -0.8673E+02    -0.8665E+02    -0.8657E+02    -0.8648E+02    -0.8638E+02    -0.8628E+02    -0.8617E+02    -0.8606E+02    -0.8595E+02    -0.8583E+02    -0.8571E+02    -0.8558E+02    -0.8545E+02    -0.8532E+02    -0.8519E+02    -0.8506E+02    -0.8492E+02    -0.8478E+02    -0.8464E+02    -0.8450E+02    -0.8435E+02    -0.8421E+02    -0.8406E+02    -0.8392E+02    -0.8377E+02    -0.8363E+02    -0.8349E+02    -0.8334E+02    -0.8320E+02    -0.8307E+02    -0.8294E+02    -0.8281E+02    -0.8268E+02    -0.8256E+02    -0.8245E+02    -0.8235E+02    -0.8225E+02    -0.8216E+02    -0.8208E+02    -0.8201E+02    -0.8195E+02    -0.8190E+02    -0.8185E+02    -0.8183E+02    -0.8181E+02    -0.8180E+02    -0.8181E+02    -0.8182E+02    -0.8185E+02    -0.8189E+02    -0.8194E+02    -0.8200E+02    -0.8207E+02    -0.8215E+02    -0.8224E+02    -0.8234E+02    -0.8244E+02    -0.8255E+02    -0.8267E+02    -0.8279E+02    -0.8292E+02    -0.8305E+02    -0.8318E+02    -0.8332E+02    -0.8346E+02    -0.8360E+02    -0.8375E+02    -0.8389E+02    -0.8403E+02    -0.8418E+02    -0.8432E+02    -0.8446E+02    -0.8460E+02    -0.8474E+02    -0.8488E+02    -0.8501E+02    -0.8515E+02    -0.8528E+02    -0.8541E+02    -0.8553E+02    -0.8566E+02    -0.8578E+02    -0.8589E+02    -0.8601E+02    -0.8612E+02    -0.8623E+02    -0.8633E+02    -0.8643E+02    -0.8652E+02    -0.8661E+02    -0.8668E+02    -0.8675E+02    -0.8681E+02    -0.8685E+02    -0.8688E+02    -0.8688E+02
    -0.8684E+02    -0.8684E+02    -0.8681E+02    -0.8676E+02    -0.8670E+02    -0.8663E+02    -0.8654E+02    -0.8644E+02    -0.8634E+02    -0.8623E+02    -0.8612E+02    -0.8600E+02    -0.8588E+02    -0.8575E+02    -0.8562E+02    -0.8549E+02    -0.8535E+02    -0.8521E+02    -0.8506E+02    -0.8492E+02    -0.8476E+02    -0.8461E+02    -0.8446E+02    -0.8430E+02    -0.8414E+02    -0.8398E+02    -0.8381E+02    -0.8365E+02    -0.8348E+02    -0.8332E+02    -0.8315E+02    -0.8299E+02    -0.8283E+02    -0.8267E+02    -0.8252E+02    -0.8237E+02    -0.8222E+02    -0.8208E+02    -0.8195E+02    -0.8182E+02    -0.8171E+02    -0.8160E+02    -0.8150E+02    -0.8142E+02    -0.8134E+02    -0.8128E+02    -0.8123E+02    -0.8120E+02    -0.8118E+02    -0.8117E+02    -0.8118E+02    -0.8120E+02    -0.8123E+02    -0.8128E+02    -0.8134E+02    -0.8141E+02    -0.8150E+02    -0.8159E+02    -0.8170E+02    -0.8181E+02    -0.8194E+02    -0.8207E+02    -0.8221E+02    -0.8235E+02    -0.8250E+02    -0.8265E+02    -0.8281E+02    -0.8297E+02    -0.8313E+02    -0.8330E+02    -0.8346E+02    -0.8362E+02    -0.8378E+02    -0.8395E+02    -0.8411E+02    -0.8427E+02    -0.8442E+02    -0.8458E+02    -0.8473E+02    -0.8488E+02    -0.8502E+02    -0.8516E+02    -0.8530E+02    -0.8544E+02    -0.8557E+02    -0.8570E+02    -0.8583E+02    -0.8595E+02    -0.8606E+02    -0.8618E+02    -0.8629E+02    -0.8639E+02    -0.8649E+02    -0.8658E+02    -0.8666E+02    -0.8673E+02    -0.8679E+02    -0.8684E+02    -0.8686E+02    -0.8686E+02
    -0.8682E+02    -0.8682E+02    -0.8679E+02    -0.8674E+02    -0.8668E+02    -0.8660E+02    -0.8651E+02    -0.8641E+02    -0.8631E+02    -0.8619E+02    -0.8607E+02    -0.8595E+02    -0.8582E+02    -0.8568E+02    -0.8554E+02    -0.8540E+02    -0.8525E+02    -0.8510E+02    -0.8494E+02    -0.8478E+02    -0.8461E+02    -0.8444E+02    -0.8427E+02    -0.8410E+02    -0.8392E+02    -0.8373E+02    -0.8355E+02    -0.8336E+02    -0.8317E+02    -0.8298E+02    -0.8280E+02    -0.8261E+02    -0.8242E+02    -0.8223E+02    -0.8205E+02    -0.8187E+02    -0.8170E+02    -0.8153E+02    -0.8137E+02    -0.8122E+02    -0.8108E+02    -0.8095E+02    -0.8084E+02    -0.8073E+02    -0.8064E+02    -0.8057E+02    -0.8051E+02    -0.8047E+02    -0.8044E+02    -0.8043E+02    -0.8044E+02    -0.8047E+02    -0.8051E+02    -0.8057E+02    -0.8064E+02    -0.8073E+02    -0.8083E+02    -0.8095E+02    -0.8108E+02    -0.8121E+02    -0.8136E+02    -0.8152E+02    -0.8169E+02    -0.8186E+02    -0.8204E+02    -0.8222E+02    -0.8240E+02    -0.8259E+02    -0.8278E+02    -0.8296E+02    -0.8315E+02    -0.8334E+02    -0.8352E+02    -0.8371E+02    -0.8389E+02    -0.8406E+02    -0.8424E+02    -0.8441E+02    -0.8458E+02    -0.8474E+02    -0.8490E+02    -0.8505E+02    -0.8520E+02    -0.8535E+02    -0.8549E+02    -0.8563E+02    -0.8576E+02    -0.8589E+02    -0.8602E+02    -0.8614E+02    -0.8625E+02    -0.8636E+02    -0.8646E+02    -0.8655E+02    -0.8664E+02    -0.8671E+02    -0.8678E+02    -0.8682E+02    -0.8685E+02    -0.8685E+02
    -0.8681E+02    -0.8681E+02    -0.8678E+02    -0.8673E+02    -0.8666E+02    -0.8658E+02    -0.8649E+02    -0.8639E+02    -0.8627E+02    -0.8616E+02    -0.8603E+02    -0.8590E+02    -0.8576E+02    -0.8562E+02    -0.8547E+02    -0.8532E+02    -0.8516E+02    -0.8499E+02    -0.8482E+02    -0.8465E+02    -0.8446E+02    -0.8428E+02    -0.8409E+02    -0.8389E+02    -0.8369E+02    -0.8348E+02    -0.8327E+02    -0.8306E+02    -0.8284E+02    -0.8263E+02    -0.8241E+02    -0.8219E+02    -0.8196E+02    -0.8175E+02    -0.8153E+02    -0.8132E+02    -0.8111E+02    -0.8091E+02    -0.8071E+02    -0.8053E+02    -0.8036E+02    -0.8020E+02    -0.8006E+02    -0.7993E+02    -0.7982E+02    -0.7972E+02    -0.7965E+02    -0.7960E+02    -0.7957E+02    -0.7955E+02    -0.7956E+02    -0.7960E+02    -0.7965E+02    -0.7972E+02    -0.7981E+02    -0.7992E+02    -0.8005E+02    -0.8019E+02    -0.8035E+02    -0.8052E+02    -0.8070E+02    -0.8090E+02    -0.8110E+02    -0.8130E+02    -0.8152E+02    -0.8173E+02    -0.8195E+02    -0.8217E+02    -0.8239E+02    -0.8261E+02    -0.8282E+02    -0.8304E+02    -0.8325E+02    -0.8346E+02    -0.8366E+02    -0.8386E+02    -0.8406E+02    -0.8425E+02    -0.8443E+02    -0.8461E+02    -0.8478E+02    -0.8495E+02    -0.8511E+02    -0.8527E+02    -0.8542E+02    -0.8557E+02    -0.8571E+02    -0.8585E+02    -0.8598E+02    -0.8610E+02    -0.8622E+02    -0.8633E+02    -0.8644E+02    -0.8654E+02    -0.8662E+02    -0.8670E+02    -0.8676E+02    -0.8681E+02    -0.8684E+02    -0.8684E+02
    -0.8680E+02    -0.8680E+02    -0.8677E+02    -0.8672E+02    -0.8665E+02    -0.8657E+02    -0.8647E+02    -0.8637E+02    -0.8625E+02    -0.8613E+02    -0.8600E+02    -0.8586E+02    -0.8572E+02    -0.8557E+02    -0.8541E+02    -0.8525E+02    -0.8507E+02    -0.8490E+02    -0.8471E+02    -0.8452E+02    -0.8432E+02    -0.8412E+02    -0.8390E+02    -0.8369E+02    -0.8346E+02    -0.8323E+02    -0.8299E+02    -0.8274E+02    -0.8249E+02    -0.8224E+02    -0.8198E+02    -0.8172E+02    -0.8146E+02    -0.8120E+02    -0.8094E+02    -0.8068E+02    -0.8043E+02    -0.8018E+02    -0.7994E+02    -0.7971E+02    -0.7950E+02    -0.7930E+02    -0.7912E+02    -0.7896E+02    -0.7882E+02    -0.7870E+02    -0.7861E+02    -0.7854E+02    -0.7850E+02    -0.7849E+02    -0.7850E+02    -0.7854E+02    -0.7861E+02    -0.7870E+02    -0.7882E+02    -0.7896E+02    -0.7912E+02    -0.7930E+02    -0.7949E+02    -0.7971E+02    -0.7993E+02    -0.8017E+02    -0.8042E+02    -0.8067E+02    -0.8092E+02    -0.8118E+02    -0.8145E+02    -0.8171E+02    -0.8197E+02    -0.8222E+02    -0.8248E+02    -0.8272E+02    -0.8297E+02    -0.8320E+02    -0.8344E+02    -0.8366E+02    -0.8388E+02    -0.8409E+02    -0.8429E+02    -0.8449E+02    -0.8468E+02    -0.8486E+02    -0.8503E+02    -0.8520E+02    -0.8537E+02    -0.8552E+02    -0.8567E+02    -0.8581E+02    -0.8595E+02    -0.8608E+02    -0.8620E+02    -0.8632E+02    -0.8643E+02    -0.8652E+02    -0.8661E+02    -0.8669E+02    -0.8676E+02    -0.8681E+02    -0.8683E+02    -0.8683E+02
    -0.8680E+02    -0.8680E+02    -0.8677E+02    -0.8672E+02    -0.8665E+02    -0.8656E+02    -0.8647E+02    -0.8636E+02    -0.8624E+02    -0.8612E+02    -0.8598E+02    -0.8584E+02    -0.8569E+02    -0.8553E+02    -0.8536E+02    -0.8519E+02    -0.8501E+02    -0.8482E+02    -0.8462E+02    -0.8441E+02    -0.8419E+02    -0.8397E+02    -0.8373E+02    -0.8348E+02    -0.8323E+02    -0.8297E+02    -0.8269E+02    -0.8241E+02    -0.8212E+02    -0.8182E+02    -0.8151E+02    -0.8120E+02    -0.8089E+02    -0.8057E+02    -0.8025E+02    -0.7994E+02    -0.7962E+02    -0.7932E+02    -0.7902E+02    -0.7873E+02    -0.7846E+02    -0.7821E+02    -0.7797E+02    -0.7777E+02    -0.7758E+02    -0.7743E+02    -0.7731E+02    -0.7722E+02    -0.7717E+02    -0.7715E+02    -0.7717E+02    -0.7722E+02    -0.7731E+02    -0.7743E+02    -0.7758E+02    -0.7776E+02    -0.7797E+02    -0.7820E+02    -0.7846E+02    -0.7873E+02    -0.7901E+02    -0.7931E+02    -0.7962E+02    -0.7993E+02    -0.8024E+02    -0.8056E+02    -0.8088E+02    -0.8119E+02    -0.8150E+02    -0.8181E+02    -0.8210E+02    -0.8239E+02    -0.8267E+02    -0.8295E+02    -0.8321E+02    -0.8346E+02    -0.8371E+02    -0.8394E+02    -0.8417E+02    -0.8438E+02    -0.8459E+02    -0.8478E+02    -0.8497E+02    -0.8515E+02    -0.8532E+02    -0.8549E+02    -0.8564E+02    -0.8579E+02    -0.8593E+02    -0.8607E+02    -0.8619E+02    -0.8631E+02    -0.8642E+02    -0.8652E+02    -0.8661E+02    -0.8669E+02    -0.8676E+02    -0.8681E+02    -0.8683E+02    -0.8683E+02
    -0.8680E+02    -0.8680E+02    -0.8678E+02    -0.8672E+02    -0.8666E+02    -0.8657E+02    -0.8647E+02    -0.8636E+02    -0.8625E+02    -0.8612E+02    -0.8598E+02    -0.8583E+02    -0.8568E+02    -0.8551E+02    -0.8534E+02    -0.8516E+02    -0.8496E+02    -0.8476E+02    -0.8454E+02    -0.8432E+02    -0.8408E+02    -0.8383E+02    -0.8357E+02    -0.8329E+02    -0.8300E+02    -0.8270E+02    -0.8239E+02    -0.8206E+02    -0.8172E+02    -0.8136E+02    -0.8100E+02    -0.8062E+02    -0.8024E+02    -0.7985E+02    -0.7945E+02    -0.7906E+02    -0.7866E+02    -0.7827E+02    -0.7789E+02    -0.7752E+02    -0.7717E+02    -0.7684E+02    -0.7653E+02    -0.7626E+02    -0.7602E+02    -0.7582E+02    -0.7565E+02    -0.7554E+02    -0.7547E+02    -0.7544E+02    -0.7547E+02    -0.7554E+02    -0.7565E+02    -0.7581E+02    -0.7602E+02    -0.7626E+02    -0.7653E+02    -0.7684E+02    -0.7717E+02    -0.7752E+02    -0.7789E+02    -0.7827E+02    -0.7866E+02    -0.7905E+02    -0.7945E+02    -0.7984E+02    -0.8023E+02    -0.8061E+02    -0.8099E+02    -0.8135E+02    -0.8170E+02    -0.8204E+02    -0.8237E+02    -0.8269E+02    -0.8299E+02    -0.8327E+02    -0.8355E+02    -0.8381E+02    -0.8406E+02    -0.8429E+02    -0.8452E+02    -0.8473E+02    -0.8493E+02    -0.8512E+02    -0.8530E+02    -0.8548E+02    -0.8564E+02    -0.8579E+02    -0.8594E+02    -0.8607E+02    -0.8620E+02    -0.8632E+02    -0.8643E+02    -0.8653E+02    -0.8662E+02    -0.8670E+02    -0.8677E+02    -0.8682E+02    -0.8684E+02    -0.8684E+02
    -0.8682E+02    -0.8682E+02    -0.8679E+02    -0.8674E+02    -0.8667E+02    -0.8659E+02    -0.8649E+02    -0.8639E+02    -0.8627E+02    -0.8614E+02    -0.8600E+02    -0.8585E+02    -0.8569E+02    -0.8552E+02    -0.8534E+02    -0.8515E+02    -0.8494E+02    -0.8473E+02    -0.8450E+02    -0.8425E+02    -0.8399E+02    -0.8371E+02    -0.8342E+02    -0.8311E+02    -0.8278E+02    -0.8244E+02    -0.8207E+02    -0.8169E+02    -0.8128E+02    -0.8086E+02    -0.8042E+02    -0.7996E+02    -0.7948E+02    -0.7900E+02    -0.7850E+02    -0.7799E+02    -0.7748E+02    -0.7698E+02    -0.7648E+02    -0.7599E+02    -0.7552E+02    -0.7508E+02    -0.7467E+02    -0.7430E+02    -0.7398E+02    -0.7370E+02    -0.7348E+02    -0.7332E+02    -0.7323E+02    -0.7319E+02    -0.7323E+02    -0.7332E+02    -0.7348E+02    -0.7370E+02    -0.7398E+02    -0.7430E+02    -0.7467E+02    -0.7508E+02    -0.7552E+02    -0.7599E+02    -0.7648E+02    -0.7698E+02    -0.7748E+02    -0.7799E+02    -0.7850E+02    -0.7899E+02    -0.7948E+02    -0.7996E+02    -0.8041E+02    -0.8085E+02    -0.8128E+02    -0.8168E+02    -0.8206E+02    -0.8243E+02    -0.8277E+02    -0.8310E+02    -0.8341E+02    -0.8370E+02    -0.8397E+02    -0.8423E+02    -0.8447E+02    -0.8470E+02    -0.8492E+02    -0.8512E+02    -0.8531E+02    -0.8549E+02    -0.8566E+02    -0.8581E+02    -0.8596E+02    -0.8610E+02    -0.8623E+02    -0.8635E+02    -0.8646E+02    -0.8656E+02    -0.8665E+02    -0.8672E+02    -0.8679E+02    -0.8683E+02    -0.8686E+02    -0.8686E+02
    -0.8685E+02    -0.8685E+02    -0.8682E+02    -0.8677E+02    -0.8671E+02    -0.8662E+02    -0.8653E+02    -0.8642E+02    -0.8631E+02    -0.8618E+02    -0.8604E+02    -0.8589E+02    -0.8573E+02    -0.8556E+02    -0.8537E+02    -0.8517E+02    -0.8496E+02    -0.8473E+02    -0.8448E+02    -0.8422E+02    -0.8393E+02    -0.8363E+02    -0.8330E+02    -0.8295E+02    -0.8258E+02    -0.8218E+02    -0.8175E+02    -0.8130E+02    -0.8081E+02    -0.8030E+02    -0.7976E+02    -0.7919E+02    -0.7859E+02    -0.7797E+02    -0.7733E+02    -0.7668E+02    -0.7601E+02    -0.7534E+02    -0.7467E+02    -0.7402E+02    -0.7339E+02    -0.7279E+02    -0.7223E+02    -0.7172E+02    -0.7127E+02    -0.7089E+02    -0.7059E+02    -0.7037E+02    -0.7023E+02    -0.7019E+02    -0.7023E+02    -0.7037E+02    -0.7059E+02    -0.7089E+02    -0.7127E+02    -0.7172E+02    -0.7223E+02    -0.7279E+02    -0.7339E+02    -0.7402E+02    -0.7468E+02    -0.7534E+02    -0.7601E+02    -0.7668E+02    -0.7734E+02    -0.7798E+02    -0.7860E+02    -0.7919E+02    -0.7976E+02    -0.8030E+02    -0.8081E+02    -0.8130E+02    -0.8175E+02    -0.8218E+02    -0.8258E+02    -0.8295E+02    -0.8330E+02    -0.8362E+02    -0.8392E+02    -0.8420E+02    -0.8447E+02    -0.8471E+02    -0.8494E+02    -0.8515E+02    -0.8535E+02    -0.8553E+02    -0.8570E+02    -0.8586E+02    -0.8601E+02    -0.8615E+02    -0.8628E+02    -0.8639E+02    -0.8650E+02    -0.8660E+02    -0.8668E+02    -0.8676E+02    -0.8682E+02    -0.8686E+02    -0.8689E+02    -0.8689E+02
    -0.8688E+02    -0.8688E+02    -0.8686E+02    -0.8681E+02    -0.8675E+02    -0.8668E+02    -0.8659E+02    -0.8649E+02    -0.8637E+02    -0.8625E+02    -0.8611E+02    -0.8596E+02    -0.8580E+02    -0.8563E+02    -0.8544E+02    -0.8524E+02    -0.8501E+02    -0.8477E+02    -0.8451E+02    -0.8423E+02    -0.8392E+02    -0.8358E+02    -0.8322E+02    -0.8283E+02    -0.8240E+02    -0.8193E+02    -0.8143E+02    -0.8089E+02    -0.8030E+02    -0.7968E+02    -0.7900E+02    -0.7829E+02    -0.7753E+02    -0.7673E+02    -0.7589E+02    -0.7503E+02    -0.7414E+02    -0.7324E+02    -0.7234E+02    -0.7145E+02    -0.7059E+02    -0.6976E+02    -0.6899E+02    -0.6829E+02    -0.6767E+02    -0.6714E+02    -0.6672E+02    -0.6642E+02    -0.6623E+02    -0.6617E+02    -0.6623E+02    -0.6642E+02    -0.6673E+02    -0.6715E+02    -0.6768E+02    -0.6830E+02    -0.6900E+02    -0.6977E+02    -0.7060E+02    -0.7146E+02    -0.7235E+02    -0.7325E+02    -0.7415E+02    -0.7504E+02    -0.7590E+02    -0.7674E+02    -0.7754E+02    -0.7830E+02    -0.7901E+02    -0.7968E+02    -0.8031E+02    -0.8089E+02    -0.8144E+02    -0.8194E+02    -0.8240E+02    -0.8283E+02    -0.8322E+02    -0.8358E+02    -0.8392E+02    -0.8422E+02    -0.8450E+02    -0.8476E+02    -0.8500E+02    -0.8522E+02    -0.8543E+02    -0.8561E+02    -0.8579E+02    -0.8595E+02    -0.8609E+02    -0.8623E+02    -0.8635E+02    -0.8646E+02    -0.8657E+02    -0.8666E+02    -0.8674E+02    -0.8681E+02    -0.8686E+02    -0.8690E+02    -0.8693E+02    -0.8693E+02
    -0.8694E+02    -0.8694E+02    -0.8691E+02    -0.8687E+02    -0.8682E+02    -0.8675E+02    -0.8667E+02    -0.8657E+02    -0.8647E+02    -0.8635E+02    -0.8622E+02    -0.8608E+02    -0.8592E+02    -0.8575E+02    -0.8556E+02    -0.8535E+02    -0.8512E+02    -0.8487E+02    -0.8459E+02    -0.8429E+02    -0.8396E+02    -0.8359E+02    -0.8318E+02    -0.8274E+02    -0.8225E+02    -0.8171E+02    -0.8111E+02    -0.8046E+02    -0.7975E+02    -0.7897E+02    -0.7813E+02    -0.7722E+02    -0.7624E+02    -0.7520E+02    -0.7410E+02    -0.7295E+02    -0.7176E+02    -0.7055E+02    -0.6933E+02    -0.6812E+02    -0.6694E+02    -0.6581E+02    -0.6475E+02    -0.6379E+02    -0.6294E+02    -0.6222E+02    -0.6164E+02    -0.6122E+02    -0.6097E+02    -0.6088E+02    -0.6097E+02    -0.6123E+02    -0.6165E+02    -0.6223E+02    -0.6295E+02    -0.6380E+02    -0.6477E+02    -0.6583E+02    -0.6696E+02    -0.6814E+02    -0.6935E+02    -0.7057E+02    -0.7178E+02    -0.7297E+02    -0.7412E+02    -0.7522E+02    -0.7626E+02    -0.7724E+02    -0.7815E+02    -0.7899E+02    -0.7977E+02    -0.8048E+02    -0.8113E+02    -0.8172E+02    -0.8226E+02    -0.8275E+02    -0.8319E+02    -0.8360E+02    -0.8396E+02    -0.8430E+02    -0.8460E+02    -0.8487E+02    -0.8512E+02    -0.8535E+02    -0.8555E+02    -0.8574E+02    -0.8591E+02    -0.8607E+02    -0.8621E+02    -0.8634E+02    -0.8645E+02    -0.8656E+02    -0.8665E+02    -0.8674E+02    -0.8681E+02    -0.8687E+02    -0.8692E+02    -0.8696E+02    -0.8698E+02    -0.8698E+02
    -0.8700E+02    -0.8700E+02    -0.8699E+02    -0.8695E+02    -0.8690E+02    -0.8684E+02    -0.8677E+02    -0.8669E+02    -0.8659E+02    -0.8648E+02    -0.8636E+02    -0.8623E+02    -0.8608E+02    -0.8591E+02    -0.8573E+02    -0.8552E+02    -0.8529E+02    -0.8503E+02    -0.8474E+02    -0.8442E+02    -0.8406E+02    -0.8366E+02    -0.8321E+02    -0.8271E+02    -0.8215E+02    -0.8152E+02    -0.8081E+02    -0.8003E+02    -0.7916E+02    -0.7819E+02    -0.7713E+02    -0.7597E+02    -0.7470E+02    -0.7334E+02    -0.7189E+02    -0.7036E+02    -0.6878E+02    -0.6715E+02    -0.6550E+02    -0.6387E+02    -0.6228E+02    -0.6076E+02    -0.5934E+02    -0.5804E+02    -0.5690E+02    -0.5594E+02    -0.5516E+02    -0.5460E+02    -0.5426E+02    -0.5415E+02    -0.5426E+02    -0.5461E+02    -0.5517E+02    -0.5595E+02    -0.5692E+02    -0.5806E+02    -0.5936E+02    -0.6078E+02    -0.6231E+02    -0.6390E+02    -0.6553E+02    -0.6718E+02    -0.6881E+02    -0.7039E+02    -0.7192E+02    -0.7337E+02    -0.7473E+02    -0.7599E+02    -0.7716E+02    -0.7822E+02    -0.7918E+02    -0.8005E+02    -0.8083E+02    -0.8154E+02    -0.8217E+02    -0.8273E+02    -0.8323E+02    -0.8368E+02    -0.8408E+02    -0.8444E+02    -0.8476E+02    -0.8504E+02    -0.8530E+02    -0.8553E+02    -0.8573E+02    -0.8592E+02    -0.8608E+02    -0.8623E+02    -0.8636E+02    -0.8648E+02    -0.8659E+02    -0.8668E+02    -0.8677E+02    -0.8684E+02    -0.8690E+02    -0.8696E+02    -0.8700E+02    -0.8703E+02    -0.8705E+02    -0.8705E+02
    -0.8709E+02    -0.8709E+02    -0.8707E+02    -0.8705E+02    -0.8701E+02    -0.8696E+02    -0.8690E+02    -0.8683E+02    -0.8675E+02    -0.8666E+02    -0.8655E+02    -0.8643E+02    -0.8629E+02    -0.8613E+02    -0.8596E+02    -0.8575E+02    -0.8553E+02    -0.8527E+02    -0.8497E+02    -0.8463E+02    -0.8425E+02    -0.8382E+02    -0.8332E+02    -0.8275E+02    -0.8211E+02    -0.8138E+02    -0.8054E+02    -0.7960E+02    -0.7853E+02    -0.7733E+02    -0.7600E+02    -0.7451E+02    -0.7288E+02    -0.7111E+02    -0.6921E+02    -0.6720E+02    -0.6510E+02    -0.6295E+02    -0.6078E+02    -0.5862E+02    -0.5653E+02    -0.5453E+02    -0.5266E+02    -0.5097E+02    -0.4948E+02    -0.4821E+02    -0.4721E+02    -0.4648E+02    -0.4603E+02    -0.4589E+02    -0.4604E+02    -0.4649E+02    -0.4722E+02    -0.4823E+02    -0.4950E+02    -0.5099E+02    -0.5269E+02    -0.5456E+02    -0.5656E+02    -0.5866E+02    -0.6082E+02    -0.6299E+02    -0.6514E+02    -0.6724E+02    -0.6925E+02    -0.7115E+02    -0.7292E+02    -0.7455E+02    -0.7603E+02    -0.7737E+02    -0.7857E+02    -0.7963E+02    -0.8058E+02    -0.8141E+02    -0.8214E+02    -0.8278E+02    -0.8335E+02    -0.8384E+02    -0.8428E+02    -0.8466E+02    -0.8499E+02    -0.8529E+02    -0.8555E+02    -0.8577E+02    -0.8597E+02    -0.8615E+02    -0.8631E+02    -0.8644E+02    -0.8656E+02    -0.8667E+02    -0.8676E+02    -0.8684E+02    -0.8691E+02    -0.8697E+02    -0.8702E+02    -0.8706E+02    -0.8710E+02    -0.8712E+02    -0.8713E+02    -0.8713E+02
    -0.8719E+02    -0.8719E+02    -0.8718E+02    -0.8716E+02    -0.8714E+02    -0.8710E+02    -0.8706E+02    -0.8701E+02    -0.8694E+02    -0.8687E+02    -0.8678E+02    -0.8668E+02    -0.8656E+02    -0.8642E+02    -0.8625E+02    -0.8606E+02    -0.8584E+02    -0.8559E+02    -0.8529E+02    -0.8494E+02    -0.8454E+02    -0.8407E+02    -0.8353E+02    -0.8290E+02    -0.8217E+02    -0.8132E+02    -0.8034E+02    -0.7921E+02    -0.7791E+02    -0.7643E+02    -0.7475E+02    -0.7287E+02    -0.7079E+02    -0.6851E+02    -0.6605E+02    -0.6344E+02    -0.6073E+02    -0.5794E+02    -0.5513E+02    -0.5235E+02    -0.4965E+02    -0.4708E+02    -0.4469E+02    -0.4252E+02    -0.4061E+02    -0.3899E+02    -0.3770E+02    -0.3677E+02    -0.3620E+02    -0.3601E+02    -0.3621E+02    -0.3678E+02    -0.3772E+02    -0.3901E+02    -0.4063E+02    -0.4255E+02    -0.4472E+02    -0.4712E+02    -0.4969E+02    -0.5240E+02    -0.5518E+02    -0.5799E+02    -0.6078E+02    -0.6350E+02    -0.6610E+02    -0.6856E+02    -0.7084E+02    -0.7292E+02    -0.7480E+02    -0.7648E+02    -0.7796E+02    -0.7926E+02    -0.8039E+02    -0.8137E+02    -0.8221E+02    -0.8294E+02    -0.8357E+02    -0.8411E+02    -0.8458E+02    -0.8498E+02    -0.8532E+02    -0.8562E+02    -0.8587E+02    -0.8609E+02    -0.8628E+02    -0.8645E+02    -0.8659E+02    -0.8671E+02    -0.8681E+02    -0.8689E+02    -0.8697E+02    -0.8703E+02    -0.8708E+02    -0.8712E+02    -0.8716E+02    -0.8719E+02    -0.8721E+02    -0.8722E+02    -0.8723E+02    -0.8723E+02
    -0.8731E+02    -0.8731E+02    -0.8731E+02    -0.8730E+02    -0.8729E+02    -0.8727E+02    -0.8725E+02    -0.8722E+02    -0.8718E+02    -0.8713E+02    -0.8706E+02    -0.8698E+02    -0.8688E+02    -0.8677E+02    -0.8662E+02    -0.8645E+02    -0.8625E+02    -0.8600E+02    -0.8571E+02    -0.8536E+02    -0.8495E+02    -0.8446E+02    -0.8387E+02    -0.8318E+02    -0.8236E+02    -0.8139E+02    -0.8024E+02    -0.7890E+02    -0.7733E+02    -0.7552E+02    -0.7344E+02    -0.7109E+02    -0.6846E+02    -0.6557E+02    -0.6245E+02    -0.5913E+02    -0.5568E+02    -0.5214E+02    -0.4857E+02    -0.4505E+02    -0.4163E+02    -0.3838E+02    -0.3535E+02    -0.3260E+02    -0.3017E+02    -0.2813E+02    -0.2649E+02    -0.2531E+02    -0.2459E+02    -0.2435E+02    -0.2459E+02    -0.2532E+02    -0.2651E+02    -0.2815E+02    -0.3020E+02    -0.3263E+02    -0.3539E+02    -0.3843E+02    -0.4168E+02    -0.4511E+02    -0.4863E+02    -0.5220E+02    -0.5574E+02    -0.5920E+02    -0.6251E+02    -0.6564E+02    -0.6852E+02    -0.7115E+02    -0.7350E+02    -0.7558E+02    -0.7739E+02    -0.7896E+02    -0.8030E+02    -0.8144E+02    -0.8241E+02    -0.8323E+02    -0.8392E+02    -0.8450E+02    -0.8499E+02    -0.8541E+02    -0.8575E+02    -0.8605E+02    -0.8629E+02    -0.8650E+02    -0.8667E+02    -0.8681E+02    -0.8693E+02    -0.8702E+02    -0.8710E+02    -0.8716E+02    -0.8722E+02    -0.8725E+02    -0.8728E+02    -0.8731E+02    -0.8732E+02    -0.8733E+02    -0.8734E+02    -0.8734E+02    -0.8734E+02    -0.8734E+02
    -0.8745E+02    -0.8745E+02    -0.8745E+02    -0.8746E+02    -0.8746E+02    -0.8747E+02    -0.8747E+02    -0.8746E+02    -0.8745E+02    -0.8742E+02    -0.8739E+02    -0.8734E+02    -0.8727E+02    -0.8718E+02    -0.8707E+02    -0.8692E+02    -0.8674E+02    -0.8652E+02    -0.8624E+02    -0.8590E+02    -0.8549E+02    -0.8498E+02    -0.8437E+02    -0.8362E+02    -0.8271E+02    -0.8162E+02    -0.8030E+02    -0.7873E+02    -0.7687E+02    -0.7468E+02    -0.7214E+02    -0.6923E+02    -0.6597E+02    -0.6237E+02    -0.5846E+02    -0.5432E+02    -0.4999E+02    -0.4556E+02    -0.4110E+02    -0.3668E+02    -0.3239E+02    -0.2830E+02    -0.2448E+02    -0.2101E+02    -0.1795E+02    -0.1537E+02    -0.1330E+02    -0.1179E+02    -0.1087E+02    -0.1056E+02    -0.1088E+02    -0.1180E+02    -0.1332E+02    -0.1539E+02    -0.1799E+02    -0.2105E+02    -0.2452E+02    -0.2835E+02    -0.3245E+02    -0.3675E+02    -0.4117E+02    -0.4564E+02    -0.5007E+02    -0.5440E+02    -0.5854E+02    -0.6245E+02    -0.6605E+02    -0.6931E+02    -0.7221E+02    -0.7475E+02    -0.7694E+02    -0.7880E+02    -0.8037E+02    -0.8168E+02    -0.8277E+02    -0.8368E+02    -0.8442E+02    -0.8504E+02    -0.8554E+02    -0.8596E+02    -0.8630E+02    -0.8657E+02    -0.8680E+02    -0.8698E+02    -0.8712E+02    -0.8724E+02    -0.8732E+02    -0.8739E+02    -0.8744E+02    -0.8748E+02    -0.8750E+02    -0.8751E+02    -0.8751E+02    -0.8751E+02    -0.8751E+02    -0.8750E+02    -0.8749E+02    -0.8748E+02    -0.8747E+02    -0.8747E+02
    -0.8760E+02    -0.8760E+02    -0.8761E+02    -0.8763E+02    -0.8765E+02    -0.8768E+02    -0.8771E+02    -0.8773E+02    -0.8775E+02    -0.8776E+02    -0.8776E+02    -0.8774E+02    -0.8771E+02    -0.8766E+02    -0.8758E+02    -0.8747E+02    -0.8733E+02    -0.8714E+02    -0.8689E+02    -0.8657E+02    -0.8617E+02    -0.8567E+02    -0.8503E+02    -0.8424E+02    -0.8326E+02    -0.8206E+02    -0.8057E+02    -0.7876E+02    -0.7658E+02    -0.7398E+02    -0.7092E+02    -0.6740E+02    -0.6341E+02    -0.5898E+02    -0.5417E+02    -0.4905E+02    -0.4369E+02    -0.3819E+02    -0.3262E+02    -0.2710E+02    -0.2171E+02    -0.1654E+02    -0.1170E+02    -0.7264E+01    -0.3324E+01     0.3370E-01     0.2734E+01     0.4711E+01     0.5916E+01     0.6319E+01     0.5909E+01     0.4696E+01     0.2712E+01     0.4852E-02    -0.3360E+01    -0.7307E+01    -0.1175E+02    -0.1660E+02    -0.2177E+02    -0.2717E+02    -0.3270E+02    -0.3827E+02    -0.4378E+02    -0.4914E+02    -0.5426E+02    -0.5907E+02    -0.6350E+02    -0.6749E+02    -0.7101E+02    -0.7406E+02    -0.7666E+02    -0.7884E+02    -0.8064E+02    -0.8213E+02    -0.8333E+02    -0.8431E+02    -0.8510E+02    -0.8573E+02    -0.8623E+02    -0.8664E+02    -0.8695E+02    -0.8720E+02    -0.8739E+02    -0.8754E+02    -0.8765E+02    -0.8773E+02    -0.8778E+02    -0.8781E+02    -0.8783E+02    -0.8783E+02    -0.8782E+02    -0.8780E+02    -0.8777E+02    -0.8774E+02    -0.8771E+02    -0.8768E+02    -0.8765E+02    -0.8763E+02    -0.8761E+02    -0.8761E+02
    -0.8776E+02    -0.8776E+02    -0.8778E+02    -0.8782E+02    -0.8786E+02    -0.8792E+02    -0.8797E+02    -0.8803E+02    -0.8808E+02    -0.8813E+02    -0.8816E+02    -0.8819E+02    -0.8820E+02    -0.8819E+02    -0.8816E+02    -0.8809E+02    -0.8799E+02    -0.8785E+02    -0.8764E+02    -0.8737E+02    -0.8700E+02    -0.8651E+02    -0.8588E+02    -0.8508E+02    -0.8404E+02    -0.8274E+02    -0.8110E+02    -0.7906E+02    -0.7655E+02    -0.7351E+02    -0.6990E+02    -0.6568E+02    -0.6086E+02    -0.5548E+02    -0.4961E+02    -0.4333E+02    -0.3672E+02    -0.2988E+02    -0.2293E+02    -0.1597E+02    -0.9117E+01    -0.2476E+01     0.3826E+01     0.9656E+01     0.1488E+02     0.1937E+02     0.2300E+02     0.2567E+02     0.2731E+02     0.2786E+02     0.2730E+02     0.2566E+02     0.2298E+02     0.1934E+02     0.1484E+02     0.9610E+01     0.3772E+01    -0.2537E+01    -0.9185E+01    -0.1605E+02    -0.2301E+02    -0.2997E+02    -0.3681E+02    -0.4342E+02    -0.4971E+02    -0.5558E+02    -0.6096E+02    -0.6578E+02    -0.6999E+02    -0.7361E+02    -0.7664E+02    -0.7914E+02    -0.8118E+02    -0.8282E+02    -0.8412E+02    -0.8515E+02    -0.8596E+02    -0.8658E+02    -0.8707E+02    -0.8744E+02    -0.8772E+02    -0.8792E+02    -0.8807E+02    -0.8817E+02    -0.8823E+02    -0.8827E+02    -0.8828E+02    -0.8827E+02    -0.8824E+02    -0.8821E+02    -0.8816E+02    -0.8811E+02    -0.8805E+02    -0.8799E+02    -0.8793E+02    -0.8787E+02    -0.8782E+02    -0.8779E+02    -0.8776E+02    -0.8776E+02
    -0.8793E+02    -0.8793E+02    -0.8796E+02    -0.8801E+02    -0.8808E+02    -0.8816E+02    -0.8825E+02    -0.8834E+02    -0.8843E+02    -0.8852E+02    -0.8860E+02    -0.8867E+02    -0.8872E+02    -0.8876E+02    -0.8878E+02    -0.8877E+02    -0.8873E+02    -0.8864E+02    -0.8849E+02    -0.8827E+02    -0.8795E+02    -0.8751E+02    -0.8691E+02    -0.8612E+02    -0.8506E+02    -0.8369E+02    -0.8192E+02    -0.7967E+02    -0.7684E+02    -0.7336E+02    -0.6914E+02    -0.6415E+02    -0.5840E+02    -0.5192E+02    -0.4480E+02    -0.3710E+02    -0.2893E+02    -0.2041E+02    -0.1164E+02    -0.2735E+01     0.6169E+01     0.1491E+02     0.2332E+02     0.3118E+02     0.3831E+02     0.4449E+02     0.4953E+02     0.5326E+02     0.5555E+02     0.5632E+02     0.5554E+02     0.5324E+02     0.4950E+02     0.4445E+02     0.3827E+02     0.3113E+02     0.2326E+02     0.1485E+02     0.6096E+01    -0.2814E+01    -0.1173E+02    -0.2050E+02    -0.2903E+02    -0.3720E+02    -0.4490E+02    -0.5203E+02    -0.5851E+02    -0.6426E+02    -0.6924E+02    -0.7346E+02    -0.7694E+02    -0.7976E+02    -0.8201E+02    -0.8377E+02    -0.8514E+02    -0.8619E+02    -0.8699E+02    -0.8759E+02    -0.8803E+02    -0.8835E+02    -0.8857E+02    -0.8872E+02    -0.8881E+02    -0.8886E+02    -0.8887E+02    -0.8885E+02    -0.8881E+02    -0.8876E+02    -0.8869E+02    -0.8861E+02    -0.8852E+02    -0.8843E+02    -0.8834E+02    -0.8825E+02    -0.8816E+02    -0.8808E+02    -0.8801E+02    -0.8795E+02    -0.8792E+02    -0.8792E+02
    -0.8810E+02    -0.8810E+02    -0.8814E+02    -0.8821E+02    -0.8831E+02    -0.8841E+02    -0.8853E+02    -0.8866E+02    -0.8879E+02    -0.8892E+02    -0.8904E+02    -0.8916E+02    -0.8926E+02    -0.8936E+02    -0.8943E+02    -0.8948E+02    -0.8950E+02    -0.8948E+02    -0.8940E+02    -0.8925E+02    -0.8901E+02    -0.8864E+02    -0.8810E+02    -0.8735E+02    -0.8631E+02    -0.8491E+02    -0.8305E+02    -0.8062E+02    -0.7750E+02    -0.7356E+02    -0.6871E+02    -0.6288E+02    -0.5608E+02    -0.4833E+02    -0.3971E+02    -0.3028E+02    -0.2016E+02    -0.9434E+01     0.1793E+01     0.1339E+02     0.2517E+02     0.3693E+02     0.4840E+02     0.5929E+02     0.6928E+02     0.7804E+02     0.8525E+02     0.9064E+02     0.9396E+02     0.9509E+02     0.9395E+02     0.9062E+02     0.8523E+02     0.7800E+02     0.6923E+02     0.5923E+02     0.4834E+02     0.3686E+02     0.2509E+02     0.1330E+02     0.1702E+01    -0.9531E+01    -0.2026E+02    -0.3039E+02    -0.3982E+02    -0.4845E+02    -0.5620E+02    -0.6300E+02    -0.6882E+02    -0.7367E+02    -0.7760E+02    -0.8072E+02    -0.8314E+02    -0.8500E+02    -0.8639E+02    -0.8743E+02    -0.8818E+02    -0.8871E+02    -0.8909E+02    -0.8933E+02    -0.8948E+02    -0.8956E+02    -0.8959E+02    -0.8957E+02    -0.8952E+02    -0.8945E+02    -0.8936E+02    -0.8926E+02    -0.8914E+02    -0.8902E+02    -0.8889E+02    -0.8877E+02    -0.8864E+02    -0.8851E+02    -0.8839E+02    -0.8829E+02    -0.8819E+02    -0.8812E+02    -0.8808E+02    -0.8808E+02
    -0.8827E+02    -0.8827E+02    -0.8832E+02    -0.8841E+02    -0.8853E+02    -0.8866E+02    -0.8882E+02    -0.8898E+02    -0.8914E+02    -0.8931E+02    -0.8948E+02    -0.8964E+02    -0.8980E+02    -0.8995E+02    -0.9008E+02    -0.9020E+02    -0.9028E+02    -0.9033E+02    -0.9033E+02    -0.9027E+02    -0.9012E+02    -0.8984E+02    -0.8939E+02    -0.8872E+02    -0.8774E+02    -0.8637E+02    -0.8447E+02    -0.8191E+02    -0.7853E+02    -0.7416E+02    -0.6866E+02    -0.6194E+02    -0.5396E+02    -0.4474E+02    -0.3433E+02    -0.2279E+02    -0.1018E+02     0.3431E+01     0.1796E+02     0.3325E+02     0.4909E+02     0.6519E+02     0.8118E+02     0.9662E+02     0.1110E+03     0.1238E+03     0.1345E+03     0.1426E+03     0.1476E+03     0.1493E+03     0.1476E+03     0.1426E+03     0.1345E+03     0.1238E+03     0.1110E+03     0.9656E+02     0.8111E+02     0.6512E+02     0.4901E+02     0.3317E+02     0.1787E+02     0.3331E+01    -0.1029E+02    -0.2290E+02    -0.3445E+02    -0.4486E+02    -0.5408E+02    -0.6206E+02    -0.6878E+02    -0.7427E+02    -0.7863E+02    -0.8201E+02    -0.8456E+02    -0.8645E+02    -0.8783E+02    -0.8880E+02    -0.8947E+02    -0.8992E+02    -0.9019E+02    -0.9035E+02    -0.9042E+02    -0.9042E+02    -0.9037E+02    -0.9029E+02    -0.9018E+02    -0.9005E+02    -0.8991E+02    -0.8975E+02    -0.8959E+02    -0.8943E+02    -0.8926E+02    -0.8909E+02    -0.8893E+02    -0.8877E+02    -0.8862E+02    -0.8849E+02    -0.8838E+02    -0.8829E+02    -0.8824E+02    -0.8824E+02
    -0.8843E+02    -0.8843E+02    -0.8849E+02    -0.8860E+02    -0.8874E+02    -0.8890E+02    -0.8909E+02    -0.8928E+02    -0.8948E+02    -0.8969E+02    -0.8990E+02    -0.9011E+02    -0.9032E+02    -0.9052E+02    -0.9071E+02    -0.9088E+02    -0.9104E+02    -0.9116E+02    -0.9125E+02    -0.9128E+02    -0.9122E+02    -0.9105E+02    -0.9072E+02    -0.9017E+02    -0.8930E+02    -0.8799E+02    -0.8612E+02    -0.8349E+02    -0.7991E+02    -0.7515E+02    -0.6901E+02    -0.6135E+02    -0.5209E+02    -0.4121E+02    -0.2871E+02    -0.1461E+02     0.1117E+01     0.1846E+02     0.3737E+02     0.5770E+02     0.7921E+02     0.1016E+03     0.1243E+03     0.1466E+03     0.1680E+03     0.1873E+03     0.2038E+03     0.2163E+03     0.2242E+03     0.2269E+03     0.2242E+03     0.2163E+03     0.2037E+03     0.1873E+03     0.1679E+03     0.1466E+03     0.1242E+03     0.1015E+03     0.7913E+02     0.5761E+02     0.3727E+02     0.1836E+02     0.1007E+01    -0.1472E+02    -0.2883E+02    -0.4133E+02    -0.5221E+02    -0.6147E+02    -0.6913E+02    -0.7526E+02    -0.8001E+02    -0.8358E+02    -0.8621E+02    -0.8808E+02    -0.8938E+02    -0.9024E+02    -0.9080E+02    -0.9113E+02    -0.9130E+02    -0.9136E+02    -0.9133E+02    -0.9125E+02    -0.9113E+02    -0.9098E+02    -0.9081E+02    -0.9062E+02    -0.9043E+02    -0.9023E+02    -0.9002E+02    -0.8982E+02    -0.8961E+02    -0.8941E+02    -0.8921E+02    -0.8902E+02    -0.8884E+02    -0.8869E+02    -0.8855E+02    -0.8845E+02    -0.8839E+02    -0.8839E+02
    -0.8858E+02    -0.8858E+02    -0.8865E+02    -0.8877E+02    -0.8893E+02    -0.8912E+02    -0.8933E+02    -0.8956E+02    -0.8980E+02    -0.9004E+02    -0.9029E+02    -0.9054E+02    -0.9079E+02    -0.9104E+02    -0.9129E+02    -0.9152E+02    -0.9174E+02    -0.9194E+02    -0.9211E+02    -0.9222E+02    -0.9227E+02    -0.9222E+02    -0.9202E+02    -0.9160E+02    -0.9087E+02    -0.8969E+02    -0.8790E+02    -0.8527E+02    -0.8156E+02    -0.7649E+02    -0.6976E+02    -0.6116E+02    -0.5055E+02    -0.3785E+02    -0.2298E+02    -0.5871E+01     0.1363E+02     0.3564E+02     0.6019E+02     0.8724E+02     0.1166E+03     0.1479E+03     0.1805E+03     0.2136E+03     0.2460E+03     0.2763E+03     0.3026E+03     0.3233E+03     0.3365E+03     0.3410E+03     0.3364E+03     0.3232E+03     0.3026E+03     0.2762E+03     0.2460E+03     0.2136E+03     0.1804E+03     0.1478E+03     0.1165E+03     0.8714E+02     0.6009E+02     0.3553E+02     0.1352E+02    -0.5987E+01    -0.2310E+02    -0.3797E+02    -0.5067E+02    -0.6128E+02    -0.6987E+02    -0.7659E+02    -0.8166E+02    -0.8537E+02    -0.8798E+02    -0.8977E+02    -0.9094E+02    -0.9167E+02    -0.9209E+02    -0.9230E+02    -0.9235E+02    -0.9230E+02    -0.9219E+02    -0.9203E+02    -0.9183E+02    -0.9162E+02    -0.9139E+02    -0.9115E+02    -0.9091E+02    -0.9066E+02    -0.9042E+02    -0.9017E+02    -0.8993E+02    -0.8970E+02    -0.8947E+02    -0.8925E+02    -0.8905E+02    -0.8886E+02    -0.8871E+02    -0.8859E+02    -0.8853E+02    -0.8853E+02
    -0.8871E+02    -0.8871E+02    -0.8879E+02    -0.8892E+02    -0.8910E+02    -0.8931E+02    -0.8955E+02    -0.8980E+02    -0.9007E+02    -0.9035E+02    -0.9063E+02    -0.9092E+02    -0.9121E+02    -0.9150E+02    -0.9179E+02    -0.9208E+02    -0.9236E+02    -0.9263E+02    -0.9287E+02    -0.9308E+02    -0.9323E+02    -0.9329E+02    -0.9321E+02    -0.9294E+02    -0.9236E+02    -0.9134E+02    -0.8968E+02    -0.8713E+02    -0.8338E+02    -0.7807E+02    -0.7083E+02    -0.6135E+02    -0.4941E+02    -0.3484E+02    -0.1744E+02     0.3018E+01     0.2687E+02     0.5441E+02     0.8592E+02     0.1216E+03     0.1614E+03     0.2051E+03     0.2523E+03     0.3019E+03     0.3524E+03     0.4013E+03     0.4456E+03     0.4816E+03     0.5054E+03     0.5138E+03     0.5054E+03     0.4816E+03     0.4456E+03     0.4013E+03     0.3523E+03     0.3019E+03     0.2522E+03     0.2050E+03     0.1613E+03     0.1215E+03     0.8582E+02     0.5431E+02     0.2676E+02     0.2901E+01    -0.1756E+02    -0.3496E+02    -0.4953E+02    -0.6147E+02    -0.7095E+02    -0.7817E+02    -0.8347E+02    -0.8722E+02    -0.8976E+02    -0.9142E+02    -0.9243E+02    -0.9301E+02    -0.9329E+02    -0.9336E+02    -0.9330E+02    -0.9316E+02    -0.9295E+02    -0.9272E+02    -0.9245E+02    -0.9218E+02    -0.9190E+02    -0.9162E+02    -0.9133E+02    -0.9105E+02    -0.9076E+02    -0.9049E+02    -0.9021E+02    -0.8995E+02    -0.8969E+02    -0.8945E+02    -0.8922E+02    -0.8902E+02    -0.8885E+02    -0.8872E+02    -0.8865E+02    -0.8865E+02
    -0.8882E+02    -0.8882E+02    -0.8890E+02    -0.8905E+02    -0.8924E+02    -0.8947E+02    -0.8973E+02    -0.9000E+02    -0.9030E+02    -0.9060E+02    -0.9091E+02    -0.9123E+02    -0.9155E+02    -0.9188E+02    -0.9222E+02    -0.9255E+02    -0.9288E+02    -0.9321E+02    -0.9352E+02    -0.9380E+02    -0.9404E+02    -0.9421E+02    -0.9425E+02    -0.9411E+02    -0.9368E+02    -0.9282E+02    -0.9132E+02    -0.8889E+02    -0.8517E+02    -0.7973E+02    -0.7211E+02    -0.6189E+02    -0.4874E+02    -0.3239E+02    -0.1251E+02     0.1136E+02     0.3980E+02     0.7341E+02     0.1128E+03     0.1587E+03     0.2116E+03     0.2719E+03     0.3395E+03     0.4139E+03     0.4934E+03     0.5751E+03     0.6537E+03     0.7218E+03     0.7696E+03     0.7873E+03     0.7696E+03     0.7218E+03     0.6537E+03     0.5751E+03     0.4934E+03     0.4138E+03     0.3394E+03     0.2718E+03     0.2115E+03     0.1586E+03     0.1127E+03     0.7330E+02     0.3969E+02     0.1125E+02    -0.1263E+02    -0.3251E+02    -0.4886E+02    -0.6200E+02    -0.7222E+02    -0.7983E+02    -0.8526E+02    -0.8898E+02    -0.9140E+02    -0.9289E+02    -0.9375E+02    -0.9418E+02    -0.9432E+02    -0.9428E+02    -0.9412E+02    -0.9388E+02    -0.9360E+02    -0.9330E+02    -0.9298E+02    -0.9265E+02    -0.9232E+02    -0.9200E+02    -0.9168E+02    -0.9136E+02    -0.9105E+02    -0.9074E+02    -0.9044E+02    -0.9015E+02    -0.8988E+02    -0.8961E+02    -0.8937E+02    -0.8915E+02    -0.8896E+02    -0.8883E+02    -0.8875E+02    -0.8875E+02
    -0.8890E+02    -0.8890E+02    -0.8899E+02    -0.8914E+02    -0.8935E+02    -0.8959E+02    -0.8986E+02    -0.9015E+02    -0.9046E+02    -0.9079E+02    -0.9112E+02    -0.9146E+02    -0.9181E+02    -0.9217E+02    -0.9253E+02    -0.9290E+02    -0.9328E+02    -0.9365E+02    -0.9402E+02    -0.9437E+02    -0.9468E+02    -0.9493E+02    -0.9507E+02    -0.9504E+02    -0.9473E+02    -0.9401E+02    -0.9265E+02    -0.9036E+02    -0.8672E+02    -0.8123E+02    -0.7336E+02    -0.6259E+02    -0.4849E+02    -0.3067E+02    -0.8652E+01     0.1825E+02     0.5090E+02     0.9032E+02     0.1377E+03     0.1943E+03     0.2617E+03     0.3415E+03     0.4352E+03     0.5440E+03     0.6683E+03     0.8063E+03     0.9521E+03     0.1093E+04     0.1206E+04     0.1255E+04     0.1206E+04     0.1093E+04     0.9521E+03     0.8062E+03     0.6683E+03     0.5440E+03     0.4351E+03     0.3414E+03     0.2616E+03     0.1942E+03     0.1376E+03     0.9021E+02     0.5079E+02     0.1813E+02    -0.8772E+01    -0.3079E+02    -0.4861E+02    -0.6271E+02    -0.7347E+02    -0.8133E+02    -0.8681E+02    -0.9044E+02    -0.9273E+02    -0.9408E+02    -0.9480E+02    -0.9511E+02    -0.9514E+02    -0.9500E+02    -0.9476E+02    -0.9445E+02    -0.9410E+02    -0.9374E+02    -0.9337E+02    -0.9300E+02    -0.9264E+02    -0.9229E+02    -0.9194E+02    -0.9159E+02    -0.9126E+02    -0.9093E+02    -0.9061E+02    -0.9031E+02    -0.9001E+02    -0.8973E+02    -0.8948E+02    -0.8924E+02    -0.8905E+02    -0.8890E+02    -0.8882E+02    -0.8882E+02
    -0.8895E+02    -0.8895E+02    -0.8904E+02    -0.8920E+02    -0.8941E+02    -0.8966E+02    -0.8994E+02    -0.9025E+02    -0.9057E+02    -0.9090E+02    -0.9125E+02    -0.9160E+02    -0.9197E+02    -0.9235E+02    -0.9273E+02    -0.9312E+02    -0.9352E+02    -0.9393E+02    -0.9433E+02    -0.9473E+02    -0.9509E+02    -0.9540E+02    -0.9560E+02    -0.9564E+02    -0.9542E+02    -0.9479E+02    -0.9354E+02    -0.9135E+02    -0.8778E+02    -0.8229E+02    -0.7430E+02    -0.6320E+02    -0.4850E+02    -0.2971E+02    -0.6251E+01     0.2276E+02     0.5846E+02     0.1022E+03     0.1557E+03     0.2211E+03     0.3011E+03     0.3991E+03     0.5194E+03     0.6675E+03     0.8497E+03     0.1073E+04     0.1343E+04     0.1657E+04     0.1980E+04     0.2200E+04     0.1980E+04     0.1657E+04     0.1343E+04     0.1073E+04     0.8497E+03     0.6674E+03     0.5194E+03     0.3990E+03     0.3010E+03     0.2210E+03     0.1556E+03     0.1021E+03     0.5834E+02     0.2265E+02    -0.6371E+01    -0.2983E+02    -0.4862E+02    -0.6332E+02    -0.7441E+02    -0.8239E+02    -0.8786E+02    -0.9142E+02    -0.9361E+02    -0.9486E+02    -0.9549E+02    -0.9571E+02    -0.9568E+02    -0.9547E+02    -0.9517E+02    -0.9481E+02    -0.9442E+02    -0.9402E+02    -0.9362E+02    -0.9323E+02    -0.9284E+02    -0.9246E+02    -0.9210E+02    -0.9174E+02    -0.9139E+02    -0.9105E+02    -0.9072E+02    -0.9040E+02    -0.9010E+02    -0.8981E+02    -0.8954E+02    -0.8930E+02    -0.8910E+02    -0.8895E+02    -0.8886E+02    -0.8886E+02
    -0.8896E+02    -0.8896E+02    -0.8906E+02    -0.8922E+02    -0.8943E+02    -0.8969E+02    -0.8997E+02    -0.9028E+02    -0.9060E+02    -0.9094E+02    -0.9129E+02    -0.9165E+02    -0.9202E+02    -0.9241E+02    -0.9280E+02    -0.9320E+02    -0.9361E+02    -0.9403E+02    -0.9444E+02    -0.9485E+02    -0.9523E+02    -0.9556E+02    -0.9579E+02    -0.9585E+02    -0.9566E+02    -0.9506E+02    -0.9384E+02    -0.9169E+02    -0.8816E+02    -0.8268E+02    -0.7466E+02    -0.6345E+02    -0.4854E+02    -0.2942E+02    -0.5452E+01     0.2432E+02     0.6112E+02     0.1065E+03     0.1624E+03     0.2313E+03     0.3167E+03     0.4231E+03     0.5571E+03     0.7283E+03     0.9519E+03     0.1253E+04     0.1676E+04     0.2307E+04     0.3313E+04     0.5054E+04     0.3313E+04     0.2307E+04     0.1676E+04     0.1253E+04     0.9519E+03     0.7283E+03     0.5570E+03     0.4231E+03     0.3166E+03     0.2312E+03     0.1623E+03     0.1064E+03     0.6101E+02     0.2420E+02    -0.5572E+01    -0.2955E+02    -0.4866E+02    -0.6357E+02    -0.7476E+02    -0.8278E+02    -0.8824E+02    -0.9177E+02    -0.9392E+02    -0.9513E+02    -0.9573E+02    -0.9593E+02    -0.9586E+02    -0.9563E+02    -0.9531E+02    -0.9493E+02    -0.9453E+02    -0.9412E+02    -0.9371E+02    -0.9330E+02    -0.9291E+02    -0.9252E+02    -0.9215E+02    -0.9179E+02    -0.9143E+02    -0.9109E+02    -0.9076E+02    -0.9043E+02    -0.9012E+02    -0.8983E+02    -0.8956E+02    -0.8932E+02    -0.8912E+02    -0.8897E+02    -0.8888E+02    -0.8888E+02
    -0.8895E+02    -0.8895E+02    -0.8904E+02    -0.8920E+02    -0.8941E+02    -0.8966E+02    -0.8994E+02    -0.9025E+02    -0.9057E+02    -0.9090E+02    -0.9125E+02    -0.9160E+02    -0.9197E+02    -0.9235E+02    -0.9273E+02    -0.9312E+02    -0.9352E+02    -0.9393E+02    -0.9433E+02    -0.9473E+02    -0.9509E+02    -0.9540E+02    -0.9560E+02    -0.9564E+02    -0.9542E+02    -0.9479E+02    -0.9353E+02    -0.9134E+02    -0.8778E+02    -0.8229E+02    -0.7430E+02    -0.6320E+02    -0.4850E+02    -0.2971E+02    -0.6250E+01     0.2277E+02     0.5846E+02     0.1022E+03     0.1557E+03     0.2211E+03     0.3011E+03     0.3991E+03     0.5194E+03     0.6675E+03     0.8497E+03     0.1073E+04     0.1343E+04     0.1657E+04     0.1980E+04     0.2200E+04     0.1980E+04     0.1657E+04     0.1343E+04     0.1073E+04     0.8497E+03     0.6674E+03     0.5194E+03     0.3990E+03     0.3010E+03     0.2210E+03     0.1556E+03     0.1021E+03     0.5834E+02     0.2265E+02    -0.6369E+01    -0.2983E+02    -0.4862E+02    -0.6332E+02    -0.7441E+02    -0.8239E+02    -0.8786E+02    -0.9142E+02    -0.9361E+02    -0.9486E+02    -0.9549E+02    -0.9571E+02    -0.9568E+02    -0.9547E+02    -0.9517E+02    -0.9481E+02    -0.9442E+02    -0.9402E+02    -0.9362E+02    -0.9323E+02    -0.9284E+02    -0.9246E+02    -0.9210E+02    -0.9174E+02    -0.9139E+02    -0.9105E+02    -0.9072E+02    -0.9040E+02    -0.9010E+02    -0.8981E+02    -0.8954E+02    -0.8930E+02    -0.8910E+02    -0.8895E+02    -0.8886E+02    -0.8886E+02
    -0.8890E+02    -0.8890E+02    -0.8899E+02    -0.8914E+02    -0.8935E+02    -0.8959E+02    -0.8986E+02    -0.9015E+02    -0.9046E+02    -0.9079E+02    -0.9112E+02    -0.9146E+02    -0.9181E+02    -0.9217E+02    -0.9253E+02    -0.9290E+02    -0.9328E+02    -0.9365E+02    -0.9402E+02    -0.9437E+02    -0.9468E+02    -0.9493E+02    -0.9507E+02    -0.9504E+02    -0.9473E+02    -0.9401E+02    -0.9265E+02    -0.9036E+02    -0.8671E+02    -0.8123E+02    -0.7336E+02    -0.6259E+02    -0.4848E+02    -0.3066E+02    -0.8648E+01     0.1825E+02     0.5091E+02     0.9032E+02     0.1377E+03     0.1943E+03     0.2617E+03     0.3415E+03     0.4352E+03     0.5440E+03     0.6683E+03     0.8063E+03     0.9521E+03     0.1093E+04     0.1206E+04     0.1255E+04     0.1206E+04     0.1093E+04     0.9521E+03     0.8062E+03     0.6683E+03     0.5440E+03     0.4351E+03     0.3414E+03     0.2616E+03     0.1942E+03     0.1376E+03     0.9021E+02     0.5079E+02     0.1814E+02    -0.8768E+01    -0.3078E+02    -0.4860E+02    -0.6270E+02    -0.7347E+02    -0.8133E+02    -0.8680E+02    -0.9044E+02    -0.9273E+02    -0.9408E+02    -0.9480E+02    -0.9511E+02    -0.9514E+02    -0.9500E+02    -0.9476E+02    -0.9445E+02    -0.9410E+02    -0.9374E+02    -0.9337E+02    -0.9300E+02    -0.9264E+02    -0.9228E+02    -0.9194E+02    -0.9159E+02    -0.9126E+02    -0.9093E+02    -0.9061E+02    -0.9031E+02    -0.9001E+02    -0.8973E+02    -0.8948E+02    -0.8924E+02    -0.8905E+02    -0.8890E+02    -0.8882E+02    -0.8882E+02
    -0.8882E+02    -0.8882E+02    -0.8890E+02    -0.8905E+02    -0.8924E+02    -0.8947E+02    -0.8973E+02    -0.9000E+02    -0.9030E+02    -0.9060E+02    -0.9091E+02    -0.9123E+02    -0.9155E+02    -0.9188E+02    -0.9221E+02    -0.9255E+02    -0.9288E+02    -0.9321E+02    -0.9352E+02    -0.9380E+02    -0.9404E+02    -0.9421E+02    -0.9425E+02    -0.9411E+02    -0.9368E+02    -0.9282E+02    -0.9132E+02    -0.8889E+02    -0.8517E+02    -0.7973E+02    -0.7210E+02    -0.6188E+02    -0.4873E+02    -0.3238E+02    -0.1250E+02     0.1137E+02     0.3980E+02     0.7342E+02     0.1129E+03     0.1587E+03     0.2116E+03     0.2719E+03     0.3395E+03     0.4139E+03     0.4935E+03     0.5751E+03     0.6537E+03     0.7218E+03     0.7696E+03     0.7873E+03     0.7696E+03     0.7218E+03     0.6537E+03     0.5751E+03     0.4934E+03     0.4138E+03     0.3394E+03     0.2718E+03     0.2115E+03     0.1586E+03     0.1128E+03     0.7331E+02     0.3969E+02     0.1125E+02    -0.1262E+02    -0.3250E+02    -0.4885E+02    -0.6200E+02    -0.7221E+02    -0.7983E+02    -0.8526E+02    -0.8897E+02    -0.9140E+02    -0.9289E+02    -0.9375E+02    -0.9418E+02    -0.9432E+02    -0.9428E+02    -0.9412E+02    -0.9388E+02    -0.9360E+02    -0.9330E+02    -0.9298E+02    -0.9265E+02    -0.9232E+02    -0.9200E+02    -0.9168E+02    -0.9136E+02    -0.9105E+02    -0.9074E+02    -0.9044E+02    -0.9015E+02    -0.8988E+02    -0.8961E+02    -0.8937E+02    -0.8915E+02    -0.8896E+02    -0.8883E+02    -0.8875E+02    -0.8875E+02
    -0.8871E+02    -0.8871E+02    -0.8879E+02    -0.8892E+02    -0.8910E+02    -0.8931E+02    -0.8955E+02    -0.8980E+02    -0.9007E+02    -0.9035E+02    -0.9063E+02    -0.9092E+02    -0.9121E+02    -0.9150E+02    -0.9179E+02    -0.9208E+02    -0.9236E+02    -0.9263E+02    -0.9287E+02    -0.9308E+02    -0.9323E+02    -0.9329E+02    -0.9321E+02    -0.9294E+02    -0.9236E+02    -0.9134E+02    -0.8968E+02    -0.8713E+02    -0.8337E+02    -0.7806E+02    -0.7083E+02    -0.6135E+02    -0.4940E+02    -0.3483E+02    -0.1743E+02     0.3025E+01     0.2688E+02     0.5442E+02     0.8593E+02     0.1216E+03     0.1614E+03     0.2051E+03     0.2523E+03     0.3019E+03     0.3524E+03     0.4013E+03     0.4456E+03     0.4816E+03     0.5054E+03     0.5138E+03     0.5054E+03     0.4816E+03     0.4456E+03     0.4013E+03     0.3523E+03     0.3019E+03     0.2522E+03     0.2051E+03     0.1613E+03     0.1215E+03     0.8583E+02     0.5432E+02     0.2676E+02     0.2909E+01    -0.1756E+02    -0.3495E+02    -0.4953E+02    -0.6147E+02    -0.7094E+02    -0.7817E+02    -0.8347E+02    -0.8722E+02    -0.8976E+02    -0.9141E+02    -0.9243E+02    -0.9301E+02    -0.9328E+02    -0.9336E+02    -0.9330E+02    -0.9316E+02    -0.9295E+02    -0.9271E+02    -0.9245E+02    -0.9218E+02    -0.9190E+02    -0.9161E+02    -0.9133E+02    -0.9105E+02    -0.9076E+02    -0.9049E+02    -0.9021E+02    -0.8995E+02    -0.8969E+02    -0.8945E+02    -0.8922E+02    -0.8902E+02    -0.8885E+02    -0.8872E+02    -0.8865E+02    -0.8865E+02
    -0.8858E+02    -0.8858E+02    -0.8865E+02    -0.8877E+02    -0.8893E+02    -0.8912E+02    -0.8933E+02    -0.8956E+02    -0.8980E+02    -0.9004E+02    -0.9029E+02    -0.9054E+02    -0.9079E+02    -0.9104E+02    -0.9128E+02    -0.9152E+02    -0.9174E+02    -0.9194E+02    -0.9210E+02    -0.9222E+02    -0.9227E+02    -0.9222E+02    -0.9202E+02    -0.9160E+02    -0.9087E+02    -0.8969E+02    -0.8790E+02    -0.8527E+02    -0.8156E+02    -0.7648E+02    -0.6975E+02    -0.6115E+02    -0.5054E+02    -0.3784E+02    -0.2297E+02    -0.5861E+01     0.1364E+02     0.3565E+02     0.6020E+02     0.8725E+02     0.1166E+03     0.1479E+03     0.1805E+03     0.2136E+03     0.2461E+03     0.2763E+03     0.3026E+03     0.3233E+03     0.3365E+03     0.3410E+03     0.3365E+03     0.3232E+03     0.3026E+03     0.2763E+03     0.2460E+03     0.2136E+03     0.1805E+03     0.1478E+03     0.1165E+03     0.8716E+02     0.6010E+02     0.3555E+02     0.1353E+02    -0.5977E+01    -0.2309E+02    -0.3796E+02    -0.5066E+02    -0.6127E+02    -0.6987E+02    -0.7659E+02    -0.8166E+02    -0.8536E+02    -0.8798E+02    -0.8977E+02    -0.9094E+02    -0.9167E+02    -0.9209E+02    -0.9229E+02    -0.9235E+02    -0.9230E+02    -0.9219E+02    -0.9202E+02    -0.9183E+02    -0.9162E+02    -0.9139E+02    -0.9115E+02    -0.9091E+02    -0.9066E+02    -0.9042E+02    -0.9017E+02    -0.8993E+02    -0.8970E+02    -0.8947E+02    -0.8925E+02    -0.8905E+02    -0.8886E+02    -0.8871E+02    -0.8859E+02    -0.8853E+02    -0.8853E+02
    -0.8843E+02    -0.8843E+02    -0.8849E+02    -0.8860E+02    -0.8874E+02    -0.8890E+02    -0.8909E+02    -0.8928E+02    -0.8948E+02    -0.8969E+02    -0.8990E+02    -0.9011E+02    -0.9032E+02    -0.9052E+02    -0.9071E+02    -0.9088E+02    -0.9104E+02    -0.9116E+02    -0.9125E+02    -0.9127E+02    -0.9122E+02    -0.9105E+02    -0.9072E+02    -0.9016E+02    -0.8929E+02    -0.8799E+02    -0.8611E+02    -0.8348E+02    -0.7990E+02    -0.7514E+02    -0.6901E+02    -0.6134E+02    -0.5208E+02    -0.4120E+02    -0.2870E+02    -0.1459E+02     0.1129E+01     0.1847E+02     0.3738E+02     0.5771E+02     0.7923E+02     0.1016E+03     0.1243E+03     0.1467E+03     0.1680E+03     0.1873E+03     0.2038E+03     0.2163E+03     0.2243E+03     0.2269E+03     0.2242E+03     0.2163E+03     0.2037E+03     0.1873E+03     0.1679E+03     0.1466E+03     0.1242E+03     0.1015E+03     0.7915E+02     0.5762E+02     0.3728E+02     0.1837E+02     0.1020E+01    -0.1471E+02    -0.2882E+02    -0.4132E+02    -0.5220E+02    -0.6146E+02    -0.6912E+02    -0.7525E+02    -0.8000E+02    -0.8358E+02    -0.8620E+02    -0.8807E+02    -0.8937E+02    -0.9024E+02    -0.9080E+02    -0.9113E+02    -0.9130E+02    -0.9135E+02    -0.9133E+02    -0.9125E+02    -0.9113E+02    -0.9098E+02    -0.9081E+02    -0.9062E+02    -0.9043E+02    -0.9023E+02    -0.9002E+02    -0.8982E+02    -0.8961E+02    -0.8941E+02    -0.8921E+02    -0.8902E+02    -0.8884E+02    -0.8869E+02    -0.8855E+02    -0.8845E+02    -0.8839E+02    -0.8839E+02
    -0.8827E+02    -0.8827E+02    -0.8832E+02    -0.8841E+02    -0.8853E+02    -0.8866E+02    -0.8882E+02    -0.8898E+02    -0.8914E+02    -0.8931E+02    -0.8948E+02    -0.8964E+02    -0.8980E+02    -0.8995E+02    -0.9008E+02    -0.9019E+02    -0.9028E+02    -0.9033E+02    -0.9033E+02    -0.9027E+02    -0.9011E+02    -0.8983E+02    -0.8939E+02    -0.8872E+02    -0.8774E+02    -0.8636E+02    -0.8446E+02    -0.8190E+02    -0.7852E+02    -0.7415E+02    -0.6865E+02    -0.6193E+02    -0.5395E+02    -0.4473E+02    -0.3432E+02    -0.2277E+02    -0.1017E+02     0.3447E+01     0.1798E+02     0.3327E+02     0.4911E+02     0.6521E+02     0.8119E+02     0.9664E+02     0.1110E+03     0.1238E+03     0.1345E+03     0.1426E+03     0.1476E+03     0.1493E+03     0.1476E+03     0.1426E+03     0.1345E+03     0.1238E+03     0.1110E+03     0.9658E+02     0.8113E+02     0.6513E+02     0.4903E+02     0.3318E+02     0.1788E+02     0.3347E+01    -0.1027E+02    -0.2289E+02    -0.3443E+02    -0.4485E+02    -0.5407E+02    -0.6204E+02    -0.6876E+02    -0.7426E+02    -0.7862E+02    -0.8200E+02    -0.8455E+02    -0.8645E+02    -0.8782E+02    -0.8880E+02    -0.8947E+02    -0.8991E+02    -0.9019E+02    -0.9035E+02    -0.9042E+02    -0.9042E+02    -0.9037E+02    -0.9029E+02    -0.9018E+02    -0.9005E+02    -0.8991E+02    -0.8975E+02    -0.8959E+02    -0.8943E+02    -0.8926E+02    -0.8909E+02    -0.8893E+02    -0.8877E+02    -0.8862E+02    -0.8849E+02    -0.8838E+02    -0.8829E+02    -0.8824E+02    -0.8824E+02
    -0.8810E+02    -0.8810E+02    -0.8814E+02    -0.8821E+02    -0.8831E+02    -0.8841E+02    -0.8853E+02    -0.8866E+02    -0.8879E+02    -0.8891E+02    -0.8904E+02    -0.8915E+02    -0.8926E+02    -0.8935E+02    -0.8943E+02    -0.8948E+02    -0.8950E+02    -0.8948E+02    -0.8940E+02    -0.8925E+02    -0.8900E+02    -0.8863E+02    -0.8810E+02    -0.8734E+02    -0.8630E+02    -0.8490E+02    -0.8305E+02    -0.8061E+02    -0.7749E+02    -0.7355E+02    -0.6870E+02    -0.6287E+02    -0.5606E+02    -0.4832E+02    -0.3969E+02    -0.3027E+02    -0.2014E+02    -0.9415E+01     0.1812E+01     0.1341E+02     0.2519E+02     0.3695E+02     0.4842E+02     0.5931E+02     0.6930E+02     0.7806E+02     0.8527E+02     0.9066E+02     0.9398E+02     0.9511E+02     0.9398E+02     0.9064E+02     0.8525E+02     0.7802E+02     0.6925E+02     0.5926E+02     0.4836E+02     0.3688E+02     0.2511E+02     0.1332E+02     0.1722E+01    -0.9512E+01    -0.2024E+02    -0.3037E+02    -0.3980E+02    -0.4843E+02    -0.5618E+02    -0.6299E+02    -0.6881E+02    -0.7366E+02    -0.7759E+02    -0.8071E+02    -0.8313E+02    -0.8499E+02    -0.8639E+02    -0.8742E+02    -0.8817E+02    -0.8871E+02    -0.8908E+02    -0.8933E+02    -0.8948E+02    -0.8956E+02    -0.8958E+02    -0.8957E+02    -0.8952E+02    -0.8945E+02    -0.8936E+02    -0.8926E+02    -0.8914E+02    -0.8902E+02    -0.8889E+02    -0.8876E+02    -0.8864E+02    -0.8851E+02    -0.8839E+02    -0.8828E+02    -0.8819E+02    -0.8812E+02    -0.8808E+02    -0.8808E+02
    -0.8793E+02    -0.8793E+02    -0.8796E+02    -0.8801E+02    -0.8808E+02    -0.8816E+02    -0.8825E+02    -0.8834E+02    -0.8843E+02    -0.8851E+02    -0.8859E+02    -0.8866E+02    -0.8872E+02    -0.8876E+02    -0.8878E+02    -0.8877E+02    -0.8872E+02    -0.8863E+02    -0.8849E+02    -0.8826E+02    -0.8795E+02    -0.8751E+02    -0.8691E+02    -0.8611E+02    -0.8506E+02    -0.8368E+02    -0.8191E+02    -0.7966E+02    -0.7683E+02    -0.7334E+02    -0.6912E+02    -0.6413E+02    -0.5838E+02    -0.5190E+02    -0.4478E+02    -0.3708E+02    -0.2891E+02    -0.2039E+02    -0.1162E+02    -0.2712E+01     0.6192E+01     0.1494E+02     0.2334E+02     0.3121E+02     0.3833E+02     0.4451E+02     0.4955E+02     0.5328E+02     0.5557E+02     0.5634E+02     0.5557E+02     0.5326E+02     0.4953E+02     0.4448E+02     0.3829E+02     0.3116E+02     0.2328E+02     0.1487E+02     0.6120E+01    -0.2791E+01    -0.1170E+02    -0.2048E+02    -0.2901E+02    -0.3718E+02    -0.4488E+02    -0.5201E+02    -0.5849E+02    -0.6424E+02    -0.6923E+02    -0.7344E+02    -0.7693E+02    -0.7975E+02    -0.8200E+02    -0.8377E+02    -0.8514E+02    -0.8619E+02    -0.8699E+02    -0.8758E+02    -0.8802E+02    -0.8834E+02    -0.8856E+02    -0.8871E+02    -0.8881E+02    -0.8885E+02    -0.8886E+02    -0.8885E+02    -0.8881E+02    -0.8875E+02    -0.8869E+02    -0.8861E+02    -0.8852E+02    -0.8843E+02    -0.8834E+02    -0.8825E+02    -0.8816E+02    -0.8808E+02    -0.8801E+02    -0.8795E+02    -0.8792E+02    -0.8792E+02
    -0.8776E+02    -0.8776E+02    -0.8778E+02    -0.8782E+02    -0.8786E+02    -0.8791E+02    -0.8797E+02    -0.8803E+02    -0.8808E+02    -0.8812E+02    -0.8816E+02    -0.8819E+02    -0.8820E+02    -0.8819E+02    -0.8815E+02    -0.8809E+02    -0.8799E+02    -0.8784E+02    -0.8764E+02    -0.8736E+02    -0.8699E+02    -0.8651E+02    -0.8588E+02    -0.8507E+02    -0.8404E+02    -0.8273E+02    -0.8109E+02    -0.7905E+02    -0.7654E+02    -0.7350E+02    -0.6988E+02    -0.6566E+02    -0.6084E+02    -0.5546E+02    -0.4959E+02    -0.4330E+02    -0.3669E+02    -0.2986E+02    -0.2290E+02    -0.1595E+02    -0.9090E+01    -0.2448E+01     0.3854E+01     0.9684E+01     0.1491E+02     0.1940E+02     0.2303E+02     0.2570E+02     0.2734E+02     0.2789E+02     0.2733E+02     0.2569E+02     0.2301E+02     0.1937E+02     0.1487E+02     0.9638E+01     0.3800E+01    -0.2509E+01    -0.9157E+01    -0.1602E+02    -0.2298E+02    -0.2994E+02    -0.3678E+02    -0.4340E+02    -0.4969E+02    -0.5556E+02    -0.6094E+02    -0.6576E+02    -0.6998E+02    -0.7359E+02    -0.7663E+02    -0.7913E+02    -0.8117E+02    -0.8281E+02    -0.8411E+02    -0.8514E+02    -0.8595E+02    -0.8658E+02    -0.8706E+02    -0.8743E+02    -0.8771E+02    -0.8792E+02    -0.8806E+02    -0.8817E+02    -0.8823E+02    -0.8827E+02    -0.8828E+02    -0.8827E+02    -0.8824E+02    -0.8820E+02    -0.8816E+02    -0.8810E+02    -0.8805E+02    -0.8799E+02    -0.8793E+02    -0.8787E+02    -0.8782E+02    -0.8779E+02    -0.8776E+02    -0.8776E+02
    -0.8760E+02    -0.8760E+02    -0.8761E+02    -0.8763E+02    -0.8765E+02    -0.8768E+02    -0.8771E+02    -0.8773E+02    -0.8775E+02    -0.8776E+02    -0.8776E+02    -0.8774E+02    -0.8771E+02    -0.8766E+02    -0.8758E+02    -0.8747E+02    -0.8732E+02    -0.8713E+02    -0.8688E+02    -0.8657E+02    -0.8616E+02    -0.8566E+02    -0.8503E+02    -0.8424E+02    -0.8326E+02    -0.8205E+02    -0.8056E+02    -0.7875E+02    -0.7657E+02    -0.7396E+02    -0.7091E+02    -0.6738E+02    -0.6338E+02    -0.5895E+02    -0.5414E+02    -0.4902E+02    -0.4366E+02    -0.3816E+02    -0.3259E+02    -0.2707E+02    -0.2167E+02    -0.1651E+02    -0.1167E+02    -0.7231E+01    -0.3292E+01     0.6626E-01     0.2766E+01     0.4744E+01     0.5949E+01     0.6352E+01     0.5942E+01     0.4729E+01     0.2745E+01     0.3752E-01    -0.3328E+01    -0.7274E+01    -0.1172E+02    -0.1657E+02    -0.2174E+02    -0.2714E+02    -0.3267E+02    -0.3824E+02    -0.4375E+02    -0.4911E+02    -0.5424E+02    -0.5905E+02    -0.6347E+02    -0.6747E+02    -0.7099E+02    -0.7405E+02    -0.7665E+02    -0.7883E+02    -0.8063E+02    -0.8212E+02    -0.8332E+02    -0.8430E+02    -0.8509E+02    -0.8572E+02    -0.8623E+02    -0.8663E+02    -0.8695E+02    -0.8720E+02    -0.8739E+02    -0.8753E+02    -0.8764E+02    -0.8772E+02    -0.8778E+02    -0.8781E+02    -0.8782E+02    -0.8782E+02    -0.8781E+02    -0.8779E+02    -0.8777E+02    -0.8774E+02    -0.8771E+02    -0.8768E+02    -0.8765E+02    -0.8763E+02    -0.8761E+02    -0.8761E+02
    -0.8745E+02    -0.8745E+02    -0.8745E+02    -0.8746E+02    -0.8746E+02    -0.8746E+02    -0.8746E+02    -0.8746E+02    -0.8744E+02    -0.8742E+02    -0.8739E+02    -0.8733E+02    -0.8727E+02    -0.8718E+02    -0.8706E+02    -0.8692E+02    -0.8674E+02    -0.8651E+02    -0.8624E+02    -0.8590E+02    -0.8548E+02    -0.8497E+02    -0.8436E+02    -0.8361E+02    -0.8270E+02    -0.8161E+02    -0.8029E+02    -0.7872E+02    -0.7685E+02    -0.7466E+02    -0.7212E+02    -0.6921E+02    -0.6594E+02    -0.6234E+02    -0.5843E+02    -0.5429E+02    -0.4996E+02    -0.4553E+02    -0.4107E+02    -0.3665E+02    -0.3235E+02    -0.2826E+02    -0.2444E+02    -0.2097E+02    -0.1792E+02    -0.1533E+02    -0.1326E+02    -0.1175E+02    -0.1083E+02    -0.1053E+02    -0.1084E+02    -0.1176E+02    -0.1328E+02    -0.1535E+02    -0.1795E+02    -0.2101E+02    -0.2449E+02    -0.2831E+02    -0.3241E+02    -0.3671E+02    -0.4114E+02    -0.4560E+02    -0.5004E+02    -0.5437E+02    -0.5851E+02    -0.6242E+02    -0.6602E+02    -0.6929E+02    -0.7219E+02    -0.7473E+02    -0.7692E+02    -0.7878E+02    -0.8035E+02    -0.8167E+02    -0.8276E+02    -0.8367E+02    -0.8442E+02    -0.8503E+02    -0.8554E+02    -0.8595E+02    -0.8629E+02    -0.8657E+02    -0.8679E+02    -0.8697E+02    -0.8712E+02    -0.8723E+02    -0.8732E+02    -0.8739E+02    -0.8744E+02    -0.8747E+02    -0.8750E+02    -0.8751E+02    -0.8751E+02    -0.8751E+02    -0.8750E+02    -0.8750E+02    -0.8749E+02    -0.8748E+02    -0.8747E+02    -0.8747E+02
    -0.8731E+02    -0.8731E+02    -0.8731E+02    -0.8730E+02    -0.8729E+02    -0.8727E+02    -0.8725E+02    -0.8722E+02    -0.8717E+02    -0.8712E+02    -0.8706E+02    -0.8698E+02    -0.8688E+02    -0.8676E+02    -0.8662E+02    -0.8645E+02    -0.8624E+02    -0.8600E+02    -0.8570E+02    -0.8535E+02    -0.8494E+02    -0.8445E+02    -0.8386E+02    -0.8317E+02    -0.8235E+02    -0.8138E+02    -0.8023E+02    -0.7889E+02    -0.7732E+02    -0.7550E+02    -0.7342E+02    -0.7106E+02    -0.6843E+02    -0.6554E+02    -0.6241E+02    -0.5910E+02    -0.5564E+02    -0.5210E+02    -0.4854E+02    -0.4501E+02    -0.4159E+02    -0.3834E+02    -0.3531E+02    -0.3255E+02    -0.3013E+02    -0.2808E+02    -0.2645E+02    -0.2526E+02    -0.2454E+02    -0.2430E+02    -0.2455E+02    -0.2528E+02    -0.2647E+02    -0.2811E+02    -0.3016E+02    -0.3259E+02    -0.3535E+02    -0.3839E+02    -0.4164E+02    -0.4507E+02    -0.4859E+02    -0.5216E+02    -0.5571E+02    -0.5916E+02    -0.6248E+02    -0.6561E+02    -0.6850E+02    -0.7113E+02    -0.7348E+02    -0.7556E+02    -0.7737E+02    -0.7894E+02    -0.8028E+02    -0.8143E+02    -0.8240E+02    -0.8322E+02    -0.8391E+02    -0.8450E+02    -0.8499E+02    -0.8540E+02    -0.8575E+02    -0.8604E+02    -0.8628E+02    -0.8649E+02    -0.8666E+02    -0.8680E+02    -0.8692E+02    -0.8702E+02    -0.8710E+02    -0.8716E+02    -0.8721E+02    -0.8725E+02    -0.8728E+02    -0.8730E+02    -0.8732E+02    -0.8733E+02    -0.8734E+02    -0.8734E+02    -0.8734E+02    -0.8734E+02
    -0.8719E+02    -0.8719E+02    -0.8718E+02    -0.8716E+02    -0.8714E+02    -0.8710E+02    -0.8706E+02    -0.8701E+02    -0.8694E+02    -0.8687E+02    -0.8678E+02    -0.8667E+02    -0.8655E+02    -0.8641E+02    -0.8625E+02    -0.8606E+02    -0.8584E+02    -0.8558E+02    -0.8528E+02    -0.8494E+02    -0.8453E+02    -0.8407E+02    -0.8352E+02    -0.8289E+02    -0.8216E+02    -0.8131E+02    -0.8033E+02    -0.7919E+02    -0.7789E+02    -0.7641E+02    -0.7473E+02    -0.7284E+02    -0.7076E+02    -0.6848E+02    -0.6602E+02    -0.6341E+02    -0.6069E+02    -0.5790E+02    -0.5509E+02    -0.5231E+02    -0.4961E+02    -0.4704E+02    -0.4464E+02    -0.4247E+02    -0.4056E+02    -0.3895E+02    -0.3766E+02    -0.3672E+02    -0.3615E+02    -0.3596E+02    -0.3616E+02    -0.3673E+02    -0.3767E+02    -0.3897E+02    -0.4059E+02    -0.4250E+02    -0.4468E+02    -0.4708E+02    -0.4965E+02    -0.5235E+02    -0.5514E+02    -0.5795E+02    -0.6074E+02    -0.6346E+02    -0.6607E+02    -0.6853E+02    -0.7081E+02    -0.7290E+02    -0.7478E+02    -0.7646E+02    -0.7794E+02    -0.7924E+02    -0.8037E+02    -0.8135E+02    -0.8220E+02    -0.8293E+02    -0.8356E+02    -0.8410E+02    -0.8457E+02    -0.8497E+02    -0.8532E+02    -0.8561E+02    -0.8587E+02    -0.8609E+02    -0.8628E+02    -0.8644E+02    -0.8658E+02    -0.8670E+02    -0.8680E+02    -0.8689E+02    -0.8697E+02    -0.8703E+02    -0.8708E+02    -0.8712E+02    -0.8716E+02    -0.8719E+02    -0.8721E+02    -0.8722E+02    -0.8723E+02    -0.8723E+02
    -0.8709E+02    -0.8709E+02    -0.8707E+02    -0.8705E+02    -0.8701E+02    -0.8696E+02    -0.8690E+02    -0.8683E+02    -0.8675E+02    -0.8665E+02    -0.8655E+02    -0.8642E+02    -0.8629E+02    -0.8613E+02    -0.8595E+02    -0.8575E+02    -0.8552E+02    -0.8526E+02    -0.8496E+02    -0.8463E+02    -0.8424E+02    -0.8381E+02    -0.8331E+02    -0.8274E+02    -0.8210E+02    -0.8136E+02    -0.8053E+02    -0.7958E+02    -0.7852E+02    -0.7731E+02    -0.7597E+02    -0.7449E+02    -0.7285E+02    -0.7108E+02    -0.6918E+02    -0.6716E+02    -0.6506E+02    -0.6291E+02    -0.6074E+02    -0.5858E+02    -0.5648E+02    -0.5448E+02    -0.5261E+02    -0.5092E+02    -0.4943E+02    -0.4816E+02    -0.4716E+02    -0.4643E+02    -0.4598E+02    -0.4583E+02    -0.4599E+02    -0.4643E+02    -0.4717E+02    -0.4818E+02    -0.4945E+02    -0.5094E+02    -0.5264E+02    -0.5451E+02    -0.5652E+02    -0.5862E+02    -0.6077E+02    -0.6295E+02    -0.6511E+02    -0.6721E+02    -0.6922E+02    -0.7112E+02    -0.7289E+02    -0.7452E+02    -0.7601E+02    -0.7735E+02    -0.7855E+02    -0.7962E+02    -0.8056E+02    -0.8139E+02    -0.8213E+02    -0.8277E+02    -0.8334E+02    -0.8383E+02    -0.8427E+02    -0.8465E+02    -0.8499E+02    -0.8528E+02    -0.8554E+02    -0.8577E+02    -0.8597E+02    -0.8615E+02    -0.8630E+02    -0.8644E+02    -0.8656E+02    -0.8666E+02    -0.8676E+02    -0.8684E+02    -0.8691E+02    -0.8697E+02    -0.8702E+02    -0.8706E+02    -0.8709E+02    -0.8712E+02    -0.8713E+02    -0.8713E+02
    -0.8700E+02    -0.8700E+02    -0.8698E+02    -0.8695E+02    -0.8690E+02    -0.8684E+02    -0.8677E+02    -0.8668E+02    -0.8659E+02    -0.8648E+02    -0.8636E+02    -0.8622E+02    -0.8607E+02    -0.8591E+02    -0.8572E+02    -0.8551E+02    -0.8528E+02    -0.8502E+02    -0.8473E+02    -0.8441E+02    -0.8405E+02    -0.8365E+02    -0.8320E+02    -0.8270E+02    -0.8213E+02    -0.8150E+02    -0.8080E+02    -0.8001E+02    -0.7914E+02    -0.7817E+02    -0.7711E+02    -0.7594E+02    -0.7467E+02    -0.7331E+02    -0.7186E+02    -0.7033E+02    -0.6874E+02    -0.6711E+02    -0.6546E+02    -0.6383E+02    -0.6224E+02    -0.6071E+02    -0.5929E+02    -0.5800E+02    -0.5685E+02    -0.5588E+02    -0.5511E+02    -0.5455E+02    -0.5421E+02    -0.5409E+02    -0.5421E+02    -0.5456E+02    -0.5512E+02    -0.5590E+02    -0.5687E+02    -0.5801E+02    -0.5931E+02    -0.6074E+02    -0.6226E+02    -0.6386E+02    -0.6549E+02    -0.6714E+02    -0.6877E+02    -0.7036E+02    -0.7189E+02    -0.7334E+02    -0.7470E+02    -0.7597E+02    -0.7713E+02    -0.7820E+02    -0.7916E+02    -0.8003E+02    -0.8082E+02    -0.8152E+02    -0.8215E+02    -0.8271E+02    -0.8322E+02    -0.8367E+02    -0.8407E+02    -0.8443E+02    -0.8475E+02    -0.8503E+02    -0.8529E+02    -0.8552E+02    -0.8573E+02    -0.8591E+02    -0.8608E+02    -0.8623E+02    -0.8636E+02    -0.8648E+02    -0.8658E+02    -0.8668E+02    -0.8676E+02    -0.8684E+02    -0.8690E+02    -0.8696E+02    -0.8700E+02    -0.8703E+02    -0.8705E+02    -0.8705E+02
    -0.8693E+02    -0.8693E+02    -0.8691E+02    -0.8687E+02    -0.8682E+02    -0.8674E+02    -0.8666E+02    -0.8657E+02    -0.8646E+02    -0.8634E+02    -0.8621E+02    -0.8607E+02    -0.8591E+02    -0.8574E+02    -0.8555E+02    -0.8534E+02    -0.8511E+02    -0.8486E+02    -0.8458E+02    -0.8428E+02    -0.8395E+02    -0.8358E+02    -0.8317E+02    -0.8272E+02    -0.8223E+02    -0.8169E+02    -0.8110E+02    -0.8044E+02    -0.7973E+02    -0.7895E+02    -0.7811E+02    -0.7720E+02    -0.7622E+02    -0.7517E+02    -0.7407E+02    -0.7292E+02    -0.7173E+02    -0.7051E+02    -0.6929E+02    -0.6808E+02    -0.6689E+02    -0.6576E+02    -0.6471E+02    -0.6374E+02    -0.6289E+02    -0.6217E+02    -0.6159E+02    -0.6117E+02    -0.6091E+02    -0.6083E+02    -0.6091E+02    -0.6117E+02    -0.6160E+02    -0.6218E+02    -0.6290E+02    -0.6375E+02    -0.6472E+02    -0.6578E+02    -0.6691E+02    -0.6810E+02    -0.6931E+02    -0.7053E+02    -0.7175E+02    -0.7294E+02    -0.7409E+02    -0.7519E+02    -0.7623E+02    -0.7721E+02    -0.7812E+02    -0.7897E+02    -0.7975E+02    -0.8046E+02    -0.8111E+02    -0.8170E+02    -0.8224E+02    -0.8273E+02    -0.8318E+02    -0.8358E+02    -0.8395E+02    -0.8428E+02    -0.8459E+02    -0.8486E+02    -0.8511E+02    -0.8534E+02    -0.8555E+02    -0.8573E+02    -0.8590E+02    -0.8606E+02    -0.8620E+02    -0.8633E+02    -0.8645E+02    -0.8655E+02    -0.8665E+02    -0.8673E+02    -0.8681E+02    -0.8687E+02    -0.8692E+02    -0.8696E+02    -0.8698E+02    -0.8698E+02
    -0.8688E+02    -0.8688E+02    -0.8686E+02    -0.8681E+02    -0.8675E+02    -0.8667E+02    -0.8658E+02    -0.8648E+02    -0.8637E+02    -0.8624E+02    -0.8611E+02    -0.8596E+02    -0.8580E+02    -0.8562E+02    -0.8543E+02    -0.8523E+02    -0.8500E+02    -0.8476E+02    -0.8450E+02    -0.8422E+02    -0.8391E+02    -0.8357E+02    -0.8321E+02    -0.8281E+02    -0.8238E+02    -0.8192E+02    -0.8141E+02    -0.8087E+02    -0.8028E+02    -0.7965E+02    -0.7898E+02    -0.7826E+02    -0.7750E+02    -0.7670E+02    -0.7586E+02    -0.7500E+02    -0.7411E+02    -0.7320E+02    -0.7230E+02    -0.7141E+02    -0.7055E+02    -0.6972E+02    -0.6895E+02    -0.6824E+02    -0.6762E+02    -0.6710E+02    -0.6667E+02    -0.6637E+02    -0.6618E+02    -0.6612E+02    -0.6618E+02    -0.6637E+02    -0.6668E+02    -0.6710E+02    -0.6763E+02    -0.6825E+02    -0.6896E+02    -0.6973E+02    -0.7056E+02    -0.7142E+02    -0.7231E+02    -0.7322E+02    -0.7412E+02    -0.7501E+02    -0.7587E+02    -0.7671E+02    -0.7751E+02    -0.7827E+02    -0.7899E+02    -0.7966E+02    -0.8029E+02    -0.8088E+02    -0.8142E+02    -0.8192E+02    -0.8238E+02    -0.8281E+02    -0.8321E+02    -0.8357E+02    -0.8390E+02    -0.8421E+02    -0.8449E+02    -0.8475E+02    -0.8499E+02    -0.8522E+02    -0.8542E+02    -0.8561E+02    -0.8578E+02    -0.8594E+02    -0.8609E+02    -0.8622E+02    -0.8635E+02    -0.8646E+02    -0.8656E+02    -0.8665E+02    -0.8674E+02    -0.8681E+02    -0.8686E+02    -0.8690E+02    -0.8693E+02    -0.8693E+02
    -0.8684E+02    -0.8684E+02    -0.8682E+02    -0.8677E+02    -0.8670E+02    -0.8662E+02    -0.8653E+02    -0.8642E+02    -0.8630E+02    -0.8617E+02    -0.8603E+02    -0.8588E+02    -0.8572E+02    -0.8555E+02    -0.8536E+02    -0.8516E+02    -0.8495E+02    -0.8472E+02    -0.8447E+02    -0.8421E+02    -0.8392E+02    -0.8362E+02    -0.8329E+02    -0.8294E+02    -0.8256E+02    -0.8216E+02    -0.8173E+02    -0.8128E+02    -0.8079E+02    -0.8028E+02    -0.7974E+02    -0.7916E+02    -0.7857E+02    -0.7794E+02    -0.7730E+02    -0.7664E+02    -0.7598E+02    -0.7530E+02    -0.7464E+02    -0.7398E+02    -0.7335E+02    -0.7274E+02    -0.7218E+02    -0.7167E+02    -0.7123E+02    -0.7085E+02    -0.7054E+02    -0.7032E+02    -0.7019E+02    -0.7014E+02    -0.7019E+02    -0.7032E+02    -0.7054E+02    -0.7085E+02    -0.7123E+02    -0.7168E+02    -0.7219E+02    -0.7275E+02    -0.7335E+02    -0.7399E+02    -0.7464E+02    -0.7531E+02    -0.7598E+02    -0.7665E+02    -0.7731E+02    -0.7795E+02    -0.7857E+02    -0.7917E+02    -0.7974E+02    -0.8028E+02    -0.8079E+02    -0.8128E+02    -0.8173E+02    -0.8216E+02    -0.8256E+02    -0.8293E+02    -0.8328E+02    -0.8361E+02    -0.8391E+02    -0.8419E+02    -0.8446E+02    -0.8470E+02    -0.8493E+02    -0.8514E+02    -0.8534E+02    -0.8552E+02    -0.8570E+02    -0.8586E+02    -0.8601E+02    -0.8614E+02    -0.8627E+02    -0.8639E+02    -0.8650E+02    -0.8659E+02    -0.8668E+02    -0.8676E+02    -0.8682E+02    -0.8686E+02    -0.8689E+02    -0.8689E+02
    -0.8682E+02    -0.8682E+02    -0.8679E+02    -0.8674E+02    -0.8667E+02    -0.8659E+02    -0.8649E+02    -0.8638E+02    -0.8626E+02    -0.8613E+02    -0.8599E+02    -0.8584E+02    -0.8568E+02    -0.8551E+02    -0.8533E+02    -0.8514E+02    -0.8493E+02    -0.8472E+02    -0.8448E+02    -0.8424E+02    -0.8398E+02    -0.8370E+02    -0.8341E+02    -0.8310E+02    -0.8277E+02    -0.8242E+02    -0.8205E+02    -0.8167E+02    -0.8126E+02    -0.8084E+02    -0.8039E+02    -0.7993E+02    -0.7946E+02    -0.7897E+02    -0.7847E+02    -0.7796E+02    -0.7745E+02    -0.7694E+02    -0.7644E+02    -0.7595E+02    -0.7548E+02    -0.7504E+02    -0.7463E+02    -0.7426E+02    -0.7393E+02    -0.7366E+02    -0.7344E+02    -0.7328E+02    -0.7318E+02    -0.7315E+02    -0.7318E+02    -0.7328E+02    -0.7344E+02    -0.7366E+02    -0.7394E+02    -0.7426E+02    -0.7463E+02    -0.7504E+02    -0.7549E+02    -0.7595E+02    -0.7644E+02    -0.7694E+02    -0.7745E+02    -0.7796E+02    -0.7847E+02    -0.7897E+02    -0.7945E+02    -0.7993E+02    -0.8039E+02    -0.8083E+02    -0.8126E+02    -0.8166E+02    -0.8204E+02    -0.8241E+02    -0.8276E+02    -0.8308E+02    -0.8339E+02    -0.8369E+02    -0.8396E+02    -0.8422E+02    -0.8446E+02    -0.8469E+02    -0.8491E+02    -0.8511E+02    -0.8530E+02    -0.8548E+02    -0.8565E+02    -0.8581E+02    -0.8595E+02    -0.8609E+02    -0.8622E+02    -0.8634E+02    -0.8645E+02    -0.8655E+02    -0.8664E+02    -0.8672E+02    -0.8678E+02    -0.8683E+02    -0.8686E+02    -0.8686E+02
    -0.8680E+02    -0.8680E+02    -0.8677E+02    -0.8672E+02    -0.8665E+02    -0.8657E+02    -0.8647E+02    -0.8636E+02    -0.8624E+02    -0.8611E+02    -0.8597E+02    -0.8583E+02    -0.8567E+02    -0.8550E+02    -0.8533E+02    -0.8515E+02    -0.8495E+02    -0.8475E+02    -0.8453E+02    -0.8430E+02    -0.8407E+02    -0.8382E+02    -0.8355E+02    -0.8328E+02    -0.8299E+02    -0.8268E+02    -0.8237E+02    -0.8204E+02    -0.8169E+02    -0.8134E+02    -0.8097E+02    -0.8060E+02    -0.8021E+02    -0.7982E+02    -0.7942E+02    -0.7903E+02    -0.7863E+02    -0.7824E+02    -0.7786E+02    -0.7748E+02    -0.7713E+02    -0.7680E+02    -0.7649E+02    -0.7622E+02    -0.7598E+02    -0.7577E+02    -0.7561E+02    -0.7550E+02    -0.7543E+02    -0.7540E+02    -0.7543E+02    -0.7550E+02    -0.7561E+02    -0.7577E+02    -0.7598E+02    -0.7622E+02    -0.7649E+02    -0.7680E+02    -0.7713E+02    -0.7748E+02    -0.7785E+02    -0.7823E+02    -0.7863E+02    -0.7902E+02    -0.7942E+02    -0.7981E+02    -0.8021E+02    -0.8059E+02    -0.8096E+02    -0.8133E+02    -0.8168E+02    -0.8202E+02    -0.8235E+02    -0.8267E+02    -0.8297E+02    -0.8326E+02    -0.8353E+02    -0.8379E+02    -0.8404E+02    -0.8428E+02    -0.8450E+02    -0.8472E+02    -0.8492E+02    -0.8511E+02    -0.8529E+02    -0.8547E+02    -0.8563E+02    -0.8578E+02    -0.8593E+02    -0.8607E+02    -0.8620E+02    -0.8632E+02    -0.8643E+02    -0.8653E+02    -0.8662E+02    -0.8670E+02    -0.8677E+02    -0.8681E+02    -0.8684E+02    -0.8684E+02
    -0.8680E+02    -0.8680E+02    -0.8677E+02    -0.8672E+02    -0.8665E+02    -0.8656E+02    -0.8646E+02    -0.8635E+02    -0.8624E+02    -0.8611E+02    -0.8597E+02    -0.8583E+02    -0.8568E+02    -0.8552E+02    -0.8535E+02    -0.8518E+02    -0.8500E+02    -0.8481E+02    -0.8461E+02    -0.8440E+02    -0.8418E+02    -0.8395E+02    -0.8371E+02    -0.8347E+02    -0.8321E+02    -0.8295E+02    -0.8267E+02    -0.8239E+02    -0.8210E+02    -0.8180E+02    -0.8149E+02    -0.8118E+02    -0.8086E+02    -0.8054E+02    -0.8022E+02    -0.7991E+02    -0.7959E+02    -0.7928E+02    -0.7898E+02    -0.7870E+02    -0.7843E+02    -0.7817E+02    -0.7794E+02    -0.7773E+02    -0.7755E+02    -0.7739E+02    -0.7727E+02    -0.7718E+02    -0.7713E+02    -0.7711E+02    -0.7713E+02    -0.7718E+02    -0.7727E+02    -0.7739E+02    -0.7754E+02    -0.7773E+02    -0.7793E+02    -0.7817E+02    -0.7842E+02    -0.7869E+02    -0.7898E+02    -0.7928E+02    -0.7958E+02    -0.7990E+02    -0.8022E+02    -0.8053E+02    -0.8085E+02    -0.8117E+02    -0.8148E+02    -0.8178E+02    -0.8208E+02    -0.8237E+02    -0.8265E+02    -0.8293E+02    -0.8319E+02    -0.8344E+02    -0.8369E+02    -0.8392E+02    -0.8415E+02    -0.8437E+02    -0.8457E+02    -0.8477E+02    -0.8496E+02    -0.8514E+02    -0.8531E+02    -0.8548E+02    -0.8564E+02    -0.8578E+02    -0.8593E+02    -0.8606E+02    -0.8619E+02    -0.8631E+02    -0.8642E+02    -0.8652E+02    -0.8661E+02    -0.8669E+02    -0.8676E+02    -0.8680E+02    -0.8683E+02    -0.8683E+02
    -0.8680E+02    -0.8680E+02    -0.8677E+02    -0.8672E+02    -0.8665E+02    -0.8656E+02    -0.8647E+02    -0.8636E+02    -0.8625E+02    -0.8612E+02    -0.8599E+02    -0.8585E+02    -0.8571E+02    -0.8556E+02    -0.8540E+02    -0.8523E+02    -0.8506E+02    -0.8488E+02    -0.8470E+02    -0.8451E+02    -0.8431E+02    -0.8410E+02    -0.8389E+02    -0.8367E+02    -0.8344E+02    -0.8321E+02    -0.8297E+02    -0.8272E+02    -0.8247E+02    -0.8222E+02    -0.8196E+02    -0.8169E+02    -0.8143E+02    -0.8117E+02    -0.8091E+02    -0.8065E+02    -0.8039E+02    -0.8015E+02    -0.7991E+02    -0.7968E+02    -0.7947E+02    -0.7927E+02    -0.7909E+02    -0.7892E+02    -0.7878E+02    -0.7866E+02    -0.7857E+02    -0.7850E+02    -0.7846E+02    -0.7845E+02    -0.7846E+02    -0.7850E+02    -0.7857E+02    -0.7866E+02    -0.7878E+02    -0.7892E+02    -0.7908E+02    -0.7926E+02    -0.7946E+02    -0.7967E+02    -0.7990E+02    -0.8014E+02    -0.8038E+02    -0.8064E+02    -0.8090E+02    -0.8116E+02    -0.8142E+02    -0.8168E+02    -0.8194E+02    -0.8220E+02    -0.8245E+02    -0.8270E+02    -0.8294E+02    -0.8318E+02    -0.8342E+02    -0.8364E+02    -0.8386E+02    -0.8407E+02    -0.8427E+02    -0.8447E+02    -0.8466E+02    -0.8485E+02    -0.8502E+02    -0.8519E+02    -0.8535E+02    -0.8551E+02    -0.8566E+02    -0.8580E+02    -0.8594E+02    -0.8607E+02    -0.8619E+02    -0.8631E+02    -0.8642E+02    -0.8652E+02    -0.8661E+02    -0.8669E+02    -0.8675E+02    -0.8680E+02    -0.8683E+02    -0.8683E+02
    -0.8680E+02    -0.8680E+02    -0.8678E+02    -0.8673E+02    -0.8666E+02    -0.8658E+02    -0.8648E+02    -0.8638E+02    -0.8627E+02    -0.8615E+02    -0.8602E+02    -0.8589E+02    -0.8575E+02    -0.8561E+02    -0.8546E+02    -0.8530E+02    -0.8514E+02    -0.8498E+02    -0.8481E+02    -0.8463E+02    -0.8445E+02    -0.8426E+02    -0.8407E+02    -0.8387E+02    -0.8367E+02    -0.8346E+02    -0.8325E+02    -0.8304E+02    -0.8282E+02    -0.8260E+02    -0.8238E+02    -0.8216E+02    -0.8194E+02    -0.8172E+02    -0.8150E+02    -0.8128E+02    -0.8108E+02    -0.8087E+02    -0.8068E+02    -0.8050E+02    -0.8032E+02    -0.8017E+02    -0.8002E+02    -0.7989E+02    -0.7978E+02    -0.7969E+02    -0.7961E+02    -0.7956E+02    -0.7953E+02    -0.7952E+02    -0.7953E+02    -0.7956E+02    -0.7961E+02    -0.7968E+02    -0.7978E+02    -0.7989E+02    -0.8001E+02    -0.8016E+02    -0.8032E+02    -0.8049E+02    -0.8067E+02    -0.8086E+02    -0.8106E+02    -0.8127E+02    -0.8148E+02    -0.8170E+02    -0.8192E+02    -0.8214E+02    -0.8236E+02    -0.8258E+02    -0.8280E+02    -0.8301E+02    -0.8323E+02    -0.8344E+02    -0.8364E+02    -0.8384E+02    -0.8404E+02    -0.8423E+02    -0.8441E+02    -0.8459E+02    -0.8477E+02    -0.8494E+02    -0.8510E+02    -0.8526E+02    -0.8541E+02    -0.8556E+02    -0.8570E+02    -0.8584E+02    -0.8597E+02    -0.8609E+02    -0.8621E+02    -0.8633E+02    -0.8643E+02    -0.8653E+02    -0.8662E+02    -0.8670E+02    -0.8676E+02    -0.8681E+02    -0.8683E+02    -0.8683E+02
    -0.8682E+02    -0.8682E+02    -0.8679E+02    -0.8674E+02    -0.8667E+02    -0.8660E+02    -0.8651E+02    -0.8641E+02    -0.8630E+02    -0.8618E+02    -0.8606E+02    -0.8594E+02    -0.8581E+02    -0.8567E+02    -0.8553E+02    -0.8538E+02    -0.8523E+02    -0.8508E+02    -0.8492E+02    -0.8476E+02    -0.8460E+02    -0.8443E+02    -0.8425E+02    -0.8407E+02    -0.8389E+02    -0.8371E+02    -0.8353E+02    -0.8334E+02    -0.8315E+02    -0.8296E+02    -0.8277E+02    -0.8258E+02    -0.8239E+02    -0.8220E+02    -0.8202E+02    -0.8184E+02    -0.8167E+02    -0.8150E+02    -0.8134E+02    -0.8119E+02    -0.8105E+02    -0.8092E+02    -0.8080E+02    -0.8070E+02    -0.8061E+02    -0.8053E+02    -0.8047E+02    -0.8043E+02    -0.8040E+02    -0.8039E+02    -0.8040E+02    -0.8043E+02    -0.8047E+02    -0.8053E+02    -0.8060E+02    -0.8069E+02    -0.8079E+02    -0.8091E+02    -0.8104E+02    -0.8118E+02    -0.8133E+02    -0.8149E+02    -0.8165E+02    -0.8183E+02    -0.8200E+02    -0.8219E+02    -0.8237E+02    -0.8256E+02    -0.8275E+02    -0.8294E+02    -0.8313E+02    -0.8331E+02    -0.8350E+02    -0.8368E+02    -0.8386E+02    -0.8404E+02    -0.8422E+02    -0.8439E+02    -0.8456E+02    -0.8472E+02    -0.8488E+02    -0.8504E+02    -0.8519E+02    -0.8534E+02    -0.8548E+02    -0.8562E+02    -0.8575E+02    -0.8588E+02    -0.8601E+02    -0.8613E+02    -0.8624E+02    -0.8635E+02    -0.8645E+02    -0.8655E+02    -0.8663E+02    -0.8671E+02    -0.8677E+02    -0.8682E+02    -0.8684E+02    -0.8684E+02
    -0.8683E+02    -0.8683E+02    -0.8681E+02    -0.8676E+02    -0.8670E+02    -0.8662E+02    -0.8653E+02    -0.8644E+02    -0.8633E+02    -0.8623E+02    -0.8611E+02    -0.8599E+02    -0.8587E+02    -0.8574E+02    -0.8561E+02    -0.8547E+02    -0.8533E+02    -0.8519E+02    -0.8505E+02    -0.8490E+02    -0.8475E+02    -0.8459E+02    -0.8444E+02    -0.8428E+02    -0.8411E+02    -0.8395E+02    -0.8379E+02    -0.8362E+02    -0.8346E+02    -0.8329E+02    -0.8313E+02    -0.8296E+02    -0.8280E+02    -0.8264E+02    -0.8248E+02    -0.8233E+02    -0.8219E+02    -0.8205E+02    -0.8191E+02    -0.8179E+02    -0.8167E+02    -0.8156E+02    -0.8146E+02    -0.8138E+02    -0.8130E+02    -0.8124E+02    -0.8119E+02    -0.8116E+02    -0.8114E+02    -0.8113E+02    -0.8114E+02    -0.8116E+02    -0.8119E+02    -0.8124E+02    -0.8130E+02    -0.8137E+02    -0.8146E+02    -0.8155E+02    -0.8166E+02    -0.8178E+02    -0.8190E+02    -0.8203E+02    -0.8217E+02    -0.8232E+02    -0.8247E+02    -0.8262E+02    -0.8278E+02    -0.8294E+02    -0.8310E+02    -0.8327E+02    -0.8343E+02    -0.8360E+02    -0.8376E+02    -0.8392E+02    -0.8408E+02    -0.8424E+02    -0.8440E+02    -0.8455E+02    -0.8471E+02    -0.8486E+02    -0.8500E+02    -0.8515E+02    -0.8529E+02    -0.8542E+02    -0.8556E+02    -0.8569E+02    -0.8581E+02    -0.8594E+02    -0.8605E+02    -0.8617E+02    -0.8628E+02    -0.8638E+02    -0.8648E+02    -0.8657E+02    -0.8665E+02    -0.8673E+02    -0.8679E+02    -0.8683E+02    -0.8686E+02    -0.8686E+02
    -0.8685E+02    -0.8685E+02    -0.8683E+02    -0.8678E+02    -0.8672E+02    -0.8665E+02    -0.8656E+02    -0.8647E+02    -0.8638E+02    -0.8627E+02    -0.8616E+02    -0.8605E+02    -0.8594E+02    -0.8582E+02    -0.8569E+02    -0.8557E+02    -0.8544E+02    -0.8531E+02    -0.8517E+02    -0.8504E+02    -0.8490E+02    -0.8476E+02    -0.8462E+02    -0.8447E+02    -0.8433E+02    -0.8418E+02    -0.8404E+02    -0.8389E+02    -0.8374E+02    -0.8360E+02    -0.8346E+02    -0.8331E+02    -0.8317E+02    -0.8304E+02    -0.8290E+02    -0.8277E+02    -0.8265E+02    -0.8253E+02    -0.8242E+02    -0.8231E+02    -0.8221E+02    -0.8212E+02    -0.8204E+02    -0.8197E+02    -0.8191E+02    -0.8186E+02    -0.8181E+02    -0.8179E+02    -0.8177E+02    -0.8176E+02    -0.8177E+02    -0.8178E+02    -0.8181E+02    -0.8185E+02    -0.8190E+02    -0.8196E+02    -0.8203E+02    -0.8211E+02    -0.8220E+02    -0.8230E+02    -0.8240E+02    -0.8251E+02    -0.8263E+02    -0.8276E+02    -0.8288E+02    -0.8302E+02    -0.8315E+02    -0.8329E+02    -0.8343E+02    -0.8358E+02    -0.8372E+02    -0.8386E+02    -0.8401E+02    -0.8415E+02    -0.8430E+02    -0.8444E+02    -0.8458E+02    -0.8472E+02    -0.8486E+02    -0.8499E+02    -0.8513E+02    -0.8526E+02    -0.8539E+02    -0.8552E+02    -0.8564E+02    -0.8576E+02    -0.8588E+02    -0.8600E+02    -0.8611E+02    -0.8622E+02    -0.8632E+02    -0.8642E+02    -0.8651E+02    -0.8660E+02    -0.8668E+02    -0.8675E+02    -0.8681E+02    -0.8685E+02    -0.8687E+02    -0.8687E+02
    -0.8687E+02    -0.8687E+02    -0.8685E+02    -0.8681E+02    -0.8675E+02    -0.8668E+02    -0.8660E+02    -0.8651E+02    -0.8642E+02    -0.8632E+02    -0.8622E+02    -0.8612E+02    -0.8601E+02    -0.8589E+02    -0.8578E+02    -0.8566E+02    -0.8554E+02    -0.8542E+02    -0.8530E+02    -0.8518E+02    -0.8505E+02    -0.8492E+02    -0.8479E+02    -0.8466E+02    -0.8453E+02    -0.8440E+02    -0.8427E+02    -0.8414E+02    -0.8402E+02    -0.8389E+02    -0.8376E+02    -0.8364E+02    -0.8351E+02    -0.8340E+02    -0.8328E+02    -0.8317E+02    -0.8306E+02    -0.8296E+02    -0.8286E+02    -0.8277E+02    -0.8269E+02    -0.8261E+02    -0.8254E+02    -0.8248E+02    -0.8243E+02    -0.8239E+02    -0.8235E+02    -0.8233E+02    -0.8231E+02    -0.8231E+02    -0.8231E+02    -0.8233E+02    -0.8235E+02    -0.8238E+02    -0.8243E+02    -0.8248E+02    -0.8254E+02    -0.8260E+02    -0.8268E+02    -0.8276E+02    -0.8285E+02    -0.8295E+02    -0.8305E+02    -0.8315E+02    -0.8326E+02    -0.8338E+02    -0.8349E+02    -0.8361E+02    -0.8374E+02    -0.8386E+02    -0.8399E+02    -0.8412E+02    -0.8424E+02    -0.8437E+02    -0.8450E+02    -0.8463E+02    -0.8476E+02    -0.8488E+02    -0.8501E+02    -0.8513E+02    -0.8526E+02    -0.8538E+02    -0.8550E+02    -0.8561E+02    -0.8573E+02    -0.8584E+02    -0.8595E+02    -0.8606E+02    -0.8617E+02    -0.8627E+02    -0.8637E+02    -0.8646E+02    -0.8655E+02    -0.8663E+02    -0.8671E+02    -0.8677E+02    -0.8683E+02    -0.8687E+02    -0.8689E+02    -0.8689E+02
    -0.8689E+02    -0.8689E+02    -0.8687E+02    -0.8683E+02    -0.8678E+02    -0.8671E+02    -0.8664E+02    -0.8656E+02    -0.8647E+02    -0.8638E+02    -0.8628E+02    -0.8618E+02    -0.8608E+02    -0.8598E+02    -0.8587E+02    -0.8576E+02    -0.8565E+02    -0.8554E+02    -0.8543E+02    -0.8531E+02    -0.8520E+02    -0.8508E+02    -0.8497E+02    -0.8485E+02    -0.8473E+02    -0.8462E+02    -0.8450E+02    -0.8438E+02    -0.8427E+02    -0.8416E+02    -0.8404E+02    -0.8394E+02    -0.8383E+02    -0.8372E+02    -0.8362E+02    -0.8353E+02    -0.8343E+02    -0.8335E+02    -0.8326E+02    -0.8319E+02    -0.8311E+02    -0.8305E+02    -0.8299E+02    -0.8294E+02    -0.8289E+02    -0.8286E+02    -0.8283E+02    -0.8281E+02    -0.8280E+02    -0.8279E+02    -0.8279E+02    -0.8281E+02    -0.8283E+02    -0.8285E+02    -0.8289E+02    -0.8293E+02    -0.8298E+02    -0.8304E+02    -0.8310E+02    -0.8317E+02    -0.8325E+02    -0.8333E+02    -0.8342E+02    -0.8351E+02    -0.8361E+02    -0.8371E+02    -0.8381E+02    -0.8391E+02    -0.8402E+02    -0.8413E+02    -0.8424E+02    -0.8436E+02    -0.8447E+02    -0.8458E+02    -0.8470E+02    -0.8481E+02    -0.8493E+02    -0.8504E+02    -0.8516E+02    -0.8527E+02    -0.8538E+02    -0.8549E+02    -0.8560E+02    -0.8571E+02    -0.8582E+02    -0.8592E+02    -0.8603E+02    -0.8613E+02    -0.8623E+02    -0.8632E+02    -0.8641E+02    -0.8650E+02    -0.8659E+02    -0.8666E+02    -0.8674E+02    -0.8680E+02    -0.8685E+02    -0.8689E+02    -0.8691E+02    -0.8691E+02
    -0.8692E+02    -0.8692E+02    -0.8690E+02    -0.8686E+02    -0.8681E+02    -0.8675E+02    -0.8668E+02    -0.8660E+02    -0.8652E+02    -0.8643E+02    -0.8634E+02    -0.8625E+02    -0.8615E+02    -0.8606E+02    -0.8596E+02    -0.8586E+02    -0.8576E+02    -0.8565E+02    -0.8555E+02    -0.8545E+02    -0.8534E+02    -0.8524E+02    -0.8513E+02    -0.8503E+02    -0.8492E+02    -0.8482E+02    -0.8471E+02    -0.8461E+02    -0.8451E+02    -0.8441E+02    -0.8431E+02    -0.8421E+02    -0.8412E+02    -0.8403E+02    -0.8394E+02    -0.8385E+02    -0.8377E+02    -0.8370E+02    -0.8363E+02    -0.8356E+02    -0.8350E+02    -0.8344E+02    -0.8339E+02    -0.8335E+02    -0.8331E+02    -0.8328E+02    -0.8325E+02    -0.8323E+02    -0.8322E+02    -0.8322E+02    -0.8322E+02    -0.8323E+02    -0.8325E+02    -0.8327E+02    -0.8330E+02    -0.8334E+02    -0.8338E+02    -0.8343E+02    -0.8349E+02    -0.8355E+02    -0.8361E+02    -0.8368E+02    -0.8376E+02    -0.8384E+02    -0.8392E+02    -0.8401E+02    -0.8410E+02    -0.8419E+02    -0.8428E+02    -0.8438E+02    -0.8448E+02    -0.8458E+02    -0.8468E+02    -0.8478E+02    -0.8489E+02    -0.8499E+02    -0.8510E+02    -0.8520E+02    -0.8530E+02    -0.8541E+02    -0.8551E+02    -0.8561E+02    -0.8571E+02    -0.8581E+02    -0.8591E+02    -0.8601E+02    -0.8610E+02    -0.8620E+02    -0.8629E+02    -0.8638E+02    -0.8646E+02    -0.8655E+02    -0.8663E+02    -0.8670E+02    -0.8677E+02    -0.8683E+02    -0.8688E+02    -0.8691E+02    -0.8693E+02    -0.8693E+02
    -0.8694E+02    -0.8694E+02    -0.8692E+02    -0.8689E+02    -0.8684E+02    -0.8678E+02    -0.8671E+02    -0.8664E+02    -0.8657E+02    -0.8649E+02    -0.8640E+02    -0.8632E+02    -0.8623E+02    -0.8614E+02    -0.8605E+02    -0.8596E+02    -0.8586E+02    -0.8577E+02    -0.8567E+02    -0.8558E+02    -0.8548E+02    -0.8539E+02    -0.8529E+02    -0.8520E+02    -0.8510E+02    -0.8501E+02    -0.8491E+02    -0.8482E+02    -0.8473E+02    -0.8464E+02    -0.8455E+02    -0.8447E+02    -0.8439E+02    -0.8431E+02    -0.8423E+02    -0.8415E+02    -0.8408E+02    -0.8402E+02    -0.8395E+02    -0.8390E+02    -0.8384E+02    -0.8379E+02    -0.8375E+02    -0.8371E+02    -0.8368E+02    -0.8365E+02    -0.8363E+02    -0.8361E+02    -0.8360E+02    -0.8360E+02    -0.8360E+02    -0.8361E+02    -0.8363E+02    -0.8365E+02    -0.8367E+02    -0.8370E+02    -0.8374E+02    -0.8378E+02    -0.8383E+02    -0.8388E+02    -0.8394E+02    -0.8400E+02    -0.8407E+02    -0.8414E+02    -0.8421E+02    -0.8429E+02    -0.8437E+02    -0.8445E+02    -0.8453E+02    -0.8462E+02    -0.8470E+02    -0.8479E+02    -0.8488E+02    -0.8498E+02    -0.8507E+02    -0.8516E+02    -0.8526E+02    -0.8535E+02    -0.8544E+02    -0.8554E+02    -0.8563E+02    -0.8572E+02    -0.8582E+02    -0.8591E+02    -0.8600E+02    -0.8609E+02    -0.8618E+02    -0.8627E+02    -0.8635E+02    -0.8643E+02    -0.8651E+02    -0.8659E+02    -0.8667E+02    -0.8674E+02    -0.8680E+02    -0.8685E+02    -0.8690E+02    -0.8694E+02    -0.8696E+02    -0.8696E+02
    -0.8697E+02    -0.8697E+02    -0.8695E+02    -0.8691E+02    -0.8687E+02    -0.8681E+02    -0.8675E+02    -0.8669E+02    -0.8662E+02    -0.8654E+02    -0.8646E+02    -0.8638E+02    -0.8630E+02    -0.8622E+02    -0.8613E+02    -0.8605E+02    -0.8596E+02    -0.8588E+02    -0.8579E+02    -0.8570E+02    -0.8562E+02    -0.8553E+02    -0.8544E+02    -0.8536E+02    -0.8527E+02    -0.8519E+02    -0.8510E+02    -0.8502E+02    -0.8494E+02    -0.8486E+02    -0.8478E+02    -0.8471E+02    -0.8463E+02    -0.8456E+02    -0.8450E+02    -0.8443E+02    -0.8437E+02    -0.8431E+02    -0.8425E+02    -0.8420E+02    -0.8416E+02    -0.8411E+02    -0.8408E+02    -0.8404E+02    -0.8401E+02    -0.8399E+02    -0.8397E+02    -0.8396E+02    -0.8395E+02    -0.8395E+02    -0.8395E+02    -0.8396E+02    -0.8397E+02    -0.8399E+02    -0.8401E+02    -0.8404E+02    -0.8407E+02    -0.8411E+02    -0.8415E+02    -0.8419E+02    -0.8424E+02    -0.8430E+02    -0.8435E+02    -0.8441E+02    -0.8448E+02    -0.8454E+02    -0.8461E+02    -0.8469E+02    -0.8476E+02    -0.8484E+02    -0.8491E+02    -0.8499E+02    -0.8508E+02    -0.8516E+02    -0.8524E+02    -0.8532E+02    -0.8541E+02    -0.8549E+02    -0.8558E+02    -0.8567E+02    -0.8575E+02    -0.8584E+02    -0.8592E+02    -0.8600E+02    -0.8609E+02    -0.8617E+02    -0.8625E+02    -0.8633E+02    -0.8641E+02    -0.8649E+02    -0.8657E+02    -0.8664E+02    -0.8671E+02    -0.8677E+02    -0.8683E+02    -0.8688E+02    -0.8693E+02    -0.8696E+02    -0.8698E+02    -0.8698E+02
    -0.8699E+02    -0.8699E+02    -0.8697E+02    -0.8694E+02    -0.8690E+02    -0.8685E+02    -0.8679E+02    -0.8673E+02    -0.8666E+02    -0.8659E+02    -0.8652E+02    -0.8645E+02    -0.8637E+02    -0.8630E+02    -0.8622E+02    -0.8614E+02    -0.8606E+02    -0.8598E+02    -0.8591E+02    -0.8583E+02    -0.8575E+02    -0.8567E+02    -0.8559E+02    -0.8551E+02    -0.8543E+02    -0.8536E+02    -0.8528E+02    -0.8521E+02    -0.8514E+02    -0.8507E+02    -0.8500E+02    -0.8493E+02    -0.8486E+02    -0.8480E+02    -0.8474E+02    -0.8468E+02    -0.8463E+02    -0.8458E+02    -0.8453E+02    -0.8449E+02    -0.8444E+02    -0.8441E+02    -0.8437E+02    -0.8434E+02    -0.8432E+02    -0.8430E+02    -0.8428E+02    -0.8427E+02    -0.8426E+02    -0.8426E+02    -0.8426E+02    -0.8427E+02    -0.8428E+02    -0.8429E+02    -0.8431E+02    -0.8434E+02    -0.8437E+02    -0.8440E+02    -0.8443E+02    -0.8447E+02    -0.8452E+02    -0.8457E+02    -0.8462E+02    -0.8467E+02    -0.8473E+02    -0.8478E+02    -0.8485E+02    -0.8491E+02    -0.8498E+02    -0.8504E+02    -0.8511E+02    -0.8518E+02    -0.8526E+02    -0.8533E+02    -0.8540E+02    -0.8548E+02    -0.8556E+02    -0.8563E+02    -0.8571E+02    -0.8579E+02    -0.8587E+02    -0.8594E+02    -0.8602E+02    -0.8610E+02    -0.8618E+02    -0.8625E+02    -0.8633E+02    -0.8640E+02    -0.8648E+02    -0.8655E+02    -0.8662E+02    -0.8668E+02    -0.8675E+02    -0.8681E+02    -0.8686E+02    -0.8691E+02    -0.8695E+02    -0.8698E+02    -0.8700E+02    -0.8700E+02
    -0.8701E+02    -0.8701E+02    -0.8700E+02    -0.8697E+02    -0.8693E+02    -0.8688E+02    -0.8683E+02    -0.8677E+02    -0.8671E+02    -0.8665E+02    -0.8658E+02    -0.8651E+02    -0.8644E+02    -0.8637E+02    -0.8630E+02    -0.8623E+02    -0.8616E+02    -0.8609E+02    -0.8602E+02    -0.8594E+02    -0.8587E+02    -0.8580E+02    -0.8573E+02    -0.8566E+02    -0.8559E+02    -0.8552E+02    -0.8545E+02    -0.8539E+02    -0.8532E+02    -0.8526E+02    -0.8520E+02    -0.8514E+02    -0.8508E+02    -0.8502E+02    -0.8497E+02    -0.8492E+02    -0.8487E+02    -0.8483E+02    -0.8478E+02    -0.8475E+02    -0.8471E+02    -0.8468E+02    -0.8465E+02    -0.8462E+02    -0.8460E+02    -0.8458E+02    -0.8457E+02    -0.8456E+02    -0.8455E+02    -0.8455E+02    -0.8455E+02    -0.8455E+02    -0.8456E+02    -0.8458E+02    -0.8459E+02    -0.8462E+02    -0.8464E+02    -0.8467E+02    -0.8470E+02    -0.8473E+02    -0.8477E+02    -0.8481E+02    -0.8486E+02    -0.8491E+02    -0.8495E+02    -0.8501E+02    -0.8506E+02    -0.8512E+02    -0.8518E+02    -0.8524E+02    -0.8530E+02    -0.8536E+02    -0.8543E+02    -0.8549E+02    -0.8556E+02    -0.8563E+02    -0.8570E+02    -0.8577E+02    -0.8584E+02    -0.8591E+02    -0.8598E+02    -0.8605E+02    -0.8612E+02    -0.8619E+02    -0.8626E+02    -0.8633E+02    -0.8640E+02    -0.8647E+02    -0.8654E+02    -0.8660E+02    -0.8667E+02    -0.8673E+02    -0.8679E+02    -0.8684E+02    -0.8690E+02    -0.8694E+02    -0.8698E+02    -0.8701E+02    -0.8702E+02    -0.8702E+02
    -0.8704E+02    -0.8704E+02    -0.8702E+02    -0.8700E+02    -0.8696E+02    -0.8692E+02    -0.8687E+02    -0.8682E+02    -0.8676E+02    -0.8670E+02    -0.8664E+02    -0.8658E+02    -0.8651E+02    -0.8645E+02    -0.8638E+02    -0.8632E+02    -0.8625E+02    -0.8619E+02    -0.8612E+02    -0.8606E+02    -0.8599E+02    -0.8593E+02    -0.8586E+02    -0.8580E+02    -0.8574E+02    -0.8567E+02    -0.8561E+02    -0.8556E+02    -0.8550E+02    -0.8544E+02    -0.8539E+02    -0.8533E+02    -0.8528E+02    -0.8523E+02    -0.8518E+02    -0.8514E+02    -0.8510E+02    -0.8506E+02    -0.8502E+02    -0.8498E+02    -0.8495E+02    -0.8492E+02    -0.8490E+02    -0.8488E+02    -0.8486E+02    -0.8484E+02    -0.8483E+02    -0.8482E+02    -0.8481E+02    -0.8481E+02    -0.8481E+02    -0.8482E+02    -0.8483E+02    -0.8484E+02    -0.8485E+02    -0.8487E+02    -0.8489E+02    -0.8492E+02    -0.8494E+02    -0.8497E+02    -0.8501E+02    -0.8504E+02    -0.8508E+02    -0.8512E+02    -0.8517E+02    -0.8521E+02    -0.8526E+02    -0.8531E+02    -0.8537E+02    -0.8542E+02    -0.8547E+02    -0.8553E+02    -0.8559E+02    -0.8565E+02    -0.8571E+02    -0.8577E+02    -0.8583E+02    -0.8590E+02    -0.8596E+02    -0.8602E+02    -0.8609E+02    -0.8615E+02    -0.8622E+02    -0.8628E+02    -0.8634E+02    -0.8641E+02    -0.8647E+02    -0.8653E+02    -0.8660E+02    -0.8666E+02    -0.8672E+02    -0.8677E+02    -0.8683E+02    -0.8688E+02    -0.8693E+02    -0.8697E+02    -0.8701E+02    -0.8703E+02    -0.8705E+02    -0.8705E+02
    -0.8706E+02    -0.8706E+02    -0.8705E+02    -0.8702E+02    -0.8699E+02    -0.8695E+02    -0.8690E+02    -0.8686E+02    -0.8680E+02    -0.8675E+02    -0.8669E+02    -0.8664E+02    -0.8658E+02    -0.8652E+02    -0.8646E+02    -0.8640E+02    -0.8634E+02    -0.8628E+02    -0.8622E+02    -0.8616E+02    -0.8611E+02    -0.8605E+02    -0.8599E+02    -0.8593E+02    -0.8588E+02    -0.8582E+02    -0.8577E+02    -0.8571E+02    -0.8566E+02    -0.8561E+02    -0.8556E+02    -0.8551E+02    -0.8547E+02    -0.8543E+02    -0.8538E+02    -0.8534E+02    -0.8531E+02    -0.8527E+02    -0.8524E+02    -0.8521E+02    -0.8518E+02    -0.8515E+02    -0.8513E+02    -0.8511E+02    -0.8509E+02    -0.8508E+02    -0.8507E+02    -0.8506E+02    -0.8506E+02    -0.8505E+02    -0.8506E+02    -0.8506E+02    -0.8507E+02    -0.8508E+02    -0.8509E+02    -0.8511E+02    -0.8512E+02    -0.8515E+02    -0.8517E+02    -0.8520E+02    -0.8523E+02    -0.8526E+02    -0.8529E+02    -0.8533E+02    -0.8537E+02    -0.8541E+02    -0.8545E+02    -0.8550E+02    -0.8554E+02    -0.8559E+02    -0.8564E+02    -0.8569E+02    -0.8574E+02    -0.8580E+02    -0.8585E+02    -0.8591E+02    -0.8596E+02    -0.8602E+02    -0.8607E+02    -0.8613E+02    -0.8619E+02    -0.8625E+02    -0.8631E+02    -0.8637E+02    -0.8642E+02    -0.8648E+02    -0.8654E+02    -0.8660E+02    -0.8666E+02    -0.8671E+02    -0.8677E+02    -0.8682E+02    -0.8687E+02    -0.8692E+02    -0.8696E+02    -0.8700E+02    -0.8703E+02    -0.8705E+02    -0.8707E+02    -0.8707E+02
    -0.8708E+02    -0.8708E+02    -0.8707E+02    -0.8705E+02    -0.8702E+02    -0.8698E+02    -0.8694E+02    -0.8690E+02    -0.8685E+02    -0.8680E+02    -0.8675E+02    -0.8670E+02    -0.8664E+02    -0.8659E+02    -0.8654E+02    -0.8648E+02    -0.8643E+02    -0.8638E+02    -0.8632E+02    -0.8627E+02    -0.8621E+02    -0.8616E+02    -0.8611E+02    -0.8606E+02    -0.8601E+02    -0.8596E+02    -0.8591E+02    -0.8586E+02    -0.8582E+02    -0.8577E+02    -0.8573E+02    -0.8569E+02    -0.8565E+02    -0.8561E+02    -0.8557E+02    -0.8553E+02    -0.8550E+02    -0.8547E+02    -0.8544E+02    -0.8541E+02    -0.8539E+02    -0.8537E+02    -0.8535E+02    -0.8533E+02    -0.8532E+02    -0.8530E+02    -0.8529E+02    -0.8529E+02    -0.8528E+02    -0.8528E+02    -0.8528E+02    -0.8528E+02    -0.8529E+02    -0.8530E+02    -0.8531E+02    -0.8532E+02    -0.8534E+02    -0.8536E+02    -0.8538E+02    -0.8541E+02    -0.8543E+02    -0.8546E+02    -0.8549E+02    -0.8552E+02    -0.8556E+02    -0.8559E+02    -0.8563E+02    -0.8567E+02    -0.8571E+02    -0.8575E+02    -0.8580E+02    -0.8584E+02    -0.8589E+02    -0.8594E+02    -0.8598E+02    -0.8603E+02    -0.8608E+02    -0.8613E+02    -0.8619E+02    -0.8624E+02    -0.8629E+02    -0.8634E+02    -0.8640E+02    -0.8645E+02    -0.8650E+02    -0.8656E+02    -0.8661E+02    -0.8666E+02    -0.8671E+02    -0.8676E+02    -0.8681E+02    -0.8686E+02    -0.8691E+02    -0.8695E+02    -0.8699E+02    -0.8703E+02    -0.8706E+02    -0.8708E+02    -0.8709E+02    -0.8709E+02
    -0.8711E+02    -0.8711E+02    -0.8709E+02    -0.8707E+02    -0.8705E+02    -0.8701E+02    -0.8698E+02    -0.8693E+02    -0.8689E+02    -0.8685E+02    -0.8680E+02    -0.8675E+02    -0.8671E+02    -0.8666E+02    -0.8661E+02    -0.8656E+02    -0.8651E+02    -0.8646E+02    -0.8642E+02    -0.8637E+02    -0.8632E+02    -0.8627E+02    -0.8623E+02    -0.8618E+02    -0.8614E+02    -0.8609E+02    -0.8605E+02    -0.8601E+02    -0.8596E+02    -0.8592E+02    -0.8589E+02    -0.8585E+02    -0.8581E+02    -0.8578E+02    -0.8575E+02    -0.8571E+02    -0.8569E+02    -0.8566E+02    -0.8563E+02    -0.8561E+02    -0.8559E+02    -0.8557E+02    -0.8555E+02    -0.8553E+02    -0.8552E+02    -0.8551E+02    -0.8550E+02    -0.8550E+02    -0.8549E+02    -0.8549E+02    -0.8549E+02    -0.8549E+02    -0.8550E+02    -0.8551E+02    -0.8552E+02    -0.8553E+02    -0.8554E+02    -0.8556E+02    -0.8558E+02    -0.8560E+02    -0.8562E+02    -0.8565E+02    -0.8567E+02    -0.8570E+02    -0.8573E+02    -0.8576E+02    -0.8580E+02    -0.8583E+02    -0.8587E+02    -0.8591E+02    -0.8595E+02    -0.8599E+02    -0.8603E+02    -0.8607E+02    -0.8611E+02    -0.8616E+02    -0.8620E+02    -0.8625E+02    -0.8629E+02    -0.8634E+02    -0.8639E+02    -0.8643E+02    -0.8648E+02    -0.8653E+02    -0.8658E+02    -0.8663E+02    -0.8667E+02    -0.8672E+02    -0.8677E+02    -0.8681E+02    -0.8686E+02    -0.8690E+02    -0.8694E+02    -0.8698E+02    -0.8702E+02    -0.8705E+02    -0.8708E+02    -0.8710E+02    -0.8711E+02    -0.8711E+02
    -0.8713E+02    -0.8713E+02    -0.8712E+02    -0.8710E+02    -0.8707E+02    -0.8704E+02    -0.8701E+02    -0.8697E+02    -0.8693E+02    -0.8689E+02    -0.8685E+02    -0.8681E+02    -0.8677E+02    -0.8672E+02    -0.8668E+02    -0.8664E+02    -0.8659E+02    -0.8655E+02    -0.8651E+02    -0.8646E+02    -0.8642E+02    -0.8638E+02    -0.8634E+02    -0.8630E+02    -0.8626E+02    -0.8622E+02    -0.8618E+02    -0.8614E+02    -0.8610E+02    -0.8607E+02    -0.8603E+02    -0.8600E+02    -0.8597E+02    -0.8594E+02    -0.8591E+02    -0.8588E+02    -0.8586E+02    -0.8583E+02    -0.8581E+02    -0.8579E+02    -0.8577E+02    -0.8575E+02    -0.8574E+02    -0.8573E+02    -0.8571E+02    -0.8570E+02    -0.8570E+02    -0.8569E+02    -0.8569E+02    -0.8569E+02    -0.8569E+02    -0.8569E+02    -0.8569E+02    -0.8570E+02    -0.8571E+02    -0.8572E+02    -0.8573E+02    -0.8575E+02    -0.8576E+02    -0.8578E+02    -0.8580E+02    -0.8582E+02    -0.8585E+02    -0.8587E+02    -0.8590E+02    -0.8593E+02    -0.8596E+02    -0.8599E+02    -0.8602E+02    -0.8605E+02    -0.8609E+02    -0.8612E+02    -0.8616E+02    -0.8620E+02    -0.8623E+02    -0.8627E+02    -0.8631E+02    -0.8635E+02    -0.8640E+02    -0.8644E+02    -0.8648E+02    -0.8652E+02    -0.8656E+02    -0.8661E+02    -0.8665E+02    -0.8669E+02    -0.8674E+02    -0.8678E+02    -0.8682E+02    -0.8686E+02    -0.8690E+02    -0.8694E+02    -0.8698E+02    -0.8702E+02    -0.8705E+02    -0.8708E+02    -0.8710E+02    -0.8712E+02    -0.8713E+02    -0.8713E+02
    -0.8715E+02    -0.8715E+02    -0.8714E+02    -0.8712E+02    -0.8710E+02    -0.8707E+02    -0.8704E+02    -0.8701E+02    -0.8697E+02    -0.8694E+02    -0.8690E+02    -0.8686E+02    -0.8682E+02    -0.8679E+02    -0.8675E+02    -0.8671E+02    -0.8667E+02    -0.8663E+02    -0.8659E+02    -0.8655E+02    -0.8652E+02    -0.8648E+02    -0.8644E+02    -0.8641E+02    -0.8637E+02    -0.8634E+02    -0.8630E+02    -0.8627E+02    -0.8624E+02    -0.8621E+02    -0.8618E+02    -0.8615E+02    -0.8612E+02    -0.8609E+02    -0.8607E+02    -0.8604E+02    -0.8602E+02    -0.8600E+02    -0.8598E+02    -0.8596E+02    -0.8594E+02    -0.8593E+02    -0.8592E+02    -0.8590E+02    -0.8589E+02    -0.8589E+02    -0.8588E+02    -0.8588E+02    -0.8587E+02    -0.8587E+02    -0.8587E+02    -0.8587E+02    -0.8588E+02    -0.8588E+02    -0.8589E+02    -0.8590E+02    -0.8591E+02    -0.8592E+02    -0.8594E+02    -0.8595E+02    -0.8597E+02    -0.8599E+02    -0.8601E+02    -0.8603E+02    -0.8606E+02    -0.8608E+02    -0.8611E+02    -0.8613E+02    -0.8616E+02    -0.8619E+02    -0.8622E+02    -0.8625E+02    -0.8628E+02    -0.8632E+02    -0.8635E+02    -0.8639E+02    -0.8642E+02    -0.8646E+02    -0.8649E+02    -0.8653E+02    -0.8657E+02    -0.8661E+02    -0.8664E+02    -0.8668E+02    -0.8672E+02    -0.8676E+02    -0.8680E+02    -0.8684E+02    -0.8687E+02    -0.8691E+02    -0.8695E+02    -0.8698E+02    -0.8702E+02    -0.8705E+02    -0.8708E+02    -0.8710E+02    -0.8713E+02    -0.8714E+02    -0.8715E+02    -0.8715E+02
    -0.8717E+02    -0.8717E+02    -0.8716E+02    -0.8714E+02    -0.8712E+02    -0.8710E+02    -0.8707E+02    -0.8704E+02    -0.8701E+02    -0.8698E+02    -0.8695E+02    -0.8692E+02    -0.8688E+02    -0.8685E+02    -0.8681E+02    -0.8678E+02    -0.8674E+02    -0.8671E+02    -0.8668E+02    -0.8664E+02    -0.8661E+02    -0.8658E+02    -0.8654E+02    -0.8651E+02    -0.8648E+02    -0.8645E+02    -0.8642E+02    -0.8639E+02    -0.8636E+02    -0.8634E+02    -0.8631E+02    -0.8629E+02    -0.8626E+02    -0.8624E+02    -0.8622E+02    -0.8619E+02    -0.8618E+02    -0.8616E+02    -0.8614E+02    -0.8612E+02    -0.8611E+02    -0.8610E+02    -0.8608E+02    -0.8607E+02    -0.8607E+02    -0.8606E+02    -0.8605E+02    -0.8605E+02    -0.8605E+02    -0.8604E+02    -0.8605E+02    -0.8605E+02    -0.8605E+02    -0.8606E+02    -0.8606E+02    -0.8607E+02    -0.8608E+02    -0.8609E+02    -0.8610E+02    -0.8612E+02    -0.8613E+02    -0.8615E+02    -0.8617E+02    -0.8619E+02    -0.8621E+02    -0.8623E+02    -0.8625E+02    -0.8627E+02    -0.8630E+02    -0.8632E+02    -0.8635E+02    -0.8638E+02    -0.8641E+02    -0.8643E+02    -0.8646E+02    -0.8649E+02    -0.8653E+02    -0.8656E+02    -0.8659E+02    -0.8662E+02    -0.8665E+02    -0.8669E+02    -0.8672E+02    -0.8675E+02    -0.8679E+02    -0.8682E+02    -0.8686E+02    -0.8689E+02    -0.8692E+02    -0.8696E+02    -0.8699E+02    -0.8702E+02    -0.8705E+02    -0.8708E+02    -0.8711E+02    -0.8713E+02    -0.8715E+02    -0.8716E+02    -0.8717E+02    -0.8717E+02
    -0.8719E+02    -0.8719E+02    -0.8718E+02    -0.8717E+02    -0.8715E+02    -0.8713E+02    -0.8710E+02    -0.8708E+02    -0.8705E+02    -0.8702E+02    -0.8699E+02    -0.8697E+02    -0.8694E+02    -0.8691E+02    -0.8688E+02    -0.8685E+02    -0.8682E+02    -0.8679E+02    -0.8676E+02    -0.8673E+02    -0.8670E+02    -0.8667E+02    -0.8664E+02    -0.8661E+02    -0.8659E+02    -0.8656E+02    -0.8653E+02    -0.8651E+02    -0.8648E+02    -0.8646E+02    -0.8644E+02    -0.8642E+02    -0.8640E+02    -0.8638E+02    -0.8636E+02    -0.8634E+02    -0.8632E+02    -0.8631E+02    -0.8629E+02    -0.8628E+02    -0.8627E+02    -0.8625E+02    -0.8624E+02    -0.8624E+02    -0.8623E+02    -0.8622E+02    -0.8622E+02    -0.8621E+02    -0.8621E+02    -0.8621E+02    -0.8621E+02    -0.8621E+02    -0.8621E+02    -0.8622E+02    -0.8622E+02    -0.8623E+02    -0.8624E+02    -0.8625E+02    -0.8626E+02    -0.8627E+02    -0.8628E+02    -0.8630E+02    -0.8631E+02    -0.8633E+02    -0.8635E+02    -0.8637E+02    -0.8639E+02    -0.8641E+02    -0.8643E+02    -0.8645E+02    -0.8647E+02    -0.8650E+02    -0.8652E+02    -0.8655E+02    -0.8657E+02    -0.8660E+02    -0.8662E+02    -0.8665E+02    -0.8668E+02    -0.8671E+02    -0.8674E+02    -0.8677E+02    -0.8680E+02    -0.8682E+02    -0.8685E+02    -0.8688E+02    -0.8691E+02    -0.8694E+02    -0.8697E+02    -0.8700E+02    -0.8703E+02    -0.8706E+02    -0.8708E+02    -0.8711E+02    -0.8713E+02    -0.8715E+02    -0.8717E+02    -0.8718E+02    -0.8719E+02    -0.8719E+02
    -0.8721E+02    -0.8721E+02    -0.8720E+02    -0.8719E+02    -0.8717E+02    -0.8715E+02    -0.8713E+02    -0.8711E+02    -0.8709E+02    -0.8706E+02    -0.8704E+02    -0.8701E+02    -0.8699E+02    -0.8696E+02    -0.8694E+02    -0.8691E+02    -0.8688E+02    -0.8686E+02    -0.8683E+02    -0.8681E+02    -0.8678E+02    -0.8676E+02    -0.8673E+02    -0.8671E+02    -0.8669E+02    -0.8667E+02    -0.8664E+02    -0.8662E+02    -0.8660E+02    -0.8658E+02    -0.8656E+02    -0.8654E+02    -0.8652E+02    -0.8651E+02    -0.8649E+02    -0.8648E+02    -0.8646E+02    -0.8645E+02    -0.8644E+02    -0.8642E+02    -0.8641E+02    -0.8640E+02    -0.8640E+02    -0.8639E+02    -0.8638E+02    -0.8638E+02    -0.8637E+02    -0.8637E+02    -0.8637E+02    -0.8637E+02    -0.8637E+02    -0.8637E+02    -0.8637E+02    -0.8637E+02    -0.8638E+02    -0.8639E+02    -0.8639E+02    -0.8640E+02    -0.8641E+02    -0.8642E+02    -0.8643E+02    -0.8644E+02    -0.8646E+02    -0.8647E+02    -0.8648E+02    -0.8650E+02    -0.8652E+02    -0.8653E+02    -0.8655E+02    -0.8657E+02    -0.8659E+02    -0.8661E+02    -0.8663E+02    -0.8665E+02    -0.8667E+02    -0.8670E+02    -0.8672E+02    -0.8674E+02    -0.8677E+02    -0.8679E+02    -0.8682E+02    -0.8684E+02    -0.8687E+02    -0.8689E+02    -0.8692E+02    -0.8694E+02    -0.8697E+02    -0.8699E+02    -0.8702E+02    -0.8705E+02    -0.8707E+02    -0.8709E+02    -0.8712E+02    -0.8714E+02    -0.8716E+02    -0.8718E+02    -0.8719E+02    -0.8720E+02    -0.8721E+02    -0.8721E+02
    -0.8722E+02    -0.8722E+02    -0.8722E+02    -0.8721E+02    -0.8720E+02    -0.8718E+02    -0.8716E+02    -0.8714E+02    -0.8712E+02    -0.8710E+02    -0.8708E+02    -0.8706E+02    -0.8704E+02    -0.8702E+02    -0.8700E+02    -0.8697E+02    -0.8695E+02    -0.8693E+02    -0.8691E+02    -0.8689E+02    -0.8687E+02    -0.8685E+02    -0.8682E+02    -0.8680E+02    -0.8679E+02    -0.8677E+02    -0.8675E+02    -0.8673E+02    -0.8671E+02    -0.8670E+02    -0.8668E+02    -0.8666E+02    -0.8665E+02    -0.8663E+02    -0.8662E+02    -0.8661E+02    -0.8660E+02    -0.8658E+02    -0.8657E+02    -0.8656E+02    -0.8656E+02    -0.8655E+02    -0.8654E+02    -0.8653E+02    -0.8653E+02    -0.8652E+02    -0.8652E+02    -0.8652E+02    -0.8652E+02    -0.8652E+02    -0.8652E+02    -0.8652E+02    -0.8652E+02    -0.8652E+02    -0.8653E+02    -0.8653E+02    -0.8654E+02    -0.8654E+02    -0.8655E+02    -0.8656E+02    -0.8657E+02    -0.8658E+02    -0.8659E+02    -0.8660E+02    -0.8661E+02    -0.8663E+02    -0.8664E+02    -0.8666E+02    -0.8667E+02    -0.8669E+02    -0.8670E+02    -0.8672E+02    -0.8674E+02    -0.8676E+02    -0.8677E+02    -0.8679E+02    -0.8681E+02    -0.8683E+02    -0.8685E+02    -0.8687E+02    -0.8689E+02    -0.8692E+02    -0.8694E+02    -0.8696E+02    -0.8698E+02    -0.8700E+02    -0.8702E+02    -0.8704E+02    -0.8707E+02    -0.8709E+02    -0.8711E+02    -0.8713E+02    -0.8715E+02    -0.8717E+02    -0.8718E+02    -0.8720E+02    -0.8721E+02    -0.8722E+02    -0.8723E+02    -0.8723E+02
    -0.8724E+02    -0.8724E+02    -0.8724E+02    -0.8723E+02    -0.8722E+02    -0.8721E+02    -0.8719E+02    -0.8718E+02    -0.8716E+02    -0.8714E+02    -0.8712E+02    -0.8711E+02    -0.8709E+02    -0.8707E+02    -0.8705E+02    -0.8703E+02    -0.8702E+02    -0.8700E+02    -0.8698E+02    -0.8696E+02    -0.8695E+02    -0.8693E+02    -0.8691E+02    -0.8689E+02    -0.8688E+02    -0.8686E+02    -0.8685E+02    -0.8683E+02    -0.8682E+02    -0.8680E+02    -0.8679E+02    -0.8678E+02    -0.8677E+02    -0.8675E+02    -0.8674E+02    -0.8673E+02    -0.8672E+02    -0.8671E+02    -0.8670E+02    -0.8670E+02    -0.8669E+02    -0.8668E+02    -0.8668E+02    -0.8667E+02    -0.8667E+02    -0.8666E+02    -0.8666E+02    -0.8666E+02    -0.8666E+02    -0.8666E+02    -0.8666E+02    -0.8666E+02    -0.8666E+02    -0.8666E+02    -0.8667E+02    -0.8667E+02    -0.8667E+02    -0.8668E+02    -0.8669E+02    -0.8669E+02    -0.8670E+02    -0.8671E+02    -0.8672E+02    -0.8673E+02    -0.8674E+02    -0.8675E+02    -0.8676E+02    -0.8677E+02    -0.8678E+02    -0.8680E+02    -0.8681E+02    -0.8682E+02    -0.8684E+02    -0.8685E+02    -0.8687E+02    -0.8689E+02    -0.8690E+02    -0.8692E+02    -0.8693E+02    -0.8695E+02    -0.8697E+02    -0.8699E+02    -0.8700E+02    -0.8702E+02    -0.8704E+02    -0.8706E+02    -0.8707E+02    -0.8709E+02    -0.8711E+02    -0.8713E+02    -0.8715E+02    -0.8716E+02    -0.8718E+02    -0.8719E+02    -0.8721E+02    -0.8722E+02    -0.8723E+02    -0.8724E+02    -0.8724E+02    -0.8724E+02
    -0.8726E+02    -0.8726E+02    -0.8725E+02    -0.8725E+02    -0.8724E+02    -0.8723E+02    -0.8722E+02    -0.8721E+02    -0.8719E+02    -0.8718E+02    -0.8716E+02    -0.8715E+02    -0.8714E+02    -0.8712E+02    -0.8711E+02    -0.8709E+02    -0.8708E+02    -0.8706E+02    -0.8705E+02    -0.8703E+02    -0.8702E+02    -0.8701E+02    -0.8699E+02    -0.8698E+02    -0.8697E+02    -0.8695E+02    -0.8694E+02    -0.8693E+02    -0.8692E+02    -0.8691E+02    -0.8690E+02    -0.8689E+02    -0.8688E+02    -0.8687E+02    -0.8686E+02    -0.8685E+02    -0.8684E+02    -0.8684E+02    -0.8683E+02    -0.8682E+02    -0.8682E+02    -0.8681E+02    -0.8681E+02    -0.8680E+02    -0.8680E+02    -0.8680E+02    -0.8679E+02    -0.8679E+02    -0.8679E+02    -0.8679E+02    -0.8679E+02    -0.8679E+02    -0.8679E+02    -0.8680E+02    -0.8680E+02    -0.8680E+02    -0.8680E+02    -0.8681E+02    -0.8681E+02    -0.8682E+02    -0.8683E+02    -0.8683E+02    -0.8684E+02    -0.8685E+02    -0.8685E+02    -0.8686E+02    -0.8687E+02    -0.8688E+02    -0.8689E+02    -0.8690E+02    -0.8691E+02    -0.8692E+02    -0.8694E+02    -0.8695E+02    -0.8696E+02    -0.8697E+02    -0.8699E+02    -0.8700E+02    -0.8701E+02    -0.8703E+02    -0.8704E+02    -0.8705E+02    -0.8707E+02    -0.8708E+02    -0.8710E+02    -0.8711E+02    -0.8712E+02    -0.8714E+02    -0.8715E+02    -0.8717E+02    -0.8718E+02    -0.8719E+02    -0.8721E+02    -0.8722E+02    -0.8723E+02    -0.8724E+02    -0.8725E+02    -0.8726E+02    -0.8726E+02    -0.8726E+02
    -0.8727E+02    -0.8727E+02    -0.8727E+02    -0.8727E+02    -0.8726E+02    -0.8725E+02    -0.8724E+02    -0.8723E+02    -0.8722E+02    -0.8721E+02    -0.8720E+02    -0.8719E+02    -0.8718E+02    -0.8717E+02    -0.8716E+02    -0.8715E+02    -0.8713E+02    -0.8712E+02    -0.8711E+02    -0.8710E+02    -0.8709E+02    -0.8708E+02    -0.8707E+02    -0.8706E+02    -0.8705E+02    -0.8704E+02    -0.8703E+02    -0.8702E+02    -0.8701E+02    -0.8700E+02    -0.8700E+02    -0.8699E+02    -0.8698E+02    -0.8697E+02    -0.8697E+02    -0.8696E+02    -0.8695E+02    -0.8695E+02    -0.8694E+02    -0.8694E+02    -0.8693E+02    -0.8693E+02    -0.8693E+02    -0.8692E+02    -0.8692E+02    -0.8692E+02    -0.8692E+02    -0.8691E+02    -0.8691E+02    -0.8691E+02    -0.8691E+02    -0.8691E+02    -0.8692E+02    -0.8692E+02    -0.8692E+02    -0.8692E+02    -0.8692E+02    -0.8693E+02    -0.8693E+02    -0.8694E+02    -0.8694E+02    -0.8694E+02    -0.8695E+02    -0.8696E+02    -0.8696E+02    -0.8697E+02    -0.8698E+02    -0.8698E+02    -0.8699E+02    -0.8700E+02    -0.8701E+02    -0.8702E+02    -0.8702E+02    -0.8703E+02    -0.8704E+02    -0.8705E+02    -0.8706E+02    -0.8707E+02    -0.8708E+02    -0.8709E+02    -0.8710E+02    -0.8712E+02    -0.8713E+02    -0.8714E+02    -0.8715E+02    -0.8716E+02    -0.8717E+02    -0.8718E+02    -0.8719E+02    -0.8720E+02    -0.8721E+02    -0.8722E+02    -0.8723E+02    -0.8724E+02    -0.8725E+02    -0.8726E+02    -0.8727E+02    -0.8727E+02    -0.8727E+02    -0.8727E+02
    -0.8729E+02    -0.8729E+02    -0.8728E+02    -0.8728E+02    -0.8728E+02    -0.8727E+02    -0.8726E+02    -0.8726E+02    -0.8725E+02    -0.8724E+02    -0.8723E+02    -0.8722E+02    -0.8722E+02    -0.8721E+02    -0.8720E+02    -0.8719E+02    -0.8718E+02    -0.8717E+02    -0.8717E+02    -0.8716E+02    -0.8715E+02    -0.8714E+02    -0.8713E+02    -0.8713E+02    -0.8712E+02    -0.8711E+02    -0.8710E+02    -0.8710E+02    -0.8709E+02    -0.8709E+02    -0.8708E+02    -0.8707E+02    -0.8707E+02    -0.8706E+02    -0.8706E+02    -0.8705E+02    -0.8705E+02    -0.8704E+02    -0.8704E+02    -0.8704E+02    -0.8703E+02    -0.8703E+02    -0.8703E+02    -0.8702E+02    -0.8702E+02    -0.8702E+02    -0.8702E+02    -0.8702E+02    -0.8702E+02    -0.8702E+02    -0.8702E+02    -0.8702E+02    -0.8702E+02    -0.8702E+02    -0.8702E+02    -0.8702E+02    -0.8703E+02    -0.8703E+02    -0.8703E+02    -0.8703E+02    -0.8704E+02    -0.8704E+02    -0.8705E+02    -0.8705E+02    -0.8705E+02    -0.8706E+02    -0.8706E+02    -0.8707E+02    -0.8708E+02    -0.8708E+02    -0.8709E+02    -0.8709E+02    -0.8710E+02    -0.8711E+02    -0.8711E+02    -0.8712E+02    -0.8713E+02    -0.8714E+02    -0.8714E+02    -0.8715E+02    -0.8716E+02    -0.8717E+02    -0.8718E+02    -0.8718E+02    -0.8719E+02    -0.8720E+02    -0.8721E+02    -0.8722E+02    -0.8723E+02    -0.8723E+02    -0.8724E+02    -0.8725E+02    -0.8726E+02    -0.8726E+02    -0.8727E+02    -0.8728E+02    -0.8728E+02    -0.8728E+02    -0.8729E+02    -0.8729E+02
    -0.8729E+02    -0.8729E+02    -0.8729E+02    -0.8729E+02    -0.8729E+02    -0.8728E+02    -0.8728E+02    -0.8727E+02    -0.8727E+02    -0.8726E+02    -0.8725E+02    -0.8725E+02    -0.8724E+02    -0.8723E+02    -0.8723E+02    -0.8722E+02    -0.8722E+02    -0.8721E+02    -0.8720E+02    -0.8720E+02    -0.8719E+02    -0.8718E+02    -0.8718E+02    -0.8717E+02    -0.8717E+02    -0.8716E+02    -0.8716E+02    -0.8715E+02    -0.8714E+02    -0.8714E+02    -0.8713E+02    -0.8713E+02    -0.8713E+02    -0.8712E+02    -0.8712E+02    -0.8711E+02    -0.8711E+02    -0.8711E+02    -0.8710E+02    -0.8710E+02    -0.8710E+02    -0.8710E+02    -0.8709E+02    -0.8709E+02    -0.8709E+02    -0.8709E+02    -0.8709E+02    -0.8709E+02    -0.8709E+02    -0.8709E+02    -0.8709E+02    -0.8709E+02    -0.8709E+02    -0.8709E+02    -0.8709E+02    -0.8709E+02    -0.8709E+02    -0.8710E+02    -0.8710E+02    -0.8710E+02    -0.8710E+02    -0.8711E+02    -0.8711E+02    -0.8711E+02    -0.8712E+02    -0.8712E+02    -0.8712E+02    -0.8713E+02    -0.8713E+02    -0.8714E+02    -0.8714E+02    -0.8715E+02    -0.8715E+02    -0.8716E+02    -0.8716E+02    -0.8717E+02    -0.8717E+02    -0.8718E+02    -0.8719E+02    -0.8719E+02    -0.8720E+02    -0.8720E+02    -0.8721E+02    -0.8722E+02    -0.8722E+02    -0.8723E+02    -0.8724E+02    -0.8724E+02    -0.8725E+02    -0.8725E+02    -0.8726E+02    -0.8727E+02    -0.8727E+02    -0.8728E+02    -0.8728E+02    -0.8729E+02    -0.8729E+02    -0.8729E+02    -0.8729E+02    -0.8729E+02
    -0.8729E+02    -0.8729E+02    -0.8729E+02    -0.8729E+02    -0.8729E+02    -0.8728E+02    -0.8728E+02    -0.8727E+02    -0.8727E+02    -0.8726E+02    -0.8725E+02    -0.8725E+02    -0.8724E+02    -0.8723E+02    -0.8723E+02    -0.8722E+02    -0.8722E+02    -0.8721E+02    -0.8720E+02    -0.8720E+02    -0.8719E+02    -0.8718E+02    -0.8718E+02    -0.8717E+02    -0.8717E+02    -0.8716E+02    -0.8716E+02    -0.8715E+02    -0.8714E+02    -0.8714E+02    -0.8713E+02    -0.8713E+02    -0.8713E+02    -0.8712E+02    -0.8712E+02    -0.8711E+02    -0.8711E+02    -0.8711E+02    -0.8710E+02    -0.8710E+02    -0.8710E+02    -0.8710E+02    -0.8709E+02    -0.8709E+02    -0.8709E+02    -0.8709E+02    -0.8709E+02    -0.8709E+02    -0.8709E+02    -0.8709E+02    -0.8709E+02    -0.8709E+02    -0.8709E+02    -0.8709E+02    -0.8709E+02    -0.8709E+02    -0.8709E+02    -0.8710E+02    -0.8710E+02    -0.8710E+02    -0.8710E+02    -0.8711E+02    -0.8711E+02    -0.8711E+02    -0.8712E+02    -0.8712E+02    -0.8712E+02    -0.8713E+02    -0.8713E+02    -0.8714E+02    -0.8714E+02    -0.8715E+02    -0.8715E+02    -0.8716E+02    -0.8716E+02    -0.8717E+02    -0.8717E+02    -0.8718E+02    -0.8719E+02    -0.8719E+02    -0.8720E+02    -0.8720E+02    -0.8721E+02    -0.8722E+02    -0.8722E+02    -0.8723E+02    -0.8724E+02    -0.8724E+02    -0.8725E+02    -0.8725E+02    -0.8726E+02    -0.8727E+02    -0.8727E+02    -0.8728E+02    -0.8728E+02    -0.8729E+02    -0.8729E+02    -0.8729E+02    -0.8729E+02    -0.8729E+02
