# Supplementary material for: Electrical Pacing of Cardiac Tissue Including Potassium Inward Rectification
Source: PLoS One. 2015 Jun 9;10(6):e0127837. doi: 10.1371/journal.pone.0127837 (PMC4461281; doi:10.1371/journal.pone.0127837)
Supplement: S1 Data — (ZIP) [file pone.0127837.s001.zip › All-Data/Fig4-Data/BDT281/Vm142.txt]

    -0.8733E+02    -0.8729E+02    -0.8729E+02    -0.8729E+02    -0.8728E+02    -0.8728E+02    -0.8727E+02    -0.8727E+02    -0.8726E+02    -0.8726E+02    -0.8725E+02    -0.8724E+02    -0.8724E+02    -0.8723E+02    -0.8722E+02    -0.8721E+02    -0.8721E+02    -0.8720E+02    -0.8719E+02    -0.8719E+02    -0.8718E+02    -0.8717E+02    -0.8717E+02    -0.8716E+02    -0.8715E+02    -0.8715E+02    -0.8714E+02    -0.8714E+02    -0.8713E+02    -0.8713E+02    -0.8712E+02    -0.8712E+02    -0.8711E+02    -0.8711E+02    -0.8710E+02    -0.8710E+02    -0.8709E+02    -0.8709E+02    -0.8709E+02    -0.8708E+02    -0.8708E+02    -0.8708E+02    -0.8708E+02    -0.8708E+02    -0.8707E+02    -0.8707E+02    -0.8707E+02    -0.8707E+02    -0.8707E+02    -0.8707E+02    -0.8707E+02    -0.8707E+02    -0.8707E+02    -0.8707E+02    -0.8707E+02    -0.8707E+02    -0.8708E+02    -0.8708E+02    -0.8708E+02    -0.8708E+02    -0.8709E+02    -0.8709E+02    -0.8709E+02    -0.8710E+02    -0.8710E+02    -0.8710E+02    -0.8711E+02    -0.8711E+02    -0.8712E+02    -0.8712E+02    -0.8713E+02    -0.8713E+02    -0.8714E+02    -0.8715E+02    -0.8715E+02    -0.8716E+02    -0.8716E+02    -0.8717E+02    -0.8718E+02    -0.8718E+02    -0.8719E+02    -0.8720E+02    -0.8720E+02    -0.8721E+02    -0.8722E+02    -0.8722E+02    -0.8723E+02    -0.8724E+02    -0.8724E+02    -0.8725E+02    -0.8726E+02    -0.8726E+02    -0.8727E+02    -0.8727E+02    -0.8728E+02    -0.8728E+02    -0.8729E+02    -0.8729E+02    -0.8729E+02    -0.8729E+02
    -0.8729E+02    -0.8729E+02    -0.8729E+02    -0.8729E+02    -0.8728E+02    -0.8728E+02    -0.8727E+02    -0.8727E+02    -0.8726E+02    -0.8726E+02    -0.8725E+02    -0.8724E+02    -0.8724E+02    -0.8723E+02    -0.8722E+02    -0.8721E+02    -0.8721E+02    -0.8720E+02    -0.8719E+02    -0.8719E+02    -0.8718E+02    -0.8717E+02    -0.8717E+02    -0.8716E+02    -0.8715E+02    -0.8715E+02    -0.8714E+02    -0.8714E+02    -0.8713E+02    -0.8713E+02    -0.8712E+02    -0.8712E+02    -0.8711E+02    -0.8711E+02    -0.8710E+02    -0.8710E+02    -0.8709E+02    -0.8709E+02    -0.8709E+02    -0.8708E+02    -0.8708E+02    -0.8708E+02    -0.8708E+02    -0.8708E+02    -0.8707E+02    -0.8707E+02    -0.8707E+02    -0.8707E+02    -0.8707E+02    -0.8707E+02    -0.8707E+02    -0.8707E+02    -0.8707E+02    -0.8707E+02    -0.8707E+02    -0.8707E+02    -0.8708E+02    -0.8708E+02    -0.8708E+02    -0.8708E+02    -0.8709E+02    -0.8709E+02    -0.8709E+02    -0.8710E+02    -0.8710E+02    -0.8710E+02    -0.8711E+02    -0.8711E+02    -0.8712E+02    -0.8712E+02    -0.8713E+02    -0.8713E+02    -0.8714E+02    -0.8715E+02    -0.8715E+02    -0.8716E+02    -0.8716E+02    -0.8717E+02    -0.8718E+02    -0.8718E+02    -0.8719E+02    -0.8720E+02    -0.8720E+02    -0.8721E+02    -0.8722E+02    -0.8722E+02    -0.8723E+02    -0.8724E+02    -0.8724E+02    -0.8725E+02    -0.8726E+02    -0.8726E+02    -0.8727E+02    -0.8727E+02    -0.8728E+02    -0.8728E+02    -0.8729E+02    -0.8729E+02    -0.8729E+02    -0.8729E+02
    -0.8728E+02    -0.8728E+02    -0.8728E+02    -0.8728E+02    -0.8727E+02    -0.8727E+02    -0.8726E+02    -0.8725E+02    -0.8724E+02    -0.8723E+02    -0.8723E+02    -0.8722E+02    -0.8721E+02    -0.8720E+02    -0.8719E+02    -0.8718E+02    -0.8717E+02    -0.8716E+02    -0.8715E+02    -0.8715E+02    -0.8714E+02    -0.8713E+02    -0.8712E+02    -0.8711E+02    -0.8710E+02    -0.8710E+02    -0.8709E+02    -0.8708E+02    -0.8707E+02    -0.8707E+02    -0.8706E+02    -0.8705E+02    -0.8705E+02    -0.8704E+02    -0.8704E+02    -0.8703E+02    -0.8703E+02    -0.8702E+02    -0.8702E+02    -0.8701E+02    -0.8701E+02    -0.8701E+02    -0.8700E+02    -0.8700E+02    -0.8700E+02    -0.8700E+02    -0.8700E+02    -0.8700E+02    -0.8700E+02    -0.8699E+02    -0.8699E+02    -0.8700E+02    -0.8700E+02    -0.8700E+02    -0.8700E+02    -0.8700E+02    -0.8700E+02    -0.8701E+02    -0.8701E+02    -0.8701E+02    -0.8702E+02    -0.8702E+02    -0.8702E+02    -0.8703E+02    -0.8703E+02    -0.8704E+02    -0.8705E+02    -0.8705E+02    -0.8706E+02    -0.8706E+02    -0.8707E+02    -0.8708E+02    -0.8708E+02    -0.8709E+02    -0.8710E+02    -0.8711E+02    -0.8712E+02    -0.8712E+02    -0.8713E+02    -0.8714E+02    -0.8715E+02    -0.8716E+02    -0.8717E+02    -0.8718E+02    -0.8718E+02    -0.8719E+02    -0.8720E+02    -0.8721E+02    -0.8722E+02    -0.8723E+02    -0.8724E+02    -0.8724E+02    -0.8725E+02    -0.8726E+02    -0.8727E+02    -0.8727E+02    -0.8728E+02    -0.8728E+02    -0.8728E+02    -0.8728E+02
    -0.8727E+02    -0.8727E+02    -0.8727E+02    -0.8726E+02    -0.8725E+02    -0.8725E+02    -0.8724E+02    -0.8723E+02    -0.8722E+02    -0.8720E+02    -0.8719E+02    -0.8718E+02    -0.8717E+02    -0.8716E+02    -0.8714E+02    -0.8713E+02    -0.8712E+02    -0.8711E+02    -0.8710E+02    -0.8709E+02    -0.8707E+02    -0.8706E+02    -0.8705E+02    -0.8704E+02    -0.8703E+02    -0.8702E+02    -0.8701E+02    -0.8700E+02    -0.8699E+02    -0.8698E+02    -0.8697E+02    -0.8696E+02    -0.8695E+02    -0.8695E+02    -0.8694E+02    -0.8693E+02    -0.8693E+02    -0.8692E+02    -0.8691E+02    -0.8691E+02    -0.8690E+02    -0.8690E+02    -0.8690E+02    -0.8689E+02    -0.8689E+02    -0.8689E+02    -0.8689E+02    -0.8688E+02    -0.8688E+02    -0.8688E+02    -0.8688E+02    -0.8688E+02    -0.8688E+02    -0.8689E+02    -0.8689E+02    -0.8689E+02    -0.8689E+02    -0.8690E+02    -0.8690E+02    -0.8691E+02    -0.8691E+02    -0.8692E+02    -0.8692E+02    -0.8693E+02    -0.8694E+02    -0.8694E+02    -0.8695E+02    -0.8696E+02    -0.8697E+02    -0.8698E+02    -0.8698E+02    -0.8699E+02    -0.8700E+02    -0.8701E+02    -0.8702E+02    -0.8703E+02    -0.8704E+02    -0.8706E+02    -0.8707E+02    -0.8708E+02    -0.8709E+02    -0.8710E+02    -0.8711E+02    -0.8712E+02    -0.8714E+02    -0.8715E+02    -0.8716E+02    -0.8717E+02    -0.8718E+02    -0.8720E+02    -0.8721E+02    -0.8722E+02    -0.8723E+02    -0.8724E+02    -0.8725E+02    -0.8726E+02    -0.8726E+02    -0.8727E+02    -0.8727E+02    -0.8727E+02
    -0.8725E+02    -0.8725E+02    -0.8725E+02    -0.8724E+02    -0.8723E+02    -0.8722E+02    -0.8721E+02    -0.8720E+02    -0.8718E+02    -0.8717E+02    -0.8715E+02    -0.8714E+02    -0.8712E+02    -0.8711E+02    -0.8709E+02    -0.8708E+02    -0.8706E+02    -0.8704E+02    -0.8703E+02    -0.8701E+02    -0.8700E+02    -0.8698E+02    -0.8697E+02    -0.8696E+02    -0.8694E+02    -0.8693E+02    -0.8692E+02    -0.8690E+02    -0.8689E+02    -0.8688E+02    -0.8687E+02    -0.8686E+02    -0.8685E+02    -0.8683E+02    -0.8683E+02    -0.8682E+02    -0.8681E+02    -0.8680E+02    -0.8679E+02    -0.8679E+02    -0.8678E+02    -0.8677E+02    -0.8677E+02    -0.8676E+02    -0.8676E+02    -0.8676E+02    -0.8675E+02    -0.8675E+02    -0.8675E+02    -0.8675E+02    -0.8675E+02    -0.8675E+02    -0.8675E+02    -0.8676E+02    -0.8676E+02    -0.8676E+02    -0.8677E+02    -0.8677E+02    -0.8678E+02    -0.8678E+02    -0.8679E+02    -0.8680E+02    -0.8680E+02    -0.8681E+02    -0.8682E+02    -0.8683E+02    -0.8684E+02    -0.8685E+02    -0.8686E+02    -0.8687E+02    -0.8688E+02    -0.8690E+02    -0.8691E+02    -0.8692E+02    -0.8693E+02    -0.8695E+02    -0.8696E+02    -0.8698E+02    -0.8699E+02    -0.8700E+02    -0.8702E+02    -0.8703E+02    -0.8705E+02    -0.8706E+02    -0.8708E+02    -0.8710E+02    -0.8711E+02    -0.8713E+02    -0.8714E+02    -0.8716E+02    -0.8717E+02    -0.8719E+02    -0.8720E+02    -0.8721E+02    -0.8722E+02    -0.8724E+02    -0.8724E+02    -0.8725E+02    -0.8726E+02    -0.8726E+02
    -0.8724E+02    -0.8724E+02    -0.8723E+02    -0.8722E+02    -0.8721E+02    -0.8720E+02    -0.8718E+02    -0.8717E+02    -0.8715E+02    -0.8713E+02    -0.8711E+02    -0.8709E+02    -0.8707E+02    -0.8705E+02    -0.8703E+02    -0.8701E+02    -0.8699E+02    -0.8698E+02    -0.8696E+02    -0.8694E+02    -0.8692E+02    -0.8690E+02    -0.8688E+02    -0.8686E+02    -0.8685E+02    -0.8683E+02    -0.8681E+02    -0.8680E+02    -0.8678E+02    -0.8677E+02    -0.8675E+02    -0.8674E+02    -0.8673E+02    -0.8671E+02    -0.8670E+02    -0.8669E+02    -0.8668E+02    -0.8667E+02    -0.8666E+02    -0.8665E+02    -0.8664E+02    -0.8664E+02    -0.8663E+02    -0.8662E+02    -0.8662E+02    -0.8661E+02    -0.8661E+02    -0.8661E+02    -0.8661E+02    -0.8661E+02    -0.8661E+02    -0.8661E+02    -0.8661E+02    -0.8661E+02    -0.8662E+02    -0.8662E+02    -0.8663E+02    -0.8663E+02    -0.8664E+02    -0.8665E+02    -0.8665E+02    -0.8666E+02    -0.8667E+02    -0.8668E+02    -0.8669E+02    -0.8671E+02    -0.8672E+02    -0.8673E+02    -0.8675E+02    -0.8676E+02    -0.8677E+02    -0.8679E+02    -0.8680E+02    -0.8682E+02    -0.8684E+02    -0.8685E+02    -0.8687E+02    -0.8689E+02    -0.8691E+02    -0.8693E+02    -0.8694E+02    -0.8696E+02    -0.8698E+02    -0.8700E+02    -0.8702E+02    -0.8704E+02    -0.8706E+02    -0.8708E+02    -0.8710E+02    -0.8712E+02    -0.8713E+02    -0.8715E+02    -0.8717E+02    -0.8719E+02    -0.8720E+02    -0.8721E+02    -0.8722E+02    -0.8723E+02    -0.8724E+02    -0.8724E+02
    -0.8722E+02    -0.8722E+02    -0.8721E+02    -0.8720E+02    -0.8719E+02    -0.8717E+02    -0.8715E+02    -0.8713E+02    -0.8711E+02    -0.8709E+02    -0.8707E+02    -0.8704E+02    -0.8702E+02    -0.8700E+02    -0.8697E+02    -0.8695E+02    -0.8693E+02    -0.8690E+02    -0.8688E+02    -0.8686E+02    -0.8683E+02    -0.8681E+02    -0.8679E+02    -0.8677E+02    -0.8675E+02    -0.8673E+02    -0.8671E+02    -0.8669E+02    -0.8667E+02    -0.8665E+02    -0.8663E+02    -0.8662E+02    -0.8660E+02    -0.8658E+02    -0.8657E+02    -0.8655E+02    -0.8654E+02    -0.8653E+02    -0.8652E+02    -0.8651E+02    -0.8650E+02    -0.8649E+02    -0.8648E+02    -0.8647E+02    -0.8647E+02    -0.8646E+02    -0.8646E+02    -0.8646E+02    -0.8646E+02    -0.8645E+02    -0.8645E+02    -0.8646E+02    -0.8646E+02    -0.8646E+02    -0.8647E+02    -0.8647E+02    -0.8648E+02    -0.8649E+02    -0.8649E+02    -0.8650E+02    -0.8651E+02    -0.8652E+02    -0.8654E+02    -0.8655E+02    -0.8656E+02    -0.8658E+02    -0.8659E+02    -0.8661E+02    -0.8662E+02    -0.8664E+02    -0.8666E+02    -0.8668E+02    -0.8670E+02    -0.8672E+02    -0.8674E+02    -0.8676E+02    -0.8678E+02    -0.8680E+02    -0.8682E+02    -0.8684E+02    -0.8686E+02    -0.8689E+02    -0.8691E+02    -0.8693E+02    -0.8696E+02    -0.8698E+02    -0.8700E+02    -0.8703E+02    -0.8705E+02    -0.8707E+02    -0.8709E+02    -0.8712E+02    -0.8714E+02    -0.8716E+02    -0.8717E+02    -0.8719E+02    -0.8720E+02    -0.8721E+02    -0.8722E+02    -0.8722E+02
    -0.8720E+02    -0.8720E+02    -0.8719E+02    -0.8718E+02    -0.8716E+02    -0.8714E+02    -0.8712E+02    -0.8710E+02    -0.8707E+02    -0.8705E+02    -0.8702E+02    -0.8699E+02    -0.8697E+02    -0.8694E+02    -0.8691E+02    -0.8688E+02    -0.8685E+02    -0.8683E+02    -0.8680E+02    -0.8677E+02    -0.8675E+02    -0.8672E+02    -0.8669E+02    -0.8667E+02    -0.8664E+02    -0.8662E+02    -0.8659E+02    -0.8657E+02    -0.8655E+02    -0.8653E+02    -0.8651E+02    -0.8649E+02    -0.8647E+02    -0.8645E+02    -0.8643E+02    -0.8641E+02    -0.8640E+02    -0.8638E+02    -0.8637E+02    -0.8636E+02    -0.8635E+02    -0.8633E+02    -0.8633E+02    -0.8632E+02    -0.8631E+02    -0.8630E+02    -0.8630E+02    -0.8630E+02    -0.8629E+02    -0.8629E+02    -0.8629E+02    -0.8630E+02    -0.8630E+02    -0.8630E+02    -0.8631E+02    -0.8631E+02    -0.8632E+02    -0.8633E+02    -0.8634E+02    -0.8635E+02    -0.8636E+02    -0.8638E+02    -0.8639E+02    -0.8641E+02    -0.8642E+02    -0.8644E+02    -0.8646E+02    -0.8648E+02    -0.8650E+02    -0.8652E+02    -0.8654E+02    -0.8656E+02    -0.8658E+02    -0.8661E+02    -0.8663E+02    -0.8665E+02    -0.8668E+02    -0.8670E+02    -0.8673E+02    -0.8676E+02    -0.8678E+02    -0.8681E+02    -0.8684E+02    -0.8686E+02    -0.8689E+02    -0.8692E+02    -0.8695E+02    -0.8697E+02    -0.8700E+02    -0.8703E+02    -0.8705E+02    -0.8708E+02    -0.8710E+02    -0.8713E+02    -0.8715E+02    -0.8717E+02    -0.8718E+02    -0.8719E+02    -0.8720E+02    -0.8720E+02
    -0.8718E+02    -0.8718E+02    -0.8717E+02    -0.8716E+02    -0.8714E+02    -0.8711E+02    -0.8709E+02    -0.8706E+02    -0.8703E+02    -0.8700E+02    -0.8697E+02    -0.8694E+02    -0.8691E+02    -0.8688E+02    -0.8685E+02    -0.8681E+02    -0.8678E+02    -0.8675E+02    -0.8672E+02    -0.8669E+02    -0.8665E+02    -0.8662E+02    -0.8659E+02    -0.8656E+02    -0.8653E+02    -0.8651E+02    -0.8648E+02    -0.8645E+02    -0.8642E+02    -0.8640E+02    -0.8637E+02    -0.8635E+02    -0.8633E+02    -0.8631E+02    -0.8629E+02    -0.8627E+02    -0.8625E+02    -0.8623E+02    -0.8621E+02    -0.8620E+02    -0.8618E+02    -0.8617E+02    -0.8616E+02    -0.8615E+02    -0.8614E+02    -0.8614E+02    -0.8613E+02    -0.8613E+02    -0.8613E+02    -0.8612E+02    -0.8612E+02    -0.8613E+02    -0.8613E+02    -0.8613E+02    -0.8614E+02    -0.8615E+02    -0.8616E+02    -0.8617E+02    -0.8618E+02    -0.8619E+02    -0.8621E+02    -0.8622E+02    -0.8624E+02    -0.8626E+02    -0.8628E+02    -0.8630E+02    -0.8632E+02    -0.8634E+02    -0.8636E+02    -0.8639E+02    -0.8641E+02    -0.8644E+02    -0.8646E+02    -0.8649E+02    -0.8652E+02    -0.8655E+02    -0.8658E+02    -0.8661E+02    -0.8664E+02    -0.8667E+02    -0.8670E+02    -0.8673E+02    -0.8676E+02    -0.8679E+02    -0.8682E+02    -0.8685E+02    -0.8689E+02    -0.8692E+02    -0.8695E+02    -0.8698E+02    -0.8701E+02    -0.8704E+02    -0.8707E+02    -0.8709E+02    -0.8712E+02    -0.8714E+02    -0.8716E+02    -0.8717E+02    -0.8718E+02    -0.8718E+02
    -0.8716E+02    -0.8716E+02    -0.8715E+02    -0.8713E+02    -0.8711E+02    -0.8709E+02    -0.8706E+02    -0.8703E+02    -0.8699E+02    -0.8696E+02    -0.8692E+02    -0.8689E+02    -0.8685E+02    -0.8681E+02    -0.8678E+02    -0.8674E+02    -0.8670E+02    -0.8667E+02    -0.8663E+02    -0.8659E+02    -0.8656E+02    -0.8652E+02    -0.8649E+02    -0.8645E+02    -0.8642E+02    -0.8639E+02    -0.8636E+02    -0.8632E+02    -0.8629E+02    -0.8626E+02    -0.8624E+02    -0.8621E+02    -0.8618E+02    -0.8616E+02    -0.8613E+02    -0.8611E+02    -0.8609E+02    -0.8607E+02    -0.8605E+02    -0.8603E+02    -0.8602E+02    -0.8600E+02    -0.8599E+02    -0.8598E+02    -0.8597E+02    -0.8596E+02    -0.8595E+02    -0.8595E+02    -0.8595E+02    -0.8595E+02    -0.8595E+02    -0.8595E+02    -0.8595E+02    -0.8596E+02    -0.8597E+02    -0.8597E+02    -0.8599E+02    -0.8600E+02    -0.8601E+02    -0.8603E+02    -0.8604E+02    -0.8606E+02    -0.8608E+02    -0.8610E+02    -0.8612E+02    -0.8615E+02    -0.8617E+02    -0.8620E+02    -0.8622E+02    -0.8625E+02    -0.8628E+02    -0.8631E+02    -0.8634E+02    -0.8637E+02    -0.8640E+02    -0.8644E+02    -0.8647E+02    -0.8650E+02    -0.8654E+02    -0.8657E+02    -0.8661E+02    -0.8664E+02    -0.8668E+02    -0.8672E+02    -0.8675E+02    -0.8679E+02    -0.8683E+02    -0.8686E+02    -0.8690E+02    -0.8693E+02    -0.8697E+02    -0.8700E+02    -0.8703E+02    -0.8706E+02    -0.8709E+02    -0.8712E+02    -0.8714E+02    -0.8715E+02    -0.8716E+02    -0.8716E+02
    -0.8714E+02    -0.8714E+02    -0.8713E+02    -0.8711E+02    -0.8708E+02    -0.8706E+02    -0.8702E+02    -0.8699E+02    -0.8695E+02    -0.8691E+02    -0.8687E+02    -0.8683E+02    -0.8679E+02    -0.8675E+02    -0.8671E+02    -0.8667E+02    -0.8662E+02    -0.8658E+02    -0.8654E+02    -0.8650E+02    -0.8646E+02    -0.8642E+02    -0.8638E+02    -0.8634E+02    -0.8630E+02    -0.8627E+02    -0.8623E+02    -0.8619E+02    -0.8616E+02    -0.8612E+02    -0.8609E+02    -0.8606E+02    -0.8603E+02    -0.8600E+02    -0.8597E+02    -0.8595E+02    -0.8592E+02    -0.8590E+02    -0.8588E+02    -0.8586E+02    -0.8584E+02    -0.8582E+02    -0.8581E+02    -0.8579E+02    -0.8578E+02    -0.8577E+02    -0.8577E+02    -0.8576E+02    -0.8576E+02    -0.8576E+02    -0.8576E+02    -0.8576E+02    -0.8577E+02    -0.8577E+02    -0.8578E+02    -0.8579E+02    -0.8580E+02    -0.8582E+02    -0.8583E+02    -0.8585E+02    -0.8587E+02    -0.8589E+02    -0.8591E+02    -0.8594E+02    -0.8596E+02    -0.8599E+02    -0.8602E+02    -0.8605E+02    -0.8608E+02    -0.8611E+02    -0.8614E+02    -0.8618E+02    -0.8621E+02    -0.8625E+02    -0.8628E+02    -0.8632E+02    -0.8636E+02    -0.8640E+02    -0.8644E+02    -0.8648E+02    -0.8652E+02    -0.8656E+02    -0.8660E+02    -0.8664E+02    -0.8668E+02    -0.8672E+02    -0.8676E+02    -0.8680E+02    -0.8684E+02    -0.8688E+02    -0.8692E+02    -0.8696E+02    -0.8700E+02    -0.8703E+02    -0.8706E+02    -0.8709E+02    -0.8711E+02    -0.8713E+02    -0.8714E+02    -0.8714E+02
    -0.8711E+02    -0.8711E+02    -0.8710E+02    -0.8708E+02    -0.8706E+02    -0.8702E+02    -0.8699E+02    -0.8695E+02    -0.8691E+02    -0.8687E+02    -0.8682E+02    -0.8678E+02    -0.8673E+02    -0.8668E+02    -0.8664E+02    -0.8659E+02    -0.8654E+02    -0.8650E+02    -0.8645E+02    -0.8640E+02    -0.8636E+02    -0.8631E+02    -0.8627E+02    -0.8622E+02    -0.8618E+02    -0.8614E+02    -0.8610E+02    -0.8605E+02    -0.8602E+02    -0.8598E+02    -0.8594E+02    -0.8590E+02    -0.8587E+02    -0.8584E+02    -0.8580E+02    -0.8577E+02    -0.8575E+02    -0.8572E+02    -0.8569E+02    -0.8567E+02    -0.8565E+02    -0.8563E+02    -0.8561E+02    -0.8560E+02    -0.8559E+02    -0.8558E+02    -0.8557E+02    -0.8556E+02    -0.8556E+02    -0.8556E+02    -0.8556E+02    -0.8556E+02    -0.8557E+02    -0.8557E+02    -0.8558E+02    -0.8560E+02    -0.8561E+02    -0.8563E+02    -0.8564E+02    -0.8566E+02    -0.8569E+02    -0.8571E+02    -0.8574E+02    -0.8576E+02    -0.8579E+02    -0.8582E+02    -0.8586E+02    -0.8589E+02    -0.8592E+02    -0.8596E+02    -0.8600E+02    -0.8604E+02    -0.8608E+02    -0.8612E+02    -0.8616E+02    -0.8620E+02    -0.8624E+02    -0.8629E+02    -0.8633E+02    -0.8638E+02    -0.8642E+02    -0.8647E+02    -0.8651E+02    -0.8656E+02    -0.8661E+02    -0.8665E+02    -0.8670E+02    -0.8674E+02    -0.8679E+02    -0.8683E+02    -0.8688E+02    -0.8692E+02    -0.8696E+02    -0.8700E+02    -0.8703E+02    -0.8706E+02    -0.8709E+02    -0.8711E+02    -0.8712E+02    -0.8712E+02
    -0.8709E+02    -0.8709E+02    -0.8708E+02    -0.8706E+02    -0.8703E+02    -0.8699E+02    -0.8695E+02    -0.8691E+02    -0.8686E+02    -0.8682E+02    -0.8677E+02    -0.8672E+02    -0.8667E+02    -0.8661E+02    -0.8656E+02    -0.8651E+02    -0.8646E+02    -0.8641E+02    -0.8635E+02    -0.8630E+02    -0.8625E+02    -0.8620E+02    -0.8615E+02    -0.8610E+02    -0.8605E+02    -0.8600E+02    -0.8596E+02    -0.8591E+02    -0.8587E+02    -0.8582E+02    -0.8578E+02    -0.8574E+02    -0.8570E+02    -0.8566E+02    -0.8563E+02    -0.8559E+02    -0.8556E+02    -0.8553E+02    -0.8550E+02    -0.8547E+02    -0.8545E+02    -0.8543E+02    -0.8541E+02    -0.8539E+02    -0.8538E+02    -0.8537E+02    -0.8536E+02    -0.8535E+02    -0.8535E+02    -0.8534E+02    -0.8534E+02    -0.8535E+02    -0.8535E+02    -0.8536E+02    -0.8537E+02    -0.8539E+02    -0.8540E+02    -0.8542E+02    -0.8544E+02    -0.8547E+02    -0.8549E+02    -0.8552E+02    -0.8555E+02    -0.8558E+02    -0.8561E+02    -0.8565E+02    -0.8568E+02    -0.8572E+02    -0.8576E+02    -0.8580E+02    -0.8585E+02    -0.8589E+02    -0.8594E+02    -0.8598E+02    -0.8603E+02    -0.8608E+02    -0.8612E+02    -0.8617E+02    -0.8622E+02    -0.8627E+02    -0.8632E+02    -0.8638E+02    -0.8643E+02    -0.8648E+02    -0.8653E+02    -0.8658E+02    -0.8663E+02    -0.8668E+02    -0.8673E+02    -0.8678E+02    -0.8683E+02    -0.8688E+02    -0.8692E+02    -0.8696E+02    -0.8700E+02    -0.8704E+02    -0.8706E+02    -0.8709E+02    -0.8710E+02    -0.8710E+02
    -0.8707E+02    -0.8707E+02    -0.8706E+02    -0.8703E+02    -0.8700E+02    -0.8696E+02    -0.8692E+02    -0.8687E+02    -0.8682E+02    -0.8677E+02    -0.8671E+02    -0.8666E+02    -0.8660E+02    -0.8654E+02    -0.8649E+02    -0.8643E+02    -0.8637E+02    -0.8631E+02    -0.8625E+02    -0.8620E+02    -0.8614E+02    -0.8608E+02    -0.8603E+02    -0.8597E+02    -0.8592E+02    -0.8586E+02    -0.8581E+02    -0.8576E+02    -0.8571E+02    -0.8566E+02    -0.8561E+02    -0.8556E+02    -0.8552E+02    -0.8548E+02    -0.8544E+02    -0.8540E+02    -0.8536E+02    -0.8533E+02    -0.8529E+02    -0.8526E+02    -0.8524E+02    -0.8521E+02    -0.8519E+02    -0.8517E+02    -0.8515E+02    -0.8514E+02    -0.8513E+02    -0.8512E+02    -0.8512E+02    -0.8511E+02    -0.8512E+02    -0.8512E+02    -0.8513E+02    -0.8514E+02    -0.8515E+02    -0.8517E+02    -0.8518E+02    -0.8520E+02    -0.8523E+02    -0.8525E+02    -0.8528E+02    -0.8531E+02    -0.8535E+02    -0.8538E+02    -0.8542E+02    -0.8546E+02    -0.8550E+02    -0.8555E+02    -0.8559E+02    -0.8564E+02    -0.8569E+02    -0.8574E+02    -0.8579E+02    -0.8584E+02    -0.8589E+02    -0.8594E+02    -0.8600E+02    -0.8605E+02    -0.8611E+02    -0.8617E+02    -0.8622E+02    -0.8628E+02    -0.8634E+02    -0.8639E+02    -0.8645E+02    -0.8651E+02    -0.8656E+02    -0.8662E+02    -0.8667E+02    -0.8673E+02    -0.8678E+02    -0.8683E+02    -0.8688E+02    -0.8693E+02    -0.8697E+02    -0.8701E+02    -0.8704E+02    -0.8706E+02    -0.8708E+02    -0.8708E+02
    -0.8705E+02    -0.8705E+02    -0.8703E+02    -0.8700E+02    -0.8697E+02    -0.8693E+02    -0.8688E+02    -0.8683E+02    -0.8677E+02    -0.8672E+02    -0.8666E+02    -0.8659E+02    -0.8653E+02    -0.8647E+02    -0.8641E+02    -0.8634E+02    -0.8628E+02    -0.8621E+02    -0.8615E+02    -0.8609E+02    -0.8602E+02    -0.8596E+02    -0.8590E+02    -0.8584E+02    -0.8577E+02    -0.8571E+02    -0.8565E+02    -0.8560E+02    -0.8554E+02    -0.8548E+02    -0.8543E+02    -0.8538E+02    -0.8533E+02    -0.8528E+02    -0.8523E+02    -0.8519E+02    -0.8515E+02    -0.8511E+02    -0.8507E+02    -0.8504E+02    -0.8501E+02    -0.8498E+02    -0.8495E+02    -0.8493E+02    -0.8491E+02    -0.8490E+02    -0.8489E+02    -0.8488E+02    -0.8487E+02    -0.8487E+02    -0.8487E+02    -0.8487E+02    -0.8488E+02    -0.8489E+02    -0.8491E+02    -0.8493E+02    -0.8495E+02    -0.8497E+02    -0.8500E+02    -0.8503E+02    -0.8506E+02    -0.8510E+02    -0.8514E+02    -0.8518E+02    -0.8522E+02    -0.8526E+02    -0.8531E+02    -0.8536E+02    -0.8541E+02    -0.8546E+02    -0.8552E+02    -0.8557E+02    -0.8563E+02    -0.8569E+02    -0.8575E+02    -0.8581E+02    -0.8587E+02    -0.8593E+02    -0.8599E+02    -0.8605E+02    -0.8612E+02    -0.8618E+02    -0.8624E+02    -0.8631E+02    -0.8637E+02    -0.8643E+02    -0.8649E+02    -0.8655E+02    -0.8661E+02    -0.8667E+02    -0.8673E+02    -0.8679E+02    -0.8684E+02    -0.8689E+02    -0.8694E+02    -0.8698E+02    -0.8701E+02    -0.8704E+02    -0.8705E+02    -0.8705E+02
    -0.8702E+02    -0.8702E+02    -0.8701E+02    -0.8698E+02    -0.8694E+02    -0.8689E+02    -0.8684E+02    -0.8678E+02    -0.8672E+02    -0.8666E+02    -0.8660E+02    -0.8653E+02    -0.8646E+02    -0.8639E+02    -0.8632E+02    -0.8625E+02    -0.8618E+02    -0.8611E+02    -0.8604E+02    -0.8597E+02    -0.8590E+02    -0.8583E+02    -0.8576E+02    -0.8569E+02    -0.8562E+02    -0.8556E+02    -0.8549E+02    -0.8543E+02    -0.8536E+02    -0.8530E+02    -0.8524E+02    -0.8518E+02    -0.8512E+02    -0.8507E+02    -0.8502E+02    -0.8497E+02    -0.8492E+02    -0.8488E+02    -0.8483E+02    -0.8480E+02    -0.8476E+02    -0.8473E+02    -0.8470E+02    -0.8467E+02    -0.8465E+02    -0.8464E+02    -0.8462E+02    -0.8461E+02    -0.8460E+02    -0.8460E+02    -0.8460E+02    -0.8461E+02    -0.8462E+02    -0.8463E+02    -0.8465E+02    -0.8467E+02    -0.8469E+02    -0.8472E+02    -0.8475E+02    -0.8479E+02    -0.8482E+02    -0.8486E+02    -0.8491E+02    -0.8495E+02    -0.8500E+02    -0.8505E+02    -0.8511E+02    -0.8516E+02    -0.8522E+02    -0.8528E+02    -0.8534E+02    -0.8540E+02    -0.8547E+02    -0.8553E+02    -0.8560E+02    -0.8566E+02    -0.8573E+02    -0.8580E+02    -0.8587E+02    -0.8594E+02    -0.8601E+02    -0.8608E+02    -0.8615E+02    -0.8621E+02    -0.8628E+02    -0.8635E+02    -0.8642E+02    -0.8649E+02    -0.8655E+02    -0.8662E+02    -0.8668E+02    -0.8674E+02    -0.8680E+02    -0.8686E+02    -0.8691E+02    -0.8695E+02    -0.8699E+02    -0.8701E+02    -0.8703E+02    -0.8703E+02
    -0.8700E+02    -0.8700E+02    -0.8698E+02    -0.8695E+02    -0.8691E+02    -0.8686E+02    -0.8680E+02    -0.8674E+02    -0.8668E+02    -0.8661E+02    -0.8654E+02    -0.8647E+02    -0.8639E+02    -0.8632E+02    -0.8624E+02    -0.8616E+02    -0.8609E+02    -0.8601E+02    -0.8593E+02    -0.8585E+02    -0.8578E+02    -0.8570E+02    -0.8562E+02    -0.8554E+02    -0.8547E+02    -0.8539E+02    -0.8532E+02    -0.8525E+02    -0.8518E+02    -0.8511E+02    -0.8504E+02    -0.8497E+02    -0.8491E+02    -0.8485E+02    -0.8479E+02    -0.8473E+02    -0.8468E+02    -0.8463E+02    -0.8458E+02    -0.8453E+02    -0.8449E+02    -0.8446E+02    -0.8442E+02    -0.8440E+02    -0.8437E+02    -0.8435E+02    -0.8433E+02    -0.8432E+02    -0.8432E+02    -0.8431E+02    -0.8431E+02    -0.8432E+02    -0.8433E+02    -0.8435E+02    -0.8437E+02    -0.8439E+02    -0.8442E+02    -0.8445E+02    -0.8448E+02    -0.8452E+02    -0.8457E+02    -0.8461E+02    -0.8466E+02    -0.8471E+02    -0.8477E+02    -0.8483E+02    -0.8489E+02    -0.8495E+02    -0.8502E+02    -0.8508E+02    -0.8515E+02    -0.8522E+02    -0.8529E+02    -0.8537E+02    -0.8544E+02    -0.8551E+02    -0.8559E+02    -0.8566E+02    -0.8574E+02    -0.8582E+02    -0.8589E+02    -0.8597E+02    -0.8605E+02    -0.8612E+02    -0.8620E+02    -0.8627E+02    -0.8635E+02    -0.8642E+02    -0.8649E+02    -0.8656E+02    -0.8663E+02    -0.8670E+02    -0.8676E+02    -0.8682E+02    -0.8687E+02    -0.8692E+02    -0.8696E+02    -0.8699E+02    -0.8701E+02    -0.8701E+02
    -0.8697E+02    -0.8697E+02    -0.8695E+02    -0.8692E+02    -0.8688E+02    -0.8682E+02    -0.8676E+02    -0.8670E+02    -0.8663E+02    -0.8655E+02    -0.8648E+02    -0.8640E+02    -0.8632E+02    -0.8624E+02    -0.8615E+02    -0.8607E+02    -0.8599E+02    -0.8590E+02    -0.8581E+02    -0.8573E+02    -0.8564E+02    -0.8556E+02    -0.8547E+02    -0.8539E+02    -0.8530E+02    -0.8522E+02    -0.8514E+02    -0.8506E+02    -0.8498E+02    -0.8490E+02    -0.8482E+02    -0.8475E+02    -0.8467E+02    -0.8460E+02    -0.8454E+02    -0.8447E+02    -0.8441E+02    -0.8435E+02    -0.8430E+02    -0.8425E+02    -0.8420E+02    -0.8416E+02    -0.8412E+02    -0.8409E+02    -0.8406E+02    -0.8404E+02    -0.8402E+02    -0.8401E+02    -0.8400E+02    -0.8400E+02    -0.8400E+02    -0.8401E+02    -0.8402E+02    -0.8404E+02    -0.8406E+02    -0.8408E+02    -0.8412E+02    -0.8415E+02    -0.8419E+02    -0.8424E+02    -0.8429E+02    -0.8434E+02    -0.8440E+02    -0.8446E+02    -0.8452E+02    -0.8459E+02    -0.8465E+02    -0.8473E+02    -0.8480E+02    -0.8487E+02    -0.8495E+02    -0.8503E+02    -0.8511E+02    -0.8519E+02    -0.8527E+02    -0.8536E+02    -0.8544E+02    -0.8552E+02    -0.8561E+02    -0.8569E+02    -0.8578E+02    -0.8586E+02    -0.8594E+02    -0.8603E+02    -0.8611E+02    -0.8619E+02    -0.8627E+02    -0.8635E+02    -0.8643E+02    -0.8650E+02    -0.8658E+02    -0.8665E+02    -0.8672E+02    -0.8678E+02    -0.8684E+02    -0.8689E+02    -0.8693E+02    -0.8697E+02    -0.8698E+02    -0.8698E+02
    -0.8695E+02    -0.8695E+02    -0.8693E+02    -0.8689E+02    -0.8684E+02    -0.8679E+02    -0.8672E+02    -0.8665E+02    -0.8658E+02    -0.8650E+02    -0.8642E+02    -0.8633E+02    -0.8624E+02    -0.8616E+02    -0.8607E+02    -0.8597E+02    -0.8588E+02    -0.8579E+02    -0.8570E+02    -0.8560E+02    -0.8551E+02    -0.8541E+02    -0.8532E+02    -0.8522E+02    -0.8513E+02    -0.8504E+02    -0.8495E+02    -0.8485E+02    -0.8476E+02    -0.8468E+02    -0.8459E+02    -0.8451E+02    -0.8442E+02    -0.8434E+02    -0.8427E+02    -0.8419E+02    -0.8413E+02    -0.8406E+02    -0.8400E+02    -0.8394E+02    -0.8389E+02    -0.8384E+02    -0.8380E+02    -0.8376E+02    -0.8372E+02    -0.8370E+02    -0.8368E+02    -0.8366E+02    -0.8365E+02    -0.8365E+02    -0.8365E+02    -0.8366E+02    -0.8367E+02    -0.8369E+02    -0.8372E+02    -0.8375E+02    -0.8379E+02    -0.8383E+02    -0.8388E+02    -0.8393E+02    -0.8399E+02    -0.8405E+02    -0.8411E+02    -0.8418E+02    -0.8425E+02    -0.8433E+02    -0.8440E+02    -0.8448E+02    -0.8457E+02    -0.8465E+02    -0.8474E+02    -0.8483E+02    -0.8492E+02    -0.8501E+02    -0.8510E+02    -0.8519E+02    -0.8528E+02    -0.8538E+02    -0.8547E+02    -0.8556E+02    -0.8565E+02    -0.8575E+02    -0.8584E+02    -0.8593E+02    -0.8602E+02    -0.8611E+02    -0.8619E+02    -0.8628E+02    -0.8636E+02    -0.8645E+02    -0.8653E+02    -0.8660E+02    -0.8668E+02    -0.8674E+02    -0.8681E+02    -0.8686E+02    -0.8691E+02    -0.8694E+02    -0.8696E+02    -0.8696E+02
    -0.8692E+02    -0.8692E+02    -0.8690E+02    -0.8686E+02    -0.8681E+02    -0.8675E+02    -0.8668E+02    -0.8661E+02    -0.8653E+02    -0.8644E+02    -0.8635E+02    -0.8626E+02    -0.8617E+02    -0.8607E+02    -0.8598E+02    -0.8588E+02    -0.8578E+02    -0.8567E+02    -0.8557E+02    -0.8547E+02    -0.8537E+02    -0.8526E+02    -0.8516E+02    -0.8505E+02    -0.8495E+02    -0.8485E+02    -0.8474E+02    -0.8464E+02    -0.8454E+02    -0.8444E+02    -0.8434E+02    -0.8425E+02    -0.8415E+02    -0.8406E+02    -0.8398E+02    -0.8389E+02    -0.8381E+02    -0.8374E+02    -0.8367E+02    -0.8360E+02    -0.8354E+02    -0.8348E+02    -0.8343E+02    -0.8339E+02    -0.8335E+02    -0.8332E+02    -0.8330E+02    -0.8328E+02    -0.8327E+02    -0.8326E+02    -0.8327E+02    -0.8328E+02    -0.8329E+02    -0.8332E+02    -0.8335E+02    -0.8338E+02    -0.8343E+02    -0.8347E+02    -0.8353E+02    -0.8359E+02    -0.8365E+02    -0.8372E+02    -0.8380E+02    -0.8388E+02    -0.8396E+02    -0.8405E+02    -0.8413E+02    -0.8423E+02    -0.8432E+02    -0.8442E+02    -0.8451E+02    -0.8461E+02    -0.8471E+02    -0.8481E+02    -0.8492E+02    -0.8502E+02    -0.8512E+02    -0.8522E+02    -0.8533E+02    -0.8543E+02    -0.8553E+02    -0.8563E+02    -0.8573E+02    -0.8583E+02    -0.8593E+02    -0.8602E+02    -0.8612E+02    -0.8621E+02    -0.8630E+02    -0.8639E+02    -0.8647E+02    -0.8656E+02    -0.8663E+02    -0.8671E+02    -0.8677E+02    -0.8683E+02    -0.8688E+02    -0.8692E+02    -0.8694E+02    -0.8694E+02
    -0.8690E+02    -0.8690E+02    -0.8688E+02    -0.8684E+02    -0.8678E+02    -0.8672E+02    -0.8664E+02    -0.8656E+02    -0.8648E+02    -0.8639E+02    -0.8629E+02    -0.8619E+02    -0.8609E+02    -0.8599E+02    -0.8588E+02    -0.8578E+02    -0.8567E+02    -0.8556E+02    -0.8545E+02    -0.8533E+02    -0.8522E+02    -0.8510E+02    -0.8499E+02    -0.8487E+02    -0.8476E+02    -0.8464E+02    -0.8453E+02    -0.8441E+02    -0.8430E+02    -0.8419E+02    -0.8408E+02    -0.8397E+02    -0.8386E+02    -0.8376E+02    -0.8366E+02    -0.8356E+02    -0.8347E+02    -0.8338E+02    -0.8330E+02    -0.8323E+02    -0.8315E+02    -0.8309E+02    -0.8303E+02    -0.8298E+02    -0.8294E+02    -0.8290E+02    -0.8287E+02    -0.8285E+02    -0.8284E+02    -0.8283E+02    -0.8284E+02    -0.8285E+02    -0.8287E+02    -0.8290E+02    -0.8293E+02    -0.8297E+02    -0.8302E+02    -0.8308E+02    -0.8314E+02    -0.8321E+02    -0.8329E+02    -0.8337E+02    -0.8346E+02    -0.8355E+02    -0.8364E+02    -0.8374E+02    -0.8384E+02    -0.8395E+02    -0.8405E+02    -0.8416E+02    -0.8427E+02    -0.8439E+02    -0.8450E+02    -0.8461E+02    -0.8473E+02    -0.8484E+02    -0.8495E+02    -0.8507E+02    -0.8518E+02    -0.8529E+02    -0.8540E+02    -0.8551E+02    -0.8562E+02    -0.8573E+02    -0.8584E+02    -0.8594E+02    -0.8604E+02    -0.8614E+02    -0.8624E+02    -0.8633E+02    -0.8642E+02    -0.8651E+02    -0.8659E+02    -0.8667E+02    -0.8674E+02    -0.8680E+02    -0.8686E+02    -0.8690E+02    -0.8692E+02    -0.8692E+02
    -0.8688E+02    -0.8688E+02    -0.8685E+02    -0.8681E+02    -0.8675E+02    -0.8668E+02    -0.8661E+02    -0.8652E+02    -0.8643E+02    -0.8633E+02    -0.8623E+02    -0.8613E+02    -0.8602E+02    -0.8591E+02    -0.8579E+02    -0.8568E+02    -0.8556E+02    -0.8544E+02    -0.8532E+02    -0.8520E+02    -0.8507E+02    -0.8494E+02    -0.8482E+02    -0.8469E+02    -0.8456E+02    -0.8443E+02    -0.8430E+02    -0.8417E+02    -0.8404E+02    -0.8392E+02    -0.8379E+02    -0.8367E+02    -0.8355E+02    -0.8343E+02    -0.8331E+02    -0.8320E+02    -0.8310E+02    -0.8300E+02    -0.8290E+02    -0.8281E+02    -0.8273E+02    -0.8265E+02    -0.8258E+02    -0.8252E+02    -0.8247E+02    -0.8243E+02    -0.8239E+02    -0.8237E+02    -0.8235E+02    -0.8235E+02    -0.8235E+02    -0.8237E+02    -0.8239E+02    -0.8242E+02    -0.8247E+02    -0.8252E+02    -0.8258E+02    -0.8264E+02    -0.8272E+02    -0.8280E+02    -0.8289E+02    -0.8298E+02    -0.8308E+02    -0.8319E+02    -0.8330E+02    -0.8341E+02    -0.8353E+02    -0.8365E+02    -0.8377E+02    -0.8389E+02    -0.8402E+02    -0.8415E+02    -0.8427E+02    -0.8440E+02    -0.8453E+02    -0.8465E+02    -0.8478E+02    -0.8491E+02    -0.8503E+02    -0.8515E+02    -0.8528E+02    -0.8540E+02    -0.8551E+02    -0.8563E+02    -0.8574E+02    -0.8586E+02    -0.8597E+02    -0.8607E+02    -0.8618E+02    -0.8628E+02    -0.8637E+02    -0.8647E+02    -0.8656E+02    -0.8664E+02    -0.8671E+02    -0.8678E+02    -0.8683E+02    -0.8687E+02    -0.8690E+02    -0.8690E+02
    -0.8686E+02    -0.8686E+02    -0.8683E+02    -0.8679E+02    -0.8673E+02    -0.8665E+02    -0.8657E+02    -0.8648E+02    -0.8638E+02    -0.8628E+02    -0.8617E+02    -0.8606E+02    -0.8595E+02    -0.8583E+02    -0.8571E+02    -0.8558E+02    -0.8545E+02    -0.8532E+02    -0.8519E+02    -0.8506E+02    -0.8492E+02    -0.8478E+02    -0.8464E+02    -0.8450E+02    -0.8435E+02    -0.8421E+02    -0.8406E+02    -0.8392E+02    -0.8377E+02    -0.8363E+02    -0.8348E+02    -0.8334E+02    -0.8320E+02    -0.8307E+02    -0.8293E+02    -0.8281E+02    -0.8268E+02    -0.8256E+02    -0.8245E+02    -0.8235E+02    -0.8225E+02    -0.8216E+02    -0.8208E+02    -0.8201E+02    -0.8194E+02    -0.8189E+02    -0.8185E+02    -0.8182E+02    -0.8181E+02    -0.8180E+02    -0.8181E+02    -0.8182E+02    -0.8185E+02    -0.8189E+02    -0.8194E+02    -0.8200E+02    -0.8207E+02    -0.8215E+02    -0.8224E+02    -0.8233E+02    -0.8244E+02    -0.8255E+02    -0.8267E+02    -0.8279E+02    -0.8292E+02    -0.8305E+02    -0.8318E+02    -0.8332E+02    -0.8346E+02    -0.8360E+02    -0.8375E+02    -0.8389E+02    -0.8403E+02    -0.8418E+02    -0.8432E+02    -0.8446E+02    -0.8460E+02    -0.8474E+02    -0.8488E+02    -0.8501E+02    -0.8515E+02    -0.8528E+02    -0.8541E+02    -0.8553E+02    -0.8566E+02    -0.8578E+02    -0.8589E+02    -0.8601E+02    -0.8612E+02    -0.8623E+02    -0.8633E+02    -0.8643E+02    -0.8652E+02    -0.8661E+02    -0.8668E+02    -0.8675E+02    -0.8681E+02    -0.8685E+02    -0.8688E+02    -0.8688E+02
    -0.8684E+02    -0.8684E+02    -0.8681E+02    -0.8676E+02    -0.8670E+02    -0.8663E+02    -0.8654E+02    -0.8644E+02    -0.8634E+02    -0.8623E+02    -0.8612E+02    -0.8600E+02    -0.8588E+02    -0.8575E+02    -0.8562E+02    -0.8549E+02    -0.8535E+02    -0.8521E+02    -0.8506E+02    -0.8492E+02    -0.8476E+02    -0.8461E+02    -0.8446E+02    -0.8430E+02    -0.8414E+02    -0.8397E+02    -0.8381E+02    -0.8365E+02    -0.8348E+02    -0.8332E+02    -0.8315E+02    -0.8299E+02    -0.8283E+02    -0.8267E+02    -0.8252E+02    -0.8236E+02    -0.8222E+02    -0.8208E+02    -0.8195E+02    -0.8182E+02    -0.8170E+02    -0.8160E+02    -0.8150E+02    -0.8142E+02    -0.8134E+02    -0.8128E+02    -0.8123E+02    -0.8120E+02    -0.8118E+02    -0.8117E+02    -0.8117E+02    -0.8119E+02    -0.8123E+02    -0.8128E+02    -0.8134E+02    -0.8141E+02    -0.8149E+02    -0.8159E+02    -0.8170E+02    -0.8181E+02    -0.8193E+02    -0.8207E+02    -0.8220E+02    -0.8235E+02    -0.8250E+02    -0.8265E+02    -0.8281E+02    -0.8297E+02    -0.8313E+02    -0.8329E+02    -0.8346E+02    -0.8362E+02    -0.8378E+02    -0.8395E+02    -0.8411E+02    -0.8426E+02    -0.8442E+02    -0.8458E+02    -0.8473E+02    -0.8488E+02    -0.8502E+02    -0.8516E+02    -0.8530E+02    -0.8544E+02    -0.8557E+02    -0.8570E+02    -0.8583E+02    -0.8595E+02    -0.8606E+02    -0.8618E+02    -0.8629E+02    -0.8639E+02    -0.8649E+02    -0.8658E+02    -0.8666E+02    -0.8673E+02    -0.8679E+02    -0.8684E+02    -0.8686E+02    -0.8686E+02
    -0.8682E+02    -0.8682E+02    -0.8679E+02    -0.8674E+02    -0.8668E+02    -0.8660E+02    -0.8651E+02    -0.8641E+02    -0.8630E+02    -0.8619E+02    -0.8607E+02    -0.8595E+02    -0.8582E+02    -0.8568E+02    -0.8554E+02    -0.8540E+02    -0.8525E+02    -0.8510E+02    -0.8494E+02    -0.8478E+02    -0.8461E+02    -0.8444E+02    -0.8427E+02    -0.8409E+02    -0.8392E+02    -0.8373E+02    -0.8355E+02    -0.8336E+02    -0.8317E+02    -0.8298E+02    -0.8279E+02    -0.8261E+02    -0.8242E+02    -0.8223E+02    -0.8205E+02    -0.8187E+02    -0.8170E+02    -0.8153E+02    -0.8137E+02    -0.8122E+02    -0.8108E+02    -0.8095E+02    -0.8083E+02    -0.8073E+02    -0.8064E+02    -0.8057E+02    -0.8051E+02    -0.8046E+02    -0.8044E+02    -0.8043E+02    -0.8044E+02    -0.8046E+02    -0.8050E+02    -0.8056E+02    -0.8064E+02    -0.8073E+02    -0.8083E+02    -0.8094E+02    -0.8107E+02    -0.8121E+02    -0.8136E+02    -0.8152E+02    -0.8169E+02    -0.8186E+02    -0.8203E+02    -0.8222E+02    -0.8240E+02    -0.8259E+02    -0.8277E+02    -0.8296E+02    -0.8315E+02    -0.8334E+02    -0.8352E+02    -0.8371E+02    -0.8389E+02    -0.8406E+02    -0.8424E+02    -0.8441E+02    -0.8458E+02    -0.8474E+02    -0.8490E+02    -0.8505E+02    -0.8520E+02    -0.8535E+02    -0.8549E+02    -0.8563E+02    -0.8576E+02    -0.8589E+02    -0.8602E+02    -0.8614E+02    -0.8625E+02    -0.8636E+02    -0.8646E+02    -0.8655E+02    -0.8664E+02    -0.8671E+02    -0.8678E+02    -0.8682E+02    -0.8685E+02    -0.8685E+02
    -0.8681E+02    -0.8681E+02    -0.8678E+02    -0.8673E+02    -0.8666E+02    -0.8658E+02    -0.8649E+02    -0.8639E+02    -0.8627E+02    -0.8616E+02    -0.8603E+02    -0.8590E+02    -0.8576E+02    -0.8562E+02    -0.8547E+02    -0.8532E+02    -0.8516E+02    -0.8499E+02    -0.8482E+02    -0.8464E+02    -0.8446E+02    -0.8428E+02    -0.8409E+02    -0.8389E+02    -0.8369E+02    -0.8348E+02    -0.8327E+02    -0.8306E+02    -0.8284E+02    -0.8262E+02    -0.8240E+02    -0.8218E+02    -0.8196E+02    -0.8174E+02    -0.8153E+02    -0.8131E+02    -0.8111E+02    -0.8090E+02    -0.8071E+02    -0.8053E+02    -0.8036E+02    -0.8020E+02    -0.8005E+02    -0.7992E+02    -0.7981E+02    -0.7972E+02    -0.7965E+02    -0.7959E+02    -0.7956E+02    -0.7955E+02    -0.7956E+02    -0.7959E+02    -0.7964E+02    -0.7972E+02    -0.7981E+02    -0.7992E+02    -0.8005E+02    -0.8019E+02    -0.8035E+02    -0.8052E+02    -0.8070E+02    -0.8089E+02    -0.8109E+02    -0.8130E+02    -0.8151E+02    -0.8173E+02    -0.8195E+02    -0.8217E+02    -0.8239E+02    -0.8261E+02    -0.8282E+02    -0.8304E+02    -0.8325E+02    -0.8346E+02    -0.8366E+02    -0.8386E+02    -0.8406E+02    -0.8424E+02    -0.8443E+02    -0.8461E+02    -0.8478E+02    -0.8495E+02    -0.8511E+02    -0.8527E+02    -0.8542E+02    -0.8557E+02    -0.8571E+02    -0.8585E+02    -0.8598E+02    -0.8610E+02    -0.8622E+02    -0.8633E+02    -0.8644E+02    -0.8654E+02    -0.8662E+02    -0.8670E+02    -0.8676E+02    -0.8681E+02    -0.8684E+02    -0.8684E+02
    -0.8680E+02    -0.8680E+02    -0.8677E+02    -0.8672E+02    -0.8665E+02    -0.8657E+02    -0.8647E+02    -0.8637E+02    -0.8625E+02    -0.8613E+02    -0.8600E+02    -0.8586E+02    -0.8572E+02    -0.8557E+02    -0.8541E+02    -0.8525E+02    -0.8507E+02    -0.8490E+02    -0.8471E+02    -0.8452E+02    -0.8432E+02    -0.8412E+02    -0.8390E+02    -0.8368E+02    -0.8346E+02    -0.8323E+02    -0.8299E+02    -0.8274E+02    -0.8249E+02    -0.8224E+02    -0.8198E+02    -0.8172E+02    -0.8146E+02    -0.8119E+02    -0.8093E+02    -0.8067E+02    -0.8042E+02    -0.8017E+02    -0.7994E+02    -0.7971E+02    -0.7949E+02    -0.7930E+02    -0.7911E+02    -0.7895E+02    -0.7881E+02    -0.7869E+02    -0.7860E+02    -0.7853E+02    -0.7849E+02    -0.7848E+02    -0.7849E+02    -0.7853E+02    -0.7860E+02    -0.7869E+02    -0.7881E+02    -0.7895E+02    -0.7911E+02    -0.7929E+02    -0.7949E+02    -0.7970E+02    -0.7993E+02    -0.8017E+02    -0.8041E+02    -0.8066E+02    -0.8092E+02    -0.8118E+02    -0.8144E+02    -0.8170E+02    -0.8196E+02    -0.8222E+02    -0.8247E+02    -0.8272E+02    -0.8297E+02    -0.8320E+02    -0.8343E+02    -0.8366E+02    -0.8388E+02    -0.8409E+02    -0.8429E+02    -0.8449E+02    -0.8468E+02    -0.8486E+02    -0.8503E+02    -0.8520E+02    -0.8537E+02    -0.8552E+02    -0.8567E+02    -0.8581E+02    -0.8595E+02    -0.8608E+02    -0.8620E+02    -0.8632E+02    -0.8643E+02    -0.8652E+02    -0.8661E+02    -0.8669E+02    -0.8676E+02    -0.8681E+02    -0.8683E+02    -0.8683E+02
    -0.8680E+02    -0.8680E+02    -0.8677E+02    -0.8672E+02    -0.8665E+02    -0.8656E+02    -0.8647E+02    -0.8636E+02    -0.8624E+02    -0.8612E+02    -0.8598E+02    -0.8584E+02    -0.8569E+02    -0.8553E+02    -0.8536E+02    -0.8519E+02    -0.8501E+02    -0.8482E+02    -0.8462E+02    -0.8441E+02    -0.8419E+02    -0.8397E+02    -0.8373E+02    -0.8348E+02    -0.8323E+02    -0.8296E+02    -0.8269E+02    -0.8241E+02    -0.8212E+02    -0.8182E+02    -0.8151E+02    -0.8120E+02    -0.8089E+02    -0.8057E+02    -0.8025E+02    -0.7993E+02    -0.7962E+02    -0.7931E+02    -0.7901E+02    -0.7872E+02    -0.7845E+02    -0.7820E+02    -0.7796E+02    -0.7776E+02    -0.7757E+02    -0.7742E+02    -0.7730E+02    -0.7721E+02    -0.7716E+02    -0.7714E+02    -0.7716E+02    -0.7721E+02    -0.7730E+02    -0.7742E+02    -0.7757E+02    -0.7775E+02    -0.7796E+02    -0.7819E+02    -0.7845E+02    -0.7872E+02    -0.7900E+02    -0.7930E+02    -0.7961E+02    -0.7992E+02    -0.8024E+02    -0.8056E+02    -0.8087E+02    -0.8119E+02    -0.8150E+02    -0.8180E+02    -0.8210E+02    -0.8239E+02    -0.8267E+02    -0.8294E+02    -0.8321E+02    -0.8346E+02    -0.8371E+02    -0.8394E+02    -0.8416E+02    -0.8438E+02    -0.8459E+02    -0.8478E+02    -0.8497E+02    -0.8515E+02    -0.8532E+02    -0.8549E+02    -0.8564E+02    -0.8579E+02    -0.8593E+02    -0.8607E+02    -0.8619E+02    -0.8631E+02    -0.8642E+02    -0.8652E+02    -0.8661E+02    -0.8669E+02    -0.8676E+02    -0.8681E+02    -0.8683E+02    -0.8683E+02
    -0.8680E+02    -0.8680E+02    -0.8678E+02    -0.8672E+02    -0.8666E+02    -0.8657E+02    -0.8647E+02    -0.8636E+02    -0.8625E+02    -0.8612E+02    -0.8598E+02    -0.8583E+02    -0.8568E+02    -0.8551E+02    -0.8534E+02    -0.8516E+02    -0.8496E+02    -0.8476E+02    -0.8454E+02    -0.8432E+02    -0.8408E+02    -0.8383E+02    -0.8357E+02    -0.8329E+02    -0.8300E+02    -0.8270E+02    -0.8238E+02    -0.8205E+02    -0.8171E+02    -0.8136E+02    -0.8099E+02    -0.8062E+02    -0.8023E+02    -0.7984E+02    -0.7945E+02    -0.7905E+02    -0.7865E+02    -0.7826E+02    -0.7788E+02    -0.7751E+02    -0.7715E+02    -0.7682E+02    -0.7652E+02    -0.7624E+02    -0.7600E+02    -0.7580E+02    -0.7564E+02    -0.7552E+02    -0.7545E+02    -0.7542E+02    -0.7545E+02    -0.7552E+02    -0.7563E+02    -0.7580E+02    -0.7600E+02    -0.7624E+02    -0.7651E+02    -0.7682E+02    -0.7715E+02    -0.7750E+02    -0.7787E+02    -0.7826E+02    -0.7865E+02    -0.7904E+02    -0.7944E+02    -0.7984E+02    -0.8023E+02    -0.8061E+02    -0.8098E+02    -0.8135E+02    -0.8170E+02    -0.8204E+02    -0.8237E+02    -0.8268E+02    -0.8298E+02    -0.8327E+02    -0.8355E+02    -0.8381E+02    -0.8406E+02    -0.8429E+02    -0.8452E+02    -0.8473E+02    -0.8493E+02    -0.8512E+02    -0.8530E+02    -0.8548E+02    -0.8564E+02    -0.8579E+02    -0.8594E+02    -0.8607E+02    -0.8620E+02    -0.8632E+02    -0.8643E+02    -0.8653E+02    -0.8662E+02    -0.8670E+02    -0.8677E+02    -0.8682E+02    -0.8684E+02    -0.8684E+02
    -0.8682E+02    -0.8682E+02    -0.8679E+02    -0.8674E+02    -0.8667E+02    -0.8659E+02    -0.8649E+02    -0.8639E+02    -0.8627E+02    -0.8614E+02    -0.8600E+02    -0.8585E+02    -0.8569E+02    -0.8552E+02    -0.8534E+02    -0.8515E+02    -0.8494E+02    -0.8473E+02    -0.8449E+02    -0.8425E+02    -0.8399E+02    -0.8371E+02    -0.8342E+02    -0.8311E+02    -0.8278E+02    -0.8243E+02    -0.8207E+02    -0.8168E+02    -0.8128E+02    -0.8085E+02    -0.8041E+02    -0.7995E+02    -0.7947E+02    -0.7898E+02    -0.7848E+02    -0.7798E+02    -0.7747E+02    -0.7696E+02    -0.7646E+02    -0.7597E+02    -0.7550E+02    -0.7506E+02    -0.7464E+02    -0.7427E+02    -0.7395E+02    -0.7367E+02    -0.7345E+02    -0.7329E+02    -0.7319E+02    -0.7316E+02    -0.7319E+02    -0.7329E+02    -0.7345E+02    -0.7367E+02    -0.7395E+02    -0.7427E+02    -0.7465E+02    -0.7506E+02    -0.7550E+02    -0.7597E+02    -0.7646E+02    -0.7696E+02    -0.7747E+02    -0.7798E+02    -0.7848E+02    -0.7898E+02    -0.7947E+02    -0.7995E+02    -0.8041E+02    -0.8085E+02    -0.8127E+02    -0.8168E+02    -0.8206E+02    -0.8243E+02    -0.8277E+02    -0.8310E+02    -0.8341E+02    -0.8370E+02    -0.8397E+02    -0.8423E+02    -0.8447E+02    -0.8470E+02    -0.8492E+02    -0.8512E+02    -0.8531E+02    -0.8549E+02    -0.8566E+02    -0.8581E+02    -0.8596E+02    -0.8610E+02    -0.8623E+02    -0.8635E+02    -0.8646E+02    -0.8656E+02    -0.8665E+02    -0.8672E+02    -0.8679E+02    -0.8683E+02    -0.8686E+02    -0.8686E+02
    -0.8685E+02    -0.8685E+02    -0.8682E+02    -0.8677E+02    -0.8671E+02    -0.8662E+02    -0.8653E+02    -0.8642E+02    -0.8631E+02    -0.8618E+02    -0.8604E+02    -0.8589E+02    -0.8573E+02    -0.8556E+02    -0.8537E+02    -0.8517E+02    -0.8496E+02    -0.8473E+02    -0.8448E+02    -0.8422E+02    -0.8393E+02    -0.8363E+02    -0.8330E+02    -0.8295E+02    -0.8258E+02    -0.8218E+02    -0.8175E+02    -0.8129E+02    -0.8081E+02    -0.8029E+02    -0.7975E+02    -0.7918E+02    -0.7858E+02    -0.7796E+02    -0.7731E+02    -0.7665E+02    -0.7598E+02    -0.7531E+02    -0.7464E+02    -0.7398E+02    -0.7335E+02    -0.7275E+02    -0.7219E+02    -0.7167E+02    -0.7122E+02    -0.7084E+02    -0.7054E+02    -0.7032E+02    -0.7018E+02    -0.7014E+02    -0.7018E+02    -0.7032E+02    -0.7054E+02    -0.7085E+02    -0.7123E+02    -0.7168E+02    -0.7219E+02    -0.7275E+02    -0.7336E+02    -0.7399E+02    -0.7465E+02    -0.7532E+02    -0.7599E+02    -0.7666E+02    -0.7732E+02    -0.7796E+02    -0.7858E+02    -0.7918E+02    -0.7975E+02    -0.8029E+02    -0.8081E+02    -0.8129E+02    -0.8175E+02    -0.8217E+02    -0.8257E+02    -0.8295E+02    -0.8329E+02    -0.8362E+02    -0.8392E+02    -0.8420E+02    -0.8447E+02    -0.8471E+02    -0.8494E+02    -0.8515E+02    -0.8535E+02    -0.8553E+02    -0.8570E+02    -0.8586E+02    -0.8601E+02    -0.8615E+02    -0.8628E+02    -0.8639E+02    -0.8650E+02    -0.8660E+02    -0.8668E+02    -0.8676E+02    -0.8682E+02    -0.8686E+02    -0.8689E+02    -0.8689E+02
    -0.8688E+02    -0.8688E+02    -0.8686E+02    -0.8681E+02    -0.8675E+02    -0.8668E+02    -0.8659E+02    -0.8649E+02    -0.8637E+02    -0.8625E+02    -0.8611E+02    -0.8596E+02    -0.8580E+02    -0.8563E+02    -0.8544E+02    -0.8524E+02    -0.8501E+02    -0.8477E+02    -0.8451E+02    -0.8423E+02    -0.8392E+02    -0.8358E+02    -0.8322E+02    -0.8282E+02    -0.8239E+02    -0.8193E+02    -0.8142E+02    -0.8088E+02    -0.8029E+02    -0.7966E+02    -0.7899E+02    -0.7827E+02    -0.7750E+02    -0.7670E+02    -0.7586E+02    -0.7499E+02    -0.7410E+02    -0.7320E+02    -0.7229E+02    -0.7140E+02    -0.7053E+02    -0.6970E+02    -0.6893E+02    -0.6822E+02    -0.6760E+02    -0.6707E+02    -0.6665E+02    -0.6634E+02    -0.6615E+02    -0.6609E+02    -0.6616E+02    -0.6634E+02    -0.6665E+02    -0.6708E+02    -0.6761E+02    -0.6823E+02    -0.6894E+02    -0.6971E+02    -0.7054E+02    -0.7141E+02    -0.7231E+02    -0.7321E+02    -0.7411E+02    -0.7501E+02    -0.7587E+02    -0.7671E+02    -0.7751E+02    -0.7828E+02    -0.7900E+02    -0.7967E+02    -0.8030E+02    -0.8089E+02    -0.8143E+02    -0.8193E+02    -0.8239E+02    -0.8282E+02    -0.8322E+02    -0.8358E+02    -0.8391E+02    -0.8422E+02    -0.8450E+02    -0.8476E+02    -0.8500E+02    -0.8522E+02    -0.8543E+02    -0.8561E+02    -0.8579E+02    -0.8595E+02    -0.8609E+02    -0.8623E+02    -0.8635E+02    -0.8646E+02    -0.8657E+02    -0.8666E+02    -0.8674E+02    -0.8681E+02    -0.8686E+02    -0.8690E+02    -0.8693E+02    -0.8693E+02
    -0.8694E+02    -0.8694E+02    -0.8691E+02    -0.8687E+02    -0.8682E+02    -0.8675E+02    -0.8667E+02    -0.8657E+02    -0.8647E+02    -0.8635E+02    -0.8622E+02    -0.8608E+02    -0.8592E+02    -0.8575E+02    -0.8556E+02    -0.8535E+02    -0.8512E+02    -0.8487E+02    -0.8459E+02    -0.8429E+02    -0.8395E+02    -0.8359E+02    -0.8318E+02    -0.8273E+02    -0.8224E+02    -0.8170E+02    -0.8110E+02    -0.8045E+02    -0.7973E+02    -0.7895E+02    -0.7811E+02    -0.7719E+02    -0.7621E+02    -0.7516E+02    -0.7406E+02    -0.7290E+02    -0.7171E+02    -0.7049E+02    -0.6926E+02    -0.6804E+02    -0.6686E+02    -0.6572E+02    -0.6466E+02    -0.6369E+02    -0.6284E+02    -0.6211E+02    -0.6154E+02    -0.6111E+02    -0.6086E+02    -0.6077E+02    -0.6086E+02    -0.6112E+02    -0.6154E+02    -0.6212E+02    -0.6285E+02    -0.6371E+02    -0.6468E+02    -0.6574E+02    -0.6688E+02    -0.6806E+02    -0.6928E+02    -0.7051E+02    -0.7173E+02    -0.7292E+02    -0.7408E+02    -0.7518E+02    -0.7623E+02    -0.7721E+02    -0.7812E+02    -0.7897E+02    -0.7975E+02    -0.8046E+02    -0.8112E+02    -0.8171E+02    -0.8225E+02    -0.8274E+02    -0.8319E+02    -0.8359E+02    -0.8396E+02    -0.8429E+02    -0.8460E+02    -0.8487E+02    -0.8512E+02    -0.8535E+02    -0.8555E+02    -0.8574E+02    -0.8591E+02    -0.8607E+02    -0.8621E+02    -0.8634E+02    -0.8645E+02    -0.8656E+02    -0.8665E+02    -0.8674E+02    -0.8681E+02    -0.8687E+02    -0.8692E+02    -0.8696E+02    -0.8698E+02    -0.8698E+02
    -0.8700E+02    -0.8700E+02    -0.8699E+02    -0.8695E+02    -0.8690E+02    -0.8684E+02    -0.8677E+02    -0.8669E+02    -0.8659E+02    -0.8648E+02    -0.8636E+02    -0.8623E+02    -0.8608E+02    -0.8591E+02    -0.8573E+02    -0.8552E+02    -0.8529E+02    -0.8503E+02    -0.8474E+02    -0.8442E+02    -0.8406E+02    -0.8366E+02    -0.8320E+02    -0.8270E+02    -0.8213E+02    -0.8150E+02    -0.8080E+02    -0.8001E+02    -0.7913E+02    -0.7816E+02    -0.7710E+02    -0.7593E+02    -0.7465E+02    -0.7329E+02    -0.7183E+02    -0.7029E+02    -0.6870E+02    -0.6706E+02    -0.6541E+02    -0.6377E+02    -0.6217E+02    -0.6064E+02    -0.5922E+02    -0.5792E+02    -0.5677E+02    -0.5580E+02    -0.5502E+02    -0.5446E+02    -0.5412E+02    -0.5400E+02    -0.5412E+02    -0.5447E+02    -0.5503E+02    -0.5581E+02    -0.5678E+02    -0.5793E+02    -0.5924E+02    -0.6067E+02    -0.6220E+02    -0.6380E+02    -0.6544E+02    -0.6709E+02    -0.6873E+02    -0.7032E+02    -0.7186E+02    -0.7332E+02    -0.7468E+02    -0.7595E+02    -0.7712E+02    -0.7819E+02    -0.7916E+02    -0.8003E+02    -0.8082E+02    -0.8152E+02    -0.8216E+02    -0.8272E+02    -0.8322E+02    -0.8367E+02    -0.8407E+02    -0.8443E+02    -0.8475E+02    -0.8504E+02    -0.8530E+02    -0.8553E+02    -0.8573E+02    -0.8592E+02    -0.8608E+02    -0.8623E+02    -0.8636E+02    -0.8648E+02    -0.8659E+02    -0.8668E+02    -0.8677E+02    -0.8684E+02    -0.8690E+02    -0.8696E+02    -0.8700E+02    -0.8703E+02    -0.8705E+02    -0.8705E+02
    -0.8709E+02    -0.8709E+02    -0.8707E+02    -0.8705E+02    -0.8701E+02    -0.8696E+02    -0.8690E+02    -0.8683E+02    -0.8675E+02    -0.8666E+02    -0.8655E+02    -0.8643E+02    -0.8629E+02    -0.8613E+02    -0.8596E+02    -0.8575E+02    -0.8552E+02    -0.8526E+02    -0.8497E+02    -0.8463E+02    -0.8425E+02    -0.8381E+02    -0.8331E+02    -0.8274E+02    -0.8210E+02    -0.8136E+02    -0.8052E+02    -0.7957E+02    -0.7850E+02    -0.7730E+02    -0.7595E+02    -0.7446E+02    -0.7282E+02    -0.7103E+02    -0.6912E+02    -0.6710E+02    -0.6500E+02    -0.6283E+02    -0.6065E+02    -0.5849E+02    -0.5638E+02    -0.5437E+02    -0.5250E+02    -0.5080E+02    -0.4930E+02    -0.4804E+02    -0.4703E+02    -0.4630E+02    -0.4585E+02    -0.4570E+02    -0.4586E+02    -0.4630E+02    -0.4704E+02    -0.4806E+02    -0.4933E+02    -0.5083E+02    -0.5253E+02    -0.5441E+02    -0.5642E+02    -0.5852E+02    -0.6069E+02    -0.6287E+02    -0.6504E+02    -0.6714E+02    -0.6917E+02    -0.7108E+02    -0.7286E+02    -0.7450E+02    -0.7599E+02    -0.7733E+02    -0.7854E+02    -0.7961E+02    -0.8056E+02    -0.8139E+02    -0.8213E+02    -0.8277E+02    -0.8334E+02    -0.8384E+02    -0.8427E+02    -0.8465E+02    -0.8499E+02    -0.8529E+02    -0.8554E+02    -0.8577E+02    -0.8597E+02    -0.8615E+02    -0.8631E+02    -0.8644E+02    -0.8656E+02    -0.8667E+02    -0.8676E+02    -0.8684E+02    -0.8691E+02    -0.8697E+02    -0.8702E+02    -0.8706E+02    -0.8710E+02    -0.8712E+02    -0.8713E+02    -0.8713E+02
    -0.8719E+02    -0.8719E+02    -0.8718E+02    -0.8716E+02    -0.8714E+02    -0.8710E+02    -0.8706E+02    -0.8701E+02    -0.8694E+02    -0.8687E+02    -0.8678E+02    -0.8668E+02    -0.8656E+02    -0.8642E+02    -0.8625E+02    -0.8606E+02    -0.8584E+02    -0.8558E+02    -0.8528E+02    -0.8494E+02    -0.8453E+02    -0.8407E+02    -0.8352E+02    -0.8289E+02    -0.8215E+02    -0.8130E+02    -0.8031E+02    -0.7918E+02    -0.7787E+02    -0.7638E+02    -0.7469E+02    -0.7280E+02    -0.7070E+02    -0.6841E+02    -0.6594E+02    -0.6332E+02    -0.6059E+02    -0.5779E+02    -0.5497E+02    -0.5218E+02    -0.4947E+02    -0.4689E+02    -0.4449E+02    -0.4231E+02    -0.4040E+02    -0.3878E+02    -0.3749E+02    -0.3655E+02    -0.3598E+02    -0.3579E+02    -0.3599E+02    -0.3656E+02    -0.3750E+02    -0.3880E+02    -0.4042E+02    -0.4234E+02    -0.4453E+02    -0.4693E+02    -0.4951E+02    -0.5222E+02    -0.5502E+02    -0.5784E+02    -0.6064E+02    -0.6337E+02    -0.6599E+02    -0.6846E+02    -0.7075E+02    -0.7285E+02    -0.7474E+02    -0.7643E+02    -0.7792E+02    -0.7922E+02    -0.8036E+02    -0.8134E+02    -0.8219E+02    -0.8293E+02    -0.8356E+02    -0.8410E+02    -0.8457E+02    -0.8497E+02    -0.8532E+02    -0.8562E+02    -0.8587E+02    -0.8609E+02    -0.8628E+02    -0.8645E+02    -0.8659E+02    -0.8671E+02    -0.8681E+02    -0.8689E+02    -0.8697E+02    -0.8703E+02    -0.8708E+02    -0.8712E+02    -0.8716E+02    -0.8719E+02    -0.8721E+02    -0.8722E+02    -0.8723E+02    -0.8723E+02
    -0.8731E+02    -0.8731E+02    -0.8731E+02    -0.8730E+02    -0.8729E+02    -0.8727E+02    -0.8725E+02    -0.8722E+02    -0.8718E+02    -0.8713E+02    -0.8706E+02    -0.8698E+02    -0.8688E+02    -0.8677E+02    -0.8662E+02    -0.8645E+02    -0.8624E+02    -0.8600E+02    -0.8570E+02    -0.8536E+02    -0.8494E+02    -0.8445E+02    -0.8386E+02    -0.8316E+02    -0.8234E+02    -0.8136E+02    -0.8021E+02    -0.7886E+02    -0.7728E+02    -0.7545E+02    -0.7336E+02    -0.7099E+02    -0.6835E+02    -0.6544E+02    -0.6230E+02    -0.5897E+02    -0.5550E+02    -0.5195E+02    -0.4838E+02    -0.4484E+02    -0.4142E+02    -0.3815E+02    -0.3512E+02    -0.3236E+02    -0.2993E+02    -0.2788E+02    -0.2624E+02    -0.2505E+02    -0.2433E+02    -0.2409E+02    -0.2434E+02    -0.2506E+02    -0.2626E+02    -0.2790E+02    -0.2996E+02    -0.3239E+02    -0.3516E+02    -0.3820E+02    -0.4147E+02    -0.4490E+02    -0.4844E+02    -0.5201E+02    -0.5557E+02    -0.5904E+02    -0.6237E+02    -0.6551E+02    -0.6841E+02    -0.7106E+02    -0.7342E+02    -0.7551E+02    -0.7734E+02    -0.7891E+02    -0.8026E+02    -0.8141E+02    -0.8239E+02    -0.8321E+02    -0.8391E+02    -0.8449E+02    -0.8499E+02    -0.8540E+02    -0.8575E+02    -0.8604E+02    -0.8629E+02    -0.8649E+02    -0.8666E+02    -0.8681E+02    -0.8693E+02    -0.8702E+02    -0.8710E+02    -0.8716E+02    -0.8721E+02    -0.8725E+02    -0.8728E+02    -0.8731E+02    -0.8732E+02    -0.8733E+02    -0.8734E+02    -0.8734E+02    -0.8734E+02    -0.8734E+02
    -0.8745E+02    -0.8745E+02    -0.8745E+02    -0.8746E+02    -0.8746E+02    -0.8747E+02    -0.8747E+02    -0.8746E+02    -0.8745E+02    -0.8742E+02    -0.8739E+02    -0.8734E+02    -0.8727E+02    -0.8718E+02    -0.8707E+02    -0.8692E+02    -0.8674E+02    -0.8651E+02    -0.8624E+02    -0.8590E+02    -0.8548E+02    -0.8497E+02    -0.8435E+02    -0.8360E+02    -0.8268E+02    -0.8158E+02    -0.8026E+02    -0.7867E+02    -0.7680E+02    -0.7459E+02    -0.7204E+02    -0.6911E+02    -0.6583E+02    -0.6221E+02    -0.5829E+02    -0.5413E+02    -0.4979E+02    -0.4534E+02    -0.4087E+02    -0.3644E+02    -0.3213E+02    -0.2803E+02    -0.2421E+02    -0.2073E+02    -0.1767E+02    -0.1508E+02    -0.1300E+02    -0.1149E+02    -0.1057E+02    -0.1027E+02    -0.1058E+02    -0.1151E+02    -0.1302E+02    -0.1510E+02    -0.1770E+02    -0.2077E+02    -0.2425E+02    -0.2808E+02    -0.3219E+02    -0.3650E+02    -0.4094E+02    -0.4541E+02    -0.4986E+02    -0.5421E+02    -0.5837E+02    -0.6229E+02    -0.6591E+02    -0.6919E+02    -0.7211E+02    -0.7467E+02    -0.7687E+02    -0.7874E+02    -0.8032E+02    -0.8164E+02    -0.8274E+02    -0.8366E+02    -0.8441E+02    -0.8503E+02    -0.8553E+02    -0.8595E+02    -0.8629E+02    -0.8657E+02    -0.8679E+02    -0.8697E+02    -0.8712E+02    -0.8723E+02    -0.8732E+02    -0.8739E+02    -0.8744E+02    -0.8748E+02    -0.8750E+02    -0.8751E+02    -0.8751E+02    -0.8751E+02    -0.8751E+02    -0.8750E+02    -0.8749E+02    -0.8748E+02    -0.8747E+02    -0.8747E+02
    -0.8760E+02    -0.8760E+02    -0.8761E+02    -0.8763E+02    -0.8765E+02    -0.8768E+02    -0.8771E+02    -0.8773E+02    -0.8775E+02    -0.8776E+02    -0.8776E+02    -0.8774E+02    -0.8771E+02    -0.8766E+02    -0.8758E+02    -0.8747E+02    -0.8732E+02    -0.8713E+02    -0.8688E+02    -0.8656E+02    -0.8616E+02    -0.8565E+02    -0.8501E+02    -0.8422E+02    -0.8323E+02    -0.8201E+02    -0.8052E+02    -0.7869E+02    -0.7650E+02    -0.7388E+02    -0.7080E+02    -0.6725E+02    -0.6324E+02    -0.5879E+02    -0.5396E+02    -0.4882E+02    -0.4345E+02    -0.3793E+02    -0.3235E+02    -0.2681E+02    -0.2141E+02    -0.1624E+02    -0.1138E+02    -0.6940E+01    -0.2993E+01     0.3703E+00     0.3075E+01     0.5055E+01     0.6263E+01     0.6666E+01     0.6255E+01     0.5041E+01     0.3053E+01     0.3414E+00    -0.3029E+01    -0.6983E+01    -0.1143E+02    -0.1629E+02    -0.2147E+02    -0.2688E+02    -0.3242E+02    -0.3801E+02    -0.4353E+02    -0.4891E+02    -0.5405E+02    -0.5888E+02    -0.6333E+02    -0.6734E+02    -0.7089E+02    -0.7396E+02    -0.7658E+02    -0.7877E+02    -0.8059E+02    -0.8208E+02    -0.8330E+02    -0.8429E+02    -0.8508E+02    -0.8572E+02    -0.8622E+02    -0.8663E+02    -0.8695E+02    -0.8720E+02    -0.8739E+02    -0.8754E+02    -0.8765E+02    -0.8772E+02    -0.8778E+02    -0.8781E+02    -0.8782E+02    -0.8783E+02    -0.8782E+02    -0.8780E+02    -0.8777E+02    -0.8774E+02    -0.8771E+02    -0.8768E+02    -0.8765E+02    -0.8763E+02    -0.8761E+02    -0.8761E+02
    -0.8776E+02    -0.8776E+02    -0.8778E+02    -0.8782E+02    -0.8786E+02    -0.8792E+02    -0.8797E+02    -0.8803E+02    -0.8808E+02    -0.8813E+02    -0.8816E+02    -0.8819E+02    -0.8820E+02    -0.8819E+02    -0.8816E+02    -0.8809E+02    -0.8799E+02    -0.8784E+02    -0.8764E+02    -0.8736E+02    -0.8698E+02    -0.8649E+02    -0.8586E+02    -0.8505E+02    -0.8401E+02    -0.8269E+02    -0.8103E+02    -0.7898E+02    -0.7645E+02    -0.7339E+02    -0.6975E+02    -0.6550E+02    -0.6066E+02    -0.5526E+02    -0.4936E+02    -0.4306E+02    -0.3643E+02    -0.2958E+02    -0.2261E+02    -0.1564E+02    -0.8768E+01    -0.2114E+01     0.4199E+01     0.1004E+02     0.1527E+02     0.1977E+02     0.2341E+02     0.2608E+02     0.2772E+02     0.2827E+02     0.2771E+02     0.2607E+02     0.2338E+02     0.1974E+02     0.1523E+02     0.9992E+01     0.4145E+01    -0.2175E+01    -0.8836E+01    -0.1571E+02    -0.2269E+02    -0.2966E+02    -0.3652E+02    -0.4316E+02    -0.4946E+02    -0.5536E+02    -0.6076E+02    -0.6560E+02    -0.6985E+02    -0.7348E+02    -0.7654E+02    -0.7906E+02    -0.8112E+02    -0.8277E+02    -0.8408E+02    -0.8512E+02    -0.8593E+02    -0.8657E+02    -0.8705E+02    -0.8743E+02    -0.8771E+02    -0.8792E+02    -0.8806E+02    -0.8817E+02    -0.8823E+02    -0.8827E+02    -0.8828E+02    -0.8827E+02    -0.8824E+02    -0.8821E+02    -0.8816E+02    -0.8811E+02    -0.8805E+02    -0.8799E+02    -0.8793E+02    -0.8787E+02    -0.8782E+02    -0.8779E+02    -0.8776E+02    -0.8776E+02
    -0.8793E+02    -0.8793E+02    -0.8796E+02    -0.8801E+02    -0.8808E+02    -0.8816E+02    -0.8825E+02    -0.8834E+02    -0.8843E+02    -0.8851E+02    -0.8859E+02    -0.8866E+02    -0.8872E+02    -0.8876E+02    -0.8878E+02    -0.8877E+02    -0.8872E+02    -0.8863E+02    -0.8848E+02    -0.8826E+02    -0.8794E+02    -0.8749E+02    -0.8689E+02    -0.8608E+02    -0.8502E+02    -0.8363E+02    -0.8185E+02    -0.7958E+02    -0.7673E+02    -0.7321E+02    -0.6896E+02    -0.6394E+02    -0.5816E+02    -0.5166E+02    -0.4451E+02    -0.3679E+02    -0.2860E+02    -0.2005E+02    -0.1126E+02    -0.2341E+01     0.6580E+01     0.1534E+02     0.2376E+02     0.3164E+02     0.3878E+02     0.4496E+02     0.5001E+02     0.5375E+02     0.5604E+02     0.5681E+02     0.5603E+02     0.5373E+02     0.4999E+02     0.4493E+02     0.3874E+02     0.3159E+02     0.2370E+02     0.1528E+02     0.6508E+01    -0.2420E+01    -0.1135E+02    -0.2015E+02    -0.2870E+02    -0.3689E+02    -0.4461E+02    -0.5177E+02    -0.5827E+02    -0.6405E+02    -0.6907E+02    -0.7331E+02    -0.7682E+02    -0.7967E+02    -0.8194E+02    -0.8372E+02    -0.8510E+02    -0.8616E+02    -0.8697E+02    -0.8757E+02    -0.8801E+02    -0.8833E+02    -0.8856E+02    -0.8871E+02    -0.8880E+02    -0.8885E+02    -0.8886E+02    -0.8885E+02    -0.8881E+02    -0.8876E+02    -0.8869E+02    -0.8861E+02    -0.8852E+02    -0.8843E+02    -0.8834E+02    -0.8825E+02    -0.8816E+02    -0.8808E+02    -0.8801E+02    -0.8795E+02    -0.8792E+02    -0.8792E+02
    -0.8810E+02    -0.8810E+02    -0.8814E+02    -0.8821E+02    -0.8831E+02    -0.8841E+02    -0.8853E+02    -0.8866E+02    -0.8879E+02    -0.8892E+02    -0.8904E+02    -0.8916E+02    -0.8926E+02    -0.8935E+02    -0.8943E+02    -0.8948E+02    -0.8950E+02    -0.8947E+02    -0.8939E+02    -0.8924E+02    -0.8899E+02    -0.8862E+02    -0.8807E+02    -0.8731E+02    -0.8626E+02    -0.8485E+02    -0.8297E+02    -0.8052E+02    -0.7736E+02    -0.7339E+02    -0.6851E+02    -0.6265E+02    -0.5581E+02    -0.4803E+02    -0.3937E+02    -0.2992E+02    -0.1977E+02    -0.9017E+01     0.2234E+01     0.1385E+02     0.2566E+02     0.3743E+02     0.4892E+02     0.5983E+02     0.6983E+02     0.7861E+02     0.8583E+02     0.9122E+02     0.9455E+02     0.9568E+02     0.9455E+02     0.9121E+02     0.8581E+02     0.7857E+02     0.6979E+02     0.5978E+02     0.4886E+02     0.3737E+02     0.2558E+02     0.1377E+02     0.2143E+01    -0.9114E+01    -0.1987E+02    -0.3003E+02    -0.3948E+02    -0.4814E+02    -0.5592E+02    -0.6276E+02    -0.6862E+02    -0.7350E+02    -0.7746E+02    -0.8061E+02    -0.8306E+02    -0.8493E+02    -0.8634E+02    -0.8739E+02    -0.8815E+02    -0.8869E+02    -0.8907E+02    -0.8932E+02    -0.8947E+02    -0.8956E+02    -0.8958E+02    -0.8957E+02    -0.8952E+02    -0.8945E+02    -0.8936E+02    -0.8926E+02    -0.8914E+02    -0.8902E+02    -0.8889E+02    -0.8877E+02    -0.8864E+02    -0.8851E+02    -0.8839E+02    -0.8829E+02    -0.8819E+02    -0.8812E+02    -0.8808E+02    -0.8808E+02
    -0.8827E+02    -0.8827E+02    -0.8832E+02    -0.8841E+02    -0.8853E+02    -0.8866E+02    -0.8882E+02    -0.8898E+02    -0.8914E+02    -0.8931E+02    -0.8948E+02    -0.8964E+02    -0.8980E+02    -0.8995E+02    -0.9008E+02    -0.9019E+02    -0.9028E+02    -0.9033E+02    -0.9033E+02    -0.9026E+02    -0.9010E+02    -0.8982E+02    -0.8936E+02    -0.8868E+02    -0.8769E+02    -0.8630E+02    -0.8438E+02    -0.8179E+02    -0.7838E+02    -0.7397E+02    -0.6843E+02    -0.6167E+02    -0.5364E+02    -0.4439E+02    -0.3394E+02    -0.2237E+02    -0.9730E+01     0.3917E+01     0.1848E+02     0.3380E+02     0.4966E+02     0.6579E+02     0.8180E+02     0.9726E+02     0.1117E+03     0.1245E+03     0.1352E+03     0.1433E+03     0.1483E+03     0.1500E+03     0.1483E+03     0.1433E+03     0.1352E+03     0.1245E+03     0.1116E+03     0.9721E+02     0.8173E+02     0.6572E+02     0.4959E+02     0.3371E+02     0.1838E+02     0.3816E+01    -0.9837E+01    -0.2248E+02    -0.3406E+02    -0.4451E+02    -0.5376E+02    -0.6178E+02    -0.6855E+02    -0.7408E+02    -0.7848E+02    -0.8189E+02    -0.8447E+02    -0.8638E+02    -0.8778E+02    -0.8876E+02    -0.8944E+02    -0.8990E+02    -0.9018E+02    -0.9034E+02    -0.9041E+02    -0.9041E+02    -0.9037E+02    -0.9029E+02    -0.9018E+02    -0.9005E+02    -0.8991E+02    -0.8975E+02    -0.8959E+02    -0.8943E+02    -0.8926E+02    -0.8909E+02    -0.8893E+02    -0.8877E+02    -0.8862E+02    -0.8849E+02    -0.8838E+02    -0.8829E+02    -0.8824E+02    -0.8824E+02
    -0.8843E+02    -0.8843E+02    -0.8849E+02    -0.8860E+02    -0.8874E+02    -0.8890E+02    -0.8909E+02    -0.8928E+02    -0.8948E+02    -0.8969E+02    -0.8990E+02    -0.9011E+02    -0.9032E+02    -0.9052E+02    -0.9071E+02    -0.9088E+02    -0.9103E+02    -0.9116E+02    -0.9124E+02    -0.9127E+02    -0.9121E+02    -0.9103E+02    -0.9070E+02    -0.9013E+02    -0.8924E+02    -0.8792E+02    -0.8602E+02    -0.8336E+02    -0.7974E+02    -0.7494E+02    -0.6876E+02    -0.6104E+02    -0.5173E+02    -0.4081E+02    -0.2827E+02    -0.1412E+02     0.1638E+01     0.1902E+02     0.3796E+02     0.5833E+02     0.7988E+02     0.1023E+03     0.1250E+03     0.1474E+03     0.1687E+03     0.1881E+03     0.2046E+03     0.2171E+03     0.2251E+03     0.2278E+03     0.2251E+03     0.2171E+03     0.2045E+03     0.1881E+03     0.1687E+03     0.1473E+03     0.1249E+03     0.1022E+03     0.7980E+02     0.5824E+02     0.3787E+02     0.1892E+02     0.1528E+01    -0.1424E+02    -0.2839E+02    -0.4093E+02    -0.5186E+02    -0.6116E+02    -0.6887E+02    -0.7505E+02    -0.7984E+02    -0.8346E+02    -0.8611E+02    -0.8801E+02    -0.8932E+02    -0.9021E+02    -0.9077E+02    -0.9111E+02    -0.9129E+02    -0.9135E+02    -0.9132E+02    -0.9125E+02    -0.9113E+02    -0.9098E+02    -0.9081E+02    -0.9062E+02    -0.9043E+02    -0.9023E+02    -0.9002E+02    -0.8982E+02    -0.8961E+02    -0.8941E+02    -0.8921E+02    -0.8902E+02    -0.8884E+02    -0.8869E+02    -0.8855E+02    -0.8845E+02    -0.8839E+02    -0.8839E+02
    -0.8858E+02    -0.8858E+02    -0.8865E+02    -0.8877E+02    -0.8893E+02    -0.8912E+02    -0.8933E+02    -0.8956E+02    -0.8980E+02    -0.9004E+02    -0.9029E+02    -0.9054E+02    -0.9079E+02    -0.9104E+02    -0.9128E+02    -0.9152E+02    -0.9174E+02    -0.9193E+02    -0.9210E+02    -0.9221E+02    -0.9226E+02    -0.9220E+02    -0.9199E+02    -0.9156E+02    -0.9082E+02    -0.8962E+02    -0.8780E+02    -0.8514E+02    -0.8139E+02    -0.7626E+02    -0.6947E+02    -0.6082E+02    -0.5015E+02    -0.3740E+02    -0.2249E+02    -0.5327E+01     0.1422E+02     0.3628E+02     0.6087E+02     0.8796E+02     0.1174E+03     0.1487E+03     0.1813E+03     0.2145E+03     0.2469E+03     0.2772E+03     0.3036E+03     0.3242E+03     0.3374E+03     0.3420E+03     0.3374E+03     0.3242E+03     0.3035E+03     0.2772E+03     0.2469E+03     0.2144E+03     0.1813E+03     0.1486E+03     0.1173E+03     0.8787E+02     0.6077E+02     0.3617E+02     0.1411E+02    -0.5444E+01    -0.2261E+02    -0.3752E+02    -0.5027E+02    -0.6094E+02    -0.6959E+02    -0.7637E+02    -0.8149E+02    -0.8523E+02    -0.8788E+02    -0.8970E+02    -0.9089E+02    -0.9164E+02    -0.9207E+02    -0.9228E+02    -0.9234E+02    -0.9229E+02    -0.9218E+02    -0.9202E+02    -0.9183E+02    -0.9161E+02    -0.9139E+02    -0.9115E+02    -0.9091E+02    -0.9066E+02    -0.9042E+02    -0.9017E+02    -0.8993E+02    -0.8970E+02    -0.8947E+02    -0.8925E+02    -0.8905E+02    -0.8886E+02    -0.8871E+02    -0.8859E+02    -0.8853E+02    -0.8853E+02
    -0.8871E+02    -0.8871E+02    -0.8879E+02    -0.8892E+02    -0.8910E+02    -0.8931E+02    -0.8955E+02    -0.8980E+02    -0.9007E+02    -0.9035E+02    -0.9063E+02    -0.9092E+02    -0.9121E+02    -0.9150E+02    -0.9179E+02    -0.9208E+02    -0.9236E+02    -0.9262E+02    -0.9286E+02    -0.9307E+02    -0.9321E+02    -0.9327E+02    -0.9319E+02    -0.9290E+02    -0.9231E+02    -0.9127E+02    -0.8958E+02    -0.8699E+02    -0.8319E+02    -0.7783E+02    -0.7053E+02    -0.6098E+02    -0.4898E+02    -0.3434E+02    -0.1690E+02     0.3620E+01     0.2752E+02     0.5512E+02     0.8668E+02     0.1224E+03     0.1622E+03     0.2060E+03     0.2532E+03     0.3029E+03     0.3534E+03     0.4023E+03     0.4467E+03     0.4827E+03     0.5065E+03     0.5149E+03     0.5065E+03     0.4827E+03     0.4467E+03     0.4023E+03     0.3533E+03     0.3028E+03     0.2532E+03     0.2059E+03     0.1621E+03     0.1223E+03     0.8658E+02     0.5502E+02     0.2741E+02     0.3503E+01    -0.1702E+02    -0.3447E+02    -0.4910E+02    -0.6110E+02    -0.7064E+02    -0.7793E+02    -0.8329E+02    -0.8708E+02    -0.8966E+02    -0.9134E+02    -0.9238E+02    -0.9297E+02    -0.9326E+02    -0.9334E+02    -0.9329E+02    -0.9315E+02    -0.9295E+02    -0.9271E+02    -0.9245E+02    -0.9218E+02    -0.9190E+02    -0.9161E+02    -0.9133E+02    -0.9105E+02    -0.9076E+02    -0.9049E+02    -0.9021E+02    -0.8995E+02    -0.8969E+02    -0.8945E+02    -0.8922E+02    -0.8902E+02    -0.8885E+02    -0.8872E+02    -0.8865E+02    -0.8865E+02
    -0.8882E+02    -0.8882E+02    -0.8890E+02    -0.8905E+02    -0.8924E+02    -0.8947E+02    -0.8973E+02    -0.9000E+02    -0.9030E+02    -0.9060E+02    -0.9091E+02    -0.9123E+02    -0.9155E+02    -0.9188E+02    -0.9221E+02    -0.9255E+02    -0.9288E+02    -0.9320E+02    -0.9351E+02    -0.9380E+02    -0.9403E+02    -0.9419E+02    -0.9423E+02    -0.9407E+02    -0.9363E+02    -0.9275E+02    -0.9122E+02    -0.8875E+02    -0.8498E+02    -0.7948E+02    -0.7179E+02    -0.6149E+02    -0.4827E+02    -0.3186E+02    -0.1191E+02     0.1202E+02     0.4051E+02     0.7419E+02     0.1137E+03     0.1596E+03     0.2126E+03     0.2728E+03     0.3405E+03     0.4150E+03     0.4946E+03     0.5762E+03     0.6549E+03     0.7230E+03     0.7708E+03     0.7885E+03     0.7708E+03     0.7229E+03     0.6549E+03     0.5762E+03     0.4945E+03     0.4149E+03     0.3404E+03     0.2728E+03     0.2125E+03     0.1595E+03     0.1136E+03     0.7408E+02     0.4040E+02     0.1190E+02    -0.1204E+02    -0.3198E+02    -0.4840E+02    -0.6161E+02    -0.7190E+02    -0.7958E+02    -0.8507E+02    -0.8884E+02    -0.9130E+02    -0.9282E+02    -0.9370E+02    -0.9414E+02    -0.9430E+02    -0.9426E+02    -0.9411E+02    -0.9387E+02    -0.9360E+02    -0.9329E+02    -0.9297E+02    -0.9265E+02    -0.9232E+02    -0.9200E+02    -0.9168E+02    -0.9136E+02    -0.9105E+02    -0.9074E+02    -0.9044E+02    -0.9015E+02    -0.8988E+02    -0.8961E+02    -0.8937E+02    -0.8915E+02    -0.8896E+02    -0.8883E+02    -0.8875E+02    -0.8875E+02
    -0.8890E+02    -0.8890E+02    -0.8899E+02    -0.8914E+02    -0.8935E+02    -0.8959E+02    -0.8986E+02    -0.9015E+02    -0.9046E+02    -0.9079E+02    -0.9112E+02    -0.9146E+02    -0.9181E+02    -0.9217E+02    -0.9253E+02    -0.9290E+02    -0.9327E+02    -0.9365E+02    -0.9401E+02    -0.9436E+02    -0.9467E+02    -0.9491E+02    -0.9505E+02    -0.9500E+02    -0.9468E+02    -0.9394E+02    -0.9256E+02    -0.9022E+02    -0.8652E+02    -0.8097E+02    -0.7303E+02    -0.6218E+02    -0.4800E+02    -0.3011E+02    -0.8025E+01     0.1894E+02     0.5166E+02     0.9115E+02     0.1386E+03     0.1952E+03     0.2627E+03     0.3425E+03     0.4363E+03     0.5452E+03     0.6695E+03     0.8075E+03     0.9534E+03     0.1094E+04     0.1207E+04     0.1256E+04     0.1207E+04     0.1094E+04     0.9533E+03     0.8074E+03     0.6694E+03     0.5451E+03     0.4362E+03     0.3424E+03     0.2626E+03     0.1952E+03     0.1385E+03     0.9104E+02     0.5155E+02     0.1883E+02    -0.8146E+01    -0.3023E+02    -0.4812E+02    -0.6230E+02    -0.7314E+02    -0.8107E+02    -0.8661E+02    -0.9030E+02    -0.9263E+02    -0.9401E+02    -0.9475E+02    -0.9507E+02    -0.9512E+02    -0.9499E+02    -0.9475E+02    -0.9444E+02    -0.9410E+02    -0.9374E+02    -0.9337E+02    -0.9300E+02    -0.9264E+02    -0.9228E+02    -0.9193E+02    -0.9159E+02    -0.9126E+02    -0.9093E+02    -0.9061E+02    -0.9031E+02    -0.9001E+02    -0.8973E+02    -0.8948E+02    -0.8924E+02    -0.8905E+02    -0.8890E+02    -0.8882E+02    -0.8882E+02
    -0.8895E+02    -0.8895E+02    -0.8904E+02    -0.8920E+02    -0.8941E+02    -0.8966E+02    -0.8994E+02    -0.9025E+02    -0.9057E+02    -0.9090E+02    -0.9125E+02    -0.9160E+02    -0.9197E+02    -0.9234E+02    -0.9273E+02    -0.9312E+02    -0.9352E+02    -0.9393E+02    -0.9433E+02    -0.9472E+02    -0.9508E+02    -0.9538E+02    -0.9558E+02    -0.9561E+02    -0.9537E+02    -0.9472E+02    -0.9344E+02    -0.9121E+02    -0.8758E+02    -0.8203E+02    -0.7396E+02    -0.6278E+02    -0.4800E+02    -0.2914E+02    -0.5603E+01     0.2349E+02     0.5925E+02     0.1031E+03     0.1566E+03     0.2221E+03     0.3022E+03     0.4002E+03     0.5206E+03     0.6687E+03     0.8510E+03     0.1075E+04     0.1345E+04     0.1658E+04     0.1982E+04     0.2201E+04     0.1982E+04     0.1658E+04     0.1345E+04     0.1075E+04     0.8509E+03     0.6686E+03     0.5205E+03     0.4002E+03     0.3021E+03     0.2220E+03     0.1565E+03     0.1030E+03     0.5913E+02     0.2337E+02    -0.5723E+01    -0.2926E+02    -0.4812E+02    -0.6290E+02    -0.7407E+02    -0.8213E+02    -0.8767E+02    -0.9129E+02    -0.9351E+02    -0.9479E+02    -0.9544E+02    -0.9568E+02    -0.9565E+02    -0.9545E+02    -0.9516E+02    -0.9480E+02    -0.9441E+02    -0.9402E+02    -0.9362E+02    -0.9322E+02    -0.9284E+02    -0.9246E+02    -0.9210E+02    -0.9174E+02    -0.9139E+02    -0.9105E+02    -0.9072E+02    -0.9040E+02    -0.9010E+02    -0.8981E+02    -0.8954E+02    -0.8930E+02    -0.8910E+02    -0.8895E+02    -0.8886E+02    -0.8886E+02
    -0.8896E+02    -0.8896E+02    -0.8906E+02    -0.8922E+02    -0.8943E+02    -0.8969E+02    -0.8997E+02    -0.9028E+02    -0.9060E+02    -0.9094E+02    -0.9129E+02    -0.9165E+02    -0.9202E+02    -0.9240E+02    -0.9280E+02    -0.9320E+02    -0.9361E+02    -0.9402E+02    -0.9444E+02    -0.9484E+02    -0.9522E+02    -0.9554E+02    -0.9576E+02    -0.9582E+02    -0.9561E+02    -0.9499E+02    -0.9375E+02    -0.9155E+02    -0.8796E+02    -0.8242E+02    -0.7432E+02    -0.6303E+02    -0.4804E+02    -0.2884E+02    -0.4796E+01     0.2505E+02     0.6192E+02     0.1074E+03     0.1633E+03     0.2323E+03     0.3178E+03     0.4243E+03     0.5583E+03     0.7295E+03     0.9532E+03     0.1254E+04     0.1678E+04     0.2308E+04     0.3315E+04     0.5055E+04     0.3315E+04     0.2308E+04     0.1678E+04     0.1254E+04     0.9531E+03     0.7295E+03     0.5582E+03     0.4242E+03     0.3177E+03     0.2322E+03     0.1632E+03     0.1073E+03     0.6181E+02     0.2493E+02    -0.4917E+01    -0.2896E+02    -0.4816E+02    -0.6314E+02    -0.7442E+02    -0.8252E+02    -0.8805E+02    -0.9163E+02    -0.9382E+02    -0.9506E+02    -0.9568E+02    -0.9589E+02    -0.9584E+02    -0.9562E+02    -0.9530E+02    -0.9492E+02    -0.9452E+02    -0.9411E+02    -0.9370E+02    -0.9330E+02    -0.9291E+02    -0.9252E+02    -0.9215E+02    -0.9179E+02    -0.9143E+02    -0.9109E+02    -0.9076E+02    -0.9043E+02    -0.9012E+02    -0.8983E+02    -0.8956E+02    -0.8932E+02    -0.8912E+02    -0.8897E+02    -0.8888E+02    -0.8888E+02
    -0.8895E+02    -0.8895E+02    -0.8904E+02    -0.8920E+02    -0.8941E+02    -0.8966E+02    -0.8994E+02    -0.9025E+02    -0.9057E+02    -0.9090E+02    -0.9125E+02    -0.9160E+02    -0.9197E+02    -0.9234E+02    -0.9273E+02    -0.9312E+02    -0.9352E+02    -0.9393E+02    -0.9433E+02    -0.9472E+02    -0.9508E+02    -0.9538E+02    -0.9558E+02    -0.9561E+02    -0.9537E+02    -0.9472E+02    -0.9344E+02    -0.9121E+02    -0.8758E+02    -0.8203E+02    -0.7396E+02    -0.6278E+02    -0.4800E+02    -0.2914E+02    -0.5601E+01     0.2349E+02     0.5925E+02     0.1031E+03     0.1566E+03     0.2221E+03     0.3022E+03     0.4002E+03     0.5206E+03     0.6687E+03     0.8510E+03     0.1075E+04     0.1345E+04     0.1658E+04     0.1982E+04     0.2201E+04     0.1982E+04     0.1658E+04     0.1345E+04     0.1075E+04     0.8509E+03     0.6686E+03     0.5205E+03     0.4002E+03     0.3021E+03     0.2220E+03     0.1565E+03     0.1030E+03     0.5914E+02     0.2337E+02    -0.5722E+01    -0.2926E+02    -0.4812E+02    -0.6290E+02    -0.7407E+02    -0.8213E+02    -0.8767E+02    -0.9129E+02    -0.9351E+02    -0.9479E+02    -0.9544E+02    -0.9568E+02    -0.9565E+02    -0.9545E+02    -0.9516E+02    -0.9480E+02    -0.9441E+02    -0.9402E+02    -0.9362E+02    -0.9322E+02    -0.9284E+02    -0.9246E+02    -0.9209E+02    -0.9174E+02    -0.9139E+02    -0.9105E+02    -0.9072E+02    -0.9040E+02    -0.9010E+02    -0.8981E+02    -0.8954E+02    -0.8930E+02    -0.8910E+02    -0.8895E+02    -0.8886E+02    -0.8886E+02
    -0.8890E+02    -0.8890E+02    -0.8899E+02    -0.8914E+02    -0.8935E+02    -0.8959E+02    -0.8986E+02    -0.9015E+02    -0.9046E+02    -0.9079E+02    -0.9112E+02    -0.9146E+02    -0.9181E+02    -0.9217E+02    -0.9253E+02    -0.9290E+02    -0.9327E+02    -0.9364E+02    -0.9401E+02    -0.9436E+02    -0.9467E+02    -0.9491E+02    -0.9505E+02    -0.9500E+02    -0.9468E+02    -0.9394E+02    -0.9255E+02    -0.9022E+02    -0.8652E+02    -0.8097E+02    -0.7303E+02    -0.6218E+02    -0.4800E+02    -0.3011E+02    -0.8022E+01     0.1895E+02     0.5167E+02     0.9115E+02     0.1386E+03     0.1953E+03     0.2627E+03     0.3425E+03     0.4363E+03     0.5452E+03     0.6695E+03     0.8075E+03     0.9534E+03     0.1094E+04     0.1207E+04     0.1256E+04     0.1207E+04     0.1094E+04     0.9533E+03     0.8074E+03     0.6694E+03     0.5451E+03     0.4362E+03     0.3425E+03     0.2626E+03     0.1952E+03     0.1385E+03     0.9104E+02     0.5155E+02     0.1883E+02    -0.8142E+01    -0.3023E+02    -0.4812E+02    -0.6229E+02    -0.7314E+02    -0.8107E+02    -0.8661E+02    -0.9030E+02    -0.9263E+02    -0.9401E+02    -0.9475E+02    -0.9507E+02    -0.9512E+02    -0.9499E+02    -0.9475E+02    -0.9444E+02    -0.9410E+02    -0.9374E+02    -0.9337E+02    -0.9300E+02    -0.9264E+02    -0.9228E+02    -0.9193E+02    -0.9159E+02    -0.9126E+02    -0.9093E+02    -0.9061E+02    -0.9031E+02    -0.9001E+02    -0.8973E+02    -0.8947E+02    -0.8924E+02    -0.8905E+02    -0.8890E+02    -0.8882E+02    -0.8882E+02
    -0.8882E+02    -0.8882E+02    -0.8890E+02    -0.8905E+02    -0.8924E+02    -0.8947E+02    -0.8973E+02    -0.9000E+02    -0.9030E+02    -0.9060E+02    -0.9091E+02    -0.9123E+02    -0.9155E+02    -0.9188E+02    -0.9221E+02    -0.9255E+02    -0.9288E+02    -0.9320E+02    -0.9351E+02    -0.9379E+02    -0.9403E+02    -0.9419E+02    -0.9423E+02    -0.9407E+02    -0.9363E+02    -0.9275E+02    -0.9122E+02    -0.8875E+02    -0.8498E+02    -0.7947E+02    -0.7178E+02    -0.6149E+02    -0.4827E+02    -0.3185E+02    -0.1191E+02     0.1202E+02     0.4052E+02     0.7419E+02     0.1137E+03     0.1596E+03     0.2126E+03     0.2729E+03     0.3405E+03     0.4150E+03     0.4946E+03     0.5762E+03     0.6549E+03     0.7230E+03     0.7708E+03     0.7885E+03     0.7708E+03     0.7230E+03     0.6549E+03     0.5762E+03     0.4945E+03     0.4149E+03     0.3405E+03     0.2728E+03     0.2125E+03     0.1595E+03     0.1136E+03     0.7409E+02     0.4041E+02     0.1191E+02    -0.1203E+02    -0.3197E+02    -0.4839E+02    -0.6161E+02    -0.7190E+02    -0.7958E+02    -0.8507E+02    -0.8884E+02    -0.9130E+02    -0.9282E+02    -0.9370E+02    -0.9414E+02    -0.9430E+02    -0.9426E+02    -0.9411E+02    -0.9387E+02    -0.9360E+02    -0.9329E+02    -0.9297E+02    -0.9265E+02    -0.9232E+02    -0.9200E+02    -0.9168E+02    -0.9136E+02    -0.9105E+02    -0.9074E+02    -0.9044E+02    -0.9015E+02    -0.8987E+02    -0.8961E+02    -0.8937E+02    -0.8915E+02    -0.8896E+02    -0.8883E+02    -0.8875E+02    -0.8875E+02
    -0.8871E+02    -0.8871E+02    -0.8879E+02    -0.8892E+02    -0.8910E+02    -0.8931E+02    -0.8955E+02    -0.8980E+02    -0.9007E+02    -0.9035E+02    -0.9063E+02    -0.9092E+02    -0.9121E+02    -0.9150E+02    -0.9179E+02    -0.9208E+02    -0.9236E+02    -0.9262E+02    -0.9286E+02    -0.9307E+02    -0.9321E+02    -0.9327E+02    -0.9319E+02    -0.9290E+02    -0.9231E+02    -0.9127E+02    -0.8958E+02    -0.8699E+02    -0.8319E+02    -0.7782E+02    -0.7052E+02    -0.6098E+02    -0.4897E+02    -0.3434E+02    -0.1689E+02     0.3628E+01     0.2753E+02     0.5513E+02     0.8669E+02     0.1224E+03     0.1622E+03     0.2060E+03     0.2533E+03     0.3029E+03     0.3534E+03     0.4023E+03     0.4467E+03     0.4827E+03     0.5065E+03     0.5149E+03     0.5065E+03     0.4827E+03     0.4467E+03     0.4023E+03     0.3533E+03     0.3028E+03     0.2532E+03     0.2060E+03     0.1621E+03     0.1223E+03     0.8659E+02     0.5503E+02     0.2742E+02     0.3510E+01    -0.1701E+02    -0.3446E+02    -0.4910E+02    -0.6110E+02    -0.7064E+02    -0.7793E+02    -0.8329E+02    -0.8708E+02    -0.8966E+02    -0.9134E+02    -0.9238E+02    -0.9297E+02    -0.9326E+02    -0.9334E+02    -0.9329E+02    -0.9315E+02    -0.9295E+02    -0.9271E+02    -0.9245E+02    -0.9218E+02    -0.9190E+02    -0.9161E+02    -0.9133E+02    -0.9104E+02    -0.9076E+02    -0.9049E+02    -0.9021E+02    -0.8995E+02    -0.8969E+02    -0.8945E+02    -0.8922E+02    -0.8902E+02    -0.8885E+02    -0.8872E+02    -0.8865E+02    -0.8865E+02
    -0.8858E+02    -0.8858E+02    -0.8865E+02    -0.8877E+02    -0.8893E+02    -0.8912E+02    -0.8933E+02    -0.8956E+02    -0.8980E+02    -0.9004E+02    -0.9029E+02    -0.9054E+02    -0.9079E+02    -0.9104E+02    -0.9128E+02    -0.9152E+02    -0.9173E+02    -0.9193E+02    -0.9210E+02    -0.9221E+02    -0.9226E+02    -0.9220E+02    -0.9199E+02    -0.9156E+02    -0.9081E+02    -0.8962E+02    -0.8780E+02    -0.8514E+02    -0.8138E+02    -0.7625E+02    -0.6947E+02    -0.6081E+02    -0.5014E+02    -0.3739E+02    -0.2248E+02    -0.5317E+01     0.1423E+02     0.3629E+02     0.6088E+02     0.8797E+02     0.1174E+03     0.1487E+03     0.1814E+03     0.2145E+03     0.2469E+03     0.2772E+03     0.3036E+03     0.3242E+03     0.3374E+03     0.3420E+03     0.3374E+03     0.3242E+03     0.3035E+03     0.2772E+03     0.2469E+03     0.2144E+03     0.1813E+03     0.1486E+03     0.1173E+03     0.8788E+02     0.6078E+02     0.3618E+02     0.1412E+02    -0.5434E+01    -0.2260E+02    -0.3751E+02    -0.5026E+02    -0.6093E+02    -0.6958E+02    -0.7636E+02    -0.8148E+02    -0.8523E+02    -0.8788E+02    -0.8970E+02    -0.9089E+02    -0.9163E+02    -0.9206E+02    -0.9228E+02    -0.9234E+02    -0.9229E+02    -0.9218E+02    -0.9202E+02    -0.9183E+02    -0.9161E+02    -0.9139E+02    -0.9115E+02    -0.9091E+02    -0.9066E+02    -0.9042E+02    -0.9017E+02    -0.8993E+02    -0.8970E+02    -0.8947E+02    -0.8925E+02    -0.8905E+02    -0.8886E+02    -0.8871E+02    -0.8859E+02    -0.8853E+02    -0.8853E+02
    -0.8843E+02    -0.8843E+02    -0.8849E+02    -0.8860E+02    -0.8874E+02    -0.8890E+02    -0.8908E+02    -0.8928E+02    -0.8948E+02    -0.8969E+02    -0.8990E+02    -0.9011E+02    -0.9032E+02    -0.9052E+02    -0.9070E+02    -0.9088E+02    -0.9103E+02    -0.9116E+02    -0.9124E+02    -0.9126E+02    -0.9121E+02    -0.9103E+02    -0.9069E+02    -0.9013E+02    -0.8924E+02    -0.8792E+02    -0.8602E+02    -0.8336E+02    -0.7974E+02    -0.7493E+02    -0.6875E+02    -0.6103E+02    -0.5172E+02    -0.4080E+02    -0.2826E+02    -0.1411E+02     0.1651E+01     0.1903E+02     0.3798E+02     0.5834E+02     0.7990E+02     0.1023E+03     0.1250E+03     0.1474E+03     0.1688E+03     0.1881E+03     0.2046E+03     0.2172E+03     0.2251E+03     0.2278E+03     0.2251E+03     0.2171E+03     0.2045E+03     0.1881E+03     0.1687E+03     0.1474E+03     0.1249E+03     0.1022E+03     0.7981E+02     0.5825E+02     0.3788E+02     0.1893E+02     0.1541E+01    -0.1423E+02    -0.2837E+02    -0.4092E+02    -0.5185E+02    -0.6115E+02    -0.6886E+02    -0.7504E+02    -0.7984E+02    -0.8345E+02    -0.8611E+02    -0.8800E+02    -0.8932E+02    -0.9020E+02    -0.9077E+02    -0.9111E+02    -0.9128E+02    -0.9134E+02    -0.9132E+02    -0.9124E+02    -0.9112E+02    -0.9098E+02    -0.9081E+02    -0.9062E+02    -0.9043E+02    -0.9023E+02    -0.9002E+02    -0.8982E+02    -0.8961E+02    -0.8941E+02    -0.8921E+02    -0.8902E+02    -0.8884E+02    -0.8869E+02    -0.8855E+02    -0.8845E+02    -0.8839E+02    -0.8839E+02
    -0.8827E+02    -0.8827E+02    -0.8832E+02    -0.8841E+02    -0.8853E+02    -0.8866E+02    -0.8882E+02    -0.8898E+02    -0.8914E+02    -0.8931E+02    -0.8948E+02    -0.8964E+02    -0.8980E+02    -0.8995E+02    -0.9008E+02    -0.9019E+02    -0.9028E+02    -0.9032E+02    -0.9032E+02    -0.9026E+02    -0.9010E+02    -0.8981E+02    -0.8936E+02    -0.8868E+02    -0.8769E+02    -0.8629E+02    -0.8437E+02    -0.8179E+02    -0.7837E+02    -0.7396E+02    -0.6842E+02    -0.6165E+02    -0.5363E+02    -0.4438E+02    -0.3393E+02    -0.2235E+02    -0.9714E+01     0.3933E+01     0.1849E+02     0.3382E+02     0.4968E+02     0.6580E+02     0.8182E+02     0.9728E+02     0.1117E+03     0.1245E+03     0.1352E+03     0.1433E+03     0.1483E+03     0.1500E+03     0.1483E+03     0.1433E+03     0.1352E+03     0.1245E+03     0.1116E+03     0.9722E+02     0.8175E+02     0.6573E+02     0.4960E+02     0.3373E+02     0.1840E+02     0.3832E+01    -0.9821E+01    -0.2247E+02    -0.3405E+02    -0.4449E+02    -0.5375E+02    -0.6177E+02    -0.6853E+02    -0.7407E+02    -0.7847E+02    -0.8188E+02    -0.8446E+02    -0.8638E+02    -0.8777E+02    -0.8876E+02    -0.8944E+02    -0.8989E+02    -0.9018E+02    -0.9034E+02    -0.9041E+02    -0.9041E+02    -0.9037E+02    -0.9028E+02    -0.9018E+02    -0.9005E+02    -0.8991E+02    -0.8975E+02    -0.8959E+02    -0.8943E+02    -0.8926E+02    -0.8909E+02    -0.8893E+02    -0.8877E+02    -0.8862E+02    -0.8849E+02    -0.8838E+02    -0.8829E+02    -0.8824E+02    -0.8824E+02
    -0.8810E+02    -0.8810E+02    -0.8814E+02    -0.8821E+02    -0.8830E+02    -0.8841E+02    -0.8853E+02    -0.8866E+02    -0.8879E+02    -0.8891E+02    -0.8904E+02    -0.8915E+02    -0.8926E+02    -0.8935E+02    -0.8943E+02    -0.8948E+02    -0.8949E+02    -0.8947E+02    -0.8939E+02    -0.8924E+02    -0.8899E+02    -0.8861E+02    -0.8807E+02    -0.8730E+02    -0.8626E+02    -0.8484E+02    -0.8296E+02    -0.8051E+02    -0.7735E+02    -0.7338E+02    -0.6849E+02    -0.6263E+02    -0.5579E+02    -0.4801E+02    -0.3935E+02    -0.2990E+02    -0.1975E+02    -0.8998E+01     0.2253E+01     0.1387E+02     0.2568E+02     0.3745E+02     0.4894E+02     0.5985E+02     0.6986E+02     0.7863E+02     0.8586E+02     0.9125E+02     0.9458E+02     0.9570E+02     0.9457E+02     0.9123E+02     0.8583E+02     0.7860E+02     0.6981E+02     0.5980E+02     0.4888E+02     0.3739E+02     0.2560E+02     0.1379E+02     0.2163E+01    -0.9095E+01    -0.1985E+02    -0.3001E+02    -0.3947E+02    -0.4813E+02    -0.5591E+02    -0.6275E+02    -0.6861E+02    -0.7349E+02    -0.7745E+02    -0.8060E+02    -0.8305E+02    -0.8493E+02    -0.8634E+02    -0.8739E+02    -0.8815E+02    -0.8869E+02    -0.8907E+02    -0.8932E+02    -0.8947E+02    -0.8955E+02    -0.8958E+02    -0.8957E+02    -0.8952E+02    -0.8945E+02    -0.8936E+02    -0.8926E+02    -0.8914E+02    -0.8902E+02    -0.8889E+02    -0.8876E+02    -0.8864E+02    -0.8851E+02    -0.8839E+02    -0.8828E+02    -0.8819E+02    -0.8812E+02    -0.8808E+02    -0.8808E+02
    -0.8793E+02    -0.8793E+02    -0.8796E+02    -0.8801E+02    -0.8808E+02    -0.8816E+02    -0.8825E+02    -0.8834E+02    -0.8843E+02    -0.8851E+02    -0.8859E+02    -0.8866E+02    -0.8872E+02    -0.8876E+02    -0.8878E+02    -0.8877E+02    -0.8872E+02    -0.8863E+02    -0.8848E+02    -0.8825E+02    -0.8793E+02    -0.8749E+02    -0.8688E+02    -0.8608E+02    -0.8501E+02    -0.8363E+02    -0.8184E+02    -0.7957E+02    -0.7671E+02    -0.7320E+02    -0.6895E+02    -0.6393E+02    -0.5814E+02    -0.5164E+02    -0.4449E+02    -0.3677E+02    -0.2858E+02    -0.2003E+02    -0.1124E+02    -0.2317E+01     0.6604E+01     0.1536E+02     0.2378E+02     0.3166E+02     0.3880E+02     0.4499E+02     0.5004E+02     0.5377E+02     0.5607E+02     0.5684E+02     0.5606E+02     0.5376E+02     0.5001E+02     0.4496E+02     0.3876E+02     0.3162E+02     0.2373E+02     0.1530E+02     0.6532E+01    -0.2397E+01    -0.1133E+02    -0.2012E+02    -0.2867E+02    -0.3687E+02    -0.4459E+02    -0.5175E+02    -0.5825E+02    -0.6404E+02    -0.6905E+02    -0.7330E+02    -0.7681E+02    -0.7966E+02    -0.8193E+02    -0.8371E+02    -0.8509E+02    -0.8615E+02    -0.8696E+02    -0.8756E+02    -0.8801E+02    -0.8833E+02    -0.8856E+02    -0.8871E+02    -0.8880E+02    -0.8885E+02    -0.8886E+02    -0.8885E+02    -0.8881E+02    -0.8875E+02    -0.8869E+02    -0.8861E+02    -0.8852E+02    -0.8843E+02    -0.8834E+02    -0.8825E+02    -0.8816E+02    -0.8808E+02    -0.8801E+02    -0.8795E+02    -0.8792E+02    -0.8792E+02
    -0.8776E+02    -0.8776E+02    -0.8778E+02    -0.8781E+02    -0.8786E+02    -0.8791E+02    -0.8797E+02    -0.8803E+02    -0.8808E+02    -0.8812E+02    -0.8816E+02    -0.8819E+02    -0.8820E+02    -0.8819E+02    -0.8815E+02    -0.8809E+02    -0.8799E+02    -0.8784E+02    -0.8763E+02    -0.8735E+02    -0.8698E+02    -0.8649E+02    -0.8585E+02    -0.8504E+02    -0.8400E+02    -0.8268E+02    -0.8102E+02    -0.7897E+02    -0.7644E+02    -0.7338E+02    -0.6973E+02    -0.6548E+02    -0.6064E+02    -0.5524E+02    -0.4934E+02    -0.4303E+02    -0.3640E+02    -0.2955E+02    -0.2258E+02    -0.1561E+02    -0.8741E+01    -0.2087E+01     0.4227E+01     0.1007E+02     0.1530E+02     0.1980E+02     0.2343E+02     0.2611E+02     0.2775E+02     0.2830E+02     0.2774E+02     0.2610E+02     0.2341E+02     0.1977E+02     0.1526E+02     0.1002E+02     0.4173E+01    -0.2148E+01    -0.8809E+01    -0.1569E+02    -0.2266E+02    -0.2964E+02    -0.3650E+02    -0.4313E+02    -0.4944E+02    -0.5534E+02    -0.6074E+02    -0.6558E+02    -0.6983E+02    -0.7347E+02    -0.7653E+02    -0.7905E+02    -0.8111E+02    -0.8276E+02    -0.8407E+02    -0.8511E+02    -0.8593E+02    -0.8656E+02    -0.8705E+02    -0.8742E+02    -0.8770E+02    -0.8791E+02    -0.8806E+02    -0.8816E+02    -0.8823E+02    -0.8826E+02    -0.8827E+02    -0.8827E+02    -0.8824E+02    -0.8820E+02    -0.8816E+02    -0.8810E+02    -0.8805E+02    -0.8799E+02    -0.8793E+02    -0.8787E+02    -0.8782E+02    -0.8779E+02    -0.8776E+02    -0.8776E+02
    -0.8760E+02    -0.8760E+02    -0.8761E+02    -0.8763E+02    -0.8765E+02    -0.8768E+02    -0.8771E+02    -0.8773E+02    -0.8775E+02    -0.8776E+02    -0.8775E+02    -0.8774E+02    -0.8771E+02    -0.8765E+02    -0.8758E+02    -0.8747E+02    -0.8732E+02    -0.8713E+02    -0.8688E+02    -0.8656E+02    -0.8615E+02    -0.8564E+02    -0.8501E+02    -0.8421E+02    -0.8322E+02    -0.8200E+02    -0.8050E+02    -0.7868E+02    -0.7648E+02    -0.7386E+02    -0.7078E+02    -0.6723E+02    -0.6322E+02    -0.5877E+02    -0.5394E+02    -0.4879E+02    -0.4342E+02    -0.3790E+02    -0.3232E+02    -0.2678E+02    -0.2138E+02    -0.1620E+02    -0.1135E+02    -0.6907E+01    -0.2961E+01     0.4029E+00     0.3108E+01     0.5088E+01     0.6296E+01     0.6699E+01     0.6288E+01     0.5074E+01     0.3086E+01     0.3741E+00    -0.2997E+01    -0.6950E+01    -0.1140E+02    -0.1626E+02    -0.2144E+02    -0.2685E+02    -0.3239E+02    -0.3798E+02    -0.4350E+02    -0.4888E+02    -0.5403E+02    -0.5886E+02    -0.6331E+02    -0.6732E+02    -0.7087E+02    -0.7394E+02    -0.7656E+02    -0.7876E+02    -0.8058E+02    -0.8207E+02    -0.8329E+02    -0.8428E+02    -0.8507E+02    -0.8571E+02    -0.8622E+02    -0.8662E+02    -0.8694E+02    -0.8719E+02    -0.8738E+02    -0.8753E+02    -0.8764E+02    -0.8772E+02    -0.8777E+02    -0.8781E+02    -0.8782E+02    -0.8782E+02    -0.8781E+02    -0.8779E+02    -0.8777E+02    -0.8774E+02    -0.8771E+02    -0.8768E+02    -0.8765E+02    -0.8763E+02    -0.8761E+02    -0.8761E+02
    -0.8745E+02    -0.8745E+02    -0.8745E+02    -0.8745E+02    -0.8746E+02    -0.8746E+02    -0.8746E+02    -0.8746E+02    -0.8744E+02    -0.8742E+02    -0.8738E+02    -0.8733E+02    -0.8727E+02    -0.8718E+02    -0.8706E+02    -0.8692E+02    -0.8673E+02    -0.8651E+02    -0.8623E+02    -0.8589E+02    -0.8547E+02    -0.8496E+02    -0.8434E+02    -0.8359E+02    -0.8267E+02    -0.8157E+02    -0.8025E+02    -0.7866E+02    -0.7678E+02    -0.7457E+02    -0.7201E+02    -0.6909E+02    -0.6581E+02    -0.6218E+02    -0.5826E+02    -0.5410E+02    -0.4976E+02    -0.4531E+02    -0.4083E+02    -0.3640E+02    -0.3210E+02    -0.2799E+02    -0.2417E+02    -0.2070E+02    -0.1763E+02    -0.1504E+02    -0.1297E+02    -0.1146E+02    -0.1054E+02    -0.1023E+02    -0.1054E+02    -0.1147E+02    -0.1299E+02    -0.1507E+02    -0.1767E+02    -0.2073E+02    -0.2422E+02    -0.2805E+02    -0.3215E+02    -0.3647E+02    -0.4090E+02    -0.4538E+02    -0.4983E+02    -0.5417E+02    -0.5834E+02    -0.6226E+02    -0.6589E+02    -0.6917E+02    -0.7209E+02    -0.7465E+02    -0.7685E+02    -0.7873E+02    -0.8031E+02    -0.8163E+02    -0.8273E+02    -0.8365E+02    -0.8440E+02    -0.8502E+02    -0.8553E+02    -0.8594E+02    -0.8629E+02    -0.8656E+02    -0.8679E+02    -0.8697E+02    -0.8712E+02    -0.8723E+02    -0.8732E+02    -0.8739E+02    -0.8744E+02    -0.8747E+02    -0.8750E+02    -0.8751E+02    -0.8751E+02    -0.8751E+02    -0.8750E+02    -0.8749E+02    -0.8749E+02    -0.8748E+02    -0.8747E+02    -0.8747E+02
    -0.8731E+02    -0.8731E+02    -0.8731E+02    -0.8730E+02    -0.8729E+02    -0.8727E+02    -0.8725E+02    -0.8722E+02    -0.8717E+02    -0.8712E+02    -0.8706E+02    -0.8698E+02    -0.8688E+02    -0.8676E+02    -0.8662E+02    -0.8645E+02    -0.8624E+02    -0.8599E+02    -0.8570E+02    -0.8535E+02    -0.8493E+02    -0.8444E+02    -0.8385E+02    -0.8315E+02    -0.8233E+02    -0.8135E+02    -0.8019E+02    -0.7884E+02    -0.7726E+02    -0.7543E+02    -0.7334E+02    -0.7097E+02    -0.6832E+02    -0.6541E+02    -0.6227E+02    -0.5894E+02    -0.5547E+02    -0.5191E+02    -0.4834E+02    -0.4481E+02    -0.4138E+02    -0.3811E+02    -0.3507E+02    -0.3231E+02    -0.2989E+02    -0.2783E+02    -0.2620E+02    -0.2501E+02    -0.2429E+02    -0.2405E+02    -0.2429E+02    -0.2502E+02    -0.2622E+02    -0.2786E+02    -0.2992E+02    -0.3235E+02    -0.3511E+02    -0.3816E+02    -0.4143E+02    -0.4486E+02    -0.4840E+02    -0.5198E+02    -0.5553E+02    -0.5901E+02    -0.6234E+02    -0.6548E+02    -0.6839E+02    -0.7103E+02    -0.7340E+02    -0.7549E+02    -0.7732E+02    -0.7890E+02    -0.8025E+02    -0.8140E+02    -0.8238E+02    -0.8320E+02    -0.8390E+02    -0.8448E+02    -0.8498E+02    -0.8539E+02    -0.8574E+02    -0.8604E+02    -0.8628E+02    -0.8649E+02    -0.8666E+02    -0.8680E+02    -0.8692E+02    -0.8702E+02    -0.8710E+02    -0.8716E+02    -0.8721E+02    -0.8725E+02    -0.8728E+02    -0.8730E+02    -0.8732E+02    -0.8733E+02    -0.8734E+02    -0.8734E+02    -0.8734E+02    -0.8734E+02
    -0.8719E+02    -0.8719E+02    -0.8718E+02    -0.8716E+02    -0.8714E+02    -0.8710E+02    -0.8706E+02    -0.8700E+02    -0.8694E+02    -0.8687E+02    -0.8678E+02    -0.8667E+02    -0.8655E+02    -0.8641E+02    -0.8625E+02    -0.8606E+02    -0.8583E+02    -0.8558E+02    -0.8528E+02    -0.8493E+02    -0.8453E+02    -0.8406E+02    -0.8351E+02    -0.8288E+02    -0.8214E+02    -0.8129E+02    -0.8030E+02    -0.7916E+02    -0.7785E+02    -0.7636E+02    -0.7467E+02    -0.7277E+02    -0.7067E+02    -0.6838E+02    -0.6591E+02    -0.6328E+02    -0.6055E+02    -0.5775E+02    -0.5493E+02    -0.5214E+02    -0.4943E+02    -0.4685E+02    -0.4445E+02    -0.4227E+02    -0.4035E+02    -0.3873E+02    -0.3744E+02    -0.3650E+02    -0.3593E+02    -0.3574E+02    -0.3594E+02    -0.3651E+02    -0.3746E+02    -0.3875E+02    -0.4038E+02    -0.4230E+02    -0.4448E+02    -0.4689E+02    -0.4947E+02    -0.5218E+02    -0.5498E+02    -0.5780E+02    -0.6060E+02    -0.6334E+02    -0.6596E+02    -0.6843E+02    -0.7073E+02    -0.7282E+02    -0.7472E+02    -0.7641E+02    -0.7790E+02    -0.7920E+02    -0.8034E+02    -0.8133E+02    -0.8218E+02    -0.8292E+02    -0.8355E+02    -0.8409E+02    -0.8456E+02    -0.8496E+02    -0.8531E+02    -0.8561E+02    -0.8587E+02    -0.8609E+02    -0.8628E+02    -0.8644E+02    -0.8658E+02    -0.8670E+02    -0.8680E+02    -0.8689E+02    -0.8697E+02    -0.8703E+02    -0.8708E+02    -0.8712E+02    -0.8716E+02    -0.8719E+02    -0.8721E+02    -0.8722E+02    -0.8723E+02    -0.8723E+02
    -0.8709E+02    -0.8709E+02    -0.8707E+02    -0.8705E+02    -0.8701E+02    -0.8696E+02    -0.8690E+02    -0.8683E+02    -0.8675E+02    -0.8665E+02    -0.8655E+02    -0.8642E+02    -0.8628E+02    -0.8613E+02    -0.8595E+02    -0.8575E+02    -0.8552E+02    -0.8526E+02    -0.8496E+02    -0.8462E+02    -0.8424E+02    -0.8380E+02    -0.8330E+02    -0.8273E+02    -0.8208E+02    -0.8135E+02    -0.8051E+02    -0.7956E+02    -0.7848E+02    -0.7728E+02    -0.7593E+02    -0.7443E+02    -0.7279E+02    -0.7100E+02    -0.6909E+02    -0.6707E+02    -0.6496E+02    -0.6279E+02    -0.6061E+02    -0.5844E+02    -0.5634E+02    -0.5433E+02    -0.5245E+02    -0.5075E+02    -0.4925E+02    -0.4799E+02    -0.4698E+02    -0.4624E+02    -0.4580E+02    -0.4565E+02    -0.4580E+02    -0.4625E+02    -0.4699E+02    -0.4801E+02    -0.4928E+02    -0.5078E+02    -0.5248E+02    -0.5436E+02    -0.5637E+02    -0.5848E+02    -0.6065E+02    -0.6283E+02    -0.6500E+02    -0.6711E+02    -0.6913E+02    -0.7105E+02    -0.7283E+02    -0.7447E+02    -0.7596E+02    -0.7731E+02    -0.7852E+02    -0.7959E+02    -0.8054E+02    -0.8138E+02    -0.8211E+02    -0.8276E+02    -0.8333E+02    -0.8383E+02    -0.8426E+02    -0.8465E+02    -0.8498E+02    -0.8528E+02    -0.8554E+02    -0.8577E+02    -0.8597E+02    -0.8614E+02    -0.8630E+02    -0.8644E+02    -0.8656E+02    -0.8666E+02    -0.8676E+02    -0.8684E+02    -0.8691E+02    -0.8697E+02    -0.8702E+02    -0.8706E+02    -0.8709E+02    -0.8712E+02    -0.8713E+02    -0.8713E+02
    -0.8700E+02    -0.8700E+02    -0.8698E+02    -0.8695E+02    -0.8690E+02    -0.8684E+02    -0.8677E+02    -0.8668E+02    -0.8659E+02    -0.8648E+02    -0.8636E+02    -0.8622E+02    -0.8607E+02    -0.8591E+02    -0.8572E+02    -0.8551E+02    -0.8528E+02    -0.8502E+02    -0.8473E+02    -0.8441E+02    -0.8405E+02    -0.8365E+02    -0.8319E+02    -0.8269E+02    -0.8212E+02    -0.8149E+02    -0.8078E+02    -0.7999E+02    -0.7911E+02    -0.7814E+02    -0.7707E+02    -0.7590E+02    -0.7463E+02    -0.7326E+02    -0.7180E+02    -0.7026E+02    -0.6866E+02    -0.6702E+02    -0.6537E+02    -0.6373E+02    -0.6213E+02    -0.6060E+02    -0.5917E+02    -0.5787E+02    -0.5672E+02    -0.5575E+02    -0.5497E+02    -0.5441E+02    -0.5406E+02    -0.5395E+02    -0.5407E+02    -0.5441E+02    -0.5498E+02    -0.5576E+02    -0.5673E+02    -0.5788E+02    -0.5919E+02    -0.6062E+02    -0.6215E+02    -0.6375E+02    -0.6540E+02    -0.6705E+02    -0.6869E+02    -0.7029E+02    -0.7183E+02    -0.7329E+02    -0.7466E+02    -0.7593E+02    -0.7710E+02    -0.7817E+02    -0.7914E+02    -0.8001E+02    -0.8080E+02    -0.8151E+02    -0.8214E+02    -0.8271E+02    -0.8321E+02    -0.8366E+02    -0.8406E+02    -0.8442E+02    -0.8474E+02    -0.8503E+02    -0.8529E+02    -0.8552E+02    -0.8573E+02    -0.8591E+02    -0.8608E+02    -0.8622E+02    -0.8636E+02    -0.8648E+02    -0.8658E+02    -0.8668E+02    -0.8676E+02    -0.8684E+02    -0.8690E+02    -0.8696E+02    -0.8700E+02    -0.8703E+02    -0.8705E+02    -0.8705E+02
    -0.8693E+02    -0.8693E+02    -0.8691E+02    -0.8687E+02    -0.8682E+02    -0.8674E+02    -0.8666E+02    -0.8657E+02    -0.8646E+02    -0.8634E+02    -0.8621E+02    -0.8607E+02    -0.8591E+02    -0.8574E+02    -0.8555E+02    -0.8534E+02    -0.8511E+02    -0.8486E+02    -0.8458E+02    -0.8428E+02    -0.8394E+02    -0.8357E+02    -0.8317E+02    -0.8272E+02    -0.8223E+02    -0.8168E+02    -0.8109E+02    -0.8043E+02    -0.7971E+02    -0.7893E+02    -0.7808E+02    -0.7717E+02    -0.7618E+02    -0.7513E+02    -0.7403E+02    -0.7287E+02    -0.7167E+02    -0.7045E+02    -0.6922E+02    -0.6800E+02    -0.6681E+02    -0.6568E+02    -0.6461E+02    -0.6365E+02    -0.6279E+02    -0.6206E+02    -0.6148E+02    -0.6106E+02    -0.6080E+02    -0.6072E+02    -0.6081E+02    -0.6106E+02    -0.6149E+02    -0.6207E+02    -0.6280E+02    -0.6366E+02    -0.6463E+02    -0.6569E+02    -0.6683E+02    -0.6802E+02    -0.6924E+02    -0.7047E+02    -0.7169E+02    -0.7289E+02    -0.7405E+02    -0.7515E+02    -0.7620E+02    -0.7719E+02    -0.7810E+02    -0.7895E+02    -0.7973E+02    -0.8045E+02    -0.8110E+02    -0.8169E+02    -0.8224E+02    -0.8273E+02    -0.8318E+02    -0.8358E+02    -0.8395E+02    -0.8428E+02    -0.8459E+02    -0.8486E+02    -0.8511E+02    -0.8534E+02    -0.8555E+02    -0.8573E+02    -0.8590E+02    -0.8606E+02    -0.8620E+02    -0.8633E+02    -0.8645E+02    -0.8655E+02    -0.8665E+02    -0.8673E+02    -0.8681E+02    -0.8687E+02    -0.8692E+02    -0.8696E+02    -0.8698E+02    -0.8698E+02
    -0.8688E+02    -0.8688E+02    -0.8686E+02    -0.8681E+02    -0.8675E+02    -0.8667E+02    -0.8658E+02    -0.8648E+02    -0.8637E+02    -0.8624E+02    -0.8611E+02    -0.8596E+02    -0.8580E+02    -0.8562E+02    -0.8543E+02    -0.8523E+02    -0.8500E+02    -0.8476E+02    -0.8450E+02    -0.8421E+02    -0.8390E+02    -0.8357E+02    -0.8320E+02    -0.8281E+02    -0.8238E+02    -0.8191E+02    -0.8141E+02    -0.8086E+02    -0.8027E+02    -0.7964E+02    -0.7896E+02    -0.7824E+02    -0.7748E+02    -0.7667E+02    -0.7583E+02    -0.7496E+02    -0.7407E+02    -0.7316E+02    -0.7226E+02    -0.7136E+02    -0.7049E+02    -0.6966E+02    -0.6888E+02    -0.6818E+02    -0.6755E+02    -0.6702E+02    -0.6660E+02    -0.6629E+02    -0.6610E+02    -0.6604E+02    -0.6611E+02    -0.6629E+02    -0.6660E+02    -0.6703E+02    -0.6756E+02    -0.6818E+02    -0.6889E+02    -0.6967E+02    -0.7050E+02    -0.7137E+02    -0.7227E+02    -0.7317E+02    -0.7408E+02    -0.7497E+02    -0.7584E+02    -0.7668E+02    -0.7749E+02    -0.7825E+02    -0.7897E+02    -0.7965E+02    -0.8028E+02    -0.8087E+02    -0.8141E+02    -0.8191E+02    -0.8238E+02    -0.8281E+02    -0.8320E+02    -0.8357E+02    -0.8390E+02    -0.8421E+02    -0.8449E+02    -0.8475E+02    -0.8499E+02    -0.8522E+02    -0.8542E+02    -0.8561E+02    -0.8578E+02    -0.8594E+02    -0.8609E+02    -0.8622E+02    -0.8635E+02    -0.8646E+02    -0.8656E+02    -0.8665E+02    -0.8674E+02    -0.8681E+02    -0.8686E+02    -0.8690E+02    -0.8693E+02    -0.8693E+02
    -0.8684E+02    -0.8684E+02    -0.8682E+02    -0.8677E+02    -0.8670E+02    -0.8662E+02    -0.8653E+02    -0.8642E+02    -0.8630E+02    -0.8617E+02    -0.8603E+02    -0.8588E+02    -0.8572E+02    -0.8555E+02    -0.8536E+02    -0.8516E+02    -0.8495E+02    -0.8472E+02    -0.8447E+02    -0.8420E+02    -0.8392E+02    -0.8361E+02    -0.8329E+02    -0.8294E+02    -0.8256E+02    -0.8216E+02    -0.8173E+02    -0.8127E+02    -0.8079E+02    -0.8027E+02    -0.7972E+02    -0.7915E+02    -0.7855E+02    -0.7793E+02    -0.7728E+02    -0.7662E+02    -0.7595E+02    -0.7528E+02    -0.7461E+02    -0.7395E+02    -0.7331E+02    -0.7271E+02    -0.7214E+02    -0.7163E+02    -0.7118E+02    -0.7080E+02    -0.7049E+02    -0.7027E+02    -0.7014E+02    -0.7009E+02    -0.7014E+02    -0.7027E+02    -0.7050E+02    -0.7080E+02    -0.7118E+02    -0.7164E+02    -0.7215E+02    -0.7271E+02    -0.7332E+02    -0.7395E+02    -0.7461E+02    -0.7528E+02    -0.7596E+02    -0.7663E+02    -0.7729E+02    -0.7793E+02    -0.7855E+02    -0.7915E+02    -0.7973E+02    -0.8027E+02    -0.8078E+02    -0.8127E+02    -0.8173E+02    -0.8215E+02    -0.8256E+02    -0.8293E+02    -0.8328E+02    -0.8361E+02    -0.8391E+02    -0.8419E+02    -0.8446E+02    -0.8470E+02    -0.8493E+02    -0.8514E+02    -0.8534E+02    -0.8552E+02    -0.8570E+02    -0.8586E+02    -0.8601E+02    -0.8614E+02    -0.8627E+02    -0.8639E+02    -0.8650E+02    -0.8659E+02    -0.8668E+02    -0.8676E+02    -0.8682E+02    -0.8686E+02    -0.8689E+02    -0.8689E+02
    -0.8682E+02    -0.8682E+02    -0.8679E+02    -0.8674E+02    -0.8667E+02    -0.8659E+02    -0.8649E+02    -0.8638E+02    -0.8626E+02    -0.8613E+02    -0.8599E+02    -0.8584E+02    -0.8568E+02    -0.8551E+02    -0.8533E+02    -0.8514E+02    -0.8493E+02    -0.8471E+02    -0.8448E+02    -0.8424E+02    -0.8398E+02    -0.8370E+02    -0.8341E+02    -0.8309E+02    -0.8277E+02    -0.8242E+02    -0.8205E+02    -0.8166E+02    -0.8126E+02    -0.8083E+02    -0.8039E+02    -0.7993E+02    -0.7945E+02    -0.7896E+02    -0.7846E+02    -0.7795E+02    -0.7744E+02    -0.7693E+02    -0.7642E+02    -0.7593E+02    -0.7546E+02    -0.7502E+02    -0.7461E+02    -0.7423E+02    -0.7390E+02    -0.7363E+02    -0.7341E+02    -0.7325E+02    -0.7315E+02    -0.7312E+02    -0.7315E+02    -0.7325E+02    -0.7341E+02    -0.7363E+02    -0.7391E+02    -0.7423E+02    -0.7461E+02    -0.7502E+02    -0.7546E+02    -0.7593E+02    -0.7642E+02    -0.7693E+02    -0.7743E+02    -0.7795E+02    -0.7845E+02    -0.7896E+02    -0.7945E+02    -0.7992E+02    -0.8038E+02    -0.8083E+02    -0.8125E+02    -0.8166E+02    -0.8204E+02    -0.8241E+02    -0.8275E+02    -0.8308E+02    -0.8339E+02    -0.8368E+02    -0.8396E+02    -0.8422E+02    -0.8446E+02    -0.8469E+02    -0.8491E+02    -0.8511E+02    -0.8530E+02    -0.8548E+02    -0.8565E+02    -0.8581E+02    -0.8595E+02    -0.8609E+02    -0.8622E+02    -0.8634E+02    -0.8645E+02    -0.8655E+02    -0.8664E+02    -0.8672E+02    -0.8678E+02    -0.8683E+02    -0.8686E+02    -0.8686E+02
    -0.8680E+02    -0.8680E+02    -0.8677E+02    -0.8672E+02    -0.8665E+02    -0.8657E+02    -0.8647E+02    -0.8636E+02    -0.8624E+02    -0.8611E+02    -0.8597E+02    -0.8583E+02    -0.8567E+02    -0.8550E+02    -0.8533E+02    -0.8515E+02    -0.8495E+02    -0.8475E+02    -0.8453E+02    -0.8430E+02    -0.8407E+02    -0.8381E+02    -0.8355E+02    -0.8327E+02    -0.8298E+02    -0.8268E+02    -0.8236E+02    -0.8203E+02    -0.8169E+02    -0.8134E+02    -0.8097E+02    -0.8059E+02    -0.8021E+02    -0.7981E+02    -0.7942E+02    -0.7902E+02    -0.7862E+02    -0.7823E+02    -0.7784E+02    -0.7747E+02    -0.7712E+02    -0.7678E+02    -0.7648E+02    -0.7620E+02    -0.7596E+02    -0.7576E+02    -0.7559E+02    -0.7548E+02    -0.7541E+02    -0.7538E+02    -0.7541E+02    -0.7548E+02    -0.7559E+02    -0.7576E+02    -0.7596E+02    -0.7620E+02    -0.7648E+02    -0.7678E+02    -0.7711E+02    -0.7747E+02    -0.7784E+02    -0.7822E+02    -0.7862E+02    -0.7901E+02    -0.7941E+02    -0.7981E+02    -0.8020E+02    -0.8058E+02    -0.8096E+02    -0.8133E+02    -0.8168E+02    -0.8202E+02    -0.8235E+02    -0.8267E+02    -0.8297E+02    -0.8326E+02    -0.8353E+02    -0.8379E+02    -0.8404E+02    -0.8428E+02    -0.8450E+02    -0.8472E+02    -0.8492E+02    -0.8511E+02    -0.8529E+02    -0.8547E+02    -0.8563E+02    -0.8578E+02    -0.8593E+02    -0.8607E+02    -0.8620E+02    -0.8632E+02    -0.8643E+02    -0.8653E+02    -0.8662E+02    -0.8670E+02    -0.8677E+02    -0.8681E+02    -0.8684E+02    -0.8684E+02
    -0.8680E+02    -0.8680E+02    -0.8677E+02    -0.8672E+02    -0.8665E+02    -0.8656E+02    -0.8646E+02    -0.8635E+02    -0.8624E+02    -0.8611E+02    -0.8597E+02    -0.8583E+02    -0.8568E+02    -0.8552E+02    -0.8535E+02    -0.8518E+02    -0.8500E+02    -0.8481E+02    -0.8460E+02    -0.8440E+02    -0.8418E+02    -0.8395E+02    -0.8371E+02    -0.8347E+02    -0.8321E+02    -0.8294E+02    -0.8267E+02    -0.8239E+02    -0.8209E+02    -0.8179E+02    -0.8149E+02    -0.8118E+02    -0.8086E+02    -0.8054E+02    -0.8022E+02    -0.7990E+02    -0.7959E+02    -0.7928E+02    -0.7898E+02    -0.7869E+02    -0.7842E+02    -0.7816E+02    -0.7793E+02    -0.7772E+02    -0.7754E+02    -0.7738E+02    -0.7726E+02    -0.7717E+02    -0.7712E+02    -0.7710E+02    -0.7712E+02    -0.7717E+02    -0.7726E+02    -0.7738E+02    -0.7753E+02    -0.7772E+02    -0.7792E+02    -0.7816E+02    -0.7841E+02    -0.7868E+02    -0.7897E+02    -0.7927E+02    -0.7958E+02    -0.7989E+02    -0.8021E+02    -0.8053E+02    -0.8085E+02    -0.8116E+02    -0.8147E+02    -0.8178E+02    -0.8208E+02    -0.8237E+02    -0.8265E+02    -0.8292E+02    -0.8319E+02    -0.8344E+02    -0.8369E+02    -0.8392E+02    -0.8415E+02    -0.8437E+02    -0.8457E+02    -0.8477E+02    -0.8496E+02    -0.8514E+02    -0.8531E+02    -0.8548E+02    -0.8564E+02    -0.8578E+02    -0.8593E+02    -0.8606E+02    -0.8619E+02    -0.8631E+02    -0.8642E+02    -0.8652E+02    -0.8661E+02    -0.8669E+02    -0.8676E+02    -0.8680E+02    -0.8683E+02    -0.8683E+02
    -0.8680E+02    -0.8680E+02    -0.8677E+02    -0.8672E+02    -0.8665E+02    -0.8656E+02    -0.8647E+02    -0.8636E+02    -0.8625E+02    -0.8612E+02    -0.8599E+02    -0.8585E+02    -0.8571E+02    -0.8556E+02    -0.8540E+02    -0.8523E+02    -0.8506E+02    -0.8488E+02    -0.8470E+02    -0.8451E+02    -0.8431E+02    -0.8410E+02    -0.8389E+02    -0.8367E+02    -0.8344E+02    -0.8321E+02    -0.8297E+02    -0.8272E+02    -0.8247E+02    -0.8221E+02    -0.8195E+02    -0.8169E+02    -0.8143E+02    -0.8117E+02    -0.8090E+02    -0.8064E+02    -0.8039E+02    -0.8014E+02    -0.7990E+02    -0.7967E+02    -0.7946E+02    -0.7926E+02    -0.7908E+02    -0.7892E+02    -0.7877E+02    -0.7866E+02    -0.7856E+02    -0.7849E+02    -0.7845E+02    -0.7844E+02    -0.7845E+02    -0.7849E+02    -0.7856E+02    -0.7865E+02    -0.7877E+02    -0.7891E+02    -0.7907E+02    -0.7926E+02    -0.7945E+02    -0.7967E+02    -0.7989E+02    -0.8013E+02    -0.8038E+02    -0.8063E+02    -0.8089E+02    -0.8115E+02    -0.8142E+02    -0.8168E+02    -0.8194E+02    -0.8220E+02    -0.8245E+02    -0.8270E+02    -0.8294E+02    -0.8318E+02    -0.8341E+02    -0.8364E+02    -0.8386E+02    -0.8407E+02    -0.8427E+02    -0.8447E+02    -0.8466E+02    -0.8485E+02    -0.8502E+02    -0.8519E+02    -0.8535E+02    -0.8551E+02    -0.8566E+02    -0.8580E+02    -0.8594E+02    -0.8607E+02    -0.8619E+02    -0.8631E+02    -0.8642E+02    -0.8652E+02    -0.8661E+02    -0.8669E+02    -0.8675E+02    -0.8680E+02    -0.8683E+02    -0.8683E+02
    -0.8680E+02    -0.8680E+02    -0.8678E+02    -0.8673E+02    -0.8666E+02    -0.8658E+02    -0.8648E+02    -0.8638E+02    -0.8627E+02    -0.8615E+02    -0.8602E+02    -0.8589E+02    -0.8575E+02    -0.8561E+02    -0.8546E+02    -0.8530E+02    -0.8514E+02    -0.8498E+02    -0.8481E+02    -0.8463E+02    -0.8445E+02    -0.8426E+02    -0.8407E+02    -0.8387E+02    -0.8367E+02    -0.8346E+02    -0.8325E+02    -0.8304E+02    -0.8282E+02    -0.8260E+02    -0.8238E+02    -0.8216E+02    -0.8193E+02    -0.8171E+02    -0.8150E+02    -0.8128E+02    -0.8107E+02    -0.8087E+02    -0.8068E+02    -0.8049E+02    -0.8032E+02    -0.8016E+02    -0.8002E+02    -0.7989E+02    -0.7977E+02    -0.7968E+02    -0.7961E+02    -0.7955E+02    -0.7952E+02    -0.7951E+02    -0.7952E+02    -0.7955E+02    -0.7961E+02    -0.7968E+02    -0.7977E+02    -0.7988E+02    -0.8001E+02    -0.8015E+02    -0.8031E+02    -0.8048E+02    -0.8067E+02    -0.8086E+02    -0.8106E+02    -0.8127E+02    -0.8148E+02    -0.8170E+02    -0.8192E+02    -0.8214E+02    -0.8236E+02    -0.8258E+02    -0.8280E+02    -0.8301E+02    -0.8323E+02    -0.8344E+02    -0.8364E+02    -0.8384E+02    -0.8404E+02    -0.8423E+02    -0.8441E+02    -0.8459E+02    -0.8477E+02    -0.8494E+02    -0.8510E+02    -0.8526E+02    -0.8541E+02    -0.8556E+02    -0.8570E+02    -0.8584E+02    -0.8597E+02    -0.8609E+02    -0.8621E+02    -0.8633E+02    -0.8643E+02    -0.8653E+02    -0.8662E+02    -0.8670E+02    -0.8676E+02    -0.8681E+02    -0.8683E+02    -0.8683E+02
    -0.8682E+02    -0.8682E+02    -0.8679E+02    -0.8674E+02    -0.8667E+02    -0.8660E+02    -0.8650E+02    -0.8641E+02    -0.8630E+02    -0.8618E+02    -0.8606E+02    -0.8594E+02    -0.8581E+02    -0.8567E+02    -0.8553E+02    -0.8538E+02    -0.8523E+02    -0.8508E+02    -0.8492E+02    -0.8476E+02    -0.8459E+02    -0.8442E+02    -0.8425E+02    -0.8407E+02    -0.8389E+02    -0.8371E+02    -0.8352E+02    -0.8334E+02    -0.8315E+02    -0.8296E+02    -0.8277E+02    -0.8258E+02    -0.8239E+02    -0.8220E+02    -0.8202E+02    -0.8184E+02    -0.8166E+02    -0.8150E+02    -0.8134E+02    -0.8119E+02    -0.8105E+02    -0.8092E+02    -0.8080E+02    -0.8069E+02    -0.8060E+02    -0.8053E+02    -0.8047E+02    -0.8043E+02    -0.8040E+02    -0.8039E+02    -0.8040E+02    -0.8042E+02    -0.8047E+02    -0.8052E+02    -0.8060E+02    -0.8069E+02    -0.8079E+02    -0.8091E+02    -0.8104E+02    -0.8118E+02    -0.8133E+02    -0.8149E+02    -0.8165E+02    -0.8182E+02    -0.8200E+02    -0.8218E+02    -0.8237E+02    -0.8256E+02    -0.8275E+02    -0.8294E+02    -0.8312E+02    -0.8331E+02    -0.8350E+02    -0.8368E+02    -0.8386E+02    -0.8404E+02    -0.8422E+02    -0.8439E+02    -0.8456E+02    -0.8472E+02    -0.8488E+02    -0.8504E+02    -0.8519E+02    -0.8534E+02    -0.8548E+02    -0.8562E+02    -0.8575E+02    -0.8588E+02    -0.8601E+02    -0.8613E+02    -0.8624E+02    -0.8635E+02    -0.8645E+02    -0.8655E+02    -0.8663E+02    -0.8671E+02    -0.8677E+02    -0.8682E+02    -0.8684E+02    -0.8684E+02
    -0.8683E+02    -0.8683E+02    -0.8681E+02    -0.8676E+02    -0.8670E+02    -0.8662E+02    -0.8653E+02    -0.8644E+02    -0.8633E+02    -0.8623E+02    -0.8611E+02    -0.8599E+02    -0.8587E+02    -0.8574E+02    -0.8561E+02    -0.8547E+02    -0.8533E+02    -0.8519E+02    -0.8505E+02    -0.8490E+02    -0.8475E+02    -0.8459E+02    -0.8443E+02    -0.8428E+02    -0.8411E+02    -0.8395E+02    -0.8379E+02    -0.8362E+02    -0.8346E+02    -0.8329E+02    -0.8312E+02    -0.8296E+02    -0.8280E+02    -0.8264E+02    -0.8248E+02    -0.8233E+02    -0.8218E+02    -0.8204E+02    -0.8191E+02    -0.8178E+02    -0.8167E+02    -0.8156E+02    -0.8146E+02    -0.8138E+02    -0.8130E+02    -0.8124E+02    -0.8119E+02    -0.8116E+02    -0.8114E+02    -0.8113E+02    -0.8113E+02    -0.8116E+02    -0.8119E+02    -0.8124E+02    -0.8130E+02    -0.8137E+02    -0.8146E+02    -0.8155E+02    -0.8166E+02    -0.8177E+02    -0.8190E+02    -0.8203E+02    -0.8217E+02    -0.8232E+02    -0.8247E+02    -0.8262E+02    -0.8278E+02    -0.8294E+02    -0.8310E+02    -0.8327E+02    -0.8343E+02    -0.8359E+02    -0.8376E+02    -0.8392E+02    -0.8408E+02    -0.8424E+02    -0.8440E+02    -0.8455E+02    -0.8471E+02    -0.8486E+02    -0.8500E+02    -0.8515E+02    -0.8529E+02    -0.8542E+02    -0.8556E+02    -0.8569E+02    -0.8581E+02    -0.8594E+02    -0.8605E+02    -0.8617E+02    -0.8628E+02    -0.8638E+02    -0.8648E+02    -0.8657E+02    -0.8665E+02    -0.8673E+02    -0.8679E+02    -0.8683E+02    -0.8686E+02    -0.8686E+02
    -0.8685E+02    -0.8685E+02    -0.8683E+02    -0.8678E+02    -0.8672E+02    -0.8665E+02    -0.8656E+02    -0.8647E+02    -0.8638E+02    -0.8627E+02    -0.8616E+02    -0.8605E+02    -0.8594E+02    -0.8582E+02    -0.8569E+02    -0.8557E+02    -0.8544E+02    -0.8531E+02    -0.8517E+02    -0.8504E+02    -0.8490E+02    -0.8476E+02    -0.8462E+02    -0.8447E+02    -0.8433E+02    -0.8418E+02    -0.8404E+02    -0.8389E+02    -0.8374E+02    -0.8360E+02    -0.8345E+02    -0.8331E+02    -0.8317E+02    -0.8303E+02    -0.8290E+02    -0.8277E+02    -0.8265E+02    -0.8253E+02    -0.8241E+02    -0.8231E+02    -0.8221E+02    -0.8212E+02    -0.8204E+02    -0.8197E+02    -0.8190E+02    -0.8185E+02    -0.8181E+02    -0.8178E+02    -0.8177E+02    -0.8176E+02    -0.8176E+02    -0.8178E+02    -0.8181E+02    -0.8185E+02    -0.8190E+02    -0.8196E+02    -0.8203E+02    -0.8211E+02    -0.8220E+02    -0.8230E+02    -0.8240E+02    -0.8251E+02    -0.8263E+02    -0.8276E+02    -0.8288E+02    -0.8302E+02    -0.8315E+02    -0.8329E+02    -0.8343E+02    -0.8357E+02    -0.8372E+02    -0.8386E+02    -0.8401E+02    -0.8415E+02    -0.8430E+02    -0.8444E+02    -0.8458E+02    -0.8472E+02    -0.8486E+02    -0.8499E+02    -0.8513E+02    -0.8526E+02    -0.8539E+02    -0.8552E+02    -0.8564E+02    -0.8576E+02    -0.8588E+02    -0.8600E+02    -0.8611E+02    -0.8622E+02    -0.8632E+02    -0.8642E+02    -0.8651E+02    -0.8660E+02    -0.8668E+02    -0.8675E+02    -0.8681E+02    -0.8685E+02    -0.8687E+02    -0.8687E+02
    -0.8687E+02    -0.8687E+02    -0.8685E+02    -0.8681E+02    -0.8675E+02    -0.8668E+02    -0.8660E+02    -0.8651E+02    -0.8642E+02    -0.8632E+02    -0.8622E+02    -0.8612E+02    -0.8601E+02    -0.8589E+02    -0.8578E+02    -0.8566E+02    -0.8554E+02    -0.8542E+02    -0.8530E+02    -0.8518E+02    -0.8505E+02    -0.8492E+02    -0.8479E+02    -0.8466E+02    -0.8453E+02    -0.8440E+02    -0.8427E+02    -0.8414E+02    -0.8401E+02    -0.8389E+02    -0.8376E+02    -0.8364E+02    -0.8351E+02    -0.8339E+02    -0.8328E+02    -0.8317E+02    -0.8306E+02    -0.8296E+02    -0.8286E+02    -0.8277E+02    -0.8269E+02    -0.8261E+02    -0.8254E+02    -0.8248E+02    -0.8243E+02    -0.8239E+02    -0.8235E+02    -0.8233E+02    -0.8231E+02    -0.8231E+02    -0.8231E+02    -0.8233E+02    -0.8235E+02    -0.8238E+02    -0.8242E+02    -0.8248E+02    -0.8253E+02    -0.8260E+02    -0.8268E+02    -0.8276E+02    -0.8285E+02    -0.8294E+02    -0.8304E+02    -0.8315E+02    -0.8326E+02    -0.8338E+02    -0.8349E+02    -0.8361E+02    -0.8374E+02    -0.8386E+02    -0.8399E+02    -0.8412E+02    -0.8424E+02    -0.8437E+02    -0.8450E+02    -0.8463E+02    -0.8476E+02    -0.8488E+02    -0.8501E+02    -0.8513E+02    -0.8526E+02    -0.8538E+02    -0.8550E+02    -0.8561E+02    -0.8573E+02    -0.8584E+02    -0.8595E+02    -0.8606E+02    -0.8617E+02    -0.8627E+02    -0.8637E+02    -0.8646E+02    -0.8655E+02    -0.8663E+02    -0.8671E+02    -0.8677E+02    -0.8683E+02    -0.8687E+02    -0.8689E+02    -0.8689E+02
    -0.8689E+02    -0.8689E+02    -0.8687E+02    -0.8683E+02    -0.8678E+02    -0.8671E+02    -0.8664E+02    -0.8656E+02    -0.8647E+02    -0.8638E+02    -0.8628E+02    -0.8618E+02    -0.8608E+02    -0.8598E+02    -0.8587E+02    -0.8576E+02    -0.8565E+02    -0.8554E+02    -0.8543E+02    -0.8531E+02    -0.8520E+02    -0.8508E+02    -0.8497E+02    -0.8485E+02    -0.8473E+02    -0.8462E+02    -0.8450E+02    -0.8438E+02    -0.8427E+02    -0.8416E+02    -0.8404E+02    -0.8393E+02    -0.8383E+02    -0.8372E+02    -0.8362E+02    -0.8353E+02    -0.8343E+02    -0.8335E+02    -0.8326E+02    -0.8319E+02    -0.8311E+02    -0.8305E+02    -0.8299E+02    -0.8294E+02    -0.8289E+02    -0.8286E+02    -0.8283E+02    -0.8281E+02    -0.8279E+02    -0.8279E+02    -0.8279E+02    -0.8280E+02    -0.8282E+02    -0.8285E+02    -0.8289E+02    -0.8293E+02    -0.8298E+02    -0.8304E+02    -0.8310E+02    -0.8317E+02    -0.8325E+02    -0.8333E+02    -0.8342E+02    -0.8351E+02    -0.8361E+02    -0.8370E+02    -0.8381E+02    -0.8391E+02    -0.8402E+02    -0.8413E+02    -0.8424E+02    -0.8436E+02    -0.8447E+02    -0.8458E+02    -0.8470E+02    -0.8481E+02    -0.8493E+02    -0.8504E+02    -0.8516E+02    -0.8527E+02    -0.8538E+02    -0.8549E+02    -0.8560E+02    -0.8571E+02    -0.8582E+02    -0.8592E+02    -0.8603E+02    -0.8613E+02    -0.8623E+02    -0.8632E+02    -0.8641E+02    -0.8650E+02    -0.8659E+02    -0.8666E+02    -0.8674E+02    -0.8680E+02    -0.8685E+02    -0.8689E+02    -0.8691E+02    -0.8691E+02
    -0.8692E+02    -0.8692E+02    -0.8690E+02    -0.8686E+02    -0.8681E+02    -0.8675E+02    -0.8668E+02    -0.8660E+02    -0.8652E+02    -0.8643E+02    -0.8634E+02    -0.8625E+02    -0.8615E+02    -0.8606E+02    -0.8596E+02    -0.8586E+02    -0.8576E+02    -0.8565E+02    -0.8555E+02    -0.8545E+02    -0.8534E+02    -0.8524E+02    -0.8513E+02    -0.8503E+02    -0.8492E+02    -0.8482E+02    -0.8471E+02    -0.8461E+02    -0.8451E+02    -0.8441E+02    -0.8431E+02    -0.8421E+02    -0.8412E+02    -0.8403E+02    -0.8394E+02    -0.8385E+02    -0.8377E+02    -0.8370E+02    -0.8362E+02    -0.8356E+02    -0.8350E+02    -0.8344E+02    -0.8339E+02    -0.8334E+02    -0.8331E+02    -0.8328E+02    -0.8325E+02    -0.8323E+02    -0.8322E+02    -0.8322E+02    -0.8322E+02    -0.8323E+02    -0.8325E+02    -0.8327E+02    -0.8330E+02    -0.8334E+02    -0.8338E+02    -0.8343E+02    -0.8349E+02    -0.8355E+02    -0.8361E+02    -0.8368E+02    -0.8376E+02    -0.8384E+02    -0.8392E+02    -0.8401E+02    -0.8410E+02    -0.8419E+02    -0.8428E+02    -0.8438E+02    -0.8448E+02    -0.8458E+02    -0.8468E+02    -0.8478E+02    -0.8489E+02    -0.8499E+02    -0.8510E+02    -0.8520E+02    -0.8530E+02    -0.8541E+02    -0.8551E+02    -0.8561E+02    -0.8571E+02    -0.8581E+02    -0.8591E+02    -0.8601E+02    -0.8610E+02    -0.8620E+02    -0.8629E+02    -0.8638E+02    -0.8646E+02    -0.8655E+02    -0.8663E+02    -0.8670E+02    -0.8677E+02    -0.8683E+02    -0.8688E+02    -0.8691E+02    -0.8693E+02    -0.8693E+02
    -0.8694E+02    -0.8694E+02    -0.8692E+02    -0.8689E+02    -0.8684E+02    -0.8678E+02    -0.8671E+02    -0.8664E+02    -0.8657E+02    -0.8649E+02    -0.8640E+02    -0.8632E+02    -0.8623E+02    -0.8614E+02    -0.8605E+02    -0.8596E+02    -0.8586E+02    -0.8577E+02    -0.8567E+02    -0.8558E+02    -0.8548E+02    -0.8539E+02    -0.8529E+02    -0.8520E+02    -0.8510E+02    -0.8501E+02    -0.8491E+02    -0.8482E+02    -0.8473E+02    -0.8464E+02    -0.8455E+02    -0.8447E+02    -0.8439E+02    -0.8431E+02    -0.8423E+02    -0.8415E+02    -0.8408E+02    -0.8402E+02    -0.8395E+02    -0.8390E+02    -0.8384E+02    -0.8379E+02    -0.8375E+02    -0.8371E+02    -0.8368E+02    -0.8365E+02    -0.8363E+02    -0.8361E+02    -0.8360E+02    -0.8360E+02    -0.8360E+02    -0.8361E+02    -0.8363E+02    -0.8365E+02    -0.8367E+02    -0.8370E+02    -0.8374E+02    -0.8378E+02    -0.8383E+02    -0.8388E+02    -0.8394E+02    -0.8400E+02    -0.8407E+02    -0.8414E+02    -0.8421E+02    -0.8429E+02    -0.8436E+02    -0.8445E+02    -0.8453E+02    -0.8462E+02    -0.8470E+02    -0.8479E+02    -0.8488E+02    -0.8498E+02    -0.8507E+02    -0.8516E+02    -0.8526E+02    -0.8535E+02    -0.8544E+02    -0.8554E+02    -0.8563E+02    -0.8572E+02    -0.8582E+02    -0.8591E+02    -0.8600E+02    -0.8609E+02    -0.8618E+02    -0.8627E+02    -0.8635E+02    -0.8643E+02    -0.8651E+02    -0.8659E+02    -0.8667E+02    -0.8674E+02    -0.8680E+02    -0.8685E+02    -0.8690E+02    -0.8694E+02    -0.8696E+02    -0.8696E+02
    -0.8697E+02    -0.8697E+02    -0.8695E+02    -0.8691E+02    -0.8687E+02    -0.8681E+02    -0.8675E+02    -0.8669E+02    -0.8662E+02    -0.8654E+02    -0.8646E+02    -0.8638E+02    -0.8630E+02    -0.8622E+02    -0.8613E+02    -0.8605E+02    -0.8596E+02    -0.8588E+02    -0.8579E+02    -0.8570E+02    -0.8562E+02    -0.8553E+02    -0.8544E+02    -0.8536E+02    -0.8527E+02    -0.8519E+02    -0.8510E+02    -0.8502E+02    -0.8494E+02    -0.8486E+02    -0.8478E+02    -0.8471E+02    -0.8463E+02    -0.8456E+02    -0.8449E+02    -0.8443E+02    -0.8437E+02    -0.8431E+02    -0.8425E+02    -0.8420E+02    -0.8416E+02    -0.8411E+02    -0.8408E+02    -0.8404E+02    -0.8401E+02    -0.8399E+02    -0.8397E+02    -0.8396E+02    -0.8395E+02    -0.8395E+02    -0.8395E+02    -0.8396E+02    -0.8397E+02    -0.8399E+02    -0.8401E+02    -0.8404E+02    -0.8407E+02    -0.8411E+02    -0.8415E+02    -0.8419E+02    -0.8424E+02    -0.8430E+02    -0.8435E+02    -0.8441E+02    -0.8448E+02    -0.8454E+02    -0.8461E+02    -0.8469E+02    -0.8476E+02    -0.8484E+02    -0.8491E+02    -0.8499E+02    -0.8508E+02    -0.8516E+02    -0.8524E+02    -0.8532E+02    -0.8541E+02    -0.8549E+02    -0.8558E+02    -0.8566E+02    -0.8575E+02    -0.8584E+02    -0.8592E+02    -0.8600E+02    -0.8609E+02    -0.8617E+02    -0.8625E+02    -0.8633E+02    -0.8641E+02    -0.8649E+02    -0.8657E+02    -0.8664E+02    -0.8671E+02    -0.8677E+02    -0.8683E+02    -0.8688E+02    -0.8693E+02    -0.8696E+02    -0.8698E+02    -0.8698E+02
    -0.8699E+02    -0.8699E+02    -0.8697E+02    -0.8694E+02    -0.8690E+02    -0.8685E+02    -0.8679E+02    -0.8673E+02    -0.8666E+02    -0.8659E+02    -0.8652E+02    -0.8645E+02    -0.8637E+02    -0.8630E+02    -0.8622E+02    -0.8614E+02    -0.8606E+02    -0.8598E+02    -0.8591E+02    -0.8583E+02    -0.8575E+02    -0.8567E+02    -0.8559E+02    -0.8551E+02    -0.8543E+02    -0.8536E+02    -0.8528E+02    -0.8521E+02    -0.8514E+02    -0.8507E+02    -0.8500E+02    -0.8493E+02    -0.8486E+02    -0.8480E+02    -0.8474E+02    -0.8468E+02    -0.8463E+02    -0.8458E+02    -0.8453E+02    -0.8449E+02    -0.8444E+02    -0.8441E+02    -0.8437E+02    -0.8434E+02    -0.8432E+02    -0.8430E+02    -0.8428E+02    -0.8427E+02    -0.8426E+02    -0.8426E+02    -0.8426E+02    -0.8427E+02    -0.8428E+02    -0.8429E+02    -0.8431E+02    -0.8434E+02    -0.8437E+02    -0.8440E+02    -0.8443E+02    -0.8447E+02    -0.8452E+02    -0.8456E+02    -0.8462E+02    -0.8467E+02    -0.8472E+02    -0.8478E+02    -0.8485E+02    -0.8491E+02    -0.8497E+02    -0.8504E+02    -0.8511E+02    -0.8518E+02    -0.8526E+02    -0.8533E+02    -0.8540E+02    -0.8548E+02    -0.8556E+02    -0.8563E+02    -0.8571E+02    -0.8579E+02    -0.8587E+02    -0.8594E+02    -0.8602E+02    -0.8610E+02    -0.8618E+02    -0.8625E+02    -0.8633E+02    -0.8640E+02    -0.8648E+02    -0.8655E+02    -0.8662E+02    -0.8668E+02    -0.8675E+02    -0.8681E+02    -0.8686E+02    -0.8691E+02    -0.8695E+02    -0.8698E+02    -0.8700E+02    -0.8700E+02
    -0.8701E+02    -0.8701E+02    -0.8700E+02    -0.8697E+02    -0.8693E+02    -0.8688E+02    -0.8683E+02    -0.8677E+02    -0.8671E+02    -0.8665E+02    -0.8658E+02    -0.8651E+02    -0.8644E+02    -0.8637E+02    -0.8630E+02    -0.8623E+02    -0.8616E+02    -0.8609E+02    -0.8602E+02    -0.8594E+02    -0.8587E+02    -0.8580E+02    -0.8573E+02    -0.8566E+02    -0.8559E+02    -0.8552E+02    -0.8545E+02    -0.8539E+02    -0.8532E+02    -0.8526E+02    -0.8520E+02    -0.8514E+02    -0.8508E+02    -0.8502E+02    -0.8497E+02    -0.8492E+02    -0.8487E+02    -0.8483E+02    -0.8478E+02    -0.8474E+02    -0.8471E+02    -0.8468E+02    -0.8465E+02    -0.8462E+02    -0.8460E+02    -0.8458E+02    -0.8457E+02    -0.8456E+02    -0.8455E+02    -0.8455E+02    -0.8455E+02    -0.8455E+02    -0.8456E+02    -0.8458E+02    -0.8459E+02    -0.8461E+02    -0.8464E+02    -0.8467E+02    -0.8470E+02    -0.8473E+02    -0.8477E+02    -0.8481E+02    -0.8486E+02    -0.8490E+02    -0.8495E+02    -0.8501E+02    -0.8506E+02    -0.8512E+02    -0.8518E+02    -0.8524E+02    -0.8530E+02    -0.8536E+02    -0.8543E+02    -0.8549E+02    -0.8556E+02    -0.8563E+02    -0.8570E+02    -0.8577E+02    -0.8584E+02    -0.8591E+02    -0.8598E+02    -0.8605E+02    -0.8612E+02    -0.8619E+02    -0.8626E+02    -0.8633E+02    -0.8640E+02    -0.8647E+02    -0.8654E+02    -0.8660E+02    -0.8667E+02    -0.8673E+02    -0.8679E+02    -0.8684E+02    -0.8690E+02    -0.8694E+02    -0.8698E+02    -0.8701E+02    -0.8702E+02    -0.8702E+02
    -0.8704E+02    -0.8704E+02    -0.8702E+02    -0.8700E+02    -0.8696E+02    -0.8692E+02    -0.8687E+02    -0.8682E+02    -0.8676E+02    -0.8670E+02    -0.8664E+02    -0.8658E+02    -0.8651E+02    -0.8645E+02    -0.8638E+02    -0.8632E+02    -0.8625E+02    -0.8619E+02    -0.8612E+02    -0.8606E+02    -0.8599E+02    -0.8593E+02    -0.8586E+02    -0.8580E+02    -0.8574E+02    -0.8567E+02    -0.8561E+02    -0.8555E+02    -0.8550E+02    -0.8544E+02    -0.8539E+02    -0.8533E+02    -0.8528E+02    -0.8523E+02    -0.8518E+02    -0.8514E+02    -0.8510E+02    -0.8506E+02    -0.8502E+02    -0.8498E+02    -0.8495E+02    -0.8492E+02    -0.8490E+02    -0.8488E+02    -0.8486E+02    -0.8484E+02    -0.8483E+02    -0.8482E+02    -0.8481E+02    -0.8481E+02    -0.8481E+02    -0.8482E+02    -0.8483E+02    -0.8484E+02    -0.8485E+02    -0.8487E+02    -0.8489E+02    -0.8492E+02    -0.8494E+02    -0.8497E+02    -0.8501E+02    -0.8504E+02    -0.8508E+02    -0.8512E+02    -0.8517E+02    -0.8521E+02    -0.8526E+02    -0.8531E+02    -0.8537E+02    -0.8542E+02    -0.8547E+02    -0.8553E+02    -0.8559E+02    -0.8565E+02    -0.8571E+02    -0.8577E+02    -0.8583E+02    -0.8590E+02    -0.8596E+02    -0.8602E+02    -0.8609E+02    -0.8615E+02    -0.8622E+02    -0.8628E+02    -0.8634E+02    -0.8641E+02    -0.8647E+02    -0.8653E+02    -0.8660E+02    -0.8666E+02    -0.8672E+02    -0.8677E+02    -0.8683E+02    -0.8688E+02    -0.8693E+02    -0.8697E+02    -0.8701E+02    -0.8703E+02    -0.8705E+02    -0.8705E+02
    -0.8706E+02    -0.8706E+02    -0.8705E+02    -0.8702E+02    -0.8699E+02    -0.8695E+02    -0.8690E+02    -0.8686E+02    -0.8680E+02    -0.8675E+02    -0.8669E+02    -0.8664E+02    -0.8658E+02    -0.8652E+02    -0.8646E+02    -0.8640E+02    -0.8634E+02    -0.8628E+02    -0.8622E+02    -0.8616E+02    -0.8611E+02    -0.8605E+02    -0.8599E+02    -0.8593E+02    -0.8588E+02    -0.8582E+02    -0.8577E+02    -0.8571E+02    -0.8566E+02    -0.8561E+02    -0.8556E+02    -0.8551E+02    -0.8547E+02    -0.8543E+02    -0.8538E+02    -0.8534E+02    -0.8531E+02    -0.8527E+02    -0.8524E+02    -0.8521E+02    -0.8518E+02    -0.8515E+02    -0.8513E+02    -0.8511E+02    -0.8509E+02    -0.8508E+02    -0.8507E+02    -0.8506E+02    -0.8506E+02    -0.8505E+02    -0.8506E+02    -0.8506E+02    -0.8507E+02    -0.8508E+02    -0.8509E+02    -0.8511E+02    -0.8512E+02    -0.8515E+02    -0.8517E+02    -0.8520E+02    -0.8523E+02    -0.8526E+02    -0.8529E+02    -0.8533E+02    -0.8537E+02    -0.8541E+02    -0.8545E+02    -0.8550E+02    -0.8554E+02    -0.8559E+02    -0.8564E+02    -0.8569E+02    -0.8574E+02    -0.8580E+02    -0.8585E+02    -0.8591E+02    -0.8596E+02    -0.8602E+02    -0.8607E+02    -0.8613E+02    -0.8619E+02    -0.8625E+02    -0.8631E+02    -0.8637E+02    -0.8642E+02    -0.8648E+02    -0.8654E+02    -0.8660E+02    -0.8666E+02    -0.8671E+02    -0.8677E+02    -0.8682E+02    -0.8687E+02    -0.8692E+02    -0.8696E+02    -0.8700E+02    -0.8703E+02    -0.8705E+02    -0.8707E+02    -0.8707E+02
    -0.8708E+02    -0.8708E+02    -0.8707E+02    -0.8705E+02    -0.8702E+02    -0.8698E+02    -0.8694E+02    -0.8690E+02    -0.8685E+02    -0.8680E+02    -0.8675E+02    -0.8670E+02    -0.8664E+02    -0.8659E+02    -0.8654E+02    -0.8648E+02    -0.8643E+02    -0.8637E+02    -0.8632E+02    -0.8627E+02    -0.8621E+02    -0.8616E+02    -0.8611E+02    -0.8606E+02    -0.8601E+02    -0.8596E+02    -0.8591E+02    -0.8586E+02    -0.8582E+02    -0.8577E+02    -0.8573E+02    -0.8569E+02    -0.8565E+02    -0.8561E+02    -0.8557E+02    -0.8553E+02    -0.8550E+02    -0.8547E+02    -0.8544E+02    -0.8541E+02    -0.8539E+02    -0.8537E+02    -0.8535E+02    -0.8533E+02    -0.8531E+02    -0.8530E+02    -0.8529E+02    -0.8529E+02    -0.8528E+02    -0.8528E+02    -0.8528E+02    -0.8528E+02    -0.8529E+02    -0.8530E+02    -0.8531E+02    -0.8532E+02    -0.8534E+02    -0.8536E+02    -0.8538E+02    -0.8541E+02    -0.8543E+02    -0.8546E+02    -0.8549E+02    -0.8552E+02    -0.8556E+02    -0.8559E+02    -0.8563E+02    -0.8567E+02    -0.8571E+02    -0.8575E+02    -0.8580E+02    -0.8584E+02    -0.8589E+02    -0.8594E+02    -0.8598E+02    -0.8603E+02    -0.8608E+02    -0.8613E+02    -0.8619E+02    -0.8624E+02    -0.8629E+02    -0.8634E+02    -0.8640E+02    -0.8645E+02    -0.8650E+02    -0.8656E+02    -0.8661E+02    -0.8666E+02    -0.8671E+02    -0.8676E+02    -0.8681E+02    -0.8686E+02    -0.8691E+02    -0.8695E+02    -0.8699E+02    -0.8703E+02    -0.8706E+02    -0.8708E+02    -0.8709E+02    -0.8709E+02
    -0.8711E+02    -0.8711E+02    -0.8709E+02    -0.8707E+02    -0.8705E+02    -0.8701E+02    -0.8698E+02    -0.8693E+02    -0.8689E+02    -0.8685E+02    -0.8680E+02    -0.8675E+02    -0.8671E+02    -0.8666E+02    -0.8661E+02    -0.8656E+02    -0.8651E+02    -0.8646E+02    -0.8642E+02    -0.8637E+02    -0.8632E+02    -0.8627E+02    -0.8623E+02    -0.8618E+02    -0.8614E+02    -0.8609E+02    -0.8605E+02    -0.8601E+02    -0.8596E+02    -0.8592E+02    -0.8589E+02    -0.8585E+02    -0.8581E+02    -0.8578E+02    -0.8575E+02    -0.8571E+02    -0.8568E+02    -0.8566E+02    -0.8563E+02    -0.8561E+02    -0.8559E+02    -0.8557E+02    -0.8555E+02    -0.8553E+02    -0.8552E+02    -0.8551E+02    -0.8550E+02    -0.8550E+02    -0.8549E+02    -0.8549E+02    -0.8549E+02    -0.8549E+02    -0.8550E+02    -0.8551E+02    -0.8552E+02    -0.8553E+02    -0.8554E+02    -0.8556E+02    -0.8558E+02    -0.8560E+02    -0.8562E+02    -0.8565E+02    -0.8567E+02    -0.8570E+02    -0.8573E+02    -0.8576E+02    -0.8580E+02    -0.8583E+02    -0.8587E+02    -0.8591E+02    -0.8595E+02    -0.8599E+02    -0.8603E+02    -0.8607E+02    -0.8611E+02    -0.8616E+02    -0.8620E+02    -0.8625E+02    -0.8629E+02    -0.8634E+02    -0.8639E+02    -0.8643E+02    -0.8648E+02    -0.8653E+02    -0.8658E+02    -0.8663E+02    -0.8667E+02    -0.8672E+02    -0.8677E+02    -0.8681E+02    -0.8686E+02    -0.8690E+02    -0.8694E+02    -0.8698E+02    -0.8702E+02    -0.8705E+02    -0.8708E+02    -0.8710E+02    -0.8711E+02    -0.8711E+02
    -0.8713E+02    -0.8713E+02    -0.8712E+02    -0.8710E+02    -0.8707E+02    -0.8704E+02    -0.8701E+02    -0.8697E+02    -0.8693E+02    -0.8689E+02    -0.8685E+02    -0.8681E+02    -0.8677E+02    -0.8672E+02    -0.8668E+02    -0.8664E+02    -0.8659E+02    -0.8655E+02    -0.8651E+02    -0.8646E+02    -0.8642E+02    -0.8638E+02    -0.8634E+02    -0.8630E+02    -0.8626E+02    -0.8622E+02    -0.8618E+02    -0.8614E+02    -0.8610E+02    -0.8607E+02    -0.8603E+02    -0.8600E+02    -0.8597E+02    -0.8594E+02    -0.8591E+02    -0.8588E+02    -0.8586E+02    -0.8583E+02    -0.8581E+02    -0.8579E+02    -0.8577E+02    -0.8575E+02    -0.8574E+02    -0.8572E+02    -0.8571E+02    -0.8570E+02    -0.8570E+02    -0.8569E+02    -0.8569E+02    -0.8569E+02    -0.8569E+02    -0.8569E+02    -0.8569E+02    -0.8570E+02    -0.8571E+02    -0.8572E+02    -0.8573E+02    -0.8575E+02    -0.8576E+02    -0.8578E+02    -0.8580E+02    -0.8582E+02    -0.8585E+02    -0.8587E+02    -0.8590E+02    -0.8593E+02    -0.8596E+02    -0.8599E+02    -0.8602E+02    -0.8605E+02    -0.8609E+02    -0.8612E+02    -0.8616E+02    -0.8620E+02    -0.8623E+02    -0.8627E+02    -0.8631E+02    -0.8635E+02    -0.8640E+02    -0.8644E+02    -0.8648E+02    -0.8652E+02    -0.8656E+02    -0.8661E+02    -0.8665E+02    -0.8669E+02    -0.8674E+02    -0.8678E+02    -0.8682E+02    -0.8686E+02    -0.8690E+02    -0.8694E+02    -0.8698E+02    -0.8702E+02    -0.8705E+02    -0.8708E+02    -0.8710E+02    -0.8712E+02    -0.8713E+02    -0.8713E+02
    -0.8715E+02    -0.8715E+02    -0.8714E+02    -0.8712E+02    -0.8710E+02    -0.8707E+02    -0.8704E+02    -0.8701E+02    -0.8697E+02    -0.8694E+02    -0.8690E+02    -0.8686E+02    -0.8682E+02    -0.8679E+02    -0.8675E+02    -0.8671E+02    -0.8667E+02    -0.8663E+02    -0.8659E+02    -0.8655E+02    -0.8652E+02    -0.8648E+02    -0.8644E+02    -0.8641E+02    -0.8637E+02    -0.8634E+02    -0.8630E+02    -0.8627E+02    -0.8624E+02    -0.8621E+02    -0.8618E+02    -0.8615E+02    -0.8612E+02    -0.8609E+02    -0.8607E+02    -0.8604E+02    -0.8602E+02    -0.8600E+02    -0.8598E+02    -0.8596E+02    -0.8594E+02    -0.8593E+02    -0.8592E+02    -0.8590E+02    -0.8589E+02    -0.8589E+02    -0.8588E+02    -0.8587E+02    -0.8587E+02    -0.8587E+02    -0.8587E+02    -0.8587E+02    -0.8588E+02    -0.8588E+02    -0.8589E+02    -0.8590E+02    -0.8591E+02    -0.8592E+02    -0.8594E+02    -0.8595E+02    -0.8597E+02    -0.8599E+02    -0.8601E+02    -0.8603E+02    -0.8606E+02    -0.8608E+02    -0.8611E+02    -0.8613E+02    -0.8616E+02    -0.8619E+02    -0.8622E+02    -0.8625E+02    -0.8628E+02    -0.8632E+02    -0.8635E+02    -0.8639E+02    -0.8642E+02    -0.8646E+02    -0.8649E+02    -0.8653E+02    -0.8657E+02    -0.8661E+02    -0.8664E+02    -0.8668E+02    -0.8672E+02    -0.8676E+02    -0.8680E+02    -0.8684E+02    -0.8687E+02    -0.8691E+02    -0.8695E+02    -0.8698E+02    -0.8702E+02    -0.8705E+02    -0.8708E+02    -0.8710E+02    -0.8713E+02    -0.8714E+02    -0.8715E+02    -0.8715E+02
    -0.8717E+02    -0.8717E+02    -0.8716E+02    -0.8714E+02    -0.8712E+02    -0.8710E+02    -0.8707E+02    -0.8704E+02    -0.8701E+02    -0.8698E+02    -0.8695E+02    -0.8692E+02    -0.8688E+02    -0.8685E+02    -0.8681E+02    -0.8678E+02    -0.8674E+02    -0.8671E+02    -0.8668E+02    -0.8664E+02    -0.8661E+02    -0.8658E+02    -0.8654E+02    -0.8651E+02    -0.8648E+02    -0.8645E+02    -0.8642E+02    -0.8639E+02    -0.8636E+02    -0.8634E+02    -0.8631E+02    -0.8628E+02    -0.8626E+02    -0.8624E+02    -0.8622E+02    -0.8619E+02    -0.8617E+02    -0.8616E+02    -0.8614E+02    -0.8612E+02    -0.8611E+02    -0.8610E+02    -0.8608E+02    -0.8607E+02    -0.8607E+02    -0.8606E+02    -0.8605E+02    -0.8605E+02    -0.8605E+02    -0.8604E+02    -0.8605E+02    -0.8605E+02    -0.8605E+02    -0.8606E+02    -0.8606E+02    -0.8607E+02    -0.8608E+02    -0.8609E+02    -0.8610E+02    -0.8612E+02    -0.8613E+02    -0.8615E+02    -0.8617E+02    -0.8619E+02    -0.8621E+02    -0.8623E+02    -0.8625E+02    -0.8627E+02    -0.8630E+02    -0.8632E+02    -0.8635E+02    -0.8638E+02    -0.8641E+02    -0.8643E+02    -0.8646E+02    -0.8649E+02    -0.8652E+02    -0.8656E+02    -0.8659E+02    -0.8662E+02    -0.8665E+02    -0.8669E+02    -0.8672E+02    -0.8675E+02    -0.8679E+02    -0.8682E+02    -0.8686E+02    -0.8689E+02    -0.8692E+02    -0.8696E+02    -0.8699E+02    -0.8702E+02    -0.8705E+02    -0.8708E+02    -0.8711E+02    -0.8713E+02    -0.8715E+02    -0.8716E+02    -0.8717E+02    -0.8717E+02
    -0.8719E+02    -0.8719E+02    -0.8718E+02    -0.8717E+02    -0.8715E+02    -0.8713E+02    -0.8710E+02    -0.8708E+02    -0.8705E+02    -0.8702E+02    -0.8699E+02    -0.8697E+02    -0.8694E+02    -0.8691E+02    -0.8688E+02    -0.8685E+02    -0.8682E+02    -0.8679E+02    -0.8676E+02    -0.8673E+02    -0.8670E+02    -0.8667E+02    -0.8664E+02    -0.8661E+02    -0.8659E+02    -0.8656E+02    -0.8653E+02    -0.8651E+02    -0.8648E+02    -0.8646E+02    -0.8644E+02    -0.8642E+02    -0.8640E+02    -0.8638E+02    -0.8636E+02    -0.8634E+02    -0.8632E+02    -0.8631E+02    -0.8629E+02    -0.8628E+02    -0.8627E+02    -0.8625E+02    -0.8624E+02    -0.8624E+02    -0.8623E+02    -0.8622E+02    -0.8622E+02    -0.8621E+02    -0.8621E+02    -0.8621E+02    -0.8621E+02    -0.8621E+02    -0.8621E+02    -0.8622E+02    -0.8622E+02    -0.8623E+02    -0.8624E+02    -0.8625E+02    -0.8626E+02    -0.8627E+02    -0.8628E+02    -0.8630E+02    -0.8631E+02    -0.8633E+02    -0.8635E+02    -0.8637E+02    -0.8639E+02    -0.8641E+02    -0.8643E+02    -0.8645E+02    -0.8647E+02    -0.8650E+02    -0.8652E+02    -0.8655E+02    -0.8657E+02    -0.8660E+02    -0.8662E+02    -0.8665E+02    -0.8668E+02    -0.8671E+02    -0.8674E+02    -0.8677E+02    -0.8680E+02    -0.8682E+02    -0.8685E+02    -0.8688E+02    -0.8691E+02    -0.8694E+02    -0.8697E+02    -0.8700E+02    -0.8703E+02    -0.8706E+02    -0.8708E+02    -0.8711E+02    -0.8713E+02    -0.8715E+02    -0.8717E+02    -0.8718E+02    -0.8719E+02    -0.8719E+02
    -0.8721E+02    -0.8721E+02    -0.8720E+02    -0.8719E+02    -0.8717E+02    -0.8715E+02    -0.8713E+02    -0.8711E+02    -0.8709E+02    -0.8706E+02    -0.8704E+02    -0.8701E+02    -0.8699E+02    -0.8696E+02    -0.8694E+02    -0.8691E+02    -0.8688E+02    -0.8686E+02    -0.8683E+02    -0.8681E+02    -0.8678E+02    -0.8676E+02    -0.8673E+02    -0.8671E+02    -0.8669E+02    -0.8667E+02    -0.8664E+02    -0.8662E+02    -0.8660E+02    -0.8658E+02    -0.8656E+02    -0.8654E+02    -0.8652E+02    -0.8651E+02    -0.8649E+02    -0.8648E+02    -0.8646E+02    -0.8645E+02    -0.8644E+02    -0.8642E+02    -0.8641E+02    -0.8640E+02    -0.8640E+02    -0.8639E+02    -0.8638E+02    -0.8638E+02    -0.8637E+02    -0.8637E+02    -0.8637E+02    -0.8637E+02    -0.8637E+02    -0.8637E+02    -0.8637E+02    -0.8637E+02    -0.8638E+02    -0.8639E+02    -0.8639E+02    -0.8640E+02    -0.8641E+02    -0.8642E+02    -0.8643E+02    -0.8644E+02    -0.8646E+02    -0.8647E+02    -0.8648E+02    -0.8650E+02    -0.8652E+02    -0.8653E+02    -0.8655E+02    -0.8657E+02    -0.8659E+02    -0.8661E+02    -0.8663E+02    -0.8665E+02    -0.8667E+02    -0.8670E+02    -0.8672E+02    -0.8674E+02    -0.8677E+02    -0.8679E+02    -0.8682E+02    -0.8684E+02    -0.8687E+02    -0.8689E+02    -0.8692E+02    -0.8694E+02    -0.8697E+02    -0.8699E+02    -0.8702E+02    -0.8705E+02    -0.8707E+02    -0.8709E+02    -0.8712E+02    -0.8714E+02    -0.8716E+02    -0.8718E+02    -0.8719E+02    -0.8720E+02    -0.8721E+02    -0.8721E+02
    -0.8722E+02    -0.8722E+02    -0.8722E+02    -0.8721E+02    -0.8720E+02    -0.8718E+02    -0.8716E+02    -0.8714E+02    -0.8712E+02    -0.8710E+02    -0.8708E+02    -0.8706E+02    -0.8704E+02    -0.8702E+02    -0.8700E+02    -0.8697E+02    -0.8695E+02    -0.8693E+02    -0.8691E+02    -0.8689E+02    -0.8687E+02    -0.8685E+02    -0.8682E+02    -0.8680E+02    -0.8679E+02    -0.8677E+02    -0.8675E+02    -0.8673E+02    -0.8671E+02    -0.8670E+02    -0.8668E+02    -0.8666E+02    -0.8665E+02    -0.8663E+02    -0.8662E+02    -0.8661E+02    -0.8660E+02    -0.8658E+02    -0.8657E+02    -0.8656E+02    -0.8656E+02    -0.8655E+02    -0.8654E+02    -0.8653E+02    -0.8653E+02    -0.8652E+02    -0.8652E+02    -0.8652E+02    -0.8652E+02    -0.8652E+02    -0.8652E+02    -0.8652E+02    -0.8652E+02    -0.8652E+02    -0.8653E+02    -0.8653E+02    -0.8654E+02    -0.8654E+02    -0.8655E+02    -0.8656E+02    -0.8657E+02    -0.8658E+02    -0.8659E+02    -0.8660E+02    -0.8661E+02    -0.8663E+02    -0.8664E+02    -0.8666E+02    -0.8667E+02    -0.8669E+02    -0.8670E+02    -0.8672E+02    -0.8674E+02    -0.8676E+02    -0.8677E+02    -0.8679E+02    -0.8681E+02    -0.8683E+02    -0.8685E+02    -0.8687E+02    -0.8689E+02    -0.8692E+02    -0.8694E+02    -0.8696E+02    -0.8698E+02    -0.8700E+02    -0.8702E+02    -0.8704E+02    -0.8707E+02    -0.8709E+02    -0.8711E+02    -0.8713E+02    -0.8715E+02    -0.8717E+02    -0.8718E+02    -0.8720E+02    -0.8721E+02    -0.8722E+02    -0.8723E+02    -0.8723E+02
    -0.8724E+02    -0.8724E+02    -0.8724E+02    -0.8723E+02    -0.8722E+02    -0.8721E+02    -0.8719E+02    -0.8718E+02    -0.8716E+02    -0.8714E+02    -0.8712E+02    -0.8711E+02    -0.8709E+02    -0.8707E+02    -0.8705E+02    -0.8703E+02    -0.8702E+02    -0.8700E+02    -0.8698E+02    -0.8696E+02    -0.8695E+02    -0.8693E+02    -0.8691E+02    -0.8689E+02    -0.8688E+02    -0.8686E+02    -0.8685E+02    -0.8683E+02    -0.8682E+02    -0.8680E+02    -0.8679E+02    -0.8678E+02    -0.8677E+02    -0.8675E+02    -0.8674E+02    -0.8673E+02    -0.8672E+02    -0.8671E+02    -0.8670E+02    -0.8670E+02    -0.8669E+02    -0.8668E+02    -0.8668E+02    -0.8667E+02    -0.8667E+02    -0.8666E+02    -0.8666E+02    -0.8666E+02    -0.8666E+02    -0.8666E+02    -0.8666E+02    -0.8666E+02    -0.8666E+02    -0.8666E+02    -0.8667E+02    -0.8667E+02    -0.8667E+02    -0.8668E+02    -0.8669E+02    -0.8669E+02    -0.8670E+02    -0.8671E+02    -0.8672E+02    -0.8673E+02    -0.8674E+02    -0.8675E+02    -0.8676E+02    -0.8677E+02    -0.8678E+02    -0.8680E+02    -0.8681E+02    -0.8682E+02    -0.8684E+02    -0.8685E+02    -0.8687E+02    -0.8689E+02    -0.8690E+02    -0.8692E+02    -0.8693E+02    -0.8695E+02    -0.8697E+02    -0.8699E+02    -0.8700E+02    -0.8702E+02    -0.8704E+02    -0.8706E+02    -0.8707E+02    -0.8709E+02    -0.8711E+02    -0.8713E+02    -0.8715E+02    -0.8716E+02    -0.8718E+02    -0.8719E+02    -0.8721E+02    -0.8722E+02    -0.8723E+02    -0.8724E+02    -0.8724E+02    -0.8724E+02
    -0.8726E+02    -0.8726E+02    -0.8725E+02    -0.8725E+02    -0.8724E+02    -0.8723E+02    -0.8722E+02    -0.8721E+02    -0.8719E+02    -0.8718E+02    -0.8716E+02    -0.8715E+02    -0.8714E+02    -0.8712E+02    -0.8711E+02    -0.8709E+02    -0.8708E+02    -0.8706E+02    -0.8705E+02    -0.8703E+02    -0.8702E+02    -0.8701E+02    -0.8699E+02    -0.8698E+02    -0.8697E+02    -0.8695E+02    -0.8694E+02    -0.8693E+02    -0.8692E+02    -0.8691E+02    -0.8690E+02    -0.8689E+02    -0.8688E+02    -0.8687E+02    -0.8686E+02    -0.8685E+02    -0.8684E+02    -0.8684E+02    -0.8683E+02    -0.8682E+02    -0.8682E+02    -0.8681E+02    -0.8681E+02    -0.8680E+02    -0.8680E+02    -0.8680E+02    -0.8679E+02    -0.8679E+02    -0.8679E+02    -0.8679E+02    -0.8679E+02    -0.8679E+02    -0.8679E+02    -0.8680E+02    -0.8680E+02    -0.8680E+02    -0.8680E+02    -0.8681E+02    -0.8681E+02    -0.8682E+02    -0.8683E+02    -0.8683E+02    -0.8684E+02    -0.8685E+02    -0.8685E+02    -0.8686E+02    -0.8687E+02    -0.8688E+02    -0.8689E+02    -0.8690E+02    -0.8691E+02    -0.8692E+02    -0.8694E+02    -0.8695E+02    -0.8696E+02    -0.8697E+02    -0.8699E+02    -0.8700E+02    -0.8701E+02    -0.8703E+02    -0.8704E+02    -0.8705E+02    -0.8707E+02    -0.8708E+02    -0.8710E+02    -0.8711E+02    -0.8712E+02    -0.8714E+02    -0.8715E+02    -0.8717E+02    -0.8718E+02    -0.8719E+02    -0.8721E+02    -0.8722E+02    -0.8723E+02    -0.8724E+02    -0.8725E+02    -0.8726E+02    -0.8726E+02    -0.8726E+02
    -0.8727E+02    -0.8727E+02    -0.8727E+02    -0.8727E+02    -0.8726E+02    -0.8725E+02    -0.8724E+02    -0.8723E+02    -0.8722E+02    -0.8721E+02    -0.8720E+02    -0.8719E+02    -0.8718E+02    -0.8717E+02    -0.8716E+02    -0.8715E+02    -0.8713E+02    -0.8712E+02    -0.8711E+02    -0.8710E+02    -0.8709E+02    -0.8708E+02    -0.8707E+02    -0.8706E+02    -0.8705E+02    -0.8704E+02    -0.8703E+02    -0.8702E+02    -0.8701E+02    -0.8700E+02    -0.8700E+02    -0.8699E+02    -0.8698E+02    -0.8697E+02    -0.8697E+02    -0.8696E+02    -0.8695E+02    -0.8695E+02    -0.8694E+02    -0.8694E+02    -0.8693E+02    -0.8693E+02    -0.8693E+02    -0.8692E+02    -0.8692E+02    -0.8692E+02    -0.8692E+02    -0.8691E+02    -0.8691E+02    -0.8691E+02    -0.8691E+02    -0.8691E+02    -0.8692E+02    -0.8692E+02    -0.8692E+02    -0.8692E+02    -0.8692E+02    -0.8693E+02    -0.8693E+02    -0.8694E+02    -0.8694E+02    -0.8694E+02    -0.8695E+02    -0.8696E+02    -0.8696E+02    -0.8697E+02    -0.8698E+02    -0.8698E+02    -0.8699E+02    -0.8700E+02    -0.8701E+02    -0.8702E+02    -0.8702E+02    -0.8703E+02    -0.8704E+02    -0.8705E+02    -0.8706E+02    -0.8707E+02    -0.8708E+02    -0.8709E+02    -0.8710E+02    -0.8712E+02    -0.8713E+02    -0.8714E+02    -0.8715E+02    -0.8716E+02    -0.8717E+02    -0.8718E+02    -0.8719E+02    -0.8720E+02    -0.8721E+02    -0.8722E+02    -0.8723E+02    -0.8724E+02    -0.8725E+02    -0.8726E+02    -0.8727E+02    -0.8727E+02    -0.8727E+02    -0.8727E+02
    -0.8729E+02    -0.8729E+02    -0.8728E+02    -0.8728E+02    -0.8728E+02    -0.8727E+02    -0.8726E+02    -0.8726E+02    -0.8725E+02    -0.8724E+02    -0.8723E+02    -0.8722E+02    -0.8722E+02    -0.8721E+02    -0.8720E+02    -0.8719E+02    -0.8718E+02    -0.8717E+02    -0.8717E+02    -0.8716E+02    -0.8715E+02    -0.8714E+02    -0.8713E+02    -0.8713E+02    -0.8712E+02    -0.8711E+02    -0.8710E+02    -0.8710E+02    -0.8709E+02    -0.8709E+02    -0.8708E+02    -0.8707E+02    -0.8707E+02    -0.8706E+02    -0.8706E+02    -0.8705E+02    -0.8705E+02    -0.8704E+02    -0.8704E+02    -0.8704E+02    -0.8703E+02    -0.8703E+02    -0.8703E+02    -0.8702E+02    -0.8702E+02    -0.8702E+02    -0.8702E+02    -0.8702E+02    -0.8702E+02    -0.8702E+02    -0.8702E+02    -0.8702E+02    -0.8702E+02    -0.8702E+02    -0.8702E+02    -0.8702E+02    -0.8703E+02    -0.8703E+02    -0.8703E+02    -0.8703E+02    -0.8704E+02    -0.8704E+02    -0.8705E+02    -0.8705E+02    -0.8705E+02    -0.8706E+02    -0.8706E+02    -0.8707E+02    -0.8708E+02    -0.8708E+02    -0.8709E+02    -0.8709E+02    -0.8710E+02    -0.8711E+02    -0.8711E+02    -0.8712E+02    -0.8713E+02    -0.8714E+02    -0.8714E+02    -0.8715E+02    -0.8716E+02    -0.8717E+02    -0.8718E+02    -0.8718E+02    -0.8719E+02    -0.8720E+02    -0.8721E+02    -0.8722E+02    -0.8723E+02    -0.8723E+02    -0.8724E+02    -0.8725E+02    -0.8726E+02    -0.8726E+02    -0.8727E+02    -0.8728E+02    -0.8728E+02    -0.8728E+02    -0.8729E+02    -0.8729E+02
    -0.8729E+02    -0.8729E+02    -0.8729E+02    -0.8729E+02    -0.8729E+02    -0.8728E+02    -0.8728E+02    -0.8727E+02    -0.8727E+02    -0.8726E+02    -0.8725E+02    -0.8725E+02    -0.8724E+02    -0.8723E+02    -0.8723E+02    -0.8722E+02    -0.8722E+02    -0.8721E+02    -0.8720E+02    -0.8720E+02    -0.8719E+02    -0.8718E+02    -0.8718E+02    -0.8717E+02    -0.8717E+02    -0.8716E+02    -0.8716E+02    -0.8715E+02    -0.8714E+02    -0.8714E+02    -0.8713E+02    -0.8713E+02    -0.8713E+02    -0.8712E+02    -0.8712E+02    -0.8711E+02    -0.8711E+02    -0.8711E+02    -0.8710E+02    -0.8710E+02    -0.8710E+02    -0.8710E+02    -0.8709E+02    -0.8709E+02    -0.8709E+02    -0.8709E+02    -0.8709E+02    -0.8709E+02    -0.8709E+02    -0.8709E+02    -0.8709E+02    -0.8709E+02    -0.8709E+02    -0.8709E+02    -0.8709E+02    -0.8709E+02    -0.8709E+02    -0.8710E+02    -0.8710E+02    -0.8710E+02    -0.8710E+02    -0.8711E+02    -0.8711E+02    -0.8711E+02    -0.8712E+02    -0.8712E+02    -0.8712E+02    -0.8713E+02    -0.8713E+02    -0.8714E+02    -0.8714E+02    -0.8715E+02    -0.8715E+02    -0.8716E+02    -0.8716E+02    -0.8717E+02    -0.8717E+02    -0.8718E+02    -0.8719E+02    -0.8719E+02    -0.8720E+02    -0.8720E+02    -0.8721E+02    -0.8722E+02    -0.8722E+02    -0.8723E+02    -0.8724E+02    -0.8724E+02    -0.8725E+02    -0.8725E+02    -0.8726E+02    -0.8727E+02    -0.8727E+02    -0.8728E+02    -0.8728E+02    -0.8729E+02    -0.8729E+02    -0.8729E+02    -0.8729E+02    -0.8729E+02
    -0.8729E+02    -0.8729E+02    -0.8729E+02    -0.8729E+02    -0.8729E+02    -0.8728E+02    -0.8728E+02    -0.8727E+02    -0.8727E+02    -0.8726E+02    -0.8725E+02    -0.8725E+02    -0.8724E+02    -0.8723E+02    -0.8723E+02    -0.8722E+02    -0.8722E+02    -0.8721E+02    -0.8720E+02    -0.8720E+02    -0.8719E+02    -0.8718E+02    -0.8718E+02    -0.8717E+02    -0.8717E+02    -0.8716E+02    -0.8716E+02    -0.8715E+02    -0.8714E+02    -0.8714E+02    -0.8713E+02    -0.8713E+02    -0.8713E+02    -0.8712E+02    -0.8712E+02    -0.8711E+02    -0.8711E+02    -0.8711E+02    -0.8710E+02    -0.8710E+02    -0.8710E+02    -0.8710E+02    -0.8709E+02    -0.8709E+02    -0.8709E+02    -0.8709E+02    -0.8709E+02    -0.8709E+02    -0.8709E+02    -0.8709E+02    -0.8709E+02    -0.8709E+02    -0.8709E+02    -0.8709E+02    -0.8709E+02    -0.8709E+02    -0.8709E+02    -0.8710E+02    -0.8710E+02    -0.8710E+02    -0.8710E+02    -0.8711E+02    -0.8711E+02    -0.8711E+02    -0.8712E+02    -0.8712E+02    -0.8712E+02    -0.8713E+02    -0.8713E+02    -0.8714E+02    -0.8714E+02    -0.8715E+02    -0.8715E+02    -0.8716E+02    -0.8716E+02    -0.8717E+02    -0.8717E+02    -0.8718E+02    -0.8719E+02    -0.8719E+02    -0.8720E+02    -0.8720E+02    -0.8721E+02    -0.8722E+02    -0.8722E+02    -0.8723E+02    -0.8724E+02    -0.8724E+02    -0.8725E+02    -0.8725E+02    -0.8726E+02    -0.8727E+02    -0.8727E+02    -0.8728E+02    -0.8728E+02    -0.8729E+02    -0.8729E+02    -0.8729E+02    -0.8729E+02    -0.8729E+02
